# Supplementary material for: Shape Representation of Word Was Automatically Activated in the Encoding Phase
Source: PLoS One. 2016 Oct 27;11(10):e0165534. doi: 10.1371/journal.pone.0165534 (PMC5082803; doi:10.1371/journal.pone.0165534)
Supplement: S1 File — (ZIP) [file pone.0165534.s001.zip]

Archive with 81 entries (80 files):
- Experiment 1-Data/
- Experiment 1-Data/cxl-ia.props
- Experiment 1-Data/cxl-ia1.xls
- Experiment 1-Data/cxl-message.props
- Experiment 1-Data/cxl-message.xls
- Experiment 1-Data/cyz-ia.props
- Experiment 1-Data/cyz-ia.xls
- Experiment 1-Data/cyz-message.props
- Experiment 1-Data/cyz-message.xls
- Experiment 1-Data/gyp-ia.props
- Experiment 1-Data/gyp-ia.xls
- Experiment 1-Data/gyp-message.props
- Experiment 1-Data/gyp-message.xls
- Experiment 1-Data/ljx-ia.props
- Experiment 1-Data/ljx-ia.xls
- Experiment 1-Data/ljx-message.props
- Experiment 1-Data/ljx-message.xls
- Experiment 1-Data/lw-ia.props
- Experiment 1-Data/lw-ia.xls
- Experiment 1-Data/lw-message.props
- Experiment 1-Data/lw-message.xls
- Experiment 1-Data/lyd-ia.props
- Experiment 1-Data/lyd-ia.xls
- Experiment 1-Data/lyd-message.props
- Experiment 1-Data/lyd-message.xls
- Experiment 1-Data/mj-ia.props
- Experiment 1-Data/mj-ia.xls
- Experiment 1-Data/mj-message.props
- Experiment 1-Data/mj-message.xls
- Experiment 1-Data/sjw-ia.props
- Experiment 1-Data/sjw-ia.xls
- Experiment 1-Data/sjw-message.props
- Experiment 1-Data/sjw-message.xls
- Experiment 1-Data/tjl-ia.props
- Experiment 1-Data/tjl-ia.xls
- Experiment 1-Data/tjl-message.props
- Experiment 1-Data/tjl-message.xls
- Experiment 1-Data/wh-ia.props
- Experiment 1-Data/wh-ia.xls
- Experiment 1-Data/wh-message.props
- Experiment 1-Data/wh-message.xls
- Experiment 1-Data/wrp-ia.props
- Experiment 1-Data/wrp-ia.xls
- Experiment 1-Data/wrp-message.props
- Experiment 1-Data/wrp-message.xls
- Experiment 1-Data/wwh-ia.props
- Experiment 1-Data/wwh-ia.xls
- Experiment 1-Data/wwh-message.props
- Experiment 1-Data/wwh-message.xls
- Experiment 1-Data/xc-ia.props
- Experiment 1-Data/xc-ia.xls
- Experiment 1-Data/xc-message.props
- Experiment 1-Data/xc-message.xls
- Experiment 1-Data/xjs-ia.props
- Experiment 1-Data/xjs-ia.xls
- Experiment 1-Data/xjs-message.props
- Experiment 1-Data/xjs-message.xls
- Experiment 1-Data/zcj-ia.props
- Experiment 1-Data/zcj-ia.xls
- Experiment 1-Data/zcj-message.props
- Experiment 1-Data/zcj-message.xls
- Experiment 1-Data/zjl-ia.props
- Experiment 1-Data/zjl-ia.xls
- Experiment 1-Data/zjl-message.props
- Experiment 1-Data/zjl-message.xls
- Experiment 1-Data/zml-ia.props
- Experiment 1-Data/zml-ia.xls
- Experiment 1-Data/zml-message.props
- Experiment 1-Data/zml-message.xls
- Experiment 1-Data/zsx-ia.props
- Experiment 1-Data/zsx-ia.xls
- Experiment 1-Data/zsx-message.props
- Experiment 1-Data/zsx-message.xls
- Experiment 1-Data/zyy-ia.props
- Experiment 1-Data/zyy-ia.xls
- Experiment 1-Data/zyy-message.props
- Experiment 1-Data/zyy-message.xls
- Experiment 1-Data/zzh-ia.props
- Experiment 1-Data/zzh-ia.xls
- Experiment 1-Data/zzh-message.props
- Experiment 1-Data/zzh-message.xls
