# Supplementary material for: Shape Representation of Word Was Automatically Activated in the Encoding Phase
Source: PLoS One. 2016 Oct 27;11(10):e0165534. doi: 10.1371/journal.pone.0165534 (PMC5082803; doi:10.1371/journal.pone.0165534)
Supplement: S1 File — (ZIP) [file pone.0165534.s001.zip › Experiment 1-Data/cxl-ia1.xls]

RECORDING_SESSION_LABEL	DATA_FILE	EYE_USED	IA_AREA	IA_AVERAGE_FIX_PUPIL_SIZE	IA_BOTTOM	IA_DWELL_TIME	IA_DWELL_TIME_%	IA_FIRST_FIXATION_DURATION	IA_FIRST_FIXATION_INDEX	IA_FIRST_FIXATION_RUN_INDEX	IA_FIRST_FIXATION_TIME	IA_FIRST_FIXATION_VISITED_IA_COUNT	IA_FIRST_FIXATION_X	IA_FIRST_FIXATION_Y	IA_FIRST_FIX_PROGRESSIVE	IA_FIRST_RUN_DWELL_TIME	IA_FIRST_RUN_END_TIME	IA_FIRST_RUN_FIXATION_%	IA_FIRST_RUN_FIXATION_COUNT	IA_FIRST_RUN_START_TIME	IA_FIRST_SACCADE_AMPLITUDE	IA_FIRST_SACCADE_ANGLE	IA_FIRST_SACCADE_END_TIME	IA_FIRST_SACCADE_START_TIME	IA_FIXATION_%	IA_FIXATION_COUNT	IA_FSA_COUNT_1	IA_FSA_DURATION_1	IA_GROUP	IA_ID	IA_LABEL	IA_LAST_FIXATION_DURATION	IA_LAST_FIXATION_RUN	IA_LAST_FIXATION_TIME	IA_LAST_FIXATION_X	IA_LAST_FIXATION_Y	IA_LAST_RUN_DWELL_TIME	IA_LAST_RUN_END_TIME	IA_LAST_RUN_FIXATION_%	IA_LAST_RUN_FIXATION_COUNT	IA_LAST_RUN_START_TIME	IA_LAST_SACCADE_AMPLITUDE	IA_LAST_SACCADE_ANGLE	IA_LAST_SACCADE_END_TIME	IA_LAST_SACCADE_START_TIME	IA_LEFT	IA_LEGAL	IA_MAX_FIX_PUPIL_SIZE	IA_MIN_FIX_PUPIL_SIZE
cxl	cxl.edf	RIGHT	2772.00	4373.50	402	886	0.2440	711	2	1	847	1	505.90	387.40	1	886	1746	0.2000	2	847	13.64	-1.09	846	781	0.2000	2	2	677	.	1	RECTANGLE_INTERESTAREA	175	1	1572	531.00	387.40	886	1746	0.2000	2	847	0.83	3.91	1571	1558	474	1	4491.00	4256.00
cxl	cxl.edf	RIGHT	2484.00	4523.50	402	580	0.1597	502	4	3	1826	2	851.90	379.50	1	502	2327	0.1000	1	1826	11.47	6.71	1825	1747	0.2000	2	2	677	.	1	RECTANGLE_INTERESTAREA	78	2	2577	871.80	382.30	78	2654	0.1000	1	2577	1.59	-162.83	2576	2554	840	1	4529.00	4518.00
cxl	cxl.edf	RIGHT	2700.00	4405.50	402	341	0.2451	238	3	1	607	1	486.70	397.00	1	341	965	0.2500	2	607	4.59	-1.19	606	575	0.2500	2	2	373	.	1	RECTANGLE_INTERESTAREA	103	1	863	520.10	388.60	341	965	0.2500	2	607	1.34	9.55	862	845	475	1	4437.00	4374.00
cxl	cxl.edf	RIGHT	4068.00	4185.00	402	270	0.1941	270	5	3	1025	2	835.90	376.20	1	270	1294	0.1250	1	1025	11.60	2.54	1024	966	0.1250	1	2	373	.	1	RECTANGLE_INTERESTAREA	270	1	1025	835.90	376.20	270	1294	0.1250	1	1025	11.60	2.54	1024	966	818	1	4185.00	4185.00
cxl	cxl.edf	RIGHT	2812.00	3998.00	403	626	0.2201	626	2	1	346	1	531.40	383.10	1	626	971	0.1000	1	346	14.21	1.04	345	283	0.1000	1	1	427	.	1	RECTANGLE_INTERESTAREA	626	1	346	531.40	383.10	626	971	0.1000	1	346	14.21	1.04	345	283	474	1	3998.00	3998.00
cxl	cxl.edf	RIGHT	2625.00	3848.00	402	715	0.2514	427	3	3	1037	2	862.50	376.20	1	427	1463	0.1000	1	1037	12.24	1.58	1036	972	0.2000	2	1	427	.	1	RECTANGLE_INTERESTAREA	288	2	2004	895.60	370.10	288	2291	0.1000	1	2004	0.57	178.64	2003	1991	837	1	3922.00	3774.00
cxl	cxl.edf	RIGHT	2736.00	4053.00	402	357	0.1910	357	3	1	741	1	533.10	392.80	1	357	1097	0.2000	1	741	12.65	-2.43	740	681	0.2000	1	2	861	.	1	RECTANGLE_INTERESTAREA	357	1	741	533.10	392.80	357	1097	0.2000	1	741	12.65	-2.43	740	681	474	1	4053.00	4053.00
cxl	cxl.edf	RIGHT	2628.00	3963.50	402	861	0.4607	258	4	3	1166	2	900.50	394.00	1	861	2041	0.4000	2	1166	13.38	0.55	1165	1098	0.4000	2	2	861	.	1	RECTANGLE_INTERESTAREA	603	1	1439	869.80	379.30	861	2041	0.4000	2	1166	0.64	159.48	1438	1424	838	1	3983.00	3944.00
cxl	cxl.edf	RIGHT	2812.00	4078.00	403	158	0.0901	158	3	1	690	1	513.80	391.10	1	158	847	0.2000	1	690	2.30	-173.21	689	664	0.2000	1	2	1010	.	1	RECTANGLE_INTERESTAREA	158	1	690	513.80	391.10	158	847	0.2000	1	690	2.30	-173.21	689	664	474	1	4078.00	4078.00
cxl	cxl.edf	RIGHT	4255.00	3913.50	403	1010	0.5762	328	4	3	911	2	880.20	385.90	1	1010	1937	0.4000	2	911	13.24	0.91	910	848	0.4000	2	2	1010	.	1	RECTANGLE_INTERESTAREA	682	1	1256	853.30	369.80	1010	1937	0.4000	2	911	0.47	166.19	1255	1239	817	1	3945.00	3882.00
cxl	cxl.edf	RIGHT	4329.00	4095.00	403	329	0.2389	329	2	1	361	1	555.00	388.60	1	329	689	0.2500	1	361	14.90	1.22	360	293	0.2500	1	1	127	.	1	RECTANGLE_INTERESTAREA	329	1	361	555.00	388.60	329	689	0.2500	1	361	14.90	1.22	360	293	454	1	4095.00	4095.00
cxl	cxl.edf	RIGHT	2812.00	4018.00	403	127	0.0922	127	3	3	793	2	845.00	391.00	1	127	919	0.2500	1	793	10.27	0.06	792	690	0.2500	1	1	127	.	1	RECTANGLE_INTERESTAREA	127	1	793	845.00	391.00	127	919	0.2500	1	793	10.27	0.06	792	690	836	1	4018.00	4018.00
cxl	cxl.edf	RIGHT	2736.00	.	402	0	0.0000	.	.	.	.	.	.	.	.	.	.	.	.	.	.	.	.	.	0.0000	0	0	0	.	1	RECTANGLE_INTERESTAREA	.	.	.	.	.	.	.	.	.	.	.	.	.	.	474	0	.	.
cxl	cxl.edf	RIGHT	2660.00	.	402	0	0.0000	.	.	.	.	.	.	.	.	.	.	.	.	.	.	.	.	.	0.0000	0	0	0	.	1	RECTANGLE_INTERESTAREA	.	.	.	.	.	.	.	.	.	.	.	.	.	.	836	0	.	.
cxl	cxl.edf	RIGHT	2812.00	3980.00	403	542	0.1550	542	2	1	380	1	490.70	380.80	1	542	921	0.1111	1	380	12.65	0.13	379	322	0.1111	1	0	0	.	1	RECTANGLE_INTERESTAREA	542	1	380	490.70	380.80	542	921	0.1111	1	380	12.65	0.13	379	322	474	1	3980.00	3980.00
cxl	cxl.edf	RIGHT	4176.00	3865.00	402	537	0.1536	537	4	3	1339	2	882.90	367.20	1	537	1875	0.1111	1	1339	11.83	4.12	1338	1277	0.1111	1	0	0	.	1	RECTANGLE_INTERESTAREA	537	1	1339	882.90	367.20	537	1875	0.1111	1	1339	11.83	4.12	1338	1277	816	1	3865.00	3865.00
cxl	cxl.edf	RIGHT	2812.00	3820.00	403	424	0.1333	424	3	1	496	1	490.40	372.50	1	424	919	0.1111	1	496	12.12	0.83	495	437	0.1111	1	0	0	.	1	RECTANGLE_INTERESTAREA	424	1	496	490.40	372.50	424	919	0.1111	1	496	12.12	0.83	495	437	474	1	3820.00	3820.00
cxl	cxl.edf	RIGHT	2701.00	3687.00	403	1100	0.3459	1100	9	3	2648	2	886.60	367.00	1	1100	3747	0.1111	1	2648	4.56	-90.78	2647	2460	0.1111	1	0	0	.	1	RECTANGLE_INTERESTAREA	1100	1	2648	886.60	367.00	1100	3747	0.1111	1	2648	4.56	-90.78	2647	2460	838	1	3687.00	3687.00
cxl	cxl.edf	RIGHT	3996.00	4002.00	402	346	0.1775	346	2	1	405	1	509.80	389.30	1	346	750	0.2500	1	405	13.46	-0.84	404	341	0.2500	1	2	1269	.	1	RECTANGLE_INTERESTAREA	346	1	405	509.80	389.30	346	750	0.2500	1	405	13.46	-0.84	404	341	457	1	4002.00	4002.00
cxl	cxl.edf	RIGHT	2736.00	3907.00	402	1269	0.6511	295	3	3	821	2	865.30	400.60	1	1269	2100	0.5000	2	821	12.85	-0.77	820	751	0.5000	2	2	1269	.	1	RECTANGLE_INTERESTAREA	974	1	1127	876.00	368.40	1269	2100	0.5000	2	821	0.57	35.61	1126	1116	836	1	3940.00	3874.00
cxl	cxl.edf	RIGHT	2812.00	3635.00	403	162	0.0684	162	3	1	607	1	511.40	388.00	1	162	768	0.1250	1	607	1.93	177.79	606	583	0.1250	1	0	0	.	1	RECTANGLE_INTERESTAREA	162	1	607	511.40	388.00	162	768	0.1250	1	607	1.93	177.79	606	583	474	1	3635.00	3635.00
cxl	cxl.edf	RIGHT	4329.00	3392.00	403	148	0.0625	148	8	3	2745	2	884.80	373.00	1	148	2892	0.1250	1	2745	4.51	-89.42	2744	2534	0.1250	1	0	0	.	1	RECTANGLE_INTERESTAREA	148	1	2745	884.80	373.00	148	2892	0.1250	1	2745	4.51	-89.42	2744	2534	816	1	3392.00	3392.00
cxl	cxl.edf	RIGHT	2812.00	.	403	0	0.0000	.	.	.	.	.	.	.	.	.	.	.	.	.	.	.	.	.	0.0000	0	0	0	.	1	RECTANGLE_INTERESTAREA	.	.	.	.	.	.	.	.	.	.	.	.	.	.	474	0	.	.
cxl	cxl.edf	RIGHT	2736.00	.	402	0	0.0000	.	.	.	.	.	.	.	.	.	.	.	.	.	.	.	.	.	0.0000	0	0	0	.	1	RECTANGLE_INTERESTAREA	.	.	.	.	.	.	.	.	.	.	.	.	.	.	836	0	.	.
cxl	cxl.edf	RIGHT	4292.00	3908.50	403	559	0.1934	334	3	1	826	1	540.90	397.50	1	334	1159	0.0909	1	826	13.45	-0.56	825	754	0.1818	2	0	0	.	1	RECTANGLE_INTERESTAREA	225	2	1472	495.40	378.00	225	1696	0.0909	1	1472	2.12	179.04	1471	1446	454	1	3955.00	3862.00
cxl	cxl.edf	RIGHT	2660.00	.	402	0	0.0000	.	.	.	.	.	.	.	.	.	.	.	.	.	.	.	.	.	0.0000	0	0	0	.	1	RECTANGLE_INTERESTAREA	.	.	.	.	.	.	.	.	.	.	.	.	.	.	836	0	.	.
cxl	cxl.edf	RIGHT	1260.00	3862.00	402	160	0.0612	160	3	1	762	1	522.80	390.10	1	160	921	0.1000	1	762	3.19	175.59	761	727	0.1000	1	1	734	.	1	RECTANGLE_INTERESTAREA	160	1	762	522.80	390.10	160	921	0.1000	1	762	3.19	175.59	761	727	494	1	3862.00	3862.00
cxl	cxl.edf	RIGHT	2700.00	3766.00	402	734	0.2809	734	4	3	986	2	895.00	378.20	1	734	1719	0.1000	1	986	13.48	2.28	985	922	0.1000	1	1	734	.	1	RECTANGLE_INTERESTAREA	734	1	986	895.00	378.20	734	1719	0.1000	1	986	13.48	2.28	985	922	837	1	3766.00	3766.00
cxl	cxl.edf	RIGHT	2772.00	3984.00	402	652	0.2704	652	4	1	814	1	516.00	373.20	1	652	1465	0.1250	1	814	3.37	-12.50	813	781	0.1250	1	3	971	.	1	RECTANGLE_INTERESTAREA	652	1	814	516.00	373.20	652	1465	0.1250	1	814	3.37	-12.50	813	781	474	1	3984.00	3984.00
cxl	cxl.edf	RIGHT	2772.00	3684.67	402	971	0.4027	295	5	3	1534	2	870.00	401.60	1	971	2527	0.3750	3	1534	13.03	-3.42	1533	1466	0.3750	3	3	971	.	1	RECTANGLE_INTERESTAREA	347	1	2181	868.80	367.60	971	2527	0.3750	3	1534	0.21	169.77	2180	2175	836	1	3736.00	3611.00
cxl	cxl.edf	RIGHT	4292.00	.	403	0	0.0000	.	.	.	.	.	.	.	.	.	.	.	.	.	.	.	.	.	0.0000	0	0	0	.	1	RECTANGLE_INTERESTAREA	.	.	.	.	.	.	.	.	.	.	.	.	.	.	454	0	.	.
cxl	cxl.edf	RIGHT	2664.00	.	402	0	0.0000	.	.	.	.	.	.	.	.	.	.	.	.	.	.	.	.	.	0.0000	0	0	0	.	1	RECTANGLE_INTERESTAREA	.	.	.	.	.	.	.	.	.	.	.	.	.	.	837	0	.	.
cxl	cxl.edf	RIGHT	2660.00	3424.00	402	263	0.1089	263	2	1	395	1	488.20	372.10	1	263	657	0.1429	1	395	12.68	-0.77	394	325	0.1429	1	0	0	.	1	RECTANGLE_INTERESTAREA	263	1	395	488.20	372.10	263	657	0.1429	1	395	12.68	-0.77	394	325	474	1	3424.00	3424.00
cxl	cxl.edf	RIGHT	2664.00	.	402	0	0.0000	.	.	.	.	.	.	.	.	.	.	.	.	.	.	.	.	.	0.0000	0	0	0	.	1	RECTANGLE_INTERESTAREA	.	.	.	.	.	.	.	.	.	.	.	.	.	.	837	0	.	.
cxl	cxl.edf	RIGHT	2628.00	3430.50	402	614	0.1481	204	2	1	430	1	480.60	375.90	1	204	633	0.0909	1	430	12.47	-1.78	429	369	0.1818	2	0	0	.	1	RECTANGLE_INTERESTAREA	410	2	952	540.00	373.90	410	1361	0.0909	1	952	1.27	177.30	951	929	476	1	3517.00	3344.00
cxl	cxl.edf	RIGHT	4176.00	.	402	0	0.0000	.	.	.	.	.	.	.	.	.	.	.	.	.	.	.	.	.	0.0000	0	0	0	.	1	RECTANGLE_INTERESTAREA	.	.	.	.	.	.	.	.	.	.	.	.	.	.	816	0	.	.
cxl	cxl.edf	RIGHT	2625.00	3494.00	402	623	0.1677	548	3	1	669	1	522.30	376.00	1	548	1216	0.0769	1	669	1.39	-171.53	668	648	0.1538	2	0	0	.	1	RECTANGLE_INTERESTAREA	75	2	2541	494.60	377.80	75	2615	0.0769	1	2541	1.86	-178.80	2540	2516	475	1	3525.00	3463.00
cxl	cxl.edf	RIGHT	2772.00	.	402	0	0.0000	.	.	.	.	.	.	.	.	.	.	.	.	.	.	.	.	.	0.0000	0	0	0	.	1	RECTANGLE_INTERESTAREA	.	.	.	.	.	.	.	.	.	.	.	.	.	.	836	0	.	.
cxl	cxl.edf	RIGHT	4329.00	3439.33	403	1143	0.2319	513	3	1	821	1	521.00	373.50	1	513	1333	0.0588	1	821	14.36	0.19	820	756	0.1765	3	1	321	.	1	RECTANGLE_INTERESTAREA	321	2	2421	495.40	367.90	630	2741	0.1176	2	2090	1.45	173.15	2420	2399	454	1	3534.00	3382.00
cxl	cxl.edf	RIGHT	4292.00	3747.00	403	491	0.0996	287	12	5	4168	2	853.70	370.70	1	287	4454	0.0588	1	4168	5.05	-108.58	4167	3986	0.1176	2	1	321	.	1	RECTANGLE_INTERESTAREA	204	2	5404	862.40	381.60	204	5607	0.0588	1	5404	0.54	-159.63	5403	5395	816	1	3803.00	3691.00
cxl	cxl.edf	RIGHT	2700.00	3569.00	402	176	0.0713	176	3	1	597	1	511.40	373.80	1	176	772	0.1667	1	597	4.48	-174.34	596	558	0.1667	1	1	206	.	1	RECTANGLE_INTERESTAREA	176	1	597	511.40	373.80	176	772	0.1667	1	597	4.48	-174.34	596	558	475	1	3569.00	3569.00
cxl	cxl.edf	RIGHT	3990.00	3599.00	402	206	0.0834	206	4	3	835	2	900.00	370.60	1	206	1040	0.1667	1	835	13.84	1.30	834	773	0.1667	1	1	206	.	1	RECTANGLE_INTERESTAREA	206	1	835	900.00	370.60	206	1040	0.1667	1	835	13.84	1.30	834	773	817	1	3599.00	3599.00
cxl	cxl.edf	RIGHT	2736.00	.	402	0	0.0000	.	.	.	.	.	.	.	.	.	.	.	.	.	.	.	.	.	0.0000	0	1	37	.	1	RECTANGLE_INTERESTAREA	.	.	.	.	.	.	.	.	.	.	.	.	.	.	474	0	.	.
cxl	cxl.edf	RIGHT	2775.00	3540.00	403	259	0.1055	222	7	1	2652	1	908.10	369.70	1	259	2924	0.2500	2	2652	0.62	-22.40	2651	2641	0.2500	2	1	37	.	1	RECTANGLE_INTERESTAREA	37	1	2888	880.60	368.80	259	2924	0.2500	2	2652	0.70	-175.85	2887	2874	837	0	3540.00	3540.00
cxl	cxl.edf	RIGHT	2625.00	.	402	0	0.0000	.	.	.	.	.	.	.	.	.	.	.	.	.	.	.	.	.	0.0000	0	0	0	.	1	RECTANGLE_INTERESTAREA	.	.	.	.	.	.	.	.	.	.	.	.	.	.	475	0	.	.
cxl	cxl.edf	RIGHT	2812.00	3588.00	403	194	0.0866	194	6	1	1188	1	844.90	371.30	1	194	1381	0.1429	1	1188	3.61	-49.89	1187	973	0.1429	1	0	0	.	1	RECTANGLE_INTERESTAREA	194	1	1188	844.90	371.30	194	1381	0.1429	1	1188	3.61	-49.89	1187	973	836	0	3588.00	3588.00
cxl	cxl.edf	RIGHT	2736.00	.	402	0	0.0000	.	.	.	.	.	.	.	.	.	.	.	.	.	.	.	.	.	0.0000	0	1	254	.	1	RECTANGLE_INTERESTAREA	.	.	.	.	.	.	.	.	.	.	.	.	.	.	474	0	.	.
cxl	cxl.edf	RIGHT	2738.00	3489.00	403	493	0.1263	239	14	1	4125	1	909.50	366.10	1	493	4623	0.1333	2	4125	0.71	-21.55	4124	4113	0.1333	2	1	254	.	1	RECTANGLE_INTERESTAREA	254	1	4370	896.30	371.70	493	4623	0.1333	2	4125	0.22	170.01	4369	4364	837	0	3499.00	3479.00
cxl	cxl.edf	RIGHT	2772.00	.	402	0	0.0000	.	.	.	.	.	.	.	.	.	.	.	.	.	.	.	.	.	0.0000	0	0	0	.	1	RECTANGLE_INTERESTAREA	.	.	.	.	.	.	.	.	.	.	.	.	.	.	474	0	.	.
cxl	cxl.edf	RIGHT	2736.00	3437.00	402	346	0.2454	346	7	1	1522	1	877.50	395.60	1	346	1867	0.1429	1	1522	0.41	-152.10	1521	1514	0.1429	1	0	0	.	1	RECTANGLE_INTERESTAREA	346	1	1522	877.50	395.60	346	1867	0.1429	1	1522	0.41	-152.10	1521	1514	836	0	3437.00	3437.00
cxl	cxl.edf	RIGHT	2812.00	3331.50	403	330	0.1097	250	6	1	1244	1	507.40	379.70	1	330	1589	0.1667	2	1244	0.63	121.23	1243	1229	0.1667	2	1	80	.	1	RECTANGLE_INTERESTAREA	80	1	1510	513.50	398.70	330	1589	0.1667	2	1244	0.99	-67.89	1509	1494	474	1	3336.00	3327.00
cxl	cxl.edf	RIGHT	2660.00	.	402	0	0.0000	.	.	.	.	.	.	.	.	.	.	.	.	.	.	.	.	.	0.0000	0	1	80	.	1	RECTANGLE_INTERESTAREA	.	.	.	.	.	.	.	.	.	.	.	.	.	.	836	0	.	.
cxl	cxl.edf	RIGHT	2736.00	.	402	0	0.0000	.	.	.	.	.	.	.	.	.	.	.	.	.	.	.	.	.	0.0000	0	0	0	.	1	RECTANGLE_INTERESTAREA	.	.	.	.	.	.	.	.	.	.	.	.	.	.	474	0	.	.
cxl	cxl.edf	RIGHT	2736.00	3393.00	402	526	0.4866	526	4	1	893	1	885.30	392.60	1	526	1418	0.2500	1	893	12.27	-10.42	892	679	0.2500	1	0	0	.	1	RECTANGLE_INTERESTAREA	526	1	893	885.30	392.60	526	1418	0.2500	1	893	12.27	-10.42	892	679	836	0	3393.00	3393.00
cxl	cxl.edf	RIGHT	2812.00	3655.00	403	288	0.1542	288	4	1	590	1	510.40	387.20	1	288	877	0.1429	1	590	1.41	-172.07	589	566	0.1429	1	0	0	.	1	RECTANGLE_INTERESTAREA	288	1	590	510.40	387.20	288	877	0.1429	1	590	1.41	-172.07	589	566	474	1	3655.00	3655.00
cxl	cxl.edf	RIGHT	3990.00	3466.00	402	826	0.4422	826	7	3	1552	2	869.60	392.50	1	826	2377	0.1429	1	1552	6.23	-102.41	1551	1311	0.1429	1	0	0	.	1	RECTANGLE_INTERESTAREA	826	1	1552	869.60	392.50	826	2377	0.1429	1	1552	6.23	-102.41	1551	1311	817	1	3466.00	3466.00
cxl	cxl.edf	RIGHT	4181.00	.	403	0	0.0000	.	.	.	.	.	.	.	.	.	.	.	.	.	.	.	.	.	0.0000	0	2	645	.	1	RECTANGLE_INTERESTAREA	.	.	.	.	.	.	.	.	.	.	.	.	.	.	456	0	.	.
cxl	cxl.edf	RIGHT	4255.00	3460.67	403	941	0.3582	296	4	1	1240	1	909.50	375.00	1	941	2209	0.3333	3	1240	10.86	-8.19	1239	1143	0.3333	3	2	645	.	1	RECTANGLE_INTERESTAREA	336	1	1874	856.60	392.80	941	2209	0.3333	3	1240	0.53	-163.04	1873	1863	817	0	3490.00	3436.00
cxl	cxl.edf	RIGHT	2664.00	.	402	0	0.0000	.	.	.	.	.	.	.	.	.	.	.	.	.	.	.	.	.	0.0000	0	0	0	.	1	RECTANGLE_INTERESTAREA	.	.	.	.	.	.	.	.	.	.	.	.	.	.	475	0	.	.
cxl	cxl.edf	RIGHT	2590.00	.	403	0	0.0000	.	.	.	.	.	.	.	.	.	.	.	.	.	.	.	.	.	0.0000	0	0	0	.	1	RECTANGLE_INTERESTAREA	.	.	.	.	.	.	.	.	.	.	.	.	.	.	839	0	.	.
cxl	cxl.edf	RIGHT	2775.00	3499.00	403	554	0.2729	554	2	1	318	1	531.90	380.50	1	554	871	0.1667	1	318	13.72	-11.44	317	225	0.1667	1	0	0	.	1	RECTANGLE_INTERESTAREA	554	1	318	531.90	380.50	554	871	0.1667	1	318	13.72	-11.44	317	225	475	1	3499.00	3499.00
cxl	cxl.edf	RIGHT	3990.00	3642.00	402	217	0.1069	217	6	3	2158	2	848.20	371.40	1	217	2374	0.1667	1	2158	0.67	-173.87	2157	2147	0.1667	1	0	0	.	1	RECTANGLE_INTERESTAREA	217	1	2158	848.20	371.40	217	2374	0.1667	1	2158	0.67	-173.87	2157	2147	817	1	3642.00	3642.00
cxl	cxl.edf	RIGHT	4255.00	.	403	0	0.0000	.	.	.	.	.	.	.	.	.	.	.	.	.	.	.	.	.	0.0000	0	0	0	.	1	RECTANGLE_INTERESTAREA	.	.	.	.	.	.	.	.	.	.	.	.	.	.	455	0	.	.
cxl	cxl.edf	RIGHT	2700.00	.	402	0	0.0000	.	.	.	.	.	.	.	.	.	.	.	.	.	.	.	.	.	0.0000	0	0	0	.	1	RECTANGLE_INTERESTAREA	.	.	.	.	.	.	.	.	.	.	.	.	.	.	837	0	.	.
cxl	cxl.edf	RIGHT	2812.00	.	403	0	0.0000	.	.	.	.	.	.	.	.	.	.	.	.	.	.	.	.	.	0.0000	0	1	509	.	1	RECTANGLE_INTERESTAREA	.	.	.	.	.	.	.	.	.	.	.	.	.	.	474	0	.	.
cxl	cxl.edf	RIGHT	2738.00	3261.50	403	708	0.3620	199	6	1	1716	1	908.60	377.50	1	708	2441	0.2857	2	1716	14.74	-12.48	1715	1519	0.2857	2	1	509	.	1	RECTANGLE_INTERESTAREA	509	1	1933	887.00	379.70	708	2441	0.2857	2	1716	1.20	-131.53	1932	1915	837	0	3446.00	3077.00
cxl	cxl.edf	RIGHT	2812.00	3301.00	403	287	0.0967	287	6	1	1357	1	533.30	393.40	1	287	1643	0.1111	1	1357	6.50	-91.23	1356	1172	0.1111	1	0	0	.	1	RECTANGLE_INTERESTAREA	287	1	1357	533.30	393.40	287	1643	0.1111	1	1357	6.50	-91.23	1356	1172	474	1	3301.00	3301.00
cxl	cxl.edf	RIGHT	2736.00	3432.00	402	996	0.3356	996	9	3	2389	2	890.90	368.10	1	996	3384	0.1111	1	2389	0.85	-171.13	2388	2373	0.1111	1	0	0	.	1	RECTANGLE_INTERESTAREA	996	1	2389	890.90	368.10	996	3384	0.1111	1	2389	0.85	-171.13	2388	2373	836	1	3432.00	3432.00
cxl	cxl.edf	RIGHT	2664.00	.	402	0	0.0000	.	.	.	.	.	.	.	.	.	.	.	.	.	.	.	.	.	0.0000	0	0	0	.	1	RECTANGLE_INTERESTAREA	.	.	.	.	.	.	.	.	.	.	.	.	.	.	475	0	.	.
cxl	cxl.edf	RIGHT	4176.00	3457.00	402	273	0.1732	273	7	1	1835	1	856.30	389.10	1	273	2107	0.1429	1	1835	1.11	-177.22	1834	1818	0.1429	1	0	0	.	1	RECTANGLE_INTERESTAREA	273	1	1835	856.30	389.10	273	2107	0.1429	1	1835	1.11	-177.22	1834	1818	816	0	3457.00	3457.00
cxl	cxl.edf	RIGHT	2700.00	.	402	0	0.0000	.	.	.	.	.	.	.	.	.	.	.	.	.	.	.	.	.	0.0000	0	0	0	.	1	RECTANGLE_INTERESTAREA	.	.	.	.	.	.	.	.	.	.	.	.	.	.	475	0	.	.
cxl	cxl.edf	RIGHT	2700.00	3574.00	402	296	0.1984	296	6	1	1551	1	872.40	378.50	1	296	1846	0.1429	1	1551	4.61	-88.60	1550	1284	0.1429	1	0	0	.	1	RECTANGLE_INTERESTAREA	296	1	1551	872.40	378.50	296	1846	0.1429	1	1551	4.61	-88.60	1550	1284	837	0	3574.00	3574.00
cxl	cxl.edf	RIGHT	2812.00	.	403	0	0.0000	.	.	.	.	.	.	.	.	.	.	.	.	.	.	.	.	.	0.0000	0	0	0	.	1	RECTANGLE_INTERESTAREA	.	.	.	.	.	.	.	.	.	.	.	.	.	.	474	0	.	.
cxl	cxl.edf	RIGHT	2738.00	3664.00	403	164	0.0735	164	9	1	2591	1	855.10	371.40	1	164	2754	0.1111	1	2591	16.56	-4.55	2590	2523	0.1111	1	0	0	.	1	RECTANGLE_INTERESTAREA	164	1	2591	855.10	371.40	164	2754	0.1111	1	2591	16.56	-4.55	2590	2523	837	0	3664.00	3664.00
cxl	cxl.edf	RIGHT	2625.00	.	402	0	0.0000	.	.	.	.	.	.	.	.	.	.	.	.	.	.	.	.	.	0.0000	0	1	47	.	1	RECTANGLE_INTERESTAREA	.	.	.	.	.	.	.	.	.	.	.	.	.	.	475	0	.	.
cxl	cxl.edf	RIGHT	2775.00	3631.00	403	465	0.3750	418	5	1	1076	1	896.20	381.40	1	465	1554	0.3333	2	1076	1.25	-8.49	1075	1058	0.3333	2	1	47	.	1	RECTANGLE_INTERESTAREA	47	1	1508	866.80	385.70	465	1554	0.3333	2	1076	0.89	-164.21	1507	1494	837	0	3633.00	3629.00
cxl	cxl.edf	RIGHT	2628.00	.	402	0	0.0000	.	.	.	.	.	.	.	.	.	.	.	.	.	.	.	.	.	0.0000	0	0	0	.	1	RECTANGLE_INTERESTAREA	.	.	.	.	.	.	.	.	.	.	.	.	.	.	476	0	.	.
cxl	cxl.edf	RIGHT	2664.00	3623.00	402	365	0.3358	365	4	1	1027	1	897.90	370.20	1	365	1391	0.2500	1	1027	1.29	6.89	1026	1006	0.2500	1	0	0	.	1	RECTANGLE_INTERESTAREA	365	1	1027	897.90	370.20	365	1391	0.2500	1	1027	1.29	6.89	1026	1006	837	0	3623.00	3623.00
cxl	cxl.edf	RIGHT	2592.00	.	402	0	0.0000	.	.	.	.	.	.	.	.	.	.	.	.	.	.	.	.	.	0.0000	0	1	181	.	1	RECTANGLE_INTERESTAREA	.	.	.	.	.	.	.	.	.	.	.	.	.	.	476	0	.	.
cxl	cxl.edf	RIGHT	2738.00	3505.67	403	766	0.2560	184	9	1	1868	1	872.60	373.90	1	184	2051	0.0833	1	1868	3.86	-93.63	1867	1665	0.2500	3	1	181	.	1	RECTANGLE_INTERESTAREA	181	2	3467	889.10	380.70	582	3647	0.1667	2	3057	0.48	-169.92	3466	3458	837	0	3517.00	3484.00
cxl	cxl.edf	RIGHT	2775.00	.	403	0	0.0000	.	.	.	.	.	.	.	.	.	.	.	.	.	.	.	.	.	0.0000	0	0	0	.	1	RECTANGLE_INTERESTAREA	.	.	.	.	.	.	.	.	.	.	.	.	.	.	475	0	.	.
cxl	cxl.edf	RIGHT	4140.00	.	402	0	0.0000	.	.	.	.	.	.	.	.	.	.	.	.	.	.	.	.	.	0.0000	0	0	0	.	1	RECTANGLE_INTERESTAREA	.	.	.	.	.	.	.	.	.	.	.	.	.	.	817	0	.	.
cxl	cxl.edf	RIGHT	2775.00	3866.00	403	312	0.2581	312	3	1	320	1	497.70	388.00	1	312	631	0.1429	1	320	12.90	-0.08	319	256	0.1429	1	0	0	.	1	RECTANGLE_INTERESTAREA	312	1	320	497.70	388.00	312	631	0.1429	1	320	12.90	-0.08	319	256	475	1	3866.00	3866.00
cxl	cxl.edf	RIGHT	2775.00	3805.00	403	218	0.1803	218	5	3	764	2	863.00	377.30	1	218	981	0.1429	1	764	1.10	-134.05	763	741	0.1429	1	0	0	.	1	RECTANGLE_INTERESTAREA	218	1	764	863.00	377.30	218	981	0.1429	1	764	1.10	-134.05	763	741	837	1	3805.00	3805.00
cxl	cxl.edf	RIGHT	2736.00	.	402	0	0.0000	.	.	.	.	.	.	.	.	.	.	.	.	.	.	.	.	.	0.0000	0	0	0	.	1	RECTANGLE_INTERESTAREA	.	.	.	.	.	.	.	.	.	.	.	.	.	.	474	0	.	.
cxl	cxl.edf	RIGHT	4104.00	3508.00	402	353	0.2105	353	5	1	1423	1	885.60	389.60	1	353	1775	0.1667	1	1423	5.12	-76.46	1422	1239	0.1667	1	0	0	.	1	RECTANGLE_INTERESTAREA	353	1	1423	885.60	389.60	353	1775	0.1667	1	1423	5.12	-76.46	1422	1239	817	0	3508.00	3508.00
cxl	cxl.edf	RIGHT	4292.00	3701.00	403	257	0.1718	257	5	1	606	1	459.30	370.30	1	257	862	0.1429	1	606	2.41	4.60	605	579	0.1429	1	1	187	.	1	RECTANGLE_INTERESTAREA	257	1	606	459.30	370.30	257	862	0.1429	1	606	2.41	4.60	605	579	454	1	3701.00	3701.00
cxl	cxl.edf	RIGHT	2738.00	3647.00	403	187	0.1250	187	6	3	935	2	891.10	366.70	1	187	1121	0.1429	1	935	15.03	-3.45	934	863	0.1429	1	1	187	.	1	RECTANGLE_INTERESTAREA	187	1	935	891.10	366.70	187	1121	0.1429	1	935	15.03	-3.45	934	863	837	1	3647.00	3647.00
cxl	cxl.edf	RIGHT	2736.00	3410.00	402	258	0.1400	258	2	1	420	1	481.10	374.80	1	258	677	0.1250	1	420	12.43	-0.81	419	356	0.1250	1	0	0	.	1	RECTANGLE_INTERESTAREA	258	1	420	481.10	374.80	258	677	0.1250	1	420	12.43	-0.81	419	356	474	1	3410.00	3410.00
cxl	cxl.edf	RIGHT	2700.00	3380.00	402	411	0.2230	411	8	3	1891	2	890.40	373.50	1	411	2301	0.1250	1	1891	1.01	-3.04	1890	1873	0.1250	1	0	0	.	1	RECTANGLE_INTERESTAREA	411	1	1891	890.40	373.50	411	2301	0.1250	1	1891	1.01	-3.04	1890	1873	837	1	3380.00	3380.00
cxl	cxl.edf	RIGHT	2772.00	.	402	0	0.0000	.	.	.	.	.	.	.	.	.	.	.	.	.	.	.	.	.	0.0000	0	0	0	.	1	RECTANGLE_INTERESTAREA	.	.	.	.	.	.	.	.	.	.	.	.	.	.	474	0	.	.
cxl	cxl.edf	RIGHT	2700.00	3427.00	402	750	0.3161	750	11	1	2062	1	892.00	372.70	1	750	2811	0.0909	1	2062	0.67	-163.27	2061	2050	0.0909	1	0	0	.	1	RECTANGLE_INTERESTAREA	750	1	2062	892.00	372.70	750	2811	0.0909	1	2062	0.67	-163.27	2061	2050	837	0	3427.00	3427.00
cxl	cxl.edf	RIGHT	2700.00	.	402	0	0.0000	.	.	.	.	.	.	.	.	.	.	.	.	.	.	.	.	.	0.0000	0	0	0	.	1	RECTANGLE_INTERESTAREA	.	.	.	.	.	.	.	.	.	.	.	.	.	.	475	0	.	.
cxl	cxl.edf	RIGHT	2700.00	.	402	0	0.0000	.	.	.	.	.	.	.	.	.	.	.	.	.	.	.	.	.	0.0000	0	0	0	.	1	RECTANGLE_INTERESTAREA	.	.	.	.	.	.	.	.	.	.	.	.	.	.	837	0	.	.
cxl	cxl.edf	RIGHT	2628.00	3430.00	402	109	0.1151	109	4	1	713	1	543.20	370.20	1	109	821	0.1667	1	713	1.41	-80.55	712	691	0.1667	1	2	368	.	1	RECTANGLE_INTERESTAREA	109	1	713	543.20	370.20	109	821	0.1667	1	713	1.41	-80.55	712	691	476	1	3430.00	3430.00
cxl	cxl.edf	RIGHT	2849.00	3549.50	403	368	0.3886	37	5	3	888	2	880.50	377.50	1	368	1430	0.3333	2	888	11.75	-5.08	887	822	0.3333	2	2	368	.	1	RECTANGLE_INTERESTAREA	331	1	1100	872.80	401.10	368	1430	0.3333	2	888	4.43	-92.06	1099	925	836	1	3627.00	3472.00
cxl	cxl.edf	RIGHT	2628.00	.	402	0	0.0000	.	.	.	.	.	.	.	.	.	.	.	.	.	.	.	.	.	0.0000	0	0	0	.	1	RECTANGLE_INTERESTAREA	.	.	.	.	.	.	.	.	.	.	.	.	.	.	476	0	.	.
cxl	cxl.edf	RIGHT	2736.00	.	402	0	0.0000	.	.	.	.	.	.	.	.	.	.	.	.	.	.	.	.	.	0.0000	0	0	0	.	1	RECTANGLE_INTERESTAREA	.	.	.	.	.	.	.	.	.	.	.	.	.	.	836	0	.	.
cxl	cxl.edf	RIGHT	2812.00	.	403	0	0.0000	.	.	.	.	.	.	.	.	.	.	.	.	.	.	.	.	.	0.0000	0	0	0	.	1	RECTANGLE_INTERESTAREA	.	.	.	.	.	.	.	.	.	.	.	.	.	.	474	0	.	.
cxl	cxl.edf	RIGHT	2664.00	.	402	0	0.0000	.	.	.	.	.	.	.	.	.	.	.	.	.	.	.	.	.	0.0000	0	0	0	.	1	RECTANGLE_INTERESTAREA	.	.	.	.	.	.	.	.	.	.	.	.	.	.	837	0	.	.
cxl	cxl.edf	RIGHT	2812.00	3917.00	403	90	0.0747	90	4	1	706	1	520.00	377.40	1	90	795	0.1667	1	706	1.82	-171.31	705	683	0.1667	1	2	574	.	1	RECTANGLE_INTERESTAREA	90	1	706	520.00	377.40	90	795	0.1667	1	706	1.82	-171.31	705	683	474	1	3917.00	3917.00
cxl	cxl.edf	RIGHT	2849.00	3743.00	403	574	0.4763	216	5	3	986	2	866.20	380.00	1	574	1578	0.3333	2	986	11.74	-13.01	985	796	0.3333	2	2	574	.	1	RECTANGLE_INTERESTAREA	358	1	1221	896.30	370.40	574	1578	0.3333	2	986	1.23	-20.59	1220	1202	836	1	3766.00	3720.00
cxl	cxl.edf	RIGHT	1260.00	.	402	0	0.0000	.	.	.	.	.	.	.	.	.	.	.	.	.	.	.	.	.	0.0000	0	0	0	.	1	RECTANGLE_INTERESTAREA	.	.	.	.	.	.	.	.	.	.	.	.	.	.	494	0	.	.
cxl	cxl.edf	RIGHT	2849.00	3854.50	403	1036	0.3263	816	7	1	1676	1	875.90	374.40	1	816	2491	0.0909	1	1676	12.78	0.29	1675	1610	0.1818	2	0	0	.	1	RECTANGLE_INTERESTAREA	220	2	3003	888.40	378.80	220	3222	0.0909	1	3003	0.72	-173.88	3002	2991	836	0	3924.00	3785.00
cxl	cxl.edf	RIGHT	2812.00	.	403	0	0.0000	.	.	.	.	.	.	.	.	.	.	.	.	.	.	.	.	.	0.0000	0	0	0	.	1	RECTANGLE_INTERESTAREA	.	.	.	.	.	.	.	.	.	.	.	.	.	.	474	0	.	.
cxl	cxl.edf	RIGHT	2849.00	3825.00	403	90	0.0420	90	8	1	2606	1	888.90	366.40	1	90	2695	0.1250	1	2606	9.78	-4.85	2605	2549	0.1250	1	0	0	.	1	RECTANGLE_INTERESTAREA	90	1	2606	888.90	366.40	90	2695	0.1250	1	2606	9.78	-4.85	2605	2549	836	0	3825.00	3825.00
cxl	cxl.edf	RIGHT	3996.00	3865.00	402	729	0.2104	365	2	1	867	1	544.60	377.90	1	729	1749	0.2500	3	867	14.32	-0.43	866	800	0.2500	3	3	576	.	1	RECTANGLE_INTERESTAREA	192	1	1558	544.00	380.10	729	1749	0.2500	3	867	4.49	-69.76	1557	1419	457	1	3998.00	3706.00
cxl	cxl.edf	RIGHT	2701.00	3706.33	403	774	0.2234	219	8	3	2579	2	901.30	391.20	1	219	2797	0.0833	1	2579	5.54	-96.12	2578	2391	0.2500	3	3	576	.	1	RECTANGLE_INTERESTAREA	212	2	3833	884.60	382.00	555	4044	0.1667	2	3478	0.63	-8.60	3832	3821	838	1	3775.00	3571.00
cxl	cxl.edf	RIGHT	2812.00	.	403	0	0.0000	.	.	.	.	.	.	.	.	.	.	.	.	.	.	.	.	.	0.0000	0	0	0	.	1	RECTANGLE_INTERESTAREA	.	.	.	.	.	.	.	.	.	.	.	.	.	.	474	0	.	.
cxl	cxl.edf	RIGHT	2812.00	.	403	0	0.0000	.	.	.	.	.	.	.	.	.	.	.	.	.	.	.	.	.	0.0000	0	0	0	.	1	RECTANGLE_INTERESTAREA	.	.	.	.	.	.	.	.	.	.	.	.	.	.	836	0	.	.
cxl	cxl.edf	RIGHT	2812.00	.	403	0	0.0000	.	.	.	.	.	.	.	.	.	.	.	.	.	.	.	.	.	0.0000	0	0	0	.	1	RECTANGLE_INTERESTAREA	.	.	.	.	.	.	.	.	.	.	.	.	.	.	474	0	.	.
cxl	cxl.edf	RIGHT	2627.00	.	403	0	0.0000	.	.	.	.	.	.	.	.	.	.	.	.	.	.	.	.	.	0.0000	0	0	0	.	1	RECTANGLE_INTERESTAREA	.	.	.	.	.	.	.	.	.	.	.	.	.	.	839	0	.	.
cxl	cxl.edf	RIGHT	4176.00	3575.00	402	179	0.1910	179	2	1	397	1	523.80	386.50	1	179	575	0.1429	1	397	13.55	-9.61	396	248	0.1429	1	0	0	.	1	RECTANGLE_INTERESTAREA	179	1	397	523.80	386.50	179	575	0.1429	1	397	13.55	-9.61	396	248	454	1	3575.00	3575.00
cxl	cxl.edf	RIGHT	2772.00	.	402	0	0.0000	.	.	.	.	.	.	.	.	.	.	.	.	.	.	.	.	.	0.0000	0	0	0	.	1	RECTANGLE_INTERESTAREA	.	.	.	.	.	.	.	.	.	.	.	.	.	.	836	0	.	.
cxl	cxl.edf	RIGHT	2772.00	3493.00	402	325	0.1500	325	2	1	372	1	487.40	378.90	1	325	696	0.1000	1	372	12.80	-0.39	371	308	0.1000	1	2	616	.	1	RECTANGLE_INTERESTAREA	325	1	372	487.40	378.90	325	696	0.1000	1	372	12.80	-0.39	371	308	474	1	3493.00	3493.00
cxl	cxl.edf	RIGHT	2628.00	3612.00	402	979	0.4518	363	8	3	1773	2	892.10	373.00	1	979	2773	0.3000	3	1773	1.14	5.92	1772	1751	0.3000	3	2	616	.	1	RECTANGLE_INTERESTAREA	191	1	2583	877.30	377.30	979	2773	0.3000	3	1773	0.27	-34.81	2582	2577	838	1	3637.00	3594.00
cxl	cxl.edf	RIGHT	2628.00	3779.00	402	365	0.1317	365	3	1	594	1	529.10	379.50	1	365	958	0.1000	1	594	1.48	-158.88	593	574	0.1000	1	3	1167	.	1	RECTANGLE_INTERESTAREA	365	1	594	529.10	379.50	365	958	0.1000	1	594	1.48	-158.88	593	574	476	1	3779.00	3779.00
cxl	cxl.edf	RIGHT	2555.00	3568.00	402	1547	0.5581	286	4	3	1028	2	838.70	370.00	1	286	1313	0.1000	1	1028	11.19	-0.28	1027	959	0.4000	4	3	1167	.	1	RECTANGLE_INTERESTAREA	198	2	3338	897.90	400.10	1261	3535	0.3000	3	1843	4.14	-86.10	3337	3111	838	1	3672.00	3482.00
cxl	cxl.edf	RIGHT	2701.00	3735.00	403	204	0.0990	204	4	1	825	1	503.30	366.60	1	204	1028	0.1250	1	825	3.64	-57.24	824	664	0.1250	1	0	0	.	1	RECTANGLE_INTERESTAREA	204	1	825	503.30	366.60	204	1028	0.1250	1	825	3.64	-57.24	824	664	476	1	3735.00	3735.00
cxl	cxl.edf	RIGHT	2700.00	3621.00	402	882	0.4279	882	8	3	1755	2	884.10	366.10	1	882	2636	0.1250	1	1755	0.78	15.01	1754	1731	0.1250	1	0	0	.	1	RECTANGLE_INTERESTAREA	882	1	1755	884.10	366.10	882	2636	0.1250	1	1755	0.78	15.01	1754	1731	837	1	3621.00	3621.00
cxl	cxl.edf	RIGHT	2700.00	.	402	0	0.0000	.	.	.	.	.	.	.	.	.	.	.	.	.	.	.	.	.	0.0000	0	0	0	.	1	RECTANGLE_INTERESTAREA	.	.	.	.	.	.	.	.	.	.	.	.	.	.	475	0	.	.
cxl	cxl.edf	RIGHT	2700.00	3753.00	402	83	0.0269	83	8	1	3394	1	879.70	389.10	1	83	3476	0.1111	1	3394	0.78	-139.33	3393	3380	0.1111	1	0	0	.	1	RECTANGLE_INTERESTAREA	83	1	3394	879.70	389.10	83	3476	0.1111	1	3394	0.78	-139.33	3393	3380	837	0	3753.00	3753.00
cxl	cxl.edf	RIGHT	2812.00	3814.00	403	448	0.1801	221	5	1	968	1	476.00	374.50	1	448	1568	0.1818	2	968	10.75	-2.14	967	911	0.1818	2	1	227	.	1	RECTANGLE_INTERESTAREA	227	1	1342	506.50	390.20	448	1568	0.1818	2	968	4.45	-77.56	1341	1189	474	1	3899.00	3729.00
cxl	cxl.edf	RIGHT	2628.00	3520.00	402	30	0.0121	30	8	3	1830	2	841.10	388.20	1	30	1859	0.0909	1	1830	11.34	-6.72	1829	1757	0.0909	1	1	227	.	1	RECTANGLE_INTERESTAREA	30	1	1830	841.10	388.20	30	1859	0.0909	1	1830	11.34	-6.72	1829	1757	838	1	3520.00	3520.00
cxl	cxl.edf	RIGHT	2849.00	.	403	0	0.0000	.	.	.	.	.	.	.	.	.	.	.	.	.	.	.	.	.	0.0000	0	0	0	.	1	RECTANGLE_INTERESTAREA	.	.	.	.	.	.	.	.	.	.	.	.	.	.	474	0	.	.
cxl	cxl.edf	RIGHT	2700.00	3424.00	402	644	0.2114	644	10	1	2937	1	885.40	368.20	1	644	3580	0.1000	1	2937	1.03	172.38	2936	2920	0.1000	1	0	0	.	1	RECTANGLE_INTERESTAREA	644	1	2937	885.40	368.20	644	3580	0.1000	1	2937	1.03	172.38	2936	2920	837	0	3424.00	3424.00
cxl	cxl.edf	RIGHT	2664.00	3748.00	402	284	0.2307	284	2	1	409	1	534.50	400.90	1	284	692	0.2500	1	409	14.11	-20.53	408	294	0.2500	1	0	0	.	1	RECTANGLE_INTERESTAREA	284	1	409	534.50	400.90	284	692	0.2500	1	409	14.11	-20.53	408	294	475	1	3748.00	3748.00
cxl	cxl.edf	RIGHT	2700.00	.	402	0	0.0000	.	.	.	.	.	.	.	.	.	.	.	.	.	.	.	.	.	0.0000	0	0	0	.	1	RECTANGLE_INTERESTAREA	.	.	.	.	.	.	.	.	.	.	.	.	.	.	837	0	.	.
cxl	cxl.edf	RIGHT	2664.00	.	402	0	0.0000	.	.	.	.	.	.	.	.	.	.	.	.	.	.	.	.	.	0.0000	0	0	0	.	1	RECTANGLE_INTERESTAREA	.	.	.	.	.	.	.	.	.	.	.	.	.	.	475	0	.	.
cxl	cxl.edf	RIGHT	2736.00	.	402	0	0.0000	.	.	.	.	.	.	.	.	.	.	.	.	.	.	.	.	.	0.0000	0	0	0	.	1	RECTANGLE_INTERESTAREA	.	.	.	.	.	.	.	.	.	.	.	.	.	.	836	0	.	.
cxl	cxl.edf	RIGHT	4292.00	3549.00	403	145	0.1097	145	2	1	416	1	527.30	367.00	1	145	560	0.1667	1	416	13.93	1.17	415	354	0.1667	1	0	0	.	1	RECTANGLE_INTERESTAREA	145	1	416	527.30	367.00	145	560	0.1667	1	416	13.93	1.17	415	354	454	1	3549.00	3549.00
cxl	cxl.edf	RIGHT	4292.00	.	403	0	0.0000	.	.	.	.	.	.	.	.	.	.	.	.	.	.	.	.	.	0.0000	0	0	0	.	1	RECTANGLE_INTERESTAREA	.	.	.	.	.	.	.	.	.	.	.	.	.	.	816	0	.	.
cxl	cxl.edf	RIGHT	2772.00	.	402	0	0.0000	.	.	.	.	.	.	.	.	.	.	.	.	.	.	.	.	.	0.0000	0	0	0	.	1	RECTANGLE_INTERESTAREA	.	.	.	.	.	.	.	.	.	.	.	.	.	.	474	0	.	.
cxl	cxl.edf	RIGHT	2736.00	.	402	0	0.0000	.	.	.	.	.	.	.	.	.	.	.	.	.	.	.	.	.	0.0000	0	0	0	.	1	RECTANGLE_INTERESTAREA	.	.	.	.	.	.	.	.	.	.	.	.	.	.	836	0	.	.
cxl	cxl.edf	RIGHT	2664.00	3544.00	402	222	0.1329	62	3	1	424	1	496.60	376.50	1	222	652	0.2222	2	424	12.76	-3.06	423	362	0.2222	2	1	160	.	1	RECTANGLE_INTERESTAREA	160	1	493	488.00	369.10	222	652	0.2222	2	424	0.33	83.58	492	486	475	1	3544.00	3544.00
cxl	cxl.edf	RIGHT	2738.00	3553.00	403	259	0.1551	259	9	3	1873	2	889.00	383.90	1	259	2131	0.1111	1	1873	1.21	-171.71	1872	1853	0.1111	1	1	160	.	1	RECTANGLE_INTERESTAREA	259	1	1873	889.00	383.90	259	2131	0.1111	1	1873	1.21	-171.71	1872	1853	837	1	3553.00	3553.00
cxl	cxl.edf	RIGHT	2775.00	3626.00	403	314	0.2233	314	3	1	629	1	547.20	384.50	1	314	942	0.2000	1	629	13.41	-21.32	628	459	0.2000	1	0	0	.	1	RECTANGLE_INTERESTAREA	314	1	629	547.20	384.50	314	942	0.2000	1	629	13.41	-21.32	628	459	475	1	3626.00	3626.00
cxl	cxl.edf	RIGHT	2736.00	.	402	0	0.0000	.	.	.	.	.	.	.	.	.	.	.	.	.	.	.	.	.	0.0000	0	0	0	.	1	RECTANGLE_INTERESTAREA	.	.	.	.	.	.	.	.	.	.	.	.	.	.	836	0	.	.
cxl	cxl.edf	RIGHT	2628.00	.	402	0	0.0000	.	.	.	.	.	.	.	.	.	.	.	.	.	.	.	.	.	0.0000	0	0	0	.	1	RECTANGLE_INTERESTAREA	.	.	.	.	.	.	.	.	.	.	.	.	.	.	476	0	.	.
cxl	cxl.edf	RIGHT	4176.00	.	402	0	0.0000	.	.	.	.	.	.	.	.	.	.	.	.	.	.	.	.	.	0.0000	0	0	0	.	1	RECTANGLE_INTERESTAREA	.	.	.	.	.	.	.	.	.	.	.	.	.	.	816	0	.	.
cxl	cxl.edf	RIGHT	4329.00	.	403	0	0.0000	.	.	.	.	.	.	.	.	.	.	.	.	.	.	.	.	.	0.0000	0	0	0	.	1	RECTANGLE_INTERESTAREA	.	.	.	.	.	.	.	.	.	.	.	.	.	.	454	0	.	.
cxl	cxl.edf	RIGHT	4292.00	3541.00	403	427	0.2927	427	5	1	1143	1	868.30	374.10	1	427	1569	0.1429	1	1143	0.55	-178.24	1142	1134	0.1429	1	0	0	.	1	RECTANGLE_INTERESTAREA	427	1	1143	868.30	374.10	427	1569	0.1429	1	1143	0.55	-178.24	1142	1134	816	0	3541.00	3541.00
cxl	cxl.edf	RIGHT	2812.00	3406.00	403	96	0.1079	96	3	1	597	1	539.10	367.40	1	96	692	0.1429	1	597	1.52	160.06	596	570	0.1429	1	1	135	.	1	RECTANGLE_INTERESTAREA	96	1	597	539.10	367.40	96	692	0.1429	1	597	1.52	160.06	596	570	474	1	3406.00	3406.00
cxl	cxl.edf	RIGHT	4292.00	3361.00	403	135	0.1517	135	4	3	840	2	846.80	386.30	1	135	974	0.1429	1	840	10.96	-17.90	839	693	0.1429	1	1	135	.	1	RECTANGLE_INTERESTAREA	135	1	840	846.80	386.30	135	974	0.1429	1	840	10.96	-17.90	839	693	816	1	3361.00	3361.00
cxl	cxl.edf	RIGHT	2736.00	.	402	0	0.0000	.	.	.	.	.	.	.	.	.	.	.	.	.	.	.	.	.	0.0000	0	0	0	.	1	RECTANGLE_INTERESTAREA	.	.	.	.	.	.	.	.	.	.	.	.	.	.	474	0	.	.
cxl	cxl.edf	RIGHT	2555.00	.	402	0	0.0000	.	.	.	.	.	.	.	.	.	.	.	.	.	.	.	.	.	0.0000	0	0	0	.	1	RECTANGLE_INTERESTAREA	.	.	.	.	.	.	.	.	.	.	.	.	.	.	838	0	.	.
cxl	cxl.edf	RIGHT	4292.00	.	403	0	0.0000	.	.	.	.	.	.	.	.	.	.	.	.	.	.	.	.	.	0.0000	0	0	0	.	1	RECTANGLE_INTERESTAREA	.	.	.	.	.	.	.	.	.	.	.	.	.	.	454	0	.	.
cxl	cxl.edf	RIGHT	4033.00	.	403	0	0.0000	.	.	.	.	.	.	.	.	.	.	.	.	.	.	.	.	.	0.0000	0	0	0	.	1	RECTANGLE_INTERESTAREA	.	.	.	.	.	.	.	.	.	.	.	.	.	.	820	0	.	.
cxl	cxl.edf	RIGHT	1260.00	.	402	0	0.0000	.	.	.	.	.	.	.	.	.	.	.	.	.	.	.	.	.	0.0000	0	0	0	.	1	RECTANGLE_INTERESTAREA	.	.	.	.	.	.	.	.	.	.	.	.	.	.	494	0	.	.
cxl	cxl.edf	RIGHT	2625.00	.	402	0	0.0000	.	.	.	.	.	.	.	.	.	.	.	.	.	.	.	.	.	0.0000	0	0	0	.	1	RECTANGLE_INTERESTAREA	.	.	.	.	.	.	.	.	.	.	.	.	.	.	837	0	.	.
cxl	cxl.edf	RIGHT	3996.00	.	402	0	0.0000	.	.	.	.	.	.	.	.	.	.	.	.	.	.	.	.	.	0.0000	0	0	0	.	1	RECTANGLE_INTERESTAREA	.	.	.	.	.	.	.	.	.	.	.	.	.	.	457	0	.	.
cxl	cxl.edf	RIGHT	2700.00	.	402	0	0.0000	.	.	.	.	.	.	.	.	.	.	.	.	.	.	.	.	.	0.0000	0	0	0	.	1	RECTANGLE_INTERESTAREA	.	.	.	.	.	.	.	.	.	.	.	.	.	.	837	0	.	.
cxl	cxl.edf	RIGHT	2736.00	3688.00	402	322	0.1016	322	5	1	932	1	514.00	390.30	1	322	1253	0.0909	1	932	3.21	-3.65	931	906	0.0909	1	1	171	.	1	RECTANGLE_INTERESTAREA	322	1	932	514.00	390.30	322	1253	0.0909	1	932	3.21	-3.65	931	906	474	1	3688.00	3688.00
cxl	cxl.edf	RIGHT	2736.00	3384.50	402	1136	0.3586	965	8	3	2109	2	883.30	377.60	1	1136	3258	0.1818	2	2109	0.33	74.96	2108	2092	0.1818	2	1	171	.	1	RECTANGLE_INTERESTAREA	171	1	3088	842.60	391.20	1136	3258	0.1818	2	2109	0.88	178.68	3087	3074	836	1	3403.00	3366.00
cxl	cxl.edf	RIGHT	2775.00	.	403	0	0.0000	.	.	.	.	.	.	.	.	.	.	.	.	.	.	.	.	.	0.0000	0	1	1025	.	1	RECTANGLE_INTERESTAREA	.	.	.	.	.	.	.	.	.	.	.	.	.	.	475	0	.	.
cxl	cxl.edf	RIGHT	2736.00	3504.00	402	1542	0.5646	517	5	1	1655	1	890.00	369.90	1	1542	3207	0.2857	2	1655	0.66	-160.16	1654	1645	0.2857	2	1	1025	.	1	RECTANGLE_INTERESTAREA	1025	1	2183	905.60	391.70	1542	3207	0.2857	2	1655	0.77	-20.60	2182	2172	836	0	3580.00	3428.00
cxl	cxl.edf	RIGHT	2625.00	.	402	0	0.0000	.	.	.	.	.	.	.	.	.	.	.	.	.	.	.	.	.	0.0000	0	0	0	.	1	RECTANGLE_INTERESTAREA	.	.	.	.	.	.	.	.	.	.	.	.	.	.	475	0	.	.
cxl	cxl.edf	RIGHT	2700.00	.	402	0	0.0000	.	.	.	.	.	.	.	.	.	.	.	.	.	.	.	.	.	0.0000	0	0	0	.	1	RECTANGLE_INTERESTAREA	.	.	.	.	.	.	.	.	.	.	.	.	.	.	837	0	.	.
cxl	cxl.edf	RIGHT	4292.00	.	403	0	0.0000	.	.	.	.	.	.	.	.	.	.	.	.	.	.	.	.	.	0.0000	0	0	0	.	1	RECTANGLE_INTERESTAREA	.	.	.	.	.	.	.	.	.	.	.	.	.	.	454	0	.	.
cxl	cxl.edf	RIGHT	2736.00	3518.00	402	258	0.1878	258	6	1	1669	1	886.30	382.50	1	258	1926	0.1667	1	1669	0.30	-172.20	1668	1663	0.1667	1	0	0	.	1	RECTANGLE_INTERESTAREA	258	1	1669	886.30	382.50	258	1926	0.1667	1	1669	0.30	-172.20	1668	1663	836	0	3518.00	3518.00
cxl	cxl.edf	RIGHT	4292.00	.	403	0	0.0000	.	.	.	.	.	.	.	.	.	.	.	.	.	.	.	.	.	0.0000	0	0	0	.	1	RECTANGLE_INTERESTAREA	.	.	.	.	.	.	.	.	.	.	.	.	.	.	454	0	.	.
cxl	cxl.edf	RIGHT	3996.00	3870.00	402	297	0.2517	297	5	1	719	1	904.00	371.80	1	297	1015	0.1667	1	719	14.95	-4.05	718	633	0.1667	1	0	0	.	1	RECTANGLE_INTERESTAREA	297	1	719	904.00	371.80	297	1015	0.1667	1	719	14.95	-4.05	718	633	819	0	3870.00	3870.00
cxl	cxl.edf	RIGHT	2736.00	3858.00	402	362	0.1138	362	5	1	1159	1	504.50	395.10	1	362	1520	0.1111	1	1159	13.24	-1.83	1158	1094	0.1111	1	1	445	.	1	RECTANGLE_INTERESTAREA	362	1	1159	504.50	395.10	362	1520	0.1111	1	1159	13.24	-1.83	1158	1094	474	1	3858.00	3858.00
cxl	cxl.edf	RIGHT	4329.00	3594.00	403	1545	0.4855	445	6	3	1592	2	843.80	374.60	1	445	2036	0.1111	1	1592	12.26	5.96	1591	1521	0.2222	2	1	445	.	1	RECTANGLE_INTERESTAREA	1100	2	2523	864.60	384.20	1100	3622	0.1111	1	2523	0.31	-171.87	2522	2516	816	1	3734.00	3454.00
cxl	cxl.edf	RIGHT	4292.00	.	403	0	0.0000	.	.	.	.	.	.	.	.	.	.	.	.	.	.	.	.	.	0.0000	0	0	0	.	1	RECTANGLE_INTERESTAREA	.	.	.	.	.	.	.	.	.	.	.	.	.	.	454	0	.	.
cxl	cxl.edf	RIGHT	1296.00	.	402	0	0.0000	.	.	.	.	.	.	.	.	.	.	.	.	.	.	.	.	.	0.0000	0	0	0	.	1	RECTANGLE_INTERESTAREA	.	.	.	.	.	.	.	.	.	.	.	.	.	.	856	0	.	.
cxl	cxl.edf	RIGHT	4292.00	3817.00	403	361	0.2573	361	2	1	324	1	511.80	372.20	1	361	684	0.2000	1	324	13.36	-16.67	323	259	0.2000	1	0	0	.	1	RECTANGLE_INTERESTAREA	361	1	324	511.80	372.20	361	684	0.2000	1	324	13.36	-16.67	323	259	454	1	3817.00	3817.00
cxl	cxl.edf	RIGHT	2812.00	.	403	0	0.0000	.	.	.	.	.	.	.	.	.	.	.	.	.	.	.	.	.	0.0000	0	0	0	.	1	RECTANGLE_INTERESTAREA	.	.	.	.	.	.	.	.	.	.	.	.	.	.	836	0	.	.
cxl	cxl.edf	RIGHT	4068.00	.	402	0	0.0000	.	.	.	.	.	.	.	.	.	.	.	.	.	.	.	.	.	0.0000	0	1	263	.	1	RECTANGLE_INTERESTAREA	.	.	.	.	.	.	.	.	.	.	.	.	.	.	456	0	.	.
cxl	cxl.edf	RIGHT	2736.00	3746.00	402	1137	0.4611	874	5	1	1400	1	894.80	375.40	1	1137	2543	0.2500	2	1400	3.69	-9.41	1399	1369	0.2500	2	1	263	.	1	RECTANGLE_INTERESTAREA	263	1	2281	889.30	395.50	1137	2543	0.2500	2	1400	0.23	-155.25	2280	2274	836	0	3802.00	3690.00
cxl	cxl.edf	RIGHT	2812.00	.	403	0	0.0000	.	.	.	.	.	.	.	.	.	.	.	.	.	.	.	.	.	0.0000	0	0	0	.	1	RECTANGLE_INTERESTAREA	.	.	.	.	.	.	.	.	.	.	.	.	.	.	474	0	.	.
cxl	cxl.edf	RIGHT	2736.00	3695.00	402	255	0.1525	255	6	1	1724	1	897.10	369.10	1	255	1978	0.1429	1	1724	1.17	174.01	1723	1709	0.1429	1	0	0	.	1	RECTANGLE_INTERESTAREA	255	1	1724	897.10	369.10	255	1978	0.1429	1	1724	1.17	174.01	1723	1709	836	0	3695.00	3695.00
cxl	cxl.edf	RIGHT	2736.00	4134.00	402	186	0.1296	186	2	1	348	1	532.90	378.10	1	186	533	0.2000	1	348	13.27	-2.74	347	277	0.2000	1	0	0	.	1	RECTANGLE_INTERESTAREA	186	1	348	532.90	378.10	186	533	0.2000	1	348	13.27	-2.74	347	277	474	1	4134.00	4134.00
cxl	cxl.edf	RIGHT	2664.00	3911.00	402	174	0.1213	174	4	3	1002	2	858.20	366.40	1	174	1175	0.2000	1	1002	9.38	1.34	1001	944	0.2000	1	0	0	.	1	RECTANGLE_INTERESTAREA	174	1	1002	858.20	366.40	174	1175	0.2000	1	1002	9.38	1.34	1001	944	837	1	3911.00	3911.00
cxl	cxl.edf	RIGHT	2556.00	.	402	0	0.0000	.	.	.	.	.	.	.	.	.	.	.	.	.	.	.	.	.	0.0000	0	1	41	.	1	RECTANGLE_INTERESTAREA	.	.	.	.	.	.	.	.	.	.	.	.	.	.	477	0	.	.
cxl	cxl.edf	RIGHT	2700.00	3670.00	402	254	0.1391	213	6	1	1895	1	855.10	379.60	1	254	2167	0.2857	2	1895	0.82	-172.86	1894	1882	0.2857	2	1	41	.	1	RECTANGLE_INTERESTAREA	41	1	2127	898.20	392.90	254	2167	0.2857	2	1895	1.53	-18.44	2126	2108	837	0	3680.00	3660.00
cxl	cxl.edf	RIGHT	2736.00	.	402	0	0.0000	.	.	.	.	.	.	.	.	.	.	.	.	.	.	.	.	.	0.0000	0	0	0	.	1	RECTANGLE_INTERESTAREA	.	.	.	.	.	.	.	.	.	.	.	.	.	.	474	0	.	.
cxl	cxl.edf	RIGHT	2556.00	3614.00	402	324	0.2541	324	5	1	1276	1	882.10	366.90	1	324	1599	0.2000	1	1276	0.18	152.72	1275	1271	0.2000	1	0	0	.	1	RECTANGLE_INTERESTAREA	324	1	1276	882.10	366.90	324	1599	0.2000	1	1276	0.18	152.72	1275	1271	839	0	3614.00	3614.00
cxl	cxl.edf	RIGHT	4292.00	.	403	0	0.0000	.	.	.	.	.	.	.	.	.	.	.	.	.	.	.	.	.	0.0000	0	0	0	.	1	RECTANGLE_INTERESTAREA	.	.	.	.	.	.	.	.	.	.	.	.	.	.	454	0	.	.
cxl	cxl.edf	RIGHT	4140.00	.	402	0	0.0000	.	.	.	.	.	.	.	.	.	.	.	.	.	.	.	.	.	0.0000	0	0	0	.	1	RECTANGLE_INTERESTAREA	.	.	.	.	.	.	.	.	.	.	.	.	.	.	817	0	.	.
cxl	cxl.edf	RIGHT	2664.00	.	402	0	0.0000	.	.	.	.	.	.	.	.	.	.	.	.	.	.	.	.	.	0.0000	0	0	0	.	1	RECTANGLE_INTERESTAREA	.	.	.	.	.	.	.	.	.	.	.	.	.	.	475	0	.	.
cxl	cxl.edf	RIGHT	2775.00	.	403	0	0.0000	.	.	.	.	.	.	.	.	.	.	.	.	.	.	.	.	.	0.0000	0	0	0	.	1	RECTANGLE_INTERESTAREA	.	.	.	.	.	.	.	.	.	.	.	.	.	.	837	0	.	.
cxl	cxl.edf	RIGHT	2628.00	.	402	0	0.0000	.	.	.	.	.	.	.	.	.	.	.	.	.	.	.	.	.	0.0000	0	0	0	.	1	RECTANGLE_INTERESTAREA	.	.	.	.	.	.	.	.	.	.	.	.	.	.	476	0	.	.
cxl	cxl.edf	RIGHT	2628.00	.	402	0	0.0000	.	.	.	.	.	.	.	.	.	.	.	.	.	.	.	.	.	0.0000	0	0	0	.	1	RECTANGLE_INTERESTAREA	.	.	.	.	.	.	.	.	.	.	.	.	.	.	838	0	.	.
cxl	cxl.edf	RIGHT	2628.00	.	402	0	0.0000	.	.	.	.	.	.	.	.	.	.	.	.	.	.	.	.	.	0.0000	0	0	0	.	1	RECTANGLE_INTERESTAREA	.	.	.	.	.	.	.	.	.	.	.	.	.	.	476	0	.	.
cxl	cxl.edf	RIGHT	2812.00	.	403	0	0.0000	.	.	.	.	.	.	.	.	.	.	.	.	.	.	.	.	.	0.0000	0	0	0	.	1	RECTANGLE_INTERESTAREA	.	.	.	.	.	.	.	.	.	.	.	.	.	.	836	0	.	.
cxl	cxl.edf	RIGHT	2628.00	3553.00	402	253	0.1064	253	2	1	414	1	486.70	379.80	1	253	666	0.0909	1	414	12.67	-0.68	413	349	0.0909	1	1	151	.	1	RECTANGLE_INTERESTAREA	253	1	414	486.70	379.80	253	666	0.0909	1	414	12.67	-0.68	413	349	476	1	3553.00	3553.00
cxl	cxl.edf	RIGHT	2775.00	3693.00	403	519	0.2183	368	10	3	2383	2	897.10	380.70	1	519	2908	0.1818	2	2383	0.75	177.19	2382	2373	0.1818	2	1	151	.	1	RECTANGLE_INTERESTAREA	151	1	2758	888.00	368.90	519	2908	0.1818	2	2383	0.36	-173.53	2757	2751	837	1	3735.00	3651.00
cxl	cxl.edf	RIGHT	2812.00	3742.00	403	271	0.0786	271	6	1	1754	1	499.50	368.00	1	271	2024	0.1000	1	1754	5.56	-94.93	1753	1571	0.1000	1	0	0	.	1	RECTANGLE_INTERESTAREA	271	1	1754	499.50	368.00	271	2024	0.1000	1	1754	5.56	-94.93	1753	1571	474	1	3742.00	3742.00
cxl	cxl.edf	RIGHT	2628.00	.	402	0	0.0000	.	.	.	.	.	.	.	.	.	.	.	.	.	.	.	.	.	0.0000	0	0	0	.	1	RECTANGLE_INTERESTAREA	.	.	.	.	.	.	.	.	.	.	.	.	.	.	838	0	.	.
cxl	cxl.edf	RIGHT	2738.00	3872.00	403	284	0.1273	284	2	1	335	1	506.00	370.70	1	284	618	0.1111	1	335	13.32	3.99	334	266	0.1111	1	0	0	.	1	RECTANGLE_INTERESTAREA	284	1	335	506.00	370.70	284	618	0.1111	1	335	13.32	3.99	334	266	475	1	3872.00	3872.00
cxl	cxl.edf	RIGHT	4068.00	3804.00	402	101	0.0453	101	9	3	2646	2	892.20	373.60	1	101	2746	0.1111	1	2646	0.96	-13.81	2645	2629	0.1111	1	0	0	.	1	RECTANGLE_INTERESTAREA	101	1	2646	892.20	373.60	101	2746	0.1111	1	2646	0.96	-13.81	2645	2629	818	1	3804.00	3804.00
cxl	cxl.edf	RIGHT	1296.00	3813.00	402	231	0.0738	231	2	1	351	1	501.50	373.90	1	231	581	0.0909	1	351	12.89	-7.83	350	235	0.0909	1	1	148	.	1	RECTANGLE_INTERESTAREA	231	1	351	501.50	373.90	231	581	0.0909	1	351	12.89	-7.83	350	235	494	1	3813.00	3813.00
cxl	cxl.edf	RIGHT	2736.00	3710.67	402	1247	0.3981	402	5	3	970	2	887.70	366.50	1	402	1371	0.0909	1	970	12.90	4.34	969	902	0.2727	3	1	148	.	1	RECTANGLE_INTERESTAREA	148	2	3504	894.90	379.30	845	3651	0.1818	2	2794	0.61	-12.76	3503	3491	836	1	3822.00	3636.00
cxl	cxl.edf	RIGHT	2660.00	3828.50	402	450	0.2699	82	3	1	531	1	484.60	370.00	1	450	1179	0.3333	2	531	11.77	0.72	530	473	0.3333	2	1	368	.	1	RECTANGLE_INTERESTAREA	368	1	812	502.40	369.90	450	1179	0.3333	2	531	3.70	-77.32	811	613	474	1	3866.00	3791.00
cxl	cxl.edf	RIGHT	2736.00	3553.00	402	564	0.3383	564	6	3	1595	2	890.40	382.70	1	564	2158	0.1667	1	1595	0.70	-14.52	1594	1581	0.1667	1	1	368	.	1	RECTANGLE_INTERESTAREA	564	1	1595	890.40	382.70	564	2158	0.1667	1	1595	0.70	-14.52	1594	1581	836	1	3553.00	3553.00
cxl	cxl.edf	RIGHT	2849.00	3631.00	403	330	0.1561	330	3	1	691	1	517.90	385.10	1	330	1020	0.2500	1	691	0.71	-85.80	690	672	0.2500	1	0	0	.	1	RECTANGLE_INTERESTAREA	330	1	691	517.90	385.10	330	1020	0.2500	1	691	0.71	-85.80	690	672	474	1	3631.00	3631.00
cxl	cxl.edf	RIGHT	2700.00	.	402	0	0.0000	.	.	.	.	.	.	.	.	.	.	.	.	.	.	.	.	.	0.0000	0	0	0	.	1	RECTANGLE_INTERESTAREA	.	.	.	.	.	.	.	.	.	.	.	.	.	.	837	0	.	.
cxl	cxl.edf	RIGHT	2627.00	.	403	0	0.0000	.	.	.	.	.	.	.	.	.	.	.	.	.	.	.	.	.	0.0000	0	0	0	.	1	RECTANGLE_INTERESTAREA	.	.	.	.	.	.	.	.	.	.	.	.	.	.	477	0	.	.
cxl	cxl.edf	RIGHT	2812.00	3378.00	403	203	0.1378	203	6	1	1573	1	906.90	373.10	1	203	1775	0.1429	1	1573	4.88	-101.24	1572	1390	0.1429	1	0	0	.	1	RECTANGLE_INTERESTAREA	203	1	1573	906.90	373.10	203	1775	0.1429	1	1573	4.88	-101.24	1572	1390	836	0	3378.00	3378.00
cxl	cxl.edf	RIGHT	2628.00	3859.00	402	282	0.2378	282	2	1	452	1	491.90	398.00	1	282	733	0.2500	1	452	12.95	-24.53	451	269	0.2500	1	2	642	.	1	RECTANGLE_INTERESTAREA	282	1	452	491.90	398.00	282	733	0.2500	1	452	12.95	-24.53	451	269	476	1	3859.00	3859.00
cxl	cxl.edf	RIGHT	2701.00	3727.50	403	642	0.5413	270	3	3	854	2	876.60	391.20	1	642	1512	0.5000	2	854	13.46	-10.18	853	734	0.5000	2	2	642	.	1	RECTANGLE_INTERESTAREA	372	1	1141	896.90	372.30	642	1512	0.5000	2	854	0.97	7.15	1140	1124	838	1	3768.00	3687.00
cxl	cxl.edf	RIGHT	2812.00	.	403	0	0.0000	.	.	.	.	.	.	.	.	.	.	.	.	.	.	.	.	.	0.0000	0	0	0	.	1	RECTANGLE_INTERESTAREA	.	.	.	.	.	.	.	.	.	.	.	.	.	.	474	0	.	.
cxl	cxl.edf	RIGHT	2738.00	3726.00	403	450	0.2008	450	5	1	1346	1	869.70	374.90	1	450	1795	0.1250	1	1346	0.38	-100.16	1345	1333	0.1250	1	0	0	.	1	RECTANGLE_INTERESTAREA	450	1	1346	869.70	374.90	450	1795	0.1250	1	1346	0.38	-100.16	1345	1333	837	0	3726.00	3726.00
cxl	cxl.edf	RIGHT	4329.00	3969.00	403	224	0.1320	224	5	1	893	1	501.70	400.20	1	224	1116	0.1429	1	893	5.61	-96.67	892	705	0.1429	1	0	0	.	1	RECTANGLE_INTERESTAREA	224	1	893	501.70	400.20	224	1116	0.1429	1	893	5.61	-96.67	892	705	454	1	3969.00	3969.00
cxl	cxl.edf	RIGHT	2625.00	.	402	0	0.0000	.	.	.	.	.	.	.	.	.	.	.	.	.	.	.	.	.	0.0000	0	0	0	.	1	RECTANGLE_INTERESTAREA	.	.	.	.	.	.	.	.	.	.	.	.	.	.	837	0	.	.
cxl	cxl.edf	RIGHT	2736.00	.	402	0	0.0000	.	.	.	.	.	.	.	.	.	.	.	.	.	.	.	.	.	0.0000	0	0	0	.	1	RECTANGLE_INTERESTAREA	.	.	.	.	.	.	.	.	.	.	.	.	.	.	474	0	.	.
cxl	cxl.edf	RIGHT	4140.00	.	402	0	0.0000	.	.	.	.	.	.	.	.	.	.	.	.	.	.	.	.	.	0.0000	0	0	0	.	1	RECTANGLE_INTERESTAREA	.	.	.	.	.	.	.	.	.	.	.	.	.	.	817	0	.	.
cxl	cxl.edf	RIGHT	2736.00	.	402	0	0.0000	.	.	.	.	.	.	.	.	.	.	.	.	.	.	.	.	.	0.0000	0	0	0	.	1	RECTANGLE_INTERESTAREA	.	.	.	.	.	.	.	.	.	.	.	.	.	.	474	0	.	.
cxl	cxl.edf	RIGHT	2736.00	3906.00	402	388	0.2942	388	5	1	1090	1	896.70	370.10	1	388	1477	0.2000	1	1090	1.58	-16.81	1089	1070	0.2000	1	0	0	.	1	RECTANGLE_INTERESTAREA	388	1	1090	896.70	370.10	388	1477	0.2000	1	1090	1.58	-16.81	1089	1070	836	0	3906.00	3906.00
cxl	cxl.edf	RIGHT	4292.00	3466.00	403	240	0.1112	240	5	1	1466	1	549.50	392.90	1	240	1705	0.1250	1	1466	4.33	-99.43	1465	1264	0.1250	1	0	0	.	1	RECTANGLE_INTERESTAREA	240	1	1466	549.50	392.90	240	1705	0.1250	1	1466	4.33	-99.43	1465	1264	454	1	3466.00	3466.00
cxl	cxl.edf	RIGHT	4292.00	3576.00	403	326	0.1511	326	8	3	2267	2	879.70	376.50	1	326	2592	0.1250	1	2267	0.82	-171.52	2266	2255	0.1250	1	0	0	.	1	RECTANGLE_INTERESTAREA	326	1	2267	879.70	376.50	326	2592	0.1250	1	2267	0.82	-171.52	2266	2255	816	1	3576.00	3576.00
cxl	cxl.edf	RIGHT	2738.00	3573.00	403	480	0.2324	291	2	1	535	1	526.10	369.80	1	480	1024	0.2857	2	535	13.10	-12.73	534	317	0.2857	2	1	189	.	1	RECTANGLE_INTERESTAREA	189	1	836	515.70	367.30	480	1024	0.2857	2	535	0.48	-114.08	835	826	475	1	3616.00	3530.00
cxl	cxl.edf	RIGHT	2736.00	3494.00	402	417	0.2019	417	7	3	2151	2	895.30	380.70	1	417	2567	0.1429	1	2151	1.34	-5.91	2150	2132	0.1429	1	1	189	.	1	RECTANGLE_INTERESTAREA	417	1	2151	895.30	380.70	417	2567	0.1429	1	2151	1.34	-5.91	2150	2132	836	1	3494.00	3494.00
cxl	cxl.edf	RIGHT	2736.00	.	402	0	0.0000	.	.	.	.	.	.	.	.	.	.	.	.	.	.	.	.	.	0.0000	0	0	0	.	1	RECTANGLE_INTERESTAREA	.	.	.	.	.	.	.	.	.	.	.	.	.	.	474	0	.	.
cxl	cxl.edf	RIGHT	2556.00	3626.00	402	237	0.0750	237	8	1	2201	1	897.60	380.60	1	237	2437	0.0833	1	2201	13.56	-1.86	2200	2133	0.0833	1	0	0	.	1	RECTANGLE_INTERESTAREA	237	1	2201	897.60	380.60	237	2437	0.0833	1	2201	13.56	-1.86	2200	2133	839	0	3626.00	3626.00
cxl	cxl.edf	RIGHT	2812.00	3841.00	403	348	0.1934	217	4	1	453	1	479.00	393.20	1	348	821	0.2500	2	453	11.98	-2.93	452	391	0.2500	2	1	131	.	1	RECTANGLE_INTERESTAREA	131	1	691	528.20	386.70	348	821	0.2500	2	453	1.87	-0.54	690	670	474	1	3898.00	3784.00
cxl	cxl.edf	RIGHT	2812.00	3896.00	403	802	0.4458	802	8	3	1388	2	892.80	386.90	1	802	2189	0.1250	1	1388	1.54	-19.76	1387	1369	0.1250	1	1	131	.	1	RECTANGLE_INTERESTAREA	802	1	1388	892.80	386.90	802	2189	0.1250	1	1388	1.54	-19.76	1387	1369	836	1	3896.00	3896.00
cxl	cxl.edf	RIGHT	2812.00	.	403	0	0.0000	.	.	.	.	.	.	.	.	.	.	.	.	.	.	.	.	.	0.0000	0	2	541	.	1	RECTANGLE_INTERESTAREA	.	.	.	.	.	.	.	.	.	.	.	.	.	.	474	0	.	.
cxl	cxl.edf	RIGHT	4292.00	3798.67	403	700	0.5091	159	6	1	1036	1	820.60	372.50	1	700	1764	0.3750	3	1036	10.93	0.30	1035	984	0.3750	3	2	541	.	1	RECTANGLE_INTERESTAREA	207	1	1558	875.30	385.90	700	1764	0.3750	3	1036	0.42	172.73	1557	1552	816	0	3880.00	3731.00
cxl	cxl.edf	RIGHT	2738.00	.	403	0	0.0000	.	.	.	.	.	.	.	.	.	.	.	.	.	.	.	.	.	0.0000	0	0	0	.	1	RECTANGLE_INTERESTAREA	.	.	.	.	.	.	.	.	.	.	.	.	.	.	475	0	.	.
cxl	cxl.edf	RIGHT	2700.00	3481.00	402	316	0.1930	316	5	1	1626	1	900.70	385.70	1	316	1941	0.2000	1	1626	0.55	-44.81	1625	1617	0.2000	1	0	0	.	1	RECTANGLE_INTERESTAREA	316	1	1626	900.70	385.70	316	1941	0.2000	1	1626	0.55	-44.81	1625	1617	837	0	3481.00	3481.00
cxl	cxl.edf	RIGHT	2701.00	.	403	0	0.0000	.	.	.	.	.	.	.	.	.	.	.	.	.	.	.	.	.	0.0000	0	0	0	.	1	RECTANGLE_INTERESTAREA	.	.	.	.	.	.	.	.	.	.	.	.	.	.	476	0	.	.
cxl	cxl.edf	RIGHT	4176.00	.	402	0	0.0000	.	.	.	.	.	.	.	.	.	.	.	.	.	.	.	.	.	0.0000	0	0	0	.	1	RECTANGLE_INTERESTAREA	.	.	.	.	.	.	.	.	.	.	.	.	.	.	816	0	.	.
cxl	cxl.edf	RIGHT	2736.00	3366.00	402	202	0.0641	202	3	1	543	1	491.90	376.40	1	202	744	0.0909	1	543	5.07	0.00	542	501	0.0909	1	0	0	.	1	RECTANGLE_INTERESTAREA	202	1	543	491.90	376.40	202	744	0.0909	1	543	5.07	0.00	542	501	474	1	3366.00	3366.00
cxl	cxl.edf	RIGHT	2812.00	.	403	0	0.0000	.	.	.	.	.	.	.	.	.	.	.	.	.	.	.	.	.	0.0000	0	0	0	.	1	RECTANGLE_INTERESTAREA	.	.	.	.	.	.	.	.	.	.	.	.	.	.	836	0	.	.
cxl	cxl.edf	RIGHT	3996.00	3931.50	402	267	0.1681	197	2	1	378	1	479.20	368.40	1	197	574	0.1429	1	378	12.15	-1.89	377	307	0.2857	2	0	0	.	1	RECTANGLE_INTERESTAREA	70	2	1061	508.20	375.80	70	1130	0.1429	1	1061	1.01	-157.57	1060	1047	457	1	3945.00	3918.00
cxl	cxl.edf	RIGHT	2736.00	.	402	0	0.0000	.	.	.	.	.	.	.	.	.	.	.	.	.	.	.	.	.	0.0000	0	0	0	.	1	RECTANGLE_INTERESTAREA	.	.	.	.	.	.	.	.	.	.	.	.	.	.	836	0	.	.
cxl	cxl.edf	RIGHT	2812.00	3882.00	403	91	0.0542	91	3	1	949	1	548.50	384.00	1	91	1039	0.1667	1	949	0.92	-12.11	948	936	0.1667	1	0	0	.	1	RECTANGLE_INTERESTAREA	91	1	949	548.50	384.00	91	1039	0.1667	1	949	0.92	-12.11	948	936	474	1	3882.00	3882.00
cxl	cxl.edf	RIGHT	4218.00	.	403	0	0.0000	.	.	.	.	.	.	.	.	.	.	.	.	.	.	.	.	.	0.0000	0	0	0	.	1	RECTANGLE_INTERESTAREA	.	.	.	.	.	.	.	.	.	.	.	.	.	.	817	0	.	.
cxl	cxl.edf	RIGHT	2812.00	3772.00	403	190	0.0741	190	7	1	1668	1	506.80	391.30	1	190	1857	0.0909	1	1668	2.06	-2.35	1667	1646	0.0909	1	0	0	.	1	RECTANGLE_INTERESTAREA	190	1	1668	506.80	391.30	190	1857	0.0909	1	1668	2.06	-2.35	1667	1646	474	1	3772.00	3772.00
cxl	cxl.edf	RIGHT	2592.00	3708.00	402	363	0.1416	363	10	3	2580	2	892.80	373.80	1	363	2942	0.0909	1	2580	0.40	174.66	2579	2571	0.0909	1	0	0	.	1	RECTANGLE_INTERESTAREA	363	1	2580	892.80	373.80	363	2942	0.0909	1	2580	0.40	174.66	2579	2571	838	1	3708.00	3708.00
cxl	cxl.edf	RIGHT	2775.00	.	403	0	0.0000	.	.	.	.	.	.	.	.	.	.	.	.	.	.	.	.	.	0.0000	0	0	0	.	1	RECTANGLE_INTERESTAREA	.	.	.	.	.	.	.	.	.	.	.	.	.	.	475	0	.	.
cxl	cxl.edf	RIGHT	2736.00	3715.00	402	1015	0.6762	1015	4	1	866	1	895.90	380.90	1	1015	1880	0.2500	1	866	13.13	3.66	865	794	0.2500	1	0	0	.	1	RECTANGLE_INTERESTAREA	1015	1	866	895.90	380.90	1015	1880	0.2500	1	866	13.13	3.66	865	794	836	0	3715.00	3715.00
cxl	cxl.edf	RIGHT	2700.00	.	402	0	0.0000	.	.	.	.	.	.	.	.	.	.	.	.	.	.	.	.	.	0.0000	0	0	0	.	1	RECTANGLE_INTERESTAREA	.	.	.	.	.	.	.	.	.	.	.	.	.	.	475	0	.	.
cxl	cxl.edf	RIGHT	2555.00	3423.00	402	559	0.1852	559	9	1	2585	1	885.60	378.90	1	559	3143	0.0769	1	2585	13.09	-8.13	2584	2523	0.0769	1	0	0	.	1	RECTANGLE_INTERESTAREA	559	1	2585	885.60	378.90	559	3143	0.0769	1	2585	13.09	-8.13	2584	2523	838	0	3423.00	3423.00
cxl	cxl.edf	RIGHT	2625.00	3836.00	402	70	0.0390	70	2	1	417	1	514.70	401.30	1	70	486	0.1429	1	417	13.12	-7.83	416	345	0.1429	1	2	676	.	1	RECTANGLE_INTERESTAREA	70	1	417	514.70	401.30	70	486	0.1429	1	417	13.12	-7.83	416	345	475	1	3836.00	3836.00
cxl	cxl.edf	RIGHT	2812.00	3683.00	403	905	0.5042	229	4	3	1154	2	860.00	396.00	1	905	2088	0.4286	3	1154	11.66	-7.02	1153	1086	0.4286	3	2	676	.	1	RECTANGLE_INTERESTAREA	288	1	1801	862.50	401.90	905	2088	0.4286	3	1154	0.62	-165.66	1800	1791	836	1	3705.00	3664.00
cxl	cxl.edf	RIGHT	4176.00	4224.00	402	90	0.0587	90	4	1	888	1	519.80	371.70	1	90	977	0.1667	1	888	3.49	-6.60	887	860	0.1667	1	1	228	.	1	RECTANGLE_INTERESTAREA	90	1	888	519.80	371.70	90	977	0.1667	1	888	3.49	-6.60	887	860	454	1	4224.00	4224.00
cxl	cxl.edf	RIGHT	2700.00	4244.00	402	228	0.1488	228	5	3	1080	2	867.30	366.60	1	228	1307	0.1667	1	1080	12.27	-4.36	1079	978	0.1667	1	1	228	.	1	RECTANGLE_INTERESTAREA	228	1	1080	867.30	366.60	228	1307	0.1667	1	1080	12.27	-4.36	1079	978	837	1	4244.00	4244.00
cxl	cxl.edf	RIGHT	2812.00	.	403	0	0.0000	.	.	.	.	.	.	.	.	.	.	.	.	.	.	.	.	.	0.0000	0	0	0	.	1	RECTANGLE_INTERESTAREA	.	.	.	.	.	.	.	.	.	.	.	.	.	.	474	0	.	.
cxl	cxl.edf	RIGHT	2700.00	3452.00	402	539	0.1601	539	9	1	2584	1	885.40	390.80	1	539	3122	0.0909	1	2584	0.69	-159.32	2583	2574	0.0909	1	0	0	.	1	RECTANGLE_INTERESTAREA	539	1	2584	885.40	390.80	539	3122	0.0909	1	2584	0.69	-159.32	2583	2574	837	0	3452.00	3452.00
cxl	cxl.edf	RIGHT	2736.00	.	402	0	0.0000	.	.	.	.	.	.	.	.	.	.	.	.	.	.	.	.	.	0.0000	0	0	0	.	1	RECTANGLE_INTERESTAREA	.	.	.	.	.	.	.	.	.	.	.	.	.	.	474	0	.	.
cxl	cxl.edf	RIGHT	4140.00	.	402	0	0.0000	.	.	.	.	.	.	.	.	.	.	.	.	.	.	.	.	.	0.0000	0	0	0	.	1	RECTANGLE_INTERESTAREA	.	.	.	.	.	.	.	.	.	.	.	.	.	.	817	0	.	.
cxl	cxl.edf	RIGHT	2736.00	.	402	0	0.0000	.	.	.	.	.	.	.	.	.	.	.	.	.	.	.	.	.	0.0000	0	0	0	.	1	RECTANGLE_INTERESTAREA	.	.	.	.	.	.	.	.	.	.	.	.	.	.	474	0	.	.
cxl	cxl.edf	RIGHT	2625.00	.	402	0	0.0000	.	.	.	.	.	.	.	.	.	.	.	.	.	.	.	.	.	0.0000	0	0	0	.	1	RECTANGLE_INTERESTAREA	.	.	.	.	.	.	.	.	.	.	.	.	.	.	837	0	.	.
cxl	cxl.edf	RIGHT	2736.00	.	402	0	0.0000	.	.	.	.	.	.	.	.	.	.	.	.	.	.	.	.	.	0.0000	0	0	0	.	1	RECTANGLE_INTERESTAREA	.	.	.	.	.	.	.	.	.	.	.	.	.	.	474	0	.	.
cxl	cxl.edf	RIGHT	4176.00	.	402	0	0.0000	.	.	.	.	.	.	.	.	.	.	.	.	.	.	.	.	.	0.0000	0	0	0	.	1	RECTANGLE_INTERESTAREA	.	.	.	.	.	.	.	.	.	.	.	.	.	.	816	0	.	.
cxl	cxl.edf	RIGHT	2736.00	.	402	0	0.0000	.	.	.	.	.	.	.	.	.	.	.	.	.	.	.	.	.	0.0000	0	0	0	.	1	RECTANGLE_INTERESTAREA	.	.	.	.	.	.	.	.	.	.	.	.	.	.	474	0	.	.
cxl	cxl.edf	RIGHT	4292.00	3372.00	403	434	0.1879	434	5	1	1963	1	894.40	393.00	1	434	2396	0.1667	1	1963	4.00	-14.24	1962	1920	0.1667	1	0	0	.	1	RECTANGLE_INTERESTAREA	434	1	1963	894.40	393.00	434	2396	0.1667	1	1963	4.00	-14.24	1962	1920	816	0	3372.00	3372.00
cxl	cxl.edf	RIGHT	2625.00	.	402	0	0.0000	.	.	.	.	.	.	.	.	.	.	.	.	.	.	.	.	.	0.0000	0	0	0	.	1	RECTANGLE_INTERESTAREA	.	.	.	.	.	.	.	.	.	.	.	.	.	.	475	0	.	.
cxl	cxl.edf	RIGHT	2700.00	.	402	0	0.0000	.	.	.	.	.	.	.	.	.	.	.	.	.	.	.	.	.	0.0000	0	0	0	.	1	RECTANGLE_INTERESTAREA	.	.	.	.	.	.	.	.	.	.	.	.	.	.	837	0	.	.
cxl	cxl.edf	RIGHT	4181.00	.	403	0	0.0000	.	.	.	.	.	.	.	.	.	.	.	.	.	.	.	.	.	0.0000	0	0	0	.	1	RECTANGLE_INTERESTAREA	.	.	.	.	.	.	.	.	.	.	.	.	.	.	456	0	.	.
cxl	cxl.edf	RIGHT	2625.00	3538.00	402	280	0.1524	280	7	1	2152	1	900.60	377.00	1	280	2431	0.1429	1	2152	0.48	1.62	2151	2140	0.1429	1	0	0	.	1	RECTANGLE_INTERESTAREA	280	1	2152	900.60	377.00	280	2431	0.1429	1	2152	0.48	1.62	2151	2140	837	0	3538.00	3538.00
cxl	cxl.edf	RIGHT	3996.00	3818.00	402	82	0.0593	82	3	1	699	1	493.30	370.20	1	82	780	0.1667	1	699	2.53	-6.11	698	674	0.1667	1	0	0	.	1	RECTANGLE_INTERESTAREA	82	1	699	493.30	370.20	82	780	0.1667	1	699	2.53	-6.11	698	674	457	1	3818.00	3818.00
cxl	cxl.edf	RIGHT	2849.00	3815.00	403	171	0.1237	171	5	3	1169	2	865.00	390.10	1	171	1339	0.1667	1	1169	12.07	2.11	1168	1105	0.1667	1	0	0	.	1	RECTANGLE_INTERESTAREA	171	1	1169	865.00	390.10	171	1339	0.1667	1	1169	12.07	2.11	1168	1105	836	1	3815.00	3815.00
cxl	cxl.edf	RIGHT	2738.00	.	403	0	0.0000	.	.	.	.	.	.	.	.	.	.	.	.	.	.	.	.	.	0.0000	0	0	0	.	1	RECTANGLE_INTERESTAREA	.	.	.	.	.	.	.	.	.	.	.	.	.	.	475	0	.	.
cxl	cxl.edf	RIGHT	2812.00	.	403	0	0.0000	.	.	.	.	.	.	.	.	.	.	.	.	.	.	.	.	.	0.0000	0	0	0	.	1	RECTANGLE_INTERESTAREA	.	.	.	.	.	.	.	.	.	.	.	.	.	.	836	0	.	.
cxl	cxl.edf	RIGHT	2812.00	3928.00	403	75	0.0486	75	5	1	1057	1	519.60	381.60	1	75	1131	0.1250	1	1057	7.07	-172.41	1056	1017	0.1250	1	0	0	.	1	RECTANGLE_INTERESTAREA	75	1	1057	519.60	381.60	75	1131	0.1250	1	1057	7.07	-172.41	1056	1017	474	1	3928.00	3928.00
cxl	cxl.edf	RIGHT	4140.00	.	402	0	0.0000	.	.	.	.	.	.	.	.	.	.	.	.	.	.	.	.	.	0.0000	0	0	0	.	1	RECTANGLE_INTERESTAREA	.	.	.	.	.	.	.	.	.	.	.	.	.	.	817	0	.	.
cxl	cxl.edf	RIGHT	2628.00	.	402	0	0.0000	.	.	.	.	.	.	.	.	.	.	.	.	.	.	.	.	.	0.0000	0	1	322	.	1	RECTANGLE_INTERESTAREA	.	.	.	.	.	.	.	.	.	.	.	.	.	.	476	0	.	.
cxl	cxl.edf	RIGHT	2736.00	3712.00	402	659	0.4625	337	4	1	1058	1	908.50	374.20	1	659	1722	0.4000	2	1058	2.80	-4.76	1057	1033	0.4000	2	1	322	.	1	RECTANGLE_INTERESTAREA	322	1	1401	894.90	393.70	659	1722	0.4000	2	1058	0.30	-167.79	1400	1395	836	0	3736.00	3688.00
cxl	cxl.edf	RIGHT	2664.00	.	402	0	0.0000	.	.	.	.	.	.	.	.	.	.	.	.	.	.	.	.	.	0.0000	0	0	0	.	1	RECTANGLE_INTERESTAREA	.	.	.	.	.	.	.	.	.	.	.	.	.	.	475	0	.	.
cxl	cxl.edf	RIGHT	3996.00	3505.00	402	495	0.1755	495	6	1	1357	1	894.20	393.00	1	495	1851	0.1250	1	1357	11.88	-0.03	1356	1286	0.1250	1	0	0	.	1	RECTANGLE_INTERESTAREA	495	1	1357	894.20	393.00	495	1851	0.1250	1	1357	11.88	-0.03	1356	1286	819	0	3505.00	3505.00
cxl	cxl.edf	RIGHT	2700.00	.	402	0	0.0000	.	.	.	.	.	.	.	.	.	.	.	.	.	.	.	.	.	0.0000	0	0	0	.	1	RECTANGLE_INTERESTAREA	.	.	.	.	.	.	.	.	.	.	.	.	.	.	475	0	.	.
cxl	cxl.edf	RIGHT	2700.00	.	402	0	0.0000	.	.	.	.	.	.	.	.	.	.	.	.	.	.	.	.	.	0.0000	0	0	0	.	1	RECTANGLE_INTERESTAREA	.	.	.	.	.	.	.	.	.	.	.	.	.	.	837	0	.	.
cxl	cxl.edf	RIGHT	4292.00	.	403	0	0.0000	.	.	.	.	.	.	.	.	.	.	.	.	.	.	.	.	.	0.0000	0	0	0	.	1	RECTANGLE_INTERESTAREA	.	.	.	.	.	.	.	.	.	.	.	.	.	.	454	0	.	.
cxl	cxl.edf	RIGHT	2772.00	.	402	0	0.0000	.	.	.	.	.	.	.	.	.	.	.	.	.	.	.	.	.	0.0000	0	0	0	.	1	RECTANGLE_INTERESTAREA	.	.	.	.	.	.	.	.	.	.	.	.	.	.	836	0	.	.
cxl	cxl.edf	RIGHT	2812.00	.	403	0	0.0000	.	.	.	.	.	.	.	.	.	.	.	.	.	.	.	.	.	0.0000	0	0	0	.	1	RECTANGLE_INTERESTAREA	.	.	.	.	.	.	.	.	.	.	.	.	.	.	474	0	.	.
cxl	cxl.edf	RIGHT	2812.00	.	403	0	0.0000	.	.	.	.	.	.	.	.	.	.	.	.	.	.	.	.	.	0.0000	0	0	0	.	1	RECTANGLE_INTERESTAREA	.	.	.	.	.	.	.	.	.	.	.	.	.	.	836	0	.	.
cxl	cxl.edf	RIGHT	2775.00	.	403	0	0.0000	.	.	.	.	.	.	.	.	.	.	.	.	.	.	.	.	.	0.0000	0	0	0	.	1	RECTANGLE_INTERESTAREA	.	.	.	.	.	.	.	.	.	.	.	.	.	.	475	0	.	.
cxl	cxl.edf	RIGHT	2556.00	3568.00	402	35	0.0247	35	5	1	1090	1	892.50	379.60	1	35	1124	0.1667	1	1090	0.28	-106.43	1089	1082	0.1667	1	0	0	.	1	RECTANGLE_INTERESTAREA	35	1	1090	892.50	379.60	35	1124	0.1667	1	1090	0.28	-106.43	1089	1082	839	0	3568.00	3568.00
cxl	cxl.edf	RIGHT	2772.00	.	402	0	0.0000	.	.	.	.	.	.	.	.	.	.	.	.	.	.	.	.	.	0.0000	0	2	712	.	1	RECTANGLE_INTERESTAREA	.	.	.	.	.	.	.	.	.	.	.	.	.	.	474	0	.	.
cxl	cxl.edf	RIGHT	2812.00	3496.67	403	885	0.4898	173	4	1	1120	1	849.10	380.80	1	885	2038	0.4286	3	1120	12.51	-5.32	1119	1052	0.4286	3	2	712	.	1	RECTANGLE_INTERESTAREA	455	1	1584	888.30	384.80	885	2038	0.4286	3	1120	0.63	-168.26	1583	1574	836	0	3540.00	3468.00
cxl	cxl.edf	RIGHT	2772.00	.	402	0	0.0000	.	.	.	.	.	.	.	.	.	.	.	.	.	.	.	.	.	0.0000	0	0	0	.	1	RECTANGLE_INTERESTAREA	.	.	.	.	.	.	.	.	.	.	.	.	.	.	474	0	.	.
cxl	cxl.edf	RIGHT	2849.00	3700.00	403	87	0.0874	87	4	1	995	1	889.70	374.00	1	87	1081	0.2000	1	995	13.02	-0.90	994	939	0.2000	1	0	0	.	1	RECTANGLE_INTERESTAREA	87	1	995	889.70	374.00	87	1081	0.2000	1	995	13.02	-0.90	994	939	836	0	3700.00	3700.00
cxl	cxl.edf	RIGHT	2812.00	.	403	0	0.0000	.	.	.	.	.	.	.	.	.	.	.	.	.	.	.	.	.	0.0000	0	0	0	.	1	RECTANGLE_INTERESTAREA	.	.	.	.	.	.	.	.	.	.	.	.	.	.	474	0	.	.
cxl	cxl.edf	RIGHT	2736.00	.	402	0	0.0000	.	.	.	.	.	.	.	.	.	.	.	.	.	.	.	.	.	0.0000	0	0	0	.	1	RECTANGLE_INTERESTAREA	.	.	.	.	.	.	.	.	.	.	.	.	.	.	836	0	.	.
cxl	cxl.edf	RIGHT	2812.00	.	403	0	0.0000	.	.	.	.	.	.	.	.	.	.	.	.	.	.	.	.	.	0.0000	0	0	0	.	1	RECTANGLE_INTERESTAREA	.	.	.	.	.	.	.	.	.	.	.	.	.	.	474	0	.	.
cxl	cxl.edf	RIGHT	2660.00	.	402	0	0.0000	.	.	.	.	.	.	.	.	.	.	.	.	.	.	.	.	.	0.0000	0	0	0	.	1	RECTANGLE_INTERESTAREA	.	.	.	.	.	.	.	.	.	.	.	.	.	.	836	0	.	.
cxl	cxl.edf	RIGHT	2736.00	3429.50	402	538	0.2910	460	3	1	344	1	476.00	376.50	1	460	803	0.1111	1	344	12.07	0.77	343	285	0.2222	2	1	150	.	1	RECTANGLE_INTERESTAREA	78	2	1356	493.30	380.00	78	1433	0.1111	1	1356	1.57	-162.01	1355	1337	474	1	3472.00	3387.00
cxl	cxl.edf	RIGHT	2700.00	3464.50	402	282	0.1525	150	7	5	1623	2	849.30	398.90	1	150	1772	0.1111	1	1623	12.26	-14.49	1622	1434	0.2222	2	1	150	.	1	RECTANGLE_INTERESTAREA	132	2	2144	887.30	381.60	132	2275	0.1111	1	2144	0.40	-148.95	2143	2136	837	1	3558.00	3371.00
cxl	cxl.edf	RIGHT	2627.00	.	403	0	0.0000	.	.	.	.	.	.	.	.	.	.	.	.	.	.	.	.	.	0.0000	0	0	0	.	1	RECTANGLE_INTERESTAREA	.	.	.	.	.	.	.	.	.	.	.	.	.	.	477	0	.	.
cxl	cxl.edf	RIGHT	2592.00	3509.00	402	833	0.2672	833	7	1	2442	1	891.90	391.00	1	833	3274	0.1000	1	2442	0.33	136.69	2441	2435	0.1000	1	0	0	.	1	RECTANGLE_INTERESTAREA	833	1	2442	891.90	391.00	833	3274	0.1000	1	2442	0.33	136.69	2441	2435	838	0	3509.00	3509.00
cxl	cxl.edf	RIGHT	2812.00	.	403	0	0.0000	.	.	.	.	.	.	.	.	.	.	.	.	.	.	.	.	.	0.0000	0	0	0	.	1	RECTANGLE_INTERESTAREA	.	.	.	.	.	.	.	.	.	.	.	.	.	.	474	0	.	.
cxl	cxl.edf	RIGHT	4140.00	.	402	0	0.0000	.	.	.	.	.	.	.	.	.	.	.	.	.	.	.	.	.	0.0000	0	0	0	.	1	RECTANGLE_INTERESTAREA	.	.	.	.	.	.	.	.	.	.	.	.	.	.	817	0	.	.
cxl	cxl.edf	RIGHT	2849.00	.	403	0	0.0000	.	.	.	.	.	.	.	.	.	.	.	.	.	.	.	.	.	0.0000	0	0	0	.	1	RECTANGLE_INTERESTAREA	.	.	.	.	.	.	.	.	.	.	.	.	.	.	474	0	.	.
cxl	cxl.edf	RIGHT	4176.00	.	402	0	0.0000	.	.	.	.	.	.	.	.	.	.	.	.	.	.	.	.	.	0.0000	0	0	0	.	1	RECTANGLE_INTERESTAREA	.	.	.	.	.	.	.	.	.	.	.	.	.	.	816	0	.	.
cxl	cxl.edf	RIGHT	2628.00	.	402	0	0.0000	.	.	.	.	.	.	.	.	.	.	.	.	.	.	.	.	.	0.0000	0	0	0	.	1	RECTANGLE_INTERESTAREA	.	.	.	.	.	.	.	.	.	.	.	.	.	.	476	0	.	.
cxl	cxl.edf	RIGHT	4176.00	.	402	0	0.0000	.	.	.	.	.	.	.	.	.	.	.	.	.	.	.	.	.	0.0000	0	0	0	.	1	RECTANGLE_INTERESTAREA	.	.	.	.	.	.	.	.	.	.	.	.	.	.	816	0	.	.
cxl	cxl.edf	RIGHT	2736.00	4226.00	402	224	0.0859	224	6	1	1636	1	510.10	388.00	1	224	1859	0.1000	1	1636	6.12	-85.08	1635	1475	0.1000	1	1	712	.	1	RECTANGLE_INTERESTAREA	224	1	1636	510.10	388.00	224	1859	0.1000	1	1636	6.12	-85.08	1635	1475	474	1	4226.00	4226.00
cxl	cxl.edf	RIGHT	4181.00	4135.00	403	824	0.3160	112	8	3	2072	2	917.50	400.50	1	824	2911	0.2000	2	2072	0.22	-149.60	2071	2067	0.2000	2	1	712	.	1	RECTANGLE_INTERESTAREA	712	1	2200	876.10	399.60	824	2911	0.2000	2	2072	0.99	-178.06	2199	2184	818	1	4202.00	4068.00
cxl	cxl.edf	RIGHT	2736.00	.	402	0	0.0000	.	.	.	.	.	.	.	.	.	.	.	.	.	.	.	.	.	0.0000	0	6	423	.	1	RECTANGLE_INTERESTAREA	.	.	.	.	.	.	.	.	.	.	.	.	.	.	474	0	.	.
cxl	cxl.edf	RIGHT	2700.00	4189.00	402	489	0.2817	66	8	1	1900	1	911.90	392.90	1	489	2557	0.4375	7	1900	2.14	5.53	1899	1850	0.4375	7	6	423	.	1	RECTANGLE_INTERESTAREA	58	1	2500	899.60	400.50	489	2557	0.4375	7	1900	0.42	-149.94	2499	2495	837	0	4219.00	4158.00
cxl	cxl.edf	RIGHT	2701.00	.	403	0	0.0000	.	.	.	.	.	.	.	.	.	.	.	.	.	.	.	.	.	0.0000	0	0	0	.	1	RECTANGLE_INTERESTAREA	.	.	.	.	.	.	.	.	.	.	.	.	.	.	476	0	.	.
cxl	cxl.edf	RIGHT	4292.00	.	403	0	0.0000	.	.	.	.	.	.	.	.	.	.	.	.	.	.	.	.	.	0.0000	0	0	0	.	1	RECTANGLE_INTERESTAREA	.	.	.	.	.	.	.	.	.	.	.	.	.	.	816	0	.	.
cxl	cxl.edf	RIGHT	2736.00	.	402	0	0.0000	.	.	.	.	.	.	.	.	.	.	.	.	.	.	.	.	.	0.0000	0	0	0	.	1	RECTANGLE_INTERESTAREA	.	.	.	.	.	.	.	.	.	.	.	.	.	.	474	0	.	.
cxl	cxl.edf	RIGHT	5772.00	4043.00	403	173	0.1180	173	8	1	1664	1	852.90	371.20	1	173	1836	0.1250	1	1664	0.56	-176.87	1663	1654	0.1250	1	0	0	.	1	RECTANGLE_INTERESTAREA	173	1	1664	852.90	371.20	173	1836	0.1250	1	1664	0.56	-176.87	1663	1654	796	0	4043.00	4043.00
[truncated: 49 more columns]
