# Supplementary material for: Shape Representation of Word Was Automatically Activated in the Encoding Phase
Source: PLoS One. 2016 Oct 27;11(10):e0165534. doi: 10.1371/journal.pone.0165534 (PMC5082803; doi:10.1371/journal.pone.0165534)
Supplement: S1 File — (ZIP) [file pone.0165534.s001.zip › Experiment 1-Data/cxl-message.xls]

CURRENT_MSG_TEXT	CURRENT_MSG_TIME	TRIAL_LABEL	trial	display1	display2	display3	RESPONSE	expected
KEYBOARD	1495	Trial: 138	1	µÆÅÝ	ÆøÇò	éÏé­	f	f
SYNCTIME	976	Trial: 138	1	µÆÅÝ	ÆøÇò	éÏé­	f	f
KEYBOARD	1850	Trial: 25	2	éÏé­	ÆøÇò	Ð¬×Ó	f	f
SYNCTIME	800	Trial: 25	2	éÏé­	ÆøÇò	Ð¬×Ó	f	f
KEYBOARD	2142	Trial: 137	3	Ð¬×Ó	ÆøÇò	µÆÅÝ	j	j
SYNCTIME	1100	Trial: 137	3	Ð¬×Ó	ÆøÇò	µÆÅÝ	j	j
KEYBOARD	1257	Trial: 140	4	Ì«Ñô	²ÍÅÌ	ÐÉÐÉ	j	f
SYNCTIME	702	Trial: 140	4	Ì«Ñô	²ÍÅÌ	ÐÉÐÉ	j	f
KEYBOARD	4138	Trial: 121	5	ÐÉÐÉ	²ÍÅÌ	¼¦µ°	j	j
SYNCTIME	2274	Trial: 121	5	ÐÉÐÉ	²ÍÅÌ	¼¦µ°	j	j
KEYBOARD	4052	Trial: 95	6	¼¦µ°	²ÍÅÌ	Ì«Ñô	j	j
SYNCTIME	2526	Trial: 95	6	¼¦µ°	²ÍÅÌ	Ì«Ñô	j	j
KEYBOARD	3863	Trial: 113	7	Êé°ü	Ìú¹ì	ÌÝ×Ó	j	j
SYNCTIME	1725	Trial: 113	7	Êé°ü	Ìú¹ì	ÌÝ×Ó	j	j
KEYBOARD	3065	Trial: 146	8	ÌÝ×Ó	Ìú¹ì	ÇÉ¿ËÁ¦	f	f
SYNCTIME	1901	Trial: 146	8	ÌÝ×Ó	Ìú¹ì	ÇÉ¿ËÁ¦	f	f
KEYBOARD	2738	Trial: 147	9	ÇÉ¿ËÁ¦	Ìú¹ì	Êé°ü	f	f
SYNCTIME	1592	Trial: 147	9	ÇÉ¿ËÁ¦	Ìú¹ì	Êé°ü	f	f
KEYBOARD	3368	Trial: 34	10	öÏÓãË¿	Æ¤´ø	¾í³ß	j	j
SYNCTIME	1693	Trial: 34	10	öÏÓãË¿	Æ¤´ø	¾í³ß	j	j
KEYBOARD	1574	Trial: 72	11	¾í³ß	Æ¤´ø	ÑÌ»Ò¸×	f	f
SYNCTIME	750	Trial: 72	11	¾í³ß	Æ¤´ø	ÑÌ»Ò¸×	f	f
KEYBOARD	1956	Trial: 143	12	ÑÌ»Ò¸×	Æ¤´ø	öÏÓãË¿	f	j
SYNCTIME	1158	Trial: 143	12	ÑÌ»Ò¸×	Æ¤´ø	öÏÓãË¿	f	j
KEYBOARD	2360	Trial: 28	13	Ì«Ñô	¼å±ý	¹þÃÜ¹Ï	j	f
SYNCTIME	1367	Trial: 28	13	Ì«Ñô	¼å±ý	¹þÃÜ¹Ï	j	f
KEYBOARD	2887	Trial: 62	14	¸Ö±Ê	¼å±ý	Ì«Ñô	j	j
SYNCTIME	1809	Trial: 62	14	¸Ö±Ê	¼å±ý	Ì«Ñô	j	j
KEYBOARD	3439	Trial: 3	15	¹þÃÜ¹Ï	¼å±ý	¸Ö±Ê	f	f
SYNCTIME	2320	Trial: 3	15	¹þÃÜ¹Ï	¼å±ý	¸Ö±Ê	f	f
KEYBOARD	1644	Trial: 91	16	ÅûÈø	·Éµú	Õë¹Ü	j	f
SYNCTIME	711	Trial: 91	16	ÅûÈø	·Éµú	Õë¹Ü	j	f
KEYBOARD	1416	Trial: 64	17	ÁïÁïÇò	·Éµú	ÅûÈø	f	j
SYNCTIME	737	Trial: 64	17	ÁïÁïÇò	·Éµú	ÅûÈø	f	j
KEYBOARD	2164	Trial: 35	18	Õë¹Ü	·Éµú	ÁïÁïÇò	f	j
SYNCTIME	843	Trial: 35	18	Õë¹Ü	·Éµú	ÁïÁïÇò	f	j
KEYBOARD	1722	Trial: 128	19	Í¼ÕÂ	ÇúÆæ±ý	éÙ×Ó	j	f
SYNCTIME	1150	Trial: 128	19	Í¼ÕÂ	ÇúÆæ±ý	éÙ×Ó	j	f
KEYBOARD	2414	Trial: 76	20	éÙ×Ó	ÇúÆæ±ý	ÒÂ¼Ü	f	f
SYNCTIME	1821	Trial: 76	20	éÙ×Ó	ÇúÆæ±ý	ÒÂ¼Ü	f	f
KEYBOARD	4027	Trial: 54	21	ÒÂ¼Ü	ÇúÆæ±ý	Í¼ÕÂ	j	j
SYNCTIME	2418	Trial: 54	21	ÒÂ¼Ü	ÇúÆæ±ý	Í¼ÕÂ	j	j
KEYBOARD	2664	Trial: 74	22	Ö½Ïä	Ï´ÒÂ»ú	×ÔÐÐ³µ	f	f
SYNCTIME	2060	Trial: 74	22	Ö½Ïä	Ï´ÒÂ»ú	×ÔÐÐ³µ	f	f
KEYBOARD	2927	Trial: 83	23	×ÔÐÐ³µ	Ï´ÒÂ»ú	¹Ä	f	j
SYNCTIME	1592	Trial: 83	23	×ÔÐÐ³µ	Ï´ÒÂ»ú	¹Ä	f	j
KEYBOARD	1597	Trial: 84	24	¹Ä	Ï´ÒÂ»ú	Ö½Ïä	j	j
SYNCTIME	733	Trial: 84	24	¹Ä	Ï´ÒÂ»ú	Ö½Ïä	j	j
KEYBOARD	2358	Trial: 31	25	ÊÖïí	ÂÖÌ¥	¹þÃÜ¹Ï	f	f
SYNCTIME	1259	Trial: 31	25	ÊÖïí	ÂÖÌ¥	¹þÃÜ¹Ï	f	f
KEYBOARD	1533	Trial: 42	26	¹þÃÜ¹Ï	ÂÖÌ¥	¸ÊÕá	j	f
SYNCTIME	691	Trial: 42	26	¹þÃÜ¹Ï	ÂÖÌ¥	¸ÊÕá	j	f
KEYBOARD	3298	Trial: 78	27	¸ÊÕá	ÂÖÌ¥	ÊÖïí	j	j
SYNCTIME	916	Trial: 78	27	¸ÊÕá	ÂÖÌ¥	ÊÖïí	j	j
KEYBOARD	4214	Trial: 52	28	Ð¡Ïª	Éß	éÙ×Ó	f	f
SYNCTIME	2624	Trial: 52	28	Ð¡Ïª	Éß	éÙ×Ó	f	f
KEYBOARD	3235	Trial: 14	29	Ç¦±Ê	Éß	Ð¡Ïª	j	j
SYNCTIME	1958	Trial: 14	29	Ç¦±Ê	Éß	Ð¡Ïª	j	j
KEYBOARD	1750	Trial: 75	30	éÙ×Ó	Éß	Ç¦±Ê	f	j
SYNCTIME	916	Trial: 75	30	éÙ×Ó	Éß	Ç¦±Ê	f	j
KEYBOARD	2679	Trial: 53	31	ÑÛ¾¦	ÐÓÈÊ	éÙ×Ó	j	f
SYNCTIME	1182	Trial: 53	31	ÑÛ¾¦	ÐÓÈÊ	éÙ×Ó	j	f
KEYBOARD	2107	Trial: 130	32	éÙ×Ó	ÐÓÈÊ	Î¢²¨Â¯	f	f
SYNCTIME	1259	Trial: 130	32	éÙ×Ó	ÐÓÈÊ	Î¢²¨Â¯	f	f
KEYBOARD	2625	Trial: 102	33	Î¢²¨Â¯	ÐÓÈÊ	ÑÛ¾¦	j	j
SYNCTIME	2008	Trial: 102	33	Î¢²¨Â¯	ÐÓÈÊ	ÑÛ¾¦	j	j
KEYBOARD	1921	Trial: 124	34	·¨Ê½³¤¹÷	ÊÖÖ¸	ÓðÃ«Çò	j	f
SYNCTIME	876	Trial: 124	34	·¨Ê½³¤¹÷	ÊÖÖ¸	ÓðÃ«Çò	j	f
KEYBOARD	2670	Trial: 125	35	ÓðÃ«Çò	ÊÖÖ¸	°ô°ôÌÇ	j	j
SYNCTIME	1284	Trial: 125	35	ÓðÃ«Çò	ÊÖÖ¸	°ô°ôÌÇ	j	j
KEYBOARD	1820	Trial: 149	36	°ô°ôÌÇ	ÊÖÖ¸	·¨Ê½³¤¹÷	f	j
SYNCTIME	1103	Trial: 149	36	°ô°ôÌÇ	ÊÖÖ¸	·¨Ê½³¤¹÷	f	j
KEYBOARD	2114	Trial: 68	37	ÍøÇòÅÄ	¼ªËû	ºùÂ«	f	f
SYNCTIME	1526	Trial: 68	37	ÍøÇòÅÄ	¼ªËû	ºùÂ«	f	f
KEYBOARD	3185	Trial: 132	38	´°»§	¼ªËû	ÍøÇòÅÄ	f	j
SYNCTIME	1331	Trial: 132	38	´°»§	¼ªËû	ÍøÇòÅÄ	f	j
KEYBOARD	2120	Trial: 30	39	ºùÂ«	¼ªËû	´°»§	f	f
SYNCTIME	898	Trial: 30	39	ºùÂ«	¼ªËû	´°»§	f	f
KEYBOARD	2892	Trial: 94	40	Ö¸ÄÏÕë	Ê±ÖÓ	¿¨³µ	f	f
SYNCTIME	2017	Trial: 94	40	Ö¸ÄÏÕë	Ê±ÖÓ	¿¨³µ	f	f
KEYBOARD	2122	Trial: 145	41	¿¨³µ	Ê±ÖÓ	ºÉ°üµ°	j	j
SYNCTIME	1382	Trial: 145	41	¿¨³µ	Ê±ÖÓ	ºÉ°üµ°	j	j
KEYBOARD	4719	Trial: 18	42	ºÉ°üµ°	Ê±ÖÓ	Ö¸ÄÏÕë	j	j
SYNCTIME	3190	Trial: 18	42	ºÉ°üµ°	Ê±ÖÓ	Ö¸ÄÏÕë	j	j
KEYBOARD	2575	Trial: 106	43	Î¢²¨Â¯	±£ÏÕÏä	ÒûË®»ú	f	f
SYNCTIME	1742	Trial: 106	43	Î¢²¨Â¯	±£ÏÕÏä	ÒûË®»ú	f	f
KEYBOARD	2699	Trial: 90	44	Æì¸Ë	±£ÏÕÏä	Î¢²¨Â¯	j	j
SYNCTIME	2079	Trial: 90	44	Æì¸Ë	±£ÏÕÏä	Î¢²¨Â¯	j	j
KEYBOARD	1910	Trial: 80	45	ÒûË®»ú	±£ÏÕÏä	Æì¸Ë	j	f
SYNCTIME	1191	Trial: 80	45	ÒûË®»ú	±£ÏÕÏä	Æì¸Ë	j	f
KEYBOARD	1672	Trial: 122	46	Ìú»·	ÏîÁ´	ÏÉÈËÕÆ	f	f
SYNCTIME	1115	Trial: 122	46	Ìú»·	ÏîÁ´	ÏÉÈËÕÆ	f	f
KEYBOARD	3850	Trial: 77	47	Å¦¿Û	ÏîÁ´	Ìú»·	j	j
SYNCTIME	1743	Trial: 77	47	Å¦¿Û	ÏîÁ´	Ìú»·	j	j
KEYBOARD	2025	Trial: 4	48	ÏÉÈËÕÆ	ÏîÁ´	Å¦¿Û	f	j
SYNCTIME	1159	Trial: 4	48	ÏÉÈËÕÆ	ÏîÁ´	Å¦¿Û	f	j
KEYBOARD	2794	Trial: 46	49	¿ã×Ó	Ç¯×Ó	¶ú¶ä	j	f
SYNCTIME	1817	Trial: 46	49	¿ã×Ó	Ç¯×Ó	¶ú¶ä	j	f
KEYBOARD	2611	Trial: 15	50	Ô²¹æ	Ç¯×Ó	¿ã×Ó	f	f
SYNCTIME	1507	Trial: 15	50	Ô²¹æ	Ç¯×Ó	¿ã×Ó	f	f
KEYBOARD	2757	Trial: 58	51	¶ú¶ä	Ç¯×Ó	Ô²¹æ	j	j
SYNCTIME	1425	Trial: 58	51	¶ú¶ä	Ç¯×Ó	Ô²¹æ	j	j
KEYBOARD	2550	Trial: 107	52	ÌðÌðÈ¦	ÂÝÃ±	Ñ¥×Ó	f	f
SYNCTIME	1827	Trial: 107	52	ÌðÌðÈ¦	ÂÝÃ±	Ñ¥×Ó	f	f
KEYBOARD	2394	Trial: 129	53	Ñ¥×Ó	ÂÝÃ±	µÆÁý	f	j
SYNCTIME	1099	Trial: 129	53	Ñ¥×Ó	ÂÝÃ±	µÆÁý	f	j
KEYBOARD	2729	Trial: 96	54	µÆÁý	ÂÝÃ±	ÌðÌðÈ¦	j	j
SYNCTIME	1675	Trial: 96	54	µÆÁý	ÂÝÃ±	ÌðÌðÈ¦	j	j
KEYBOARD	1747	Trial: 110	55	ÌðÍ²	»ð¾æ	°ôÇò¹÷	f	f
SYNCTIME	1032	Trial: 110	55	ÌðÍ²	»ð¾æ	°ôÇò¹÷	f	f
KEYBOARD	1920	Trial: 5	56	°ôÇò¹÷	»ð¾æ	ÆË¿ËÅÆ	f	f
SYNCTIME	917	Trial: 5	56	°ôÇò¹÷	»ð¾æ	ÆË¿ËÅÆ	f	f
KEYBOARD	3692	Trial: 12	57	ÆË¿ËÅÆ	»ð¾æ	ÌðÍ²	f	j
SYNCTIME	2498	Trial: 12	57	ÆË¿ËÅÆ	»ð¾æ	ÌðÍ²	f	j
KEYBOARD	4295	Trial: 19	58	ÏãÑÌ	¸Ö±Ê	º£ëà	j	f
SYNCTIME	2775	Trial: 19	58	ÏãÑÌ	¸Ö±Ê	º£ëà	j	f
KEYBOARD	1626	Trial: 79	59	º£ëà	¸Ö±Ê	µ°¾í	j	j
SYNCTIME	734	Trial: 79	59	º£ëà	¸Ö±Ê	µ°¾í	j	j
KEYBOARD	3267	Trial: 126	60	µ°¾í	¸Ö±Ê	ÏãÑÌ	f	j
SYNCTIME	1274	Trial: 126	60	µ°¾í	¸Ö±Ê	ÏãÑÌ	f	j
KEYBOARD	1863	Trial: 117	61	µçÏß	ÉþË÷	Æì¸Ë	j	f
SYNCTIME	832	Trial: 117	61	µçÏß	ÉþË÷	Æì¸Ë	j	f
KEYBOARD	1721	Trial: 136	62	ÏÉÈËÕÆ	ÉþË÷	µçÏß	j	j
SYNCTIME	1126	Trial: 136	62	ÏÉÈËÕÆ	ÉþË÷	µçÏß	j	j
KEYBOARD	1782	Trial: 41	63	Æì¸Ë	ÉþË÷	ÏÉÈËÕÆ	f	f
SYNCTIME	693	Trial: 41	63	Æì¸Ë	ÉþË÷	ÏÉÈËÕÆ	f	f
KEYBOARD	1430	Trial: 148	64	À¯±Ê	·çÉÈ	°ô°ôÌÇ	j	j
SYNCTIME	725	Trial: 148	64	À¯±Ê	·çÉÈ	°ô°ôÌÇ	j	j
KEYBOARD	2619	Trial: 60	65	ÂÝÐý½°	·çÉÈ	À¯±Ê	f	f
SYNCTIME	1370	Trial: 60	65	ÂÝÐý½°	·çÉÈ	À¯±Ê	f	f
KEYBOARD	2893	Trial: 112	66	°ô°ôÌÇ	·çÉÈ	ÂÝÐý½°	j	j
SYNCTIME	943	Trial: 112	66	°ô°ôÌÇ	·çÉÈ	ÂÝÐý½°	j	j
KEYBOARD	5590	Trial: 20	67	ÄûÃÊ	éÏé­Çò	²£Á§Öé	f	f
SYNCTIME	4016	Trial: 20	67	ÄûÃÊ	éÏé­Çò	²£Á§Öé	f	f
KEYBOARD	2087	Trial: 103	68	²£Á§Öé	éÏé­Çò	Ç¦±Ê	f	f
SYNCTIME	1159	Trial: 103	68	²£Á§Öé	éÏé­Çò	Ç¦±Ê	f	f
KEYBOARD	1559	Trial: 6	69	Ç¦±Ê	éÏé­Çò	ÄûÃÊ	j	j
SYNCTIME	735	Trial: 6	69	Ç¦±Ê	éÏé­Çò	ÄûÃÊ	j	j
KEYBOARD	1705	Trial: 131	70	éÙ×Ó	ÍøÇò	ÒÎ×Ó	j	f
SYNCTIME	865	Trial: 131	70	éÙ×Ó	ÍøÇò	ÒÎ×Ó	j	f
KEYBOARD	1492	Trial: 49	71	ÒÎ×Ó	ÍøÇò	Ãµ¹å	f	j
SYNCTIME	875	Trial: 49	71	ÒÎ×Ó	ÍøÇò	Ãµ¹å	f	j
KEYBOARD	1412	Trial: 48	72	Ãµ¹å	ÍøÇò	éÙ×Ó	j	j
SYNCTIME	863	Trial: 48	72	Ãµ¹å	ÍøÇò	éÙ×Ó	j	j
KEYBOARD	3466	Trial: 26	73	ß¦ÃæÕÈ	ÓñÃ×	¾íÖ½	f	f
SYNCTIME	1659	Trial: 26	73	ß¦ÃæÕÈ	ÓñÃ×	¾íÖ½	f	f
KEYBOARD	3872	Trial: 8	74	Êó±ê	ÓñÃ×	ß¦ÃæÕÈ	f	j
SYNCTIME	2983	Trial: 8	74	Êó±ê	ÓñÃ×	ß¦ÃæÕÈ	f	j
KEYBOARD	2092	Trial: 56	75	¾íÖ½	ÓñÃ×	Êó±ê	f	f
SYNCTIME	1176	Trial: 56	75	¾íÖ½	ÓñÃ×	Êó±ê	f	f
