# Supplementary material for: Shape Representation of Word Was Automatically Activated in the Encoding Phase
Source: PLoS One. 2016 Oct 27;11(10):e0165534. doi: 10.1371/journal.pone.0165534 (PMC5082803; doi:10.1371/journal.pone.0165534)
Supplement: S1 File — (ZIP) [file pone.0165534.s001.zip › Experiment 1-Data/cyz-ia.xls]

RECORDING_SESSION_LABEL	DATA_FILE	EYE_USED	IA_AREA	IA_AVERAGE_FIX_PUPIL_SIZE	IA_BOTTOM	IA_DWELL_TIME	IA_DWELL_TIME_%	IA_FIRST_FIXATION_DURATION	IA_FIRST_FIXATION_INDEX	IA_FIRST_FIXATION_RUN_INDEX	IA_FIRST_FIXATION_TIME	IA_FIRST_FIXATION_VISITED_IA_COUNT	IA_FIRST_FIXATION_X	IA_FIRST_FIXATION_Y	IA_FIRST_FIX_PROGRESSIVE	IA_FIRST_RUN_DWELL_TIME	IA_FIRST_RUN_END_TIME	IA_FIRST_RUN_FIXATION_%	IA_FIRST_RUN_FIXATION_COUNT	IA_FIRST_RUN_START_TIME	IA_FIRST_SACCADE_AMPLITUDE	IA_FIRST_SACCADE_ANGLE	IA_FIRST_SACCADE_END_TIME	IA_FIRST_SACCADE_START_TIME	IA_FIXATION_%	IA_FIXATION_COUNT	IA_FSA_COUNT_1	IA_FSA_DURATION_1	IA_GROUP	IA_ID	IA_LABEL	IA_LAST_FIXATION_DURATION	IA_LAST_FIXATION_RUN	IA_LAST_FIXATION_TIME	IA_LAST_FIXATION_X	IA_LAST_FIXATION_Y	IA_LAST_RUN_DWELL_TIME	IA_LAST_RUN_END_TIME	IA_LAST_RUN_FIXATION_%	IA_LAST_RUN_FIXATION_COUNT	IA_LAST_RUN_START_TIME	IA_LAST_SACCADE_AMPLITUDE	IA_LAST_SACCADE_ANGLE	IA_LAST_SACCADE_END_TIME	IA_LAST_SACCADE_START_TIME	IA_LEFT	IA_LEGAL	IA_MAX_FIX_PUPIL_SIZE	IA_MIN_FIX_PUPIL_SIZE
cyz	cyz.edf	RIGHT	2775.00	2317.00	403	426	0.0549	426	9	1	5168	1	519.40	366.50	1	426	5593	0.0667	1	5168	1.67	-12.23	5167	5146	0.0667	1	0	0	.	1	RECTANGLE_INTERESTAREA	426	1	5168	519.40	366.50	426	5593	0.0667	1	5168	1.67	-12.23	5167	5146	475	1	2317.00	2317.00
cyz	cyz.edf	RIGHT	2736.00	2300.00	402	680	0.0877	36	13	3	7758	2	886.80	386.10	1	36	7793	0.0667	1	7758	0.94	156.71	7757	7742	0.1333	2	0	0	.	1	RECTANGLE_INTERESTAREA	644	2	8165	891.20	380.60	644	8808	0.0667	1	8165	1.35	-115.38	8164	8148	836	1	2371.00	2229.00
cyz	cyz.edf	RIGHT	3996.00	.	402	0	0.0000	.	.	.	.	.	.	.	.	.	.	.	.	.	.	.	.	.	0.0000	0	0	0	.	1	RECTANGLE_INTERESTAREA	.	.	.	.	.	.	.	.	.	.	.	.	.	.	457	0	.	.
cyz	cyz.edf	RIGHT	2736.00	2425.00	402	410	0.1794	410	8	1	2826	1	873.10	377.80	1	410	3235	0.1250	1	2826	2.71	-1.94	2825	2797	0.1250	1	0	0	.	1	RECTANGLE_INTERESTAREA	410	1	2826	873.10	377.80	410	3235	0.1250	1	2826	2.71	-1.94	2825	2797	836	0	2425.00	2425.00
cyz	cyz.edf	RIGHT	4176.00	2404.00	402	418	0.1132	418	3	1	630	1	492.10	366.70	1	418	1047	0.0833	1	630	11.19	6.06	629	578	0.0833	1	2	610	.	1	RECTANGLE_INTERESTAREA	418	1	630	492.10	366.70	418	1047	0.0833	1	630	11.19	6.06	629	578	454	1	2404.00	2404.00
cyz	cyz.edf	RIGHT	2772.00	2276.33	402	944	0.2557	334	9	3	3318	2	875.00	370.30	1	944	4483	0.2500	3	3318	11.53	-2.72	3317	3259	0.2500	3	2	610	.	1	RECTANGLE_INTERESTAREA	334	1	4150	880.30	372.00	944	4483	0.2500	3	3318	0.57	50.69	4149	4139	836	1	2393.00	2180.00
cyz	cyz.edf	RIGHT	4292.00	.	403	0	0.0000	.	.	.	.	.	.	.	.	.	.	.	.	.	.	.	.	.	0.0000	0	0	0	.	1	RECTANGLE_INTERESTAREA	.	.	.	.	.	.	.	.	.	.	.	.	.	.	454	0	.	.
cyz	cyz.edf	RIGHT	4033.00	2251.00	403	389	0.1072	389	8	1	3412	1	870.70	375.30	1	389	3800	0.1111	1	3412	2.20	-11.04	3411	3387	0.1111	1	0	0	.	1	RECTANGLE_INTERESTAREA	389	1	3412	870.70	375.30	389	3800	0.1111	1	3412	2.20	-11.04	3411	3387	820	0	2251.00	2251.00
cyz	cyz.edf	RIGHT	2664.00	.	402	0	0.0000	.	.	.	.	.	.	.	.	.	.	.	.	.	.	.	.	.	0.0000	0	0	0	.	1	RECTANGLE_INTERESTAREA	.	.	.	.	.	.	.	.	.	.	.	.	.	.	475	0	.	.
cyz	cyz.edf	RIGHT	2700.00	2583.00	402	277	0.1210	277	9	1	2580	1	876.80	385.70	1	277	2856	0.1000	1	2580	3.50	0.56	2579	2548	0.1000	1	0	0	.	1	RECTANGLE_INTERESTAREA	277	1	2580	876.80	385.70	277	2856	0.1000	1	2580	3.50	0.56	2579	2548	837	0	2583.00	2583.00
cyz	cyz.edf	RIGHT	2812.00	2384.00	403	718	0.4018	227	3	1	828	1	509.30	378.50	1	718	1762	0.2857	2	828	13.14	8.37	827	770	0.2857	2	1	491	.	1	RECTANGLE_INTERESTAREA	491	1	1272	501.60	372.30	718	1762	0.2857	2	828	0.21	111.00	1271	1055	474	1	2408.00	2360.00
cyz	cyz.edf	RIGHT	4292.00	.	403	0	0.0000	.	.	.	.	.	.	.	.	.	.	.	.	.	.	.	.	.	0.0000	0	1	491	.	1	RECTANGLE_INTERESTAREA	.	.	.	.	.	.	.	.	.	.	.	.	.	.	816	0	.	.
cyz	cyz.edf	RIGHT	2812.00	.	403	0	0.0000	.	.	.	.	.	.	.	.	.	.	.	.	.	.	.	.	.	0.0000	0	1	250	.	1	RECTANGLE_INTERESTAREA	.	.	.	.	.	.	.	.	.	.	.	.	.	.	474	0	.	.
cyz	cyz.edf	RIGHT	4292.00	2298.00	403	343	0.1429	93	7	1	2582	1	889.20	386.80	1	343	2962	0.2222	2	2582	7.46	-7.95	2581	2535	0.2222	2	1	250	.	1	RECTANGLE_INTERESTAREA	250	1	2713	896.00	386.10	343	2962	0.2222	2	2582	0.13	82.51	2712	2675	816	0	2331.00	2265.00
cyz	cyz.edf	RIGHT	2812.00	.	403	0	0.0000	.	.	.	.	.	.	.	.	.	.	.	.	.	.	.	.	.	0.0000	0	0	0	.	1	RECTANGLE_INTERESTAREA	.	.	.	.	.	.	.	.	.	.	.	.	.	.	474	0	.	.
cyz	cyz.edf	RIGHT	2849.00	2361.00	403	179	0.0670	179	9	1	3150	1	879.80	385.60	1	179	3328	0.1111	1	3150	3.41	-8.34	3149	3117	0.1111	1	0	0	.	1	RECTANGLE_INTERESTAREA	179	1	3150	879.80	385.60	179	3328	0.1111	1	3150	3.41	-8.34	3149	3117	836	0	2361.00	2361.00
cyz	cyz.edf	RIGHT	4292.00	.	403	0	0.0000	.	.	.	.	.	.	.	.	.	.	.	.	.	.	.	.	.	0.0000	0	0	0	.	1	RECTANGLE_INTERESTAREA	.	.	.	.	.	.	.	.	.	.	.	.	.	.	454	0	.	.
cyz	cyz.edf	RIGHT	4140.00	2468.00	402	242	0.1151	242	7	1	2938	1	873.00	385.30	1	242	3179	0.1429	1	2938	2.13	-7.61	2937	2495	0.1429	1	0	0	.	1	RECTANGLE_INTERESTAREA	242	1	2938	873.00	385.30	242	3179	0.1429	1	2938	2.13	-7.61	2937	2495	817	0	2468.00	2468.00
cyz	cyz.edf	RIGHT	2775.00	.	403	0	0.0000	.	.	.	.	.	.	.	.	.	.	.	.	.	.	.	.	.	0.0000	0	0	0	.	1	RECTANGLE_INTERESTAREA	.	.	.	.	.	.	.	.	.	.	.	.	.	.	475	0	.	.
cyz	cyz.edf	RIGHT	2556.00	2500.00	402	244	0.1279	244	10	1	2544	1	876.20	371.40	1	244	2787	0.1000	1	2544	4.19	-11.84	2543	2508	0.1000	1	0	0	.	1	RECTANGLE_INTERESTAREA	244	1	2544	876.20	371.40	244	2787	0.1000	1	2544	4.19	-11.84	2543	2508	839	0	2500.00	2500.00
cyz	cyz.edf	RIGHT	2628.00	.	402	0	0.0000	.	.	.	.	.	.	.	.	.	.	.	.	.	.	.	.	.	0.0000	0	0	0	.	1	RECTANGLE_INTERESTAREA	.	.	.	.	.	.	.	.	.	.	.	.	.	.	476	0	.	.
cyz	cyz.edf	RIGHT	2701.00	2320.00	403	241	0.1144	241	7	1	2112	1	863.80	378.70	1	241	2352	0.1250	1	2112	2.28	-7.38	2111	2087	0.1250	1	0	0	.	1	RECTANGLE_INTERESTAREA	241	1	2112	863.80	378.70	241	2352	0.1250	1	2112	2.28	-7.38	2111	2087	838	0	2320.00	2320.00
cyz	cyz.edf	RIGHT	2736.00	.	402	0	0.0000	.	.	.	.	.	.	.	.	.	.	.	.	.	.	.	.	.	0.0000	0	0	0	.	1	RECTANGLE_INTERESTAREA	.	.	.	.	.	.	.	.	.	.	.	.	.	.	474	0	.	.
cyz	cyz.edf	RIGHT	4292.00	2396.50	403	554	0.2371	139	5	1	1872	1	896.20	367.90	1	139	2010	0.1000	1	1872	12.09	-1.96	1871	1804	0.2000	2	0	0	.	1	RECTANGLE_INTERESTAREA	415	2	2565	881.40	384.50	415	2979	0.1000	1	2565	6.09	-7.30	2564	2525	816	0	2423.00	2370.00
cyz	cyz.edf	RIGHT	2812.00	.	403	0	0.0000	.	.	.	.	.	.	.	.	.	.	.	.	.	.	.	.	.	0.0000	0	0	0	.	1	RECTANGLE_INTERESTAREA	.	.	.	.	.	.	.	.	.	.	.	.	.	.	474	0	.	.
cyz	cyz.edf	RIGHT	2660.00	2188.00	402	407	0.2059	180	5	1	1663	1	859.60	368.80	1	180	1842	0.1250	1	1663	11.96	-1.41	1662	1600	0.2500	2	0	0	.	1	RECTANGLE_INTERESTAREA	227	2	2224	881.90	377.80	227	2450	0.1250	1	2224	1.04	-17.91	2223	2209	836	0	2305.00	2071.00
cyz	cyz.edf	RIGHT	2556.00	.	402	0	0.0000	.	.	.	.	.	.	.	.	.	.	.	.	.	.	.	.	.	0.0000	0	0	0	.	1	RECTANGLE_INTERESTAREA	.	.	.	.	.	.	.	.	.	.	.	.	.	.	477	0	.	.
cyz	cyz.edf	RIGHT	2700.00	2380.00	402	312	0.2155	312	7	1	1800	1	868.50	380.10	1	312	2111	0.1429	1	1800	5.54	-8.16	1799	1762	0.1429	1	0	0	.	1	RECTANGLE_INTERESTAREA	312	1	1800	868.50	380.10	312	2111	0.1429	1	1800	5.54	-8.16	1799	1762	837	0	2380.00	2380.00
cyz	cyz.edf	RIGHT	2664.00	.	402	0	0.0000	.	.	.	.	.	.	.	.	.	.	.	.	.	.	.	.	.	0.0000	0	0	0	.	1	RECTANGLE_INTERESTAREA	.	.	.	.	.	.	.	.	.	.	.	.	.	.	475	0	.	.
cyz	cyz.edf	RIGHT	2775.00	2301.00	403	308	0.1768	308	8	1	1912	1	882.50	381.10	1	308	2219	0.1111	1	1912	3.97	-8.48	1911	1878	0.1111	1	0	0	.	1	RECTANGLE_INTERESTAREA	308	1	1912	882.50	381.10	308	2219	0.1111	1	1912	3.97	-8.48	1911	1878	837	0	2301.00	2301.00
cyz	cyz.edf	RIGHT	4329.00	2264.00	403	281	0.1962	281	4	1	860	1	527.70	372.30	1	281	1140	0.1250	1	860	1.49	-163.97	859	841	0.1250	1	0	0	.	1	RECTANGLE_INTERESTAREA	281	1	860	527.70	372.30	281	1140	0.1250	1	860	1.49	-163.97	859	841	454	1	2264.00	2264.00
cyz	cyz.edf	RIGHT	4292.00	2402.00	403	155	0.1082	155	7	3	1663	2	880.30	379.10	1	155	1817	0.1250	1	1663	3.71	-13.67	1662	1630	0.1250	1	0	0	.	1	RECTANGLE_INTERESTAREA	155	1	1663	880.30	379.10	155	1817	0.1250	1	1663	3.71	-13.67	1662	1630	816	1	2402.00	2402.00
cyz	cyz.edf	RIGHT	2772.00	2463.00	402	372	0.2657	372	4	1	950	1	536.00	370.80	1	372	1321	0.1429	1	950	3.17	10.17	949	919	0.1429	1	0	0	.	1	RECTANGLE_INTERESTAREA	372	1	950	536.00	370.80	372	1321	0.1429	1	950	3.17	10.17	949	919	474	1	2463.00	2463.00
cyz	cyz.edf	RIGHT	2849.00	2544.00	403	101	0.0721	101	7	3	1999	2	885.20	387.60	1	101	2099	0.1429	1	1999	3.45	-45.85	1998	1946	0.1429	1	0	0	.	1	RECTANGLE_INTERESTAREA	101	1	1999	885.20	387.60	101	2099	0.1429	1	1999	3.45	-45.85	1998	1946	836	1	2544.00	2544.00
cyz	cyz.edf	RIGHT	2812.00	.	403	0	0.0000	.	.	.	.	.	.	.	.	.	.	.	.	.	.	.	.	.	0.0000	0	0	0	.	1	RECTANGLE_INTERESTAREA	.	.	.	.	.	.	.	.	.	.	.	.	.	.	474	0	.	.
cyz	cyz.edf	RIGHT	2664.00	2170.00	402	238	0.1803	238	7	1	1477	1	891.20	380.50	1	238	1714	0.1250	1	1477	1.73	-14.75	1476	1454	0.1250	1	0	0	.	1	RECTANGLE_INTERESTAREA	238	1	1477	891.20	380.50	238	1714	0.1250	1	1477	1.73	-14.75	1476	1454	837	0	2170.00	2170.00
cyz	cyz.edf	RIGHT	2736.00	2033.00	402	59	0.0392	59	2	1	599	1	543.60	366.20	1	59	657	0.1250	1	599	13.81	8.72	598	537	0.1250	1	0	0	.	1	RECTANGLE_INTERESTAREA	59	1	599	543.60	366.20	59	657	0.1250	1	599	13.81	8.72	598	537	474	1	2033.00	2033.00
cyz	cyz.edf	RIGHT	2736.00	2468.00	402	326	0.2163	326	8	3	1938	2	872.70	381.50	1	326	2263	0.1250	1	1938	1.10	-138.56	1937	1921	0.1250	1	0	0	.	1	RECTANGLE_INTERESTAREA	326	1	1938	872.70	381.50	326	2263	0.1250	1	1938	1.10	-138.56	1937	1921	836	1	2468.00	2468.00
cyz	cyz.edf	RIGHT	2628.00	2179.00	402	160	0.0871	160	2	1	739	1	482.00	369.30	1	160	898	0.1429	1	739	11.65	10.38	738	466	0.1429	1	1	310	.	1	RECTANGLE_INTERESTAREA	160	1	739	482.00	369.30	160	898	0.1429	1	739	11.65	10.38	738	466	476	1	2179.00	2179.00
cyz	cyz.edf	RIGHT	2849.00	2169.00	403	371	0.2018	61	6	3	2367	2	836.70	371.30	1	371	2755	0.2857	2	2367	5.83	9.73	2366	2107	0.2857	2	1	310	.	1	RECTANGLE_INTERESTAREA	310	1	2446	883.60	388.10	371	2755	0.2857	2	2367	1.25	-11.33	2445	2428	836	1	2188.00	2150.00
cyz	cyz.edf	RIGHT	3996.00	.	402	0	0.0000	.	.	.	.	.	.	.	.	.	.	.	.	.	.	.	.	.	0.0000	0	0	0	.	1	RECTANGLE_INTERESTAREA	.	.	.	.	.	.	.	.	.	.	.	.	.	.	457	0	.	.
cyz	cyz.edf	RIGHT	2701.00	2385.50	403	441	0.1234	410	9	1	3725	1	874.50	379.80	1	410	4134	0.0909	1	3725	6.09	0.10	3724	3686	0.1818	2	0	0	.	1	RECTANGLE_INTERESTAREA	31	2	4496	880.00	375.60	31	4526	0.0909	1	4496	11.05	-4.35	4495	4443	838	0	2453.00	2318.00
cyz	cyz.edf	RIGHT	2736.00	.	402	0	0.0000	.	.	.	.	.	.	.	.	.	.	.	.	.	.	.	.	.	0.0000	0	0	0	.	1	RECTANGLE_INTERESTAREA	.	.	.	.	.	.	.	.	.	.	.	.	.	.	474	0	.	.
cyz	cyz.edf	RIGHT	4104.00	2233.00	402	351	0.1427	351	7	1	2360	1	889.30	383.90	1	351	2710	0.1250	1	2360	5.62	-9.00	2359	2321	0.1250	1	0	0	.	1	RECTANGLE_INTERESTAREA	351	1	2360	889.30	383.90	351	2710	0.1250	1	2360	5.62	-9.00	2359	2321	817	0	2233.00	2233.00
cyz	cyz.edf	RIGHT	3996.00	2213.00	402	285	0.1435	285	5	1	1421	1	537.90	366.90	1	285	1705	0.1111	1	1421	1.64	171.68	1420	1399	0.1111	1	0	0	.	1	RECTANGLE_INTERESTAREA	285	1	1421	537.90	366.90	285	1705	0.1111	1	1421	1.64	171.68	1420	1399	457	1	2213.00	2213.00
cyz	cyz.edf	RIGHT	2736.00	2419.00	402	232	0.1168	232	8	3	2228	2	905.00	388.00	1	232	2459	0.1111	1	2228	1.56	-59.62	2227	2200	0.1111	1	0	0	.	1	RECTANGLE_INTERESTAREA	232	1	2228	905.00	388.00	232	2459	0.1111	1	2228	1.56	-59.62	2227	2200	836	1	2419.00	2419.00
cyz	cyz.edf	RIGHT	2700.00	.	402	0	0.0000	.	.	.	.	.	.	.	.	.	.	.	.	.	.	.	.	.	0.0000	0	0	0	.	1	RECTANGLE_INTERESTAREA	.	.	.	.	.	.	.	.	.	.	.	.	.	.	475	0	.	.
cyz	cyz.edf	RIGHT	2700.00	2211.00	402	314	0.2377	94	5	1	1538	1	891.80	367.20	1	94	1631	0.1250	1	1538	12.21	-2.64	1537	1475	0.2500	2	0	0	.	1	RECTANGLE_INTERESTAREA	220	2	1952	892.90	387.60	220	2171	0.1250	1	1952	1.43	-112.62	1951	1935	837	0	2273.00	2149.00
cyz	cyz.edf	RIGHT	2628.00	2267.00	402	623	0.3058	279	5	1	1551	1	532.00	372.50	1	279	1829	0.1111	1	1551	1.12	175.84	1550	1534	0.2222	2	1	344	.	1	RECTANGLE_INTERESTAREA	344	2	2629	533.40	368.00	344	2972	0.1111	1	2629	12.15	176.96	2628	2567	476	1	2411.00	2123.00
cyz	cyz.edf	RIGHT	2555.00	2358.00	402	213	0.1046	213	8	3	2354	2	899.00	382.80	1	213	2566	0.1111	1	2354	3.01	-29.52	2353	2306	0.1111	1	1	344	.	1	RECTANGLE_INTERESTAREA	213	1	2354	899.00	382.80	213	2566	0.1111	1	2354	3.01	-29.52	2353	2306	838	1	2358.00	2358.00
cyz	cyz.edf	RIGHT	1260.00	2172.00	402	272	0.1524	272	5	1	1306	1	517.30	368.40	1	272	1577	0.1000	1	1306	0.50	-165.31	1305	1296	0.1000	1	0	0	.	1	RECTANGLE_INTERESTAREA	272	1	1306	517.30	368.40	272	1577	0.1000	1	1306	0.50	-165.31	1305	1296	494	1	2172.00	2172.00
cyz	cyz.edf	RIGHT	2849.00	2238.00	403	233	0.1305	233	9	3	2044	2	873.60	374.70	1	233	2276	0.1000	1	2044	1.82	-12.32	2043	2022	0.1000	1	0	0	.	1	RECTANGLE_INTERESTAREA	233	1	2044	873.60	374.70	233	2276	0.1000	1	2044	1.82	-12.32	2043	2022	836	1	2238.00	2238.00
cyz	cyz.edf	RIGHT	2812.00	2187.50	403	1135	0.4359	222	2	1	484	1	538.10	390.40	1	1135	1823	0.2500	2	484	14.07	4.79	483	417	0.2500	2	3	1302	.	1	RECTANGLE_INTERESTAREA	913	1	911	544.10	373.30	1135	1823	0.2500	2	484	1.17	11.62	910	706	474	1	2190.00	2185.00
cyz	cyz.edf	RIGHT	4255.00	2131.33	403	679	0.2608	290	5	3	2220	2	877.60	376.10	1	679	3155	0.3750	3	2220	10.61	-1.78	2219	2168	0.3750	3	3	1302	.	1	RECTANGLE_INTERESTAREA	277	1	2879	896.00	384.50	679	3155	0.3750	3	2220	1.25	-7.74	2878	2862	817	1	2165.00	2091.00
cyz	cyz.edf	RIGHT	2812.00	2300.00	403	230	0.1270	230	7	3	2144	2	512.50	370.20	1	230	2373	0.1111	1	2144	12.68	178.57	2143	2088	0.1111	1	2	443	.	1	RECTANGLE_INTERESTAREA	230	1	2144	512.50	370.20	230	2373	0.1111	1	2144	12.68	178.57	2143	2088	474	1	2300.00	2300.00
cyz	cyz.edf	RIGHT	2736.00	2262.00	402	422	0.2330	209	6	1	1879	1	884.30	372.80	1	209	2087	0.1111	1	1879	3.32	-19.33	1878	1807	0.2222	2	2	443	.	1	RECTANGLE_INTERESTAREA	213	2	2432	877.40	369.30	213	2644	0.1111	1	2432	12.68	-0.06	2431	2374	836	1	2307.00	2217.00
cyz	cyz.edf	RIGHT	1260.00	2198.00	402	278	0.2264	278	3	1	812	1	528.40	372.50	1	278	1089	0.1667	1	812	1.90	5.63	811	791	0.1667	1	0	0	.	1	RECTANGLE_INTERESTAREA	278	1	812	528.40	372.50	278	1089	0.1667	1	812	1.90	5.63	811	791	494	1	2198.00	2198.00
cyz	cyz.edf	RIGHT	2700.00	2079.00	402	213	0.1735	213	5	3	1535	2	893.10	385.80	1	213	1747	0.1667	1	1535	2.19	-23.27	1534	1474	0.1667	1	0	0	.	1	RECTANGLE_INTERESTAREA	213	1	1535	893.10	385.80	213	1747	0.1667	1	1535	2.19	-23.27	1534	1474	837	1	2079.00	2079.00
cyz	cyz.edf	RIGHT	2625.00	2454.00	402	265	0.0473	265	17	1	5982	1	504.10	368.80	1	265	6246	0.0476	1	5982	0.66	-154.61	5981	5970	0.0476	1	0	0	.	1	RECTANGLE_INTERESTAREA	265	1	5982	504.10	368.80	265	6246	0.0476	1	5982	0.66	-154.61	5981	5970	475	1	2454.00	2454.00
cyz	cyz.edf	RIGHT	2700.00	2191.00	402	466	0.0832	466	20	3	7408	2	904.80	370.30	1	466	7873	0.0476	1	7408	1.36	-162.00	7407	7384	0.0476	1	0	0	.	1	RECTANGLE_INTERESTAREA	466	1	7408	904.80	370.30	466	7873	0.0476	1	7408	1.36	-162.00	7407	7384	837	1	2191.00	2191.00
cyz	cyz.edf	RIGHT	4181.00	.	403	0	0.0000	.	.	.	.	.	.	.	.	.	.	.	.	.	.	.	.	.	0.0000	0	0	0	.	1	RECTANGLE_INTERESTAREA	.	.	.	.	.	.	.	.	.	.	.	.	.	.	456	0	.	.
cyz	cyz.edf	RIGHT	2625.00	2211.00	402	475	0.1938	217	6	1	2326	1	890.50	370.80	1	217	2542	0.1111	1	2326	13.05	-1.64	2325	2254	0.2222	2	0	0	.	1	RECTANGLE_INTERESTAREA	258	2	2855	888.20	381.60	258	3112	0.1111	1	2855	1.40	-117.99	2854	2838	837	0	2331.00	2091.00
cyz	cyz.edf	RIGHT	2849.00	.	403	0	0.0000	.	.	.	.	.	.	.	.	.	.	.	.	.	.	.	.	.	0.0000	0	0	0	.	1	RECTANGLE_INTERESTAREA	.	.	.	.	.	.	.	.	.	.	.	.	.	.	474	0	.	.
cyz	cyz.edf	RIGHT	2700.00	2190.00	402	228	0.1066	228	5	1	1860	1	906.50	380.10	1	228	2087	0.1250	1	1860	14.29	0.80	1859	1663	0.1250	1	0	0	.	1	RECTANGLE_INTERESTAREA	228	1	1860	906.50	380.10	228	2087	0.1250	1	1860	14.29	0.80	1859	1663	837	0	2190.00	2190.00
cyz	cyz.edf	RIGHT	2701.00	.	403	0	0.0000	.	.	.	.	.	.	.	.	.	.	.	.	.	.	.	.	.	0.0000	0	0	0	.	1	RECTANGLE_INTERESTAREA	.	.	.	.	.	.	.	.	.	.	.	.	.	.	476	0	.	.
cyz	cyz.edf	RIGHT	2700.00	2356.00	402	166	0.1025	166	8	1	1984	1	871.00	373.60	1	166	2149	0.1111	1	1984	2.51	-6.94	1983	1956	0.1111	1	0	0	.	1	RECTANGLE_INTERESTAREA	166	1	1984	871.00	373.60	166	2149	0.1111	1	1984	2.51	-6.94	1983	1956	837	0	2356.00	2356.00
cyz	cyz.edf	RIGHT	4068.00	2364.00	402	398	0.2098	29	7	3	2175	2	461.80	367.40	1	398	2777	0.2500	2	2175	13.82	-179.19	2174	2112	0.2500	2	1	369	.	1	RECTANGLE_INTERESTAREA	369	1	2409	522.90	387.30	398	2777	0.2500	2	2175	2.60	-0.47	2408	2204	456	1	2395.00	2333.00
cyz	cyz.edf	RIGHT	2736.00	2360.00	402	167	0.0880	167	4	1	859	1	875.30	366.40	1	167	1025	0.1250	1	859	9.03	-7.94	858	785	0.1250	1	1	369	.	1	RECTANGLE_INTERESTAREA	167	1	859	875.30	366.40	167	1025	0.1250	1	859	9.03	-7.94	858	785	836	1	2360.00	2360.00
cyz	cyz.edf	RIGHT	2812.00	.	403	0	0.0000	.	.	.	.	.	.	.	.	.	.	.	.	.	.	.	.	.	0.0000	0	0	0	.	1	RECTANGLE_INTERESTAREA	.	.	.	.	.	.	.	.	.	.	.	.	.	.	474	0	.	.
cyz	cyz.edf	RIGHT	2736.00	2469.00	402	164	0.1496	164	7	1	1893	1	875.00	379.90	1	164	2056	0.1429	1	1893	4.87	6.54	1892	1849	0.1429	1	0	0	.	1	RECTANGLE_INTERESTAREA	164	1	1893	875.00	379.90	164	2056	0.1429	1	1893	4.87	6.54	1892	1849	836	0	2469.00	2469.00
cyz	cyz.edf	RIGHT	2592.00	.	402	0	0.0000	.	.	.	.	.	.	.	.	.	.	.	.	.	.	.	.	.	0.0000	0	1	311	.	1	RECTANGLE_INTERESTAREA	.	.	.	.	.	.	.	.	.	.	.	.	.	.	476	0	.	.
cyz	cyz.edf	RIGHT	2738.00	2292.00	403	367	0.1993	56	6	1	1385	1	838.30	377.20	1	367	1772	0.2222	2	1385	1.24	-108.67	1384	1368	0.2222	2	1	311	.	1	RECTANGLE_INTERESTAREA	311	1	1462	888.80	382.90	367	1772	0.2222	2	1385	1.73	-4.94	1461	1441	837	0	2314.00	2270.00
cyz	cyz.edf	RIGHT	4292.00	.	403	0	0.0000	.	.	.	.	.	.	.	.	.	.	.	.	.	.	.	.	.	0.0000	0	1	282	.	1	RECTANGLE_INTERESTAREA	.	.	.	.	.	.	.	.	.	.	.	.	.	.	454	0	.	.
cyz	cyz.edf	RIGHT	2664.00	2237.00	402	1495	0.1590	924	10	1	8064	1	890.90	366.20	1	924	8987	0.0714	1	8064	12.86	-0.51	8063	8002	0.2143	3	1	282	.	1	RECTANGLE_INTERESTAREA	282	2	9560	871.70	376.40	571	9841	0.1429	2	9259	0.59	172.15	9559	9548	837	0	2279.00	2202.00
cyz	cyz.edf	RIGHT	2775.00	2244.00	403	435	0.1841	435	4	1	1259	1	520.40	371.60	1	435	1693	0.1429	1	1259	0.69	164.91	1258	1245	0.1429	1	0	0	.	1	RECTANGLE_INTERESTAREA	435	1	1259	520.40	371.60	435	1693	0.1429	1	1259	0.69	164.91	1258	1245	475	1	2244.00	2244.00
cyz	cyz.edf	RIGHT	2736.00	.	402	0	0.0000	.	.	.	.	.	.	.	.	.	.	.	.	.	.	.	.	.	0.0000	0	0	0	.	1	RECTANGLE_INTERESTAREA	.	.	.	.	.	.	.	.	.	.	.	.	.	.	836	0	.	.
cyz	cyz.edf	RIGHT	2628.00	2179.00	402	282	0.1160	282	4	1	947	1	525.90	374.90	1	282	1228	0.1111	1	947	0.79	112.04	946	934	0.1111	1	1	208	.	1	RECTANGLE_INTERESTAREA	282	1	947	525.90	374.90	282	1228	0.1111	1	947	0.79	112.04	946	934	476	1	2179.00	2179.00
cyz	cyz.edf	RIGHT	2812.00	2180.00	403	502	0.2064	294	7	3	2114	2	901.10	375.70	1	502	2626	0.2222	2	2114	0.33	-100.42	2113	2108	0.2222	2	1	208	.	1	RECTANGLE_INTERESTAREA	208	1	2419	879.90	376.00	502	2626	0.2222	2	2114	0.71	-179.19	2418	2408	836	1	2238.00	2122.00
cyz	cyz.edf	RIGHT	2736.00	2190.00	402	236	0.0673	236	3	1	1362	1	488.60	366.70	1	236	1597	0.1111	1	1362	1.61	-70.78	1361	1133	0.1111	1	2	381	.	1	RECTANGLE_INTERESTAREA	236	1	1362	488.60	366.70	236	1597	0.1111	1	1362	1.61	-70.78	1361	1133	474	1	2190.00	2190.00
cyz	cyz.edf	RIGHT	2736.00	2267.50	402	2017	0.5751	1580	5	3	1779	2	861.20	373.90	1	1652	3451	0.2222	2	1779	8.58	-5.05	1778	1727	0.4444	4	2	381	.	1	RECTANGLE_INTERESTAREA	309	2	3845	849.40	375.70	365	4153	0.2222	2	3776	0.90	166.61	3844	3832	836	1	2321.00	2226.00
cyz	cyz.edf	RIGHT	4329.00	2109.50	403	327	0.1016	168	5	1	2289	1	465.20	392.20	1	327	2639	0.2000	2	2289	10.83	3.86	2288	2242	0.2000	2	3	709	.	1	RECTANGLE_INTERESTAREA	159	1	2481	536.00	370.30	327	2639	0.2000	2	2289	2.35	15.96	2480	2457	454	1	2130.00	2089.00
cyz	cyz.edf	RIGHT	4292.00	2164.33	403	700	0.2174	103	7	3	2913	2	820.70	373.70	1	550	3529	0.2000	2	2913	9.84	-8.15	2912	2640	0.3000	3	3	709	.	1	RECTANGLE_INTERESTAREA	150	2	3874	893.70	377.90	150	4023	0.1000	1	3874	16.38	-0.31	3873	3804	816	1	2271.00	2010.00
cyz	cyz.edf	RIGHT	2664.00	.	402	0	0.0000	.	.	.	.	.	.	.	.	.	.	.	.	.	.	.	.	.	0.0000	0	1	344	.	1	RECTANGLE_INTERESTAREA	.	.	.	.	.	.	.	.	.	.	.	.	.	.	475	0	.	.
cyz	cyz.edf	RIGHT	4176.00	2197.67	402	2063	0.5357	1546	7	1	1883	1	842.20	368.60	1	1546	3428	0.1000	1	1883	10.66	-1.27	1882	1829	0.3000	3	1	344	.	1	RECTANGLE_INTERESTAREA	344	2	3972	864.00	383.80	517	4315	0.2000	2	3775	1.72	-169.66	3971	3948	816	0	2307.00	2113.00
cyz	cyz.edf	RIGHT	2772.00	.	402	0	0.0000	.	.	.	.	.	.	.	.	.	.	.	.	.	.	.	.	.	0.0000	0	0	0	.	1	RECTANGLE_INTERESTAREA	.	.	.	.	.	.	.	.	.	.	.	.	.	.	474	0	.	.
cyz	cyz.edf	RIGHT	2628.00	2129.00	402	491	0.1184	491	6	1	3912	1	864.90	376.40	1	491	4402	0.1250	1	3912	1.02	122.14	3911	3691	0.1250	1	0	0	.	1	RECTANGLE_INTERESTAREA	491	1	3912	864.90	376.40	491	4402	0.1250	1	3912	1.02	122.14	3911	3691	838	0	2129.00	2129.00
cyz	cyz.edf	RIGHT	2660.00	2194.00	402	444	0.1566	444	3	1	1036	1	518.40	374.30	1	444	1479	0.1111	1	1036	1.98	-173.82	1035	892	0.1111	1	0	0	.	1	RECTANGLE_INTERESTAREA	444	1	1036	518.40	374.30	444	1479	0.1111	1	1036	1.98	-173.82	1035	892	474	1	2194.00	2194.00
cyz	cyz.edf	RIGHT	2664.00	2230.00	402	481	0.1696	481	7	3	2346	2	852.20	372.80	1	481	2826	0.1111	1	2346	0.87	-164.81	2345	2333	0.1111	1	0	0	.	1	RECTANGLE_INTERESTAREA	481	1	2346	852.20	372.80	481	2826	0.1111	1	2346	0.87	-164.81	2345	2333	837	1	2230.00	2230.00
cyz	cyz.edf	RIGHT	2736.00	.	402	0	0.0000	.	.	.	.	.	.	.	.	.	.	.	.	.	.	.	.	.	0.0000	0	0	0	.	1	RECTANGLE_INTERESTAREA	.	.	.	.	.	.	.	.	.	.	.	.	.	.	474	0	.	.
cyz	cyz.edf	RIGHT	4329.00	2327.00	403	409	0.1149	409	8	1	3563	1	864.10	387.00	1	409	3971	0.1111	1	3563	2.89	-16.93	3562	3533	0.1111	1	0	0	.	1	RECTANGLE_INTERESTAREA	409	1	3563	864.10	387.00	409	3971	0.1111	1	3563	2.89	-16.93	3562	3533	816	0	2327.00	2327.00
cyz	cyz.edf	RIGHT	2738.00	.	403	0	0.0000	.	.	.	.	.	.	.	.	.	.	.	.	.	.	.	.	.	0.0000	0	0	0	.	1	RECTANGLE_INTERESTAREA	.	.	.	.	.	.	.	.	.	.	.	.	.	.	475	0	.	.
cyz	cyz.edf	RIGHT	2736.00	2183.50	402	501	0.1911	353	9	1	2407	1	871.80	377.20	1	353	2759	0.0909	1	2407	3.60	-8.72	2406	2374	0.1818	2	0	0	.	1	RECTANGLE_INTERESTAREA	148	2	3155	881.60	377.00	148	3302	0.0909	1	3155	12.87	-6.43	3154	3097	836	0	2265.00	2102.00
cyz	cyz.edf	RIGHT	2736.00	2272.00	402	298	0.0945	298	6	1	1953	1	527.40	370.80	1	298	2250	0.0833	1	1953	1.41	-166.07	1952	1933	0.0833	1	0	0	.	1	RECTANGLE_INTERESTAREA	298	1	1953	527.40	370.80	298	2250	0.0833	1	1953	1.41	-166.07	1952	1933	474	1	2272.00	2272.00
cyz	cyz.edf	RIGHT	2556.00	.	402	0	0.0000	.	.	.	.	.	.	.	.	.	.	.	.	.	.	.	.	.	0.0000	0	0	0	.	1	RECTANGLE_INTERESTAREA	.	.	.	.	.	.	.	.	.	.	.	.	.	.	839	0	.	.
cyz	cyz.edf	RIGHT	2849.00	2106.00	403	182	0.0581	182	4	1	1704	1	518.50	370.70	1	182	1885	0.1429	1	1704	1.94	17.14	1703	1682	0.1429	1	0	0	.	1	RECTANGLE_INTERESTAREA	182	1	1704	518.50	370.70	182	1885	0.1429	1	1704	1.94	17.14	1703	1682	474	1	2106.00	2106.00
cyz	cyz.edf	RIGHT	4176.00	2052.00	402	306	0.0976	306	7	3	3262	2	861.30	371.90	1	306	3567	0.1429	1	3262	0.89	119.52	3261	3247	0.1429	1	0	0	.	1	RECTANGLE_INTERESTAREA	306	1	3262	861.30	371.90	306	3567	0.1429	1	3262	0.89	119.52	3261	3247	816	1	2052.00	2052.00
cyz	cyz.edf	RIGHT	2625.00	2299.00	402	81	0.0241	81	4	1	2121	1	517.90	367.30	1	81	2201	0.1667	1	2121	1.30	8.57	2120	2102	0.1667	1	0	0	.	1	RECTANGLE_INTERESTAREA	81	1	2121	517.90	367.30	81	2201	0.1667	1	2121	1.30	8.57	2120	2102	475	1	2299.00	2299.00
cyz	cyz.edf	RIGHT	2775.00	2164.00	403	829	0.2466	829	6	3	2873	2	857.50	371.00	1	829	3701	0.1667	1	2873	11.76	-0.39	2872	2707	0.1667	1	0	0	.	1	RECTANGLE_INTERESTAREA	829	1	2873	857.50	371.00	829	3701	0.1667	1	2873	11.76	-0.39	2872	2707	837	1	2164.00	2164.00
cyz	cyz.edf	RIGHT	3996.00	2278.00	402	1899	0.5429	1899	4	1	770	1	516.10	372.30	1	1899	2668	0.1111	1	770	14.00	6.99	769	706	0.1111	1	0	0	.	1	RECTANGLE_INTERESTAREA	1899	1	770	516.10	372.30	1899	2668	0.1111	1	770	14.00	6.99	769	706	457	1	2278.00	2278.00
cyz	cyz.edf	RIGHT	2849.00	2144.00	403	246	0.0703	246	8	3	3658	2	893.00	378.30	1	246	3903	0.1111	1	3658	1.22	158.47	3657	3499	0.1111	1	0	0	.	1	RECTANGLE_INTERESTAREA	246	1	3658	893.00	378.30	246	3903	0.1111	1	3658	1.22	158.47	3657	3499	836	1	2144.00	2144.00
cyz	cyz.edf	RIGHT	2628.00	2435.00	402	1563	0.6212	1563	3	1	499	1	541.60	374.10	1	1563	2061	0.1429	1	499	14.53	7.31	498	438	0.1429	1	0	0	.	1	RECTANGLE_INTERESTAREA	1563	1	499	541.60	374.10	1563	2061	0.1429	1	499	14.53	7.31	498	438	476	1	2435.00	2435.00
cyz	cyz.edf	RIGHT	2628.00	2385.00	402	463	0.1840	463	6	3	2556	2	873.00	379.40	1	463	3018	0.1429	1	2556	6.43	-2.46	2555	2485	0.1429	1	0	0	.	1	RECTANGLE_INTERESTAREA	463	1	2556	873.00	379.40	463	3018	0.1429	1	2556	6.43	-2.46	2555	2485	838	1	2385.00	2385.00
cyz	cyz.edf	RIGHT	2812.00	.	403	0	0.0000	.	.	.	.	.	.	.	.	.	.	.	.	.	.	.	.	.	0.0000	0	0	0	.	1	RECTANGLE_INTERESTAREA	.	.	.	.	.	.	.	.	.	.	.	.	.	.	474	0	.	.
cyz	cyz.edf	RIGHT	2628.00	2403.00	402	412	0.2101	412	6	1	1863	1	870.60	382.30	1	412	2274	0.1250	1	1863	0.70	-97.67	1862	1847	0.1250	1	0	0	.	1	RECTANGLE_INTERESTAREA	412	1	1863	870.60	382.30	412	2274	0.1250	1	1863	0.70	-97.67	1862	1847	838	0	2403.00	2403.00
cyz	cyz.edf	RIGHT	1260.00	.	402	0	0.0000	.	.	.	.	.	.	.	.	.	.	.	.	.	.	.	.	.	0.0000	0	0	0	.	1	RECTANGLE_INTERESTAREA	.	.	.	.	.	.	.	.	.	.	.	.	.	.	494	0	.	.
cyz	cyz.edf	RIGHT	2625.00	2186.00	402	263	0.1363	263	6	1	1976	1	883.30	376.90	1	263	2238	0.1429	1	1976	1.16	168.85	1975	1961	0.1429	1	0	0	.	1	RECTANGLE_INTERESTAREA	263	1	1976	883.30	376.90	263	2238	0.1429	1	1976	1.16	168.85	1975	1961	837	0	2186.00	2186.00
cyz	cyz.edf	RIGHT	2736.00	2304.00	402	57	0.0362	57	4	1	908	1	534.20	371.30	1	57	964	0.1000	1	908	0.84	155.79	907	894	0.1000	1	1	201	.	1	RECTANGLE_INTERESTAREA	57	1	908	534.20	371.30	57	964	0.1000	1	908	0.84	155.79	907	894	474	1	2304.00	2304.00
cyz	cyz.edf	RIGHT	2700.00	2366.00	402	306	0.1944	105	8	3	1904	2	870.00	367.60	1	306	2222	0.2000	2	1904	1.31	-122.60	1903	1887	0.2000	2	1	201	.	1	RECTANGLE_INTERESTAREA	201	1	2022	897.00	385.20	306	2222	0.2000	2	1904	0.90	-15.04	2021	2009	837	1	2382.00	2350.00
cyz	cyz.edf	RIGHT	2812.00	2533.00	403	543	0.3496	142	2	1	388	1	531.40	369.10	1	543	1126	0.2500	2	388	14.48	9.32	387	324	0.2500	2	2	497	.	1	RECTANGLE_INTERESTAREA	401	1	726	548.00	366.60	543	1126	0.2500	2	388	1.92	-60.98	725	530	474	1	2640.00	2426.00
cyz	cyz.edf	RIGHT	2849.00	2472.50	403	189	0.1217	93	6	3	1753	2	900.80	374.00	1	189	1959	0.2500	2	1753	0.99	-106.13	1752	1738	0.2500	2	2	497	.	1	RECTANGLE_INTERESTAREA	96	1	1864	867.90	374.40	189	1959	0.2500	2	1753	1.18	171.75	1863	1846	836	1	2490.00	2455.00
cyz	cyz.edf	RIGHT	2625.00	2335.00	402	601	0.3515	121	3	1	530	1	538.70	394.90	1	601	1329	0.2857	2	530	13.27	1.81	529	463	0.2857	2	1	480	.	1	RECTANGLE_INTERESTAREA	480	1	850	529.90	375.00	601	1329	0.2857	2	530	1.08	-67.88	849	651	475	1	2363.00	2307.00
cyz	cyz.edf	RIGHT	2772.00	2247.00	402	268	0.1567	268	6	3	1841	2	890.60	377.90	1	268	2108	0.1429	1	1841	3.51	-27.92	1840	1767	0.1429	1	1	480	.	1	RECTANGLE_INTERESTAREA	268	1	1841	890.60	377.90	268	2108	0.1429	1	1841	3.51	-27.92	1840	1767	836	1	2247.00	2247.00
cyz	cyz.edf	RIGHT	2772.00	.	402	0	0.0000	.	.	.	.	.	.	.	.	.	.	.	.	.	.	.	.	.	0.0000	0	0	0	.	1	RECTANGLE_INTERESTAREA	.	.	.	.	.	.	.	.	.	.	.	.	.	.	474	0	.	.
cyz	cyz.edf	RIGHT	2772.00	2269.00	402	270	0.0748	270	8	1	3766	1	872.80	367.90	1	270	4035	0.1000	1	3766	0.87	-136.58	3765	3749	0.1000	1	0	0	.	1	RECTANGLE_INTERESTAREA	270	1	3766	872.80	367.90	270	4035	0.1000	1	3766	0.87	-136.58	3765	3749	836	0	2269.00	2269.00
cyz	cyz.edf	RIGHT	2772.00	.	402	0	0.0000	.	.	.	.	.	.	.	.	.	.	.	.	.	.	.	.	.	0.0000	0	0	0	.	1	RECTANGLE_INTERESTAREA	.	.	.	.	.	.	.	.	.	.	.	.	.	.	474	0	.	.
cyz	cyz.edf	RIGHT	2700.00	2248.00	402	401	0.1801	401	7	1	2034	1	886.90	371.50	1	401	2434	0.1250	1	2034	1.52	-14.96	2033	2014	0.1250	1	0	0	.	1	RECTANGLE_INTERESTAREA	401	1	2034	886.90	371.50	401	2434	0.1250	1	2034	1.52	-14.96	2033	2014	837	0	2248.00	2248.00
cyz	cyz.edf	RIGHT	2812.00	.	403	0	0.0000	.	.	.	.	.	.	.	.	.	.	.	.	.	.	.	.	.	0.0000	0	0	0	.	1	RECTANGLE_INTERESTAREA	.	.	.	.	.	.	.	.	.	.	.	.	.	.	474	0	.	.
cyz	cyz.edf	RIGHT	2627.00	2328.00	403	441	0.1521	441	6	1	2537	1	876.60	380.40	1	441	2977	0.1429	1	2537	3.41	-35.90	2536	2456	0.1429	1	0	0	.	1	RECTANGLE_INTERESTAREA	441	1	2537	876.60	380.40	441	2977	0.1429	1	2537	3.41	-35.90	2536	2456	839	0	2328.00	2328.00
cyz	cyz.edf	RIGHT	2627.00	.	403	0	0.0000	.	.	.	.	.	.	.	.	.	.	.	.	.	.	.	.	.	0.0000	0	0	0	.	1	RECTANGLE_INTERESTAREA	.	.	.	.	.	.	.	.	.	.	.	.	.	.	477	0	.	.
cyz	cyz.edf	RIGHT	2812.00	2241.00	403	225	0.1418	225	6	1	1626	1	898.60	373.70	1	225	1850	0.1250	1	1626	2.12	-31.91	1625	1583	0.1250	1	0	0	.	1	RECTANGLE_INTERESTAREA	225	1	1626	898.60	373.70	225	1850	0.1250	1	1626	2.12	-31.91	1625	1583	836	0	2241.00	2241.00
cyz	cyz.edf	RIGHT	2736.00	.	402	0	0.0000	.	.	.	.	.	.	.	.	.	.	.	.	.	.	.	.	.	0.0000	0	0	0	.	1	RECTANGLE_INTERESTAREA	.	.	.	.	.	.	.	.	.	.	.	.	.	.	474	0	.	.
cyz	cyz.edf	RIGHT	2700.00	2158.00	402	414	0.1565	414	8	1	2565	1	885.30	374.00	1	414	2978	0.1000	1	2565	1.48	0.39	2564	2543	0.1000	1	0	0	.	1	RECTANGLE_INTERESTAREA	414	1	2565	885.30	374.00	414	2978	0.1000	1	2565	1.48	0.39	2564	2543	837	0	2158.00	2158.00
cyz	cyz.edf	RIGHT	2625.00	.	402	0	0.0000	.	.	.	.	.	.	.	.	.	.	.	.	.	.	.	.	.	0.0000	0	1	278	.	1	RECTANGLE_INTERESTAREA	.	.	.	.	.	.	.	.	.	.	.	.	.	.	475	0	.	.
cyz	cyz.edf	RIGHT	2812.00	2224.00	403	584	0.2047	306	10	1	2633	1	852.30	371.50	1	584	3225	0.1429	2	2633	4.47	-7.46	2632	2598	0.1429	2	1	278	.	1	RECTANGLE_INTERESTAREA	278	1	2948	874.00	375.30	584	3225	0.1429	2	2633	0.43	4.55	2947	2939	836	0	2241.00	2207.00
cyz	cyz.edf	RIGHT	2700.00	.	402	0	0.0000	.	.	.	.	.	.	.	.	.	.	.	.	.	.	.	.	.	0.0000	0	0	0	.	1	RECTANGLE_INTERESTAREA	.	.	.	.	.	.	.	.	.	.	.	.	.	.	475	0	.	.
cyz	cyz.edf	RIGHT	2700.00	2326.00	402	513	0.2657	513	8	1	2075	1	878.20	381.70	1	513	2587	0.1111	1	2075	1.75	-41.67	2074	2006	0.1111	1	0	0	.	1	RECTANGLE_INTERESTAREA	513	1	2075	878.20	381.70	513	2587	0.1111	1	2075	1.75	-41.67	2074	2006	837	0	2326.00	2326.00
cyz	cyz.edf	RIGHT	2812.00	.	403	0	0.0000	.	.	.	.	.	.	.	.	.	.	.	.	.	.	.	.	.	0.0000	0	0	0	.	1	RECTANGLE_INTERESTAREA	.	.	.	.	.	.	.	.	.	.	.	.	.	.	474	0	.	.
cyz	cyz.edf	RIGHT	2812.00	2208.00	403	266	0.1047	266	7	1	2324	1	883.00	375.80	1	266	2589	0.1250	1	2324	0.97	-79.67	2323	2269	0.1250	1	0	0	.	1	RECTANGLE_INTERESTAREA	266	1	2324	883.00	375.80	266	2589	0.1250	1	2324	0.97	-79.67	2323	2269	836	0	2208.00	2208.00
cyz	cyz.edf	RIGHT	2812.00	2192.00	403	112	0.0476	112	2	1	400	1	549.80	391.30	1	112	511	0.0769	1	400	14.66	4.03	399	338	0.0769	1	0	0	.	1	RECTANGLE_INTERESTAREA	112	1	400	549.80	391.30	112	511	0.0769	1	400	14.66	4.03	399	338	474	1	2192.00	2192.00
cyz	cyz.edf	RIGHT	2625.00	2285.50	402	506	0.2150	321	7	3	1611	2	891.10	376.20	1	321	1931	0.0769	1	1611	1.37	-106.83	1610	1594	0.1538	2	0	0	.	1	RECTANGLE_INTERESTAREA	185	2	2317	865.60	390.50	185	2501	0.0769	1	2317	19.38	-5.88	2316	2243	837	1	2305.00	2266.00
cyz	cyz.edf	RIGHT	2701.00	.	403	0	0.0000	.	.	.	.	.	.	.	.	.	.	.	.	.	.	.	.	.	0.0000	0	0	0	.	1	RECTANGLE_INTERESTAREA	.	.	.	.	.	.	.	.	.	.	.	.	.	.	476	0	.	.
cyz	cyz.edf	RIGHT	4292.00	2225.00	403	440	0.1304	440	12	1	4183	1	891.60	387.50	1	440	4622	0.0833	1	4183	0.70	-113.86	4182	4169	0.0833	1	0	0	.	1	RECTANGLE_INTERESTAREA	440	1	4183	891.60	387.50	440	4622	0.0833	1	4183	0.70	-113.86	4182	4169	816	0	2225.00	2225.00
cyz	cyz.edf	RIGHT	4329.00	.	403	0	0.0000	.	.	.	.	.	.	.	.	.	.	.	.	.	.	.	.	.	0.0000	0	0	0	.	1	RECTANGLE_INTERESTAREA	.	.	.	.	.	.	.	.	.	.	.	.	.	.	454	0	.	.
cyz	cyz.edf	RIGHT	2812.00	2410.00	403	438	0.2470	365	6	1	1940	1	902.40	382.20	1	365	2304	0.1250	1	1940	5.22	-10.29	1939	1868	0.2500	2	0	0	.	1	RECTANGLE_INTERESTAREA	73	2	2594	886.60	383.00	73	2666	0.1250	1	2594	15.56	-18.13	2593	2532	836	0	2567.00	2253.00
cyz	cyz.edf	RIGHT	2736.00	.	402	0	0.0000	.	.	.	.	.	.	.	.	.	.	.	.	.	.	.	.	.	0.0000	0	0	0	.	1	RECTANGLE_INTERESTAREA	.	.	.	.	.	.	.	.	.	.	.	.	.	.	474	0	.	.
cyz	cyz.edf	RIGHT	2660.00	.	402	0	0.0000	.	.	.	.	.	.	.	.	.	.	.	.	.	.	.	.	.	0.0000	0	0	0	.	1	RECTANGLE_INTERESTAREA	.	.	.	.	.	.	.	.	.	.	.	.	.	.	836	0	.	.
cyz	cyz.edf	RIGHT	2628.00	.	402	0	0.0000	.	.	.	.	.	.	.	.	.	.	.	.	.	.	.	.	.	0.0000	0	0	0	.	1	RECTANGLE_INTERESTAREA	.	.	.	.	.	.	.	.	.	.	.	.	.	.	476	0	.	.
cyz	cyz.edf	RIGHT	4176.00	2263.50	402	380	0.2028	170	6	1	1639	1	841.50	368.50	1	170	1808	0.1000	1	1639	8.17	-3.51	1638	1594	0.2000	2	0	0	.	1	RECTANGLE_INTERESTAREA	210	2	2222	890.30	373.40	210	2431	0.1000	1	2222	0.73	-15.93	2221	2209	816	0	2275.00	2252.00
cyz	cyz.edf	RIGHT	2849.00	.	403	0	0.0000	.	.	.	.	.	.	.	.	.	.	.	.	.	.	.	.	.	0.0000	0	0	0	.	1	RECTANGLE_INTERESTAREA	.	.	.	.	.	.	.	.	.	.	.	.	.	.	474	0	.	.
cyz	cyz.edf	RIGHT	2700.00	.	402	0	0.0000	.	.	.	.	.	.	.	.	.	.	.	.	.	.	.	.	.	0.0000	0	0	0	.	1	RECTANGLE_INTERESTAREA	.	.	.	.	.	.	.	.	.	.	.	.	.	.	837	0	.	.
cyz	cyz.edf	RIGHT	2812.00	.	403	0	0.0000	.	.	.	.	.	.	.	.	.	.	.	.	.	.	.	.	.	0.0000	0	0	0	.	1	RECTANGLE_INTERESTAREA	.	.	.	.	.	.	.	.	.	.	.	.	.	.	474	0	.	.
cyz	cyz.edf	RIGHT	2700.00	2399.00	402	184	0.1822	184	5	1	1338	1	906.90	380.70	1	184	1521	0.2000	1	1338	1.83	-13.68	1337	1316	0.2000	1	0	0	.	1	RECTANGLE_INTERESTAREA	184	1	1338	906.90	380.70	184	1521	0.2000	1	1338	1.83	-13.68	1337	1316	837	0	2399.00	2399.00
cyz	cyz.edf	RIGHT	4176.00	.	402	0	0.0000	.	.	.	.	.	.	.	.	.	.	.	.	.	.	.	.	.	0.0000	0	0	0	.	1	RECTANGLE_INTERESTAREA	.	.	.	.	.	.	.	.	.	.	.	.	.	.	454	0	.	.
cyz	cyz.edf	RIGHT	2700.00	2146.00	402	251	0.1941	251	7	1	1544	1	901.80	369.70	1	251	1794	0.1250	1	1544	0.64	-90.90	1543	1534	0.1250	1	0	0	.	1	RECTANGLE_INTERESTAREA	251	1	1544	901.80	369.70	251	1794	0.1250	1	1544	0.64	-90.90	1543	1534	837	0	2146.00	2146.00
cyz	cyz.edf	RIGHT	2812.00	.	403	0	0.0000	.	.	.	.	.	.	.	.	.	.	.	.	.	.	.	.	.	0.0000	0	0	0	.	1	RECTANGLE_INTERESTAREA	.	.	.	.	.	.	.	.	.	.	.	.	.	.	474	0	.	.
cyz	cyz.edf	RIGHT	2592.00	2277.00	402	276	0.1637	276	7	1	1782	1	897.90	370.30	1	276	2057	0.1000	1	1782	2.61	-27.60	1781	1723	0.1000	1	0	0	.	1	RECTANGLE_INTERESTAREA	276	1	1782	897.90	370.30	276	2057	0.1000	1	1782	2.61	-27.60	1781	1723	838	0	2277.00	2277.00
cyz	cyz.edf	RIGHT	2736.00	.	402	0	0.0000	.	.	.	.	.	.	.	.	.	.	.	.	.	.	.	.	.	0.0000	0	0	0	.	1	RECTANGLE_INTERESTAREA	.	.	.	.	.	.	.	.	.	.	.	.	.	.	474	0	.	.
cyz	cyz.edf	RIGHT	4176.00	2250.00	402	310	0.1659	310	6	1	1800	1	898.10	375.40	1	310	2109	0.1429	1	1800	0.73	-93.90	1799	1788	0.1429	1	0	0	.	1	RECTANGLE_INTERESTAREA	310	1	1800	898.10	375.40	310	2109	0.1429	1	1800	0.73	-93.90	1799	1788	816	0	2250.00	2250.00
cyz	cyz.edf	RIGHT	2628.00	.	402	0	0.0000	.	.	.	.	.	.	.	.	.	.	.	.	.	.	.	.	.	0.0000	0	0	0	.	1	RECTANGLE_INTERESTAREA	.	.	.	.	.	.	.	.	.	.	.	.	.	.	476	0	.	.
cyz	cyz.edf	RIGHT	4176.00	2169.00	402	293	0.1666	111	4	1	1661	1	857.50	386.90	1	111	1771	0.1429	1	1661	3.62	-76.31	1660	1455	0.2857	2	0	0	.	1	RECTANGLE_INTERESTAREA	182	2	1885	902.50	376.70	182	2066	0.1429	1	1885	1.21	-100.62	1884	1867	816	0	2173.00	2165.00
cyz	cyz.edf	RIGHT	4292.00	.	403	0	0.0000	.	.	.	.	.	.	.	.	.	.	.	.	.	.	.	.	.	0.0000	0	1	302	.	1	RECTANGLE_INTERESTAREA	.	.	.	.	.	.	.	.	.	.	.	.	.	.	454	0	.	.
cyz	cyz.edf	RIGHT	3996.00	2286.67	402	721	0.3349	215	6	1	1535	1	888.00	369.10	1	215	1749	0.1111	1	1535	1.26	-106.22	1534	1513	0.3333	3	1	302	.	1	RECTANGLE_INTERESTAREA	302	2	2676	913.50	377.40	506	2977	0.2222	2	2461	0.50	91.50	2675	2665	819	0	2351.00	2205.00
cyz	cyz.edf	RIGHT	2736.00	2340.00	402	154	0.1027	154	2	1	641	1	486.80	383.60	1	154	794	0.1250	1	641	12.48	-8.24	640	421	0.1250	1	0	0	.	1	RECTANGLE_INTERESTAREA	154	1	641	486.80	383.60	154	794	0.1250	1	641	12.48	-8.24	640	421	474	1	2340.00	2340.00
cyz	cyz.edf	RIGHT	2555.00	2411.00	402	90	0.0600	90	6	3	1682	2	877.20	373.50	1	90	1771	0.1250	1	1682	1.27	-104.61	1681	1665	0.1250	1	0	0	.	1	RECTANGLE_INTERESTAREA	90	1	1682	877.20	373.50	90	1771	0.1250	1	1682	1.27	-104.61	1681	1665	838	1	2411.00	2411.00
cyz	cyz.edf	RIGHT	2812.00	.	403	0	0.0000	.	.	.	.	.	.	.	.	.	.	.	.	.	.	.	.	.	0.0000	0	0	0	.	1	RECTANGLE_INTERESTAREA	.	.	.	.	.	.	.	.	.	.	.	.	.	.	474	0	.	.
cyz	cyz.edf	RIGHT	2738.00	.	403	0	0.0000	.	.	.	.	.	.	.	.	.	.	.	.	.	.	.	.	.	0.0000	0	0	0	.	1	RECTANGLE_INTERESTAREA	.	.	.	.	.	.	.	.	.	.	.	.	.	.	837	0	.	.
cyz	cyz.edf	RIGHT	2772.00	.	402	0	0.0000	.	.	.	.	.	.	.	.	.	.	.	.	.	.	.	.	.	0.0000	0	0	0	.	1	RECTANGLE_INTERESTAREA	.	.	.	.	.	.	.	.	.	.	.	.	.	.	474	0	.	.
cyz	cyz.edf	RIGHT	2812.00	2287.00	403	91	0.0769	91	6	1	1655	1	876.20	370.30	1	91	1745	0.1667	1	1655	0.91	-99.73	1654	1640	0.1667	1	0	0	.	1	RECTANGLE_INTERESTAREA	91	1	1655	876.20	370.30	91	1745	0.1667	1	1655	0.91	-99.73	1654	1640	836	0	2287.00	2287.00
cyz	cyz.edf	RIGHT	2812.00	2230.00	403	289	0.1704	289	4	1	1236	1	505.90	369.50	1	289	1524	0.1111	1	1236	0.74	-167.80	1235	1223	0.1111	1	0	0	.	1	RECTANGLE_INTERESTAREA	289	1	1236	505.90	369.50	289	1524	0.1111	1	1236	0.74	-167.80	1235	1223	474	1	2230.00	2230.00
cyz	cyz.edf	RIGHT	4218.00	2374.00	403	114	0.0672	114	8	3	2010	2	862.10	377.20	1	114	2123	0.1111	1	2010	2.32	-8.45	2009	1981	0.1111	1	0	0	.	1	RECTANGLE_INTERESTAREA	114	1	2010	862.10	377.20	114	2123	0.1111	1	2010	2.32	-8.45	2009	1981	817	1	2374.00	2374.00
cyz	cyz.edf	RIGHT	2736.00	2200.00	402	387	0.1934	94	2	1	412	1	543.90	374.90	1	387	1034	0.1818	2	412	13.89	5.94	411	355	0.1818	2	1	293	.	1	RECTANGLE_INTERESTAREA	293	1	742	511.30	373.00	387	1034	0.1818	2	412	3.86	-103.64	741	506	474	1	2244.00	2156.00
cyz	cyz.edf	RIGHT	5772.00	2375.00	403	161	0.0805	161	10	3	2332	2	892.40	375.00	1	161	2492	0.0909	1	2332	1.47	-110.84	2331	2315	0.0909	1	1	293	.	1	RECTANGLE_INTERESTAREA	161	1	2332	892.40	375.00	161	2492	0.0909	1	2332	1.47	-110.84	2331	2315	796	1	2375.00	2375.00
cyz	cyz.edf	RIGHT	2736.00	2184.00	402	282	0.1448	282	4	1	883	1	511.40	368.40	1	282	1164	0.1111	1	883	2.33	-167.90	882	858	0.1111	1	0	0	.	1	RECTANGLE_INTERESTAREA	282	1	883	511.40	368.40	282	1164	0.1111	1	883	2.33	-167.90	882	858	474	1	2184.00	2184.00
cyz	cyz.edf	RIGHT	4140.00	2390.00	402	147	0.0755	147	7	3	1629	2	876.40	367.20	1	147	1775	0.1111	1	1629	1.01	-104.19	1628	1612	0.1111	1	0	0	.	1	RECTANGLE_INTERESTAREA	147	1	1629	876.40	367.20	147	1775	0.1111	1	1629	1.01	-104.19	1628	1612	817	1	2390.00	2390.00
cyz	cyz.edf	RIGHT	2812.00	2298.00	403	321	0.2723	321	2	1	640	1	527.70	367.50	1	321	960	0.2500	1	640	13.12	0.10	639	344	0.2500	1	0	0	.	1	RECTANGLE_INTERESTAREA	321	1	640	527.70	367.50	321	960	0.2500	1	640	13.12	0.10	639	344	474	1	2298.00	2298.00
cyz	cyz.edf	RIGHT	2738.00	2199.00	403	299	0.2536	299	4	3	1462	2	894.70	391.20	1	299	1760	0.2500	1	1462	1.14	-99.35	1461	1445	0.2500	1	0	0	.	1	RECTANGLE_INTERESTAREA	299	1	1462	894.70	391.20	299	1760	0.2500	1	1462	1.14	-99.35	1461	1445	837	1	2199.00	2199.00
cyz	cyz.edf	RIGHT	2775.00	2173.00	403	445	0.4167	445	2	1	448	1	522.90	369.30	1	445	892	0.1667	1	448	13.63	2.01	447	208	0.1667	1	0	0	.	1	RECTANGLE_INTERESTAREA	445	1	448	522.90	369.30	445	892	0.1667	1	448	13.63	2.01	447	208	475	1	2173.00	2173.00
cyz	cyz.edf	RIGHT	3990.00	.	402	0	0.0000	.	.	.	.	.	.	.	.	.	.	.	.	.	.	.	.	.	0.0000	0	0	0	.	1	RECTANGLE_INTERESTAREA	.	.	.	.	.	.	.	.	.	.	.	.	.	.	817	0	.	.
cyz	cyz.edf	RIGHT	2736.00	2139.00	402	327	0.1346	327	3	1	779	1	529.90	369.40	1	327	1105	0.0909	1	779	1.42	-174.97	778	759	0.0909	1	0	0	.	1	RECTANGLE_INTERESTAREA	327	1	779	529.90	369.40	327	1105	0.0909	1	779	1.42	-174.97	778	759	474	1	2139.00	2139.00
cyz	cyz.edf	RIGHT	2556.00	2260.00	402	211	0.0868	211	10	3	2794	2	877.90	385.40	1	211	3004	0.0909	1	2794	22.80	-0.83	2793	2719	0.0909	1	0	0	.	1	RECTANGLE_INTERESTAREA	211	1	2794	877.90	385.40	211	3004	0.0909	1	2794	22.80	-0.83	2793	2719	839	1	2260.00	2260.00
cyz	cyz.edf	RIGHT	2625.00	.	402	0	0.0000	.	.	.	.	.	.	.	.	.	.	.	.	.	.	.	.	.	0.0000	0	0	0	.	1	RECTANGLE_INTERESTAREA	.	.	.	.	.	.	.	.	.	.	.	.	.	.	475	0	.	.
cyz	cyz.edf	RIGHT	2812.00	.	403	0	0.0000	.	.	.	.	.	.	.	.	.	.	.	.	.	.	.	.	.	0.0000	0	0	0	.	1	RECTANGLE_INTERESTAREA	.	.	.	.	.	.	.	.	.	.	.	.	.	.	836	0	.	.
cyz	cyz.edf	RIGHT	2736.00	.	402	0	0.0000	.	.	.	.	.	.	.	.	.	.	.	.	.	.	.	.	.	0.0000	0	0	0	.	1	RECTANGLE_INTERESTAREA	.	.	.	.	.	.	.	.	.	.	.	.	.	.	474	0	.	.
cyz	cyz.edf	RIGHT	2664.00	2106.00	402	192	0.1498	192	5	1	1527	1	890.10	369.10	1	192	1718	0.1667	1	1527	1.55	-104.78	1526	1510	0.1667	1	0	0	.	1	RECTANGLE_INTERESTAREA	192	1	1527	890.10	369.10	192	1718	0.1667	1	1527	1.55	-104.78	1526	1510	837	0	2106.00	2106.00
cyz	cyz.edf	RIGHT	2736.00	.	402	0	0.0000	.	.	.	.	.	.	.	.	.	.	.	.	.	.	.	.	.	0.0000	0	0	0	.	1	RECTANGLE_INTERESTAREA	.	.	.	.	.	.	.	.	.	.	.	.	.	.	474	0	.	.
cyz	cyz.edf	RIGHT	4140.00	2256.00	402	256	0.1691	256	5	1	1763	1	881.90	370.30	1	256	2018	0.1667	1	1763	3.68	-25.35	1762	1704	0.1667	1	0	0	.	1	RECTANGLE_INTERESTAREA	256	1	1763	881.90	370.30	256	2018	0.1667	1	1763	3.68	-25.35	1762	1704	817	0	2256.00	2256.00
cyz	cyz.edf	RIGHT	2700.00	.	402	0	0.0000	.	.	.	.	.	.	.	.	.	.	.	.	.	.	.	.	.	0.0000	0	0	0	.	1	RECTANGLE_INTERESTAREA	.	.	.	.	.	.	.	.	.	.	.	.	.	.	475	0	.	.
cyz	cyz.edf	RIGHT	4068.00	2230.00	402	136	0.1091	136	6	1	1485	1	892.50	373.90	1	136	1620	0.1429	1	1485	0.94	-97.13	1484	1469	0.1429	1	0	0	.	1	RECTANGLE_INTERESTAREA	136	1	1485	892.50	373.90	136	1620	0.1429	1	1485	0.94	-97.13	1484	1469	818	0	2230.00	2230.00
cyz	cyz.edf	RIGHT	2812.00	.	403	0	0.0000	.	.	.	.	.	.	.	.	.	.	.	.	.	.	.	.	.	0.0000	0	0	0	.	1	RECTANGLE_INTERESTAREA	.	.	.	.	.	.	.	.	.	.	.	.	.	.	474	0	.	.
cyz	cyz.edf	RIGHT	2628.00	2206.00	402	372	0.1762	372	7	1	1847	1	910.50	379.00	1	372	2218	0.1111	1	1847	1.95	-163.46	1846	1811	0.1111	1	0	0	.	1	RECTANGLE_INTERESTAREA	372	1	1847	910.50	379.00	372	2218	0.1111	1	1847	1.95	-163.46	1846	1811	838	0	2206.00	2206.00
cyz	cyz.edf	RIGHT	2700.00	.	402	0	0.0000	.	.	.	.	.	.	.	.	.	.	.	.	.	.	.	.	.	0.0000	0	0	0	.	1	RECTANGLE_INTERESTAREA	.	.	.	.	.	.	.	.	.	.	.	.	.	.	475	0	.	.
cyz	cyz.edf	RIGHT	2700.00	2369.00	402	246	0.1673	246	6	1	1675	1	887.10	380.30	1	246	1920	0.1429	1	1675	1.41	-105.85	1674	1657	0.1429	1	0	0	.	1	RECTANGLE_INTERESTAREA	246	1	1675	887.10	380.30	246	1920	0.1429	1	1675	1.41	-105.85	1674	1657	837	0	2369.00	2369.00
cyz	cyz.edf	RIGHT	4329.00	.	403	0	0.0000	.	.	.	.	.	.	.	.	.	.	.	.	.	.	.	.	.	0.0000	0	0	0	.	1	RECTANGLE_INTERESTAREA	.	.	.	.	.	.	.	.	.	.	.	.	.	.	454	0	.	.
cyz	cyz.edf	RIGHT	2625.00	2098.00	402	194	0.1609	194	6	1	1419	1	897.60	371.80	1	194	1612	0.1429	1	1419	1.02	-101.28	1418	1402	0.1429	1	0	0	.	1	RECTANGLE_INTERESTAREA	194	1	1419	897.60	371.80	194	1612	0.1429	1	1419	1.02	-101.28	1418	1402	837	0	2098.00	2098.00
cyz	cyz.edf	RIGHT	2736.00	2379.00	402	136	0.0680	136	3	1	679	1	543.90	367.10	1	136	814	0.1111	1	679	2.72	-164.79	678	653	0.1111	1	0	0	.	1	RECTANGLE_INTERESTAREA	136	1	679	543.90	367.10	136	814	0.1111	1	679	2.72	-164.79	678	653	474	1	2379.00	2379.00
cyz	cyz.edf	RIGHT	2812.00	2386.00	403	412	0.2059	412	8	3	2478	2	875.80	374.00	1	412	2889	0.1111	1	2478	1.38	-109.14	2477	2461	0.1111	1	0	0	.	1	RECTANGLE_INTERESTAREA	412	1	2478	875.80	374.00	412	2889	0.1111	1	2478	1.38	-109.14	2477	2461	836	1	2386.00	2386.00
cyz	cyz.edf	RIGHT	2660.00	.	402	0	0.0000	.	.	.	.	.	.	.	.	.	.	.	.	.	.	.	.	.	0.0000	0	1	147	.	1	RECTANGLE_INTERESTAREA	.	.	.	.	.	.	.	.	.	.	.	.	.	.	474	0	.	.
cyz	cyz.edf	RIGHT	2736.00	2305.50	402	240	0.1482	93	8	1	2597	1	870.60	381.60	1	240	2851	0.2222	2	2597	1.49	-116.57	2596	2579	0.2222	2	1	147	.	1	RECTANGLE_INTERESTAREA	147	1	2705	899.80	386.10	240	2851	0.2222	2	2597	0.99	1.56	2704	2690	836	0	2319.00	2292.00
cyz	cyz.edf	RIGHT	2775.00	2350.00	403	226	0.1367	226	5	1	941	1	522.90	367.70	1	226	1166	0.1111	1	941	1.27	176.33	940	923	0.1111	1	0	0	.	1	RECTANGLE_INTERESTAREA	226	1	941	522.90	367.70	226	1166	0.1111	1	941	1.27	176.33	940	923	475	1	2350.00	2350.00
cyz	cyz.edf	RIGHT	2736.00	2298.00	402	264	0.1597	264	7	3	1634	2	903.30	375.10	1	264	1897	0.1111	1	1634	1.71	-61.27	1633	1591	0.1111	1	0	0	.	1	RECTANGLE_INTERESTAREA	264	1	1634	903.30	375.10	264	1897	0.1111	1	1634	1.71	-61.27	1633	1591	836	1	2298.00	2298.00
cyz	cyz.edf	RIGHT	2736.00	2165.00	402	471	0.3381	471	2	1	613	1	536.60	371.70	1	471	1083	0.2000	1	613	14.17	1.97	612	411	0.2000	1	0	0	.	1	RECTANGLE_INTERESTAREA	471	1	613	536.60	371.70	471	1083	0.2000	1	613	14.17	1.97	612	411	474	1	2165.00	2165.00
cyz	cyz.edf	RIGHT	2738.00	2123.00	403	156	0.1120	156	4	3	1550	2	886.80	376.40	1	156	1705	0.2000	1	1550	1.10	-27.02	1549	1534	0.2000	1	0	0	.	1	RECTANGLE_INTERESTAREA	156	1	1550	886.80	376.40	156	1705	0.2000	1	1550	1.10	-27.02	1549	1534	837	1	2123.00	2123.00
cyz	cyz.edf	RIGHT	4255.00	2269.00	403	382	0.2528	382	4	1	925	1	521.30	369.70	1	382	1306	0.1111	1	925	1.27	-107.81	924	755	0.1111	1	0	0	.	1	RECTANGLE_INTERESTAREA	382	1	925	521.30	369.70	382	1306	0.1111	1	925	1.27	-107.81	924	755	455	1	2269.00	2269.00
cyz	cyz.edf	RIGHT	2700.00	2189.50	402	244	0.1615	193	7	3	1864	2	903.20	383.50	1	193	2056	0.1111	1	1864	2.05	-72.82	1863	1809	0.2222	2	0	0	.	1	RECTANGLE_INTERESTAREA	51	2	2408	901.30	376.70	51	2458	0.1111	1	2408	16.28	-2.05	2407	2345	837	1	2229.00	2150.00
cyz	cyz.edf	RIGHT	2664.00	2310.00	402	394	0.1635	394	3	1	849	1	547.70	370.70	1	394	1242	0.0909	1	849	2.24	-145.39	848	664	0.0909	1	0	0	.	1	RECTANGLE_INTERESTAREA	394	1	849	547.70	370.70	394	1242	0.0909	1	849	2.24	-145.39	848	664	475	1	2310.00	2310.00
cyz	cyz.edf	RIGHT	3996.00	2364.00	402	273	0.1133	273	6	3	1769	2	897.50	384.80	1	273	2041	0.0909	1	1769	0.99	-30.25	1768	1753	0.0909	1	0	0	.	1	RECTANGLE_INTERESTAREA	273	1	1769	897.50	384.80	273	2041	0.0909	1	1769	0.99	-30.25	1768	1753	819	1	2364.00	2364.00
cyz	cyz.edf	RIGHT	4292.00	2490.00	403	283	0.2052	283	4	1	1313	1	518.10	372.60	1	283	1595	0.1429	1	1313	5.24	5.63	1312	1276	0.1429	1	0	0	.	1	RECTANGLE_INTERESTAREA	283	1	1313	518.10	372.60	283	1595	0.1429	1	1313	5.24	5.63	1312	1276	454	1	2490.00	2490.00
cyz	cyz.edf	RIGHT	2736.00	2424.00	402	94	0.0682	94	7	3	2135	2	881.30	375.00	1	94	2228	0.1429	1	2135	2.09	-151.09	2134	2085	0.1429	1	0	0	.	1	RECTANGLE_INTERESTAREA	94	1	2135	881.30	375.00	94	2228	0.1429	1	2135	2.09	-151.09	2134	2085	836	1	2424.00	2424.00
cyz	cyz.edf	RIGHT	2628.00	.	402	0	0.0000	.	.	.	.	.	.	.	.	.	.	.	.	.	.	.	.	.	0.0000	0	0	0	.	1	RECTANGLE_INTERESTAREA	.	.	.	.	.	.	.	.	.	.	.	.	.	.	476	0	.	.
cyz	cyz.edf	RIGHT	2775.00	.	403	0	0.0000	.	.	.	.	.	.	.	.	.	.	.	.	.	.	.	.	.	0.0000	0	0	0	.	1	RECTANGLE_INTERESTAREA	.	.	.	.	.	.	.	.	.	.	.	.	.	.	837	0	.	.
cyz	cyz.edf	RIGHT	4292.00	.	403	0	0.0000	.	.	.	.	.	.	.	.	.	.	.	.	.	.	.	.	.	0.0000	0	0	0	.	1	RECTANGLE_INTERESTAREA	.	.	.	.	.	.	.	.	.	.	.	.	.	.	454	0	.	.
cyz	cyz.edf	RIGHT	4292.00	2241.00	403	336	0.1713	336	8	1	2095	1	887.80	390.10	1	336	2430	0.1111	1	2095	1.74	-109.49	2094	2077	0.1111	1	0	0	.	1	RECTANGLE_INTERESTAREA	336	1	2095	887.80	390.10	336	2430	0.1111	1	2095	1.74	-109.49	2094	2077	816	0	2241.00	2241.00
cyz	cyz.edf	RIGHT	2775.00	2231.00	403	348	0.2215	348	3	1	776	1	512.30	367.60	1	348	1123	0.1429	1	776	2.90	-44.10	775	546	0.1429	1	0	0	.	1	RECTANGLE_INTERESTAREA	348	1	776	512.30	367.60	348	1123	0.1429	1	776	2.90	-44.10	775	546	475	1	2231.00	2231.00
cyz	cyz.edf	RIGHT	2775.00	2398.00	403	327	0.2081	327	6	3	1696	2	896.10	375.10	1	327	2022	0.1429	1	1696	1.15	-101.12	1695	1681	0.1429	1	0	0	.	1	RECTANGLE_INTERESTAREA	327	1	1696	896.10	375.10	327	2022	0.1429	1	1696	1.15	-101.12	1695	1681	837	1	2398.00	2398.00
cyz	cyz.edf	RIGHT	2736.00	.	402	0	0.0000	.	.	.	.	.	.	.	.	.	.	.	.	.	.	.	.	.	0.0000	0	0	0	.	1	RECTANGLE_INTERESTAREA	.	.	.	.	.	.	.	.	.	.	.	.	.	.	474	0	.	.
cyz	cyz.edf	RIGHT	4181.00	2307.00	403	106	0.0865	106	6	1	1875	1	886.70	369.70	1	106	1980	0.1429	1	1875	1.43	-103.46	1874	1852	0.1429	1	0	0	.	1	RECTANGLE_INTERESTAREA	106	1	1875	886.70	369.70	106	1980	0.1429	1	1875	1.43	-103.46	1874	1852	818	0	2307.00	2307.00
cyz	cyz.edf	RIGHT	2812.00	.	403	0	0.0000	.	.	.	.	.	.	.	.	.	.	.	.	.	.	.	.	.	0.0000	0	0	0	.	1	RECTANGLE_INTERESTAREA	.	.	.	.	.	.	.	.	.	.	.	.	.	.	474	0	.	.
cyz	cyz.edf	RIGHT	2812.00	.	403	0	0.0000	.	.	.	.	.	.	.	.	.	.	.	.	.	.	.	.	.	0.0000	0	0	0	.	1	RECTANGLE_INTERESTAREA	.	.	.	.	.	.	.	.	.	.	.	.	.	.	836	0	.	.
cyz	cyz.edf	RIGHT	2627.00	.	403	0	0.0000	.	.	.	.	.	.	.	.	.	.	.	.	.	.	.	.	.	0.0000	0	0	0	.	1	RECTANGLE_INTERESTAREA	.	.	.	.	.	.	.	.	.	.	.	.	.	.	477	0	.	.
cyz	cyz.edf	RIGHT	2592.00	2263.00	402	345	0.1144	345	6	1	2402	1	896.60	387.30	1	345	2746	0.0833	1	2402	4.64	-35.82	2401	2301	0.0833	1	0	0	.	1	RECTANGLE_INTERESTAREA	345	1	2402	896.60	387.30	345	2746	0.0833	1	2402	4.64	-35.82	2401	2301	838	0	2263.00	2263.00
cyz	cyz.edf	RIGHT	2664.00	.	402	0	0.0000	.	.	.	.	.	.	.	.	.	.	.	.	.	.	.	.	.	0.0000	0	0	0	.	1	RECTANGLE_INTERESTAREA	.	.	.	.	.	.	.	.	.	.	.	.	.	.	475	0	.	.
cyz	cyz.edf	RIGHT	2736.00	.	402	0	0.0000	.	.	.	.	.	.	.	.	.	.	.	.	.	.	.	.	.	0.0000	0	0	0	.	1	RECTANGLE_INTERESTAREA	.	.	.	.	.	.	.	.	.	.	.	.	.	.	836	0	.	.
cyz	cyz.edf	RIGHT	2700.00	2255.00	402	250	0.1163	250	3	1	1019	1	518.60	370.10	1	250	1268	0.1250	1	1019	3.39	13.78	1018	988	0.1250	1	0	0	.	1	RECTANGLE_INTERESTAREA	250	1	1019	518.60	370.10	250	1268	0.1250	1	1019	3.39	13.78	1018	988	475	1	2255.00	2255.00
cyz	cyz.edf	RIGHT	2700.00	2259.00	402	91	0.0423	91	7	3	2051	2	883.10	372.50	1	91	2141	0.1250	1	2051	1.30	-103.17	2050	2033	0.1250	1	0	0	.	1	RECTANGLE_INTERESTAREA	91	1	2051	883.10	372.50	91	2141	0.1250	1	2051	1.30	-103.17	2050	2033	837	1	2259.00	2259.00
cyz	cyz.edf	RIGHT	2812.00	.	403	0	0.0000	.	.	.	.	.	.	.	.	.	.	.	.	.	.	.	.	.	0.0000	0	0	0	.	1	RECTANGLE_INTERESTAREA	.	.	.	.	.	.	.	.	.	.	.	.	.	.	474	0	.	.
cyz	cyz.edf	RIGHT	4140.00	2221.00	402	191	0.1630	191	7	1	1608	1	871.40	370.60	1	191	1798	0.1429	1	1608	1.34	-104.45	1607	1588	0.1429	1	0	0	.	1	RECTANGLE_INTERESTAREA	191	1	1608	871.40	370.60	191	1798	0.1429	1	1608	1.34	-104.45	1607	1588	817	0	2221.00	2221.00
cyz	cyz.edf	RIGHT	2775.00	.	403	0	0.0000	.	.	.	.	.	.	.	.	.	.	.	.	.	.	.	.	.	0.0000	0	0	0	.	1	RECTANGLE_INTERESTAREA	.	.	.	.	.	.	.	.	.	.	.	.	.	.	475	0	.	.
cyz	cyz.edf	RIGHT	4140.00	2328.00	402	52	0.0315	52	8	1	2004	1	885.60	372.80	1	52	2055	0.1111	1	2004	1.40	-106.33	2003	1987	0.1111	1	0	0	.	1	RECTANGLE_INTERESTAREA	52	1	2004	885.60	372.80	52	2055	0.1111	1	2004	1.40	-106.33	2003	1987	817	0	2328.00	2328.00
cyz	cyz.edf	RIGHT	2628.00	.	402	0	0.0000	.	.	.	.	.	.	.	.	.	.	.	.	.	.	.	.	.	0.0000	0	0	0	.	1	RECTANGLE_INTERESTAREA	.	.	.	.	.	.	.	.	.	.	.	.	.	.	476	0	.	.
cyz	cyz.edf	RIGHT	2736.00	.	402	0	0.0000	.	.	.	.	.	.	.	.	.	.	.	.	.	.	.	.	.	0.0000	0	0	0	.	1	RECTANGLE_INTERESTAREA	.	.	.	.	.	.	.	.	.	.	.	.	.	.	836	0	.	.
cyz	cyz.edf	RIGHT	2772.00	.	402	0	0.0000	.	.	.	.	.	.	.	.	.	.	.	.	.	.	.	.	.	0.0000	0	0	0	.	1	RECTANGLE_INTERESTAREA	.	.	.	.	.	.	.	.	.	.	.	.	.	.	474	0	.	.
cyz	cyz.edf	RIGHT	2484.00	.	402	0	0.0000	.	.	.	.	.	.	.	.	.	.	.	.	.	.	.	.	.	0.0000	0	0	0	.	1	RECTANGLE_INTERESTAREA	.	.	.	.	.	.	.	.	.	.	.	.	.	.	840	0	.	.
cyz	cyz.edf	RIGHT	2664.00	.	402	0	0.0000	.	.	.	.	.	.	.	.	.	.	.	.	.	.	.	.	.	0.0000	0	0	0	.	1	RECTANGLE_INTERESTAREA	.	.	.	.	.	.	.	.	.	.	.	.	.	.	475	0	.	.
cyz	cyz.edf	RIGHT	2738.00	2108.00	403	119	0.0804	119	7	1	1598	1	887.80	372.60	1	119	1716	0.1250	1	1598	1.23	-105.13	1597	1580	0.1250	1	0	0	.	1	RECTANGLE_INTERESTAREA	119	1	1598	887.80	372.60	119	1716	0.1250	1	1598	1.23	-105.13	1597	1580	837	0	2108.00	2108.00
cyz	cyz.edf	RIGHT	4181.00	.	403	0	0.0000	.	.	.	.	.	.	.	.	.	.	.	.	.	.	.	.	.	0.0000	0	0	0	.	1	RECTANGLE_INTERESTAREA	.	.	.	.	.	.	.	.	.	.	.	.	.	.	456	0	.	.
cyz	cyz.edf	RIGHT	4255.00	2303.50	403	200	0.1389	119	6	1	1672	1	887.00	369.00	1	119	1790	0.1250	1	1672	0.88	-101.86	1671	1644	0.2500	2	0	0	.	1	RECTANGLE_INTERESTAREA	81	2	2263	902.50	376.40	81	2343	0.1250	1	2263	15.81	-2.19	2262	2193	817	0	2328.00	2279.00
cyz	cyz.edf	RIGHT	2628.00	.	402	0	0.0000	.	.	.	.	.	.	.	.	.	.	.	.	.	.	.	.	.	0.0000	0	0	0	.	1	RECTANGLE_INTERESTAREA	.	.	.	.	.	.	.	.	.	.	.	.	.	.	476	0	.	.
cyz	cyz.edf	RIGHT	2664.00	.	402	0	0.0000	.	.	.	.	.	.	.	.	.	.	.	.	.	.	.	.	.	0.0000	0	0	0	.	1	RECTANGLE_INTERESTAREA	.	.	.	.	.	.	.	.	.	.	.	.	.	.	837	0	.	.
cyz	cyz.edf	RIGHT	2812.00	.	403	0	0.0000	.	.	.	.	.	.	.	.	.	.	.	.	.	.	.	.	.	0.0000	0	0	0	.	1	RECTANGLE_INTERESTAREA	.	.	.	.	.	.	.	.	.	.	.	.	.	.	474	0	.	.
cyz	cyz.edf	RIGHT	3990.00	.	402	0	0.0000	.	.	.	.	.	.	.	.	.	.	.	.	.	.	.	.	.	0.0000	0	0	0	.	1	RECTANGLE_INTERESTAREA	.	.	.	.	.	.	.	.	.	.	.	.	.	.	817	0	.	.
cyz	cyz.edf	RIGHT	2812.00	.	403	0	0.0000	.	.	.	.	.	.	.	.	.	.	.	.	.	.	.	.	.	0.0000	0	0	0	.	1	RECTANGLE_INTERESTAREA	.	.	.	.	.	.	.	.	.	.	.	.	.	.	474	0	.	.
cyz	cyz.edf	RIGHT	4176.00	2185.00	402	191	0.1095	191	7	1	2149	1	845.10	376.70	1	191	2339	0.1250	1	2149	13.34	-2.09	2148	2087	0.1250	1	0	0	.	1	RECTANGLE_INTERESTAREA	191	1	2149	845.10	376.70	191	2339	0.1250	1	2149	13.34	-2.09	2148	2087	816	0	2185.00	2185.00
cyz	cyz.edf	RIGHT	2812.00	2575.00	403	392	0.3048	392	3	1	827	1	526.90	371.50	1	392	1218	0.1667	1	827	2.14	-3.11	826	803	0.1667	1	0	0	.	1	RECTANGLE_INTERESTAREA	392	1	827	526.90	371.50	392	1218	0.1667	1	827	2.14	-3.11	826	803	474	1	2575.00	2575.00
cyz	cyz.edf	RIGHT	4140.00	.	402	0	0.0000	.	.	.	.	.	.	.	.	.	.	.	.	.	.	.	.	.	0.0000	0	0	0	.	1	RECTANGLE_INTERESTAREA	.	.	.	.	.	.	.	.	.	.	.	.	.	.	817	0	.	.
cyz	cyz.edf	RIGHT	2736.00	2650.50	402	446	0.1713	382	10	1	5582	1	480.20	372.00	1	446	6044	0.1250	2	5582	1.12	-172.01	5581	5417	0.1250	2	1	64	.	1	RECTANGLE_INTERESTAREA	64	1	5981	515.30	376.60	446	6044	0.1250	2	5582	1.14	9.28	5980	5964	474	1	2685.00	2616.00
cyz	cyz.edf	RIGHT	2700.00	2676.00	402	141	0.0542	141	15	3	6913	2	872.80	393.20	1	141	7053	0.0625	1	6913	0.78	-90.25	6912	6900	0.0625	1	1	64	.	1	RECTANGLE_INTERESTAREA	141	1	6913	872.80	393.20	141	7053	0.0625	1	6913	0.78	-90.25	6912	6900	837	1	2676.00	2676.00
cyz	cyz.edf	RIGHT	2736.00	2535.00	402	167	0.1362	167	5	1	785	1	509.60	374.80	1	167	951	0.1429	1	785	2.73	174.66	784	758	0.1429	1	1	205	.	1	RECTANGLE_INTERESTAREA	167	1	785	509.60	374.80	167	951	0.1429	1	785	2.73	174.66	784	758	474	1	2535.00	2535.00
cyz	cyz.edf	RIGHT	2775.00	2466.00	403	205	0.1672	205	6	3	1229	2	892.60	376.10	1	205	1433	0.1429	1	1229	12.88	3.92	1228	952	0.1429	1	1	205	.	1	RECTANGLE_INTERESTAREA	205	1	1229	892.60	376.10	205	1433	0.1429	1	1229	12.88	3.92	1228	952	837	1	2466.00	2466.00
cyz	cyz.edf	RIGHT	2738.00	2347.50	403	241	0.2027	77	3	1	661	1	529.00	369.80	1	241	916	0.2500	2	661	3.12	-153.63	660	468	0.2500	2	1	164	.	1	RECTANGLE_INTERESTAREA	164	1	753	523.40	378.80	241	916	0.2500	2	661	0.83	-111.41	752	738	475	1	2366.00	2329.00
cyz	cyz.edf	RIGHT	2700.00	2364.00	402	234	0.1968	234	7	3	1383	2	854.10	386.90	1	234	1616	0.1250	1	1383	3.88	-0.45	1382	1339	0.1250	1	1	164	.	1	RECTANGLE_INTERESTAREA	234	1	1383	854.10	386.90	234	1616	0.1250	1	1383	3.88	-0.45	1382	1339	837	1	2364.00	2364.00
cyz	cyz.edf	RIGHT	3996.00	2316.00	402	116	0.1489	116	4	1	717	1	542.20	377.60	1	116	832	0.1429	1	717	0.68	-105.73	716	706	0.1429	1	1	78	.	1	RECTANGLE_INTERESTAREA	116	1	717	542.20	377.60	116	832	0.1429	1	717	0.68	-105.73	716	706	457	1	2316.00	2316.00
cyz	cyz.edf	RIGHT	2700.00	2423.00	402	78	0.1001	78	5	3	1111	2	838.80	389.00	1	78	1188	0.1429	1	1111	10.09	-16.07	1110	833	0.1429	1	1	78	.	1	RECTANGLE_INTERESTAREA	78	1	1111	838.80	389.00	78	1188	0.1429	1	1111	10.09	-16.07	1110	833	837	1	2423.00	2423.00
cyz	cyz.edf	RIGHT	2664.00	2294.50	402	268	0.4786	85	2	1	450	1	541.60	381.70	1	268	733	0.5000	2	450	12.99	-7.76	449	230	0.5000	2	1	183	.	1	RECTANGLE_INTERESTAREA	183	1	551	533.50	394.60	268	733	0.5000	2	450	0.85	-107.83	550	535	475	1	2314.00	2275.00
cyz	cyz.edf	RIGHT	2590.00	.	403	0	0.0000	.	.	.	.	.	.	.	.	.	.	.	.	.	.	.	.	.	0.0000	0	1	183	.	1	RECTANGLE_INTERESTAREA	.	.	.	.	.	.	.	.	.	.	.	.	.	.	839	0	.	.
cyz	cyz.edf	RIGHT	2700.00	.	402	0	0.0000	.	.	.	.	.	.	.	.	.	.	.	.	.	.	.	.	.	0.0000	0	0	0	.	1	RECTANGLE_INTERESTAREA	.	.	.	.	.	.	.	.	.	.	.	.	.	.	475	0	.	.
cyz	cyz.edf	RIGHT	2555.00	2515.00	402	198	0.1805	198	7	1	1271	1	854.00	375.80	1	198	1468	0.1250	1	1271	2.82	-129.83	1270	1210	0.1250	1	0	0	.	1	RECTANGLE_INTERESTAREA	198	1	1271	854.00	375.80	198	1468	0.1250	1	1271	2.82	-129.83	1270	1210	838	0	2515.00	2515.00
cyz	cyz.edf	RIGHT	4292.00	2381.50	403	245	0.3495	94	2	1	500	1	500.20	382.30	1	245	759	0.3333	2	500	11.54	-10.07	499	248	0.3333	2	1	151	.	1	RECTANGLE_INTERESTAREA	151	1	609	490.70	383.70	245	759	0.3333	2	500	0.70	-128.39	608	594	454	1	2449.00	2314.00
cyz	cyz.edf	RIGHT	4292.00	2484.00	403	146	0.2083	146	5	3	1261	2	851.20	368.70	1	146	1406	0.1667	1	1261	2.94	-128.96	1260	1184	0.1667	1	1	151	.	1	RECTANGLE_INTERESTAREA	146	1	1261	851.20	368.70	146	1406	0.1667	1	1261	2.94	-128.96	1260	1184	816	1	2484.00	2484.00
cyz	cyz.edf	RIGHT	4292.00	2504.00	403	115	0.1082	115	5	1	870	1	539.00	379.00	1	115	984	0.1250	1	870	0.74	-121.42	869	855	0.1250	1	0	0	.	1	RECTANGLE_INTERESTAREA	115	1	870	539.00	379.00	115	984	0.1250	1	870	0.74	-121.42	869	855	454	1	2504.00	2504.00
cyz	cyz.edf	RIGHT	2772.00	2349.00	402	253	0.2380	253	7	3	1541	2	864.80	384.70	1	253	1793	0.1250	1	1541	13.48	7.98	1540	1470	0.1250	1	0	0	.	1	RECTANGLE_INTERESTAREA	253	1	1541	864.80	384.70	253	1793	0.1250	1	1541	13.48	7.98	1540	1470	836	1	2349.00	2349.00
cyz	cyz.edf	RIGHT	4292.00	2361.00	403	195	0.2122	195	3	1	594	1	525.20	380.60	1	195	788	0.1667	1	594	2.39	-154.33	593	571	0.1667	1	0	0	.	1	RECTANGLE_INTERESTAREA	195	1	594	525.20	380.60	195	788	0.1667	1	594	2.39	-154.33	593	571	454	1	2361.00	2361.00
cyz	cyz.edf	RIGHT	2738.00	.	403	0	0.0000	.	.	.	.	.	.	.	.	.	.	.	.	.	.	.	.	.	0.0000	0	0	0	.	1	RECTANGLE_INTERESTAREA	.	.	.	.	.	.	.	.	.	.	.	.	.	.	837	0	.	.
cyz	cyz.edf	RIGHT	2736.00	2507.00	402	56	0.0906	56	3	1	682	1	533.30	383.90	1	56	737	0.1667	1	682	1.47	-103.06	681	661	0.1667	1	0	0	.	1	RECTANGLE_INTERESTAREA	56	1	682	533.30	383.90	56	737	0.1667	1	682	1.47	-103.06	681	661	474	1	2507.00	2507.00
cyz	cyz.edf	RIGHT	2628.00	2456.00	402	92	0.1489	92	6	3	1240	2	861.80	375.10	1	92	1331	0.1667	1	1240	3.25	-123.68	1239	1213	0.1667	1	0	0	.	1	RECTANGLE_INTERESTAREA	92	1	1240	861.80	375.10	92	1331	0.1667	1	1240	3.25	-123.68	1239	1213	838	1	2456.00	2456.00
cyz	cyz.edf	RIGHT	2628.00	2553.00	402	32	0.0237	32	6	1	1304	1	508.30	371.10	1	32	1335	0.1111	1	1304	1.03	-107.30	1303	1285	0.1111	1	0	0	.	1	RECTANGLE_INTERESTAREA	32	1	1304	508.30	371.10	32	1335	0.1111	1	1304	1.03	-107.30	1303	1285	476	1	2553.00	2553.00
cyz	cyz.edf	RIGHT	2736.00	2353.00	402	177	0.1309	177	9	3	2083	2	852.70	378.80	1	177	2259	0.1111	1	2083	1.89	-20.48	2082	1740	0.1111	1	0	0	.	1	RECTANGLE_INTERESTAREA	177	1	2083	852.70	378.80	177	2259	0.1111	1	2083	1.89	-20.48	2082	1740	836	1	2353.00	2353.00
cyz	cyz.edf	RIGHT	2812.00	.	403	0	0.0000	.	.	.	.	.	.	.	.	.	.	.	.	.	.	.	.	.	0.0000	0	0	0	.	1	RECTANGLE_INTERESTAREA	.	.	.	.	.	.	.	.	.	.	.	.	.	.	474	0	.	.
cyz	cyz.edf	RIGHT	2701.00	2401.00	403	214	0.2477	214	5	1	1415	1	860.50	374.90	1	214	1628	0.2000	1	1415	2.89	-126.91	1414	1363	0.2000	1	0	0	.	1	RECTANGLE_INTERESTAREA	214	1	1415	860.50	374.90	214	1628	0.2000	1	1415	2.89	-126.91	1414	1363	838	0	2401.00	2401.00
cyz	cyz.edf	RIGHT	2628.00	2556.00	402	292	0.3957	292	2	1	409	1	506.50	382.80	1	292	700	0.2500	1	409	12.33	-0.91	408	213	0.2500	1	0	0	.	1	RECTANGLE_INTERESTAREA	292	1	409	506.50	382.80	292	700	0.2500	1	409	12.33	-0.91	408	213	476	1	2556.00	2556.00
cyz	cyz.edf	RIGHT	4176.00	2460.00	402	190	0.2575	190	4	3	1092	2	853.60	377.20	1	190	1281	0.2500	1	1092	2.18	-38.00	1091	988	0.2500	1	0	0	.	1	RECTANGLE_INTERESTAREA	190	1	1092	853.60	377.20	190	1281	0.2500	1	1092	2.18	-38.00	1091	988	816	1	2460.00	2460.00
cyz	cyz.edf	RIGHT	2772.00	.	402	0	0.0000	.	.	.	.	.	.	.	.	.	.	.	.	.	.	.	.	.	0.0000	0	0	0	.	1	RECTANGLE_INTERESTAREA	.	.	.	.	.	.	.	.	.	.	.	.	.	.	474	0	.	.
cyz	cyz.edf	RIGHT	2736.00	2358.00	402	189	0.0899	189	6	1	1381	1	855.20	374.20	1	189	1569	0.1000	1	1381	2.61	-34.11	1380	1320	0.1000	1	0	0	.	1	RECTANGLE_INTERESTAREA	189	1	1381	855.20	374.20	189	1569	0.1000	1	1381	2.61	-34.11	1380	1320	836	0	2358.00	2358.00
cyz	cyz.edf	RIGHT	4292.00	.	403	0	0.0000	.	.	.	.	.	.	.	.	.	.	.	.	.	.	.	.	.	0.0000	0	0	0	.	1	RECTANGLE_INTERESTAREA	.	.	.	.	.	.	.	.	.	.	.	.	.	.	454	0	.	.
cyz	cyz.edf	RIGHT	2660.00	.	402	0	0.0000	.	.	.	.	.	.	.	.	.	.	.	.	.	.	.	.	.	0.0000	0	0	0	.	1	RECTANGLE_INTERESTAREA	.	.	.	.	.	.	.	.	.	.	.	.	.	.	836	0	.	.
cyz	cyz.edf	RIGHT	2812.00	2343.00	403	317	0.1628	91	2	1	317	1	509.60	367.70	1	317	647	0.2222	2	317	2.68	-79.18	316	127	0.2222	2	1	226	.	1	RECTANGLE_INTERESTAREA	226	1	422	504.40	384.70	317	647	0.2222	2	317	0.81	-111.59	421	408	474	1	2408.00	2278.00
cyz	cyz.edf	RIGHT	2736.00	2392.00	402	536	0.2753	536	7	3	1142	2	850.50	374.40	1	536	1677	0.1111	1	1142	2.09	2.26	1141	1120	0.1111	1	1	226	.	1	RECTANGLE_INTERESTAREA	536	1	1142	850.50	374.40	536	1677	0.1111	1	1142	2.09	2.26	1141	1120	836	1	2392.00	2392.00
cyz	cyz.edf	RIGHT	2812.00	2169.00	403	225	0.1736	225	5	1	867	1	544.60	368.30	1	225	1091	0.1111	1	867	0.73	-113.75	866	851	0.1111	1	0	0	.	1	RECTANGLE_INTERESTAREA	225	1	867	544.60	368.30	225	1091	0.1111	1	867	0.73	-113.75	866	851	474	1	2169.00	2169.00
cyz	cyz.edf	RIGHT	2660.00	2165.00	402	226	0.1744	226	8	3	1644	2	855.70	375.90	1	226	1869	0.1111	1	1644	3.03	-72.87	1643	1581	0.1111	1	0	0	.	1	RECTANGLE_INTERESTAREA	226	1	1644	855.70	375.90	226	1869	0.1111	1	1644	3.03	-72.87	1643	1581	836	1	2165.00	2165.00
cyz	cyz.edf	RIGHT	2812.00	.	403	0	0.0000	.	.	.	.	.	.	.	.	.	.	.	.	.	.	.	.	.	0.0000	0	0	0	.	1	RECTANGLE_INTERESTAREA	.	.	.	.	.	.	.	.	.	.	.	.	.	.	474	0	.	.
cyz	cyz.edf	RIGHT	2736.00	2347.00	402	152	0.1388	152	6	1	1564	1	853.40	372.20	1	152	1715	0.1667	1	1564	3.19	-87.10	1563	1493	0.1667	1	0	0	.	1	RECTANGLE_INTERESTAREA	152	1	1564	853.40	372.20	152	1715	0.1667	1	1564	3.19	-87.10	1563	1493	836	0	2347.00	2347.00
cyz	cyz.edf	RIGHT	2736.00	2376.00	402	224	0.1818	224	5	1	841	1	511.00	366.60	1	224	1064	0.1250	1	841	1.19	28.61	840	815	0.1250	1	0	0	.	1	RECTANGLE_INTERESTAREA	224	1	841	511.00	366.60	224	1064	0.1250	1	841	1.19	28.61	840	815	474	1	2376.00	2376.00
cyz	cyz.edf	RIGHT	2625.00	.	402	0	0.0000	.	.	.	.	.	.	.	.	.	.	.	.	.	.	.	.	.	0.0000	0	0	0	.	1	RECTANGLE_INTERESTAREA	.	.	.	.	.	.	.	.	.	.	.	.	.	.	837	0	.	.
cyz	cyz.edf	RIGHT	2625.00	2043.00	402	221	0.1275	221	5	1	813	1	510.50	371.60	1	221	1033	0.1250	1	813	0.92	-171.43	812	798	0.1250	1	0	0	.	1	RECTANGLE_INTERESTAREA	221	1	813	510.50	371.60	221	1033	0.1250	1	813	0.92	-171.43	812	798	475	1	2043.00	2043.00
cyz	cyz.edf	RIGHT	2700.00	2009.00	402	372	0.2145	372	7	3	1404	2	865.20	369.50	1	372	1775	0.1250	1	1404	2.39	-49.77	1403	1341	0.1250	1	0	0	.	1	RECTANGLE_INTERESTAREA	372	1	1404	865.20	369.50	372	1775	0.1250	1	1404	2.39	-49.77	1403	1341	837	1	2009.00	2009.00
cyz	cyz.edf	RIGHT	2700.00	2125.00	402	595	0.4007	595	4	1	655	1	505.20	372.70	1	595	1249	0.1250	1	655	0.76	-101.18	654	639	0.1250	1	0	0	.	1	RECTANGLE_INTERESTAREA	595	1	655	505.20	372.70	595	1249	0.1250	1	655	0.76	-101.18	654	639	475	1	2125.00	2125.00
cyz	cyz.edf	RIGHT	3990.00	2237.00	402	211	0.1421	211	7	3	1577	2	863.40	373.30	1	211	1787	0.1250	1	1577	1.94	-3.53	1576	1554	0.1250	1	0	0	.	1	RECTANGLE_INTERESTAREA	211	1	1577	863.40	373.30	211	1787	0.1250	1	1577	1.94	-3.53	1576	1554	817	1	2237.00	2237.00
cyz	cyz.edf	RIGHT	1296.00	2252.00	402	300	0.1873	300	4	1	969	1	511.20	367.00	1	300	1268	0.1111	1	969	0.56	-11.34	968	960	0.1111	1	0	0	.	1	RECTANGLE_INTERESTAREA	300	1	969	511.20	367.00	300	1268	0.1111	1	969	0.56	-11.34	968	960	494	1	2252.00	2252.00
cyz	cyz.edf	RIGHT	2736.00	2036.00	402	223	0.1392	223	7	3	1777	2	873.80	370.60	1	223	1999	0.1111	1	1777	2.97	-126.32	1776	1734	0.1111	1	0	0	.	1	RECTANGLE_INTERESTAREA	223	1	1777	873.80	370.60	223	1999	0.1111	1	1777	2.97	-126.32	1776	1734	836	1	2036.00	2036.00
cyz	cyz.edf	RIGHT	2812.00	2084.00	403	683	0.2727	683	4	1	846	1	514.60	373.40	1	683	1528	0.1000	1	846	1.43	1.71	845	828	0.1000	1	0	0	.	1	RECTANGLE_INTERESTAREA	683	1	846	514.60	373.40	683	1528	0.1000	1	846	1.43	1.71	845	828	474	1	2084.00	2084.00
cyz	cyz.edf	RIGHT	2738.00	.	403	0	0.0000	.	.	.	.	.	.	.	.	.	.	.	.	.	.	.	.	.	0.0000	0	0	0	.	1	RECTANGLE_INTERESTAREA	.	.	.	.	.	.	.	.	.	.	.	.	.	.	837	0	.	.
cyz	cyz.edf	RIGHT	2812.00	2169.00	403	314	0.2388	314	4	1	899	1	507.20	368.20	1	314	1212	0.1667	1	899	0.77	0.00	898	886	0.1667	1	1	277	.	1	RECTANGLE_INTERESTAREA	314	1	899	507.20	368.20	314	1212	0.1667	1	899	0.77	0.00	898	886	474	1	2169.00	2169.00
cyz	cyz.edf	RIGHT	2812.00	2170.00	403	277	0.2106	277	5	3	1546	2	854.40	372.00	1	277	1822	0.1667	1	1546	11.83	1.94	1545	1213	0.1667	1	1	277	.	1	RECTANGLE_INTERESTAREA	277	1	1546	854.40	372.00	277	1822	0.1667	1	1546	11.83	1.94	1545	1213	836	1	2170.00	2170.00
cyz	cyz.edf	RIGHT	2738.00	1971.00	403	255	0.1451	255	4	1	839	1	517.70	369.40	1	255	1093	0.1667	1	839	0.60	-164.26	838	828	0.1667	1	1	264	.	1	RECTANGLE_INTERESTAREA	255	1	839	517.70	369.40	255	1093	0.1667	1	839	0.60	-164.26	838	828	475	1	1971.00	1971.00
cyz	cyz.edf	RIGHT	4068.00	2019.00	402	264	0.1503	264	5	3	1443	2	861.70	373.30	1	264	1706	0.1667	1	1443	11.83	1.17	1442	1094	0.1667	1	1	264	.	1	RECTANGLE_INTERESTAREA	264	1	1443	861.70	373.30	264	1706	0.1667	1	1443	11.83	1.17	1442	1094	818	1	2019.00	2019.00
cyz	cyz.edf	RIGHT	2701.00	2108.50	403	256	0.1297	93	3	1	658	1	548.20	383.50	1	256	926	0.1667	2	658	1.08	-108.84	657	640	0.1667	2	1	163	.	1	RECTANGLE_INTERESTAREA	163	1	764	532.10	374.70	256	926	0.1667	2	658	0.58	141.28	763	751	476	1	2116.00	2101.00
cyz	cyz.edf	RIGHT	4176.00	2206.00	402	75	0.0380	75	12	3	3290	2	855.10	376.70	1	75	3364	0.0833	1	3290	11.41	-4.68	3289	3234	0.0833	1	1	163	.	1	RECTANGLE_INTERESTAREA	75	1	3290	855.10	376.70	75	3364	0.0833	1	3290	11.41	-4.68	3289	3234	816	1	2206.00	2206.00
cyz	cyz.edf	RIGHT	2812.00	2172.50	403	381	0.2346	179	3	1	678	1	480.40	372.90	1	381	1071	0.2857	2	678	0.88	36.51	677	496	0.2857	2	1	202	.	1	RECTANGLE_INTERESTAREA	202	1	870	503.30	374.40	381	1071	0.2857	2	678	0.81	-1.74	869	857	474	1	2173.00	2172.00
cyz	cyz.edf	RIGHT	4329.00	2126.00	403	296	0.1823	296	6	3	1476	2	856.20	373.50	1	296	1771	0.1429	1	1476	8.73	7.00	1475	1407	0.1429	1	1	202	.	1	RECTANGLE_INTERESTAREA	296	1	1476	856.20	373.50	296	1771	0.1429	1	1476	8.73	7.00	1475	1407	816	1	2126.00	2126.00
cyz	cyz.edf	RIGHT	2738.00	2290.00	403	427	0.3001	427	3	1	771	1	513.40	373.50	1	427	1197	0.1667	1	771	4.83	-9.27	770	701	0.1667	1	0	0	.	1	RECTANGLE_INTERESTAREA	427	1	771	513.40	373.50	427	1197	0.1667	1	771	4.83	-9.27	770	701	475	1	2290.00	2290.00
cyz	cyz.edf	RIGHT	2812.00	2235.00	403	352	0.2474	352	5	3	1664	2	861.40	370.50	1	352	2015	0.1667	1	1664	4.09	-21.69	1663	1592	0.1667	1	0	0	.	1	RECTANGLE_INTERESTAREA	352	1	1664	861.40	370.50	352	2015	0.1667	1	1664	4.09	-21.69	1663	1592	836	1	2235.00	2235.00
cyz	cyz.edf	RIGHT	4292.00	1961.33	403	446	0.3202	133	2	1	497	1	561.70	371.00	1	446	974	0.4286	3	497	13.58	-11.35	496	281	0.4286	3	2	313	.	1	RECTANGLE_INTERESTAREA	265	1	710	513.80	372.40	446	974	0.4286	3	497	1.01	165.43	709	695	454	1	1991.00	1938.00
cyz	cyz.edf	RIGHT	1296.00	.	402	0	0.0000	.	.	.	.	.	.	.	.	.	.	.	.	.	.	.	.	.	0.0000	0	2	313	.	1	RECTANGLE_INTERESTAREA	.	.	.	.	.	.	.	.	.	.	.	.	.	.	856	0	.	.
cyz	cyz.edf	RIGHT	2772.00	2175.00	402	213	0.1015	213	9	1	2160	1	529.10	368.90	1	213	2372	0.0833	1	2160	0.95	-155.37	2159	2144	0.0833	1	0	0	.	1	RECTANGLE_INTERESTAREA	213	1	2160	529.10	368.90	213	2372	0.0833	1	2160	0.95	-155.37	2159	2144	474	1	2175.00	2175.00
cyz	cyz.edf	RIGHT	2736.00	.	402	0	0.0000	.	.	.	.	.	.	.	.	.	.	.	.	.	.	.	.	.	0.0000	0	0	0	.	1	RECTANGLE_INTERESTAREA	.	.	.	.	.	.	.	.	.	.	.	.	.	.	836	0	.	.
cyz	cyz.edf	RIGHT	2736.00	2125.00	402	309	0.1850	309	5	1	951	1	530.70	371.30	1	309	1259	0.1000	1	951	1.63	-171.48	950	930	0.1000	1	0	0	.	1	RECTANGLE_INTERESTAREA	309	1	951	530.70	371.30	309	1259	0.1000	1	951	1.63	-171.48	950	930	474	1	2125.00	2125.00
cyz	cyz.edf	RIGHT	2736.00	2330.00	402	158	0.0946	158	9	3	1875	2	864.80	373.50	1	158	2032	0.1000	1	1875	0.05	-81.53	1874	1819	0.1000	1	0	0	.	1	RECTANGLE_INTERESTAREA	158	1	1875	864.80	373.50	158	2032	0.1000	1	1875	0.05	-81.53	1874	1819	836	1	2330.00	2330.00
cyz	cyz.edf	RIGHT	4292.00	2138.00	403	548	0.4391	548	4	1	959	1	521.80	366.90	1	548	1506	0.1667	1	959	0.60	176.97	958	756	0.1667	1	0	0	.	1	RECTANGLE_INTERESTAREA	548	1	959	521.80	366.90	548	1506	0.1667	1	959	0.60	176.97	958	756	454	1	2138.00	2138.00
cyz	cyz.edf	RIGHT	2812.00	.	403	0	0.0000	.	.	.	.	.	.	.	.	.	.	.	.	.	.	.	.	.	0.0000	0	0	0	.	1	RECTANGLE_INTERESTAREA	.	.	.	.	.	.	.	.	.	.	.	.	.	.	836	0	.	.
[truncated: 49 more columns]
