# Supplementary material for: Shape Representation of Word Was Automatically Activated in the Encoding Phase
Source: PLoS One. 2016 Oct 27;11(10):e0165534. doi: 10.1371/journal.pone.0165534 (PMC5082803; doi:10.1371/journal.pone.0165534)
Supplement: S1 File — (ZIP) [file pone.0165534.s001.zip › Experiment 1-Data/cyz-message.xls]

RECORDING_SESSION_LABEL	CURRENT_MSG_BLINK_DURATION	CURRENT_MSG_BLINK_END	CURRENT_MSG_BLINK_INDEX	CURRENT_MSG_BLINK_START	CURRENT_MSG_FIX_DURATION	CURRENT_MSG_FIX_END	CURRENT_MSG_FIX_INDEX	CURRENT_MSG_FIX_START	CURRENT_MSG_FIX_X	CURRENT_MSG_FIX_Y	CURRENT_MSG_INDEX	CURRENT_MSG_INTEREST_AREAS	CURRENT_MSG_INTEREST_AREA_INDEX	CURRENT_MSG_INTEREST_AREA_LABEL	CURRENT_MSG_IS_RT_END	CURRENT_MSG_IS_RT_START	CURRENT_MSG_LABEL	CURRENT_MSG_SAC_AMPLITUDE	CURRENT_MSG_SAC_AVG_VELOCITY	CURRENT_MSG_SAC_DURATION	CURRENT_MSG_SAC_END_TIME	CURRENT_MSG_SAC_END_X	CURRENT_MSG_SAC_END_Y	CURRENT_MSG_SAC_INDEX	CURRENT_MSG_SAC_PEAK_VELOCITY	CURRENT_MSG_SAC_START_TIME	CURRENT_MSG_SAC_START_X	CURRENT_MSG_SAC_START_Y	CURRENT_MSG_TEXT	CURRENT_MSG_TIME	CURRENT_MSG_X_POSITION	CURRENT_MSG_Y_POSITION	DATA_FILE	EYE_USED	IP_DURATION	IP_END_TIME	IP_LABEL	IP_START_TIME	TRIAL_INDEX	TRIAL_LABEL	TRIAL_START_TIME	trial	display1	display2	display3	RESPONSE	expected
cyz	.	.	.	.	.	.	.	.	.	.	1	.	.	.	false	false	Message: -15ms	.	.	.	.	.	.	.	.	.	.	.	TRIALID 0	-15	.	.	cyz.edf	RIGHT	8810	11012376	Full Trial Period	11003566	1	Trial: 1	11003566	81	°ôÇò¹÷	¸ÊÕá	Æì¸Ë	f	j
cyz	.	.	.	.	.	.	.	.	.	.	2	.	.	.	false	false	Message: -1ms	.	.	.	.	.	.	.	.	.	.	.	RECCFG CR 1000 2 0 R	-1	.	.	cyz.edf	RIGHT	8810	11012376	Full Trial Period	11003566	1	Trial: 1	11003566	81	°ôÇò¹÷	¸ÊÕá	Æì¸Ë	f	j
cyz	.	.	.	.	.	.	.	.	.	.	3	.	.	.	false	false	Message: -1ms	.	.	.	.	.	.	.	.	.	.	.	ELCLCFG TOWER	-1	.	.	cyz.edf	RIGHT	8810	11012376	Full Trial Period	11003566	1	Trial: 1	11003566	81	°ôÇò¹÷	¸ÊÕá	Æì¸Ë	f	j
cyz	.	.	.	.	.	.	.	.	.	.	4	.	.	.	false	false	Message: -1ms	.	.	.	.	.	.	.	.	.	.	.	GAZE_COORDS 0.00 0.00 1023.00 767.00	-1	.	.	cyz.edf	RIGHT	8810	11012376	Full Trial Period	11003566	1	Trial: 1	11003566	81	°ôÇò¹÷	¸ÊÕá	Æì¸Ë	f	j
cyz	.	.	.	.	.	.	.	.	.	.	5	.	.	.	false	false	Message: -1ms	.	.	.	.	.	.	.	.	.	.	.	THRESHOLDS R 107 215	-1	.	.	cyz.edf	RIGHT	8810	11012376	Full Trial Period	11003566	1	Trial: 1	11003566	81	°ôÇò¹÷	¸ÊÕá	Æì¸Ë	f	j
cyz	.	.	.	.	.	.	.	.	.	.	6	.	.	.	false	false	Message: -1ms	.	.	.	.	.	.	.	.	.	.	.	ELCL_PROC CENTROID (3)	-1	.	.	cyz.edf	RIGHT	8810	11012376	Full Trial Period	11003566	1	Trial: 1	11003566	81	°ôÇò¹÷	¸ÊÕá	Æì¸Ë	f	j
cyz	.	.	.	.	.	.	.	.	.	.	7	.	.	.	false	false	Message: -1ms	.	.	.	.	.	.	.	.	.	.	.	ELCL_PCR_PARAM 5 3.0	-1	.	.	cyz.edf	RIGHT	8810	11012376	Full Trial Period	11003566	1	Trial: 1	11003566	81	°ôÇò¹÷	¸ÊÕá	Æì¸Ë	f	j
cyz	.	.	.	.	.	.	.	.	.	.	8	.	.	.	false	true	Message: 0ms	.	.	.	.	.	.	.	.	.	.	.	!MODE RECORD CR 1000 2 0 R	0	.	.	cyz.edf	RIGHT	8810	11012376	Full Trial Period	11003566	1	Trial: 1	11003566	81	°ôÇò¹÷	¸ÊÕá	Æì¸Ë	f	j
cyz	.	.	.	.	328	334	1	7	113.40	433.40	9	.	.	.	false	false	Message: 43ms	.	.	.	.	.	.	.	.	.	.	.	SYNCTIME	43	113.40	433.40	cyz.edf	RIGHT	8810	11012376	Full Trial Period	11003566	1	Trial: 1	11003566	81	°ôÇò¹÷	¸ÊÕá	Æì¸Ë	f	j
cyz	.	.	.	.	.	.	.	.	.	.	10	.	.	.	false	false	Message: 4780ms	2.95	12.53	235	5001	470.20	361.00	7	1026.70	4767	544.80	320.40	INVISIBLE_BOUNDARY[1]	4780	.	.	cyz.edf	RIGHT	8810	11012376	Full Trial Period	11003566	1	Trial: 1	11003566	81	°ôÇò¹÷	¸ÊÕá	Æì¸Ë	f	j
cyz	.	.	.	.	.	.	.	.	.	.	11	.	.	.	false	false	Message: 4784ms	2.95	12.53	235	5001	470.20	361.00	7	1026.70	4767	544.80	320.40	SYNCTIME	4784	.	.	cyz.edf	RIGHT	8810	11012376	Full Trial Period	11003566	1	Trial: 1	11003566	81	°ôÇò¹÷	¸ÊÕá	Æì¸Ë	f	j
cyz	.	.	.	.	.	.	.	.	.	.	12	.	.	.	false	false	Message: 7482ms	13.77	160.16	86	7494	935.50	400.40	11	307.50	7409	523.50	369.50	INVISIBLE_BOUNDARY[2]	7482	.	.	cyz.edf	RIGHT	8810	11012376	Full Trial Period	11003566	1	Trial: 1	11003566	81	°ôÇò¹÷	¸ÊÕá	Æì¸Ë	f	j
cyz	.	.	.	.	.	.	.	.	.	.	13	.	.	.	false	false	Message: 7491ms	13.77	160.16	86	7494	935.50	400.40	11	307.50	7409	523.50	369.50	SYNCTIME	7491	.	.	cyz.edf	RIGHT	8810	11012376	Full Trial Period	11003566	1	Trial: 1	11003566	81	°ôÇò¹÷	¸ÊÕá	Æì¸Ë	f	j
cyz	.	.	.	.	644	8808	15	8165	891.20	380.60	14	[1]	2	RECTANGLE_INTERESTAREA	false	false	Message: 8790ms	.	.	.	.	.	.	.	.	.	.	.	KEYBOARD	8790	891.20	380.60	cyz.edf	RIGHT	8810	11012376	Full Trial Period	11003566	1	Trial: 1	11003566	81	°ôÇò¹÷	¸ÊÕá	Æì¸Ë	f	j
cyz	.	.	.	.	.	.	.	.	.	.	15	.	.	.	false	false	Message: 8851ms	.	.	.	.	.	.	.	.	.	.	.	TRIAL_RESULT 0	8851	.	.	cyz.edf	RIGHT	8810	11012376	Full Trial Period	11003566	1	Trial: 1	11003566	81	°ôÇò¹÷	¸ÊÕá	Æì¸Ë	f	j
cyz	.	.	.	.	.	.	.	.	.	.	1	.	.	.	false	false	Message: -16ms	.	.	.	.	.	.	.	.	.	.	.	TRIALID 1	-16	.	.	cyz.edf	RIGHT	3237	11017577	Full Trial Period	11014340	2	Trial: 2	11014340	93	ÅûÈø	ºôÀ²È¦	Ìú»·	j	j
cyz	.	.	.	.	.	.	.	.	.	.	2	.	.	.	false	false	Message: -1ms	.	.	.	.	.	.	.	.	.	.	.	RECCFG CR 1000 2 0 R	-1	.	.	cyz.edf	RIGHT	3237	11017577	Full Trial Period	11014340	2	Trial: 2	11014340	93	ÅûÈø	ºôÀ²È¦	Ìú»·	j	j
cyz	.	.	.	.	.	.	.	.	.	.	3	.	.	.	false	false	Message: -1ms	.	.	.	.	.	.	.	.	.	.	.	ELCLCFG TOWER	-1	.	.	cyz.edf	RIGHT	3237	11017577	Full Trial Period	11014340	2	Trial: 2	11014340	93	ÅûÈø	ºôÀ²È¦	Ìú»·	j	j
cyz	.	.	.	.	.	.	.	.	.	.	4	.	.	.	false	false	Message: -1ms	.	.	.	.	.	.	.	.	.	.	.	GAZE_COORDS 0.00 0.00 1023.00 767.00	-1	.	.	cyz.edf	RIGHT	3237	11017577	Full Trial Period	11014340	2	Trial: 2	11014340	93	ÅûÈø	ºôÀ²È¦	Ìú»·	j	j
cyz	.	.	.	.	.	.	.	.	.	.	5	.	.	.	false	false	Message: -1ms	.	.	.	.	.	.	.	.	.	.	.	THRESHOLDS R 107 215	-1	.	.	cyz.edf	RIGHT	3237	11017577	Full Trial Period	11014340	2	Trial: 2	11014340	93	ÅûÈø	ºôÀ²È¦	Ìú»·	j	j
cyz	.	.	.	.	.	.	.	.	.	.	6	.	.	.	false	false	Message: -1ms	.	.	.	.	.	.	.	.	.	.	.	ELCL_PROC CENTROID (3)	-1	.	.	cyz.edf	RIGHT	3237	11017577	Full Trial Period	11014340	2	Trial: 2	11014340	93	ÅûÈø	ºôÀ²È¦	Ìú»·	j	j
cyz	.	.	.	.	.	.	.	.	.	.	7	.	.	.	false	false	Message: -1ms	.	.	.	.	.	.	.	.	.	.	.	ELCL_PCR_PARAM 5 3.0	-1	.	.	cyz.edf	RIGHT	3237	11017577	Full Trial Period	11014340	2	Trial: 2	11014340	93	ÅûÈø	ºôÀ²È¦	Ìú»·	j	j
cyz	.	.	.	.	.	.	.	.	.	.	8	.	.	.	false	true	Message: 0ms	.	.	.	.	.	.	.	.	.	.	.	!MODE RECORD CR 1000 2 0 R	0	.	.	cyz.edf	RIGHT	3237	11017577	Full Trial Period	11014340	2	Trial: 2	11014340	93	ÅûÈø	ºôÀ²È¦	Ìú»·	j	j
cyz	.	.	.	.	453	459	1	7	122.60	435.20	9	.	.	.	false	false	Message: 42ms	.	.	.	.	.	.	.	.	.	.	.	SYNCTIME	42	122.60	435.20	cyz.edf	RIGHT	3237	11017577	Full Trial Period	11014340	2	Trial: 2	11014340	93	ÅûÈø	ºôÀ²È¦	Ìú»·	j	j
cyz	.	.	.	.	.	.	.	.	.	.	10	.	.	.	false	false	Message: 1265ms	2.26	8.85	255	1508	546.40	366.10	3	864.60	1254	611.70	371.60	INVISIBLE_BOUNDARY[1]	1265	.	.	cyz.edf	RIGHT	3237	11017577	Full Trial Period	11014340	2	Trial: 2	11014340	93	ÅûÈø	ºôÀ²È¦	Ìú»·	j	j
cyz	165	1438	2	1274	.	.	.	.	.	.	11	.	.	.	false	false	Message: 1275ms	2.26	8.85	255	1508	546.40	366.10	3	864.60	1254	611.70	371.60	SYNCTIME	1275	.	.	cyz.edf	RIGHT	3237	11017577	Full Trial Period	11014340	2	Trial: 2	11014340	93	ÅûÈø	ºôÀ²È¦	Ìú»·	j	j
cyz	.	.	.	.	.	.	.	.	.	.	12	.	.	.	false	false	Message: 2634ms	2.36	9.15	258	2683	822.40	366.50	5	862.40	2426	756.20	343.40	INVISIBLE_BOUNDARY[2]	2634	.	.	cyz.edf	RIGHT	3237	11017577	Full Trial Period	11014340	2	Trial: 2	11014340	93	ÅûÈø	ºôÀ²È¦	Ìú»·	j	j
cyz	.	.	.	.	.	.	.	.	.	.	13	.	.	.	false	false	Message: 2642ms	2.36	9.15	258	2683	822.40	366.50	5	862.40	2426	756.20	343.40	SYNCTIME	2642	.	.	cyz.edf	RIGHT	3237	11017577	Full Trial Period	11014340	2	Trial: 2	11014340	93	ÅûÈø	ºôÀ²È¦	Ìú»·	j	j
cyz	.	.	.	.	410	3235	8	2826	873.10	377.80	14	[1]	2	RECTANGLE_INTERESTAREA	false	false	Message: 3218ms	.	.	.	.	.	.	.	.	.	.	.	KEYBOARD	3218	873.10	377.80	cyz.edf	RIGHT	3237	11017577	Full Trial Period	11014340	2	Trial: 2	11014340	93	ÅûÈø	ºôÀ²È¦	Ìú»·	j	j
cyz	.	.	.	.	.	.	.	.	.	.	15	.	.	.	false	false	Message: 3281ms	.	.	.	.	.	.	.	.	.	.	.	TRIAL_RESULT 0	3281	.	.	cyz.edf	RIGHT	3237	11017577	Full Trial Period	11014340	2	Trial: 2	11014340	93	ÅûÈø	ºôÀ²È¦	Ìú»·	j	j
cyz	.	.	.	.	.	.	.	.	.	.	1	.	.	.	false	false	Message: -16ms	.	.	.	.	.	.	.	.	.	.	.	TRIALID 2	-16	.	.	cyz.edf	RIGHT	4754	11023951	Full Trial Period	11019197	3	Trial: 3	11019197	76	ÌÀÔ²	Ö¸ÄÏÕë	ÏÚ±ý	f	j
cyz	.	.	.	.	.	.	.	.	.	.	2	.	.	.	false	false	Message: -1ms	.	.	.	.	.	.	.	.	.	.	.	RECCFG CR 1000 2 0 R	-1	.	.	cyz.edf	RIGHT	4754	11023951	Full Trial Period	11019197	3	Trial: 3	11019197	76	ÌÀÔ²	Ö¸ÄÏÕë	ÏÚ±ý	f	j
cyz	.	.	.	.	.	.	.	.	.	.	3	.	.	.	false	false	Message: -1ms	.	.	.	.	.	.	.	.	.	.	.	ELCLCFG TOWER	-1	.	.	cyz.edf	RIGHT	4754	11023951	Full Trial Period	11019197	3	Trial: 3	11019197	76	ÌÀÔ²	Ö¸ÄÏÕë	ÏÚ±ý	f	j
cyz	.	.	.	.	.	.	.	.	.	.	4	.	.	.	false	false	Message: -1ms	.	.	.	.	.	.	.	.	.	.	.	GAZE_COORDS 0.00 0.00 1023.00 767.00	-1	.	.	cyz.edf	RIGHT	4754	11023951	Full Trial Period	11019197	3	Trial: 3	11019197	76	ÌÀÔ²	Ö¸ÄÏÕë	ÏÚ±ý	f	j
cyz	.	.	.	.	.	.	.	.	.	.	5	.	.	.	false	false	Message: -1ms	.	.	.	.	.	.	.	.	.	.	.	THRESHOLDS R 107 215	-1	.	.	cyz.edf	RIGHT	4754	11023951	Full Trial Period	11019197	3	Trial: 3	11019197	76	ÌÀÔ²	Ö¸ÄÏÕë	ÏÚ±ý	f	j
cyz	.	.	.	.	.	.	.	.	.	.	6	.	.	.	false	false	Message: -1ms	.	.	.	.	.	.	.	.	.	.	.	ELCL_PROC CENTROID (3)	-1	.	.	cyz.edf	RIGHT	4754	11023951	Full Trial Period	11019197	3	Trial: 3	11019197	76	ÌÀÔ²	Ö¸ÄÏÕë	ÏÚ±ý	f	j
cyz	.	.	.	.	.	.	.	.	.	.	7	.	.	.	false	false	Message: -1ms	.	.	.	.	.	.	.	.	.	.	.	ELCL_PCR_PARAM 5 3.0	-1	.	.	cyz.edf	RIGHT	4754	11023951	Full Trial Period	11019197	3	Trial: 3	11019197	76	ÌÀÔ²	Ö¸ÄÏÕë	ÏÚ±ý	f	j
cyz	.	.	.	.	.	.	.	.	.	.	8	.	.	.	false	true	Message: 0ms	.	.	.	.	.	.	.	.	.	.	.	!MODE RECORD CR 1000 2 0 R	0	.	.	cyz.edf	RIGHT	4754	11023951	Full Trial Period	11019197	3	Trial: 3	11019197	76	ÌÀÔ²	Ö¸ÄÏÕë	ÏÚ±ý	f	j
cyz	.	.	.	.	359	365	1	7	115.10	413.30	9	.	.	.	false	false	Message: 42ms	.	.	.	.	.	.	.	.	.	.	.	SYNCTIME	42	115.10	413.30	cyz.edf	RIGHT	4754	11023951	Full Trial Period	11019197	3	Trial: 3	11019197	76	ÌÀÔ²	Ö¸ÄÏÕë	ÏÚ±ý	f	j
cyz	.	.	.	.	.	.	.	.	.	.	10	.	.	.	false	false	Message: 1059ms	0.40	1.59	250	1297	491.70	357.30	3	923.00	1048	490.40	368.60	INVISIBLE_BOUNDARY[1]	1059	.	.	cyz.edf	RIGHT	4754	11023951	Full Trial Period	11019197	3	Trial: 3	11019197	76	ÌÀÔ²	Ö¸ÄÏÕë	ÏÚ±ý	f	j
cyz	155	1222	1	1068	.	.	.	.	.	.	11	.	.	.	false	false	Message: 1068ms	0.40	1.59	250	1297	491.70	357.30	3	923.00	1048	490.40	368.60	SYNCTIME	1068	.	.	cyz.edf	RIGHT	4754	11023951	Full Trial Period	11019197	3	Trial: 3	11019197	76	ÌÀÔ²	Ö¸ÄÏÕë	ÏÚ±ý	f	j
cyz	.	.	.	.	.	.	.	.	.	.	12	.	.	.	false	false	Message: 3663ms	0.09	0.42	211	3862	869.40	368.00	9	813.10	3652	867.60	366.10	INVISIBLE_BOUNDARY[2]	3663	.	.	cyz.edf	RIGHT	4754	11023951	Full Trial Period	11019197	3	Trial: 3	11019197	76	ÌÀÔ²	Ö¸ÄÏÕë	ÏÚ±ý	f	j
cyz	.	.	.	.	.	.	.	.	.	.	13	.	.	.	false	false	Message: 3667ms	0.09	0.42	211	3862	869.40	368.00	9	813.10	3652	867.60	366.10	SYNCTIME	3667	.	.	cyz.edf	RIGHT	4754	11023951	Full Trial Period	11019197	3	Trial: 3	11019197	76	ÌÀÔ²	Ö¸ÄÏÕë	ÏÚ±ý	f	j
cyz	.	.	.	.	203	4752	12	4550	487.10	339.90	14	.	.	.	false	false	Message: 4736ms	.	.	.	.	.	.	.	.	.	.	.	KEYBOARD	4736	487.10	339.90	cyz.edf	RIGHT	4754	11023951	Full Trial Period	11019197	3	Trial: 3	11019197	76	ÌÀÔ²	Ö¸ÄÏÕë	ÏÚ±ý	f	j
cyz	.	.	.	.	.	.	.	.	.	.	15	.	.	.	false	false	Message: 4796ms	.	.	.	.	.	.	.	.	.	.	.	TRIAL_RESULT 0	4796	.	.	cyz.edf	RIGHT	4754	11023951	Full Trial Period	11019197	3	Trial: 3	11019197	76	ÌÀÔ²	Ö¸ÄÏÕë	ÏÚ±ý	f	j
cyz	.	.	.	.	.	.	.	.	.	.	1	.	.	.	false	false	Message: -15ms	.	.	.	.	.	.	.	.	.	.	.	TRIALID 3	-15	.	.	cyz.edf	RIGHT	4374	11030353	Full Trial Period	11025979	4	Trial: 4	11025979	22	Ö½Ïä	Ï´ÒÂ»ú	×ÔÐÐ³µ	f	f
cyz	.	.	.	.	.	.	.	.	.	.	2	.	.	.	false	false	Message: -1ms	.	.	.	.	.	.	.	.	.	.	.	RECCFG CR 1000 2 0 R	-1	.	.	cyz.edf	RIGHT	4374	11030353	Full Trial Period	11025979	4	Trial: 4	11025979	22	Ö½Ïä	Ï´ÒÂ»ú	×ÔÐÐ³µ	f	f
cyz	.	.	.	.	.	.	.	.	.	.	3	.	.	.	false	false	Message: -1ms	.	.	.	.	.	.	.	.	.	.	.	ELCLCFG TOWER	-1	.	.	cyz.edf	RIGHT	4374	11030353	Full Trial Period	11025979	4	Trial: 4	11025979	22	Ö½Ïä	Ï´ÒÂ»ú	×ÔÐÐ³µ	f	f
cyz	.	.	.	.	.	.	.	.	.	.	4	.	.	.	false	false	Message: -1ms	.	.	.	.	.	.	.	.	.	.	.	GAZE_COORDS 0.00 0.00 1023.00 767.00	-1	.	.	cyz.edf	RIGHT	4374	11030353	Full Trial Period	11025979	4	Trial: 4	11025979	22	Ö½Ïä	Ï´ÒÂ»ú	×ÔÐÐ³µ	f	f
cyz	.	.	.	.	.	.	.	.	.	.	5	.	.	.	false	false	Message: -1ms	.	.	.	.	.	.	.	.	.	.	.	THRESHOLDS R 107 215	-1	.	.	cyz.edf	RIGHT	4374	11030353	Full Trial Period	11025979	4	Trial: 4	11025979	22	Ö½Ïä	Ï´ÒÂ»ú	×ÔÐÐ³µ	f	f
cyz	.	.	.	.	.	.	.	.	.	.	6	.	.	.	false	false	Message: -1ms	.	.	.	.	.	.	.	.	.	.	.	ELCL_PROC CENTROID (3)	-1	.	.	cyz.edf	RIGHT	4374	11030353	Full Trial Period	11025979	4	Trial: 4	11025979	22	Ö½Ïä	Ï´ÒÂ»ú	×ÔÐÐ³µ	f	f
cyz	.	.	.	.	.	.	.	.	.	.	7	.	.	.	false	false	Message: -1ms	.	.	.	.	.	.	.	.	.	.	.	ELCL_PCR_PARAM 5 3.0	-1	.	.	cyz.edf	RIGHT	4374	11030353	Full Trial Period	11025979	4	Trial: 4	11025979	22	Ö½Ïä	Ï´ÒÂ»ú	×ÔÐÐ³µ	f	f
cyz	.	.	.	.	.	.	.	.	.	.	8	.	.	.	false	true	Message: 0ms	.	.	.	.	.	.	.	.	.	.	.	!MODE RECORD CR 1000 2 0 R	0	.	.	cyz.edf	RIGHT	4374	11030353	Full Trial Period	11025979	4	Trial: 4	11025979	22	Ö½Ïä	Ï´ÒÂ»ú	×ÔÐÐ³µ	f	f
cyz	.	.	.	.	630	636	1	7	118.50	426.40	9	.	.	.	false	false	Message: 43ms	.	.	.	.	.	.	.	.	.	.	.	SYNCTIME	43	118.50	426.40	cyz.edf	RIGHT	4374	11030353	Full Trial Period	11025979	4	Trial: 4	11025979	22	Ö½Ïä	Ï´ÒÂ»ú	×ÔÐÐ³µ	f	f
cyz	.	.	.	.	.	.	.	.	.	.	10	.	.	.	false	false	Message: 1804ms	1.39	5.36	260	2051	489.10	390.70	2	832.70	1792	497.30	351.60	INVISIBLE_BOUNDARY[1]	1804	.	.	cyz.edf	RIGHT	4374	11030353	Full Trial Period	11025979	4	Trial: 4	11025979	22	Ö½Ïä	Ï´ÒÂ»ú	×ÔÐÐ³µ	f	f
cyz	.	.	.	.	.	.	.	.	.	.	11	.	.	.	false	false	Message: 1809ms	1.39	5.36	260	2051	489.10	390.70	2	832.70	1792	497.30	351.60	SYNCTIME	1809	.	.	cyz.edf	RIGHT	4374	11030353	Full Trial Period	11025979	4	Trial: 4	11025979	22	Ö½Ïä	Ï´ÒÂ»ú	×ÔÐÐ³µ	f	f
cyz	.	.	.	.	.	.	.	.	.	.	12	.	.	.	false	false	Message: 3216ms	0.48	1.97	242	3294	808.50	344.60	5	748.70	3053	805.40	358.10	INVISIBLE_BOUNDARY[2]	3216	.	.	cyz.edf	RIGHT	4374	11030353	Full Trial Period	11025979	4	Trial: 4	11025979	22	Ö½Ïä	Ï´ÒÂ»ú	×ÔÐÐ³µ	f	f
cyz	.	.	.	.	.	.	.	.	.	.	13	.	.	.	false	false	Message: 3226ms	0.48	1.97	242	3294	808.50	344.60	5	748.70	3053	805.40	358.10	SYNCTIME	3226	.	.	cyz.edf	RIGHT	4374	11030353	Full Trial Period	11025979	4	Trial: 4	11025979	22	Ö½Ïä	Ï´ÒÂ»ú	×ÔÐÐ³µ	f	f
cyz	.	.	.	.	508	4372	9	3865	499.10	344.60	14	.	.	.	false	false	Message: 4355ms	.	.	.	.	.	.	.	.	.	.	.	KEYBOARD	4355	499.10	344.60	cyz.edf	RIGHT	4374	11030353	Full Trial Period	11025979	4	Trial: 4	11025979	22	Ö½Ïä	Ï´ÒÂ»ú	×ÔÐÐ³µ	f	f
cyz	.	.	.	.	.	.	.	.	.	.	15	.	.	.	false	false	Message: 4422ms	.	.	.	.	.	.	.	.	.	.	.	TRIAL_RESULT 0	4422	.	.	cyz.edf	RIGHT	4374	11030353	Full Trial Period	11025979	4	Trial: 4	11025979	22	Ö½Ïä	Ï´ÒÂ»ú	×ÔÐÐ³µ	f	f
cyz	.	.	.	.	.	.	.	.	.	.	1	.	.	.	false	false	Message: -17ms	.	.	.	.	.	.	.	.	.	.	.	TRIALID 4	-17	.	.	cyz.edf	RIGHT	3211	11035465	Full Trial Period	11032254	5	Trial: 5	11032254	17	ÁïÁïÇò	·Éµú	ÅûÈø	f	j
cyz	.	.	.	.	.	.	.	.	.	.	2	.	.	.	false	false	Message: -1ms	.	.	.	.	.	.	.	.	.	.	.	RECCFG CR 1000 2 0 R	-1	.	.	cyz.edf	RIGHT	3211	11035465	Full Trial Period	11032254	5	Trial: 5	11032254	17	ÁïÁïÇò	·Éµú	ÅûÈø	f	j
cyz	.	.	.	.	.	.	.	.	.	.	3	.	.	.	false	false	Message: -1ms	.	.	.	.	.	.	.	.	.	.	.	ELCLCFG TOWER	-1	.	.	cyz.edf	RIGHT	3211	11035465	Full Trial Period	11032254	5	Trial: 5	11032254	17	ÁïÁïÇò	·Éµú	ÅûÈø	f	j
cyz	.	.	.	.	.	.	.	.	.	.	4	.	.	.	false	false	Message: -1ms	.	.	.	.	.	.	.	.	.	.	.	GAZE_COORDS 0.00 0.00 1023.00 767.00	-1	.	.	cyz.edf	RIGHT	3211	11035465	Full Trial Period	11032254	5	Trial: 5	11032254	17	ÁïÁïÇò	·Éµú	ÅûÈø	f	j
cyz	.	.	.	.	.	.	.	.	.	.	5	.	.	.	false	false	Message: -1ms	.	.	.	.	.	.	.	.	.	.	.	THRESHOLDS R 107 215	-1	.	.	cyz.edf	RIGHT	3211	11035465	Full Trial Period	11032254	5	Trial: 5	11032254	17	ÁïÁïÇò	·Éµú	ÅûÈø	f	j
cyz	.	.	.	.	.	.	.	.	.	.	6	.	.	.	false	false	Message: -1ms	.	.	.	.	.	.	.	.	.	.	.	ELCL_PROC CENTROID (3)	-1	.	.	cyz.edf	RIGHT	3211	11035465	Full Trial Period	11032254	5	Trial: 5	11032254	17	ÁïÁïÇò	·Éµú	ÅûÈø	f	j
cyz	.	.	.	.	.	.	.	.	.	.	7	.	.	.	false	false	Message: -1ms	.	.	.	.	.	.	.	.	.	.	.	ELCL_PCR_PARAM 5 3.0	-1	.	.	cyz.edf	RIGHT	3211	11035465	Full Trial Period	11032254	5	Trial: 5	11032254	17	ÁïÁïÇò	·Éµú	ÅûÈø	f	j
cyz	.	.	.	.	.	.	.	.	.	.	8	.	.	.	false	true	Message: 0ms	.	.	.	.	.	.	.	.	.	.	.	!MODE RECORD CR 1000 2 0 R	0	.	.	cyz.edf	RIGHT	3211	11035465	Full Trial Period	11032254	5	Trial: 5	11032254	17	ÁïÁïÇò	·Éµú	ÅûÈø	f	j
cyz	.	.	.	.	427	433	1	7	134.40	418.40	9	.	.	.	false	false	Message: 50ms	.	.	.	.	.	.	.	.	.	.	.	SYNCTIME	50	134.40	418.40	cyz.edf	RIGHT	3211	11035465	Full Trial Period	11032254	5	Trial: 5	11032254	17	ÁïÁïÇò	·Éµú	ÅûÈø	f	j
cyz	.	.	.	.	.	.	.	.	.	.	10	.	.	.	false	false	Message: 1204ms	0.94	5.13	183	1372	533.50	355.40	3	787.50	1190	553.10	374.10	INVISIBLE_BOUNDARY[1]	1204	.	.	cyz.edf	RIGHT	3211	11035465	Full Trial Period	11032254	5	Trial: 5	11032254	17	ÁïÁïÇò	·Éµú	ÅûÈø	f	j
cyz	.	.	.	.	.	.	.	.	.	.	11	.	.	.	false	false	Message: 1208ms	0.94	5.13	183	1372	533.50	355.40	3	787.50	1190	553.10	374.10	SYNCTIME	1208	.	.	cyz.edf	RIGHT	3211	11035465	Full Trial Period	11032254	5	Trial: 5	11032254	17	ÁïÁïÇò	·Éµú	ÅûÈø	f	j
cyz	.	.	.	.	.	.	.	.	.	.	12	.	.	.	false	false	Message: 2225ms	3.84	13.82	278	2486	781.10	361.10	6	1496.80	2209	897.10	363.30	INVISIBLE_BOUNDARY[2]	2225	.	.	cyz.edf	RIGHT	3211	11035465	Full Trial Period	11032254	5	Trial: 5	11032254	17	ÁïÁïÇò	·Éµú	ÅûÈø	f	j
cyz	.	.	.	.	.	.	.	.	.	.	13	.	.	.	false	false	Message: 2233ms	3.84	13.82	278	2486	781.10	361.10	6	1496.80	2209	897.10	363.30	SYNCTIME	2233	.	.	cyz.edf	RIGHT	3211	11035465	Full Trial Period	11032254	5	Trial: 5	11032254	17	ÁïÁïÇò	·Éµú	ÅûÈø	f	j
cyz	.	.	.	.	298	3209	10	2912	546.80	353.10	14	.	.	.	false	false	Message: 3193ms	.	.	.	.	.	.	.	.	.	.	.	KEYBOARD	3193	546.80	353.10	cyz.edf	RIGHT	3211	11035465	Full Trial Period	11032254	5	Trial: 5	11032254	17	ÁïÁïÇò	·Éµú	ÅûÈø	f	j
cyz	.	.	.	.	.	.	.	.	.	.	15	.	.	.	false	false	Message: 3253ms	.	.	.	.	.	.	.	.	.	.	.	TRIAL_RESULT 0	3253	.	.	cyz.edf	RIGHT	3211	11035465	Full Trial Period	11032254	5	Trial: 5	11032254	17	ÁïÁïÇò	·Éµú	ÅûÈø	f	j
cyz	.	.	.	.	.	.	.	.	.	.	1	.	.	.	false	false	Message: -16ms	.	.	.	.	.	.	.	.	.	.	.	TRIALID 5	-16	.	.	cyz.edf	RIGHT	2633	11039619	Full Trial Period	11036986	6	Trial: 6	11036986	11	¾í³ß	Æ¤´ø	ÑÌ»Ò¸×	f	f
cyz	.	.	.	.	.	.	.	.	.	.	2	.	.	.	false	false	Message: -1ms	.	.	.	.	.	.	.	.	.	.	.	RECCFG CR 1000 2 0 R	-1	.	.	cyz.edf	RIGHT	2633	11039619	Full Trial Period	11036986	6	Trial: 6	11036986	11	¾í³ß	Æ¤´ø	ÑÌ»Ò¸×	f	f
cyz	.	.	.	.	.	.	.	.	.	.	3	.	.	.	false	false	Message: -1ms	.	.	.	.	.	.	.	.	.	.	.	ELCLCFG TOWER	-1	.	.	cyz.edf	RIGHT	2633	11039619	Full Trial Period	11036986	6	Trial: 6	11036986	11	¾í³ß	Æ¤´ø	ÑÌ»Ò¸×	f	f
cyz	.	.	.	.	.	.	.	.	.	.	4	.	.	.	false	false	Message: -1ms	.	.	.	.	.	.	.	.	.	.	.	GAZE_COORDS 0.00 0.00 1023.00 767.00	-1	.	.	cyz.edf	RIGHT	2633	11039619	Full Trial Period	11036986	6	Trial: 6	11036986	11	¾í³ß	Æ¤´ø	ÑÌ»Ò¸×	f	f
cyz	.	.	.	.	.	.	.	.	.	.	5	.	.	.	false	false	Message: -1ms	.	.	.	.	.	.	.	.	.	.	.	THRESHOLDS R 107 215	-1	.	.	cyz.edf	RIGHT	2633	11039619	Full Trial Period	11036986	6	Trial: 6	11036986	11	¾í³ß	Æ¤´ø	ÑÌ»Ò¸×	f	f
cyz	.	.	.	.	.	.	.	.	.	.	6	.	.	.	false	false	Message: -1ms	.	.	.	.	.	.	.	.	.	.	.	ELCL_PROC CENTROID (3)	-1	.	.	cyz.edf	RIGHT	2633	11039619	Full Trial Period	11036986	6	Trial: 6	11036986	11	¾í³ß	Æ¤´ø	ÑÌ»Ò¸×	f	f
cyz	.	.	.	.	.	.	.	.	.	.	7	.	.	.	false	false	Message: -1ms	.	.	.	.	.	.	.	.	.	.	.	ELCL_PCR_PARAM 5 3.0	-1	.	.	cyz.edf	RIGHT	2633	11039619	Full Trial Period	11036986	6	Trial: 6	11036986	11	¾í³ß	Æ¤´ø	ÑÌ»Ò¸×	f	f
cyz	.	.	.	.	.	.	.	.	.	.	8	.	.	.	false	true	Message: 0ms	.	.	.	.	.	.	.	.	.	.	.	!MODE RECORD CR 1000 2 0 R	0	.	.	cyz.edf	RIGHT	2633	11039619	Full Trial Period	11036986	6	Trial: 6	11036986	11	¾í³ß	Æ¤´ø	ÑÌ»Ò¸×	f	f
cyz	.	.	.	.	318	324	1	7	135.70	437.00	9	.	.	.	false	false	Message: 42ms	.	.	.	.	.	.	.	.	.	.	.	SYNCTIME	42	135.70	437.00	cyz.edf	RIGHT	2633	11039619	Full Trial Period	11036986	6	Trial: 6	11036986	11	¾í³ß	Æ¤´ø	ÑÌ»Ò¸×	f	f
cyz	.	.	.	.	.	.	.	.	.	.	10	.	.	.	false	false	Message: 1068ms	0.21	0.97	217	1271	500.00	370.50	3	977.10	1055	502.20	376.10	INVISIBLE_BOUNDARY[1]	1068	.	.	cyz.edf	RIGHT	2633	11039619	Full Trial Period	11036986	6	Trial: 6	11036986	11	¾í³ß	Æ¤´ø	ÑÌ»Ò¸×	f	f
cyz	119	1194	2	1076	.	.	.	.	.	.	11	.	.	.	false	false	Message: 1076ms	0.21	0.97	217	1271	500.00	370.50	3	977.10	1055	502.20	376.10	SYNCTIME	1076	.	.	cyz.edf	RIGHT	2633	11039619	Full Trial Period	11036986	6	Trial: 6	11036986	11	¾í³ß	Æ¤´ø	ÑÌ»Ò¸×	f	f
cyz	.	.	.	.	.	.	.	.	.	.	12	.	.	.	false	false	Message: 2079ms	2.71	11.09	244	2311	716.60	340.90	5	824.60	2068	792.80	365.30	INVISIBLE_BOUNDARY[2]	2079	.	.	cyz.edf	RIGHT	2633	11039619	Full Trial Period	11036986	6	Trial: 6	11036986	11	¾í³ß	Æ¤´ø	ÑÌ»Ò¸×	f	f
cyz	.	.	.	.	.	.	.	.	.	.	13	.	.	.	false	false	Message: 2084ms	2.71	11.09	244	2311	716.60	340.90	5	824.60	2068	792.80	365.30	SYNCTIME	2084	.	.	cyz.edf	RIGHT	2633	11039619	Full Trial Period	11036986	6	Trial: 6	11036986	11	¾í³ß	Æ¤´ø	ÑÌ»Ò¸×	f	f
cyz	.	.	.	.	90	2631	7	2542	530.50	355.80	14	.	.	.	false	false	Message: 2614ms	.	.	.	.	.	.	.	.	.	.	.	KEYBOARD	2614	530.50	355.80	cyz.edf	RIGHT	2633	11039619	Full Trial Period	11036986	6	Trial: 6	11036986	11	¾í³ß	Æ¤´ø	ÑÌ»Ò¸×	f	f
cyz	.	.	.	.	.	.	.	.	.	.	15	.	.	.	false	false	Message: 2674ms	.	.	.	.	.	.	.	.	.	.	.	TRIAL_RESULT 0	2674	.	.	cyz.edf	RIGHT	2633	11039619	Full Trial Period	11036986	6	Trial: 6	11036986	11	¾í³ß	Æ¤´ø	ÑÌ»Ò¸×	f	f
cyz	.	.	.	.	.	.	.	.	.	.	1	.	.	.	false	false	Message: -15ms	.	.	.	.	.	.	.	.	.	.	.	TRIALID 6	-15	.	.	cyz.edf	RIGHT	3291	11044434	Full Trial Period	11041143	7	Trial: 7	11041143	55	ÌðÍ²	»ð¾æ	°ôÇò¹÷	j	f
cyz	.	.	.	.	.	.	.	.	.	.	2	.	.	.	false	false	Message: -1ms	.	.	.	.	.	.	.	.	.	.	.	RECCFG CR 1000 2 0 R	-1	.	.	cyz.edf	RIGHT	3291	11044434	Full Trial Period	11041143	7	Trial: 7	11041143	55	ÌðÍ²	»ð¾æ	°ôÇò¹÷	j	f
cyz	.	.	.	.	.	.	.	.	.	.	3	.	.	.	false	false	Message: -1ms	.	.	.	.	.	.	.	.	.	.	.	ELCLCFG TOWER	-1	.	.	cyz.edf	RIGHT	3291	11044434	Full Trial Period	11041143	7	Trial: 7	11041143	55	ÌðÍ²	»ð¾æ	°ôÇò¹÷	j	f
cyz	.	.	.	.	.	.	.	.	.	.	4	.	.	.	false	false	Message: -1ms	.	.	.	.	.	.	.	.	.	.	.	GAZE_COORDS 0.00 0.00 1023.00 767.00	-1	.	.	cyz.edf	RIGHT	3291	11044434	Full Trial Period	11041143	7	Trial: 7	11041143	55	ÌðÍ²	»ð¾æ	°ôÇò¹÷	j	f
cyz	.	.	.	.	.	.	.	.	.	.	5	.	.	.	false	false	Message: -1ms	.	.	.	.	.	.	.	.	.	.	.	THRESHOLDS R 107 215	-1	.	.	cyz.edf	RIGHT	3291	11044434	Full Trial Period	11041143	7	Trial: 7	11041143	55	ÌðÍ²	»ð¾æ	°ôÇò¹÷	j	f
cyz	.	.	.	.	.	.	.	.	.	.	6	.	.	.	false	false	Message: -1ms	.	.	.	.	.	.	.	.	.	.	.	ELCL_PROC CENTROID (3)	-1	.	.	cyz.edf	RIGHT	3291	11044434	Full Trial Period	11041143	7	Trial: 7	11041143	55	ÌðÍ²	»ð¾æ	°ôÇò¹÷	j	f
cyz	.	.	.	.	.	.	.	.	.	.	7	.	.	.	false	false	Message: -1ms	.	.	.	.	.	.	.	.	.	.	.	ELCL_PCR_PARAM 5 3.0	-1	.	.	cyz.edf	RIGHT	3291	11044434	Full Trial Period	11041143	7	Trial: 7	11041143	55	ÌðÍ²	»ð¾æ	°ôÇò¹÷	j	f
cyz	.	.	.	.	.	.	.	.	.	.	8	.	.	.	false	true	Message: 0ms	.	.	.	.	.	.	.	.	.	.	.	!MODE RECORD CR 1000 2 0 R	0	.	.	cyz.edf	RIGHT	3291	11044434	Full Trial Period	11041143	7	Trial: 7	11041143	55	ÌðÍ²	»ð¾æ	°ôÇò¹÷	j	f
cyz	.	.	.	.	231	237	1	7	175.90	415.30	9	.	.	.	false	false	Message: 43ms	.	.	.	.	.	.	.	.	.	.	.	SYNCTIME	43	175.90	415.30	cyz.edf	RIGHT	3291	11044434	Full Trial Period	11041143	7	Trial: 7	11041143	55	ÌðÍ²	»ð¾æ	°ôÇò¹÷	j	f
cyz	.	.	.	.	.	.	.	.	.	.	10	.	.	.	false	false	Message: 937ms	13.41	243.85	55	960	555.30	368.10	3	406.80	906	160.40	423.90	INVISIBLE_BOUNDARY[1]	937	.	.	cyz.edf	RIGHT	3291	11044434	Full Trial Period	11041143	7	Trial: 7	11041143	55	ÌðÍ²	»ð¾æ	°ôÇò¹÷	j	f
cyz	.	.	.	.	.	.	.	.	.	.	11	.	.	.	false	false	Message: 943ms	13.41	243.85	55	960	555.30	368.10	3	406.80	906	160.40	423.90	SYNCTIME	943	.	.	cyz.edf	RIGHT	3291	11044434	Full Trial Period	11041143	7	Trial: 7	11041143	55	ÌðÍ²	»ð¾æ	°ôÇò¹÷	j	f
cyz	.	.	.	.	.	.	.	.	.	.	12	.	.	.	false	false	Message: 2569ms	7.46	158.70	47	2581	896.90	388.10	6	264.40	2535	675.30	358.00	INVISIBLE_BOUNDARY[2]	2569	.	.	cyz.edf	RIGHT	3291	11044434	Full Trial Period	11041143	7	Trial: 7	11041143	55	ÌðÍ²	»ð¾æ	°ôÇò¹÷	j	f
cyz	.	.	.	.	.	.	.	.	.	.	13	.	.	.	false	false	Message: 2576ms	7.46	158.70	47	2581	896.90	388.10	6	264.40	2535	675.30	358.00	SYNCTIME	2576	.	.	cyz.edf	RIGHT	3291	11044434	Full Trial Period	11041143	7	Trial: 7	11041143	55	ÌðÍ²	»ð¾æ	°ôÇò¹÷	j	f
cyz	.	.	.	.	283	3289	9	3007	756.60	358.00	14	.	.	.	false	false	Message: 3273ms	.	.	.	.	.	.	.	.	.	.	.	KEYBOARD	3273	756.60	358.00	cyz.edf	RIGHT	3291	11044434	Full Trial Period	11041143	7	Trial: 7	11041143	55	ÌðÍ²	»ð¾æ	°ôÇò¹÷	j	f
cyz	.	.	.	.	.	.	.	.	.	.	15	.	.	.	false	false	Message: 3335ms	.	.	.	.	.	.	.	.	.	.	.	TRIAL_RESULT 0	3335	.	.	cyz.edf	RIGHT	3291	11044434	Full Trial Period	11041143	7	Trial: 7	11041143	55	ÌðÍ²	»ð¾æ	°ôÇò¹÷	j	f
cyz	.	.	.	.	.	.	.	.	.	.	1	.	.	.	false	false	Message: -1018ms	.	.	.	.	.	.	.	.	.	.	.	TRIALID 7	-1018	.	.	cyz.edf	RIGHT	3330	11050475	Full Trial Period	11047145	8	Trial: 8	11047145	77	µçÊÓ»ú	Ö½Ïä	¹ñ×Ó	f	j
cyz	.	.	.	.	.	.	.	.	.	.	2	.	.	.	false	false	Message: -15ms	.	.	.	.	.	.	.	.	.	.	.	NO Reply is disabled for function eyecmd_printf	-15	.	.	cyz.edf	RIGHT	3330	11050475	Full Trial Period	11047145	8	Trial: 8	11047145	77	µçÊÓ»ú	Ö½Ïä	¹ñ×Ó	f	j
cyz	.	.	.	.	.	.	.	.	.	.	3	.	.	.	false	false	Message: -1ms	.	.	.	.	.	.	.	.	.	.	.	RECCFG CR 1000 2 0 R	-1	.	.	cyz.edf	RIGHT	3330	11050475	Full Trial Period	11047145	8	Trial: 8	11047145	77	µçÊÓ»ú	Ö½Ïä	¹ñ×Ó	f	j
cyz	.	.	.	.	.	.	.	.	.	.	4	.	.	.	false	false	Message: -1ms	.	.	.	.	.	.	.	.	.	.	.	ELCLCFG TOWER	-1	.	.	cyz.edf	RIGHT	3330	11050475	Full Trial Period	11047145	8	Trial: 8	11047145	77	µçÊÓ»ú	Ö½Ïä	¹ñ×Ó	f	j
cyz	.	.	.	.	.	.	.	.	.	.	5	.	.	.	false	false	Message: -1ms	.	.	.	.	.	.	.	.	.	.	.	GAZE_COORDS 0.00 0.00 1023.00 767.00	-1	.	.	cyz.edf	RIGHT	3330	11050475	Full Trial Period	11047145	8	Trial: 8	11047145	77	µçÊÓ»ú	Ö½Ïä	¹ñ×Ó	f	j
cyz	.	.	.	.	.	.	.	.	.	.	6	.	.	.	false	false	Message: -1ms	.	.	.	.	.	.	.	.	.	.	.	THRESHOLDS R 107 215	-1	.	.	cyz.edf	RIGHT	3330	11050475	Full Trial Period	11047145	8	Trial: 8	11047145	77	µçÊÓ»ú	Ö½Ïä	¹ñ×Ó	f	j
cyz	.	.	.	.	.	.	.	.	.	.	7	.	.	.	false	false	Message: -1ms	.	.	.	.	.	.	.	.	.	.	.	ELCL_PROC CENTROID (3)	-1	.	.	cyz.edf	RIGHT	3330	11050475	Full Trial Period	11047145	8	Trial: 8	11047145	77	µçÊÓ»ú	Ö½Ïä	¹ñ×Ó	f	j
cyz	.	.	.	.	.	.	.	.	.	.	8	.	.	.	false	false	Message: -1ms	.	.	.	.	.	.	.	.	.	.	.	ELCL_PCR_PARAM 5 3.0	-1	.	.	cyz.edf	RIGHT	3330	11050475	Full Trial Period	11047145	8	Trial: 8	11047145	77	µçÊÓ»ú	Ö½Ïä	¹ñ×Ó	f	j
cyz	.	.	.	.	.	.	.	.	.	.	9	.	.	.	false	true	Message: 0ms	.	.	.	.	.	.	.	.	.	.	.	!MODE RECORD CR 1000 2 0 R	0	.	.	cyz.edf	RIGHT	3330	11050475	Full Trial Period	11047145	8	Trial: 8	11047145	77	µçÊÓ»ú	Ö½Ïä	¹ñ×Ó	f	j
cyz	.	.	.	.	155	161	1	7	126.40	425.40	10	.	.	.	false	false	Message: 48ms	.	.	.	.	.	.	.	.	.	.	.	SYNCTIME	48	126.40	425.40	cyz.edf	RIGHT	3330	11050475	Full Trial Period	11047145	8	Trial: 8	11047145	77	µçÊÓ»ú	Ö½Ïä	¹ñ×Ó	f	j
cyz	.	.	.	.	.	.	.	.	.	.	11	.	.	.	false	false	Message: 1448ms	0.94	6.02	156	1591	483.70	350.70	4	972.50	1436	508.50	339.80	INVISIBLE_BOUNDARY[1]	1448	.	.	cyz.edf	RIGHT	3330	11050475	Full Trial Period	11047145	8	Trial: 8	11047145	77	µçÊÓ»ú	Ö½Ïä	¹ñ×Ó	f	j
cyz	.	.	.	.	.	.	.	.	.	.	12	.	.	.	false	false	Message: 1456ms	0.94	6.02	156	1591	483.70	350.70	4	972.50	1436	508.50	339.80	SYNCTIME	1456	.	.	cyz.edf	RIGHT	3330	11050475	Full Trial Period	11047145	8	Trial: 8	11047145	77	µçÊÓ»ú	Ö½Ïä	¹ñ×Ó	f	j
cyz	.	.	.	.	.	.	.	.	.	.	13	.	.	.	false	false	Message: 2859ms	1.60	7.60	211	3057	783.30	358.90	7	864.70	2847	831.30	356.90	INVISIBLE_BOUNDARY[2]	2859	.	.	cyz.edf	RIGHT	3330	11050475	Full Trial Period	11047145	8	Trial: 8	11047145	77	µçÊÓ»ú	Ö½Ïä	¹ñ×Ó	f	j
cyz	.	.	.	.	.	.	.	.	.	.	14	.	.	.	false	false	Message: 2864ms	1.60	7.60	211	3057	783.30	358.90	7	864.70	2847	831.30	356.90	SYNCTIME	2864	.	.	cyz.edf	RIGHT	3330	11050475	Full Trial Period	11047145	8	Trial: 8	11047145	77	µçÊÓ»ú	Ö½Ïä	¹ñ×Ó	f	j
cyz	.	.	.	.	179	3328	9	3150	879.80	385.60	15	[1]	2	RECTANGLE_INTERESTAREA	false	false	Message: 3310ms	.	.	.	.	.	.	.	.	.	.	.	KEYBOARD	3310	879.80	385.60	cyz.edf	RIGHT	3330	11050475	Full Trial Period	11047145	8	Trial: 8	11047145	77	µçÊÓ»ú	Ö½Ïä	¹ñ×Ó	f	j
cyz	.	.	.	.	.	.	.	.	.	.	16	.	.	.	false	false	Message: 3375ms	.	.	.	.	.	.	.	.	.	.	.	TRIAL_RESULT 0	3375	.	.	cyz.edf	RIGHT	3330	11050475	Full Trial Period	11047145	8	Trial: 8	11047145	77	µçÊÓ»ú	Ö½Ïä	¹ñ×Ó	f	j
cyz	.	.	.	.	.	.	.	.	.	.	1	.	.	.	false	false	Message: -16ms	.	.	.	.	.	.	.	.	.	.	.	TRIALID 8	-16	.	.	cyz.edf	RIGHT	3181	11055348	Full Trial Period	11052167	9	Trial: 9	11052167	44	Æì¸Ë	±£ÏÕÏä	Î¢²¨Â¯	j	j
cyz	.	.	.	.	.	.	.	.	.	.	2	.	.	.	false	false	Message: -1ms	.	.	.	.	.	.	.	.	.	.	.	RECCFG CR 1000 2 0 R	-1	.	.	cyz.edf	RIGHT	3181	11055348	Full Trial Period	11052167	9	Trial: 9	11052167	44	Æì¸Ë	±£ÏÕÏä	Î¢²¨Â¯	j	j
cyz	.	.	.	.	.	.	.	.	.	.	3	.	.	.	false	false	Message: -1ms	.	.	.	.	.	.	.	.	.	.	.	ELCLCFG TOWER	-1	.	.	cyz.edf	RIGHT	3181	11055348	Full Trial Period	11052167	9	Trial: 9	11052167	44	Æì¸Ë	±£ÏÕÏä	Î¢²¨Â¯	j	j
cyz	.	.	.	.	.	.	.	.	.	.	4	.	.	.	false	false	Message: -1ms	.	.	.	.	.	.	.	.	.	.	.	GAZE_COORDS 0.00 0.00 1023.00 767.00	-1	.	.	cyz.edf	RIGHT	3181	11055348	Full Trial Period	11052167	9	Trial: 9	11052167	44	Æì¸Ë	±£ÏÕÏä	Î¢²¨Â¯	j	j
cyz	.	.	.	.	.	.	.	.	.	.	5	.	.	.	false	false	Message: -1ms	.	.	.	.	.	.	.	.	.	.	.	THRESHOLDS R 107 215	-1	.	.	cyz.edf	RIGHT	3181	11055348	Full Trial Period	11052167	9	Trial: 9	11052167	44	Æì¸Ë	±£ÏÕÏä	Î¢²¨Â¯	j	j
cyz	.	.	.	.	.	.	.	.	.	.	6	.	.	.	false	false	Message: -1ms	.	.	.	.	.	.	.	.	.	.	.	ELCL_PROC CENTROID (3)	-1	.	.	cyz.edf	RIGHT	3181	11055348	Full Trial Period	11052167	9	Trial: 9	11052167	44	Æì¸Ë	±£ÏÕÏä	Î¢²¨Â¯	j	j
cyz	.	.	.	.	.	.	.	.	.	.	7	.	.	.	false	false	Message: -1ms	.	.	.	.	.	.	.	.	.	.	.	ELCL_PCR_PARAM 5 3.0	-1	.	.	cyz.edf	RIGHT	3181	11055348	Full Trial Period	11052167	9	Trial: 9	11052167	44	Æì¸Ë	±£ÏÕÏä	Î¢²¨Â¯	j	j
cyz	.	.	.	.	.	.	.	.	.	.	8	.	.	.	false	true	Message: 0ms	.	.	.	.	.	.	.	.	.	.	.	!MODE RECORD CR 1000 2 0 R	0	.	.	cyz.edf	RIGHT	3181	11055348	Full Trial Period	11052167	9	Trial: 9	11052167	44	Æì¸Ë	±£ÏÕÏä	Î¢²¨Â¯	j	j
cyz	.	.	.	.	268	274	1	7	148.50	419.20	9	.	.	.	false	false	Message: 42ms	.	.	.	.	.	.	.	.	.	.	.	SYNCTIME	42	148.50	419.20	cyz.edf	RIGHT	3181	11055348	Full Trial Period	11052167	9	Trial: 9	11052167	44	Æì¸Ë	±£ÏÕÏä	Î¢²¨Â¯	j	j
cyz	.	.	.	.	.	.	.	.	.	.	10	.	.	.	false	false	Message: 1493ms	0.49	2.29	214	1694	489.50	378.30	3	897.50	1481	482.10	366.30	INVISIBLE_BOUNDARY[1]	1493	.	.	cyz.edf	RIGHT	3181	11055348	Full Trial Period	11052167	9	Trial: 9	11052167	44	Æì¸Ë	±£ÏÕÏä	Î¢²¨Â¯	j	j
cyz	.	.	.	.	.	.	.	.	.	.	11	.	.	.	false	false	Message: 1500ms	0.49	2.29	214	1694	489.50	378.30	3	897.50	1481	482.10	366.30	SYNCTIME	1500	.	.	cyz.edf	RIGHT	3181	11055348	Full Trial Period	11052167	9	Trial: 9	11052167	44	Æì¸Ë	±£ÏÕÏä	Î¢²¨Â¯	j	j
cyz	.	.	.	.	.	.	.	.	.	.	12	.	.	.	false	false	Message: 2507ms	2.13	4.81	443	2937	879.20	359.90	6	676.50	2495	815.50	351.60	INVISIBLE_BOUNDARY[2]	2507	.	.	cyz.edf	RIGHT	3181	11055348	Full Trial Period	11052167	9	Trial: 9	11052167	44	Æì¸Ë	±£ÏÕÏä	Î¢²¨Â¯	j	j
cyz	254	2767	3	2514	.	.	.	.	.	.	13	.	.	.	false	false	Message: 2517ms	2.13	4.81	443	2937	879.20	359.90	6	676.50	2495	815.50	351.60	SYNCTIME	2517	.	.	cyz.edf	RIGHT	3181	11055348	Full Trial Period	11052167	9	Trial: 9	11052167	44	Æì¸Ë	±£ÏÕÏä	Î¢²¨Â¯	j	j
cyz	.	.	.	.	242	3179	7	2938	873.00	385.30	14	[1]	2	RECTANGLE_INTERESTAREA	false	false	Message: 3162ms	.	.	.	.	.	.	.	.	.	.	.	KEYBOARD	3162	873.00	385.30	cyz.edf	RIGHT	3181	11055348	Full Trial Period	11052167	9	Trial: 9	11052167	44	Æì¸Ë	±£ÏÕÏä	Î¢²¨Â¯	j	j
cyz	.	.	.	.	.	.	.	.	.	.	15	.	.	.	false	false	Message: 3237ms	.	.	.	.	.	.	.	.	.	.	.	TRIAL_RESULT 0	3237	.	.	cyz.edf	RIGHT	3181	11055348	Full Trial Period	11052167	9	Trial: 9	11052167	44	Æì¸Ë	±£ÏÕÏä	Î¢²¨Â¯	j	j
cyz	.	.	.	.	.	.	.	.	.	.	1	.	.	.	false	false	Message: -18ms	.	.	.	.	.	.	.	.	.	.	.	TRIALID 9	-18	.	.	cyz.edf	RIGHT	2789	11059932	Full Trial Period	11057143	10	Trial: 10	11057143	62	ÏÉÈËÕÆ	ÉþË÷	µçÏß	j	j
cyz	.	.	.	.	.	.	.	.	.	.	2	.	.	.	false	false	Message: -1ms	.	.	.	.	.	.	.	.	.	.	.	RECCFG CR 1000 2 0 R	-1	.	.	cyz.edf	RIGHT	2789	11059932	Full Trial Period	11057143	10	Trial: 10	11057143	62	ÏÉÈËÕÆ	ÉþË÷	µçÏß	j	j
cyz	.	.	.	.	.	.	.	.	.	.	3	.	.	.	false	false	Message: -1ms	.	.	.	.	.	.	.	.	.	.	.	ELCLCFG TOWER	-1	.	.	cyz.edf	RIGHT	2789	11059932	Full Trial Period	11057143	10	Trial: 10	11057143	62	ÏÉÈËÕÆ	ÉþË÷	µçÏß	j	j
cyz	.	.	.	.	.	.	.	.	.	.	4	.	.	.	false	false	Message: -1ms	.	.	.	.	.	.	.	.	.	.	.	GAZE_COORDS 0.00 0.00 1023.00 767.00	-1	.	.	cyz.edf	RIGHT	2789	11059932	Full Trial Period	11057143	10	Trial: 10	11057143	62	ÏÉÈËÕÆ	ÉþË÷	µçÏß	j	j
cyz	.	.	.	.	.	.	.	.	.	.	5	.	.	.	false	false	Message: -1ms	.	.	.	.	.	.	.	.	.	.	.	THRESHOLDS R 107 215	-1	.	.	cyz.edf	RIGHT	2789	11059932	Full Trial Period	11057143	10	Trial: 10	11057143	62	ÏÉÈËÕÆ	ÉþË÷	µçÏß	j	j
cyz	.	.	.	.	.	.	.	.	.	.	6	.	.	.	false	false	Message: -1ms	.	.	.	.	.	.	.	.	.	.	.	ELCL_PROC CENTROID (3)	-1	.	.	cyz.edf	RIGHT	2789	11059932	Full Trial Period	11057143	10	Trial: 10	11057143	62	ÏÉÈËÕÆ	ÉþË÷	µçÏß	j	j
cyz	.	.	.	.	.	.	.	.	.	.	7	.	.	.	false	false	Message: -1ms	.	.	.	.	.	.	.	.	.	.	.	ELCL_PCR_PARAM 5 3.0	-1	.	.	cyz.edf	RIGHT	2789	11059932	Full Trial Period	11057143	10	Trial: 10	11057143	62	ÏÉÈËÕÆ	ÉþË÷	µçÏß	j	j
cyz	.	.	.	.	.	.	.	.	.	.	8	.	.	.	false	true	Message: 0ms	.	.	.	.	.	.	.	.	.	.	.	!MODE RECORD CR 1000 2 0 R	0	.	.	cyz.edf	RIGHT	2789	11059932	Full Trial Period	11057143	10	Trial: 10	11057143	62	ÏÉÈËÕÆ	ÉþË÷	µçÏß	j	j
cyz	.	.	.	.	165	171	1	7	143.80	419.30	9	.	.	.	false	false	Message: 40ms	.	.	.	.	.	.	.	.	.	.	.	SYNCTIME	40	143.80	419.30	cyz.edf	RIGHT	2789	11059932	Full Trial Period	11057143	10	Trial: 10	11057143	62	ÏÉÈËÕÆ	ÉþË÷	µçÏß	j	j
cyz	.	.	.	.	.	.	.	.	.	.	10	.	.	.	false	false	Message: 1134ms	1.64	9.28	177	1297	529.70	360.90	4	931.50	1121	570.30	336.40	INVISIBLE_BOUNDARY[1]	1134	.	.	cyz.edf	RIGHT	2789	11059932	Full Trial Period	11057143	10	Trial: 10	11057143	62	ÏÉÈËÕÆ	ÉþË÷	µçÏß	j	j
cyz	.	.	.	.	.	.	.	.	.	.	11	.	.	.	false	false	Message: 1140ms	1.64	9.28	177	1297	529.70	360.90	4	931.50	1121	570.30	336.40	SYNCTIME	1140	.	.	cyz.edf	RIGHT	2789	11059932	Full Trial Period	11057143	10	Trial: 10	11057143	62	ÏÉÈËÕÆ	ÉþË÷	µçÏß	j	j
cyz	.	.	.	.	.	.	.	.	.	.	12	.	.	.	false	false	Message: 2338ms	3.34	13.98	239	2404	757.80	339.30	7	862.20	2166	659.70	344.70	INVISIBLE_BOUNDARY[2]	2338	.	.	cyz.edf	RIGHT	2789	11059932	Full Trial Period	11057143	10	Trial: 10	11057143	62	ÏÉÈËÕÆ	ÉþË÷	µçÏß	j	j
cyz	.	.	.	.	.	.	.	.	.	.	13	.	.	.	false	false	Message: 2348ms	3.34	13.98	239	2404	757.80	339.30	7	862.20	2166	659.70	344.70	SYNCTIME	2348	.	.	cyz.edf	RIGHT	2789	11059932	Full Trial Period	11057143	10	Trial: 10	11057143	62	ÏÉÈËÕÆ	ÉþË÷	µçÏß	j	j
cyz	.	.	.	.	244	2787	10	2544	876.20	371.40	14	[1]	2	RECTANGLE_INTERESTAREA	false	false	Message: 2770ms	.	.	.	.	.	.	.	.	.	.	.	KEYBOARD	2770	876.20	371.40	cyz.edf	RIGHT	2789	11059932	Full Trial Period	11057143	10	Trial: 10	11057143	62	ÏÉÈËÕÆ	ÉþË÷	µçÏß	j	j
cyz	.	.	.	.	.	.	.	.	.	.	15	.	.	.	false	false	Message: 2839ms	.	.	.	.	.	.	.	.	.	.	.	TRIAL_RESULT 0	2839	.	.	cyz.edf	RIGHT	2789	11059932	Full Trial Period	11057143	10	Trial: 10	11057143	62	ÏÉÈËÕÆ	ÉþË÷	µçÏß	j	j
cyz	.	.	.	.	.	.	.	.	.	.	1	.	.	.	false	false	Message: -27ms	.	.	.	.	.	.	.	.	.	.	.	TRIALID 10	-27	.	.	cyz.edf	RIGHT	2773	11064491	Full Trial Period	11061718	11	Trial: 11	11061718	98	²£Á§Öé	Å¦¿Û	Í¼ÕÂ	f	j
cyz	.	.	.	.	.	.	.	.	.	.	2	.	.	.	false	false	Message: -1ms	.	.	.	.	.	.	.	.	.	.	.	RECCFG CR 1000 2 0 R	-1	.	.	cyz.edf	RIGHT	2773	11064491	Full Trial Period	11061718	11	Trial: 11	11061718	98	²£Á§Öé	Å¦¿Û	Í¼ÕÂ	f	j
cyz	.	.	.	.	.	.	.	.	.	.	3	.	.	.	false	false	Message: -1ms	.	.	.	.	.	.	.	.	.	.	.	ELCLCFG TOWER	-1	.	.	cyz.edf	RIGHT	2773	11064491	Full Trial Period	11061718	11	Trial: 11	11061718	98	²£Á§Öé	Å¦¿Û	Í¼ÕÂ	f	j
cyz	.	.	.	.	.	.	.	.	.	.	4	.	.	.	false	false	Message: -1ms	.	.	.	.	.	.	.	.	.	.	.	GAZE_COORDS 0.00 0.00 1023.00 767.00	-1	.	.	cyz.edf	RIGHT	2773	11064491	Full Trial Period	11061718	11	Trial: 11	11061718	98	²£Á§Öé	Å¦¿Û	Í¼ÕÂ	f	j
cyz	.	.	.	.	.	.	.	.	.	.	5	.	.	.	false	false	Message: -1ms	.	.	.	.	.	.	.	.	.	.	.	THRESHOLDS R 107 215	-1	.	.	cyz.edf	RIGHT	2773	11064491	Full Trial Period	11061718	11	Trial: 11	11061718	98	²£Á§Öé	Å¦¿Û	Í¼ÕÂ	f	j
cyz	.	.	.	.	.	.	.	.	.	.	6	.	.	.	false	false	Message: -1ms	.	.	.	.	.	.	.	.	.	.	.	ELCL_PROC CENTROID (3)	-1	.	.	cyz.edf	RIGHT	2773	11064491	Full Trial Period	11061718	11	Trial: 11	11061718	98	²£Á§Öé	Å¦¿Û	Í¼ÕÂ	f	j
cyz	.	.	.	.	.	.	.	.	.	.	7	.	.	.	false	false	Message: -1ms	.	.	.	.	.	.	.	.	.	.	.	ELCL_PCR_PARAM 5 3.0	-1	.	.	cyz.edf	RIGHT	2773	11064491	Full Trial Period	11061718	11	Trial: 11	11061718	98	²£Á§Öé	Å¦¿Û	Í¼ÕÂ	f	j
cyz	.	.	.	.	.	.	.	.	.	.	8	.	.	.	false	true	Message: 0ms	.	.	.	.	.	.	.	.	.	.	.	!MODE RECORD CR 1000 2 0 R	0	.	.	cyz.edf	RIGHT	2773	11064491	Full Trial Period	11061718	11	Trial: 11	11061718	98	²£Á§Öé	Å¦¿Û	Í¼ÕÂ	f	j
cyz	.	.	.	.	363	369	1	7	116.50	424.50	9	.	.	.	false	false	Message: 40ms	.	.	.	.	.	.	.	.	.	.	.	SYNCTIME	40	116.50	424.50	cyz.edf	RIGHT	2773	11064491	Full Trial Period	11061718	11	Trial: 11	11061718	98	²£Á§Öé	Å¦¿Û	Í¼ÕÂ	f	j
cyz	.	.	.	.	.	.	.	.	.	.	10	.	.	.	false	false	Message: 895ms	13.22	55.32	239	947	545.40	372.20	2	951.00	709	153.60	412.70	INVISIBLE_BOUNDARY[1]	895	.	.	cyz.edf	RIGHT	2773	11064491	Full Trial Period	11061718	11	Trial: 11	11061718	98	²£Á§Öé	Å¦¿Û	Í¼ÕÂ	f	j
cyz	.	.	.	.	.	.	.	.	.	.	11	.	.	.	false	false	Message: 905ms	13.22	55.32	239	947	545.40	372.20	2	951.00	709	153.60	412.70	SYNCTIME	905	.	.	cyz.edf	RIGHT	2773	11064491	Full Trial Period	11061718	11	Trial: 11	11061718	98	²£Á§Öé	Å¦¿Û	Í¼ÕÂ	f	j
cyz	.	.	.	.	.	.	.	.	.	.	12	.	.	.	false	false	Message: 1792ms	0.40	1.59	251	2022	799.60	353.10	5	718.00	1772	792.30	362.20	INVISIBLE_BOUNDARY[2]	1792	.	.	cyz.edf	RIGHT	2773	11064491	Full Trial Period	11061718	11	Trial: 11	11061718	98	²£Á§Öé	Å¦¿Û	Í¼ÕÂ	f	j
cyz	.	.	.	.	.	.	.	.	.	.	13	.	.	.	false	false	Message: 1798ms	0.40	1.59	251	2022	799.60	353.10	5	718.00	1772	792.30	362.20	SYNCTIME	1798	.	.	cyz.edf	RIGHT	2773	11064491	Full Trial Period	11061718	11	Trial: 11	11061718	98	²£Á§Öé	Å¦¿Û	Í¼ÕÂ	f	j
cyz	.	.	.	.	366	2771	8	2406	512.20	340.80	14	.	.	.	false	false	Message: 2754ms	.	.	.	.	.	.	.	.	.	.	.	KEYBOARD	2754	512.20	340.80	cyz.edf	RIGHT	2773	11064491	Full Trial Period	11061718	11	Trial: 11	11061718	98	²£Á§Öé	Å¦¿Û	Í¼ÕÂ	f	j
cyz	.	.	.	.	.	.	.	.	.	.	15	.	.	.	false	false	Message: 2817ms	.	.	.	.	.	.	.	.	.	.	.	TRIAL_RESULT 0	2817	.	.	cyz.edf	RIGHT	2773	11064491	Full Trial Period	11061718	11	Trial: 11	11061718	98	²£Á§Öé	Å¦¿Û	Í¼ÕÂ	f	j
cyz	.	.	.	.	.	.	.	.	.	.	1	.	.	.	false	false	Message: -21ms	.	.	.	.	.	.	.	.	.	.	.	TRIALID 11	-21	.	.	cyz.edf	RIGHT	3267	11070270	Full Trial Period	11067003	12	Trial: 12	11067003	35	ÓðÃ«Çò	ÊÖÖ¸	°ô°ôÌÇ	j	j
cyz	.	.	.	.	.	.	.	.	.	.	2	.	.	.	false	false	Message: -1ms	.	.	.	.	.	.	.	.	.	.	.	RECCFG CR 1000 2 0 R	-1	.	.	cyz.edf	RIGHT	3267	11070270	Full Trial Period	11067003	12	Trial: 12	11067003	35	ÓðÃ«Çò	ÊÖÖ¸	°ô°ôÌÇ	j	j
cyz	.	.	.	.	.	.	.	.	.	.	3	.	.	.	false	false	Message: -1ms	.	.	.	.	.	.	.	.	.	.	.	ELCLCFG TOWER	-1	.	.	cyz.edf	RIGHT	3267	11070270	Full Trial Period	11067003	12	Trial: 12	11067003	35	ÓðÃ«Çò	ÊÖÖ¸	°ô°ôÌÇ	j	j
cyz	.	.	.	.	.	.	.	.	.	.	4	.	.	.	false	false	Message: -1ms	.	.	.	.	.	.	.	.	.	.	.	GAZE_COORDS 0.00 0.00 1023.00 767.00	-1	.	.	cyz.edf	RIGHT	3267	11070270	Full Trial Period	11067003	12	Trial: 12	11067003	35	ÓðÃ«Çò	ÊÖÖ¸	°ô°ôÌÇ	j	j
cyz	.	.	.	.	.	.	.	.	.	.	5	.	.	.	false	false	Message: -1ms	.	.	.	.	.	.	.	.	.	.	.	THRESHOLDS R 107 215	-1	.	.	cyz.edf	RIGHT	3267	11070270	Full Trial Period	11067003	12	Trial: 12	11067003	35	ÓðÃ«Çò	ÊÖÖ¸	°ô°ôÌÇ	j	j
cyz	.	.	.	.	.	.	.	.	.	.	6	.	.	.	false	false	Message: -1ms	.	.	.	.	.	.	.	.	.	.	.	ELCL_PROC CENTROID (3)	-1	.	.	cyz.edf	RIGHT	3267	11070270	Full Trial Period	11067003	12	Trial: 12	11067003	35	ÓðÃ«Çò	ÊÖÖ¸	°ô°ôÌÇ	j	j
cyz	.	.	.	.	.	.	.	.	.	.	7	.	.	.	false	false	Message: -1ms	.	.	.	.	.	.	.	.	.	.	.	ELCL_PCR_PARAM 5 3.0	-1	.	.	cyz.edf	RIGHT	3267	11070270	Full Trial Period	11067003	12	Trial: 12	11067003	35	ÓðÃ«Çò	ÊÖÖ¸	°ô°ôÌÇ	j	j
cyz	.	.	.	.	.	.	.	.	.	.	8	.	.	.	false	true	Message: 0ms	.	.	.	.	.	.	.	.	.	.	.	!MODE RECORD CR 1000 2 0 R	0	.	.	cyz.edf	RIGHT	3267	11070270	Full Trial Period	11067003	12	Trial: 12	11067003	35	ÓðÃ«Çò	ÊÖÖ¸	°ô°ôÌÇ	j	j
cyz	.	.	.	.	297	303	1	7	116.70	429.20	9	.	.	.	false	false	Message: 45ms	.	.	.	.	.	.	.	.	.	.	.	SYNCTIME	45	116.70	429.20	cyz.edf	RIGHT	3267	11070270	Full Trial Period	11067003	12	Trial: 12	11067003	35	ÓðÃ«Çò	ÊÖÖ¸	°ô°ôÌÇ	j	j
cyz	.	.	.	.	.	.	.	.	.	.	10	.	.	.	false	false	Message: 1141ms	2.23	13.07	171	1298	549.40	368.80	3	885.80	1128	608.80	343.30	INVISIBLE_BOUNDARY[1]	1141	.	.	cyz.edf	RIGHT	3267	11070270	Full Trial Period	11067003	12	Trial: 12	11067003	35	ÓðÃ«Çò	ÊÖÖ¸	°ô°ôÌÇ	j	j
cyz	.	.	.	.	.	.	.	.	.	.	11	.	.	.	false	false	Message: 1145ms	2.23	13.07	171	1298	549.40	368.80	3	885.80	1128	608.80	343.30	SYNCTIME	1145	.	.	cyz.edf	RIGHT	3267	11070270	Full Trial Period	11067003	12	Trial: 12	11067003	35	ÓðÃ«Çò	ÊÖÖ¸	°ô°ôÌÇ	j	j
cyz	.	.	.	.	.	.	.	.	.	.	12	.	.	.	false	false	Message: 2390ms	4.19	18.54	226	2440	709.60	365.70	6	1025.50	2215	587.20	359.60	INVISIBLE_BOUNDARY[2]	2390	.	.	cyz.edf	RIGHT	3267	11070270	Full Trial Period	11067003	12	Trial: 12	11067003	35	ÓðÃ«Çò	ÊÖÖ¸	°ô°ôÌÇ	j	j
cyz	.	.	.	.	.	.	.	.	.	.	13	.	.	.	false	false	Message: 2395ms	4.19	18.54	226	2440	709.60	365.70	6	1025.50	2215	587.20	359.60	SYNCTIME	2395	.	.	cyz.edf	RIGHT	3267	11070270	Full Trial Period	11067003	12	Trial: 12	11067003	35	ÓðÃ«Çò	ÊÖÖ¸	°ô°ôÌÇ	j	j
cyz	.	.	.	.	228	3265	10	3038	565.50	338.30	14	.	.	.	false	false	Message: 3247ms	.	.	.	.	.	.	.	.	.	.	.	KEYBOARD	3247	565.50	338.30	cyz.edf	RIGHT	3267	11070270	Full Trial Period	11067003	12	Trial: 12	11067003	35	ÓðÃ«Çò	ÊÖÖ¸	°ô°ôÌÇ	j	j
cyz	.	.	.	.	.	.	.	.	.	.	15	.	.	.	false	false	Message: 3315ms	.	.	.	.	.	.	.	.	.	.	.	TRIAL_RESULT 0	3315	.	.	cyz.edf	RIGHT	3267	11070270	Full Trial Period	11067003	12	Trial: 12	11067003	35	ÓðÃ«Çò	ÊÖÖ¸	°ô°ôÌÇ	j	j
cyz	.	.	.	.	.	.	.	.	.	.	1	.	.	.	false	false	Message: -19ms	.	.	.	.	.	.	.	.	.	.	.	TRIALID 12	-19	.	.	cyz.edf	RIGHT	2789	11074580	Full Trial Period	11071791	13	Trial: 13	11071791	4	Ì«Ñô	²ÍÅÌ	ÐÉÐÉ	f	f
cyz	.	.	.	.	.	.	.	.	.	.	2	.	.	.	false	false	Message: -1ms	.	.	.	.	.	.	.	.	.	.	.	RECCFG CR 1000 2 0 R	-1	.	.	cyz.edf	RIGHT	2789	11074580	Full Trial Period	11071791	13	Trial: 13	11071791	4	Ì«Ñô	²ÍÅÌ	ÐÉÐÉ	f	f
cyz	.	.	.	.	.	.	.	.	.	.	3	.	.	.	false	false	Message: -1ms	.	.	.	.	.	.	.	.	.	.	.	ELCLCFG TOWER	-1	.	.	cyz.edf	RIGHT	2789	11074580	Full Trial Period	11071791	13	Trial: 13	11071791	4	Ì«Ñô	²ÍÅÌ	ÐÉÐÉ	f	f
cyz	.	.	.	.	.	.	.	.	.	.	4	.	.	.	false	false	Message: -1ms	.	.	.	.	.	.	.	.	.	.	.	GAZE_COORDS 0.00 0.00 1023.00 767.00	-1	.	.	cyz.edf	RIGHT	2789	11074580	Full Trial Period	11071791	13	Trial: 13	11071791	4	Ì«Ñô	²ÍÅÌ	ÐÉÐÉ	f	f
cyz	.	.	.	.	.	.	.	.	.	.	5	.	.	.	false	false	Message: -1ms	.	.	.	.	.	.	.	.	.	.	.	THRESHOLDS R 107 215	-1	.	.	cyz.edf	RIGHT	2789	11074580	Full Trial Period	11071791	13	Trial: 13	11071791	4	Ì«Ñô	²ÍÅÌ	ÐÉÐÉ	f	f
cyz	.	.	.	.	.	.	.	.	.	.	6	.	.	.	false	false	Message: -1ms	.	.	.	.	.	.	.	.	.	.	.	ELCL_PROC CENTROID (3)	-1	.	.	cyz.edf	RIGHT	2789	11074580	Full Trial Period	11071791	13	Trial: 13	11071791	4	Ì«Ñô	²ÍÅÌ	ÐÉÐÉ	f	f
cyz	.	.	.	.	.	.	.	.	.	.	7	.	.	.	false	false	Message: -1ms	.	.	.	.	.	.	.	.	.	.	.	ELCL_PCR_PARAM 5 3.0	-1	.	.	cyz.edf	RIGHT	2789	11074580	Full Trial Period	11071791	13	Trial: 13	11071791	4	Ì«Ñô	²ÍÅÌ	ÐÉÐÉ	f	f
cyz	.	.	.	.	.	.	.	.	.	.	8	.	.	.	false	true	Message: 0ms	.	.	.	.	.	.	.	.	.	.	.	!MODE RECORD CR 1000 2 0 R	0	.	.	cyz.edf	RIGHT	2789	11074580	Full Trial Period	11071791	13	Trial: 13	11071791	4	Ì«Ñô	²ÍÅÌ	ÐÉÐÉ	f	f
cyz	.	.	.	.	221	227	1	7	133.90	423.10	9	.	.	.	false	false	Message: 47ms	.	.	.	.	.	.	.	.	.	.	.	SYNCTIME	47	133.90	423.10	cyz.edf	RIGHT	2789	11074580	Full Trial Period	11071791	13	Trial: 13	11071791	4	Ì«Ñô	²ÍÅÌ	ÐÉÐÉ	f	f
cyz	.	.	.	.	.	.	.	.	.	.	10	.	.	.	false	false	Message: 900ms	3.45	16.64	207	1095	516.50	362.20	3	936.30	889	417.00	372.90	INVISIBLE_BOUNDARY[1]	900	.	.	cyz.edf	RIGHT	2789	11074580	Full Trial Period	11071791	13	Trial: 13	11071791	4	Ì«Ñô	²ÍÅÌ	ÐÉÐÉ	f	f
cyz	.	.	.	.	.	.	.	.	.	.	11	.	.	.	false	false	Message: 906ms	3.45	16.64	207	1095	516.50	362.20	3	936.30	889	417.00	372.90	SYNCTIME	906	.	.	cyz.edf	RIGHT	2789	11074580	Full Trial Period	11071791	13	Trial: 13	11071791	4	Ì«Ñô	²ÍÅÌ	ÐÉÐÉ	f	f
cyz	.	.	.	.	.	.	.	.	.	.	12	.	.	.	false	false	Message: 1854ms	0.89	4.27	209	2051	857.50	345.70	5	830.50	1843	850.30	370.80	INVISIBLE_BOUNDARY[2]	1854	.	.	cyz.edf	RIGHT	2789	11074580	Full Trial Period	11071791	13	Trial: 13	11071791	4	Ì«Ñô	²ÍÅÌ	ÐÉÐÉ	f	f
cyz	.	.	.	.	.	.	.	.	.	.	13	.	.	.	false	false	Message: 1864ms	0.89	4.27	209	2051	857.50	345.70	5	830.50	1843	850.30	370.80	SYNCTIME	1864	.	.	cyz.edf	RIGHT	2789	11074580	Full Trial Period	11071791	13	Trial: 13	11071791	4	Ì«Ñô	²ÍÅÌ	ÐÉÐÉ	f	f
cyz	.	.	.	.	269	2787	8	2519	420.00	364.90	14	.	.	.	false	false	Message: 2770ms	.	.	.	.	.	.	.	.	.	.	.	KEYBOARD	2770	420.00	364.90	cyz.edf	RIGHT	2789	11074580	Full Trial Period	11071791	13	Trial: 13	11071791	4	Ì«Ñô	²ÍÅÌ	ÐÉÐÉ	f	f
cyz	.	.	.	.	.	.	.	.	.	.	15	.	.	.	false	false	Message: 2836ms	.	.	.	.	.	.	.	.	.	.	.	TRIAL_RESULT 0	2836	.	.	cyz.edf	RIGHT	2789	11074580	Full Trial Period	11071791	13	Trial: 13	11071791	4	Ì«Ñô	²ÍÅÌ	ÐÉÐÉ	f	f
cyz	.	.	.	.	.	.	.	.	.	.	1	.	.	.	false	false	Message: -16ms	.	.	.	.	.	.	.	.	.	.	.	TRIALID 13	-16	.	.	cyz.edf	RIGHT	2113	11078301	Full Trial Period	11076188	14	Trial: 14	11076188	133	³ß×Ó	µçÏß	Ë®Í°	j	f
cyz	.	.	.	.	.	.	.	.	.	.	2	.	.	.	false	false	Message: -1ms	.	.	.	.	.	.	.	.	.	.	.	RECCFG CR 1000 2 0 R	-1	.	.	cyz.edf	RIGHT	2113	11078301	Full Trial Period	11076188	14	Trial: 14	11076188	133	³ß×Ó	µçÏß	Ë®Í°	j	f
cyz	.	.	.	.	.	.	.	.	.	.	3	.	.	.	false	false	Message: -1ms	.	.	.	.	.	.	.	.	.	.	.	ELCLCFG TOWER	-1	.	.	cyz.edf	RIGHT	2113	11078301	Full Trial Period	11076188	14	Trial: 14	11076188	133	³ß×Ó	µçÏß	Ë®Í°	j	f
cyz	.	.	.	.	.	.	.	.	.	.	4	.	.	.	false	false	Message: -1ms	.	.	.	.	.	.	.	.	.	.	.	GAZE_COORDS 0.00 0.00 1023.00 767.00	-1	.	.	cyz.edf	RIGHT	2113	11078301	Full Trial Period	11076188	14	Trial: 14	11076188	133	³ß×Ó	µçÏß	Ë®Í°	j	f
cyz	.	.	.	.	.	.	.	.	.	.	5	.	.	.	false	false	Message: -1ms	.	.	.	.	.	.	.	.	.	.	.	THRESHOLDS R 107 215	-1	.	.	cyz.edf	RIGHT	2113	11078301	Full Trial Period	11076188	14	Trial: 14	11076188	133	³ß×Ó	µçÏß	Ë®Í°	j	f
cyz	.	.	.	.	.	.	.	.	.	.	6	.	.	.	false	false	Message: -1ms	.	.	.	.	.	.	.	.	.	.	.	ELCL_PROC CENTROID (3)	-1	.	.	cyz.edf	RIGHT	2113	11078301	Full Trial Period	11076188	14	Trial: 14	11076188	133	³ß×Ó	µçÏß	Ë®Í°	j	f
cyz	.	.	.	.	.	.	.	.	.	.	7	.	.	.	false	false	Message: -1ms	.	.	.	.	.	.	.	.	.	.	.	ELCL_PCR_PARAM 5 3.0	-1	.	.	cyz.edf	RIGHT	2113	11078301	Full Trial Period	11076188	14	Trial: 14	11076188	133	³ß×Ó	µçÏß	Ë®Í°	j	f
cyz	.	.	.	.	.	.	.	.	.	.	8	.	.	.	false	true	Message: 0ms	.	.	.	.	.	.	.	.	.	.	.	!MODE RECORD CR 1000 2 0 R	0	.	.	cyz.edf	RIGHT	2113	11078301	Full Trial Period	11076188	14	Trial: 14	11076188	133	³ß×Ó	µçÏß	Ë®Í°	j	f
cyz	.	.	.	.	277	283	1	7	148.50	407.90	9	.	.	.	false	false	Message: 42ms	.	.	.	.	.	.	.	.	.	.	.	SYNCTIME	42	148.50	407.90	cyz.edf	RIGHT	2113	11078301	Full Trial Period	11076188	14	Trial: 14	11076188	133	³ß×Ó	µçÏß	Ë®Í°	j	f
cyz	.	.	.	.	.	.	.	.	.	.	10	.	.	.	false	false	Message: 645ms	2.34	10.43	224	856	505.40	370.60	3	973.20	633	571.40	355.40	INVISIBLE_BOUNDARY[1]	645	.	.	cyz.edf	RIGHT	2113	11078301	Full Trial Period	11076188	14	Trial: 14	11076188	133	³ß×Ó	µçÏß	Ë®Í°	j	f
cyz	.	.	.	.	.	.	.	.	.	.	11	.	.	.	false	false	Message: 650ms	2.34	10.43	224	856	505.40	370.60	3	973.20	633	571.40	355.40	SYNCTIME	650	.	.	cyz.edf	RIGHT	2113	11078301	Full Trial Period	11076188	14	Trial: 14	11076188	133	³ß×Ó	µçÏß	Ë®Í°	j	f
cyz	.	.	.	.	.	.	.	.	.	.	12	.	.	.	false	false	Message: 1641ms	1.88	7.14	263	1667	706.80	346.30	5	904.60	1405	652.40	338.70	INVISIBLE_BOUNDARY[2]	1641	.	.	cyz.edf	RIGHT	2113	11078301	Full Trial Period	11076188	14	Trial: 14	11076188	133	³ß×Ó	µçÏß	Ë®Í°	j	f
cyz	.	.	.	.	.	.	.	.	.	.	13	.	.	.	false	false	Message: 1649ms	1.88	7.14	263	1667	706.80	346.30	5	904.60	1405	652.40	338.70	SYNCTIME	1649	.	.	cyz.edf	RIGHT	2113	11078301	Full Trial Period	11076188	14	Trial: 14	11076188	133	³ß×Ó	µçÏß	Ë®Í°	j	f
cyz	.	.	.	.	312	2111	7	1800	868.50	380.10	14	[1]	2	RECTANGLE_INTERESTAREA	false	false	Message: 2094ms	.	.	.	.	.	.	.	.	.	.	.	KEYBOARD	2094	868.50	380.10	cyz.edf	RIGHT	2113	11078301	Full Trial Period	11076188	14	Trial: 14	11076188	133	³ß×Ó	µçÏß	Ë®Í°	j	f
cyz	.	.	.	.	.	.	.	.	.	.	15	.	.	.	false	false	Message: 2153ms	.	.	.	.	.	.	.	.	.	.	.	TRIAL_RESULT 0	2153	.	.	cyz.edf	RIGHT	2113	11078301	Full Trial Period	11076188	14	Trial: 14	11076188	133	³ß×Ó	µçÏß	Ë®Í°	j	f
cyz	.	.	.	.	.	.	.	.	.	.	1	.	.	.	false	false	Message: -15ms	.	.	.	.	.	.	.	.	.	.	.	TRIALID 14	-15	.	.	cyz.edf	RIGHT	2482	11082885	Full Trial Period	11080403	15	Trial: 15	11080403	16	ÅûÈø	·Éµú	Õë¹Ü	f	f
cyz	.	.	.	.	.	.	.	.	.	.	2	.	.	.	false	false	Message: -1ms	.	.	.	.	.	.	.	.	.	.	.	RECCFG CR 1000 2 0 R	-1	.	.	cyz.edf	RIGHT	2482	11082885	Full Trial Period	11080403	15	Trial: 15	11080403	16	ÅûÈø	·Éµú	Õë¹Ü	f	f
cyz	.	.	.	.	.	.	.	.	.	.	3	.	.	.	false	false	Message: -1ms	.	.	.	.	.	.	.	.	.	.	.	ELCLCFG TOWER	-1	.	.	cyz.edf	RIGHT	2482	11082885	Full Trial Period	11080403	15	Trial: 15	11080403	16	ÅûÈø	·Éµú	Õë¹Ü	f	f
cyz	.	.	.	.	.	.	.	.	.	.	4	.	.	.	false	false	Message: -1ms	.	.	.	.	.	.	.	.	.	.	.	GAZE_COORDS 0.00 0.00 1023.00 767.00	-1	.	.	cyz.edf	RIGHT	2482	11082885	Full Trial Period	11080403	15	Trial: 15	11080403	16	ÅûÈø	·Éµú	Õë¹Ü	f	f
cyz	.	.	.	.	.	.	.	.	.	.	5	.	.	.	false	false	Message: -1ms	.	.	.	.	.	.	.	.	.	.	.	THRESHOLDS R 107 215	-1	.	.	cyz.edf	RIGHT	2482	11082885	Full Trial Period	11080403	15	Trial: 15	11080403	16	ÅûÈø	·Éµú	Õë¹Ü	f	f
cyz	.	.	.	.	.	.	.	.	.	.	6	.	.	.	false	false	Message: -1ms	.	.	.	.	.	.	.	.	.	.	.	ELCL_PROC CENTROID (3)	-1	.	.	cyz.edf	RIGHT	2482	11082885	Full Trial Period	11080403	15	Trial: 15	11080403	16	ÅûÈø	·Éµú	Õë¹Ü	f	f
cyz	.	.	.	.	.	.	.	.	.	.	7	.	.	.	false	false	Message: -1ms	.	.	.	.	.	.	.	.	.	.	.	ELCL_PCR_PARAM 5 3.0	-1	.	.	cyz.edf	RIGHT	2482	11082885	Full Trial Period	11080403	15	Trial: 15	11080403	16	ÅûÈø	·Éµú	Õë¹Ü	f	f
cyz	.	.	.	.	.	.	.	.	.	.	8	.	.	.	false	true	Message: 0ms	.	.	.	.	.	.	.	.	.	.	.	!MODE RECORD CR 1000 2 0 R	0	.	.	cyz.edf	RIGHT	2482	11082885	Full Trial Period	11080403	15	Trial: 15	11080403	16	ÅûÈø	·Éµú	Õë¹Ü	f	f
cyz	.	.	.	.	467	473	1	7	129.30	423.00	9	.	.	.	false	false	Message: 43ms	.	.	.	.	.	.	.	.	.	.	.	SYNCTIME	43	129.30	423.00	cyz.edf	RIGHT	2482	11082885	Full Trial Period	11080403	15	Trial: 15	11080403	16	ÅûÈø	·Éµú	Õë¹Ü	f	f
cyz	.	.	.	.	.	.	.	.	.	.	10	.	.	.	false	false	Message: 654ms	7.95	29.33	271	855	494.90	373.90	2	867.20	585	262.20	398.50	INVISIBLE_BOUNDARY[1]	654	.	.	cyz.edf	RIGHT	2482	11082885	Full Trial Period	11080403	15	Trial: 15	11080403	16	ÅûÈø	·Éµú	Õë¹Ü	f	f
cyz	.	.	.	.	.	.	.	.	.	.	11	.	.	.	false	false	Message: 660ms	7.95	29.33	271	855	494.90	373.90	2	867.20	585	262.20	398.50	SYNCTIME	660	.	.	cyz.edf	RIGHT	2482	11082885	Full Trial Period	11080403	15	Trial: 15	11080403	16	ÅûÈø	·Éµú	Õë¹Ü	f	f
cyz	.	.	.	.	.	.	.	.	.	.	12	.	.	.	false	false	Message: 1583ms	0.70	2.93	238	1809	772.70	344.90	5	867.00	1572	777.00	364.60	INVISIBLE_BOUNDARY[2]	1583	.	.	cyz.edf	RIGHT	2482	11082885	Full Trial Period	11080403	15	Trial: 15	11080403	16	ÅûÈø	·Éµú	Õë¹Ü	f	f
cyz	.	.	.	.	.	.	.	.	.	.	13	.	.	.	false	false	Message: 1592ms	0.70	2.93	238	1809	772.70	344.90	5	867.00	1572	777.00	364.60	SYNCTIME	1592	.	.	cyz.edf	RIGHT	2482	11082885	Full Trial Period	11080403	15	Trial: 15	11080403	16	ÅûÈø	·Éµú	Õë¹Ü	f	f
cyz	.	.	.	.	200	2480	9	2281	461.80	358.50	14	.	.	.	false	false	Message: 2463ms	.	.	.	.	.	.	.	.	.	.	.	KEYBOARD	2463	461.80	358.50	cyz.edf	RIGHT	2482	11082885	Full Trial Period	11080403	15	Trial: 15	11080403	16	ÅûÈø	·Éµú	Õë¹Ü	f	f
cyz	.	.	.	.	.	.	.	.	.	.	15	.	.	.	false	false	Message: 2521ms	.	.	.	.	.	.	.	.	.	.	.	TRIAL_RESULT 0	2521	.	.	cyz.edf	RIGHT	2482	11082885	Full Trial Period	11080403	15	Trial: 15	11080403	16	ÅûÈø	·Éµú	Õë¹Ü	f	f
cyz	.	.	.	.	.	.	.	.	.	.	1	.	.	.	false	false	Message: -18ms	.	.	.	.	.	.	.	.	.	.	.	TRIALID 15	-18	.	.	cyz.edf	RIGHT	2052	11086574	Full Trial Period	11084522	16	Trial: 16	11084522	110	±ÊÍ²	¿óÈªË®	°ôÇò¹÷	f	j
cyz	.	.	.	.	.	.	.	.	.	.	2	.	.	.	false	false	Message: -1ms	.	.	.	.	.	.	.	.	.	.	.	RECCFG CR 1000 2 0 R	-1	.	.	cyz.edf	RIGHT	2052	11086574	Full Trial Period	11084522	16	Trial: 16	11084522	110	±ÊÍ²	¿óÈªË®	°ôÇò¹÷	f	j
cyz	.	.	.	.	.	.	.	.	.	.	3	.	.	.	false	false	Message: -1ms	.	.	.	.	.	.	.	.	.	.	.	ELCLCFG TOWER	-1	.	.	cyz.edf	RIGHT	2052	11086574	Full Trial Period	11084522	16	Trial: 16	11084522	110	±ÊÍ²	¿óÈªË®	°ôÇò¹÷	f	j
cyz	.	.	.	.	.	.	.	.	.	.	4	.	.	.	false	false	Message: -1ms	.	.	.	.	.	.	.	.	.	.	.	GAZE_COORDS 0.00 0.00 1023.00 767.00	-1	.	.	cyz.edf	RIGHT	2052	11086574	Full Trial Period	11084522	16	Trial: 16	11084522	110	±ÊÍ²	¿óÈªË®	°ôÇò¹÷	f	j
cyz	.	.	.	.	.	.	.	.	.	.	5	.	.	.	false	false	Message: -1ms	.	.	.	.	.	.	.	.	.	.	.	THRESHOLDS R 107 215	-1	.	.	cyz.edf	RIGHT	2052	11086574	Full Trial Period	11084522	16	Trial: 16	11084522	110	±ÊÍ²	¿óÈªË®	°ôÇò¹÷	f	j
cyz	.	.	.	.	.	.	.	.	.	.	6	.	.	.	false	false	Message: -1ms	.	.	.	.	.	.	.	.	.	.	.	ELCL_PROC CENTROID (3)	-1	.	.	cyz.edf	RIGHT	2052	11086574	Full Trial Period	11084522	16	Trial: 16	11084522	110	±ÊÍ²	¿óÈªË®	°ôÇò¹÷	f	j
cyz	.	.	.	.	.	.	.	.	.	.	7	.	.	.	false	false	Message: -1ms	.	.	.	.	.	.	.	.	.	.	.	ELCL_PCR_PARAM 5 3.0	-1	.	.	cyz.edf	RIGHT	2052	11086574	Full Trial Period	11084522	16	Trial: 16	11084522	110	±ÊÍ²	¿óÈªË®	°ôÇò¹÷	f	j
cyz	.	.	.	.	.	.	.	.	.	.	8	.	.	.	false	true	Message: 0ms	.	.	.	.	.	.	.	.	.	.	.	!MODE RECORD CR 1000 2 0 R	0	.	.	cyz.edf	RIGHT	2052	11086574	Full Trial Period	11084522	16	Trial: 16	11084522	110	±ÊÍ²	¿óÈªË®	°ôÇò¹÷	f	j
cyz	.	.	.	.	361	367	1	7	135.30	418.80	9	.	.	.	false	false	Message: 48ms	.	.	.	.	.	.	.	.	.	.	.	SYNCTIME	48	135.30	418.80	cyz.edf	RIGHT	2052	11086574	Full Trial Period	11084522	16	Trial: 16	11084522	110	±ÊÍ²	¿óÈªË®	°ôÇò¹÷	f	j
cyz	.	.	.	.	.	.	.	.	.	.	10	.	.	.	false	false	Message: 611ms	14.97	76.79	195	660	588.10	337.70	2	705.00	466	150.60	423.40	INVISIBLE_BOUNDARY[1]	611	.	.	cyz.edf	RIGHT	2052	11086574	Full Trial Period	11084522	16	Trial: 16	11084522	110	±ÊÍ²	¿óÈªË®	°ôÇò¹÷	f	j
cyz	.	.	.	.	.	.	.	.	.	.	11	.	.	.	false	false	Message: 615ms	14.97	76.79	195	660	588.10	337.70	2	705.00	466	150.60	423.40	SYNCTIME	615	.	.	cyz.edf	RIGHT	2052	11086574	Full Trial Period	11084522	16	Trial: 16	11084522	110	±ÊÍ²	¿óÈªË®	°ôÇò¹÷	f	j
cyz	.	.	.	.	.	.	.	.	.	.	12	.	.	.	false	false	Message: 1356ms	2.32	10.08	230	1573	777.40	340.70	5	861.20	1344	846.20	332.30	INVISIBLE_BOUNDARY[2]	1356	.	.	cyz.edf	RIGHT	2052	11086574	Full Trial Period	11084522	16	Trial: 16	11084522	110	±ÊÍ²	¿óÈªË®	°ôÇò¹÷	f	j
cyz	125	1488	2	1364	.	.	.	.	.	.	13	.	.	.	false	false	Message: 1364ms	2.32	10.08	230	1573	777.40	340.70	5	861.20	1344	846.20	332.30	SYNCTIME	1364	.	.	cyz.edf	RIGHT	2052	11086574	Full Trial Period	11084522	16	Trial: 16	11084522	110	±ÊÍ²	¿óÈªË®	°ôÇò¹÷	f	j
cyz	.	.	.	.	167	2050	8	1884	439.40	356.70	14	.	.	.	false	false	Message: 2033ms	.	.	.	.	.	.	.	.	.	.	.	KEYBOARD	2033	439.40	356.70	cyz.edf	RIGHT	2052	11086574	Full Trial Period	11084522	16	Trial: 16	11084522	110	±ÊÍ²	¿óÈªË®	°ôÇò¹÷	f	j
cyz	.	.	.	.	.	.	.	.	.	.	15	.	.	.	false	false	Message: 2092ms	.	.	.	.	.	.	.	.	.	.	.	TRIAL_RESULT 0	2092	.	.	cyz.edf	RIGHT	2052	11086574	Full Trial Period	11084522	16	Trial: 16	11084522	110	±ÊÍ²	¿óÈªË®	°ôÇò¹÷	f	j
cyz	.	.	.	.	.	.	.	.	.	.	1	.	.	.	false	false	Message: -22ms	.	.	.	.	.	.	.	.	.	.	.	TRIALID 16	-22	.	.	cyz.edf	RIGHT	2101	11090310	Full Trial Period	11088209	17	Trial: 17	11088209	1	µÆÅÝ	ÆøÇò	éÏé­	f	f
cyz	.	.	.	.	.	.	.	.	.	.	2	.	.	.	false	false	Message: -1ms	.	.	.	.	.	.	.	.	.	.	.	RECCFG CR 1000 2 0 R	-1	.	.	cyz.edf	RIGHT	2101	11090310	Full Trial Period	11088209	17	Trial: 17	11088209	1	µÆÅÝ	ÆøÇò	éÏé­	f	f
cyz	.	.	.	.	.	.	.	.	.	.	3	.	.	.	false	false	Message: -1ms	.	.	.	.	.	.	.	.	.	.	.	ELCLCFG TOWER	-1	.	.	cyz.edf	RIGHT	2101	11090310	Full Trial Period	11088209	17	Trial: 17	11088209	1	µÆÅÝ	ÆøÇò	éÏé­	f	f
cyz	.	.	.	.	.	.	.	.	.	.	4	.	.	.	false	false	Message: -1ms	.	.	.	.	.	.	.	.	.	.	.	GAZE_COORDS 0.00 0.00 1023.00 767.00	-1	.	.	cyz.edf	RIGHT	2101	11090310	Full Trial Period	11088209	17	Trial: 17	11088209	1	µÆÅÝ	ÆøÇò	éÏé­	f	f
cyz	.	.	.	.	.	.	.	.	.	.	5	.	.	.	false	false	Message: -1ms	.	.	.	.	.	.	.	.	.	.	.	THRESHOLDS R 107 215	-1	.	.	cyz.edf	RIGHT	2101	11090310	Full Trial Period	11088209	17	Trial: 17	11088209	1	µÆÅÝ	ÆøÇò	éÏé­	f	f
cyz	.	.	.	.	.	.	.	.	.	.	6	.	.	.	false	false	Message: -1ms	.	.	.	.	.	.	.	.	.	.	.	ELCL_PROC CENTROID (3)	-1	.	.	cyz.edf	RIGHT	2101	11090310	Full Trial Period	11088209	17	Trial: 17	11088209	1	µÆÅÝ	ÆøÇò	éÏé­	f	f
cyz	.	.	.	.	.	.	.	.	.	.	7	.	.	.	false	false	Message: -1ms	.	.	.	.	.	.	.	.	.	.	.	ELCL_PCR_PARAM 5 3.0	-1	.	.	cyz.edf	RIGHT	2101	11090310	Full Trial Period	11088209	17	Trial: 17	11088209	1	µÆÅÝ	ÆøÇò	éÏé­	f	f
cyz	.	.	.	.	.	.	.	.	.	.	8	.	.	.	false	true	Message: 0ms	.	.	.	.	.	.	.	.	.	.	.	!MODE RECORD CR 1000 2 0 R	0	.	.	cyz.edf	RIGHT	2101	11090310	Full Trial Period	11088209	17	Trial: 17	11088209	1	µÆÅÝ	ÆøÇò	éÏé­	f	f
cyz	.	.	.	.	442	448	1	7	157.00	415.80	9	.	.	.	false	false	Message: 44ms	.	.	.	.	.	.	.	.	.	.	.	SYNCTIME	44	157.00	415.80	cyz.edf	RIGHT	2101	11090310	Full Trial Period	11088209	17	Trial: 17	11088209	1	µÆÅÝ	ÆøÇò	éÏé­	f	f
cyz	.	.	.	.	.	.	.	.	.	.	10	.	.	.	false	false	Message: 768ms	4.33	19.07	227	822	459.10	372.20	2	937.30	596	333.00	383.20	INVISIBLE_BOUNDARY[1]	768	.	.	cyz.edf	RIGHT	2101	11090310	Full Trial Period	11088209	17	Trial: 17	11088209	1	µÆÅÝ	ÆøÇò	éÏé­	f	f
cyz	.	.	.	.	.	.	.	.	.	.	11	.	.	.	false	false	Message: 777ms	4.33	19.07	227	822	459.10	372.20	2	937.30	596	333.00	383.20	SYNCTIME	777	.	.	cyz.edf	RIGHT	2101	11090310	Full Trial Period	11088209	17	Trial: 17	11088209	1	µÆÅÝ	ÆøÇò	éÏé­	f	f
cyz	.	.	.	.	.	.	.	.	.	.	12	.	.	.	false	false	Message: 1618ms	1.51	5.30	285	1890	810.10	352.40	5	706.80	1606	770.00	332.70	INVISIBLE_BOUNDARY[2]	1618	.	.	cyz.edf	RIGHT	2101	11090310	Full Trial Period	11088209	17	Trial: 17	11088209	1	µÆÅÝ	ÆøÇò	éÏé­	f	f
cyz	185	1809	2	1625	.	.	.	.	.	.	13	.	.	.	false	false	Message: 1627ms	1.51	5.30	285	1890	810.10	352.40	5	706.80	1606	770.00	332.70	SYNCTIME	1627	.	.	cyz.edf	RIGHT	2101	11090310	Full Trial Period	11088209	17	Trial: 17	11088209	1	µÆÅÝ	ÆøÇò	éÏé­	f	f
cyz	.	.	.	.	101	2099	7	1999	885.20	387.60	14	[1]	2	RECTANGLE_INTERESTAREA	false	false	Message: 2082ms	.	.	.	.	.	.	.	.	.	.	.	KEYBOARD	2082	885.20	387.60	cyz.edf	RIGHT	2101	11090310	Full Trial Period	11088209	17	Trial: 17	11088209	1	µÆÅÝ	ÆøÇò	éÏé­	f	f
cyz	.	.	.	.	.	.	.	.	.	.	15	.	.	.	false	false	Message: 2143ms	.	.	.	.	.	.	.	.	.	.	.	TRIAL_RESULT 0	2143	.	.	cyz.edf	RIGHT	2101	11090310	Full Trial Period	11088209	17	Trial: 17	11088209	1	µÆÅÝ	ÆøÇò	éÏé­	f	f
cyz	.	.	.	.	.	.	.	.	.	.	1	.	.	.	false	false	Message: -15ms	.	.	.	.	.	.	.	.	.	.	.	TRIALID 17	-15	.	.	cyz.edf	RIGHT	1985	11094061	Full Trial Period	11092076	18	Trial: 18	11092076	14	ÁïÁïÇò	ÊÁ×Ó	ÔÂ±ý	j	j
cyz	.	.	.	.	.	.	.	.	.	.	2	.	.	.	false	false	Message: -1ms	.	.	.	.	.	.	.	.	.	.	.	RECCFG CR 1000 2 0 R	-1	.	.	cyz.edf	RIGHT	1985	11094061	Full Trial Period	11092076	18	Trial: 18	11092076	14	ÁïÁïÇò	ÊÁ×Ó	ÔÂ±ý	j	j
cyz	.	.	.	.	.	.	.	.	.	.	3	.	.	.	false	false	Message: -1ms	.	.	.	.	.	.	.	.	.	.	.	ELCLCFG TOWER	-1	.	.	cyz.edf	RIGHT	1985	11094061	Full Trial Period	11092076	18	Trial: 18	11092076	14	ÁïÁïÇò	ÊÁ×Ó	ÔÂ±ý	j	j
cyz	.	.	.	.	.	.	.	.	.	.	4	.	.	.	false	false	Message: -1ms	.	.	.	.	.	.	.	.	.	.	.	GAZE_COORDS 0.00 0.00 1023.00 767.00	-1	.	.	cyz.edf	RIGHT	1985	11094061	Full Trial Period	11092076	18	Trial: 18	11092076	14	ÁïÁïÇò	ÊÁ×Ó	ÔÂ±ý	j	j
cyz	.	.	.	.	.	.	.	.	.	.	5	.	.	.	false	false	Message: -1ms	.	.	.	.	.	.	.	.	.	.	.	THRESHOLDS R 107 215	-1	.	.	cyz.edf	RIGHT	1985	11094061	Full Trial Period	11092076	18	Trial: 18	11092076	14	ÁïÁïÇò	ÊÁ×Ó	ÔÂ±ý	j	j
cyz	.	.	.	.	.	.	.	.	.	.	6	.	.	.	false	false	Message: -1ms	.	.	.	.	.	.	.	.	.	.	.	ELCL_PROC CENTROID (3)	-1	.	.	cyz.edf	RIGHT	1985	11094061	Full Trial Period	11092076	18	Trial: 18	11092076	14	ÁïÁïÇò	ÊÁ×Ó	ÔÂ±ý	j	j
cyz	.	.	.	.	.	.	.	.	.	.	7	.	.	.	false	false	Message: -1ms	.	.	.	.	.	.	.	.	.	.	.	ELCL_PCR_PARAM 5 3.0	-1	.	.	cyz.edf	RIGHT	1985	11094061	Full Trial Period	11092076	18	Trial: 18	11092076	14	ÁïÁïÇò	ÊÁ×Ó	ÔÂ±ý	j	j
cyz	.	.	.	.	.	.	.	.	.	.	8	.	.	.	false	true	Message: 0ms	.	.	.	.	.	.	.	.	.	.	.	!MODE RECORD CR 1000 2 0 R	0	.	.	cyz.edf	RIGHT	1985	11094061	Full Trial Period	11092076	18	Trial: 18	11092076	14	ÁïÁïÇò	ÊÁ×Ó	ÔÂ±ý	j	j
cyz	.	.	.	.	337	343	1	7	160.30	412.70	9	.	.	.	false	false	Message: 43ms	.	.	.	.	.	.	.	.	.	.	.	SYNCTIME	43	160.30	412.70	cyz.edf	RIGHT	1985	11094061	Full Trial Period	11092076	18	Trial: 18	11092076	14	ÁïÁïÇò	ÊÁ×Ó	ÔÂ±ý	j	j
cyz	.	.	.	.	.	.	.	.	.	.	10	.	.	.	false	false	Message: 471ms	1.52	7.25	210	668	520.90	356.90	2	858.50	459	564.10	347.90	INVISIBLE_BOUNDARY[1]	471	.	.	cyz.edf	RIGHT	1985	11094061	Full Trial Period	11092076	18	Trial: 18	11092076	14	ÁïÁïÇò	ÊÁ×Ó	ÔÂ±ý	j	j
cyz	.	.	.	.	.	.	.	.	.	.	11	.	.	.	false	false	Message: 476ms	1.52	7.25	210	668	520.90	356.90	2	858.50	459	564.10	347.90	SYNCTIME	476	.	.	cyz.edf	RIGHT	1985	11094061	Full Trial Period	11092076	18	Trial: 18	11092076	14	ÁïÁïÇò	ÊÁ×Ó	ÔÂ±ý	j	j
cyz	.	.	.	.	.	.	.	.	.	.	12	.	.	.	false	false	Message: 1180ms	1.96	9.45	207	1373	867.60	349.60	4	719.10	1167	809.10	356.20	INVISIBLE_BOUNDARY[2]	1180	.	.	cyz.edf	RIGHT	1985	11094061	Full Trial Period	11092076	18	Trial: 18	11092076	14	ÁïÁïÇò	ÊÁ×Ó	ÔÂ±ý	j	j
cyz	.	.	.	.	.	.	.	.	.	.	13	.	.	.	false	false	Message: 1185ms	1.96	9.45	207	1373	867.60	349.60	4	719.10	1167	809.10	356.20	SYNCTIME	1185	.	.	cyz.edf	RIGHT	1985	11094061	Full Trial Period	11092076	18	Trial: 18	11092076	14	ÁïÁïÇò	ÊÁ×Ó	ÔÂ±ý	j	j
cyz	.	.	.	.	.	.	.	.	.	.	14	.	.	.	false	false	Message: 1966ms	3.85	175.07	22	1983	646.60	342.20	8	253.20	1962	535.00	350.10	KEYBOARD	1966	.	.	cyz.edf	RIGHT	1985	11094061	Full Trial Period	11092076	18	Trial: 18	11092076	14	ÁïÁïÇò	ÊÁ×Ó	ÔÂ±ý	j	j
cyz	.	.	.	.	.	.	.	.	.	.	15	.	.	.	false	false	Message: 2031ms	.	.	.	.	.	.	.	.	.	.	.	TRIAL_RESULT 0	2031	.	.	cyz.edf	RIGHT	1985	11094061	Full Trial Period	11092076	18	Trial: 18	11092076	14	ÁïÁïÇò	ÊÁ×Ó	ÔÂ±ý	j	j
cyz	.	.	.	.	.	.	.	.	.	.	1	.	.	.	false	false	Message: -520ms	.	.	.	.	.	.	.	.	.	.	.	TRIALID 18	-520	.	.	cyz.edf	RIGHT	2265	11098254	Full Trial Period	11095989	19	Trial: 19	11095989	145	ÁïÁïÇò	Ã¢¹û	ÌðÍ²	j	f
cyz	.	.	.	.	.	.	.	.	.	.	2	.	.	.	false	false	Message: -1ms	.	.	.	.	.	.	.	.	.	.	.	RECCFG CR 1000 2 0 R	-1	.	.	cyz.edf	RIGHT	2265	11098254	Full Trial Period	11095989	19	Trial: 19	11095989	145	ÁïÁïÇò	Ã¢¹û	ÌðÍ²	j	f
cyz	.	.	.	.	.	.	.	.	.	.	3	.	.	.	false	false	Message: -1ms	.	.	.	.	.	.	.	.	.	.	.	ELCLCFG TOWER	-1	.	.	cyz.edf	RIGHT	2265	11098254	Full Trial Period	11095989	19	Trial: 19	11095989	145	ÁïÁïÇò	Ã¢¹û	ÌðÍ²	j	f
cyz	.	.	.	.	.	.	.	.	.	.	4	.	.	.	false	false	Message: -1ms	.	.	.	.	.	.	.	.	.	.	.	GAZE_COORDS 0.00 0.00 1023.00 767.00	-1	.	.	cyz.edf	RIGHT	2265	11098254	Full Trial Period	11095989	19	Trial: 19	11095989	145	ÁïÁïÇò	Ã¢¹û	ÌðÍ²	j	f
cyz	.	.	.	.	.	.	.	.	.	.	5	.	.	.	false	false	Message: -1ms	.	.	.	.	.	.	.	.	.	.	.	THRESHOLDS R 107 215	-1	.	.	cyz.edf	RIGHT	2265	11098254	Full Trial Period	11095989	19	Trial: 19	11095989	145	ÁïÁïÇò	Ã¢¹û	ÌðÍ²	j	f
cyz	.	.	.	.	.	.	.	.	.	.	6	.	.	.	false	false	Message: -1ms	.	.	.	.	.	.	.	.	.	.	.	ELCL_PROC CENTROID (3)	-1	.	.	cyz.edf	RIGHT	2265	11098254	Full Trial Period	11095989	19	Trial: 19	11095989	145	ÁïÁïÇò	Ã¢¹û	ÌðÍ²	j	f
cyz	.	.	.	.	.	.	.	.	.	.	7	.	.	.	false	false	Message: -1ms	.	.	.	.	.	.	.	.	.	.	.	ELCL_PCR_PARAM 5 3.0	-1	.	.	cyz.edf	RIGHT	2265	11098254	Full Trial Period	11095989	19	Trial: 19	11095989	145	ÁïÁïÇò	Ã¢¹û	ÌðÍ²	j	f
cyz	.	.	.	.	.	.	.	.	.	.	8	.	.	.	false	true	Message: 0ms	.	.	.	.	.	.	.	.	.	.	.	!MODE RECORD CR 1000 2 0 R	0	.	.	cyz.edf	RIGHT	2265	11098254	Full Trial Period	11095989	19	Trial: 19	11095989	145	ÁïÁïÇò	Ã¢¹û	ÌðÍ²	j	f
cyz	102	102	1	1	.	.	.	.	.	.	9	.	.	.	false	false	Message: 46ms	.	.	162	162	156.90	433.70	1	665.50	1	.	.	SYNCTIME	46	.	.	cyz.edf	RIGHT	2265	11098254	Full Trial Period	11095989	19	Trial: 19	11095989	145	ÁïÁïÇò	Ã¢¹û	ÌðÍ²	j	f
cyz	.	.	.	.	.	.	.	.	.	.	10	.	.	.	false	false	Message: 669ms	2.12	11.40	186	843	477.10	378.60	3	740.80	658	537.90	368.90	INVISIBLE_BOUNDARY[1]	669	.	.	cyz.edf	RIGHT	2265	11098254	Full Trial Period	11095989	19	Trial: 19	11095989	145	ÁïÁïÇò	Ã¢¹û	ÌðÍ²	j	f
cyz	110	786	2	677	.	.	.	.	.	.	11	.	.	.	false	false	Message: 680ms	2.12	11.40	186	843	477.10	378.60	3	740.80	658	537.90	368.90	SYNCTIME	680	.	.	cyz.edf	RIGHT	2265	11098254	Full Trial Period	11095989	19	Trial: 19	11095989	145	ÁïÁïÇò	Ã¢¹û	ÌðÍ²	j	f
cyz	.	.	.	.	.	.	.	.	.	.	12	.	.	.	false	false	Message: 1552ms	1.15	5.21	220	1756	910.10	343.30	6	793.30	1537	924.70	373.90	INVISIBLE_BOUNDARY[2]	1552	.	.	cyz.edf	RIGHT	2265	11098254	Full Trial Period	11095989	19	Trial: 19	11095989	145	ÁïÁïÇò	Ã¢¹û	ÌðÍ²	j	f
cyz	121	1681	3	1561	.	.	.	.	.	.	13	.	.	.	false	false	Message: 1562ms	1.15	5.21	220	1756	910.10	343.30	6	793.30	1537	924.70	373.90	SYNCTIME	1562	.	.	cyz.edf	RIGHT	2265	11098254	Full Trial Period	11095989	19	Trial: 19	11095989	145	ÁïÁïÇò	Ã¢¹û	ÌðÍ²	j	f
cyz	.	.	.	.	326	2263	8	1938	872.70	381.50	14	[1]	2	RECTANGLE_INTERESTAREA	false	false	Message: 2246ms	.	.	.	.	.	.	.	.	.	.	.	KEYBOARD	2246	872.70	381.50	cyz.edf	RIGHT	2265	11098254	Full Trial Period	11095989	19	Trial: 19	11095989	145	ÁïÁïÇò	Ã¢¹û	ÌðÍ²	j	f
cyz	.	.	.	.	.	.	.	.	.	.	15	.	.	.	false	false	Message: 2308ms	.	.	.	.	.	.	.	.	.	.	.	TRIAL_RESULT 0	2308	.	.	cyz.edf	RIGHT	2265	11098254	Full Trial Period	11095989	19	Trial: 19	11095989	145	ÁïÁïÇò	Ã¢¹û	ÌðÍ²	j	f
cyz	.	.	.	.	.	.	.	.	.	.	1	.	.	.	false	false	Message: -17ms	.	.	.	.	.	.	.	.	.	.	.	TRIALID 19	-17	.	.	cyz.edf	RIGHT	2757	11102567	Full Trial Period	11099810	20	Trial: 20	11099810	72	Ãµ¹å	ÍøÇò	éÙ×Ó	j	j
cyz	.	.	.	.	.	.	.	.	.	.	2	.	.	.	false	false	Message: -1ms	.	.	.	.	.	.	.	.	.	.	.	RECCFG CR 1000 2 0 R	-1	.	.	cyz.edf	RIGHT	2757	11102567	Full Trial Period	11099810	20	Trial: 20	11099810	72	Ãµ¹å	ÍøÇò	éÙ×Ó	j	j
cyz	.	.	.	.	.	.	.	.	.	.	3	.	.	.	false	false	Message: -1ms	.	.	.	.	.	.	.	.	.	.	.	ELCLCFG TOWER	-1	.	.	cyz.edf	RIGHT	2757	11102567	Full Trial Period	11099810	20	Trial: 20	11099810	72	Ãµ¹å	ÍøÇò	éÙ×Ó	j	j
cyz	.	.	.	.	.	.	.	.	.	.	4	.	.	.	false	false	Message: -1ms	.	.	.	.	.	.	.	.	.	.	.	GAZE_COORDS 0.00 0.00 1023.00 767.00	-1	.	.	cyz.edf	RIGHT	2757	11102567	Full Trial Period	11099810	20	Trial: 20	11099810	72	Ãµ¹å	ÍøÇò	éÙ×Ó	j	j
cyz	.	.	.	.	.	.	.	.	.	.	5	.	.	.	false	false	Message: -1ms	.	.	.	.	.	.	.	.	.	.	.	THRESHOLDS R 107 215	-1	.	.	cyz.edf	RIGHT	2757	11102567	Full Trial Period	11099810	20	Trial: 20	11099810	72	Ãµ¹å	ÍøÇò	éÙ×Ó	j	j
cyz	.	.	.	.	.	.	.	.	.	.	6	.	.	.	false	false	Message: -1ms	.	.	.	.	.	.	.	.	.	.	.	ELCL_PROC CENTROID (3)	-1	.	.	cyz.edf	RIGHT	2757	11102567	Full Trial Period	11099810	20	Trial: 20	11099810	72	Ãµ¹å	ÍøÇò	éÙ×Ó	j	j
cyz	.	.	.	.	.	.	.	.	.	.	7	.	.	.	false	false	Message: -1ms	.	.	.	.	.	.	.	.	.	.	.	ELCL_PCR_PARAM 5 3.0	-1	.	.	cyz.edf	RIGHT	2757	11102567	Full Trial Period	11099810	20	Trial: 20	11099810	72	Ãµ¹å	ÍøÇò	éÙ×Ó	j	j
cyz	.	.	.	.	.	.	.	.	.	.	8	.	.	.	false	true	Message: 0ms	.	.	.	.	.	.	.	.	.	.	.	!MODE RECORD CR 1000 2 0 R	0	.	.	cyz.edf	RIGHT	2757	11102567	Full Trial Period	11099810	20	Trial: 20	11099810	72	Ãµ¹å	ÍøÇò	éÙ×Ó	j	j
cyz	.	.	.	.	459	465	1	7	143.60	425.00	9	.	.	.	false	false	Message: 41ms	.	.	.	.	.	.	.	.	.	.	.	SYNCTIME	41	143.60	425.00	cyz.edf	RIGHT	2757	11102567	Full Trial Period	11099810	20	Trial: 20	11099810	72	Ãµ¹å	ÍøÇò	éÙ×Ó	j	j
cyz	.	.	.	.	.	.	.	.	.	.	10	.	.	.	false	false	Message: 503ms	11.65	42.67	273	738	481.20	362.60	1	776.60	466	139.20	423.80	INVISIBLE_BOUNDARY[1]	503	.	.	cyz.edf	RIGHT	2757	11102567	Full Trial Period	11099810	20	Trial: 20	11099810	72	Ãµ¹å	ÍøÇò	éÙ×Ó	j	j
cyz	.	.	.	.	.	.	.	.	.	.	11	.	.	.	false	false	Message: 508ms	11.65	42.67	273	738	481.20	362.60	1	776.60	466	139.20	423.80	SYNCTIME	508	.	.	cyz.edf	RIGHT	2757	11102567	Full Trial Period	11099810	20	Trial: 20	11099810	72	Ãµ¹å	ÍøÇò	éÙ×Ó	j	j
cyz	.	.	.	.	.	.	.	.	.	.	12	.	.	.	false	false	Message: 2269ms	5.83	22.41	260	2366	841.50	354.00	5	665.30	2107	670.70	382.60	INVISIBLE_BOUNDARY[2]	2269	.	.	cyz.edf	RIGHT	2757	11102567	Full Trial Period	11099810	20	Trial: 20	11099810	72	Ãµ¹å	ÍøÇò	éÙ×Ó	j	j
cyz	.	.	.	.	.	.	.	.	.	.	13	.	.	.	false	false	Message: 2274ms	5.83	22.41	260	2366	841.50	354.00	5	665.30	2107	670.70	382.60	SYNCTIME	2274	.	.	cyz.edf	RIGHT	2757	11102567	Full Trial Period	11099810	20	Trial: 20	11099810	72	Ãµ¹å	ÍøÇò	éÙ×Ó	j	j
cyz	.	.	.	.	310	2755	7	2446	883.60	388.10	14	[1]	2	RECTANGLE_INTERESTAREA	false	false	Message: 2738ms	.	.	.	.	.	.	.	.	.	.	.	KEYBOARD	2738	883.60	388.10	cyz.edf	RIGHT	2757	11102567	Full Trial Period	11099810	20	Trial: 20	11099810	72	Ãµ¹å	ÍøÇò	éÙ×Ó	j	j
cyz	.	.	.	.	.	.	.	.	.	.	15	.	.	.	false	false	Message: 2802ms	.	.	.	.	.	.	.	.	.	.	.	TRIAL_RESULT 0	2802	.	.	cyz.edf	RIGHT	2757	11102567	Full Trial Period	11099810	20	Trial: 20	11099810	72	Ãµ¹å	ÍøÇò	éÙ×Ó	j	j
cyz	.	.	.	.	.	.	.	.	.	.	1	.	.	.	false	false	Message: -15ms	.	.	.	.	.	.	.	.	.	.	.	TRIALID 20	-15	.	.	cyz.edf	RIGHT	4528	11109494	Full Trial Period	11104966	21	Trial: 21	11104966	21	ÒÂ¼Ü	ÇúÆæ±ý	Í¼ÕÂ	j	j
cyz	.	.	.	.	.	.	.	.	.	.	2	.	.	.	false	false	Message: -1ms	.	.	.	.	.	.	.	.	.	.	.	RECCFG CR 1000 2 0 R	-1	.	.	cyz.edf	RIGHT	4528	11109494	Full Trial Period	11104966	21	Trial: 21	11104966	21	ÒÂ¼Ü	ÇúÆæ±ý	Í¼ÕÂ	j	j
cyz	.	.	.	.	.	.	.	.	.	.	3	.	.	.	false	false	Message: -1ms	.	.	.	.	.	.	.	.	.	.	.	ELCLCFG TOWER	-1	.	.	cyz.edf	RIGHT	4528	11109494	Full Trial Period	11104966	21	Trial: 21	11104966	21	ÒÂ¼Ü	ÇúÆæ±ý	Í¼ÕÂ	j	j
cyz	.	.	.	.	.	.	.	.	.	.	4	.	.	.	false	false	Message: -1ms	.	.	.	.	.	.	.	.	.	.	.	GAZE_COORDS 0.00 0.00 1023.00 767.00	-1	.	.	cyz.edf	RIGHT	4528	11109494	Full Trial Period	11104966	21	Trial: 21	11104966	21	ÒÂ¼Ü	ÇúÆæ±ý	Í¼ÕÂ	j	j
cyz	.	.	.	.	.	.	.	.	.	.	5	.	.	.	false	false	Message: -1ms	.	.	.	.	.	.	.	.	.	.	.	THRESHOLDS R 107 215	-1	.	.	cyz.edf	RIGHT	4528	11109494	Full Trial Period	11104966	21	Trial: 21	11104966	21	ÒÂ¼Ü	ÇúÆæ±ý	Í¼ÕÂ	j	j
cyz	.	.	.	.	.	.	.	.	.	.	6	.	.	.	false	false	Message: -1ms	.	.	.	.	.	.	.	.	.	.	.	ELCL_PROC CENTROID (3)	-1	.	.	cyz.edf	RIGHT	4528	11109494	Full Trial Period	11104966	21	Trial: 21	11104966	21	ÒÂ¼Ü	ÇúÆæ±ý	Í¼ÕÂ	j	j
cyz	.	.	.	.	.	.	.	.	.	.	7	.	.	.	false	false	Message: -1ms	.	.	.	.	.	.	.	.	.	.	.	ELCL_PCR_PARAM 5 3.0	-1	.	.	cyz.edf	RIGHT	4528	11109494	Full Trial Period	11104966	21	Trial: 21	11104966	21	ÒÂ¼Ü	ÇúÆæ±ý	Í¼ÕÂ	j	j
cyz	.	.	.	.	.	.	.	.	.	.	8	.	.	.	false	true	Message: 0ms	.	.	.	.	.	.	.	.	.	.	.	!MODE RECORD CR 1000 2 0 R	0	.	.	cyz.edf	RIGHT	4528	11109494	Full Trial Period	11104966	21	Trial: 21	11104966	21	ÒÂ¼Ü	ÇúÆæ±ý	Í¼ÕÂ	j	j
cyz	.	.	.	.	369	375	1	7	121.50	426.00	9	.	.	.	false	false	Message: 42ms	.	.	.	.	.	.	.	.	.	.	.	SYNCTIME	42	121.50	426.00	cyz.edf	RIGHT	4528	11109494	Full Trial Period	11104966	21	Trial: 21	11104966	21	ÒÂ¼Ü	ÇúÆæ±ý	Í¼ÕÂ	j	j
cyz	.	.	.	.	.	.	.	.	.	.	10	.	.	.	false	false	Message: 2276ms	0.28	0.99	281	2544	534.20	347.50	4	931.90	2264	526.30	349.10	INVISIBLE_BOUNDARY[1]	2276	.	.	cyz.edf	RIGHT	4528	11109494	Full Trial Period	11104966	21	Trial: 21	11104966	21	ÒÂ¼Ü	ÇúÆæ±ý	Í¼ÕÂ	j	j
cyz	.	.	.	.	.	.	.	.	.	.	11	.	.	.	false	false	Message: 2284ms	0.28	0.99	281	2544	534.20	347.50	4	931.90	2264	526.30	349.10	SYNCTIME	2284	.	.	cyz.edf	RIGHT	4528	11109494	Full Trial Period	11104966	21	Trial: 21	11104966	21	ÒÂ¼Ü	ÇúÆæ±ý	Í¼ÕÂ	j	j
cyz	.	.	.	.	.	.	.	.	.	.	12	.	.	.	false	false	Message: 3286ms	1.91	5.77	331	3601	727.50	376.30	6	801.20	3271	779.90	355.50	INVISIBLE_BOUNDARY[2]	3286	.	.	cyz.edf	RIGHT	4528	11109494	Full Trial Period	11104966	21	Trial: 21	11104966	21	ÒÂ¼Ü	ÇúÆæ±ý	Í¼ÕÂ	j	j
cyz	229	3519	2	3291	.	.	.	.	.	.	13	.	.	.	false	false	Message: 3292ms	1.91	5.77	331	3601	727.50	376.30	6	801.20	3271	779.90	355.50	SYNCTIME	3292	.	.	cyz.edf	RIGHT	4528	11109494	Full Trial Period	11104966	21	Trial: 21	11104966	21	ÒÂ¼Ü	ÇúÆæ±ý	Í¼ÕÂ	j	j
cyz	.	.	.	.	31	4526	11	4496	880.00	375.60	14	[1]	2	RECTANGLE_INTERESTAREA	false	false	Message: 4510ms	.	.	.	.	.	.	.	.	.	.	.	KEYBOARD	4510	880.00	375.60	cyz.edf	RIGHT	4528	11109494	Full Trial Period	11104966	21	Trial: 21	11104966	21	ÒÂ¼Ü	ÇúÆæ±ý	Í¼ÕÂ	j	j
cyz	.	.	.	.	.	.	.	.	.	.	15	.	.	.	false	false	Message: 4575ms	.	.	.	.	.	.	.	.	.	.	.	TRIAL_RESULT 0	4575	.	.	cyz.edf	RIGHT	4528	11109494	Full Trial Period	11104966	21	Trial: 21	11104966	21	ÒÂ¼Ü	ÇúÆæ±ý	Í¼ÕÂ	j	j
cyz	.	.	.	.	.	.	.	.	.	.	1	.	.	.	false	false	Message: -16ms	.	.	.	.	.	.	.	.	.	.	.	TRIALID 21	-16	.	.	cyz.edf	RIGHT	3073	11114247	Full Trial Period	11111174	22	Trial: 22	11111174	109	ÕíÍ·	Ïà¿ò	±Ê¼Ç±¾	j	j
cyz	.	.	.	.	.	.	.	.	.	.	2	.	.	.	false	false	Message: -1ms	.	.	.	.	.	.	.	.	.	.	.	RECCFG CR 1000 2 0 R	-1	.	.	cyz.edf	RIGHT	3073	11114247	Full Trial Period	11111174	22	Trial: 22	11111174	109	ÕíÍ·	Ïà¿ò	±Ê¼Ç±¾	j	j
cyz	.	.	.	.	.	.	.	.	.	.	3	.	.	.	false	false	Message: -1ms	.	.	.	.	.	.	.	.	.	.	.	ELCLCFG TOWER	-1	.	.	cyz.edf	RIGHT	3073	11114247	Full Trial Period	11111174	22	Trial: 22	11111174	109	ÕíÍ·	Ïà¿ò	±Ê¼Ç±¾	j	j
cyz	.	.	.	.	.	.	.	.	.	.	4	.	.	.	false	false	Message: -1ms	.	.	.	.	.	.	.	.	.	.	.	GAZE_COORDS 0.00 0.00 1023.00 767.00	-1	.	.	cyz.edf	RIGHT	3073	11114247	Full Trial Period	11111174	22	Trial: 22	11111174	109	ÕíÍ·	Ïà¿ò	±Ê¼Ç±¾	j	j
cyz	.	.	.	.	.	.	.	.	.	.	5	.	.	.	false	false	Message: -1ms	.	.	.	.	.	.	.	.	.	.	.	THRESHOLDS R 107 215	-1	.	.	cyz.edf	RIGHT	3073	11114247	Full Trial Period	11111174	22	Trial: 22	11111174	109	ÕíÍ·	Ïà¿ò	±Ê¼Ç±¾	j	j
cyz	.	.	.	.	.	.	.	.	.	.	6	.	.	.	false	false	Message: -1ms	.	.	.	.	.	.	.	.	.	.	.	ELCL_PROC CENTROID (3)	-1	.	.	cyz.edf	RIGHT	3073	11114247	Full Trial Period	11111174	22	Trial: 22	11111174	109	ÕíÍ·	Ïà¿ò	±Ê¼Ç±¾	j	j
cyz	.	.	.	.	.	.	.	.	.	.	7	.	.	.	false	false	Message: -1ms	.	.	.	.	.	.	.	.	.	.	.	ELCL_PCR_PARAM 5 3.0	-1	.	.	cyz.edf	RIGHT	3073	11114247	Full Trial Period	11111174	22	Trial: 22	11111174	109	ÕíÍ·	Ïà¿ò	±Ê¼Ç±¾	j	j
cyz	.	.	.	.	.	.	.	.	.	.	8	.	.	.	false	true	Message: 0ms	.	.	.	.	.	.	.	.	.	.	.	!MODE RECORD CR 1000 2 0 R	0	.	.	cyz.edf	RIGHT	3073	11114247	Full Trial Period	11111174	22	Trial: 22	11111174	109	ÕíÍ·	Ïà¿ò	±Ê¼Ç±¾	j	j
cyz	.	.	.	.	395	401	1	7	137.20	420.60	9	.	.	.	false	false	Message: 49ms	.	.	.	.	.	.	.	.	.	.	.	SYNCTIME	49	137.20	420.60	cyz.edf	RIGHT	3073	11114247	Full Trial Period	11111174	22	Trial: 22	11111174	109	ÕíÍ·	Ïà¿ò	±Ê¼Ç±¾	j	j
cyz	.	.	.	.	.	.	.	.	.	.	10	.	.	.	false	false	Message: 939ms	1.05	5.91	177	1103	555.50	330.10	2	981.10	927	563.40	358.90	INVISIBLE_BOUNDARY[1]	939	.	.	cyz.edf	RIGHT	3073	11114247	Full Trial Period	11111174	22	Trial: 22	11111174	109	ÕíÍ·	Ïà¿ò	±Ê¼Ç±¾	j	j
cyz	87	1035	1	949	.	.	.	.	.	.	11	.	.	.	false	false	Message: 950ms	1.05	5.91	177	1103	555.50	330.10	2	981.10	927	563.40	358.90	SYNCTIME	950	.	.	cyz.edf	RIGHT	3073	11114247	Full Trial Period	11111174	22	Trial: 22	11111174	109	ÕíÍ·	Ïà¿ò	±Ê¼Ç±¾	j	j
cyz	.	.	.	.	.	.	.	.	.	.	12	.	.	.	false	false	Message: 2101ms	1.44	8.76	164	2251	723.50	353.50	5	877.80	2088	759.70	332.00	INVISIBLE_BOUNDARY[2]	2101	.	.	cyz.edf	RIGHT	3073	11114247	Full Trial Period	11111174	22	Trial: 22	11111174	109	ÕíÍ·	Ïà¿ò	±Ê¼Ç±¾	j	j
cyz	.	.	.	.	.	.	.	.	.	.	13	.	.	.	false	false	Message: 2108ms	1.44	8.76	164	2251	723.50	353.50	5	877.80	2088	759.70	332.00	SYNCTIME	2108	.	.	cyz.edf	RIGHT	3073	11114247	Full Trial Period	11111174	22	Trial: 22	11111174	109	ÕíÍ·	Ïà¿ò	±Ê¼Ç±¾	j	j
cyz	.	.	.	.	.	.	.	.	.	.	14	.	.	.	false	false	Message: 3053ms	7.40	189.76	39	3071	852.10	373.90	8	278.70	3033	635.70	336.50	KEYBOARD	3053	.	.	cyz.edf	RIGHT	3073	11114247	Full Trial Period	11111174	22	Trial: 22	11111174	109	ÕíÍ·	Ïà¿ò	±Ê¼Ç±¾	j	j
cyz	.	.	.	.	.	.	.	.	.	.	15	.	.	.	false	false	Message: 3120ms	.	.	.	.	.	.	.	.	.	.	.	TRIAL_RESULT 0	3120	.	.	cyz.edf	RIGHT	3073	11114247	Full Trial Period	11111174	22	Trial: 22	11111174	109	ÕíÍ·	Ïà¿ò	±Ê¼Ç±¾	j	j
cyz	.	.	.	.	.	.	.	.	.	.	1	.	.	.	false	false	Message: -15ms	.	.	.	.	.	.	.	.	.	.	.	TRIALID 22	-15	.	.	cyz.edf	RIGHT	2717	11118464	Full Trial Period	11115747	23	Trial: 23	11115747	78	ºÉ°üµ°	ºôÀ²È¦	ÊÖïí	j	j
cyz	.	.	.	.	.	.	.	.	.	.	2	.	.	.	false	false	Message: -1ms	.	.	.	.	.	.	.	.	.	.	.	RECCFG CR 1000 2 0 R	-1	.	.	cyz.edf	RIGHT	2717	11118464	Full Trial Period	11115747	23	Trial: 23	11115747	78	ºÉ°üµ°	ºôÀ²È¦	ÊÖïí	j	j
cyz	.	.	.	.	.	.	.	.	.	.	3	.	.	.	false	false	Message: -1ms	.	.	.	.	.	.	.	.	.	.	.	ELCLCFG TOWER	-1	.	.	cyz.edf	RIGHT	2717	11118464	Full Trial Period	11115747	23	Trial: 23	11115747	78	ºÉ°üµ°	ºôÀ²È¦	ÊÖïí	j	j
cyz	.	.	.	.	.	.	.	.	.	.	4	.	.	.	false	false	Message: -1ms	.	.	.	.	.	.	.	.	.	.	.	GAZE_COORDS 0.00 0.00 1023.00 767.00	-1	.	.	cyz.edf	RIGHT	2717	11118464	Full Trial Period	11115747	23	Trial: 23	11115747	78	ºÉ°üµ°	ºôÀ²È¦	ÊÖïí	j	j
cyz	.	.	.	.	.	.	.	.	.	.	5	.	.	.	false	false	Message: -1ms	.	.	.	.	.	.	.	.	.	.	.	THRESHOLDS R 107 215	-1	.	.	cyz.edf	RIGHT	2717	11118464	Full Trial Period	11115747	23	Trial: 23	11115747	78	ºÉ°üµ°	ºôÀ²È¦	ÊÖïí	j	j
cyz	.	.	.	.	.	.	.	.	.	.	6	.	.	.	false	false	Message: -1ms	.	.	.	.	.	.	.	.	.	.	.	ELCL_PROC CENTROID (3)	-1	.	.	cyz.edf	RIGHT	2717	11118464	Full Trial Period	11115747	23	Trial: 23	11115747	78	ºÉ°üµ°	ºôÀ²È¦	ÊÖïí	j	j
cyz	.	.	.	.	.	.	.	.	.	.	7	.	.	.	false	false	Message: -1ms	.	.	.	.	.	.	.	.	.	.	.	ELCL_PCR_PARAM 5 3.0	-1	.	.	cyz.edf	RIGHT	2717	11118464	Full Trial Period	11115747	23	Trial: 23	11115747	78	ºÉ°üµ°	ºôÀ²È¦	ÊÖïí	j	j
cyz	.	.	.	.	.	.	.	.	.	.	8	.	.	.	false	true	Message: 0ms	.	.	.	.	.	.	.	.	.	.	.	!MODE RECORD CR 1000 2 0 R	0	.	.	cyz.edf	RIGHT	2717	11118464	Full Trial Period	11115747	23	Trial: 23	11115747	78	ºÉ°üµ°	ºôÀ²È¦	ÊÖïí	j	j
cyz	.	.	.	.	284	290	1	7	144.40	414.80	9	.	.	.	false	false	Message: 43ms	.	.	.	.	.	.	.	.	.	.	.	SYNCTIME	43	144.40	414.80	cyz.edf	RIGHT	2717	11118464	Full Trial Period	11115747	23	Trial: 23	11115747	78	ºÉ°üµ°	ºôÀ²È¦	ÊÖïí	j	j
cyz	.	.	.	.	.	.	.	.	.	.	10	.	.	.	false	false	Message: 1163ms	10.26	193.65	53	1194	598.50	378.70	3	323.30	1142	298.70	412.40	INVISIBLE_BOUNDARY[1]	1163	.	.	cyz.edf	RIGHT	2717	11118464	Full Trial Period	11115747	23	Trial: 23	11115747	78	ºÉ°üµ°	ºôÀ²È¦	ÊÖïí	j	j
cyz	.	.	.	.	.	.	.	.	.	.	11	.	.	.	false	false	Message: 1168ms	10.26	193.65	53	1194	598.50	378.70	3	323.30	1142	298.70	412.40	SYNCTIME	1168	.	.	cyz.edf	RIGHT	2717	11118464	Full Trial Period	11115747	23	Trial: 23	11115747	78	ºÉ°üµ°	ºôÀ²È¦	ÊÖïí	j	j
cyz	.	.	.	.	.	.	.	.	.	.	12	.	.	.	false	false	Message: 1839ms	1.49	5.45	273	2100	880.00	419.50	6	701.20	1828	905.20	382.80	INVISIBLE_BOUNDARY[2]	1839	.	.	cyz.edf	RIGHT	2717	11118464	Full Trial Period	11115747	23	Trial: 23	11115747	78	ºÉ°üµ°	ºôÀ²È¦	ÊÖïí	j	j
cyz	.	.	.	.	.	.	.	.	.	.	13	.	.	.	false	false	Message: 1843ms	1.49	5.45	273	2100	880.00	419.50	6	701.20	1828	905.20	382.80	SYNCTIME	1843	.	.	cyz.edf	RIGHT	2717	11118464	Full Trial Period	11115747	23	Trial: 23	11115747	78	ºÉ°üµ°	ºôÀ²È¦	ÊÖïí	j	j
cyz	.	.	.	.	.	.	.	.	.	.	14	.	.	.	false	false	Message: 2699ms	4.07	193.85	21	2715	676.50	339.70	9	266.10	2695	558.60	330.70	KEYBOARD	2699	.	.	cyz.edf	RIGHT	2717	11118464	Full Trial Period	11115747	23	Trial: 23	11115747	78	ºÉ°üµ°	ºôÀ²È¦	ÊÖïí	j	j
cyz	.	.	.	.	.	.	.	.	.	.	15	.	.	.	false	false	Message: 2765ms	.	.	.	.	.	.	.	.	.	.	.	TRIAL_RESULT 0	2765	.	.	cyz.edf	RIGHT	2717	11118464	Full Trial Period	11115747	23	Trial: 23	11115747	78	ºÉ°üµ°	ºôÀ²È¦	ÊÖïí	j	j
cyz	.	.	.	.	.	.	.	.	.	.	1	.	.	.	false	false	Message: -23ms	.	.	.	.	.	.	.	.	.	.	.	TRIALID 23	-23	.	.	cyz.edf	RIGHT	2375	11122296	Full Trial Period	11119921	24	Trial: 24	11119921	129	Ë®±­	±ÊÍ²	µ°¸â	f	f
cyz	.	.	.	.	.	.	.	.	.	.	2	.	.	.	false	false	Message: -1ms	.	.	.	.	.	.	.	.	.	.	.	RECCFG CR 1000 2 0 R	-1	.	.	cyz.edf	RIGHT	2375	11122296	Full Trial Period	11119921	24	Trial: 24	11119921	129	Ë®±­	±ÊÍ²	µ°¸â	f	f
cyz	.	.	.	.	.	.	.	.	.	.	3	.	.	.	false	false	Message: -1ms	.	.	.	.	.	.	.	.	.	.	.	ELCLCFG TOWER	-1	.	.	cyz.edf	RIGHT	2375	11122296	Full Trial Period	11119921	24	Trial: 24	11119921	129	Ë®±­	±ÊÍ²	µ°¸â	f	f
cyz	.	.	.	.	.	.	.	.	.	.	4	.	.	.	false	false	Message: -1ms	.	.	.	.	.	.	.	.	.	.	.	GAZE_COORDS 0.00 0.00 1023.00 767.00	-1	.	.	cyz.edf	RIGHT	2375	11122296	Full Trial Period	11119921	24	Trial: 24	11119921	129	Ë®±­	±ÊÍ²	µ°¸â	f	f
cyz	.	.	.	.	.	.	.	.	.	.	5	.	.	.	false	false	Message: -1ms	.	.	.	.	.	.	.	.	.	.	.	THRESHOLDS R 107 215	-1	.	.	cyz.edf	RIGHT	2375	11122296	Full Trial Period	11119921	24	Trial: 24	11119921	129	Ë®±­	±ÊÍ²	µ°¸â	f	f
cyz	.	.	.	.	.	.	.	.	.	.	6	.	.	.	false	false	Message: -1ms	.	.	.	.	.	.	.	.	.	.	.	ELCL_PROC CENTROID (3)	-1	.	.	cyz.edf	RIGHT	2375	11122296	Full Trial Period	11119921	24	Trial: 24	11119921	129	Ë®±­	±ÊÍ²	µ°¸â	f	f
cyz	.	.	.	.	.	.	.	.	.	.	7	.	.	.	false	false	Message: -1ms	.	.	.	.	.	.	.	.	.	.	.	ELCL_PCR_PARAM 5 3.0	-1	.	.	cyz.edf	RIGHT	2375	11122296	Full Trial Period	11119921	24	Trial: 24	11119921	129	Ë®±­	±ÊÍ²	µ°¸â	f	f
cyz	.	.	.	.	.	.	.	.	.	.	8	.	.	.	false	true	Message: 0ms	.	.	.	.	.	.	.	.	.	.	.	!MODE RECORD CR 1000 2 0 R	0	.	.	cyz.edf	RIGHT	2375	11122296	Full Trial Period	11119921	24	Trial: 24	11119921	129	Ë®±­	±ÊÍ²	µ°¸â	f	f
cyz	.	.	.	.	224	230	1	7	147.80	425.80	9	.	.	.	false	false	Message: 44ms	.	.	.	.	.	.	.	.	.	.	.	SYNCTIME	44	147.80	425.80	cyz.edf	RIGHT	2375	11122296	Full Trial Period	11119921	24	Trial: 24	11119921	129	Ë®±­	±ÊÍ²	µ°¸â	f	f
cyz	.	.	.	.	.	.	.	.	.	.	10	.	.	.	false	false	Message: 851ms	16.47	261.40	63	887	710.60	389.80	2	423.90	825	220.60	416.40	INVISIBLE_BOUNDARY[1]	851	.	.	cyz.edf	RIGHT	2375	11122296	Full Trial Period	11119921	24	Trial: 24	11119921	129	Ë®±­	±ÊÍ²	µ°¸â	f	f
cyz	.	.	.	.	.	.	.	.	.	.	11	.	.	.	false	false	Message: 859ms	16.47	261.40	63	887	710.60	389.80	2	423.90	825	220.60	416.40	SYNCTIME	859	.	.	cyz.edf	RIGHT	2375	11122296	Full Trial Period	11119921	24	Trial: 24	11119921	129	Ë®±­	±ÊÍ²	µ°¸â	f	f
cyz	.	.	.	.	.	.	.	.	.	.	12	.	.	.	false	false	Message: 1648ms	1.72	7.49	230	1861	909.90	417.30	5	752.10	1632	889.40	370.40	INVISIBLE_BOUNDARY[2]	1648	.	.	cyz.edf	RIGHT	2375	11122296	Full Trial Period	11119921	24	Trial: 24	11119921	129	Ë®±­	±ÊÍ²	µ°¸â	f	f
cyz	.	.	.	.	.	.	.	.	.	.	13	.	.	.	false	false	Message: 1652ms	1.72	7.49	230	1861	909.90	417.30	5	752.10	1632	889.40	370.40	SYNCTIME	1652	.	.	cyz.edf	RIGHT	2375	11122296	Full Trial Period	11119921	24	Trial: 24	11119921	129	Ë®±­	±ÊÍ²	µ°¸â	f	f
cyz	.	.	.	.	137	2373	8	2237	409.80	359.90	14	.	.	.	false	false	Message: 2356ms	.	.	.	.	.	.	.	.	.	.	.	KEYBOARD	2356	409.80	359.90	cyz.edf	RIGHT	2375	11122296	Full Trial Period	11119921	24	Trial: 24	11119921	129	Ë®±­	±ÊÍ²	µ°¸â	f	f
cyz	.	.	.	.	.	.	.	.	.	.	15	.	.	.	false	false	Message: 2418ms	.	.	.	.	.	.	.	.	.	.	.	TRIAL_RESULT 0	2418	.	.	cyz.edf	RIGHT	2375	11122296	Full Trial Period	11119921	24	Trial: 24	11119921	129	Ë®±­	±ÊÍ²	µ°¸â	f	f
cyz	.	.	.	.	.	.	.	.	.	.	1	.	.	.	false	false	Message: -16ms	.	.	.	.	.	.	.	.	.	.	.	TRIALID 24	-16	.	.	cyz.edf	RIGHT	3044	11132656	Full Trial Period	11129612	25	Trial: 25	11129612	95	ÐÅ·â	¹úÆì	ÓÍ»­	j	j
cyz	.	.	.	.	.	.	.	.	.	.	2	.	.	.	false	false	Message: -1ms	.	.	.	.	.	.	.	.	.	.	.	RECCFG CR 1000 2 0 R	-1	.	.	cyz.edf	RIGHT	3044	11132656	Full Trial Period	11129612	25	Trial: 25	11129612	95	ÐÅ·â	¹úÆì	ÓÍ»­	j	j
cyz	.	.	.	.	.	.	.	.	.	.	3	.	.	.	false	false	Message: -1ms	.	.	.	.	.	.	.	.	.	.	.	ELCLCFG TOWER	-1	.	.	cyz.edf	RIGHT	3044	11132656	Full Trial Period	11129612	25	Trial: 25	11129612	95	ÐÅ·â	¹úÆì	ÓÍ»­	j	j
cyz	.	.	.	.	.	.	.	.	.	.	4	.	.	.	false	false	Message: -1ms	.	.	.	.	.	.	.	.	.	.	.	GAZE_COORDS 0.00 0.00 1023.00 767.00	-1	.	.	cyz.edf	RIGHT	3044	11132656	Full Trial Period	11129612	25	Trial: 25	11129612	95	ÐÅ·â	¹úÆì	ÓÍ»­	j	j
cyz	.	.	.	.	.	.	.	.	.	.	5	.	.	.	false	false	Message: -1ms	.	.	.	.	.	.	.	.	.	.	.	THRESHOLDS R 107 215	-1	.	.	cyz.edf	RIGHT	3044	11132656	Full Trial Period	11129612	25	Trial: 25	11129612	95	ÐÅ·â	¹úÆì	ÓÍ»­	j	j
cyz	.	.	.	.	.	.	.	.	.	.	6	.	.	.	false	false	Message: -1ms	.	.	.	.	.	.	.	.	.	.	.	ELCL_PROC CENTROID (3)	-1	.	.	cyz.edf	RIGHT	3044	11132656	Full Trial Period	11129612	25	Trial: 25	11129612	95	ÐÅ·â	¹úÆì	ÓÍ»­	j	j
cyz	.	.	.	.	.	.	.	.	.	.	7	.	.	.	false	false	Message: -1ms	.	.	.	.	.	.	.	.	.	.	.	ELCL_PCR_PARAM 5 3.0	-1	.	.	cyz.edf	RIGHT	3044	11132656	Full Trial Period	11129612	25	Trial: 25	11129612	95	ÐÅ·â	¹úÆì	ÓÍ»­	j	j
cyz	.	.	.	.	.	.	.	.	.	.	8	.	.	.	false	true	Message: 0ms	.	.	.	.	.	.	.	.	.	.	.	!MODE RECORD CR 1000 2 0 R	0	.	.	cyz.edf	RIGHT	3044	11132656	Full Trial Period	11129612	25	Trial: 25	11129612	95	ÐÅ·â	¹úÆì	ÓÍ»­	j	j
cyz	.	.	.	.	435	441	1	7	115.10	424.90	9	.	.	.	false	false	Message: 42ms	.	.	.	.	.	.	.	.	.	.	.	SYNCTIME	42	115.10	424.90	cyz.edf	RIGHT	3044	11132656	Full Trial Period	11129612	25	Trial: 25	11129612	95	ÐÅ·â	¹úÆì	ÓÍ»­	j	j
cyz	.	.	.	.	.	.	.	.	.	.	10	.	.	.	false	false	Message: 1209ms	0.71	4.27	166	1363	582.90	371.10	3	939.10	1198	562.30	371.50	INVISIBLE_BOUNDARY[1]	1209	.	.	cyz.edf	RIGHT	3044	11132656	Full Trial Period	11129612	25	Trial: 25	11129612	95	ÐÅ·â	¹úÆì	ÓÍ»­	j	j
cyz	.	.	.	.	.	.	.	.	.	.	11	.	.	.	false	false	Message: 1217ms	0.71	4.27	166	1363	582.90	371.10	3	939.10	1198	562.30	371.50	SYNCTIME	1217	.	.	cyz.edf	RIGHT	3044	11132656	Full Trial Period	11129612	25	Trial: 25	11129612	95	ÐÅ·â	¹úÆì	ÓÍ»­	j	j
cyz	.	.	.	.	.	.	.	.	.	.	12	.	.	.	false	false	Message: 2031ms	3.32	16.46	202	2219	819.60	417.90	6	871.10	2018	857.70	328.10	INVISIBLE_BOUNDARY[2]	2031	.	.	cyz.edf	RIGHT	3044	11132656	Full Trial Period	11129612	25	Trial: 25	11129612	95	ÐÅ·â	¹úÆì	ÓÍ»­	j	j
cyz	118	2156	3	2039	.	.	.	.	.	.	13	.	.	.	false	false	Message: 2042ms	3.32	16.46	202	2219	819.60	417.90	6	871.10	2018	857.70	328.10	SYNCTIME	2042	.	.	cyz.edf	RIGHT	3044	11132656	Full Trial Period	11129612	25	Trial: 25	11129612	95	ÐÅ·â	¹úÆì	ÓÍ»­	j	j
cyz	.	.	.	.	.	.	.	.	.	.	14	.	.	.	false	false	Message: 3025ms	11.82	168.85	70	3042	882.20	371.20	9	312.00	2973	530.60	367.00	KEYBOARD	3025	.	.	cyz.edf	RIGHT	3044	11132656	Full Trial Period	11129612	25	Trial: 25	11129612	95	ÐÅ·â	¹úÆì	ÓÍ»­	j	j
cyz	.	.	.	.	.	.	.	.	.	.	15	.	.	.	false	false	Message: 3089ms	.	.	.	.	.	.	.	.	.	.	.	TRIAL_RESULT 0	3089	.	.	cyz.edf	RIGHT	3044	11132656	Full Trial Period	11129612	25	Trial: 25	11129612	95	ÐÅ·â	¹úÆì	ÓÍ»­	j	j
cyz	.	.	.	.	.	.	.	.	.	.	1	.	.	.	false	false	Message: -15ms	.	.	.	.	.	.	.	.	.	.	.	TRIALID 25	-15	.	.	cyz.edf	RIGHT	2677	11136921	Full Trial Period	11134244	26	Trial: 26	11134244	28	Ð¡Ïª	Éß	éÙ×Ó	f	f
cyz	.	.	.	.	.	.	.	.	.	.	2	.	.	.	false	false	Message: -1ms	.	.	.	.	.	.	.	.	.	.	.	RECCFG CR 1000 2 0 R	-1	.	.	cyz.edf	RIGHT	2677	11136921	Full Trial Period	11134244	26	Trial: 26	11134244	28	Ð¡Ïª	Éß	éÙ×Ó	f	f
cyz	.	.	.	.	.	.	.	.	.	.	3	.	.	.	false	false	Message: -1ms	.	.	.	.	.	.	.	.	.	.	.	ELCLCFG TOWER	-1	.	.	cyz.edf	RIGHT	2677	11136921	Full Trial Period	11134244	26	Trial: 26	11134244	28	Ð¡Ïª	Éß	éÙ×Ó	f	f
cyz	.	.	.	.	.	.	.	.	.	.	4	.	.	.	false	false	Message: -1ms	.	.	.	.	.	.	.	.	.	.	.	GAZE_COORDS 0.00 0.00 1023.00 767.00	-1	.	.	cyz.edf	RIGHT	2677	11136921	Full Trial Period	11134244	26	Trial: 26	11134244	28	Ð¡Ïª	Éß	éÙ×Ó	f	f
cyz	.	.	.	.	.	.	.	.	.	.	5	.	.	.	false	false	Message: -1ms	.	.	.	.	.	.	.	.	.	.	.	THRESHOLDS R 107 215	-1	.	.	cyz.edf	RIGHT	2677	11136921	Full Trial Period	11134244	26	Trial: 26	11134244	28	Ð¡Ïª	Éß	éÙ×Ó	f	f
cyz	.	.	.	.	.	.	.	.	.	.	6	.	.	.	false	false	Message: -1ms	.	.	.	.	.	.	.	.	.	.	.	ELCL_PROC CENTROID (3)	-1	.	.	cyz.edf	RIGHT	2677	11136921	Full Trial Period	11134244	26	Trial: 26	11134244	28	Ð¡Ïª	Éß	éÙ×Ó	f	f
cyz	.	.	.	.	.	.	.	.	.	.	7	.	.	.	false	false	Message: -1ms	.	.	.	.	.	.	.	.	.	.	.	ELCL_PCR_PARAM 5 3.0	-1	.	.	cyz.edf	RIGHT	2677	11136921	Full Trial Period	11134244	26	Trial: 26	11134244	28	Ð¡Ïª	Éß	éÙ×Ó	f	f
cyz	.	.	.	.	.	.	.	.	.	.	8	.	.	.	false	true	Message: 0ms	.	.	.	.	.	.	.	.	.	.	.	!MODE RECORD CR 1000 2 0 R	0	.	.	cyz.edf	RIGHT	2677	11136921	Full Trial Period	11134244	26	Trial: 26	11134244	28	Ð¡Ïª	Éß	éÙ×Ó	f	f
cyz	.	.	.	.	265	271	1	7	125.40	423.80	9	.	.	.	false	false	Message: 43ms	.	.	.	.	.	.	.	.	.	.	.	SYNCTIME	43	125.40	423.80	cyz.edf	RIGHT	2677	11136921	Full Trial Period	11134244	26	Trial: 26	11134244	28	Ð¡Ïª	Éß	éÙ×Ó	f	f
cyz	.	.	.	.	.	.	.	.	.	.	10	.	.	.	false	false	Message: 954ms	0.83	4.04	205	1146	549.60	349.70	3	787.80	942	525.60	349.80	INVISIBLE_BOUNDARY[1]	954	.	.	cyz.edf	RIGHT	2677	11136921	Full Trial Period	11134244	26	Trial: 26	11134244	28	Ð¡Ïª	Éß	éÙ×Ó	f	f
cyz	.	.	.	.	.	.	.	.	.	.	11	.	.	.	false	false	Message: 960ms	0.83	4.04	205	1146	549.60	349.70	3	787.80	942	525.60	349.80	SYNCTIME	960	.	.	cyz.edf	RIGHT	2677	11136921	Full Trial Period	11134244	26	Trial: 26	11134244	28	Ð¡Ïª	Éß	éÙ×Ó	f	f
cyz	.	.	.	.	.	.	.	.	.	.	12	.	.	.	false	false	Message: 1746ms	0.61	3.08	199	1932	849.10	338.80	6	804.90	1734	830.70	338.40	INVISIBLE_BOUNDARY[2]	1746	.	.	cyz.edf	RIGHT	2677	11136921	Full Trial Period	11134244	26	Trial: 26	11134244	28	Ð¡Ïª	Éß	éÙ×Ó	f	f
cyz	.	.	.	.	.	.	.	.	.	.	13	.	.	.	false	false	Message: 1750ms	0.61	3.08	199	1932	849.10	338.80	6	804.90	1734	830.70	338.40	SYNCTIME	1750	.	.	cyz.edf	RIGHT	2677	11136921	Full Trial Period	11134244	26	Trial: 26	11134244	28	Ð¡Ïª	Éß	éÙ×Ó	f	f
cyz	.	.	.	.	337	2675	10	2339	479.10	347.70	14	.	.	.	false	false	Message: 2658ms	.	.	.	.	.	.	.	.	.	.	.	KEYBOARD	2658	479.10	347.70	cyz.edf	RIGHT	2677	11136921	Full Trial Period	11134244	26	Trial: 26	11134244	28	Ð¡Ïª	Éß	éÙ×Ó	f	f
cyz	.	.	.	.	.	.	.	.	.	.	15	.	.	.	false	false	Message: 2722ms	.	.	.	.	.	.	.	.	.	.	.	TRIAL_RESULT 0	2722	.	.	cyz.edf	RIGHT	2677	11136921	Full Trial Period	11134244	26	Trial: 26	11134244	28	Ð¡Ïª	Éß	éÙ×Ó	f	f
cyz	.	.	.	.	.	.	.	.	.	.	1	.	.	.	false	false	Message: -17ms	.	.	.	.	.	.	.	.	.	.	.	TRIALID 26	-17	.	.	cyz.edf	RIGHT	3451	11142104	Full Trial Period	11138653	27	Trial: 27	11138653	56	°ôÇò¹÷	»ð¾æ	ÆË¿ËÅÆ	f	f
cyz	.	.	.	.	.	.	.	.	.	.	2	.	.	.	false	false	Message: -1ms	.	.	.	.	.	.	.	.	.	.	.	RECCFG CR 1000 2 0 R	-1	.	.	cyz.edf	RIGHT	3451	11142104	Full Trial Period	11138653	27	Trial: 27	11138653	56	°ôÇò¹÷	»ð¾æ	ÆË¿ËÅÆ	f	f
cyz	.	.	.	.	.	.	.	.	.	.	3	.	.	.	false	false	Message: -1ms	.	.	.	.	.	.	.	.	.	.	.	ELCLCFG TOWER	-1	.	.	cyz.edf	RIGHT	3451	11142104	Full Trial Period	11138653	27	Trial: 27	11138653	56	°ôÇò¹÷	»ð¾æ	ÆË¿ËÅÆ	f	f
cyz	.	.	.	.	.	.	.	.	.	.	4	.	.	.	false	false	Message: -1ms	.	.	.	.	.	.	.	.	.	.	.	GAZE_COORDS 0.00 0.00 1023.00 767.00	-1	.	.	cyz.edf	RIGHT	3451	11142104	Full Trial Period	11138653	27	Trial: 27	11138653	56	°ôÇò¹÷	»ð¾æ	ÆË¿ËÅÆ	f	f
cyz	.	.	.	.	.	.	.	.	.	.	5	.	.	.	false	false	Message: -1ms	.	.	.	.	.	.	.	.	.	.	.	THRESHOLDS R 107 215	-1	.	.	cyz.edf	RIGHT	3451	11142104	Full Trial Period	11138653	27	Trial: 27	11138653	56	°ôÇò¹÷	»ð¾æ	ÆË¿ËÅÆ	f	f
cyz	.	.	.	.	.	.	.	.	.	.	6	.	.	.	false	false	Message: -1ms	.	.	.	.	.	.	.	.	.	.	.	ELCL_PROC CENTROID (3)	-1	.	.	cyz.edf	RIGHT	3451	11142104	Full Trial Period	11138653	27	Trial: 27	11138653	56	°ôÇò¹÷	»ð¾æ	ÆË¿ËÅÆ	f	f
cyz	.	.	.	.	.	.	.	.	.	.	7	.	.	.	false	false	Message: -1ms	.	.	.	.	.	.	.	.	.	.	.	ELCL_PCR_PARAM 5 3.0	-1	.	.	cyz.edf	RIGHT	3451	11142104	Full Trial Period	11138653	27	Trial: 27	11138653	56	°ôÇò¹÷	»ð¾æ	ÆË¿ËÅÆ	f	f
cyz	.	.	.	.	.	.	.	.	.	.	8	.	.	.	false	true	Message: 0ms	.	.	.	.	.	.	.	.	.	.	.	!MODE RECORD CR 1000 2 0 R	0	.	.	cyz.edf	RIGHT	3451	11142104	Full Trial Period	11138653	27	Trial: 27	11138653	56	°ôÇò¹÷	»ð¾æ	ÆË¿ËÅÆ	f	f
cyz	.	.	.	.	410	416	1	7	133.90	426.80	9	.	.	.	false	false	Message: 42ms	.	.	.	.	.	.	.	.	.	.	.	SYNCTIME	42	133.90	426.80	cyz.edf	RIGHT	3451	11142104	Full Trial Period	11138653	27	Trial: 27	11138653	56	°ôÇò¹÷	»ð¾æ	ÆË¿ËÅÆ	f	f
cyz	.	.	.	.	.	.	.	.	.	.	10	.	.	.	false	false	Message: 472ms	14.07	209.98	67	483	550.00	393.10	1	357.50	417	130.10	427.40	INVISIBLE_BOUNDARY[1]	472	.	.	cyz.edf	RIGHT	3451	11142104	Full Trial Period	11138653	27	Trial: 27	11138653	56	°ôÇò¹÷	»ð¾æ	ÆË¿ËÅÆ	f	f
cyz	.	.	.	.	.	.	.	.	.	.	11	.	.	.	false	false	Message: 483ms	14.07	209.98	67	483	550.00	393.10	1	357.50	417	130.10	427.40	SYNCTIME	483	.	.	cyz.edf	RIGHT	3451	11142104	Full Trial Period	11138653	27	Trial: 27	11138653	56	°ôÇò¹÷	»ð¾æ	ÆË¿ËÅÆ	f	f
cyz	.	.	.	.	.	.	.	.	.	.	12	.	.	.	false	false	Message: 2521ms	1.03	4.30	240	2749	852.00	352.30	5	554.00	2510	872.50	375.10	INVISIBLE_BOUNDARY[2]	2521	.	.	cyz.edf	RIGHT	3451	11142104	Full Trial Period	11138653	27	Trial: 27	11138653	56	°ôÇò¹÷	»ð¾æ	ÆË¿ËÅÆ	f	f
cyz	.	.	.	.	.	.	.	.	.	.	13	.	.	.	false	false	Message: 2525ms	1.03	4.30	240	2749	852.00	352.30	5	554.00	2510	872.50	375.10	SYNCTIME	2525	.	.	cyz.edf	RIGHT	3451	11142104	Full Trial Period	11138653	27	Trial: 27	11138653	56	°ôÇò¹÷	»ð¾æ	ÆË¿ËÅÆ	f	f
cyz	.	.	.	.	224	3449	8	3226	396.10	388.80	14	.	.	.	false	false	Message: 3433ms	.	.	.	.	.	.	.	.	.	.	.	KEYBOARD	3433	396.10	388.80	cyz.edf	RIGHT	3451	11142104	Full Trial Period	11138653	27	Trial: 27	11138653	56	°ôÇò¹÷	»ð¾æ	ÆË¿ËÅÆ	f	f
cyz	.	.	.	.	.	.	.	.	.	.	15	.	.	.	false	false	Message: 3497ms	.	.	.	.	.	.	.	.	.	.	.	TRIAL_RESULT 0	3497	.	.	cyz.edf	RIGHT	3451	11142104	Full Trial Period	11138653	27	Trial: 27	11138653	56	°ôÇò¹÷	»ð¾æ	ÆË¿ËÅÆ	f	f
cyz	.	.	.	.	.	.	.	.	.	.	1	.	.	.	false	false	Message: -19ms	.	.	.	.	.	.	.	.	.	.	.	TRIALID 27	-19	.	.	cyz.edf	RIGHT	2842	11146521	Full Trial Period	11143679	28	Trial: 28	11143679	83	Îü¹Ü	»ð²ñ	ÑÀÇ©	f	j
cyz	.	.	.	.	.	.	.	.	.	.	2	.	.	.	false	false	Message: -1ms	.	.	.	.	.	.	.	.	.	.	.	RECCFG CR 1000 2 0 R	-1	.	.	cyz.edf	RIGHT	2842	11146521	Full Trial Period	11143679	28	Trial: 28	11143679	83	Îü¹Ü	»ð²ñ	ÑÀÇ©	f	j
cyz	.	.	.	.	.	.	.	.	.	.	3	.	.	.	false	false	Message: -1ms	.	.	.	.	.	.	.	.	.	.	.	ELCLCFG TOWER	-1	.	.	cyz.edf	RIGHT	2842	11146521	Full Trial Period	11143679	28	Trial: 28	11143679	83	Îü¹Ü	»ð²ñ	ÑÀÇ©	f	j
cyz	.	.	.	.	.	.	.	.	.	.	4	.	.	.	false	false	Message: -1ms	.	.	.	.	.	.	.	.	.	.	.	GAZE_COORDS 0.00 0.00 1023.00 767.00	-1	.	.	cyz.edf	RIGHT	2842	11146521	Full Trial Period	11143679	28	Trial: 28	11143679	83	Îü¹Ü	»ð²ñ	ÑÀÇ©	f	j
cyz	.	.	.	.	.	.	.	.	.	.	5	.	.	.	false	false	Message: -1ms	.	.	.	.	.	.	.	.	.	.	.	THRESHOLDS R 107 215	-1	.	.	cyz.edf	RIGHT	2842	11146521	Full Trial Period	11143679	28	Trial: 28	11143679	83	Îü¹Ü	»ð²ñ	ÑÀÇ©	f	j
cyz	.	.	.	.	.	.	.	.	.	.	6	.	.	.	false	false	Message: -1ms	.	.	.	.	.	.	.	.	.	.	.	ELCL_PROC CENTROID (3)	-1	.	.	cyz.edf	RIGHT	2842	11146521	Full Trial Period	11143679	28	Trial: 28	11143679	83	Îü¹Ü	»ð²ñ	ÑÀÇ©	f	j
cyz	.	.	.	.	.	.	.	.	.	.	7	.	.	.	false	false	Message: -1ms	.	.	.	.	.	.	.	.	.	.	.	ELCL_PCR_PARAM 5 3.0	-1	.	.	cyz.edf	RIGHT	2842	11146521	Full Trial Period	11143679	28	Trial: 28	11143679	83	Îü¹Ü	»ð²ñ	ÑÀÇ©	f	j
cyz	.	.	.	.	.	.	.	.	.	.	8	.	.	.	false	true	Message: 0ms	.	.	.	.	.	.	.	.	.	.	.	!MODE RECORD CR 1000 2 0 R	0	.	.	cyz.edf	RIGHT	2842	11146521	Full Trial Period	11143679	28	Trial: 28	11143679	83	Îü¹Ü	»ð²ñ	ÑÀÇ©	f	j
cyz	.	.	.	.	258	264	1	7	167.50	413.40	9	.	.	.	false	false	Message: 48ms	.	.	.	.	.	.	.	.	.	.	.	SYNCTIME	48	167.50	413.40	cyz.edf	RIGHT	2842	11146521	Full Trial Period	11143679	28	Trial: 28	11143679	83	Îü¹Ü	»ð²ñ	ÑÀÇ©	f	j
cyz	.	.	.	.	.	.	.	.	.	.	10	.	.	.	false	false	Message: 867ms	13.57	34.71	391	927	525.30	403.60	2	893.20	537	118.60	433.80	INVISIBLE_BOUNDARY[1]	867	.	.	cyz.edf	RIGHT	2842	11146521	Full Trial Period	11143679	28	Trial: 28	11143679	83	Îü¹Ü	»ð²ñ	ÑÀÇ©	f	j
cyz	.	.	.	.	.	.	.	.	.	.	11	.	.	.	false	false	Message: 873ms	13.57	34.71	391	927	525.30	403.60	2	893.20	537	118.60	433.80	SYNCTIME	873	.	.	cyz.edf	RIGHT	2842	11146521	Full Trial Period	11143679	28	Trial: 28	11143679	83	Îü¹Ü	»ð²ñ	ÑÀÇ©	f	j
cyz	.	.	.	.	.	.	.	.	.	.	12	.	.	.	false	false	Message: 1638ms	8.49	26.70	318	1723	793.60	419.20	4	803.00	1406	550.20	359.60	INVISIBLE_BOUNDARY[2]	1638	.	.	cyz.edf	RIGHT	2842	11146521	Full Trial Period	11143679	28	Trial: 28	11143679	83	Îü¹Ü	»ð²ñ	ÑÀÇ©	f	j
cyz	.	.	.	.	.	.	.	.	.	.	13	.	.	.	false	false	Message: 1647ms	8.49	26.70	318	1723	793.60	419.20	4	803.00	1406	550.20	359.60	SYNCTIME	1647	.	.	cyz.edf	RIGHT	2842	11146521	Full Trial Period	11143679	28	Trial: 28	11143679	83	Îü¹Ü	»ð²ñ	ÑÀÇ©	f	j
cyz	.	.	.	.	106	2840	9	2735	219.60	257.10	14	.	.	.	false	false	Message: 2823ms	.	.	.	.	.	.	.	.	.	.	.	KEYBOARD	2823	219.60	257.10	cyz.edf	RIGHT	2842	11146521	Full Trial Period	11143679	28	Trial: 28	11143679	83	Îü¹Ü	»ð²ñ	ÑÀÇ©	f	j
cyz	.	.	.	.	.	.	.	.	.	.	15	.	.	.	false	false	Message: 2880ms	.	.	.	.	.	.	.	.	.	.	.	TRIAL_RESULT 0	2880	.	.	cyz.edf	RIGHT	2842	11146521	Full Trial Period	11143679	28	Trial: 28	11143679	83	Îü¹Ü	»ð²ñ	ÑÀÇ©	f	j
cyz	.	.	.	.	.	.	.	.	.	.	1	.	.	.	false	false	Message: -25ms	.	.	.	.	.	.	.	.	.	.	.	TRIALID 28	-25	.	.	cyz.edf	RIGHT	2047	11150107	Full Trial Period	11148060	29	Trial: 29	11148060	29	Ç¦±Ê	Éß	Ð¡Ïª	j	j
cyz	.	.	.	.	.	.	.	.	.	.	2	.	.	.	false	false	Message: -1ms	.	.	.	.	.	.	.	.	.	.	.	RECCFG CR 1000 2 0 R	-1	.	.	cyz.edf	RIGHT	2047	11150107	Full Trial Period	11148060	29	Trial: 29	11148060	29	Ç¦±Ê	Éß	Ð¡Ïª	j	j
cyz	.	.	.	.	.	.	.	.	.	.	3	.	.	.	false	false	Message: -1ms	.	.	.	.	.	.	.	.	.	.	.	ELCLCFG TOWER	-1	.	.	cyz.edf	RIGHT	2047	11150107	Full Trial Period	11148060	29	Trial: 29	11148060	29	Ç¦±Ê	Éß	Ð¡Ïª	j	j
cyz	.	.	.	.	.	.	.	.	.	.	4	.	.	.	false	false	Message: -1ms	.	.	.	.	.	.	.	.	.	.	.	GAZE_COORDS 0.00 0.00 1023.00 767.00	-1	.	.	cyz.edf	RIGHT	2047	11150107	Full Trial Period	11148060	29	Trial: 29	11148060	29	Ç¦±Ê	Éß	Ð¡Ïª	j	j
cyz	.	.	.	.	.	.	.	.	.	.	5	.	.	.	false	false	Message: -1ms	.	.	.	.	.	.	.	.	.	.	.	THRESHOLDS R 107 215	-1	.	.	cyz.edf	RIGHT	2047	11150107	Full Trial Period	11148060	29	Trial: 29	11148060	29	Ç¦±Ê	Éß	Ð¡Ïª	j	j
cyz	.	.	.	.	.	.	.	.	.	.	6	.	.	.	false	false	Message: -1ms	.	.	.	.	.	.	.	.	.	.	.	ELCL_PROC CENTROID (3)	-1	.	.	cyz.edf	RIGHT	2047	11150107	Full Trial Period	11148060	29	Trial: 29	11148060	29	Ç¦±Ê	Éß	Ð¡Ïª	j	j
cyz	.	.	.	.	.	.	.	.	.	.	7	.	.	.	false	false	Message: -1ms	.	.	.	.	.	.	.	.	.	.	.	ELCL_PCR_PARAM 5 3.0	-1	.	.	cyz.edf	RIGHT	2047	11150107	Full Trial Period	11148060	29	Trial: 29	11148060	29	Ç¦±Ê	Éß	Ð¡Ïª	j	j
cyz	.	.	.	.	.	.	.	.	.	.	8	.	.	.	false	true	Message: 0ms	.	.	.	.	.	.	.	.	.	.	.	!MODE RECORD CR 1000 2 0 R	0	.	.	cyz.edf	RIGHT	2047	11150107	Full Trial Period	11148060	29	Trial: 29	11148060	29	Ç¦±Ê	Éß	Ð¡Ïª	j	j
cyz	.	.	.	.	377	383	1	7	138.40	436.50	9	.	.	.	false	false	Message: 50ms	.	.	.	.	.	.	.	.	.	.	.	SYNCTIME	50	138.40	436.50	cyz.edf	RIGHT	2047	11150107	Full Trial Period	11148060	29	Trial: 29	11148060	29	Ç¦±Ê	Éß	Ð¡Ïª	j	j
cyz	.	.	.	.	.	.	.	.	.	.	10	.	.	.	false	false	Message: 642ms	11.86	37.78	314	697	486.10	402.60	1	908.10	384	131.90	436.40	INVISIBLE_BOUNDARY[1]	642	.	.	cyz.edf	RIGHT	2047	11150107	Full Trial Period	11148060	29	Trial: 29	11148060	29	Ç¦±Ê	Éß	Ð¡Ïª	j	j
cyz	.	.	.	.	.	.	.	.	.	.	11	.	.	.	false	false	Message: 650ms	11.86	37.78	314	697	486.10	402.60	1	908.10	384	131.90	436.40	SYNCTIME	650	.	.	cyz.edf	RIGHT	2047	11150107	Full Trial Period	11148060	29	Trial: 29	11148060	29	Ç¦±Ê	Éß	Ð¡Ïª	j	j
cyz	.	.	.	.	.	.	.	.	.	.	12	.	.	.	false	false	Message: 1329ms	10.32	34.51	299	1388	823.90	442.10	3	841.70	1090	526.10	373.00	INVISIBLE_BOUNDARY[2]	1329	.	.	cyz.edf	RIGHT	2047	11150107	Full Trial Period	11148060	29	Trial: 29	11148060	29	Ç¦±Ê	Éß	Ð¡Ïª	j	j
cyz	.	.	.	.	.	.	.	.	.	.	13	.	.	.	false	false	Message: 1332ms	10.32	34.51	299	1388	823.90	442.10	3	841.70	1090	526.10	373.00	SYNCTIME	1332	.	.	cyz.edf	RIGHT	2047	11150107	Full Trial Period	11148060	29	Trial: 29	11148060	29	Ç¦±Ê	Éß	Ð¡Ïª	j	j
cyz	.	.	.	.	.	.	.	.	.	.	14	.	.	.	false	false	Message: 2028ms	12.91	234.71	55	2045	885.50	366.30	6	361.70	1991	501.50	360.80	KEYBOARD	2028	.	.	cyz.edf	RIGHT	2047	11150107	Full Trial Period	11148060	29	Trial: 29	11148060	29	Ç¦±Ê	Éß	Ð¡Ïª	j	j
cyz	.	.	.	.	.	.	.	.	.	.	15	.	.	.	false	false	Message: 2094ms	.	.	.	.	.	.	.	.	.	.	.	TRIAL_RESULT 0	2094	.	.	cyz.edf	RIGHT	2047	11150107	Full Trial Period	11148060	29	Trial: 29	11148060	29	Ç¦±Ê	Éß	Ð¡Ïª	j	j
cyz	.	.	.	.	.	.	.	.	.	.	1	.	.	.	false	false	Message: -15ms	.	.	.	.	.	.	.	.	.	.	.	TRIALID 29	-15	.	.	cyz.edf	RIGHT	8234	11159892	Full Trial Period	11151658	30	Trial: 30	11151658	59	º£ëà	¸Ö±Ê	µ°¾í	f	j
cyz	.	.	.	.	.	.	.	.	.	.	2	.	.	.	false	false	Message: -1ms	.	.	.	.	.	.	.	.	.	.	.	RECCFG CR 1000 2 0 R	-1	.	.	cyz.edf	RIGHT	8234	11159892	Full Trial Period	11151658	30	Trial: 30	11151658	59	º£ëà	¸Ö±Ê	µ°¾í	f	j
cyz	.	.	.	.	.	.	.	.	.	.	3	.	.	.	false	false	Message: -1ms	.	.	.	.	.	.	.	.	.	.	.	ELCLCFG TOWER	-1	.	.	cyz.edf	RIGHT	8234	11159892	Full Trial Period	11151658	30	Trial: 30	11151658	59	º£ëà	¸Ö±Ê	µ°¾í	f	j
cyz	.	.	.	.	.	.	.	.	.	.	4	.	.	.	false	false	Message: -1ms	.	.	.	.	.	.	.	.	.	.	.	GAZE_COORDS 0.00 0.00 1023.00 767.00	-1	.	.	cyz.edf	RIGHT	8234	11159892	Full Trial Period	11151658	30	Trial: 30	11151658	59	º£ëà	¸Ö±Ê	µ°¾í	f	j
cyz	.	.	.	.	.	.	.	.	.	.	5	.	.	.	false	false	Message: -1ms	.	.	.	.	.	.	.	.	.	.	.	THRESHOLDS R 107 215	-1	.	.	cyz.edf	RIGHT	8234	11159892	Full Trial Period	11151658	30	Trial: 30	11151658	59	º£ëà	¸Ö±Ê	µ°¾í	f	j
cyz	.	.	.	.	.	.	.	.	.	.	6	.	.	.	false	false	Message: -1ms	.	.	.	.	.	.	.	.	.	.	.	ELCL_PROC CENTROID (3)	-1	.	.	cyz.edf	RIGHT	8234	11159892	Full Trial Period	11151658	30	Trial: 30	11151658	59	º£ëà	¸Ö±Ê	µ°¾í	f	j
cyz	.	.	.	.	.	.	.	.	.	.	7	.	.	.	false	false	Message: -1ms	.	.	.	.	.	.	.	.	.	.	.	ELCL_PCR_PARAM 5 3.0	-1	.	.	cyz.edf	RIGHT	8234	11159892	Full Trial Period	11151658	30	Trial: 30	11151658	59	º£ëà	¸Ö±Ê	µ°¾í	f	j
cyz	.	.	.	.	.	.	.	.	.	.	8	.	.	.	false	true	Message: 0ms	.	.	.	.	.	.	.	.	.	.	.	!MODE RECORD CR 1000 2 0 R	0	.	.	cyz.edf	RIGHT	8234	11159892	Full Trial Period	11151658	30	Trial: 30	11151658	59	º£ëà	¸Ö±Ê	µ°¾í	f	j
cyz	.	.	.	.	190	196	1	7	185.50	410.00	9	.	.	.	false	false	Message: 43ms	.	.	.	.	.	.	.	.	.	.	.	SYNCTIME	43	185.50	410.00	cyz.edf	RIGHT	8234	11159892	Full Trial Period	11151658	30	Trial: 30	11151658	59	º£ëà	¸Ö±Ê	µ°¾í	f	j
cyz	.	.	.	.	.	.	.	.	.	.	10	.	.	.	false	false	Message: 609ms	1.89	7.74	244	840	552.30	375.70	3	792.50	597	601.20	351.00	INVISIBLE_BOUNDARY[1]	609	.	.	cyz.edf	RIGHT	8234	11159892	Full Trial Period	11151658	30	Trial: 30	11151658	59	º£ëà	¸Ö±Ê	µ°¾í	f	j
cyz	149	765	1	617	.	.	.	.	.	.	11	.	.	.	false	false	Message: 618ms	1.89	7.74	244	840	552.30	375.70	3	792.50	597	601.20	351.00	SYNCTIME	618	.	.	cyz.edf	RIGHT	8234	11159892	Full Trial Period	11151658	30	Trial: 30	11151658	59	º£ëà	¸Ö±Ê	µ°¾í	f	j
cyz	.	.	.	.	.	.	.	.	.	.	12	.	.	.	false	false	Message: 7295ms	1.51	5.45	277	7361	942.80	368.20	18	707.30	7085	898.70	354.20	INVISIBLE_BOUNDARY[2]	7295	.	.	cyz.edf	RIGHT	8234	11159892	Full Trial Period	11151658	30	Trial: 30	11151658	59	º£ëà	¸Ö±Ê	µ°¾í	f	j
cyz	.	.	.	.	.	.	.	.	.	.	13	.	.	.	false	false	Message: 7300ms	1.51	5.45	277	7361	942.80	368.20	18	707.30	7085	898.70	354.20	SYNCTIME	7300	.	.	cyz.edf	RIGHT	8234	11159892	Full Trial Period	11151658	30	Trial: 30	11151658	59	º£ëà	¸Ö±Ê	µ°¾í	f	j
cyz	.	.	.	.	296	8232	21	7937	553.80	332.40	14	.	.	.	false	false	Message: 8215ms	.	.	.	.	.	.	.	.	.	.	.	KEYBOARD	8215	553.80	332.40	cyz.edf	RIGHT	8234	11159892	Full Trial Period	11151658	30	Trial: 30	11151658	59	º£ëà	¸Ö±Ê	µ°¾í	f	j
cyz	.	.	.	.	.	.	.	.	.	.	15	.	.	.	false	false	Message: 8275ms	.	.	.	.	.	.	.	.	.	.	.	TRIAL_RESULT 0	8275	.	.	cyz.edf	RIGHT	8234	11159892	Full Trial Period	11151658	30	Trial: 30	11151658	59	º£ëà	¸Ö±Ê	µ°¾í	f	j
cyz	.	.	.	.	.	.	.	.	.	.	1	.	.	.	false	false	Message: -15ms	.	.	.	.	.	.	.	.	.	.	.	TRIALID 30	-15	.	.	cyz.edf	RIGHT	3349	11165955	Full Trial Period	11162606	31	Trial: 31	11162606	125	ÕíÍ·	ÇÉ¿ËÁ¦	¸Ö±Ê	f	f
cyz	.	.	.	.	.	.	.	.	.	.	2	.	.	.	false	false	Message: -1ms	.	.	.	.	.	.	.	.	.	.	.	RECCFG CR 1000 2 0 R	-1	.	.	cyz.edf	RIGHT	3349	11165955	Full Trial Period	11162606	31	Trial: 31	11162606	125	ÕíÍ·	ÇÉ¿ËÁ¦	¸Ö±Ê	f	f
cyz	.	.	.	.	.	.	.	.	.	.	3	.	.	.	false	false	Message: -1ms	.	.	.	.	.	.	.	.	.	.	.	ELCLCFG TOWER	-1	.	.	cyz.edf	RIGHT	3349	11165955	Full Trial Period	11162606	31	Trial: 31	11162606	125	ÕíÍ·	ÇÉ¿ËÁ¦	¸Ö±Ê	f	f
cyz	.	.	.	.	.	.	.	.	.	.	4	.	.	.	false	false	Message: -1ms	.	.	.	.	.	.	.	.	.	.	.	GAZE_COORDS 0.00 0.00 1023.00 767.00	-1	.	.	cyz.edf	RIGHT	3349	11165955	Full Trial Period	11162606	31	Trial: 31	11162606	125	ÕíÍ·	ÇÉ¿ËÁ¦	¸Ö±Ê	f	f
cyz	.	.	.	.	.	.	.	.	.	.	5	.	.	.	false	false	Message: -1ms	.	.	.	.	.	.	.	.	.	.	.	THRESHOLDS R 107 215	-1	.	.	cyz.edf	RIGHT	3349	11165955	Full Trial Period	11162606	31	Trial: 31	11162606	125	ÕíÍ·	ÇÉ¿ËÁ¦	¸Ö±Ê	f	f
cyz	.	.	.	.	.	.	.	.	.	.	6	.	.	.	false	false	Message: -1ms	.	.	.	.	.	.	.	.	.	.	.	ELCL_PROC CENTROID (3)	-1	.	.	cyz.edf	RIGHT	3349	11165955	Full Trial Period	11162606	31	Trial: 31	11162606	125	ÕíÍ·	ÇÉ¿ËÁ¦	¸Ö±Ê	f	f
cyz	.	.	.	.	.	.	.	.	.	.	7	.	.	.	false	false	Message: -1ms	.	.	.	.	.	.	.	.	.	.	.	ELCL_PCR_PARAM 5 3.0	-1	.	.	cyz.edf	RIGHT	3349	11165955	Full Trial Period	11162606	31	Trial: 31	11162606	125	ÕíÍ·	ÇÉ¿ËÁ¦	¸Ö±Ê	f	f
cyz	.	.	.	.	.	.	.	.	.	.	8	.	.	.	false	true	Message: 0ms	.	.	.	.	.	.	.	.	.	.	.	!MODE RECORD CR 1000 2 0 R	0	.	.	cyz.edf	RIGHT	3349	11165955	Full Trial Period	11162606	31	Trial: 31	11162606	125	ÕíÍ·	ÇÉ¿ËÁ¦	¸Ö±Ê	f	f
cyz	.	.	.	.	539	545	1	7	117.20	423.40	9	.	.	.	false	false	Message: 43ms	.	.	.	.	.	.	.	.	.	.	.	SYNCTIME	43	117.20	423.40	cyz.edf	RIGHT	3349	11165955	Full Trial Period	11162606	31	Trial: 31	11162606	125	ÕíÍ·	ÇÉ¿ËÁ¦	¸Ö±Ê	f	f
cyz	.	.	.	.	.	.	.	.	.	.	10	.	.	.	false	false	Message: 1587ms	1.64	8.34	196	1770	566.70	391.90	3	908.70	1575	545.20	350.10	INVISIBLE_BOUNDARY[1]	1587	.	.	cyz.edf	RIGHT	3349	11165955	Full Trial Period	11162606	31	Trial: 31	11162606	125	ÕíÍ·	ÇÉ¿ËÁ¦	¸Ö±Ê	f	f
cyz	.	.	.	.	.	.	.	.	.	.	11	.	.	.	false	false	Message: 1593ms	1.64	8.34	196	1770	566.70	391.90	3	908.70	1575	545.20	350.10	SYNCTIME	1593	.	.	cyz.edf	RIGHT	3349	11165955	Full Trial Period	11162606	31	Trial: 31	11162606	125	ÕíÍ·	ÇÉ¿ËÁ¦	¸Ö±Ê	f	f
cyz	.	.	.	.	.	.	.	.	.	.	12	.	.	.	false	false	Message: 2554ms	1.83	8.75	209	2751	910.90	423.30	6	693.20	2543	888.20	373.80	INVISIBLE_BOUNDARY[2]	2554	.	.	cyz.edf	RIGHT	3349	11165955	Full Trial Period	11162606	31	Trial: 31	11162606	125	ÕíÍ·	ÇÉ¿ËÁ¦	¸Ö±Ê	f	f
cyz	.	.	.	.	.	.	.	.	.	.	13	.	.	.	false	false	Message: 2559ms	1.83	8.75	209	2751	910.90	423.30	6	693.20	2543	888.20	373.80	SYNCTIME	2559	.	.	cyz.edf	RIGHT	3349	11165955	Full Trial Period	11162606	31	Trial: 31	11162606	125	ÕíÍ·	ÇÉ¿ËÁ¦	¸Ö±Ê	f	f
cyz	.	.	.	.	168	3347	9	3180	437.00	369.50	14	.	.	.	false	false	Message: 3330ms	.	.	.	.	.	.	.	.	.	.	.	KEYBOARD	3330	437.00	369.50	cyz.edf	RIGHT	3349	11165955	Full Trial Period	11162606	31	Trial: 31	11162606	125	ÕíÍ·	ÇÉ¿ËÁ¦	¸Ö±Ê	f	f
cyz	.	.	.	.	.	.	.	.	.	.	15	.	.	.	false	false	Message: 3394ms	.	.	.	.	.	.	.	.	.	.	.	TRIAL_RESULT 0	3394	.	.	cyz.edf	RIGHT	3349	11165955	Full Trial Period	11162606	31	Trial: 31	11162606	125	ÕíÍ·	ÇÉ¿ËÁ¦	¸Ö±Ê	f	f
cyz	.	.	.	.	.	.	.	.	.	.	1	.	.	.	false	false	Message: -16ms	.	.	.	.	.	.	.	.	.	.	.	TRIALID 31	-16	.	.	cyz.edf	RIGHT	2835	11170532	Full Trial Period	11167697	32	Trial: 32	11167697	80	ÄûÃÊ	éÏé­	¼¦µ°	j	j
cyz	.	.	.	.	.	.	.	.	.	.	2	.	.	.	false	false	Message: -1ms	.	.	.	.	.	.	.	.	.	.	.	RECCFG CR 1000 2 0 R	-1	.	.	cyz.edf	RIGHT	2835	11170532	Full Trial Period	11167697	32	Trial: 32	11167697	80	ÄûÃÊ	éÏé­	¼¦µ°	j	j
cyz	.	.	.	.	.	.	.	.	.	.	3	.	.	.	false	false	Message: -1ms	.	.	.	.	.	.	.	.	.	.	.	ELCLCFG TOWER	-1	.	.	cyz.edf	RIGHT	2835	11170532	Full Trial Period	11167697	32	Trial: 32	11167697	80	ÄûÃÊ	éÏé­	¼¦µ°	j	j
cyz	.	.	.	.	.	.	.	.	.	.	4	.	.	.	false	false	Message: -1ms	.	.	.	.	.	.	.	.	.	.	.	GAZE_COORDS 0.00 0.00 1023.00 767.00	-1	.	.	cyz.edf	RIGHT	2835	11170532	Full Trial Period	11167697	32	Trial: 32	11167697	80	ÄûÃÊ	éÏé­	¼¦µ°	j	j
cyz	.	.	.	.	.	.	.	.	.	.	5	.	.	.	false	false	Message: -1ms	.	.	.	.	.	.	.	.	.	.	.	THRESHOLDS R 107 215	-1	.	.	cyz.edf	RIGHT	2835	11170532	Full Trial Period	11167697	32	Trial: 32	11167697	80	ÄûÃÊ	éÏé­	¼¦µ°	j	j
cyz	.	.	.	.	.	.	.	.	.	.	6	.	.	.	false	false	Message: -1ms	.	.	.	.	.	.	.	.	.	.	.	ELCL_PROC CENTROID (3)	-1	.	.	cyz.edf	RIGHT	2835	11170532	Full Trial Period	11167697	32	Trial: 32	11167697	80	ÄûÃÊ	éÏé­	¼¦µ°	j	j
cyz	.	.	.	.	.	.	.	.	.	.	7	.	.	.	false	false	Message: -1ms	.	.	.	.	.	.	.	.	.	.	.	ELCL_PCR_PARAM 5 3.0	-1	.	.	cyz.edf	RIGHT	2835	11170532	Full Trial Period	11167697	32	Trial: 32	11167697	80	ÄûÃÊ	éÏé­	¼¦µ°	j	j
cyz	.	.	.	.	.	.	.	.	.	.	8	.	.	.	false	true	Message: 0ms	.	.	.	.	.	.	.	.	.	.	.	!MODE RECORD CR 1000 2 0 R	0	.	.	cyz.edf	RIGHT	2835	11170532	Full Trial Period	11167697	32	Trial: 32	11167697	80	ÄûÃÊ	éÏé­	¼¦µ°	j	j
cyz	.	.	.	.	261	267	1	7	122.50	425.90	9	.	.	.	false	false	Message: 42ms	.	.	.	.	.	.	.	.	.	.	.	SYNCTIME	42	122.50	425.90	cyz.edf	RIGHT	2835	11170532	Full Trial Period	11167697	32	Trial: 32	11167697	80	ÄûÃÊ	éÏé­	¼¦µ°	j	j
cyz	.	.	.	.	.	.	.	.	.	.	10	.	.	.	false	false	Message: 627ms	1.63	6.48	252	866	533.90	386.30	3	988.10	615	575.10	362.90	INVISIBLE_BOUNDARY[1]	627	.	.	cyz.edf	RIGHT	2835	11170532	Full Trial Period	11167697	32	Trial: 32	11167697	80	ÄûÃÊ	éÏé­	¼¦µ°	j	j
cyz	.	.	.	.	.	.	.	.	.	.	11	.	.	.	false	false	Message: 634ms	1.63	6.48	252	866	533.90	386.30	3	988.10	615	575.10	362.90	SYNCTIME	634	.	.	cyz.edf	RIGHT	2835	11170532	Full Trial Period	11167697	32	Trial: 32	11167697	80	ÄûÃÊ	éÏé­	¼¦µ°	j	j
cyz	.	.	.	.	.	.	.	.	.	.	12	.	.	.	false	false	Message: 1802ms	14.29	72.55	197	1859	909.30	357.90	4	964.30	1663	482.70	363.70	INVISIBLE_BOUNDARY[2]	1802	.	.	cyz.edf	RIGHT	2835	11170532	Full Trial Period	11167697	32	Trial: 32	11167697	80	ÄûÃÊ	éÏé­	¼¦µ°	j	j
cyz	.	.	.	.	.	.	.	.	.	.	13	.	.	.	false	false	Message: 1808ms	14.29	72.55	197	1859	909.30	357.90	4	964.30	1663	482.70	363.70	SYNCTIME	1808	.	.	cyz.edf	RIGHT	2835	11170532	Full Trial Period	11167697	32	Trial: 32	11167697	80	ÄûÃÊ	éÏé­	¼¦µ°	j	j
cyz	.	.	.	.	45	2833	8	2789	445.30	-37.50	14	.	.	.	false	false	Message: 2816ms	.	.	.	.	.	.	.	.	.	.	.	KEYBOARD	2816	445.30	-37.50	cyz.edf	RIGHT	2835	11170532	Full Trial Period	11167697	32	Trial: 32	11167697	80	ÄûÃÊ	éÏé­	¼¦µ°	j	j
cyz	.	.	.	.	.	.	.	.	.	.	15	.	.	.	false	false	Message: 2876ms	.	.	.	.	.	.	.	.	.	.	.	TRIAL_RESULT 0	2876	.	.	cyz.edf	RIGHT	2835	11170532	Full Trial Period	11167697	32	Trial: 32	11167697	80	ÄûÃÊ	éÏé­	¼¦µ°	j	j
cyz	.	.	.	.	.	.	.	.	.	.	1	.	.	.	false	false	Message: -18ms	.	.	.	.	.	.	.	.	.	.	.	TRIALID 32	-18	.	.	cyz.edf	RIGHT	2356	11174405	Full Trial Period	11172049	33	Trial: 33	11172049	65	ÂÝÐý½°	·çÉÈ	À¯±Ê	f	f
cyz	.	.	.	.	.	.	.	.	.	.	2	.	.	.	false	false	Message: -1ms	.	.	.	.	.	.	.	.	.	.	.	RECCFG CR 1000 2 0 R	-1	.	.	cyz.edf	RIGHT	2356	11174405	Full Trial Period	11172049	33	Trial: 33	11172049	65	ÂÝÐý½°	·çÉÈ	À¯±Ê	f	f
cyz	.	.	.	.	.	.	.	.	.	.	3	.	.	.	false	false	Message: -1ms	.	.	.	.	.	.	.	.	.	.	.	ELCLCFG TOWER	-1	.	.	cyz.edf	RIGHT	2356	11174405	Full Trial Period	11172049	33	Trial: 33	11172049	65	ÂÝÐý½°	·çÉÈ	À¯±Ê	f	f
cyz	.	.	.	.	.	.	.	.	.	.	4	.	.	.	false	false	Message: -1ms	.	.	.	.	.	.	.	.	.	.	.	GAZE_COORDS 0.00 0.00 1023.00 767.00	-1	.	.	cyz.edf	RIGHT	2356	11174405	Full Trial Period	11172049	33	Trial: 33	11172049	65	ÂÝÐý½°	·çÉÈ	À¯±Ê	f	f
cyz	.	.	.	.	.	.	.	.	.	.	5	.	.	.	false	false	Message: -1ms	.	.	.	.	.	.	.	.	.	.	.	THRESHOLDS R 107 215	-1	.	.	cyz.edf	RIGHT	2356	11174405	Full Trial Period	11172049	33	Trial: 33	11172049	65	ÂÝÐý½°	·çÉÈ	À¯±Ê	f	f
cyz	.	.	.	.	.	.	.	.	.	.	6	.	.	.	false	false	Message: -1ms	.	.	.	.	.	.	.	.	.	.	.	ELCL_PROC CENTROID (3)	-1	.	.	cyz.edf	RIGHT	2356	11174405	Full Trial Period	11172049	33	Trial: 33	11172049	65	ÂÝÐý½°	·çÉÈ	À¯±Ê	f	f
cyz	.	.	.	.	.	.	.	.	.	.	7	.	.	.	false	false	Message: -1ms	.	.	.	.	.	.	.	.	.	.	.	ELCL_PCR_PARAM 5 3.0	-1	.	.	cyz.edf	RIGHT	2356	11174405	Full Trial Period	11172049	33	Trial: 33	11172049	65	ÂÝÐý½°	·çÉÈ	À¯±Ê	f	f
cyz	.	.	.	.	.	.	.	.	.	.	8	.	.	.	false	true	Message: 0ms	.	.	.	.	.	.	.	.	.	.	.	!MODE RECORD CR 1000 2 0 R	0	.	.	cyz.edf	RIGHT	2356	11174405	Full Trial Period	11172049	33	Trial: 33	11172049	65	ÂÝÐý½°	·çÉÈ	À¯±Ê	f	f
cyz	.	.	.	.	329	335	1	7	104.60	419.20	9	.	.	.	false	false	Message: 48ms	.	.	.	.	.	.	.	.	.	.	.	SYNCTIME	48	104.60	419.20	cyz.edf	RIGHT	2356	11174405	Full Trial Period	11172049	33	Trial: 33	11172049	65	ÂÝÐý½°	·çÉÈ	À¯±Ê	f	f
cyz	.	.	.	.	.	.	.	.	.	.	10	.	.	.	false	false	Message: 593ms	11.20	39.03	287	802	490.10	387.20	2	882.10	516	157.20	411.80	INVISIBLE_BOUNDARY[1]	593	.	.	cyz.edf	RIGHT	2356	11174405	Full Trial Period	11172049	33	Trial: 33	11172049	65	ÂÝÐý½°	·çÉÈ	À¯±Ê	f	f
cyz	.	.	.	.	.	.	.	.	.	.	11	.	.	.	false	false	Message: 598ms	11.20	39.03	287	802	490.10	387.20	2	882.10	516	157.20	411.80	SYNCTIME	598	.	.	cyz.edf	RIGHT	2356	11174405	Full Trial Period	11172049	33	Trial: 33	11172049	65	ÂÝÐý½°	·çÉÈ	À¯±Ê	f	f
cyz	.	.	.	.	.	.	.	.	.	.	12	.	.	.	false	false	Message: 1653ms	1.05	4.20	250	1889	800.70	344.60	5	849.10	1640	785.10	318.40	INVISIBLE_BOUNDARY[2]	1653	.	.	cyz.edf	RIGHT	2356	11174405	Full Trial Period	11172049	33	Trial: 33	11172049	65	ÂÝÐý½°	·çÉÈ	À¯±Ê	f	f
cyz	.	.	.	.	.	.	.	.	.	.	13	.	.	.	false	false	Message: 1657ms	1.05	4.20	250	1889	800.70	344.60	5	849.10	1640	785.10	318.40	SYNCTIME	1657	.	.	cyz.edf	RIGHT	2356	11174405	Full Trial Period	11172049	33	Trial: 33	11172049	65	ÂÝÐý½°	·çÉÈ	À¯±Ê	f	f
cyz	.	.	.	.	153	2354	9	2202	523.30	356.30	14	.	.	.	false	false	Message: 2337ms	.	.	.	.	.	.	.	.	.	.	.	KEYBOARD	2337	523.30	356.30	cyz.edf	RIGHT	2356	11174405	Full Trial Period	11172049	33	Trial: 33	11172049	65	ÂÝÐý½°	·çÉÈ	À¯±Ê	f	f
cyz	.	.	.	.	.	.	.	.	.	.	15	.	.	.	false	false	Message: 2400ms	.	.	.	.	.	.	.	.	.	.	.	TRIAL_RESULT 0	2400	.	.	cyz.edf	RIGHT	2356	11174405	Full Trial Period	11172049	33	Trial: 33	11172049	65	ÂÝÐý½°	·çÉÈ	À¯±Ê	f	f
cyz	.	.	.	.	.	.	.	.	.	.	1	.	.	.	false	false	Message: -17ms	.	.	.	.	.	.	.	.	.	.	.	TRIALID 33	-17	.	.	cyz.edf	RIGHT	2779	11178901	Full Trial Period	11176122	34	Trial: 34	11176122	90	³È×Ó	ÌðÌðÈ¦	ÊÖïí	f	j
cyz	.	.	.	.	.	.	.	.	.	.	2	.	.	.	false	false	Message: -1ms	.	.	.	.	.	.	.	.	.	.	.	RECCFG CR 1000 2 0 R	-1	.	.	cyz.edf	RIGHT	2779	11178901	Full Trial Period	11176122	34	Trial: 34	11176122	90	³È×Ó	ÌðÌðÈ¦	ÊÖïí	f	j
cyz	.	.	.	.	.	.	.	.	.	.	3	.	.	.	false	false	Message: -1ms	.	.	.	.	.	.	.	.	.	.	.	ELCLCFG TOWER	-1	.	.	cyz.edf	RIGHT	2779	11178901	Full Trial Period	11176122	34	Trial: 34	11176122	90	³È×Ó	ÌðÌðÈ¦	ÊÖïí	f	j
cyz	.	.	.	.	.	.	.	.	.	.	4	.	.	.	false	false	Message: -1ms	.	.	.	.	.	.	.	.	.	.	.	GAZE_COORDS 0.00 0.00 1023.00 767.00	-1	.	.	cyz.edf	RIGHT	2779	11178901	Full Trial Period	11176122	34	Trial: 34	11176122	90	³È×Ó	ÌðÌðÈ¦	ÊÖïí	f	j
cyz	.	.	.	.	.	.	.	.	.	.	5	.	.	.	false	false	Message: -1ms	.	.	.	.	.	.	.	.	.	.	.	THRESHOLDS R 107 215	-1	.	.	cyz.edf	RIGHT	2779	11178901	Full Trial Period	11176122	34	Trial: 34	11176122	90	³È×Ó	ÌðÌðÈ¦	ÊÖïí	f	j
cyz	.	.	.	.	.	.	.	.	.	.	6	.	.	.	false	false	Message: -1ms	.	.	.	.	.	.	.	.	.	.	.	ELCL_PROC CENTROID (3)	-1	.	.	cyz.edf	RIGHT	2779	11178901	Full Trial Period	11176122	34	Trial: 34	11176122	90	³È×Ó	ÌðÌðÈ¦	ÊÖïí	f	j
cyz	.	.	.	.	.	.	.	.	.	.	7	.	.	.	false	false	Message: -1ms	.	.	.	.	.	.	.	.	.	.	.	ELCL_PCR_PARAM 5 3.0	-1	.	.	cyz.edf	RIGHT	2779	11178901	Full Trial Period	11176122	34	Trial: 34	11176122	90	³È×Ó	ÌðÌðÈ¦	ÊÖïí	f	j
cyz	.	.	.	.	.	.	.	.	.	.	8	.	.	.	false	true	Message: 0ms	.	.	.	.	.	.	.	.	.	.	.	!MODE RECORD CR 1000 2 0 R	0	.	.	cyz.edf	RIGHT	2779	11178901	Full Trial Period	11176122	34	Trial: 34	11176122	90	³È×Ó	ÌðÌðÈ¦	ÊÖïí	f	j
cyz	.	.	.	.	277	283	1	7	145.90	412.50	9	.	.	.	false	false	Message: 41ms	.	.	.	.	.	.	.	.	.	.	.	SYNCTIME	41	145.90	412.50	cyz.edf	RIGHT	2779	11178901	Full Trial Period	11176122	34	Trial: 34	11176122	90	³È×Ó	ÌðÌðÈ¦	ÊÖïí	f	j
cyz	.	.	.	.	.	.	.	.	.	.	10	.	.	.	false	false	Message: 363ms	20.31	247.73	82	365	754.40	387.40	1	395.40	284	142.50	412.90	INVISIBLE_BOUNDARY[1]	363	.	.	cyz.edf	RIGHT	2779	11178901	Full Trial Period	11176122	34	Trial: 34	11176122	90	³È×Ó	ÌðÌðÈ¦	ÊÖïí	f	j
cyz	.	.	.	.	67	432	2	366	742.60	386.20	11	.	.	.	false	false	Message: 367ms	.	.	.	.	.	.	.	.	.	.	.	SYNCTIME	367	742.60	386.20	cyz.edf	RIGHT	2779	11178901	Full Trial Period	11176122	34	Trial: 34	11176122	90	³È×Ó	ÌðÌðÈ¦	ÊÖïí	f	j
cyz	.	.	.	.	67	432	2	366	742.60	386.20	12	.	.	.	false	false	Message: 367ms	.	.	.	.	.	.	.	.	.	.	.	INVISIBLE_BOUNDARY[2]	367	742.60	386.20	cyz.edf	RIGHT	2779	11178901	Full Trial Period	11176122	34	Trial: 34	11176122	90	³È×Ó	ÌðÌðÈ¦	ÊÖïí	f	j
cyz	.	.	.	.	67	432	2	366	742.60	386.20	13	.	.	.	false	false	Message: 374ms	.	.	.	.	.	.	.	.	.	.	.	SYNCTIME	374	742.60	386.20	cyz.edf	RIGHT	2779	11178901	Full Trial Period	11176122	34	Trial: 34	11176122	90	³È×Ó	ÌðÌðÈ¦	ÊÖïí	f	j
cyz	.	.	.	.	369	2777	8	2409	522.90	387.30	14	[1]	1	RECTANGLE_INTERESTAREA	false	false	Message: 2760ms	.	.	.	.	.	.	.	.	.	.	.	KEYBOARD	2760	522.90	387.30	cyz.edf	RIGHT	2779	11178901	Full Trial Period	11176122	34	Trial: 34	11176122	90	³È×Ó	ÌðÌðÈ¦	ÊÖïí	f	j
cyz	.	.	.	.	.	.	.	.	.	.	15	.	.	.	false	false	Message: 2820ms	.	.	.	.	.	.	.	.	.	.	.	TRIAL_RESULT 0	2820	.	.	cyz.edf	RIGHT	2779	11178901	Full Trial Period	11176122	34	Trial: 34	11176122	90	³È×Ó	ÌðÌðÈ¦	ÊÖïí	f	j
cyz	.	.	.	.	.	.	.	.	.	.	1	.	.	.	false	false	Message: -19ms	.	.	.	.	.	.	.	.	.	.	.	TRIALID 34	-19	.	.	cyz.edf	RIGHT	2058	11182373	Full Trial Period	11180315	35	Trial: 35	11180315	57	ÆË¿ËÅÆ	»ð¾æ	ÌðÍ²	j	j
cyz	.	.	.	.	.	.	.	.	.	.	2	.	.	.	false	false	Message: -1ms	.	.	.	.	.	.	.	.	.	.	.	RECCFG CR 1000 2 0 R	-1	.	.	cyz.edf	RIGHT	2058	11182373	Full Trial Period	11180315	35	Trial: 35	11180315	57	ÆË¿ËÅÆ	»ð¾æ	ÌðÍ²	j	j
cyz	.	.	.	.	.	.	.	.	.	.	3	.	.	.	false	false	Message: -1ms	.	.	.	.	.	.	.	.	.	.	.	ELCLCFG TOWER	-1	.	.	cyz.edf	RIGHT	2058	11182373	Full Trial Period	11180315	35	Trial: 35	11180315	57	ÆË¿ËÅÆ	»ð¾æ	ÌðÍ²	j	j
cyz	.	.	.	.	.	.	.	.	.	.	4	.	.	.	false	false	Message: -1ms	.	.	.	.	.	.	.	.	.	.	.	GAZE_COORDS 0.00 0.00 1023.00 767.00	-1	.	.	cyz.edf	RIGHT	2058	11182373	Full Trial Period	11180315	35	Trial: 35	11180315	57	ÆË¿ËÅÆ	»ð¾æ	ÌðÍ²	j	j
cyz	.	.	.	.	.	.	.	.	.	.	5	.	.	.	false	false	Message: -1ms	.	.	.	.	.	.	.	.	.	.	.	THRESHOLDS R 107 215	-1	.	.	cyz.edf	RIGHT	2058	11182373	Full Trial Period	11180315	35	Trial: 35	11180315	57	ÆË¿ËÅÆ	»ð¾æ	ÌðÍ²	j	j
cyz	.	.	.	.	.	.	.	.	.	.	6	.	.	.	false	false	Message: -1ms	.	.	.	.	.	.	.	.	.	.	.	ELCL_PROC CENTROID (3)	-1	.	.	cyz.edf	RIGHT	2058	11182373	Full Trial Period	11180315	35	Trial: 35	11180315	57	ÆË¿ËÅÆ	»ð¾æ	ÌðÍ²	j	j
cyz	.	.	.	.	.	.	.	.	.	.	7	.	.	.	false	false	Message: -1ms	.	.	.	.	.	.	.	.	.	.	.	ELCL_PCR_PARAM 5 3.0	-1	.	.	cyz.edf	RIGHT	2058	11182373	Full Trial Period	11180315	35	Trial: 35	11180315	57	ÆË¿ËÅÆ	»ð¾æ	ÌðÍ²	j	j
cyz	.	.	.	.	.	.	.	.	.	.	8	.	.	.	false	true	Message: 0ms	.	.	.	.	.	.	.	.	.	.	.	!MODE RECORD CR 1000 2 0 R	0	.	.	cyz.edf	RIGHT	2058	11182373	Full Trial Period	11180315	35	Trial: 35	11180315	57	ÆË¿ËÅÆ	»ð¾æ	ÌðÍ²	j	j
cyz	.	.	.	.	46	52	1	7	121.40	425.00	9	.	.	.	false	false	Message: 48ms	.	.	.	.	.	.	.	.	.	.	.	SYNCTIME	48	121.40	425.00	cyz.edf	RIGHT	2058	11182373	Full Trial Period	11180315	35	Trial: 35	11180315	57	ÆË¿ËÅÆ	»ð¾æ	ÌðÍ²	j	j
cyz	.	.	.	.	.	.	.	.	.	.	10	.	.	.	false	false	Message: 722ms	1.18	5.88	200	909	535.70	376.40	3	938.50	710	508.00	356.70	INVISIBLE_BOUNDARY[1]	722	.	.	cyz.edf	RIGHT	2058	11182373	Full Trial Period	11180315	35	Trial: 35	11180315	57	ÆË¿ËÅÆ	»ð¾æ	ÌðÍ²	j	j
cyz	.	.	.	.	.	.	.	.	.	.	11	.	.	.	false	false	Message: 730ms	1.18	5.88	200	909	535.70	376.40	3	938.50	710	508.00	356.70	SYNCTIME	730	.	.	cyz.edf	RIGHT	2058	11182373	Full Trial Period	11180315	35	Trial: 35	11180315	57	ÆË¿ËÅÆ	»ð¾æ	ÌðÍ²	j	j
cyz	.	.	.	.	.	.	.	.	.	.	12	.	.	.	false	false	Message: 1711ms	8.17	19.87	411	1717	755.60	409.10	4	828.30	1307	521.00	359.00	INVISIBLE_BOUNDARY[2]	1711	.	.	cyz.edf	RIGHT	2058	11182373	Full Trial Period	11180315	35	Trial: 35	11180315	57	ÆË¿ËÅÆ	»ð¾æ	ÌðÍ²	j	j
cyz	.	.	.	.	55	1772	5	1718	753.90	364.80	13	.	.	.	false	false	Message: 1722ms	.	.	.	.	.	.	.	.	.	.	.	SYNCTIME	1722	753.90	364.80	cyz.edf	RIGHT	2058	11182373	Full Trial Period	11180315	35	Trial: 35	11180315	57	ÆË¿ËÅÆ	»ð¾æ	ÌðÍ²	j	j
cyz	.	.	.	.	164	2056	7	1893	875.00	379.90	14	[1]	2	RECTANGLE_INTERESTAREA	false	false	Message: 2038ms	.	.	.	.	.	.	.	.	.	.	.	KEYBOARD	2038	875.00	379.90	cyz.edf	RIGHT	2058	11182373	Full Trial Period	11180315	35	Trial: 35	11180315	57	ÆË¿ËÅÆ	»ð¾æ	ÌðÍ²	j	j
cyz	.	.	.	.	.	.	.	.	.	.	15	.	.	.	false	false	Message: 2100ms	.	.	.	.	.	.	.	.	.	.	.	TRIAL_RESULT 0	2100	.	.	cyz.edf	RIGHT	2058	11182373	Full Trial Period	11180315	35	Trial: 35	11180315	57	ÆË¿ËÅÆ	»ð¾æ	ÌðÍ²	j	j
cyz	.	.	.	.	.	.	.	.	.	.	1	.	.	.	false	false	Message: -21ms	.	.	.	.	.	.	.	.	.	.	.	TRIALID 35	-21	.	.	cyz.edf	RIGHT	2586	11186461	Full Trial Period	11183875	36	Trial: 36	11183875	120	Ä§·½	ÄÖÖÓ	´½¸à	f	f
cyz	.	.	.	.	.	.	.	.	.	.	2	.	.	.	false	false	Message: -1ms	.	.	.	.	.	.	.	.	.	.	.	RECCFG CR 1000 2 0 R	-1	.	.	cyz.edf	RIGHT	2586	11186461	Full Trial Period	11183875	36	Trial: 36	11183875	120	Ä§·½	ÄÖÖÓ	´½¸à	f	f
cyz	.	.	.	.	.	.	.	.	.	.	3	.	.	.	false	false	Message: -1ms	.	.	.	.	.	.	.	.	.	.	.	ELCLCFG TOWER	-1	.	.	cyz.edf	RIGHT	2586	11186461	Full Trial Period	11183875	36	Trial: 36	11183875	120	Ä§·½	ÄÖÖÓ	´½¸à	f	f
cyz	.	.	.	.	.	.	.	.	.	.	4	.	.	.	false	false	Message: -1ms	.	.	.	.	.	.	.	.	.	.	.	GAZE_COORDS 0.00 0.00 1023.00 767.00	-1	.	.	cyz.edf	RIGHT	2586	11186461	Full Trial Period	11183875	36	Trial: 36	11183875	120	Ä§·½	ÄÖÖÓ	´½¸à	f	f
cyz	.	.	.	.	.	.	.	.	.	.	5	.	.	.	false	false	Message: -1ms	.	.	.	.	.	.	.	.	.	.	.	THRESHOLDS R 107 215	-1	.	.	cyz.edf	RIGHT	2586	11186461	Full Trial Period	11183875	36	Trial: 36	11183875	120	Ä§·½	ÄÖÖÓ	´½¸à	f	f
cyz	.	.	.	.	.	.	.	.	.	.	6	.	.	.	false	false	Message: -1ms	.	.	.	.	.	.	.	.	.	.	.	ELCL_PROC CENTROID (3)	-1	.	.	cyz.edf	RIGHT	2586	11186461	Full Trial Period	11183875	36	Trial: 36	11183875	120	Ä§·½	ÄÖÖÓ	´½¸à	f	f
cyz	.	.	.	.	.	.	.	.	.	.	7	.	.	.	false	false	Message: -1ms	.	.	.	.	.	.	.	.	.	.	.	ELCL_PCR_PARAM 5 3.0	-1	.	.	cyz.edf	RIGHT	2586	11186461	Full Trial Period	11183875	36	Trial: 36	11183875	120	Ä§·½	ÄÖÖÓ	´½¸à	f	f
cyz	.	.	.	.	.	.	.	.	.	.	8	.	.	.	false	true	Message: 0ms	.	.	.	.	.	.	.	.	.	.	.	!MODE RECORD CR 1000 2 0 R	0	.	.	cyz.edf	RIGHT	2586	11186461	Full Trial Period	11183875	36	Trial: 36	11183875	120	Ä§·½	ÄÖÖÓ	´½¸à	f	f
cyz	.	.	.	.	279	285	1	7	144.90	413.60	9	.	.	.	false	false	Message: 45ms	.	.	.	.	.	.	.	.	.	.	.	SYNCTIME	45	144.90	413.60	cyz.edf	RIGHT	2586	11186461	Full Trial Period	11183875	36	Trial: 36	11183875	120	Ä§·½	ÄÖÖÓ	´½¸à	f	f
cyz	.	.	.	.	.	.	.	.	.	.	10	.	.	.	false	false	Message: 464ms	1.13	4.78	236	687	566.10	333.20	2	799.20	452	569.50	365.20	INVISIBLE_BOUNDARY[1]	464	.	.	cyz.edf	RIGHT	2586	11186461	Full Trial Period	11183875	36	Trial: 36	11183875	120	Ä§·½	ÄÖÖÓ	´½¸à	f	f
cyz	.	.	.	.	.	.	.	.	.	.	11	.	.	.	false	false	Message: 470ms	1.13	4.78	236	687	566.10	333.20	2	799.20	452	569.50	365.20	SYNCTIME	470	.	.	cyz.edf	RIGHT	2586	11186461	Full Trial Period	11183875	36	Trial: 36	11183875	120	Ä§·½	ÄÖÖÓ	´½¸à	f	f
cyz	.	.	.	.	.	.	.	.	.	.	12	.	.	.	false	false	Message: 1260ms	11.16	43.59	256	1324	849.20	377.30	4	809.80	1069	518.60	365.30	INVISIBLE_BOUNDARY[2]	1260	.	.	cyz.edf	RIGHT	2586	11186461	Full Trial Period	11183875	36	Trial: 36	11183875	120	Ä§·½	ÄÖÖÓ	´½¸à	f	f
cyz	.	.	.	.	.	.	.	.	.	.	13	.	.	.	false	false	Message: 1269ms	11.16	43.59	256	1324	849.20	377.30	4	809.80	1069	518.60	365.30	SYNCTIME	1269	.	.	cyz.edf	RIGHT	2586	11186461	Full Trial Period	11183875	36	Trial: 36	11183875	120	Ä§·½	ÄÖÖÓ	´½¸à	f	f
cyz	.	.	.	.	284	2584	9	2301	361.30	122.30	14	.	.	.	false	false	Message: 2567ms	.	.	.	.	.	.	.	.	.	.	.	KEYBOARD	2567	361.30	122.30	cyz.edf	RIGHT	2586	11186461	Full Trial Period	11183875	36	Trial: 36	11183875	120	Ä§·½	ÄÖÖÓ	´½¸à	f	f
cyz	.	.	.	.	.	.	.	.	.	.	15	.	.	.	false	false	Message: 2633ms	.	.	.	.	.	.	.	.	.	.	.	TRIAL_RESULT 0	2633	.	.	cyz.edf	RIGHT	2586	11186461	Full Trial Period	11183875	36	Trial: 36	11183875	120	Ä§·½	ÄÖÖÓ	´½¸à	f	f
cyz	.	.	.	.	.	.	.	.	.	.	1	.	.	.	false	false	Message: -16ms	.	.	.	.	.	.	.	.	.	.	.	TRIALID 36	-16	.	.	cyz.edf	RIGHT	10354	11201214	Full Trial Period	11190860	37	Trial: 37	11190860	118	À¬»øÍ°	ÒûË®»ú	²¤ÂÜ	f	f
cyz	.	.	.	.	.	.	.	.	.	.	2	.	.	.	false	false	Message: -1ms	.	.	.	.	.	.	.	.	.	.	.	RECCFG CR 1000 2 0 R	-1	.	.	cyz.edf	RIGHT	10354	11201214	Full Trial Period	11190860	37	Trial: 37	11190860	118	À¬»øÍ°	ÒûË®»ú	²¤ÂÜ	f	f
cyz	.	.	.	.	.	.	.	.	.	.	3	.	.	.	false	false	Message: -1ms	.	.	.	.	.	.	.	.	.	.	.	ELCLCFG TOWER	-1	.	.	cyz.edf	RIGHT	10354	11201214	Full Trial Period	11190860	37	Trial: 37	11190860	118	À¬»øÍ°	ÒûË®»ú	²¤ÂÜ	f	f
cyz	.	.	.	.	.	.	.	.	.	.	4	.	.	.	false	false	Message: -1ms	.	.	.	.	.	.	.	.	.	.	.	GAZE_COORDS 0.00 0.00 1023.00 767.00	-1	.	.	cyz.edf	RIGHT	10354	11201214	Full Trial Period	11190860	37	Trial: 37	11190860	118	À¬»øÍ°	ÒûË®»ú	²¤ÂÜ	f	f
cyz	.	.	.	.	.	.	.	.	.	.	5	.	.	.	false	false	Message: -1ms	.	.	.	.	.	.	.	.	.	.	.	THRESHOLDS R 107 215	-1	.	.	cyz.edf	RIGHT	10354	11201214	Full Trial Period	11190860	37	Trial: 37	11190860	118	À¬»øÍ°	ÒûË®»ú	²¤ÂÜ	f	f
cyz	.	.	.	.	.	.	.	.	.	.	6	.	.	.	false	false	Message: -1ms	.	.	.	.	.	.	.	.	.	.	.	ELCL_PROC CENTROID (3)	-1	.	.	cyz.edf	RIGHT	10354	11201214	Full Trial Period	11190860	37	Trial: 37	11190860	118	À¬»øÍ°	ÒûË®»ú	²¤ÂÜ	f	f
cyz	.	.	.	.	.	.	.	.	.	.	7	.	.	.	false	false	Message: -1ms	.	.	.	.	.	.	.	.	.	.	.	ELCL_PCR_PARAM 5 3.0	-1	.	.	cyz.edf	RIGHT	10354	11201214	Full Trial Period	11190860	37	Trial: 37	11190860	118	À¬»øÍ°	ÒûË®»ú	²¤ÂÜ	f	f
cyz	.	.	.	.	.	.	.	.	.	.	8	.	.	.	false	true	Message: 0ms	.	.	.	.	.	.	.	.	.	.	.	!MODE RECORD CR 1000 2 0 R	0	.	.	cyz.edf	RIGHT	10354	11201214	Full Trial Period	11190860	37	Trial: 37	11190860	118	À¬»øÍ°	ÒûË®»ú	²¤ÂÜ	f	f
cyz	.	.	.	.	381	387	1	7	112.90	428.30	9	.	.	.	false	false	Message: 42ms	.	.	.	.	.	.	.	.	.	.	.	SYNCTIME	42	112.90	428.30	cyz.edf	RIGHT	10354	11201214	Full Trial Period	11190860	37	Trial: 37	11190860	118	À¬»øÍ°	ÒûË®»ú	²¤ÂÜ	f	f
cyz	.	.	.	.	183	6982	8	6800	539.50	412.00	10	.	.	.	false	false	Message: 6802ms	.	.	.	.	.	.	.	.	.	.	.	INVISIBLE_BOUNDARY[1]	6802	539.50	412.00	cyz.edf	RIGHT	10354	11201214	Full Trial Period	11190860	37	Trial: 37	11190860	118	À¬»øÍ°	ÒûË®»ú	²¤ÂÜ	f	f
cyz	.	.	.	.	183	6982	8	6800	539.50	412.00	11	.	.	.	false	false	Message: 6808ms	.	.	.	.	.	.	.	.	.	.	.	SYNCTIME	6808	539.50	412.00	cyz.edf	RIGHT	10354	11201214	Full Trial Period	11190860	37	Trial: 37	11190860	118	À¬»øÍ°	ÒûË®»ú	²¤ÂÜ	f	f
cyz	.	.	.	.	.	.	.	.	.	.	12	.	.	.	false	false	Message: 8998ms	6.46	32.79	197	9184	973.00	547.50	10	887.80	8988	882.40	372.90	INVISIBLE_BOUNDARY[2]	8998	.	.	cyz.edf	RIGHT	10354	11201214	Full Trial Period	11190860	37	Trial: 37	11190860	118	À¬»øÍ°	ÒûË®»ú	²¤ÂÜ	f	f
cyz	.	.	.	.	.	.	.	.	.	.	13	.	.	.	false	false	Message: 9008ms	6.46	32.79	197	9184	973.00	547.50	10	887.80	8988	882.40	372.90	SYNCTIME	9008	.	.	cyz.edf	RIGHT	10354	11201214	Full Trial Period	11190860	37	Trial: 37	11190860	118	À¬»øÍ°	ÒûË®»ú	²¤ÂÜ	f	f
cyz	.	.	.	.	451	10352	14	9902	579.50	347.30	14	.	.	.	false	false	Message: 10335ms	.	.	.	.	.	.	.	.	.	.	.	KEYBOARD	10335	579.50	347.30	cyz.edf	RIGHT	10354	11201214	Full Trial Period	11190860	37	Trial: 37	11190860	118	À¬»øÍ°	ÒûË®»ú	²¤ÂÜ	f	f
cyz	.	.	.	.	.	.	.	.	.	.	15	.	.	.	false	false	Message: 10398ms	.	.	.	.	.	.	.	.	.	.	.	TRIAL_RESULT 0	10398	.	.	cyz.edf	RIGHT	10354	11201214	Full Trial Period	11190860	37	Trial: 37	11190860	118	À¬»øÍ°	ÒûË®»ú	²¤ÂÜ	f	f
cyz	.	.	.	.	.	.	.	.	.	.	1	.	.	.	false	false	Message: -16ms	.	.	.	.	.	.	.	.	.	.	.	TRIALID 37	-16	.	.	cyz.edf	RIGHT	2851	11205534	Full Trial Period	11202683	38	Trial: 38	11202683	61	µçÏß	ÉþË÷	Æì¸Ë	f	f
cyz	.	.	.	.	.	.	.	.	.	.	2	.	.	.	false	false	Message: -1ms	.	.	.	.	.	.	.	.	.	.	.	RECCFG CR 1000 2 0 R	-1	.	.	cyz.edf	RIGHT	2851	11205534	Full Trial Period	11202683	38	Trial: 38	11202683	61	µçÏß	ÉþË÷	Æì¸Ë	f	f
cyz	.	.	.	.	.	.	.	.	.	.	3	.	.	.	false	false	Message: -1ms	.	.	.	.	.	.	.	.	.	.	.	ELCLCFG TOWER	-1	.	.	cyz.edf	RIGHT	2851	11205534	Full Trial Period	11202683	38	Trial: 38	11202683	61	µçÏß	ÉþË÷	Æì¸Ë	f	f
cyz	.	.	.	.	.	.	.	.	.	.	4	.	.	.	false	false	Message: -1ms	.	.	.	.	.	.	.	.	.	.	.	GAZE_COORDS 0.00 0.00 1023.00 767.00	-1	.	.	cyz.edf	RIGHT	2851	11205534	Full Trial Period	11202683	38	Trial: 38	11202683	61	µçÏß	ÉþË÷	Æì¸Ë	f	f
cyz	.	.	.	.	.	.	.	.	.	.	5	.	.	.	false	false	Message: -1ms	.	.	.	.	.	.	.	.	.	.	.	THRESHOLDS R 107 215	-1	.	.	cyz.edf	RIGHT	2851	11205534	Full Trial Period	11202683	38	Trial: 38	11202683	61	µçÏß	ÉþË÷	Æì¸Ë	f	f
cyz	.	.	.	.	.	.	.	.	.	.	6	.	.	.	false	false	Message: -1ms	.	.	.	.	.	.	.	.	.	.	.	ELCL_PROC CENTROID (3)	-1	.	.	cyz.edf	RIGHT	2851	11205534	Full Trial Period	11202683	38	Trial: 38	11202683	61	µçÏß	ÉþË÷	Æì¸Ë	f	f
cyz	.	.	.	.	.	.	.	.	.	.	7	.	.	.	false	false	Message: -1ms	.	.	.	.	.	.	.	.	.	.	.	ELCL_PCR_PARAM 5 3.0	-1	.	.	cyz.edf	RIGHT	2851	11205534	Full Trial Period	11202683	38	Trial: 38	11202683	61	µçÏß	ÉþË÷	Æì¸Ë	f	f
cyz	.	.	.	.	.	.	.	.	.	.	8	.	.	.	false	true	Message: 0ms	.	.	.	.	.	.	.	.	.	.	.	!MODE RECORD CR 1000 2 0 R	0	.	.	cyz.edf	RIGHT	2851	11205534	Full Trial Period	11202683	38	Trial: 38	11202683	61	µçÏß	ÉþË÷	Æì¸Ë	f	f
cyz	98	98	1	1	.	.	.	.	.	.	9	.	.	.	false	false	Message: 42ms	.	.	163	163	107.30	469.70	1	503.10	1	.	.	SYNCTIME	42	.	.	cyz.edf	RIGHT	2851	11205534	Full Trial Period	11202683	38	Trial: 38	11202683	61	µçÏß	ÉþË÷	Æì¸Ë	f	f
cyz	.	.	.	.	323	1244	3	922	552.40	378.50	10	.	.	.	false	false	Message: 922ms	.	.	.	.	.	.	.	.	.	.	.	INVISIBLE_BOUNDARY[1]	922	.	.	cyz.edf	RIGHT	2851	11205534	Full Trial Period	11202683	38	Trial: 38	11202683	61	µçÏß	ÉþË÷	Æì¸Ë	f	f
cyz	.	.	.	.	323	1244	3	922	552.40	378.50	11	.	.	.	false	false	Message: 925ms	.	.	.	.	.	.	.	.	.	.	.	SYNCTIME	925	552.40	378.50	cyz.edf	RIGHT	2851	11205534	Full Trial Period	11202683	38	Trial: 38	11202683	61	µçÏß	ÉþË÷	Æì¸Ë	f	f
cyz	.	.	.	.	.	.	.	.	.	.	12	.	.	.	false	false	Message: 2391ms	5.68	129.01	44	2416	1048.40	402.10	6	212.80	2373	874.20	368.80	INVISIBLE_BOUNDARY[2]	2391	.	.	cyz.edf	RIGHT	2851	11205534	Full Trial Period	11202683	38	Trial: 38	11202683	61	µçÏß	ÉþË÷	Æì¸Ë	f	f
cyz	.	.	.	.	.	.	.	.	.	.	13	.	.	.	false	false	Message: 2401ms	5.68	129.01	44	2416	1048.40	402.10	6	212.80	2373	874.20	368.80	SYNCTIME	2401	.	.	cyz.edf	RIGHT	2851	11205534	Full Trial Period	11202683	38	Trial: 38	11202683	61	µçÏß	ÉþË÷	Æì¸Ë	f	f
cyz	.	.	.	.	.	.	.	.	.	.	14	.	.	.	false	false	Message: 2832ms	23.54	237.81	99	2849	209.60	419.80	8	379.80	2751	928.10	388.10	KEYBOARD	2832	.	.	cyz.edf	RIGHT	2851	11205534	Full Trial Period	11202683	38	Trial: 38	11202683	61	µçÏß	ÉþË÷	Æì¸Ë	f	f
cyz	.	.	.	.	.	.	.	.	.	.	15	.	.	.	false	false	Message: 2894ms	.	.	.	.	.	.	.	.	.	.	.	TRIAL_RESULT 0	2894	.	.	cyz.edf	RIGHT	2851	11205534	Full Trial Period	11202683	38	Trial: 38	11202683	61	µçÏß	ÉþË÷	Æì¸Ë	f	f
cyz	.	.	.	.	.	.	.	.	.	.	1	.	.	.	false	false	Message: -22ms	.	.	.	.	.	.	.	.	.	.	.	TRIALID 38	-22	.	.	cyz.edf	RIGHT	2922	11210719	Full Trial Period	11207797	39	Trial: 39	11207797	96	ÆÏÌÑ	Å¦¿Û	ÏóÆå	f	j
cyz	.	.	.	.	.	.	.	.	.	.	2	.	.	.	false	false	Message: -1ms	.	.	.	.	.	.	.	.	.	.	.	RECCFG CR 1000 2 0 R	-1	.	.	cyz.edf	RIGHT	2922	11210719	Full Trial Period	11207797	39	Trial: 39	11207797	96	ÆÏÌÑ	Å¦¿Û	ÏóÆå	f	j
cyz	.	.	.	.	.	.	.	.	.	.	3	.	.	.	false	false	Message: -1ms	.	.	.	.	.	.	.	.	.	.	.	ELCLCFG TOWER	-1	.	.	cyz.edf	RIGHT	2922	11210719	Full Trial Period	11207797	39	Trial: 39	11207797	96	ÆÏÌÑ	Å¦¿Û	ÏóÆå	f	j
cyz	.	.	.	.	.	.	.	.	.	.	4	.	.	.	false	false	Message: -1ms	.	.	.	.	.	.	.	.	.	.	.	GAZE_COORDS 0.00 0.00 1023.00 767.00	-1	.	.	cyz.edf	RIGHT	2922	11210719	Full Trial Period	11207797	39	Trial: 39	11207797	96	ÆÏÌÑ	Å¦¿Û	ÏóÆå	f	j
cyz	.	.	.	.	.	.	.	.	.	.	5	.	.	.	false	false	Message: -1ms	.	.	.	.	.	.	.	.	.	.	.	THRESHOLDS R 107 215	-1	.	.	cyz.edf	RIGHT	2922	11210719	Full Trial Period	11207797	39	Trial: 39	11207797	96	ÆÏÌÑ	Å¦¿Û	ÏóÆå	f	j
cyz	.	.	.	.	.	.	.	.	.	.	6	.	.	.	false	false	Message: -1ms	.	.	.	.	.	.	.	.	.	.	.	ELCL_PROC CENTROID (3)	-1	.	.	cyz.edf	RIGHT	2922	11210719	Full Trial Period	11207797	39	Trial: 39	11207797	96	ÆÏÌÑ	Å¦¿Û	ÏóÆå	f	j
cyz	.	.	.	.	.	.	.	.	.	.	7	.	.	.	false	false	Message: -1ms	.	.	.	.	.	.	.	.	.	.	.	ELCL_PCR_PARAM 5 3.0	-1	.	.	cyz.edf	RIGHT	2922	11210719	Full Trial Period	11207797	39	Trial: 39	11207797	96	ÆÏÌÑ	Å¦¿Û	ÏóÆå	f	j
cyz	.	.	.	.	.	.	.	.	.	.	8	.	.	.	false	true	Message: 0ms	.	.	.	.	.	.	.	.	.	.	.	!MODE RECORD CR 1000 2 0 R	0	.	.	cyz.edf	RIGHT	2922	11210719	Full Trial Period	11207797	39	Trial: 39	11207797	96	ÆÏÌÑ	Å¦¿Û	ÏóÆå	f	j
cyz	.	.	.	.	42	48	1	7	133.30	433.50	9	.	.	.	false	false	Message: 44ms	.	.	.	.	.	.	.	.	.	.	.	SYNCTIME	44	133.30	433.50	cyz.edf	RIGHT	2922	11210719	Full Trial Period	11207797	39	Trial: 39	11207797	96	ÆÏÌÑ	Å¦¿Û	ÏóÆå	f	j
cyz	.	.	.	.	.	.	.	.	.	.	10	.	.	.	false	false	Message: 678ms	13.72	204.82	67	707	566.50	399.20	2	347.90	641	157.10	426.00	INVISIBLE_BOUNDARY[1]	678	.	.	cyz.edf	RIGHT	2922	11210719	Full Trial Period	11207797	39	Trial: 39	11207797	96	ÆÏÌÑ	Å¦¿Û	ÏóÆå	f	j
cyz	.	.	.	.	.	.	.	.	.	.	11	.	.	.	false	false	Message: 685ms	13.72	204.82	67	707	566.50	399.20	2	347.90	641	157.10	426.00	SYNCTIME	685	.	.	cyz.edf	RIGHT	2922	11210719	Full Trial Period	11207797	39	Trial: 39	11207797	96	ÆÏÌÑ	Å¦¿Û	ÏóÆå	f	j
cyz	.	.	.	.	294	2407	7	2114	901.10	375.70	12	[1]	2	RECTANGLE_INTERESTAREA	false	false	Message: 2174ms	.	.	.	.	.	.	.	.	.	.	.	INVISIBLE_BOUNDARY[2]	2174	901.10	375.70	cyz.edf	RIGHT	2922	11210719	Full Trial Period	11207797	39	Trial: 39	11207797	96	ÆÏÌÑ	Å¦¿Û	ÏóÆå	f	j
cyz	.	.	.	.	294	2407	7	2114	901.10	375.70	13	[1]	2	RECTANGLE_INTERESTAREA	false	false	Message: 2186ms	.	.	.	.	.	.	.	.	.	.	.	SYNCTIME	2186	901.10	375.70	cyz.edf	RIGHT	2922	11210719	Full Trial Period	11207797	39	Trial: 39	11207797	96	ÆÏÌÑ	Å¦¿Û	ÏóÆå	f	j
cyz	.	.	.	.	207	2920	9	2714	187.30	450.90	14	.	.	.	false	false	Message: 2903ms	.	.	.	.	.	.	.	.	.	.	.	KEYBOARD	2903	187.30	450.90	cyz.edf	RIGHT	2922	11210719	Full Trial Period	11207797	39	Trial: 39	11207797	96	ÆÏÌÑ	Å¦¿Û	ÏóÆå	f	j
cyz	.	.	.	.	.	.	.	.	.	.	15	.	.	.	false	false	Message: 2968ms	.	.	.	.	.	.	.	.	.	.	.	TRIAL_RESULT 0	2968	.	.	cyz.edf	RIGHT	2922	11210719	Full Trial Period	11207797	39	Trial: 39	11207797	96	ÆÏÌÑ	Å¦¿Û	ÏóÆå	f	j
cyz	.	.	.	.	.	.	.	.	.	.	1	.	.	.	false	false	Message: -17ms	.	.	.	.	.	.	.	.	.	.	.	TRIALID 39	-17	.	.	cyz.edf	RIGHT	4155	11216046	Full Trial Period	11211891	40	Trial: 40	11211891	47	Å¦¿Û	ÏîÁ´	Ìú»·	j	j
cyz	.	.	.	.	.	.	.	.	.	.	2	.	.	.	false	false	Message: -1ms	.	.	.	.	.	.	.	.	.	.	.	RECCFG CR 1000 2 0 R	-1	.	.	cyz.edf	RIGHT	4155	11216046	Full Trial Period	11211891	40	Trial: 40	11211891	47	Å¦¿Û	ÏîÁ´	Ìú»·	j	j
cyz	.	.	.	.	.	.	.	.	.	.	3	.	.	.	false	false	Message: -1ms	.	.	.	.	.	.	.	.	.	.	.	ELCLCFG TOWER	-1	.	.	cyz.edf	RIGHT	4155	11216046	Full Trial Period	11211891	40	Trial: 40	11211891	47	Å¦¿Û	ÏîÁ´	Ìú»·	j	j
cyz	.	.	.	.	.	.	.	.	.	.	4	.	.	.	false	false	Message: -1ms	.	.	.	.	.	.	.	.	.	.	.	GAZE_COORDS 0.00 0.00 1023.00 767.00	-1	.	.	cyz.edf	RIGHT	4155	11216046	Full Trial Period	11211891	40	Trial: 40	11211891	47	Å¦¿Û	ÏîÁ´	Ìú»·	j	j
cyz	.	.	.	.	.	.	.	.	.	.	5	.	.	.	false	false	Message: -1ms	.	.	.	.	.	.	.	.	.	.	.	THRESHOLDS R 107 215	-1	.	.	cyz.edf	RIGHT	4155	11216046	Full Trial Period	11211891	40	Trial: 40	11211891	47	Å¦¿Û	ÏîÁ´	Ìú»·	j	j
cyz	.	.	.	.	.	.	.	.	.	.	6	.	.	.	false	false	Message: -1ms	.	.	.	.	.	.	.	.	.	.	.	ELCL_PROC CENTROID (3)	-1	.	.	cyz.edf	RIGHT	4155	11216046	Full Trial Period	11211891	40	Trial: 40	11211891	47	Å¦¿Û	ÏîÁ´	Ìú»·	j	j
cyz	.	.	.	.	.	.	.	.	.	.	7	.	.	.	false	false	Message: -1ms	.	.	.	.	.	.	.	.	.	.	.	ELCL_PCR_PARAM 5 3.0	-1	.	.	cyz.edf	RIGHT	4155	11216046	Full Trial Period	11211891	40	Trial: 40	11211891	47	Å¦¿Û	ÏîÁ´	Ìú»·	j	j
cyz	.	.	.	.	.	.	.	.	.	.	8	.	.	.	false	true	Message: 0ms	.	.	.	.	.	.	.	.	.	.	.	!MODE RECORD CR 1000 2 0 R	0	.	.	cyz.edf	RIGHT	4155	11216046	Full Trial Period	11211891	40	Trial: 40	11211891	47	Å¦¿Û	ÏîÁ´	Ìú»·	j	j
cyz	.	.	.	.	315	321	1	7	134.00	432.10	9	.	.	.	false	false	Message: 41ms	.	.	.	.	.	.	.	.	.	.	.	SYNCTIME	41	134.00	432.10	cyz.edf	RIGHT	4155	11216046	Full Trial Period	11211891	40	Trial: 40	11211891	47	Å¦¿Û	ÏîÁ´	Ìú»·	j	j
cyz	.	.	.	.	.	.	.	.	.	.	10	.	.	.	false	false	Message: 1145ms	1.61	7.04	229	1361	487.50	408.10	2	850.80	1133	471.80	364.40	INVISIBLE_BOUNDARY[1]	1145	.	.	cyz.edf	RIGHT	4155	11216046	Full Trial Period	11211891	40	Trial: 40	11211891	47	Å¦¿Û	ÏîÁ´	Ìú»·	j	j
cyz	.	.	.	.	.	.	.	.	.	.	11	.	.	.	false	false	Message: 1150ms	1.61	7.04	229	1361	487.50	408.10	2	850.80	1133	471.80	364.40	SYNCTIME	1150	.	.	cyz.edf	RIGHT	4155	11216046	Full Trial Period	11211891	40	Trial: 40	11211891	47	Å¦¿Û	ÏîÁ´	Ìú»·	j	j
cyz	.	.	.	.	.	.	.	.	.	.	12	.	.	.	false	false	Message: 3373ms	1.57	74.88	21	3379	904.00	386.90	5	107.70	3359	858.40	372.60	INVISIBLE_BOUNDARY[2]	3373	.	.	cyz.edf	RIGHT	4155	11216046	Full Trial Period	11211891	40	Trial: 40	11211891	47	Å¦¿Û	ÏîÁ´	Ìú»·	j	j
cyz	.	.	.	.	72	3451	6	3380	909.30	375.10	13	[1]	2	RECTANGLE_INTERESTAREA	false	false	Message: 3383ms	.	.	.	.	.	.	.	.	.	.	.	SYNCTIME	3383	909.30	375.10	cyz.edf	RIGHT	4155	11216046	Full Trial Period	11211891	40	Trial: 40	11211891	47	Å¦¿Û	ÏîÁ´	Ìú»·	j	j
cyz	.	.	.	.	309	4153	9	3845	849.40	375.70	14	[1]	2	RECTANGLE_INTERESTAREA	false	false	Message: 4137ms	.	.	.	.	.	.	.	.	.	.	.	KEYBOARD	4137	849.40	375.70	cyz.edf	RIGHT	4155	11216046	Full Trial Period	11211891	40	Trial: 40	11211891	47	Å¦¿Û	ÏîÁ´	Ìú»·	j	j
cyz	.	.	.	.	.	.	.	.	.	.	15	.	.	.	false	false	Message: 4196ms	.	.	.	.	.	.	.	.	.	.	.	TRIAL_RESULT 0	4196	.	.	cyz.edf	RIGHT	4155	11216046	Full Trial Period	11211891	40	Trial: 40	11211891	47	Å¦¿Û	ÏîÁ´	Ìú»·	j	j
cyz	.	.	.	.	.	.	.	.	.	.	1	.	.	.	false	false	Message: -16ms	.	.	.	.	.	.	.	.	.	.	.	TRIALID 40	-16	.	.	cyz.edf	RIGHT	4025	11221406	Full Trial Period	11217381	41	Trial: 41	11217381	67	ÄûÃÊ	éÏé­Çò	²£Á§Öé	j	f
cyz	.	.	.	.	.	.	.	.	.	.	2	.	.	.	false	false	Message: -1ms	.	.	.	.	.	.	.	.	.	.	.	RECCFG CR 1000 2 0 R	-1	.	.	cyz.edf	RIGHT	4025	11221406	Full Trial Period	11217381	41	Trial: 41	11217381	67	ÄûÃÊ	éÏé­Çò	²£Á§Öé	j	f
cyz	.	.	.	.	.	.	.	.	.	.	3	.	.	.	false	false	Message: -1ms	.	.	.	.	.	.	.	.	.	.	.	ELCLCFG TOWER	-1	.	.	cyz.edf	RIGHT	4025	11221406	Full Trial Period	11217381	41	Trial: 41	11217381	67	ÄûÃÊ	éÏé­Çò	²£Á§Öé	j	f
cyz	.	.	.	.	.	.	.	.	.	.	4	.	.	.	false	false	Message: -1ms	.	.	.	.	.	.	.	.	.	.	.	GAZE_COORDS 0.00 0.00 1023.00 767.00	-1	.	.	cyz.edf	RIGHT	4025	11221406	Full Trial Period	11217381	41	Trial: 41	11217381	67	ÄûÃÊ	éÏé­Çò	²£Á§Öé	j	f
cyz	.	.	.	.	.	.	.	.	.	.	5	.	.	.	false	false	Message: -1ms	.	.	.	.	.	.	.	.	.	.	.	THRESHOLDS R 107 215	-1	.	.	cyz.edf	RIGHT	4025	11221406	Full Trial Period	11217381	41	Trial: 41	11217381	67	ÄûÃÊ	éÏé­Çò	²£Á§Öé	j	f
cyz	.	.	.	.	.	.	.	.	.	.	6	.	.	.	false	false	Message: -1ms	.	.	.	.	.	.	.	.	.	.	.	ELCL_PROC CENTROID (3)	-1	.	.	cyz.edf	RIGHT	4025	11221406	Full Trial Period	11217381	41	Trial: 41	11217381	67	ÄûÃÊ	éÏé­Çò	²£Á§Öé	j	f
cyz	.	.	.	.	.	.	.	.	.	.	7	.	.	.	false	false	Message: -1ms	.	.	.	.	.	.	.	.	.	.	.	ELCL_PCR_PARAM 5 3.0	-1	.	.	cyz.edf	RIGHT	4025	11221406	Full Trial Period	11217381	41	Trial: 41	11217381	67	ÄûÃÊ	éÏé­Çò	²£Á§Öé	j	f
cyz	.	.	.	.	.	.	.	.	.	.	8	.	.	.	false	true	Message: 0ms	.	.	.	.	.	.	.	.	.	.	.	!MODE RECORD CR 1000 2 0 R	0	.	.	cyz.edf	RIGHT	4025	11221406	Full Trial Period	11217381	41	Trial: 41	11217381	67	ÄûÃÊ	éÏé­Çò	²£Á§Öé	j	f
cyz	.	.	.	.	.	.	.	.	.	.	9	.	.	.	false	false	Message: 50ms	.	.	.	.	.	.	.	.	.	.	.	SYNCTIME	50	.	.	cyz.edf	RIGHT	4025	11221406	Full Trial Period	11217381	41	Trial: 41	11217381	67	ÄûÃÊ	éÏé­Çò	²£Á§Öé	j	f
cyz	.	.	.	.	.	.	.	.	.	.	10	.	.	.	false	false	Message: 2274ms	10.83	230.42	47	2288	473.50	390.20	4	409.20	2242	151.50	411.40	INVISIBLE_BOUNDARY[1]	2274	.	.	cyz.edf	RIGHT	4025	11221406	Full Trial Period	11217381	41	Trial: 41	11217381	67	ÄûÃÊ	éÏé­Çò	²£Á§Öé	j	f
cyz	.	.	.	.	.	.	.	.	.	.	11	.	.	.	false	false	Message: 2283ms	10.83	230.42	47	2288	473.50	390.20	4	409.20	2242	151.50	411.40	SYNCTIME	2283	.	.	cyz.edf	RIGHT	4025	11221406	Full Trial Period	11217381	41	Trial: 41	11217381	67	ÄûÃÊ	éÏé­Çò	²£Á§Öé	j	f
cyz	.	.	.	.	.	.	.	.	.	.	12	.	.	.	false	false	Message: 2836ms	9.84	36.04	273	2912	822.00	411.40	6	900.50	2640	533.70	371.10	INVISIBLE_BOUNDARY[2]	2836	.	.	cyz.edf	RIGHT	4025	11221406	Full Trial Period	11217381	41	Trial: 41	11217381	67	ÄûÃÊ	éÏé­Çò	²£Á§Öé	j	f
cyz	.	.	.	.	.	.	.	.	.	.	13	.	.	.	false	false	Message: 2842ms	9.84	36.04	273	2912	822.00	411.40	6	900.50	2640	533.70	371.10	SYNCTIME	2842	.	.	cyz.edf	RIGHT	4025	11221406	Full Trial Period	11217381	41	Trial: 41	11217381	67	ÄûÃÊ	éÏé­Çò	²£Á§Öé	j	f
cyz	.	.	.	.	150	4023	10	3874	893.70	377.90	14	[1]	2	RECTANGLE_INTERESTAREA	false	false	Message: 4007ms	.	.	.	.	.	.	.	.	.	.	.	KEYBOARD	4007	893.70	377.90	cyz.edf	RIGHT	4025	11221406	Full Trial Period	11217381	41	Trial: 41	11217381	67	ÄûÃÊ	éÏé­Çò	²£Á§Öé	j	f
cyz	.	.	.	.	.	.	.	.	.	.	15	.	.	.	false	false	Message: 4071ms	.	.	.	.	.	.	.	.	.	.	.	TRIAL_RESULT 0	4071	.	.	cyz.edf	RIGHT	4025	11221406	Full Trial Period	11217381	41	Trial: 41	11217381	67	ÄûÃÊ	éÏé­Çò	²£Á§Öé	j	f
cyz	.	.	.	.	.	.	.	.	.	.	1	.	.	.	false	false	Message: -15ms	.	.	.	.	.	.	.	.	.	.	.	TRIALID 41	-15	.	.	cyz.edf	RIGHT	4317	11227488	Full Trial Period	11223171	42	Trial: 42	11223171	18	Õë¹Ü	·Éµú	ÁïÁïÇò	j	j
cyz	.	.	.	.	.	.	.	.	.	.	2	.	.	.	false	false	Message: -1ms	.	.	.	.	.	.	.	.	.	.	.	RECCFG CR 1000 2 0 R	-1	.	.	cyz.edf	RIGHT	4317	11227488	Full Trial Period	11223171	42	Trial: 42	11223171	18	Õë¹Ü	·Éµú	ÁïÁïÇò	j	j
cyz	.	.	.	.	.	.	.	.	.	.	3	.	.	.	false	false	Message: -1ms	.	.	.	.	.	.	.	.	.	.	.	ELCLCFG TOWER	-1	.	.	cyz.edf	RIGHT	4317	11227488	Full Trial Period	11223171	42	Trial: 42	11223171	18	Õë¹Ü	·Éµú	ÁïÁïÇò	j	j
cyz	.	.	.	.	.	.	.	.	.	.	4	.	.	.	false	false	Message: -1ms	.	.	.	.	.	.	.	.	.	.	.	GAZE_COORDS 0.00 0.00 1023.00 767.00	-1	.	.	cyz.edf	RIGHT	4317	11227488	Full Trial Period	11223171	42	Trial: 42	11223171	18	Õë¹Ü	·Éµú	ÁïÁïÇò	j	j
cyz	.	.	.	.	.	.	.	.	.	.	5	.	.	.	false	false	Message: -1ms	.	.	.	.	.	.	.	.	.	.	.	THRESHOLDS R 107 215	-1	.	.	cyz.edf	RIGHT	4317	11227488	Full Trial Period	11223171	42	Trial: 42	11223171	18	Õë¹Ü	·Éµú	ÁïÁïÇò	j	j
cyz	.	.	.	.	.	.	.	.	.	.	6	.	.	.	false	false	Message: -1ms	.	.	.	.	.	.	.	.	.	.	.	ELCL_PROC CENTROID (3)	-1	.	.	cyz.edf	RIGHT	4317	11227488	Full Trial Period	11223171	42	Trial: 42	11223171	18	Õë¹Ü	·Éµú	ÁïÁïÇò	j	j
cyz	.	.	.	.	.	.	.	.	.	.	7	.	.	.	false	false	Message: -1ms	.	.	.	.	.	.	.	.	.	.	.	ELCL_PCR_PARAM 5 3.0	-1	.	.	cyz.edf	RIGHT	4317	11227488	Full Trial Period	11223171	42	Trial: 42	11223171	18	Õë¹Ü	·Éµú	ÁïÁïÇò	j	j
cyz	.	.	.	.	.	.	.	.	.	.	8	.	.	.	false	true	Message: 0ms	.	.	.	.	.	.	.	.	.	.	.	!MODE RECORD CR 1000 2 0 R	0	.	.	cyz.edf	RIGHT	4317	11227488	Full Trial Period	11223171	42	Trial: 42	11223171	18	Õë¹Ü	·Éµú	ÁïÁïÇò	j	j
cyz	.	.	.	.	263	269	1	7	124.50	425.80	9	.	.	.	false	false	Message: 43ms	.	.	.	.	.	.	.	.	.	.	.	SYNCTIME	43	124.50	425.80	cyz.edf	RIGHT	4317	11227488	Full Trial Period	11223171	42	Trial: 42	11223171	18	Õë¹Ü	·Éµú	ÁïÁïÇò	j	j
cyz	.	.	.	.	452	1312	4	861	452.80	380.50	10	.	.	.	false	false	Message: 1180ms	.	.	.	.	.	.	.	.	.	.	.	INVISIBLE_BOUNDARY[1]	1180	452.80	380.50	cyz.edf	RIGHT	4317	11227488	Full Trial Period	11223171	42	Trial: 42	11223171	18	Õë¹Ü	·Éµú	ÁïÁïÇò	j	j
cyz	.	.	.	.	452	1312	4	861	452.80	380.50	11	.	.	.	false	false	Message: 1184ms	.	.	.	.	.	.	.	.	.	.	.	SYNCTIME	1184	452.80	380.50	cyz.edf	RIGHT	4317	11227488	Full Trial Period	11223171	42	Trial: 42	11223171	18	Õë¹Ü	·Éµú	ÁïÁïÇò	j	j
cyz	.	.	.	.	.	.	.	.	.	.	12	.	.	.	false	false	Message: 3632ms	0.45	2.93	154	3774	914.10	368.90	8	874.20	3621	926.20	362.40	INVISIBLE_BOUNDARY[2]	3632	.	.	cyz.edf	RIGHT	4317	11227488	Full Trial Period	11223171	42	Trial: 42	11223171	18	Õë¹Ü	·Éµú	ÁïÁïÇò	j	j
cyz	88	3729	1	3642	.	.	.	.	.	.	13	.	.	.	false	false	Message: 3642ms	0.45	2.93	154	3774	914.10	368.90	8	874.20	3621	926.20	362.40	SYNCTIME	3642	.	.	cyz.edf	RIGHT	4317	11227488	Full Trial Period	11223171	42	Trial: 42	11223171	18	Õë¹Ü	·Éµú	ÁïÁïÇò	j	j
cyz	.	.	.	.	344	4315	10	3972	864.00	383.80	14	[1]	2	RECTANGLE_INTERESTAREA	false	false	Message: 4298ms	.	.	.	.	.	.	.	.	.	.	.	KEYBOARD	4298	864.00	383.80	cyz.edf	RIGHT	4317	11227488	Full Trial Period	11223171	42	Trial: 42	11223171	18	Õë¹Ü	·Éµú	ÁïÁïÇò	j	j
cyz	.	.	.	.	.	.	.	.	.	.	15	.	.	.	false	false	Message: 4364ms	.	.	.	.	.	.	.	.	.	.	.	TRIAL_RESULT 0	4364	.	.	cyz.edf	RIGHT	4317	11227488	Full Trial Period	11223171	42	Trial: 42	11223171	18	Õë¹Ü	·Éµú	ÁïÁïÇò	j	j
cyz	.	.	.	.	.	.	.	.	.	.	1	.	.	.	false	false	Message: -17ms	.	.	.	.	.	.	.	.	.	.	.	TRIALID 42	-17	.	.	cyz.edf	RIGHT	4855	11233568	Full Trial Period	11228713	43	Trial: 43	11228713	51	¶ú¶ä	Ç¯×Ó	Ô²¹æ	j	j
cyz	.	.	.	.	.	.	.	.	.	.	2	.	.	.	false	false	Message: -1ms	.	.	.	.	.	.	.	.	.	.	.	RECCFG CR 1000 2 0 R	-1	.	.	cyz.edf	RIGHT	4855	11233568	Full Trial Period	11228713	43	Trial: 43	11228713	51	¶ú¶ä	Ç¯×Ó	Ô²¹æ	j	j
cyz	.	.	.	.	.	.	.	.	.	.	3	.	.	.	false	false	Message: -1ms	.	.	.	.	.	.	.	.	.	.	.	ELCLCFG TOWER	-1	.	.	cyz.edf	RIGHT	4855	11233568	Full Trial Period	11228713	43	Trial: 43	11228713	51	¶ú¶ä	Ç¯×Ó	Ô²¹æ	j	j
cyz	.	.	.	.	.	.	.	.	.	.	4	.	.	.	false	false	Message: -1ms	.	.	.	.	.	.	.	.	.	.	.	GAZE_COORDS 0.00 0.00 1023.00 767.00	-1	.	.	cyz.edf	RIGHT	4855	11233568	Full Trial Period	11228713	43	Trial: 43	11228713	51	¶ú¶ä	Ç¯×Ó	Ô²¹æ	j	j
cyz	.	.	.	.	.	.	.	.	.	.	5	.	.	.	false	false	Message: -1ms	.	.	.	.	.	.	.	.	.	.	.	THRESHOLDS R 107 215	-1	.	.	cyz.edf	RIGHT	4855	11233568	Full Trial Period	11228713	43	Trial: 43	11228713	51	¶ú¶ä	Ç¯×Ó	Ô²¹æ	j	j
cyz	.	.	.	.	.	.	.	.	.	.	6	.	.	.	false	false	Message: -1ms	.	.	.	.	.	.	.	.	.	.	.	ELCL_PROC CENTROID (3)	-1	.	.	cyz.edf	RIGHT	4855	11233568	Full Trial Period	11228713	43	Trial: 43	11228713	51	¶ú¶ä	Ç¯×Ó	Ô²¹æ	j	j
cyz	.	.	.	.	.	.	.	.	.	.	7	.	.	.	false	false	Message: -1ms	.	.	.	.	.	.	.	.	.	.	.	ELCL_PCR_PARAM 5 3.0	-1	.	.	cyz.edf	RIGHT	4855	11233568	Full Trial Period	11228713	43	Trial: 43	11228713	51	¶ú¶ä	Ç¯×Ó	Ô²¹æ	j	j
cyz	.	.	.	.	.	.	.	.	.	.	8	.	.	.	false	true	Message: 0ms	.	.	.	.	.	.	.	.	.	.	.	!MODE RECORD CR 1000 2 0 R	0	.	.	cyz.edf	RIGHT	4855	11233568	Full Trial Period	11228713	43	Trial: 43	11228713	51	¶ú¶ä	Ç¯×Ó	Ô²¹æ	j	j
cyz	.	.	.	.	482	488	1	7	121.50	418.80	9	.	.	.	false	false	Message: 41ms	.	.	.	.	.	.	.	.	.	.	.	SYNCTIME	41	121.50	418.80	cyz.edf	RIGHT	4855	11233568	Full Trial Period	11228713	43	Trial: 43	11228713	51	¶ú¶ä	Ç¯×Ó	Ô²¹æ	j	j
cyz	.	.	.	.	.	.	.	.	.	.	10	.	.	.	false	false	Message: 2972ms	0.91	4.15	219	3178	512.40	364.50	3	730.60	2960	537.10	355.50	INVISIBLE_BOUNDARY[1]	2972	.	.	cyz.edf	RIGHT	4855	11233568	Full Trial Period	11228713	43	Trial: 43	11228713	51	¶ú¶ä	Ç¯×Ó	Ô²¹æ	j	j
cyz	150	3128	1	2979	.	.	.	.	.	.	11	.	.	.	false	false	Message: 2982ms	0.91	4.15	219	3178	512.40	364.50	3	730.60	2960	537.10	355.50	SYNCTIME	2982	.	.	cyz.edf	RIGHT	4855	11233568	Full Trial Period	11228713	43	Trial: 43	11228713	51	¶ú¶ä	Ç¯×Ó	Ô²¹æ	j	j
cyz	.	.	.	.	.	.	.	.	.	.	12	.	.	.	false	false	Message: 3703ms	1.02	4.61	221	3911	862.30	340.60	5	614.40	3691	878.60	365.80	INVISIBLE_BOUNDARY[2]	3703	.	.	cyz.edf	RIGHT	4855	11233568	Full Trial Period	11228713	43	Trial: 43	11228713	51	¶ú¶ä	Ç¯×Ó	Ô²¹æ	j	j
cyz	.	.	.	.	.	.	.	.	.	.	13	.	.	.	false	false	Message: 3708ms	1.02	4.61	221	3911	862.30	340.60	5	614.40	3691	878.60	365.80	SYNCTIME	3708	.	.	cyz.edf	RIGHT	4855	11233568	Full Trial Period	11228713	43	Trial: 43	11228713	51	¶ú¶ä	Ç¯×Ó	Ô²¹æ	j	j
cyz	.	.	.	.	96	4853	8	4758	858.10	365.90	14	.	.	.	false	false	Message: 4837ms	.	.	.	.	.	.	.	.	.	.	.	KEYBOARD	4837	858.10	365.90	cyz.edf	RIGHT	4855	11233568	Full Trial Period	11228713	43	Trial: 43	11228713	51	¶ú¶ä	Ç¯×Ó	Ô²¹æ	j	j
cyz	.	.	.	.	.	.	.	.	.	.	15	.	.	.	false	false	Message: 4900ms	.	.	.	.	.	.	.	.	.	.	.	TRIAL_RESULT 0	4900	.	.	cyz.edf	RIGHT	4855	11233568	Full Trial Period	11228713	43	Trial: 43	11228713	51	¶ú¶ä	Ç¯×Ó	Ô²¹æ	j	j
cyz	.	.	.	.	.	.	.	.	.	.	1	.	.	.	false	false	Message: -17ms	.	.	.	.	.	.	.	.	.	.	.	TRIALID 43	-17	.	.	cyz.edf	RIGHT	3421	11238417	Full Trial Period	11234996	44	Trial: 44	11234996	137	Â©¶·	¾íÖ½	ÌÀÔ²	j	f
cyz	.	.	.	.	.	.	.	.	.	.	2	.	.	.	false	false	Message: -1ms	.	.	.	.	.	.	.	.	.	.	.	RECCFG CR 1000 2 0 R	-1	.	.	cyz.edf	RIGHT	3421	11238417	Full Trial Period	11234996	44	Trial: 44	11234996	137	Â©¶·	¾íÖ½	ÌÀÔ²	j	f
cyz	.	.	.	.	.	.	.	.	.	.	3	.	.	.	false	false	Message: -1ms	.	.	.	.	.	.	.	.	.	.	.	ELCLCFG TOWER	-1	.	.	cyz.edf	RIGHT	3421	11238417	Full Trial Period	11234996	44	Trial: 44	11234996	137	Â©¶·	¾íÖ½	ÌÀÔ²	j	f
cyz	.	.	.	.	.	.	.	.	.	.	4	.	.	.	false	false	Message: -1ms	.	.	.	.	.	.	.	.	.	.	.	GAZE_COORDS 0.00 0.00 1023.00 767.00	-1	.	.	cyz.edf	RIGHT	3421	11238417	Full Trial Period	11234996	44	Trial: 44	11234996	137	Â©¶·	¾íÖ½	ÌÀÔ²	j	f
cyz	.	.	.	.	.	.	.	.	.	.	5	.	.	.	false	false	Message: -1ms	.	.	.	.	.	.	.	.	.	.	.	THRESHOLDS R 107 215	-1	.	.	cyz.edf	RIGHT	3421	11238417	Full Trial Period	11234996	44	Trial: 44	11234996	137	Â©¶·	¾íÖ½	ÌÀÔ²	j	f
cyz	.	.	.	.	.	.	.	.	.	.	6	.	.	.	false	false	Message: -1ms	.	.	.	.	.	.	.	.	.	.	.	ELCL_PROC CENTROID (3)	-1	.	.	cyz.edf	RIGHT	3421	11238417	Full Trial Period	11234996	44	Trial: 44	11234996	137	Â©¶·	¾íÖ½	ÌÀÔ²	j	f
cyz	.	.	.	.	.	.	.	.	.	.	7	.	.	.	false	false	Message: -1ms	.	.	.	.	.	.	.	.	.	.	.	ELCL_PCR_PARAM 5 3.0	-1	.	.	cyz.edf	RIGHT	3421	11238417	Full Trial Period	11234996	44	Trial: 44	11234996	137	Â©¶·	¾íÖ½	ÌÀÔ²	j	f
cyz	.	.	.	.	.	.	.	.	.	.	8	.	.	.	false	true	Message: 0ms	.	.	.	.	.	.	.	.	.	.	.	!MODE RECORD CR 1000 2 0 R	0	.	.	cyz.edf	RIGHT	3421	11238417	Full Trial Period	11234996	44	Trial: 44	11234996	137	Â©¶·	¾íÖ½	ÌÀÔ²	j	f
cyz	.	.	.	.	471	477	1	7	120.70	432.20	9	.	.	.	false	false	Message: 49ms	.	.	.	.	.	.	.	.	.	.	.	SYNCTIME	49	120.70	432.20	cyz.edf	RIGHT	3421	11238417	Full Trial Period	11234996	44	Trial: 44	11234996	137	Â©¶·	¾íÖ½	ÌÀÔ²	j	f
cyz	.	.	.	.	.	.	.	.	.	.	10	.	.	.	false	false	Message: 904ms	1.98	13.73	144	1035	520.50	360.20	2	901.40	892	577.50	354.20	INVISIBLE_BOUNDARY[1]	904	.	.	cyz.edf	RIGHT	3421	11238417	Full Trial Period	11234996	44	Trial: 44	11234996	137	Â©¶·	¾íÖ½	ÌÀÔ²	j	f
cyz	.	.	.	.	.	.	.	.	.	.	11	.	.	.	false	false	Message: 916ms	1.98	13.73	144	1035	520.50	360.20	2	901.40	892	577.50	354.20	SYNCTIME	916	.	.	cyz.edf	RIGHT	3421	11238417	Full Trial Period	11234996	44	Trial: 44	11234996	137	Â©¶·	¾íÖ½	ÌÀÔ²	j	f
cyz	.	.	.	.	.	.	.	.	.	.	12	.	.	.	false	false	Message: 1930ms	1.24	8.41	147	2055	876.10	360.40	5	1000.90	1909	853.90	331.50	INVISIBLE_BOUNDARY[2]	1930	.	.	cyz.edf	RIGHT	3421	11238417	Full Trial Period	11234996	44	Trial: 44	11234996	137	Â©¶·	¾íÖ½	ÌÀÔ²	j	f
cyz	66	1997	2	1932	.	.	.	.	.	.	13	.	.	.	false	false	Message: 1941ms	1.24	8.41	147	2055	876.10	360.40	5	1000.90	1909	853.90	331.50	SYNCTIME	1941	.	.	cyz.edf	RIGHT	3421	11238417	Full Trial Period	11234996	44	Trial: 44	11234996	137	Â©¶·	¾íÖ½	ÌÀÔ²	j	f
cyz	.	.	.	.	296	3419	9	3124	436.50	-35.00	14	.	.	.	false	false	Message: 3402ms	.	.	.	.	.	.	.	.	.	.	.	KEYBOARD	3402	436.50	-35.00	cyz.edf	RIGHT	3421	11238417	Full Trial Period	11234996	44	Trial: 44	11234996	137	Â©¶·	¾íÖ½	ÌÀÔ²	j	f
cyz	.	.	.	.	.	.	.	.	.	.	15	.	.	.	false	false	Message: 3466ms	.	.	.	.	.	.	.	.	.	.	.	TRIAL_RESULT 0	3466	.	.	cyz.edf	RIGHT	3421	11238417	Full Trial Period	11234996	44	Trial: 44	11234996	137	Â©¶·	¾íÖ½	ÌÀÔ²	j	f
cyz	.	.	.	.	.	.	.	.	.	.	1	.	.	.	false	false	Message: -61ms	.	.	.	.	.	.	.	.	.	.	.	TRIALID 44	-61	.	.	cyz.edf	RIGHT	4308	11244105	Full Trial Period	11239797	45	Trial: 45	11239797	128	ºìÔæ	ÂøÍ·	¿óÈªË®	f	f
cyz	.	.	.	.	.	.	.	.	.	.	2	.	.	.	false	false	Message: -1ms	.	.	.	.	.	.	.	.	.	.	.	RECCFG CR 1000 2 0 R	-1	.	.	cyz.edf	RIGHT	4308	11244105	Full Trial Period	11239797	45	Trial: 45	11239797	128	ºìÔæ	ÂøÍ·	¿óÈªË®	f	f
cyz	.	.	.	.	.	.	.	.	.	.	3	.	.	.	false	false	Message: -1ms	.	.	.	.	.	.	.	.	.	.	.	ELCLCFG TOWER	-1	.	.	cyz.edf	RIGHT	4308	11244105	Full Trial Period	11239797	45	Trial: 45	11239797	128	ºìÔæ	ÂøÍ·	¿óÈªË®	f	f
cyz	.	.	.	.	.	.	.	.	.	.	4	.	.	.	false	false	Message: -1ms	.	.	.	.	.	.	.	.	.	.	.	GAZE_COORDS 0.00 0.00 1023.00 767.00	-1	.	.	cyz.edf	RIGHT	4308	11244105	Full Trial Period	11239797	45	Trial: 45	11239797	128	ºìÔæ	ÂøÍ·	¿óÈªË®	f	f
cyz	.	.	.	.	.	.	.	.	.	.	5	.	.	.	false	false	Message: -1ms	.	.	.	.	.	.	.	.	.	.	.	THRESHOLDS R 107 215	-1	.	.	cyz.edf	RIGHT	4308	11244105	Full Trial Period	11239797	45	Trial: 45	11239797	128	ºìÔæ	ÂøÍ·	¿óÈªË®	f	f
cyz	.	.	.	.	.	.	.	.	.	.	6	.	.	.	false	false	Message: -1ms	.	.	.	.	.	.	.	.	.	.	.	ELCL_PROC CENTROID (3)	-1	.	.	cyz.edf	RIGHT	4308	11244105	Full Trial Period	11239797	45	Trial: 45	11239797	128	ºìÔæ	ÂøÍ·	¿óÈªË®	f	f
cyz	.	.	.	.	.	.	.	.	.	.	7	.	.	.	false	false	Message: -1ms	.	.	.	.	.	.	.	.	.	.	.	ELCL_PCR_PARAM 5 3.0	-1	.	.	cyz.edf	RIGHT	4308	11244105	Full Trial Period	11239797	45	Trial: 45	11239797	128	ºìÔæ	ÂøÍ·	¿óÈªË®	f	f
cyz	.	.	.	.	.	.	.	.	.	.	8	.	.	.	false	true	Message: 0ms	.	.	.	.	.	.	.	.	.	.	.	!MODE RECORD CR 1000 2 0 R	0	.	.	cyz.edf	RIGHT	4308	11244105	Full Trial Period	11239797	45	Trial: 45	11239797	128	ºìÔæ	ÂøÍ·	¿óÈªË®	f	f
cyz	.	.	.	.	318	324	1	7	113.90	425.70	9	.	.	.	false	false	Message: 47ms	.	.	.	.	.	.	.	.	.	.	.	SYNCTIME	47	113.90	425.70	cyz.edf	RIGHT	4308	11244105	Full Trial Period	11239797	45	Trial: 45	11239797	128	ºìÔæ	ÂøÍ·	¿óÈªË®	f	f
cyz	.	.	.	.	.	.	.	.	.	.	10	.	.	.	false	false	Message: 1965ms	2.71	12.45	218	2169	512.10	402.00	3	900.40	1952	533.20	327.20	INVISIBLE_BOUNDARY[1]	1965	.	.	cyz.edf	RIGHT	4308	11244105	Full Trial Period	11239797	45	Trial: 45	11239797	128	ºìÔæ	ÂøÍ·	¿óÈªË®	f	f
cyz	.	.	.	.	.	.	.	.	.	.	11	.	.	.	false	false	Message: 1972ms	2.71	12.45	218	2169	512.10	402.00	3	900.40	1952	533.20	327.20	SYNCTIME	1972	.	.	cyz.edf	RIGHT	4308	11244105	Full Trial Period	11239797	45	Trial: 45	11239797	128	ºìÔæ	ÂøÍ·	¿óÈªË®	f	f
cyz	.	.	.	.	.	.	.	.	.	.	12	.	.	.	false	false	Message: 3247ms	5.96	27.85	214	3438	788.30	332.50	6	795.40	3225	969.50	333.20	INVISIBLE_BOUNDARY[2]	3247	.	.	cyz.edf	RIGHT	4308	11244105	Full Trial Period	11239797	45	Trial: 45	11239797	128	ºìÔæ	ÂøÍ·	¿óÈªË®	f	f
cyz	100	3354	2	3255	.	.	.	.	.	.	13	.	.	.	false	false	Message: 3255ms	5.96	27.85	214	3438	788.30	332.50	6	795.40	3225	969.50	333.20	SYNCTIME	3255	.	.	cyz.edf	RIGHT	4308	11244105	Full Trial Period	11239797	45	Trial: 45	11239797	128	ºìÔæ	ÂøÍ·	¿óÈªË®	f	f
cyz	.	.	.	.	236	4306	9	4071	136.70	450.10	14	.	.	.	false	false	Message: 4289ms	.	.	.	.	.	.	.	.	.	.	.	KEYBOARD	4289	136.70	450.10	cyz.edf	RIGHT	4308	11244105	Full Trial Period	11239797	45	Trial: 45	11239797	128	ºìÔæ	ÂøÍ·	¿óÈªË®	f	f
cyz	.	.	.	.	.	.	.	.	.	.	15	.	.	.	false	false	Message: 4353ms	.	.	.	.	.	.	.	.	.	.	.	TRIAL_RESULT 0	4353	.	.	cyz.edf	RIGHT	4308	11244105	Full Trial Period	11239797	45	Trial: 45	11239797	128	ºìÔæ	ÂøÍ·	¿óÈªË®	f	f
cyz	.	.	.	.	.	.	.	.	.	.	1	.	.	.	false	false	Message: -22ms	.	.	.	.	.	.	.	.	.	.	.	TRIALID 45	-22	.	.	cyz.edf	RIGHT	3304	11249153	Full Trial Period	11245849	46	Trial: 46	11245849	52	ÌðÌðÈ¦	ÂÝÃ±	Ñ¥×Ó	j	f
cyz	.	.	.	.	.	.	.	.	.	.	2	.	.	.	false	false	Message: -1ms	.	.	.	.	.	.	.	.	.	.	.	RECCFG CR 1000 2 0 R	-1	.	.	cyz.edf	RIGHT	3304	11249153	Full Trial Period	11245849	46	Trial: 46	11245849	52	ÌðÌðÈ¦	ÂÝÃ±	Ñ¥×Ó	j	f
cyz	.	.	.	.	.	.	.	.	.	.	3	.	.	.	false	false	Message: -1ms	.	.	.	.	.	.	.	.	.	.	.	ELCLCFG TOWER	-1	.	.	cyz.edf	RIGHT	3304	11249153	Full Trial Period	11245849	46	Trial: 46	11245849	52	ÌðÌðÈ¦	ÂÝÃ±	Ñ¥×Ó	j	f
cyz	.	.	.	.	.	.	.	.	.	.	4	.	.	.	false	false	Message: -1ms	.	.	.	.	.	.	.	.	.	.	.	GAZE_COORDS 0.00 0.00 1023.00 767.00	-1	.	.	cyz.edf	RIGHT	3304	11249153	Full Trial Period	11245849	46	Trial: 46	11245849	52	ÌðÌðÈ¦	ÂÝÃ±	Ñ¥×Ó	j	f
cyz	.	.	.	.	.	.	.	.	.	.	5	.	.	.	false	false	Message: -1ms	.	.	.	.	.	.	.	.	.	.	.	THRESHOLDS R 107 215	-1	.	.	cyz.edf	RIGHT	3304	11249153	Full Trial Period	11245849	46	Trial: 46	11245849	52	ÌðÌðÈ¦	ÂÝÃ±	Ñ¥×Ó	j	f
cyz	.	.	.	.	.	.	.	.	.	.	6	.	.	.	false	false	Message: -1ms	.	.	.	.	.	.	.	.	.	.	.	ELCL_PROC CENTROID (3)	-1	.	.	cyz.edf	RIGHT	3304	11249153	Full Trial Period	11245849	46	Trial: 46	11245849	52	ÌðÌðÈ¦	ÂÝÃ±	Ñ¥×Ó	j	f
cyz	.	.	.	.	.	.	.	.	.	.	7	.	.	.	false	false	Message: -1ms	.	.	.	.	.	.	.	.	.	.	.	ELCL_PCR_PARAM 5 3.0	-1	.	.	cyz.edf	RIGHT	3304	11249153	Full Trial Period	11245849	46	Trial: 46	11245849	52	ÌðÌðÈ¦	ÂÝÃ±	Ñ¥×Ó	j	f
cyz	.	.	.	.	.	.	.	.	.	.	8	.	.	.	false	true	Message: 0ms	.	.	.	.	.	.	.	.	.	.	.	!MODE RECORD CR 1000 2 0 R	0	.	.	cyz.edf	RIGHT	3304	11249153	Full Trial Period	11245849	46	Trial: 46	11245849	52	ÌðÌðÈ¦	ÂÝÃ±	Ñ¥×Ó	j	f
cyz	.	.	.	.	337	343	1	7	115.30	432.60	9	.	.	.	false	false	Message: 44ms	.	.	.	.	.	.	.	.	.	.	.	SYNCTIME	44	115.30	432.60	cyz.edf	RIGHT	3304	11249153	Full Trial Period	11245849	46	Trial: 46	11245849	52	ÌðÌðÈ¦	ÂÝÃ±	Ñ¥×Ó	j	f
cyz	.	.	.	.	.	.	.	.	.	.	10	.	.	.	false	false	Message: 686ms	3.16	18.08	175	847	558.40	379.30	3	836.50	673	642.10	341.60	INVISIBLE_BOUNDARY[1]	686	.	.	cyz.edf	RIGHT	3304	11249153	Full Trial Period	11245849	46	Trial: 46	11245849	52	ÌðÌðÈ¦	ÂÝÃ±	Ñ¥×Ó	j	f
cyz	.	.	.	.	.	.	.	.	.	.	11	.	.	.	false	false	Message: 694ms	3.16	18.08	175	847	558.40	379.30	3	836.50	673	642.10	341.60	SYNCTIME	694	.	.	cyz.edf	RIGHT	3304	11249153	Full Trial Period	11245849	46	Trial: 46	11245849	52	ÌðÌðÈ¦	ÂÝÃ±	Ñ¥×Ó	j	f
cyz	.	.	.	.	.	.	.	.	.	.	12	.	.	.	false	false	Message: 2135ms	1.09	6.92	158	2279	768.10	386.60	7	942.30	2122	768.80	354.90	INVISIBLE_BOUNDARY[2]	2135	.	.	cyz.edf	RIGHT	3304	11249153	Full Trial Period	11245849	46	Trial: 46	11245849	52	ÌðÌðÈ¦	ÂÝÃ±	Ñ¥×Ó	j	f
cyz	.	.	.	.	.	.	.	.	.	.	13	.	.	.	false	false	Message: 2143ms	1.09	6.92	158	2279	768.10	386.60	7	942.30	2122	768.80	354.90	SYNCTIME	2143	.	.	cyz.edf	RIGHT	3304	11249153	Full Trial Period	11245849	46	Trial: 46	11245849	52	ÌðÌðÈ¦	ÂÝÃ±	Ñ¥×Ó	j	f
cyz	.	.	.	.	148	3302	11	3155	881.60	377.00	14	[1]	2	RECTANGLE_INTERESTAREA	false	false	Message: 3285ms	.	.	.	.	.	.	.	.	.	.	.	KEYBOARD	3285	881.60	377.00	cyz.edf	RIGHT	3304	11249153	Full Trial Period	11245849	46	Trial: 46	11245849	52	ÌðÌðÈ¦	ÂÝÃ±	Ñ¥×Ó	j	f
cyz	.	.	.	.	.	.	.	.	.	.	15	.	.	.	false	false	Message: 3346ms	.	.	.	.	.	.	.	.	.	.	.	TRIAL_RESULT 0	3346	.	.	cyz.edf	RIGHT	3304	11249153	Full Trial Period	11245849	46	Trial: 46	11245849	52	ÌðÌðÈ¦	ÂÝÃ±	Ñ¥×Ó	j	f
cyz	.	.	.	.	.	.	.	.	.	.	1	.	.	.	false	false	Message: -17ms	.	.	.	.	.	.	.	.	.	.	.	TRIALID 46	-17	.	.	cyz.edf	RIGHT	3935	11254537	Full Trial Period	11250602	47	Trial: 47	11250602	141	ÕÂÓã	ÍÏ°Ñ	ÈâÍè	f	f
cyz	.	.	.	.	.	.	.	.	.	.	2	.	.	.	false	false	Message: -1ms	.	.	.	.	.	.	.	.	.	.	.	RECCFG CR 1000 2 0 R	-1	.	.	cyz.edf	RIGHT	3935	11254537	Full Trial Period	11250602	47	Trial: 47	11250602	141	ÕÂÓã	ÍÏ°Ñ	ÈâÍè	f	f
cyz	.	.	.	.	.	.	.	.	.	.	3	.	.	.	false	false	Message: -1ms	.	.	.	.	.	.	.	.	.	.	.	ELCLCFG TOWER	-1	.	.	cyz.edf	RIGHT	3935	11254537	Full Trial Period	11250602	47	Trial: 47	11250602	141	ÕÂÓã	ÍÏ°Ñ	ÈâÍè	f	f
cyz	.	.	.	.	.	.	.	.	.	.	4	.	.	.	false	false	Message: -1ms	.	.	.	.	.	.	.	.	.	.	.	GAZE_COORDS 0.00 0.00 1023.00 767.00	-1	.	.	cyz.edf	RIGHT	3935	11254537	Full Trial Period	11250602	47	Trial: 47	11250602	141	ÕÂÓã	ÍÏ°Ñ	ÈâÍè	f	f
cyz	.	.	.	.	.	.	.	.	.	.	5	.	.	.	false	false	Message: -1ms	.	.	.	.	.	.	.	.	.	.	.	THRESHOLDS R 107 215	-1	.	.	cyz.edf	RIGHT	3935	11254537	Full Trial Period	11250602	47	Trial: 47	11250602	141	ÕÂÓã	ÍÏ°Ñ	ÈâÍè	f	f
cyz	.	.	.	.	.	.	.	.	.	.	6	.	.	.	false	false	Message: -1ms	.	.	.	.	.	.	.	.	.	.	.	ELCL_PROC CENTROID (3)	-1	.	.	cyz.edf	RIGHT	3935	11254537	Full Trial Period	11250602	47	Trial: 47	11250602	141	ÕÂÓã	ÍÏ°Ñ	ÈâÍè	f	f
cyz	.	.	.	.	.	.	.	.	.	.	7	.	.	.	false	false	Message: -1ms	.	.	.	.	.	.	.	.	.	.	.	ELCL_PCR_PARAM 5 3.0	-1	.	.	cyz.edf	RIGHT	3935	11254537	Full Trial Period	11250602	47	Trial: 47	11250602	141	ÕÂÓã	ÍÏ°Ñ	ÈâÍè	f	f
cyz	.	.	.	.	.	.	.	.	.	.	8	.	.	.	false	true	Message: 0ms	.	.	.	.	.	.	.	.	.	.	.	!MODE RECORD CR 1000 2 0 R	0	.	.	cyz.edf	RIGHT	3935	11254537	Full Trial Period	11250602	47	Trial: 47	11250602	141	ÕÂÓã	ÍÏ°Ñ	ÈâÍè	f	f
cyz	71	71	1	1	.	.	.	.	.	.	9	.	.	.	false	false	Message: 40ms	.	.	132	132	113.60	457.10	1	634.10	1	.	.	SYNCTIME	40	.	.	cyz.edf	RIGHT	3935	11254537	Full Trial Period	11250602	47	Trial: 47	11250602	141	ÕÂÓã	ÍÏ°Ñ	ÈâÍè	f	f
cyz	.	.	.	.	.	.	.	.	.	.	10	.	.	.	false	false	Message: 1647ms	1.24	11.71	106	1739	570.50	370.00	5	856.40	1634	589.20	339.70	INVISIBLE_BOUNDARY[1]	1647	.	.	cyz.edf	RIGHT	3935	11254537	Full Trial Period	11250602	47	Trial: 47	11250602	141	ÕÂÓã	ÍÏ°Ñ	ÈâÍè	f	f
cyz	.	.	.	.	.	.	.	.	.	.	11	.	.	.	false	false	Message: 1657ms	1.24	11.71	106	1739	570.50	370.00	5	856.40	1634	589.20	339.70	SYNCTIME	1657	.	.	cyz.edf	RIGHT	3935	11254537	Full Trial Period	11250602	47	Trial: 47	11250602	141	ÕÂÓã	ÍÏ°Ñ	ÈâÍè	f	f
cyz	.	.	.	.	.	.	.	.	.	.	12	.	.	.	false	false	Message: 2573ms	1.49	8.86	168	2726	857.50	348.80	9	993.30	2559	893.00	322.10	INVISIBLE_BOUNDARY[2]	2573	.	.	cyz.edf	RIGHT	3935	11254537	Full Trial Period	11250602	47	Trial: 47	11250602	141	ÕÂÓã	ÍÏ°Ñ	ÈâÍè	f	f
cyz	92	2673	3	2582	.	.	.	.	.	.	13	.	.	.	false	false	Message: 2582ms	1.49	8.86	168	2726	857.50	348.80	9	993.30	2559	893.00	322.10	SYNCTIME	2582	.	.	cyz.edf	RIGHT	3935	11254537	Full Trial Period	11250602	47	Trial: 47	11250602	141	ÕÂÓã	ÍÏ°Ñ	ÈâÍè	f	f
cyz	.	.	.	.	45	3933	12	3889	129.00	418.80	14	.	.	.	false	false	Message: 3917ms	.	.	.	.	.	.	.	.	.	.	.	KEYBOARD	3917	129.00	418.80	cyz.edf	RIGHT	3935	11254537	Full Trial Period	11250602	47	Trial: 47	11250602	141	ÕÂÓã	ÍÏ°Ñ	ÈâÍè	f	f
cyz	.	.	.	.	.	.	.	.	.	.	15	.	.	.	false	false	Message: 3981ms	.	.	.	.	.	.	.	.	.	.	.	TRIAL_RESULT 0	3981	.	.	cyz.edf	RIGHT	3935	11254537	Full Trial Period	11250602	47	Trial: 47	11250602	141	ÕÂÓã	ÍÏ°Ñ	ÈâÍè	f	f
cyz	.	.	.	.	.	.	.	.	.	.	1	.	.	.	false	false	Message: -54ms	.	.	.	.	.	.	.	.	.	.	.	TRIALID 47	-54	.	.	cyz.edf	RIGHT	3569	11259331	Full Trial Period	11255762	48	Trial: 48	11255762	113	ÃÞ»¨ÌÇ	Ä§·½	ß¦ÃæÕÈ	j	f
cyz	.	.	.	.	.	.	.	.	.	.	2	.	.	.	false	false	Message: -1ms	.	.	.	.	.	.	.	.	.	.	.	RECCFG CR 1000 2 0 R	-1	.	.	cyz.edf	RIGHT	3569	11259331	Full Trial Period	11255762	48	Trial: 48	11255762	113	ÃÞ»¨ÌÇ	Ä§·½	ß¦ÃæÕÈ	j	f
cyz	.	.	.	.	.	.	.	.	.	.	3	.	.	.	false	false	Message: -1ms	.	.	.	.	.	.	.	.	.	.	.	ELCLCFG TOWER	-1	.	.	cyz.edf	RIGHT	3569	11259331	Full Trial Period	11255762	48	Trial: 48	11255762	113	ÃÞ»¨ÌÇ	Ä§·½	ß¦ÃæÕÈ	j	f
cyz	.	.	.	.	.	.	.	.	.	.	4	.	.	.	false	false	Message: -1ms	.	.	.	.	.	.	.	.	.	.	.	GAZE_COORDS 0.00 0.00 1023.00 767.00	-1	.	.	cyz.edf	RIGHT	3569	11259331	Full Trial Period	11255762	48	Trial: 48	11255762	113	ÃÞ»¨ÌÇ	Ä§·½	ß¦ÃæÕÈ	j	f
cyz	.	.	.	.	.	.	.	.	.	.	5	.	.	.	false	false	Message: -1ms	.	.	.	.	.	.	.	.	.	.	.	THRESHOLDS R 107 215	-1	.	.	cyz.edf	RIGHT	3569	11259331	Full Trial Period	11255762	48	Trial: 48	11255762	113	ÃÞ»¨ÌÇ	Ä§·½	ß¦ÃæÕÈ	j	f
cyz	.	.	.	.	.	.	.	.	.	.	6	.	.	.	false	false	Message: -1ms	.	.	.	.	.	.	.	.	.	.	.	ELCL_PROC CENTROID (3)	-1	.	.	cyz.edf	RIGHT	3569	11259331	Full Trial Period	11255762	48	Trial: 48	11255762	113	ÃÞ»¨ÌÇ	Ä§·½	ß¦ÃæÕÈ	j	f
cyz	.	.	.	.	.	.	.	.	.	.	7	.	.	.	false	false	Message: -1ms	.	.	.	.	.	.	.	.	.	.	.	ELCL_PCR_PARAM 5 3.0	-1	.	.	cyz.edf	RIGHT	3569	11259331	Full Trial Period	11255762	48	Trial: 48	11255762	113	ÃÞ»¨ÌÇ	Ä§·½	ß¦ÃæÕÈ	j	f
cyz	.	.	.	.	.	.	.	.	.	.	8	.	.	.	false	true	Message: 0ms	.	.	.	.	.	.	.	.	.	.	.	!MODE RECORD CR 1000 2 0 R	0	.	.	cyz.edf	RIGHT	3569	11259331	Full Trial Period	11255762	48	Trial: 48	11255762	113	ÃÞ»¨ÌÇ	Ä§·½	ß¦ÃæÕÈ	j	f
cyz	62	90	1	29	.	.	.	.	.	.	9	.	.	.	false	false	Message: 46ms	.	.	.	.	.	.	.	.	.	.	.	SYNCTIME	46	.	.	cyz.edf	RIGHT	3569	11259331	Full Trial Period	11255762	48	Trial: 48	11255762	113	ÃÞ»¨ÌÇ	Ä§·½	ß¦ÃæÕÈ	j	f
cyz	.	.	.	.	154	1681	3	1528	465.10	389.30	10	.	.	.	false	false	Message: 1529ms	.	.	.	.	.	.	.	.	.	.	.	INVISIBLE_BOUNDARY[1]	1529	465.10	389.30	cyz.edf	RIGHT	3569	11259331	Full Trial Period	11255762	48	Trial: 48	11255762	113	ÃÞ»¨ÌÇ	Ä§·½	ß¦ÃæÕÈ	j	f
cyz	.	.	.	.	154	1681	3	1528	465.10	389.30	11	.	.	.	false	false	Message: 1538ms	.	.	.	.	.	.	.	.	.	.	.	SYNCTIME	1538	465.10	389.30	cyz.edf	RIGHT	3569	11259331	Full Trial Period	11255762	48	Trial: 48	11255762	113	ÃÞ»¨ÌÇ	Ä§·½	ß¦ÃæÕÈ	j	f
cyz	.	.	.	.	.	.	.	.	.	.	12	.	.	.	false	false	Message: 3008ms	2.93	83.67	35	3017	896.40	404.80	5	153.60	2983	831.10	346.60	INVISIBLE_BOUNDARY[2]	3008	.	.	cyz.edf	RIGHT	3569	11259331	Full Trial Period	11255762	48	Trial: 48	11255762	113	ÃÞ»¨ÌÇ	Ä§·½	ß¦ÃæÕÈ	j	f
cyz	.	.	.	.	.	.	.	.	.	.	13	.	.	.	false	false	Message: 3012ms	2.93	83.67	35	3017	896.40	404.80	5	153.60	2983	831.10	346.60	SYNCTIME	3012	.	.	cyz.edf	RIGHT	3569	11259331	Full Trial Period	11255762	48	Trial: 48	11255762	113	ÃÞ»¨ÌÇ	Ä§·½	ß¦ÃæÕÈ	j	f
cyz	.	.	.	.	306	3567	7	3262	861.30	371.90	14	[1]	2	RECTANGLE_INTERESTAREA	false	false	Message: 3550ms	.	.	.	.	.	.	.	.	.	.	.	KEYBOARD	3550	861.30	371.90	cyz.edf	RIGHT	3569	11259331	Full Trial Period	11255762	48	Trial: 48	11255762	113	ÃÞ»¨ÌÇ	Ä§·½	ß¦ÃæÕÈ	j	f
cyz	.	.	.	.	.	.	.	.	.	.	15	.	.	.	false	false	Message: 3611ms	.	.	.	.	.	.	.	.	.	.	.	TRIAL_RESULT 0	3611	.	.	cyz.edf	RIGHT	3569	11259331	Full Trial Period	11255762	48	Trial: 48	11255762	113	ÃÞ»¨ÌÇ	Ä§·½	ß¦ÃæÕÈ	j	f
cyz	.	.	.	.	.	.	.	.	.	.	1	.	.	.	false	false	Message: -16ms	.	.	.	.	.	.	.	.	.	.	.	TRIALID 48	-16	.	.	cyz.edf	RIGHT	3703	11264443	Full Trial Period	11260740	49	Trial: 49	11260740	142	ÄûÃÊ	·ÊÔí	¶ú»ú	j	f
cyz	.	.	.	.	.	.	.	.	.	.	2	.	.	.	false	false	Message: -1ms	.	.	.	.	.	.	.	.	.	.	.	RECCFG CR 1000 2 0 R	-1	.	.	cyz.edf	RIGHT	3703	11264443	Full Trial Period	11260740	49	Trial: 49	11260740	142	ÄûÃÊ	·ÊÔí	¶ú»ú	j	f
cyz	.	.	.	.	.	.	.	.	.	.	3	.	.	.	false	false	Message: -1ms	.	.	.	.	.	.	.	.	.	.	.	ELCLCFG TOWER	-1	.	.	cyz.edf	RIGHT	3703	11264443	Full Trial Period	11260740	49	Trial: 49	11260740	142	ÄûÃÊ	·ÊÔí	¶ú»ú	j	f
cyz	.	.	.	.	.	.	.	.	.	.	4	.	.	.	false	false	Message: -1ms	.	.	.	.	.	.	.	.	.	.	.	GAZE_COORDS 0.00 0.00 1023.00 767.00	-1	.	.	cyz.edf	RIGHT	3703	11264443	Full Trial Period	11260740	49	Trial: 49	11260740	142	ÄûÃÊ	·ÊÔí	¶ú»ú	j	f
cyz	.	.	.	.	.	.	.	.	.	.	5	.	.	.	false	false	Message: -1ms	.	.	.	.	.	.	.	.	.	.	.	THRESHOLDS R 107 215	-1	.	.	cyz.edf	RIGHT	3703	11264443	Full Trial Period	11260740	49	Trial: 49	11260740	142	ÄûÃÊ	·ÊÔí	¶ú»ú	j	f
cyz	.	.	.	.	.	.	.	.	.	.	6	.	.	.	false	false	Message: -1ms	.	.	.	.	.	.	.	.	.	.	.	ELCL_PROC CENTROID (3)	-1	.	.	cyz.edf	RIGHT	3703	11264443	Full Trial Period	11260740	49	Trial: 49	11260740	142	ÄûÃÊ	·ÊÔí	¶ú»ú	j	f
cyz	.	.	.	.	.	.	.	.	.	.	7	.	.	.	false	false	Message: -1ms	.	.	.	.	.	.	.	.	.	.	.	ELCL_PCR_PARAM 5 3.0	-1	.	.	cyz.edf	RIGHT	3703	11264443	Full Trial Period	11260740	49	Trial: 49	11260740	142	ÄûÃÊ	·ÊÔí	¶ú»ú	j	f
cyz	.	.	.	.	.	.	.	.	.	.	8	.	.	.	false	true	Message: 0ms	.	.	.	.	.	.	.	.	.	.	.	!MODE RECORD CR 1000 2 0 R	0	.	.	cyz.edf	RIGHT	3703	11264443	Full Trial Period	11260740	49	Trial: 49	11260740	142	ÄûÃÊ	·ÊÔí	¶ú»ú	j	f
cyz	.	.	.	.	405	411	1	7	118.80	433.40	9	.	.	.	false	false	Message: 43ms	.	.	.	.	.	.	.	.	.	.	.	SYNCTIME	43	118.80	433.40	cyz.edf	RIGHT	3703	11264443	Full Trial Period	11260740	49	Trial: 49	11260740	142	ÄûÃÊ	·ÊÔí	¶ú»ú	j	f
cyz	.	.	.	.	.	.	.	.	.	.	10	.	.	.	false	false	Message: 2213ms	0.61	7.36	83	2284	523.00	355.30	4	1010.90	2202	515.70	371.20	INVISIBLE_BOUNDARY[1]	2213	.	.	cyz.edf	RIGHT	3703	11264443	Full Trial Period	11260740	49	Trial: 49	11260740	142	ÄûÃÊ	·ÊÔí	¶ú»ú	j	f
cyz	.	.	.	.	.	.	.	.	.	.	11	.	.	.	false	false	Message: 2216ms	0.61	7.36	83	2284	523.00	355.30	4	1010.90	2202	515.70	371.20	SYNCTIME	2216	.	.	cyz.edf	RIGHT	3703	11264443	Full Trial Period	11260740	49	Trial: 49	11260740	142	ÄûÃÊ	·ÊÔí	¶ú»ú	j	f
cyz	.	.	.	.	.	.	.	.	.	.	12	.	.	.	false	false	Message: 2834ms	11.76	70.85	166	2872	862.40	371.30	5	833.10	2707	513.70	369.00	INVISIBLE_BOUNDARY[2]	2834	.	.	cyz.edf	RIGHT	3703	11264443	Full Trial Period	11260740	49	Trial: 49	11260740	142	ÄûÃÊ	·ÊÔí	¶ú»ú	j	f
cyz	.	.	.	.	.	.	.	.	.	.	13	.	.	.	false	false	Message: 2842ms	11.76	70.85	166	2872	862.40	371.30	5	833.10	2707	513.70	369.00	SYNCTIME	2842	.	.	cyz.edf	RIGHT	3703	11264443	Full Trial Period	11260740	49	Trial: 49	11260740	142	ÄûÃÊ	·ÊÔí	¶ú»ú	j	f
cyz	.	.	.	.	829	3701	6	2873	857.50	371.00	14	[1]	2	RECTANGLE_INTERESTAREA	false	false	Message: 3684ms	.	.	.	.	.	.	.	.	.	.	.	KEYBOARD	3684	857.50	371.00	cyz.edf	RIGHT	3703	11264443	Full Trial Period	11260740	49	Trial: 49	11260740	142	ÄûÃÊ	·ÊÔí	¶ú»ú	j	f
cyz	.	.	.	.	.	.	.	.	.	.	15	.	.	.	false	false	Message: 3744ms	.	.	.	.	.	.	.	.	.	.	.	TRIAL_RESULT 0	3744	.	.	cyz.edf	RIGHT	3703	11264443	Full Trial Period	11260740	49	Trial: 49	11260740	142	ÄûÃÊ	·ÊÔí	¶ú»ú	j	f
cyz	.	.	.	.	.	.	.	.	.	.	1	.	.	.	false	false	Message: -16ms	.	.	.	.	.	.	.	.	.	.	.	TRIALID 49	-16	.	.	cyz.edf	RIGHT	4157	11270963	Full Trial Period	11266806	50	Trial: 50	11266806	19	Í¼ÕÂ	ÇúÆæ±ý	éÙ×Ó	f	f
cyz	.	.	.	.	.	.	.	.	.	.	2	.	.	.	false	false	Message: -1ms	.	.	.	.	.	.	.	.	.	.	.	RECCFG CR 1000 2 0 R	-1	.	.	cyz.edf	RIGHT	4157	11270963	Full Trial Period	11266806	50	Trial: 50	11266806	19	Í¼ÕÂ	ÇúÆæ±ý	éÙ×Ó	f	f
cyz	.	.	.	.	.	.	.	.	.	.	3	.	.	.	false	false	Message: -1ms	.	.	.	.	.	.	.	.	.	.	.	ELCLCFG TOWER	-1	.	.	cyz.edf	RIGHT	4157	11270963	Full Trial Period	11266806	50	Trial: 50	11266806	19	Í¼ÕÂ	ÇúÆæ±ý	éÙ×Ó	f	f
cyz	.	.	.	.	.	.	.	.	.	.	4	.	.	.	false	false	Message: -1ms	.	.	.	.	.	.	.	.	.	.	.	GAZE_COORDS 0.00 0.00 1023.00 767.00	-1	.	.	cyz.edf	RIGHT	4157	11270963	Full Trial Period	11266806	50	Trial: 50	11266806	19	Í¼ÕÂ	ÇúÆæ±ý	éÙ×Ó	f	f
cyz	.	.	.	.	.	.	.	.	.	.	5	.	.	.	false	false	Message: -1ms	.	.	.	.	.	.	.	.	.	.	.	THRESHOLDS R 107 215	-1	.	.	cyz.edf	RIGHT	4157	11270963	Full Trial Period	11266806	50	Trial: 50	11266806	19	Í¼ÕÂ	ÇúÆæ±ý	éÙ×Ó	f	f
cyz	.	.	.	.	.	.	.	.	.	.	6	.	.	.	false	false	Message: -1ms	.	.	.	.	.	.	.	.	.	.	.	ELCL_PROC CENTROID (3)	-1	.	.	cyz.edf	RIGHT	4157	11270963	Full Trial Period	11266806	50	Trial: 50	11266806	19	Í¼ÕÂ	ÇúÆæ±ý	éÙ×Ó	f	f
cyz	.	.	.	.	.	.	.	.	.	.	7	.	.	.	false	false	Message: -1ms	.	.	.	.	.	.	.	.	.	.	.	ELCL_PCR_PARAM 5 3.0	-1	.	.	cyz.edf	RIGHT	4157	11270963	Full Trial Period	11266806	50	Trial: 50	11266806	19	Í¼ÕÂ	ÇúÆæ±ý	éÙ×Ó	f	f
cyz	.	.	.	.	.	.	.	.	.	.	8	.	.	.	false	true	Message: 0ms	.	.	.	.	.	.	.	.	.	.	.	!MODE RECORD CR 1000 2 0 R	0	.	.	cyz.edf	RIGHT	4157	11270963	Full Trial Period	11266806	50	Trial: 50	11266806	19	Í¼ÕÂ	ÇúÆæ±ý	éÙ×Ó	f	f
cyz	.	.	.	.	.	.	.	.	.	.	9	.	.	.	false	false	Message: 42ms	13.09	214.63	61	81	495.80	360.20	1	368.50	21	109.40	425.20	SYNCTIME	42	.	.	cyz.edf	RIGHT	4157	11270963	Full Trial Period	11266806	50	Trial: 50	11266806	19	Í¼ÕÂ	ÇúÆæ±ý	éÙ×Ó	f	f
cyz	.	.	.	.	.	.	.	.	.	.	10	.	.	.	false	false	Message: 2680ms	0.58	4.82	121	2789	496.90	363.90	4	892.50	2669	511.50	372.30	INVISIBLE_BOUNDARY[1]	2680	.	.	cyz.edf	RIGHT	4157	11270963	Full Trial Period	11266806	50	Trial: 50	11266806	19	Í¼ÕÂ	ÇúÆæ±ý	éÙ×Ó	f	f
cyz	.	.	.	.	.	.	.	.	.	.	11	.	.	.	false	false	Message: 2683ms	0.58	4.82	121	2789	496.90	363.90	4	892.50	2669	511.50	372.30	SYNCTIME	2683	.	.	cyz.edf	RIGHT	4157	11270963	Full Trial Period	11266806	50	Trial: 50	11266806	19	Í¼ÕÂ	ÇúÆæ±ý	éÙ×Ó	f	f
cyz	.	.	.	.	.	.	.	.	.	.	12	.	.	.	false	false	Message: 3510ms	1.22	7.66	159	3657	894.40	354.50	7	902.20	3499	929.10	367.80	INVISIBLE_BOUNDARY[2]	3510	.	.	cyz.edf	RIGHT	4157	11270963	Full Trial Period	11266806	50	Trial: 50	11266806	19	Í¼ÕÂ	ÇúÆæ±ý	éÙ×Ó	f	f
cyz	.	.	.	.	.	.	.	.	.	.	13	.	.	.	false	false	Message: 3517ms	1.22	7.66	159	3657	894.40	354.50	7	902.20	3499	929.10	367.80	SYNCTIME	3517	.	.	cyz.edf	RIGHT	4157	11270963	Full Trial Period	11266806	50	Trial: 50	11266806	19	Í¼ÕÂ	ÇúÆæ±ý	éÙ×Ó	f	f
cyz	.	.	.	.	157	4155	9	3999	59.30	452.70	14	.	.	.	false	false	Message: 4138ms	.	.	.	.	.	.	.	.	.	.	.	KEYBOARD	4138	59.30	452.70	cyz.edf	RIGHT	4157	11270963	Full Trial Period	11266806	50	Trial: 50	11266806	19	Í¼ÕÂ	ÇúÆæ±ý	éÙ×Ó	f	f
cyz	.	.	.	.	.	.	.	.	.	.	15	.	.	.	false	false	Message: 4201ms	.	.	.	.	.	.	.	.	.	.	.	TRIAL_RESULT 0	4201	.	.	cyz.edf	RIGHT	4157	11270963	Full Trial Period	11266806	50	Trial: 50	11266806	19	Í¼ÕÂ	ÇúÆæ±ý	éÙ×Ó	f	f
cyz	.	.	.	.	.	.	.	.	.	.	1	.	.	.	false	false	Message: -19ms	.	.	.	.	.	.	.	.	.	.	.	TRIALID 50	-19	.	.	cyz.edf	RIGHT	3234	11275867	Full Trial Period	11272633	51	Trial: 51	11272633	108	ÌÀÔ²	Ó²±Ò	Å¦¿Û	j	j
cyz	.	.	.	.	.	.	.	.	.	.	2	.	.	.	false	false	Message: -1ms	.	.	.	.	.	.	.	.	.	.	.	RECCFG CR 1000 2 0 R	-1	.	.	cyz.edf	RIGHT	3234	11275867	Full Trial Period	11272633	51	Trial: 51	11272633	108	ÌÀÔ²	Ó²±Ò	Å¦¿Û	j	j
cyz	.	.	.	.	.	.	.	.	.	.	3	.	.	.	false	false	Message: -1ms	.	.	.	.	.	.	.	.	.	.	.	ELCLCFG TOWER	-1	.	.	cyz.edf	RIGHT	3234	11275867	Full Trial Period	11272633	51	Trial: 51	11272633	108	ÌÀÔ²	Ó²±Ò	Å¦¿Û	j	j
cyz	.	.	.	.	.	.	.	.	.	.	4	.	.	.	false	false	Message: -1ms	.	.	.	.	.	.	.	.	.	.	.	GAZE_COORDS 0.00 0.00 1023.00 767.00	-1	.	.	cyz.edf	RIGHT	3234	11275867	Full Trial Period	11272633	51	Trial: 51	11272633	108	ÌÀÔ²	Ó²±Ò	Å¦¿Û	j	j
cyz	.	.	.	.	.	.	.	.	.	.	5	.	.	.	false	false	Message: -1ms	.	.	.	.	.	.	.	.	.	.	.	THRESHOLDS R 107 215	-1	.	.	cyz.edf	RIGHT	3234	11275867	Full Trial Period	11272633	51	Trial: 51	11272633	108	ÌÀÔ²	Ó²±Ò	Å¦¿Û	j	j
cyz	.	.	.	.	.	.	.	.	.	.	6	.	.	.	false	false	Message: -1ms	.	.	.	.	.	.	.	.	.	.	.	ELCL_PROC CENTROID (3)	-1	.	.	cyz.edf	RIGHT	3234	11275867	Full Trial Period	11272633	51	Trial: 51	11272633	108	ÌÀÔ²	Ó²±Ò	Å¦¿Û	j	j
cyz	.	.	.	.	.	.	.	.	.	.	7	.	.	.	false	false	Message: -1ms	.	.	.	.	.	.	.	.	.	.	.	ELCL_PCR_PARAM 5 3.0	-1	.	.	cyz.edf	RIGHT	3234	11275867	Full Trial Period	11272633	51	Trial: 51	11272633	108	ÌÀÔ²	Ó²±Ò	Å¦¿Û	j	j
cyz	.	.	.	.	.	.	.	.	.	.	8	.	.	.	false	true	Message: 0ms	.	.	.	.	.	.	.	.	.	.	.	!MODE RECORD CR 1000 2 0 R	0	.	.	cyz.edf	RIGHT	3234	11275867	Full Trial Period	11272633	51	Trial: 51	11272633	108	ÌÀÔ²	Ó²±Ò	Å¦¿Û	j	j
cyz	.	.	.	.	.	.	.	.	.	.	9	.	.	.	false	false	Message: 47ms	0.66	3.15	209	232	134.30	445.80	1	962.20	24	142.80	428.00	SYNCTIME	47	.	.	cyz.edf	RIGHT	3234	11275867	Full Trial Period	11272633	51	Trial: 51	11272633	108	ÌÀÔ²	Ó²±Ò	Å¦¿Û	j	j
cyz	.	.	.	.	1563	2061	3	499	541.60	374.10	10	[1]	1	RECTANGLE_INTERESTAREA	false	false	Message: 1521ms	.	.	.	.	.	.	.	.	.	.	.	INVISIBLE_BOUNDARY[1]	1521	541.60	374.10	cyz.edf	RIGHT	3234	11275867	Full Trial Period	11272633	51	Trial: 51	11272633	108	ÌÀÔ²	Ó²±Ò	Å¦¿Û	j	j
cyz	.	.	.	.	1563	2061	3	499	541.60	374.10	11	[1]	1	RECTANGLE_INTERESTAREA	false	false	Message: 1531ms	.	.	.	.	.	.	.	.	.	.	.	SYNCTIME	1531	541.60	374.10	cyz.edf	RIGHT	3234	11275867	Full Trial Period	11272633	51	Trial: 51	11272633	108	ÌÀÔ²	Ó²±Ò	Å¦¿Û	j	j
cyz	.	.	.	.	.	.	.	.	.	.	12	.	.	.	false	false	Message: 2260ms	7.37	36.50	202	2449	685.50	377.30	4	692.70	2248	902.30	336.70	INVISIBLE_BOUNDARY[2]	2260	.	.	cyz.edf	RIGHT	3234	11275867	Full Trial Period	11272633	51	Trial: 51	11272633	108	ÌÀÔ²	Ó²±Ò	Å¦¿Û	j	j
cyz	.	.	.	.	.	.	.	.	.	.	13	.	.	.	false	false	Message: 2264ms	7.37	36.50	202	2449	685.50	377.30	4	692.70	2248	902.30	336.70	SYNCTIME	2264	.	.	cyz.edf	RIGHT	3234	11275867	Full Trial Period	11272633	51	Trial: 51	11272633	108	ÌÀÔ²	Ó²±Ò	Å¦¿Û	j	j
cyz	.	.	.	.	.	.	.	.	.	.	14	.	.	.	false	false	Message: 3215ms	8.20	215.77	38	3232	832.10	369.60	7	308.10	3195	589.40	370.40	KEYBOARD	3215	.	.	cyz.edf	RIGHT	3234	11275867	Full Trial Period	11272633	51	Trial: 51	11272633	108	ÌÀÔ²	Ó²±Ò	Å¦¿Û	j	j
cyz	.	.	.	.	.	.	.	.	.	.	15	.	.	.	false	false	Message: 3278ms	.	.	.	.	.	.	.	.	.	.	.	TRIAL_RESULT 0	3278	.	.	cyz.edf	RIGHT	3234	11275867	Full Trial Period	11272633	51	Trial: 51	11272633	108	ÌÀÔ²	Ó²±Ò	Å¦¿Û	j	j
cyz	.	.	.	.	.	.	.	.	.	.	1	.	.	.	false	false	Message: -16ms	.	.	.	.	.	.	.	.	.	.	.	TRIALID 51	-16	.	.	cyz.edf	RIGHT	2757	11280036	Full Trial Period	11277279	52	Trial: 52	11277279	14	¸Ö±Ê	¼å±ý	Ì«Ñô	f	j
cyz	.	.	.	.	.	.	.	.	.	.	2	.	.	.	false	false	Message: -1ms	.	.	.	.	.	.	.	.	.	.	.	RECCFG CR 1000 2 0 R	-1	.	.	cyz.edf	RIGHT	2757	11280036	Full Trial Period	11277279	52	Trial: 52	11277279	14	¸Ö±Ê	¼å±ý	Ì«Ñô	f	j
cyz	.	.	.	.	.	.	.	.	.	.	3	.	.	.	false	false	Message: -1ms	.	.	.	.	.	.	.	.	.	.	.	ELCLCFG TOWER	-1	.	.	cyz.edf	RIGHT	2757	11280036	Full Trial Period	11277279	52	Trial: 52	11277279	14	¸Ö±Ê	¼å±ý	Ì«Ñô	f	j
cyz	.	.	.	.	.	.	.	.	.	.	4	.	.	.	false	false	Message: -1ms	.	.	.	.	.	.	.	.	.	.	.	GAZE_COORDS 0.00 0.00 1023.00 767.00	-1	.	.	cyz.edf	RIGHT	2757	11280036	Full Trial Period	11277279	52	Trial: 52	11277279	14	¸Ö±Ê	¼å±ý	Ì«Ñô	f	j
cyz	.	.	.	.	.	.	.	.	.	.	5	.	.	.	false	false	Message: -1ms	.	.	.	.	.	.	.	.	.	.	.	THRESHOLDS R 107 215	-1	.	.	cyz.edf	RIGHT	2757	11280036	Full Trial Period	11277279	52	Trial: 52	11277279	14	¸Ö±Ê	¼å±ý	Ì«Ñô	f	j
cyz	.	.	.	.	.	.	.	.	.	.	6	.	.	.	false	false	Message: -1ms	.	.	.	.	.	.	.	.	.	.	.	ELCL_PROC CENTROID (3)	-1	.	.	cyz.edf	RIGHT	2757	11280036	Full Trial Period	11277279	52	Trial: 52	11277279	14	¸Ö±Ê	¼å±ý	Ì«Ñô	f	j
cyz	.	.	.	.	.	.	.	.	.	.	7	.	.	.	false	false	Message: -1ms	.	.	.	.	.	.	.	.	.	.	.	ELCL_PCR_PARAM 5 3.0	-1	.	.	cyz.edf	RIGHT	2757	11280036	Full Trial Period	11277279	52	Trial: 52	11277279	14	¸Ö±Ê	¼å±ý	Ì«Ñô	f	j
cyz	.	.	.	.	.	.	.	.	.	.	8	.	.	.	false	true	Message: 0ms	.	.	.	.	.	.	.	.	.	.	.	!MODE RECORD CR 1000 2 0 R	0	.	.	cyz.edf	RIGHT	2757	11280036	Full Trial Period	11277279	52	Trial: 52	11277279	14	¸Ö±Ê	¼å±ý	Ì«Ñô	f	j
cyz	57	65	1	9	.	.	.	.	.	.	9	.	.	.	false	false	Message: 42ms	.	.	.	.	.	.	.	.	.	.	.	SYNCTIME	42	.	.	cyz.edf	RIGHT	2757	11280036	Full Trial Period	11277279	52	Trial: 52	11277279	14	¸Ö±Ê	¼å±ý	Ì«Ñô	f	j
cyz	.	.	.	.	.	.	.	.	.	.	10	.	.	.	false	false	Message: 839ms	1.89	9.49	199	1023	545.70	387.70	2	897.20	825	586.20	351.20	INVISIBLE_BOUNDARY[1]	839	.	.	cyz.edf	RIGHT	2757	11280036	Full Trial Period	11277279	52	Trial: 52	11277279	14	¸Ö±Ê	¼å±ý	Ì«Ñô	f	j
cyz	.	.	.	.	.	.	.	.	.	.	11	.	.	.	false	false	Message: 850ms	1.89	9.49	199	1023	545.70	387.70	2	897.20	825	586.20	351.20	SYNCTIME	850	.	.	cyz.edf	RIGHT	2757	11280036	Full Trial Period	11277279	52	Trial: 52	11277279	14	¸Ö±Ê	¼å±ý	Ì«Ñô	f	j
cyz	.	.	.	.	.	.	.	.	.	.	12	.	.	.	false	false	Message: 1722ms	1.75	8.58	204	1791	877.30	374.10	4	903.30	1588	927.80	356.80	INVISIBLE_BOUNDARY[2]	1722	.	.	cyz.edf	RIGHT	2757	11280036	Full Trial Period	11277279	52	Trial: 52	11277279	14	¸Ö±Ê	¼å±ý	Ì«Ñô	f	j
cyz	.	.	.	.	.	.	.	.	.	.	13	.	.	.	false	false	Message: 1726ms	1.75	8.58	204	1791	877.30	374.10	4	903.30	1588	927.80	356.80	SYNCTIME	1726	.	.	cyz.edf	RIGHT	2757	11280036	Full Trial Period	11277279	52	Trial: 52	11277279	14	¸Ö±Ê	¼å±ý	Ì«Ñô	f	j
cyz	.	.	.	.	92	2755	8	2664	176.00	393.50	14	.	.	.	false	false	Message: 2738ms	.	.	.	.	.	.	.	.	.	.	.	KEYBOARD	2738	176.00	393.50	cyz.edf	RIGHT	2757	11280036	Full Trial Period	11277279	52	Trial: 52	11277279	14	¸Ö±Ê	¼å±ý	Ì«Ñô	f	j
cyz	.	.	.	.	.	.	.	.	.	.	15	.	.	.	false	false	Message: 2802ms	.	.	.	.	.	.	.	.	.	.	.	TRIAL_RESULT 0	2802	.	.	cyz.edf	RIGHT	2757	11280036	Full Trial Period	11277279	52	Trial: 52	11277279	14	¸Ö±Ê	¼å±ý	Ì«Ñô	f	j
cyz	.	.	.	.	.	.	.	.	.	.	1	.	.	.	false	false	Message: -20ms	.	.	.	.	.	.	.	.	.	.	.	TRIALID 52	-20	.	.	cyz.edf	RIGHT	2692	11286733	Full Trial Period	11284041	53	Trial: 53	11284041	30	éÙ×Ó	Éß	Ç¦±Ê	f	j
cyz	.	.	.	.	.	.	.	.	.	.	2	.	.	.	false	false	Message: -1ms	.	.	.	.	.	.	.	.	.	.	.	RECCFG CR 1000 2 0 R	-1	.	.	cyz.edf	RIGHT	2692	11286733	Full Trial Period	11284041	53	Trial: 53	11284041	30	éÙ×Ó	Éß	Ç¦±Ê	f	j
cyz	.	.	.	.	.	.	.	.	.	.	3	.	.	.	false	false	Message: -1ms	.	.	.	.	.	.	.	.	.	.	.	ELCLCFG TOWER	-1	.	.	cyz.edf	RIGHT	2692	11286733	Full Trial Period	11284041	53	Trial: 53	11284041	30	éÙ×Ó	Éß	Ç¦±Ê	f	j
cyz	.	.	.	.	.	.	.	.	.	.	4	.	.	.	false	false	Message: -1ms	.	.	.	.	.	.	.	.	.	.	.	GAZE_COORDS 0.00 0.00 1023.00 767.00	-1	.	.	cyz.edf	RIGHT	2692	11286733	Full Trial Period	11284041	53	Trial: 53	11284041	30	éÙ×Ó	Éß	Ç¦±Ê	f	j
cyz	.	.	.	.	.	.	.	.	.	.	5	.	.	.	false	false	Message: -1ms	.	.	.	.	.	.	.	.	.	.	.	THRESHOLDS R 107 215	-1	.	.	cyz.edf	RIGHT	2692	11286733	Full Trial Period	11284041	53	Trial: 53	11284041	30	éÙ×Ó	Éß	Ç¦±Ê	f	j
cyz	.	.	.	.	.	.	.	.	.	.	6	.	.	.	false	false	Message: -1ms	.	.	.	.	.	.	.	.	.	.	.	ELCL_PROC CENTROID (3)	-1	.	.	cyz.edf	RIGHT	2692	11286733	Full Trial Period	11284041	53	Trial: 53	11284041	30	éÙ×Ó	Éß	Ç¦±Ê	f	j
cyz	.	.	.	.	.	.	.	.	.	.	7	.	.	.	false	false	Message: -1ms	.	.	.	.	.	.	.	.	.	.	.	ELCL_PCR_PARAM 5 3.0	-1	.	.	cyz.edf	RIGHT	2692	11286733	Full Trial Period	11284041	53	Trial: 53	11284041	30	éÙ×Ó	Éß	Ç¦±Ê	f	j
cyz	.	.	.	.	.	.	.	.	.	.	8	.	.	.	false	true	Message: 0ms	.	.	.	.	.	.	.	.	.	.	.	!MODE RECORD CR 1000 2 0 R	0	.	.	cyz.edf	RIGHT	2692	11286733	Full Trial Period	11284041	53	Trial: 53	11284041	30	éÙ×Ó	Éß	Ç¦±Ê	f	j
cyz	109	117	1	9	.	.	.	.	.	.	9	.	.	.	false	false	Message: 46ms	.	.	.	.	.	.	.	.	.	.	.	SYNCTIME	46	.	.	cyz.edf	RIGHT	2692	11286733	Full Trial Period	11284041	53	Trial: 53	11284041	30	éÙ×Ó	Éß	Ç¦±Ê	f	j
cyz	.	.	.	.	.	.	.	.	.	.	10	.	.	.	false	false	Message: 686ms	2.48	13.14	189	862	546.80	408.30	2	1039.80	674	516.50	343.70	INVISIBLE_BOUNDARY[1]	686	.	.	cyz.edf	RIGHT	2692	11286733	Full Trial Period	11284041	53	Trial: 53	11284041	30	éÙ×Ó	Éß	Ç¦±Ê	f	j
cyz	113	808	2	696	.	.	.	.	.	.	11	.	.	.	false	false	Message: 696ms	2.48	13.14	189	862	546.80	408.30	2	1039.80	674	516.50	343.70	SYNCTIME	696	.	.	cyz.edf	RIGHT	2692	11286733	Full Trial Period	11284041	53	Trial: 53	11284041	30	éÙ×Ó	Éß	Ç¦±Ê	f	j
cyz	.	.	.	.	.	.	.	.	.	.	12	.	.	.	false	false	Message: 1615ms	14.08	69.37	203	1664	940.90	426.00	3	934.00	1462	521.90	363.60	INVISIBLE_BOUNDARY[2]	1615	.	.	cyz.edf	RIGHT	2692	11286733	Full Trial Period	11284041	53	Trial: 53	11284041	30	éÙ×Ó	Éß	Ç¦±Ê	f	j
cyz	.	.	.	.	.	.	.	.	.	.	13	.	.	.	false	false	Message: 1620ms	14.08	69.37	203	1664	940.90	426.00	3	934.00	1462	521.90	363.60	SYNCTIME	1620	.	.	cyz.edf	RIGHT	2692	11286733	Full Trial Period	11284041	53	Trial: 53	11284041	30	éÙ×Ó	Éß	Ç¦±Ê	f	j
cyz	.	.	.	.	.	.	.	.	.	.	14	.	.	.	false	false	Message: 2673ms	2.77	153.95	18	2690	448.40	369.50	7	177.50	2673	370.60	391.40	KEYBOARD	2673	.	.	cyz.edf	RIGHT	2692	11286733	Full Trial Period	11284041	53	Trial: 53	11284041	30	éÙ×Ó	Éß	Ç¦±Ê	f	j
cyz	.	.	.	.	.	.	.	.	.	.	15	.	.	.	false	false	Message: 2729ms	.	.	.	.	.	.	.	.	.	.	.	TRIAL_RESULT 0	2729	.	.	cyz.edf	RIGHT	2692	11286733	Full Trial Period	11284041	53	Trial: 53	11284041	30	éÙ×Ó	Éß	Ç¦±Ê	f	j
cyz	.	.	.	.	.	.	.	.	.	.	1	.	.	.	false	false	Message: -15ms	.	.	.	.	.	.	.	.	.	.	.	TRIALID 53	-15	.	.	cyz.edf	RIGHT	2416	11292701	Full Trial Period	11290285	54	Trial: 54	11290285	149	·ÊÔí	·¬ÇÑ	ÏãÑÌ	f	f
cyz	.	.	.	.	.	.	.	.	.	.	2	.	.	.	false	false	Message: -1ms	.	.	.	.	.	.	.	.	.	.	.	RECCFG CR 1000 2 0 R	-1	.	.	cyz.edf	RIGHT	2416	11292701	Full Trial Period	11290285	54	Trial: 54	11290285	149	·ÊÔí	·¬ÇÑ	ÏãÑÌ	f	f
cyz	.	.	.	.	.	.	.	.	.	.	3	.	.	.	false	false	Message: -1ms	.	.	.	.	.	.	.	.	.	.	.	ELCLCFG TOWER	-1	.	.	cyz.edf	RIGHT	2416	11292701	Full Trial Period	11290285	54	Trial: 54	11290285	149	·ÊÔí	·¬ÇÑ	ÏãÑÌ	f	f
cyz	.	.	.	.	.	.	.	.	.	.	4	.	.	.	false	false	Message: -1ms	.	.	.	.	.	.	.	.	.	.	.	GAZE_COORDS 0.00 0.00 1023.00 767.00	-1	.	.	cyz.edf	RIGHT	2416	11292701	Full Trial Period	11290285	54	Trial: 54	11290285	149	·ÊÔí	·¬ÇÑ	ÏãÑÌ	f	f
cyz	.	.	.	.	.	.	.	.	.	.	5	.	.	.	false	false	Message: -1ms	.	.	.	.	.	.	.	.	.	.	.	THRESHOLDS R 107 215	-1	.	.	cyz.edf	RIGHT	2416	11292701	Full Trial Period	11290285	54	Trial: 54	11290285	149	·ÊÔí	·¬ÇÑ	ÏãÑÌ	f	f
cyz	.	.	.	.	.	.	.	.	.	.	6	.	.	.	false	false	Message: -1ms	.	.	.	.	.	.	.	.	.	.	.	ELCL_PROC CENTROID (3)	-1	.	.	cyz.edf	RIGHT	2416	11292701	Full Trial Period	11290285	54	Trial: 54	11290285	149	·ÊÔí	·¬ÇÑ	ÏãÑÌ	f	f
cyz	.	.	.	.	.	.	.	.	.	.	7	.	.	.	false	false	Message: -1ms	.	.	.	.	.	.	.	.	.	.	.	ELCL_PCR_PARAM 5 3.0	-1	.	.	cyz.edf	RIGHT	2416	11292701	Full Trial Period	11290285	54	Trial: 54	11290285	149	·ÊÔí	·¬ÇÑ	ÏãÑÌ	f	f
cyz	.	.	.	.	.	.	.	.	.	.	8	.	.	.	false	true	Message: 0ms	.	.	.	.	.	.	.	.	.	.	.	!MODE RECORD CR 1000 2 0 R	0	.	.	cyz.edf	RIGHT	2416	11292701	Full Trial Period	11290285	54	Trial: 54	11290285	149	·ÊÔí	·¬ÇÑ	ÏãÑÌ	f	f
cyz	.	.	.	.	239	245	1	7	112.00	429.20	9	.	.	.	false	false	Message: 42ms	.	.	.	.	.	.	.	.	.	.	.	SYNCTIME	42	112.00	429.20	cyz.edf	RIGHT	2416	11292701	Full Trial Period	11290285	54	Trial: 54	11290285	149	·ÊÔí	·¬ÇÑ	ÏãÑÌ	f	f
cyz	.	.	.	.	232	893	3	662	565.20	382.80	10	.	.	.	false	false	Message: 714ms	.	.	.	.	.	.	.	.	.	.	.	INVISIBLE_BOUNDARY[1]	714	565.20	382.80	cyz.edf	RIGHT	2416	11292701	Full Trial Period	11290285	54	Trial: 54	11290285	149	·ÊÔí	·¬ÇÑ	ÏãÑÌ	f	f
cyz	.	.	.	.	232	893	3	662	565.20	382.80	11	.	.	.	false	false	Message: 718ms	.	.	.	.	.	.	.	.	.	.	.	SYNCTIME	718	565.20	382.80	cyz.edf	RIGHT	2416	11292701	Full Trial Period	11290285	54	Trial: 54	11290285	149	·ÊÔí	·¬ÇÑ	ÏãÑÌ	f	f
cyz	.	.	.	.	.	.	.	.	.	.	12	.	.	.	false	false	Message: 1755ms	3.20	14.66	218	1802	892.40	407.40	6	759.40	1585	829.70	336.10	INVISIBLE_BOUNDARY[2]	1755	.	.	cyz.edf	RIGHT	2416	11292701	Full Trial Period	11290285	54	Trial: 54	11290285	149	·ÊÔí	·¬ÇÑ	ÏãÑÌ	f	f
cyz	.	.	.	.	.	.	.	.	.	.	13	.	.	.	false	false	Message: 1759ms	3.20	14.66	218	1802	892.40	407.40	6	759.40	1585	829.70	336.10	SYNCTIME	1759	.	.	cyz.edf	RIGHT	2416	11292701	Full Trial Period	11290285	54	Trial: 54	11290285	149	·ÊÔí	·¬ÇÑ	ÏãÑÌ	f	f
cyz	.	.	.	.	110	2414	10	2305	289.10	409.50	14	.	.	.	false	false	Message: 2397ms	.	.	.	.	.	.	.	.	.	.	.	KEYBOARD	2397	289.10	409.50	cyz.edf	RIGHT	2416	11292701	Full Trial Period	11290285	54	Trial: 54	11290285	149	·ÊÔí	·¬ÇÑ	ÏãÑÌ	f	f
cyz	.	.	.	.	.	.	.	.	.	.	15	.	.	.	false	false	Message: 2468ms	.	.	.	.	.	.	.	.	.	.	.	TRIAL_RESULT 0	2468	.	.	cyz.edf	RIGHT	2416	11292701	Full Trial Period	11290285	54	Trial: 54	11290285	149	·ÊÔí	·¬ÇÑ	ÏãÑÌ	f	f
cyz	.	.	.	.	.	.	.	.	.	.	1	.	.	.	false	false	Message: -15ms	.	.	.	.	.	.	.	.	.	.	.	TRIALID 54	-15	.	.	cyz.edf	RIGHT	2219	11297061	Full Trial Period	11294842	55	Trial: 55	11294842	31	ÑÛ¾¦	ÐÓÈÊ	éÙ×Ó	f	f
cyz	.	.	.	.	.	.	.	.	.	.	2	.	.	.	false	false	Message: -1ms	.	.	.	.	.	.	.	.	.	.	.	RECCFG CR 1000 2 0 R	-1	.	.	cyz.edf	RIGHT	2219	11297061	Full Trial Period	11294842	55	Trial: 55	11294842	31	ÑÛ¾¦	ÐÓÈÊ	éÙ×Ó	f	f
cyz	.	.	.	.	.	.	.	.	.	.	3	.	.	.	false	false	Message: -1ms	.	.	.	.	.	.	.	.	.	.	.	ELCLCFG TOWER	-1	.	.	cyz.edf	RIGHT	2219	11297061	Full Trial Period	11294842	55	Trial: 55	11294842	31	ÑÛ¾¦	ÐÓÈÊ	éÙ×Ó	f	f
cyz	.	.	.	.	.	.	.	.	.	.	4	.	.	.	false	false	Message: -1ms	.	.	.	.	.	.	.	.	.	.	.	GAZE_COORDS 0.00 0.00 1023.00 767.00	-1	.	.	cyz.edf	RIGHT	2219	11297061	Full Trial Period	11294842	55	Trial: 55	11294842	31	ÑÛ¾¦	ÐÓÈÊ	éÙ×Ó	f	f
cyz	.	.	.	.	.	.	.	.	.	.	5	.	.	.	false	false	Message: -1ms	.	.	.	.	.	.	.	.	.	.	.	THRESHOLDS R 107 215	-1	.	.	cyz.edf	RIGHT	2219	11297061	Full Trial Period	11294842	55	Trial: 55	11294842	31	ÑÛ¾¦	ÐÓÈÊ	éÙ×Ó	f	f
cyz	.	.	.	.	.	.	.	.	.	.	6	.	.	.	false	false	Message: -1ms	.	.	.	.	.	.	.	.	.	.	.	ELCL_PROC CENTROID (3)	-1	.	.	cyz.edf	RIGHT	2219	11297061	Full Trial Period	11294842	55	Trial: 55	11294842	31	ÑÛ¾¦	ÐÓÈÊ	éÙ×Ó	f	f
cyz	.	.	.	.	.	.	.	.	.	.	7	.	.	.	false	false	Message: -1ms	.	.	.	.	.	.	.	.	.	.	.	ELCL_PCR_PARAM 5 3.0	-1	.	.	cyz.edf	RIGHT	2219	11297061	Full Trial Period	11294842	55	Trial: 55	11294842	31	ÑÛ¾¦	ÐÓÈÊ	éÙ×Ó	f	f
cyz	.	.	.	.	.	.	.	.	.	.	8	.	.	.	false	true	Message: 0ms	.	.	.	.	.	.	.	.	.	.	.	!MODE RECORD CR 1000 2 0 R	0	.	.	cyz.edf	RIGHT	2219	11297061	Full Trial Period	11294842	55	Trial: 55	11294842	31	ÑÛ¾¦	ÐÓÈÊ	éÙ×Ó	f	f
cyz	.	.	.	.	317	323	1	7	126.00	435.60	9	.	.	.	false	false	Message: 43ms	.	.	.	.	.	.	.	.	.	.	.	SYNCTIME	43	126.00	435.60	cyz.edf	RIGHT	2219	11297061	Full Trial Period	11294842	55	Trial: 55	11294842	31	ÑÛ¾¦	ÐÓÈÊ	éÙ×Ó	f	f
cyz	.	.	.	.	.	.	.	.	.	.	10	.	.	.	false	false	Message: 541ms	1.92	9.81	196	725	551.60	418.30	2	1073.20	530	524.00	370.10	INVISIBLE_BOUNDARY[1]	541	.	.	cyz.edf	RIGHT	2219	11297061	Full Trial Period	11294842	55	Trial: 55	11294842	31	ÑÛ¾¦	ÐÓÈÊ	éÙ×Ó	f	f
cyz	.	.	.	.	.	.	.	.	.	.	11	.	.	.	false	false	Message: 551ms	1.92	9.81	196	725	551.60	418.30	2	1073.20	530	524.00	370.10	SYNCTIME	551	.	.	cyz.edf	RIGHT	2219	11297061	Full Trial Period	11294842	55	Trial: 55	11294842	31	ÑÛ¾¦	ÐÓÈÊ	éÙ×Ó	f	f
cyz	.	.	.	.	.	.	.	.	.	.	12	.	.	.	false	false	Message: 1594ms	1.94	10.27	189	1636	927.00	414.20	4	817.70	1448	962.10	367.30	INVISIBLE_BOUNDARY[2]	1594	.	.	cyz.edf	RIGHT	2219	11297061	Full Trial Period	11294842	55	Trial: 55	11294842	31	ÑÛ¾¦	ÐÓÈÊ	éÙ×Ó	f	f
cyz	.	.	.	.	.	.	.	.	.	.	13	.	.	.	false	false	Message: 1601ms	1.94	10.27	189	1636	927.00	414.20	4	817.70	1448	962.10	367.30	SYNCTIME	1601	.	.	cyz.edf	RIGHT	2219	11297061	Full Trial Period	11294842	55	Trial: 55	11294842	31	ÑÛ¾¦	ÐÓÈÊ	éÙ×Ó	f	f
cyz	.	.	.	.	.	.	.	.	.	.	14	.	.	.	false	false	Message: 2200ms	11.03	234.75	47	2217	126.80	426.90	8	333.10	2171	449.80	361.40	KEYBOARD	2200	.	.	cyz.edf	RIGHT	2219	11297061	Full Trial Period	11294842	55	Trial: 55	11294842	31	ÑÛ¾¦	ÐÓÈÊ	éÙ×Ó	f	f
cyz	.	.	.	.	.	.	.	.	.	.	15	.	.	.	false	false	Message: 2260ms	.	.	.	.	.	.	.	.	.	.	.	TRIAL_RESULT 0	2260	.	.	cyz.edf	RIGHT	2219	11297061	Full Trial Period	11294842	55	Trial: 55	11294842	31	ÑÛ¾¦	ÐÓÈÊ	éÙ×Ó	f	f
cyz	.	.	.	.	.	.	.	.	.	.	1	.	.	.	false	false	Message: -16ms	.	.	.	.	.	.	.	.	.	.	.	TRIALID 55	-16	.	.	cyz.edf	RIGHT	2580	11301164	Full Trial Period	11298584	56	Trial: 56	11298584	58	ÏãÑÌ	¸Ö±Ê	º£ëà	f	f
cyz	.	.	.	.	.	.	.	.	.	.	2	.	.	.	false	false	Message: -1ms	.	.	.	.	.	.	.	.	.	.	.	RECCFG CR 1000 2 0 R	-1	.	.	cyz.edf	RIGHT	2580	11301164	Full Trial Period	11298584	56	Trial: 56	11298584	58	ÏãÑÌ	¸Ö±Ê	º£ëà	f	f
cyz	.	.	.	.	.	.	.	.	.	.	3	.	.	.	false	false	Message: -1ms	.	.	.	.	.	.	.	.	.	.	.	ELCLCFG TOWER	-1	.	.	cyz.edf	RIGHT	2580	11301164	Full Trial Period	11298584	56	Trial: 56	11298584	58	ÏãÑÌ	¸Ö±Ê	º£ëà	f	f
cyz	.	.	.	.	.	.	.	.	.	.	4	.	.	.	false	false	Message: -1ms	.	.	.	.	.	.	.	.	.	.	.	GAZE_COORDS 0.00 0.00 1023.00 767.00	-1	.	.	cyz.edf	RIGHT	2580	11301164	Full Trial Period	11298584	56	Trial: 56	11298584	58	ÏãÑÌ	¸Ö±Ê	º£ëà	f	f
cyz	.	.	.	.	.	.	.	.	.	.	5	.	.	.	false	false	Message: -1ms	.	.	.	.	.	.	.	.	.	.	.	THRESHOLDS R 107 215	-1	.	.	cyz.edf	RIGHT	2580	11301164	Full Trial Period	11298584	56	Trial: 56	11298584	58	ÏãÑÌ	¸Ö±Ê	º£ëà	f	f
cyz	.	.	.	.	.	.	.	.	.	.	6	.	.	.	false	false	Message: -1ms	.	.	.	.	.	.	.	.	.	.	.	ELCL_PROC CENTROID (3)	-1	.	.	cyz.edf	RIGHT	2580	11301164	Full Trial Period	11298584	56	Trial: 56	11298584	58	ÏãÑÌ	¸Ö±Ê	º£ëà	f	f
cyz	.	.	.	.	.	.	.	.	.	.	7	.	.	.	false	false	Message: -1ms	.	.	.	.	.	.	.	.	.	.	.	ELCL_PCR_PARAM 5 3.0	-1	.	.	cyz.edf	RIGHT	2580	11301164	Full Trial Period	11298584	56	Trial: 56	11298584	58	ÏãÑÌ	¸Ö±Ê	º£ëà	f	f
cyz	.	.	.	.	.	.	.	.	.	.	8	.	.	.	false	true	Message: 0ms	.	.	.	.	.	.	.	.	.	.	.	!MODE RECORD CR 1000 2 0 R	0	.	.	cyz.edf	RIGHT	2580	11301164	Full Trial Period	11298584	56	Trial: 56	11298584	58	ÏãÑÌ	¸Ö±Ê	º£ëà	f	f
cyz	.	.	.	.	299	305	1	7	119.10	422.80	9	.	.	.	false	false	Message: 42ms	.	.	.	.	.	.	.	.	.	.	.	SYNCTIME	42	119.10	422.80	cyz.edf	RIGHT	2580	11301164	Full Trial Period	11298584	56	Trial: 56	11298584	58	ÏãÑÌ	¸Ö±Ê	º£ëà	f	f
cyz	.	.	.	.	.	.	.	.	.	.	10	.	.	.	false	false	Message: 520ms	13.27	198.00	67	529	556.10	395.30	2	330.40	463	160.30	407.50	INVISIBLE_BOUNDARY[1]	520	.	.	cyz.edf	RIGHT	2580	11301164	Full Trial Period	11298584	56	Trial: 56	11298584	58	ÏãÑÌ	¸Ö±Ê	º£ëà	f	f
cyz	.	.	.	.	.	.	.	.	.	.	11	.	.	.	false	false	Message: 525ms	13.27	198.00	67	529	556.10	395.30	2	330.40	463	160.30	407.50	SYNCTIME	525	.	.	cyz.edf	RIGHT	2580	11301164	Full Trial Period	11298584	56	Trial: 56	11298584	58	ÏãÑÌ	¸Ö±Ê	º£ëà	f	f
cyz	.	.	.	.	.	.	.	.	.	.	12	.	.	.	false	false	Message: 1623ms	9.15	25.07	365	1694	790.30	370.40	4	930.40	1330	520.40	374.60	INVISIBLE_BOUNDARY[2]	1623	.	.	cyz.edf	RIGHT	2580	11301164	Full Trial Period	11298584	56	Trial: 56	11298584	58	ÏãÑÌ	¸Ö±Ê	º£ëà	f	f
cyz	.	.	.	.	.	.	.	.	.	.	13	.	.	.	false	false	Message: 1634ms	9.15	25.07	365	1694	790.30	370.40	4	930.40	1330	520.40	374.60	SYNCTIME	1634	.	.	cyz.edf	RIGHT	2580	11301164	Full Trial Period	11298584	56	Trial: 56	11298584	58	ÏãÑÌ	¸Ö±Ê	º£ëà	f	f
cyz	.	.	.	.	.	.	.	.	.	.	14	.	.	.	false	false	Message: 2561ms	17.09	284.80	60	2578	887.40	385.60	7	380.50	2519	377.00	362.90	KEYBOARD	2561	.	.	cyz.edf	RIGHT	2580	11301164	Full Trial Period	11298584	56	Trial: 56	11298584	58	ÏãÑÌ	¸Ö±Ê	º£ëà	f	f
cyz	.	.	.	.	.	.	.	.	.	.	15	.	.	.	false	false	Message: 2624ms	.	.	.	.	.	.	.	.	.	.	.	TRIAL_RESULT 0	2624	.	.	cyz.edf	RIGHT	2580	11301164	Full Trial Period	11298584	56	Trial: 56	11298584	58	ÏãÑÌ	¸Ö±Ê	º£ëà	f	f
cyz	.	.	.	.	.	.	.	.	.	.	1	.	.	.	false	false	Message: -23ms	.	.	.	.	.	.	.	.	.	.	.	TRIALID 56	-23	.	.	cyz.edf	RIGHT	4541	11306965	Full Trial Period	11302424	57	Trial: 57	11302424	50	Ô²¹æ	Ç¯×Ó	¿ã×Ó	f	f
cyz	.	.	.	.	.	.	.	.	.	.	2	.	.	.	false	false	Message: -1ms	.	.	.	.	.	.	.	.	.	.	.	RECCFG CR 1000 2 0 R	-1	.	.	cyz.edf	RIGHT	4541	11306965	Full Trial Period	11302424	57	Trial: 57	11302424	50	Ô²¹æ	Ç¯×Ó	¿ã×Ó	f	f
cyz	.	.	.	.	.	.	.	.	.	.	3	.	.	.	false	false	Message: -1ms	.	.	.	.	.	.	.	.	.	.	.	ELCLCFG TOWER	-1	.	.	cyz.edf	RIGHT	4541	11306965	Full Trial Period	11302424	57	Trial: 57	11302424	50	Ô²¹æ	Ç¯×Ó	¿ã×Ó	f	f
cyz	.	.	.	.	.	.	.	.	.	.	4	.	.	.	false	false	Message: -1ms	.	.	.	.	.	.	.	.	.	.	.	GAZE_COORDS 0.00 0.00 1023.00 767.00	-1	.	.	cyz.edf	RIGHT	4541	11306965	Full Trial Period	11302424	57	Trial: 57	11302424	50	Ô²¹æ	Ç¯×Ó	¿ã×Ó	f	f
cyz	.	.	.	.	.	.	.	.	.	.	5	.	.	.	false	false	Message: -1ms	.	.	.	.	.	.	.	.	.	.	.	THRESHOLDS R 107 215	-1	.	.	cyz.edf	RIGHT	4541	11306965	Full Trial Period	11302424	57	Trial: 57	11302424	50	Ô²¹æ	Ç¯×Ó	¿ã×Ó	f	f
cyz	.	.	.	.	.	.	.	.	.	.	6	.	.	.	false	false	Message: -1ms	.	.	.	.	.	.	.	.	.	.	.	ELCL_PROC CENTROID (3)	-1	.	.	cyz.edf	RIGHT	4541	11306965	Full Trial Period	11302424	57	Trial: 57	11302424	50	Ô²¹æ	Ç¯×Ó	¿ã×Ó	f	f
cyz	.	.	.	.	.	.	.	.	.	.	7	.	.	.	false	false	Message: -1ms	.	.	.	.	.	.	.	.	.	.	.	ELCL_PCR_PARAM 5 3.0	-1	.	.	cyz.edf	RIGHT	4541	11306965	Full Trial Period	11302424	57	Trial: 57	11302424	50	Ô²¹æ	Ç¯×Ó	¿ã×Ó	f	f
cyz	.	.	.	.	.	.	.	.	.	.	8	.	.	.	false	true	Message: 0ms	.	.	.	.	.	.	.	.	.	.	.	!MODE RECORD CR 1000 2 0 R	0	.	.	cyz.edf	RIGHT	4541	11306965	Full Trial Period	11302424	57	Trial: 57	11302424	50	Ô²¹æ	Ç¯×Ó	¿ã×Ó	f	f
cyz	114	114	1	1	.	.	.	.	.	.	9	.	.	.	false	false	Message: 51ms	.	.	174	174	120.90	445.60	1	547.40	1	.	.	SYNCTIME	51	.	.	cyz.edf	RIGHT	4541	11306965	Full Trial Period	11302424	57	Trial: 57	11302424	50	Ô²¹æ	Ç¯×Ó	¿ã×Ó	f	f
cyz	.	.	.	.	.	.	.	.	.	.	10	.	.	.	false	false	Message: 2720ms	0.03	0.20	163	2870	538.70	326.80	5	740.00	2708	538.90	327.70	INVISIBLE_BOUNDARY[1]	2720	.	.	cyz.edf	RIGHT	4541	11306965	Full Trial Period	11302424	57	Trial: 57	11302424	50	Ô²¹æ	Ç¯×Ó	¿ã×Ó	f	f
cyz	.	.	.	.	.	.	.	.	.	.	11	.	.	.	false	false	Message: 2726ms	0.03	0.20	163	2870	538.70	326.80	5	740.00	2708	538.90	327.70	SYNCTIME	2726	.	.	cyz.edf	RIGHT	4541	11306965	Full Trial Period	11302424	57	Trial: 57	11302424	50	Ô²¹æ	Ç¯×Ó	¿ã×Ó	f	f
cyz	.	.	.	.	.	.	.	.	.	.	12	.	.	.	false	false	Message: 3454ms	2.37	9.28	255	3689	896.10	399.90	7	814.50	3435	942.50	346.10	INVISIBLE_BOUNDARY[2]	3454	.	.	cyz.edf	RIGHT	4541	11306965	Full Trial Period	11302424	57	Trial: 57	11302424	50	Ô²¹æ	Ç¯×Ó	¿ã×Ó	f	f
cyz	163	3617	3	3455	.	.	.	.	.	.	13	.	.	.	false	false	Message: 3459ms	2.37	9.28	255	3689	896.10	399.90	7	814.50	3435	942.50	346.10	SYNCTIME	3459	.	.	cyz.edf	RIGHT	4541	11306965	Full Trial Period	11302424	57	Trial: 57	11302424	50	Ô²¹æ	Ç¯×Ó	¿ã×Ó	f	f
cyz	.	.	.	.	207	4539	10	4333	80.80	433.30	14	.	.	.	false	false	Message: 4522ms	.	.	.	.	.	.	.	.	.	.	.	KEYBOARD	4522	80.80	433.30	cyz.edf	RIGHT	4541	11306965	Full Trial Period	11302424	57	Trial: 57	11302424	50	Ô²¹æ	Ç¯×Ó	¿ã×Ó	f	f
cyz	.	.	.	.	.	.	.	.	.	.	15	.	.	.	false	false	Message: 4591ms	.	.	.	.	.	.	.	.	.	.	.	TRIAL_RESULT 0	4591	.	.	cyz.edf	RIGHT	4541	11306965	Full Trial Period	11302424	57	Trial: 57	11302424	50	Ô²¹æ	Ç¯×Ó	¿ã×Ó	f	f
cyz	.	.	.	.	.	.	.	.	.	.	1	.	.	.	false	false	Message: -16ms	.	.	.	.	.	.	.	.	.	.	.	TRIALID 57	-16	.	.	cyz.edf	RIGHT	2837	11311294	Full Trial Period	11308457	58	Trial: 58	11308457	49	¿ã×Ó	Ç¯×Ó	¶ú¶ä	f	f
cyz	.	.	.	.	.	.	.	.	.	.	2	.	.	.	false	false	Message: -1ms	.	.	.	.	.	.	.	.	.	.	.	RECCFG CR 1000 2 0 R	-1	.	.	cyz.edf	RIGHT	2837	11311294	Full Trial Period	11308457	58	Trial: 58	11308457	49	¿ã×Ó	Ç¯×Ó	¶ú¶ä	f	f
cyz	.	.	.	.	.	.	.	.	.	.	3	.	.	.	false	false	Message: -1ms	.	.	.	.	.	.	.	.	.	.	.	ELCLCFG TOWER	-1	.	.	cyz.edf	RIGHT	2837	11311294	Full Trial Period	11308457	58	Trial: 58	11308457	49	¿ã×Ó	Ç¯×Ó	¶ú¶ä	f	f
cyz	.	.	.	.	.	.	.	.	.	.	4	.	.	.	false	false	Message: -1ms	.	.	.	.	.	.	.	.	.	.	.	GAZE_COORDS 0.00 0.00 1023.00 767.00	-1	.	.	cyz.edf	RIGHT	2837	11311294	Full Trial Period	11308457	58	Trial: 58	11308457	49	¿ã×Ó	Ç¯×Ó	¶ú¶ä	f	f
cyz	.	.	.	.	.	.	.	.	.	.	5	.	.	.	false	false	Message: -1ms	.	.	.	.	.	.	.	.	.	.	.	THRESHOLDS R 107 215	-1	.	.	cyz.edf	RIGHT	2837	11311294	Full Trial Period	11308457	58	Trial: 58	11308457	49	¿ã×Ó	Ç¯×Ó	¶ú¶ä	f	f
cyz	.	.	.	.	.	.	.	.	.	.	6	.	.	.	false	false	Message: -1ms	.	.	.	.	.	.	.	.	.	.	.	ELCL_PROC CENTROID (3)	-1	.	.	cyz.edf	RIGHT	2837	11311294	Full Trial Period	11308457	58	Trial: 58	11308457	49	¿ã×Ó	Ç¯×Ó	¶ú¶ä	f	f
cyz	.	.	.	.	.	.	.	.	.	.	7	.	.	.	false	false	Message: -1ms	.	.	.	.	.	.	.	.	.	.	.	ELCL_PCR_PARAM 5 3.0	-1	.	.	cyz.edf	RIGHT	2837	11311294	Full Trial Period	11308457	58	Trial: 58	11308457	49	¿ã×Ó	Ç¯×Ó	¶ú¶ä	f	f
cyz	.	.	.	.	.	.	.	.	.	.	8	.	.	.	false	true	Message: 0ms	.	.	.	.	.	.	.	.	.	.	.	!MODE RECORD CR 1000 2 0 R	0	.	.	cyz.edf	RIGHT	2837	11311294	Full Trial Period	11308457	58	Trial: 58	11308457	49	¿ã×Ó	Ç¯×Ó	¶ú¶ä	f	f
cyz	.	.	.	.	408	414	1	7	122.30	421.40	9	.	.	.	false	false	Message: 43ms	.	.	.	.	.	.	.	.	.	.	.	SYNCTIME	43	122.30	421.40	cyz.edf	RIGHT	2837	11311294	Full Trial Period	11308457	58	Trial: 58	11308457	49	¿ã×Ó	Ç¯×Ó	¶ú¶ä	f	f
cyz	.	.	.	.	.	.	.	.	.	.	10	.	.	.	false	false	Message: 814ms	2.11	15.66	135	914	549.40	334.10	2	818.70	780	608.90	348.60	INVISIBLE_BOUNDARY[1]	814	.	.	cyz.edf	RIGHT	2837	11311294	Full Trial Period	11308457	58	Trial: 58	11308457	49	¿ã×Ó	Ç¯×Ó	¶ú¶ä	f	f
cyz	.	.	.	.	.	.	.	.	.	.	11	.	.	.	false	false	Message: 818ms	2.11	15.66	135	914	549.40	334.10	2	818.70	780	608.90	348.60	SYNCTIME	818	.	.	cyz.edf	RIGHT	2837	11311294	Full Trial Period	11308457	58	Trial: 58	11308457	49	¿ã×Ó	Ç¯×Ó	¶ú¶ä	f	f
cyz	.	.	.	.	.	.	.	.	.	.	12	.	.	.	false	false	Message: 1745ms	1.52	7.26	210	1825	841.40	333.30	5	890.00	1616	797.70	320.80	INVISIBLE_BOUNDARY[2]	1745	.	.	cyz.edf	RIGHT	2837	11311294	Full Trial Period	11308457	58	Trial: 58	11308457	49	¿ã×Ó	Ç¯×Ó	¶ú¶ä	f	f
cyz	.	.	.	.	.	.	.	.	.	.	13	.	.	.	false	false	Message: 1751ms	1.52	7.26	210	1825	841.40	333.30	5	890.00	1616	797.70	320.80	SYNCTIME	1751	.	.	cyz.edf	RIGHT	2837	11311294	Full Trial Period	11308457	58	Trial: 58	11308457	49	¿ã×Ó	Ç¯×Ó	¶ú¶ä	f	f
cyz	.	.	.	.	307	2835	8	2529	163.50	415.90	14	.	.	.	false	false	Message: 2818ms	.	.	.	.	.	.	.	.	.	.	.	KEYBOARD	2818	163.50	415.90	cyz.edf	RIGHT	2837	11311294	Full Trial Period	11308457	58	Trial: 58	11308457	49	¿ã×Ó	Ç¯×Ó	¶ú¶ä	f	f
cyz	.	.	.	.	.	.	.	.	.	.	15	.	.	.	false	false	Message: 2883ms	.	.	.	.	.	.	.	.	.	.	.	TRIAL_RESULT 0	2883	.	.	cyz.edf	RIGHT	2837	11311294	Full Trial Period	11308457	58	Trial: 58	11308457	49	¿ã×Ó	Ç¯×Ó	¶ú¶ä	f	f
cyz	.	.	.	.	.	.	.	.	.	.	1	.	.	.	false	false	Message: -17ms	.	.	.	.	.	.	.	.	.	.	.	TRIALID 58	-17	.	.	cyz.edf	RIGHT	3597	11316271	Full Trial Period	11312674	59	Trial: 59	11312674	75	¾íÖ½	ÓñÃ×	Êó±ê	f	f
cyz	.	.	.	.	.	.	.	.	.	.	2	.	.	.	false	false	Message: -1ms	.	.	.	.	.	.	.	.	.	.	.	RECCFG CR 1000 2 0 R	-1	.	.	cyz.edf	RIGHT	3597	11316271	Full Trial Period	11312674	59	Trial: 59	11312674	75	¾íÖ½	ÓñÃ×	Êó±ê	f	f
cyz	.	.	.	.	.	.	.	.	.	.	3	.	.	.	false	false	Message: -1ms	.	.	.	.	.	.	.	.	.	.	.	ELCLCFG TOWER	-1	.	.	cyz.edf	RIGHT	3597	11316271	Full Trial Period	11312674	59	Trial: 59	11312674	75	¾íÖ½	ÓñÃ×	Êó±ê	f	f
cyz	.	.	.	.	.	.	.	.	.	.	4	.	.	.	false	false	Message: -1ms	.	.	.	.	.	.	.	.	.	.	.	GAZE_COORDS 0.00 0.00 1023.00 767.00	-1	.	.	cyz.edf	RIGHT	3597	11316271	Full Trial Period	11312674	59	Trial: 59	11312674	75	¾íÖ½	ÓñÃ×	Êó±ê	f	f
cyz	.	.	.	.	.	.	.	.	.	.	5	.	.	.	false	false	Message: -1ms	.	.	.	.	.	.	.	.	.	.	.	THRESHOLDS R 107 215	-1	.	.	cyz.edf	RIGHT	3597	11316271	Full Trial Period	11312674	59	Trial: 59	11312674	75	¾íÖ½	ÓñÃ×	Êó±ê	f	f
cyz	.	.	.	.	.	.	.	.	.	.	6	.	.	.	false	false	Message: -1ms	.	.	.	.	.	.	.	.	.	.	.	ELCL_PROC CENTROID (3)	-1	.	.	cyz.edf	RIGHT	3597	11316271	Full Trial Period	11312674	59	Trial: 59	11312674	75	¾íÖ½	ÓñÃ×	Êó±ê	f	f
cyz	.	.	.	.	.	.	.	.	.	.	7	.	.	.	false	false	Message: -1ms	.	.	.	.	.	.	.	.	.	.	.	ELCL_PCR_PARAM 5 3.0	-1	.	.	cyz.edf	RIGHT	3597	11316271	Full Trial Period	11312674	59	Trial: 59	11312674	75	¾íÖ½	ÓñÃ×	Êó±ê	f	f
cyz	.	.	.	.	.	.	.	.	.	.	8	.	.	.	false	true	Message: 0ms	.	.	.	.	.	.	.	.	.	.	.	!MODE RECORD CR 1000 2 0 R	0	.	.	cyz.edf	RIGHT	3597	11316271	Full Trial Period	11312674	59	Trial: 59	11312674	75	¾íÖ½	ÓñÃ×	Êó±ê	f	f
cyz	.	.	.	.	317	323	1	7	125.90	428.00	9	.	.	.	false	false	Message: 41ms	.	.	.	.	.	.	.	.	.	.	.	SYNCTIME	41	125.90	428.00	cyz.edf	RIGHT	3597	11316271	Full Trial Period	11312674	59	Trial: 59	11312674	75	¾íÖ½	ÓñÃ×	Êó±ê	f	f
cyz	.	.	.	.	.	.	.	.	.	.	10	.	.	.	false	false	Message: 1371ms	1.58	7.60	208	1565	557.50	386.00	2	958.40	1358	547.00	342.00	INVISIBLE_BOUNDARY[1]	1371	.	.	cyz.edf	RIGHT	3597	11316271	Full Trial Period	11312674	59	Trial: 59	11312674	75	¾íÖ½	ÓñÃ×	Êó±ê	f	f
cyz	.	.	.	.	.	.	.	.	.	.	11	.	.	.	false	false	Message: 1375ms	1.58	7.60	208	1565	557.50	386.00	2	958.40	1358	547.00	342.00	SYNCTIME	1375	.	.	cyz.edf	RIGHT	3597	11316271	Full Trial Period	11312674	59	Trial: 59	11312674	75	¾íÖ½	ÓñÃ×	Êó±ê	f	f
cyz	.	.	.	.	.	.	.	.	.	.	12	.	.	.	false	false	Message: 2329ms	8.45	34.20	247	2393	800.80	366.70	4	822.70	2147	552.20	356.70	INVISIBLE_BOUNDARY[2]	2329	.	.	cyz.edf	RIGHT	3597	11316271	Full Trial Period	11312674	59	Trial: 59	11312674	75	¾íÖ½	ÓñÃ×	Êó±ê	f	f
cyz	.	.	.	.	.	.	.	.	.	.	13	.	.	.	false	false	Message: 2333ms	8.45	34.20	247	2393	800.80	366.70	4	822.70	2147	552.20	356.70	SYNCTIME	2333	.	.	cyz.edf	RIGHT	3597	11316271	Full Trial Period	11312674	59	Trial: 59	11312674	75	¾íÖ½	ÓñÃ×	Êó±ê	f	f
cyz	.	.	.	.	539	3595	7	3057	320.20	385.50	14	.	.	.	false	false	Message: 3578ms	.	.	.	.	.	.	.	.	.	.	.	KEYBOARD	3578	320.20	385.50	cyz.edf	RIGHT	3597	11316271	Full Trial Period	11312674	59	Trial: 59	11312674	75	¾íÖ½	ÓñÃ×	Êó±ê	f	f
cyz	.	.	.	.	.	.	.	.	.	.	15	.	.	.	false	false	Message: 3639ms	.	.	.	.	.	.	.	.	.	.	.	TRIAL_RESULT 0	3639	.	.	cyz.edf	RIGHT	3597	11316271	Full Trial Period	11312674	59	Trial: 59	11312674	75	¾íÖ½	ÓñÃ×	Êó±ê	f	f
cyz	.	.	.	.	.	.	.	.	.	.	1	.	.	.	false	false	Message: -20ms	.	.	.	.	.	.	.	.	.	.	.	TRIALID 59	-20	.	.	cyz.edf	RIGHT	2266	11320967	Full Trial Period	11318701	60	Trial: 60	11318701	135	Ã¢¹û	Êó±ê	ÃÞÇ©	f	f
cyz	.	.	.	.	.	.	.	.	.	.	2	.	.	.	false	false	Message: -1ms	.	.	.	.	.	.	.	.	.	.	.	RECCFG CR 1000 2 0 R	-1	.	.	cyz.edf	RIGHT	2266	11320967	Full Trial Period	11318701	60	Trial: 60	11318701	135	Ã¢¹û	Êó±ê	ÃÞÇ©	f	f
cyz	.	.	.	.	.	.	.	.	.	.	3	.	.	.	false	false	Message: -1ms	.	.	.	.	.	.	.	.	.	.	.	ELCLCFG TOWER	-1	.	.	cyz.edf	RIGHT	2266	11320967	Full Trial Period	11318701	60	Trial: 60	11318701	135	Ã¢¹û	Êó±ê	ÃÞÇ©	f	f
cyz	.	.	.	.	.	.	.	.	.	.	4	.	.	.	false	false	Message: -1ms	.	.	.	.	.	.	.	.	.	.	.	GAZE_COORDS 0.00 0.00 1023.00 767.00	-1	.	.	cyz.edf	RIGHT	2266	11320967	Full Trial Period	11318701	60	Trial: 60	11318701	135	Ã¢¹û	Êó±ê	ÃÞÇ©	f	f
cyz	.	.	.	.	.	.	.	.	.	.	5	.	.	.	false	false	Message: -1ms	.	.	.	.	.	.	.	.	.	.	.	THRESHOLDS R 107 215	-1	.	.	cyz.edf	RIGHT	2266	11320967	Full Trial Period	11318701	60	Trial: 60	11318701	135	Ã¢¹û	Êó±ê	ÃÞÇ©	f	f
cyz	.	.	.	.	.	.	.	.	.	.	6	.	.	.	false	false	Message: -1ms	.	.	.	.	.	.	.	.	.	.	.	ELCL_PROC CENTROID (3)	-1	.	.	cyz.edf	RIGHT	2266	11320967	Full Trial Period	11318701	60	Trial: 60	11318701	135	Ã¢¹û	Êó±ê	ÃÞÇ©	f	f
cyz	.	.	.	.	.	.	.	.	.	.	7	.	.	.	false	false	Message: -1ms	.	.	.	.	.	.	.	.	.	.	.	ELCL_PCR_PARAM 5 3.0	-1	.	.	cyz.edf	RIGHT	2266	11320967	Full Trial Period	11318701	60	Trial: 60	11318701	135	Ã¢¹û	Êó±ê	ÃÞÇ©	f	f
cyz	.	.	.	.	.	.	.	.	.	.	8	.	.	.	false	true	Message: 0ms	.	.	.	.	.	.	.	.	.	.	.	!MODE RECORD CR 1000 2 0 R	0	.	.	cyz.edf	RIGHT	2266	11320967	Full Trial Period	11318701	60	Trial: 60	11318701	135	Ã¢¹û	Êó±ê	ÃÞÇ©	f	f
cyz	.	.	.	.	366	372	1	7	118.20	424.30	9	.	.	.	false	false	Message: 46ms	.	.	.	.	.	.	.	.	.	.	.	SYNCTIME	46	118.20	424.30	cyz.edf	RIGHT	2266	11320967	Full Trial Period	11318701	60	Trial: 60	11318701	135	Ã¢¹û	Êó±ê	ÃÞÇ©	f	f
cyz	.	.	.	.	.	.	.	.	.	.	10	.	.	.	false	false	Message: 550ms	9.54	46.33	206	578	407.60	430.90	1	981.90	373	119.90	427.50	INVISIBLE_BOUNDARY[1]	550	.	.	cyz.edf	RIGHT	2266	11320967	Full Trial Period	11318701	60	Trial: 60	11318701	135	Ã¢¹û	Êó±ê	ÃÞÇ©	f	f
cyz	.	.	.	.	.	.	.	.	.	.	11	.	.	.	false	false	Message: 554ms	9.54	46.33	206	578	407.60	430.90	1	981.90	373	119.90	427.50	SYNCTIME	554	.	.	cyz.edf	RIGHT	2266	11320967	Full Trial Period	11318701	60	Trial: 60	11318701	135	Ã¢¹û	Êó±ê	ÃÞÇ©	f	f
cyz	.	.	.	.	.	.	.	.	.	.	12	.	.	.	false	false	Message: 1434ms	7.27	33.65	216	1483	862.40	410.20	4	913.50	1268	661.20	332.10	INVISIBLE_BOUNDARY[2]	1434	.	.	cyz.edf	RIGHT	2266	11320967	Full Trial Period	11318701	60	Trial: 60	11318701	135	Ã¢¹û	Êó±ê	ÃÞÇ©	f	f
cyz	.	.	.	.	.	.	.	.	.	.	13	.	.	.	false	false	Message: 1438ms	7.27	33.65	216	1483	862.40	410.20	4	913.50	1268	661.20	332.10	SYNCTIME	1438	.	.	cyz.edf	RIGHT	2266	11320967	Full Trial Period	11318701	60	Trial: 60	11318701	135	Ã¢¹û	Êó±ê	ÃÞÇ©	f	f
cyz	.	.	.	.	76	2264	8	2189	54.10	438.30	14	.	.	.	false	false	Message: 2247ms	.	.	.	.	.	.	.	.	.	.	.	KEYBOARD	2247	54.10	438.30	cyz.edf	RIGHT	2266	11320967	Full Trial Period	11318701	60	Trial: 60	11318701	135	Ã¢¹û	Êó±ê	ÃÞÇ©	f	f
cyz	.	.	.	.	.	.	.	.	.	.	15	.	.	.	false	false	Message: 2310ms	.	.	.	.	.	.	.	.	.	.	.	TRIAL_RESULT 0	2310	.	.	cyz.edf	RIGHT	2266	11320967	Full Trial Period	11318701	60	Trial: 60	11318701	135	Ã¢¹û	Êó±ê	ÃÞÇ©	f	f
cyz	.	.	.	.	.	.	.	.	.	.	1	.	.	.	false	false	Message: -17ms	.	.	.	.	.	.	.	.	.	.	.	TRIALID 60	-17	.	.	cyz.edf	RIGHT	3718	11326190	Full Trial Period	11322472	61	Trial: 61	11322472	9	ÇÉ¿ËÁ¦	Ìú¹ì	Êé°ü	f	f
cyz	.	.	.	.	.	.	.	.	.	.	2	.	.	.	false	false	Message: -1ms	.	.	.	.	.	.	.	.	.	.	.	RECCFG CR 1000 2 0 R	-1	.	.	cyz.edf	RIGHT	3718	11326190	Full Trial Period	11322472	61	Trial: 61	11322472	9	ÇÉ¿ËÁ¦	Ìú¹ì	Êé°ü	f	f
cyz	.	.	.	.	.	.	.	.	.	.	3	.	.	.	false	false	Message: -1ms	.	.	.	.	.	.	.	.	.	.	.	ELCLCFG TOWER	-1	.	.	cyz.edf	RIGHT	3718	11326190	Full Trial Period	11322472	61	Trial: 61	11322472	9	ÇÉ¿ËÁ¦	Ìú¹ì	Êé°ü	f	f
cyz	.	.	.	.	.	.	.	.	.	.	4	.	.	.	false	false	Message: -1ms	.	.	.	.	.	.	.	.	.	.	.	GAZE_COORDS 0.00 0.00 1023.00 767.00	-1	.	.	cyz.edf	RIGHT	3718	11326190	Full Trial Period	11322472	61	Trial: 61	11322472	9	ÇÉ¿ËÁ¦	Ìú¹ì	Êé°ü	f	f
cyz	.	.	.	.	.	.	.	.	.	.	5	.	.	.	false	false	Message: -1ms	.	.	.	.	.	.	.	.	.	.	.	THRESHOLDS R 107 215	-1	.	.	cyz.edf	RIGHT	3718	11326190	Full Trial Period	11322472	61	Trial: 61	11322472	9	ÇÉ¿ËÁ¦	Ìú¹ì	Êé°ü	f	f
cyz	.	.	.	.	.	.	.	.	.	.	6	.	.	.	false	false	Message: -1ms	.	.	.	.	.	.	.	.	.	.	.	ELCL_PROC CENTROID (3)	-1	.	.	cyz.edf	RIGHT	3718	11326190	Full Trial Period	11322472	61	Trial: 61	11322472	9	ÇÉ¿ËÁ¦	Ìú¹ì	Êé°ü	f	f
cyz	.	.	.	.	.	.	.	.	.	.	7	.	.	.	false	false	Message: -1ms	.	.	.	.	.	.	.	.	.	.	.	ELCL_PCR_PARAM 5 3.0	-1	.	.	cyz.edf	RIGHT	3718	11326190	Full Trial Period	11322472	61	Trial: 61	11322472	9	ÇÉ¿ËÁ¦	Ìú¹ì	Êé°ü	f	f
cyz	.	.	.	.	.	.	.	.	.	.	8	.	.	.	false	true	Message: 0ms	.	.	.	.	.	.	.	.	.	.	.	!MODE RECORD CR 1000 2 0 R	0	.	.	cyz.edf	RIGHT	3718	11326190	Full Trial Period	11322472	61	Trial: 61	11322472	9	ÇÉ¿ËÁ¦	Ìú¹ì	Êé°ü	f	f
cyz	.	.	.	.	386	392	1	7	116.00	425.00	9	.	.	.	false	false	Message: 50ms	.	.	.	.	.	.	.	.	.	.	.	SYNCTIME	50	116.00	425.00	cyz.edf	RIGHT	3718	11326190	Full Trial Period	11322472	61	Trial: 61	11322472	9	ÇÉ¿ËÁ¦	Ìú¹ì	Êé°ü	f	f
cyz	.	.	.	.	.	.	.	.	.	.	10	.	.	.	false	false	Message: 551ms	2.39	10.42	229	767	546.80	389.80	2	829.80	539	610.80	363.30	INVISIBLE_BOUNDARY[1]	551	.	.	cyz.edf	RIGHT	3718	11326190	Full Trial Period	11322472	61	Trial: 61	11322472	9	ÇÉ¿ËÁ¦	Ìú¹ì	Êé°ü	f	f
cyz	.	.	.	.	.	.	.	.	.	.	11	.	.	.	false	false	Message: 558ms	2.39	10.42	229	767	546.80	389.80	2	829.80	539	610.80	363.30	SYNCTIME	558	.	.	cyz.edf	RIGHT	3718	11326190	Full Trial Period	11322472	61	Trial: 61	11322472	9	ÇÉ¿ËÁ¦	Ìú¹ì	Êé°ü	f	f
cyz	.	.	.	.	.	.	.	.	.	.	12	.	.	.	false	false	Message: 2370ms	12.12	49.68	244	2423	872.20	402.90	5	807.40	2180	514.40	358.90	INVISIBLE_BOUNDARY[2]	2370	.	.	cyz.edf	RIGHT	3718	11326190	Full Trial Period	11322472	61	Trial: 61	11322472	9	ÇÉ¿ËÁ¦	Ìú¹ì	Êé°ü	f	f
cyz	.	.	.	.	.	.	.	.	.	.	13	.	.	.	false	false	Message: 2374ms	12.12	49.68	244	2423	872.20	402.90	5	807.40	2180	514.40	358.90	SYNCTIME	2374	.	.	cyz.edf	RIGHT	3718	11326190	Full Trial Period	11322472	61	Trial: 61	11322472	9	ÇÉ¿ËÁ¦	Ìú¹ì	Êé°ü	f	f
cyz	.	.	.	.	.	.	.	.	.	.	14	.	.	.	false	false	Message: 3699ms	10.74	122.02	88	3716	249.90	48.50	10	364.10	3629	161.90	341.60	KEYBOARD	3699	.	.	cyz.edf	RIGHT	3718	11326190	Full Trial Period	11322472	61	Trial: 61	11322472	9	ÇÉ¿ËÁ¦	Ìú¹ì	Êé°ü	f	f
cyz	.	.	.	.	.	.	.	.	.	.	15	.	.	.	false	false	Message: 3765ms	.	.	.	.	.	.	.	.	.	.	.	TRIAL_RESULT 0	3765	.	.	cyz.edf	RIGHT	3718	11326190	Full Trial Period	11322472	61	Trial: 61	11322472	9	ÇÉ¿ËÁ¦	Ìú¹ì	Êé°ü	f	f
cyz	.	.	.	.	.	.	.	.	.	.	1	.	.	.	false	false	Message: -18ms	.	.	.	.	.	.	.	.	.	.	.	TRIALID 61	-18	.	.	cyz.edf	RIGHT	4139	11331895	Full Trial Period	11327756	62	Trial: 62	11327756	94	µ°¾í	Ã«±Ê	¿ê×Ó	f	j
cyz	.	.	.	.	.	.	.	.	.	.	2	.	.	.	false	false	Message: -1ms	.	.	.	.	.	.	.	.	.	.	.	RECCFG CR 1000 2 0 R	-1	.	.	cyz.edf	RIGHT	4139	11331895	Full Trial Period	11327756	62	Trial: 62	11327756	94	µ°¾í	Ã«±Ê	¿ê×Ó	f	j
cyz	.	.	.	.	.	.	.	.	.	.	3	.	.	.	false	false	Message: -1ms	.	.	.	.	.	.	.	.	.	.	.	ELCLCFG TOWER	-1	.	.	cyz.edf	RIGHT	4139	11331895	Full Trial Period	11327756	62	Trial: 62	11327756	94	µ°¾í	Ã«±Ê	¿ê×Ó	f	j
cyz	.	.	.	.	.	.	.	.	.	.	4	.	.	.	false	false	Message: -1ms	.	.	.	.	.	.	.	.	.	.	.	GAZE_COORDS 0.00 0.00 1023.00 767.00	-1	.	.	cyz.edf	RIGHT	4139	11331895	Full Trial Period	11327756	62	Trial: 62	11327756	94	µ°¾í	Ã«±Ê	¿ê×Ó	f	j
cyz	.	.	.	.	.	.	.	.	.	.	5	.	.	.	false	false	Message: -1ms	.	.	.	.	.	.	.	.	.	.	.	THRESHOLDS R 107 215	-1	.	.	cyz.edf	RIGHT	4139	11331895	Full Trial Period	11327756	62	Trial: 62	11327756	94	µ°¾í	Ã«±Ê	¿ê×Ó	f	j
cyz	.	.	.	.	.	.	.	.	.	.	6	.	.	.	false	false	Message: -1ms	.	.	.	.	.	.	.	.	.	.	.	ELCL_PROC CENTROID (3)	-1	.	.	cyz.edf	RIGHT	4139	11331895	Full Trial Period	11327756	62	Trial: 62	11327756	94	µ°¾í	Ã«±Ê	¿ê×Ó	f	j
cyz	.	.	.	.	.	.	.	.	.	.	7	.	.	.	false	false	Message: -1ms	.	.	.	.	.	.	.	.	.	.	.	ELCL_PCR_PARAM 5 3.0	-1	.	.	cyz.edf	RIGHT	4139	11331895	Full Trial Period	11327756	62	Trial: 62	11327756	94	µ°¾í	Ã«±Ê	¿ê×Ó	f	j
cyz	.	.	.	.	.	.	.	.	.	.	8	.	.	.	false	true	Message: 0ms	.	.	.	.	.	.	.	.	.	.	.	!MODE RECORD CR 1000 2 0 R	0	.	.	cyz.edf	RIGHT	4139	11331895	Full Trial Period	11327756	62	Trial: 62	11327756	94	µ°¾í	Ã«±Ê	¿ê×Ó	f	j
cyz	.	.	.	.	.	.	.	.	.	.	9	.	.	.	false	false	Message: 40ms	6.29	149.67	42	66	310.00	426.30	1	283.50	25	121.10	405.10	SYNCTIME	40	.	.	cyz.edf	RIGHT	4139	11331895	Full Trial Period	11327756	62	Trial: 62	11327756	94	µ°¾í	Ã«±Ê	¿ê×Ó	f	j
cyz	.	.	.	.	.	.	.	.	.	.	10	.	.	.	false	false	Message: 769ms	14.17	47.24	300	835	554.30	384.60	3	1107.20	536	131.40	410.80	INVISIBLE_BOUNDARY[1]	769	.	.	cyz.edf	RIGHT	4139	11331895	Full Trial Period	11327756	62	Trial: 62	11327756	94	µ°¾í	Ã«±Ê	¿ê×Ó	f	j
cyz	.	.	.	.	.	.	.	.	.	.	11	.	.	.	false	false	Message: 773ms	14.17	47.24	300	835	554.30	384.60	3	1107.20	536	131.40	410.80	SYNCTIME	773	.	.	cyz.edf	RIGHT	4139	11331895	Full Trial Period	11327756	62	Trial: 62	11327756	94	µ°¾í	Ã«±Ê	¿ê×Ó	f	j
cyz	.	.	.	.	.	.	.	.	.	.	12	.	.	.	false	false	Message: 2475ms	7.24	27.24	266	2525	752.00	349.90	7	876.30	2260	540.30	365.20	INVISIBLE_BOUNDARY[2]	2475	.	.	cyz.edf	RIGHT	4139	11331895	Full Trial Period	11327756	62	Trial: 62	11327756	94	µ°¾í	Ã«±Ê	¿ê×Ó	f	j
cyz	.	.	.	.	.	.	.	.	.	.	13	.	.	.	false	false	Message: 2482ms	7.24	27.24	266	2525	752.00	349.90	7	876.30	2260	540.30	365.20	SYNCTIME	2482	.	.	cyz.edf	RIGHT	4139	11331895	Full Trial Period	11327756	62	Trial: 62	11327756	94	µ°¾í	Ã«±Ê	¿ê×Ó	f	j
cyz	.	.	.	.	71	4137	14	4067	321.10	334.00	14	.	.	.	false	false	Message: 4121ms	.	.	.	.	.	.	.	.	.	.	.	KEYBOARD	4121	321.10	334.00	cyz.edf	RIGHT	4139	11331895	Full Trial Period	11327756	62	Trial: 62	11327756	94	µ°¾í	Ã«±Ê	¿ê×Ó	f	j
cyz	.	.	.	.	.	.	.	.	.	.	15	.	.	.	false	false	Message: 4187ms	.	.	.	.	.	.	.	.	.	.	.	TRIAL_RESULT 0	4187	.	.	cyz.edf	RIGHT	4139	11331895	Full Trial Period	11327756	62	Trial: 62	11327756	94	µ°¾í	Ã«±Ê	¿ê×Ó	f	j
cyz	.	.	.	.	.	.	.	.	.	.	1	.	.	.	false	false	Message: -16ms	.	.	.	.	.	.	.	.	.	.	.	TRIALID 62	-16	.	.	cyz.edf	RIGHT	2753	11336248	Full Trial Period	11333495	63	Trial: 63	11333495	85	°ôÇò¹÷	À¯±Ê	µ°¾í	f	j
cyz	.	.	.	.	.	.	.	.	.	.	2	.	.	.	false	false	Message: -1ms	.	.	.	.	.	.	.	.	.	.	.	RECCFG CR 1000 2 0 R	-1	.	.	cyz.edf	RIGHT	2753	11336248	Full Trial Period	11333495	63	Trial: 63	11333495	85	°ôÇò¹÷	À¯±Ê	µ°¾í	f	j
cyz	.	.	.	.	.	.	.	.	.	.	3	.	.	.	false	false	Message: -1ms	.	.	.	.	.	.	.	.	.	.	.	ELCLCFG TOWER	-1	.	.	cyz.edf	RIGHT	2753	11336248	Full Trial Period	11333495	63	Trial: 63	11333495	85	°ôÇò¹÷	À¯±Ê	µ°¾í	f	j
cyz	.	.	.	.	.	.	.	.	.	.	4	.	.	.	false	false	Message: -1ms	.	.	.	.	.	.	.	.	.	.	.	GAZE_COORDS 0.00 0.00 1023.00 767.00	-1	.	.	cyz.edf	RIGHT	2753	11336248	Full Trial Period	11333495	63	Trial: 63	11333495	85	°ôÇò¹÷	À¯±Ê	µ°¾í	f	j
cyz	.	.	.	.	.	.	.	.	.	.	5	.	.	.	false	false	Message: -1ms	.	.	.	.	.	.	.	.	.	.	.	THRESHOLDS R 107 215	-1	.	.	cyz.edf	RIGHT	2753	11336248	Full Trial Period	11333495	63	Trial: 63	11333495	85	°ôÇò¹÷	À¯±Ê	µ°¾í	f	j
cyz	.	.	.	.	.	.	.	.	.	.	6	.	.	.	false	false	Message: -1ms	.	.	.	.	.	.	.	.	.	.	.	ELCL_PROC CENTROID (3)	-1	.	.	cyz.edf	RIGHT	2753	11336248	Full Trial Period	11333495	63	Trial: 63	11333495	85	°ôÇò¹÷	À¯±Ê	µ°¾í	f	j
cyz	.	.	.	.	.	.	.	.	.	.	7	.	.	.	false	false	Message: -1ms	.	.	.	.	.	.	.	.	.	.	.	ELCL_PCR_PARAM 5 3.0	-1	.	.	cyz.edf	RIGHT	2753	11336248	Full Trial Period	11333495	63	Trial: 63	11333495	85	°ôÇò¹÷	À¯±Ê	µ°¾í	f	j
cyz	.	.	.	.	.	.	.	.	.	.	8	.	.	.	false	true	Message: 0ms	.	.	.	.	.	.	.	.	.	.	.	!MODE RECORD CR 1000 2 0 R	0	.	.	cyz.edf	RIGHT	2753	11336248	Full Trial Period	11333495	63	Trial: 63	11333495	85	°ôÇò¹÷	À¯±Ê	µ°¾í	f	j
cyz	.	.	.	.	.	.	.	.	.	.	9	.	.	.	false	false	Message: 42ms	1.12	62.28	18	55	110.20	434.80	1	99.90	38	141.60	420.80	SYNCTIME	42	.	.	cyz.edf	RIGHT	2753	11336248	Full Trial Period	11333495	63	Trial: 63	11333495	85	°ôÇò¹÷	À¯±Ê	µ°¾í	f	j
cyz	.	.	.	.	.	.	.	.	.	.	10	.	.	.	false	false	Message: 781ms	12.44	44.27	281	839	517.60	381.80	3	852.30	559	147.70	413.90	INVISIBLE_BOUNDARY[1]	781	.	.	cyz.edf	RIGHT	2753	11336248	Full Trial Period	11333495	63	Trial: 63	11333495	85	°ôÇò¹÷	À¯±Ê	µ°¾í	f	j
cyz	.	.	.	.	.	.	.	.	.	.	11	.	.	.	false	false	Message: 791ms	12.44	44.27	281	839	517.60	381.80	3	852.30	559	147.70	413.90	SYNCTIME	791	.	.	cyz.edf	RIGHT	2753	11336248	Full Trial Period	11333495	63	Trial: 63	11333495	85	°ôÇò¹÷	À¯±Ê	µ°¾í	f	j
cyz	.	.	.	.	.	.	.	.	.	.	12	.	.	.	false	false	Message: 1876ms	10.29	36.50	282	1940	840.40	398.10	6	832.90	1659	538.60	354.00	INVISIBLE_BOUNDARY[2]	1876	.	.	cyz.edf	RIGHT	2753	11336248	Full Trial Period	11333495	63	Trial: 63	11333495	85	°ôÇò¹÷	À¯±Ê	µ°¾í	f	j
cyz	.	.	.	.	.	.	.	.	.	.	13	.	.	.	false	false	Message: 1883ms	10.29	36.50	282	1940	840.40	398.10	6	832.90	1659	538.60	354.00	SYNCTIME	1883	.	.	cyz.edf	RIGHT	2753	11336248	Full Trial Period	11333495	63	Trial: 63	11333495	85	°ôÇò¹÷	À¯±Ê	µ°¾í	f	j
cyz	.	.	.	.	67	2751	9	2685	131.90	430.00	14	.	.	.	false	false	Message: 2734ms	.	.	.	.	.	.	.	.	.	.	.	KEYBOARD	2734	131.90	430.00	cyz.edf	RIGHT	2753	11336248	Full Trial Period	11333495	63	Trial: 63	11333495	85	°ôÇò¹÷	À¯±Ê	µ°¾í	f	j
cyz	.	.	.	.	.	.	.	.	.	.	15	.	.	.	false	false	Message: 2793ms	.	.	.	.	.	.	.	.	.	.	.	TRIAL_RESULT 0	2793	.	.	cyz.edf	RIGHT	2753	11336248	Full Trial Period	11333495	63	Trial: 63	11333495	85	°ôÇò¹÷	À¯±Ê	µ°¾í	f	j
cyz	.	.	.	.	.	.	.	.	.	.	1	.	.	.	false	false	Message: -15ms	.	.	.	.	.	.	.	.	.	.	.	TRIALID 63	-15	.	.	cyz.edf	RIGHT	3296	11341081	Full Trial Period	11337785	64	Trial: 64	11337785	87	¿ê×Ó	»ð²ñ	ÃÞÇ©	f	j
cyz	.	.	.	.	.	.	.	.	.	.	2	.	.	.	false	false	Message: -1ms	.	.	.	.	.	.	.	.	.	.	.	RECCFG CR 1000 2 0 R	-1	.	.	cyz.edf	RIGHT	3296	11341081	Full Trial Period	11337785	64	Trial: 64	11337785	87	¿ê×Ó	»ð²ñ	ÃÞÇ©	f	j
cyz	.	.	.	.	.	.	.	.	.	.	3	.	.	.	false	false	Message: -1ms	.	.	.	.	.	.	.	.	.	.	.	ELCLCFG TOWER	-1	.	.	cyz.edf	RIGHT	3296	11341081	Full Trial Period	11337785	64	Trial: 64	11337785	87	¿ê×Ó	»ð²ñ	ÃÞÇ©	f	j
cyz	.	.	.	.	.	.	.	.	.	.	4	.	.	.	false	false	Message: -1ms	.	.	.	.	.	.	.	.	.	.	.	GAZE_COORDS 0.00 0.00 1023.00 767.00	-1	.	.	cyz.edf	RIGHT	3296	11341081	Full Trial Period	11337785	64	Trial: 64	11337785	87	¿ê×Ó	»ð²ñ	ÃÞÇ©	f	j
cyz	.	.	.	.	.	.	.	.	.	.	5	.	.	.	false	false	Message: -1ms	.	.	.	.	.	.	.	.	.	.	.	THRESHOLDS R 107 215	-1	.	.	cyz.edf	RIGHT	3296	11341081	Full Trial Period	11337785	64	Trial: 64	11337785	87	¿ê×Ó	»ð²ñ	ÃÞÇ©	f	j
cyz	.	.	.	.	.	.	.	.	.	.	6	.	.	.	false	false	Message: -1ms	.	.	.	.	.	.	.	.	.	.	.	ELCL_PROC CENTROID (3)	-1	.	.	cyz.edf	RIGHT	3296	11341081	Full Trial Period	11337785	64	Trial: 64	11337785	87	¿ê×Ó	»ð²ñ	ÃÞÇ©	f	j
cyz	.	.	.	.	.	.	.	.	.	.	7	.	.	.	false	false	Message: -1ms	.	.	.	.	.	.	.	.	.	.	.	ELCL_PCR_PARAM 5 3.0	-1	.	.	cyz.edf	RIGHT	3296	11341081	Full Trial Period	11337785	64	Trial: 64	11337785	87	¿ê×Ó	»ð²ñ	ÃÞÇ©	f	j
cyz	.	.	.	.	.	.	.	.	.	.	8	.	.	.	false	true	Message: 0ms	.	.	.	.	.	.	.	.	.	.	.	!MODE RECORD CR 1000 2 0 R	0	.	.	cyz.edf	RIGHT	3296	11341081	Full Trial Period	11337785	64	Trial: 64	11337785	87	¿ê×Ó	»ð²ñ	ÃÞÇ©	f	j
cyz	.	.	.	.	340	346	1	7	136.90	427.20	9	.	.	.	false	false	Message: 43ms	.	.	.	.	.	.	.	.	.	.	.	SYNCTIME	43	136.90	427.20	cyz.edf	RIGHT	3296	11341081	Full Trial Period	11337785	64	Trial: 64	11337785	87	¿ê×Ó	»ð²ñ	ÃÞÇ©	f	j
cyz	.	.	.	.	.	.	.	.	.	.	10	.	.	.	false	false	Message: 1267ms	1.61	7.83	206	1322	551.60	391.50	3	850.20	1117	535.80	348.00	INVISIBLE_BOUNDARY[1]	1267	.	.	cyz.edf	RIGHT	3296	11341081	Full Trial Period	11337785	64	Trial: 64	11337785	87	¿ê×Ó	»ð²ñ	ÃÞÇ©	f	j
cyz	.	.	.	.	.	.	.	.	.	.	11	.	.	.	false	false	Message: 1276ms	1.61	7.83	206	1322	551.60	391.50	3	850.20	1117	535.80	348.00	SYNCTIME	1276	.	.	cyz.edf	RIGHT	3296	11341081	Full Trial Period	11337785	64	Trial: 64	11337785	87	¿ê×Ó	»ð²ñ	ÃÞÇ©	f	j
cyz	.	.	.	.	.	.	.	.	.	.	12	.	.	.	false	false	Message: 1958ms	1.12	4.09	275	2206	883.40	393.40	5	852.30	1932	867.10	364.40	INVISIBLE_BOUNDARY[2]	1958	.	.	cyz.edf	RIGHT	3296	11341081	Full Trial Period	11337785	64	Trial: 64	11337785	87	¿ê×Ó	»ð²ñ	ÃÞÇ©	f	j
cyz	172	2130	2	1959	.	.	.	.	.	.	13	.	.	.	false	false	Message: 1968ms	1.12	4.09	275	2206	883.40	393.40	5	852.30	1932	867.10	364.40	SYNCTIME	1968	.	.	cyz.edf	RIGHT	3296	11341081	Full Trial Period	11337785	64	Trial: 64	11337785	87	¿ê×Ó	»ð²ñ	ÃÞÇ©	f	j
cyz	.	.	.	.	637	3294	8	2658	429.00	368.90	14	.	.	.	false	false	Message: 3276ms	.	.	.	.	.	.	.	.	.	.	.	KEYBOARD	3276	429.00	368.90	cyz.edf	RIGHT	3296	11341081	Full Trial Period	11337785	64	Trial: 64	11337785	87	¿ê×Ó	»ð²ñ	ÃÞÇ©	f	j
cyz	.	.	.	.	.	.	.	.	.	.	15	.	.	.	false	false	Message: 3332ms	.	.	.	.	.	.	.	.	.	.	.	TRIAL_RESULT 0	3332	.	.	cyz.edf	RIGHT	3296	11341081	Full Trial Period	11337785	64	Trial: 64	11337785	87	¿ê×Ó	»ð²ñ	ÃÞÇ©	f	j
cyz	.	.	.	.	.	.	.	.	.	.	1	.	.	.	false	false	Message: -20ms	.	.	.	.	.	.	.	.	.	.	.	TRIALID 64	-20	.	.	cyz.edf	RIGHT	3349	11345921	Full Trial Period	11342572	65	Trial: 65	11342572	15	¹þÃÜ¹Ï	¼å±ý	¸Ö±Ê	f	f
cyz	.	.	.	.	.	.	.	.	.	.	2	.	.	.	false	false	Message: -6ms	.	.	.	.	.	.	.	.	.	.	.	RECCFG CR 1000 2 0 R	-6	.	.	cyz.edf	RIGHT	3349	11345921	Full Trial Period	11342572	65	Trial: 65	11342572	15	¹þÃÜ¹Ï	¼å±ý	¸Ö±Ê	f	f
cyz	.	.	.	.	.	.	.	.	.	.	3	.	.	.	false	false	Message: -6ms	.	.	.	.	.	.	.	.	.	.	.	ELCLCFG TOWER	-6	.	.	cyz.edf	RIGHT	3349	11345921	Full Trial Period	11342572	65	Trial: 65	11342572	15	¹þÃÜ¹Ï	¼å±ý	¸Ö±Ê	f	f
cyz	.	.	.	.	.	.	.	.	.	.	4	.	.	.	false	false	Message: -6ms	.	.	.	.	.	.	.	.	.	.	.	GAZE_COORDS 0.00 0.00 1023.00 767.00	-6	.	.	cyz.edf	RIGHT	3349	11345921	Full Trial Period	11342572	65	Trial: 65	11342572	15	¹þÃÜ¹Ï	¼å±ý	¸Ö±Ê	f	f
cyz	.	.	.	.	.	.	.	.	.	.	5	.	.	.	false	false	Message: -6ms	.	.	.	.	.	.	.	.	.	.	.	THRESHOLDS R 107 215	-6	.	.	cyz.edf	RIGHT	3349	11345921	Full Trial Period	11342572	65	Trial: 65	11342572	15	¹þÃÜ¹Ï	¼å±ý	¸Ö±Ê	f	f
cyz	.	.	.	.	.	.	.	.	.	.	6	.	.	.	false	false	Message: -6ms	.	.	.	.	.	.	.	.	.	.	.	ELCL_PROC CENTROID (3)	-6	.	.	cyz.edf	RIGHT	3349	11345921	Full Trial Period	11342572	65	Trial: 65	11342572	15	¹þÃÜ¹Ï	¼å±ý	¸Ö±Ê	f	f
cyz	.	.	.	.	.	.	.	.	.	.	7	.	.	.	false	false	Message: -6ms	.	.	.	.	.	.	.	.	.	.	.	ELCL_PCR_PARAM 5 3.0	-6	.	.	cyz.edf	RIGHT	3349	11345921	Full Trial Period	11342572	65	Trial: 65	11342572	15	¹þÃÜ¹Ï	¼å±ý	¸Ö±Ê	f	f
cyz	.	.	.	.	.	.	.	.	.	.	8	.	.	.	false	false	Message: -5ms	.	.	.	.	.	.	.	.	.	.	.	!MODE RECORD CR 1000 2 0 R	-5	.	.	cyz.edf	RIGHT	3349	11345921	Full Trial Period	11342572	65	Trial: 65	11342572	15	¹þÃÜ¹Ï	¼å±ý	¸Ö±Ê	f	f
cyz	.	.	.	.	331	337	1	7	130.50	420.30	9	.	.	.	false	false	Message: 55ms	.	.	.	.	.	.	.	.	.	.	.	SYNCTIME	55	130.50	420.30	cyz.edf	RIGHT	3349	11345921	Full Trial Period	11342572	65	Trial: 65	11342572	15	¹þÃÜ¹Ï	¼å±ý	¸Ö±Ê	f	f
cyz	.	.	.	.	.	.	.	.	.	.	10	.	.	.	false	false	Message: 373ms	14.66	236.39	62	399	562.00	389.90	1	400.30	338	124.10	419.70	INVISIBLE_BOUNDARY[1]	373	.	.	cyz.edf	RIGHT	3349	11345921	Full Trial Period	11342572	65	Trial: 65	11342572	15	¹þÃÜ¹Ï	¼å±ý	¸Ö±Ê	f	f
cyz	.	.	.	.	.	.	.	.	.	.	11	.	.	.	false	false	Message: 380ms	14.66	236.39	62	399	562.00	389.90	1	400.30	338	124.10	419.70	SYNCTIME	380	.	.	cyz.edf	RIGHT	3349	11345921	Full Trial Period	11342572	65	Trial: 65	11342572	15	¹þÃÜ¹Ï	¼å±ý	¸Ö±Ê	f	f
cyz	.	.	.	.	.	.	.	.	.	.	12	.	.	.	false	false	Message: 1230ms	3.08	15.18	203	1411	835.60	420.10	4	824.10	1209	789.30	342.30	INVISIBLE_BOUNDARY[2]	1230	.	.	cyz.edf	RIGHT	3349	11345921	Full Trial Period	11342572	65	Trial: 65	11342572	15	¹þÃÜ¹Ï	¼å±ý	¸Ö±Ê	f	f
cyz	.	.	.	.	.	.	.	.	.	.	13	.	.	.	false	false	Message: 1237ms	3.08	15.18	203	1411	835.60	420.10	4	824.10	1209	789.30	342.30	SYNCTIME	1237	.	.	cyz.edf	RIGHT	3349	11345921	Full Trial Period	11342572	65	Trial: 65	11342572	15	¹þÃÜ¹Ï	¼å±ý	¸Ö±Ê	f	f
cyz	.	.	.	.	280	3347	13	3068	177.60	-64.50	14	.	.	.	false	false	Message: 3330ms	.	.	.	.	.	.	.	.	.	.	.	KEYBOARD	3330	177.60	-64.50	cyz.edf	RIGHT	3349	11345921	Full Trial Period	11342572	65	Trial: 65	11342572	15	¹þÃÜ¹Ï	¼å±ý	¸Ö±Ê	f	f
cyz	.	.	.	.	.	.	.	.	.	.	15	.	.	.	false	false	Message: 3393ms	.	.	.	.	.	.	.	.	.	.	.	TRIAL_RESULT 0	3393	.	.	cyz.edf	RIGHT	3349	11345921	Full Trial Period	11342572	65	Trial: 65	11342572	15	¹þÃÜ¹Ï	¼å±ý	¸Ö±Ê	f	f
cyz	.	.	.	.	.	.	.	.	.	.	1	.	.	.	false	false	Message: -15ms	.	.	.	.	.	.	.	.	.	.	.	TRIALID 65	-15	.	.	cyz.edf	RIGHT	4624	11352249	Full Trial Period	11347625	66	Trial: 66	11347625	64	À¯±Ê	·çÉÈ	°ô°ôÌÇ	j	j
cyz	.	.	.	.	.	.	.	.	.	.	2	.	.	.	false	false	Message: -1ms	.	.	.	.	.	.	.	.	.	.	.	RECCFG CR 1000 2 0 R	-1	.	.	cyz.edf	RIGHT	4624	11352249	Full Trial Period	11347625	66	Trial: 66	11347625	64	À¯±Ê	·çÉÈ	°ô°ôÌÇ	j	j
cyz	.	.	.	.	.	.	.	.	.	.	3	.	.	.	false	false	Message: -1ms	.	.	.	.	.	.	.	.	.	.	.	ELCLCFG TOWER	-1	.	.	cyz.edf	RIGHT	4624	11352249	Full Trial Period	11347625	66	Trial: 66	11347625	64	À¯±Ê	·çÉÈ	°ô°ôÌÇ	j	j
cyz	.	.	.	.	.	.	.	.	.	.	4	.	.	.	false	false	Message: -1ms	.	.	.	.	.	.	.	.	.	.	.	GAZE_COORDS 0.00 0.00 1023.00 767.00	-1	.	.	cyz.edf	RIGHT	4624	11352249	Full Trial Period	11347625	66	Trial: 66	11347625	64	À¯±Ê	·çÉÈ	°ô°ôÌÇ	j	j
cyz	.	.	.	.	.	.	.	.	.	.	5	.	.	.	false	false	Message: -1ms	.	.	.	.	.	.	.	.	.	.	.	THRESHOLDS R 107 215	-1	.	.	cyz.edf	RIGHT	4624	11352249	Full Trial Period	11347625	66	Trial: 66	11347625	64	À¯±Ê	·çÉÈ	°ô°ôÌÇ	j	j
cyz	.	.	.	.	.	.	.	.	.	.	6	.	.	.	false	false	Message: -1ms	.	.	.	.	.	.	.	.	.	.	.	ELCL_PROC CENTROID (3)	-1	.	.	cyz.edf	RIGHT	4624	11352249	Full Trial Period	11347625	66	Trial: 66	11347625	64	À¯±Ê	·çÉÈ	°ô°ôÌÇ	j	j
cyz	.	.	.	.	.	.	.	.	.	.	7	.	.	.	false	false	Message: -1ms	.	.	.	.	.	.	.	.	.	.	.	ELCL_PCR_PARAM 5 3.0	-1	.	.	cyz.edf	RIGHT	4624	11352249	Full Trial Period	11347625	66	Trial: 66	11347625	64	À¯±Ê	·çÉÈ	°ô°ôÌÇ	j	j
cyz	.	.	.	.	.	.	.	.	.	.	8	.	.	.	false	true	Message: 0ms	.	.	.	.	.	.	.	.	.	.	.	!MODE RECORD CR 1000 2 0 R	0	.	.	cyz.edf	RIGHT	4624	11352249	Full Trial Period	11347625	66	Trial: 66	11347625	64	À¯±Ê	·çÉÈ	°ô°ôÌÇ	j	j
cyz	.	.	.	.	413	419	1	7	123.30	412.60	9	.	.	.	false	false	Message: 43ms	.	.	.	.	.	.	.	.	.	.	.	SYNCTIME	43	123.30	412.60	cyz.edf	RIGHT	4624	11352249	Full Trial Period	11347625	66	Trial: 66	11347625	64	À¯±Ê	·çÉÈ	°ô°ôÌÇ	j	j
cyz	.	.	.	.	.	.	.	.	.	.	10	.	.	.	false	false	Message: 615ms	14.20	56.81	250	669	549.00	425.40	1	1042.90	420	122.50	410.30	INVISIBLE_BOUNDARY[1]	615	.	.	cyz.edf	RIGHT	4624	11352249	Full Trial Period	11347625	66	Trial: 66	11347625	64	À¯±Ê	·çÉÈ	°ô°ôÌÇ	j	j
cyz	.	.	.	.	.	.	.	.	.	.	11	.	.	.	false	false	Message: 626ms	14.20	56.81	250	669	549.00	425.40	1	1042.90	420	122.50	410.30	SYNCTIME	626	.	.	cyz.edf	RIGHT	4624	11352249	Full Trial Period	11347625	66	Trial: 66	11347625	64	À¯±Ê	·çÉÈ	°ô°ôÌÇ	j	j
cyz	.	.	.	.	.	.	.	.	.	.	12	.	.	.	false	false	Message: 3794ms	0.86	4.89	175	3957	899.70	340.80	10	849.80	3783	919.60	357.10	INVISIBLE_BOUNDARY[2]	3794	.	.	cyz.edf	RIGHT	4624	11352249	Full Trial Period	11347625	66	Trial: 66	11347625	64	À¯±Ê	·çÉÈ	°ô°ôÌÇ	j	j
cyz	.	.	.	.	.	.	.	.	.	.	13	.	.	.	false	false	Message: 3801ms	0.86	4.89	175	3957	899.70	340.80	10	849.80	3783	919.60	357.10	SYNCTIME	3801	.	.	cyz.edf	RIGHT	4624	11352249	Full Trial Period	11347625	66	Trial: 66	11347625	64	À¯±Ê	·çÉÈ	°ô°ôÌÇ	j	j
cyz	.	.	.	.	440	4622	12	4183	891.60	387.50	14	[1]	2	RECTANGLE_INTERESTAREA	false	false	Message: 4605ms	.	.	.	.	.	.	.	.	.	.	.	KEYBOARD	4605	891.60	387.50	cyz.edf	RIGHT	4624	11352249	Full Trial Period	11347625	66	Trial: 66	11347625	64	À¯±Ê	·çÉÈ	°ô°ôÌÇ	j	j
cyz	.	.	.	.	.	.	.	.	.	.	15	.	.	.	false	false	Message: 4670ms	.	.	.	.	.	.	.	.	.	.	.	TRIAL_RESULT 0	4670	.	.	cyz.edf	RIGHT	4624	11352249	Full Trial Period	11347625	66	Trial: 66	11347625	64	À¯±Ê	·çÉÈ	°ô°ôÌÇ	j	j
cyz	.	.	.	.	.	.	.	.	.	.	1	.	.	.	false	false	Message: -19ms	.	.	.	.	.	.	.	.	.	.	.	TRIALID 66	-19	.	.	cyz.edf	RIGHT	2668	11356537	Full Trial Period	11353869	67	Trial: 67	11353869	69	Ç¦±Ê	éÏé­Çò	ÄûÃÊ	j	j
cyz	.	.	.	.	.	.	.	.	.	.	2	.	.	.	false	false	Message: -1ms	.	.	.	.	.	.	.	.	.	.	.	RECCFG CR 1000 2 0 R	-1	.	.	cyz.edf	RIGHT	2668	11356537	Full Trial Period	11353869	67	Trial: 67	11353869	69	Ç¦±Ê	éÏé­Çò	ÄûÃÊ	j	j
cyz	.	.	.	.	.	.	.	.	.	.	3	.	.	.	false	false	Message: -1ms	.	.	.	.	.	.	.	.	.	.	.	ELCLCFG TOWER	-1	.	.	cyz.edf	RIGHT	2668	11356537	Full Trial Period	11353869	67	Trial: 67	11353869	69	Ç¦±Ê	éÏé­Çò	ÄûÃÊ	j	j
cyz	.	.	.	.	.	.	.	.	.	.	4	.	.	.	false	false	Message: -1ms	.	.	.	.	.	.	.	.	.	.	.	GAZE_COORDS 0.00 0.00 1023.00 767.00	-1	.	.	cyz.edf	RIGHT	2668	11356537	Full Trial Period	11353869	67	Trial: 67	11353869	69	Ç¦±Ê	éÏé­Çò	ÄûÃÊ	j	j
cyz	.	.	.	.	.	.	.	.	.	.	5	.	.	.	false	false	Message: -1ms	.	.	.	.	.	.	.	.	.	.	.	THRESHOLDS R 107 215	-1	.	.	cyz.edf	RIGHT	2668	11356537	Full Trial Period	11353869	67	Trial: 67	11353869	69	Ç¦±Ê	éÏé­Çò	ÄûÃÊ	j	j
cyz	.	.	.	.	.	.	.	.	.	.	6	.	.	.	false	false	Message: -1ms	.	.	.	.	.	.	.	.	.	.	.	ELCL_PROC CENTROID (3)	-1	.	.	cyz.edf	RIGHT	2668	11356537	Full Trial Period	11353869	67	Trial: 67	11353869	69	Ç¦±Ê	éÏé­Çò	ÄûÃÊ	j	j
cyz	.	.	.	.	.	.	.	.	.	.	7	.	.	.	false	false	Message: -1ms	.	.	.	.	.	.	.	.	.	.	.	ELCL_PCR_PARAM 5 3.0	-1	.	.	cyz.edf	RIGHT	2668	11356537	Full Trial Period	11353869	67	Trial: 67	11353869	69	Ç¦±Ê	éÏé­Çò	ÄûÃÊ	j	j
cyz	.	.	.	.	.	.	.	.	.	.	8	.	.	.	false	true	Message: 0ms	.	.	.	.	.	.	.	.	.	.	.	!MODE RECORD CR 1000 2 0 R	0	.	.	cyz.edf	RIGHT	2668	11356537	Full Trial Period	11353869	67	Trial: 67	11353869	69	Ç¦±Ê	éÏé­Çò	ÄûÃÊ	j	j
cyz	.	.	.	.	305	311	1	7	110.70	425.90	9	.	.	.	false	false	Message: 39ms	.	.	.	.	.	.	.	.	.	.	.	SYNCTIME	39	110.70	425.90	cyz.edf	RIGHT	2668	11356537	Full Trial Period	11353869	67	Trial: 67	11353869	69	Ç¦±Ê	éÏé­Çò	ÄûÃÊ	j	j
cyz	.	.	.	.	.	.	.	.	.	.	10	.	.	.	false	false	Message: 636ms	13.87	36.13	384	695	523.60	373.50	1	680.10	312	110.60	423.60	INVISIBLE_BOUNDARY[1]	636	.	.	cyz.edf	RIGHT	2668	11356537	Full Trial Period	11353869	67	Trial: 67	11353869	69	Ç¦±Ê	éÏé­Çò	ÄûÃÊ	j	j
cyz	.	.	.	.	.	.	.	.	.	.	11	.	.	.	false	false	Message: 639ms	13.87	36.13	384	695	523.60	373.50	1	680.10	312	110.60	423.60	SYNCTIME	639	.	.	cyz.edf	RIGHT	2668	11356537	Full Trial Period	11353869	67	Trial: 67	11353869	69	Ç¦±Ê	éÏé­Çò	ÄûÃÊ	j	j
cyz	.	.	.	.	.	.	.	.	.	.	12	.	.	.	false	false	Message: 1684ms	8.04	31.30	257	1752	778.40	360.10	3	875.60	1496	543.20	339.80	INVISIBLE_BOUNDARY[2]	1684	.	.	cyz.edf	RIGHT	2668	11356537	Full Trial Period	11353869	67	Trial: 67	11353869	69	Ç¦±Ê	éÏé­Çò	ÄûÃÊ	j	j
cyz	.	.	.	.	.	.	.	.	.	.	13	.	.	.	false	false	Message: 1689ms	8.04	31.30	257	1752	778.40	360.10	3	875.60	1496	543.20	339.80	SYNCTIME	1689	.	.	cyz.edf	RIGHT	2668	11356537	Full Trial Period	11353869	67	Trial: 67	11353869	69	Ç¦±Ê	éÏé­Çò	ÄûÃÊ	j	j
cyz	.	.	.	.	73	2666	8	2594	886.60	383.00	14	[1]	2	RECTANGLE_INTERESTAREA	false	false	Message: 2649ms	.	.	.	.	.	.	.	.	.	.	.	KEYBOARD	2649	886.60	383.00	cyz.edf	RIGHT	2668	11356537	Full Trial Period	11353869	67	Trial: 67	11353869	69	Ç¦±Ê	éÏé­Çò	ÄûÃÊ	j	j
cyz	.	.	.	.	.	.	.	.	.	.	15	.	.	.	false	false	Message: 2716ms	.	.	.	.	.	.	.	.	.	.	.	TRIAL_RESULT 0	2716	.	.	cyz.edf	RIGHT	2668	11356537	Full Trial Period	11353869	67	Trial: 67	11353869	69	Ç¦±Ê	éÏé­Çò	ÄûÃÊ	j	j
cyz	.	.	.	.	.	.	.	.	.	.	1	.	.	.	false	false	Message: -19ms	.	.	.	.	.	.	.	.	.	.	.	TRIALID 67	-19	.	.	cyz.edf	RIGHT	2071	11360082	Full Trial Period	11358011	68	Trial: 68	11358011	130	Îü¹Ü	ÕëÍ²	³ß×Ó	f	f
cyz	.	.	.	.	.	.	.	.	.	.	2	.	.	.	false	false	Message: -1ms	.	.	.	.	.	.	.	.	.	.	.	RECCFG CR 1000 2 0 R	-1	.	.	cyz.edf	RIGHT	2071	11360082	Full Trial Period	11358011	68	Trial: 68	11358011	130	Îü¹Ü	ÕëÍ²	³ß×Ó	f	f
cyz	.	.	.	.	.	.	.	.	.	.	3	.	.	.	false	false	Message: -1ms	.	.	.	.	.	.	.	.	.	.	.	ELCLCFG TOWER	-1	.	.	cyz.edf	RIGHT	2071	11360082	Full Trial Period	11358011	68	Trial: 68	11358011	130	Îü¹Ü	ÕëÍ²	³ß×Ó	f	f
cyz	.	.	.	.	.	.	.	.	.	.	4	.	.	.	false	false	Message: -1ms	.	.	.	.	.	.	.	.	.	.	.	GAZE_COORDS 0.00 0.00 1023.00 767.00	-1	.	.	cyz.edf	RIGHT	2071	11360082	Full Trial Period	11358011	68	Trial: 68	11358011	130	Îü¹Ü	ÕëÍ²	³ß×Ó	f	f
cyz	.	.	.	.	.	.	.	.	.	.	5	.	.	.	false	false	Message: -1ms	.	.	.	.	.	.	.	.	.	.	.	THRESHOLDS R 107 215	-1	.	.	cyz.edf	RIGHT	2071	11360082	Full Trial Period	11358011	68	Trial: 68	11358011	130	Îü¹Ü	ÕëÍ²	³ß×Ó	f	f
cyz	.	.	.	.	.	.	.	.	.	.	6	.	.	.	false	false	Message: -1ms	.	.	.	.	.	.	.	.	.	.	.	ELCL_PROC CENTROID (3)	-1	.	.	cyz.edf	RIGHT	2071	11360082	Full Trial Period	11358011	68	Trial: 68	11358011	130	Îü¹Ü	ÕëÍ²	³ß×Ó	f	f
cyz	.	.	.	.	.	.	.	.	.	.	7	.	.	.	false	false	Message: -1ms	.	.	.	.	.	.	.	.	.	.	.	ELCL_PCR_PARAM 5 3.0	-1	.	.	cyz.edf	RIGHT	2071	11360082	Full Trial Period	11358011	68	Trial: 68	11358011	130	Îü¹Ü	ÕëÍ²	³ß×Ó	f	f
cyz	.	.	.	.	.	.	.	.	.	.	8	.	.	.	false	true	Message: 0ms	.	.	.	.	.	.	.	.	.	.	.	!MODE RECORD CR 1000 2 0 R	0	.	.	cyz.edf	RIGHT	2071	11360082	Full Trial Period	11358011	68	Trial: 68	11358011	130	Îü¹Ü	ÕëÍ²	³ß×Ó	f	f
cyz	.	.	.	.	323	329	1	7	125.90	421.20	9	.	.	.	false	false	Message: 46ms	.	.	.	.	.	.	.	.	.	.	.	SYNCTIME	46	125.90	421.20	cyz.edf	RIGHT	2071	11360082	Full Trial Period	11358011	68	Trial: 68	11358011	130	Îü¹Ü	ÕëÍ²	³ß×Ó	f	f
cyz	.	.	.	.	.	.	.	.	.	.	10	.	.	.	false	false	Message: 630ms	1.50	8.87	169	683	525.20	380.40	2	928.40	515	561.30	356.40	INVISIBLE_BOUNDARY[1]	630	.	.	cyz.edf	RIGHT	2071	11360082	Full Trial Period	11358011	68	Trial: 68	11358011	130	Îü¹Ü	ÕëÍ²	³ß×Ó	f	f
cyz	.	.	.	.	.	.	.	.	.	.	11	.	.	.	false	false	Message: 639ms	1.50	8.87	169	683	525.20	380.40	2	928.40	515	561.30	356.40	SYNCTIME	639	.	.	cyz.edf	RIGHT	2071	11360082	Full Trial Period	11358011	68	Trial: 68	11358011	130	Îü¹Ü	ÕëÍ²	³ß×Ó	f	f
cyz	.	.	.	.	.	.	.	.	.	.	12	.	.	.	false	false	Message: 1427ms	9.35	47.01	199	1485	895.70	371.90	4	988.60	1287	618.40	340.00	INVISIBLE_BOUNDARY[2]	1427	.	.	cyz.edf	RIGHT	2071	11360082	Full Trial Period	11358011	68	Trial: 68	11358011	130	Îü¹Ü	ÕëÍ²	³ß×Ó	f	f
cyz	.	.	.	.	.	.	.	.	.	.	13	.	.	.	false	false	Message: 1438ms	9.35	47.01	199	1485	895.70	371.90	4	988.60	1287	618.40	340.00	SYNCTIME	1438	.	.	cyz.edf	RIGHT	2071	11360082	Full Trial Period	11358011	68	Trial: 68	11358011	130	Îü¹Ü	ÕëÍ²	³ß×Ó	f	f
cyz	.	.	.	.	.	.	.	.	.	.	14	.	.	.	false	false	Message: 2052ms	5.91	178.98	33	2069	155.50	406.80	7	280.70	2037	328.40	370.40	KEYBOARD	2052	.	.	cyz.edf	RIGHT	2071	11360082	Full Trial Period	11358011	68	Trial: 68	11358011	130	Îü¹Ü	ÕëÍ²	³ß×Ó	f	f
cyz	.	.	.	.	.	.	.	.	.	.	15	.	.	.	false	false	Message: 2114ms	.	.	.	.	.	.	.	.	.	.	.	TRIAL_RESULT 0	2114	.	.	cyz.edf	RIGHT	2071	11360082	Full Trial Period	11358011	68	Trial: 68	11358011	130	Îü¹Ü	ÕëÍ²	³ß×Ó	f	f
cyz	.	.	.	.	.	.	.	.	.	.	1	.	.	.	false	false	Message: -17ms	.	.	.	.	.	.	.	.	.	.	.	TRIALID 68	-17	.	.	cyz.edf	RIGHT	2770	11364761	Full Trial Period	11361991	69	Trial: 69	11361991	91	Ìú»·	Ì«Ñô	ºÉ°üµ°	f	j
cyz	.	.	.	.	.	.	.	.	.	.	2	.	.	.	false	false	Message: -1ms	.	.	.	.	.	.	.	.	.	.	.	RECCFG CR 1000 2 0 R	-1	.	.	cyz.edf	RIGHT	2770	11364761	Full Trial Period	11361991	69	Trial: 69	11361991	91	Ìú»·	Ì«Ñô	ºÉ°üµ°	f	j
cyz	.	.	.	.	.	.	.	.	.	.	3	.	.	.	false	false	Message: -1ms	.	.	.	.	.	.	.	.	.	.	.	ELCLCFG TOWER	-1	.	.	cyz.edf	RIGHT	2770	11364761	Full Trial Period	11361991	69	Trial: 69	11361991	91	Ìú»·	Ì«Ñô	ºÉ°üµ°	f	j
cyz	.	.	.	.	.	.	.	.	.	.	4	.	.	.	false	false	Message: -1ms	.	.	.	.	.	.	.	.	.	.	.	GAZE_COORDS 0.00 0.00 1023.00 767.00	-1	.	.	cyz.edf	RIGHT	2770	11364761	Full Trial Period	11361991	69	Trial: 69	11361991	91	Ìú»·	Ì«Ñô	ºÉ°üµ°	f	j
cyz	.	.	.	.	.	.	.	.	.	.	5	.	.	.	false	false	Message: -1ms	.	.	.	.	.	.	.	.	.	.	.	THRESHOLDS R 107 215	-1	.	.	cyz.edf	RIGHT	2770	11364761	Full Trial Period	11361991	69	Trial: 69	11361991	91	Ìú»·	Ì«Ñô	ºÉ°üµ°	f	j
cyz	.	.	.	.	.	.	.	.	.	.	6	.	.	.	false	false	Message: -1ms	.	.	.	.	.	.	.	.	.	.	.	ELCL_PROC CENTROID (3)	-1	.	.	cyz.edf	RIGHT	2770	11364761	Full Trial Period	11361991	69	Trial: 69	11361991	91	Ìú»·	Ì«Ñô	ºÉ°üµ°	f	j
cyz	.	.	.	.	.	.	.	.	.	.	7	.	.	.	false	false	Message: -1ms	.	.	.	.	.	.	.	.	.	.	.	ELCL_PCR_PARAM 5 3.0	-1	.	.	cyz.edf	RIGHT	2770	11364761	Full Trial Period	11361991	69	Trial: 69	11361991	91	Ìú»·	Ì«Ñô	ºÉ°üµ°	f	j
cyz	.	.	.	.	.	.	.	.	.	.	8	.	.	.	false	true	Message: 0ms	.	.	.	.	.	.	.	.	.	.	.	!MODE RECORD CR 1000 2 0 R	0	.	.	cyz.edf	RIGHT	2770	11364761	Full Trial Period	11361991	69	Trial: 69	11361991	91	Ìú»·	Ì«Ñô	ºÉ°üµ°	f	j
cyz	.	.	.	.	202	208	1	7	193.60	407.50	9	.	.	.	false	false	Message: 41ms	.	.	.	.	.	.	.	.	.	.	.	SYNCTIME	41	193.60	407.50	cyz.edf	RIGHT	2770	11364761	Full Trial Period	11361991	69	Trial: 69	11361991	91	Ìú»·	Ì«Ñô	ºÉ°üµ°	f	j
cyz	.	.	.	.	.	.	.	.	.	.	10	.	.	.	false	false	Message: 558ms	12.87	55.46	232	624	499.60	379.30	2	933.60	393	116.60	426.30	INVISIBLE_BOUNDARY[1]	558	.	.	cyz.edf	RIGHT	2770	11364761	Full Trial Period	11361991	69	Trial: 69	11361991	91	Ìú»·	Ì«Ñô	ºÉ°üµ°	f	j
cyz	.	.	.	.	.	.	.	.	.	.	11	.	.	.	false	false	Message: 566ms	12.87	55.46	232	624	499.60	379.30	2	933.60	393	116.60	426.30	SYNCTIME	566	.	.	cyz.edf	RIGHT	2770	11364761	Full Trial Period	11361991	69	Trial: 69	11361991	91	Ìú»·	Ì«Ñô	ºÉ°üµ°	f	j
cyz	.	.	.	.	.	.	.	.	.	.	12	.	.	.	false	false	Message: 1820ms	1.86	8.97	207	2015	891.50	364.20	6	758.30	1809	835.30	366.60	INVISIBLE_BOUNDARY[2]	1820	.	.	cyz.edf	RIGHT	2770	11364761	Full Trial Period	11361991	69	Trial: 69	11361991	91	Ìú»·	Ì«Ñô	ºÉ°üµ°	f	j
cyz	.	.	.	.	.	.	.	.	.	.	13	.	.	.	false	false	Message: 1824ms	1.86	8.97	207	2015	891.50	364.20	6	758.30	1809	835.30	366.60	SYNCTIME	1824	.	.	cyz.edf	RIGHT	2770	11364761	Full Trial Period	11361991	69	Trial: 69	11361991	91	Ìú»·	Ì«Ñô	ºÉ°üµ°	f	j
cyz	.	.	.	.	246	2768	10	2523	156.60	402.20	14	.	.	.	false	false	Message: 2752ms	.	.	.	.	.	.	.	.	.	.	.	KEYBOARD	2752	156.60	402.20	cyz.edf	RIGHT	2770	11364761	Full Trial Period	11361991	69	Trial: 69	11361991	91	Ìú»·	Ì«Ñô	ºÉ°üµ°	f	j
cyz	.	.	.	.	.	.	.	.	.	.	15	.	.	.	false	false	Message: 2814ms	.	.	.	.	.	.	.	.	.	.	.	TRIAL_RESULT 0	2814	.	.	cyz.edf	RIGHT	2770	11364761	Full Trial Period	11361991	69	Trial: 69	11361991	91	Ìú»·	Ì«Ñô	ºÉ°üµ°	f	j
cyz	.	.	.	.	.	.	.	.	.	.	1	.	.	.	false	false	Message: -17ms	.	.	.	.	.	.	.	.	.	.	.	TRIALID 69	-17	.	.	cyz.edf	RIGHT	2234	11371690	Full Trial Period	11369456	70	Trial: 70	11369456	112	±´¿Ç	ÉÈ×Ó	µ°¸â	f	j
cyz	.	.	.	.	.	.	.	.	.	.	2	.	.	.	false	false	Message: -1ms	.	.	.	.	.	.	.	.	.	.	.	RECCFG CR 1000 2 0 R	-1	.	.	cyz.edf	RIGHT	2234	11371690	Full Trial Period	11369456	70	Trial: 70	11369456	112	±´¿Ç	ÉÈ×Ó	µ°¸â	f	j
cyz	.	.	.	.	.	.	.	.	.	.	3	.	.	.	false	false	Message: -1ms	.	.	.	.	.	.	.	.	.	.	.	ELCLCFG TOWER	-1	.	.	cyz.edf	RIGHT	2234	11371690	Full Trial Period	11369456	70	Trial: 70	11369456	112	±´¿Ç	ÉÈ×Ó	µ°¸â	f	j
cyz	.	.	.	.	.	.	.	.	.	.	4	.	.	.	false	false	Message: -1ms	.	.	.	.	.	.	.	.	.	.	.	GAZE_COORDS 0.00 0.00 1023.00 767.00	-1	.	.	cyz.edf	RIGHT	2234	11371690	Full Trial Period	11369456	70	Trial: 70	11369456	112	±´¿Ç	ÉÈ×Ó	µ°¸â	f	j
cyz	.	.	.	.	.	.	.	.	.	.	5	.	.	.	false	false	Message: -1ms	.	.	.	.	.	.	.	.	.	.	.	THRESHOLDS R 107 215	-1	.	.	cyz.edf	RIGHT	2234	11371690	Full Trial Period	11369456	70	Trial: 70	11369456	112	±´¿Ç	ÉÈ×Ó	µ°¸â	f	j
cyz	.	.	.	.	.	.	.	.	.	.	6	.	.	.	false	false	Message: -1ms	.	.	.	.	.	.	.	.	.	.	.	ELCL_PROC CENTROID (3)	-1	.	.	cyz.edf	RIGHT	2234	11371690	Full Trial Period	11369456	70	Trial: 70	11369456	112	±´¿Ç	ÉÈ×Ó	µ°¸â	f	j
cyz	.	.	.	.	.	.	.	.	.	.	7	.	.	.	false	false	Message: -1ms	.	.	.	.	.	.	.	.	.	.	.	ELCL_PCR_PARAM 5 3.0	-1	.	.	cyz.edf	RIGHT	2234	11371690	Full Trial Period	11369456	70	Trial: 70	11369456	112	±´¿Ç	ÉÈ×Ó	µ°¸â	f	j
cyz	.	.	.	.	.	.	.	.	.	.	8	.	.	.	false	true	Message: 0ms	.	.	.	.	.	.	.	.	.	.	.	!MODE RECORD CR 1000 2 0 R	0	.	.	cyz.edf	RIGHT	2234	11371690	Full Trial Period	11369456	70	Trial: 70	11369456	112	±´¿Ç	ÉÈ×Ó	µ°¸â	f	j
cyz	.	.	.	.	268	274	1	7	122.40	431.30	9	.	.	.	false	false	Message: 41ms	.	.	.	.	.	.	.	.	.	.	.	SYNCTIME	41	122.40	431.30	cyz.edf	RIGHT	2234	11371690	Full Trial Period	11369456	70	Trial: 70	11369456	112	±´¿Ç	ÉÈ×Ó	µ°¸â	f	j
cyz	.	.	.	.	.	.	.	.	.	.	10	.	.	.	false	false	Message: 725ms	0.65	4.56	142	853	548.60	335.50	3	986.10	712	558.60	320.00	INVISIBLE_BOUNDARY[1]	725	.	.	cyz.edf	RIGHT	2234	11371690	Full Trial Period	11369456	70	Trial: 70	11369456	112	±´¿Ç	ÉÈ×Ó	µ°¸â	f	j
cyz	.	.	.	.	.	.	.	.	.	.	11	.	.	.	false	false	Message: 733ms	0.65	4.56	142	853	548.60	335.50	3	986.10	712	558.60	320.00	SYNCTIME	733	.	.	cyz.edf	RIGHT	2234	11371690	Full Trial Period	11369456	70	Trial: 70	11369456	112	±´¿Ç	ÉÈ×Ó	µ°¸â	f	j
cyz	.	.	.	.	.	.	.	.	.	.	12	.	.	.	false	false	Message: 1426ms	12.36	41.74	296	1647	885.20	368.50	5	666.10	1352	517.70	360.90	INVISIBLE_BOUNDARY[2]	1426	.	.	cyz.edf	RIGHT	2234	11371690	Full Trial Period	11369456	70	Trial: 70	11369456	112	±´¿Ç	ÉÈ×Ó	µ°¸â	f	j
cyz	.	.	.	.	.	.	.	.	.	.	13	.	.	.	false	false	Message: 1433ms	12.36	41.74	296	1647	885.20	368.50	5	666.10	1352	517.70	360.90	SYNCTIME	1433	.	.	cyz.edf	RIGHT	2234	11371690	Full Trial Period	11369456	70	Trial: 70	11369456	112	±´¿Ç	ÉÈ×Ó	µ°¸â	f	j
cyz	.	.	.	.	226	2232	8	2007	12.00	484.60	14	.	.	.	false	false	Message: 2215ms	.	.	.	.	.	.	.	.	.	.	.	KEYBOARD	2215	12.00	484.60	cyz.edf	RIGHT	2234	11371690	Full Trial Period	11369456	70	Trial: 70	11369456	112	±´¿Ç	ÉÈ×Ó	µ°¸â	f	j
cyz	.	.	.	.	.	.	.	.	.	.	15	.	.	.	false	false	Message: 2282ms	.	.	.	.	.	.	.	.	.	.	.	TRIAL_RESULT 0	2282	.	.	cyz.edf	RIGHT	2234	11371690	Full Trial Period	11369456	70	Trial: 70	11369456	112	±´¿Ç	ÉÈ×Ó	µ°¸â	f	j
cyz	.	.	.	.	.	.	.	.	.	.	1	.	.	.	false	false	Message: -27ms	.	.	.	.	.	.	.	.	.	.	.	TRIALID 70	-27	.	.	cyz.edf	RIGHT	1592	11375266	Full Trial Period	11373674	71	Trial: 71	11373674	5	ÐÉÐÉ	²ÍÅÌ	¼¦µ°	j	j
cyz	.	.	.	.	.	.	.	.	.	.	2	.	.	.	false	false	Message: -1ms	.	.	.	.	.	.	.	.	.	.	.	RECCFG CR 1000 2 0 R	-1	.	.	cyz.edf	RIGHT	1592	11375266	Full Trial Period	11373674	71	Trial: 71	11373674	5	ÐÉÐÉ	²ÍÅÌ	¼¦µ°	j	j
cyz	.	.	.	.	.	.	.	.	.	.	3	.	.	.	false	false	Message: -1ms	.	.	.	.	.	.	.	.	.	.	.	ELCLCFG TOWER	-1	.	.	cyz.edf	RIGHT	1592	11375266	Full Trial Period	11373674	71	Trial: 71	11373674	5	ÐÉÐÉ	²ÍÅÌ	¼¦µ°	j	j
cyz	.	.	.	.	.	.	.	.	.	.	4	.	.	.	false	false	Message: -1ms	.	.	.	.	.	.	.	.	.	.	.	GAZE_COORDS 0.00 0.00 1023.00 767.00	-1	.	.	cyz.edf	RIGHT	1592	11375266	Full Trial Period	11373674	71	Trial: 71	11373674	5	ÐÉÐÉ	²ÍÅÌ	¼¦µ°	j	j
cyz	.	.	.	.	.	.	.	.	.	.	5	.	.	.	false	false	Message: -1ms	.	.	.	.	.	.	.	.	.	.	.	THRESHOLDS R 107 215	-1	.	.	cyz.edf	RIGHT	1592	11375266	Full Trial Period	11373674	71	Trial: 71	11373674	5	ÐÉÐÉ	²ÍÅÌ	¼¦µ°	j	j
cyz	.	.	.	.	.	.	.	.	.	.	6	.	.	.	false	false	Message: -1ms	.	.	.	.	.	.	.	.	.	.	.	ELCL_PROC CENTROID (3)	-1	.	.	cyz.edf	RIGHT	1592	11375266	Full Trial Period	11373674	71	Trial: 71	11373674	5	ÐÉÐÉ	²ÍÅÌ	¼¦µ°	j	j
cyz	.	.	.	.	.	.	.	.	.	.	7	.	.	.	false	false	Message: -1ms	.	.	.	.	.	.	.	.	.	.	.	ELCL_PCR_PARAM 5 3.0	-1	.	.	cyz.edf	RIGHT	1592	11375266	Full Trial Period	11373674	71	Trial: 71	11373674	5	ÐÉÐÉ	²ÍÅÌ	¼¦µ°	j	j
cyz	.	.	.	.	.	.	.	.	.	.	8	.	.	.	false	true	Message: 0ms	.	.	.	.	.	.	.	.	.	.	.	!MODE RECORD CR 1000 2 0 R	0	.	.	cyz.edf	RIGHT	1592	11375266	Full Trial Period	11373674	71	Trial: 71	11373674	5	ÐÉÐÉ	²ÍÅÌ	¼¦µ°	j	j
cyz	.	.	.	.	331	337	1	7	110.50	415.70	9	.	.	.	false	false	Message: 48ms	.	.	.	.	.	.	.	.	.	.	.	SYNCTIME	48	110.50	415.70	cyz.edf	RIGHT	1592	11375266	Full Trial Period	11373674	71	Trial: 71	11373674	5	ÐÉÐÉ	²ÍÅÌ	¼¦µ°	j	j
cyz	.	.	.	.	.	.	.	.	.	.	10	.	.	.	false	false	Message: 519ms	19.79	83.84	236	573	701.40	366.50	1	1006.30	338	107.00	415.40	INVISIBLE_BOUNDARY[1]	519	.	.	cyz.edf	RIGHT	1592	11375266	Full Trial Period	11373674	71	Trial: 71	11373674	5	ÐÉÐÉ	²ÍÅÌ	¼¦µ°	j	j
cyz	.	.	.	.	.	.	.	.	.	.	11	.	.	.	false	false	Message: 523ms	19.79	83.84	236	573	701.40	366.50	1	1006.30	338	107.00	415.40	SYNCTIME	523	.	.	cyz.edf	RIGHT	1592	11375266	Full Trial Period	11373674	71	Trial: 71	11373674	5	ÐÉÐÉ	²ÍÅÌ	¼¦µ°	j	j
cyz	.	.	.	.	.	.	.	.	.	.	12	.	.	.	false	false	Message: 1153ms	10.90	49.75	219	1211	868.60	386.50	3	935.50	993	546.80	353.20	INVISIBLE_BOUNDARY[2]	1153	.	.	cyz.edf	RIGHT	1592	11375266	Full Trial Period	11373674	71	Trial: 71	11373674	5	ÐÉÐÉ	²ÍÅÌ	¼¦µ°	j	j
cyz	.	.	.	.	.	.	.	.	.	.	13	.	.	.	false	false	Message: 1156ms	10.90	49.75	219	1211	868.60	386.50	3	935.50	993	546.80	353.20	SYNCTIME	1156	.	.	cyz.edf	RIGHT	1592	11375266	Full Trial Period	11373674	71	Trial: 71	11373674	5	ÐÉÐÉ	²ÍÅÌ	¼¦µ°	j	j
cyz	.	.	.	.	.	.	.	.	.	.	14	.	.	.	false	false	Message: 1574ms	11.80	171.03	69	1590	556.40	343.40	5	320.90	1522	906.10	384.60	KEYBOARD	1574	.	.	cyz.edf	RIGHT	1592	11375266	Full Trial Period	11373674	71	Trial: 71	11373674	5	ÐÉÐÉ	²ÍÅÌ	¼¦µ°	j	j
cyz	.	.	.	.	.	.	.	.	.	.	15	.	.	.	false	false	Message: 1637ms	.	.	.	.	.	.	.	.	.	.	.	TRIAL_RESULT 0	1637	.	.	cyz.edf	RIGHT	1592	11375266	Full Trial Period	11373674	71	Trial: 71	11373674	5	ÐÉÐÉ	²ÍÅÌ	¼¦µ°	j	j
cyz	.	.	.	.	.	.	.	.	.	.	1	.	.	.	false	false	Message: -16ms	.	.	.	.	.	.	.	.	.	.	.	TRIALID 71	-16	.	.	cyz.edf	RIGHT	1894	11378723	Full Trial Period	11376829	72	Trial: 72	11376829	84	°ÙºÏ»¨	ÓðÃ«Çò	À®°È	j	j
cyz	.	.	.	.	.	.	.	.	.	.	2	.	.	.	false	false	Message: -1ms	.	.	.	.	.	.	.	.	.	.	.	RECCFG CR 1000 2 0 R	-1	.	.	cyz.edf	RIGHT	1894	11378723	Full Trial Period	11376829	72	Trial: 72	11376829	84	°ÙºÏ»¨	ÓðÃ«Çò	À®°È	j	j
cyz	.	.	.	.	.	.	.	.	.	.	3	.	.	.	false	false	Message: -1ms	.	.	.	.	.	.	.	.	.	.	.	ELCLCFG TOWER	-1	.	.	cyz.edf	RIGHT	1894	11378723	Full Trial Period	11376829	72	Trial: 72	11376829	84	°ÙºÏ»¨	ÓðÃ«Çò	À®°È	j	j
cyz	.	.	.	.	.	.	.	.	.	.	4	.	.	.	false	false	Message: -1ms	.	.	.	.	.	.	.	.	.	.	.	GAZE_COORDS 0.00 0.00 1023.00 767.00	-1	.	.	cyz.edf	RIGHT	1894	11378723	Full Trial Period	11376829	72	Trial: 72	11376829	84	°ÙºÏ»¨	ÓðÃ«Çò	À®°È	j	j
cyz	.	.	.	.	.	.	.	.	.	.	5	.	.	.	false	false	Message: -1ms	.	.	.	.	.	.	.	.	.	.	.	THRESHOLDS R 107 215	-1	.	.	cyz.edf	RIGHT	1894	11378723	Full Trial Period	11376829	72	Trial: 72	11376829	84	°ÙºÏ»¨	ÓðÃ«Çò	À®°È	j	j
cyz	.	.	.	.	.	.	.	.	.	.	6	.	.	.	false	false	Message: -1ms	.	.	.	.	.	.	.	.	.	.	.	ELCL_PROC CENTROID (3)	-1	.	.	cyz.edf	RIGHT	1894	11378723	Full Trial Period	11376829	72	Trial: 72	11376829	84	°ÙºÏ»¨	ÓðÃ«Çò	À®°È	j	j
cyz	.	.	.	.	.	.	.	.	.	.	7	.	.	.	false	false	Message: -1ms	.	.	.	.	.	.	.	.	.	.	.	ELCL_PCR_PARAM 5 3.0	-1	.	.	cyz.edf	RIGHT	1894	11378723	Full Trial Period	11376829	72	Trial: 72	11376829	84	°ÙºÏ»¨	ÓðÃ«Çò	À®°È	j	j
cyz	.	.	.	.	.	.	.	.	.	.	8	.	.	.	false	true	Message: 0ms	.	.	.	.	.	.	.	.	.	.	.	!MODE RECORD CR 1000 2 0 R	0	.	.	cyz.edf	RIGHT	1894	11378723	Full Trial Period	11376829	72	Trial: 72	11376829	84	°ÙºÏ»¨	ÓðÃ«Çò	À®°È	j	j
cyz	.	.	.	.	293	299	1	7	136.30	418.40	9	.	.	.	false	false	Message: 50ms	.	.	.	.	.	.	.	.	.	.	.	SYNCTIME	50	136.30	418.40	cyz.edf	RIGHT	1894	11378723	Full Trial Period	11376829	72	Trial: 72	11376829	84	°ÙºÏ»¨	ÓðÃ«Çò	À®°È	j	j
cyz	.	.	.	.	.	.	.	.	.	.	10	.	.	.	false	false	Message: 595ms	1.91	10.92	175	642	570.10	413.10	2	1041.80	468	561.80	358.70	INVISIBLE_BOUNDARY[1]	595	.	.	cyz.edf	RIGHT	1894	11378723	Full Trial Period	11376829	72	Trial: 72	11376829	84	°ÙºÏ»¨	ÓðÃ«Çò	À®°È	j	j
cyz	.	.	.	.	.	.	.	.	.	.	11	.	.	.	false	false	Message: 601ms	1.91	10.92	175	642	570.10	413.10	2	1041.80	468	561.80	358.70	SYNCTIME	601	.	.	cyz.edf	RIGHT	1894	11378723	Full Trial Period	11376829	72	Trial: 72	11376829	84	°ÙºÏ»¨	ÓðÃ«Çò	À®°È	j	j
cyz	.	.	.	.	.	.	.	.	.	.	12	.	.	.	false	false	Message: 1322ms	10.95	50.00	219	1365	844.50	431.20	4	956.90	1147	526.90	362.60	INVISIBLE_BOUNDARY[2]	1322	.	.	cyz.edf	RIGHT	1894	11378723	Full Trial Period	11376829	72	Trial: 72	11376829	84	°ÙºÏ»¨	ÓðÃ«Çò	À®°È	j	j
cyz	.	.	.	.	.	.	.	.	.	.	13	.	.	.	false	false	Message: 1334ms	10.95	50.00	219	1365	844.50	431.20	4	956.90	1147	526.90	362.60	SYNCTIME	1334	.	.	cyz.edf	RIGHT	1894	11378723	Full Trial Period	11376829	72	Trial: 72	11376829	84	°ÙºÏ»¨	ÓðÃ«Çò	À®°È	j	j
cyz	.	.	.	.	30	1892	8	1863	450.00	349.00	14	.	.	.	false	false	Message: 1875ms	.	.	.	.	.	.	.	.	.	.	.	KEYBOARD	1875	450.00	349.00	cyz.edf	RIGHT	1894	11378723	Full Trial Period	11376829	72	Trial: 72	11376829	84	°ÙºÏ»¨	ÓðÃ«Çò	À®°È	j	j
cyz	.	.	.	.	.	.	.	.	.	.	15	.	.	.	false	false	Message: 1944ms	.	.	.	.	.	.	.	.	.	.	.	TRIAL_RESULT 0	1944	.	.	cyz.edf	RIGHT	1894	11378723	Full Trial Period	11376829	72	Trial: 72	11376829	84	°ÙºÏ»¨	ÓðÃ«Çò	À®°È	j	j
cyz	.	.	.	.	.	.	.	.	.	.	1	.	.	.	false	false	Message: -19ms	.	.	.	.	.	.	.	.	.	.	.	TRIALID 72	-19	.	.	cyz.edf	RIGHT	2702	11383059	Full Trial Period	11380357	73	Trial: 73	11380357	114	·¬ÇÑ	ÕÂÓã	Ã«½í	j	f
cyz	.	.	.	.	.	.	.	.	.	.	2	.	.	.	false	false	Message: -1ms	.	.	.	.	.	.	.	.	.	.	.	RECCFG CR 1000 2 0 R	-1	.	.	cyz.edf	RIGHT	2702	11383059	Full Trial Period	11380357	73	Trial: 73	11380357	114	·¬ÇÑ	ÕÂÓã	Ã«½í	j	f
cyz	.	.	.	.	.	.	.	.	.	.	3	.	.	.	false	false	Message: -1ms	.	.	.	.	.	.	.	.	.	.	.	ELCLCFG TOWER	-1	.	.	cyz.edf	RIGHT	2702	11383059	Full Trial Period	11380357	73	Trial: 73	11380357	114	·¬ÇÑ	ÕÂÓã	Ã«½í	j	f
cyz	.	.	.	.	.	.	.	.	.	.	4	.	.	.	false	false	Message: -1ms	.	.	.	.	.	.	.	.	.	.	.	GAZE_COORDS 0.00 0.00 1023.00 767.00	-1	.	.	cyz.edf	RIGHT	2702	11383059	Full Trial Period	11380357	73	Trial: 73	11380357	114	·¬ÇÑ	ÕÂÓã	Ã«½í	j	f
cyz	.	.	.	.	.	.	.	.	.	.	5	.	.	.	false	false	Message: -1ms	.	.	.	.	.	.	.	.	.	.	.	THRESHOLDS R 107 215	-1	.	.	cyz.edf	RIGHT	2702	11383059	Full Trial Period	11380357	73	Trial: 73	11380357	114	·¬ÇÑ	ÕÂÓã	Ã«½í	j	f
cyz	.	.	.	.	.	.	.	.	.	.	6	.	.	.	false	false	Message: -1ms	.	.	.	.	.	.	.	.	.	.	.	ELCL_PROC CENTROID (3)	-1	.	.	cyz.edf	RIGHT	2702	11383059	Full Trial Period	11380357	73	Trial: 73	11380357	114	·¬ÇÑ	ÕÂÓã	Ã«½í	j	f
cyz	.	.	.	.	.	.	.	.	.	.	7	.	.	.	false	false	Message: -1ms	.	.	.	.	.	.	.	.	.	.	.	ELCL_PCR_PARAM 5 3.0	-1	.	.	cyz.edf	RIGHT	2702	11383059	Full Trial Period	11380357	73	Trial: 73	11380357	114	·¬ÇÑ	ÕÂÓã	Ã«½í	j	f
cyz	.	.	.	.	.	.	.	.	.	.	8	.	.	.	false	true	Message: 0ms	.	.	.	.	.	.	.	.	.	.	.	!MODE RECORD CR 1000 2 0 R	0	.	.	cyz.edf	RIGHT	2702	11383059	Full Trial Period	11380357	73	Trial: 73	11380357	114	·¬ÇÑ	ÕÂÓã	Ã«½í	j	f
cyz	.	.	.	.	46	52	1	7	114.70	422.30	9	.	.	.	false	false	Message: 47ms	.	.	.	.	.	.	.	.	.	.	.	SYNCTIME	47	114.70	422.30	cyz.edf	RIGHT	2702	11383059	Full Trial Period	11380357	73	Trial: 73	11380357	114	·¬ÇÑ	ÕÂÓã	Ã«½í	j	f
cyz	.	.	.	.	.	.	.	.	.	.	10	.	.	.	false	false	Message: 577ms	0.20	1.09	188	752	528.20	364.70	3	879.50	565	522.90	362.10	INVISIBLE_BOUNDARY[1]	577	.	.	cyz.edf	RIGHT	2702	11383059	Full Trial Period	11380357	73	Trial: 73	11380357	114	·¬ÇÑ	ÕÂÓã	Ã«½í	j	f
cyz	105	690	2	586	.	.	.	.	.	.	11	.	.	.	false	false	Message: 588ms	0.20	1.09	188	752	528.20	364.70	3	879.50	565	522.90	362.10	SYNCTIME	588	.	.	cyz.edf	RIGHT	2702	11383059	Full Trial Period	11380357	73	Trial: 73	11380357	114	·¬ÇÑ	ÕÂÓã	Ã«½í	j	f
cyz	.	.	.	.	.	.	.	.	.	.	12	.	.	.	false	false	Message: 1381ms	4.68	19.34	242	1605	833.20	439.80	5	896.10	1364	951.50	361.20	INVISIBLE_BOUNDARY[2]	1381	.	.	cyz.edf	RIGHT	2702	11383059	Full Trial Period	11380357	73	Trial: 73	11380357	114	·¬ÇÑ	ÕÂÓã	Ã«½í	j	f
cyz	.	.	.	.	.	.	.	.	.	.	13	.	.	.	false	false	Message: 1389ms	4.68	19.34	242	1605	833.20	439.80	5	896.10	1364	951.50	361.20	SYNCTIME	1389	.	.	cyz.edf	RIGHT	2702	11383059	Full Trial Period	11380357	73	Trial: 73	11380357	114	·¬ÇÑ	ÕÂÓã	Ã«½í	j	f
cyz	.	.	.	.	104	2700	10	2597	568.30	301.00	14	.	.	.	false	false	Message: 2683ms	.	.	.	.	.	.	.	.	.	.	.	KEYBOARD	2683	568.30	301.00	cyz.edf	RIGHT	2702	11383059	Full Trial Period	11380357	73	Trial: 73	11380357	114	·¬ÇÑ	ÕÂÓã	Ã«½í	j	f
cyz	.	.	.	.	.	.	.	.	.	.	15	.	.	.	false	false	Message: 2747ms	.	.	.	.	.	.	.	.	.	.	.	TRIAL_RESULT 0	2747	.	.	cyz.edf	RIGHT	2702	11383059	Full Trial Period	11380357	73	Trial: 73	11380357	114	·¬ÇÑ	ÕÂÓã	Ã«½í	j	f
cyz	.	.	.	.	.	.	.	.	.	.	1	.	.	.	false	false	Message: -21ms	.	.	.	.	.	.	.	.	.	.	.	TRIALID 73	-21	.	.	cyz.edf	RIGHT	2457	11388323	Full Trial Period	11385866	74	Trial: 74	11385866	34	·¨Ê½³¤¹÷	ÊÖÖ¸	ÓðÃ«Çò	f	f
cyz	.	.	.	.	.	.	.	.	.	.	2	.	.	.	false	false	Message: -1ms	.	.	.	.	.	.	.	.	.	.	.	RECCFG CR 1000 2 0 R	-1	.	.	cyz.edf	RIGHT	2457	11388323	Full Trial Period	11385866	74	Trial: 74	11385866	34	·¨Ê½³¤¹÷	ÊÖÖ¸	ÓðÃ«Çò	f	f
cyz	.	.	.	.	.	.	.	.	.	.	3	.	.	.	false	false	Message: -1ms	.	.	.	.	.	.	.	.	.	.	.	ELCLCFG TOWER	-1	.	.	cyz.edf	RIGHT	2457	11388323	Full Trial Period	11385866	74	Trial: 74	11385866	34	·¨Ê½³¤¹÷	ÊÖÖ¸	ÓðÃ«Çò	f	f
cyz	.	.	.	.	.	.	.	.	.	.	4	.	.	.	false	false	Message: -1ms	.	.	.	.	.	.	.	.	.	.	.	GAZE_COORDS 0.00 0.00 1023.00 767.00	-1	.	.	cyz.edf	RIGHT	2457	11388323	Full Trial Period	11385866	74	Trial: 74	11385866	34	·¨Ê½³¤¹÷	ÊÖÖ¸	ÓðÃ«Çò	f	f
cyz	.	.	.	.	.	.	.	.	.	.	5	.	.	.	false	false	Message: -1ms	.	.	.	.	.	.	.	.	.	.	.	THRESHOLDS R 107 215	-1	.	.	cyz.edf	RIGHT	2457	11388323	Full Trial Period	11385866	74	Trial: 74	11385866	34	·¨Ê½³¤¹÷	ÊÖÖ¸	ÓðÃ«Çò	f	f
cyz	.	.	.	.	.	.	.	.	.	.	6	.	.	.	false	false	Message: -1ms	.	.	.	.	.	.	.	.	.	.	.	ELCL_PROC CENTROID (3)	-1	.	.	cyz.edf	RIGHT	2457	11388323	Full Trial Period	11385866	74	Trial: 74	11385866	34	·¨Ê½³¤¹÷	ÊÖÖ¸	ÓðÃ«Çò	f	f
cyz	.	.	.	.	.	.	.	.	.	.	7	.	.	.	false	false	Message: -1ms	.	.	.	.	.	.	.	.	.	.	.	ELCL_PCR_PARAM 5 3.0	-1	.	.	cyz.edf	RIGHT	2457	11388323	Full Trial Period	11385866	74	Trial: 74	11385866	34	·¨Ê½³¤¹÷	ÊÖÖ¸	ÓðÃ«Çò	f	f
cyz	.	.	.	.	.	.	.	.	.	.	8	.	.	.	false	true	Message: 0ms	.	.	.	.	.	.	.	.	.	.	.	!MODE RECORD CR 1000 2 0 R	0	.	.	cyz.edf	RIGHT	2457	11388323	Full Trial Period	11385866	74	Trial: 74	11385866	34	·¨Ê½³¤¹÷	ÊÖÖ¸	ÓðÃ«Çò	f	f
cyz	.	.	.	.	474	480	1	7	122.90	427.80	9	.	.	.	false	false	Message: 46ms	.	.	.	.	.	.	.	.	.	.	.	SYNCTIME	46	122.90	427.80	cyz.edf	RIGHT	2457	11388323	Full Trial Period	11385866	74	Trial: 74	11385866	34	·¨Ê½³¤¹÷	ÊÖÖ¸	ÓðÃ«Çò	f	f
cyz	.	.	.	.	.	.	.	.	.	.	10	.	.	.	false	false	Message: 624ms	12.67	63.66	199	679	494.40	370.90	1	959.70	481	119.10	425.20	INVISIBLE_BOUNDARY[1]	624	.	.	cyz.edf	RIGHT	2457	11388323	Full Trial Period	11385866	74	Trial: 74	11385866	34	·¨Ê½³¤¹÷	ÊÖÖ¸	ÓðÃ«Çò	f	f
cyz	.	.	.	.	.	.	.	.	.	.	11	.	.	.	false	false	Message: 628ms	12.67	63.66	199	679	494.40	370.90	1	959.70	481	119.10	425.20	SYNCTIME	628	.	.	cyz.edf	RIGHT	2457	11388323	Full Trial Period	11385866	74	Trial: 74	11385866	34	·¨Ê½³¤¹÷	ÊÖÖ¸	ÓðÃ«Çò	f	f
cyz	.	.	.	.	.	.	.	.	.	.	12	.	.	.	false	false	Message: 1566ms	10.06	41.73	241	1613	813.70	429.20	3	754.10	1373	524.00	362.10	INVISIBLE_BOUNDARY[2]	1566	.	.	cyz.edf	RIGHT	2457	11388323	Full Trial Period	11385866	74	Trial: 74	11385866	34	·¨Ê½³¤¹÷	ÊÖÖ¸	ÓðÃ«Çò	f	f
cyz	.	.	.	.	.	.	.	.	.	.	13	.	.	.	false	false	Message: 1571ms	10.06	41.73	241	1613	813.70	429.20	3	754.10	1373	524.00	362.10	SYNCTIME	1571	.	.	cyz.edf	RIGHT	2457	11388323	Full Trial Period	11385866	74	Trial: 74	11385866	34	·¨Ê½³¤¹÷	ÊÖÖ¸	ÓðÃ«Çò	f	f
cyz	.	.	.	.	272	2455	7	2184	401.30	351.90	14	.	.	.	false	false	Message: 2438ms	.	.	.	.	.	.	.	.	.	.	.	KEYBOARD	2438	401.30	351.90	cyz.edf	RIGHT	2457	11388323	Full Trial Period	11385866	74	Trial: 74	11385866	34	·¨Ê½³¤¹÷	ÊÖÖ¸	ÓðÃ«Çò	f	f
cyz	.	.	.	.	.	.	.	.	.	.	15	.	.	.	false	false	Message: 2499ms	.	.	.	.	.	.	.	.	.	.	.	TRIAL_RESULT 0	2499	.	.	cyz.edf	RIGHT	2457	11388323	Full Trial Period	11385866	74	Trial: 74	11385866	34	·¨Ê½³¤¹÷	ÊÖÖ¸	ÓðÃ«Çò	f	f
cyz	.	.	.	.	.	.	.	.	.	.	1	.	.	.	false	false	Message: -16ms	.	.	.	.	.	.	.	.	.	.	.	TRIALID 74	-16	.	.	cyz.edf	RIGHT	2463	11392348	Full Trial Period	11389885	75	Trial: 75	11389885	42	ºÉ°üµ°	Ê±ÖÓ	Ö¸ÄÏÕë	j	j
cyz	.	.	.	.	.	.	.	.	.	.	2	.	.	.	false	false	Message: -1ms	.	.	.	.	.	.	.	.	.	.	.	RECCFG CR 1000 2 0 R	-1	.	.	cyz.edf	RIGHT	2463	11392348	Full Trial Period	11389885	75	Trial: 75	11389885	42	ºÉ°üµ°	Ê±ÖÓ	Ö¸ÄÏÕë	j	j
cyz	.	.	.	.	.	.	.	.	.	.	3	.	.	.	false	false	Message: -1ms	.	.	.	.	.	.	.	.	.	.	.	ELCLCFG TOWER	-1	.	.	cyz.edf	RIGHT	2463	11392348	Full Trial Period	11389885	75	Trial: 75	11389885	42	ºÉ°üµ°	Ê±ÖÓ	Ö¸ÄÏÕë	j	j
cyz	.	.	.	.	.	.	.	.	.	.	4	.	.	.	false	false	Message: -1ms	.	.	.	.	.	.	.	.	.	.	.	GAZE_COORDS 0.00 0.00 1023.00 767.00	-1	.	.	cyz.edf	RIGHT	2463	11392348	Full Trial Period	11389885	75	Trial: 75	11389885	42	ºÉ°üµ°	Ê±ÖÓ	Ö¸ÄÏÕë	j	j
cyz	.	.	.	.	.	.	.	.	.	.	5	.	.	.	false	false	Message: -1ms	.	.	.	.	.	.	.	.	.	.	.	THRESHOLDS R 107 215	-1	.	.	cyz.edf	RIGHT	2463	11392348	Full Trial Period	11389885	75	Trial: 75	11389885	42	ºÉ°üµ°	Ê±ÖÓ	Ö¸ÄÏÕë	j	j
cyz	.	.	.	.	.	.	.	.	.	.	6	.	.	.	false	false	Message: -1ms	.	.	.	.	.	.	.	.	.	.	.	ELCL_PROC CENTROID (3)	-1	.	.	cyz.edf	RIGHT	2463	11392348	Full Trial Period	11389885	75	Trial: 75	11389885	42	ºÉ°üµ°	Ê±ÖÓ	Ö¸ÄÏÕë	j	j
cyz	.	.	.	.	.	.	.	.	.	.	7	.	.	.	false	false	Message: -1ms	.	.	.	.	.	.	.	.	.	.	.	ELCL_PCR_PARAM 5 3.0	-1	.	.	cyz.edf	RIGHT	2463	11392348	Full Trial Period	11389885	75	Trial: 75	11389885	42	ºÉ°üµ°	Ê±ÖÓ	Ö¸ÄÏÕë	j	j
cyz	.	.	.	.	.	.	.	.	.	.	8	.	.	.	false	true	Message: 0ms	.	.	.	.	.	.	.	.	.	.	.	!MODE RECORD CR 1000 2 0 R	0	.	.	cyz.edf	RIGHT	2463	11392348	Full Trial Period	11389885	75	Trial: 75	11389885	42	ºÉ°üµ°	Ê±ÖÓ	Ö¸ÄÏÕë	j	j
cyz	.	.	.	.	278	284	1	7	116.30	417.10	9	.	.	.	false	false	Message: 42ms	.	.	.	.	.	.	.	.	.	.	.	SYNCTIME	42	116.30	417.10	cyz.edf	RIGHT	2463	11392348	Full Trial Period	11389885	75	Trial: 75	11389885	42	ºÉ°üµ°	Ê±ÖÓ	Ö¸ÄÏÕë	j	j
cyz	.	.	.	.	.	.	.	.	.	.	10	.	.	.	false	false	Message: 491ms	14.09	57.52	245	529	532.10	486.40	1	973.10	285	112.50	416.60	INVISIBLE_BOUNDARY[1]	491	.	.	cyz.edf	RIGHT	2463	11392348	Full Trial Period	11389885	75	Trial: 75	11389885	42	ºÉ°üµ°	Ê±ÖÓ	Ö¸ÄÏÕë	j	j
cyz	.	.	.	.	.	.	.	.	.	.	11	.	.	.	false	false	Message: 500ms	14.09	57.52	245	529	532.10	486.40	1	973.10	285	112.50	416.60	SYNCTIME	500	.	.	cyz.edf	RIGHT	2463	11392348	Full Trial Period	11389885	75	Trial: 75	11389885	42	ºÉ°üµ°	Ê±ÖÓ	Ö¸ÄÏÕë	j	j
cyz	.	.	.	.	.	.	.	.	.	.	12	.	.	.	false	false	Message: 1478ms	3.62	17.55	206	1660	868.40	458.40	3	802.30	1455	842.30	354.60	INVISIBLE_BOUNDARY[2]	1478	.	.	cyz.edf	RIGHT	2463	11392348	Full Trial Period	11389885	75	Trial: 75	11389885	42	ºÉ°üµ°	Ê±ÖÓ	Ö¸ÄÏÕë	j	j
cyz	.	.	.	.	.	.	.	.	.	.	13	.	.	.	false	false	Message: 1484ms	3.62	17.55	206	1660	868.40	458.40	3	802.30	1455	842.30	354.60	SYNCTIME	1484	.	.	cyz.edf	RIGHT	2463	11392348	Full Trial Period	11389885	75	Trial: 75	11389885	42	ºÉ°üµ°	Ê±ÖÓ	Ö¸ÄÏÕë	j	j
cyz	.	.	.	.	.	.	.	.	.	.	14	.	.	.	false	false	Message: 2444ms	13.52	168.99	80	2461	909.70	381.10	7	346.50	2382	511.30	323.10	KEYBOARD	2444	.	.	cyz.edf	RIGHT	2463	11392348	Full Trial Period	11389885	75	Trial: 75	11389885	42	ºÉ°üµ°	Ê±ÖÓ	Ö¸ÄÏÕë	j	j
cyz	.	.	.	.	.	.	.	.	.	.	15	.	.	.	false	false	Message: 2507ms	.	.	.	.	.	.	.	.	.	.	.	TRIAL_RESULT 0	2507	.	.	cyz.edf	RIGHT	2463	11392348	Full Trial Period	11389885	75	Trial: 75	11389885	42	ºÉ°üµ°	Ê±ÖÓ	Ö¸ÄÏÕë	j	j
cyz	.	.	.	.	.	.	.	.	.	.	1	.	.	.	false	false	Message: -61ms	.	.	.	.	.	.	.	.	.	.	.	TRIALID 75	-61	.	.	cyz.edf	RIGHT	2979	11396859	Full Trial Period	11393880	76	Trial: 76	11393880	131	Ãµ¹å	°ô°ôÌÇ	ÍøÇòÅÄ	j	f
cyz	.	.	.	.	.	.	.	.	.	.	2	.	.	.	false	false	Message: -1ms	.	.	.	.	.	.	.	.	.	.	.	RECCFG CR 1000 2 0 R	-1	.	.	cyz.edf	RIGHT	2979	11396859	Full Trial Period	11393880	76	Trial: 76	11393880	131	Ãµ¹å	°ô°ôÌÇ	ÍøÇòÅÄ	j	f
cyz	.	.	.	.	.	.	.	.	.	.	3	.	.	.	false	false	Message: -1ms	.	.	.	.	.	.	.	.	.	.	.	ELCLCFG TOWER	-1	.	.	cyz.edf	RIGHT	2979	11396859	Full Trial Period	11393880	76	Trial: 76	11393880	131	Ãµ¹å	°ô°ôÌÇ	ÍøÇòÅÄ	j	f
cyz	.	.	.	.	.	.	.	.	.	.	4	.	.	.	false	false	Message: -1ms	.	.	.	.	.	.	.	.	.	.	.	GAZE_COORDS 0.00 0.00 1023.00 767.00	-1	.	.	cyz.edf	RIGHT	2979	11396859	Full Trial Period	11393880	76	Trial: 76	11393880	131	Ãµ¹å	°ô°ôÌÇ	ÍøÇòÅÄ	j	f
cyz	.	.	.	.	.	.	.	.	.	.	5	.	.	.	false	false	Message: -1ms	.	.	.	.	.	.	.	.	.	.	.	THRESHOLDS R 107 215	-1	.	.	cyz.edf	RIGHT	2979	11396859	Full Trial Period	11393880	76	Trial: 76	11393880	131	Ãµ¹å	°ô°ôÌÇ	ÍøÇòÅÄ	j	f
cyz	.	.	.	.	.	.	.	.	.	.	6	.	.	.	false	false	Message: -1ms	.	.	.	.	.	.	.	.	.	.	.	ELCL_PROC CENTROID (3)	-1	.	.	cyz.edf	RIGHT	2979	11396859	Full Trial Period	11393880	76	Trial: 76	11393880	131	Ãµ¹å	°ô°ôÌÇ	ÍøÇòÅÄ	j	f
cyz	.	.	.	.	.	.	.	.	.	.	7	.	.	.	false	false	Message: -1ms	.	.	.	.	.	.	.	.	.	.	.	ELCL_PCR_PARAM 5 3.0	-1	.	.	cyz.edf	RIGHT	2979	11396859	Full Trial Period	11393880	76	Trial: 76	11393880	131	Ãµ¹å	°ô°ôÌÇ	ÍøÇòÅÄ	j	f
cyz	.	.	.	.	.	.	.	.	.	.	8	.	.	.	false	true	Message: 0ms	.	.	.	.	.	.	.	.	.	.	.	!MODE RECORD CR 1000 2 0 R	0	.	.	cyz.edf	RIGHT	2979	11396859	Full Trial Period	11393880	76	Trial: 76	11393880	131	Ãµ¹å	°ô°ôÌÇ	ÍøÇòÅÄ	j	f
cyz	.	.	.	.	278	284	1	7	112.50	429.70	9	.	.	.	false	false	Message: 46ms	.	.	.	.	.	.	.	.	.	.	.	SYNCTIME	46	112.50	429.70	cyz.edf	RIGHT	2979	11396859	Full Trial Period	11393880	76	Trial: 76	11393880	131	Ãµ¹å	°ô°ôÌÇ	ÍøÇòÅÄ	j	f
cyz	.	.	.	.	.	.	.	.	.	.	10	.	.	.	false	false	Message: 455ms	10.78	47.09	229	513	438.70	431.60	1	1013.00	285	114.20	425.50	INVISIBLE_BOUNDARY[1]	455	.	.	cyz.edf	RIGHT	2979	11396859	Full Trial Period	11393880	76	Trial: 76	11393880	131	Ãµ¹å	°ô°ôÌÇ	ÍøÇòÅÄ	j	f
cyz	.	.	.	.	.	.	.	.	.	.	11	.	.	.	false	false	Message: 464ms	10.78	47.09	229	513	438.70	431.60	1	1013.00	285	114.20	425.50	SYNCTIME	464	.	.	cyz.edf	RIGHT	2979	11396859	Full Trial Period	11393880	76	Trial: 76	11393880	131	Ãµ¹å	°ô°ôÌÇ	ÍøÇòÅÄ	j	f
cyz	.	.	.	.	.	.	.	.	.	.	12	.	.	.	false	false	Message: 1291ms	2.12	9.86	215	1334	898.00	419.70	4	796.90	1120	908.70	358.00	INVISIBLE_BOUNDARY[2]	1291	.	.	cyz.edf	RIGHT	2979	11396859	Full Trial Period	11393880	76	Trial: 76	11393880	131	Ãµ¹å	°ô°ôÌÇ	ÍøÇòÅÄ	j	f
cyz	.	.	.	.	.	.	.	.	.	.	13	.	.	.	false	false	Message: 1297ms	2.12	9.86	215	1334	898.00	419.70	4	796.90	1120	908.70	358.00	SYNCTIME	1297	.	.	cyz.edf	RIGHT	2979	11396859	Full Trial Period	11393880	76	Trial: 76	11393880	131	Ãµ¹å	°ô°ôÌÇ	ÍøÇòÅÄ	j	f
cyz	.	.	.	.	302	2977	9	2676	913.50	377.40	14	[1]	2	RECTANGLE_INTERESTAREA	false	false	Message: 2960ms	.	.	.	.	.	.	.	.	.	.	.	KEYBOARD	2960	913.50	377.40	cyz.edf	RIGHT	2979	11396859	Full Trial Period	11393880	76	Trial: 76	11393880	131	Ãµ¹å	°ô°ôÌÇ	ÍøÇòÅÄ	j	f
cyz	.	.	.	.	.	.	.	.	.	.	15	.	.	.	false	false	Message: 3023ms	.	.	.	.	.	.	.	.	.	.	.	TRIAL_RESULT 0	3023	.	.	cyz.edf	RIGHT	2979	11396859	Full Trial Period	11393880	76	Trial: 76	11393880	131	Ãµ¹å	°ô°ôÌÇ	ÍøÇòÅÄ	j	f
cyz	.	.	.	.	.	.	.	.	.	.	1	.	.	.	false	false	Message: -17ms	.	.	.	.	.	.	.	.	.	.	.	TRIALID 76	-17	.	.	cyz.edf	RIGHT	2147	11400557	Full Trial Period	11398410	77	Trial: 77	11398410	103	ÐÅ·â	Ïà¿ò	ÓÍ»­	f	j
cyz	.	.	.	.	.	.	.	.	.	.	2	.	.	.	false	false	Message: -1ms	.	.	.	.	.	.	.	.	.	.	.	RECCFG CR 1000 2 0 R	-1	.	.	cyz.edf	RIGHT	2147	11400557	Full Trial Period	11398410	77	Trial: 77	11398410	103	ÐÅ·â	Ïà¿ò	ÓÍ»­	f	j
cyz	.	.	.	.	.	.	.	.	.	.	3	.	.	.	false	false	Message: -1ms	.	.	.	.	.	.	.	.	.	.	.	ELCLCFG TOWER	-1	.	.	cyz.edf	RIGHT	2147	11400557	Full Trial Period	11398410	77	Trial: 77	11398410	103	ÐÅ·â	Ïà¿ò	ÓÍ»­	f	j
cyz	.	.	.	.	.	.	.	.	.	.	4	.	.	.	false	false	Message: -1ms	.	.	.	.	.	.	.	.	.	.	.	GAZE_COORDS 0.00 0.00 1023.00 767.00	-1	.	.	cyz.edf	RIGHT	2147	11400557	Full Trial Period	11398410	77	Trial: 77	11398410	103	ÐÅ·â	Ïà¿ò	ÓÍ»­	f	j
cyz	.	.	.	.	.	.	.	.	.	.	5	.	.	.	false	false	Message: -1ms	.	.	.	.	.	.	.	.	.	.	.	THRESHOLDS R 107 215	-1	.	.	cyz.edf	RIGHT	2147	11400557	Full Trial Period	11398410	77	Trial: 77	11398410	103	ÐÅ·â	Ïà¿ò	ÓÍ»­	f	j
cyz	.	.	.	.	.	.	.	.	.	.	6	.	.	.	false	false	Message: -1ms	.	.	.	.	.	.	.	.	.	.	.	ELCL_PROC CENTROID (3)	-1	.	.	cyz.edf	RIGHT	2147	11400557	Full Trial Period	11398410	77	Trial: 77	11398410	103	ÐÅ·â	Ïà¿ò	ÓÍ»­	f	j
cyz	.	.	.	.	.	.	.	.	.	.	7	.	.	.	false	false	Message: -1ms	.	.	.	.	.	.	.	.	.	.	.	ELCL_PCR_PARAM 5 3.0	-1	.	.	cyz.edf	RIGHT	2147	11400557	Full Trial Period	11398410	77	Trial: 77	11398410	103	ÐÅ·â	Ïà¿ò	ÓÍ»­	f	j
cyz	.	.	.	.	.	.	.	.	.	.	8	.	.	.	false	true	Message: 0ms	.	.	.	.	.	.	.	.	.	.	.	!MODE RECORD CR 1000 2 0 R	0	.	.	cyz.edf	RIGHT	2147	11400557	Full Trial Period	11398410	77	Trial: 77	11398410	103	ÐÅ·â	Ïà¿ò	ÓÍ»­	f	j
cyz	.	.	.	.	414	420	1	7	125.00	418.20	9	.	.	.	false	false	Message: 41ms	.	.	.	.	.	.	.	.	.	.	.	SYNCTIME	41	125.00	418.20	cyz.edf	RIGHT	2147	11400557	Full Trial Period	11398410	77	Trial: 77	11398410	103	ÐÅ·â	Ïà¿ò	ÓÍ»­	f	j
cyz	.	.	.	.	.	.	.	.	.	.	10	.	.	.	false	false	Message: 582ms	12.48	56.72	220	640	493.70	472.90	1	1022.30	421	121.30	420.50	INVISIBLE_BOUNDARY[1]	582	.	.	cyz.edf	RIGHT	2147	11400557	Full Trial Period	11398410	77	Trial: 77	11398410	103	ÐÅ·â	Ïà¿ò	ÓÍ»­	f	j
cyz	.	.	.	.	.	.	.	.	.	.	11	.	.	.	false	false	Message: 591ms	12.48	56.72	220	640	493.70	472.90	1	1022.30	421	121.30	420.50	SYNCTIME	591	.	.	cyz.edf	RIGHT	2147	11400557	Full Trial Period	11398410	77	Trial: 77	11398410	103	ÐÅ·â	Ïà¿ò	ÓÍ»­	f	j
cyz	.	.	.	.	.	.	.	.	.	.	12	.	.	.	false	false	Message: 1306ms	2.56	12.94	198	1484	878.70	426.90	4	916.60	1287	917.80	361.20	INVISIBLE_BOUNDARY[2]	1306	.	.	cyz.edf	RIGHT	2147	11400557	Full Trial Period	11398410	77	Trial: 77	11398410	103	ÐÅ·â	Ïà¿ò	ÓÍ»­	f	j
cyz	105	1420	2	1316	.	.	.	.	.	.	13	.	.	.	false	false	Message: 1316ms	2.56	12.94	198	1484	878.70	426.90	4	916.60	1287	917.80	361.20	SYNCTIME	1316	.	.	cyz.edf	RIGHT	2147	11400557	Full Trial Period	11398410	77	Trial: 77	11398410	103	ÐÅ·â	Ïà¿ò	ÓÍ»­	f	j
cyz	.	.	.	.	31	2145	8	2115	128.30	410.80	14	.	.	.	false	false	Message: 2128ms	.	.	.	.	.	.	.	.	.	.	.	KEYBOARD	2128	128.30	410.80	cyz.edf	RIGHT	2147	11400557	Full Trial Period	11398410	77	Trial: 77	11398410	103	ÐÅ·â	Ïà¿ò	ÓÍ»­	f	j
cyz	.	.	.	.	.	.	.	.	.	.	15	.	.	.	false	false	Message: 2198ms	.	.	.	.	.	.	.	.	.	.	.	TRIAL_RESULT 0	2198	.	.	cyz.edf	RIGHT	2147	11400557	Full Trial Period	11398410	77	Trial: 77	11398410	103	ÐÅ·â	Ïà¿ò	ÓÍ»­	f	j
cyz	.	.	.	.	.	.	.	.	.	.	1	.	.	.	false	false	Message: -15ms	.	.	.	.	.	.	.	.	.	.	.	TRIALID 77	-15	.	.	cyz.edf	RIGHT	2028	11404069	Full Trial Period	11402041	78	Trial: 78	11402041	126	µÆÁý	èÖ×Ó	ÑÀ¸à	f	f
cyz	.	.	.	.	.	.	.	.	.	.	2	.	.	.	false	false	Message: -1ms	.	.	.	.	.	.	.	.	.	.	.	RECCFG CR 1000 2 0 R	-1	.	.	cyz.edf	RIGHT	2028	11404069	Full Trial Period	11402041	78	Trial: 78	11402041	126	µÆÁý	èÖ×Ó	ÑÀ¸à	f	f
cyz	.	.	.	.	.	.	.	.	.	.	3	.	.	.	false	false	Message: -1ms	.	.	.	.	.	.	.	.	.	.	.	ELCLCFG TOWER	-1	.	.	cyz.edf	RIGHT	2028	11404069	Full Trial Period	11402041	78	Trial: 78	11402041	126	µÆÁý	èÖ×Ó	ÑÀ¸à	f	f
cyz	.	.	.	.	.	.	.	.	.	.	4	.	.	.	false	false	Message: -1ms	.	.	.	.	.	.	.	.	.	.	.	GAZE_COORDS 0.00 0.00 1023.00 767.00	-1	.	.	cyz.edf	RIGHT	2028	11404069	Full Trial Period	11402041	78	Trial: 78	11402041	126	µÆÁý	èÖ×Ó	ÑÀ¸à	f	f
cyz	.	.	.	.	.	.	.	.	.	.	5	.	.	.	false	false	Message: -1ms	.	.	.	.	.	.	.	.	.	.	.	THRESHOLDS R 107 215	-1	.	.	cyz.edf	RIGHT	2028	11404069	Full Trial Period	11402041	78	Trial: 78	11402041	126	µÆÁý	èÖ×Ó	ÑÀ¸à	f	f
cyz	.	.	.	.	.	.	.	.	.	.	6	.	.	.	false	false	Message: -1ms	.	.	.	.	.	.	.	.	.	.	.	ELCL_PROC CENTROID (3)	-1	.	.	cyz.edf	RIGHT	2028	11404069	Full Trial Period	11402041	78	Trial: 78	11402041	126	µÆÁý	èÖ×Ó	ÑÀ¸à	f	f
cyz	.	.	.	.	.	.	.	.	.	.	7	.	.	.	false	false	Message: -1ms	.	.	.	.	.	.	.	.	.	.	.	ELCL_PCR_PARAM 5 3.0	-1	.	.	cyz.edf	RIGHT	2028	11404069	Full Trial Period	11402041	78	Trial: 78	11402041	126	µÆÁý	èÖ×Ó	ÑÀ¸à	f	f
cyz	.	.	.	.	.	.	.	.	.	.	8	.	.	.	false	true	Message: 0ms	.	.	.	.	.	.	.	.	.	.	.	!MODE RECORD CR 1000 2 0 R	0	.	.	cyz.edf	RIGHT	2028	11404069	Full Trial Period	11402041	78	Trial: 78	11402041	126	µÆÁý	èÖ×Ó	ÑÀ¸à	f	f
cyz	.	.	.	.	223	229	1	7	165.80	405.00	9	.	.	.	false	false	Message: 42ms	.	.	.	.	.	.	.	.	.	.	.	SYNCTIME	42	165.80	405.00	cyz.edf	RIGHT	2028	11404069	Full Trial Period	11402041	78	Trial: 78	11402041	126	µÆÁý	èÖ×Ó	ÑÀ¸à	f	f
cyz	.	.	.	.	.	.	.	.	.	.	10	.	.	.	false	false	Message: 631ms	14.56	55.98	260	697	566.40	371.40	2	969.40	438	134.20	421.20	INVISIBLE_BOUNDARY[1]	631	.	.	cyz.edf	RIGHT	2028	11404069	Full Trial Period	11402041	78	Trial: 78	11402041	126	µÆÁý	èÖ×Ó	ÑÀ¸à	f	f
cyz	.	.	.	.	.	.	.	.	.	.	11	.	.	.	false	false	Message: 635ms	14.56	55.98	260	697	566.40	371.40	2	969.40	438	134.20	421.20	SYNCTIME	635	.	.	cyz.edf	RIGHT	2028	11404069	Full Trial Period	11402041	78	Trial: 78	11402041	126	µÆÁý	èÖ×Ó	ÑÀ¸à	f	f
cyz	.	.	.	.	.	.	.	.	.	.	12	.	.	.	false	false	Message: 1254ms	9.85	34.32	287	1497	796.20	404.70	4	794.60	1211	508.10	367.90	INVISIBLE_BOUNDARY[2]	1254	.	.	cyz.edf	RIGHT	2028	11404069	Full Trial Period	11402041	78	Trial: 78	11402041	126	µÆÁý	èÖ×Ó	ÑÀ¸à	f	f
cyz	.	.	.	.	.	.	.	.	.	.	13	.	.	.	false	false	Message: 1259ms	9.85	34.32	287	1497	796.20	404.70	4	794.60	1211	508.10	367.90	SYNCTIME	1259	.	.	cyz.edf	RIGHT	2028	11404069	Full Trial Period	11402041	78	Trial: 78	11402041	126	µÆÁý	èÖ×Ó	ÑÀ¸à	f	f
cyz	.	.	.	.	138	2026	7	1889	459.00	348.50	14	.	.	.	false	false	Message: 2009ms	.	.	.	.	.	.	.	.	.	.	.	KEYBOARD	2009	459.00	348.50	cyz.edf	RIGHT	2028	11404069	Full Trial Period	11402041	78	Trial: 78	11402041	126	µÆÁý	èÖ×Ó	ÑÀ¸à	f	f
cyz	.	.	.	.	.	.	.	.	.	.	15	.	.	.	false	false	Message: 2068ms	.	.	.	.	.	.	.	.	.	.	.	TRIAL_RESULT 0	2068	.	.	cyz.edf	RIGHT	2028	11404069	Full Trial Period	11402041	78	Trial: 78	11402041	126	µÆÁý	èÖ×Ó	ÑÀ¸à	f	f
cyz	.	.	.	.	.	.	.	.	.	.	1	.	.	.	false	false	Message: -15ms	.	.	.	.	.	.	.	.	.	.	.	TRIALID 78	-15	.	.	cyz.edf	RIGHT	1764	11407254	Full Trial Period	11405490	79	Trial: 79	11405490	3	Ð¬×Ó	ÆøÇò	µÆÅÝ	j	j
cyz	.	.	.	.	.	.	.	.	.	.	2	.	.	.	false	false	Message: -1ms	.	.	.	.	.	.	.	.	.	.	.	RECCFG CR 1000 2 0 R	-1	.	.	cyz.edf	RIGHT	1764	11407254	Full Trial Period	11405490	79	Trial: 79	11405490	3	Ð¬×Ó	ÆøÇò	µÆÅÝ	j	j
cyz	.	.	.	.	.	.	.	.	.	.	3	.	.	.	false	false	Message: -1ms	.	.	.	.	.	.	.	.	.	.	.	ELCLCFG TOWER	-1	.	.	cyz.edf	RIGHT	1764	11407254	Full Trial Period	11405490	79	Trial: 79	11405490	3	Ð¬×Ó	ÆøÇò	µÆÅÝ	j	j
cyz	.	.	.	.	.	.	.	.	.	.	4	.	.	.	false	false	Message: -1ms	.	.	.	.	.	.	.	.	.	.	.	GAZE_COORDS 0.00 0.00 1023.00 767.00	-1	.	.	cyz.edf	RIGHT	1764	11407254	Full Trial Period	11405490	79	Trial: 79	11405490	3	Ð¬×Ó	ÆøÇò	µÆÅÝ	j	j
cyz	.	.	.	.	.	.	.	.	.	.	5	.	.	.	false	false	Message: -1ms	.	.	.	.	.	.	.	.	.	.	.	THRESHOLDS R 107 215	-1	.	.	cyz.edf	RIGHT	1764	11407254	Full Trial Period	11405490	79	Trial: 79	11405490	3	Ð¬×Ó	ÆøÇò	µÆÅÝ	j	j
cyz	.	.	.	.	.	.	.	.	.	.	6	.	.	.	false	false	Message: -1ms	.	.	.	.	.	.	.	.	.	.	.	ELCL_PROC CENTROID (3)	-1	.	.	cyz.edf	RIGHT	1764	11407254	Full Trial Period	11405490	79	Trial: 79	11405490	3	Ð¬×Ó	ÆøÇò	µÆÅÝ	j	j
cyz	.	.	.	.	.	.	.	.	.	.	7	.	.	.	false	false	Message: -1ms	.	.	.	.	.	.	.	.	.	.	.	ELCL_PCR_PARAM 5 3.0	-1	.	.	cyz.edf	RIGHT	1764	11407254	Full Trial Period	11405490	79	Trial: 79	11405490	3	Ð¬×Ó	ÆøÇò	µÆÅÝ	j	j
cyz	.	.	.	.	.	.	.	.	.	.	8	.	.	.	false	true	Message: 0ms	.	.	.	.	.	.	.	.	.	.	.	!MODE RECORD CR 1000 2 0 R	0	.	.	cyz.edf	RIGHT	1764	11407254	Full Trial Period	11405490	79	Trial: 79	11405490	3	Ð¬×Ó	ÆøÇò	µÆÅÝ	j	j
cyz	.	.	.	.	271	277	1	7	126.70	427.50	9	.	.	.	false	false	Message: 43ms	.	.	.	.	.	.	.	.	.	.	.	SYNCTIME	43	126.70	427.50	cyz.edf	RIGHT	1764	11407254	Full Trial Period	11405490	79	Trial: 79	11405490	3	Ð¬×Ó	ÆøÇò	µÆÅÝ	j	j
cyz	.	.	.	.	.	.	.	.	.	.	10	.	.	.	false	false	Message: 635ms	3.64	20.59	177	673	570.20	395.80	2	924.60	497	656.90	335.50	INVISIBLE_BOUNDARY[1]	635	.	.	cyz.edf	RIGHT	1764	11407254	Full Trial Period	11405490	79	Trial: 79	11405490	3	Ð¬×Ó	ÆøÇò	µÆÅÝ	j	j
cyz	.	.	.	.	.	.	.	.	.	.	11	.	.	.	false	false	Message: 642ms	3.64	20.59	177	673	570.20	395.80	2	924.60	497	656.90	335.50	SYNCTIME	642	.	.	cyz.edf	RIGHT	1764	11407254	Full Trial Period	11405490	79	Trial: 79	11405490	3	Ð¬×Ó	ÆøÇò	µÆÅÝ	j	j
cyz	.	.	.	.	.	.	.	.	.	.	12	.	.	.	false	false	Message: 1362ms	12.41	45.80	271	1438	894.80	401.60	4	899.90	1168	526.70	360.90	INVISIBLE_BOUNDARY[2]	1362	.	.	cyz.edf	RIGHT	1764	11407254	Full Trial Period	11405490	79	Trial: 79	11405490	3	Ð¬×Ó	ÆøÇò	µÆÅÝ	j	j
cyz	.	.	.	.	.	.	.	.	.	.	13	.	.	.	false	false	Message: 1368ms	12.41	45.80	271	1438	894.80	401.60	4	899.90	1168	526.70	360.90	SYNCTIME	1368	.	.	cyz.edf	RIGHT	1764	11407254	Full Trial Period	11405490	79	Trial: 79	11405490	3	Ð¬×Ó	ÆøÇò	µÆÅÝ	j	j
cyz	.	.	.	.	91	1745	6	1655	876.20	370.30	14	.	.	.	false	false	Message: 1745ms	.	.	.	.	.	.	.	.	.	.	.	KEYBOARD	1745	.	.	cyz.edf	RIGHT	1764	11407254	Full Trial Period	11405490	79	Trial: 79	11405490	3	Ð¬×Ó	ÆøÇò	µÆÅÝ	j	j
cyz	.	.	.	.	.	.	.	.	.	.	15	.	.	.	false	false	Message: 1811ms	.	.	.	.	.	.	.	.	.	.	.	TRIAL_RESULT 0	1811	.	.	cyz.edf	RIGHT	1764	11407254	Full Trial Period	11405490	79	Trial: 79	11405490	3	Ð¬×Ó	ÆøÇò	µÆÅÝ	j	j
cyz	.	.	.	.	.	.	.	.	.	.	1	.	.	.	false	false	Message: -16ms	.	.	.	.	.	.	.	.	.	.	.	TRIALID 79	-16	.	.	cyz.edf	RIGHT	2316	11410981	Full Trial Period	11408665	80	Trial: 80	11408665	138	ÂøÍ·	èÖ×Ó	Ïû·ÀË¨	f	f
cyz	.	.	.	.	.	.	.	.	.	.	2	.	.	.	false	false	Message: -1ms	.	.	.	.	.	.	.	.	.	.	.	RECCFG CR 1000 2 0 R	-1	.	.	cyz.edf	RIGHT	2316	11410981	Full Trial Period	11408665	80	Trial: 80	11408665	138	ÂøÍ·	èÖ×Ó	Ïû·ÀË¨	f	f
cyz	.	.	.	.	.	.	.	.	.	.	3	.	.	.	false	false	Message: -1ms	.	.	.	.	.	.	.	.	.	.	.	ELCLCFG TOWER	-1	.	.	cyz.edf	RIGHT	2316	11410981	Full Trial Period	11408665	80	Trial: 80	11408665	138	ÂøÍ·	èÖ×Ó	Ïû·ÀË¨	f	f
cyz	.	.	.	.	.	.	.	.	.	.	4	.	.	.	false	false	Message: -1ms	.	.	.	.	.	.	.	.	.	.	.	GAZE_COORDS 0.00 0.00 1023.00 767.00	-1	.	.	cyz.edf	RIGHT	2316	11410981	Full Trial Period	11408665	80	Trial: 80	11408665	138	ÂøÍ·	èÖ×Ó	Ïû·ÀË¨	f	f
cyz	.	.	.	.	.	.	.	.	.	.	5	.	.	.	false	false	Message: -1ms	.	.	.	.	.	.	.	.	.	.	.	THRESHOLDS R 107 215	-1	.	.	cyz.edf	RIGHT	2316	11410981	Full Trial Period	11408665	80	Trial: 80	11408665	138	ÂøÍ·	èÖ×Ó	Ïû·ÀË¨	f	f
cyz	.	.	.	.	.	.	.	.	.	.	6	.	.	.	false	false	Message: -1ms	.	.	.	.	.	.	.	.	.	.	.	ELCL_PROC CENTROID (3)	-1	.	.	cyz.edf	RIGHT	2316	11410981	Full Trial Period	11408665	80	Trial: 80	11408665	138	ÂøÍ·	èÖ×Ó	Ïû·ÀË¨	f	f
cyz	.	.	.	.	.	.	.	.	.	.	7	.	.	.	false	false	Message: -1ms	.	.	.	.	.	.	.	.	.	.	.	ELCL_PCR_PARAM 5 3.0	-1	.	.	cyz.edf	RIGHT	2316	11410981	Full Trial Period	11408665	80	Trial: 80	11408665	138	ÂøÍ·	èÖ×Ó	Ïû·ÀË¨	f	f
cyz	.	.	.	.	.	.	.	.	.	.	8	.	.	.	false	true	Message: 0ms	.	.	.	.	.	.	.	.	.	.	.	!MODE RECORD CR 1000 2 0 R	0	.	.	cyz.edf	RIGHT	2316	11410981	Full Trial Period	11408665	80	Trial: 80	11408665	138	ÂøÍ·	èÖ×Ó	Ïû·ÀË¨	f	f
cyz	.	.	.	.	365	371	1	7	119.20	433.10	9	.	.	.	false	false	Message: 43ms	.	.	.	.	.	.	.	.	.	.	.	SYNCTIME	43	119.20	433.10	cyz.edf	RIGHT	2316	11410981	Full Trial Period	11408665	80	Trial: 80	11408665	138	ÂøÍ·	èÖ×Ó	Ïû·ÀË¨	f	f
cyz	.	.	.	.	.	.	.	.	.	.	10	.	.	.	false	false	Message: 876ms	0.63	3.87	163	1026	537.60	361.70	2	957.40	864	525.30	348.40	INVISIBLE_BOUNDARY[1]	876	.	.	cyz.edf	RIGHT	2316	11410981	Full Trial Period	11408665	80	Trial: 80	11408665	138	ÂøÍ·	èÖ×Ó	Ïû·ÀË¨	f	f
cyz	.	.	.	.	.	.	.	.	.	.	11	.	.	.	false	false	Message: 884ms	0.63	3.87	163	1026	537.60	361.70	2	957.40	864	525.30	348.40	SYNCTIME	884	.	.	cyz.edf	RIGHT	2316	11410981	Full Trial Period	11408665	80	Trial: 80	11408665	138	ÂøÍ·	èÖ×Ó	Ïû·ÀË¨	f	f
cyz	.	.	.	.	.	.	.	.	.	.	12	.	.	.	false	false	Message: 1690ms	1.39	6.98	199	1875	812.70	359.50	5	883.60	1677	789.20	326.50	INVISIBLE_BOUNDARY[2]	1690	.	.	cyz.edf	RIGHT	2316	11410981	Full Trial Period	11408665	80	Trial: 80	11408665	138	ÂøÍ·	èÖ×Ó	Ïû·ÀË¨	f	f
cyz	106	1803	2	1698	.	.	.	.	.	.	13	.	.	.	false	false	Message: 1701ms	1.39	6.98	199	1875	812.70	359.50	5	883.60	1677	789.20	326.50	SYNCTIME	1701	.	.	cyz.edf	RIGHT	2316	11410981	Full Trial Period	11408665	80	Trial: 80	11408665	138	ÂøÍ·	èÖ×Ó	Ïû·ÀË¨	f	f
cyz	.	.	.	.	121	2314	9	2194	362.30	371.00	14	.	.	.	false	false	Message: 2297ms	.	.	.	.	.	.	.	.	.	.	.	KEYBOARD	2297	362.30	371.00	cyz.edf	RIGHT	2316	11410981	Full Trial Period	11408665	80	Trial: 80	11408665	138	ÂøÍ·	èÖ×Ó	Ïû·ÀË¨	f	f
cyz	.	.	.	.	.	.	.	.	.	.	15	.	.	.	false	false	Message: 2402ms	.	.	.	.	.	.	.	.	.	.	.	TRIAL_RESULT 0	2402	.	.	cyz.edf	RIGHT	2316	11410981	Full Trial Period	11408665	80	Trial: 80	11408665	138	ÂøÍ·	èÖ×Ó	Ïû·ÀË¨	f	f
cyz	.	.	.	.	.	.	.	.	.	.	1	.	.	.	false	false	Message: -17ms	.	.	.	.	.	.	.	.	.	.	.	TRIALID 80	-17	.	.	cyz.edf	RIGHT	3139	11415596	Full Trial Period	11412457	81	Trial: 81	11412457	36	°ô°ôÌÇ	ÊÖÖ¸	·¨Ê½³¤¹÷	j	j
cyz	.	.	.	.	.	.	.	.	.	.	2	.	.	.	false	false	Message: -1ms	.	.	.	.	.	.	.	.	.	.	.	RECCFG CR 1000 2 0 R	-1	.	.	cyz.edf	RIGHT	3139	11415596	Full Trial Period	11412457	81	Trial: 81	11412457	36	°ô°ôÌÇ	ÊÖÖ¸	·¨Ê½³¤¹÷	j	j
cyz	.	.	.	.	.	.	.	.	.	.	3	.	.	.	false	false	Message: -1ms	.	.	.	.	.	.	.	.	.	.	.	ELCLCFG TOWER	-1	.	.	cyz.edf	RIGHT	3139	11415596	Full Trial Period	11412457	81	Trial: 81	11412457	36	°ô°ôÌÇ	ÊÖÖ¸	·¨Ê½³¤¹÷	j	j
cyz	.	.	.	.	.	.	.	.	.	.	4	.	.	.	false	false	Message: -1ms	.	.	.	.	.	.	.	.	.	.	.	GAZE_COORDS 0.00 0.00 1023.00 767.00	-1	.	.	cyz.edf	RIGHT	3139	11415596	Full Trial Period	11412457	81	Trial: 81	11412457	36	°ô°ôÌÇ	ÊÖÖ¸	·¨Ê½³¤¹÷	j	j
cyz	.	.	.	.	.	.	.	.	.	.	5	.	.	.	false	false	Message: -1ms	.	.	.	.	.	.	.	.	.	.	.	THRESHOLDS R 107 215	-1	.	.	cyz.edf	RIGHT	3139	11415596	Full Trial Period	11412457	81	Trial: 81	11412457	36	°ô°ôÌÇ	ÊÖÖ¸	·¨Ê½³¤¹÷	j	j
cyz	.	.	.	.	.	.	.	.	.	.	6	.	.	.	false	false	Message: -1ms	.	.	.	.	.	.	.	.	.	.	.	ELCL_PROC CENTROID (3)	-1	.	.	cyz.edf	RIGHT	3139	11415596	Full Trial Period	11412457	81	Trial: 81	11412457	36	°ô°ôÌÇ	ÊÖÖ¸	·¨Ê½³¤¹÷	j	j
cyz	.	.	.	.	.	.	.	.	.	.	7	.	.	.	false	false	Message: -1ms	.	.	.	.	.	.	.	.	.	.	.	ELCL_PCR_PARAM 5 3.0	-1	.	.	cyz.edf	RIGHT	3139	11415596	Full Trial Period	11412457	81	Trial: 81	11412457	36	°ô°ôÌÇ	ÊÖÖ¸	·¨Ê½³¤¹÷	j	j
cyz	.	.	.	.	.	.	.	.	.	.	8	.	.	.	false	true	Message: 0ms	.	.	.	.	.	.	.	.	.	.	.	!MODE RECORD CR 1000 2 0 R	0	.	.	cyz.edf	RIGHT	3139	11415596	Full Trial Period	11412457	81	Trial: 81	11412457	36	°ô°ôÌÇ	ÊÖÖ¸	·¨Ê½³¤¹÷	j	j
cyz	.	.	.	.	348	354	1	7	147.10	414.20	9	.	.	.	false	false	Message: 42ms	.	.	.	.	.	.	.	.	.	.	.	SYNCTIME	42	147.10	414.20	cyz.edf	RIGHT	3139	11415596	Full Trial Period	11412457	81	Trial: 81	11412457	36	°ô°ôÌÇ	ÊÖÖ¸	·¨Ê½³¤¹÷	j	j
cyz	.	.	.	.	.	.	.	.	.	.	10	.	.	.	false	false	Message: 517ms	3.86	16.36	236	741	510.60	476.40	2	858.30	506	537.70	367.50	INVISIBLE_BOUNDARY[1]	517	.	.	cyz.edf	RIGHT	3139	11415596	Full Trial Period	11412457	81	Trial: 81	11412457	36	°ô°ôÌÇ	ÊÖÖ¸	·¨Ê½³¤¹÷	j	j
cyz	.	.	.	.	.	.	.	.	.	.	11	.	.	.	false	false	Message: 525ms	3.86	16.36	236	741	510.60	476.40	2	858.30	506	537.70	367.50	SYNCTIME	525	.	.	cyz.edf	RIGHT	3139	11415596	Full Trial Period	11412457	81	Trial: 81	11412457	36	°ô°ôÌÇ	ÊÖÖ¸	·¨Ê½³¤¹÷	j	j
cyz	.	.	.	.	.	.	.	.	.	.	12	.	.	.	false	false	Message: 2059ms	14.46	61.81	234	2107	961.80	465.60	7	921.70	1874	539.00	356.00	INVISIBLE_BOUNDARY[2]	2059	.	.	cyz.edf	RIGHT	3139	11415596	Full Trial Period	11412457	81	Trial: 81	11412457	36	°ô°ôÌÇ	ÊÖÖ¸	·¨Ê½³¤¹÷	j	j
cyz	.	.	.	.	.	.	.	.	.	.	13	.	.	.	false	false	Message: 2067ms	14.46	61.81	234	2107	961.80	465.60	7	921.70	1874	539.00	356.00	SYNCTIME	2067	.	.	cyz.edf	RIGHT	3139	11415596	Full Trial Period	11412457	81	Trial: 81	11412457	36	°ô°ôÌÇ	ÊÖÖ¸	·¨Ê½³¤¹÷	j	j
cyz	.	.	.	.	.	.	.	.	.	.	14	.	.	.	false	false	Message: 3121ms	5.09	32.22	158	3137	518.90	427.90	11	753.70	2980	388.10	357.70	KEYBOARD	3121	.	.	cyz.edf	RIGHT	3139	11415596	Full Trial Period	11412457	81	Trial: 81	11412457	36	°ô°ôÌÇ	ÊÖÖ¸	·¨Ê½³¤¹÷	j	j
cyz	.	.	.	.	.	.	.	.	.	.	15	.	.	.	false	false	Message: 3186ms	.	.	.	.	.	.	.	.	.	.	.	TRIAL_RESULT 0	3186	.	.	cyz.edf	RIGHT	3139	11415596	Full Trial Period	11412457	81	Trial: 81	11412457	36	°ô°ôÌÇ	ÊÖÖ¸	·¨Ê½³¤¹÷	j	j
cyz	.	.	.	.	.	.	.	.	.	.	1	.	.	.	false	false	Message: -1019ms	.	.	.	.	.	.	.	.	.	.	.	TRIALID 81	-1019	.	.	cyz.edf	RIGHT	2658	11420742	Full Trial Period	11418084	82	Trial: 82	11418084	86	¶ú»ú	Ð¬´ø	öÏÓãË¿	f	j
cyz	.	.	.	.	.	.	.	.	.	.	2	.	.	.	false	false	Message: -17ms	.	.	.	.	.	.	.	.	.	.	.	NO Reply is disabled for function eyecmd_printf	-17	.	.	cyz.edf	RIGHT	2658	11420742	Full Trial Period	11418084	82	Trial: 82	11418084	86	¶ú»ú	Ð¬´ø	öÏÓãË¿	f	j
cyz	.	.	.	.	.	.	.	.	.	.	3	.	.	.	false	false	Message: -1ms	.	.	.	.	.	.	.	.	.	.	.	RECCFG CR 1000 2 0 R	-1	.	.	cyz.edf	RIGHT	2658	11420742	Full Trial Period	11418084	82	Trial: 82	11418084	86	¶ú»ú	Ð¬´ø	öÏÓãË¿	f	j
cyz	.	.	.	.	.	.	.	.	.	.	4	.	.	.	false	false	Message: -1ms	.	.	.	.	.	.	.	.	.	.	.	ELCLCFG TOWER	-1	.	.	cyz.edf	RIGHT	2658	11420742	Full Trial Period	11418084	82	Trial: 82	11418084	86	¶ú»ú	Ð¬´ø	öÏÓãË¿	f	j
cyz	.	.	.	.	.	.	.	.	.	.	5	.	.	.	false	false	Message: -1ms	.	.	.	.	.	.	.	.	.	.	.	GAZE_COORDS 0.00 0.00 1023.00 767.00	-1	.	.	cyz.edf	RIGHT	2658	11420742	Full Trial Period	11418084	82	Trial: 82	11418084	86	¶ú»ú	Ð¬´ø	öÏÓãË¿	f	j
cyz	.	.	.	.	.	.	.	.	.	.	6	.	.	.	false	false	Message: -1ms	.	.	.	.	.	.	.	.	.	.	.	THRESHOLDS R 107 215	-1	.	.	cyz.edf	RIGHT	2658	11420742	Full Trial Period	11418084	82	Trial: 82	11418084	86	¶ú»ú	Ð¬´ø	öÏÓãË¿	f	j
cyz	.	.	.	.	.	.	.	.	.	.	7	.	.	.	false	false	Message: -1ms	.	.	.	.	.	.	.	.	.	.	.	ELCL_PROC CENTROID (3)	-1	.	.	cyz.edf	RIGHT	2658	11420742	Full Trial Period	11418084	82	Trial: 82	11418084	86	¶ú»ú	Ð¬´ø	öÏÓãË¿	f	j
cyz	.	.	.	.	.	.	.	.	.	.	8	.	.	.	false	false	Message: -1ms	.	.	.	.	.	.	.	.	.	.	.	ELCL_PCR_PARAM 5 3.0	-1	.	.	cyz.edf	RIGHT	2658	11420742	Full Trial Period	11418084	82	Trial: 82	11418084	86	¶ú»ú	Ð¬´ø	öÏÓãË¿	f	j
cyz	.	.	.	.	.	.	.	.	.	.	9	.	.	.	false	true	Message: 0ms	.	.	.	.	.	.	.	.	.	.	.	!MODE RECORD CR 1000 2 0 R	0	.	.	cyz.edf	RIGHT	2658	11420742	Full Trial Period	11418084	82	Trial: 82	11418084	86	¶ú»ú	Ð¬´ø	öÏÓãË¿	f	j
cyz	.	.	.	.	344	350	1	7	109.70	438.20	10	.	.	.	false	false	Message: 48ms	.	.	.	.	.	.	.	.	.	.	.	SYNCTIME	48	109.70	438.20	cyz.edf	RIGHT	2658	11420742	Full Trial Period	11418084	82	Trial: 82	11418084	86	¶ú»ú	Ð¬´ø	öÏÓãË¿	f	j
cyz	.	.	.	.	.	.	.	.	.	.	11	.	.	.	false	false	Message: 518ms	1.45	7.17	202	706	584.70	368.80	2	848.80	505	616.70	341.90	INVISIBLE_BOUNDARY[1]	518	.	.	cyz.edf	RIGHT	2658	11420742	Full Trial Period	11418084	82	Trial: 82	11418084	86	¶ú»ú	Ð¬´ø	öÏÓãË¿	f	j
cyz	.	.	.	.	.	.	.	.	.	.	12	.	.	.	false	false	Message: 522ms	1.45	7.17	202	706	584.70	368.80	2	848.80	505	616.70	341.90	SYNCTIME	522	.	.	cyz.edf	RIGHT	2658	11420742	Full Trial Period	11418084	82	Trial: 82	11418084	86	¶ú»ú	Ð¬´ø	öÏÓãË¿	f	j
cyz	.	.	.	.	.	.	.	.	.	.	13	.	.	.	false	false	Message: 1382ms	9.75	36.51	267	1431	794.60	418.60	4	823.80	1165	511.40	367.10	INVISIBLE_BOUNDARY[2]	1382	.	.	cyz.edf	RIGHT	2658	11420742	Full Trial Period	11418084	82	Trial: 82	11418084	86	¶ú»ú	Ð¬´ø	öÏÓãË¿	f	j
cyz	.	.	.	.	.	.	.	.	.	.	14	.	.	.	false	false	Message: 1388ms	9.75	36.51	267	1431	794.60	418.60	4	823.80	1165	511.40	367.10	SYNCTIME	1388	.	.	cyz.edf	RIGHT	2658	11420742	Full Trial Period	11418084	82	Trial: 82	11418084	86	¶ú»ú	Ð¬´ø	öÏÓãË¿	f	j
cyz	.	.	.	.	254	2656	9	2403	446.60	323.40	15	.	.	.	false	false	Message: 2638ms	.	.	.	.	.	.	.	.	.	.	.	KEYBOARD	2638	446.60	323.40	cyz.edf	RIGHT	2658	11420742	Full Trial Period	11418084	82	Trial: 82	11418084	86	¶ú»ú	Ð¬´ø	öÏÓãË¿	f	j
cyz	.	.	.	.	.	.	.	.	.	.	16	.	.	.	false	false	Message: 2701ms	.	.	.	.	.	.	.	.	.	.	.	TRIAL_RESULT 0	2701	.	.	cyz.edf	RIGHT	2658	11420742	Full Trial Period	11418084	82	Trial: 82	11418084	86	¶ú»ú	Ð¬´ø	öÏÓãË¿	f	j
cyz	.	.	.	.	.	.	.	.	.	.	1	.	.	.	false	false	Message: -20ms	.	.	.	.	.	.	.	.	.	.	.	TRIALID 82	-20	.	.	cyz.edf	RIGHT	1762	11424254	Full Trial Period	11422492	83	Trial: 83	11422492	127	×©¿é	ôÕ×Ó	´½¸à	j	f
cyz	.	.	.	.	.	.	.	.	.	.	2	.	.	.	false	false	Message: -1ms	.	.	.	.	.	.	.	.	.	.	.	RECCFG CR 1000 2 0 R	-1	.	.	cyz.edf	RIGHT	1762	11424254	Full Trial Period	11422492	83	Trial: 83	11422492	127	×©¿é	ôÕ×Ó	´½¸à	j	f
cyz	.	.	.	.	.	.	.	.	.	.	3	.	.	.	false	false	Message: -1ms	.	.	.	.	.	.	.	.	.	.	.	ELCLCFG TOWER	-1	.	.	cyz.edf	RIGHT	1762	11424254	Full Trial Period	11422492	83	Trial: 83	11422492	127	×©¿é	ôÕ×Ó	´½¸à	j	f
cyz	.	.	.	.	.	.	.	.	.	.	4	.	.	.	false	false	Message: -1ms	.	.	.	.	.	.	.	.	.	.	.	GAZE_COORDS 0.00 0.00 1023.00 767.00	-1	.	.	cyz.edf	RIGHT	1762	11424254	Full Trial Period	11422492	83	Trial: 83	11422492	127	×©¿é	ôÕ×Ó	´½¸à	j	f
cyz	.	.	.	.	.	.	.	.	.	.	5	.	.	.	false	false	Message: -1ms	.	.	.	.	.	.	.	.	.	.	.	THRESHOLDS R 107 215	-1	.	.	cyz.edf	RIGHT	1762	11424254	Full Trial Period	11422492	83	Trial: 83	11422492	127	×©¿é	ôÕ×Ó	´½¸à	j	f
cyz	.	.	.	.	.	.	.	.	.	.	6	.	.	.	false	false	Message: -1ms	.	.	.	.	.	.	.	.	.	.	.	ELCL_PROC CENTROID (3)	-1	.	.	cyz.edf	RIGHT	1762	11424254	Full Trial Period	11422492	83	Trial: 83	11422492	127	×©¿é	ôÕ×Ó	´½¸à	j	f
cyz	.	.	.	.	.	.	.	.	.	.	7	.	.	.	false	false	Message: -1ms	.	.	.	.	.	.	.	.	.	.	.	ELCL_PCR_PARAM 5 3.0	-1	.	.	cyz.edf	RIGHT	1762	11424254	Full Trial Period	11422492	83	Trial: 83	11422492	127	×©¿é	ôÕ×Ó	´½¸à	j	f
cyz	.	.	.	.	.	.	.	.	.	.	8	.	.	.	false	true	Message: 0ms	.	.	.	.	.	.	.	.	.	.	.	!MODE RECORD CR 1000 2 0 R	0	.	.	cyz.edf	RIGHT	1762	11424254	Full Trial Period	11422492	83	Trial: 83	11422492	127	×©¿é	ôÕ×Ó	´½¸à	j	f
cyz	.	.	.	.	337	343	1	7	129.90	428.80	9	.	.	.	false	false	Message: 47ms	.	.	.	.	.	.	.	.	.	.	.	SYNCTIME	47	129.90	428.80	cyz.edf	RIGHT	1762	11424254	Full Trial Period	11422492	83	Trial: 83	11422492	127	×©¿é	ôÕ×Ó	´½¸à	j	f
cyz	.	.	.	.	.	.	.	.	.	.	10	.	.	.	false	false	Message: 399ms	13.12	44.34	296	639	525.40	428.60	1	881.60	344	131.00	429.30	INVISIBLE_BOUNDARY[1]	399	.	.	cyz.edf	RIGHT	1762	11424254	Full Trial Period	11422492	83	Trial: 83	11422492	127	×©¿é	ôÕ×Ó	´½¸à	j	f
cyz	.	.	.	.	.	.	.	.	.	.	11	.	.	.	false	false	Message: 405ms	13.12	44.34	296	639	525.40	428.60	1	881.60	344	131.00	429.30	SYNCTIME	405	.	.	cyz.edf	RIGHT	1762	11424254	Full Trial Period	11422492	83	Trial: 83	11422492	127	×©¿é	ôÕ×Ó	´½¸à	j	f
cyz	.	.	.	.	.	.	.	.	.	.	12	.	.	.	false	false	Message: 1145ms	12.98	49.53	262	1222	912.70	422.30	2	789.50	961	527.40	372.60	INVISIBLE_BOUNDARY[2]	1145	.	.	cyz.edf	RIGHT	1762	11424254	Full Trial Period	11422492	83	Trial: 83	11422492	127	×©¿é	ôÕ×Ó	´½¸à	j	f
cyz	.	.	.	.	.	.	.	.	.	.	13	.	.	.	false	false	Message: 1155ms	12.98	49.53	262	1222	912.70	422.30	2	789.50	961	527.40	372.60	SYNCTIME	1155	.	.	cyz.edf	RIGHT	1762	11424254	Full Trial Period	11422492	83	Trial: 83	11422492	127	×©¿é	ôÕ×Ó	´½¸à	j	f
cyz	.	.	.	.	299	1760	4	1462	894.70	391.20	14	[1]	2	RECTANGLE_INTERESTAREA	false	false	Message: 1743ms	.	.	.	.	.	.	.	.	.	.	.	KEYBOARD	1743	894.70	391.20	cyz.edf	RIGHT	1762	11424254	Full Trial Period	11422492	83	Trial: 83	11422492	127	×©¿é	ôÕ×Ó	´½¸à	j	f
cyz	.	.	.	.	.	.	.	.	.	.	15	.	.	.	false	false	Message: 1803ms	.	.	.	.	.	.	.	.	.	.	.	TRIAL_RESULT 0	1803	.	.	cyz.edf	RIGHT	1762	11424254	Full Trial Period	11422492	83	Trial: 83	11422492	127	×©¿é	ôÕ×Ó	´½¸à	j	f
cyz	.	.	.	.	.	.	.	.	.	.	1	.	.	.	false	false	Message: -17ms	.	.	.	.	.	.	.	.	.	.	.	TRIALID 83	-17	.	.	cyz.edf	RIGHT	1692	11427439	Full Trial Period	11425747	84	Trial: 84	11425747	25	ÊÖïí	ÂÖÌ¥	¹þÃÜ¹Ï	f	f
cyz	.	.	.	.	.	.	.	.	.	.	2	.	.	.	false	false	Message: -1ms	.	.	.	.	.	.	.	.	.	.	.	RECCFG CR 1000 2 0 R	-1	.	.	cyz.edf	RIGHT	1692	11427439	Full Trial Period	11425747	84	Trial: 84	11425747	25	ÊÖïí	ÂÖÌ¥	¹þÃÜ¹Ï	f	f
cyz	.	.	.	.	.	.	.	.	.	.	3	.	.	.	false	false	Message: -1ms	.	.	.	.	.	.	.	.	.	.	.	ELCLCFG TOWER	-1	.	.	cyz.edf	RIGHT	1692	11427439	Full Trial Period	11425747	84	Trial: 84	11425747	25	ÊÖïí	ÂÖÌ¥	¹þÃÜ¹Ï	f	f
cyz	.	.	.	.	.	.	.	.	.	.	4	.	.	.	false	false	Message: -1ms	.	.	.	.	.	.	.	.	.	.	.	GAZE_COORDS 0.00 0.00 1023.00 767.00	-1	.	.	cyz.edf	RIGHT	1692	11427439	Full Trial Period	11425747	84	Trial: 84	11425747	25	ÊÖïí	ÂÖÌ¥	¹þÃÜ¹Ï	f	f
cyz	.	.	.	.	.	.	.	.	.	.	5	.	.	.	false	false	Message: -1ms	.	.	.	.	.	.	.	.	.	.	.	THRESHOLDS R 107 215	-1	.	.	cyz.edf	RIGHT	1692	11427439	Full Trial Period	11425747	84	Trial: 84	11425747	25	ÊÖïí	ÂÖÌ¥	¹þÃÜ¹Ï	f	f
cyz	.	.	.	.	.	.	.	.	.	.	6	.	.	.	false	false	Message: -1ms	.	.	.	.	.	.	.	.	.	.	.	ELCL_PROC CENTROID (3)	-1	.	.	cyz.edf	RIGHT	1692	11427439	Full Trial Period	11425747	84	Trial: 84	11425747	25	ÊÖïí	ÂÖÌ¥	¹þÃÜ¹Ï	f	f
cyz	.	.	.	.	.	.	.	.	.	.	7	.	.	.	false	false	Message: -1ms	.	.	.	.	.	.	.	.	.	.	.	ELCL_PCR_PARAM 5 3.0	-1	.	.	cyz.edf	RIGHT	1692	11427439	Full Trial Period	11425747	84	Trial: 84	11425747	25	ÊÖïí	ÂÖÌ¥	¹þÃÜ¹Ï	f	f
cyz	.	.	.	.	.	.	.	.	.	.	8	.	.	.	false	true	Message: 0ms	.	.	.	.	.	.	.	.	.	.	.	!MODE RECORD CR 1000 2 0 R	0	.	.	cyz.edf	RIGHT	1692	11427439	Full Trial Period	11425747	84	Trial: 84	11425747	25	ÊÖïí	ÂÖÌ¥	¹þÃÜ¹Ï	f	f
cyz	.	.	.	.	201	207	1	7	122.60	428.80	9	.	.	.	false	false	Message: 49ms	.	.	.	.	.	.	.	.	.	.	.	SYNCTIME	49	122.60	428.80	cyz.edf	RIGHT	1692	11427439	Full Trial Period	11425747	84	Trial: 84	11425747	25	ÊÖïí	ÂÖÌ¥	¹þÃÜ¹Ï	f	f
cyz	.	.	.	.	.	.	.	.	.	.	10	.	.	.	false	false	Message: 402ms	13.63	56.80	240	447	529.50	417.80	1	761.60	208	120.10	431.70	INVISIBLE_BOUNDARY[1]	402	.	.	cyz.edf	RIGHT	1692	11427439	Full Trial Period	11425747	84	Trial: 84	11425747	25	ÊÖïí	ÂÖÌ¥	¹þÃÜ¹Ï	f	f
cyz	.	.	.	.	.	.	.	.	.	.	11	.	.	.	false	false	Message: 408ms	13.63	56.80	240	447	529.50	417.80	1	761.60	208	120.10	431.70	SYNCTIME	408	.	.	cyz.edf	RIGHT	1692	11427439	Full Trial Period	11425747	84	Trial: 84	11425747	25	ÊÖïí	ÂÖÌ¥	¹þÃÜ¹Ï	f	f
cyz	.	.	.	.	.	.	.	.	.	.	12	.	.	.	false	false	Message: 1203ms	1.57	6.85	230	1251	916.80	399.90	3	838.30	1022	949.00	364.90	INVISIBLE_BOUNDARY[2]	1203	.	.	cyz.edf	RIGHT	1692	11427439	Full Trial Period	11425747	84	Trial: 84	11425747	25	ÊÖïí	ÂÖÌ¥	¹þÃÜ¹Ï	f	f
cyz	.	.	.	.	.	.	.	.	.	.	13	.	.	.	false	false	Message: 1208ms	1.57	6.85	230	1251	916.80	399.90	3	838.30	1022	949.00	364.90	SYNCTIME	1208	.	.	cyz.edf	RIGHT	1692	11427439	Full Trial Period	11425747	84	Trial: 84	11425747	25	ÊÖïí	ÂÖÌ¥	¹þÃÜ¹Ï	f	f
cyz	.	.	.	.	98	1690	6	1593	354.90	378.60	14	.	.	.	false	false	Message: 1674ms	.	.	.	.	.	.	.	.	.	.	.	KEYBOARD	1674	354.90	378.60	cyz.edf	RIGHT	1692	11427439	Full Trial Period	11425747	84	Trial: 84	11425747	25	ÊÖïí	ÂÖÌ¥	¹þÃÜ¹Ï	f	f
cyz	.	.	.	.	.	.	.	.	.	.	15	.	.	.	false	false	Message: 1733ms	.	.	.	.	.	.	.	.	.	.	.	TRIAL_RESULT 0	1733	.	.	cyz.edf	RIGHT	1692	11427439	Full Trial Period	11425747	84	Trial: 84	11425747	25	ÊÖïí	ÂÖÌ¥	¹þÃÜ¹Ï	f	f
cyz	.	.	.	.	.	.	.	.	.	.	1	.	.	.	false	false	Message: -24ms	.	.	.	.	.	.	.	.	.	.	.	TRIALID 84	-24	.	.	cyz.edf	RIGHT	3239	11432567	Full Trial Period	11429328	85	Trial: 85	11429328	88	Ð¬´ø	ÃæÌõ	µçÏß	f	j
cyz	.	.	.	.	.	.	.	.	.	.	2	.	.	.	false	false	Message: -1ms	.	.	.	.	.	.	.	.	.	.	.	RECCFG CR 1000 2 0 R	-1	.	.	cyz.edf	RIGHT	3239	11432567	Full Trial Period	11429328	85	Trial: 85	11429328	88	Ð¬´ø	ÃæÌõ	µçÏß	f	j
cyz	.	.	.	.	.	.	.	.	.	.	3	.	.	.	false	false	Message: -1ms	.	.	.	.	.	.	.	.	.	.	.	ELCLCFG TOWER	-1	.	.	cyz.edf	RIGHT	3239	11432567	Full Trial Period	11429328	85	Trial: 85	11429328	88	Ð¬´ø	ÃæÌõ	µçÏß	f	j
cyz	.	.	.	.	.	.	.	.	.	.	4	.	.	.	false	false	Message: -1ms	.	.	.	.	.	.	.	.	.	.	.	GAZE_COORDS 0.00 0.00 1023.00 767.00	-1	.	.	cyz.edf	RIGHT	3239	11432567	Full Trial Period	11429328	85	Trial: 85	11429328	88	Ð¬´ø	ÃæÌõ	µçÏß	f	j
cyz	.	.	.	.	.	.	.	.	.	.	5	.	.	.	false	false	Message: -1ms	.	.	.	.	.	.	.	.	.	.	.	THRESHOLDS R 107 215	-1	.	.	cyz.edf	RIGHT	3239	11432567	Full Trial Period	11429328	85	Trial: 85	11429328	88	Ð¬´ø	ÃæÌõ	µçÏß	f	j
cyz	.	.	.	.	.	.	.	.	.	.	6	.	.	.	false	false	Message: -1ms	.	.	.	.	.	.	.	.	.	.	.	ELCL_PROC CENTROID (3)	-1	.	.	cyz.edf	RIGHT	3239	11432567	Full Trial Period	11429328	85	Trial: 85	11429328	88	Ð¬´ø	ÃæÌõ	µçÏß	f	j
cyz	.	.	.	.	.	.	.	.	.	.	7	.	.	.	false	false	Message: -1ms	.	.	.	.	.	.	.	.	.	.	.	ELCL_PCR_PARAM 5 3.0	-1	.	.	cyz.edf	RIGHT	3239	11432567	Full Trial Period	11429328	85	Trial: 85	11429328	88	Ð¬´ø	ÃæÌõ	µçÏß	f	j
cyz	.	.	.	.	.	.	.	.	.	.	8	.	.	.	false	true	Message: 0ms	.	.	.	.	.	.	.	.	.	.	.	!MODE RECORD CR 1000 2 0 R	0	.	.	cyz.edf	RIGHT	3239	11432567	Full Trial Period	11429328	85	Trial: 85	11429328	88	Ð¬´ø	ÃæÌõ	µçÏß	f	j
cyz	.	.	.	.	321	327	1	7	119.50	427.70	9	.	.	.	false	false	Message: 42ms	.	.	.	.	.	.	.	.	.	.	.	SYNCTIME	42	119.50	427.70	cyz.edf	RIGHT	3239	11432567	Full Trial Period	11429328	85	Trial: 85	11429328	88	Ð¬´ø	ÃæÌõ	µçÏß	f	j
cyz	.	.	.	.	.	.	.	.	.	.	10	.	.	.	false	false	Message: 506ms	15.93	71.12	224	551	594.30	414.00	1	861.70	328	115.00	429.00	INVISIBLE_BOUNDARY[1]	506	.	.	cyz.edf	RIGHT	3239	11432567	Full Trial Period	11429328	85	Trial: 85	11429328	88	Ð¬´ø	ÃæÌõ	µçÏß	f	j
cyz	.	.	.	.	.	.	.	.	.	.	11	.	.	.	false	false	Message: 510ms	15.93	71.12	224	551	594.30	414.00	1	861.70	328	115.00	429.00	SYNCTIME	510	.	.	cyz.edf	RIGHT	3239	11432567	Full Trial Period	11429328	85	Trial: 85	11429328	88	Ð¬´ø	ÃæÌõ	µçÏß	f	j
cyz	.	.	.	.	.	.	.	.	.	.	12	.	.	.	false	false	Message: 1997ms	2.85	16.36	174	2150	987.80	421.80	5	878.40	1977	918.80	368.50	INVISIBLE_BOUNDARY[2]	1997	.	.	cyz.edf	RIGHT	3239	11432567	Full Trial Period	11429328	85	Trial: 85	11429328	88	Ð¬´ø	ÃæÌõ	µçÏß	f	j
cyz	.	.	.	.	.	.	.	.	.	.	13	.	.	.	false	false	Message: 2001ms	2.85	16.36	174	2150	987.80	421.80	5	878.40	1977	918.80	368.50	SYNCTIME	2001	.	.	cyz.edf	RIGHT	3239	11432567	Full Trial Period	11429328	85	Trial: 85	11429328	88	Ð¬´ø	ÃæÌõ	µçÏß	f	j
cyz	.	.	.	.	160	3237	11	3078	431.60	299.20	14	.	.	.	false	false	Message: 3220ms	.	.	.	.	.	.	.	.	.	.	.	KEYBOARD	3220	431.60	299.20	cyz.edf	RIGHT	3239	11432567	Full Trial Period	11429328	85	Trial: 85	11429328	88	Ð¬´ø	ÃæÌõ	µçÏß	f	j
cyz	.	.	.	.	.	.	.	.	.	.	15	.	.	.	false	false	Message: 3283ms	.	.	.	.	.	.	.	.	.	.	.	TRIAL_RESULT 0	3283	.	.	cyz.edf	RIGHT	3239	11432567	Full Trial Period	11429328	85	Trial: 85	11429328	88	Ð¬´ø	ÃæÌõ	µçÏß	f	j
cyz	.	.	.	.	.	.	.	.	.	.	1	.	.	.	false	false	Message: -15ms	.	.	.	.	.	.	.	.	.	.	.	TRIALID 85	-15	.	.	cyz.edf	RIGHT	2580	11439207	Full Trial Period	11436627	86	Trial: 86	11436627	82	ÏãÑÌ	Ç¦±Ê	¿ê×Ó	f	j
cyz	.	.	.	.	.	.	.	.	.	.	2	.	.	.	false	false	Message: -1ms	.	.	.	.	.	.	.	.	.	.	.	RECCFG CR 1000 2 0 R	-1	.	.	cyz.edf	RIGHT	2580	11439207	Full Trial Period	11436627	86	Trial: 86	11436627	82	ÏãÑÌ	Ç¦±Ê	¿ê×Ó	f	j
cyz	.	.	.	.	.	.	.	.	.	.	3	.	.	.	false	false	Message: -1ms	.	.	.	.	.	.	.	.	.	.	.	ELCLCFG TOWER	-1	.	.	cyz.edf	RIGHT	2580	11439207	Full Trial Period	11436627	86	Trial: 86	11436627	82	ÏãÑÌ	Ç¦±Ê	¿ê×Ó	f	j
cyz	.	.	.	.	.	.	.	.	.	.	4	.	.	.	false	false	Message: -1ms	.	.	.	.	.	.	.	.	.	.	.	GAZE_COORDS 0.00 0.00 1023.00 767.00	-1	.	.	cyz.edf	RIGHT	2580	11439207	Full Trial Period	11436627	86	Trial: 86	11436627	82	ÏãÑÌ	Ç¦±Ê	¿ê×Ó	f	j
cyz	.	.	.	.	.	.	.	.	.	.	5	.	.	.	false	false	Message: -1ms	.	.	.	.	.	.	.	.	.	.	.	THRESHOLDS R 107 215	-1	.	.	cyz.edf	RIGHT	2580	11439207	Full Trial Period	11436627	86	Trial: 86	11436627	82	ÏãÑÌ	Ç¦±Ê	¿ê×Ó	f	j
cyz	.	.	.	.	.	.	.	.	.	.	6	.	.	.	false	false	Message: -1ms	.	.	.	.	.	.	.	.	.	.	.	ELCL_PROC CENTROID (3)	-1	.	.	cyz.edf	RIGHT	2580	11439207	Full Trial Period	11436627	86	Trial: 86	11436627	82	ÏãÑÌ	Ç¦±Ê	¿ê×Ó	f	j
cyz	.	.	.	.	.	.	.	.	.	.	7	.	.	.	false	false	Message: -1ms	.	.	.	.	.	.	.	.	.	.	.	ELCL_PCR_PARAM 5 3.0	-1	.	.	cyz.edf	RIGHT	2580	11439207	Full Trial Period	11436627	86	Trial: 86	11436627	82	ÏãÑÌ	Ç¦±Ê	¿ê×Ó	f	j
cyz	.	.	.	.	.	.	.	.	.	.	8	.	.	.	false	true	Message: 0ms	.	.	.	.	.	.	.	.	.	.	.	!MODE RECORD CR 1000 2 0 R	0	.	.	cyz.edf	RIGHT	2580	11439207	Full Trial Period	11436627	86	Trial: 86	11436627	82	ÏãÑÌ	Ç¦±Ê	¿ê×Ó	f	j
cyz	68	68	1	1	.	.	.	.	.	.	9	.	.	.	false	false	Message: 42ms	.	.	122	122	115.80	460.60	1	605.10	1	.	.	SYNCTIME	42	.	.	cyz.edf	RIGHT	2580	11439207	Full Trial Period	11436627	86	Trial: 86	11436627	82	ÏãÑÌ	Ç¦±Ê	¿ê×Ó	f	j
cyz	.	.	.	.	.	.	.	.	.	.	10	.	.	.	false	false	Message: 1279ms	3.39	17.19	197	1462	544.00	437.50	4	989.10	1266	546.40	340.00	INVISIBLE_BOUNDARY[1]	1279	.	.	cyz.edf	RIGHT	2580	11439207	Full Trial Period	11436627	86	Trial: 86	11436627	82	ÏãÑÌ	Ç¦±Ê	¿ê×Ó	f	j
cyz	.	.	.	.	.	.	.	.	.	.	11	.	.	.	false	false	Message: 1284ms	3.39	17.19	197	1462	544.00	437.50	4	989.10	1266	546.40	340.00	SYNCTIME	1284	.	.	cyz.edf	RIGHT	2580	11439207	Full Trial Period	11436627	86	Trial: 86	11436627	82	ÏãÑÌ	Ç¦±Ê	¿ê×Ó	f	j
cyz	.	.	.	.	.	.	.	.	.	.	12	.	.	.	false	false	Message: 1997ms	11.51	67.72	170	2044	882.50	371.20	5	868.70	1875	541.00	345.90	INVISIBLE_BOUNDARY[2]	1997	.	.	cyz.edf	RIGHT	2580	11439207	Full Trial Period	11436627	86	Trial: 86	11436627	82	ÏãÑÌ	Ç¦±Ê	¿ê×Ó	f	j
cyz	.	.	.	.	.	.	.	.	.	.	13	.	.	.	false	false	Message: 2001ms	11.51	67.72	170	2044	882.50	371.20	5	868.70	1875	541.00	345.90	SYNCTIME	2001	.	.	cyz.edf	RIGHT	2580	11439207	Full Trial Period	11436627	86	Trial: 86	11436627	82	ÏãÑÌ	Ç¦±Ê	¿ê×Ó	f	j
cyz	.	.	.	.	.	.	.	.	.	.	14	.	.	.	false	false	Message: 2561ms	3.56	161.61	22	2578	219.90	378.70	8	258.50	2557	117.80	413.00	KEYBOARD	2561	.	.	cyz.edf	RIGHT	2580	11439207	Full Trial Period	11436627	86	Trial: 86	11436627	82	ÏãÑÌ	Ç¦±Ê	¿ê×Ó	f	j
cyz	.	.	.	.	.	.	.	.	.	.	15	.	.	.	false	false	Message: 2630ms	.	.	.	.	.	.	.	.	.	.	.	TRIAL_RESULT 0	2630	.	.	cyz.edf	RIGHT	2580	11439207	Full Trial Period	11436627	86	Trial: 86	11436627	82	ÏãÑÌ	Ç¦±Ê	¿ê×Ó	f	j
cyz	.	.	.	.	.	.	.	.	.	.	1	.	.	.	false	false	Message: -15ms	.	.	.	.	.	.	.	.	.	.	.	TRIALID 86	-15	.	.	cyz.edf	RIGHT	1915	11442591	Full Trial Period	11440676	87	Trial: 87	11440676	147	ÆÏÌÑ	ÂøÍ·	ÑÀË¢	f	f
cyz	.	.	.	.	.	.	.	.	.	.	2	.	.	.	false	false	Message: -1ms	.	.	.	.	.	.	.	.	.	.	.	RECCFG CR 1000 2 0 R	-1	.	.	cyz.edf	RIGHT	1915	11442591	Full Trial Period	11440676	87	Trial: 87	11440676	147	ÆÏÌÑ	ÂøÍ·	ÑÀË¢	f	f
cyz	.	.	.	.	.	.	.	.	.	.	3	.	.	.	false	false	Message: -1ms	.	.	.	.	.	.	.	.	.	.	.	ELCLCFG TOWER	-1	.	.	cyz.edf	RIGHT	1915	11442591	Full Trial Period	11440676	87	Trial: 87	11440676	147	ÆÏÌÑ	ÂøÍ·	ÑÀË¢	f	f
cyz	.	.	.	.	.	.	.	.	.	.	4	.	.	.	false	false	Message: -1ms	.	.	.	.	.	.	.	.	.	.	.	GAZE_COORDS 0.00 0.00 1023.00 767.00	-1	.	.	cyz.edf	RIGHT	1915	11442591	Full Trial Period	11440676	87	Trial: 87	11440676	147	ÆÏÌÑ	ÂøÍ·	ÑÀË¢	f	f
cyz	.	.	.	.	.	.	.	.	.	.	5	.	.	.	false	false	Message: -1ms	.	.	.	.	.	.	.	.	.	.	.	THRESHOLDS R 107 215	-1	.	.	cyz.edf	RIGHT	1915	11442591	Full Trial Period	11440676	87	Trial: 87	11440676	147	ÆÏÌÑ	ÂøÍ·	ÑÀË¢	f	f
cyz	.	.	.	.	.	.	.	.	.	.	6	.	.	.	false	false	Message: -1ms	.	.	.	.	.	.	.	.	.	.	.	ELCL_PROC CENTROID (3)	-1	.	.	cyz.edf	RIGHT	1915	11442591	Full Trial Period	11440676	87	Trial: 87	11440676	147	ÆÏÌÑ	ÂøÍ·	ÑÀË¢	f	f
cyz	.	.	.	.	.	.	.	.	.	.	7	.	.	.	false	false	Message: -1ms	.	.	.	.	.	.	.	.	.	.	.	ELCL_PCR_PARAM 5 3.0	-1	.	.	cyz.edf	RIGHT	1915	11442591	Full Trial Period	11440676	87	Trial: 87	11440676	147	ÆÏÌÑ	ÂøÍ·	ÑÀË¢	f	f
cyz	.	.	.	.	.	.	.	.	.	.	8	.	.	.	false	true	Message: 0ms	.	.	.	.	.	.	.	.	.	.	.	!MODE RECORD CR 1000 2 0 R	0	.	.	cyz.edf	RIGHT	1915	11442591	Full Trial Period	11440676	87	Trial: 87	11440676	147	ÆÏÌÑ	ÂøÍ·	ÑÀË¢	f	f
cyz	.	.	.	.	439	445	1	7	119.10	428.40	9	.	.	.	false	false	Message: 43ms	.	.	.	.	.	.	.	.	.	.	.	SYNCTIME	43	119.10	428.40	cyz.edf	RIGHT	1915	11442591	Full Trial Period	11440676	87	Trial: 87	11440676	147	ÆÏÌÑ	ÂøÍ·	ÑÀË¢	f	f
cyz	.	.	.	.	.	.	.	.	.	.	10	.	.	.	false	false	Message: 615ms	13.74	62.47	220	665	529.70	426.70	1	1002.00	446	116.00	424.50	INVISIBLE_BOUNDARY[1]	615	.	.	cyz.edf	RIGHT	1915	11442591	Full Trial Period	11440676	87	Trial: 87	11440676	147	ÆÏÌÑ	ÂøÍ·	ÑÀË¢	f	f
cyz	.	.	.	.	.	.	.	.	.	.	11	.	.	.	false	false	Message: 626ms	13.74	62.47	220	665	529.70	426.70	1	1002.00	446	116.00	424.50	SYNCTIME	626	.	.	cyz.edf	RIGHT	1915	11442591	Full Trial Period	11440676	87	Trial: 87	11440676	147	ÆÏÌÑ	ÂøÍ·	ÑÀË¢	f	f
cyz	.	.	.	.	.	.	.	.	.	.	12	.	.	.	false	false	Message: 1114ms	10.24	38.20	268	1344	813.10	457.60	2	755.20	1077	522.70	370.60	INVISIBLE_BOUNDARY[2]	1114	.	.	cyz.edf	RIGHT	1915	11442591	Full Trial Period	11440676	87	Trial: 87	11440676	147	ÆÏÌÑ	ÂøÍ·	ÑÀË¢	f	f
cyz	.	.	.	.	.	.	.	.	.	.	13	.	.	.	false	false	Message: 1118ms	10.24	38.20	268	1344	813.10	457.60	2	755.20	1077	522.70	370.60	SYNCTIME	1118	.	.	cyz.edf	RIGHT	1915	11442591	Full Trial Period	11440676	87	Trial: 87	11440676	147	ÆÏÌÑ	ÂøÍ·	ÑÀË¢	f	f
cyz	.	.	.	.	103	1913	6	1811	144.40	426.40	14	.	.	.	false	false	Message: 1896ms	.	.	.	.	.	.	.	.	.	.	.	KEYBOARD	1896	144.40	426.40	cyz.edf	RIGHT	1915	11442591	Full Trial Period	11440676	87	Trial: 87	11440676	147	ÆÏÌÑ	ÂøÍ·	ÑÀË¢	f	f
cyz	.	.	.	.	.	.	.	.	.	.	15	.	.	.	false	false	Message: 1960ms	.	.	.	.	.	.	.	.	.	.	.	TRIAL_RESULT 0	1960	.	.	cyz.edf	RIGHT	1915	11442591	Full Trial Period	11440676	87	Trial: 87	11440676	147	ÆÏÌÑ	ÂøÍ·	ÑÀË¢	f	f
cyz	.	.	.	.	.	.	.	.	.	.	1	.	.	.	false	false	Message: -71ms	.	.	.	.	.	.	.	.	.	.	.	TRIALID 87	-71	.	.	cyz.edf	RIGHT	2161	11446200	Full Trial Period	11444039	88	Trial: 88	11444039	46	Ìú»·	ÏîÁ´	ÏÉÈËÕÆ	f	f
cyz	.	.	.	.	.	.	.	.	.	.	2	.	.	.	false	false	Message: -1ms	.	.	.	.	.	.	.	.	.	.	.	RECCFG CR 1000 2 0 R	-1	.	.	cyz.edf	RIGHT	2161	11446200	Full Trial Period	11444039	88	Trial: 88	11444039	46	Ìú»·	ÏîÁ´	ÏÉÈËÕÆ	f	f
cyz	.	.	.	.	.	.	.	.	.	.	3	.	.	.	false	false	Message: -1ms	.	.	.	.	.	.	.	.	.	.	.	ELCLCFG TOWER	-1	.	.	cyz.edf	RIGHT	2161	11446200	Full Trial Period	11444039	88	Trial: 88	11444039	46	Ìú»·	ÏîÁ´	ÏÉÈËÕÆ	f	f
cyz	.	.	.	.	.	.	.	.	.	.	4	.	.	.	false	false	Message: -1ms	.	.	.	.	.	.	.	.	.	.	.	GAZE_COORDS 0.00 0.00 1023.00 767.00	-1	.	.	cyz.edf	RIGHT	2161	11446200	Full Trial Period	11444039	88	Trial: 88	11444039	46	Ìú»·	ÏîÁ´	ÏÉÈËÕÆ	f	f
cyz	.	.	.	.	.	.	.	.	.	.	5	.	.	.	false	false	Message: -1ms	.	.	.	.	.	.	.	.	.	.	.	THRESHOLDS R 107 215	-1	.	.	cyz.edf	RIGHT	2161	11446200	Full Trial Period	11444039	88	Trial: 88	11444039	46	Ìú»·	ÏîÁ´	ÏÉÈËÕÆ	f	f
cyz	.	.	.	.	.	.	.	.	.	.	6	.	.	.	false	false	Message: -1ms	.	.	.	.	.	.	.	.	.	.	.	ELCL_PROC CENTROID (3)	-1	.	.	cyz.edf	RIGHT	2161	11446200	Full Trial Period	11444039	88	Trial: 88	11444039	46	Ìú»·	ÏîÁ´	ÏÉÈËÕÆ	f	f
cyz	.	.	.	.	.	.	.	.	.	.	7	.	.	.	false	false	Message: -1ms	.	.	.	.	.	.	.	.	.	.	.	ELCL_PCR_PARAM 5 3.0	-1	.	.	cyz.edf	RIGHT	2161	11446200	Full Trial Period	11444039	88	Trial: 88	11444039	46	Ìú»·	ÏîÁ´	ÏÉÈËÕÆ	f	f
cyz	.	.	.	.	.	.	.	.	.	.	8	.	.	.	false	true	Message: 0ms	.	.	.	.	.	.	.	.	.	.	.	!MODE RECORD CR 1000 2 0 R	0	.	.	cyz.edf	RIGHT	2161	11446200	Full Trial Period	11444039	88	Trial: 88	11444039	46	Ìú»·	ÏîÁ´	ÏÉÈËÕÆ	f	f
cyz	.	.	.	.	378	384	1	7	129.00	427.00	9	.	.	.	false	false	Message: 46ms	.	.	.	.	.	.	.	.	.	.	.	SYNCTIME	46	129.00	427.00	cyz.edf	RIGHT	2161	11446200	Full Trial Period	11444039	88	Trial: 88	11444039	46	Ìú»·	ÏîÁ´	ÏÉÈËÕÆ	f	f
cyz	.	.	.	.	.	.	.	.	.	.	10	.	.	.	false	false	Message: 730ms	1.99	10.78	185	897	536.70	411.10	2	903.50	713	526.90	354.60	INVISIBLE_BOUNDARY[1]	730	.	.	cyz.edf	RIGHT	2161	11446200	Full Trial Period	11444039	88	Trial: 88	11444039	46	Ìú»·	ÏîÁ´	ÏÉÈËÕÆ	f	f
cyz	.	.	.	.	.	.	.	.	.	.	11	.	.	.	false	false	Message: 738ms	1.99	10.78	185	897	536.70	411.10	2	903.50	713	526.90	354.60	SYNCTIME	738	.	.	cyz.edf	RIGHT	2161	11446200	Full Trial Period	11444039	88	Trial: 88	11444039	46	Ìú»·	ÏîÁ´	ÏÉÈËÕÆ	f	f
cyz	.	.	.	.	.	.	.	.	.	.	12	.	.	.	false	false	Message: 1578ms	9.05	35.34	256	1627	781.30	415.80	3	754.30	1372	522.00	353.90	INVISIBLE_BOUNDARY[2]	1578	.	.	cyz.edf	RIGHT	2161	11446200	Full Trial Period	11444039	88	Trial: 88	11444039	46	Ìú»·	ÏîÁ´	ÏÉÈËÕÆ	f	f
cyz	.	.	.	.	.	.	.	.	.	.	13	.	.	.	false	false	Message: 1588ms	9.05	35.34	256	1627	781.30	415.80	3	754.30	1372	522.00	353.90	SYNCTIME	1588	.	.	cyz.edf	RIGHT	2161	11446200	Full Trial Period	11444039	88	Trial: 88	11444039	46	Ìú»·	ÏîÁ´	ÏÉÈËÕÆ	f	f
cyz	.	.	.	.	65	2159	6	2095	287.30	399.80	14	.	.	.	false	false	Message: 2142ms	.	.	.	.	.	.	.	.	.	.	.	KEYBOARD	2142	287.30	399.80	cyz.edf	RIGHT	2161	11446200	Full Trial Period	11444039	88	Trial: 88	11444039	46	Ìú»·	ÏîÁ´	ÏÉÈËÕÆ	f	f
cyz	.	.	.	.	.	.	.	.	.	.	15	.	.	.	false	false	Message: 2203ms	.	.	.	.	.	.	.	.	.	.	.	TRIAL_RESULT 0	2203	.	.	cyz.edf	RIGHT	2161	11446200	Full Trial Period	11444039	88	Trial: 88	11444039	46	Ìú»·	ÏîÁ´	ÏÉÈËÕÆ	f	f
cyz	.	.	.	.	.	.	.	.	.	.	1	.	.	.	false	false	Message: -15ms	.	.	.	.	.	.	.	.	.	.	.	TRIALID 88	-15	.	.	cyz.edf	RIGHT	1781	11449273	Full Trial Period	11447492	89	Trial: 89	11447492	106	ÊÁ×Ó	ÄÏ¹Ï	¾ÈÉúÈ¦	f	j
cyz	.	.	.	.	.	.	.	.	.	.	2	.	.	.	false	false	Message: -1ms	.	.	.	.	.	.	.	.	.	.	.	RECCFG CR 1000 2 0 R	-1	.	.	cyz.edf	RIGHT	1781	11449273	Full Trial Period	11447492	89	Trial: 89	11447492	106	ÊÁ×Ó	ÄÏ¹Ï	¾ÈÉúÈ¦	f	j
cyz	.	.	.	.	.	.	.	.	.	.	3	.	.	.	false	false	Message: -1ms	.	.	.	.	.	.	.	.	.	.	.	ELCLCFG TOWER	-1	.	.	cyz.edf	RIGHT	1781	11449273	Full Trial Period	11447492	89	Trial: 89	11447492	106	ÊÁ×Ó	ÄÏ¹Ï	¾ÈÉúÈ¦	f	j
cyz	.	.	.	.	.	.	.	.	.	.	4	.	.	.	false	false	Message: -1ms	.	.	.	.	.	.	.	.	.	.	.	GAZE_COORDS 0.00 0.00 1023.00 767.00	-1	.	.	cyz.edf	RIGHT	1781	11449273	Full Trial Period	11447492	89	Trial: 89	11447492	106	ÊÁ×Ó	ÄÏ¹Ï	¾ÈÉúÈ¦	f	j
cyz	.	.	.	.	.	.	.	.	.	.	5	.	.	.	false	false	Message: -1ms	.	.	.	.	.	.	.	.	.	.	.	THRESHOLDS R 107 215	-1	.	.	cyz.edf	RIGHT	1781	11449273	Full Trial Period	11447492	89	Trial: 89	11447492	106	ÊÁ×Ó	ÄÏ¹Ï	¾ÈÉúÈ¦	f	j
cyz	.	.	.	.	.	.	.	.	.	.	6	.	.	.	false	false	Message: -1ms	.	.	.	.	.	.	.	.	.	.	.	ELCL_PROC CENTROID (3)	-1	.	.	cyz.edf	RIGHT	1781	11449273	Full Trial Period	11447492	89	Trial: 89	11447492	106	ÊÁ×Ó	ÄÏ¹Ï	¾ÈÉúÈ¦	f	j
cyz	.	.	.	.	.	.	.	.	.	.	7	.	.	.	false	false	Message: -1ms	.	.	.	.	.	.	.	.	.	.	.	ELCL_PCR_PARAM 5 3.0	-1	.	.	cyz.edf	RIGHT	1781	11449273	Full Trial Period	11447492	89	Trial: 89	11447492	106	ÊÁ×Ó	ÄÏ¹Ï	¾ÈÉúÈ¦	f	j
cyz	.	.	.	.	.	.	.	.	.	.	8	.	.	.	false	true	Message: 0ms	.	.	.	.	.	.	.	.	.	.	.	!MODE RECORD CR 1000 2 0 R	0	.	.	cyz.edf	RIGHT	1781	11449273	Full Trial Period	11447492	89	Trial: 89	11447492	106	ÊÁ×Ó	ÄÏ¹Ï	¾ÈÉúÈ¦	f	j
cyz	.	.	.	.	426	432	1	7	142.70	419.30	9	.	.	.	false	false	Message: 42ms	.	.	.	.	.	.	.	.	.	.	.	SYNCTIME	42	142.70	419.30	cyz.edf	RIGHT	1781	11449273	Full Trial Period	11447492	89	Trial: 89	11447492	106	ÊÁ×Ó	ÄÏ¹Ï	¾ÈÉúÈ¦	f	j
cyz	.	.	.	.	.	.	.	.	.	.	10	.	.	.	false	false	Message: 600ms	12.48	56.99	219	651	515.90	433.80	1	969.10	433	141.70	420.50	INVISIBLE_BOUNDARY[1]	600	.	.	cyz.edf	RIGHT	1781	11449273	Full Trial Period	11447492	89	Trial: 89	11447492	106	ÊÁ×Ó	ÄÏ¹Ï	¾ÈÉúÈ¦	f	j
cyz	.	.	.	.	.	.	.	.	.	.	11	.	.	.	false	false	Message: 609ms	12.48	56.99	219	651	515.90	433.80	1	969.10	433	141.70	420.50	SYNCTIME	609	.	.	cyz.edf	RIGHT	1781	11449273	Full Trial Period	11447492	89	Trial: 89	11447492	106	ÊÁ×Ó	ÄÏ¹Ï	¾ÈÉúÈ¦	f	j
cyz	.	.	.	.	.	.	.	.	.	.	12	.	.	.	false	false	Message: 1226ms	10.18	59.17	172	1264	822.70	423.90	3	896.50	1093	527.80	361.20	INVISIBLE_BOUNDARY[2]	1226	.	.	cyz.edf	RIGHT	1781	11449273	Full Trial Period	11447492	89	Trial: 89	11447492	106	ÊÁ×Ó	ÄÏ¹Ï	¾ÈÉúÈ¦	f	j
cyz	.	.	.	.	.	.	.	.	.	.	13	.	.	.	false	false	Message: 1234ms	10.18	59.17	172	1264	822.70	423.90	3	896.50	1093	527.80	361.20	SYNCTIME	1234	.	.	cyz.edf	RIGHT	1781	11449273	Full Trial Period	11447492	89	Trial: 89	11447492	106	ÊÁ×Ó	ÄÏ¹Ï	¾ÈÉúÈ¦	f	j
cyz	.	.	.	.	90	1779	7	1690	353.80	376.50	14	.	.	.	false	false	Message: 1762ms	.	.	.	.	.	.	.	.	.	.	.	KEYBOARD	1762	353.80	376.50	cyz.edf	RIGHT	1781	11449273	Full Trial Period	11447492	89	Trial: 89	11447492	106	ÊÁ×Ó	ÄÏ¹Ï	¾ÈÉúÈ¦	f	j
cyz	.	.	.	.	.	.	.	.	.	.	15	.	.	.	false	false	Message: 1822ms	.	.	.	.	.	.	.	.	.	.	.	TRIAL_RESULT 0	1822	.	.	cyz.edf	RIGHT	1781	11449273	Full Trial Period	11447492	89	Trial: 89	11447492	106	ÊÁ×Ó	ÄÏ¹Ï	¾ÈÉúÈ¦	f	j
cyz	.	.	.	.	.	.	.	.	.	.	1	.	.	.	false	false	Message: -19ms	.	.	.	.	.	.	.	.	.	.	.	TRIALID 89	-19	.	.	cyz.edf	RIGHT	2910	11453513	Full Trial Period	11450603	90	Trial: 90	11450603	6	¼¦µ°	²ÍÅÌ	Ì«Ñô	j	j
cyz	.	.	.	.	.	.	.	.	.	.	2	.	.	.	false	false	Message: -1ms	.	.	.	.	.	.	.	.	.	.	.	RECCFG CR 1000 2 0 R	-1	.	.	cyz.edf	RIGHT	2910	11453513	Full Trial Period	11450603	90	Trial: 90	11450603	6	¼¦µ°	²ÍÅÌ	Ì«Ñô	j	j
cyz	.	.	.	.	.	.	.	.	.	.	3	.	.	.	false	false	Message: -1ms	.	.	.	.	.	.	.	.	.	.	.	ELCLCFG TOWER	-1	.	.	cyz.edf	RIGHT	2910	11453513	Full Trial Period	11450603	90	Trial: 90	11450603	6	¼¦µ°	²ÍÅÌ	Ì«Ñô	j	j
cyz	.	.	.	.	.	.	.	.	.	.	4	.	.	.	false	false	Message: -1ms	.	.	.	.	.	.	.	.	.	.	.	GAZE_COORDS 0.00 0.00 1023.00 767.00	-1	.	.	cyz.edf	RIGHT	2910	11453513	Full Trial Period	11450603	90	Trial: 90	11450603	6	¼¦µ°	²ÍÅÌ	Ì«Ñô	j	j
cyz	.	.	.	.	.	.	.	.	.	.	5	.	.	.	false	false	Message: -1ms	.	.	.	.	.	.	.	.	.	.	.	THRESHOLDS R 107 215	-1	.	.	cyz.edf	RIGHT	2910	11453513	Full Trial Period	11450603	90	Trial: 90	11450603	6	¼¦µ°	²ÍÅÌ	Ì«Ñô	j	j
cyz	.	.	.	.	.	.	.	.	.	.	6	.	.	.	false	false	Message: -1ms	.	.	.	.	.	.	.	.	.	.	.	ELCL_PROC CENTROID (3)	-1	.	.	cyz.edf	RIGHT	2910	11453513	Full Trial Period	11450603	90	Trial: 90	11450603	6	¼¦µ°	²ÍÅÌ	Ì«Ñô	j	j
cyz	.	.	.	.	.	.	.	.	.	.	7	.	.	.	false	false	Message: -1ms	.	.	.	.	.	.	.	.	.	.	.	ELCL_PCR_PARAM 5 3.0	-1	.	.	cyz.edf	RIGHT	2910	11453513	Full Trial Period	11450603	90	Trial: 90	11450603	6	¼¦µ°	²ÍÅÌ	Ì«Ñô	j	j
cyz	.	.	.	.	.	.	.	.	.	.	8	.	.	.	false	true	Message: 0ms	.	.	.	.	.	.	.	.	.	.	.	!MODE RECORD CR 1000 2 0 R	0	.	.	cyz.edf	RIGHT	2910	11453513	Full Trial Period	11450603	90	Trial: 90	11450603	6	¼¦µ°	²ÍÅÌ	Ì«Ñô	j	j
cyz	.	.	.	.	185	191	1	7	193.30	421.90	9	.	.	.	false	false	Message: 39ms	.	.	.	.	.	.	.	.	.	.	.	SYNCTIME	39	193.30	421.90	cyz.edf	RIGHT	2910	11453513	Full Trial Period	11450603	90	Trial: 90	11450603	6	¼¦µ°	²ÍÅÌ	Ì«Ñô	j	j
cyz	.	.	.	.	.	.	.	.	.	.	10	.	.	.	false	false	Message: 715ms	1.79	9.24	194	894	534.60	380.20	3	977.30	701	522.10	330.50	INVISIBLE_BOUNDARY[1]	715	.	.	cyz.edf	RIGHT	2910	11453513	Full Trial Period	11450603	90	Trial: 90	11450603	6	¼¦µ°	²ÍÅÌ	Ì«Ñô	j	j
cyz	.	.	.	.	.	.	.	.	.	.	11	.	.	.	false	false	Message: 723ms	1.79	9.24	194	894	534.60	380.20	3	977.30	701	522.10	330.50	SYNCTIME	723	.	.	cyz.edf	RIGHT	2910	11453513	Full Trial Period	11450603	90	Trial: 90	11450603	6	¼¦µ°	²ÍÅÌ	Ì«Ñô	j	j
cyz	.	.	.	.	.	.	.	.	.	.	12	.	.	.	false	false	Message: 1603ms	10.40	39.23	265	1686	985.80	413.80	5	775.80	1422	675.80	352.00	INVISIBLE_BOUNDARY[2]	1603	.	.	cyz.edf	RIGHT	2910	11453513	Full Trial Period	11450603	90	Trial: 90	11450603	6	¼¦µ°	²ÍÅÌ	Ì«Ñô	j	j
cyz	.	.	.	.	.	.	.	.	.	.	13	.	.	.	false	false	Message: 1614ms	10.40	39.23	265	1686	985.80	413.80	5	775.80	1422	675.80	352.00	SYNCTIME	1614	.	.	cyz.edf	RIGHT	2910	11453513	Full Trial Period	11450603	90	Trial: 90	11450603	6	¼¦µ°	²ÍÅÌ	Ì«Ñô	j	j
cyz	.	.	.	.	.	.	.	.	.	.	14	.	.	.	false	false	Message: 2891ms	8.11	270.46	30	2908	463.60	147.90	9	409.80	2879	260.00	37.60	KEYBOARD	2891	.	.	cyz.edf	RIGHT	2910	11453513	Full Trial Period	11450603	90	Trial: 90	11450603	6	¼¦µ°	²ÍÅÌ	Ì«Ñô	j	j
cyz	.	.	.	.	.	.	.	.	.	.	15	.	.	.	false	false	Message: 2953ms	.	.	.	.	.	.	.	.	.	.	.	TRIAL_RESULT 0	2953	.	.	cyz.edf	RIGHT	2910	11453513	Full Trial Period	11450603	90	Trial: 90	11450603	6	¼¦µ°	²ÍÅÌ	Ì«Ñô	j	j
cyz	.	.	.	.	.	.	.	.	.	.	1	.	.	.	false	false	Message: -22ms	.	.	.	.	.	.	.	.	.	.	.	TRIALID 90	-22	.	.	cyz.edf	RIGHT	2128	11457025	Full Trial Period	11454897	91	Trial: 91	11454897	139	èÖ×Ó	Ë®±­	Ð¡Ïª	f	f
cyz	.	.	.	.	.	.	.	.	.	.	2	.	.	.	false	false	Message: -1ms	.	.	.	.	.	.	.	.	.	.	.	RECCFG CR 1000 2 0 R	-1	.	.	cyz.edf	RIGHT	2128	11457025	Full Trial Period	11454897	91	Trial: 91	11454897	139	èÖ×Ó	Ë®±­	Ð¡Ïª	f	f
cyz	.	.	.	.	.	.	.	.	.	.	3	.	.	.	false	false	Message: -1ms	.	.	.	.	.	.	.	.	.	.	.	ELCLCFG TOWER	-1	.	.	cyz.edf	RIGHT	2128	11457025	Full Trial Period	11454897	91	Trial: 91	11454897	139	èÖ×Ó	Ë®±­	Ð¡Ïª	f	f
cyz	.	.	.	.	.	.	.	.	.	.	4	.	.	.	false	false	Message: -1ms	.	.	.	.	.	.	.	.	.	.	.	GAZE_COORDS 0.00 0.00 1023.00 767.00	-1	.	.	cyz.edf	RIGHT	2128	11457025	Full Trial Period	11454897	91	Trial: 91	11454897	139	èÖ×Ó	Ë®±­	Ð¡Ïª	f	f
cyz	.	.	.	.	.	.	.	.	.	.	5	.	.	.	false	false	Message: -1ms	.	.	.	.	.	.	.	.	.	.	.	THRESHOLDS R 107 215	-1	.	.	cyz.edf	RIGHT	2128	11457025	Full Trial Period	11454897	91	Trial: 91	11454897	139	èÖ×Ó	Ë®±­	Ð¡Ïª	f	f
cyz	.	.	.	.	.	.	.	.	.	.	6	.	.	.	false	false	Message: -1ms	.	.	.	.	.	.	.	.	.	.	.	ELCL_PROC CENTROID (3)	-1	.	.	cyz.edf	RIGHT	2128	11457025	Full Trial Period	11454897	91	Trial: 91	11454897	139	èÖ×Ó	Ë®±­	Ð¡Ïª	f	f
cyz	.	.	.	.	.	.	.	.	.	.	7	.	.	.	false	false	Message: -1ms	.	.	.	.	.	.	.	.	.	.	.	ELCL_PCR_PARAM 5 3.0	-1	.	.	cyz.edf	RIGHT	2128	11457025	Full Trial Period	11454897	91	Trial: 91	11454897	139	èÖ×Ó	Ë®±­	Ð¡Ïª	f	f
cyz	.	.	.	.	.	.	.	.	.	.	8	.	.	.	false	true	Message: 0ms	.	.	.	.	.	.	.	.	.	.	.	!MODE RECORD CR 1000 2 0 R	0	.	.	cyz.edf	RIGHT	2128	11457025	Full Trial Period	11454897	91	Trial: 91	11454897	139	èÖ×Ó	Ë®±­	Ð¡Ïª	f	f
cyz	.	.	.	.	324	330	1	7	127.00	423.20	9	.	.	.	false	false	Message: 45ms	.	.	.	.	.	.	.	.	.	.	.	SYNCTIME	45	127.00	423.20	cyz.edf	RIGHT	2128	11457025	Full Trial Period	11454897	91	Trial: 91	11454897	139	èÖ×Ó	Ë®±­	Ð¡Ïª	f	f
cyz	.	.	.	.	.	.	.	.	.	.	10	.	.	.	false	false	Message: 631ms	1.62	9.05	179	797	558.70	393.40	2	942.20	619	546.40	348.60	INVISIBLE_BOUNDARY[1]	631	.	.	cyz.edf	RIGHT	2128	11457025	Full Trial Period	11454897	91	Trial: 91	11454897	139	èÖ×Ó	Ë®±­	Ð¡Ïª	f	f
cyz	.	.	.	.	.	.	.	.	.	.	11	.	.	.	false	false	Message: 635ms	1.62	9.05	179	797	558.70	393.40	2	942.20	619	546.40	348.60	SYNCTIME	635	.	.	cyz.edf	RIGHT	2128	11457025	Full Trial Period	11454897	91	Trial: 91	11454897	139	èÖ×Ó	Ë®±­	Ð¡Ïª	f	f
cyz	.	.	.	.	.	.	.	.	.	.	12	.	.	.	false	false	Message: 1277ms	10.00	37.60	266	1504	830.70	422.60	3	840.70	1239	543.60	349.90	INVISIBLE_BOUNDARY[2]	1277	.	.	cyz.edf	RIGHT	2128	11457025	Full Trial Period	11454897	91	Trial: 91	11454897	139	èÖ×Ó	Ë®±­	Ð¡Ïª	f	f
cyz	148	1432	2	1285	.	.	.	.	.	.	13	.	.	.	false	false	Message: 1285ms	10.00	37.60	266	1504	830.70	422.60	3	840.70	1239	543.60	349.90	SYNCTIME	1285	.	.	cyz.edf	RIGHT	2128	11457025	Full Trial Period	11454897	91	Trial: 91	11454897	139	èÖ×Ó	Ë®±­	Ð¡Ïª	f	f
cyz	.	.	.	.	110	2126	7	2017	142.20	428.50	14	.	.	.	false	false	Message: 2109ms	.	.	.	.	.	.	.	.	.	.	.	KEYBOARD	2109	142.20	428.50	cyz.edf	RIGHT	2128	11457025	Full Trial Period	11454897	91	Trial: 91	11454897	139	èÖ×Ó	Ë®±­	Ð¡Ïª	f	f
cyz	.	.	.	.	.	.	.	.	.	.	15	.	.	.	false	false	Message: 2174ms	.	.	.	.	.	.	.	.	.	.	.	TRIAL_RESULT 0	2174	.	.	cyz.edf	RIGHT	2128	11457025	Full Trial Period	11454897	91	Trial: 91	11454897	139	èÖ×Ó	Ë®±­	Ð¡Ïª	f	f
cyz	.	.	.	.	.	.	.	.	.	.	1	.	.	.	false	false	Message: -17ms	.	.	.	.	.	.	.	.	.	.	.	TRIALID 91	-17	.	.	cyz.edf	RIGHT	1832	11460290	Full Trial Period	11458458	92	Trial: 92	11458458	68	²£Á§Öé	éÏé­Çò	Ç¦±Ê	f	f
cyz	.	.	.	.	.	.	.	.	.	.	2	.	.	.	false	false	Message: -1ms	.	.	.	.	.	.	.	.	.	.	.	RECCFG CR 1000 2 0 R	-1	.	.	cyz.edf	RIGHT	1832	11460290	Full Trial Period	11458458	92	Trial: 92	11458458	68	²£Á§Öé	éÏé­Çò	Ç¦±Ê	f	f
cyz	.	.	.	.	.	.	.	.	.	.	3	.	.	.	false	false	Message: -1ms	.	.	.	.	.	.	.	.	.	.	.	ELCLCFG TOWER	-1	.	.	cyz.edf	RIGHT	1832	11460290	Full Trial Period	11458458	92	Trial: 92	11458458	68	²£Á§Öé	éÏé­Çò	Ç¦±Ê	f	f
cyz	.	.	.	.	.	.	.	.	.	.	4	.	.	.	false	false	Message: -1ms	.	.	.	.	.	.	.	.	.	.	.	GAZE_COORDS 0.00 0.00 1023.00 767.00	-1	.	.	cyz.edf	RIGHT	1832	11460290	Full Trial Period	11458458	92	Trial: 92	11458458	68	²£Á§Öé	éÏé­Çò	Ç¦±Ê	f	f
cyz	.	.	.	.	.	.	.	.	.	.	5	.	.	.	false	false	Message: -1ms	.	.	.	.	.	.	.	.	.	.	.	THRESHOLDS R 107 215	-1	.	.	cyz.edf	RIGHT	1832	11460290	Full Trial Period	11458458	92	Trial: 92	11458458	68	²£Á§Öé	éÏé­Çò	Ç¦±Ê	f	f
cyz	.	.	.	.	.	.	.	.	.	.	6	.	.	.	false	false	Message: -1ms	.	.	.	.	.	.	.	.	.	.	.	ELCL_PROC CENTROID (3)	-1	.	.	cyz.edf	RIGHT	1832	11460290	Full Trial Period	11458458	92	Trial: 92	11458458	68	²£Á§Öé	éÏé­Çò	Ç¦±Ê	f	f
cyz	.	.	.	.	.	.	.	.	.	.	7	.	.	.	false	false	Message: -1ms	.	.	.	.	.	.	.	.	.	.	.	ELCL_PCR_PARAM 5 3.0	-1	.	.	cyz.edf	RIGHT	1832	11460290	Full Trial Period	11458458	92	Trial: 92	11458458	68	²£Á§Öé	éÏé­Çò	Ç¦±Ê	f	f
cyz	.	.	.	.	.	.	.	.	.	.	8	.	.	.	false	true	Message: 0ms	.	.	.	.	.	.	.	.	.	.	.	!MODE RECORD CR 1000 2 0 R	0	.	.	cyz.edf	RIGHT	1832	11460290	Full Trial Period	11458458	92	Trial: 92	11458458	68	²£Á§Öé	éÏé­Çò	Ç¦±Ê	f	f
cyz	.	.	.	.	326	332	1	7	119.80	435.30	9	.	.	.	false	false	Message: 41ms	.	.	.	.	.	.	.	.	.	.	.	SYNCTIME	41	119.80	435.30	cyz.edf	RIGHT	1832	11460290	Full Trial Period	11458458	92	Trial: 92	11458458	68	²£Á§Öé	éÏé­Çò	Ç¦±Ê	f	f
cyz	.	.	.	.	.	.	.	.	.	.	10	.	.	.	false	false	Message: 519ms	15.36	65.93	233	565	580.10	443.80	1	957.90	333	117.30	426.70	INVISIBLE_BOUNDARY[1]	519	.	.	cyz.edf	RIGHT	1832	11460290	Full Trial Period	11458458	92	Trial: 92	11458458	68	²£Á§Öé	éÏé­Çò	Ç¦±Ê	f	f
cyz	.	.	.	.	.	.	.	.	.	.	11	.	.	.	false	false	Message: 525ms	15.36	65.93	233	565	580.10	443.80	1	957.90	333	117.30	426.70	SYNCTIME	525	.	.	cyz.edf	RIGHT	1832	11460290	Full Trial Period	11458458	92	Trial: 92	11458458	68	²£Á§Öé	éÏé­Çò	Ç¦±Ê	f	f
cyz	.	.	.	.	.	.	.	.	.	.	12	.	.	.	false	false	Message: 1218ms	10.95	45.80	239	1266	837.10	429.90	3	838.30	1028	518.90	364.70	INVISIBLE_BOUNDARY[2]	1218	.	.	cyz.edf	RIGHT	1832	11460290	Full Trial Period	11458458	92	Trial: 92	11458458	68	²£Á§Öé	éÏé­Çò	Ç¦±Ê	f	f
cyz	.	.	.	.	.	.	.	.	.	.	13	.	.	.	false	false	Message: 1225ms	10.95	45.80	239	1266	837.10	429.90	3	838.30	1028	518.90	364.70	SYNCTIME	1225	.	.	cyz.edf	RIGHT	1832	11460290	Full Trial Period	11458458	92	Trial: 92	11458458	68	²£Á§Öé	éÏé­Çò	Ç¦±Ê	f	f
cyz	.	.	.	.	137	1830	7	1694	266.00	393.60	14	.	.	.	false	false	Message: 1813ms	.	.	.	.	.	.	.	.	.	.	.	KEYBOARD	1813	266.00	393.60	cyz.edf	RIGHT	1832	11460290	Full Trial Period	11458458	92	Trial: 92	11458458	68	²£Á§Öé	éÏé­Çò	Ç¦±Ê	f	f
cyz	.	.	.	.	.	.	.	.	.	.	15	.	.	.	false	false	Message: 1877ms	.	.	.	.	.	.	.	.	.	.	.	TRIAL_RESULT 0	1877	.	.	cyz.edf	RIGHT	1832	11460290	Full Trial Period	11458458	92	Trial: 92	11458458	68	²£Á§Öé	éÏé­Çò	Ç¦±Ê	f	f
cyz	.	.	.	.	.	.	.	.	.	.	1	.	.	.	false	false	Message: -15ms	.	.	.	.	.	.	.	.	.	.	.	TRIALID 92	-15	.	.	cyz.edf	RIGHT	3048	11464554	Full Trial Period	11461506	93	Trial: 93	11461506	7	Êé°ü	Ìú¹ì	ÌÝ×Ó	j	j
cyz	.	.	.	.	.	.	.	.	.	.	2	.	.	.	false	false	Message: -1ms	.	.	.	.	.	.	.	.	.	.	.	RECCFG CR 1000 2 0 R	-1	.	.	cyz.edf	RIGHT	3048	11464554	Full Trial Period	11461506	93	Trial: 93	11461506	7	Êé°ü	Ìú¹ì	ÌÝ×Ó	j	j
cyz	.	.	.	.	.	.	.	.	.	.	3	.	.	.	false	false	Message: -1ms	.	.	.	.	.	.	.	.	.	.	.	ELCLCFG TOWER	-1	.	.	cyz.edf	RIGHT	3048	11464554	Full Trial Period	11461506	93	Trial: 93	11461506	7	Êé°ü	Ìú¹ì	ÌÝ×Ó	j	j
cyz	.	.	.	.	.	.	.	.	.	.	4	.	.	.	false	false	Message: -1ms	.	.	.	.	.	.	.	.	.	.	.	GAZE_COORDS 0.00 0.00 1023.00 767.00	-1	.	.	cyz.edf	RIGHT	3048	11464554	Full Trial Period	11461506	93	Trial: 93	11461506	7	Êé°ü	Ìú¹ì	ÌÝ×Ó	j	j
cyz	.	.	.	.	.	.	.	.	.	.	5	.	.	.	false	false	Message: -1ms	.	.	.	.	.	.	.	.	.	.	.	THRESHOLDS R 107 215	-1	.	.	cyz.edf	RIGHT	3048	11464554	Full Trial Period	11461506	93	Trial: 93	11461506	7	Êé°ü	Ìú¹ì	ÌÝ×Ó	j	j
cyz	.	.	.	.	.	.	.	.	.	.	6	.	.	.	false	false	Message: -1ms	.	.	.	.	.	.	.	.	.	.	.	ELCL_PROC CENTROID (3)	-1	.	.	cyz.edf	RIGHT	3048	11464554	Full Trial Period	11461506	93	Trial: 93	11461506	7	Êé°ü	Ìú¹ì	ÌÝ×Ó	j	j
cyz	.	.	.	.	.	.	.	.	.	.	7	.	.	.	false	false	Message: -1ms	.	.	.	.	.	.	.	.	.	.	.	ELCL_PCR_PARAM 5 3.0	-1	.	.	cyz.edf	RIGHT	3048	11464554	Full Trial Period	11461506	93	Trial: 93	11461506	7	Êé°ü	Ìú¹ì	ÌÝ×Ó	j	j
cyz	.	.	.	.	.	.	.	.	.	.	8	.	.	.	false	true	Message: 0ms	.	.	.	.	.	.	.	.	.	.	.	!MODE RECORD CR 1000 2 0 R	0	.	.	cyz.edf	RIGHT	3048	11464554	Full Trial Period	11461506	93	Trial: 93	11461506	7	Êé°ü	Ìú¹ì	ÌÝ×Ó	j	j
cyz	.	.	.	.	248	254	1	7	126.70	432.20	9	.	.	.	false	false	Message: 42ms	.	.	.	.	.	.	.	.	.	.	.	SYNCTIME	42	126.70	432.20	cyz.edf	RIGHT	3048	11464554	Full Trial Period	11461506	93	Trial: 93	11461506	7	Êé°ü	Ìú¹ì	ÌÝ×Ó	j	j
cyz	.	.	.	.	.	.	.	.	.	.	10	.	.	.	false	false	Message: 465ms	17.47	65.20	268	522	648.20	388.60	1	1032.20	255	125.20	433.90	INVISIBLE_BOUNDARY[1]	465	.	.	cyz.edf	RIGHT	3048	11464554	Full Trial Period	11461506	93	Trial: 93	11461506	7	Êé°ü	Ìú¹ì	ÌÝ×Ó	j	j
cyz	.	.	.	.	.	.	.	.	.	.	11	.	.	.	false	false	Message: 476ms	17.47	65.20	268	522	648.20	388.60	1	1032.20	255	125.20	433.90	SYNCTIME	476	.	.	cyz.edf	RIGHT	3048	11464554	Full Trial Period	11461506	93	Trial: 93	11461506	7	Êé°ü	Ìú¹ì	ÌÝ×Ó	j	j
cyz	.	.	.	.	.	.	.	.	.	.	12	.	.	.	false	false	Message: 2002ms	10.19	27.31	373	2046	772.40	541.90	5	908.60	1674	530.00	361.20	INVISIBLE_BOUNDARY[2]	2002	.	.	cyz.edf	RIGHT	3048	11464554	Full Trial Period	11461506	93	Trial: 93	11461506	7	Êé°ü	Ìú¹ì	ÌÝ×Ó	j	j
cyz	.	.	.	.	.	.	.	.	.	.	13	.	.	.	false	false	Message: 2009ms	10.19	27.31	373	2046	772.40	541.90	5	908.60	1674	530.00	361.20	SYNCTIME	2009	.	.	cyz.edf	RIGHT	3048	11464554	Full Trial Period	11461506	93	Trial: 93	11461506	7	Êé°ü	Ìú¹ì	ÌÝ×Ó	j	j
cyz	.	.	.	.	101	3046	9	2946	623.20	341.30	14	.	.	.	false	false	Message: 3028ms	.	.	.	.	.	.	.	.	.	.	.	KEYBOARD	3028	623.20	341.30	cyz.edf	RIGHT	3048	11464554	Full Trial Period	11461506	93	Trial: 93	11461506	7	Êé°ü	Ìú¹ì	ÌÝ×Ó	j	j
cyz	.	.	.	.	.	.	.	.	.	.	15	.	.	.	false	false	Message: 3095ms	.	.	.	.	.	.	.	.	.	.	.	TRIAL_RESULT 0	3095	.	.	cyz.edf	RIGHT	3048	11464554	Full Trial Period	11461506	93	Trial: 93	11461506	7	Êé°ü	Ìú¹ì	ÌÝ×Ó	j	j
cyz	.	.	.	.	.	.	.	.	.	.	1	.	.	.	false	false	Message: -20ms	.	.	.	.	.	.	.	.	.	.	.	TRIALID 93	-20	.	.	cyz.edf	RIGHT	2853	11468571	Full Trial Period	11465718	94	Trial: 94	11465718	140	Ô²Öé±Ê	¾íÖ½	Ð¬´ø	j	f
cyz	.	.	.	.	.	.	.	.	.	.	2	.	.	.	false	false	Message: -1ms	.	.	.	.	.	.	.	.	.	.	.	RECCFG CR 1000 2 0 R	-1	.	.	cyz.edf	RIGHT	2853	11468571	Full Trial Period	11465718	94	Trial: 94	11465718	140	Ô²Öé±Ê	¾íÖ½	Ð¬´ø	j	f
cyz	.	.	.	.	.	.	.	.	.	.	3	.	.	.	false	false	Message: -1ms	.	.	.	.	.	.	.	.	.	.	.	ELCLCFG TOWER	-1	.	.	cyz.edf	RIGHT	2853	11468571	Full Trial Period	11465718	94	Trial: 94	11465718	140	Ô²Öé±Ê	¾íÖ½	Ð¬´ø	j	f
cyz	.	.	.	.	.	.	.	.	.	.	4	.	.	.	false	false	Message: -1ms	.	.	.	.	.	.	.	.	.	.	.	GAZE_COORDS 0.00 0.00 1023.00 767.00	-1	.	.	cyz.edf	RIGHT	2853	11468571	Full Trial Period	11465718	94	Trial: 94	11465718	140	Ô²Öé±Ê	¾íÖ½	Ð¬´ø	j	f
cyz	.	.	.	.	.	.	.	.	.	.	5	.	.	.	false	false	Message: -1ms	.	.	.	.	.	.	.	.	.	.	.	THRESHOLDS R 107 215	-1	.	.	cyz.edf	RIGHT	2853	11468571	Full Trial Period	11465718	94	Trial: 94	11465718	140	Ô²Öé±Ê	¾íÖ½	Ð¬´ø	j	f
cyz	.	.	.	.	.	.	.	.	.	.	6	.	.	.	false	false	Message: -1ms	.	.	.	.	.	.	.	.	.	.	.	ELCL_PROC CENTROID (3)	-1	.	.	cyz.edf	RIGHT	2853	11468571	Full Trial Period	11465718	94	Trial: 94	11465718	140	Ô²Öé±Ê	¾íÖ½	Ð¬´ø	j	f
cyz	.	.	.	.	.	.	.	.	.	.	7	.	.	.	false	false	Message: -1ms	.	.	.	.	.	.	.	.	.	.	.	ELCL_PCR_PARAM 5 3.0	-1	.	.	cyz.edf	RIGHT	2853	11468571	Full Trial Period	11465718	94	Trial: 94	11465718	140	Ô²Öé±Ê	¾íÖ½	Ð¬´ø	j	f
cyz	.	.	.	.	.	.	.	.	.	.	8	.	.	.	false	true	Message: 0ms	.	.	.	.	.	.	.	.	.	.	.	!MODE RECORD CR 1000 2 0 R	0	.	.	cyz.edf	RIGHT	2853	11468571	Full Trial Period	11465718	94	Trial: 94	11465718	140	Ô²Öé±Ê	¾íÖ½	Ð¬´ø	j	f
cyz	.	.	.	.	412	418	1	7	131.00	423.20	9	.	.	.	false	false	Message: 46ms	.	.	.	.	.	.	.	.	.	.	.	SYNCTIME	46	131.00	423.20	cyz.edf	RIGHT	2853	11468571	Full Trial Period	11465718	94	Trial: 94	11465718	140	Ô²Öé±Ê	¾íÖ½	Ð¬´ø	j	f
cyz	.	.	.	.	.	.	.	.	.	.	10	.	.	.	false	false	Message: 622ms	12.75	47.05	271	689	508.90	419.10	1	1094.20	419	126.40	425.10	INVISIBLE_BOUNDARY[1]	622	.	.	cyz.edf	RIGHT	2853	11468571	Full Trial Period	11465718	94	Trial: 94	11465718	140	Ô²Öé±Ê	¾íÖ½	Ð¬´ø	j	f
cyz	.	.	.	.	.	.	.	.	.	.	11	.	.	.	false	false	Message: 630ms	12.75	47.05	271	689	508.90	419.10	1	1094.20	419	126.40	425.10	SYNCTIME	630	.	.	cyz.edf	RIGHT	2853	11468571	Full Trial Period	11465718	94	Trial: 94	11465718	140	Ô²Öé±Ê	¾íÖ½	Ð¬´ø	j	f
cyz	.	.	.	.	.	.	.	.	.	.	12	.	.	.	false	false	Message: 2296ms	6.11	22.39	273	2502	887.70	412.60	6	588.90	2230	714.30	353.80	INVISIBLE_BOUNDARY[2]	2296	.	.	cyz.edf	RIGHT	2853	11468571	Full Trial Period	11465718	94	Trial: 94	11465718	140	Ô²Öé±Ê	¾íÖ½	Ð¬´ø	j	f
cyz	.	.	.	.	.	.	.	.	.	.	13	.	.	.	false	false	Message: 2305ms	6.11	22.39	273	2502	887.70	412.60	6	588.90	2230	714.30	353.80	SYNCTIME	2305	.	.	cyz.edf	RIGHT	2853	11468571	Full Trial Period	11465718	94	Trial: 94	11465718	140	Ô²Öé±Ê	¾íÖ½	Ð¬´ø	j	f
cyz	.	.	.	.	147	2851	9	2705	899.80	386.10	14	[1]	2	RECTANGLE_INTERESTAREA	false	false	Message: 2833ms	.	.	.	.	.	.	.	.	.	.	.	KEYBOARD	2833	899.80	386.10	cyz.edf	RIGHT	2853	11468571	Full Trial Period	11465718	94	Trial: 94	11465718	140	Ô²Öé±Ê	¾íÖ½	Ð¬´ø	j	f
cyz	.	.	.	.	.	.	.	.	.	.	15	.	.	.	false	false	Message: 2897ms	.	.	.	.	.	.	.	.	.	.	.	TRIAL_RESULT 0	2897	.	.	cyz.edf	RIGHT	2853	11468571	Full Trial Period	11465718	94	Trial: 94	11465718	140	Ô²Öé±Ê	¾íÖ½	Ð¬´ø	j	f
cyz	.	.	.	.	.	.	.	.	.	.	1	.	.	.	false	false	Message: -24ms	.	.	.	.	.	.	.	.	.	.	.	TRIALID 94	-24	.	.	cyz.edf	RIGHT	2433	11472538	Full Trial Period	11470105	95	Trial: 95	11470105	27	¸ÊÕá	ÂÖÌ¥	ÊÖïí	j	j
cyz	.	.	.	.	.	.	.	.	.	.	2	.	.	.	false	false	Message: -1ms	.	.	.	.	.	.	.	.	.	.	.	RECCFG CR 1000 2 0 R	-1	.	.	cyz.edf	RIGHT	2433	11472538	Full Trial Period	11470105	95	Trial: 95	11470105	27	¸ÊÕá	ÂÖÌ¥	ÊÖïí	j	j
cyz	.	.	.	.	.	.	.	.	.	.	3	.	.	.	false	false	Message: -1ms	.	.	.	.	.	.	.	.	.	.	.	ELCLCFG TOWER	-1	.	.	cyz.edf	RIGHT	2433	11472538	Full Trial Period	11470105	95	Trial: 95	11470105	27	¸ÊÕá	ÂÖÌ¥	ÊÖïí	j	j
cyz	.	.	.	.	.	.	.	.	.	.	4	.	.	.	false	false	Message: -1ms	.	.	.	.	.	.	.	.	.	.	.	GAZE_COORDS 0.00 0.00 1023.00 767.00	-1	.	.	cyz.edf	RIGHT	2433	11472538	Full Trial Period	11470105	95	Trial: 95	11470105	27	¸ÊÕá	ÂÖÌ¥	ÊÖïí	j	j
cyz	.	.	.	.	.	.	.	.	.	.	5	.	.	.	false	false	Message: -1ms	.	.	.	.	.	.	.	.	.	.	.	THRESHOLDS R 107 215	-1	.	.	cyz.edf	RIGHT	2433	11472538	Full Trial Period	11470105	95	Trial: 95	11470105	27	¸ÊÕá	ÂÖÌ¥	ÊÖïí	j	j
cyz	.	.	.	.	.	.	.	.	.	.	6	.	.	.	false	false	Message: -1ms	.	.	.	.	.	.	.	.	.	.	.	ELCL_PROC CENTROID (3)	-1	.	.	cyz.edf	RIGHT	2433	11472538	Full Trial Period	11470105	95	Trial: 95	11470105	27	¸ÊÕá	ÂÖÌ¥	ÊÖïí	j	j
cyz	.	.	.	.	.	.	.	.	.	.	7	.	.	.	false	false	Message: -1ms	.	.	.	.	.	.	.	.	.	.	.	ELCL_PCR_PARAM 5 3.0	-1	.	.	cyz.edf	RIGHT	2433	11472538	Full Trial Period	11470105	95	Trial: 95	11470105	27	¸ÊÕá	ÂÖÌ¥	ÊÖïí	j	j
cyz	.	.	.	.	.	.	.	.	.	.	8	.	.	.	false	true	Message: 0ms	.	.	.	.	.	.	.	.	.	.	.	!MODE RECORD CR 1000 2 0 R	0	.	.	cyz.edf	RIGHT	2433	11472538	Full Trial Period	11470105	95	Trial: 95	11470105	27	¸ÊÕá	ÂÖÌ¥	ÊÖïí	j	j
cyz	.	.	.	.	428	434	1	7	130.90	435.60	9	.	.	.	false	false	Message: 42ms	.	.	.	.	.	.	.	.	.	.	.	SYNCTIME	42	130.90	435.60	cyz.edf	RIGHT	2433	11472538	Full Trial Period	11470105	95	Trial: 95	11470105	27	¸ÊÕá	ÂÖÌ¥	ÊÖïí	j	j
cyz	.	.	.	.	.	.	.	.	.	.	10	.	.	.	false	false	Message: 576ms	1.77	8.59	206	770	571.80	413.80	2	827.60	565	554.20	365.90	INVISIBLE_BOUNDARY[1]	576	.	.	cyz.edf	RIGHT	2433	11472538	Full Trial Period	11470105	95	Trial: 95	11470105	27	¸ÊÕá	ÂÖÌ¥	ÊÖïí	j	j
cyz	.	.	.	.	.	.	.	.	.	.	11	.	.	.	false	false	Message: 584ms	1.77	8.59	206	770	571.80	413.80	2	827.60	565	554.20	365.90	SYNCTIME	584	.	.	cyz.edf	RIGHT	2433	11472538	Full Trial Period	11470105	95	Trial: 95	11470105	27	¸ÊÕá	ÂÖÌ¥	ÊÖïí	j	j
cyz	.	.	.	.	.	.	.	.	.	.	12	.	.	.	false	false	Message: 1335ms	12.18	52.95	230	1396	874.80	459.20	5	979.00	1167	521.60	372.30	INVISIBLE_BOUNDARY[2]	1335	.	.	cyz.edf	RIGHT	2433	11472538	Full Trial Period	11470105	95	Trial: 95	11470105	27	¸ÊÕá	ÂÖÌ¥	ÊÖïí	j	j
cyz	.	.	.	.	.	.	.	.	.	.	13	.	.	.	false	false	Message: 1342ms	12.18	52.95	230	1396	874.80	459.20	5	979.00	1167	521.60	372.30	SYNCTIME	1342	.	.	cyz.edf	RIGHT	2433	11472538	Full Trial Period	11470105	95	Trial: 95	11470105	27	¸ÊÕá	ÂÖÌ¥	ÊÖïí	j	j
cyz	.	.	.	.	.	.	.	.	.	.	14	.	.	.	false	false	Message: 2414ms	23.49	335.61	70	2431	896.40	352.20	9	473.00	2362	265.70	61.60	KEYBOARD	2414	.	.	cyz.edf	RIGHT	2433	11472538	Full Trial Period	11470105	95	Trial: 95	11470105	27	¸ÊÕá	ÂÖÌ¥	ÊÖïí	j	j
cyz	.	.	.	.	.	.	.	.	.	.	15	.	.	.	false	false	Message: 2475ms	.	.	.	.	.	.	.	.	.	.	.	TRIAL_RESULT 0	2475	.	.	cyz.edf	RIGHT	2433	11472538	Full Trial Period	11470105	95	Trial: 95	11470105	27	¸ÊÕá	ÂÖÌ¥	ÊÖïí	j	j
cyz	.	.	.	.	.	.	.	.	.	.	1	.	.	.	false	false	Message: -18ms	.	.	.	.	.	.	.	.	.	.	.	TRIALID 95	-18	.	.	cyz.edf	RIGHT	1925	11475906	Full Trial Period	11473981	96	Trial: 96	11473981	115	²ÝÝ®	ÌðÍ²	ÑÀ¸à	f	f
cyz	.	.	.	.	.	.	.	.	.	.	2	.	.	.	false	false	Message: -1ms	.	.	.	.	.	.	.	.	.	.	.	RECCFG CR 1000 2 0 R	-1	.	.	cyz.edf	RIGHT	1925	11475906	Full Trial Period	11473981	96	Trial: 96	11473981	115	²ÝÝ®	ÌðÍ²	ÑÀ¸à	f	f
cyz	.	.	.	.	.	.	.	.	.	.	3	.	.	.	false	false	Message: -1ms	.	.	.	.	.	.	.	.	.	.	.	ELCLCFG TOWER	-1	.	.	cyz.edf	RIGHT	1925	11475906	Full Trial Period	11473981	96	Trial: 96	11473981	115	²ÝÝ®	ÌðÍ²	ÑÀ¸à	f	f
cyz	.	.	.	.	.	.	.	.	.	.	4	.	.	.	false	false	Message: -1ms	.	.	.	.	.	.	.	.	.	.	.	GAZE_COORDS 0.00 0.00 1023.00 767.00	-1	.	.	cyz.edf	RIGHT	1925	11475906	Full Trial Period	11473981	96	Trial: 96	11473981	115	²ÝÝ®	ÌðÍ²	ÑÀ¸à	f	f
cyz	.	.	.	.	.	.	.	.	.	.	5	.	.	.	false	false	Message: -1ms	.	.	.	.	.	.	.	.	.	.	.	THRESHOLDS R 107 215	-1	.	.	cyz.edf	RIGHT	1925	11475906	Full Trial Period	11473981	96	Trial: 96	11473981	115	²ÝÝ®	ÌðÍ²	ÑÀ¸à	f	f
cyz	.	.	.	.	.	.	.	.	.	.	6	.	.	.	false	false	Message: -1ms	.	.	.	.	.	.	.	.	.	.	.	ELCL_PROC CENTROID (3)	-1	.	.	cyz.edf	RIGHT	1925	11475906	Full Trial Period	11473981	96	Trial: 96	11473981	115	²ÝÝ®	ÌðÍ²	ÑÀ¸à	f	f
cyz	.	.	.	.	.	.	.	.	.	.	7	.	.	.	false	false	Message: -1ms	.	.	.	.	.	.	.	.	.	.	.	ELCL_PCR_PARAM 5 3.0	-1	.	.	cyz.edf	RIGHT	1925	11475906	Full Trial Period	11473981	96	Trial: 96	11473981	115	²ÝÝ®	ÌðÍ²	ÑÀ¸à	f	f
cyz	.	.	.	.	.	.	.	.	.	.	8	.	.	.	false	true	Message: 0ms	.	.	.	.	.	.	.	.	.	.	.	!MODE RECORD CR 1000 2 0 R	0	.	.	cyz.edf	RIGHT	1925	11475906	Full Trial Period	11473981	96	Trial: 96	11473981	115	²ÝÝ®	ÌðÍ²	ÑÀ¸à	f	f
cyz	.	.	.	.	404	410	1	7	124.50	428.30	9	.	.	.	false	false	Message: 41ms	.	.	.	.	.	.	.	.	.	.	.	SYNCTIME	41	124.50	428.30	cyz.edf	RIGHT	1925	11475906	Full Trial Period	11473981	96	Trial: 96	11473981	115	²ÝÝ®	ÌðÍ²	ÑÀ¸à	f	f
cyz	.	.	.	.	.	.	.	.	.	.	10	.	.	.	false	false	Message: 561ms	14.17	70.17	202	612	546.10	417.00	1	914.20	411	120.40	431.20	INVISIBLE_BOUNDARY[1]	561	.	.	cyz.edf	RIGHT	1925	11475906	Full Trial Period	11473981	96	Trial: 96	11473981	115	²ÝÝ®	ÌðÍ²	ÑÀ¸à	f	f
cyz	.	.	.	.	.	.	.	.	.	.	11	.	.	.	false	false	Message: 566ms	14.17	70.17	202	612	546.10	417.00	1	914.20	411	120.40	431.20	SYNCTIME	566	.	.	cyz.edf	RIGHT	1925	11475906	Full Trial Period	11473981	96	Trial: 96	11473981	115	²ÝÝ®	ÌðÍ²	ÑÀ¸à	f	f
cyz	.	.	.	.	.	.	.	.	.	.	12	.	.	.	false	false	Message: 1121ms	11.09	52.07	213	1296	860.90	345.10	2	707.70	1084	533.40	374.00	INVISIBLE_BOUNDARY[2]	1121	.	.	cyz.edf	RIGHT	1925	11475906	Full Trial Period	11473981	96	Trial: 96	11473981	115	²ÝÝ®	ÌðÍ²	ÑÀ¸à	f	f
cyz	.	.	.	.	.	.	.	.	.	.	13	.	.	.	false	false	Message: 1124ms	11.09	52.07	213	1296	860.90	345.10	2	707.70	1084	533.40	374.00	SYNCTIME	1124	.	.	cyz.edf	RIGHT	1925	11475906	Full Trial Period	11473981	96	Trial: 96	11473981	115	²ÝÝ®	ÌðÍ²	ÑÀ¸à	f	f
cyz	.	.	.	.	125	1923	5	1799	182.40	426.80	14	.	.	.	false	false	Message: 1907ms	.	.	.	.	.	.	.	.	.	.	.	KEYBOARD	1907	182.40	426.80	cyz.edf	RIGHT	1925	11475906	Full Trial Period	11473981	96	Trial: 96	11473981	115	²ÝÝ®	ÌðÍ²	ÑÀ¸à	f	f
cyz	.	.	.	.	.	.	.	.	.	.	15	.	.	.	false	false	Message: 1967ms	.	.	.	.	.	.	.	.	.	.	.	TRIAL_RESULT 0	1967	.	.	cyz.edf	RIGHT	1925	11475906	Full Trial Period	11473981	96	Trial: 96	11473981	115	²ÝÝ®	ÌðÍ²	ÑÀ¸à	f	f
cyz	.	.	.	.	.	.	.	.	.	.	1	.	.	.	false	false	Message: -15ms	.	.	.	.	.	.	.	.	.	.	.	TRIALID 96	-15	.	.	cyz.edf	RIGHT	2460	11479188	Full Trial Period	11476728	97	Trial: 97	11476728	144	ÌÝ×Ó	ÆË¿ËÅÆ	Ð¡Ïª	j	f
cyz	.	.	.	.	.	.	.	.	.	.	2	.	.	.	false	false	Message: -1ms	.	.	.	.	.	.	.	.	.	.	.	RECCFG CR 1000 2 0 R	-1	.	.	cyz.edf	RIGHT	2460	11479188	Full Trial Period	11476728	97	Trial: 97	11476728	144	ÌÝ×Ó	ÆË¿ËÅÆ	Ð¡Ïª	j	f
cyz	.	.	.	.	.	.	.	.	.	.	3	.	.	.	false	false	Message: -1ms	.	.	.	.	.	.	.	.	.	.	.	ELCLCFG TOWER	-1	.	.	cyz.edf	RIGHT	2460	11479188	Full Trial Period	11476728	97	Trial: 97	11476728	144	ÌÝ×Ó	ÆË¿ËÅÆ	Ð¡Ïª	j	f
cyz	.	.	.	.	.	.	.	.	.	.	4	.	.	.	false	false	Message: -1ms	.	.	.	.	.	.	.	.	.	.	.	GAZE_COORDS 0.00 0.00 1023.00 767.00	-1	.	.	cyz.edf	RIGHT	2460	11479188	Full Trial Period	11476728	97	Trial: 97	11476728	144	ÌÝ×Ó	ÆË¿ËÅÆ	Ð¡Ïª	j	f
cyz	.	.	.	.	.	.	.	.	.	.	5	.	.	.	false	false	Message: -1ms	.	.	.	.	.	.	.	.	.	.	.	THRESHOLDS R 107 215	-1	.	.	cyz.edf	RIGHT	2460	11479188	Full Trial Period	11476728	97	Trial: 97	11476728	144	ÌÝ×Ó	ÆË¿ËÅÆ	Ð¡Ïª	j	f
cyz	.	.	.	.	.	.	.	.	.	.	6	.	.	.	false	false	Message: -1ms	.	.	.	.	.	.	.	.	.	.	.	ELCL_PROC CENTROID (3)	-1	.	.	cyz.edf	RIGHT	2460	11479188	Full Trial Period	11476728	97	Trial: 97	11476728	144	ÌÝ×Ó	ÆË¿ËÅÆ	Ð¡Ïª	j	f
cyz	.	.	.	.	.	.	.	.	.	.	7	.	.	.	false	false	Message: -1ms	.	.	.	.	.	.	.	.	.	.	.	ELCL_PCR_PARAM 5 3.0	-1	.	.	cyz.edf	RIGHT	2460	11479188	Full Trial Period	11476728	97	Trial: 97	11476728	144	ÌÝ×Ó	ÆË¿ËÅÆ	Ð¡Ïª	j	f
cyz	.	.	.	.	.	.	.	.	.	.	8	.	.	.	false	true	Message: 0ms	.	.	.	.	.	.	.	.	.	.	.	!MODE RECORD CR 1000 2 0 R	0	.	.	cyz.edf	RIGHT	2460	11479188	Full Trial Period	11476728	97	Trial: 97	11476728	144	ÌÝ×Ó	ÆË¿ËÅÆ	Ð¡Ïª	j	f
cyz	169	169	1	1	.	.	.	.	.	.	9	.	.	.	false	false	Message: 43ms	.	.	230	230	183.00	485.60	1	408.10	1	.	.	SYNCTIME	43	.	.	cyz.edf	RIGHT	2460	11479188	Full Trial Period	11476728	97	Trial: 97	11476728	144	ÌÝ×Ó	ÆË¿ËÅÆ	Ð¡Ïª	j	f
cyz	.	.	.	.	.	.	.	.	.	.	10	.	.	.	false	false	Message: 767ms	1.27	7.47	170	924	526.40	392.80	4	982.20	755	537.80	358.20	INVISIBLE_BOUNDARY[1]	767	.	.	cyz.edf	RIGHT	2460	11479188	Full Trial Period	11476728	97	Trial: 97	11476728	144	ÌÝ×Ó	ÆË¿ËÅÆ	Ð¡Ïª	j	f
cyz	.	.	.	.	.	.	.	.	.	.	11	.	.	.	false	false	Message: 776ms	1.27	7.47	170	924	526.40	392.80	4	982.20	755	537.80	358.20	SYNCTIME	776	.	.	cyz.edf	RIGHT	2460	11479188	Full Trial Period	11476728	97	Trial: 97	11476728	144	ÌÝ×Ó	ÆË¿ËÅÆ	Ð¡Ïª	j	f
cyz	.	.	.	.	.	.	.	.	.	.	12	.	.	.	false	false	Message: 1608ms	3.38	14.95	226	1658	873.20	444.30	6	830.40	1433	829.90	354.10	INVISIBLE_BOUNDARY[2]	1608	.	.	cyz.edf	RIGHT	2460	11479188	Full Trial Period	11476728	97	Trial: 97	11476728	144	ÌÝ×Ó	ÆË¿ËÅÆ	Ð¡Ïª	j	f
cyz	.	.	.	.	.	.	.	.	.	.	13	.	.	.	false	false	Message: 1618ms	3.38	14.95	226	1658	873.20	444.30	6	830.40	1433	829.90	354.10	SYNCTIME	1618	.	.	cyz.edf	RIGHT	2460	11479188	Full Trial Period	11476728	97	Trial: 97	11476728	144	ÌÝ×Ó	ÆË¿ËÅÆ	Ð¡Ïª	j	f
cyz	.	.	.	.	51	2458	9	2408	901.30	376.70	14	[1]	2	RECTANGLE_INTERESTAREA	false	false	Message: 2440ms	.	.	.	.	.	.	.	.	.	.	.	KEYBOARD	2440	901.30	376.70	cyz.edf	RIGHT	2460	11479188	Full Trial Period	11476728	97	Trial: 97	11476728	144	ÌÝ×Ó	ÆË¿ËÅÆ	Ð¡Ïª	j	f
cyz	.	.	.	.	.	.	.	.	.	.	15	.	.	.	false	false	Message: 2502ms	.	.	.	.	.	.	.	.	.	.	.	TRIAL_RESULT 0	2502	.	.	cyz.edf	RIGHT	2460	11479188	Full Trial Period	11476728	97	Trial: 97	11476728	144	ÌÝ×Ó	ÆË¿ËÅÆ	Ð¡Ïª	j	f
cyz	.	.	.	.	.	.	.	.	.	.	1	.	.	.	false	false	Message: -14ms	.	.	.	.	.	.	.	.	.	.	.	TRIALID 97	-14	.	.	cyz.edf	RIGHT	3477	11484204	Full Trial Period	11480727	98	Trial: 98	11480727	38	´°»§	¼ªËû	ÍøÇòÅÄ	j	j
cyz	.	.	.	.	.	.	.	.	.	.	2	.	.	.	false	false	Message: -1ms	.	.	.	.	.	.	.	.	.	.	.	RECCFG CR 1000 2 0 R	-1	.	.	cyz.edf	RIGHT	3477	11484204	Full Trial Period	11480727	98	Trial: 98	11480727	38	´°»§	¼ªËû	ÍøÇòÅÄ	j	j
cyz	.	.	.	.	.	.	.	.	.	.	3	.	.	.	false	false	Message: -1ms	.	.	.	.	.	.	.	.	.	.	.	ELCLCFG TOWER	-1	.	.	cyz.edf	RIGHT	3477	11484204	Full Trial Period	11480727	98	Trial: 98	11480727	38	´°»§	¼ªËû	ÍøÇòÅÄ	j	j
cyz	.	.	.	.	.	.	.	.	.	.	4	.	.	.	false	false	Message: -1ms	.	.	.	.	.	.	.	.	.	.	.	GAZE_COORDS 0.00 0.00 1023.00 767.00	-1	.	.	cyz.edf	RIGHT	3477	11484204	Full Trial Period	11480727	98	Trial: 98	11480727	38	´°»§	¼ªËû	ÍøÇòÅÄ	j	j
cyz	.	.	.	.	.	.	.	.	.	.	5	.	.	.	false	false	Message: -1ms	.	.	.	.	.	.	.	.	.	.	.	THRESHOLDS R 107 215	-1	.	.	cyz.edf	RIGHT	3477	11484204	Full Trial Period	11480727	98	Trial: 98	11480727	38	´°»§	¼ªËû	ÍøÇòÅÄ	j	j
cyz	.	.	.	.	.	.	.	.	.	.	6	.	.	.	false	false	Message: -1ms	.	.	.	.	.	.	.	.	.	.	.	ELCL_PROC CENTROID (3)	-1	.	.	cyz.edf	RIGHT	3477	11484204	Full Trial Period	11480727	98	Trial: 98	11480727	38	´°»§	¼ªËû	ÍøÇòÅÄ	j	j
cyz	.	.	.	.	.	.	.	.	.	.	7	.	.	.	false	false	Message: -1ms	.	.	.	.	.	.	.	.	.	.	.	ELCL_PCR_PARAM 5 3.0	-1	.	.	cyz.edf	RIGHT	3477	11484204	Full Trial Period	11480727	98	Trial: 98	11480727	38	´°»§	¼ªËû	ÍøÇòÅÄ	j	j
cyz	.	.	.	.	.	.	.	.	.	.	8	.	.	.	false	true	Message: 0ms	.	.	.	.	.	.	.	.	.	.	.	!MODE RECORD CR 1000 2 0 R	0	.	.	cyz.edf	RIGHT	3477	11484204	Full Trial Period	11480727	98	Trial: 98	11480727	38	´°»§	¼ªËû	ÍøÇòÅÄ	j	j
cyz	136	167	1	32	.	.	.	.	.	.	9	.	.	.	false	false	Message: 43ms	.	.	.	.	.	.	.	.	.	.	.	SYNCTIME	43	.	.	cyz.edf	RIGHT	3477	11484204	Full Trial Period	11480727	98	Trial: 98	11480727	38	´°»§	¼ªËû	ÍøÇòÅÄ	j	j
cyz	.	.	.	.	.	.	.	.	.	.	10	.	.	.	false	false	Message: 676ms	2.24	12.09	185	848	553.30	401.10	2	935.60	664	607.30	365.10	INVISIBLE_BOUNDARY[1]	676	.	.	cyz.edf	RIGHT	3477	11484204	Full Trial Period	11480727	98	Trial: 98	11480727	38	´°»§	¼ªËû	ÍøÇòÅÄ	j	j
cyz	.	.	.	.	.	.	.	.	.	.	11	.	.	.	false	false	Message: 685ms	2.24	12.09	185	848	553.30	401.10	2	935.60	664	607.30	365.10	SYNCTIME	685	.	.	cyz.edf	RIGHT	3477	11484204	Full Trial Period	11480727	98	Trial: 98	11480727	38	´°»§	¼ªËû	ÍøÇòÅÄ	j	j
cyz	.	.	.	.	.	.	.	.	.	.	12	.	.	.	false	false	Message: 1428ms	11.34	44.64	254	1496	878.70	393.30	3	792.70	1243	542.70	363.90	INVISIBLE_BOUNDARY[2]	1428	.	.	cyz.edf	RIGHT	3477	11484204	Full Trial Period	11480727	98	Trial: 98	11480727	38	´°»§	¼ªËû	ÍøÇòÅÄ	j	j
cyz	.	.	.	.	.	.	.	.	.	.	13	.	.	.	false	false	Message: 1435ms	11.34	44.64	254	1496	878.70	393.30	3	792.70	1243	542.70	363.90	SYNCTIME	1435	.	.	cyz.edf	RIGHT	3477	11484204	Full Trial Period	11480727	98	Trial: 98	11480727	38	´°»§	¼ªËû	ÍøÇòÅÄ	j	j
cyz	.	.	.	.	89	3475	11	3387	300.40	-40.80	14	.	.	.	false	false	Message: 3458ms	.	.	.	.	.	.	.	.	.	.	.	KEYBOARD	3458	300.40	-40.80	cyz.edf	RIGHT	3477	11484204	Full Trial Period	11480727	98	Trial: 98	11480727	38	´°»§	¼ªËû	ÍøÇòÅÄ	j	j
cyz	.	.	.	.	.	.	.	.	.	.	15	.	.	.	false	false	Message: 3524ms	.	.	.	.	.	.	.	.	.	.	.	TRIAL_RESULT 0	3524	.	.	cyz.edf	RIGHT	3477	11484204	Full Trial Period	11480727	98	Trial: 98	11480727	38	´°»§	¼ªËû	ÍøÇòÅÄ	j	j
cyz	.	.	.	.	.	.	.	.	.	.	1	.	.	.	false	false	Message: -16ms	.	.	.	.	.	.	.	.	.	.	.	TRIALID 98	-16	.	.	cyz.edf	RIGHT	2334	11488586	Full Trial Period	11486252	99	Trial: 99	11486252	45	ÒûË®»ú	±£ÏÕÏä	Æì¸Ë	f	f
cyz	.	.	.	.	.	.	.	.	.	.	2	.	.	.	false	false	Message: -1ms	.	.	.	.	.	.	.	.	.	.	.	RECCFG CR 1000 2 0 R	-1	.	.	cyz.edf	RIGHT	2334	11488586	Full Trial Period	11486252	99	Trial: 99	11486252	45	ÒûË®»ú	±£ÏÕÏä	Æì¸Ë	f	f
cyz	.	.	.	.	.	.	.	.	.	.	3	.	.	.	false	false	Message: -1ms	.	.	.	.	.	.	.	.	.	.	.	ELCLCFG TOWER	-1	.	.	cyz.edf	RIGHT	2334	11488586	Full Trial Period	11486252	99	Trial: 99	11486252	45	ÒûË®»ú	±£ÏÕÏä	Æì¸Ë	f	f
cyz	.	.	.	.	.	.	.	.	.	.	4	.	.	.	false	false	Message: -1ms	.	.	.	.	.	.	.	.	.	.	.	GAZE_COORDS 0.00 0.00 1023.00 767.00	-1	.	.	cyz.edf	RIGHT	2334	11488586	Full Trial Period	11486252	99	Trial: 99	11486252	45	ÒûË®»ú	±£ÏÕÏä	Æì¸Ë	f	f
cyz	.	.	.	.	.	.	.	.	.	.	5	.	.	.	false	false	Message: -1ms	.	.	.	.	.	.	.	.	.	.	.	THRESHOLDS R 107 215	-1	.	.	cyz.edf	RIGHT	2334	11488586	Full Trial Period	11486252	99	Trial: 99	11486252	45	ÒûË®»ú	±£ÏÕÏä	Æì¸Ë	f	f
cyz	.	.	.	.	.	.	.	.	.	.	6	.	.	.	false	false	Message: -1ms	.	.	.	.	.	.	.	.	.	.	.	ELCL_PROC CENTROID (3)	-1	.	.	cyz.edf	RIGHT	2334	11488586	Full Trial Period	11486252	99	Trial: 99	11486252	45	ÒûË®»ú	±£ÏÕÏä	Æì¸Ë	f	f
cyz	.	.	.	.	.	.	.	.	.	.	7	.	.	.	false	false	Message: -1ms	.	.	.	.	.	.	.	.	.	.	.	ELCL_PCR_PARAM 5 3.0	-1	.	.	cyz.edf	RIGHT	2334	11488586	Full Trial Period	11486252	99	Trial: 99	11486252	45	ÒûË®»ú	±£ÏÕÏä	Æì¸Ë	f	f
cyz	.	.	.	.	.	.	.	.	.	.	8	.	.	.	false	true	Message: 0ms	.	.	.	.	.	.	.	.	.	.	.	!MODE RECORD CR 1000 2 0 R	0	.	.	cyz.edf	RIGHT	2334	11488586	Full Trial Period	11486252	99	Trial: 99	11486252	45	ÒûË®»ú	±£ÏÕÏä	Æì¸Ë	f	f
cyz	.	.	.	.	410	416	1	7	114.10	430.80	9	.	.	.	false	false	Message: 43ms	.	.	.	.	.	.	.	.	.	.	.	SYNCTIME	43	114.10	430.80	cyz.edf	RIGHT	2334	11488586	Full Trial Period	11486252	99	Trial: 99	11486252	45	ÒûË®»ú	±£ÏÕÏä	Æì¸Ë	f	f
cyz	.	.	.	.	147	1275	3	1129	372.60	396.10	10	.	.	.	false	false	Message: 1144ms	.	.	.	.	.	.	.	.	.	.	.	INVISIBLE_BOUNDARY[1]	1144	372.60	396.10	cyz.edf	RIGHT	2334	11488586	Full Trial Period	11486252	99	Trial: 99	11486252	45	ÒûË®»ú	±£ÏÕÏä	Æì¸Ë	f	f
cyz	.	.	.	.	147	1275	3	1129	372.60	396.10	11	.	.	.	false	false	Message: 1150ms	.	.	.	.	.	.	.	.	.	.	.	SYNCTIME	1150	372.60	396.10	cyz.edf	RIGHT	2334	11488586	Full Trial Period	11486252	99	Trial: 99	11486252	45	ÒûË®»ú	±£ÏÕÏä	Æì¸Ë	f	f
cyz	.	.	.	.	.	.	.	.	.	.	12	.	.	.	false	false	Message: 1842ms	15.13	51.12	296	1891	970.00	451.80	4	912.30	1596	518.80	372.70	INVISIBLE_BOUNDARY[2]	1842	.	.	cyz.edf	RIGHT	2334	11488586	Full Trial Period	11486252	99	Trial: 99	11486252	45	ÒûË®»ú	±£ÏÕÏä	Æì¸Ë	f	f
cyz	.	.	.	.	.	.	.	.	.	.	13	.	.	.	false	false	Message: 1851ms	15.13	51.12	296	1891	970.00	451.80	4	912.30	1596	518.80	372.70	SYNCTIME	1851	.	.	cyz.edf	RIGHT	2334	11488586	Full Trial Period	11486252	99	Trial: 99	11486252	45	ÒûË®»ú	±£ÏÕÏä	Æì¸Ë	f	f
cyz	.	.	.	.	.	.	.	.	.	.	14	.	.	.	false	false	Message: 2316ms	21.31	204.91	104	2332	239.40	396.10	7	386.30	2229	882.70	377.50	KEYBOARD	2316	.	.	cyz.edf	RIGHT	2334	11488586	Full Trial Period	11486252	99	Trial: 99	11486252	45	ÒûË®»ú	±£ÏÕÏä	Æì¸Ë	f	f
cyz	.	.	.	.	.	.	.	.	.	.	15	.	.	.	false	false	Message: 2380ms	.	.	.	.	.	.	.	.	.	.	.	TRIAL_RESULT 0	2380	.	.	cyz.edf	RIGHT	2334	11488586	Full Trial Period	11486252	99	Trial: 99	11486252	45	ÒûË®»ú	±£ÏÕÏä	Æì¸Ë	f	f
cyz	.	.	.	.	.	.	.	.	.	.	1	.	.	.	false	false	Message: -23ms	.	.	.	.	.	.	.	.	.	.	.	TRIALID 99	-23	.	.	cyz.edf	RIGHT	2260	11492819	Full Trial Period	11490559	100	Trial: 100	11490559	40	Ö¸ÄÏÕë	Ê±ÖÓ	¿¨³µ	f	f
cyz	.	.	.	.	.	.	.	.	.	.	2	.	.	.	false	false	Message: -1ms	.	.	.	.	.	.	.	.	.	.	.	RECCFG CR 1000 2 0 R	-1	.	.	cyz.edf	RIGHT	2260	11492819	Full Trial Period	11490559	100	Trial: 100	11490559	40	Ö¸ÄÏÕë	Ê±ÖÓ	¿¨³µ	f	f
cyz	.	.	.	.	.	.	.	.	.	.	3	.	.	.	false	false	Message: -1ms	.	.	.	.	.	.	.	.	.	.	.	ELCLCFG TOWER	-1	.	.	cyz.edf	RIGHT	2260	11492819	Full Trial Period	11490559	100	Trial: 100	11490559	40	Ö¸ÄÏÕë	Ê±ÖÓ	¿¨³µ	f	f
cyz	.	.	.	.	.	.	.	.	.	.	4	.	.	.	false	false	Message: -1ms	.	.	.	.	.	.	.	.	.	.	.	GAZE_COORDS 0.00 0.00 1023.00 767.00	-1	.	.	cyz.edf	RIGHT	2260	11492819	Full Trial Period	11490559	100	Trial: 100	11490559	40	Ö¸ÄÏÕë	Ê±ÖÓ	¿¨³µ	f	f
cyz	.	.	.	.	.	.	.	.	.	.	5	.	.	.	false	false	Message: -1ms	.	.	.	.	.	.	.	.	.	.	.	THRESHOLDS R 107 215	-1	.	.	cyz.edf	RIGHT	2260	11492819	Full Trial Period	11490559	100	Trial: 100	11490559	40	Ö¸ÄÏÕë	Ê±ÖÓ	¿¨³µ	f	f
cyz	.	.	.	.	.	.	.	.	.	.	6	.	.	.	false	false	Message: -1ms	.	.	.	.	.	.	.	.	.	.	.	ELCL_PROC CENTROID (3)	-1	.	.	cyz.edf	RIGHT	2260	11492819	Full Trial Period	11490559	100	Trial: 100	11490559	40	Ö¸ÄÏÕë	Ê±ÖÓ	¿¨³µ	f	f
cyz	.	.	.	.	.	.	.	.	.	.	7	.	.	.	false	false	Message: -1ms	.	.	.	.	.	.	.	.	.	.	.	ELCL_PCR_PARAM 5 3.0	-1	.	.	cyz.edf	RIGHT	2260	11492819	Full Trial Period	11490559	100	Trial: 100	11490559	40	Ö¸ÄÏÕë	Ê±ÖÓ	¿¨³µ	f	f
cyz	.	.	.	.	.	.	.	.	.	.	8	.	.	.	false	true	Message: 0ms	.	.	.	.	.	.	.	.	.	.	.	!MODE RECORD CR 1000 2 0 R	0	.	.	cyz.edf	RIGHT	2260	11492819	Full Trial Period	11490559	100	Trial: 100	11490559	40	Ö¸ÄÏÕë	Ê±ÖÓ	¿¨³µ	f	f
cyz	.	.	.	.	331	369	1	39	114.70	427.70	9	.	.	.	false	false	Message: 44ms	.	.	.	.	.	.	.	.	.	.	.	SYNCTIME	44	114.70	427.70	cyz.edf	RIGHT	2260	11492819	Full Trial Period	11490559	100	Trial: 100	11490559	40	Ö¸ÄÏÕë	Ê±ÖÓ	¿¨³µ	f	f
cyz	.	.	.	.	.	.	.	.	.	.	10	.	.	.	false	false	Message: 587ms	4.81	19.48	247	814	567.80	458.90	2	886.20	568	657.10	350.90	INVISIBLE_BOUNDARY[1]	587	.	.	cyz.edf	RIGHT	2260	11492819	Full Trial Period	11490559	100	Trial: 100	11490559	40	Ö¸ÄÏÕë	Ê±ÖÓ	¿¨³µ	f	f
cyz	.	.	.	.	.	.	.	.	.	.	11	.	.	.	false	false	Message: 593ms	4.81	19.48	247	814	567.80	458.90	2	886.20	568	657.10	350.90	SYNCTIME	593	.	.	cyz.edf	RIGHT	2260	11492819	Full Trial Period	11490559	100	Trial: 100	11490559	40	Ö¸ÄÏÕë	Ê±ÖÓ	¿¨³µ	f	f
cyz	.	.	.	.	.	.	.	.	.	.	12	.	.	.	false	false	Message: 1853ms	5.98	26.48	226	1897	842.60	507.10	5	951.60	1672	810.20	333.10	INVISIBLE_BOUNDARY[2]	1853	.	.	cyz.edf	RIGHT	2260	11492819	Full Trial Period	11490559	100	Trial: 100	11490559	40	Ö¸ÄÏÕë	Ê±ÖÓ	¿¨³µ	f	f
cyz	.	.	.	.	.	.	.	.	.	.	13	.	.	.	false	false	Message: 1859ms	5.98	26.48	226	1897	842.60	507.10	5	951.60	1672	810.20	333.10	SYNCTIME	1859	.	.	cyz.edf	RIGHT	2260	11492819	Full Trial Period	11490559	100	Trial: 100	11490559	40	Ö¸ÄÏÕë	Ê±ÖÓ	¿¨³µ	f	f
cyz	.	.	.	.	.	.	.	.	.	.	14	.	.	.	false	false	Message: 2241ms	14.68	203.88	72	2258	466.50	338.20	7	498.20	2187	901.70	313.00	KEYBOARD	2241	.	.	cyz.edf	RIGHT	2260	11492819	Full Trial Period	11490559	100	Trial: 100	11490559	40	Ö¸ÄÏÕë	Ê±ÖÓ	¿¨³µ	f	f
cyz	.	.	.	.	.	.	.	.	.	.	15	.	.	.	false	false	Message: 2309ms	.	.	.	.	.	.	.	.	.	.	.	TRIAL_RESULT 0	2309	.	.	cyz.edf	RIGHT	2260	11492819	Full Trial Period	11490559	100	Trial: 100	11490559	40	Ö¸ÄÏÕë	Ê±ÖÓ	¿¨³µ	f	f
cyz	.	.	.	.	.	.	.	.	.	.	1	.	.	.	false	false	Message: -16ms	.	.	.	.	.	.	.	.	.	.	.	TRIALID 100	-16	.	.	cyz.edf	RIGHT	2663	11497131	Full Trial Period	11494468	101	Trial: 101	11494468	43	Î¢²¨Â¯	±£ÏÕÏä	ÒûË®»ú	f	f
cyz	.	.	.	.	.	.	.	.	.	.	2	.	.	.	false	false	Message: -1ms	.	.	.	.	.	.	.	.	.	.	.	RECCFG CR 1000 2 0 R	-1	.	.	cyz.edf	RIGHT	2663	11497131	Full Trial Period	11494468	101	Trial: 101	11494468	43	Î¢²¨Â¯	±£ÏÕÏä	ÒûË®»ú	f	f
cyz	.	.	.	.	.	.	.	.	.	.	3	.	.	.	false	false	Message: -1ms	.	.	.	.	.	.	.	.	.	.	.	ELCLCFG TOWER	-1	.	.	cyz.edf	RIGHT	2663	11497131	Full Trial Period	11494468	101	Trial: 101	11494468	43	Î¢²¨Â¯	±£ÏÕÏä	ÒûË®»ú	f	f
cyz	.	.	.	.	.	.	.	.	.	.	4	.	.	.	false	false	Message: -1ms	.	.	.	.	.	.	.	.	.	.	.	GAZE_COORDS 0.00 0.00 1023.00 767.00	-1	.	.	cyz.edf	RIGHT	2663	11497131	Full Trial Period	11494468	101	Trial: 101	11494468	43	Î¢²¨Â¯	±£ÏÕÏä	ÒûË®»ú	f	f
cyz	.	.	.	.	.	.	.	.	.	.	5	.	.	.	false	false	Message: -1ms	.	.	.	.	.	.	.	.	.	.	.	THRESHOLDS R 107 215	-1	.	.	cyz.edf	RIGHT	2663	11497131	Full Trial Period	11494468	101	Trial: 101	11494468	43	Î¢²¨Â¯	±£ÏÕÏä	ÒûË®»ú	f	f
cyz	.	.	.	.	.	.	.	.	.	.	6	.	.	.	false	false	Message: -1ms	.	.	.	.	.	.	.	.	.	.	.	ELCL_PROC CENTROID (3)	-1	.	.	cyz.edf	RIGHT	2663	11497131	Full Trial Period	11494468	101	Trial: 101	11494468	43	Î¢²¨Â¯	±£ÏÕÏä	ÒûË®»ú	f	f
cyz	.	.	.	.	.	.	.	.	.	.	7	.	.	.	false	false	Message: -1ms	.	.	.	.	.	.	.	.	.	.	.	ELCL_PCR_PARAM 5 3.0	-1	.	.	cyz.edf	RIGHT	2663	11497131	Full Trial Period	11494468	101	Trial: 101	11494468	43	Î¢²¨Â¯	±£ÏÕÏä	ÒûË®»ú	f	f
cyz	.	.	.	.	.	.	.	.	.	.	8	.	.	.	false	true	Message: 0ms	.	.	.	.	.	.	.	.	.	.	.	!MODE RECORD CR 1000 2 0 R	0	.	.	cyz.edf	RIGHT	2663	11497131	Full Trial Period	11494468	101	Trial: 101	11494468	43	Î¢²¨Â¯	±£ÏÕÏä	ÒûË®»ú	f	f
cyz	.	.	.	.	60	66	1	7	126.50	430.20	9	.	.	.	false	false	Message: 42ms	.	.	.	.	.	.	.	.	.	.	.	SYNCTIME	42	126.50	430.20	cyz.edf	RIGHT	2663	11497131	Full Trial Period	11494468	101	Trial: 101	11494468	43	Î¢²¨Â¯	±£ÏÕÏä	ÒûË®»ú	f	f
cyz	.	.	.	.	.	.	.	.	.	.	10	.	.	.	false	false	Message: 1267ms	2.11	11.72	180	1318	573.60	356.30	4	879.70	1139	634.30	348.10	INVISIBLE_BOUNDARY[1]	1267	.	.	cyz.edf	RIGHT	2663	11497131	Full Trial Period	11494468	101	Trial: 101	11494468	43	Î¢²¨Â¯	±£ÏÕÏä	ÒûË®»ú	f	f
cyz	.	.	.	.	.	.	.	.	.	.	11	.	.	.	false	false	Message: 1275ms	2.11	11.72	180	1318	573.60	356.30	4	879.70	1139	634.30	348.10	SYNCTIME	1275	.	.	cyz.edf	RIGHT	2663	11497131	Full Trial Period	11494468	101	Trial: 101	11494468	43	Î¢²¨Â¯	±£ÏÕÏä	ÒûË®»ú	f	f
cyz	.	.	.	.	.	.	.	.	.	.	12	.	.	.	false	false	Message: 1948ms	2.08	10.38	200	1996	899.50	417.30	6	782.60	1797	922.60	360.10	INVISIBLE_BOUNDARY[2]	1948	.	.	cyz.edf	RIGHT	2663	11497131	Full Trial Period	11494468	101	Trial: 101	11494468	43	Î¢²¨Â¯	±£ÏÕÏä	ÒûË®»ú	f	f
cyz	.	.	.	.	.	.	.	.	.	.	13	.	.	.	false	false	Message: 1958ms	2.08	10.38	200	1996	899.50	417.30	6	782.60	1797	922.60	360.10	SYNCTIME	1958	.	.	cyz.edf	RIGHT	2663	11497131	Full Trial Period	11494468	101	Trial: 101	11494468	43	Î¢²¨Â¯	±£ÏÕÏä	ÒûË®»ú	f	f
cyz	.	.	.	.	145	2661	9	2517	174.50	416.70	14	.	.	.	false	false	Message: 2644ms	.	.	.	.	.	.	.	.	.	.	.	KEYBOARD	2644	174.50	416.70	cyz.edf	RIGHT	2663	11497131	Full Trial Period	11494468	101	Trial: 101	11494468	43	Î¢²¨Â¯	±£ÏÕÏä	ÒûË®»ú	f	f
cyz	.	.	.	.	.	.	.	.	.	.	15	.	.	.	false	false	Message: 2707ms	.	.	.	.	.	.	.	.	.	.	.	TRIAL_RESULT 0	2707	.	.	cyz.edf	RIGHT	2663	11497131	Full Trial Period	11494468	101	Trial: 101	11494468	43	Î¢²¨Â¯	±£ÏÕÏä	ÒûË®»ú	f	f
cyz	.	.	.	.	.	.	.	.	.	.	1	.	.	.	false	false	Message: -15ms	.	.	.	.	.	.	.	.	.	.	.	TRIALID 101	-15	.	.	cyz.edf	RIGHT	2305	11500963	Full Trial Period	11498658	102	Trial: 102	11498658	26	¹þÃÜ¹Ï	ÂÖÌ¥	¸ÊÕá	f	f
cyz	.	.	.	.	.	.	.	.	.	.	2	.	.	.	false	false	Message: -1ms	.	.	.	.	.	.	.	.	.	.	.	RECCFG CR 1000 2 0 R	-1	.	.	cyz.edf	RIGHT	2305	11500963	Full Trial Period	11498658	102	Trial: 102	11498658	26	¹þÃÜ¹Ï	ÂÖÌ¥	¸ÊÕá	f	f
cyz	.	.	.	.	.	.	.	.	.	.	3	.	.	.	false	false	Message: -1ms	.	.	.	.	.	.	.	.	.	.	.	ELCLCFG TOWER	-1	.	.	cyz.edf	RIGHT	2305	11500963	Full Trial Period	11498658	102	Trial: 102	11498658	26	¹þÃÜ¹Ï	ÂÖÌ¥	¸ÊÕá	f	f
cyz	.	.	.	.	.	.	.	.	.	.	4	.	.	.	false	false	Message: -1ms	.	.	.	.	.	.	.	.	.	.	.	GAZE_COORDS 0.00 0.00 1023.00 767.00	-1	.	.	cyz.edf	RIGHT	2305	11500963	Full Trial Period	11498658	102	Trial: 102	11498658	26	¹þÃÜ¹Ï	ÂÖÌ¥	¸ÊÕá	f	f
cyz	.	.	.	.	.	.	.	.	.	.	5	.	.	.	false	false	Message: -1ms	.	.	.	.	.	.	.	.	.	.	.	THRESHOLDS R 107 215	-1	.	.	cyz.edf	RIGHT	2305	11500963	Full Trial Period	11498658	102	Trial: 102	11498658	26	¹þÃÜ¹Ï	ÂÖÌ¥	¸ÊÕá	f	f
cyz	.	.	.	.	.	.	.	.	.	.	6	.	.	.	false	false	Message: -1ms	.	.	.	.	.	.	.	.	.	.	.	ELCL_PROC CENTROID (3)	-1	.	.	cyz.edf	RIGHT	2305	11500963	Full Trial Period	11498658	102	Trial: 102	11498658	26	¹þÃÜ¹Ï	ÂÖÌ¥	¸ÊÕá	f	f
cyz	.	.	.	.	.	.	.	.	.	.	7	.	.	.	false	false	Message: -1ms	.	.	.	.	.	.	.	.	.	.	.	ELCL_PCR_PARAM 5 3.0	-1	.	.	cyz.edf	RIGHT	2305	11500963	Full Trial Period	11498658	102	Trial: 102	11498658	26	¹þÃÜ¹Ï	ÂÖÌ¥	¸ÊÕá	f	f
cyz	.	.	.	.	.	.	.	.	.	.	8	.	.	.	false	true	Message: 0ms	.	.	.	.	.	.	.	.	.	.	.	!MODE RECORD CR 1000 2 0 R	0	.	.	cyz.edf	RIGHT	2305	11500963	Full Trial Period	11498658	102	Trial: 102	11498658	26	¹þÃÜ¹Ï	ÂÖÌ¥	¸ÊÕá	f	f
cyz	.	.	.	.	374	380	1	7	133.00	419.20	9	.	.	.	false	false	Message: 43ms	.	.	.	.	.	.	.	.	.	.	.	SYNCTIME	43	133.00	419.20	cyz.edf	RIGHT	2305	11500963	Full Trial Period	11498658	102	Trial: 102	11498658	26	¹þÃÜ¹Ï	ÂÖÌ¥	¸ÊÕá	f	f
cyz	.	.	.	.	.	.	.	.	.	.	10	.	.	.	false	false	Message: 572ms	2.90	12.61	230	775	515.90	426.20	2	915.60	546	454.60	368.50	INVISIBLE_BOUNDARY[1]	572	.	.	cyz.edf	RIGHT	2305	11500963	Full Trial Period	11498658	102	Trial: 102	11498658	26	¹þÃÜ¹Ï	ÂÖÌ¥	¸ÊÕá	f	f
cyz	.	.	.	.	.	.	.	.	.	.	11	.	.	.	false	false	Message: 576ms	2.90	12.61	230	775	515.90	426.20	2	915.60	546	454.60	368.50	SYNCTIME	576	.	.	cyz.edf	RIGHT	2305	11500963	Full Trial Period	11498658	102	Trial: 102	11498658	26	¹þÃÜ¹Ï	ÂÖÌ¥	¸ÊÕá	f	f
cyz	.	.	.	.	.	.	.	.	.	.	12	.	.	.	false	false	Message: 1352ms	12.20	37.76	323	1446	869.60	396.10	3	842.90	1124	507.50	372.80	INVISIBLE_BOUNDARY[2]	1352	.	.	cyz.edf	RIGHT	2305	11500963	Full Trial Period	11498658	102	Trial: 102	11498658	26	¹þÃÜ¹Ï	ÂÖÌ¥	¸ÊÕá	f	f
cyz	.	.	.	.	.	.	.	.	.	.	13	.	.	.	false	false	Message: 1360ms	12.20	37.76	323	1446	869.60	396.10	3	842.90	1124	507.50	372.80	SYNCTIME	1360	.	.	cyz.edf	RIGHT	2305	11500963	Full Trial Period	11498658	102	Trial: 102	11498658	26	¹þÃÜ¹Ï	ÂÖÌ¥	¸ÊÕá	f	f
cyz	.	.	.	.	200	2303	7	2104	362.80	416.70	14	.	.	.	false	false	Message: 2286ms	.	.	.	.	.	.	.	.	.	.	.	KEYBOARD	2286	362.80	416.70	cyz.edf	RIGHT	2305	11500963	Full Trial Period	11498658	102	Trial: 102	11498658	26	¹þÃÜ¹Ï	ÂÖÌ¥	¸ÊÕá	f	f
cyz	.	.	.	.	.	.	.	.	.	.	15	.	.	.	false	false	Message: 2351ms	.	.	.	.	.	.	.	.	.	.	.	TRIAL_RESULT 0	2351	.	.	cyz.edf	RIGHT	2305	11500963	Full Trial Period	11498658	102	Trial: 102	11498658	26	¹þÃÜ¹Ï	ÂÖÌ¥	¸ÊÕá	f	f
cyz	.	.	.	.	.	.	.	.	.	.	1	.	.	.	false	false	Message: -17ms	.	.	.	.	.	.	.	.	.	.	.	TRIALID 102	-17	.	.	cyz.edf	RIGHT	2177	11505669	Full Trial Period	11503492	103	Trial: 103	11503492	8	ÌÝ×Ó	Ìú¹ì	ÇÉ¿ËÁ¦	f	f
cyz	.	.	.	.	.	.	.	.	.	.	2	.	.	.	false	false	Message: -1ms	.	.	.	.	.	.	.	.	.	.	.	RECCFG CR 1000 2 0 R	-1	.	.	cyz.edf	RIGHT	2177	11505669	Full Trial Period	11503492	103	Trial: 103	11503492	8	ÌÝ×Ó	Ìú¹ì	ÇÉ¿ËÁ¦	f	f
cyz	.	.	.	.	.	.	.	.	.	.	3	.	.	.	false	false	Message: -1ms	.	.	.	.	.	.	.	.	.	.	.	ELCLCFG TOWER	-1	.	.	cyz.edf	RIGHT	2177	11505669	Full Trial Period	11503492	103	Trial: 103	11503492	8	ÌÝ×Ó	Ìú¹ì	ÇÉ¿ËÁ¦	f	f
cyz	.	.	.	.	.	.	.	.	.	.	4	.	.	.	false	false	Message: -1ms	.	.	.	.	.	.	.	.	.	.	.	GAZE_COORDS 0.00 0.00 1023.00 767.00	-1	.	.	cyz.edf	RIGHT	2177	11505669	Full Trial Period	11503492	103	Trial: 103	11503492	8	ÌÝ×Ó	Ìú¹ì	ÇÉ¿ËÁ¦	f	f
cyz	.	.	.	.	.	.	.	.	.	.	5	.	.	.	false	false	Message: -1ms	.	.	.	.	.	.	.	.	.	.	.	THRESHOLDS R 107 215	-1	.	.	cyz.edf	RIGHT	2177	11505669	Full Trial Period	11503492	103	Trial: 103	11503492	8	ÌÝ×Ó	Ìú¹ì	ÇÉ¿ËÁ¦	f	f
cyz	.	.	.	.	.	.	.	.	.	.	6	.	.	.	false	false	Message: -1ms	.	.	.	.	.	.	.	.	.	.	.	ELCL_PROC CENTROID (3)	-1	.	.	cyz.edf	RIGHT	2177	11505669	Full Trial Period	11503492	103	Trial: 103	11503492	8	ÌÝ×Ó	Ìú¹ì	ÇÉ¿ËÁ¦	f	f
cyz	.	.	.	.	.	.	.	.	.	.	7	.	.	.	false	false	Message: -1ms	.	.	.	.	.	.	.	.	.	.	.	ELCL_PCR_PARAM 5 3.0	-1	.	.	cyz.edf	RIGHT	2177	11505669	Full Trial Period	11503492	103	Trial: 103	11503492	8	ÌÝ×Ó	Ìú¹ì	ÇÉ¿ËÁ¦	f	f
cyz	.	.	.	.	.	.	.	.	.	.	8	.	.	.	false	true	Message: 0ms	.	.	.	.	.	.	.	.	.	.	.	!MODE RECORD CR 1000 2 0 R	0	.	.	cyz.edf	RIGHT	2177	11505669	Full Trial Period	11503492	103	Trial: 103	11503492	8	ÌÝ×Ó	Ìú¹ì	ÇÉ¿ËÁ¦	f	f
cyz	.	.	.	.	351	357	1	7	114.60	424.70	9	.	.	.	false	false	Message: 42ms	.	.	.	.	.	.	.	.	.	.	.	SYNCTIME	42	114.60	424.70	cyz.edf	RIGHT	2177	11505669	Full Trial Period	11503492	103	Trial: 103	11503492	8	ÌÝ×Ó	Ìú¹ì	ÇÉ¿ËÁ¦	f	f
cyz	.	.	.	.	.	.	.	.	.	.	10	.	.	.	false	false	Message: 873ms	9.21	34.48	267	1108	543.30	375.30	2	748.30	842	273.10	375.30	INVISIBLE_BOUNDARY[1]	873	.	.	cyz.edf	RIGHT	2177	11505669	Full Trial Period	11503492	103	Trial: 103	11503492	8	ÌÝ×Ó	Ìú¹ì	ÇÉ¿ËÁ¦	f	f
cyz	.	.	.	.	.	.	.	.	.	.	11	.	.	.	false	false	Message: 884ms	9.21	34.48	267	1108	543.30	375.30	2	748.30	842	273.10	375.30	SYNCTIME	884	.	.	cyz.edf	RIGHT	2177	11505669	Full Trial Period	11503492	103	Trial: 103	11503492	8	ÌÝ×Ó	Ìú¹ì	ÇÉ¿ËÁ¦	f	f
cyz	.	.	.	.	.	.	.	.	.	.	12	.	.	.	false	false	Message: 1658ms	8.64	35.86	241	1706	774.30	426.60	3	917.70	1466	526.00	369.80	INVISIBLE_BOUNDARY[2]	1658	.	.	cyz.edf	RIGHT	2177	11505669	Full Trial Period	11503492	103	Trial: 103	11503492	8	ÌÝ×Ó	Ìú¹ì	ÇÉ¿ËÁ¦	f	f
cyz	.	.	.	.	.	.	.	.	.	.	13	.	.	.	false	false	Message: 1666ms	8.64	35.86	241	1706	774.30	426.60	3	917.70	1466	526.00	369.80	SYNCTIME	1666	.	.	cyz.edf	RIGHT	2177	11505669	Full Trial Period	11503492	103	Trial: 103	11503492	8	ÌÝ×Ó	Ìú¹ì	ÇÉ¿ËÁ¦	f	f
cyz	.	.	.	.	113	2175	7	2063	146.70	411.40	14	.	.	.	false	false	Message: 2158ms	.	.	.	.	.	.	.	.	.	.	.	KEYBOARD	2158	146.70	411.40	cyz.edf	RIGHT	2177	11505669	Full Trial Period	11503492	103	Trial: 103	11503492	8	ÌÝ×Ó	Ìú¹ì	ÇÉ¿ËÁ¦	f	f
cyz	.	.	.	.	.	.	.	.	.	.	15	.	.	.	false	false	Message: 2226ms	.	.	.	.	.	.	.	.	.	.	.	TRIAL_RESULT 0	2226	.	.	cyz.edf	RIGHT	2177	11505669	Full Trial Period	11503492	103	Trial: 103	11503492	8	ÌÝ×Ó	Ìú¹ì	ÇÉ¿ËÁ¦	f	f
cyz	.	.	.	.	.	.	.	.	.	.	1	.	.	.	false	false	Message: -17ms	.	.	.	.	.	.	.	.	.	.	.	TRIALID 103	-17	.	.	cyz.edf	RIGHT	2620	11510036	Full Trial Period	11507416	104	Trial: 104	11507416	123	Ë®Í°	Ö½Ïä	±ù¹÷	f	f
cyz	.	.	.	.	.	.	.	.	.	.	2	.	.	.	false	false	Message: -1ms	.	.	.	.	.	.	.	.	.	.	.	RECCFG CR 1000 2 0 R	-1	.	.	cyz.edf	RIGHT	2620	11510036	Full Trial Period	11507416	104	Trial: 104	11507416	123	Ë®Í°	Ö½Ïä	±ù¹÷	f	f
cyz	.	.	.	.	.	.	.	.	.	.	3	.	.	.	false	false	Message: -1ms	.	.	.	.	.	.	.	.	.	.	.	ELCLCFG TOWER	-1	.	.	cyz.edf	RIGHT	2620	11510036	Full Trial Period	11507416	104	Trial: 104	11507416	123	Ë®Í°	Ö½Ïä	±ù¹÷	f	f
cyz	.	.	.	.	.	.	.	.	.	.	4	.	.	.	false	false	Message: -1ms	.	.	.	.	.	.	.	.	.	.	.	GAZE_COORDS 0.00 0.00 1023.00 767.00	-1	.	.	cyz.edf	RIGHT	2620	11510036	Full Trial Period	11507416	104	Trial: 104	11507416	123	Ë®Í°	Ö½Ïä	±ù¹÷	f	f
cyz	.	.	.	.	.	.	.	.	.	.	5	.	.	.	false	false	Message: -1ms	.	.	.	.	.	.	.	.	.	.	.	THRESHOLDS R 107 215	-1	.	.	cyz.edf	RIGHT	2620	11510036	Full Trial Period	11507416	104	Trial: 104	11507416	123	Ë®Í°	Ö½Ïä	±ù¹÷	f	f
cyz	.	.	.	.	.	.	.	.	.	.	6	.	.	.	false	false	Message: -1ms	.	.	.	.	.	.	.	.	.	.	.	ELCL_PROC CENTROID (3)	-1	.	.	cyz.edf	RIGHT	2620	11510036	Full Trial Period	11507416	104	Trial: 104	11507416	123	Ë®Í°	Ö½Ïä	±ù¹÷	f	f
cyz	.	.	.	.	.	.	.	.	.	.	7	.	.	.	false	false	Message: -1ms	.	.	.	.	.	.	.	.	.	.	.	ELCL_PCR_PARAM 5 3.0	-1	.	.	cyz.edf	RIGHT	2620	11510036	Full Trial Period	11507416	104	Trial: 104	11507416	123	Ë®Í°	Ö½Ïä	±ù¹÷	f	f
cyz	.	.	.	.	.	.	.	.	.	.	8	.	.	.	false	true	Message: 0ms	.	.	.	.	.	.	.	.	.	.	.	!MODE RECORD CR 1000 2 0 R	0	.	.	cyz.edf	RIGHT	2620	11510036	Full Trial Period	11507416	104	Trial: 104	11507416	123	Ë®Í°	Ö½Ïä	±ù¹÷	f	f
cyz	.	.	.	.	78	84	1	7	107.00	421.50	9	.	.	.	false	false	Message: 42ms	.	.	.	.	.	.	.	.	.	.	.	SYNCTIME	42	107.00	421.50	cyz.edf	RIGHT	2620	11510036	Full Trial Period	11507416	104	Trial: 104	11507416	123	Ë®Í°	Ö½Ïä	±ù¹÷	f	f
cyz	.	.	.	.	.	.	.	.	.	.	10	.	.	.	false	false	Message: 820ms	4.88	17.49	279	1069	500.50	493.30	3	842.60	791	555.60	362.00	INVISIBLE_BOUNDARY[1]	820	.	.	cyz.edf	RIGHT	2620	11510036	Full Trial Period	11507416	104	Trial: 104	11507416	123	Ë®Í°	Ö½Ïä	±ù¹÷	f	f
cyz	.	.	.	.	.	.	.	.	.	.	11	.	.	.	false	false	Message: 825ms	4.88	17.49	279	1069	500.50	493.30	3	842.60	791	555.60	362.00	SYNCTIME	825	.	.	cyz.edf	RIGHT	2620	11510036	Full Trial Period	11507416	104	Trial: 104	11507416	123	Ë®Í°	Ö½Ïä	±ù¹÷	f	f
cyz	.	.	.	.	.	.	.	.	.	.	12	.	.	.	false	false	Message: 1620ms	7.35	20.20	364	1952	751.60	460.90	5	907.70	1589	952.90	364.30	INVISIBLE_BOUNDARY[2]	1620	.	.	cyz.edf	RIGHT	2620	11510036	Full Trial Period	11507416	104	Trial: 104	11507416	123	Ë®Í°	Ö½Ïä	±ù¹÷	f	f
cyz	261	1881	3	1621	.	.	.	.	.	.	13	.	.	.	false	false	Message: 1625ms	7.35	20.20	364	1952	751.60	460.90	5	907.70	1589	952.90	364.30	SYNCTIME	1625	.	.	cyz.edf	RIGHT	2620	11510036	Full Trial Period	11507416	104	Trial: 104	11507416	123	Ë®Í°	Ö½Ïä	±ù¹÷	f	f
cyz	.	.	.	.	158	2618	9	2461	360.20	385.30	14	.	.	.	false	false	Message: 2601ms	.	.	.	.	.	.	.	.	.	.	.	KEYBOARD	2601	360.20	385.30	cyz.edf	RIGHT	2620	11510036	Full Trial Period	11507416	104	Trial: 104	11507416	123	Ë®Í°	Ö½Ïä	±ù¹÷	f	f
cyz	.	.	.	.	.	.	.	.	.	.	15	.	.	.	false	false	Message: 2665ms	.	.	.	.	.	.	.	.	.	.	.	TRIAL_RESULT 0	2665	.	.	cyz.edf	RIGHT	2620	11510036	Full Trial Period	11507416	104	Trial: 104	11507416	123	Ë®Í°	Ö½Ïä	±ù¹÷	f	f
cyz	.	.	.	.	.	.	.	.	.	.	1	.	.	.	false	false	Message: -15ms	.	.	.	.	.	.	.	.	.	.	.	TRIALID 104	-15	.	.	cyz.edf	RIGHT	4377	11516316	Full Trial Period	11511939	105	Trial: 105	11511939	146	·çóÝ	Êó±ê	Ã«½í	f	f
cyz	.	.	.	.	.	.	.	.	.	.	2	.	.	.	false	false	Message: -1ms	.	.	.	.	.	.	.	.	.	.	.	RECCFG CR 1000 2 0 R	-1	.	.	cyz.edf	RIGHT	4377	11516316	Full Trial Period	11511939	105	Trial: 105	11511939	146	·çóÝ	Êó±ê	Ã«½í	f	f
cyz	.	.	.	.	.	.	.	.	.	.	3	.	.	.	false	false	Message: -1ms	.	.	.	.	.	.	.	.	.	.	.	ELCLCFG TOWER	-1	.	.	cyz.edf	RIGHT	4377	11516316	Full Trial Period	11511939	105	Trial: 105	11511939	146	·çóÝ	Êó±ê	Ã«½í	f	f
cyz	.	.	.	.	.	.	.	.	.	.	4	.	.	.	false	false	Message: -1ms	.	.	.	.	.	.	.	.	.	.	.	GAZE_COORDS 0.00 0.00 1023.00 767.00	-1	.	.	cyz.edf	RIGHT	4377	11516316	Full Trial Period	11511939	105	Trial: 105	11511939	146	·çóÝ	Êó±ê	Ã«½í	f	f
cyz	.	.	.	.	.	.	.	.	.	.	5	.	.	.	false	false	Message: -1ms	.	.	.	.	.	.	.	.	.	.	.	THRESHOLDS R 107 215	-1	.	.	cyz.edf	RIGHT	4377	11516316	Full Trial Period	11511939	105	Trial: 105	11511939	146	·çóÝ	Êó±ê	Ã«½í	f	f
cyz	.	.	.	.	.	.	.	.	.	.	6	.	.	.	false	false	Message: -1ms	.	.	.	.	.	.	.	.	.	.	.	ELCL_PROC CENTROID (3)	-1	.	.	cyz.edf	RIGHT	4377	11516316	Full Trial Period	11511939	105	Trial: 105	11511939	146	·çóÝ	Êó±ê	Ã«½í	f	f
cyz	.	.	.	.	.	.	.	.	.	.	7	.	.	.	false	false	Message: -1ms	.	.	.	.	.	.	.	.	.	.	.	ELCL_PCR_PARAM 5 3.0	-1	.	.	cyz.edf	RIGHT	4377	11516316	Full Trial Period	11511939	105	Trial: 105	11511939	146	·çóÝ	Êó±ê	Ã«½í	f	f
cyz	.	.	.	.	.	.	.	.	.	.	8	.	.	.	false	true	Message: 0ms	.	.	.	.	.	.	.	.	.	.	.	!MODE RECORD CR 1000 2 0 R	0	.	.	cyz.edf	RIGHT	4377	11516316	Full Trial Period	11511939	105	Trial: 105	11511939	146	·çóÝ	Êó±ê	Ã«½í	f	f
cyz	.	.	.	.	247	253	1	7	104.70	436.40	9	.	.	.	false	false	Message: 51ms	.	.	.	.	.	.	.	.	.	.	.	SYNCTIME	51	104.70	436.40	cyz.edf	RIGHT	4377	11516316	Full Trial Period	11511939	105	Trial: 105	11511939	146	·çóÝ	Êó±ê	Ã«½í	f	f
cyz	.	.	.	.	.	.	.	.	.	.	10	.	.	.	false	false	Message: 970ms	2.34	8.16	287	1241	506.30	422.20	3	824.30	955	495.00	355.80	INVISIBLE_BOUNDARY[1]	970	.	.	cyz.edf	RIGHT	4377	11516316	Full Trial Period	11511939	105	Trial: 105	11511939	146	·çóÝ	Êó±ê	Ã«½í	f	f
cyz	.	.	.	.	.	.	.	.	.	.	11	.	.	.	false	false	Message: 976ms	2.34	8.16	287	1241	506.30	422.20	3	824.30	955	495.00	355.80	SYNCTIME	976	.	.	cyz.edf	RIGHT	4377	11516316	Full Trial Period	11511939	105	Trial: 105	11511939	146	·çóÝ	Êó±ê	Ã«½í	f	f
cyz	.	.	.	.	.	.	.	.	.	.	12	.	.	.	false	false	Message: 2144ms	9.36	43.52	215	2207	773.90	364.00	4	963.10	1993	499.30	364.80	INVISIBLE_BOUNDARY[2]	2144	.	.	cyz.edf	RIGHT	4377	11516316	Full Trial Period	11511939	105	Trial: 105	11511939	146	·çóÝ	Êó±ê	Ã«½í	f	f
cyz	.	.	.	.	.	.	.	.	.	.	13	.	.	.	false	false	Message: 2151ms	9.36	43.52	215	2207	773.90	364.00	4	963.10	1993	499.30	364.80	SYNCTIME	2151	.	.	cyz.edf	RIGHT	4377	11516316	Full Trial Period	11511939	105	Trial: 105	11511939	146	·çóÝ	Êó±ê	Ã«½í	f	f
cyz	.	.	.	.	59	4375	12	4317	848.50	247.00	14	.	.	.	false	false	Message: 4358ms	.	.	.	.	.	.	.	.	.	.	.	KEYBOARD	4358	848.50	247.00	cyz.edf	RIGHT	4377	11516316	Full Trial Period	11511939	105	Trial: 105	11511939	146	·çóÝ	Êó±ê	Ã«½í	f	f
cyz	.	.	.	.	.	.	.	.	.	.	15	.	.	.	false	false	Message: 4422ms	.	.	.	.	.	.	.	.	.	.	.	TRIAL_RESULT 0	4422	.	.	cyz.edf	RIGHT	4377	11516316	Full Trial Period	11511939	105	Trial: 105	11511939	146	·çóÝ	Êó±ê	Ã«½í	f	f
cyz	.	.	.	.	.	.	.	.	.	.	1	.	.	.	false	false	Message: -15ms	.	.	.	.	.	.	.	.	.	.	.	TRIALID 105	-15	.	.	cyz.edf	RIGHT	2623	11520469	Full Trial Period	11517846	106	Trial: 106	11517846	99	Ô²Öé±Ê	ÑÀË¢	É××Ó	j	j
cyz	.	.	.	.	.	.	.	.	.	.	2	.	.	.	false	false	Message: -1ms	.	.	.	.	.	.	.	.	.	.	.	RECCFG CR 1000 2 0 R	-1	.	.	cyz.edf	RIGHT	2623	11520469	Full Trial Period	11517846	106	Trial: 106	11517846	99	Ô²Öé±Ê	ÑÀË¢	É××Ó	j	j
cyz	.	.	.	.	.	.	.	.	.	.	3	.	.	.	false	false	Message: -1ms	.	.	.	.	.	.	.	.	.	.	.	ELCLCFG TOWER	-1	.	.	cyz.edf	RIGHT	2623	11520469	Full Trial Period	11517846	106	Trial: 106	11517846	99	Ô²Öé±Ê	ÑÀË¢	É××Ó	j	j
cyz	.	.	.	.	.	.	.	.	.	.	4	.	.	.	false	false	Message: -1ms	.	.	.	.	.	.	.	.	.	.	.	GAZE_COORDS 0.00 0.00 1023.00 767.00	-1	.	.	cyz.edf	RIGHT	2623	11520469	Full Trial Period	11517846	106	Trial: 106	11517846	99	Ô²Öé±Ê	ÑÀË¢	É××Ó	j	j
cyz	.	.	.	.	.	.	.	.	.	.	5	.	.	.	false	false	Message: -1ms	.	.	.	.	.	.	.	.	.	.	.	THRESHOLDS R 107 215	-1	.	.	cyz.edf	RIGHT	2623	11520469	Full Trial Period	11517846	106	Trial: 106	11517846	99	Ô²Öé±Ê	ÑÀË¢	É××Ó	j	j
cyz	.	.	.	.	.	.	.	.	.	.	6	.	.	.	false	false	Message: -1ms	.	.	.	.	.	.	.	.	.	.	.	ELCL_PROC CENTROID (3)	-1	.	.	cyz.edf	RIGHT	2623	11520469	Full Trial Period	11517846	106	Trial: 106	11517846	99	Ô²Öé±Ê	ÑÀË¢	É××Ó	j	j
cyz	.	.	.	.	.	.	.	.	.	.	7	.	.	.	false	false	Message: -1ms	.	.	.	.	.	.	.	.	.	.	.	ELCL_PCR_PARAM 5 3.0	-1	.	.	cyz.edf	RIGHT	2623	11520469	Full Trial Period	11517846	106	Trial: 106	11517846	99	Ô²Öé±Ê	ÑÀË¢	É××Ó	j	j
cyz	.	.	.	.	.	.	.	.	.	.	8	.	.	.	false	true	Message: 0ms	.	.	.	.	.	.	.	.	.	.	.	!MODE RECORD CR 1000 2 0 R	0	.	.	cyz.edf	RIGHT	2623	11520469	Full Trial Period	11517846	106	Trial: 106	11517846	99	Ô²Öé±Ê	ÑÀË¢	É××Ó	j	j
cyz	.	.	.	.	374	380	1	7	108.30	430.50	9	.	.	.	false	false	Message: 43ms	.	.	.	.	.	.	.	.	.	.	.	SYNCTIME	43	108.30	430.50	cyz.edf	RIGHT	2623	11520469	Full Trial Period	11517846	106	Trial: 106	11517846	99	Ô²Öé±Ê	ÑÀË¢	É××Ó	j	j
cyz	.	.	.	.	.	.	.	.	.	.	10	.	.	.	false	false	Message: 1102ms	2.95	12.75	231	1165	528.00	413.00	3	767.20	935	530.50	328.50	INVISIBLE_BOUNDARY[1]	1102	.	.	cyz.edf	RIGHT	2623	11520469	Full Trial Period	11517846	106	Trial: 106	11517846	99	Ô²Öé±Ê	ÑÀË¢	É××Ó	j	j
cyz	.	.	.	.	.	.	.	.	.	.	11	.	.	.	false	false	Message: 1110ms	2.95	12.75	231	1165	528.00	413.00	3	767.20	935	530.50	328.50	SYNCTIME	1110	.	.	cyz.edf	RIGHT	2623	11520469	Full Trial Period	11517846	106	Trial: 106	11517846	99	Ô²Öé±Ê	ÑÀË¢	É××Ó	j	j
cyz	.	.	.	.	.	.	.	.	.	.	12	.	.	.	false	false	Message: 1612ms	4.23	19.30	219	1799	985.90	471.00	5	915.80	1581	955.90	347.70	INVISIBLE_BOUNDARY[2]	1612	.	.	cyz.edf	RIGHT	2623	11520469	Full Trial Period	11517846	106	Trial: 106	11517846	99	Ô²Öé±Ê	ÑÀË¢	É××Ó	j	j
cyz	137	1749	3	1613	.	.	.	.	.	.	13	.	.	.	false	false	Message: 1618ms	4.23	19.30	219	1799	985.90	471.00	5	915.80	1581	955.90	347.70	SYNCTIME	1618	.	.	cyz.edf	RIGHT	2623	11520469	Full Trial Period	11517846	106	Trial: 106	11517846	99	Ô²Öé±Ê	ÑÀË¢	É××Ó	j	j
cyz	.	.	.	.	.	.	.	.	.	.	14	.	.	.	false	false	Message: 2604ms	16.98	223.37	76	2621	866.70	362.90	8	410.40	2546	361.70	357.10	KEYBOARD	2604	.	.	cyz.edf	RIGHT	2623	11520469	Full Trial Period	11517846	106	Trial: 106	11517846	99	Ô²Öé±Ê	ÑÀË¢	É××Ó	j	j
cyz	.	.	.	.	.	.	.	.	.	.	15	.	.	.	false	false	Message: 2663ms	.	.	.	.	.	.	.	.	.	.	.	TRIAL_RESULT 0	2663	.	.	cyz.edf	RIGHT	2623	11520469	Full Trial Period	11517846	106	Trial: 106	11517846	99	Ô²Öé±Ê	ÑÀË¢	É××Ó	j	j
cyz	.	.	.	.	.	.	.	.	.	.	1	.	.	.	false	false	Message: -16ms	.	.	.	.	.	.	.	.	.	.	.	TRIALID 106	-16	.	.	cyz.edf	RIGHT	2763	11524301	Full Trial Period	11521538	107	Trial: 107	11521538	121	ÄÖÖÓ	ÄÏ¹Ï	ÑÛ¾µ	f	f
cyz	.	.	.	.	.	.	.	.	.	.	2	.	.	.	false	false	Message: -1ms	.	.	.	.	.	.	.	.	.	.	.	RECCFG CR 1000 2 0 R	-1	.	.	cyz.edf	RIGHT	2763	11524301	Full Trial Period	11521538	107	Trial: 107	11521538	121	ÄÖÖÓ	ÄÏ¹Ï	ÑÛ¾µ	f	f
cyz	.	.	.	.	.	.	.	.	.	.	3	.	.	.	false	false	Message: -1ms	.	.	.	.	.	.	.	.	.	.	.	ELCLCFG TOWER	-1	.	.	cyz.edf	RIGHT	2763	11524301	Full Trial Period	11521538	107	Trial: 107	11521538	121	ÄÖÖÓ	ÄÏ¹Ï	ÑÛ¾µ	f	f
cyz	.	.	.	.	.	.	.	.	.	.	4	.	.	.	false	false	Message: -1ms	.	.	.	.	.	.	.	.	.	.	.	GAZE_COORDS 0.00 0.00 1023.00 767.00	-1	.	.	cyz.edf	RIGHT	2763	11524301	Full Trial Period	11521538	107	Trial: 107	11521538	121	ÄÖÖÓ	ÄÏ¹Ï	ÑÛ¾µ	f	f
cyz	.	.	.	.	.	.	.	.	.	.	5	.	.	.	false	false	Message: -1ms	.	.	.	.	.	.	.	.	.	.	.	THRESHOLDS R 107 215	-1	.	.	cyz.edf	RIGHT	2763	11524301	Full Trial Period	11521538	107	Trial: 107	11521538	121	ÄÖÖÓ	ÄÏ¹Ï	ÑÛ¾µ	f	f
cyz	.	.	.	.	.	.	.	.	.	.	6	.	.	.	false	false	Message: -1ms	.	.	.	.	.	.	.	.	.	.	.	ELCL_PROC CENTROID (3)	-1	.	.	cyz.edf	RIGHT	2763	11524301	Full Trial Period	11521538	107	Trial: 107	11521538	121	ÄÖÖÓ	ÄÏ¹Ï	ÑÛ¾µ	f	f
cyz	.	.	.	.	.	.	.	.	.	.	7	.	.	.	false	false	Message: -1ms	.	.	.	.	.	.	.	.	.	.	.	ELCL_PCR_PARAM 5 3.0	-1	.	.	cyz.edf	RIGHT	2763	11524301	Full Trial Period	11521538	107	Trial: 107	11521538	121	ÄÖÖÓ	ÄÏ¹Ï	ÑÛ¾µ	f	f
cyz	.	.	.	.	.	.	.	.	.	.	8	.	.	.	false	true	Message: 0ms	.	.	.	.	.	.	.	.	.	.	.	!MODE RECORD CR 1000 2 0 R	0	.	.	cyz.edf	RIGHT	2763	11524301	Full Trial Period	11521538	107	Trial: 107	11521538	121	ÄÖÖÓ	ÄÏ¹Ï	ÑÛ¾µ	f	f
cyz	.	.	.	.	664	670	1	7	114.40	427.70	9	.	.	.	false	false	Message: 43ms	.	.	.	.	.	.	.	.	.	.	.	SYNCTIME	43	114.40	427.70	cyz.edf	RIGHT	2763	11524301	Full Trial Period	11521538	107	Trial: 107	11521538	121	ÄÖÖÓ	ÄÏ¹Ï	ÑÛ¾µ	f	f
cyz	.	.	.	.	.	.	.	.	.	.	10	.	.	.	false	false	Message: 733ms	10.73	49.93	215	885	435.80	430.20	1	838.90	671	112.70	427.40	INVISIBLE_BOUNDARY[1]	733	.	.	cyz.edf	RIGHT	2763	11524301	Full Trial Period	11521538	107	Trial: 107	11521538	121	ÄÖÖÓ	ÄÏ¹Ï	ÑÛ¾µ	f	f
cyz	.	.	.	.	.	.	.	.	.	.	11	.	.	.	false	false	Message: 743ms	10.73	49.93	215	885	435.80	430.20	1	838.90	671	112.70	427.40	SYNCTIME	743	.	.	cyz.edf	RIGHT	2763	11524301	Full Trial Period	11521538	107	Trial: 107	11521538	121	ÄÖÖÓ	ÄÏ¹Ï	ÑÛ¾µ	f	f
cyz	.	.	.	.	.	.	.	.	.	.	12	.	.	.	false	false	Message: 1563ms	4.50	23.20	194	1737	813.10	467.40	4	898.90	1544	774.90	340.70	INVISIBLE_BOUNDARY[2]	1563	.	.	cyz.edf	RIGHT	2763	11524301	Full Trial Period	11521538	107	Trial: 107	11521538	121	ÄÖÖÓ	ÄÏ¹Ï	ÑÛ¾µ	f	f
cyz	.	.	.	.	.	.	.	.	.	.	13	.	.	.	false	false	Message: 1567ms	4.50	23.20	194	1737	813.10	467.40	4	898.90	1544	774.90	340.70	SYNCTIME	1567	.	.	cyz.edf	RIGHT	2763	11524301	Full Trial Period	11521538	107	Trial: 107	11521538	121	ÄÖÖÓ	ÄÏ¹Ï	ÑÛ¾µ	f	f
cyz	.	.	.	.	549	2761	8	2213	368.90	381.90	14	.	.	.	false	false	Message: 2744ms	.	.	.	.	.	.	.	.	.	.	.	KEYBOARD	2744	368.90	381.90	cyz.edf	RIGHT	2763	11524301	Full Trial Period	11521538	107	Trial: 107	11521538	121	ÄÖÖÓ	ÄÏ¹Ï	ÑÛ¾µ	f	f
cyz	.	.	.	.	.	.	.	.	.	.	15	.	.	.	false	false	Message: 2804ms	.	.	.	.	.	.	.	.	.	.	.	TRIAL_RESULT 0	2804	.	.	cyz.edf	RIGHT	2763	11524301	Full Trial Period	11521538	107	Trial: 107	11521538	121	ÄÖÖÓ	ÄÏ¹Ï	ÑÛ¾µ	f	f
cyz	.	.	.	.	.	.	.	.	.	.	1	.	.	.	false	false	Message: -16ms	.	.	.	.	.	.	.	.	.	.	.	TRIALID 107	-16	.	.	cyz.edf	RIGHT	1800	11527463	Full Trial Period	11525663	108	Trial: 108	11525663	12	ÑÌ»Ò¸×	Æ¤´ø	öÏÓãË¿	j	j
cyz	.	.	.	.	.	.	.	.	.	.	2	.	.	.	false	false	Message: -1ms	.	.	.	.	.	.	.	.	.	.	.	RECCFG CR 1000 2 0 R	-1	.	.	cyz.edf	RIGHT	1800	11527463	Full Trial Period	11525663	108	Trial: 108	11525663	12	ÑÌ»Ò¸×	Æ¤´ø	öÏÓãË¿	j	j
cyz	.	.	.	.	.	.	.	.	.	.	3	.	.	.	false	false	Message: -1ms	.	.	.	.	.	.	.	.	.	.	.	ELCLCFG TOWER	-1	.	.	cyz.edf	RIGHT	1800	11527463	Full Trial Period	11525663	108	Trial: 108	11525663	12	ÑÌ»Ò¸×	Æ¤´ø	öÏÓãË¿	j	j
cyz	.	.	.	.	.	.	.	.	.	.	4	.	.	.	false	false	Message: -1ms	.	.	.	.	.	.	.	.	.	.	.	GAZE_COORDS 0.00 0.00 1023.00 767.00	-1	.	.	cyz.edf	RIGHT	1800	11527463	Full Trial Period	11525663	108	Trial: 108	11525663	12	ÑÌ»Ò¸×	Æ¤´ø	öÏÓãË¿	j	j
cyz	.	.	.	.	.	.	.	.	.	.	5	.	.	.	false	false	Message: -1ms	.	.	.	.	.	.	.	.	.	.	.	THRESHOLDS R 107 215	-1	.	.	cyz.edf	RIGHT	1800	11527463	Full Trial Period	11525663	108	Trial: 108	11525663	12	ÑÌ»Ò¸×	Æ¤´ø	öÏÓãË¿	j	j
cyz	.	.	.	.	.	.	.	.	.	.	6	.	.	.	false	false	Message: -1ms	.	.	.	.	.	.	.	.	.	.	.	ELCL_PROC CENTROID (3)	-1	.	.	cyz.edf	RIGHT	1800	11527463	Full Trial Period	11525663	108	Trial: 108	11525663	12	ÑÌ»Ò¸×	Æ¤´ø	öÏÓãË¿	j	j
cyz	.	.	.	.	.	.	.	.	.	.	7	.	.	.	false	false	Message: -1ms	.	.	.	.	.	.	.	.	.	.	.	ELCL_PCR_PARAM 5 3.0	-1	.	.	cyz.edf	RIGHT	1800	11527463	Full Trial Period	11525663	108	Trial: 108	11525663	12	ÑÌ»Ò¸×	Æ¤´ø	öÏÓãË¿	j	j
cyz	.	.	.	.	.	.	.	.	.	.	8	.	.	.	false	true	Message: 0ms	.	.	.	.	.	.	.	.	.	.	.	!MODE RECORD CR 1000 2 0 R	0	.	.	cyz.edf	RIGHT	1800	11527463	Full Trial Period	11525663	108	Trial: 108	11525663	12	ÑÌ»Ò¸×	Æ¤´ø	öÏÓãË¿	j	j
cyz	.	.	.	.	405	411	1	7	116.40	433.40	9	.	.	.	false	false	Message: 41ms	.	.	.	.	.	.	.	.	.	.	.	SYNCTIME	41	116.40	433.40	cyz.edf	RIGHT	1800	11527463	Full Trial Period	11525663	108	Trial: 108	11525663	12	ÑÌ»Ò¸×	Æ¤´ø	öÏÓãË¿	j	j
cyz	.	.	.	.	.	.	.	.	.	.	10	.	.	.	false	false	Message: 671ms	15.79	50.28	314	725	591.80	435.30	1	749.50	412	115.90	424.20	INVISIBLE_BOUNDARY[1]	671	.	.	cyz.edf	RIGHT	1800	11527463	Full Trial Period	11525663	108	Trial: 108	11525663	12	ÑÌ»Ò¸×	Æ¤´ø	öÏÓãË¿	j	j
cyz	.	.	.	.	.	.	.	.	.	.	11	.	.	.	false	false	Message: 675ms	15.79	50.28	314	725	591.80	435.30	1	749.50	412	115.90	424.20	SYNCTIME	675	.	.	cyz.edf	RIGHT	1800	11527463	Full Trial Period	11525663	108	Trial: 108	11525663	12	ÑÌ»Ò¸×	Æ¤´ø	öÏÓãË¿	j	j
cyz	.	.	.	.	.	.	.	.	.	.	12	.	.	.	false	false	Message: 1308ms	9.30	40.09	232	1352	799.20	449.30	4	793.20	1121	536.70	367.60	INVISIBLE_BOUNDARY[2]	1308	.	.	cyz.edf	RIGHT	1800	11527463	Full Trial Period	11525663	108	Trial: 108	11525663	12	ÑÌ»Ò¸×	Æ¤´ø	öÏÓãË¿	j	j
cyz	.	.	.	.	.	.	.	.	.	.	13	.	.	.	false	false	Message: 1317ms	9.30	40.09	232	1352	799.20	449.30	4	793.20	1121	536.70	367.60	SYNCTIME	1317	.	.	cyz.edf	RIGHT	1800	11527463	Full Trial Period	11525663	108	Trial: 108	11525663	12	ÑÌ»Ò¸×	Æ¤´ø	öÏÓãË¿	j	j
cyz	.	.	.	.	191	1798	7	1608	871.40	370.60	14	[1]	2	RECTANGLE_INTERESTAREA	false	false	Message: 1781ms	.	.	.	.	.	.	.	.	.	.	.	KEYBOARD	1781	871.40	370.60	cyz.edf	RIGHT	1800	11527463	Full Trial Period	11525663	108	Trial: 108	11525663	12	ÑÌ»Ò¸×	Æ¤´ø	öÏÓãË¿	j	j
cyz	.	.	.	.	.	.	.	.	.	.	15	.	.	.	false	false	Message: 1843ms	.	.	.	.	.	.	.	.	.	.	.	TRIAL_RESULT 0	1843	.	.	cyz.edf	RIGHT	1800	11527463	Full Trial Period	11525663	108	Trial: 108	11525663	12	ÑÌ»Ò¸×	Æ¤´ø	öÏÓãË¿	j	j
cyz	.	.	.	.	.	.	.	.	.	.	1	.	.	.	false	false	Message: -26ms	.	.	.	.	.	.	.	.	.	.	.	TRIALID 108	-26	.	.	cyz.edf	RIGHT	2213	11531143	Full Trial Period	11528930	109	Trial: 109	11528930	63	Æì¸Ë	ÉþË÷	ÏÉÈËÕÆ	f	f
cyz	.	.	.	.	.	.	.	.	.	.	2	.	.	.	false	false	Message: -1ms	.	.	.	.	.	.	.	.	.	.	.	RECCFG CR 1000 2 0 R	-1	.	.	cyz.edf	RIGHT	2213	11531143	Full Trial Period	11528930	109	Trial: 109	11528930	63	Æì¸Ë	ÉþË÷	ÏÉÈËÕÆ	f	f
cyz	.	.	.	.	.	.	.	.	.	.	3	.	.	.	false	false	Message: -1ms	.	.	.	.	.	.	.	.	.	.	.	ELCLCFG TOWER	-1	.	.	cyz.edf	RIGHT	2213	11531143	Full Trial Period	11528930	109	Trial: 109	11528930	63	Æì¸Ë	ÉþË÷	ÏÉÈËÕÆ	f	f
cyz	.	.	.	.	.	.	.	.	.	.	4	.	.	.	false	false	Message: -1ms	.	.	.	.	.	.	.	.	.	.	.	GAZE_COORDS 0.00 0.00 1023.00 767.00	-1	.	.	cyz.edf	RIGHT	2213	11531143	Full Trial Period	11528930	109	Trial: 109	11528930	63	Æì¸Ë	ÉþË÷	ÏÉÈËÕÆ	f	f
cyz	.	.	.	.	.	.	.	.	.	.	5	.	.	.	false	false	Message: -1ms	.	.	.	.	.	.	.	.	.	.	.	THRESHOLDS R 107 215	-1	.	.	cyz.edf	RIGHT	2213	11531143	Full Trial Period	11528930	109	Trial: 109	11528930	63	Æì¸Ë	ÉþË÷	ÏÉÈËÕÆ	f	f
cyz	.	.	.	.	.	.	.	.	.	.	6	.	.	.	false	false	Message: -1ms	.	.	.	.	.	.	.	.	.	.	.	ELCL_PROC CENTROID (3)	-1	.	.	cyz.edf	RIGHT	2213	11531143	Full Trial Period	11528930	109	Trial: 109	11528930	63	Æì¸Ë	ÉþË÷	ÏÉÈËÕÆ	f	f
cyz	.	.	.	.	.	.	.	.	.	.	7	.	.	.	false	false	Message: -1ms	.	.	.	.	.	.	.	.	.	.	.	ELCL_PCR_PARAM 5 3.0	-1	.	.	cyz.edf	RIGHT	2213	11531143	Full Trial Period	11528930	109	Trial: 109	11528930	63	Æì¸Ë	ÉþË÷	ÏÉÈËÕÆ	f	f
cyz	.	.	.	.	.	.	.	.	.	.	8	.	.	.	false	true	Message: 0ms	.	.	.	.	.	.	.	.	.	.	.	!MODE RECORD CR 1000 2 0 R	0	.	.	cyz.edf	RIGHT	2213	11531143	Full Trial Period	11528930	109	Trial: 109	11528930	63	Æì¸Ë	ÉþË÷	ÏÉÈËÕÆ	f	f
cyz	.	.	.	.	392	398	1	7	139.90	427.50	9	.	.	.	false	false	Message: 40ms	.	.	.	.	.	.	.	.	.	.	.	SYNCTIME	40	139.90	427.50	cyz.edf	RIGHT	2213	11531143	Full Trial Period	11528930	109	Trial: 109	11528930	63	Æì¸Ë	ÉþË÷	ÏÉÈËÕÆ	f	f
cyz	.	.	.	.	.	.	.	.	.	.	10	.	.	.	false	false	Message: 516ms	16.18	102.38	158	556	613.80	404.70	1	719.40	399	128.20	426.30	INVISIBLE_BOUNDARY[1]	516	.	.	cyz.edf	RIGHT	2213	11531143	Full Trial Period	11528930	109	Trial: 109	11528930	63	Æì¸Ë	ÉþË÷	ÏÉÈËÕÆ	f	f
cyz	.	.	.	.	.	.	.	.	.	.	11	.	.	.	false	false	Message: 523ms	16.18	102.38	158	556	613.80	404.70	1	719.40	399	128.20	426.30	SYNCTIME	523	.	.	cyz.edf	RIGHT	2213	11531143	Full Trial Period	11528930	109	Trial: 109	11528930	63	Æì¸Ë	ÉþË÷	ÏÉÈËÕÆ	f	f
cyz	.	.	.	.	.	.	.	.	.	.	12	.	.	.	false	false	Message: 1548ms	4.54	24.30	187	1710	838.80	467.70	5	898.00	1524	770.70	351.80	INVISIBLE_BOUNDARY[2]	1548	.	.	cyz.edf	RIGHT	2213	11531143	Full Trial Period	11528930	109	Trial: 109	11528930	63	Æì¸Ë	ÉþË÷	ÏÉÈËÕÆ	f	f
cyz	99	1653	2	1555	.	.	.	.	.	.	13	.	.	.	false	false	Message: 1557ms	4.54	24.30	187	1710	838.80	467.70	5	898.00	1524	770.70	351.80	SYNCTIME	1557	.	.	cyz.edf	RIGHT	2213	11531143	Full Trial Period	11528930	109	Trial: 109	11528930	63	Æì¸Ë	ÉþË÷	ÏÉÈËÕÆ	f	f
cyz	.	.	.	.	73	2211	9	2139	248.10	405.70	14	.	.	.	false	false	Message: 2194ms	.	.	.	.	.	.	.	.	.	.	.	KEYBOARD	2194	248.10	405.70	cyz.edf	RIGHT	2213	11531143	Full Trial Period	11528930	109	Trial: 109	11528930	63	Æì¸Ë	ÉþË÷	ÏÉÈËÕÆ	f	f
cyz	.	.	.	.	.	.	.	.	.	.	15	.	.	.	false	false	Message: 2259ms	.	.	.	.	.	.	.	.	.	.	.	TRIAL_RESULT 0	2259	.	.	cyz.edf	RIGHT	2213	11531143	Full Trial Period	11528930	109	Trial: 109	11528930	63	Æì¸Ë	ÉþË÷	ÏÉÈËÕÆ	f	f
cyz	.	.	.	.	.	.	.	.	.	.	1	.	.	.	false	false	Message: -23ms	.	.	.	.	.	.	.	.	.	.	.	TRIALID 109	-23	.	.	cyz.edf	RIGHT	2287	11534830	Full Trial Period	11532543	110	Trial: 110	11532543	71	ÒÎ×Ó	ÍøÇò	Ãµ¹å	j	j
cyz	.	.	.	.	.	.	.	.	.	.	2	.	.	.	false	false	Message: -1ms	.	.	.	.	.	.	.	.	.	.	.	RECCFG CR 1000 2 0 R	-1	.	.	cyz.edf	RIGHT	2287	11534830	Full Trial Period	11532543	110	Trial: 110	11532543	71	ÒÎ×Ó	ÍøÇò	Ãµ¹å	j	j
cyz	.	.	.	.	.	.	.	.	.	.	3	.	.	.	false	false	Message: -1ms	.	.	.	.	.	.	.	.	.	.	.	ELCLCFG TOWER	-1	.	.	cyz.edf	RIGHT	2287	11534830	Full Trial Period	11532543	110	Trial: 110	11532543	71	ÒÎ×Ó	ÍøÇò	Ãµ¹å	j	j
cyz	.	.	.	.	.	.	.	.	.	.	4	.	.	.	false	false	Message: -1ms	.	.	.	.	.	.	.	.	.	.	.	GAZE_COORDS 0.00 0.00 1023.00 767.00	-1	.	.	cyz.edf	RIGHT	2287	11534830	Full Trial Period	11532543	110	Trial: 110	11532543	71	ÒÎ×Ó	ÍøÇò	Ãµ¹å	j	j
cyz	.	.	.	.	.	.	.	.	.	.	5	.	.	.	false	false	Message: -1ms	.	.	.	.	.	.	.	.	.	.	.	THRESHOLDS R 107 215	-1	.	.	cyz.edf	RIGHT	2287	11534830	Full Trial Period	11532543	110	Trial: 110	11532543	71	ÒÎ×Ó	ÍøÇò	Ãµ¹å	j	j
cyz	.	.	.	.	.	.	.	.	.	.	6	.	.	.	false	false	Message: -1ms	.	.	.	.	.	.	.	.	.	.	.	ELCL_PROC CENTROID (3)	-1	.	.	cyz.edf	RIGHT	2287	11534830	Full Trial Period	11532543	110	Trial: 110	11532543	71	ÒÎ×Ó	ÍøÇò	Ãµ¹å	j	j
cyz	.	.	.	.	.	.	.	.	.	.	7	.	.	.	false	false	Message: -1ms	.	.	.	.	.	.	.	.	.	.	.	ELCL_PCR_PARAM 5 3.0	-1	.	.	cyz.edf	RIGHT	2287	11534830	Full Trial Period	11532543	110	Trial: 110	11532543	71	ÒÎ×Ó	ÍøÇò	Ãµ¹å	j	j
cyz	.	.	.	.	.	.	.	.	.	.	8	.	.	.	false	true	Message: 0ms	.	.	.	.	.	.	.	.	.	.	.	!MODE RECORD CR 1000 2 0 R	0	.	.	cyz.edf	RIGHT	2287	11534830	Full Trial Period	11532543	110	Trial: 110	11532543	71	ÒÎ×Ó	ÍøÇò	Ãµ¹å	j	j
cyz	.	.	.	.	197	203	1	7	172.10	424.30	9	.	.	.	false	false	Message: 44ms	.	.	.	.	.	.	.	.	.	.	.	SYNCTIME	44	172.10	424.30	cyz.edf	RIGHT	2287	11534830	Full Trial Period	11532543	110	Trial: 110	11532543	71	ÒÎ×Ó	ÍøÇò	Ãµ¹å	j	j
cyz	.	.	.	.	.	.	.	.	.	.	10	.	.	.	false	false	Message: 910ms	14.80	69.80	212	969	564.20	445.60	2	1031.10	758	118.30	431.80	INVISIBLE_BOUNDARY[1]	910	.	.	cyz.edf	RIGHT	2287	11534830	Full Trial Period	11532543	110	Trial: 110	11532543	71	ÒÎ×Ó	ÍøÇò	Ãµ¹å	j	j
cyz	.	.	.	.	.	.	.	.	.	.	11	.	.	.	false	false	Message: 919ms	14.80	69.80	212	969	564.20	445.60	2	1031.10	758	118.30	431.80	SYNCTIME	919	.	.	cyz.edf	RIGHT	2287	11534830	Full Trial Period	11532543	110	Trial: 110	11532543	71	ÒÎ×Ó	ÍøÇò	Ãµ¹å	j	j
cyz	.	.	.	.	.	.	.	.	.	.	12	.	.	.	false	false	Message: 1967ms	9.51	49.79	191	2016	794.50	436.20	4	1010.40	1826	524.70	358.90	INVISIBLE_BOUNDARY[2]	1967	.	.	cyz.edf	RIGHT	2287	11534830	Full Trial Period	11532543	110	Trial: 110	11532543	71	ÒÎ×Ó	ÍøÇò	Ãµ¹å	j	j
cyz	.	.	.	.	.	.	.	.	.	.	13	.	.	.	false	false	Message: 1977ms	9.51	49.79	191	2016	794.50	436.20	4	1010.40	1826	524.70	358.90	SYNCTIME	1977	.	.	cyz.edf	RIGHT	2287	11534830	Full Trial Period	11532543	110	Trial: 110	11532543	71	ÒÎ×Ó	ÍøÇò	Ãµ¹å	j	j
cyz	.	.	.	.	36	2285	7	2250	891.00	362.90	14	.	.	.	false	false	Message: 2268ms	.	.	.	.	.	.	.	.	.	.	.	KEYBOARD	2268	891.00	362.90	cyz.edf	RIGHT	2287	11534830	Full Trial Period	11532543	110	Trial: 110	11532543	71	ÒÎ×Ó	ÍøÇò	Ãµ¹å	j	j
cyz	.	.	.	.	.	.	.	.	.	.	15	.	.	.	false	false	Message: 2335ms	.	.	.	.	.	.	.	.	.	.	.	TRIAL_RESULT 0	2335	.	.	cyz.edf	RIGHT	2287	11534830	Full Trial Period	11532543	110	Trial: 110	11532543	71	ÒÎ×Ó	ÍøÇò	Ãµ¹å	j	j
cyz	.	.	.	.	.	.	.	.	.	.	1	.	.	.	false	false	Message: -16ms	.	.	.	.	.	.	.	.	.	.	.	TRIALID 110	-16	.	.	cyz.edf	RIGHT	1646	11537615	Full Trial Period	11535969	111	Trial: 111	11535969	111	ÃæÌõ	º£´ø	Î§½í	f	j
cyz	.	.	.	.	.	.	.	.	.	.	2	.	.	.	false	false	Message: -1ms	.	.	.	.	.	.	.	.	.	.	.	RECCFG CR 1000 2 0 R	-1	.	.	cyz.edf	RIGHT	1646	11537615	Full Trial Period	11535969	111	Trial: 111	11535969	111	ÃæÌõ	º£´ø	Î§½í	f	j
cyz	.	.	.	.	.	.	.	.	.	.	3	.	.	.	false	false	Message: -1ms	.	.	.	.	.	.	.	.	.	.	.	ELCLCFG TOWER	-1	.	.	cyz.edf	RIGHT	1646	11537615	Full Trial Period	11535969	111	Trial: 111	11535969	111	ÃæÌõ	º£´ø	Î§½í	f	j
cyz	.	.	.	.	.	.	.	.	.	.	4	.	.	.	false	false	Message: -1ms	.	.	.	.	.	.	.	.	.	.	.	GAZE_COORDS 0.00 0.00 1023.00 767.00	-1	.	.	cyz.edf	RIGHT	1646	11537615	Full Trial Period	11535969	111	Trial: 111	11535969	111	ÃæÌõ	º£´ø	Î§½í	f	j
cyz	.	.	.	.	.	.	.	.	.	.	5	.	.	.	false	false	Message: -1ms	.	.	.	.	.	.	.	.	.	.	.	THRESHOLDS R 107 215	-1	.	.	cyz.edf	RIGHT	1646	11537615	Full Trial Period	11535969	111	Trial: 111	11535969	111	ÃæÌõ	º£´ø	Î§½í	f	j
cyz	.	.	.	.	.	.	.	.	.	.	6	.	.	.	false	false	Message: -1ms	.	.	.	.	.	.	.	.	.	.	.	ELCL_PROC CENTROID (3)	-1	.	.	cyz.edf	RIGHT	1646	11537615	Full Trial Period	11535969	111	Trial: 111	11535969	111	ÃæÌõ	º£´ø	Î§½í	f	j
cyz	.	.	.	.	.	.	.	.	.	.	7	.	.	.	false	false	Message: -1ms	.	.	.	.	.	.	.	.	.	.	.	ELCL_PCR_PARAM 5 3.0	-1	.	.	cyz.edf	RIGHT	1646	11537615	Full Trial Period	11535969	111	Trial: 111	11535969	111	ÃæÌõ	º£´ø	Î§½í	f	j
cyz	.	.	.	.	.	.	.	.	.	.	8	.	.	.	false	true	Message: 0ms	.	.	.	.	.	.	.	.	.	.	.	!MODE RECORD CR 1000 2 0 R	0	.	.	cyz.edf	RIGHT	1646	11537615	Full Trial Period	11535969	111	Trial: 111	11535969	111	ÃæÌõ	º£´ø	Î§½í	f	j
cyz	.	.	.	.	358	364	1	7	133.30	425.90	9	.	.	.	false	false	Message: 42ms	.	.	.	.	.	.	.	.	.	.	.	SYNCTIME	42	133.30	425.90	cyz.edf	RIGHT	1646	11537615	Full Trial Period	11535969	111	Trial: 111	11535969	111	ÃæÌõ	º£´ø	Î§½í	f	j
cyz	.	.	.	.	.	.	.	.	.	.	10	.	.	.	false	false	Message: 540ms	17.22	75.54	228	592	648.40	464.90	1	928.70	365	129.70	427.30	INVISIBLE_BOUNDARY[1]	540	.	.	cyz.edf	RIGHT	1646	11537615	Full Trial Period	11535969	111	Trial: 111	11535969	111	ÃæÌõ	º£´ø	Î§½í	f	j
cyz	.	.	.	.	.	.	.	.	.	.	11	.	.	.	false	false	Message: 551ms	17.22	75.54	228	592	648.40	464.90	1	928.70	365	129.70	427.30	SYNCTIME	551	.	.	cyz.edf	RIGHT	1646	11537615	Full Trial Period	11535969	111	Trial: 111	11535969	111	ÃæÌõ	º£´ø	Î§½í	f	j
cyz	.	.	.	.	.	.	.	.	.	.	12	.	.	.	false	false	Message: 1264ms	12.03	58.66	205	1310	880.00	440.50	3	818.10	1106	531.30	357.20	INVISIBLE_BOUNDARY[2]	1264	.	.	cyz.edf	RIGHT	1646	11537615	Full Trial Period	11535969	111	Trial: 111	11535969	111	ÃæÌõ	º£´ø	Î§½í	f	j
cyz	.	.	.	.	.	.	.	.	.	.	13	.	.	.	false	false	Message: 1276ms	12.03	58.66	205	1310	880.00	440.50	3	818.10	1106	531.30	357.20	SYNCTIME	1276	.	.	cyz.edf	RIGHT	1646	11537615	Full Trial Period	11535969	111	Trial: 111	11535969	111	ÃæÌõ	º£´ø	Î§½í	f	j
cyz	.	.	.	.	.	.	.	.	.	.	14	.	.	.	false	false	Message: 1628ms	22.79	271.34	84	1644	213.50	413.10	6	445.50	1561	902.20	350.30	KEYBOARD	1628	.	.	cyz.edf	RIGHT	1646	11537615	Full Trial Period	11535969	111	Trial: 111	11535969	111	ÃæÌõ	º£´ø	Î§½í	f	j
cyz	.	.	.	.	.	.	.	.	.	.	15	.	.	.	false	false	Message: 1725ms	.	.	.	.	.	.	.	.	.	.	.	TRIAL_RESULT 0	1725	.	.	cyz.edf	RIGHT	1646	11537615	Full Trial Period	11535969	111	Trial: 111	11535969	111	ÃæÌõ	º£´ø	Î§½í	f	j
cyz	.	.	.	.	.	.	.	.	.	.	1	.	.	.	false	false	Message: -17ms	.	.	.	.	.	.	.	.	.	.	.	TRIALID 111	-17	.	.	cyz.edf	RIGHT	2032	11540743	Full Trial Period	11538711	112	Trial: 112	11538711	37	ÍøÇòÅÄ	¼ªËû	ºùÂ«	j	f
cyz	.	.	.	.	.	.	.	.	.	.	2	.	.	.	false	false	Message: -1ms	.	.	.	.	.	.	.	.	.	.	.	RECCFG CR 1000 2 0 R	-1	.	.	cyz.edf	RIGHT	2032	11540743	Full Trial Period	11538711	112	Trial: 112	11538711	37	ÍøÇòÅÄ	¼ªËû	ºùÂ«	j	f
cyz	.	.	.	.	.	.	.	.	.	.	3	.	.	.	false	false	Message: -1ms	.	.	.	.	.	.	.	.	.	.	.	ELCLCFG TOWER	-1	.	.	cyz.edf	RIGHT	2032	11540743	Full Trial Period	11538711	112	Trial: 112	11538711	37	ÍøÇòÅÄ	¼ªËû	ºùÂ«	j	f
cyz	.	.	.	.	.	.	.	.	.	.	4	.	.	.	false	false	Message: -1ms	.	.	.	.	.	.	.	.	.	.	.	GAZE_COORDS 0.00 0.00 1023.00 767.00	-1	.	.	cyz.edf	RIGHT	2032	11540743	Full Trial Period	11538711	112	Trial: 112	11538711	37	ÍøÇòÅÄ	¼ªËû	ºùÂ«	j	f
cyz	.	.	.	.	.	.	.	.	.	.	5	.	.	.	false	false	Message: -1ms	.	.	.	.	.	.	.	.	.	.	.	THRESHOLDS R 107 215	-1	.	.	cyz.edf	RIGHT	2032	11540743	Full Trial Period	11538711	112	Trial: 112	11538711	37	ÍøÇòÅÄ	¼ªËû	ºùÂ«	j	f
cyz	.	.	.	.	.	.	.	.	.	.	6	.	.	.	false	false	Message: -1ms	.	.	.	.	.	.	.	.	.	.	.	ELCL_PROC CENTROID (3)	-1	.	.	cyz.edf	RIGHT	2032	11540743	Full Trial Period	11538711	112	Trial: 112	11538711	37	ÍøÇòÅÄ	¼ªËû	ºùÂ«	j	f
cyz	.	.	.	.	.	.	.	.	.	.	7	.	.	.	false	false	Message: -1ms	.	.	.	.	.	.	.	.	.	.	.	ELCL_PCR_PARAM 5 3.0	-1	.	.	cyz.edf	RIGHT	2032	11540743	Full Trial Period	11538711	112	Trial: 112	11538711	37	ÍøÇòÅÄ	¼ªËû	ºùÂ«	j	f
cyz	.	.	.	.	.	.	.	.	.	.	8	.	.	.	false	true	Message: 0ms	.	.	.	.	.	.	.	.	.	.	.	!MODE RECORD CR 1000 2 0 R	0	.	.	cyz.edf	RIGHT	2032	11540743	Full Trial Period	11538711	112	Trial: 112	11538711	37	ÍøÇòÅÄ	¼ªËû	ºùÂ«	j	f
cyz	.	.	.	.	318	324	1	7	115.50	432.40	9	.	.	.	false	false	Message: 41ms	.	.	.	.	.	.	.	.	.	.	.	SYNCTIME	41	115.50	432.40	cyz.edf	RIGHT	2032	11540743	Full Trial Period	11538711	112	Trial: 112	11538711	37	ÍøÇòÅÄ	¼ªËû	ºùÂ«	j	f
cyz	.	.	.	.	.	.	.	.	.	.	10	.	.	.	false	false	Message: 704ms	11.63	58.44	199	734	495.70	484.80	2	1059.30	536	153.20	416.50	INVISIBLE_BOUNDARY[1]	704	.	.	cyz.edf	RIGHT	2032	11540743	Full Trial Period	11538711	112	Trial: 112	11538711	37	ÍøÇòÅÄ	¼ªËû	ºùÂ«	j	f
cyz	.	.	.	.	.	.	.	.	.	.	11	.	.	.	false	false	Message: 708ms	11.63	58.44	199	734	495.70	484.80	2	1059.30	536	153.20	416.50	SYNCTIME	708	.	.	cyz.edf	RIGHT	2032	11540743	Full Trial Period	11538711	112	Trial: 112	11538711	37	ÍøÇòÅÄ	¼ªËû	ºùÂ«	j	f
cyz	.	.	.	.	.	.	.	.	.	.	12	.	.	.	false	false	Message: 1334ms	10.54	53.49	197	1378	863.10	442.20	4	833.90	1182	561.00	358.30	INVISIBLE_BOUNDARY[2]	1334	.	.	cyz.edf	RIGHT	2032	11540743	Full Trial Period	11538711	112	Trial: 112	11538711	37	ÍøÇòÅÄ	¼ªËû	ºùÂ«	j	f
cyz	.	.	.	.	.	.	.	.	.	.	13	.	.	.	false	false	Message: 1341ms	10.54	53.49	197	1378	863.10	442.20	4	833.90	1182	561.00	358.30	SYNCTIME	1341	.	.	cyz.edf	RIGHT	2032	11540743	Full Trial Period	11538711	112	Trial: 112	11538711	37	ÍøÇòÅÄ	¼ªËû	ºùÂ«	j	f
cyz	.	.	.	.	250	2030	8	1781	526.20	342.40	14	.	.	.	false	false	Message: 2014ms	.	.	.	.	.	.	.	.	.	.	.	KEYBOARD	2014	526.20	342.40	cyz.edf	RIGHT	2032	11540743	Full Trial Period	11538711	112	Trial: 112	11538711	37	ÍøÇòÅÄ	¼ªËû	ºùÂ«	j	f
cyz	.	.	.	.	.	.	.	.	.	.	15	.	.	.	false	false	Message: 2081ms	.	.	.	.	.	.	.	.	.	.	.	TRIAL_RESULT 0	2081	.	.	cyz.edf	RIGHT	2032	11540743	Full Trial Period	11538711	112	Trial: 112	11538711	37	ÍøÇòÅÄ	¼ªËû	ºùÂ«	j	f
cyz	.	.	.	.	.	.	.	.	.	.	1	.	.	.	false	false	Message: -16ms	.	.	.	.	.	.	.	.	.	.	.	TRIALID 112	-16	.	.	cyz.edf	RIGHT	2345	11544255	Full Trial Period	11541910	113	Trial: 113	11541910	79	ÐÅ·â	ÇÉ¿ËÁ¦	ÆË¿ËÅÆ	j	j
cyz	.	.	.	.	.	.	.	.	.	.	2	.	.	.	false	false	Message: -1ms	.	.	.	.	.	.	.	.	.	.	.	RECCFG CR 1000 2 0 R	-1	.	.	cyz.edf	RIGHT	2345	11544255	Full Trial Period	11541910	113	Trial: 113	11541910	79	ÐÅ·â	ÇÉ¿ËÁ¦	ÆË¿ËÅÆ	j	j
cyz	.	.	.	.	.	.	.	.	.	.	3	.	.	.	false	false	Message: -1ms	.	.	.	.	.	.	.	.	.	.	.	ELCLCFG TOWER	-1	.	.	cyz.edf	RIGHT	2345	11544255	Full Trial Period	11541910	113	Trial: 113	11541910	79	ÐÅ·â	ÇÉ¿ËÁ¦	ÆË¿ËÅÆ	j	j
cyz	.	.	.	.	.	.	.	.	.	.	4	.	.	.	false	false	Message: -1ms	.	.	.	.	.	.	.	.	.	.	.	GAZE_COORDS 0.00 0.00 1023.00 767.00	-1	.	.	cyz.edf	RIGHT	2345	11544255	Full Trial Period	11541910	113	Trial: 113	11541910	79	ÐÅ·â	ÇÉ¿ËÁ¦	ÆË¿ËÅÆ	j	j
cyz	.	.	.	.	.	.	.	.	.	.	5	.	.	.	false	false	Message: -1ms	.	.	.	.	.	.	.	.	.	.	.	THRESHOLDS R 107 215	-1	.	.	cyz.edf	RIGHT	2345	11544255	Full Trial Period	11541910	113	Trial: 113	11541910	79	ÐÅ·â	ÇÉ¿ËÁ¦	ÆË¿ËÅÆ	j	j
cyz	.	.	.	.	.	.	.	.	.	.	6	.	.	.	false	false	Message: -1ms	.	.	.	.	.	.	.	.	.	.	.	ELCL_PROC CENTROID (3)	-1	.	.	cyz.edf	RIGHT	2345	11544255	Full Trial Period	11541910	113	Trial: 113	11541910	79	ÐÅ·â	ÇÉ¿ËÁ¦	ÆË¿ËÅÆ	j	j
cyz	.	.	.	.	.	.	.	.	.	.	7	.	.	.	false	false	Message: -1ms	.	.	.	.	.	.	.	.	.	.	.	ELCL_PCR_PARAM 5 3.0	-1	.	.	cyz.edf	RIGHT	2345	11544255	Full Trial Period	11541910	113	Trial: 113	11541910	79	ÐÅ·â	ÇÉ¿ËÁ¦	ÆË¿ËÅÆ	j	j
cyz	.	.	.	.	.	.	.	.	.	.	8	.	.	.	false	true	Message: 0ms	.	.	.	.	.	.	.	.	.	.	.	!MODE RECORD CR 1000 2 0 R	0	.	.	cyz.edf	RIGHT	2345	11544255	Full Trial Period	11541910	113	Trial: 113	11541910	79	ÐÅ·â	ÇÉ¿ËÁ¦	ÆË¿ËÅÆ	j	j
cyz	97	127	1	31	.	.	.	.	.	.	9	.	.	.	false	false	Message: 50ms	.	.	.	.	.	.	.	.	.	.	.	SYNCTIME	50	.	.	cyz.edf	RIGHT	2345	11544255	Full Trial Period	11541910	113	Trial: 113	11541910	79	ÐÅ·â	ÇÉ¿ËÁ¦	ÆË¿ËÅÆ	j	j
cyz	.	.	.	.	.	.	.	.	.	.	10	.	.	.	false	false	Message: 711ms	15.16	62.91	241	758	578.30	445.70	1	695.10	518	121.20	441.00	INVISIBLE_BOUNDARY[1]	711	.	.	cyz.edf	RIGHT	2345	11544255	Full Trial Period	11541910	113	Trial: 113	11541910	79	ÐÅ·â	ÇÉ¿ËÁ¦	ÆË¿ËÅÆ	j	j
cyz	.	.	.	.	.	.	.	.	.	.	11	.	.	.	false	false	Message: 717ms	15.16	62.91	241	758	578.30	445.70	1	695.10	518	121.20	441.00	SYNCTIME	717	.	.	cyz.edf	RIGHT	2345	11544255	Full Trial Period	11541910	113	Trial: 113	11541910	79	ÐÅ·â	ÇÉ¿ËÁ¦	ÆË¿ËÅÆ	j	j
cyz	.	.	.	.	.	.	.	.	.	.	12	.	.	.	false	false	Message: 1363ms	8.94	32.63	274	1407	808.70	482.00	3	846.60	1134	572.50	362.30	INVISIBLE_BOUNDARY[2]	1363	.	.	cyz.edf	RIGHT	2345	11544255	Full Trial Period	11541910	113	Trial: 113	11541910	79	ÐÅ·â	ÇÉ¿ËÁ¦	ÆË¿ËÅÆ	j	j
cyz	.	.	.	.	.	.	.	.	.	.	13	.	.	.	false	false	Message: 1367ms	8.94	32.63	274	1407	808.70	482.00	3	846.60	1134	572.50	362.30	SYNCTIME	1367	.	.	cyz.edf	RIGHT	2345	11544255	Full Trial Period	11541910	113	Trial: 113	11541910	79	ÐÅ·â	ÇÉ¿ËÁ¦	ÆË¿ËÅÆ	j	j
cyz	.	.	.	.	81	2343	8	2263	902.50	376.40	14	[1]	2	RECTANGLE_INTERESTAREA	false	false	Message: 2326ms	.	.	.	.	.	.	.	.	.	.	.	KEYBOARD	2326	902.50	376.40	cyz.edf	RIGHT	2345	11544255	Full Trial Period	11541910	113	Trial: 113	11541910	79	ÐÅ·â	ÇÉ¿ËÁ¦	ÆË¿ËÅÆ	j	j
cyz	.	.	.	.	.	.	.	.	.	.	15	.	.	.	false	false	Message: 2386ms	.	.	.	.	.	.	.	.	.	.	.	TRIAL_RESULT 0	2386	.	.	cyz.edf	RIGHT	2345	11544255	Full Trial Period	11541910	113	Trial: 113	11541910	79	ÐÅ·â	ÇÉ¿ËÁ¦	ÆË¿ËÅÆ	j	j
cyz	.	.	.	.	.	.	.	.	.	.	1	.	.	.	false	false	Message: -16ms	.	.	.	.	.	.	.	.	.	.	.	TRIALID 113	-16	.	.	cyz.edf	RIGHT	2398	11550007	Full Trial Period	11547609	114	Trial: 114	11547609	107	ÌÒ×Ó	ÍøÇò	ÏßÍÅ	j	j
cyz	.	.	.	.	.	.	.	.	.	.	2	.	.	.	false	false	Message: -1ms	.	.	.	.	.	.	.	.	.	.	.	RECCFG CR 1000 2 0 R	-1	.	.	cyz.edf	RIGHT	2398	11550007	Full Trial Period	11547609	114	Trial: 114	11547609	107	ÌÒ×Ó	ÍøÇò	ÏßÍÅ	j	j
cyz	.	.	.	.	.	.	.	.	.	.	3	.	.	.	false	false	Message: -1ms	.	.	.	.	.	.	.	.	.	.	.	ELCLCFG TOWER	-1	.	.	cyz.edf	RIGHT	2398	11550007	Full Trial Period	11547609	114	Trial: 114	11547609	107	ÌÒ×Ó	ÍøÇò	ÏßÍÅ	j	j
cyz	.	.	.	.	.	.	.	.	.	.	4	.	.	.	false	false	Message: -1ms	.	.	.	.	.	.	.	.	.	.	.	GAZE_COORDS 0.00 0.00 1023.00 767.00	-1	.	.	cyz.edf	RIGHT	2398	11550007	Full Trial Period	11547609	114	Trial: 114	11547609	107	ÌÒ×Ó	ÍøÇò	ÏßÍÅ	j	j
cyz	.	.	.	.	.	.	.	.	.	.	5	.	.	.	false	false	Message: -1ms	.	.	.	.	.	.	.	.	.	.	.	THRESHOLDS R 107 215	-1	.	.	cyz.edf	RIGHT	2398	11550007	Full Trial Period	11547609	114	Trial: 114	11547609	107	ÌÒ×Ó	ÍøÇò	ÏßÍÅ	j	j
cyz	.	.	.	.	.	.	.	.	.	.	6	.	.	.	false	false	Message: -1ms	.	.	.	.	.	.	.	.	.	.	.	ELCL_PROC CENTROID (3)	-1	.	.	cyz.edf	RIGHT	2398	11550007	Full Trial Period	11547609	114	Trial: 114	11547609	107	ÌÒ×Ó	ÍøÇò	ÏßÍÅ	j	j
cyz	.	.	.	.	.	.	.	.	.	.	7	.	.	.	false	false	Message: -1ms	.	.	.	.	.	.	.	.	.	.	.	ELCL_PCR_PARAM 5 3.0	-1	.	.	cyz.edf	RIGHT	2398	11550007	Full Trial Period	11547609	114	Trial: 114	11547609	107	ÌÒ×Ó	ÍøÇò	ÏßÍÅ	j	j
cyz	.	.	.	.	.	.	.	.	.	.	8	.	.	.	false	true	Message: 0ms	.	.	.	.	.	.	.	.	.	.	.	!MODE RECORD CR 1000 2 0 R	0	.	.	cyz.edf	RIGHT	2398	11550007	Full Trial Period	11547609	114	Trial: 114	11547609	107	ÌÒ×Ó	ÍøÇò	ÏßÍÅ	j	j
cyz	.	.	.	.	357	363	1	7	108.70	424.70	9	.	.	.	false	false	Message: 50ms	.	.	.	.	.	.	.	.	.	.	.	SYNCTIME	50	108.70	424.70	cyz.edf	RIGHT	2398	11550007	Full Trial Period	11547609	114	Trial: 114	11547609	107	ÌÒ×Ó	ÍøÇò	ÏßÍÅ	j	j
cyz	.	.	.	.	.	.	.	.	.	.	10	.	.	.	false	false	Message: 559ms	11.18	45.25	247	610	445.20	436.20	1	718.90	364	109.00	423.60	INVISIBLE_BOUNDARY[1]	559	.	.	cyz.edf	RIGHT	2398	11550007	Full Trial Period	11547609	114	Trial: 114	11547609	107	ÌÒ×Ó	ÍøÇò	ÏßÍÅ	j	j
cyz	.	.	.	.	.	.	.	.	.	.	11	.	.	.	false	false	Message: 567ms	11.18	45.25	247	610	445.20	436.20	1	718.90	364	109.00	423.60	SYNCTIME	567	.	.	cyz.edf	RIGHT	2398	11550007	Full Trial Period	11547609	114	Trial: 114	11547609	107	ÌÒ×Ó	ÍøÇò	ÏßÍÅ	j	j
cyz	.	.	.	.	.	.	.	.	.	.	12	.	.	.	false	false	Message: 1238ms	8.39	22.79	368	1278	741.00	460.60	3	804.90	911	517.30	356.60	INVISIBLE_BOUNDARY[2]	1238	.	.	cyz.edf	RIGHT	2398	11550007	Full Trial Period	11547609	114	Trial: 114	11547609	107	ÌÒ×Ó	ÍøÇò	ÏßÍÅ	j	j
cyz	.	.	.	.	.	.	.	.	.	.	13	.	.	.	false	false	Message: 1242ms	8.39	22.79	368	1278	741.00	460.60	3	804.90	911	517.30	356.60	SYNCTIME	1242	.	.	cyz.edf	RIGHT	2398	11550007	Full Trial Period	11547609	114	Trial: 114	11547609	107	ÌÒ×Ó	ÍøÇò	ÏßÍÅ	j	j
cyz	.	.	.	.	165	2396	8	2232	864.00	364.90	14	.	.	.	false	false	Message: 2379ms	.	.	.	.	.	.	.	.	.	.	.	KEYBOARD	2379	864.00	364.90	cyz.edf	RIGHT	2398	11550007	Full Trial Period	11547609	114	Trial: 114	11547609	107	ÌÒ×Ó	ÍøÇò	ÏßÍÅ	j	j
cyz	.	.	.	.	.	.	.	.	.	.	15	.	.	.	false	false	Message: 2442ms	.	.	.	.	.	.	.	.	.	.	.	TRIAL_RESULT 0	2442	.	.	cyz.edf	RIGHT	2398	11550007	Full Trial Period	11547609	114	Trial: 114	11547609	107	ÌÒ×Ó	ÍøÇò	ÏßÍÅ	j	j
cyz	.	.	.	.	.	.	.	.	.	.	1	.	.	.	false	false	Message: -22ms	.	.	.	.	.	.	.	.	.	.	.	TRIALID 114	-22	.	.	cyz.edf	RIGHT	3379	11554344	Full Trial Period	11550965	115	Trial: 115	11550965	13	Ì«Ñô	¼å±ý	¹þÃÜ¹Ï	f	f
cyz	.	.	.	.	.	.	.	.	.	.	2	.	.	.	false	false	Message: -1ms	.	.	.	.	.	.	.	.	.	.	.	RECCFG CR 1000 2 0 R	-1	.	.	cyz.edf	RIGHT	3379	11554344	Full Trial Period	11550965	115	Trial: 115	11550965	13	Ì«Ñô	¼å±ý	¹þÃÜ¹Ï	f	f
cyz	.	.	.	.	.	.	.	.	.	.	3	.	.	.	false	false	Message: -1ms	.	.	.	.	.	.	.	.	.	.	.	ELCLCFG TOWER	-1	.	.	cyz.edf	RIGHT	3379	11554344	Full Trial Period	11550965	115	Trial: 115	11550965	13	Ì«Ñô	¼å±ý	¹þÃÜ¹Ï	f	f
cyz	.	.	.	.	.	.	.	.	.	.	4	.	.	.	false	false	Message: -1ms	.	.	.	.	.	.	.	.	.	.	.	GAZE_COORDS 0.00 0.00 1023.00 767.00	-1	.	.	cyz.edf	RIGHT	3379	11554344	Full Trial Period	11550965	115	Trial: 115	11550965	13	Ì«Ñô	¼å±ý	¹þÃÜ¹Ï	f	f
cyz	.	.	.	.	.	.	.	.	.	.	5	.	.	.	false	false	Message: -1ms	.	.	.	.	.	.	.	.	.	.	.	THRESHOLDS R 107 215	-1	.	.	cyz.edf	RIGHT	3379	11554344	Full Trial Period	11550965	115	Trial: 115	11550965	13	Ì«Ñô	¼å±ý	¹þÃÜ¹Ï	f	f
cyz	.	.	.	.	.	.	.	.	.	.	6	.	.	.	false	false	Message: -1ms	.	.	.	.	.	.	.	.	.	.	.	ELCL_PROC CENTROID (3)	-1	.	.	cyz.edf	RIGHT	3379	11554344	Full Trial Period	11550965	115	Trial: 115	11550965	13	Ì«Ñô	¼å±ý	¹þÃÜ¹Ï	f	f
cyz	.	.	.	.	.	.	.	.	.	.	7	.	.	.	false	false	Message: -1ms	.	.	.	.	.	.	.	.	.	.	.	ELCL_PCR_PARAM 5 3.0	-1	.	.	cyz.edf	RIGHT	3379	11554344	Full Trial Period	11550965	115	Trial: 115	11550965	13	Ì«Ñô	¼å±ý	¹þÃÜ¹Ï	f	f
cyz	.	.	.	.	.	.	.	.	.	.	8	.	.	.	false	true	Message: 0ms	.	.	.	.	.	.	.	.	.	.	.	!MODE RECORD CR 1000 2 0 R	0	.	.	cyz.edf	RIGHT	3379	11554344	Full Trial Period	11550965	115	Trial: 115	11550965	13	Ì«Ñô	¼å±ý	¹þÃÜ¹Ï	f	f
cyz	.	.	.	.	851	857	1	7	127.50	429.90	9	.	.	.	false	false	Message: 43ms	.	.	.	.	.	.	.	.	.	.	.	SYNCTIME	43	127.50	429.90	cyz.edf	RIGHT	3379	11554344	Full Trial Period	11550965	115	Trial: 115	11550965	13	Ì«Ñô	¼å±ý	¹þÃÜ¹Ï	f	f
cyz	.	.	.	.	.	.	.	.	.	.	10	.	.	.	false	false	Message: 2047ms	4.38	20.84	210	2233	525.30	442.40	3	833.10	2024	430.40	357.70	INVISIBLE_BOUNDARY[1]	2047	.	.	cyz.edf	RIGHT	3379	11554344	Full Trial Period	11550965	115	Trial: 115	11550965	13	Ì«Ñô	¼å±ý	¹þÃÜ¹Ï	f	f
cyz	.	.	.	.	.	.	.	.	.	.	11	.	.	.	false	false	Message: 2052ms	4.38	20.84	210	2233	525.30	442.40	3	833.10	2024	430.40	357.70	SYNCTIME	2052	.	.	cyz.edf	RIGHT	3379	11554344	Full Trial Period	11550965	115	Trial: 115	11550965	13	Ì«Ñô	¼å±ý	¹þÃÜ¹Ï	f	f
cyz	.	.	.	.	.	.	.	.	.	.	12	.	.	.	false	false	Message: 2647ms	12.77	49.87	256	2863	919.80	466.40	5	695.10	2608	550.40	362.90	INVISIBLE_BOUNDARY[2]	2647	.	.	cyz.edf	RIGHT	3379	11554344	Full Trial Period	11550965	115	Trial: 115	11550965	13	Ì«Ñô	¼å±ý	¹þÃÜ¹Ï	f	f
cyz	.	.	.	.	.	.	.	.	.	.	13	.	.	.	false	false	Message: 2651ms	12.77	49.87	256	2863	919.80	466.40	5	695.10	2608	550.40	362.90	SYNCTIME	2651	.	.	cyz.edf	RIGHT	3379	11554344	Full Trial Period	11550965	115	Trial: 115	11550965	13	Ì«Ñô	¼å±ý	¹þÃÜ¹Ï	f	f
cyz	.	.	.	.	124	3377	7	3254	320.10	390.00	14	.	.	.	false	false	Message: 3359ms	.	.	.	.	.	.	.	.	.	.	.	KEYBOARD	3359	320.10	390.00	cyz.edf	RIGHT	3379	11554344	Full Trial Period	11550965	115	Trial: 115	11550965	13	Ì«Ñô	¼å±ý	¹þÃÜ¹Ï	f	f
cyz	.	.	.	.	.	.	.	.	.	.	15	.	.	.	false	false	Message: 3421ms	.	.	.	.	.	.	.	.	.	.	.	TRIAL_RESULT 0	3421	.	.	cyz.edf	RIGHT	3379	11554344	Full Trial Period	11550965	115	Trial: 115	11550965	13	Ì«Ñô	¼å±ý	¹þÃÜ¹Ï	f	f
cyz	.	.	.	.	.	.	.	.	.	.	1	.	.	.	false	false	Message: -16ms	.	.	.	.	.	.	.	.	.	.	.	TRIALID 115	-16	.	.	cyz.edf	RIGHT	2522	11559104	Full Trial Period	11556582	116	Trial: 116	11556582	74	Êó±ê	ÓñÃ×	ß¦ÃæÕÈ	f	j
cyz	.	.	.	.	.	.	.	.	.	.	2	.	.	.	false	false	Message: -1ms	.	.	.	.	.	.	.	.	.	.	.	RECCFG CR 1000 2 0 R	-1	.	.	cyz.edf	RIGHT	2522	11559104	Full Trial Period	11556582	116	Trial: 116	11556582	74	Êó±ê	ÓñÃ×	ß¦ÃæÕÈ	f	j
cyz	.	.	.	.	.	.	.	.	.	.	3	.	.	.	false	false	Message: -1ms	.	.	.	.	.	.	.	.	.	.	.	ELCLCFG TOWER	-1	.	.	cyz.edf	RIGHT	2522	11559104	Full Trial Period	11556582	116	Trial: 116	11556582	74	Êó±ê	ÓñÃ×	ß¦ÃæÕÈ	f	j
cyz	.	.	.	.	.	.	.	.	.	.	4	.	.	.	false	false	Message: -1ms	.	.	.	.	.	.	.	.	.	.	.	GAZE_COORDS 0.00 0.00 1023.00 767.00	-1	.	.	cyz.edf	RIGHT	2522	11559104	Full Trial Period	11556582	116	Trial: 116	11556582	74	Êó±ê	ÓñÃ×	ß¦ÃæÕÈ	f	j
cyz	.	.	.	.	.	.	.	.	.	.	5	.	.	.	false	false	Message: -1ms	.	.	.	.	.	.	.	.	.	.	.	THRESHOLDS R 107 215	-1	.	.	cyz.edf	RIGHT	2522	11559104	Full Trial Period	11556582	116	Trial: 116	11556582	74	Êó±ê	ÓñÃ×	ß¦ÃæÕÈ	f	j
cyz	.	.	.	.	.	.	.	.	.	.	6	.	.	.	false	false	Message: -1ms	.	.	.	.	.	.	.	.	.	.	.	ELCL_PROC CENTROID (3)	-1	.	.	cyz.edf	RIGHT	2522	11559104	Full Trial Period	11556582	116	Trial: 116	11556582	74	Êó±ê	ÓñÃ×	ß¦ÃæÕÈ	f	j
cyz	.	.	.	.	.	.	.	.	.	.	7	.	.	.	false	false	Message: -1ms	.	.	.	.	.	.	.	.	.	.	.	ELCL_PCR_PARAM 5 3.0	-1	.	.	cyz.edf	RIGHT	2522	11559104	Full Trial Period	11556582	116	Trial: 116	11556582	74	Êó±ê	ÓñÃ×	ß¦ÃæÕÈ	f	j
cyz	.	.	.	.	.	.	.	.	.	.	8	.	.	.	false	true	Message: 0ms	.	.	.	.	.	.	.	.	.	.	.	!MODE RECORD CR 1000 2 0 R	0	.	.	cyz.edf	RIGHT	2522	11559104	Full Trial Period	11556582	116	Trial: 116	11556582	74	Êó±ê	ÓñÃ×	ß¦ÃæÕÈ	f	j
cyz	.	.	.	.	369	375	1	7	112.50	429.60	9	.	.	.	false	false	Message: 43ms	.	.	.	.	.	.	.	.	.	.	.	SYNCTIME	43	112.50	429.60	cyz.edf	RIGHT	2522	11559104	Full Trial Period	11556582	116	Trial: 116	11556582	74	Êó±ê	ÓñÃ×	ß¦ÃæÕÈ	f	j
cyz	.	.	.	.	.	.	.	.	.	.	10	.	.	.	false	false	Message: 466ms	16.06	58.18	276	651	590.20	504.80	1	888.80	376	109.80	429.00	INVISIBLE_BOUNDARY[1]	466	.	.	cyz.edf	RIGHT	2522	11559104	Full Trial Period	11556582	116	Trial: 116	11556582	74	Êó±ê	ÓñÃ×	ß¦ÃæÕÈ	f	j
cyz	.	.	.	.	.	.	.	.	.	.	11	.	.	.	false	false	Message: 476ms	16.06	58.18	276	651	590.20	504.80	1	888.80	376	109.80	429.00	SYNCTIME	476	.	.	cyz.edf	RIGHT	2522	11559104	Full Trial Period	11556582	116	Trial: 116	11556582	74	Êó±ê	ÓñÃ×	ß¦ÃæÕÈ	f	j
cyz	162	1128	2	967	.	.	.	.	.	.	12	.	.	.	false	false	Message: 1126ms	9.98	43.38	230	1166	812.80	472.30	3	867.30	937	549.40	339.90	INVISIBLE_BOUNDARY[2]	1126	.	.	cyz.edf	RIGHT	2522	11559104	Full Trial Period	11556582	116	Trial: 116	11556582	74	Êó±ê	ÓñÃ×	ß¦ÃæÕÈ	f	j
cyz	.	.	.	.	.	.	.	.	.	.	13	.	.	.	false	false	Message: 1134ms	9.98	43.38	230	1166	812.80	472.30	3	867.30	937	549.40	339.90	SYNCTIME	1134	.	.	cyz.edf	RIGHT	2522	11559104	Full Trial Period	11556582	116	Trial: 116	11556582	74	Êó±ê	ÓñÃ×	ß¦ÃæÕÈ	f	j
cyz	.	.	.	.	95	2520	8	2426	221.10	358.20	14	.	.	.	false	false	Message: 2503ms	.	.	.	.	.	.	.	.	.	.	.	KEYBOARD	2503	221.10	358.20	cyz.edf	RIGHT	2522	11559104	Full Trial Period	11556582	116	Trial: 116	11556582	74	Êó±ê	ÓñÃ×	ß¦ÃæÕÈ	f	j
cyz	.	.	.	.	.	.	.	.	.	.	15	.	.	.	false	false	Message: 2562ms	.	.	.	.	.	.	.	.	.	.	.	TRIAL_RESULT 0	2562	.	.	cyz.edf	RIGHT	2522	11559104	Full Trial Period	11556582	116	Trial: 116	11556582	74	Êó±ê	ÓñÃ×	ß¦ÃæÕÈ	f	j
cyz	.	.	.	.	.	.	.	.	.	.	1	.	.	.	false	false	Message: -16ms	.	.	.	.	.	.	.	.	.	.	.	TRIALID 116	-16	.	.	cyz.edf	RIGHT	2006	11564329	Full Trial Period	11562323	117	Trial: 117	11562323	32	éÙ×Ó	ÐÓÈÊ	Î¢²¨Â¯	f	f
cyz	.	.	.	.	.	.	.	.	.	.	2	.	.	.	false	false	Message: -1ms	.	.	.	.	.	.	.	.	.	.	.	RECCFG CR 1000 2 0 R	-1	.	.	cyz.edf	RIGHT	2006	11564329	Full Trial Period	11562323	117	Trial: 117	11562323	32	éÙ×Ó	ÐÓÈÊ	Î¢²¨Â¯	f	f
cyz	.	.	.	.	.	.	.	.	.	.	3	.	.	.	false	false	Message: -1ms	.	.	.	.	.	.	.	.	.	.	.	ELCLCFG TOWER	-1	.	.	cyz.edf	RIGHT	2006	11564329	Full Trial Period	11562323	117	Trial: 117	11562323	32	éÙ×Ó	ÐÓÈÊ	Î¢²¨Â¯	f	f
cyz	.	.	.	.	.	.	.	.	.	.	4	.	.	.	false	false	Message: -1ms	.	.	.	.	.	.	.	.	.	.	.	GAZE_COORDS 0.00 0.00 1023.00 767.00	-1	.	.	cyz.edf	RIGHT	2006	11564329	Full Trial Period	11562323	117	Trial: 117	11562323	32	éÙ×Ó	ÐÓÈÊ	Î¢²¨Â¯	f	f
cyz	.	.	.	.	.	.	.	.	.	.	5	.	.	.	false	false	Message: -1ms	.	.	.	.	.	.	.	.	.	.	.	THRESHOLDS R 107 215	-1	.	.	cyz.edf	RIGHT	2006	11564329	Full Trial Period	11562323	117	Trial: 117	11562323	32	éÙ×Ó	ÐÓÈÊ	Î¢²¨Â¯	f	f
cyz	.	.	.	.	.	.	.	.	.	.	6	.	.	.	false	false	Message: -1ms	.	.	.	.	.	.	.	.	.	.	.	ELCL_PROC CENTROID (3)	-1	.	.	cyz.edf	RIGHT	2006	11564329	Full Trial Period	11562323	117	Trial: 117	11562323	32	éÙ×Ó	ÐÓÈÊ	Î¢²¨Â¯	f	f
cyz	.	.	.	.	.	.	.	.	.	.	7	.	.	.	false	false	Message: -1ms	.	.	.	.	.	.	.	.	.	.	.	ELCL_PCR_PARAM 5 3.0	-1	.	.	cyz.edf	RIGHT	2006	11564329	Full Trial Period	11562323	117	Trial: 117	11562323	32	éÙ×Ó	ÐÓÈÊ	Î¢²¨Â¯	f	f
cyz	.	.	.	.	.	.	.	.	.	.	8	.	.	.	false	true	Message: 0ms	.	.	.	.	.	.	.	.	.	.	.	!MODE RECORD CR 1000 2 0 R	0	.	.	cyz.edf	RIGHT	2006	11564329	Full Trial Period	11562323	117	Trial: 117	11562323	32	éÙ×Ó	ÐÓÈÊ	Î¢²¨Â¯	f	f
cyz	.	.	.	.	319	325	1	7	139.50	437.10	9	.	.	.	false	false	Message: 42ms	.	.	.	.	.	.	.	.	.	.	.	SYNCTIME	42	139.50	437.10	cyz.edf	RIGHT	2006	11564329	Full Trial Period	11562323	117	Trial: 117	11562323	32	éÙ×Ó	ÐÓÈÊ	Î¢²¨Â¯	f	f
cyz	.	.	.	.	.	.	.	.	.	.	10	.	.	.	false	false	Message: 635ms	11.64	32.78	355	680	475.60	503.50	1	953.60	326	130.50	438.00	INVISIBLE_BOUNDARY[1]	635	.	.	cyz.edf	RIGHT	2006	11564329	Full Trial Period	11562323	117	Trial: 117	11562323	32	éÙ×Ó	ÐÓÈÊ	Î¢²¨Â¯	f	f
cyz	.	.	.	.	.	.	.	.	.	.	11	.	.	.	false	false	Message: 642ms	11.64	32.78	355	680	475.60	503.50	1	953.60	326	130.50	438.00	SYNCTIME	642	.	.	cyz.edf	RIGHT	2006	11564329	Full Trial Period	11562323	117	Trial: 117	11562323	32	éÙ×Ó	ÐÓÈÊ	Î¢²¨Â¯	f	f
cyz	.	.	.	.	.	.	.	.	.	.	12	.	.	.	false	false	Message: 1397ms	10.12	44.96	225	1443	810.10	457.20	3	853.60	1219	525.30	364.60	INVISIBLE_BOUNDARY[2]	1397	.	.	cyz.edf	RIGHT	2006	11564329	Full Trial Period	11562323	117	Trial: 117	11562323	32	éÙ×Ó	ÐÓÈÊ	Î¢²¨Â¯	f	f
cyz	.	.	.	.	.	.	.	.	.	.	13	.	.	.	false	false	Message: 1400ms	10.12	44.96	225	1443	810.10	457.20	3	853.60	1219	525.30	364.60	SYNCTIME	1400	.	.	cyz.edf	RIGHT	2006	11564329	Full Trial Period	11562323	117	Trial: 117	11562323	32	éÙ×Ó	ÐÓÈÊ	Î¢²¨Â¯	f	f
cyz	.	.	.	.	114	2004	6	1891	300.20	383.90	14	.	.	.	false	false	Message: 1987ms	.	.	.	.	.	.	.	.	.	.	.	KEYBOARD	1987	300.20	383.90	cyz.edf	RIGHT	2006	11564329	Full Trial Period	11562323	117	Trial: 117	11562323	32	éÙ×Ó	ÐÓÈÊ	Î¢²¨Â¯	f	f
cyz	.	.	.	.	.	.	.	.	.	.	15	.	.	.	false	false	Message: 2052ms	.	.	.	.	.	.	.	.	.	.	.	TRIAL_RESULT 0	2052	.	.	cyz.edf	RIGHT	2006	11564329	Full Trial Period	11562323	117	Trial: 117	11562323	32	éÙ×Ó	ÐÓÈÊ	Î¢²¨Â¯	f	f
cyz	.	.	.	.	.	.	.	.	.	.	1	.	.	.	false	false	Message: -15ms	.	.	.	.	.	.	.	.	.	.	.	TRIALID 117	-15	.	.	cyz.edf	RIGHT	7314	11632109	Full Trial Period	11624795	118	Trial: 118	11624795	116	ÁïÁïÇò	´Ìâ¬	ÒÂ¼Ü	f	f
cyz	.	.	.	.	.	.	.	.	.	.	2	.	.	.	false	false	Message: -1ms	.	.	.	.	.	.	.	.	.	.	.	RECCFG CR 1000 2 0 R	-1	.	.	cyz.edf	RIGHT	7314	11632109	Full Trial Period	11624795	118	Trial: 118	11624795	116	ÁïÁïÇò	´Ìâ¬	ÒÂ¼Ü	f	f
cyz	.	.	.	.	.	.	.	.	.	.	3	.	.	.	false	false	Message: -1ms	.	.	.	.	.	.	.	.	.	.	.	ELCLCFG TOWER	-1	.	.	cyz.edf	RIGHT	7314	11632109	Full Trial Period	11624795	118	Trial: 118	11624795	116	ÁïÁïÇò	´Ìâ¬	ÒÂ¼Ü	f	f
cyz	.	.	.	.	.	.	.	.	.	.	4	.	.	.	false	false	Message: -1ms	.	.	.	.	.	.	.	.	.	.	.	GAZE_COORDS 0.00 0.00 1023.00 767.00	-1	.	.	cyz.edf	RIGHT	7314	11632109	Full Trial Period	11624795	118	Trial: 118	11624795	116	ÁïÁïÇò	´Ìâ¬	ÒÂ¼Ü	f	f
cyz	.	.	.	.	.	.	.	.	.	.	5	.	.	.	false	false	Message: -1ms	.	.	.	.	.	.	.	.	.	.	.	THRESHOLDS R 103 213	-1	.	.	cyz.edf	RIGHT	7314	11632109	Full Trial Period	11624795	118	Trial: 118	11624795	116	ÁïÁïÇò	´Ìâ¬	ÒÂ¼Ü	f	f
cyz	.	.	.	.	.	.	.	.	.	.	6	.	.	.	false	false	Message: -1ms	.	.	.	.	.	.	.	.	.	.	.	ELCL_PROC CENTROID (3)	-1	.	.	cyz.edf	RIGHT	7314	11632109	Full Trial Period	11624795	118	Trial: 118	11624795	116	ÁïÁïÇò	´Ìâ¬	ÒÂ¼Ü	f	f
cyz	.	.	.	.	.	.	.	.	.	.	7	.	.	.	false	false	Message: -1ms	.	.	.	.	.	.	.	.	.	.	.	ELCL_PCR_PARAM 5 3.0	-1	.	.	cyz.edf	RIGHT	7314	11632109	Full Trial Period	11624795	118	Trial: 118	11624795	116	ÁïÁïÇò	´Ìâ¬	ÒÂ¼Ü	f	f
cyz	.	.	.	.	.	.	.	.	.	.	8	.	.	.	false	true	Message: 0ms	.	.	.	.	.	.	.	.	.	.	.	!MODE RECORD CR 1000 2 0 R	0	.	.	cyz.edf	RIGHT	7314	11632109	Full Trial Period	11624795	118	Trial: 118	11624795	116	ÁïÁïÇò	´Ìâ¬	ÒÂ¼Ü	f	f
cyz	.	.	.	.	44	50	1	7	176.50	394.30	9	.	.	.	false	false	Message: 43ms	.	.	.	.	.	.	.	.	.	.	.	SYNCTIME	43	176.50	394.30	cyz.edf	RIGHT	7314	11632109	Full Trial Period	11624795	118	Trial: 118	11624795	116	ÁïÁïÇò	´Ìâ¬	ÒÂ¼Ü	f	f
cyz	.	.	.	.	.	.	.	.	.	.	10	.	.	.	false	false	Message: 5429ms	1.12	6.79	165	5581	486.90	346.80	9	795.30	5417	519.00	342.40	INVISIBLE_BOUNDARY[1]	5429	.	.	cyz.edf	RIGHT	7314	11632109	Full Trial Period	11624795	118	Trial: 118	11624795	116	ÁïÁïÇò	´Ìâ¬	ÒÂ¼Ü	f	f
cyz	.	.	.	.	.	.	.	.	.	.	11	.	.	.	false	false	Message: 5434ms	1.12	6.79	165	5581	486.90	346.80	9	795.30	5417	519.00	342.40	SYNCTIME	5434	.	.	cyz.edf	RIGHT	7314	11632109	Full Trial Period	11624795	118	Trial: 118	11624795	116	ÁïÁïÇò	´Ìâ¬	ÒÂ¼Ü	f	f
cyz	.	.	.	.	.	.	.	.	.	.	12	.	.	.	false	false	Message: 6592ms	4.36	14.99	291	6677	834.00	399.20	12	934.10	6387	714.00	350.50	INVISIBLE_BOUNDARY[2]	6592	.	.	cyz.edf	RIGHT	7314	11632109	Full Trial Period	11624795	118	Trial: 118	11624795	116	ÁïÁïÇò	´Ìâ¬	ÒÂ¼Ü	f	f
cyz	.	.	.	.	.	.	.	.	.	.	13	.	.	.	false	false	Message: 6601ms	4.36	14.99	291	6677	834.00	399.20	12	934.10	6387	714.00	350.50	SYNCTIME	6601	.	.	cyz.edf	RIGHT	7314	11632109	Full Trial Period	11624795	118	Trial: 118	11624795	116	ÁïÁïÇò	´Ìâ¬	ÒÂ¼Ü	f	f
cyz	.	.	.	.	184	7312	16	7129	376.60	354.80	14	.	.	.	false	false	Message: 7295ms	.	.	.	.	.	.	.	.	.	.	.	KEYBOARD	7295	376.60	354.80	cyz.edf	RIGHT	7314	11632109	Full Trial Period	11624795	118	Trial: 118	11624795	116	ÁïÁïÇò	´Ìâ¬	ÒÂ¼Ü	f	f
cyz	.	.	.	.	.	.	.	.	.	.	15	.	.	.	false	false	Message: 7357ms	.	.	.	.	.	.	.	.	.	.	.	TRIAL_RESULT 0	7357	.	.	cyz.edf	RIGHT	7314	11632109	Full Trial Period	11624795	118	Trial: 118	11624795	116	ÁïÁïÇò	´Ìâ¬	ÒÂ¼Ü	f	f
cyz	.	.	.	.	.	.	.	.	.	.	1	.	.	.	false	false	Message: -18ms	.	.	.	.	.	.	.	.	.	.	.	TRIALID 118	-18	.	.	cyz.edf	RIGHT	1814	11635310	Full Trial Period	11633496	119	Trial: 119	11633496	97	¸ÊÕá	¹ÕÕÈ	É¡±ú	j	j
cyz	.	.	.	.	.	.	.	.	.	.	2	.	.	.	false	false	Message: -1ms	.	.	.	.	.	.	.	.	.	.	.	RECCFG CR 1000 2 0 R	-1	.	.	cyz.edf	RIGHT	1814	11635310	Full Trial Period	11633496	119	Trial: 119	11633496	97	¸ÊÕá	¹ÕÕÈ	É¡±ú	j	j
cyz	.	.	.	.	.	.	.	.	.	.	3	.	.	.	false	false	Message: -1ms	.	.	.	.	.	.	.	.	.	.	.	ELCLCFG TOWER	-1	.	.	cyz.edf	RIGHT	1814	11635310	Full Trial Period	11633496	119	Trial: 119	11633496	97	¸ÊÕá	¹ÕÕÈ	É¡±ú	j	j
cyz	.	.	.	.	.	.	.	.	.	.	4	.	.	.	false	false	Message: -1ms	.	.	.	.	.	.	.	.	.	.	.	GAZE_COORDS 0.00 0.00 1023.00 767.00	-1	.	.	cyz.edf	RIGHT	1814	11635310	Full Trial Period	11633496	119	Trial: 119	11633496	97	¸ÊÕá	¹ÕÕÈ	É¡±ú	j	j
cyz	.	.	.	.	.	.	.	.	.	.	5	.	.	.	false	false	Message: -1ms	.	.	.	.	.	.	.	.	.	.	.	THRESHOLDS R 103 213	-1	.	.	cyz.edf	RIGHT	1814	11635310	Full Trial Period	11633496	119	Trial: 119	11633496	97	¸ÊÕá	¹ÕÕÈ	É¡±ú	j	j
cyz	.	.	.	.	.	.	.	.	.	.	6	.	.	.	false	false	Message: -1ms	.	.	.	.	.	.	.	.	.	.	.	ELCL_PROC CENTROID (3)	-1	.	.	cyz.edf	RIGHT	1814	11635310	Full Trial Period	11633496	119	Trial: 119	11633496	97	¸ÊÕá	¹ÕÕÈ	É¡±ú	j	j
cyz	.	.	.	.	.	.	.	.	.	.	7	.	.	.	false	false	Message: -1ms	.	.	.	.	.	.	.	.	.	.	.	ELCL_PCR_PARAM 5 3.0	-1	.	.	cyz.edf	RIGHT	1814	11635310	Full Trial Period	11633496	119	Trial: 119	11633496	97	¸ÊÕá	¹ÕÕÈ	É¡±ú	j	j
[truncated: 460 more rows]
