# Supplementary material for: Shape Representation of Word Was Automatically Activated in the Encoding Phase
Source: PLoS One. 2016 Oct 27;11(10):e0165534. doi: 10.1371/journal.pone.0165534 (PMC5082803; doi:10.1371/journal.pone.0165534)
Supplement: S1 File — (ZIP) [file pone.0165534.s001.zip › Experiment 1-Data/gyp-ia.xls]

RECORDING_SESSION_LABEL	DATA_FILE	EYE_USED	IA_AREA	IA_AVERAGE_FIX_PUPIL_SIZE	IA_BOTTOM	IA_DWELL_TIME	IA_DWELL_TIME_%	IA_FIRST_FIXATION_DURATION	IA_FIRST_FIXATION_INDEX	IA_FIRST_FIXATION_RUN_INDEX	IA_FIRST_FIXATION_TIME	IA_FIRST_FIXATION_VISITED_IA_COUNT	IA_FIRST_FIXATION_X	IA_FIRST_FIXATION_Y	IA_FIRST_FIX_PROGRESSIVE	IA_FIRST_RUN_DWELL_TIME	IA_FIRST_RUN_END_TIME	IA_FIRST_RUN_FIXATION_%	IA_FIRST_RUN_FIXATION_COUNT	IA_FIRST_RUN_START_TIME	IA_FIRST_SACCADE_AMPLITUDE	IA_FIRST_SACCADE_ANGLE	IA_FIRST_SACCADE_END_TIME	IA_FIRST_SACCADE_START_TIME	IA_FIXATION_%	IA_FIXATION_COUNT	IA_FSA_COUNT_1	IA_FSA_DURATION_1	IA_GROUP	IA_ID	IA_LABEL	IA_LAST_FIXATION_DURATION	IA_LAST_FIXATION_RUN	IA_LAST_FIXATION_TIME	IA_LAST_FIXATION_X	IA_LAST_FIXATION_Y	IA_LAST_RUN_DWELL_TIME	IA_LAST_RUN_END_TIME	IA_LAST_RUN_FIXATION_%	IA_LAST_RUN_FIXATION_COUNT	IA_LAST_RUN_START_TIME	IA_LAST_SACCADE_AMPLITUDE	IA_LAST_SACCADE_ANGLE	IA_LAST_SACCADE_END_TIME	IA_LAST_SACCADE_START_TIME	IA_LEFT	IA_LEGAL	IA_MAX_FIX_PUPIL_SIZE	IA_MIN_FIX_PUPIL_SIZE
gyp	gyp.edf	RIGHT	2812.00	2025.00	403	526	0.1733	192	4	1	906	1	534.10	372.70	1	192	1097	0.1000	1	906	2.33	171.40	905	880	0.2000	2	0	0	.	1	RECTANGLE_INTERESTAREA	334	2	1558	533.20	382.90	334	1891	0.1000	1	1558	1.23	-31.87	1557	1541	474	1	2115.00	1935.00
gyp	gyp.edf	RIGHT	2660.00	2126.00	402	385	0.1269	385	9	5	2524	2	882.40	384.30	1	385	2908	0.1000	1	2524	2.49	142.07	2523	2398	0.1000	1	0	0	.	1	RECTANGLE_INTERESTAREA	385	1	2524	882.40	384.30	385	2908	0.1000	1	2524	2.49	142.07	2523	2398	836	1	2126.00	2126.00
gyp	gyp.edf	RIGHT	2736.00	2012.00	402	390	0.1422	390	3	1	593	1	520.80	376.40	1	390	982	0.1429	1	593	11.21	2.29	592	532	0.1429	1	1	742	.	1	RECTANGLE_INTERESTAREA	390	1	593	520.80	376.40	390	982	0.1429	1	593	11.21	2.29	592	532	474	1	2012.00	2012.00
gyp	gyp.edf	RIGHT	2775.00	1931.00	403	1039	0.3788	297	5	3	1633	2	876.00	397.60	1	1039	2680	0.2857	2	1633	10.55	-2.82	1632	1568	0.2857	2	1	742	.	1	RECTANGLE_INTERESTAREA	742	1	1939	878.90	384.60	1039	2680	0.2857	2	1633	0.37	55.25	1938	1930	837	1	1962.00	1900.00
gyp	gyp.edf	RIGHT	2812.00	1613.00	403	885	0.3242	450	3	1	751	1	484.80	367.70	1	450	1200	0.0909	1	751	1.84	164.96	750	727	0.1818	2	2	423	.	1	RECTANGLE_INTERESTAREA	435	2	1771	533.90	368.50	435	2205	0.0909	1	1771	0.55	-41.17	1770	1760	474	1	1616.00	1610.00
gyp	gyp.edf	RIGHT	2625.00	1824.50	402	423	0.1549	298	6	5	2272	2	889.30	386.50	1	423	2703	0.1818	2	2272	11.42	-0.35	2271	2206	0.1818	2	2	423	.	1	RECTANGLE_INTERESTAREA	125	1	2579	874.60	367.70	423	2703	0.1818	2	2272	0.36	127.79	2578	2570	837	1	1865.00	1784.00
gyp	gyp.edf	RIGHT	2628.00	1983.00	402	251	0.0967	251	4	1	1091	1	532.80	386.90	1	251	1341	0.1250	1	1091	1.79	-1.69	1090	1069	0.1250	1	1	599	.	1	RECTANGLE_INTERESTAREA	251	1	1091	532.80	386.90	251	1341	0.1250	1	1091	1.79	-1.69	1090	1069	476	1	1983.00	1983.00
gyp	gyp.edf	RIGHT	2628.00	2104.50	402	897	0.3457	298	6	3	1730	2	855.60	366.60	1	897	2640	0.2500	2	1730	3.06	14.38	1729	1700	0.2500	2	1	599	.	1	RECTANGLE_INTERESTAREA	599	1	2042	874.80	368.90	897	2640	0.2500	2	1730	0.72	-2.17	2041	2028	838	1	2166.00	2043.00
gyp	gyp.edf	RIGHT	2736.00	1756.00	402	980	0.2896	260	6	1	1230	1	520.00	388.00	1	980	2221	0.1818	2	1230	2.15	-3.02	1229	1207	0.1818	2	1	720	.	1	RECTANGLE_INTERESTAREA	720	1	1502	538.60	386.50	980	2221	0.1818	2	1230	0.58	1.40	1501	1490	474	1	1810.00	1702.00
gyp	gyp.edf	RIGHT	4140.00	1946.00	402	884	0.2612	294	9	3	2853	2	913.10	378.40	1	294	3146	0.0909	1	2853	3.05	7.86	2852	2823	0.1818	2	1	720	.	1	RECTANGLE_INTERESTAREA	590	2	3492	873.50	366.80	590	4081	0.0909	1	3492	0.46	-90.84	3491	3485	817	1	1970.00	1922.00
gyp	gyp.edf	RIGHT	2628.00	2432.00	402	232	0.1303	232	5	1	1094	1	540.70	395.90	1	232	1325	0.1250	1	1094	1.97	-0.62	1093	1073	0.1250	1	0	0	.	1	RECTANGLE_INTERESTAREA	232	1	1094	540.70	395.90	232	1325	0.1250	1	1094	1.97	-0.62	1093	1073	476	1	2432.00	2432.00
gyp	gyp.edf	RIGHT	2664.00	.	402	0	0.0000	.	.	.	.	.	.	.	.	.	.	.	.	.	.	.	.	.	0.0000	0	0	0	.	1	RECTANGLE_INTERESTAREA	.	.	.	.	.	.	.	.	.	.	.	.	.	.	837	0	.	.
gyp	gyp.edf	RIGHT	2660.00	2158.00	402	309	0.1503	309	3	1	874	1	541.20	390.00	1	309	1182	0.1667	1	874	1.28	-179.84	873	856	0.1667	1	1	421	.	1	RECTANGLE_INTERESTAREA	309	1	874	541.20	390.00	309	1182	0.1667	1	874	1.28	-179.84	873	856	474	1	2158.00	2158.00
gyp	gyp.edf	RIGHT	2736.00	2283.00	402	723	0.3517	302	5	3	1519	2	838.40	381.60	1	723	2262	0.3333	2	1519	3.81	7.85	1518	1479	0.3333	2	1	421	.	1	RECTANGLE_INTERESTAREA	421	1	1842	888.70	383.00	723	2262	0.3333	2	1519	1.47	-1.57	1841	1821	836	1	2299.00	2267.00
gyp	gyp.edf	RIGHT	2812.00	1706.67	403	1321	0.3997	892	5	1	1151	1	530.10	366.00	1	1321	2763	0.3000	3	1151	12.48	5.22	1150	1079	0.3000	3	5	1388	.	1	RECTANGLE_INTERESTAREA	207	1	2557	540.80	385.30	1321	2763	0.3000	3	1151	1.18	-18.76	2556	2540	474	1	1805.00	1637.00
gyp	gyp.edf	RIGHT	4255.00	1777.67	403	959	0.2902	404	8	3	2826	2	828.20	380.90	1	959	3841	0.3000	3	2826	10.00	2.77	2825	2764	0.3000	3	5	1388	.	1	RECTANGLE_INTERESTAREA	324	1	3518	872.30	374.80	959	3841	0.3000	3	2826	1.39	-168.59	3517	3500	817	1	1932.00	1616.00
gyp	gyp.edf	RIGHT	2772.00	1580.00	402	647	0.2152	418	2	1	543	1	489.90	367.50	1	418	960	0.1000	1	543	11.10	7.19	542	481	0.2000	2	0	0	.	1	RECTANGLE_INTERESTAREA	229	2	1676	529.90	374.60	229	1904	0.1000	1	1676	1.15	-39.21	1675	1659	474	1	1636.00	1524.00
gyp	gyp.edf	RIGHT	2484.00	1846.00	402	301	0.1001	301	8	5	2508	2	850.70	376.60	1	301	2808	0.1000	1	2508	2.36	176.98	2507	2479	0.1000	1	0	0	.	1	RECTANGLE_INTERESTAREA	301	1	2508	850.70	376.60	301	2808	0.1000	1	2508	2.36	176.98	2507	2479	840	1	1846.00	1846.00
gyp	gyp.edf	RIGHT	2628.00	1794.00	402	287	0.1042	287	8	1	1713	1	507.00	384.30	1	287	1999	0.0714	1	1713	1.35	-167.74	1712	1695	0.0714	1	0	0	.	1	RECTANGLE_INTERESTAREA	287	1	1713	507.00	384.30	287	1999	0.0714	1	1713	1.35	-167.74	1712	1695	476	1	1794.00	1794.00
gyp	gyp.edf	RIGHT	4176.00	1923.00	402	753	0.2733	303	10	3	2315	2	901.60	368.20	1	303	2617	0.0714	1	2315	3.63	-8.07	2314	2284	0.1429	2	0	0	.	1	RECTANGLE_INTERESTAREA	450	2	3367	885.00	373.10	450	3816	0.0714	1	3367	0.83	-18.43	3366	3352	816	1	2039.00	1807.00
gyp	gyp.edf	RIGHT	2849.00	.	403	0	0.0000	.	.	.	.	.	.	.	.	.	.	.	.	.	.	.	.	.	0.0000	0	1	477	.	1	RECTANGLE_INTERESTAREA	.	.	.	.	.	.	.	.	.	.	.	.	.	.	474	0	.	.
gyp	gyp.edf	RIGHT	4176.00	2085.50	402	862	0.3407	385	14	1	2562	1	893.60	379.40	1	862	3438	0.1333	2	2562	12.16	1.59	2561	2327	0.1333	2	1	477	.	1	RECTANGLE_INTERESTAREA	477	1	2962	854.40	390.80	862	3438	0.1333	2	2562	1.10	175.63	2961	2947	816	0	2196.00	1975.00
gyp	gyp.edf	RIGHT	2736.00	2230.00	402	157	0.0650	157	5	1	1260	1	529.50	370.90	1	157	1416	0.1111	1	1260	0.61	-121.93	1259	1249	0.1111	1	0	0	.	1	RECTANGLE_INTERESTAREA	157	1	1260	529.50	370.90	157	1416	0.1111	1	1260	0.61	-121.93	1259	1249	474	1	2230.00	2230.00
gyp	gyp.edf	RIGHT	2556.00	.	402	0	0.0000	.	.	.	.	.	.	.	.	.	.	.	.	.	.	.	.	.	0.0000	0	0	0	.	1	RECTANGLE_INTERESTAREA	.	.	.	.	.	.	.	.	.	.	.	.	.	.	839	0	.	.
gyp	gyp.edf	RIGHT	2812.00	1790.00	403	304	0.1983	210	3	1	679	1	535.30	399.40	1	304	995	0.3333	2	679	2.29	164.93	678	655	0.3333	2	1	94	.	1	RECTANGLE_INTERESTAREA	94	1	902	506.10	395.20	304	995	0.3333	2	679	0.84	166.93	901	889	474	1	1805.00	1775.00
gyp	gyp.edf	RIGHT	4140.00	1792.00	402	580	0.3783	580	6	3	1414	2	880.00	372.80	1	580	1993	0.1667	1	1414	1.54	-9.25	1413	1394	0.1667	1	1	94	.	1	RECTANGLE_INTERESTAREA	580	1	1414	880.00	372.80	580	1993	0.1667	1	1414	1.54	-9.25	1413	1394	817	1	1792.00	1792.00
gyp	gyp.edf	RIGHT	1260.00	1924.00	402	275	0.1249	275	3	1	779	1	519.00	396.90	1	275	1053	0.1667	1	779	0.53	135.56	778	769	0.1667	1	0	0	.	1	RECTANGLE_INTERESTAREA	275	1	779	519.00	396.90	275	1053	0.1667	1	779	0.53	135.56	778	769	494	1	1924.00	1924.00
gyp	gyp.edf	RIGHT	2700.00	1852.00	402	565	0.2567	565	6	3	2114	2	883.30	382.30	1	565	2678	0.1667	1	2114	0.92	-161.70	2113	2100	0.1667	1	0	0	.	1	RECTANGLE_INTERESTAREA	565	1	2114	883.30	382.30	565	2678	0.1667	1	2114	0.92	-161.70	2113	2100	837	1	1852.00	1852.00
gyp	gyp.edf	RIGHT	2701.00	1840.50	403	650	0.1209	495	3	1	850	1	539.40	372.70	1	495	1344	0.0909	1	850	12.10	3.99	849	778	0.1818	2	0	0	.	1	RECTANGLE_INTERESTAREA	155	2	5189	490.90	372.00	155	5343	0.0909	1	5189	1.84	-7.73	5188	5167	476	1	1937.00	1744.00
gyp	gyp.edf	RIGHT	2700.00	1807.00	402	645	0.1200	645	11	5	5761	2	875.80	367.70	1	645	6405	0.0909	1	5761	1.86	-167.44	5760	5739	0.0909	1	0	0	.	1	RECTANGLE_INTERESTAREA	645	1	5761	875.80	367.70	645	6405	0.0909	1	5761	1.86	-167.44	5760	5739	837	1	1807.00	1807.00
gyp	gyp.edf	RIGHT	2625.00	1814.00	402	529	0.2399	529	4	1	792	1	520.20	381.30	1	529	1320	0.1111	1	792	3.22	-38.93	791	762	0.1111	1	0	0	.	1	RECTANGLE_INTERESTAREA	529	1	792	520.20	381.30	529	1320	0.1111	1	792	3.22	-38.93	791	762	475	1	1814.00	1814.00
gyp	gyp.edf	RIGHT	2772.00	1926.00	402	646	0.2930	334	6	3	1716	2	897.90	372.20	1	334	2049	0.1111	1	1716	3.88	3.75	1715	1680	0.2222	2	0	0	.	1	RECTANGLE_INTERESTAREA	312	2	2611	875.60	371.20	312	2922	0.1111	1	2611	1.00	-168.54	2610	2596	836	1	1984.00	1868.00
gyp	gyp.edf	RIGHT	2664.00	1999.00	402	212	0.1035	212	7	1	1568	1	518.50	369.70	1	212	1779	0.0909	1	1568	2.76	-46.30	1567	1508	0.0909	1	0	0	.	1	RECTANGLE_INTERESTAREA	212	1	1568	518.50	369.70	212	1779	0.0909	1	1568	2.76	-46.30	1567	1508	475	1	1999.00	1999.00
gyp	gyp.edf	RIGHT	2590.00	2044.00	403	583	0.2845	583	11	3	2701	2	871.80	380.70	1	583	3283	0.0909	1	2701	4.01	-3.97	2700	2668	0.0909	1	0	0	.	1	RECTANGLE_INTERESTAREA	583	1	2701	871.80	380.70	583	3283	0.0909	1	2701	4.01	-3.97	2700	2668	839	1	2044.00	2044.00
gyp	gyp.edf	RIGHT	2812.00	2035.00	403	504	0.2276	504	3	1	1199	1	523.00	374.70	1	504	1702	0.1250	1	1199	6.03	-179.53	1198	1156	0.1250	1	0	0	.	1	RECTANGLE_INTERESTAREA	504	1	1199	523.00	374.70	504	1702	0.1250	1	1199	6.03	-179.53	1198	1156	474	1	2035.00	2035.00
gyp	gyp.edf	RIGHT	2627.00	.	403	0	0.0000	.	.	.	.	.	.	.	.	.	.	.	.	.	.	.	.	.	0.0000	0	0	0	.	1	RECTANGLE_INTERESTAREA	.	.	.	.	.	.	.	.	.	.	.	.	.	.	839	0	.	.
gyp	gyp.edf	RIGHT	2738.00	.	403	0	0.0000	.	.	.	.	.	.	.	.	.	.	.	.	.	.	.	.	.	0.0000	0	0	0	.	1	RECTANGLE_INTERESTAREA	.	.	.	.	.	.	.	.	.	.	.	.	.	.	475	0	.	.
gyp	gyp.edf	RIGHT	4068.00	1973.00	402	641	0.3487	641	8	1	1777	1	884.50	372.30	1	641	2417	0.1250	1	1777	2.06	-5.82	1776	1754	0.1250	1	0	0	.	1	RECTANGLE_INTERESTAREA	641	1	1777	884.50	372.30	641	2417	0.1250	1	1777	2.06	-5.82	1776	1754	818	0	1973.00	1973.00
gyp	gyp.edf	RIGHT	2812.00	2043.00	403	485	0.1895	485	6	1	1451	1	522.20	384.60	1	485	1935	0.1250	1	1451	1.13	138.24	1450	1435	0.1250	1	0	0	.	1	RECTANGLE_INTERESTAREA	485	1	1451	522.20	384.60	485	1935	0.1250	1	1451	1.13	138.24	1450	1435	474	1	2043.00	2043.00
gyp	gyp.edf	RIGHT	2736.00	1864.00	402	772	0.3017	772	8	3	2044	2	879.50	383.70	1	772	2815	0.1250	1	2044	0.61	-90.63	2043	2035	0.1250	1	0	0	.	1	RECTANGLE_INTERESTAREA	772	1	2044	879.50	383.70	772	2815	0.1250	1	2044	0.61	-90.63	2043	2035	836	1	1864.00	1864.00
gyp	gyp.edf	RIGHT	2701.00	1528.00	403	962	0.3431	622	4	1	657	1	497.80	370.00	1	622	1278	0.1111	1	657	3.82	2.07	656	626	0.2222	2	0	0	.	1	RECTANGLE_INTERESTAREA	340	2	1734	516.50	371.80	340	2073	0.1111	1	1734	1.21	-30.29	1733	1717	476	1	1545.00	1511.00
gyp	gyp.edf	RIGHT	4292.00	1795.00	403	696	0.2482	696	9	5	2738	2	881.80	381.70	1	696	3433	0.1111	1	2738	2.68	-178.79	2737	2713	0.1111	1	0	0	.	1	RECTANGLE_INTERESTAREA	696	1	2738	881.80	381.70	696	3433	0.1111	1	2738	2.68	-178.79	2737	2713	816	1	1795.00	1795.00
gyp	gyp.edf	RIGHT	2627.00	1836.00	403	526	0.1782	305	2	1	475	1	519.10	394.10	1	526	1009	0.3333	2	475	12.34	0.96	474	402	0.3333	2	1	221	.	1	RECTANGLE_INTERESTAREA	221	1	789	519.20	387.80	526	1009	0.3333	2	475	0.42	89.09	788	780	477	1	1899.00	1773.00
gyp	gyp.edf	RIGHT	2592.00	.	402	0	0.0000	.	.	.	.	.	.	.	.	.	.	.	.	.	.	.	.	.	0.0000	0	1	221	.	1	RECTANGLE_INTERESTAREA	.	.	.	.	.	.	.	.	.	.	.	.	.	.	838	0	.	.
gyp	gyp.edf	RIGHT	4181.00	1886.00	403	209	0.0883	56	6	1	678	1	550.50	371.00	1	56	733	0.0909	1	678	1.32	-88.66	677	645	0.1818	2	0	0	.	1	RECTANGLE_INTERESTAREA	153	2	1909	562.00	376.60	153	2061	0.0909	1	1909	1.66	-19.58	1908	1885	456	1	2010.00	1762.00
gyp	gyp.edf	RIGHT	2625.00	1998.00	402	836	0.3533	836	11	5	2458	2	865.40	373.80	1	836	3293	0.0909	1	2458	0.91	-72.88	2457	2433	0.0909	1	0	0	.	1	RECTANGLE_INTERESTAREA	836	1	2458	865.40	373.80	836	3293	0.0909	1	2458	0.91	-72.88	2457	2433	837	1	1998.00	1998.00
gyp	gyp.edf	RIGHT	2664.00	1915.00	402	276	0.1722	276	7	1	1241	1	547.40	381.80	1	276	1516	0.1111	1	1241	1.08	-66.65	1240	1144	0.1111	1	2	610	.	1	RECTANGLE_INTERESTAREA	276	1	1241	547.40	381.80	276	1516	0.1111	1	1241	1.08	-66.65	1240	1144	475	1	1915.00	1915.00
gyp	gyp.edf	RIGHT	2700.00	1999.00	402	610	0.3805	572	8	3	1584	2	890.30	377.30	1	610	2206	0.2222	2	1584	11.80	6.51	1583	1517	0.2222	2	2	610	.	1	RECTANGLE_INTERESTAREA	38	1	2169	858.20	377.60	610	2206	0.2222	2	1584	0.77	-174.71	2168	2156	837	1	2130.00	1868.00
gyp	gyp.edf	RIGHT	2812.00	1791.00	403	23	0.0106	23	7	1	1267	1	526.30	375.60	1	23	1289	0.0909	1	1267	1.06	-64.70	1266	1063	0.0909	1	1	175	.	1	RECTANGLE_INTERESTAREA	23	1	1267	526.30	375.60	23	1289	0.0909	1	1267	1.06	-64.70	1266	1063	474	1	1791.00	1791.00
gyp	gyp.edf	RIGHT	2628.00	1919.50	402	563	0.2597	175	8	3	1415	2	902.40	373.80	1	175	1589	0.0909	1	1415	12.74	5.21	1414	1290	0.1818	2	1	175	.	1	RECTANGLE_INTERESTAREA	388	2	2678	885.30	374.60	388	3065	0.0909	1	2678	1.86	-3.78	2677	2658	838	1	2105.00	1734.00
gyp	gyp.edf	RIGHT	2701.00	2029.00	403	348	0.1205	348	7	1	1741	1	540.70	384.40	1	348	2088	0.1111	1	1741	0.92	166.66	1740	1727	0.1111	1	0	0	.	1	RECTANGLE_INTERESTAREA	348	1	1741	540.70	384.40	348	2088	0.1111	1	1741	0.92	166.66	1740	1727	476	1	2029.00	2029.00
gyp	gyp.edf	RIGHT	4176.00	1943.00	402	1245	0.4311	1245	9	3	2615	2	849.40	380.40	1	1245	3859	0.1111	1	2615	8.57	-4.08	2614	2558	0.1111	1	0	0	.	1	RECTANGLE_INTERESTAREA	1245	1	2615	849.40	380.40	1245	3859	0.1111	1	2615	8.57	-4.08	2614	2558	816	1	1943.00	1943.00
gyp	gyp.edf	RIGHT	2772.00	1689.00	402	643	0.2929	643	10	1	1860	1	507.50	370.40	1	643	2502	0.0556	1	1860	1.06	-22.45	1859	1843	0.0556	1	0	0	.	1	RECTANGLE_INTERESTAREA	643	1	1860	507.50	370.40	643	2502	0.0556	1	1860	1.06	-22.45	1859	1843	474	1	1689.00	1689.00
gyp	gyp.edf	RIGHT	2628.00	1849.00	402	23	0.0105	23	15	3	3107	2	862.20	396.40	1	23	3129	0.0556	1	3107	11.17	-18.73	3106	3007	0.0556	1	0	0	.	1	RECTANGLE_INTERESTAREA	23	1	3107	862.20	396.40	23	3129	0.0556	1	3107	11.17	-18.73	3106	3007	838	1	1849.00	1849.00
gyp	gyp.edf	RIGHT	4255.00	1823.00	403	421	0.1384	421	7	1	1681	1	532.10	371.40	1	421	2101	0.1000	1	1681	1.38	-24.17	1680	1662	0.1000	1	0	0	.	1	RECTANGLE_INTERESTAREA	421	1	1681	532.10	371.40	421	2101	0.1000	1	1681	1.38	-24.17	1680	1662	455	1	1823.00	1823.00
gyp	gyp.edf	RIGHT	2700.00	.	402	0	0.0000	.	.	.	.	.	.	.	.	.	.	.	.	.	.	.	.	.	0.0000	0	0	0	.	1	RECTANGLE_INTERESTAREA	.	.	.	.	.	.	.	.	.	.	.	.	.	.	837	0	.	.
gyp	gyp.edf	RIGHT	2775.00	1653.00	403	433	0.1866	433	8	1	1013	1	529.50	367.70	1	433	1445	0.0714	1	1013	6.35	-12.98	1012	924	0.0714	1	0	0	.	1	RECTANGLE_INTERESTAREA	433	1	1013	529.50	367.70	433	1445	0.0714	1	1013	6.35	-12.98	1012	924	475	1	1653.00	1653.00
gyp	gyp.edf	RIGHT	3990.00	2122.00	402	187	0.0806	187	11	3	2311	2	901.90	370.50	1	187	2497	0.0714	1	2311	2.50	-12.74	2310	2284	0.0714	1	0	0	.	1	RECTANGLE_INTERESTAREA	187	1	2311	901.90	370.50	187	2497	0.0714	1	2311	2.50	-12.74	2310	2284	817	1	2122.00	2122.00
gyp	gyp.edf	RIGHT	2812.00	2037.00	403	177	0.0650	177	4	1	1054	1	511.90	386.90	1	177	1230	0.1250	1	1054	2.92	-1.87	1053	1028	0.1250	1	0	0	.	1	RECTANGLE_INTERESTAREA	177	1	1054	511.90	386.90	177	1230	0.1250	1	1054	2.92	-1.87	1053	1028	474	1	2037.00	2037.00
gyp	gyp.edf	RIGHT	2812.00	.	403	0	0.0000	.	.	.	.	.	.	.	.	.	.	.	.	.	.	.	.	.	0.0000	0	0	0	.	1	RECTANGLE_INTERESTAREA	.	.	.	.	.	.	.	.	.	.	.	.	.	.	836	0	.	.
gyp	gyp.edf	RIGHT	4292.00	.	403	0	0.0000	.	.	.	.	.	.	.	.	.	.	.	.	.	.	.	.	.	0.0000	0	0	0	.	1	RECTANGLE_INTERESTAREA	.	.	.	.	.	.	.	.	.	.	.	.	.	.	454	0	.	.
gyp	gyp.edf	RIGHT	2812.00	.	403	0	0.0000	.	.	.	.	.	.	.	.	.	.	.	.	.	.	.	.	.	0.0000	0	0	0	.	1	RECTANGLE_INTERESTAREA	.	.	.	.	.	.	.	.	.	.	.	.	.	.	836	0	.	.
gyp	gyp.edf	RIGHT	2812.00	1662.00	403	408	0.1883	408	5	1	1243	1	531.20	371.80	1	408	1650	0.1429	1	1243	0.49	-24.74	1242	1233	0.1429	1	2	698	.	1	RECTANGLE_INTERESTAREA	408	1	1243	531.20	371.80	408	1650	0.1429	1	1243	0.49	-24.74	1242	1233	474	1	1662.00	1662.00
gyp	gyp.edf	RIGHT	4176.00	1710.00	402	698	0.3221	404	6	3	1751	2	885.50	378.50	1	698	2461	0.2857	2	1751	12.03	2.07	1750	1651	0.2857	2	2	698	.	1	RECTANGLE_INTERESTAREA	294	1	2168	854.10	376.10	698	2461	0.2857	2	1751	0.77	174.45	2167	2155	816	1	1797.00	1623.00
gyp	gyp.edf	RIGHT	2628.00	1951.50	402	845	0.3010	794	4	1	822	1	504.70	370.40	1	794	1615	0.0769	1	822	2.04	167.32	821	796	0.1538	2	0	0	.	1	RECTANGLE_INTERESTAREA	51	2	2407	534.00	372.40	51	2457	0.0769	1	2407	1.20	-59.58	2406	2319	476	1	2027.00	1876.00
gyp	gyp.edf	RIGHT	2812.00	.	403	0	0.0000	.	.	.	.	.	.	.	.	.	.	.	.	.	.	.	.	.	0.0000	0	0	0	.	1	RECTANGLE_INTERESTAREA	.	.	.	.	.	.	.	.	.	.	.	.	.	.	836	0	.	.
gyp	gyp.edf	RIGHT	2660.00	1376.00	402	668	0.1503	668	14	1	4755	1	485.40	375.00	1	668	5422	0.0625	1	4755	1.09	-35.47	4754	4737	0.0625	1	0	0	.	1	RECTANGLE_INTERESTAREA	668	1	4755	485.40	375.00	668	5422	0.0625	1	4755	1.09	-35.47	4754	4737	474	1	1376.00	1376.00
gyp	gyp.edf	RIGHT	2664.00	1868.00	402	637	0.1433	637	16	3	5785	2	863.50	367.10	1	637	6421	0.0625	1	5785	1.72	-22.23	5784	5763	0.0625	1	0	0	.	1	RECTANGLE_INTERESTAREA	637	1	5785	863.50	367.10	637	6421	0.0625	1	5785	1.72	-22.23	5784	5763	837	1	1868.00	1868.00
gyp	gyp.edf	RIGHT	2625.00	1834.00	402	109	0.0475	109	6	1	1195	1	498.90	373.10	1	109	1303	0.0909	1	1195	1.12	-17.40	1194	1178	0.0909	1	0	0	.	1	RECTANGLE_INTERESTAREA	109	1	1195	498.90	373.10	109	1303	0.0909	1	1195	1.12	-17.40	1194	1178	475	1	1834.00	1834.00
gyp	gyp.edf	RIGHT	2700.00	1780.00	402	813	0.3542	813	11	3	2980	2	864.10	387.90	1	813	3792	0.0909	1	2980	10.49	0.81	2979	2916	0.0909	1	0	0	.	1	RECTANGLE_INTERESTAREA	813	1	2980	864.10	387.90	813	3792	0.0909	1	2980	10.49	0.81	2979	2916	837	1	1780.00	1780.00
gyp	gyp.edf	RIGHT	2738.00	1957.33	403	288	0.2334	147	5	1	1094	1	497.60	372.10	1	288	1418	0.3333	3	1094	1.29	-71.85	1093	835	0.3333	3	2	141	.	1	RECTANGLE_INTERESTAREA	74	1	1345	538.90	377.20	288	1418	0.3333	3	1094	1.37	-7.25	1344	1327	475	1	1987.00	1927.00
gyp	gyp.edf	RIGHT	2736.00	2188.00	402	238	0.1929	238	9	3	1858	2	871.60	370.00	1	238	2095	0.1111	1	1858	1.16	158.46	1857	1842	0.1111	1	2	141	.	1	RECTANGLE_INTERESTAREA	238	1	1858	871.60	370.00	238	2095	0.1111	1	1858	1.16	158.46	1857	1842	836	1	2188.00	2188.00
gyp	gyp.edf	RIGHT	4176.00	1526.00	402	1167	0.3036	707	7	1	1419	1	497.50	366.20	1	707	2125	0.0714	1	1419	11.57	4.31	1418	1356	0.1429	2	0	0	.	1	RECTANGLE_INTERESTAREA	460	2	2565	501.70	367.70	460	3024	0.0714	1	2565	0.67	-36.03	2564	2554	454	1	1643.00	1409.00
gyp	gyp.edf	RIGHT	2772.00	1786.00	402	813	0.2115	813	11	5	3184	2	854.90	373.60	1	813	3996	0.0714	1	3184	0.79	-100.28	3183	3169	0.0714	1	0	0	.	1	RECTANGLE_INTERESTAREA	813	1	3184	854.90	373.60	813	3996	0.0714	1	3184	0.79	-100.28	3183	3169	836	1	1786.00	1786.00
gyp	gyp.edf	RIGHT	2812.00	.	403	0	0.0000	.	.	.	.	.	.	.	.	.	.	.	.	.	.	.	.	.	0.0000	0	0	0	.	1	RECTANGLE_INTERESTAREA	.	.	.	.	.	.	.	.	.	.	.	.	.	.	474	0	.	.
gyp	gyp.edf	RIGHT	2812.00	1719.00	403	786	0.2183	693	10	1	2295	1	877.50	367.20	1	693	2987	0.0667	1	2295	2.31	10.50	2294	2269	0.1333	2	0	0	.	1	RECTANGLE_INTERESTAREA	93	2	4430	855.30	378.50	93	4522	0.0667	1	4430	2.41	-2.38	4429	4404	836	0	1942.00	1496.00
gyp	gyp.edf	RIGHT	4329.00	1506.00	403	337	0.1171	337	12	1	2603	1	506.80	368.60	1	337	2939	0.0714	1	2603	1.80	8.11	2602	2582	0.0714	1	2	801	.	1	RECTANGLE_INTERESTAREA	337	1	2603	506.80	368.60	337	2939	0.0714	1	2603	1.80	8.11	2602	2582	454	1	1506.00	1506.00
gyp	gyp.edf	RIGHT	4292.00	1682.00	403	801	0.2783	276	13	3	3015	2	853.30	392.70	1	801	3828	0.1429	2	3015	11.08	-0.66	3014	2940	0.1429	2	2	801	.	1	RECTANGLE_INTERESTAREA	525	1	3304	847.40	371.80	801	3828	0.1429	2	3015	0.83	91.14	3303	3291	816	1	1743.00	1621.00
gyp	gyp.edf	RIGHT	4292.00	1709.00	403	210	0.0605	210	5	1	1064	1	479.60	372.20	1	210	1273	0.0769	1	1064	1.55	-84.46	1063	917	0.0769	1	0	0	.	1	RECTANGLE_INTERESTAREA	210	1	1064	479.60	372.20	210	1273	0.0769	1	1064	1.55	-84.46	1063	917	454	1	1709.00	1709.00
gyp	gyp.edf	RIGHT	1296.00	.	402	0	0.0000	.	.	.	.	.	.	.	.	.	.	.	.	.	.	.	.	.	0.0000	0	0	0	.	1	RECTANGLE_INTERESTAREA	.	.	.	.	.	.	.	.	.	.	.	.	.	.	856	0	.	.
gyp	gyp.edf	RIGHT	2736.00	.	402	0	0.0000	.	.	.	.	.	.	.	.	.	.	.	.	.	.	.	.	.	0.0000	0	0	0	.	1	RECTANGLE_INTERESTAREA	.	.	.	.	.	.	.	.	.	.	.	.	.	.	474	0	.	.
gyp	gyp.edf	RIGHT	2700.00	1750.00	402	333	0.1627	333	5	1	1514	1	887.60	381.20	1	333	1846	0.1667	1	1514	12.80	-8.62	1513	1342	0.1667	1	0	0	.	1	RECTANGLE_INTERESTAREA	333	1	1514	887.60	381.20	333	1846	0.1667	1	1514	12.80	-8.62	1513	1342	837	0	1750.00	1750.00
gyp	gyp.edf	RIGHT	2664.00	.	402	0	0.0000	.	.	.	.	.	.	.	.	.	.	.	.	.	.	.	.	.	0.0000	0	0	0	.	1	RECTANGLE_INTERESTAREA	.	.	.	.	.	.	.	.	.	.	.	.	.	.	475	0	.	.
gyp	gyp.edf	RIGHT	2738.00	.	403	0	0.0000	.	.	.	.	.	.	.	.	.	.	.	.	.	.	.	.	.	0.0000	0	0	0	.	1	RECTANGLE_INTERESTAREA	.	.	.	.	.	.	.	.	.	.	.	.	.	.	837	0	.	.
gyp	gyp.edf	RIGHT	2700.00	.	402	0	0.0000	.	.	.	.	.	.	.	.	.	.	.	.	.	.	.	.	.	0.0000	0	0	0	.	1	RECTANGLE_INTERESTAREA	.	.	.	.	.	.	.	.	.	.	.	.	.	.	475	0	.	.
gyp	gyp.edf	RIGHT	2700.00	1774.00	402	28	0.0106	28	12	1	3301	1	861.60	376.80	1	28	3328	0.0769	1	3301	0.72	-71.75	3300	3233	0.0769	1	0	0	.	1	RECTANGLE_INTERESTAREA	28	1	3301	861.60	376.80	28	3328	0.0769	1	3301	0.72	-71.75	3300	3233	837	0	1774.00	1774.00
gyp	gyp.edf	RIGHT	2812.00	2151.00	403	166	0.0883	166	3	1	538	1	543.40	366.40	1	166	703	0.1000	1	538	13.68	-4.36	537	455	0.1000	1	0	0	.	1	RECTANGLE_INTERESTAREA	166	1	538	543.40	366.40	166	703	0.1000	1	538	13.68	-4.36	537	455	474	1	2151.00	2151.00
gyp	gyp.edf	RIGHT	2812.00	2060.00	403	34	0.0181	34	10	3	2264	2	878.30	389.10	1	34	2297	0.1000	1	2264	1.05	-73.25	2263	2235	0.1000	1	0	0	.	1	RECTANGLE_INTERESTAREA	34	1	2264	878.30	389.10	34	2297	0.1000	1	2264	1.05	-73.25	2263	2235	836	1	2060.00	2060.00
gyp	gyp.edf	RIGHT	2700.00	.	402	0	0.0000	.	.	.	.	.	.	.	.	.	.	.	.	.	.	.	.	.	0.0000	0	0	0	.	1	RECTANGLE_INTERESTAREA	.	.	.	.	.	.	.	.	.	.	.	.	.	.	475	0	.	.
gyp	gyp.edf	RIGHT	2700.00	.	402	0	0.0000	.	.	.	.	.	.	.	.	.	.	.	.	.	.	.	.	.	0.0000	0	0	0	.	1	RECTANGLE_INTERESTAREA	.	.	.	.	.	.	.	.	.	.	.	.	.	.	837	0	.	.
gyp	gyp.edf	RIGHT	2812.00	.	403	0	0.0000	.	.	.	.	.	.	.	.	.	.	.	.	.	.	.	.	.	0.0000	0	0	0	.	1	RECTANGLE_INTERESTAREA	.	.	.	.	.	.	.	.	.	.	.	.	.	.	474	0	.	.
gyp	gyp.edf	RIGHT	2664.00	.	402	0	0.0000	.	.	.	.	.	.	.	.	.	.	.	.	.	.	.	.	.	0.0000	0	0	0	.	1	RECTANGLE_INTERESTAREA	.	.	.	.	.	.	.	.	.	.	.	.	.	.	837	0	.	.
gyp	gyp.edf	RIGHT	2736.00	.	402	0	0.0000	.	.	.	.	.	.	.	.	.	.	.	.	.	.	.	.	.	0.0000	0	0	0	.	1	RECTANGLE_INTERESTAREA	.	.	.	.	.	.	.	.	.	.	.	.	.	.	474	0	.	.
gyp	gyp.edf	RIGHT	2628.00	.	402	0	0.0000	.	.	.	.	.	.	.	.	.	.	.	.	.	.	.	.	.	0.0000	0	0	0	.	1	RECTANGLE_INTERESTAREA	.	.	.	.	.	.	.	.	.	.	.	.	.	.	838	0	.	.
gyp	gyp.edf	RIGHT	4329.00	.	403	0	0.0000	.	.	.	.	.	.	.	.	.	.	.	.	.	.	.	.	.	0.0000	0	0	0	.	1	RECTANGLE_INTERESTAREA	.	.	.	.	.	.	.	.	.	.	.	.	.	.	454	0	.	.
gyp	gyp.edf	RIGHT	2812.00	.	403	0	0.0000	.	.	.	.	.	.	.	.	.	.	.	.	.	.	.	.	.	0.0000	0	0	0	.	1	RECTANGLE_INTERESTAREA	.	.	.	.	.	.	.	.	.	.	.	.	.	.	836	0	.	.
gyp	gyp.edf	RIGHT	2772.00	.	402	0	0.0000	.	.	.	.	.	.	.	.	.	.	.	.	.	.	.	.	.	0.0000	0	0	0	.	1	RECTANGLE_INTERESTAREA	.	.	.	.	.	.	.	.	.	.	.	.	.	.	474	0	.	.
gyp	gyp.edf	RIGHT	2700.00	.	402	0	0.0000	.	.	.	.	.	.	.	.	.	.	.	.	.	.	.	.	.	0.0000	0	0	0	.	1	RECTANGLE_INTERESTAREA	.	.	.	.	.	.	.	.	.	.	.	.	.	.	837	0	.	.
gyp	gyp.edf	RIGHT	4292.00	.	403	0	0.0000	.	.	.	.	.	.	.	.	.	.	.	.	.	.	.	.	.	0.0000	0	0	0	.	1	RECTANGLE_INTERESTAREA	.	.	.	.	.	.	.	.	.	.	.	.	.	.	454	0	.	.
gyp	gyp.edf	RIGHT	4033.00	.	403	0	0.0000	.	.	.	.	.	.	.	.	.	.	.	.	.	.	.	.	.	0.0000	0	0	0	.	1	RECTANGLE_INTERESTAREA	.	.	.	.	.	.	.	.	.	.	.	.	.	.	820	0	.	.
gyp	gyp.edf	RIGHT	4292.00	.	403	0	0.0000	.	.	.	.	.	.	.	.	.	.	.	.	.	.	.	.	.	0.0000	0	0	0	.	1	RECTANGLE_INTERESTAREA	.	.	.	.	.	.	.	.	.	.	.	.	.	.	454	0	.	.
gyp	gyp.edf	RIGHT	2664.00	.	402	0	0.0000	.	.	.	.	.	.	.	.	.	.	.	.	.	.	.	.	.	0.0000	0	0	0	.	1	RECTANGLE_INTERESTAREA	.	.	.	.	.	.	.	.	.	.	.	.	.	.	837	0	.	.
gyp	gyp.edf	RIGHT	2628.00	.	402	0	0.0000	.	.	.	.	.	.	.	.	.	.	.	.	.	.	.	.	.	0.0000	0	0	0	.	1	RECTANGLE_INTERESTAREA	.	.	.	.	.	.	.	.	.	.	.	.	.	.	476	0	.	.
gyp	gyp.edf	RIGHT	2555.00	.	402	0	0.0000	.	.	.	.	.	.	.	.	.	.	.	.	.	.	.	.	.	0.0000	0	0	0	.	1	RECTANGLE_INTERESTAREA	.	.	.	.	.	.	.	.	.	.	.	.	.	.	838	0	.	.
gyp	gyp.edf	RIGHT	2812.00	1969.00	403	680	0.3220	680	4	1	880	1	521.70	371.50	1	680	1559	0.0909	1	880	1.80	-163.87	879	858	0.0909	1	0	0	.	1	RECTANGLE_INTERESTAREA	680	1	880	521.70	371.50	680	1559	0.0909	1	880	1.80	-163.87	879	858	474	1	1969.00	1969.00
gyp	gyp.edf	RIGHT	2736.00	1951.00	402	348	0.1648	348	8	3	2313	2	874.20	375.70	1	348	2660	0.0909	1	2313	3.24	-53.14	2312	1985	0.0909	1	0	0	.	1	RECTANGLE_INTERESTAREA	348	1	2313	874.20	375.70	348	2660	0.0909	1	2313	3.24	-53.14	2312	1985	836	1	1951.00	1951.00
gyp	gyp.edf	RIGHT	2736.00	.	402	0	0.0000	.	.	.	.	.	.	.	.	.	.	.	.	.	.	.	.	.	0.0000	0	0	0	.	1	RECTANGLE_INTERESTAREA	.	.	.	.	.	.	.	.	.	.	.	.	.	.	474	0	.	.
gyp	gyp.edf	RIGHT	4104.00	.	402	0	0.0000	.	.	.	.	.	.	.	.	.	.	.	.	.	.	.	.	.	0.0000	0	0	0	.	1	RECTANGLE_INTERESTAREA	.	.	.	.	.	.	.	.	.	.	.	.	.	.	817	0	.	.
gyp	gyp.edf	RIGHT	2849.00	.	403	0	0.0000	.	.	.	.	.	.	.	.	.	.	.	.	.	.	.	.	.	0.0000	0	0	0	.	1	RECTANGLE_INTERESTAREA	.	.	.	.	.	.	.	.	.	.	.	.	.	.	474	0	.	.
gyp	gyp.edf	RIGHT	2700.00	2268.00	402	192	0.1090	192	11	1	2791	1	855.60	374.70	1	192	2982	0.0909	1	2791	1.08	-82.36	2790	2756	0.0909	1	0	0	.	1	RECTANGLE_INTERESTAREA	192	1	2791	855.60	374.70	192	2982	0.0909	1	2791	1.08	-82.36	2790	2756	837	0	2268.00	2268.00
gyp	gyp.edf	RIGHT	3996.00	2268.00	402	113	0.0533	113	8	1	1308	1	503.40	367.50	1	113	1420	0.0667	1	1308	2.50	-35.13	1307	1275	0.0667	1	0	0	.	1	RECTANGLE_INTERESTAREA	113	1	1308	503.40	367.50	113	1420	0.0667	1	1308	2.50	-35.13	1307	1275	457	1	2268.00	2268.00
gyp	gyp.edf	RIGHT	2701.00	.	403	0	0.0000	.	.	.	.	.	.	.	.	.	.	.	.	.	.	.	.	.	0.0000	0	0	0	.	1	RECTANGLE_INTERESTAREA	.	.	.	.	.	.	.	.	.	.	.	.	.	.	838	0	.	.
gyp	gyp.edf	RIGHT	4329.00	.	403	0	0.0000	.	.	.	.	.	.	.	.	.	.	.	.	.	.	.	.	.	0.0000	0	0	0	.	1	RECTANGLE_INTERESTAREA	.	.	.	.	.	.	.	.	.	.	.	.	.	.	454	0	.	.
gyp	gyp.edf	RIGHT	2625.00	.	402	0	0.0000	.	.	.	.	.	.	.	.	.	.	.	.	.	.	.	.	.	0.0000	0	0	0	.	1	RECTANGLE_INTERESTAREA	.	.	.	.	.	.	.	.	.	.	.	.	.	.	837	0	.	.
gyp	gyp.edf	RIGHT	2700.00	.	402	0	0.0000	.	.	.	.	.	.	.	.	.	.	.	.	.	.	.	.	.	0.0000	0	0	0	.	1	RECTANGLE_INTERESTAREA	.	.	.	.	.	.	.	.	.	.	.	.	.	.	475	0	.	.
gyp	gyp.edf	RIGHT	4068.00	.	402	0	0.0000	.	.	.	.	.	.	.	.	.	.	.	.	.	.	.	.	.	0.0000	0	0	0	.	1	RECTANGLE_INTERESTAREA	.	.	.	.	.	.	.	.	.	.	.	.	.	.	818	0	.	.
gyp	gyp.edf	RIGHT	2812.00	.	403	0	0.0000	.	.	.	.	.	.	.	.	.	.	.	.	.	.	.	.	.	0.0000	0	0	0	.	1	RECTANGLE_INTERESTAREA	.	.	.	.	.	.	.	.	.	.	.	.	.	.	474	0	.	.
gyp	gyp.edf	RIGHT	2700.00	1906.00	402	539	0.2797	539	4	1	1282	1	860.60	375.70	1	539	1820	0.1667	1	1282	11.50	1.18	1281	1184	0.1667	1	0	0	.	1	RECTANGLE_INTERESTAREA	539	1	1282	860.60	375.70	539	1820	0.1667	1	1282	11.50	1.18	1281	1184	837	0	1906.00	1906.00
gyp	gyp.edf	RIGHT	2812.00	.	403	0	0.0000	.	.	.	.	.	.	.	.	.	.	.	.	.	.	.	.	.	0.0000	0	0	0	.	1	RECTANGLE_INTERESTAREA	.	.	.	.	.	.	.	.	.	.	.	.	.	.	474	0	.	.
gyp	gyp.edf	RIGHT	2701.00	.	403	0	0.0000	.	.	.	.	.	.	.	.	.	.	.	.	.	.	.	.	.	0.0000	0	0	0	.	1	RECTANGLE_INTERESTAREA	.	.	.	.	.	.	.	.	.	.	.	.	.	.	838	0	.	.
gyp	gyp.edf	RIGHT	2664.00	.	402	0	0.0000	.	.	.	.	.	.	.	.	.	.	.	.	.	.	.	.	.	0.0000	0	0	0	.	1	RECTANGLE_INTERESTAREA	.	.	.	.	.	.	.	.	.	.	.	.	.	.	475	0	.	.
gyp	gyp.edf	RIGHT	3996.00	.	402	0	0.0000	.	.	.	.	.	.	.	.	.	.	.	.	.	.	.	.	.	0.0000	0	0	0	.	1	RECTANGLE_INTERESTAREA	.	.	.	.	.	.	.	.	.	.	.	.	.	.	819	0	.	.
gyp	gyp.edf	RIGHT	2772.00	.	402	0	0.0000	.	.	.	.	.	.	.	.	.	.	.	.	.	.	.	.	.	0.0000	0	0	0	.	1	RECTANGLE_INTERESTAREA	.	.	.	.	.	.	.	.	.	.	.	.	.	.	474	0	.	.
gyp	gyp.edf	RIGHT	2772.00	.	402	0	0.0000	.	.	.	.	.	.	.	.	.	.	.	.	.	.	.	.	.	0.0000	0	0	0	.	1	RECTANGLE_INTERESTAREA	.	.	.	.	.	.	.	.	.	.	.	.	.	.	836	0	.	.
gyp	gyp.edf	RIGHT	2736.00	.	402	0	0.0000	.	.	.	.	.	.	.	.	.	.	.	.	.	.	.	.	.	0.0000	0	0	0	.	1	RECTANGLE_INTERESTAREA	.	.	.	.	.	.	.	.	.	.	.	.	.	.	474	0	.	.
gyp	gyp.edf	RIGHT	2812.00	1650.00	403	59	0.0268	59	6	1	2138	1	868.90	372.70	1	59	2196	0.1429	1	2138	13.16	-8.15	2137	2017	0.1429	1	0	0	.	1	RECTANGLE_INTERESTAREA	59	1	2138	868.90	372.70	59	2196	0.1429	1	2138	13.16	-8.15	2137	2017	836	0	1650.00	1650.00
gyp	gyp.edf	RIGHT	4176.00	.	402	0	0.0000	.	.	.	.	.	.	.	.	.	.	.	.	.	.	.	.	.	0.0000	0	0	0	.	1	RECTANGLE_INTERESTAREA	.	.	.	.	.	.	.	.	.	.	.	.	.	.	454	0	.	.
gyp	gyp.edf	RIGHT	2700.00	.	402	0	0.0000	.	.	.	.	.	.	.	.	.	.	.	.	.	.	.	.	.	0.0000	0	0	0	.	1	RECTANGLE_INTERESTAREA	.	.	.	.	.	.	.	.	.	.	.	.	.	.	837	0	.	.
gyp	gyp.edf	RIGHT	2812.00	.	403	0	0.0000	.	.	.	.	.	.	.	.	.	.	.	.	.	.	.	.	.	0.0000	0	0	0	.	1	RECTANGLE_INTERESTAREA	.	.	.	.	.	.	.	.	.	.	.	.	.	.	474	0	.	.
gyp	gyp.edf	RIGHT	4218.00	.	403	0	0.0000	.	.	.	.	.	.	.	.	.	.	.	.	.	.	.	.	.	0.0000	0	0	0	.	1	RECTANGLE_INTERESTAREA	.	.	.	.	.	.	.	.	.	.	.	.	.	.	817	0	.	.
gyp	gyp.edf	RIGHT	2625.00	.	402	0	0.0000	.	.	.	.	.	.	.	.	.	.	.	.	.	.	.	.	.	0.0000	0	0	0	.	1	RECTANGLE_INTERESTAREA	.	.	.	.	.	.	.	.	.	.	.	.	.	.	475	0	.	.
gyp	gyp.edf	RIGHT	2700.00	.	402	0	0.0000	.	.	.	.	.	.	.	.	.	.	.	.	.	.	.	.	.	0.0000	0	0	0	.	1	RECTANGLE_INTERESTAREA	.	.	.	.	.	.	.	.	.	.	.	.	.	.	837	0	.	.
gyp	gyp.edf	RIGHT	2812.00	.	403	0	0.0000	.	.	.	.	.	.	.	.	.	.	.	.	.	.	.	.	.	0.0000	0	0	0	.	1	RECTANGLE_INTERESTAREA	.	.	.	.	.	.	.	.	.	.	.	.	.	.	474	0	.	.
gyp	gyp.edf	RIGHT	2738.00	1923.00	403	243	0.1302	243	8	1	1942	1	856.30	366.10	1	243	2184	0.0909	1	1942	3.82	-107.73	1941	1615	0.0909	1	0	0	.	1	RECTANGLE_INTERESTAREA	243	1	1942	856.30	366.10	243	2184	0.0909	1	1942	3.82	-107.73	1941	1615	837	0	1923.00	1923.00
gyp	gyp.edf	RIGHT	2736.00	.	402	0	0.0000	.	.	.	.	.	.	.	.	.	.	.	.	.	.	.	.	.	0.0000	0	0	0	.	1	RECTANGLE_INTERESTAREA	.	.	.	.	.	.	.	.	.	.	.	.	.	.	474	0	.	.
gyp	gyp.edf	RIGHT	2555.00	.	402	0	0.0000	.	.	.	.	.	.	.	.	.	.	.	.	.	.	.	.	.	0.0000	0	0	0	.	1	RECTANGLE_INTERESTAREA	.	.	.	.	.	.	.	.	.	.	.	.	.	.	838	0	.	.
gyp	gyp.edf	RIGHT	2628.00	.	402	0	0.0000	.	.	.	.	.	.	.	.	.	.	.	.	.	.	.	.	.	0.0000	0	0	0	.	1	RECTANGLE_INTERESTAREA	.	.	.	.	.	.	.	.	.	.	.	.	.	.	476	0	.	.
gyp	gyp.edf	RIGHT	2736.00	.	402	0	0.0000	.	.	.	.	.	.	.	.	.	.	.	.	.	.	.	.	.	0.0000	0	0	0	.	1	RECTANGLE_INTERESTAREA	.	.	.	.	.	.	.	.	.	.	.	.	.	.	836	0	.	.
gyp	gyp.edf	RIGHT	2625.00	.	402	0	0.0000	.	.	.	.	.	.	.	.	.	.	.	.	.	.	.	.	.	0.0000	0	0	0	.	1	RECTANGLE_INTERESTAREA	.	.	.	.	.	.	.	.	.	.	.	.	.	.	475	0	.	.
gyp	gyp.edf	RIGHT	2812.00	.	403	0	0.0000	.	.	.	.	.	.	.	.	.	.	.	.	.	.	.	.	.	0.0000	0	0	0	.	1	RECTANGLE_INTERESTAREA	.	.	.	.	.	.	.	.	.	.	.	.	.	.	836	0	.	.
gyp	gyp.edf	RIGHT	1260.00	.	402	0	0.0000	.	.	.	.	.	.	.	.	.	.	.	.	.	.	.	.	.	0.0000	0	0	0	.	1	RECTANGLE_INTERESTAREA	.	.	.	.	.	.	.	.	.	.	.	.	.	.	494	0	.	.
gyp	gyp.edf	RIGHT	2849.00	.	403	0	0.0000	.	.	.	.	.	.	.	.	.	.	.	.	.	.	.	.	.	0.0000	0	0	0	.	1	RECTANGLE_INTERESTAREA	.	.	.	.	.	.	.	.	.	.	.	.	.	.	836	0	.	.
gyp	gyp.edf	RIGHT	4292.00	.	403	0	0.0000	.	.	.	.	.	.	.	.	.	.	.	.	.	.	.	.	.	0.0000	0	0	0	.	1	RECTANGLE_INTERESTAREA	.	.	.	.	.	.	.	.	.	.	.	.	.	.	454	0	.	.
gyp	gyp.edf	RIGHT	2660.00	.	402	0	0.0000	.	.	.	.	.	.	.	.	.	.	.	.	.	.	.	.	.	0.0000	0	0	0	.	1	RECTANGLE_INTERESTAREA	.	.	.	.	.	.	.	.	.	.	.	.	.	.	836	0	.	.
gyp	gyp.edf	RIGHT	2664.00	1916.00	402	498	0.2909	498	4	1	929	1	513.10	371.40	1	498	1426	0.1429	1	929	2.28	174.10	928	905	0.1429	1	0	0	.	1	RECTANGLE_INTERESTAREA	498	1	929	513.10	371.40	498	1426	0.1429	1	929	2.28	174.10	928	905	475	1	1916.00	1916.00
gyp	gyp.edf	RIGHT	2736.00	.	402	0	0.0000	.	.	.	.	.	.	.	.	.	.	.	.	.	.	.	.	.	0.0000	0	0	0	.	1	RECTANGLE_INTERESTAREA	.	.	.	.	.	.	.	.	.	.	.	.	.	.	836	0	.	.
gyp	gyp.edf	RIGHT	2812.00	.	403	0	0.0000	.	.	.	.	.	.	.	.	.	.	.	.	.	.	.	.	.	0.0000	0	0	0	.	1	RECTANGLE_INTERESTAREA	.	.	.	.	.	.	.	.	.	.	.	.	.	.	474	0	.	.
gyp	gyp.edf	RIGHT	2738.00	.	403	0	0.0000	.	.	.	.	.	.	.	.	.	.	.	.	.	.	.	.	.	0.0000	0	0	0	.	1	RECTANGLE_INTERESTAREA	.	.	.	.	.	.	.	.	.	.	.	.	.	.	837	0	.	.
gyp	gyp.edf	RIGHT	2738.00	1626.00	403	156	0.0601	118	3	1	579	1	483.30	366.90	1	118	696	0.0588	1	579	10.57	3.34	578	483	0.1176	2	0	0	.	1	RECTANGLE_INTERESTAREA	38	2	2408	518.70	369.80	38	2445	0.0588	1	2408	1.07	-32.12	2407	2393	475	1	1714.00	1538.00
gyp	gyp.edf	RIGHT	2812.00	.	403	0	0.0000	.	.	.	.	.	.	.	.	.	.	.	.	.	.	.	.	.	0.0000	0	0	0	.	1	RECTANGLE_INTERESTAREA	.	.	.	.	.	.	.	.	.	.	.	.	.	.	836	0	.	.
gyp	gyp.edf	RIGHT	2736.00	1894.00	402	227	0.1308	227	2	1	883	1	548.60	390.00	1	227	1109	0.1250	1	883	13.73	-12.04	882	621	0.1250	1	0	0	.	1	RECTANGLE_INTERESTAREA	227	1	883	548.60	390.00	227	1109	0.1250	1	883	13.73	-12.04	882	621	474	1	1894.00	1894.00
gyp	gyp.edf	RIGHT	2738.00	.	403	0	0.0000	.	.	.	.	.	.	.	.	.	.	.	.	.	.	.	.	.	0.0000	0	0	0	.	1	RECTANGLE_INTERESTAREA	.	.	.	.	.	.	.	.	.	.	.	.	.	.	837	0	.	.
gyp	gyp.edf	RIGHT	2736.00	.	402	0	0.0000	.	.	.	.	.	.	.	.	.	.	.	.	.	.	.	.	.	0.0000	0	0	0	.	1	RECTANGLE_INTERESTAREA	.	.	.	.	.	.	.	.	.	.	.	.	.	.	474	0	.	.
gyp	gyp.edf	RIGHT	2664.00	.	402	0	0.0000	.	.	.	.	.	.	.	.	.	.	.	.	.	.	.	.	.	0.0000	0	0	0	.	1	RECTANGLE_INTERESTAREA	.	.	.	.	.	.	.	.	.	.	.	.	.	.	837	0	.	.
gyp	gyp.edf	RIGHT	2772.00	.	402	0	0.0000	.	.	.	.	.	.	.	.	.	.	.	.	.	.	.	.	.	0.0000	0	0	0	.	1	RECTANGLE_INTERESTAREA	.	.	.	.	.	.	.	.	.	.	.	.	.	.	474	0	.	.
gyp	gyp.edf	RIGHT	2812.00	.	403	0	0.0000	.	.	.	.	.	.	.	.	.	.	.	.	.	.	.	.	.	0.0000	0	0	0	.	1	RECTANGLE_INTERESTAREA	.	.	.	.	.	.	.	.	.	.	.	.	.	.	836	0	.	.
gyp	gyp.edf	RIGHT	2736.00	.	402	0	0.0000	.	.	.	.	.	.	.	.	.	.	.	.	.	.	.	.	.	0.0000	0	0	0	.	1	RECTANGLE_INTERESTAREA	.	.	.	.	.	.	.	.	.	.	.	.	.	.	474	0	.	.
gyp	gyp.edf	RIGHT	2556.00	.	402	0	0.0000	.	.	.	.	.	.	.	.	.	.	.	.	.	.	.	.	.	0.0000	0	0	0	.	1	RECTANGLE_INTERESTAREA	.	.	.	.	.	.	.	.	.	.	.	.	.	.	839	0	.	.
gyp	gyp.edf	RIGHT	2628.00	.	402	0	0.0000	.	.	.	.	.	.	.	.	.	.	.	.	.	.	.	.	.	0.0000	0	0	0	.	1	RECTANGLE_INTERESTAREA	.	.	.	.	.	.	.	.	.	.	.	.	.	.	476	0	.	.
gyp	gyp.edf	RIGHT	2849.00	.	403	0	0.0000	.	.	.	.	.	.	.	.	.	.	.	.	.	.	.	.	.	0.0000	0	0	0	.	1	RECTANGLE_INTERESTAREA	.	.	.	.	.	.	.	.	.	.	.	.	.	.	836	0	.	.
gyp	gyp.edf	RIGHT	2812.00	.	403	0	0.0000	.	.	.	.	.	.	.	.	.	.	.	.	.	.	.	.	.	0.0000	0	0	0	.	1	RECTANGLE_INTERESTAREA	.	.	.	.	.	.	.	.	.	.	.	.	.	.	474	0	.	.
gyp	gyp.edf	RIGHT	2849.00	.	403	0	0.0000	.	.	.	.	.	.	.	.	.	.	.	.	.	.	.	.	.	0.0000	0	0	0	.	1	RECTANGLE_INTERESTAREA	.	.	.	.	.	.	.	.	.	.	.	.	.	.	836	0	.	.
gyp	gyp.edf	RIGHT	2628.00	.	402	0	0.0000	.	.	.	.	.	.	.	.	.	.	.	.	.	.	.	.	.	0.0000	0	0	0	.	1	RECTANGLE_INTERESTAREA	.	.	.	.	.	.	.	.	.	.	.	.	.	.	476	0	.	.
gyp	gyp.edf	RIGHT	2775.00	.	403	0	0.0000	.	.	.	.	.	.	.	.	.	.	.	.	.	.	.	.	.	0.0000	0	0	0	.	1	RECTANGLE_INTERESTAREA	.	.	.	.	.	.	.	.	.	.	.	.	.	.	837	0	.	.
gyp	gyp.edf	RIGHT	2628.00	.	402	0	0.0000	.	.	.	.	.	.	.	.	.	.	.	.	.	.	.	.	.	0.0000	0	0	0	.	1	RECTANGLE_INTERESTAREA	.	.	.	.	.	.	.	.	.	.	.	.	.	.	476	0	.	.
gyp	gyp.edf	RIGHT	4176.00	.	402	0	0.0000	.	.	.	.	.	.	.	.	.	.	.	.	.	.	.	.	.	0.0000	0	0	0	.	1	RECTANGLE_INTERESTAREA	.	.	.	.	.	.	.	.	.	.	.	.	.	.	816	0	.	.
gyp	gyp.edf	RIGHT	4292.00	.	403	0	0.0000	.	.	.	.	.	.	.	.	.	.	.	.	.	.	.	.	.	0.0000	0	0	0	.	1	RECTANGLE_INTERESTAREA	.	.	.	.	.	.	.	.	.	.	.	.	.	.	454	0	.	.
gyp	gyp.edf	RIGHT	4292.00	.	403	0	0.0000	.	.	.	.	.	.	.	.	.	.	.	.	.	.	.	.	.	0.0000	0	0	0	.	1	RECTANGLE_INTERESTAREA	.	.	.	.	.	.	.	.	.	.	.	.	.	.	816	0	.	.
gyp	gyp.edf	RIGHT	2812.00	.	403	0	0.0000	.	.	.	.	.	.	.	.	.	.	.	.	.	.	.	.	.	0.0000	0	0	0	.	1	RECTANGLE_INTERESTAREA	.	.	.	.	.	.	.	.	.	.	.	.	.	.	474	0	.	.
gyp	gyp.edf	RIGHT	4329.00	1597.50	403	235	0.1024	183	8	1	1660	1	914.20	369.20	1	183	1842	0.0667	1	1660	13.46	-1.28	1659	1588	0.1333	2	0	0	.	1	RECTANGLE_INTERESTAREA	52	2	1990	817.50	374.80	52	2041	0.0667	1	1990	0.78	-73.32	1989	1970	816	0	1663.00	1532.00
gyp	gyp.edf	RIGHT	4292.00	.	403	0	0.0000	.	.	.	.	.	.	.	.	.	.	.	.	.	.	.	.	.	0.0000	0	0	0	.	1	RECTANGLE_INTERESTAREA	.	.	.	.	.	.	.	.	.	.	.	.	.	.	454	0	.	.
gyp	gyp.edf	RIGHT	2772.00	.	402	0	0.0000	.	.	.	.	.	.	.	.	.	.	.	.	.	.	.	.	.	0.0000	0	0	0	.	1	RECTANGLE_INTERESTAREA	.	.	.	.	.	.	.	.	.	.	.	.	.	.	836	0	.	.
gyp	gyp.edf	RIGHT	2812.00	.	403	0	0.0000	.	.	.	.	.	.	.	.	.	.	.	.	.	.	.	.	.	0.0000	0	0	0	.	1	RECTANGLE_INTERESTAREA	.	.	.	.	.	.	.	.	.	.	.	.	.	.	474	0	.	.
gyp	gyp.edf	RIGHT	2849.00	.	403	0	0.0000	.	.	.	.	.	.	.	.	.	.	.	.	.	.	.	.	.	0.0000	0	0	0	.	1	RECTANGLE_INTERESTAREA	.	.	.	.	.	.	.	.	.	.	.	.	.	.	836	0	.	.
gyp	gyp.edf	RIGHT	2772.00	2108.00	402	284	0.2316	284	3	1	611	1	527.10	369.00	1	284	894	0.2500	1	611	12.64	-5.31	610	286	0.2500	1	0	0	.	1	RECTANGLE_INTERESTAREA	284	1	611	527.10	369.00	284	894	0.2500	1	611	12.64	-5.31	610	286	474	1	2108.00	2108.00
gyp	gyp.edf	RIGHT	2849.00	.	403	0	0.0000	.	.	.	.	.	.	.	.	.	.	.	.	.	.	.	.	.	0.0000	0	0	0	.	1	RECTANGLE_INTERESTAREA	.	.	.	.	.	.	.	.	.	.	.	.	.	.	836	0	.	.
gyp	gyp.edf	RIGHT	2812.00	.	403	0	0.0000	.	.	.	.	.	.	.	.	.	.	.	.	.	.	.	.	.	0.0000	0	1	370	.	1	RECTANGLE_INTERESTAREA	.	.	.	.	.	.	.	.	.	.	.	.	.	.	474	0	.	.
gyp	gyp.edf	RIGHT	2660.00	1766.50	402	516	0.2947	146	6	1	1307	1	896.20	398.00	1	516	1836	0.2000	2	1307	12.17	-7.59	1306	1135	0.2000	2	1	370	.	1	RECTANGLE_INTERESTAREA	370	1	1467	868.20	377.30	516	1836	0.2000	2	1307	0.94	127.25	1466	1453	836	0	1773.00	1760.00
gyp	gyp.edf	RIGHT	2812.00	.	403	0	0.0000	.	.	.	.	.	.	.	.	.	.	.	.	.	.	.	.	.	0.0000	0	0	0	.	1	RECTANGLE_INTERESTAREA	.	.	.	.	.	.	.	.	.	.	.	.	.	.	474	0	.	.
gyp	gyp.edf	RIGHT	2628.00	.	402	0	0.0000	.	.	.	.	.	.	.	.	.	.	.	.	.	.	.	.	.	0.0000	0	0	0	.	1	RECTANGLE_INTERESTAREA	.	.	.	.	.	.	.	.	.	.	.	.	.	.	838	0	.	.
gyp	gyp.edf	RIGHT	2812.00	.	403	0	0.0000	.	.	.	.	.	.	.	.	.	.	.	.	.	.	.	.	.	0.0000	0	0	0	.	1	RECTANGLE_INTERESTAREA	.	.	.	.	.	.	.	.	.	.	.	.	.	.	474	0	.	.
gyp	gyp.edf	RIGHT	4140.00	.	402	0	0.0000	.	.	.	.	.	.	.	.	.	.	.	.	.	.	.	.	.	0.0000	0	0	0	.	1	RECTANGLE_INTERESTAREA	.	.	.	.	.	.	.	.	.	.	.	.	.	.	817	0	.	.
gyp	gyp.edf	RIGHT	2700.00	.	402	0	0.0000	.	.	.	.	.	.	.	.	.	.	.	.	.	.	.	.	.	0.0000	0	0	0	.	1	RECTANGLE_INTERESTAREA	.	.	.	.	.	.	.	.	.	.	.	.	.	.	475	0	.	.
gyp	gyp.edf	RIGHT	2555.00	1927.00	402	423	0.1838	423	5	1	1322	1	841.10	374.10	1	423	1744	0.0909	1	1322	2.93	-14.52	1321	1266	0.0909	1	0	0	.	1	RECTANGLE_INTERESTAREA	423	1	1322	841.10	374.10	423	1744	0.0909	1	1322	2.93	-14.52	1321	1266	838	0	1927.00	1927.00
gyp	gyp.edf	RIGHT	2700.00	.	402	0	0.0000	.	.	.	.	.	.	.	.	.	.	.	.	.	.	.	.	.	0.0000	0	0	0	.	1	RECTANGLE_INTERESTAREA	.	.	.	.	.	.	.	.	.	.	.	.	.	.	475	0	.	.
gyp	gyp.edf	RIGHT	2700.00	.	402	0	0.0000	.	.	.	.	.	.	.	.	.	.	.	.	.	.	.	.	.	0.0000	0	0	0	.	1	RECTANGLE_INTERESTAREA	.	.	.	.	.	.	.	.	.	.	.	.	.	.	837	0	.	.
gyp	gyp.edf	RIGHT	3996.00	.	402	0	0.0000	.	.	.	.	.	.	.	.	.	.	.	.	.	.	.	.	.	0.0000	0	0	0	.	1	RECTANGLE_INTERESTAREA	.	.	.	.	.	.	.	.	.	.	.	.	.	.	457	0	.	.
gyp	gyp.edf	RIGHT	2736.00	.	402	0	0.0000	.	.	.	.	.	.	.	.	.	.	.	.	.	.	.	.	.	0.0000	0	0	0	.	1	RECTANGLE_INTERESTAREA	.	.	.	.	.	.	.	.	.	.	.	.	.	.	836	0	.	.
gyp	gyp.edf	RIGHT	3996.00	.	402	0	0.0000	.	.	.	.	.	.	.	.	.	.	.	.	.	.	.	.	.	0.0000	0	0	0	.	1	RECTANGLE_INTERESTAREA	.	.	.	.	.	.	.	.	.	.	.	.	.	.	457	0	.	.
gyp	gyp.edf	RIGHT	2700.00	.	402	0	0.0000	.	.	.	.	.	.	.	.	.	.	.	.	.	.	.	.	.	0.0000	0	0	0	.	1	RECTANGLE_INTERESTAREA	.	.	.	.	.	.	.	.	.	.	.	.	.	.	837	0	.	.
gyp	gyp.edf	RIGHT	2772.00	.	402	0	0.0000	.	.	.	.	.	.	.	.	.	.	.	.	.	.	.	.	.	0.0000	0	0	0	.	1	RECTANGLE_INTERESTAREA	.	.	.	.	.	.	.	.	.	.	.	.	.	.	474	0	.	.
gyp	gyp.edf	RIGHT	2736.00	.	402	0	0.0000	.	.	.	.	.	.	.	.	.	.	.	.	.	.	.	.	.	0.0000	0	0	0	.	1	RECTANGLE_INTERESTAREA	.	.	.	.	.	.	.	.	.	.	.	.	.	.	836	0	.	.
gyp	gyp.edf	RIGHT	2628.00	.	402	0	0.0000	.	.	.	.	.	.	.	.	.	.	.	.	.	.	.	.	.	0.0000	0	0	0	.	1	RECTANGLE_INTERESTAREA	.	.	.	.	.	.	.	.	.	.	.	.	.	.	476	0	.	.
gyp	gyp.edf	RIGHT	2736.00	.	402	0	0.0000	.	.	.	.	.	.	.	.	.	.	.	.	.	.	.	.	.	0.0000	0	0	0	.	1	RECTANGLE_INTERESTAREA	.	.	.	.	.	.	.	.	.	.	.	.	.	.	836	0	.	.
gyp	gyp.edf	RIGHT	2772.00	1737.00	402	176	0.1536	176	5	1	657	1	507.10	371.50	1	176	832	0.0909	1	657	3.81	88.44	656	615	0.0909	1	0	0	.	1	RECTANGLE_INTERESTAREA	176	1	657	507.10	371.50	176	832	0.0909	1	657	3.81	88.44	656	615	474	1	1737.00	1737.00
gyp	gyp.edf	RIGHT	2736.00	.	402	0	0.0000	.	.	.	.	.	.	.	.	.	.	.	.	.	.	.	.	.	0.0000	0	0	0	.	1	RECTANGLE_INTERESTAREA	.	.	.	.	.	.	.	.	.	.	.	.	.	.	836	0	.	.
gyp	gyp.edf	RIGHT	4068.00	.	402	0	0.0000	.	.	.	.	.	.	.	.	.	.	.	.	.	.	.	.	.	0.0000	0	0	0	.	1	RECTANGLE_INTERESTAREA	.	.	.	.	.	.	.	.	.	.	.	.	.	.	456	0	.	.
gyp	gyp.edf	RIGHT	2736.00	.	402	0	0.0000	.	.	.	.	.	.	.	.	.	.	.	.	.	.	.	.	.	0.0000	0	0	0	.	1	RECTANGLE_INTERESTAREA	.	.	.	.	.	.	.	.	.	.	.	.	.	.	836	0	.	.
gyp	gyp.edf	RIGHT	4292.00	1789.00	403	292	0.2122	118	3	1	651	1	549.20	397.40	1	292	959	0.2857	2	651	13.49	2.17	650	408	0.2857	2	1	174	.	1	RECTANGLE_INTERESTAREA	174	1	786	507.10	380.50	292	959	0.2857	2	651	1.30	141.99	785	769	454	1	1792.00	1786.00
gyp	gyp.edf	RIGHT	4292.00	.	403	0	0.0000	.	.	.	.	.	.	.	.	.	.	.	.	.	.	.	.	.	0.0000	0	1	174	.	1	RECTANGLE_INTERESTAREA	.	.	.	.	.	.	.	.	.	.	.	.	.	.	816	0	.	.
gyp	gyp.edf	RIGHT	2736.00	.	402	0	0.0000	.	.	.	.	.	.	.	.	.	.	.	.	.	.	.	.	.	0.0000	0	0	0	.	1	RECTANGLE_INTERESTAREA	.	.	.	.	.	.	.	.	.	.	.	.	.	.	474	0	.	.
gyp	gyp.edf	RIGHT	2700.00	.	402	0	0.0000	.	.	.	.	.	.	.	.	.	.	.	.	.	.	.	.	.	0.0000	0	0	0	.	1	RECTANGLE_INTERESTAREA	.	.	.	.	.	.	.	.	.	.	.	.	.	.	837	0	.	.
gyp	gyp.edf	RIGHT	2812.00	.	403	0	0.0000	.	.	.	.	.	.	.	.	.	.	.	.	.	.	.	.	.	0.0000	0	0	0	.	1	RECTANGLE_INTERESTAREA	.	.	.	.	.	.	.	.	.	.	.	.	.	.	474	0	.	.
gyp	gyp.edf	RIGHT	4292.00	.	403	0	0.0000	.	.	.	.	.	.	.	.	.	.	.	.	.	.	.	.	.	0.0000	0	0	0	.	1	RECTANGLE_INTERESTAREA	.	.	.	.	.	.	.	.	.	.	.	.	.	.	816	0	.	.
gyp	gyp.edf	RIGHT	2812.00	.	403	0	0.0000	.	.	.	.	.	.	.	.	.	.	.	.	.	.	.	.	.	0.0000	0	0	0	.	1	RECTANGLE_INTERESTAREA	.	.	.	.	.	.	.	.	.	.	.	.	.	.	474	0	.	.
gyp	gyp.edf	RIGHT	4292.00	1983.00	403	598	0.2667	598	5	1	1385	1	833.10	366.90	1	598	1982	0.1250	1	1385	11.28	-9.95	1384	1250	0.1250	1	0	0	.	1	RECTANGLE_INTERESTAREA	598	1	1385	833.10	366.90	598	1982	0.1250	1	1385	11.28	-9.95	1384	1250	816	0	1983.00	1983.00
gyp	gyp.edf	RIGHT	2738.00	.	403	0	0.0000	.	.	.	.	.	.	.	.	.	.	.	.	.	.	.	.	.	0.0000	0	0	0	.	1	RECTANGLE_INTERESTAREA	.	.	.	.	.	.	.	.	.	.	.	.	.	.	475	0	.	.
gyp	gyp.edf	RIGHT	2700.00	.	402	0	0.0000	.	.	.	.	.	.	.	.	.	.	.	.	.	.	.	.	.	0.0000	0	0	0	.	1	RECTANGLE_INTERESTAREA	.	.	.	.	.	.	.	.	.	.	.	.	.	.	837	0	.	.
gyp	gyp.edf	RIGHT	2736.00	.	402	0	0.0000	.	.	.	.	.	.	.	.	.	.	.	.	.	.	.	.	.	0.0000	0	0	0	.	1	RECTANGLE_INTERESTAREA	.	.	.	.	.	.	.	.	.	.	.	.	.	.	474	0	.	.
gyp	gyp.edf	RIGHT	4176.00	2004.00	402	231	0.1474	231	10	1	2265	1	860.80	367.40	1	231	2495	0.1000	1	2265	0.44	-100.99	2264	2257	0.1000	1	0	0	.	1	RECTANGLE_INTERESTAREA	231	1	2265	860.80	367.40	231	2495	0.1000	1	2265	0.44	-100.99	2264	2257	816	0	2004.00	2004.00
gyp	gyp.edf	RIGHT	4181.00	.	403	0	0.0000	.	.	.	.	.	.	.	.	.	.	.	.	.	.	.	.	.	0.0000	0	0	0	.	1	RECTANGLE_INTERESTAREA	.	.	.	.	.	.	.	.	.	.	.	.	.	.	456	0	.	.
gyp	gyp.edf	RIGHT	4255.00	1801.00	403	239	0.1525	239	9	1	1865	1	824.60	367.60	1	239	2103	0.1111	1	1865	1.28	-154.99	1864	1848	0.1111	1	0	0	.	1	RECTANGLE_INTERESTAREA	239	1	1865	824.60	367.60	239	2103	0.1111	1	1865	1.28	-154.99	1864	1848	817	0	1801.00	1801.00
gyp	gyp.edf	RIGHT	4292.00	.	403	0	0.0000	.	.	.	.	.	.	.	.	.	.	.	.	.	.	.	.	.	0.0000	0	0	0	.	1	RECTANGLE_INTERESTAREA	.	.	.	.	.	.	.	.	.	.	.	.	.	.	454	0	.	.
gyp	gyp.edf	RIGHT	2736.00	.	402	0	0.0000	.	.	.	.	.	.	.	.	.	.	.	.	.	.	.	.	.	0.0000	0	0	0	.	1	RECTANGLE_INTERESTAREA	.	.	.	.	.	.	.	.	.	.	.	.	.	.	836	0	.	.
gyp	gyp.edf	RIGHT	4292.00	1927.00	403	50	0.0550	50	4	1	751	1	535.80	387.70	1	50	800	0.1667	1	751	0.31	-43.18	750	593	0.1667	1	0	0	.	1	RECTANGLE_INTERESTAREA	50	1	751	535.80	387.70	50	800	0.1667	1	751	0.31	-43.18	750	593	454	1	1927.00	1927.00
gyp	gyp.edf	RIGHT	4140.00	.	402	0	0.0000	.	.	.	.	.	.	.	.	.	.	.	.	.	.	.	.	.	0.0000	0	0	0	.	1	RECTANGLE_INTERESTAREA	.	.	.	.	.	.	.	.	.	.	.	.	.	.	817	0	.	.
gyp	gyp.edf	RIGHT	2700.00	.	402	0	0.0000	.	.	.	.	.	.	.	.	.	.	.	.	.	.	.	.	.	0.0000	0	0	0	.	1	RECTANGLE_INTERESTAREA	.	.	.	.	.	.	.	.	.	.	.	.	.	.	475	0	.	.
gyp	gyp.edf	RIGHT	3990.00	.	402	0	0.0000	.	.	.	.	.	.	.	.	.	.	.	.	.	.	.	.	.	0.0000	0	0	0	.	1	RECTANGLE_INTERESTAREA	.	.	.	.	.	.	.	.	.	.	.	.	.	.	817	0	.	.
gyp	gyp.edf	RIGHT	2775.00	.	403	0	0.0000	.	.	.	.	.	.	.	.	.	.	.	.	.	.	.	.	.	0.0000	0	0	0	.	1	RECTANGLE_INTERESTAREA	.	.	.	.	.	.	.	.	.	.	.	.	.	.	475	0	.	.
gyp	gyp.edf	RIGHT	2736.00	.	402	0	0.0000	.	.	.	.	.	.	.	.	.	.	.	.	.	.	.	.	.	0.0000	0	0	0	.	1	RECTANGLE_INTERESTAREA	.	.	.	.	.	.	.	.	.	.	.	.	.	.	836	0	.	.
gyp	gyp.edf	RIGHT	4292.00	.	403	0	0.0000	.	.	.	.	.	.	.	.	.	.	.	.	.	.	.	.	.	0.0000	0	0	0	.	1	RECTANGLE_INTERESTAREA	.	.	.	.	.	.	.	.	.	.	.	.	.	.	454	0	.	.
gyp	gyp.edf	RIGHT	3996.00	.	402	0	0.0000	.	.	.	.	.	.	.	.	.	.	.	.	.	.	.	.	.	0.0000	0	0	0	.	1	RECTANGLE_INTERESTAREA	.	.	.	.	.	.	.	.	.	.	.	.	.	.	819	0	.	.
gyp	gyp.edf	RIGHT	2775.00	.	403	0	0.0000	.	.	.	.	.	.	.	.	.	.	.	.	.	.	.	.	.	0.0000	0	1	697	.	1	RECTANGLE_INTERESTAREA	.	.	.	.	.	.	.	.	.	.	.	.	.	.	475	0	.	.
gyp	gyp.edf	RIGHT	2736.00	1685.00	402	951	0.4635	254	8	1	1449	1	840.50	390.10	1	951	2414	0.2222	2	1449	16.44	-6.18	1448	1331	0.2222	2	1	697	.	1	RECTANGLE_INTERESTAREA	697	1	1718	858.50	374.20	951	2414	0.2222	2	1449	0.96	36.78	1717	1703	836	0	1762.00	1608.00
gyp	gyp.edf	RIGHT	2664.00	.	402	0	0.0000	.	.	.	.	.	.	.	.	.	.	.	.	.	.	.	.	.	0.0000	0	0	0	.	1	RECTANGLE_INTERESTAREA	.	.	.	.	.	.	.	.	.	.	.	.	.	.	475	0	.	.
gyp	gyp.edf	RIGHT	2775.00	.	403	0	0.0000	.	.	.	.	.	.	.	.	.	.	.	.	.	.	.	.	.	0.0000	0	0	0	.	1	RECTANGLE_INTERESTAREA	.	.	.	.	.	.	.	.	.	.	.	.	.	.	837	0	.	.
gyp	gyp.edf	RIGHT	2700.00	1429.00	402	496	0.2605	496	5	1	860	1	498.80	366.70	1	496	1355	0.1250	1	860	2.23	-45.06	859	794	0.1250	1	2	706	.	1	RECTANGLE_INTERESTAREA	496	1	860	498.80	366.70	496	1355	0.1250	1	860	2.23	-45.06	859	794	475	1	1429.00	1429.00
gyp	gyp.edf	RIGHT	2700.00	1578.00	402	706	0.3708	229	6	3	1467	2	856.30	401.20	1	706	2187	0.2500	2	1467	12.98	-2.64	1466	1356	0.2500	2	2	706	.	1	RECTANGLE_INTERESTAREA	477	1	1711	854.10	383.90	706	2187	0.2500	2	1467	0.81	93.03	1710	1696	837	1	1637.00	1519.00
gyp	gyp.edf	RIGHT	4292.00	.	403	0	0.0000	.	.	.	.	.	.	.	.	.	.	.	.	.	.	.	.	.	0.0000	0	0	0	.	1	RECTANGLE_INTERESTAREA	.	.	.	.	.	.	.	.	.	.	.	.	.	.	454	0	.	.
gyp	gyp.edf	RIGHT	2738.00	.	403	0	0.0000	.	.	.	.	.	.	.	.	.	.	.	.	.	.	.	.	.	0.0000	0	0	0	.	1	RECTANGLE_INTERESTAREA	.	.	.	.	.	.	.	.	.	.	.	.	.	.	837	0	.	.
gyp	gyp.edf	RIGHT	2812.00	1733.00	403	303	0.1240	303	2	1	703	1	528.90	385.00	1	303	1005	0.1000	1	703	13.13	-21.29	702	501	0.1000	1	0	0	.	1	RECTANGLE_INTERESTAREA	303	1	703	528.90	385.00	303	1005	0.1000	1	703	13.13	-21.29	702	501	474	1	1733.00	1733.00
gyp	gyp.edf	RIGHT	3990.00	.	402	0	0.0000	.	.	.	.	.	.	.	.	.	.	.	.	.	.	.	.	.	0.0000	0	0	0	.	1	RECTANGLE_INTERESTAREA	.	.	.	.	.	.	.	.	.	.	.	.	.	.	817	0	.	.
gyp	gyp.edf	RIGHT	2625.00	.	402	0	0.0000	.	.	.	.	.	.	.	.	.	.	.	.	.	.	.	.	.	0.0000	0	0	0	.	1	RECTANGLE_INTERESTAREA	.	.	.	.	.	.	.	.	.	.	.	.	.	.	475	0	.	.
gyp	gyp.edf	RIGHT	2775.00	.	403	0	0.0000	.	.	.	.	.	.	.	.	.	.	.	.	.	.	.	.	.	0.0000	0	0	0	.	1	RECTANGLE_INTERESTAREA	.	.	.	.	.	.	.	.	.	.	.	.	.	.	837	0	.	.
gyp	gyp.edf	RIGHT	3996.00	.	402	0	0.0000	.	.	.	.	.	.	.	.	.	.	.	.	.	.	.	.	.	0.0000	0	0	0	.	1	RECTANGLE_INTERESTAREA	.	.	.	.	.	.	.	.	.	.	.	.	.	.	457	0	.	.
gyp	gyp.edf	RIGHT	2849.00	1723.00	403	306	0.2115	306	4	1	1153	1	895.50	382.50	1	306	1458	0.2000	1	1153	12.37	-13.62	1152	1084	0.2000	1	0	0	.	1	RECTANGLE_INTERESTAREA	306	1	1153	895.50	382.50	306	1458	0.2000	1	1153	12.37	-13.62	1152	1084	836	0	1723.00	1723.00
gyp	gyp.edf	RIGHT	2628.00	.	402	0	0.0000	.	.	.	.	.	.	.	.	.	.	.	.	.	.	.	.	.	0.0000	0	0	0	.	1	RECTANGLE_INTERESTAREA	.	.	.	.	.	.	.	.	.	.	.	.	.	.	476	0	.	.
gyp	gyp.edf	RIGHT	2701.00	.	403	0	0.0000	.	.	.	.	.	.	.	.	.	.	.	.	.	.	.	.	.	0.0000	0	0	0	.	1	RECTANGLE_INTERESTAREA	.	.	.	.	.	.	.	.	.	.	.	.	.	.	838	0	.	.
gyp	gyp.edf	RIGHT	2812.00	.	403	0	0.0000	.	.	.	.	.	.	.	.	.	.	.	.	.	.	.	.	.	0.0000	0	0	0	.	1	RECTANGLE_INTERESTAREA	.	.	.	.	.	.	.	.	.	.	.	.	.	.	474	0	.	.
gyp	gyp.edf	RIGHT	2736.00	.	402	0	0.0000	.	.	.	.	.	.	.	.	.	.	.	.	.	.	.	.	.	0.0000	0	0	0	.	1	RECTANGLE_INTERESTAREA	.	.	.	.	.	.	.	.	.	.	.	.	.	.	836	0	.	.
gyp	gyp.edf	RIGHT	2664.00	.	402	0	0.0000	.	.	.	.	.	.	.	.	.	.	.	.	.	.	.	.	.	0.0000	0	0	0	.	1	RECTANGLE_INTERESTAREA	.	.	.	.	.	.	.	.	.	.	.	.	.	.	475	0	.	.
gyp	gyp.edf	RIGHT	4176.00	1719.00	402	884	0.4730	884	5	1	1253	1	845.20	375.70	1	884	2136	0.2000	1	1253	13.37	-24.00	1252	1123	0.2000	1	0	0	.	1	RECTANGLE_INTERESTAREA	884	1	1253	845.20	375.70	884	2136	0.2000	1	1253	13.37	-24.00	1252	1123	816	0	1719.00	1719.00
gyp	gyp.edf	RIGHT	2812.00	.	403	0	0.0000	.	.	.	.	.	.	.	.	.	.	.	.	.	.	.	.	.	0.0000	0	0	0	.	1	RECTANGLE_INTERESTAREA	.	.	.	.	.	.	.	.	.	.	.	.	.	.	474	0	.	.
gyp	gyp.edf	RIGHT	2736.00	.	402	0	0.0000	.	.	.	.	.	.	.	.	.	.	.	.	.	.	.	.	.	0.0000	0	0	0	.	1	RECTANGLE_INTERESTAREA	.	.	.	.	.	.	.	.	.	.	.	.	.	.	836	0	.	.
gyp	gyp.edf	RIGHT	2736.00	.	402	0	0.0000	.	.	.	.	.	.	.	.	.	.	.	.	.	.	.	.	.	0.0000	0	0	0	.	1	RECTANGLE_INTERESTAREA	.	.	.	.	.	.	.	.	.	.	.	.	.	.	474	0	.	.
gyp	gyp.edf	RIGHT	4292.00	1799.00	403	719	0.4352	719	7	1	1197	1	842.00	374.90	1	719	1915	0.1429	1	1197	10.73	-8.12	1196	1132	0.1429	1	0	0	.	1	RECTANGLE_INTERESTAREA	719	1	1197	842.00	374.90	719	1915	0.1429	1	1197	10.73	-8.12	1196	1132	816	0	1799.00	1799.00
gyp	gyp.edf	RIGHT	2775.00	.	403	0	0.0000	.	.	.	.	.	.	.	.	.	.	.	.	.	.	.	.	.	0.0000	0	0	0	.	1	RECTANGLE_INTERESTAREA	.	.	.	.	.	.	.	.	.	.	.	.	.	.	475	0	.	.
gyp	gyp.edf	RIGHT	4140.00	1593.00	402	43	0.0180	43	8	1	2823	1	916.70	384.30	1	43	2865	0.1111	1	2823	5.44	-24.72	2822	2506	0.1111	1	0	0	.	1	RECTANGLE_INTERESTAREA	43	1	2823	916.70	384.30	43	2865	0.1111	1	2823	5.44	-24.72	2822	2506	817	0	1593.00	1593.00
gyp	gyp.edf	RIGHT	2592.00	2106.00	402	155	0.0960	155	12	1	2337	1	534.80	366.20	1	155	2491	0.0833	1	2337	10.00	-177.36	2336	2263	0.0833	1	0	0	.	1	RECTANGLE_INTERESTAREA	155	1	2337	534.80	366.20	155	2491	0.0833	1	2337	10.00	-177.36	2336	2263	476	1	2106.00	2106.00
gyp	gyp.edf	RIGHT	2738.00	.	403	0	0.0000	.	.	.	.	.	.	.	.	.	.	.	.	.	.	.	.	.	0.0000	0	0	0	.	1	RECTANGLE_INTERESTAREA	.	.	.	.	.	.	.	.	.	.	.	.	.	.	837	0	.	.
gyp	gyp.edf	RIGHT	2775.00	.	403	0	0.0000	.	.	.	.	.	.	.	.	.	.	.	.	.	.	.	.	.	0.0000	0	0	0	.	1	RECTANGLE_INTERESTAREA	.	.	.	.	.	.	.	.	.	.	.	.	.	.	475	0	.	.
gyp	gyp.edf	RIGHT	2556.00	.	402	0	0.0000	.	.	.	.	.	.	.	.	.	.	.	.	.	.	.	.	.	0.0000	0	0	0	.	1	RECTANGLE_INTERESTAREA	.	.	.	.	.	.	.	.	.	.	.	.	.	.	839	0	.	.
gyp	gyp.edf	RIGHT	2736.00	1308.00	402	254	0.1222	254	8	1	1506	1	504.20	393.20	1	254	1759	0.0769	1	1506	0.72	157.75	1505	1495	0.0769	1	0	0	.	1	RECTANGLE_INTERESTAREA	254	1	1506	504.20	393.20	254	1759	0.0769	1	1506	0.72	157.75	1505	1495	474	1	1308.00	1308.00
gyp	gyp.edf	RIGHT	4329.00	.	403	0	0.0000	.	.	.	.	.	.	.	.	.	.	.	.	.	.	.	.	.	0.0000	0	0	0	.	1	RECTANGLE_INTERESTAREA	.	.	.	.	.	.	.	.	.	.	.	.	.	.	816	0	.	.
gyp	gyp.edf	RIGHT	4329.00	1725.50	403	398	0.2037	82	5	1	763	1	476.90	376.50	1	82	844	0.1111	1	763	1.99	155.58	762	726	0.2222	2	0	0	.	1	RECTANGLE_INTERESTAREA	316	2	1120	506.90	372.60	316	1435	0.1111	1	1120	1.08	41.39	1119	1037	454	1	1780.00	1671.00
gyp	gyp.edf	RIGHT	4292.00	.	403	0	0.0000	.	.	.	.	.	.	.	.	.	.	.	.	.	.	.	.	.	0.0000	0	0	0	.	1	RECTANGLE_INTERESTAREA	.	.	.	.	.	.	.	.	.	.	.	.	.	.	816	0	.	.
gyp	gyp.edf	RIGHT	2775.00	.	403	0	0.0000	.	.	.	.	.	.	.	.	.	.	.	.	.	.	.	.	.	0.0000	0	0	0	.	1	RECTANGLE_INTERESTAREA	.	.	.	.	.	.	.	.	.	.	.	.	.	.	475	0	.	.
gyp	gyp.edf	RIGHT	2775.00	1560.00	403	237	0.2084	237	4	1	1231	1	856.30	376.70	1	237	1467	0.2000	1	1231	11.30	-19.81	1230	1157	0.2000	1	0	0	.	1	RECTANGLE_INTERESTAREA	237	1	1231	856.30	376.70	237	1467	0.2000	1	1231	11.30	-19.81	1230	1157	837	0	1560.00	1560.00
gyp	gyp.edf	RIGHT	2736.00	.	402	0	0.0000	.	.	.	.	.	.	.	.	.	.	.	.	.	.	.	.	.	0.0000	0	0	0	.	1	RECTANGLE_INTERESTAREA	.	.	.	.	.	.	.	.	.	.	.	.	.	.	474	0	.	.
gyp	gyp.edf	RIGHT	2625.00	1745.00	402	47	0.0135	47	17	1	4733	1	847.00	392.90	1	47	4779	0.0588	1	4733	0.22	-107.47	4732	4658	0.0588	1	0	0	.	1	RECTANGLE_INTERESTAREA	47	1	4733	847.00	392.90	47	4779	0.0588	1	4733	0.22	-107.47	4732	4658	837	0	1745.00	1745.00
gyp	gyp.edf	RIGHT	2736.00	.	402	0	0.0000	.	.	.	.	.	.	.	.	.	.	.	.	.	.	.	.	.	0.0000	0	0	0	.	1	RECTANGLE_INTERESTAREA	.	.	.	.	.	.	.	.	.	.	.	.	.	.	474	0	.	.
gyp	gyp.edf	RIGHT	2736.00	.	402	0	0.0000	.	.	.	.	.	.	.	.	.	.	.	.	.	.	.	.	.	0.0000	0	0	0	.	1	RECTANGLE_INTERESTAREA	.	.	.	.	.	.	.	.	.	.	.	.	.	.	836	0	.	.
gyp	gyp.edf	RIGHT	2556.00	1732.00	402	122	0.0765	91	6	1	1009	1	514.70	387.60	1	122	1135	0.1818	2	1009	1.04	-25.75	1008	995	0.1818	2	1	31	.	1	RECTANGLE_INTERESTAREA	31	1	1105	509.40	391.10	122	1135	0.1818	2	1009	0.44	154.87	1104	1100	477	1	1739.00	1725.00
gyp	gyp.edf	RIGHT	2700.00	.	402	0	0.0000	.	.	.	.	.	.	.	.	.	.	.	.	.	.	.	.	.	0.0000	0	1	31	.	1	RECTANGLE_INTERESTAREA	.	.	.	.	.	.	.	.	.	.	.	.	.	.	837	0	.	.
gyp	gyp.edf	RIGHT	2736.00	.	402	0	0.0000	.	.	.	.	.	.	.	.	.	.	.	.	.	.	.	.	.	0.0000	0	0	0	.	1	RECTANGLE_INTERESTAREA	.	.	.	.	.	.	.	.	.	.	.	.	.	.	474	0	.	.
gyp	gyp.edf	RIGHT	5772.00	1932.00	403	35	0.0124	35	16	1	4555	1	826.30	367.70	1	35	4589	0.0625	1	4555	11.83	-0.23	4554	4515	0.0625	1	0	0	.	1	RECTANGLE_INTERESTAREA	35	1	4555	826.30	367.70	35	4589	0.0625	1	4555	11.83	-0.23	4554	4515	796	0	1932.00	1932.00
gyp	gyp.edf	RIGHT	2736.00	.	402	0	0.0000	.	.	.	.	.	.	.	.	.	.	.	.	.	.	.	.	.	0.0000	0	0	0	.	1	RECTANGLE_INTERESTAREA	.	.	.	.	.	.	.	.	.	.	.	.	.	.	474	0	.	.
gyp	gyp.edf	RIGHT	2736.00	.	402	0	0.0000	.	.	.	.	.	.	.	.	.	.	.	.	.	.	.	.	.	0.0000	0	0	0	.	1	RECTANGLE_INTERESTAREA	.	.	.	.	.	.	.	.	.	.	.	.	.	.	836	0	.	.
gyp	gyp.edf	RIGHT	1260.00	.	402	0	0.0000	.	.	.	.	.	.	.	.	.	.	.	.	.	.	.	.	.	0.0000	0	0	0	.	1	RECTANGLE_INTERESTAREA	.	.	.	.	.	.	.	.	.	.	.	.	.	.	494	0	.	.
gyp	gyp.edf	RIGHT	2625.00	1923.00	402	276	0.1757	276	5	1	1615	1	853.70	370.90	1	276	1890	0.1667	1	1615	12.38	-13.92	1614	1187	0.1667	1	0	0	.	1	RECTANGLE_INTERESTAREA	276	1	1615	853.70	370.90	276	1890	0.1667	1	1615	12.38	-13.92	1614	1187	837	0	1923.00	1923.00
gyp	gyp.edf	RIGHT	2736.00	2122.00	402	354	0.2855	354	3	1	943	1	498.80	372.70	1	354	1296	0.2500	1	943	0.89	157.14	942	931	0.2500	1	0	0	.	1	RECTANGLE_INTERESTAREA	354	1	943	498.80	372.70	354	1296	0.2500	1	943	0.89	157.14	942	931	474	1	2122.00	2122.00
gyp	gyp.edf	RIGHT	2660.00	.	402	0	0.0000	.	.	.	.	.	.	.	.	.	.	.	.	.	.	.	.	.	0.0000	0	0	0	.	1	RECTANGLE_INTERESTAREA	.	.	.	.	.	.	.	.	.	.	.	.	.	.	836	0	.	.
gyp	gyp.edf	RIGHT	2775.00	.	403	0	0.0000	.	.	.	.	.	.	.	.	.	.	.	.	.	.	.	.	.	0.0000	0	0	0	.	1	RECTANGLE_INTERESTAREA	.	.	.	.	.	.	.	.	.	.	.	.	.	.	475	0	.	.
gyp	gyp.edf	RIGHT	2736.00	.	402	0	0.0000	.	.	.	.	.	.	.	.	.	.	.	.	.	.	.	.	.	0.0000	0	0	0	.	1	RECTANGLE_INTERESTAREA	.	.	.	.	.	.	.	.	.	.	.	.	.	.	836	0	.	.
gyp	gyp.edf	RIGHT	2736.00	.	402	0	0.0000	.	.	.	.	.	.	.	.	.	.	.	.	.	.	.	.	.	0.0000	0	0	0	.	1	RECTANGLE_INTERESTAREA	.	.	.	.	.	.	.	.	.	.	.	.	.	.	474	0	.	.
gyp	gyp.edf	RIGHT	4181.00	.	403	0	0.0000	.	.	.	.	.	.	.	.	.	.	.	.	.	.	.	.	.	0.0000	0	0	0	.	1	RECTANGLE_INTERESTAREA	.	.	.	.	.	.	.	.	.	.	.	.	.	.	818	0	.	.
gyp	gyp.edf	RIGHT	1296.00	.	402	0	0.0000	.	.	.	.	.	.	.	.	.	.	.	.	.	.	.	.	.	0.0000	0	0	0	.	1	RECTANGLE_INTERESTAREA	.	.	.	.	.	.	.	.	.	.	.	.	.	.	494	0	.	.
gyp	gyp.edf	RIGHT	2736.00	.	402	0	0.0000	.	.	.	.	.	.	.	.	.	.	.	.	.	.	.	.	.	0.0000	0	0	0	.	1	RECTANGLE_INTERESTAREA	.	.	.	.	.	.	.	.	.	.	.	.	.	.	836	0	.	.
gyp	gyp.edf	RIGHT	2628.00	2131.00	402	333	0.2841	333	4	1	874	1	508.70	374.90	1	333	1206	0.1429	1	874	1.51	-171.17	873	855	0.1429	1	0	0	.	1	RECTANGLE_INTERESTAREA	333	1	874	508.70	374.90	333	1206	0.1429	1	874	1.51	-171.17	873	855	476	1	2131.00	2131.00
gyp	gyp.edf	RIGHT	4176.00	.	402	0	0.0000	.	.	.	.	.	.	.	.	.	.	.	.	.	.	.	.	.	0.0000	0	0	0	.	1	RECTANGLE_INTERESTAREA	.	.	.	.	.	.	.	.	.	.	.	.	.	.	816	0	.	.
gyp	gyp.edf	RIGHT	2736.00	1646.00	402	60	0.0640	60	5	1	1513	1	535.60	401.70	1	60	1572	0.2000	1	1513	1.70	-5.37	1512	1035	0.2000	1	0	0	.	1	RECTANGLE_INTERESTAREA	60	1	1513	535.60	401.70	60	1572	0.2000	1	1513	1.70	-5.37	1512	1035	474	1	1646.00	1646.00
gyp	gyp.edf	RIGHT	4140.00	.	402	0	0.0000	.	.	.	.	.	.	.	.	.	.	.	.	.	.	.	.	.	0.0000	0	0	0	.	1	RECTANGLE_INTERESTAREA	.	.	.	.	.	.	.	.	.	.	.	.	.	.	817	0	.	.
gyp	gyp.edf	RIGHT	2736.00	.	402	0	0.0000	.	.	.	.	.	.	.	.	.	.	.	.	.	.	.	.	.	0.0000	0	0	0	.	1	RECTANGLE_INTERESTAREA	.	.	.	.	.	.	.	.	.	.	.	.	.	.	474	0	.	.
gyp	gyp.edf	RIGHT	2700.00	.	402	0	0.0000	.	.	.	.	.	.	.	.	.	.	.	.	.	.	.	.	.	0.0000	0	0	0	.	1	RECTANGLE_INTERESTAREA	.	.	.	.	.	.	.	.	.	.	.	.	.	.	837	0	.	.
gyp	gyp.edf	RIGHT	2849.00	2042.00	403	130	0.0940	130	5	1	1105	1	523.00	386.20	1	130	1234	0.1111	1	1105	0.33	142.07	1104	1100	0.1111	1	0	0	.	1	RECTANGLE_INTERESTAREA	130	1	1105	523.00	386.20	130	1234	0.1111	1	1105	0.33	142.07	1104	1100	474	1	2042.00	2042.00
gyp	gyp.edf	RIGHT	2700.00	.	402	0	0.0000	.	.	.	.	.	.	.	.	.	.	.	.	.	.	.	.	.	0.0000	0	0	0	.	1	RECTANGLE_INTERESTAREA	.	.	.	.	.	.	.	.	.	.	.	.	.	.	837	0	.	.
gyp	gyp.edf	RIGHT	3996.00	2026.00	402	123	0.1541	123	4	1	711	1	514.90	380.40	1	123	833	0.1667	1	711	1.82	-17.10	710	687	0.1667	1	0	0	.	1	RECTANGLE_INTERESTAREA	123	1	711	514.90	380.40	123	833	0.1667	1	711	1.82	-17.10	710	687	457	1	2026.00	2026.00
gyp	gyp.edf	RIGHT	2736.00	.	402	0	0.0000	.	.	.	.	.	.	.	.	.	.	.	.	.	.	.	.	.	0.0000	0	0	0	.	1	RECTANGLE_INTERESTAREA	.	.	.	.	.	.	.	.	.	.	.	.	.	.	836	0	.	.
gyp	gyp.edf	RIGHT	2625.00	1851.00	402	53	0.0438	53	5	1	838	1	517.60	389.80	1	53	890	0.0909	1	838	1.47	13.79	837	780	0.0909	1	0	0	.	1	RECTANGLE_INTERESTAREA	53	1	838	517.60	389.80	53	890	0.0909	1	838	1.47	13.79	837	780	475	1	1851.00	1851.00
gyp	gyp.edf	RIGHT	2812.00	.	403	0	0.0000	.	.	.	.	.	.	.	.	.	.	.	.	.	.	.	.	.	0.0000	0	0	0	.	1	RECTANGLE_INTERESTAREA	.	.	.	.	.	.	.	.	.	.	.	.	.	.	836	0	.	.
gyp	gyp.edf	RIGHT	2812.00	.	403	0	0.0000	.	.	.	.	.	.	.	.	.	.	.	.	.	.	.	.	.	0.0000	0	0	0	.	1	RECTANGLE_INTERESTAREA	.	.	.	.	.	.	.	.	.	.	.	.	.	.	474	0	.	.
gyp	gyp.edf	RIGHT	2592.00	.	402	0	0.0000	.	.	.	.	.	.	.	.	.	.	.	.	.	.	.	.	.	0.0000	0	0	0	.	1	RECTANGLE_INTERESTAREA	.	.	.	.	.	.	.	.	.	.	.	.	.	.	838	0	.	.
gyp	gyp.edf	RIGHT	2736.00	.	402	0	0.0000	.	.	.	.	.	.	.	.	.	.	.	.	.	.	.	.	.	0.0000	0	0	0	.	1	RECTANGLE_INTERESTAREA	.	.	.	.	.	.	.	.	.	.	.	.	.	.	474	0	.	.
gyp	gyp.edf	RIGHT	2736.00	.	402	0	0.0000	.	.	.	.	.	.	.	.	.	.	.	.	.	.	.	.	.	0.0000	0	0	0	.	1	RECTANGLE_INTERESTAREA	.	.	.	.	.	.	.	.	.	.	.	.	.	.	836	0	.	.
gyp	gyp.edf	RIGHT	2627.00	.	403	0	0.0000	.	.	.	.	.	.	.	.	.	.	.	.	.	.	.	.	.	0.0000	0	0	0	.	1	RECTANGLE_INTERESTAREA	.	.	.	.	.	.	.	.	.	.	.	.	.	.	477	0	.	.
gyp	gyp.edf	RIGHT	2812.00	1922.00	403	22	0.0170	22	10	1	2554	1	849.30	369.50	1	22	2575	0.1000	1	2554	7.34	-17.42	2553	2468	0.1000	1	0	0	.	1	RECTANGLE_INTERESTAREA	22	1	2554	849.30	369.50	22	2575	0.1000	1	2554	7.34	-17.42	2553	2468	836	0	1922.00	1922.00
gyp	gyp.edf	RIGHT	2812.00	1673.00	403	706	0.4738	706	3	1	548	1	487.80	389.00	1	706	1253	0.1667	1	548	10.15	-18.09	547	484	0.1667	1	1	44	.	1	RECTANGLE_INTERESTAREA	706	1	548	487.80	389.00	706	1253	0.1667	1	548	10.15	-18.09	547	484	474	1	1673.00	1673.00
gyp	gyp.edf	RIGHT	2738.00	1608.00	403	44	0.0295	44	4	3	1419	2	847.10	390.50	1	44	1462	0.1667	1	1419	12.78	-11.44	1418	1254	0.1667	1	1	44	.	1	RECTANGLE_INTERESTAREA	44	1	1419	847.10	390.50	44	1462	0.1667	1	1419	12.78	-11.44	1418	1254	837	1	1608.00	1608.00
[truncated: 49 more columns]
