# Supplementary material for: Shape Representation of Word Was Automatically Activated in the Encoding Phase
Source: PLoS One. 2016 Oct 27;11(10):e0165534. doi: 10.1371/journal.pone.0165534 (PMC5082803; doi:10.1371/journal.pone.0165534)
Supplement: S1 File — (ZIP) [file pone.0165534.s001.zip › Experiment 1-Data/gyp-message.xls]

RECORDING_SESSION_LABEL	CURRENT_MSG_BLINK_DURATION	CURRENT_MSG_BLINK_END	CURRENT_MSG_BLINK_INDEX	CURRENT_MSG_BLINK_START	CURRENT_MSG_FIX_DURATION	CURRENT_MSG_FIX_END	CURRENT_MSG_FIX_INDEX	CURRENT_MSG_FIX_START	CURRENT_MSG_FIX_X	CURRENT_MSG_FIX_Y	CURRENT_MSG_INDEX	CURRENT_MSG_INTEREST_AREAS	CURRENT_MSG_INTEREST_AREA_INDEX	CURRENT_MSG_INTEREST_AREA_LABEL	CURRENT_MSG_IS_RT_END	CURRENT_MSG_IS_RT_START	CURRENT_MSG_LABEL	CURRENT_MSG_SAC_AMPLITUDE	CURRENT_MSG_SAC_AVG_VELOCITY	CURRENT_MSG_SAC_DURATION	CURRENT_MSG_SAC_END_TIME	CURRENT_MSG_SAC_END_X	CURRENT_MSG_SAC_END_Y	CURRENT_MSG_SAC_INDEX	CURRENT_MSG_SAC_PEAK_VELOCITY	CURRENT_MSG_SAC_START_TIME	CURRENT_MSG_SAC_START_X	CURRENT_MSG_SAC_START_Y	CURRENT_MSG_TEXT	CURRENT_MSG_TIME	CURRENT_MSG_X_POSITION	CURRENT_MSG_Y_POSITION	DATA_FILE	EYE_USED	IP_DURATION	IP_END_TIME	IP_LABEL	IP_START_TIME	TRIAL_INDEX	TRIAL_LABEL	TRIAL_START_TIME	trial	display1	display2	display3	RESPONSE	expected
gyp	.	.	.	.	.	.	.	.	.	.	1	.	.	.	false	false	Message: -17ms	.	.	.	.	.	.	.	.	.	.	.	TRIALID 0	-17	.	.	gyp.edf	RIGHT	3829	8982347	Full Trial Period	8978518	1	Trial: 1	8978518	73	ß¦ÃæÕÈ	ÓñÃ×	¾íÖ½	j	f
gyp	.	.	.	.	.	.	.	.	.	.	2	.	.	.	false	false	Message: -1ms	.	.	.	.	.	.	.	.	.	.	.	RECCFG CR 1000 2 0 R	-1	.	.	gyp.edf	RIGHT	3829	8982347	Full Trial Period	8978518	1	Trial: 1	8978518	73	ß¦ÃæÕÈ	ÓñÃ×	¾íÖ½	j	f
gyp	.	.	.	.	.	.	.	.	.	.	3	.	.	.	false	false	Message: -1ms	.	.	.	.	.	.	.	.	.	.	.	ELCLCFG TOWER	-1	.	.	gyp.edf	RIGHT	3829	8982347	Full Trial Period	8978518	1	Trial: 1	8978518	73	ß¦ÃæÕÈ	ÓñÃ×	¾íÖ½	j	f
gyp	.	.	.	.	.	.	.	.	.	.	4	.	.	.	false	false	Message: -1ms	.	.	.	.	.	.	.	.	.	.	.	GAZE_COORDS 0.00 0.00 1023.00 767.00	-1	.	.	gyp.edf	RIGHT	3829	8982347	Full Trial Period	8978518	1	Trial: 1	8978518	73	ß¦ÃæÕÈ	ÓñÃ×	¾íÖ½	j	f
gyp	.	.	.	.	.	.	.	.	.	.	5	.	.	.	false	false	Message: -1ms	.	.	.	.	.	.	.	.	.	.	.	THRESHOLDS R 101 219	-1	.	.	gyp.edf	RIGHT	3829	8982347	Full Trial Period	8978518	1	Trial: 1	8978518	73	ß¦ÃæÕÈ	ÓñÃ×	¾íÖ½	j	f
gyp	.	.	.	.	.	.	.	.	.	.	6	.	.	.	false	false	Message: -1ms	.	.	.	.	.	.	.	.	.	.	.	ELCL_PROC CENTROID (3)	-1	.	.	gyp.edf	RIGHT	3829	8982347	Full Trial Period	8978518	1	Trial: 1	8978518	73	ß¦ÃæÕÈ	ÓñÃ×	¾íÖ½	j	f
gyp	.	.	.	.	.	.	.	.	.	.	7	.	.	.	false	false	Message: -1ms	.	.	.	.	.	.	.	.	.	.	.	ELCL_PCR_PARAM 5 3.0	-1	.	.	gyp.edf	RIGHT	3829	8982347	Full Trial Period	8978518	1	Trial: 1	8978518	73	ß¦ÃæÕÈ	ÓñÃ×	¾íÖ½	j	f
gyp	.	.	.	.	.	.	.	.	.	.	8	.	.	.	false	true	Message: 0ms	.	.	.	.	.	.	.	.	.	.	.	!MODE RECORD CR 1000 2 0 R	0	.	.	gyp.edf	RIGHT	3829	8982347	Full Trial Period	8978518	1	Trial: 1	8978518	73	ß¦ÃæÕÈ	ÓñÃ×	¾íÖ½	j	f
gyp	.	.	.	.	354	360	1	7	142.60	397.50	9	.	.	.	false	false	Message: 41ms	.	.	.	.	.	.	.	.	.	.	.	SYNCTIME	41	142.60	397.50	gyp.edf	RIGHT	3829	8982347	Full Trial Period	8978518	1	Trial: 1	8978518	73	ß¦ÃæÕÈ	ÓñÃ×	¾íÖ½	j	f
gyp	.	.	.	.	.	.	.	.	.	.	10	.	.	.	false	false	Message: 1313ms	1.31	4.37	299	1396	504.50	347.00	4	668.30	1098	533.00	371.60	INVISIBLE_BOUNDARY[1]	1313	.	.	gyp.edf	RIGHT	3829	8982347	Full Trial Period	8978518	1	Trial: 1	8978518	73	ß¦ÃæÕÈ	ÓñÃ×	¾íÖ½	j	f
gyp	.	.	.	.	.	.	.	.	.	.	11	.	.	.	false	false	Message: 1324ms	1.31	4.37	299	1396	504.50	347.00	4	668.30	1098	533.00	371.60	SYNCTIME	1324	.	.	gyp.edf	RIGHT	3829	8982347	Full Trial Period	8978518	1	Trial: 1	8978518	73	ß¦ÃæÕÈ	ÓñÃ×	¾íÖ½	j	f
gyp	.	.	.	.	.	.	.	.	.	.	12	.	.	.	false	false	Message: 2280ms	9.71	129.51	75	2327	936.80	398.60	7	214.30	2253	644.10	389.20	INVISIBLE_BOUNDARY[2]	2280	.	.	gyp.edf	RIGHT	3829	8982347	Full Trial Period	8978518	1	Trial: 1	8978518	73	ß¦ÃæÕÈ	ÓñÃ×	¾íÖ½	j	f
gyp	.	.	.	.	.	.	.	.	.	.	13	.	.	.	false	false	Message: 2291ms	9.71	129.51	75	2327	936.80	398.60	7	214.30	2253	644.10	389.20	SYNCTIME	2291	.	.	gyp.edf	RIGHT	3829	8982347	Full Trial Period	8978518	1	Trial: 1	8978518	73	ß¦ÃæÕÈ	ÓñÃ×	¾íÖ½	j	f
gyp	.	.	.	.	.	.	.	.	.	.	14	.	.	.	false	false	Message: 3810ms	8.07	164.70	49	3827	848.10	371.40	10	235.70	3779	609.00	387.70	KEYBOARD	3810	.	.	gyp.edf	RIGHT	3829	8982347	Full Trial Period	8978518	1	Trial: 1	8978518	73	ß¦ÃæÕÈ	ÓñÃ×	¾íÖ½	j	f
gyp	.	.	.	.	.	.	.	.	.	.	15	.	.	.	false	false	Message: 3876ms	.	.	.	.	.	.	.	.	.	.	.	TRIAL_RESULT 0	3876	.	.	gyp.edf	RIGHT	3829	8982347	Full Trial Period	8978518	1	Trial: 1	8978518	73	ß¦ÃæÕÈ	ÓñÃ×	¾íÖ½	j	f
gyp	.	.	.	.	.	.	.	.	.	.	1	.	.	.	false	false	Message: -15ms	.	.	.	.	.	.	.	.	.	.	.	TRIALID 1	-15	.	.	gyp.edf	RIGHT	2979	8986786	Full Trial Period	8983807	2	Trial: 2	8983807	97	¸ÊÕá	¹ÕÕÈ	É¡±ú	f	j
gyp	.	.	.	.	.	.	.	.	.	.	2	.	.	.	false	false	Message: -1ms	.	.	.	.	.	.	.	.	.	.	.	RECCFG CR 1000 2 0 R	-1	.	.	gyp.edf	RIGHT	2979	8986786	Full Trial Period	8983807	2	Trial: 2	8983807	97	¸ÊÕá	¹ÕÕÈ	É¡±ú	f	j
gyp	.	.	.	.	.	.	.	.	.	.	3	.	.	.	false	false	Message: -1ms	.	.	.	.	.	.	.	.	.	.	.	ELCLCFG TOWER	-1	.	.	gyp.edf	RIGHT	2979	8986786	Full Trial Period	8983807	2	Trial: 2	8983807	97	¸ÊÕá	¹ÕÕÈ	É¡±ú	f	j
gyp	.	.	.	.	.	.	.	.	.	.	4	.	.	.	false	false	Message: -1ms	.	.	.	.	.	.	.	.	.	.	.	GAZE_COORDS 0.00 0.00 1023.00 767.00	-1	.	.	gyp.edf	RIGHT	2979	8986786	Full Trial Period	8983807	2	Trial: 2	8983807	97	¸ÊÕá	¹ÕÕÈ	É¡±ú	f	j
gyp	.	.	.	.	.	.	.	.	.	.	5	.	.	.	false	false	Message: -1ms	.	.	.	.	.	.	.	.	.	.	.	THRESHOLDS R 101 219	-1	.	.	gyp.edf	RIGHT	2979	8986786	Full Trial Period	8983807	2	Trial: 2	8983807	97	¸ÊÕá	¹ÕÕÈ	É¡±ú	f	j
gyp	.	.	.	.	.	.	.	.	.	.	6	.	.	.	false	false	Message: -1ms	.	.	.	.	.	.	.	.	.	.	.	ELCL_PROC CENTROID (3)	-1	.	.	gyp.edf	RIGHT	2979	8986786	Full Trial Period	8983807	2	Trial: 2	8983807	97	¸ÊÕá	¹ÕÕÈ	É¡±ú	f	j
gyp	.	.	.	.	.	.	.	.	.	.	7	.	.	.	false	false	Message: -1ms	.	.	.	.	.	.	.	.	.	.	.	ELCL_PCR_PARAM 5 3.0	-1	.	.	gyp.edf	RIGHT	2979	8986786	Full Trial Period	8983807	2	Trial: 2	8983807	97	¸ÊÕá	¹ÕÕÈ	É¡±ú	f	j
gyp	.	.	.	.	.	.	.	.	.	.	8	.	.	.	false	true	Message: 0ms	.	.	.	.	.	.	.	.	.	.	.	!MODE RECORD CR 1000 2 0 R	0	.	.	gyp.edf	RIGHT	2979	8986786	Full Trial Period	8983807	2	Trial: 2	8983807	97	¸ÊÕá	¹ÕÕÈ	É¡±ú	f	j
gyp	.	.	.	.	275	281	1	7	151.30	396.70	9	.	.	.	false	false	Message: 43ms	.	.	.	.	.	.	.	.	.	.	.	SYNCTIME	43	151.30	396.70	gyp.edf	RIGHT	2979	8986786	Full Trial Period	8983807	2	Trial: 2	8983807	97	¸ÊÕá	¹ÕÕÈ	É¡±ú	f	j
gyp	.	.	.	.	.	.	.	.	.	.	10	.	.	.	false	false	Message: 572ms	11.21	183.84	61	592	504.50	379.60	2	268.20	532	171.70	392.60	INVISIBLE_BOUNDARY[1]	572	.	.	gyp.edf	RIGHT	2979	8986786	Full Trial Period	8983807	2	Trial: 2	8983807	97	¸ÊÕá	¹ÕÕÈ	É¡±ú	f	j
gyp	.	.	.	.	.	.	.	.	.	.	11	.	.	.	false	false	Message: 575ms	11.21	183.84	61	592	504.50	379.60	2	268.20	532	171.70	392.60	SYNCTIME	575	.	.	gyp.edf	RIGHT	2979	8986786	Full Trial Period	8983807	2	Trial: 2	8983807	97	¸ÊÕá	¹ÕÕÈ	É¡±ú	f	j
gyp	.	.	.	.	.	.	.	.	.	.	12	.	.	.	false	false	Message: 1606ms	10.55	162.35	65	1632	871.50	396.30	4	253.70	1568	557.40	381.20	INVISIBLE_BOUNDARY[2]	1606	.	.	gyp.edf	RIGHT	2979	8986786	Full Trial Period	8983807	2	Trial: 2	8983807	97	¸ÊÕá	¹ÕÕÈ	É¡±ú	f	j
gyp	.	.	.	.	.	.	.	.	.	.	13	.	.	.	false	false	Message: 1609ms	10.55	162.35	65	1632	871.50	396.30	4	253.70	1568	557.40	381.20	SYNCTIME	1609	.	.	gyp.edf	RIGHT	2979	8986786	Full Trial Period	8983807	2	Trial: 2	8983807	97	¸ÊÕá	¹ÕÕÈ	É¡±ú	f	j
gyp	.	.	.	.	235	2977	7	2743	564.90	390.70	14	.	.	.	false	false	Message: 2959ms	.	.	.	.	.	.	.	.	.	.	.	KEYBOARD	2959	564.90	390.70	gyp.edf	RIGHT	2979	8986786	Full Trial Period	8983807	2	Trial: 2	8983807	97	¸ÊÕá	¹ÕÕÈ	É¡±ú	f	j
gyp	.	.	.	.	.	.	.	.	.	.	15	.	.	.	false	false	Message: 3028ms	.	.	.	.	.	.	.	.	.	.	.	TRIAL_RESULT 0	3028	.	.	gyp.edf	RIGHT	2979	8986786	Full Trial Period	8983807	2	Trial: 2	8983807	97	¸ÊÕá	¹ÕÕÈ	É¡±ú	f	j
gyp	.	.	.	.	.	.	.	.	.	.	1	.	.	.	false	false	Message: -15ms	.	.	.	.	.	.	.	.	.	.	.	TRIALID 2	-15	.	.	gyp.edf	RIGHT	3773	8991946	Full Trial Period	8988173	3	Trial: 3	8988173	15	¹þÃÜ¹Ï	¼å±ý	¸Ö±Ê	f	f
gyp	.	.	.	.	.	.	.	.	.	.	2	.	.	.	false	false	Message: -1ms	.	.	.	.	.	.	.	.	.	.	.	RECCFG CR 1000 2 0 R	-1	.	.	gyp.edf	RIGHT	3773	8991946	Full Trial Period	8988173	3	Trial: 3	8988173	15	¹þÃÜ¹Ï	¼å±ý	¸Ö±Ê	f	f
gyp	.	.	.	.	.	.	.	.	.	.	3	.	.	.	false	false	Message: -1ms	.	.	.	.	.	.	.	.	.	.	.	ELCLCFG TOWER	-1	.	.	gyp.edf	RIGHT	3773	8991946	Full Trial Period	8988173	3	Trial: 3	8988173	15	¹þÃÜ¹Ï	¼å±ý	¸Ö±Ê	f	f
gyp	.	.	.	.	.	.	.	.	.	.	4	.	.	.	false	false	Message: -1ms	.	.	.	.	.	.	.	.	.	.	.	GAZE_COORDS 0.00 0.00 1023.00 767.00	-1	.	.	gyp.edf	RIGHT	3773	8991946	Full Trial Period	8988173	3	Trial: 3	8988173	15	¹þÃÜ¹Ï	¼å±ý	¸Ö±Ê	f	f
gyp	.	.	.	.	.	.	.	.	.	.	5	.	.	.	false	false	Message: -1ms	.	.	.	.	.	.	.	.	.	.	.	THRESHOLDS R 101 219	-1	.	.	gyp.edf	RIGHT	3773	8991946	Full Trial Period	8988173	3	Trial: 3	8988173	15	¹þÃÜ¹Ï	¼å±ý	¸Ö±Ê	f	f
gyp	.	.	.	.	.	.	.	.	.	.	6	.	.	.	false	false	Message: -1ms	.	.	.	.	.	.	.	.	.	.	.	ELCL_PROC CENTROID (3)	-1	.	.	gyp.edf	RIGHT	3773	8991946	Full Trial Period	8988173	3	Trial: 3	8988173	15	¹þÃÜ¹Ï	¼å±ý	¸Ö±Ê	f	f
gyp	.	.	.	.	.	.	.	.	.	.	7	.	.	.	false	false	Message: -1ms	.	.	.	.	.	.	.	.	.	.	.	ELCL_PCR_PARAM 5 3.0	-1	.	.	gyp.edf	RIGHT	3773	8991946	Full Trial Period	8988173	3	Trial: 3	8988173	15	¹þÃÜ¹Ï	¼å±ý	¸Ö±Ê	f	f
gyp	.	.	.	.	.	.	.	.	.	.	8	.	.	.	false	true	Message: 0ms	.	.	.	.	.	.	.	.	.	.	.	!MODE RECORD CR 1000 2 0 R	0	.	.	gyp.edf	RIGHT	3773	8991946	Full Trial Period	8988173	3	Trial: 3	8988173	15	¹þÃÜ¹Ï	¼å±ý	¸Ö±Ê	f	f
gyp	.	.	.	.	408	414	1	7	150.40	387.40	9	.	.	.	false	false	Message: 43ms	.	.	.	.	.	.	.	.	.	.	.	SYNCTIME	43	150.40	387.40	gyp.edf	RIGHT	3773	8991946	Full Trial Period	8988173	3	Trial: 3	8988173	15	¹þÃÜ¹Ï	¼å±ý	¸Ö±Ê	f	f
gyp	.	.	.	.	.	.	.	.	.	.	10	.	.	.	false	false	Message: 1392ms	1.80	6.90	261	1461	526.90	331.40	3	1128.40	1201	486.00	363.20	INVISIBLE_BOUNDARY[1]	1392	.	.	gyp.edf	RIGHT	3773	8991946	Full Trial Period	8988173	3	Trial: 3	8988173	15	¹þÃÜ¹Ï	¼å±ý	¸Ö±Ê	f	f
gyp	.	.	.	.	.	.	.	.	.	.	11	.	.	.	false	false	Message: 1401ms	1.80	6.90	261	1461	526.90	331.40	3	1128.40	1201	486.00	363.20	SYNCTIME	1401	.	.	gyp.edf	RIGHT	3773	8991946	Full Trial Period	8988173	3	Trial: 3	8988173	15	¹þÃÜ¹Ï	¼å±ý	¸Ö±Ê	f	f
gyp	.	.	.	.	298	2569	6	2272	889.30	386.50	12	[1]	2	RECTANGLE_INTERESTAREA	false	false	Message: 2356ms	.	.	.	.	.	.	.	.	.	.	.	INVISIBLE_BOUNDARY[2]	2356	889.30	386.50	gyp.edf	RIGHT	3773	8991946	Full Trial Period	8988173	3	Trial: 3	8988173	15	¹þÃÜ¹Ï	¼å±ý	¸Ö±Ê	f	f
gyp	.	.	.	.	298	2569	6	2272	889.30	386.50	13	[1]	2	RECTANGLE_INTERESTAREA	false	false	Message: 2368ms	.	.	.	.	.	.	.	.	.	.	.	SYNCTIME	2368	889.30	386.50	gyp.edf	RIGHT	3773	8991946	Full Trial Period	8988173	3	Trial: 3	8988173	15	¹þÃÜ¹Ï	¼å±ý	¸Ö±Ê	f	f
gyp	.	.	.	.	99	3771	11	3673	450.50	370.50	14	.	.	.	false	false	Message: 3754ms	.	.	.	.	.	.	.	.	.	.	.	KEYBOARD	3754	450.50	370.50	gyp.edf	RIGHT	3773	8991946	Full Trial Period	8988173	3	Trial: 3	8988173	15	¹þÃÜ¹Ï	¼å±ý	¸Ö±Ê	f	f
gyp	.	.	.	.	.	.	.	.	.	.	15	.	.	.	false	false	Message: 3814ms	.	.	.	.	.	.	.	.	.	.	.	TRIAL_RESULT 0	3814	.	.	gyp.edf	RIGHT	3773	8991946	Full Trial Period	8988173	3	Trial: 3	8988173	15	¹þÃÜ¹Ï	¼å±ý	¸Ö±Ê	f	f
gyp	.	.	.	.	.	.	.	.	.	.	1	.	.	.	false	false	Message: -16ms	.	.	.	.	.	.	.	.	.	.	.	TRIALID 3	-16	.	.	gyp.edf	RIGHT	2889	8995962	Full Trial Period	8993073	4	Trial: 4	8993073	108	ÌÀÔ²	Ó²±Ò	Å¦¿Û	j	j
gyp	.	.	.	.	.	.	.	.	.	.	2	.	.	.	false	false	Message: -1ms	.	.	.	.	.	.	.	.	.	.	.	RECCFG CR 1000 2 0 R	-1	.	.	gyp.edf	RIGHT	2889	8995962	Full Trial Period	8993073	4	Trial: 4	8993073	108	ÌÀÔ²	Ó²±Ò	Å¦¿Û	j	j
gyp	.	.	.	.	.	.	.	.	.	.	3	.	.	.	false	false	Message: -1ms	.	.	.	.	.	.	.	.	.	.	.	ELCLCFG TOWER	-1	.	.	gyp.edf	RIGHT	2889	8995962	Full Trial Period	8993073	4	Trial: 4	8993073	108	ÌÀÔ²	Ó²±Ò	Å¦¿Û	j	j
gyp	.	.	.	.	.	.	.	.	.	.	4	.	.	.	false	false	Message: -1ms	.	.	.	.	.	.	.	.	.	.	.	GAZE_COORDS 0.00 0.00 1023.00 767.00	-1	.	.	gyp.edf	RIGHT	2889	8995962	Full Trial Period	8993073	4	Trial: 4	8993073	108	ÌÀÔ²	Ó²±Ò	Å¦¿Û	j	j
gyp	.	.	.	.	.	.	.	.	.	.	5	.	.	.	false	false	Message: -1ms	.	.	.	.	.	.	.	.	.	.	.	THRESHOLDS R 101 219	-1	.	.	gyp.edf	RIGHT	2889	8995962	Full Trial Period	8993073	4	Trial: 4	8993073	108	ÌÀÔ²	Ó²±Ò	Å¦¿Û	j	j
gyp	.	.	.	.	.	.	.	.	.	.	6	.	.	.	false	false	Message: -1ms	.	.	.	.	.	.	.	.	.	.	.	ELCL_PROC CENTROID (3)	-1	.	.	gyp.edf	RIGHT	2889	8995962	Full Trial Period	8993073	4	Trial: 4	8993073	108	ÌÀÔ²	Ó²±Ò	Å¦¿Û	j	j
gyp	.	.	.	.	.	.	.	.	.	.	7	.	.	.	false	false	Message: -1ms	.	.	.	.	.	.	.	.	.	.	.	ELCL_PCR_PARAM 5 3.0	-1	.	.	gyp.edf	RIGHT	2889	8995962	Full Trial Period	8993073	4	Trial: 4	8993073	108	ÌÀÔ²	Ó²±Ò	Å¦¿Û	j	j
gyp	.	.	.	.	.	.	.	.	.	.	8	.	.	.	false	true	Message: 0ms	.	.	.	.	.	.	.	.	.	.	.	!MODE RECORD CR 1000 2 0 R	0	.	.	gyp.edf	RIGHT	2889	8995962	Full Trial Period	8993073	4	Trial: 4	8993073	108	ÌÀÔ²	Ó²±Ò	Å¦¿Û	j	j
gyp	.	.	.	.	297	303	1	7	146.20	394.70	9	.	.	.	false	false	Message: 42ms	.	.	.	.	.	.	.	.	.	.	.	SYNCTIME	42	146.20	394.70	gyp.edf	RIGHT	2889	8995962	Full Trial Period	8993073	4	Trial: 4	8993073	108	ÌÀÔ²	Ó²±Ò	Å¦¿Û	j	j
gyp	.	.	.	.	455	1068	3	614	473.90	381.30	10	.	.	.	false	false	Message: 917ms	.	.	.	.	.	.	.	.	.	.	.	INVISIBLE_BOUNDARY[1]	917	473.90	381.30	gyp.edf	RIGHT	2889	8995962	Full Trial Period	8993073	4	Trial: 4	8993073	108	ÌÀÔ²	Ó²±Ò	Å¦¿Û	j	j
gyp	.	.	.	.	455	1068	3	614	473.90	381.30	11	.	.	.	false	false	Message: 925ms	.	.	.	.	.	.	.	.	.	.	.	SYNCTIME	925	473.90	381.30	gyp.edf	RIGHT	2889	8995962	Full Trial Period	8993073	4	Trial: 4	8993073	108	ÌÀÔ²	Ó²±Ò	Å¦¿Û	j	j
gyp	.	.	.	.	.	.	.	.	.	.	12	.	.	.	false	false	Message: 1709ms	3.06	101.87	30	1729	835.90	361.00	5	125.20	1700	747.40	383.10	INVISIBLE_BOUNDARY[2]	1709	.	.	gyp.edf	RIGHT	2889	8995962	Full Trial Period	8993073	4	Trial: 4	8993073	108	ÌÀÔ²	Ó²±Ò	Å¦¿Û	j	j
gyp	.	.	.	.	.	.	.	.	.	.	13	.	.	.	false	false	Message: 1716ms	3.06	101.87	30	1729	835.90	361.00	5	125.20	1700	747.40	383.10	SYNCTIME	1716	.	.	gyp.edf	RIGHT	2889	8995962	Full Trial Period	8993073	4	Trial: 4	8993073	108	ÌÀÔ²	Ó²±Ò	Å¦¿Û	j	j
gyp	.	.	.	.	.	.	.	.	.	.	14	.	.	.	false	false	Message: 2871ms	7.03	152.86	46	2887	888.20	370.70	8	257.60	2842	678.00	375.00	KEYBOARD	2871	.	.	gyp.edf	RIGHT	2889	8995962	Full Trial Period	8993073	4	Trial: 4	8993073	108	ÌÀÔ²	Ó²±Ò	Å¦¿Û	j	j
gyp	.	.	.	.	.	.	.	.	.	.	15	.	.	.	false	false	Message: 2930ms	.	.	.	.	.	.	.	.	.	.	.	TRIAL_RESULT 0	2930	.	.	gyp.edf	RIGHT	2889	8995962	Full Trial Period	8993073	4	Trial: 4	8993073	108	ÌÀÔ²	Ó²±Ò	Å¦¿Û	j	j
gyp	.	.	.	.	.	.	.	.	.	.	1	.	.	.	false	false	Message: -16ms	.	.	.	.	.	.	.	.	.	.	.	TRIALID 4	-16	.	.	gyp.edf	RIGHT	4083	9001163	Full Trial Period	8997080	5	Trial: 5	8997080	46	Ìú»·	ÏîÁ´	ÏÉÈËÕÆ	f	f
gyp	.	.	.	.	.	.	.	.	.	.	2	.	.	.	false	false	Message: -1ms	.	.	.	.	.	.	.	.	.	.	.	RECCFG CR 1000 2 0 R	-1	.	.	gyp.edf	RIGHT	4083	9001163	Full Trial Period	8997080	5	Trial: 5	8997080	46	Ìú»·	ÏîÁ´	ÏÉÈËÕÆ	f	f
gyp	.	.	.	.	.	.	.	.	.	.	3	.	.	.	false	false	Message: -1ms	.	.	.	.	.	.	.	.	.	.	.	ELCLCFG TOWER	-1	.	.	gyp.edf	RIGHT	4083	9001163	Full Trial Period	8997080	5	Trial: 5	8997080	46	Ìú»·	ÏîÁ´	ÏÉÈËÕÆ	f	f
gyp	.	.	.	.	.	.	.	.	.	.	4	.	.	.	false	false	Message: -1ms	.	.	.	.	.	.	.	.	.	.	.	GAZE_COORDS 0.00 0.00 1023.00 767.00	-1	.	.	gyp.edf	RIGHT	4083	9001163	Full Trial Period	8997080	5	Trial: 5	8997080	46	Ìú»·	ÏîÁ´	ÏÉÈËÕÆ	f	f
gyp	.	.	.	.	.	.	.	.	.	.	5	.	.	.	false	false	Message: -1ms	.	.	.	.	.	.	.	.	.	.	.	THRESHOLDS R 101 219	-1	.	.	gyp.edf	RIGHT	4083	9001163	Full Trial Period	8997080	5	Trial: 5	8997080	46	Ìú»·	ÏîÁ´	ÏÉÈËÕÆ	f	f
gyp	.	.	.	.	.	.	.	.	.	.	6	.	.	.	false	false	Message: -1ms	.	.	.	.	.	.	.	.	.	.	.	ELCL_PROC CENTROID (3)	-1	.	.	gyp.edf	RIGHT	4083	9001163	Full Trial Period	8997080	5	Trial: 5	8997080	46	Ìú»·	ÏîÁ´	ÏÉÈËÕÆ	f	f
gyp	.	.	.	.	.	.	.	.	.	.	7	.	.	.	false	false	Message: -1ms	.	.	.	.	.	.	.	.	.	.	.	ELCL_PCR_PARAM 5 3.0	-1	.	.	gyp.edf	RIGHT	4083	9001163	Full Trial Period	8997080	5	Trial: 5	8997080	46	Ìú»·	ÏîÁ´	ÏÉÈËÕÆ	f	f
gyp	.	.	.	.	.	.	.	.	.	.	8	.	.	.	false	true	Message: 0ms	.	.	.	.	.	.	.	.	.	.	.	!MODE RECORD CR 1000 2 0 R	0	.	.	gyp.edf	RIGHT	4083	9001163	Full Trial Period	8997080	5	Trial: 5	8997080	46	Ìú»·	ÏîÁ´	ÏÉÈËÕÆ	f	f
gyp	.	.	.	.	319	325	1	7	155.60	410.30	9	.	.	.	false	false	Message: 43ms	.	.	.	.	.	.	.	.	.	.	.	SYNCTIME	43	155.60	410.30	gyp.edf	RIGHT	4083	9001163	Full Trial Period	8997080	5	Trial: 5	8997080	46	Ìú»·	ÏîÁ´	ÏÉÈËÕÆ	f	f
gyp	.	.	.	.	263	1206	5	944	446.80	378.70	10	.	.	.	false	false	Message: 1056ms	.	.	.	.	.	.	.	.	.	.	.	INVISIBLE_BOUNDARY[1]	1056	446.80	378.70	gyp.edf	RIGHT	4083	9001163	Full Trial Period	8997080	5	Trial: 5	8997080	46	Ìú»·	ÏîÁ´	ÏÉÈËÕÆ	f	f
gyp	.	.	.	.	263	1206	5	944	446.80	378.70	11	.	.	.	false	false	Message: 1067ms	.	.	.	.	.	.	.	.	.	.	.	SYNCTIME	1067	446.80	378.70	gyp.edf	RIGHT	4083	9001163	Full Trial Period	8997080	5	Trial: 5	8997080	46	Ìú»·	ÏîÁ´	ÏÉÈËÕÆ	f	f
gyp	.	.	.	.	294	3146	9	2853	913.10	378.40	12	[1]	2	RECTANGLE_INTERESTAREA	false	false	Message: 2981ms	.	.	.	.	.	.	.	.	.	.	.	INVISIBLE_BOUNDARY[2]	2981	913.10	378.40	gyp.edf	RIGHT	4083	9001163	Full Trial Period	8997080	5	Trial: 5	8997080	46	Ìú»·	ÏîÁ´	ÏÉÈËÕÆ	f	f
gyp	.	.	.	.	294	3146	9	2853	913.10	378.40	13	[1]	2	RECTANGLE_INTERESTAREA	false	false	Message: 2992ms	.	.	.	.	.	.	.	.	.	.	.	SYNCTIME	2992	913.10	378.40	gyp.edf	RIGHT	4083	9001163	Full Trial Period	8997080	5	Trial: 5	8997080	46	Ìú»·	ÏîÁ´	ÏÉÈËÕÆ	f	f
gyp	.	.	.	.	590	4081	11	3492	873.50	366.80	14	[1]	2	RECTANGLE_INTERESTAREA	false	false	Message: 4064ms	.	.	.	.	.	.	.	.	.	.	.	KEYBOARD	4064	873.50	366.80	gyp.edf	RIGHT	4083	9001163	Full Trial Period	8997080	5	Trial: 5	8997080	46	Ìú»·	ÏîÁ´	ÏÉÈËÕÆ	f	f
gyp	.	.	.	.	.	.	.	.	.	.	15	.	.	.	false	false	Message: 4125ms	.	.	.	.	.	.	.	.	.	.	.	TRIAL_RESULT 0	4125	.	.	gyp.edf	RIGHT	4083	9001163	Full Trial Period	8997080	5	Trial: 5	8997080	46	Ìú»·	ÏîÁ´	ÏÉÈËÕÆ	f	f
gyp	.	.	.	.	.	.	.	.	.	.	1	.	.	.	false	false	Message: -16ms	.	.	.	.	.	.	.	.	.	.	.	TRIALID 5	-16	.	.	gyp.edf	RIGHT	2295	9004700	Full Trial Period	9002405	6	Trial: 6	9002405	107	ÌÒ×Ó	ÍøÇò	ÏßÍÅ	j	j
gyp	.	.	.	.	.	.	.	.	.	.	2	.	.	.	false	false	Message: -1ms	.	.	.	.	.	.	.	.	.	.	.	RECCFG CR 1000 2 0 R	-1	.	.	gyp.edf	RIGHT	2295	9004700	Full Trial Period	9002405	6	Trial: 6	9002405	107	ÌÒ×Ó	ÍøÇò	ÏßÍÅ	j	j
gyp	.	.	.	.	.	.	.	.	.	.	3	.	.	.	false	false	Message: -1ms	.	.	.	.	.	.	.	.	.	.	.	ELCLCFG TOWER	-1	.	.	gyp.edf	RIGHT	2295	9004700	Full Trial Period	9002405	6	Trial: 6	9002405	107	ÌÒ×Ó	ÍøÇò	ÏßÍÅ	j	j
gyp	.	.	.	.	.	.	.	.	.	.	4	.	.	.	false	false	Message: -1ms	.	.	.	.	.	.	.	.	.	.	.	GAZE_COORDS 0.00 0.00 1023.00 767.00	-1	.	.	gyp.edf	RIGHT	2295	9004700	Full Trial Period	9002405	6	Trial: 6	9002405	107	ÌÒ×Ó	ÍøÇò	ÏßÍÅ	j	j
gyp	.	.	.	.	.	.	.	.	.	.	5	.	.	.	false	false	Message: -1ms	.	.	.	.	.	.	.	.	.	.	.	THRESHOLDS R 101 219	-1	.	.	gyp.edf	RIGHT	2295	9004700	Full Trial Period	9002405	6	Trial: 6	9002405	107	ÌÒ×Ó	ÍøÇò	ÏßÍÅ	j	j
gyp	.	.	.	.	.	.	.	.	.	.	6	.	.	.	false	false	Message: -1ms	.	.	.	.	.	.	.	.	.	.	.	ELCL_PROC CENTROID (3)	-1	.	.	gyp.edf	RIGHT	2295	9004700	Full Trial Period	9002405	6	Trial: 6	9002405	107	ÌÒ×Ó	ÍøÇò	ÏßÍÅ	j	j
gyp	.	.	.	.	.	.	.	.	.	.	7	.	.	.	false	false	Message: -1ms	.	.	.	.	.	.	.	.	.	.	.	ELCL_PCR_PARAM 5 3.0	-1	.	.	gyp.edf	RIGHT	2295	9004700	Full Trial Period	9002405	6	Trial: 6	9002405	107	ÌÒ×Ó	ÍøÇò	ÏßÍÅ	j	j
gyp	.	.	.	.	.	.	.	.	.	.	8	.	.	.	false	true	Message: 0ms	.	.	.	.	.	.	.	.	.	.	.	!MODE RECORD CR 1000 2 0 R	0	.	.	gyp.edf	RIGHT	2295	9004700	Full Trial Period	9002405	6	Trial: 6	9002405	107	ÌÒ×Ó	ÍøÇò	ÏßÍÅ	j	j
gyp	.	.	.	.	220	226	1	7	186.50	377.70	9	.	.	.	false	false	Message: 50ms	.	.	.	.	.	.	.	.	.	.	.	SYNCTIME	50	186.50	377.70	gyp.edf	RIGHT	2295	9004700	Full Trial Period	9002405	6	Trial: 6	9002405	107	ÌÒ×Ó	ÍøÇò	ÏßÍÅ	j	j
gyp	.	.	.	.	180	1072	4	893	474.90	390.20	10	.	.	.	false	false	Message: 917ms	.	.	.	.	.	.	.	.	.	.	.	INVISIBLE_BOUNDARY[1]	917	474.90	390.20	gyp.edf	RIGHT	2295	9004700	Full Trial Period	9002405	6	Trial: 6	9002405	107	ÌÒ×Ó	ÍøÇò	ÏßÍÅ	j	j
gyp	.	.	.	.	180	1072	4	893	474.90	390.20	11	.	.	.	false	false	Message: 924ms	.	.	.	.	.	.	.	.	.	.	.	SYNCTIME	924	474.90	390.20	gyp.edf	RIGHT	2295	9004700	Full Trial Period	9002405	6	Trial: 6	9002405	107	ÌÒ×Ó	ÍøÇò	ÏßÍÅ	j	j
gyp	.	.	.	.	.	.	.	.	.	.	12	.	.	.	false	false	Message: 1585ms	10.13	29.98	338	1663	844.50	393.50	5	769.20	1326	543.60	388.60	INVISIBLE_BOUNDARY[2]	1585	.	.	gyp.edf	RIGHT	2295	9004700	Full Trial Period	9002405	6	Trial: 6	9002405	107	ÌÒ×Ó	ÍøÇò	ÏßÍÅ	j	j
gyp	.	.	.	.	.	.	.	.	.	.	13	.	.	.	false	false	Message: 1591ms	10.13	29.98	338	1663	844.50	393.50	5	769.20	1326	543.60	388.60	SYNCTIME	1591	.	.	gyp.edf	RIGHT	2295	9004700	Full Trial Period	9002405	6	Trial: 6	9002405	107	ÌÒ×Ó	ÍøÇò	ÏßÍÅ	j	j
gyp	.	.	.	.	476	2293	8	1818	896.70	345.60	14	.	.	.	false	false	Message: 2276ms	.	.	.	.	.	.	.	.	.	.	.	KEYBOARD	2276	896.70	345.60	gyp.edf	RIGHT	2295	9004700	Full Trial Period	9002405	6	Trial: 6	9002405	107	ÌÒ×Ó	ÍøÇò	ÏßÍÅ	j	j
gyp	.	.	.	.	.	.	.	.	.	.	15	.	.	.	false	false	Message: 2340ms	.	.	.	.	.	.	.	.	.	.	.	TRIAL_RESULT 0	2340	.	.	gyp.edf	RIGHT	2295	9004700	Full Trial Period	9002405	6	Trial: 6	9002405	107	ÌÒ×Ó	ÍøÇò	ÏßÍÅ	j	j
gyp	.	.	.	.	.	.	.	.	.	.	1	.	.	.	false	false	Message: -18ms	.	.	.	.	.	.	.	.	.	.	.	TRIALID 6	-18	.	.	gyp.edf	RIGHT	2498	9008587	Full Trial Period	9006089	7	Trial: 7	9006089	140	Ô²Öé±Ê	¾íÖ½	Ð¬´ø	f	f
gyp	.	.	.	.	.	.	.	.	.	.	2	.	.	.	false	false	Message: -1ms	.	.	.	.	.	.	.	.	.	.	.	RECCFG CR 1000 2 0 R	-1	.	.	gyp.edf	RIGHT	2498	9008587	Full Trial Period	9006089	7	Trial: 7	9006089	140	Ô²Öé±Ê	¾íÖ½	Ð¬´ø	f	f
gyp	.	.	.	.	.	.	.	.	.	.	3	.	.	.	false	false	Message: -1ms	.	.	.	.	.	.	.	.	.	.	.	ELCLCFG TOWER	-1	.	.	gyp.edf	RIGHT	2498	9008587	Full Trial Period	9006089	7	Trial: 7	9006089	140	Ô²Öé±Ê	¾íÖ½	Ð¬´ø	f	f
gyp	.	.	.	.	.	.	.	.	.	.	4	.	.	.	false	false	Message: -1ms	.	.	.	.	.	.	.	.	.	.	.	GAZE_COORDS 0.00 0.00 1023.00 767.00	-1	.	.	gyp.edf	RIGHT	2498	9008587	Full Trial Period	9006089	7	Trial: 7	9006089	140	Ô²Öé±Ê	¾íÖ½	Ð¬´ø	f	f
gyp	.	.	.	.	.	.	.	.	.	.	5	.	.	.	false	false	Message: -1ms	.	.	.	.	.	.	.	.	.	.	.	THRESHOLDS R 101 219	-1	.	.	gyp.edf	RIGHT	2498	9008587	Full Trial Period	9006089	7	Trial: 7	9006089	140	Ô²Öé±Ê	¾íÖ½	Ð¬´ø	f	f
gyp	.	.	.	.	.	.	.	.	.	.	6	.	.	.	false	false	Message: -1ms	.	.	.	.	.	.	.	.	.	.	.	ELCL_PROC CENTROID (3)	-1	.	.	gyp.edf	RIGHT	2498	9008587	Full Trial Period	9006089	7	Trial: 7	9006089	140	Ô²Öé±Ê	¾íÖ½	Ð¬´ø	f	f
gyp	.	.	.	.	.	.	.	.	.	.	7	.	.	.	false	false	Message: -1ms	.	.	.	.	.	.	.	.	.	.	.	ELCL_PCR_PARAM 5 3.0	-1	.	.	gyp.edf	RIGHT	2498	9008587	Full Trial Period	9006089	7	Trial: 7	9006089	140	Ô²Öé±Ê	¾íÖ½	Ð¬´ø	f	f
gyp	.	.	.	.	.	.	.	.	.	.	8	.	.	.	false	true	Message: 0ms	.	.	.	.	.	.	.	.	.	.	.	!MODE RECORD CR 1000 2 0 R	0	.	.	gyp.edf	RIGHT	2498	9008587	Full Trial Period	9006089	7	Trial: 7	9006089	140	Ô²Öé±Ê	¾íÖ½	Ð¬´ø	f	f
gyp	.	.	.	.	541	547	1	7	165.60	396.80	9	.	.	.	false	false	Message: 48ms	.	.	.	.	.	.	.	.	.	.	.	SYNCTIME	48	165.60	396.80	gyp.edf	RIGHT	2498	9008587	Full Trial Period	9006089	7	Trial: 7	9006089	140	Ô²Öé±Ê	¾íÖ½	Ð¬´ø	f	f
gyp	.	.	.	.	234	855	2	622	583.20	385.00	10	.	.	.	false	false	Message: 673ms	.	.	.	.	.	.	.	.	.	.	.	INVISIBLE_BOUNDARY[1]	673	583.20	385.00	gyp.edf	RIGHT	2498	9008587	Full Trial Period	9006089	7	Trial: 7	9006089	140	Ô²Öé±Ê	¾íÖ½	Ð¬´ø	f	f
gyp	.	.	.	.	234	855	2	622	583.20	385.00	11	.	.	.	false	false	Message: 682ms	.	.	.	.	.	.	.	.	.	.	.	SYNCTIME	682	583.20	385.00	gyp.edf	RIGHT	2498	9008587	Full Trial Period	9006089	7	Trial: 7	9006089	140	Ô²Öé±Ê	¾íÖ½	Ð¬´ø	f	f
gyp	.	.	.	.	302	1820	5	1519	838.40	381.60	12	[1]	2	RECTANGLE_INTERESTAREA	false	false	Message: 1673ms	.	.	.	.	.	.	.	.	.	.	.	INVISIBLE_BOUNDARY[2]	1673	838.40	381.60	gyp.edf	RIGHT	2498	9008587	Full Trial Period	9006089	7	Trial: 7	9006089	140	Ô²Öé±Ê	¾íÖ½	Ð¬´ø	f	f
gyp	.	.	.	.	302	1820	5	1519	838.40	381.60	13	[1]	2	RECTANGLE_INTERESTAREA	false	false	Message: 1681ms	.	.	.	.	.	.	.	.	.	.	.	SYNCTIME	1681	838.40	381.60	gyp.edf	RIGHT	2498	9008587	Full Trial Period	9006089	7	Trial: 7	9006089	140	Ô²Öé±Ê	¾íÖ½	Ð¬´ø	f	f
gyp	.	.	.	.	.	.	.	.	.	.	14	.	.	.	false	false	Message: 2480ms	10.61	45.35	234	2496	776.20	680.60	6	852.30	2263	887.00	372.90	KEYBOARD	2480	.	.	gyp.edf	RIGHT	2498	9008587	Full Trial Period	9006089	7	Trial: 7	9006089	140	Ô²Öé±Ê	¾íÖ½	Ð¬´ø	f	f
gyp	.	.	.	.	.	.	.	.	.	.	15	.	.	.	false	false	Message: 2543ms	.	.	.	.	.	.	.	.	.	.	.	TRIAL_RESULT 0	2543	.	.	gyp.edf	RIGHT	2498	9008587	Full Trial Period	9006089	7	Trial: 7	9006089	140	Ô²Öé±Ê	¾íÖ½	Ð¬´ø	f	f
gyp	.	.	.	.	.	.	.	.	.	.	1	.	.	.	false	false	Message: -18ms	.	.	.	.	.	.	.	.	.	.	.	TRIALID 7	-18	.	.	gyp.edf	RIGHT	3843	9013748	Full Trial Period	9009905	8	Trial: 8	9009905	56	°ôÇò¹÷	»ð¾æ	ÆË¿ËÅÆ	f	f
gyp	.	.	.	.	.	.	.	.	.	.	2	.	.	.	false	false	Message: -1ms	.	.	.	.	.	.	.	.	.	.	.	RECCFG CR 1000 2 0 R	-1	.	.	gyp.edf	RIGHT	3843	9013748	Full Trial Period	9009905	8	Trial: 8	9009905	56	°ôÇò¹÷	»ð¾æ	ÆË¿ËÅÆ	f	f
gyp	.	.	.	.	.	.	.	.	.	.	3	.	.	.	false	false	Message: -1ms	.	.	.	.	.	.	.	.	.	.	.	ELCLCFG TOWER	-1	.	.	gyp.edf	RIGHT	3843	9013748	Full Trial Period	9009905	8	Trial: 8	9009905	56	°ôÇò¹÷	»ð¾æ	ÆË¿ËÅÆ	f	f
gyp	.	.	.	.	.	.	.	.	.	.	4	.	.	.	false	false	Message: -1ms	.	.	.	.	.	.	.	.	.	.	.	GAZE_COORDS 0.00 0.00 1023.00 767.00	-1	.	.	gyp.edf	RIGHT	3843	9013748	Full Trial Period	9009905	8	Trial: 8	9009905	56	°ôÇò¹÷	»ð¾æ	ÆË¿ËÅÆ	f	f
gyp	.	.	.	.	.	.	.	.	.	.	5	.	.	.	false	false	Message: -1ms	.	.	.	.	.	.	.	.	.	.	.	THRESHOLDS R 101 219	-1	.	.	gyp.edf	RIGHT	3843	9013748	Full Trial Period	9009905	8	Trial: 8	9009905	56	°ôÇò¹÷	»ð¾æ	ÆË¿ËÅÆ	f	f
gyp	.	.	.	.	.	.	.	.	.	.	6	.	.	.	false	false	Message: -1ms	.	.	.	.	.	.	.	.	.	.	.	ELCL_PROC CENTROID (3)	-1	.	.	gyp.edf	RIGHT	3843	9013748	Full Trial Period	9009905	8	Trial: 8	9009905	56	°ôÇò¹÷	»ð¾æ	ÆË¿ËÅÆ	f	f
gyp	.	.	.	.	.	.	.	.	.	.	7	.	.	.	false	false	Message: -1ms	.	.	.	.	.	.	.	.	.	.	.	ELCL_PCR_PARAM 5 3.0	-1	.	.	gyp.edf	RIGHT	3843	9013748	Full Trial Period	9009905	8	Trial: 8	9009905	56	°ôÇò¹÷	»ð¾æ	ÆË¿ËÅÆ	f	f
gyp	.	.	.	.	.	.	.	.	.	.	8	.	.	.	false	true	Message: 0ms	.	.	.	.	.	.	.	.	.	.	.	!MODE RECORD CR 1000 2 0 R	0	.	.	gyp.edf	RIGHT	3843	9013748	Full Trial Period	9009905	8	Trial: 8	9009905	56	°ôÇò¹÷	»ð¾æ	ÆË¿ËÅÆ	f	f
gyp	.	.	.	.	267	273	1	7	144.30	382.70	9	.	.	.	false	false	Message: 41ms	.	.	.	.	.	.	.	.	.	.	.	SYNCTIME	41	144.30	382.70	gyp.edf	RIGHT	3843	9013748	Full Trial Period	9009905	8	Trial: 8	9009905	56	°ôÇò¹÷	»ð¾æ	ÆË¿ËÅÆ	f	f
gyp	.	.	.	.	.	.	.	.	.	.	10	.	.	.	false	false	Message: 2083ms	0.64	2.31	275	2317	507.10	361.50	5	878.00	2043	524.90	366.20	INVISIBLE_BOUNDARY[1]	2083	.	.	gyp.edf	RIGHT	3843	9013748	Full Trial Period	9009905	8	Trial: 8	9009905	56	°ôÇò¹÷	»ð¾æ	ÆË¿ËÅÆ	f	f
gyp	170	2256	1	2087	.	.	.	.	.	.	11	.	.	.	false	false	Message: 2090ms	0.64	2.31	275	2317	507.10	361.50	5	878.00	2043	524.90	366.20	SYNCTIME	2090	.	.	gyp.edf	RIGHT	3843	9013748	Full Trial Period	9009905	8	Trial: 8	9009905	56	°ôÇò¹÷	»ð¾æ	ÆË¿ËÅÆ	f	f
gyp	.	.	.	.	404	3229	8	2826	828.20	380.90	12	[1]	2	RECTANGLE_INTERESTAREA	false	false	Message: 3191ms	.	.	.	.	.	.	.	.	.	.	.	INVISIBLE_BOUNDARY[2]	3191	828.20	380.90	gyp.edf	RIGHT	3843	9013748	Full Trial Period	9009905	8	Trial: 8	9009905	56	°ôÇò¹÷	»ð¾æ	ÆË¿ËÅÆ	f	f
gyp	.	.	.	.	404	3229	8	2826	828.20	380.90	13	[1]	2	RECTANGLE_INTERESTAREA	false	false	Message: 3198ms	.	.	.	.	.	.	.	.	.	.	.	SYNCTIME	3198	828.20	380.90	gyp.edf	RIGHT	3843	9013748	Full Trial Period	9009905	8	Trial: 8	9009905	56	°ôÇò¹÷	»ð¾æ	ÆË¿ËÅÆ	f	f
gyp	.	.	.	.	324	3841	10	3518	872.30	374.80	14	[1]	2	RECTANGLE_INTERESTAREA	false	false	Message: 3824ms	.	.	.	.	.	.	.	.	.	.	.	KEYBOARD	3824	872.30	374.80	gyp.edf	RIGHT	3843	9013748	Full Trial Period	9009905	8	Trial: 8	9009905	56	°ôÇò¹÷	»ð¾æ	ÆË¿ËÅÆ	f	f
gyp	.	.	.	.	.	.	.	.	.	.	15	.	.	.	false	false	Message: 3887ms	.	.	.	.	.	.	.	.	.	.	.	TRIAL_RESULT 0	3887	.	.	gyp.edf	RIGHT	3843	9013748	Full Trial Period	9009905	8	Trial: 8	9009905	56	°ôÇò¹÷	»ð¾æ	ÆË¿ËÅÆ	f	f
gyp	.	.	.	.	.	.	.	.	.	.	1	.	.	.	false	false	Message: -15ms	.	.	.	.	.	.	.	.	.	.	.	TRIALID 8	-15	.	.	gyp.edf	RIGHT	3824	9018909	Full Trial Period	9015085	9	Trial: 9	9015085	111	ÃæÌõ	º£´ø	Î§½í	j	j
gyp	.	.	.	.	.	.	.	.	.	.	2	.	.	.	false	false	Message: -1ms	.	.	.	.	.	.	.	.	.	.	.	RECCFG CR 1000 2 0 R	-1	.	.	gyp.edf	RIGHT	3824	9018909	Full Trial Period	9015085	9	Trial: 9	9015085	111	ÃæÌõ	º£´ø	Î§½í	j	j
gyp	.	.	.	.	.	.	.	.	.	.	3	.	.	.	false	false	Message: -1ms	.	.	.	.	.	.	.	.	.	.	.	ELCLCFG TOWER	-1	.	.	gyp.edf	RIGHT	3824	9018909	Full Trial Period	9015085	9	Trial: 9	9015085	111	ÃæÌõ	º£´ø	Î§½í	j	j
gyp	.	.	.	.	.	.	.	.	.	.	4	.	.	.	false	false	Message: -1ms	.	.	.	.	.	.	.	.	.	.	.	GAZE_COORDS 0.00 0.00 1023.00 767.00	-1	.	.	gyp.edf	RIGHT	3824	9018909	Full Trial Period	9015085	9	Trial: 9	9015085	111	ÃæÌõ	º£´ø	Î§½í	j	j
gyp	.	.	.	.	.	.	.	.	.	.	5	.	.	.	false	false	Message: -1ms	.	.	.	.	.	.	.	.	.	.	.	THRESHOLDS R 101 219	-1	.	.	gyp.edf	RIGHT	3824	9018909	Full Trial Period	9015085	9	Trial: 9	9015085	111	ÃæÌõ	º£´ø	Î§½í	j	j
gyp	.	.	.	.	.	.	.	.	.	.	6	.	.	.	false	false	Message: -1ms	.	.	.	.	.	.	.	.	.	.	.	ELCL_PROC CENTROID (3)	-1	.	.	gyp.edf	RIGHT	3824	9018909	Full Trial Period	9015085	9	Trial: 9	9015085	111	ÃæÌõ	º£´ø	Î§½í	j	j
gyp	.	.	.	.	.	.	.	.	.	.	7	.	.	.	false	false	Message: -1ms	.	.	.	.	.	.	.	.	.	.	.	ELCL_PCR_PARAM 5 3.0	-1	.	.	gyp.edf	RIGHT	3824	9018909	Full Trial Period	9015085	9	Trial: 9	9015085	111	ÃæÌõ	º£´ø	Î§½í	j	j
gyp	.	.	.	.	.	.	.	.	.	.	8	.	.	.	false	true	Message: 0ms	.	.	.	.	.	.	.	.	.	.	.	!MODE RECORD CR 1000 2 0 R	0	.	.	gyp.edf	RIGHT	3824	9018909	Full Trial Period	9015085	9	Trial: 9	9015085	111	ÃæÌõ	º£´ø	Î§½í	j	j
gyp	.	.	.	.	474	480	1	7	159.90	397.90	9	.	.	.	false	false	Message: 43ms	.	.	.	.	.	.	.	.	.	.	.	SYNCTIME	43	159.90	397.90	gyp.edf	RIGHT	3824	9018909	Full Trial Period	9015085	9	Trial: 9	9015085	111	ÃæÌõ	º£´ø	Î§½í	j	j
gyp	.	.	.	.	.	.	.	.	.	.	10	.	.	.	false	false	Message: 1401ms	0.61	2.21	276	1463	502.00	342.50	3	926.40	1188	510.00	358.00	INVISIBLE_BOUNDARY[1]	1401	.	.	gyp.edf	RIGHT	3824	9018909	Full Trial Period	9015085	9	Trial: 9	9015085	111	ÃæÌõ	º£´ø	Î§½í	j	j
gyp	.	.	.	.	.	.	.	.	.	.	11	.	.	.	false	false	Message: 1409ms	0.61	2.21	276	1463	502.00	342.50	3	926.40	1188	510.00	358.00	SYNCTIME	1409	.	.	gyp.edf	RIGHT	3824	9018909	Full Trial Period	9015085	9	Trial: 9	9015085	111	ÃæÌõ	º£´ø	Î§½í	j	j
gyp	.	.	.	.	.	.	.	.	.	.	12	.	.	.	false	false	Message: 2851ms	2.12	7.06	300	3108	866.50	318.80	8	851.60	2809	848.60	377.90	INVISIBLE_BOUNDARY[2]	2851	.	.	gyp.edf	RIGHT	3824	9018909	Full Trial Period	9015085	9	Trial: 9	9015085	111	ÃæÌõ	º£´ø	Î§½í	j	j
gyp	197	3053	2	2857	.	.	.	.	.	.	13	.	.	.	false	false	Message: 2859ms	2.12	7.06	300	3108	866.50	318.80	8	851.60	2809	848.60	377.90	SYNCTIME	2859	.	.	gyp.edf	RIGHT	3824	9018909	Full Trial Period	9015085	9	Trial: 9	9015085	111	ÃæÌõ	º£´ø	Î§½í	j	j
gyp	.	.	.	.	673	3822	10	3150	866.80	362.20	14	.	.	.	false	false	Message: 3805ms	.	.	.	.	.	.	.	.	.	.	.	KEYBOARD	3805	866.80	362.20	gyp.edf	RIGHT	3824	9018909	Full Trial Period	9015085	9	Trial: 9	9015085	111	ÃæÌõ	º£´ø	Î§½í	j	j
gyp	.	.	.	.	.	.	.	.	.	.	15	.	.	.	false	false	Message: 3868ms	.	.	.	.	.	.	.	.	.	.	.	TRIAL_RESULT 0	3868	.	.	gyp.edf	RIGHT	3824	9018909	Full Trial Period	9015085	9	Trial: 9	9015085	111	ÃæÌõ	º£´ø	Î§½í	j	j
gyp	.	.	.	.	.	.	.	.	.	.	1	.	.	.	false	false	Message: -16ms	.	.	.	.	.	.	.	.	.	.	.	TRIALID 9	-16	.	.	gyp.edf	RIGHT	3818	9024220	Full Trial Period	9020402	10	Trial: 10	9020402	41	¿¨³µ	Ê±ÖÓ	ºÉ°üµ°	j	j
gyp	.	.	.	.	.	.	.	.	.	.	2	.	.	.	false	false	Message: -1ms	.	.	.	.	.	.	.	.	.	.	.	RECCFG CR 1000 2 0 R	-1	.	.	gyp.edf	RIGHT	3818	9024220	Full Trial Period	9020402	10	Trial: 10	9020402	41	¿¨³µ	Ê±ÖÓ	ºÉ°üµ°	j	j
gyp	.	.	.	.	.	.	.	.	.	.	3	.	.	.	false	false	Message: -1ms	.	.	.	.	.	.	.	.	.	.	.	ELCLCFG TOWER	-1	.	.	gyp.edf	RIGHT	3818	9024220	Full Trial Period	9020402	10	Trial: 10	9020402	41	¿¨³µ	Ê±ÖÓ	ºÉ°üµ°	j	j
gyp	.	.	.	.	.	.	.	.	.	.	4	.	.	.	false	false	Message: -1ms	.	.	.	.	.	.	.	.	.	.	.	GAZE_COORDS 0.00 0.00 1023.00 767.00	-1	.	.	gyp.edf	RIGHT	3818	9024220	Full Trial Period	9020402	10	Trial: 10	9020402	41	¿¨³µ	Ê±ÖÓ	ºÉ°üµ°	j	j
gyp	.	.	.	.	.	.	.	.	.	.	5	.	.	.	false	false	Message: -1ms	.	.	.	.	.	.	.	.	.	.	.	THRESHOLDS R 101 219	-1	.	.	gyp.edf	RIGHT	3818	9024220	Full Trial Period	9020402	10	Trial: 10	9020402	41	¿¨³µ	Ê±ÖÓ	ºÉ°üµ°	j	j
gyp	.	.	.	.	.	.	.	.	.	.	6	.	.	.	false	false	Message: -1ms	.	.	.	.	.	.	.	.	.	.	.	ELCL_PROC CENTROID (3)	-1	.	.	gyp.edf	RIGHT	3818	9024220	Full Trial Period	9020402	10	Trial: 10	9020402	41	¿¨³µ	Ê±ÖÓ	ºÉ°üµ°	j	j
gyp	.	.	.	.	.	.	.	.	.	.	7	.	.	.	false	false	Message: -1ms	.	.	.	.	.	.	.	.	.	.	.	ELCL_PCR_PARAM 5 3.0	-1	.	.	gyp.edf	RIGHT	3818	9024220	Full Trial Period	9020402	10	Trial: 10	9020402	41	¿¨³µ	Ê±ÖÓ	ºÉ°üµ°	j	j
gyp	.	.	.	.	.	.	.	.	.	.	8	.	.	.	false	true	Message: 0ms	.	.	.	.	.	.	.	.	.	.	.	!MODE RECORD CR 1000 2 0 R	0	.	.	gyp.edf	RIGHT	3818	9024220	Full Trial Period	9020402	10	Trial: 10	9020402	41	¿¨³µ	Ê±ÖÓ	ºÉ°üµ°	j	j
gyp	.	.	.	.	298	304	1	7	141.90	393.00	9	.	.	.	false	false	Message: 50ms	.	.	.	.	.	.	.	.	.	.	.	SYNCTIME	50	141.90	393.00	gyp.edf	RIGHT	3818	9024220	Full Trial Period	9020402	10	Trial: 10	9020402	41	¿¨³µ	Ê±ÖÓ	ºÉ°üµ°	j	j
gyp	.	.	.	.	.	.	.	.	.	.	10	.	.	.	false	false	Message: 1410ms	15.29	91.01	168	1458	695.90	340.60	5	908.10	1291	245.30	360.10	INVISIBLE_BOUNDARY[1]	1410	.	.	gyp.edf	RIGHT	3818	9024220	Full Trial Period	9020402	10	Trial: 10	9020402	41	¿¨³µ	Ê±ÖÓ	ºÉ°üµ°	j	j
gyp	.	.	.	.	.	.	.	.	.	.	11	.	.	.	false	false	Message: 1416ms	15.29	91.01	168	1458	695.90	340.60	5	908.10	1291	245.30	360.10	SYNCTIME	1416	.	.	gyp.edf	RIGHT	3818	9024220	Full Trial Period	9020402	10	Trial: 10	9020402	41	¿¨³µ	Ê±ÖÓ	ºÉ°üµ°	j	j
gyp	247	2999	3	2753	.	.	.	.	.	.	12	.	.	.	false	false	Message: 2976ms	4.66	14.34	325	3034	866.90	354.70	11	983.00	2710	727.90	363.70	INVISIBLE_BOUNDARY[2]	2976	.	.	gyp.edf	RIGHT	3818	9024220	Full Trial Period	9020402	10	Trial: 10	9020402	41	¿¨³µ	Ê±ÖÓ	ºÉ°üµ°	j	j
gyp	247	2999	3	2753	.	.	.	.	.	.	13	.	.	.	false	false	Message: 2982ms	4.66	14.34	325	3034	866.90	354.70	11	983.00	2710	727.90	363.70	SYNCTIME	2982	.	.	gyp.edf	RIGHT	3818	9024220	Full Trial Period	9020402	10	Trial: 10	9020402	41	¿¨³µ	Ê±ÖÓ	ºÉ°üµ°	j	j
gyp	.	.	.	.	450	3816	14	3367	885.00	373.10	14	[1]	2	RECTANGLE_INTERESTAREA	false	false	Message: 3799ms	.	.	.	.	.	.	.	.	.	.	.	KEYBOARD	3799	885.00	373.10	gyp.edf	RIGHT	3818	9024220	Full Trial Period	9020402	10	Trial: 10	9020402	41	¿¨³µ	Ê±ÖÓ	ºÉ°üµ°	j	j
gyp	.	.	.	.	.	.	.	.	.	.	15	.	.	.	false	false	Message: 3861ms	.	.	.	.	.	.	.	.	.	.	.	TRIAL_RESULT 0	3861	.	.	gyp.edf	RIGHT	3818	9024220	Full Trial Period	9020402	10	Trial: 10	9020402	41	¿¨³µ	Ê±ÖÓ	ºÉ°üµ°	j	j
gyp	.	.	.	.	.	.	.	.	.	.	1	.	.	.	false	false	Message: -23ms	.	.	.	.	.	.	.	.	.	.	.	TRIALID 10	-23	.	.	gyp.edf	RIGHT	3440	9029181	Full Trial Period	9025741	11	Trial: 11	9025741	113	ÃÞ»¨ÌÇ	Ä§·½	ß¦ÃæÕÈ	f	f
gyp	.	.	.	.	.	.	.	.	.	.	2	.	.	.	false	false	Message: -1ms	.	.	.	.	.	.	.	.	.	.	.	RECCFG CR 1000 2 0 R	-1	.	.	gyp.edf	RIGHT	3440	9029181	Full Trial Period	9025741	11	Trial: 11	9025741	113	ÃÞ»¨ÌÇ	Ä§·½	ß¦ÃæÕÈ	f	f
gyp	.	.	.	.	.	.	.	.	.	.	3	.	.	.	false	false	Message: -1ms	.	.	.	.	.	.	.	.	.	.	.	ELCLCFG TOWER	-1	.	.	gyp.edf	RIGHT	3440	9029181	Full Trial Period	9025741	11	Trial: 11	9025741	113	ÃÞ»¨ÌÇ	Ä§·½	ß¦ÃæÕÈ	f	f
gyp	.	.	.	.	.	.	.	.	.	.	4	.	.	.	false	false	Message: -1ms	.	.	.	.	.	.	.	.	.	.	.	GAZE_COORDS 0.00 0.00 1023.00 767.00	-1	.	.	gyp.edf	RIGHT	3440	9029181	Full Trial Period	9025741	11	Trial: 11	9025741	113	ÃÞ»¨ÌÇ	Ä§·½	ß¦ÃæÕÈ	f	f
gyp	.	.	.	.	.	.	.	.	.	.	5	.	.	.	false	false	Message: -1ms	.	.	.	.	.	.	.	.	.	.	.	THRESHOLDS R 101 219	-1	.	.	gyp.edf	RIGHT	3440	9029181	Full Trial Period	9025741	11	Trial: 11	9025741	113	ÃÞ»¨ÌÇ	Ä§·½	ß¦ÃæÕÈ	f	f
gyp	.	.	.	.	.	.	.	.	.	.	6	.	.	.	false	false	Message: -1ms	.	.	.	.	.	.	.	.	.	.	.	ELCL_PROC CENTROID (3)	-1	.	.	gyp.edf	RIGHT	3440	9029181	Full Trial Period	9025741	11	Trial: 11	9025741	113	ÃÞ»¨ÌÇ	Ä§·½	ß¦ÃæÕÈ	f	f
gyp	.	.	.	.	.	.	.	.	.	.	7	.	.	.	false	false	Message: -1ms	.	.	.	.	.	.	.	.	.	.	.	ELCL_PCR_PARAM 5 3.0	-1	.	.	gyp.edf	RIGHT	3440	9029181	Full Trial Period	9025741	11	Trial: 11	9025741	113	ÃÞ»¨ÌÇ	Ä§·½	ß¦ÃæÕÈ	f	f
gyp	.	.	.	.	.	.	.	.	.	.	8	.	.	.	false	true	Message: 0ms	.	.	.	.	.	.	.	.	.	.	.	!MODE RECORD CR 1000 2 0 R	0	.	.	gyp.edf	RIGHT	3440	9029181	Full Trial Period	9025741	11	Trial: 11	9025741	113	ÃÞ»¨ÌÇ	Ä§·½	ß¦ÃæÕÈ	f	f
gyp	.	.	.	.	389	395	1	7	141.20	389.90	9	.	.	.	false	false	Message: 44ms	.	.	.	.	.	.	.	.	.	.	.	SYNCTIME	44	141.20	389.90	gyp.edf	RIGHT	3440	9029181	Full Trial Period	9025741	11	Trial: 11	9025741	113	ÃÞ»¨ÌÇ	Ä§·½	ß¦ÃæÕÈ	f	f
gyp	.	.	.	.	.	.	.	.	.	.	10	.	.	.	false	false	Message: 721ms	14.14	47.44	298	817	592.80	333.40	2	820.00	520	177.00	384.90	INVISIBLE_BOUNDARY[1]	721	.	.	gyp.edf	RIGHT	3440	9029181	Full Trial Period	9025741	11	Trial: 11	9025741	113	ÃÞ»¨ÌÇ	Ä§·½	ß¦ÃæÕÈ	f	f
gyp	.	.	.	.	.	.	.	.	.	.	11	.	.	.	false	false	Message: 727ms	14.14	47.44	298	817	592.80	333.40	2	820.00	520	177.00	384.90	SYNCTIME	727	.	.	gyp.edf	RIGHT	3440	9029181	Full Trial Period	9025741	11	Trial: 11	9025741	113	ÃÞ»¨ÌÇ	Ä§·½	ß¦ÃæÕÈ	f	f
gyp	.	.	.	.	.	.	.	.	.	.	12	.	.	.	false	false	Message: 2366ms	12.16	51.74	235	2561	892.30	351.40	13	864.70	2327	530.70	361.20	INVISIBLE_BOUNDARY[2]	2366	.	.	gyp.edf	RIGHT	3440	9029181	Full Trial Period	9025741	11	Trial: 11	9025741	113	ÃÞ»¨ÌÇ	Ä§·½	ß¦ÃæÕÈ	f	f
gyp	.	.	.	.	.	.	.	.	.	.	13	.	.	.	false	false	Message: 2376ms	12.16	51.74	235	2561	892.30	351.40	13	864.70	2327	530.70	361.20	SYNCTIME	2376	.	.	gyp.edf	RIGHT	3440	9029181	Full Trial Period	9025741	11	Trial: 11	9025741	113	ÃÞ»¨ÌÇ	Ä§·½	ß¦ÃæÕÈ	f	f
gyp	.	.	.	.	477	3438	15	2962	854.40	390.80	14	[1]	2	RECTANGLE_INTERESTAREA	false	false	Message: 3421ms	.	.	.	.	.	.	.	.	.	.	.	KEYBOARD	3421	854.40	390.80	gyp.edf	RIGHT	3440	9029181	Full Trial Period	9025741	11	Trial: 11	9025741	113	ÃÞ»¨ÌÇ	Ä§·½	ß¦ÃæÕÈ	f	f
gyp	.	.	.	.	.	.	.	.	.	.	15	.	.	.	false	false	Message: 3493ms	.	.	.	.	.	.	.	.	.	.	.	TRIAL_RESULT 0	3493	.	.	gyp.edf	RIGHT	3440	9029181	Full Trial Period	9025741	11	Trial: 11	9025741	113	ÃÞ»¨ÌÇ	Ä§·½	ß¦ÃæÕÈ	f	f
gyp	.	.	.	.	.	.	.	.	.	.	1	.	.	.	false	false	Message: -16ms	.	.	.	.	.	.	.	.	.	.	.	TRIALID 11	-16	.	.	gyp.edf	RIGHT	3114	9033372	Full Trial Period	9030258	12	Trial: 12	9030258	141	ÕÂÓã	ÍÏ°Ñ	ÈâÍè	f	f
gyp	.	.	.	.	.	.	.	.	.	.	2	.	.	.	false	false	Message: -1ms	.	.	.	.	.	.	.	.	.	.	.	RECCFG CR 1000 2 0 R	-1	.	.	gyp.edf	RIGHT	3114	9033372	Full Trial Period	9030258	12	Trial: 12	9030258	141	ÕÂÓã	ÍÏ°Ñ	ÈâÍè	f	f
gyp	.	.	.	.	.	.	.	.	.	.	3	.	.	.	false	false	Message: -1ms	.	.	.	.	.	.	.	.	.	.	.	ELCLCFG TOWER	-1	.	.	gyp.edf	RIGHT	3114	9033372	Full Trial Period	9030258	12	Trial: 12	9030258	141	ÕÂÓã	ÍÏ°Ñ	ÈâÍè	f	f
gyp	.	.	.	.	.	.	.	.	.	.	4	.	.	.	false	false	Message: -1ms	.	.	.	.	.	.	.	.	.	.	.	GAZE_COORDS 0.00 0.00 1023.00 767.00	-1	.	.	gyp.edf	RIGHT	3114	9033372	Full Trial Period	9030258	12	Trial: 12	9030258	141	ÕÂÓã	ÍÏ°Ñ	ÈâÍè	f	f
gyp	.	.	.	.	.	.	.	.	.	.	5	.	.	.	false	false	Message: -1ms	.	.	.	.	.	.	.	.	.	.	.	THRESHOLDS R 101 219	-1	.	.	gyp.edf	RIGHT	3114	9033372	Full Trial Period	9030258	12	Trial: 12	9030258	141	ÕÂÓã	ÍÏ°Ñ	ÈâÍè	f	f
gyp	.	.	.	.	.	.	.	.	.	.	6	.	.	.	false	false	Message: -1ms	.	.	.	.	.	.	.	.	.	.	.	ELCL_PROC CENTROID (3)	-1	.	.	gyp.edf	RIGHT	3114	9033372	Full Trial Period	9030258	12	Trial: 12	9030258	141	ÕÂÓã	ÍÏ°Ñ	ÈâÍè	f	f
gyp	.	.	.	.	.	.	.	.	.	.	7	.	.	.	false	false	Message: -1ms	.	.	.	.	.	.	.	.	.	.	.	ELCL_PCR_PARAM 5 3.0	-1	.	.	gyp.edf	RIGHT	3114	9033372	Full Trial Period	9030258	12	Trial: 12	9030258	141	ÕÂÓã	ÍÏ°Ñ	ÈâÍè	f	f
gyp	.	.	.	.	.	.	.	.	.	.	8	.	.	.	false	true	Message: 0ms	.	.	.	.	.	.	.	.	.	.	.	!MODE RECORD CR 1000 2 0 R	0	.	.	gyp.edf	RIGHT	3114	9033372	Full Trial Period	9030258	12	Trial: 12	9030258	141	ÕÂÓã	ÍÏ°Ñ	ÈâÍè	f	f
gyp	.	.	.	.	283	289	1	7	177.00	375.40	9	.	.	.	false	false	Message: 42ms	.	.	.	.	.	.	.	.	.	.	.	SYNCTIME	42	177.00	375.40	gyp.edf	RIGHT	3114	9033372	Full Trial Period	9030258	12	Trial: 12	9030258	141	ÕÂÓã	ÍÏ°Ñ	ÈâÍè	f	f
gyp	.	.	.	.	.	.	.	.	.	.	10	.	.	.	false	false	Message: 648ms	14.22	77.27	184	736	569.90	339.90	2	339.70	553	149.70	380.30	INVISIBLE_BOUNDARY[1]	648	.	.	gyp.edf	RIGHT	3114	9033372	Full Trial Period	9030258	12	Trial: 12	9030258	141	ÕÂÓã	ÍÏ°Ñ	ÈâÍè	f	f
gyp	.	.	.	.	.	.	.	.	.	.	11	.	.	.	false	false	Message: 659ms	14.22	77.27	184	736	569.90	339.90	2	339.70	553	149.70	380.30	SYNCTIME	659	.	.	gyp.edf	RIGHT	3114	9033372	Full Trial Period	9030258	12	Trial: 12	9030258	141	ÕÂÓã	ÍÏ°Ñ	ÈâÍè	f	f
gyp	.	.	.	.	.	.	.	.	.	.	12	.	.	.	false	false	Message: 2225ms	0.80	2.32	344	2527	885.80	360.00	6	795.50	2184	861.60	358.30	INVISIBLE_BOUNDARY[2]	2225	.	.	gyp.edf	RIGHT	3114	9033372	Full Trial Period	9030258	12	Trial: 12	9030258	141	ÕÂÓã	ÍÏ°Ñ	ÈâÍè	f	f
gyp	.	.	.	.	.	.	.	.	.	.	13	.	.	.	false	false	Message: 2233ms	0.80	2.32	344	2527	885.80	360.00	6	795.50	2184	861.60	358.30	SYNCTIME	2233	.	.	gyp.edf	RIGHT	3114	9033372	Full Trial Period	9030258	12	Trial: 12	9030258	141	ÕÂÓã	ÍÏ°Ñ	ÈâÍè	f	f
gyp	.	.	.	.	456	3112	9	2657	873.70	332.20	14	.	.	.	false	false	Message: 3096ms	.	.	.	.	.	.	.	.	.	.	.	KEYBOARD	3096	873.70	332.20	gyp.edf	RIGHT	3114	9033372	Full Trial Period	9030258	12	Trial: 12	9030258	141	ÕÂÓã	ÍÏ°Ñ	ÈâÍè	f	f
gyp	.	.	.	.	.	.	.	.	.	.	15	.	.	.	false	false	Message: 3161ms	.	.	.	.	.	.	.	.	.	.	.	TRIAL_RESULT 0	3161	.	.	gyp.edf	RIGHT	3114	9033372	Full Trial Period	9030258	12	Trial: 12	9030258	141	ÕÂÓã	ÍÏ°Ñ	ÈâÍè	f	f
gyp	.	.	.	.	.	.	.	.	.	.	1	.	.	.	false	false	Message: -28ms	.	.	.	.	.	.	.	.	.	.	.	TRIALID 12	-28	.	.	gyp.edf	RIGHT	1995	9040389	Full Trial Period	9038394	13	Trial: 13	9038394	32	éÙ×Ó	ÐÓÈÊ	Î¢²¨Â¯	f	f
gyp	.	.	.	.	.	.	.	.	.	.	2	.	.	.	false	false	Message: -1ms	.	.	.	.	.	.	.	.	.	.	.	RECCFG CR 1000 2 0 R	-1	.	.	gyp.edf	RIGHT	1995	9040389	Full Trial Period	9038394	13	Trial: 13	9038394	32	éÙ×Ó	ÐÓÈÊ	Î¢²¨Â¯	f	f
gyp	.	.	.	.	.	.	.	.	.	.	3	.	.	.	false	false	Message: -1ms	.	.	.	.	.	.	.	.	.	.	.	ELCLCFG TOWER	-1	.	.	gyp.edf	RIGHT	1995	9040389	Full Trial Period	9038394	13	Trial: 13	9038394	32	éÙ×Ó	ÐÓÈÊ	Î¢²¨Â¯	f	f
gyp	.	.	.	.	.	.	.	.	.	.	4	.	.	.	false	false	Message: -1ms	.	.	.	.	.	.	.	.	.	.	.	GAZE_COORDS 0.00 0.00 1023.00 767.00	-1	.	.	gyp.edf	RIGHT	1995	9040389	Full Trial Period	9038394	13	Trial: 13	9038394	32	éÙ×Ó	ÐÓÈÊ	Î¢²¨Â¯	f	f
gyp	.	.	.	.	.	.	.	.	.	.	5	.	.	.	false	false	Message: -1ms	.	.	.	.	.	.	.	.	.	.	.	THRESHOLDS R 101 219	-1	.	.	gyp.edf	RIGHT	1995	9040389	Full Trial Period	9038394	13	Trial: 13	9038394	32	éÙ×Ó	ÐÓÈÊ	Î¢²¨Â¯	f	f
gyp	.	.	.	.	.	.	.	.	.	.	6	.	.	.	false	false	Message: -1ms	.	.	.	.	.	.	.	.	.	.	.	ELCL_PROC CENTROID (3)	-1	.	.	gyp.edf	RIGHT	1995	9040389	Full Trial Period	9038394	13	Trial: 13	9038394	32	éÙ×Ó	ÐÓÈÊ	Î¢²¨Â¯	f	f
gyp	.	.	.	.	.	.	.	.	.	.	7	.	.	.	false	false	Message: -1ms	.	.	.	.	.	.	.	.	.	.	.	ELCL_PCR_PARAM 5 3.0	-1	.	.	gyp.edf	RIGHT	1995	9040389	Full Trial Period	9038394	13	Trial: 13	9038394	32	éÙ×Ó	ÐÓÈÊ	Î¢²¨Â¯	f	f
gyp	.	.	.	.	.	.	.	.	.	.	8	.	.	.	false	true	Message: 0ms	.	.	.	.	.	.	.	.	.	.	.	!MODE RECORD CR 1000 2 0 R	0	.	.	gyp.edf	RIGHT	1995	9040389	Full Trial Period	9038394	13	Trial: 13	9038394	32	éÙ×Ó	ÐÓÈÊ	Î¢²¨Â¯	f	f
gyp	.	.	.	.	401	407	1	7	141.60	401.90	9	.	.	.	false	false	Message: 47ms	.	.	.	.	.	.	.	.	.	.	.	SYNCTIME	47	141.60	401.90	gyp.edf	RIGHT	1995	9040389	Full Trial Period	9038394	13	Trial: 13	9038394	32	éÙ×Ó	ÐÓÈÊ	Î¢²¨Â¯	f	f
gyp	.	.	.	.	.	.	.	.	.	.	10	.	.	.	false	false	Message: 446ms	16.04	111.36	144	551	624.60	394.40	1	425.80	408	144.40	402.10	INVISIBLE_BOUNDARY[1]	446	.	.	gyp.edf	RIGHT	1995	9040389	Full Trial Period	9038394	13	Trial: 13	9038394	32	éÙ×Ó	ÐÓÈÊ	Î¢²¨Â¯	f	f
gyp	.	.	.	.	.	.	.	.	.	.	11	.	.	.	false	false	Message: 455ms	16.04	111.36	144	551	624.60	394.40	1	425.80	408	144.40	402.10	SYNCTIME	455	.	.	gyp.edf	RIGHT	1995	9040389	Full Trial Period	9038394	13	Trial: 13	9038394	32	éÙ×Ó	ÐÓÈÊ	Î¢²¨Â¯	f	f
gyp	.	.	.	.	.	.	.	.	.	.	12	.	.	.	false	false	Message: 1194ms	11.51	45.51	253	1248	836.90	314.60	4	861.60	996	506.40	393.30	INVISIBLE_BOUNDARY[2]	1194	.	.	gyp.edf	RIGHT	1995	9040389	Full Trial Period	9038394	13	Trial: 13	9038394	32	éÙ×Ó	ÐÓÈÊ	Î¢²¨Â¯	f	f
gyp	.	.	.	.	.	.	.	.	.	.	13	.	.	.	false	false	Message: 1205ms	11.51	45.51	253	1248	836.90	314.60	4	861.60	996	506.40	393.30	SYNCTIME	1205	.	.	gyp.edf	RIGHT	1995	9040389	Full Trial Period	9038394	13	Trial: 13	9038394	32	éÙ×Ó	ÐÓÈÊ	Î¢²¨Â¯	f	f
gyp	.	.	.	.	580	1993	6	1414	880.00	372.80	14	[1]	2	RECTANGLE_INTERESTAREA	false	false	Message: 1976ms	.	.	.	.	.	.	.	.	.	.	.	KEYBOARD	1976	880.00	372.80	gyp.edf	RIGHT	1995	9040389	Full Trial Period	9038394	13	Trial: 13	9038394	32	éÙ×Ó	ÐÓÈÊ	Î¢²¨Â¯	f	f
gyp	.	.	.	.	.	.	.	.	.	.	15	.	.	.	false	false	Message: 2038ms	.	.	.	.	.	.	.	.	.	.	.	TRIAL_RESULT 0	2038	.	.	gyp.edf	RIGHT	1995	9040389	Full Trial Period	9038394	13	Trial: 13	9038394	32	éÙ×Ó	ÐÓÈÊ	Î¢²¨Â¯	f	f
gyp	.	.	.	.	.	.	.	.	.	.	1	.	.	.	false	false	Message: -16ms	.	.	.	.	.	.	.	.	.	.	.	TRIALID 13	-16	.	.	gyp.edf	RIGHT	2680	9048936	Full Trial Period	9046256	14	Trial: 14	9046256	29	Ç¦±Ê	Éß	Ð¡Ïª	j	j
gyp	.	.	.	.	.	.	.	.	.	.	2	.	.	.	false	false	Message: -1ms	.	.	.	.	.	.	.	.	.	.	.	RECCFG CR 1000 2 0 R	-1	.	.	gyp.edf	RIGHT	2680	9048936	Full Trial Period	9046256	14	Trial: 14	9046256	29	Ç¦±Ê	Éß	Ð¡Ïª	j	j
gyp	.	.	.	.	.	.	.	.	.	.	3	.	.	.	false	false	Message: -1ms	.	.	.	.	.	.	.	.	.	.	.	ELCLCFG TOWER	-1	.	.	gyp.edf	RIGHT	2680	9048936	Full Trial Period	9046256	14	Trial: 14	9046256	29	Ç¦±Ê	Éß	Ð¡Ïª	j	j
gyp	.	.	.	.	.	.	.	.	.	.	4	.	.	.	false	false	Message: -1ms	.	.	.	.	.	.	.	.	.	.	.	GAZE_COORDS 0.00 0.00 1023.00 767.00	-1	.	.	gyp.edf	RIGHT	2680	9048936	Full Trial Period	9046256	14	Trial: 14	9046256	29	Ç¦±Ê	Éß	Ð¡Ïª	j	j
gyp	.	.	.	.	.	.	.	.	.	.	5	.	.	.	false	false	Message: -1ms	.	.	.	.	.	.	.	.	.	.	.	THRESHOLDS R 101 219	-1	.	.	gyp.edf	RIGHT	2680	9048936	Full Trial Period	9046256	14	Trial: 14	9046256	29	Ç¦±Ê	Éß	Ð¡Ïª	j	j
gyp	.	.	.	.	.	.	.	.	.	.	6	.	.	.	false	false	Message: -1ms	.	.	.	.	.	.	.	.	.	.	.	ELCL_PROC CENTROID (3)	-1	.	.	gyp.edf	RIGHT	2680	9048936	Full Trial Period	9046256	14	Trial: 14	9046256	29	Ç¦±Ê	Éß	Ð¡Ïª	j	j
gyp	.	.	.	.	.	.	.	.	.	.	7	.	.	.	false	false	Message: -1ms	.	.	.	.	.	.	.	.	.	.	.	ELCL_PCR_PARAM 5 3.0	-1	.	.	gyp.edf	RIGHT	2680	9048936	Full Trial Period	9046256	14	Trial: 14	9046256	29	Ç¦±Ê	Éß	Ð¡Ïª	j	j
gyp	.	.	.	.	.	.	.	.	.	.	8	.	.	.	false	true	Message: 0ms	.	.	.	.	.	.	.	.	.	.	.	!MODE RECORD CR 1000 2 0 R	0	.	.	gyp.edf	RIGHT	2680	9048936	Full Trial Period	9046256	14	Trial: 14	9046256	29	Ç¦±Ê	Éß	Ð¡Ïª	j	j
gyp	.	.	.	.	419	425	1	7	148.00	401.50	9	.	.	.	false	false	Message: 41ms	.	.	.	.	.	.	.	.	.	.	.	SYNCTIME	41	148.00	401.50	gyp.edf	RIGHT	2680	9048936	Full Trial Period	9046256	14	Trial: 14	9046256	29	Ç¦±Ê	Éß	Ð¡Ïª	j	j
gyp	.	.	.	.	.	.	.	.	.	.	10	.	.	.	false	false	Message: 483ms	12.80	103.21	124	549	534.60	383.10	1	292.70	426	153.40	394.50	INVISIBLE_BOUNDARY[1]	483	.	.	gyp.edf	RIGHT	2680	9048936	Full Trial Period	9046256	14	Trial: 14	9046256	29	Ç¦±Ê	Éß	Ð¡Ïª	j	j
gyp	.	.	.	.	.	.	.	.	.	.	11	.	.	.	false	false	Message: 492ms	12.80	103.21	124	549	534.60	383.10	1	292.70	426	153.40	394.50	SYNCTIME	492	.	.	gyp.edf	RIGHT	2680	9048936	Full Trial Period	9046256	14	Trial: 14	9046256	29	Ç¦±Ê	Éß	Ð¡Ïª	j	j
gyp	.	.	.	.	.	.	.	.	.	.	12	.	.	.	false	false	Message: 1694ms	6.16	22.89	269	1938	918.50	353.10	4	936.50	1670	734.90	379.70	INVISIBLE_BOUNDARY[2]	1694	.	.	gyp.edf	RIGHT	2680	9048936	Full Trial Period	9046256	14	Trial: 14	9046256	29	Ç¦±Ê	Éß	Ð¡Ïª	j	j
gyp	.	.	.	.	.	.	.	.	.	.	13	.	.	.	false	false	Message: 1700ms	6.16	22.89	269	1938	918.50	353.10	4	936.50	1670	734.90	379.70	SYNCTIME	1700	.	.	gyp.edf	RIGHT	2680	9048936	Full Trial Period	9046256	14	Trial: 14	9046256	29	Ç¦±Ê	Éß	Ð¡Ïª	j	j
gyp	.	.	.	.	565	2678	6	2114	883.30	382.30	14	[1]	2	RECTANGLE_INTERESTAREA	false	false	Message: 2661ms	.	.	.	.	.	.	.	.	.	.	.	KEYBOARD	2661	883.30	382.30	gyp.edf	RIGHT	2680	9048936	Full Trial Period	9046256	14	Trial: 14	9046256	29	Ç¦±Ê	Éß	Ð¡Ïª	j	j
gyp	.	.	.	.	.	.	.	.	.	.	15	.	.	.	false	false	Message: 2730ms	.	.	.	.	.	.	.	.	.	.	.	TRIAL_RESULT 0	2730	.	.	gyp.edf	RIGHT	2680	9048936	Full Trial Period	9046256	14	Trial: 14	9046256	29	Ç¦±Ê	Éß	Ð¡Ïª	j	j
gyp	.	.	.	.	.	.	.	.	.	.	1	.	.	.	false	false	Message: -16ms	.	.	.	.	.	.	.	.	.	.	.	TRIALID 14	-16	.	.	gyp.edf	RIGHT	6407	9056679	Full Trial Period	9050272	15	Trial: 15	9050272	65	ÂÝÐý½°	·çÉÈ	À¯±Ê	f	f
gyp	.	.	.	.	.	.	.	.	.	.	2	.	.	.	false	false	Message: -1ms	.	.	.	.	.	.	.	.	.	.	.	RECCFG CR 1000 2 0 R	-1	.	.	gyp.edf	RIGHT	6407	9056679	Full Trial Period	9050272	15	Trial: 15	9050272	65	ÂÝÐý½°	·çÉÈ	À¯±Ê	f	f
gyp	.	.	.	.	.	.	.	.	.	.	3	.	.	.	false	false	Message: -1ms	.	.	.	.	.	.	.	.	.	.	.	ELCLCFG TOWER	-1	.	.	gyp.edf	RIGHT	6407	9056679	Full Trial Period	9050272	15	Trial: 15	9050272	65	ÂÝÐý½°	·çÉÈ	À¯±Ê	f	f
gyp	.	.	.	.	.	.	.	.	.	.	4	.	.	.	false	false	Message: -1ms	.	.	.	.	.	.	.	.	.	.	.	GAZE_COORDS 0.00 0.00 1023.00 767.00	-1	.	.	gyp.edf	RIGHT	6407	9056679	Full Trial Period	9050272	15	Trial: 15	9050272	65	ÂÝÐý½°	·çÉÈ	À¯±Ê	f	f
gyp	.	.	.	.	.	.	.	.	.	.	5	.	.	.	false	false	Message: -1ms	.	.	.	.	.	.	.	.	.	.	.	THRESHOLDS R 101 219	-1	.	.	gyp.edf	RIGHT	6407	9056679	Full Trial Period	9050272	15	Trial: 15	9050272	65	ÂÝÐý½°	·çÉÈ	À¯±Ê	f	f
gyp	.	.	.	.	.	.	.	.	.	.	6	.	.	.	false	false	Message: -1ms	.	.	.	.	.	.	.	.	.	.	.	ELCL_PROC CENTROID (3)	-1	.	.	gyp.edf	RIGHT	6407	9056679	Full Trial Period	9050272	15	Trial: 15	9050272	65	ÂÝÐý½°	·çÉÈ	À¯±Ê	f	f
gyp	.	.	.	.	.	.	.	.	.	.	7	.	.	.	false	false	Message: -1ms	.	.	.	.	.	.	.	.	.	.	.	ELCL_PCR_PARAM 5 3.0	-1	.	.	gyp.edf	RIGHT	6407	9056679	Full Trial Period	9050272	15	Trial: 15	9050272	65	ÂÝÐý½°	·çÉÈ	À¯±Ê	f	f
gyp	.	.	.	.	.	.	.	.	.	.	8	.	.	.	false	true	Message: 0ms	.	.	.	.	.	.	.	.	.	.	.	!MODE RECORD CR 1000 2 0 R	0	.	.	gyp.edf	RIGHT	6407	9056679	Full Trial Period	9050272	15	Trial: 15	9050272	65	ÂÝÐý½°	·çÉÈ	À¯±Ê	f	f
gyp	.	.	.	.	423	429	1	7	142.90	395.40	9	.	.	.	false	false	Message: 50ms	.	.	.	.	.	.	.	.	.	.	.	SYNCTIME	50	142.90	395.40	gyp.edf	RIGHT	6407	9056679	Full Trial Period	9050272	15	Trial: 15	9050272	65	ÂÝÐý½°	·çÉÈ	À¯±Ê	f	f
gyp	.	.	.	.	.	.	.	.	.	.	10	.	.	.	false	false	Message: 4788ms	1.37	5.89	233	5008	438.40	363.50	7	1021.60	4776	477.80	357.40	INVISIBLE_BOUNDARY[1]	4788	.	.	gyp.edf	RIGHT	6407	9056679	Full Trial Period	9050272	15	Trial: 15	9050272	65	ÂÝÐý½°	·çÉÈ	À¯±Ê	f	f
gyp	160	4958	2	4799	.	.	.	.	.	.	11	.	.	.	false	false	Message: 4799ms	1.37	5.89	233	5008	438.40	363.50	7	1021.60	4776	477.80	357.40	SYNCTIME	4799	.	.	gyp.edf	RIGHT	6407	9056679	Full Trial Period	9050272	15	Trial: 15	9050272	65	ÂÝÐý½°	·çÉÈ	À¯±Ê	f	f
gyp	.	.	.	.	.	.	.	.	.	.	12	.	.	.	false	false	Message: 5521ms	15.17	68.63	221	5564	939.10	329.70	9	1156.30	5344	487.70	379.20	INVISIBLE_BOUNDARY[2]	5521	.	.	gyp.edf	RIGHT	6407	9056679	Full Trial Period	9050272	15	Trial: 15	9050272	65	ÂÝÐý½°	·çÉÈ	À¯±Ê	f	f
gyp	.	.	.	.	.	.	.	.	.	.	13	.	.	.	false	false	Message: 5524ms	15.17	68.63	221	5564	939.10	329.70	9	1156.30	5344	487.70	379.20	SYNCTIME	5524	.	.	gyp.edf	RIGHT	6407	9056679	Full Trial Period	9050272	15	Trial: 15	9050272	65	ÂÝÐý½°	·çÉÈ	À¯±Ê	f	f
gyp	.	.	.	.	645	6405	11	5761	875.80	367.70	14	[1]	2	RECTANGLE_INTERESTAREA	false	false	Message: 6389ms	.	.	.	.	.	.	.	.	.	.	.	KEYBOARD	6389	875.80	367.70	gyp.edf	RIGHT	6407	9056679	Full Trial Period	9050272	15	Trial: 15	9050272	65	ÂÝÐý½°	·çÉÈ	À¯±Ê	f	f
gyp	.	.	.	.	.	.	.	.	.	.	15	.	.	.	false	false	Message: 6453ms	.	.	.	.	.	.	.	.	.	.	.	TRIAL_RESULT 0	6453	.	.	gyp.edf	RIGHT	6407	9056679	Full Trial Period	9050272	15	Trial: 15	9050272	65	ÂÝÐý½°	·çÉÈ	À¯±Ê	f	f
gyp	.	.	.	.	.	.	.	.	.	.	1	.	.	.	false	false	Message: -16ms	.	.	.	.	.	.	.	.	.	.	.	TRIALID 15	-16	.	.	gyp.edf	RIGHT	2924	9060953	Full Trial Period	9058029	16	Trial: 16	9058029	58	ÏãÑÌ	¸Ö±Ê	º£ëà	f	f
gyp	.	.	.	.	.	.	.	.	.	.	2	.	.	.	false	false	Message: -1ms	.	.	.	.	.	.	.	.	.	.	.	RECCFG CR 1000 2 0 R	-1	.	.	gyp.edf	RIGHT	2924	9060953	Full Trial Period	9058029	16	Trial: 16	9058029	58	ÏãÑÌ	¸Ö±Ê	º£ëà	f	f
gyp	.	.	.	.	.	.	.	.	.	.	3	.	.	.	false	false	Message: -1ms	.	.	.	.	.	.	.	.	.	.	.	ELCLCFG TOWER	-1	.	.	gyp.edf	RIGHT	2924	9060953	Full Trial Period	9058029	16	Trial: 16	9058029	58	ÏãÑÌ	¸Ö±Ê	º£ëà	f	f
gyp	.	.	.	.	.	.	.	.	.	.	4	.	.	.	false	false	Message: -1ms	.	.	.	.	.	.	.	.	.	.	.	GAZE_COORDS 0.00 0.00 1023.00 767.00	-1	.	.	gyp.edf	RIGHT	2924	9060953	Full Trial Period	9058029	16	Trial: 16	9058029	58	ÏãÑÌ	¸Ö±Ê	º£ëà	f	f
gyp	.	.	.	.	.	.	.	.	.	.	5	.	.	.	false	false	Message: -1ms	.	.	.	.	.	.	.	.	.	.	.	THRESHOLDS R 101 219	-1	.	.	gyp.edf	RIGHT	2924	9060953	Full Trial Period	9058029	16	Trial: 16	9058029	58	ÏãÑÌ	¸Ö±Ê	º£ëà	f	f
gyp	.	.	.	.	.	.	.	.	.	.	6	.	.	.	false	false	Message: -1ms	.	.	.	.	.	.	.	.	.	.	.	ELCL_PROC CENTROID (3)	-1	.	.	gyp.edf	RIGHT	2924	9060953	Full Trial Period	9058029	16	Trial: 16	9058029	58	ÏãÑÌ	¸Ö±Ê	º£ëà	f	f
gyp	.	.	.	.	.	.	.	.	.	.	7	.	.	.	false	false	Message: -1ms	.	.	.	.	.	.	.	.	.	.	.	ELCL_PCR_PARAM 5 3.0	-1	.	.	gyp.edf	RIGHT	2924	9060953	Full Trial Period	9058029	16	Trial: 16	9058029	58	ÏãÑÌ	¸Ö±Ê	º£ëà	f	f
gyp	.	.	.	.	.	.	.	.	.	.	8	.	.	.	false	true	Message: 0ms	.	.	.	.	.	.	.	.	.	.	.	!MODE RECORD CR 1000 2 0 R	0	.	.	gyp.edf	RIGHT	2924	9060953	Full Trial Period	9058029	16	Trial: 16	9058029	58	ÏãÑÌ	¸Ö±Ê	º£ëà	f	f
gyp	.	.	.	.	316	322	1	7	137.50	397.50	9	.	.	.	false	false	Message: 42ms	.	.	.	.	.	.	.	.	.	.	.	SYNCTIME	42	137.50	397.50	gyp.edf	RIGHT	2924	9060953	Full Trial Period	9058029	16	Trial: 16	9058029	58	ÏãÑÌ	¸Ö±Ê	º£ëà	f	f
gyp	.	.	.	.	.	.	.	.	.	.	10	.	.	.	false	false	Message: 604ms	9.93	36.78	270	673	447.50	380.70	2	792.70	404	151.70	390.40	INVISIBLE_BOUNDARY[1]	604	.	.	gyp.edf	RIGHT	2924	9060953	Full Trial Period	9058029	16	Trial: 16	9058029	58	ÏãÑÌ	¸Ö±Ê	º£ëà	f	f
gyp	.	.	.	.	.	.	.	.	.	.	11	.	.	.	false	false	Message: 608ms	9.93	36.78	270	673	447.50	380.70	2	792.70	404	151.70	390.40	SYNCTIME	608	.	.	gyp.edf	RIGHT	2924	9060953	Full Trial Period	9058029	16	Trial: 16	9058029	58	ÏãÑÌ	¸Ö±Ê	º£ëà	f	f
gyp	.	.	.	.	.	.	.	.	.	.	12	.	.	.	false	false	Message: 2068ms	1.49	5.22	285	2334	918.30	330.10	6	1084.50	2050	897.40	368.80	INVISIBLE_BOUNDARY[2]	2068	.	.	gyp.edf	RIGHT	2924	9060953	Full Trial Period	9058029	16	Trial: 16	9058029	58	ÏãÑÌ	¸Ö±Ê	º£ëà	f	f
gyp	.	.	.	.	.	.	.	.	.	.	13	.	.	.	false	false	Message: 2075ms	1.49	5.22	285	2334	918.30	330.10	6	1084.50	2050	897.40	368.80	SYNCTIME	2075	.	.	gyp.edf	RIGHT	2924	9060953	Full Trial Period	9058029	16	Trial: 16	9058029	58	ÏãÑÌ	¸Ö±Ê	º£ëà	f	f
gyp	.	.	.	.	312	2922	9	2611	875.60	371.20	14	[1]	2	RECTANGLE_INTERESTAREA	false	false	Message: 2904ms	.	.	.	.	.	.	.	.	.	.	.	KEYBOARD	2904	875.60	371.20	gyp.edf	RIGHT	2924	9060953	Full Trial Period	9058029	16	Trial: 16	9058029	58	ÏãÑÌ	¸Ö±Ê	º£ëà	f	f
gyp	.	.	.	.	.	.	.	.	.	.	15	.	.	.	false	false	Message: 2964ms	.	.	.	.	.	.	.	.	.	.	.	TRIAL_RESULT 0	2964	.	.	gyp.edf	RIGHT	2924	9060953	Full Trial Period	9058029	16	Trial: 16	9058029	58	ÏãÑÌ	¸Ö±Ê	º£ëà	f	f
gyp	.	.	.	.	.	.	.	.	.	.	1	.	.	.	false	false	Message: -16ms	.	.	.	.	.	.	.	.	.	.	.	TRIALID 16	-16	.	.	gyp.edf	RIGHT	3285	9065471	Full Trial Period	9062186	17	Trial: 17	9062186	39	ºùÂ«	¼ªËû	´°»§	f	f
gyp	.	.	.	.	.	.	.	.	.	.	2	.	.	.	false	false	Message: -1ms	.	.	.	.	.	.	.	.	.	.	.	RECCFG CR 1000 2 0 R	-1	.	.	gyp.edf	RIGHT	3285	9065471	Full Trial Period	9062186	17	Trial: 17	9062186	39	ºùÂ«	¼ªËû	´°»§	f	f
gyp	.	.	.	.	.	.	.	.	.	.	3	.	.	.	false	false	Message: -1ms	.	.	.	.	.	.	.	.	.	.	.	ELCLCFG TOWER	-1	.	.	gyp.edf	RIGHT	3285	9065471	Full Trial Period	9062186	17	Trial: 17	9062186	39	ºùÂ«	¼ªËû	´°»§	f	f
gyp	.	.	.	.	.	.	.	.	.	.	4	.	.	.	false	false	Message: -1ms	.	.	.	.	.	.	.	.	.	.	.	GAZE_COORDS 0.00 0.00 1023.00 767.00	-1	.	.	gyp.edf	RIGHT	3285	9065471	Full Trial Period	9062186	17	Trial: 17	9062186	39	ºùÂ«	¼ªËû	´°»§	f	f
gyp	.	.	.	.	.	.	.	.	.	.	5	.	.	.	false	false	Message: -1ms	.	.	.	.	.	.	.	.	.	.	.	THRESHOLDS R 101 219	-1	.	.	gyp.edf	RIGHT	3285	9065471	Full Trial Period	9062186	17	Trial: 17	9062186	39	ºùÂ«	¼ªËû	´°»§	f	f
gyp	.	.	.	.	.	.	.	.	.	.	6	.	.	.	false	false	Message: -1ms	.	.	.	.	.	.	.	.	.	.	.	ELCL_PROC CENTROID (3)	-1	.	.	gyp.edf	RIGHT	3285	9065471	Full Trial Period	9062186	17	Trial: 17	9062186	39	ºùÂ«	¼ªËû	´°»§	f	f
gyp	.	.	.	.	.	.	.	.	.	.	7	.	.	.	false	false	Message: -1ms	.	.	.	.	.	.	.	.	.	.	.	ELCL_PCR_PARAM 5 3.0	-1	.	.	gyp.edf	RIGHT	3285	9065471	Full Trial Period	9062186	17	Trial: 17	9062186	39	ºùÂ«	¼ªËû	´°»§	f	f
gyp	.	.	.	.	.	.	.	.	.	.	8	.	.	.	false	true	Message: 0ms	.	.	.	.	.	.	.	.	.	.	.	!MODE RECORD CR 1000 2 0 R	0	.	.	gyp.edf	RIGHT	3285	9065471	Full Trial Period	9062186	17	Trial: 17	9062186	39	ºùÂ«	¼ªËû	´°»§	f	f
gyp	.	.	.	.	279	285	1	7	140.50	391.10	9	.	.	.	false	false	Message: 43ms	.	.	.	.	.	.	.	.	.	.	.	SYNCTIME	43	140.50	391.10	gyp.edf	RIGHT	3285	9065471	Full Trial Period	9062186	17	Trial: 17	9062186	39	ºùÂ«	¼ªËû	´°»§	f	f
gyp	.	.	.	.	.	.	.	.	.	.	10	.	.	.	false	false	Message: 1107ms	2.00	6.68	300	1380	482.30	349.60	5	1038.50	1081	507.20	298.30	INVISIBLE_BOUNDARY[1]	1107	.	.	gyp.edf	RIGHT	3285	9065471	Full Trial Period	9062186	17	Trial: 17	9062186	39	ºùÂ«	¼ªËû	´°»§	f	f
gyp	194	1310	2	1117	.	.	.	.	.	.	11	.	.	.	false	false	Message: 1117ms	2.00	6.68	300	1380	482.30	349.60	5	1038.50	1081	507.20	298.30	SYNCTIME	1117	.	.	gyp.edf	RIGHT	3285	9065471	Full Trial Period	9062186	17	Trial: 17	9062186	39	ºùÂ«	¼ªËû	´°»§	f	f
gyp	.	.	.	.	.	.	.	.	.	.	12	.	.	.	false	false	Message: 2271ms	8.24	26.84	307	2557	744.90	322.00	9	1158.40	2251	994.80	338.70	INVISIBLE_BOUNDARY[2]	2271	.	.	gyp.edf	RIGHT	3285	9065471	Full Trial Period	9062186	17	Trial: 17	9062186	39	ºùÂ«	¼ªËû	´°»§	f	f
gyp	.	.	.	.	.	.	.	.	.	.	13	.	.	.	false	false	Message: 2275ms	8.24	26.84	307	2557	744.90	322.00	9	1158.40	2251	994.80	338.70	SYNCTIME	2275	.	.	gyp.edf	RIGHT	3285	9065471	Full Trial Period	9062186	17	Trial: 17	9062186	39	ºùÂ«	¼ªËû	´°»§	f	f
gyp	.	.	.	.	583	3283	11	2701	871.80	380.70	14	[1]	2	RECTANGLE_INTERESTAREA	false	false	Message: 3267ms	.	.	.	.	.	.	.	.	.	.	.	KEYBOARD	3267	871.80	380.70	gyp.edf	RIGHT	3285	9065471	Full Trial Period	9062186	17	Trial: 17	9062186	39	ºùÂ«	¼ªËû	´°»§	f	f
gyp	.	.	.	.	.	.	.	.	.	.	15	.	.	.	false	false	Message: 3336ms	.	.	.	.	.	.	.	.	.	.	.	TRIAL_RESULT 0	3336	.	.	gyp.edf	RIGHT	3285	9065471	Full Trial Period	9062186	17	Trial: 17	9062186	39	ºùÂ«	¼ªËû	´°»§	f	f
gyp	.	.	.	.	.	.	.	.	.	.	1	.	.	.	false	false	Message: -21ms	.	.	.	.	.	.	.	.	.	.	.	TRIALID 17	-21	.	.	gyp.edf	RIGHT	3070	9069936	Full Trial Period	9066866	18	Trial: 18	9066866	75	¾íÖ½	ÓñÃ×	Êó±ê	f	f
gyp	.	.	.	.	.	.	.	.	.	.	2	.	.	.	false	false	Message: -1ms	.	.	.	.	.	.	.	.	.	.	.	RECCFG CR 1000 2 0 R	-1	.	.	gyp.edf	RIGHT	3070	9069936	Full Trial Period	9066866	18	Trial: 18	9066866	75	¾íÖ½	ÓñÃ×	Êó±ê	f	f
gyp	.	.	.	.	.	.	.	.	.	.	3	.	.	.	false	false	Message: -1ms	.	.	.	.	.	.	.	.	.	.	.	ELCLCFG TOWER	-1	.	.	gyp.edf	RIGHT	3070	9069936	Full Trial Period	9066866	18	Trial: 18	9066866	75	¾íÖ½	ÓñÃ×	Êó±ê	f	f
gyp	.	.	.	.	.	.	.	.	.	.	4	.	.	.	false	false	Message: -1ms	.	.	.	.	.	.	.	.	.	.	.	GAZE_COORDS 0.00 0.00 1023.00 767.00	-1	.	.	gyp.edf	RIGHT	3070	9069936	Full Trial Period	9066866	18	Trial: 18	9066866	75	¾íÖ½	ÓñÃ×	Êó±ê	f	f
gyp	.	.	.	.	.	.	.	.	.	.	5	.	.	.	false	false	Message: -1ms	.	.	.	.	.	.	.	.	.	.	.	THRESHOLDS R 101 219	-1	.	.	gyp.edf	RIGHT	3070	9069936	Full Trial Period	9066866	18	Trial: 18	9066866	75	¾íÖ½	ÓñÃ×	Êó±ê	f	f
gyp	.	.	.	.	.	.	.	.	.	.	6	.	.	.	false	false	Message: -1ms	.	.	.	.	.	.	.	.	.	.	.	ELCL_PROC CENTROID (3)	-1	.	.	gyp.edf	RIGHT	3070	9069936	Full Trial Period	9066866	18	Trial: 18	9066866	75	¾íÖ½	ÓñÃ×	Êó±ê	f	f
gyp	.	.	.	.	.	.	.	.	.	.	7	.	.	.	false	false	Message: -1ms	.	.	.	.	.	.	.	.	.	.	.	ELCL_PCR_PARAM 5 3.0	-1	.	.	gyp.edf	RIGHT	3070	9069936	Full Trial Period	9066866	18	Trial: 18	9066866	75	¾íÖ½	ÓñÃ×	Êó±ê	f	f
gyp	.	.	.	.	.	.	.	.	.	.	8	.	.	.	false	true	Message: 0ms	.	.	.	.	.	.	.	.	.	.	.	!MODE RECORD CR 1000 2 0 R	0	.	.	gyp.edf	RIGHT	3070	9069936	Full Trial Period	9066866	18	Trial: 18	9066866	75	¾íÖ½	ÓñÃ×	Êó±ê	f	f
gyp	.	.	.	.	715	721	1	7	149.50	394.00	9	.	.	.	false	false	Message: 45ms	.	.	.	.	.	.	.	.	.	.	.	SYNCTIME	45	149.50	394.00	gyp.edf	RIGHT	3070	9069936	Full Trial Period	9066866	18	Trial: 18	9066866	75	¾íÖ½	ÓñÃ×	Êó±ê	f	f
gyp	.	.	.	.	.	.	.	.	.	.	10	.	.	.	false	false	Message: 944ms	18.53	58.83	315	1036	709.70	353.50	1	796.50	722	156.40	381.90	INVISIBLE_BOUNDARY[1]	944	.	.	gyp.edf	RIGHT	3070	9069936	Full Trial Period	9066866	18	Trial: 18	9066866	75	¾íÖ½	ÓñÃ×	Êó±ê	f	f
gyp	.	.	.	.	.	.	.	.	.	.	11	.	.	.	false	false	Message: 953ms	18.53	58.83	315	1036	709.70	353.50	1	796.50	722	156.40	381.90	SYNCTIME	953	.	.	gyp.edf	RIGHT	3070	9069936	Full Trial Period	9066866	18	Trial: 18	9066866	75	¾íÖ½	ÓñÃ×	Êó±ê	f	f
gyp	.	.	.	.	.	.	.	.	.	.	12	.	.	.	false	false	Message: 2127ms	2.85	9.51	300	2393	822.80	357.90	6	939.90	2094	737.90	357.30	INVISIBLE_BOUNDARY[2]	2127	.	.	gyp.edf	RIGHT	3070	9069936	Full Trial Period	9066866	18	Trial: 18	9066866	75	¾íÖ½	ÓñÃ×	Êó±ê	f	f
gyp	229	2363	2	2135	.	.	.	.	.	.	13	.	.	.	false	false	Message: 2137ms	2.85	9.51	300	2393	822.80	357.90	6	939.90	2094	737.90	357.30	SYNCTIME	2137	.	.	gyp.edf	RIGHT	3070	9069936	Full Trial Period	9066866	18	Trial: 18	9066866	75	¾íÖ½	ÓñÃ×	Êó±ê	f	f
gyp	.	.	.	.	545	3068	8	2524	885.30	364.80	14	.	.	.	false	false	Message: 3052ms	.	.	.	.	.	.	.	.	.	.	.	KEYBOARD	3052	885.30	364.80	gyp.edf	RIGHT	3070	9069936	Full Trial Period	9066866	18	Trial: 18	9066866	75	¾íÖ½	ÓñÃ×	Êó±ê	f	f
gyp	.	.	.	.	.	.	.	.	.	.	15	.	.	.	false	false	Message: 3114ms	.	.	.	.	.	.	.	.	.	.	.	TRIAL_RESULT 0	3114	.	.	gyp.edf	RIGHT	3070	9069936	Full Trial Period	9066866	18	Trial: 18	9066866	75	¾íÖ½	ÓñÃ×	Êó±ê	f	f
gyp	.	.	.	.	.	.	.	.	.	.	1	.	.	.	false	false	Message: -522ms	.	.	.	.	.	.	.	.	.	.	.	TRIALID 18	-522	.	.	gyp.edf	RIGHT	2419	9074026	Full Trial Period	9071607	19	Trial: 19	9071607	54	µÆÁý	ÂÝÃ±	ÌðÌðÈ¦	f	j
gyp	.	.	.	.	.	.	.	.	.	.	2	.	.	.	false	false	Message: -1ms	.	.	.	.	.	.	.	.	.	.	.	RECCFG CR 1000 2 0 R	-1	.	.	gyp.edf	RIGHT	2419	9074026	Full Trial Period	9071607	19	Trial: 19	9071607	54	µÆÁý	ÂÝÃ±	ÌðÌðÈ¦	f	j
gyp	.	.	.	.	.	.	.	.	.	.	3	.	.	.	false	false	Message: -1ms	.	.	.	.	.	.	.	.	.	.	.	ELCLCFG TOWER	-1	.	.	gyp.edf	RIGHT	2419	9074026	Full Trial Period	9071607	19	Trial: 19	9071607	54	µÆÁý	ÂÝÃ±	ÌðÌðÈ¦	f	j
gyp	.	.	.	.	.	.	.	.	.	.	4	.	.	.	false	false	Message: -1ms	.	.	.	.	.	.	.	.	.	.	.	GAZE_COORDS 0.00 0.00 1023.00 767.00	-1	.	.	gyp.edf	RIGHT	2419	9074026	Full Trial Period	9071607	19	Trial: 19	9071607	54	µÆÁý	ÂÝÃ±	ÌðÌðÈ¦	f	j
gyp	.	.	.	.	.	.	.	.	.	.	5	.	.	.	false	false	Message: -1ms	.	.	.	.	.	.	.	.	.	.	.	THRESHOLDS R 101 219	-1	.	.	gyp.edf	RIGHT	2419	9074026	Full Trial Period	9071607	19	Trial: 19	9071607	54	µÆÁý	ÂÝÃ±	ÌðÌðÈ¦	f	j
gyp	.	.	.	.	.	.	.	.	.	.	6	.	.	.	false	false	Message: -1ms	.	.	.	.	.	.	.	.	.	.	.	ELCL_PROC CENTROID (3)	-1	.	.	gyp.edf	RIGHT	2419	9074026	Full Trial Period	9071607	19	Trial: 19	9071607	54	µÆÁý	ÂÝÃ±	ÌðÌðÈ¦	f	j
gyp	.	.	.	.	.	.	.	.	.	.	7	.	.	.	false	false	Message: -1ms	.	.	.	.	.	.	.	.	.	.	.	ELCL_PCR_PARAM 5 3.0	-1	.	.	gyp.edf	RIGHT	2419	9074026	Full Trial Period	9071607	19	Trial: 19	9071607	54	µÆÁý	ÂÝÃ±	ÌðÌðÈ¦	f	j
gyp	.	.	.	.	.	.	.	.	.	.	8	.	.	.	false	true	Message: 0ms	.	.	.	.	.	.	.	.	.	.	.	!MODE RECORD CR 1000 2 0 R	0	.	.	gyp.edf	RIGHT	2419	9074026	Full Trial Period	9071607	19	Trial: 19	9071607	54	µÆÁý	ÂÝÃ±	ÌðÌðÈ¦	f	j
gyp	.	.	.	.	39	50	1	12	190.50	330.90	9	.	.	.	false	false	Message: 45ms	.	.	.	.	.	.	.	.	.	.	.	SYNCTIME	45	190.50	330.90	gyp.edf	RIGHT	2419	9074026	Full Trial Period	9071607	19	Trial: 19	9071607	54	µÆÁý	ÂÝÃ±	ÌðÌðÈ¦	f	j
gyp	.	.	.	.	.	.	.	.	.	.	10	.	.	.	false	false	Message: 1088ms	12.79	30.37	421	1460	547.80	346.40	5	590.50	1040	170.10	336.00	INVISIBLE_BOUNDARY[1]	1088	.	.	gyp.edf	RIGHT	2419	9074026	Full Trial Period	9071607	19	Trial: 19	9071607	54	µÆÁý	ÂÝÃ±	ÌðÌðÈ¦	f	j
gyp	.	.	.	.	.	.	.	.	.	.	11	.	.	.	false	false	Message: 1095ms	12.79	30.37	421	1460	547.80	346.40	5	590.50	1040	170.10	336.00	SYNCTIME	1095	.	.	gyp.edf	RIGHT	2419	9074026	Full Trial Period	9071607	19	Trial: 19	9071607	54	µÆÁý	ÂÝÃ±	ÌðÌðÈ¦	f	j
gyp	.	.	.	.	.	.	.	.	.	.	12	.	.	.	false	false	Message: 1144ms	12.79	30.37	421	1460	547.80	346.40	5	590.50	1040	170.10	336.00	INVISIBLE_BOUNDARY[2]	1144	.	.	gyp.edf	RIGHT	2419	9074026	Full Trial Period	9071607	19	Trial: 19	9071607	54	µÆÁý	ÂÝÃ±	ÌðÌðÈ¦	f	j
gyp	251	1395	1	1145	.	.	.	.	.	.	13	.	.	.	false	false	Message: 1152ms	12.79	30.37	421	1460	547.80	346.40	5	590.50	1040	170.10	336.00	SYNCTIME	1152	.	.	gyp.edf	RIGHT	2419	9074026	Full Trial Period	9071607	19	Trial: 19	9071607	54	µÆÁý	ÂÝÃ±	ÌðÌðÈ¦	f	j
gyp	.	.	.	.	641	2417	8	1777	884.50	372.30	14	[1]	2	RECTANGLE_INTERESTAREA	false	false	Message: 2400ms	.	.	.	.	.	.	.	.	.	.	.	KEYBOARD	2400	884.50	372.30	gyp.edf	RIGHT	2419	9074026	Full Trial Period	9071607	19	Trial: 19	9071607	54	µÆÁý	ÂÝÃ±	ÌðÌðÈ¦	f	j
gyp	.	.	.	.	.	.	.	.	.	.	15	.	.	.	false	false	Message: 2465ms	.	.	.	.	.	.	.	.	.	.	.	TRIAL_RESULT 0	2465	.	.	gyp.edf	RIGHT	2419	9074026	Full Trial Period	9071607	19	Trial: 19	9071607	54	µÆÁý	ÂÝÃ±	ÌðÌðÈ¦	f	j
gyp	.	.	.	.	.	.	.	.	.	.	1	.	.	.	false	false	Message: -16ms	.	.	.	.	.	.	.	.	.	.	.	TRIALID 19	-16	.	.	gyp.edf	RIGHT	2817	9078609	Full Trial Period	9075792	20	Trial: 20	9075792	10	öÏÓãË¿	Æ¤´ø	¾í³ß	j	j
gyp	.	.	.	.	.	.	.	.	.	.	2	.	.	.	false	false	Message: -1ms	.	.	.	.	.	.	.	.	.	.	.	RECCFG CR 1000 2 0 R	-1	.	.	gyp.edf	RIGHT	2817	9078609	Full Trial Period	9075792	20	Trial: 20	9075792	10	öÏÓãË¿	Æ¤´ø	¾í³ß	j	j
gyp	.	.	.	.	.	.	.	.	.	.	3	.	.	.	false	false	Message: -1ms	.	.	.	.	.	.	.	.	.	.	.	ELCLCFG TOWER	-1	.	.	gyp.edf	RIGHT	2817	9078609	Full Trial Period	9075792	20	Trial: 20	9075792	10	öÏÓãË¿	Æ¤´ø	¾í³ß	j	j
gyp	.	.	.	.	.	.	.	.	.	.	4	.	.	.	false	false	Message: -1ms	.	.	.	.	.	.	.	.	.	.	.	GAZE_COORDS 0.00 0.00 1023.00 767.00	-1	.	.	gyp.edf	RIGHT	2817	9078609	Full Trial Period	9075792	20	Trial: 20	9075792	10	öÏÓãË¿	Æ¤´ø	¾í³ß	j	j
gyp	.	.	.	.	.	.	.	.	.	.	5	.	.	.	false	false	Message: -1ms	.	.	.	.	.	.	.	.	.	.	.	THRESHOLDS R 101 219	-1	.	.	gyp.edf	RIGHT	2817	9078609	Full Trial Period	9075792	20	Trial: 20	9075792	10	öÏÓãË¿	Æ¤´ø	¾í³ß	j	j
gyp	.	.	.	.	.	.	.	.	.	.	6	.	.	.	false	false	Message: -1ms	.	.	.	.	.	.	.	.	.	.	.	ELCL_PROC CENTROID (3)	-1	.	.	gyp.edf	RIGHT	2817	9078609	Full Trial Period	9075792	20	Trial: 20	9075792	10	öÏÓãË¿	Æ¤´ø	¾í³ß	j	j
gyp	.	.	.	.	.	.	.	.	.	.	7	.	.	.	false	false	Message: -1ms	.	.	.	.	.	.	.	.	.	.	.	ELCL_PCR_PARAM 5 3.0	-1	.	.	gyp.edf	RIGHT	2817	9078609	Full Trial Period	9075792	20	Trial: 20	9075792	10	öÏÓãË¿	Æ¤´ø	¾í³ß	j	j
gyp	.	.	.	.	.	.	.	.	.	.	8	.	.	.	false	true	Message: 0ms	.	.	.	.	.	.	.	.	.	.	.	!MODE RECORD CR 1000 2 0 R	0	.	.	gyp.edf	RIGHT	2817	9078609	Full Trial Period	9075792	20	Trial: 20	9075792	10	öÏÓãË¿	Æ¤´ø	¾í³ß	j	j
gyp	.	.	.	.	614	620	1	7	163.40	369.10	9	.	.	.	false	false	Message: 43ms	.	.	.	.	.	.	.	.	.	.	.	SYNCTIME	43	163.40	369.10	gyp.edf	RIGHT	2817	9078609	Full Trial Period	9075792	20	Trial: 20	9075792	10	öÏÓãË¿	Æ¤´ø	¾í³ß	j	j
gyp	.	.	.	.	.	.	.	.	.	.	10	.	.	.	false	false	Message: 1247ms	1.16	25.23	46	1291	556.30	393.50	4	131.70	1246	542.30	363.20	INVISIBLE_BOUNDARY[1]	1247	.	.	gyp.edf	RIGHT	2817	9078609	Full Trial Period	9075792	20	Trial: 20	9075792	10	öÏÓãË¿	Æ¤´ø	¾í³ß	j	j
gyp	.	.	.	.	.	.	.	.	.	.	11	.	.	.	false	false	Message: 1250ms	1.16	25.23	46	1291	556.30	393.50	4	131.70	1246	542.30	363.20	SYNCTIME	1250	.	.	gyp.edf	RIGHT	2817	9078609	Full Trial Period	9075792	20	Trial: 20	9075792	10	öÏÓãË¿	Æ¤´ø	¾í³ß	j	j
gyp	.	.	.	.	772	2815	8	2044	879.50	383.70	12	[1]	2	RECTANGLE_INTERESTAREA	false	false	Message: 2080ms	.	.	.	.	.	.	.	.	.	.	.	INVISIBLE_BOUNDARY[2]	2080	879.50	383.70	gyp.edf	RIGHT	2817	9078609	Full Trial Period	9075792	20	Trial: 20	9075792	10	öÏÓãË¿	Æ¤´ø	¾í³ß	j	j
gyp	.	.	.	.	772	2815	8	2044	879.50	383.70	13	[1]	2	RECTANGLE_INTERESTAREA	false	false	Message: 2083ms	.	.	.	.	.	.	.	.	.	.	.	SYNCTIME	2083	879.50	383.70	gyp.edf	RIGHT	2817	9078609	Full Trial Period	9075792	20	Trial: 20	9075792	10	öÏÓãË¿	Æ¤´ø	¾í³ß	j	j
gyp	.	.	.	.	772	2815	8	2044	879.50	383.70	14	[1]	2	RECTANGLE_INTERESTAREA	false	false	Message: 2798ms	.	.	.	.	.	.	.	.	.	.	.	KEYBOARD	2798	879.50	383.70	gyp.edf	RIGHT	2817	9078609	Full Trial Period	9075792	20	Trial: 20	9075792	10	öÏÓãË¿	Æ¤´ø	¾í³ß	j	j
gyp	.	.	.	.	.	.	.	.	.	.	15	.	.	.	false	false	Message: 2864ms	.	.	.	.	.	.	.	.	.	.	.	TRIAL_RESULT 0	2864	.	.	gyp.edf	RIGHT	2817	9078609	Full Trial Period	9075792	20	Trial: 20	9075792	10	öÏÓãË¿	Æ¤´ø	¾í³ß	j	j
gyp	.	.	.	.	.	.	.	.	.	.	1	.	.	.	false	false	Message: -15ms	.	.	.	.	.	.	.	.	.	.	.	TRIALID 20	-15	.	.	gyp.edf	RIGHT	3435	9083626	Full Trial Period	9080191	21	Trial: 21	9080191	64	À¯±Ê	·çÉÈ	°ô°ôÌÇ	j	j
gyp	.	.	.	.	.	.	.	.	.	.	2	.	.	.	false	false	Message: -1ms	.	.	.	.	.	.	.	.	.	.	.	RECCFG CR 1000 2 0 R	-1	.	.	gyp.edf	RIGHT	3435	9083626	Full Trial Period	9080191	21	Trial: 21	9080191	64	À¯±Ê	·çÉÈ	°ô°ôÌÇ	j	j
gyp	.	.	.	.	.	.	.	.	.	.	3	.	.	.	false	false	Message: -1ms	.	.	.	.	.	.	.	.	.	.	.	ELCLCFG TOWER	-1	.	.	gyp.edf	RIGHT	3435	9083626	Full Trial Period	9080191	21	Trial: 21	9080191	64	À¯±Ê	·çÉÈ	°ô°ôÌÇ	j	j
gyp	.	.	.	.	.	.	.	.	.	.	4	.	.	.	false	false	Message: -1ms	.	.	.	.	.	.	.	.	.	.	.	GAZE_COORDS 0.00 0.00 1023.00 767.00	-1	.	.	gyp.edf	RIGHT	3435	9083626	Full Trial Period	9080191	21	Trial: 21	9080191	64	À¯±Ê	·çÉÈ	°ô°ôÌÇ	j	j
gyp	.	.	.	.	.	.	.	.	.	.	5	.	.	.	false	false	Message: -1ms	.	.	.	.	.	.	.	.	.	.	.	THRESHOLDS R 101 219	-1	.	.	gyp.edf	RIGHT	3435	9083626	Full Trial Period	9080191	21	Trial: 21	9080191	64	À¯±Ê	·çÉÈ	°ô°ôÌÇ	j	j
gyp	.	.	.	.	.	.	.	.	.	.	6	.	.	.	false	false	Message: -1ms	.	.	.	.	.	.	.	.	.	.	.	ELCL_PROC CENTROID (3)	-1	.	.	gyp.edf	RIGHT	3435	9083626	Full Trial Period	9080191	21	Trial: 21	9080191	64	À¯±Ê	·çÉÈ	°ô°ôÌÇ	j	j
gyp	.	.	.	.	.	.	.	.	.	.	7	.	.	.	false	false	Message: -1ms	.	.	.	.	.	.	.	.	.	.	.	ELCL_PCR_PARAM 5 3.0	-1	.	.	gyp.edf	RIGHT	3435	9083626	Full Trial Period	9080191	21	Trial: 21	9080191	64	À¯±Ê	·çÉÈ	°ô°ôÌÇ	j	j
gyp	.	.	.	.	.	.	.	.	.	.	8	.	.	.	false	true	Message: 0ms	.	.	.	.	.	.	.	.	.	.	.	!MODE RECORD CR 1000 2 0 R	0	.	.	gyp.edf	RIGHT	3435	9083626	Full Trial Period	9080191	21	Trial: 21	9080191	64	À¯±Ê	·çÉÈ	°ô°ôÌÇ	j	j
gyp	.	.	.	.	323	329	1	7	133.10	395.40	9	.	.	.	false	false	Message: 51ms	.	.	.	.	.	.	.	.	.	.	.	SYNCTIME	51	133.10	395.40	gyp.edf	RIGHT	3435	9083626	Full Trial Period	9080191	21	Trial: 21	9080191	64	À¯±Ê	·çÉÈ	°ô°ôÌÇ	j	j
gyp	.	.	.	.	.	.	.	.	.	.	10	.	.	.	false	false	Message: 1302ms	1.12	4.14	270	1548	479.20	332.00	4	1084.10	1279	491.70	361.40	INVISIBLE_BOUNDARY[1]	1302	.	.	gyp.edf	RIGHT	3435	9083626	Full Trial Period	9080191	21	Trial: 21	9080191	64	À¯±Ê	·çÉÈ	°ô°ôÌÇ	j	j
gyp	.	.	.	.	.	.	.	.	.	.	11	.	.	.	false	false	Message: 1309ms	1.12	4.14	270	1548	479.20	332.00	4	1084.10	1279	491.70	361.40	SYNCTIME	1309	.	.	gyp.edf	RIGHT	3435	9083626	Full Trial Period	9080191	21	Trial: 21	9080191	64	À¯±Ê	·çÉÈ	°ô°ôÌÇ	j	j
gyp	.	.	.	.	.	.	.	.	.	.	12	.	.	.	false	false	Message: 2502ms	5.96	124.24	48	2539	993.10	368.60	7	176.60	2492	810.10	379.80	INVISIBLE_BOUNDARY[2]	2502	.	.	gyp.edf	RIGHT	3435	9083626	Full Trial Period	9080191	21	Trial: 21	9080191	64	À¯±Ê	·çÉÈ	°ô°ôÌÇ	j	j
gyp	.	.	.	.	.	.	.	.	.	.	13	.	.	.	false	false	Message: 2509ms	5.96	124.24	48	2539	993.10	368.60	7	176.60	2492	810.10	379.80	SYNCTIME	2509	.	.	gyp.edf	RIGHT	3435	9083626	Full Trial Period	9080191	21	Trial: 21	9080191	64	À¯±Ê	·çÉÈ	°ô°ôÌÇ	j	j
gyp	.	.	.	.	696	3433	9	2738	881.80	381.70	14	[1]	2	RECTANGLE_INTERESTAREA	false	false	Message: 3416ms	.	.	.	.	.	.	.	.	.	.	.	KEYBOARD	3416	881.80	381.70	gyp.edf	RIGHT	3435	9083626	Full Trial Period	9080191	21	Trial: 21	9080191	64	À¯±Ê	·çÉÈ	°ô°ôÌÇ	j	j
gyp	.	.	.	.	.	.	.	.	.	.	15	.	.	.	false	false	Message: 3480ms	.	.	.	.	.	.	.	.	.	.	.	TRIAL_RESULT 0	3480	.	.	gyp.edf	RIGHT	3435	9083626	Full Trial Period	9080191	21	Trial: 21	9080191	64	À¯±Ê	·çÉÈ	°ô°ôÌÇ	j	j
gyp	.	.	.	.	.	.	.	.	.	.	1	.	.	.	false	false	Message: -17ms	.	.	.	.	.	.	.	.	.	.	.	TRIALID 21	-17	.	.	gyp.edf	RIGHT	3414	9090522	Full Trial Period	9087108	22	Trial: 22	9087108	146	·çóÝ	Êó±ê	Ã«½í	f	f
gyp	.	.	.	.	.	.	.	.	.	.	2	.	.	.	false	false	Message: -1ms	.	.	.	.	.	.	.	.	.	.	.	RECCFG CR 1000 2 0 R	-1	.	.	gyp.edf	RIGHT	3414	9090522	Full Trial Period	9087108	22	Trial: 22	9087108	146	·çóÝ	Êó±ê	Ã«½í	f	f
gyp	.	.	.	.	.	.	.	.	.	.	3	.	.	.	false	false	Message: -1ms	.	.	.	.	.	.	.	.	.	.	.	ELCLCFG TOWER	-1	.	.	gyp.edf	RIGHT	3414	9090522	Full Trial Period	9087108	22	Trial: 22	9087108	146	·çóÝ	Êó±ê	Ã«½í	f	f
gyp	.	.	.	.	.	.	.	.	.	.	4	.	.	.	false	false	Message: -1ms	.	.	.	.	.	.	.	.	.	.	.	GAZE_COORDS 0.00 0.00 1023.00 767.00	-1	.	.	gyp.edf	RIGHT	3414	9090522	Full Trial Period	9087108	22	Trial: 22	9087108	146	·çóÝ	Êó±ê	Ã«½í	f	f
gyp	.	.	.	.	.	.	.	.	.	.	5	.	.	.	false	false	Message: -1ms	.	.	.	.	.	.	.	.	.	.	.	THRESHOLDS R 101 219	-1	.	.	gyp.edf	RIGHT	3414	9090522	Full Trial Period	9087108	22	Trial: 22	9087108	146	·çóÝ	Êó±ê	Ã«½í	f	f
gyp	.	.	.	.	.	.	.	.	.	.	6	.	.	.	false	false	Message: -1ms	.	.	.	.	.	.	.	.	.	.	.	ELCL_PROC CENTROID (3)	-1	.	.	gyp.edf	RIGHT	3414	9090522	Full Trial Period	9087108	22	Trial: 22	9087108	146	·çóÝ	Êó±ê	Ã«½í	f	f
gyp	.	.	.	.	.	.	.	.	.	.	7	.	.	.	false	false	Message: -1ms	.	.	.	.	.	.	.	.	.	.	.	ELCL_PCR_PARAM 5 3.0	-1	.	.	gyp.edf	RIGHT	3414	9090522	Full Trial Period	9087108	22	Trial: 22	9087108	146	·çóÝ	Êó±ê	Ã«½í	f	f
gyp	.	.	.	.	.	.	.	.	.	.	8	.	.	.	false	true	Message: 0ms	.	.	.	.	.	.	.	.	.	.	.	!MODE RECORD CR 1000 2 0 R	0	.	.	gyp.edf	RIGHT	3414	9090522	Full Trial Period	9087108	22	Trial: 22	9087108	146	·çóÝ	Êó±ê	Ã«½í	f	f
gyp	.	.	.	.	395	401	1	7	144.90	390.70	9	.	.	.	false	false	Message: 41ms	.	.	.	.	.	.	.	.	.	.	.	SYNCTIME	41	144.90	390.70	gyp.edf	RIGHT	3414	9090522	Full Trial Period	9087108	22	Trial: 22	9087108	146	·çóÝ	Êó±ê	Ã«½í	f	f
gyp	.	.	.	.	.	.	.	.	.	.	10	.	.	.	false	false	Message: 448ms	12.34	169.10	73	474	511.00	386.70	1	242.50	402	143.20	392.70	INVISIBLE_BOUNDARY[1]	448	.	.	gyp.edf	RIGHT	3414	9090522	Full Trial Period	9087108	22	Trial: 22	9087108	146	·çóÝ	Êó±ê	Ã«½í	f	f
gyp	.	.	.	.	.	.	.	.	.	.	11	.	.	.	false	false	Message: 458ms	12.34	169.10	73	474	511.00	386.70	1	242.50	402	143.20	392.70	SYNCTIME	458	.	.	gyp.edf	RIGHT	3414	9090522	Full Trial Period	9087108	22	Trial: 22	9087108	146	·çóÝ	Êó±ê	Ã«½í	f	f
gyp	.	.	.	.	.	.	.	.	.	.	12	.	.	.	false	false	Message: 2273ms	2.31	8.70	265	2336	868.80	326.40	5	1152.80	2072	925.60	366.10	INVISIBLE_BOUNDARY[2]	2273	.	.	gyp.edf	RIGHT	3414	9090522	Full Trial Period	9087108	22	Trial: 22	9087108	146	·çóÝ	Êó±ê	Ã«½í	f	f
gyp	.	.	.	.	.	.	.	.	.	.	13	.	.	.	false	false	Message: 2283ms	2.31	8.70	265	2336	868.80	326.40	5	1152.80	2072	925.60	366.10	SYNCTIME	2283	.	.	gyp.edf	RIGHT	3414	9090522	Full Trial Period	9087108	22	Trial: 22	9087108	146	·çóÝ	Êó±ê	Ã«½í	f	f
gyp	.	.	.	.	1076	3412	6	2337	865.40	358.70	14	.	.	.	false	false	Message: 3396ms	.	.	.	.	.	.	.	.	.	.	.	KEYBOARD	3396	865.40	358.70	gyp.edf	RIGHT	3414	9090522	Full Trial Period	9087108	22	Trial: 22	9087108	146	·çóÝ	Êó±ê	Ã«½í	f	f
gyp	.	.	.	.	.	.	.	.	.	.	15	.	.	.	false	false	Message: 3465ms	.	.	.	.	.	.	.	.	.	.	.	TRIAL_RESULT 0	3465	.	.	gyp.edf	RIGHT	3414	9090522	Full Trial Period	9087108	22	Trial: 22	9087108	146	·çóÝ	Êó±ê	Ã«½í	f	f
gyp	.	.	.	.	.	.	.	.	.	.	1	.	.	.	false	false	Message: -18ms	.	.	.	.	.	.	.	.	.	.	.	TRIALID 22	-18	.	.	gyp.edf	RIGHT	3295	9095778	Full Trial Period	9092483	23	Trial: 23	9092483	125	ÕíÍ·	ÇÉ¿ËÁ¦	¸Ö±Ê	f	f
gyp	.	.	.	.	.	.	.	.	.	.	2	.	.	.	false	false	Message: -1ms	.	.	.	.	.	.	.	.	.	.	.	RECCFG CR 1000 2 0 R	-1	.	.	gyp.edf	RIGHT	3295	9095778	Full Trial Period	9092483	23	Trial: 23	9092483	125	ÕíÍ·	ÇÉ¿ËÁ¦	¸Ö±Ê	f	f
gyp	.	.	.	.	.	.	.	.	.	.	3	.	.	.	false	false	Message: -1ms	.	.	.	.	.	.	.	.	.	.	.	ELCLCFG TOWER	-1	.	.	gyp.edf	RIGHT	3295	9095778	Full Trial Period	9092483	23	Trial: 23	9092483	125	ÕíÍ·	ÇÉ¿ËÁ¦	¸Ö±Ê	f	f
gyp	.	.	.	.	.	.	.	.	.	.	4	.	.	.	false	false	Message: -1ms	.	.	.	.	.	.	.	.	.	.	.	GAZE_COORDS 0.00 0.00 1023.00 767.00	-1	.	.	gyp.edf	RIGHT	3295	9095778	Full Trial Period	9092483	23	Trial: 23	9092483	125	ÕíÍ·	ÇÉ¿ËÁ¦	¸Ö±Ê	f	f
gyp	.	.	.	.	.	.	.	.	.	.	5	.	.	.	false	false	Message: -1ms	.	.	.	.	.	.	.	.	.	.	.	THRESHOLDS R 101 219	-1	.	.	gyp.edf	RIGHT	3295	9095778	Full Trial Period	9092483	23	Trial: 23	9092483	125	ÕíÍ·	ÇÉ¿ËÁ¦	¸Ö±Ê	f	f
gyp	.	.	.	.	.	.	.	.	.	.	6	.	.	.	false	false	Message: -1ms	.	.	.	.	.	.	.	.	.	.	.	ELCL_PROC CENTROID (3)	-1	.	.	gyp.edf	RIGHT	3295	9095778	Full Trial Period	9092483	23	Trial: 23	9092483	125	ÕíÍ·	ÇÉ¿ËÁ¦	¸Ö±Ê	f	f
gyp	.	.	.	.	.	.	.	.	.	.	7	.	.	.	false	false	Message: -1ms	.	.	.	.	.	.	.	.	.	.	.	ELCL_PCR_PARAM 5 3.0	-1	.	.	gyp.edf	RIGHT	3295	9095778	Full Trial Period	9092483	23	Trial: 23	9092483	125	ÕíÍ·	ÇÉ¿ËÁ¦	¸Ö±Ê	f	f
gyp	.	.	.	.	.	.	.	.	.	.	8	.	.	.	false	true	Message: 0ms	.	.	.	.	.	.	.	.	.	.	.	!MODE RECORD CR 1000 2 0 R	0	.	.	gyp.edf	RIGHT	3295	9095778	Full Trial Period	9092483	23	Trial: 23	9092483	125	ÕíÍ·	ÇÉ¿ËÁ¦	¸Ö±Ê	f	f
gyp	.	.	.	.	183	197	1	15	185.40	354.80	9	.	.	.	false	false	Message: 40ms	.	.	.	.	.	.	.	.	.	.	.	SYNCTIME	40	185.40	354.80	gyp.edf	RIGHT	3295	9095778	Full Trial Period	9092483	23	Trial: 23	9092483	125	ÕíÍ·	ÇÉ¿ËÁ¦	¸Ö±Ê	f	f
gyp	.	.	.	.	.	.	.	.	.	.	10	.	.	.	false	false	Message: 1279ms	2.38	7.94	300	1546	507.20	340.30	7	912.40	1247	438.80	349.00	INVISIBLE_BOUNDARY[1]	1279	.	.	gyp.edf	RIGHT	3295	9095778	Full Trial Period	9092483	23	Trial: 23	9092483	125	ÕíÍ·	ÇÉ¿ËÁ¦	¸Ö±Ê	f	f
gyp	162	1450	1	1289	.	.	.	.	.	.	11	.	.	.	false	false	Message: 1290ms	2.38	7.94	300	1546	507.20	340.30	7	912.40	1247	438.80	349.00	SYNCTIME	1290	.	.	gyp.edf	RIGHT	3295	9095778	Full Trial Period	9092483	23	Trial: 23	9092483	125	ÕíÍ·	ÇÉ¿ËÁ¦	¸Ö±Ê	f	f
gyp	283	2387	2	2105	.	.	.	.	.	.	12	.	.	.	false	false	Message: 2342ms	12.32	36.78	335	2396	891.20	546.00	9	681.30	2062	561.30	376.20	INVISIBLE_BOUNDARY[2]	2342	.	.	gyp.edf	RIGHT	3295	9095778	Full Trial Period	9092483	23	Trial: 23	9092483	125	ÕíÍ·	ÇÉ¿ËÁ¦	¸Ö±Ê	f	f
gyp	283	2387	2	2105	.	.	.	.	.	.	13	.	.	.	false	false	Message: 2348ms	12.32	36.78	335	2396	891.20	546.00	9	681.30	2062	561.30	376.20	SYNCTIME	2348	.	.	gyp.edf	RIGHT	3295	9095778	Full Trial Period	9092483	23	Trial: 23	9092483	125	ÕíÍ·	ÇÉ¿ËÁ¦	¸Ö±Ê	f	f
gyp	.	.	.	.	836	3293	11	2458	865.40	373.80	14	[1]	2	RECTANGLE_INTERESTAREA	false	false	Message: 3276ms	.	.	.	.	.	.	.	.	.	.	.	KEYBOARD	3276	865.40	373.80	gyp.edf	RIGHT	3295	9095778	Full Trial Period	9092483	23	Trial: 23	9092483	125	ÕíÍ·	ÇÉ¿ËÁ¦	¸Ö±Ê	f	f
gyp	.	.	.	.	.	.	.	.	.	.	15	.	.	.	false	false	Message: 3342ms	.	.	.	.	.	.	.	.	.	.	.	TRIAL_RESULT 0	3342	.	.	gyp.edf	RIGHT	3295	9095778	Full Trial Period	9092483	23	Trial: 23	9092483	125	ÕíÍ·	ÇÉ¿ËÁ¦	¸Ö±Ê	f	f
gyp	.	.	.	.	.	.	.	.	.	.	1	.	.	.	false	false	Message: -16ms	.	.	.	.	.	.	.	.	.	.	.	TRIALID 23	-16	.	.	gyp.edf	RIGHT	2208	9099747	Full Trial Period	9097539	24	Trial: 24	9097539	17	ÁïÁïÇò	·Éµú	ÅûÈø	f	j
gyp	.	.	.	.	.	.	.	.	.	.	2	.	.	.	false	false	Message: -1ms	.	.	.	.	.	.	.	.	.	.	.	RECCFG CR 1000 2 0 R	-1	.	.	gyp.edf	RIGHT	2208	9099747	Full Trial Period	9097539	24	Trial: 24	9097539	17	ÁïÁïÇò	·Éµú	ÅûÈø	f	j
gyp	.	.	.	.	.	.	.	.	.	.	3	.	.	.	false	false	Message: -1ms	.	.	.	.	.	.	.	.	.	.	.	ELCLCFG TOWER	-1	.	.	gyp.edf	RIGHT	2208	9099747	Full Trial Period	9097539	24	Trial: 24	9097539	17	ÁïÁïÇò	·Éµú	ÅûÈø	f	j
gyp	.	.	.	.	.	.	.	.	.	.	4	.	.	.	false	false	Message: -1ms	.	.	.	.	.	.	.	.	.	.	.	GAZE_COORDS 0.00 0.00 1023.00 767.00	-1	.	.	gyp.edf	RIGHT	2208	9099747	Full Trial Period	9097539	24	Trial: 24	9097539	17	ÁïÁïÇò	·Éµú	ÅûÈø	f	j
gyp	.	.	.	.	.	.	.	.	.	.	5	.	.	.	false	false	Message: -1ms	.	.	.	.	.	.	.	.	.	.	.	THRESHOLDS R 101 219	-1	.	.	gyp.edf	RIGHT	2208	9099747	Full Trial Period	9097539	24	Trial: 24	9097539	17	ÁïÁïÇò	·Éµú	ÅûÈø	f	j
gyp	.	.	.	.	.	.	.	.	.	.	6	.	.	.	false	false	Message: -1ms	.	.	.	.	.	.	.	.	.	.	.	ELCL_PROC CENTROID (3)	-1	.	.	gyp.edf	RIGHT	2208	9099747	Full Trial Period	9097539	24	Trial: 24	9097539	17	ÁïÁïÇò	·Éµú	ÅûÈø	f	j
gyp	.	.	.	.	.	.	.	.	.	.	7	.	.	.	false	false	Message: -1ms	.	.	.	.	.	.	.	.	.	.	.	ELCL_PCR_PARAM 5 3.0	-1	.	.	gyp.edf	RIGHT	2208	9099747	Full Trial Period	9097539	24	Trial: 24	9097539	17	ÁïÁïÇò	·Éµú	ÅûÈø	f	j
gyp	.	.	.	.	.	.	.	.	.	.	8	.	.	.	false	true	Message: 0ms	.	.	.	.	.	.	.	.	.	.	.	!MODE RECORD CR 1000 2 0 R	0	.	.	gyp.edf	RIGHT	2208	9099747	Full Trial Period	9097539	24	Trial: 24	9097539	17	ÁïÁïÇò	·Éµú	ÅûÈø	f	j
gyp	.	.	.	.	.	.	.	.	.	.	9	.	.	.	false	false	Message: 42ms	.	.	.	.	.	.	.	.	.	.	.	SYNCTIME	42	.	.	gyp.edf	RIGHT	2208	9099747	Full Trial Period	9097539	24	Trial: 24	9097539	17	ÁïÁïÇò	·Éµú	ÅûÈø	f	j
gyp	.	.	.	.	.	.	.	.	.	.	10	.	.	.	false	false	Message: 812ms	14.67	156.06	94	848	568.70	468.20	3	323.20	755	151.00	337.30	INVISIBLE_BOUNDARY[1]	812	.	.	gyp.edf	RIGHT	2208	9099747	Full Trial Period	9097539	24	Trial: 24	9097539	17	ÁïÁïÇò	·Éµú	ÅûÈø	f	j
gyp	.	.	.	.	.	.	.	.	.	.	11	.	.	.	false	false	Message: 816ms	14.67	156.06	94	848	568.70	468.20	3	323.20	755	151.00	337.30	SYNCTIME	816	.	.	gyp.edf	RIGHT	2208	9099747	Full Trial Period	9097539	24	Trial: 24	9097539	17	ÁïÁïÇò	·Éµú	ÅûÈø	f	j
gyp	.	.	.	.	572	2155	8	1584	890.30	377.30	12	[1]	2	RECTANGLE_INTERESTAREA	false	false	Message: 1785ms	.	.	.	.	.	.	.	.	.	.	.	INVISIBLE_BOUNDARY[2]	1785	890.30	377.30	gyp.edf	RIGHT	2208	9099747	Full Trial Period	9097539	24	Trial: 24	9097539	17	ÁïÁïÇò	·Éµú	ÅûÈø	f	j
gyp	.	.	.	.	572	2155	8	1584	890.30	377.30	13	[1]	2	RECTANGLE_INTERESTAREA	false	false	Message: 1791ms	.	.	.	.	.	.	.	.	.	.	.	SYNCTIME	1791	890.30	377.30	gyp.edf	RIGHT	2208	9099747	Full Trial Period	9097539	24	Trial: 24	9097539	17	ÁïÁïÇò	·Éµú	ÅûÈø	f	j
gyp	.	.	.	.	38	2206	9	2169	858.20	377.60	14	[1]	2	RECTANGLE_INTERESTAREA	false	false	Message: 2189ms	.	.	.	.	.	.	.	.	.	.	.	KEYBOARD	2189	858.20	377.60	gyp.edf	RIGHT	2208	9099747	Full Trial Period	9097539	24	Trial: 24	9097539	17	ÁïÁïÇò	·Éµú	ÅûÈø	f	j
gyp	.	.	.	.	.	.	.	.	.	.	15	.	.	.	false	false	Message: 2252ms	.	.	.	.	.	.	.	.	.	.	.	TRIAL_RESULT 0	2252	.	.	gyp.edf	RIGHT	2208	9099747	Full Trial Period	9097539	24	Trial: 24	9097539	17	ÁïÁïÇò	·Éµú	ÅûÈø	f	j
gyp	.	.	.	.	.	.	.	.	.	.	1	.	.	.	false	false	Message: -15ms	.	.	.	.	.	.	.	.	.	.	.	TRIALID 24	-15	.	.	gyp.edf	RIGHT	3067	9104346	Full Trial Period	9101279	25	Trial: 25	9101279	6	¼¦µ°	²ÍÅÌ	Ì«Ñô	f	j
gyp	.	.	.	.	.	.	.	.	.	.	2	.	.	.	false	false	Message: -1ms	.	.	.	.	.	.	.	.	.	.	.	RECCFG CR 1000 2 0 R	-1	.	.	gyp.edf	RIGHT	3067	9104346	Full Trial Period	9101279	25	Trial: 25	9101279	6	¼¦µ°	²ÍÅÌ	Ì«Ñô	f	j
gyp	.	.	.	.	.	.	.	.	.	.	3	.	.	.	false	false	Message: -1ms	.	.	.	.	.	.	.	.	.	.	.	ELCLCFG TOWER	-1	.	.	gyp.edf	RIGHT	3067	9104346	Full Trial Period	9101279	25	Trial: 25	9101279	6	¼¦µ°	²ÍÅÌ	Ì«Ñô	f	j
gyp	.	.	.	.	.	.	.	.	.	.	4	.	.	.	false	false	Message: -1ms	.	.	.	.	.	.	.	.	.	.	.	GAZE_COORDS 0.00 0.00 1023.00 767.00	-1	.	.	gyp.edf	RIGHT	3067	9104346	Full Trial Period	9101279	25	Trial: 25	9101279	6	¼¦µ°	²ÍÅÌ	Ì«Ñô	f	j
gyp	.	.	.	.	.	.	.	.	.	.	5	.	.	.	false	false	Message: -1ms	.	.	.	.	.	.	.	.	.	.	.	THRESHOLDS R 101 219	-1	.	.	gyp.edf	RIGHT	3067	9104346	Full Trial Period	9101279	25	Trial: 25	9101279	6	¼¦µ°	²ÍÅÌ	Ì«Ñô	f	j
gyp	.	.	.	.	.	.	.	.	.	.	6	.	.	.	false	false	Message: -1ms	.	.	.	.	.	.	.	.	.	.	.	ELCL_PROC CENTROID (3)	-1	.	.	gyp.edf	RIGHT	3067	9104346	Full Trial Period	9101279	25	Trial: 25	9101279	6	¼¦µ°	²ÍÅÌ	Ì«Ñô	f	j
gyp	.	.	.	.	.	.	.	.	.	.	7	.	.	.	false	false	Message: -1ms	.	.	.	.	.	.	.	.	.	.	.	ELCL_PCR_PARAM 5 3.0	-1	.	.	gyp.edf	RIGHT	3067	9104346	Full Trial Period	9101279	25	Trial: 25	9101279	6	¼¦µ°	²ÍÅÌ	Ì«Ñô	f	j
gyp	.	.	.	.	.	.	.	.	.	.	8	.	.	.	false	true	Message: 0ms	.	.	.	.	.	.	.	.	.	.	.	!MODE RECORD CR 1000 2 0 R	0	.	.	gyp.edf	RIGHT	3067	9104346	Full Trial Period	9101279	25	Trial: 25	9101279	6	¼¦µ°	²ÍÅÌ	Ì«Ñô	f	j
gyp	.	.	.	.	90	96	1	7	150.40	341.20	9	.	.	.	false	false	Message: 43ms	.	.	.	.	.	.	.	.	.	.	.	SYNCTIME	43	150.40	341.20	gyp.edf	RIGHT	3067	9104346	Full Trial Period	9101279	25	Trial: 25	9101279	6	¼¦µ°	²ÍÅÌ	Ì«Ñô	f	j
gyp	.	.	.	.	198	776	4	579	593.00	354.20	10	.	.	.	false	false	Message: 585ms	.	.	.	.	.	.	.	.	.	.	.	INVISIBLE_BOUNDARY[1]	585	593.00	354.20	gyp.edf	RIGHT	3067	9104346	Full Trial Period	9101279	25	Trial: 25	9101279	6	¼¦µ°	²ÍÅÌ	Ì«Ñô	f	j
gyp	.	.	.	.	198	776	4	579	593.00	354.20	11	.	.	.	false	false	Message: 592ms	.	.	.	.	.	.	.	.	.	.	.	SYNCTIME	592	593.00	354.20	gyp.edf	RIGHT	3067	9104346	Full Trial Period	9101279	25	Trial: 25	9101279	6	¼¦µ°	²ÍÅÌ	Ì«Ñô	f	j
gyp	.	.	.	.	.	.	.	.	.	.	12	.	.	.	false	false	Message: 2268ms	0.83	2.65	315	2545	824.60	357.80	9	1039.70	2231	803.20	370.30	INVISIBLE_BOUNDARY[2]	2268	.	.	gyp.edf	RIGHT	3067	9104346	Full Trial Period	9101279	25	Trial: 25	9101279	6	¼¦µ°	²ÍÅÌ	Ì«Ñô	f	j
gyp	222	2490	1	2269	.	.	.	.	.	.	13	.	.	.	false	false	Message: 2276ms	0.83	2.65	315	2545	824.60	357.80	9	1039.70	2231	803.20	370.30	SYNCTIME	2276	.	.	gyp.edf	RIGHT	3067	9104346	Full Trial Period	9101279	25	Trial: 25	9101279	6	¼¦µ°	²ÍÅÌ	Ì«Ñô	f	j
gyp	.	.	.	.	388	3065	11	2678	885.30	374.60	14	[1]	2	RECTANGLE_INTERESTAREA	false	false	Message: 3049ms	.	.	.	.	.	.	.	.	.	.	.	KEYBOARD	3049	885.30	374.60	gyp.edf	RIGHT	3067	9104346	Full Trial Period	9101279	25	Trial: 25	9101279	6	¼¦µ°	²ÍÅÌ	Ì«Ñô	f	j
gyp	.	.	.	.	.	.	.	.	.	.	15	.	.	.	false	false	Message: 3100ms	.	.	.	.	.	.	.	.	.	.	.	TRIAL_RESULT 0	3100	.	.	gyp.edf	RIGHT	3067	9104346	Full Trial Period	9101279	25	Trial: 25	9101279	6	¼¦µ°	²ÍÅÌ	Ì«Ñô	f	j
gyp	.	.	.	.	.	.	.	.	.	.	1	.	.	.	false	false	Message: -15ms	.	.	.	.	.	.	.	.	.	.	.	TRIALID 25	-15	.	.	gyp.edf	RIGHT	3861	9109556	Full Trial Period	9105695	26	Trial: 26	9105695	66	°ô°ôÌÇ	·çÉÈ	ÂÝÐý½°	j	j
gyp	.	.	.	.	.	.	.	.	.	.	2	.	.	.	false	false	Message: -1ms	.	.	.	.	.	.	.	.	.	.	.	RECCFG CR 1000 2 0 R	-1	.	.	gyp.edf	RIGHT	3861	9109556	Full Trial Period	9105695	26	Trial: 26	9105695	66	°ô°ôÌÇ	·çÉÈ	ÂÝÐý½°	j	j
gyp	.	.	.	.	.	.	.	.	.	.	3	.	.	.	false	false	Message: -1ms	.	.	.	.	.	.	.	.	.	.	.	ELCLCFG TOWER	-1	.	.	gyp.edf	RIGHT	3861	9109556	Full Trial Period	9105695	26	Trial: 26	9105695	66	°ô°ôÌÇ	·çÉÈ	ÂÝÐý½°	j	j
gyp	.	.	.	.	.	.	.	.	.	.	4	.	.	.	false	false	Message: -1ms	.	.	.	.	.	.	.	.	.	.	.	GAZE_COORDS 0.00 0.00 1023.00 767.00	-1	.	.	gyp.edf	RIGHT	3861	9109556	Full Trial Period	9105695	26	Trial: 26	9105695	66	°ô°ôÌÇ	·çÉÈ	ÂÝÐý½°	j	j
gyp	.	.	.	.	.	.	.	.	.	.	5	.	.	.	false	false	Message: -1ms	.	.	.	.	.	.	.	.	.	.	.	THRESHOLDS R 101 219	-1	.	.	gyp.edf	RIGHT	3861	9109556	Full Trial Period	9105695	26	Trial: 26	9105695	66	°ô°ôÌÇ	·çÉÈ	ÂÝÐý½°	j	j
gyp	.	.	.	.	.	.	.	.	.	.	6	.	.	.	false	false	Message: -1ms	.	.	.	.	.	.	.	.	.	.	.	ELCL_PROC CENTROID (3)	-1	.	.	gyp.edf	RIGHT	3861	9109556	Full Trial Period	9105695	26	Trial: 26	9105695	66	°ô°ôÌÇ	·çÉÈ	ÂÝÐý½°	j	j
gyp	.	.	.	.	.	.	.	.	.	.	7	.	.	.	false	false	Message: -1ms	.	.	.	.	.	.	.	.	.	.	.	ELCL_PCR_PARAM 5 3.0	-1	.	.	gyp.edf	RIGHT	3861	9109556	Full Trial Period	9105695	26	Trial: 26	9105695	66	°ô°ôÌÇ	·çÉÈ	ÂÝÐý½°	j	j
gyp	.	.	.	.	.	.	.	.	.	.	8	.	.	.	false	true	Message: 0ms	.	.	.	.	.	.	.	.	.	.	.	!MODE RECORD CR 1000 2 0 R	0	.	.	gyp.edf	RIGHT	3861	9109556	Full Trial Period	9105695	26	Trial: 26	9105695	66	°ô°ôÌÇ	·çÉÈ	ÂÝÐý½°	j	j
gyp	141	182	1	42	.	.	.	.	.	.	9	.	.	.	false	false	Message: 42ms	.	.	.	.	.	.	.	.	.	.	.	SYNCTIME	42	.	.	gyp.edf	RIGHT	3861	9109556	Full Trial Period	9105695	26	Trial: 26	9105695	66	°ô°ôÌÇ	·çÉÈ	ÂÝÐý½°	j	j
gyp	.	.	.	.	.	.	.	.	.	.	10	.	.	.	false	false	Message: 1326ms	16.07	85.49	188	1474	659.80	386.30	4	315.30	1287	184.40	344.50	INVISIBLE_BOUNDARY[1]	1326	.	.	gyp.edf	RIGHT	3861	9109556	Full Trial Period	9105695	26	Trial: 26	9105695	66	°ô°ôÌÇ	·çÉÈ	ÂÝÐý½°	j	j
gyp	.	.	.	.	.	.	.	.	.	.	11	.	.	.	false	false	Message: 1335ms	16.07	85.49	188	1474	659.80	386.30	4	315.30	1287	184.40	344.50	SYNCTIME	1335	.	.	gyp.edf	RIGHT	3861	9109556	Full Trial Period	9105695	26	Trial: 26	9105695	66	°ô°ôÌÇ	·çÉÈ	ÂÝÐý½°	j	j
gyp	.	.	.	.	1245	3859	9	2615	849.40	380.40	12	[1]	2	RECTANGLE_INTERESTAREA	false	false	Message: 2624ms	.	.	.	.	.	.	.	.	.	.	.	INVISIBLE_BOUNDARY[2]	2624	849.40	380.40	gyp.edf	RIGHT	3861	9109556	Full Trial Period	9105695	26	Trial: 26	9105695	66	°ô°ôÌÇ	·çÉÈ	ÂÝÐý½°	j	j
gyp	.	.	.	.	1245	3859	9	2615	849.40	380.40	13	[1]	2	RECTANGLE_INTERESTAREA	false	false	Message: 2634ms	.	.	.	.	.	.	.	.	.	.	.	SYNCTIME	2634	849.40	380.40	gyp.edf	RIGHT	3861	9109556	Full Trial Period	9105695	26	Trial: 26	9105695	66	°ô°ôÌÇ	·çÉÈ	ÂÝÐý½°	j	j
gyp	.	.	.	.	1245	3859	9	2615	849.40	380.40	14	[1]	2	RECTANGLE_INTERESTAREA	false	false	Message: 3842ms	.	.	.	.	.	.	.	.	.	.	.	KEYBOARD	3842	849.40	380.40	gyp.edf	RIGHT	3861	9109556	Full Trial Period	9105695	26	Trial: 26	9105695	66	°ô°ôÌÇ	·çÉÈ	ÂÝÐý½°	j	j
gyp	.	.	.	.	.	.	.	.	.	.	15	.	.	.	false	false	Message: 3905ms	.	.	.	.	.	.	.	.	.	.	.	TRIAL_RESULT 0	3905	.	.	gyp.edf	RIGHT	3861	9109556	Full Trial Period	9105695	26	Trial: 26	9105695	66	°ô°ôÌÇ	·çÉÈ	ÂÝÐý½°	j	j
gyp	.	.	.	.	.	.	.	.	.	.	1	.	.	.	false	false	Message: -17ms	.	.	.	.	.	.	.	.	.	.	.	TRIALID 26	-17	.	.	gyp.edf	RIGHT	3917	9114796	Full Trial Period	9110879	27	Trial: 27	9110879	51	¶ú¶ä	Ç¯×Ó	Ô²¹æ	f	j
gyp	.	.	.	.	.	.	.	.	.	.	2	.	.	.	false	false	Message: -1ms	.	.	.	.	.	.	.	.	.	.	.	RECCFG CR 1000 2 0 R	-1	.	.	gyp.edf	RIGHT	3917	9114796	Full Trial Period	9110879	27	Trial: 27	9110879	51	¶ú¶ä	Ç¯×Ó	Ô²¹æ	f	j
gyp	.	.	.	.	.	.	.	.	.	.	3	.	.	.	false	false	Message: -1ms	.	.	.	.	.	.	.	.	.	.	.	ELCLCFG TOWER	-1	.	.	gyp.edf	RIGHT	3917	9114796	Full Trial Period	9110879	27	Trial: 27	9110879	51	¶ú¶ä	Ç¯×Ó	Ô²¹æ	f	j
gyp	.	.	.	.	.	.	.	.	.	.	4	.	.	.	false	false	Message: -1ms	.	.	.	.	.	.	.	.	.	.	.	GAZE_COORDS 0.00 0.00 1023.00 767.00	-1	.	.	gyp.edf	RIGHT	3917	9114796	Full Trial Period	9110879	27	Trial: 27	9110879	51	¶ú¶ä	Ç¯×Ó	Ô²¹æ	f	j
gyp	.	.	.	.	.	.	.	.	.	.	5	.	.	.	false	false	Message: -1ms	.	.	.	.	.	.	.	.	.	.	.	THRESHOLDS R 101 219	-1	.	.	gyp.edf	RIGHT	3917	9114796	Full Trial Period	9110879	27	Trial: 27	9110879	51	¶ú¶ä	Ç¯×Ó	Ô²¹æ	f	j
gyp	.	.	.	.	.	.	.	.	.	.	6	.	.	.	false	false	Message: -1ms	.	.	.	.	.	.	.	.	.	.	.	ELCL_PROC CENTROID (3)	-1	.	.	gyp.edf	RIGHT	3917	9114796	Full Trial Period	9110879	27	Trial: 27	9110879	51	¶ú¶ä	Ç¯×Ó	Ô²¹æ	f	j
gyp	.	.	.	.	.	.	.	.	.	.	7	.	.	.	false	false	Message: -1ms	.	.	.	.	.	.	.	.	.	.	.	ELCL_PCR_PARAM 5 3.0	-1	.	.	gyp.edf	RIGHT	3917	9114796	Full Trial Period	9110879	27	Trial: 27	9110879	51	¶ú¶ä	Ç¯×Ó	Ô²¹æ	f	j
gyp	.	.	.	.	.	.	.	.	.	.	8	.	.	.	false	true	Message: 0ms	.	.	.	.	.	.	.	.	.	.	.	!MODE RECORD CR 1000 2 0 R	0	.	.	gyp.edf	RIGHT	3917	9114796	Full Trial Period	9110879	27	Trial: 27	9110879	51	¶ú¶ä	Ç¯×Ó	Ô²¹æ	f	j
gyp	.	.	.	.	335	341	1	7	143.70	396.70	9	.	.	.	false	false	Message: 41ms	.	.	.	.	.	.	.	.	.	.	.	SYNCTIME	41	143.70	396.70	gyp.edf	RIGHT	3917	9114796	Full Trial Period	9110879	27	Trial: 27	9110879	51	¶ú¶ä	Ç¯×Ó	Ô²¹æ	f	j
gyp	.	.	.	.	.	.	.	.	.	.	10	.	.	.	false	false	Message: 1438ms	2.13	6.75	316	1719	459.20	309.10	7	1129.80	1404	494.20	359.00	INVISIBLE_BOUNDARY[1]	1438	.	.	gyp.edf	RIGHT	3917	9114796	Full Trial Period	9110879	27	Trial: 27	9110879	51	¶ú¶ä	Ç¯×Ó	Ô²¹æ	f	j
gyp	178	1622	2	1445	.	.	.	.	.	.	11	.	.	.	false	false	Message: 1450ms	2.13	6.75	316	1719	459.20	309.10	7	1129.80	1404	494.20	359.00	SYNCTIME	1450	.	.	gyp.edf	RIGHT	3917	9114796	Full Trial Period	9110879	27	Trial: 27	9110879	51	¶ú¶ä	Ç¯×Ó	Ô²¹æ	f	j
gyp	.	.	.	.	.	.	.	.	.	.	12	.	.	.	false	false	Message: 3096ms	11.17	111.67	100	3106	850.30	401.80	14	203.00	3007	537.20	298.70	INVISIBLE_BOUNDARY[2]	3096	.	.	gyp.edf	RIGHT	3917	9114796	Full Trial Period	9110879	27	Trial: 27	9110879	51	¶ú¶ä	Ç¯×Ó	Ô²¹æ	f	j
gyp	.	.	.	.	23	3129	15	3107	862.20	396.40	13	.	.	.	false	false	Message: 3107ms	.	.	.	.	.	.	.	.	.	.	.	SYNCTIME	3107	.	.	gyp.edf	RIGHT	3917	9114796	Full Trial Period	9110879	27	Trial: 27	9110879	51	¶ú¶ä	Ç¯×Ó	Ô²¹æ	f	j
gyp	.	.	.	.	.	.	.	.	.	.	14	.	.	.	false	false	Message: 3898ms	0.11	2.08	55	3915	914.50	367.10	18	90.50	3861	915.20	363.80	KEYBOARD	3898	.	.	gyp.edf	RIGHT	3917	9114796	Full Trial Period	9110879	27	Trial: 27	9110879	51	¶ú¶ä	Ç¯×Ó	Ô²¹æ	f	j
gyp	.	.	.	.	.	.	.	.	.	.	15	.	.	.	false	false	Message: 3965ms	.	.	.	.	.	.	.	.	.	.	.	TRIAL_RESULT 0	3965	.	.	gyp.edf	RIGHT	3917	9114796	Full Trial Period	9110879	27	Trial: 27	9110879	51	¶ú¶ä	Ç¯×Ó	Ô²¹æ	f	j
gyp	.	.	.	.	.	.	.	.	.	.	1	.	.	.	false	false	Message: -15ms	.	.	.	.	.	.	.	.	.	.	.	TRIALID 27	-15	.	.	gyp.edf	RIGHT	3955	9122756	Full Trial Period	9118801	28	Trial: 28	9118801	144	ÌÝ×Ó	ÆË¿ËÅÆ	Ð¡Ïª	f	f
gyp	.	.	.	.	.	.	.	.	.	.	2	.	.	.	false	false	Message: -1ms	.	.	.	.	.	.	.	.	.	.	.	RECCFG CR 1000 2 0 R	-1	.	.	gyp.edf	RIGHT	3955	9122756	Full Trial Period	9118801	28	Trial: 28	9118801	144	ÌÝ×Ó	ÆË¿ËÅÆ	Ð¡Ïª	f	f
gyp	.	.	.	.	.	.	.	.	.	.	3	.	.	.	false	false	Message: -1ms	.	.	.	.	.	.	.	.	.	.	.	ELCLCFG TOWER	-1	.	.	gyp.edf	RIGHT	3955	9122756	Full Trial Period	9118801	28	Trial: 28	9118801	144	ÌÝ×Ó	ÆË¿ËÅÆ	Ð¡Ïª	f	f
gyp	.	.	.	.	.	.	.	.	.	.	4	.	.	.	false	false	Message: -1ms	.	.	.	.	.	.	.	.	.	.	.	GAZE_COORDS 0.00 0.00 1023.00 767.00	-1	.	.	gyp.edf	RIGHT	3955	9122756	Full Trial Period	9118801	28	Trial: 28	9118801	144	ÌÝ×Ó	ÆË¿ËÅÆ	Ð¡Ïª	f	f
gyp	.	.	.	.	.	.	.	.	.	.	5	.	.	.	false	false	Message: -1ms	.	.	.	.	.	.	.	.	.	.	.	THRESHOLDS R 101 219	-1	.	.	gyp.edf	RIGHT	3955	9122756	Full Trial Period	9118801	28	Trial: 28	9118801	144	ÌÝ×Ó	ÆË¿ËÅÆ	Ð¡Ïª	f	f
gyp	.	.	.	.	.	.	.	.	.	.	6	.	.	.	false	false	Message: -1ms	.	.	.	.	.	.	.	.	.	.	.	ELCL_PROC CENTROID (3)	-1	.	.	gyp.edf	RIGHT	3955	9122756	Full Trial Period	9118801	28	Trial: 28	9118801	144	ÌÝ×Ó	ÆË¿ËÅÆ	Ð¡Ïª	f	f
gyp	.	.	.	.	.	.	.	.	.	.	7	.	.	.	false	false	Message: -1ms	.	.	.	.	.	.	.	.	.	.	.	ELCL_PCR_PARAM 5 3.0	-1	.	.	gyp.edf	RIGHT	3955	9122756	Full Trial Period	9118801	28	Trial: 28	9118801	144	ÌÝ×Ó	ÆË¿ËÅÆ	Ð¡Ïª	f	f
gyp	.	.	.	.	.	.	.	.	.	.	8	.	.	.	false	true	Message: 0ms	.	.	.	.	.	.	.	.	.	.	.	!MODE RECORD CR 1000 2 0 R	0	.	.	gyp.edf	RIGHT	3955	9122756	Full Trial Period	9118801	28	Trial: 28	9118801	144	ÌÝ×Ó	ÆË¿ËÅÆ	Ð¡Ïª	f	f
gyp	.	.	.	.	351	357	1	7	129.60	397.80	9	.	.	.	false	false	Message: 52ms	.	.	.	.	.	.	.	.	.	.	.	SYNCTIME	52	129.60	397.80	gyp.edf	RIGHT	3955	9122756	Full Trial Period	9118801	28	Trial: 28	9118801	144	ÌÝ×Ó	ÆË¿ËÅÆ	Ð¡Ïª	f	f
gyp	.	.	.	.	.	.	.	.	.	.	10	.	.	.	false	false	Message: 1341ms	10.82	38.77	279	1398	486.60	310.60	4	986.70	1120	175.60	380.10	INVISIBLE_BOUNDARY[1]	1341	.	.	gyp.edf	RIGHT	3955	9122756	Full Trial Period	9118801	28	Trial: 28	9118801	144	ÌÝ×Ó	ÆË¿ËÅÆ	Ð¡Ïª	f	f
gyp	.	.	.	.	.	.	.	.	.	.	11	.	.	.	false	false	Message: 1351ms	10.82	38.77	279	1398	486.60	310.60	4	986.70	1120	175.60	380.10	SYNCTIME	1351	.	.	gyp.edf	RIGHT	3955	9122756	Full Trial Period	9118801	28	Trial: 28	9118801	144	ÌÝ×Ó	ÆË¿ËÅÆ	Ð¡Ïª	f	f
gyp	.	.	.	.	403	2576	8	2174	775.30	370.70	12	.	.	.	false	false	Message: 2559ms	.	.	.	.	.	.	.	.	.	.	.	INVISIBLE_BOUNDARY[2]	2559	775.30	370.70	gyp.edf	RIGHT	3955	9122756	Full Trial Period	9118801	28	Trial: 28	9118801	144	ÌÝ×Ó	ÆË¿ËÅÆ	Ð¡Ïª	f	f
gyp	.	.	.	.	403	2576	8	2174	775.30	370.70	13	.	.	.	false	false	Message: 2567ms	.	.	.	.	.	.	.	.	.	.	.	SYNCTIME	2567	775.30	370.70	gyp.edf	RIGHT	3955	9122756	Full Trial Period	9118801	28	Trial: 28	9118801	144	ÌÝ×Ó	ÆË¿ËÅÆ	Ð¡Ïª	f	f
gyp	.	.	.	.	379	3953	10	3575	759.60	335.10	14	.	.	.	false	false	Message: 3936ms	.	.	.	.	.	.	.	.	.	.	.	KEYBOARD	3936	759.60	335.10	gyp.edf	RIGHT	3955	9122756	Full Trial Period	9118801	28	Trial: 28	9118801	144	ÌÝ×Ó	ÆË¿ËÅÆ	Ð¡Ïª	f	f
gyp	.	.	.	.	.	.	.	.	.	.	15	.	.	.	false	false	Message: 3998ms	.	.	.	.	.	.	.	.	.	.	.	TRIAL_RESULT 0	3998	.	.	gyp.edf	RIGHT	3955	9122756	Full Trial Period	9118801	28	Trial: 28	9118801	144	ÌÝ×Ó	ÆË¿ËÅÆ	Ð¡Ïª	f	f
gyp	.	.	.	.	.	.	.	.	.	.	1	.	.	.	false	false	Message: -16ms	.	.	.	.	.	.	.	.	.	.	.	TRIALID 28	-16	.	.	gyp.edf	RIGHT	3230	9128764	Full Trial Period	9125534	29	Trial: 29	9125534	25	ÊÖïí	ÂÖÌ¥	¹þÃÜ¹Ï	f	f
gyp	.	.	.	.	.	.	.	.	.	.	2	.	.	.	false	false	Message: -1ms	.	.	.	.	.	.	.	.	.	.	.	RECCFG CR 1000 2 0 R	-1	.	.	gyp.edf	RIGHT	3230	9128764	Full Trial Period	9125534	29	Trial: 29	9125534	25	ÊÖïí	ÂÖÌ¥	¹þÃÜ¹Ï	f	f
gyp	.	.	.	.	.	.	.	.	.	.	3	.	.	.	false	false	Message: -1ms	.	.	.	.	.	.	.	.	.	.	.	ELCLCFG TOWER	-1	.	.	gyp.edf	RIGHT	3230	9128764	Full Trial Period	9125534	29	Trial: 29	9125534	25	ÊÖïí	ÂÖÌ¥	¹þÃÜ¹Ï	f	f
gyp	.	.	.	.	.	.	.	.	.	.	4	.	.	.	false	false	Message: -1ms	.	.	.	.	.	.	.	.	.	.	.	GAZE_COORDS 0.00 0.00 1023.00 767.00	-1	.	.	gyp.edf	RIGHT	3230	9128764	Full Trial Period	9125534	29	Trial: 29	9125534	25	ÊÖïí	ÂÖÌ¥	¹þÃÜ¹Ï	f	f
gyp	.	.	.	.	.	.	.	.	.	.	5	.	.	.	false	false	Message: -1ms	.	.	.	.	.	.	.	.	.	.	.	THRESHOLDS R 101 219	-1	.	.	gyp.edf	RIGHT	3230	9128764	Full Trial Period	9125534	29	Trial: 29	9125534	25	ÊÖïí	ÂÖÌ¥	¹þÃÜ¹Ï	f	f
gyp	.	.	.	.	.	.	.	.	.	.	6	.	.	.	false	false	Message: -1ms	.	.	.	.	.	.	.	.	.	.	.	ELCL_PROC CENTROID (3)	-1	.	.	gyp.edf	RIGHT	3230	9128764	Full Trial Period	9125534	29	Trial: 29	9125534	25	ÊÖïí	ÂÖÌ¥	¹þÃÜ¹Ï	f	f
gyp	.	.	.	.	.	.	.	.	.	.	7	.	.	.	false	false	Message: -1ms	.	.	.	.	.	.	.	.	.	.	.	ELCL_PCR_PARAM 5 3.0	-1	.	.	gyp.edf	RIGHT	3230	9128764	Full Trial Period	9125534	29	Trial: 29	9125534	25	ÊÖïí	ÂÖÌ¥	¹þÃÜ¹Ï	f	f
gyp	.	.	.	.	.	.	.	.	.	.	8	.	.	.	false	true	Message: 0ms	.	.	.	.	.	.	.	.	.	.	.	!MODE RECORD CR 1000 2 0 R	0	.	.	gyp.edf	RIGHT	3230	9128764	Full Trial Period	9125534	29	Trial: 29	9125534	25	ÊÖïí	ÂÖÌ¥	¹þÃÜ¹Ï	f	f
gyp	.	.	.	.	.	.	.	.	.	.	9	.	.	.	false	false	Message: 50ms	0.72	65.35	11	51	154.60	352.60	1	74.00	41	176.20	350.50	SYNCTIME	50	.	.	gyp.edf	RIGHT	3230	9128764	Full Trial Period	9125534	29	Trial: 29	9125534	25	ÊÖïí	ÂÖÌ¥	¹þÃÜ¹Ï	f	f
gyp	.	.	.	.	45	762	6	718	573.90	381.30	10	.	.	.	false	false	Message: 742ms	.	.	.	.	.	.	.	.	.	.	.	INVISIBLE_BOUNDARY[1]	742	573.90	381.30	gyp.edf	RIGHT	3230	9128764	Full Trial Period	9125534	29	Trial: 29	9125534	25	ÊÖïí	ÂÖÌ¥	¹þÃÜ¹Ï	f	f
gyp	.	.	.	.	45	762	6	718	573.90	381.30	11	.	.	.	false	false	Message: 750ms	.	.	.	.	.	.	.	.	.	.	.	SYNCTIME	750	573.90	381.30	gyp.edf	RIGHT	3230	9128764	Full Trial Period	9125534	29	Trial: 29	9125534	25	ÊÖïí	ÂÖÌ¥	¹þÃÜ¹Ï	f	f
gyp	262	2779	1	2518	.	.	.	.	.	.	12	.	.	.	false	false	Message: 2531ms	1.91	6.33	302	2799	928.70	313.80	11	152.90	2498	904.00	364.40	INVISIBLE_BOUNDARY[2]	2531	.	.	gyp.edf	RIGHT	3230	9128764	Full Trial Period	9125534	29	Trial: 29	9125534	25	ÊÖïí	ÂÖÌ¥	¹þÃÜ¹Ï	f	f
gyp	262	2779	1	2518	.	.	.	.	.	.	13	.	.	.	false	false	Message: 2542ms	1.91	6.33	302	2799	928.70	313.80	11	152.90	2498	904.00	364.40	SYNCTIME	2542	.	.	gyp.edf	RIGHT	3230	9128764	Full Trial Period	9125534	29	Trial: 29	9125534	25	ÊÖïí	ÂÖÌ¥	¹þÃÜ¹Ï	f	f
gyp	.	.	.	.	191	3228	14	3038	866.80	364.90	14	.	.	.	false	false	Message: 3211ms	.	.	.	.	.	.	.	.	.	.	.	KEYBOARD	3211	866.80	364.90	gyp.edf	RIGHT	3230	9128764	Full Trial Period	9125534	29	Trial: 29	9125534	25	ÊÖïí	ÂÖÌ¥	¹þÃÜ¹Ï	f	f
gyp	.	.	.	.	.	.	.	.	.	.	15	.	.	.	false	false	Message: 3277ms	.	.	.	.	.	.	.	.	.	.	.	TRIAL_RESULT 0	3277	.	.	gyp.edf	RIGHT	3230	9128764	Full Trial Period	9125534	29	Trial: 29	9125534	25	ÊÖïí	ÂÖÌ¥	¹þÃÜ¹Ï	f	f
gyp	.	.	.	.	.	.	.	.	.	.	1	.	.	.	false	false	Message: -15ms	.	.	.	.	.	.	.	.	.	.	.	TRIALID 29	-15	.	.	gyp.edf	RIGHT	3594	9133901	Full Trial Period	9130307	30	Trial: 30	9130307	123	Ë®Í°	Ö½Ïä	±ù¹÷	f	f
gyp	.	.	.	.	.	.	.	.	.	.	2	.	.	.	false	false	Message: -1ms	.	.	.	.	.	.	.	.	.	.	.	RECCFG CR 1000 2 0 R	-1	.	.	gyp.edf	RIGHT	3594	9133901	Full Trial Period	9130307	30	Trial: 30	9130307	123	Ë®Í°	Ö½Ïä	±ù¹÷	f	f
gyp	.	.	.	.	.	.	.	.	.	.	3	.	.	.	false	false	Message: -1ms	.	.	.	.	.	.	.	.	.	.	.	ELCLCFG TOWER	-1	.	.	gyp.edf	RIGHT	3594	9133901	Full Trial Period	9130307	30	Trial: 30	9130307	123	Ë®Í°	Ö½Ïä	±ù¹÷	f	f
gyp	.	.	.	.	.	.	.	.	.	.	4	.	.	.	false	false	Message: -1ms	.	.	.	.	.	.	.	.	.	.	.	GAZE_COORDS 0.00 0.00 1023.00 767.00	-1	.	.	gyp.edf	RIGHT	3594	9133901	Full Trial Period	9130307	30	Trial: 30	9130307	123	Ë®Í°	Ö½Ïä	±ù¹÷	f	f
gyp	.	.	.	.	.	.	.	.	.	.	5	.	.	.	false	false	Message: -1ms	.	.	.	.	.	.	.	.	.	.	.	THRESHOLDS R 101 219	-1	.	.	gyp.edf	RIGHT	3594	9133901	Full Trial Period	9130307	30	Trial: 30	9130307	123	Ë®Í°	Ö½Ïä	±ù¹÷	f	f
gyp	.	.	.	.	.	.	.	.	.	.	6	.	.	.	false	false	Message: -1ms	.	.	.	.	.	.	.	.	.	.	.	ELCL_PROC CENTROID (3)	-1	.	.	gyp.edf	RIGHT	3594	9133901	Full Trial Period	9130307	30	Trial: 30	9130307	123	Ë®Í°	Ö½Ïä	±ù¹÷	f	f
gyp	.	.	.	.	.	.	.	.	.	.	7	.	.	.	false	false	Message: -1ms	.	.	.	.	.	.	.	.	.	.	.	ELCL_PCR_PARAM 5 3.0	-1	.	.	gyp.edf	RIGHT	3594	9133901	Full Trial Period	9130307	30	Trial: 30	9130307	123	Ë®Í°	Ö½Ïä	±ù¹÷	f	f
gyp	.	.	.	.	.	.	.	.	.	.	8	.	.	.	false	true	Message: 0ms	.	.	.	.	.	.	.	.	.	.	.	!MODE RECORD CR 1000 2 0 R	0	.	.	gyp.edf	RIGHT	3594	9133901	Full Trial Period	9130307	30	Trial: 30	9130307	123	Ë®Í°	Ö½Ïä	±ù¹÷	f	f
gyp	.	.	.	.	284	290	1	7	142.80	398.40	9	.	.	.	false	false	Message: 43ms	.	.	.	.	.	.	.	.	.	.	.	SYNCTIME	43	142.80	398.40	gyp.edf	RIGHT	3594	9133901	Full Trial Period	9130307	30	Trial: 30	9130307	123	Ë®Í°	Ö½Ïä	±ù¹÷	f	f
gyp	.	.	.	.	195	1027	3	833	411.40	380.90	10	.	.	.	false	false	Message: 904ms	.	.	.	.	.	.	.	.	.	.	.	INVISIBLE_BOUNDARY[1]	904	411.40	380.90	gyp.edf	RIGHT	3594	9133901	Full Trial Period	9130307	30	Trial: 30	9130307	123	Ë®Í°	Ö½Ïä	±ù¹÷	f	f
gyp	.	.	.	.	195	1027	3	833	411.40	380.90	11	.	.	.	false	false	Message: 910ms	.	.	.	.	.	.	.	.	.	.	.	SYNCTIME	910	411.40	380.90	gyp.edf	RIGHT	3594	9133901	Full Trial Period	9130307	30	Trial: 30	9130307	123	Ë®Í°	Ö½Ïä	±ù¹÷	f	f
gyp	.	.	.	.	.	.	.	.	.	.	12	.	.	.	false	false	Message: 2241ms	10.81	31.42	344	2515	822.80	362.50	6	679.70	2172	509.30	312.00	INVISIBLE_BOUNDARY[2]	2241	.	.	gyp.edf	RIGHT	3594	9133901	Full Trial Period	9130307	30	Trial: 30	9130307	123	Ë®Í°	Ö½Ïä	±ù¹÷	f	f
gyp	.	.	.	.	.	.	.	.	.	.	13	.	.	.	false	false	Message: 2251ms	10.81	31.42	344	2515	822.80	362.50	6	679.70	2172	509.30	312.00	SYNCTIME	2251	.	.	gyp.edf	RIGHT	3594	9133901	Full Trial Period	9130307	30	Trial: 30	9130307	123	Ë®Í°	Ö½Ïä	±ù¹÷	f	f
gyp	.	.	.	.	908	3592	8	2685	878.90	365.20	14	.	.	.	false	false	Message: 3575ms	.	.	.	.	.	.	.	.	.	.	.	KEYBOARD	3575	878.90	365.20	gyp.edf	RIGHT	3594	9133901	Full Trial Period	9130307	30	Trial: 30	9130307	123	Ë®Í°	Ö½Ïä	±ù¹÷	f	f
gyp	.	.	.	.	.	.	.	.	.	.	15	.	.	.	false	false	Message: 3639ms	.	.	.	.	.	.	.	.	.	.	.	TRIAL_RESULT 0	3639	.	.	gyp.edf	RIGHT	3594	9133901	Full Trial Period	9130307	30	Trial: 30	9130307	123	Ë®Í°	Ö½Ïä	±ù¹÷	f	f
gyp	.	.	.	.	.	.	.	.	.	.	1	.	.	.	false	false	Message: -16ms	.	.	.	.	.	.	.	.	.	.	.	TRIALID 30	-16	.	.	gyp.edf	RIGHT	2711	9138502	Full Trial Period	9135791	31	Trial: 31	9135791	24	¹Ä	Ï´ÒÂ»ú	Ö½Ïä	f	j
gyp	.	.	.	.	.	.	.	.	.	.	2	.	.	.	false	false	Message: -1ms	.	.	.	.	.	.	.	.	.	.	.	RECCFG CR 1000 2 0 R	-1	.	.	gyp.edf	RIGHT	2711	9138502	Full Trial Period	9135791	31	Trial: 31	9135791	24	¹Ä	Ï´ÒÂ»ú	Ö½Ïä	f	j
gyp	.	.	.	.	.	.	.	.	.	.	3	.	.	.	false	false	Message: -1ms	.	.	.	.	.	.	.	.	.	.	.	ELCLCFG TOWER	-1	.	.	gyp.edf	RIGHT	2711	9138502	Full Trial Period	9135791	31	Trial: 31	9135791	24	¹Ä	Ï´ÒÂ»ú	Ö½Ïä	f	j
gyp	.	.	.	.	.	.	.	.	.	.	4	.	.	.	false	false	Message: -1ms	.	.	.	.	.	.	.	.	.	.	.	GAZE_COORDS 0.00 0.00 1023.00 767.00	-1	.	.	gyp.edf	RIGHT	2711	9138502	Full Trial Period	9135791	31	Trial: 31	9135791	24	¹Ä	Ï´ÒÂ»ú	Ö½Ïä	f	j
gyp	.	.	.	.	.	.	.	.	.	.	5	.	.	.	false	false	Message: -1ms	.	.	.	.	.	.	.	.	.	.	.	THRESHOLDS R 101 219	-1	.	.	gyp.edf	RIGHT	2711	9138502	Full Trial Period	9135791	31	Trial: 31	9135791	24	¹Ä	Ï´ÒÂ»ú	Ö½Ïä	f	j
gyp	.	.	.	.	.	.	.	.	.	.	6	.	.	.	false	false	Message: -1ms	.	.	.	.	.	.	.	.	.	.	.	ELCL_PROC CENTROID (3)	-1	.	.	gyp.edf	RIGHT	2711	9138502	Full Trial Period	9135791	31	Trial: 31	9135791	24	¹Ä	Ï´ÒÂ»ú	Ö½Ïä	f	j
gyp	.	.	.	.	.	.	.	.	.	.	7	.	.	.	false	false	Message: -1ms	.	.	.	.	.	.	.	.	.	.	.	ELCL_PCR_PARAM 5 3.0	-1	.	.	gyp.edf	RIGHT	2711	9138502	Full Trial Period	9135791	31	Trial: 31	9135791	24	¹Ä	Ï´ÒÂ»ú	Ö½Ïä	f	j
gyp	.	.	.	.	.	.	.	.	.	.	8	.	.	.	false	true	Message: 0ms	.	.	.	.	.	.	.	.	.	.	.	!MODE RECORD CR 1000 2 0 R	0	.	.	gyp.edf	RIGHT	2711	9138502	Full Trial Period	9135791	31	Trial: 31	9135791	24	¹Ä	Ï´ÒÂ»ú	Ö½Ïä	f	j
gyp	.	.	.	.	268	274	1	7	148.50	394.30	9	.	.	.	false	false	Message: 42ms	.	.	.	.	.	.	.	.	.	.	.	SYNCTIME	42	148.50	394.30	gyp.edf	RIGHT	2711	9138502	Full Trial Period	9135791	31	Trial: 31	9135791	24	¹Ä	Ï´ÒÂ»ú	Ö½Ïä	f	j
gyp	.	.	.	.	.	.	.	.	.	.	10	.	.	.	false	false	Message: 549ms	10.49	53.79	195	617	479.50	364.90	2	752.00	423	169.60	346.20	INVISIBLE_BOUNDARY[1]	549	.	.	gyp.edf	RIGHT	2711	9138502	Full Trial Period	9135791	31	Trial: 31	9135791	24	¹Ä	Ï´ÒÂ»ú	Ö½Ïä	f	j
gyp	.	.	.	.	.	.	.	.	.	.	11	.	.	.	false	false	Message: 559ms	10.49	53.79	195	617	479.50	364.90	2	752.00	423	169.60	346.20	SYNCTIME	559	.	.	gyp.edf	RIGHT	2711	9138502	Full Trial Period	9135791	31	Trial: 31	9135791	24	¹Ä	Ï´ÒÂ»ú	Ö½Ïä	f	j
gyp	.	.	.	.	.	.	.	.	.	.	12	.	.	.	false	false	Message: 1542ms	3.17	11.09	286	1810	863.80	378.60	6	638.70	1525	774.30	346.80	INVISIBLE_BOUNDARY[2]	1542	.	.	gyp.edf	RIGHT	2711	9138502	Full Trial Period	9135791	31	Trial: 31	9135791	24	¹Ä	Ï´ÒÂ»ú	Ö½Ïä	f	j
gyp	.	.	.	.	.	.	.	.	.	.	13	.	.	.	false	false	Message: 1549ms	3.17	11.09	286	1810	863.80	378.60	6	638.70	1525	774.30	346.80	SYNCTIME	1549	.	.	gyp.edf	RIGHT	2711	9138502	Full Trial Period	9135791	31	Trial: 31	9135791	24	¹Ä	Ï´ÒÂ»ú	Ö½Ïä	f	j
gyp	.	.	.	.	65	2709	10	2645	739.20	312.50	14	.	.	.	false	false	Message: 2692ms	.	.	.	.	.	.	.	.	.	.	.	KEYBOARD	2692	739.20	312.50	gyp.edf	RIGHT	2711	9138502	Full Trial Period	9135791	31	Trial: 31	9135791	24	¹Ä	Ï´ÒÂ»ú	Ö½Ïä	f	j
gyp	.	.	.	.	.	.	.	.	.	.	15	.	.	.	false	false	Message: 2758ms	.	.	.	.	.	.	.	.	.	.	.	TRIAL_RESULT 0	2758	.	.	gyp.edf	RIGHT	2711	9138502	Full Trial Period	9135791	31	Trial: 31	9135791	24	¹Ä	Ï´ÒÂ»ú	Ö½Ïä	f	j
gyp	.	.	.	.	.	.	.	.	.	.	1	.	.	.	false	false	Message: -16ms	.	.	.	.	.	.	.	.	.	.	.	TRIALID 31	-16	.	.	gyp.edf	RIGHT	2463	9143286	Full Trial Period	9140823	32	Trial: 32	9140823	74	Êó±ê	ÓñÃ×	ß¦ÃæÕÈ	j	j
gyp	.	.	.	.	.	.	.	.	.	.	2	.	.	.	false	false	Message: -1ms	.	.	.	.	.	.	.	.	.	.	.	RECCFG CR 1000 2 0 R	-1	.	.	gyp.edf	RIGHT	2463	9143286	Full Trial Period	9140823	32	Trial: 32	9140823	74	Êó±ê	ÓñÃ×	ß¦ÃæÕÈ	j	j
gyp	.	.	.	.	.	.	.	.	.	.	3	.	.	.	false	false	Message: -1ms	.	.	.	.	.	.	.	.	.	.	.	ELCLCFG TOWER	-1	.	.	gyp.edf	RIGHT	2463	9143286	Full Trial Period	9140823	32	Trial: 32	9140823	74	Êó±ê	ÓñÃ×	ß¦ÃæÕÈ	j	j
gyp	.	.	.	.	.	.	.	.	.	.	4	.	.	.	false	false	Message: -1ms	.	.	.	.	.	.	.	.	.	.	.	GAZE_COORDS 0.00 0.00 1023.00 767.00	-1	.	.	gyp.edf	RIGHT	2463	9143286	Full Trial Period	9140823	32	Trial: 32	9140823	74	Êó±ê	ÓñÃ×	ß¦ÃæÕÈ	j	j
gyp	.	.	.	.	.	.	.	.	.	.	5	.	.	.	false	false	Message: -1ms	.	.	.	.	.	.	.	.	.	.	.	THRESHOLDS R 101 219	-1	.	.	gyp.edf	RIGHT	2463	9143286	Full Trial Period	9140823	32	Trial: 32	9140823	74	Êó±ê	ÓñÃ×	ß¦ÃæÕÈ	j	j
gyp	.	.	.	.	.	.	.	.	.	.	6	.	.	.	false	false	Message: -1ms	.	.	.	.	.	.	.	.	.	.	.	ELCL_PROC CENTROID (3)	-1	.	.	gyp.edf	RIGHT	2463	9143286	Full Trial Period	9140823	32	Trial: 32	9140823	74	Êó±ê	ÓñÃ×	ß¦ÃæÕÈ	j	j
gyp	.	.	.	.	.	.	.	.	.	.	7	.	.	.	false	false	Message: -1ms	.	.	.	.	.	.	.	.	.	.	.	ELCL_PCR_PARAM 5 3.0	-1	.	.	gyp.edf	RIGHT	2463	9143286	Full Trial Period	9140823	32	Trial: 32	9140823	74	Êó±ê	ÓñÃ×	ß¦ÃæÕÈ	j	j
gyp	.	.	.	.	.	.	.	.	.	.	8	.	.	.	false	true	Message: 0ms	.	.	.	.	.	.	.	.	.	.	.	!MODE RECORD CR 1000 2 0 R	0	.	.	gyp.edf	RIGHT	2463	9143286	Full Trial Period	9140823	32	Trial: 32	9140823	74	Êó±ê	ÓñÃ×	ß¦ÃæÕÈ	j	j
gyp	.	.	.	.	488	494	1	7	145.20	382.30	9	.	.	.	false	false	Message: 42ms	.	.	.	.	.	.	.	.	.	.	.	SYNCTIME	42	145.20	382.30	gyp.edf	RIGHT	2463	9143286	Full Trial Period	9140823	32	Trial: 32	9140823	74	Êó±ê	ÓñÃ×	ß¦ÃæÕÈ	j	j
gyp	.	.	.	.	.	.	.	.	.	.	10	.	.	.	false	false	Message: 944ms	2.08	27.42	76	989	521.00	355.80	3	175.70	914	460.60	353.60	INVISIBLE_BOUNDARY[1]	944	.	.	gyp.edf	RIGHT	2463	9143286	Full Trial Period	9140823	32	Trial: 32	9140823	74	Êó±ê	ÓñÃ×	ß¦ÃæÕÈ	j	j
gyp	.	.	.	.	.	.	.	.	.	.	11	.	.	.	false	false	Message: 951ms	2.08	27.42	76	989	521.00	355.80	3	175.70	914	460.60	353.60	SYNCTIME	951	.	.	gyp.edf	RIGHT	2463	9143286	Full Trial Period	9140823	32	Trial: 32	9140823	74	Êó±ê	ÓñÃ×	ß¦ÃæÕÈ	j	j
gyp	.	.	.	.	404	2154	6	1751	885.50	378.50	12	[1]	2	RECTANGLE_INTERESTAREA	false	false	Message: 1841ms	.	.	.	.	.	.	.	.	.	.	.	INVISIBLE_BOUNDARY[2]	1841	885.50	378.50	gyp.edf	RIGHT	2463	9143286	Full Trial Period	9140823	32	Trial: 32	9140823	74	Êó±ê	ÓñÃ×	ß¦ÃæÕÈ	j	j
gyp	.	.	.	.	404	2154	6	1751	885.50	378.50	13	[1]	2	RECTANGLE_INTERESTAREA	false	false	Message: 1850ms	.	.	.	.	.	.	.	.	.	.	.	SYNCTIME	1850	885.50	378.50	gyp.edf	RIGHT	2463	9143286	Full Trial Period	9140823	32	Trial: 32	9140823	74	Êó±ê	ÓñÃ×	ß¦ÃæÕÈ	j	j
gyp	.	.	.	.	294	2461	7	2168	854.10	376.10	14	[1]	2	RECTANGLE_INTERESTAREA	false	false	Message: 2444ms	.	.	.	.	.	.	.	.	.	.	.	KEYBOARD	2444	854.10	376.10	gyp.edf	RIGHT	2463	9143286	Full Trial Period	9140823	32	Trial: 32	9140823	74	Êó±ê	ÓñÃ×	ß¦ÃæÕÈ	j	j
gyp	.	.	.	.	.	.	.	.	.	.	15	.	.	.	false	false	Message: 2513ms	.	.	.	.	.	.	.	.	.	.	.	TRIAL_RESULT 0	2513	.	.	gyp.edf	RIGHT	2463	9143286	Full Trial Period	9140823	32	Trial: 32	9140823	74	Êó±ê	ÓñÃ×	ß¦ÃæÕÈ	j	j
gyp	.	.	.	.	.	.	.	.	.	.	1	.	.	.	false	false	Message: -15ms	.	.	.	.	.	.	.	.	.	.	.	TRIALID 32	-15	.	.	gyp.edf	RIGHT	4069	9149007	Full Trial Period	9144938	33	Trial: 33	9144938	96	ÆÏÌÑ	Å¦¿Û	ÏóÆå	j	j
gyp	.	.	.	.	.	.	.	.	.	.	2	.	.	.	false	false	Message: -1ms	.	.	.	.	.	.	.	.	.	.	.	RECCFG CR 1000 2 0 R	-1	.	.	gyp.edf	RIGHT	4069	9149007	Full Trial Period	9144938	33	Trial: 33	9144938	96	ÆÏÌÑ	Å¦¿Û	ÏóÆå	j	j
gyp	.	.	.	.	.	.	.	.	.	.	3	.	.	.	false	false	Message: -1ms	.	.	.	.	.	.	.	.	.	.	.	ELCLCFG TOWER	-1	.	.	gyp.edf	RIGHT	4069	9149007	Full Trial Period	9144938	33	Trial: 33	9144938	96	ÆÏÌÑ	Å¦¿Û	ÏóÆå	j	j
gyp	.	.	.	.	.	.	.	.	.	.	4	.	.	.	false	false	Message: -1ms	.	.	.	.	.	.	.	.	.	.	.	GAZE_COORDS 0.00 0.00 1023.00 767.00	-1	.	.	gyp.edf	RIGHT	4069	9149007	Full Trial Period	9144938	33	Trial: 33	9144938	96	ÆÏÌÑ	Å¦¿Û	ÏóÆå	j	j
gyp	.	.	.	.	.	.	.	.	.	.	5	.	.	.	false	false	Message: -1ms	.	.	.	.	.	.	.	.	.	.	.	THRESHOLDS R 101 219	-1	.	.	gyp.edf	RIGHT	4069	9149007	Full Trial Period	9144938	33	Trial: 33	9144938	96	ÆÏÌÑ	Å¦¿Û	ÏóÆå	j	j
gyp	.	.	.	.	.	.	.	.	.	.	6	.	.	.	false	false	Message: -1ms	.	.	.	.	.	.	.	.	.	.	.	ELCL_PROC CENTROID (3)	-1	.	.	gyp.edf	RIGHT	4069	9149007	Full Trial Period	9144938	33	Trial: 33	9144938	96	ÆÏÌÑ	Å¦¿Û	ÏóÆå	j	j
gyp	.	.	.	.	.	.	.	.	.	.	7	.	.	.	false	false	Message: -1ms	.	.	.	.	.	.	.	.	.	.	.	ELCL_PCR_PARAM 5 3.0	-1	.	.	gyp.edf	RIGHT	4069	9149007	Full Trial Period	9144938	33	Trial: 33	9144938	96	ÆÏÌÑ	Å¦¿Û	ÏóÆå	j	j
gyp	.	.	.	.	.	.	.	.	.	.	8	.	.	.	false	true	Message: 0ms	.	.	.	.	.	.	.	.	.	.	.	!MODE RECORD CR 1000 2 0 R	0	.	.	gyp.edf	RIGHT	4069	9149007	Full Trial Period	9144938	33	Trial: 33	9144938	96	ÆÏÌÑ	Å¦¿Û	ÏóÆå	j	j
gyp	.	.	.	.	261	267	1	7	136.40	395.20	9	.	.	.	false	false	Message: 44ms	.	.	.	.	.	.	.	.	.	.	.	SYNCTIME	44	136.40	395.20	gyp.edf	RIGHT	4069	9149007	Full Trial Period	9144938	33	Trial: 33	9144938	96	ÆÏÌÑ	Å¦¿Û	ÏóÆå	j	j
gyp	.	.	.	.	175	1993	6	1819	561.80	386.50	10	.	.	.	false	false	Message: 1845ms	.	.	.	.	.	.	.	.	.	.	.	INVISIBLE_BOUNDARY[1]	1845	561.80	386.50	gyp.edf	RIGHT	4069	9149007	Full Trial Period	9144938	33	Trial: 33	9144938	96	ÆÏÌÑ	Å¦¿Û	ÏóÆå	j	j
gyp	.	.	.	.	175	1993	6	1819	561.80	386.50	11	.	.	.	false	false	Message: 1851ms	.	.	.	.	.	.	.	.	.	.	.	SYNCTIME	1851	561.80	386.50	gyp.edf	RIGHT	4069	9149007	Full Trial Period	9144938	33	Trial: 33	9144938	96	ÆÏÌÑ	Å¦¿Û	ÏóÆå	j	j
gyp	246	3458	2	3213	.	.	.	.	.	.	12	.	.	.	false	false	Message: 3425ms	10.40	25.05	415	3571	859.90	332.70	11	953.10	3157	553.00	354.70	INVISIBLE_BOUNDARY[2]	3425	.	.	gyp.edf	RIGHT	4069	9149007	Full Trial Period	9144938	33	Trial: 33	9144938	96	ÆÏÌÑ	Å¦¿Û	ÏóÆå	j	j
gyp	246	3458	2	3213	.	.	.	.	.	.	13	.	.	.	false	false	Message: 3435ms	10.40	25.05	415	3571	859.90	332.70	11	953.10	3157	553.00	354.70	SYNCTIME	3435	.	.	gyp.edf	RIGHT	4069	9149007	Full Trial Period	9144938	33	Trial: 33	9144938	96	ÆÏÌÑ	Å¦¿Û	ÏóÆå	j	j
gyp	.	.	.	.	382	4067	13	3686	885.30	359.20	14	.	.	.	false	false	Message: 4050ms	.	.	.	.	.	.	.	.	.	.	.	KEYBOARD	4050	885.30	359.20	gyp.edf	RIGHT	4069	9149007	Full Trial Period	9144938	33	Trial: 33	9144938	96	ÆÏÌÑ	Å¦¿Û	ÏóÆå	j	j
gyp	.	.	.	.	.	.	.	.	.	.	15	.	.	.	false	false	Message: 4110ms	.	.	.	.	.	.	.	.	.	.	.	TRIAL_RESULT 0	4110	.	.	gyp.edf	RIGHT	4069	9149007	Full Trial Period	9144938	33	Trial: 33	9144938	96	ÆÏÌÑ	Å¦¿Û	ÏóÆå	j	j
gyp	.	.	.	.	.	.	.	.	.	.	1	.	.	.	false	false	Message: -20ms	.	.	.	.	.	.	.	.	.	.	.	TRIALID 33	-20	.	.	gyp.edf	RIGHT	6423	9156799	Full Trial Period	9150376	34	Trial: 34	9150376	137	Â©¶·	¾íÖ½	ÌÀÔ²	j	f
gyp	.	.	.	.	.	.	.	.	.	.	2	.	.	.	false	false	Message: -1ms	.	.	.	.	.	.	.	.	.	.	.	RECCFG CR 1000 2 0 R	-1	.	.	gyp.edf	RIGHT	6423	9156799	Full Trial Period	9150376	34	Trial: 34	9150376	137	Â©¶·	¾íÖ½	ÌÀÔ²	j	f
gyp	.	.	.	.	.	.	.	.	.	.	3	.	.	.	false	false	Message: -1ms	.	.	.	.	.	.	.	.	.	.	.	ELCLCFG TOWER	-1	.	.	gyp.edf	RIGHT	6423	9156799	Full Trial Period	9150376	34	Trial: 34	9150376	137	Â©¶·	¾íÖ½	ÌÀÔ²	j	f
gyp	.	.	.	.	.	.	.	.	.	.	4	.	.	.	false	false	Message: -1ms	.	.	.	.	.	.	.	.	.	.	.	GAZE_COORDS 0.00 0.00 1023.00 767.00	-1	.	.	gyp.edf	RIGHT	6423	9156799	Full Trial Period	9150376	34	Trial: 34	9150376	137	Â©¶·	¾íÖ½	ÌÀÔ²	j	f
gyp	.	.	.	.	.	.	.	.	.	.	5	.	.	.	false	false	Message: -1ms	.	.	.	.	.	.	.	.	.	.	.	THRESHOLDS R 101 219	-1	.	.	gyp.edf	RIGHT	6423	9156799	Full Trial Period	9150376	34	Trial: 34	9150376	137	Â©¶·	¾íÖ½	ÌÀÔ²	j	f
gyp	.	.	.	.	.	.	.	.	.	.	6	.	.	.	false	false	Message: -1ms	.	.	.	.	.	.	.	.	.	.	.	ELCL_PROC CENTROID (3)	-1	.	.	gyp.edf	RIGHT	6423	9156799	Full Trial Period	9150376	34	Trial: 34	9150376	137	Â©¶·	¾íÖ½	ÌÀÔ²	j	f
gyp	.	.	.	.	.	.	.	.	.	.	7	.	.	.	false	false	Message: -1ms	.	.	.	.	.	.	.	.	.	.	.	ELCL_PCR_PARAM 5 3.0	-1	.	.	gyp.edf	RIGHT	6423	9156799	Full Trial Period	9150376	34	Trial: 34	9150376	137	Â©¶·	¾íÖ½	ÌÀÔ²	j	f
gyp	.	.	.	.	.	.	.	.	.	.	8	.	.	.	false	true	Message: 0ms	.	.	.	.	.	.	.	.	.	.	.	!MODE RECORD CR 1000 2 0 R	0	.	.	gyp.edf	RIGHT	6423	9156799	Full Trial Period	9150376	34	Trial: 34	9150376	137	Â©¶·	¾íÖ½	ÌÀÔ²	j	f
gyp	.	.	.	.	359	365	1	7	139.60	396.50	9	.	.	.	false	false	Message: 46ms	.	.	.	.	.	.	.	.	.	.	.	SYNCTIME	46	139.60	396.50	gyp.edf	RIGHT	6423	9156799	Full Trial Period	9150376	34	Trial: 34	9150376	137	Â©¶·	¾íÖ½	ÌÀÔ²	j	f
gyp	.	.	.	.	.	.	.	.	.	.	10	.	.	.	false	false	Message: 4338ms	0.68	3.15	217	4535	464.40	341.40	12	995.50	4319	471.00	359.80	INVISIBLE_BOUNDARY[1]	4338	.	.	gyp.edf	RIGHT	6423	9156799	Full Trial Period	9150376	34	Trial: 34	9150376	137	Â©¶·	¾íÖ½	ÌÀÔ²	j	f
gyp	134	4477	5	4344	.	.	.	.	.	.	11	.	.	.	false	false	Message: 4346ms	0.68	3.15	217	4535	464.40	341.40	12	995.50	4319	471.00	359.80	SYNCTIME	4346	.	.	gyp.edf	RIGHT	6423	9156799	Full Trial Period	9150376	34	Trial: 34	9150376	137	Â©¶·	¾íÖ½	ÌÀÔ²	j	f
gyp	124	5593	6	5470	.	.	.	.	.	.	12	.	.	.	false	false	Message: 5589ms	11.42	49.65	230	5652	815.30	305.40	14	600.80	5423	486.50	371.40	INVISIBLE_BOUNDARY[2]	5589	.	.	gyp.edf	RIGHT	6423	9156799	Full Trial Period	9150376	34	Trial: 34	9150376	137	Â©¶·	¾íÖ½	ÌÀÔ²	j	f
gyp	.	.	.	.	.	.	.	.	.	.	13	.	.	.	false	false	Message: 5595ms	11.42	49.65	230	5652	815.30	305.40	14	600.80	5423	486.50	371.40	SYNCTIME	5595	.	.	gyp.edf	RIGHT	6423	9156799	Full Trial Period	9150376	34	Trial: 34	9150376	137	Â©¶·	¾íÖ½	ÌÀÔ²	j	f
gyp	.	.	.	.	637	6421	16	5785	863.50	367.10	14	[1]	2	RECTANGLE_INTERESTAREA	false	false	Message: 6404ms	.	.	.	.	.	.	.	.	.	.	.	KEYBOARD	6404	863.50	367.10	gyp.edf	RIGHT	6423	9156799	Full Trial Period	9150376	34	Trial: 34	9150376	137	Â©¶·	¾íÖ½	ÌÀÔ²	j	f
gyp	.	.	.	.	.	.	.	.	.	.	15	.	.	.	false	false	Message: 6465ms	.	.	.	.	.	.	.	.	.	.	.	TRIAL_RESULT 0	6465	.	.	gyp.edf	RIGHT	6423	9156799	Full Trial Period	9150376	34	Trial: 34	9150376	137	Â©¶·	¾íÖ½	ÌÀÔ²	j	f
gyp	.	.	.	.	.	.	.	.	.	.	1	.	.	.	false	false	Message: -16ms	.	.	.	.	.	.	.	.	.	.	.	TRIALID 34	-16	.	.	gyp.edf	RIGHT	3842	9162279	Full Trial Period	9158437	35	Trial: 35	9158437	60	µ°¾í	¸Ö±Ê	ÏãÑÌ	j	j
gyp	.	.	.	.	.	.	.	.	.	.	2	.	.	.	false	false	Message: -1ms	.	.	.	.	.	.	.	.	.	.	.	RECCFG CR 1000 2 0 R	-1	.	.	gyp.edf	RIGHT	3842	9162279	Full Trial Period	9158437	35	Trial: 35	9158437	60	µ°¾í	¸Ö±Ê	ÏãÑÌ	j	j
gyp	.	.	.	.	.	.	.	.	.	.	3	.	.	.	false	false	Message: -1ms	.	.	.	.	.	.	.	.	.	.	.	ELCLCFG TOWER	-1	.	.	gyp.edf	RIGHT	3842	9162279	Full Trial Period	9158437	35	Trial: 35	9158437	60	µ°¾í	¸Ö±Ê	ÏãÑÌ	j	j
gyp	.	.	.	.	.	.	.	.	.	.	4	.	.	.	false	false	Message: -1ms	.	.	.	.	.	.	.	.	.	.	.	GAZE_COORDS 0.00 0.00 1023.00 767.00	-1	.	.	gyp.edf	RIGHT	3842	9162279	Full Trial Period	9158437	35	Trial: 35	9158437	60	µ°¾í	¸Ö±Ê	ÏãÑÌ	j	j
gyp	.	.	.	.	.	.	.	.	.	.	5	.	.	.	false	false	Message: -1ms	.	.	.	.	.	.	.	.	.	.	.	THRESHOLDS R 101 219	-1	.	.	gyp.edf	RIGHT	3842	9162279	Full Trial Period	9158437	35	Trial: 35	9158437	60	µ°¾í	¸Ö±Ê	ÏãÑÌ	j	j
gyp	.	.	.	.	.	.	.	.	.	.	6	.	.	.	false	false	Message: -1ms	.	.	.	.	.	.	.	.	.	.	.	ELCL_PROC CENTROID (3)	-1	.	.	gyp.edf	RIGHT	3842	9162279	Full Trial Period	9158437	35	Trial: 35	9158437	60	µ°¾í	¸Ö±Ê	ÏãÑÌ	j	j
gyp	.	.	.	.	.	.	.	.	.	.	7	.	.	.	false	false	Message: -1ms	.	.	.	.	.	.	.	.	.	.	.	ELCL_PCR_PARAM 5 3.0	-1	.	.	gyp.edf	RIGHT	3842	9162279	Full Trial Period	9158437	35	Trial: 35	9158437	60	µ°¾í	¸Ö±Ê	ÏãÑÌ	j	j
gyp	.	.	.	.	.	.	.	.	.	.	8	.	.	.	false	true	Message: 0ms	.	.	.	.	.	.	.	.	.	.	.	!MODE RECORD CR 1000 2 0 R	0	.	.	gyp.edf	RIGHT	3842	9162279	Full Trial Period	9158437	35	Trial: 35	9158437	60	µ°¾í	¸Ö±Ê	ÏãÑÌ	j	j
gyp	.	.	.	.	296	302	1	7	120.90	387.60	9	.	.	.	false	false	Message: 42ms	.	.	.	.	.	.	.	.	.	.	.	SYNCTIME	42	120.90	387.60	gyp.edf	RIGHT	3842	9162279	Full Trial Period	9158437	35	Trial: 35	9158437	60	µ°¾í	¸Ö±Ê	ÏãÑÌ	j	j
gyp	.	.	.	.	.	.	.	.	.	.	10	.	.	.	false	false	Message: 757ms	1.78	6.09	292	996	465.00	333.20	3	860.00	705	424.10	364.10	INVISIBLE_BOUNDARY[1]	757	.	.	gyp.edf	RIGHT	3842	9162279	Full Trial Period	9158437	35	Trial: 35	9158437	60	µ°¾í	¸Ö±Ê	ÏãÑÌ	j	j
gyp	.	.	.	.	.	.	.	.	.	.	11	.	.	.	false	false	Message: 767ms	1.78	6.09	292	996	465.00	333.20	3	860.00	705	424.10	364.10	SYNCTIME	767	.	.	gyp.edf	RIGHT	3842	9162279	Full Trial Period	9158437	35	Trial: 35	9158437	60	µ°¾í	¸Ö±Ê	ÏãÑÌ	j	j
gyp	.	.	.	.	813	3792	11	2980	864.10	387.90	12	[1]	2	RECTANGLE_INTERESTAREA	false	false	Message: 3020ms	.	.	.	.	.	.	.	.	.	.	.	INVISIBLE_BOUNDARY[2]	3020	864.10	387.90	gyp.edf	RIGHT	3842	9162279	Full Trial Period	9158437	35	Trial: 35	9158437	60	µ°¾í	¸Ö±Ê	ÏãÑÌ	j	j
gyp	.	.	.	.	813	3792	11	2980	864.10	387.90	13	[1]	2	RECTANGLE_INTERESTAREA	false	false	Message: 3024ms	.	.	.	.	.	.	.	.	.	.	.	SYNCTIME	3024	864.10	387.90	gyp.edf	RIGHT	3842	9162279	Full Trial Period	9158437	35	Trial: 35	9158437	60	µ°¾í	¸Ö±Ê	ÏãÑÌ	j	j
gyp	.	.	.	.	.	.	.	.	.	.	14	.	.	.	false	false	Message: 3824ms	3.47	72.31	48	3840	754.60	383.00	11	126.60	3793	858.80	387.40	KEYBOARD	3824	.	.	gyp.edf	RIGHT	3842	9162279	Full Trial Period	9158437	35	Trial: 35	9158437	60	µ°¾í	¸Ö±Ê	ÏãÑÌ	j	j
gyp	.	.	.	.	.	.	.	.	.	.	15	.	.	.	false	false	Message: 3889ms	.	.	.	.	.	.	.	.	.	.	.	TRIAL_RESULT 0	3889	.	.	gyp.edf	RIGHT	3842	9162279	Full Trial Period	9158437	35	Trial: 35	9158437	60	µ°¾í	¸Ö±Ê	ÏãÑÌ	j	j
gyp	.	.	.	.	.	.	.	.	.	.	1	.	.	.	false	false	Message: -27ms	.	.	.	.	.	.	.	.	.	.	.	TRIALID 35	-27	.	.	gyp.edf	RIGHT	2097	9165744	Full Trial Period	9163647	36	Trial: 36	9163647	52	ÌðÌðÈ¦	ÂÝÃ±	Ñ¥×Ó	f	f
gyp	.	.	.	.	.	.	.	.	.	.	2	.	.	.	false	false	Message: -1ms	.	.	.	.	.	.	.	.	.	.	.	RECCFG CR 1000 2 0 R	-1	.	.	gyp.edf	RIGHT	2097	9165744	Full Trial Period	9163647	36	Trial: 36	9163647	52	ÌðÌðÈ¦	ÂÝÃ±	Ñ¥×Ó	f	f
gyp	.	.	.	.	.	.	.	.	.	.	3	.	.	.	false	false	Message: -1ms	.	.	.	.	.	.	.	.	.	.	.	ELCLCFG TOWER	-1	.	.	gyp.edf	RIGHT	2097	9165744	Full Trial Period	9163647	36	Trial: 36	9163647	52	ÌðÌðÈ¦	ÂÝÃ±	Ñ¥×Ó	f	f
gyp	.	.	.	.	.	.	.	.	.	.	4	.	.	.	false	false	Message: -1ms	.	.	.	.	.	.	.	.	.	.	.	GAZE_COORDS 0.00 0.00 1023.00 767.00	-1	.	.	gyp.edf	RIGHT	2097	9165744	Full Trial Period	9163647	36	Trial: 36	9163647	52	ÌðÌðÈ¦	ÂÝÃ±	Ñ¥×Ó	f	f
gyp	.	.	.	.	.	.	.	.	.	.	5	.	.	.	false	false	Message: -1ms	.	.	.	.	.	.	.	.	.	.	.	THRESHOLDS R 101 219	-1	.	.	gyp.edf	RIGHT	2097	9165744	Full Trial Period	9163647	36	Trial: 36	9163647	52	ÌðÌðÈ¦	ÂÝÃ±	Ñ¥×Ó	f	f
gyp	.	.	.	.	.	.	.	.	.	.	6	.	.	.	false	false	Message: -1ms	.	.	.	.	.	.	.	.	.	.	.	ELCL_PROC CENTROID (3)	-1	.	.	gyp.edf	RIGHT	2097	9165744	Full Trial Period	9163647	36	Trial: 36	9163647	52	ÌðÌðÈ¦	ÂÝÃ±	Ñ¥×Ó	f	f
gyp	.	.	.	.	.	.	.	.	.	.	7	.	.	.	false	false	Message: -1ms	.	.	.	.	.	.	.	.	.	.	.	ELCL_PCR_PARAM 5 3.0	-1	.	.	gyp.edf	RIGHT	2097	9165744	Full Trial Period	9163647	36	Trial: 36	9163647	52	ÌðÌðÈ¦	ÂÝÃ±	Ñ¥×Ó	f	f
gyp	.	.	.	.	.	.	.	.	.	.	8	.	.	.	false	true	Message: 0ms	.	.	.	.	.	.	.	.	.	.	.	!MODE RECORD CR 1000 2 0 R	0	.	.	gyp.edf	RIGHT	2097	9165744	Full Trial Period	9163647	36	Trial: 36	9163647	52	ÌðÌðÈ¦	ÂÝÃ±	Ñ¥×Ó	f	f
gyp	.	.	.	.	287	293	1	7	136.50	397.20	9	.	.	.	false	false	Message: 48ms	.	.	.	.	.	.	.	.	.	.	.	SYNCTIME	48	136.50	397.20	gyp.edf	RIGHT	2097	9165744	Full Trial Period	9163647	36	Trial: 36	9163647	52	ÌðÌðÈ¦	ÂÝÃ±	Ñ¥×Ó	f	f
gyp	.	.	.	.	.	.	.	.	.	.	10	.	.	.	false	false	Message: 586ms	14.16	51.88	273	666	578.20	319.50	2	938.90	394	164.70	390.60	INVISIBLE_BOUNDARY[1]	586	.	.	gyp.edf	RIGHT	2097	9165744	Full Trial Period	9163647	36	Trial: 36	9163647	52	ÌðÌðÈ¦	ÂÝÃ±	Ñ¥×Ó	f	f
gyp	.	.	.	.	.	.	.	.	.	.	11	.	.	.	false	false	Message: 589ms	14.16	51.88	273	666	578.20	319.50	2	938.90	394	164.70	390.60	SYNCTIME	589	.	.	gyp.edf	RIGHT	2097	9165744	Full Trial Period	9163647	36	Trial: 36	9163647	52	ÌðÌðÈ¦	ÂÝÃ±	Ñ¥×Ó	f	f
gyp	.	.	.	.	255	1841	8	1587	913.20	384.10	12	.	.	.	false	false	Message: 1662ms	.	.	.	.	.	.	.	.	.	.	.	INVISIBLE_BOUNDARY[2]	1662	913.20	384.10	gyp.edf	RIGHT	2097	9165744	Full Trial Period	9163647	36	Trial: 36	9163647	52	ÌðÌðÈ¦	ÂÝÃ±	Ñ¥×Ó	f	f
gyp	.	.	.	.	255	1841	8	1587	913.20	384.10	13	.	.	.	false	false	Message: 1672ms	.	.	.	.	.	.	.	.	.	.	.	SYNCTIME	1672	913.20	384.10	gyp.edf	RIGHT	2097	9165744	Full Trial Period	9163647	36	Trial: 36	9163647	52	ÌðÌðÈ¦	ÂÝÃ±	Ñ¥×Ó	f	f
gyp	.	.	.	.	238	2095	9	1858	871.60	370.00	14	[1]	2	RECTANGLE_INTERESTAREA	false	false	Message: 2078ms	.	.	.	.	.	.	.	.	.	.	.	KEYBOARD	2078	871.60	370.00	gyp.edf	RIGHT	2097	9165744	Full Trial Period	9163647	36	Trial: 36	9163647	52	ÌðÌðÈ¦	ÂÝÃ±	Ñ¥×Ó	f	f
gyp	.	.	.	.	.	.	.	.	.	.	15	.	.	.	false	false	Message: 2130ms	.	.	.	.	.	.	.	.	.	.	.	TRIAL_RESULT 0	2130	.	.	gyp.edf	RIGHT	2097	9165744	Full Trial Period	9163647	36	Trial: 36	9163647	52	ÌðÌðÈ¦	ÂÝÃ±	Ñ¥×Ó	f	f
gyp	.	.	.	.	.	.	.	.	.	.	1	.	.	.	false	false	Message: -15ms	.	.	.	.	.	.	.	.	.	.	.	TRIALID 36	-15	.	.	gyp.edf	RIGHT	4997	9172040	Full Trial Period	9167043	37	Trial: 37	9167043	76	ÌÀÔ²	Ö¸ÄÏÕë	ÏÚ±ý	j	j
gyp	.	.	.	.	.	.	.	.	.	.	2	.	.	.	false	false	Message: -1ms	.	.	.	.	.	.	.	.	.	.	.	RECCFG CR 1000 2 0 R	-1	.	.	gyp.edf	RIGHT	4997	9172040	Full Trial Period	9167043	37	Trial: 37	9167043	76	ÌÀÔ²	Ö¸ÄÏÕë	ÏÚ±ý	j	j
gyp	.	.	.	.	.	.	.	.	.	.	3	.	.	.	false	false	Message: -1ms	.	.	.	.	.	.	.	.	.	.	.	ELCLCFG TOWER	-1	.	.	gyp.edf	RIGHT	4997	9172040	Full Trial Period	9167043	37	Trial: 37	9167043	76	ÌÀÔ²	Ö¸ÄÏÕë	ÏÚ±ý	j	j
gyp	.	.	.	.	.	.	.	.	.	.	4	.	.	.	false	false	Message: -1ms	.	.	.	.	.	.	.	.	.	.	.	GAZE_COORDS 0.00 0.00 1023.00 767.00	-1	.	.	gyp.edf	RIGHT	4997	9172040	Full Trial Period	9167043	37	Trial: 37	9167043	76	ÌÀÔ²	Ö¸ÄÏÕë	ÏÚ±ý	j	j
gyp	.	.	.	.	.	.	.	.	.	.	5	.	.	.	false	false	Message: -1ms	.	.	.	.	.	.	.	.	.	.	.	THRESHOLDS R 101 219	-1	.	.	gyp.edf	RIGHT	4997	9172040	Full Trial Period	9167043	37	Trial: 37	9167043	76	ÌÀÔ²	Ö¸ÄÏÕë	ÏÚ±ý	j	j
gyp	.	.	.	.	.	.	.	.	.	.	6	.	.	.	false	false	Message: -1ms	.	.	.	.	.	.	.	.	.	.	.	ELCL_PROC CENTROID (3)	-1	.	.	gyp.edf	RIGHT	4997	9172040	Full Trial Period	9167043	37	Trial: 37	9167043	76	ÌÀÔ²	Ö¸ÄÏÕë	ÏÚ±ý	j	j
gyp	.	.	.	.	.	.	.	.	.	.	7	.	.	.	false	false	Message: -1ms	.	.	.	.	.	.	.	.	.	.	.	ELCL_PCR_PARAM 5 3.0	-1	.	.	gyp.edf	RIGHT	4997	9172040	Full Trial Period	9167043	37	Trial: 37	9167043	76	ÌÀÔ²	Ö¸ÄÏÕë	ÏÚ±ý	j	j
gyp	.	.	.	.	.	.	.	.	.	.	8	.	.	.	false	true	Message: 0ms	.	.	.	.	.	.	.	.	.	.	.	!MODE RECORD CR 1000 2 0 R	0	.	.	gyp.edf	RIGHT	4997	9172040	Full Trial Period	9167043	37	Trial: 37	9167043	76	ÌÀÔ²	Ö¸ÄÏÕë	ÏÚ±ý	j	j
gyp	.	.	.	.	289	295	1	7	123.20	387.30	9	.	.	.	false	false	Message: 42ms	.	.	.	.	.	.	.	.	.	.	.	SYNCTIME	42	123.20	387.30	gyp.edf	RIGHT	4997	9172040	Full Trial Period	9167043	37	Trial: 37	9167043	76	ÌÀÔ²	Ö¸ÄÏÕë	ÏÚ±ý	j	j
gyp	.	.	.	.	.	.	.	.	.	.	10	.	.	.	false	false	Message: 2158ms	0.19	0.78	245	2370	483.10	346.90	7	845.60	2126	488.20	349.00	INVISIBLE_BOUNDARY[1]	2158	.	.	gyp.edf	RIGHT	4997	9172040	Full Trial Period	9167043	37	Trial: 37	9167043	76	ÌÀÔ²	Ö¸ÄÏÕë	ÏÚ±ý	j	j
gyp	.	.	.	.	.	.	.	.	.	.	11	.	.	.	false	false	Message: 2167ms	0.19	0.78	245	2370	483.10	346.90	7	845.60	2126	488.20	349.00	SYNCTIME	2167	.	.	gyp.edf	RIGHT	4997	9172040	Full Trial Period	9167043	37	Trial: 37	9167043	76	ÌÀÔ²	Ö¸ÄÏÕë	ÏÚ±ý	j	j
gyp	.	.	.	.	.	.	.	.	.	.	12	.	.	.	false	false	Message: 4130ms	2.42	8.07	300	4399	851.40	406.00	12	892.20	4100	794.30	362.00	INVISIBLE_BOUNDARY[2]	4130	.	.	gyp.edf	RIGHT	4997	9172040	Full Trial Period	9167043	37	Trial: 37	9167043	76	ÌÀÔ²	Ö¸ÄÏÕë	ÏÚ±ý	j	j
gyp	.	.	.	.	.	.	.	.	.	.	13	.	.	.	false	false	Message: 4133ms	2.42	8.07	300	4399	851.40	406.00	12	892.20	4100	794.30	362.00	SYNCTIME	4133	.	.	gyp.edf	RIGHT	4997	9172040	Full Trial Period	9167043	37	Trial: 37	9167043	76	ÌÀÔ²	Ö¸ÄÏÕë	ÏÚ±ý	j	j
gyp	.	.	.	.	317	4995	14	4679	853.70	359.30	14	.	.	.	false	false	Message: 4978ms	.	.	.	.	.	.	.	.	.	.	.	KEYBOARD	4978	853.70	359.30	gyp.edf	RIGHT	4997	9172040	Full Trial Period	9167043	37	Trial: 37	9167043	76	ÌÀÔ²	Ö¸ÄÏÕë	ÏÚ±ý	j	j
gyp	.	.	.	.	.	.	.	.	.	.	15	.	.	.	false	false	Message: 5039ms	.	.	.	.	.	.	.	.	.	.	.	TRIAL_RESULT 0	5039	.	.	gyp.edf	RIGHT	4997	9172040	Full Trial Period	9167043	37	Trial: 37	9167043	76	ÌÀÔ²	Ö¸ÄÏÕë	ÏÚ±ý	j	j
gyp	.	.	.	.	.	.	.	.	.	.	1	.	.	.	false	false	Message: -16ms	.	.	.	.	.	.	.	.	.	.	.	TRIALID 37	-16	.	.	gyp.edf	RIGHT	4524	9179383	Full Trial Period	9174859	38	Trial: 38	9174859	105	²å×ù	Êá×Ó	Ö±³ß	j	j
gyp	.	.	.	.	.	.	.	.	.	.	2	.	.	.	false	false	Message: -1ms	.	.	.	.	.	.	.	.	.	.	.	RECCFG CR 1000 2 0 R	-1	.	.	gyp.edf	RIGHT	4524	9179383	Full Trial Period	9174859	38	Trial: 38	9174859	105	²å×ù	Êá×Ó	Ö±³ß	j	j
gyp	.	.	.	.	.	.	.	.	.	.	3	.	.	.	false	false	Message: -1ms	.	.	.	.	.	.	.	.	.	.	.	ELCLCFG TOWER	-1	.	.	gyp.edf	RIGHT	4524	9179383	Full Trial Period	9174859	38	Trial: 38	9174859	105	²å×ù	Êá×Ó	Ö±³ß	j	j
gyp	.	.	.	.	.	.	.	.	.	.	4	.	.	.	false	false	Message: -1ms	.	.	.	.	.	.	.	.	.	.	.	GAZE_COORDS 0.00 0.00 1023.00 767.00	-1	.	.	gyp.edf	RIGHT	4524	9179383	Full Trial Period	9174859	38	Trial: 38	9174859	105	²å×ù	Êá×Ó	Ö±³ß	j	j
gyp	.	.	.	.	.	.	.	.	.	.	5	.	.	.	false	false	Message: -1ms	.	.	.	.	.	.	.	.	.	.	.	THRESHOLDS R 101 219	-1	.	.	gyp.edf	RIGHT	4524	9179383	Full Trial Period	9174859	38	Trial: 38	9174859	105	²å×ù	Êá×Ó	Ö±³ß	j	j
gyp	.	.	.	.	.	.	.	.	.	.	6	.	.	.	false	false	Message: -1ms	.	.	.	.	.	.	.	.	.	.	.	ELCL_PROC CENTROID (3)	-1	.	.	gyp.edf	RIGHT	4524	9179383	Full Trial Period	9174859	38	Trial: 38	9174859	105	²å×ù	Êá×Ó	Ö±³ß	j	j
gyp	.	.	.	.	.	.	.	.	.	.	7	.	.	.	false	false	Message: -1ms	.	.	.	.	.	.	.	.	.	.	.	ELCL_PCR_PARAM 5 3.0	-1	.	.	gyp.edf	RIGHT	4524	9179383	Full Trial Period	9174859	38	Trial: 38	9174859	105	²å×ù	Êá×Ó	Ö±³ß	j	j
gyp	.	.	.	.	.	.	.	.	.	.	8	.	.	.	false	true	Message: 0ms	.	.	.	.	.	.	.	.	.	.	.	!MODE RECORD CR 1000 2 0 R	0	.	.	gyp.edf	RIGHT	4524	9179383	Full Trial Period	9174859	38	Trial: 38	9174859	105	²å×ù	Êá×Ó	Ö±³ß	j	j
gyp	.	.	.	.	273	279	1	7	108.60	391.40	9	.	.	.	false	false	Message: 42ms	.	.	.	.	.	.	.	.	.	.	.	SYNCTIME	42	108.60	391.40	gyp.edf	RIGHT	4524	9179383	Full Trial Period	9174859	38	Trial: 38	9174859	105	²å×ù	Êá×Ó	Ö±³ß	j	j
gyp	.	.	.	.	.	.	.	.	.	.	10	.	.	.	false	false	Message: 917ms	4.91	15.85	310	1200	513.10	386.30	6	964.00	891	389.00	316.90	INVISIBLE_BOUNDARY[1]	917	.	.	gyp.edf	RIGHT	4524	9179383	Full Trial Period	9174859	38	Trial: 38	9174859	105	²å×ù	Êá×Ó	Ö±³ß	j	j
gyp	.	.	.	.	.	.	.	.	.	.	11	.	.	.	false	false	Message: 925ms	4.91	15.85	310	1200	513.10	386.30	6	964.00	891	389.00	316.90	SYNCTIME	925	.	.	gyp.edf	RIGHT	4524	9179383	Full Trial Period	9174859	38	Trial: 38	9174859	105	²å×ù	Êá×Ó	Ö±³ß	j	j
gyp	.	.	.	.	.	.	.	.	.	.	12	.	.	.	false	false	Message: 3195ms	1.73	6.49	267	3445	945.60	339.10	11	899.20	3179	906.20	373.40	INVISIBLE_BOUNDARY[2]	3195	.	.	gyp.edf	RIGHT	4524	9179383	Full Trial Period	9174859	38	Trial: 38	9174859	105	²å×ù	Êá×Ó	Ö±³ß	j	j
gyp	.	.	.	.	.	.	.	.	.	.	13	.	.	.	false	false	Message: 3200ms	1.73	6.49	267	3445	945.60	339.10	11	899.20	3179	906.20	373.40	SYNCTIME	3200	.	.	gyp.edf	RIGHT	4524	9179383	Full Trial Period	9174859	38	Trial: 38	9174859	105	²å×ù	Êá×Ó	Ö±³ß	j	j
gyp	.	.	.	.	93	4522	15	4430	855.30	378.50	14	[1]	2	RECTANGLE_INTERESTAREA	false	false	Message: 4506ms	.	.	.	.	.	.	.	.	.	.	.	KEYBOARD	4506	855.30	378.50	gyp.edf	RIGHT	4524	9179383	Full Trial Period	9174859	38	Trial: 38	9174859	105	²å×ù	Êá×Ó	Ö±³ß	j	j
gyp	.	.	.	.	.	.	.	.	.	.	15	.	.	.	false	false	Message: 4567ms	.	.	.	.	.	.	.	.	.	.	.	TRIAL_RESULT 0	4567	.	.	gyp.edf	RIGHT	4524	9179383	Full Trial Period	9174859	38	Trial: 38	9174859	105	²å×ù	Êá×Ó	Ö±³ß	j	j
gyp	.	.	.	.	.	.	.	.	.	.	1	.	.	.	false	false	Message: -15ms	.	.	.	.	.	.	.	.	.	.	.	TRIALID 38	-15	.	.	gyp.edf	RIGHT	3830	9184537	Full Trial Period	9180707	39	Trial: 39	9180707	110	±ÊÍ²	¿óÈªË®	°ôÇò¹÷	f	j
gyp	.	.	.	.	.	.	.	.	.	.	2	.	.	.	false	false	Message: -1ms	.	.	.	.	.	.	.	.	.	.	.	RECCFG CR 1000 2 0 R	-1	.	.	gyp.edf	RIGHT	3830	9184537	Full Trial Period	9180707	39	Trial: 39	9180707	110	±ÊÍ²	¿óÈªË®	°ôÇò¹÷	f	j
gyp	.	.	.	.	.	.	.	.	.	.	3	.	.	.	false	false	Message: -1ms	.	.	.	.	.	.	.	.	.	.	.	ELCLCFG TOWER	-1	.	.	gyp.edf	RIGHT	3830	9184537	Full Trial Period	9180707	39	Trial: 39	9180707	110	±ÊÍ²	¿óÈªË®	°ôÇò¹÷	f	j
gyp	.	.	.	.	.	.	.	.	.	.	4	.	.	.	false	false	Message: -1ms	.	.	.	.	.	.	.	.	.	.	.	GAZE_COORDS 0.00 0.00 1023.00 767.00	-1	.	.	gyp.edf	RIGHT	3830	9184537	Full Trial Period	9180707	39	Trial: 39	9180707	110	±ÊÍ²	¿óÈªË®	°ôÇò¹÷	f	j
gyp	.	.	.	.	.	.	.	.	.	.	5	.	.	.	false	false	Message: -1ms	.	.	.	.	.	.	.	.	.	.	.	THRESHOLDS R 101 219	-1	.	.	gyp.edf	RIGHT	3830	9184537	Full Trial Period	9180707	39	Trial: 39	9180707	110	±ÊÍ²	¿óÈªË®	°ôÇò¹÷	f	j
gyp	.	.	.	.	.	.	.	.	.	.	6	.	.	.	false	false	Message: -1ms	.	.	.	.	.	.	.	.	.	.	.	ELCL_PROC CENTROID (3)	-1	.	.	gyp.edf	RIGHT	3830	9184537	Full Trial Period	9180707	39	Trial: 39	9180707	110	±ÊÍ²	¿óÈªË®	°ôÇò¹÷	f	j
gyp	.	.	.	.	.	.	.	.	.	.	7	.	.	.	false	false	Message: -1ms	.	.	.	.	.	.	.	.	.	.	.	ELCL_PCR_PARAM 5 3.0	-1	.	.	gyp.edf	RIGHT	3830	9184537	Full Trial Period	9180707	39	Trial: 39	9180707	110	±ÊÍ²	¿óÈªË®	°ôÇò¹÷	f	j
gyp	.	.	.	.	.	.	.	.	.	.	8	.	.	.	false	true	Message: 0ms	.	.	.	.	.	.	.	.	.	.	.	!MODE RECORD CR 1000 2 0 R	0	.	.	gyp.edf	RIGHT	3830	9184537	Full Trial Period	9180707	39	Trial: 39	9180707	110	±ÊÍ²	¿óÈªË®	°ôÇò¹÷	f	j
gyp	.	.	.	.	198	204	1	7	158.40	344.50	9	.	.	.	false	false	Message: 43ms	.	.	.	.	.	.	.	.	.	.	.	SYNCTIME	43	158.40	344.50	gyp.edf	RIGHT	3830	9184537	Full Trial Period	9180707	39	Trial: 39	9180707	110	±ÊÍ²	¿óÈªË®	°ôÇò¹÷	f	j
gyp	.	.	.	.	.	.	.	.	.	.	10	.	.	.	false	false	Message: 2004ms	8.86	32.56	272	2256	201.70	347.20	9	958.70	1985	462.30	336.90	INVISIBLE_BOUNDARY[1]	2004	.	.	gyp.edf	RIGHT	3830	9184537	Full Trial Period	9180707	39	Trial: 39	9180707	110	±ÊÍ²	¿óÈªË®	°ôÇò¹÷	f	j
gyp	.	.	.	.	.	.	.	.	.	.	11	.	.	.	false	false	Message: 2009ms	8.86	32.56	272	2256	201.70	347.20	9	958.70	1985	462.30	336.90	SYNCTIME	2009	.	.	gyp.edf	RIGHT	3830	9184537	Full Trial Period	9180707	39	Trial: 39	9180707	110	±ÊÍ²	¿óÈªË®	°ôÇò¹÷	f	j
gyp	.	.	.	.	276	3290	13	3015	853.30	392.70	12	[1]	2	RECTANGLE_INTERESTAREA	false	false	Message: 3027ms	.	.	.	.	.	.	.	.	.	.	.	INVISIBLE_BOUNDARY[2]	3027	853.30	392.70	gyp.edf	RIGHT	3830	9184537	Full Trial Period	9180707	39	Trial: 39	9180707	110	±ÊÍ²	¿óÈªË®	°ôÇò¹÷	f	j
gyp	.	.	.	.	276	3290	13	3015	853.30	392.70	13	[1]	2	RECTANGLE_INTERESTAREA	false	false	Message: 3034ms	.	.	.	.	.	.	.	.	.	.	.	SYNCTIME	3034	853.30	392.70	gyp.edf	RIGHT	3830	9184537	Full Trial Period	9180707	39	Trial: 39	9180707	110	±ÊÍ²	¿óÈªË®	°ôÇò¹÷	f	j
gyp	.	.	.	.	525	3828	14	3304	847.40	371.80	14	[1]	2	RECTANGLE_INTERESTAREA	false	false	Message: 3811ms	.	.	.	.	.	.	.	.	.	.	.	KEYBOARD	3811	847.40	371.80	gyp.edf	RIGHT	3830	9184537	Full Trial Period	9180707	39	Trial: 39	9180707	110	±ÊÍ²	¿óÈªË®	°ôÇò¹÷	f	j
gyp	.	.	.	.	.	.	.	.	.	.	15	.	.	.	false	false	Message: 3873ms	.	.	.	.	.	.	.	.	.	.	.	TRIAL_RESULT 0	3873	.	.	gyp.edf	RIGHT	3830	9184537	Full Trial Period	9180707	39	Trial: 39	9180707	110	±ÊÍ²	¿óÈªË®	°ôÇò¹÷	f	j
gyp	.	.	.	.	.	.	.	.	.	.	1	.	.	.	false	false	Message: -20ms	.	.	.	.	.	.	.	.	.	.	.	TRIALID 39	-20	.	.	gyp.edf	RIGHT	4557	9191193	Full Trial Period	9186636	40	Trial: 40	9186636	23	×ÔÐÐ³µ	Ï´ÒÂ»ú	¹Ä	j	j
gyp	.	.	.	.	.	.	.	.	.	.	2	.	.	.	false	false	Message: -1ms	.	.	.	.	.	.	.	.	.	.	.	RECCFG CR 1000 2 0 R	-1	.	.	gyp.edf	RIGHT	4557	9191193	Full Trial Period	9186636	40	Trial: 40	9186636	23	×ÔÐÐ³µ	Ï´ÒÂ»ú	¹Ä	j	j
gyp	.	.	.	.	.	.	.	.	.	.	3	.	.	.	false	false	Message: -1ms	.	.	.	.	.	.	.	.	.	.	.	ELCLCFG TOWER	-1	.	.	gyp.edf	RIGHT	4557	9191193	Full Trial Period	9186636	40	Trial: 40	9186636	23	×ÔÐÐ³µ	Ï´ÒÂ»ú	¹Ä	j	j
gyp	.	.	.	.	.	.	.	.	.	.	4	.	.	.	false	false	Message: -1ms	.	.	.	.	.	.	.	.	.	.	.	GAZE_COORDS 0.00 0.00 1023.00 767.00	-1	.	.	gyp.edf	RIGHT	4557	9191193	Full Trial Period	9186636	40	Trial: 40	9186636	23	×ÔÐÐ³µ	Ï´ÒÂ»ú	¹Ä	j	j
gyp	.	.	.	.	.	.	.	.	.	.	5	.	.	.	false	false	Message: -1ms	.	.	.	.	.	.	.	.	.	.	.	THRESHOLDS R 101 219	-1	.	.	gyp.edf	RIGHT	4557	9191193	Full Trial Period	9186636	40	Trial: 40	9186636	23	×ÔÐÐ³µ	Ï´ÒÂ»ú	¹Ä	j	j
gyp	.	.	.	.	.	.	.	.	.	.	6	.	.	.	false	false	Message: -1ms	.	.	.	.	.	.	.	.	.	.	.	ELCL_PROC CENTROID (3)	-1	.	.	gyp.edf	RIGHT	4557	9191193	Full Trial Period	9186636	40	Trial: 40	9186636	23	×ÔÐÐ³µ	Ï´ÒÂ»ú	¹Ä	j	j
gyp	.	.	.	.	.	.	.	.	.	.	7	.	.	.	false	false	Message: -1ms	.	.	.	.	.	.	.	.	.	.	.	ELCL_PCR_PARAM 5 3.0	-1	.	.	gyp.edf	RIGHT	4557	9191193	Full Trial Period	9186636	40	Trial: 40	9186636	23	×ÔÐÐ³µ	Ï´ÒÂ»ú	¹Ä	j	j
gyp	.	.	.	.	.	.	.	.	.	.	8	.	.	.	false	true	Message: 0ms	.	.	.	.	.	.	.	.	.	.	.	!MODE RECORD CR 1000 2 0 R	0	.	.	gyp.edf	RIGHT	4557	9191193	Full Trial Period	9186636	40	Trial: 40	9186636	23	×ÔÐÐ³µ	Ï´ÒÂ»ú	¹Ä	j	j
gyp	.	.	.	.	297	303	1	7	118.20	393.40	9	.	.	.	false	false	Message: 47ms	.	.	.	.	.	.	.	.	.	.	.	SYNCTIME	47	118.20	393.40	gyp.edf	RIGHT	4557	9191193	Full Trial Period	9186636	40	Trial: 40	9186636	23	×ÔÐÐ³µ	Ï´ÒÂ»ú	¹Ä	j	j
gyp	.	.	.	.	.	.	.	.	.	.	10	.	.	.	false	false	Message: 1378ms	1.62	5.88	275	1626	493.40	315.90	6	1024.60	1352	515.40	356.40	INVISIBLE_BOUNDARY[1]	1378	.	.	gyp.edf	RIGHT	4557	9191193	Full Trial Period	9186636	40	Trial: 40	9186636	23	×ÔÐÐ³µ	Ï´ÒÂ»ú	¹Ä	j	j
gyp	177	1563	1	1387	.	.	.	.	.	.	11	.	.	.	false	false	Message: 1388ms	1.62	5.88	275	1626	493.40	315.90	6	1024.60	1352	515.40	356.40	SYNCTIME	1388	.	.	gyp.edf	RIGHT	4557	9191193	Full Trial Period	9186636	40	Trial: 40	9186636	23	×ÔÐÐ³µ	Ï´ÒÂ»ú	¹Ä	j	j
gyp	.	.	.	.	.	.	.	.	.	.	12	.	.	.	false	false	Message: 3556ms	2.34	7.67	305	3800	850.60	402.40	11	700.20	3496	825.70	338.60	INVISIBLE_BOUNDARY[2]	3556	.	.	gyp.edf	RIGHT	4557	9191193	Full Trial Period	9186636	40	Trial: 40	9186636	23	×ÔÐÐ³µ	Ï´ÒÂ»ú	¹Ä	j	j
gyp	.	.	.	.	.	.	.	.	.	.	13	.	.	.	false	false	Message: 3562ms	2.34	7.67	305	3800	850.60	402.40	11	700.20	3496	825.70	338.60	SYNCTIME	3562	.	.	gyp.edf	RIGHT	4557	9191193	Full Trial Period	9186636	40	Trial: 40	9186636	23	×ÔÐÐ³µ	Ï´ÒÂ»ú	¹Ä	j	j
gyp	.	.	.	.	515	4555	13	4041	871.40	345.40	14	.	.	.	false	false	Message: 4538ms	.	.	.	.	.	.	.	.	.	.	.	KEYBOARD	4538	871.40	345.40	gyp.edf	RIGHT	4557	9191193	Full Trial Period	9186636	40	Trial: 40	9186636	23	×ÔÐÐ³µ	Ï´ÒÂ»ú	¹Ä	j	j
gyp	.	.	.	.	.	.	.	.	.	.	15	.	.	.	false	false	Message: 4598ms	.	.	.	.	.	.	.	.	.	.	.	TRIAL_RESULT 0	4598	.	.	gyp.edf	RIGHT	4557	9191193	Full Trial Period	9186636	40	Trial: 40	9186636	23	×ÔÐÐ³µ	Ï´ÒÂ»ú	¹Ä	j	j
gyp	.	.	.	.	.	.	.	.	.	.	1	.	.	.	false	false	Message: -16ms	.	.	.	.	.	.	.	.	.	.	.	TRIALID 40	-16	.	.	gyp.edf	RIGHT	2608	9195706	Full Trial Period	9193098	41	Trial: 41	9193098	116	ÁïÁïÇò	´Ìâ¬	ÒÂ¼Ü	f	f
gyp	.	.	.	.	.	.	.	.	.	.	2	.	.	.	false	false	Message: -1ms	.	.	.	.	.	.	.	.	.	.	.	RECCFG CR 1000 2 0 R	-1	.	.	gyp.edf	RIGHT	2608	9195706	Full Trial Period	9193098	41	Trial: 41	9193098	116	ÁïÁïÇò	´Ìâ¬	ÒÂ¼Ü	f	f
gyp	.	.	.	.	.	.	.	.	.	.	3	.	.	.	false	false	Message: -1ms	.	.	.	.	.	.	.	.	.	.	.	ELCLCFG TOWER	-1	.	.	gyp.edf	RIGHT	2608	9195706	Full Trial Period	9193098	41	Trial: 41	9193098	116	ÁïÁïÇò	´Ìâ¬	ÒÂ¼Ü	f	f
gyp	.	.	.	.	.	.	.	.	.	.	4	.	.	.	false	false	Message: -1ms	.	.	.	.	.	.	.	.	.	.	.	GAZE_COORDS 0.00 0.00 1023.00 767.00	-1	.	.	gyp.edf	RIGHT	2608	9195706	Full Trial Period	9193098	41	Trial: 41	9193098	116	ÁïÁïÇò	´Ìâ¬	ÒÂ¼Ü	f	f
gyp	.	.	.	.	.	.	.	.	.	.	5	.	.	.	false	false	Message: -1ms	.	.	.	.	.	.	.	.	.	.	.	THRESHOLDS R 101 219	-1	.	.	gyp.edf	RIGHT	2608	9195706	Full Trial Period	9193098	41	Trial: 41	9193098	116	ÁïÁïÇò	´Ìâ¬	ÒÂ¼Ü	f	f
gyp	.	.	.	.	.	.	.	.	.	.	6	.	.	.	false	false	Message: -1ms	.	.	.	.	.	.	.	.	.	.	.	ELCL_PROC CENTROID (3)	-1	.	.	gyp.edf	RIGHT	2608	9195706	Full Trial Period	9193098	41	Trial: 41	9193098	116	ÁïÁïÇò	´Ìâ¬	ÒÂ¼Ü	f	f
gyp	.	.	.	.	.	.	.	.	.	.	7	.	.	.	false	false	Message: -1ms	.	.	.	.	.	.	.	.	.	.	.	ELCL_PCR_PARAM 5 3.0	-1	.	.	gyp.edf	RIGHT	2608	9195706	Full Trial Period	9193098	41	Trial: 41	9193098	116	ÁïÁïÇò	´Ìâ¬	ÒÂ¼Ü	f	f
gyp	.	.	.	.	.	.	.	.	.	.	8	.	.	.	false	true	Message: 0ms	.	.	.	.	.	.	.	.	.	.	.	!MODE RECORD CR 1000 2 0 R	0	.	.	gyp.edf	RIGHT	2608	9195706	Full Trial Period	9193098	41	Trial: 41	9193098	116	ÁïÁïÇò	´Ìâ¬	ÒÂ¼Ü	f	f
gyp	.	.	.	.	314	320	1	7	149.00	334.60	9	.	.	.	false	false	Message: 42ms	.	.	.	.	.	.	.	.	.	.	.	SYNCTIME	42	149.00	334.60	gyp.edf	RIGHT	2608	9195706	Full Trial Period	9193098	41	Trial: 41	9193098	116	ÁïÁïÇò	´Ìâ¬	ÒÂ¼Ü	f	f
gyp	.	.	.	.	.	.	.	.	.	.	10	.	.	.	false	false	Message: 540ms	10.08	165.17	61	551	473.90	382.40	2	244.20	491	178.60	341.80	INVISIBLE_BOUNDARY[1]	540	.	.	gyp.edf	RIGHT	2608	9195706	Full Trial Period	9193098	41	Trial: 41	9193098	116	ÁïÁïÇò	´Ìâ¬	ÒÂ¼Ü	f	f
gyp	.	.	.	.	.	.	.	.	.	.	11	.	.	.	false	false	Message: 550ms	10.08	165.17	61	551	473.90	382.40	2	244.20	491	178.60	341.80	SYNCTIME	550	.	.	gyp.edf	RIGHT	2608	9195706	Full Trial Period	9193098	41	Trial: 41	9193098	116	ÁïÁïÇò	´Ìâ¬	ÒÂ¼Ü	f	f
gyp	.	.	.	.	.	.	.	.	.	.	12	.	.	.	false	false	Message: 1382ms	12.80	74.40	172	1513	888.20	375.70	4	482.60	1342	512.40	320.40	INVISIBLE_BOUNDARY[2]	1382	.	.	gyp.edf	RIGHT	2608	9195706	Full Trial Period	9193098	41	Trial: 41	9193098	116	ÁïÁïÇò	´Ìâ¬	ÒÂ¼Ü	f	f
gyp	.	.	.	.	.	.	.	.	.	.	13	.	.	.	false	false	Message: 1391ms	12.80	74.40	172	1513	888.20	375.70	4	482.60	1342	512.40	320.40	SYNCTIME	1391	.	.	gyp.edf	RIGHT	2608	9195706	Full Trial Period	9193098	41	Trial: 41	9193098	116	ÁïÁïÇò	´Ìâ¬	ÒÂ¼Ü	f	f
gyp	.	.	.	.	467	2606	6	2140	821.60	341.00	14	.	.	.	false	false	Message: 2589ms	.	.	.	.	.	.	.	.	.	.	.	KEYBOARD	2589	821.60	341.00	gyp.edf	RIGHT	2608	9195706	Full Trial Period	9193098	41	Trial: 41	9193098	116	ÁïÁïÇò	´Ìâ¬	ÒÂ¼Ü	f	f
gyp	.	.	.	.	.	.	.	.	.	.	15	.	.	.	false	false	Message: 2655ms	.	.	.	.	.	.	.	.	.	.	.	TRIAL_RESULT 0	2655	.	.	gyp.edf	RIGHT	2608	9195706	Full Trial Period	9193098	41	Trial: 41	9193098	116	ÁïÁïÇò	´Ìâ¬	ÒÂ¼Ü	f	f
gyp	.	.	.	.	.	.	.	.	.	.	1	.	.	.	false	false	Message: -17ms	.	.	.	.	.	.	.	.	.	.	.	TRIALID 41	-17	.	.	gyp.edf	RIGHT	3220	9200418	Full Trial Period	9197198	42	Trial: 42	9197198	37	ÍøÇòÅÄ	¼ªËû	ºùÂ«	f	f
gyp	.	.	.	.	.	.	.	.	.	.	2	.	.	.	false	false	Message: -1ms	.	.	.	.	.	.	.	.	.	.	.	RECCFG CR 1000 2 0 R	-1	.	.	gyp.edf	RIGHT	3220	9200418	Full Trial Period	9197198	42	Trial: 42	9197198	37	ÍøÇòÅÄ	¼ªËû	ºùÂ«	f	f
gyp	.	.	.	.	.	.	.	.	.	.	3	.	.	.	false	false	Message: -1ms	.	.	.	.	.	.	.	.	.	.	.	ELCLCFG TOWER	-1	.	.	gyp.edf	RIGHT	3220	9200418	Full Trial Period	9197198	42	Trial: 42	9197198	37	ÍøÇòÅÄ	¼ªËû	ºùÂ«	f	f
gyp	.	.	.	.	.	.	.	.	.	.	4	.	.	.	false	false	Message: -1ms	.	.	.	.	.	.	.	.	.	.	.	GAZE_COORDS 0.00 0.00 1023.00 767.00	-1	.	.	gyp.edf	RIGHT	3220	9200418	Full Trial Period	9197198	42	Trial: 42	9197198	37	ÍøÇòÅÄ	¼ªËû	ºùÂ«	f	f
gyp	.	.	.	.	.	.	.	.	.	.	5	.	.	.	false	false	Message: -1ms	.	.	.	.	.	.	.	.	.	.	.	THRESHOLDS R 101 219	-1	.	.	gyp.edf	RIGHT	3220	9200418	Full Trial Period	9197198	42	Trial: 42	9197198	37	ÍøÇòÅÄ	¼ªËû	ºùÂ«	f	f
gyp	.	.	.	.	.	.	.	.	.	.	6	.	.	.	false	false	Message: -1ms	.	.	.	.	.	.	.	.	.	.	.	ELCL_PROC CENTROID (3)	-1	.	.	gyp.edf	RIGHT	3220	9200418	Full Trial Period	9197198	42	Trial: 42	9197198	37	ÍøÇòÅÄ	¼ªËû	ºùÂ«	f	f
gyp	.	.	.	.	.	.	.	.	.	.	7	.	.	.	false	false	Message: -1ms	.	.	.	.	.	.	.	.	.	.	.	ELCL_PCR_PARAM 5 3.0	-1	.	.	gyp.edf	RIGHT	3220	9200418	Full Trial Period	9197198	42	Trial: 42	9197198	37	ÍøÇòÅÄ	¼ªËû	ºùÂ«	f	f
gyp	.	.	.	.	.	.	.	.	.	.	8	.	.	.	false	true	Message: 0ms	.	.	.	.	.	.	.	.	.	.	.	!MODE RECORD CR 1000 2 0 R	0	.	.	gyp.edf	RIGHT	3220	9200418	Full Trial Period	9197198	42	Trial: 42	9197198	37	ÍøÇòÅÄ	¼ªËû	ºùÂ«	f	f
gyp	.	.	.	.	355	361	1	7	151.20	353.10	9	.	.	.	false	false	Message: 41ms	.	.	.	.	.	.	.	.	.	.	.	SYNCTIME	41	151.20	353.10	gyp.edf	RIGHT	3220	9200418	Full Trial Period	9197198	42	Trial: 42	9197198	37	ÍøÇòÅÄ	¼ªËû	ºùÂ«	f	f
gyp	.	.	.	.	.	.	.	.	.	.	10	.	.	.	false	false	Message: 679ms	14.14	43.91	322	773	516.60	400.20	3	462.10	452	104.90	516.80	INVISIBLE_BOUNDARY[1]	679	.	.	gyp.edf	RIGHT	3220	9200418	Full Trial Period	9197198	42	Trial: 42	9197198	37	ÍøÇòÅÄ	¼ªËû	ºùÂ«	f	f
gyp	.	.	.	.	.	.	.	.	.	.	11	.	.	.	false	false	Message: 683ms	14.14	43.91	322	773	516.60	400.20	3	462.10	452	104.90	516.80	SYNCTIME	683	.	.	gyp.edf	RIGHT	3220	9200418	Full Trial Period	9197198	42	Trial: 42	9197198	37	ÍøÇòÅÄ	¼ªËû	ºùÂ«	f	f
gyp	.	.	.	.	.	.	.	.	.	.	12	.	.	.	false	false	Message: 2396ms	1.69	5.21	324	2681	797.70	335.90	8	800.50	2358	847.10	325.60	INVISIBLE_BOUNDARY[2]	2396	.	.	gyp.edf	RIGHT	3220	9200418	Full Trial Period	9197198	42	Trial: 42	9197198	37	ÍøÇòÅÄ	¼ªËû	ºùÂ«	f	f
gyp	.	.	.	.	.	.	.	.	.	.	13	.	.	.	false	false	Message: 2399ms	1.69	5.21	324	2681	797.70	335.90	8	800.50	2358	847.10	325.60	SYNCTIME	2399	.	.	gyp.edf	RIGHT	3220	9200418	Full Trial Period	9197198	42	Trial: 42	9197198	37	ÍøÇòÅÄ	¼ªËû	ºùÂ«	f	f
gyp	.	.	.	.	.	.	.	.	.	.	14	.	.	.	false	false	Message: 3201ms	0.19	6.21	30	3218	874.60	327.50	10	48.10	3189	875.70	332.80	KEYBOARD	3201	.	.	gyp.edf	RIGHT	3220	9200418	Full Trial Period	9197198	42	Trial: 42	9197198	37	ÍøÇòÅÄ	¼ªËû	ºùÂ«	f	f
gyp	.	.	.	.	.	.	.	.	.	.	15	.	.	.	false	false	Message: 3264ms	.	.	.	.	.	.	.	.	.	.	.	TRIAL_RESULT 0	3264	.	.	gyp.edf	RIGHT	3220	9200418	Full Trial Period	9197198	42	Trial: 42	9197198	37	ÍøÇòÅÄ	¼ªËû	ºùÂ«	f	f
gyp	.	.	.	.	.	.	.	.	.	.	1	.	.	.	false	false	Message: -16ms	.	.	.	.	.	.	.	.	.	.	.	TRIALID 42	-16	.	.	gyp.edf	RIGHT	3855	9205835	Full Trial Period	9201980	43	Trial: 43	9201980	121	ÄÖÖÓ	ÄÏ¹Ï	ÑÛ¾µ	f	f
gyp	.	.	.	.	.	.	.	.	.	.	2	.	.	.	false	false	Message: -1ms	.	.	.	.	.	.	.	.	.	.	.	RECCFG CR 1000 2 0 R	-1	.	.	gyp.edf	RIGHT	3855	9205835	Full Trial Period	9201980	43	Trial: 43	9201980	121	ÄÖÖÓ	ÄÏ¹Ï	ÑÛ¾µ	f	f
gyp	.	.	.	.	.	.	.	.	.	.	3	.	.	.	false	false	Message: -1ms	.	.	.	.	.	.	.	.	.	.	.	ELCLCFG TOWER	-1	.	.	gyp.edf	RIGHT	3855	9205835	Full Trial Period	9201980	43	Trial: 43	9201980	121	ÄÖÖÓ	ÄÏ¹Ï	ÑÛ¾µ	f	f
gyp	.	.	.	.	.	.	.	.	.	.	4	.	.	.	false	false	Message: -1ms	.	.	.	.	.	.	.	.	.	.	.	GAZE_COORDS 0.00 0.00 1023.00 767.00	-1	.	.	gyp.edf	RIGHT	3855	9205835	Full Trial Period	9201980	43	Trial: 43	9201980	121	ÄÖÖÓ	ÄÏ¹Ï	ÑÛ¾µ	f	f
gyp	.	.	.	.	.	.	.	.	.	.	5	.	.	.	false	false	Message: -1ms	.	.	.	.	.	.	.	.	.	.	.	THRESHOLDS R 101 219	-1	.	.	gyp.edf	RIGHT	3855	9205835	Full Trial Period	9201980	43	Trial: 43	9201980	121	ÄÖÖÓ	ÄÏ¹Ï	ÑÛ¾µ	f	f
gyp	.	.	.	.	.	.	.	.	.	.	6	.	.	.	false	false	Message: -1ms	.	.	.	.	.	.	.	.	.	.	.	ELCL_PROC CENTROID (3)	-1	.	.	gyp.edf	RIGHT	3855	9205835	Full Trial Period	9201980	43	Trial: 43	9201980	121	ÄÖÖÓ	ÄÏ¹Ï	ÑÛ¾µ	f	f
gyp	.	.	.	.	.	.	.	.	.	.	7	.	.	.	false	false	Message: -1ms	.	.	.	.	.	.	.	.	.	.	.	ELCL_PCR_PARAM 5 3.0	-1	.	.	gyp.edf	RIGHT	3855	9205835	Full Trial Period	9201980	43	Trial: 43	9201980	121	ÄÖÖÓ	ÄÏ¹Ï	ÑÛ¾µ	f	f
gyp	.	.	.	.	.	.	.	.	.	.	8	.	.	.	false	true	Message: 0ms	.	.	.	.	.	.	.	.	.	.	.	!MODE RECORD CR 1000 2 0 R	0	.	.	gyp.edf	RIGHT	3855	9205835	Full Trial Period	9201980	43	Trial: 43	9201980	121	ÄÖÖÓ	ÄÏ¹Ï	ÑÛ¾µ	f	f
gyp	.	.	.	.	494	500	1	7	167.10	342.20	9	.	.	.	false	false	Message: 41ms	.	.	.	.	.	.	.	.	.	.	.	SYNCTIME	41	167.10	342.20	gyp.edf	RIGHT	3855	9205835	Full Trial Period	9201980	43	Trial: 43	9201980	121	ÄÖÖÓ	ÄÏ¹Ï	ÑÛ¾µ	f	f
gyp	.	.	.	.	.	.	.	.	.	.	10	.	.	.	false	false	Message: 1943ms	2.05	5.12	400	2284	479.10	303.20	7	744.80	1885	459.40	358.10	INVISIBLE_BOUNDARY[1]	1943	.	.	gyp.edf	RIGHT	3855	9205835	Full Trial Period	9201980	43	Trial: 43	9201980	121	ÄÖÖÓ	ÄÏ¹Ï	ÑÛ¾µ	f	f
gyp	.	.	.	.	.	.	.	.	.	.	11	.	.	.	false	false	Message: 1949ms	2.05	5.12	400	2284	479.10	303.20	7	744.80	1885	459.40	358.10	SYNCTIME	1949	.	.	gyp.edf	RIGHT	3855	9205835	Full Trial Period	9201980	43	Trial: 43	9201980	121	ÄÖÖÓ	ÄÏ¹Ï	ÑÛ¾µ	f	f
gyp	.	.	.	.	.	.	.	.	.	.	12	.	.	.	false	false	Message: 3067ms	12.55	41.57	302	3113	867.40	395.00	10	604.40	2812	503.80	314.80	INVISIBLE_BOUNDARY[2]	3067	.	.	gyp.edf	RIGHT	3855	9205835	Full Trial Period	9201980	43	Trial: 43	9201980	121	ÄÖÖÓ	ÄÏ¹Ï	ÑÛ¾µ	f	f
gyp	.	.	.	.	.	.	.	.	.	.	13	.	.	.	false	false	Message: 3075ms	12.55	41.57	302	3113	867.40	395.00	10	604.40	2812	503.80	314.80	SYNCTIME	3075	.	.	gyp.edf	RIGHT	3855	9205835	Full Trial Period	9201980	43	Trial: 43	9201980	121	ÄÖÖÓ	ÄÏ¹Ï	ÑÛ¾µ	f	f
gyp	.	.	.	.	511	3853	13	3343	859.40	356.00	14	.	.	.	false	false	Message: 3836ms	.	.	.	.	.	.	.	.	.	.	.	KEYBOARD	3836	859.40	356.00	gyp.edf	RIGHT	3855	9205835	Full Trial Period	9201980	43	Trial: 43	9201980	121	ÄÖÖÓ	ÄÏ¹Ï	ÑÛ¾µ	f	f
gyp	.	.	.	.	.	.	.	.	.	.	15	.	.	.	false	false	Message: 3894ms	.	.	.	.	.	.	.	.	.	.	.	TRIAL_RESULT 0	3894	.	.	gyp.edf	RIGHT	3855	9205835	Full Trial Period	9201980	43	Trial: 43	9201980	121	ÄÖÖÓ	ÄÏ¹Ï	ÑÛ¾µ	f	f
gyp	.	.	.	.	.	.	.	.	.	.	1	.	.	.	false	false	Message: -17ms	.	.	.	.	.	.	.	.	.	.	.	TRIALID 43	-17	.	.	gyp.edf	RIGHT	2299	9209579	Full Trial Period	9207280	44	Trial: 44	9207280	87	¿ê×Ó	»ð²ñ	ÃÞÇ©	f	j
gyp	.	.	.	.	.	.	.	.	.	.	2	.	.	.	false	false	Message: -1ms	.	.	.	.	.	.	.	.	.	.	.	RECCFG CR 1000 2 0 R	-1	.	.	gyp.edf	RIGHT	2299	9209579	Full Trial Period	9207280	44	Trial: 44	9207280	87	¿ê×Ó	»ð²ñ	ÃÞÇ©	f	j
gyp	.	.	.	.	.	.	.	.	.	.	3	.	.	.	false	false	Message: -1ms	.	.	.	.	.	.	.	.	.	.	.	ELCLCFG TOWER	-1	.	.	gyp.edf	RIGHT	2299	9209579	Full Trial Period	9207280	44	Trial: 44	9207280	87	¿ê×Ó	»ð²ñ	ÃÞÇ©	f	j
gyp	.	.	.	.	.	.	.	.	.	.	4	.	.	.	false	false	Message: -1ms	.	.	.	.	.	.	.	.	.	.	.	GAZE_COORDS 0.00 0.00 1023.00 767.00	-1	.	.	gyp.edf	RIGHT	2299	9209579	Full Trial Period	9207280	44	Trial: 44	9207280	87	¿ê×Ó	»ð²ñ	ÃÞÇ©	f	j
gyp	.	.	.	.	.	.	.	.	.	.	5	.	.	.	false	false	Message: -1ms	.	.	.	.	.	.	.	.	.	.	.	THRESHOLDS R 101 219	-1	.	.	gyp.edf	RIGHT	2299	9209579	Full Trial Period	9207280	44	Trial: 44	9207280	87	¿ê×Ó	»ð²ñ	ÃÞÇ©	f	j
gyp	.	.	.	.	.	.	.	.	.	.	6	.	.	.	false	false	Message: -1ms	.	.	.	.	.	.	.	.	.	.	.	ELCL_PROC CENTROID (3)	-1	.	.	gyp.edf	RIGHT	2299	9209579	Full Trial Period	9207280	44	Trial: 44	9207280	87	¿ê×Ó	»ð²ñ	ÃÞÇ©	f	j
gyp	.	.	.	.	.	.	.	.	.	.	7	.	.	.	false	false	Message: -1ms	.	.	.	.	.	.	.	.	.	.	.	ELCL_PCR_PARAM 5 3.0	-1	.	.	gyp.edf	RIGHT	2299	9209579	Full Trial Period	9207280	44	Trial: 44	9207280	87	¿ê×Ó	»ð²ñ	ÃÞÇ©	f	j
gyp	.	.	.	.	.	.	.	.	.	.	8	.	.	.	false	true	Message: 0ms	.	.	.	.	.	.	.	.	.	.	.	!MODE RECORD CR 1000 2 0 R	0	.	.	gyp.edf	RIGHT	2299	9209579	Full Trial Period	9207280	44	Trial: 44	9207280	87	¿ê×Ó	»ð²ñ	ÃÞÇ©	f	j
gyp	.	.	.	.	217	223	1	7	182.20	360.20	9	.	.	.	false	false	Message: 41ms	.	.	.	.	.	.	.	.	.	.	.	SYNCTIME	41	182.20	360.20	gyp.edf	RIGHT	2299	9209579	Full Trial Period	9207280	44	Trial: 44	9207280	87	¿ê×Ó	»ð²ñ	ÃÞÇ©	f	j
gyp	.	.	.	.	.	.	.	.	.	.	10	.	.	.	false	false	Message: 511ms	13.68	164.78	83	537	539.30	383.00	2	252.10	455	132.90	353.00	INVISIBLE_BOUNDARY[1]	511	.	.	gyp.edf	RIGHT	2299	9209579	Full Trial Period	9207280	44	Trial: 44	9207280	87	¿ê×Ó	»ð²ñ	ÃÞÇ©	f	j
gyp	.	.	.	.	.	.	.	.	.	.	11	.	.	.	false	false	Message: 515ms	13.68	164.78	83	537	539.30	383.00	2	252.10	455	132.90	353.00	SYNCTIME	515	.	.	gyp.edf	RIGHT	2299	9209579	Full Trial Period	9207280	44	Trial: 44	9207280	87	¿ê×Ó	»ð²ñ	ÃÞÇ©	f	j
gyp	.	.	.	.	.	.	.	.	.	.	12	.	.	.	false	false	Message: 1595ms	5.07	33.39	152	1702	919.20	416.30	7	230.40	1551	792.40	331.90	INVISIBLE_BOUNDARY[2]	1595	.	.	gyp.edf	RIGHT	2299	9209579	Full Trial Period	9207280	44	Trial: 44	9207280	87	¿ê×Ó	»ð²ñ	ÃÞÇ©	f	j
gyp	.	.	.	.	.	.	.	.	.	.	13	.	.	.	false	false	Message: 1599ms	5.07	33.39	152	1702	919.20	416.30	7	230.40	1551	792.40	331.90	SYNCTIME	1599	.	.	gyp.edf	RIGHT	2299	9209579	Full Trial Period	9207280	44	Trial: 44	9207280	87	¿ê×Ó	»ð²ñ	ÃÞÇ©	f	j
gyp	.	.	.	.	34	2297	10	2264	878.30	389.10	14	[1]	2	RECTANGLE_INTERESTAREA	false	false	Message: 2280ms	.	.	.	.	.	.	.	.	.	.	.	KEYBOARD	2280	878.30	389.10	gyp.edf	RIGHT	2299	9209579	Full Trial Period	9207280	44	Trial: 44	9207280	87	¿ê×Ó	»ð²ñ	ÃÞÇ©	f	j
gyp	.	.	.	.	.	.	.	.	.	.	15	.	.	.	false	false	Message: 2345ms	.	.	.	.	.	.	.	.	.	.	.	TRIAL_RESULT 0	2345	.	.	gyp.edf	RIGHT	2299	9209579	Full Trial Period	9207280	44	Trial: 44	9207280	87	¿ê×Ó	»ð²ñ	ÃÞÇ©	f	j
gyp	.	.	.	.	.	.	.	.	.	.	1	.	.	.	false	false	Message: -16ms	.	.	.	.	.	.	.	.	.	.	.	TRIALID 44	-16	.	.	gyp.edf	RIGHT	3767	9216395	Full Trial Period	9212628	45	Trial: 45	9212628	85	°ôÇò¹÷	À¯±Ê	µ°¾í	f	j
gyp	.	.	.	.	.	.	.	.	.	.	2	.	.	.	false	false	Message: -1ms	.	.	.	.	.	.	.	.	.	.	.	RECCFG CR 1000 2 0 R	-1	.	.	gyp.edf	RIGHT	3767	9216395	Full Trial Period	9212628	45	Trial: 45	9212628	85	°ôÇò¹÷	À¯±Ê	µ°¾í	f	j
gyp	.	.	.	.	.	.	.	.	.	.	3	.	.	.	false	false	Message: -1ms	.	.	.	.	.	.	.	.	.	.	.	ELCLCFG TOWER	-1	.	.	gyp.edf	RIGHT	3767	9216395	Full Trial Period	9212628	45	Trial: 45	9212628	85	°ôÇò¹÷	À¯±Ê	µ°¾í	f	j
gyp	.	.	.	.	.	.	.	.	.	.	4	.	.	.	false	false	Message: -1ms	.	.	.	.	.	.	.	.	.	.	.	GAZE_COORDS 0.00 0.00 1023.00 767.00	-1	.	.	gyp.edf	RIGHT	3767	9216395	Full Trial Period	9212628	45	Trial: 45	9212628	85	°ôÇò¹÷	À¯±Ê	µ°¾í	f	j
gyp	.	.	.	.	.	.	.	.	.	.	5	.	.	.	false	false	Message: -1ms	.	.	.	.	.	.	.	.	.	.	.	THRESHOLDS R 101 219	-1	.	.	gyp.edf	RIGHT	3767	9216395	Full Trial Period	9212628	45	Trial: 45	9212628	85	°ôÇò¹÷	À¯±Ê	µ°¾í	f	j
gyp	.	.	.	.	.	.	.	.	.	.	6	.	.	.	false	false	Message: -1ms	.	.	.	.	.	.	.	.	.	.	.	ELCL_PROC CENTROID (3)	-1	.	.	gyp.edf	RIGHT	3767	9216395	Full Trial Period	9212628	45	Trial: 45	9212628	85	°ôÇò¹÷	À¯±Ê	µ°¾í	f	j
gyp	.	.	.	.	.	.	.	.	.	.	7	.	.	.	false	false	Message: -1ms	.	.	.	.	.	.	.	.	.	.	.	ELCL_PCR_PARAM 5 3.0	-1	.	.	gyp.edf	RIGHT	3767	9216395	Full Trial Period	9212628	45	Trial: 45	9212628	85	°ôÇò¹÷	À¯±Ê	µ°¾í	f	j
gyp	.	.	.	.	.	.	.	.	.	.	8	.	.	.	false	true	Message: 0ms	.	.	.	.	.	.	.	.	.	.	.	!MODE RECORD CR 1000 2 0 R	0	.	.	gyp.edf	RIGHT	3767	9216395	Full Trial Period	9212628	45	Trial: 45	9212628	85	°ôÇò¹÷	À¯±Ê	µ°¾í	f	j
gyp	.	.	.	.	362	368	1	7	130.40	385.20	9	.	.	.	false	false	Message: 42ms	.	.	.	.	.	.	.	.	.	.	.	SYNCTIME	42	130.40	385.20	gyp.edf	RIGHT	3767	9216395	Full Trial Period	9212628	45	Trial: 45	9212628	85	°ôÇò¹÷	À¯±Ê	µ°¾í	f	j
gyp	.	.	.	.	.	.	.	.	.	.	10	.	.	.	false	false	Message: 1594ms	1.64	4.84	339	1895	488.00	293.80	6	973.80	1557	453.10	325.00	INVISIBLE_BOUNDARY[1]	1594	.	.	gyp.edf	RIGHT	3767	9216395	Full Trial Period	9212628	45	Trial: 45	9212628	85	°ôÇò¹÷	À¯±Ê	µ°¾í	f	j
gyp	.	.	.	.	.	.	.	.	.	.	11	.	.	.	false	false	Message: 1599ms	1.64	4.84	339	1895	488.00	293.80	6	973.80	1557	453.10	325.00	SYNCTIME	1599	.	.	gyp.edf	RIGHT	3767	9216395	Full Trial Period	9212628	45	Trial: 45	9212628	85	°ôÇò¹÷	À¯±Ê	µ°¾í	f	j
gyp	94	2619	2	2526	.	.	.	.	.	.	12	.	.	.	false	false	Message: 2603ms	11.05	39.62	279	2694	852.00	326.90	10	972.50	2416	525.90	328.40	INVISIBLE_BOUNDARY[2]	2603	.	.	gyp.edf	RIGHT	3767	9216395	Full Trial Period	9212628	45	Trial: 45	9212628	85	°ôÇò¹÷	À¯±Ê	µ°¾í	f	j
gyp	94	2619	2	2526	.	.	.	.	.	.	13	.	.	.	false	false	Message: 2608ms	11.05	39.62	279	2694	852.00	326.90	10	972.50	2416	525.90	328.40	SYNCTIME	2608	.	.	gyp.edf	RIGHT	3767	9216395	Full Trial Period	9212628	45	Trial: 45	9212628	85	°ôÇò¹÷	À¯±Ê	µ°¾í	f	j
gyp	.	.	.	.	.	.	.	.	.	.	14	.	.	.	false	false	Message: 3748ms	10.65	40.96	260	3765	749.30	644.40	13	602.80	3506	848.80	336.70	KEYBOARD	3748	.	.	gyp.edf	RIGHT	3767	9216395	Full Trial Period	9212628	45	Trial: 45	9212628	85	°ôÇò¹÷	À¯±Ê	µ°¾í	f	j
gyp	.	.	.	.	.	.	.	.	.	.	15	.	.	.	false	false	Message: 3811ms	.	.	.	.	.	.	.	.	.	.	.	TRIAL_RESULT 0	3811	.	.	gyp.edf	RIGHT	3767	9216395	Full Trial Period	9212628	45	Trial: 45	9212628	85	°ôÇò¹÷	À¯±Ê	µ°¾í	f	j
gyp	.	.	.	.	.	.	.	.	.	.	1	.	.	.	false	false	Message: -66ms	.	.	.	.	.	.	.	.	.	.	.	TRIALID 45	-66	.	.	gyp.edf	RIGHT	2434	9220244	Full Trial Period	9217810	46	Trial: 46	9217810	14	ÁïÁïÇò	ÊÁ×Ó	ÔÂ±ý	j	j
gyp	.	.	.	.	.	.	.	.	.	.	2	.	.	.	false	false	Message: -1ms	.	.	.	.	.	.	.	.	.	.	.	RECCFG CR 1000 2 0 R	-1	.	.	gyp.edf	RIGHT	2434	9220244	Full Trial Period	9217810	46	Trial: 46	9217810	14	ÁïÁïÇò	ÊÁ×Ó	ÔÂ±ý	j	j
gyp	.	.	.	.	.	.	.	.	.	.	3	.	.	.	false	false	Message: -1ms	.	.	.	.	.	.	.	.	.	.	.	ELCLCFG TOWER	-1	.	.	gyp.edf	RIGHT	2434	9220244	Full Trial Period	9217810	46	Trial: 46	9217810	14	ÁïÁïÇò	ÊÁ×Ó	ÔÂ±ý	j	j
gyp	.	.	.	.	.	.	.	.	.	.	4	.	.	.	false	false	Message: -1ms	.	.	.	.	.	.	.	.	.	.	.	GAZE_COORDS 0.00 0.00 1023.00 767.00	-1	.	.	gyp.edf	RIGHT	2434	9220244	Full Trial Period	9217810	46	Trial: 46	9217810	14	ÁïÁïÇò	ÊÁ×Ó	ÔÂ±ý	j	j
gyp	.	.	.	.	.	.	.	.	.	.	5	.	.	.	false	false	Message: -1ms	.	.	.	.	.	.	.	.	.	.	.	THRESHOLDS R 101 219	-1	.	.	gyp.edf	RIGHT	2434	9220244	Full Trial Period	9217810	46	Trial: 46	9217810	14	ÁïÁïÇò	ÊÁ×Ó	ÔÂ±ý	j	j
gyp	.	.	.	.	.	.	.	.	.	.	6	.	.	.	false	false	Message: -1ms	.	.	.	.	.	.	.	.	.	.	.	ELCL_PROC CENTROID (3)	-1	.	.	gyp.edf	RIGHT	2434	9220244	Full Trial Period	9217810	46	Trial: 46	9217810	14	ÁïÁïÇò	ÊÁ×Ó	ÔÂ±ý	j	j
gyp	.	.	.	.	.	.	.	.	.	.	7	.	.	.	false	false	Message: -1ms	.	.	.	.	.	.	.	.	.	.	.	ELCL_PCR_PARAM 5 3.0	-1	.	.	gyp.edf	RIGHT	2434	9220244	Full Trial Period	9217810	46	Trial: 46	9217810	14	ÁïÁïÇò	ÊÁ×Ó	ÔÂ±ý	j	j
gyp	.	.	.	.	.	.	.	.	.	.	8	.	.	.	false	true	Message: 0ms	.	.	.	.	.	.	.	.	.	.	.	!MODE RECORD CR 1000 2 0 R	0	.	.	gyp.edf	RIGHT	2434	9220244	Full Trial Period	9217810	46	Trial: 46	9217810	14	ÁïÁïÇò	ÊÁ×Ó	ÔÂ±ý	j	j
gyp	.	.	.	.	409	415	1	7	137.90	354.10	9	.	.	.	false	false	Message: 42ms	.	.	.	.	.	.	.	.	.	.	.	SYNCTIME	42	137.90	354.10	gyp.edf	RIGHT	2434	9220244	Full Trial Period	9217810	46	Trial: 46	9217810	14	ÁïÁïÇò	ÊÁ×Ó	ÔÂ±ý	j	j
gyp	.	.	.	.	.	.	.	.	.	.	10	.	.	.	false	false	Message: 694ms	13.65	45.82	298	776	571.70	400.40	2	720.10	479	164.40	415.00	INVISIBLE_BOUNDARY[1]	694	.	.	gyp.edf	RIGHT	2434	9220244	Full Trial Period	9217810	46	Trial: 46	9217810	14	ÁïÁïÇò	ÊÁ×Ó	ÔÂ±ý	j	j
gyp	.	.	.	.	.	.	.	.	.	.	11	.	.	.	false	false	Message: 700ms	13.65	45.82	298	776	571.70	400.40	2	720.10	479	164.40	415.00	SYNCTIME	700	.	.	gyp.edf	RIGHT	2434	9220244	Full Trial Period	9217810	46	Trial: 46	9217810	14	ÁïÁïÇò	ÊÁ×Ó	ÔÂ±ý	j	j
gyp	.	.	.	.	.	.	.	.	.	.	12	.	.	.	false	false	Message: 1594ms	11.56	31.93	362	1644	846.10	388.30	4	568.90	1283	507.20	342.70	INVISIBLE_BOUNDARY[2]	1594	.	.	gyp.edf	RIGHT	2434	9220244	Full Trial Period	9217810	46	Trial: 46	9217810	14	ÁïÁïÇò	ÊÁ×Ó	ÔÂ±ý	j	j
gyp	.	.	.	.	.	.	.	.	.	.	13	.	.	.	false	false	Message: 1600ms	11.56	31.93	362	1644	846.10	388.30	4	568.90	1283	507.20	342.70	SYNCTIME	1600	.	.	gyp.edf	RIGHT	2434	9220244	Full Trial Period	9217810	46	Trial: 46	9217810	14	ÁïÁïÇò	ÊÁ×Ó	ÔÂ±ý	j	j
gyp	.	.	.	.	62	2432	7	2371	759.50	327.10	14	.	.	.	false	false	Message: 2415ms	.	.	.	.	.	.	.	.	.	.	.	KEYBOARD	2415	759.50	327.10	gyp.edf	RIGHT	2434	9220244	Full Trial Period	9217810	46	Trial: 46	9217810	14	ÁïÁïÇò	ÊÁ×Ó	ÔÂ±ý	j	j
gyp	.	.	.	.	.	.	.	.	.	.	15	.	.	.	false	false	Message: 2482ms	.	.	.	.	.	.	.	.	.	.	.	TRIAL_RESULT 0	2482	.	.	gyp.edf	RIGHT	2434	9220244	Full Trial Period	9217810	46	Trial: 46	9217810	14	ÁïÁïÇò	ÊÁ×Ó	ÔÂ±ý	j	j
gyp	.	.	.	.	.	.	.	.	.	.	1	.	.	.	false	false	Message: -16ms	.	.	.	.	.	.	.	.	.	.	.	TRIALID 46	-16	.	.	gyp.edf	RIGHT	2936	9225420	Full Trial Period	9222484	47	Trial: 47	9222484	48	ÏÉÈËÕÆ	ÏîÁ´	Å¦¿Û	f	j
gyp	.	.	.	.	.	.	.	.	.	.	2	.	.	.	false	false	Message: -1ms	.	.	.	.	.	.	.	.	.	.	.	RECCFG CR 1000 2 0 R	-1	.	.	gyp.edf	RIGHT	2936	9225420	Full Trial Period	9222484	47	Trial: 47	9222484	48	ÏÉÈËÕÆ	ÏîÁ´	Å¦¿Û	f	j
gyp	.	.	.	.	.	.	.	.	.	.	3	.	.	.	false	false	Message: -1ms	.	.	.	.	.	.	.	.	.	.	.	ELCLCFG TOWER	-1	.	.	gyp.edf	RIGHT	2936	9225420	Full Trial Period	9222484	47	Trial: 47	9222484	48	ÏÉÈËÕÆ	ÏîÁ´	Å¦¿Û	f	j
gyp	.	.	.	.	.	.	.	.	.	.	4	.	.	.	false	false	Message: -1ms	.	.	.	.	.	.	.	.	.	.	.	GAZE_COORDS 0.00 0.00 1023.00 767.00	-1	.	.	gyp.edf	RIGHT	2936	9225420	Full Trial Period	9222484	47	Trial: 47	9222484	48	ÏÉÈËÕÆ	ÏîÁ´	Å¦¿Û	f	j
gyp	.	.	.	.	.	.	.	.	.	.	5	.	.	.	false	false	Message: -1ms	.	.	.	.	.	.	.	.	.	.	.	THRESHOLDS R 101 219	-1	.	.	gyp.edf	RIGHT	2936	9225420	Full Trial Period	9222484	47	Trial: 47	9222484	48	ÏÉÈËÕÆ	ÏîÁ´	Å¦¿Û	f	j
gyp	.	.	.	.	.	.	.	.	.	.	6	.	.	.	false	false	Message: -1ms	.	.	.	.	.	.	.	.	.	.	.	ELCL_PROC CENTROID (3)	-1	.	.	gyp.edf	RIGHT	2936	9225420	Full Trial Period	9222484	47	Trial: 47	9222484	48	ÏÉÈËÕÆ	ÏîÁ´	Å¦¿Û	f	j
gyp	.	.	.	.	.	.	.	.	.	.	7	.	.	.	false	false	Message: -1ms	.	.	.	.	.	.	.	.	.	.	.	ELCL_PCR_PARAM 5 3.0	-1	.	.	gyp.edf	RIGHT	2936	9225420	Full Trial Period	9222484	47	Trial: 47	9222484	48	ÏÉÈËÕÆ	ÏîÁ´	Å¦¿Û	f	j
gyp	.	.	.	.	.	.	.	.	.	.	8	.	.	.	false	true	Message: 0ms	.	.	.	.	.	.	.	.	.	.	.	!MODE RECORD CR 1000 2 0 R	0	.	.	gyp.edf	RIGHT	2936	9225420	Full Trial Period	9222484	47	Trial: 47	9222484	48	ÏÉÈËÕÆ	ÏîÁ´	Å¦¿Û	f	j
gyp	.	.	.	.	301	307	1	7	139.90	349.90	9	.	.	.	false	false	Message: 43ms	.	.	.	.	.	.	.	.	.	.	.	SYNCTIME	43	139.90	349.90	gyp.edf	RIGHT	2936	9225420	Full Trial Period	9222484	47	Trial: 47	9222484	48	ÏÉÈËÕÆ	ÏîÁ´	Å¦¿Û	f	j
gyp	.	.	.	.	.	.	.	.	.	.	10	.	.	.	false	false	Message: 644ms	12.72	39.86	319	721	561.80	377.20	3	798.40	403	185.80	360.60	INVISIBLE_BOUNDARY[1]	644	.	.	gyp.edf	RIGHT	2936	9225420	Full Trial Period	9222484	47	Trial: 47	9222484	48	ÏÉÈËÕÆ	ÏîÁ´	Å¦¿Û	f	j
gyp	.	.	.	.	.	.	.	.	.	.	11	.	.	.	false	false	Message: 651ms	12.72	39.86	319	721	561.80	377.20	3	798.40	403	185.80	360.60	SYNCTIME	651	.	.	gyp.edf	RIGHT	2936	9225420	Full Trial Period	9222484	47	Trial: 47	9222484	48	ÏÉÈËÕÆ	ÏîÁ´	Å¦¿Û	f	j
gyp	.	.	.	.	.	.	.	.	.	.	12	.	.	.	false	false	Message: 1972ms	2.01	5.90	340	2273	791.90	342.50	9	769.30	1934	745.80	306.30	INVISIBLE_BOUNDARY[2]	1972	.	.	gyp.edf	RIGHT	2936	9225420	Full Trial Period	9222484	47	Trial: 47	9222484	48	ÏÉÈËÕÆ	ÏîÁ´	Å¦¿Û	f	j
gyp	.	.	.	.	.	.	.	.	.	.	13	.	.	.	false	false	Message: 1975ms	2.01	5.90	340	2273	791.90	342.50	9	769.30	1934	745.80	306.30	SYNCTIME	1975	.	.	gyp.edf	RIGHT	2936	9225420	Full Trial Period	9222484	47	Trial: 47	9222484	48	ÏÉÈËÕÆ	ÏîÁ´	Å¦¿Û	f	j
gyp	.	.	.	.	.	.	.	.	.	.	14	.	.	.	false	false	Message: 2918ms	3.45	65.16	53	2934	758.90	318.20	12	205.00	2882	861.70	313.50	KEYBOARD	2918	.	.	gyp.edf	RIGHT	2936	9225420	Full Trial Period	9222484	47	Trial: 47	9222484	48	ÏÉÈËÕÆ	ÏîÁ´	Å¦¿Û	f	j
gyp	.	.	.	.	.	.	.	.	.	.	15	.	.	.	false	false	Message: 2985ms	.	.	.	.	.	.	.	.	.	.	.	TRIAL_RESULT 0	2985	.	.	gyp.edf	RIGHT	2936	9225420	Full Trial Period	9222484	47	Trial: 47	9222484	48	ÏÉÈËÕÆ	ÏîÁ´	Å¦¿Û	f	j
gyp	.	.	.	.	.	.	.	.	.	.	1	.	.	.	false	false	Message: -17ms	.	.	.	.	.	.	.	.	.	.	.	TRIALID 47	-17	.	.	gyp.edf	RIGHT	4386	9231812	Full Trial Period	9227426	48	Trial: 48	9227426	69	Ç¦±Ê	éÏé­Çò	ÄûÃÊ	j	j
gyp	.	.	.	.	.	.	.	.	.	.	2	.	.	.	false	false	Message: -1ms	.	.	.	.	.	.	.	.	.	.	.	RECCFG CR 1000 2 0 R	-1	.	.	gyp.edf	RIGHT	4386	9231812	Full Trial Period	9227426	48	Trial: 48	9227426	69	Ç¦±Ê	éÏé­Çò	ÄûÃÊ	j	j
gyp	.	.	.	.	.	.	.	.	.	.	3	.	.	.	false	false	Message: -1ms	.	.	.	.	.	.	.	.	.	.	.	ELCLCFG TOWER	-1	.	.	gyp.edf	RIGHT	4386	9231812	Full Trial Period	9227426	48	Trial: 48	9227426	69	Ç¦±Ê	éÏé­Çò	ÄûÃÊ	j	j
gyp	.	.	.	.	.	.	.	.	.	.	4	.	.	.	false	false	Message: -1ms	.	.	.	.	.	.	.	.	.	.	.	GAZE_COORDS 0.00 0.00 1023.00 767.00	-1	.	.	gyp.edf	RIGHT	4386	9231812	Full Trial Period	9227426	48	Trial: 48	9227426	69	Ç¦±Ê	éÏé­Çò	ÄûÃÊ	j	j
gyp	.	.	.	.	.	.	.	.	.	.	5	.	.	.	false	false	Message: -1ms	.	.	.	.	.	.	.	.	.	.	.	THRESHOLDS R 101 219	-1	.	.	gyp.edf	RIGHT	4386	9231812	Full Trial Period	9227426	48	Trial: 48	9227426	69	Ç¦±Ê	éÏé­Çò	ÄûÃÊ	j	j
gyp	.	.	.	.	.	.	.	.	.	.	6	.	.	.	false	false	Message: -1ms	.	.	.	.	.	.	.	.	.	.	.	ELCL_PROC CENTROID (3)	-1	.	.	gyp.edf	RIGHT	4386	9231812	Full Trial Period	9227426	48	Trial: 48	9227426	69	Ç¦±Ê	éÏé­Çò	ÄûÃÊ	j	j
gyp	.	.	.	.	.	.	.	.	.	.	7	.	.	.	false	false	Message: -1ms	.	.	.	.	.	.	.	.	.	.	.	ELCL_PCR_PARAM 5 3.0	-1	.	.	gyp.edf	RIGHT	4386	9231812	Full Trial Period	9227426	48	Trial: 48	9227426	69	Ç¦±Ê	éÏé­Çò	ÄûÃÊ	j	j
gyp	.	.	.	.	.	.	.	.	.	.	8	.	.	.	false	true	Message: 0ms	.	.	.	.	.	.	.	.	.	.	.	!MODE RECORD CR 1000 2 0 R	0	.	.	gyp.edf	RIGHT	4386	9231812	Full Trial Period	9227426	48	Trial: 48	9227426	69	Ç¦±Ê	éÏé­Çò	ÄûÃÊ	j	j
gyp	.	.	.	.	286	292	1	7	156.90	339.30	9	.	.	.	false	false	Message: 41ms	.	.	.	.	.	.	.	.	.	.	.	SYNCTIME	41	156.90	339.30	gyp.edf	RIGHT	4386	9231812	Full Trial Period	9227426	48	Trial: 48	9227426	69	Ç¦±Ê	éÏé­Çò	ÄûÃÊ	j	j
gyp	.	.	.	.	.	.	.	.	.	.	10	.	.	.	false	false	Message: 755ms	11.35	143.64	79	784	481.80	458.70	2	304.70	706	143.40	422.20	INVISIBLE_BOUNDARY[1]	755	.	.	gyp.edf	RIGHT	4386	9231812	Full Trial Period	9227426	48	Trial: 48	9227426	69	Ç¦±Ê	éÏé­Çò	ÄûÃÊ	j	j
gyp	.	.	.	.	.	.	.	.	.	.	11	.	.	.	false	false	Message: 766ms	11.35	143.64	79	784	481.80	458.70	2	304.70	706	143.40	422.20	SYNCTIME	766	.	.	gyp.edf	RIGHT	4386	9231812	Full Trial Period	9227426	48	Trial: 48	9227426	69	Ç¦±Ê	éÏé­Çò	ÄûÃÊ	j	j
gyp	.	.	.	.	.	.	.	.	.	.	12	.	.	.	false	false	Message: 3035ms	4.02	12.41	324	3318	960.30	320.90	13	853.80	2995	843.90	359.00	INVISIBLE_BOUNDARY[2]	3035	.	.	gyp.edf	RIGHT	4386	9231812	Full Trial Period	9227426	48	Trial: 48	9227426	69	Ç¦±Ê	éÏé­Çò	ÄûÃÊ	j	j
gyp	.	.	.	.	.	.	.	.	.	.	13	.	.	.	false	false	Message: 3041ms	4.02	12.41	324	3318	960.30	320.90	13	853.80	2995	843.90	359.00	SYNCTIME	3041	.	.	gyp.edf	RIGHT	4386	9231812	Full Trial Period	9227426	48	Trial: 48	9227426	69	Ç¦±Ê	éÏé­Çò	ÄûÃÊ	j	j
gyp	.	.	.	.	118	4384	18	4267	887.80	304.00	14	.	.	.	false	false	Message: 4367ms	.	.	.	.	.	.	.	.	.	.	.	KEYBOARD	4367	887.80	304.00	gyp.edf	RIGHT	4386	9231812	Full Trial Period	9227426	48	Trial: 48	9227426	69	Ç¦±Ê	éÏé­Çò	ÄûÃÊ	j	j
gyp	.	.	.	.	.	.	.	.	.	.	15	.	.	.	false	false	Message: 4433ms	.	.	.	.	.	.	.	.	.	.	.	TRIAL_RESULT 0	4433	.	.	gyp.edf	RIGHT	4386	9231812	Full Trial Period	9227426	48	Trial: 48	9227426	69	Ç¦±Ê	éÏé­Çò	ÄûÃÊ	j	j
gyp	.	.	.	.	.	.	.	.	.	.	1	.	.	.	false	false	Message: -17ms	.	.	.	.	.	.	.	.	.	.	.	TRIALID 48	-17	.	.	gyp.edf	RIGHT	3042	9236142	Full Trial Period	9233100	49	Trial: 49	9233100	49	¿ã×Ó	Ç¯×Ó	¶ú¶ä	f	f
gyp	.	.	.	.	.	.	.	.	.	.	2	.	.	.	false	false	Message: -1ms	.	.	.	.	.	.	.	.	.	.	.	RECCFG CR 1000 2 0 R	-1	.	.	gyp.edf	RIGHT	3042	9236142	Full Trial Period	9233100	49	Trial: 49	9233100	49	¿ã×Ó	Ç¯×Ó	¶ú¶ä	f	f
gyp	.	.	.	.	.	.	.	.	.	.	3	.	.	.	false	false	Message: -1ms	.	.	.	.	.	.	.	.	.	.	.	ELCLCFG TOWER	-1	.	.	gyp.edf	RIGHT	3042	9236142	Full Trial Period	9233100	49	Trial: 49	9233100	49	¿ã×Ó	Ç¯×Ó	¶ú¶ä	f	f
gyp	.	.	.	.	.	.	.	.	.	.	4	.	.	.	false	false	Message: -1ms	.	.	.	.	.	.	.	.	.	.	.	GAZE_COORDS 0.00 0.00 1023.00 767.00	-1	.	.	gyp.edf	RIGHT	3042	9236142	Full Trial Period	9233100	49	Trial: 49	9233100	49	¿ã×Ó	Ç¯×Ó	¶ú¶ä	f	f
gyp	.	.	.	.	.	.	.	.	.	.	5	.	.	.	false	false	Message: -1ms	.	.	.	.	.	.	.	.	.	.	.	THRESHOLDS R 101 219	-1	.	.	gyp.edf	RIGHT	3042	9236142	Full Trial Period	9233100	49	Trial: 49	9233100	49	¿ã×Ó	Ç¯×Ó	¶ú¶ä	f	f
gyp	.	.	.	.	.	.	.	.	.	.	6	.	.	.	false	false	Message: -1ms	.	.	.	.	.	.	.	.	.	.	.	ELCL_PROC CENTROID (3)	-1	.	.	gyp.edf	RIGHT	3042	9236142	Full Trial Period	9233100	49	Trial: 49	9233100	49	¿ã×Ó	Ç¯×Ó	¶ú¶ä	f	f
gyp	.	.	.	.	.	.	.	.	.	.	7	.	.	.	false	false	Message: -1ms	.	.	.	.	.	.	.	.	.	.	.	ELCL_PCR_PARAM 5 3.0	-1	.	.	gyp.edf	RIGHT	3042	9236142	Full Trial Period	9233100	49	Trial: 49	9233100	49	¿ã×Ó	Ç¯×Ó	¶ú¶ä	f	f
gyp	.	.	.	.	.	.	.	.	.	.	8	.	.	.	false	true	Message: 0ms	.	.	.	.	.	.	.	.	.	.	.	!MODE RECORD CR 1000 2 0 R	0	.	.	gyp.edf	RIGHT	3042	9236142	Full Trial Period	9233100	49	Trial: 49	9233100	49	¿ã×Ó	Ç¯×Ó	¶ú¶ä	f	f
gyp	.	.	.	.	589	595	1	7	157.50	356.70	9	.	.	.	false	false	Message: 50ms	.	.	.	.	.	.	.	.	.	.	.	SYNCTIME	50	157.50	356.70	gyp.edf	RIGHT	3042	9236142	Full Trial Period	9233100	49	Trial: 49	9233100	49	¿ã×Ó	Ç¯×Ó	¶ú¶ä	f	f
gyp	.	.	.	.	.	.	.	.	.	.	10	.	.	.	false	false	Message: 743ms	6.44	69.28	93	797	439.00	360.10	2	178.60	705	251.60	389.30	INVISIBLE_BOUNDARY[1]	743	.	.	gyp.edf	RIGHT	3042	9236142	Full Trial Period	9233100	49	Trial: 49	9233100	49	¿ã×Ó	Ç¯×Ó	¶ú¶ä	f	f
gyp	.	.	.	.	.	.	.	.	.	.	11	.	.	.	false	false	Message: 749ms	6.44	69.28	93	797	439.00	360.10	2	178.60	705	251.60	389.30	SYNCTIME	749	.	.	gyp.edf	RIGHT	3042	9236142	Full Trial Period	9233100	49	Trial: 49	9233100	49	¿ã×Ó	Ç¯×Ó	¶ú¶ä	f	f
gyp	.	.	.	.	.	.	.	.	.	.	12	.	.	.	false	false	Message: 1725ms	10.71	34.00	315	1795	855.10	411.90	5	683.20	1481	546.10	340.60	INVISIBLE_BOUNDARY[2]	1725	.	.	gyp.edf	RIGHT	3042	9236142	Full Trial Period	9233100	49	Trial: 49	9233100	49	¿ã×Ó	Ç¯×Ó	¶ú¶ä	f	f
gyp	.	.	.	.	.	.	.	.	.	.	13	.	.	.	false	false	Message: 1733ms	10.71	34.00	315	1795	855.10	411.90	5	683.20	1481	546.10	340.60	SYNCTIME	1733	.	.	gyp.edf	RIGHT	3042	9236142	Full Trial Period	9233100	49	Trial: 49	9233100	49	¿ã×Ó	Ç¯×Ó	¶ú¶ä	f	f
gyp	.	.	.	.	104	3040	9	2937	793.00	410.50	14	.	.	.	false	false	Message: 3023ms	.	.	.	.	.	.	.	.	.	.	.	KEYBOARD	3023	793.00	410.50	gyp.edf	RIGHT	3042	9236142	Full Trial Period	9233100	49	Trial: 49	9233100	49	¿ã×Ó	Ç¯×Ó	¶ú¶ä	f	f
gyp	.	.	.	.	.	.	.	.	.	.	15	.	.	.	false	false	Message: 3085ms	.	.	.	.	.	.	.	.	.	.	.	TRIAL_RESULT 0	3085	.	.	gyp.edf	RIGHT	3042	9236142	Full Trial Period	9233100	49	Trial: 49	9233100	49	¿ã×Ó	Ç¯×Ó	¶ú¶ä	f	f
gyp	.	.	.	.	.	.	.	.	.	.	1	.	.	.	false	false	Message: -21ms	.	.	.	.	.	.	.	.	.	.	.	TRIALID 49	-21	.	.	gyp.edf	RIGHT	3492	9242204	Full Trial Period	9238712	50	Trial: 50	9238712	22	Ö½Ïä	Ï´ÒÂ»ú	×ÔÐÐ³µ	f	f
gyp	.	.	.	.	.	.	.	.	.	.	2	.	.	.	false	false	Message: -1ms	.	.	.	.	.	.	.	.	.	.	.	RECCFG CR 1000 2 0 R	-1	.	.	gyp.edf	RIGHT	3492	9242204	Full Trial Period	9238712	50	Trial: 50	9238712	22	Ö½Ïä	Ï´ÒÂ»ú	×ÔÐÐ³µ	f	f
gyp	.	.	.	.	.	.	.	.	.	.	3	.	.	.	false	false	Message: -1ms	.	.	.	.	.	.	.	.	.	.	.	ELCLCFG TOWER	-1	.	.	gyp.edf	RIGHT	3492	9242204	Full Trial Period	9238712	50	Trial: 50	9238712	22	Ö½Ïä	Ï´ÒÂ»ú	×ÔÐÐ³µ	f	f
gyp	.	.	.	.	.	.	.	.	.	.	4	.	.	.	false	false	Message: -1ms	.	.	.	.	.	.	.	.	.	.	.	GAZE_COORDS 0.00 0.00 1023.00 767.00	-1	.	.	gyp.edf	RIGHT	3492	9242204	Full Trial Period	9238712	50	Trial: 50	9238712	22	Ö½Ïä	Ï´ÒÂ»ú	×ÔÐÐ³µ	f	f
gyp	.	.	.	.	.	.	.	.	.	.	5	.	.	.	false	false	Message: -1ms	.	.	.	.	.	.	.	.	.	.	.	THRESHOLDS R 101 219	-1	.	.	gyp.edf	RIGHT	3492	9242204	Full Trial Period	9238712	50	Trial: 50	9238712	22	Ö½Ïä	Ï´ÒÂ»ú	×ÔÐÐ³µ	f	f
gyp	.	.	.	.	.	.	.	.	.	.	6	.	.	.	false	false	Message: -1ms	.	.	.	.	.	.	.	.	.	.	.	ELCL_PROC CENTROID (3)	-1	.	.	gyp.edf	RIGHT	3492	9242204	Full Trial Period	9238712	50	Trial: 50	9238712	22	Ö½Ïä	Ï´ÒÂ»ú	×ÔÐÐ³µ	f	f
gyp	.	.	.	.	.	.	.	.	.	.	7	.	.	.	false	false	Message: -1ms	.	.	.	.	.	.	.	.	.	.	.	ELCL_PCR_PARAM 5 3.0	-1	.	.	gyp.edf	RIGHT	3492	9242204	Full Trial Period	9238712	50	Trial: 50	9238712	22	Ö½Ïä	Ï´ÒÂ»ú	×ÔÐÐ³µ	f	f
gyp	.	.	.	.	.	.	.	.	.	.	8	.	.	.	false	true	Message: 0ms	.	.	.	.	.	.	.	.	.	.	.	!MODE RECORD CR 1000 2 0 R	0	.	.	gyp.edf	RIGHT	3492	9242204	Full Trial Period	9238712	50	Trial: 50	9238712	22	Ö½Ïä	Ï´ÒÂ»ú	×ÔÐÐ³µ	f	f
gyp	.	.	.	.	408	414	1	7	152.70	353.50	9	.	.	.	false	false	Message: 45ms	.	.	.	.	.	.	.	.	.	.	.	SYNCTIME	45	152.70	353.50	gyp.edf	RIGHT	3492	9242204	Full Trial Period	9238712	50	Trial: 50	9238712	22	Ö½Ïä	Ï´ÒÂ»ú	×ÔÐÐ³µ	f	f
gyp	.	.	.	.	.	.	.	.	.	.	10	.	.	.	false	false	Message: 1747ms	0.16	0.55	295	2005	493.80	314.40	5	1076.60	1711	490.70	317.80	INVISIBLE_BOUNDARY[1]	1747	.	.	gyp.edf	RIGHT	3492	9242204	Full Trial Period	9238712	50	Trial: 50	9238712	22	Ö½Ïä	Ï´ÒÂ»ú	×ÔÐÐ³µ	f	f
gyp	162	1913	1	1752	.	.	.	.	.	.	11	.	.	.	false	false	Message: 1753ms	0.16	0.55	295	2005	493.80	314.40	5	1076.60	1711	490.70	317.80	SYNCTIME	1753	.	.	gyp.edf	RIGHT	3492	9242204	Full Trial Period	9238712	50	Trial: 50	9238712	22	Ö½Ïä	Ï´ÒÂ»ú	×ÔÐÐ³µ	f	f
gyp	.	.	.	.	.	.	.	.	.	.	12	.	.	.	false	false	Message: 2675ms	13.76	63.73	216	2810	900.90	346.30	9	288.30	2595	495.70	299.10	INVISIBLE_BOUNDARY[2]	2675	.	.	gyp.edf	RIGHT	3492	9242204	Full Trial Period	9238712	50	Trial: 50	9238712	22	Ö½Ïä	Ï´ÒÂ»ú	×ÔÐÐ³µ	f	f
gyp	.	.	.	.	.	.	.	.	.	.	13	.	.	.	false	false	Message: 2677ms	13.76	63.73	216	2810	900.90	346.30	9	288.30	2595	495.70	299.10	SYNCTIME	2677	.	.	gyp.edf	RIGHT	3492	9242204	Full Trial Period	9238712	50	Trial: 50	9238712	22	Ö½Ïä	Ï´ÒÂ»ú	×ÔÐÐ³µ	f	f
gyp	.	.	.	.	.	.	.	.	.	.	14	.	.	.	false	false	Message: 3474ms	6.23	20.57	303	3490	669.20	387.40	10	611.60	3188	843.30	326.30	KEYBOARD	3474	.	.	gyp.edf	RIGHT	3492	9242204	Full Trial Period	9238712	50	Trial: 50	9238712	22	Ö½Ïä	Ï´ÒÂ»ú	×ÔÐÐ³µ	f	f
gyp	.	.	.	.	.	.	.	.	.	.	15	.	.	.	false	false	Message: 3538ms	.	.	.	.	.	.	.	.	.	.	.	TRIAL_RESULT 0	3538	.	.	gyp.edf	RIGHT	3492	9242204	Full Trial Period	9238712	50	Trial: 50	9238712	22	Ö½Ïä	Ï´ÒÂ»ú	×ÔÐÐ³µ	f	f
gyp	.	.	.	.	.	.	.	.	.	.	1	.	.	.	false	false	Message: -16ms	.	.	.	.	.	.	.	.	.	.	.	TRIALID 50	-16	.	.	gyp.edf	RIGHT	4669	9248150	Full Trial Period	9243481	51	Trial: 51	9243481	118	À¬»øÍ°	ÒûË®»ú	²¤ÂÜ	j	f
gyp	.	.	.	.	.	.	.	.	.	.	2	.	.	.	false	false	Message: -1ms	.	.	.	.	.	.	.	.	.	.	.	RECCFG CR 1000 2 0 R	-1	.	.	gyp.edf	RIGHT	4669	9248150	Full Trial Period	9243481	51	Trial: 51	9243481	118	À¬»øÍ°	ÒûË®»ú	²¤ÂÜ	j	f
gyp	.	.	.	.	.	.	.	.	.	.	3	.	.	.	false	false	Message: -1ms	.	.	.	.	.	.	.	.	.	.	.	ELCLCFG TOWER	-1	.	.	gyp.edf	RIGHT	4669	9248150	Full Trial Period	9243481	51	Trial: 51	9243481	118	À¬»øÍ°	ÒûË®»ú	²¤ÂÜ	j	f
gyp	.	.	.	.	.	.	.	.	.	.	4	.	.	.	false	false	Message: -1ms	.	.	.	.	.	.	.	.	.	.	.	GAZE_COORDS 0.00 0.00 1023.00 767.00	-1	.	.	gyp.edf	RIGHT	4669	9248150	Full Trial Period	9243481	51	Trial: 51	9243481	118	À¬»øÍ°	ÒûË®»ú	²¤ÂÜ	j	f
gyp	.	.	.	.	.	.	.	.	.	.	5	.	.	.	false	false	Message: -1ms	.	.	.	.	.	.	.	.	.	.	.	THRESHOLDS R 101 219	-1	.	.	gyp.edf	RIGHT	4669	9248150	Full Trial Period	9243481	51	Trial: 51	9243481	118	À¬»øÍ°	ÒûË®»ú	²¤ÂÜ	j	f
gyp	.	.	.	.	.	.	.	.	.	.	6	.	.	.	false	false	Message: -1ms	.	.	.	.	.	.	.	.	.	.	.	ELCL_PROC CENTROID (3)	-1	.	.	gyp.edf	RIGHT	4669	9248150	Full Trial Period	9243481	51	Trial: 51	9243481	118	À¬»øÍ°	ÒûË®»ú	²¤ÂÜ	j	f
gyp	.	.	.	.	.	.	.	.	.	.	7	.	.	.	false	false	Message: -1ms	.	.	.	.	.	.	.	.	.	.	.	ELCL_PCR_PARAM 5 3.0	-1	.	.	gyp.edf	RIGHT	4669	9248150	Full Trial Period	9243481	51	Trial: 51	9243481	118	À¬»øÍ°	ÒûË®»ú	²¤ÂÜ	j	f
gyp	.	.	.	.	.	.	.	.	.	.	8	.	.	.	false	true	Message: 0ms	.	.	.	.	.	.	.	.	.	.	.	!MODE RECORD CR 1000 2 0 R	0	.	.	gyp.edf	RIGHT	4669	9248150	Full Trial Period	9243481	51	Trial: 51	9243481	118	À¬»øÍ°	ÒûË®»ú	²¤ÂÜ	j	f
gyp	128	128	1	1	.	.	.	.	.	.	9	.	.	.	false	false	Message: 42ms	.	.	217	217	104.70	494.70	1	255.90	1	.	.	SYNCTIME	42	.	.	gyp.edf	RIGHT	4669	9248150	Full Trial Period	9243481	51	Trial: 51	9243481	118	À¬»øÍ°	ÒûË®»ú	²¤ÂÜ	j	f
gyp	.	.	.	.	.	.	.	.	.	.	10	.	.	.	false	false	Message: 2319ms	2.87	11.06	259	2555	518.20	379.50	6	1017.10	2297	469.40	313.40	INVISIBLE_BOUNDARY[1]	2319	.	.	gyp.edf	RIGHT	4669	9248150	Full Trial Period	9243481	51	Trial: 51	9243481	118	À¬»øÍ°	ÒûË®»ú	²¤ÂÜ	j	f
gyp	.	.	.	.	.	.	.	.	.	.	11	.	.	.	false	false	Message: 2325ms	2.87	11.06	259	2555	518.20	379.50	6	1017.10	2297	469.40	313.40	SYNCTIME	2325	.	.	gyp.edf	RIGHT	4669	9248150	Full Trial Period	9243481	51	Trial: 51	9243481	118	À¬»øÍ°	ÒûË®»ú	²¤ÂÜ	j	f
gyp	.	.	.	.	.	.	.	.	.	.	12	.	.	.	false	false	Message: 3081ms	13.07	39.36	332	3359	829.10	495.10	7	557.60	3028	493.30	303.80	INVISIBLE_BOUNDARY[2]	3081	.	.	gyp.edf	RIGHT	4669	9248150	Full Trial Period	9243481	51	Trial: 51	9243481	118	À¬»øÍ°	ÒûË®»ú	²¤ÂÜ	j	f
gyp	.	.	.	.	.	.	.	.	.	.	13	.	.	.	false	false	Message: 3092ms	13.07	39.36	332	3359	829.10	495.10	7	557.60	3028	493.30	303.80	SYNCTIME	3092	.	.	gyp.edf	RIGHT	4669	9248150	Full Trial Period	9243481	51	Trial: 51	9243481	118	À¬»øÍ°	ÒûË®»ú	²¤ÂÜ	j	f
gyp	.	.	.	.	631	4667	8	4037	612.60	327.60	14	.	.	.	false	false	Message: 4650ms	.	.	.	.	.	.	.	.	.	.	.	KEYBOARD	4650	612.60	327.60	gyp.edf	RIGHT	4669	9248150	Full Trial Period	9243481	51	Trial: 51	9243481	118	À¬»øÍ°	ÒûË®»ú	²¤ÂÜ	j	f
gyp	.	.	.	.	.	.	.	.	.	.	15	.	.	.	false	false	Message: 4716ms	.	.	.	.	.	.	.	.	.	.	.	TRIAL_RESULT 0	4716	.	.	gyp.edf	RIGHT	4669	9248150	Full Trial Period	9243481	51	Trial: 51	9243481	118	À¬»øÍ°	ÒûË®»ú	²¤ÂÜ	j	f
gyp	.	.	.	.	.	.	.	.	.	.	1	.	.	.	false	false	Message: -16ms	.	.	.	.	.	.	.	.	.	.	.	TRIALID 51	-16	.	.	gyp.edf	RIGHT	3865	9253837	Full Trial Period	9249972	52	Trial: 52	9249972	95	ÐÅ·â	¹úÆì	ÓÍ»­	f	j
gyp	.	.	.	.	.	.	.	.	.	.	2	.	.	.	false	false	Message: -1ms	.	.	.	.	.	.	.	.	.	.	.	RECCFG CR 1000 2 0 R	-1	.	.	gyp.edf	RIGHT	3865	9253837	Full Trial Period	9249972	52	Trial: 52	9249972	95	ÐÅ·â	¹úÆì	ÓÍ»­	f	j
gyp	.	.	.	.	.	.	.	.	.	.	3	.	.	.	false	false	Message: -1ms	.	.	.	.	.	.	.	.	.	.	.	ELCLCFG TOWER	-1	.	.	gyp.edf	RIGHT	3865	9253837	Full Trial Period	9249972	52	Trial: 52	9249972	95	ÐÅ·â	¹úÆì	ÓÍ»­	f	j
gyp	.	.	.	.	.	.	.	.	.	.	4	.	.	.	false	false	Message: -1ms	.	.	.	.	.	.	.	.	.	.	.	GAZE_COORDS 0.00 0.00 1023.00 767.00	-1	.	.	gyp.edf	RIGHT	3865	9253837	Full Trial Period	9249972	52	Trial: 52	9249972	95	ÐÅ·â	¹úÆì	ÓÍ»­	f	j
gyp	.	.	.	.	.	.	.	.	.	.	5	.	.	.	false	false	Message: -1ms	.	.	.	.	.	.	.	.	.	.	.	THRESHOLDS R 101 219	-1	.	.	gyp.edf	RIGHT	3865	9253837	Full Trial Period	9249972	52	Trial: 52	9249972	95	ÐÅ·â	¹úÆì	ÓÍ»­	f	j
gyp	.	.	.	.	.	.	.	.	.	.	6	.	.	.	false	false	Message: -1ms	.	.	.	.	.	.	.	.	.	.	.	ELCL_PROC CENTROID (3)	-1	.	.	gyp.edf	RIGHT	3865	9253837	Full Trial Period	9249972	52	Trial: 52	9249972	95	ÐÅ·â	¹úÆì	ÓÍ»­	f	j
gyp	.	.	.	.	.	.	.	.	.	.	7	.	.	.	false	false	Message: -1ms	.	.	.	.	.	.	.	.	.	.	.	ELCL_PCR_PARAM 5 3.0	-1	.	.	gyp.edf	RIGHT	3865	9253837	Full Trial Period	9249972	52	Trial: 52	9249972	95	ÐÅ·â	¹úÆì	ÓÍ»­	f	j
gyp	.	.	.	.	.	.	.	.	.	.	8	.	.	.	false	true	Message: 0ms	.	.	.	.	.	.	.	.	.	.	.	!MODE RECORD CR 1000 2 0 R	0	.	.	gyp.edf	RIGHT	3865	9253837	Full Trial Period	9249972	52	Trial: 52	9249972	95	ÐÅ·â	¹úÆì	ÓÍ»­	f	j
gyp	.	.	.	.	281	287	1	7	156.40	346.30	9	.	.	.	false	false	Message: 41ms	.	.	.	.	.	.	.	.	.	.	.	SYNCTIME	41	156.40	346.30	gyp.edf	RIGHT	3865	9253837	Full Trial Period	9249972	52	Trial: 52	9249972	95	ÐÅ·â	¹úÆì	ÓÍ»­	f	j
gyp	.	.	.	.	.	.	.	.	.	.	10	.	.	.	false	false	Message: 1083ms	2.82	8.59	328	1385	555.80	391.20	3	794.20	1058	483.60	353.10	INVISIBLE_BOUNDARY[1]	1083	.	.	gyp.edf	RIGHT	3865	9253837	Full Trial Period	9249972	52	Trial: 52	9249972	95	ÐÅ·â	¹úÆì	ÓÍ»­	f	j
gyp	.	.	.	.	.	.	.	.	.	.	11	.	.	.	false	false	Message: 1091ms	2.82	8.59	328	1385	555.80	391.20	3	794.20	1058	483.60	353.10	SYNCTIME	1091	.	.	gyp.edf	RIGHT	3865	9253837	Full Trial Period	9249972	52	Trial: 52	9249972	95	ÐÅ·â	¹úÆì	ÓÍ»­	f	j
gyp	258	3141	2	2884	.	.	.	.	.	.	12	.	.	.	false	false	Message: 2900ms	1.23	4.23	290	3150	899.80	366.20	9	226.00	2861	892.00	331.20	INVISIBLE_BOUNDARY[2]	2900	.	.	gyp.edf	RIGHT	3865	9253837	Full Trial Period	9249972	52	Trial: 52	9249972	95	ÐÅ·â	¹úÆì	ÓÍ»­	f	j
gyp	258	3141	2	2884	.	.	.	.	.	.	13	.	.	.	false	false	Message: 2907ms	1.23	4.23	290	3150	899.80	366.20	9	226.00	2861	892.00	331.20	SYNCTIME	2907	.	.	gyp.edf	RIGHT	3865	9253837	Full Trial Period	9249972	52	Trial: 52	9249972	95	ÐÅ·â	¹úÆì	ÓÍ»­	f	j
gyp	.	.	.	.	94	3863	13	3770	883.30	313.30	14	.	.	.	false	false	Message: 3846ms	.	.	.	.	.	.	.	.	.	.	.	KEYBOARD	3846	883.30	313.30	gyp.edf	RIGHT	3865	9253837	Full Trial Period	9249972	52	Trial: 52	9249972	95	ÐÅ·â	¹úÆì	ÓÍ»­	f	j
gyp	.	.	.	.	.	.	.	.	.	.	15	.	.	.	false	false	Message: 3976ms	.	.	.	.	.	.	.	.	.	.	.	TRIAL_RESULT 0	3976	.	.	gyp.edf	RIGHT	3865	9253837	Full Trial Period	9249972	52	Trial: 52	9249972	95	ÐÅ·â	¹úÆì	ÓÍ»­	f	j
gyp	.	.	.	.	.	.	.	.	.	.	1	.	.	.	false	false	Message: -15ms	.	.	.	.	.	.	.	.	.	.	.	TRIALID 52	-15	.	.	gyp.edf	RIGHT	3066	9258311	Full Trial Period	9255245	53	Trial: 53	9255245	124	Ë®ºø	Æ¤Çò	Ð¬×Ó	f	f
gyp	.	.	.	.	.	.	.	.	.	.	2	.	.	.	false	false	Message: -1ms	.	.	.	.	.	.	.	.	.	.	.	RECCFG CR 1000 2 0 R	-1	.	.	gyp.edf	RIGHT	3066	9258311	Full Trial Period	9255245	53	Trial: 53	9255245	124	Ë®ºø	Æ¤Çò	Ð¬×Ó	f	f
gyp	.	.	.	.	.	.	.	.	.	.	3	.	.	.	false	false	Message: -1ms	.	.	.	.	.	.	.	.	.	.	.	ELCLCFG TOWER	-1	.	.	gyp.edf	RIGHT	3066	9258311	Full Trial Period	9255245	53	Trial: 53	9255245	124	Ë®ºø	Æ¤Çò	Ð¬×Ó	f	f
gyp	.	.	.	.	.	.	.	.	.	.	4	.	.	.	false	false	Message: -1ms	.	.	.	.	.	.	.	.	.	.	.	GAZE_COORDS 0.00 0.00 1023.00 767.00	-1	.	.	gyp.edf	RIGHT	3066	9258311	Full Trial Period	9255245	53	Trial: 53	9255245	124	Ë®ºø	Æ¤Çò	Ð¬×Ó	f	f
gyp	.	.	.	.	.	.	.	.	.	.	5	.	.	.	false	false	Message: -1ms	.	.	.	.	.	.	.	.	.	.	.	THRESHOLDS R 101 219	-1	.	.	gyp.edf	RIGHT	3066	9258311	Full Trial Period	9255245	53	Trial: 53	9255245	124	Ë®ºø	Æ¤Çò	Ð¬×Ó	f	f
gyp	.	.	.	.	.	.	.	.	.	.	6	.	.	.	false	false	Message: -1ms	.	.	.	.	.	.	.	.	.	.	.	ELCL_PROC CENTROID (3)	-1	.	.	gyp.edf	RIGHT	3066	9258311	Full Trial Period	9255245	53	Trial: 53	9255245	124	Ë®ºø	Æ¤Çò	Ð¬×Ó	f	f
gyp	.	.	.	.	.	.	.	.	.	.	7	.	.	.	false	false	Message: -1ms	.	.	.	.	.	.	.	.	.	.	.	ELCL_PCR_PARAM 5 3.0	-1	.	.	gyp.edf	RIGHT	3066	9258311	Full Trial Period	9255245	53	Trial: 53	9255245	124	Ë®ºø	Æ¤Çò	Ð¬×Ó	f	f
gyp	.	.	.	.	.	.	.	.	.	.	8	.	.	.	false	true	Message: 0ms	.	.	.	.	.	.	.	.	.	.	.	!MODE RECORD CR 1000 2 0 R	0	.	.	gyp.edf	RIGHT	3066	9258311	Full Trial Period	9255245	53	Trial: 53	9255245	124	Ë®ºø	Æ¤Çò	Ð¬×Ó	f	f
gyp	.	.	.	.	287	293	1	7	160.60	339.70	9	.	.	.	false	false	Message: 42ms	.	.	.	.	.	.	.	.	.	.	.	SYNCTIME	42	160.60	339.70	gyp.edf	RIGHT	3066	9258311	Full Trial Period	9255245	53	Trial: 53	9255245	124	Ë®ºø	Æ¤Çò	Ð¬×Ó	f	f
gyp	.	.	.	.	.	.	.	.	.	.	10	.	.	.	false	false	Message: 674ms	13.86	43.03	322	748	574.50	434.90	2	632.80	427	170.60	354.20	INVISIBLE_BOUNDARY[1]	674	.	.	gyp.edf	RIGHT	3066	9258311	Full Trial Period	9255245	53	Trial: 53	9255245	124	Ë®ºø	Æ¤Çò	Ð¬×Ó	f	f
gyp	.	.	.	.	.	.	.	.	.	.	11	.	.	.	false	false	Message: 684ms	13.86	43.03	322	748	574.50	434.90	2	632.80	427	170.60	354.20	SYNCTIME	684	.	.	gyp.edf	RIGHT	3066	9258311	Full Trial Period	9255245	53	Trial: 53	9255245	124	Ë®ºø	Æ¤Çò	Ð¬×Ó	f	f
gyp	.	.	.	.	.	.	.	.	.	.	12	.	.	.	false	false	Message: 1936ms	1.56	38.00	41	1942	788.60	402.30	6	81.20	1902	797.10	357.80	INVISIBLE_BOUNDARY[2]	1936	.	.	gyp.edf	RIGHT	3066	9258311	Full Trial Period	9255245	53	Trial: 53	9255245	124	Ë®ºø	Æ¤Çò	Ð¬×Ó	f	f
gyp	.	.	.	.	42	1984	7	1943	791.80	417.70	13	.	.	.	false	false	Message: 1943ms	.	.	.	.	.	.	.	.	.	.	.	SYNCTIME	1943	.	.	gyp.edf	RIGHT	3066	9258311	Full Trial Period	9255245	53	Trial: 53	9255245	124	Ë®ºø	Æ¤Çò	Ð¬×Ó	f	f
gyp	.	.	.	.	185	3064	11	2880	743.50	351.50	14	.	.	.	false	false	Message: 3047ms	.	.	.	.	.	.	.	.	.	.	.	KEYBOARD	3047	743.50	351.50	gyp.edf	RIGHT	3066	9258311	Full Trial Period	9255245	53	Trial: 53	9255245	124	Ë®ºø	Æ¤Çò	Ð¬×Ó	f	f
gyp	.	.	.	.	.	.	.	.	.	.	15	.	.	.	false	false	Message: 3119ms	.	.	.	.	.	.	.	.	.	.	.	TRIAL_RESULT 0	3119	.	.	gyp.edf	RIGHT	3066	9258311	Full Trial Period	9255245	53	Trial: 53	9255245	124	Ë®ºø	Æ¤Çò	Ð¬×Ó	f	f
gyp	.	.	.	.	.	.	.	.	.	.	1	.	.	.	false	false	Message: -16ms	.	.	.	.	.	.	.	.	.	.	.	TRIALID 53	-16	.	.	gyp.edf	RIGHT	2740	9262510	Full Trial Period	9259770	54	Trial: 54	9259770	109	ÕíÍ·	Ïà¿ò	±Ê¼Ç±¾	j	j
gyp	.	.	.	.	.	.	.	.	.	.	2	.	.	.	false	false	Message: -1ms	.	.	.	.	.	.	.	.	.	.	.	RECCFG CR 1000 2 0 R	-1	.	.	gyp.edf	RIGHT	2740	9262510	Full Trial Period	9259770	54	Trial: 54	9259770	109	ÕíÍ·	Ïà¿ò	±Ê¼Ç±¾	j	j
gyp	.	.	.	.	.	.	.	.	.	.	3	.	.	.	false	false	Message: -1ms	.	.	.	.	.	.	.	.	.	.	.	ELCLCFG TOWER	-1	.	.	gyp.edf	RIGHT	2740	9262510	Full Trial Period	9259770	54	Trial: 54	9259770	109	ÕíÍ·	Ïà¿ò	±Ê¼Ç±¾	j	j
gyp	.	.	.	.	.	.	.	.	.	.	4	.	.	.	false	false	Message: -1ms	.	.	.	.	.	.	.	.	.	.	.	GAZE_COORDS 0.00 0.00 1023.00 767.00	-1	.	.	gyp.edf	RIGHT	2740	9262510	Full Trial Period	9259770	54	Trial: 54	9259770	109	ÕíÍ·	Ïà¿ò	±Ê¼Ç±¾	j	j
gyp	.	.	.	.	.	.	.	.	.	.	5	.	.	.	false	false	Message: -1ms	.	.	.	.	.	.	.	.	.	.	.	THRESHOLDS R 101 219	-1	.	.	gyp.edf	RIGHT	2740	9262510	Full Trial Period	9259770	54	Trial: 54	9259770	109	ÕíÍ·	Ïà¿ò	±Ê¼Ç±¾	j	j
gyp	.	.	.	.	.	.	.	.	.	.	6	.	.	.	false	false	Message: -1ms	.	.	.	.	.	.	.	.	.	.	.	ELCL_PROC CENTROID (3)	-1	.	.	gyp.edf	RIGHT	2740	9262510	Full Trial Period	9259770	54	Trial: 54	9259770	109	ÕíÍ·	Ïà¿ò	±Ê¼Ç±¾	j	j
gyp	.	.	.	.	.	.	.	.	.	.	7	.	.	.	false	false	Message: -1ms	.	.	.	.	.	.	.	.	.	.	.	ELCL_PCR_PARAM 5 3.0	-1	.	.	gyp.edf	RIGHT	2740	9262510	Full Trial Period	9259770	54	Trial: 54	9259770	109	ÕíÍ·	Ïà¿ò	±Ê¼Ç±¾	j	j
gyp	.	.	.	.	.	.	.	.	.	.	8	.	.	.	false	true	Message: 0ms	.	.	.	.	.	.	.	.	.	.	.	!MODE RECORD CR 1000 2 0 R	0	.	.	gyp.edf	RIGHT	2740	9262510	Full Trial Period	9259770	54	Trial: 54	9259770	109	ÕíÍ·	Ïà¿ò	±Ê¼Ç±¾	j	j
gyp	.	.	.	.	464	470	1	7	171.30	337.40	9	.	.	.	false	false	Message: 42ms	.	.	.	.	.	.	.	.	.	.	.	SYNCTIME	42	171.30	337.40	gyp.edf	RIGHT	2740	9262510	Full Trial Period	9259770	54	Trial: 54	9259770	109	ÕíÍ·	Ïà¿ò	±Ê¼Ç±¾	j	j
gyp	.	.	.	.	.	.	.	.	.	.	10	.	.	.	false	false	Message: 655ms	11.63	47.07	247	717	511.40	374.00	1	941.80	471	167.40	352.00	INVISIBLE_BOUNDARY[1]	655	.	.	gyp.edf	RIGHT	2740	9262510	Full Trial Period	9259770	54	Trial: 54	9259770	109	ÕíÍ·	Ïà¿ò	±Ê¼Ç±¾	j	j
gyp	.	.	.	.	.	.	.	.	.	.	11	.	.	.	false	false	Message: 658ms	11.63	47.07	247	717	511.40	374.00	1	941.80	471	167.40	352.00	SYNCTIME	658	.	.	gyp.edf	RIGHT	2740	9262510	Full Trial Period	9259770	54	Trial: 54	9259770	109	ÕíÍ·	Ïà¿ò	±Ê¼Ç±¾	j	j
gyp	.	.	.	.	.	.	.	.	.	.	12	.	.	.	false	false	Message: 1870ms	1.97	7.15	276	2128	911.50	341.40	6	740.00	1853	852.20	349.90	INVISIBLE_BOUNDARY[2]	1870	.	.	gyp.edf	RIGHT	2740	9262510	Full Trial Period	9259770	54	Trial: 54	9259770	109	ÕíÍ·	Ïà¿ò	±Ê¼Ç±¾	j	j
gyp	.	.	.	.	.	.	.	.	.	.	13	.	.	.	false	false	Message: 1875ms	1.97	7.15	276	2128	911.50	341.40	6	740.00	1853	852.20	349.90	SYNCTIME	1875	.	.	gyp.edf	RIGHT	2740	9262510	Full Trial Period	9259770	54	Trial: 54	9259770	109	ÕíÍ·	Ïà¿ò	±Ê¼Ç±¾	j	j
gyp	.	.	.	.	37	2738	10	2702	812.00	329.60	14	.	.	.	false	false	Message: 2721ms	.	.	.	.	.	.	.	.	.	.	.	KEYBOARD	2721	812.00	329.60	gyp.edf	RIGHT	2740	9262510	Full Trial Period	9259770	54	Trial: 54	9259770	109	ÕíÍ·	Ïà¿ò	±Ê¼Ç±¾	j	j
gyp	.	.	.	.	.	.	.	.	.	.	15	.	.	.	false	false	Message: 2782ms	.	.	.	.	.	.	.	.	.	.	.	TRIAL_RESULT 0	2782	.	.	gyp.edf	RIGHT	2740	9262510	Full Trial Period	9259770	54	Trial: 54	9259770	109	ÕíÍ·	Ïà¿ò	±Ê¼Ç±¾	j	j
gyp	.	.	.	.	.	.	.	.	.	.	1	.	.	.	false	false	Message: -15ms	.	.	.	.	.	.	.	.	.	.	.	TRIALID 54	-15	.	.	gyp.edf	RIGHT	2984	9267694	Full Trial Period	9264710	55	Trial: 55	9264710	112	±´¿Ç	ÉÈ×Ó	µ°¸â	f	j
gyp	.	.	.	.	.	.	.	.	.	.	2	.	.	.	false	false	Message: -1ms	.	.	.	.	.	.	.	.	.	.	.	RECCFG CR 1000 2 0 R	-1	.	.	gyp.edf	RIGHT	2984	9267694	Full Trial Period	9264710	55	Trial: 55	9264710	112	±´¿Ç	ÉÈ×Ó	µ°¸â	f	j
gyp	.	.	.	.	.	.	.	.	.	.	3	.	.	.	false	false	Message: -1ms	.	.	.	.	.	.	.	.	.	.	.	ELCLCFG TOWER	-1	.	.	gyp.edf	RIGHT	2984	9267694	Full Trial Period	9264710	55	Trial: 55	9264710	112	±´¿Ç	ÉÈ×Ó	µ°¸â	f	j
gyp	.	.	.	.	.	.	.	.	.	.	4	.	.	.	false	false	Message: -1ms	.	.	.	.	.	.	.	.	.	.	.	GAZE_COORDS 0.00 0.00 1023.00 767.00	-1	.	.	gyp.edf	RIGHT	2984	9267694	Full Trial Period	9264710	55	Trial: 55	9264710	112	±´¿Ç	ÉÈ×Ó	µ°¸â	f	j
gyp	.	.	.	.	.	.	.	.	.	.	5	.	.	.	false	false	Message: -1ms	.	.	.	.	.	.	.	.	.	.	.	THRESHOLDS R 101 219	-1	.	.	gyp.edf	RIGHT	2984	9267694	Full Trial Period	9264710	55	Trial: 55	9264710	112	±´¿Ç	ÉÈ×Ó	µ°¸â	f	j
gyp	.	.	.	.	.	.	.	.	.	.	6	.	.	.	false	false	Message: -1ms	.	.	.	.	.	.	.	.	.	.	.	ELCL_PROC CENTROID (3)	-1	.	.	gyp.edf	RIGHT	2984	9267694	Full Trial Period	9264710	55	Trial: 55	9264710	112	±´¿Ç	ÉÈ×Ó	µ°¸â	f	j
gyp	.	.	.	.	.	.	.	.	.	.	7	.	.	.	false	false	Message: -1ms	.	.	.	.	.	.	.	.	.	.	.	ELCL_PCR_PARAM 5 3.0	-1	.	.	gyp.edf	RIGHT	2984	9267694	Full Trial Period	9264710	55	Trial: 55	9264710	112	±´¿Ç	ÉÈ×Ó	µ°¸â	f	j
gyp	.	.	.	.	.	.	.	.	.	.	8	.	.	.	false	true	Message: 0ms	.	.	.	.	.	.	.	.	.	.	.	!MODE RECORD CR 1000 2 0 R	0	.	.	gyp.edf	RIGHT	2984	9267694	Full Trial Period	9264710	55	Trial: 55	9264710	112	±´¿Ç	ÉÈ×Ó	µ°¸â	f	j
gyp	.	.	.	.	228	234	1	7	142.00	340.80	9	.	.	.	false	false	Message: 43ms	.	.	.	.	.	.	.	.	.	.	.	SYNCTIME	43	142.00	340.80	gyp.edf	RIGHT	2984	9267694	Full Trial Period	9264710	55	Trial: 55	9264710	112	±´¿Ç	ÉÈ×Ó	µ°¸â	f	j
gyp	.	.	.	.	.	.	.	.	.	.	10	.	.	.	false	false	Message: 1673ms	1.74	5.99	290	1934	501.30	314.80	6	676.80	1645	549.30	329.20	INVISIBLE_BOUNDARY[1]	1673	.	.	gyp.edf	RIGHT	2984	9267694	Full Trial Period	9264710	55	Trial: 55	9264710	112	±´¿Ç	ÉÈ×Ó	µ°¸â	f	j
gyp	.	.	.	.	.	.	.	.	.	.	11	.	.	.	false	false	Message: 1684ms	1.74	5.99	290	1934	501.30	314.80	6	676.80	1645	549.30	329.20	SYNCTIME	1684	.	.	gyp.edf	RIGHT	2984	9267694	Full Trial Period	9264710	55	Trial: 55	9264710	112	±´¿Ç	ÉÈ×Ó	µ°¸â	f	j
gyp	273	2621	3	2349	.	.	.	.	.	.	12	.	.	.	false	false	Message: 2565ms	10.86	32.70	332	2630	475.80	632.00	9	873.20	2299	501.90	310.10	INVISIBLE_BOUNDARY[2]	2565	.	.	gyp.edf	RIGHT	2984	9267694	Full Trial Period	9264710	55	Trial: 55	9264710	112	±´¿Ç	ÉÈ×Ó	µ°¸â	f	j
gyp	273	2621	3	2349	.	.	.	.	.	.	13	.	.	.	false	false	Message: 2575ms	10.86	32.70	332	2630	475.80	632.00	9	873.20	2299	501.90	310.10	SYNCTIME	2575	.	.	gyp.edf	RIGHT	2984	9267694	Full Trial Period	9264710	55	Trial: 55	9264710	112	±´¿Ç	ÉÈ×Ó	µ°¸â	f	j
gyp	.	.	.	.	192	2982	11	2791	855.60	374.70	14	[1]	2	RECTANGLE_INTERESTAREA	false	false	Message: 2966ms	.	.	.	.	.	.	.	.	.	.	.	KEYBOARD	2966	855.60	374.70	gyp.edf	RIGHT	2984	9267694	Full Trial Period	9264710	55	Trial: 55	9264710	112	±´¿Ç	ÉÈ×Ó	µ°¸â	f	j
gyp	.	.	.	.	.	.	.	.	.	.	15	.	.	.	false	false	Message: 3025ms	.	.	.	.	.	.	.	.	.	.	.	TRIAL_RESULT 0	3025	.	.	gyp.edf	RIGHT	2984	9267694	Full Trial Period	9264710	55	Trial: 55	9264710	112	±´¿Ç	ÉÈ×Ó	µ°¸â	f	j
gyp	.	.	.	.	.	.	.	.	.	.	1	.	.	.	false	false	Message: -16ms	.	.	.	.	.	.	.	.	.	.	.	TRIALID 55	-16	.	.	gyp.edf	RIGHT	3496	9272431	Full Trial Period	9268935	56	Trial: 56	9268935	21	ÒÂ¼Ü	ÇúÆæ±ý	Í¼ÕÂ	j	j
gyp	.	.	.	.	.	.	.	.	.	.	2	.	.	.	false	false	Message: -1ms	.	.	.	.	.	.	.	.	.	.	.	RECCFG CR 1000 2 0 R	-1	.	.	gyp.edf	RIGHT	3496	9272431	Full Trial Period	9268935	56	Trial: 56	9268935	21	ÒÂ¼Ü	ÇúÆæ±ý	Í¼ÕÂ	j	j
gyp	.	.	.	.	.	.	.	.	.	.	3	.	.	.	false	false	Message: -1ms	.	.	.	.	.	.	.	.	.	.	.	ELCLCFG TOWER	-1	.	.	gyp.edf	RIGHT	3496	9272431	Full Trial Period	9268935	56	Trial: 56	9268935	21	ÒÂ¼Ü	ÇúÆæ±ý	Í¼ÕÂ	j	j
gyp	.	.	.	.	.	.	.	.	.	.	4	.	.	.	false	false	Message: -1ms	.	.	.	.	.	.	.	.	.	.	.	GAZE_COORDS 0.00 0.00 1023.00 767.00	-1	.	.	gyp.edf	RIGHT	3496	9272431	Full Trial Period	9268935	56	Trial: 56	9268935	21	ÒÂ¼Ü	ÇúÆæ±ý	Í¼ÕÂ	j	j
gyp	.	.	.	.	.	.	.	.	.	.	5	.	.	.	false	false	Message: -1ms	.	.	.	.	.	.	.	.	.	.	.	THRESHOLDS R 101 219	-1	.	.	gyp.edf	RIGHT	3496	9272431	Full Trial Period	9268935	56	Trial: 56	9268935	21	ÒÂ¼Ü	ÇúÆæ±ý	Í¼ÕÂ	j	j
gyp	.	.	.	.	.	.	.	.	.	.	6	.	.	.	false	false	Message: -1ms	.	.	.	.	.	.	.	.	.	.	.	ELCL_PROC CENTROID (3)	-1	.	.	gyp.edf	RIGHT	3496	9272431	Full Trial Period	9268935	56	Trial: 56	9268935	21	ÒÂ¼Ü	ÇúÆæ±ý	Í¼ÕÂ	j	j
gyp	.	.	.	.	.	.	.	.	.	.	7	.	.	.	false	false	Message: -1ms	.	.	.	.	.	.	.	.	.	.	.	ELCL_PCR_PARAM 5 3.0	-1	.	.	gyp.edf	RIGHT	3496	9272431	Full Trial Period	9268935	56	Trial: 56	9268935	21	ÒÂ¼Ü	ÇúÆæ±ý	Í¼ÕÂ	j	j
gyp	.	.	.	.	.	.	.	.	.	.	8	.	.	.	false	true	Message: 0ms	.	.	.	.	.	.	.	.	.	.	.	!MODE RECORD CR 1000 2 0 R	0	.	.	gyp.edf	RIGHT	3496	9272431	Full Trial Period	9268935	56	Trial: 56	9268935	21	ÒÂ¼Ü	ÇúÆæ±ý	Í¼ÕÂ	j	j
gyp	.	.	.	.	.	.	.	.	.	.	9	.	.	.	false	false	Message: 42ms	0.09	1.50	58	98	152.80	351.50	1	134.20	41	154.10	349.30	SYNCTIME	42	.	.	gyp.edf	RIGHT	3496	9272431	Full Trial Period	9268935	56	Trial: 56	9268935	21	ÒÂ¼Ü	ÇúÆæ±ý	Í¼ÕÂ	j	j
gyp	.	.	.	.	.	.	.	.	.	.	10	.	.	.	false	false	Message: 1831ms	1.90	7.23	262	2065	504.20	389.50	10	995.70	1804	488.00	337.70	INVISIBLE_BOUNDARY[1]	1831	.	.	gyp.edf	RIGHT	3496	9272431	Full Trial Period	9268935	56	Trial: 56	9268935	21	ÒÂ¼Ü	ÇúÆæ±ý	Í¼ÕÂ	j	j
gyp	.	.	.	.	.	.	.	.	.	.	11	.	.	.	false	false	Message: 1842ms	1.90	7.23	262	2065	504.20	389.50	10	995.70	1804	488.00	337.70	SYNCTIME	1842	.	.	gyp.edf	RIGHT	3496	9272431	Full Trial Period	9268935	56	Trial: 56	9268935	21	ÒÂ¼Ü	ÇúÆæ±ý	Í¼ÕÂ	j	j
gyp	.	.	.	.	.	.	.	.	.	.	12	.	.	.	false	false	Message: 2674ms	13.89	171.48	81	2697	917.10	392.40	12	269.40	2617	507.00	333.10	INVISIBLE_BOUNDARY[2]	2674	.	.	gyp.edf	RIGHT	3496	9272431	Full Trial Period	9268935	56	Trial: 56	9268935	21	ÒÂ¼Ü	ÇúÆæ±ý	Í¼ÕÂ	j	j
gyp	.	.	.	.	.	.	.	.	.	.	13	.	.	.	false	false	Message: 2684ms	13.89	171.48	81	2697	917.10	392.40	12	269.40	2617	507.00	333.10	SYNCTIME	2684	.	.	gyp.edf	RIGHT	3496	9272431	Full Trial Period	9268935	56	Trial: 56	9268935	21	ÒÂ¼Ü	ÇúÆæ±ý	Í¼ÕÂ	j	j
gyp	.	.	.	.	288	3494	15	3207	870.60	326.10	14	.	.	.	false	false	Message: 3477ms	.	.	.	.	.	.	.	.	.	.	.	KEYBOARD	3477	870.60	326.10	gyp.edf	RIGHT	3496	9272431	Full Trial Period	9268935	56	Trial: 56	9268935	21	ÒÂ¼Ü	ÇúÆæ±ý	Í¼ÕÂ	j	j
gyp	.	.	.	.	.	.	.	.	.	.	15	.	.	.	false	false	Message: 3541ms	.	.	.	.	.	.	.	.	.	.	.	TRIAL_RESULT 0	3541	.	.	gyp.edf	RIGHT	3496	9272431	Full Trial Period	9268935	56	Trial: 56	9268935	21	ÒÂ¼Ü	ÇúÆæ±ý	Í¼ÕÂ	j	j
gyp	.	.	.	.	.	.	.	.	.	.	1	.	.	.	false	false	Message: -17ms	.	.	.	.	.	.	.	.	.	.	.	TRIALID 56	-17	.	.	gyp.edf	RIGHT	2989	9276799	Full Trial Period	9273810	57	Trial: 57	9273810	68	²£Á§Öé	éÏé­Çò	Ç¦±Ê	j	f
gyp	.	.	.	.	.	.	.	.	.	.	2	.	.	.	false	false	Message: -1ms	.	.	.	.	.	.	.	.	.	.	.	RECCFG CR 1000 2 0 R	-1	.	.	gyp.edf	RIGHT	2989	9276799	Full Trial Period	9273810	57	Trial: 57	9273810	68	²£Á§Öé	éÏé­Çò	Ç¦±Ê	j	f
gyp	.	.	.	.	.	.	.	.	.	.	3	.	.	.	false	false	Message: -1ms	.	.	.	.	.	.	.	.	.	.	.	ELCLCFG TOWER	-1	.	.	gyp.edf	RIGHT	2989	9276799	Full Trial Period	9273810	57	Trial: 57	9273810	68	²£Á§Öé	éÏé­Çò	Ç¦±Ê	j	f
gyp	.	.	.	.	.	.	.	.	.	.	4	.	.	.	false	false	Message: -1ms	.	.	.	.	.	.	.	.	.	.	.	GAZE_COORDS 0.00 0.00 1023.00 767.00	-1	.	.	gyp.edf	RIGHT	2989	9276799	Full Trial Period	9273810	57	Trial: 57	9273810	68	²£Á§Öé	éÏé­Çò	Ç¦±Ê	j	f
gyp	.	.	.	.	.	.	.	.	.	.	5	.	.	.	false	false	Message: -1ms	.	.	.	.	.	.	.	.	.	.	.	THRESHOLDS R 101 219	-1	.	.	gyp.edf	RIGHT	2989	9276799	Full Trial Period	9273810	57	Trial: 57	9273810	68	²£Á§Öé	éÏé­Çò	Ç¦±Ê	j	f
gyp	.	.	.	.	.	.	.	.	.	.	6	.	.	.	false	false	Message: -1ms	.	.	.	.	.	.	.	.	.	.	.	ELCL_PROC CENTROID (3)	-1	.	.	gyp.edf	RIGHT	2989	9276799	Full Trial Period	9273810	57	Trial: 57	9273810	68	²£Á§Öé	éÏé­Çò	Ç¦±Ê	j	f
gyp	.	.	.	.	.	.	.	.	.	.	7	.	.	.	false	false	Message: -1ms	.	.	.	.	.	.	.	.	.	.	.	ELCL_PCR_PARAM 5 3.0	-1	.	.	gyp.edf	RIGHT	2989	9276799	Full Trial Period	9273810	57	Trial: 57	9273810	68	²£Á§Öé	éÏé­Çò	Ç¦±Ê	j	f
gyp	.	.	.	.	.	.	.	.	.	.	8	.	.	.	false	true	Message: 0ms	.	.	.	.	.	.	.	.	.	.	.	!MODE RECORD CR 1000 2 0 R	0	.	.	gyp.edf	RIGHT	2989	9276799	Full Trial Period	9273810	57	Trial: 57	9273810	68	²£Á§Öé	éÏé­Çò	Ç¦±Ê	j	f
gyp	.	.	.	.	254	260	1	7	140.80	383.70	9	.	.	.	false	false	Message: 41ms	.	.	.	.	.	.	.	.	.	.	.	SYNCTIME	41	140.80	383.70	gyp.edf	RIGHT	2989	9276799	Full Trial Period	9273810	57	Trial: 57	9273810	68	²£Á§Öé	éÏé­Çò	Ç¦±Ê	j	f
gyp	.	.	.	.	.	.	.	.	.	.	10	.	.	.	false	false	Message: 555ms	12.89	120.45	107	611	493.30	574.70	3	245.50	505	181.80	346.50	INVISIBLE_BOUNDARY[1]	555	.	.	gyp.edf	RIGHT	2989	9276799	Full Trial Period	9273810	57	Trial: 57	9273810	68	²£Á§Öé	éÏé­Çò	Ç¦±Ê	j	f
gyp	.	.	.	.	.	.	.	.	.	.	11	.	.	.	false	false	Message: 566ms	12.89	120.45	107	611	493.30	574.70	3	245.50	505	181.80	346.50	SYNCTIME	566	.	.	gyp.edf	RIGHT	2989	9276799	Full Trial Period	9273810	57	Trial: 57	9273810	68	²£Á§Öé	éÏé­Çò	Ç¦±Ê	j	f
gyp	.	.	.	.	.	.	.	.	.	.	12	.	.	.	false	false	Message: 1872ms	2.94	8.57	343	2171	863.40	414.50	8	658.50	1829	805.90	349.00	INVISIBLE_BOUNDARY[2]	1872	.	.	gyp.edf	RIGHT	2989	9276799	Full Trial Period	9273810	57	Trial: 57	9273810	68	²£Á§Öé	éÏé­Çò	Ç¦±Ê	j	f
gyp	.	.	.	.	.	.	.	.	.	.	13	.	.	.	false	false	Message: 1883ms	2.94	8.57	343	2171	863.40	414.50	8	658.50	1829	805.90	349.00	SYNCTIME	1883	.	.	gyp.edf	RIGHT	2989	9276799	Full Trial Period	9273810	57	Trial: 57	9273810	68	²£Á§Öé	éÏé­Çò	Ç¦±Ê	j	f
gyp	.	.	.	.	524	2987	10	2464	869.40	329.70	14	.	.	.	false	false	Message: 2970ms	.	.	.	.	.	.	.	.	.	.	.	KEYBOARD	2970	869.40	329.70	gyp.edf	RIGHT	2989	9276799	Full Trial Period	9273810	57	Trial: 57	9273810	68	²£Á§Öé	éÏé­Çò	Ç¦±Ê	j	f
gyp	.	.	.	.	.	.	.	.	.	.	15	.	.	.	false	false	Message: 3030ms	.	.	.	.	.	.	.	.	.	.	.	TRIAL_RESULT 0	3030	.	.	gyp.edf	RIGHT	2989	9276799	Full Trial Period	9273810	57	Trial: 57	9273810	68	²£Á§Öé	éÏé­Çò	Ç¦±Ê	j	f
gyp	.	.	.	.	.	.	.	.	.	.	1	.	.	.	false	false	Message: -15ms	.	.	.	.	.	.	.	.	.	.	.	TRIALID 57	-15	.	.	gyp.edf	RIGHT	2084	9281000	Full Trial Period	9278916	58	Trial: 58	9278916	106	ÊÁ×Ó	ÄÏ¹Ï	¾ÈÉúÈ¦	f	j
gyp	.	.	.	.	.	.	.	.	.	.	2	.	.	.	false	false	Message: -1ms	.	.	.	.	.	.	.	.	.	.	.	RECCFG CR 1000 2 0 R	-1	.	.	gyp.edf	RIGHT	2084	9281000	Full Trial Period	9278916	58	Trial: 58	9278916	106	ÊÁ×Ó	ÄÏ¹Ï	¾ÈÉúÈ¦	f	j
gyp	.	.	.	.	.	.	.	.	.	.	3	.	.	.	false	false	Message: -1ms	.	.	.	.	.	.	.	.	.	.	.	ELCLCFG TOWER	-1	.	.	gyp.edf	RIGHT	2084	9281000	Full Trial Period	9278916	58	Trial: 58	9278916	106	ÊÁ×Ó	ÄÏ¹Ï	¾ÈÉúÈ¦	f	j
gyp	.	.	.	.	.	.	.	.	.	.	4	.	.	.	false	false	Message: -1ms	.	.	.	.	.	.	.	.	.	.	.	GAZE_COORDS 0.00 0.00 1023.00 767.00	-1	.	.	gyp.edf	RIGHT	2084	9281000	Full Trial Period	9278916	58	Trial: 58	9278916	106	ÊÁ×Ó	ÄÏ¹Ï	¾ÈÉúÈ¦	f	j
gyp	.	.	.	.	.	.	.	.	.	.	5	.	.	.	false	false	Message: -1ms	.	.	.	.	.	.	.	.	.	.	.	THRESHOLDS R 101 219	-1	.	.	gyp.edf	RIGHT	2084	9281000	Full Trial Period	9278916	58	Trial: 58	9278916	106	ÊÁ×Ó	ÄÏ¹Ï	¾ÈÉúÈ¦	f	j
gyp	.	.	.	.	.	.	.	.	.	.	6	.	.	.	false	false	Message: -1ms	.	.	.	.	.	.	.	.	.	.	.	ELCL_PROC CENTROID (3)	-1	.	.	gyp.edf	RIGHT	2084	9281000	Full Trial Period	9278916	58	Trial: 58	9278916	106	ÊÁ×Ó	ÄÏ¹Ï	¾ÈÉúÈ¦	f	j
gyp	.	.	.	.	.	.	.	.	.	.	7	.	.	.	false	false	Message: -1ms	.	.	.	.	.	.	.	.	.	.	.	ELCL_PCR_PARAM 5 3.0	-1	.	.	gyp.edf	RIGHT	2084	9281000	Full Trial Period	9278916	58	Trial: 58	9278916	106	ÊÁ×Ó	ÄÏ¹Ï	¾ÈÉúÈ¦	f	j
gyp	.	.	.	.	.	.	.	.	.	.	8	.	.	.	false	true	Message: 0ms	.	.	.	.	.	.	.	.	.	.	.	!MODE RECORD CR 1000 2 0 R	0	.	.	gyp.edf	RIGHT	2084	9281000	Full Trial Period	9278916	58	Trial: 58	9278916	106	ÊÁ×Ó	ÄÏ¹Ï	¾ÈÉúÈ¦	f	j
gyp	.	.	.	.	277	283	1	7	152.70	348.90	9	.	.	.	false	false	Message: 42ms	.	.	.	.	.	.	.	.	.	.	.	SYNCTIME	42	152.70	348.90	gyp.edf	RIGHT	2084	9281000	Full Trial Period	9278916	58	Trial: 58	9278916	106	ÊÁ×Ó	ÄÏ¹Ï	¾ÈÉúÈ¦	f	j
gyp	.	.	.	.	.	.	.	.	.	.	10	.	.	.	false	false	Message: 569ms	8.06	25.34	318	601	394.90	387.10	1	732.60	284	158.30	349.30	INVISIBLE_BOUNDARY[1]	569	.	.	gyp.edf	RIGHT	2084	9281000	Full Trial Period	9278916	58	Trial: 58	9278916	106	ÊÁ×Ó	ÄÏ¹Ï	¾ÈÉúÈ¦	f	j
gyp	.	.	.	.	.	.	.	.	.	.	11	.	.	.	false	false	Message: 575ms	8.06	25.34	318	601	394.90	387.10	1	732.60	284	158.30	349.30	SYNCTIME	575	.	.	gyp.edf	RIGHT	2084	9281000	Full Trial Period	9278916	58	Trial: 58	9278916	106	ÊÁ×Ó	ÄÏ¹Ï	¾ÈÉúÈ¦	f	j
gyp	.	.	.	.	214	1729	5	1516	857.80	358.00	12	.	.	.	false	false	Message: 1526ms	.	.	.	.	.	.	.	.	.	.	.	INVISIBLE_BOUNDARY[2]	1526	857.80	358.00	gyp.edf	RIGHT	2084	9281000	Full Trial Period	9278916	58	Trial: 58	9278916	106	ÊÁ×Ó	ÄÏ¹Ï	¾ÈÉúÈ¦	f	j
gyp	.	.	.	.	214	1729	5	1516	857.80	358.00	13	.	.	.	false	false	Message: 1534ms	.	.	.	.	.	.	.	.	.	.	.	SYNCTIME	1534	857.80	358.00	gyp.edf	RIGHT	2084	9281000	Full Trial Period	9278916	58	Trial: 58	9278916	106	ÊÁ×Ó	ÄÏ¹Ï	¾ÈÉúÈ¦	f	j
gyp	.	.	.	.	347	2082	6	1736	846.80	334.20	14	.	.	.	false	false	Message: 2065ms	.	.	.	.	.	.	.	.	.	.	.	KEYBOARD	2065	846.80	334.20	gyp.edf	RIGHT	2084	9281000	Full Trial Period	9278916	58	Trial: 58	9278916	106	ÊÁ×Ó	ÄÏ¹Ï	¾ÈÉúÈ¦	f	j
gyp	.	.	.	.	.	.	.	.	.	.	15	.	.	.	false	false	Message: 2128ms	.	.	.	.	.	.	.	.	.	.	.	TRIAL_RESULT 0	2128	.	.	gyp.edf	RIGHT	2084	9281000	Full Trial Period	9278916	58	Trial: 58	9278916	106	ÊÁ×Ó	ÄÏ¹Ï	¾ÈÉúÈ¦	f	j
gyp	.	.	.	.	.	.	.	.	.	.	1	.	.	.	false	false	Message: -17ms	.	.	.	.	.	.	.	.	.	.	.	TRIALID 58	-17	.	.	gyp.edf	RIGHT	2467	9285192	Full Trial Period	9282725	59	Trial: 59	9282725	5	ÐÉÐÉ	²ÍÅÌ	¼¦µ°	j	j
gyp	.	.	.	.	.	.	.	.	.	.	2	.	.	.	false	false	Message: -1ms	.	.	.	.	.	.	.	.	.	.	.	RECCFG CR 1000 2 0 R	-1	.	.	gyp.edf	RIGHT	2467	9285192	Full Trial Period	9282725	59	Trial: 59	9282725	5	ÐÉÐÉ	²ÍÅÌ	¼¦µ°	j	j
gyp	.	.	.	.	.	.	.	.	.	.	3	.	.	.	false	false	Message: -1ms	.	.	.	.	.	.	.	.	.	.	.	ELCLCFG TOWER	-1	.	.	gyp.edf	RIGHT	2467	9285192	Full Trial Period	9282725	59	Trial: 59	9282725	5	ÐÉÐÉ	²ÍÅÌ	¼¦µ°	j	j
gyp	.	.	.	.	.	.	.	.	.	.	4	.	.	.	false	false	Message: -1ms	.	.	.	.	.	.	.	.	.	.	.	GAZE_COORDS 0.00 0.00 1023.00 767.00	-1	.	.	gyp.edf	RIGHT	2467	9285192	Full Trial Period	9282725	59	Trial: 59	9282725	5	ÐÉÐÉ	²ÍÅÌ	¼¦µ°	j	j
gyp	.	.	.	.	.	.	.	.	.	.	5	.	.	.	false	false	Message: -1ms	.	.	.	.	.	.	.	.	.	.	.	THRESHOLDS R 101 219	-1	.	.	gyp.edf	RIGHT	2467	9285192	Full Trial Period	9282725	59	Trial: 59	9282725	5	ÐÉÐÉ	²ÍÅÌ	¼¦µ°	j	j
gyp	.	.	.	.	.	.	.	.	.	.	6	.	.	.	false	false	Message: -1ms	.	.	.	.	.	.	.	.	.	.	.	ELCL_PROC CENTROID (3)	-1	.	.	gyp.edf	RIGHT	2467	9285192	Full Trial Period	9282725	59	Trial: 59	9282725	5	ÐÉÐÉ	²ÍÅÌ	¼¦µ°	j	j
gyp	.	.	.	.	.	.	.	.	.	.	7	.	.	.	false	false	Message: -1ms	.	.	.	.	.	.	.	.	.	.	.	ELCL_PCR_PARAM 5 3.0	-1	.	.	gyp.edf	RIGHT	2467	9285192	Full Trial Period	9282725	59	Trial: 59	9282725	5	ÐÉÐÉ	²ÍÅÌ	¼¦µ°	j	j
gyp	.	.	.	.	.	.	.	.	.	.	8	.	.	.	false	true	Message: 0ms	.	.	.	.	.	.	.	.	.	.	.	!MODE RECORD CR 1000 2 0 R	0	.	.	gyp.edf	RIGHT	2467	9285192	Full Trial Period	9282725	59	Trial: 59	9282725	5	ÐÉÐÉ	²ÍÅÌ	¼¦µ°	j	j
gyp	.	.	.	.	389	395	1	7	150.30	346.60	9	.	.	.	false	false	Message: 42ms	.	.	.	.	.	.	.	.	.	.	.	SYNCTIME	42	150.30	346.60	gyp.edf	RIGHT	2467	9285192	Full Trial Period	9282725	59	Trial: 59	9282725	5	ÐÉÐÉ	²ÍÅÌ	¼¦µ°	j	j
gyp	.	.	.	.	.	.	.	.	.	.	10	.	.	.	false	false	Message: 438ms	15.08	167.56	90	485	593.20	401.00	1	289.90	396	147.70	349.40	INVISIBLE_BOUNDARY[1]	438	.	.	gyp.edf	RIGHT	2467	9285192	Full Trial Period	9282725	59	Trial: 59	9282725	5	ÐÉÐÉ	²ÍÅÌ	¼¦µ°	j	j
gyp	.	.	.	.	.	.	.	.	.	.	11	.	.	.	false	false	Message: 441ms	15.08	167.56	90	485	593.20	401.00	1	289.90	396	147.70	349.40	SYNCTIME	441	.	.	gyp.edf	RIGHT	2467	9285192	Full Trial Period	9282725	59	Trial: 59	9282725	5	ÐÉÐÉ	²ÍÅÌ	¼¦µ°	j	j
gyp	.	.	.	.	.	.	.	.	.	.	12	.	.	.	false	false	Message: 1857ms	1.41	4.52	313	2133	897.40	352.00	4	789.40	1821	857.90	368.30	INVISIBLE_BOUNDARY[2]	1857	.	.	gyp.edf	RIGHT	2467	9285192	Full Trial Period	9282725	59	Trial: 59	9282725	5	ÐÉÐÉ	²ÍÅÌ	¼¦µ°	j	j
gyp	.	.	.	.	.	.	.	.	.	.	13	.	.	.	false	false	Message: 1866ms	1.41	4.52	313	2133	897.40	352.00	4	789.40	1821	857.90	368.30	SYNCTIME	1866	.	.	gyp.edf	RIGHT	2467	9285192	Full Trial Period	9282725	59	Trial: 59	9282725	5	ÐÉÐÉ	²ÍÅÌ	¼¦µ°	j	j
gyp	.	.	.	.	260	2465	6	2206	889.90	347.90	14	.	.	.	false	false	Message: 2449ms	.	.	.	.	.	.	.	.	.	.	.	KEYBOARD	2449	889.90	347.90	gyp.edf	RIGHT	2467	9285192	Full Trial Period	9282725	59	Trial: 59	9282725	5	ÐÉÐÉ	²ÍÅÌ	¼¦µ°	j	j
gyp	.	.	.	.	.	.	.	.	.	.	15	.	.	.	false	false	Message: 2512ms	.	.	.	.	.	.	.	.	.	.	.	TRIAL_RESULT 0	2512	.	.	gyp.edf	RIGHT	2467	9285192	Full Trial Period	9282725	59	Trial: 59	9282725	5	ÐÉÐÉ	²ÍÅÌ	¼¦µ°	j	j
gyp	.	.	.	.	.	.	.	.	.	.	1	.	.	.	false	false	Message: -22ms	.	.	.	.	.	.	.	.	.	.	.	TRIALID 59	-22	.	.	gyp.edf	RIGHT	2759	9289272	Full Trial Period	9286513	60	Trial: 60	9286513	89	ÏÚ±ý	ÏóÆå	Í¼ÕÂ	f	j
gyp	.	.	.	.	.	.	.	.	.	.	2	.	.	.	false	false	Message: -1ms	.	.	.	.	.	.	.	.	.	.	.	RECCFG CR 1000 2 0 R	-1	.	.	gyp.edf	RIGHT	2759	9289272	Full Trial Period	9286513	60	Trial: 60	9286513	89	ÏÚ±ý	ÏóÆå	Í¼ÕÂ	f	j
gyp	.	.	.	.	.	.	.	.	.	.	3	.	.	.	false	false	Message: -1ms	.	.	.	.	.	.	.	.	.	.	.	ELCLCFG TOWER	-1	.	.	gyp.edf	RIGHT	2759	9289272	Full Trial Period	9286513	60	Trial: 60	9286513	89	ÏÚ±ý	ÏóÆå	Í¼ÕÂ	f	j
gyp	.	.	.	.	.	.	.	.	.	.	4	.	.	.	false	false	Message: -1ms	.	.	.	.	.	.	.	.	.	.	.	GAZE_COORDS 0.00 0.00 1023.00 767.00	-1	.	.	gyp.edf	RIGHT	2759	9289272	Full Trial Period	9286513	60	Trial: 60	9286513	89	ÏÚ±ý	ÏóÆå	Í¼ÕÂ	f	j
gyp	.	.	.	.	.	.	.	.	.	.	5	.	.	.	false	false	Message: -1ms	.	.	.	.	.	.	.	.	.	.	.	THRESHOLDS R 101 219	-1	.	.	gyp.edf	RIGHT	2759	9289272	Full Trial Period	9286513	60	Trial: 60	9286513	89	ÏÚ±ý	ÏóÆå	Í¼ÕÂ	f	j
gyp	.	.	.	.	.	.	.	.	.	.	6	.	.	.	false	false	Message: -1ms	.	.	.	.	.	.	.	.	.	.	.	ELCL_PROC CENTROID (3)	-1	.	.	gyp.edf	RIGHT	2759	9289272	Full Trial Period	9286513	60	Trial: 60	9286513	89	ÏÚ±ý	ÏóÆå	Í¼ÕÂ	f	j
gyp	.	.	.	.	.	.	.	.	.	.	7	.	.	.	false	false	Message: -1ms	.	.	.	.	.	.	.	.	.	.	.	ELCL_PCR_PARAM 5 3.0	-1	.	.	gyp.edf	RIGHT	2759	9289272	Full Trial Period	9286513	60	Trial: 60	9286513	89	ÏÚ±ý	ÏóÆå	Í¼ÕÂ	f	j
gyp	.	.	.	.	.	.	.	.	.	.	8	.	.	.	false	true	Message: 0ms	.	.	.	.	.	.	.	.	.	.	.	!MODE RECORD CR 1000 2 0 R	0	.	.	gyp.edf	RIGHT	2759	9289272	Full Trial Period	9286513	60	Trial: 60	9286513	89	ÏÚ±ý	ÏóÆå	Í¼ÕÂ	f	j
gyp	.	.	.	.	295	301	1	7	137.70	391.00	9	.	.	.	false	false	Message: 44ms	.	.	.	.	.	.	.	.	.	.	.	SYNCTIME	44	137.70	391.00	gyp.edf	RIGHT	2759	9289272	Full Trial Period	9286513	60	Trial: 60	9286513	89	ÏÚ±ý	ÏóÆå	Í¼ÕÂ	f	j
gyp	.	.	.	.	.	.	.	.	.	.	10	.	.	.	false	false	Message: 954ms	1.88	6.25	301	1238	528.10	393.30	4	729.20	938	486.50	358.30	INVISIBLE_BOUNDARY[1]	954	.	.	gyp.edf	RIGHT	2759	9289272	Full Trial Period	9286513	60	Trial: 60	9286513	89	ÏÚ±ý	ÏóÆå	Í¼ÕÂ	f	j
gyp	.	.	.	.	.	.	.	.	.	.	11	.	.	.	false	false	Message: 961ms	1.88	6.25	301	1238	528.10	393.30	4	729.20	938	486.50	358.30	SYNCTIME	961	.	.	gyp.edf	RIGHT	2759	9289272	Full Trial Period	9286513	60	Trial: 60	9286513	89	ÏÚ±ý	ÏóÆå	Í¼ÕÂ	f	j
gyp	.	.	.	.	.	.	.	.	.	.	12	.	.	.	false	false	Message: 2133ms	11.82	36.82	321	2186	840.90	420.70	5	689.10	1866	500.30	339.90	INVISIBLE_BOUNDARY[2]	2133	.	.	gyp.edf	RIGHT	2759	9289272	Full Trial Period	9286513	60	Trial: 60	9286513	89	ÏÚ±ý	ÏóÆå	Í¼ÕÂ	f	j
gyp	.	.	.	.	.	.	.	.	.	.	13	.	.	.	false	false	Message: 2144ms	11.82	36.82	321	2186	840.90	420.70	5	689.10	1866	500.30	339.90	SYNCTIME	2144	.	.	gyp.edf	RIGHT	2759	9289272	Full Trial Period	9286513	60	Trial: 60	9286513	89	ÏÚ±ý	ÏóÆå	Í¼ÕÂ	f	j
gyp	.	.	.	.	269	2757	7	2489	861.20	333.30	14	.	.	.	false	false	Message: 2740ms	.	.	.	.	.	.	.	.	.	.	.	KEYBOARD	2740	861.20	333.30	gyp.edf	RIGHT	2759	9289272	Full Trial Period	9286513	60	Trial: 60	9286513	89	ÏÚ±ý	ÏóÆå	Í¼ÕÂ	f	j
gyp	.	.	.	.	.	.	.	.	.	.	15	.	.	.	false	false	Message: 2807ms	.	.	.	.	.	.	.	.	.	.	.	TRIAL_RESULT 0	2807	.	.	gyp.edf	RIGHT	2759	9289272	Full Trial Period	9286513	60	Trial: 60	9286513	89	ÏÚ±ý	ÏóÆå	Í¼ÕÂ	f	j
gyp	.	.	.	.	.	.	.	.	.	.	1	.	.	.	false	false	Message: -22ms	.	.	.	.	.	.	.	.	.	.	.	TRIALID 60	-22	.	.	gyp.edf	RIGHT	2263	9293034	Full Trial Period	9290771	61	Trial: 61	9290771	38	´°»§	¼ªËû	ÍøÇòÅÄ	j	j
gyp	.	.	.	.	.	.	.	.	.	.	2	.	.	.	false	false	Message: -1ms	.	.	.	.	.	.	.	.	.	.	.	RECCFG CR 1000 2 0 R	-1	.	.	gyp.edf	RIGHT	2263	9293034	Full Trial Period	9290771	61	Trial: 61	9290771	38	´°»§	¼ªËû	ÍøÇòÅÄ	j	j
gyp	.	.	.	.	.	.	.	.	.	.	3	.	.	.	false	false	Message: -1ms	.	.	.	.	.	.	.	.	.	.	.	ELCLCFG TOWER	-1	.	.	gyp.edf	RIGHT	2263	9293034	Full Trial Period	9290771	61	Trial: 61	9290771	38	´°»§	¼ªËû	ÍøÇòÅÄ	j	j
gyp	.	.	.	.	.	.	.	.	.	.	4	.	.	.	false	false	Message: -1ms	.	.	.	.	.	.	.	.	.	.	.	GAZE_COORDS 0.00 0.00 1023.00 767.00	-1	.	.	gyp.edf	RIGHT	2263	9293034	Full Trial Period	9290771	61	Trial: 61	9290771	38	´°»§	¼ªËû	ÍøÇòÅÄ	j	j
gyp	.	.	.	.	.	.	.	.	.	.	5	.	.	.	false	false	Message: -1ms	.	.	.	.	.	.	.	.	.	.	.	THRESHOLDS R 101 219	-1	.	.	gyp.edf	RIGHT	2263	9293034	Full Trial Period	9290771	61	Trial: 61	9290771	38	´°»§	¼ªËû	ÍøÇòÅÄ	j	j
gyp	.	.	.	.	.	.	.	.	.	.	6	.	.	.	false	false	Message: -1ms	.	.	.	.	.	.	.	.	.	.	.	ELCL_PROC CENTROID (3)	-1	.	.	gyp.edf	RIGHT	2263	9293034	Full Trial Period	9290771	61	Trial: 61	9290771	38	´°»§	¼ªËû	ÍøÇòÅÄ	j	j
gyp	.	.	.	.	.	.	.	.	.	.	7	.	.	.	false	false	Message: -1ms	.	.	.	.	.	.	.	.	.	.	.	ELCL_PCR_PARAM 5 3.0	-1	.	.	gyp.edf	RIGHT	2263	9293034	Full Trial Period	9290771	61	Trial: 61	9290771	38	´°»§	¼ªËû	ÍøÇòÅÄ	j	j
gyp	.	.	.	.	.	.	.	.	.	.	8	.	.	.	false	true	Message: 0ms	.	.	.	.	.	.	.	.	.	.	.	!MODE RECORD CR 1000 2 0 R	0	.	.	gyp.edf	RIGHT	2263	9293034	Full Trial Period	9290771	61	Trial: 61	9290771	38	´°»§	¼ªËû	ÍøÇòÅÄ	j	j
gyp	.	.	.	.	380	386	1	7	150.10	348.20	9	.	.	.	false	false	Message: 52ms	.	.	.	.	.	.	.	.	.	.	.	SYNCTIME	52	150.10	348.20	gyp.edf	RIGHT	2263	9293034	Full Trial Period	9290771	61	Trial: 61	9290771	38	´°»§	¼ªËû	ÍøÇòÅÄ	j	j
gyp	.	.	.	.	.	.	.	.	.	.	10	.	.	.	false	false	Message: 618ms	9.43	124.05	76	628	435.40	453.50	2	331.30	553	169.70	363.90	INVISIBLE_BOUNDARY[1]	618	.	.	gyp.edf	RIGHT	2263	9293034	Full Trial Period	9290771	61	Trial: 61	9290771	38	´°»§	¼ªËû	ÍøÇòÅÄ	j	j
gyp	.	.	.	.	.	.	.	.	.	.	11	.	.	.	false	false	Message: 627ms	9.43	124.05	76	628	435.40	453.50	2	331.30	553	169.70	363.90	SYNCTIME	627	.	.	gyp.edf	RIGHT	2263	9293034	Full Trial Period	9290771	61	Trial: 61	9290771	38	´°»§	¼ªËû	ÍøÇòÅÄ	j	j
gyp	.	.	.	.	.	.	.	.	.	.	12	.	.	.	false	false	Message: 1712ms	4.77	16.01	298	1995	855.90	478.30	7	561.00	1698	791.40	352.40	INVISIBLE_BOUNDARY[2]	1712	.	.	gyp.edf	RIGHT	2263	9293034	Full Trial Period	9290771	61	Trial: 61	9290771	38	´°»§	¼ªËû	ÍøÇòÅÄ	j	j
gyp	.	.	.	.	.	.	.	.	.	.	13	.	.	.	false	false	Message: 1719ms	4.77	16.01	298	1995	855.90	478.30	7	561.00	1698	791.40	352.40	SYNCTIME	1719	.	.	gyp.edf	RIGHT	2263	9293034	Full Trial Period	9290771	61	Trial: 61	9290771	38	´°»§	¼ªËû	ÍøÇòÅÄ	j	j
gyp	.	.	.	.	266	2261	8	1996	871.90	365.60	14	.	.	.	false	false	Message: 2244ms	.	.	.	.	.	.	.	.	.	.	.	KEYBOARD	2244	871.90	365.60	gyp.edf	RIGHT	2263	9293034	Full Trial Period	9290771	61	Trial: 61	9290771	38	´°»§	¼ªËû	ÍøÇòÅÄ	j	j
gyp	.	.	.	.	.	.	.	.	.	.	15	.	.	.	false	false	Message: 2306ms	.	.	.	.	.	.	.	.	.	.	.	TRIAL_RESULT 0	2306	.	.	gyp.edf	RIGHT	2263	9293034	Full Trial Period	9290771	61	Trial: 61	9290771	38	´°»§	¼ªËû	ÍøÇòÅÄ	j	j
gyp	.	.	.	.	.	.	.	.	.	.	1	.	.	.	false	false	Message: -19ms	.	.	.	.	.	.	.	.	.	.	.	TRIALID 61	-19	.	.	gyp.edf	RIGHT	3136	9297761	Full Trial Period	9294625	62	Trial: 62	9294625	50	Ô²¹æ	Ç¯×Ó	¿ã×Ó	j	f
gyp	.	.	.	.	.	.	.	.	.	.	2	.	.	.	false	false	Message: -1ms	.	.	.	.	.	.	.	.	.	.	.	RECCFG CR 1000 2 0 R	-1	.	.	gyp.edf	RIGHT	3136	9297761	Full Trial Period	9294625	62	Trial: 62	9294625	50	Ô²¹æ	Ç¯×Ó	¿ã×Ó	j	f
gyp	.	.	.	.	.	.	.	.	.	.	3	.	.	.	false	false	Message: -1ms	.	.	.	.	.	.	.	.	.	.	.	ELCLCFG TOWER	-1	.	.	gyp.edf	RIGHT	3136	9297761	Full Trial Period	9294625	62	Trial: 62	9294625	50	Ô²¹æ	Ç¯×Ó	¿ã×Ó	j	f
gyp	.	.	.	.	.	.	.	.	.	.	4	.	.	.	false	false	Message: -1ms	.	.	.	.	.	.	.	.	.	.	.	GAZE_COORDS 0.00 0.00 1023.00 767.00	-1	.	.	gyp.edf	RIGHT	3136	9297761	Full Trial Period	9294625	62	Trial: 62	9294625	50	Ô²¹æ	Ç¯×Ó	¿ã×Ó	j	f
gyp	.	.	.	.	.	.	.	.	.	.	5	.	.	.	false	false	Message: -1ms	.	.	.	.	.	.	.	.	.	.	.	THRESHOLDS R 101 219	-1	.	.	gyp.edf	RIGHT	3136	9297761	Full Trial Period	9294625	62	Trial: 62	9294625	50	Ô²¹æ	Ç¯×Ó	¿ã×Ó	j	f
gyp	.	.	.	.	.	.	.	.	.	.	6	.	.	.	false	false	Message: -1ms	.	.	.	.	.	.	.	.	.	.	.	ELCL_PROC CENTROID (3)	-1	.	.	gyp.edf	RIGHT	3136	9297761	Full Trial Period	9294625	62	Trial: 62	9294625	50	Ô²¹æ	Ç¯×Ó	¿ã×Ó	j	f
gyp	.	.	.	.	.	.	.	.	.	.	7	.	.	.	false	false	Message: -1ms	.	.	.	.	.	.	.	.	.	.	.	ELCL_PCR_PARAM 5 3.0	-1	.	.	gyp.edf	RIGHT	3136	9297761	Full Trial Period	9294625	62	Trial: 62	9294625	50	Ô²¹æ	Ç¯×Ó	¿ã×Ó	j	f
gyp	.	.	.	.	.	.	.	.	.	.	8	.	.	.	false	true	Message: 0ms	.	.	.	.	.	.	.	.	.	.	.	!MODE RECORD CR 1000 2 0 R	0	.	.	gyp.edf	RIGHT	3136	9297761	Full Trial Period	9294625	62	Trial: 62	9294625	50	Ô²¹æ	Ç¯×Ó	¿ã×Ó	j	f
gyp	.	.	.	.	253	259	1	7	150.10	345.00	9	.	.	.	false	false	Message: 40ms	.	.	.	.	.	.	.	.	.	.	.	SYNCTIME	40	150.10	345.00	gyp.edf	RIGHT	3136	9297761	Full Trial Period	9294625	62	Trial: 62	9294625	50	Ô²¹æ	Ç¯×Ó	¿ã×Ó	j	f
gyp	.	.	.	.	.	.	.	.	.	.	10	.	.	.	false	false	Message: 1393ms	2.95	10.85	272	1636	553.90	399.10	5	841.80	1365	510.30	326.40	INVISIBLE_BOUNDARY[1]	1393	.	.	gyp.edf	RIGHT	3136	9297761	Full Trial Period	9294625	62	Trial: 62	9294625	50	Ô²¹æ	Ç¯×Ó	¿ã×Ó	j	f
gyp	.	.	.	.	.	.	.	.	.	.	11	.	.	.	false	false	Message: 1397ms	2.95	10.85	272	1636	553.90	399.10	5	841.80	1365	510.30	326.40	SYNCTIME	1397	.	.	gyp.edf	RIGHT	3136	9297761	Full Trial Period	9294625	62	Trial: 62	9294625	50	Ô²¹æ	Ç¯×Ó	¿ã×Ó	j	f
gyp	.	.	.	.	.	.	.	.	.	.	12	.	.	.	false	false	Message: 2419ms	12.47	37.23	335	2461	837.20	426.00	7	930.40	2127	482.20	325.00	INVISIBLE_BOUNDARY[2]	2419	.	.	gyp.edf	RIGHT	3136	9297761	Full Trial Period	9294625	62	Trial: 62	9294625	50	Ô²¹æ	Ç¯×Ó	¿ã×Ó	j	f
gyp	.	.	.	.	.	.	.	.	.	.	13	.	.	.	false	false	Message: 2423ms	12.47	37.23	335	2461	837.20	426.00	7	930.40	2127	482.20	325.00	SYNCTIME	2423	.	.	gyp.edf	RIGHT	3136	9297761	Full Trial Period	9294625	62	Trial: 62	9294625	50	Ô²¹æ	Ç¯×Ó	¿ã×Ó	j	f
gyp	.	.	.	.	197	3134	11	2938	845.30	334.10	14	.	.	.	false	false	Message: 3117ms	.	.	.	.	.	.	.	.	.	.	.	KEYBOARD	3117	845.30	334.10	gyp.edf	RIGHT	3136	9297761	Full Trial Period	9294625	62	Trial: 62	9294625	50	Ô²¹æ	Ç¯×Ó	¿ã×Ó	j	f
gyp	.	.	.	.	.	.	.	.	.	.	15	.	.	.	false	false	Message: 3178ms	.	.	.	.	.	.	.	.	.	.	.	TRIAL_RESULT 0	3178	.	.	gyp.edf	RIGHT	3136	9297761	Full Trial Period	9294625	62	Trial: 62	9294625	50	Ô²¹æ	Ç¯×Ó	¿ã×Ó	j	f
gyp	.	.	.	.	.	.	.	.	.	.	1	.	.	.	false	false	Message: -16ms	.	.	.	.	.	.	.	.	.	.	.	TRIALID 62	-16	.	.	gyp.edf	RIGHT	2778	9301825	Full Trial Period	9299047	63	Trial: 63	9299047	7	Êé°ü	Ìú¹ì	ÌÝ×Ó	j	j
gyp	.	.	.	.	.	.	.	.	.	.	2	.	.	.	false	false	Message: -1ms	.	.	.	.	.	.	.	.	.	.	.	RECCFG CR 1000 2 0 R	-1	.	.	gyp.edf	RIGHT	2778	9301825	Full Trial Period	9299047	63	Trial: 63	9299047	7	Êé°ü	Ìú¹ì	ÌÝ×Ó	j	j
gyp	.	.	.	.	.	.	.	.	.	.	3	.	.	.	false	false	Message: -1ms	.	.	.	.	.	.	.	.	.	.	.	ELCLCFG TOWER	-1	.	.	gyp.edf	RIGHT	2778	9301825	Full Trial Period	9299047	63	Trial: 63	9299047	7	Êé°ü	Ìú¹ì	ÌÝ×Ó	j	j
gyp	.	.	.	.	.	.	.	.	.	.	4	.	.	.	false	false	Message: -1ms	.	.	.	.	.	.	.	.	.	.	.	GAZE_COORDS 0.00 0.00 1023.00 767.00	-1	.	.	gyp.edf	RIGHT	2778	9301825	Full Trial Period	9299047	63	Trial: 63	9299047	7	Êé°ü	Ìú¹ì	ÌÝ×Ó	j	j
gyp	.	.	.	.	.	.	.	.	.	.	5	.	.	.	false	false	Message: -1ms	.	.	.	.	.	.	.	.	.	.	.	THRESHOLDS R 101 219	-1	.	.	gyp.edf	RIGHT	2778	9301825	Full Trial Period	9299047	63	Trial: 63	9299047	7	Êé°ü	Ìú¹ì	ÌÝ×Ó	j	j
gyp	.	.	.	.	.	.	.	.	.	.	6	.	.	.	false	false	Message: -1ms	.	.	.	.	.	.	.	.	.	.	.	ELCL_PROC CENTROID (3)	-1	.	.	gyp.edf	RIGHT	2778	9301825	Full Trial Period	9299047	63	Trial: 63	9299047	7	Êé°ü	Ìú¹ì	ÌÝ×Ó	j	j
gyp	.	.	.	.	.	.	.	.	.	.	7	.	.	.	false	false	Message: -1ms	.	.	.	.	.	.	.	.	.	.	.	ELCL_PCR_PARAM 5 3.0	-1	.	.	gyp.edf	RIGHT	2778	9301825	Full Trial Period	9299047	63	Trial: 63	9299047	7	Êé°ü	Ìú¹ì	ÌÝ×Ó	j	j
gyp	.	.	.	.	.	.	.	.	.	.	8	.	.	.	false	true	Message: 0ms	.	.	.	.	.	.	.	.	.	.	.	!MODE RECORD CR 1000 2 0 R	0	.	.	gyp.edf	RIGHT	2778	9301825	Full Trial Period	9299047	63	Trial: 63	9299047	7	Êé°ü	Ìú¹ì	ÌÝ×Ó	j	j
gyp	.	.	.	.	445	451	1	7	163.40	365.40	9	.	.	.	false	false	Message: 42ms	.	.	.	.	.	.	.	.	.	.	.	SYNCTIME	42	163.40	365.40	gyp.edf	RIGHT	2778	9301825	Full Trial Period	9299047	63	Trial: 63	9299047	7	Êé°ü	Ìú¹ì	ÌÝ×Ó	j	j
gyp	.	.	.	.	.	.	.	.	.	.	10	.	.	.	false	false	Message: 997ms	15.25	157.18	97	1050	594.90	441.30	2	345.50	954	136.00	438.30	INVISIBLE_BOUNDARY[1]	997	.	.	gyp.edf	RIGHT	2778	9301825	Full Trial Period	9299047	63	Trial: 63	9299047	7	Êé°ü	Ìú¹ì	ÌÝ×Ó	j	j
gyp	.	.	.	.	.	.	.	.	.	.	11	.	.	.	false	false	Message: 1008ms	15.25	157.18	97	1050	594.90	441.30	2	345.50	954	136.00	438.30	SYNCTIME	1008	.	.	gyp.edf	RIGHT	2778	9301825	Full Trial Period	9299047	63	Trial: 63	9299047	7	Êé°ü	Ìú¹ì	ÌÝ×Ó	j	j
gyp	.	.	.	.	.	.	.	.	.	.	12	.	.	.	false	false	Message: 2069ms	13.16	108.79	121	2137	881.30	404.30	5	355.60	2017	493.00	350.10	INVISIBLE_BOUNDARY[2]	2069	.	.	gyp.edf	RIGHT	2778	9301825	Full Trial Period	9299047	63	Trial: 63	9299047	7	Êé°ü	Ìú¹ì	ÌÝ×Ó	j	j
gyp	.	.	.	.	.	.	.	.	.	.	13	.	.	.	false	false	Message: 2074ms	13.16	108.79	121	2137	881.30	404.30	5	355.60	2017	493.00	350.10	SYNCTIME	2074	.	.	gyp.edf	RIGHT	2778	9301825	Full Trial Period	9299047	63	Trial: 63	9299047	7	Êé°ü	Ìú¹ì	ÌÝ×Ó	j	j
gyp	.	.	.	.	552	2776	7	2225	835.20	326.20	14	.	.	.	false	false	Message: 2760ms	.	.	.	.	.	.	.	.	.	.	.	KEYBOARD	2760	835.20	326.20	gyp.edf	RIGHT	2778	9301825	Full Trial Period	9299047	63	Trial: 63	9299047	7	Êé°ü	Ìú¹ì	ÌÝ×Ó	j	j
gyp	.	.	.	.	.	.	.	.	.	.	15	.	.	.	false	false	Message: 2818ms	.	.	.	.	.	.	.	.	.	.	.	TRIAL_RESULT 0	2818	.	.	gyp.edf	RIGHT	2778	9301825	Full Trial Period	9299047	63	Trial: 63	9299047	7	Êé°ü	Ìú¹ì	ÌÝ×Ó	j	j
gyp	.	.	.	.	.	.	.	.	.	.	1	.	.	.	false	false	Message: -16ms	.	.	.	.	.	.	.	.	.	.	.	TRIALID 63	-16	.	.	gyp.edf	RIGHT	3176	9306714	Full Trial Period	9303538	64	Trial: 64	9303538	84	°ÙºÏ»¨	ÓðÃ«Çò	À®°È	j	j
gyp	.	.	.	.	.	.	.	.	.	.	2	.	.	.	false	false	Message: -1ms	.	.	.	.	.	.	.	.	.	.	.	RECCFG CR 1000 2 0 R	-1	.	.	gyp.edf	RIGHT	3176	9306714	Full Trial Period	9303538	64	Trial: 64	9303538	84	°ÙºÏ»¨	ÓðÃ«Çò	À®°È	j	j
gyp	.	.	.	.	.	.	.	.	.	.	3	.	.	.	false	false	Message: -1ms	.	.	.	.	.	.	.	.	.	.	.	ELCLCFG TOWER	-1	.	.	gyp.edf	RIGHT	3176	9306714	Full Trial Period	9303538	64	Trial: 64	9303538	84	°ÙºÏ»¨	ÓðÃ«Çò	À®°È	j	j
gyp	.	.	.	.	.	.	.	.	.	.	4	.	.	.	false	false	Message: -1ms	.	.	.	.	.	.	.	.	.	.	.	GAZE_COORDS 0.00 0.00 1023.00 767.00	-1	.	.	gyp.edf	RIGHT	3176	9306714	Full Trial Period	9303538	64	Trial: 64	9303538	84	°ÙºÏ»¨	ÓðÃ«Çò	À®°È	j	j
gyp	.	.	.	.	.	.	.	.	.	.	5	.	.	.	false	false	Message: -1ms	.	.	.	.	.	.	.	.	.	.	.	THRESHOLDS R 101 219	-1	.	.	gyp.edf	RIGHT	3176	9306714	Full Trial Period	9303538	64	Trial: 64	9303538	84	°ÙºÏ»¨	ÓðÃ«Çò	À®°È	j	j
gyp	.	.	.	.	.	.	.	.	.	.	6	.	.	.	false	false	Message: -1ms	.	.	.	.	.	.	.	.	.	.	.	ELCL_PROC CENTROID (3)	-1	.	.	gyp.edf	RIGHT	3176	9306714	Full Trial Period	9303538	64	Trial: 64	9303538	84	°ÙºÏ»¨	ÓðÃ«Çò	À®°È	j	j
gyp	.	.	.	.	.	.	.	.	.	.	7	.	.	.	false	false	Message: -1ms	.	.	.	.	.	.	.	.	.	.	.	ELCL_PCR_PARAM 5 3.0	-1	.	.	gyp.edf	RIGHT	3176	9306714	Full Trial Period	9303538	64	Trial: 64	9303538	84	°ÙºÏ»¨	ÓðÃ«Çò	À®°È	j	j
gyp	.	.	.	.	.	.	.	.	.	.	8	.	.	.	false	true	Message: 0ms	.	.	.	.	.	.	.	.	.	.	.	!MODE RECORD CR 1000 2 0 R	0	.	.	gyp.edf	RIGHT	3176	9306714	Full Trial Period	9303538	64	Trial: 64	9303538	84	°ÙºÏ»¨	ÓðÃ«Çò	À®°È	j	j
gyp	.	.	.	.	300	306	1	7	134.40	353.20	9	.	.	.	false	false	Message: 41ms	.	.	.	.	.	.	.	.	.	.	.	SYNCTIME	41	134.40	353.20	gyp.edf	RIGHT	3176	9306714	Full Trial Period	9303538	64	Trial: 64	9303538	84	°ÙºÏ»¨	ÓðÃ«Çò	À®°È	j	j
gyp	.	.	.	.	.	.	.	.	.	.	10	.	.	.	false	false	Message: 1424ms	3.35	12.01	279	1674	476.70	399.70	6	1019.50	1396	462.40	305.10	INVISIBLE_BOUNDARY[1]	1424	.	.	gyp.edf	RIGHT	3176	9306714	Full Trial Period	9303538	64	Trial: 64	9303538	84	°ÙºÏ»¨	ÓðÃ«Çò	À®°È	j	j
gyp	.	.	.	.	.	.	.	.	.	.	11	.	.	.	false	false	Message: 1433ms	3.35	12.01	279	1674	476.70	399.70	6	1019.50	1396	462.40	305.10	SYNCTIME	1433	.	.	gyp.edf	RIGHT	3176	9306714	Full Trial Period	9303538	64	Trial: 64	9303538	84	°ÙºÏ»¨	ÓðÃ«Çò	À®°È	j	j
gyp	.	.	.	.	.	.	.	.	.	.	12	.	.	.	false	false	Message: 2373ms	13.68	41.07	333	2426	902.70	385.10	8	570.60	2094	498.40	334.80	INVISIBLE_BOUNDARY[2]	2373	.	.	gyp.edf	RIGHT	3176	9306714	Full Trial Period	9303538	64	Trial: 64	9303538	84	°ÙºÏ»¨	ÓðÃ«Çò	À®°È	j	j
gyp	.	.	.	.	.	.	.	.	.	.	13	.	.	.	false	false	Message: 2383ms	13.68	41.07	333	2426	902.70	385.10	8	570.60	2094	498.40	334.80	SYNCTIME	2383	.	.	gyp.edf	RIGHT	3176	9306714	Full Trial Period	9303538	64	Trial: 64	9303538	84	°ÙºÏ»¨	ÓðÃ«Çò	À®°È	j	j
gyp	.	.	.	.	506	3174	10	2669	859.30	323.30	14	.	.	.	false	false	Message: 3156ms	.	.	.	.	.	.	.	.	.	.	.	KEYBOARD	3156	859.30	323.30	gyp.edf	RIGHT	3176	9306714	Full Trial Period	9303538	64	Trial: 64	9303538	84	°ÙºÏ»¨	ÓðÃ«Çò	À®°È	j	j
gyp	.	.	.	.	.	.	.	.	.	.	15	.	.	.	false	false	Message: 3218ms	.	.	.	.	.	.	.	.	.	.	.	TRIAL_RESULT 0	3218	.	.	gyp.edf	RIGHT	3176	9306714	Full Trial Period	9303538	64	Trial: 64	9303538	84	°ÙºÏ»¨	ÓðÃ«Çò	À®°È	j	j
gyp	.	.	.	.	.	.	.	.	.	.	1	.	.	.	false	false	Message: -17ms	.	.	.	.	.	.	.	.	.	.	.	TRIALID 64	-17	.	.	gyp.edf	RIGHT	2041	9310362	Full Trial Period	9308321	65	Trial: 65	9308321	138	ÂøÍ·	èÖ×Ó	Ïû·ÀË¨	f	f
gyp	.	.	.	.	.	.	.	.	.	.	2	.	.	.	false	false	Message: -1ms	.	.	.	.	.	.	.	.	.	.	.	RECCFG CR 1000 2 0 R	-1	.	.	gyp.edf	RIGHT	2041	9310362	Full Trial Period	9308321	65	Trial: 65	9308321	138	ÂøÍ·	èÖ×Ó	Ïû·ÀË¨	f	f
gyp	.	.	.	.	.	.	.	.	.	.	3	.	.	.	false	false	Message: -1ms	.	.	.	.	.	.	.	.	.	.	.	ELCLCFG TOWER	-1	.	.	gyp.edf	RIGHT	2041	9310362	Full Trial Period	9308321	65	Trial: 65	9308321	138	ÂøÍ·	èÖ×Ó	Ïû·ÀË¨	f	f
gyp	.	.	.	.	.	.	.	.	.	.	4	.	.	.	false	false	Message: -1ms	.	.	.	.	.	.	.	.	.	.	.	GAZE_COORDS 0.00 0.00 1023.00 767.00	-1	.	.	gyp.edf	RIGHT	2041	9310362	Full Trial Period	9308321	65	Trial: 65	9308321	138	ÂøÍ·	èÖ×Ó	Ïû·ÀË¨	f	f
gyp	.	.	.	.	.	.	.	.	.	.	5	.	.	.	false	false	Message: -1ms	.	.	.	.	.	.	.	.	.	.	.	THRESHOLDS R 101 219	-1	.	.	gyp.edf	RIGHT	2041	9310362	Full Trial Period	9308321	65	Trial: 65	9308321	138	ÂøÍ·	èÖ×Ó	Ïû·ÀË¨	f	f
gyp	.	.	.	.	.	.	.	.	.	.	6	.	.	.	false	false	Message: -1ms	.	.	.	.	.	.	.	.	.	.	.	ELCL_PROC CENTROID (3)	-1	.	.	gyp.edf	RIGHT	2041	9310362	Full Trial Period	9308321	65	Trial: 65	9308321	138	ÂøÍ·	èÖ×Ó	Ïû·ÀË¨	f	f
gyp	.	.	.	.	.	.	.	.	.	.	7	.	.	.	false	false	Message: -1ms	.	.	.	.	.	.	.	.	.	.	.	ELCL_PCR_PARAM 5 3.0	-1	.	.	gyp.edf	RIGHT	2041	9310362	Full Trial Period	9308321	65	Trial: 65	9308321	138	ÂøÍ·	èÖ×Ó	Ïû·ÀË¨	f	f
gyp	.	.	.	.	.	.	.	.	.	.	8	.	.	.	false	true	Message: 0ms	.	.	.	.	.	.	.	.	.	.	.	!MODE RECORD CR 1000 2 0 R	0	.	.	gyp.edf	RIGHT	2041	9310362	Full Trial Period	9308321	65	Trial: 65	9308321	138	ÂøÍ·	èÖ×Ó	Ïû·ÀË¨	f	f
gyp	.	.	.	.	427	433	1	7	144.70	349.40	9	.	.	.	false	false	Message: 41ms	.	.	.	.	.	.	.	.	.	.	.	SYNCTIME	41	144.70	349.40	gyp.edf	RIGHT	2041	9310362	Full Trial Period	9308321	65	Trial: 65	9308321	138	ÂøÍ·	èÖ×Ó	Ïû·ÀË¨	f	f
gyp	.	.	.	.	.	.	.	.	.	.	10	.	.	.	false	false	Message: 673ms	9.88	32.18	307	740	425.30	435.00	1	633.20	434	137.70	367.00	INVISIBLE_BOUNDARY[1]	673	.	.	gyp.edf	RIGHT	2041	9310362	Full Trial Period	9308321	65	Trial: 65	9308321	138	ÂøÍ·	èÖ×Ó	Ïû·ÀË¨	f	f
gyp	.	.	.	.	.	.	.	.	.	.	11	.	.	.	false	false	Message: 683ms	9.88	32.18	307	740	425.30	435.00	1	633.20	434	137.70	367.00	SYNCTIME	683	.	.	gyp.edf	RIGHT	2041	9310362	Full Trial Period	9308321	65	Trial: 65	9308321	138	ÂøÍ·	èÖ×Ó	Ïû·ÀË¨	f	f
gyp	.	.	.	.	.	.	.	.	.	.	12	.	.	.	false	false	Message: 1370ms	13.83	65.21	212	1535	916.10	337.40	3	427.10	1324	504.50	355.00	INVISIBLE_BOUNDARY[2]	1370	.	.	gyp.edf	RIGHT	2041	9310362	Full Trial Period	9308321	65	Trial: 65	9308321	138	ÂøÍ·	èÖ×Ó	Ïû·ÀË¨	f	f
gyp	.	.	.	.	.	.	.	.	.	.	13	.	.	.	false	false	Message: 1374ms	13.83	65.21	212	1535	916.10	337.40	3	427.10	1324	504.50	355.00	SYNCTIME	1374	.	.	gyp.edf	RIGHT	2041	9310362	Full Trial Period	9308321	65	Trial: 65	9308321	138	ÂøÍ·	èÖ×Ó	Ïû·ÀË¨	f	f
gyp	141	2040	3	1900	.	.	.	.	.	.	14	.	.	.	false	false	Message: 2022ms	11.41	61.01	187	2040	855.00	690.90	6	780.90	1854	862.60	339.60	KEYBOARD	2022	.	.	gyp.edf	RIGHT	2041	9310362	Full Trial Period	9308321	65	Trial: 65	9308321	138	ÂøÍ·	èÖ×Ó	Ïû·ÀË¨	f	f
gyp	.	.	.	.	.	.	.	.	.	.	15	.	.	.	false	false	Message: 2088ms	.	.	.	.	.	.	.	.	.	.	.	TRIAL_RESULT 0	2088	.	.	gyp.edf	RIGHT	2041	9310362	Full Trial Period	9308321	65	Trial: 65	9308321	138	ÂøÍ·	èÖ×Ó	Ïû·ÀË¨	f	f
gyp	.	.	.	.	.	.	.	.	.	.	1	.	.	.	false	false	Message: -18ms	.	.	.	.	.	.	.	.	.	.	.	TRIALID 65	-18	.	.	gyp.edf	RIGHT	3298	9316586	Full Trial Period	9313288	66	Trial: 66	9313288	59	º£ëà	¸Ö±Ê	µ°¾í	j	j
gyp	.	.	.	.	.	.	.	.	.	.	2	.	.	.	false	false	Message: -1ms	.	.	.	.	.	.	.	.	.	.	.	RECCFG CR 1000 2 0 R	-1	.	.	gyp.edf	RIGHT	3298	9316586	Full Trial Period	9313288	66	Trial: 66	9313288	59	º£ëà	¸Ö±Ê	µ°¾í	j	j
gyp	.	.	.	.	.	.	.	.	.	.	3	.	.	.	false	false	Message: -1ms	.	.	.	.	.	.	.	.	.	.	.	ELCLCFG TOWER	-1	.	.	gyp.edf	RIGHT	3298	9316586	Full Trial Period	9313288	66	Trial: 66	9313288	59	º£ëà	¸Ö±Ê	µ°¾í	j	j
gyp	.	.	.	.	.	.	.	.	.	.	4	.	.	.	false	false	Message: -1ms	.	.	.	.	.	.	.	.	.	.	.	GAZE_COORDS 0.00 0.00 1023.00 767.00	-1	.	.	gyp.edf	RIGHT	3298	9316586	Full Trial Period	9313288	66	Trial: 66	9313288	59	º£ëà	¸Ö±Ê	µ°¾í	j	j
gyp	.	.	.	.	.	.	.	.	.	.	5	.	.	.	false	false	Message: -1ms	.	.	.	.	.	.	.	.	.	.	.	THRESHOLDS R 101 219	-1	.	.	gyp.edf	RIGHT	3298	9316586	Full Trial Period	9313288	66	Trial: 66	9313288	59	º£ëà	¸Ö±Ê	µ°¾í	j	j
gyp	.	.	.	.	.	.	.	.	.	.	6	.	.	.	false	false	Message: -1ms	.	.	.	.	.	.	.	.	.	.	.	ELCL_PROC CENTROID (3)	-1	.	.	gyp.edf	RIGHT	3298	9316586	Full Trial Period	9313288	66	Trial: 66	9313288	59	º£ëà	¸Ö±Ê	µ°¾í	j	j
gyp	.	.	.	.	.	.	.	.	.	.	7	.	.	.	false	false	Message: -1ms	.	.	.	.	.	.	.	.	.	.	.	ELCL_PCR_PARAM 5 3.0	-1	.	.	gyp.edf	RIGHT	3298	9316586	Full Trial Period	9313288	66	Trial: 66	9313288	59	º£ëà	¸Ö±Ê	µ°¾í	j	j
gyp	.	.	.	.	.	.	.	.	.	.	8	.	.	.	false	true	Message: 0ms	.	.	.	.	.	.	.	.	.	.	.	!MODE RECORD CR 1000 2 0 R	0	.	.	gyp.edf	RIGHT	3298	9316586	Full Trial Period	9313288	66	Trial: 66	9313288	59	º£ëà	¸Ö±Ê	µ°¾í	j	j
gyp	.	.	.	.	.	.	.	.	.	.	9	.	.	.	false	false	Message: 40ms	0.69	3.46	198	233	163.90	351.70	1	723.40	36	143.60	355.90	SYNCTIME	40	.	.	gyp.edf	RIGHT	3298	9316586	Full Trial Period	9313288	66	Trial: 66	9313288	59	º£ëà	¸Ö±Ê	µ°¾í	j	j
gyp	.	.	.	.	.	.	.	.	.	.	10	.	.	.	false	false	Message: 1234ms	3.70	14.43	256	1464	480.10	401.00	4	1018.30	1209	462.70	296.90	INVISIBLE_BOUNDARY[1]	1234	.	.	gyp.edf	RIGHT	3298	9316586	Full Trial Period	9313288	66	Trial: 66	9313288	59	º£ëà	¸Ö±Ê	µ°¾í	j	j
gyp	.	.	.	.	.	.	.	.	.	.	11	.	.	.	false	false	Message: 1239ms	3.70	14.43	256	1464	480.10	401.00	4	1018.30	1209	462.70	296.90	SYNCTIME	1239	.	.	gyp.edf	RIGHT	3298	9316586	Full Trial Period	9313288	66	Trial: 66	9313288	59	º£ëà	¸Ö±Ê	µ°¾í	j	j
gyp	.	.	.	.	.	.	.	.	.	.	12	.	.	.	false	false	Message: 1893ms	14.10	38.32	368	2201	864.30	481.10	5	507.50	1834	477.60	318.10	INVISIBLE_BOUNDARY[2]	1893	.	.	gyp.edf	RIGHT	3298	9316586	Full Trial Period	9313288	66	Trial: 66	9313288	59	º£ëà	¸Ö±Ê	µ°¾í	j	j
gyp	.	.	.	.	.	.	.	.	.	.	13	.	.	.	false	false	Message: 1898ms	14.10	38.32	368	2201	864.30	481.10	5	507.50	1834	477.60	318.10	SYNCTIME	1898	.	.	gyp.edf	RIGHT	3298	9316586	Full Trial Period	9313288	66	Trial: 66	9313288	59	º£ëà	¸Ö±Ê	µ°¾í	j	j
gyp	.	.	.	.	321	3296	9	2976	843.40	340.60	14	.	.	.	false	false	Message: 3280ms	.	.	.	.	.	.	.	.	.	.	.	KEYBOARD	3280	843.40	340.60	gyp.edf	RIGHT	3298	9316586	Full Trial Period	9313288	66	Trial: 66	9313288	59	º£ëà	¸Ö±Ê	µ°¾í	j	j
gyp	.	.	.	.	.	.	.	.	.	.	15	.	.	.	false	false	Message: 3342ms	.	.	.	.	.	.	.	.	.	.	.	TRIAL_RESULT 0	3342	.	.	gyp.edf	RIGHT	3298	9316586	Full Trial Period	9313288	66	Trial: 66	9313288	59	º£ëà	¸Ö±Ê	µ°¾í	j	j
gyp	.	.	.	.	.	.	.	.	.	.	1	.	.	.	false	false	Message: -16ms	.	.	.	.	.	.	.	.	.	.	.	TRIALID 66	-16	.	.	gyp.edf	RIGHT	3058	9321235	Full Trial Period	9318177	67	Trial: 67	9318177	126	µÆÁý	èÖ×Ó	ÑÀ¸à	j	f
gyp	.	.	.	.	.	.	.	.	.	.	2	.	.	.	false	false	Message: -1ms	.	.	.	.	.	.	.	.	.	.	.	RECCFG CR 1000 2 0 R	-1	.	.	gyp.edf	RIGHT	3058	9321235	Full Trial Period	9318177	67	Trial: 67	9318177	126	µÆÁý	èÖ×Ó	ÑÀ¸à	j	f
gyp	.	.	.	.	.	.	.	.	.	.	3	.	.	.	false	false	Message: -1ms	.	.	.	.	.	.	.	.	.	.	.	ELCLCFG TOWER	-1	.	.	gyp.edf	RIGHT	3058	9321235	Full Trial Period	9318177	67	Trial: 67	9318177	126	µÆÁý	èÖ×Ó	ÑÀ¸à	j	f
gyp	.	.	.	.	.	.	.	.	.	.	4	.	.	.	false	false	Message: -1ms	.	.	.	.	.	.	.	.	.	.	.	GAZE_COORDS 0.00 0.00 1023.00 767.00	-1	.	.	gyp.edf	RIGHT	3058	9321235	Full Trial Period	9318177	67	Trial: 67	9318177	126	µÆÁý	èÖ×Ó	ÑÀ¸à	j	f
gyp	.	.	.	.	.	.	.	.	.	.	5	.	.	.	false	false	Message: -1ms	.	.	.	.	.	.	.	.	.	.	.	THRESHOLDS R 101 219	-1	.	.	gyp.edf	RIGHT	3058	9321235	Full Trial Period	9318177	67	Trial: 67	9318177	126	µÆÁý	èÖ×Ó	ÑÀ¸à	j	f
gyp	.	.	.	.	.	.	.	.	.	.	6	.	.	.	false	false	Message: -1ms	.	.	.	.	.	.	.	.	.	.	.	ELCL_PROC CENTROID (3)	-1	.	.	gyp.edf	RIGHT	3058	9321235	Full Trial Period	9318177	67	Trial: 67	9318177	126	µÆÁý	èÖ×Ó	ÑÀ¸à	j	f
gyp	.	.	.	.	.	.	.	.	.	.	7	.	.	.	false	false	Message: -1ms	.	.	.	.	.	.	.	.	.	.	.	ELCL_PCR_PARAM 5 3.0	-1	.	.	gyp.edf	RIGHT	3058	9321235	Full Trial Period	9318177	67	Trial: 67	9318177	126	µÆÁý	èÖ×Ó	ÑÀ¸à	j	f
gyp	.	.	.	.	.	.	.	.	.	.	8	.	.	.	false	true	Message: 0ms	.	.	.	.	.	.	.	.	.	.	.	!MODE RECORD CR 1000 2 0 R	0	.	.	gyp.edf	RIGHT	3058	9321235	Full Trial Period	9318177	67	Trial: 67	9318177	126	µÆÁý	èÖ×Ó	ÑÀ¸à	j	f
gyp	.	.	.	.	376	382	1	7	142.60	348.50	9	.	.	.	false	false	Message: 42ms	.	.	.	.	.	.	.	.	.	.	.	SYNCTIME	42	142.60	348.50	gyp.edf	RIGHT	3058	9321235	Full Trial Period	9318177	67	Trial: 67	9318177	126	µÆÁý	èÖ×Ó	ÑÀ¸à	j	f
gyp	.	.	.	.	.	.	.	.	.	.	10	.	.	.	false	false	Message: 723ms	14.23	41.49	343	804	580.70	437.80	2	644.80	462	158.00	389.60	INVISIBLE_BOUNDARY[1]	723	.	.	gyp.edf	RIGHT	3058	9321235	Full Trial Period	9318177	67	Trial: 67	9318177	126	µÆÁý	èÖ×Ó	ÑÀ¸à	j	f
gyp	.	.	.	.	.	.	.	.	.	.	11	.	.	.	false	false	Message: 734ms	14.23	41.49	343	804	580.70	437.80	2	644.80	462	158.00	389.60	SYNCTIME	734	.	.	gyp.edf	RIGHT	3058	9321235	Full Trial Period	9318177	67	Trial: 67	9318177	126	µÆÁý	èÖ×Ó	ÑÀ¸à	j	f
gyp	.	.	.	.	.	.	.	.	.	.	12	.	.	.	false	false	Message: 1343ms	9.76	154.91	63	1352	788.70	378.40	4	262.10	1290	503.20	346.10	INVISIBLE_BOUNDARY[2]	1343	.	.	gyp.edf	RIGHT	3058	9321235	Full Trial Period	9318177	67	Trial: 67	9318177	126	µÆÁý	èÖ×Ó	ÑÀ¸à	j	f
gyp	.	.	.	.	.	.	.	.	.	.	13	.	.	.	false	false	Message: 1351ms	9.76	154.91	63	1352	788.70	378.40	4	262.10	1290	503.20	346.10	SYNCTIME	1351	.	.	gyp.edf	RIGHT	3058	9321235	Full Trial Period	9318177	67	Trial: 67	9318177	126	µÆÁý	èÖ×Ó	ÑÀ¸à	j	f
gyp	.	.	.	.	76	3056	11	2981	870.20	347.60	14	.	.	.	false	false	Message: 3039ms	.	.	.	.	.	.	.	.	.	.	.	KEYBOARD	3039	870.20	347.60	gyp.edf	RIGHT	3058	9321235	Full Trial Period	9318177	67	Trial: 67	9318177	126	µÆÁý	èÖ×Ó	ÑÀ¸à	j	f
gyp	.	.	.	.	.	.	.	.	.	.	15	.	.	.	false	false	Message: 3097ms	.	.	.	.	.	.	.	.	.	.	.	TRIAL_RESULT 0	3097	.	.	gyp.edf	RIGHT	3058	9321235	Full Trial Period	9318177	67	Trial: 67	9318177	126	µÆÁý	èÖ×Ó	ÑÀ¸à	j	f
gyp	.	.	.	.	.	.	.	.	.	.	1	.	.	.	false	false	Message: -16ms	.	.	.	.	.	.	.	.	.	.	.	TRIALID 67	-16	.	.	gyp.edf	RIGHT	2883	9325867	Full Trial Period	9322984	68	Trial: 68	9322984	103	ÐÅ·â	Ïà¿ò	ÓÍ»­	f	j
gyp	.	.	.	.	.	.	.	.	.	.	2	.	.	.	false	false	Message: -1ms	.	.	.	.	.	.	.	.	.	.	.	RECCFG CR 1000 2 0 R	-1	.	.	gyp.edf	RIGHT	2883	9325867	Full Trial Period	9322984	68	Trial: 68	9322984	103	ÐÅ·â	Ïà¿ò	ÓÍ»­	f	j
gyp	.	.	.	.	.	.	.	.	.	.	3	.	.	.	false	false	Message: -1ms	.	.	.	.	.	.	.	.	.	.	.	ELCLCFG TOWER	-1	.	.	gyp.edf	RIGHT	2883	9325867	Full Trial Period	9322984	68	Trial: 68	9322984	103	ÐÅ·â	Ïà¿ò	ÓÍ»­	f	j
gyp	.	.	.	.	.	.	.	.	.	.	4	.	.	.	false	false	Message: -1ms	.	.	.	.	.	.	.	.	.	.	.	GAZE_COORDS 0.00 0.00 1023.00 767.00	-1	.	.	gyp.edf	RIGHT	2883	9325867	Full Trial Period	9322984	68	Trial: 68	9322984	103	ÐÅ·â	Ïà¿ò	ÓÍ»­	f	j
gyp	.	.	.	.	.	.	.	.	.	.	5	.	.	.	false	false	Message: -1ms	.	.	.	.	.	.	.	.	.	.	.	THRESHOLDS R 101 219	-1	.	.	gyp.edf	RIGHT	2883	9325867	Full Trial Period	9322984	68	Trial: 68	9322984	103	ÐÅ·â	Ïà¿ò	ÓÍ»­	f	j
gyp	.	.	.	.	.	.	.	.	.	.	6	.	.	.	false	false	Message: -1ms	.	.	.	.	.	.	.	.	.	.	.	ELCL_PROC CENTROID (3)	-1	.	.	gyp.edf	RIGHT	2883	9325867	Full Trial Period	9322984	68	Trial: 68	9322984	103	ÐÅ·â	Ïà¿ò	ÓÍ»­	f	j
gyp	.	.	.	.	.	.	.	.	.	.	7	.	.	.	false	false	Message: -1ms	.	.	.	.	.	.	.	.	.	.	.	ELCL_PCR_PARAM 5 3.0	-1	.	.	gyp.edf	RIGHT	2883	9325867	Full Trial Period	9322984	68	Trial: 68	9322984	103	ÐÅ·â	Ïà¿ò	ÓÍ»­	f	j
gyp	.	.	.	.	.	.	.	.	.	.	8	.	.	.	false	true	Message: 0ms	.	.	.	.	.	.	.	.	.	.	.	!MODE RECORD CR 1000 2 0 R	0	.	.	gyp.edf	RIGHT	2883	9325867	Full Trial Period	9322984	68	Trial: 68	9322984	103	ÐÅ·â	Ïà¿ò	ÓÍ»­	f	j
gyp	.	.	.	.	288	294	1	7	137.30	357.60	9	.	.	.	false	false	Message: 42ms	.	.	.	.	.	.	.	.	.	.	.	SYNCTIME	42	137.30	357.60	gyp.edf	RIGHT	2883	9325867	Full Trial Period	9322984	68	Trial: 68	9322984	103	ÐÅ·â	Ïà¿ò	ÓÍ»­	f	j
gyp	.	.	.	.	.	.	.	.	.	.	10	.	.	.	false	false	Message: 1498ms	1.92	6.50	296	1556	504.50	384.80	5	1084.90	1261	522.80	332.90	INVISIBLE_BOUNDARY[1]	1498	.	.	gyp.edf	RIGHT	2883	9325867	Full Trial Period	9322984	68	Trial: 68	9322984	103	ÐÅ·â	Ïà¿ò	ÓÍ»­	f	j
gyp	.	.	.	.	.	.	.	.	.	.	11	.	.	.	false	false	Message: 1509ms	1.92	6.50	296	1556	504.50	384.80	5	1084.90	1261	522.80	332.90	SYNCTIME	1509	.	.	gyp.edf	RIGHT	2883	9325867	Full Trial Period	9322984	68	Trial: 68	9322984	103	ÐÅ·â	Ïà¿ò	ÓÍ»­	f	j
gyp	.	.	.	.	.	.	.	.	.	.	12	.	.	.	false	false	Message: 2207ms	12.49	39.04	320	2263	867.60	429.30	7	585.80	1944	508.60	335.40	INVISIBLE_BOUNDARY[2]	2207	.	.	gyp.edf	RIGHT	2883	9325867	Full Trial Period	9322984	68	Trial: 68	9322984	103	ÐÅ·â	Ïà¿ò	ÓÍ»­	f	j
gyp	.	.	.	.	.	.	.	.	.	.	13	.	.	.	false	false	Message: 2217ms	12.49	39.04	320	2263	867.60	429.30	7	585.80	1944	508.60	335.40	SYNCTIME	2217	.	.	gyp.edf	RIGHT	2883	9325867	Full Trial Period	9322984	68	Trial: 68	9322984	103	ÐÅ·â	Ïà¿ò	ÓÍ»­	f	j
gyp	.	.	.	.	618	2881	8	2264	870.00	337.80	14	.	.	.	false	false	Message: 2864ms	.	.	.	.	.	.	.	.	.	.	.	KEYBOARD	2864	870.00	337.80	gyp.edf	RIGHT	2883	9325867	Full Trial Period	9322984	68	Trial: 68	9322984	103	ÐÅ·â	Ïà¿ò	ÓÍ»­	f	j
gyp	.	.	.	.	.	.	.	.	.	.	15	.	.	.	false	false	Message: 2929ms	.	.	.	.	.	.	.	.	.	.	.	TRIAL_RESULT 0	2929	.	.	gyp.edf	RIGHT	2883	9325867	Full Trial Period	9322984	68	Trial: 68	9322984	103	ÐÅ·â	Ïà¿ò	ÓÍ»­	f	j
gyp	.	.	.	.	.	.	.	.	.	.	1	.	.	.	false	false	Message: -65ms	.	.	.	.	.	.	.	.	.	.	.	TRIALID 68	-65	.	.	gyp.edf	RIGHT	4221	9331812	Full Trial Period	9327591	69	Trial: 69	9327591	70	éÙ×Ó	ÍøÇò	ÒÎ×Ó	f	f
gyp	.	.	.	.	.	.	.	.	.	.	2	.	.	.	false	false	Message: -1ms	.	.	.	.	.	.	.	.	.	.	.	RECCFG CR 1000 2 0 R	-1	.	.	gyp.edf	RIGHT	4221	9331812	Full Trial Period	9327591	69	Trial: 69	9327591	70	éÙ×Ó	ÍøÇò	ÒÎ×Ó	f	f
gyp	.	.	.	.	.	.	.	.	.	.	3	.	.	.	false	false	Message: -1ms	.	.	.	.	.	.	.	.	.	.	.	ELCLCFG TOWER	-1	.	.	gyp.edf	RIGHT	4221	9331812	Full Trial Period	9327591	69	Trial: 69	9327591	70	éÙ×Ó	ÍøÇò	ÒÎ×Ó	f	f
gyp	.	.	.	.	.	.	.	.	.	.	4	.	.	.	false	false	Message: -1ms	.	.	.	.	.	.	.	.	.	.	.	GAZE_COORDS 0.00 0.00 1023.00 767.00	-1	.	.	gyp.edf	RIGHT	4221	9331812	Full Trial Period	9327591	69	Trial: 69	9327591	70	éÙ×Ó	ÍøÇò	ÒÎ×Ó	f	f
gyp	.	.	.	.	.	.	.	.	.	.	5	.	.	.	false	false	Message: -1ms	.	.	.	.	.	.	.	.	.	.	.	THRESHOLDS R 101 219	-1	.	.	gyp.edf	RIGHT	4221	9331812	Full Trial Period	9327591	69	Trial: 69	9327591	70	éÙ×Ó	ÍøÇò	ÒÎ×Ó	f	f
gyp	.	.	.	.	.	.	.	.	.	.	6	.	.	.	false	false	Message: -1ms	.	.	.	.	.	.	.	.	.	.	.	ELCL_PROC CENTROID (3)	-1	.	.	gyp.edf	RIGHT	4221	9331812	Full Trial Period	9327591	69	Trial: 69	9327591	70	éÙ×Ó	ÍøÇò	ÒÎ×Ó	f	f
gyp	.	.	.	.	.	.	.	.	.	.	7	.	.	.	false	false	Message: -1ms	.	.	.	.	.	.	.	.	.	.	.	ELCL_PCR_PARAM 5 3.0	-1	.	.	gyp.edf	RIGHT	4221	9331812	Full Trial Period	9327591	69	Trial: 69	9327591	70	éÙ×Ó	ÍøÇò	ÒÎ×Ó	f	f
gyp	.	.	.	.	.	.	.	.	.	.	8	.	.	.	false	true	Message: 0ms	.	.	.	.	.	.	.	.	.	.	.	!MODE RECORD CR 1000 2 0 R	0	.	.	gyp.edf	RIGHT	4221	9331812	Full Trial Period	9327591	69	Trial: 69	9327591	70	éÙ×Ó	ÍøÇò	ÒÎ×Ó	f	f
gyp	.	.	.	.	237	243	1	7	175.50	334.80	9	.	.	.	false	false	Message: 43ms	.	.	.	.	.	.	.	.	.	.	.	SYNCTIME	43	175.50	334.80	gyp.edf	RIGHT	4221	9331812	Full Trial Period	9327591	69	Trial: 69	9327591	70	éÙ×Ó	ÍøÇò	ÒÎ×Ó	f	f
gyp	.	.	.	.	.	.	.	.	.	.	10	.	.	.	false	false	Message: 2762ms	2.38	8.58	277	2999	410.10	369.30	11	868.20	2723	466.00	329.60	INVISIBLE_BOUNDARY[1]	2762	.	.	gyp.edf	RIGHT	4221	9331812	Full Trial Period	9327591	69	Trial: 69	9327591	70	éÙ×Ó	ÍøÇò	ÒÎ×Ó	f	f
gyp	.	.	.	.	.	.	.	.	.	.	11	.	.	.	false	false	Message: 2767ms	2.38	8.58	277	2999	410.10	369.30	11	868.20	2723	466.00	329.60	SYNCTIME	2767	.	.	gyp.edf	RIGHT	4221	9331812	Full Trial Period	9327591	69	Trial: 69	9327591	70	éÙ×Ó	ÍøÇò	ÒÎ×Ó	f	f
gyp	.	.	.	.	.	.	.	.	.	.	12	.	.	.	false	false	Message: 3751ms	13.38	44.01	304	3778	828.40	483.70	15	511.50	3475	469.60	314.50	INVISIBLE_BOUNDARY[2]	3751	.	.	gyp.edf	RIGHT	4221	9331812	Full Trial Period	9327591	69	Trial: 69	9327591	70	éÙ×Ó	ÍøÇò	ÒÎ×Ó	f	f
gyp	.	.	.	.	.	.	.	.	.	.	13	.	.	.	false	false	Message: 3759ms	13.38	44.01	304	3778	828.40	483.70	15	511.50	3475	469.60	314.50	SYNCTIME	3759	.	.	gyp.edf	RIGHT	4221	9331812	Full Trial Period	9327591	69	Trial: 69	9327591	70	éÙ×Ó	ÍøÇò	ÒÎ×Ó	f	f
gyp	.	.	.	.	261	4219	18	3959	857.50	316.30	14	.	.	.	false	false	Message: 4202ms	.	.	.	.	.	.	.	.	.	.	.	KEYBOARD	4202	857.50	316.30	gyp.edf	RIGHT	4221	9331812	Full Trial Period	9327591	69	Trial: 69	9327591	70	éÙ×Ó	ÍøÇò	ÒÎ×Ó	f	f
gyp	.	.	.	.	.	.	.	.	.	.	15	.	.	.	false	false	Message: 4268ms	.	.	.	.	.	.	.	.	.	.	.	TRIAL_RESULT 0	4268	.	.	gyp.edf	RIGHT	4221	9331812	Full Trial Period	9327591	69	Trial: 69	9327591	70	éÙ×Ó	ÍøÇò	ÒÎ×Ó	f	f
gyp	.	.	.	.	.	.	.	.	.	.	1	.	.	.	false	false	Message: -24ms	.	.	.	.	.	.	.	.	.	.	.	TRIALID 69	-24	.	.	gyp.edf	RIGHT	1952	9335268	Full Trial Period	9333316	70	Trial: 70	9333316	82	ÏãÑÌ	Ç¦±Ê	¿ê×Ó	j	j
gyp	.	.	.	.	.	.	.	.	.	.	2	.	.	.	false	false	Message: -1ms	.	.	.	.	.	.	.	.	.	.	.	RECCFG CR 1000 2 0 R	-1	.	.	gyp.edf	RIGHT	1952	9335268	Full Trial Period	9333316	70	Trial: 70	9333316	82	ÏãÑÌ	Ç¦±Ê	¿ê×Ó	j	j
gyp	.	.	.	.	.	.	.	.	.	.	3	.	.	.	false	false	Message: -1ms	.	.	.	.	.	.	.	.	.	.	.	ELCLCFG TOWER	-1	.	.	gyp.edf	RIGHT	1952	9335268	Full Trial Period	9333316	70	Trial: 70	9333316	82	ÏãÑÌ	Ç¦±Ê	¿ê×Ó	j	j
gyp	.	.	.	.	.	.	.	.	.	.	4	.	.	.	false	false	Message: -1ms	.	.	.	.	.	.	.	.	.	.	.	GAZE_COORDS 0.00 0.00 1023.00 767.00	-1	.	.	gyp.edf	RIGHT	1952	9335268	Full Trial Period	9333316	70	Trial: 70	9333316	82	ÏãÑÌ	Ç¦±Ê	¿ê×Ó	j	j
gyp	.	.	.	.	.	.	.	.	.	.	5	.	.	.	false	false	Message: -1ms	.	.	.	.	.	.	.	.	.	.	.	THRESHOLDS R 101 219	-1	.	.	gyp.edf	RIGHT	1952	9335268	Full Trial Period	9333316	70	Trial: 70	9333316	82	ÏãÑÌ	Ç¦±Ê	¿ê×Ó	j	j
gyp	.	.	.	.	.	.	.	.	.	.	6	.	.	.	false	false	Message: -1ms	.	.	.	.	.	.	.	.	.	.	.	ELCL_PROC CENTROID (3)	-1	.	.	gyp.edf	RIGHT	1952	9335268	Full Trial Period	9333316	70	Trial: 70	9333316	82	ÏãÑÌ	Ç¦±Ê	¿ê×Ó	j	j
gyp	.	.	.	.	.	.	.	.	.	.	7	.	.	.	false	false	Message: -1ms	.	.	.	.	.	.	.	.	.	.	.	ELCL_PCR_PARAM 5 3.0	-1	.	.	gyp.edf	RIGHT	1952	9335268	Full Trial Period	9333316	70	Trial: 70	9333316	82	ÏãÑÌ	Ç¦±Ê	¿ê×Ó	j	j
gyp	.	.	.	.	.	.	.	.	.	.	8	.	.	.	false	true	Message: 0ms	.	.	.	.	.	.	.	.	.	.	.	!MODE RECORD CR 1000 2 0 R	0	.	.	gyp.edf	RIGHT	1952	9335268	Full Trial Period	9333316	70	Trial: 70	9333316	82	ÏãÑÌ	Ç¦±Ê	¿ê×Ó	j	j
gyp	.	.	.	.	262	268	1	7	138.10	344.90	9	.	.	.	false	false	Message: 42ms	.	.	.	.	.	.	.	.	.	.	.	SYNCTIME	42	138.10	344.90	gyp.edf	RIGHT	1952	9335268	Full Trial Period	9333316	70	Trial: 70	9333316	82	ÏãÑÌ	Ç¦±Ê	¿ê×Ó	j	j
gyp	.	.	.	.	.	.	.	.	.	.	10	.	.	.	false	false	Message: 408ms	12.53	144.06	87	442	525.70	411.60	2	263.00	356	158.30	349.50	INVISIBLE_BOUNDARY[1]	408	.	.	gyp.edf	RIGHT	1952	9335268	Full Trial Period	9333316	70	Trial: 70	9333316	82	ÏãÑÌ	Ç¦±Ê	¿ê×Ó	j	j
gyp	.	.	.	.	.	.	.	.	.	.	11	.	.	.	false	false	Message: 417ms	12.53	144.06	87	442	525.70	411.60	2	263.00	356	158.30	349.50	SYNCTIME	417	.	.	gyp.edf	RIGHT	1952	9335268	Full Trial Period	9333316	70	Trial: 70	9333316	82	ÏãÑÌ	Ç¦±Ê	¿ê×Ó	j	j
gyp	.	.	.	.	.	.	.	.	.	.	12	.	.	.	false	false	Message: 1174ms	13.76	196.58	70	1201	893.70	440.40	5	278.00	1132	492.60	350.90	INVISIBLE_BOUNDARY[2]	1174	.	.	gyp.edf	RIGHT	1952	9335268	Full Trial Period	9333316	70	Trial: 70	9333316	82	ÏãÑÌ	Ç¦±Ê	¿ê×Ó	j	j
gyp	.	.	.	.	.	.	.	.	.	.	13	.	.	.	false	false	Message: 1184ms	13.76	196.58	70	1201	893.70	440.40	5	278.00	1132	492.60	350.90	SYNCTIME	1184	.	.	gyp.edf	RIGHT	1952	9335268	Full Trial Period	9333316	70	Trial: 70	9333316	82	ÏãÑÌ	Ç¦±Ê	¿ê×Ó	j	j
gyp	.	.	.	.	41	1950	10	1910	675.00	391.20	14	.	.	.	false	false	Message: 1933ms	.	.	.	.	.	.	.	.	.	.	.	KEYBOARD	1933	675.00	391.20	gyp.edf	RIGHT	1952	9335268	Full Trial Period	9333316	70	Trial: 70	9333316	82	ÏãÑÌ	Ç¦±Ê	¿ê×Ó	j	j
gyp	.	.	.	.	.	.	.	.	.	.	15	.	.	.	false	false	Message: 1999ms	.	.	.	.	.	.	.	.	.	.	.	TRIAL_RESULT 0	1999	.	.	gyp.edf	RIGHT	1952	9335268	Full Trial Period	9333316	70	Trial: 70	9333316	82	ÏãÑÌ	Ç¦±Ê	¿ê×Ó	j	j
gyp	.	.	.	.	.	.	.	.	.	.	1	.	.	.	false	false	Message: -62ms	.	.	.	.	.	.	.	.	.	.	.	TRIALID 70	-62	.	.	gyp.edf	RIGHT	3694	9340380	Full Trial Period	9336686	71	Trial: 71	9336686	28	Ð¡Ïª	Éß	éÙ×Ó	f	f
gyp	.	.	.	.	.	.	.	.	.	.	2	.	.	.	false	false	Message: -1ms	.	.	.	.	.	.	.	.	.	.	.	RECCFG CR 1000 2 0 R	-1	.	.	gyp.edf	RIGHT	3694	9340380	Full Trial Period	9336686	71	Trial: 71	9336686	28	Ð¡Ïª	Éß	éÙ×Ó	f	f
gyp	.	.	.	.	.	.	.	.	.	.	3	.	.	.	false	false	Message: -1ms	.	.	.	.	.	.	.	.	.	.	.	ELCLCFG TOWER	-1	.	.	gyp.edf	RIGHT	3694	9340380	Full Trial Period	9336686	71	Trial: 71	9336686	28	Ð¡Ïª	Éß	éÙ×Ó	f	f
gyp	.	.	.	.	.	.	.	.	.	.	4	.	.	.	false	false	Message: -1ms	.	.	.	.	.	.	.	.	.	.	.	GAZE_COORDS 0.00 0.00 1023.00 767.00	-1	.	.	gyp.edf	RIGHT	3694	9340380	Full Trial Period	9336686	71	Trial: 71	9336686	28	Ð¡Ïª	Éß	éÙ×Ó	f	f
gyp	.	.	.	.	.	.	.	.	.	.	5	.	.	.	false	false	Message: -1ms	.	.	.	.	.	.	.	.	.	.	.	THRESHOLDS R 101 219	-1	.	.	gyp.edf	RIGHT	3694	9340380	Full Trial Period	9336686	71	Trial: 71	9336686	28	Ð¡Ïª	Éß	éÙ×Ó	f	f
gyp	.	.	.	.	.	.	.	.	.	.	6	.	.	.	false	false	Message: -1ms	.	.	.	.	.	.	.	.	.	.	.	ELCL_PROC CENTROID (3)	-1	.	.	gyp.edf	RIGHT	3694	9340380	Full Trial Period	9336686	71	Trial: 71	9336686	28	Ð¡Ïª	Éß	éÙ×Ó	f	f
gyp	.	.	.	.	.	.	.	.	.	.	7	.	.	.	false	false	Message: -1ms	.	.	.	.	.	.	.	.	.	.	.	ELCL_PCR_PARAM 5 3.0	-1	.	.	gyp.edf	RIGHT	3694	9340380	Full Trial Period	9336686	71	Trial: 71	9336686	28	Ð¡Ïª	Éß	éÙ×Ó	f	f
gyp	.	.	.	.	.	.	.	.	.	.	8	.	.	.	false	true	Message: 0ms	.	.	.	.	.	.	.	.	.	.	.	!MODE RECORD CR 1000 2 0 R	0	.	.	gyp.edf	RIGHT	3694	9340380	Full Trial Period	9336686	71	Trial: 71	9336686	28	Ð¡Ïª	Éß	éÙ×Ó	f	f
gyp	.	.	.	.	94	100	1	7	150.50	356.10	9	.	.	.	false	false	Message: 46ms	.	.	.	.	.	.	.	.	.	.	.	SYNCTIME	46	150.50	356.10	gyp.edf	RIGHT	3694	9340380	Full Trial Period	9336686	71	Trial: 71	9336686	28	Ð¡Ïª	Éß	éÙ×Ó	f	f
gyp	.	.	.	.	.	.	.	.	.	.	10	.	.	.	false	false	Message: 1027ms	1.01	3.89	260	1231	468.00	354.20	3	943.90	972	475.10	326.30	INVISIBLE_BOUNDARY[1]	1027	.	.	gyp.edf	RIGHT	3694	9340380	Full Trial Period	9336686	71	Trial: 71	9336686	28	Ð¡Ïª	Éß	éÙ×Ó	f	f
gyp	.	.	.	.	.	.	.	.	.	.	11	.	.	.	false	false	Message: 1038ms	1.01	3.89	260	1231	468.00	354.20	3	943.90	972	475.10	326.30	SYNCTIME	1038	.	.	gyp.edf	RIGHT	3694	9340380	Full Trial Period	9336686	71	Trial: 71	9336686	28	Ð¡Ïª	Éß	éÙ×Ó	f	f
gyp	211	3273	2	3063	.	.	.	.	.	.	12	.	.	.	false	false	Message: 3083ms	1.92	6.24	308	3323	925.80	340.80	11	1004.40	3016	982.10	359.20	INVISIBLE_BOUNDARY[2]	3083	.	.	gyp.edf	RIGHT	3694	9340380	Full Trial Period	9336686	71	Trial: 71	9336686	28	Ð¡Ïª	Éß	éÙ×Ó	f	f
gyp	211	3273	2	3063	.	.	.	.	.	.	13	.	.	.	false	false	Message: 3088ms	1.92	6.24	308	3323	925.80	340.80	11	1004.40	3016	982.10	359.20	SYNCTIME	3088	.	.	gyp.edf	RIGHT	3694	9340380	Full Trial Period	9336686	71	Trial: 71	9336686	28	Ð¡Ïª	Éß	éÙ×Ó	f	f
gyp	.	.	.	.	250	3692	13	3443	874.70	344.90	14	.	.	.	false	false	Message: 3676ms	.	.	.	.	.	.	.	.	.	.	.	KEYBOARD	3676	874.70	344.90	gyp.edf	RIGHT	3694	9340380	Full Trial Period	9336686	71	Trial: 71	9336686	28	Ð¡Ïª	Éß	éÙ×Ó	f	f
gyp	.	.	.	.	.	.	.	.	.	.	15	.	.	.	false	false	Message: 3739ms	.	.	.	.	.	.	.	.	.	.	.	TRIAL_RESULT 0	3739	.	.	gyp.edf	RIGHT	3694	9340380	Full Trial Period	9336686	71	Trial: 71	9336686	28	Ð¡Ïª	Éß	éÙ×Ó	f	f
gyp	.	.	.	.	.	.	.	.	.	.	1	.	.	.	false	false	Message: -27ms	.	.	.	.	.	.	.	.	.	.	.	TRIALID 71	-27	.	.	gyp.edf	RIGHT	2329	9344238	Full Trial Period	9341909	72	Trial: 72	9341909	143	ºº±¤°ü	ÕÁÄÔÍè	³ß×Ó	f	f
gyp	.	.	.	.	.	.	.	.	.	.	2	.	.	.	false	false	Message: -1ms	.	.	.	.	.	.	.	.	.	.	.	RECCFG CR 1000 2 0 R	-1	.	.	gyp.edf	RIGHT	2329	9344238	Full Trial Period	9341909	72	Trial: 72	9341909	143	ºº±¤°ü	ÕÁÄÔÍè	³ß×Ó	f	f
gyp	.	.	.	.	.	.	.	.	.	.	3	.	.	.	false	false	Message: -1ms	.	.	.	.	.	.	.	.	.	.	.	ELCLCFG TOWER	-1	.	.	gyp.edf	RIGHT	2329	9344238	Full Trial Period	9341909	72	Trial: 72	9341909	143	ºº±¤°ü	ÕÁÄÔÍè	³ß×Ó	f	f
gyp	.	.	.	.	.	.	.	.	.	.	4	.	.	.	false	false	Message: -1ms	.	.	.	.	.	.	.	.	.	.	.	GAZE_COORDS 0.00 0.00 1023.00 767.00	-1	.	.	gyp.edf	RIGHT	2329	9344238	Full Trial Period	9341909	72	Trial: 72	9341909	143	ºº±¤°ü	ÕÁÄÔÍè	³ß×Ó	f	f
gyp	.	.	.	.	.	.	.	.	.	.	5	.	.	.	false	false	Message: -1ms	.	.	.	.	.	.	.	.	.	.	.	THRESHOLDS R 101 219	-1	.	.	gyp.edf	RIGHT	2329	9344238	Full Trial Period	9341909	72	Trial: 72	9341909	143	ºº±¤°ü	ÕÁÄÔÍè	³ß×Ó	f	f
gyp	.	.	.	.	.	.	.	.	.	.	6	.	.	.	false	false	Message: -1ms	.	.	.	.	.	.	.	.	.	.	.	ELCL_PROC CENTROID (3)	-1	.	.	gyp.edf	RIGHT	2329	9344238	Full Trial Period	9341909	72	Trial: 72	9341909	143	ºº±¤°ü	ÕÁÄÔÍè	³ß×Ó	f	f
gyp	.	.	.	.	.	.	.	.	.	.	7	.	.	.	false	false	Message: -1ms	.	.	.	.	.	.	.	.	.	.	.	ELCL_PCR_PARAM 5 3.0	-1	.	.	gyp.edf	RIGHT	2329	9344238	Full Trial Period	9341909	72	Trial: 72	9341909	143	ºº±¤°ü	ÕÁÄÔÍè	³ß×Ó	f	f
gyp	.	.	.	.	.	.	.	.	.	.	8	.	.	.	false	true	Message: 0ms	.	.	.	.	.	.	.	.	.	.	.	!MODE RECORD CR 1000 2 0 R	0	.	.	gyp.edf	RIGHT	2329	9344238	Full Trial Period	9341909	72	Trial: 72	9341909	143	ºº±¤°ü	ÕÁÄÔÍè	³ß×Ó	f	f
gyp	.	.	.	.	289	295	1	7	133.90	389.90	9	.	.	.	false	false	Message: 48ms	.	.	.	.	.	.	.	.	.	.	.	SYNCTIME	48	133.90	389.90	gyp.edf	RIGHT	2329	9344238	Full Trial Period	9341909	72	Trial: 72	9341909	143	ºº±¤°ü	ÕÁÄÔÍè	³ß×Ó	f	f
gyp	.	.	.	.	.	.	.	.	.	.	10	.	.	.	false	false	Message: 701ms	13.22	38.22	346	781	540.10	380.90	2	462.00	436	147.10	363.00	INVISIBLE_BOUNDARY[1]	701	.	.	gyp.edf	RIGHT	2329	9344238	Full Trial Period	9341909	72	Trial: 72	9341909	143	ºº±¤°ü	ÕÁÄÔÍè	³ß×Ó	f	f
gyp	.	.	.	.	.	.	.	.	.	.	11	.	.	.	false	false	Message: 706ms	13.22	38.22	346	781	540.10	380.90	2	462.00	436	147.10	363.00	SYNCTIME	706	.	.	gyp.edf	RIGHT	2329	9344238	Full Trial Period	9341909	72	Trial: 72	9341909	143	ºº±¤°ü	ÕÁÄÔÍè	³ß×Ó	f	f
gyp	.	.	.	.	.	.	.	.	.	.	12	.	.	.	false	false	Message: 1684ms	12.70	41.91	303	1714	851.30	380.30	4	775.50	1412	476.00	350.40	INVISIBLE_BOUNDARY[2]	1684	.	.	gyp.edf	RIGHT	2329	9344238	Full Trial Period	9341909	72	Trial: 72	9341909	143	ºº±¤°ü	ÕÁÄÔÍè	³ß×Ó	f	f
gyp	.	.	.	.	.	.	.	.	.	.	13	.	.	.	false	false	Message: 1689ms	12.70	41.91	303	1714	851.30	380.30	4	775.50	1412	476.00	350.40	SYNCTIME	1689	.	.	gyp.edf	RIGHT	2329	9344238	Full Trial Period	9341909	72	Trial: 72	9341909	143	ºº±¤°ü	ÕÁÄÔÍè	³ß×Ó	f	f
gyp	.	.	.	.	46	2327	10	2282	874.70	310.90	14	.	.	.	false	false	Message: 2310ms	.	.	.	.	.	.	.	.	.	.	.	KEYBOARD	2310	874.70	310.90	gyp.edf	RIGHT	2329	9344238	Full Trial Period	9341909	72	Trial: 72	9341909	143	ºº±¤°ü	ÕÁÄÔÍè	³ß×Ó	f	f
gyp	.	.	.	.	.	.	.	.	.	.	15	.	.	.	false	false	Message: 2370ms	.	.	.	.	.	.	.	.	.	.	.	TRIAL_RESULT 0	2370	.	.	gyp.edf	RIGHT	2329	9344238	Full Trial Period	9341909	72	Trial: 72	9341909	143	ºº±¤°ü	ÕÁÄÔÍè	³ß×Ó	f	f
gyp	.	.	.	.	.	.	.	.	.	.	1	.	.	.	false	false	Message: -27ms	.	.	.	.	.	.	.	.	.	.	.	TRIALID 72	-27	.	.	gyp.edf	RIGHT	2375	9351708	Full Trial Period	9349333	73	Trial: 73	9349333	99	Ô²Öé±Ê	ÑÀË¢	É××Ó	f	j
gyp	.	.	.	.	.	.	.	.	.	.	2	.	.	.	false	false	Message: -1ms	.	.	.	.	.	.	.	.	.	.	.	RECCFG CR 1000 2 0 R	-1	.	.	gyp.edf	RIGHT	2375	9351708	Full Trial Period	9349333	73	Trial: 73	9349333	99	Ô²Öé±Ê	ÑÀË¢	É××Ó	f	j
gyp	.	.	.	.	.	.	.	.	.	.	3	.	.	.	false	false	Message: -1ms	.	.	.	.	.	.	.	.	.	.	.	ELCLCFG TOWER	-1	.	.	gyp.edf	RIGHT	2375	9351708	Full Trial Period	9349333	73	Trial: 73	9349333	99	Ô²Öé±Ê	ÑÀË¢	É××Ó	f	j
gyp	.	.	.	.	.	.	.	.	.	.	4	.	.	.	false	false	Message: -1ms	.	.	.	.	.	.	.	.	.	.	.	GAZE_COORDS 0.00 0.00 1023.00 767.00	-1	.	.	gyp.edf	RIGHT	2375	9351708	Full Trial Period	9349333	73	Trial: 73	9349333	99	Ô²Öé±Ê	ÑÀË¢	É××Ó	f	j
gyp	.	.	.	.	.	.	.	.	.	.	5	.	.	.	false	false	Message: -1ms	.	.	.	.	.	.	.	.	.	.	.	THRESHOLDS R 101 219	-1	.	.	gyp.edf	RIGHT	2375	9351708	Full Trial Period	9349333	73	Trial: 73	9349333	99	Ô²Öé±Ê	ÑÀË¢	É××Ó	f	j
gyp	.	.	.	.	.	.	.	.	.	.	6	.	.	.	false	false	Message: -1ms	.	.	.	.	.	.	.	.	.	.	.	ELCL_PROC CENTROID (3)	-1	.	.	gyp.edf	RIGHT	2375	9351708	Full Trial Period	9349333	73	Trial: 73	9349333	99	Ô²Öé±Ê	ÑÀË¢	É××Ó	f	j
gyp	.	.	.	.	.	.	.	.	.	.	7	.	.	.	false	false	Message: -1ms	.	.	.	.	.	.	.	.	.	.	.	ELCL_PCR_PARAM 5 3.0	-1	.	.	gyp.edf	RIGHT	2375	9351708	Full Trial Period	9349333	73	Trial: 73	9349333	99	Ô²Öé±Ê	ÑÀË¢	É××Ó	f	j
gyp	.	.	.	.	.	.	.	.	.	.	8	.	.	.	false	true	Message: 0ms	.	.	.	.	.	.	.	.	.	.	.	!MODE RECORD CR 1000 2 0 R	0	.	.	gyp.edf	RIGHT	2375	9351708	Full Trial Period	9349333	73	Trial: 73	9349333	99	Ô²Öé±Ê	ÑÀË¢	É××Ó	f	j
gyp	.	.	.	.	349	355	1	7	115.50	394.60	9	.	.	.	false	false	Message: 39ms	.	.	.	.	.	.	.	.	.	.	.	SYNCTIME	39	115.50	394.60	gyp.edf	RIGHT	2375	9351708	Full Trial Period	9349333	73	Trial: 73	9349333	99	Ô²Öé±Ê	ÑÀË¢	É××Ó	f	j
gyp	.	.	.	.	.	.	.	.	.	.	10	.	.	.	false	false	Message: 697ms	15.00	51.73	290	779	594.80	337.70	2	881.90	490	152.40	394.60	INVISIBLE_BOUNDARY[1]	697	.	.	gyp.edf	RIGHT	2375	9351708	Full Trial Period	9349333	73	Trial: 73	9349333	99	Ô²Öé±Ê	ÑÀË¢	É××Ó	f	j
gyp	.	.	.	.	.	.	.	.	.	.	11	.	.	.	false	false	Message: 706ms	15.00	51.73	290	779	594.80	337.70	2	881.90	490	152.40	394.60	SYNCTIME	706	.	.	gyp.edf	RIGHT	2375	9351708	Full Trial Period	9349333	73	Trial: 73	9349333	99	Ô²Öé±Ê	ÑÀË¢	É××Ó	f	j
gyp	188	1695	2	1508	.	.	.	.	.	.	12	.	.	.	false	false	Message: 1663ms	12.56	42.88	293	1719	881.90	354.10	4	824.60	1427	508.90	364.00	INVISIBLE_BOUNDARY[2]	1663	.	.	gyp.edf	RIGHT	2375	9351708	Full Trial Period	9349333	73	Trial: 73	9349333	99	Ô²Öé±Ê	ÑÀË¢	É××Ó	f	j
gyp	188	1695	2	1508	.	.	.	.	.	.	13	.	.	.	false	false	Message: 1672ms	12.56	42.88	293	1719	881.90	354.10	4	824.60	1427	508.90	364.00	SYNCTIME	1672	.	.	gyp.edf	RIGHT	2375	9351708	Full Trial Period	9349333	73	Trial: 73	9349333	99	Ô²Öé±Ê	ÑÀË¢	É××Ó	f	j
gyp	.	.	.	.	185	2373	7	2189	851.40	343.70	14	.	.	.	false	false	Message: 2357ms	.	.	.	.	.	.	.	.	.	.	.	KEYBOARD	2357	851.40	343.70	gyp.edf	RIGHT	2375	9351708	Full Trial Period	9349333	73	Trial: 73	9349333	99	Ô²Öé±Ê	ÑÀË¢	É××Ó	f	j
gyp	.	.	.	.	.	.	.	.	.	.	15	.	.	.	false	false	Message: 2420ms	.	.	.	.	.	.	.	.	.	.	.	TRIAL_RESULT 0	2420	.	.	gyp.edf	RIGHT	2375	9351708	Full Trial Period	9349333	73	Trial: 73	9349333	99	Ô²Öé±Ê	ÑÀË¢	É××Ó	f	j
gyp	.	.	.	.	.	.	.	.	.	.	1	.	.	.	false	false	Message: -519ms	.	.	.	.	.	.	.	.	.	.	.	TRIALID 73	-519	.	.	gyp.edf	RIGHT	5715	9359422	Full Trial Period	9353707	74	Trial: 74	9353707	33	Î¢²¨Â¯	ÐÓÈÊ	ÑÛ¾¦	j	j
gyp	.	.	.	.	.	.	.	.	.	.	2	.	.	.	false	false	Message: -1ms	.	.	.	.	.	.	.	.	.	.	.	RECCFG CR 1000 2 0 R	-1	.	.	gyp.edf	RIGHT	5715	9359422	Full Trial Period	9353707	74	Trial: 74	9353707	33	Î¢²¨Â¯	ÐÓÈÊ	ÑÛ¾¦	j	j
gyp	.	.	.	.	.	.	.	.	.	.	3	.	.	.	false	false	Message: -1ms	.	.	.	.	.	.	.	.	.	.	.	ELCLCFG TOWER	-1	.	.	gyp.edf	RIGHT	5715	9359422	Full Trial Period	9353707	74	Trial: 74	9353707	33	Î¢²¨Â¯	ÐÓÈÊ	ÑÛ¾¦	j	j
gyp	.	.	.	.	.	.	.	.	.	.	4	.	.	.	false	false	Message: -1ms	.	.	.	.	.	.	.	.	.	.	.	GAZE_COORDS 0.00 0.00 1023.00 767.00	-1	.	.	gyp.edf	RIGHT	5715	9359422	Full Trial Period	9353707	74	Trial: 74	9353707	33	Î¢²¨Â¯	ÐÓÈÊ	ÑÛ¾¦	j	j
gyp	.	.	.	.	.	.	.	.	.	.	5	.	.	.	false	false	Message: -1ms	.	.	.	.	.	.	.	.	.	.	.	THRESHOLDS R 101 219	-1	.	.	gyp.edf	RIGHT	5715	9359422	Full Trial Period	9353707	74	Trial: 74	9353707	33	Î¢²¨Â¯	ÐÓÈÊ	ÑÛ¾¦	j	j
gyp	.	.	.	.	.	.	.	.	.	.	6	.	.	.	false	false	Message: -1ms	.	.	.	.	.	.	.	.	.	.	.	ELCL_PROC CENTROID (3)	-1	.	.	gyp.edf	RIGHT	5715	9359422	Full Trial Period	9353707	74	Trial: 74	9353707	33	Î¢²¨Â¯	ÐÓÈÊ	ÑÛ¾¦	j	j
gyp	.	.	.	.	.	.	.	.	.	.	7	.	.	.	false	false	Message: -1ms	.	.	.	.	.	.	.	.	.	.	.	ELCL_PCR_PARAM 5 3.0	-1	.	.	gyp.edf	RIGHT	5715	9359422	Full Trial Period	9353707	74	Trial: 74	9353707	33	Î¢²¨Â¯	ÐÓÈÊ	ÑÛ¾¦	j	j
gyp	.	.	.	.	.	.	.	.	.	.	8	.	.	.	false	true	Message: 0ms	.	.	.	.	.	.	.	.	.	.	.	!MODE RECORD CR 1000 2 0 R	0	.	.	gyp.edf	RIGHT	5715	9359422	Full Trial Period	9353707	74	Trial: 74	9353707	33	Î¢²¨Â¯	ÐÓÈÊ	ÑÛ¾¦	j	j
gyp	.	.	.	.	.	.	.	.	.	.	9	.	.	.	false	false	Message: 47ms	0.05	0.59	78	121	252.20	342.50	1	143.70	44	253.50	342.10	SYNCTIME	47	.	.	gyp.edf	RIGHT	5715	9359422	Full Trial Period	9353707	74	Trial: 74	9353707	33	Î¢²¨Â¯	ÐÓÈÊ	ÑÛ¾¦	j	j
gyp	.	.	.	.	.	.	.	.	.	.	10	.	.	.	false	false	Message: 1307ms	3.01	8.71	345	1545	479.40	439.30	6	942.20	1201	490.50	353.30	INVISIBLE_BOUNDARY[1]	1307	.	.	gyp.edf	RIGHT	5715	9359422	Full Trial Period	9353707	74	Trial: 74	9353707	33	Î¢²¨Â¯	ÐÓÈÊ	ÑÛ¾¦	j	j
gyp	.	.	.	.	.	.	.	.	.	.	11	.	.	.	false	false	Message: 1314ms	3.01	8.71	345	1545	479.40	439.30	6	942.20	1201	490.50	353.30	SYNCTIME	1314	.	.	gyp.edf	RIGHT	5715	9359422	Full Trial Period	9353707	74	Trial: 74	9353707	33	Î¢²¨Â¯	ÐÓÈÊ	ÑÛ¾¦	j	j
gyp	.	.	.	.	.	.	.	.	.	.	12	.	.	.	false	false	Message: 4860ms	2.19	8.56	256	5080	886.70	338.00	15	671.20	4825	824.60	360.10	INVISIBLE_BOUNDARY[2]	4860	.	.	gyp.edf	RIGHT	5715	9359422	Full Trial Period	9353707	74	Trial: 74	9353707	33	Î¢²¨Â¯	ÐÓÈÊ	ÑÛ¾¦	j	j
gyp	.	.	.	.	.	.	.	.	.	.	13	.	.	.	false	false	Message: 4864ms	2.19	8.56	256	5080	886.70	338.00	15	671.20	4825	824.60	360.10	SYNCTIME	4864	.	.	gyp.edf	RIGHT	5715	9359422	Full Trial Period	9353707	74	Trial: 74	9353707	33	Î¢²¨Â¯	ÐÓÈÊ	ÑÛ¾¦	j	j
gyp	.	.	.	.	156	5713	18	5558	761.30	360.70	14	.	.	.	false	false	Message: 5696ms	.	.	.	.	.	.	.	.	.	.	.	KEYBOARD	5696	761.30	360.70	gyp.edf	RIGHT	5715	9359422	Full Trial Period	9353707	74	Trial: 74	9353707	33	Î¢²¨Â¯	ÐÓÈÊ	ÑÛ¾¦	j	j
gyp	.	.	.	.	.	.	.	.	.	.	15	.	.	.	false	false	Message: 5767ms	.	.	.	.	.	.	.	.	.	.	.	TRIAL_RESULT 0	5767	.	.	gyp.edf	RIGHT	5715	9359422	Full Trial Period	9353707	74	Trial: 74	9353707	33	Î¢²¨Â¯	ÐÓÈÊ	ÑÛ¾¦	j	j
gyp	.	.	.	.	.	.	.	.	.	.	1	.	.	.	false	false	Message: -20ms	.	.	.	.	.	.	.	.	.	.	.	TRIALID 74	-20	.	.	gyp.edf	RIGHT	3973	9364630	Full Trial Period	9360657	75	Trial: 75	9360657	53	Ñ¥×Ó	ÂÝÃ±	µÆÁý	f	j
gyp	.	.	.	.	.	.	.	.	.	.	2	.	.	.	false	false	Message: -1ms	.	.	.	.	.	.	.	.	.	.	.	RECCFG CR 1000 2 0 R	-1	.	.	gyp.edf	RIGHT	3973	9364630	Full Trial Period	9360657	75	Trial: 75	9360657	53	Ñ¥×Ó	ÂÝÃ±	µÆÁý	f	j
gyp	.	.	.	.	.	.	.	.	.	.	3	.	.	.	false	false	Message: -1ms	.	.	.	.	.	.	.	.	.	.	.	ELCLCFG TOWER	-1	.	.	gyp.edf	RIGHT	3973	9364630	Full Trial Period	9360657	75	Trial: 75	9360657	53	Ñ¥×Ó	ÂÝÃ±	µÆÁý	f	j
gyp	.	.	.	.	.	.	.	.	.	.	4	.	.	.	false	false	Message: -1ms	.	.	.	.	.	.	.	.	.	.	.	GAZE_COORDS 0.00 0.00 1023.00 767.00	-1	.	.	gyp.edf	RIGHT	3973	9364630	Full Trial Period	9360657	75	Trial: 75	9360657	53	Ñ¥×Ó	ÂÝÃ±	µÆÁý	f	j
gyp	.	.	.	.	.	.	.	.	.	.	5	.	.	.	false	false	Message: -1ms	.	.	.	.	.	.	.	.	.	.	.	THRESHOLDS R 101 219	-1	.	.	gyp.edf	RIGHT	3973	9364630	Full Trial Period	9360657	75	Trial: 75	9360657	53	Ñ¥×Ó	ÂÝÃ±	µÆÁý	f	j
gyp	.	.	.	.	.	.	.	.	.	.	6	.	.	.	false	false	Message: -1ms	.	.	.	.	.	.	.	.	.	.	.	ELCL_PROC CENTROID (3)	-1	.	.	gyp.edf	RIGHT	3973	9364630	Full Trial Period	9360657	75	Trial: 75	9360657	53	Ñ¥×Ó	ÂÝÃ±	µÆÁý	f	j
gyp	.	.	.	.	.	.	.	.	.	.	7	.	.	.	false	false	Message: -1ms	.	.	.	.	.	.	.	.	.	.	.	ELCL_PCR_PARAM 5 3.0	-1	.	.	gyp.edf	RIGHT	3973	9364630	Full Trial Period	9360657	75	Trial: 75	9360657	53	Ñ¥×Ó	ÂÝÃ±	µÆÁý	f	j
gyp	.	.	.	.	.	.	.	.	.	.	8	.	.	.	false	true	Message: 0ms	.	.	.	.	.	.	.	.	.	.	.	!MODE RECORD CR 1000 2 0 R	0	.	.	gyp.edf	RIGHT	3973	9364630	Full Trial Period	9360657	75	Trial: 75	9360657	53	Ñ¥×Ó	ÂÝÃ±	µÆÁý	f	j
gyp	.	.	.	.	370	376	1	7	117.00	388.80	9	.	.	.	false	false	Message: 47ms	.	.	.	.	.	.	.	.	.	.	.	SYNCTIME	47	117.00	388.80	gyp.edf	RIGHT	3973	9364630	Full Trial Period	9360657	75	Trial: 75	9360657	53	Ñ¥×Ó	ÂÝÃ±	µÆÁý	f	j
gyp	.	.	.	.	.	.	.	.	.	.	10	.	.	.	false	false	Message: 2052ms	0.75	2.99	251	2270	488.40	344.10	9	1100.30	2020	471.80	358.00	INVISIBLE_BOUNDARY[1]	2052	.	.	gyp.edf	RIGHT	3973	9364630	Full Trial Period	9360657	75	Trial: 75	9360657	53	Ñ¥×Ó	ÂÝÃ±	µÆÁý	f	j
gyp	.	.	.	.	.	.	.	.	.	.	11	.	.	.	false	false	Message: 2063ms	0.75	2.99	251	2270	488.40	344.10	9	1100.30	2020	471.80	358.00	SYNCTIME	2063	.	.	gyp.edf	RIGHT	3973	9364630	Full Trial Period	9360657	75	Trial: 75	9360657	53	Ñ¥×Ó	ÂÝÃ±	µÆÁý	f	j
gyp	.	.	.	.	.	.	.	.	.	.	12	.	.	.	false	false	Message: 3230ms	10.70	33.64	318	3278	820.80	393.90	14	818.60	2961	510.60	337.20	INVISIBLE_BOUNDARY[2]	3230	.	.	gyp.edf	RIGHT	3973	9364630	Full Trial Period	9360657	75	Trial: 75	9360657	53	Ñ¥×Ó	ÂÝÃ±	µÆÁý	f	j
gyp	.	.	.	.	.	.	.	.	.	.	13	.	.	.	false	false	Message: 3237ms	10.70	33.64	318	3278	820.80	393.90	14	818.60	2961	510.60	337.20	SYNCTIME	3237	.	.	gyp.edf	RIGHT	3973	9364630	Full Trial Period	9360657	75	Trial: 75	9360657	53	Ñ¥×Ó	ÂÝÃ±	µÆÁý	f	j
gyp	.	.	.	.	520	3971	17	3452	862.90	337.00	14	.	.	.	false	false	Message: 3954ms	.	.	.	.	.	.	.	.	.	.	.	KEYBOARD	3954	862.90	337.00	gyp.edf	RIGHT	3973	9364630	Full Trial Period	9360657	75	Trial: 75	9360657	53	Ñ¥×Ó	ÂÝÃ±	µÆÁý	f	j
gyp	.	.	.	.	.	.	.	.	.	.	15	.	.	.	false	false	Message: 4014ms	.	.	.	.	.	.	.	.	.	.	.	TRIAL_RESULT 0	4014	.	.	gyp.edf	RIGHT	3973	9364630	Full Trial Period	9360657	75	Trial: 75	9360657	53	Ñ¥×Ó	ÂÝÃ±	µÆÁý	f	j
gyp	.	.	.	.	.	.	.	.	.	.	1	.	.	.	false	false	Message: -16ms	.	.	.	.	.	.	.	.	.	.	.	TRIALID 75	-16	.	.	gyp.edf	RIGHT	3112	9369006	Full Trial Period	9365894	76	Trial: 76	9365894	115	²ÝÝ®	ÌðÍ²	ÑÀ¸à	f	f
gyp	.	.	.	.	.	.	.	.	.	.	2	.	.	.	false	false	Message: -1ms	.	.	.	.	.	.	.	.	.	.	.	RECCFG CR 1000 2 0 R	-1	.	.	gyp.edf	RIGHT	3112	9369006	Full Trial Period	9365894	76	Trial: 76	9365894	115	²ÝÝ®	ÌðÍ²	ÑÀ¸à	f	f
gyp	.	.	.	.	.	.	.	.	.	.	3	.	.	.	false	false	Message: -1ms	.	.	.	.	.	.	.	.	.	.	.	ELCLCFG TOWER	-1	.	.	gyp.edf	RIGHT	3112	9369006	Full Trial Period	9365894	76	Trial: 76	9365894	115	²ÝÝ®	ÌðÍ²	ÑÀ¸à	f	f
gyp	.	.	.	.	.	.	.	.	.	.	4	.	.	.	false	false	Message: -1ms	.	.	.	.	.	.	.	.	.	.	.	GAZE_COORDS 0.00 0.00 1023.00 767.00	-1	.	.	gyp.edf	RIGHT	3112	9369006	Full Trial Period	9365894	76	Trial: 76	9365894	115	²ÝÝ®	ÌðÍ²	ÑÀ¸à	f	f
gyp	.	.	.	.	.	.	.	.	.	.	5	.	.	.	false	false	Message: -1ms	.	.	.	.	.	.	.	.	.	.	.	THRESHOLDS R 101 219	-1	.	.	gyp.edf	RIGHT	3112	9369006	Full Trial Period	9365894	76	Trial: 76	9365894	115	²ÝÝ®	ÌðÍ²	ÑÀ¸à	f	f
gyp	.	.	.	.	.	.	.	.	.	.	6	.	.	.	false	false	Message: -1ms	.	.	.	.	.	.	.	.	.	.	.	ELCL_PROC CENTROID (3)	-1	.	.	gyp.edf	RIGHT	3112	9369006	Full Trial Period	9365894	76	Trial: 76	9365894	115	²ÝÝ®	ÌðÍ²	ÑÀ¸à	f	f
gyp	.	.	.	.	.	.	.	.	.	.	7	.	.	.	false	false	Message: -1ms	.	.	.	.	.	.	.	.	.	.	.	ELCL_PCR_PARAM 5 3.0	-1	.	.	gyp.edf	RIGHT	3112	9369006	Full Trial Period	9365894	76	Trial: 76	9365894	115	²ÝÝ®	ÌðÍ²	ÑÀ¸à	f	f
gyp	.	.	.	.	.	.	.	.	.	.	8	.	.	.	false	true	Message: 0ms	.	.	.	.	.	.	.	.	.	.	.	!MODE RECORD CR 1000 2 0 R	0	.	.	gyp.edf	RIGHT	3112	9369006	Full Trial Period	9365894	76	Trial: 76	9365894	115	²ÝÝ®	ÌðÍ²	ÑÀ¸à	f	f
gyp	128	128	1	1	.	.	.	.	.	.	9	.	.	.	false	false	Message: 41ms	.	.	230	230	122.90	451.70	1	213.80	1	.	.	SYNCTIME	41	.	.	gyp.edf	RIGHT	3112	9369006	Full Trial Period	9365894	76	Trial: 76	9365894	115	²ÝÝ®	ÌðÍ²	ÑÀ¸à	f	f
gyp	.	.	.	.	.	.	.	.	.	.	10	.	.	.	false	false	Message: 706ms	13.73	52.40	262	882	561.60	440.20	2	614.80	621	161.40	357.00	INVISIBLE_BOUNDARY[1]	706	.	.	gyp.edf	RIGHT	3112	9369006	Full Trial Period	9365894	76	Trial: 76	9365894	115	²ÝÝ®	ÌðÍ²	ÑÀ¸à	f	f
gyp	.	.	.	.	.	.	.	.	.	.	11	.	.	.	false	false	Message: 716ms	13.73	52.40	262	882	561.60	440.20	2	614.80	621	161.40	357.00	SYNCTIME	716	.	.	gyp.edf	RIGHT	3112	9369006	Full Trial Period	9365894	76	Trial: 76	9365894	115	²ÝÝ®	ÌðÍ²	ÑÀ¸à	f	f
gyp	.	.	.	.	.	.	.	.	.	.	12	.	.	.	false	false	Message: 1863ms	2.40	7.58	317	2140	864.00	404.40	6	817.70	1824	806.70	361.20	INVISIBLE_BOUNDARY[2]	1863	.	.	gyp.edf	RIGHT	3112	9369006	Full Trial Period	9365894	76	Trial: 76	9365894	115	²ÝÝ®	ÌðÍ²	ÑÀ¸à	f	f
gyp	.	.	.	.	.	.	.	.	.	.	13	.	.	.	false	false	Message: 1867ms	2.40	7.58	317	2140	864.00	404.40	6	817.70	1824	806.70	361.20	SYNCTIME	1867	.	.	gyp.edf	RIGHT	3112	9369006	Full Trial Period	9365894	76	Trial: 76	9365894	115	²ÝÝ®	ÌðÍ²	ÑÀ¸à	f	f
gyp	.	.	.	.	453	3110	8	2658	771.90	335.10	14	.	.	.	false	false	Message: 3093ms	.	.	.	.	.	.	.	.	.	.	.	KEYBOARD	3093	771.90	335.10	gyp.edf	RIGHT	3112	9369006	Full Trial Period	9365894	76	Trial: 76	9365894	115	²ÝÝ®	ÌðÍ²	ÑÀ¸à	f	f
gyp	.	.	.	.	.	.	.	.	.	.	15	.	.	.	false	false	Message: 3152ms	.	.	.	.	.	.	.	.	.	.	.	TRIAL_RESULT 0	3152	.	.	gyp.edf	RIGHT	3112	9369006	Full Trial Period	9365894	76	Trial: 76	9365894	115	²ÝÝ®	ÌðÍ²	ÑÀ¸à	f	f
gyp	.	.	.	.	.	.	.	.	.	.	1	.	.	.	false	false	Message: -18ms	.	.	.	.	.	.	.	.	.	.	.	TRIALID 76	-18	.	.	gyp.edf	RIGHT	2416	9372678	Full Trial Period	9370262	77	Trial: 77	9370262	147	ÆÏÌÑ	ÂøÍ·	ÑÀË¢	f	f
gyp	.	.	.	.	.	.	.	.	.	.	2	.	.	.	false	false	Message: -1ms	.	.	.	.	.	.	.	.	.	.	.	RECCFG CR 1000 2 0 R	-1	.	.	gyp.edf	RIGHT	2416	9372678	Full Trial Period	9370262	77	Trial: 77	9370262	147	ÆÏÌÑ	ÂøÍ·	ÑÀË¢	f	f
gyp	.	.	.	.	.	.	.	.	.	.	3	.	.	.	false	false	Message: -1ms	.	.	.	.	.	.	.	.	.	.	.	ELCLCFG TOWER	-1	.	.	gyp.edf	RIGHT	2416	9372678	Full Trial Period	9370262	77	Trial: 77	9370262	147	ÆÏÌÑ	ÂøÍ·	ÑÀË¢	f	f
gyp	.	.	.	.	.	.	.	.	.	.	4	.	.	.	false	false	Message: -1ms	.	.	.	.	.	.	.	.	.	.	.	GAZE_COORDS 0.00 0.00 1023.00 767.00	-1	.	.	gyp.edf	RIGHT	2416	9372678	Full Trial Period	9370262	77	Trial: 77	9370262	147	ÆÏÌÑ	ÂøÍ·	ÑÀË¢	f	f
gyp	.	.	.	.	.	.	.	.	.	.	5	.	.	.	false	false	Message: -1ms	.	.	.	.	.	.	.	.	.	.	.	THRESHOLDS R 101 219	-1	.	.	gyp.edf	RIGHT	2416	9372678	Full Trial Period	9370262	77	Trial: 77	9370262	147	ÆÏÌÑ	ÂøÍ·	ÑÀË¢	f	f
gyp	.	.	.	.	.	.	.	.	.	.	6	.	.	.	false	false	Message: -1ms	.	.	.	.	.	.	.	.	.	.	.	ELCL_PROC CENTROID (3)	-1	.	.	gyp.edf	RIGHT	2416	9372678	Full Trial Period	9370262	77	Trial: 77	9370262	147	ÆÏÌÑ	ÂøÍ·	ÑÀË¢	f	f
gyp	.	.	.	.	.	.	.	.	.	.	7	.	.	.	false	false	Message: -1ms	.	.	.	.	.	.	.	.	.	.	.	ELCL_PCR_PARAM 5 3.0	-1	.	.	gyp.edf	RIGHT	2416	9372678	Full Trial Period	9370262	77	Trial: 77	9370262	147	ÆÏÌÑ	ÂøÍ·	ÑÀË¢	f	f
gyp	.	.	.	.	.	.	.	.	.	.	8	.	.	.	false	true	Message: 0ms	.	.	.	.	.	.	.	.	.	.	.	!MODE RECORD CR 1000 2 0 R	0	.	.	gyp.edf	RIGHT	2416	9372678	Full Trial Period	9370262	77	Trial: 77	9370262	147	ÆÏÌÑ	ÂøÍ·	ÑÀË¢	f	f
gyp	.	.	.	.	350	357	1	8	135.70	347.50	9	.	.	.	false	false	Message: 48ms	.	.	.	.	.	.	.	.	.	.	.	SYNCTIME	48	135.70	347.50	gyp.edf	RIGHT	2416	9372678	Full Trial Period	9370262	77	Trial: 77	9370262	147	ÆÏÌÑ	ÂøÍ·	ÑÀË¢	f	f
gyp	.	.	.	.	.	.	.	.	.	.	10	.	.	.	false	false	Message: 783ms	14.01	43.77	320	1048	582.30	375.70	2	563.30	729	167.30	359.40	INVISIBLE_BOUNDARY[1]	783	.	.	gyp.edf	RIGHT	2416	9372678	Full Trial Period	9370262	77	Trial: 77	9370262	147	ÆÏÌÑ	ÂøÍ·	ÑÀË¢	f	f
gyp	.	.	.	.	.	.	.	.	.	.	11	.	.	.	false	false	Message: 789ms	14.01	43.77	320	1048	582.30	375.70	2	563.30	729	167.30	359.40	SYNCTIME	789	.	.	gyp.edf	RIGHT	2416	9372678	Full Trial Period	9370262	77	Trial: 77	9370262	147	ÆÏÌÑ	ÂøÍ·	ÑÀË¢	f	f
gyp	.	.	.	.	.	.	.	.	.	.	12	.	.	.	false	false	Message: 1530ms	14.38	74.13	194	1666	931.60	354.20	4	279.00	1473	502.50	341.90	INVISIBLE_BOUNDARY[2]	1530	.	.	gyp.edf	RIGHT	2416	9372678	Full Trial Period	9370262	77	Trial: 77	9370262	147	ÆÏÌÑ	ÂøÍ·	ÑÀË¢	f	f
gyp	.	.	.	.	.	.	.	.	.	.	13	.	.	.	false	false	Message: 1540ms	14.38	74.13	194	1666	931.60	354.20	4	279.00	1473	502.50	341.90	SYNCTIME	1540	.	.	gyp.edf	RIGHT	2416	9372678	Full Trial Period	9370262	77	Trial: 77	9370262	147	ÆÏÌÑ	ÂøÍ·	ÑÀË¢	f	f
gyp	.	.	.	.	112	2414	9	2303	644.80	311.00	14	.	.	.	false	false	Message: 2397ms	.	.	.	.	.	.	.	.	.	.	.	KEYBOARD	2397	644.80	311.00	gyp.edf	RIGHT	2416	9372678	Full Trial Period	9370262	77	Trial: 77	9370262	147	ÆÏÌÑ	ÂøÍ·	ÑÀË¢	f	f
gyp	.	.	.	.	.	.	.	.	.	.	15	.	.	.	false	false	Message: 2462ms	.	.	.	.	.	.	.	.	.	.	.	TRIAL_RESULT 0	2462	.	.	gyp.edf	RIGHT	2416	9372678	Full Trial Period	9370262	77	Trial: 77	9370262	147	ÆÏÌÑ	ÂøÍ·	ÑÀË¢	f	f
gyp	.	.	.	.	.	.	.	.	.	.	1	.	.	.	false	false	Message: -15ms	.	.	.	.	.	.	.	.	.	.	.	TRIALID 77	-15	.	.	gyp.edf	RIGHT	1854	9375879	Full Trial Period	9374025	78	Trial: 78	9374025	3	Ð¬×Ó	ÆøÇò	µÆÅÝ	j	j
gyp	.	.	.	.	.	.	.	.	.	.	2	.	.	.	false	false	Message: -1ms	.	.	.	.	.	.	.	.	.	.	.	RECCFG CR 1000 2 0 R	-1	.	.	gyp.edf	RIGHT	1854	9375879	Full Trial Period	9374025	78	Trial: 78	9374025	3	Ð¬×Ó	ÆøÇò	µÆÅÝ	j	j
gyp	.	.	.	.	.	.	.	.	.	.	3	.	.	.	false	false	Message: -1ms	.	.	.	.	.	.	.	.	.	.	.	ELCLCFG TOWER	-1	.	.	gyp.edf	RIGHT	1854	9375879	Full Trial Period	9374025	78	Trial: 78	9374025	3	Ð¬×Ó	ÆøÇò	µÆÅÝ	j	j
gyp	.	.	.	.	.	.	.	.	.	.	4	.	.	.	false	false	Message: -1ms	.	.	.	.	.	.	.	.	.	.	.	GAZE_COORDS 0.00 0.00 1023.00 767.00	-1	.	.	gyp.edf	RIGHT	1854	9375879	Full Trial Period	9374025	78	Trial: 78	9374025	3	Ð¬×Ó	ÆøÇò	µÆÅÝ	j	j
gyp	.	.	.	.	.	.	.	.	.	.	5	.	.	.	false	false	Message: -1ms	.	.	.	.	.	.	.	.	.	.	.	THRESHOLDS R 101 219	-1	.	.	gyp.edf	RIGHT	1854	9375879	Full Trial Period	9374025	78	Trial: 78	9374025	3	Ð¬×Ó	ÆøÇò	µÆÅÝ	j	j
gyp	.	.	.	.	.	.	.	.	.	.	6	.	.	.	false	false	Message: -1ms	.	.	.	.	.	.	.	.	.	.	.	ELCL_PROC CENTROID (3)	-1	.	.	gyp.edf	RIGHT	1854	9375879	Full Trial Period	9374025	78	Trial: 78	9374025	3	Ð¬×Ó	ÆøÇò	µÆÅÝ	j	j
gyp	.	.	.	.	.	.	.	.	.	.	7	.	.	.	false	false	Message: -1ms	.	.	.	.	.	.	.	.	.	.	.	ELCL_PCR_PARAM 5 3.0	-1	.	.	gyp.edf	RIGHT	1854	9375879	Full Trial Period	9374025	78	Trial: 78	9374025	3	Ð¬×Ó	ÆøÇò	µÆÅÝ	j	j
gyp	.	.	.	.	.	.	.	.	.	.	8	.	.	.	false	true	Message: 0ms	.	.	.	.	.	.	.	.	.	.	.	!MODE RECORD CR 1000 2 0 R	0	.	.	gyp.edf	RIGHT	1854	9375879	Full Trial Period	9374025	78	Trial: 78	9374025	3	Ð¬×Ó	ÆøÇò	µÆÅÝ	j	j
gyp	.	.	.	.	280	286	1	7	151.20	336.00	9	.	.	.	false	false	Message: 43ms	.	.	.	.	.	.	.	.	.	.	.	SYNCTIME	43	151.20	336.00	gyp.edf	RIGHT	1854	9375879	Full Trial Period	9374025	78	Trial: 78	9374025	3	Ð¬×Ó	ÆøÇò	µÆÅÝ	j	j
gyp	.	.	.	.	.	.	.	.	.	.	10	.	.	.	false	false	Message: 510ms	15.07	50.73	297	583	585.50	396.30	1	614.90	287	138.30	357.40	INVISIBLE_BOUNDARY[1]	510	.	.	gyp.edf	RIGHT	1854	9375879	Full Trial Period	9374025	78	Trial: 78	9374025	3	Ð¬×Ó	ÆøÇò	µÆÅÝ	j	j
gyp	.	.	.	.	.	.	.	.	.	.	11	.	.	.	false	false	Message: 518ms	15.07	50.73	297	583	585.50	396.30	1	614.90	287	138.30	357.40	SYNCTIME	518	.	.	gyp.edf	RIGHT	1854	9375879	Full Trial Period	9374025	78	Trial: 78	9374025	3	Ð¬×Ó	ÆøÇò	µÆÅÝ	j	j
gyp	.	.	.	.	.	.	.	.	.	.	12	.	.	.	false	false	Message: 1334ms	10.50	35.84	293	1379	806.70	409.50	3	678.60	1087	508.30	328.20	INVISIBLE_BOUNDARY[2]	1334	.	.	gyp.edf	RIGHT	1854	9375879	Full Trial Period	9374025	78	Trial: 78	9374025	3	Ð¬×Ó	ÆøÇò	µÆÅÝ	j	j
gyp	.	.	.	.	.	.	.	.	.	.	13	.	.	.	false	false	Message: 1342ms	10.50	35.84	293	1379	806.70	409.50	3	678.60	1087	508.30	328.20	SYNCTIME	1342	.	.	gyp.edf	RIGHT	1854	9375879	Full Trial Period	9374025	78	Trial: 78	9374025	3	Ð¬×Ó	ÆøÇò	µÆÅÝ	j	j
gyp	.	.	.	.	302	1852	5	1551	851.00	320.80	14	.	.	.	false	false	Message: 1835ms	.	.	.	.	.	.	.	.	.	.	.	KEYBOARD	1835	851.00	320.80	gyp.edf	RIGHT	1854	9375879	Full Trial Period	9374025	78	Trial: 78	9374025	3	Ð¬×Ó	ÆøÇò	µÆÅÝ	j	j
gyp	.	.	.	.	.	.	.	.	.	.	15	.	.	.	false	false	Message: 1896ms	.	.	.	.	.	.	.	.	.	.	.	TRIAL_RESULT 0	1896	.	.	gyp.edf	RIGHT	1854	9375879	Full Trial Period	9374025	78	Trial: 78	9374025	3	Ð¬×Ó	ÆøÇò	µÆÅÝ	j	j
gyp	.	.	.	.	.	.	.	.	.	.	1	.	.	.	false	false	Message: -21ms	.	.	.	.	.	.	.	.	.	.	.	TRIALID 78	-21	.	.	gyp.edf	RIGHT	3165	9380287	Full Trial Period	9377122	79	Trial: 79	9377122	88	Ð¬´ø	ÃæÌõ	µçÏß	f	j
gyp	.	.	.	.	.	.	.	.	.	.	2	.	.	.	false	false	Message: -1ms	.	.	.	.	.	.	.	.	.	.	.	RECCFG CR 1000 2 0 R	-1	.	.	gyp.edf	RIGHT	3165	9380287	Full Trial Period	9377122	79	Trial: 79	9377122	88	Ð¬´ø	ÃæÌõ	µçÏß	f	j
gyp	.	.	.	.	.	.	.	.	.	.	3	.	.	.	false	false	Message: -1ms	.	.	.	.	.	.	.	.	.	.	.	ELCLCFG TOWER	-1	.	.	gyp.edf	RIGHT	3165	9380287	Full Trial Period	9377122	79	Trial: 79	9377122	88	Ð¬´ø	ÃæÌõ	µçÏß	f	j
gyp	.	.	.	.	.	.	.	.	.	.	4	.	.	.	false	false	Message: -1ms	.	.	.	.	.	.	.	.	.	.	.	GAZE_COORDS 0.00 0.00 1023.00 767.00	-1	.	.	gyp.edf	RIGHT	3165	9380287	Full Trial Period	9377122	79	Trial: 79	9377122	88	Ð¬´ø	ÃæÌõ	µçÏß	f	j
gyp	.	.	.	.	.	.	.	.	.	.	5	.	.	.	false	false	Message: -1ms	.	.	.	.	.	.	.	.	.	.	.	THRESHOLDS R 101 219	-1	.	.	gyp.edf	RIGHT	3165	9380287	Full Trial Period	9377122	79	Trial: 79	9377122	88	Ð¬´ø	ÃæÌõ	µçÏß	f	j
gyp	.	.	.	.	.	.	.	.	.	.	6	.	.	.	false	false	Message: -1ms	.	.	.	.	.	.	.	.	.	.	.	ELCL_PROC CENTROID (3)	-1	.	.	gyp.edf	RIGHT	3165	9380287	Full Trial Period	9377122	79	Trial: 79	9377122	88	Ð¬´ø	ÃæÌõ	µçÏß	f	j
gyp	.	.	.	.	.	.	.	.	.	.	7	.	.	.	false	false	Message: -1ms	.	.	.	.	.	.	.	.	.	.	.	ELCL_PCR_PARAM 5 3.0	-1	.	.	gyp.edf	RIGHT	3165	9380287	Full Trial Period	9377122	79	Trial: 79	9377122	88	Ð¬´ø	ÃæÌõ	µçÏß	f	j
gyp	.	.	.	.	.	.	.	.	.	.	8	.	.	.	false	true	Message: 0ms	.	.	.	.	.	.	.	.	.	.	.	!MODE RECORD CR 1000 2 0 R	0	.	.	gyp.edf	RIGHT	3165	9380287	Full Trial Period	9377122	79	Trial: 79	9377122	88	Ð¬´ø	ÃæÌõ	µçÏß	f	j
gyp	.	.	.	.	513	522	1	10	142.10	391.40	9	.	.	.	false	false	Message: 45ms	.	.	.	.	.	.	.	.	.	.	.	SYNCTIME	45	142.10	391.40	gyp.edf	RIGHT	3165	9380287	Full Trial Period	9377122	79	Trial: 79	9377122	88	Ð¬´ø	ÃæÌõ	µçÏß	f	j
gyp	.	.	.	.	.	.	.	.	.	.	10	.	.	.	false	false	Message: 1711ms	1.81	5.66	319	1984	517.70	356.70	9	985.80	1666	493.70	311.20	INVISIBLE_BOUNDARY[1]	1711	.	.	gyp.edf	RIGHT	3165	9380287	Full Trial Period	9377122	79	Trial: 79	9377122	88	Ð¬´ø	ÃæÌõ	µçÏß	f	j
gyp	184	1901	1	1718	.	.	.	.	.	.	11	.	.	.	false	false	Message: 1720ms	1.81	5.66	319	1984	517.70	356.70	9	985.80	1666	493.70	311.20	SYNCTIME	1720	.	.	gyp.edf	RIGHT	3165	9380287	Full Trial Period	9377122	79	Trial: 79	9377122	88	Ð¬´ø	ÃæÌõ	µçÏß	f	j
gyp	.	.	.	.	.	.	.	.	.	.	12	.	.	.	false	false	Message: 2814ms	9.60	28.57	336	2844	771.10	375.40	10	586.40	2509	493.50	328.50	INVISIBLE_BOUNDARY[2]	2814	.	.	gyp.edf	RIGHT	3165	9380287	Full Trial Period	9377122	79	Trial: 79	9377122	88	Ð¬´ø	ÃæÌõ	µçÏß	f	j
gyp	.	.	.	.	.	.	.	.	.	.	13	.	.	.	false	false	Message: 2819ms	9.60	28.57	336	2844	771.10	375.40	10	586.40	2509	493.50	328.50	SYNCTIME	2819	.	.	gyp.edf	RIGHT	3165	9380287	Full Trial Period	9377122	79	Trial: 79	9377122	88	Ð¬´ø	ÃæÌõ	µçÏß	f	j
gyp	.	.	.	.	159	3163	12	3005	866.80	323.30	14	.	.	.	false	false	Message: 3146ms	.	.	.	.	.	.	.	.	.	.	.	KEYBOARD	3146	866.80	323.30	gyp.edf	RIGHT	3165	9380287	Full Trial Period	9377122	79	Trial: 79	9377122	88	Ð¬´ø	ÃæÌõ	µçÏß	f	j
gyp	.	.	.	.	.	.	.	.	.	.	15	.	.	.	false	false	Message: 3209ms	.	.	.	.	.	.	.	.	.	.	.	TRIAL_RESULT 0	3209	.	.	gyp.edf	RIGHT	3165	9380287	Full Trial Period	9377122	79	Trial: 79	9377122	88	Ð¬´ø	ÃæÌõ	µçÏß	f	j
gyp	.	.	.	.	.	.	.	.	.	.	1	.	.	.	false	false	Message: -16ms	.	.	.	.	.	.	.	.	.	.	.	TRIALID 79	-16	.	.	gyp.edf	RIGHT	1886	9383544	Full Trial Period	9381658	80	Trial: 80	9381658	72	Ãµ¹å	ÍøÇò	éÙ×Ó	j	j
gyp	.	.	.	.	.	.	.	.	.	.	2	.	.	.	false	false	Message: -1ms	.	.	.	.	.	.	.	.	.	.	.	RECCFG CR 1000 2 0 R	-1	.	.	gyp.edf	RIGHT	1886	9383544	Full Trial Period	9381658	80	Trial: 80	9381658	72	Ãµ¹å	ÍøÇò	éÙ×Ó	j	j
gyp	.	.	.	.	.	.	.	.	.	.	3	.	.	.	false	false	Message: -1ms	.	.	.	.	.	.	.	.	.	.	.	ELCLCFG TOWER	-1	.	.	gyp.edf	RIGHT	1886	9383544	Full Trial Period	9381658	80	Trial: 80	9381658	72	Ãµ¹å	ÍøÇò	éÙ×Ó	j	j
gyp	.	.	.	.	.	.	.	.	.	.	4	.	.	.	false	false	Message: -1ms	.	.	.	.	.	.	.	.	.	.	.	GAZE_COORDS 0.00 0.00 1023.00 767.00	-1	.	.	gyp.edf	RIGHT	1886	9383544	Full Trial Period	9381658	80	Trial: 80	9381658	72	Ãµ¹å	ÍøÇò	éÙ×Ó	j	j
gyp	.	.	.	.	.	.	.	.	.	.	5	.	.	.	false	false	Message: -1ms	.	.	.	.	.	.	.	.	.	.	.	THRESHOLDS R 101 219	-1	.	.	gyp.edf	RIGHT	1886	9383544	Full Trial Period	9381658	80	Trial: 80	9381658	72	Ãµ¹å	ÍøÇò	éÙ×Ó	j	j
gyp	.	.	.	.	.	.	.	.	.	.	6	.	.	.	false	false	Message: -1ms	.	.	.	.	.	.	.	.	.	.	.	ELCL_PROC CENTROID (3)	-1	.	.	gyp.edf	RIGHT	1886	9383544	Full Trial Period	9381658	80	Trial: 80	9381658	72	Ãµ¹å	ÍøÇò	éÙ×Ó	j	j
gyp	.	.	.	.	.	.	.	.	.	.	7	.	.	.	false	false	Message: -1ms	.	.	.	.	.	.	.	.	.	.	.	ELCL_PCR_PARAM 5 3.0	-1	.	.	gyp.edf	RIGHT	1886	9383544	Full Trial Period	9381658	80	Trial: 80	9381658	72	Ãµ¹å	ÍøÇò	éÙ×Ó	j	j
gyp	.	.	.	.	.	.	.	.	.	.	8	.	.	.	false	true	Message: 0ms	.	.	.	.	.	.	.	.	.	.	.	!MODE RECORD CR 1000 2 0 R	0	.	.	gyp.edf	RIGHT	1886	9383544	Full Trial Period	9381658	80	Trial: 80	9381658	72	Ãµ¹å	ÍøÇò	éÙ×Ó	j	j
gyp	.	.	.	.	428	434	1	7	147.90	349.40	9	.	.	.	false	false	Message: 42ms	.	.	.	.	.	.	.	.	.	.	.	SYNCTIME	42	147.90	349.40	gyp.edf	RIGHT	1886	9383544	Full Trial Period	9381658	80	Trial: 80	9381658	72	Ãµ¹å	ÍøÇò	éÙ×Ó	j	j
gyp	.	.	.	.	.	.	.	.	.	.	10	.	.	.	false	false	Message: 752ms	7.76	146.47	53	780	522.70	366.00	4	224.10	728	298.50	403.70	INVISIBLE_BOUNDARY[1]	752	.	.	gyp.edf	RIGHT	1886	9383544	Full Trial Period	9381658	80	Trial: 80	9381658	72	Ãµ¹å	ÍøÇò	éÙ×Ó	j	j
gyp	.	.	.	.	.	.	.	.	.	.	11	.	.	.	false	false	Message: 758ms	7.76	146.47	53	780	522.70	366.00	4	224.10	728	298.50	403.70	SYNCTIME	758	.	.	gyp.edf	RIGHT	1886	9383544	Full Trial Period	9381658	80	Trial: 80	9381658	72	Ãµ¹å	ÍøÇò	éÙ×Ó	j	j
gyp	.	.	.	.	.	.	.	.	.	.	12	.	.	.	false	false	Message: 1408ms	14.01	127.40	110	1455	921.90	461.70	5	229.60	1346	522.50	331.50	INVISIBLE_BOUNDARY[2]	1408	.	.	gyp.edf	RIGHT	1886	9383544	Full Trial Period	9381658	80	Trial: 80	9381658	72	Ãµ¹å	ÍøÇò	éÙ×Ó	j	j
gyp	.	.	.	.	.	.	.	.	.	.	13	.	.	.	false	false	Message: 1417ms	14.01	127.40	110	1455	921.90	461.70	5	229.60	1346	522.50	331.50	SYNCTIME	1417	.	.	gyp.edf	RIGHT	1886	9383544	Full Trial Period	9381658	80	Trial: 80	9381658	72	Ãµ¹å	ÍøÇò	éÙ×Ó	j	j
gyp	.	.	.	.	260	1884	8	1625	850.90	342.80	14	.	.	.	false	false	Message: 1867ms	.	.	.	.	.	.	.	.	.	.	.	KEYBOARD	1867	850.90	342.80	gyp.edf	RIGHT	1886	9383544	Full Trial Period	9381658	80	Trial: 80	9381658	72	Ãµ¹å	ÍøÇò	éÙ×Ó	j	j
gyp	.	.	.	.	.	.	.	.	.	.	15	.	.	.	false	false	Message: 1932ms	.	.	.	.	.	.	.	.	.	.	.	TRIAL_RESULT 0	1932	.	.	gyp.edf	RIGHT	1886	9383544	Full Trial Period	9381658	80	Trial: 80	9381658	72	Ãµ¹å	ÍøÇò	éÙ×Ó	j	j
gyp	.	.	.	.	.	.	.	.	.	.	1	.	.	.	false	false	Message: -16ms	.	.	.	.	.	.	.	.	.	.	.	TRIALID 80	-16	.	.	gyp.edf	RIGHT	2485	9387384	Full Trial Period	9384899	81	Trial: 81	9384899	31	ÑÛ¾¦	ÐÓÈÊ	éÙ×Ó	f	f
gyp	.	.	.	.	.	.	.	.	.	.	2	.	.	.	false	false	Message: -1ms	.	.	.	.	.	.	.	.	.	.	.	RECCFG CR 1000 2 0 R	-1	.	.	gyp.edf	RIGHT	2485	9387384	Full Trial Period	9384899	81	Trial: 81	9384899	31	ÑÛ¾¦	ÐÓÈÊ	éÙ×Ó	f	f
gyp	.	.	.	.	.	.	.	.	.	.	3	.	.	.	false	false	Message: -1ms	.	.	.	.	.	.	.	.	.	.	.	ELCLCFG TOWER	-1	.	.	gyp.edf	RIGHT	2485	9387384	Full Trial Period	9384899	81	Trial: 81	9384899	31	ÑÛ¾¦	ÐÓÈÊ	éÙ×Ó	f	f
gyp	.	.	.	.	.	.	.	.	.	.	4	.	.	.	false	false	Message: -1ms	.	.	.	.	.	.	.	.	.	.	.	GAZE_COORDS 0.00 0.00 1023.00 767.00	-1	.	.	gyp.edf	RIGHT	2485	9387384	Full Trial Period	9384899	81	Trial: 81	9384899	31	ÑÛ¾¦	ÐÓÈÊ	éÙ×Ó	f	f
gyp	.	.	.	.	.	.	.	.	.	.	5	.	.	.	false	false	Message: -1ms	.	.	.	.	.	.	.	.	.	.	.	THRESHOLDS R 101 219	-1	.	.	gyp.edf	RIGHT	2485	9387384	Full Trial Period	9384899	81	Trial: 81	9384899	31	ÑÛ¾¦	ÐÓÈÊ	éÙ×Ó	f	f
gyp	.	.	.	.	.	.	.	.	.	.	6	.	.	.	false	false	Message: -1ms	.	.	.	.	.	.	.	.	.	.	.	ELCL_PROC CENTROID (3)	-1	.	.	gyp.edf	RIGHT	2485	9387384	Full Trial Period	9384899	81	Trial: 81	9384899	31	ÑÛ¾¦	ÐÓÈÊ	éÙ×Ó	f	f
gyp	.	.	.	.	.	.	.	.	.	.	7	.	.	.	false	false	Message: -1ms	.	.	.	.	.	.	.	.	.	.	.	ELCL_PCR_PARAM 5 3.0	-1	.	.	gyp.edf	RIGHT	2485	9387384	Full Trial Period	9384899	81	Trial: 81	9384899	31	ÑÛ¾¦	ÐÓÈÊ	éÙ×Ó	f	f
gyp	.	.	.	.	.	.	.	.	.	.	8	.	.	.	false	true	Message: 0ms	.	.	.	.	.	.	.	.	.	.	.	!MODE RECORD CR 1000 2 0 R	0	.	.	gyp.edf	RIGHT	2485	9387384	Full Trial Period	9384899	81	Trial: 81	9384899	31	ÑÛ¾¦	ÐÓÈÊ	éÙ×Ó	f	f
gyp	.	.	.	.	305	311	1	7	137.20	381.10	9	.	.	.	false	false	Message: 42ms	.	.	.	.	.	.	.	.	.	.	.	SYNCTIME	42	137.20	381.10	gyp.edf	RIGHT	2485	9387384	Full Trial Period	9384899	81	Trial: 81	9384899	31	ÑÛ¾¦	ÐÓÈÊ	éÙ×Ó	f	f
gyp	.	.	.	.	.	.	.	.	.	.	10	.	.	.	false	false	Message: 1415ms	2.15	8.24	261	1636	505.70	369.50	5	1019.00	1376	464.50	323.60	INVISIBLE_BOUNDARY[1]	1415	.	.	gyp.edf	RIGHT	2485	9387384	Full Trial Period	9384899	81	Trial: 81	9384899	31	ÑÛ¾¦	ÐÓÈÊ	éÙ×Ó	f	f
gyp	143	1564	1	1422	.	.	.	.	.	.	11	.	.	.	false	false	Message: 1425ms	2.15	8.24	261	1636	505.70	369.50	5	1019.00	1376	464.50	323.60	SYNCTIME	1425	.	.	gyp.edf	RIGHT	2485	9387384	Full Trial Period	9384899	81	Trial: 81	9384899	31	ÑÛ¾¦	ÐÓÈÊ	éÙ×Ó	f	f
gyp	.	.	.	.	.	.	.	.	.	.	12	.	.	.	false	false	Message: 2184ms	12.16	30.34	401	2247	845.70	399.30	6	985.80	1847	492.50	330.90	INVISIBLE_BOUNDARY[2]	2184	.	.	gyp.edf	RIGHT	2485	9387384	Full Trial Period	9384899	81	Trial: 81	9384899	31	ÑÛ¾¦	ÐÓÈÊ	éÙ×Ó	f	f
gyp	.	.	.	.	.	.	.	.	.	.	13	.	.	.	false	false	Message: 2191ms	12.16	30.34	401	2247	845.70	399.30	6	985.80	1847	492.50	330.90	SYNCTIME	2191	.	.	gyp.edf	RIGHT	2485	9387384	Full Trial Period	9384899	81	Trial: 81	9384899	31	ÑÛ¾¦	ÐÓÈÊ	éÙ×Ó	f	f
gyp	.	.	.	.	128	2483	8	2356	840.20	322.30	14	.	.	.	false	false	Message: 2466ms	.	.	.	.	.	.	.	.	.	.	.	KEYBOARD	2466	840.20	322.30	gyp.edf	RIGHT	2485	9387384	Full Trial Period	9384899	81	Trial: 81	9384899	31	ÑÛ¾¦	ÐÓÈÊ	éÙ×Ó	f	f
gyp	.	.	.	.	.	.	.	.	.	.	15	.	.	.	false	false	Message: 2523ms	.	.	.	.	.	.	.	.	.	.	.	TRIAL_RESULT 0	2523	.	.	gyp.edf	RIGHT	2485	9387384	Full Trial Period	9384899	81	Trial: 81	9384899	31	ÑÛ¾¦	ÐÓÈÊ	éÙ×Ó	f	f
gyp	.	.	.	.	.	.	.	.	.	.	1	.	.	.	false	false	Message: -15ms	.	.	.	.	.	.	.	.	.	.	.	TRIALID 81	-15	.	.	gyp.edf	RIGHT	1988	9390727	Full Trial Period	9388739	82	Trial: 82	9388739	40	Ö¸ÄÏÕë	Ê±ÖÓ	¿¨³µ	f	f
gyp	.	.	.	.	.	.	.	.	.	.	2	.	.	.	false	false	Message: -1ms	.	.	.	.	.	.	.	.	.	.	.	RECCFG CR 1000 2 0 R	-1	.	.	gyp.edf	RIGHT	1988	9390727	Full Trial Period	9388739	82	Trial: 82	9388739	40	Ö¸ÄÏÕë	Ê±ÖÓ	¿¨³µ	f	f
gyp	.	.	.	.	.	.	.	.	.	.	3	.	.	.	false	false	Message: -1ms	.	.	.	.	.	.	.	.	.	.	.	ELCLCFG TOWER	-1	.	.	gyp.edf	RIGHT	1988	9390727	Full Trial Period	9388739	82	Trial: 82	9388739	40	Ö¸ÄÏÕë	Ê±ÖÓ	¿¨³µ	f	f
gyp	.	.	.	.	.	.	.	.	.	.	4	.	.	.	false	false	Message: -1ms	.	.	.	.	.	.	.	.	.	.	.	GAZE_COORDS 0.00 0.00 1023.00 767.00	-1	.	.	gyp.edf	RIGHT	1988	9390727	Full Trial Period	9388739	82	Trial: 82	9388739	40	Ö¸ÄÏÕë	Ê±ÖÓ	¿¨³µ	f	f
gyp	.	.	.	.	.	.	.	.	.	.	5	.	.	.	false	false	Message: -1ms	.	.	.	.	.	.	.	.	.	.	.	THRESHOLDS R 101 219	-1	.	.	gyp.edf	RIGHT	1988	9390727	Full Trial Period	9388739	82	Trial: 82	9388739	40	Ö¸ÄÏÕë	Ê±ÖÓ	¿¨³µ	f	f
gyp	.	.	.	.	.	.	.	.	.	.	6	.	.	.	false	false	Message: -1ms	.	.	.	.	.	.	.	.	.	.	.	ELCL_PROC CENTROID (3)	-1	.	.	gyp.edf	RIGHT	1988	9390727	Full Trial Period	9388739	82	Trial: 82	9388739	40	Ö¸ÄÏÕë	Ê±ÖÓ	¿¨³µ	f	f
gyp	.	.	.	.	.	.	.	.	.	.	7	.	.	.	false	false	Message: -1ms	.	.	.	.	.	.	.	.	.	.	.	ELCL_PCR_PARAM 5 3.0	-1	.	.	gyp.edf	RIGHT	1988	9390727	Full Trial Period	9388739	82	Trial: 82	9388739	40	Ö¸ÄÏÕë	Ê±ÖÓ	¿¨³µ	f	f
gyp	.	.	.	.	.	.	.	.	.	.	8	.	.	.	false	true	Message: 0ms	.	.	.	.	.	.	.	.	.	.	.	!MODE RECORD CR 1000 2 0 R	0	.	.	gyp.edf	RIGHT	1988	9390727	Full Trial Period	9388739	82	Trial: 82	9388739	40	Ö¸ÄÏÕë	Ê±ÖÓ	¿¨³µ	f	f
gyp	.	.	.	.	317	323	1	7	152.50	344.30	9	.	.	.	false	false	Message: 43ms	.	.	.	.	.	.	.	.	.	.	.	SYNCTIME	43	152.50	344.30	gyp.edf	RIGHT	1988	9390727	Full Trial Period	9388739	82	Trial: 82	9388739	40	Ö¸ÄÏÕë	Ê±ÖÓ	¿¨³µ	f	f
gyp	.	.	.	.	.	.	.	.	.	.	10	.	.	.	false	false	Message: 464ms	12.68	128.04	99	530	628.10	371.50	2	280.70	432	255.10	356.80	INVISIBLE_BOUNDARY[1]	464	.	.	gyp.edf	RIGHT	1988	9390727	Full Trial Period	9388739	82	Trial: 82	9388739	40	Ö¸ÄÏÕë	Ê±ÖÓ	¿¨³µ	f	f
gyp	.	.	.	.	.	.	.	.	.	.	11	.	.	.	false	false	Message: 468ms	12.68	128.04	99	530	628.10	371.50	2	280.70	432	255.10	356.80	SYNCTIME	468	.	.	gyp.edf	RIGHT	1988	9390727	Full Trial Period	9388739	82	Trial: 82	9388739	40	Ö¸ÄÏÕë	Ê±ÖÓ	¿¨³µ	f	f
gyp	.	.	.	.	197	1592	8	1396	830.00	379.50	12	.	.	.	false	false	Message: 1429ms	.	.	.	.	.	.	.	.	.	.	.	INVISIBLE_BOUNDARY[2]	1429	830.00	379.50	gyp.edf	RIGHT	1988	9390727	Full Trial Period	9388739	82	Trial: 82	9388739	40	Ö¸ÄÏÕë	Ê±ÖÓ	¿¨³µ	f	f
gyp	.	.	.	.	197	1592	8	1396	830.00	379.50	13	.	.	.	false	false	Message: 1434ms	.	.	.	.	.	.	.	.	.	.	.	SYNCTIME	1434	830.00	379.50	gyp.edf	RIGHT	1988	9390727	Full Trial Period	9388739	82	Trial: 82	9388739	40	Ö¸ÄÏÕë	Ê±ÖÓ	¿¨³µ	f	f
gyp	.	.	.	.	48	1986	11	1939	868.20	331.10	14	.	.	.	false	false	Message: 1970ms	.	.	.	.	.	.	.	.	.	.	.	KEYBOARD	1970	868.20	331.10	gyp.edf	RIGHT	1988	9390727	Full Trial Period	9388739	82	Trial: 82	9388739	40	Ö¸ÄÏÕë	Ê±ÖÓ	¿¨³µ	f	f
gyp	.	.	.	.	.	.	.	.	.	.	15	.	.	.	false	false	Message: 2031ms	.	.	.	.	.	.	.	.	.	.	.	TRIAL_RESULT 0	2031	.	.	gyp.edf	RIGHT	1988	9390727	Full Trial Period	9388739	82	Trial: 82	9388739	40	Ö¸ÄÏÕë	Ê±ÖÓ	¿¨³µ	f	f
gyp	.	.	.	.	.	.	.	.	.	.	1	.	.	.	false	false	Message: -18ms	.	.	.	.	.	.	.	.	.	.	.	TRIALID 82	-18	.	.	gyp.edf	RIGHT	3675	9395641	Full Trial Period	9391966	83	Trial: 83	9391966	42	ºÉ°üµ°	Ê±ÖÓ	Ö¸ÄÏÕë	f	j
gyp	.	.	.	.	.	.	.	.	.	.	2	.	.	.	false	false	Message: -1ms	.	.	.	.	.	.	.	.	.	.	.	RECCFG CR 1000 2 0 R	-1	.	.	gyp.edf	RIGHT	3675	9395641	Full Trial Period	9391966	83	Trial: 83	9391966	42	ºÉ°üµ°	Ê±ÖÓ	Ö¸ÄÏÕë	f	j
gyp	.	.	.	.	.	.	.	.	.	.	3	.	.	.	false	false	Message: -1ms	.	.	.	.	.	.	.	.	.	.	.	ELCLCFG TOWER	-1	.	.	gyp.edf	RIGHT	3675	9395641	Full Trial Period	9391966	83	Trial: 83	9391966	42	ºÉ°üµ°	Ê±ÖÓ	Ö¸ÄÏÕë	f	j
gyp	.	.	.	.	.	.	.	.	.	.	4	.	.	.	false	false	Message: -1ms	.	.	.	.	.	.	.	.	.	.	.	GAZE_COORDS 0.00 0.00 1023.00 767.00	-1	.	.	gyp.edf	RIGHT	3675	9395641	Full Trial Period	9391966	83	Trial: 83	9391966	42	ºÉ°üµ°	Ê±ÖÓ	Ö¸ÄÏÕë	f	j
gyp	.	.	.	.	.	.	.	.	.	.	5	.	.	.	false	false	Message: -1ms	.	.	.	.	.	.	.	.	.	.	.	THRESHOLDS R 101 219	-1	.	.	gyp.edf	RIGHT	3675	9395641	Full Trial Period	9391966	83	Trial: 83	9391966	42	ºÉ°üµ°	Ê±ÖÓ	Ö¸ÄÏÕë	f	j
gyp	.	.	.	.	.	.	.	.	.	.	6	.	.	.	false	false	Message: -1ms	.	.	.	.	.	.	.	.	.	.	.	ELCL_PROC CENTROID (3)	-1	.	.	gyp.edf	RIGHT	3675	9395641	Full Trial Period	9391966	83	Trial: 83	9391966	42	ºÉ°üµ°	Ê±ÖÓ	Ö¸ÄÏÕë	f	j
gyp	.	.	.	.	.	.	.	.	.	.	7	.	.	.	false	false	Message: -1ms	.	.	.	.	.	.	.	.	.	.	.	ELCL_PCR_PARAM 5 3.0	-1	.	.	gyp.edf	RIGHT	3675	9395641	Full Trial Period	9391966	83	Trial: 83	9391966	42	ºÉ°üµ°	Ê±ÖÓ	Ö¸ÄÏÕë	f	j
gyp	.	.	.	.	.	.	.	.	.	.	8	.	.	.	false	true	Message: 0ms	.	.	.	.	.	.	.	.	.	.	.	!MODE RECORD CR 1000 2 0 R	0	.	.	gyp.edf	RIGHT	3675	9395641	Full Trial Period	9391966	83	Trial: 83	9391966	42	ºÉ°üµ°	Ê±ÖÓ	Ö¸ÄÏÕë	f	j
gyp	.	.	.	.	365	372	1	8	168.20	351.70	9	.	.	.	false	false	Message: 49ms	.	.	.	.	.	.	.	.	.	.	.	SYNCTIME	49	168.20	351.70	gyp.edf	RIGHT	3675	9395641	Full Trial Period	9391966	83	Trial: 83	9391966	42	ºÉ°üµ°	Ê±ÖÓ	Ö¸ÄÏÕë	f	j
gyp	.	.	.	.	.	.	.	.	.	.	10	.	.	.	false	false	Message: 1316ms	1.68	5.82	288	1574	507.00	347.70	3	1006.10	1287	483.10	306.40	INVISIBLE_BOUNDARY[1]	1316	.	.	gyp.edf	RIGHT	3675	9395641	Full Trial Period	9391966	83	Trial: 83	9391966	42	ºÉ°üµ°	Ê±ÖÓ	Ö¸ÄÏÕë	f	j
gyp	.	.	.	.	.	.	.	.	.	.	11	.	.	.	false	false	Message: 1323ms	1.68	5.82	288	1574	507.00	347.70	3	1006.10	1287	483.10	306.40	SYNCTIME	1323	.	.	gyp.edf	RIGHT	3675	9395641	Full Trial Period	9391966	83	Trial: 83	9391966	42	ºÉ°üµ°	Ê±ÖÓ	Ö¸ÄÏÕë	f	j
gyp	.	.	.	.	.	.	.	.	.	.	12	.	.	.	false	false	Message: 3366ms	0.17	0.48	349	3424	865.30	341.50	6	792.30	3076	862.00	337.80	INVISIBLE_BOUNDARY[2]	3366	.	.	gyp.edf	RIGHT	3675	9395641	Full Trial Period	9391966	83	Trial: 83	9391966	42	ºÉ°üµ°	Ê±ÖÓ	Ö¸ÄÏÕë	f	j
gyp	.	.	.	.	.	.	.	.	.	.	13	.	.	.	false	false	Message: 3374ms	0.17	0.48	349	3424	865.30	341.50	6	792.30	3076	862.00	337.80	SYNCTIME	3374	.	.	gyp.edf	RIGHT	3675	9395641	Full Trial Period	9391966	83	Trial: 83	9391966	42	ºÉ°üµ°	Ê±ÖÓ	Ö¸ÄÏÕë	f	j
gyp	.	.	.	.	.	.	.	.	.	.	14	.	.	.	false	false	Message: 3656ms	0.11	1.39	76	3673	851.00	319.30	7	69.60	3598	851.50	316.30	KEYBOARD	3656	.	.	gyp.edf	RIGHT	3675	9395641	Full Trial Period	9391966	83	Trial: 83	9391966	42	ºÉ°üµ°	Ê±ÖÓ	Ö¸ÄÏÕë	f	j
gyp	.	.	.	.	.	.	.	.	.	.	15	.	.	.	false	false	Message: 3719ms	.	.	.	.	.	.	.	.	.	.	.	TRIAL_RESULT 0	3719	.	.	gyp.edf	RIGHT	3675	9395641	Full Trial Period	9391966	83	Trial: 83	9391966	42	ºÉ°üµ°	Ê±ÖÓ	Ö¸ÄÏÕë	f	j
gyp	.	.	.	.	.	.	.	.	.	.	1	.	.	.	false	false	Message: -20ms	.	.	.	.	.	.	.	.	.	.	.	TRIALID 83	-20	.	.	gyp.edf	RIGHT	2268	9399336	Full Trial Period	9397068	84	Trial: 84	9397068	92	ÆÏÌÑ	ÕÁÄÔÍè	²£Á§Öé	j	j
gyp	.	.	.	.	.	.	.	.	.	.	2	.	.	.	false	false	Message: -1ms	.	.	.	.	.	.	.	.	.	.	.	RECCFG CR 1000 2 0 R	-1	.	.	gyp.edf	RIGHT	2268	9399336	Full Trial Period	9397068	84	Trial: 84	9397068	92	ÆÏÌÑ	ÕÁÄÔÍè	²£Á§Öé	j	j
gyp	.	.	.	.	.	.	.	.	.	.	3	.	.	.	false	false	Message: -1ms	.	.	.	.	.	.	.	.	.	.	.	ELCLCFG TOWER	-1	.	.	gyp.edf	RIGHT	2268	9399336	Full Trial Period	9397068	84	Trial: 84	9397068	92	ÆÏÌÑ	ÕÁÄÔÍè	²£Á§Öé	j	j
gyp	.	.	.	.	.	.	.	.	.	.	4	.	.	.	false	false	Message: -1ms	.	.	.	.	.	.	.	.	.	.	.	GAZE_COORDS 0.00 0.00 1023.00 767.00	-1	.	.	gyp.edf	RIGHT	2268	9399336	Full Trial Period	9397068	84	Trial: 84	9397068	92	ÆÏÌÑ	ÕÁÄÔÍè	²£Á§Öé	j	j
gyp	.	.	.	.	.	.	.	.	.	.	5	.	.	.	false	false	Message: -1ms	.	.	.	.	.	.	.	.	.	.	.	THRESHOLDS R 101 219	-1	.	.	gyp.edf	RIGHT	2268	9399336	Full Trial Period	9397068	84	Trial: 84	9397068	92	ÆÏÌÑ	ÕÁÄÔÍè	²£Á§Öé	j	j
gyp	.	.	.	.	.	.	.	.	.	.	6	.	.	.	false	false	Message: -1ms	.	.	.	.	.	.	.	.	.	.	.	ELCL_PROC CENTROID (3)	-1	.	.	gyp.edf	RIGHT	2268	9399336	Full Trial Period	9397068	84	Trial: 84	9397068	92	ÆÏÌÑ	ÕÁÄÔÍè	²£Á§Öé	j	j
gyp	.	.	.	.	.	.	.	.	.	.	7	.	.	.	false	false	Message: -1ms	.	.	.	.	.	.	.	.	.	.	.	ELCL_PCR_PARAM 5 3.0	-1	.	.	gyp.edf	RIGHT	2268	9399336	Full Trial Period	9397068	84	Trial: 84	9397068	92	ÆÏÌÑ	ÕÁÄÔÍè	²£Á§Öé	j	j
gyp	.	.	.	.	.	.	.	.	.	.	8	.	.	.	false	true	Message: 0ms	.	.	.	.	.	.	.	.	.	.	.	!MODE RECORD CR 1000 2 0 R	0	.	.	gyp.edf	RIGHT	2268	9399336	Full Trial Period	9397068	84	Trial: 84	9397068	92	ÆÏÌÑ	ÕÁÄÔÍè	²£Á§Öé	j	j
gyp	.	.	.	.	276	282	1	7	141.90	340.30	9	.	.	.	false	false	Message: 46ms	.	.	.	.	.	.	.	.	.	.	.	SYNCTIME	46	141.90	340.30	gyp.edf	RIGHT	2268	9399336	Full Trial Period	9397068	84	Trial: 84	9397068	92	ÆÏÌÑ	ÕÁÄÔÍè	²£Á§Öé	j	j
gyp	.	.	.	.	.	.	.	.	.	.	10	.	.	.	false	false	Message: 477ms	16.91	148.34	114	542	615.60	589.40	2	256.50	429	163.40	354.00	INVISIBLE_BOUNDARY[1]	477	.	.	gyp.edf	RIGHT	2268	9399336	Full Trial Period	9397068	84	Trial: 84	9397068	92	ÆÏÌÑ	ÕÁÄÔÍè	²£Á§Öé	j	j
gyp	.	.	.	.	.	.	.	.	.	.	11	.	.	.	false	false	Message: 488ms	16.91	148.34	114	542	615.60	589.40	2	256.50	429	163.40	354.00	SYNCTIME	488	.	.	gyp.edf	RIGHT	2268	9399336	Full Trial Period	9397068	84	Trial: 84	9397068	92	ÆÏÌÑ	ÕÁÄÔÍè	²£Á§Öé	j	j
gyp	.	.	.	.	.	.	.	.	.	.	12	.	.	.	false	false	Message: 1183ms	13.95	181.11	77	1191	912.00	396.50	6	289.50	1115	501.50	329.40	INVISIBLE_BOUNDARY[2]	1183	.	.	gyp.edf	RIGHT	2268	9399336	Full Trial Period	9397068	84	Trial: 84	9397068	92	ÆÏÌÑ	ÕÁÄÔÍè	²£Á§Öé	j	j
gyp	.	.	.	.	.	.	.	.	.	.	13	.	.	.	false	false	Message: 1187ms	13.95	181.11	77	1191	912.00	396.50	6	289.50	1115	501.50	329.40	SYNCTIME	1187	.	.	gyp.edf	RIGHT	2268	9399336	Full Trial Period	9397068	84	Trial: 84	9397068	92	ÆÏÌÑ	ÕÁÄÔÍè	²£Á§Öé	j	j
gyp	20	2267	1	2248	.	.	.	.	.	.	14	.	.	.	false	false	Message: 2249ms	8.70	88.76	98	2267	863.10	355.20	10	317.40	2170	612.80	421.00	KEYBOARD	2249	.	.	gyp.edf	RIGHT	2268	9399336	Full Trial Period	9397068	84	Trial: 84	9397068	92	ÆÏÌÑ	ÕÁÄÔÍè	²£Á§Öé	j	j
gyp	.	.	.	.	.	.	.	.	.	.	15	.	.	.	false	false	Message: 2390ms	.	.	.	.	.	.	.	.	.	.	.	TRIAL_RESULT 0	2390	.	.	gyp.edf	RIGHT	2268	9399336	Full Trial Period	9397068	84	Trial: 84	9397068	92	ÆÏÌÑ	ÕÁÄÔÍè	²£Á§Öé	j	j
gyp	.	.	.	.	.	.	.	.	.	.	1	.	.	.	false	false	Message: -27ms	.	.	.	.	.	.	.	.	.	.	.	TRIALID 84	-27	.	.	gyp.edf	RIGHT	3818	9406609	Full Trial Period	9402791	85	Trial: 85	9402791	117	Ïã½¶	Êá×Ó	ÏðÆ¤²Á	f	f
gyp	.	.	.	.	.	.	.	.	.	.	2	.	.	.	false	false	Message: -4ms	.	.	.	.	.	.	.	.	.	.	.	RECCFG CR 1000 2 0 R	-4	.	.	gyp.edf	RIGHT	3818	9406609	Full Trial Period	9402791	85	Trial: 85	9402791	117	Ïã½¶	Êá×Ó	ÏðÆ¤²Á	f	f
gyp	.	.	.	.	.	.	.	.	.	.	3	.	.	.	false	false	Message: -4ms	.	.	.	.	.	.	.	.	.	.	.	ELCLCFG TOWER	-4	.	.	gyp.edf	RIGHT	3818	9406609	Full Trial Period	9402791	85	Trial: 85	9402791	117	Ïã½¶	Êá×Ó	ÏðÆ¤²Á	f	f
gyp	.	.	.	.	.	.	.	.	.	.	4	.	.	.	false	false	Message: -4ms	.	.	.	.	.	.	.	.	.	.	.	GAZE_COORDS 0.00 0.00 1023.00 767.00	-4	.	.	gyp.edf	RIGHT	3818	9406609	Full Trial Period	9402791	85	Trial: 85	9402791	117	Ïã½¶	Êá×Ó	ÏðÆ¤²Á	f	f
gyp	.	.	.	.	.	.	.	.	.	.	5	.	.	.	false	false	Message: -4ms	.	.	.	.	.	.	.	.	.	.	.	THRESHOLDS R 101 219	-4	.	.	gyp.edf	RIGHT	3818	9406609	Full Trial Period	9402791	85	Trial: 85	9402791	117	Ïã½¶	Êá×Ó	ÏðÆ¤²Á	f	f
gyp	.	.	.	.	.	.	.	.	.	.	6	.	.	.	false	false	Message: -4ms	.	.	.	.	.	.	.	.	.	.	.	ELCL_PROC CENTROID (3)	-4	.	.	gyp.edf	RIGHT	3818	9406609	Full Trial Period	9402791	85	Trial: 85	9402791	117	Ïã½¶	Êá×Ó	ÏðÆ¤²Á	f	f
gyp	.	.	.	.	.	.	.	.	.	.	7	.	.	.	false	false	Message: -4ms	.	.	.	.	.	.	.	.	.	.	.	ELCL_PCR_PARAM 5 3.0	-4	.	.	gyp.edf	RIGHT	3818	9406609	Full Trial Period	9402791	85	Trial: 85	9402791	117	Ïã½¶	Êá×Ó	ÏðÆ¤²Á	f	f
gyp	.	.	.	.	.	.	.	.	.	.	8	.	.	.	false	false	Message: -3ms	.	.	.	.	.	.	.	.	.	.	.	!MODE RECORD CR 1000 2 0 R	-3	.	.	gyp.edf	RIGHT	3818	9406609	Full Trial Period	9402791	85	Trial: 85	9402791	117	Ïã½¶	Êá×Ó	ÏðÆ¤²Á	f	f
gyp	.	.	.	.	.	.	.	.	.	.	9	.	.	.	false	false	Message: 47ms	.	.	.	.	.	.	.	.	.	.	.	SYNCTIME	47	.	.	gyp.edf	RIGHT	3818	9406609	Full Trial Period	9402791	85	Trial: 85	9402791	117	Ïã½¶	Êá×Ó	ÏðÆ¤²Á	f	f
gyp	.	.	.	.	.	.	.	.	.	.	10	.	.	.	false	false	Message: 1064ms	5.67	28.63	198	1228	539.90	328.60	5	804.80	1031	378.70	298.40	INVISIBLE_BOUNDARY[1]	1064	.	.	gyp.edf	RIGHT	3818	9406609	Full Trial Period	9402791	85	Trial: 85	9402791	117	Ïã½¶	Êá×Ó	ÏðÆ¤²Á	f	f
gyp	.	.	.	.	.	.	.	.	.	.	11	.	.	.	false	false	Message: 1071ms	5.67	28.63	198	1228	539.90	328.60	5	804.80	1031	378.70	298.40	SYNCTIME	1071	.	.	gyp.edf	RIGHT	3818	9406609	Full Trial Period	9402791	85	Trial: 85	9402791	117	Ïã½¶	Êá×Ó	ÏðÆ¤²Á	f	f
gyp	.	.	.	.	.	.	.	.	.	.	12	.	.	.	false	false	Message: 2635ms	12.20	46.05	265	2848	873.90	379.00	13	534.30	2584	519.50	311.10	INVISIBLE_BOUNDARY[2]	2635	.	.	gyp.edf	RIGHT	3818	9406609	Full Trial Period	9402791	85	Trial: 85	9402791	117	Ïã½¶	Êá×Ó	ÏðÆ¤²Á	f	f
gyp	.	.	.	.	.	.	.	.	.	.	13	.	.	.	false	false	Message: 2639ms	12.20	46.05	265	2848	873.90	379.00	13	534.30	2584	519.50	311.10	SYNCTIME	2639	.	.	gyp.edf	RIGHT	3818	9406609	Full Trial Period	9402791	85	Trial: 85	9402791	117	Ïã½¶	Êá×Ó	ÏðÆ¤²Á	f	f
gyp	.	.	.	.	477	3816	15	3340	871.00	334.60	14	.	.	.	false	false	Message: 3799ms	.	.	.	.	.	.	.	.	.	.	.	KEYBOARD	3799	871.00	334.60	gyp.edf	RIGHT	3818	9406609	Full Trial Period	9402791	85	Trial: 85	9402791	117	Ïã½¶	Êá×Ó	ÏðÆ¤²Á	f	f
gyp	.	.	.	.	.	.	.	.	.	.	15	.	.	.	false	false	Message: 3851ms	.	.	.	.	.	.	.	.	.	.	.	TRIAL_RESULT 0	3851	.	.	gyp.edf	RIGHT	3818	9406609	Full Trial Period	9402791	85	Trial: 85	9402791	117	Ïã½¶	Êá×Ó	ÏðÆ¤²Á	f	f
gyp	.	.	.	.	.	.	.	.	.	.	1	.	.	.	false	false	Message: -16ms	.	.	.	.	.	.	.	.	.	.	.	TRIALID 85	-16	.	.	gyp.edf	RIGHT	3213	9411641	Full Trial Period	9408428	86	Trial: 86	9408428	148	Ã¢¹û	ÑÌ»Ò¸×	¿ã×Ó	j	f
gyp	.	.	.	.	.	.	.	.	.	.	2	.	.	.	false	false	Message: -1ms	.	.	.	.	.	.	.	.	.	.	.	RECCFG CR 1000 2 0 R	-1	.	.	gyp.edf	RIGHT	3213	9411641	Full Trial Period	9408428	86	Trial: 86	9408428	148	Ã¢¹û	ÑÌ»Ò¸×	¿ã×Ó	j	f
gyp	.	.	.	.	.	.	.	.	.	.	3	.	.	.	false	false	Message: -1ms	.	.	.	.	.	.	.	.	.	.	.	ELCLCFG TOWER	-1	.	.	gyp.edf	RIGHT	3213	9411641	Full Trial Period	9408428	86	Trial: 86	9408428	148	Ã¢¹û	ÑÌ»Ò¸×	¿ã×Ó	j	f
gyp	.	.	.	.	.	.	.	.	.	.	4	.	.	.	false	false	Message: -1ms	.	.	.	.	.	.	.	.	.	.	.	GAZE_COORDS 0.00 0.00 1023.00 767.00	-1	.	.	gyp.edf	RIGHT	3213	9411641	Full Trial Period	9408428	86	Trial: 86	9408428	148	Ã¢¹û	ÑÌ»Ò¸×	¿ã×Ó	j	f
gyp	.	.	.	.	.	.	.	.	.	.	5	.	.	.	false	false	Message: -1ms	.	.	.	.	.	.	.	.	.	.	.	THRESHOLDS R 101 219	-1	.	.	gyp.edf	RIGHT	3213	9411641	Full Trial Period	9408428	86	Trial: 86	9408428	148	Ã¢¹û	ÑÌ»Ò¸×	¿ã×Ó	j	f
gyp	.	.	.	.	.	.	.	.	.	.	6	.	.	.	false	false	Message: -1ms	.	.	.	.	.	.	.	.	.	.	.	ELCL_PROC CENTROID (3)	-1	.	.	gyp.edf	RIGHT	3213	9411641	Full Trial Period	9408428	86	Trial: 86	9408428	148	Ã¢¹û	ÑÌ»Ò¸×	¿ã×Ó	j	f
gyp	.	.	.	.	.	.	.	.	.	.	7	.	.	.	false	false	Message: -1ms	.	.	.	.	.	.	.	.	.	.	.	ELCL_PCR_PARAM 5 3.0	-1	.	.	gyp.edf	RIGHT	3213	9411641	Full Trial Period	9408428	86	Trial: 86	9408428	148	Ã¢¹û	ÑÌ»Ò¸×	¿ã×Ó	j	f
gyp	.	.	.	.	.	.	.	.	.	.	8	.	.	.	false	true	Message: 0ms	.	.	.	.	.	.	.	.	.	.	.	!MODE RECORD CR 1000 2 0 R	0	.	.	gyp.edf	RIGHT	3213	9411641	Full Trial Period	9408428	86	Trial: 86	9408428	148	Ã¢¹û	ÑÌ»Ò¸×	¿ã×Ó	j	f
gyp	.	.	.	.	.	.	.	.	.	.	9	.	.	.	false	false	Message: 43ms	.	.	.	.	.	.	.	.	.	.	.	SYNCTIME	43	.	.	gyp.edf	RIGHT	3213	9411641	Full Trial Period	9408428	86	Trial: 86	9408428	148	Ã¢¹û	ÑÌ»Ò¸×	¿ã×Ó	j	f
gyp	.	.	.	.	.	.	.	.	.	.	10	.	.	.	false	false	Message: 615ms	11.62	37.38	311	672	506.60	421.30	1	611.20	362	161.50	391.90	INVISIBLE_BOUNDARY[1]	615	.	.	gyp.edf	RIGHT	3213	9411641	Full Trial Period	9408428	86	Trial: 86	9408428	148	Ã¢¹û	ÑÌ»Ò¸×	¿ã×Ó	j	f
gyp	.	.	.	.	.	.	.	.	.	.	11	.	.	.	false	false	Message: 626ms	11.62	37.38	311	672	506.60	421.30	1	611.20	362	161.50	391.90	SYNCTIME	626	.	.	gyp.edf	RIGHT	3213	9411641	Full Trial Period	9408428	86	Trial: 86	9408428	148	Ã¢¹û	ÑÌ»Ò¸×	¿ã×Ó	j	f
gyp	.	.	.	.	.	.	.	.	.	.	12	.	.	.	false	false	Message: 1842ms	0.57	1.90	299	2124	880.70	358.90	4	609.30	1826	864.50	364.70	INVISIBLE_BOUNDARY[2]	1842	.	.	gyp.edf	RIGHT	3213	9411641	Full Trial Period	9408428	86	Trial: 86	9408428	148	Ã¢¹û	ÑÌ»Ò¸×	¿ã×Ó	j	f
gyp	.	.	.	.	.	.	.	.	.	.	13	.	.	.	false	false	Message: 1851ms	0.57	1.90	299	2124	880.70	358.90	4	609.30	1826	864.50	364.70	SYNCTIME	1851	.	.	gyp.edf	RIGHT	3213	9411641	Full Trial Period	9408428	86	Trial: 86	9408428	148	Ã¢¹û	ÑÌ»Ò¸×	¿ã×Ó	j	f
gyp	.	.	.	.	100	3211	10	3112	859.50	323.30	14	.	.	.	false	false	Message: 3194ms	.	.	.	.	.	.	.	.	.	.	.	KEYBOARD	3194	859.50	323.30	gyp.edf	RIGHT	3213	9411641	Full Trial Period	9408428	86	Trial: 86	9408428	148	Ã¢¹û	ÑÌ»Ò¸×	¿ã×Ó	j	f
gyp	.	.	.	.	.	.	.	.	.	.	15	.	.	.	false	false	Message: 3255ms	.	.	.	.	.	.	.	.	.	.	.	TRIAL_RESULT 0	3255	.	.	gyp.edf	RIGHT	3213	9411641	Full Trial Period	9408428	86	Trial: 86	9408428	148	Ã¢¹û	ÑÌ»Ò¸×	¿ã×Ó	j	f
gyp	.	.	.	.	.	.	.	.	.	.	1	.	.	.	false	false	Message: -22ms	.	.	.	.	.	.	.	.	.	.	.	TRIALID 86	-22	.	.	gyp.edf	RIGHT	2463	9417163	Full Trial Period	9414700	87	Trial: 87	9414700	77	µçÊÓ»ú	Ö½Ïä	¹ñ×Ó	f	j
gyp	.	.	.	.	.	.	.	.	.	.	2	.	.	.	false	false	Message: -1ms	.	.	.	.	.	.	.	.	.	.	.	RECCFG CR 1000 2 0 R	-1	.	.	gyp.edf	RIGHT	2463	9417163	Full Trial Period	9414700	87	Trial: 87	9414700	77	µçÊÓ»ú	Ö½Ïä	¹ñ×Ó	f	j
gyp	.	.	.	.	.	.	.	.	.	.	3	.	.	.	false	false	Message: -1ms	.	.	.	.	.	.	.	.	.	.	.	ELCLCFG TOWER	-1	.	.	gyp.edf	RIGHT	2463	9417163	Full Trial Period	9414700	87	Trial: 87	9414700	77	µçÊÓ»ú	Ö½Ïä	¹ñ×Ó	f	j
gyp	.	.	.	.	.	.	.	.	.	.	4	.	.	.	false	false	Message: -1ms	.	.	.	.	.	.	.	.	.	.	.	GAZE_COORDS 0.00 0.00 1023.00 767.00	-1	.	.	gyp.edf	RIGHT	2463	9417163	Full Trial Period	9414700	87	Trial: 87	9414700	77	µçÊÓ»ú	Ö½Ïä	¹ñ×Ó	f	j
gyp	.	.	.	.	.	.	.	.	.	.	5	.	.	.	false	false	Message: -1ms	.	.	.	.	.	.	.	.	.	.	.	THRESHOLDS R 101 219	-1	.	.	gyp.edf	RIGHT	2463	9417163	Full Trial Period	9414700	87	Trial: 87	9414700	77	µçÊÓ»ú	Ö½Ïä	¹ñ×Ó	f	j
gyp	.	.	.	.	.	.	.	.	.	.	6	.	.	.	false	false	Message: -1ms	.	.	.	.	.	.	.	.	.	.	.	ELCL_PROC CENTROID (3)	-1	.	.	gyp.edf	RIGHT	2463	9417163	Full Trial Period	9414700	87	Trial: 87	9414700	77	µçÊÓ»ú	Ö½Ïä	¹ñ×Ó	f	j
gyp	.	.	.	.	.	.	.	.	.	.	7	.	.	.	false	false	Message: -1ms	.	.	.	.	.	.	.	.	.	.	.	ELCL_PCR_PARAM 5 3.0	-1	.	.	gyp.edf	RIGHT	2463	9417163	Full Trial Period	9414700	87	Trial: 87	9414700	77	µçÊÓ»ú	Ö½Ïä	¹ñ×Ó	f	j
gyp	.	.	.	.	.	.	.	.	.	.	8	.	.	.	false	true	Message: 0ms	.	.	.	.	.	.	.	.	.	.	.	!MODE RECORD CR 1000 2 0 R	0	.	.	gyp.edf	RIGHT	2463	9417163	Full Trial Period	9414700	87	Trial: 87	9414700	77	µçÊÓ»ú	Ö½Ïä	¹ñ×Ó	f	j
gyp	148	148	1	1	.	.	.	.	.	.	9	.	.	.	false	false	Message: 45ms	.	.	209	209	127.60	368.10	1	488.60	1	.	.	SYNCTIME	45	.	.	gyp.edf	RIGHT	2463	9417163	Full Trial Period	9414700	87	Trial: 87	9414700	77	µçÊÓ»ú	Ö½Ïä	¹ñ×Ó	f	j
gyp	.	.	.	.	.	.	.	.	.	.	10	.	.	.	false	false	Message: 616ms	15.06	64.08	235	798	582.10	377.40	4	352.40	564	135.90	338.50	INVISIBLE_BOUNDARY[1]	616	.	.	gyp.edf	RIGHT	2463	9417163	Full Trial Period	9414700	87	Trial: 87	9414700	77	µçÊÓ»ú	Ö½Ïä	¹ñ×Ó	f	j
gyp	.	.	.	.	.	.	.	.	.	.	11	.	.	.	false	false	Message: 620ms	15.06	64.08	235	798	582.10	377.40	4	352.40	564	135.90	338.50	SYNCTIME	620	.	.	gyp.edf	RIGHT	2463	9417163	Full Trial Period	9414700	87	Trial: 87	9414700	77	µçÊÓ»ú	Ö½Ïä	¹ñ×Ó	f	j
gyp	.	.	.	.	.	.	.	.	.	.	12	.	.	.	false	false	Message: 1857ms	13.04	43.19	302	2089	853.80	325.50	9	502.90	1788	469.10	332.90	INVISIBLE_BOUNDARY[2]	1857	.	.	gyp.edf	RIGHT	2463	9417163	Full Trial Period	9414700	87	Trial: 87	9414700	77	µçÊÓ»ú	Ö½Ïä	¹ñ×Ó	f	j
gyp	.	.	.	.	.	.	.	.	.	.	13	.	.	.	false	false	Message: 1861ms	13.04	43.19	302	2089	853.80	325.50	9	502.90	1788	469.10	332.90	SYNCTIME	1861	.	.	gyp.edf	RIGHT	2463	9417163	Full Trial Period	9414700	87	Trial: 87	9414700	77	µçÊÓ»ú	Ö½Ïä	¹ñ×Ó	f	j
gyp	.	.	.	.	.	.	.	.	.	.	14	.	.	.	false	false	Message: 2444ms	1.56	41.00	38	2461	827.10	362.50	12	122.30	2424	866.60	337.90	KEYBOARD	2444	.	.	gyp.edf	RIGHT	2463	9417163	Full Trial Period	9414700	87	Trial: 87	9414700	77	µçÊÓ»ú	Ö½Ïä	¹ñ×Ó	f	j
gyp	.	.	.	.	.	.	.	.	.	.	15	.	.	.	false	false	Message: 2508ms	.	.	.	.	.	.	.	.	.	.	.	TRIAL_RESULT 0	2508	.	.	gyp.edf	RIGHT	2463	9417163	Full Trial Period	9414700	87	Trial: 87	9414700	77	µçÊÓ»ú	Ö½Ïä	¹ñ×Ó	f	j
gyp	.	.	.	.	.	.	.	.	.	.	1	.	.	.	false	false	Message: -23ms	.	.	.	.	.	.	.	.	.	.	.	TRIALID 87	-23	.	.	gyp.edf	RIGHT	2385	9421027	Full Trial Period	9418642	88	Trial: 88	9418642	1	µÆÅÝ	ÆøÇò	éÏé­	f	f
gyp	.	.	.	.	.	.	.	.	.	.	2	.	.	.	false	false	Message: -1ms	.	.	.	.	.	.	.	.	.	.	.	RECCFG CR 1000 2 0 R	-1	.	.	gyp.edf	RIGHT	2385	9421027	Full Trial Period	9418642	88	Trial: 88	9418642	1	µÆÅÝ	ÆøÇò	éÏé­	f	f
gyp	.	.	.	.	.	.	.	.	.	.	3	.	.	.	false	false	Message: -1ms	.	.	.	.	.	.	.	.	.	.	.	ELCLCFG TOWER	-1	.	.	gyp.edf	RIGHT	2385	9421027	Full Trial Period	9418642	88	Trial: 88	9418642	1	µÆÅÝ	ÆøÇò	éÏé­	f	f
gyp	.	.	.	.	.	.	.	.	.	.	4	.	.	.	false	false	Message: -1ms	.	.	.	.	.	.	.	.	.	.	.	GAZE_COORDS 0.00 0.00 1023.00 767.00	-1	.	.	gyp.edf	RIGHT	2385	9421027	Full Trial Period	9418642	88	Trial: 88	9418642	1	µÆÅÝ	ÆøÇò	éÏé­	f	f
gyp	.	.	.	.	.	.	.	.	.	.	5	.	.	.	false	false	Message: -1ms	.	.	.	.	.	.	.	.	.	.	.	THRESHOLDS R 101 219	-1	.	.	gyp.edf	RIGHT	2385	9421027	Full Trial Period	9418642	88	Trial: 88	9418642	1	µÆÅÝ	ÆøÇò	éÏé­	f	f
gyp	.	.	.	.	.	.	.	.	.	.	6	.	.	.	false	false	Message: -1ms	.	.	.	.	.	.	.	.	.	.	.	ELCL_PROC CENTROID (3)	-1	.	.	gyp.edf	RIGHT	2385	9421027	Full Trial Period	9418642	88	Trial: 88	9418642	1	µÆÅÝ	ÆøÇò	éÏé­	f	f
gyp	.	.	.	.	.	.	.	.	.	.	7	.	.	.	false	false	Message: -1ms	.	.	.	.	.	.	.	.	.	.	.	ELCL_PCR_PARAM 5 3.0	-1	.	.	gyp.edf	RIGHT	2385	9421027	Full Trial Period	9418642	88	Trial: 88	9418642	1	µÆÅÝ	ÆøÇò	éÏé­	f	f
gyp	.	.	.	.	.	.	.	.	.	.	8	.	.	.	false	true	Message: 0ms	.	.	.	.	.	.	.	.	.	.	.	!MODE RECORD CR 1000 2 0 R	0	.	.	gyp.edf	RIGHT	2385	9421027	Full Trial Period	9418642	88	Trial: 88	9418642	1	µÆÅÝ	ÆøÇò	éÏé­	f	f
gyp	.	.	.	.	78	86	1	9	168.70	331.50	9	.	.	.	false	false	Message: 44ms	.	.	.	.	.	.	.	.	.	.	.	SYNCTIME	44	168.70	331.50	gyp.edf	RIGHT	2385	9421027	Full Trial Period	9418642	88	Trial: 88	9418642	1	µÆÅÝ	ÆøÇò	éÏé­	f	f
gyp	.	.	.	.	.	.	.	.	.	.	10	.	.	.	false	false	Message: 571ms	12.64	38.90	325	610	523.10	455.50	2	663.60	286	145.40	421.20	INVISIBLE_BOUNDARY[1]	571	.	.	gyp.edf	RIGHT	2385	9421027	Full Trial Period	9418642	88	Trial: 88	9418642	1	µÆÅÝ	ÆøÇò	éÏé­	f	f
gyp	.	.	.	.	.	.	.	.	.	.	11	.	.	.	false	false	Message: 576ms	12.64	38.90	325	610	523.10	455.50	2	663.60	286	145.40	421.20	SYNCTIME	576	.	.	gyp.edf	RIGHT	2385	9421027	Full Trial Period	9418642	88	Trial: 88	9418642	1	µÆÅÝ	ÆøÇò	éÏé­	f	f
gyp	.	.	.	.	.	.	.	.	.	.	12	.	.	.	false	false	Message: 1674ms	12.68	16.77	756	2384	857.00	473.80	4	324.50	1629	508.10	331.30	INVISIBLE_BOUNDARY[2]	1674	.	.	gyp.edf	RIGHT	2385	9421027	Full Trial Period	9418642	88	Trial: 88	9418642	1	µÆÅÝ	ÆøÇò	éÏé­	f	f
gyp	.	.	.	.	.	.	.	.	.	.	13	.	.	.	false	false	Message: 1685ms	12.68	16.77	756	2384	857.00	473.80	4	324.50	1629	508.10	331.30	SYNCTIME	1685	.	.	gyp.edf	RIGHT	2385	9421027	Full Trial Period	9418642	88	Trial: 88	9418642	1	µÆÅÝ	ÆøÇò	éÏé­	f	f
gyp	684	2384	2	1701	.	.	.	.	.	.	14	.	.	.	false	false	Message: 2366ms	12.68	16.77	756	2384	857.00	473.80	4	324.50	1629	508.10	331.30	KEYBOARD	2366	.	.	gyp.edf	RIGHT	2385	9421027	Full Trial Period	9418642	88	Trial: 88	9418642	1	µÆÅÝ	ÆøÇò	éÏé­	f	f
gyp	.	.	.	.	.	.	.	.	.	.	15	.	.	.	false	false	Message: 2430ms	.	.	.	.	.	.	.	.	.	.	.	TRIAL_RESULT 0	2430	.	.	gyp.edf	RIGHT	2385	9421027	Full Trial Period	9418642	88	Trial: 88	9418642	1	µÆÅÝ	ÆøÇò	éÏé­	f	f
gyp	.	.	.	.	.	.	.	.	.	.	1	.	.	.	false	false	Message: -26ms	.	.	.	.	.	.	.	.	.	.	.	TRIALID 88	-26	.	.	gyp.edf	RIGHT	2204	9424490	Full Trial Period	9422286	89	Trial: 89	9422286	4	Ì«Ñô	²ÍÅÌ	ÐÉÐÉ	f	f
gyp	.	.	.	.	.	.	.	.	.	.	2	.	.	.	false	false	Message: -1ms	.	.	.	.	.	.	.	.	.	.	.	RECCFG CR 1000 2 0 R	-1	.	.	gyp.edf	RIGHT	2204	9424490	Full Trial Period	9422286	89	Trial: 89	9422286	4	Ì«Ñô	²ÍÅÌ	ÐÉÐÉ	f	f
gyp	.	.	.	.	.	.	.	.	.	.	3	.	.	.	false	false	Message: -1ms	.	.	.	.	.	.	.	.	.	.	.	ELCLCFG TOWER	-1	.	.	gyp.edf	RIGHT	2204	9424490	Full Trial Period	9422286	89	Trial: 89	9422286	4	Ì«Ñô	²ÍÅÌ	ÐÉÐÉ	f	f
gyp	.	.	.	.	.	.	.	.	.	.	4	.	.	.	false	false	Message: -1ms	.	.	.	.	.	.	.	.	.	.	.	GAZE_COORDS 0.00 0.00 1023.00 767.00	-1	.	.	gyp.edf	RIGHT	2204	9424490	Full Trial Period	9422286	89	Trial: 89	9422286	4	Ì«Ñô	²ÍÅÌ	ÐÉÐÉ	f	f
gyp	.	.	.	.	.	.	.	.	.	.	5	.	.	.	false	false	Message: -1ms	.	.	.	.	.	.	.	.	.	.	.	THRESHOLDS R 101 219	-1	.	.	gyp.edf	RIGHT	2204	9424490	Full Trial Period	9422286	89	Trial: 89	9422286	4	Ì«Ñô	²ÍÅÌ	ÐÉÐÉ	f	f
gyp	.	.	.	.	.	.	.	.	.	.	6	.	.	.	false	false	Message: -1ms	.	.	.	.	.	.	.	.	.	.	.	ELCL_PROC CENTROID (3)	-1	.	.	gyp.edf	RIGHT	2204	9424490	Full Trial Period	9422286	89	Trial: 89	9422286	4	Ì«Ñô	²ÍÅÌ	ÐÉÐÉ	f	f
gyp	.	.	.	.	.	.	.	.	.	.	7	.	.	.	false	false	Message: -1ms	.	.	.	.	.	.	.	.	.	.	.	ELCL_PCR_PARAM 5 3.0	-1	.	.	gyp.edf	RIGHT	2204	9424490	Full Trial Period	9422286	89	Trial: 89	9422286	4	Ì«Ñô	²ÍÅÌ	ÐÉÐÉ	f	f
gyp	.	.	.	.	.	.	.	.	.	.	8	.	.	.	false	true	Message: 0ms	.	.	.	.	.	.	.	.	.	.	.	!MODE RECORD CR 1000 2 0 R	0	.	.	gyp.edf	RIGHT	2204	9424490	Full Trial Period	9422286	89	Trial: 89	9422286	4	Ì«Ñô	²ÍÅÌ	ÐÉÐÉ	f	f
gyp	.	.	.	.	40	46	1	7	156.40	350.40	9	.	.	.	false	false	Message: 40ms	.	.	.	.	.	.	.	.	.	.	.	SYNCTIME	40	156.40	350.40	gyp.edf	RIGHT	2204	9424490	Full Trial Period	9422286	89	Trial: 89	9422286	4	Ì«Ñô	²ÍÅÌ	ÐÉÐÉ	f	f
gyp	.	.	.	.	.	.	.	.	.	.	10	.	.	.	false	false	Message: 458ms	11.22	147.65	76	487	498.60	574.30	2	288.40	412	182.70	450.30	INVISIBLE_BOUNDARY[1]	458	.	.	gyp.edf	RIGHT	2204	9424490	Full Trial Period	9422286	89	Trial: 89	9422286	4	Ì«Ñô	²ÍÅÌ	ÐÉÐÉ	f	f
gyp	.	.	.	.	.	.	.	.	.	.	11	.	.	.	false	false	Message: 465ms	11.22	147.65	76	487	498.60	574.30	2	288.40	412	182.70	450.30	SYNCTIME	465	.	.	gyp.edf	RIGHT	2204	9424490	Full Trial Period	9422286	89	Trial: 89	9422286	4	Ì«Ñô	²ÍÅÌ	ÐÉÐÉ	f	f
gyp	.	.	.	.	.	.	.	.	.	.	12	.	.	.	false	false	Message: 1179ms	12.17	70.73	172	1306	900.20	391.60	5	357.50	1135	540.30	344.50	INVISIBLE_BOUNDARY[2]	1179	.	.	gyp.edf	RIGHT	2204	9424490	Full Trial Period	9422286	89	Trial: 89	9422286	4	Ì«Ñô	²ÍÅÌ	ÐÉÐÉ	f	f
gyp	.	.	.	.	.	.	.	.	.	.	13	.	.	.	false	false	Message: 1182ms	12.17	70.73	172	1306	900.20	391.60	5	357.50	1135	540.30	344.50	SYNCTIME	1182	.	.	gyp.edf	RIGHT	2204	9424490	Full Trial Period	9422286	89	Trial: 89	9422286	4	Ì«Ñô	²ÍÅÌ	ÐÉÐÉ	f	f
gyp	.	.	.	.	232	2202	10	1971	756.70	380.00	14	.	.	.	false	false	Message: 2186ms	.	.	.	.	.	.	.	.	.	.	.	KEYBOARD	2186	756.70	380.00	gyp.edf	RIGHT	2204	9424490	Full Trial Period	9422286	89	Trial: 89	9422286	4	Ì«Ñô	²ÍÅÌ	ÐÉÐÉ	f	f
gyp	.	.	.	.	.	.	.	.	.	.	15	.	.	.	false	false	Message: 2248ms	.	.	.	.	.	.	.	.	.	.	.	TRIAL_RESULT 0	2248	.	.	gyp.edf	RIGHT	2204	9424490	Full Trial Period	9422286	89	Trial: 89	9422286	4	Ì«Ñô	²ÍÅÌ	ÐÉÐÉ	f	f
gyp	.	.	.	.	.	.	.	.	.	.	1	.	.	.	false	false	Message: -27ms	.	.	.	.	.	.	.	.	.	.	.	TRIALID 89	-27	.	.	gyp.edf	RIGHT	2197	9427850	Full Trial Period	9425653	90	Trial: 90	9425653	14	¸Ö±Ê	¼å±ý	Ì«Ñô	f	j
gyp	.	.	.	.	.	.	.	.	.	.	2	.	.	.	false	false	Message: -1ms	.	.	.	.	.	.	.	.	.	.	.	RECCFG CR 1000 2 0 R	-1	.	.	gyp.edf	RIGHT	2197	9427850	Full Trial Period	9425653	90	Trial: 90	9425653	14	¸Ö±Ê	¼å±ý	Ì«Ñô	f	j
gyp	.	.	.	.	.	.	.	.	.	.	3	.	.	.	false	false	Message: -1ms	.	.	.	.	.	.	.	.	.	.	.	ELCLCFG TOWER	-1	.	.	gyp.edf	RIGHT	2197	9427850	Full Trial Period	9425653	90	Trial: 90	9425653	14	¸Ö±Ê	¼å±ý	Ì«Ñô	f	j
gyp	.	.	.	.	.	.	.	.	.	.	4	.	.	.	false	false	Message: -1ms	.	.	.	.	.	.	.	.	.	.	.	GAZE_COORDS 0.00 0.00 1023.00 767.00	-1	.	.	gyp.edf	RIGHT	2197	9427850	Full Trial Period	9425653	90	Trial: 90	9425653	14	¸Ö±Ê	¼å±ý	Ì«Ñô	f	j
gyp	.	.	.	.	.	.	.	.	.	.	5	.	.	.	false	false	Message: -1ms	.	.	.	.	.	.	.	.	.	.	.	THRESHOLDS R 101 219	-1	.	.	gyp.edf	RIGHT	2197	9427850	Full Trial Period	9425653	90	Trial: 90	9425653	14	¸Ö±Ê	¼å±ý	Ì«Ñô	f	j
gyp	.	.	.	.	.	.	.	.	.	.	6	.	.	.	false	false	Message: -1ms	.	.	.	.	.	.	.	.	.	.	.	ELCL_PROC CENTROID (3)	-1	.	.	gyp.edf	RIGHT	2197	9427850	Full Trial Period	9425653	90	Trial: 90	9425653	14	¸Ö±Ê	¼å±ý	Ì«Ñô	f	j
gyp	.	.	.	.	.	.	.	.	.	.	7	.	.	.	false	false	Message: -1ms	.	.	.	.	.	.	.	.	.	.	.	ELCL_PCR_PARAM 5 3.0	-1	.	.	gyp.edf	RIGHT	2197	9427850	Full Trial Period	9425653	90	Trial: 90	9425653	14	¸Ö±Ê	¼å±ý	Ì«Ñô	f	j
gyp	.	.	.	.	.	.	.	.	.	.	8	.	.	.	false	true	Message: 0ms	.	.	.	.	.	.	.	.	.	.	.	!MODE RECORD CR 1000 2 0 R	0	.	.	gyp.edf	RIGHT	2197	9427850	Full Trial Period	9425653	90	Trial: 90	9425653	14	¸Ö±Ê	¼å±ý	Ì«Ñô	f	j
gyp	.	.	.	.	391	397	1	7	148.00	344.50	9	.	.	.	false	false	Message: 39ms	.	.	.	.	.	.	.	.	.	.	.	SYNCTIME	39	148.00	344.50	gyp.edf	RIGHT	2197	9427850	Full Trial Period	9425653	90	Trial: 90	9425653	14	¸Ö±Ê	¼å±ý	Ì«Ñô	f	j
gyp	.	.	.	.	.	.	.	.	.	.	10	.	.	.	false	false	Message: 593ms	13.37	169.30	79	630	540.90	515.70	3	266.50	552	189.00	330.00	INVISIBLE_BOUNDARY[1]	593	.	.	gyp.edf	RIGHT	2197	9427850	Full Trial Period	9425653	90	Trial: 90	9425653	14	¸Ö±Ê	¼å±ý	Ì«Ñô	f	j
gyp	.	.	.	.	.	.	.	.	.	.	11	.	.	.	false	false	Message: 597ms	13.37	169.30	79	630	540.90	515.70	3	266.50	552	189.00	330.00	SYNCTIME	597	.	.	gyp.edf	RIGHT	2197	9427850	Full Trial Period	9425653	90	Trial: 90	9425653	14	¸Ö±Ê	¼å±ý	Ì«Ñô	f	j
gyp	.	.	.	.	204	1545	5	1342	792.90	377.10	12	.	.	.	false	false	Message: 1370ms	.	.	.	.	.	.	.	.	.	.	.	INVISIBLE_BOUNDARY[2]	1370	792.90	377.10	gyp.edf	RIGHT	2197	9427850	Full Trial Period	9425653	90	Trial: 90	9425653	14	¸Ö±Ê	¼å±ý	Ì«Ñô	f	j
gyp	.	.	.	.	204	1545	5	1342	792.90	377.10	13	.	.	.	false	false	Message: 1381ms	.	.	.	.	.	.	.	.	.	.	.	SYNCTIME	1381	792.90	377.10	gyp.edf	RIGHT	2197	9427850	Full Trial Period	9425653	90	Trial: 90	9425653	14	¸Ö±Ê	¼å±ý	Ì«Ñô	f	j
gyp	.	.	.	.	83	2195	8	2113	704.40	360.00	14	.	.	.	false	false	Message: 2179ms	.	.	.	.	.	.	.	.	.	.	.	KEYBOARD	2179	704.40	360.00	gyp.edf	RIGHT	2197	9427850	Full Trial Period	9425653	90	Trial: 90	9425653	14	¸Ö±Ê	¼å±ý	Ì«Ñô	f	j
gyp	.	.	.	.	.	.	.	.	.	.	15	.	.	.	false	false	Message: 2241ms	.	.	.	.	.	.	.	.	.	.	.	TRIAL_RESULT 0	2241	.	.	gyp.edf	RIGHT	2197	9427850	Full Trial Period	9425653	90	Trial: 90	9425653	14	¸Ö±Ê	¼å±ý	Ì«Ñô	f	j
gyp	.	.	.	.	.	.	.	.	.	.	1	.	.	.	false	false	Message: -16ms	.	.	.	.	.	.	.	.	.	.	.	TRIALID 90	-16	.	.	gyp.edf	RIGHT	1903	9431794	Full Trial Period	9429891	91	Trial: 91	9429891	12	ÑÌ»Ò¸×	Æ¤´ø	öÏÓãË¿	j	j
gyp	.	.	.	.	.	.	.	.	.	.	2	.	.	.	false	false	Message: -1ms	.	.	.	.	.	.	.	.	.	.	.	RECCFG CR 1000 2 0 R	-1	.	.	gyp.edf	RIGHT	1903	9431794	Full Trial Period	9429891	91	Trial: 91	9429891	12	ÑÌ»Ò¸×	Æ¤´ø	öÏÓãË¿	j	j
gyp	.	.	.	.	.	.	.	.	.	.	3	.	.	.	false	false	Message: -1ms	.	.	.	.	.	.	.	.	.	.	.	ELCLCFG TOWER	-1	.	.	gyp.edf	RIGHT	1903	9431794	Full Trial Period	9429891	91	Trial: 91	9429891	12	ÑÌ»Ò¸×	Æ¤´ø	öÏÓãË¿	j	j
gyp	.	.	.	.	.	.	.	.	.	.	4	.	.	.	false	false	Message: -1ms	.	.	.	.	.	.	.	.	.	.	.	GAZE_COORDS 0.00 0.00 1023.00 767.00	-1	.	.	gyp.edf	RIGHT	1903	9431794	Full Trial Period	9429891	91	Trial: 91	9429891	12	ÑÌ»Ò¸×	Æ¤´ø	öÏÓãË¿	j	j
gyp	.	.	.	.	.	.	.	.	.	.	5	.	.	.	false	false	Message: -1ms	.	.	.	.	.	.	.	.	.	.	.	THRESHOLDS R 101 219	-1	.	.	gyp.edf	RIGHT	1903	9431794	Full Trial Period	9429891	91	Trial: 91	9429891	12	ÑÌ»Ò¸×	Æ¤´ø	öÏÓãË¿	j	j
gyp	.	.	.	.	.	.	.	.	.	.	6	.	.	.	false	false	Message: -1ms	.	.	.	.	.	.	.	.	.	.	.	ELCL_PROC CENTROID (3)	-1	.	.	gyp.edf	RIGHT	1903	9431794	Full Trial Period	9429891	91	Trial: 91	9429891	12	ÑÌ»Ò¸×	Æ¤´ø	öÏÓãË¿	j	j
gyp	.	.	.	.	.	.	.	.	.	.	7	.	.	.	false	false	Message: -1ms	.	.	.	.	.	.	.	.	.	.	.	ELCL_PCR_PARAM 5 3.0	-1	.	.	gyp.edf	RIGHT	1903	9431794	Full Trial Period	9429891	91	Trial: 91	9429891	12	ÑÌ»Ò¸×	Æ¤´ø	öÏÓãË¿	j	j
gyp	.	.	.	.	.	.	.	.	.	.	8	.	.	.	false	true	Message: 0ms	.	.	.	.	.	.	.	.	.	.	.	!MODE RECORD CR 1000 2 0 R	0	.	.	gyp.edf	RIGHT	1903	9431794	Full Trial Period	9429891	91	Trial: 91	9429891	12	ÑÌ»Ò¸×	Æ¤´ø	öÏÓãË¿	j	j
gyp	.	.	.	.	408	414	1	7	156.30	359.70	9	.	.	.	false	false	Message: 51ms	.	.	.	.	.	.	.	.	.	.	.	SYNCTIME	51	156.30	359.70	gyp.edf	RIGHT	1903	9431794	Full Trial Period	9429891	91	Trial: 91	9429891	12	ÑÌ»Ò¸×	Æ¤´ø	öÏÓãË¿	j	j
gyp	.	.	.	.	.	.	.	.	.	.	10	.	.	.	false	false	Message: 460ms	12.61	206.64	61	475	511.00	482.50	1	354.80	415	142.00	398.40	INVISIBLE_BOUNDARY[1]	460	.	.	gyp.edf	RIGHT	1903	9431794	Full Trial Period	9429891	91	Trial: 91	9429891	12	ÑÌ»Ò¸×	Æ¤´ø	öÏÓãË¿	j	j
gyp	.	.	.	.	.	.	.	.	.	.	11	.	.	.	false	false	Message: 468ms	12.61	206.64	61	475	511.00	482.50	1	354.80	415	142.00	398.40	SYNCTIME	468	.	.	gyp.edf	RIGHT	1903	9431794	Full Trial Period	9429891	91	Trial: 91	9429891	12	ÑÌ»Ò¸×	Æ¤´ø	öÏÓãË¿	j	j
gyp	284	1411	1	1128	.	.	.	.	.	.	12	.	.	.	false	false	Message: 1401ms	10.12	27.13	373	1420	466.30	688.10	5	490.60	1048	517.10	384.80	INVISIBLE_BOUNDARY[2]	1401	.	.	gyp.edf	RIGHT	1903	9431794	Full Trial Period	9429891	91	Trial: 91	9429891	12	ÑÌ»Ò¸×	Æ¤´ø	öÏÓãË¿	j	j
gyp	284	1411	1	1128	.	.	.	.	.	.	13	.	.	.	false	false	Message: 1409ms	10.12	27.13	373	1420	466.30	688.10	5	490.60	1048	517.10	384.80	SYNCTIME	1409	.	.	gyp.edf	RIGHT	1903	9431794	Full Trial Period	9429891	91	Trial: 91	9429891	12	ÑÌ»Ò¸×	Æ¤´ø	öÏÓãË¿	j	j
gyp	.	.	.	.	64	1901	8	1838	873.10	331.20	14	.	.	.	false	false	Message: 1884ms	.	.	.	.	.	.	.	.	.	.	.	KEYBOARD	1884	873.10	331.20	gyp.edf	RIGHT	1903	9431794	Full Trial Period	9429891	91	Trial: 91	9429891	12	ÑÌ»Ò¸×	Æ¤´ø	öÏÓãË¿	j	j
gyp	.	.	.	.	.	.	.	.	.	.	15	.	.	.	false	false	Message: 1945ms	.	.	.	.	.	.	.	.	.	.	.	TRIAL_RESULT 0	1945	.	.	gyp.edf	RIGHT	1903	9431794	Full Trial Period	9429891	91	Trial: 91	9429891	12	ÑÌ»Ò¸×	Æ¤´ø	öÏÓãË¿	j	j
gyp	.	.	.	.	.	.	.	.	.	.	1	.	.	.	false	false	Message: -16ms	.	.	.	.	.	.	.	.	.	.	.	TRIALID 91	-16	.	.	gyp.edf	RIGHT	3331	9436139	Full Trial Period	9432808	92	Trial: 92	9432808	101	¼üÅÌ	ºÚ°å	ÓÍ»­	f	j
gyp	.	.	.	.	.	.	.	.	.	.	2	.	.	.	false	false	Message: -1ms	.	.	.	.	.	.	.	.	.	.	.	RECCFG CR 1000 2 0 R	-1	.	.	gyp.edf	RIGHT	3331	9436139	Full Trial Period	9432808	92	Trial: 92	9432808	101	¼üÅÌ	ºÚ°å	ÓÍ»­	f	j
gyp	.	.	.	.	.	.	.	.	.	.	3	.	.	.	false	false	Message: -1ms	.	.	.	.	.	.	.	.	.	.	.	ELCLCFG TOWER	-1	.	.	gyp.edf	RIGHT	3331	9436139	Full Trial Period	9432808	92	Trial: 92	9432808	101	¼üÅÌ	ºÚ°å	ÓÍ»­	f	j
gyp	.	.	.	.	.	.	.	.	.	.	4	.	.	.	false	false	Message: -1ms	.	.	.	.	.	.	.	.	.	.	.	GAZE_COORDS 0.00 0.00 1023.00 767.00	-1	.	.	gyp.edf	RIGHT	3331	9436139	Full Trial Period	9432808	92	Trial: 92	9432808	101	¼üÅÌ	ºÚ°å	ÓÍ»­	f	j
gyp	.	.	.	.	.	.	.	.	.	.	5	.	.	.	false	false	Message: -1ms	.	.	.	.	.	.	.	.	.	.	.	THRESHOLDS R 101 219	-1	.	.	gyp.edf	RIGHT	3331	9436139	Full Trial Period	9432808	92	Trial: 92	9432808	101	¼üÅÌ	ºÚ°å	ÓÍ»­	f	j
gyp	.	.	.	.	.	.	.	.	.	.	6	.	.	.	false	false	Message: -1ms	.	.	.	.	.	.	.	.	.	.	.	ELCL_PROC CENTROID (3)	-1	.	.	gyp.edf	RIGHT	3331	9436139	Full Trial Period	9432808	92	Trial: 92	9432808	101	¼üÅÌ	ºÚ°å	ÓÍ»­	f	j
gyp	.	.	.	.	.	.	.	.	.	.	7	.	.	.	false	false	Message: -1ms	.	.	.	.	.	.	.	.	.	.	.	ELCL_PCR_PARAM 5 3.0	-1	.	.	gyp.edf	RIGHT	3331	9436139	Full Trial Period	9432808	92	Trial: 92	9432808	101	¼üÅÌ	ºÚ°å	ÓÍ»­	f	j
gyp	.	.	.	.	.	.	.	.	.	.	8	.	.	.	false	true	Message: 0ms	.	.	.	.	.	.	.	.	.	.	.	!MODE RECORD CR 1000 2 0 R	0	.	.	gyp.edf	RIGHT	3331	9436139	Full Trial Period	9432808	92	Trial: 92	9432808	101	¼üÅÌ	ºÚ°å	ÓÍ»­	f	j
gyp	.	.	.	.	287	293	1	7	159.40	346.40	9	.	.	.	false	false	Message: 42ms	.	.	.	.	.	.	.	.	.	.	.	SYNCTIME	42	159.40	346.40	gyp.edf	RIGHT	3331	9436139	Full Trial Period	9432808	92	Trial: 92	9432808	101	¼üÅÌ	ºÚ°å	ÓÍ»­	f	j
gyp	.	.	.	.	.	.	.	.	.	.	10	.	.	.	false	false	Message: 439ms	12.11	56.58	214	507	505.80	388.30	1	637.80	294	145.00	390.60	INVISIBLE_BOUNDARY[1]	439	.	.	gyp.edf	RIGHT	3331	9436139	Full Trial Period	9432808	92	Trial: 92	9432808	101	¼üÅÌ	ºÚ°å	ÓÍ»­	f	j
gyp	.	.	.	.	.	.	.	.	.	.	11	.	.	.	false	false	Message: 450ms	12.11	56.58	214	507	505.80	388.30	1	637.80	294	145.00	390.60	SYNCTIME	450	.	.	gyp.edf	RIGHT	3331	9436139	Full Trial Period	9432808	92	Trial: 92	9432808	101	¼üÅÌ	ºÚ°å	ÓÍ»­	f	j
gyp	.	.	.	.	.	.	.	.	.	.	12	.	.	.	false	false	Message: 2193ms	2.11	5.96	354	2525	936.90	318.60	6	900.00	2172	913.90	376.50	INVISIBLE_BOUNDARY[2]	2193	.	.	gyp.edf	RIGHT	3331	9436139	Full Trial Period	9432808	92	Trial: 92	9432808	101	¼üÅÌ	ºÚ°å	ÓÍ»­	f	j
gyp	.	.	.	.	.	.	.	.	.	.	13	.	.	.	false	false	Message: 2200ms	2.11	5.96	354	2525	936.90	318.60	6	900.00	2172	913.90	376.50	SYNCTIME	2200	.	.	gyp.edf	RIGHT	3331	9436139	Full Trial Period	9432808	92	Trial: 92	9432808	101	¼üÅÌ	ºÚ°å	ÓÍ»­	f	j
gyp	.	.	.	.	192	3329	11	3138	768.40	321.40	14	.	.	.	false	false	Message: 3312ms	.	.	.	.	.	.	.	.	.	.	.	KEYBOARD	3312	768.40	321.40	gyp.edf	RIGHT	3331	9436139	Full Trial Period	9432808	92	Trial: 92	9432808	101	¼üÅÌ	ºÚ°å	ÓÍ»­	f	j
gyp	.	.	.	.	.	.	.	.	.	.	15	.	.	.	false	false	Message: 3378ms	.	.	.	.	.	.	.	.	.	.	.	TRIAL_RESULT 0	3378	.	.	gyp.edf	RIGHT	3331	9436139	Full Trial Period	9432808	92	Trial: 92	9432808	101	¼üÅÌ	ºÚ°å	ÓÍ»­	f	j
gyp	.	.	.	.	.	.	.	.	.	.	1	.	.	.	false	false	Message: -15ms	.	.	.	.	.	.	.	.	.	.	.	TRIALID 92	-15	.	.	gyp.edf	RIGHT	1855	9439203	Full Trial Period	9437348	93	Trial: 93	9437348	139	èÖ×Ó	Ë®±­	Ð¡Ïª	j	f
gyp	.	.	.	.	.	.	.	.	.	.	2	.	.	.	false	false	Message: -1ms	.	.	.	.	.	.	.	.	.	.	.	RECCFG CR 1000 2 0 R	-1	.	.	gyp.edf	RIGHT	1855	9439203	Full Trial Period	9437348	93	Trial: 93	9437348	139	èÖ×Ó	Ë®±­	Ð¡Ïª	j	f
gyp	.	.	.	.	.	.	.	.	.	.	3	.	.	.	false	false	Message: -1ms	.	.	.	.	.	.	.	.	.	.	.	ELCLCFG TOWER	-1	.	.	gyp.edf	RIGHT	1855	9439203	Full Trial Period	9437348	93	Trial: 93	9437348	139	èÖ×Ó	Ë®±­	Ð¡Ïª	j	f
gyp	.	.	.	.	.	.	.	.	.	.	4	.	.	.	false	false	Message: -1ms	.	.	.	.	.	.	.	.	.	.	.	GAZE_COORDS 0.00 0.00 1023.00 767.00	-1	.	.	gyp.edf	RIGHT	1855	9439203	Full Trial Period	9437348	93	Trial: 93	9437348	139	èÖ×Ó	Ë®±­	Ð¡Ïª	j	f
gyp	.	.	.	.	.	.	.	.	.	.	5	.	.	.	false	false	Message: -1ms	.	.	.	.	.	.	.	.	.	.	.	THRESHOLDS R 101 219	-1	.	.	gyp.edf	RIGHT	1855	9439203	Full Trial Period	9437348	93	Trial: 93	9437348	139	èÖ×Ó	Ë®±­	Ð¡Ïª	j	f
gyp	.	.	.	.	.	.	.	.	.	.	6	.	.	.	false	false	Message: -1ms	.	.	.	.	.	.	.	.	.	.	.	ELCL_PROC CENTROID (3)	-1	.	.	gyp.edf	RIGHT	1855	9439203	Full Trial Period	9437348	93	Trial: 93	9437348	139	èÖ×Ó	Ë®±­	Ð¡Ïª	j	f
gyp	.	.	.	.	.	.	.	.	.	.	7	.	.	.	false	false	Message: -1ms	.	.	.	.	.	.	.	.	.	.	.	ELCL_PCR_PARAM 5 3.0	-1	.	.	gyp.edf	RIGHT	1855	9439203	Full Trial Period	9437348	93	Trial: 93	9437348	139	èÖ×Ó	Ë®±­	Ð¡Ïª	j	f
gyp	.	.	.	.	.	.	.	.	.	.	8	.	.	.	false	true	Message: 0ms	.	.	.	.	.	.	.	.	.	.	.	!MODE RECORD CR 1000 2 0 R	0	.	.	gyp.edf	RIGHT	1855	9439203	Full Trial Period	9437348	93	Trial: 93	9437348	139	èÖ×Ó	Ë®±­	Ð¡Ïª	j	f
gyp	.	.	.	.	253	259	1	7	145.10	348.70	9	.	.	.	false	false	Message: 42ms	.	.	.	.	.	.	.	.	.	.	.	SYNCTIME	42	145.10	348.70	gyp.edf	RIGHT	1855	9439203	Full Trial Period	9437348	93	Trial: 93	9437348	139	èÖ×Ó	Ë®±­	Ð¡Ïª	j	f
gyp	.	.	.	.	.	.	.	.	.	.	10	.	.	.	false	false	Message: 658ms	16.07	171.01	94	710	629.00	450.60	2	384.90	617	147.20	416.60	INVISIBLE_BOUNDARY[1]	658	.	.	gyp.edf	RIGHT	1855	9439203	Full Trial Period	9437348	93	Trial: 93	9437348	139	èÖ×Ó	Ë®±­	Ð¡Ïª	j	f
gyp	.	.	.	.	.	.	.	.	.	.	11	.	.	.	false	false	Message: 667ms	16.07	171.01	94	710	629.00	450.60	2	384.90	617	147.20	416.60	SYNCTIME	667	.	.	gyp.edf	RIGHT	1855	9439203	Full Trial Period	9437348	93	Trial: 93	9437348	139	èÖ×Ó	Ë®±­	Ð¡Ïª	j	f
gyp	.	.	.	.	.	.	.	.	.	.	12	.	.	.	false	false	Message: 1285ms	14.78	80.76	183	1429	938.60	493.00	4	402.10	1247	525.20	330.60	INVISIBLE_BOUNDARY[2]	1285	.	.	gyp.edf	RIGHT	1855	9439203	Full Trial Period	9437348	93	Trial: 93	9437348	139	èÖ×Ó	Ë®±­	Ð¡Ïª	j	f
gyp	.	.	.	.	.	.	.	.	.	.	13	.	.	.	false	false	Message: 1292ms	14.78	80.76	183	1429	938.60	493.00	4	402.10	1247	525.20	330.60	SYNCTIME	1292	.	.	gyp.edf	RIGHT	1855	9439203	Full Trial Period	9437348	93	Trial: 93	9437348	139	èÖ×Ó	Ë®±­	Ð¡Ïª	j	f
gyp	.	.	.	.	66	1853	6	1788	876.50	327.40	14	.	.	.	false	false	Message: 1837ms	.	.	.	.	.	.	.	.	.	.	.	KEYBOARD	1837	876.50	327.40	gyp.edf	RIGHT	1855	9439203	Full Trial Period	9437348	93	Trial: 93	9437348	139	èÖ×Ó	Ë®±­	Ð¡Ïª	j	f
gyp	.	.	.	.	.	.	.	.	.	.	15	.	.	.	false	false	Message: 1898ms	.	.	.	.	.	.	.	.	.	.	.	TRIAL_RESULT 0	1898	.	.	gyp.edf	RIGHT	1855	9439203	Full Trial Period	9437348	93	Trial: 93	9437348	139	èÖ×Ó	Ë®±­	Ð¡Ïª	j	f
gyp	.	.	.	.	.	.	.	.	.	.	1	.	.	.	false	false	Message: -17ms	.	.	.	.	.	.	.	.	.	.	.	TRIALID 93	-17	.	.	gyp.edf	RIGHT	1838	9442437	Full Trial Period	9440599	94	Trial: 94	9440599	78	ºÉ°üµ°	ºôÀ²È¦	ÊÖïí	f	j
gyp	.	.	.	.	.	.	.	.	.	.	2	.	.	.	false	false	Message: -1ms	.	.	.	.	.	.	.	.	.	.	.	RECCFG CR 1000 2 0 R	-1	.	.	gyp.edf	RIGHT	1838	9442437	Full Trial Period	9440599	94	Trial: 94	9440599	78	ºÉ°üµ°	ºôÀ²È¦	ÊÖïí	f	j
gyp	.	.	.	.	.	.	.	.	.	.	3	.	.	.	false	false	Message: -1ms	.	.	.	.	.	.	.	.	.	.	.	ELCLCFG TOWER	-1	.	.	gyp.edf	RIGHT	1838	9442437	Full Trial Period	9440599	94	Trial: 94	9440599	78	ºÉ°üµ°	ºôÀ²È¦	ÊÖïí	f	j
gyp	.	.	.	.	.	.	.	.	.	.	4	.	.	.	false	false	Message: -1ms	.	.	.	.	.	.	.	.	.	.	.	GAZE_COORDS 0.00 0.00 1023.00 767.00	-1	.	.	gyp.edf	RIGHT	1838	9442437	Full Trial Period	9440599	94	Trial: 94	9440599	78	ºÉ°üµ°	ºôÀ²È¦	ÊÖïí	f	j
gyp	.	.	.	.	.	.	.	.	.	.	5	.	.	.	false	false	Message: -1ms	.	.	.	.	.	.	.	.	.	.	.	THRESHOLDS R 101 219	-1	.	.	gyp.edf	RIGHT	1838	9442437	Full Trial Period	9440599	94	Trial: 94	9440599	78	ºÉ°üµ°	ºôÀ²È¦	ÊÖïí	f	j
gyp	.	.	.	.	.	.	.	.	.	.	6	.	.	.	false	false	Message: -1ms	.	.	.	.	.	.	.	.	.	.	.	ELCL_PROC CENTROID (3)	-1	.	.	gyp.edf	RIGHT	1838	9442437	Full Trial Period	9440599	94	Trial: 94	9440599	78	ºÉ°üµ°	ºôÀ²È¦	ÊÖïí	f	j
gyp	.	.	.	.	.	.	.	.	.	.	7	.	.	.	false	false	Message: -1ms	.	.	.	.	.	.	.	.	.	.	.	ELCL_PCR_PARAM 5 3.0	-1	.	.	gyp.edf	RIGHT	1838	9442437	Full Trial Period	9440599	94	Trial: 94	9440599	78	ºÉ°üµ°	ºôÀ²È¦	ÊÖïí	f	j
gyp	.	.	.	.	.	.	.	.	.	.	8	.	.	.	false	true	Message: 0ms	.	.	.	.	.	.	.	.	.	.	.	!MODE RECORD CR 1000 2 0 R	0	.	.	gyp.edf	RIGHT	1838	9442437	Full Trial Period	9440599	94	Trial: 94	9440599	78	ºÉ°üµ°	ºôÀ²È¦	ÊÖïí	f	j
gyp	.	.	.	.	298	304	1	7	156.50	343.30	9	.	.	.	false	false	Message: 41ms	.	.	.	.	.	.	.	.	.	.	.	SYNCTIME	41	156.50	343.30	gyp.edf	RIGHT	1838	9442437	Full Trial Period	9440599	94	Trial: 94	9440599	78	ºÉ°üµ°	ºôÀ²È¦	ÊÖïí	f	j
gyp	.	.	.	.	.	.	.	.	.	.	10	.	.	.	false	false	Message: 506ms	12.52	184.11	68	529	531.90	482.70	2	294.30	462	184.20	349.70	INVISIBLE_BOUNDARY[1]	506	.	.	gyp.edf	RIGHT	1838	9442437	Full Trial Period	9440599	94	Trial: 94	9440599	78	ºÉ°üµ°	ºôÀ²È¦	ÊÖïí	f	j
gyp	.	.	.	.	.	.	.	.	.	.	11	.	.	.	false	false	Message: 516ms	12.52	184.11	68	529	531.90	482.70	2	294.30	462	184.20	349.70	SYNCTIME	516	.	.	gyp.edf	RIGHT	1838	9442437	Full Trial Period	9440599	94	Trial: 94	9440599	78	ºÉ°üµ°	ºôÀ²È¦	ÊÖïí	f	j
gyp	.	.	.	.	.	.	.	.	.	.	12	.	.	.	false	false	Message: 1288ms	10.49	184.07	57	1296	836.10	386.70	5	348.20	1240	535.00	314.70	INVISIBLE_BOUNDARY[2]	1288	.	.	gyp.edf	RIGHT	1838	9442437	Full Trial Period	9440599	94	Trial: 94	9440599	78	ºÉ°üµ°	ºôÀ²È¦	ÊÖïí	f	j
gyp	.	.	.	.	307	1603	6	1297	850.70	336.90	13	.	.	.	false	false	Message: 1299ms	.	.	.	.	.	.	.	.	.	.	.	SYNCTIME	1299	850.70	336.90	gyp.edf	RIGHT	1838	9442437	Full Trial Period	9440599	94	Trial: 94	9440599	78	ºÉ°üµ°	ºôÀ²È¦	ÊÖïí	f	j
gyp	.	.	.	.	222	1836	7	1615	872.80	319.10	14	.	.	.	false	false	Message: 1819ms	.	.	.	.	.	.	.	.	.	.	.	KEYBOARD	1819	872.80	319.10	gyp.edf	RIGHT	1838	9442437	Full Trial Period	9440599	94	Trial: 94	9440599	78	ºÉ°üµ°	ºôÀ²È¦	ÊÖïí	f	j
gyp	.	.	.	.	.	.	.	.	.	.	15	.	.	.	false	false	Message: 1881ms	.	.	.	.	.	.	.	.	.	.	.	TRIAL_RESULT 0	1881	.	.	gyp.edf	RIGHT	1838	9442437	Full Trial Period	9440599	94	Trial: 94	9440599	78	ºÉ°üµ°	ºôÀ²È¦	ÊÖïí	f	j
gyp	.	.	.	.	.	.	.	.	.	.	1	.	.	.	false	false	Message: -16ms	.	.	.	.	.	.	.	.	.	.	.	TRIALID 94	-16	.	.	gyp.edf	RIGHT	2472	9446028	Full Trial Period	9443556	95	Trial: 95	9443556	20	éÙ×Ó	ÇúÆæ±ý	ÒÂ¼Ü	f	f
gyp	.	.	.	.	.	.	.	.	.	.	2	.	.	.	false	false	Message: -1ms	.	.	.	.	.	.	.	.	.	.	.	RECCFG CR 1000 2 0 R	-1	.	.	gyp.edf	RIGHT	2472	9446028	Full Trial Period	9443556	95	Trial: 95	9443556	20	éÙ×Ó	ÇúÆæ±ý	ÒÂ¼Ü	f	f
gyp	.	.	.	.	.	.	.	.	.	.	3	.	.	.	false	false	Message: -1ms	.	.	.	.	.	.	.	.	.	.	.	ELCLCFG TOWER	-1	.	.	gyp.edf	RIGHT	2472	9446028	Full Trial Period	9443556	95	Trial: 95	9443556	20	éÙ×Ó	ÇúÆæ±ý	ÒÂ¼Ü	f	f
gyp	.	.	.	.	.	.	.	.	.	.	4	.	.	.	false	false	Message: -1ms	.	.	.	.	.	.	.	.	.	.	.	GAZE_COORDS 0.00 0.00 1023.00 767.00	-1	.	.	gyp.edf	RIGHT	2472	9446028	Full Trial Period	9443556	95	Trial: 95	9443556	20	éÙ×Ó	ÇúÆæ±ý	ÒÂ¼Ü	f	f
gyp	.	.	.	.	.	.	.	.	.	.	5	.	.	.	false	false	Message: -1ms	.	.	.	.	.	.	.	.	.	.	.	THRESHOLDS R 101 219	-1	.	.	gyp.edf	RIGHT	2472	9446028	Full Trial Period	9443556	95	Trial: 95	9443556	20	éÙ×Ó	ÇúÆæ±ý	ÒÂ¼Ü	f	f
gyp	.	.	.	.	.	.	.	.	.	.	6	.	.	.	false	false	Message: -1ms	.	.	.	.	.	.	.	.	.	.	.	ELCL_PROC CENTROID (3)	-1	.	.	gyp.edf	RIGHT	2472	9446028	Full Trial Period	9443556	95	Trial: 95	9443556	20	éÙ×Ó	ÇúÆæ±ý	ÒÂ¼Ü	f	f
gyp	.	.	.	.	.	.	.	.	.	.	7	.	.	.	false	false	Message: -1ms	.	.	.	.	.	.	.	.	.	.	.	ELCL_PCR_PARAM 5 3.0	-1	.	.	gyp.edf	RIGHT	2472	9446028	Full Trial Period	9443556	95	Trial: 95	9443556	20	éÙ×Ó	ÇúÆæ±ý	ÒÂ¼Ü	f	f
gyp	.	.	.	.	.	.	.	.	.	.	8	.	.	.	false	true	Message: 0ms	.	.	.	.	.	.	.	.	.	.	.	!MODE RECORD CR 1000 2 0 R	0	.	.	gyp.edf	RIGHT	2472	9446028	Full Trial Period	9443556	95	Trial: 95	9443556	20	éÙ×Ó	ÇúÆæ±ý	ÒÂ¼Ü	f	f
gyp	.	.	.	.	221	227	1	7	169.20	343.70	9	.	.	.	false	false	Message: 50ms	.	.	.	.	.	.	.	.	.	.	.	SYNCTIME	50	169.20	343.70	gyp.edf	RIGHT	2472	9446028	Full Trial Period	9443556	95	Trial: 95	9443556	20	éÙ×Ó	ÇúÆæ±ý	ÒÂ¼Ü	f	f
gyp	.	.	.	.	.	.	.	.	.	.	10	.	.	.	false	false	Message: 672ms	12.20	171.83	71	691	494.10	503.10	2	331.40	621	131.20	440.20	INVISIBLE_BOUNDARY[1]	672	.	.	gyp.edf	RIGHT	2472	9446028	Full Trial Period	9443556	95	Trial: 95	9443556	20	éÙ×Ó	ÇúÆæ±ý	ÒÂ¼Ü	f	f
gyp	.	.	.	.	.	.	.	.	.	.	11	.	.	.	false	false	Message: 675ms	12.20	171.83	71	691	494.10	503.10	2	331.40	621	131.20	440.20	SYNCTIME	675	.	.	gyp.edf	RIGHT	2472	9446028	Full Trial Period	9443556	95	Trial: 95	9443556	20	éÙ×Ó	ÇúÆæ±ý	ÒÂ¼Ü	f	f
gyp	.	.	.	.	.	.	.	.	.	.	12	.	.	.	false	false	Message: 1444ms	10.15	103.61	98	1463	817.90	389.60	4	172.70	1366	519.90	355.50	INVISIBLE_BOUNDARY[2]	1444	.	.	gyp.edf	RIGHT	2472	9446028	Full Trial Period	9443556	95	Trial: 95	9443556	20	éÙ×Ó	ÇúÆæ±ý	ÒÂ¼Ü	f	f
gyp	.	.	.	.	.	.	.	.	.	.	13	.	.	.	false	false	Message: 1450ms	10.15	103.61	98	1463	817.90	389.60	4	172.70	1366	519.90	355.50	SYNCTIME	1450	.	.	gyp.edf	RIGHT	2472	9446028	Full Trial Period	9443556	95	Trial: 95	9443556	20	éÙ×Ó	ÇúÆæ±ý	ÒÂ¼Ü	f	f
gyp	.	.	.	.	60	2470	8	2411	323.00	377.70	14	.	.	.	false	false	Message: 2453ms	.	.	.	.	.	.	.	.	.	.	.	KEYBOARD	2453	323.00	377.70	gyp.edf	RIGHT	2472	9446028	Full Trial Period	9443556	95	Trial: 95	9443556	20	éÙ×Ó	ÇúÆæ±ý	ÒÂ¼Ü	f	f
gyp	.	.	.	.	.	.	.	.	.	.	15	.	.	.	false	false	Message: 2517ms	.	.	.	.	.	.	.	.	.	.	.	TRIAL_RESULT 0	2517	.	.	gyp.edf	RIGHT	2472	9446028	Full Trial Period	9443556	95	Trial: 95	9443556	20	éÙ×Ó	ÇúÆæ±ý	ÒÂ¼Ü	f	f
gyp	.	.	.	.	.	.	.	.	.	.	1	.	.	.	false	false	Message: -16ms	.	.	.	.	.	.	.	.	.	.	.	TRIALID 95	-16	.	.	gyp.edf	RIGHT	2152	9449132	Full Trial Period	9446980	96	Trial: 96	9446980	136	ÏÚ±ý	ÐÅ·â	É××Ó	f	f
gyp	.	.	.	.	.	.	.	.	.	.	2	.	.	.	false	false	Message: -1ms	.	.	.	.	.	.	.	.	.	.	.	RECCFG CR 1000 2 0 R	-1	.	.	gyp.edf	RIGHT	2152	9449132	Full Trial Period	9446980	96	Trial: 96	9446980	136	ÏÚ±ý	ÐÅ·â	É××Ó	f	f
gyp	.	.	.	.	.	.	.	.	.	.	3	.	.	.	false	false	Message: -1ms	.	.	.	.	.	.	.	.	.	.	.	ELCLCFG TOWER	-1	.	.	gyp.edf	RIGHT	2152	9449132	Full Trial Period	9446980	96	Trial: 96	9446980	136	ÏÚ±ý	ÐÅ·â	É××Ó	f	f
gyp	.	.	.	.	.	.	.	.	.	.	4	.	.	.	false	false	Message: -1ms	.	.	.	.	.	.	.	.	.	.	.	GAZE_COORDS 0.00 0.00 1023.00 767.00	-1	.	.	gyp.edf	RIGHT	2152	9449132	Full Trial Period	9446980	96	Trial: 96	9446980	136	ÏÚ±ý	ÐÅ·â	É××Ó	f	f
gyp	.	.	.	.	.	.	.	.	.	.	5	.	.	.	false	false	Message: -1ms	.	.	.	.	.	.	.	.	.	.	.	THRESHOLDS R 101 219	-1	.	.	gyp.edf	RIGHT	2152	9449132	Full Trial Period	9446980	96	Trial: 96	9446980	136	ÏÚ±ý	ÐÅ·â	É××Ó	f	f
gyp	.	.	.	.	.	.	.	.	.	.	6	.	.	.	false	false	Message: -1ms	.	.	.	.	.	.	.	.	.	.	.	ELCL_PROC CENTROID (3)	-1	.	.	gyp.edf	RIGHT	2152	9449132	Full Trial Period	9446980	96	Trial: 96	9446980	136	ÏÚ±ý	ÐÅ·â	É××Ó	f	f
gyp	.	.	.	.	.	.	.	.	.	.	7	.	.	.	false	false	Message: -1ms	.	.	.	.	.	.	.	.	.	.	.	ELCL_PCR_PARAM 5 3.0	-1	.	.	gyp.edf	RIGHT	2152	9449132	Full Trial Period	9446980	96	Trial: 96	9446980	136	ÏÚ±ý	ÐÅ·â	É××Ó	f	f
gyp	.	.	.	.	.	.	.	.	.	.	8	.	.	.	false	true	Message: 0ms	.	.	.	.	.	.	.	.	.	.	.	!MODE RECORD CR 1000 2 0 R	0	.	.	gyp.edf	RIGHT	2152	9449132	Full Trial Period	9446980	96	Trial: 96	9446980	136	ÏÚ±ý	ÐÅ·â	É××Ó	f	f
gyp	.	.	.	.	370	376	1	7	159.30	335.30	9	.	.	.	false	false	Message: 42ms	.	.	.	.	.	.	.	.	.	.	.	SYNCTIME	42	159.30	335.30	gyp.edf	RIGHT	2152	9449132	Full Trial Period	9446980	96	Trial: 96	9446980	136	ÏÚ±ý	ÐÅ·â	É××Ó	f	f
gyp	.	.	.	.	.	.	.	.	.	.	10	.	.	.	false	false	Message: 517ms	8.46	134.24	63	528	446.00	391.80	2	194.20	466	200.20	345.60	INVISIBLE_BOUNDARY[1]	517	.	.	gyp.edf	RIGHT	2152	9449132	Full Trial Period	9446980	96	Trial: 96	9446980	136	ÏÚ±ý	ÐÅ·â	É××Ó	f	f
gyp	.	.	.	.	.	.	.	.	.	.	11	.	.	.	false	false	Message: 525ms	8.46	134.24	63	528	446.00	391.80	2	194.20	466	200.20	345.60	SYNCTIME	525	.	.	gyp.edf	RIGHT	2152	9449132	Full Trial Period	9446980	96	Trial: 96	9446980	136	ÏÚ±ý	ÐÅ·â	É××Ó	f	f
gyp	.	.	.	.	.	.	.	.	.	.	12	.	.	.	false	false	Message: 1133ms	13.53	126.42	107	1148	896.00	419.50	6	293.30	1042	509.70	307.60	INVISIBLE_BOUNDARY[2]	1133	.	.	gyp.edf	RIGHT	2152	9449132	Full Trial Period	9446980	96	Trial: 96	9446980	136	ÏÚ±ý	ÐÅ·â	É××Ó	f	f
gyp	.	.	.	.	.	.	.	.	.	.	13	.	.	.	false	false	Message: 1142ms	13.53	126.42	107	1148	896.00	419.50	6	293.30	1042	509.70	307.60	SYNCTIME	1142	.	.	gyp.edf	RIGHT	2152	9449132	Full Trial Period	9446980	96	Trial: 96	9446980	136	ÏÚ±ý	ÐÅ·â	É××Ó	f	f
gyp	.	.	.	.	.	.	.	.	.	.	14	.	.	.	false	false	Message: 2134ms	24.30	53.99	450	2150	126.20	526.20	10	1000.80	1701	842.10	326.80	KEYBOARD	2134	.	.	gyp.edf	RIGHT	2152	9449132	Full Trial Period	9446980	96	Trial: 96	9446980	136	ÏÚ±ý	ÐÅ·â	É××Ó	f	f
gyp	.	.	.	.	.	.	.	.	.	.	15	.	.	.	false	false	Message: 2195ms	.	.	.	.	.	.	.	.	.	.	.	TRIAL_RESULT 0	2195	.	.	gyp.edf	RIGHT	2152	9449132	Full Trial Period	9446980	96	Trial: 96	9446980	136	ÏÚ±ý	ÐÅ·â	É××Ó	f	f
gyp	.	.	.	.	.	.	.	.	.	.	1	.	.	.	false	false	Message: -16ms	.	.	.	.	.	.	.	.	.	.	.	TRIALID 96	-16	.	.	gyp.edf	RIGHT	4032	9454270	Full Trial Period	9450238	97	Trial: 97	9450238	71	ÒÎ×Ó	ÍøÇò	Ãµ¹å	j	j
gyp	.	.	.	.	.	.	.	.	.	.	2	.	.	.	false	false	Message: -1ms	.	.	.	.	.	.	.	.	.	.	.	RECCFG CR 1000 2 0 R	-1	.	.	gyp.edf	RIGHT	4032	9454270	Full Trial Period	9450238	97	Trial: 97	9450238	71	ÒÎ×Ó	ÍøÇò	Ãµ¹å	j	j
gyp	.	.	.	.	.	.	.	.	.	.	3	.	.	.	false	false	Message: -1ms	.	.	.	.	.	.	.	.	.	.	.	ELCLCFG TOWER	-1	.	.	gyp.edf	RIGHT	4032	9454270	Full Trial Period	9450238	97	Trial: 97	9450238	71	ÒÎ×Ó	ÍøÇò	Ãµ¹å	j	j
gyp	.	.	.	.	.	.	.	.	.	.	4	.	.	.	false	false	Message: -1ms	.	.	.	.	.	.	.	.	.	.	.	GAZE_COORDS 0.00 0.00 1023.00 767.00	-1	.	.	gyp.edf	RIGHT	4032	9454270	Full Trial Period	9450238	97	Trial: 97	9450238	71	ÒÎ×Ó	ÍøÇò	Ãµ¹å	j	j
gyp	.	.	.	.	.	.	.	.	.	.	5	.	.	.	false	false	Message: -1ms	.	.	.	.	.	.	.	.	.	.	.	THRESHOLDS R 101 219	-1	.	.	gyp.edf	RIGHT	4032	9454270	Full Trial Period	9450238	97	Trial: 97	9450238	71	ÒÎ×Ó	ÍøÇò	Ãµ¹å	j	j
gyp	.	.	.	.	.	.	.	.	.	.	6	.	.	.	false	false	Message: -1ms	.	.	.	.	.	.	.	.	.	.	.	ELCL_PROC CENTROID (3)	-1	.	.	gyp.edf	RIGHT	4032	9454270	Full Trial Period	9450238	97	Trial: 97	9450238	71	ÒÎ×Ó	ÍøÇò	Ãµ¹å	j	j
gyp	.	.	.	.	.	.	.	.	.	.	7	.	.	.	false	false	Message: -1ms	.	.	.	.	.	.	.	.	.	.	.	ELCL_PCR_PARAM 5 3.0	-1	.	.	gyp.edf	RIGHT	4032	9454270	Full Trial Period	9450238	97	Trial: 97	9450238	71	ÒÎ×Ó	ÍøÇò	Ãµ¹å	j	j
gyp	.	.	.	.	.	.	.	.	.	.	8	.	.	.	false	true	Message: 0ms	.	.	.	.	.	.	.	.	.	.	.	!MODE RECORD CR 1000 2 0 R	0	.	.	gyp.edf	RIGHT	4032	9454270	Full Trial Period	9450238	97	Trial: 97	9450238	71	ÒÎ×Ó	ÍøÇò	Ãµ¹å	j	j
gyp	.	.	.	.	262	268	1	7	154.40	338.30	9	.	.	.	false	false	Message: 42ms	.	.	.	.	.	.	.	.	.	.	.	SYNCTIME	42	154.40	338.30	gyp.edf	RIGHT	4032	9454270	Full Trial Period	9450238	97	Trial: 97	9450238	71	ÒÎ×Ó	ÍøÇò	Ãµ¹å	j	j
gyp	.	.	.	.	.	.	.	.	.	.	10	.	.	.	false	false	Message: 2404ms	0.37	1.43	258	2624	488.50	353.80	7	895.20	2367	484.90	363.70	INVISIBLE_BOUNDARY[1]	2404	.	.	gyp.edf	RIGHT	4032	9454270	Full Trial Period	9450238	97	Trial: 97	9450238	71	ÒÎ×Ó	ÍøÇò	Ãµ¹å	j	j
gyp	.	.	.	.	.	.	.	.	.	.	11	.	.	.	false	false	Message: 2408ms	0.37	1.43	258	2624	488.50	353.80	7	895.20	2367	484.90	363.70	SYNCTIME	2408	.	.	gyp.edf	RIGHT	4032	9454270	Full Trial Period	9450238	97	Trial: 97	9450238	71	ÒÎ×Ó	ÍøÇò	Ãµ¹å	j	j
gyp	.	.	.	.	.	.	.	.	.	.	12	.	.	.	false	false	Message: 3309ms	13.58	41.80	325	3344	863.70	438.70	8	439.70	3020	482.60	309.40	INVISIBLE_BOUNDARY[2]	3309	.	.	gyp.edf	RIGHT	4032	9454270	Full Trial Period	9450238	97	Trial: 97	9450238	71	ÒÎ×Ó	ÍøÇò	Ãµ¹å	j	j
gyp	.	.	.	.	.	.	.	.	.	.	13	.	.	.	false	false	Message: 3317ms	13.58	41.80	325	3344	863.70	438.70	8	439.70	3020	482.60	309.40	SYNCTIME	3317	.	.	gyp.edf	RIGHT	4032	9454270	Full Trial Period	9450238	97	Trial: 97	9450238	71	ÒÎ×Ó	ÍøÇò	Ãµ¹å	j	j
gyp	.	.	.	.	686	4030	9	3345	857.50	355.40	14	.	.	.	false	false	Message: 4013ms	.	.	.	.	.	.	.	.	.	.	.	KEYBOARD	4013	857.50	355.40	gyp.edf	RIGHT	4032	9454270	Full Trial Period	9450238	97	Trial: 97	9450238	71	ÒÎ×Ó	ÍøÇò	Ãµ¹å	j	j
gyp	.	.	.	.	.	.	.	.	.	.	15	.	.	.	false	false	Message: 4073ms	.	.	.	.	.	.	.	.	.	.	.	TRIAL_RESULT 0	4073	.	.	gyp.edf	RIGHT	4032	9454270	Full Trial Period	9450238	97	Trial: 97	9450238	71	ÒÎ×Ó	ÍøÇò	Ãµ¹å	j	j
gyp	.	.	.	.	.	.	.	.	.	.	1	.	.	.	false	false	Message: -24ms	.	.	.	.	.	.	.	.	.	.	.	TRIALID 97	-24	.	.	gyp.edf	RIGHT	1939	9457334	Full Trial Period	9455395	98	Trial: 98	9455395	2	éÏé­	ÆøÇò	Ð¬×Ó	f	f
gyp	.	.	.	.	.	.	.	.	.	.	2	.	.	.	false	false	Message: -1ms	.	.	.	.	.	.	.	.	.	.	.	RECCFG CR 1000 2 0 R	-1	.	.	gyp.edf	RIGHT	1939	9457334	Full Trial Period	9455395	98	Trial: 98	9455395	2	éÏé­	ÆøÇò	Ð¬×Ó	f	f
gyp	.	.	.	.	.	.	.	.	.	.	3	.	.	.	false	false	Message: -1ms	.	.	.	.	.	.	.	.	.	.	.	ELCLCFG TOWER	-1	.	.	gyp.edf	RIGHT	1939	9457334	Full Trial Period	9455395	98	Trial: 98	9455395	2	éÏé­	ÆøÇò	Ð¬×Ó	f	f
gyp	.	.	.	.	.	.	.	.	.	.	4	.	.	.	false	false	Message: -1ms	.	.	.	.	.	.	.	.	.	.	.	GAZE_COORDS 0.00 0.00 1023.00 767.00	-1	.	.	gyp.edf	RIGHT	1939	9457334	Full Trial Period	9455395	98	Trial: 98	9455395	2	éÏé­	ÆøÇò	Ð¬×Ó	f	f
gyp	.	.	.	.	.	.	.	.	.	.	5	.	.	.	false	false	Message: -1ms	.	.	.	.	.	.	.	.	.	.	.	THRESHOLDS R 101 219	-1	.	.	gyp.edf	RIGHT	1939	9457334	Full Trial Period	9455395	98	Trial: 98	9455395	2	éÏé­	ÆøÇò	Ð¬×Ó	f	f
gyp	.	.	.	.	.	.	.	.	.	.	6	.	.	.	false	false	Message: -1ms	.	.	.	.	.	.	.	.	.	.	.	ELCL_PROC CENTROID (3)	-1	.	.	gyp.edf	RIGHT	1939	9457334	Full Trial Period	9455395	98	Trial: 98	9455395	2	éÏé­	ÆøÇò	Ð¬×Ó	f	f
gyp	.	.	.	.	.	.	.	.	.	.	7	.	.	.	false	false	Message: -1ms	.	.	.	.	.	.	.	.	.	.	.	ELCL_PCR_PARAM 5 3.0	-1	.	.	gyp.edf	RIGHT	1939	9457334	Full Trial Period	9455395	98	Trial: 98	9455395	2	éÏé­	ÆøÇò	Ð¬×Ó	f	f
gyp	.	.	.	.	.	.	.	.	.	.	8	.	.	.	false	true	Message: 0ms	.	.	.	.	.	.	.	.	.	.	.	!MODE RECORD CR 1000 2 0 R	0	.	.	gyp.edf	RIGHT	1939	9457334	Full Trial Period	9455395	98	Trial: 98	9455395	2	éÏé­	ÆøÇò	Ð¬×Ó	f	f
gyp	.	.	.	.	303	309	1	7	148.90	340.40	9	.	.	.	false	false	Message: 43ms	.	.	.	.	.	.	.	.	.	.	.	SYNCTIME	43	148.90	340.40	gyp.edf	RIGHT	1939	9457334	Full Trial Period	9455395	98	Trial: 98	9455395	2	éÏé­	ÆøÇò	Ð¬×Ó	f	f
gyp	.	.	.	.	.	.	.	.	.	.	10	.	.	.	false	false	Message: 521ms	14.66	102.50	143	583	518.40	650.70	3	359.90	441	177.40	365.50	INVISIBLE_BOUNDARY[1]	521	.	.	gyp.edf	RIGHT	1939	9457334	Full Trial Period	9455395	98	Trial: 98	9455395	2	éÏé­	ÆøÇò	Ð¬×Ó	f	f
gyp	.	.	.	.	.	.	.	.	.	.	11	.	.	.	false	false	Message: 525ms	14.66	102.50	143	583	518.40	650.70	3	359.90	441	177.40	365.50	SYNCTIME	525	.	.	gyp.edf	RIGHT	1939	9457334	Full Trial Period	9455395	98	Trial: 98	9455395	2	éÏé­	ÆøÇò	Ð¬×Ó	f	f
gyp	.	.	.	.	.	.	.	.	.	.	12	.	.	.	false	false	Message: 1218ms	11.04	33.26	332	1258	857.20	328.00	6	699.80	927	531.30	343.00	INVISIBLE_BOUNDARY[2]	1218	.	.	gyp.edf	RIGHT	1939	9457334	Full Trial Period	9455395	98	Trial: 98	9455395	2	éÏé­	ÆøÇò	Ð¬×Ó	f	f
gyp	.	.	.	.	.	.	.	.	.	.	13	.	.	.	false	false	Message: 1226ms	11.04	33.26	332	1258	857.20	328.00	6	699.80	927	531.30	343.00	SYNCTIME	1226	.	.	gyp.edf	RIGHT	1939	9457334	Full Trial Period	9455395	98	Trial: 98	9455395	2	éÏé­	ÆøÇò	Ð¬×Ó	f	f
gyp	.	.	.	.	62	1937	11	1876	366.70	342.20	14	.	.	.	false	false	Message: 1920ms	.	.	.	.	.	.	.	.	.	.	.	KEYBOARD	1920	366.70	342.20	gyp.edf	RIGHT	1939	9457334	Full Trial Period	9455395	98	Trial: 98	9455395	2	éÏé­	ÆøÇò	Ð¬×Ó	f	f
gyp	.	.	.	.	.	.	.	.	.	.	15	.	.	.	false	false	Message: 1983ms	.	.	.	.	.	.	.	.	.	.	.	TRIAL_RESULT 0	1983	.	.	gyp.edf	RIGHT	1939	9457334	Full Trial Period	9455395	98	Trial: 98	9455395	2	éÏé­	ÆøÇò	Ð¬×Ó	f	f
gyp	.	.	.	.	.	.	.	.	.	.	1	.	.	.	false	false	Message: -17ms	.	.	.	.	.	.	.	.	.	.	.	TRIALID 98	-17	.	.	gyp.edf	RIGHT	4252	9464356	Full Trial Period	9460104	99	Trial: 99	9460104	90	³È×Ó	ÌðÌðÈ¦	ÊÖïí	j	j
gyp	.	.	.	.	.	.	.	.	.	.	2	.	.	.	false	false	Message: -1ms	.	.	.	.	.	.	.	.	.	.	.	RECCFG CR 1000 2 0 R	-1	.	.	gyp.edf	RIGHT	4252	9464356	Full Trial Period	9460104	99	Trial: 99	9460104	90	³È×Ó	ÌðÌðÈ¦	ÊÖïí	j	j
gyp	.	.	.	.	.	.	.	.	.	.	3	.	.	.	false	false	Message: -1ms	.	.	.	.	.	.	.	.	.	.	.	ELCLCFG TOWER	-1	.	.	gyp.edf	RIGHT	4252	9464356	Full Trial Period	9460104	99	Trial: 99	9460104	90	³È×Ó	ÌðÌðÈ¦	ÊÖïí	j	j
gyp	.	.	.	.	.	.	.	.	.	.	4	.	.	.	false	false	Message: -1ms	.	.	.	.	.	.	.	.	.	.	.	GAZE_COORDS 0.00 0.00 1023.00 767.00	-1	.	.	gyp.edf	RIGHT	4252	9464356	Full Trial Period	9460104	99	Trial: 99	9460104	90	³È×Ó	ÌðÌðÈ¦	ÊÖïí	j	j
gyp	.	.	.	.	.	.	.	.	.	.	5	.	.	.	false	false	Message: -1ms	.	.	.	.	.	.	.	.	.	.	.	THRESHOLDS R 101 219	-1	.	.	gyp.edf	RIGHT	4252	9464356	Full Trial Period	9460104	99	Trial: 99	9460104	90	³È×Ó	ÌðÌðÈ¦	ÊÖïí	j	j
gyp	.	.	.	.	.	.	.	.	.	.	6	.	.	.	false	false	Message: -1ms	.	.	.	.	.	.	.	.	.	.	.	ELCL_PROC CENTROID (3)	-1	.	.	gyp.edf	RIGHT	4252	9464356	Full Trial Period	9460104	99	Trial: 99	9460104	90	³È×Ó	ÌðÌðÈ¦	ÊÖïí	j	j
gyp	.	.	.	.	.	.	.	.	.	.	7	.	.	.	false	false	Message: -1ms	.	.	.	.	.	.	.	.	.	.	.	ELCL_PCR_PARAM 5 3.0	-1	.	.	gyp.edf	RIGHT	4252	9464356	Full Trial Period	9460104	99	Trial: 99	9460104	90	³È×Ó	ÌðÌðÈ¦	ÊÖïí	j	j
gyp	.	.	.	.	.	.	.	.	.	.	8	.	.	.	false	true	Message: 0ms	.	.	.	.	.	.	.	.	.	.	.	!MODE RECORD CR 1000 2 0 R	0	.	.	gyp.edf	RIGHT	4252	9464356	Full Trial Period	9460104	99	Trial: 99	9460104	90	³È×Ó	ÌðÌðÈ¦	ÊÖïí	j	j
gyp	.	.	.	.	288	294	1	7	120.10	370.50	9	.	.	.	false	false	Message: 41ms	.	.	.	.	.	.	.	.	.	.	.	SYNCTIME	41	120.10	370.50	gyp.edf	RIGHT	4252	9464356	Full Trial Period	9460104	99	Trial: 99	9460104	90	³È×Ó	ÌðÌðÈ¦	ÊÖïí	j	j
gyp	.	.	.	.	.	.	.	.	.	.	10	.	.	.	false	false	Message: 1693ms	0.88	2.86	308	1959	479.50	337.40	5	1059.40	1652	479.00	362.50	INVISIBLE_BOUNDARY[1]	1693	.	.	gyp.edf	RIGHT	4252	9464356	Full Trial Period	9460104	99	Trial: 99	9460104	90	³È×Ó	ÌðÌðÈ¦	ÊÖïí	j	j
gyp	.	.	.	.	.	.	.	.	.	.	11	.	.	.	false	false	Message: 1700ms	0.88	2.86	308	1959	479.50	337.40	5	1059.40	1652	479.00	362.50	SYNCTIME	1700	.	.	gyp.edf	RIGHT	4252	9464356	Full Trial Period	9460104	99	Trial: 99	9460104	90	³È×Ó	ÌðÌðÈ¦	ÊÖïí	j	j
gyp	.	.	.	.	.	.	.	.	.	.	12	.	.	.	false	false	Message: 3124ms	10.86	21.71	500	3607	919.40	647.10	7	520.00	3108	710.40	387.80	INVISIBLE_BOUNDARY[2]	3124	.	.	gyp.edf	RIGHT	4252	9464356	Full Trial Period	9460104	99	Trial: 99	9460104	90	³È×Ó	ÌðÌðÈ¦	ÊÖïí	j	j
gyp	.	.	.	.	.	.	.	.	.	.	13	.	.	.	false	false	Message: 3132ms	10.86	21.71	500	3607	919.40	647.10	7	520.00	3108	710.40	387.80	SYNCTIME	3132	.	.	gyp.edf	RIGHT	4252	9464356	Full Trial Period	9460104	99	Trial: 99	9460104	90	³È×Ó	ÌðÌðÈ¦	ÊÖïí	j	j
gyp	.	.	.	.	84	4250	9	4167	815.60	390.80	14	.	.	.	false	false	Message: 4234ms	.	.	.	.	.	.	.	.	.	.	.	KEYBOARD	4234	815.60	390.80	gyp.edf	RIGHT	4252	9464356	Full Trial Period	9460104	99	Trial: 99	9460104	90	³È×Ó	ÌðÌðÈ¦	ÊÖïí	j	j
gyp	.	.	.	.	.	.	.	.	.	.	15	.	.	.	false	false	Message: 4293ms	.	.	.	.	.	.	.	.	.	.	.	TRIAL_RESULT 0	4293	.	.	gyp.edf	RIGHT	4252	9464356	Full Trial Period	9460104	99	Trial: 99	9460104	90	³È×Ó	ÌðÌðÈ¦	ÊÖïí	j	j
gyp	.	.	.	.	.	.	.	.	.	.	1	.	.	.	false	false	Message: -16ms	.	.	.	.	.	.	.	.	.	.	.	TRIALID 99	-16	.	.	gyp.edf	RIGHT	2617	9469461	Full Trial Period	9466844	100	Trial: 100	9466844	43	Î¢²¨Â¯	±£ÏÕÏä	ÒûË®»ú	f	f
gyp	.	.	.	.	.	.	.	.	.	.	2	.	.	.	false	false	Message: -1ms	.	.	.	.	.	.	.	.	.	.	.	RECCFG CR 1000 2 0 R	-1	.	.	gyp.edf	RIGHT	2617	9469461	Full Trial Period	9466844	100	Trial: 100	9466844	43	Î¢²¨Â¯	±£ÏÕÏä	ÒûË®»ú	f	f
gyp	.	.	.	.	.	.	.	.	.	.	3	.	.	.	false	false	Message: -1ms	.	.	.	.	.	.	.	.	.	.	.	ELCLCFG TOWER	-1	.	.	gyp.edf	RIGHT	2617	9469461	Full Trial Period	9466844	100	Trial: 100	9466844	43	Î¢²¨Â¯	±£ÏÕÏä	ÒûË®»ú	f	f
gyp	.	.	.	.	.	.	.	.	.	.	4	.	.	.	false	false	Message: -1ms	.	.	.	.	.	.	.	.	.	.	.	GAZE_COORDS 0.00 0.00 1023.00 767.00	-1	.	.	gyp.edf	RIGHT	2617	9469461	Full Trial Period	9466844	100	Trial: 100	9466844	43	Î¢²¨Â¯	±£ÏÕÏä	ÒûË®»ú	f	f
gyp	.	.	.	.	.	.	.	.	.	.	5	.	.	.	false	false	Message: -1ms	.	.	.	.	.	.	.	.	.	.	.	THRESHOLDS R 101 219	-1	.	.	gyp.edf	RIGHT	2617	9469461	Full Trial Period	9466844	100	Trial: 100	9466844	43	Î¢²¨Â¯	±£ÏÕÏä	ÒûË®»ú	f	f
gyp	.	.	.	.	.	.	.	.	.	.	6	.	.	.	false	false	Message: -1ms	.	.	.	.	.	.	.	.	.	.	.	ELCL_PROC CENTROID (3)	-1	.	.	gyp.edf	RIGHT	2617	9469461	Full Trial Period	9466844	100	Trial: 100	9466844	43	Î¢²¨Â¯	±£ÏÕÏä	ÒûË®»ú	f	f
gyp	.	.	.	.	.	.	.	.	.	.	7	.	.	.	false	false	Message: -1ms	.	.	.	.	.	.	.	.	.	.	.	ELCL_PCR_PARAM 5 3.0	-1	.	.	gyp.edf	RIGHT	2617	9469461	Full Trial Period	9466844	100	Trial: 100	9466844	43	Î¢²¨Â¯	±£ÏÕÏä	ÒûË®»ú	f	f
gyp	.	.	.	.	.	.	.	.	.	.	8	.	.	.	false	true	Message: 0ms	.	.	.	.	.	.	.	.	.	.	.	!MODE RECORD CR 1000 2 0 R	0	.	.	gyp.edf	RIGHT	2617	9469461	Full Trial Period	9466844	100	Trial: 100	9466844	43	Î¢²¨Â¯	±£ÏÕÏä	ÒûË®»ú	f	f
gyp	.	.	.	.	295	301	1	7	131.40	386.70	9	.	.	.	false	false	Message: 42ms	.	.	.	.	.	.	.	.	.	.	.	SYNCTIME	42	131.40	386.70	gyp.edf	RIGHT	2617	9469461	Full Trial Period	9466844	100	Trial: 100	9466844	43	Î¢²¨Â¯	±£ÏÕÏä	ÒûË®»ú	f	f
gyp	.	.	.	.	.	.	.	.	.	.	10	.	.	.	false	false	Message: 462ms	13.49	55.53	243	650	557.30	384.50	2	520.20	408	155.50	399.30	INVISIBLE_BOUNDARY[1]	462	.	.	gyp.edf	RIGHT	2617	9469461	Full Trial Period	9466844	100	Trial: 100	9466844	43	Î¢²¨Â¯	±£ÏÕÏä	ÒûË®»ú	f	f
gyp	.	.	.	.	.	.	.	.	.	.	11	.	.	.	false	false	Message: 467ms	13.49	55.53	243	650	557.30	384.50	2	520.20	408	155.50	399.30	SYNCTIME	467	.	.	gyp.edf	RIGHT	2617	9469461	Full Trial Period	9466844	100	Trial: 100	9466844	43	Î¢²¨Â¯	±£ÏÕÏä	ÒûË®»ú	f	f
gyp	.	.	.	.	.	.	.	.	.	.	12	.	.	.	false	false	Message: 1891ms	14.70	102.10	144	1928	908.30	425.80	5	319.00	1785	474.60	351.60	INVISIBLE_BOUNDARY[2]	1891	.	.	gyp.edf	RIGHT	2617	9469461	Full Trial Period	9466844	100	Trial: 100	9466844	43	Î¢²¨Â¯	±£ÏÕÏä	ÒûË®»ú	f	f
gyp	.	.	.	.	.	.	.	.	.	.	13	.	.	.	false	false	Message: 1899ms	14.70	102.10	144	1928	908.30	425.80	5	319.00	1785	474.60	351.60	SYNCTIME	1899	.	.	gyp.edf	RIGHT	2617	9469461	Full Trial Period	9466844	100	Trial: 100	9466844	43	Î¢²¨Â¯	±£ÏÕÏä	ÒûË®»ú	f	f
gyp	.	.	.	.	41	2615	7	2575	864.00	330.20	14	.	.	.	false	false	Message: 2598ms	.	.	.	.	.	.	.	.	.	.	.	KEYBOARD	2598	864.00	330.20	gyp.edf	RIGHT	2617	9469461	Full Trial Period	9466844	100	Trial: 100	9466844	43	Î¢²¨Â¯	±£ÏÕÏä	ÒûË®»ú	f	f
gyp	.	.	.	.	.	.	.	.	.	.	15	.	.	.	false	false	Message: 2659ms	.	.	.	.	.	.	.	.	.	.	.	TRIAL_RESULT 0	2659	.	.	gyp.edf	RIGHT	2617	9469461	Full Trial Period	9466844	100	Trial: 100	9466844	43	Î¢²¨Â¯	±£ÏÕÏä	ÒûË®»ú	f	f
gyp	.	.	.	.	.	.	.	.	.	.	1	.	.	.	false	false	Message: -15ms	.	.	.	.	.	.	.	.	.	.	.	TRIALID 100	-15	.	.	gyp.edf	RIGHT	3965	9477615	Full Trial Period	9473650	101	Trial: 101	9473650	149	·ÊÔí	·¬ÇÑ	ÏãÑÌ	f	f
gyp	.	.	.	.	.	.	.	.	.	.	2	.	.	.	false	false	Message: -1ms	.	.	.	.	.	.	.	.	.	.	.	RECCFG CR 1000 2 0 R	-1	.	.	gyp.edf	RIGHT	3965	9477615	Full Trial Period	9473650	101	Trial: 101	9473650	149	·ÊÔí	·¬ÇÑ	ÏãÑÌ	f	f
gyp	.	.	.	.	.	.	.	.	.	.	3	.	.	.	false	false	Message: -1ms	.	.	.	.	.	.	.	.	.	.	.	ELCLCFG TOWER	-1	.	.	gyp.edf	RIGHT	3965	9477615	Full Trial Period	9473650	101	Trial: 101	9473650	149	·ÊÔí	·¬ÇÑ	ÏãÑÌ	f	f
gyp	.	.	.	.	.	.	.	.	.	.	4	.	.	.	false	false	Message: -1ms	.	.	.	.	.	.	.	.	.	.	.	GAZE_COORDS 0.00 0.00 1023.00 767.00	-1	.	.	gyp.edf	RIGHT	3965	9477615	Full Trial Period	9473650	101	Trial: 101	9473650	149	·ÊÔí	·¬ÇÑ	ÏãÑÌ	f	f
gyp	.	.	.	.	.	.	.	.	.	.	5	.	.	.	false	false	Message: -1ms	.	.	.	.	.	.	.	.	.	.	.	THRESHOLDS R 101 219	-1	.	.	gyp.edf	RIGHT	3965	9477615	Full Trial Period	9473650	101	Trial: 101	9473650	149	·ÊÔí	·¬ÇÑ	ÏãÑÌ	f	f
gyp	.	.	.	.	.	.	.	.	.	.	6	.	.	.	false	false	Message: -1ms	.	.	.	.	.	.	.	.	.	.	.	ELCL_PROC CENTROID (3)	-1	.	.	gyp.edf	RIGHT	3965	9477615	Full Trial Period	9473650	101	Trial: 101	9473650	149	·ÊÔí	·¬ÇÑ	ÏãÑÌ	f	f
gyp	.	.	.	.	.	.	.	.	.	.	7	.	.	.	false	false	Message: -1ms	.	.	.	.	.	.	.	.	.	.	.	ELCL_PCR_PARAM 5 3.0	-1	.	.	gyp.edf	RIGHT	3965	9477615	Full Trial Period	9473650	101	Trial: 101	9473650	149	·ÊÔí	·¬ÇÑ	ÏãÑÌ	f	f
gyp	.	.	.	.	.	.	.	.	.	.	8	.	.	.	false	true	Message: 0ms	.	.	.	.	.	.	.	.	.	.	.	!MODE RECORD CR 1000 2 0 R	0	.	.	gyp.edf	RIGHT	3965	9477615	Full Trial Period	9473650	101	Trial: 101	9473650	149	·ÊÔí	·¬ÇÑ	ÏãÑÌ	f	f
gyp	.	.	.	.	315	321	1	7	117.00	398.50	9	.	.	.	false	false	Message: 51ms	.	.	.	.	.	.	.	.	.	.	.	SYNCTIME	51	117.00	398.50	gyp.edf	RIGHT	3965	9477615	Full Trial Period	9473650	101	Trial: 101	9473650	149	·ÊÔí	·¬ÇÑ	ÏãÑÌ	f	f
gyp	.	.	.	.	.	.	.	.	.	.	10	.	.	.	false	false	Message: 1319ms	3.79	9.45	401	1623	519.70	306.50	5	1049.30	1223	438.30	378.70	INVISIBLE_BOUNDARY[1]	1319	.	.	gyp.edf	RIGHT	3965	9477615	Full Trial Period	9473650	101	Trial: 101	9473650	149	·ÊÔí	·¬ÇÑ	ÏãÑÌ	f	f
gyp	.	.	.	.	.	.	.	.	.	.	11	.	.	.	false	false	Message: 1326ms	3.79	9.45	401	1623	519.70	306.50	5	1049.30	1223	438.30	378.70	SYNCTIME	1326	.	.	gyp.edf	RIGHT	3965	9477615	Full Trial Period	9473650	101	Trial: 101	9473650	149	·ÊÔí	·¬ÇÑ	ÏãÑÌ	f	f
gyp	.	.	.	.	.	.	.	.	.	.	12	.	.	.	false	false	Message: 2300ms	13.27	41.34	321	2328	847.40	472.00	8	548.00	2008	494.30	300.40	INVISIBLE_BOUNDARY[2]	2300	.	.	gyp.edf	RIGHT	3965	9477615	Full Trial Period	9473650	101	Trial: 101	9473650	149	·ÊÔí	·¬ÇÑ	ÏãÑÌ	f	f
gyp	.	.	.	.	.	.	.	.	.	.	13	.	.	.	false	false	Message: 2309ms	13.27	41.34	321	2328	847.40	472.00	8	548.00	2008	494.30	300.40	SYNCTIME	2309	.	.	gyp.edf	RIGHT	3965	9477615	Full Trial Period	9473650	101	Trial: 101	9473650	149	·ÊÔí	·¬ÇÑ	ÏãÑÌ	f	f
gyp	.	.	.	.	.	.	.	.	.	.	14	.	.	.	false	false	Message: 3945ms	3.26	81.50	40	3963	778.50	339.10	14	119.80	3924	876.30	339.90	KEYBOARD	3945	.	.	gyp.edf	RIGHT	3965	9477615	Full Trial Period	9473650	101	Trial: 101	9473650	149	·ÊÔí	·¬ÇÑ	ÏãÑÌ	f	f
gyp	.	.	.	.	.	.	.	.	.	.	15	.	.	.	false	false	Message: 4006ms	.	.	.	.	.	.	.	.	.	.	.	TRIAL_RESULT 0	4006	.	.	gyp.edf	RIGHT	3965	9477615	Full Trial Period	9473650	101	Trial: 101	9473650	149	·ÊÔí	·¬ÇÑ	ÏãÑÌ	f	f
gyp	.	.	.	.	.	.	.	.	.	.	1	.	.	.	false	false	Message: -16ms	.	.	.	.	.	.	.	.	.	.	.	TRIALID 101	-16	.	.	gyp.edf	RIGHT	1974	9480999	Full Trial Period	9479025	102	Trial: 102	9479025	55	ÌðÍ²	»ð¾æ	°ôÇò¹÷	j	f
gyp	.	.	.	.	.	.	.	.	.	.	2	.	.	.	false	false	Message: -1ms	.	.	.	.	.	.	.	.	.	.	.	RECCFG CR 1000 2 0 R	-1	.	.	gyp.edf	RIGHT	1974	9480999	Full Trial Period	9479025	102	Trial: 102	9479025	55	ÌðÍ²	»ð¾æ	°ôÇò¹÷	j	f
gyp	.	.	.	.	.	.	.	.	.	.	3	.	.	.	false	false	Message: -1ms	.	.	.	.	.	.	.	.	.	.	.	ELCLCFG TOWER	-1	.	.	gyp.edf	RIGHT	1974	9480999	Full Trial Period	9479025	102	Trial: 102	9479025	55	ÌðÍ²	»ð¾æ	°ôÇò¹÷	j	f
gyp	.	.	.	.	.	.	.	.	.	.	4	.	.	.	false	false	Message: -1ms	.	.	.	.	.	.	.	.	.	.	.	GAZE_COORDS 0.00 0.00 1023.00 767.00	-1	.	.	gyp.edf	RIGHT	1974	9480999	Full Trial Period	9479025	102	Trial: 102	9479025	55	ÌðÍ²	»ð¾æ	°ôÇò¹÷	j	f
gyp	.	.	.	.	.	.	.	.	.	.	5	.	.	.	false	false	Message: -1ms	.	.	.	.	.	.	.	.	.	.	.	THRESHOLDS R 101 219	-1	.	.	gyp.edf	RIGHT	1974	9480999	Full Trial Period	9479025	102	Trial: 102	9479025	55	ÌðÍ²	»ð¾æ	°ôÇò¹÷	j	f
gyp	.	.	.	.	.	.	.	.	.	.	6	.	.	.	false	false	Message: -1ms	.	.	.	.	.	.	.	.	.	.	.	ELCL_PROC CENTROID (3)	-1	.	.	gyp.edf	RIGHT	1974	9480999	Full Trial Period	9479025	102	Trial: 102	9479025	55	ÌðÍ²	»ð¾æ	°ôÇò¹÷	j	f
gyp	.	.	.	.	.	.	.	.	.	.	7	.	.	.	false	false	Message: -1ms	.	.	.	.	.	.	.	.	.	.	.	ELCL_PCR_PARAM 5 3.0	-1	.	.	gyp.edf	RIGHT	1974	9480999	Full Trial Period	9479025	102	Trial: 102	9479025	55	ÌðÍ²	»ð¾æ	°ôÇò¹÷	j	f
gyp	.	.	.	.	.	.	.	.	.	.	8	.	.	.	false	true	Message: 0ms	.	.	.	.	.	.	.	.	.	.	.	!MODE RECORD CR 1000 2 0 R	0	.	.	gyp.edf	RIGHT	1974	9480999	Full Trial Period	9479025	102	Trial: 102	9479025	55	ÌðÍ²	»ð¾æ	°ôÇò¹÷	j	f
gyp	135	135	1	1	.	.	.	.	.	.	9	.	.	.	false	false	Message: 42ms	.	.	203	203	134.60	430.00	1	380.20	1	.	.	SYNCTIME	42	.	.	gyp.edf	RIGHT	1974	9480999	Full Trial Period	9479025	102	Trial: 102	9479025	55	ÌðÍ²	»ð¾æ	°ôÇò¹÷	j	f
gyp	.	.	.	.	.	.	.	.	.	.	10	.	.	.	false	false	Message: 635ms	11.44	37.76	303	687	486.80	435.00	2	821.50	385	152.00	369.00	INVISIBLE_BOUNDARY[1]	635	.	.	gyp.edf	RIGHT	1974	9480999	Full Trial Period	9479025	102	Trial: 102	9479025	55	ÌðÍ²	»ð¾æ	°ôÇò¹÷	j	f
gyp	.	.	.	.	.	.	.	.	.	.	11	.	.	.	false	false	Message: 641ms	11.44	37.76	303	687	486.80	435.00	2	821.50	385	152.00	369.00	SYNCTIME	641	.	.	gyp.edf	RIGHT	1974	9480999	Full Trial Period	9479025	102	Trial: 102	9479025	55	ÌðÍ²	»ð¾æ	°ôÇò¹÷	j	f
gyp	.	.	.	.	.	.	.	.	.	.	12	.	.	.	false	false	Message: 1231ms	19.39	97.93	198	1376	879.20	799.10	4	432.00	1179	518.80	314.70	INVISIBLE_BOUNDARY[2]	1231	.	.	gyp.edf	RIGHT	1974	9480999	Full Trial Period	9479025	102	Trial: 102	9479025	55	ÌðÍ²	»ð¾æ	°ôÇò¹÷	j	f
gyp	.	.	.	.	.	.	.	.	.	.	13	.	.	.	false	false	Message: 1242ms	19.39	97.93	198	1376	879.20	799.10	4	432.00	1179	518.80	314.70	SYNCTIME	1242	.	.	gyp.edf	RIGHT	1974	9480999	Full Trial Period	9479025	102	Trial: 102	9479025	55	ÌðÍ²	»ð¾æ	°ôÇò¹÷	j	f
gyp	.	.	.	.	596	1972	4	1377	851.60	331.50	14	.	.	.	false	false	Message: 1955ms	.	.	.	.	.	.	.	.	.	.	.	KEYBOARD	1955	851.60	331.50	gyp.edf	RIGHT	1974	9480999	Full Trial Period	9479025	102	Trial: 102	9479025	55	ÌðÍ²	»ð¾æ	°ôÇò¹÷	j	f
gyp	.	.	.	.	.	.	.	.	.	.	15	.	.	.	false	false	Message: 2015ms	.	.	.	.	.	.	.	.	.	.	.	TRIAL_RESULT 0	2015	.	.	gyp.edf	RIGHT	1974	9480999	Full Trial Period	9479025	102	Trial: 102	9479025	55	ÌðÍ²	»ð¾æ	°ôÇò¹÷	j	f
gyp	.	.	.	.	.	.	.	.	.	.	1	.	.	.	false	false	Message: -16ms	.	.	.	.	.	.	.	.	.	.	.	TRIALID 102	-16	.	.	gyp.edf	RIGHT	3099	9485207	Full Trial Period	9482108	103	Trial: 103	9482108	11	¾í³ß	Æ¤´ø	ÑÌ»Ò¸×	f	f
gyp	.	.	.	.	.	.	.	.	.	.	2	.	.	.	false	false	Message: -1ms	.	.	.	.	.	.	.	.	.	.	.	RECCFG CR 1000 2 0 R	-1	.	.	gyp.edf	RIGHT	3099	9485207	Full Trial Period	9482108	103	Trial: 103	9482108	11	¾í³ß	Æ¤´ø	ÑÌ»Ò¸×	f	f
gyp	.	.	.	.	.	.	.	.	.	.	3	.	.	.	false	false	Message: -1ms	.	.	.	.	.	.	.	.	.	.	.	ELCLCFG TOWER	-1	.	.	gyp.edf	RIGHT	3099	9485207	Full Trial Period	9482108	103	Trial: 103	9482108	11	¾í³ß	Æ¤´ø	ÑÌ»Ò¸×	f	f
gyp	.	.	.	.	.	.	.	.	.	.	4	.	.	.	false	false	Message: -1ms	.	.	.	.	.	.	.	.	.	.	.	GAZE_COORDS 0.00 0.00 1023.00 767.00	-1	.	.	gyp.edf	RIGHT	3099	9485207	Full Trial Period	9482108	103	Trial: 103	9482108	11	¾í³ß	Æ¤´ø	ÑÌ»Ò¸×	f	f
gyp	.	.	.	.	.	.	.	.	.	.	5	.	.	.	false	false	Message: -1ms	.	.	.	.	.	.	.	.	.	.	.	THRESHOLDS R 101 219	-1	.	.	gyp.edf	RIGHT	3099	9485207	Full Trial Period	9482108	103	Trial: 103	9482108	11	¾í³ß	Æ¤´ø	ÑÌ»Ò¸×	f	f
gyp	.	.	.	.	.	.	.	.	.	.	6	.	.	.	false	false	Message: -1ms	.	.	.	.	.	.	.	.	.	.	.	ELCL_PROC CENTROID (3)	-1	.	.	gyp.edf	RIGHT	3099	9485207	Full Trial Period	9482108	103	Trial: 103	9482108	11	¾í³ß	Æ¤´ø	ÑÌ»Ò¸×	f	f
gyp	.	.	.	.	.	.	.	.	.	.	7	.	.	.	false	false	Message: -1ms	.	.	.	.	.	.	.	.	.	.	.	ELCL_PCR_PARAM 5 3.0	-1	.	.	gyp.edf	RIGHT	3099	9485207	Full Trial Period	9482108	103	Trial: 103	9482108	11	¾í³ß	Æ¤´ø	ÑÌ»Ò¸×	f	f
gyp	.	.	.	.	.	.	.	.	.	.	8	.	.	.	false	true	Message: 0ms	.	.	.	.	.	.	.	.	.	.	.	!MODE RECORD CR 1000 2 0 R	0	.	.	gyp.edf	RIGHT	3099	9485207	Full Trial Period	9482108	103	Trial: 103	9482108	11	¾í³ß	Æ¤´ø	ÑÌ»Ò¸×	f	f
gyp	.	.	.	.	75	81	1	7	164.40	337.80	9	.	.	.	false	false	Message: 42ms	.	.	.	.	.	.	.	.	.	.	.	SYNCTIME	42	164.40	337.80	gyp.edf	RIGHT	3099	9485207	Full Trial Period	9482108	103	Trial: 103	9482108	11	¾í³ß	Æ¤´ø	ÑÌ»Ò¸×	f	f
gyp	.	.	.	.	.	.	.	.	.	.	10	.	.	.	false	false	Message: 410ms	16.09	79.28	203	504	631.60	419.60	2	324.70	302	160.10	334.20	INVISIBLE_BOUNDARY[1]	410	.	.	gyp.edf	RIGHT	3099	9485207	Full Trial Period	9482108	103	Trial: 103	9482108	11	¾í³ß	Æ¤´ø	ÑÌ»Ò¸×	f	f
gyp	.	.	.	.	.	.	.	.	.	.	11	.	.	.	false	false	Message: 416ms	16.09	79.28	203	504	631.60	419.60	2	324.70	302	160.10	334.20	SYNCTIME	416	.	.	gyp.edf	RIGHT	3099	9485207	Full Trial Period	9482108	103	Trial: 103	9482108	11	¾í³ß	Æ¤´ø	ÑÌ»Ò¸×	f	f
gyp	.	.	.	.	.	.	.	.	.	.	12	.	.	.	false	false	Message: 2473ms	4.64	10.59	438	2864	847.80	428.70	7	510.20	2427	969.40	356.70	INVISIBLE_BOUNDARY[2]	2473	.	.	gyp.edf	RIGHT	3099	9485207	Full Trial Period	9482108	103	Trial: 103	9482108	11	¾í³ß	Æ¤´ø	ÑÌ»Ò¸×	f	f
gyp	.	.	.	.	.	.	.	.	.	.	13	.	.	.	false	false	Message: 2483ms	4.64	10.59	438	2864	847.80	428.70	7	510.20	2427	969.40	356.70	SYNCTIME	2483	.	.	gyp.edf	RIGHT	3099	9485207	Full Trial Period	9482108	103	Trial: 103	9482108	11	¾í³ß	Æ¤´ø	ÑÌ»Ò¸×	f	f
gyp	.	.	.	.	233	3097	8	2865	850.50	357.10	14	.	.	.	false	false	Message: 3079ms	.	.	.	.	.	.	.	.	.	.	.	KEYBOARD	3079	850.50	357.10	gyp.edf	RIGHT	3099	9485207	Full Trial Period	9482108	103	Trial: 103	9482108	11	¾í³ß	Æ¤´ø	ÑÌ»Ò¸×	f	f
gyp	.	.	.	.	.	.	.	.	.	.	15	.	.	.	false	false	Message: 3144ms	.	.	.	.	.	.	.	.	.	.	.	TRIAL_RESULT 0	3144	.	.	gyp.edf	RIGHT	3099	9485207	Full Trial Period	9482108	103	Trial: 103	9482108	11	¾í³ß	Æ¤´ø	ÑÌ»Ò¸×	f	f
gyp	.	.	.	.	.	.	.	.	.	.	1	.	.	.	false	false	Message: -16ms	.	.	.	.	.	.	.	.	.	.	.	TRIALID 103	-16	.	.	gyp.edf	RIGHT	4094	9490776	Full Trial Period	9486682	104	Trial: 104	9486682	119	ÖñËñ	ÑÀ¸à	ÄÏ¹Ï	f	f
gyp	.	.	.	.	.	.	.	.	.	.	2	.	.	.	false	false	Message: -1ms	.	.	.	.	.	.	.	.	.	.	.	RECCFG CR 1000 2 0 R	-1	.	.	gyp.edf	RIGHT	4094	9490776	Full Trial Period	9486682	104	Trial: 104	9486682	119	ÖñËñ	ÑÀ¸à	ÄÏ¹Ï	f	f
gyp	.	.	.	.	.	.	.	.	.	.	3	.	.	.	false	false	Message: -1ms	.	.	.	.	.	.	.	.	.	.	.	ELCLCFG TOWER	-1	.	.	gyp.edf	RIGHT	4094	9490776	Full Trial Period	9486682	104	Trial: 104	9486682	119	ÖñËñ	ÑÀ¸à	ÄÏ¹Ï	f	f
gyp	.	.	.	.	.	.	.	.	.	.	4	.	.	.	false	false	Message: -1ms	.	.	.	.	.	.	.	.	.	.	.	GAZE_COORDS 0.00 0.00 1023.00 767.00	-1	.	.	gyp.edf	RIGHT	4094	9490776	Full Trial Period	9486682	104	Trial: 104	9486682	119	ÖñËñ	ÑÀ¸à	ÄÏ¹Ï	f	f
gyp	.	.	.	.	.	.	.	.	.	.	5	.	.	.	false	false	Message: -1ms	.	.	.	.	.	.	.	.	.	.	.	THRESHOLDS R 101 219	-1	.	.	gyp.edf	RIGHT	4094	9490776	Full Trial Period	9486682	104	Trial: 104	9486682	119	ÖñËñ	ÑÀ¸à	ÄÏ¹Ï	f	f
gyp	.	.	.	.	.	.	.	.	.	.	6	.	.	.	false	false	Message: -1ms	.	.	.	.	.	.	.	.	.	.	.	ELCL_PROC CENTROID (3)	-1	.	.	gyp.edf	RIGHT	4094	9490776	Full Trial Period	9486682	104	Trial: 104	9486682	119	ÖñËñ	ÑÀ¸à	ÄÏ¹Ï	f	f
gyp	.	.	.	.	.	.	.	.	.	.	7	.	.	.	false	false	Message: -1ms	.	.	.	.	.	.	.	.	.	.	.	ELCL_PCR_PARAM 5 3.0	-1	.	.	gyp.edf	RIGHT	4094	9490776	Full Trial Period	9486682	104	Trial: 104	9486682	119	ÖñËñ	ÑÀ¸à	ÄÏ¹Ï	f	f
gyp	.	.	.	.	.	.	.	.	.	.	8	.	.	.	false	true	Message: 0ms	.	.	.	.	.	.	.	.	.	.	.	!MODE RECORD CR 1000 2 0 R	0	.	.	gyp.edf	RIGHT	4094	9490776	Full Trial Period	9486682	104	Trial: 104	9486682	119	ÖñËñ	ÑÀ¸à	ÄÏ¹Ï	f	f
gyp	.	.	.	.	332	338	1	7	114.90	384.00	9	.	.	.	false	false	Message: 42ms	.	.	.	.	.	.	.	.	.	.	.	SYNCTIME	42	114.90	384.00	gyp.edf	RIGHT	4094	9490776	Full Trial Period	9486682	104	Trial: 104	9486682	119	ÖñËñ	ÑÀ¸à	ÄÏ¹Ï	f	f
gyp	.	.	.	.	.	.	.	.	.	.	10	.	.	.	false	false	Message: 1604ms	1.24	4.05	306	1671	483.10	354.50	7	791.60	1366	447.70	348.40	INVISIBLE_BOUNDARY[1]	1604	.	.	gyp.edf	RIGHT	4094	9490776	Full Trial Period	9486682	104	Trial: 104	9486682	119	ÖñËñ	ÑÀ¸à	ÄÏ¹Ï	f	f
gyp	.	.	.	.	.	.	.	.	.	.	11	.	.	.	false	false	Message: 1609ms	1.24	4.05	306	1671	483.10	354.50	7	791.60	1366	447.70	348.40	SYNCTIME	1609	.	.	gyp.edf	RIGHT	4094	9490776	Full Trial Period	9486682	104	Trial: 104	9486682	119	ÖñËñ	ÑÀ¸à	ÄÏ¹Ï	f	f
gyp	240	3528	2	3289	.	.	.	.	.	.	12	.	.	.	false	false	Message: 3527ms	13.11	26.71	491	3574	830.90	393.50	14	608.50	3084	457.90	293.60	INVISIBLE_BOUNDARY[2]	3527	.	.	gyp.edf	RIGHT	4094	9490776	Full Trial Period	9486682	104	Trial: 104	9486682	119	ÖñËñ	ÑÀ¸à	ÄÏ¹Ï	f	f
gyp	.	.	.	.	.	.	.	.	.	.	13	.	.	.	false	false	Message: 3533ms	13.11	26.71	491	3574	830.90	393.50	14	608.50	3084	457.90	293.60	SYNCTIME	3533	.	.	gyp.edf	RIGHT	4094	9490776	Full Trial Period	9486682	104	Trial: 104	9486682	119	ÖñËñ	ÑÀ¸à	ÄÏ¹Ï	f	f
gyp	.	.	.	.	290	4092	16	3803	855.00	319.20	14	.	.	.	false	false	Message: 4074ms	.	.	.	.	.	.	.	.	.	.	.	KEYBOARD	4074	855.00	319.20	gyp.edf	RIGHT	4094	9490776	Full Trial Period	9486682	104	Trial: 104	9486682	119	ÖñËñ	ÑÀ¸à	ÄÏ¹Ï	f	f
gyp	.	.	.	.	.	.	.	.	.	.	15	.	.	.	false	false	Message: 4138ms	.	.	.	.	.	.	.	.	.	.	.	TRIAL_RESULT 0	4138	.	.	gyp.edf	RIGHT	4094	9490776	Full Trial Period	9486682	104	Trial: 104	9486682	119	ÖñËñ	ÑÀ¸à	ÄÏ¹Ï	f	f
gyp	.	.	.	.	.	.	.	.	.	.	1	.	.	.	false	false	Message: -16ms	.	.	.	.	.	.	.	.	.	.	.	TRIALID 104	-16	.	.	gyp.edf	RIGHT	2497	9495936	Full Trial Period	9493439	105	Trial: 105	9493439	34	·¨Ê½³¤¹÷	ÊÖÖ¸	ÓðÃ«Çò	f	f
gyp	.	.	.	.	.	.	.	.	.	.	2	.	.	.	false	false	Message: -1ms	.	.	.	.	.	.	.	.	.	.	.	RECCFG CR 1000 2 0 R	-1	.	.	gyp.edf	RIGHT	2497	9495936	Full Trial Period	9493439	105	Trial: 105	9493439	34	·¨Ê½³¤¹÷	ÊÖÖ¸	ÓðÃ«Çò	f	f
gyp	.	.	.	.	.	.	.	.	.	.	3	.	.	.	false	false	Message: -1ms	.	.	.	.	.	.	.	.	.	.	.	ELCLCFG TOWER	-1	.	.	gyp.edf	RIGHT	2497	9495936	Full Trial Period	9493439	105	Trial: 105	9493439	34	·¨Ê½³¤¹÷	ÊÖÖ¸	ÓðÃ«Çò	f	f
gyp	.	.	.	.	.	.	.	.	.	.	4	.	.	.	false	false	Message: -1ms	.	.	.	.	.	.	.	.	.	.	.	GAZE_COORDS 0.00 0.00 1023.00 767.00	-1	.	.	gyp.edf	RIGHT	2497	9495936	Full Trial Period	9493439	105	Trial: 105	9493439	34	·¨Ê½³¤¹÷	ÊÖÖ¸	ÓðÃ«Çò	f	f
gyp	.	.	.	.	.	.	.	.	.	.	5	.	.	.	false	false	Message: -1ms	.	.	.	.	.	.	.	.	.	.	.	THRESHOLDS R 101 219	-1	.	.	gyp.edf	RIGHT	2497	9495936	Full Trial Period	9493439	105	Trial: 105	9493439	34	·¨Ê½³¤¹÷	ÊÖÖ¸	ÓðÃ«Çò	f	f
gyp	.	.	.	.	.	.	.	.	.	.	6	.	.	.	false	false	Message: -1ms	.	.	.	.	.	.	.	.	.	.	.	ELCL_PROC CENTROID (3)	-1	.	.	gyp.edf	RIGHT	2497	9495936	Full Trial Period	9493439	105	Trial: 105	9493439	34	·¨Ê½³¤¹÷	ÊÖÖ¸	ÓðÃ«Çò	f	f
gyp	.	.	.	.	.	.	.	.	.	.	7	.	.	.	false	false	Message: -1ms	.	.	.	.	.	.	.	.	.	.	.	ELCL_PCR_PARAM 5 3.0	-1	.	.	gyp.edf	RIGHT	2497	9495936	Full Trial Period	9493439	105	Trial: 105	9493439	34	·¨Ê½³¤¹÷	ÊÖÖ¸	ÓðÃ«Çò	f	f
gyp	.	.	.	.	.	.	.	.	.	.	8	.	.	.	false	true	Message: 0ms	.	.	.	.	.	.	.	.	.	.	.	!MODE RECORD CR 1000 2 0 R	0	.	.	gyp.edf	RIGHT	2497	9495936	Full Trial Period	9493439	105	Trial: 105	9493439	34	·¨Ê½³¤¹÷	ÊÖÖ¸	ÓðÃ«Çò	f	f
gyp	.	.	.	.	433	439	1	7	102.70	386.70	9	.	.	.	false	false	Message: 42ms	.	.	.	.	.	.	.	.	.	.	.	SYNCTIME	42	102.70	386.70	gyp.edf	RIGHT	2497	9495936	Full Trial Period	9493439	105	Trial: 105	9493439	34	·¨Ê½³¤¹÷	ÊÖÖ¸	ÓðÃ«Çò	f	f
gyp	.	.	.	.	131	820	3	690	518.80	360.00	10	.	.	.	false	false	Message: 741ms	.	.	.	.	.	.	.	.	.	.	.	INVISIBLE_BOUNDARY[1]	741	518.80	360.00	gyp.edf	RIGHT	2497	9495936	Full Trial Period	9493439	105	Trial: 105	9493439	34	·¨Ê½³¤¹÷	ÊÖÖ¸	ÓðÃ«Çò	f	f
gyp	.	.	.	.	131	820	3	690	518.80	360.00	11	.	.	.	false	false	Message: 751ms	.	.	.	.	.	.	.	.	.	.	.	SYNCTIME	751	518.80	360.00	gyp.edf	RIGHT	2497	9495936	Full Trial Period	9493439	105	Trial: 105	9493439	34	·¨Ê½³¤¹÷	ÊÖÖ¸	ÓðÃ«Çò	f	f
gyp	.	.	.	.	.	.	.	.	.	.	12	.	.	.	false	false	Message: 1773ms	2.63	5.65	466	2215	878.80	334.50	8	454.00	1750	803.20	357.60	INVISIBLE_BOUNDARY[2]	1773	.	.	gyp.edf	RIGHT	2497	9495936	Full Trial Period	9493439	105	Trial: 105	9493439	34	·¨Ê½³¤¹÷	ÊÖÖ¸	ÓðÃ«Çò	f	f
gyp	.	.	.	.	.	.	.	.	.	.	13	.	.	.	false	false	Message: 1784ms	2.63	5.65	466	2215	878.80	334.50	8	454.00	1750	803.20	357.60	SYNCTIME	1784	.	.	gyp.edf	RIGHT	2497	9495936	Full Trial Period	9493439	105	Trial: 105	9493439	34	·¨Ê½³¤¹÷	ÊÖÖ¸	ÓðÃ«Çò	f	f
gyp	.	.	.	.	231	2495	10	2265	860.80	367.40	14	[1]	2	RECTANGLE_INTERESTAREA	false	false	Message: 2478ms	.	.	.	.	.	.	.	.	.	.	.	KEYBOARD	2478	860.80	367.40	gyp.edf	RIGHT	2497	9495936	Full Trial Period	9493439	105	Trial: 105	9493439	34	·¨Ê½³¤¹÷	ÊÖÖ¸	ÓðÃ«Çò	f	f
gyp	.	.	.	.	.	.	.	.	.	.	15	.	.	.	false	false	Message: 2541ms	.	.	.	.	.	.	.	.	.	.	.	TRIAL_RESULT 0	2541	.	.	gyp.edf	RIGHT	2497	9495936	Full Trial Period	9493439	105	Trial: 105	9493439	34	·¨Ê½³¤¹÷	ÊÖÖ¸	ÓðÃ«Çò	f	f
gyp	.	.	.	.	.	.	.	.	.	.	1	.	.	.	false	false	Message: -17ms	.	.	.	.	.	.	.	.	.	.	.	TRIALID 105	-17	.	.	gyp.edf	RIGHT	2105	9499903	Full Trial Period	9497798	106	Trial: 106	9497798	79	ÐÅ·â	ÇÉ¿ËÁ¦	ÆË¿ËÅÆ	j	j
gyp	.	.	.	.	.	.	.	.	.	.	2	.	.	.	false	false	Message: -1ms	.	.	.	.	.	.	.	.	.	.	.	RECCFG CR 1000 2 0 R	-1	.	.	gyp.edf	RIGHT	2105	9499903	Full Trial Period	9497798	106	Trial: 106	9497798	79	ÐÅ·â	ÇÉ¿ËÁ¦	ÆË¿ËÅÆ	j	j
gyp	.	.	.	.	.	.	.	.	.	.	3	.	.	.	false	false	Message: -1ms	.	.	.	.	.	.	.	.	.	.	.	ELCLCFG TOWER	-1	.	.	gyp.edf	RIGHT	2105	9499903	Full Trial Period	9497798	106	Trial: 106	9497798	79	ÐÅ·â	ÇÉ¿ËÁ¦	ÆË¿ËÅÆ	j	j
gyp	.	.	.	.	.	.	.	.	.	.	4	.	.	.	false	false	Message: -1ms	.	.	.	.	.	.	.	.	.	.	.	GAZE_COORDS 0.00 0.00 1023.00 767.00	-1	.	.	gyp.edf	RIGHT	2105	9499903	Full Trial Period	9497798	106	Trial: 106	9497798	79	ÐÅ·â	ÇÉ¿ËÁ¦	ÆË¿ËÅÆ	j	j
gyp	.	.	.	.	.	.	.	.	.	.	5	.	.	.	false	false	Message: -1ms	.	.	.	.	.	.	.	.	.	.	.	THRESHOLDS R 101 219	-1	.	.	gyp.edf	RIGHT	2105	9499903	Full Trial Period	9497798	106	Trial: 106	9497798	79	ÐÅ·â	ÇÉ¿ËÁ¦	ÆË¿ËÅÆ	j	j
gyp	.	.	.	.	.	.	.	.	.	.	6	.	.	.	false	false	Message: -1ms	.	.	.	.	.	.	.	.	.	.	.	ELCL_PROC CENTROID (3)	-1	.	.	gyp.edf	RIGHT	2105	9499903	Full Trial Period	9497798	106	Trial: 106	9497798	79	ÐÅ·â	ÇÉ¿ËÁ¦	ÆË¿ËÅÆ	j	j
gyp	.	.	.	.	.	.	.	.	.	.	7	.	.	.	false	false	Message: -1ms	.	.	.	.	.	.	.	.	.	.	.	ELCL_PCR_PARAM 5 3.0	-1	.	.	gyp.edf	RIGHT	2105	9499903	Full Trial Period	9497798	106	Trial: 106	9497798	79	ÐÅ·â	ÇÉ¿ËÁ¦	ÆË¿ËÅÆ	j	j
gyp	.	.	.	.	.	.	.	.	.	.	8	.	.	.	false	true	Message: 0ms	.	.	.	.	.	.	.	.	.	.	.	!MODE RECORD CR 1000 2 0 R	0	.	.	gyp.edf	RIGHT	2105	9499903	Full Trial Period	9497798	106	Trial: 106	9497798	79	ÐÅ·â	ÇÉ¿ËÁ¦	ÆË¿ËÅÆ	j	j
gyp	.	.	.	.	341	347	1	7	126.90	343.80	9	.	.	.	false	false	Message: 41ms	.	.	.	.	.	.	.	.	.	.	.	SYNCTIME	41	126.90	343.80	gyp.edf	RIGHT	2105	9499903	Full Trial Period	9497798	106	Trial: 106	9497798	79	ÐÅ·â	ÇÉ¿ËÁ¦	ÆË¿ËÅÆ	j	j
gyp	.	.	.	.	.	.	.	.	.	.	10	.	.	.	false	false	Message: 549ms	12.64	134.51	94	573	496.80	481.80	2	212.60	480	148.10	338.40	INVISIBLE_BOUNDARY[1]	549	.	.	gyp.edf	RIGHT	2105	9499903	Full Trial Period	9497798	106	Trial: 106	9497798	79	ÐÅ·â	ÇÉ¿ËÁ¦	ÆË¿ËÅÆ	j	j
gyp	.	.	.	.	.	.	.	.	.	.	11	.	.	.	false	false	Message: 557ms	12.64	134.51	94	573	496.80	481.80	2	212.60	480	148.10	338.40	SYNCTIME	557	.	.	gyp.edf	RIGHT	2105	9499903	Full Trial Period	9497798	106	Trial: 106	9497798	79	ÐÅ·â	ÇÉ¿ËÁ¦	ÆË¿ËÅÆ	j	j
gyp	.	.	.	.	.	.	.	.	.	.	12	.	.	.	false	false	Message: 1242ms	12.09	37.21	325	1421	874.00	395.00	5	300.30	1097	523.90	316.80	INVISIBLE_BOUNDARY[2]	1242	.	.	gyp.edf	RIGHT	2105	9499903	Full Trial Period	9497798	106	Trial: 106	9497798	79	ÐÅ·â	ÇÉ¿ËÁ¦	ÆË¿ËÅÆ	j	j
gyp	.	.	.	.	.	.	.	.	.	.	13	.	.	.	false	false	Message: 1249ms	12.09	37.21	325	1421	874.00	395.00	5	300.30	1097	523.90	316.80	SYNCTIME	1249	.	.	gyp.edf	RIGHT	2105	9499903	Full Trial Period	9497798	106	Trial: 106	9497798	79	ÐÅ·â	ÇÉ¿ËÁ¦	ÆË¿ËÅÆ	j	j
gyp	.	.	.	.	239	2103	9	1865	824.60	367.60	14	[1]	2	RECTANGLE_INTERESTAREA	false	false	Message: 2087ms	.	.	.	.	.	.	.	.	.	.	.	KEYBOARD	2087	824.60	367.60	gyp.edf	RIGHT	2105	9499903	Full Trial Period	9497798	106	Trial: 106	9497798	79	ÐÅ·â	ÇÉ¿ËÁ¦	ÆË¿ËÅÆ	j	j
gyp	.	.	.	.	.	.	.	.	.	.	15	.	.	.	false	false	Message: 2147ms	.	.	.	.	.	.	.	.	.	.	.	TRIAL_RESULT 0	2147	.	.	gyp.edf	RIGHT	2105	9499903	Full Trial Period	9497798	106	Trial: 106	9497798	79	ÐÅ·â	ÇÉ¿ËÁ¦	ÆË¿ËÅÆ	j	j
gyp	.	.	.	.	.	.	.	.	.	.	1	.	.	.	false	false	Message: -20ms	.	.	.	.	.	.	.	.	.	.	.	TRIALID 106	-20	.	.	gyp.edf	RIGHT	2005	9503897	Full Trial Period	9501892	107	Trial: 107	9501892	45	ÒûË®»ú	±£ÏÕÏä	Æì¸Ë	f	f
gyp	.	.	.	.	.	.	.	.	.	.	2	.	.	.	false	false	Message: -4ms	.	.	.	.	.	.	.	.	.	.	.	RECCFG CR 1000 2 0 R	-4	.	.	gyp.edf	RIGHT	2005	9503897	Full Trial Period	9501892	107	Trial: 107	9501892	45	ÒûË®»ú	±£ÏÕÏä	Æì¸Ë	f	f
gyp	.	.	.	.	.	.	.	.	.	.	3	.	.	.	false	false	Message: -4ms	.	.	.	.	.	.	.	.	.	.	.	ELCLCFG TOWER	-4	.	.	gyp.edf	RIGHT	2005	9503897	Full Trial Period	9501892	107	Trial: 107	9501892	45	ÒûË®»ú	±£ÏÕÏä	Æì¸Ë	f	f
gyp	.	.	.	.	.	.	.	.	.	.	4	.	.	.	false	false	Message: -4ms	.	.	.	.	.	.	.	.	.	.	.	GAZE_COORDS 0.00 0.00 1023.00 767.00	-4	.	.	gyp.edf	RIGHT	2005	9503897	Full Trial Period	9501892	107	Trial: 107	9501892	45	ÒûË®»ú	±£ÏÕÏä	Æì¸Ë	f	f
gyp	.	.	.	.	.	.	.	.	.	.	5	.	.	.	false	false	Message: -4ms	.	.	.	.	.	.	.	.	.	.	.	THRESHOLDS R 101 219	-4	.	.	gyp.edf	RIGHT	2005	9503897	Full Trial Period	9501892	107	Trial: 107	9501892	45	ÒûË®»ú	±£ÏÕÏä	Æì¸Ë	f	f
gyp	.	.	.	.	.	.	.	.	.	.	6	.	.	.	false	false	Message: -4ms	.	.	.	.	.	.	.	.	.	.	.	ELCL_PROC CENTROID (3)	-4	.	.	gyp.edf	RIGHT	2005	9503897	Full Trial Period	9501892	107	Trial: 107	9501892	45	ÒûË®»ú	±£ÏÕÏä	Æì¸Ë	f	f
gyp	.	.	.	.	.	.	.	.	.	.	7	.	.	.	false	false	Message: -4ms	.	.	.	.	.	.	.	.	.	.	.	ELCL_PCR_PARAM 5 3.0	-4	.	.	gyp.edf	RIGHT	2005	9503897	Full Trial Period	9501892	107	Trial: 107	9501892	45	ÒûË®»ú	±£ÏÕÏä	Æì¸Ë	f	f
gyp	.	.	.	.	.	.	.	.	.	.	8	.	.	.	false	false	Message: -3ms	.	.	.	.	.	.	.	.	.	.	.	!MODE RECORD CR 1000 2 0 R	-3	.	.	gyp.edf	RIGHT	2005	9503897	Full Trial Period	9501892	107	Trial: 107	9501892	45	ÒûË®»ú	±£ÏÕÏä	Æì¸Ë	f	f
gyp	.	.	.	.	200	206	1	7	130.90	347.50	9	.	.	.	false	false	Message: 47ms	.	.	.	.	.	.	.	.	.	.	.	SYNCTIME	47	130.90	347.50	gyp.edf	RIGHT	2005	9503897	Full Trial Period	9501892	107	Trial: 107	9501892	45	ÒûË®»ú	±£ÏÕÏä	Æì¸Ë	f	f
gyp	216	511	1	296	.	.	.	.	.	.	10	.	.	.	false	false	Message: 505ms	13.12	38.47	341	589	522.30	407.50	2	787.70	249	136.00	349.10	INVISIBLE_BOUNDARY[1]	505	.	.	gyp.edf	RIGHT	2005	9503897	Full Trial Period	9501892	107	Trial: 107	9501892	45	ÒûË®»ú	±£ÏÕÏä	Æì¸Ë	f	f
gyp	.	.	.	.	.	.	.	.	.	.	11	.	.	.	false	false	Message: 513ms	13.12	38.47	341	589	522.30	407.50	2	787.70	249	136.00	349.10	SYNCTIME	513	.	.	gyp.edf	RIGHT	2005	9503897	Full Trial Period	9501892	107	Trial: 107	9501892	45	ÒûË®»ú	±£ÏÕÏä	Æì¸Ë	f	f
gyp	.	.	.	.	.	.	.	.	.	.	12	.	.	.	false	false	Message: 1367ms	5.35	111.48	48	1388	819.50	394.70	5	201.20	1341	664.90	359.80	INVISIBLE_BOUNDARY[2]	1367	.	.	gyp.edf	RIGHT	2005	9503897	Full Trial Period	9501892	107	Trial: 107	9501892	45	ÒûË®»ú	±£ÏÕÏä	Æì¸Ë	f	f
gyp	.	.	.	.	.	.	.	.	.	.	13	.	.	.	false	false	Message: 1371ms	5.35	111.48	48	1388	819.50	394.70	5	201.20	1341	664.90	359.80	SYNCTIME	1371	.	.	gyp.edf	RIGHT	2005	9503897	Full Trial Period	9501892	107	Trial: 107	9501892	45	ÒûË®»ú	±£ÏÕÏä	Æì¸Ë	f	f
gyp	.	.	.	.	35	2003	8	1969	595.60	314.40	14	.	.	.	false	false	Message: 1986ms	.	.	.	.	.	.	.	.	.	.	.	KEYBOARD	1986	595.60	314.40	gyp.edf	RIGHT	2005	9503897	Full Trial Period	9501892	107	Trial: 107	9501892	45	ÒûË®»ú	±£ÏÕÏä	Æì¸Ë	f	f
gyp	.	.	.	.	.	.	.	.	.	.	15	.	.	.	false	false	Message: 2049ms	.	.	.	.	.	.	.	.	.	.	.	TRIAL_RESULT 0	2049	.	.	gyp.edf	RIGHT	2005	9503897	Full Trial Period	9501892	107	Trial: 107	9501892	45	ÒûË®»ú	±£ÏÕÏä	Æì¸Ë	f	f
gyp	.	.	.	.	.	.	.	.	.	.	1	.	.	.	false	false	Message: -22ms	.	.	.	.	.	.	.	.	.	.	.	TRIALID 107	-22	.	.	gyp.edf	RIGHT	1732	9507184	Full Trial Period	9505452	108	Trial: 108	9505452	44	Æì¸Ë	±£ÏÕÏä	Î¢²¨Â¯	j	j
gyp	.	.	.	.	.	.	.	.	.	.	2	.	.	.	false	false	Message: -1ms	.	.	.	.	.	.	.	.	.	.	.	RECCFG CR 1000 2 0 R	-1	.	.	gyp.edf	RIGHT	1732	9507184	Full Trial Period	9505452	108	Trial: 108	9505452	44	Æì¸Ë	±£ÏÕÏä	Î¢²¨Â¯	j	j
gyp	.	.	.	.	.	.	.	.	.	.	3	.	.	.	false	false	Message: -1ms	.	.	.	.	.	.	.	.	.	.	.	ELCLCFG TOWER	-1	.	.	gyp.edf	RIGHT	1732	9507184	Full Trial Period	9505452	108	Trial: 108	9505452	44	Æì¸Ë	±£ÏÕÏä	Î¢²¨Â¯	j	j
gyp	.	.	.	.	.	.	.	.	.	.	4	.	.	.	false	false	Message: -1ms	.	.	.	.	.	.	.	.	.	.	.	GAZE_COORDS 0.00 0.00 1023.00 767.00	-1	.	.	gyp.edf	RIGHT	1732	9507184	Full Trial Period	9505452	108	Trial: 108	9505452	44	Æì¸Ë	±£ÏÕÏä	Î¢²¨Â¯	j	j
gyp	.	.	.	.	.	.	.	.	.	.	5	.	.	.	false	false	Message: -1ms	.	.	.	.	.	.	.	.	.	.	.	THRESHOLDS R 101 219	-1	.	.	gyp.edf	RIGHT	1732	9507184	Full Trial Period	9505452	108	Trial: 108	9505452	44	Æì¸Ë	±£ÏÕÏä	Î¢²¨Â¯	j	j
gyp	.	.	.	.	.	.	.	.	.	.	6	.	.	.	false	false	Message: -1ms	.	.	.	.	.	.	.	.	.	.	.	ELCL_PROC CENTROID (3)	-1	.	.	gyp.edf	RIGHT	1732	9507184	Full Trial Period	9505452	108	Trial: 108	9505452	44	Æì¸Ë	±£ÏÕÏä	Î¢²¨Â¯	j	j
gyp	.	.	.	.	.	.	.	.	.	.	7	.	.	.	false	false	Message: -1ms	.	.	.	.	.	.	.	.	.	.	.	ELCL_PCR_PARAM 5 3.0	-1	.	.	gyp.edf	RIGHT	1732	9507184	Full Trial Period	9505452	108	Trial: 108	9505452	44	Æì¸Ë	±£ÏÕÏä	Î¢²¨Â¯	j	j
gyp	.	.	.	.	.	.	.	.	.	.	8	.	.	.	false	true	Message: 0ms	.	.	.	.	.	.	.	.	.	.	.	!MODE RECORD CR 1000 2 0 R	0	.	.	gyp.edf	RIGHT	1732	9507184	Full Trial Period	9505452	108	Trial: 108	9505452	44	Æì¸Ë	±£ÏÕÏä	Î¢²¨Â¯	j	j
gyp	.	.	.	.	361	367	1	7	129.50	398.40	9	.	.	.	false	false	Message: 44ms	.	.	.	.	.	.	.	.	.	.	.	SYNCTIME	44	129.50	398.40	gyp.edf	RIGHT	1732	9507184	Full Trial Period	9505452	108	Trial: 108	9505452	44	Æì¸Ë	±£ÏÕÏä	Î¢²¨Â¯	j	j
gyp	.	.	.	.	.	.	.	.	.	.	10	.	.	.	false	false	Message: 420ms	15.42	155.75	99	466	564.90	593.30	1	268.10	368	136.50	405.90	INVISIBLE_BOUNDARY[1]	420	.	.	gyp.edf	RIGHT	1732	9507184	Full Trial Period	9505452	108	Trial: 108	9505452	44	Æì¸Ë	±£ÏÕÏä	Î¢²¨Â¯	j	j
gyp	.	.	.	.	.	.	.	.	.	.	11	.	.	.	false	false	Message: 428ms	15.42	155.75	99	466	564.90	593.30	1	268.10	368	136.50	405.90	SYNCTIME	428	.	.	gyp.edf	RIGHT	1732	9507184	Full Trial Period	9505452	108	Trial: 108	9505452	44	Æì¸Ë	±£ÏÕÏä	Î¢²¨Â¯	j	j
gyp	.	.	.	.	.	.	.	.	.	.	12	.	.	.	false	false	Message: 1197ms	9.61	22.29	431	1231	814.40	440.50	4	638.80	801	534.00	388.90	INVISIBLE_BOUNDARY[2]	1197	.	.	gyp.edf	RIGHT	1732	9507184	Full Trial Period	9505452	108	Trial: 108	9505452	44	Æì¸Ë	±£ÏÕÏä	Î¢²¨Â¯	j	j
gyp	.	.	.	.	.	.	.	.	.	.	13	.	.	.	false	false	Message: 1202ms	9.61	22.29	431	1231	814.40	440.50	4	638.80	801	534.00	388.90	SYNCTIME	1202	.	.	gyp.edf	RIGHT	1732	9507184	Full Trial Period	9505452	108	Trial: 108	9505452	44	Æì¸Ë	±£ÏÕÏä	Î¢²¨Â¯	j	j
gyp	.	.	.	.	269	1730	6	1462	860.90	342.70	14	.	.	.	false	false	Message: 1713ms	.	.	.	.	.	.	.	.	.	.	.	KEYBOARD	1713	860.90	342.70	gyp.edf	RIGHT	1732	9507184	Full Trial Period	9505452	108	Trial: 108	9505452	44	Æì¸Ë	±£ÏÕÏä	Î¢²¨Â¯	j	j
gyp	.	.	.	.	.	.	.	.	.	.	15	.	.	.	false	false	Message: 1777ms	.	.	.	.	.	.	.	.	.	.	.	TRIAL_RESULT 0	1777	.	.	gyp.edf	RIGHT	1732	9507184	Full Trial Period	9505452	108	Trial: 108	9505452	44	Æì¸Ë	±£ÏÕÏä	Î¢²¨Â¯	j	j
gyp	.	.	.	.	.	.	.	.	.	.	1	.	.	.	false	false	Message: -17ms	.	.	.	.	.	.	.	.	.	.	.	TRIALID 108	-17	.	.	gyp.edf	RIGHT	2369	9510840	Full Trial Period	9508471	109	Trial: 109	9508471	100	À®°È	Â©¶·	°ÙºÏ»¨	f	j
gyp	.	.	.	.	.	.	.	.	.	.	2	.	.	.	false	false	Message: -1ms	.	.	.	.	.	.	.	.	.	.	.	RECCFG CR 1000 2 0 R	-1	.	.	gyp.edf	RIGHT	2369	9510840	Full Trial Period	9508471	109	Trial: 109	9508471	100	À®°È	Â©¶·	°ÙºÏ»¨	f	j
gyp	.	.	.	.	.	.	.	.	.	.	3	.	.	.	false	false	Message: -1ms	.	.	.	.	.	.	.	.	.	.	.	ELCLCFG TOWER	-1	.	.	gyp.edf	RIGHT	2369	9510840	Full Trial Period	9508471	109	Trial: 109	9508471	100	À®°È	Â©¶·	°ÙºÏ»¨	f	j
gyp	.	.	.	.	.	.	.	.	.	.	4	.	.	.	false	false	Message: -1ms	.	.	.	.	.	.	.	.	.	.	.	GAZE_COORDS 0.00 0.00 1023.00 767.00	-1	.	.	gyp.edf	RIGHT	2369	9510840	Full Trial Period	9508471	109	Trial: 109	9508471	100	À®°È	Â©¶·	°ÙºÏ»¨	f	j
gyp	.	.	.	.	.	.	.	.	.	.	5	.	.	.	false	false	Message: -1ms	.	.	.	.	.	.	.	.	.	.	.	THRESHOLDS R 101 219	-1	.	.	gyp.edf	RIGHT	2369	9510840	Full Trial Period	9508471	109	Trial: 109	9508471	100	À®°È	Â©¶·	°ÙºÏ»¨	f	j
gyp	.	.	.	.	.	.	.	.	.	.	6	.	.	.	false	false	Message: -1ms	.	.	.	.	.	.	.	.	.	.	.	ELCL_PROC CENTROID (3)	-1	.	.	gyp.edf	RIGHT	2369	9510840	Full Trial Period	9508471	109	Trial: 109	9508471	100	À®°È	Â©¶·	°ÙºÏ»¨	f	j
gyp	.	.	.	.	.	.	.	.	.	.	7	.	.	.	false	false	Message: -1ms	.	.	.	.	.	.	.	.	.	.	.	ELCL_PCR_PARAM 5 3.0	-1	.	.	gyp.edf	RIGHT	2369	9510840	Full Trial Period	9508471	109	Trial: 109	9508471	100	À®°È	Â©¶·	°ÙºÏ»¨	f	j
gyp	.	.	.	.	.	.	.	.	.	.	8	.	.	.	false	true	Message: 0ms	.	.	.	.	.	.	.	.	.	.	.	!MODE RECORD CR 1000 2 0 R	0	.	.	gyp.edf	RIGHT	2369	9510840	Full Trial Period	9508471	109	Trial: 109	9508471	100	À®°È	Â©¶·	°ÙºÏ»¨	f	j
gyp	.	.	.	.	270	276	1	7	165.60	332.30	9	.	.	.	false	false	Message: 41ms	.	.	.	.	.	.	.	.	.	.	.	SYNCTIME	41	165.60	332.30	gyp.edf	RIGHT	2369	9510840	Full Trial Period	9508471	109	Trial: 109	9508471	100	À®°È	Â©¶·	°ÙºÏ»¨	f	j
gyp	.	.	.	.	.	.	.	.	.	.	10	.	.	.	false	false	Message: 493ms	14.00	67.30	208	616	543.00	435.70	2	374.00	409	140.00	330.50	INVISIBLE_BOUNDARY[1]	493	.	.	gyp.edf	RIGHT	2369	9510840	Full Trial Period	9508471	109	Trial: 109	9508471	100	À®°È	Â©¶·	°ÙºÏ»¨	f	j
gyp	.	.	.	.	.	.	.	.	.	.	11	.	.	.	false	false	Message: 499ms	14.00	67.30	208	616	543.00	435.70	2	374.00	409	140.00	330.50	SYNCTIME	499	.	.	gyp.edf	RIGHT	2369	9510840	Full Trial Period	9508471	109	Trial: 109	9508471	100	À®°È	Â©¶·	°ÙºÏ»¨	f	j
gyp	.	.	.	.	.	.	.	.	.	.	12	.	.	.	false	false	Message: 1723ms	1.29	2.56	505	2185	872.70	334.30	7	814.20	1681	840.80	356.00	INVISIBLE_BOUNDARY[2]	1723	.	.	gyp.edf	RIGHT	2369	9510840	Full Trial Period	9508471	109	Trial: 109	9508471	100	À®°È	Â©¶·	°ÙºÏ»¨	f	j
gyp	.	.	.	.	.	.	.	.	.	.	13	.	.	.	false	false	Message: 1732ms	1.29	2.56	505	2185	872.70	334.30	7	814.20	1681	840.80	356.00	SYNCTIME	1732	.	.	gyp.edf	RIGHT	2369	9510840	Full Trial Period	9508471	109	Trial: 109	9508471	100	À®°È	Â©¶·	°ÙºÏ»¨	f	j
gyp	.	.	.	.	65	2367	9	2303	883.70	316.60	14	.	.	.	false	false	Message: 2351ms	.	.	.	.	.	.	.	.	.	.	.	KEYBOARD	2351	883.70	316.60	gyp.edf	RIGHT	2369	9510840	Full Trial Period	9508471	109	Trial: 109	9508471	100	À®°È	Â©¶·	°ÙºÏ»¨	f	j
gyp	.	.	.	.	.	.	.	.	.	.	15	.	.	.	false	false	Message: 2411ms	.	.	.	.	.	.	.	.	.	.	.	TRIAL_RESULT 0	2411	.	.	gyp.edf	RIGHT	2369	9510840	Full Trial Period	9508471	109	Trial: 109	9508471	100	À®°È	Â©¶·	°ÙºÏ»¨	f	j
gyp	.	.	.	.	.	.	.	.	.	.	1	.	.	.	false	false	Message: -16ms	.	.	.	.	.	.	.	.	.	.	.	TRIALID 109	-16	.	.	gyp.edf	RIGHT	1952	9514555	Full Trial Period	9512603	110	Trial: 110	9512603	27	¸ÊÕá	ÂÖÌ¥	ÊÖïí	j	j
gyp	.	.	.	.	.	.	.	.	.	.	2	.	.	.	false	false	Message: -1ms	.	.	.	.	.	.	.	.	.	.	.	RECCFG CR 1000 2 0 R	-1	.	.	gyp.edf	RIGHT	1952	9514555	Full Trial Period	9512603	110	Trial: 110	9512603	27	¸ÊÕá	ÂÖÌ¥	ÊÖïí	j	j
gyp	.	.	.	.	.	.	.	.	.	.	3	.	.	.	false	false	Message: -1ms	.	.	.	.	.	.	.	.	.	.	.	ELCLCFG TOWER	-1	.	.	gyp.edf	RIGHT	1952	9514555	Full Trial Period	9512603	110	Trial: 110	9512603	27	¸ÊÕá	ÂÖÌ¥	ÊÖïí	j	j
gyp	.	.	.	.	.	.	.	.	.	.	4	.	.	.	false	false	Message: -1ms	.	.	.	.	.	.	.	.	.	.	.	GAZE_COORDS 0.00 0.00 1023.00 767.00	-1	.	.	gyp.edf	RIGHT	1952	9514555	Full Trial Period	9512603	110	Trial: 110	9512603	27	¸ÊÕá	ÂÖÌ¥	ÊÖïí	j	j
gyp	.	.	.	.	.	.	.	.	.	.	5	.	.	.	false	false	Message: -1ms	.	.	.	.	.	.	.	.	.	.	.	THRESHOLDS R 101 219	-1	.	.	gyp.edf	RIGHT	1952	9514555	Full Trial Period	9512603	110	Trial: 110	9512603	27	¸ÊÕá	ÂÖÌ¥	ÊÖïí	j	j
gyp	.	.	.	.	.	.	.	.	.	.	6	.	.	.	false	false	Message: -1ms	.	.	.	.	.	.	.	.	.	.	.	ELCL_PROC CENTROID (3)	-1	.	.	gyp.edf	RIGHT	1952	9514555	Full Trial Period	9512603	110	Trial: 110	9512603	27	¸ÊÕá	ÂÖÌ¥	ÊÖïí	j	j
gyp	.	.	.	.	.	.	.	.	.	.	7	.	.	.	false	false	Message: -1ms	.	.	.	.	.	.	.	.	.	.	.	ELCL_PCR_PARAM 5 3.0	-1	.	.	gyp.edf	RIGHT	1952	9514555	Full Trial Period	9512603	110	Trial: 110	9512603	27	¸ÊÕá	ÂÖÌ¥	ÊÖïí	j	j
gyp	.	.	.	.	.	.	.	.	.	.	8	.	.	.	false	true	Message: 0ms	.	.	.	.	.	.	.	.	.	.	.	!MODE RECORD CR 1000 2 0 R	0	.	.	gyp.edf	RIGHT	1952	9514555	Full Trial Period	9512603	110	Trial: 110	9512603	27	¸ÊÕá	ÂÖÌ¥	ÊÖïí	j	j
gyp	.	.	.	.	53	59	1	7	143.70	331.70	9	.	.	.	false	false	Message: 41ms	.	.	.	.	.	.	.	.	.	.	.	SYNCTIME	41	143.70	331.70	gyp.edf	RIGHT	1952	9514555	Full Trial Period	9512603	110	Trial: 110	9512603	27	¸ÊÕá	ÂÖÌ¥	ÊÖïí	j	j
gyp	.	.	.	.	.	.	.	.	.	.	10	.	.	.	false	false	Message: 471ms	19.12	149.41	128	527	627.40	710.80	3	426.90	400	169.80	344.80	INVISIBLE_BOUNDARY[1]	471	.	.	gyp.edf	RIGHT	1952	9514555	Full Trial Period	9512603	110	Trial: 110	9512603	27	¸ÊÕá	ÂÖÌ¥	ÊÖïí	j	j
gyp	.	.	.	.	.	.	.	.	.	.	11	.	.	.	false	false	Message: 475ms	19.12	149.41	128	527	627.40	710.80	3	426.90	400	169.80	344.80	SYNCTIME	475	.	.	gyp.edf	RIGHT	1952	9514555	Full Trial Period	9512603	110	Trial: 110	9512603	27	¸ÊÕá	ÂÖÌ¥	ÊÖïí	j	j
gyp	.	.	.	.	.	.	.	.	.	.	12	.	.	.	false	false	Message: 1260ms	17.87	98.74	181	1307	878.50	718.10	8	306.90	1127	490.80	330.50	INVISIBLE_BOUNDARY[2]	1260	.	.	gyp.edf	RIGHT	1952	9514555	Full Trial Period	9512603	110	Trial: 110	9512603	27	¸ÊÕá	ÂÖÌ¥	ÊÖïí	j	j
gyp	.	.	.	.	.	.	.	.	.	.	13	.	.	.	false	false	Message: 1267ms	17.87	98.74	181	1307	878.50	718.10	8	306.90	1127	490.80	330.50	SYNCTIME	1267	.	.	gyp.edf	RIGHT	1952	9514555	Full Trial Period	9512603	110	Trial: 110	9512603	27	¸ÊÕá	ÂÖÌ¥	ÊÖïí	j	j
gyp	.	.	.	.	23	1932	12	1910	873.80	332.40	14	.	.	.	false	false	Message: 1932ms	.	.	.	.	.	.	.	.	.	.	.	KEYBOARD	1932	.	.	gyp.edf	RIGHT	1952	9514555	Full Trial Period	9512603	110	Trial: 110	9512603	27	¸ÊÕá	ÂÖÌ¥	ÊÖïí	j	j
gyp	.	.	.	.	.	.	.	.	.	.	15	.	.	.	false	false	Message: 1999ms	.	.	.	.	.	.	.	.	.	.	.	TRIAL_RESULT 0	1999	.	.	gyp.edf	RIGHT	1952	9514555	Full Trial Period	9512603	110	Trial: 110	9512603	27	¸ÊÕá	ÂÖÌ¥	ÊÖïí	j	j
gyp	.	.	.	.	.	.	.	.	.	.	1	.	.	.	false	false	Message: -20ms	.	.	.	.	.	.	.	.	.	.	.	TRIALID 110	-20	.	.	gyp.edf	RIGHT	3367	9519890	Full Trial Period	9516523	111	Trial: 111	9516523	131	Ãµ¹å	°ô°ôÌÇ	ÍøÇòÅÄ	j	f
gyp	.	.	.	.	.	.	.	.	.	.	2	.	.	.	false	false	Message: -1ms	.	.	.	.	.	.	.	.	.	.	.	RECCFG CR 1000 2 0 R	-1	.	.	gyp.edf	RIGHT	3367	9519890	Full Trial Period	9516523	111	Trial: 111	9516523	131	Ãµ¹å	°ô°ôÌÇ	ÍøÇòÅÄ	j	f
gyp	.	.	.	.	.	.	.	.	.	.	3	.	.	.	false	false	Message: -1ms	.	.	.	.	.	.	.	.	.	.	.	ELCLCFG TOWER	-1	.	.	gyp.edf	RIGHT	3367	9519890	Full Trial Period	9516523	111	Trial: 111	9516523	131	Ãµ¹å	°ô°ôÌÇ	ÍøÇòÅÄ	j	f
gyp	.	.	.	.	.	.	.	.	.	.	4	.	.	.	false	false	Message: -1ms	.	.	.	.	.	.	.	.	.	.	.	GAZE_COORDS 0.00 0.00 1023.00 767.00	-1	.	.	gyp.edf	RIGHT	3367	9519890	Full Trial Period	9516523	111	Trial: 111	9516523	131	Ãµ¹å	°ô°ôÌÇ	ÍøÇòÅÄ	j	f
gyp	.	.	.	.	.	.	.	.	.	.	5	.	.	.	false	false	Message: -1ms	.	.	.	.	.	.	.	.	.	.	.	THRESHOLDS R 101 219	-1	.	.	gyp.edf	RIGHT	3367	9519890	Full Trial Period	9516523	111	Trial: 111	9516523	131	Ãµ¹å	°ô°ôÌÇ	ÍøÇòÅÄ	j	f
gyp	.	.	.	.	.	.	.	.	.	.	6	.	.	.	false	false	Message: -1ms	.	.	.	.	.	.	.	.	.	.	.	ELCL_PROC CENTROID (3)	-1	.	.	gyp.edf	RIGHT	3367	9519890	Full Trial Period	9516523	111	Trial: 111	9516523	131	Ãµ¹å	°ô°ôÌÇ	ÍøÇòÅÄ	j	f
gyp	.	.	.	.	.	.	.	.	.	.	7	.	.	.	false	false	Message: -1ms	.	.	.	.	.	.	.	.	.	.	.	ELCL_PCR_PARAM 5 3.0	-1	.	.	gyp.edf	RIGHT	3367	9519890	Full Trial Period	9516523	111	Trial: 111	9516523	131	Ãµ¹å	°ô°ôÌÇ	ÍøÇòÅÄ	j	f
gyp	.	.	.	.	.	.	.	.	.	.	8	.	.	.	false	true	Message: 0ms	.	.	.	.	.	.	.	.	.	.	.	!MODE RECORD CR 1000 2 0 R	0	.	.	gyp.edf	RIGHT	3367	9519890	Full Trial Period	9516523	111	Trial: 111	9516523	131	Ãµ¹å	°ô°ôÌÇ	ÍøÇòÅÄ	j	f
gyp	.	.	.	.	312	318	1	7	156.20	391.60	9	.	.	.	false	false	Message: 46ms	.	.	.	.	.	.	.	.	.	.	.	SYNCTIME	46	156.20	391.60	gyp.edf	RIGHT	3367	9519890	Full Trial Period	9516523	111	Trial: 111	9516523	131	Ãµ¹å	°ô°ôÌÇ	ÍøÇòÅÄ	j	f
gyp	.	.	.	.	.	.	.	.	.	.	10	.	.	.	false	false	Message: 1723ms	0.54	1.70	318	2000	478.80	337.10	5	843.60	1683	473.30	351.50	INVISIBLE_BOUNDARY[1]	1723	.	.	gyp.edf	RIGHT	3367	9519890	Full Trial Period	9516523	111	Trial: 111	9516523	131	Ãµ¹å	°ô°ôÌÇ	ÍøÇòÅÄ	j	f
gyp	.	.	.	.	.	.	.	.	.	.	11	.	.	.	false	false	Message: 1729ms	0.54	1.70	318	2000	478.80	337.10	5	843.60	1683	473.30	351.50	SYNCTIME	1729	.	.	gyp.edf	RIGHT	3367	9519890	Full Trial Period	9516523	111	Trial: 111	9516523	131	Ãµ¹å	°ô°ôÌÇ	ÍøÇòÅÄ	j	f
gyp	222	2654	2	2433	.	.	.	.	.	.	12	.	.	.	false	false	Message: 2649ms	12.94	39.83	325	2703	856.70	386.80	7	651.10	2379	476.60	339.70	INVISIBLE_BOUNDARY[2]	2649	.	.	gyp.edf	RIGHT	3367	9519890	Full Trial Period	9516523	111	Trial: 111	9516523	131	Ãµ¹å	°ô°ôÌÇ	ÍøÇòÅÄ	j	f
gyp	222	2654	2	2433	.	.	.	.	.	.	13	.	.	.	false	false	Message: 2654ms	12.94	39.83	325	2703	856.70	386.80	7	651.10	2379	476.60	339.70	SYNCTIME	2654	.	.	gyp.edf	RIGHT	3367	9519890	Full Trial Period	9516523	111	Trial: 111	9516523	131	Ãµ¹å	°ô°ôÌÇ	ÍøÇòÅÄ	j	f
gyp	.	.	.	.	189	3365	11	3177	848.10	312.00	14	.	.	.	false	false	Message: 3348ms	.	.	.	.	.	.	.	.	.	.	.	KEYBOARD	3348	848.10	312.00	gyp.edf	RIGHT	3367	9519890	Full Trial Period	9516523	111	Trial: 111	9516523	131	Ãµ¹å	°ô°ôÌÇ	ÍøÇòÅÄ	j	f
gyp	.	.	.	.	.	.	.	.	.	.	15	.	.	.	false	false	Message: 3407ms	.	.	.	.	.	.	.	.	.	.	.	TRIAL_RESULT 0	3407	.	.	gyp.edf	RIGHT	3367	9519890	Full Trial Period	9516523	111	Trial: 111	9516523	131	Ãµ¹å	°ô°ôÌÇ	ÍøÇòÅÄ	j	f
gyp	.	.	.	.	.	.	.	.	.	.	1	.	.	.	false	false	Message: -25ms	.	.	.	.	.	.	.	.	.	.	.	TRIALID 111	-25	.	.	gyp.edf	RIGHT	2416	9523793	Full Trial Period	9521377	112	Trial: 112	9521377	81	°ôÇò¹÷	¸ÊÕá	Æì¸Ë	j	j
gyp	.	.	.	.	.	.	.	.	.	.	2	.	.	.	false	false	Message: -1ms	.	.	.	.	.	.	.	.	.	.	.	RECCFG CR 1000 2 0 R	-1	.	.	gyp.edf	RIGHT	2416	9523793	Full Trial Period	9521377	112	Trial: 112	9521377	81	°ôÇò¹÷	¸ÊÕá	Æì¸Ë	j	j
gyp	.	.	.	.	.	.	.	.	.	.	3	.	.	.	false	false	Message: -1ms	.	.	.	.	.	.	.	.	.	.	.	ELCLCFG TOWER	-1	.	.	gyp.edf	RIGHT	2416	9523793	Full Trial Period	9521377	112	Trial: 112	9521377	81	°ôÇò¹÷	¸ÊÕá	Æì¸Ë	j	j
gyp	.	.	.	.	.	.	.	.	.	.	4	.	.	.	false	false	Message: -1ms	.	.	.	.	.	.	.	.	.	.	.	GAZE_COORDS 0.00 0.00 1023.00 767.00	-1	.	.	gyp.edf	RIGHT	2416	9523793	Full Trial Period	9521377	112	Trial: 112	9521377	81	°ôÇò¹÷	¸ÊÕá	Æì¸Ë	j	j
gyp	.	.	.	.	.	.	.	.	.	.	5	.	.	.	false	false	Message: -1ms	.	.	.	.	.	.	.	.	.	.	.	THRESHOLDS R 101 219	-1	.	.	gyp.edf	RIGHT	2416	9523793	Full Trial Period	9521377	112	Trial: 112	9521377	81	°ôÇò¹÷	¸ÊÕá	Æì¸Ë	j	j
gyp	.	.	.	.	.	.	.	.	.	.	6	.	.	.	false	false	Message: -1ms	.	.	.	.	.	.	.	.	.	.	.	ELCL_PROC CENTROID (3)	-1	.	.	gyp.edf	RIGHT	2416	9523793	Full Trial Period	9521377	112	Trial: 112	9521377	81	°ôÇò¹÷	¸ÊÕá	Æì¸Ë	j	j
gyp	.	.	.	.	.	.	.	.	.	.	7	.	.	.	false	false	Message: -1ms	.	.	.	.	.	.	.	.	.	.	.	ELCL_PCR_PARAM 5 3.0	-1	.	.	gyp.edf	RIGHT	2416	9523793	Full Trial Period	9521377	112	Trial: 112	9521377	81	°ôÇò¹÷	¸ÊÕá	Æì¸Ë	j	j
gyp	.	.	.	.	.	.	.	.	.	.	8	.	.	.	false	true	Message: 0ms	.	.	.	.	.	.	.	.	.	.	.	!MODE RECORD CR 1000 2 0 R	0	.	.	gyp.edf	RIGHT	2416	9523793	Full Trial Period	9521377	112	Trial: 112	9521377	81	°ôÇò¹÷	¸ÊÕá	Æì¸Ë	j	j
gyp	.	.	.	.	384	390	1	7	114.60	392.90	9	.	.	.	false	false	Message: 49ms	.	.	.	.	.	.	.	.	.	.	.	SYNCTIME	49	114.60	392.90	gyp.edf	RIGHT	2416	9523793	Full Trial Period	9521377	112	Trial: 112	9521377	81	°ôÇò¹÷	¸ÊÕá	Æì¸Ë	j	j
gyp	.	.	.	.	170	709	3	540	428.90	348.30	10	.	.	.	false	false	Message: 544ms	.	.	.	.	.	.	.	.	.	.	.	INVISIBLE_BOUNDARY[1]	544	428.90	348.30	gyp.edf	RIGHT	2416	9523793	Full Trial Period	9521377	112	Trial: 112	9521377	81	°ôÇò¹÷	¸ÊÕá	Æì¸Ë	j	j
gyp	.	.	.	.	170	709	3	540	428.90	348.30	11	.	.	.	false	false	Message: 549ms	.	.	.	.	.	.	.	.	.	.	.	SYNCTIME	549	428.90	348.30	gyp.edf	RIGHT	2416	9523793	Full Trial Period	9521377	112	Trial: 112	9521377	81	°ôÇò¹÷	¸ÊÕá	Æì¸Ë	j	j
gyp	.	.	.	.	254	1702	8	1449	840.50	390.10	12	[1]	2	RECTANGLE_INTERESTAREA	false	false	Message: 1472ms	.	.	.	.	.	.	.	.	.	.	.	INVISIBLE_BOUNDARY[2]	1472	840.50	390.10	gyp.edf	RIGHT	2416	9523793	Full Trial Period	9521377	112	Trial: 112	9521377	81	°ôÇò¹÷	¸ÊÕá	Æì¸Ë	j	j
gyp	.	.	.	.	254	1702	8	1449	840.50	390.10	13	[1]	2	RECTANGLE_INTERESTAREA	false	false	Message: 1483ms	.	.	.	.	.	.	.	.	.	.	.	SYNCTIME	1483	840.50	390.10	gyp.edf	RIGHT	2416	9523793	Full Trial Period	9521377	112	Trial: 112	9521377	81	°ôÇò¹÷	¸ÊÕá	Æì¸Ë	j	j
gyp	.	.	.	.	697	2414	9	1718	858.50	374.20	14	[1]	2	RECTANGLE_INTERESTAREA	false	false	Message: 2397ms	.	.	.	.	.	.	.	.	.	.	.	KEYBOARD	2397	858.50	374.20	gyp.edf	RIGHT	2416	9523793	Full Trial Period	9521377	112	Trial: 112	9521377	81	°ôÇò¹÷	¸ÊÕá	Æì¸Ë	j	j
gyp	.	.	.	.	.	.	.	.	.	.	15	.	.	.	false	false	Message: 2458ms	.	.	.	.	.	.	.	.	.	.	.	TRIAL_RESULT 0	2458	.	.	gyp.edf	RIGHT	2416	9523793	Full Trial Period	9521377	112	Trial: 112	9521377	81	°ôÇò¹÷	¸ÊÕá	Æì¸Ë	j	j
gyp	.	.	.	.	.	.	.	.	.	.	1	.	.	.	false	false	Message: -1016ms	.	.	.	.	.	.	.	.	.	.	.	TRIALID 112	-1016	.	.	gyp.edf	RIGHT	2803	9528962	Full Trial Period	9526159	113	Trial: 113	9526159	16	ÅûÈø	·Éµú	Õë¹Ü	f	f
gyp	.	.	.	.	.	.	.	.	.	.	2	.	.	.	false	false	Message: -13ms	.	.	.	.	.	.	.	.	.	.	.	NO Reply is disabled for function eyecmd_printf	-13	.	.	gyp.edf	RIGHT	2803	9528962	Full Trial Period	9526159	113	Trial: 113	9526159	16	ÅûÈø	·Éµú	Õë¹Ü	f	f
gyp	.	.	.	.	.	.	.	.	.	.	3	.	.	.	false	false	Message: -1ms	.	.	.	.	.	.	.	.	.	.	.	RECCFG CR 1000 2 0 R	-1	.	.	gyp.edf	RIGHT	2803	9528962	Full Trial Period	9526159	113	Trial: 113	9526159	16	ÅûÈø	·Éµú	Õë¹Ü	f	f
gyp	.	.	.	.	.	.	.	.	.	.	4	.	.	.	false	false	Message: -1ms	.	.	.	.	.	.	.	.	.	.	.	ELCLCFG TOWER	-1	.	.	gyp.edf	RIGHT	2803	9528962	Full Trial Period	9526159	113	Trial: 113	9526159	16	ÅûÈø	·Éµú	Õë¹Ü	f	f
gyp	.	.	.	.	.	.	.	.	.	.	5	.	.	.	false	false	Message: -1ms	.	.	.	.	.	.	.	.	.	.	.	GAZE_COORDS 0.00 0.00 1023.00 767.00	-1	.	.	gyp.edf	RIGHT	2803	9528962	Full Trial Period	9526159	113	Trial: 113	9526159	16	ÅûÈø	·Éµú	Õë¹Ü	f	f
gyp	.	.	.	.	.	.	.	.	.	.	6	.	.	.	false	false	Message: -1ms	.	.	.	.	.	.	.	.	.	.	.	THRESHOLDS R 101 219	-1	.	.	gyp.edf	RIGHT	2803	9528962	Full Trial Period	9526159	113	Trial: 113	9526159	16	ÅûÈø	·Éµú	Õë¹Ü	f	f
gyp	.	.	.	.	.	.	.	.	.	.	7	.	.	.	false	false	Message: -1ms	.	.	.	.	.	.	.	.	.	.	.	ELCL_PROC CENTROID (3)	-1	.	.	gyp.edf	RIGHT	2803	9528962	Full Trial Period	9526159	113	Trial: 113	9526159	16	ÅûÈø	·Éµú	Õë¹Ü	f	f
gyp	.	.	.	.	.	.	.	.	.	.	8	.	.	.	false	false	Message: -1ms	.	.	.	.	.	.	.	.	.	.	.	ELCL_PCR_PARAM 5 3.0	-1	.	.	gyp.edf	RIGHT	2803	9528962	Full Trial Period	9526159	113	Trial: 113	9526159	16	ÅûÈø	·Éµú	Õë¹Ü	f	f
gyp	.	.	.	.	.	.	.	.	.	.	9	.	.	.	false	true	Message: 0ms	.	.	.	.	.	.	.	.	.	.	.	!MODE RECORD CR 1000 2 0 R	0	.	.	gyp.edf	RIGHT	2803	9528962	Full Trial Period	9526159	113	Trial: 113	9526159	16	ÅûÈø	·Éµú	Õë¹Ü	f	f
gyp	131	178	1	48	.	.	.	.	.	.	10	.	.	.	false	false	Message: 50ms	.	.	.	.	.	.	.	.	.	.	.	SYNCTIME	50	.	.	gyp.edf	RIGHT	2803	9528962	Full Trial Period	9526159	113	Trial: 113	9526159	16	ÅûÈø	·Éµú	Õë¹Ü	f	f
gyp	.	.	.	.	.	.	.	.	.	.	11	.	.	.	false	false	Message: 1407ms	1.91	3.56	537	1621	473.10	342.10	7	850.90	1085	428.50	309.90	INVISIBLE_BOUNDARY[1]	1407	.	.	gyp.edf	RIGHT	2803	9528962	Full Trial Period	9526159	113	Trial: 113	9526159	16	ÅûÈø	·Éµú	Õë¹Ü	f	f
gyp	.	.	.	.	.	.	.	.	.	.	12	.	.	.	false	false	Message: 1417ms	1.91	3.56	537	1621	473.10	342.10	7	850.90	1085	428.50	309.90	SYNCTIME	1417	.	.	gyp.edf	RIGHT	2803	9528962	Full Trial Period	9526159	113	Trial: 113	9526159	16	ÅûÈø	·Éµú	Õë¹Ü	f	f
gyp	201	2291	3	2091	.	.	.	.	.	.	13	.	.	.	false	false	Message: 2286ms	12.55	32.44	387	2371	856.10	320.90	11	785.60	1985	485.80	315.10	INVISIBLE_BOUNDARY[2]	2286	.	.	gyp.edf	RIGHT	2803	9528962	Full Trial Period	9526159	113	Trial: 113	9526159	16	ÅûÈø	·Éµú	Õë¹Ü	f	f
gyp	.	.	.	.	.	.	.	.	.	.	14	.	.	.	false	false	Message: 2292ms	12.55	32.44	387	2371	856.10	320.90	11	785.60	1985	485.80	315.10	SYNCTIME	2292	.	.	gyp.edf	RIGHT	2803	9528962	Full Trial Period	9526159	113	Trial: 113	9526159	16	ÅûÈø	·Éµú	Õë¹Ü	f	f
gyp	.	.	.	.	430	2801	12	2372	859.50	340.30	15	.	.	.	false	false	Message: 2783ms	.	.	.	.	.	.	.	.	.	.	.	KEYBOARD	2783	859.50	340.30	gyp.edf	RIGHT	2803	9528962	Full Trial Period	9526159	113	Trial: 113	9526159	16	ÅûÈø	·Éµú	Õë¹Ü	f	f
gyp	.	.	.	.	.	.	.	.	.	.	16	.	.	.	false	false	Message: 2849ms	.	.	.	.	.	.	.	.	.	.	.	TRIAL_RESULT 0	2849	.	.	gyp.edf	RIGHT	2803	9528962	Full Trial Period	9526159	113	Trial: 113	9526159	16	ÅûÈø	·Éµú	Õë¹Ü	f	f
gyp	.	.	.	.	.	.	.	.	.	.	1	.	.	.	false	false	Message: -24ms	.	.	.	.	.	.	.	.	.	.	.	TRIALID 113	-24	.	.	gyp.edf	RIGHT	2332	9532890	Full Trial Period	9530558	114	Trial: 114	9530558	129	Ë®±­	±ÊÍ²	µ°¸â	j	f
gyp	.	.	.	.	.	.	.	.	.	.	2	.	.	.	false	false	Message: -1ms	.	.	.	.	.	.	.	.	.	.	.	RECCFG CR 1000 2 0 R	-1	.	.	gyp.edf	RIGHT	2332	9532890	Full Trial Period	9530558	114	Trial: 114	9530558	129	Ë®±­	±ÊÍ²	µ°¸â	j	f
gyp	.	.	.	.	.	.	.	.	.	.	3	.	.	.	false	false	Message: -1ms	.	.	.	.	.	.	.	.	.	.	.	ELCLCFG TOWER	-1	.	.	gyp.edf	RIGHT	2332	9532890	Full Trial Period	9530558	114	Trial: 114	9530558	129	Ë®±­	±ÊÍ²	µ°¸â	j	f
gyp	.	.	.	.	.	.	.	.	.	.	4	.	.	.	false	false	Message: -1ms	.	.	.	.	.	.	.	.	.	.	.	GAZE_COORDS 0.00 0.00 1023.00 767.00	-1	.	.	gyp.edf	RIGHT	2332	9532890	Full Trial Period	9530558	114	Trial: 114	9530558	129	Ë®±­	±ÊÍ²	µ°¸â	j	f
gyp	.	.	.	.	.	.	.	.	.	.	5	.	.	.	false	false	Message: -1ms	.	.	.	.	.	.	.	.	.	.	.	THRESHOLDS R 101 219	-1	.	.	gyp.edf	RIGHT	2332	9532890	Full Trial Period	9530558	114	Trial: 114	9530558	129	Ë®±­	±ÊÍ²	µ°¸â	j	f
gyp	.	.	.	.	.	.	.	.	.	.	6	.	.	.	false	false	Message: -1ms	.	.	.	.	.	.	.	.	.	.	.	ELCL_PROC CENTROID (3)	-1	.	.	gyp.edf	RIGHT	2332	9532890	Full Trial Period	9530558	114	Trial: 114	9530558	129	Ë®±­	±ÊÍ²	µ°¸â	j	f
gyp	.	.	.	.	.	.	.	.	.	.	7	.	.	.	false	false	Message: -1ms	.	.	.	.	.	.	.	.	.	.	.	ELCL_PCR_PARAM 5 3.0	-1	.	.	gyp.edf	RIGHT	2332	9532890	Full Trial Period	9530558	114	Trial: 114	9530558	129	Ë®±­	±ÊÍ²	µ°¸â	j	f
gyp	.	.	.	.	.	.	.	.	.	.	8	.	.	.	false	true	Message: 0ms	.	.	.	.	.	.	.	.	.	.	.	!MODE RECORD CR 1000 2 0 R	0	.	.	gyp.edf	RIGHT	2332	9532890	Full Trial Period	9530558	114	Trial: 114	9530558	129	Ë®±­	±ÊÍ²	µ°¸â	j	f
gyp	.	.	.	.	320	326	1	7	119.20	382.70	9	.	.	.	false	false	Message: 51ms	.	.	.	.	.	.	.	.	.	.	.	SYNCTIME	51	119.20	382.70	gyp.edf	RIGHT	2332	9532890	Full Trial Period	9530558	114	Trial: 114	9530558	129	Ë®±­	±ÊÍ²	µ°¸â	j	f
gyp	.	.	.	.	.	.	.	.	.	.	10	.	.	.	false	false	Message: 538ms	10.26	64.94	158	600	474.90	403.00	2	213.30	443	169.20	408.00	INVISIBLE_BOUNDARY[1]	538	.	.	gyp.edf	RIGHT	2332	9532890	Full Trial Period	9530558	114	Trial: 114	9530558	129	Ë®±­	±ÊÍ²	µ°¸â	j	f
gyp	.	.	.	.	.	.	.	.	.	.	11	.	.	.	false	false	Message: 542ms	10.26	64.94	158	600	474.90	403.00	2	213.30	443	169.20	408.00	SYNCTIME	542	.	.	gyp.edf	RIGHT	2332	9532890	Full Trial Period	9530558	114	Trial: 114	9530558	129	Ë®±­	±ÊÍ²	µ°¸â	j	f
gyp	.	.	.	.	.	.	.	.	.	.	12	.	.	.	false	false	Message: 1462ms	12.98	116.95	111	1466	884.50	382.30	5	260.50	1356	498.70	365.00	INVISIBLE_BOUNDARY[2]	1462	.	.	gyp.edf	RIGHT	2332	9532890	Full Trial Period	9530558	114	Trial: 114	9530558	129	Ë®±­	±ÊÍ²	µ°¸â	j	f
gyp	.	.	.	.	.	.	.	.	.	.	13	.	.	.	false	false	Message: 1466ms	12.98	116.95	111	1466	884.50	382.30	5	260.50	1356	498.70	365.00	SYNCTIME	1466	.	.	gyp.edf	RIGHT	2332	9532890	Full Trial Period	9530558	114	Trial: 114	9530558	129	Ë®±­	±ÊÍ²	µ°¸â	j	f
gyp	.	.	.	.	97	2330	8	2234	712.00	390.20	14	.	.	.	false	false	Message: 2313ms	.	.	.	.	.	.	.	.	.	.	.	KEYBOARD	2313	712.00	390.20	gyp.edf	RIGHT	2332	9532890	Full Trial Period	9530558	114	Trial: 114	9530558	129	Ë®±­	±ÊÍ²	µ°¸â	j	f
gyp	.	.	.	.	.	.	.	.	.	.	15	.	.	.	false	false	Message: 2368ms	.	.	.	.	.	.	.	.	.	.	.	TRIAL_RESULT 0	2368	.	.	gyp.edf	RIGHT	2332	9532890	Full Trial Period	9530558	114	Trial: 114	9530558	129	Ë®±­	±ÊÍ²	µ°¸â	j	f
gyp	.	.	.	.	.	.	.	.	.	.	1	.	.	.	false	false	Message: -18ms	.	.	.	.	.	.	.	.	.	.	.	TRIALID 114	-18	.	.	gyp.edf	RIGHT	2899	9537067	Full Trial Period	9534168	115	Trial: 115	9534168	132	ºº±¤°ü	ÒûË®»ú	ÑÀ¸à	j	f
gyp	.	.	.	.	.	.	.	.	.	.	2	.	.	.	false	false	Message: -1ms	.	.	.	.	.	.	.	.	.	.	.	RECCFG CR 1000 2 0 R	-1	.	.	gyp.edf	RIGHT	2899	9537067	Full Trial Period	9534168	115	Trial: 115	9534168	132	ºº±¤°ü	ÒûË®»ú	ÑÀ¸à	j	f
gyp	.	.	.	.	.	.	.	.	.	.	3	.	.	.	false	false	Message: -1ms	.	.	.	.	.	.	.	.	.	.	.	ELCLCFG TOWER	-1	.	.	gyp.edf	RIGHT	2899	9537067	Full Trial Period	9534168	115	Trial: 115	9534168	132	ºº±¤°ü	ÒûË®»ú	ÑÀ¸à	j	f
gyp	.	.	.	.	.	.	.	.	.	.	4	.	.	.	false	false	Message: -1ms	.	.	.	.	.	.	.	.	.	.	.	GAZE_COORDS 0.00 0.00 1023.00 767.00	-1	.	.	gyp.edf	RIGHT	2899	9537067	Full Trial Period	9534168	115	Trial: 115	9534168	132	ºº±¤°ü	ÒûË®»ú	ÑÀ¸à	j	f
gyp	.	.	.	.	.	.	.	.	.	.	5	.	.	.	false	false	Message: -1ms	.	.	.	.	.	.	.	.	.	.	.	THRESHOLDS R 101 219	-1	.	.	gyp.edf	RIGHT	2899	9537067	Full Trial Period	9534168	115	Trial: 115	9534168	132	ºº±¤°ü	ÒûË®»ú	ÑÀ¸à	j	f
gyp	.	.	.	.	.	.	.	.	.	.	6	.	.	.	false	false	Message: -1ms	.	.	.	.	.	.	.	.	.	.	.	ELCL_PROC CENTROID (3)	-1	.	.	gyp.edf	RIGHT	2899	9537067	Full Trial Period	9534168	115	Trial: 115	9534168	132	ºº±¤°ü	ÒûË®»ú	ÑÀ¸à	j	f
gyp	.	.	.	.	.	.	.	.	.	.	7	.	.	.	false	false	Message: -1ms	.	.	.	.	.	.	.	.	.	.	.	ELCL_PCR_PARAM 5 3.0	-1	.	.	gyp.edf	RIGHT	2899	9537067	Full Trial Period	9534168	115	Trial: 115	9534168	132	ºº±¤°ü	ÒûË®»ú	ÑÀ¸à	j	f
gyp	.	.	.	.	.	.	.	.	.	.	8	.	.	.	false	true	Message: 0ms	.	.	.	.	.	.	.	.	.	.	.	!MODE RECORD CR 1000 2 0 R	0	.	.	gyp.edf	RIGHT	2899	9537067	Full Trial Period	9534168	115	Trial: 115	9534168	132	ºº±¤°ü	ÒûË®»ú	ÑÀ¸à	j	f
gyp	.	.	.	.	59	65	1	7	171.00	354.20	9	.	.	.	false	false	Message: 40ms	.	.	.	.	.	.	.	.	.	.	.	SYNCTIME	40	171.00	354.20	gyp.edf	RIGHT	2899	9537067	Full Trial Period	9534168	115	Trial: 115	9534168	132	ºº±¤°ü	ÒûË®»ú	ÑÀ¸à	j	f
gyp	.	.	.	.	.	.	.	.	.	.	10	.	.	.	false	false	Message: 1360ms	2.73	15.60	175	1456	461.90	351.70	7	266.50	1282	508.30	289.20	INVISIBLE_BOUNDARY[1]	1360	.	.	gyp.edf	RIGHT	2899	9537067	Full Trial Period	9534168	115	Trial: 115	9534168	132	ºº±¤°ü	ÒûË®»ú	ÑÀ¸à	j	f
gyp	.	.	.	.	.	.	.	.	.	.	11	.	.	.	false	false	Message: 1364ms	2.73	15.60	175	1456	461.90	351.70	7	266.50	1282	508.30	289.20	SYNCTIME	1364	.	.	gyp.edf	RIGHT	2899	9537067	Full Trial Period	9534168	115	Trial: 115	9534168	132	ºº±¤°ü	ÒûË®»ú	ÑÀ¸à	j	f
gyp	230	2103	1	1874	.	.	.	.	.	.	12	.	.	.	false	false	Message: 2085ms	12.27	34.47	356	2137	837.60	491.40	10	686.60	1782	501.90	347.20	INVISIBLE_BOUNDARY[2]	2085	.	.	gyp.edf	RIGHT	2899	9537067	Full Trial Period	9534168	115	Trial: 115	9534168	132	ºº±¤°ü	ÒûË®»ú	ÑÀ¸à	j	f
gyp	230	2103	1	1874	.	.	.	.	.	.	13	.	.	.	false	false	Message: 2090ms	12.27	34.47	356	2137	837.60	491.40	10	686.60	1782	501.90	347.20	SYNCTIME	2090	.	.	gyp.edf	RIGHT	2899	9537067	Full Trial Period	9534168	115	Trial: 115	9534168	132	ºº±¤°ü	ÒûË®»ú	ÑÀ¸à	j	f
gyp	.	.	.	.	760	2897	11	2138	847.40	345.30	14	.	.	.	false	false	Message: 2881ms	.	.	.	.	.	.	.	.	.	.	.	KEYBOARD	2881	847.40	345.30	gyp.edf	RIGHT	2899	9537067	Full Trial Period	9534168	115	Trial: 115	9534168	132	ºº±¤°ü	ÒûË®»ú	ÑÀ¸à	j	f
gyp	.	.	.	.	.	.	.	.	.	.	15	.	.	.	false	false	Message: 2998ms	.	.	.	.	.	.	.	.	.	.	.	TRIAL_RESULT 0	2998	.	.	gyp.edf	RIGHT	2899	9537067	Full Trial Period	9534168	115	Trial: 115	9534168	132	ºº±¤°ü	ÒûË®»ú	ÑÀ¸à	j	f
gyp	.	.	.	.	.	.	.	.	.	.	1	.	.	.	false	false	Message: -16ms	.	.	.	.	.	.	.	.	.	.	.	TRIALID 115	-16	.	.	gyp.edf	RIGHT	3386	9541676	Full Trial Period	9538290	116	Trial: 116	9538290	13	Ì«Ñô	¼å±ý	¹þÃÜ¹Ï	f	f
gyp	.	.	.	.	.	.	.	.	.	.	2	.	.	.	false	false	Message: -1ms	.	.	.	.	.	.	.	.	.	.	.	RECCFG CR 1000 2 0 R	-1	.	.	gyp.edf	RIGHT	3386	9541676	Full Trial Period	9538290	116	Trial: 116	9538290	13	Ì«Ñô	¼å±ý	¹þÃÜ¹Ï	f	f
gyp	.	.	.	.	.	.	.	.	.	.	3	.	.	.	false	false	Message: -1ms	.	.	.	.	.	.	.	.	.	.	.	ELCLCFG TOWER	-1	.	.	gyp.edf	RIGHT	3386	9541676	Full Trial Period	9538290	116	Trial: 116	9538290	13	Ì«Ñô	¼å±ý	¹þÃÜ¹Ï	f	f
gyp	.	.	.	.	.	.	.	.	.	.	4	.	.	.	false	false	Message: -1ms	.	.	.	.	.	.	.	.	.	.	.	GAZE_COORDS 0.00 0.00 1023.00 767.00	-1	.	.	gyp.edf	RIGHT	3386	9541676	Full Trial Period	9538290	116	Trial: 116	9538290	13	Ì«Ñô	¼å±ý	¹þÃÜ¹Ï	f	f
gyp	.	.	.	.	.	.	.	.	.	.	5	.	.	.	false	false	Message: -1ms	.	.	.	.	.	.	.	.	.	.	.	THRESHOLDS R 101 219	-1	.	.	gyp.edf	RIGHT	3386	9541676	Full Trial Period	9538290	116	Trial: 116	9538290	13	Ì«Ñô	¼å±ý	¹þÃÜ¹Ï	f	f
gyp	.	.	.	.	.	.	.	.	.	.	6	.	.	.	false	false	Message: -1ms	.	.	.	.	.	.	.	.	.	.	.	ELCL_PROC CENTROID (3)	-1	.	.	gyp.edf	RIGHT	3386	9541676	Full Trial Period	9538290	116	Trial: 116	9538290	13	Ì«Ñô	¼å±ý	¹þÃÜ¹Ï	f	f
gyp	.	.	.	.	.	.	.	.	.	.	7	.	.	.	false	false	Message: -1ms	.	.	.	.	.	.	.	.	.	.	.	ELCL_PCR_PARAM 5 3.0	-1	.	.	gyp.edf	RIGHT	3386	9541676	Full Trial Period	9538290	116	Trial: 116	9538290	13	Ì«Ñô	¼å±ý	¹þÃÜ¹Ï	f	f
gyp	.	.	.	.	.	.	.	.	.	.	8	.	.	.	false	true	Message: 0ms	.	.	.	.	.	.	.	.	.	.	.	!MODE RECORD CR 1000 2 0 R	0	.	.	gyp.edf	RIGHT	3386	9541676	Full Trial Period	9538290	116	Trial: 116	9538290	13	Ì«Ñô	¼å±ý	¹þÃÜ¹Ï	f	f
gyp	.	.	.	.	494	500	1	7	162.50	339.80	9	.	.	.	false	false	Message: 50ms	.	.	.	.	.	.	.	.	.	.	.	SYNCTIME	50	162.50	339.80	gyp.edf	RIGHT	3386	9541676	Full Trial Period	9538290	116	Trial: 116	9538290	13	Ì«Ñô	¼å±ý	¹þÃÜ¹Ï	f	f
gyp	.	.	.	.	.	.	.	.	.	.	10	.	.	.	false	false	Message: 611ms	13.13	65.01	202	702	517.90	532.20	1	296.00	501	148.20	392.40	INVISIBLE_BOUNDARY[1]	611	.	.	gyp.edf	RIGHT	3386	9541676	Full Trial Period	9538290	116	Trial: 116	9538290	13	Ì«Ñô	¼å±ý	¹þÃÜ¹Ï	f	f
gyp	.	.	.	.	.	.	.	.	.	.	11	.	.	.	false	false	Message: 616ms	13.13	65.01	202	702	517.90	532.20	1	296.00	501	148.20	392.40	SYNCTIME	616	.	.	gyp.edf	RIGHT	3386	9541676	Full Trial Period	9538290	116	Trial: 116	9538290	13	Ì«Ñô	¼å±ý	¹þÃÜ¹Ï	f	f
gyp	.	.	.	.	.	.	.	.	.	.	12	.	.	.	false	false	Message: 2730ms	1.24	2.91	425	3104	909.70	324.80	8	854.10	2680	872.00	323.90	INVISIBLE_BOUNDARY[2]	2730	.	.	gyp.edf	RIGHT	3386	9541676	Full Trial Period	9538290	116	Trial: 116	9538290	13	Ì«Ñô	¼å±ý	¹þÃÜ¹Ï	f	f
gyp	.	.	.	.	.	.	.	.	.	.	13	.	.	.	false	false	Message: 2733ms	1.24	2.91	425	3104	909.70	324.80	8	854.10	2680	872.00	323.90	SYNCTIME	2733	.	.	gyp.edf	RIGHT	3386	9541676	Full Trial Period	9538290	116	Trial: 116	9538290	13	Ì«Ñô	¼å±ý	¹þÃÜ¹Ï	f	f
gyp	.	.	.	.	63	3384	10	3322	823.40	315.00	14	.	.	.	false	false	Message: 3367ms	.	.	.	.	.	.	.	.	.	.	.	KEYBOARD	3367	823.40	315.00	gyp.edf	RIGHT	3386	9541676	Full Trial Period	9538290	116	Trial: 116	9538290	13	Ì«Ñô	¼å±ý	¹þÃÜ¹Ï	f	f
gyp	.	.	.	.	.	.	.	.	.	.	15	.	.	.	false	false	Message: 3429ms	.	.	.	.	.	.	.	.	.	.	.	TRIAL_RESULT 0	3429	.	.	gyp.edf	RIGHT	3386	9541676	Full Trial Period	9538290	116	Trial: 116	9538290	13	Ì«Ñô	¼å±ý	¹þÃÜ¹Ï	f	f
gyp	.	.	.	.	.	.	.	.	.	.	1	.	.	.	false	false	Message: -15ms	.	.	.	.	.	.	.	.	.	.	.	TRIALID 116	-15	.	.	gyp.edf	RIGHT	1986	9544883	Full Trial Period	9542897	117	Trial: 117	9542897	142	ÄûÃÊ	·ÊÔí	¶ú»ú	f	f
gyp	.	.	.	.	.	.	.	.	.	.	2	.	.	.	false	false	Message: -1ms	.	.	.	.	.	.	.	.	.	.	.	RECCFG CR 1000 2 0 R	-1	.	.	gyp.edf	RIGHT	1986	9544883	Full Trial Period	9542897	117	Trial: 117	9542897	142	ÄûÃÊ	·ÊÔí	¶ú»ú	f	f
gyp	.	.	.	.	.	.	.	.	.	.	3	.	.	.	false	false	Message: -1ms	.	.	.	.	.	.	.	.	.	.	.	ELCLCFG TOWER	-1	.	.	gyp.edf	RIGHT	1986	9544883	Full Trial Period	9542897	117	Trial: 117	9542897	142	ÄûÃÊ	·ÊÔí	¶ú»ú	f	f
gyp	.	.	.	.	.	.	.	.	.	.	4	.	.	.	false	false	Message: -1ms	.	.	.	.	.	.	.	.	.	.	.	GAZE_COORDS 0.00 0.00 1023.00 767.00	-1	.	.	gyp.edf	RIGHT	1986	9544883	Full Trial Period	9542897	117	Trial: 117	9542897	142	ÄûÃÊ	·ÊÔí	¶ú»ú	f	f
gyp	.	.	.	.	.	.	.	.	.	.	5	.	.	.	false	false	Message: -1ms	.	.	.	.	.	.	.	.	.	.	.	THRESHOLDS R 101 219	-1	.	.	gyp.edf	RIGHT	1986	9544883	Full Trial Period	9542897	117	Trial: 117	9542897	142	ÄûÃÊ	·ÊÔí	¶ú»ú	f	f
gyp	.	.	.	.	.	.	.	.	.	.	6	.	.	.	false	false	Message: -1ms	.	.	.	.	.	.	.	.	.	.	.	ELCL_PROC CENTROID (3)	-1	.	.	gyp.edf	RIGHT	1986	9544883	Full Trial Period	9542897	117	Trial: 117	9542897	142	ÄûÃÊ	·ÊÔí	¶ú»ú	f	f
gyp	.	.	.	.	.	.	.	.	.	.	7	.	.	.	false	false	Message: -1ms	.	.	.	.	.	.	.	.	.	.	.	ELCL_PCR_PARAM 5 3.0	-1	.	.	gyp.edf	RIGHT	1986	9544883	Full Trial Period	9542897	117	Trial: 117	9542897	142	ÄûÃÊ	·ÊÔí	¶ú»ú	f	f
gyp	.	.	.	.	.	.	.	.	.	.	8	.	.	.	false	true	Message: 0ms	.	.	.	.	.	.	.	.	.	.	.	!MODE RECORD CR 1000 2 0 R	0	.	.	gyp.edf	RIGHT	1986	9544883	Full Trial Period	9542897	117	Trial: 117	9542897	142	ÄûÃÊ	·ÊÔí	¶ú»ú	f	f
gyp	.	.	.	.	320	326	1	7	130.30	349.10	9	.	.	.	false	false	Message: 43ms	.	.	.	.	.	.	.	.	.	.	.	SYNCTIME	43	130.30	349.10	gyp.edf	RIGHT	1986	9544883	Full Trial Period	9542897	117	Trial: 117	9542897	142	ÄûÃÊ	·ÊÔí	¶ú»ú	f	f
gyp	.	.	.	.	.	.	.	.	.	.	10	.	.	.	false	false	Message: 462ms	11.88	139.76	85	500	510.80	523.90	2	260.30	416	200.50	354.30	INVISIBLE_BOUNDARY[1]	462	.	.	gyp.edf	RIGHT	1986	9544883	Full Trial Period	9542897	117	Trial: 117	9542897	142	ÄûÃÊ	·ÊÔí	¶ú»ú	f	f
gyp	.	.	.	.	.	.	.	.	.	.	11	.	.	.	false	false	Message: 467ms	11.88	139.76	85	500	510.80	523.90	2	260.30	416	200.50	354.30	SYNCTIME	467	.	.	gyp.edf	RIGHT	1986	9544883	Full Trial Period	9542897	117	Trial: 117	9542897	142	ÄûÃÊ	·ÊÔí	¶ú»ú	f	f
gyp	.	.	.	.	39	1222	6	1184	757.80	402.50	12	.	.	.	false	false	Message: 1199ms	.	.	.	.	.	.	.	.	.	.	.	INVISIBLE_BOUNDARY[2]	1199	757.80	402.50	gyp.edf	RIGHT	1986	9544883	Full Trial Period	9542897	117	Trial: 117	9542897	142	ÄûÃÊ	·ÊÔí	¶ú»ú	f	f
gyp	.	.	.	.	39	1222	6	1184	757.80	402.50	13	.	.	.	false	false	Message: 1209ms	.	.	.	.	.	.	.	.	.	.	.	SYNCTIME	1209	757.80	402.50	gyp.edf	RIGHT	1986	9544883	Full Trial Period	9542897	117	Trial: 117	9542897	142	ÄûÃÊ	·ÊÔí	¶ú»ú	f	f
gyp	.	.	.	.	137	1984	8	1848	623.30	358.30	14	.	.	.	false	false	Message: 1967ms	.	.	.	.	.	.	.	.	.	.	.	KEYBOARD	1967	623.30	358.30	gyp.edf	RIGHT	1986	9544883	Full Trial Period	9542897	117	Trial: 117	9542897	142	ÄûÃÊ	·ÊÔí	¶ú»ú	f	f
gyp	.	.	.	.	.	.	.	.	.	.	15	.	.	.	false	false	Message: 2031ms	.	.	.	.	.	.	.	.	.	.	.	TRIAL_RESULT 0	2031	.	.	gyp.edf	RIGHT	1986	9544883	Full Trial Period	9542897	117	Trial: 117	9542897	142	ÄûÃÊ	·ÊÔí	¶ú»ú	f	f
gyp	.	.	.	.	.	.	.	.	.	.	1	.	.	.	false	false	Message: -15ms	.	.	.	.	.	.	.	.	.	.	.	TRIALID 117	-15	.	.	gyp.edf	RIGHT	1640	9547603	Full Trial Period	9545963	118	Trial: 118	9545963	19	Í¼ÕÂ	ÇúÆæ±ý	éÙ×Ó	f	f
gyp	.	.	.	.	.	.	.	.	.	.	2	.	.	.	false	false	Message: -1ms	.	.	.	.	.	.	.	.	.	.	.	RECCFG CR 1000 2 0 R	-1	.	.	gyp.edf	RIGHT	1640	9547603	Full Trial Period	9545963	118	Trial: 118	9545963	19	Í¼ÕÂ	ÇúÆæ±ý	éÙ×Ó	f	f
gyp	.	.	.	.	.	.	.	.	.	.	3	.	.	.	false	false	Message: -1ms	.	.	.	.	.	.	.	.	.	.	.	ELCLCFG TOWER	-1	.	.	gyp.edf	RIGHT	1640	9547603	Full Trial Period	9545963	118	Trial: 118	9545963	19	Í¼ÕÂ	ÇúÆæ±ý	éÙ×Ó	f	f
gyp	.	.	.	.	.	.	.	.	.	.	4	.	.	.	false	false	Message: -1ms	.	.	.	.	.	.	.	.	.	.	.	GAZE_COORDS 0.00 0.00 1023.00 767.00	-1	.	.	gyp.edf	RIGHT	1640	9547603	Full Trial Period	9545963	118	Trial: 118	9545963	19	Í¼ÕÂ	ÇúÆæ±ý	éÙ×Ó	f	f
gyp	.	.	.	.	.	.	.	.	.	.	5	.	.	.	false	false	Message: -1ms	.	.	.	.	.	.	.	.	.	.	.	THRESHOLDS R 101 219	-1	.	.	gyp.edf	RIGHT	1640	9547603	Full Trial Period	9545963	118	Trial: 118	9545963	19	Í¼ÕÂ	ÇúÆæ±ý	éÙ×Ó	f	f
gyp	.	.	.	.	.	.	.	.	.	.	6	.	.	.	false	false	Message: -1ms	.	.	.	.	.	.	.	.	.	.	.	ELCL_PROC CENTROID (3)	-1	.	.	gyp.edf	RIGHT	1640	9547603	Full Trial Period	9545963	118	Trial: 118	9545963	19	Í¼ÕÂ	ÇúÆæ±ý	éÙ×Ó	f	f
gyp	.	.	.	.	.	.	.	.	.	.	7	.	.	.	false	false	Message: -1ms	.	.	.	.	.	.	.	.	.	.	.	ELCL_PCR_PARAM 5 3.0	-1	.	.	gyp.edf	RIGHT	1640	9547603	Full Trial Period	9545963	118	Trial: 118	9545963	19	Í¼ÕÂ	ÇúÆæ±ý	éÙ×Ó	f	f
gyp	.	.	.	.	.	.	.	.	.	.	8	.	.	.	false	true	Message: 0ms	.	.	.	.	.	.	.	.	.	.	.	!MODE RECORD CR 1000 2 0 R	0	.	.	gyp.edf	RIGHT	1640	9547603	Full Trial Period	9545963	118	Trial: 118	9545963	19	Í¼ÕÂ	ÇúÆæ±ý	éÙ×Ó	f	f
gyp	.	.	.	.	400	406	1	7	140.40	374.30	9	.	.	.	false	false	Message: 43ms	.	.	.	.	.	.	.	.	.	.	.	SYNCTIME	43	140.40	374.30	gyp.edf	RIGHT	1640	9547603	Full Trial Period	9545963	118	Trial: 118	9545963	19	Í¼ÕÂ	ÇúÆæ±ý	éÙ×Ó	f	f
gyp	.	.	.	.	.	.	.	.	.	.	10	.	.	.	false	false	Message: 466ms	12.96	161.94	80	486	513.90	482.00	1	260.40	407	132.10	404.00	INVISIBLE_BOUNDARY[1]	466	.	.	gyp.edf	RIGHT	1640	9547603	Full Trial Period	9545963	118	Trial: 118	9545963	19	Í¼ÕÂ	ÇúÆæ±ý	éÙ×Ó	f	f
gyp	.	.	.	.	.	.	.	.	.	.	11	.	.	.	false	false	Message: 476ms	12.96	161.94	80	486	513.90	482.00	1	260.40	407	132.10	404.00	SYNCTIME	476	.	.	gyp.edf	RIGHT	1640	9547603	Full Trial Period	9545963	118	Trial: 118	9545963	19	Í¼ÕÂ	ÇúÆæ±ý	éÙ×Ó	f	f
gyp	.	.	.	.	.	.	.	.	.	.	12	.	.	.	false	false	Message: 1133ms	12.37	179.22	69	1152	856.30	414.00	3	319.20	1084	499.90	329.90	INVISIBLE_BOUNDARY[2]	1133	.	.	gyp.edf	RIGHT	1640	9547603	Full Trial Period	9545963	118	Trial: 118	9545963	19	Í¼ÕÂ	ÇúÆæ±ý	éÙ×Ó	f	f
gyp	.	.	.	.	.	.	.	.	.	.	13	.	.	.	false	false	Message: 1143ms	12.37	179.22	69	1152	856.30	414.00	3	319.20	1084	499.90	329.90	SYNCTIME	1143	.	.	gyp.edf	RIGHT	1640	9547603	Full Trial Period	9545963	118	Trial: 118	9545963	19	Í¼ÕÂ	ÇúÆæ±ý	éÙ×Ó	f	f
gyp	.	.	.	.	165	1638	5	1474	852.70	353.90	14	.	.	.	false	false	Message: 1622ms	.	.	.	.	.	.	.	.	.	.	.	KEYBOARD	1622	852.70	353.90	gyp.edf	RIGHT	1640	9547603	Full Trial Period	9545963	118	Trial: 118	9545963	19	Í¼ÕÂ	ÇúÆæ±ý	éÙ×Ó	f	f
gyp	.	.	.	.	.	.	.	.	.	.	15	.	.	.	false	false	Message: 1683ms	.	.	.	.	.	.	.	.	.	.	.	TRIAL_RESULT 0	1683	.	.	gyp.edf	RIGHT	1640	9547603	Full Trial Period	9545963	118	Trial: 118	9545963	19	Í¼ÕÂ	ÇúÆæ±ý	éÙ×Ó	f	f
gyp	.	.	.	.	.	.	.	.	.	.	1	.	.	.	false	false	Message: -15ms	.	.	.	.	.	.	.	.	.	.	.	TRIALID 118	-15	.	.	gyp.edf	RIGHT	2946	9551475	Full Trial Period	9548529	119	Trial: 119	9548529	98	²£Á§Öé	Å¦¿Û	Í¼ÕÂ	j	j
gyp	.	.	.	.	.	.	.	.	.	.	2	.	.	.	false	false	Message: -1ms	.	.	.	.	.	.	.	.	.	.	.	RECCFG CR 1000 2 0 R	-1	.	.	gyp.edf	RIGHT	2946	9551475	Full Trial Period	9548529	119	Trial: 119	9548529	98	²£Á§Öé	Å¦¿Û	Í¼ÕÂ	j	j
gyp	.	.	.	.	.	.	.	.	.	.	3	.	.	.	false	false	Message: -1ms	.	.	.	.	.	.	.	.	.	.	.	ELCLCFG TOWER	-1	.	.	gyp.edf	RIGHT	2946	9551475	Full Trial Period	9548529	119	Trial: 119	9548529	98	²£Á§Öé	Å¦¿Û	Í¼ÕÂ	j	j
gyp	.	.	.	.	.	.	.	.	.	.	4	.	.	.	false	false	Message: -1ms	.	.	.	.	.	.	.	.	.	.	.	GAZE_COORDS 0.00 0.00 1023.00 767.00	-1	.	.	gyp.edf	RIGHT	2946	9551475	Full Trial Period	9548529	119	Trial: 119	9548529	98	²£Á§Öé	Å¦¿Û	Í¼ÕÂ	j	j
gyp	.	.	.	.	.	.	.	.	.	.	5	.	.	.	false	false	Message: -1ms	.	.	.	.	.	.	.	.	.	.	.	THRESHOLDS R 101 219	-1	.	.	gyp.edf	RIGHT	2946	9551475	Full Trial Period	9548529	119	Trial: 119	9548529	98	²£Á§Öé	Å¦¿Û	Í¼ÕÂ	j	j
gyp	.	.	.	.	.	.	.	.	.	.	6	.	.	.	false	false	Message: -1ms	.	.	.	.	.	.	.	.	.	.	.	ELCL_PROC CENTROID (3)	-1	.	.	gyp.edf	RIGHT	2946	9551475	Full Trial Period	9548529	119	Trial: 119	9548529	98	²£Á§Öé	Å¦¿Û	Í¼ÕÂ	j	j
gyp	.	.	.	.	.	.	.	.	.	.	7	.	.	.	false	false	Message: -1ms	.	.	.	.	.	.	.	.	.	.	.	ELCL_PCR_PARAM 5 3.0	-1	.	.	gyp.edf	RIGHT	2946	9551475	Full Trial Period	9548529	119	Trial: 119	9548529	98	²£Á§Öé	Å¦¿Û	Í¼ÕÂ	j	j
gyp	.	.	.	.	.	.	.	.	.	.	8	.	.	.	false	true	Message: 0ms	.	.	.	.	.	.	.	.	.	.	.	!MODE RECORD CR 1000 2 0 R	0	.	.	gyp.edf	RIGHT	2946	9551475	Full Trial Period	9548529	119	Trial: 119	9548529	98	²£Á§Öé	Å¦¿Û	Í¼ÕÂ	j	j
gyp	.	.	.	.	89	95	1	7	162.30	329.60	9	.	.	.	false	false	Message: 43ms	.	.	.	.	.	.	.	.	.	.	.	SYNCTIME	43	162.30	329.60	gyp.edf	RIGHT	2946	9551475	Full Trial Period	9548529	119	Trial: 119	9548529	98	²£Á§Öé	Å¦¿Û	Í¼ÕÂ	j	j
gyp	.	.	.	.	.	.	.	.	.	.	10	.	.	.	false	false	Message: 1495ms	1.49	5.02	297	1762	487.60	306.40	6	866.40	1466	446.40	294.50	INVISIBLE_BOUNDARY[1]	1495	.	.	gyp.edf	RIGHT	2946	9551475	Full Trial Period	9548529	119	Trial: 119	9548529	98	²£Á§Öé	Å¦¿Û	Í¼ÕÂ	j	j
gyp	.	.	.	.	.	.	.	.	.	.	11	.	.	.	false	false	Message: 1501ms	1.49	5.02	297	1762	487.60	306.40	6	866.40	1466	446.40	294.50	SYNCTIME	1501	.	.	gyp.edf	RIGHT	2946	9551475	Full Trial Period	9548529	119	Trial: 119	9548529	98	²£Á§Öé	Å¦¿Û	Í¼ÕÂ	j	j
gyp	260	2367	2	2108	.	.	.	.	.	.	12	.	.	.	false	false	Message: 2318ms	12.89	35.71	361	2408	865.40	339.80	7	770.30	2048	487.60	292.70	INVISIBLE_BOUNDARY[2]	2318	.	.	gyp.edf	RIGHT	2946	9551475	Full Trial Period	9548529	119	Trial: 119	9548529	98	²£Á§Öé	Å¦¿Û	Í¼ÕÂ	j	j
gyp	260	2367	2	2108	.	.	.	.	.	.	13	.	.	.	false	false	Message: 2326ms	12.89	35.71	361	2408	865.40	339.80	7	770.30	2048	487.60	292.70	SYNCTIME	2326	.	.	gyp.edf	RIGHT	2946	9551475	Full Trial Period	9548529	119	Trial: 119	9548529	98	²£Á§Öé	Å¦¿Û	Í¼ÕÂ	j	j
gyp	.	.	.	.	43	2944	9	2902	827.00	333.30	14	.	.	.	false	false	Message: 2927ms	.	.	.	.	.	.	.	.	.	.	.	KEYBOARD	2927	827.00	333.30	gyp.edf	RIGHT	2946	9551475	Full Trial Period	9548529	119	Trial: 119	9548529	98	²£Á§Öé	Å¦¿Û	Í¼ÕÂ	j	j
gyp	.	.	.	.	.	.	.	.	.	.	15	.	.	.	false	false	Message: 2988ms	.	.	.	.	.	.	.	.	.	.	.	TRIAL_RESULT 0	2988	.	.	gyp.edf	RIGHT	2946	9551475	Full Trial Period	9548529	119	Trial: 119	9548529	98	²£Á§Öé	Å¦¿Û	Í¼ÕÂ	j	j
gyp	.	.	.	.	.	.	.	.	.	.	1	.	.	.	false	false	Message: -23ms	.	.	.	.	.	.	.	.	.	.	.	TRIALID 119	-23	.	.	gyp.edf	RIGHT	2113	9555133	Full Trial Period	9553020	120	Trial: 120	9553020	57	ÆË¿ËÅÆ	»ð¾æ	ÌðÍ²	j	j
gyp	.	.	.	.	.	.	.	.	.	.	2	.	.	.	false	false	Message: -9ms	.	.	.	.	.	.	.	.	.	.	.	RECCFG CR 1000 2 0 R	-9	.	.	gyp.edf	RIGHT	2113	9555133	Full Trial Period	9553020	120	Trial: 120	9553020	57	ÆË¿ËÅÆ	»ð¾æ	ÌðÍ²	j	j
gyp	.	.	.	.	.	.	.	.	.	.	3	.	.	.	false	false	Message: -9ms	.	.	.	.	.	.	.	.	.	.	.	ELCLCFG TOWER	-9	.	.	gyp.edf	RIGHT	2113	9555133	Full Trial Period	9553020	120	Trial: 120	9553020	57	ÆË¿ËÅÆ	»ð¾æ	ÌðÍ²	j	j
gyp	.	.	.	.	.	.	.	.	.	.	4	.	.	.	false	false	Message: -9ms	.	.	.	.	.	.	.	.	.	.	.	GAZE_COORDS 0.00 0.00 1023.00 767.00	-9	.	.	gyp.edf	RIGHT	2113	9555133	Full Trial Period	9553020	120	Trial: 120	9553020	57	ÆË¿ËÅÆ	»ð¾æ	ÌðÍ²	j	j
gyp	.	.	.	.	.	.	.	.	.	.	5	.	.	.	false	false	Message: -9ms	.	.	.	.	.	.	.	.	.	.	.	THRESHOLDS R 101 219	-9	.	.	gyp.edf	RIGHT	2113	9555133	Full Trial Period	9553020	120	Trial: 120	9553020	57	ÆË¿ËÅÆ	»ð¾æ	ÌðÍ²	j	j
gyp	.	.	.	.	.	.	.	.	.	.	6	.	.	.	false	false	Message: -9ms	.	.	.	.	.	.	.	.	.	.	.	ELCL_PROC CENTROID (3)	-9	.	.	gyp.edf	RIGHT	2113	9555133	Full Trial Period	9553020	120	Trial: 120	9553020	57	ÆË¿ËÅÆ	»ð¾æ	ÌðÍ²	j	j
gyp	.	.	.	.	.	.	.	.	.	.	7	.	.	.	false	false	Message: -9ms	.	.	.	.	.	.	.	.	.	.	.	ELCL_PCR_PARAM 5 3.0	-9	.	.	gyp.edf	RIGHT	2113	9555133	Full Trial Period	9553020	120	Trial: 120	9553020	57	ÆË¿ËÅÆ	»ð¾æ	ÌðÍ²	j	j
gyp	.	.	.	.	.	.	.	.	.	.	8	.	.	.	false	false	Message: -8ms	.	.	.	.	.	.	.	.	.	.	.	!MODE RECORD CR 1000 2 0 R	-8	.	.	gyp.edf	RIGHT	2113	9555133	Full Trial Period	9553020	120	Trial: 120	9553020	57	ÆË¿ËÅÆ	»ð¾æ	ÌðÍ²	j	j
gyp	.	.	.	.	274	280	1	7	148.70	326.00	9	.	.	.	false	false	Message: 52ms	.	.	.	.	.	.	.	.	.	.	.	SYNCTIME	52	148.70	326.00	gyp.edf	RIGHT	2113	9555133	Full Trial Period	9553020	120	Trial: 120	9553020	57	ÆË¿ËÅÆ	»ð¾æ	ÌðÍ²	j	j
gyp	.	.	.	.	.	.	.	.	.	.	10	.	.	.	false	false	Message: 597ms	13.27	152.51	87	613	494.80	611.40	3	296.50	527	182.20	362.60	INVISIBLE_BOUNDARY[1]	597	.	.	gyp.edf	RIGHT	2113	9555133	Full Trial Period	9553020	120	Trial: 120	9553020	57	ÆË¿ËÅÆ	»ð¾æ	ÌðÍ²	j	j
gyp	.	.	.	.	.	.	.	.	.	.	11	.	.	.	false	false	Message: 601ms	13.27	152.51	87	613	494.80	611.40	3	296.50	527	182.20	362.60	SYNCTIME	601	.	.	gyp.edf	RIGHT	2113	9555133	Full Trial Period	9553020	120	Trial: 120	9553020	57	ÆË¿ËÅÆ	»ð¾æ	ÌðÍ²	j	j
gyp	.	.	.	.	.	.	.	.	.	.	12	.	.	.	false	false	Message: 1249ms	13.12	51.67	254	1450	779.40	679.20	6	496.30	1197	544.30	358.00	INVISIBLE_BOUNDARY[2]	1249	.	.	gyp.edf	RIGHT	2113	9555133	Full Trial Period	9553020	120	Trial: 120	9553020	57	ÆË¿ËÅÆ	»ð¾æ	ÌðÍ²	j	j
gyp	182	1441	1	1260	.	.	.	.	.	.	13	.	.	.	false	false	Message: 1260ms	13.12	51.67	254	1450	779.40	679.20	6	496.30	1197	544.30	358.00	SYNCTIME	1260	.	.	gyp.edf	RIGHT	2113	9555133	Full Trial Period	9553020	120	Trial: 120	9553020	57	ÆË¿ËÅÆ	»ð¾æ	ÌðÍ²	j	j
gyp	.	.	.	.	661	2111	7	1451	860.40	351.10	14	.	.	.	false	false	Message: 2094ms	.	.	.	.	.	.	.	.	.	.	.	KEYBOARD	2094	860.40	351.10	gyp.edf	RIGHT	2113	9555133	Full Trial Period	9553020	120	Trial: 120	9553020	57	ÆË¿ËÅÆ	»ð¾æ	ÌðÍ²	j	j
gyp	.	.	.	.	.	.	.	.	.	.	15	.	.	.	false	false	Message: 2156ms	.	.	.	.	.	.	.	.	.	.	.	TRIAL_RESULT 0	2156	.	.	gyp.edf	RIGHT	2113	9555133	Full Trial Period	9553020	120	Trial: 120	9553020	57	ÆË¿ËÅÆ	»ð¾æ	ÌðÍ²	j	j
[truncated: 435 more rows]
