# Supplementary material for: Shape Representation of Word Was Automatically Activated in the Encoding Phase
Source: PLoS One. 2016 Oct 27;11(10):e0165534. doi: 10.1371/journal.pone.0165534 (PMC5082803; doi:10.1371/journal.pone.0165534)
Supplement: S1 File — (ZIP) [file pone.0165534.s001.zip › Experiment 1-Data/ljx-ia.xls]

RECORDING_SESSION_LABEL	DATA_FILE	EYE_USED	IA_AREA	IA_AVERAGE_FIX_PUPIL_SIZE	IA_BOTTOM	IA_DWELL_TIME	IA_DWELL_TIME_%	IA_FIRST_FIXATION_DURATION	IA_FIRST_FIXATION_INDEX	IA_FIRST_FIXATION_RUN_INDEX	IA_FIRST_FIXATION_TIME	IA_FIRST_FIXATION_VISITED_IA_COUNT	IA_FIRST_FIXATION_X	IA_FIRST_FIXATION_Y	IA_FIRST_FIX_PROGRESSIVE	IA_FIRST_RUN_DWELL_TIME	IA_FIRST_RUN_END_TIME	IA_FIRST_RUN_FIXATION_%	IA_FIRST_RUN_FIXATION_COUNT	IA_FIRST_RUN_START_TIME	IA_FIRST_SACCADE_AMPLITUDE	IA_FIRST_SACCADE_ANGLE	IA_FIRST_SACCADE_END_TIME	IA_FIRST_SACCADE_START_TIME	IA_FIXATION_%	IA_FIXATION_COUNT	IA_FSA_COUNT_1	IA_FSA_DURATION_1	IA_GROUP	IA_ID	IA_LABEL	IA_LAST_FIXATION_DURATION	IA_LAST_FIXATION_RUN	IA_LAST_FIXATION_TIME	IA_LAST_FIXATION_X	IA_LAST_FIXATION_Y	IA_LAST_RUN_DWELL_TIME	IA_LAST_RUN_END_TIME	IA_LAST_RUN_FIXATION_%	IA_LAST_RUN_FIXATION_COUNT	IA_LAST_RUN_START_TIME	IA_LAST_SACCADE_AMPLITUDE	IA_LAST_SACCADE_ANGLE	IA_LAST_SACCADE_END_TIME	IA_LAST_SACCADE_START_TIME	IA_LEFT	IA_LEGAL	IA_MAX_FIX_PUPIL_SIZE	IA_MIN_FIX_PUPIL_SIZE
ljx	ljx.edf	RIGHT	2812.00	.	403	0	0.0000	.	.	.	.	.	.	.	.	.	.	.	.	.	.	.	.	.	0.0000	0	2	1149	.	1	RECTANGLE_INTERESTAREA	.	.	.	.	.	.	.	.	.	.	.	.	.	.	474	0	.	.
ljx	ljx.edf	RIGHT	4140.00	2402.33	402	1668	0.4719	519	5	1	2102	1	842.60	387.80	1	1668	3798	0.4286	3	2102	8.53	-3.77	2101	2041	0.4286	3	2	1149	.	1	RECTANGLE_INTERESTAREA	387	1	3412	846.50	391.70	1668	3798	0.4286	3	2102	0.53	-177.81	3411	3401	817	0	2605.00	2210.00
ljx	ljx.edf	RIGHT	2772.00	2219.50	402	560	0.0828	352	6	1	3517	1	540.70	367.30	1	560	4096	0.1333	2	3517	1.54	-33.72	3516	3495	0.1333	2	2	415	.	1	RECTANGLE_INTERESTAREA	208	1	3889	516.00	381.40	560	4096	0.1333	2	3517	1.18	-152.77	3888	3869	474	1	2224.00	2215.00
ljx	ljx.edf	RIGHT	2849.00	2255.50	403	393	0.0581	186	14	3	7224	2	881.20	375.50	1	393	7636	0.1333	2	7224	2.03	-147.70	7223	7192	0.1333	2	2	415	.	1	RECTANGLE_INTERESTAREA	207	1	7430	866.90	385.60	393	7636	0.1333	2	7224	0.82	-138.96	7429	7410	836	1	2258.00	2253.00
ljx	ljx.edf	RIGHT	2812.00	.	403	0	0.0000	.	.	.	.	.	.	.	.	.	.	.	.	.	.	.	.	.	0.0000	0	1	288	.	1	RECTANGLE_INTERESTAREA	.	.	.	.	.	.	.	.	.	.	.	.	.	.	474	0	.	.
ljx	ljx.edf	RIGHT	2627.00	2186.00	403	915	0.1453	627	14	1	6254	1	879.00	373.50	1	915	7177	0.1333	2	6254	1.15	-130.67	6253	6216	0.1333	2	1	288	.	1	RECTANGLE_INTERESTAREA	288	1	6890	862.30	379.50	915	7177	0.1333	2	6254	0.45	-167.36	6889	6881	839	0	2266.00	2106.00
ljx	ljx.edf	RIGHT	2700.00	2203.00	402	756	0.0841	756	10	1	4930	1	495.70	384.70	1	756	5685	0.0455	1	4930	1.31	-118.29	4929	4906	0.0455	1	1	350	.	1	RECTANGLE_INTERESTAREA	756	1	4930	495.70	384.70	756	5685	0.0455	1	4930	1.31	-118.29	4929	4906	475	1	2203.00	2203.00
ljx	ljx.edf	RIGHT	2700.00	2118.50	402	706	0.0786	356	21	3	9211	2	891.10	378.10	1	706	10101	0.0909	2	9211	2.65	-173.46	9210	9175	0.0909	2	1	350	.	1	RECTANGLE_INTERESTAREA	350	1	9752	886.30	369.50	706	10101	0.0909	2	9211	0.16	-23.23	9751	9567	837	1	2161.00	2076.00
ljx	ljx.edf	RIGHT	2628.00	2495.50	402	834	0.1587	148	4	1	834	1	497.10	392.50	1	834	1699	0.1250	2	834	1.02	-32.14	833	799	0.1250	2	2	1760	.	1	RECTANGLE_INTERESTAREA	686	1	1014	527.80	391.20	834	1699	0.1250	2	834	0.72	-3.40	1013	982	476	1	2517.00	2474.00
ljx	ljx.edf	RIGHT	4176.00	2287.67	402	1430	0.2721	194	13	3	4306	2	868.20	379.80	1	194	4499	0.0625	1	4306	3.08	-167.15	4305	4264	0.1875	3	2	1760	.	1	RECTANGLE_INTERESTAREA	1074	2	5286	855.50	380.30	1236	6359	0.1250	2	5093	0.53	-156.82	5285	5255	816	1	2444.00	2200.00
ljx	ljx.edf	RIGHT	4329.00	2236.00	403	970	0.1392	272	3	1	1488	1	522.00	380.00	1	970	2523	0.2143	3	1488	1.36	-44.78	1487	1450	0.2143	3	9	4924	.	1	RECTANGLE_INTERESTAREA	366	1	2158	530.20	394.00	970	2523	0.2143	3	1488	0.82	1.98	2157	2124	454	1	2266.00	2219.00
ljx	ljx.edf	RIGHT	4292.00	2392.75	403	4466	0.6411	240	7	3	3052	2	870.40	378.40	1	4466	7813	0.5714	8	3052	0.89	-31.98	3051	3019	0.5714	8	9	4924	.	1	RECTANGLE_INTERESTAREA	368	1	7446	845.00	394.90	4466	7813	0.5714	8	3052	0.64	-28.70	7445	7426	816	1	2604.00	2160.00
ljx	ljx.edf	RIGHT	2736.00	.	402	0	0.0000	.	.	.	.	.	.	.	.	.	.	.	.	.	.	.	.	.	0.0000	0	0	0	.	1	RECTANGLE_INTERESTAREA	.	.	.	.	.	.	.	.	.	.	.	.	.	.	474	0	.	.
ljx	ljx.edf	RIGHT	4181.00	2143.00	403	364	0.0910	364	12	1	4392	1	873.00	383.00	1	364	4755	0.0833	1	4392	1.97	-134.09	4391	4367	0.0833	1	0	0	.	1	RECTANGLE_INTERESTAREA	364	1	4392	873.00	383.00	364	4755	0.0833	1	4392	1.97	-134.09	4391	4367	818	0	2143.00	2143.00
ljx	ljx.edf	RIGHT	4292.00	2179.00	403	791	0.1533	183	5	1	1935	1	507.20	387.50	1	791	2965	0.1765	3	1935	1.83	-170.83	1934	1899	0.1765	3	5	1597	.	1	RECTANGLE_INTERESTAREA	168	1	2798	534.10	390.50	791	2965	0.1765	3	1935	0.87	2.35	2797	2765	454	1	2220.00	2118.00
ljx	ljx.edf	RIGHT	2772.00	2400.75	402	1174	0.2276	185	14	3	4869	2	893.60	387.60	1	1174	6256	0.2353	4	4869	3.48	-145.92	4868	4825	0.2353	4	5	1597	.	1	RECTANGLE_INTERESTAREA	667	1	5590	856.30	394.30	1174	6256	0.2353	4	4869	0.82	-104.33	5589	5575	836	1	2428.00	2370.00
ljx	ljx.edf	RIGHT	2772.00	.	402	0	0.0000	.	.	.	.	.	.	.	.	.	.	.	.	.	.	.	.	.	0.0000	0	6	3109	.	1	RECTANGLE_INTERESTAREA	.	.	.	.	.	.	.	.	.	.	.	.	.	.	474	0	.	.
ljx	ljx.edf	RIGHT	2736.00	2539.14	402	3484	0.6382	375	7	1	3034	1	864.70	369.40	1	3484	6854	0.5385	7	3034	5.13	-11.67	3033	2989	0.5385	7	6	3109	.	1	RECTANGLE_INTERESTAREA	219	1	6636	859.70	385.80	3484	6854	0.5385	7	3034	0.30	-128.30	6635	6618	836	0	2652.00	2364.00
ljx	ljx.edf	RIGHT	4176.00	2192.00	402	226	0.0445	226	5	1	1845	1	506.50	386.90	1	226	2070	0.1111	1	1845	1.52	-151.79	1844	1806	0.1111	1	1	789	.	1	RECTANGLE_INTERESTAREA	226	1	1845	506.50	386.90	226	2070	0.1111	1	1845	1.52	-151.79	1844	1806	454	1	2192.00	2192.00
ljx	ljx.edf	RIGHT	2772.00	2347.50	402	2065	0.4068	1276	8	3	3748	2	869.80	377.80	1	2065	5828	0.2222	2	3748	0.60	-139.59	3747	3714	0.2222	2	1	789	.	1	RECTANGLE_INTERESTAREA	789	1	5040	862.90	381.80	2065	5828	0.2222	2	3748	0.26	-115.88	5039	5024	836	1	2469.00	2226.00
ljx	ljx.edf	RIGHT	2701.00	2155.75	403	1442	0.2461	259	5	1	2077	1	498.80	381.30	1	1442	3800	0.2667	4	2077	0.72	-147.29	2076	2065	0.2667	4	3	1183	.	1	RECTANGLE_INTERESTAREA	163	1	3638	528.20	387.10	1442	3800	0.2667	4	2077	0.74	-23.07	3637	3617	476	1	2246.00	2103.00
ljx	ljx.edf	RIGHT	4176.00	2227.00	402	491	0.0838	491	15	3	6267	2	876.50	382.30	1	491	6757	0.0667	1	6267	2.80	-136.18	6266	6223	0.0667	1	3	1183	.	1	RECTANGLE_INTERESTAREA	491	1	6267	876.50	382.30	491	6757	0.0667	1	6267	2.80	-136.18	6266	6223	816	1	2227.00	2227.00
ljx	ljx.edf	RIGHT	2736.00	2000.00	402	971	0.2295	461	5	1	1552	1	513.90	366.00	1	461	2012	0.0909	1	1552	1.66	-53.02	1551	1530	0.1818	2	2	1039	.	1	RECTANGLE_INTERESTAREA	510	2	2667	518.30	371.50	510	3176	0.0909	1	2667	1.46	-102.16	2666	2646	474	1	2017.00	1983.00
ljx	ljx.edf	RIGHT	5772.00	2251.00	403	1391	0.3288	352	9	5	3680	2	851.70	381.50	1	1391	5137	0.2727	3	3680	2.77	-37.96	3679	3638	0.2727	3	2	1039	.	1	RECTANGLE_INTERESTAREA	688	1	4450	845.20	387.90	1391	5137	0.2727	3	3680	1.40	-179.86	4449	4417	796	1	2339.00	2171.00
ljx	ljx.edf	RIGHT	2775.00	2067.50	403	1568	0.3445	255	3	1	941	1	500.00	382.90	1	1568	2818	0.4286	6	941	1.89	-51.46	940	899	0.4286	6	5	1313	.	1	RECTANGLE_INTERESTAREA	182	1	2637	494.20	386.40	1568	2818	0.4286	6	941	0.75	-120.89	2636	2616	475	1	2118.00	1989.00
ljx	ljx.edf	RIGHT	2775.00	2088.00	403	479	0.1052	479	14	3	5061	2	884.70	380.00	1	479	5539	0.0714	1	5061	0.98	-92.15	5060	5025	0.0714	1	5	1313	.	1	RECTANGLE_INTERESTAREA	479	1	5061	884.70	380.00	479	5539	0.0714	1	5061	0.98	-92.15	5060	5025	837	1	2088.00	2088.00
ljx	ljx.edf	RIGHT	2700.00	2143.50	402	1369	0.3752	523	3	1	1292	1	504.60	395.90	1	1369	2679	0.3333	2	1292	1.90	-135.15	1291	1262	0.3333	2	3	2091	.	1	RECTANGLE_INTERESTAREA	846	1	1834	487.10	391.70	1369	2679	0.3333	2	1292	0.48	174.07	1833	1815	475	1	2169.00	2118.00
ljx	ljx.edf	RIGHT	3990.00	2263.50	402	1245	0.3412	198	5	3	3006	2	835.30	370.10	1	1245	4284	0.3333	2	3006	12.14	5.23	3005	2680	0.3333	2	3	2091	.	1	RECTANGLE_INTERESTAREA	1047	1	3238	871.80	390.30	1245	4284	0.3333	2	3006	1.02	-27.01	3237	3204	817	1	2271.00	2256.00
ljx	ljx.edf	RIGHT	4292.00	2031.25	403	959	0.2969	242	3	1	1167	1	506.50	386.60	1	959	2362	0.5714	4	1167	1.23	-133.35	1166	1142	0.5714	4	4	2035	.	1	RECTANGLE_INTERESTAREA	115	1	2248	560.10	369.40	959	2362	0.5714	4	1167	2.03	43.85	2247	2062	454	1	2211.00	1935.00
ljx	ljx.edf	RIGHT	4292.00	2027.00	403	1318	0.4080	1318	7	3	2423	2	848.00	385.60	1	1318	3740	0.1429	1	2423	9.35	-1.66	2422	2363	0.1429	1	4	2035	.	1	RECTANGLE_INTERESTAREA	1318	1	2423	848.00	385.60	1318	3740	0.1429	1	2423	9.35	-1.66	2422	2363	816	1	2027.00	2027.00
ljx	ljx.edf	RIGHT	2628.00	2217.00	402	866	0.1919	165	5	1	2205	1	507.80	379.70	1	866	3111	0.3333	3	2205	0.89	-131.98	2204	2187	0.3333	3	2	701	.	1	RECTANGLE_INTERESTAREA	316	1	2796	525.80	393.70	866	3111	0.3333	3	2205	1.31	-6.45	2795	2776	476	1	2266.00	2152.00
ljx	ljx.edf	RIGHT	2849.00	2132.00	403	1524	0.3378	1524	9	3	3578	2	861.80	387.50	1	1524	5101	0.1111	1	3578	1.48	-22.22	3577	3543	0.1111	1	2	701	.	1	RECTANGLE_INTERESTAREA	1524	1	3578	861.80	387.50	1524	5101	0.1111	1	3578	1.48	-22.22	3577	3543	836	1	2132.00	2132.00
ljx	ljx.edf	RIGHT	2849.00	2046.00	403	1107	0.2617	326	3	1	1580	1	506.90	389.70	1	1107	2704	0.1818	2	1580	12.12	1.10	1579	1392	0.1818	2	2	1138	.	1	RECTANGLE_INTERESTAREA	781	1	1924	491.40	379.20	1107	2704	0.1818	2	1580	0.42	167.92	1923	1906	474	1	2219.00	1873.00
ljx	ljx.edf	RIGHT	2700.00	2142.00	402	707	0.1671	350	10	3	4095	2	874.60	380.70	1	707	4809	0.1818	2	4095	0.75	-145.81	4094	4060	0.1818	2	2	1138	.	1	RECTANGLE_INTERESTAREA	357	1	4453	861.20	381.90	707	4809	0.1818	2	4095	0.35	168.74	4452	4445	837	1	2164.00	2120.00
ljx	ljx.edf	RIGHT	2664.00	2097.33	402	1151	0.3490	401	4	1	2025	1	501.80	372.30	1	1151	3200	0.3000	3	2025	1.54	-2.50	2024	1989	0.3000	3	2	750	.	1	RECTANGLE_INTERESTAREA	187	1	3014	521.90	382.20	1151	3200	0.3000	3	2025	0.96	7.44	3013	2998	475	1	2106.00	2086.00
ljx	ljx.edf	RIGHT	2775.00	2093.50	403	462	0.1401	45	8	3	3677	2	873.40	377.20	1	45	3721	0.1000	1	3677	2.27	-110.76	3676	3432	0.2000	2	2	750	.	1	RECTANGLE_INTERESTAREA	417	2	4039	862.30	377.30	417	4455	0.1000	1	4039	0.39	-143.31	4038	4008	837	1	2198.00	1989.00
ljx	ljx.edf	RIGHT	2736.00	1970.00	402	765	0.1996	765	5	1	1861	1	522.70	383.00	1	765	2625	0.1429	1	1861	0.92	-55.62	1860	1827	0.1429	1	0	0	.	1	RECTANGLE_INTERESTAREA	765	1	1861	522.70	383.00	765	2625	0.1429	1	1861	0.92	-55.62	1860	1827	474	1	1970.00	1970.00
ljx	ljx.edf	RIGHT	4176.00	1973.00	402	1301	0.3394	1301	7	3	3095	2	873.40	377.80	1	1301	4395	0.1429	1	3095	1.09	-16.53	3094	3063	0.1429	1	0	0	.	1	RECTANGLE_INTERESTAREA	1301	1	3095	873.40	377.80	1301	4395	0.1429	1	3095	1.09	-16.53	3094	3063	816	1	1973.00	1973.00
ljx	ljx.edf	RIGHT	2849.00	1960.00	403	656	0.1374	656	8	1	3597	1	499.20	381.60	1	656	4252	0.0833	1	3597	1.25	-131.48	3596	3560	0.0833	1	1	745	.	1	RECTANGLE_INTERESTAREA	656	1	3597	499.20	381.60	656	4252	0.0833	1	3597	1.25	-131.48	3596	3560	474	1	1960.00	1960.00
ljx	ljx.edf	RIGHT	2700.00	2068.00	402	1085	0.2273	340	11	3	4907	2	880.00	378.60	1	1085	6008	0.1667	2	4907	1.54	-137.04	4906	4867	0.1667	2	1	745	.	1	RECTANGLE_INTERESTAREA	745	1	5264	866.50	378.80	1085	6008	0.1667	2	4907	0.28	175.78	5263	5247	837	1	2101.00	2035.00
ljx	ljx.edf	RIGHT	2701.00	.	403	0	0.0000	.	.	.	.	.	.	.	.	.	.	.	.	.	.	.	.	.	0.0000	0	0	0	.	1	RECTANGLE_INTERESTAREA	.	.	.	.	.	.	.	.	.	.	.	.	.	.	476	0	.	.
ljx	ljx.edf	RIGHT	2700.00	2033.00	402	152	0.0308	152	14	1	6318	1	864.40	381.90	1	152	6469	0.0714	1	6318	1.14	-110.93	6317	6299	0.0714	1	0	0	.	1	RECTANGLE_INTERESTAREA	152	1	6318	864.40	381.90	152	6469	0.0714	1	6318	1.14	-110.93	6317	6299	837	0	2033.00	2033.00
ljx	ljx.edf	RIGHT	2628.00	2272.00	402	1176	0.4436	342	2	1	734	1	509.00	369.30	1	1176	1941	0.2500	2	734	12.42	5.47	733	519	0.2500	2	1	834	.	1	RECTANGLE_INTERESTAREA	834	1	1108	502.20	394.70	1176	1941	0.2500	2	734	0.39	-102.54	1107	1076	476	1	2280.00	2264.00
ljx	ljx.edf	RIGHT	2701.00	2240.50	403	812	0.3063	214	6	3	2290	2	860.00	380.60	1	214	2503	0.1250	1	2290	2.36	-23.06	2289	2262	0.2500	2	1	834	.	1	RECTANGLE_INTERESTAREA	598	2	2828	856.10	383.70	598	3425	0.1250	1	2828	0.46	-132.33	2827	2799	838	1	2255.00	2226.00
ljx	ljx.edf	RIGHT	2812.00	2135.71	403	1323	0.3499	66	5	1	1929	1	513.60	389.70	1	401	2594	0.2143	3	1929	1.00	-126.02	1928	1892	0.5000	7	7	1934	.	1	RECTANGLE_INTERESTAREA	124	2	4517	498.40	367.20	922	4640	0.2857	4	3395	0.98	68.52	4516	4228	474	1	2326.00	2028.00
ljx	ljx.edf	RIGHT	2849.00	2015.00	403	914	0.2417	322	13	5	4690	2	846.10	381.80	1	914	5622	0.1429	2	4690	11.60	-1.36	4689	4641	0.1429	2	7	1934	.	1	RECTANGLE_INTERESTAREA	592	1	5031	863.80	384.40	914	5622	0.1429	2	4690	0.47	-19.08	5030	5012	836	1	2039.00	1991.00
ljx	ljx.edf	RIGHT	2812.00	2307.50	403	2621	0.4570	418	6	1	2364	1	497.10	402.40	1	2280	4695	0.3125	5	2364	0.51	153.83	2363	2354	0.3750	6	4	1862	.	1	RECTANGLE_INTERESTAREA	341	2	5325	532.50	394.10	341	5665	0.0625	1	5325	1.84	-166.89	5324	5285	474	1	2405.00	2198.00
ljx	ljx.edf	RIGHT	2736.00	2147.00	402	281	0.0490	281	16	5	6588	2	887.90	376.70	1	281	6868	0.0625	1	6588	0.95	-105.18	6587	6553	0.0625	1	4	1862	.	1	RECTANGLE_INTERESTAREA	281	1	6588	887.90	376.70	281	6868	0.0625	1	6588	0.95	-105.18	6587	6553	836	1	2147.00	2147.00
ljx	ljx.edf	RIGHT	2736.00	2165.75	402	844	0.3153	256	3	1	914	1	517.60	387.60	1	662	2114	0.3000	3	914	1.73	-148.08	913	872	0.4000	4	4	1544	.	1	RECTANGLE_INTERESTAREA	182	2	2654	522.30	386.90	182	2835	0.1000	1	2654	0.95	-158.14	2653	2618	474	1	2331.00	2031.00
ljx	ljx.edf	RIGHT	2775.00	2072.00	403	1138	0.4251	370	9	5	2907	2	902.40	367.30	1	1138	4076	0.2000	2	2907	12.38	3.48	2906	2836	0.2000	2	4	1544	.	1	RECTANGLE_INTERESTAREA	768	1	3309	880.90	395.70	1138	4076	0.2000	2	2907	0.62	-160.03	3308	3277	837	1	2101.00	2043.00
ljx	ljx.edf	RIGHT	3996.00	.	402	0	0.0000	.	.	.	.	.	.	.	.	.	.	.	.	.	.	.	.	.	0.0000	0	1	877	.	1	RECTANGLE_INTERESTAREA	.	.	.	.	.	.	.	.	.	.	.	.	.	.	457	0	.	.
ljx	ljx.edf	RIGHT	2701.00	2429.50	403	1774	0.6136	897	5	1	1489	1	854.00	386.60	1	1774	3281	0.3333	2	1489	9.27	-9.17	1488	1430	0.3333	2	1	877	.	1	RECTANGLE_INTERESTAREA	877	1	2405	860.70	390.00	1774	3281	0.3333	2	1489	0.38	-18.93	2404	2386	838	0	2548.00	2311.00
ljx	ljx.edf	RIGHT	4329.00	2174.50	403	2636	0.4697	104	3	1	974	1	510.50	378.30	1	2636	3927	0.5000	6	974	3.09	9.33	973	778	0.5000	6	7	3792	.	1	RECTANGLE_INTERESTAREA	59	1	3869	519.90	390.10	2636	3927	0.5000	6	974	0.80	-5.78	3868	3840	454	1	2243.00	2078.00
ljx	ljx.edf	RIGHT	4292.00	2144.00	403	2196	0.3913	936	10	3	4318	2	864.10	384.40	1	2196	6546	0.2500	3	4318	1.90	5.22	4317	4282	0.2500	3	7	3792	.	1	RECTANGLE_INTERESTAREA	50	1	6497	865.30	385.80	2196	6546	0.2500	3	4318	0.95	-0.81	6496	6474	816	1	2326.00	1984.00
ljx	ljx.edf	RIGHT	2628.00	1834.00	402	1131	0.2105	1131	6	1	2217	1	514.80	382.50	1	1131	3347	0.1000	1	2217	1.01	-54.94	2216	2185	0.1000	1	2	1902	.	1	RECTANGLE_INTERESTAREA	1131	1	2217	514.80	382.50	1131	3347	0.1000	1	2217	1.01	-54.94	2216	2185	476	1	1834.00	1834.00
ljx	ljx.edf	RIGHT	2555.00	2196.67	402	2771	0.5158	869	8	3	3762	2	874.00	385.50	1	2771	6562	0.3000	3	3762	0.91	-25.69	3761	3727	0.3000	3	2	1902	.	1	RECTANGLE_INTERESTAREA	850	1	5713	868.50	394.90	2771	6562	0.3000	3	3762	0.42	-26.06	5712	5692	838	1	2322.00	2010.00
ljx	ljx.edf	RIGHT	1260.00	2264.00	402	907	0.2747	907	4	1	957	1	514.70	398.70	1	907	1863	0.1111	1	957	0.68	-5.70	956	928	0.1111	1	1	349	.	1	RECTANGLE_INTERESTAREA	907	1	957	514.70	398.70	907	1863	0.1111	1	957	0.68	-5.70	956	928	494	1	2264.00	2264.00
ljx	ljx.edf	RIGHT	2700.00	2171.00	402	774	0.2344	216	6	3	2606	2	872.10	377.50	1	216	2821	0.1111	1	2606	1.43	-158.85	2605	2584	0.3333	3	1	349	.	1	RECTANGLE_INTERESTAREA	349	2	3354	894.70	388.60	558	3702	0.2222	2	3125	0.71	-26.50	3353	3334	837	1	2223.00	2130.00
ljx	ljx.edf	RIGHT	2736.00	2012.50	402	1162	0.2127	280	3	1	909	1	526.80	369.60	1	1162	2130	0.3077	4	909	12.76	7.70	908	728	0.3077	4	6	3655	.	1	RECTANGLE_INTERESTAREA	134	1	1997	517.00	384.80	1162	2130	0.3077	4	909	1.16	-4.54	1996	1973	474	1	2086.00	1951.00
ljx	ljx.edf	RIGHT	2738.00	2170.40	403	3446	0.6307	418	8	3	2498	2	869.40	377.50	1	3191	5747	0.3077	4	2498	1.78	-5.95	2497	2461	0.3846	5	6	3655	.	1	RECTANGLE_INTERESTAREA	255	2	6040	861.40	381.00	255	6294	0.0769	1	6040	0.87	-108.22	6039	6022	837	1	2287.00	2009.00
ljx	ljx.edf	RIGHT	2628.00	2009.40	402	1461	0.2160	241	3	1	1205	1	536.00	383.50	1	1291	2740	0.2353	4	1205	13.29	0.39	1204	1086	0.2941	5	7	3666	.	1	RECTANGLE_INTERESTAREA	170	2	5042	531.40	366.70	170	5211	0.0588	1	5042	13.14	-176.83	5041	4857	476	1	2159.00	1805.00
ljx	ljx.edf	RIGHT	2736.00	2232.50	402	2616	0.3868	233	14	5	5275	2	875.60	375.60	1	2616	7946	0.2353	4	5275	11.25	-0.73	5274	5212	0.2353	4	7	3666	.	1	RECTANGLE_INTERESTAREA	323	1	7624	871.80	376.80	2616	7946	0.2353	4	5275	0.67	84.92	7623	7611	836	1	2445.00	2048.00
ljx	ljx.edf	RIGHT	2664.00	2105.67	402	2394	0.4003	114	3	1	1061	1	517.60	385.30	1	2394	3932	0.4000	6	1061	1.05	-153.08	1060	1029	0.4000	6	8	4510	.	1	RECTANGLE_INTERESTAREA	323	1	3610	508.80	377.00	2394	3932	0.4000	6	1061	1.18	42.66	3609	3407	475	1	2218.00	2012.00
ljx	ljx.edf	RIGHT	2590.00	2256.25	403	2403	0.4018	173	12	3	5014	2	841.20	385.30	1	2403	7477	0.2667	4	5014	23.24	-157.88	5013	4817	0.2667	4	8	4510	.	1	RECTANGLE_INTERESTAREA	547	1	6931	869.30	391.60	2403	7477	0.2667	4	5014	0.58	-20.29	6930	6919	839	1	2374.00	2135.00
ljx	ljx.edf	RIGHT	4292.00	2261.00	403	2342	0.4350	533	3	1	1284	1	490.30	390.20	1	2342	3681	0.3636	4	1284	10.62	1.97	1283	1217	0.3636	4	3	1809	.	1	RECTANGLE_INTERESTAREA	268	1	3414	535.40	398.80	2342	3681	0.3636	4	1284	1.58	-13.35	3413	3389	454	1	2349.00	2090.00
ljx	ljx.edf	RIGHT	4033.00	2163.00	403	941	0.1748	941	11	3	4802	2	875.60	392.10	1	941	5742	0.0909	1	4802	6.10	-176.83	4801	4747	0.0909	1	3	1809	.	1	RECTANGLE_INTERESTAREA	941	1	4802	875.60	392.10	941	5742	0.0909	1	4802	6.10	-176.83	4801	4747	820	1	2163.00	2163.00
ljx	ljx.edf	RIGHT	1296.00	2124.67	402	1914	0.2729	268	4	1	2143	1	512.00	384.60	1	1914	4092	0.2500	3	2143	1.57	-30.46	2142	2100	0.2500	3	8	4920	.	1	RECTANGLE_INTERESTAREA	134	1	3959	512.70	397.90	1914	4092	0.2500	3	2143	0.41	-26.54	3958	3941	494	1	2158.00	2096.00
ljx	ljx.edf	RIGHT	2736.00	2191.83	402	3274	0.4668	1029	7	3	4163	2	889.70	385.10	1	3274	7537	0.5000	6	4163	12.46	1.87	4162	4093	0.5000	6	8	4920	.	1	RECTANGLE_INTERESTAREA	78	1	7460	882.20	390.70	3274	7537	0.5000	6	4163	0.92	7.79	7459	7437	836	1	2416.00	1964.00
ljx	ljx.edf	RIGHT	4292.00	2027.67	403	925	0.1304	239	10	1	3736	1	515.10	386.30	1	925	4711	0.1667	3	3736	1.51	-121.47	3735	3713	0.1667	3	6	3500	.	1	RECTANGLE_INTERESTAREA	156	1	4556	523.90	391.30	925	4711	0.1667	3	3736	1.59	3.18	4555	4534	454	1	2040.00	2019.00
ljx	ljx.edf	RIGHT	3996.00	2354.20	402	3126	0.4406	312	14	3	5191	2	877.80	379.20	1	3126	8384	0.2778	5	5191	1.03	-60.57	5190	5163	0.2778	5	6	3500	.	1	RECTANGLE_INTERESTAREA	486	1	7899	843.90	397.00	3126	8384	0.2778	5	5191	1.08	180.00	7898	7880	819	1	2545.00	2011.00
ljx	ljx.edf	RIGHT	2736.00	2099.25	402	1469	0.3741	569	6	1	2040	1	502.60	382.20	1	755	2919	0.1667	2	2040	0.54	-104.58	2039	2007	0.3333	4	4	1076	.	1	RECTANGLE_INTERESTAREA	198	2	3894	516.10	386.10	714	4091	0.1667	2	3366	0.58	-178.95	3893	3882	474	1	2166.00	2046.00
ljx	ljx.edf	RIGHT	2812.00	2018.50	403	692	0.1762	354	11	5	4276	2	874.00	366.70	1	692	4993	0.1667	2	4276	12.46	5.76	4275	4092	0.1667	2	4	1076	.	1	RECTANGLE_INTERESTAREA	338	1	4656	863.80	382.50	692	4993	0.1667	2	4276	0.40	-122.90	4655	4630	836	1	2044.00	1993.00
ljx	ljx.edf	RIGHT	2736.00	2203.25	402	1028	0.2088	354	4	1	2321	1	536.00	375.80	1	1028	3643	0.3636	4	2321	12.77	3.25	2320	2098	0.3636	4	3	674	.	1	RECTANGLE_INTERESTAREA	214	1	3430	496.90	382.70	1028	3643	0.3636	4	2321	0.27	-74.78	3429	3413	474	1	2358.00	2069.00
ljx	ljx.edf	RIGHT	2625.00	2176.00	402	1566	0.3181	1566	11	3	4556	2	880.80	378.30	1	1566	6121	0.0909	1	4556	0.70	-110.68	4555	4522	0.0909	1	3	674	.	1	RECTANGLE_INTERESTAREA	1566	1	4556	880.80	378.30	1566	6121	0.0909	1	4556	0.70	-110.68	4555	4522	837	1	2176.00	2176.00
ljx	ljx.edf	RIGHT	2664.00	2135.33	402	1179	0.3393	161	5	1	1109	1	517.50	379.90	1	1179	2331	0.3333	3	1109	0.80	-60.44	1108	1076	0.3333	3	4	2592	.	1	RECTANGLE_INTERESTAREA	534	1	1798	528.60	387.60	1179	2331	0.3333	3	1109	0.74	-2.44	1797	1768	475	1	2247.00	2057.00
ljx	ljx.edf	RIGHT	4176.00	2079.00	402	1574	0.4529	341	8	3	2437	2	893.60	373.20	1	1574	4031	0.2222	2	2437	12.34	3.20	2436	2332	0.2222	2	4	2592	.	1	RECTANGLE_INTERESTAREA	1233	1	2799	881.80	381.40	1574	4031	0.2222	2	2437	0.44	-152.10	2798	2778	816	1	2161.00	1997.00
ljx	ljx.edf	RIGHT	2664.00	2209.00	402	1436	0.1885	139	3	1	1620	1	527.70	387.80	1	1383	3282	0.1905	4	1620	0.97	-171.99	1619	1586	0.2381	5	3	1244	.	1	RECTANGLE_INTERESTAREA	53	2	4765	538.00	398.80	53	4817	0.0476	1	4765	5.72	-141.26	4764	4701	475	1	2465.00	2036.00
ljx	ljx.edf	RIGHT	2736.00	2350.00	402	455	0.0597	455	21	5	9291	2	862.00	377.30	1	455	9745	0.0476	1	9291	1.20	-113.04	9290	9269	0.0476	1	3	1244	.	1	RECTANGLE_INTERESTAREA	455	1	9291	862.00	377.30	455	9745	0.0476	1	9291	1.20	-113.04	9290	9269	836	1	2350.00	2350.00
ljx	ljx.edf	RIGHT	2812.00	2133.60	403	1727	0.3373	246	4	1	1914	1	491.40	372.80	1	1727	3950	0.5000	5	1914	1.01	-147.60	1913	1898	0.5000	5	6	3216	.	1	RECTANGLE_INTERESTAREA	146	1	3805	486.80	375.70	1727	3950	0.5000	5	1914	0.56	102.31	3804	3568	474	1	2192.00	2070.00
ljx	ljx.edf	RIGHT	4176.00	2137.50	402	1735	0.3389	1233	9	3	4019	2	857.70	382.50	1	1735	5771	0.2000	2	4019	12.10	-1.14	4018	3951	0.2000	2	6	3216	.	1	RECTANGLE_INTERESTAREA	502	1	5270	842.00	388.30	1735	5771	0.2000	2	4019	0.26	-162.82	5269	5252	816	1	2209.00	2066.00
ljx	ljx.edf	RIGHT	2736.00	.	402	0	0.0000	.	.	.	.	.	.	.	.	.	.	.	.	.	.	.	.	.	0.0000	0	1	933	.	1	RECTANGLE_INTERESTAREA	.	.	.	.	.	.	.	.	.	.	.	.	.	.	474	0	.	.
ljx	ljx.edf	RIGHT	2556.00	2140.50	402	1105	0.5731	172	4	1	1277	1	899.30	388.90	1	1105	2402	0.4000	2	1277	3.21	-9.13	1276	1226	0.4000	2	1	933	.	1	RECTANGLE_INTERESTAREA	933	1	1470	872.60	388.20	1105	2402	0.4000	2	1277	0.85	171.06	1469	1449	839	0	2206.00	2075.00
ljx	ljx.edf	RIGHT	2664.00	2009.00	402	888	0.1293	396	6	1	2363	1	506.80	387.90	1	888	3292	0.1667	3	2363	1.00	-5.69	2362	2329	0.1667	3	3	1344	.	1	RECTANGLE_INTERESTAREA	169	1	3124	518.10	383.80	888	3292	0.1667	3	2363	1.14	-8.24	3123	3100	475	1	2101.00	1946.00
ljx	ljx.edf	RIGHT	2738.00	2213.50	403	1085	0.1580	233	17	3	6511	2	867.50	369.00	1	1085	7616	0.1111	2	6511	1.35	-149.78	6510	6486	0.1111	2	3	1344	.	1	RECTANGLE_INTERESTAREA	852	1	6765	865.80	388.10	1085	7616	0.1111	2	6511	0.92	-92.05	6764	6744	837	1	2230.00	2197.00
ljx	ljx.edf	RIGHT	4292.00	2025.00	403	578	0.2528	277	3	1	1103	1	504.20	387.00	1	578	1701	0.3333	2	1103	1.36	-48.51	1102	1079	0.3333	2	1	301	.	1	RECTANGLE_INTERESTAREA	301	1	1401	481.70	390.10	578	1701	0.3333	2	1103	0.92	-171.63	1400	1380	454	1	2049.00	2001.00
ljx	ljx.edf	RIGHT	2664.00	2091.00	402	735	0.3215	735	6	3	2073	2	862.20	376.70	1	735	2807	0.1667	1	2073	2.57	12.14	2072	2037	0.1667	1	1	301	.	1	RECTANGLE_INTERESTAREA	735	1	2073	862.20	376.70	735	2807	0.1667	1	2073	2.57	12.14	2072	2037	837	1	2091.00	2091.00
ljx	ljx.edf	RIGHT	2775.00	2047.00	403	843	0.4491	610	4	1	927	1	501.50	373.90	1	843	1790	0.3333	2	927	12.42	3.13	926	683	0.3333	2	2	821	.	1	RECTANGLE_INTERESTAREA	233	1	1558	496.90	389.00	843	1790	0.3333	2	927	0.47	-100.43	1557	1537	475	1	2080.00	2014.00
ljx	ljx.edf	RIGHT	2736.00	2030.00	402	588	0.3133	588	6	3	2009	2	869.50	379.20	1	588	2596	0.1667	1	2009	12.77	3.09	2008	1791	0.1667	1	2	821	.	1	RECTANGLE_INTERESTAREA	588	1	2009	869.50	379.20	588	2596	0.1667	1	2009	12.77	3.09	2008	1791	836	1	2030.00	2030.00
ljx	ljx.edf	RIGHT	4181.00	.	403	0	0.0000	.	.	.	.	.	.	.	.	.	.	.	.	.	.	.	.	.	0.0000	0	1	86	.	1	RECTANGLE_INTERESTAREA	.	.	.	.	.	.	.	.	.	.	.	.	.	.	456	0	.	.
ljx	ljx.edf	RIGHT	4255.00	2331.50	403	2662	0.4044	2576	14	1	4952	1	836.80	384.70	1	2662	7647	0.1333	2	4952	7.61	-6.84	4951	4895	0.1333	2	1	86	.	1	RECTANGLE_INTERESTAREA	86	1	7562	882.50	384.60	2662	7647	0.1333	2	4952	1.31	2.53	7561	7528	817	0	2420.00	2243.00
ljx	ljx.edf	RIGHT	2736.00	2203.50	402	963	0.2460	365	2	1	788	1	517.10	373.50	1	963	1774	0.1818	2	788	13.24	5.89	787	551	0.1818	2	2	805	.	1	RECTANGLE_INTERESTAREA	598	1	1177	496.00	388.70	963	1774	0.1818	2	788	0.70	-133.84	1176	1153	474	1	2296.00	2111.00
ljx	ljx.edf	RIGHT	2736.00	2194.33	402	1762	0.4501	1171	5	3	2200	2	859.40	378.60	1	1171	3370	0.0909	1	2200	1.15	-11.94	2199	2167	0.2727	3	2	805	.	1	RECTANGLE_INTERESTAREA	207	2	5468	870.60	386.40	591	5674	0.1818	2	5063	0.47	-45.19	5467	5447	836	1	2244.00	2106.00
ljx	ljx.edf	RIGHT	2812.00	2247.25	403	2940	0.5457	314	5	1	1718	1	488.30	366.70	1	2940	4946	0.4000	4	1718	12.12	5.10	1717	1535	0.4000	4	3	2626	.	1	RECTANGLE_INTERESTAREA	930	1	4017	502.30	377.20	2940	4946	0.4000	4	1718	1.41	59.86	4016	3749	474	1	2415.00	2097.00
ljx	ljx.edf	RIGHT	2660.00	2032.00	402	498	0.0924	498	10	3	5503	2	858.00	382.40	1	498	6000	0.1000	1	5503	0.66	-12.47	5502	5472	0.1000	1	3	2626	.	1	RECTANGLE_INTERESTAREA	498	1	5503	858.00	382.40	498	6000	0.1000	1	5503	0.66	-12.47	5502	5472	836	1	2032.00	2032.00
ljx	ljx.edf	RIGHT	2812.00	2121.67	403	1473	0.4201	238	3	1	1244	1	518.20	377.40	1	1473	2757	0.4286	3	1244	13.66	2.06	1243	1042	0.4286	3	2	1235	.	1	RECTANGLE_INTERESTAREA	713	1	2045	525.80	386.00	1473	2757	0.4286	3	1244	0.81	-13.84	2044	2024	474	1	2209.00	2053.00
ljx	ljx.edf	RIGHT	2736.00	2165.00	402	452	0.1289	452	7	3	3605	2	852.10	391.70	1	452	4056	0.1429	1	3605	1.14	-29.82	3604	3575	0.1429	1	2	1235	.	1	RECTANGLE_INTERESTAREA	452	1	3605	852.10	391.70	452	4056	0.1429	1	3605	1.14	-29.82	3604	3575	836	1	2165.00	2165.00
ljx	ljx.edf	RIGHT	2812.00	1954.83	403	2485	0.2489	206	5	1	2048	1	517.90	373.00	1	562	2637	0.0741	2	2048	1.59	-176.54	2047	2013	0.2222	6	6	3433	.	1	RECTANGLE_INTERESTAREA	463	3	5569	516.60	376.70	501	6031	0.0741	2	5343	1.34	48.54	5568	5381	474	1	2186.00	1786.00
ljx	ljx.edf	RIGHT	2738.00	1964.00	403	1719	0.1722	166	22	7	10053	2	882.40	366.10	1	1280	11368	0.1111	3	10053	1.60	-110.11	10052	10010	0.1852	5	6	3433	.	1	RECTANGLE_INTERESTAREA	288	2	11867	866.40	381.20	439	12154	0.0741	2	11707	0.44	-53.75	11866	11858	837	1	2002.00	1903.00
ljx	ljx.edf	RIGHT	2660.00	2125.25	402	1255	0.2065	635	4	1	1102	1	513.40	382.50	1	1255	2897	0.2500	4	1102	1.43	-30.74	1101	1068	0.2500	4	7	2970	.	1	RECTANGLE_INTERESTAREA	99	1	2799	534.80	373.50	1255	2897	0.2500	4	1102	0.90	59.42	2798	2550	474	1	2233.00	2072.00
ljx	ljx.edf	RIGHT	2736.00	2294.80	402	2611	0.4296	261	12	3	4659	2	878.00	382.10	1	2611	7344	0.3125	5	4659	1.46	-156.51	4658	4621	0.3125	5	7	2970	.	1	RECTANGLE_INTERESTAREA	345	1	7000	872.30	389.90	2611	7344	0.3125	5	4659	0.90	-19.90	6999	6983	836	1	2413.00	2141.00
ljx	ljx.edf	RIGHT	2700.00	2136.50	402	1127	0.2500	243	6	1	2469	1	500.30	383.40	1	1127	3615	0.1818	2	2469	1.19	-1.37	2468	2434	0.1818	2	3	1676	.	1	RECTANGLE_INTERESTAREA	884	1	2732	484.80	388.30	1127	3615	0.1818	2	2469	0.38	-131.97	2731	2712	475	1	2264.00	2009.00
ljx	ljx.edf	RIGHT	2700.00	2006.67	402	1067	0.2367	275	9	3	4304	2	862.30	382.50	1	1067	5596	0.2727	3	4304	3.30	-6.93	4303	4262	0.2727	3	3	1676	.	1	RECTANGLE_INTERESTAREA	435	1	5162	860.40	378.90	1067	5596	0.2727	3	4304	0.40	-62.59	5161	5141	837	1	2089.00	1959.00
ljx	ljx.edf	RIGHT	2625.00	2369.20	402	2198	0.4187	255	5	1	1807	1	530.60	383.60	1	2198	4097	0.3846	5	1807	13.34	5.12	1806	1577	0.3846	5	8	3483	.	1	RECTANGLE_INTERESTAREA	112	1	3986	517.60	397.80	2198	4097	0.3846	5	1807	0.64	-23.26	3985	3960	475	1	2467.00	2232.00
ljx	ljx.edf	RIGHT	2775.00	2202.50	403	1540	0.2933	429	10	3	4307	2	855.10	366.70	1	1540	5905	0.3077	4	4307	11.82	6.11	4306	4098	0.3077	4	8	3483	.	1	RECTANGLE_INTERESTAREA	122	1	5784	869.50	391.30	1540	5905	0.3077	4	4307	0.44	-20.44	5783	5765	837	1	2313.00	2111.00
ljx	ljx.edf	RIGHT	2772.00	1882.80	402	1636	0.3449	637	4	1	2004	1	491.70	373.80	1	1118	3157	0.2500	3	2004	12.49	2.50	2003	1774	0.4167	5	3	610	.	1	RECTANGLE_INTERESTAREA	129	2	4022	536.40	378.10	518	4150	0.1667	2	3608	0.26	-4.65	4021	3997	474	1	2058.00	1798.00
ljx	ljx.edf	RIGHT	2812.00	.	403	0	0.0000	.	.	.	.	.	.	.	.	.	.	.	.	.	.	.	.	.	0.0000	0	3	610	.	1	RECTANGLE_INTERESTAREA	.	.	.	.	.	.	.	.	.	.	.	.	.	.	836	0	.	.
ljx	ljx.edf	RIGHT	2625.00	2195.00	402	1698	0.3373	351	4	1	2444	1	521.80	390.40	1	1566	4331	0.4167	5	2444	12.25	5.16	2443	2240	0.5000	6	6	2336	.	1	RECTANGLE_INTERESTAREA	132	2	4865	502.70	371.80	132	4996	0.0833	1	4865	0.85	-112.63	4864	4832	475	1	2529.00	2023.00
ljx	ljx.edf	RIGHT	2812.00	1988.00	403	1121	0.2227	503	11	5	5059	2	885.00	381.00	1	1121	6195	0.1667	2	5059	13.05	-1.34	5058	4997	0.1667	2	6	2336	.	1	RECTANGLE_INTERESTAREA	618	1	5578	864.60	380.50	1121	6195	0.1667	2	5059	0.85	-170.93	5577	5562	836	1	1993.00	1983.00
ljx	ljx.edf	RIGHT	2775.00	1946.60	403	1931	0.5358	254	4	1	1371	1	519.90	380.00	1	1931	3382	0.5000	5	1371	1.31	-143.95	1370	1340	0.5000	5	4	1677	.	1	RECTANGLE_INTERESTAREA	184	1	3199	536.70	397.30	1931	3382	0.5000	5	1371	0.74	-6.53	3198	3177	475	1	2038.00	1885.00
ljx	ljx.edf	RIGHT	2556.00	1895.00	402	478	0.1326	478	10	3	3765	2	869.10	393.40	1	478	4242	0.1000	1	3765	1.15	0.34	3764	3731	0.1000	1	4	1677	.	1	RECTANGLE_INTERESTAREA	478	1	3765	869.10	393.40	478	4242	0.1000	1	3765	1.15	0.34	3764	3731	839	1	1895.00	1895.00
ljx	ljx.edf	RIGHT	4292.00	1972.00	403	972	0.2499	640	4	1	1800	1	492.70	391.80	1	972	2794	0.2222	2	1800	1.75	-5.76	1799	1763	0.2222	2	3	1461	.	1	RECTANGLE_INTERESTAREA	332	1	2463	519.70	388.60	972	2794	0.2222	2	1800	1.19	-14.35	2462	2440	454	1	2028.00	1916.00
ljx	ljx.edf	RIGHT	4292.00	1983.33	403	1383	0.3555	254	7	3	3162	2	890.40	385.70	1	1383	4578	0.3333	3	3162	3.05	-4.29	3161	3120	0.3333	3	3	1461	.	1	RECTANGLE_INTERESTAREA	670	1	3909	839.30	382.60	1383	4578	0.3333	3	3162	0.56	-177.55	3908	3897	816	1	2091.00	1908.00
ljx	ljx.edf	RIGHT	4292.00	2064.25	403	1129	0.4854	314	2	1	765	1	499.90	374.70	1	1129	1982	0.5714	4	765	12.60	5.99	764	525	0.5714	4	3	815	.	1	RECTANGLE_INTERESTAREA	68	1	1915	527.60	396.50	1129	1982	0.5714	4	765	1.33	-8.81	1914	1880	454	1	2085.00	2028.00
ljx	ljx.edf	RIGHT	2812.00	2110.00	403	551	0.2369	551	7	3	2529	2	858.00	385.90	1	551	3079	0.1429	1	2529	2.59	-10.47	2528	2489	0.1429	1	3	815	.	1	RECTANGLE_INTERESTAREA	551	1	2529	858.00	385.90	551	3079	0.1429	1	2529	2.59	-10.47	2528	2489	836	1	2110.00	2110.00
ljx	ljx.edf	RIGHT	2812.00	2110.00	403	1064	0.3345	302	2	1	773	1	485.20	377.80	1	1064	1912	0.5000	4	773	12.03	4.13	772	549	0.5000	4	6	2337	.	1	RECTANGLE_INTERESTAREA	198	1	1715	530.60	388.80	1064	1912	0.5000	4	773	1.04	-2.33	1714	1684	474	1	2319.00	1997.00
ljx	ljx.edf	RIGHT	2701.00	2030.33	403	1575	0.4951	222	6	3	2204	2	855.80	370.10	1	1575	3815	0.3750	3	2204	11.13	5.30	2203	1913	0.3750	3	6	2337	.	1	RECTANGLE_INTERESTAREA	416	1	3400	858.90	383.80	1575	3815	0.3750	3	2204	0.16	-178.83	3399	3384	838	1	2196.00	1921.00
ljx	ljx.edf	RIGHT	2736.00	1955.50	402	773	0.2039	469	3	1	976	1	510.40	398.60	1	773	2042	0.1818	2	976	1.16	-27.55	975	940	0.1818	2	2	1099	.	1	RECTANGLE_INTERESTAREA	304	1	1739	513.20	378.30	773	2042	0.1818	2	976	1.08	64.98	1738	1445	474	1	2002.00	1909.00
ljx	ljx.edf	RIGHT	2736.00	2169.50	402	1100	0.2902	305	10	3	3665	2	883.90	393.10	1	1100	4783	0.1818	2	3665	2.26	-159.67	3664	3624	0.1818	2	2	1099	.	1	RECTANGLE_INTERESTAREA	795	1	3989	864.20	395.40	1100	4783	0.1818	2	3665	0.75	-162.33	3988	3970	836	1	2214.00	2125.00
ljx	ljx.edf	RIGHT	2812.00	2076.29	403	2693	0.4727	451	2	1	1039	1	526.40	388.80	1	2693	3849	0.6364	7	1039	13.36	3.51	1038	874	0.6364	7	7	2555	.	1	RECTANGLE_INTERESTAREA	125	1	3725	522.00	385.90	2693	3849	0.6364	7	1039	0.92	5.26	3724	3696	474	1	2308.00	1954.00
ljx	ljx.edf	RIGHT	2849.00	2090.50	403	1984	0.3483	1671	10	3	4266	2	861.70	384.70	1	1984	6268	0.1818	2	4266	1.18	-11.79	4265	4230	0.1818	2	7	2555	.	1	RECTANGLE_INTERESTAREA	313	1	5956	872.70	385.30	1984	6268	0.1818	2	4266	0.30	-41.09	5955	5937	836	1	2161.00	2020.00
ljx	ljx.edf	RIGHT	2700.00	1992.50	402	842	0.1908	543	3	1	1407	1	495.80	384.80	1	842	2271	0.2500	2	1407	0.46	-97.20	1406	1376	0.2500	2	5	2753	.	1	RECTANGLE_INTERESTAREA	299	1	1973	525.10	390.50	842	2271	0.2500	2	1407	1.10	-6.65	1972	1950	475	1	2032.00	1953.00
ljx	ljx.edf	RIGHT	2700.00	2191.00	402	2454	0.5560	282	5	3	2449	2	874.60	370.70	1	2454	4954	0.5000	4	2449	11.82	3.62	2448	2272	0.5000	4	5	2753	.	1	RECTANGLE_INTERESTAREA	398	1	4557	861.50	381.20	2454	4954	0.5000	4	2449	0.54	-17.99	4556	4537	837	1	2364.00	1986.00
ljx	ljx.edf	RIGHT	4181.00	1975.33	403	358	0.0530	166	4	1	1482	1	501.30	388.40	1	358	2374	0.1579	3	1482	1.47	-44.14	1481	1461	0.1579	3	8	2614	.	1	RECTANGLE_INTERESTAREA	115	1	2260	480.70	375.10	358	2374	0.1579	3	1482	0.36	-136.84	2259	2047	456	1	2048.00	1924.00
ljx	ljx.edf	RIGHT	2625.00	2300.25	402	2860	0.4235	252	11	3	4354	2	879.40	376.10	1	2112	6528	0.2632	5	4354	1.10	-150.09	4353	4324	0.4211	8	8	2614	.	1	RECTANGLE_INTERESTAREA	91	2	8649	873.80	396.60	748	8739	0.1579	3	7955	0.87	8.28	8648	8633	837	1	2669.00	1916.00
ljx	ljx.edf	RIGHT	2772.00	2003.00	402	1121	0.4358	235	2	1	1121	1	531.30	380.90	1	1121	2311	0.5714	4	1121	13.89	3.09	1120	928	0.5714	4	3	886	.	1	RECTANGLE_INTERESTAREA	233	1	2079	514.10	387.20	1121	2311	0.5714	4	1121	1.15	-9.11	2078	2060	474	1	2114.00	1912.00
ljx	ljx.edf	RIGHT	2736.00	1993.00	402	416	0.1617	416	7	3	2653	2	856.00	385.30	1	416	3068	0.1429	1	2653	1.23	-11.63	2652	2618	0.1429	1	3	886	.	1	RECTANGLE_INTERESTAREA	416	1	2653	856.00	385.30	416	3068	0.1429	1	2653	1.23	-11.63	2652	2618	836	1	1993.00	1993.00
ljx	ljx.edf	RIGHT	2736.00	2034.00	402	387	0.0646	387	4	1	1197	1	507.10	396.50	1	387	1583	0.0909	1	1197	2.26	-36.66	1196	1155	0.0909	1	2	2755	.	1	RECTANGLE_INTERESTAREA	387	1	1197	507.10	396.50	387	1583	0.0909	1	1197	2.26	-36.66	1196	1155	474	1	2034.00	2034.00
ljx	ljx.edf	RIGHT	2700.00	2390.75	402	4344	0.7255	1327	6	3	2010	2	861.20	386.20	1	4082	6108	0.2727	3	2010	1.43	-9.47	2009	1974	0.3636	4	2	2755	.	1	RECTANGLE_INTERESTAREA	262	2	6611	873.10	372.70	262	6872	0.0909	1	6611	3.90	-87.54	6610	6369	837	1	2558.00	2199.00
ljx	ljx.edf	RIGHT	4292.00	2157.75	403	1142	0.4308	342	4	1	1180	1	517.90	375.10	1	1142	2395	0.4444	4	1180	12.44	-1.20	1179	946	0.4444	4	5	1416	.	1	RECTANGLE_INTERESTAREA	69	1	2327	555.20	391.20	1142	2395	0.4444	4	1180	0.56	1.43	2326	2306	454	1	2361.00	2040.00
ljx	ljx.edf	RIGHT	4140.00	2062.50	402	616	0.2324	182	8	3	2592	2	842.90	372.30	1	616	3239	0.2222	2	2592	10.28	7.93	2591	2396	0.2222	2	5	1416	.	1	RECTANGLE_INTERESTAREA	434	1	2806	874.10	387.10	616	3239	0.2222	2	2592	0.95	-12.79	2805	2774	817	1	2071.00	2054.00
ljx	ljx.edf	RIGHT	4292.00	2146.62	403	1735	0.2300	54	3	1	1382	1	522.00	400.10	1	54	1435	0.0476	1	1382	11.89	1.18	1381	1312	0.3810	8	10	4810	.	1	RECTANGLE_INTERESTAREA	115	3	4164	533.30	391.80	1120	4278	0.1905	4	3078	1.63	-2.34	4163	4128	454	1	2376.00	2039.00
ljx	ljx.edf	RIGHT	2738.00	2147.67	403	3930	0.5210	349	16	7	4871	2	873.10	383.10	1	3930	9117	0.2857	6	4871	1.17	-108.66	4870	4847	0.2857	6	10	4810	.	1	RECTANGLE_INTERESTAREA	119	1	8999	864.50	387.80	3930	9117	0.2857	6	4871	0.52	-7.80	8998	8978	837	1	2271.00	2017.00
ljx	ljx.edf	RIGHT	2700.00	1942.00	402	1324	0.3550	271	3	1	993	1	488.90	376.30	1	1324	2649	0.4000	4	993	12.64	2.78	992	801	0.4000	4	5	1884	.	1	RECTANGLE_INTERESTAREA	535	1	2115	490.80	383.60	1324	2649	0.4000	4	993	1.36	-145.04	2114	2095	475	1	2056.00	1877.00
ljx	ljx.edf	RIGHT	4068.00	1945.00	402	1481	0.3971	650	8	3	3064	2	854.40	383.40	1	1481	4580	0.3000	3	3064	2.14	-6.61	3063	3028	0.3000	3	5	1884	.	1	RECTANGLE_INTERESTAREA	336	1	4245	846.10	386.00	1481	4580	0.3000	3	3064	0.56	-59.25	4244	4228	818	1	2018.00	1879.00
ljx	ljx.edf	RIGHT	3996.00	1870.50	402	1683	0.4987	425	4	1	1240	1	526.60	386.70	1	1683	2977	0.4444	4	1240	1.94	-178.24	1239	1200	0.4444	4	3	1258	.	1	RECTANGLE_INTERESTAREA	608	1	2370	522.00	381.90	1683	2977	0.4444	4	1240	1.63	-0.99	2369	2347	457	1	1994.00	1769.00
ljx	ljx.edf	RIGHT	2736.00	2073.00	402	666	0.1973	666	9	3	3389	2	862.80	385.70	1	666	4054	0.1111	1	3389	3.40	-4.42	3388	3353	0.1111	1	3	1258	.	1	RECTANGLE_INTERESTAREA	666	1	3389	862.80	385.70	666	4054	0.1111	1	3389	3.40	-4.42	3388	3353	836	1	2073.00	2073.00
ljx	ljx.edf	RIGHT	2625.00	2033.50	402	1560	0.3246	552	3	1	1241	1	499.70	386.10	1	1560	2815	0.2000	2	1241	12.04	2.24	1240	941	0.2000	2	2	1663	.	1	RECTANGLE_INTERESTAREA	1008	1	1808	519.70	387.70	1560	2815	0.2000	2	1241	0.87	-34.78	1807	1793	475	1	2135.00	1932.00
ljx	ljx.edf	RIGHT	2772.00	2043.33	402	1329	0.2765	509	7	3	3925	2	871.80	383.30	1	1164	5096	0.2000	2	3925	0.48	-55.29	3924	3893	0.3000	3	2	1663	.	1	RECTANGLE_INTERESTAREA	165	2	5420	862.30	372.90	165	5584	0.1000	1	5420	3.28	-42.30	5419	5377	836	1	2112.00	2005.00
ljx	ljx.edf	RIGHT	2812.00	1918.50	403	614	0.2065	424	4	1	1206	1	517.10	387.30	1	614	1846	0.2222	2	1206	1.18	-99.91	1205	1186	0.2222	2	3	1164	.	1	RECTANGLE_INTERESTAREA	190	1	1657	535.70	387.30	614	1846	0.2222	2	1206	0.49	-16.31	1656	1630	474	1	1948.00	1889.00
ljx	ljx.edf	RIGHT	4255.00	2021.00	403	1329	0.4470	355	7	3	2122	2	866.70	379.90	1	1329	3660	0.3333	3	2122	1.02	-23.95	2121	2087	0.3333	3	3	1164	.	1	RECTANGLE_INTERESTAREA	445	1	3216	896.00	383.60	1329	3660	0.3333	3	2122	1.28	-5.15	3215	3192	817	1	2100.00	1973.00
ljx	ljx.edf	RIGHT	2736.00	2099.60	402	1651	0.2997	212	3	1	806	1	524.60	382.10	1	1651	2534	0.3571	5	806	12.70	2.10	805	578	0.3571	5	9	4077	.	1	RECTANGLE_INTERESTAREA	295	1	2240	505.00	387.50	1651	2534	0.3571	5	806	0.78	-163.48	2239	2225	474	1	2421.00	1953.00
ljx	ljx.edf	RIGHT	2736.00	2051.83	402	3172	0.5758	534	9	3	2986	2	868.70	376.30	1	3172	6661	0.4286	6	2986	1.54	-31.30	2985	2932	0.4286	6	9	4077	.	1	RECTANGLE_INTERESTAREA	165	1	6497	869.70	374.70	3172	6661	0.4286	6	2986	1.86	-94.27	6496	6254	836	1	2258.00	1943.00
ljx	ljx.edf	RIGHT	2736.00	2135.67	402	1250	0.3193	291	3	1	965	1	520.00	383.20	1	1250	2267	0.3750	3	965	12.68	1.25	964	766	0.3750	3	2	959	.	1	RECTANGLE_INTERESTAREA	344	1	1924	523.50	398.20	1250	2267	0.3750	3	965	0.86	-9.20	1923	1894	474	1	2200.00	2070.00
ljx	ljx.edf	RIGHT	2700.00	.	402	0	0.0000	.	.	.	.	.	.	.	.	.	.	.	.	.	.	.	.	.	0.0000	0	2	959	.	1	RECTANGLE_INTERESTAREA	.	.	.	.	.	.	.	.	.	.	.	.	.	.	837	0	.	.
ljx	ljx.edf	RIGHT	2627.00	1924.00	403	1000	0.2274	253	3	1	751	1	494.40	375.80	1	884	1653	0.1538	2	751	11.42	4.39	750	540	0.2308	3	3	1880	.	1	RECTANGLE_INTERESTAREA	116	2	2234	547.50	366.30	116	2349	0.0769	1	2234	1.36	-122.90	2233	2203	477	1	1969.00	1893.00
ljx	ljx.edf	RIGHT	2592.00	2042.33	402	2230	0.5072	981	11	5	3536	2	867.60	373.80	1	2230	5812	0.2308	3	3536	1.10	-10.03	3535	3503	0.2308	3	3	1880	.	1	RECTANGLE_INTERESTAREA	950	1	4863	860.80	394.80	2230	5812	0.2308	3	3536	0.47	-50.71	4862	4833	838	1	2128.00	1882.00
ljx	ljx.edf	RIGHT	2660.00	2017.00	402	1598	0.2680	370	5	1	1449	1	521.10	385.40	1	1519	2990	0.2143	3	1449	1.23	-167.64	1448	1411	0.2857	4	7	4516	.	1	RECTANGLE_INTERESTAREA	79	2	3404	549.40	377.80	79	3482	0.0714	1	3404	0.61	-133.12	3403	3389	474	1	2111.00	1920.00
ljx	ljx.edf	RIGHT	2664.00	2200.80	402	3367	0.5647	594	10	5	3546	2	858.60	389.80	1	3367	6971	0.3571	5	3546	10.01	1.56	3545	3483	0.3571	5	7	4516	.	1	RECTANGLE_INTERESTAREA	489	1	6483	857.30	382.30	3367	6971	0.3571	5	3546	0.29	155.83	6482	6476	837	1	2337.00	2058.00
ljx	ljx.edf	RIGHT	4255.00	2082.33	403	588	0.1512	146	4	1	1167	1	496.20	388.60	1	146	1312	0.0714	1	1167	2.65	-21.88	1166	1141	0.2143	3	1	166	.	1	RECTANGLE_INTERESTAREA	166	2	1998	549.80	377.30	442	2163	0.1429	2	1690	0.92	15.92	1997	1966	455	1	2282.00	1940.00
ljx	ljx.edf	RIGHT	2700.00	2066.00	402	1056	0.2716	1056	10	5	2691	2	878.00	379.50	1	1056	3746	0.0714	1	2691	1.10	-20.61	2690	2654	0.0714	1	1	166	.	1	RECTANGLE_INTERESTAREA	1056	1	2691	878.00	379.50	1056	3746	0.0714	1	2691	1.10	-20.61	2690	2654	837	1	2066.00	2066.00
ljx	ljx.edf	RIGHT	2812.00	1973.67	403	1508	0.4537	524	4	1	1170	1	477.00	377.60	1	1508	2717	0.3333	3	1170	11.89	2.75	1169	970	0.3333	3	5	1865	.	1	RECTANGLE_INTERESTAREA	748	1	1970	486.70	388.40	1508	2717	0.3333	3	1170	0.27	-166.12	1969	1949	474	1	2026.00	1881.00
ljx	ljx.edf	RIGHT	4218.00	2165.67	403	881	0.2650	211	7	3	2914	2	919.40	383.30	1	881	3851	0.3333	3	2914	14.58	-0.50	2913	2718	0.3333	3	5	1865	.	1	RECTANGLE_INTERESTAREA	41	1	3811	885.70	391.90	881	3851	0.3333	3	2914	0.77	2.51	3810	3787	817	1	2177.00	2156.00
ljx	ljx.edf	RIGHT	4292.00	2019.00	403	803	0.3457	368	3	1	1144	1	497.40	384.20	1	803	1967	0.3333	2	1144	1.25	-31.65	1143	1113	0.3333	2	1	435	.	1	RECTANGLE_INTERESTAREA	435	1	1533	512.60	391.90	803	1967	0.3333	2	1144	0.47	-39.60	1532	1512	454	1	2022.00	2016.00
ljx	ljx.edf	RIGHT	2736.00	1986.00	402	568	0.2445	568	6	3	2426	2	861.70	387.70	1	568	2993	0.1667	1	2426	8.24	-3.99	2425	2364	0.1667	1	1	435	.	1	RECTANGLE_INTERESTAREA	568	1	2426	861.70	387.70	568	2993	0.1667	1	2426	8.24	-3.99	2425	2364	836	1	1986.00	1986.00
ljx	ljx.edf	RIGHT	2812.00	2019.50	403	857	0.4025	355	2	1	764	1	502.40	385.30	1	857	1642	0.2857	2	764	12.32	-7.68	763	582	0.2857	2	1	502	.	1	RECTANGLE_INTERESTAREA	502	1	1141	495.80	395.60	857	1642	0.2857	2	764	0.39	-119.44	1140	1119	474	1	2040.00	1999.00
ljx	ljx.edf	RIGHT	2738.00	2092.00	403	504	0.2367	504	7	3	1973	2	853.10	390.50	1	504	2476	0.1429	1	1973	2.72	-3.32	1972	1935	0.1429	1	1	502	.	1	RECTANGLE_INTERESTAREA	504	1	1973	853.10	390.50	504	2476	0.1429	1	1973	2.72	-3.32	1972	1935	837	1	2092.00	2092.00
ljx	ljx.edf	RIGHT	2736.00	2059.00	402	737	0.3143	560	2	1	1053	1	506.20	398.50	1	737	1799	0.4000	2	1053	12.42	0.74	1052	882	0.4000	2	1	177	.	1	RECTANGLE_INTERESTAREA	177	1	1623	498.10	385.90	737	1799	0.4000	2	1053	0.47	124.22	1622	1613	474	1	2147.00	1971.00
ljx	ljx.edf	RIGHT	2664.00	2029.00	402	620	0.2644	620	5	3	2171	2	869.20	382.10	1	620	2790	0.2000	1	2171	2.08	0.47	2170	2135	0.2000	1	1	177	.	1	RECTANGLE_INTERESTAREA	620	1	2171	869.20	382.10	620	2790	0.2000	1	2171	2.08	0.47	2170	2135	837	1	2029.00	2029.00
ljx	ljx.edf	RIGHT	2664.00	2462.00	402	204	0.1614	204	5	1	1153	1	531.50	393.00	1	204	1356	0.1429	1	1153	0.84	-108.38	1152	1121	0.1429	1	2	475	.	1	RECTANGLE_INTERESTAREA	204	1	1153	531.50	393.00	204	1356	0.1429	1	1153	0.84	-108.38	1152	1121	475	1	2462.00	2462.00
ljx	ljx.edf	RIGHT	2700.00	2328.50	402	475	0.3758	68	6	3	1431	2	884.40	372.70	1	475	1911	0.2857	2	1431	11.79	1.94	1430	1357	0.2857	2	2	475	.	1	RECTANGLE_INTERESTAREA	407	1	1505	877.00	389.20	475	1911	0.2857	2	1431	0.34	-89.44	1504	1499	837	1	2440.00	2217.00
ljx	ljx.edf	RIGHT	2628.00	2314.00	402	232	0.0731	232	4	1	1144	1	494.90	369.60	1	232	1375	0.1111	1	1144	1.25	9.73	1143	1121	0.1111	1	0	0	.	1	RECTANGLE_INTERESTAREA	232	1	1144	494.90	369.60	232	1375	0.1111	1	1144	1.25	9.73	1143	1121	476	1	2314.00	2314.00
ljx	ljx.edf	RIGHT	4176.00	2017.00	402	568	0.1789	568	9	3	3325	2	845.80	376.70	1	568	3892	0.1111	1	3325	1.12	-157.73	3324	3305	0.1111	1	0	0	.	1	RECTANGLE_INTERESTAREA	568	1	3325	845.80	376.70	568	3892	0.1111	1	3325	1.12	-157.73	3324	3305	816	1	2017.00	2017.00
ljx	ljx.edf	RIGHT	2628.00	1862.00	402	258	0.0639	258	3	1	1302	1	503.70	384.90	1	258	1559	0.1429	1	1302	2.16	-22.07	1301	1262	0.1429	1	2	2002	.	1	RECTANGLE_INTERESTAREA	258	1	1302	503.70	384.90	258	1559	0.1429	1	1302	2.16	-22.07	1301	1262	476	1	1862.00	1862.00
ljx	ljx.edf	RIGHT	2812.00	2113.00	403	2562	0.6345	560	5	3	2060	2	870.80	373.40	1	2562	4661	0.4286	3	2060	10.70	-1.22	2059	2004	0.4286	3	2	2002	.	1	RECTANGLE_INTERESTAREA	255	1	4407	891.90	385.60	2562	4661	0.4286	3	2060	0.76	16.02	4406	4376	836	1	2322.00	1866.00
ljx	ljx.edf	RIGHT	2625.00	2134.50	402	1421	0.4493	145	4	1	1428	1	539.50	383.50	1	1421	2915	0.4444	4	1428	13.34	-2.30	1427	1196	0.4444	4	3	1276	.	1	RECTANGLE_INTERESTAREA	389	1	2527	520.80	388.70	1421	2915	0.4444	4	1428	0.70	-2.87	2526	2496	475	1	2307.00	1977.00
ljx	ljx.edf	RIGHT	2700.00	2118.00	402	479	0.1514	479	9	3	3361	2	859.50	384.90	1	479	3839	0.1111	1	3361	2.82	-4.17	3360	3319	0.1111	1	3	1276	.	1	RECTANGLE_INTERESTAREA	479	1	3361	859.50	384.90	479	3839	0.1111	1	3361	2.82	-4.17	3360	3319	837	1	2118.00	2118.00
ljx	ljx.edf	RIGHT	2812.00	2288.67	403	1279	0.2728	74	2	1	805	1	480.80	401.10	1	74	878	0.0833	1	805	11.40	-11.17	804	504	0.2500	3	3	927	.	1	RECTANGLE_INTERESTAREA	403	2	1875	534.70	390.90	1205	2277	0.1667	2	1052	0.73	1.94	1874	1854	474	1	2312.00	2260.00
ljx	ljx.edf	RIGHT	2625.00	2084.33	402	1428	0.3045	904	7	5	2725	2	867.10	381.90	1	1428	4178	0.2500	3	2725	0.62	-18.71	2724	2701	0.2500	3	3	927	.	1	RECTANGLE_INTERESTAREA	466	1	3713	862.40	369.00	1428	4178	0.2500	3	2725	0.41	83.06	3712	3705	837	1	2141.00	2054.00
ljx	ljx.edf	RIGHT	2812.00	2276.50	403	779	0.1146	478	8	1	2836	1	548.30	393.60	1	779	3628	0.1333	2	2836	1.31	4.46	2835	2802	0.1333	2	5	3399	.	1	RECTANGLE_INTERESTAREA	301	1	3328	527.70	391.60	779	3628	0.1333	2	2836	0.72	-171.84	3327	3314	474	1	2279.00	2274.00
ljx	ljx.edf	RIGHT	2736.00	1950.40	402	3428	0.5041	330	11	3	3990	2	868.00	382.10	1	3428	7482	0.3333	5	3990	1.90	-9.80	3989	3957	0.3333	5	5	3399	.	1	RECTANGLE_INTERESTAREA	81	1	7402	865.80	367.20	3428	7482	0.3333	5	3990	0.24	19.86	7401	7378	836	1	2021.00	1879.00
ljx	ljx.edf	RIGHT	2812.00	1954.80	403	2212	0.5238	83	4	1	954	1	494.40	374.00	1	2212	3696	0.4545	5	954	1.19	-2.87	953	918	0.4545	5	5	3061	.	1	RECTANGLE_INTERESTAREA	346	1	3351	530.80	377.40	2212	3696	0.4545	5	954	1.96	24.24	3350	3100	474	1	2172.00	1821.00
ljx	ljx.edf	RIGHT	2736.00	1957.00	402	1294	0.3064	362	10	3	3859	2	900.00	376.20	1	1294	5175	0.1818	2	3859	7.92	4.88	3858	3807	0.1818	2	5	3061	.	1	RECTANGLE_INTERESTAREA	932	1	4244	879.10	386.40	1294	5175	0.1818	2	3859	0.83	-153.34	4243	4221	836	1	1984.00	1930.00
ljx	ljx.edf	RIGHT	2736.00	1967.00	402	364	0.2165	120	4	1	1113	1	496.10	383.80	1	364	1703	0.2222	2	1113	0.84	5.32	1112	1079	0.2222	2	1	244	.	1	RECTANGLE_INTERESTAREA	244	1	1460	498.90	372.50	364	1703	0.2222	2	1113	0.83	-58.27	1459	1233	474	1	2036.00	1898.00
ljx	ljx.edf	RIGHT	2660.00	1982.00	402	59	0.0351	59	9	3	2539	2	857.20	385.30	1	59	2597	0.1111	1	2539	0.75	-105.33	2538	2509	0.1111	1	1	244	.	1	RECTANGLE_INTERESTAREA	59	1	2539	857.20	385.30	59	2597	0.1111	1	2539	0.75	-105.33	2538	2509	836	1	1982.00	1982.00
ljx	ljx.edf	RIGHT	2812.00	2058.20	403	2092	0.5732	241	3	1	722	1	516.30	378.90	1	2092	2915	0.5000	5	722	2.43	-162.16	721	696	0.5000	5	7	2996	.	1	RECTANGLE_INTERESTAREA	237	1	2679	531.40	398.80	2092	2915	0.5000	5	722	0.93	4.53	2678	2648	474	1	2094.00	2024.00
ljx	ljx.edf	RIGHT	2812.00	1953.33	403	1145	0.3137	221	8	3	3037	2	871.10	373.60	1	1145	4217	0.3000	3	3037	11.51	4.45	3036	2916	0.3000	3	7	2996	.	1	RECTANGLE_INTERESTAREA	443	1	3775	859.40	385.70	1145	4217	0.3000	3	3037	0.32	163.08	3774	3767	836	1	2017.00	1914.00
ljx	ljx.edf	RIGHT	2812.00	2244.00	403	362	0.2409	362	3	1	758	1	525.90	377.90	1	362	1119	0.2000	1	758	12.31	-5.68	757	532	0.2000	1	0	0	.	1	RECTANGLE_INTERESTAREA	362	1	758	525.90	377.90	362	1119	0.2000	1	758	12.31	-5.68	757	532	474	1	2244.00	2244.00
ljx	ljx.edf	RIGHT	2660.00	2252.00	402	452	0.3007	452	5	3	1607	2	863.90	383.40	1	452	2058	0.2000	1	1607	1.94	4.44	1606	1569	0.2000	1	0	0	.	1	RECTANGLE_INTERESTAREA	452	1	1607	863.90	383.40	452	2058	0.2000	1	1607	1.94	4.44	1606	1569	836	1	2252.00	2252.00
ljx	ljx.edf	RIGHT	2700.00	2120.00	402	118	0.0362	118	3	1	805	1	522.30	390.70	1	118	922	0.1429	1	805	1.04	-25.41	804	769	0.1429	1	2	1118	.	1	RECTANGLE_INTERESTAREA	118	1	805	522.30	390.70	118	922	0.1429	1	805	1.04	-25.41	804	769	475	1	2120.00	2120.00
ljx	ljx.edf	RIGHT	2700.00	2355.00	402	2491	0.7641	1373	5	3	1329	2	876.40	385.70	1	2491	3856	0.4286	3	1329	1.52	5.40	1328	1293	0.4286	3	2	1118	.	1	RECTANGLE_INTERESTAREA	761	1	3096	868.60	394.50	2491	3856	0.4286	3	1329	0.47	7.90	3095	3076	837	1	2411.00	2254.00
ljx	ljx.edf	RIGHT	2736.00	1911.50	402	516	0.0800	346	5	1	1284	1	542.70	382.90	1	516	1818	0.1333	2	1284	1.29	-145.98	1283	1258	0.1333	2	4	2942	.	1	RECTANGLE_INTERESTAREA	170	1	1649	520.00	381.70	516	1818	0.1333	2	1284	0.98	-179.38	1648	1630	474	1	1949.00	1874.00
ljx	ljx.edf	RIGHT	2628.00	2260.75	402	3450	0.5349	678	12	3	4018	2	864.60	380.40	1	3450	7514	0.2667	4	4018	1.00	-140.08	4017	3999	0.2667	4	4	2942	.	1	RECTANGLE_INTERESTAREA	1423	1	6092	875.00	375.30	3450	7514	0.2667	4	4018	0.60	-3.57	6091	6079	838	1	2500.00	1964.00
ljx	ljx.edf	RIGHT	2592.00	2063.00	402	2304	0.4623	223	4	1	910	1	542.50	379.70	1	2304	3298	0.4545	5	910	2.58	-164.18	909	884	0.4545	5	5	3468	.	1	RECTANGLE_INTERESTAREA	165	1	3134	533.90	398.80	2304	3298	0.4545	5	910	0.68	-14.56	3133	3120	476	1	2278.00	1890.00
ljx	ljx.edf	RIGHT	2738.00	2115.00	403	1687	0.3385	300	10	3	3816	2	877.10	390.80	1	1687	5509	0.1818	2	3816	3.42	-9.48	3815	3788	0.1818	2	5	3468	.	1	RECTANGLE_INTERESTAREA	1387	1	4123	865.30	385.90	1687	5509	0.1818	2	3816	0.34	172.64	4122	4116	837	1	2135.00	2095.00
ljx	ljx.edf	RIGHT	2625.00	2038.75	402	1296	0.4118	278	3	1	830	1	493.30	372.70	1	1296	2434	0.4000	4	830	11.54	-5.36	829	593	0.4000	4	3	1018	.	1	RECTANGLE_INTERESTAREA	31	1	2404	533.40	369.90	1296	2434	0.4000	4	830	0.49	-127.68	2403	2394	475	1	2160.00	1952.00
ljx	ljx.edf	RIGHT	2812.00	2014.00	403	832	0.2644	832	9	3	3173	2	864.40	382.20	1	832	4004	0.1000	1	3173	1.22	-26.26	3172	3133	0.1000	1	3	1018	.	1	RECTANGLE_INTERESTAREA	832	1	3173	864.40	382.20	832	4004	0.1000	1	3173	1.22	-26.26	3172	3133	836	1	2014.00	2014.00
ljx	ljx.edf	RIGHT	2849.00	2339.33	403	914	0.3041	520	5	1	1470	1	489.40	401.10	1	914	2614	0.3333	3	1470	0.30	-167.86	1469	1463	0.3333	3	2	394	.	1	RECTANGLE_INTERESTAREA	142	1	2473	506.00	390.70	914	2614	0.3333	3	1470	0.66	-69.87	2472	2259	474	1	2407.00	2241.00
ljx	ljx.edf	RIGHT	4176.00	.	402	0	0.0000	.	.	.	.	.	.	.	.	.	.	.	.	.	.	.	.	.	0.0000	0	2	394	.	1	RECTANGLE_INTERESTAREA	.	.	.	.	.	.	.	.	.	.	.	.	.	.	816	0	.	.
ljx	ljx.edf	RIGHT	2736.00	2446.00	402	444	0.1586	444	5	1	1976	1	517.70	400.30	1	444	2419	0.1429	1	1976	0.67	179.09	1975	1943	0.1429	1	2	720	.	1	RECTANGLE_INTERESTAREA	444	1	1976	517.70	400.30	444	2419	0.1429	1	1976	0.67	179.09	1975	1943	474	1	2446.00	2446.00
ljx	ljx.edf	RIGHT	4292.00	2132.00	403	720	0.2572	421	6	3	2668	2	859.60	390.80	1	720	3407	0.2857	2	2668	11.94	-3.25	2667	2420	0.2857	2	2	720	.	1	RECTANGLE_INTERESTAREA	299	1	3109	845.50	399.90	720	3407	0.2857	2	2668	0.42	-142.03	3108	3089	816	1	2141.00	2123.00
ljx	ljx.edf	RIGHT	2812.00	1978.75	403	1232	0.2419	395	2	1	651	1	504.90	382.20	1	738	1398	0.1818	2	651	12.62	1.97	650	582	0.3636	4	6	3541	.	1	RECTANGLE_INTERESTAREA	325	2	2143	497.10	386.90	494	2467	0.1818	2	1953	0.53	-113.99	2142	2122	474	1	2031.00	1911.00
ljx	ljx.edf	RIGHT	2592.00	2062.25	402	2873	0.5641	395	8	5	2538	2	893.80	383.00	1	2873	5450	0.3636	4	2538	13.63	0.40	2537	2468	0.3636	4	6	3541	.	1	RECTANGLE_INTERESTAREA	146	1	5305	860.10	379.30	2873	5450	0.3636	4	2538	0.32	167.34	5304	5297	838	1	2108.00	2017.00
ljx	ljx.edf	RIGHT	2812.00	1715.00	403	613	0.3485	613	3	1	1062	1	518.50	381.20	1	613	1674	0.2000	1	1062	1.43	-34.22	1061	1037	0.2000	1	2	382	.	1	RECTANGLE_INTERESTAREA	613	1	1062	518.50	381.20	613	1674	0.2000	1	1062	1.43	-34.22	1061	1037	474	1	1715.00	1715.00
ljx	ljx.edf	RIGHT	4292.00	1753.00	403	382	0.2172	159	4	3	1889	2	843.20	377.50	1	382	2303	0.4000	2	1889	11.14	2.67	1888	1675	0.4000	2	2	382	.	1	RECTANGLE_INTERESTAREA	223	1	2081	877.70	377.00	382	2303	0.4000	2	1889	0.82	3.77	2080	2048	816	1	1766.00	1740.00
ljx	ljx.edf	RIGHT	1260.00	2221.00	402	305	0.0866	305	3	1	818	1	516.60	394.50	1	305	1122	0.1000	1	818	1.24	-25.36	817	785	0.1000	1	4	1194	.	1	RECTANGLE_INTERESTAREA	305	1	818	516.60	394.50	305	1122	0.1000	1	818	1.24	-25.36	817	785	494	1	2221.00	2221.00
ljx	ljx.edf	RIGHT	2625.00	2303.40	402	2296	0.6517	1102	6	3	1691	2	869.80	375.60	1	2296	4264	0.5000	5	1691	0.94	-8.51	1690	1659	0.5000	5	4	1194	.	1	RECTANGLE_INTERESTAREA	59	1	4206	866.50	373.80	2296	4264	0.5000	5	1691	0.53	-160.72	4205	4194	837	1	2388.00	2178.00
ljx	ljx.edf	RIGHT	2772.00	2103.00	402	775	0.1888	775	3	1	949	1	517.60	392.00	1	775	1723	0.1667	1	949	1.06	-61.62	948	920	0.1667	1	3	2700	.	1	RECTANGLE_INTERESTAREA	775	1	949	517.60	392.00	775	1723	0.1667	1	949	1.06	-61.62	948	920	474	1	2103.00	2103.00
ljx	ljx.edf	RIGHT	2484.00	2191.67	402	2700	0.6577	298	4	3	1929	2	874.60	379.20	1	2700	4669	0.5000	3	1929	12.33	3.23	1928	1724	0.5000	3	3	2700	.	1	RECTANGLE_INTERESTAREA	389	1	4281	878.90	371.00	2700	4669	0.5000	3	1929	0.59	-12.60	4280	4261	840	1	2379.00	2096.00
ljx	ljx.edf	RIGHT	2736.00	1991.80	402	1976	0.3507	286	3	1	978	1	500.10	394.30	1	1976	3188	0.4545	5	978	0.47	-174.48	977	962	0.4545	5	4	1690	.	1	RECTANGLE_INTERESTAREA	238	1	2951	501.40	384.40	1976	3188	0.4545	5	978	1.01	-172.64	2950	2930	474	1	2325.00	1764.00
ljx	ljx.edf	RIGHT	2556.00	2080.00	402	2061	0.3657	2061	9	3	3658	2	873.50	369.60	1	2061	5718	0.0909	1	3658	2.10	-4.33	3657	3633	0.0909	1	4	1690	.	1	RECTANGLE_INTERESTAREA	2061	1	3658	873.50	369.60	2061	5718	0.0909	1	3658	2.10	-4.33	3657	3633	839	1	2080.00	2080.00
ljx	ljx.edf	RIGHT	2772.00	1877.00	402	793	0.3688	793	4	1	936	1	495.30	380.20	1	793	1728	0.1667	1	936	1.44	5.74	935	901	0.1667	1	0	0	.	1	RECTANGLE_INTERESTAREA	793	1	936	495.30	380.20	793	1728	0.1667	1	936	1.44	5.74	935	901	474	1	1877.00	1877.00
ljx	ljx.edf	RIGHT	2628.00	2003.00	402	510	0.2372	510	6	3	2200	2	873.70	379.10	1	510	2709	0.1667	1	2200	0.83	-45.88	2199	2166	0.1667	1	0	0	.	1	RECTANGLE_INTERESTAREA	510	1	2200	873.70	379.10	510	2709	0.1667	1	2200	0.83	-45.88	2199	2166	838	1	2003.00	2003.00
ljx	ljx.edf	RIGHT	2775.00	2131.00	403	465	0.1087	465	3	1	931	1	513.50	394.00	1	465	1395	0.1250	1	931	1.52	-167.09	930	891	0.1250	1	5	3178	.	1	RECTANGLE_INTERESTAREA	465	1	931	513.50	394.00	465	1395	0.1250	1	931	1.52	-167.09	930	891	475	1	2131.00	2131.00
ljx	ljx.edf	RIGHT	4140.00	2369.40	402	3178	0.7432	342	4	3	1675	2	884.70	371.80	1	3178	4930	0.6250	5	1675	12.56	0.80	1674	1396	0.6250	5	5	3178	.	1	RECTANGLE_INTERESTAREA	213	1	4718	866.00	373.50	3178	4930	0.6250	5	1675	0.74	-16.56	4717	4696	817	1	2516.00	2083.00
ljx	ljx.edf	RIGHT	4329.00	.	403	0	0.0000	.	.	.	.	.	.	.	.	.	.	.	.	.	.	.	.	.	0.0000	0	0	0	.	1	RECTANGLE_INTERESTAREA	.	.	.	.	.	.	.	.	.	.	.	.	.	.	454	0	.	.
ljx	ljx.edf	RIGHT	2812.00	2033.00	403	528	0.1168	528	16	1	5237	1	859.40	378.20	1	528	5764	0.0625	1	5237	2.20	-25.16	5236	5199	0.0625	1	0	0	.	1	RECTANGLE_INTERESTAREA	528	1	5237	859.40	378.20	528	5764	0.0625	1	5237	2.20	-25.16	5236	5199	836	0	2033.00	2033.00
ljx	ljx.edf	RIGHT	2736.00	2110.00	402	551	0.2070	279	5	1	1398	1	510.90	380.60	1	551	1971	0.2500	2	1398	0.73	-150.26	1397	1384	0.2500	2	2	607	.	1	RECTANGLE_INTERESTAREA	272	1	1700	531.90	392.30	551	1971	0.2500	2	1398	0.75	-29.30	1699	1677	474	1	2170.00	2050.00
ljx	ljx.edf	RIGHT	2555.00	2026.00	402	335	0.1258	335	7	3	2214	2	885.50	368.60	1	335	2548	0.1250	1	2214	11.90	-3.54	2213	1972	0.1250	1	2	607	.	1	RECTANGLE_INTERESTAREA	335	1	2214	885.50	368.60	335	2548	0.1250	1	2214	11.90	-3.54	2213	1972	838	1	2026.00	2026.00
ljx	ljx.edf	RIGHT	2812.00	1960.50	403	2503	0.3512	242	2	1	751	1	483.40	384.90	1	2503	3335	0.4000	6	751	11.28	-7.03	750	465	0.4000	6	8	4063	.	1	RECTANGLE_INTERESTAREA	916	1	2420	509.50	390.90	2503	3335	0.4000	6	751	0.38	-154.05	2419	2411	474	1	2014.00	1881.00
ljx	ljx.edf	RIGHT	2664.00	2163.80	402	2825	0.3963	218	10	3	4254	2	856.20	374.70	1	1852	6149	0.2000	3	4254	1.82	-11.19	4253	4231	0.3333	5	8	4063	.	1	RECTANGLE_INTERESTAREA	168	2	7658	876.80	369.70	973	7825	0.1333	2	6842	0.55	-169.85	7657	7647	837	1	2339.00	1928.00
ljx	ljx.edf	RIGHT	2775.00	2089.25	403	1043	0.2177	345	3	1	1472	1	527.70	392.90	1	1043	2564	0.3636	4	1472	12.55	-13.85	1471	1264	0.3636	4	6	2330	.	1	RECTANGLE_INTERESTAREA	182	1	2383	519.30	387.40	1043	2564	0.3636	4	1472	0.90	-6.28	2382	2355	475	1	2336.00	1922.00
ljx	ljx.edf	RIGHT	3990.00	2229.50	402	2373	0.4953	741	8	3	2988	2	862.10	393.70	1	2373	5397	0.3636	4	2988	2.36	-7.66	2987	2946	0.3636	4	6	2330	.	1	RECTANGLE_INTERESTAREA	421	1	4977	848.40	376.10	2373	5397	0.3636	4	2988	0.11	-84.61	4976	4963	817	1	2331.00	2126.00
ljx	ljx.edf	RIGHT	2812.00	1943.25	403	739	0.2324	140	5	1	2129	1	548.50	388.70	1	595	2767	0.3000	3	2129	14.32	2.22	2128	1888	0.4000	4	3	1107	.	1	RECTANGLE_INTERESTAREA	144	2	3326	528.60	379.00	144	3469	0.1000	1	3326	1.03	-151.34	3325	3289	474	1	2033.00	1800.00
ljx	ljx.edf	RIGHT	2628.00	1968.00	402	652	0.2050	652	10	5	3533	2	875.30	381.60	1	652	4184	0.1000	1	3533	11.82	0.22	3532	3470	0.1000	1	3	1107	.	1	RECTANGLE_INTERESTAREA	652	1	3533	875.30	381.60	652	4184	0.1000	1	3533	11.82	0.22	3532	3470	838	1	1968.00	1968.00
ljx	ljx.edf	RIGHT	2736.00	2528.12	402	1346	0.2194	61	6	1	2245	1	532.00	392.20	1	542	2810	0.1765	3	2245	12.26	-6.70	2244	1990	0.4706	8	8	2598	.	1	RECTANGLE_INTERESTAREA	161	2	5293	519.50	400.90	804	5453	0.2941	5	4291	0.64	0.00	5292	5261	474	1	2682.00	2337.00
ljx	ljx.edf	RIGHT	4329.00	2183.00	403	1459	0.2379	614	16	5	5653	2	891.40	391.60	1	1459	7129	0.1176	2	5653	12.78	0.64	5652	5454	0.1176	2	8	2598	.	1	RECTANGLE_INTERESTAREA	845	1	6285	855.70	387.60	1459	7129	0.1176	2	5653	1.08	178.58	6284	6267	816	1	2187.00	2179.00
ljx	ljx.edf	RIGHT	2775.00	2291.14	403	2222	0.5538	410	5	1	1271	1	501.60	391.90	1	1493	2795	0.2143	3	1271	2.48	-7.27	1270	1245	0.5000	7	5	1723	.	1	RECTANGLE_INTERESTAREA	219	2	3847	547.60	390.10	729	4065	0.2857	4	3274	0.64	-19.51	3846	3825	475	1	2398.00	2109.00
ljx	ljx.edf	RIGHT	2736.00	2287.00	402	493	0.1229	493	14	5	4449	2	865.90	391.20	1	493	4941	0.0714	1	4449	3.60	-2.54	4448	4408	0.0714	1	5	1723	.	1	RECTANGLE_INTERESTAREA	493	1	4449	865.90	391.20	493	4941	0.0714	1	4449	3.60	-2.54	4448	4408	836	1	2287.00	2287.00
ljx	ljx.edf	RIGHT	4292.00	2510.50	403	488	0.1485	230	5	1	1033	1	506.20	398.70	1	488	1551	0.1818	2	1033	1.71	-18.44	1032	996	0.1818	2	2	1113	.	1	RECTANGLE_INTERESTAREA	258	1	1294	540.90	402.10	488	1551	0.1818	2	1033	1.03	-8.00	1293	1263	454	1	2635.00	2386.00
ljx	ljx.edf	RIGHT	1296.00	2289.50	402	1783	0.5424	928	9	3	2174	2	872.80	398.20	1	1783	3977	0.1818	2	2174	1.88	-22.09	2173	2137	0.1818	2	2	1113	.	1	RECTANGLE_INTERESTAREA	855	1	3123	880.80	395.80	1783	3977	0.1818	2	2174	0.37	2.08	3122	3102	856	1	2346.00	2233.00
ljx	ljx.edf	RIGHT	2664.00	2247.20	402	2230	0.5684	706	5	1	1276	1	517.50	366.60	1	2230	3576	0.4545	5	1276	1.03	-172.31	1275	1255	0.4545	5	5	1757	.	1	RECTANGLE_INTERESTAREA	149	1	3428	522.50	397.80	2230	3576	0.4545	5	1276	0.28	-158.97	3427	3421	475	1	2356.00	2086.00
ljx	ljx.edf	RIGHT	3996.00	2284.00	402	233	0.0594	233	10	3	3822	2	857.50	378.70	1	233	4054	0.0909	1	3822	11.68	2.71	3821	3577	0.0909	1	5	1757	.	1	RECTANGLE_INTERESTAREA	233	1	3822	857.50	378.70	233	4054	0.0909	1	3822	11.68	2.71	3821	3577	819	1	2284.00	2284.00
ljx	ljx.edf	RIGHT	4176.00	.	402	0	0.0000	.	.	.	.	.	.	.	.	.	.	.	.	.	.	.	.	.	0.0000	0	2	532	.	1	RECTANGLE_INTERESTAREA	.	.	.	.	.	.	.	.	.	.	.	.	.	.	454	0	.	.
ljx	ljx.edf	RIGHT	2700.00	2635.00	402	2119	0.3976	355	6	1	1462	1	851.40	382.70	1	355	1816	0.0909	1	1462	10.83	3.72	1461	1219	0.3636	4	2	532	.	1	RECTANGLE_INTERESTAREA	45	2	5962	860.70	388.60	1764	6006	0.2727	3	4220	0.36	-155.45	5961	5953	837	0	2794.00	2300.00
ljx	ljx.edf	RIGHT	2738.00	2435.00	403	167	0.0200	167	8	1	4040	1	540.90	389.40	1	167	4206	0.0667	1	4040	13.11	-7.65	4039	3694	0.0667	1	3	1769	.	1	RECTANGLE_INTERESTAREA	167	1	4040	540.90	389.40	167	4206	0.0667	1	4040	13.11	-7.65	4039	3694	475	1	2435.00	2435.00
ljx	ljx.edf	RIGHT	4068.00	2362.75	402	3568	0.4270	1799	12	3	5798	2	866.20	401.20	1	3568	9420	0.2667	4	5798	1.98	4.64	5797	5760	0.2667	4	3	1769	.	1	RECTANGLE_INTERESTAREA	480	1	8941	850.60	394.30	3568	9420	0.2667	4	5798	0.65	-8.10	8940	8911	818	1	2488.00	2216.00
ljx	ljx.edf	RIGHT	2627.00	.	403	0	0.0000	.	.	.	.	.	.	.	.	.	.	.	.	.	.	.	.	.	0.0000	0	0	0	.	1	RECTANGLE_INTERESTAREA	.	.	.	.	.	.	.	.	.	.	.	.	.	.	477	0	.	.
ljx	ljx.edf	RIGHT	2812.00	2242.00	403	176	0.0799	176	9	1	2386	1	843.80	396.90	1	176	2561	0.1000	1	2386	11.67	1.85	2385	2271	0.1000	1	0	0	.	1	RECTANGLE_INTERESTAREA	176	1	2386	843.80	396.90	176	2561	0.1000	1	2386	11.67	1.85	2385	2271	836	0	2242.00	2242.00
ljx	ljx.edf	RIGHT	2738.00	2430.00	403	537	0.3377	310	4	1	730	1	534.40	391.80	1	537	1295	0.2857	2	730	0.59	-123.35	729	719	0.2857	2	3	831	.	1	RECTANGLE_INTERESTAREA	227	1	1069	509.00	400.00	537	1295	0.2857	2	730	0.60	-174.99	1068	1040	475	1	2555.00	2305.00
ljx	ljx.edf	RIGHT	2736.00	2232.50	402	604	0.3799	340	6	3	1513	2	862.90	380.50	1	604	2132	0.2857	2	1513	12.12	3.44	1512	1296	0.2857	2	3	831	.	1	RECTANGLE_INTERESTAREA	264	1	1869	858.00	390.30	604	2132	0.2857	2	1513	0.11	-129.37	1868	1853	836	1	2301.00	2164.00
ljx	ljx.edf	RIGHT	2556.00	2087.00	402	836	0.2582	207	4	1	869	1	495.40	391.20	1	836	1734	0.2500	2	869	1.87	-2.58	868	832	0.2500	2	2	1575	.	1	RECTANGLE_INTERESTAREA	629	1	1106	525.80	399.70	836	1734	0.2500	2	869	0.77	-12.59	1105	1076	477	1	2093.00	2081.00
ljx	ljx.edf	RIGHT	2700.00	2029.00	402	1311	0.4049	365	7	3	2380	2	856.80	392.50	1	1311	3710	0.2500	2	2380	0.75	-103.84	2379	2357	0.2500	2	2	1575	.	1	RECTANGLE_INTERESTAREA	946	1	2765	864.40	390.80	1311	3710	0.2500	2	2380	0.44	-19.94	2764	2745	837	1	2039.00	2019.00
ljx	ljx.edf	RIGHT	2772.00	2363.00	402	491	0.2720	491	4	1	1001	1	492.20	400.30	1	491	1491	0.1667	1	1001	1.33	6.52	1000	965	0.1667	1	2	435	.	1	RECTANGLE_INTERESTAREA	491	1	1001	492.20	400.30	491	1491	0.1667	1	1001	1.33	6.52	1000	965	474	1	2363.00	2363.00
ljx	ljx.edf	RIGHT	2772.00	2082.50	402	435	0.2410	279	5	3	1666	2	867.90	369.60	1	435	2122	0.3333	2	1666	12.78	-0.80	1665	1492	0.3333	2	2	435	.	1	RECTANGLE_INTERESTAREA	156	1	1967	861.60	398.50	435	2122	0.3333	2	1666	0.63	-94.53	1966	1945	836	1	2126.00	2039.00
ljx	ljx.edf	RIGHT	2812.00	1981.00	403	522	0.1507	357	3	1	865	1	513.10	385.90	1	522	1418	0.1818	2	865	1.26	-6.45	864	828	0.1818	2	1	165	.	1	RECTANGLE_INTERESTAREA	165	1	1254	541.60	387.90	522	1418	0.1818	2	865	0.73	-6.92	1253	1222	474	1	2015.00	1947.00
ljx	ljx.edf	RIGHT	2628.00	.	402	0	0.0000	.	.	.	.	.	.	.	.	.	.	.	.	.	.	.	.	.	0.0000	0	1	165	.	1	RECTANGLE_INTERESTAREA	.	.	.	.	.	.	.	.	.	.	.	.	.	.	838	0	.	.
ljx	ljx.edf	RIGHT	2628.00	1740.00	402	667	0.2771	227	5	1	1229	1	512.70	379.60	1	667	1922	0.2000	2	1229	0.44	-161.78	1228	1209	0.2000	2	1	440	.	1	RECTANGLE_INTERESTAREA	440	1	1483	530.30	384.80	667	1922	0.2000	2	1229	0.61	2.68	1482	1456	476	1	1836.00	1644.00
ljx	ljx.edf	RIGHT	2775.00	.	403	0	0.0000	.	.	.	.	.	.	.	.	.	.	.	.	.	.	.	.	.	0.0000	0	1	440	.	1	RECTANGLE_INTERESTAREA	.	.	.	.	.	.	.	.	.	.	.	.	.	.	837	0	.	.
ljx	ljx.edf	RIGHT	3996.00	2292.60	402	1190	0.2786	199	3	1	977	1	525.30	378.90	1	620	1630	0.2308	3	977	11.58	-7.93	976	723	0.3846	5	2	421	.	1	RECTANGLE_INTERESTAREA	222	3	3188	523.00	390.10	222	3409	0.0769	1	3188	0.60	-35.88	3187	3134	457	1	2459.00	2227.00
ljx	ljx.edf	RIGHT	2736.00	2428.00	402	410	0.0960	410	13	7	4867	2	878.90	376.40	1	410	5276	0.0769	1	4867	0.40	-169.32	4866	4858	0.0769	1	2	421	.	1	RECTANGLE_INTERESTAREA	410	1	4867	878.90	376.40	410	5276	0.0769	1	4867	0.40	-169.32	4866	4858	836	1	2428.00	2428.00
ljx	ljx.edf	RIGHT	2628.00	2163.00	402	292	0.0962	265	3	1	925	1	531.30	389.90	1	292	1319	0.2857	2	925	1.13	-156.14	924	903	0.2857	2	4	2140	.	1	RECTANGLE_INTERESTAREA	27	1	1293	506.40	397.50	292	1319	0.2857	2	925	0.75	-165.25	1292	1190	476	1	2232.00	2094.00
ljx	ljx.edf	RIGHT	2628.00	2173.33	402	2113	0.6964	217	5	3	1661	2	847.40	398.40	1	2113	3823	0.4286	3	1661	11.69	-10.48	1660	1320	0.4286	3	4	2140	.	1	RECTANGLE_INTERESTAREA	319	1	3505	840.70	373.00	2113	3823	0.4286	3	1661	1.03	178.11	3504	3484	838	1	2347.00	1958.00
ljx	ljx.edf	RIGHT	2700.00	1985.60	402	1919	0.3529	567	4	1	2014	1	484.90	392.60	1	1919	3995	0.4545	5	2014	10.69	-3.48	2013	1778	0.4545	5	4	1352	.	1	RECTANGLE_INTERESTAREA	147	1	3849	532.10	385.70	1919	3995	0.4545	5	2014	0.57	-0.70	3848	3837	475	1	2236.00	1885.00
ljx	ljx.edf	RIGHT	2555.00	2165.00	402	70	0.0129	70	11	3	5992	2	895.80	371.40	1	70	6061	0.0909	1	5992	0.75	-8.48	5991	5977	0.0909	1	4	1352	.	1	RECTANGLE_INTERESTAREA	70	1	5992	895.80	371.40	70	6061	0.0909	1	5992	0.75	-8.48	5991	5977	838	1	2165.00	2165.00
ljx	ljx.edf	RIGHT	4329.00	2211.50	403	756	0.2944	394	6	1	943	1	498.00	395.60	1	756	1722	0.2000	2	943	1.90	-8.21	942	904	0.2000	2	2	1132	.	1	RECTANGLE_INTERESTAREA	362	1	1361	519.40	397.60	756	1722	0.2000	2	943	0.90	-6.77	1360	1337	454	1	2271.00	2152.00
ljx	ljx.edf	RIGHT	2625.00	2182.50	402	989	0.3851	219	9	3	2155	2	855.50	373.30	1	989	3170	0.2000	2	2155	4.47	-21.33	2154	1893	0.2000	2	2	1132	.	1	RECTANGLE_INTERESTAREA	770	1	2401	870.90	379.80	989	3170	0.2000	2	2155	0.60	8.69	2400	2374	837	1	2206.00	2159.00
ljx	ljx.edf	RIGHT	2812.00	1945.75	403	1024	0.3350	224	3	1	1474	1	535.40	388.90	1	1024	2546	0.4444	4	1474	0.96	-174.76	1473	1441	0.4444	4	4	1208	.	1	RECTANGLE_INTERESTAREA	175	1	2372	519.50	385.60	1024	2546	0.4444	4	1474	1.22	9.09	2371	2352	474	1	2179.00	1790.00
ljx	ljx.edf	RIGHT	2700.00	1745.00	402	666	0.2179	258	8	3	2816	2	853.00	390.90	1	666	3503	0.2222	2	2816	1.91	-8.27	2815	2795	0.2222	2	4	1208	.	1	RECTANGLE_INTERESTAREA	408	1	3096	876.70	387.00	666	3503	0.2222	2	2816	0.87	13.78	3095	3074	837	1	1776.00	1714.00
ljx	ljx.edf	RIGHT	4068.00	1975.25	402	1408	0.4378	1159	5	1	1049	1	500.50	387.10	1	1408	2507	0.3636	4	1049	1.70	-31.35	1048	1025	0.3636	4	4	439	.	1	RECTANGLE_INTERESTAREA	96	1	2412	556.40	389.70	1408	2507	0.3636	4	1049	1.12	-4.14	2411	2394	456	1	2009.00	1912.00
ljx	ljx.edf	RIGHT	2736.00	1841.00	402	190	0.0591	190	9	3	2744	2	858.70	371.80	1	190	2933	0.0909	1	2744	9.86	-5.93	2743	2508	0.0909	1	4	439	.	1	RECTANGLE_INTERESTAREA	190	1	2744	858.70	371.80	190	2933	0.0909	1	2744	9.86	-5.93	2743	2508	836	1	1841.00	1841.00
ljx	ljx.edf	RIGHT	3996.00	1780.33	402	1103	0.4993	406	3	1	696	1	500.40	378.30	1	1103	1849	0.4286	3	696	13.07	-3.79	695	479	0.4286	3	2	697	.	1	RECTANGLE_INTERESTAREA	279	1	1571	494.60	382.00	1103	1849	0.4286	3	696	1.49	171.58	1570	1549	457	1	1847.00	1713.00
ljx	ljx.edf	RIGHT	2700.00	.	402	0	0.0000	.	.	.	.	.	.	.	.	.	.	.	.	.	.	.	.	.	0.0000	0	2	697	.	1	RECTANGLE_INTERESTAREA	.	.	.	.	.	.	.	.	.	.	.	.	.	.	837	0	.	.
ljx	ljx.edf	RIGHT	2812.00	1936.00	403	855	0.2900	196	2	1	617	1	544.80	381.30	1	855	1488	0.2500	2	617	13.74	2.89	616	519	0.2500	2	1	659	.	1	RECTANGLE_INTERESTAREA	659	1	830	522.00	386.40	855	1488	0.2500	2	617	1.00	-170.42	829	813	474	1	1980.00	1892.00
ljx	ljx.edf	RIGHT	4140.00	2007.50	402	761	0.2581	512	6	3	1998	2	870.90	370.80	1	512	2509	0.1250	1	1998	1.76	-14.00	1997	1962	0.2500	2	1	659	.	1	RECTANGLE_INTERESTAREA	249	2	3196	855.90	379.60	249	3444	0.1250	1	3196	0.43	-26.98	3195	3186	817	1	2030.00	1985.00
ljx	ljx.edf	RIGHT	2736.00	1724.50	402	1248	0.3976	122	4	1	1156	1	510.90	389.00	1	1248	2414	0.2857	2	1156	0.54	159.30	1155	1146	0.2857	2	1	1126	.	1	RECTANGLE_INTERESTAREA	1126	1	1289	488.30	372.90	1248	2414	0.2857	2	1156	0.51	-151.49	1288	1278	474	1	1791.00	1658.00
ljx	ljx.edf	RIGHT	2700.00	1612.00	402	867	0.2762	867	7	3	2859	2	881.90	388.20	1	867	3725	0.1429	1	2859	4.40	4.52	2858	2817	0.1429	1	1	1126	.	1	RECTANGLE_INTERESTAREA	867	1	2859	881.90	388.20	867	3725	0.1429	1	2859	4.40	4.52	2858	2817	837	1	1612.00	1612.00
ljx	ljx.edf	RIGHT	2736.00	2092.50	402	923	0.3666	255	3	1	832	1	524.10	376.70	1	923	1781	0.2500	2	832	0.75	-157.86	831	800	0.2500	2	1	668	.	1	RECTANGLE_INTERESTAREA	668	1	1114	505.20	392.80	923	1781	0.2500	2	832	0.36	-145.92	1113	1087	474	1	2120.00	2065.00
ljx	ljx.edf	RIGHT	4140.00	.	402	0	0.0000	.	.	.	.	.	.	.	.	.	.	.	.	.	.	.	.	.	0.0000	0	1	668	.	1	RECTANGLE_INTERESTAREA	.	.	.	.	.	.	.	.	.	.	.	.	.	.	817	0	.	.
ljx	ljx.edf	RIGHT	2738.00	2012.00	403	1050	0.3199	446	3	1	755	1	524.10	394.70	1	1050	1816	0.2500	2	755	14.09	-21.63	754	515	0.2500	2	1	604	.	1	RECTANGLE_INTERESTAREA	604	1	1213	534.60	375.80	1050	1816	0.2500	2	755	0.64	-63.37	1212	1201	475	1	2036.00	1988.00
ljx	ljx.edf	RIGHT	2812.00	2094.00	403	874	0.2663	874	6	3	2026	2	873.30	393.00	1	874	2899	0.1250	1	2026	3.14	-17.42	2025	1999	0.1250	1	1	604	.	1	RECTANGLE_INTERESTAREA	874	1	2026	873.30	393.00	874	2899	0.1250	1	2026	3.14	-17.42	2025	1999	836	1	2094.00	2094.00
ljx	ljx.edf	RIGHT	2736.00	1993.67	402	1605	0.3150	406	3	1	708	1	492.00	373.10	1	1605	2350	0.2500	3	708	4.69	5.37	707	660	0.2500	3	3	1626	.	1	RECTANGLE_INTERESTAREA	399	1	1952	520.60	384.80	1605	2350	0.2500	3	708	1.54	11.82	1951	1933	474	1	2157.00	1882.00
ljx	ljx.edf	RIGHT	4140.00	1897.00	402	1406	0.2760	382	8	3	3136	2	856.80	397.70	1	382	3517	0.0833	1	3136	1.75	-14.49	3135	3112	0.2500	3	3	1626	.	1	RECTANGLE_INTERESTAREA	427	2	4771	850.80	399.90	1024	5197	0.1667	2	4166	0.35	-170.50	4770	4763	817	1	1979.00	1852.00
ljx	ljx.edf	RIGHT	2628.00	1704.00	402	692	0.2375	516	2	1	593	1	527.80	372.30	1	692	1304	0.4000	2	593	13.20	-9.11	592	362	0.4000	2	1	176	.	1	RECTANGLE_INTERESTAREA	176	1	1129	545.80	380.80	692	1304	0.4000	2	593	0.64	-19.67	1128	1109	476	1	1755.00	1653.00
ljx	ljx.edf	RIGHT	2664.00	.	402	0	0.0000	.	.	.	.	.	.	.	.	.	.	.	.	.	.	.	.	.	0.0000	0	1	176	.	1	RECTANGLE_INTERESTAREA	.	.	.	.	.	.	.	.	.	.	.	.	.	.	837	0	.	.
ljx	ljx.edf	RIGHT	2628.00	1992.00	402	811	0.2171	223	3	1	742	1	515.00	379.40	1	811	1580	0.2857	2	742	2.36	-9.63	741	706	0.2857	2	1	588	.	1	RECTANGLE_INTERESTAREA	588	1	993	538.70	382.80	811	1580	0.2857	2	742	0.53	15.27	992	965	476	1	2040.00	1944.00
ljx	ljx.edf	RIGHT	2736.00	.	402	0	0.0000	.	.	.	.	.	.	.	.	.	.	.	.	.	.	.	.	.	0.0000	0	1	588	.	1	RECTANGLE_INTERESTAREA	.	.	.	.	.	.	.	.	.	.	.	.	.	.	836	0	.	.
ljx	ljx.edf	RIGHT	2736.00	1830.00	402	245	0.0604	245	6	1	2433	1	520.60	399.00	1	245	2677	0.1000	1	2433	0.77	-175.61	2432	2419	0.1000	1	0	0	.	1	RECTANGLE_INTERESTAREA	245	1	2433	520.60	399.00	245	2677	0.1000	1	2433	0.77	-175.61	2432	2419	474	1	1830.00	1830.00
ljx	ljx.edf	RIGHT	4104.00	.	402	0	0.0000	.	.	.	.	.	.	.	.	.	.	.	.	.	.	.	.	.	0.0000	0	0	0	.	1	RECTANGLE_INTERESTAREA	.	.	.	.	.	.	.	.	.	.	.	.	.	.	817	0	.	.
ljx	ljx.edf	RIGHT	3996.00	.	402	0	0.0000	.	.	.	.	.	.	.	.	.	.	.	.	.	.	.	.	.	0.0000	0	0	0	.	1	RECTANGLE_INTERESTAREA	.	.	.	.	.	.	.	.	.	.	.	.	.	.	457	0	.	.
ljx	ljx.edf	RIGHT	2849.00	2140.00	403	217	0.0854	217	8	1	2297	1	854.70	387.70	1	217	2513	0.1111	1	2297	1.93	-14.68	2296	2258	0.1111	1	0	0	.	1	RECTANGLE_INTERESTAREA	217	1	2297	854.70	387.70	217	2513	0.1111	1	2297	1.93	-14.68	2296	2258	836	0	2140.00	2140.00
ljx	ljx.edf	RIGHT	2625.00	1991.00	402	232	0.0444	232	3	1	575	1	543.70	378.10	1	232	806	0.1111	1	575	12.71	2.55	574	499	0.1111	1	0	0	.	1	RECTANGLE_INTERESTAREA	232	1	575	543.70	378.10	232	806	0.1111	1	575	12.71	2.55	574	499	475	1	1991.00	1991.00
ljx	ljx.edf	RIGHT	2700.00	.	402	0	0.0000	.	.	.	.	.	.	.	.	.	.	.	.	.	.	.	.	.	0.0000	0	0	0	.	1	RECTANGLE_INTERESTAREA	.	.	.	.	.	.	.	.	.	.	.	.	.	.	837	0	.	.
ljx	ljx.edf	RIGHT	2812.00	.	403	0	0.0000	.	.	.	.	.	.	.	.	.	.	.	.	.	.	.	.	.	0.0000	0	0	0	.	1	RECTANGLE_INTERESTAREA	.	.	.	.	.	.	.	.	.	.	.	.	.	.	474	0	.	.
ljx	ljx.edf	RIGHT	2812.00	.	403	0	0.0000	.	.	.	.	.	.	.	.	.	.	.	.	.	.	.	.	.	0.0000	0	0	0	.	1	RECTANGLE_INTERESTAREA	.	.	.	.	.	.	.	.	.	.	.	.	.	.	836	0	.	.
ljx	ljx.edf	RIGHT	2812.00	.	403	0	0.0000	.	.	.	.	.	.	.	.	.	.	.	.	.	.	.	.	.	0.0000	0	0	0	.	1	RECTANGLE_INTERESTAREA	.	.	.	.	.	.	.	.	.	.	.	.	.	.	474	0	.	.
ljx	ljx.edf	RIGHT	4292.00	.	403	0	0.0000	.	.	.	.	.	.	.	.	.	.	.	.	.	.	.	.	.	0.0000	0	0	0	.	1	RECTANGLE_INTERESTAREA	.	.	.	.	.	.	.	.	.	.	.	.	.	.	816	0	.	.
ljx	ljx.edf	RIGHT	2812.00	.	403	0	0.0000	.	.	.	.	.	.	.	.	.	.	.	.	.	.	.	.	.	0.0000	0	0	0	.	1	RECTANGLE_INTERESTAREA	.	.	.	.	.	.	.	.	.	.	.	.	.	.	474	0	.	.
ljx	ljx.edf	RIGHT	2738.00	1626.00	403	625	0.1496	625	8	1	4036	1	895.10	388.10	1	625	4660	0.1250	1	4036	10.23	-6.26	4035	3977	0.1250	1	0	0	.	1	RECTANGLE_INTERESTAREA	625	1	4036	895.10	388.10	625	4660	0.1250	1	4036	10.23	-6.26	4035	3977	837	0	1626.00	1626.00
ljx	ljx.edf	RIGHT	4292.00	.	403	0	0.0000	.	.	.	.	.	.	.	.	.	.	.	.	.	.	.	.	.	0.0000	0	0	0	.	1	RECTANGLE_INTERESTAREA	.	.	.	.	.	.	.	.	.	.	.	.	.	.	454	0	.	.
ljx	ljx.edf	RIGHT	2660.00	.	402	0	0.0000	.	.	.	.	.	.	.	.	.	.	.	.	.	.	.	.	.	0.0000	0	0	0	.	1	RECTANGLE_INTERESTAREA	.	.	.	.	.	.	.	.	.	.	.	.	.	.	836	0	.	.
ljx	ljx.edf	RIGHT	2772.00	2429.75	402	1799	0.4415	250	4	1	1071	1	535.00	397.10	1	1799	2935	0.3636	4	1071	1.39	-146.43	1070	1046	0.3636	4	4	2615	.	1	RECTANGLE_INTERESTAREA	1070	1	1866	503.10	397.40	1799	2935	0.3636	4	1071	0.43	-23.33	1865	1846	474	1	2528.00	2377.00
ljx	ljx.edf	RIGHT	2700.00	2186.50	402	1401	0.3438	335	9	3	3069	2	872.30	394.60	1	1401	4483	0.1818	2	3069	3.70	-9.36	3068	3025	0.1818	2	4	2615	.	1	RECTANGLE_INTERESTAREA	1066	1	3418	872.30	399.60	1401	4483	0.1818	2	3069	0.59	-72.54	3417	3404	837	1	2217.00	2156.00
ljx	ljx.edf	RIGHT	1260.00	2342.00	402	575	0.3207	289	3	1	930	1	497.50	386.00	1	575	1523	0.3333	2	930	11.67	0.41	929	785	0.3333	2	1	286	.	1	RECTANGLE_INTERESTAREA	286	1	1238	512.70	387.10	575	1523	0.3333	2	930	0.60	-34.68	1237	1219	494	1	2358.00	2326.00
ljx	ljx.edf	RIGHT	2849.00	2143.00	403	307	0.1712	307	6	3	1917	2	874.60	370.50	1	307	2223	0.1667	1	1917	1.30	-11.14	1916	1882	0.1667	1	1	286	.	1	RECTANGLE_INTERESTAREA	307	1	1917	874.60	370.50	307	2223	0.1667	1	1917	1.30	-11.14	1916	1882	836	1	2143.00	2143.00
ljx	ljx.edf	RIGHT	2775.00	2319.86	403	1931	0.5716	80	3	1	849	1	493.20	380.00	1	1931	2955	0.5833	7	849	11.32	-7.34	848	605	0.5833	7	6	1851	.	1	RECTANGLE_INTERESTAREA	856	1	2100	528.80	382.80	1931	2955	0.5833	7	849	1.19	6.30	2099	2033	475	1	2441.00	2205.00
ljx	ljx.edf	RIGHT	2736.00	.	402	0	0.0000	.	.	.	.	.	.	.	.	.	.	.	.	.	.	.	.	.	0.0000	0	6	1851	.	1	RECTANGLE_INTERESTAREA	.	.	.	.	.	.	.	.	.	.	.	.	.	.	836	0	.	.
ljx	ljx.edf	RIGHT	2812.00	2325.56	403	2461	0.4636	209	3	1	1250	1	539.30	372.20	1	2461	3911	0.6000	9	1250	14.05	-1.71	1249	1089	0.6000	9	8	2252	.	1	RECTANGLE_INTERESTAREA	427	1	3485	481.40	399.10	2461	3911	0.6000	9	1250	0.28	174.90	3484	3478	474	1	2424.00	2137.00
ljx	ljx.edf	RIGHT	2812.00	2371.00	403	223	0.0420	223	13	3	4111	2	836.00	381.20	1	223	4333	0.0667	1	4111	4.99	-3.22	4110	4081	0.0667	1	8	2252	.	1	RECTANGLE_INTERESTAREA	223	1	4111	836.00	381.20	223	4333	0.0667	1	4111	4.99	-3.22	4110	4081	836	1	2371.00	2371.00
ljx	ljx.edf	RIGHT	2812.00	1962.17	403	1626	0.2008	117	2	1	909	1	539.80	378.40	1	1230	2180	0.1667	4	909	13.47	1.64	908	725	0.2500	6	5	1559	.	1	RECTANGLE_INTERESTAREA	225	2	4833	495.60	381.90	396	5057	0.0833	2	4640	0.73	-122.11	4832	4811	474	1	2145.00	1799.00
ljx	ljx.edf	RIGHT	4329.00	2156.67	403	752	0.0929	364	21	5	5974	2	841.20	368.20	1	585	6577	0.0833	2	5974	1.19	-174.20	5973	5956	0.1250	3	5	1559	.	1	RECTANGLE_INTERESTAREA	167	2	8793	887.60	370.30	167	8959	0.0417	1	8793	1.51	1.42	8792	8772	816	1	2328.00	2045.00
ljx	ljx.edf	RIGHT	2701.00	2032.83	403	1237	0.1793	144	4	1	1376	1	525.70	371.90	1	1108	2556	0.2222	4	1376	1.68	-65.83	1375	1353	0.3333	6	8	4610	.	1	RECTANGLE_INTERESTAREA	62	2	3779	525.60	376.10	129	3840	0.1111	2	3701	0.58	-139.01	3778	3768	476	1	2162.00	1859.00
ljx	ljx.edf	RIGHT	4292.00	2145.20	403	3688	0.5346	104	9	3	2892	2	897.30	372.70	1	104	2995	0.0556	1	2892	2.96	5.15	2891	2832	0.2778	5	8	4610	.	1	RECTANGLE_INTERESTAREA	1368	2	6148	845.60	367.40	3584	7515	0.2222	4	3895	0.47	-18.29	6147	6129	816	1	2260.00	1995.00
ljx	ljx.edf	RIGHT	2628.00	2025.67	402	1186	0.3639	229	3	1	1311	1	495.50	367.40	1	1186	2523	0.3750	3	1311	11.66	4.69	1310	1102	0.3750	3	2	957	.	1	RECTANGLE_INTERESTAREA	653	1	1871	494.60	393.70	1186	2523	0.3750	3	1311	0.86	-65.57	1870	1854	476	1	2219.00	1811.00
ljx	ljx.edf	RIGHT	4176.00	2009.00	402	380	0.1166	380	8	3	3373	2	843.70	384.30	1	380	3752	0.1250	1	3373	1.28	-123.94	3372	3353	0.1250	1	2	957	.	1	RECTANGLE_INTERESTAREA	380	1	3373	843.70	384.30	380	3752	0.1250	1	3373	1.28	-123.94	3372	3353	816	1	2009.00	2009.00
ljx	ljx.edf	RIGHT	2812.00	2424.00	403	1796	0.4974	134	2	1	915	1	480.50	378.70	1	134	1048	0.0833	1	915	11.72	-12.55	914	652	0.7500	9	8	2386	.	1	RECTANGLE_INTERESTAREA	44	2	3105	535.20	389.10	1662	3148	0.6667	8	1315	0.38	-140.50	3104	3057	474	1	2591.00	2034.00
ljx	ljx.edf	RIGHT	3990.00	2167.00	402	938	0.2598	938	12	5	3216	2	866.00	368.50	1	938	4153	0.0833	1	3216	11.29	0.09	3215	3149	0.0833	1	8	2386	.	1	RECTANGLE_INTERESTAREA	938	1	3216	866.00	368.50	938	4153	0.0833	1	3216	11.29	0.09	3215	3149	817	1	2167.00	2167.00
ljx	ljx.edf	RIGHT	2738.00	2339.50	403	1611	0.4657	234	3	1	1121	1	477.20	383.40	1	1611	2796	0.5000	4	1121	11.08	-7.92	1120	862	0.5000	4	4	2140	.	1	RECTANGLE_INTERESTAREA	627	1	2170	528.30	390.00	1611	2796	0.5000	4	1121	0.95	1.70	2169	2137	475	1	2391.00	2291.00
ljx	ljx.edf	RIGHT	2700.00	2128.00	402	763	0.2206	763	7	3	2998	2	863.50	380.30	1	763	3760	0.1250	1	2998	11.45	-5.48	2997	2797	0.1250	1	4	2140	.	1	RECTANGLE_INTERESTAREA	763	1	2998	863.50	380.30	763	3760	0.1250	1	2998	11.45	-5.48	2997	2797	837	1	2128.00	2128.00
[truncated: 49 more columns]
