# Supplementary material for: Shape Representation of Word Was Automatically Activated in the Encoding Phase
Source: PLoS One. 2016 Oct 27;11(10):e0165534. doi: 10.1371/journal.pone.0165534 (PMC5082803; doi:10.1371/journal.pone.0165534)
Supplement: S1 File — (ZIP) [file pone.0165534.s001.zip › Experiment 1-Data/ljx-message.xls]

RECORDING_SESSION_LABEL	CURRENT_MSG_BLINK_DURATION	CURRENT_MSG_BLINK_END	CURRENT_MSG_BLINK_INDEX	CURRENT_MSG_BLINK_START	CURRENT_MSG_FIX_DURATION	CURRENT_MSG_FIX_END	CURRENT_MSG_FIX_INDEX	CURRENT_MSG_FIX_START	CURRENT_MSG_FIX_X	CURRENT_MSG_FIX_Y	CURRENT_MSG_INDEX	CURRENT_MSG_INTEREST_AREAS	CURRENT_MSG_INTEREST_AREA_INDEX	CURRENT_MSG_INTEREST_AREA_LABEL	CURRENT_MSG_IS_RT_END	CURRENT_MSG_IS_RT_START	CURRENT_MSG_LABEL	CURRENT_MSG_SAC_AMPLITUDE	CURRENT_MSG_SAC_AVG_VELOCITY	CURRENT_MSG_SAC_DURATION	CURRENT_MSG_SAC_END_TIME	CURRENT_MSG_SAC_END_X	CURRENT_MSG_SAC_END_Y	CURRENT_MSG_SAC_INDEX	CURRENT_MSG_SAC_PEAK_VELOCITY	CURRENT_MSG_SAC_START_TIME	CURRENT_MSG_SAC_START_X	CURRENT_MSG_SAC_START_Y	CURRENT_MSG_TEXT	CURRENT_MSG_TIME	CURRENT_MSG_X_POSITION	CURRENT_MSG_Y_POSITION	DATA_FILE	EYE_USED	IP_DURATION	IP_END_TIME	IP_LABEL	IP_START_TIME	TRIAL_INDEX	TRIAL_LABEL	TRIAL_START_TIME	trial	display1	display2	display3	RESPONSE	expected
ljx	.	.	.	.	.	.	.	.	.	.	1	.	.	.	false	false	Message: -16ms	.	.	.	.	.	.	.	.	.	.	.	TRIALID 0	-16	.	.	ljx.edf	RIGHT	3800	435111	Full Trial Period	431311	1	Trial: 1	431311	32	éÙ×Ó	ÐÓÈÊ	Î¢²¨Â¯	f	f
ljx	.	.	.	.	.	.	.	.	.	.	2	.	.	.	false	false	Message: -1ms	.	.	.	.	.	.	.	.	.	.	.	RECCFG CR 1000 2 0 R	-1	.	.	ljx.edf	RIGHT	3800	435111	Full Trial Period	431311	1	Trial: 1	431311	32	éÙ×Ó	ÐÓÈÊ	Î¢²¨Â¯	f	f
ljx	.	.	.	.	.	.	.	.	.	.	3	.	.	.	false	false	Message: -1ms	.	.	.	.	.	.	.	.	.	.	.	ELCLCFG TOWER	-1	.	.	ljx.edf	RIGHT	3800	435111	Full Trial Period	431311	1	Trial: 1	431311	32	éÙ×Ó	ÐÓÈÊ	Î¢²¨Â¯	f	f
ljx	.	.	.	.	.	.	.	.	.	.	4	.	.	.	false	false	Message: -1ms	.	.	.	.	.	.	.	.	.	.	.	GAZE_COORDS 0.00 0.00 1023.00 767.00	-1	.	.	ljx.edf	RIGHT	3800	435111	Full Trial Period	431311	1	Trial: 1	431311	32	éÙ×Ó	ÐÓÈÊ	Î¢²¨Â¯	f	f
ljx	.	.	.	.	.	.	.	.	.	.	5	.	.	.	false	false	Message: -1ms	.	.	.	.	.	.	.	.	.	.	.	THRESHOLDS R 122 220	-1	.	.	ljx.edf	RIGHT	3800	435111	Full Trial Period	431311	1	Trial: 1	431311	32	éÙ×Ó	ÐÓÈÊ	Î¢²¨Â¯	f	f
ljx	.	.	.	.	.	.	.	.	.	.	6	.	.	.	false	false	Message: -1ms	.	.	.	.	.	.	.	.	.	.	.	ELCL_PROC CENTROID (3)	-1	.	.	ljx.edf	RIGHT	3800	435111	Full Trial Period	431311	1	Trial: 1	431311	32	éÙ×Ó	ÐÓÈÊ	Î¢²¨Â¯	f	f
ljx	.	.	.	.	.	.	.	.	.	.	7	.	.	.	false	false	Message: -1ms	.	.	.	.	.	.	.	.	.	.	.	ELCL_PCR_PARAM 5 3.0	-1	.	.	ljx.edf	RIGHT	3800	435111	Full Trial Period	431311	1	Trial: 1	431311	32	éÙ×Ó	ÐÓÈÊ	Î¢²¨Â¯	f	f
ljx	.	.	.	.	.	.	.	.	.	.	8	.	.	.	false	true	Message: 0ms	.	.	.	.	.	.	.	.	.	.	.	!MODE RECORD CR 1000 2 0 R	0	.	.	ljx.edf	RIGHT	3800	435111	Full Trial Period	431311	1	Trial: 1	431311	32	éÙ×Ó	ÐÓÈÊ	Î¢²¨Â¯	f	f
ljx	.	.	.	.	.	.	.	.	.	.	9	.	.	.	false	false	Message: 42ms	0.16	10.24	16	51	138.50	385.50	1	42.60	36	139.60	380.80	SYNCTIME	42	.	.	ljx.edf	RIGHT	3800	435111	Full Trial Period	431311	1	Trial: 1	431311	32	éÙ×Ó	ÐÓÈÊ	Î¢²¨Â¯	f	f
ljx	.	.	.	.	.	.	.	.	.	.	10	.	.	.	false	false	Message: 1576ms	15.21	116.08	131	1671	578.50	364.80	3	734.50	1541	124.90	381.30	INVISIBLE_BOUNDARY[1]	1576	.	.	ljx.edf	RIGHT	3800	435111	Full Trial Period	431311	1	Trial: 1	431311	32	éÙ×Ó	ÐÓÈÊ	Î¢²¨Â¯	f	f
ljx	.	.	.	.	.	.	.	.	.	.	11	.	.	.	false	false	Message: 1584ms	15.21	116.08	131	1671	578.50	364.80	3	734.50	1541	124.90	381.30	SYNCTIME	1584	.	.	ljx.edf	RIGHT	3800	435111	Full Trial Period	431311	1	Trial: 1	431311	32	éÙ×Ó	ÐÓÈÊ	Î¢²¨Â¯	f	f
ljx	.	.	.	.	.	.	.	.	.	.	12	.	.	.	false	false	Message: 1628ms	15.21	116.08	131	1671	578.50	364.80	3	734.50	1541	124.90	381.30	INVISIBLE_BOUNDARY[2]	1628	.	.	ljx.edf	RIGHT	3800	435111	Full Trial Period	431311	1	Trial: 1	431311	32	éÙ×Ó	ÐÓÈÊ	Î¢²¨Â¯	f	f
ljx	.	.	.	.	.	.	.	.	.	.	13	.	.	.	false	false	Message: 1634ms	15.21	116.08	131	1671	578.50	364.80	3	734.50	1541	124.90	381.30	SYNCTIME	1634	.	.	ljx.edf	RIGHT	3800	435111	Full Trial Period	431311	1	Trial: 1	431311	32	éÙ×Ó	ÐÓÈÊ	Î¢²¨Â¯	f	f
ljx	.	.	.	.	387	3798	7	3412	846.50	391.70	14	[1]	2	RECTANGLE_INTERESTAREA	false	false	Message: 3780ms	.	.	.	.	.	.	.	.	.	.	.	KEYBOARD	3780	846.50	391.70	ljx.edf	RIGHT	3800	435111	Full Trial Period	431311	1	Trial: 1	431311	32	éÙ×Ó	ÐÓÈÊ	Î¢²¨Â¯	f	f
ljx	.	.	.	.	.	.	.	.	.	.	15	.	.	.	false	false	Message: 3846ms	.	.	.	.	.	.	.	.	.	.	.	TRIAL_RESULT 0	3846	.	.	ljx.edf	RIGHT	3800	435111	Full Trial Period	431311	1	Trial: 1	431311	32	éÙ×Ó	ÐÓÈÊ	Î¢²¨Â¯	f	f
ljx	.	.	.	.	.	.	.	.	.	.	1	.	.	.	false	false	Message: -26ms	.	.	.	.	.	.	.	.	.	.	.	TRIALID 1	-26	.	.	ljx.edf	RIGHT	7638	443950	Full Trial Period	436312	2	Trial: 2	436312	1	µÆÅÝ	ÆøÇò	éÏé­	f	f
ljx	.	.	.	.	.	.	.	.	.	.	2	.	.	.	false	false	Message: -1ms	.	.	.	.	.	.	.	.	.	.	.	RECCFG CR 1000 2 0 R	-1	.	.	ljx.edf	RIGHT	7638	443950	Full Trial Period	436312	2	Trial: 2	436312	1	µÆÅÝ	ÆøÇò	éÏé­	f	f
ljx	.	.	.	.	.	.	.	.	.	.	3	.	.	.	false	false	Message: -1ms	.	.	.	.	.	.	.	.	.	.	.	ELCLCFG TOWER	-1	.	.	ljx.edf	RIGHT	7638	443950	Full Trial Period	436312	2	Trial: 2	436312	1	µÆÅÝ	ÆøÇò	éÏé­	f	f
ljx	.	.	.	.	.	.	.	.	.	.	4	.	.	.	false	false	Message: -1ms	.	.	.	.	.	.	.	.	.	.	.	GAZE_COORDS 0.00 0.00 1023.00 767.00	-1	.	.	ljx.edf	RIGHT	7638	443950	Full Trial Period	436312	2	Trial: 2	436312	1	µÆÅÝ	ÆøÇò	éÏé­	f	f
ljx	.	.	.	.	.	.	.	.	.	.	5	.	.	.	false	false	Message: -1ms	.	.	.	.	.	.	.	.	.	.	.	THRESHOLDS R 122 220	-1	.	.	ljx.edf	RIGHT	7638	443950	Full Trial Period	436312	2	Trial: 2	436312	1	µÆÅÝ	ÆøÇò	éÏé­	f	f
ljx	.	.	.	.	.	.	.	.	.	.	6	.	.	.	false	false	Message: -1ms	.	.	.	.	.	.	.	.	.	.	.	ELCL_PROC CENTROID (3)	-1	.	.	ljx.edf	RIGHT	7638	443950	Full Trial Period	436312	2	Trial: 2	436312	1	µÆÅÝ	ÆøÇò	éÏé­	f	f
ljx	.	.	.	.	.	.	.	.	.	.	7	.	.	.	false	false	Message: -1ms	.	.	.	.	.	.	.	.	.	.	.	ELCL_PCR_PARAM 5 3.0	-1	.	.	ljx.edf	RIGHT	7638	443950	Full Trial Period	436312	2	Trial: 2	436312	1	µÆÅÝ	ÆøÇò	éÏé­	f	f
ljx	.	.	.	.	.	.	.	.	.	.	8	.	.	.	false	true	Message: 0ms	.	.	.	.	.	.	.	.	.	.	.	!MODE RECORD CR 1000 2 0 R	0	.	.	ljx.edf	RIGHT	7638	443950	Full Trial Period	436312	2	Trial: 2	436312	1	µÆÅÝ	ÆøÇò	éÏé­	f	f
ljx	.	.	.	.	295	301	1	7	132.00	395.90	9	.	.	.	false	false	Message: 41ms	.	.	.	.	.	.	.	.	.	.	.	SYNCTIME	41	132.00	395.90	ljx.edf	RIGHT	7638	443950	Full Trial Period	436312	2	Trial: 2	436312	1	µÆÅÝ	ÆøÇò	éÏé­	f	f
ljx	.	.	.	.	.	.	.	.	.	.	10	.	.	.	false	false	Message: 2853ms	0.28	1.36	203	3038	512.60	339.80	4	843.00	2836	519.60	343.60	INVISIBLE_BOUNDARY[1]	2853	.	.	ljx.edf	RIGHT	7638	443950	Full Trial Period	436312	2	Trial: 2	436312	1	µÆÅÝ	ÆøÇò	éÏé­	f	f
ljx	.	.	.	.	.	.	.	.	.	.	11	.	.	.	false	false	Message: 2865ms	0.28	1.36	203	3038	512.60	339.80	4	843.00	2836	519.60	343.60	SYNCTIME	2865	.	.	ljx.edf	RIGHT	7638	443950	Full Trial Period	436312	2	Trial: 2	436312	1	µÆÅÝ	ÆøÇò	éÏé­	f	f
ljx	.	.	.	.	.	.	.	.	.	.	12	.	.	.	false	false	Message: 6641ms	1.82	6.79	268	6884	941.10	337.30	12	946.10	6617	997.80	335.90	INVISIBLE_BOUNDARY[2]	6641	.	.	ljx.edf	RIGHT	7638	443950	Full Trial Period	436312	2	Trial: 2	436312	1	µÆÅÝ	ÆøÇò	éÏé­	f	f
ljx	176	6819	2	6644	.	.	.	.	.	.	13	.	.	.	false	false	Message: 6647ms	1.82	6.79	268	6884	941.10	337.30	12	946.10	6617	997.80	335.90	SYNCTIME	6647	.	.	ljx.edf	RIGHT	7638	443950	Full Trial Period	436312	2	Trial: 2	436312	1	µÆÅÝ	ÆøÇò	éÏé­	f	f
ljx	.	.	.	.	207	7636	15	7430	866.90	385.60	14	[1]	2	RECTANGLE_INTERESTAREA	false	false	Message: 7619ms	.	.	.	.	.	.	.	.	.	.	.	KEYBOARD	7619	866.90	385.60	ljx.edf	RIGHT	7638	443950	Full Trial Period	436312	2	Trial: 2	436312	1	µÆÅÝ	ÆøÇò	éÏé­	f	f
ljx	.	.	.	.	.	.	.	.	.	.	15	.	.	.	false	false	Message: 7688ms	.	.	.	.	.	.	.	.	.	.	.	TRIAL_RESULT 0	7688	.	.	ljx.edf	RIGHT	7638	443950	Full Trial Period	436312	2	Trial: 2	436312	1	µÆÅÝ	ÆøÇò	éÏé­	f	f
ljx	.	.	.	.	.	.	.	.	.	.	1	.	.	.	false	false	Message: -16ms	.	.	.	.	.	.	.	.	.	.	.	TRIALID 2	-16	.	.	ljx.edf	RIGHT	7179	452663	Full Trial Period	445484	3	Trial: 3	445484	75	¾íÖ½	ÓñÃ×	Êó±ê	j	f
ljx	.	.	.	.	.	.	.	.	.	.	2	.	.	.	false	false	Message: -1ms	.	.	.	.	.	.	.	.	.	.	.	RECCFG CR 1000 2 0 R	-1	.	.	ljx.edf	RIGHT	7179	452663	Full Trial Period	445484	3	Trial: 3	445484	75	¾íÖ½	ÓñÃ×	Êó±ê	j	f
ljx	.	.	.	.	.	.	.	.	.	.	3	.	.	.	false	false	Message: -1ms	.	.	.	.	.	.	.	.	.	.	.	ELCLCFG TOWER	-1	.	.	ljx.edf	RIGHT	7179	452663	Full Trial Period	445484	3	Trial: 3	445484	75	¾íÖ½	ÓñÃ×	Êó±ê	j	f
ljx	.	.	.	.	.	.	.	.	.	.	4	.	.	.	false	false	Message: -1ms	.	.	.	.	.	.	.	.	.	.	.	GAZE_COORDS 0.00 0.00 1023.00 767.00	-1	.	.	ljx.edf	RIGHT	7179	452663	Full Trial Period	445484	3	Trial: 3	445484	75	¾íÖ½	ÓñÃ×	Êó±ê	j	f
ljx	.	.	.	.	.	.	.	.	.	.	5	.	.	.	false	false	Message: -1ms	.	.	.	.	.	.	.	.	.	.	.	THRESHOLDS R 122 220	-1	.	.	ljx.edf	RIGHT	7179	452663	Full Trial Period	445484	3	Trial: 3	445484	75	¾íÖ½	ÓñÃ×	Êó±ê	j	f
ljx	.	.	.	.	.	.	.	.	.	.	6	.	.	.	false	false	Message: -1ms	.	.	.	.	.	.	.	.	.	.	.	ELCL_PROC CENTROID (3)	-1	.	.	ljx.edf	RIGHT	7179	452663	Full Trial Period	445484	3	Trial: 3	445484	75	¾íÖ½	ÓñÃ×	Êó±ê	j	f
ljx	.	.	.	.	.	.	.	.	.	.	7	.	.	.	false	false	Message: -1ms	.	.	.	.	.	.	.	.	.	.	.	ELCL_PCR_PARAM 5 3.0	-1	.	.	ljx.edf	RIGHT	7179	452663	Full Trial Period	445484	3	Trial: 3	445484	75	¾íÖ½	ÓñÃ×	Êó±ê	j	f
ljx	.	.	.	.	.	.	.	.	.	.	8	.	.	.	false	true	Message: 0ms	.	.	.	.	.	.	.	.	.	.	.	!MODE RECORD CR 1000 2 0 R	0	.	.	ljx.edf	RIGHT	7179	452663	Full Trial Period	445484	3	Trial: 3	445484	75	¾íÖ½	ÓñÃ×	Êó±ê	j	f
ljx	.	.	.	.	303	311	1	9	134.40	382.50	9	.	.	.	false	false	Message: 42ms	.	.	.	.	.	.	.	.	.	.	.	SYNCTIME	42	134.40	382.50	ljx.edf	RIGHT	7179	452663	Full Trial Period	445484	3	Trial: 3	445484	75	¾íÖ½	ÓñÃ×	Êó±ê	j	f
ljx	.	.	.	.	.	.	.	.	.	.	10	.	.	.	false	false	Message: 3473ms	1.13	7.45	151	3611	533.60	344.00	5	882.80	3461	503.00	355.00	INVISIBLE_BOUNDARY[1]	3473	.	.	ljx.edf	RIGHT	7179	452663	Full Trial Period	445484	3	Trial: 3	445484	75	¾íÖ½	ÓñÃ×	Êó±ê	j	f
ljx	.	.	.	.	.	.	.	.	.	.	11	.	.	.	false	false	Message: 3483ms	1.13	7.45	151	3611	533.60	344.00	5	882.80	3461	503.00	355.00	SYNCTIME	3483	.	.	ljx.edf	RIGHT	7179	452663	Full Trial Period	445484	3	Trial: 3	445484	75	¾íÖ½	ÓñÃ×	Êó±ê	j	f
ljx	.	.	.	.	.	.	.	.	.	.	12	.	.	.	false	false	Message: 5597ms	4.89	25.31	193	5774	1082.50	263.10	11	736.40	5582	939.50	316.20	INVISIBLE_BOUNDARY[2]	5597	.	.	ljx.edf	RIGHT	7179	452663	Full Trial Period	445484	3	Trial: 3	445484	75	¾íÖ½	ÓñÃ×	Êó±ê	j	f
ljx	.	.	.	.	.	.	.	.	.	.	13	.	.	.	false	false	Message: 5608ms	4.89	25.31	193	5774	1082.50	263.10	11	736.40	5582	939.50	316.20	SYNCTIME	5608	.	.	ljx.edf	RIGHT	7179	452663	Full Trial Period	445484	3	Trial: 3	445484	75	¾íÖ½	ÓñÃ×	Êó±ê	j	f
ljx	.	.	.	.	288	7177	15	6890	862.30	379.50	14	[1]	2	RECTANGLE_INTERESTAREA	false	false	Message: 7160ms	.	.	.	.	.	.	.	.	.	.	.	KEYBOARD	7160	862.30	379.50	ljx.edf	RIGHT	7179	452663	Full Trial Period	445484	3	Trial: 3	445484	75	¾íÖ½	ÓñÃ×	Êó±ê	j	f
ljx	.	.	.	.	.	.	.	.	.	.	15	.	.	.	false	false	Message: 7222ms	.	.	.	.	.	.	.	.	.	.	.	TRIAL_RESULT 0	7222	.	.	ljx.edf	RIGHT	7179	452663	Full Trial Period	445484	3	Trial: 3	445484	75	¾íÖ½	ÓñÃ×	Êó±ê	j	f
ljx	.	.	.	.	.	.	.	.	.	.	1	.	.	.	false	false	Message: -20ms	.	.	.	.	.	.	.	.	.	.	.	TRIALID 3	-20	.	.	ljx.edf	RIGHT	10103	466639	Full Trial Period	456536	4	Trial: 4	456536	85	°ôÇò¹÷	À¯±Ê	µ°¾í	f	j
ljx	.	.	.	.	.	.	.	.	.	.	2	.	.	.	false	false	Message: -1ms	.	.	.	.	.	.	.	.	.	.	.	RECCFG CR 1000 2 0 R	-1	.	.	ljx.edf	RIGHT	10103	466639	Full Trial Period	456536	4	Trial: 4	456536	85	°ôÇò¹÷	À¯±Ê	µ°¾í	f	j
ljx	.	.	.	.	.	.	.	.	.	.	3	.	.	.	false	false	Message: -1ms	.	.	.	.	.	.	.	.	.	.	.	ELCLCFG TOWER	-1	.	.	ljx.edf	RIGHT	10103	466639	Full Trial Period	456536	4	Trial: 4	456536	85	°ôÇò¹÷	À¯±Ê	µ°¾í	f	j
ljx	.	.	.	.	.	.	.	.	.	.	4	.	.	.	false	false	Message: -1ms	.	.	.	.	.	.	.	.	.	.	.	GAZE_COORDS 0.00 0.00 1023.00 767.00	-1	.	.	ljx.edf	RIGHT	10103	466639	Full Trial Period	456536	4	Trial: 4	456536	85	°ôÇò¹÷	À¯±Ê	µ°¾í	f	j
ljx	.	.	.	.	.	.	.	.	.	.	5	.	.	.	false	false	Message: -1ms	.	.	.	.	.	.	.	.	.	.	.	THRESHOLDS R 122 220	-1	.	.	ljx.edf	RIGHT	10103	466639	Full Trial Period	456536	4	Trial: 4	456536	85	°ôÇò¹÷	À¯±Ê	µ°¾í	f	j
ljx	.	.	.	.	.	.	.	.	.	.	6	.	.	.	false	false	Message: -1ms	.	.	.	.	.	.	.	.	.	.	.	ELCL_PROC CENTROID (3)	-1	.	.	ljx.edf	RIGHT	10103	466639	Full Trial Period	456536	4	Trial: 4	456536	85	°ôÇò¹÷	À¯±Ê	µ°¾í	f	j
ljx	.	.	.	.	.	.	.	.	.	.	7	.	.	.	false	false	Message: -1ms	.	.	.	.	.	.	.	.	.	.	.	ELCL_PCR_PARAM 5 3.0	-1	.	.	ljx.edf	RIGHT	10103	466639	Full Trial Period	456536	4	Trial: 4	456536	85	°ôÇò¹÷	À¯±Ê	µ°¾í	f	j
ljx	.	.	.	.	.	.	.	.	.	.	8	.	.	.	false	true	Message: 0ms	.	.	.	.	.	.	.	.	.	.	.	!MODE RECORD CR 1000 2 0 R	0	.	.	ljx.edf	RIGHT	10103	466639	Full Trial Period	456536	4	Trial: 4	456536	85	°ôÇò¹÷	À¯±Ê	µ°¾í	f	j
ljx	.	.	.	.	678	684	1	7	135.50	392.30	9	.	.	.	false	false	Message: 46ms	.	.	.	.	.	.	.	.	.	.	.	SYNCTIME	46	135.50	392.30	ljx.edf	RIGHT	10103	466639	Full Trial Period	456536	4	Trial: 4	456536	85	°ôÇò¹÷	À¯±Ê	µ°¾í	f	j
ljx	.	.	.	.	.	.	.	.	.	.	10	.	.	.	false	false	Message: 3912ms	0.86	3.22	267	3981	538.30	334.30	7	887.80	3715	535.20	358.60	INVISIBLE_BOUNDARY[1]	3912	.	.	ljx.edf	RIGHT	10103	466639	Full Trial Period	456536	4	Trial: 4	456536	85	°ôÇò¹÷	À¯±Ê	µ°¾í	f	j
ljx	.	.	.	.	.	.	.	.	.	.	11	.	.	.	false	false	Message: 3921ms	0.86	3.22	267	3981	538.30	334.30	7	887.80	3715	535.20	358.60	SYNCTIME	3921	.	.	ljx.edf	RIGHT	10103	466639	Full Trial Period	456536	4	Trial: 4	456536	85	°ôÇò¹÷	À¯±Ê	µ°¾í	f	j
ljx	.	.	.	.	.	.	.	.	.	.	12	.	.	.	false	false	Message: 8898ms	0.18	1.43	123	8996	990.80	349.80	19	245.00	8874	995.00	346.40	INVISIBLE_BOUNDARY[2]	8898	.	.	ljx.edf	RIGHT	10103	466639	Full Trial Period	456536	4	Trial: 4	456536	85	°ôÇò¹÷	À¯±Ê	µ°¾í	f	j
ljx	.	.	.	.	.	.	.	.	.	.	13	.	.	.	false	false	Message: 8903ms	0.18	1.43	123	8996	990.80	349.80	19	245.00	8874	995.00	346.40	SYNCTIME	8903	.	.	ljx.edf	RIGHT	10103	466639	Full Trial Period	456536	4	Trial: 4	456536	85	°ôÇò¹÷	À¯±Ê	µ°¾í	f	j
ljx	.	.	.	.	350	10101	22	9752	886.30	369.50	14	[1]	2	RECTANGLE_INTERESTAREA	false	false	Message: 10085ms	.	.	.	.	.	.	.	.	.	.	.	KEYBOARD	10085	886.30	369.50	ljx.edf	RIGHT	10103	466639	Full Trial Period	456536	4	Trial: 4	456536	85	°ôÇò¹÷	À¯±Ê	µ°¾í	f	j
ljx	.	.	.	.	.	.	.	.	.	.	15	.	.	.	false	false	Message: 10150ms	.	.	.	.	.	.	.	.	.	.	.	TRIAL_RESULT 0	10150	.	.	ljx.edf	RIGHT	10103	466639	Full Trial Period	456536	4	Trial: 4	456536	85	°ôÇò¹÷	À¯±Ê	µ°¾í	f	j
ljx	.	.	.	.	.	.	.	.	.	.	1	.	.	.	false	false	Message: -16ms	.	.	.	.	.	.	.	.	.	.	.	TRIALID 4	-16	.	.	ljx.edf	RIGHT	6361	475424	Full Trial Period	469063	5	Trial: 5	469063	42	ºÉ°üµ°	Ê±ÖÓ	Ö¸ÄÏÕë	j	j
ljx	.	.	.	.	.	.	.	.	.	.	2	.	.	.	false	false	Message: -1ms	.	.	.	.	.	.	.	.	.	.	.	RECCFG CR 1000 2 0 R	-1	.	.	ljx.edf	RIGHT	6361	475424	Full Trial Period	469063	5	Trial: 5	469063	42	ºÉ°üµ°	Ê±ÖÓ	Ö¸ÄÏÕë	j	j
ljx	.	.	.	.	.	.	.	.	.	.	3	.	.	.	false	false	Message: -1ms	.	.	.	.	.	.	.	.	.	.	.	ELCLCFG TOWER	-1	.	.	ljx.edf	RIGHT	6361	475424	Full Trial Period	469063	5	Trial: 5	469063	42	ºÉ°üµ°	Ê±ÖÓ	Ö¸ÄÏÕë	j	j
ljx	.	.	.	.	.	.	.	.	.	.	4	.	.	.	false	false	Message: -1ms	.	.	.	.	.	.	.	.	.	.	.	GAZE_COORDS 0.00 0.00 1023.00 767.00	-1	.	.	ljx.edf	RIGHT	6361	475424	Full Trial Period	469063	5	Trial: 5	469063	42	ºÉ°üµ°	Ê±ÖÓ	Ö¸ÄÏÕë	j	j
ljx	.	.	.	.	.	.	.	.	.	.	5	.	.	.	false	false	Message: -1ms	.	.	.	.	.	.	.	.	.	.	.	THRESHOLDS R 122 220	-1	.	.	ljx.edf	RIGHT	6361	475424	Full Trial Period	469063	5	Trial: 5	469063	42	ºÉ°üµ°	Ê±ÖÓ	Ö¸ÄÏÕë	j	j
ljx	.	.	.	.	.	.	.	.	.	.	6	.	.	.	false	false	Message: -1ms	.	.	.	.	.	.	.	.	.	.	.	ELCL_PROC CENTROID (3)	-1	.	.	ljx.edf	RIGHT	6361	475424	Full Trial Period	469063	5	Trial: 5	469063	42	ºÉ°üµ°	Ê±ÖÓ	Ö¸ÄÏÕë	j	j
ljx	.	.	.	.	.	.	.	.	.	.	7	.	.	.	false	false	Message: -1ms	.	.	.	.	.	.	.	.	.	.	.	ELCL_PCR_PARAM 5 3.0	-1	.	.	ljx.edf	RIGHT	6361	475424	Full Trial Period	469063	5	Trial: 5	469063	42	ºÉ°üµ°	Ê±ÖÓ	Ö¸ÄÏÕë	j	j
ljx	.	.	.	.	.	.	.	.	.	.	8	.	.	.	false	true	Message: 0ms	.	.	.	.	.	.	.	.	.	.	.	!MODE RECORD CR 1000 2 0 R	0	.	.	ljx.edf	RIGHT	6361	475424	Full Trial Period	469063	5	Trial: 5	469063	42	ºÉ°üµ°	Ê±ÖÓ	Ö¸ÄÏÕë	j	j
ljx	.	.	.	.	40	46	1	7	146.00	389.10	9	.	.	.	false	false	Message: 43ms	.	.	.	.	.	.	.	.	.	.	.	SYNCTIME	43	146.00	389.10	ljx.edf	RIGHT	6361	475424	Full Trial Period	469063	5	Trial: 5	469063	42	ºÉ°üµ°	Ê±ÖÓ	Ö¸ÄÏÕë	j	j
ljx	.	.	.	.	.	.	.	.	.	.	10	.	.	.	false	false	Message: 83ms	10.18	47.81	213	259	446.60	350.30	1	555.40	47	146.40	390.10	INVISIBLE_BOUNDARY[1]	83	.	.	ljx.edf	RIGHT	6361	475424	Full Trial Period	469063	5	Trial: 5	469063	42	ºÉ°üµ°	Ê±ÖÓ	Ö¸ÄÏÕë	j	j
ljx	.	.	.	.	.	.	.	.	.	.	11	.	.	.	false	false	Message: 92ms	10.18	47.81	213	259	446.60	350.30	1	555.40	47	146.40	390.10	SYNCTIME	92	.	.	ljx.edf	RIGHT	6361	475424	Full Trial Period	469063	5	Trial: 5	469063	42	ºÉ°üµ°	Ê±ÖÓ	Ö¸ÄÏÕë	j	j
ljx	.	.	.	.	.	.	.	.	.	.	12	.	.	.	false	false	Message: 4514ms	2.56	9.45	271	4770	912.60	329.40	13	894.30	4500	857.20	382.00	INVISIBLE_BOUNDARY[2]	4514	.	.	ljx.edf	RIGHT	6361	475424	Full Trial Period	469063	5	Trial: 5	469063	42	ºÉ°üµ°	Ê±ÖÓ	Ö¸ÄÏÕë	j	j
ljx	.	.	.	.	.	.	.	.	.	.	13	.	.	.	false	false	Message: 4525ms	2.56	9.45	271	4770	912.60	329.40	13	894.30	4500	857.20	382.00	SYNCTIME	4525	.	.	ljx.edf	RIGHT	6361	475424	Full Trial Period	469063	5	Trial: 5	469063	42	ºÉ°üµ°	Ê±ÖÓ	Ö¸ÄÏÕë	j	j
ljx	.	.	.	.	1074	6359	16	5286	855.50	380.30	14	[1]	2	RECTANGLE_INTERESTAREA	false	false	Message: 6342ms	.	.	.	.	.	.	.	.	.	.	.	KEYBOARD	6342	855.50	380.30	ljx.edf	RIGHT	6361	475424	Full Trial Period	469063	5	Trial: 5	469063	42	ºÉ°üµ°	Ê±ÖÓ	Ö¸ÄÏÕë	j	j
ljx	.	.	.	.	.	.	.	.	.	.	15	.	.	.	false	false	Message: 6408ms	.	.	.	.	.	.	.	.	.	.	.	TRIAL_RESULT 0	6408	.	.	ljx.edf	RIGHT	6361	475424	Full Trial Period	469063	5	Trial: 5	469063	42	ºÉ°üµ°	Ê±ÖÓ	Ö¸ÄÏÕë	j	j
ljx	.	.	.	.	.	.	.	.	.	.	1	.	.	.	false	false	Message: -15ms	.	.	.	.	.	.	.	.	.	.	.	TRIALID 5	-15	.	.	ljx.edf	RIGHT	7815	484826	Full Trial Period	477011	6	Trial: 6	477011	110	±ÊÍ²	¿óÈªË®	°ôÇò¹÷	j	j
ljx	.	.	.	.	.	.	.	.	.	.	2	.	.	.	false	false	Message: -1ms	.	.	.	.	.	.	.	.	.	.	.	RECCFG CR 1000 2 0 R	-1	.	.	ljx.edf	RIGHT	7815	484826	Full Trial Period	477011	6	Trial: 6	477011	110	±ÊÍ²	¿óÈªË®	°ôÇò¹÷	j	j
ljx	.	.	.	.	.	.	.	.	.	.	3	.	.	.	false	false	Message: -1ms	.	.	.	.	.	.	.	.	.	.	.	ELCLCFG TOWER	-1	.	.	ljx.edf	RIGHT	7815	484826	Full Trial Period	477011	6	Trial: 6	477011	110	±ÊÍ²	¿óÈªË®	°ôÇò¹÷	j	j
ljx	.	.	.	.	.	.	.	.	.	.	4	.	.	.	false	false	Message: -1ms	.	.	.	.	.	.	.	.	.	.	.	GAZE_COORDS 0.00 0.00 1023.00 767.00	-1	.	.	ljx.edf	RIGHT	7815	484826	Full Trial Period	477011	6	Trial: 6	477011	110	±ÊÍ²	¿óÈªË®	°ôÇò¹÷	j	j
ljx	.	.	.	.	.	.	.	.	.	.	5	.	.	.	false	false	Message: -1ms	.	.	.	.	.	.	.	.	.	.	.	THRESHOLDS R 122 220	-1	.	.	ljx.edf	RIGHT	7815	484826	Full Trial Period	477011	6	Trial: 6	477011	110	±ÊÍ²	¿óÈªË®	°ôÇò¹÷	j	j
ljx	.	.	.	.	.	.	.	.	.	.	6	.	.	.	false	false	Message: -1ms	.	.	.	.	.	.	.	.	.	.	.	ELCL_PROC CENTROID (3)	-1	.	.	ljx.edf	RIGHT	7815	484826	Full Trial Period	477011	6	Trial: 6	477011	110	±ÊÍ²	¿óÈªË®	°ôÇò¹÷	j	j
ljx	.	.	.	.	.	.	.	.	.	.	7	.	.	.	false	false	Message: -1ms	.	.	.	.	.	.	.	.	.	.	.	ELCL_PCR_PARAM 5 3.0	-1	.	.	ljx.edf	RIGHT	7815	484826	Full Trial Period	477011	6	Trial: 6	477011	110	±ÊÍ²	¿óÈªË®	°ôÇò¹÷	j	j
ljx	.	.	.	.	.	.	.	.	.	.	8	.	.	.	false	true	Message: 0ms	.	.	.	.	.	.	.	.	.	.	.	!MODE RECORD CR 1000 2 0 R	0	.	.	ljx.edf	RIGHT	7815	484826	Full Trial Period	477011	6	Trial: 6	477011	110	±ÊÍ²	¿óÈªË®	°ôÇò¹÷	j	j
ljx	.	.	.	.	642	648	1	7	140.40	388.70	9	.	.	.	false	false	Message: 43ms	.	.	.	.	.	.	.	.	.	.	.	SYNCTIME	43	140.40	388.70	ljx.edf	RIGHT	7815	484826	Full Trial Period	477011	6	Trial: 6	477011	110	±ÊÍ²	¿óÈªË®	°ôÇò¹÷	j	j
ljx	.	.	.	.	.	.	.	.	.	.	10	.	.	.	false	false	Message: 810ms	12.60	63.65	198	846	505.90	327.20	1	1037.30	649	138.60	400.20	INVISIBLE_BOUNDARY[1]	810	.	.	ljx.edf	RIGHT	7815	484826	Full Trial Period	477011	6	Trial: 6	477011	110	±ÊÍ²	¿óÈªË®	°ôÇò¹÷	j	j
ljx	.	.	.	.	.	.	.	.	.	.	11	.	.	.	false	false	Message: 818ms	12.60	63.65	198	846	505.90	327.20	1	1037.30	649	138.60	400.20	SYNCTIME	818	.	.	ljx.edf	RIGHT	7815	484826	Full Trial Period	477011	6	Trial: 6	477011	110	±ÊÍ²	¿óÈªË®	°ôÇò¹÷	j	j
ljx	.	.	.	.	.	.	.	.	.	.	12	.	.	.	false	false	Message: 2693ms	11.24	53.51	210	2733	853.40	342.80	5	791.90	2524	525.20	401.70	INVISIBLE_BOUNDARY[2]	2693	.	.	ljx.edf	RIGHT	7815	484826	Full Trial Period	477011	6	Trial: 6	477011	110	±ÊÍ²	¿óÈªË®	°ôÇò¹÷	j	j
ljx	.	.	.	.	.	.	.	.	.	.	13	.	.	.	false	false	Message: 2701ms	11.24	53.51	210	2733	853.40	342.80	5	791.90	2524	525.20	401.70	SYNCTIME	2701	.	.	ljx.edf	RIGHT	7815	484826	Full Trial Period	477011	6	Trial: 6	477011	110	±ÊÍ²	¿óÈªË®	°ôÇò¹÷	j	j
ljx	.	.	.	.	368	7813	14	7446	845.00	394.90	14	[1]	2	RECTANGLE_INTERESTAREA	false	false	Message: 7796ms	.	.	.	.	.	.	.	.	.	.	.	KEYBOARD	7796	845.00	394.90	ljx.edf	RIGHT	7815	484826	Full Trial Period	477011	6	Trial: 6	477011	110	±ÊÍ²	¿óÈªË®	°ôÇò¹÷	j	j
ljx	.	.	.	.	.	.	.	.	.	.	15	.	.	.	false	false	Message: 7865ms	.	.	.	.	.	.	.	.	.	.	.	TRIAL_RESULT 0	7865	.	.	ljx.edf	RIGHT	7815	484826	Full Trial Period	477011	6	Trial: 6	477011	110	±ÊÍ²	¿óÈªË®	°ôÇò¹÷	j	j
ljx	.	.	.	.	.	.	.	.	.	.	1	.	.	.	false	false	Message: -17ms	.	.	.	.	.	.	.	.	.	.	.	TRIALID 6	-17	.	.	ljx.edf	RIGHT	4757	490968	Full Trial Period	486211	7	Trial: 7	486211	8	ÌÝ×Ó	Ìú¹ì	ÇÉ¿ËÁ¦	f	f
ljx	.	.	.	.	.	.	.	.	.	.	2	.	.	.	false	false	Message: -1ms	.	.	.	.	.	.	.	.	.	.	.	RECCFG CR 1000 2 0 R	-1	.	.	ljx.edf	RIGHT	4757	490968	Full Trial Period	486211	7	Trial: 7	486211	8	ÌÝ×Ó	Ìú¹ì	ÇÉ¿ËÁ¦	f	f
ljx	.	.	.	.	.	.	.	.	.	.	3	.	.	.	false	false	Message: -1ms	.	.	.	.	.	.	.	.	.	.	.	ELCLCFG TOWER	-1	.	.	ljx.edf	RIGHT	4757	490968	Full Trial Period	486211	7	Trial: 7	486211	8	ÌÝ×Ó	Ìú¹ì	ÇÉ¿ËÁ¦	f	f
ljx	.	.	.	.	.	.	.	.	.	.	4	.	.	.	false	false	Message: -1ms	.	.	.	.	.	.	.	.	.	.	.	GAZE_COORDS 0.00 0.00 1023.00 767.00	-1	.	.	ljx.edf	RIGHT	4757	490968	Full Trial Period	486211	7	Trial: 7	486211	8	ÌÝ×Ó	Ìú¹ì	ÇÉ¿ËÁ¦	f	f
ljx	.	.	.	.	.	.	.	.	.	.	5	.	.	.	false	false	Message: -1ms	.	.	.	.	.	.	.	.	.	.	.	THRESHOLDS R 122 220	-1	.	.	ljx.edf	RIGHT	4757	490968	Full Trial Period	486211	7	Trial: 7	486211	8	ÌÝ×Ó	Ìú¹ì	ÇÉ¿ËÁ¦	f	f
ljx	.	.	.	.	.	.	.	.	.	.	6	.	.	.	false	false	Message: -1ms	.	.	.	.	.	.	.	.	.	.	.	ELCL_PROC CENTROID (3)	-1	.	.	ljx.edf	RIGHT	4757	490968	Full Trial Period	486211	7	Trial: 7	486211	8	ÌÝ×Ó	Ìú¹ì	ÇÉ¿ËÁ¦	f	f
ljx	.	.	.	.	.	.	.	.	.	.	7	.	.	.	false	false	Message: -1ms	.	.	.	.	.	.	.	.	.	.	.	ELCL_PCR_PARAM 5 3.0	-1	.	.	ljx.edf	RIGHT	4757	490968	Full Trial Period	486211	7	Trial: 7	486211	8	ÌÝ×Ó	Ìú¹ì	ÇÉ¿ËÁ¦	f	f
ljx	.	.	.	.	.	.	.	.	.	.	8	.	.	.	false	true	Message: 0ms	.	.	.	.	.	.	.	.	.	.	.	!MODE RECORD CR 1000 2 0 R	0	.	.	ljx.edf	RIGHT	4757	490968	Full Trial Period	486211	7	Trial: 7	486211	8	ÌÝ×Ó	Ìú¹ì	ÇÉ¿ËÁ¦	f	f
ljx	.	.	.	.	516	522	1	7	133.50	389.90	9	.	.	.	false	false	Message: 50ms	.	.	.	.	.	.	.	.	.	.	.	SYNCTIME	50	133.50	389.90	ljx.edf	RIGHT	4757	490968	Full Trial Period	486211	7	Trial: 7	486211	8	ÌÝ×Ó	Ìú¹ì	ÇÉ¿ËÁ¦	f	f
ljx	.	.	.	.	.	.	.	.	.	.	10	.	.	.	false	false	Message: 1320ms	1.63	7.82	208	1514	522.10	323.20	4	708.50	1307	552.70	358.40	INVISIBLE_BOUNDARY[1]	1320	.	.	ljx.edf	RIGHT	4757	490968	Full Trial Period	486211	7	Trial: 7	486211	8	ÌÝ×Ó	Ìú¹ì	ÇÉ¿ËÁ¦	f	f
ljx	.	.	.	.	.	.	.	.	.	.	11	.	.	.	false	false	Message: 1324ms	1.63	7.82	208	1514	522.10	323.20	4	708.50	1307	552.70	358.40	SYNCTIME	1324	.	.	ljx.edf	RIGHT	4757	490968	Full Trial Period	486211	7	Trial: 7	486211	8	ÌÝ×Ó	Ìú¹ì	ÇÉ¿ËÁ¦	f	f
ljx	.	.	.	.	.	.	.	.	.	.	12	.	.	.	false	false	Message: 3887ms	4.27	18.91	226	4100	914.30	334.50	10	772.60	3875	789.80	367.20	INVISIBLE_BOUNDARY[2]	3887	.	.	ljx.edf	RIGHT	4757	490968	Full Trial Period	486211	7	Trial: 7	486211	8	ÌÝ×Ó	Ìú¹ì	ÇÉ¿ËÁ¦	f	f
ljx	.	.	.	.	.	.	.	.	.	.	13	.	.	.	false	false	Message: 3891ms	4.27	18.91	226	4100	914.30	334.50	10	772.60	3875	789.80	367.20	SYNCTIME	3891	.	.	ljx.edf	RIGHT	4757	490968	Full Trial Period	486211	7	Trial: 7	486211	8	ÌÝ×Ó	Ìú¹ì	ÇÉ¿ËÁ¦	f	f
ljx	.	.	.	.	364	4755	12	4392	873.00	383.00	14	[1]	2	RECTANGLE_INTERESTAREA	false	false	Message: 4739ms	.	.	.	.	.	.	.	.	.	.	.	KEYBOARD	4739	873.00	383.00	ljx.edf	RIGHT	4757	490968	Full Trial Period	486211	7	Trial: 7	486211	8	ÌÝ×Ó	Ìú¹ì	ÇÉ¿ËÁ¦	f	f
ljx	.	.	.	.	.	.	.	.	.	.	15	.	.	.	false	false	Message: 4800ms	.	.	.	.	.	.	.	.	.	.	.	TRIAL_RESULT 0	4800	.	.	ljx.edf	RIGHT	4757	490968	Full Trial Period	486211	7	Trial: 7	486211	8	ÌÝ×Ó	Ìú¹ì	ÇÉ¿ËÁ¦	f	f
ljx	.	.	.	.	.	.	.	.	.	.	1	.	.	.	false	false	Message: -16ms	.	.	.	.	.	.	.	.	.	.	.	TRIALID 7	-16	.	.	ljx.edf	RIGHT	6258	499242	Full Trial Period	492984	8	Trial: 8	492984	148	Ã¢¹û	ÑÌ»Ò¸×	¿ã×Ó	f	f
ljx	.	.	.	.	.	.	.	.	.	.	2	.	.	.	false	false	Message: -1ms	.	.	.	.	.	.	.	.	.	.	.	RECCFG CR 1000 2 0 R	-1	.	.	ljx.edf	RIGHT	6258	499242	Full Trial Period	492984	8	Trial: 8	492984	148	Ã¢¹û	ÑÌ»Ò¸×	¿ã×Ó	f	f
ljx	.	.	.	.	.	.	.	.	.	.	3	.	.	.	false	false	Message: -1ms	.	.	.	.	.	.	.	.	.	.	.	ELCLCFG TOWER	-1	.	.	ljx.edf	RIGHT	6258	499242	Full Trial Period	492984	8	Trial: 8	492984	148	Ã¢¹û	ÑÌ»Ò¸×	¿ã×Ó	f	f
ljx	.	.	.	.	.	.	.	.	.	.	4	.	.	.	false	false	Message: -1ms	.	.	.	.	.	.	.	.	.	.	.	GAZE_COORDS 0.00 0.00 1023.00 767.00	-1	.	.	ljx.edf	RIGHT	6258	499242	Full Trial Period	492984	8	Trial: 8	492984	148	Ã¢¹û	ÑÌ»Ò¸×	¿ã×Ó	f	f
ljx	.	.	.	.	.	.	.	.	.	.	5	.	.	.	false	false	Message: -1ms	.	.	.	.	.	.	.	.	.	.	.	THRESHOLDS R 122 220	-1	.	.	ljx.edf	RIGHT	6258	499242	Full Trial Period	492984	8	Trial: 8	492984	148	Ã¢¹û	ÑÌ»Ò¸×	¿ã×Ó	f	f
ljx	.	.	.	.	.	.	.	.	.	.	6	.	.	.	false	false	Message: -1ms	.	.	.	.	.	.	.	.	.	.	.	ELCL_PROC CENTROID (3)	-1	.	.	ljx.edf	RIGHT	6258	499242	Full Trial Period	492984	8	Trial: 8	492984	148	Ã¢¹û	ÑÌ»Ò¸×	¿ã×Ó	f	f
ljx	.	.	.	.	.	.	.	.	.	.	7	.	.	.	false	false	Message: -1ms	.	.	.	.	.	.	.	.	.	.	.	ELCL_PCR_PARAM 5 3.0	-1	.	.	ljx.edf	RIGHT	6258	499242	Full Trial Period	492984	8	Trial: 8	492984	148	Ã¢¹û	ÑÌ»Ò¸×	¿ã×Ó	f	f
ljx	.	.	.	.	.	.	.	.	.	.	8	.	.	.	false	true	Message: 0ms	.	.	.	.	.	.	.	.	.	.	.	!MODE RECORD CR 1000 2 0 R	0	.	.	ljx.edf	RIGHT	6258	499242	Full Trial Period	492984	8	Trial: 8	492984	148	Ã¢¹û	ÑÌ»Ò¸×	¿ã×Ó	f	f
ljx	.	.	.	.	711	717	1	7	133.90	388.80	9	.	.	.	false	false	Message: 43ms	.	.	.	.	.	.	.	.	.	.	.	SYNCTIME	43	133.90	388.80	ljx.edf	RIGHT	6258	499242	Full Trial Period	492984	8	Trial: 8	492984	148	Ã¢¹û	ÑÌ»Ò¸×	¿ã×Ó	f	f
ljx	.	.	.	.	.	.	.	.	.	.	10	.	.	.	false	false	Message: 1684ms	0.76	23.10	33	1700	566.50	367.20	3	129.70	1668	554.20	349.10	INVISIBLE_BOUNDARY[1]	1684	.	.	ljx.edf	RIGHT	6258	499242	Full Trial Period	492984	8	Trial: 8	492984	148	Ã¢¹û	ÑÌ»Ò¸×	¿ã×Ó	f	f
ljx	.	.	.	.	.	.	.	.	.	.	11	.	.	.	false	false	Message: 1692ms	0.76	23.10	33	1700	566.50	367.20	3	129.70	1668	554.20	349.10	SYNCTIME	1692	.	.	ljx.edf	RIGHT	6258	499242	Full Trial Period	492984	8	Trial: 8	492984	148	Ã¢¹û	ÑÌ»Ò¸×	¿ã×Ó	f	f
ljx	.	.	.	.	.	.	.	.	.	.	12	.	.	.	false	false	Message: 4530ms	1.54	11.51	134	4647	1007.90	289.20	12	870.70	4514	994.60	332.80	INVISIBLE_BOUNDARY[2]	4530	.	.	ljx.edf	RIGHT	6258	499242	Full Trial Period	492984	8	Trial: 8	492984	148	Ã¢¹û	ÑÌ»Ò¸×	¿ã×Ó	f	f
ljx	.	.	.	.	.	.	.	.	.	.	13	.	.	.	false	false	Message: 4542ms	1.54	11.51	134	4647	1007.90	289.20	12	870.70	4514	994.60	332.80	SYNCTIME	4542	.	.	ljx.edf	RIGHT	6258	499242	Full Trial Period	492984	8	Trial: 8	492984	148	Ã¢¹û	ÑÌ»Ò¸×	¿ã×Ó	f	f
ljx	.	.	.	.	667	6256	17	5590	856.30	394.30	14	[1]	2	RECTANGLE_INTERESTAREA	false	false	Message: 6239ms	.	.	.	.	.	.	.	.	.	.	.	KEYBOARD	6239	856.30	394.30	ljx.edf	RIGHT	6258	499242	Full Trial Period	492984	8	Trial: 8	492984	148	Ã¢¹û	ÑÌ»Ò¸×	¿ã×Ó	f	f
ljx	.	.	.	.	.	.	.	.	.	.	15	.	.	.	false	false	Message: 6299ms	.	.	.	.	.	.	.	.	.	.	.	TRIAL_RESULT 0	6299	.	.	ljx.edf	RIGHT	6258	499242	Full Trial Period	492984	8	Trial: 8	492984	148	Ã¢¹û	ÑÌ»Ò¸×	¿ã×Ó	f	f
ljx	.	.	.	.	.	.	.	.	.	.	1	.	.	.	false	false	Message: -15ms	.	.	.	.	.	.	.	.	.	.	.	TRIALID 8	-15	.	.	ljx.edf	RIGHT	7031	508571	Full Trial Period	501540	9	Trial: 9	501540	136	ÏÚ±ý	ÐÅ·â	É××Ó	f	f
ljx	.	.	.	.	.	.	.	.	.	.	2	.	.	.	false	false	Message: -1ms	.	.	.	.	.	.	.	.	.	.	.	RECCFG CR 1000 2 0 R	-1	.	.	ljx.edf	RIGHT	7031	508571	Full Trial Period	501540	9	Trial: 9	501540	136	ÏÚ±ý	ÐÅ·â	É××Ó	f	f
ljx	.	.	.	.	.	.	.	.	.	.	3	.	.	.	false	false	Message: -1ms	.	.	.	.	.	.	.	.	.	.	.	ELCLCFG TOWER	-1	.	.	ljx.edf	RIGHT	7031	508571	Full Trial Period	501540	9	Trial: 9	501540	136	ÏÚ±ý	ÐÅ·â	É××Ó	f	f
ljx	.	.	.	.	.	.	.	.	.	.	4	.	.	.	false	false	Message: -1ms	.	.	.	.	.	.	.	.	.	.	.	GAZE_COORDS 0.00 0.00 1023.00 767.00	-1	.	.	ljx.edf	RIGHT	7031	508571	Full Trial Period	501540	9	Trial: 9	501540	136	ÏÚ±ý	ÐÅ·â	É××Ó	f	f
ljx	.	.	.	.	.	.	.	.	.	.	5	.	.	.	false	false	Message: -1ms	.	.	.	.	.	.	.	.	.	.	.	THRESHOLDS R 122 220	-1	.	.	ljx.edf	RIGHT	7031	508571	Full Trial Period	501540	9	Trial: 9	501540	136	ÏÚ±ý	ÐÅ·â	É××Ó	f	f
ljx	.	.	.	.	.	.	.	.	.	.	6	.	.	.	false	false	Message: -1ms	.	.	.	.	.	.	.	.	.	.	.	ELCL_PROC CENTROID (3)	-1	.	.	ljx.edf	RIGHT	7031	508571	Full Trial Period	501540	9	Trial: 9	501540	136	ÏÚ±ý	ÐÅ·â	É××Ó	f	f
ljx	.	.	.	.	.	.	.	.	.	.	7	.	.	.	false	false	Message: -1ms	.	.	.	.	.	.	.	.	.	.	.	ELCL_PCR_PARAM 5 3.0	-1	.	.	ljx.edf	RIGHT	7031	508571	Full Trial Period	501540	9	Trial: 9	501540	136	ÏÚ±ý	ÐÅ·â	É××Ó	f	f
ljx	.	.	.	.	.	.	.	.	.	.	8	.	.	.	false	true	Message: 0ms	.	.	.	.	.	.	.	.	.	.	.	!MODE RECORD CR 1000 2 0 R	0	.	.	ljx.edf	RIGHT	7031	508571	Full Trial Period	501540	9	Trial: 9	501540	136	ÏÚ±ý	ÐÅ·â	É××Ó	f	f
ljx	.	.	.	.	602	608	1	7	135.00	388.20	9	.	.	.	false	false	Message: 43ms	.	.	.	.	.	.	.	.	.	.	.	SYNCTIME	43	135.00	388.20	ljx.edf	RIGHT	7031	508571	Full Trial Period	501540	9	Trial: 9	501540	136	ÏÚ±ý	ÐÅ·â	É××Ó	f	f
ljx	.	.	.	.	.	.	.	.	.	.	10	.	.	.	false	false	Message: 1077ms	0.10	0.46	222	1125	538.20	338.00	2	924.90	904	539.70	340.50	INVISIBLE_BOUNDARY[1]	1077	.	.	ljx.edf	RIGHT	7031	508571	Full Trial Period	501540	9	Trial: 9	501540	136	ÏÚ±ý	ÐÅ·â	É××Ó	f	f
ljx	.	.	.	.	.	.	.	.	.	.	11	.	.	.	false	false	Message: 1085ms	0.10	0.46	222	1125	538.20	338.00	2	924.90	904	539.70	340.50	SYNCTIME	1085	.	.	ljx.edf	RIGHT	7031	508571	Full Trial Period	501540	9	Trial: 9	501540	136	ÏÚ±ý	ÐÅ·â	É××Ó	f	f
ljx	.	.	.	.	.	.	.	.	.	.	12	.	.	.	false	false	Message: 2777ms	26.46	107.14	247	2833	707.40	329.70	5	276.70	2587	1428.10	-132.20	INVISIBLE_BOUNDARY[2]	2777	.	.	ljx.edf	RIGHT	7031	508571	Full Trial Period	501540	9	Trial: 9	501540	136	ÏÚ±ý	ÐÅ·â	É××Ó	f	f
ljx	.	.	.	.	.	.	.	.	.	.	13	.	.	.	false	false	Message: 2784ms	26.46	107.14	247	2833	707.40	329.70	5	276.70	2587	1428.10	-132.20	SYNCTIME	2784	.	.	ljx.edf	RIGHT	7031	508571	Full Trial Period	501540	9	Trial: 9	501540	136	ÏÚ±ý	ÐÅ·â	É××Ó	f	f
ljx	143	7030	5	6888	.	.	.	.	.	.	14	.	.	.	false	false	Message: 7012ms	6.25	35.51	176	7030	846.50	574.50	13	756.10	6855	858.40	386.10	KEYBOARD	7012	.	.	ljx.edf	RIGHT	7031	508571	Full Trial Period	501540	9	Trial: 9	501540	136	ÏÚ±ý	ÐÅ·â	É××Ó	f	f
ljx	.	.	.	.	.	.	.	.	.	.	15	.	.	.	false	false	Message: 7078ms	.	.	.	.	.	.	.	.	.	.	.	TRIAL_RESULT 0	7078	.	.	ljx.edf	RIGHT	7031	508571	Full Trial Period	501540	9	Trial: 9	501540	136	ÏÚ±ý	ÐÅ·â	É××Ó	f	f
ljx	.	.	.	.	.	.	.	.	.	.	1	.	.	.	false	false	Message: -16ms	.	.	.	.	.	.	.	.	.	.	.	TRIALID 9	-16	.	.	ljx.edf	RIGHT	5830	515995	Full Trial Period	510165	10	Trial: 10	510165	76	ÌÀÔ²	Ö¸ÄÏÕë	ÏÚ±ý	j	j
ljx	.	.	.	.	.	.	.	.	.	.	2	.	.	.	false	false	Message: -1ms	.	.	.	.	.	.	.	.	.	.	.	RECCFG CR 1000 2 0 R	-1	.	.	ljx.edf	RIGHT	5830	515995	Full Trial Period	510165	10	Trial: 10	510165	76	ÌÀÔ²	Ö¸ÄÏÕë	ÏÚ±ý	j	j
ljx	.	.	.	.	.	.	.	.	.	.	3	.	.	.	false	false	Message: -1ms	.	.	.	.	.	.	.	.	.	.	.	ELCLCFG TOWER	-1	.	.	ljx.edf	RIGHT	5830	515995	Full Trial Period	510165	10	Trial: 10	510165	76	ÌÀÔ²	Ö¸ÄÏÕë	ÏÚ±ý	j	j
ljx	.	.	.	.	.	.	.	.	.	.	4	.	.	.	false	false	Message: -1ms	.	.	.	.	.	.	.	.	.	.	.	GAZE_COORDS 0.00 0.00 1023.00 767.00	-1	.	.	ljx.edf	RIGHT	5830	515995	Full Trial Period	510165	10	Trial: 10	510165	76	ÌÀÔ²	Ö¸ÄÏÕë	ÏÚ±ý	j	j
ljx	.	.	.	.	.	.	.	.	.	.	5	.	.	.	false	false	Message: -1ms	.	.	.	.	.	.	.	.	.	.	.	THRESHOLDS R 122 220	-1	.	.	ljx.edf	RIGHT	5830	515995	Full Trial Period	510165	10	Trial: 10	510165	76	ÌÀÔ²	Ö¸ÄÏÕë	ÏÚ±ý	j	j
ljx	.	.	.	.	.	.	.	.	.	.	6	.	.	.	false	false	Message: -1ms	.	.	.	.	.	.	.	.	.	.	.	ELCL_PROC CENTROID (3)	-1	.	.	ljx.edf	RIGHT	5830	515995	Full Trial Period	510165	10	Trial: 10	510165	76	ÌÀÔ²	Ö¸ÄÏÕë	ÏÚ±ý	j	j
ljx	.	.	.	.	.	.	.	.	.	.	7	.	.	.	false	false	Message: -1ms	.	.	.	.	.	.	.	.	.	.	.	ELCL_PCR_PARAM 5 3.0	-1	.	.	ljx.edf	RIGHT	5830	515995	Full Trial Period	510165	10	Trial: 10	510165	76	ÌÀÔ²	Ö¸ÄÏÕë	ÏÚ±ý	j	j
ljx	.	.	.	.	.	.	.	.	.	.	8	.	.	.	false	true	Message: 0ms	.	.	.	.	.	.	.	.	.	.	.	!MODE RECORD CR 1000 2 0 R	0	.	.	ljx.edf	RIGHT	5830	515995	Full Trial Period	510165	10	Trial: 10	510165	76	ÌÀÔ²	Ö¸ÄÏÕë	ÏÚ±ý	j	j
ljx	.	.	.	.	494	500	1	7	135.70	388.80	9	.	.	.	false	false	Message: 42ms	.	.	.	.	.	.	.	.	.	.	.	SYNCTIME	42	135.70	388.80	ljx.edf	RIGHT	5830	515995	Full Trial Period	510165	10	Trial: 10	510165	76	ÌÀÔ²	Ö¸ÄÏÕë	ÏÚ±ý	j	j
ljx	.	.	.	.	.	.	.	.	.	.	10	.	.	.	false	false	Message: 914ms	3.29	12.01	274	962	513.10	322.40	2	842.80	689	602.40	355.40	INVISIBLE_BOUNDARY[1]	914	.	.	ljx.edf	RIGHT	5830	515995	Full Trial Period	510165	10	Trial: 10	510165	76	ÌÀÔ²	Ö¸ÄÏÕë	ÏÚ±ý	j	j
ljx	.	.	.	.	.	.	.	.	.	.	11	.	.	.	false	false	Message: 925ms	3.29	12.01	274	962	513.10	322.40	2	842.80	689	602.40	355.40	SYNCTIME	925	.	.	ljx.edf	RIGHT	5830	515995	Full Trial Period	510165	10	Trial: 10	510165	76	ÌÀÔ²	Ö¸ÄÏÕë	ÏÚ±ý	j	j
ljx	.	.	.	.	.	.	.	.	.	.	12	.	.	.	false	false	Message: 3172ms	1.48	7.16	206	3359	906.00	323.70	6	761.40	3154	944.40	346.60	INVISIBLE_BOUNDARY[2]	3172	.	.	ljx.edf	RIGHT	5830	515995	Full Trial Period	510165	10	Trial: 10	510165	76	ÌÀÔ²	Ö¸ÄÏÕë	ÏÚ±ý	j	j
ljx	.	.	.	.	.	.	.	.	.	.	13	.	.	.	false	false	Message: 3183ms	1.48	7.16	206	3359	906.00	323.70	6	761.40	3154	944.40	346.60	SYNCTIME	3183	.	.	ljx.edf	RIGHT	5830	515995	Full Trial Period	510165	10	Trial: 10	510165	76	ÌÀÔ²	Ö¸ÄÏÕë	ÏÚ±ý	j	j
ljx	.	.	.	.	789	5828	9	5040	862.90	381.80	14	[1]	2	RECTANGLE_INTERESTAREA	false	false	Message: 5811ms	.	.	.	.	.	.	.	.	.	.	.	KEYBOARD	5811	862.90	381.80	ljx.edf	RIGHT	5830	515995	Full Trial Period	510165	10	Trial: 10	510165	76	ÌÀÔ²	Ö¸ÄÏÕë	ÏÚ±ý	j	j
ljx	.	.	.	.	.	.	.	.	.	.	15	.	.	.	false	false	Message: 5872ms	.	.	.	.	.	.	.	.	.	.	.	TRIAL_RESULT 0	5872	.	.	ljx.edf	RIGHT	5830	515995	Full Trial Period	510165	10	Trial: 10	510165	76	ÌÀÔ²	Ö¸ÄÏÕë	ÏÚ±ý	j	j
ljx	.	.	.	.	.	.	.	.	.	.	1	.	.	.	false	false	Message: -19ms	.	.	.	.	.	.	.	.	.	.	.	TRIALID 10	-19	.	.	ljx.edf	RIGHT	6759	524500	Full Trial Period	517741	11	Trial: 11	517741	66	°ô°ôÌÇ	·çÉÈ	ÂÝÐý½°	j	j
ljx	.	.	.	.	.	.	.	.	.	.	2	.	.	.	false	false	Message: -1ms	.	.	.	.	.	.	.	.	.	.	.	RECCFG CR 1000 2 0 R	-1	.	.	ljx.edf	RIGHT	6759	524500	Full Trial Period	517741	11	Trial: 11	517741	66	°ô°ôÌÇ	·çÉÈ	ÂÝÐý½°	j	j
ljx	.	.	.	.	.	.	.	.	.	.	3	.	.	.	false	false	Message: -1ms	.	.	.	.	.	.	.	.	.	.	.	ELCLCFG TOWER	-1	.	.	ljx.edf	RIGHT	6759	524500	Full Trial Period	517741	11	Trial: 11	517741	66	°ô°ôÌÇ	·çÉÈ	ÂÝÐý½°	j	j
ljx	.	.	.	.	.	.	.	.	.	.	4	.	.	.	false	false	Message: -1ms	.	.	.	.	.	.	.	.	.	.	.	GAZE_COORDS 0.00 0.00 1023.00 767.00	-1	.	.	ljx.edf	RIGHT	6759	524500	Full Trial Period	517741	11	Trial: 11	517741	66	°ô°ôÌÇ	·çÉÈ	ÂÝÐý½°	j	j
ljx	.	.	.	.	.	.	.	.	.	.	5	.	.	.	false	false	Message: -1ms	.	.	.	.	.	.	.	.	.	.	.	THRESHOLDS R 122 220	-1	.	.	ljx.edf	RIGHT	6759	524500	Full Trial Period	517741	11	Trial: 11	517741	66	°ô°ôÌÇ	·çÉÈ	ÂÝÐý½°	j	j
ljx	.	.	.	.	.	.	.	.	.	.	6	.	.	.	false	false	Message: -1ms	.	.	.	.	.	.	.	.	.	.	.	ELCL_PROC CENTROID (3)	-1	.	.	ljx.edf	RIGHT	6759	524500	Full Trial Period	517741	11	Trial: 11	517741	66	°ô°ôÌÇ	·çÉÈ	ÂÝÐý½°	j	j
ljx	.	.	.	.	.	.	.	.	.	.	7	.	.	.	false	false	Message: -1ms	.	.	.	.	.	.	.	.	.	.	.	ELCL_PCR_PARAM 5 3.0	-1	.	.	ljx.edf	RIGHT	6759	524500	Full Trial Period	517741	11	Trial: 11	517741	66	°ô°ôÌÇ	·çÉÈ	ÂÝÐý½°	j	j
ljx	.	.	.	.	.	.	.	.	.	.	8	.	.	.	false	true	Message: 0ms	.	.	.	.	.	.	.	.	.	.	.	!MODE RECORD CR 1000 2 0 R	0	.	.	ljx.edf	RIGHT	6759	524500	Full Trial Period	517741	11	Trial: 11	517741	66	°ô°ôÌÇ	·çÉÈ	ÂÝÐý½°	j	j
ljx	.	.	.	.	843	849	1	7	141.90	384.80	9	.	.	.	false	false	Message: 40ms	.	.	.	.	.	.	.	.	.	.	.	SYNCTIME	40	141.90	384.80	ljx.edf	RIGHT	6759	524500	Full Trial Period	517741	11	Trial: 11	517741	66	°ô°ôÌÇ	·çÉÈ	ÂÝÐý½°	j	j
ljx	.	.	.	.	.	.	.	.	.	.	10	.	.	.	false	false	Message: 1341ms	13.15	89.43	147	1390	551.60	358.90	2	682.80	1244	162.60	391.60	INVISIBLE_BOUNDARY[1]	1341	.	.	ljx.edf	RIGHT	6759	524500	Full Trial Period	517741	11	Trial: 11	517741	66	°ô°ôÌÇ	·çÉÈ	ÂÝÐý½°	j	j
ljx	.	.	.	.	.	.	.	.	.	.	11	.	.	.	false	false	Message: 1347ms	13.15	89.43	147	1390	551.60	358.90	2	682.80	1244	162.60	391.60	SYNCTIME	1347	.	.	ljx.edf	RIGHT	6759	524500	Full Trial Period	517741	11	Trial: 11	517741	66	°ô°ôÌÇ	·çÉÈ	ÂÝÐý½°	j	j
ljx	.	.	.	.	.	.	.	.	.	.	12	.	.	.	false	false	Message: 5891ms	4.66	29.13	160	6034	959.90	285.10	13	864.00	5875	845.20	365.50	INVISIBLE_BOUNDARY[2]	5891	.	.	ljx.edf	RIGHT	6759	524500	Full Trial Period	517741	11	Trial: 11	517741	66	°ô°ôÌÇ	·çÉÈ	ÂÝÐý½°	j	j
ljx	.	.	.	.	.	.	.	.	.	.	13	.	.	.	false	false	Message: 5897ms	4.66	29.13	160	6034	959.90	285.10	13	864.00	5875	845.20	365.50	SYNCTIME	5897	.	.	ljx.edf	RIGHT	6759	524500	Full Trial Period	517741	11	Trial: 11	517741	66	°ô°ôÌÇ	·çÉÈ	ÂÝÐý½°	j	j
ljx	.	.	.	.	491	6757	15	6267	876.50	382.30	14	[1]	2	RECTANGLE_INTERESTAREA	false	false	Message: 6740ms	.	.	.	.	.	.	.	.	.	.	.	KEYBOARD	6740	876.50	382.30	ljx.edf	RIGHT	6759	524500	Full Trial Period	517741	11	Trial: 11	517741	66	°ô°ôÌÇ	·çÉÈ	ÂÝÐý½°	j	j
ljx	.	.	.	.	.	.	.	.	.	.	15	.	.	.	false	false	Message: 6802ms	.	.	.	.	.	.	.	.	.	.	.	TRIAL_RESULT 0	6802	.	.	ljx.edf	RIGHT	6759	524500	Full Trial Period	517741	11	Trial: 11	517741	66	°ô°ôÌÇ	·çÉÈ	ÂÝÐý½°	j	j
ljx	.	.	.	.	.	.	.	.	.	.	1	.	.	.	false	false	Message: -19ms	.	.	.	.	.	.	.	.	.	.	.	TRIALID 11	-19	.	.	ljx.edf	RIGHT	5139	531012	Full Trial Period	525873	12	Trial: 12	525873	36	°ô°ôÌÇ	ÊÖÖ¸	·¨Ê½³¤¹÷	j	j
ljx	.	.	.	.	.	.	.	.	.	.	2	.	.	.	false	false	Message: -1ms	.	.	.	.	.	.	.	.	.	.	.	RECCFG CR 1000 2 0 R	-1	.	.	ljx.edf	RIGHT	5139	531012	Full Trial Period	525873	12	Trial: 12	525873	36	°ô°ôÌÇ	ÊÖÖ¸	·¨Ê½³¤¹÷	j	j
ljx	.	.	.	.	.	.	.	.	.	.	3	.	.	.	false	false	Message: -1ms	.	.	.	.	.	.	.	.	.	.	.	ELCLCFG TOWER	-1	.	.	ljx.edf	RIGHT	5139	531012	Full Trial Period	525873	12	Trial: 12	525873	36	°ô°ôÌÇ	ÊÖÖ¸	·¨Ê½³¤¹÷	j	j
ljx	.	.	.	.	.	.	.	.	.	.	4	.	.	.	false	false	Message: -1ms	.	.	.	.	.	.	.	.	.	.	.	GAZE_COORDS 0.00 0.00 1023.00 767.00	-1	.	.	ljx.edf	RIGHT	5139	531012	Full Trial Period	525873	12	Trial: 12	525873	36	°ô°ôÌÇ	ÊÖÖ¸	·¨Ê½³¤¹÷	j	j
ljx	.	.	.	.	.	.	.	.	.	.	5	.	.	.	false	false	Message: -1ms	.	.	.	.	.	.	.	.	.	.	.	THRESHOLDS R 122 220	-1	.	.	ljx.edf	RIGHT	5139	531012	Full Trial Period	525873	12	Trial: 12	525873	36	°ô°ôÌÇ	ÊÖÖ¸	·¨Ê½³¤¹÷	j	j
ljx	.	.	.	.	.	.	.	.	.	.	6	.	.	.	false	false	Message: -1ms	.	.	.	.	.	.	.	.	.	.	.	ELCL_PROC CENTROID (3)	-1	.	.	ljx.edf	RIGHT	5139	531012	Full Trial Period	525873	12	Trial: 12	525873	36	°ô°ôÌÇ	ÊÖÖ¸	·¨Ê½³¤¹÷	j	j
ljx	.	.	.	.	.	.	.	.	.	.	7	.	.	.	false	false	Message: -1ms	.	.	.	.	.	.	.	.	.	.	.	ELCL_PCR_PARAM 5 3.0	-1	.	.	ljx.edf	RIGHT	5139	531012	Full Trial Period	525873	12	Trial: 12	525873	36	°ô°ôÌÇ	ÊÖÖ¸	·¨Ê½³¤¹÷	j	j
ljx	.	.	.	.	.	.	.	.	.	.	8	.	.	.	false	true	Message: 0ms	.	.	.	.	.	.	.	.	.	.	.	!MODE RECORD CR 1000 2 0 R	0	.	.	ljx.edf	RIGHT	5139	531012	Full Trial Period	525873	12	Trial: 12	525873	36	°ô°ôÌÇ	ÊÖÖ¸	·¨Ê½³¤¹÷	j	j
ljx	.	.	.	.	661	667	1	7	144.70	390.20	9	.	.	.	false	false	Message: 48ms	.	.	.	.	.	.	.	.	.	.	.	SYNCTIME	48	144.70	390.20	ljx.edf	RIGHT	5139	531012	Full Trial Period	525873	12	Trial: 12	525873	36	°ô°ôÌÇ	ÊÖÖ¸	·¨Ê½³¤¹÷	j	j
ljx	.	.	.	.	.	.	.	.	.	.	10	.	.	.	false	false	Message: 2026ms	2.24	8.13	276	2288	534.30	313.00	5	867.50	2013	507.20	371.00	INVISIBLE_BOUNDARY[1]	2026	.	.	ljx.edf	RIGHT	5139	531012	Full Trial Period	525873	12	Trial: 12	525873	36	°ô°ôÌÇ	ÊÖÖ¸	·¨Ê½³¤¹÷	j	j
ljx	.	.	.	.	.	.	.	.	.	.	11	.	.	.	false	false	Message: 2031ms	2.24	8.13	276	2288	534.30	313.00	5	867.50	2013	507.20	371.00	SYNCTIME	2031	.	.	ljx.edf	RIGHT	5139	531012	Full Trial Period	525873	12	Trial: 12	525873	36	°ô°ôÌÇ	ÊÖÖ¸	·¨Ê½³¤¹÷	j	j
ljx	.	.	.	.	.	.	.	.	.	.	12	.	.	.	false	false	Message: 3363ms	9.70	43.67	222	3398	789.00	297.50	7	1061.10	3177	515.30	371.60	INVISIBLE_BOUNDARY[2]	3363	.	.	ljx.edf	RIGHT	5139	531012	Full Trial Period	525873	12	Trial: 12	525873	36	°ô°ôÌÇ	ÊÖÖ¸	·¨Ê½³¤¹÷	j	j
ljx	.	.	.	.	.	.	.	.	.	.	13	.	.	.	false	false	Message: 3372ms	9.70	43.67	222	3398	789.00	297.50	7	1061.10	3177	515.30	371.60	SYNCTIME	3372	.	.	ljx.edf	RIGHT	5139	531012	Full Trial Period	525873	12	Trial: 12	525873	36	°ô°ôÌÇ	ÊÖÖ¸	·¨Ê½³¤¹÷	j	j
ljx	.	.	.	.	688	5137	11	4450	845.20	387.90	14	[1]	2	RECTANGLE_INTERESTAREA	false	false	Message: 5120ms	.	.	.	.	.	.	.	.	.	.	.	KEYBOARD	5120	845.20	387.90	ljx.edf	RIGHT	5139	531012	Full Trial Period	525873	12	Trial: 12	525873	36	°ô°ôÌÇ	ÊÖÖ¸	·¨Ê½³¤¹÷	j	j
ljx	.	.	.	.	.	.	.	.	.	.	15	.	.	.	false	false	Message: 5182ms	.	.	.	.	.	.	.	.	.	.	.	TRIAL_RESULT 0	5182	.	.	ljx.edf	RIGHT	5139	531012	Full Trial Period	525873	12	Trial: 12	525873	36	°ô°ôÌÇ	ÊÖÖ¸	·¨Ê½³¤¹÷	j	j
ljx	.	.	.	.	.	.	.	.	.	.	1	.	.	.	false	false	Message: -16ms	.	.	.	.	.	.	.	.	.	.	.	TRIALID 12	-16	.	.	ljx.edf	RIGHT	5541	538910	Full Trial Period	533369	13	Trial: 13	533369	26	¹þÃÜ¹Ï	ÂÖÌ¥	¸ÊÕá	f	f
ljx	.	.	.	.	.	.	.	.	.	.	2	.	.	.	false	false	Message: -1ms	.	.	.	.	.	.	.	.	.	.	.	RECCFG CR 1000 2 0 R	-1	.	.	ljx.edf	RIGHT	5541	538910	Full Trial Period	533369	13	Trial: 13	533369	26	¹þÃÜ¹Ï	ÂÖÌ¥	¸ÊÕá	f	f
ljx	.	.	.	.	.	.	.	.	.	.	3	.	.	.	false	false	Message: -1ms	.	.	.	.	.	.	.	.	.	.	.	ELCLCFG TOWER	-1	.	.	ljx.edf	RIGHT	5541	538910	Full Trial Period	533369	13	Trial: 13	533369	26	¹þÃÜ¹Ï	ÂÖÌ¥	¸ÊÕá	f	f
ljx	.	.	.	.	.	.	.	.	.	.	4	.	.	.	false	false	Message: -1ms	.	.	.	.	.	.	.	.	.	.	.	GAZE_COORDS 0.00 0.00 1023.00 767.00	-1	.	.	ljx.edf	RIGHT	5541	538910	Full Trial Period	533369	13	Trial: 13	533369	26	¹þÃÜ¹Ï	ÂÖÌ¥	¸ÊÕá	f	f
ljx	.	.	.	.	.	.	.	.	.	.	5	.	.	.	false	false	Message: -1ms	.	.	.	.	.	.	.	.	.	.	.	THRESHOLDS R 122 220	-1	.	.	ljx.edf	RIGHT	5541	538910	Full Trial Period	533369	13	Trial: 13	533369	26	¹þÃÜ¹Ï	ÂÖÌ¥	¸ÊÕá	f	f
ljx	.	.	.	.	.	.	.	.	.	.	6	.	.	.	false	false	Message: -1ms	.	.	.	.	.	.	.	.	.	.	.	ELCL_PROC CENTROID (3)	-1	.	.	ljx.edf	RIGHT	5541	538910	Full Trial Period	533369	13	Trial: 13	533369	26	¹þÃÜ¹Ï	ÂÖÌ¥	¸ÊÕá	f	f
ljx	.	.	.	.	.	.	.	.	.	.	7	.	.	.	false	false	Message: -1ms	.	.	.	.	.	.	.	.	.	.	.	ELCL_PCR_PARAM 5 3.0	-1	.	.	ljx.edf	RIGHT	5541	538910	Full Trial Period	533369	13	Trial: 13	533369	26	¹þÃÜ¹Ï	ÂÖÌ¥	¸ÊÕá	f	f
ljx	.	.	.	.	.	.	.	.	.	.	8	.	.	.	false	true	Message: 0ms	.	.	.	.	.	.	.	.	.	.	.	!MODE RECORD CR 1000 2 0 R	0	.	.	ljx.edf	RIGHT	5541	538910	Full Trial Period	533369	13	Trial: 13	533369	26	¹þÃÜ¹Ï	ÂÖÌ¥	¸ÊÕá	f	f
ljx	.	.	.	.	465	471	1	7	139.10	392.60	9	.	.	.	false	false	Message: 42ms	.	.	.	.	.	.	.	.	.	.	.	SYNCTIME	42	139.10	392.60	ljx.edf	RIGHT	5541	538910	Full Trial Period	533369	13	Trial: 13	533369	26	¹þÃÜ¹Ï	ÂÖÌ¥	¸ÊÕá	f	f
ljx	.	.	.	.	.	.	.	.	.	.	10	.	.	.	false	false	Message: 623ms	11.39	57.54	198	669	465.00	310.60	1	703.80	472	138.50	398.90	INVISIBLE_BOUNDARY[1]	623	.	.	ljx.edf	RIGHT	5541	538910	Full Trial Period	533369	13	Trial: 13	533369	26	¹þÃÜ¹Ï	ÂÖÌ¥	¸ÊÕá	f	f
ljx	.	.	.	.	.	.	.	.	.	.	11	.	.	.	false	false	Message: 634ms	11.39	57.54	198	669	465.00	310.60	1	703.80	472	138.50	398.90	SYNCTIME	634	.	.	ljx.edf	RIGHT	5541	538910	Full Trial Period	533369	13	Trial: 13	533369	26	¹þÃÜ¹Ï	ÂÖÌ¥	¸ÊÕá	f	f
ljx	.	.	.	.	.	.	.	.	.	.	12	.	.	.	false	false	Message: 4657ms	1.30	5.58	233	4700	899.30	326.70	12	835.50	4468	903.10	364.50	INVISIBLE_BOUNDARY[2]	4657	.	.	ljx.edf	RIGHT	5541	538910	Full Trial Period	533369	13	Trial: 13	533369	26	¹þÃÜ¹Ï	ÂÖÌ¥	¸ÊÕá	f	f
ljx	.	.	.	.	.	.	.	.	.	.	13	.	.	.	false	false	Message: 4666ms	1.30	5.58	233	4700	899.30	326.70	12	835.50	4468	903.10	364.50	SYNCTIME	4666	.	.	ljx.edf	RIGHT	5541	538910	Full Trial Period	533369	13	Trial: 13	533369	26	¹þÃÜ¹Ï	ÂÖÌ¥	¸ÊÕá	f	f
ljx	.	.	.	.	479	5539	14	5061	884.70	380.00	14	[1]	2	RECTANGLE_INTERESTAREA	false	false	Message: 5521ms	.	.	.	.	.	.	.	.	.	.	.	KEYBOARD	5521	884.70	380.00	ljx.edf	RIGHT	5541	538910	Full Trial Period	533369	13	Trial: 13	533369	26	¹þÃÜ¹Ï	ÂÖÌ¥	¸ÊÕá	f	f
ljx	.	.	.	.	.	.	.	.	.	.	15	.	.	.	false	false	Message: 5586ms	.	.	.	.	.	.	.	.	.	.	.	TRIAL_RESULT 0	5586	.	.	ljx.edf	RIGHT	5541	538910	Full Trial Period	533369	13	Trial: 13	533369	26	¹þÃÜ¹Ï	ÂÖÌ¥	¸ÊÕá	f	f
ljx	.	.	.	.	.	.	.	.	.	.	1	.	.	.	false	false	Message: -519ms	.	.	.	.	.	.	.	.	.	.	.	TRIALID 13	-519	.	.	ljx.edf	RIGHT	4286	545590	Full Trial Period	541304	14	Trial: 14	541304	100	À®°È	Â©¶·	°ÙºÏ»¨	f	j
ljx	.	.	.	.	.	.	.	.	.	.	2	.	.	.	false	false	Message: -1ms	.	.	.	.	.	.	.	.	.	.	.	RECCFG CR 1000 2 0 R	-1	.	.	ljx.edf	RIGHT	4286	545590	Full Trial Period	541304	14	Trial: 14	541304	100	À®°È	Â©¶·	°ÙºÏ»¨	f	j
ljx	.	.	.	.	.	.	.	.	.	.	3	.	.	.	false	false	Message: -1ms	.	.	.	.	.	.	.	.	.	.	.	ELCLCFG TOWER	-1	.	.	ljx.edf	RIGHT	4286	545590	Full Trial Period	541304	14	Trial: 14	541304	100	À®°È	Â©¶·	°ÙºÏ»¨	f	j
ljx	.	.	.	.	.	.	.	.	.	.	4	.	.	.	false	false	Message: -1ms	.	.	.	.	.	.	.	.	.	.	.	GAZE_COORDS 0.00 0.00 1023.00 767.00	-1	.	.	ljx.edf	RIGHT	4286	545590	Full Trial Period	541304	14	Trial: 14	541304	100	À®°È	Â©¶·	°ÙºÏ»¨	f	j
ljx	.	.	.	.	.	.	.	.	.	.	5	.	.	.	false	false	Message: -1ms	.	.	.	.	.	.	.	.	.	.	.	THRESHOLDS R 122 220	-1	.	.	ljx.edf	RIGHT	4286	545590	Full Trial Period	541304	14	Trial: 14	541304	100	À®°È	Â©¶·	°ÙºÏ»¨	f	j
ljx	.	.	.	.	.	.	.	.	.	.	6	.	.	.	false	false	Message: -1ms	.	.	.	.	.	.	.	.	.	.	.	ELCL_PROC CENTROID (3)	-1	.	.	ljx.edf	RIGHT	4286	545590	Full Trial Period	541304	14	Trial: 14	541304	100	À®°È	Â©¶·	°ÙºÏ»¨	f	j
ljx	.	.	.	.	.	.	.	.	.	.	7	.	.	.	false	false	Message: -1ms	.	.	.	.	.	.	.	.	.	.	.	ELCL_PCR_PARAM 5 3.0	-1	.	.	ljx.edf	RIGHT	4286	545590	Full Trial Period	541304	14	Trial: 14	541304	100	À®°È	Â©¶·	°ÙºÏ»¨	f	j
ljx	.	.	.	.	.	.	.	.	.	.	8	.	.	.	false	true	Message: 0ms	.	.	.	.	.	.	.	.	.	.	.	!MODE RECORD CR 1000 2 0 R	0	.	.	ljx.edf	RIGHT	4286	545590	Full Trial Period	541304	14	Trial: 14	541304	100	À®°È	Â©¶·	°ÙºÏ»¨	f	j
ljx	.	.	.	.	479	485	1	7	135.90	393.30	9	.	.	.	false	false	Message: 48ms	.	.	.	.	.	.	.	.	.	.	.	SYNCTIME	48	135.90	393.30	ljx.edf	RIGHT	4286	545590	Full Trial Period	541304	14	Trial: 14	541304	100	À®°È	Â©¶·	°ÙºÏ»¨	f	j
ljx	.	.	.	.	.	.	.	.	.	.	10	.	.	.	false	false	Message: 655ms	14.09	64.05	220	705	549.40	347.70	1	962.30	486	132.20	393.90	INVISIBLE_BOUNDARY[1]	655	.	.	ljx.edf	RIGHT	4286	545590	Full Trial Period	541304	14	Trial: 14	541304	100	À®°È	Â©¶·	°ÙºÏ»¨	f	j
ljx	.	.	.	.	.	.	.	.	.	.	11	.	.	.	false	false	Message: 664ms	14.09	64.05	220	705	549.40	347.70	1	962.30	486	132.20	393.90	SYNCTIME	664	.	.	ljx.edf	RIGHT	4286	545590	Full Trial Period	541304	14	Trial: 14	541304	100	À®°È	Â©¶·	°ÙºÏ»¨	f	j
ljx	.	.	.	.	.	.	.	.	.	.	12	.	.	.	false	false	Message: 2956ms	12.14	37.24	326	3005	840.40	359.30	4	907.50	2680	482.50	391.30	INVISIBLE_BOUNDARY[2]	2956	.	.	ljx.edf	RIGHT	4286	545590	Full Trial Period	541304	14	Trial: 14	541304	100	À®°È	Â©¶·	°ÙºÏ»¨	f	j
ljx	.	.	.	.	.	.	.	.	.	.	13	.	.	.	false	false	Message: 2964ms	12.14	37.24	326	3005	840.40	359.30	4	907.50	2680	482.50	391.30	SYNCTIME	2964	.	.	ljx.edf	RIGHT	4286	545590	Full Trial Period	541304	14	Trial: 14	541304	100	À®°È	Â©¶·	°ÙºÏ»¨	f	j
ljx	.	.	.	.	1047	4284	6	3238	871.80	390.30	14	[1]	2	RECTANGLE_INTERESTAREA	false	false	Message: 4267ms	.	.	.	.	.	.	.	.	.	.	.	KEYBOARD	4267	871.80	390.30	ljx.edf	RIGHT	4286	545590	Full Trial Period	541304	14	Trial: 14	541304	100	À®°È	Â©¶·	°ÙºÏ»¨	f	j
ljx	.	.	.	.	.	.	.	.	.	.	15	.	.	.	false	false	Message: 4331ms	.	.	.	.	.	.	.	.	.	.	.	TRIAL_RESULT 0	4331	.	.	ljx.edf	RIGHT	4286	545590	Full Trial Period	541304	14	Trial: 14	541304	100	À®°È	Â©¶·	°ÙºÏ»¨	f	j
ljx	.	.	.	.	.	.	.	.	.	.	1	.	.	.	false	false	Message: -16ms	.	.	.	.	.	.	.	.	.	.	.	TRIALID 14	-16	.	.	ljx.edf	RIGHT	3742	550750	Full Trial Period	547008	15	Trial: 15	547008	92	ÆÏÌÑ	ÕÁÄÔÍè	²£Á§Öé	j	j
ljx	.	.	.	.	.	.	.	.	.	.	2	.	.	.	false	false	Message: -1ms	.	.	.	.	.	.	.	.	.	.	.	RECCFG CR 1000 2 0 R	-1	.	.	ljx.edf	RIGHT	3742	550750	Full Trial Period	547008	15	Trial: 15	547008	92	ÆÏÌÑ	ÕÁÄÔÍè	²£Á§Öé	j	j
ljx	.	.	.	.	.	.	.	.	.	.	3	.	.	.	false	false	Message: -1ms	.	.	.	.	.	.	.	.	.	.	.	ELCLCFG TOWER	-1	.	.	ljx.edf	RIGHT	3742	550750	Full Trial Period	547008	15	Trial: 15	547008	92	ÆÏÌÑ	ÕÁÄÔÍè	²£Á§Öé	j	j
ljx	.	.	.	.	.	.	.	.	.	.	4	.	.	.	false	false	Message: -1ms	.	.	.	.	.	.	.	.	.	.	.	GAZE_COORDS 0.00 0.00 1023.00 767.00	-1	.	.	ljx.edf	RIGHT	3742	550750	Full Trial Period	547008	15	Trial: 15	547008	92	ÆÏÌÑ	ÕÁÄÔÍè	²£Á§Öé	j	j
ljx	.	.	.	.	.	.	.	.	.	.	5	.	.	.	false	false	Message: -1ms	.	.	.	.	.	.	.	.	.	.	.	THRESHOLDS R 122 220	-1	.	.	ljx.edf	RIGHT	3742	550750	Full Trial Period	547008	15	Trial: 15	547008	92	ÆÏÌÑ	ÕÁÄÔÍè	²£Á§Öé	j	j
ljx	.	.	.	.	.	.	.	.	.	.	6	.	.	.	false	false	Message: -1ms	.	.	.	.	.	.	.	.	.	.	.	ELCL_PROC CENTROID (3)	-1	.	.	ljx.edf	RIGHT	3742	550750	Full Trial Period	547008	15	Trial: 15	547008	92	ÆÏÌÑ	ÕÁÄÔÍè	²£Á§Öé	j	j
ljx	.	.	.	.	.	.	.	.	.	.	7	.	.	.	false	false	Message: -1ms	.	.	.	.	.	.	.	.	.	.	.	ELCL_PCR_PARAM 5 3.0	-1	.	.	ljx.edf	RIGHT	3742	550750	Full Trial Period	547008	15	Trial: 15	547008	92	ÆÏÌÑ	ÕÁÄÔÍè	²£Á§Öé	j	j
ljx	.	.	.	.	.	.	.	.	.	.	8	.	.	.	false	true	Message: 0ms	.	.	.	.	.	.	.	.	.	.	.	!MODE RECORD CR 1000 2 0 R	0	.	.	ljx.edf	RIGHT	3742	550750	Full Trial Period	547008	15	Trial: 15	547008	92	ÆÏÌÑ	ÕÁÄÔÍè	²£Á§Öé	j	j
ljx	.	.	.	.	695	701	1	7	138.20	399.10	9	.	.	.	false	false	Message: 42ms	.	.	.	.	.	.	.	.	.	.	.	SYNCTIME	42	138.20	399.10	ljx.edf	RIGHT	3742	550750	Full Trial Period	547008	15	Trial: 15	547008	92	ÆÏÌÑ	ÕÁÄÔÍè	²£Á§Öé	j	j
ljx	.	.	.	.	.	.	.	.	.	.	10	.	.	.	false	false	Message: 843ms	13.53	74.32	182	883	539.90	360.70	1	989.50	702	139.60	406.80	INVISIBLE_BOUNDARY[1]	843	.	.	ljx.edf	RIGHT	3742	550750	Full Trial Period	547008	15	Trial: 15	547008	92	ÆÏÌÑ	ÕÁÄÔÍè	²£Á§Öé	j	j
ljx	.	.	.	.	.	.	.	.	.	.	11	.	.	.	false	false	Message: 851ms	13.53	74.32	182	883	539.90	360.70	1	989.50	702	139.60	406.80	SYNCTIME	851	.	.	ljx.edf	RIGHT	3742	550750	Full Trial Period	547008	15	Trial: 15	547008	92	ÆÏÌÑ	ÕÁÄÔÍè	²£Á§Öé	j	j
ljx	.	.	.	.	.	.	.	.	.	.	12	.	.	.	false	false	Message: 2199ms	2.03	10.94	186	2247	565.80	353.70	5	929.70	2062	523.10	394.00	INVISIBLE_BOUNDARY[2]	2199	.	.	ljx.edf	RIGHT	3742	550750	Full Trial Period	547008	15	Trial: 15	547008	92	ÆÏÌÑ	ÕÁÄÔÍè	²£Á§Öé	j	j
ljx	.	.	.	.	.	.	.	.	.	.	13	.	.	.	false	false	Message: 2209ms	2.03	10.94	186	2247	565.80	353.70	5	929.70	2062	523.10	394.00	SYNCTIME	2209	.	.	ljx.edf	RIGHT	3742	550750	Full Trial Period	547008	15	Trial: 15	547008	92	ÆÏÌÑ	ÕÁÄÔÍè	²£Á§Öé	j	j
ljx	.	.	.	.	1318	3740	7	2423	848.00	385.60	14	[1]	2	RECTANGLE_INTERESTAREA	false	false	Message: 3723ms	.	.	.	.	.	.	.	.	.	.	.	KEYBOARD	3723	848.00	385.60	ljx.edf	RIGHT	3742	550750	Full Trial Period	547008	15	Trial: 15	547008	92	ÆÏÌÑ	ÕÁÄÔÍè	²£Á§Öé	j	j
ljx	.	.	.	.	.	.	.	.	.	.	15	.	.	.	false	false	Message: 3781ms	.	.	.	.	.	.	.	.	.	.	.	TRIAL_RESULT 0	3781	.	.	ljx.edf	RIGHT	3742	550750	Full Trial Period	547008	15	Trial: 15	547008	92	ÆÏÌÑ	ÕÁÄÔÍè	²£Á§Öé	j	j
ljx	.	.	.	.	.	.	.	.	.	.	1	.	.	.	false	false	Message: -17ms	.	.	.	.	.	.	.	.	.	.	.	TRIALID 15	-17	.	.	ljx.edf	RIGHT	5334	557901	Full Trial Period	552567	16	Trial: 16	552567	72	Ãµ¹å	ÍøÇò	éÙ×Ó	j	j
ljx	.	.	.	.	.	.	.	.	.	.	2	.	.	.	false	false	Message: -1ms	.	.	.	.	.	.	.	.	.	.	.	RECCFG CR 1000 2 0 R	-1	.	.	ljx.edf	RIGHT	5334	557901	Full Trial Period	552567	16	Trial: 16	552567	72	Ãµ¹å	ÍøÇò	éÙ×Ó	j	j
ljx	.	.	.	.	.	.	.	.	.	.	3	.	.	.	false	false	Message: -1ms	.	.	.	.	.	.	.	.	.	.	.	ELCLCFG TOWER	-1	.	.	ljx.edf	RIGHT	5334	557901	Full Trial Period	552567	16	Trial: 16	552567	72	Ãµ¹å	ÍøÇò	éÙ×Ó	j	j
ljx	.	.	.	.	.	.	.	.	.	.	4	.	.	.	false	false	Message: -1ms	.	.	.	.	.	.	.	.	.	.	.	GAZE_COORDS 0.00 0.00 1023.00 767.00	-1	.	.	ljx.edf	RIGHT	5334	557901	Full Trial Period	552567	16	Trial: 16	552567	72	Ãµ¹å	ÍøÇò	éÙ×Ó	j	j
ljx	.	.	.	.	.	.	.	.	.	.	5	.	.	.	false	false	Message: -1ms	.	.	.	.	.	.	.	.	.	.	.	THRESHOLDS R 122 220	-1	.	.	ljx.edf	RIGHT	5334	557901	Full Trial Period	552567	16	Trial: 16	552567	72	Ãµ¹å	ÍøÇò	éÙ×Ó	j	j
ljx	.	.	.	.	.	.	.	.	.	.	6	.	.	.	false	false	Message: -1ms	.	.	.	.	.	.	.	.	.	.	.	ELCL_PROC CENTROID (3)	-1	.	.	ljx.edf	RIGHT	5334	557901	Full Trial Period	552567	16	Trial: 16	552567	72	Ãµ¹å	ÍøÇò	éÙ×Ó	j	j
ljx	.	.	.	.	.	.	.	.	.	.	7	.	.	.	false	false	Message: -1ms	.	.	.	.	.	.	.	.	.	.	.	ELCL_PCR_PARAM 5 3.0	-1	.	.	ljx.edf	RIGHT	5334	557901	Full Trial Period	552567	16	Trial: 16	552567	72	Ãµ¹å	ÍøÇò	éÙ×Ó	j	j
ljx	.	.	.	.	.	.	.	.	.	.	8	.	.	.	false	true	Message: 0ms	.	.	.	.	.	.	.	.	.	.	.	!MODE RECORD CR 1000 2 0 R	0	.	.	ljx.edf	RIGHT	5334	557901	Full Trial Period	552567	16	Trial: 16	552567	72	Ãµ¹å	ÍøÇò	éÙ×Ó	j	j
ljx	.	.	.	.	494	500	1	7	138.40	381.30	9	.	.	.	false	false	Message: 41ms	.	.	.	.	.	.	.	.	.	.	.	SYNCTIME	41	138.40	381.30	ljx.edf	RIGHT	5334	557901	Full Trial Period	552567	16	Trial: 16	552567	72	Ãµ¹å	ÍøÇò	éÙ×Ó	j	j
ljx	.	.	.	.	.	.	.	.	.	.	10	.	.	.	false	false	Message: 1246ms	14.02	76.21	184	1283	540.10	352.00	2	1321.80	1100	123.40	390.70	INVISIBLE_BOUNDARY[1]	1246	.	.	ljx.edf	RIGHT	5334	557901	Full Trial Period	552567	16	Trial: 16	552567	72	Ãµ¹å	ÍøÇò	éÙ×Ó	j	j
ljx	.	.	.	.	.	.	.	.	.	.	11	.	.	.	false	false	Message: 1258ms	14.02	76.21	184	1283	540.10	352.00	2	1321.80	1100	123.40	390.70	SYNCTIME	1258	.	.	ljx.edf	RIGHT	5334	557901	Full Trial Period	552567	16	Trial: 16	552567	72	Ãµ¹å	ÍøÇò	éÙ×Ó	j	j
ljx	.	.	.	.	.	.	.	.	.	.	12	.	.	.	false	false	Message: 3341ms	9.96	35.57	280	3391	818.90	349.00	7	706.90	3112	528.50	395.50	INVISIBLE_BOUNDARY[2]	3341	.	.	ljx.edf	RIGHT	5334	557901	Full Trial Period	552567	16	Trial: 16	552567	72	Ãµ¹å	ÍøÇò	éÙ×Ó	j	j
ljx	.	.	.	.	.	.	.	.	.	.	13	.	.	.	false	false	Message: 3349ms	9.96	35.57	280	3391	818.90	349.00	7	706.90	3112	528.50	395.50	SYNCTIME	3349	.	.	ljx.edf	RIGHT	5334	557901	Full Trial Period	552567	16	Trial: 16	552567	72	Ãµ¹å	ÍøÇò	éÙ×Ó	j	j
ljx	.	.	.	.	.	.	.	.	.	.	14	.	.	.	false	false	Message: 5315ms	8.98	38.89	231	5332	882.20	666.50	9	579.70	5102	861.80	390.10	KEYBOARD	5315	.	.	ljx.edf	RIGHT	5334	557901	Full Trial Period	552567	16	Trial: 16	552567	72	Ãµ¹å	ÍøÇò	éÙ×Ó	j	j
ljx	.	.	.	.	.	.	.	.	.	.	15	.	.	.	false	false	Message: 5380ms	.	.	.	.	.	.	.	.	.	.	.	TRIAL_RESULT 0	5380	.	.	ljx.edf	RIGHT	5334	557901	Full Trial Period	552567	16	Trial: 16	552567	72	Ãµ¹å	ÍøÇò	éÙ×Ó	j	j
ljx	.	.	.	.	.	.	.	.	.	.	1	.	.	.	false	false	Message: -15ms	.	.	.	.	.	.	.	.	.	.	.	TRIALID 16	-15	.	.	ljx.edf	RIGHT	4811	564600	Full Trial Period	559789	17	Trial: 17	559789	112	±´¿Ç	ÉÈ×Ó	µ°¸â	f	j
ljx	.	.	.	.	.	.	.	.	.	.	2	.	.	.	false	false	Message: -1ms	.	.	.	.	.	.	.	.	.	.	.	RECCFG CR 1000 2 0 R	-1	.	.	ljx.edf	RIGHT	4811	564600	Full Trial Period	559789	17	Trial: 17	559789	112	±´¿Ç	ÉÈ×Ó	µ°¸â	f	j
ljx	.	.	.	.	.	.	.	.	.	.	3	.	.	.	false	false	Message: -1ms	.	.	.	.	.	.	.	.	.	.	.	ELCLCFG TOWER	-1	.	.	ljx.edf	RIGHT	4811	564600	Full Trial Period	559789	17	Trial: 17	559789	112	±´¿Ç	ÉÈ×Ó	µ°¸â	f	j
ljx	.	.	.	.	.	.	.	.	.	.	4	.	.	.	false	false	Message: -1ms	.	.	.	.	.	.	.	.	.	.	.	GAZE_COORDS 0.00 0.00 1023.00 767.00	-1	.	.	ljx.edf	RIGHT	4811	564600	Full Trial Period	559789	17	Trial: 17	559789	112	±´¿Ç	ÉÈ×Ó	µ°¸â	f	j
ljx	.	.	.	.	.	.	.	.	.	.	5	.	.	.	false	false	Message: -1ms	.	.	.	.	.	.	.	.	.	.	.	THRESHOLDS R 122 220	-1	.	.	ljx.edf	RIGHT	4811	564600	Full Trial Period	559789	17	Trial: 17	559789	112	±´¿Ç	ÉÈ×Ó	µ°¸â	f	j
ljx	.	.	.	.	.	.	.	.	.	.	6	.	.	.	false	false	Message: -1ms	.	.	.	.	.	.	.	.	.	.	.	ELCL_PROC CENTROID (3)	-1	.	.	ljx.edf	RIGHT	4811	564600	Full Trial Period	559789	17	Trial: 17	559789	112	±´¿Ç	ÉÈ×Ó	µ°¸â	f	j
ljx	.	.	.	.	.	.	.	.	.	.	7	.	.	.	false	false	Message: -1ms	.	.	.	.	.	.	.	.	.	.	.	ELCL_PCR_PARAM 5 3.0	-1	.	.	ljx.edf	RIGHT	4811	564600	Full Trial Period	559789	17	Trial: 17	559789	112	±´¿Ç	ÉÈ×Ó	µ°¸â	f	j
ljx	.	.	.	.	.	.	.	.	.	.	8	.	.	.	false	true	Message: 0ms	.	.	.	.	.	.	.	.	.	.	.	!MODE RECORD CR 1000 2 0 R	0	.	.	ljx.edf	RIGHT	4811	564600	Full Trial Period	559789	17	Trial: 17	559789	112	±´¿Ç	ÉÈ×Ó	µ°¸â	f	j
ljx	.	.	.	.	338	344	1	7	130.20	395.20	9	.	.	.	false	false	Message: 42ms	.	.	.	.	.	.	.	.	.	.	.	SYNCTIME	42	130.20	395.20	ljx.edf	RIGHT	4811	564600	Full Trial Period	559789	17	Trial: 17	559789	112	±´¿Ç	ÉÈ×Ó	µ°¸â	f	j
ljx	.	.	.	.	.	.	.	.	.	.	10	.	.	.	false	false	Message: 1495ms	12.12	64.47	188	1579	507.20	387.90	2	743.20	1392	146.10	394.60	INVISIBLE_BOUNDARY[1]	1495	.	.	ljx.edf	RIGHT	4811	564600	Full Trial Period	559789	17	Trial: 17	559789	112	±´¿Ç	ÉÈ×Ó	µ°¸â	f	j
ljx	.	.	.	.	.	.	.	.	.	.	11	.	.	.	false	false	Message: 1501ms	12.12	64.47	188	1579	507.20	387.90	2	743.20	1392	146.10	394.60	SYNCTIME	1501	.	.	ljx.edf	RIGHT	4811	564600	Full Trial Period	559789	17	Trial: 17	559789	112	±´¿Ç	ÉÈ×Ó	µ°¸â	f	j
ljx	.	.	.	.	.	.	.	.	.	.	12	.	.	.	false	false	Message: 3473ms	2.42	13.82	175	3630	977.70	306.60	7	858.90	3456	924.50	356.50	INVISIBLE_BOUNDARY[2]	3473	.	.	ljx.edf	RIGHT	4811	564600	Full Trial Period	559789	17	Trial: 17	559789	112	±´¿Ç	ÉÈ×Ó	µ°¸â	f	j
ljx	.	.	.	.	.	.	.	.	.	.	13	.	.	.	false	false	Message: 3483ms	2.42	13.82	175	3630	977.70	306.60	7	858.90	3456	924.50	356.50	SYNCTIME	3483	.	.	ljx.edf	RIGHT	4811	564600	Full Trial Period	559789	17	Trial: 17	559789	112	±´¿Ç	ÉÈ×Ó	µ°¸â	f	j
ljx	.	.	.	.	357	4809	11	4453	861.20	381.90	14	[1]	2	RECTANGLE_INTERESTAREA	false	false	Message: 4792ms	.	.	.	.	.	.	.	.	.	.	.	KEYBOARD	4792	861.20	381.90	ljx.edf	RIGHT	4811	564600	Full Trial Period	559789	17	Trial: 17	559789	112	±´¿Ç	ÉÈ×Ó	µ°¸â	f	j
ljx	.	.	.	.	.	.	.	.	.	.	15	.	.	.	false	false	Message: 4854ms	.	.	.	.	.	.	.	.	.	.	.	TRIAL_RESULT 0	4854	.	.	ljx.edf	RIGHT	4811	564600	Full Trial Period	559789	17	Trial: 17	559789	112	±´¿Ç	ÉÈ×Ó	µ°¸â	f	j
ljx	.	.	.	.	.	.	.	.	.	.	1	.	.	.	false	false	Message: -25ms	.	.	.	.	.	.	.	.	.	.	.	TRIALID 17	-25	.	.	ljx.edf	RIGHT	4457	570871	Full Trial Period	566414	18	Trial: 18	566414	16	ÅûÈø	·Éµú	Õë¹Ü	f	f
ljx	.	.	.	.	.	.	.	.	.	.	2	.	.	.	false	false	Message: -1ms	.	.	.	.	.	.	.	.	.	.	.	RECCFG CR 1000 2 0 R	-1	.	.	ljx.edf	RIGHT	4457	570871	Full Trial Period	566414	18	Trial: 18	566414	16	ÅûÈø	·Éµú	Õë¹Ü	f	f
ljx	.	.	.	.	.	.	.	.	.	.	3	.	.	.	false	false	Message: -1ms	.	.	.	.	.	.	.	.	.	.	.	ELCLCFG TOWER	-1	.	.	ljx.edf	RIGHT	4457	570871	Full Trial Period	566414	18	Trial: 18	566414	16	ÅûÈø	·Éµú	Õë¹Ü	f	f
ljx	.	.	.	.	.	.	.	.	.	.	4	.	.	.	false	false	Message: -1ms	.	.	.	.	.	.	.	.	.	.	.	GAZE_COORDS 0.00 0.00 1023.00 767.00	-1	.	.	ljx.edf	RIGHT	4457	570871	Full Trial Period	566414	18	Trial: 18	566414	16	ÅûÈø	·Éµú	Õë¹Ü	f	f
ljx	.	.	.	.	.	.	.	.	.	.	5	.	.	.	false	false	Message: -1ms	.	.	.	.	.	.	.	.	.	.	.	THRESHOLDS R 122 220	-1	.	.	ljx.edf	RIGHT	4457	570871	Full Trial Period	566414	18	Trial: 18	566414	16	ÅûÈø	·Éµú	Õë¹Ü	f	f
ljx	.	.	.	.	.	.	.	.	.	.	6	.	.	.	false	false	Message: -1ms	.	.	.	.	.	.	.	.	.	.	.	ELCL_PROC CENTROID (3)	-1	.	.	ljx.edf	RIGHT	4457	570871	Full Trial Period	566414	18	Trial: 18	566414	16	ÅûÈø	·Éµú	Õë¹Ü	f	f
ljx	.	.	.	.	.	.	.	.	.	.	7	.	.	.	false	false	Message: -1ms	.	.	.	.	.	.	.	.	.	.	.	ELCL_PCR_PARAM 5 3.0	-1	.	.	ljx.edf	RIGHT	4457	570871	Full Trial Period	566414	18	Trial: 18	566414	16	ÅûÈø	·Éµú	Õë¹Ü	f	f
ljx	.	.	.	.	.	.	.	.	.	.	8	.	.	.	false	true	Message: 0ms	.	.	.	.	.	.	.	.	.	.	.	!MODE RECORD CR 1000 2 0 R	0	.	.	ljx.edf	RIGHT	4457	570871	Full Trial Period	566414	18	Trial: 18	566414	16	ÅûÈø	·Éµú	Õë¹Ü	f	f
ljx	.	.	.	.	941	947	1	7	134.50	387.00	9	.	.	.	false	false	Message: 42ms	.	.	.	.	.	.	.	.	.	.	.	SYNCTIME	42	134.50	387.00	ljx.edf	RIGHT	4457	570871	Full Trial Period	566414	18	Trial: 18	566414	16	ÅûÈø	·Éµú	Õë¹Ü	f	f
ljx	.	.	.	.	.	.	.	.	.	.	10	.	.	.	false	false	Message: 1776ms	9.14	42.32	216	1828	441.80	350.10	2	763.10	1613	172.20	377.20	INVISIBLE_BOUNDARY[1]	1776	.	.	ljx.edf	RIGHT	4457	570871	Full Trial Period	566414	18	Trial: 18	566414	16	ÅûÈø	·Éµú	Õë¹Ü	f	f
ljx	.	.	.	.	.	.	.	.	.	.	11	.	.	.	false	false	Message: 1783ms	9.14	42.32	216	1828	441.80	350.10	2	763.10	1613	172.20	377.20	SYNCTIME	1783	.	.	ljx.edf	RIGHT	4457	570871	Full Trial Period	566414	18	Trial: 18	566414	16	ÅûÈø	·Éµú	Õë¹Ü	f	f
ljx	.	.	.	.	.	.	.	.	.	.	12	.	.	.	false	false	Message: 3332ms	13.31	63.98	208	3408	910.40	318.50	6	740.20	3201	519.40	382.90	INVISIBLE_BOUNDARY[2]	3332	.	.	ljx.edf	RIGHT	4457	570871	Full Trial Period	566414	18	Trial: 18	566414	16	ÅûÈø	·Éµú	Õë¹Ü	f	f
ljx	.	.	.	.	.	.	.	.	.	.	13	.	.	.	false	false	Message: 3341ms	13.31	63.98	208	3408	910.40	318.50	6	740.20	3201	519.40	382.90	SYNCTIME	3341	.	.	ljx.edf	RIGHT	4457	570871	Full Trial Period	566414	18	Trial: 18	566414	16	ÅûÈø	·Éµú	Õë¹Ü	f	f
ljx	.	.	.	.	417	4455	10	4039	862.30	377.30	14	[1]	2	RECTANGLE_INTERESTAREA	false	false	Message: 4438ms	.	.	.	.	.	.	.	.	.	.	.	KEYBOARD	4438	862.30	377.30	ljx.edf	RIGHT	4457	570871	Full Trial Period	566414	18	Trial: 18	566414	16	ÅûÈø	·Éµú	Õë¹Ü	f	f
ljx	.	.	.	.	.	.	.	.	.	.	15	.	.	.	false	false	Message: 4505ms	.	.	.	.	.	.	.	.	.	.	.	TRIAL_RESULT 0	4505	.	.	ljx.edf	RIGHT	4457	570871	Full Trial Period	566414	18	Trial: 18	566414	16	ÅûÈø	·Éµú	Õë¹Ü	f	f
ljx	.	.	.	.	.	.	.	.	.	.	1	.	.	.	false	false	Message: -16ms	.	.	.	.	.	.	.	.	.	.	.	TRIALID 18	-16	.	.	ljx.edf	RIGHT	4397	576743	Full Trial Period	572346	19	Trial: 19	572346	34	·¨Ê½³¤¹÷	ÊÖÖ¸	ÓðÃ«Çò	f	f
ljx	.	.	.	.	.	.	.	.	.	.	2	.	.	.	false	false	Message: -1ms	.	.	.	.	.	.	.	.	.	.	.	RECCFG CR 1000 2 0 R	-1	.	.	ljx.edf	RIGHT	4397	576743	Full Trial Period	572346	19	Trial: 19	572346	34	·¨Ê½³¤¹÷	ÊÖÖ¸	ÓðÃ«Çò	f	f
ljx	.	.	.	.	.	.	.	.	.	.	3	.	.	.	false	false	Message: -1ms	.	.	.	.	.	.	.	.	.	.	.	ELCLCFG TOWER	-1	.	.	ljx.edf	RIGHT	4397	576743	Full Trial Period	572346	19	Trial: 19	572346	34	·¨Ê½³¤¹÷	ÊÖÖ¸	ÓðÃ«Çò	f	f
ljx	.	.	.	.	.	.	.	.	.	.	4	.	.	.	false	false	Message: -1ms	.	.	.	.	.	.	.	.	.	.	.	GAZE_COORDS 0.00 0.00 1023.00 767.00	-1	.	.	ljx.edf	RIGHT	4397	576743	Full Trial Period	572346	19	Trial: 19	572346	34	·¨Ê½³¤¹÷	ÊÖÖ¸	ÓðÃ«Çò	f	f
ljx	.	.	.	.	.	.	.	.	.	.	5	.	.	.	false	false	Message: -1ms	.	.	.	.	.	.	.	.	.	.	.	THRESHOLDS R 122 220	-1	.	.	ljx.edf	RIGHT	4397	576743	Full Trial Period	572346	19	Trial: 19	572346	34	·¨Ê½³¤¹÷	ÊÖÖ¸	ÓðÃ«Çò	f	f
ljx	.	.	.	.	.	.	.	.	.	.	6	.	.	.	false	false	Message: -1ms	.	.	.	.	.	.	.	.	.	.	.	ELCL_PROC CENTROID (3)	-1	.	.	ljx.edf	RIGHT	4397	576743	Full Trial Period	572346	19	Trial: 19	572346	34	·¨Ê½³¤¹÷	ÊÖÖ¸	ÓðÃ«Çò	f	f
ljx	.	.	.	.	.	.	.	.	.	.	7	.	.	.	false	false	Message: -1ms	.	.	.	.	.	.	.	.	.	.	.	ELCL_PCR_PARAM 5 3.0	-1	.	.	ljx.edf	RIGHT	4397	576743	Full Trial Period	572346	19	Trial: 19	572346	34	·¨Ê½³¤¹÷	ÊÖÖ¸	ÓðÃ«Çò	f	f
ljx	.	.	.	.	.	.	.	.	.	.	8	.	.	.	false	true	Message: 0ms	.	.	.	.	.	.	.	.	.	.	.	!MODE RECORD CR 1000 2 0 R	0	.	.	ljx.edf	RIGHT	4397	576743	Full Trial Period	572346	19	Trial: 19	572346	34	·¨Ê½³¤¹÷	ÊÖÖ¸	ÓðÃ«Çò	f	f
ljx	.	.	.	.	653	659	1	7	146.40	396.90	9	.	.	.	false	false	Message: 50ms	.	.	.	.	.	.	.	.	.	.	.	SYNCTIME	50	146.40	396.90	ljx.edf	RIGHT	4397	576743	Full Trial Period	572346	19	Trial: 19	572346	34	·¨Ê½³¤¹÷	ÊÖÖ¸	ÓðÃ«Çò	f	f
ljx	.	.	.	.	.	.	.	.	.	.	10	.	.	.	false	false	Message: 1388ms	11.88	68.70	173	1431	509.50	347.50	3	958.50	1259	160.40	398.40	INVISIBLE_BOUNDARY[1]	1388	.	.	ljx.edf	RIGHT	4397	576743	Full Trial Period	572346	19	Trial: 19	572346	34	·¨Ê½³¤¹÷	ÊÖÖ¸	ÓðÃ«Çò	f	f
ljx	.	.	.	.	.	.	.	.	.	.	11	.	.	.	false	false	Message: 1392ms	11.88	68.70	173	1431	509.50	347.50	3	958.50	1259	160.40	398.40	SYNCTIME	1392	.	.	ljx.edf	RIGHT	4397	576743	Full Trial Period	572346	19	Trial: 19	572346	34	·¨Ê½³¤¹÷	ÊÖÖ¸	ÓðÃ«Çò	f	f
ljx	.	.	.	.	.	.	.	.	.	.	12	.	.	.	false	false	Message: 2658ms	11.01	41.86	263	2888	843.20	348.90	5	844.30	2626	519.00	380.90	INVISIBLE_BOUNDARY[2]	2658	.	.	ljx.edf	RIGHT	4397	576743	Full Trial Period	572346	19	Trial: 19	572346	34	·¨Ê½³¤¹÷	ÊÖÖ¸	ÓðÃ«Çò	f	f
ljx	160	2821	2	2662	.	.	.	.	.	.	13	.	.	.	false	false	Message: 2666ms	11.01	41.86	263	2888	843.20	348.90	5	844.30	2626	519.00	380.90	SYNCTIME	2666	.	.	ljx.edf	RIGHT	4397	576743	Full Trial Period	572346	19	Trial: 19	572346	34	·¨Ê½³¤¹÷	ÊÖÖ¸	ÓðÃ«Çò	f	f
ljx	.	.	.	.	1301	4395	7	3095	873.40	377.80	14	[1]	2	RECTANGLE_INTERESTAREA	false	false	Message: 4378ms	.	.	.	.	.	.	.	.	.	.	.	KEYBOARD	4378	873.40	377.80	ljx.edf	RIGHT	4397	576743	Full Trial Period	572346	19	Trial: 19	572346	34	·¨Ê½³¤¹÷	ÊÖÖ¸	ÓðÃ«Çò	f	f
ljx	.	.	.	.	.	.	.	.	.	.	15	.	.	.	false	false	Message: 4441ms	.	.	.	.	.	.	.	.	.	.	.	TRIAL_RESULT 0	4441	.	.	ljx.edf	RIGHT	4397	576743	Full Trial Period	572346	19	Trial: 19	572346	34	·¨Ê½³¤¹÷	ÊÖÖ¸	ÓðÃ«Çò	f	f
ljx	.	.	.	.	.	.	.	.	.	.	1	.	.	.	false	false	Message: -15ms	.	.	.	.	.	.	.	.	.	.	.	TRIALID 19	-15	.	.	ljx.edf	RIGHT	6010	585121	Full Trial Period	579111	20	Trial: 20	579111	80	ÄûÃÊ	éÏé­	¼¦µ°	j	j
ljx	.	.	.	.	.	.	.	.	.	.	2	.	.	.	false	false	Message: -1ms	.	.	.	.	.	.	.	.	.	.	.	RECCFG CR 1000 2 0 R	-1	.	.	ljx.edf	RIGHT	6010	585121	Full Trial Period	579111	20	Trial: 20	579111	80	ÄûÃÊ	éÏé­	¼¦µ°	j	j
ljx	.	.	.	.	.	.	.	.	.	.	3	.	.	.	false	false	Message: -1ms	.	.	.	.	.	.	.	.	.	.	.	ELCLCFG TOWER	-1	.	.	ljx.edf	RIGHT	6010	585121	Full Trial Period	579111	20	Trial: 20	579111	80	ÄûÃÊ	éÏé­	¼¦µ°	j	j
ljx	.	.	.	.	.	.	.	.	.	.	4	.	.	.	false	false	Message: -1ms	.	.	.	.	.	.	.	.	.	.	.	GAZE_COORDS 0.00 0.00 1023.00 767.00	-1	.	.	ljx.edf	RIGHT	6010	585121	Full Trial Period	579111	20	Trial: 20	579111	80	ÄûÃÊ	éÏé­	¼¦µ°	j	j
ljx	.	.	.	.	.	.	.	.	.	.	5	.	.	.	false	false	Message: -1ms	.	.	.	.	.	.	.	.	.	.	.	THRESHOLDS R 122 220	-1	.	.	ljx.edf	RIGHT	6010	585121	Full Trial Period	579111	20	Trial: 20	579111	80	ÄûÃÊ	éÏé­	¼¦µ°	j	j
ljx	.	.	.	.	.	.	.	.	.	.	6	.	.	.	false	false	Message: -1ms	.	.	.	.	.	.	.	.	.	.	.	ELCL_PROC CENTROID (3)	-1	.	.	ljx.edf	RIGHT	6010	585121	Full Trial Period	579111	20	Trial: 20	579111	80	ÄûÃÊ	éÏé­	¼¦µ°	j	j
ljx	.	.	.	.	.	.	.	.	.	.	7	.	.	.	false	false	Message: -1ms	.	.	.	.	.	.	.	.	.	.	.	ELCL_PCR_PARAM 5 3.0	-1	.	.	ljx.edf	RIGHT	6010	585121	Full Trial Period	579111	20	Trial: 20	579111	80	ÄûÃÊ	éÏé­	¼¦µ°	j	j
ljx	.	.	.	.	.	.	.	.	.	.	8	.	.	.	false	true	Message: 0ms	.	.	.	.	.	.	.	.	.	.	.	!MODE RECORD CR 1000 2 0 R	0	.	.	ljx.edf	RIGHT	6010	585121	Full Trial Period	579111	20	Trial: 20	579111	80	ÄûÃÊ	éÏé­	¼¦µ°	j	j
ljx	.	.	.	.	391	397	1	7	136.80	390.70	9	.	.	.	false	false	Message: 51ms	.	.	.	.	.	.	.	.	.	.	.	SYNCTIME	51	136.80	390.70	ljx.edf	RIGHT	6010	585121	Full Trial Period	579111	20	Trial: 20	579111	80	ÄûÃÊ	éÏé­	¼¦µ°	j	j
ljx	.	.	.	.	.	.	.	.	.	.	10	.	.	.	false	false	Message: 2901ms	1.39	5.06	274	3161	545.10	320.30	6	833.40	2888	530.60	357.00	INVISIBLE_BOUNDARY[1]	2901	.	.	ljx.edf	RIGHT	6010	585121	Full Trial Period	579111	20	Trial: 20	579111	80	ÄûÃÊ	éÏé­	¼¦µ°	j	j
ljx	.	.	.	.	.	.	.	.	.	.	11	.	.	.	false	false	Message: 2909ms	1.39	5.06	274	3161	545.10	320.30	6	833.40	2888	530.60	357.00	SYNCTIME	2909	.	.	ljx.edf	RIGHT	6010	585121	Full Trial Period	579111	20	Trial: 20	579111	80	ÄûÃÊ	éÏé­	¼¦µ°	j	j
ljx	.	.	.	.	.	.	.	.	.	.	12	.	.	.	false	false	Message: 4382ms	1.42	5.90	240	4603	935.30	307.80	9	712.00	4364	913.10	343.30	INVISIBLE_BOUNDARY[2]	4382	.	.	ljx.edf	RIGHT	6010	585121	Full Trial Period	579111	20	Trial: 20	579111	80	ÄûÃÊ	éÏé­	¼¦µ°	j	j
ljx	.	.	.	.	.	.	.	.	.	.	13	.	.	.	false	false	Message: 4392ms	1.42	5.90	240	4603	935.30	307.80	9	712.00	4364	913.10	343.30	SYNCTIME	4392	.	.	ljx.edf	RIGHT	6010	585121	Full Trial Period	579111	20	Trial: 20	579111	80	ÄûÃÊ	éÏé­	¼¦µ°	j	j
ljx	.	.	.	.	745	6008	12	5264	866.50	378.80	14	[1]	2	RECTANGLE_INTERESTAREA	false	false	Message: 5991ms	.	.	.	.	.	.	.	.	.	.	.	KEYBOARD	5991	866.50	378.80	ljx.edf	RIGHT	6010	585121	Full Trial Period	579111	20	Trial: 20	579111	80	ÄûÃÊ	éÏé­	¼¦µ°	j	j
ljx	.	.	.	.	.	.	.	.	.	.	15	.	.	.	false	false	Message: 6057ms	.	.	.	.	.	.	.	.	.	.	.	TRIAL_RESULT 0	6057	.	.	ljx.edf	RIGHT	6010	585121	Full Trial Period	579111	20	Trial: 20	579111	80	ÄûÃÊ	éÏé­	¼¦µ°	j	j
ljx	.	.	.	.	.	.	.	.	.	.	1	.	.	.	false	false	Message: -17ms	.	.	.	.	.	.	.	.	.	.	.	TRIALID 20	-17	.	.	ljx.edf	RIGHT	6601	593512	Full Trial Period	586911	21	Trial: 21	586911	65	ÂÝÐý½°	·çÉÈ	À¯±Ê	f	f
ljx	.	.	.	.	.	.	.	.	.	.	2	.	.	.	false	false	Message: -1ms	.	.	.	.	.	.	.	.	.	.	.	RECCFG CR 1000 2 0 R	-1	.	.	ljx.edf	RIGHT	6601	593512	Full Trial Period	586911	21	Trial: 21	586911	65	ÂÝÐý½°	·çÉÈ	À¯±Ê	f	f
ljx	.	.	.	.	.	.	.	.	.	.	3	.	.	.	false	false	Message: -1ms	.	.	.	.	.	.	.	.	.	.	.	ELCLCFG TOWER	-1	.	.	ljx.edf	RIGHT	6601	593512	Full Trial Period	586911	21	Trial: 21	586911	65	ÂÝÐý½°	·çÉÈ	À¯±Ê	f	f
ljx	.	.	.	.	.	.	.	.	.	.	4	.	.	.	false	false	Message: -1ms	.	.	.	.	.	.	.	.	.	.	.	GAZE_COORDS 0.00 0.00 1023.00 767.00	-1	.	.	ljx.edf	RIGHT	6601	593512	Full Trial Period	586911	21	Trial: 21	586911	65	ÂÝÐý½°	·çÉÈ	À¯±Ê	f	f
ljx	.	.	.	.	.	.	.	.	.	.	5	.	.	.	false	false	Message: -1ms	.	.	.	.	.	.	.	.	.	.	.	THRESHOLDS R 122 220	-1	.	.	ljx.edf	RIGHT	6601	593512	Full Trial Period	586911	21	Trial: 21	586911	65	ÂÝÐý½°	·çÉÈ	À¯±Ê	f	f
ljx	.	.	.	.	.	.	.	.	.	.	6	.	.	.	false	false	Message: -1ms	.	.	.	.	.	.	.	.	.	.	.	ELCL_PROC CENTROID (3)	-1	.	.	ljx.edf	RIGHT	6601	593512	Full Trial Period	586911	21	Trial: 21	586911	65	ÂÝÐý½°	·çÉÈ	À¯±Ê	f	f
ljx	.	.	.	.	.	.	.	.	.	.	7	.	.	.	false	false	Message: -1ms	.	.	.	.	.	.	.	.	.	.	.	ELCL_PCR_PARAM 5 3.0	-1	.	.	ljx.edf	RIGHT	6601	593512	Full Trial Period	586911	21	Trial: 21	586911	65	ÂÝÐý½°	·çÉÈ	À¯±Ê	f	f
ljx	.	.	.	.	.	.	.	.	.	.	8	.	.	.	false	true	Message: 0ms	.	.	.	.	.	.	.	.	.	.	.	!MODE RECORD CR 1000 2 0 R	0	.	.	ljx.edf	RIGHT	6601	593512	Full Trial Period	586911	21	Trial: 21	586911	65	ÂÝÐý½°	·çÉÈ	À¯±Ê	f	f
ljx	.	.	.	.	670	676	1	7	140.20	393.40	9	.	.	.	false	false	Message: 42ms	.	.	.	.	.	.	.	.	.	.	.	SYNCTIME	42	140.20	393.40	ljx.edf	RIGHT	6601	593512	Full Trial Period	586911	21	Trial: 21	586911	65	ÂÝÐý½°	·çÉÈ	À¯±Ê	f	f
ljx	.	.	.	.	.	.	.	.	.	.	10	.	.	.	false	false	Message: 1555ms	2.69	8.77	307	1850	545.10	388.60	4	999.90	1544	470.80	364.60	INVISIBLE_BOUNDARY[1]	1555	.	.	ljx.edf	RIGHT	6601	593512	Full Trial Period	586911	21	Trial: 21	586911	65	ÂÝÐý½°	·çÉÈ	À¯±Ê	f	f
ljx	.	.	.	.	.	.	.	.	.	.	11	.	.	.	false	false	Message: 1566ms	2.69	8.77	307	1850	545.10	388.60	4	999.90	1544	470.80	364.60	SYNCTIME	1566	.	.	ljx.edf	RIGHT	6601	593512	Full Trial Period	586911	21	Trial: 21	586911	65	ÂÝÐý½°	·çÉÈ	À¯±Ê	f	f
ljx	.	.	.	.	.	.	.	.	.	.	12	.	.	.	false	false	Message: 5766ms	1.33	5.74	232	5976	880.50	332.40	12	774.60	5745	916.90	349.60	INVISIBLE_BOUNDARY[2]	5766	.	.	ljx.edf	RIGHT	6601	593512	Full Trial Period	586911	21	Trial: 21	586911	65	ÂÝÐý½°	·çÉÈ	À¯±Ê	f	f
ljx	.	.	.	.	.	.	.	.	.	.	13	.	.	.	false	false	Message: 5774ms	1.33	5.74	232	5976	880.50	332.40	12	774.60	5745	916.90	349.60	SYNCTIME	5774	.	.	ljx.edf	RIGHT	6601	593512	Full Trial Period	586911	21	Trial: 21	586911	65	ÂÝÐý½°	·çÉÈ	À¯±Ê	f	f
ljx	97	6600	5	6504	.	.	.	.	.	.	14	.	.	.	false	false	Message: 6583ms	5.50	42.02	131	6600	863.80	545.40	14	609.00	6470	865.90	380.00	KEYBOARD	6583	.	.	ljx.edf	RIGHT	6601	593512	Full Trial Period	586911	21	Trial: 21	586911	65	ÂÝÐý½°	·çÉÈ	À¯±Ê	f	f
ljx	.	.	.	.	.	.	.	.	.	.	15	.	.	.	false	false	Message: 6645ms	.	.	.	.	.	.	.	.	.	.	.	TRIAL_RESULT 0	6645	.	.	ljx.edf	RIGHT	6601	593512	Full Trial Period	586911	21	Trial: 21	586911	65	ÂÝÐý½°	·çÉÈ	À¯±Ê	f	f
ljx	.	.	.	.	.	.	.	.	.	.	1	.	.	.	false	false	Message: -17ms	.	.	.	.	.	.	.	.	.	.	.	TRIALID 21	-17	.	.	ljx.edf	RIGHT	4179	599505	Full Trial Period	595326	22	Trial: 22	595326	98	²£Á§Öé	Å¦¿Û	Í¼ÕÂ	f	j
ljx	.	.	.	.	.	.	.	.	.	.	2	.	.	.	false	false	Message: -1ms	.	.	.	.	.	.	.	.	.	.	.	RECCFG CR 1000 2 0 R	-1	.	.	ljx.edf	RIGHT	4179	599505	Full Trial Period	595326	22	Trial: 22	595326	98	²£Á§Öé	Å¦¿Û	Í¼ÕÂ	f	j
ljx	.	.	.	.	.	.	.	.	.	.	3	.	.	.	false	false	Message: -1ms	.	.	.	.	.	.	.	.	.	.	.	ELCLCFG TOWER	-1	.	.	ljx.edf	RIGHT	4179	599505	Full Trial Period	595326	22	Trial: 22	595326	98	²£Á§Öé	Å¦¿Û	Í¼ÕÂ	f	j
ljx	.	.	.	.	.	.	.	.	.	.	4	.	.	.	false	false	Message: -1ms	.	.	.	.	.	.	.	.	.	.	.	GAZE_COORDS 0.00 0.00 1023.00 767.00	-1	.	.	ljx.edf	RIGHT	4179	599505	Full Trial Period	595326	22	Trial: 22	595326	98	²£Á§Öé	Å¦¿Û	Í¼ÕÂ	f	j
ljx	.	.	.	.	.	.	.	.	.	.	5	.	.	.	false	false	Message: -1ms	.	.	.	.	.	.	.	.	.	.	.	THRESHOLDS R 122 220	-1	.	.	ljx.edf	RIGHT	4179	599505	Full Trial Period	595326	22	Trial: 22	595326	98	²£Á§Öé	Å¦¿Û	Í¼ÕÂ	f	j
ljx	.	.	.	.	.	.	.	.	.	.	6	.	.	.	false	false	Message: -1ms	.	.	.	.	.	.	.	.	.	.	.	ELCL_PROC CENTROID (3)	-1	.	.	ljx.edf	RIGHT	4179	599505	Full Trial Period	595326	22	Trial: 22	595326	98	²£Á§Öé	Å¦¿Û	Í¼ÕÂ	f	j
ljx	.	.	.	.	.	.	.	.	.	.	7	.	.	.	false	false	Message: -1ms	.	.	.	.	.	.	.	.	.	.	.	ELCL_PCR_PARAM 5 3.0	-1	.	.	ljx.edf	RIGHT	4179	599505	Full Trial Period	595326	22	Trial: 22	595326	98	²£Á§Öé	Å¦¿Û	Í¼ÕÂ	f	j
ljx	.	.	.	.	.	.	.	.	.	.	8	.	.	.	false	true	Message: 0ms	.	.	.	.	.	.	.	.	.	.	.	!MODE RECORD CR 1000 2 0 R	0	.	.	ljx.edf	RIGHT	4179	599505	Full Trial Period	595326	22	Trial: 22	595326	98	²£Á§Öé	Å¦¿Û	Í¼ÕÂ	f	j
ljx	.	.	.	.	512	518	1	7	141.60	391.10	9	.	.	.	false	false	Message: 50ms	.	.	.	.	.	.	.	.	.	.	.	SYNCTIME	50	141.60	391.10	ljx.edf	RIGHT	4179	599505	Full Trial Period	595326	22	Trial: 22	595326	98	²£Á§Öé	Å¦¿Û	Í¼ÕÂ	f	j
ljx	.	.	.	.	.	.	.	.	.	.	10	.	.	.	false	false	Message: 686ms	12.42	57.78	215	733	509.50	359.00	1	782.00	519	141.00	393.20	INVISIBLE_BOUNDARY[1]	686	.	.	ljx.edf	RIGHT	4179	599505	Full Trial Period	595326	22	Trial: 22	595326	98	²£Á§Öé	Å¦¿Û	Í¼ÕÂ	f	j
ljx	.	.	.	.	.	.	.	.	.	.	11	.	.	.	false	false	Message: 691ms	12.42	57.78	215	733	509.50	359.00	1	782.00	519	141.00	393.20	SYNCTIME	691	.	.	ljx.edf	RIGHT	4179	599505	Full Trial Period	595326	22	Trial: 22	595326	98	²£Á§Öé	Å¦¿Û	Í¼ÕÂ	f	j
ljx	.	.	.	.	.	.	.	.	.	.	12	.	.	.	false	false	Message: 2112ms	10.44	47.87	218	2159	802.40	370.90	3	650.60	1942	495.60	395.90	INVISIBLE_BOUNDARY[2]	2112	.	.	ljx.edf	RIGHT	4179	599505	Full Trial Period	595326	22	Trial: 22	595326	98	²£Á§Öé	Å¦¿Û	Í¼ÕÂ	f	j
ljx	.	.	.	.	.	.	.	.	.	.	13	.	.	.	false	false	Message: 2116ms	10.44	47.87	218	2159	802.40	370.90	3	650.60	1942	495.60	395.90	SYNCTIME	2116	.	.	ljx.edf	RIGHT	4179	599505	Full Trial Period	595326	22	Trial: 22	595326	98	²£Á§Öé	Å¦¿Û	Í¼ÕÂ	f	j
ljx	674	4178	4	3505	.	.	.	.	.	.	14	.	.	.	false	false	Message: 4160ms	10.47	13.91	753	4178	1104.60	183.60	8	581.30	3426	854.40	382.10	KEYBOARD	4160	.	.	ljx.edf	RIGHT	4179	599505	Full Trial Period	595326	22	Trial: 22	595326	98	²£Á§Öé	Å¦¿Û	Í¼ÕÂ	f	j
ljx	.	.	.	.	.	.	.	.	.	.	15	.	.	.	false	false	Message: 4225ms	.	.	.	.	.	.	.	.	.	.	.	TRIAL_RESULT 0	4225	.	.	ljx.edf	RIGHT	4179	599505	Full Trial Period	595326	22	Trial: 22	595326	98	²£Á§Öé	Å¦¿Û	Í¼ÕÂ	f	j
ljx	.	.	.	.	.	.	.	.	.	.	1	.	.	.	false	false	Message: -15ms	.	.	.	.	.	.	.	.	.	.	.	TRIALID 22	-15	.	.	ljx.edf	RIGHT	5624	607506	Full Trial Period	601882	23	Trial: 23	601882	31	ÑÛ¾¦	ÐÓÈÊ	éÙ×Ó	f	f
ljx	.	.	.	.	.	.	.	.	.	.	2	.	.	.	false	false	Message: -1ms	.	.	.	.	.	.	.	.	.	.	.	RECCFG CR 1000 2 0 R	-1	.	.	ljx.edf	RIGHT	5624	607506	Full Trial Period	601882	23	Trial: 23	601882	31	ÑÛ¾¦	ÐÓÈÊ	éÙ×Ó	f	f
ljx	.	.	.	.	.	.	.	.	.	.	3	.	.	.	false	false	Message: -1ms	.	.	.	.	.	.	.	.	.	.	.	ELCLCFG TOWER	-1	.	.	ljx.edf	RIGHT	5624	607506	Full Trial Period	601882	23	Trial: 23	601882	31	ÑÛ¾¦	ÐÓÈÊ	éÙ×Ó	f	f
ljx	.	.	.	.	.	.	.	.	.	.	4	.	.	.	false	false	Message: -1ms	.	.	.	.	.	.	.	.	.	.	.	GAZE_COORDS 0.00 0.00 1023.00 767.00	-1	.	.	ljx.edf	RIGHT	5624	607506	Full Trial Period	601882	23	Trial: 23	601882	31	ÑÛ¾¦	ÐÓÈÊ	éÙ×Ó	f	f
ljx	.	.	.	.	.	.	.	.	.	.	5	.	.	.	false	false	Message: -1ms	.	.	.	.	.	.	.	.	.	.	.	THRESHOLDS R 122 220	-1	.	.	ljx.edf	RIGHT	5624	607506	Full Trial Period	601882	23	Trial: 23	601882	31	ÑÛ¾¦	ÐÓÈÊ	éÙ×Ó	f	f
ljx	.	.	.	.	.	.	.	.	.	.	6	.	.	.	false	false	Message: -1ms	.	.	.	.	.	.	.	.	.	.	.	ELCL_PROC CENTROID (3)	-1	.	.	ljx.edf	RIGHT	5624	607506	Full Trial Period	601882	23	Trial: 23	601882	31	ÑÛ¾¦	ÐÓÈÊ	éÙ×Ó	f	f
ljx	.	.	.	.	.	.	.	.	.	.	7	.	.	.	false	false	Message: -1ms	.	.	.	.	.	.	.	.	.	.	.	ELCL_PCR_PARAM 5 3.0	-1	.	.	ljx.edf	RIGHT	5624	607506	Full Trial Period	601882	23	Trial: 23	601882	31	ÑÛ¾¦	ÐÓÈÊ	éÙ×Ó	f	f
ljx	.	.	.	.	.	.	.	.	.	.	8	.	.	.	false	true	Message: 0ms	.	.	.	.	.	.	.	.	.	.	.	!MODE RECORD CR 1000 2 0 R	0	.	.	ljx.edf	RIGHT	5624	607506	Full Trial Period	601882	23	Trial: 23	601882	31	ÑÛ¾¦	ÐÓÈÊ	éÙ×Ó	f	f
ljx	.	.	.	.	401	407	1	7	142.20	395.80	9	.	.	.	false	false	Message: 51ms	.	.	.	.	.	.	.	.	.	.	.	SYNCTIME	51	142.20	395.80	ljx.edf	RIGHT	5624	607506	Full Trial Period	601882	23	Trial: 23	601882	31	ÑÛ¾¦	ÐÓÈÊ	éÙ×Ó	f	f
ljx	.	.	.	.	.	.	.	.	.	.	10	.	.	.	false	false	Message: 1632ms	13.45	64.34	209	1675	536.80	342.00	3	1190.00	1467	140.00	385.90	INVISIBLE_BOUNDARY[1]	1632	.	.	ljx.edf	RIGHT	5624	607506	Full Trial Period	601882	23	Trial: 23	601882	31	ÑÛ¾¦	ÐÓÈÊ	éÙ×Ó	f	f
ljx	.	.	.	.	.	.	.	.	.	.	11	.	.	.	false	false	Message: 1642ms	13.45	64.34	209	1675	536.80	342.00	3	1190.00	1467	140.00	385.90	SYNCTIME	1642	.	.	ljx.edf	RIGHT	5624	607506	Full Trial Period	601882	23	Trial: 23	601882	31	ÑÛ¾¦	ÐÓÈÊ	éÙ×Ó	f	f
ljx	.	.	.	.	.	.	.	.	.	.	12	.	.	.	false	false	Message: 4445ms	0.98	3.39	289	4516	498.50	358.60	11	1396.80	4228	488.00	384.70	INVISIBLE_BOUNDARY[2]	4445	.	.	ljx.edf	RIGHT	5624	607506	Full Trial Period	601882	23	Trial: 23	601882	31	ÑÛ¾¦	ÐÓÈÊ	éÙ×Ó	f	f
ljx	.	.	.	.	.	.	.	.	.	.	13	.	.	.	false	false	Message: 4450ms	0.98	3.39	289	4516	498.50	358.60	11	1396.80	4228	488.00	384.70	SYNCTIME	4450	.	.	ljx.edf	RIGHT	5624	607506	Full Trial Period	601882	23	Trial: 23	601882	31	ÑÛ¾¦	ÐÓÈÊ	éÙ×Ó	f	f
ljx	.	.	.	.	592	5622	14	5031	863.80	384.40	14	[1]	2	RECTANGLE_INTERESTAREA	false	false	Message: 5606ms	.	.	.	.	.	.	.	.	.	.	.	KEYBOARD	5606	863.80	384.40	ljx.edf	RIGHT	5624	607506	Full Trial Period	601882	23	Trial: 23	601882	31	ÑÛ¾¦	ÐÓÈÊ	éÙ×Ó	f	f
ljx	.	.	.	.	.	.	.	.	.	.	15	.	.	.	false	false	Message: 5673ms	.	.	.	.	.	.	.	.	.	.	.	TRIAL_RESULT 0	5673	.	.	ljx.edf	RIGHT	5624	607506	Full Trial Period	601882	23	Trial: 23	601882	31	ÑÛ¾¦	ÐÓÈÊ	éÙ×Ó	f	f
ljx	.	.	.	.	.	.	.	.	.	.	1	.	.	.	false	false	Message: -17ms	.	.	.	.	.	.	.	.	.	.	.	TRIALID 23	-17	.	.	ljx.edf	RIGHT	6870	615819	Full Trial Period	608949	24	Trial: 24	608949	57	ÆË¿ËÅÆ	»ð¾æ	ÌðÍ²	j	j
ljx	.	.	.	.	.	.	.	.	.	.	2	.	.	.	false	false	Message: -1ms	.	.	.	.	.	.	.	.	.	.	.	RECCFG CR 1000 2 0 R	-1	.	.	ljx.edf	RIGHT	6870	615819	Full Trial Period	608949	24	Trial: 24	608949	57	ÆË¿ËÅÆ	»ð¾æ	ÌðÍ²	j	j
ljx	.	.	.	.	.	.	.	.	.	.	3	.	.	.	false	false	Message: -1ms	.	.	.	.	.	.	.	.	.	.	.	ELCLCFG TOWER	-1	.	.	ljx.edf	RIGHT	6870	615819	Full Trial Period	608949	24	Trial: 24	608949	57	ÆË¿ËÅÆ	»ð¾æ	ÌðÍ²	j	j
ljx	.	.	.	.	.	.	.	.	.	.	4	.	.	.	false	false	Message: -1ms	.	.	.	.	.	.	.	.	.	.	.	GAZE_COORDS 0.00 0.00 1023.00 767.00	-1	.	.	ljx.edf	RIGHT	6870	615819	Full Trial Period	608949	24	Trial: 24	608949	57	ÆË¿ËÅÆ	»ð¾æ	ÌðÍ²	j	j
ljx	.	.	.	.	.	.	.	.	.	.	5	.	.	.	false	false	Message: -1ms	.	.	.	.	.	.	.	.	.	.	.	THRESHOLDS R 122 220	-1	.	.	ljx.edf	RIGHT	6870	615819	Full Trial Period	608949	24	Trial: 24	608949	57	ÆË¿ËÅÆ	»ð¾æ	ÌðÍ²	j	j
ljx	.	.	.	.	.	.	.	.	.	.	6	.	.	.	false	false	Message: -1ms	.	.	.	.	.	.	.	.	.	.	.	ELCL_PROC CENTROID (3)	-1	.	.	ljx.edf	RIGHT	6870	615819	Full Trial Period	608949	24	Trial: 24	608949	57	ÆË¿ËÅÆ	»ð¾æ	ÌðÍ²	j	j
ljx	.	.	.	.	.	.	.	.	.	.	7	.	.	.	false	false	Message: -1ms	.	.	.	.	.	.	.	.	.	.	.	ELCL_PCR_PARAM 5 3.0	-1	.	.	ljx.edf	RIGHT	6870	615819	Full Trial Period	608949	24	Trial: 24	608949	57	ÆË¿ËÅÆ	»ð¾æ	ÌðÍ²	j	j
ljx	.	.	.	.	.	.	.	.	.	.	8	.	.	.	false	true	Message: 0ms	.	.	.	.	.	.	.	.	.	.	.	!MODE RECORD CR 1000 2 0 R	0	.	.	ljx.edf	RIGHT	6870	615819	Full Trial Period	608949	24	Trial: 24	608949	57	ÆË¿ËÅÆ	»ð¾æ	ÌðÍ²	j	j
ljx	.	.	.	.	37	43	1	7	136.70	385.10	9	.	.	.	false	false	Message: 42ms	.	.	.	.	.	.	.	.	.	.	.	SYNCTIME	42	136.70	385.10	ljx.edf	RIGHT	6870	615819	Full Trial Period	608949	24	Trial: 24	608949	57	ÆË¿ËÅÆ	»ð¾æ	ÌðÍ²	j	j
ljx	.	.	.	.	.	.	.	.	.	.	10	.	.	.	false	false	Message: 1402ms	12.50	65.45	191	1449	538.50	346.70	3	856.40	1259	171.80	399.30	INVISIBLE_BOUNDARY[1]	1402	.	.	ljx.edf	RIGHT	6870	615819	Full Trial Period	608949	24	Trial: 24	608949	57	ÆË¿ËÅÆ	»ð¾æ	ÌðÍ²	j	j
ljx	.	.	.	.	.	.	.	.	.	.	11	.	.	.	false	false	Message: 1407ms	12.50	65.45	191	1449	538.50	346.70	3	856.40	1259	171.80	399.30	SYNCTIME	1407	.	.	ljx.edf	RIGHT	6870	615819	Full Trial Period	608949	24	Trial: 24	608949	57	ÆË¿ËÅÆ	»ð¾æ	ÌðÍ²	j	j
ljx	.	.	.	.	.	.	.	.	.	.	12	.	.	.	false	false	Message: 6159ms	2.93	13.03	225	6215	904.20	315.20	14	675.20	5991	832.30	365.20	INVISIBLE_BOUNDARY[2]	6159	.	.	ljx.edf	RIGHT	6870	615819	Full Trial Period	608949	24	Trial: 24	608949	57	ÆË¿ËÅÆ	»ð¾æ	ÌðÍ²	j	j
ljx	.	.	.	.	.	.	.	.	.	.	13	.	.	.	false	false	Message: 6165ms	2.93	13.03	225	6215	904.20	315.20	14	675.20	5991	832.30	365.20	SYNCTIME	6165	.	.	ljx.edf	RIGHT	6870	615819	Full Trial Period	608949	24	Trial: 24	608949	57	ÆË¿ËÅÆ	»ð¾æ	ÌðÍ²	j	j
ljx	.	.	.	.	281	6868	16	6588	887.90	376.70	14	[1]	2	RECTANGLE_INTERESTAREA	false	false	Message: 6852ms	.	.	.	.	.	.	.	.	.	.	.	KEYBOARD	6852	887.90	376.70	ljx.edf	RIGHT	6870	615819	Full Trial Period	608949	24	Trial: 24	608949	57	ÆË¿ËÅÆ	»ð¾æ	ÌðÍ²	j	j
ljx	.	.	.	.	.	.	.	.	.	.	15	.	.	.	false	false	Message: 6910ms	.	.	.	.	.	.	.	.	.	.	.	TRIAL_RESULT 0	6910	.	.	ljx.edf	RIGHT	6870	615819	Full Trial Period	608949	24	Trial: 24	608949	57	ÆË¿ËÅÆ	»ð¾æ	ÌðÍ²	j	j
ljx	.	.	.	.	.	.	.	.	.	.	1	.	.	.	false	false	Message: -16ms	.	.	.	.	.	.	.	.	.	.	.	TRIALID 24	-16	.	.	ljx.edf	RIGHT	4078	621691	Full Trial Period	617613	25	Trial: 25	617613	97	¸ÊÕá	¹ÕÕÈ	É¡±ú	j	j
ljx	.	.	.	.	.	.	.	.	.	.	2	.	.	.	false	false	Message: -1ms	.	.	.	.	.	.	.	.	.	.	.	RECCFG CR 1000 2 0 R	-1	.	.	ljx.edf	RIGHT	4078	621691	Full Trial Period	617613	25	Trial: 25	617613	97	¸ÊÕá	¹ÕÕÈ	É¡±ú	j	j
ljx	.	.	.	.	.	.	.	.	.	.	3	.	.	.	false	false	Message: -1ms	.	.	.	.	.	.	.	.	.	.	.	ELCLCFG TOWER	-1	.	.	ljx.edf	RIGHT	4078	621691	Full Trial Period	617613	25	Trial: 25	617613	97	¸ÊÕá	¹ÕÕÈ	É¡±ú	j	j
ljx	.	.	.	.	.	.	.	.	.	.	4	.	.	.	false	false	Message: -1ms	.	.	.	.	.	.	.	.	.	.	.	GAZE_COORDS 0.00 0.00 1023.00 767.00	-1	.	.	ljx.edf	RIGHT	4078	621691	Full Trial Period	617613	25	Trial: 25	617613	97	¸ÊÕá	¹ÕÕÈ	É¡±ú	j	j
ljx	.	.	.	.	.	.	.	.	.	.	5	.	.	.	false	false	Message: -1ms	.	.	.	.	.	.	.	.	.	.	.	THRESHOLDS R 122 220	-1	.	.	ljx.edf	RIGHT	4078	621691	Full Trial Period	617613	25	Trial: 25	617613	97	¸ÊÕá	¹ÕÕÈ	É¡±ú	j	j
ljx	.	.	.	.	.	.	.	.	.	.	6	.	.	.	false	false	Message: -1ms	.	.	.	.	.	.	.	.	.	.	.	ELCL_PROC CENTROID (3)	-1	.	.	ljx.edf	RIGHT	4078	621691	Full Trial Period	617613	25	Trial: 25	617613	97	¸ÊÕá	¹ÕÕÈ	É¡±ú	j	j
ljx	.	.	.	.	.	.	.	.	.	.	7	.	.	.	false	false	Message: -1ms	.	.	.	.	.	.	.	.	.	.	.	ELCL_PCR_PARAM 5 3.0	-1	.	.	ljx.edf	RIGHT	4078	621691	Full Trial Period	617613	25	Trial: 25	617613	97	¸ÊÕá	¹ÕÕÈ	É¡±ú	j	j
ljx	.	.	.	.	.	.	.	.	.	.	8	.	.	.	false	true	Message: 0ms	.	.	.	.	.	.	.	.	.	.	.	!MODE RECORD CR 1000 2 0 R	0	.	.	ljx.edf	RIGHT	4078	621691	Full Trial Period	617613	25	Trial: 25	617613	97	¸ÊÕá	¹ÕÕÈ	É¡±ú	j	j
ljx	.	.	.	.	266	272	1	7	145.70	387.40	9	.	.	.	false	false	Message: 42ms	.	.	.	.	.	.	.	.	.	.	.	SYNCTIME	42	145.70	387.40	ljx.edf	RIGHT	4078	621691	Full Trial Period	617613	25	Trial: 25	617613	97	¸ÊÕá	¹ÕÕÈ	É¡±ú	j	j
ljx	.	.	.	.	.	.	.	.	.	.	10	.	.	.	false	false	Message: 602ms	14.66	37.89	387	659	576.30	330.90	1	741.50	273	145.10	390.20	INVISIBLE_BOUNDARY[1]	602	.	.	ljx.edf	RIGHT	4078	621691	Full Trial Period	617613	25	Trial: 25	617613	97	¸ÊÕá	¹ÕÕÈ	É¡±ú	j	j
ljx	.	.	.	.	.	.	.	.	.	.	11	.	.	.	false	false	Message: 609ms	14.66	37.89	387	659	576.30	330.90	1	741.50	273	145.10	390.20	SYNCTIME	609	.	.	ljx.edf	RIGHT	4078	621691	Full Trial Period	617613	25	Trial: 25	617613	97	¸ÊÕá	¹ÕÕÈ	É¡±ú	j	j
ljx	.	.	.	.	.	.	.	.	.	.	12	.	.	.	false	false	Message: 2861ms	12.38	174.30	71	2906	890.90	362.70	8	539.50	2836	522.80	384.60	INVISIBLE_BOUNDARY[2]	2861	.	.	ljx.edf	RIGHT	4078	621691	Full Trial Period	617613	25	Trial: 25	617613	97	¸ÊÕá	¹ÕÕÈ	É¡±ú	j	j
ljx	.	.	.	.	.	.	.	.	.	.	13	.	.	.	false	false	Message: 2867ms	12.38	174.30	71	2906	890.90	362.70	8	539.50	2836	522.80	384.60	SYNCTIME	2867	.	.	ljx.edf	RIGHT	4078	621691	Full Trial Period	617613	25	Trial: 25	617613	97	¸ÊÕá	¹ÕÕÈ	É¡±ú	j	j
ljx	.	.	.	.	768	4076	10	3309	880.90	395.70	14	[1]	2	RECTANGLE_INTERESTAREA	false	false	Message: 4059ms	.	.	.	.	.	.	.	.	.	.	.	KEYBOARD	4059	880.90	395.70	ljx.edf	RIGHT	4078	621691	Full Trial Period	617613	25	Trial: 25	617613	97	¸ÊÕá	¹ÕÕÈ	É¡±ú	j	j
ljx	.	.	.	.	.	.	.	.	.	.	15	.	.	.	false	false	Message: 4122ms	.	.	.	.	.	.	.	.	.	.	.	TRIAL_RESULT 0	4122	.	.	ljx.edf	RIGHT	4078	621691	Full Trial Period	617613	25	Trial: 25	617613	97	¸ÊÕá	¹ÕÕÈ	É¡±ú	j	j
ljx	.	.	.	.	.	.	.	.	.	.	1	.	.	.	false	false	Message: -16ms	.	.	.	.	.	.	.	.	.	.	.	TRIALID 25	-16	.	.	ljx.edf	RIGHT	3283	626204	Full Trial Period	622921	26	Trial: 26	622921	21	ÒÂ¼Ü	ÇúÆæ±ý	Í¼ÕÂ	j	j
ljx	.	.	.	.	.	.	.	.	.	.	2	.	.	.	false	false	Message: -1ms	.	.	.	.	.	.	.	.	.	.	.	RECCFG CR 1000 2 0 R	-1	.	.	ljx.edf	RIGHT	3283	626204	Full Trial Period	622921	26	Trial: 26	622921	21	ÒÂ¼Ü	ÇúÆæ±ý	Í¼ÕÂ	j	j
ljx	.	.	.	.	.	.	.	.	.	.	3	.	.	.	false	false	Message: -1ms	.	.	.	.	.	.	.	.	.	.	.	ELCLCFG TOWER	-1	.	.	ljx.edf	RIGHT	3283	626204	Full Trial Period	622921	26	Trial: 26	622921	21	ÒÂ¼Ü	ÇúÆæ±ý	Í¼ÕÂ	j	j
ljx	.	.	.	.	.	.	.	.	.	.	4	.	.	.	false	false	Message: -1ms	.	.	.	.	.	.	.	.	.	.	.	GAZE_COORDS 0.00 0.00 1023.00 767.00	-1	.	.	ljx.edf	RIGHT	3283	626204	Full Trial Period	622921	26	Trial: 26	622921	21	ÒÂ¼Ü	ÇúÆæ±ý	Í¼ÕÂ	j	j
ljx	.	.	.	.	.	.	.	.	.	.	5	.	.	.	false	false	Message: -1ms	.	.	.	.	.	.	.	.	.	.	.	THRESHOLDS R 122 220	-1	.	.	ljx.edf	RIGHT	3283	626204	Full Trial Period	622921	26	Trial: 26	622921	21	ÒÂ¼Ü	ÇúÆæ±ý	Í¼ÕÂ	j	j
ljx	.	.	.	.	.	.	.	.	.	.	6	.	.	.	false	false	Message: -1ms	.	.	.	.	.	.	.	.	.	.	.	ELCL_PROC CENTROID (3)	-1	.	.	ljx.edf	RIGHT	3283	626204	Full Trial Period	622921	26	Trial: 26	622921	21	ÒÂ¼Ü	ÇúÆæ±ý	Í¼ÕÂ	j	j
ljx	.	.	.	.	.	.	.	.	.	.	7	.	.	.	false	false	Message: -1ms	.	.	.	.	.	.	.	.	.	.	.	ELCL_PCR_PARAM 5 3.0	-1	.	.	ljx.edf	RIGHT	3283	626204	Full Trial Period	622921	26	Trial: 26	622921	21	ÒÂ¼Ü	ÇúÆæ±ý	Í¼ÕÂ	j	j
ljx	.	.	.	.	.	.	.	.	.	.	8	.	.	.	false	true	Message: 0ms	.	.	.	.	.	.	.	.	.	.	.	!MODE RECORD CR 1000 2 0 R	0	.	.	ljx.edf	RIGHT	3283	626204	Full Trial Period	622921	26	Trial: 26	622921	21	ÒÂ¼Ü	ÇúÆæ±ý	Í¼ÕÂ	j	j
ljx	.	.	.	.	565	571	1	7	140.50	389.80	9	.	.	.	false	false	Message: 42ms	.	.	.	.	.	.	.	.	.	.	.	SYNCTIME	42	140.50	389.80	ljx.edf	RIGHT	3283	626204	Full Trial Period	622921	26	Trial: 26	622921	21	ÒÂ¼Ü	ÇúÆæ±ý	Í¼ÕÂ	j	j
ljx	.	.	.	.	.	.	.	.	.	.	10	.	.	.	false	false	Message: 933ms	4.50	20.84	216	1138	571.20	332.70	3	840.70	923	450.80	382.30	INVISIBLE_BOUNDARY[1]	933	.	.	ljx.edf	RIGHT	3283	626204	Full Trial Period	622921	26	Trial: 26	622921	21	ÒÂ¼Ü	ÇúÆæ±ý	Í¼ÕÂ	j	j
ljx	.	.	.	.	.	.	.	.	.	.	11	.	.	.	false	false	Message: 942ms	4.50	20.84	216	1138	571.20	332.70	3	840.70	923	450.80	382.30	SYNCTIME	942	.	.	ljx.edf	RIGHT	3283	626204	Full Trial Period	622921	26	Trial: 26	622921	21	ÒÂ¼Ü	ÇúÆæ±ý	Í¼ÕÂ	j	j
ljx	143	1091	1	949	.	.	.	.	.	.	12	.	.	.	false	false	Message: 1089ms	4.50	20.84	216	1138	571.20	332.70	3	840.70	923	450.80	382.30	INVISIBLE_BOUNDARY[2]	1089	.	.	ljx.edf	RIGHT	3283	626204	Full Trial Period	622921	26	Trial: 26	622921	21	ÒÂ¼Ü	ÇúÆæ±ý	Í¼ÕÂ	j	j
ljx	.	.	.	.	.	.	.	.	.	.	13	.	.	.	false	false	Message: 1100ms	4.50	20.84	216	1138	571.20	332.70	3	840.70	923	450.80	382.30	SYNCTIME	1100	.	.	ljx.edf	RIGHT	3283	626204	Full Trial Period	622921	26	Trial: 26	622921	21	ÒÂ¼Ü	ÇúÆæ±ý	Í¼ÕÂ	j	j
ljx	.	.	.	.	877	3281	6	2405	860.70	390.00	14	[1]	2	RECTANGLE_INTERESTAREA	false	false	Message: 3264ms	.	.	.	.	.	.	.	.	.	.	.	KEYBOARD	3264	860.70	390.00	ljx.edf	RIGHT	3283	626204	Full Trial Period	622921	26	Trial: 26	622921	21	ÒÂ¼Ü	ÇúÆæ±ý	Í¼ÕÂ	j	j
ljx	.	.	.	.	.	.	.	.	.	.	15	.	.	.	false	false	Message: 3325ms	.	.	.	.	.	.	.	.	.	.	.	TRIAL_RESULT 0	3325	.	.	ljx.edf	RIGHT	3283	626204	Full Trial Period	622921	26	Trial: 26	622921	21	ÒÂ¼Ü	ÇúÆæ±ý	Í¼ÕÂ	j	j
ljx	.	.	.	.	.	.	.	.	.	.	1	.	.	.	false	false	Message: -15ms	.	.	.	.	.	.	.	.	.	.	.	TRIALID 26	-15	.	.	ljx.edf	RIGHT	6548	634109	Full Trial Period	627561	27	Trial: 27	627561	67	ÄûÃÊ	éÏé­Çò	²£Á§Öé	f	f
ljx	.	.	.	.	.	.	.	.	.	.	2	.	.	.	false	false	Message: -1ms	.	.	.	.	.	.	.	.	.	.	.	RECCFG CR 1000 2 0 R	-1	.	.	ljx.edf	RIGHT	6548	634109	Full Trial Period	627561	27	Trial: 27	627561	67	ÄûÃÊ	éÏé­Çò	²£Á§Öé	f	f
ljx	.	.	.	.	.	.	.	.	.	.	3	.	.	.	false	false	Message: -1ms	.	.	.	.	.	.	.	.	.	.	.	ELCLCFG TOWER	-1	.	.	ljx.edf	RIGHT	6548	634109	Full Trial Period	627561	27	Trial: 27	627561	67	ÄûÃÊ	éÏé­Çò	²£Á§Öé	f	f
ljx	.	.	.	.	.	.	.	.	.	.	4	.	.	.	false	false	Message: -1ms	.	.	.	.	.	.	.	.	.	.	.	GAZE_COORDS 0.00 0.00 1023.00 767.00	-1	.	.	ljx.edf	RIGHT	6548	634109	Full Trial Period	627561	27	Trial: 27	627561	67	ÄûÃÊ	éÏé­Çò	²£Á§Öé	f	f
ljx	.	.	.	.	.	.	.	.	.	.	5	.	.	.	false	false	Message: -1ms	.	.	.	.	.	.	.	.	.	.	.	THRESHOLDS R 122 220	-1	.	.	ljx.edf	RIGHT	6548	634109	Full Trial Period	627561	27	Trial: 27	627561	67	ÄûÃÊ	éÏé­Çò	²£Á§Öé	f	f
ljx	.	.	.	.	.	.	.	.	.	.	6	.	.	.	false	false	Message: -1ms	.	.	.	.	.	.	.	.	.	.	.	ELCL_PROC CENTROID (3)	-1	.	.	ljx.edf	RIGHT	6548	634109	Full Trial Period	627561	27	Trial: 27	627561	67	ÄûÃÊ	éÏé­Çò	²£Á§Öé	f	f
ljx	.	.	.	.	.	.	.	.	.	.	7	.	.	.	false	false	Message: -1ms	.	.	.	.	.	.	.	.	.	.	.	ELCL_PCR_PARAM 5 3.0	-1	.	.	ljx.edf	RIGHT	6548	634109	Full Trial Period	627561	27	Trial: 27	627561	67	ÄûÃÊ	éÏé­Çò	²£Á§Öé	f	f
ljx	.	.	.	.	.	.	.	.	.	.	8	.	.	.	false	true	Message: 0ms	.	.	.	.	.	.	.	.	.	.	.	!MODE RECORD CR 1000 2 0 R	0	.	.	ljx.edf	RIGHT	6548	634109	Full Trial Period	627561	27	Trial: 27	627561	67	ÄûÃÊ	éÏé­Çò	²£Á§Öé	f	f
ljx	.	.	.	.	613	619	1	7	137.40	399.40	9	.	.	.	false	false	Message: 43ms	.	.	.	.	.	.	.	.	.	.	.	SYNCTIME	43	137.40	399.40	ljx.edf	RIGHT	6548	634109	Full Trial Period	627561	27	Trial: 27	627561	67	ÄûÃÊ	éÏé­Çò	²£Á§Öé	f	f
ljx	.	.	.	.	.	.	.	.	.	.	10	.	.	.	false	false	Message: 692ms	9.47	92.81	102	721	415.20	379.20	1	316.30	620	132.70	402.80	INVISIBLE_BOUNDARY[1]	692	.	.	ljx.edf	RIGHT	6548	634109	Full Trial Period	627561	27	Trial: 27	627561	67	ÄûÃÊ	éÏé­Çò	²£Á§Öé	f	f
ljx	.	.	.	.	.	.	.	.	.	.	11	.	.	.	false	false	Message: 701ms	9.47	92.81	102	721	415.20	379.20	1	316.30	620	132.70	402.80	SYNCTIME	701	.	.	ljx.edf	RIGHT	6548	634109	Full Trial Period	627561	27	Trial: 27	627561	67	ÄûÃÊ	éÏé­Çò	²£Á§Öé	f	f
ljx	.	.	.	.	.	.	.	.	.	.	12	.	.	.	false	false	Message: 4119ms	9.89	40.69	243	4170	810.90	396.90	8	686.60	3928	518.30	391.30	INVISIBLE_BOUNDARY[2]	4119	.	.	ljx.edf	RIGHT	6548	634109	Full Trial Period	627561	27	Trial: 27	627561	67	ÄûÃÊ	éÏé­Çò	²£Á§Öé	f	f
ljx	.	.	.	.	.	.	.	.	.	.	13	.	.	.	false	false	Message: 4125ms	9.89	40.69	243	4170	810.90	396.90	8	686.60	3928	518.30	391.30	SYNCTIME	4125	.	.	ljx.edf	RIGHT	6548	634109	Full Trial Period	627561	27	Trial: 27	627561	67	ÄûÃÊ	éÏé­Çò	²£Á§Öé	f	f
ljx	.	.	.	.	50	6546	12	6497	865.30	385.80	14	[1]	2	RECTANGLE_INTERESTAREA	false	false	Message: 6529ms	.	.	.	.	.	.	.	.	.	.	.	KEYBOARD	6529	865.30	385.80	ljx.edf	RIGHT	6548	634109	Full Trial Period	627561	27	Trial: 27	627561	67	ÄûÃÊ	éÏé­Çò	²£Á§Öé	f	f
ljx	.	.	.	.	.	.	.	.	.	.	15	.	.	.	false	false	Message: 6593ms	.	.	.	.	.	.	.	.	.	.	.	TRIAL_RESULT 0	6593	.	.	ljx.edf	RIGHT	6548	634109	Full Trial Period	627561	27	Trial: 27	627561	67	ÄûÃÊ	éÏé­Çò	²£Á§Öé	f	f
ljx	.	.	.	.	.	.	.	.	.	.	1	.	.	.	false	false	Message: -15ms	.	.	.	.	.	.	.	.	.	.	.	TRIALID 27	-15	.	.	ljx.edf	RIGHT	6564	641982	Full Trial Period	635418	28	Trial: 28	635418	95	ÐÅ·â	¹úÆì	ÓÍ»­	f	j
ljx	.	.	.	.	.	.	.	.	.	.	2	.	.	.	false	false	Message: -1ms	.	.	.	.	.	.	.	.	.	.	.	RECCFG CR 1000 2 0 R	-1	.	.	ljx.edf	RIGHT	6564	641982	Full Trial Period	635418	28	Trial: 28	635418	95	ÐÅ·â	¹úÆì	ÓÍ»­	f	j
ljx	.	.	.	.	.	.	.	.	.	.	3	.	.	.	false	false	Message: -1ms	.	.	.	.	.	.	.	.	.	.	.	ELCLCFG TOWER	-1	.	.	ljx.edf	RIGHT	6564	641982	Full Trial Period	635418	28	Trial: 28	635418	95	ÐÅ·â	¹úÆì	ÓÍ»­	f	j
ljx	.	.	.	.	.	.	.	.	.	.	4	.	.	.	false	false	Message: -1ms	.	.	.	.	.	.	.	.	.	.	.	GAZE_COORDS 0.00 0.00 1023.00 767.00	-1	.	.	ljx.edf	RIGHT	6564	641982	Full Trial Period	635418	28	Trial: 28	635418	95	ÐÅ·â	¹úÆì	ÓÍ»­	f	j
ljx	.	.	.	.	.	.	.	.	.	.	5	.	.	.	false	false	Message: -1ms	.	.	.	.	.	.	.	.	.	.	.	THRESHOLDS R 122 220	-1	.	.	ljx.edf	RIGHT	6564	641982	Full Trial Period	635418	28	Trial: 28	635418	95	ÐÅ·â	¹úÆì	ÓÍ»­	f	j
ljx	.	.	.	.	.	.	.	.	.	.	6	.	.	.	false	false	Message: -1ms	.	.	.	.	.	.	.	.	.	.	.	ELCL_PROC CENTROID (3)	-1	.	.	ljx.edf	RIGHT	6564	641982	Full Trial Period	635418	28	Trial: 28	635418	95	ÐÅ·â	¹úÆì	ÓÍ»­	f	j
ljx	.	.	.	.	.	.	.	.	.	.	7	.	.	.	false	false	Message: -1ms	.	.	.	.	.	.	.	.	.	.	.	ELCL_PCR_PARAM 5 3.0	-1	.	.	ljx.edf	RIGHT	6564	641982	Full Trial Period	635418	28	Trial: 28	635418	95	ÐÅ·â	¹úÆì	ÓÍ»­	f	j
ljx	.	.	.	.	.	.	.	.	.	.	8	.	.	.	false	true	Message: 0ms	.	.	.	.	.	.	.	.	.	.	.	!MODE RECORD CR 1000 2 0 R	0	.	.	ljx.edf	RIGHT	6564	641982	Full Trial Period	635418	28	Trial: 28	635418	95	ÐÅ·â	¹úÆì	ÓÍ»­	f	j
ljx	.	.	.	.	85	91	1	7	130.70	399.40	9	.	.	.	false	false	Message: 43ms	.	.	.	.	.	.	.	.	.	.	.	SYNCTIME	43	130.70	399.40	ljx.edf	RIGHT	6564	641982	Full Trial Period	635418	28	Trial: 28	635418	95	ÐÅ·â	¹úÆì	ÓÍ»­	f	j
ljx	.	.	.	.	.	.	.	.	.	.	10	.	.	.	false	false	Message: 1795ms	11.24	55.35	203	1843	492.20	343.10	4	765.40	1641	160.90	371.30	INVISIBLE_BOUNDARY[1]	1795	.	.	ljx.edf	RIGHT	6564	641982	Full Trial Period	635418	28	Trial: 28	635418	95	ÐÅ·â	¹úÆì	ÓÍ»­	f	j
ljx	.	.	.	.	.	.	.	.	.	.	11	.	.	.	false	false	Message: 1801ms	11.24	55.35	203	1843	492.20	343.10	4	765.40	1641	160.90	371.30	SYNCTIME	1801	.	.	ljx.edf	RIGHT	6564	641982	Full Trial Period	635418	28	Trial: 28	635418	95	ÐÅ·â	¹úÆì	ÓÍ»­	f	j
ljx	.	.	.	.	.	.	.	.	.	.	12	.	.	.	false	false	Message: 3484ms	11.32	52.88	214	3561	846.10	353.60	6	795.60	3348	511.70	380.10	INVISIBLE_BOUNDARY[2]	3484	.	.	ljx.edf	RIGHT	6564	641982	Full Trial Period	635418	28	Trial: 28	635418	95	ÐÅ·â	¹úÆì	ÓÍ»­	f	j
ljx	.	.	.	.	.	.	.	.	.	.	13	.	.	.	false	false	Message: 3492ms	11.32	52.88	214	3561	846.10	353.60	6	795.60	3348	511.70	380.10	SYNCTIME	3492	.	.	ljx.edf	RIGHT	6564	641982	Full Trial Period	635418	28	Trial: 28	635418	95	ÐÅ·â	¹úÆì	ÓÍ»­	f	j
ljx	.	.	.	.	850	6562	10	5713	868.50	394.90	14	[1]	2	RECTANGLE_INTERESTAREA	false	false	Message: 6544ms	.	.	.	.	.	.	.	.	.	.	.	KEYBOARD	6544	868.50	394.90	ljx.edf	RIGHT	6564	641982	Full Trial Period	635418	28	Trial: 28	635418	95	ÐÅ·â	¹úÆì	ÓÍ»­	f	j
ljx	.	.	.	.	.	.	.	.	.	.	15	.	.	.	false	false	Message: 6609ms	.	.	.	.	.	.	.	.	.	.	.	TRIAL_RESULT 0	6609	.	.	ljx.edf	RIGHT	6564	641982	Full Trial Period	635418	28	Trial: 28	635418	95	ÐÅ·â	¹úÆì	ÓÍ»­	f	j
ljx	.	.	.	.	.	.	.	.	.	.	1	.	.	.	false	false	Message: -65ms	.	.	.	.	.	.	.	.	.	.	.	TRIALID 28	-65	.	.	ljx.edf	RIGHT	3704	647245	Full Trial Period	643541	29	Trial: 29	643541	29	Ç¦±Ê	Éß	Ð¡Ïª	j	j
ljx	.	.	.	.	.	.	.	.	.	.	2	.	.	.	false	false	Message: -1ms	.	.	.	.	.	.	.	.	.	.	.	RECCFG CR 1000 2 0 R	-1	.	.	ljx.edf	RIGHT	3704	647245	Full Trial Period	643541	29	Trial: 29	643541	29	Ç¦±Ê	Éß	Ð¡Ïª	j	j
ljx	.	.	.	.	.	.	.	.	.	.	3	.	.	.	false	false	Message: -1ms	.	.	.	.	.	.	.	.	.	.	.	ELCLCFG TOWER	-1	.	.	ljx.edf	RIGHT	3704	647245	Full Trial Period	643541	29	Trial: 29	643541	29	Ç¦±Ê	Éß	Ð¡Ïª	j	j
ljx	.	.	.	.	.	.	.	.	.	.	4	.	.	.	false	false	Message: -1ms	.	.	.	.	.	.	.	.	.	.	.	GAZE_COORDS 0.00 0.00 1023.00 767.00	-1	.	.	ljx.edf	RIGHT	3704	647245	Full Trial Period	643541	29	Trial: 29	643541	29	Ç¦±Ê	Éß	Ð¡Ïª	j	j
ljx	.	.	.	.	.	.	.	.	.	.	5	.	.	.	false	false	Message: -1ms	.	.	.	.	.	.	.	.	.	.	.	THRESHOLDS R 122 220	-1	.	.	ljx.edf	RIGHT	3704	647245	Full Trial Period	643541	29	Trial: 29	643541	29	Ç¦±Ê	Éß	Ð¡Ïª	j	j
ljx	.	.	.	.	.	.	.	.	.	.	6	.	.	.	false	false	Message: -1ms	.	.	.	.	.	.	.	.	.	.	.	ELCL_PROC CENTROID (3)	-1	.	.	ljx.edf	RIGHT	3704	647245	Full Trial Period	643541	29	Trial: 29	643541	29	Ç¦±Ê	Éß	Ð¡Ïª	j	j
ljx	.	.	.	.	.	.	.	.	.	.	7	.	.	.	false	false	Message: -1ms	.	.	.	.	.	.	.	.	.	.	.	ELCL_PCR_PARAM 5 3.0	-1	.	.	ljx.edf	RIGHT	3704	647245	Full Trial Period	643541	29	Trial: 29	643541	29	Ç¦±Ê	Éß	Ð¡Ïª	j	j
ljx	.	.	.	.	.	.	.	.	.	.	8	.	.	.	false	true	Message: 0ms	.	.	.	.	.	.	.	.	.	.	.	!MODE RECORD CR 1000 2 0 R	0	.	.	ljx.edf	RIGHT	3704	647245	Full Trial Period	643541	29	Trial: 29	643541	29	Ç¦±Ê	Éß	Ð¡Ïª	j	j
ljx	.	.	.	.	554	560	1	7	136.50	391.40	9	.	.	.	false	false	Message: 44ms	.	.	.	.	.	.	.	.	.	.	.	SYNCTIME	44	136.50	391.40	ljx.edf	RIGHT	3704	647245	Full Trial Period	643541	29	Trial: 29	643541	29	Ç¦±Ê	Éß	Ð¡Ïª	j	j
ljx	.	.	.	.	.	.	.	.	.	.	10	.	.	.	false	false	Message: 605ms	8.19	129.95	63	623	378.20	383.60	1	408.70	561	133.20	393.10	INVISIBLE_BOUNDARY[1]	605	.	.	ljx.edf	RIGHT	3704	647245	Full Trial Period	643541	29	Trial: 29	643541	29	Ç¦±Ê	Éß	Ð¡Ïª	j	j
ljx	.	.	.	.	.	.	.	.	.	.	11	.	.	.	false	false	Message: 610ms	8.19	129.95	63	623	378.20	383.60	1	408.70	561	133.20	393.10	SYNCTIME	610	.	.	ljx.edf	RIGHT	3704	647245	Full Trial Period	643541	29	Trial: 29	643541	29	Ç¦±Ê	Éß	Ð¡Ïª	j	j
ljx	.	.	.	.	241	3087	7	2847	805.80	382.80	12	.	.	.	false	false	Message: 2859ms	.	.	.	.	.	.	.	.	.	.	.	INVISIBLE_BOUNDARY[2]	2859	805.80	382.80	ljx.edf	RIGHT	3704	647245	Full Trial Period	643541	29	Trial: 29	643541	29	Ç¦±Ê	Éß	Ð¡Ïª	j	j
ljx	.	.	.	.	241	3087	7	2847	805.80	382.80	13	.	.	.	false	false	Message: 2868ms	.	.	.	.	.	.	.	.	.	.	.	SYNCTIME	2868	805.80	382.80	ljx.edf	RIGHT	3704	647245	Full Trial Period	643541	29	Trial: 29	643541	29	Ç¦±Ê	Éß	Ð¡Ïª	j	j
ljx	.	.	.	.	349	3702	9	3354	894.70	388.60	14	[1]	2	RECTANGLE_INTERESTAREA	false	false	Message: 3685ms	.	.	.	.	.	.	.	.	.	.	.	KEYBOARD	3685	894.70	388.60	ljx.edf	RIGHT	3704	647245	Full Trial Period	643541	29	Trial: 29	643541	29	Ç¦±Ê	Éß	Ð¡Ïª	j	j
ljx	.	.	.	.	.	.	.	.	.	.	15	.	.	.	false	false	Message: 3754ms	.	.	.	.	.	.	.	.	.	.	.	TRIAL_RESULT 0	3754	.	.	ljx.edf	RIGHT	3704	647245	Full Trial Period	643541	29	Trial: 29	643541	29	Ç¦±Ê	Éß	Ð¡Ïª	j	j
ljx	.	.	.	.	.	.	.	.	.	.	1	.	.	.	false	false	Message: -15ms	.	.	.	.	.	.	.	.	.	.	.	TRIALID 29	-15	.	.	ljx.edf	RIGHT	6296	655062	Full Trial Period	648766	30	Trial: 30	648766	115	²ÝÝ®	ÌðÍ²	ÑÀ¸à	j	f
ljx	.	.	.	.	.	.	.	.	.	.	2	.	.	.	false	false	Message: -1ms	.	.	.	.	.	.	.	.	.	.	.	RECCFG CR 1000 2 0 R	-1	.	.	ljx.edf	RIGHT	6296	655062	Full Trial Period	648766	30	Trial: 30	648766	115	²ÝÝ®	ÌðÍ²	ÑÀ¸à	j	f
ljx	.	.	.	.	.	.	.	.	.	.	3	.	.	.	false	false	Message: -1ms	.	.	.	.	.	.	.	.	.	.	.	ELCLCFG TOWER	-1	.	.	ljx.edf	RIGHT	6296	655062	Full Trial Period	648766	30	Trial: 30	648766	115	²ÝÝ®	ÌðÍ²	ÑÀ¸à	j	f
ljx	.	.	.	.	.	.	.	.	.	.	4	.	.	.	false	false	Message: -1ms	.	.	.	.	.	.	.	.	.	.	.	GAZE_COORDS 0.00 0.00 1023.00 767.00	-1	.	.	ljx.edf	RIGHT	6296	655062	Full Trial Period	648766	30	Trial: 30	648766	115	²ÝÝ®	ÌðÍ²	ÑÀ¸à	j	f
ljx	.	.	.	.	.	.	.	.	.	.	5	.	.	.	false	false	Message: -1ms	.	.	.	.	.	.	.	.	.	.	.	THRESHOLDS R 122 220	-1	.	.	ljx.edf	RIGHT	6296	655062	Full Trial Period	648766	30	Trial: 30	648766	115	²ÝÝ®	ÌðÍ²	ÑÀ¸à	j	f
ljx	.	.	.	.	.	.	.	.	.	.	6	.	.	.	false	false	Message: -1ms	.	.	.	.	.	.	.	.	.	.	.	ELCL_PROC CENTROID (3)	-1	.	.	ljx.edf	RIGHT	6296	655062	Full Trial Period	648766	30	Trial: 30	648766	115	²ÝÝ®	ÌðÍ²	ÑÀ¸à	j	f
ljx	.	.	.	.	.	.	.	.	.	.	7	.	.	.	false	false	Message: -1ms	.	.	.	.	.	.	.	.	.	.	.	ELCL_PCR_PARAM 5 3.0	-1	.	.	ljx.edf	RIGHT	6296	655062	Full Trial Period	648766	30	Trial: 30	648766	115	²ÝÝ®	ÌðÍ²	ÑÀ¸à	j	f
ljx	.	.	.	.	.	.	.	.	.	.	8	.	.	.	false	true	Message: 0ms	.	.	.	.	.	.	.	.	.	.	.	!MODE RECORD CR 1000 2 0 R	0	.	.	ljx.edf	RIGHT	6296	655062	Full Trial Period	648766	30	Trial: 30	648766	115	²ÝÝ®	ÌðÍ²	ÑÀ¸à	j	f
ljx	.	.	.	.	417	424	1	8	136.70	396.30	9	.	.	.	false	false	Message: 43ms	.	.	.	.	.	.	.	.	.	.	.	SYNCTIME	43	136.70	396.30	ljx.edf	RIGHT	6296	655062	Full Trial Period	648766	30	Trial: 30	648766	115	²ÝÝ®	ÌðÍ²	ÑÀ¸à	j	f
ljx	.	.	.	.	.	.	.	.	.	.	10	.	.	.	false	false	Message: 865ms	12.76	70.50	181	908	532.50	350.50	2	609.20	728	156.30	399.90	INVISIBLE_BOUNDARY[1]	865	.	.	ljx.edf	RIGHT	6296	655062	Full Trial Period	648766	30	Trial: 30	648766	115	²ÝÝ®	ÌðÍ²	ÑÀ¸à	j	f
ljx	.	.	.	.	.	.	.	.	.	.	11	.	.	.	false	false	Message: 876ms	12.76	70.50	181	908	532.50	350.50	2	609.20	728	156.30	399.90	SYNCTIME	876	.	.	ljx.edf	RIGHT	6296	655062	Full Trial Period	648766	30	Trial: 30	648766	115	²ÝÝ®	ÌðÍ²	ÑÀ¸à	j	f
ljx	.	.	.	.	.	.	.	.	.	.	12	.	.	.	false	false	Message: 2269ms	10.01	51.08	196	2326	809.00	355.50	6	867.20	2131	515.30	386.10	INVISIBLE_BOUNDARY[2]	2269	.	.	ljx.edf	RIGHT	6296	655062	Full Trial Period	648766	30	Trial: 30	648766	115	²ÝÝ®	ÌðÍ²	ÑÀ¸à	j	f
ljx	.	.	.	.	.	.	.	.	.	.	13	.	.	.	false	false	Message: 2276ms	10.01	51.08	196	2326	809.00	355.50	6	867.20	2131	515.30	386.10	SYNCTIME	2276	.	.	ljx.edf	RIGHT	6296	655062	Full Trial Period	648766	30	Trial: 30	648766	115	²ÝÝ®	ÌðÍ²	ÑÀ¸à	j	f
ljx	.	.	.	.	255	6294	13	6040	861.40	381.00	14	[1]	2	RECTANGLE_INTERESTAREA	false	false	Message: 6277ms	.	.	.	.	.	.	.	.	.	.	.	KEYBOARD	6277	861.40	381.00	ljx.edf	RIGHT	6296	655062	Full Trial Period	648766	30	Trial: 30	648766	115	²ÝÝ®	ÌðÍ²	ÑÀ¸à	j	f
ljx	.	.	.	.	.	.	.	.	.	.	15	.	.	.	false	false	Message: 6340ms	.	.	.	.	.	.	.	.	.	.	.	TRIAL_RESULT 0	6340	.	.	ljx.edf	RIGHT	6296	655062	Full Trial Period	648766	30	Trial: 30	648766	115	²ÝÝ®	ÌðÍ²	ÑÀ¸à	j	f
ljx	.	.	.	.	.	.	.	.	.	.	1	.	.	.	false	false	Message: -75ms	.	.	.	.	.	.	.	.	.	.	.	TRIALID 30	-75	.	.	ljx.edf	RIGHT	7948	664797	Full Trial Period	656849	31	Trial: 31	656849	71	ÒÎ×Ó	ÍøÇò	Ãµ¹å	j	j
ljx	.	.	.	.	.	.	.	.	.	.	2	.	.	.	false	false	Message: -1ms	.	.	.	.	.	.	.	.	.	.	.	RECCFG CR 1000 2 0 R	-1	.	.	ljx.edf	RIGHT	7948	664797	Full Trial Period	656849	31	Trial: 31	656849	71	ÒÎ×Ó	ÍøÇò	Ãµ¹å	j	j
ljx	.	.	.	.	.	.	.	.	.	.	3	.	.	.	false	false	Message: -1ms	.	.	.	.	.	.	.	.	.	.	.	ELCLCFG TOWER	-1	.	.	ljx.edf	RIGHT	7948	664797	Full Trial Period	656849	31	Trial: 31	656849	71	ÒÎ×Ó	ÍøÇò	Ãµ¹å	j	j
ljx	.	.	.	.	.	.	.	.	.	.	4	.	.	.	false	false	Message: -1ms	.	.	.	.	.	.	.	.	.	.	.	GAZE_COORDS 0.00 0.00 1023.00 767.00	-1	.	.	ljx.edf	RIGHT	7948	664797	Full Trial Period	656849	31	Trial: 31	656849	71	ÒÎ×Ó	ÍøÇò	Ãµ¹å	j	j
ljx	.	.	.	.	.	.	.	.	.	.	5	.	.	.	false	false	Message: -1ms	.	.	.	.	.	.	.	.	.	.	.	THRESHOLDS R 122 220	-1	.	.	ljx.edf	RIGHT	7948	664797	Full Trial Period	656849	31	Trial: 31	656849	71	ÒÎ×Ó	ÍøÇò	Ãµ¹å	j	j
ljx	.	.	.	.	.	.	.	.	.	.	6	.	.	.	false	false	Message: -1ms	.	.	.	.	.	.	.	.	.	.	.	ELCL_PROC CENTROID (3)	-1	.	.	ljx.edf	RIGHT	7948	664797	Full Trial Period	656849	31	Trial: 31	656849	71	ÒÎ×Ó	ÍøÇò	Ãµ¹å	j	j
ljx	.	.	.	.	.	.	.	.	.	.	7	.	.	.	false	false	Message: -1ms	.	.	.	.	.	.	.	.	.	.	.	ELCL_PCR_PARAM 5 3.0	-1	.	.	ljx.edf	RIGHT	7948	664797	Full Trial Period	656849	31	Trial: 31	656849	71	ÒÎ×Ó	ÍøÇò	Ãµ¹å	j	j
ljx	.	.	.	.	.	.	.	.	.	.	8	.	.	.	false	true	Message: 0ms	.	.	.	.	.	.	.	.	.	.	.	!MODE RECORD CR 1000 2 0 R	0	.	.	ljx.edf	RIGHT	7948	664797	Full Trial Period	656849	31	Trial: 31	656849	71	ÒÎ×Ó	ÍøÇò	Ãµ¹å	j	j
ljx	.	.	.	.	367	373	1	7	141.70	392.60	9	.	.	.	false	false	Message: 50ms	.	.	.	.	.	.	.	.	.	.	.	SYNCTIME	50	141.70	392.60	ljx.edf	RIGHT	7948	664797	Full Trial Period	656849	31	Trial: 31	656849	71	ÒÎ×Ó	ÍøÇò	Ãµ¹å	j	j
ljx	.	.	.	.	.	.	.	.	.	.	10	.	.	.	false	false	Message: 1148ms	13.29	111.71	119	1204	524.00	381.00	2	269.30	1086	127.20	383.60	INVISIBLE_BOUNDARY[1]	1148	.	.	ljx.edf	RIGHT	7948	664797	Full Trial Period	656849	31	Trial: 31	656849	71	ÒÎ×Ó	ÍøÇò	Ãµ¹å	j	j
ljx	.	.	.	.	.	.	.	.	.	.	11	.	.	.	false	false	Message: 1158ms	13.29	111.71	119	1204	524.00	381.00	2	269.30	1086	127.20	383.60	SYNCTIME	1158	.	.	ljx.edf	RIGHT	7948	664797	Full Trial Period	656849	31	Trial: 31	656849	71	ÒÎ×Ó	ÍøÇò	Ãµ¹å	j	j
ljx	.	.	.	.	.	.	.	.	.	.	12	.	.	.	false	false	Message: 4892ms	13.14	71.04	185	5041	534.70	351.40	12	1064.70	4857	926.40	330.40	INVISIBLE_BOUNDARY[2]	4892	.	.	ljx.edf	RIGHT	7948	664797	Full Trial Period	656849	31	Trial: 31	656849	71	ÒÎ×Ó	ÍøÇò	Ãµ¹å	j	j
ljx	78	4971	3	4894	.	.	.	.	.	.	13	.	.	.	false	false	Message: 4899ms	13.14	71.04	185	5041	534.70	351.40	12	1064.70	4857	926.40	330.40	SYNCTIME	4899	.	.	ljx.edf	RIGHT	7948	664797	Full Trial Period	656849	31	Trial: 31	656849	71	ÒÎ×Ó	ÍøÇò	Ãµ¹å	j	j
ljx	.	.	.	.	323	7946	17	7624	871.80	376.80	14	[1]	2	RECTANGLE_INTERESTAREA	false	false	Message: 7930ms	.	.	.	.	.	.	.	.	.	.	.	KEYBOARD	7930	871.80	376.80	ljx.edf	RIGHT	7948	664797	Full Trial Period	656849	31	Trial: 31	656849	71	ÒÎ×Ó	ÍøÇò	Ãµ¹å	j	j
ljx	.	.	.	.	.	.	.	.	.	.	15	.	.	.	false	false	Message: 7996ms	.	.	.	.	.	.	.	.	.	.	.	TRIAL_RESULT 0	7996	.	.	ljx.edf	RIGHT	7948	664797	Full Trial Period	656849	31	Trial: 31	656849	71	ÒÎ×Ó	ÍøÇò	Ãµ¹å	j	j
ljx	.	.	.	.	.	.	.	.	.	.	1	.	.	.	false	false	Message: -20ms	.	.	.	.	.	.	.	.	.	.	.	TRIALID 31	-20	.	.	ljx.edf	RIGHT	7479	673622	Full Trial Period	666143	32	Trial: 32	666143	39	ºùÂ«	¼ªËû	´°»§	f	f
ljx	.	.	.	.	.	.	.	.	.	.	2	.	.	.	false	false	Message: -1ms	.	.	.	.	.	.	.	.	.	.	.	RECCFG CR 1000 2 0 R	-1	.	.	ljx.edf	RIGHT	7479	673622	Full Trial Period	666143	32	Trial: 32	666143	39	ºùÂ«	¼ªËû	´°»§	f	f
ljx	.	.	.	.	.	.	.	.	.	.	3	.	.	.	false	false	Message: -1ms	.	.	.	.	.	.	.	.	.	.	.	ELCLCFG TOWER	-1	.	.	ljx.edf	RIGHT	7479	673622	Full Trial Period	666143	32	Trial: 32	666143	39	ºùÂ«	¼ªËû	´°»§	f	f
ljx	.	.	.	.	.	.	.	.	.	.	4	.	.	.	false	false	Message: -1ms	.	.	.	.	.	.	.	.	.	.	.	GAZE_COORDS 0.00 0.00 1023.00 767.00	-1	.	.	ljx.edf	RIGHT	7479	673622	Full Trial Period	666143	32	Trial: 32	666143	39	ºùÂ«	¼ªËû	´°»§	f	f
ljx	.	.	.	.	.	.	.	.	.	.	5	.	.	.	false	false	Message: -1ms	.	.	.	.	.	.	.	.	.	.	.	THRESHOLDS R 122 220	-1	.	.	ljx.edf	RIGHT	7479	673622	Full Trial Period	666143	32	Trial: 32	666143	39	ºùÂ«	¼ªËû	´°»§	f	f
ljx	.	.	.	.	.	.	.	.	.	.	6	.	.	.	false	false	Message: -1ms	.	.	.	.	.	.	.	.	.	.	.	ELCL_PROC CENTROID (3)	-1	.	.	ljx.edf	RIGHT	7479	673622	Full Trial Period	666143	32	Trial: 32	666143	39	ºùÂ«	¼ªËû	´°»§	f	f
ljx	.	.	.	.	.	.	.	.	.	.	7	.	.	.	false	false	Message: -1ms	.	.	.	.	.	.	.	.	.	.	.	ELCL_PCR_PARAM 5 3.0	-1	.	.	ljx.edf	RIGHT	7479	673622	Full Trial Period	666143	32	Trial: 32	666143	39	ºùÂ«	¼ªËû	´°»§	f	f
ljx	.	.	.	.	.	.	.	.	.	.	8	.	.	.	false	true	Message: 0ms	.	.	.	.	.	.	.	.	.	.	.	!MODE RECORD CR 1000 2 0 R	0	.	.	ljx.edf	RIGHT	7479	673622	Full Trial Period	666143	32	Trial: 32	666143	39	ºùÂ«	¼ªËû	´°»§	f	f
ljx	.	.	.	.	578	584	1	7	147.10	396.40	9	.	.	.	false	false	Message: 47ms	.	.	.	.	.	.	.	.	.	.	.	SYNCTIME	47	147.10	396.40	ljx.edf	RIGHT	7479	673622	Full Trial Period	666143	32	Trial: 32	666143	39	ºùÂ«	¼ªËû	´°»§	f	f
ljx	.	.	.	.	.	.	.	.	.	.	10	.	.	.	false	false	Message: 643ms	14.05	40.37	348	932	561.40	355.40	1	685.70	585	145.50	395.20	INVISIBLE_BOUNDARY[1]	643	.	.	ljx.edf	RIGHT	7479	673622	Full Trial Period	666143	32	Trial: 32	666143	39	ºùÂ«	¼ªËû	´°»§	f	f
ljx	.	.	.	.	.	.	.	.	.	.	11	.	.	.	false	false	Message: 654ms	14.05	40.37	348	932	561.40	355.40	1	685.70	585	145.50	395.20	SYNCTIME	654	.	.	ljx.edf	RIGHT	7479	673622	Full Trial Period	666143	32	Trial: 32	666143	39	ºùÂ«	¼ªËû	´°»§	f	f
ljx	.	.	.	.	.	.	.	.	.	.	12	.	.	.	false	false	Message: 4951ms	23.24	117.98	197	5013	854.20	367.70	11	1112.60	4817	1619.60	76.90	INVISIBLE_BOUNDARY[2]	4951	.	.	ljx.edf	RIGHT	7479	673622	Full Trial Period	666143	32	Trial: 32	666143	39	ºùÂ«	¼ªËû	´°»§	f	f
ljx	.	.	.	.	.	.	.	.	.	.	13	.	.	.	false	false	Message: 4962ms	23.24	117.98	197	5013	854.20	367.70	11	1112.60	4817	1619.60	76.90	SYNCTIME	4962	.	.	ljx.edf	RIGHT	7479	673622	Full Trial Period	666143	32	Trial: 32	666143	39	ºùÂ«	¼ªËû	´°»§	f	f
ljx	.	.	.	.	547	7477	15	6931	869.30	391.60	14	[1]	2	RECTANGLE_INTERESTAREA	false	false	Message: 7461ms	.	.	.	.	.	.	.	.	.	.	.	KEYBOARD	7461	869.30	391.60	ljx.edf	RIGHT	7479	673622	Full Trial Period	666143	32	Trial: 32	666143	39	ºùÂ«	¼ªËû	´°»§	f	f
ljx	.	.	.	.	.	.	.	.	.	.	15	.	.	.	false	false	Message: 7525ms	.	.	.	.	.	.	.	.	.	.	.	TRIAL_RESULT 0	7525	.	.	ljx.edf	RIGHT	7479	673622	Full Trial Period	666143	32	Trial: 32	666143	39	ºùÂ«	¼ªËû	´°»§	f	f
ljx	.	.	.	.	.	.	.	.	.	.	1	.	.	.	false	false	Message: -16ms	.	.	.	.	.	.	.	.	.	.	.	TRIALID 32	-16	.	.	ljx.edf	RIGHT	5744	680865	Full Trial Period	675121	33	Trial: 33	675121	22	Ö½Ïä	Ï´ÒÂ»ú	×ÔÐÐ³µ	f	f
ljx	.	.	.	.	.	.	.	.	.	.	2	.	.	.	false	false	Message: -1ms	.	.	.	.	.	.	.	.	.	.	.	RECCFG CR 1000 2 0 R	-1	.	.	ljx.edf	RIGHT	5744	680865	Full Trial Period	675121	33	Trial: 33	675121	22	Ö½Ïä	Ï´ÒÂ»ú	×ÔÐÐ³µ	f	f
ljx	.	.	.	.	.	.	.	.	.	.	3	.	.	.	false	false	Message: -1ms	.	.	.	.	.	.	.	.	.	.	.	ELCLCFG TOWER	-1	.	.	ljx.edf	RIGHT	5744	680865	Full Trial Period	675121	33	Trial: 33	675121	22	Ö½Ïä	Ï´ÒÂ»ú	×ÔÐÐ³µ	f	f
ljx	.	.	.	.	.	.	.	.	.	.	4	.	.	.	false	false	Message: -1ms	.	.	.	.	.	.	.	.	.	.	.	GAZE_COORDS 0.00 0.00 1023.00 767.00	-1	.	.	ljx.edf	RIGHT	5744	680865	Full Trial Period	675121	33	Trial: 33	675121	22	Ö½Ïä	Ï´ÒÂ»ú	×ÔÐÐ³µ	f	f
ljx	.	.	.	.	.	.	.	.	.	.	5	.	.	.	false	false	Message: -1ms	.	.	.	.	.	.	.	.	.	.	.	THRESHOLDS R 122 220	-1	.	.	ljx.edf	RIGHT	5744	680865	Full Trial Period	675121	33	Trial: 33	675121	22	Ö½Ïä	Ï´ÒÂ»ú	×ÔÐÐ³µ	f	f
ljx	.	.	.	.	.	.	.	.	.	.	6	.	.	.	false	false	Message: -1ms	.	.	.	.	.	.	.	.	.	.	.	ELCL_PROC CENTROID (3)	-1	.	.	ljx.edf	RIGHT	5744	680865	Full Trial Period	675121	33	Trial: 33	675121	22	Ö½Ïä	Ï´ÒÂ»ú	×ÔÐÐ³µ	f	f
ljx	.	.	.	.	.	.	.	.	.	.	7	.	.	.	false	false	Message: -1ms	.	.	.	.	.	.	.	.	.	.	.	ELCL_PCR_PARAM 5 3.0	-1	.	.	ljx.edf	RIGHT	5744	680865	Full Trial Period	675121	33	Trial: 33	675121	22	Ö½Ïä	Ï´ÒÂ»ú	×ÔÐÐ³µ	f	f
ljx	.	.	.	.	.	.	.	.	.	.	8	.	.	.	false	true	Message: 0ms	.	.	.	.	.	.	.	.	.	.	.	!MODE RECORD CR 1000 2 0 R	0	.	.	ljx.edf	RIGHT	5744	680865	Full Trial Period	675121	33	Trial: 33	675121	22	Ö½Ïä	Ï´ÒÂ»ú	×ÔÐÐ³µ	f	f
ljx	.	.	.	.	917	923	1	7	135.90	394.20	9	.	.	.	false	false	Message: 41ms	.	.	.	.	.	.	.	.	.	.	.	SYNCTIME	41	135.90	394.20	ljx.edf	RIGHT	5744	680865	Full Trial Period	675121	33	Trial: 33	675121	22	Ö½Ïä	Ï´ÒÂ»ú	×ÔÐÐ³µ	f	f
ljx	.	.	.	.	.	.	.	.	.	.	10	.	.	.	false	false	Message: 1253ms	10.62	158.58	67	1283	478.30	385.80	2	409.80	1217	162.40	396.30	INVISIBLE_BOUNDARY[1]	1253	.	.	ljx.edf	RIGHT	5744	680865	Full Trial Period	675121	33	Trial: 33	675121	22	Ö½Ïä	Ï´ÒÂ»ú	×ÔÐÐ³µ	f	f
ljx	.	.	.	.	.	.	.	.	.	.	11	.	.	.	false	false	Message: 1258ms	10.62	158.58	67	1283	478.30	385.80	2	409.80	1217	162.40	396.30	SYNCTIME	1258	.	.	ljx.edf	RIGHT	5744	680865	Full Trial Period	675121	33	Trial: 33	675121	22	Ö½Ïä	Ï´ÒÂ»ú	×ÔÐÐ³µ	f	f
ljx	.	.	.	.	.	.	.	.	.	.	12	.	.	.	false	false	Message: 4498ms	2.69	103.39	26	4506	1103.80	386.40	9	223.00	4481	1022.00	359.60	INVISIBLE_BOUNDARY[2]	4498	.	.	ljx.edf	RIGHT	5744	680865	Full Trial Period	675121	33	Trial: 33	675121	22	Ö½Ïä	Ï´ÒÂ»ú	×ÔÐÐ³µ	f	f
ljx	.	.	.	.	240	4746	10	4507	1094.30	383.50	13	.	.	.	false	false	Message: 4508ms	.	.	.	.	.	.	.	.	.	.	.	SYNCTIME	4508	1094.30	383.50	ljx.edf	RIGHT	5744	680865	Full Trial Period	675121	33	Trial: 33	675121	22	Ö½Ïä	Ï´ÒÂ»ú	×ÔÐÐ³µ	f	f
ljx	.	.	.	.	941	5742	11	4802	875.60	392.10	14	[1]	2	RECTANGLE_INTERESTAREA	false	false	Message: 5725ms	.	.	.	.	.	.	.	.	.	.	.	KEYBOARD	5725	875.60	392.10	ljx.edf	RIGHT	5744	680865	Full Trial Period	675121	33	Trial: 33	675121	22	Ö½Ïä	Ï´ÒÂ»ú	×ÔÐÐ³µ	f	f
ljx	.	.	.	.	.	.	.	.	.	.	15	.	.	.	false	false	Message: 5793ms	.	.	.	.	.	.	.	.	.	.	.	TRIAL_RESULT 0	5793	.	.	ljx.edf	RIGHT	5744	680865	Full Trial Period	675121	33	Trial: 33	675121	22	Ö½Ïä	Ï´ÒÂ»ú	×ÔÐÐ³µ	f	f
ljx	.	.	.	.	.	.	.	.	.	.	1	.	.	.	false	false	Message: -15ms	.	.	.	.	.	.	.	.	.	.	.	TRIALID 33	-15	.	.	ljx.edf	RIGHT	7539	689816	Full Trial Period	682277	34	Trial: 34	682277	134	Ö½Ïä	¹Ä	ÑÀÇ©	f	f
ljx	.	.	.	.	.	.	.	.	.	.	2	.	.	.	false	false	Message: -1ms	.	.	.	.	.	.	.	.	.	.	.	RECCFG CR 1000 2 0 R	-1	.	.	ljx.edf	RIGHT	7539	689816	Full Trial Period	682277	34	Trial: 34	682277	134	Ö½Ïä	¹Ä	ÑÀÇ©	f	f
ljx	.	.	.	.	.	.	.	.	.	.	3	.	.	.	false	false	Message: -1ms	.	.	.	.	.	.	.	.	.	.	.	ELCLCFG TOWER	-1	.	.	ljx.edf	RIGHT	7539	689816	Full Trial Period	682277	34	Trial: 34	682277	134	Ö½Ïä	¹Ä	ÑÀÇ©	f	f
ljx	.	.	.	.	.	.	.	.	.	.	4	.	.	.	false	false	Message: -1ms	.	.	.	.	.	.	.	.	.	.	.	GAZE_COORDS 0.00 0.00 1023.00 767.00	-1	.	.	ljx.edf	RIGHT	7539	689816	Full Trial Period	682277	34	Trial: 34	682277	134	Ö½Ïä	¹Ä	ÑÀÇ©	f	f
ljx	.	.	.	.	.	.	.	.	.	.	5	.	.	.	false	false	Message: -1ms	.	.	.	.	.	.	.	.	.	.	.	THRESHOLDS R 122 220	-1	.	.	ljx.edf	RIGHT	7539	689816	Full Trial Period	682277	34	Trial: 34	682277	134	Ö½Ïä	¹Ä	ÑÀÇ©	f	f
ljx	.	.	.	.	.	.	.	.	.	.	6	.	.	.	false	false	Message: -1ms	.	.	.	.	.	.	.	.	.	.	.	ELCL_PROC CENTROID (3)	-1	.	.	ljx.edf	RIGHT	7539	689816	Full Trial Period	682277	34	Trial: 34	682277	134	Ö½Ïä	¹Ä	ÑÀÇ©	f	f
ljx	.	.	.	.	.	.	.	.	.	.	7	.	.	.	false	false	Message: -1ms	.	.	.	.	.	.	.	.	.	.	.	ELCL_PCR_PARAM 5 3.0	-1	.	.	ljx.edf	RIGHT	7539	689816	Full Trial Period	682277	34	Trial: 34	682277	134	Ö½Ïä	¹Ä	ÑÀÇ©	f	f
ljx	.	.	.	.	.	.	.	.	.	.	8	.	.	.	false	true	Message: 0ms	.	.	.	.	.	.	.	.	.	.	.	!MODE RECORD CR 1000 2 0 R	0	.	.	ljx.edf	RIGHT	7539	689816	Full Trial Period	682277	34	Trial: 34	682277	134	Ö½Ïä	¹Ä	ÑÀÇ©	f	f
ljx	.	.	.	.	1226	1232	1	7	136.50	403.00	9	.	.	.	false	false	Message: 51ms	.	.	.	.	.	.	.	.	.	.	.	SYNCTIME	51	136.50	403.00	ljx.edf	RIGHT	7539	689816	Full Trial Period	682277	34	Trial: 34	682277	134	Ö½Ïä	¹Ä	ÑÀÇ©	f	f
ljx	.	.	.	.	.	.	.	.	.	.	10	.	.	.	false	false	Message: 1746ms	10.55	45.10	234	1822	474.80	353.40	2	816.90	1589	164.60	397.00	INVISIBLE_BOUNDARY[1]	1746	.	.	ljx.edf	RIGHT	7539	689816	Full Trial Period	682277	34	Trial: 34	682277	134	Ö½Ïä	¹Ä	ÑÀÇ©	f	f
ljx	.	.	.	.	.	.	.	.	.	.	11	.	.	.	false	false	Message: 1751ms	10.55	45.10	234	1822	474.80	353.40	2	816.90	1589	164.60	397.00	SYNCTIME	1751	.	.	ljx.edf	RIGHT	7539	689816	Full Trial Period	682277	34	Trial: 34	682277	134	Ö½Ïä	¹Ä	ÑÀÇ©	f	f
ljx	.	.	.	.	.	.	.	.	.	.	12	.	.	.	false	false	Message: 4127ms	12.46	178.03	70	4162	884.50	385.40	6	437.90	4093	512.70	397.20	INVISIBLE_BOUNDARY[2]	4127	.	.	ljx.edf	RIGHT	7539	689816	Full Trial Period	682277	34	Trial: 34	682277	134	Ö½Ïä	¹Ä	ÑÀÇ©	f	f
ljx	.	.	.	.	.	.	.	.	.	.	13	.	.	.	false	false	Message: 4134ms	12.46	178.03	70	4162	884.50	385.40	6	437.90	4093	512.70	397.20	SYNCTIME	4134	.	.	ljx.edf	RIGHT	7539	689816	Full Trial Period	682277	34	Trial: 34	682277	134	Ö½Ïä	¹Ä	ÑÀÇ©	f	f
ljx	.	.	.	.	78	7537	12	7460	882.20	390.70	14	[1]	2	RECTANGLE_INTERESTAREA	false	false	Message: 7520ms	.	.	.	.	.	.	.	.	.	.	.	KEYBOARD	7520	882.20	390.70	ljx.edf	RIGHT	7539	689816	Full Trial Period	682277	34	Trial: 34	682277	134	Ö½Ïä	¹Ä	ÑÀÇ©	f	f
ljx	.	.	.	.	.	.	.	.	.	.	15	.	.	.	false	false	Message: 7582ms	.	.	.	.	.	.	.	.	.	.	.	TRIAL_RESULT 0	7582	.	.	ljx.edf	RIGHT	7539	689816	Full Trial Period	682277	34	Trial: 34	682277	134	Ö½Ïä	¹Ä	ÑÀÇ©	f	f
ljx	.	.	.	.	.	.	.	.	.	.	1	.	.	.	false	false	Message: -17ms	.	.	.	.	.	.	.	.	.	.	.	TRIALID 34	-17	.	.	ljx.edf	RIGHT	8386	700088	Full Trial Period	691702	35	Trial: 35	691702	131	Ãµ¹å	°ô°ôÌÇ	ÍøÇòÅÄ	j	f
ljx	.	.	.	.	.	.	.	.	.	.	2	.	.	.	false	false	Message: -1ms	.	.	.	.	.	.	.	.	.	.	.	RECCFG CR 1000 2 0 R	-1	.	.	ljx.edf	RIGHT	8386	700088	Full Trial Period	691702	35	Trial: 35	691702	131	Ãµ¹å	°ô°ôÌÇ	ÍøÇòÅÄ	j	f
ljx	.	.	.	.	.	.	.	.	.	.	3	.	.	.	false	false	Message: -1ms	.	.	.	.	.	.	.	.	.	.	.	ELCLCFG TOWER	-1	.	.	ljx.edf	RIGHT	8386	700088	Full Trial Period	691702	35	Trial: 35	691702	131	Ãµ¹å	°ô°ôÌÇ	ÍøÇòÅÄ	j	f
ljx	.	.	.	.	.	.	.	.	.	.	4	.	.	.	false	false	Message: -1ms	.	.	.	.	.	.	.	.	.	.	.	GAZE_COORDS 0.00 0.00 1023.00 767.00	-1	.	.	ljx.edf	RIGHT	8386	700088	Full Trial Period	691702	35	Trial: 35	691702	131	Ãµ¹å	°ô°ôÌÇ	ÍøÇòÅÄ	j	f
ljx	.	.	.	.	.	.	.	.	.	.	5	.	.	.	false	false	Message: -1ms	.	.	.	.	.	.	.	.	.	.	.	THRESHOLDS R 122 220	-1	.	.	ljx.edf	RIGHT	8386	700088	Full Trial Period	691702	35	Trial: 35	691702	131	Ãµ¹å	°ô°ôÌÇ	ÍøÇòÅÄ	j	f
ljx	.	.	.	.	.	.	.	.	.	.	6	.	.	.	false	false	Message: -1ms	.	.	.	.	.	.	.	.	.	.	.	ELCL_PROC CENTROID (3)	-1	.	.	ljx.edf	RIGHT	8386	700088	Full Trial Period	691702	35	Trial: 35	691702	131	Ãµ¹å	°ô°ôÌÇ	ÍøÇòÅÄ	j	f
ljx	.	.	.	.	.	.	.	.	.	.	7	.	.	.	false	false	Message: -1ms	.	.	.	.	.	.	.	.	.	.	.	ELCL_PCR_PARAM 5 3.0	-1	.	.	ljx.edf	RIGHT	8386	700088	Full Trial Period	691702	35	Trial: 35	691702	131	Ãµ¹å	°ô°ôÌÇ	ÍøÇòÅÄ	j	f
ljx	.	.	.	.	.	.	.	.	.	.	8	.	.	.	false	true	Message: 0ms	.	.	.	.	.	.	.	.	.	.	.	!MODE RECORD CR 1000 2 0 R	0	.	.	ljx.edf	RIGHT	8386	700088	Full Trial Period	691702	35	Trial: 35	691702	131	Ãµ¹å	°ô°ôÌÇ	ÍøÇòÅÄ	j	f
ljx	.	.	.	.	317	323	1	7	134.20	393.30	9	.	.	.	false	false	Message: 50ms	.	.	.	.	.	.	.	.	.	.	.	SYNCTIME	50	134.20	393.30	ljx.edf	RIGHT	8386	700088	Full Trial Period	691702	35	Trial: 35	691702	131	Ãµ¹å	°ô°ôÌÇ	ÍøÇòÅÄ	j	f
ljx	.	.	.	.	.	.	.	.	.	.	10	.	.	.	false	false	Message: 3377ms	13.36	63.64	210	3431	536.20	342.90	8	707.20	3222	142.30	390.50	INVISIBLE_BOUNDARY[1]	3377	.	.	ljx.edf	RIGHT	8386	700088	Full Trial Period	691702	35	Trial: 35	691702	131	Ãµ¹å	°ô°ôÌÇ	ÍøÇòÅÄ	j	f
ljx	.	.	.	.	.	.	.	.	.	.	11	.	.	.	false	false	Message: 3382ms	13.36	63.64	210	3431	536.20	342.90	8	707.20	3222	142.30	390.50	SYNCTIME	3382	.	.	ljx.edf	RIGHT	8386	700088	Full Trial Period	691702	35	Trial: 35	691702	131	Ãµ¹å	°ô°ôÌÇ	ÍøÇòÅÄ	j	f
ljx	.	.	.	.	.	.	.	.	.	.	12	.	.	.	false	false	Message: 4839ms	11.43	63.49	180	4891	860.60	349.20	12	811.70	4712	524.60	392.10	INVISIBLE_BOUNDARY[2]	4839	.	.	ljx.edf	RIGHT	8386	700088	Full Trial Period	691702	35	Trial: 35	691702	131	Ãµ¹å	°ô°ôÌÇ	ÍøÇòÅÄ	j	f
ljx	.	.	.	.	.	.	.	.	.	.	13	.	.	.	false	false	Message: 4849ms	11.43	63.49	180	4891	860.60	349.20	12	811.70	4712	524.60	392.10	SYNCTIME	4849	.	.	ljx.edf	RIGHT	8386	700088	Full Trial Period	691702	35	Trial: 35	691702	131	Ãµ¹å	°ô°ôÌÇ	ÍøÇòÅÄ	j	f
ljx	.	.	.	.	486	8384	18	7899	843.90	397.00	14	[1]	2	RECTANGLE_INTERESTAREA	false	false	Message: 8367ms	.	.	.	.	.	.	.	.	.	.	.	KEYBOARD	8367	843.90	397.00	ljx.edf	RIGHT	8386	700088	Full Trial Period	691702	35	Trial: 35	691702	131	Ãµ¹å	°ô°ôÌÇ	ÍøÇòÅÄ	j	f
ljx	.	.	.	.	.	.	.	.	.	.	15	.	.	.	false	false	Message: 8429ms	.	.	.	.	.	.	.	.	.	.	.	TRIAL_RESULT 0	8429	.	.	ljx.edf	RIGHT	8386	700088	Full Trial Period	691702	35	Trial: 35	691702	131	Ãµ¹å	°ô°ôÌÇ	ÍøÇòÅÄ	j	f
ljx	.	.	.	.	.	.	.	.	.	.	1	.	.	.	false	false	Message: -17ms	.	.	.	.	.	.	.	.	.	.	.	TRIALID 35	-17	.	.	ljx.edf	RIGHT	4995	706562	Full Trial Period	701567	36	Trial: 36	701567	7	Êé°ü	Ìú¹ì	ÌÝ×Ó	j	j
ljx	.	.	.	.	.	.	.	.	.	.	2	.	.	.	false	false	Message: -1ms	.	.	.	.	.	.	.	.	.	.	.	RECCFG CR 1000 2 0 R	-1	.	.	ljx.edf	RIGHT	4995	706562	Full Trial Period	701567	36	Trial: 36	701567	7	Êé°ü	Ìú¹ì	ÌÝ×Ó	j	j
ljx	.	.	.	.	.	.	.	.	.	.	3	.	.	.	false	false	Message: -1ms	.	.	.	.	.	.	.	.	.	.	.	ELCLCFG TOWER	-1	.	.	ljx.edf	RIGHT	4995	706562	Full Trial Period	701567	36	Trial: 36	701567	7	Êé°ü	Ìú¹ì	ÌÝ×Ó	j	j
ljx	.	.	.	.	.	.	.	.	.	.	4	.	.	.	false	false	Message: -1ms	.	.	.	.	.	.	.	.	.	.	.	GAZE_COORDS 0.00 0.00 1023.00 767.00	-1	.	.	ljx.edf	RIGHT	4995	706562	Full Trial Period	701567	36	Trial: 36	701567	7	Êé°ü	Ìú¹ì	ÌÝ×Ó	j	j
ljx	.	.	.	.	.	.	.	.	.	.	5	.	.	.	false	false	Message: -1ms	.	.	.	.	.	.	.	.	.	.	.	THRESHOLDS R 122 220	-1	.	.	ljx.edf	RIGHT	4995	706562	Full Trial Period	701567	36	Trial: 36	701567	7	Êé°ü	Ìú¹ì	ÌÝ×Ó	j	j
ljx	.	.	.	.	.	.	.	.	.	.	6	.	.	.	false	false	Message: -1ms	.	.	.	.	.	.	.	.	.	.	.	ELCL_PROC CENTROID (3)	-1	.	.	ljx.edf	RIGHT	4995	706562	Full Trial Period	701567	36	Trial: 36	701567	7	Êé°ü	Ìú¹ì	ÌÝ×Ó	j	j
ljx	.	.	.	.	.	.	.	.	.	.	7	.	.	.	false	false	Message: -1ms	.	.	.	.	.	.	.	.	.	.	.	ELCL_PCR_PARAM 5 3.0	-1	.	.	ljx.edf	RIGHT	4995	706562	Full Trial Period	701567	36	Trial: 36	701567	7	Êé°ü	Ìú¹ì	ÌÝ×Ó	j	j
ljx	.	.	.	.	.	.	.	.	.	.	8	.	.	.	false	true	Message: 0ms	.	.	.	.	.	.	.	.	.	.	.	!MODE RECORD CR 1000 2 0 R	0	.	.	ljx.edf	RIGHT	4995	706562	Full Trial Period	701567	36	Trial: 36	701567	7	Êé°ü	Ìú¹ì	ÌÝ×Ó	j	j
ljx	.	.	.	.	347	353	1	7	138.10	391.80	9	.	.	.	false	false	Message: 42ms	.	.	.	.	.	.	.	.	.	.	.	SYNCTIME	42	138.10	391.80	ljx.edf	RIGHT	4995	706562	Full Trial Period	701567	36	Trial: 36	701567	7	Êé°ü	Ìú¹ì	ÌÝ×Ó	j	j
ljx	.	.	.	.	.	.	.	.	.	.	10	.	.	.	false	false	Message: 1600ms	11.82	53.01	223	1651	501.50	336.20	4	687.90	1429	154.90	386.90	INVISIBLE_BOUNDARY[1]	1600	.	.	ljx.edf	RIGHT	4995	706562	Full Trial Period	701567	36	Trial: 36	701567	7	Êé°ü	Ìú¹ì	ÌÝ×Ó	j	j
ljx	.	.	.	.	.	.	.	.	.	.	11	.	.	.	false	false	Message: 1608ms	11.82	53.01	223	1651	501.50	336.20	4	687.90	1429	154.90	386.90	SYNCTIME	1608	.	.	ljx.edf	RIGHT	4995	706562	Full Trial Period	701567	36	Trial: 36	701567	7	Êé°ü	Ìú¹ì	ÌÝ×Ó	j	j
ljx	.	.	.	.	.	.	.	.	.	.	12	.	.	.	false	false	Message: 4233ms	12.46	67.72	184	4275	881.50	352.80	10	818.50	4092	512.70	389.10	INVISIBLE_BOUNDARY[2]	4233	.	.	ljx.edf	RIGHT	4995	706562	Full Trial Period	701567	36	Trial: 36	701567	7	Êé°ü	Ìú¹ì	ÌÝ×Ó	j	j
ljx	.	.	.	.	.	.	.	.	.	.	13	.	.	.	false	false	Message: 4241ms	12.46	67.72	184	4275	881.50	352.80	10	818.50	4092	512.70	389.10	SYNCTIME	4241	.	.	ljx.edf	RIGHT	4995	706562	Full Trial Period	701567	36	Trial: 36	701567	7	Êé°ü	Ìú¹ì	ÌÝ×Ó	j	j
ljx	.	.	.	.	338	4993	12	4656	863.80	382.50	14	[1]	2	RECTANGLE_INTERESTAREA	false	false	Message: 4976ms	.	.	.	.	.	.	.	.	.	.	.	KEYBOARD	4976	863.80	382.50	ljx.edf	RIGHT	4995	706562	Full Trial Period	701567	36	Trial: 36	701567	7	Êé°ü	Ìú¹ì	ÌÝ×Ó	j	j
ljx	.	.	.	.	.	.	.	.	.	.	15	.	.	.	false	false	Message: 5040ms	.	.	.	.	.	.	.	.	.	.	.	TRIAL_RESULT 0	5040	.	.	ljx.edf	RIGHT	4995	706562	Full Trial Period	701567	36	Trial: 36	701567	7	Êé°ü	Ìú¹ì	ÌÝ×Ó	j	j
ljx	.	.	.	.	.	.	.	.	.	.	1	.	.	.	false	false	Message: -23ms	.	.	.	.	.	.	.	.	.	.	.	TRIALID 36	-23	.	.	ljx.edf	RIGHT	6123	713987	Full Trial Period	707864	37	Trial: 37	707864	102	¼¦ÍÈ	Ã¢¹û	·ÊÔí	j	j
ljx	.	.	.	.	.	.	.	.	.	.	2	.	.	.	false	false	Message: -1ms	.	.	.	.	.	.	.	.	.	.	.	RECCFG CR 1000 2 0 R	-1	.	.	ljx.edf	RIGHT	6123	713987	Full Trial Period	707864	37	Trial: 37	707864	102	¼¦ÍÈ	Ã¢¹û	·ÊÔí	j	j
ljx	.	.	.	.	.	.	.	.	.	.	3	.	.	.	false	false	Message: -1ms	.	.	.	.	.	.	.	.	.	.	.	ELCLCFG TOWER	-1	.	.	ljx.edf	RIGHT	6123	713987	Full Trial Period	707864	37	Trial: 37	707864	102	¼¦ÍÈ	Ã¢¹û	·ÊÔí	j	j
ljx	.	.	.	.	.	.	.	.	.	.	4	.	.	.	false	false	Message: -1ms	.	.	.	.	.	.	.	.	.	.	.	GAZE_COORDS 0.00 0.00 1023.00 767.00	-1	.	.	ljx.edf	RIGHT	6123	713987	Full Trial Period	707864	37	Trial: 37	707864	102	¼¦ÍÈ	Ã¢¹û	·ÊÔí	j	j
ljx	.	.	.	.	.	.	.	.	.	.	5	.	.	.	false	false	Message: -1ms	.	.	.	.	.	.	.	.	.	.	.	THRESHOLDS R 122 220	-1	.	.	ljx.edf	RIGHT	6123	713987	Full Trial Period	707864	37	Trial: 37	707864	102	¼¦ÍÈ	Ã¢¹û	·ÊÔí	j	j
ljx	.	.	.	.	.	.	.	.	.	.	6	.	.	.	false	false	Message: -1ms	.	.	.	.	.	.	.	.	.	.	.	ELCL_PROC CENTROID (3)	-1	.	.	ljx.edf	RIGHT	6123	713987	Full Trial Period	707864	37	Trial: 37	707864	102	¼¦ÍÈ	Ã¢¹û	·ÊÔí	j	j
ljx	.	.	.	.	.	.	.	.	.	.	7	.	.	.	false	false	Message: -1ms	.	.	.	.	.	.	.	.	.	.	.	ELCL_PCR_PARAM 5 3.0	-1	.	.	ljx.edf	RIGHT	6123	713987	Full Trial Period	707864	37	Trial: 37	707864	102	¼¦ÍÈ	Ã¢¹û	·ÊÔí	j	j
ljx	.	.	.	.	.	.	.	.	.	.	8	.	.	.	false	true	Message: 0ms	.	.	.	.	.	.	.	.	.	.	.	!MODE RECORD CR 1000 2 0 R	0	.	.	ljx.edf	RIGHT	6123	713987	Full Trial Period	707864	37	Trial: 37	707864	102	¼¦ÍÈ	Ã¢¹û	·ÊÔí	j	j
ljx	.	.	.	.	1211	1217	1	7	153.10	389.70	9	.	.	.	false	false	Message: 43ms	.	.	.	.	.	.	.	.	.	.	.	SYNCTIME	43	153.10	389.70	ljx.edf	RIGHT	6123	713987	Full Trial Period	707864	37	Trial: 37	707864	102	¼¦ÍÈ	Ã¢¹û	·ÊÔí	j	j
ljx	.	.	.	.	.	.	.	.	.	.	10	.	.	.	false	false	Message: 2257ms	12.77	57.25	223	2320	540.30	372.90	3	724.90	2098	161.10	393.80	INVISIBLE_BOUNDARY[1]	2257	.	.	ljx.edf	RIGHT	6123	713987	Full Trial Period	707864	37	Trial: 37	707864	102	¼¦ÍÈ	Ã¢¹û	·ÊÔí	j	j
ljx	.	.	.	.	.	.	.	.	.	.	11	.	.	.	false	false	Message: 2268ms	12.77	57.25	223	2320	540.30	372.90	3	724.90	2098	161.10	393.80	SYNCTIME	2268	.	.	ljx.edf	RIGHT	6123	713987	Full Trial Period	707864	37	Trial: 37	707864	102	¼¦ÍÈ	Ã¢¹û	·ÊÔí	j	j
ljx	.	.	.	.	.	.	.	.	.	.	12	.	.	.	false	false	Message: 3964ms	0.56	1.60	351	4291	902.50	339.20	9	885.70	3941	909.60	354.20	INVISIBLE_BOUNDARY[2]	3964	.	.	ljx.edf	RIGHT	6123	713987	Full Trial Period	707864	37	Trial: 37	707864	102	¼¦ÍÈ	Ã¢¹û	·ÊÔí	j	j
ljx	263	4229	4	3967	.	.	.	.	.	.	13	.	.	.	false	false	Message: 3968ms	0.56	1.60	351	4291	902.50	339.20	9	885.70	3941	909.60	354.20	SYNCTIME	3968	.	.	ljx.edf	RIGHT	6123	713987	Full Trial Period	707864	37	Trial: 37	707864	102	¼¦ÍÈ	Ã¢¹û	·ÊÔí	j	j
ljx	.	.	.	.	1566	6121	11	4556	880.80	378.30	14	[1]	2	RECTANGLE_INTERESTAREA	false	false	Message: 6104ms	.	.	.	.	.	.	.	.	.	.	.	KEYBOARD	6104	880.80	378.30	ljx.edf	RIGHT	6123	713987	Full Trial Period	707864	37	Trial: 37	707864	102	¼¦ÍÈ	Ã¢¹û	·ÊÔí	j	j
ljx	.	.	.	.	.	.	.	.	.	.	15	.	.	.	false	false	Message: 6165ms	.	.	.	.	.	.	.	.	.	.	.	TRIAL_RESULT 0	6165	.	.	ljx.edf	RIGHT	6123	713987	Full Trial Period	707864	37	Trial: 37	707864	102	¼¦ÍÈ	Ã¢¹û	·ÊÔí	j	j
ljx	.	.	.	.	.	.	.	.	.	.	1	.	.	.	false	false	Message: -528ms	.	.	.	.	.	.	.	.	.	.	.	TRIALID 37	-528	.	.	ljx.edf	RIGHT	4033	720834	Full Trial Period	716801	38	Trial: 38	716801	18	Õë¹Ü	·Éµú	ÁïÁïÇò	j	j
ljx	.	.	.	.	.	.	.	.	.	.	2	.	.	.	false	false	Message: -1ms	.	.	.	.	.	.	.	.	.	.	.	RECCFG CR 1000 2 0 R	-1	.	.	ljx.edf	RIGHT	4033	720834	Full Trial Period	716801	38	Trial: 38	716801	18	Õë¹Ü	·Éµú	ÁïÁïÇò	j	j
ljx	.	.	.	.	.	.	.	.	.	.	3	.	.	.	false	false	Message: -1ms	.	.	.	.	.	.	.	.	.	.	.	ELCLCFG TOWER	-1	.	.	ljx.edf	RIGHT	4033	720834	Full Trial Period	716801	38	Trial: 38	716801	18	Õë¹Ü	·Éµú	ÁïÁïÇò	j	j
ljx	.	.	.	.	.	.	.	.	.	.	4	.	.	.	false	false	Message: -1ms	.	.	.	.	.	.	.	.	.	.	.	GAZE_COORDS 0.00 0.00 1023.00 767.00	-1	.	.	ljx.edf	RIGHT	4033	720834	Full Trial Period	716801	38	Trial: 38	716801	18	Õë¹Ü	·Éµú	ÁïÁïÇò	j	j
ljx	.	.	.	.	.	.	.	.	.	.	5	.	.	.	false	false	Message: -1ms	.	.	.	.	.	.	.	.	.	.	.	THRESHOLDS R 122 220	-1	.	.	ljx.edf	RIGHT	4033	720834	Full Trial Period	716801	38	Trial: 38	716801	18	Õë¹Ü	·Éµú	ÁïÁïÇò	j	j
ljx	.	.	.	.	.	.	.	.	.	.	6	.	.	.	false	false	Message: -1ms	.	.	.	.	.	.	.	.	.	.	.	ELCL_PROC CENTROID (3)	-1	.	.	ljx.edf	RIGHT	4033	720834	Full Trial Period	716801	38	Trial: 38	716801	18	Õë¹Ü	·Éµú	ÁïÁïÇò	j	j
ljx	.	.	.	.	.	.	.	.	.	.	7	.	.	.	false	false	Message: -1ms	.	.	.	.	.	.	.	.	.	.	.	ELCL_PCR_PARAM 5 3.0	-1	.	.	ljx.edf	RIGHT	4033	720834	Full Trial Period	716801	38	Trial: 38	716801	18	Õë¹Ü	·Éµú	ÁïÁïÇò	j	j
ljx	.	.	.	.	.	.	.	.	.	.	8	.	.	.	false	true	Message: 0ms	.	.	.	.	.	.	.	.	.	.	.	!MODE RECORD CR 1000 2 0 R	0	.	.	ljx.edf	RIGHT	4033	720834	Full Trial Period	716801	38	Trial: 38	716801	18	Õë¹Ü	·Éµú	ÁïÁïÇò	j	j
ljx	.	.	.	.	101	107	1	7	210.80	374.70	9	.	.	.	false	false	Message: 46ms	.	.	.	.	.	.	.	.	.	.	.	SYNCTIME	46	210.80	374.70	ljx.edf	RIGHT	4033	720834	Full Trial Period	716801	38	Trial: 38	716801	18	Õë¹Ü	·Éµú	ÁïÁïÇò	j	j
ljx	.	.	.	.	.	.	.	.	.	.	10	.	.	.	false	false	Message: 655ms	11.18	43.86	255	694	492.50	343.70	3	858.60	440	165.20	395.50	INVISIBLE_BOUNDARY[1]	655	.	.	ljx.edf	RIGHT	4033	720834	Full Trial Period	716801	38	Trial: 38	716801	18	Õë¹Ü	·Éµú	ÁïÁïÇò	j	j
ljx	.	.	.	.	.	.	.	.	.	.	11	.	.	.	false	false	Message: 663ms	11.18	43.86	255	694	492.50	343.70	3	858.60	440	165.20	395.50	SYNCTIME	663	.	.	ljx.edf	RIGHT	4033	720834	Full Trial Period	716801	38	Trial: 38	716801	18	Õë¹Ü	·Éµú	ÁïÁïÇò	j	j
ljx	.	.	.	.	.	.	.	.	.	.	12	.	.	.	false	false	Message: 2364ms	12.34	117.57	105	2436	892.80	368.90	7	432.10	2332	524.90	389.00	INVISIBLE_BOUNDARY[2]	2364	.	.	ljx.edf	RIGHT	4033	720834	Full Trial Period	716801	38	Trial: 38	716801	18	Õë¹Ü	·Éµú	ÁïÁïÇò	j	j
ljx	.	.	.	.	.	.	.	.	.	.	13	.	.	.	false	false	Message: 2371ms	12.34	117.57	105	2436	892.80	368.90	7	432.10	2332	524.90	389.00	SYNCTIME	2371	.	.	ljx.edf	RIGHT	4033	720834	Full Trial Period	716801	38	Trial: 38	716801	18	Õë¹Ü	·Éµú	ÁïÁïÇò	j	j
ljx	.	.	.	.	1233	4031	9	2799	881.80	381.40	14	[1]	2	RECTANGLE_INTERESTAREA	false	false	Message: 4015ms	.	.	.	.	.	.	.	.	.	.	.	KEYBOARD	4015	881.80	381.40	ljx.edf	RIGHT	4033	720834	Full Trial Period	716801	38	Trial: 38	716801	18	Õë¹Ü	·Éµú	ÁïÁïÇò	j	j
ljx	.	.	.	.	.	.	.	.	.	.	15	.	.	.	false	false	Message: 4077ms	.	.	.	.	.	.	.	.	.	.	.	TRIAL_RESULT 0	4077	.	.	ljx.edf	RIGHT	4033	720834	Full Trial Period	716801	38	Trial: 38	716801	18	Õë¹Ü	·Éµú	ÁïÁïÇò	j	j
ljx	.	.	.	.	.	.	.	.	.	.	1	.	.	.	false	false	Message: -15ms	.	.	.	.	.	.	.	.	.	.	.	TRIALID 38	-15	.	.	ljx.edf	RIGHT	9747	731851	Full Trial Period	722104	39	Trial: 39	722104	99	Ô²Öé±Ê	ÑÀË¢	É××Ó	j	j
ljx	.	.	.	.	.	.	.	.	.	.	2	.	.	.	false	false	Message: -1ms	.	.	.	.	.	.	.	.	.	.	.	RECCFG CR 1000 2 0 R	-1	.	.	ljx.edf	RIGHT	9747	731851	Full Trial Period	722104	39	Trial: 39	722104	99	Ô²Öé±Ê	ÑÀË¢	É××Ó	j	j
ljx	.	.	.	.	.	.	.	.	.	.	3	.	.	.	false	false	Message: -1ms	.	.	.	.	.	.	.	.	.	.	.	ELCLCFG TOWER	-1	.	.	ljx.edf	RIGHT	9747	731851	Full Trial Period	722104	39	Trial: 39	722104	99	Ô²Öé±Ê	ÑÀË¢	É××Ó	j	j
ljx	.	.	.	.	.	.	.	.	.	.	4	.	.	.	false	false	Message: -1ms	.	.	.	.	.	.	.	.	.	.	.	GAZE_COORDS 0.00 0.00 1023.00 767.00	-1	.	.	ljx.edf	RIGHT	9747	731851	Full Trial Period	722104	39	Trial: 39	722104	99	Ô²Öé±Ê	ÑÀË¢	É××Ó	j	j
ljx	.	.	.	.	.	.	.	.	.	.	5	.	.	.	false	false	Message: -1ms	.	.	.	.	.	.	.	.	.	.	.	THRESHOLDS R 122 220	-1	.	.	ljx.edf	RIGHT	9747	731851	Full Trial Period	722104	39	Trial: 39	722104	99	Ô²Öé±Ê	ÑÀË¢	É××Ó	j	j
ljx	.	.	.	.	.	.	.	.	.	.	6	.	.	.	false	false	Message: -1ms	.	.	.	.	.	.	.	.	.	.	.	ELCL_PROC CENTROID (3)	-1	.	.	ljx.edf	RIGHT	9747	731851	Full Trial Period	722104	39	Trial: 39	722104	99	Ô²Öé±Ê	ÑÀË¢	É××Ó	j	j
ljx	.	.	.	.	.	.	.	.	.	.	7	.	.	.	false	false	Message: -1ms	.	.	.	.	.	.	.	.	.	.	.	ELCL_PCR_PARAM 5 3.0	-1	.	.	ljx.edf	RIGHT	9747	731851	Full Trial Period	722104	39	Trial: 39	722104	99	Ô²Öé±Ê	ÑÀË¢	É××Ó	j	j
ljx	.	.	.	.	.	.	.	.	.	.	8	.	.	.	false	true	Message: 0ms	.	.	.	.	.	.	.	.	.	.	.	!MODE RECORD CR 1000 2 0 R	0	.	.	ljx.edf	RIGHT	9747	731851	Full Trial Period	722104	39	Trial: 39	722104	99	Ô²Öé±Ê	ÑÀË¢	É××Ó	j	j
ljx	.	.	.	.	1241	1247	1	7	139.00	398.80	9	.	.	.	false	false	Message: 51ms	.	.	.	.	.	.	.	.	.	.	.	SYNCTIME	51	139.00	398.80	ljx.edf	RIGHT	9747	731851	Full Trial Period	722104	39	Trial: 39	722104	99	Ô²Öé±Ê	ÑÀË¢	É××Ó	j	j
ljx	.	.	.	.	.	.	.	.	.	.	10	.	.	.	false	false	Message: 1408ms	14.58	62.06	235	1482	571.50	371.50	1	729.90	1248	137.40	403.70	INVISIBLE_BOUNDARY[1]	1408	.	.	ljx.edf	RIGHT	9747	731851	Full Trial Period	722104	39	Trial: 39	722104	99	Ô²Öé±Ê	ÑÀË¢	É××Ó	j	j
ljx	.	.	.	.	.	.	.	.	.	.	11	.	.	.	false	false	Message: 1417ms	14.58	62.06	235	1482	571.50	371.50	1	729.90	1248	137.40	403.70	SYNCTIME	1417	.	.	ljx.edf	RIGHT	9747	731851	Full Trial Period	722104	39	Trial: 39	722104	99	Ô²Öé±Ê	ÑÀË¢	É××Ó	j	j
ljx	.	.	.	.	.	.	.	.	.	.	12	.	.	.	false	false	Message: 7867ms	0.23	1.10	212	8059	938.90	341.50	18	773.90	7848	937.10	348.10	INVISIBLE_BOUNDARY[2]	7867	.	.	ljx.edf	RIGHT	9747	731851	Full Trial Period	722104	39	Trial: 39	722104	99	Ô²Öé±Ê	ÑÀË¢	É××Ó	j	j
ljx	.	.	.	.	.	.	.	.	.	.	13	.	.	.	false	false	Message: 7874ms	0.23	1.10	212	8059	938.90	341.50	18	773.90	7848	937.10	348.10	SYNCTIME	7874	.	.	ljx.edf	RIGHT	9747	731851	Full Trial Period	722104	39	Trial: 39	722104	99	Ô²Öé±Ê	ÑÀË¢	É××Ó	j	j
ljx	.	.	.	.	455	9745	21	9291	862.00	377.30	14	[1]	2	RECTANGLE_INTERESTAREA	false	false	Message: 9729ms	.	.	.	.	.	.	.	.	.	.	.	KEYBOARD	9729	862.00	377.30	ljx.edf	RIGHT	9747	731851	Full Trial Period	722104	39	Trial: 39	722104	99	Ô²Öé±Ê	ÑÀË¢	É××Ó	j	j
ljx	.	.	.	.	.	.	.	.	.	.	15	.	.	.	false	false	Message: 9794ms	.	.	.	.	.	.	.	.	.	.	.	TRIAL_RESULT 0	9794	.	.	ljx.edf	RIGHT	9747	731851	Full Trial Period	722104	39	Trial: 39	722104	99	Ô²Öé±Ê	ÑÀË¢	É××Ó	j	j
ljx	.	.	.	.	.	.	.	.	.	.	1	.	.	.	false	false	Message: -15ms	.	.	.	.	.	.	.	.	.	.	.	TRIALID 39	-15	.	.	ljx.edf	RIGHT	5773	739116	Full Trial Period	733343	40	Trial: 40	733343	74	Êó±ê	ÓñÃ×	ß¦ÃæÕÈ	j	j
ljx	.	.	.	.	.	.	.	.	.	.	2	.	.	.	false	false	Message: -1ms	.	.	.	.	.	.	.	.	.	.	.	RECCFG CR 1000 2 0 R	-1	.	.	ljx.edf	RIGHT	5773	739116	Full Trial Period	733343	40	Trial: 40	733343	74	Êó±ê	ÓñÃ×	ß¦ÃæÕÈ	j	j
ljx	.	.	.	.	.	.	.	.	.	.	3	.	.	.	false	false	Message: -1ms	.	.	.	.	.	.	.	.	.	.	.	ELCLCFG TOWER	-1	.	.	ljx.edf	RIGHT	5773	739116	Full Trial Period	733343	40	Trial: 40	733343	74	Êó±ê	ÓñÃ×	ß¦ÃæÕÈ	j	j
ljx	.	.	.	.	.	.	.	.	.	.	4	.	.	.	false	false	Message: -1ms	.	.	.	.	.	.	.	.	.	.	.	GAZE_COORDS 0.00 0.00 1023.00 767.00	-1	.	.	ljx.edf	RIGHT	5773	739116	Full Trial Period	733343	40	Trial: 40	733343	74	Êó±ê	ÓñÃ×	ß¦ÃæÕÈ	j	j
ljx	.	.	.	.	.	.	.	.	.	.	5	.	.	.	false	false	Message: -1ms	.	.	.	.	.	.	.	.	.	.	.	THRESHOLDS R 122 220	-1	.	.	ljx.edf	RIGHT	5773	739116	Full Trial Period	733343	40	Trial: 40	733343	74	Êó±ê	ÓñÃ×	ß¦ÃæÕÈ	j	j
ljx	.	.	.	.	.	.	.	.	.	.	6	.	.	.	false	false	Message: -1ms	.	.	.	.	.	.	.	.	.	.	.	ELCL_PROC CENTROID (3)	-1	.	.	ljx.edf	RIGHT	5773	739116	Full Trial Period	733343	40	Trial: 40	733343	74	Êó±ê	ÓñÃ×	ß¦ÃæÕÈ	j	j
ljx	.	.	.	.	.	.	.	.	.	.	7	.	.	.	false	false	Message: -1ms	.	.	.	.	.	.	.	.	.	.	.	ELCL_PCR_PARAM 5 3.0	-1	.	.	ljx.edf	RIGHT	5773	739116	Full Trial Period	733343	40	Trial: 40	733343	74	Êó±ê	ÓñÃ×	ß¦ÃæÕÈ	j	j
ljx	.	.	.	.	.	.	.	.	.	.	8	.	.	.	false	true	Message: 0ms	.	.	.	.	.	.	.	.	.	.	.	!MODE RECORD CR 1000 2 0 R	0	.	.	ljx.edf	RIGHT	5773	739116	Full Trial Period	733343	40	Trial: 40	733343	74	Êó±ê	ÓñÃ×	ß¦ÃæÕÈ	j	j
ljx	.	.	.	.	364	370	1	7	135.00	389.40	9	.	.	.	false	false	Message: 51ms	.	.	.	.	.	.	.	.	.	.	.	SYNCTIME	51	135.00	389.40	ljx.edf	RIGHT	5773	739116	Full Trial Period	733343	40	Trial: 40	733343	74	Êó±ê	ÓñÃ×	ß¦ÃæÕÈ	j	j
ljx	.	.	.	.	.	.	.	.	.	.	10	.	.	.	false	false	Message: 1232ms	13.84	61.51	225	1283	530.90	348.50	2	633.30	1059	121.40	401.40	INVISIBLE_BOUNDARY[1]	1232	.	.	ljx.edf	RIGHT	5773	739116	Full Trial Period	733343	40	Trial: 40	733343	74	Êó±ê	ÓñÃ×	ß¦ÃæÕÈ	j	j
ljx	.	.	.	.	.	.	.	.	.	.	11	.	.	.	false	false	Message: 1243ms	13.84	61.51	225	1283	530.90	348.50	2	633.30	1059	121.40	401.40	SYNCTIME	1243	.	.	ljx.edf	RIGHT	5773	739116	Full Trial Period	733343	40	Trial: 40	733343	74	Êó±ê	ÓñÃ×	ß¦ÃæÕÈ	j	j
ljx	.	.	.	.	.	.	.	.	.	.	12	.	.	.	false	false	Message: 3718ms	0.56	2.36	237	3804	485.70	372.00	7	686.80	3568	489.20	387.70	INVISIBLE_BOUNDARY[2]	3718	.	.	ljx.edf	RIGHT	5773	739116	Full Trial Period	733343	40	Trial: 40	733343	74	Êó±ê	ÓñÃ×	ß¦ÃæÕÈ	j	j
ljx	.	.	.	.	.	.	.	.	.	.	13	.	.	.	false	false	Message: 3726ms	0.56	2.36	237	3804	485.70	372.00	7	686.80	3568	489.20	387.70	SYNCTIME	3726	.	.	ljx.edf	RIGHT	5773	739116	Full Trial Period	733343	40	Trial: 40	733343	74	Êó±ê	ÓñÃ×	ß¦ÃæÕÈ	j	j
ljx	.	.	.	.	502	5771	10	5270	842.00	388.30	14	[1]	2	RECTANGLE_INTERESTAREA	false	false	Message: 5754ms	.	.	.	.	.	.	.	.	.	.	.	KEYBOARD	5754	842.00	388.30	ljx.edf	RIGHT	5773	739116	Full Trial Period	733343	40	Trial: 40	733343	74	Êó±ê	ÓñÃ×	ß¦ÃæÕÈ	j	j
ljx	.	.	.	.	.	.	.	.	.	.	15	.	.	.	false	false	Message: 5818ms	.	.	.	.	.	.	.	.	.	.	.	TRIAL_RESULT 0	5818	.	.	ljx.edf	RIGHT	5773	739116	Full Trial Period	733343	40	Trial: 40	733343	74	Êó±ê	ÓñÃ×	ß¦ÃæÕÈ	j	j
ljx	.	.	.	.	.	.	.	.	.	.	1	.	.	.	false	false	Message: -15ms	.	.	.	.	.	.	.	.	.	.	.	TRIALID 40	-15	.	.	ljx.edf	RIGHT	2404	743013	Full Trial Period	740609	41	Trial: 41	740609	88	Ð¬´ø	ÃæÌõ	µçÏß	j	j
ljx	.	.	.	.	.	.	.	.	.	.	2	.	.	.	false	false	Message: -1ms	.	.	.	.	.	.	.	.	.	.	.	RECCFG CR 1000 2 0 R	-1	.	.	ljx.edf	RIGHT	2404	743013	Full Trial Period	740609	41	Trial: 41	740609	88	Ð¬´ø	ÃæÌõ	µçÏß	j	j
ljx	.	.	.	.	.	.	.	.	.	.	3	.	.	.	false	false	Message: -1ms	.	.	.	.	.	.	.	.	.	.	.	ELCLCFG TOWER	-1	.	.	ljx.edf	RIGHT	2404	743013	Full Trial Period	740609	41	Trial: 41	740609	88	Ð¬´ø	ÃæÌõ	µçÏß	j	j
ljx	.	.	.	.	.	.	.	.	.	.	4	.	.	.	false	false	Message: -1ms	.	.	.	.	.	.	.	.	.	.	.	GAZE_COORDS 0.00 0.00 1023.00 767.00	-1	.	.	ljx.edf	RIGHT	2404	743013	Full Trial Period	740609	41	Trial: 41	740609	88	Ð¬´ø	ÃæÌõ	µçÏß	j	j
ljx	.	.	.	.	.	.	.	.	.	.	5	.	.	.	false	false	Message: -1ms	.	.	.	.	.	.	.	.	.	.	.	THRESHOLDS R 122 220	-1	.	.	ljx.edf	RIGHT	2404	743013	Full Trial Period	740609	41	Trial: 41	740609	88	Ð¬´ø	ÃæÌõ	µçÏß	j	j
ljx	.	.	.	.	.	.	.	.	.	.	6	.	.	.	false	false	Message: -1ms	.	.	.	.	.	.	.	.	.	.	.	ELCL_PROC CENTROID (3)	-1	.	.	ljx.edf	RIGHT	2404	743013	Full Trial Period	740609	41	Trial: 41	740609	88	Ð¬´ø	ÃæÌõ	µçÏß	j	j
ljx	.	.	.	.	.	.	.	.	.	.	7	.	.	.	false	false	Message: -1ms	.	.	.	.	.	.	.	.	.	.	.	ELCL_PCR_PARAM 5 3.0	-1	.	.	ljx.edf	RIGHT	2404	743013	Full Trial Period	740609	41	Trial: 41	740609	88	Ð¬´ø	ÃæÌõ	µçÏß	j	j
ljx	.	.	.	.	.	.	.	.	.	.	8	.	.	.	false	true	Message: 0ms	.	.	.	.	.	.	.	.	.	.	.	!MODE RECORD CR 1000 2 0 R	0	.	.	ljx.edf	RIGHT	2404	743013	Full Trial Period	740609	41	Trial: 41	740609	88	Ð¬´ø	ÃæÌõ	µçÏß	j	j
ljx	.	.	.	.	590	596	1	7	137.70	388.30	9	.	.	.	false	false	Message: 43ms	.	.	.	.	.	.	.	.	.	.	.	SYNCTIME	43	137.70	388.30	ljx.edf	RIGHT	2404	743013	Full Trial Period	740609	41	Trial: 41	740609	88	Ð¬´ø	ÃæÌõ	µçÏß	j	j
ljx	.	.	.	.	.	.	.	.	.	.	10	.	.	.	false	false	Message: 697ms	13.15	37.90	347	943	527.20	347.80	1	921.70	597	137.90	385.60	INVISIBLE_BOUNDARY[1]	697	.	.	ljx.edf	RIGHT	2404	743013	Full Trial Period	740609	41	Trial: 41	740609	88	Ð¬´ø	ÃæÌõ	µçÏß	j	j
ljx	.	.	.	.	.	.	.	.	.	.	11	.	.	.	false	false	Message: 701ms	13.15	37.90	347	943	527.20	347.80	1	921.70	597	137.90	385.60	SYNCTIME	701	.	.	ljx.edf	RIGHT	2404	743013	Full Trial Period	740609	41	Trial: 41	740609	88	Ð¬´ø	ÃæÌõ	µçÏß	j	j
ljx	.	.	.	.	.	.	.	.	.	.	12	.	.	.	false	false	Message: 705ms	13.15	37.90	347	943	527.20	347.80	1	921.70	597	137.90	385.60	INVISIBLE_BOUNDARY[2]	705	.	.	ljx.edf	RIGHT	2404	743013	Full Trial Period	740609	41	Trial: 41	740609	88	Ð¬´ø	ÃæÌõ	µçÏß	j	j
ljx	.	.	.	.	.	.	.	.	.	.	13	.	.	.	false	false	Message: 709ms	13.15	37.90	347	943	527.20	347.80	1	921.70	597	137.90	385.60	SYNCTIME	709	.	.	ljx.edf	RIGHT	2404	743013	Full Trial Period	740609	41	Trial: 41	740609	88	Ð¬´ø	ÃæÌõ	µçÏß	j	j
ljx	.	.	.	.	933	2402	5	1470	872.60	388.20	14	[1]	2	RECTANGLE_INTERESTAREA	false	false	Message: 2385ms	.	.	.	.	.	.	.	.	.	.	.	KEYBOARD	2385	872.60	388.20	ljx.edf	RIGHT	2404	743013	Full Trial Period	740609	41	Trial: 41	740609	88	Ð¬´ø	ÃæÌõ	µçÏß	j	j
ljx	.	.	.	.	.	.	.	.	.	.	15	.	.	.	false	false	Message: 2446ms	.	.	.	.	.	.	.	.	.	.	.	TRIAL_RESULT 0	2446	.	.	ljx.edf	RIGHT	2404	743013	Full Trial Period	740609	41	Trial: 41	740609	88	Ð¬´ø	ÃæÌõ	µçÏß	j	j
ljx	.	.	.	.	.	.	.	.	.	.	1	.	.	.	false	false	Message: -15ms	.	.	.	.	.	.	.	.	.	.	.	TRIALID 41	-15	.	.	ljx.edf	RIGHT	7618	751860	Full Trial Period	744242	42	Trial: 42	744242	37	ÍøÇòÅÄ	¼ªËû	ºùÂ«	j	f
ljx	.	.	.	.	.	.	.	.	.	.	2	.	.	.	false	false	Message: -1ms	.	.	.	.	.	.	.	.	.	.	.	RECCFG CR 1000 2 0 R	-1	.	.	ljx.edf	RIGHT	7618	751860	Full Trial Period	744242	42	Trial: 42	744242	37	ÍøÇòÅÄ	¼ªËû	ºùÂ«	j	f
ljx	.	.	.	.	.	.	.	.	.	.	3	.	.	.	false	false	Message: -1ms	.	.	.	.	.	.	.	.	.	.	.	ELCLCFG TOWER	-1	.	.	ljx.edf	RIGHT	7618	751860	Full Trial Period	744242	42	Trial: 42	744242	37	ÍøÇòÅÄ	¼ªËû	ºùÂ«	j	f
ljx	.	.	.	.	.	.	.	.	.	.	4	.	.	.	false	false	Message: -1ms	.	.	.	.	.	.	.	.	.	.	.	GAZE_COORDS 0.00 0.00 1023.00 767.00	-1	.	.	ljx.edf	RIGHT	7618	751860	Full Trial Period	744242	42	Trial: 42	744242	37	ÍøÇòÅÄ	¼ªËû	ºùÂ«	j	f
ljx	.	.	.	.	.	.	.	.	.	.	5	.	.	.	false	false	Message: -1ms	.	.	.	.	.	.	.	.	.	.	.	THRESHOLDS R 122 220	-1	.	.	ljx.edf	RIGHT	7618	751860	Full Trial Period	744242	42	Trial: 42	744242	37	ÍøÇòÅÄ	¼ªËû	ºùÂ«	j	f
ljx	.	.	.	.	.	.	.	.	.	.	6	.	.	.	false	false	Message: -1ms	.	.	.	.	.	.	.	.	.	.	.	ELCL_PROC CENTROID (3)	-1	.	.	ljx.edf	RIGHT	7618	751860	Full Trial Period	744242	42	Trial: 42	744242	37	ÍøÇòÅÄ	¼ªËû	ºùÂ«	j	f
ljx	.	.	.	.	.	.	.	.	.	.	7	.	.	.	false	false	Message: -1ms	.	.	.	.	.	.	.	.	.	.	.	ELCL_PCR_PARAM 5 3.0	-1	.	.	ljx.edf	RIGHT	7618	751860	Full Trial Period	744242	42	Trial: 42	744242	37	ÍøÇòÅÄ	¼ªËû	ºùÂ«	j	f
ljx	.	.	.	.	.	.	.	.	.	.	8	.	.	.	false	true	Message: 0ms	.	.	.	.	.	.	.	.	.	.	.	!MODE RECORD CR 1000 2 0 R	0	.	.	ljx.edf	RIGHT	7618	751860	Full Trial Period	744242	42	Trial: 42	744242	37	ÍøÇòÅÄ	¼ªËû	ºùÂ«	j	f
ljx	.	.	.	.	563	569	1	7	134.60	389.30	9	.	.	.	false	false	Message: 42ms	.	.	.	.	.	.	.	.	.	.	.	SYNCTIME	42	134.60	389.30	ljx.edf	RIGHT	7618	751860	Full Trial Period	744242	42	Trial: 42	744242	37	ÍøÇòÅÄ	¼ªËû	ºùÂ«	j	f
ljx	.	.	.	.	.	.	.	.	.	.	10	.	.	.	false	false	Message: 2076ms	9.82	151.01	65	2094	453.70	382.70	4	436.80	2030	161.90	393.80	INVISIBLE_BOUNDARY[1]	2076	.	.	ljx.edf	RIGHT	7618	751860	Full Trial Period	744242	42	Trial: 42	744242	37	ÍøÇòÅÄ	¼ªËû	ºùÂ«	j	f
ljx	.	.	.	.	.	.	.	.	.	.	11	.	.	.	false	false	Message: 2084ms	9.82	151.01	65	2094	453.70	382.70	4	436.80	2030	161.90	393.80	SYNCTIME	2084	.	.	ljx.edf	RIGHT	7618	751860	Full Trial Period	744242	42	Trial: 42	744242	37	ÍøÇòÅÄ	¼ªËû	ºùÂ«	j	f
ljx	.	.	.	.	.	.	.	.	.	.	12	.	.	.	false	false	Message: 5861ms	0.77	3.58	214	6050	897.50	328.50	15	877.70	5837	917.40	340.30	INVISIBLE_BOUNDARY[2]	5861	.	.	ljx.edf	RIGHT	7618	751860	Full Trial Period	744242	42	Trial: 42	744242	37	ÍøÇòÅÄ	¼ªËû	ºùÂ«	j	f
ljx	91	5956	1	5866	.	.	.	.	.	.	13	.	.	.	false	false	Message: 5866ms	0.77	3.58	214	6050	897.50	328.50	15	877.70	5837	917.40	340.30	SYNCTIME	5866	.	.	ljx.edf	RIGHT	7618	751860	Full Trial Period	744242	42	Trial: 42	744242	37	ÍøÇòÅÄ	¼ªËû	ºùÂ«	j	f
ljx	.	.	.	.	852	7616	18	6765	865.80	388.10	14	[1]	2	RECTANGLE_INTERESTAREA	false	false	Message: 7600ms	.	.	.	.	.	.	.	.	.	.	.	KEYBOARD	7600	865.80	388.10	ljx.edf	RIGHT	7618	751860	Full Trial Period	744242	42	Trial: 42	744242	37	ÍøÇòÅÄ	¼ªËû	ºùÂ«	j	f
ljx	.	.	.	.	.	.	.	.	.	.	15	.	.	.	false	false	Message: 7661ms	.	.	.	.	.	.	.	.	.	.	.	TRIAL_RESULT 0	7661	.	.	ljx.edf	RIGHT	7618	751860	Full Trial Period	744242	42	Trial: 42	744242	37	ÍøÇòÅÄ	¼ªËû	ºùÂ«	j	f
ljx	.	.	.	.	.	.	.	.	.	.	1	.	.	.	false	false	Message: -15ms	.	.	.	.	.	.	.	.	.	.	.	TRIALID 42	-15	.	.	ljx.edf	RIGHT	2809	756141	Full Trial Period	753332	43	Trial: 43	753332	118	À¬»øÍ°	ÒûË®»ú	²¤ÂÜ	f	f
ljx	.	.	.	.	.	.	.	.	.	.	2	.	.	.	false	false	Message: -1ms	.	.	.	.	.	.	.	.	.	.	.	RECCFG CR 1000 2 0 R	-1	.	.	ljx.edf	RIGHT	2809	756141	Full Trial Period	753332	43	Trial: 43	753332	118	À¬»øÍ°	ÒûË®»ú	²¤ÂÜ	f	f
ljx	.	.	.	.	.	.	.	.	.	.	3	.	.	.	false	false	Message: -1ms	.	.	.	.	.	.	.	.	.	.	.	ELCLCFG TOWER	-1	.	.	ljx.edf	RIGHT	2809	756141	Full Trial Period	753332	43	Trial: 43	753332	118	À¬»øÍ°	ÒûË®»ú	²¤ÂÜ	f	f
ljx	.	.	.	.	.	.	.	.	.	.	4	.	.	.	false	false	Message: -1ms	.	.	.	.	.	.	.	.	.	.	.	GAZE_COORDS 0.00 0.00 1023.00 767.00	-1	.	.	ljx.edf	RIGHT	2809	756141	Full Trial Period	753332	43	Trial: 43	753332	118	À¬»øÍ°	ÒûË®»ú	²¤ÂÜ	f	f
ljx	.	.	.	.	.	.	.	.	.	.	5	.	.	.	false	false	Message: -1ms	.	.	.	.	.	.	.	.	.	.	.	THRESHOLDS R 122 220	-1	.	.	ljx.edf	RIGHT	2809	756141	Full Trial Period	753332	43	Trial: 43	753332	118	À¬»øÍ°	ÒûË®»ú	²¤ÂÜ	f	f
ljx	.	.	.	.	.	.	.	.	.	.	6	.	.	.	false	false	Message: -1ms	.	.	.	.	.	.	.	.	.	.	.	ELCL_PROC CENTROID (3)	-1	.	.	ljx.edf	RIGHT	2809	756141	Full Trial Period	753332	43	Trial: 43	753332	118	À¬»øÍ°	ÒûË®»ú	²¤ÂÜ	f	f
ljx	.	.	.	.	.	.	.	.	.	.	7	.	.	.	false	false	Message: -1ms	.	.	.	.	.	.	.	.	.	.	.	ELCL_PCR_PARAM 5 3.0	-1	.	.	ljx.edf	RIGHT	2809	756141	Full Trial Period	753332	43	Trial: 43	753332	118	À¬»øÍ°	ÒûË®»ú	²¤ÂÜ	f	f
ljx	.	.	.	.	.	.	.	.	.	.	8	.	.	.	false	true	Message: 0ms	.	.	.	.	.	.	.	.	.	.	.	!MODE RECORD CR 1000 2 0 R	0	.	.	ljx.edf	RIGHT	2809	756141	Full Trial Period	753332	43	Trial: 43	753332	118	À¬»øÍ°	ÒûË®»ú	²¤ÂÜ	f	f
ljx	.	.	.	.	455	461	1	7	140.40	388.60	9	.	.	.	false	false	Message: 43ms	.	.	.	.	.	.	.	.	.	.	.	SYNCTIME	43	140.40	388.60	ljx.edf	RIGHT	2809	756141	Full Trial Period	753332	43	Trial: 43	753332	118	À¬»øÍ°	ÒûË®»ú	²¤ÂÜ	f	f
ljx	.	.	.	.	.	.	.	.	.	.	10	.	.	.	false	false	Message: 627ms	11.54	53.41	216	677	479.80	353.40	1	902.00	462	138.30	392.20	INVISIBLE_BOUNDARY[1]	627	.	.	ljx.edf	RIGHT	2809	756141	Full Trial Period	753332	43	Trial: 43	753332	118	À¬»øÍ°	ÒûË®»ú	²¤ÂÜ	f	f
ljx	.	.	.	.	.	.	.	.	.	.	11	.	.	.	false	false	Message: 634ms	11.54	53.41	216	677	479.80	353.40	1	902.00	462	138.30	392.20	SYNCTIME	634	.	.	ljx.edf	RIGHT	2809	756141	Full Trial Period	753332	43	Trial: 43	753332	118	À¬»øÍ°	ÒûË®»ú	²¤ÂÜ	f	f
ljx	.	.	.	.	.	.	.	.	.	.	12	.	.	.	false	false	Message: 1865ms	10.54	48.34	218	1919	788.90	368.40	4	604.00	1702	479.50	392.10	INVISIBLE_BOUNDARY[2]	1865	.	.	ljx.edf	RIGHT	2809	756141	Full Trial Period	753332	43	Trial: 43	753332	118	À¬»øÍ°	ÒûË®»ú	²¤ÂÜ	f	f
ljx	.	.	.	.	.	.	.	.	.	.	13	.	.	.	false	false	Message: 1876ms	10.54	48.34	218	1919	788.90	368.40	4	604.00	1702	479.50	392.10	SYNCTIME	1876	.	.	ljx.edf	RIGHT	2809	756141	Full Trial Period	753332	43	Trial: 43	753332	118	À¬»øÍ°	ÒûË®»ú	²¤ÂÜ	f	f
ljx	.	.	.	.	735	2807	6	2073	862.20	376.70	14	[1]	2	RECTANGLE_INTERESTAREA	false	false	Message: 2790ms	.	.	.	.	.	.	.	.	.	.	.	KEYBOARD	2790	862.20	376.70	ljx.edf	RIGHT	2809	756141	Full Trial Period	753332	43	Trial: 43	753332	118	À¬»øÍ°	ÒûË®»ú	²¤ÂÜ	f	f
ljx	.	.	.	.	.	.	.	.	.	.	15	.	.	.	false	false	Message: 2852ms	.	.	.	.	.	.	.	.	.	.	.	TRIAL_RESULT 0	2852	.	.	ljx.edf	RIGHT	2809	756141	Full Trial Period	753332	43	Trial: 43	753332	118	À¬»øÍ°	ÒûË®»ú	²¤ÂÜ	f	f
ljx	.	.	.	.	.	.	.	.	.	.	1	.	.	.	false	false	Message: -17ms	.	.	.	.	.	.	.	.	.	.	.	TRIALID 43	-17	.	.	ljx.edf	RIGHT	2598	760431	Full Trial Period	757833	44	Trial: 44	757833	61	µçÏß	ÉþË÷	Æì¸Ë	f	f
ljx	.	.	.	.	.	.	.	.	.	.	2	.	.	.	false	false	Message: -1ms	.	.	.	.	.	.	.	.	.	.	.	RECCFG CR 1000 2 0 R	-1	.	.	ljx.edf	RIGHT	2598	760431	Full Trial Period	757833	44	Trial: 44	757833	61	µçÏß	ÉþË÷	Æì¸Ë	f	f
ljx	.	.	.	.	.	.	.	.	.	.	3	.	.	.	false	false	Message: -1ms	.	.	.	.	.	.	.	.	.	.	.	ELCLCFG TOWER	-1	.	.	ljx.edf	RIGHT	2598	760431	Full Trial Period	757833	44	Trial: 44	757833	61	µçÏß	ÉþË÷	Æì¸Ë	f	f
ljx	.	.	.	.	.	.	.	.	.	.	4	.	.	.	false	false	Message: -1ms	.	.	.	.	.	.	.	.	.	.	.	GAZE_COORDS 0.00 0.00 1023.00 767.00	-1	.	.	ljx.edf	RIGHT	2598	760431	Full Trial Period	757833	44	Trial: 44	757833	61	µçÏß	ÉþË÷	Æì¸Ë	f	f
ljx	.	.	.	.	.	.	.	.	.	.	5	.	.	.	false	false	Message: -1ms	.	.	.	.	.	.	.	.	.	.	.	THRESHOLDS R 122 220	-1	.	.	ljx.edf	RIGHT	2598	760431	Full Trial Period	757833	44	Trial: 44	757833	61	µçÏß	ÉþË÷	Æì¸Ë	f	f
ljx	.	.	.	.	.	.	.	.	.	.	6	.	.	.	false	false	Message: -1ms	.	.	.	.	.	.	.	.	.	.	.	ELCL_PROC CENTROID (3)	-1	.	.	ljx.edf	RIGHT	2598	760431	Full Trial Period	757833	44	Trial: 44	757833	61	µçÏß	ÉþË÷	Æì¸Ë	f	f
ljx	.	.	.	.	.	.	.	.	.	.	7	.	.	.	false	false	Message: -1ms	.	.	.	.	.	.	.	.	.	.	.	ELCL_PCR_PARAM 5 3.0	-1	.	.	ljx.edf	RIGHT	2598	760431	Full Trial Period	757833	44	Trial: 44	757833	61	µçÏß	ÉþË÷	Æì¸Ë	f	f
ljx	.	.	.	.	.	.	.	.	.	.	8	.	.	.	false	true	Message: 0ms	.	.	.	.	.	.	.	.	.	.	.	!MODE RECORD CR 1000 2 0 R	0	.	.	ljx.edf	RIGHT	2598	760431	Full Trial Period	757833	44	Trial: 44	757833	61	µçÏß	ÉþË÷	Æì¸Ë	f	f
ljx	.	.	.	.	39	45	1	7	134.40	392.30	9	.	.	.	false	false	Message: 40ms	.	.	.	.	.	.	.	.	.	.	.	SYNCTIME	40	134.40	392.30	ljx.edf	RIGHT	2598	760431	Full Trial Period	757833	44	Trial: 44	757833	61	µçÏß	ÉþË÷	Æì¸Ë	f	f
ljx	.	.	.	.	.	.	.	.	.	.	10	.	.	.	false	false	Message: 871ms	12.42	50.91	244	926	511.70	357.30	3	837.50	683	142.70	376.90	INVISIBLE_BOUNDARY[1]	871	.	.	ljx.edf	RIGHT	2598	760431	Full Trial Period	757833	44	Trial: 44	757833	61	µçÏß	ÉþË÷	Æì¸Ë	f	f
ljx	.	.	.	.	.	.	.	.	.	.	11	.	.	.	false	false	Message: 882ms	12.42	50.91	244	926	511.70	357.30	3	837.50	683	142.70	376.90	SYNCTIME	882	.	.	ljx.edf	RIGHT	2598	760431	Full Trial Period	757833	44	Trial: 44	757833	61	µçÏß	ÉþË÷	Æì¸Ë	f	f
ljx	.	.	.	.	.	.	.	.	.	.	12	.	.	.	false	false	Message: 1934ms	12.77	58.57	218	2008	873.80	369.60	5	828.30	1791	494.50	389.50	INVISIBLE_BOUNDARY[2]	1934	.	.	ljx.edf	RIGHT	2598	760431	Full Trial Period	757833	44	Trial: 44	757833	61	µçÏß	ÉþË÷	Æì¸Ë	f	f
ljx	.	.	.	.	.	.	.	.	.	.	13	.	.	.	false	false	Message: 1941ms	12.77	58.57	218	2008	873.80	369.60	5	828.30	1791	494.50	389.50	SYNCTIME	1941	.	.	ljx.edf	RIGHT	2598	760431	Full Trial Period	757833	44	Trial: 44	757833	61	µçÏß	ÉþË÷	Æì¸Ë	f	f
ljx	.	.	.	.	588	2596	6	2009	869.50	379.20	14	[1]	2	RECTANGLE_INTERESTAREA	false	false	Message: 2579ms	.	.	.	.	.	.	.	.	.	.	.	KEYBOARD	2579	869.50	379.20	ljx.edf	RIGHT	2598	760431	Full Trial Period	757833	44	Trial: 44	757833	61	µçÏß	ÉþË÷	Æì¸Ë	f	f
ljx	.	.	.	.	.	.	.	.	.	.	15	.	.	.	false	false	Message: 2636ms	.	.	.	.	.	.	.	.	.	.	.	TRIAL_RESULT 0	2636	.	.	ljx.edf	RIGHT	2598	760431	Full Trial Period	757833	44	Trial: 44	757833	61	µçÏß	ÉþË÷	Æì¸Ë	f	f
ljx	.	.	.	.	.	.	.	.	.	.	1	.	.	.	false	false	Message: -55ms	.	.	.	.	.	.	.	.	.	.	.	TRIALID 44	-55	.	.	ljx.edf	RIGHT	7910	770263	Full Trial Period	762353	45	Trial: 45	762353	79	ÐÅ·â	ÇÉ¿ËÁ¦	ÆË¿ËÅÆ	j	j
ljx	.	.	.	.	.	.	.	.	.	.	2	.	.	.	false	false	Message: -1ms	.	.	.	.	.	.	.	.	.	.	.	RECCFG CR 1000 2 0 R	-1	.	.	ljx.edf	RIGHT	7910	770263	Full Trial Period	762353	45	Trial: 45	762353	79	ÐÅ·â	ÇÉ¿ËÁ¦	ÆË¿ËÅÆ	j	j
ljx	.	.	.	.	.	.	.	.	.	.	3	.	.	.	false	false	Message: -1ms	.	.	.	.	.	.	.	.	.	.	.	ELCLCFG TOWER	-1	.	.	ljx.edf	RIGHT	7910	770263	Full Trial Period	762353	45	Trial: 45	762353	79	ÐÅ·â	ÇÉ¿ËÁ¦	ÆË¿ËÅÆ	j	j
ljx	.	.	.	.	.	.	.	.	.	.	4	.	.	.	false	false	Message: -1ms	.	.	.	.	.	.	.	.	.	.	.	GAZE_COORDS 0.00 0.00 1023.00 767.00	-1	.	.	ljx.edf	RIGHT	7910	770263	Full Trial Period	762353	45	Trial: 45	762353	79	ÐÅ·â	ÇÉ¿ËÁ¦	ÆË¿ËÅÆ	j	j
ljx	.	.	.	.	.	.	.	.	.	.	5	.	.	.	false	false	Message: -1ms	.	.	.	.	.	.	.	.	.	.	.	THRESHOLDS R 122 220	-1	.	.	ljx.edf	RIGHT	7910	770263	Full Trial Period	762353	45	Trial: 45	762353	79	ÐÅ·â	ÇÉ¿ËÁ¦	ÆË¿ËÅÆ	j	j
ljx	.	.	.	.	.	.	.	.	.	.	6	.	.	.	false	false	Message: -1ms	.	.	.	.	.	.	.	.	.	.	.	ELCL_PROC CENTROID (3)	-1	.	.	ljx.edf	RIGHT	7910	770263	Full Trial Period	762353	45	Trial: 45	762353	79	ÐÅ·â	ÇÉ¿ËÁ¦	ÆË¿ËÅÆ	j	j
ljx	.	.	.	.	.	.	.	.	.	.	7	.	.	.	false	false	Message: -1ms	.	.	.	.	.	.	.	.	.	.	.	ELCL_PCR_PARAM 5 3.0	-1	.	.	ljx.edf	RIGHT	7910	770263	Full Trial Period	762353	45	Trial: 45	762353	79	ÐÅ·â	ÇÉ¿ËÁ¦	ÆË¿ËÅÆ	j	j
ljx	.	.	.	.	.	.	.	.	.	.	8	.	.	.	false	true	Message: 0ms	.	.	.	.	.	.	.	.	.	.	.	!MODE RECORD CR 1000 2 0 R	0	.	.	ljx.edf	RIGHT	7910	770263	Full Trial Period	762353	45	Trial: 45	762353	79	ÐÅ·â	ÇÉ¿ËÁ¦	ÆË¿ËÅÆ	j	j
ljx	.	.	.	.	314	320	1	7	136.20	389.20	9	.	.	.	false	false	Message: 45ms	.	.	.	.	.	.	.	.	.	.	.	SYNCTIME	45	136.20	389.20	ljx.edf	RIGHT	7910	770263	Full Trial Period	762353	45	Trial: 45	762353	79	ÐÅ·â	ÇÉ¿ËÁ¦	ÆË¿ËÅÆ	j	j
ljx	.	.	.	.	.	.	.	.	.	.	10	.	.	.	false	false	Message: 2154ms	13.23	80.64	164	2190	516.70	341.20	6	863.50	2027	125.40	386.90	INVISIBLE_BOUNDARY[1]	2154	.	.	ljx.edf	RIGHT	7910	770263	Full Trial Period	762353	45	Trial: 45	762353	79	ÐÅ·â	ÇÉ¿ËÁ¦	ÆË¿ËÅÆ	j	j
ljx	.	.	.	.	.	.	.	.	.	.	11	.	.	.	false	false	Message: 2161ms	13.23	80.64	164	2190	516.70	341.20	6	863.50	2027	125.40	386.90	SYNCTIME	2161	.	.	ljx.edf	RIGHT	7910	770263	Full Trial Period	762353	45	Trial: 45	762353	79	ÐÅ·â	ÇÉ¿ËÁ¦	ÆË¿ËÅÆ	j	j
ljx	.	.	.	.	.	.	.	.	.	.	12	.	.	.	false	false	Message: 4560ms	13.30	51.96	256	4787	611.90	377.70	11	784.80	4532	1016.60	361.90	INVISIBLE_BOUNDARY[2]	4560	.	.	ljx.edf	RIGHT	7910	770263	Full Trial Period	762353	45	Trial: 45	762353	79	ÐÅ·â	ÇÉ¿ËÁ¦	ÆË¿ËÅÆ	j	j
ljx	167	4731	3	4565	.	.	.	.	.	.	13	.	.	.	false	false	Message: 4570ms	13.30	51.96	256	4787	611.90	377.70	11	784.80	4532	1016.60	361.90	SYNCTIME	4570	.	.	ljx.edf	RIGHT	7910	770263	Full Trial Period	762353	45	Trial: 45	762353	79	ÐÅ·â	ÇÉ¿ËÁ¦	ÆË¿ËÅÆ	j	j
ljx	.	.	.	.	.	.	.	.	.	.	14	.	.	.	false	false	Message: 7891ms	5.14	19.68	261	7908	892.70	534.10	15	575.00	7648	884.80	379.70	KEYBOARD	7891	.	.	ljx.edf	RIGHT	7910	770263	Full Trial Period	762353	45	Trial: 45	762353	79	ÐÅ·â	ÇÉ¿ËÁ¦	ÆË¿ËÅÆ	j	j
ljx	.	.	.	.	.	.	.	.	.	.	15	.	.	.	false	false	Message: 7959ms	.	.	.	.	.	.	.	.	.	.	.	TRIAL_RESULT 0	7959	.	.	ljx.edf	RIGHT	7910	770263	Full Trial Period	762353	45	Trial: 45	762353	79	ÐÅ·â	ÇÉ¿ËÁ¦	ÆË¿ËÅÆ	j	j
ljx	.	.	.	.	.	.	.	.	.	.	1	.	.	.	false	false	Message: -16ms	.	.	.	.	.	.	.	.	.	.	.	TRIALID 45	-16	.	.	ljx.edf	RIGHT	5676	777272	Full Trial Period	771596	46	Trial: 46	771596	145	ÁïÁïÇò	Ã¢¹û	ÌðÍ²	f	f
ljx	.	.	.	.	.	.	.	.	.	.	2	.	.	.	false	false	Message: -1ms	.	.	.	.	.	.	.	.	.	.	.	RECCFG CR 1000 2 0 R	-1	.	.	ljx.edf	RIGHT	5676	777272	Full Trial Period	771596	46	Trial: 46	771596	145	ÁïÁïÇò	Ã¢¹û	ÌðÍ²	f	f
ljx	.	.	.	.	.	.	.	.	.	.	3	.	.	.	false	false	Message: -1ms	.	.	.	.	.	.	.	.	.	.	.	ELCLCFG TOWER	-1	.	.	ljx.edf	RIGHT	5676	777272	Full Trial Period	771596	46	Trial: 46	771596	145	ÁïÁïÇò	Ã¢¹û	ÌðÍ²	f	f
ljx	.	.	.	.	.	.	.	.	.	.	4	.	.	.	false	false	Message: -1ms	.	.	.	.	.	.	.	.	.	.	.	GAZE_COORDS 0.00 0.00 1023.00 767.00	-1	.	.	ljx.edf	RIGHT	5676	777272	Full Trial Period	771596	46	Trial: 46	771596	145	ÁïÁïÇò	Ã¢¹û	ÌðÍ²	f	f
ljx	.	.	.	.	.	.	.	.	.	.	5	.	.	.	false	false	Message: -1ms	.	.	.	.	.	.	.	.	.	.	.	THRESHOLDS R 122 220	-1	.	.	ljx.edf	RIGHT	5676	777272	Full Trial Period	771596	46	Trial: 46	771596	145	ÁïÁïÇò	Ã¢¹û	ÌðÍ²	f	f
ljx	.	.	.	.	.	.	.	.	.	.	6	.	.	.	false	false	Message: -1ms	.	.	.	.	.	.	.	.	.	.	.	ELCL_PROC CENTROID (3)	-1	.	.	ljx.edf	RIGHT	5676	777272	Full Trial Period	771596	46	Trial: 46	771596	145	ÁïÁïÇò	Ã¢¹û	ÌðÍ²	f	f
ljx	.	.	.	.	.	.	.	.	.	.	7	.	.	.	false	false	Message: -1ms	.	.	.	.	.	.	.	.	.	.	.	ELCL_PCR_PARAM 5 3.0	-1	.	.	ljx.edf	RIGHT	5676	777272	Full Trial Period	771596	46	Trial: 46	771596	145	ÁïÁïÇò	Ã¢¹û	ÌðÍ²	f	f
ljx	.	.	.	.	.	.	.	.	.	.	8	.	.	.	false	true	Message: 0ms	.	.	.	.	.	.	.	.	.	.	.	!MODE RECORD CR 1000 2 0 R	0	.	.	ljx.edf	RIGHT	5676	777272	Full Trial Period	771596	46	Trial: 46	771596	145	ÁïÁïÇò	Ã¢¹û	ÌðÍ²	f	f
ljx	.	.	.	.	544	550	1	7	138.20	391.50	9	.	.	.	false	false	Message: 43ms	.	.	.	.	.	.	.	.	.	.	.	SYNCTIME	43	138.20	391.50	ljx.edf	RIGHT	5676	777272	Full Trial Period	771596	46	Trial: 46	771596	145	ÁïÁïÇò	Ã¢¹û	ÌðÍ²	f	f
ljx	.	.	.	.	.	.	.	.	.	.	10	.	.	.	false	false	Message: 738ms	13.24	55.88	237	787	526.30	356.90	1	664.80	551	133.70	396.30	INVISIBLE_BOUNDARY[1]	738	.	.	ljx.edf	RIGHT	5676	777272	Full Trial Period	771596	46	Trial: 46	771596	145	ÁïÁïÇò	Ã¢¹û	ÌðÍ²	f	f
ljx	.	.	.	.	.	.	.	.	.	.	11	.	.	.	false	false	Message: 742ms	13.24	55.88	237	787	526.30	356.90	1	664.80	551	133.70	396.30	SYNCTIME	742	.	.	ljx.edf	RIGHT	5676	777272	Full Trial Period	771596	46	Trial: 46	771596	145	ÁïÁïÇò	Ã¢¹û	ÌðÍ²	f	f
ljx	.	.	.	.	.	.	.	.	.	.	12	.	.	.	false	false	Message: 1973ms	11.36	44.04	258	2032	827.90	343.40	3	837.10	1775	494.60	382.80	INVISIBLE_BOUNDARY[2]	1973	.	.	ljx.edf	RIGHT	5676	777272	Full Trial Period	771596	46	Trial: 46	771596	145	ÁïÁïÇò	Ã¢¹û	ÌðÍ²	f	f
ljx	.	.	.	.	.	.	.	.	.	.	13	.	.	.	false	false	Message: 1984ms	11.36	44.04	258	2032	827.90	343.40	3	837.10	1775	494.60	382.80	SYNCTIME	1984	.	.	ljx.edf	RIGHT	5676	777272	Full Trial Period	771596	46	Trial: 46	771596	145	ÁïÁïÇò	Ã¢¹û	ÌðÍ²	f	f
ljx	.	.	.	.	207	5674	11	5468	870.60	386.40	14	[1]	2	RECTANGLE_INTERESTAREA	false	false	Message: 5657ms	.	.	.	.	.	.	.	.	.	.	.	KEYBOARD	5657	870.60	386.40	ljx.edf	RIGHT	5676	777272	Full Trial Period	771596	46	Trial: 46	771596	145	ÁïÁïÇò	Ã¢¹û	ÌðÍ²	f	f
ljx	.	.	.	.	.	.	.	.	.	.	15	.	.	.	false	false	Message: 5719ms	.	.	.	.	.	.	.	.	.	.	.	TRIAL_RESULT 0	5719	.	.	ljx.edf	RIGHT	5676	777272	Full Trial Period	771596	46	Trial: 46	771596	145	ÁïÁïÇò	Ã¢¹û	ÌðÍ²	f	f
ljx	.	.	.	.	.	.	.	.	.	.	1	.	.	.	false	false	Message: -16ms	.	.	.	.	.	.	.	.	.	.	.	TRIALID 46	-16	.	.	ljx.edf	RIGHT	6002	784680	Full Trial Period	778678	47	Trial: 47	778678	4	Ì«Ñô	²ÍÅÌ	ÐÉÐÉ	f	f
ljx	.	.	.	.	.	.	.	.	.	.	2	.	.	.	false	false	Message: -1ms	.	.	.	.	.	.	.	.	.	.	.	RECCFG CR 1000 2 0 R	-1	.	.	ljx.edf	RIGHT	6002	784680	Full Trial Period	778678	47	Trial: 47	778678	4	Ì«Ñô	²ÍÅÌ	ÐÉÐÉ	f	f
ljx	.	.	.	.	.	.	.	.	.	.	3	.	.	.	false	false	Message: -1ms	.	.	.	.	.	.	.	.	.	.	.	ELCLCFG TOWER	-1	.	.	ljx.edf	RIGHT	6002	784680	Full Trial Period	778678	47	Trial: 47	778678	4	Ì«Ñô	²ÍÅÌ	ÐÉÐÉ	f	f
ljx	.	.	.	.	.	.	.	.	.	.	4	.	.	.	false	false	Message: -1ms	.	.	.	.	.	.	.	.	.	.	.	GAZE_COORDS 0.00 0.00 1023.00 767.00	-1	.	.	ljx.edf	RIGHT	6002	784680	Full Trial Period	778678	47	Trial: 47	778678	4	Ì«Ñô	²ÍÅÌ	ÐÉÐÉ	f	f
ljx	.	.	.	.	.	.	.	.	.	.	5	.	.	.	false	false	Message: -1ms	.	.	.	.	.	.	.	.	.	.	.	THRESHOLDS R 122 220	-1	.	.	ljx.edf	RIGHT	6002	784680	Full Trial Period	778678	47	Trial: 47	778678	4	Ì«Ñô	²ÍÅÌ	ÐÉÐÉ	f	f
ljx	.	.	.	.	.	.	.	.	.	.	6	.	.	.	false	false	Message: -1ms	.	.	.	.	.	.	.	.	.	.	.	ELCL_PROC CENTROID (3)	-1	.	.	ljx.edf	RIGHT	6002	784680	Full Trial Period	778678	47	Trial: 47	778678	4	Ì«Ñô	²ÍÅÌ	ÐÉÐÉ	f	f
ljx	.	.	.	.	.	.	.	.	.	.	7	.	.	.	false	false	Message: -1ms	.	.	.	.	.	.	.	.	.	.	.	ELCL_PCR_PARAM 5 3.0	-1	.	.	ljx.edf	RIGHT	6002	784680	Full Trial Period	778678	47	Trial: 47	778678	4	Ì«Ñô	²ÍÅÌ	ÐÉÐÉ	f	f
ljx	.	.	.	.	.	.	.	.	.	.	8	.	.	.	false	true	Message: 0ms	.	.	.	.	.	.	.	.	.	.	.	!MODE RECORD CR 1000 2 0 R	0	.	.	ljx.edf	RIGHT	6002	784680	Full Trial Period	778678	47	Trial: 47	778678	4	Ì«Ñô	²ÍÅÌ	ÐÉÐÉ	f	f
ljx	.	.	.	.	65	71	1	7	131.80	389.90	9	.	.	.	false	false	Message: 42ms	.	.	.	.	.	.	.	.	.	.	.	SYNCTIME	42	131.80	389.90	ljx.edf	RIGHT	6002	784680	Full Trial Period	778678	47	Trial: 47	778678	4	Ì«Ñô	²ÍÅÌ	ÐÉÐÉ	f	f
ljx	.	.	.	.	.	.	.	.	.	.	10	.	.	.	false	false	Message: 1674ms	12.12	66.22	183	1717	490.10	362.30	4	707.80	1535	130.40	393.60	INVISIBLE_BOUNDARY[1]	1674	.	.	ljx.edf	RIGHT	6002	784680	Full Trial Period	778678	47	Trial: 47	778678	4	Ì«Ñô	²ÍÅÌ	ÐÉÐÉ	f	f
ljx	.	.	.	.	.	.	.	.	.	.	11	.	.	.	false	false	Message: 1684ms	12.12	66.22	183	1717	490.10	362.30	4	707.80	1535	130.40	393.60	SYNCTIME	1684	.	.	ljx.edf	RIGHT	6002	784680	Full Trial Period	778678	47	Trial: 47	778678	4	Ì«Ñô	²ÍÅÌ	ÐÉÐÉ	f	f
ljx	.	.	.	.	.	.	.	.	.	.	12	.	.	.	false	false	Message: 3938ms	1.41	5.26	268	4016	511.20	364.30	7	1248.20	3749	490.40	399.20	INVISIBLE_BOUNDARY[2]	3938	.	.	ljx.edf	RIGHT	6002	784680	Full Trial Period	778678	47	Trial: 47	778678	4	Ì«Ñô	²ÍÅÌ	ÐÉÐÉ	f	f
ljx	.	.	.	.	.	.	.	.	.	.	13	.	.	.	false	false	Message: 3942ms	1.41	5.26	268	4016	511.20	364.30	7	1248.20	3749	490.40	399.20	SYNCTIME	3942	.	.	ljx.edf	RIGHT	6002	784680	Full Trial Period	778678	47	Trial: 47	778678	4	Ì«Ñô	²ÍÅÌ	ÐÉÐÉ	f	f
ljx	.	.	.	.	498	6000	10	5503	858.00	382.40	14	[1]	2	RECTANGLE_INTERESTAREA	false	false	Message: 5983ms	.	.	.	.	.	.	.	.	.	.	.	KEYBOARD	5983	858.00	382.40	ljx.edf	RIGHT	6002	784680	Full Trial Period	778678	47	Trial: 47	778678	4	Ì«Ñô	²ÍÅÌ	ÐÉÐÉ	f	f
ljx	.	.	.	.	.	.	.	.	.	.	15	.	.	.	false	false	Message: 6053ms	.	.	.	.	.	.	.	.	.	.	.	TRIAL_RESULT 0	6053	.	.	ljx.edf	RIGHT	6002	784680	Full Trial Period	778678	47	Trial: 47	778678	4	Ì«Ñô	²ÍÅÌ	ÐÉÐÉ	f	f
ljx	.	.	.	.	.	.	.	.	.	.	1	.	.	.	false	false	Message: -50ms	.	.	.	.	.	.	.	.	.	.	.	TRIALID 47	-50	.	.	ljx.edf	RIGHT	4058	790128	Full Trial Period	786070	48	Trial: 48	786070	10	öÏÓãË¿	Æ¤´ø	¾í³ß	j	j
ljx	.	.	.	.	.	.	.	.	.	.	2	.	.	.	false	false	Message: -1ms	.	.	.	.	.	.	.	.	.	.	.	RECCFG CR 1000 2 0 R	-1	.	.	ljx.edf	RIGHT	4058	790128	Full Trial Period	786070	48	Trial: 48	786070	10	öÏÓãË¿	Æ¤´ø	¾í³ß	j	j
ljx	.	.	.	.	.	.	.	.	.	.	3	.	.	.	false	false	Message: -1ms	.	.	.	.	.	.	.	.	.	.	.	ELCLCFG TOWER	-1	.	.	ljx.edf	RIGHT	4058	790128	Full Trial Period	786070	48	Trial: 48	786070	10	öÏÓãË¿	Æ¤´ø	¾í³ß	j	j
ljx	.	.	.	.	.	.	.	.	.	.	4	.	.	.	false	false	Message: -1ms	.	.	.	.	.	.	.	.	.	.	.	GAZE_COORDS 0.00 0.00 1023.00 767.00	-1	.	.	ljx.edf	RIGHT	4058	790128	Full Trial Period	786070	48	Trial: 48	786070	10	öÏÓãË¿	Æ¤´ø	¾í³ß	j	j
ljx	.	.	.	.	.	.	.	.	.	.	5	.	.	.	false	false	Message: -1ms	.	.	.	.	.	.	.	.	.	.	.	THRESHOLDS R 122 220	-1	.	.	ljx.edf	RIGHT	4058	790128	Full Trial Period	786070	48	Trial: 48	786070	10	öÏÓãË¿	Æ¤´ø	¾í³ß	j	j
ljx	.	.	.	.	.	.	.	.	.	.	6	.	.	.	false	false	Message: -1ms	.	.	.	.	.	.	.	.	.	.	.	ELCL_PROC CENTROID (3)	-1	.	.	ljx.edf	RIGHT	4058	790128	Full Trial Period	786070	48	Trial: 48	786070	10	öÏÓãË¿	Æ¤´ø	¾í³ß	j	j
ljx	.	.	.	.	.	.	.	.	.	.	7	.	.	.	false	false	Message: -1ms	.	.	.	.	.	.	.	.	.	.	.	ELCL_PCR_PARAM 5 3.0	-1	.	.	ljx.edf	RIGHT	4058	790128	Full Trial Period	786070	48	Trial: 48	786070	10	öÏÓãË¿	Æ¤´ø	¾í³ß	j	j
ljx	.	.	.	.	.	.	.	.	.	.	8	.	.	.	false	true	Message: 0ms	.	.	.	.	.	.	.	.	.	.	.	!MODE RECORD CR 1000 2 0 R	0	.	.	ljx.edf	RIGHT	4058	790128	Full Trial Period	786070	48	Trial: 48	786070	10	öÏÓãË¿	Æ¤´ø	¾í³ß	j	j
ljx	.	.	.	.	432	438	1	7	139.10	394.90	9	.	.	.	false	false	Message: 41ms	.	.	.	.	.	.	.	.	.	.	.	SYNCTIME	41	139.10	394.90	ljx.edf	RIGHT	4058	790128	Full Trial Period	786070	48	Trial: 48	786070	10	öÏÓãË¿	Æ¤´ø	¾í³ß	j	j
ljx	.	.	.	.	.	.	.	.	.	.	10	.	.	.	false	false	Message: 1176ms	13.66	67.65	202	1243	516.10	371.10	2	911.80	1042	107.80	385.40	INVISIBLE_BOUNDARY[1]	1176	.	.	ljx.edf	RIGHT	4058	790128	Full Trial Period	786070	48	Trial: 48	786070	10	öÏÓãË¿	Æ¤´ø	¾í³ß	j	j
ljx	.	.	.	.	.	.	.	.	.	.	11	.	.	.	false	false	Message: 1182ms	13.66	67.65	202	1243	516.10	371.10	2	911.80	1042	107.80	385.40	SYNCTIME	1182	.	.	ljx.edf	RIGHT	4058	790128	Full Trial Period	786070	48	Trial: 48	786070	10	öÏÓãË¿	Æ¤´ø	¾í³ß	j	j
ljx	.	.	.	.	.	.	.	.	.	.	12	.	.	.	false	false	Message: 2950ms	10.17	41.32	246	3003	821.90	388.80	5	599.40	2758	521.00	389.70	INVISIBLE_BOUNDARY[2]	2950	.	.	ljx.edf	RIGHT	4058	790128	Full Trial Period	786070	48	Trial: 48	786070	10	öÏÓãË¿	Æ¤´ø	¾í³ß	j	j
ljx	.	.	.	.	.	.	.	.	.	.	13	.	.	.	false	false	Message: 2957ms	10.17	41.32	246	3003	821.90	388.80	5	599.40	2758	521.00	389.70	SYNCTIME	2957	.	.	ljx.edf	RIGHT	4058	790128	Full Trial Period	786070	48	Trial: 48	786070	10	öÏÓãË¿	Æ¤´ø	¾í³ß	j	j
ljx	.	.	.	.	452	4056	7	3605	852.10	391.70	14	[1]	2	RECTANGLE_INTERESTAREA	false	false	Message: 4040ms	.	.	.	.	.	.	.	.	.	.	.	KEYBOARD	4040	852.10	391.70	ljx.edf	RIGHT	4058	790128	Full Trial Period	786070	48	Trial: 48	786070	10	öÏÓãË¿	Æ¤´ø	¾í³ß	j	j
ljx	.	.	.	.	.	.	.	.	.	.	15	.	.	.	false	false	Message: 4098ms	.	.	.	.	.	.	.	.	.	.	.	TRIAL_RESULT 0	4098	.	.	ljx.edf	RIGHT	4058	790128	Full Trial Period	786070	48	Trial: 48	786070	10	öÏÓãË¿	Æ¤´ø	¾í³ß	j	j
ljx	.	.	.	.	.	.	.	.	.	.	1	.	.	.	false	false	Message: -15ms	.	.	.	.	.	.	.	.	.	.	.	TRIALID 48	-15	.	.	ljx.edf	RIGHT	12156	803890	Full Trial Period	791734	49	Trial: 49	791734	127	×©¿é	ôÕ×Ó	´½¸à	f	f
ljx	.	.	.	.	.	.	.	.	.	.	2	.	.	.	false	false	Message: -1ms	.	.	.	.	.	.	.	.	.	.	.	RECCFG CR 1000 2 0 R	-1	.	.	ljx.edf	RIGHT	12156	803890	Full Trial Period	791734	49	Trial: 49	791734	127	×©¿é	ôÕ×Ó	´½¸à	f	f
ljx	.	.	.	.	.	.	.	.	.	.	3	.	.	.	false	false	Message: -1ms	.	.	.	.	.	.	.	.	.	.	.	ELCLCFG TOWER	-1	.	.	ljx.edf	RIGHT	12156	803890	Full Trial Period	791734	49	Trial: 49	791734	127	×©¿é	ôÕ×Ó	´½¸à	f	f
ljx	.	.	.	.	.	.	.	.	.	.	4	.	.	.	false	false	Message: -1ms	.	.	.	.	.	.	.	.	.	.	.	GAZE_COORDS 0.00 0.00 1023.00 767.00	-1	.	.	ljx.edf	RIGHT	12156	803890	Full Trial Period	791734	49	Trial: 49	791734	127	×©¿é	ôÕ×Ó	´½¸à	f	f
ljx	.	.	.	.	.	.	.	.	.	.	5	.	.	.	false	false	Message: -1ms	.	.	.	.	.	.	.	.	.	.	.	THRESHOLDS R 122 220	-1	.	.	ljx.edf	RIGHT	12156	803890	Full Trial Period	791734	49	Trial: 49	791734	127	×©¿é	ôÕ×Ó	´½¸à	f	f
ljx	.	.	.	.	.	.	.	.	.	.	6	.	.	.	false	false	Message: -1ms	.	.	.	.	.	.	.	.	.	.	.	ELCL_PROC CENTROID (3)	-1	.	.	ljx.edf	RIGHT	12156	803890	Full Trial Period	791734	49	Trial: 49	791734	127	×©¿é	ôÕ×Ó	´½¸à	f	f
ljx	.	.	.	.	.	.	.	.	.	.	7	.	.	.	false	false	Message: -1ms	.	.	.	.	.	.	.	.	.	.	.	ELCL_PCR_PARAM 5 3.0	-1	.	.	ljx.edf	RIGHT	12156	803890	Full Trial Period	791734	49	Trial: 49	791734	127	×©¿é	ôÕ×Ó	´½¸à	f	f
ljx	.	.	.	.	.	.	.	.	.	.	8	.	.	.	false	true	Message: 0ms	.	.	.	.	.	.	.	.	.	.	.	!MODE RECORD CR 1000 2 0 R	0	.	.	ljx.edf	RIGHT	12156	803890	Full Trial Period	791734	49	Trial: 49	791734	127	×©¿é	ôÕ×Ó	´½¸à	f	f
ljx	.	.	.	.	648	654	1	7	130.90	396.60	9	.	.	.	false	false	Message: 51ms	.	.	.	.	.	.	.	.	.	.	.	SYNCTIME	51	130.90	396.60	ljx.edf	RIGHT	12156	803890	Full Trial Period	791734	49	Trial: 49	791734	127	×©¿é	ôÕ×Ó	´½¸à	f	f
ljx	.	.	.	.	.	.	.	.	.	.	10	.	.	.	false	false	Message: 1800ms	15.03	58.96	255	1869	576.60	365.60	3	585.80	1615	128.60	391.00	INVISIBLE_BOUNDARY[1]	1800	.	.	ljx.edf	RIGHT	12156	803890	Full Trial Period	791734	49	Trial: 49	791734	127	×©¿é	ôÕ×Ó	´½¸à	f	f
ljx	.	.	.	.	.	.	.	.	.	.	11	.	.	.	false	false	Message: 1809ms	15.03	58.96	255	1869	576.60	365.60	3	585.80	1615	128.60	391.00	SYNCTIME	1809	.	.	ljx.edf	RIGHT	12156	803890	Full Trial Period	791734	49	Trial: 49	791734	127	×©¿é	ôÕ×Ó	´½¸à	f	f
ljx	.	.	.	.	.	.	.	.	.	.	12	.	.	.	false	false	Message: 9542ms	3.64	14.79	246	9774	928.30	299.30	20	640.30	9529	839.10	361.60	INVISIBLE_BOUNDARY[2]	9542	.	.	ljx.edf	RIGHT	12156	803890	Full Trial Period	791734	49	Trial: 49	791734	127	×©¿é	ôÕ×Ó	´½¸à	f	f
ljx	.	.	.	.	.	.	.	.	.	.	13	.	.	.	false	false	Message: 9549ms	3.64	14.79	246	9774	928.30	299.30	20	640.30	9529	839.10	361.60	SYNCTIME	9549	.	.	ljx.edf	RIGHT	12156	803890	Full Trial Period	791734	49	Trial: 49	791734	127	×©¿é	ôÕ×Ó	´½¸à	f	f
ljx	.	.	.	.	288	12154	27	11867	866.40	381.20	14	[1]	2	RECTANGLE_INTERESTAREA	false	false	Message: 12136ms	.	.	.	.	.	.	.	.	.	.	.	KEYBOARD	12136	866.40	381.20	ljx.edf	RIGHT	12156	803890	Full Trial Period	791734	49	Trial: 49	791734	127	×©¿é	ôÕ×Ó	´½¸à	f	f
ljx	.	.	.	.	.	.	.	.	.	.	15	.	.	.	false	false	Message: 12202ms	.	.	.	.	.	.	.	.	.	.	.	TRIAL_RESULT 0	12202	.	.	ljx.edf	RIGHT	12156	803890	Full Trial Period	791734	49	Trial: 49	791734	127	×©¿é	ôÕ×Ó	´½¸à	f	f
ljx	.	.	.	.	.	.	.	.	.	.	1	.	.	.	false	false	Message: -19ms	.	.	.	.	.	.	.	.	.	.	.	TRIALID 49	-19	.	.	ljx.edf	RIGHT	7346	813873	Full Trial Period	806527	50	Trial: 50	806527	140	Ô²Öé±Ê	¾íÖ½	Ð¬´ø	j	f
ljx	.	.	.	.	.	.	.	.	.	.	2	.	.	.	false	false	Message: -1ms	.	.	.	.	.	.	.	.	.	.	.	RECCFG CR 1000 2 0 R	-1	.	.	ljx.edf	RIGHT	7346	813873	Full Trial Period	806527	50	Trial: 50	806527	140	Ô²Öé±Ê	¾íÖ½	Ð¬´ø	j	f
ljx	.	.	.	.	.	.	.	.	.	.	3	.	.	.	false	false	Message: -1ms	.	.	.	.	.	.	.	.	.	.	.	ELCLCFG TOWER	-1	.	.	ljx.edf	RIGHT	7346	813873	Full Trial Period	806527	50	Trial: 50	806527	140	Ô²Öé±Ê	¾íÖ½	Ð¬´ø	j	f
ljx	.	.	.	.	.	.	.	.	.	.	4	.	.	.	false	false	Message: -1ms	.	.	.	.	.	.	.	.	.	.	.	GAZE_COORDS 0.00 0.00 1023.00 767.00	-1	.	.	ljx.edf	RIGHT	7346	813873	Full Trial Period	806527	50	Trial: 50	806527	140	Ô²Öé±Ê	¾íÖ½	Ð¬´ø	j	f
ljx	.	.	.	.	.	.	.	.	.	.	5	.	.	.	false	false	Message: -1ms	.	.	.	.	.	.	.	.	.	.	.	THRESHOLDS R 122 220	-1	.	.	ljx.edf	RIGHT	7346	813873	Full Trial Period	806527	50	Trial: 50	806527	140	Ô²Öé±Ê	¾íÖ½	Ð¬´ø	j	f
ljx	.	.	.	.	.	.	.	.	.	.	6	.	.	.	false	false	Message: -1ms	.	.	.	.	.	.	.	.	.	.	.	ELCL_PROC CENTROID (3)	-1	.	.	ljx.edf	RIGHT	7346	813873	Full Trial Period	806527	50	Trial: 50	806527	140	Ô²Öé±Ê	¾íÖ½	Ð¬´ø	j	f
ljx	.	.	.	.	.	.	.	.	.	.	7	.	.	.	false	false	Message: -1ms	.	.	.	.	.	.	.	.	.	.	.	ELCL_PCR_PARAM 5 3.0	-1	.	.	ljx.edf	RIGHT	7346	813873	Full Trial Period	806527	50	Trial: 50	806527	140	Ô²Öé±Ê	¾íÖ½	Ð¬´ø	j	f
ljx	.	.	.	.	.	.	.	.	.	.	8	.	.	.	false	true	Message: 0ms	.	.	.	.	.	.	.	.	.	.	.	!MODE RECORD CR 1000 2 0 R	0	.	.	ljx.edf	RIGHT	7346	813873	Full Trial Period	806527	50	Trial: 50	806527	140	Ô²Öé±Ê	¾íÖ½	Ð¬´ø	j	f
ljx	.	.	.	.	380	386	1	7	133.20	399.50	9	.	.	.	false	false	Message: 39ms	.	.	.	.	.	.	.	.	.	.	.	SYNCTIME	39	133.20	399.50	ljx.edf	RIGHT	7346	813873	Full Trial Period	806527	50	Trial: 50	806527	140	Ô²Öé±Ê	¾íÖ½	Ð¬´ø	j	f
ljx	.	.	.	.	.	.	.	.	.	.	10	.	.	.	false	false	Message: 783ms	11.21	52.36	214	828	478.60	352.50	2	874.20	615	147.70	392.00	INVISIBLE_BOUNDARY[1]	783	.	.	ljx.edf	RIGHT	7346	813873	Full Trial Period	806527	50	Trial: 50	806527	140	Ô²Öé±Ê	¾íÖ½	Ð¬´ø	j	f
ljx	.	.	.	.	.	.	.	.	.	.	11	.	.	.	false	false	Message: 789ms	11.21	52.36	214	828	478.60	352.50	2	874.20	615	147.70	392.00	SYNCTIME	789	.	.	ljx.edf	RIGHT	7346	813873	Full Trial Period	806527	50	Trial: 50	806527	140	Ô²Öé±Ê	¾íÖ½	Ð¬´ø	j	f
ljx	.	.	.	.	.	.	.	.	.	.	12	.	.	.	false	false	Message: 4084ms	2.27	10.24	222	4287	938.60	363.20	10	865.80	4066	995.70	323.50	INVISIBLE_BOUNDARY[2]	4084	.	.	ljx.edf	RIGHT	7346	813873	Full Trial Period	806527	50	Trial: 50	806527	140	Ô²Öé±Ê	¾íÖ½	Ð¬´ø	j	f
ljx	.	.	.	.	.	.	.	.	.	.	13	.	.	.	false	false	Message: 4088ms	2.27	10.24	222	4287	938.60	363.20	10	865.80	4066	995.70	323.50	SYNCTIME	4088	.	.	ljx.edf	RIGHT	7346	813873	Full Trial Period	806527	50	Trial: 50	806527	140	Ô²Öé±Ê	¾íÖ½	Ð¬´ø	j	f
ljx	.	.	.	.	345	7344	16	7000	872.30	389.90	14	[1]	2	RECTANGLE_INTERESTAREA	false	false	Message: 7327ms	.	.	.	.	.	.	.	.	.	.	.	KEYBOARD	7327	872.30	389.90	ljx.edf	RIGHT	7346	813873	Full Trial Period	806527	50	Trial: 50	806527	140	Ô²Öé±Ê	¾íÖ½	Ð¬´ø	j	f
ljx	.	.	.	.	.	.	.	.	.	.	15	.	.	.	false	false	Message: 7390ms	.	.	.	.	.	.	.	.	.	.	.	TRIAL_RESULT 0	7390	.	.	ljx.edf	RIGHT	7346	813873	Full Trial Period	806527	50	Trial: 50	806527	140	Ô²Öé±Ê	¾íÖ½	Ð¬´ø	j	f
ljx	.	.	.	.	.	.	.	.	.	.	1	.	.	.	false	false	Message: -26ms	.	.	.	.	.	.	.	.	.	.	.	TRIALID 50	-26	.	.	ljx.edf	RIGHT	5598	821147	Full Trial Period	815549	51	Trial: 51	815549	129	Ë®±­	±ÊÍ²	µ°¸â	f	f
ljx	.	.	.	.	.	.	.	.	.	.	2	.	.	.	false	false	Message: -1ms	.	.	.	.	.	.	.	.	.	.	.	RECCFG CR 1000 2 0 R	-1	.	.	ljx.edf	RIGHT	5598	821147	Full Trial Period	815549	51	Trial: 51	815549	129	Ë®±­	±ÊÍ²	µ°¸â	f	f
ljx	.	.	.	.	.	.	.	.	.	.	3	.	.	.	false	false	Message: -1ms	.	.	.	.	.	.	.	.	.	.	.	ELCLCFG TOWER	-1	.	.	ljx.edf	RIGHT	5598	821147	Full Trial Period	815549	51	Trial: 51	815549	129	Ë®±­	±ÊÍ²	µ°¸â	f	f
ljx	.	.	.	.	.	.	.	.	.	.	4	.	.	.	false	false	Message: -1ms	.	.	.	.	.	.	.	.	.	.	.	GAZE_COORDS 0.00 0.00 1023.00 767.00	-1	.	.	ljx.edf	RIGHT	5598	821147	Full Trial Period	815549	51	Trial: 51	815549	129	Ë®±­	±ÊÍ²	µ°¸â	f	f
ljx	.	.	.	.	.	.	.	.	.	.	5	.	.	.	false	false	Message: -1ms	.	.	.	.	.	.	.	.	.	.	.	THRESHOLDS R 122 220	-1	.	.	ljx.edf	RIGHT	5598	821147	Full Trial Period	815549	51	Trial: 51	815549	129	Ë®±­	±ÊÍ²	µ°¸â	f	f
ljx	.	.	.	.	.	.	.	.	.	.	6	.	.	.	false	false	Message: -1ms	.	.	.	.	.	.	.	.	.	.	.	ELCL_PROC CENTROID (3)	-1	.	.	ljx.edf	RIGHT	5598	821147	Full Trial Period	815549	51	Trial: 51	815549	129	Ë®±­	±ÊÍ²	µ°¸â	f	f
ljx	.	.	.	.	.	.	.	.	.	.	7	.	.	.	false	false	Message: -1ms	.	.	.	.	.	.	.	.	.	.	.	ELCL_PCR_PARAM 5 3.0	-1	.	.	ljx.edf	RIGHT	5598	821147	Full Trial Period	815549	51	Trial: 51	815549	129	Ë®±­	±ÊÍ²	µ°¸â	f	f
ljx	.	.	.	.	.	.	.	.	.	.	8	.	.	.	false	true	Message: 0ms	.	.	.	.	.	.	.	.	.	.	.	!MODE RECORD CR 1000 2 0 R	0	.	.	ljx.edf	RIGHT	5598	821147	Full Trial Period	815549	51	Trial: 51	815549	129	Ë®±­	±ÊÍ²	µ°¸â	f	f
ljx	.	.	.	.	317	323	1	7	138.20	394.60	9	.	.	.	false	false	Message: 41ms	.	.	.	.	.	.	.	.	.	.	.	SYNCTIME	41	138.20	394.60	ljx.edf	RIGHT	5598	821147	Full Trial Period	815549	51	Trial: 51	815549	129	Ë®±­	±ÊÍ²	µ°¸â	f	f
ljx	.	.	.	.	.	.	.	.	.	.	10	.	.	.	false	false	Message: 2251ms	10.45	50.95	205	2304	463.30	374.20	4	667.60	2100	152.90	397.00	INVISIBLE_BOUNDARY[1]	2251	.	.	ljx.edf	RIGHT	5598	821147	Full Trial Period	815549	51	Trial: 51	815549	129	Ë®±­	±ÊÍ²	µ°¸â	f	f
ljx	.	.	.	.	.	.	.	.	.	.	11	.	.	.	false	false	Message: 2257ms	10.45	50.95	205	2304	463.30	374.20	4	667.60	2100	152.90	397.00	SYNCTIME	2257	.	.	ljx.edf	RIGHT	5598	821147	Full Trial Period	815549	51	Trial: 51	815549	129	Ë®±­	±ÊÍ²	µ°¸â	f	f
ljx	.	.	.	.	.	.	.	.	.	.	12	.	.	.	false	false	Message: 4089ms	9.51	18.71	508	4123	758.80	375.70	7	798.00	3616	479.40	382.30	INVISIBLE_BOUNDARY[2]	4089	.	.	ljx.edf	RIGHT	5598	821147	Full Trial Period	815549	51	Trial: 51	815549	129	Ë®±­	±ÊÍ²	µ°¸â	f	f
ljx	.	.	.	.	.	.	.	.	.	.	13	.	.	.	false	false	Message: 4098ms	9.51	18.71	508	4123	758.80	375.70	7	798.00	3616	479.40	382.30	SYNCTIME	4098	.	.	ljx.edf	RIGHT	5598	821147	Full Trial Period	815549	51	Trial: 51	815549	129	Ë®±­	±ÊÍ²	µ°¸â	f	f
ljx	.	.	.	.	435	5596	11	5162	860.40	378.90	14	[1]	2	RECTANGLE_INTERESTAREA	false	false	Message: 5579ms	.	.	.	.	.	.	.	.	.	.	.	KEYBOARD	5579	860.40	378.90	ljx.edf	RIGHT	5598	821147	Full Trial Period	815549	51	Trial: 51	815549	129	Ë®±­	±ÊÍ²	µ°¸â	f	f
ljx	.	.	.	.	.	.	.	.	.	.	15	.	.	.	false	false	Message: 5640ms	.	.	.	.	.	.	.	.	.	.	.	TRIAL_RESULT 0	5640	.	.	ljx.edf	RIGHT	5598	821147	Full Trial Period	815549	51	Trial: 51	815549	129	Ë®±­	±ÊÍ²	µ°¸â	f	f
ljx	.	.	.	.	.	.	.	.	.	.	1	.	.	.	false	false	Message: -58ms	.	.	.	.	.	.	.	.	.	.	.	TRIALID 51	-58	.	.	ljx.edf	RIGHT	5907	829028	Full Trial Period	823121	52	Trial: 52	823121	142	ÄûÃÊ	·ÊÔí	¶ú»ú	f	f
ljx	.	.	.	.	.	.	.	.	.	.	2	.	.	.	false	false	Message: -1ms	.	.	.	.	.	.	.	.	.	.	.	RECCFG CR 1000 2 0 R	-1	.	.	ljx.edf	RIGHT	5907	829028	Full Trial Period	823121	52	Trial: 52	823121	142	ÄûÃÊ	·ÊÔí	¶ú»ú	f	f
ljx	.	.	.	.	.	.	.	.	.	.	3	.	.	.	false	false	Message: -1ms	.	.	.	.	.	.	.	.	.	.	.	ELCLCFG TOWER	-1	.	.	ljx.edf	RIGHT	5907	829028	Full Trial Period	823121	52	Trial: 52	823121	142	ÄûÃÊ	·ÊÔí	¶ú»ú	f	f
ljx	.	.	.	.	.	.	.	.	.	.	4	.	.	.	false	false	Message: -1ms	.	.	.	.	.	.	.	.	.	.	.	GAZE_COORDS 0.00 0.00 1023.00 767.00	-1	.	.	ljx.edf	RIGHT	5907	829028	Full Trial Period	823121	52	Trial: 52	823121	142	ÄûÃÊ	·ÊÔí	¶ú»ú	f	f
ljx	.	.	.	.	.	.	.	.	.	.	5	.	.	.	false	false	Message: -1ms	.	.	.	.	.	.	.	.	.	.	.	THRESHOLDS R 122 220	-1	.	.	ljx.edf	RIGHT	5907	829028	Full Trial Period	823121	52	Trial: 52	823121	142	ÄûÃÊ	·ÊÔí	¶ú»ú	f	f
ljx	.	.	.	.	.	.	.	.	.	.	6	.	.	.	false	false	Message: -1ms	.	.	.	.	.	.	.	.	.	.	.	ELCL_PROC CENTROID (3)	-1	.	.	ljx.edf	RIGHT	5907	829028	Full Trial Period	823121	52	Trial: 52	823121	142	ÄûÃÊ	·ÊÔí	¶ú»ú	f	f
ljx	.	.	.	.	.	.	.	.	.	.	7	.	.	.	false	false	Message: -1ms	.	.	.	.	.	.	.	.	.	.	.	ELCL_PCR_PARAM 5 3.0	-1	.	.	ljx.edf	RIGHT	5907	829028	Full Trial Period	823121	52	Trial: 52	823121	142	ÄûÃÊ	·ÊÔí	¶ú»ú	f	f
ljx	.	.	.	.	.	.	.	.	.	.	8	.	.	.	false	true	Message: 0ms	.	.	.	.	.	.	.	.	.	.	.	!MODE RECORD CR 1000 2 0 R	0	.	.	ljx.edf	RIGHT	5907	829028	Full Trial Period	823121	52	Trial: 52	823121	142	ÄûÃÊ	·ÊÔí	¶ú»ú	f	f
ljx	.	.	.	.	486	492	1	7	135.30	388.20	9	.	.	.	false	false	Message: 42ms	.	.	.	.	.	.	.	.	.	.	.	SYNCTIME	42	135.30	388.20	ljx.edf	RIGHT	5907	829028	Full Trial Period	823121	52	Trial: 52	823121	142	ÄûÃÊ	·ÊÔí	¶ú»ú	f	f
ljx	.	.	.	.	.	.	.	.	.	.	10	.	.	.	false	false	Message: 1744ms	13.34	58.00	230	1806	543.70	366.60	4	635.30	1577	148.40	401.10	INVISIBLE_BOUNDARY[1]	1744	.	.	ljx.edf	RIGHT	5907	829028	Full Trial Period	823121	52	Trial: 52	823121	142	ÄûÃÊ	·ÊÔí	¶ú»ú	f	f
ljx	.	.	.	.	.	.	.	.	.	.	11	.	.	.	false	false	Message: 1750ms	13.34	58.00	230	1806	543.70	366.60	4	635.30	1577	148.40	401.10	SYNCTIME	1750	.	.	ljx.edf	RIGHT	5907	829028	Full Trial Period	823121	52	Trial: 52	823121	142	ÄûÃÊ	·ÊÔí	¶ú»ú	f	f
ljx	.	.	.	.	.	.	.	.	.	.	12	.	.	.	false	false	Message: 4260ms	11.82	56.56	209	4306	864.40	362.10	9	900.10	4098	515.30	398.50	INVISIBLE_BOUNDARY[2]	4260	.	.	ljx.edf	RIGHT	5907	829028	Full Trial Period	823121	52	Trial: 52	823121	142	ÄûÃÊ	·ÊÔí	¶ú»ú	f	f
ljx	.	.	.	.	.	.	.	.	.	.	13	.	.	.	false	false	Message: 4266ms	11.82	56.56	209	4306	864.40	362.10	9	900.10	4098	515.30	398.50	SYNCTIME	4266	.	.	ljx.edf	RIGHT	5907	829028	Full Trial Period	823121	52	Trial: 52	823121	142	ÄûÃÊ	·ÊÔí	¶ú»ú	f	f
ljx	.	.	.	.	122	5905	13	5784	869.50	391.30	14	[1]	2	RECTANGLE_INTERESTAREA	false	false	Message: 5888ms	.	.	.	.	.	.	.	.	.	.	.	KEYBOARD	5888	869.50	391.30	ljx.edf	RIGHT	5907	829028	Full Trial Period	823121	52	Trial: 52	823121	142	ÄûÃÊ	·ÊÔí	¶ú»ú	f	f
ljx	.	.	.	.	.	.	.	.	.	.	15	.	.	.	false	false	Message: 5953ms	.	.	.	.	.	.	.	.	.	.	.	TRIAL_RESULT 0	5953	.	.	ljx.edf	RIGHT	5907	829028	Full Trial Period	823121	52	Trial: 52	823121	142	ÄûÃÊ	·ÊÔí	¶ú»ú	f	f
ljx	.	.	.	.	.	.	.	.	.	.	1	.	.	.	false	false	Message: -15ms	.	.	.	.	.	.	.	.	.	.	.	TRIALID 52	-15	.	.	ljx.edf	RIGHT	5734	836620	Full Trial Period	830886	53	Trial: 53	830886	3	Ð¬×Ó	ÆøÇò	µÆÅÝ	j	j
ljx	.	.	.	.	.	.	.	.	.	.	2	.	.	.	false	false	Message: -1ms	.	.	.	.	.	.	.	.	.	.	.	RECCFG CR 1000 2 0 R	-1	.	.	ljx.edf	RIGHT	5734	836620	Full Trial Period	830886	53	Trial: 53	830886	3	Ð¬×Ó	ÆøÇò	µÆÅÝ	j	j
ljx	.	.	.	.	.	.	.	.	.	.	3	.	.	.	false	false	Message: -1ms	.	.	.	.	.	.	.	.	.	.	.	ELCLCFG TOWER	-1	.	.	ljx.edf	RIGHT	5734	836620	Full Trial Period	830886	53	Trial: 53	830886	3	Ð¬×Ó	ÆøÇò	µÆÅÝ	j	j
ljx	.	.	.	.	.	.	.	.	.	.	4	.	.	.	false	false	Message: -1ms	.	.	.	.	.	.	.	.	.	.	.	GAZE_COORDS 0.00 0.00 1023.00 767.00	-1	.	.	ljx.edf	RIGHT	5734	836620	Full Trial Period	830886	53	Trial: 53	830886	3	Ð¬×Ó	ÆøÇò	µÆÅÝ	j	j
ljx	.	.	.	.	.	.	.	.	.	.	5	.	.	.	false	false	Message: -1ms	.	.	.	.	.	.	.	.	.	.	.	THRESHOLDS R 122 220	-1	.	.	ljx.edf	RIGHT	5734	836620	Full Trial Period	830886	53	Trial: 53	830886	3	Ð¬×Ó	ÆøÇò	µÆÅÝ	j	j
ljx	.	.	.	.	.	.	.	.	.	.	6	.	.	.	false	false	Message: -1ms	.	.	.	.	.	.	.	.	.	.	.	ELCL_PROC CENTROID (3)	-1	.	.	ljx.edf	RIGHT	5734	836620	Full Trial Period	830886	53	Trial: 53	830886	3	Ð¬×Ó	ÆøÇò	µÆÅÝ	j	j
ljx	.	.	.	.	.	.	.	.	.	.	7	.	.	.	false	false	Message: -1ms	.	.	.	.	.	.	.	.	.	.	.	ELCL_PCR_PARAM 5 3.0	-1	.	.	ljx.edf	RIGHT	5734	836620	Full Trial Period	830886	53	Trial: 53	830886	3	Ð¬×Ó	ÆøÇò	µÆÅÝ	j	j
ljx	.	.	.	.	.	.	.	.	.	.	8	.	.	.	false	true	Message: 0ms	.	.	.	.	.	.	.	.	.	.	.	!MODE RECORD CR 1000 2 0 R	0	.	.	ljx.edf	RIGHT	5734	836620	Full Trial Period	830886	53	Trial: 53	830886	3	Ð¬×Ó	ÆøÇò	µÆÅÝ	j	j
ljx	.	.	.	.	445	451	1	7	136.80	393.10	9	.	.	.	false	false	Message: 43ms	.	.	.	.	.	.	.	.	.	.	.	SYNCTIME	43	136.80	393.10	ljx.edf	RIGHT	5734	836620	Full Trial Period	830886	53	Trial: 53	830886	3	Ð¬×Ó	ÆøÇò	µÆÅÝ	j	j
ljx	.	.	.	.	.	.	.	.	.	.	10	.	.	.	false	false	Message: 1920ms	12.49	54.31	230	2003	491.80	371.70	3	728.60	1774	119.30	387.50	INVISIBLE_BOUNDARY[1]	1920	.	.	ljx.edf	RIGHT	5734	836620	Full Trial Period	830886	53	Trial: 53	830886	3	Ð¬×Ó	ÆøÇò	µÆÅÝ	j	j
ljx	.	.	.	.	.	.	.	.	.	.	11	.	.	.	false	false	Message: 1926ms	12.49	54.31	230	2003	491.80	371.70	3	728.60	1774	119.30	387.50	SYNCTIME	1926	.	.	ljx.edf	RIGHT	5734	836620	Full Trial Period	830886	53	Trial: 53	830886	3	Ð¬×Ó	ÆøÇò	µÆÅÝ	j	j
ljx	.	.	.	.	.	.	.	.	.	.	12	.	.	.	false	false	Message: 4807ms	2.29	8.05	285	5074	897.70	330.00	11	663.30	4790	967.70	339.10	INVISIBLE_BOUNDARY[2]	4807	.	.	ljx.edf	RIGHT	5734	836620	Full Trial Period	830886	53	Trial: 53	830886	3	Ð¬×Ó	ÆøÇò	µÆÅÝ	j	j
ljx	.	.	.	.	.	.	.	.	.	.	13	.	.	.	false	false	Message: 4817ms	2.29	8.05	285	5074	897.70	330.00	11	663.30	4790	967.70	339.10	SYNCTIME	4817	.	.	ljx.edf	RIGHT	5734	836620	Full Trial Period	830886	53	Trial: 53	830886	3	Ð¬×Ó	ÆøÇò	µÆÅÝ	j	j
ljx	.	.	.	.	658	5732	12	5075	890.80	345.10	14	.	.	.	false	false	Message: 5715ms	.	.	.	.	.	.	.	.	.	.	.	KEYBOARD	5715	890.80	345.10	ljx.edf	RIGHT	5734	836620	Full Trial Period	830886	53	Trial: 53	830886	3	Ð¬×Ó	ÆøÇò	µÆÅÝ	j	j
ljx	.	.	.	.	.	.	.	.	.	.	15	.	.	.	false	false	Message: 5777ms	.	.	.	.	.	.	.	.	.	.	.	TRIAL_RESULT 0	5777	.	.	ljx.edf	RIGHT	5734	836620	Full Trial Period	830886	53	Trial: 53	830886	3	Ð¬×Ó	ÆøÇò	µÆÅÝ	j	j
ljx	.	.	.	.	.	.	.	.	.	.	1	.	.	.	false	false	Message: -16ms	.	.	.	.	.	.	.	.	.	.	.	TRIALID 53	-16	.	.	ljx.edf	RIGHT	6197	844357	Full Trial Period	838160	54	Trial: 54	838160	82	ÏãÑÌ	Ç¦±Ê	¿ê×Ó	j	j
ljx	.	.	.	.	.	.	.	.	.	.	2	.	.	.	false	false	Message: -1ms	.	.	.	.	.	.	.	.	.	.	.	RECCFG CR 1000 2 0 R	-1	.	.	ljx.edf	RIGHT	6197	844357	Full Trial Period	838160	54	Trial: 54	838160	82	ÏãÑÌ	Ç¦±Ê	¿ê×Ó	j	j
ljx	.	.	.	.	.	.	.	.	.	.	3	.	.	.	false	false	Message: -1ms	.	.	.	.	.	.	.	.	.	.	.	ELCLCFG TOWER	-1	.	.	ljx.edf	RIGHT	6197	844357	Full Trial Period	838160	54	Trial: 54	838160	82	ÏãÑÌ	Ç¦±Ê	¿ê×Ó	j	j
ljx	.	.	.	.	.	.	.	.	.	.	4	.	.	.	false	false	Message: -1ms	.	.	.	.	.	.	.	.	.	.	.	GAZE_COORDS 0.00 0.00 1023.00 767.00	-1	.	.	ljx.edf	RIGHT	6197	844357	Full Trial Period	838160	54	Trial: 54	838160	82	ÏãÑÌ	Ç¦±Ê	¿ê×Ó	j	j
ljx	.	.	.	.	.	.	.	.	.	.	5	.	.	.	false	false	Message: -1ms	.	.	.	.	.	.	.	.	.	.	.	THRESHOLDS R 122 220	-1	.	.	ljx.edf	RIGHT	6197	844357	Full Trial Period	838160	54	Trial: 54	838160	82	ÏãÑÌ	Ç¦±Ê	¿ê×Ó	j	j
ljx	.	.	.	.	.	.	.	.	.	.	6	.	.	.	false	false	Message: -1ms	.	.	.	.	.	.	.	.	.	.	.	ELCL_PROC CENTROID (3)	-1	.	.	ljx.edf	RIGHT	6197	844357	Full Trial Period	838160	54	Trial: 54	838160	82	ÏãÑÌ	Ç¦±Ê	¿ê×Ó	j	j
ljx	.	.	.	.	.	.	.	.	.	.	7	.	.	.	false	false	Message: -1ms	.	.	.	.	.	.	.	.	.	.	.	ELCL_PCR_PARAM 5 3.0	-1	.	.	ljx.edf	RIGHT	6197	844357	Full Trial Period	838160	54	Trial: 54	838160	82	ÏãÑÌ	Ç¦±Ê	¿ê×Ó	j	j
ljx	.	.	.	.	.	.	.	.	.	.	8	.	.	.	false	true	Message: 0ms	.	.	.	.	.	.	.	.	.	.	.	!MODE RECORD CR 1000 2 0 R	0	.	.	ljx.edf	RIGHT	6197	844357	Full Trial Period	838160	54	Trial: 54	838160	82	ÏãÑÌ	Ç¦±Ê	¿ê×Ó	j	j
ljx	.	.	.	.	1333	1339	1	7	144.60	406.20	9	.	.	.	false	false	Message: 43ms	.	.	.	.	.	.	.	.	.	.	.	SYNCTIME	43	144.60	406.20	ljx.edf	RIGHT	6197	844357	Full Trial Period	838160	54	Trial: 54	838160	82	ÏãÑÌ	Ç¦±Ê	¿ê×Ó	j	j
ljx	.	.	.	.	.	.	.	.	.	.	10	.	.	.	false	false	Message: 2385ms	12.25	60.06	204	2443	528.00	375.70	3	707.00	2240	165.00	407.80	INVISIBLE_BOUNDARY[1]	2385	.	.	ljx.edf	RIGHT	6197	844357	Full Trial Period	838160	54	Trial: 54	838160	82	ÏãÑÌ	Ç¦±Ê	¿ê×Ó	j	j
ljx	.	.	.	.	.	.	.	.	.	.	11	.	.	.	false	false	Message: 2392ms	12.25	60.06	204	2443	528.00	375.70	3	707.00	2240	165.00	407.80	SYNCTIME	2392	.	.	ljx.edf	RIGHT	6197	844357	Full Trial Period	838160	54	Trial: 54	838160	82	ÏãÑÌ	Ç¦±Ê	¿ê×Ó	j	j
ljx	.	.	.	.	.	.	.	.	.	.	12	.	.	.	false	false	Message: 5028ms	13.05	210.52	62	5058	890.30	382.50	10	495.50	4997	500.80	373.60	INVISIBLE_BOUNDARY[2]	5028	.	.	ljx.edf	RIGHT	6197	844357	Full Trial Period	838160	54	Trial: 54	838160	82	ÏãÑÌ	Ç¦±Ê	¿ê×Ó	j	j
ljx	.	.	.	.	.	.	.	.	.	.	13	.	.	.	false	false	Message: 5033ms	13.05	210.52	62	5058	890.30	382.50	10	495.50	4997	500.80	373.60	SYNCTIME	5033	.	.	ljx.edf	RIGHT	6197	844357	Full Trial Period	838160	54	Trial: 54	838160	82	ÏãÑÌ	Ç¦±Ê	¿ê×Ó	j	j
ljx	.	.	.	.	618	6195	12	5578	864.60	380.50	14	[1]	2	RECTANGLE_INTERESTAREA	false	false	Message: 6178ms	.	.	.	.	.	.	.	.	.	.	.	KEYBOARD	6178	864.60	380.50	ljx.edf	RIGHT	6197	844357	Full Trial Period	838160	54	Trial: 54	838160	82	ÏãÑÌ	Ç¦±Ê	¿ê×Ó	j	j
ljx	.	.	.	.	.	.	.	.	.	.	15	.	.	.	false	false	Message: 6238ms	.	.	.	.	.	.	.	.	.	.	.	TRIAL_RESULT 0	6238	.	.	ljx.edf	RIGHT	6197	844357	Full Trial Period	838160	54	Trial: 54	838160	82	ÏãÑÌ	Ç¦±Ê	¿ê×Ó	j	j
ljx	.	.	.	.	.	.	.	.	.	.	1	.	.	.	false	false	Message: -16ms	.	.	.	.	.	.	.	.	.	.	.	TRIALID 54	-16	.	.	ljx.edf	RIGHT	4244	850011	Full Trial Period	845767	55	Trial: 55	845767	62	ÏÉÈËÕÆ	ÉþË÷	µçÏß	j	j
ljx	.	.	.	.	.	.	.	.	.	.	2	.	.	.	false	false	Message: -1ms	.	.	.	.	.	.	.	.	.	.	.	RECCFG CR 1000 2 0 R	-1	.	.	ljx.edf	RIGHT	4244	850011	Full Trial Period	845767	55	Trial: 55	845767	62	ÏÉÈËÕÆ	ÉþË÷	µçÏß	j	j
ljx	.	.	.	.	.	.	.	.	.	.	3	.	.	.	false	false	Message: -1ms	.	.	.	.	.	.	.	.	.	.	.	ELCLCFG TOWER	-1	.	.	ljx.edf	RIGHT	4244	850011	Full Trial Period	845767	55	Trial: 55	845767	62	ÏÉÈËÕÆ	ÉþË÷	µçÏß	j	j
ljx	.	.	.	.	.	.	.	.	.	.	4	.	.	.	false	false	Message: -1ms	.	.	.	.	.	.	.	.	.	.	.	GAZE_COORDS 0.00 0.00 1023.00 767.00	-1	.	.	ljx.edf	RIGHT	4244	850011	Full Trial Period	845767	55	Trial: 55	845767	62	ÏÉÈËÕÆ	ÉþË÷	µçÏß	j	j
ljx	.	.	.	.	.	.	.	.	.	.	5	.	.	.	false	false	Message: -1ms	.	.	.	.	.	.	.	.	.	.	.	THRESHOLDS R 122 220	-1	.	.	ljx.edf	RIGHT	4244	850011	Full Trial Period	845767	55	Trial: 55	845767	62	ÏÉÈËÕÆ	ÉþË÷	µçÏß	j	j
ljx	.	.	.	.	.	.	.	.	.	.	6	.	.	.	false	false	Message: -1ms	.	.	.	.	.	.	.	.	.	.	.	ELCL_PROC CENTROID (3)	-1	.	.	ljx.edf	RIGHT	4244	850011	Full Trial Period	845767	55	Trial: 55	845767	62	ÏÉÈËÕÆ	ÉþË÷	µçÏß	j	j
ljx	.	.	.	.	.	.	.	.	.	.	7	.	.	.	false	false	Message: -1ms	.	.	.	.	.	.	.	.	.	.	.	ELCL_PCR_PARAM 5 3.0	-1	.	.	ljx.edf	RIGHT	4244	850011	Full Trial Period	845767	55	Trial: 55	845767	62	ÏÉÈËÕÆ	ÉþË÷	µçÏß	j	j
ljx	.	.	.	.	.	.	.	.	.	.	8	.	.	.	false	true	Message: 0ms	.	.	.	.	.	.	.	.	.	.	.	!MODE RECORD CR 1000 2 0 R	0	.	.	ljx.edf	RIGHT	4244	850011	Full Trial Period	845767	55	Trial: 55	845767	62	ÏÉÈËÕÆ	ÉþË÷	µçÏß	j	j
ljx	.	.	.	.	380	386	1	7	138.10	380.40	9	.	.	.	false	false	Message: 42ms	.	.	.	.	.	.	.	.	.	.	.	SYNCTIME	42	138.10	380.40	ljx.edf	RIGHT	4244	850011	Full Trial Period	845767	55	Trial: 55	845767	62	ÏÉÈËÕÆ	ÉþË÷	µçÏß	j	j
ljx	.	.	.	.	.	.	.	.	.	.	10	.	.	.	false	false	Message: 1013ms	13.39	54.44	246	1063	561.90	354.80	2	1297.00	818	166.00	392.30	INVISIBLE_BOUNDARY[1]	1013	.	.	ljx.edf	RIGHT	4244	850011	Full Trial Period	845767	55	Trial: 55	845767	62	ÏÉÈËÕÆ	ÉþË÷	µçÏß	j	j
ljx	.	.	.	.	.	.	.	.	.	.	11	.	.	.	false	false	Message: 1017ms	13.39	54.44	246	1063	561.90	354.80	2	1297.00	818	166.00	392.30	SYNCTIME	1017	.	.	ljx.edf	RIGHT	4244	850011	Full Trial Period	845767	55	Trial: 55	845767	62	ÏÉÈËÕÆ	ÉþË÷	µçÏß	j	j
ljx	.	.	.	.	.	.	.	.	.	.	12	.	.	.	false	false	Message: 3536ms	10.05	46.09	218	3600	831.60	366.40	8	455.90	3383	535.70	400.40	INVISIBLE_BOUNDARY[2]	3536	.	.	ljx.edf	RIGHT	4244	850011	Full Trial Period	845767	55	Trial: 55	845767	62	ÏÉÈËÕÆ	ÉþË÷	µçÏß	j	j
ljx	.	.	.	.	.	.	.	.	.	.	13	.	.	.	false	false	Message: 3542ms	10.05	46.09	218	3600	831.60	366.40	8	455.90	3383	535.70	400.40	SYNCTIME	3542	.	.	ljx.edf	RIGHT	4244	850011	Full Trial Period	845767	55	Trial: 55	845767	62	ÏÉÈËÕÆ	ÉþË÷	µçÏß	j	j
ljx	.	.	.	.	478	4242	10	3765	869.10	393.40	14	[1]	2	RECTANGLE_INTERESTAREA	false	false	Message: 4226ms	.	.	.	.	.	.	.	.	.	.	.	KEYBOARD	4226	869.10	393.40	ljx.edf	RIGHT	4244	850011	Full Trial Period	845767	55	Trial: 55	845767	62	ÏÉÈËÕÆ	ÉþË÷	µçÏß	j	j
ljx	.	.	.	.	.	.	.	.	.	.	15	.	.	.	false	false	Message: 4290ms	.	.	.	.	.	.	.	.	.	.	.	TRIAL_RESULT 0	4290	.	.	ljx.edf	RIGHT	4244	850011	Full Trial Period	845767	55	Trial: 55	845767	62	ÏÉÈËÕÆ	ÉþË÷	µçÏß	j	j
ljx	.	.	.	.	.	.	.	.	.	.	1	.	.	.	false	false	Message: -15ms	.	.	.	.	.	.	.	.	.	.	.	TRIALID 55	-15	.	.	ljx.edf	RIGHT	4580	856246	Full Trial Period	851666	56	Trial: 56	851666	43	Î¢²¨Â¯	±£ÏÕÏä	ÒûË®»ú	f	f
ljx	.	.	.	.	.	.	.	.	.	.	2	.	.	.	false	false	Message: -1ms	.	.	.	.	.	.	.	.	.	.	.	RECCFG CR 1000 2 0 R	-1	.	.	ljx.edf	RIGHT	4580	856246	Full Trial Period	851666	56	Trial: 56	851666	43	Î¢²¨Â¯	±£ÏÕÏä	ÒûË®»ú	f	f
ljx	.	.	.	.	.	.	.	.	.	.	3	.	.	.	false	false	Message: -1ms	.	.	.	.	.	.	.	.	.	.	.	ELCLCFG TOWER	-1	.	.	ljx.edf	RIGHT	4580	856246	Full Trial Period	851666	56	Trial: 56	851666	43	Î¢²¨Â¯	±£ÏÕÏä	ÒûË®»ú	f	f
ljx	.	.	.	.	.	.	.	.	.	.	4	.	.	.	false	false	Message: -1ms	.	.	.	.	.	.	.	.	.	.	.	GAZE_COORDS 0.00 0.00 1023.00 767.00	-1	.	.	ljx.edf	RIGHT	4580	856246	Full Trial Period	851666	56	Trial: 56	851666	43	Î¢²¨Â¯	±£ÏÕÏä	ÒûË®»ú	f	f
ljx	.	.	.	.	.	.	.	.	.	.	5	.	.	.	false	false	Message: -1ms	.	.	.	.	.	.	.	.	.	.	.	THRESHOLDS R 122 220	-1	.	.	ljx.edf	RIGHT	4580	856246	Full Trial Period	851666	56	Trial: 56	851666	43	Î¢²¨Â¯	±£ÏÕÏä	ÒûË®»ú	f	f
ljx	.	.	.	.	.	.	.	.	.	.	6	.	.	.	false	false	Message: -1ms	.	.	.	.	.	.	.	.	.	.	.	ELCL_PROC CENTROID (3)	-1	.	.	ljx.edf	RIGHT	4580	856246	Full Trial Period	851666	56	Trial: 56	851666	43	Î¢²¨Â¯	±£ÏÕÏä	ÒûË®»ú	f	f
ljx	.	.	.	.	.	.	.	.	.	.	7	.	.	.	false	false	Message: -1ms	.	.	.	.	.	.	.	.	.	.	.	ELCL_PCR_PARAM 5 3.0	-1	.	.	ljx.edf	RIGHT	4580	856246	Full Trial Period	851666	56	Trial: 56	851666	43	Î¢²¨Â¯	±£ÏÕÏä	ÒûË®»ú	f	f
ljx	.	.	.	.	.	.	.	.	.	.	8	.	.	.	false	true	Message: 0ms	.	.	.	.	.	.	.	.	.	.	.	!MODE RECORD CR 1000 2 0 R	0	.	.	ljx.edf	RIGHT	4580	856246	Full Trial Period	851666	56	Trial: 56	851666	43	Î¢²¨Â¯	±£ÏÕÏä	ÒûË®»ú	f	f
ljx	.	.	.	.	1070	1076	1	7	138.40	392.50	9	.	.	.	false	false	Message: 43ms	.	.	.	.	.	.	.	.	.	.	.	SYNCTIME	43	138.40	392.50	ljx.edf	RIGHT	4580	856246	Full Trial Period	851666	56	Trial: 56	851666	43	Î¢²¨Â¯	±£ÏÕÏä	ÒûË®»ú	f	f
ljx	.	.	.	.	.	.	.	.	.	.	10	.	.	.	false	false	Message: 1584ms	8.08	34.08	237	1652	431.30	387.90	2	635.20	1416	191.70	398.90	INVISIBLE_BOUNDARY[1]	1584	.	.	ljx.edf	RIGHT	4580	856246	Full Trial Period	851666	56	Trial: 56	851666	43	Î¢²¨Â¯	±£ÏÕÏä	ÒûË®»ú	f	f
ljx	.	.	.	.	.	.	.	.	.	.	11	.	.	.	false	false	Message: 1592ms	8.08	34.08	237	1652	431.30	387.90	2	635.20	1416	191.70	398.90	SYNCTIME	1592	.	.	ljx.edf	RIGHT	4580	856246	Full Trial Period	851666	56	Trial: 56	851666	43	Î¢²¨Â¯	±£ÏÕÏä	ÒûË®»ú	f	f
ljx	.	.	.	.	.	.	.	.	.	.	12	.	.	.	false	false	Message: 2828ms	8.53	31.12	274	3068	765.60	365.80	5	942.30	2795	516.10	390.10	INVISIBLE_BOUNDARY[2]	2828	.	.	ljx.edf	RIGHT	4580	856246	Full Trial Period	851666	56	Trial: 56	851666	43	Î¢²¨Â¯	±£ÏÕÏä	ÒûË®»ú	f	f
ljx	.	.	.	.	.	.	.	.	.	.	13	.	.	.	false	false	Message: 2833ms	8.53	31.12	274	3068	765.60	365.80	5	942.30	2795	516.10	390.10	SYNCTIME	2833	.	.	ljx.edf	RIGHT	4580	856246	Full Trial Period	851666	56	Trial: 56	851666	43	Î¢²¨Â¯	±£ÏÕÏä	ÒûË®»ú	f	f
ljx	.	.	.	.	670	4578	9	3909	839.30	382.60	14	[1]	2	RECTANGLE_INTERESTAREA	false	false	Message: 4561ms	.	.	.	.	.	.	.	.	.	.	.	KEYBOARD	4561	839.30	382.60	ljx.edf	RIGHT	4580	856246	Full Trial Period	851666	56	Trial: 56	851666	43	Î¢²¨Â¯	±£ÏÕÏä	ÒûË®»ú	f	f
ljx	.	.	.	.	.	.	.	.	.	.	15	.	.	.	false	false	Message: 4624ms	.	.	.	.	.	.	.	.	.	.	.	TRIAL_RESULT 0	4624	.	.	ljx.edf	RIGHT	4580	856246	Full Trial Period	851666	56	Trial: 56	851666	43	Î¢²¨Â¯	±£ÏÕÏä	ÒûË®»ú	f	f
ljx	.	.	.	.	.	.	.	.	.	.	1	.	.	.	false	false	Message: -17ms	.	.	.	.	.	.	.	.	.	.	.	TRIALID 56	-17	.	.	ljx.edf	RIGHT	3081	860647	Full Trial Period	857566	57	Trial: 57	857566	24	¹Ä	Ï´ÒÂ»ú	Ö½Ïä	j	j
ljx	.	.	.	.	.	.	.	.	.	.	2	.	.	.	false	false	Message: -1ms	.	.	.	.	.	.	.	.	.	.	.	RECCFG CR 1000 2 0 R	-1	.	.	ljx.edf	RIGHT	3081	860647	Full Trial Period	857566	57	Trial: 57	857566	24	¹Ä	Ï´ÒÂ»ú	Ö½Ïä	j	j
ljx	.	.	.	.	.	.	.	.	.	.	3	.	.	.	false	false	Message: -1ms	.	.	.	.	.	.	.	.	.	.	.	ELCLCFG TOWER	-1	.	.	ljx.edf	RIGHT	3081	860647	Full Trial Period	857566	57	Trial: 57	857566	24	¹Ä	Ï´ÒÂ»ú	Ö½Ïä	j	j
ljx	.	.	.	.	.	.	.	.	.	.	4	.	.	.	false	false	Message: -1ms	.	.	.	.	.	.	.	.	.	.	.	GAZE_COORDS 0.00 0.00 1023.00 767.00	-1	.	.	ljx.edf	RIGHT	3081	860647	Full Trial Period	857566	57	Trial: 57	857566	24	¹Ä	Ï´ÒÂ»ú	Ö½Ïä	j	j
ljx	.	.	.	.	.	.	.	.	.	.	5	.	.	.	false	false	Message: -1ms	.	.	.	.	.	.	.	.	.	.	.	THRESHOLDS R 122 220	-1	.	.	ljx.edf	RIGHT	3081	860647	Full Trial Period	857566	57	Trial: 57	857566	24	¹Ä	Ï´ÒÂ»ú	Ö½Ïä	j	j
ljx	.	.	.	.	.	.	.	.	.	.	6	.	.	.	false	false	Message: -1ms	.	.	.	.	.	.	.	.	.	.	.	ELCL_PROC CENTROID (3)	-1	.	.	ljx.edf	RIGHT	3081	860647	Full Trial Period	857566	57	Trial: 57	857566	24	¹Ä	Ï´ÒÂ»ú	Ö½Ïä	j	j
ljx	.	.	.	.	.	.	.	.	.	.	7	.	.	.	false	false	Message: -1ms	.	.	.	.	.	.	.	.	.	.	.	ELCL_PCR_PARAM 5 3.0	-1	.	.	ljx.edf	RIGHT	3081	860647	Full Trial Period	857566	57	Trial: 57	857566	24	¹Ä	Ï´ÒÂ»ú	Ö½Ïä	j	j
ljx	.	.	.	.	.	.	.	.	.	.	8	.	.	.	false	true	Message: 0ms	.	.	.	.	.	.	.	.	.	.	.	!MODE RECORD CR 1000 2 0 R	0	.	.	ljx.edf	RIGHT	3081	860647	Full Trial Period	857566	57	Trial: 57	857566	24	¹Ä	Ï´ÒÂ»ú	Ö½Ïä	j	j
ljx	.	.	.	.	518	524	1	7	136.70	393.20	9	.	.	.	false	false	Message: 41ms	.	.	.	.	.	.	.	.	.	.	.	SYNCTIME	41	136.70	393.20	ljx.edf	RIGHT	3081	860647	Full Trial Period	857566	57	Trial: 57	857566	24	¹Ä	Ï´ÒÂ»ú	Ö½Ïä	j	j
ljx	.	.	.	.	.	.	.	.	.	.	10	.	.	.	false	false	Message: 714ms	12.60	52.49	240	764	507.20	355.50	1	837.60	525	133.90	393.90	INVISIBLE_BOUNDARY[1]	714	.	.	ljx.edf	RIGHT	3081	860647	Full Trial Period	857566	57	Trial: 57	857566	24	¹Ä	Ï´ÒÂ»ú	Ö½Ïä	j	j
ljx	.	.	.	.	.	.	.	.	.	.	11	.	.	.	false	false	Message: 725ms	12.60	52.49	240	764	507.20	355.50	1	837.60	525	133.90	393.90	SYNCTIME	725	.	.	ljx.edf	RIGHT	3081	860647	Full Trial Period	857566	57	Trial: 57	857566	24	¹Ä	Ï´ÒÂ»ú	Ö½Ïä	j	j
ljx	.	.	.	.	.	.	.	.	.	.	12	.	.	.	false	false	Message: 2317ms	8.49	22.46	378	2360	777.70	368.40	5	876.60	1983	529.30	399.90	INVISIBLE_BOUNDARY[2]	2317	.	.	ljx.edf	RIGHT	3081	860647	Full Trial Period	857566	57	Trial: 57	857566	24	¹Ä	Ï´ÒÂ»ú	Ö½Ïä	j	j
ljx	.	.	.	.	.	.	.	.	.	.	13	.	.	.	false	false	Message: 2325ms	8.49	22.46	378	2360	777.70	368.40	5	876.60	1983	529.30	399.90	SYNCTIME	2325	.	.	ljx.edf	RIGHT	3081	860647	Full Trial Period	857566	57	Trial: 57	857566	24	¹Ä	Ï´ÒÂ»ú	Ö½Ïä	j	j
ljx	.	.	.	.	551	3079	7	2529	858.00	385.90	14	[1]	2	RECTANGLE_INTERESTAREA	false	false	Message: 3061ms	.	.	.	.	.	.	.	.	.	.	.	KEYBOARD	3061	858.00	385.90	ljx.edf	RIGHT	3081	860647	Full Trial Period	857566	57	Trial: 57	857566	24	¹Ä	Ï´ÒÂ»ú	Ö½Ïä	j	j
ljx	.	.	.	.	.	.	.	.	.	.	15	.	.	.	false	false	Message: 3122ms	.	.	.	.	.	.	.	.	.	.	.	TRIAL_RESULT 0	3122	.	.	ljx.edf	RIGHT	3081	860647	Full Trial Period	857566	57	Trial: 57	857566	24	¹Ä	Ï´ÒÂ»ú	Ö½Ïä	j	j
ljx	.	.	.	.	.	.	.	.	.	.	1	.	.	.	false	false	Message: -27ms	.	.	.	.	.	.	.	.	.	.	.	TRIALID 57	-27	.	.	ljx.edf	RIGHT	3817	865718	Full Trial Period	861901	58	Trial: 58	861901	89	ÏÚ±ý	ÏóÆå	Í¼ÕÂ	j	j
ljx	.	.	.	.	.	.	.	.	.	.	2	.	.	.	false	false	Message: -1ms	.	.	.	.	.	.	.	.	.	.	.	RECCFG CR 1000 2 0 R	-1	.	.	ljx.edf	RIGHT	3817	865718	Full Trial Period	861901	58	Trial: 58	861901	89	ÏÚ±ý	ÏóÆå	Í¼ÕÂ	j	j
ljx	.	.	.	.	.	.	.	.	.	.	3	.	.	.	false	false	Message: -1ms	.	.	.	.	.	.	.	.	.	.	.	ELCLCFG TOWER	-1	.	.	ljx.edf	RIGHT	3817	865718	Full Trial Period	861901	58	Trial: 58	861901	89	ÏÚ±ý	ÏóÆå	Í¼ÕÂ	j	j
ljx	.	.	.	.	.	.	.	.	.	.	4	.	.	.	false	false	Message: -1ms	.	.	.	.	.	.	.	.	.	.	.	GAZE_COORDS 0.00 0.00 1023.00 767.00	-1	.	.	ljx.edf	RIGHT	3817	865718	Full Trial Period	861901	58	Trial: 58	861901	89	ÏÚ±ý	ÏóÆå	Í¼ÕÂ	j	j
ljx	.	.	.	.	.	.	.	.	.	.	5	.	.	.	false	false	Message: -1ms	.	.	.	.	.	.	.	.	.	.	.	THRESHOLDS R 122 220	-1	.	.	ljx.edf	RIGHT	3817	865718	Full Trial Period	861901	58	Trial: 58	861901	89	ÏÚ±ý	ÏóÆå	Í¼ÕÂ	j	j
ljx	.	.	.	.	.	.	.	.	.	.	6	.	.	.	false	false	Message: -1ms	.	.	.	.	.	.	.	.	.	.	.	ELCL_PROC CENTROID (3)	-1	.	.	ljx.edf	RIGHT	3817	865718	Full Trial Period	861901	58	Trial: 58	861901	89	ÏÚ±ý	ÏóÆå	Í¼ÕÂ	j	j
ljx	.	.	.	.	.	.	.	.	.	.	7	.	.	.	false	false	Message: -1ms	.	.	.	.	.	.	.	.	.	.	.	ELCL_PCR_PARAM 5 3.0	-1	.	.	ljx.edf	RIGHT	3817	865718	Full Trial Period	861901	58	Trial: 58	861901	89	ÏÚ±ý	ÏóÆå	Í¼ÕÂ	j	j
ljx	.	.	.	.	.	.	.	.	.	.	8	.	.	.	false	true	Message: 0ms	.	.	.	.	.	.	.	.	.	.	.	!MODE RECORD CR 1000 2 0 R	0	.	.	ljx.edf	RIGHT	3817	865718	Full Trial Period	861901	58	Trial: 58	861901	89	ÏÚ±ý	ÏóÆå	Í¼ÕÂ	j	j
ljx	.	.	.	.	542	548	1	7	140.90	386.40	9	.	.	.	false	false	Message: 38ms	.	.	.	.	.	.	.	.	.	.	.	SYNCTIME	38	140.90	386.40	ljx.edf	RIGHT	3817	865718	Full Trial Period	861901	58	Trial: 58	861901	89	ÏÚ±ý	ÏóÆå	Í¼ÕÂ	j	j
ljx	.	.	.	.	.	.	.	.	.	.	10	.	.	.	false	false	Message: 716ms	12.03	53.73	224	772	497.40	365.20	1	763.70	549	139.70	390.40	INVISIBLE_BOUNDARY[1]	716	.	.	ljx.edf	RIGHT	3817	865718	Full Trial Period	861901	58	Trial: 58	861901	89	ÏÚ±ý	ÏóÆå	Í¼ÕÂ	j	j
ljx	.	.	.	.	.	.	.	.	.	.	11	.	.	.	false	false	Message: 722ms	12.03	53.73	224	772	497.40	365.20	1	763.70	549	139.70	390.40	SYNCTIME	722	.	.	ljx.edf	RIGHT	3817	865718	Full Trial Period	861901	58	Trial: 58	861901	89	ÏÚ±ý	ÏóÆå	Í¼ÕÂ	j	j
ljx	.	.	.	.	.	.	.	.	.	.	12	.	.	.	false	false	Message: 1966ms	11.13	38.23	291	2203	861.80	356.00	5	812.30	1913	532.80	385.80	INVISIBLE_BOUNDARY[2]	1966	.	.	ljx.edf	RIGHT	3817	865718	Full Trial Period	861901	58	Trial: 58	861901	89	ÏÚ±ý	ÏóÆå	Í¼ÕÂ	j	j
ljx	.	.	.	.	.	.	.	.	.	.	13	.	.	.	false	false	Message: 1972ms	11.13	38.23	291	2203	861.80	356.00	5	812.30	1913	532.80	385.80	SYNCTIME	1972	.	.	ljx.edf	RIGHT	3817	865718	Full Trial Period	861901	58	Trial: 58	861901	89	ÏÚ±ý	ÏóÆå	Í¼ÕÂ	j	j
ljx	.	.	.	.	416	3815	8	3400	858.90	383.80	14	[1]	2	RECTANGLE_INTERESTAREA	false	false	Message: 3798ms	.	.	.	.	.	.	.	.	.	.	.	KEYBOARD	3798	858.90	383.80	ljx.edf	RIGHT	3817	865718	Full Trial Period	861901	58	Trial: 58	861901	89	ÏÚ±ý	ÏóÆå	Í¼ÕÂ	j	j
ljx	.	.	.	.	.	.	.	.	.	.	15	.	.	.	false	false	Message: 3857ms	.	.	.	.	.	.	.	.	.	.	.	TRIAL_RESULT 0	3857	.	.	ljx.edf	RIGHT	3817	865718	Full Trial Period	861901	58	Trial: 58	861901	89	ÏÚ±ý	ÏóÆå	Í¼ÕÂ	j	j
ljx	.	.	.	.	.	.	.	.	.	.	1	.	.	.	false	false	Message: -16ms	.	.	.	.	.	.	.	.	.	.	.	TRIALID 58	-16	.	.	ljx.edf	RIGHT	4785	871991	Full Trial Period	867206	59	Trial: 59	867206	47	Å¦¿Û	ÏîÁ´	Ìú»·	j	j
ljx	.	.	.	.	.	.	.	.	.	.	2	.	.	.	false	false	Message: -1ms	.	.	.	.	.	.	.	.	.	.	.	RECCFG CR 1000 2 0 R	-1	.	.	ljx.edf	RIGHT	4785	871991	Full Trial Period	867206	59	Trial: 59	867206	47	Å¦¿Û	ÏîÁ´	Ìú»·	j	j
ljx	.	.	.	.	.	.	.	.	.	.	3	.	.	.	false	false	Message: -1ms	.	.	.	.	.	.	.	.	.	.	.	ELCLCFG TOWER	-1	.	.	ljx.edf	RIGHT	4785	871991	Full Trial Period	867206	59	Trial: 59	867206	47	Å¦¿Û	ÏîÁ´	Ìú»·	j	j
ljx	.	.	.	.	.	.	.	.	.	.	4	.	.	.	false	false	Message: -1ms	.	.	.	.	.	.	.	.	.	.	.	GAZE_COORDS 0.00 0.00 1023.00 767.00	-1	.	.	ljx.edf	RIGHT	4785	871991	Full Trial Period	867206	59	Trial: 59	867206	47	Å¦¿Û	ÏîÁ´	Ìú»·	j	j
ljx	.	.	.	.	.	.	.	.	.	.	5	.	.	.	false	false	Message: -1ms	.	.	.	.	.	.	.	.	.	.	.	THRESHOLDS R 122 220	-1	.	.	ljx.edf	RIGHT	4785	871991	Full Trial Period	867206	59	Trial: 59	867206	47	Å¦¿Û	ÏîÁ´	Ìú»·	j	j
ljx	.	.	.	.	.	.	.	.	.	.	6	.	.	.	false	false	Message: -1ms	.	.	.	.	.	.	.	.	.	.	.	ELCL_PROC CENTROID (3)	-1	.	.	ljx.edf	RIGHT	4785	871991	Full Trial Period	867206	59	Trial: 59	867206	47	Å¦¿Û	ÏîÁ´	Ìú»·	j	j
ljx	.	.	.	.	.	.	.	.	.	.	7	.	.	.	false	false	Message: -1ms	.	.	.	.	.	.	.	.	.	.	.	ELCL_PCR_PARAM 5 3.0	-1	.	.	ljx.edf	RIGHT	4785	871991	Full Trial Period	867206	59	Trial: 59	867206	47	Å¦¿Û	ÏîÁ´	Ìú»·	j	j
ljx	.	.	.	.	.	.	.	.	.	.	8	.	.	.	false	true	Message: 0ms	.	.	.	.	.	.	.	.	.	.	.	!MODE RECORD CR 1000 2 0 R	0	.	.	ljx.edf	RIGHT	4785	871991	Full Trial Period	867206	59	Trial: 59	867206	47	Å¦¿Û	ÏîÁ´	Ìú»·	j	j
ljx	.	.	.	.	524	530	1	7	136.20	399.20	9	.	.	.	false	false	Message: 41ms	.	.	.	.	.	.	.	.	.	.	.	SYNCTIME	41	136.20	399.20	ljx.edf	RIGHT	4785	871991	Full Trial Period	867206	59	Trial: 59	867206	47	Å¦¿Û	ÏîÁ´	Ìú»·	j	j
ljx	.	.	.	.	.	.	.	.	.	.	10	.	.	.	false	false	Message: 703ms	11.70	52.02	225	755	483.40	368.80	1	1727.40	531	136.30	402.10	INVISIBLE_BOUNDARY[1]	703	.	.	ljx.edf	RIGHT	4785	871991	Full Trial Period	867206	59	Trial: 59	867206	47	Å¦¿Û	ÏîÁ´	Ìú»·	j	j
ljx	.	.	.	.	.	.	.	.	.	.	11	.	.	.	false	false	Message: 708ms	11.70	52.02	225	755	483.40	368.80	1	1727.40	531	136.30	402.10	SYNCTIME	708	.	.	ljx.edf	RIGHT	4785	871991	Full Trial Period	867206	59	Trial: 59	867206	47	Å¦¿Û	ÏîÁ´	Ìú»·	j	j
ljx	.	.	.	.	.	.	.	.	.	.	12	.	.	.	false	false	Message: 3251ms	1.93	9.67	200	3437	973.30	336.50	8	762.50	3238	1033.60	344.50	INVISIBLE_BOUNDARY[2]	3251	.	.	ljx.edf	RIGHT	4785	871991	Full Trial Period	867206	59	Trial: 59	867206	47	Å¦¿Û	ÏîÁ´	Ìú»·	j	j
ljx	.	.	.	.	.	.	.	.	.	.	13	.	.	.	false	false	Message: 3257ms	1.93	9.67	200	3437	973.30	336.50	8	762.50	3238	1033.60	344.50	SYNCTIME	3257	.	.	ljx.edf	RIGHT	4785	871991	Full Trial Period	867206	59	Trial: 59	867206	47	Å¦¿Û	ÏîÁ´	Ìú»·	j	j
ljx	.	.	.	.	795	4783	11	3989	864.20	395.40	14	[1]	2	RECTANGLE_INTERESTAREA	false	false	Message: 4766ms	.	.	.	.	.	.	.	.	.	.	.	KEYBOARD	4766	864.20	395.40	ljx.edf	RIGHT	4785	871991	Full Trial Period	867206	59	Trial: 59	867206	47	Å¦¿Û	ÏîÁ´	Ìú»·	j	j
ljx	.	.	.	.	.	.	.	.	.	.	15	.	.	.	false	false	Message: 4834ms	.	.	.	.	.	.	.	.	.	.	.	TRIAL_RESULT 0	4834	.	.	ljx.edf	RIGHT	4785	871991	Full Trial Period	867206	59	Trial: 59	867206	47	Å¦¿Û	ÏîÁ´	Ìú»·	j	j
ljx	.	.	.	.	.	.	.	.	.	.	1	.	.	.	false	false	Message: -18ms	.	.	.	.	.	.	.	.	.	.	.	TRIALID 59	-18	.	.	ljx.edf	RIGHT	6270	879535	Full Trial Period	873265	60	Trial: 60	873265	77	µçÊÓ»ú	Ö½Ïä	¹ñ×Ó	j	j
ljx	.	.	.	.	.	.	.	.	.	.	2	.	.	.	false	false	Message: -1ms	.	.	.	.	.	.	.	.	.	.	.	RECCFG CR 1000 2 0 R	-1	.	.	ljx.edf	RIGHT	6270	879535	Full Trial Period	873265	60	Trial: 60	873265	77	µçÊÓ»ú	Ö½Ïä	¹ñ×Ó	j	j
ljx	.	.	.	.	.	.	.	.	.	.	3	.	.	.	false	false	Message: -1ms	.	.	.	.	.	.	.	.	.	.	.	ELCLCFG TOWER	-1	.	.	ljx.edf	RIGHT	6270	879535	Full Trial Period	873265	60	Trial: 60	873265	77	µçÊÓ»ú	Ö½Ïä	¹ñ×Ó	j	j
ljx	.	.	.	.	.	.	.	.	.	.	4	.	.	.	false	false	Message: -1ms	.	.	.	.	.	.	.	.	.	.	.	GAZE_COORDS 0.00 0.00 1023.00 767.00	-1	.	.	ljx.edf	RIGHT	6270	879535	Full Trial Period	873265	60	Trial: 60	873265	77	µçÊÓ»ú	Ö½Ïä	¹ñ×Ó	j	j
ljx	.	.	.	.	.	.	.	.	.	.	5	.	.	.	false	false	Message: -1ms	.	.	.	.	.	.	.	.	.	.	.	THRESHOLDS R 122 220	-1	.	.	ljx.edf	RIGHT	6270	879535	Full Trial Period	873265	60	Trial: 60	873265	77	µçÊÓ»ú	Ö½Ïä	¹ñ×Ó	j	j
ljx	.	.	.	.	.	.	.	.	.	.	6	.	.	.	false	false	Message: -1ms	.	.	.	.	.	.	.	.	.	.	.	ELCL_PROC CENTROID (3)	-1	.	.	ljx.edf	RIGHT	6270	879535	Full Trial Period	873265	60	Trial: 60	873265	77	µçÊÓ»ú	Ö½Ïä	¹ñ×Ó	j	j
ljx	.	.	.	.	.	.	.	.	.	.	7	.	.	.	false	false	Message: -1ms	.	.	.	.	.	.	.	.	.	.	.	ELCL_PCR_PARAM 5 3.0	-1	.	.	ljx.edf	RIGHT	6270	879535	Full Trial Period	873265	60	Trial: 60	873265	77	µçÊÓ»ú	Ö½Ïä	¹ñ×Ó	j	j
ljx	.	.	.	.	.	.	.	.	.	.	8	.	.	.	false	true	Message: 0ms	.	.	.	.	.	.	.	.	.	.	.	!MODE RECORD CR 1000 2 0 R	0	.	.	ljx.edf	RIGHT	6270	879535	Full Trial Period	873265	60	Trial: 60	873265	77	µçÊÓ»ú	Ö½Ïä	¹ñ×Ó	j	j
ljx	.	.	.	.	867	873	1	7	138.00	393.60	9	.	.	.	false	false	Message: 40ms	.	.	.	.	.	.	.	.	.	.	.	SYNCTIME	40	138.00	393.60	ljx.edf	RIGHT	6270	879535	Full Trial Period	873265	60	Trial: 60	873265	77	µçÊÓ»ú	Ö½Ïä	¹ñ×Ó	j	j
ljx	.	.	.	.	.	.	.	.	.	.	10	.	.	.	false	false	Message: 993ms	13.36	80.94	165	1038	534.30	372.20	1	672.80	874	136.40	396.10	INVISIBLE_BOUNDARY[1]	993	.	.	ljx.edf	RIGHT	6270	879535	Full Trial Period	873265	60	Trial: 60	873265	77	µçÊÓ»ú	Ö½Ïä	¹ñ×Ó	j	j
ljx	.	.	.	.	.	.	.	.	.	.	11	.	.	.	false	false	Message: 998ms	13.36	80.94	165	1038	534.30	372.20	1	672.80	874	136.40	396.10	SYNCTIME	998	.	.	ljx.edf	RIGHT	6270	879535	Full Trial Period	873265	60	Trial: 60	873265	77	µçÊÓ»ú	Ö½Ïä	¹ñ×Ó	j	j
ljx	.	.	.	.	.	.	.	.	.	.	12	.	.	.	false	false	Message: 4025ms	10.43	45.95	227	4076	825.90	347.60	8	821.70	3850	520.60	388.90	INVISIBLE_BOUNDARY[2]	4025	.	.	ljx.edf	RIGHT	6270	879535	Full Trial Period	873265	60	Trial: 60	873265	77	µçÊÓ»ú	Ö½Ïä	¹ñ×Ó	j	j
ljx	.	.	.	.	.	.	.	.	.	.	13	.	.	.	false	false	Message: 4031ms	10.43	45.95	227	4076	825.90	347.60	8	821.70	3850	520.60	388.90	SYNCTIME	4031	.	.	ljx.edf	RIGHT	6270	879535	Full Trial Period	873265	60	Trial: 60	873265	77	µçÊÓ»ú	Ö½Ïä	¹ñ×Ó	j	j
ljx	.	.	.	.	313	6268	11	5956	872.70	385.30	14	[1]	2	RECTANGLE_INTERESTAREA	false	false	Message: 6251ms	.	.	.	.	.	.	.	.	.	.	.	KEYBOARD	6251	872.70	385.30	ljx.edf	RIGHT	6270	879535	Full Trial Period	873265	60	Trial: 60	873265	77	µçÊÓ»ú	Ö½Ïä	¹ñ×Ó	j	j
ljx	.	.	.	.	.	.	.	.	.	.	15	.	.	.	false	false	Message: 6312ms	.	.	.	.	.	.	.	.	.	.	.	TRIAL_RESULT 0	6312	.	.	ljx.edf	RIGHT	6270	879535	Full Trial Period	873265	60	Trial: 60	873265	77	µçÊÓ»ú	Ö½Ïä	¹ñ×Ó	j	j
ljx	.	.	.	.	.	.	.	.	.	.	1	.	.	.	false	false	Message: -17ms	.	.	.	.	.	.	.	.	.	.	.	TRIALID 60	-17	.	.	ljx.edf	RIGHT	4956	885743	Full Trial Period	880787	61	Trial: 61	880787	121	ÄÖÖÓ	ÄÏ¹Ï	ÑÛ¾µ	f	f
ljx	.	.	.	.	.	.	.	.	.	.	2	.	.	.	false	false	Message: -1ms	.	.	.	.	.	.	.	.	.	.	.	RECCFG CR 1000 2 0 R	-1	.	.	ljx.edf	RIGHT	4956	885743	Full Trial Period	880787	61	Trial: 61	880787	121	ÄÖÖÓ	ÄÏ¹Ï	ÑÛ¾µ	f	f
ljx	.	.	.	.	.	.	.	.	.	.	3	.	.	.	false	false	Message: -1ms	.	.	.	.	.	.	.	.	.	.	.	ELCLCFG TOWER	-1	.	.	ljx.edf	RIGHT	4956	885743	Full Trial Period	880787	61	Trial: 61	880787	121	ÄÖÖÓ	ÄÏ¹Ï	ÑÛ¾µ	f	f
ljx	.	.	.	.	.	.	.	.	.	.	4	.	.	.	false	false	Message: -1ms	.	.	.	.	.	.	.	.	.	.	.	GAZE_COORDS 0.00 0.00 1023.00 767.00	-1	.	.	ljx.edf	RIGHT	4956	885743	Full Trial Period	880787	61	Trial: 61	880787	121	ÄÖÖÓ	ÄÏ¹Ï	ÑÛ¾µ	f	f
ljx	.	.	.	.	.	.	.	.	.	.	5	.	.	.	false	false	Message: -1ms	.	.	.	.	.	.	.	.	.	.	.	THRESHOLDS R 122 220	-1	.	.	ljx.edf	RIGHT	4956	885743	Full Trial Period	880787	61	Trial: 61	880787	121	ÄÖÖÓ	ÄÏ¹Ï	ÑÛ¾µ	f	f
ljx	.	.	.	.	.	.	.	.	.	.	6	.	.	.	false	false	Message: -1ms	.	.	.	.	.	.	.	.	.	.	.	ELCL_PROC CENTROID (3)	-1	.	.	ljx.edf	RIGHT	4956	885743	Full Trial Period	880787	61	Trial: 61	880787	121	ÄÖÖÓ	ÄÏ¹Ï	ÑÛ¾µ	f	f
ljx	.	.	.	.	.	.	.	.	.	.	7	.	.	.	false	false	Message: -1ms	.	.	.	.	.	.	.	.	.	.	.	ELCL_PCR_PARAM 5 3.0	-1	.	.	ljx.edf	RIGHT	4956	885743	Full Trial Period	880787	61	Trial: 61	880787	121	ÄÖÖÓ	ÄÏ¹Ï	ÑÛ¾µ	f	f
ljx	.	.	.	.	.	.	.	.	.	.	8	.	.	.	false	true	Message: 0ms	.	.	.	.	.	.	.	.	.	.	.	!MODE RECORD CR 1000 2 0 R	0	.	.	ljx.edf	RIGHT	4956	885743	Full Trial Period	880787	61	Trial: 61	880787	121	ÄÖÖÓ	ÄÏ¹Ï	ÑÛ¾µ	f	f
ljx	.	.	.	.	614	620	1	7	137.60	394.10	9	.	.	.	false	false	Message: 41ms	.	.	.	.	.	.	.	.	.	.	.	SYNCTIME	41	137.60	394.10	ljx.edf	RIGHT	4956	885743	Full Trial Period	880787	61	Trial: 61	880787	121	ÄÖÖÓ	ÄÏ¹Ï	ÑÛ¾µ	f	f
ljx	.	.	.	.	.	.	.	.	.	.	10	.	.	.	false	false	Message: 816ms	12.68	50.52	251	871	511.70	351.80	1	832.70	621	136.90	398.70	INVISIBLE_BOUNDARY[1]	816	.	.	ljx.edf	RIGHT	4956	885743	Full Trial Period	880787	61	Trial: 61	880787	121	ÄÖÖÓ	ÄÏ¹Ï	ÑÛ¾µ	f	f
ljx	.	.	.	.	.	.	.	.	.	.	11	.	.	.	false	false	Message: 825ms	12.68	50.52	251	871	511.70	351.80	1	832.70	621	136.90	398.70	SYNCTIME	825	.	.	ljx.edf	RIGHT	4956	885743	Full Trial Period	880787	61	Trial: 61	880787	121	ÄÖÖÓ	ÄÏ¹Ï	ÑÛ¾µ	f	f
ljx	.	.	.	.	.	.	.	.	.	.	12	.	.	.	false	false	Message: 2321ms	11.82	66.79	177	2448	875.00	369.60	4	1009.20	2272	524.00	391.20	INVISIBLE_BOUNDARY[2]	2321	.	.	ljx.edf	RIGHT	4956	885743	Full Trial Period	880787	61	Trial: 61	880787	121	ÄÖÖÓ	ÄÏ¹Ï	ÑÛ¾µ	f	f
ljx	45	2371	2	2327	.	.	.	.	.	.	13	.	.	.	false	false	Message: 2333ms	11.82	66.79	177	2448	875.00	369.60	4	1009.20	2272	524.00	391.20	SYNCTIME	2333	.	.	ljx.edf	RIGHT	4956	885743	Full Trial Period	880787	61	Trial: 61	880787	121	ÄÖÖÓ	ÄÏ¹Ï	ÑÛ¾µ	f	f
ljx	.	.	.	.	398	4954	8	4557	861.50	381.20	14	[1]	2	RECTANGLE_INTERESTAREA	false	false	Message: 4937ms	.	.	.	.	.	.	.	.	.	.	.	KEYBOARD	4937	861.50	381.20	ljx.edf	RIGHT	4956	885743	Full Trial Period	880787	61	Trial: 61	880787	121	ÄÖÖÓ	ÄÏ¹Ï	ÑÛ¾µ	f	f
ljx	.	.	.	.	.	.	.	.	.	.	15	.	.	.	false	false	Message: 5001ms	.	.	.	.	.	.	.	.	.	.	.	TRIAL_RESULT 0	5001	.	.	ljx.edf	RIGHT	4956	885743	Full Trial Period	880787	61	Trial: 61	880787	121	ÄÖÖÓ	ÄÏ¹Ï	ÑÛ¾µ	f	f
ljx	.	.	.	.	.	.	.	.	.	.	1	.	.	.	false	false	Message: -16ms	.	.	.	.	.	.	.	.	.	.	.	TRIALID 61	-16	.	.	ljx.edf	RIGHT	8741	896185	Full Trial Period	887444	62	Trial: 62	887444	125	ÕíÍ·	ÇÉ¿ËÁ¦	¸Ö±Ê	j	f
ljx	.	.	.	.	.	.	.	.	.	.	2	.	.	.	false	false	Message: -1ms	.	.	.	.	.	.	.	.	.	.	.	RECCFG CR 1000 2 0 R	-1	.	.	ljx.edf	RIGHT	8741	896185	Full Trial Period	887444	62	Trial: 62	887444	125	ÕíÍ·	ÇÉ¿ËÁ¦	¸Ö±Ê	j	f
ljx	.	.	.	.	.	.	.	.	.	.	3	.	.	.	false	false	Message: -1ms	.	.	.	.	.	.	.	.	.	.	.	ELCLCFG TOWER	-1	.	.	ljx.edf	RIGHT	8741	896185	Full Trial Period	887444	62	Trial: 62	887444	125	ÕíÍ·	ÇÉ¿ËÁ¦	¸Ö±Ê	j	f
ljx	.	.	.	.	.	.	.	.	.	.	4	.	.	.	false	false	Message: -1ms	.	.	.	.	.	.	.	.	.	.	.	GAZE_COORDS 0.00 0.00 1023.00 767.00	-1	.	.	ljx.edf	RIGHT	8741	896185	Full Trial Period	887444	62	Trial: 62	887444	125	ÕíÍ·	ÇÉ¿ËÁ¦	¸Ö±Ê	j	f
ljx	.	.	.	.	.	.	.	.	.	.	5	.	.	.	false	false	Message: -1ms	.	.	.	.	.	.	.	.	.	.	.	THRESHOLDS R 122 220	-1	.	.	ljx.edf	RIGHT	8741	896185	Full Trial Period	887444	62	Trial: 62	887444	125	ÕíÍ·	ÇÉ¿ËÁ¦	¸Ö±Ê	j	f
ljx	.	.	.	.	.	.	.	.	.	.	6	.	.	.	false	false	Message: -1ms	.	.	.	.	.	.	.	.	.	.	.	ELCL_PROC CENTROID (3)	-1	.	.	ljx.edf	RIGHT	8741	896185	Full Trial Period	887444	62	Trial: 62	887444	125	ÕíÍ·	ÇÉ¿ËÁ¦	¸Ö±Ê	j	f
ljx	.	.	.	.	.	.	.	.	.	.	7	.	.	.	false	false	Message: -1ms	.	.	.	.	.	.	.	.	.	.	.	ELCL_PCR_PARAM 5 3.0	-1	.	.	ljx.edf	RIGHT	8741	896185	Full Trial Period	887444	62	Trial: 62	887444	125	ÕíÍ·	ÇÉ¿ËÁ¦	¸Ö±Ê	j	f
ljx	.	.	.	.	.	.	.	.	.	.	8	.	.	.	false	true	Message: 0ms	.	.	.	.	.	.	.	.	.	.	.	!MODE RECORD CR 1000 2 0 R	0	.	.	ljx.edf	RIGHT	8741	896185	Full Trial Period	887444	62	Trial: 62	887444	125	ÕíÍ·	ÇÉ¿ËÁ¦	¸Ö±Ê	j	f
ljx	.	.	.	.	293	299	1	7	142.30	390.80	9	.	.	.	false	false	Message: 42ms	.	.	.	.	.	.	.	.	.	.	.	SYNCTIME	42	142.30	390.80	ljx.edf	RIGHT	8741	896185	Full Trial Period	887444	62	Trial: 62	887444	125	ÕíÍ·	ÇÉ¿ËÁ¦	¸Ö±Ê	j	f
ljx	.	.	.	.	.	.	.	.	.	.	10	.	.	.	false	false	Message: 894ms	11.98	62.72	191	943	482.90	356.60	2	848.60	753	127.20	392.00	INVISIBLE_BOUNDARY[1]	894	.	.	ljx.edf	RIGHT	8741	896185	Full Trial Period	887444	62	Trial: 62	887444	125	ÕíÍ·	ÇÉ¿ËÁ¦	¸Ö±Ê	j	f
ljx	.	.	.	.	.	.	.	.	.	.	11	.	.	.	false	false	Message: 900ms	11.98	62.72	191	943	482.90	356.60	2	848.60	753	127.20	392.00	SYNCTIME	900	.	.	ljx.edf	RIGHT	8741	896185	Full Trial Period	887444	62	Trial: 62	887444	125	ÕíÍ·	ÇÉ¿ËÁ¦	¸Ö±Ê	j	f
ljx	.	.	.	.	.	.	.	.	.	.	12	.	.	.	false	false	Message: 4062ms	6.24	26.34	237	4118	926.20	335.40	9	717.10	3882	740.50	364.80	INVISIBLE_BOUNDARY[2]	4062	.	.	ljx.edf	RIGHT	8741	896185	Full Trial Period	887444	62	Trial: 62	887444	125	ÕíÍ·	ÇÉ¿ËÁ¦	¸Ö±Ê	j	f
ljx	.	.	.	.	.	.	.	.	.	.	13	.	.	.	false	false	Message: 4066ms	6.24	26.34	237	4118	926.20	335.40	9	717.10	3882	740.50	364.80	SYNCTIME	4066	.	.	ljx.edf	RIGHT	8741	896185	Full Trial Period	887444	62	Trial: 62	887444	125	ÕíÍ·	ÇÉ¿ËÁ¦	¸Ö±Ê	j	f
ljx	.	.	.	.	91	8739	19	8649	873.80	396.60	14	[1]	2	RECTANGLE_INTERESTAREA	false	false	Message: 8721ms	.	.	.	.	.	.	.	.	.	.	.	KEYBOARD	8721	873.80	396.60	ljx.edf	RIGHT	8741	896185	Full Trial Period	887444	62	Trial: 62	887444	125	ÕíÍ·	ÇÉ¿ËÁ¦	¸Ö±Ê	j	f
ljx	.	.	.	.	.	.	.	.	.	.	15	.	.	.	false	false	Message: 8788ms	.	.	.	.	.	.	.	.	.	.	.	TRIAL_RESULT 0	8788	.	.	ljx.edf	RIGHT	8741	896185	Full Trial Period	887444	62	Trial: 62	887444	125	ÕíÍ·	ÇÉ¿ËÁ¦	¸Ö±Ê	j	f
ljx	.	.	.	.	.	.	.	.	.	.	1	.	.	.	false	false	Message: -16ms	.	.	.	.	.	.	.	.	.	.	.	TRIALID 62	-16	.	.	ljx.edf	RIGHT	3070	900737	Full Trial Period	897667	63	Trial: 63	897667	2	éÏé­	ÆøÇò	Ð¬×Ó	f	f
ljx	.	.	.	.	.	.	.	.	.	.	2	.	.	.	false	false	Message: -1ms	.	.	.	.	.	.	.	.	.	.	.	RECCFG CR 1000 2 0 R	-1	.	.	ljx.edf	RIGHT	3070	900737	Full Trial Period	897667	63	Trial: 63	897667	2	éÏé­	ÆøÇò	Ð¬×Ó	f	f
ljx	.	.	.	.	.	.	.	.	.	.	3	.	.	.	false	false	Message: -1ms	.	.	.	.	.	.	.	.	.	.	.	ELCLCFG TOWER	-1	.	.	ljx.edf	RIGHT	3070	900737	Full Trial Period	897667	63	Trial: 63	897667	2	éÏé­	ÆøÇò	Ð¬×Ó	f	f
ljx	.	.	.	.	.	.	.	.	.	.	4	.	.	.	false	false	Message: -1ms	.	.	.	.	.	.	.	.	.	.	.	GAZE_COORDS 0.00 0.00 1023.00 767.00	-1	.	.	ljx.edf	RIGHT	3070	900737	Full Trial Period	897667	63	Trial: 63	897667	2	éÏé­	ÆøÇò	Ð¬×Ó	f	f
ljx	.	.	.	.	.	.	.	.	.	.	5	.	.	.	false	false	Message: -1ms	.	.	.	.	.	.	.	.	.	.	.	THRESHOLDS R 122 220	-1	.	.	ljx.edf	RIGHT	3070	900737	Full Trial Period	897667	63	Trial: 63	897667	2	éÏé­	ÆøÇò	Ð¬×Ó	f	f
ljx	.	.	.	.	.	.	.	.	.	.	6	.	.	.	false	false	Message: -1ms	.	.	.	.	.	.	.	.	.	.	.	ELCL_PROC CENTROID (3)	-1	.	.	ljx.edf	RIGHT	3070	900737	Full Trial Period	897667	63	Trial: 63	897667	2	éÏé­	ÆøÇò	Ð¬×Ó	f	f
ljx	.	.	.	.	.	.	.	.	.	.	7	.	.	.	false	false	Message: -1ms	.	.	.	.	.	.	.	.	.	.	.	ELCL_PCR_PARAM 5 3.0	-1	.	.	ljx.edf	RIGHT	3070	900737	Full Trial Period	897667	63	Trial: 63	897667	2	éÏé­	ÆøÇò	Ð¬×Ó	f	f
ljx	.	.	.	.	.	.	.	.	.	.	8	.	.	.	false	true	Message: 0ms	.	.	.	.	.	.	.	.	.	.	.	!MODE RECORD CR 1000 2 0 R	0	.	.	ljx.edf	RIGHT	3070	900737	Full Trial Period	897667	63	Trial: 63	897667	2	éÏé­	ÆøÇò	Ð¬×Ó	f	f
ljx	.	.	.	.	921	927	1	7	124.10	390.70	9	.	.	.	false	false	Message: 51ms	.	.	.	.	.	.	.	.	.	.	.	SYNCTIME	51	124.10	390.70	ljx.edf	RIGHT	3070	900737	Full Trial Period	897667	63	Trial: 63	897667	2	éÏé­	ÆøÇò	Ð¬×Ó	f	f
ljx	.	.	.	.	.	.	.	.	.	.	10	.	.	.	false	false	Message: 1073ms	13.89	71.95	193	1120	531.90	366.00	1	817.60	928	118.00	387.90	INVISIBLE_BOUNDARY[1]	1073	.	.	ljx.edf	RIGHT	3070	900737	Full Trial Period	897667	63	Trial: 63	897667	2	éÏé­	ÆøÇò	Ð¬×Ó	f	f
ljx	.	.	.	.	.	.	.	.	.	.	11	.	.	.	false	false	Message: 1084ms	13.89	71.95	193	1120	531.90	366.00	1	817.60	928	118.00	387.90	SYNCTIME	1084	.	.	ljx.edf	RIGHT	3070	900737	Full Trial Period	897667	63	Trial: 63	897667	2	éÏé­	ÆøÇò	Ð¬×Ó	f	f
ljx	.	.	.	.	.	.	.	.	.	.	12	.	.	.	false	false	Message: 2346ms	10.39	54.11	192	2503	818.90	391.50	5	850.80	2312	511.40	389.70	INVISIBLE_BOUNDARY[2]	2346	.	.	ljx.edf	RIGHT	3070	900737	Full Trial Period	897667	63	Trial: 63	897667	2	éÏé­	ÆøÇò	Ð¬×Ó	f	f
ljx	90	2438	2	2349	.	.	.	.	.	.	13	.	.	.	false	false	Message: 2350ms	10.39	54.11	192	2503	818.90	391.50	5	850.80	2312	511.40	389.70	SYNCTIME	2350	.	.	ljx.edf	RIGHT	3070	900737	Full Trial Period	897667	63	Trial: 63	897667	2	éÏé­	ÆøÇò	Ð¬×Ó	f	f
ljx	.	.	.	.	416	3068	7	2653	856.00	385.30	14	[1]	2	RECTANGLE_INTERESTAREA	false	false	Message: 3051ms	.	.	.	.	.	.	.	.	.	.	.	KEYBOARD	3051	856.00	385.30	ljx.edf	RIGHT	3070	900737	Full Trial Period	897667	63	Trial: 63	897667	2	éÏé­	ÆøÇò	Ð¬×Ó	f	f
ljx	.	.	.	.	.	.	.	.	.	.	15	.	.	.	false	false	Message: 3116ms	.	.	.	.	.	.	.	.	.	.	.	TRIAL_RESULT 0	3116	.	.	ljx.edf	RIGHT	3070	900737	Full Trial Period	897667	63	Trial: 63	897667	2	éÏé­	ÆøÇò	Ð¬×Ó	f	f
ljx	.	.	.	.	.	.	.	.	.	.	1	.	.	.	false	false	Message: -19ms	.	.	.	.	.	.	.	.	.	.	.	TRIALID 63	-19	.	.	ljx.edf	RIGHT	7247	909200	Full Trial Period	901953	64	Trial: 64	901953	9	ÇÉ¿ËÁ¦	Ìú¹ì	Êé°ü	j	f
ljx	.	.	.	.	.	.	.	.	.	.	2	.	.	.	false	false	Message: -1ms	.	.	.	.	.	.	.	.	.	.	.	RECCFG CR 1000 2 0 R	-1	.	.	ljx.edf	RIGHT	7247	909200	Full Trial Period	901953	64	Trial: 64	901953	9	ÇÉ¿ËÁ¦	Ìú¹ì	Êé°ü	j	f
ljx	.	.	.	.	.	.	.	.	.	.	3	.	.	.	false	false	Message: -1ms	.	.	.	.	.	.	.	.	.	.	.	ELCLCFG TOWER	-1	.	.	ljx.edf	RIGHT	7247	909200	Full Trial Period	901953	64	Trial: 64	901953	9	ÇÉ¿ËÁ¦	Ìú¹ì	Êé°ü	j	f
ljx	.	.	.	.	.	.	.	.	.	.	4	.	.	.	false	false	Message: -1ms	.	.	.	.	.	.	.	.	.	.	.	GAZE_COORDS 0.00 0.00 1023.00 767.00	-1	.	.	ljx.edf	RIGHT	7247	909200	Full Trial Period	901953	64	Trial: 64	901953	9	ÇÉ¿ËÁ¦	Ìú¹ì	Êé°ü	j	f
ljx	.	.	.	.	.	.	.	.	.	.	5	.	.	.	false	false	Message: -1ms	.	.	.	.	.	.	.	.	.	.	.	THRESHOLDS R 122 220	-1	.	.	ljx.edf	RIGHT	7247	909200	Full Trial Period	901953	64	Trial: 64	901953	9	ÇÉ¿ËÁ¦	Ìú¹ì	Êé°ü	j	f
ljx	.	.	.	.	.	.	.	.	.	.	6	.	.	.	false	false	Message: -1ms	.	.	.	.	.	.	.	.	.	.	.	ELCL_PROC CENTROID (3)	-1	.	.	ljx.edf	RIGHT	7247	909200	Full Trial Period	901953	64	Trial: 64	901953	9	ÇÉ¿ËÁ¦	Ìú¹ì	Êé°ü	j	f
ljx	.	.	.	.	.	.	.	.	.	.	7	.	.	.	false	false	Message: -1ms	.	.	.	.	.	.	.	.	.	.	.	ELCL_PCR_PARAM 5 3.0	-1	.	.	ljx.edf	RIGHT	7247	909200	Full Trial Period	901953	64	Trial: 64	901953	9	ÇÉ¿ËÁ¦	Ìú¹ì	Êé°ü	j	f
ljx	.	.	.	.	.	.	.	.	.	.	8	.	.	.	false	true	Message: 0ms	.	.	.	.	.	.	.	.	.	.	.	!MODE RECORD CR 1000 2 0 R	0	.	.	ljx.edf	RIGHT	7247	909200	Full Trial Period	901953	64	Trial: 64	901953	9	ÇÉ¿ËÁ¦	Ìú¹ì	Êé°ü	j	f
ljx	72	72	1	1	.	.	.	.	.	.	9	.	.	.	false	false	Message: 39ms	.	.	142	142	137.00	398.70	1	292.90	1	.	.	SYNCTIME	39	.	.	ljx.edf	RIGHT	7247	909200	Full Trial Period	901953	64	Trial: 64	901953	9	ÇÉ¿ËÁ¦	Ìú¹ì	Êé°ü	j	f
ljx	.	.	.	.	.	.	.	.	.	.	10	.	.	.	false	false	Message: 733ms	11.03	44.64	247	788	444.30	340.00	3	761.80	542	118.40	384.80	INVISIBLE_BOUNDARY[1]	733	.	.	ljx.edf	RIGHT	7247	909200	Full Trial Period	901953	64	Trial: 64	901953	9	ÇÉ¿ËÁ¦	Ìú¹ì	Êé°ü	j	f
ljx	.	.	.	.	.	.	.	.	.	.	11	.	.	.	false	false	Message: 739ms	11.03	44.64	247	788	444.30	340.00	3	761.80	542	118.40	384.80	SYNCTIME	739	.	.	ljx.edf	RIGHT	7247	909200	Full Trial Period	901953	64	Trial: 64	901953	9	ÇÉ¿ËÁ¦	Ìú¹ì	Êé°ü	j	f
ljx	.	.	.	.	.	.	.	.	.	.	12	.	.	.	false	false	Message: 1779ms	10.43	43.27	241	1824	815.80	415.80	5	537.40	1584	507.20	397.30	INVISIBLE_BOUNDARY[2]	1779	.	.	ljx.edf	RIGHT	7247	909200	Full Trial Period	901953	64	Trial: 64	901953	9	ÇÉ¿ËÁ¦	Ìú¹ì	Êé°ü	j	f
ljx	.	.	.	.	.	.	.	.	.	.	13	.	.	.	false	false	Message: 1788ms	10.43	43.27	241	1824	815.80	415.80	5	537.40	1584	507.20	397.30	SYNCTIME	1788	.	.	ljx.edf	RIGHT	7247	909200	Full Trial Period	901953	64	Trial: 64	901953	9	ÇÉ¿ËÁ¦	Ìú¹ì	Êé°ü	j	f
ljx	.	.	.	.	.	.	.	.	.	.	14	.	.	.	false	false	Message: 7228ms	5.72	238.48	24	7245	744.10	377.80	12	392.30	7222	576.30	385.50	KEYBOARD	7228	.	.	ljx.edf	RIGHT	7247	909200	Full Trial Period	901953	64	Trial: 64	901953	9	ÇÉ¿ËÁ¦	Ìú¹ì	Êé°ü	j	f
ljx	.	.	.	.	.	.	.	.	.	.	15	.	.	.	false	false	Message: 7293ms	.	.	.	.	.	.	.	.	.	.	.	TRIAL_RESULT 0	7293	.	.	ljx.edf	RIGHT	7247	909200	Full Trial Period	901953	64	Trial: 64	901953	9	ÇÉ¿ËÁ¦	Ìú¹ì	Êé°ü	j	f
ljx	.	.	.	.	.	.	.	.	.	.	1	.	.	.	false	false	Message: -15ms	.	.	.	.	.	.	.	.	.	.	.	TRIALID 64	-15	.	.	ljx.edf	RIGHT	3241	913897	Full Trial Period	910656	65	Trial: 65	910656	44	Æì¸Ë	±£ÏÕÏä	Î¢²¨Â¯	j	j
ljx	.	.	.	.	.	.	.	.	.	.	2	.	.	.	false	false	Message: -1ms	.	.	.	.	.	.	.	.	.	.	.	RECCFG CR 1000 2 0 R	-1	.	.	ljx.edf	RIGHT	3241	913897	Full Trial Period	910656	65	Trial: 65	910656	44	Æì¸Ë	±£ÏÕÏä	Î¢²¨Â¯	j	j
ljx	.	.	.	.	.	.	.	.	.	.	3	.	.	.	false	false	Message: -1ms	.	.	.	.	.	.	.	.	.	.	.	ELCLCFG TOWER	-1	.	.	ljx.edf	RIGHT	3241	913897	Full Trial Period	910656	65	Trial: 65	910656	44	Æì¸Ë	±£ÏÕÏä	Î¢²¨Â¯	j	j
ljx	.	.	.	.	.	.	.	.	.	.	4	.	.	.	false	false	Message: -1ms	.	.	.	.	.	.	.	.	.	.	.	GAZE_COORDS 0.00 0.00 1023.00 767.00	-1	.	.	ljx.edf	RIGHT	3241	913897	Full Trial Period	910656	65	Trial: 65	910656	44	Æì¸Ë	±£ÏÕÏä	Î¢²¨Â¯	j	j
ljx	.	.	.	.	.	.	.	.	.	.	5	.	.	.	false	false	Message: -1ms	.	.	.	.	.	.	.	.	.	.	.	THRESHOLDS R 122 220	-1	.	.	ljx.edf	RIGHT	3241	913897	Full Trial Period	910656	65	Trial: 65	910656	44	Æì¸Ë	±£ÏÕÏä	Î¢²¨Â¯	j	j
ljx	.	.	.	.	.	.	.	.	.	.	6	.	.	.	false	false	Message: -1ms	.	.	.	.	.	.	.	.	.	.	.	ELCL_PROC CENTROID (3)	-1	.	.	ljx.edf	RIGHT	3241	913897	Full Trial Period	910656	65	Trial: 65	910656	44	Æì¸Ë	±£ÏÕÏä	Î¢²¨Â¯	j	j
ljx	.	.	.	.	.	.	.	.	.	.	7	.	.	.	false	false	Message: -1ms	.	.	.	.	.	.	.	.	.	.	.	ELCL_PCR_PARAM 5 3.0	-1	.	.	ljx.edf	RIGHT	3241	913897	Full Trial Period	910656	65	Trial: 65	910656	44	Æì¸Ë	±£ÏÕÏä	Î¢²¨Â¯	j	j
ljx	.	.	.	.	.	.	.	.	.	.	8	.	.	.	false	true	Message: 0ms	.	.	.	.	.	.	.	.	.	.	.	!MODE RECORD CR 1000 2 0 R	0	.	.	ljx.edf	RIGHT	3241	913897	Full Trial Period	910656	65	Trial: 65	910656	44	Æì¸Ë	±£ÏÕÏä	Î¢²¨Â¯	j	j
ljx	.	.	.	.	301	307	1	7	139.30	391.10	9	.	.	.	false	false	Message: 43ms	.	.	.	.	.	.	.	.	.	.	.	SYNCTIME	43	139.30	391.10	ljx.edf	RIGHT	3241	913897	Full Trial Period	910656	65	Trial: 65	910656	44	Æì¸Ë	±£ÏÕÏä	Î¢²¨Â¯	j	j
ljx	.	.	.	.	.	.	.	.	.	.	10	.	.	.	false	false	Message: 1127ms	12.44	53.17	234	1179	523.10	400.30	3	600.80	946	151.80	392.70	INVISIBLE_BOUNDARY[1]	1127	.	.	ljx.edf	RIGHT	3241	913897	Full Trial Period	910656	65	Trial: 65	910656	44	Æì¸Ë	±£ÏÕÏä	Î¢²¨Â¯	j	j
ljx	.	.	.	.	.	.	.	.	.	.	11	.	.	.	false	false	Message: 1134ms	12.44	53.17	234	1179	523.10	400.30	3	600.80	946	151.80	392.70	SYNCTIME	1134	.	.	ljx.edf	RIGHT	3241	913897	Full Trial Period	910656	65	Trial: 65	910656	44	Æì¸Ë	±£ÏÕÏä	Î¢²¨Â¯	j	j
ljx	.	.	.	.	.	.	.	.	.	.	12	.	.	.	false	false	Message: 2522ms	10.28	52.43	196	2591	853.80	351.00	7	877.40	2396	552.00	392.00	INVISIBLE_BOUNDARY[2]	2522	.	.	ljx.edf	RIGHT	3241	913897	Full Trial Period	910656	65	Trial: 65	910656	44	Æì¸Ë	±£ÏÕÏä	Î¢²¨Â¯	j	j
ljx	.	.	.	.	.	.	.	.	.	.	13	.	.	.	false	false	Message: 2526ms	10.28	52.43	196	2591	853.80	351.00	7	877.40	2396	552.00	392.00	SYNCTIME	2526	.	.	ljx.edf	RIGHT	3241	913897	Full Trial Period	910656	65	Trial: 65	910656	44	Æì¸Ë	±£ÏÕÏä	Î¢²¨Â¯	j	j
ljx	.	.	.	.	434	3239	9	2806	874.10	387.10	14	[1]	2	RECTANGLE_INTERESTAREA	false	false	Message: 3223ms	.	.	.	.	.	.	.	.	.	.	.	KEYBOARD	3223	874.10	387.10	ljx.edf	RIGHT	3241	913897	Full Trial Period	910656	65	Trial: 65	910656	44	Æì¸Ë	±£ÏÕÏä	Î¢²¨Â¯	j	j
ljx	.	.	.	.	.	.	.	.	.	.	15	.	.	.	false	false	Message: 3292ms	.	.	.	.	.	.	.	.	.	.	.	TRIAL_RESULT 0	3292	.	.	ljx.edf	RIGHT	3241	913897	Full Trial Period	910656	65	Trial: 65	910656	44	Æì¸Ë	±£ÏÕÏä	Î¢²¨Â¯	j	j
ljx	.	.	.	.	.	.	.	.	.	.	1	.	.	.	false	false	Message: -17ms	.	.	.	.	.	.	.	.	.	.	.	TRIALID 65	-17	.	.	ljx.edf	RIGHT	9119	924617	Full Trial Period	915498	66	Trial: 66	915498	132	ºº±¤°ü	ÒûË®»ú	ÑÀ¸à	j	f
ljx	.	.	.	.	.	.	.	.	.	.	2	.	.	.	false	false	Message: -1ms	.	.	.	.	.	.	.	.	.	.	.	RECCFG CR 1000 2 0 R	-1	.	.	ljx.edf	RIGHT	9119	924617	Full Trial Period	915498	66	Trial: 66	915498	132	ºº±¤°ü	ÒûË®»ú	ÑÀ¸à	j	f
ljx	.	.	.	.	.	.	.	.	.	.	3	.	.	.	false	false	Message: -1ms	.	.	.	.	.	.	.	.	.	.	.	ELCLCFG TOWER	-1	.	.	ljx.edf	RIGHT	9119	924617	Full Trial Period	915498	66	Trial: 66	915498	132	ºº±¤°ü	ÒûË®»ú	ÑÀ¸à	j	f
ljx	.	.	.	.	.	.	.	.	.	.	4	.	.	.	false	false	Message: -1ms	.	.	.	.	.	.	.	.	.	.	.	GAZE_COORDS 0.00 0.00 1023.00 767.00	-1	.	.	ljx.edf	RIGHT	9119	924617	Full Trial Period	915498	66	Trial: 66	915498	132	ºº±¤°ü	ÒûË®»ú	ÑÀ¸à	j	f
ljx	.	.	.	.	.	.	.	.	.	.	5	.	.	.	false	false	Message: -1ms	.	.	.	.	.	.	.	.	.	.	.	THRESHOLDS R 122 220	-1	.	.	ljx.edf	RIGHT	9119	924617	Full Trial Period	915498	66	Trial: 66	915498	132	ºº±¤°ü	ÒûË®»ú	ÑÀ¸à	j	f
ljx	.	.	.	.	.	.	.	.	.	.	6	.	.	.	false	false	Message: -1ms	.	.	.	.	.	.	.	.	.	.	.	ELCL_PROC CENTROID (3)	-1	.	.	ljx.edf	RIGHT	9119	924617	Full Trial Period	915498	66	Trial: 66	915498	132	ºº±¤°ü	ÒûË®»ú	ÑÀ¸à	j	f
ljx	.	.	.	.	.	.	.	.	.	.	7	.	.	.	false	false	Message: -1ms	.	.	.	.	.	.	.	.	.	.	.	ELCL_PCR_PARAM 5 3.0	-1	.	.	ljx.edf	RIGHT	9119	924617	Full Trial Period	915498	66	Trial: 66	915498	132	ºº±¤°ü	ÒûË®»ú	ÑÀ¸à	j	f
ljx	.	.	.	.	.	.	.	.	.	.	8	.	.	.	false	true	Message: 0ms	.	.	.	.	.	.	.	.	.	.	.	!MODE RECORD CR 1000 2 0 R	0	.	.	ljx.edf	RIGHT	9119	924617	Full Trial Period	915498	66	Trial: 66	915498	132	ºº±¤°ü	ÒûË®»ú	ÑÀ¸à	j	f
ljx	.	.	.	.	695	701	1	7	150.60	400.80	9	.	.	.	false	false	Message: 50ms	.	.	.	.	.	.	.	.	.	.	.	SYNCTIME	50	150.60	400.80	ljx.edf	RIGHT	9119	924617	Full Trial Period	915498	66	Trial: 66	915498	132	ºº±¤°ü	ÒûË®»ú	ÑÀ¸à	j	f
ljx	.	.	.	.	.	.	.	.	.	.	10	.	.	.	false	false	Message: 1351ms	11.89	169.83	70	1381	512.60	394.20	2	435.60	1312	159.00	401.30	INVISIBLE_BOUNDARY[1]	1351	.	.	ljx.edf	RIGHT	9119	924617	Full Trial Period	915498	66	Trial: 66	915498	132	ºº±¤°ü	ÒûË®»ú	ÑÀ¸à	j	f
ljx	.	.	.	.	.	.	.	.	.	.	11	.	.	.	false	false	Message: 1358ms	11.89	169.83	70	1381	512.60	394.20	2	435.60	1312	159.00	401.30	SYNCTIME	1358	.	.	ljx.edf	RIGHT	9119	924617	Full Trial Period	915498	66	Trial: 66	915498	132	ºº±¤°ü	ÒûË®»ú	ÑÀ¸à	j	f
ljx	.	.	.	.	.	.	.	.	.	.	12	.	.	.	false	false	Message: 4477ms	12.20	51.28	238	4516	893.80	365.50	13	746.80	4279	530.70	394.00	INVISIBLE_BOUNDARY[2]	4477	.	.	ljx.edf	RIGHT	9119	924617	Full Trial Period	915498	66	Trial: 66	915498	132	ºº±¤°ü	ÒûË®»ú	ÑÀ¸à	j	f
ljx	.	.	.	.	.	.	.	.	.	.	13	.	.	.	false	false	Message: 4482ms	12.20	51.28	238	4516	893.80	365.50	13	746.80	4279	530.70	394.00	SYNCTIME	4482	.	.	ljx.edf	RIGHT	9119	924617	Full Trial Period	915498	66	Trial: 66	915498	132	ºº±¤°ü	ÒûË®»ú	ÑÀ¸à	j	f
ljx	.	.	.	.	119	9117	21	8999	864.50	387.80	14	[1]	2	RECTANGLE_INTERESTAREA	false	false	Message: 9100ms	.	.	.	.	.	.	.	.	.	.	.	KEYBOARD	9100	864.50	387.80	ljx.edf	RIGHT	9119	924617	Full Trial Period	915498	66	Trial: 66	915498	132	ºº±¤°ü	ÒûË®»ú	ÑÀ¸à	j	f
ljx	.	.	.	.	.	.	.	.	.	.	15	.	.	.	false	false	Message: 9163ms	.	.	.	.	.	.	.	.	.	.	.	TRIAL_RESULT 0	9163	.	.	ljx.edf	RIGHT	9119	924617	Full Trial Period	915498	66	Trial: 66	915498	132	ºº±¤°ü	ÒûË®»ú	ÑÀ¸à	j	f
ljx	.	.	.	.	.	.	.	.	.	.	1	.	.	.	false	false	Message: -17ms	.	.	.	.	.	.	.	.	.	.	.	TRIALID 66	-17	.	.	ljx.edf	RIGHT	4582	930612	Full Trial Period	926030	67	Trial: 67	926030	106	ÊÁ×Ó	ÄÏ¹Ï	¾ÈÉúÈ¦	j	j
ljx	.	.	.	.	.	.	.	.	.	.	2	.	.	.	false	false	Message: -1ms	.	.	.	.	.	.	.	.	.	.	.	RECCFG CR 1000 2 0 R	-1	.	.	ljx.edf	RIGHT	4582	930612	Full Trial Period	926030	67	Trial: 67	926030	106	ÊÁ×Ó	ÄÏ¹Ï	¾ÈÉúÈ¦	j	j
ljx	.	.	.	.	.	.	.	.	.	.	3	.	.	.	false	false	Message: -1ms	.	.	.	.	.	.	.	.	.	.	.	ELCLCFG TOWER	-1	.	.	ljx.edf	RIGHT	4582	930612	Full Trial Period	926030	67	Trial: 67	926030	106	ÊÁ×Ó	ÄÏ¹Ï	¾ÈÉúÈ¦	j	j
ljx	.	.	.	.	.	.	.	.	.	.	4	.	.	.	false	false	Message: -1ms	.	.	.	.	.	.	.	.	.	.	.	GAZE_COORDS 0.00 0.00 1023.00 767.00	-1	.	.	ljx.edf	RIGHT	4582	930612	Full Trial Period	926030	67	Trial: 67	926030	106	ÊÁ×Ó	ÄÏ¹Ï	¾ÈÉúÈ¦	j	j
ljx	.	.	.	.	.	.	.	.	.	.	5	.	.	.	false	false	Message: -1ms	.	.	.	.	.	.	.	.	.	.	.	THRESHOLDS R 122 220	-1	.	.	ljx.edf	RIGHT	4582	930612	Full Trial Period	926030	67	Trial: 67	926030	106	ÊÁ×Ó	ÄÏ¹Ï	¾ÈÉúÈ¦	j	j
ljx	.	.	.	.	.	.	.	.	.	.	6	.	.	.	false	false	Message: -1ms	.	.	.	.	.	.	.	.	.	.	.	ELCL_PROC CENTROID (3)	-1	.	.	ljx.edf	RIGHT	4582	930612	Full Trial Period	926030	67	Trial: 67	926030	106	ÊÁ×Ó	ÄÏ¹Ï	¾ÈÉúÈ¦	j	j
ljx	.	.	.	.	.	.	.	.	.	.	7	.	.	.	false	false	Message: -1ms	.	.	.	.	.	.	.	.	.	.	.	ELCL_PCR_PARAM 5 3.0	-1	.	.	ljx.edf	RIGHT	4582	930612	Full Trial Period	926030	67	Trial: 67	926030	106	ÊÁ×Ó	ÄÏ¹Ï	¾ÈÉúÈ¦	j	j
ljx	.	.	.	.	.	.	.	.	.	.	8	.	.	.	false	true	Message: 0ms	.	.	.	.	.	.	.	.	.	.	.	!MODE RECORD CR 1000 2 0 R	0	.	.	ljx.edf	RIGHT	4582	930612	Full Trial Period	926030	67	Trial: 67	926030	106	ÊÁ×Ó	ÄÏ¹Ï	¾ÈÉúÈ¦	j	j
ljx	.	.	.	.	296	302	1	7	136.90	394.50	9	.	.	.	false	false	Message: 41ms	.	.	.	.	.	.	.	.	.	.	.	SYNCTIME	41	136.90	394.50	ljx.edf	RIGHT	4582	930612	Full Trial Period	926030	67	Trial: 67	926030	106	ÊÁ×Ó	ÄÏ¹Ï	¾ÈÉúÈ¦	j	j
ljx	.	.	.	.	.	.	.	.	.	.	10	.	.	.	false	false	Message: 939ms	12.64	65.85	192	992	502.00	367.00	2	842.20	801	125.70	384.80	INVISIBLE_BOUNDARY[1]	939	.	.	ljx.edf	RIGHT	4582	930612	Full Trial Period	926030	67	Trial: 67	926030	106	ÊÁ×Ó	ÄÏ¹Ï	¾ÈÉúÈ¦	j	j
ljx	.	.	.	.	.	.	.	.	.	.	11	.	.	.	false	false	Message: 949ms	12.64	65.85	192	992	502.00	367.00	2	842.20	801	125.70	384.80	SYNCTIME	949	.	.	ljx.edf	RIGHT	4582	930612	Full Trial Period	926030	67	Trial: 67	926030	106	ÊÁ×Ó	ÄÏ¹Ï	¾ÈÉúÈ¦	j	j
ljx	.	.	.	.	.	.	.	.	.	.	12	.	.	.	false	false	Message: 2839ms	10.31	44.83	230	2879	790.80	420.10	6	854.30	2650	488.20	384.90	INVISIBLE_BOUNDARY[2]	2839	.	.	ljx.edf	RIGHT	4582	930612	Full Trial Period	926030	67	Trial: 67	926030	106	ÊÁ×Ó	ÄÏ¹Ï	¾ÈÉúÈ¦	j	j
ljx	.	.	.	.	.	.	.	.	.	.	13	.	.	.	false	false	Message: 2849ms	10.31	44.83	230	2879	790.80	420.10	6	854.30	2650	488.20	384.90	SYNCTIME	2849	.	.	ljx.edf	RIGHT	4582	930612	Full Trial Period	926030	67	Trial: 67	926030	106	ÊÁ×Ó	ÄÏ¹Ï	¾ÈÉúÈ¦	j	j
ljx	.	.	.	.	336	4580	10	4245	846.10	386.00	14	[1]	2	RECTANGLE_INTERESTAREA	false	false	Message: 4563ms	.	.	.	.	.	.	.	.	.	.	.	KEYBOARD	4563	846.10	386.00	ljx.edf	RIGHT	4582	930612	Full Trial Period	926030	67	Trial: 67	926030	106	ÊÁ×Ó	ÄÏ¹Ï	¾ÈÉúÈ¦	j	j
ljx	.	.	.	.	.	.	.	.	.	.	15	.	.	.	false	false	Message: 4627ms	.	.	.	.	.	.	.	.	.	.	.	TRIAL_RESULT 0	4627	.	.	ljx.edf	RIGHT	4582	930612	Full Trial Period	926030	67	Trial: 67	926030	106	ÊÁ×Ó	ÄÏ¹Ï	¾ÈÉúÈ¦	j	j
ljx	.	.	.	.	.	.	.	.	.	.	1	.	.	.	false	false	Message: -16ms	.	.	.	.	.	.	.	.	.	.	.	TRIALID 67	-16	.	.	ljx.edf	RIGHT	4056	936059	Full Trial Period	932003	68	Trial: 68	932003	93	ÅûÈø	ºôÀ²È¦	Ìú»·	j	j
ljx	.	.	.	.	.	.	.	.	.	.	2	.	.	.	false	false	Message: -1ms	.	.	.	.	.	.	.	.	.	.	.	RECCFG CR 1000 2 0 R	-1	.	.	ljx.edf	RIGHT	4056	936059	Full Trial Period	932003	68	Trial: 68	932003	93	ÅûÈø	ºôÀ²È¦	Ìú»·	j	j
ljx	.	.	.	.	.	.	.	.	.	.	3	.	.	.	false	false	Message: -1ms	.	.	.	.	.	.	.	.	.	.	.	ELCLCFG TOWER	-1	.	.	ljx.edf	RIGHT	4056	936059	Full Trial Period	932003	68	Trial: 68	932003	93	ÅûÈø	ºôÀ²È¦	Ìú»·	j	j
ljx	.	.	.	.	.	.	.	.	.	.	4	.	.	.	false	false	Message: -1ms	.	.	.	.	.	.	.	.	.	.	.	GAZE_COORDS 0.00 0.00 1023.00 767.00	-1	.	.	ljx.edf	RIGHT	4056	936059	Full Trial Period	932003	68	Trial: 68	932003	93	ÅûÈø	ºôÀ²È¦	Ìú»·	j	j
ljx	.	.	.	.	.	.	.	.	.	.	5	.	.	.	false	false	Message: -1ms	.	.	.	.	.	.	.	.	.	.	.	THRESHOLDS R 122 220	-1	.	.	ljx.edf	RIGHT	4056	936059	Full Trial Period	932003	68	Trial: 68	932003	93	ÅûÈø	ºôÀ²È¦	Ìú»·	j	j
ljx	.	.	.	.	.	.	.	.	.	.	6	.	.	.	false	false	Message: -1ms	.	.	.	.	.	.	.	.	.	.	.	ELCL_PROC CENTROID (3)	-1	.	.	ljx.edf	RIGHT	4056	936059	Full Trial Period	932003	68	Trial: 68	932003	93	ÅûÈø	ºôÀ²È¦	Ìú»·	j	j
ljx	.	.	.	.	.	.	.	.	.	.	7	.	.	.	false	false	Message: -1ms	.	.	.	.	.	.	.	.	.	.	.	ELCL_PCR_PARAM 5 3.0	-1	.	.	ljx.edf	RIGHT	4056	936059	Full Trial Period	932003	68	Trial: 68	932003	93	ÅûÈø	ºôÀ²È¦	Ìú»·	j	j
ljx	.	.	.	.	.	.	.	.	.	.	8	.	.	.	false	true	Message: 0ms	.	.	.	.	.	.	.	.	.	.	.	!MODE RECORD CR 1000 2 0 R	0	.	.	ljx.edf	RIGHT	4056	936059	Full Trial Period	932003	68	Trial: 68	932003	93	ÅûÈø	ºôÀ²È¦	Ìú»·	j	j
ljx	.	.	.	.	812	818	1	7	144.70	388.30	9	.	.	.	false	false	Message: 42ms	.	.	.	.	.	.	.	.	.	.	.	SYNCTIME	42	144.70	388.30	ljx.edf	RIGHT	4056	936059	Full Trial Period	932003	68	Trial: 68	932003	93	ÅûÈø	ºôÀ²È¦	Ìú»·	j	j
ljx	.	.	.	.	.	.	.	.	.	.	10	.	.	.	false	false	Message: 1020ms	15.35	60.69	253	1071	602.00	403.40	1	581.00	819	143.50	380.70	INVISIBLE_BOUNDARY[1]	1020	.	.	ljx.edf	RIGHT	4056	936059	Full Trial Period	932003	68	Trial: 68	932003	93	ÅûÈø	ºôÀ²È¦	Ìú»·	j	j
ljx	.	.	.	.	.	.	.	.	.	.	11	.	.	.	false	false	Message: 1025ms	15.35	60.69	253	1071	602.00	403.40	1	581.00	819	143.50	380.70	SYNCTIME	1025	.	.	ljx.edf	RIGHT	4056	936059	Full Trial Period	932003	68	Trial: 68	932003	93	ÅûÈø	ºôÀ²È¦	Ìú»·	j	j
ljx	.	.	.	.	.	.	.	.	.	.	12	.	.	.	false	false	Message: 3012ms	8.24	29.23	282	3259	760.10	411.40	7	491.10	2978	518.60	386.80	INVISIBLE_BOUNDARY[2]	3012	.	.	ljx.edf	RIGHT	4056	936059	Full Trial Period	932003	68	Trial: 68	932003	93	ÅûÈø	ºôÀ²È¦	Ìú»·	j	j
ljx	185	3199	2	3015	.	.	.	.	.	.	13	.	.	.	false	false	Message: 3017ms	8.24	29.23	282	3259	760.10	411.40	7	491.10	2978	518.60	386.80	SYNCTIME	3017	.	.	ljx.edf	RIGHT	4056	936059	Full Trial Period	932003	68	Trial: 68	932003	93	ÅûÈø	ºôÀ²È¦	Ìú»·	j	j
ljx	.	.	.	.	666	4054	9	3389	862.80	385.70	14	[1]	2	RECTANGLE_INTERESTAREA	false	false	Message: 4037ms	.	.	.	.	.	.	.	.	.	.	.	KEYBOARD	4037	862.80	385.70	ljx.edf	RIGHT	4056	936059	Full Trial Period	932003	68	Trial: 68	932003	93	ÅûÈø	ºôÀ²È¦	Ìú»·	j	j
ljx	.	.	.	.	.	.	.	.	.	.	15	.	.	.	false	false	Message: 4097ms	.	.	.	.	.	.	.	.	.	.	.	TRIAL_RESULT 0	4097	.	.	ljx.edf	RIGHT	4056	936059	Full Trial Period	932003	68	Trial: 68	932003	93	ÅûÈø	ºôÀ²È¦	Ìú»·	j	j
ljx	.	.	.	.	.	.	.	.	.	.	1	.	.	.	false	false	Message: -16ms	.	.	.	.	.	.	.	.	.	.	.	TRIALID 68	-16	.	.	ljx.edf	RIGHT	5586	943013	Full Trial Period	937427	69	Trial: 69	937427	58	ÏãÑÌ	¸Ö±Ê	º£ëà	f	f
ljx	.	.	.	.	.	.	.	.	.	.	2	.	.	.	false	false	Message: -1ms	.	.	.	.	.	.	.	.	.	.	.	RECCFG CR 1000 2 0 R	-1	.	.	ljx.edf	RIGHT	5586	943013	Full Trial Period	937427	69	Trial: 69	937427	58	ÏãÑÌ	¸Ö±Ê	º£ëà	f	f
ljx	.	.	.	.	.	.	.	.	.	.	3	.	.	.	false	false	Message: -1ms	.	.	.	.	.	.	.	.	.	.	.	ELCLCFG TOWER	-1	.	.	ljx.edf	RIGHT	5586	943013	Full Trial Period	937427	69	Trial: 69	937427	58	ÏãÑÌ	¸Ö±Ê	º£ëà	f	f
ljx	.	.	.	.	.	.	.	.	.	.	4	.	.	.	false	false	Message: -1ms	.	.	.	.	.	.	.	.	.	.	.	GAZE_COORDS 0.00 0.00 1023.00 767.00	-1	.	.	ljx.edf	RIGHT	5586	943013	Full Trial Period	937427	69	Trial: 69	937427	58	ÏãÑÌ	¸Ö±Ê	º£ëà	f	f
ljx	.	.	.	.	.	.	.	.	.	.	5	.	.	.	false	false	Message: -1ms	.	.	.	.	.	.	.	.	.	.	.	THRESHOLDS R 122 220	-1	.	.	ljx.edf	RIGHT	5586	943013	Full Trial Period	937427	69	Trial: 69	937427	58	ÏãÑÌ	¸Ö±Ê	º£ëà	f	f
ljx	.	.	.	.	.	.	.	.	.	.	6	.	.	.	false	false	Message: -1ms	.	.	.	.	.	.	.	.	.	.	.	ELCL_PROC CENTROID (3)	-1	.	.	ljx.edf	RIGHT	5586	943013	Full Trial Period	937427	69	Trial: 69	937427	58	ÏãÑÌ	¸Ö±Ê	º£ëà	f	f
ljx	.	.	.	.	.	.	.	.	.	.	7	.	.	.	false	false	Message: -1ms	.	.	.	.	.	.	.	.	.	.	.	ELCL_PCR_PARAM 5 3.0	-1	.	.	ljx.edf	RIGHT	5586	943013	Full Trial Period	937427	69	Trial: 69	937427	58	ÏãÑÌ	¸Ö±Ê	º£ëà	f	f
ljx	.	.	.	.	.	.	.	.	.	.	8	.	.	.	false	true	Message: 0ms	.	.	.	.	.	.	.	.	.	.	.	!MODE RECORD CR 1000 2 0 R	0	.	.	ljx.edf	RIGHT	5586	943013	Full Trial Period	937427	69	Trial: 69	937427	58	ÏãÑÌ	¸Ö±Ê	º£ëà	f	f
ljx	.	.	.	.	369	375	1	7	133.50	392.90	9	.	.	.	false	false	Message: 42ms	.	.	.	.	.	.	.	.	.	.	.	SYNCTIME	42	133.50	392.90	ljx.edf	RIGHT	5586	943013	Full Trial Period	937427	69	Trial: 69	937427	58	ÏãÑÌ	¸Ö±Ê	º£ëà	f	f
ljx	.	.	.	.	.	.	.	.	.	.	10	.	.	.	false	false	Message: 1168ms	12.04	40.13	300	1240	509.40	377.90	2	749.50	941	150.90	391.50	INVISIBLE_BOUNDARY[1]	1168	.	.	ljx.edf	RIGHT	5586	943013	Full Trial Period	937427	69	Trial: 69	937427	58	ÏãÑÌ	¸Ö±Ê	º£ëà	f	f
ljx	.	.	.	.	.	.	.	.	.	.	11	.	.	.	false	false	Message: 1175ms	12.04	40.13	300	1240	509.40	377.90	2	749.50	941	150.90	391.50	SYNCTIME	1175	.	.	ljx.edf	RIGHT	5586	943013	Full Trial Period	937427	69	Trial: 69	937427	58	ÏãÑÌ	¸Ö±Ê	º£ëà	f	f
ljx	.	.	.	.	.	.	.	.	.	.	12	.	.	.	false	false	Message: 3492ms	8.13	29.14	279	3543	874.40	386.50	5	818.80	3265	631.70	385.10	INVISIBLE_BOUNDARY[2]	3492	.	.	ljx.edf	RIGHT	5586	943013	Full Trial Period	937427	69	Trial: 69	937427	58	ÏãÑÌ	¸Ö±Ê	º£ëà	f	f
ljx	.	.	.	.	.	.	.	.	.	.	13	.	.	.	false	false	Message: 3500ms	8.13	29.14	279	3543	874.40	386.50	5	818.80	3265	631.70	385.10	SYNCTIME	3500	.	.	ljx.edf	RIGHT	5586	943013	Full Trial Period	937427	69	Trial: 69	937427	58	ÏãÑÌ	¸Ö±Ê	º£ëà	f	f
ljx	.	.	.	.	165	5584	10	5420	862.30	372.90	14	[1]	2	RECTANGLE_INTERESTAREA	false	false	Message: 5566ms	.	.	.	.	.	.	.	.	.	.	.	KEYBOARD	5566	862.30	372.90	ljx.edf	RIGHT	5586	943013	Full Trial Period	937427	69	Trial: 69	937427	58	ÏãÑÌ	¸Ö±Ê	º£ëà	f	f
ljx	.	.	.	.	.	.	.	.	.	.	15	.	.	.	false	false	Message: 5633ms	.	.	.	.	.	.	.	.	.	.	.	TRIAL_RESULT 0	5633	.	.	ljx.edf	RIGHT	5586	943013	Full Trial Period	937427	69	Trial: 69	937427	58	ÏãÑÌ	¸Ö±Ê	º£ëà	f	f
ljx	.	.	.	.	.	.	.	.	.	.	1	.	.	.	false	false	Message: -17ms	.	.	.	.	.	.	.	.	.	.	.	TRIALID 69	-17	.	.	ljx.edf	RIGHT	3662	947997	Full Trial Period	944335	70	Trial: 70	944335	56	°ôÇò¹÷	»ð¾æ	ÆË¿ËÅÆ	f	f
ljx	.	.	.	.	.	.	.	.	.	.	2	.	.	.	false	false	Message: -1ms	.	.	.	.	.	.	.	.	.	.	.	RECCFG CR 1000 2 0 R	-1	.	.	ljx.edf	RIGHT	3662	947997	Full Trial Period	944335	70	Trial: 70	944335	56	°ôÇò¹÷	»ð¾æ	ÆË¿ËÅÆ	f	f
ljx	.	.	.	.	.	.	.	.	.	.	3	.	.	.	false	false	Message: -1ms	.	.	.	.	.	.	.	.	.	.	.	ELCLCFG TOWER	-1	.	.	ljx.edf	RIGHT	3662	947997	Full Trial Period	944335	70	Trial: 70	944335	56	°ôÇò¹÷	»ð¾æ	ÆË¿ËÅÆ	f	f
ljx	.	.	.	.	.	.	.	.	.	.	4	.	.	.	false	false	Message: -1ms	.	.	.	.	.	.	.	.	.	.	.	GAZE_COORDS 0.00 0.00 1023.00 767.00	-1	.	.	ljx.edf	RIGHT	3662	947997	Full Trial Period	944335	70	Trial: 70	944335	56	°ôÇò¹÷	»ð¾æ	ÆË¿ËÅÆ	f	f
ljx	.	.	.	.	.	.	.	.	.	.	5	.	.	.	false	false	Message: -1ms	.	.	.	.	.	.	.	.	.	.	.	THRESHOLDS R 122 220	-1	.	.	ljx.edf	RIGHT	3662	947997	Full Trial Period	944335	70	Trial: 70	944335	56	°ôÇò¹÷	»ð¾æ	ÆË¿ËÅÆ	f	f
ljx	.	.	.	.	.	.	.	.	.	.	6	.	.	.	false	false	Message: -1ms	.	.	.	.	.	.	.	.	.	.	.	ELCL_PROC CENTROID (3)	-1	.	.	ljx.edf	RIGHT	3662	947997	Full Trial Period	944335	70	Trial: 70	944335	56	°ôÇò¹÷	»ð¾æ	ÆË¿ËÅÆ	f	f
ljx	.	.	.	.	.	.	.	.	.	.	7	.	.	.	false	false	Message: -1ms	.	.	.	.	.	.	.	.	.	.	.	ELCL_PCR_PARAM 5 3.0	-1	.	.	ljx.edf	RIGHT	3662	947997	Full Trial Period	944335	70	Trial: 70	944335	56	°ôÇò¹÷	»ð¾æ	ÆË¿ËÅÆ	f	f
ljx	.	.	.	.	.	.	.	.	.	.	8	.	.	.	false	true	Message: 0ms	.	.	.	.	.	.	.	.	.	.	.	!MODE RECORD CR 1000 2 0 R	0	.	.	ljx.edf	RIGHT	3662	947997	Full Trial Period	944335	70	Trial: 70	944335	56	°ôÇò¹÷	»ð¾æ	ÆË¿ËÅÆ	f	f
ljx	.	.	.	.	317	323	1	7	136.20	383.20	9	.	.	.	false	false	Message: 50ms	.	.	.	.	.	.	.	.	.	.	.	SYNCTIME	50	136.20	383.20	ljx.edf	RIGHT	3662	947997	Full Trial Period	944335	70	Trial: 70	944335	56	°ôÇò¹÷	»ð¾æ	ÆË¿ËÅÆ	f	f
ljx	.	.	.	.	.	.	.	.	.	.	10	.	.	.	false	false	Message: 748ms	12.03	46.10	261	807	514.70	350.60	2	800.70	547	159.90	392.40	INVISIBLE_BOUNDARY[1]	748	.	.	ljx.edf	RIGHT	3662	947997	Full Trial Period	944335	70	Trial: 70	944335	56	°ôÇò¹÷	»ð¾æ	ÆË¿ËÅÆ	f	f
ljx	.	.	.	.	.	.	.	.	.	.	11	.	.	.	false	false	Message: 758ms	12.03	46.10	261	807	514.70	350.60	2	800.70	547	159.90	392.40	SYNCTIME	758	.	.	ljx.edf	RIGHT	3662	947997	Full Trial Period	944335	70	Trial: 70	944335	56	°ôÇò¹÷	»ð¾æ	ÆË¿ËÅÆ	f	f
ljx	.	.	.	.	.	.	.	.	.	.	12	.	.	.	false	false	Message: 1896ms	10.08	94.25	107	1953	830.60	364.00	5	300.30	1847	533.00	386.60	INVISIBLE_BOUNDARY[2]	1896	.	.	ljx.edf	RIGHT	3662	947997	Full Trial Period	944335	70	Trial: 70	944335	56	°ôÇò¹÷	»ð¾æ	ÆË¿ËÅÆ	f	f
ljx	.	.	.	.	.	.	.	.	.	.	13	.	.	.	false	false	Message: 1908ms	10.08	94.25	107	1953	830.60	364.00	5	300.30	1847	533.00	386.60	SYNCTIME	1908	.	.	ljx.edf	RIGHT	3662	947997	Full Trial Period	944335	70	Trial: 70	944335	56	°ôÇò¹÷	»ð¾æ	ÆË¿ËÅÆ	f	f
ljx	.	.	.	.	445	3660	9	3216	896.00	383.60	14	[1]	2	RECTANGLE_INTERESTAREA	false	false	Message: 3643ms	.	.	.	.	.	.	.	.	.	.	.	KEYBOARD	3643	896.00	383.60	ljx.edf	RIGHT	3662	947997	Full Trial Period	944335	70	Trial: 70	944335	56	°ôÇò¹÷	»ð¾æ	ÆË¿ËÅÆ	f	f
ljx	.	.	.	.	.	.	.	.	.	.	15	.	.	.	false	false	Message: 3733ms	.	.	.	.	.	.	.	.	.	.	.	TRIAL_RESULT 0	3733	.	.	ljx.edf	RIGHT	3662	947997	Full Trial Period	944335	70	Trial: 70	944335	56	°ôÇò¹÷	»ð¾æ	ÆË¿ËÅÆ	f	f
ljx	.	.	.	.	.	.	.	.	.	.	1	.	.	.	false	false	Message: -17ms	.	.	.	.	.	.	.	.	.	.	.	TRIALID 70	-17	.	.	ljx.edf	RIGHT	6663	956364	Full Trial Period	949701	71	Trial: 71	949701	122	ÊÖ±í	É××Ó	ÌøÉþ	f	f
ljx	.	.	.	.	.	.	.	.	.	.	2	.	.	.	false	false	Message: -1ms	.	.	.	.	.	.	.	.	.	.	.	RECCFG CR 1000 2 0 R	-1	.	.	ljx.edf	RIGHT	6663	956364	Full Trial Period	949701	71	Trial: 71	949701	122	ÊÖ±í	É××Ó	ÌøÉþ	f	f
ljx	.	.	.	.	.	.	.	.	.	.	3	.	.	.	false	false	Message: -1ms	.	.	.	.	.	.	.	.	.	.	.	ELCLCFG TOWER	-1	.	.	ljx.edf	RIGHT	6663	956364	Full Trial Period	949701	71	Trial: 71	949701	122	ÊÖ±í	É××Ó	ÌøÉþ	f	f
ljx	.	.	.	.	.	.	.	.	.	.	4	.	.	.	false	false	Message: -1ms	.	.	.	.	.	.	.	.	.	.	.	GAZE_COORDS 0.00 0.00 1023.00 767.00	-1	.	.	ljx.edf	RIGHT	6663	956364	Full Trial Period	949701	71	Trial: 71	949701	122	ÊÖ±í	É××Ó	ÌøÉþ	f	f
ljx	.	.	.	.	.	.	.	.	.	.	5	.	.	.	false	false	Message: -1ms	.	.	.	.	.	.	.	.	.	.	.	THRESHOLDS R 122 220	-1	.	.	ljx.edf	RIGHT	6663	956364	Full Trial Period	949701	71	Trial: 71	949701	122	ÊÖ±í	É××Ó	ÌøÉþ	f	f
ljx	.	.	.	.	.	.	.	.	.	.	6	.	.	.	false	false	Message: -1ms	.	.	.	.	.	.	.	.	.	.	.	ELCL_PROC CENTROID (3)	-1	.	.	ljx.edf	RIGHT	6663	956364	Full Trial Period	949701	71	Trial: 71	949701	122	ÊÖ±í	É××Ó	ÌøÉþ	f	f
ljx	.	.	.	.	.	.	.	.	.	.	7	.	.	.	false	false	Message: -1ms	.	.	.	.	.	.	.	.	.	.	.	ELCL_PCR_PARAM 5 3.0	-1	.	.	ljx.edf	RIGHT	6663	956364	Full Trial Period	949701	71	Trial: 71	949701	122	ÊÖ±í	É××Ó	ÌøÉþ	f	f
ljx	.	.	.	.	.	.	.	.	.	.	8	.	.	.	false	true	Message: 0ms	.	.	.	.	.	.	.	.	.	.	.	!MODE RECORD CR 1000 2 0 R	0	.	.	ljx.edf	RIGHT	6663	956364	Full Trial Period	949701	71	Trial: 71	949701	122	ÊÖ±í	É××Ó	ÌøÉþ	f	f
ljx	.	.	.	.	315	321	1	7	139.70	389.80	9	.	.	.	false	false	Message: 41ms	.	.	.	.	.	.	.	.	.	.	.	SYNCTIME	41	139.70	389.80	ljx.edf	RIGHT	6663	956364	Full Trial Period	949701	71	Trial: 71	949701	122	ÊÖ±í	É××Ó	ÌøÉþ	f	f
ljx	.	.	.	.	.	.	.	.	.	.	10	.	.	.	false	false	Message: 734ms	12.70	55.71	228	805	534.60	375.40	2	451.60	578	157.00	388.90	INVISIBLE_BOUNDARY[1]	734	.	.	ljx.edf	RIGHT	6663	956364	Full Trial Period	949701	71	Trial: 71	949701	122	ÊÖ±í	É××Ó	ÌøÉþ	f	f
ljx	.	.	.	.	.	.	.	.	.	.	11	.	.	.	false	false	Message: 741ms	12.70	55.71	228	805	534.60	375.40	2	451.60	578	157.00	388.90	SYNCTIME	741	.	.	ljx.edf	RIGHT	6663	956364	Full Trial Period	949701	71	Trial: 71	949701	122	ÊÖ±í	É××Ó	ÌøÉþ	f	f
ljx	185	2753	2	2569	.	.	.	.	.	.	12	.	.	.	false	false	Message: 2749ms	11.10	41.41	268	2802	829.50	403.20	7	760.30	2535	501.00	384.90	INVISIBLE_BOUNDARY[2]	2749	.	.	ljx.edf	RIGHT	6663	956364	Full Trial Period	949701	71	Trial: 71	949701	122	ÊÖ±í	É××Ó	ÌøÉþ	f	f
ljx	.	.	.	.	.	.	.	.	.	.	13	.	.	.	false	false	Message: 2757ms	11.10	41.41	268	2802	829.50	403.20	7	760.30	2535	501.00	384.90	SYNCTIME	2757	.	.	ljx.edf	RIGHT	6663	956364	Full Trial Period	949701	71	Trial: 71	949701	122	ÊÖ±í	É××Ó	ÌøÉþ	f	f
ljx	.	.	.	.	165	6661	14	6497	869.70	374.70	14	[1]	2	RECTANGLE_INTERESTAREA	false	false	Message: 6644ms	.	.	.	.	.	.	.	.	.	.	.	KEYBOARD	6644	869.70	374.70	ljx.edf	RIGHT	6663	956364	Full Trial Period	949701	71	Trial: 71	949701	122	ÊÖ±í	É××Ó	ÌøÉþ	f	f
ljx	.	.	.	.	.	.	.	.	.	.	15	.	.	.	false	false	Message: 6716ms	.	.	.	.	.	.	.	.	.	.	.	TRIAL_RESULT 0	6716	.	.	ljx.edf	RIGHT	6663	956364	Full Trial Period	949701	71	Trial: 71	949701	122	ÊÖ±í	É××Ó	ÌøÉþ	f	f
ljx	.	.	.	.	.	.	.	.	.	.	1	.	.	.	false	false	Message: -16ms	.	.	.	.	.	.	.	.	.	.	.	TRIALID 71	-16	.	.	ljx.edf	RIGHT	4489	962454	Full Trial Period	957965	72	Trial: 72	957965	116	ÁïÁïÇò	´Ìâ¬	ÒÂ¼Ü	f	f
ljx	.	.	.	.	.	.	.	.	.	.	2	.	.	.	false	false	Message: -1ms	.	.	.	.	.	.	.	.	.	.	.	RECCFG CR 1000 2 0 R	-1	.	.	ljx.edf	RIGHT	4489	962454	Full Trial Period	957965	72	Trial: 72	957965	116	ÁïÁïÇò	´Ìâ¬	ÒÂ¼Ü	f	f
ljx	.	.	.	.	.	.	.	.	.	.	3	.	.	.	false	false	Message: -1ms	.	.	.	.	.	.	.	.	.	.	.	ELCLCFG TOWER	-1	.	.	ljx.edf	RIGHT	4489	962454	Full Trial Period	957965	72	Trial: 72	957965	116	ÁïÁïÇò	´Ìâ¬	ÒÂ¼Ü	f	f
ljx	.	.	.	.	.	.	.	.	.	.	4	.	.	.	false	false	Message: -1ms	.	.	.	.	.	.	.	.	.	.	.	GAZE_COORDS 0.00 0.00 1023.00 767.00	-1	.	.	ljx.edf	RIGHT	4489	962454	Full Trial Period	957965	72	Trial: 72	957965	116	ÁïÁïÇò	´Ìâ¬	ÒÂ¼Ü	f	f
ljx	.	.	.	.	.	.	.	.	.	.	5	.	.	.	false	false	Message: -1ms	.	.	.	.	.	.	.	.	.	.	.	THRESHOLDS R 122 220	-1	.	.	ljx.edf	RIGHT	4489	962454	Full Trial Period	957965	72	Trial: 72	957965	116	ÁïÁïÇò	´Ìâ¬	ÒÂ¼Ü	f	f
ljx	.	.	.	.	.	.	.	.	.	.	6	.	.	.	false	false	Message: -1ms	.	.	.	.	.	.	.	.	.	.	.	ELCL_PROC CENTROID (3)	-1	.	.	ljx.edf	RIGHT	4489	962454	Full Trial Period	957965	72	Trial: 72	957965	116	ÁïÁïÇò	´Ìâ¬	ÒÂ¼Ü	f	f
ljx	.	.	.	.	.	.	.	.	.	.	7	.	.	.	false	false	Message: -1ms	.	.	.	.	.	.	.	.	.	.	.	ELCL_PCR_PARAM 5 3.0	-1	.	.	ljx.edf	RIGHT	4489	962454	Full Trial Period	957965	72	Trial: 72	957965	116	ÁïÁïÇò	´Ìâ¬	ÒÂ¼Ü	f	f
ljx	.	.	.	.	.	.	.	.	.	.	8	.	.	.	false	true	Message: 0ms	.	.	.	.	.	.	.	.	.	.	.	!MODE RECORD CR 1000 2 0 R	0	.	.	ljx.edf	RIGHT	4489	962454	Full Trial Period	957965	72	Trial: 72	957965	116	ÁïÁïÇò	´Ìâ¬	ÒÂ¼Ü	f	f
ljx	.	.	.	.	323	329	1	7	137.60	384.90	9	.	.	.	false	false	Message: 43ms	.	.	.	.	.	.	.	.	.	.	.	SYNCTIME	43	137.60	384.90	ljx.edf	RIGHT	4489	962454	Full Trial Period	957965	72	Trial: 72	957965	116	ÁïÁïÇò	´Ìâ¬	ÒÂ¼Ü	f	f
ljx	.	.	.	.	.	.	.	.	.	.	10	.	.	.	false	false	Message: 908ms	12.68	63.73	199	964	529.50	373.30	2	800.00	766	152.30	381.30	INVISIBLE_BOUNDARY[1]	908	.	.	ljx.edf	RIGHT	4489	962454	Full Trial Period	957965	72	Trial: 72	957965	116	ÁïÁïÇò	´Ìâ¬	ÒÂ¼Ü	f	f
ljx	.	.	.	.	.	.	.	.	.	.	11	.	.	.	false	false	Message: 918ms	12.68	63.73	199	964	529.50	373.30	2	800.00	766	152.30	381.30	SYNCTIME	918	.	.	ljx.edf	RIGHT	4489	962454	Full Trial Period	957965	72	Trial: 72	957965	116	ÁïÁïÇò	´Ìâ¬	ÒÂ¼Ü	f	f
ljx	.	.	.	.	.	.	.	.	.	.	12	.	.	.	false	false	Message: 2441ms	10.36	42.30	245	2512	830.00	375.40	5	537.80	2268	523.90	402.10	INVISIBLE_BOUNDARY[2]	2441	.	.	ljx.edf	RIGHT	4489	962454	Full Trial Period	957965	72	Trial: 72	957965	116	ÁïÁïÇò	´Ìâ¬	ÒÂ¼Ü	f	f
ljx	.	.	.	.	.	.	.	.	.	.	13	.	.	.	false	false	Message: 2450ms	10.36	42.30	245	2512	830.00	375.40	5	537.80	2268	523.90	402.10	SYNCTIME	2450	.	.	ljx.edf	RIGHT	4489	962454	Full Trial Period	957965	72	Trial: 72	957965	116	ÁïÁïÇò	´Ìâ¬	ÒÂ¼Ü	f	f
ljx	.	.	.	.	1348	4487	8	3140	890.70	404.70	14	.	.	.	false	false	Message: 4470ms	.	.	.	.	.	.	.	.	.	.	.	KEYBOARD	4470	890.70	404.70	ljx.edf	RIGHT	4489	962454	Full Trial Period	957965	72	Trial: 72	957965	116	ÁïÁïÇò	´Ìâ¬	ÒÂ¼Ü	f	f
ljx	.	.	.	.	.	.	.	.	.	.	15	.	.	.	false	false	Message: 4531ms	.	.	.	.	.	.	.	.	.	.	.	TRIAL_RESULT 0	4531	.	.	ljx.edf	RIGHT	4489	962454	Full Trial Period	957965	72	Trial: 72	957965	116	ÁïÁïÇò	´Ìâ¬	ÒÂ¼Ü	f	f
ljx	.	.	.	.	.	.	.	.	.	.	1	.	.	.	false	false	Message: -16ms	.	.	.	.	.	.	.	.	.	.	.	TRIALID 72	-16	.	.	ljx.edf	RIGHT	5858	969606	Full Trial Period	963748	73	Trial: 73	963748	146	·çóÝ	Êó±ê	Ã«½í	f	f
ljx	.	.	.	.	.	.	.	.	.	.	2	.	.	.	false	false	Message: -1ms	.	.	.	.	.	.	.	.	.	.	.	RECCFG CR 1000 2 0 R	-1	.	.	ljx.edf	RIGHT	5858	969606	Full Trial Period	963748	73	Trial: 73	963748	146	·çóÝ	Êó±ê	Ã«½í	f	f
ljx	.	.	.	.	.	.	.	.	.	.	3	.	.	.	false	false	Message: -1ms	.	.	.	.	.	.	.	.	.	.	.	ELCLCFG TOWER	-1	.	.	ljx.edf	RIGHT	5858	969606	Full Trial Period	963748	73	Trial: 73	963748	146	·çóÝ	Êó±ê	Ã«½í	f	f
ljx	.	.	.	.	.	.	.	.	.	.	4	.	.	.	false	false	Message: -1ms	.	.	.	.	.	.	.	.	.	.	.	GAZE_COORDS 0.00 0.00 1023.00 767.00	-1	.	.	ljx.edf	RIGHT	5858	969606	Full Trial Period	963748	73	Trial: 73	963748	146	·çóÝ	Êó±ê	Ã«½í	f	f
ljx	.	.	.	.	.	.	.	.	.	.	5	.	.	.	false	false	Message: -1ms	.	.	.	.	.	.	.	.	.	.	.	THRESHOLDS R 122 220	-1	.	.	ljx.edf	RIGHT	5858	969606	Full Trial Period	963748	73	Trial: 73	963748	146	·çóÝ	Êó±ê	Ã«½í	f	f
ljx	.	.	.	.	.	.	.	.	.	.	6	.	.	.	false	false	Message: -1ms	.	.	.	.	.	.	.	.	.	.	.	ELCL_PROC CENTROID (3)	-1	.	.	ljx.edf	RIGHT	5858	969606	Full Trial Period	963748	73	Trial: 73	963748	146	·çóÝ	Êó±ê	Ã«½í	f	f
ljx	.	.	.	.	.	.	.	.	.	.	7	.	.	.	false	false	Message: -1ms	.	.	.	.	.	.	.	.	.	.	.	ELCL_PCR_PARAM 5 3.0	-1	.	.	ljx.edf	RIGHT	5858	969606	Full Trial Period	963748	73	Trial: 73	963748	146	·çóÝ	Êó±ê	Ã«½í	f	f
ljx	.	.	.	.	.	.	.	.	.	.	8	.	.	.	false	true	Message: 0ms	.	.	.	.	.	.	.	.	.	.	.	!MODE RECORD CR 1000 2 0 R	0	.	.	ljx.edf	RIGHT	5858	969606	Full Trial Period	963748	73	Trial: 73	963748	146	·çóÝ	Êó±ê	Ã«½í	f	f
ljx	.	.	.	.	391	397	1	7	136.60	395.50	9	.	.	.	false	false	Message: 41ms	.	.	.	.	.	.	.	.	.	.	.	SYNCTIME	41	136.60	395.50	ljx.edf	RIGHT	5858	969606	Full Trial Period	963748	73	Trial: 73	963748	146	·çóÝ	Êó±ê	Ã«½í	f	f
ljx	.	.	.	.	.	.	.	.	.	.	10	.	.	.	false	false	Message: 679ms	11.42	54.12	211	750	489.50	369.10	2	704.50	540	150.70	393.40	INVISIBLE_BOUNDARY[1]	679	.	.	ljx.edf	RIGHT	5858	969606	Full Trial Period	963748	73	Trial: 73	963748	146	·çóÝ	Êó±ê	Ã«½í	f	f
ljx	.	.	.	.	.	.	.	.	.	.	11	.	.	.	false	false	Message: 683ms	11.42	54.12	211	750	489.50	369.10	2	704.50	540	150.70	393.40	SYNCTIME	683	.	.	ljx.edf	RIGHT	5858	969606	Full Trial Period	963748	73	Trial: 73	963748	146	·çóÝ	Êó±ê	Ã«½í	f	f
ljx	.	.	.	.	.	.	.	.	.	.	12	.	.	.	false	false	Message: 3243ms	1.55	36.81	42	3256	831.70	355.40	9	263.60	3215	834.40	310.80	INVISIBLE_BOUNDARY[2]	3243	.	.	ljx.edf	RIGHT	5858	969606	Full Trial Period	963748	73	Trial: 73	963748	146	·çóÝ	Êó±ê	Ã«½í	f	f
ljx	.	.	.	.	.	.	.	.	.	.	13	.	.	.	false	false	Message: 3249ms	1.55	36.81	42	3256	831.70	355.40	9	263.60	3215	834.40	310.80	SYNCTIME	3249	.	.	ljx.edf	RIGHT	5858	969606	Full Trial Period	963748	73	Trial: 73	963748	146	·çóÝ	Êó±ê	Ã«½í	f	f
ljx	.	.	.	.	.	.	.	.	.	.	14	.	.	.	false	false	Message: 5839ms	0.69	15.73	44	5856	881.90	387.30	13	90.20	5813	861.50	392.40	KEYBOARD	5839	.	.	ljx.edf	RIGHT	5858	969606	Full Trial Period	963748	73	Trial: 73	963748	146	·çóÝ	Êó±ê	Ã«½í	f	f
ljx	.	.	.	.	.	.	.	.	.	.	15	.	.	.	false	false	Message: 5901ms	.	.	.	.	.	.	.	.	.	.	.	TRIAL_RESULT 0	5901	.	.	ljx.edf	RIGHT	5858	969606	Full Trial Period	963748	73	Trial: 73	963748	146	·çóÝ	Êó±ê	Ã«½í	f	f
ljx	.	.	.	.	.	.	.	.	.	.	1	.	.	.	false	false	Message: -15ms	.	.	.	.	.	.	.	.	.	.	.	TRIALID 73	-15	.	.	ljx.edf	RIGHT	6973	978102	Full Trial Period	971129	74	Trial: 74	971129	137	Â©¶·	¾íÖ½	ÌÀÔ²	j	f
ljx	.	.	.	.	.	.	.	.	.	.	2	.	.	.	false	false	Message: -1ms	.	.	.	.	.	.	.	.	.	.	.	RECCFG CR 1000 2 0 R	-1	.	.	ljx.edf	RIGHT	6973	978102	Full Trial Period	971129	74	Trial: 74	971129	137	Â©¶·	¾íÖ½	ÌÀÔ²	j	f
ljx	.	.	.	.	.	.	.	.	.	.	3	.	.	.	false	false	Message: -1ms	.	.	.	.	.	.	.	.	.	.	.	ELCLCFG TOWER	-1	.	.	ljx.edf	RIGHT	6973	978102	Full Trial Period	971129	74	Trial: 74	971129	137	Â©¶·	¾íÖ½	ÌÀÔ²	j	f
ljx	.	.	.	.	.	.	.	.	.	.	4	.	.	.	false	false	Message: -1ms	.	.	.	.	.	.	.	.	.	.	.	GAZE_COORDS 0.00 0.00 1023.00 767.00	-1	.	.	ljx.edf	RIGHT	6973	978102	Full Trial Period	971129	74	Trial: 74	971129	137	Â©¶·	¾íÖ½	ÌÀÔ²	j	f
ljx	.	.	.	.	.	.	.	.	.	.	5	.	.	.	false	false	Message: -1ms	.	.	.	.	.	.	.	.	.	.	.	THRESHOLDS R 122 220	-1	.	.	ljx.edf	RIGHT	6973	978102	Full Trial Period	971129	74	Trial: 74	971129	137	Â©¶·	¾íÖ½	ÌÀÔ²	j	f
ljx	.	.	.	.	.	.	.	.	.	.	6	.	.	.	false	false	Message: -1ms	.	.	.	.	.	.	.	.	.	.	.	ELCL_PROC CENTROID (3)	-1	.	.	ljx.edf	RIGHT	6973	978102	Full Trial Period	971129	74	Trial: 74	971129	137	Â©¶·	¾íÖ½	ÌÀÔ²	j	f
ljx	.	.	.	.	.	.	.	.	.	.	7	.	.	.	false	false	Message: -1ms	.	.	.	.	.	.	.	.	.	.	.	ELCL_PCR_PARAM 5 3.0	-1	.	.	ljx.edf	RIGHT	6973	978102	Full Trial Period	971129	74	Trial: 74	971129	137	Â©¶·	¾íÖ½	ÌÀÔ²	j	f
ljx	.	.	.	.	.	.	.	.	.	.	8	.	.	.	false	true	Message: 0ms	.	.	.	.	.	.	.	.	.	.	.	!MODE RECORD CR 1000 2 0 R	0	.	.	ljx.edf	RIGHT	6973	978102	Full Trial Period	971129	74	Trial: 74	971129	137	Â©¶·	¾íÖ½	ÌÀÔ²	j	f
ljx	.	.	.	.	284	290	1	7	139.30	393.90	9	.	.	.	false	false	Message: 43ms	.	.	.	.	.	.	.	.	.	.	.	SYNCTIME	43	139.30	393.90	ljx.edf	RIGHT	6973	978102	Full Trial Period	971129	74	Trial: 74	971129	137	Â©¶·	¾íÖ½	ÌÀÔ²	j	f
ljx	.	.	.	.	.	.	.	.	.	.	10	.	.	.	false	false	Message: 1230ms	11.82	47.65	248	1290	567.40	364.00	3	952.00	1043	219.20	380.00	INVISIBLE_BOUNDARY[1]	1230	.	.	ljx.edf	RIGHT	6973	978102	Full Trial Period	971129	74	Trial: 74	971129	137	Â©¶·	¾íÖ½	ÌÀÔ²	j	f
ljx	.	.	.	.	.	.	.	.	.	.	11	.	.	.	false	false	Message: 1234ms	11.82	47.65	248	1290	567.40	364.00	3	952.00	1043	219.20	380.00	SYNCTIME	1234	.	.	ljx.edf	RIGHT	6973	978102	Full Trial Period	971129	74	Trial: 74	971129	137	Â©¶·	¾íÖ½	ÌÀÔ²	j	f
ljx	.	.	.	.	.	.	.	.	.	.	12	.	.	.	false	false	Message: 3268ms	3.28	9.76	336	3326	556.00	432.70	7	882.40	2991	479.00	376.30	INVISIBLE_BOUNDARY[2]	3268	.	.	ljx.edf	RIGHT	6973	978102	Full Trial Period	971129	74	Trial: 74	971129	137	Â©¶·	¾íÖ½	ÌÀÔ²	j	f
ljx	.	.	.	.	.	.	.	.	.	.	13	.	.	.	false	false	Message: 3275ms	3.28	9.76	336	3326	556.00	432.70	7	882.40	2991	479.00	376.30	SYNCTIME	3275	.	.	ljx.edf	RIGHT	6973	978102	Full Trial Period	971129	74	Trial: 74	971129	137	Â©¶·	¾íÖ½	ÌÀÔ²	j	f
ljx	.	.	.	.	489	6971	14	6483	857.30	382.30	14	[1]	2	RECTANGLE_INTERESTAREA	false	false	Message: 6954ms	.	.	.	.	.	.	.	.	.	.	.	KEYBOARD	6954	857.30	382.30	ljx.edf	RIGHT	6973	978102	Full Trial Period	971129	74	Trial: 74	971129	137	Â©¶·	¾íÖ½	ÌÀÔ²	j	f
ljx	.	.	.	.	.	.	.	.	.	.	15	.	.	.	false	false	Message: 7017ms	.	.	.	.	.	.	.	.	.	.	.	TRIAL_RESULT 0	7017	.	.	ljx.edf	RIGHT	6973	978102	Full Trial Period	971129	74	Trial: 74	971129	137	Â©¶·	¾íÖ½	ÌÀÔ²	j	f
ljx	.	.	.	.	.	.	.	.	.	.	1	.	.	.	false	false	Message: -25ms	.	.	.	.	.	.	.	.	.	.	.	TRIALID 74	-25	.	.	ljx.edf	RIGHT	4811	984207	Full Trial Period	979396	75	Trial: 75	979396	144	ÌÝ×Ó	ÆË¿ËÅÆ	Ð¡Ïª	f	f
ljx	.	.	.	.	.	.	.	.	.	.	2	.	.	.	false	false	Message: -1ms	.	.	.	.	.	.	.	.	.	.	.	RECCFG CR 1000 2 0 R	-1	.	.	ljx.edf	RIGHT	4811	984207	Full Trial Period	979396	75	Trial: 75	979396	144	ÌÝ×Ó	ÆË¿ËÅÆ	Ð¡Ïª	f	f
ljx	.	.	.	.	.	.	.	.	.	.	3	.	.	.	false	false	Message: -1ms	.	.	.	.	.	.	.	.	.	.	.	ELCLCFG TOWER	-1	.	.	ljx.edf	RIGHT	4811	984207	Full Trial Period	979396	75	Trial: 75	979396	144	ÌÝ×Ó	ÆË¿ËÅÆ	Ð¡Ïª	f	f
ljx	.	.	.	.	.	.	.	.	.	.	4	.	.	.	false	false	Message: -1ms	.	.	.	.	.	.	.	.	.	.	.	GAZE_COORDS 0.00 0.00 1023.00 767.00	-1	.	.	ljx.edf	RIGHT	4811	984207	Full Trial Period	979396	75	Trial: 75	979396	144	ÌÝ×Ó	ÆË¿ËÅÆ	Ð¡Ïª	f	f
ljx	.	.	.	.	.	.	.	.	.	.	5	.	.	.	false	false	Message: -1ms	.	.	.	.	.	.	.	.	.	.	.	THRESHOLDS R 122 220	-1	.	.	ljx.edf	RIGHT	4811	984207	Full Trial Period	979396	75	Trial: 75	979396	144	ÌÝ×Ó	ÆË¿ËÅÆ	Ð¡Ïª	f	f
ljx	.	.	.	.	.	.	.	.	.	.	6	.	.	.	false	false	Message: -1ms	.	.	.	.	.	.	.	.	.	.	.	ELCL_PROC CENTROID (3)	-1	.	.	ljx.edf	RIGHT	4811	984207	Full Trial Period	979396	75	Trial: 75	979396	144	ÌÝ×Ó	ÆË¿ËÅÆ	Ð¡Ïª	f	f
ljx	.	.	.	.	.	.	.	.	.	.	7	.	.	.	false	false	Message: -1ms	.	.	.	.	.	.	.	.	.	.	.	ELCL_PCR_PARAM 5 3.0	-1	.	.	ljx.edf	RIGHT	4811	984207	Full Trial Period	979396	75	Trial: 75	979396	144	ÌÝ×Ó	ÆË¿ËÅÆ	Ð¡Ïª	f	f
ljx	.	.	.	.	.	.	.	.	.	.	8	.	.	.	false	true	Message: 0ms	.	.	.	.	.	.	.	.	.	.	.	!MODE RECORD CR 1000 2 0 R	0	.	.	ljx.edf	RIGHT	4811	984207	Full Trial Period	979396	75	Trial: 75	979396	144	ÌÝ×Ó	ÆË¿ËÅÆ	Ð¡Ïª	f	f
ljx	.	.	.	.	333	339	1	7	130.80	387.10	9	.	.	.	false	false	Message: 42ms	.	.	.	.	.	.	.	.	.	.	.	SYNCTIME	42	130.80	387.10	ljx.edf	RIGHT	4811	984207	Full Trial Period	979396	75	Trial: 75	979396	144	ÌÝ×Ó	ÆË¿ËÅÆ	Ð¡Ïª	f	f
ljx	.	.	.	.	.	.	.	.	.	.	10	.	.	.	false	false	Message: 900ms	10.27	44.26	232	971	431.10	376.20	2	732.10	740	124.20	384.50	INVISIBLE_BOUNDARY[1]	900	.	.	ljx.edf	RIGHT	4811	984207	Full Trial Period	979396	75	Trial: 75	979396	144	ÌÝ×Ó	ÆË¿ËÅÆ	Ð¡Ïª	f	f
ljx	.	.	.	.	.	.	.	.	.	.	11	.	.	.	false	false	Message: 908ms	10.27	44.26	232	971	431.10	376.20	2	732.10	740	124.20	384.50	SYNCTIME	908	.	.	ljx.edf	RIGHT	4811	984207	Full Trial Period	979396	75	Trial: 75	979396	144	ÌÝ×Ó	ÆË¿ËÅÆ	Ð¡Ïª	f	f
ljx	.	.	.	.	.	.	.	.	.	.	12	.	.	.	false	false	Message: 2192ms	10.38	45.94	226	2389	855.60	400.20	7	814.40	2164	547.70	376.20	INVISIBLE_BOUNDARY[2]	2192	.	.	ljx.edf	RIGHT	4811	984207	Full Trial Period	979396	75	Trial: 75	979396	144	ÌÝ×Ó	ÆË¿ËÅÆ	Ð¡Ïª	f	f
ljx	121	2318	3	2198	.	.	.	.	.	.	13	.	.	.	false	false	Message: 2199ms	10.38	45.94	226	2389	855.60	400.20	7	814.40	2164	547.70	376.20	SYNCTIME	2199	.	.	ljx.edf	RIGHT	4811	984207	Full Trial Period	979396	75	Trial: 75	979396	144	ÌÝ×Ó	ÆË¿ËÅÆ	Ð¡Ïª	f	f
ljx	.	.	.	.	82	4809	14	4728	845.80	360.10	14	.	.	.	false	false	Message: 4792ms	.	.	.	.	.	.	.	.	.	.	.	KEYBOARD	4792	845.80	360.10	ljx.edf	RIGHT	4811	984207	Full Trial Period	979396	75	Trial: 75	979396	144	ÌÝ×Ó	ÆË¿ËÅÆ	Ð¡Ïª	f	f
ljx	.	.	.	.	.	.	.	.	.	.	15	.	.	.	false	false	Message: 4852ms	.	.	.	.	.	.	.	.	.	.	.	TRIAL_RESULT 0	4852	.	.	ljx.edf	RIGHT	4811	984207	Full Trial Period	979396	75	Trial: 75	979396	144	ÌÝ×Ó	ÆË¿ËÅÆ	Ð¡Ïª	f	f
ljx	.	.	.	.	.	.	.	.	.	.	1	.	.	.	false	false	Message: -19ms	.	.	.	.	.	.	.	.	.	.	.	TRIALID 75	-19	.	.	ljx.edf	RIGHT	3853	989792	Full Trial Period	985939	76	Trial: 76	985939	138	ÂøÍ·	èÖ×Ó	Ïû·ÀË¨	f	f
ljx	.	.	.	.	.	.	.	.	.	.	2	.	.	.	false	false	Message: -1ms	.	.	.	.	.	.	.	.	.	.	.	RECCFG CR 1000 2 0 R	-1	.	.	ljx.edf	RIGHT	3853	989792	Full Trial Period	985939	76	Trial: 76	985939	138	ÂøÍ·	èÖ×Ó	Ïû·ÀË¨	f	f
ljx	.	.	.	.	.	.	.	.	.	.	3	.	.	.	false	false	Message: -1ms	.	.	.	.	.	.	.	.	.	.	.	ELCLCFG TOWER	-1	.	.	ljx.edf	RIGHT	3853	989792	Full Trial Period	985939	76	Trial: 76	985939	138	ÂøÍ·	èÖ×Ó	Ïû·ÀË¨	f	f
ljx	.	.	.	.	.	.	.	.	.	.	4	.	.	.	false	false	Message: -1ms	.	.	.	.	.	.	.	.	.	.	.	GAZE_COORDS 0.00 0.00 1023.00 767.00	-1	.	.	ljx.edf	RIGHT	3853	989792	Full Trial Period	985939	76	Trial: 76	985939	138	ÂøÍ·	èÖ×Ó	Ïû·ÀË¨	f	f
ljx	.	.	.	.	.	.	.	.	.	.	5	.	.	.	false	false	Message: -1ms	.	.	.	.	.	.	.	.	.	.	.	THRESHOLDS R 122 220	-1	.	.	ljx.edf	RIGHT	3853	989792	Full Trial Period	985939	76	Trial: 76	985939	138	ÂøÍ·	èÖ×Ó	Ïû·ÀË¨	f	f
ljx	.	.	.	.	.	.	.	.	.	.	6	.	.	.	false	false	Message: -1ms	.	.	.	.	.	.	.	.	.	.	.	ELCL_PROC CENTROID (3)	-1	.	.	ljx.edf	RIGHT	3853	989792	Full Trial Period	985939	76	Trial: 76	985939	138	ÂøÍ·	èÖ×Ó	Ïû·ÀË¨	f	f
ljx	.	.	.	.	.	.	.	.	.	.	7	.	.	.	false	false	Message: -1ms	.	.	.	.	.	.	.	.	.	.	.	ELCL_PCR_PARAM 5 3.0	-1	.	.	ljx.edf	RIGHT	3853	989792	Full Trial Period	985939	76	Trial: 76	985939	138	ÂøÍ·	èÖ×Ó	Ïû·ÀË¨	f	f
ljx	.	.	.	.	.	.	.	.	.	.	8	.	.	.	false	true	Message: 0ms	.	.	.	.	.	.	.	.	.	.	.	!MODE RECORD CR 1000 2 0 R	0	.	.	ljx.edf	RIGHT	3853	989792	Full Trial Period	985939	76	Trial: 76	985939	138	ÂøÍ·	èÖ×Ó	Ïû·ÀË¨	f	f
ljx	.	.	.	.	286	292	1	7	140.50	398.10	9	.	.	.	false	false	Message: 47ms	.	.	.	.	.	.	.	.	.	.	.	SYNCTIME	47	140.50	398.10	ljx.edf	RIGHT	3853	989792	Full Trial Period	985939	76	Trial: 76	985939	138	ÂøÍ·	èÖ×Ó	Ïû·ÀË¨	f	f
ljx	.	.	.	.	.	.	.	.	.	.	10	.	.	.	false	false	Message: 1109ms	11.89	59.45	200	1169	468.70	373.20	3	794.30	970	113.00	389.80	INVISIBLE_BOUNDARY[1]	1109	.	.	ljx.edf	RIGHT	3853	989792	Full Trial Period	985939	76	Trial: 76	985939	138	ÂøÍ·	èÖ×Ó	Ïû·ÀË¨	f	f
ljx	.	.	.	.	.	.	.	.	.	.	11	.	.	.	false	false	Message: 1114ms	11.89	59.45	200	1169	468.70	373.20	3	794.30	970	113.00	389.80	SYNCTIME	1114	.	.	ljx.edf	RIGHT	3853	989792	Full Trial Period	985939	76	Trial: 76	985939	138	ÂøÍ·	èÖ×Ó	Ïû·ÀË¨	f	f
ljx	.	.	.	.	.	.	.	.	.	.	12	.	.	.	false	false	Message: 2864ms	14.58	74.39	196	2913	929.90	397.50	6	817.30	2718	491.80	393.80	INVISIBLE_BOUNDARY[2]	2864	.	.	ljx.edf	RIGHT	3853	989792	Full Trial Period	985939	76	Trial: 76	985939	138	ÂøÍ·	èÖ×Ó	Ïû·ÀË¨	f	f
ljx	.	.	.	.	.	.	.	.	.	.	13	.	.	.	false	false	Message: 2872ms	14.58	74.39	196	2913	929.90	397.50	6	817.30	2718	491.80	393.80	SYNCTIME	2872	.	.	ljx.edf	RIGHT	3853	989792	Full Trial Period	985939	76	Trial: 76	985939	138	ÂøÍ·	èÖ×Ó	Ïû·ÀË¨	f	f
ljx	.	.	.	.	41	3851	9	3811	885.70	391.90	14	[1]	2	RECTANGLE_INTERESTAREA	false	false	Message: 3834ms	.	.	.	.	.	.	.	.	.	.	.	KEYBOARD	3834	885.70	391.90	ljx.edf	RIGHT	3853	989792	Full Trial Period	985939	76	Trial: 76	985939	138	ÂøÍ·	èÖ×Ó	Ïû·ÀË¨	f	f
ljx	.	.	.	.	.	.	.	.	.	.	15	.	.	.	false	false	Message: 3896ms	.	.	.	.	.	.	.	.	.	.	.	TRIAL_RESULT 0	3896	.	.	ljx.edf	RIGHT	3853	989792	Full Trial Period	985939	76	Trial: 76	985939	138	ÂøÍ·	èÖ×Ó	Ïû·ÀË¨	f	f
ljx	.	.	.	.	.	.	.	.	.	.	1	.	.	.	false	false	Message: -17ms	.	.	.	.	.	.	.	.	.	.	.	TRIALID 76	-17	.	.	ljx.edf	RIGHT	2995	994839	Full Trial Period	991844	77	Trial: 77	991844	45	ÒûË®»ú	±£ÏÕÏä	Æì¸Ë	f	f
ljx	.	.	.	.	.	.	.	.	.	.	2	.	.	.	false	false	Message: -1ms	.	.	.	.	.	.	.	.	.	.	.	RECCFG CR 1000 2 0 R	-1	.	.	ljx.edf	RIGHT	2995	994839	Full Trial Period	991844	77	Trial: 77	991844	45	ÒûË®»ú	±£ÏÕÏä	Æì¸Ë	f	f
ljx	.	.	.	.	.	.	.	.	.	.	3	.	.	.	false	false	Message: -1ms	.	.	.	.	.	.	.	.	.	.	.	ELCLCFG TOWER	-1	.	.	ljx.edf	RIGHT	2995	994839	Full Trial Period	991844	77	Trial: 77	991844	45	ÒûË®»ú	±£ÏÕÏä	Æì¸Ë	f	f
ljx	.	.	.	.	.	.	.	.	.	.	4	.	.	.	false	false	Message: -1ms	.	.	.	.	.	.	.	.	.	.	.	GAZE_COORDS 0.00 0.00 1023.00 767.00	-1	.	.	ljx.edf	RIGHT	2995	994839	Full Trial Period	991844	77	Trial: 77	991844	45	ÒûË®»ú	±£ÏÕÏä	Æì¸Ë	f	f
ljx	.	.	.	.	.	.	.	.	.	.	5	.	.	.	false	false	Message: -1ms	.	.	.	.	.	.	.	.	.	.	.	THRESHOLDS R 122 220	-1	.	.	ljx.edf	RIGHT	2995	994839	Full Trial Period	991844	77	Trial: 77	991844	45	ÒûË®»ú	±£ÏÕÏä	Æì¸Ë	f	f
ljx	.	.	.	.	.	.	.	.	.	.	6	.	.	.	false	false	Message: -1ms	.	.	.	.	.	.	.	.	.	.	.	ELCL_PROC CENTROID (3)	-1	.	.	ljx.edf	RIGHT	2995	994839	Full Trial Period	991844	77	Trial: 77	991844	45	ÒûË®»ú	±£ÏÕÏä	Æì¸Ë	f	f
ljx	.	.	.	.	.	.	.	.	.	.	7	.	.	.	false	false	Message: -1ms	.	.	.	.	.	.	.	.	.	.	.	ELCL_PCR_PARAM 5 3.0	-1	.	.	ljx.edf	RIGHT	2995	994839	Full Trial Period	991844	77	Trial: 77	991844	45	ÒûË®»ú	±£ÏÕÏä	Æì¸Ë	f	f
ljx	.	.	.	.	.	.	.	.	.	.	8	.	.	.	false	true	Message: 0ms	.	.	.	.	.	.	.	.	.	.	.	!MODE RECORD CR 1000 2 0 R	0	.	.	ljx.edf	RIGHT	2995	994839	Full Trial Period	991844	77	Trial: 77	991844	45	ÒûË®»ú	±£ÏÕÏä	Æì¸Ë	f	f
ljx	.	.	.	.	591	597	1	7	139.30	393.60	9	.	.	.	false	false	Message: 50ms	.	.	.	.	.	.	.	.	.	.	.	SYNCTIME	50	139.30	393.60	ljx.edf	RIGHT	2995	994839	Full Trial Period	991844	77	Trial: 77	991844	45	ÒûË®»ú	±£ÏÕÏä	Æì¸Ë	f	f
ljx	.	.	.	.	.	.	.	.	.	.	10	.	.	.	false	false	Message: 780ms	11.14	47.22	236	833	471.10	359.70	1	768.70	598	141.20	397.00	INVISIBLE_BOUNDARY[1]	780	.	.	ljx.edf	RIGHT	2995	994839	Full Trial Period	991844	77	Trial: 77	991844	45	ÒûË®»ú	±£ÏÕÏä	Æì¸Ë	f	f
ljx	.	.	.	.	.	.	.	.	.	.	11	.	.	.	false	false	Message: 783ms	11.14	47.22	236	833	471.10	359.70	1	768.70	598	141.20	397.00	SYNCTIME	783	.	.	ljx.edf	RIGHT	2995	994839	Full Trial Period	991844	77	Trial: 77	991844	45	ÒûË®»ú	±£ÏÕÏä	Æì¸Ë	f	f
ljx	.	.	.	.	.	.	.	.	.	.	12	.	.	.	false	false	Message: 2194ms	3.56	11.34	314	2281	607.10	361.60	4	1172.30	1968	507.60	390.10	INVISIBLE_BOUNDARY[2]	2194	.	.	ljx.edf	RIGHT	2995	994839	Full Trial Period	991844	77	Trial: 77	991844	45	ÒûË®»ú	±£ÏÕÏä	Æì¸Ë	f	f
ljx	.	.	.	.	.	.	.	.	.	.	13	.	.	.	false	false	Message: 2199ms	3.56	11.34	314	2281	607.10	361.60	4	1172.30	1968	507.60	390.10	SYNCTIME	2199	.	.	ljx.edf	RIGHT	2995	994839	Full Trial Period	991844	77	Trial: 77	991844	45	ÒûË®»ú	±£ÏÕÏä	Æì¸Ë	f	f
ljx	.	.	.	.	568	2993	6	2426	861.70	387.70	14	[1]	2	RECTANGLE_INTERESTAREA	false	false	Message: 2976ms	.	.	.	.	.	.	.	.	.	.	.	KEYBOARD	2976	861.70	387.70	ljx.edf	RIGHT	2995	994839	Full Trial Period	991844	77	Trial: 77	991844	45	ÒûË®»ú	±£ÏÕÏä	Æì¸Ë	f	f
ljx	.	.	.	.	.	.	.	.	.	.	15	.	.	.	false	false	Message: 3043ms	.	.	.	.	.	.	.	.	.	.	.	TRIAL_RESULT 0	3043	.	.	ljx.edf	RIGHT	2995	994839	Full Trial Period	991844	77	Trial: 77	991844	45	ÒûË®»ú	±£ÏÕÏä	Æì¸Ë	f	f
ljx	.	.	.	.	.	.	.	.	.	.	1	.	.	.	false	false	Message: -16ms	.	.	.	.	.	.	.	.	.	.	.	TRIALID 77	-16	.	.	ljx.edf	RIGHT	2478	998687	Full Trial Period	996209	78	Trial: 78	996209	33	Î¢²¨Â¯	ÐÓÈÊ	ÑÛ¾¦	j	j
ljx	.	.	.	.	.	.	.	.	.	.	2	.	.	.	false	false	Message: -1ms	.	.	.	.	.	.	.	.	.	.	.	RECCFG CR 1000 2 0 R	-1	.	.	ljx.edf	RIGHT	2478	998687	Full Trial Period	996209	78	Trial: 78	996209	33	Î¢²¨Â¯	ÐÓÈÊ	ÑÛ¾¦	j	j
ljx	.	.	.	.	.	.	.	.	.	.	3	.	.	.	false	false	Message: -1ms	.	.	.	.	.	.	.	.	.	.	.	ELCLCFG TOWER	-1	.	.	ljx.edf	RIGHT	2478	998687	Full Trial Period	996209	78	Trial: 78	996209	33	Î¢²¨Â¯	ÐÓÈÊ	ÑÛ¾¦	j	j
ljx	.	.	.	.	.	.	.	.	.	.	4	.	.	.	false	false	Message: -1ms	.	.	.	.	.	.	.	.	.	.	.	GAZE_COORDS 0.00 0.00 1023.00 767.00	-1	.	.	ljx.edf	RIGHT	2478	998687	Full Trial Period	996209	78	Trial: 78	996209	33	Î¢²¨Â¯	ÐÓÈÊ	ÑÛ¾¦	j	j
ljx	.	.	.	.	.	.	.	.	.	.	5	.	.	.	false	false	Message: -1ms	.	.	.	.	.	.	.	.	.	.	.	THRESHOLDS R 122 220	-1	.	.	ljx.edf	RIGHT	2478	998687	Full Trial Period	996209	78	Trial: 78	996209	33	Î¢²¨Â¯	ÐÓÈÊ	ÑÛ¾¦	j	j
ljx	.	.	.	.	.	.	.	.	.	.	6	.	.	.	false	false	Message: -1ms	.	.	.	.	.	.	.	.	.	.	.	ELCL_PROC CENTROID (3)	-1	.	.	ljx.edf	RIGHT	2478	998687	Full Trial Period	996209	78	Trial: 78	996209	33	Î¢²¨Â¯	ÐÓÈÊ	ÑÛ¾¦	j	j
ljx	.	.	.	.	.	.	.	.	.	.	7	.	.	.	false	false	Message: -1ms	.	.	.	.	.	.	.	.	.	.	.	ELCL_PCR_PARAM 5 3.0	-1	.	.	ljx.edf	RIGHT	2478	998687	Full Trial Period	996209	78	Trial: 78	996209	33	Î¢²¨Â¯	ÐÓÈÊ	ÑÛ¾¦	j	j
ljx	.	.	.	.	.	.	.	.	.	.	8	.	.	.	false	true	Message: 0ms	.	.	.	.	.	.	.	.	.	.	.	!MODE RECORD CR 1000 2 0 R	0	.	.	ljx.edf	RIGHT	2478	998687	Full Trial Period	996209	78	Trial: 78	996209	33	Î¢²¨Â¯	ÐÓÈÊ	ÑÛ¾¦	j	j
ljx	.	.	.	.	575	581	1	7	144.80	391.90	9	.	.	.	false	false	Message: 42ms	.	.	.	.	.	.	.	.	.	.	.	SYNCTIME	42	144.80	391.90	ljx.edf	RIGHT	2478	998687	Full Trial Period	996209	78	Trial: 78	996209	33	Î¢²¨Â¯	ÐÓÈÊ	ÑÛ¾¦	j	j
ljx	.	.	.	.	.	.	.	.	.	.	10	.	.	.	false	false	Message: 715ms	12.32	67.68	182	763	505.70	439.00	1	784.10	582	140.70	390.90	INVISIBLE_BOUNDARY[1]	715	.	.	ljx.edf	RIGHT	2478	998687	Full Trial Period	996209	78	Trial: 78	996209	33	Î¢²¨Â¯	ÐÓÈÊ	ÑÛ¾¦	j	j
ljx	.	.	.	.	.	.	.	.	.	.	11	.	.	.	false	false	Message: 725ms	12.32	67.68	182	763	505.70	439.00	1	784.10	582	140.70	390.90	SYNCTIME	725	.	.	ljx.edf	RIGHT	2478	998687	Full Trial Period	996209	78	Trial: 78	996209	33	Î¢²¨Â¯	ÐÓÈÊ	ÑÛ¾¦	j	j
ljx	.	.	.	.	45	1836	5	1792	776.70	398.80	12	.	.	.	false	false	Message: 1794ms	.	.	.	.	.	.	.	.	.	.	.	INVISIBLE_BOUNDARY[2]	1794	776.70	398.80	ljx.edf	RIGHT	2478	998687	Full Trial Period	996209	78	Trial: 78	996209	33	Î¢²¨Â¯	ÐÓÈÊ	ÑÛ¾¦	j	j
ljx	.	.	.	.	45	1836	5	1792	776.70	398.80	13	.	.	.	false	false	Message: 1800ms	.	.	.	.	.	.	.	.	.	.	.	SYNCTIME	1800	776.70	398.80	ljx.edf	RIGHT	2478	998687	Full Trial Period	996209	78	Trial: 78	996209	33	Î¢²¨Â¯	ÐÓÈÊ	ÑÛ¾¦	j	j
ljx	.	.	.	.	504	2476	7	1973	853.10	390.50	14	[1]	2	RECTANGLE_INTERESTAREA	false	false	Message: 2459ms	.	.	.	.	.	.	.	.	.	.	.	KEYBOARD	2459	853.10	390.50	ljx.edf	RIGHT	2478	998687	Full Trial Period	996209	78	Trial: 78	996209	33	Î¢²¨Â¯	ÐÓÈÊ	ÑÛ¾¦	j	j
ljx	.	.	.	.	.	.	.	.	.	.	15	.	.	.	false	false	Message: 2529ms	.	.	.	.	.	.	.	.	.	.	.	TRIAL_RESULT 0	2529	.	.	ljx.edf	RIGHT	2478	998687	Full Trial Period	996209	78	Trial: 78	996209	33	Î¢²¨Â¯	ÐÓÈÊ	ÑÛ¾¦	j	j
ljx	.	.	.	.	.	.	.	.	.	.	1	.	.	.	false	false	Message: -66ms	.	.	.	.	.	.	.	.	.	.	.	TRIALID 78	-66	.	.	ljx.edf	RIGHT	2792	1003017	Full Trial Period	1000225	79	Trial: 79	1000225	147	ÆÏÌÑ	ÂøÍ·	ÑÀË¢	f	f
ljx	.	.	.	.	.	.	.	.	.	.	2	.	.	.	false	false	Message: -1ms	.	.	.	.	.	.	.	.	.	.	.	RECCFG CR 1000 2 0 R	-1	.	.	ljx.edf	RIGHT	2792	1003017	Full Trial Period	1000225	79	Trial: 79	1000225	147	ÆÏÌÑ	ÂøÍ·	ÑÀË¢	f	f
ljx	.	.	.	.	.	.	.	.	.	.	3	.	.	.	false	false	Message: -1ms	.	.	.	.	.	.	.	.	.	.	.	ELCLCFG TOWER	-1	.	.	ljx.edf	RIGHT	2792	1003017	Full Trial Period	1000225	79	Trial: 79	1000225	147	ÆÏÌÑ	ÂøÍ·	ÑÀË¢	f	f
ljx	.	.	.	.	.	.	.	.	.	.	4	.	.	.	false	false	Message: -1ms	.	.	.	.	.	.	.	.	.	.	.	GAZE_COORDS 0.00 0.00 1023.00 767.00	-1	.	.	ljx.edf	RIGHT	2792	1003017	Full Trial Period	1000225	79	Trial: 79	1000225	147	ÆÏÌÑ	ÂøÍ·	ÑÀË¢	f	f
ljx	.	.	.	.	.	.	.	.	.	.	5	.	.	.	false	false	Message: -1ms	.	.	.	.	.	.	.	.	.	.	.	THRESHOLDS R 122 220	-1	.	.	ljx.edf	RIGHT	2792	1003017	Full Trial Period	1000225	79	Trial: 79	1000225	147	ÆÏÌÑ	ÂøÍ·	ÑÀË¢	f	f
ljx	.	.	.	.	.	.	.	.	.	.	6	.	.	.	false	false	Message: -1ms	.	.	.	.	.	.	.	.	.	.	.	ELCL_PROC CENTROID (3)	-1	.	.	ljx.edf	RIGHT	2792	1003017	Full Trial Period	1000225	79	Trial: 79	1000225	147	ÆÏÌÑ	ÂøÍ·	ÑÀË¢	f	f
ljx	.	.	.	.	.	.	.	.	.	.	7	.	.	.	false	false	Message: -1ms	.	.	.	.	.	.	.	.	.	.	.	ELCL_PCR_PARAM 5 3.0	-1	.	.	ljx.edf	RIGHT	2792	1003017	Full Trial Period	1000225	79	Trial: 79	1000225	147	ÆÏÌÑ	ÂøÍ·	ÑÀË¢	f	f
ljx	.	.	.	.	.	.	.	.	.	.	8	.	.	.	false	true	Message: 0ms	.	.	.	.	.	.	.	.	.	.	.	!MODE RECORD CR 1000 2 0 R	0	.	.	ljx.edf	RIGHT	2792	1003017	Full Trial Period	1000225	79	Trial: 79	1000225	147	ÆÏÌÑ	ÂøÍ·	ÑÀË¢	f	f
ljx	.	.	.	.	875	881	1	7	145.50	388.90	9	.	.	.	false	false	Message: 43ms	.	.	.	.	.	.	.	.	.	.	.	SYNCTIME	43	145.50	388.90	ljx.edf	RIGHT	2792	1003017	Full Trial Period	1000225	79	Trial: 79	1000225	147	ÆÏÌÑ	ÂøÍ·	ÑÀË¢	f	f
ljx	.	.	.	.	.	.	.	.	.	.	10	.	.	.	false	false	Message: 995ms	12.42	72.65	171	1052	516.00	383.80	1	793.90	882	145.80	388.50	INVISIBLE_BOUNDARY[1]	995	.	.	ljx.edf	RIGHT	2792	1003017	Full Trial Period	1000225	79	Trial: 79	1000225	147	ÆÏÌÑ	ÂøÍ·	ÑÀË¢	f	f
ljx	.	.	.	.	.	.	.	.	.	.	11	.	.	.	false	false	Message: 1000ms	12.42	72.65	171	1052	516.00	383.80	1	793.90	882	145.80	388.50	SYNCTIME	1000	.	.	ljx.edf	RIGHT	2792	1003017	Full Trial Period	1000225	79	Trial: 79	1000225	147	ÆÏÌÑ	ÂøÍ·	ÑÀË¢	f	f
ljx	.	.	.	.	.	.	.	.	.	.	12	.	.	.	false	false	Message: 1974ms	10.61	47.80	222	2021	808.20	401.20	3	775.40	1800	494.50	385.10	INVISIBLE_BOUNDARY[2]	1974	.	.	ljx.edf	RIGHT	2792	1003017	Full Trial Period	1000225	79	Trial: 79	1000225	147	ÆÏÌÑ	ÂøÍ·	ÑÀË¢	f	f
ljx	.	.	.	.	.	.	.	.	.	.	13	.	.	.	false	false	Message: 1983ms	10.61	47.80	222	2021	808.20	401.20	3	775.40	1800	494.50	385.10	SYNCTIME	1983	.	.	ljx.edf	RIGHT	2792	1003017	Full Trial Period	1000225	79	Trial: 79	1000225	147	ÆÏÌÑ	ÂøÍ·	ÑÀË¢	f	f
ljx	.	.	.	.	620	2790	5	2171	869.20	382.10	14	[1]	2	RECTANGLE_INTERESTAREA	false	false	Message: 2773ms	.	.	.	.	.	.	.	.	.	.	.	KEYBOARD	2773	869.20	382.10	ljx.edf	RIGHT	2792	1003017	Full Trial Period	1000225	79	Trial: 79	1000225	147	ÆÏÌÑ	ÂøÍ·	ÑÀË¢	f	f
ljx	.	.	.	.	.	.	.	.	.	.	15	.	.	.	false	false	Message: 2839ms	.	.	.	.	.	.	.	.	.	.	.	TRIAL_RESULT 0	2839	.	.	ljx.edf	RIGHT	2792	1003017	Full Trial Period	1000225	79	Trial: 79	1000225	147	ÆÏÌÑ	ÂøÍ·	ÑÀË¢	f	f
ljx	.	.	.	.	.	.	.	.	.	.	1	.	.	.	false	false	Message: -526ms	.	.	.	.	.	.	.	.	.	.	.	TRIALID 79	-526	.	.	ljx.edf	RIGHT	1913	1006864	Full Trial Period	1004951	80	Trial: 80	1004951	17	ÁïÁïÇò	·Éµú	ÅûÈø	f	j
ljx	.	.	.	.	.	.	.	.	.	.	2	.	.	.	false	false	Message: -1ms	.	.	.	.	.	.	.	.	.	.	.	RECCFG CR 1000 2 0 R	-1	.	.	ljx.edf	RIGHT	1913	1006864	Full Trial Period	1004951	80	Trial: 80	1004951	17	ÁïÁïÇò	·Éµú	ÅûÈø	f	j
ljx	.	.	.	.	.	.	.	.	.	.	3	.	.	.	false	false	Message: -1ms	.	.	.	.	.	.	.	.	.	.	.	ELCLCFG TOWER	-1	.	.	ljx.edf	RIGHT	1913	1006864	Full Trial Period	1004951	80	Trial: 80	1004951	17	ÁïÁïÇò	·Éµú	ÅûÈø	f	j
ljx	.	.	.	.	.	.	.	.	.	.	4	.	.	.	false	false	Message: -1ms	.	.	.	.	.	.	.	.	.	.	.	GAZE_COORDS 0.00 0.00 1023.00 767.00	-1	.	.	ljx.edf	RIGHT	1913	1006864	Full Trial Period	1004951	80	Trial: 80	1004951	17	ÁïÁïÇò	·Éµú	ÅûÈø	f	j
ljx	.	.	.	.	.	.	.	.	.	.	5	.	.	.	false	false	Message: -1ms	.	.	.	.	.	.	.	.	.	.	.	THRESHOLDS R 122 220	-1	.	.	ljx.edf	RIGHT	1913	1006864	Full Trial Period	1004951	80	Trial: 80	1004951	17	ÁïÁïÇò	·Éµú	ÅûÈø	f	j
ljx	.	.	.	.	.	.	.	.	.	.	6	.	.	.	false	false	Message: -1ms	.	.	.	.	.	.	.	.	.	.	.	ELCL_PROC CENTROID (3)	-1	.	.	ljx.edf	RIGHT	1913	1006864	Full Trial Period	1004951	80	Trial: 80	1004951	17	ÁïÁïÇò	·Éµú	ÅûÈø	f	j
ljx	.	.	.	.	.	.	.	.	.	.	7	.	.	.	false	false	Message: -1ms	.	.	.	.	.	.	.	.	.	.	.	ELCL_PCR_PARAM 5 3.0	-1	.	.	ljx.edf	RIGHT	1913	1006864	Full Trial Period	1004951	80	Trial: 80	1004951	17	ÁïÁïÇò	·Éµú	ÅûÈø	f	j
ljx	.	.	.	.	.	.	.	.	.	.	8	.	.	.	false	true	Message: 0ms	.	.	.	.	.	.	.	.	.	.	.	!MODE RECORD CR 1000 2 0 R	0	.	.	ljx.edf	RIGHT	1913	1006864	Full Trial Period	1004951	80	Trial: 80	1004951	17	ÁïÁïÇò	·Éµú	ÅûÈø	f	j
ljx	.	.	.	.	330	336	1	7	146.90	389.70	9	.	.	.	false	false	Message: 40ms	.	.	.	.	.	.	.	.	.	.	.	SYNCTIME	40	146.90	389.70	ljx.edf	RIGHT	1913	1006864	Full Trial Period	1004951	80	Trial: 80	1004951	17	ÁïÁïÇò	·Éµú	ÅûÈø	f	j
ljx	.	.	.	.	.	.	.	.	.	.	10	.	.	.	false	false	Message: 519ms	12.98	121.30	107	571	558.50	416.70	2	347.80	465	173.50	387.60	INVISIBLE_BOUNDARY[1]	519	.	.	ljx.edf	RIGHT	1913	1006864	Full Trial Period	1004951	80	Trial: 80	1004951	17	ÁïÁïÇò	·Éµú	ÅûÈø	f	j
ljx	.	.	.	.	.	.	.	.	.	.	11	.	.	.	false	false	Message: 524ms	12.98	121.30	107	571	558.50	416.70	2	347.80	465	173.50	387.60	SYNCTIME	524	.	.	ljx.edf	RIGHT	1913	1006864	Full Trial Period	1004951	80	Trial: 80	1004951	17	ÁïÁïÇò	·Éµú	ÅûÈø	f	j
ljx	.	.	.	.	.	.	.	.	.	.	12	.	.	.	false	false	Message: 1389ms	11.79	159.35	74	1430	880.20	381.60	5	456.50	1357	529.00	393.20	INVISIBLE_BOUNDARY[2]	1389	.	.	ljx.edf	RIGHT	1913	1006864	Full Trial Period	1004951	80	Trial: 80	1004951	17	ÁïÁïÇò	·Éµú	ÅûÈø	f	j
ljx	.	.	.	.	.	.	.	.	.	.	13	.	.	.	false	false	Message: 1399ms	11.79	159.35	74	1430	880.20	381.60	5	456.50	1357	529.00	393.20	SYNCTIME	1399	.	.	ljx.edf	RIGHT	1913	1006864	Full Trial Period	1004951	80	Trial: 80	1004951	17	ÁïÁïÇò	·Éµú	ÅûÈø	f	j
ljx	.	.	.	.	407	1911	7	1505	877.00	389.20	14	[1]	2	RECTANGLE_INTERESTAREA	false	false	Message: 1895ms	.	.	.	.	.	.	.	.	.	.	.	KEYBOARD	1895	877.00	389.20	ljx.edf	RIGHT	1913	1006864	Full Trial Period	1004951	80	Trial: 80	1004951	17	ÁïÁïÇò	·Éµú	ÅûÈø	f	j
ljx	.	.	.	.	.	.	.	.	.	.	15	.	.	.	false	false	Message: 1958ms	.	.	.	.	.	.	.	.	.	.	.	TRIAL_RESULT 0	1958	.	.	ljx.edf	RIGHT	1913	1006864	Full Trial Period	1004951	80	Trial: 80	1004951	17	ÁïÁïÇò	·Éµú	ÅûÈø	f	j
ljx	.	.	.	.	.	.	.	.	.	.	1	.	.	.	false	false	Message: -15ms	.	.	.	.	.	.	.	.	.	.	.	TRIALID 80	-15	.	.	ljx.edf	RIGHT	3894	1012042	Full Trial Period	1008148	81	Trial: 81	1008148	91	Ìú»·	Ì«Ñô	ºÉ°üµ°	j	j
ljx	.	.	.	.	.	.	.	.	.	.	2	.	.	.	false	false	Message: -1ms	.	.	.	.	.	.	.	.	.	.	.	RECCFG CR 1000 2 0 R	-1	.	.	ljx.edf	RIGHT	3894	1012042	Full Trial Period	1008148	81	Trial: 81	1008148	91	Ìú»·	Ì«Ñô	ºÉ°üµ°	j	j
ljx	.	.	.	.	.	.	.	.	.	.	3	.	.	.	false	false	Message: -1ms	.	.	.	.	.	.	.	.	.	.	.	ELCLCFG TOWER	-1	.	.	ljx.edf	RIGHT	3894	1012042	Full Trial Period	1008148	81	Trial: 81	1008148	91	Ìú»·	Ì«Ñô	ºÉ°üµ°	j	j
ljx	.	.	.	.	.	.	.	.	.	.	4	.	.	.	false	false	Message: -1ms	.	.	.	.	.	.	.	.	.	.	.	GAZE_COORDS 0.00 0.00 1023.00 767.00	-1	.	.	ljx.edf	RIGHT	3894	1012042	Full Trial Period	1008148	81	Trial: 81	1008148	91	Ìú»·	Ì«Ñô	ºÉ°üµ°	j	j
ljx	.	.	.	.	.	.	.	.	.	.	5	.	.	.	false	false	Message: -1ms	.	.	.	.	.	.	.	.	.	.	.	THRESHOLDS R 122 220	-1	.	.	ljx.edf	RIGHT	3894	1012042	Full Trial Period	1008148	81	Trial: 81	1008148	91	Ìú»·	Ì«Ñô	ºÉ°üµ°	j	j
ljx	.	.	.	.	.	.	.	.	.	.	6	.	.	.	false	false	Message: -1ms	.	.	.	.	.	.	.	.	.	.	.	ELCL_PROC CENTROID (3)	-1	.	.	ljx.edf	RIGHT	3894	1012042	Full Trial Period	1008148	81	Trial: 81	1008148	91	Ìú»·	Ì«Ñô	ºÉ°üµ°	j	j
ljx	.	.	.	.	.	.	.	.	.	.	7	.	.	.	false	false	Message: -1ms	.	.	.	.	.	.	.	.	.	.	.	ELCL_PCR_PARAM 5 3.0	-1	.	.	ljx.edf	RIGHT	3894	1012042	Full Trial Period	1008148	81	Trial: 81	1008148	91	Ìú»·	Ì«Ñô	ºÉ°üµ°	j	j
ljx	.	.	.	.	.	.	.	.	.	.	8	.	.	.	false	true	Message: 0ms	.	.	.	.	.	.	.	.	.	.	.	!MODE RECORD CR 1000 2 0 R	0	.	.	ljx.edf	RIGHT	3894	1012042	Full Trial Period	1008148	81	Trial: 81	1008148	91	Ìú»·	Ì«Ñô	ºÉ°üµ°	j	j
ljx	.	.	.	.	580	586	1	7	143.30	394.80	9	.	.	.	false	false	Message: 43ms	.	.	.	.	.	.	.	.	.	.	.	SYNCTIME	43	143.30	394.80	ljx.edf	RIGHT	3894	1012042	Full Trial Period	1008148	81	Trial: 81	1008148	91	Ìú»·	Ì«Ñô	ºÉ°üµ°	j	j
ljx	.	.	.	.	.	.	.	.	.	.	10	.	.	.	false	false	Message: 1733ms	1.90	6.85	277	1795	542.30	308.60	5	906.20	1519	550.40	361.90	INVISIBLE_BOUNDARY[1]	1733	.	.	ljx.edf	RIGHT	3894	1012042	Full Trial Period	1008148	81	Trial: 81	1008148	91	Ìú»·	Ì«Ñô	ºÉ°üµ°	j	j
ljx	.	.	.	.	.	.	.	.	.	.	11	.	.	.	false	false	Message: 1742ms	1.90	6.85	277	1795	542.30	308.60	5	906.20	1519	550.40	361.90	SYNCTIME	1742	.	.	ljx.edf	RIGHT	3894	1012042	Full Trial Period	1008148	81	Trial: 81	1008148	91	Ìú»·	Ì«Ñô	ºÉ°üµ°	j	j
ljx	.	.	.	.	.	.	.	.	.	.	12	.	.	.	false	false	Message: 2475ms	13.34	57.74	231	2619	924.00	343.00	6	725.50	2389	526.70	332.50	INVISIBLE_BOUNDARY[2]	2475	.	.	ljx.edf	RIGHT	3894	1012042	Full Trial Period	1008148	81	Trial: 81	1008148	91	Ìú»·	Ì«Ñô	ºÉ°üµ°	j	j
ljx	70	2551	2	2482	.	.	.	.	.	.	13	.	.	.	false	false	Message: 2484ms	13.34	57.74	231	2619	924.00	343.00	6	725.50	2389	526.70	332.50	SYNCTIME	2484	.	.	ljx.edf	RIGHT	3894	1012042	Full Trial Period	1008148	81	Trial: 81	1008148	91	Ìú»·	Ì«Ñô	ºÉ°üµ°	j	j
ljx	.	.	.	.	568	3892	9	3325	845.80	376.70	14	[1]	2	RECTANGLE_INTERESTAREA	false	false	Message: 3874ms	.	.	.	.	.	.	.	.	.	.	.	KEYBOARD	3874	845.80	376.70	ljx.edf	RIGHT	3894	1012042	Full Trial Period	1008148	81	Trial: 81	1008148	91	Ìú»·	Ì«Ñô	ºÉ°üµ°	j	j
ljx	.	.	.	.	.	.	.	.	.	.	15	.	.	.	false	false	Message: 3941ms	.	.	.	.	.	.	.	.	.	.	.	TRIAL_RESULT 0	3941	.	.	ljx.edf	RIGHT	3894	1012042	Full Trial Period	1008148	81	Trial: 81	1008148	91	Ìú»·	Ì«Ñô	ºÉ°üµ°	j	j
ljx	.	.	.	.	.	.	.	.	.	.	1	.	.	.	false	false	Message: -16ms	.	.	.	.	.	.	.	.	.	.	.	TRIALID 81	-16	.	.	ljx.edf	RIGHT	4663	1018369	Full Trial Period	1013706	82	Trial: 82	1013706	96	ÆÏÌÑ	Å¦¿Û	ÏóÆå	j	j
ljx	.	.	.	.	.	.	.	.	.	.	2	.	.	.	false	false	Message: -1ms	.	.	.	.	.	.	.	.	.	.	.	RECCFG CR 1000 2 0 R	-1	.	.	ljx.edf	RIGHT	4663	1018369	Full Trial Period	1013706	82	Trial: 82	1013706	96	ÆÏÌÑ	Å¦¿Û	ÏóÆå	j	j
ljx	.	.	.	.	.	.	.	.	.	.	3	.	.	.	false	false	Message: -1ms	.	.	.	.	.	.	.	.	.	.	.	ELCLCFG TOWER	-1	.	.	ljx.edf	RIGHT	4663	1018369	Full Trial Period	1013706	82	Trial: 82	1013706	96	ÆÏÌÑ	Å¦¿Û	ÏóÆå	j	j
ljx	.	.	.	.	.	.	.	.	.	.	4	.	.	.	false	false	Message: -1ms	.	.	.	.	.	.	.	.	.	.	.	GAZE_COORDS 0.00 0.00 1023.00 767.00	-1	.	.	ljx.edf	RIGHT	4663	1018369	Full Trial Period	1013706	82	Trial: 82	1013706	96	ÆÏÌÑ	Å¦¿Û	ÏóÆå	j	j
ljx	.	.	.	.	.	.	.	.	.	.	5	.	.	.	false	false	Message: -1ms	.	.	.	.	.	.	.	.	.	.	.	THRESHOLDS R 122 220	-1	.	.	ljx.edf	RIGHT	4663	1018369	Full Trial Period	1013706	82	Trial: 82	1013706	96	ÆÏÌÑ	Å¦¿Û	ÏóÆå	j	j
ljx	.	.	.	.	.	.	.	.	.	.	6	.	.	.	false	false	Message: -1ms	.	.	.	.	.	.	.	.	.	.	.	ELCL_PROC CENTROID (3)	-1	.	.	ljx.edf	RIGHT	4663	1018369	Full Trial Period	1013706	82	Trial: 82	1013706	96	ÆÏÌÑ	Å¦¿Û	ÏóÆå	j	j
ljx	.	.	.	.	.	.	.	.	.	.	7	.	.	.	false	false	Message: -1ms	.	.	.	.	.	.	.	.	.	.	.	ELCL_PCR_PARAM 5 3.0	-1	.	.	ljx.edf	RIGHT	4663	1018369	Full Trial Period	1013706	82	Trial: 82	1013706	96	ÆÏÌÑ	Å¦¿Û	ÏóÆå	j	j
ljx	.	.	.	.	.	.	.	.	.	.	8	.	.	.	false	true	Message: 0ms	.	.	.	.	.	.	.	.	.	.	.	!MODE RECORD CR 1000 2 0 R	0	.	.	ljx.edf	RIGHT	4663	1018369	Full Trial Period	1013706	82	Trial: 82	1013706	96	ÆÏÌÑ	Å¦¿Û	ÏóÆå	j	j
ljx	.	.	.	.	426	432	1	7	136.30	386.90	9	.	.	.	false	false	Message: 42ms	.	.	.	.	.	.	.	.	.	.	.	SYNCTIME	42	136.30	386.90	ljx.edf	RIGHT	4663	1018369	Full Trial Period	1013706	82	Trial: 82	1013706	96	ÆÏÌÑ	Å¦¿Û	ÏóÆå	j	j
ljx	.	.	.	.	.	.	.	.	.	.	10	.	.	.	false	false	Message: 617ms	10.61	44.02	241	673	451.80	369.70	1	715.00	433	135.60	386.20	INVISIBLE_BOUNDARY[1]	617	.	.	ljx.edf	RIGHT	4663	1018369	Full Trial Period	1013706	82	Trial: 82	1013706	96	ÆÏÌÑ	Å¦¿Û	ÏóÆå	j	j
ljx	.	.	.	.	.	.	.	.	.	.	11	.	.	.	false	false	Message: 626ms	10.61	44.02	241	673	451.80	369.70	1	715.00	433	135.60	386.20	SYNCTIME	626	.	.	ljx.edf	RIGHT	4663	1018369	Full Trial Period	1013706	82	Trial: 82	1013706	96	ÆÏÌÑ	Å¦¿Û	ÏóÆå	j	j
ljx	.	.	.	.	.	.	.	.	.	.	12	.	.	.	false	false	Message: 1719ms	2.11	8.77	240	1799	554.20	352.40	3	815.40	1560	502.70	384.90	INVISIBLE_BOUNDARY[2]	1719	.	.	ljx.edf	RIGHT	4663	1018369	Full Trial Period	1013706	82	Trial: 82	1013706	96	ÆÏÌÑ	Å¦¿Û	ÏóÆå	j	j
ljx	.	.	.	.	.	.	.	.	.	.	13	.	.	.	false	false	Message: 1725ms	2.11	8.77	240	1799	554.20	352.40	3	815.40	1560	502.70	384.90	SYNCTIME	1725	.	.	ljx.edf	RIGHT	4663	1018369	Full Trial Period	1013706	82	Trial: 82	1013706	96	ÆÏÌÑ	Å¦¿Û	ÏóÆå	j	j
ljx	.	.	.	.	255	4661	7	4407	891.90	385.60	14	[1]	2	RECTANGLE_INTERESTAREA	false	false	Message: 4644ms	.	.	.	.	.	.	.	.	.	.	.	KEYBOARD	4644	891.90	385.60	ljx.edf	RIGHT	4663	1018369	Full Trial Period	1013706	82	Trial: 82	1013706	96	ÆÏÌÑ	Å¦¿Û	ÏóÆå	j	j
ljx	.	.	.	.	.	.	.	.	.	.	15	.	.	.	false	false	Message: 4706ms	.	.	.	.	.	.	.	.	.	.	.	TRIAL_RESULT 0	4706	.	.	ljx.edf	RIGHT	4663	1018369	Full Trial Period	1013706	82	Trial: 82	1013706	96	ÆÏÌÑ	Å¦¿Û	ÏóÆå	j	j
ljx	.	.	.	.	.	.	.	.	.	.	1	.	.	.	false	false	Message: -15ms	.	.	.	.	.	.	.	.	.	.	.	TRIALID 82	-15	.	.	ljx.edf	RIGHT	3841	1023995	Full Trial Period	1020154	83	Trial: 83	1020154	60	µ°¾í	¸Ö±Ê	ÏãÑÌ	j	j
ljx	.	.	.	.	.	.	.	.	.	.	2	.	.	.	false	false	Message: -1ms	.	.	.	.	.	.	.	.	.	.	.	RECCFG CR 1000 2 0 R	-1	.	.	ljx.edf	RIGHT	3841	1023995	Full Trial Period	1020154	83	Trial: 83	1020154	60	µ°¾í	¸Ö±Ê	ÏãÑÌ	j	j
ljx	.	.	.	.	.	.	.	.	.	.	3	.	.	.	false	false	Message: -1ms	.	.	.	.	.	.	.	.	.	.	.	ELCLCFG TOWER	-1	.	.	ljx.edf	RIGHT	3841	1023995	Full Trial Period	1020154	83	Trial: 83	1020154	60	µ°¾í	¸Ö±Ê	ÏãÑÌ	j	j
ljx	.	.	.	.	.	.	.	.	.	.	4	.	.	.	false	false	Message: -1ms	.	.	.	.	.	.	.	.	.	.	.	GAZE_COORDS 0.00 0.00 1023.00 767.00	-1	.	.	ljx.edf	RIGHT	3841	1023995	Full Trial Period	1020154	83	Trial: 83	1020154	60	µ°¾í	¸Ö±Ê	ÏãÑÌ	j	j
ljx	.	.	.	.	.	.	.	.	.	.	5	.	.	.	false	false	Message: -1ms	.	.	.	.	.	.	.	.	.	.	.	THRESHOLDS R 122 220	-1	.	.	ljx.edf	RIGHT	3841	1023995	Full Trial Period	1020154	83	Trial: 83	1020154	60	µ°¾í	¸Ö±Ê	ÏãÑÌ	j	j
ljx	.	.	.	.	.	.	.	.	.	.	6	.	.	.	false	false	Message: -1ms	.	.	.	.	.	.	.	.	.	.	.	ELCL_PROC CENTROID (3)	-1	.	.	ljx.edf	RIGHT	3841	1023995	Full Trial Period	1020154	83	Trial: 83	1020154	60	µ°¾í	¸Ö±Ê	ÏãÑÌ	j	j
ljx	.	.	.	.	.	.	.	.	.	.	7	.	.	.	false	false	Message: -1ms	.	.	.	.	.	.	.	.	.	.	.	ELCL_PCR_PARAM 5 3.0	-1	.	.	ljx.edf	RIGHT	3841	1023995	Full Trial Period	1020154	83	Trial: 83	1020154	60	µ°¾í	¸Ö±Ê	ÏãÑÌ	j	j
ljx	.	.	.	.	.	.	.	.	.	.	8	.	.	.	false	true	Message: 0ms	.	.	.	.	.	.	.	.	.	.	.	!MODE RECORD CR 1000 2 0 R	0	.	.	ljx.edf	RIGHT	3841	1023995	Full Trial Period	1020154	83	Trial: 83	1020154	60	µ°¾í	¸Ö±Ê	ÏãÑÌ	j	j
ljx	.	.	.	.	275	281	1	7	145.40	390.30	9	.	.	.	false	false	Message: 43ms	.	.	.	.	.	.	.	.	.	.	.	SYNCTIME	43	145.40	390.30	ljx.edf	RIGHT	3841	1023995	Full Trial Period	1020154	83	Trial: 83	1020154	60	µ°¾í	¸Ö±Ê	ÏãÑÌ	j	j
ljx	.	.	.	.	.	.	.	.	.	.	10	.	.	.	false	false	Message: 1380ms	13.34	57.50	232	1427	546.20	399.00	3	537.70	1196	148.30	383.40	INVISIBLE_BOUNDARY[1]	1380	.	.	ljx.edf	RIGHT	3841	1023995	Full Trial Period	1020154	83	Trial: 83	1020154	60	µ°¾í	¸Ö±Ê	ÏãÑÌ	j	j
ljx	.	.	.	.	.	.	.	.	.	.	11	.	.	.	false	false	Message: 1384ms	13.34	57.50	232	1427	546.20	399.00	3	537.70	1196	148.30	383.40	SYNCTIME	1384	.	.	ljx.edf	RIGHT	3841	1023995	Full Trial Period	1020154	83	Trial: 83	1020154	60	µ°¾í	¸Ö±Ê	ÏãÑÌ	j	j
ljx	.	.	.	.	.	.	.	.	.	.	12	.	.	.	false	false	Message: 3162ms	8.82	30.53	289	3204	780.10	436.50	7	368.50	2916	522.90	391.80	INVISIBLE_BOUNDARY[2]	3162	.	.	ljx.edf	RIGHT	3841	1023995	Full Trial Period	1020154	83	Trial: 83	1020154	60	µ°¾í	¸Ö±Ê	ÏãÑÌ	j	j
ljx	.	.	.	.	.	.	.	.	.	.	13	.	.	.	false	false	Message: 3167ms	8.82	30.53	289	3204	780.10	436.50	7	368.50	2916	522.90	391.80	SYNCTIME	3167	.	.	ljx.edf	RIGHT	3841	1023995	Full Trial Period	1020154	83	Trial: 83	1020154	60	µ°¾í	¸Ö±Ê	ÏãÑÌ	j	j
ljx	.	.	.	.	479	3839	9	3361	859.50	384.90	14	[1]	2	RECTANGLE_INTERESTAREA	false	false	Message: 3822ms	.	.	.	.	.	.	.	.	.	.	.	KEYBOARD	3822	859.50	384.90	ljx.edf	RIGHT	3841	1023995	Full Trial Period	1020154	83	Trial: 83	1020154	60	µ°¾í	¸Ö±Ê	ÏãÑÌ	j	j
ljx	.	.	.	.	.	.	.	.	.	.	15	.	.	.	false	false	Message: 3886ms	.	.	.	.	.	.	.	.	.	.	.	TRIAL_RESULT 0	3886	.	.	ljx.edf	RIGHT	3841	1023995	Full Trial Period	1020154	83	Trial: 83	1020154	60	µ°¾í	¸Ö±Ê	ÏãÑÌ	j	j
ljx	.	.	.	.	.	.	.	.	.	.	1	.	.	.	false	false	Message: -16ms	.	.	.	.	.	.	.	.	.	.	.	TRIALID 83	-16	.	.	ljx.edf	RIGHT	5478	1030874	Full Trial Period	1025396	84	Trial: 84	1025396	15	¹þÃÜ¹Ï	¼å±ý	¸Ö±Ê	f	f
ljx	.	.	.	.	.	.	.	.	.	.	2	.	.	.	false	false	Message: -1ms	.	.	.	.	.	.	.	.	.	.	.	RECCFG CR 1000 2 0 R	-1	.	.	ljx.edf	RIGHT	5478	1030874	Full Trial Period	1025396	84	Trial: 84	1025396	15	¹þÃÜ¹Ï	¼å±ý	¸Ö±Ê	f	f
ljx	.	.	.	.	.	.	.	.	.	.	3	.	.	.	false	false	Message: -1ms	.	.	.	.	.	.	.	.	.	.	.	ELCLCFG TOWER	-1	.	.	ljx.edf	RIGHT	5478	1030874	Full Trial Period	1025396	84	Trial: 84	1025396	15	¹þÃÜ¹Ï	¼å±ý	¸Ö±Ê	f	f
ljx	.	.	.	.	.	.	.	.	.	.	4	.	.	.	false	false	Message: -1ms	.	.	.	.	.	.	.	.	.	.	.	GAZE_COORDS 0.00 0.00 1023.00 767.00	-1	.	.	ljx.edf	RIGHT	5478	1030874	Full Trial Period	1025396	84	Trial: 84	1025396	15	¹þÃÜ¹Ï	¼å±ý	¸Ö±Ê	f	f
ljx	.	.	.	.	.	.	.	.	.	.	5	.	.	.	false	false	Message: -1ms	.	.	.	.	.	.	.	.	.	.	.	THRESHOLDS R 122 220	-1	.	.	ljx.edf	RIGHT	5478	1030874	Full Trial Period	1025396	84	Trial: 84	1025396	15	¹þÃÜ¹Ï	¼å±ý	¸Ö±Ê	f	f
ljx	.	.	.	.	.	.	.	.	.	.	6	.	.	.	false	false	Message: -1ms	.	.	.	.	.	.	.	.	.	.	.	ELCL_PROC CENTROID (3)	-1	.	.	ljx.edf	RIGHT	5478	1030874	Full Trial Period	1025396	84	Trial: 84	1025396	15	¹þÃÜ¹Ï	¼å±ý	¸Ö±Ê	f	f
ljx	.	.	.	.	.	.	.	.	.	.	7	.	.	.	false	false	Message: -1ms	.	.	.	.	.	.	.	.	.	.	.	ELCL_PCR_PARAM 5 3.0	-1	.	.	ljx.edf	RIGHT	5478	1030874	Full Trial Period	1025396	84	Trial: 84	1025396	15	¹þÃÜ¹Ï	¼å±ý	¸Ö±Ê	f	f
ljx	.	.	.	.	.	.	.	.	.	.	8	.	.	.	false	true	Message: 0ms	.	.	.	.	.	.	.	.	.	.	.	!MODE RECORD CR 1000 2 0 R	0	.	.	ljx.edf	RIGHT	5478	1030874	Full Trial Period	1025396	84	Trial: 84	1025396	15	¹þÃÜ¹Ï	¼å±ý	¸Ö±Ê	f	f
ljx	.	.	.	.	497	503	1	7	144.10	391.60	9	.	.	.	false	false	Message: 42ms	.	.	.	.	.	.	.	.	.	.	.	SYNCTIME	42	144.10	391.60	ljx.edf	RIGHT	5478	1030874	Full Trial Period	1025396	84	Trial: 84	1025396	15	¹þÃÜ¹Ï	¼å±ý	¸Ö±Ê	f	f
ljx	.	.	.	.	.	.	.	.	.	.	10	.	.	.	false	false	Message: 751ms	11.40	37.86	301	804	477.30	458.70	1	709.50	504	142.30	394.30	INVISIBLE_BOUNDARY[1]	751	.	.	ljx.edf	RIGHT	5478	1030874	Full Trial Period	1025396	84	Trial: 84	1025396	15	¹þÃÜ¹Ï	¼å±ý	¸Ö±Ê	f	f
ljx	.	.	.	.	.	.	.	.	.	.	11	.	.	.	false	false	Message: 759ms	11.40	37.86	301	804	477.30	458.70	1	709.50	504	142.30	394.30	SYNCTIME	759	.	.	ljx.edf	RIGHT	5478	1030874	Full Trial Period	1025396	84	Trial: 84	1025396	15	¹þÃÜ¹Ï	¼å±ý	¸Ö±Ê	f	f
ljx	.	.	.	.	.	.	.	.	.	.	12	.	.	.	false	false	Message: 2320ms	11.50	36.05	319	2596	860.40	499.30	5	478.90	2278	533.90	389.50	INVISIBLE_BOUNDARY[2]	2320	.	.	ljx.edf	RIGHT	5478	1030874	Full Trial Period	1025396	84	Trial: 84	1025396	15	¹þÃÜ¹Ï	¼å±ý	¸Ö±Ê	f	f
ljx	.	.	.	.	.	.	.	.	.	.	13	.	.	.	false	false	Message: 2325ms	11.50	36.05	319	2596	860.40	499.30	5	478.90	2278	533.90	389.50	SYNCTIME	2325	.	.	ljx.edf	RIGHT	5478	1030874	Full Trial Period	1025396	84	Trial: 84	1025396	15	¹þÃÜ¹Ï	¼å±ý	¸Ö±Ê	f	f
ljx	.	.	.	.	151	5476	12	5326	862.40	354.80	14	.	.	.	false	false	Message: 5459ms	.	.	.	.	.	.	.	.	.	.	.	KEYBOARD	5459	862.40	354.80	ljx.edf	RIGHT	5478	1030874	Full Trial Period	1025396	84	Trial: 84	1025396	15	¹þÃÜ¹Ï	¼å±ý	¸Ö±Ê	f	f
ljx	.	.	.	.	.	.	.	.	.	.	15	.	.	.	false	false	Message: 5518ms	.	.	.	.	.	.	.	.	.	.	.	TRIAL_RESULT 0	5518	.	.	ljx.edf	RIGHT	5478	1030874	Full Trial Period	1025396	84	Trial: 84	1025396	15	¹þÃÜ¹Ï	¼å±ý	¸Ö±Ê	f	f
ljx	.	.	.	.	.	.	.	.	.	.	1	.	.	.	false	false	Message: -16ms	.	.	.	.	.	.	.	.	.	.	.	TRIALID 84	-16	.	.	ljx.edf	RIGHT	7484	1040412	Full Trial Period	1032928	85	Trial: 85	1032928	124	Ë®ºø	Æ¤Çò	Ð¬×Ó	f	f
ljx	.	.	.	.	.	.	.	.	.	.	2	.	.	.	false	false	Message: -1ms	.	.	.	.	.	.	.	.	.	.	.	RECCFG CR 1000 2 0 R	-1	.	.	ljx.edf	RIGHT	7484	1040412	Full Trial Period	1032928	85	Trial: 85	1032928	124	Ë®ºø	Æ¤Çò	Ð¬×Ó	f	f
ljx	.	.	.	.	.	.	.	.	.	.	3	.	.	.	false	false	Message: -1ms	.	.	.	.	.	.	.	.	.	.	.	ELCLCFG TOWER	-1	.	.	ljx.edf	RIGHT	7484	1040412	Full Trial Period	1032928	85	Trial: 85	1032928	124	Ë®ºø	Æ¤Çò	Ð¬×Ó	f	f
ljx	.	.	.	.	.	.	.	.	.	.	4	.	.	.	false	false	Message: -1ms	.	.	.	.	.	.	.	.	.	.	.	GAZE_COORDS 0.00 0.00 1023.00 767.00	-1	.	.	ljx.edf	RIGHT	7484	1040412	Full Trial Period	1032928	85	Trial: 85	1032928	124	Ë®ºø	Æ¤Çò	Ð¬×Ó	f	f
ljx	.	.	.	.	.	.	.	.	.	.	5	.	.	.	false	false	Message: -1ms	.	.	.	.	.	.	.	.	.	.	.	THRESHOLDS R 122 220	-1	.	.	ljx.edf	RIGHT	7484	1040412	Full Trial Period	1032928	85	Trial: 85	1032928	124	Ë®ºø	Æ¤Çò	Ð¬×Ó	f	f
ljx	.	.	.	.	.	.	.	.	.	.	6	.	.	.	false	false	Message: -1ms	.	.	.	.	.	.	.	.	.	.	.	ELCL_PROC CENTROID (3)	-1	.	.	ljx.edf	RIGHT	7484	1040412	Full Trial Period	1032928	85	Trial: 85	1032928	124	Ë®ºø	Æ¤Çò	Ð¬×Ó	f	f
ljx	.	.	.	.	.	.	.	.	.	.	7	.	.	.	false	false	Message: -1ms	.	.	.	.	.	.	.	.	.	.	.	ELCL_PCR_PARAM 5 3.0	-1	.	.	ljx.edf	RIGHT	7484	1040412	Full Trial Period	1032928	85	Trial: 85	1032928	124	Ë®ºø	Æ¤Çò	Ð¬×Ó	f	f
ljx	.	.	.	.	.	.	.	.	.	.	8	.	.	.	false	true	Message: 0ms	.	.	.	.	.	.	.	.	.	.	.	!MODE RECORD CR 1000 2 0 R	0	.	.	ljx.edf	RIGHT	7484	1040412	Full Trial Period	1032928	85	Trial: 85	1032928	124	Ë®ºø	Æ¤Çò	Ð¬×Ó	f	f
ljx	.	.	.	.	337	343	1	7	144.50	397.10	9	.	.	.	false	false	Message: 42ms	.	.	.	.	.	.	.	.	.	.	.	SYNCTIME	42	144.50	397.10	ljx.edf	RIGHT	7484	1040412	Full Trial Period	1032928	85	Trial: 85	1032928	124	Ë®ºø	Æ¤Çò	Ð¬×Ó	f	f
ljx	.	.	.	.	.	.	.	.	.	.	10	.	.	.	false	false	Message: 858ms	10.34	58.44	177	904	461.10	398.90	2	614.30	728	153.10	387.10	INVISIBLE_BOUNDARY[1]	858	.	.	ljx.edf	RIGHT	7484	1040412	Full Trial Period	1032928	85	Trial: 85	1032928	124	Ë®ºø	Æ¤Çò	Ð¬×Ó	f	f
ljx	.	.	.	.	.	.	.	.	.	.	11	.	.	.	false	false	Message: 867ms	10.34	58.44	177	904	461.10	398.90	2	614.30	728	153.10	387.10	SYNCTIME	867	.	.	ljx.edf	RIGHT	7484	1040412	Full Trial Period	1032928	85	Trial: 85	1032928	124	Ë®ºø	Æ¤Çò	Ð¬×Ó	f	f
ljx	.	.	.	.	.	.	.	.	.	.	12	.	.	.	false	false	Message: 3814ms	9.67	40.30	240	3868	808.30	375.20	9	887.90	3629	522.70	385.50	INVISIBLE_BOUNDARY[2]	3814	.	.	ljx.edf	RIGHT	7484	1040412	Full Trial Period	1032928	85	Trial: 85	1032928	124	Ë®ºø	Æ¤Çò	Ð¬×Ó	f	f
ljx	.	.	.	.	.	.	.	.	.	.	13	.	.	.	false	false	Message: 3825ms	9.67	40.30	240	3868	808.30	375.20	9	887.90	3629	522.70	385.50	SYNCTIME	3825	.	.	ljx.edf	RIGHT	7484	1040412	Full Trial Period	1032928	85	Trial: 85	1032928	124	Ë®ºø	Æ¤Çò	Ð¬×Ó	f	f
ljx	.	.	.	.	81	7482	15	7402	865.80	367.20	14	[1]	2	RECTANGLE_INTERESTAREA	false	false	Message: 7465ms	.	.	.	.	.	.	.	.	.	.	.	KEYBOARD	7465	865.80	367.20	ljx.edf	RIGHT	7484	1040412	Full Trial Period	1032928	85	Trial: 85	1032928	124	Ë®ºø	Æ¤Çò	Ð¬×Ó	f	f
ljx	.	.	.	.	.	.	.	.	.	.	15	.	.	.	false	false	Message: 7527ms	.	.	.	.	.	.	.	.	.	.	.	TRIAL_RESULT 0	7527	.	.	ljx.edf	RIGHT	7484	1040412	Full Trial Period	1032928	85	Trial: 85	1032928	124	Ë®ºø	Æ¤Çò	Ð¬×Ó	f	f
ljx	.	.	.	.	.	.	.	.	.	.	1	.	.	.	false	false	Message: -17ms	.	.	.	.	.	.	.	.	.	.	.	TRIALID 85	-17	.	.	ljx.edf	RIGHT	5177	1046771	Full Trial Period	1041594	86	Trial: 86	1041594	83	Îü¹Ü	»ð²ñ	ÑÀÇ©	j	j
ljx	.	.	.	.	.	.	.	.	.	.	2	.	.	.	false	false	Message: -1ms	.	.	.	.	.	.	.	.	.	.	.	RECCFG CR 1000 2 0 R	-1	.	.	ljx.edf	RIGHT	5177	1046771	Full Trial Period	1041594	86	Trial: 86	1041594	83	Îü¹Ü	»ð²ñ	ÑÀÇ©	j	j
ljx	.	.	.	.	.	.	.	.	.	.	3	.	.	.	false	false	Message: -1ms	.	.	.	.	.	.	.	.	.	.	.	ELCLCFG TOWER	-1	.	.	ljx.edf	RIGHT	5177	1046771	Full Trial Period	1041594	86	Trial: 86	1041594	83	Îü¹Ü	»ð²ñ	ÑÀÇ©	j	j
ljx	.	.	.	.	.	.	.	.	.	.	4	.	.	.	false	false	Message: -1ms	.	.	.	.	.	.	.	.	.	.	.	GAZE_COORDS 0.00 0.00 1023.00 767.00	-1	.	.	ljx.edf	RIGHT	5177	1046771	Full Trial Period	1041594	86	Trial: 86	1041594	83	Îü¹Ü	»ð²ñ	ÑÀÇ©	j	j
ljx	.	.	.	.	.	.	.	.	.	.	5	.	.	.	false	false	Message: -1ms	.	.	.	.	.	.	.	.	.	.	.	THRESHOLDS R 122 220	-1	.	.	ljx.edf	RIGHT	5177	1046771	Full Trial Period	1041594	86	Trial: 86	1041594	83	Îü¹Ü	»ð²ñ	ÑÀÇ©	j	j
ljx	.	.	.	.	.	.	.	.	.	.	6	.	.	.	false	false	Message: -1ms	.	.	.	.	.	.	.	.	.	.	.	ELCL_PROC CENTROID (3)	-1	.	.	ljx.edf	RIGHT	5177	1046771	Full Trial Period	1041594	86	Trial: 86	1041594	83	Îü¹Ü	»ð²ñ	ÑÀÇ©	j	j
ljx	.	.	.	.	.	.	.	.	.	.	7	.	.	.	false	false	Message: -1ms	.	.	.	.	.	.	.	.	.	.	.	ELCL_PCR_PARAM 5 3.0	-1	.	.	ljx.edf	RIGHT	5177	1046771	Full Trial Period	1041594	86	Trial: 86	1041594	83	Îü¹Ü	»ð²ñ	ÑÀÇ©	j	j
ljx	.	.	.	.	.	.	.	.	.	.	8	.	.	.	false	true	Message: 0ms	.	.	.	.	.	.	.	.	.	.	.	!MODE RECORD CR 1000 2 0 R	0	.	.	ljx.edf	RIGHT	5177	1046771	Full Trial Period	1041594	86	Trial: 86	1041594	83	Îü¹Ü	»ð²ñ	ÑÀÇ©	j	j
ljx	.	.	.	.	206	212	1	7	143.00	353.30	9	.	.	.	false	false	Message: 41ms	.	.	.	.	.	.	.	.	.	.	.	SYNCTIME	41	143.00	353.30	ljx.edf	RIGHT	5177	1046771	Full Trial Period	1041594	86	Trial: 86	1041594	83	Îü¹Ü	»ð²ñ	ÑÀÇ©	j	j
ljx	.	.	.	.	.	.	.	.	.	.	10	.	.	.	false	false	Message: 704ms	10.95	47.19	232	750	456.90	377.60	2	799.90	519	130.20	370.40	INVISIBLE_BOUNDARY[1]	704	.	.	ljx.edf	RIGHT	5177	1046771	Full Trial Period	1041594	86	Trial: 86	1041594	83	Îü¹Ü	»ð²ñ	ÑÀÇ©	j	j
ljx	.	.	.	.	.	.	.	.	.	.	11	.	.	.	false	false	Message: 708ms	10.95	47.19	232	750	456.90	377.60	2	799.90	519	130.20	370.40	SYNCTIME	708	.	.	ljx.edf	RIGHT	5177	1046771	Full Trial Period	1041594	86	Trial: 86	1041594	83	Îü¹Ü	»ð²ñ	ÑÀÇ©	j	j
ljx	.	.	.	.	.	.	.	.	.	.	12	.	.	.	false	false	Message: 3825ms	7.92	152.23	52	3858	909.40	373.00	9	417.10	3807	672.40	392.80	INVISIBLE_BOUNDARY[2]	3825	.	.	ljx.edf	RIGHT	5177	1046771	Full Trial Period	1041594	86	Trial: 86	1041594	83	Îü¹Ü	»ð²ñ	ÑÀÇ©	j	j
ljx	.	.	.	.	.	.	.	.	.	.	13	.	.	.	false	false	Message: 3833ms	7.92	152.23	52	3858	909.40	373.00	9	417.10	3807	672.40	392.80	SYNCTIME	3833	.	.	ljx.edf	RIGHT	5177	1046771	Full Trial Period	1041594	86	Trial: 86	1041594	83	Îü¹Ü	»ð²ñ	ÑÀÇ©	j	j
ljx	.	.	.	.	932	5175	11	4244	879.10	386.40	14	[1]	2	RECTANGLE_INTERESTAREA	false	false	Message: 5158ms	.	.	.	.	.	.	.	.	.	.	.	KEYBOARD	5158	879.10	386.40	ljx.edf	RIGHT	5177	1046771	Full Trial Period	1041594	86	Trial: 86	1041594	83	Îü¹Ü	»ð²ñ	ÑÀÇ©	j	j
ljx	.	.	.	.	.	.	.	.	.	.	15	.	.	.	false	false	Message: 5223ms	.	.	.	.	.	.	.	.	.	.	.	TRIAL_RESULT 0	5223	.	.	ljx.edf	RIGHT	5177	1046771	Full Trial Period	1041594	86	Trial: 86	1041594	83	Îü¹Ü	»ð²ñ	ÑÀÇ©	j	j
ljx	.	.	.	.	.	.	.	.	.	.	1	.	.	.	false	false	Message: -16ms	.	.	.	.	.	.	.	.	.	.	.	TRIALID 86	-16	.	.	ljx.edf	RIGHT	2599	1050916	Full Trial Period	1048317	87	Trial: 87	1048317	130	Îü¹Ü	ÕëÍ²	³ß×Ó	f	f
ljx	.	.	.	.	.	.	.	.	.	.	2	.	.	.	false	false	Message: -1ms	.	.	.	.	.	.	.	.	.	.	.	RECCFG CR 1000 2 0 R	-1	.	.	ljx.edf	RIGHT	2599	1050916	Full Trial Period	1048317	87	Trial: 87	1048317	130	Îü¹Ü	ÕëÍ²	³ß×Ó	f	f
ljx	.	.	.	.	.	.	.	.	.	.	3	.	.	.	false	false	Message: -1ms	.	.	.	.	.	.	.	.	.	.	.	ELCLCFG TOWER	-1	.	.	ljx.edf	RIGHT	2599	1050916	Full Trial Period	1048317	87	Trial: 87	1048317	130	Îü¹Ü	ÕëÍ²	³ß×Ó	f	f
ljx	.	.	.	.	.	.	.	.	.	.	4	.	.	.	false	false	Message: -1ms	.	.	.	.	.	.	.	.	.	.	.	GAZE_COORDS 0.00 0.00 1023.00 767.00	-1	.	.	ljx.edf	RIGHT	2599	1050916	Full Trial Period	1048317	87	Trial: 87	1048317	130	Îü¹Ü	ÕëÍ²	³ß×Ó	f	f
ljx	.	.	.	.	.	.	.	.	.	.	5	.	.	.	false	false	Message: -1ms	.	.	.	.	.	.	.	.	.	.	.	THRESHOLDS R 122 220	-1	.	.	ljx.edf	RIGHT	2599	1050916	Full Trial Period	1048317	87	Trial: 87	1048317	130	Îü¹Ü	ÕëÍ²	³ß×Ó	f	f
ljx	.	.	.	.	.	.	.	.	.	.	6	.	.	.	false	false	Message: -1ms	.	.	.	.	.	.	.	.	.	.	.	ELCL_PROC CENTROID (3)	-1	.	.	ljx.edf	RIGHT	2599	1050916	Full Trial Period	1048317	87	Trial: 87	1048317	130	Îü¹Ü	ÕëÍ²	³ß×Ó	f	f
ljx	.	.	.	.	.	.	.	.	.	.	7	.	.	.	false	false	Message: -1ms	.	.	.	.	.	.	.	.	.	.	.	ELCL_PCR_PARAM 5 3.0	-1	.	.	ljx.edf	RIGHT	2599	1050916	Full Trial Period	1048317	87	Trial: 87	1048317	130	Îü¹Ü	ÕëÍ²	³ß×Ó	f	f
ljx	.	.	.	.	.	.	.	.	.	.	8	.	.	.	false	true	Message: 0ms	.	.	.	.	.	.	.	.	.	.	.	!MODE RECORD CR 1000 2 0 R	0	.	.	ljx.edf	RIGHT	2599	1050916	Full Trial Period	1048317	87	Trial: 87	1048317	130	Îü¹Ü	ÕëÍ²	³ß×Ó	f	f
ljx	.	.	.	.	430	436	1	7	140.50	383.40	9	.	.	.	false	false	Message: 42ms	.	.	.	.	.	.	.	.	.	.	.	SYNCTIME	42	140.50	383.40	ljx.edf	RIGHT	2599	1050916	Full Trial Period	1048317	87	Trial: 87	1048317	130	Îü¹Ü	ÕëÍ²	³ß×Ó	f	f
ljx	.	.	.	.	.	.	.	.	.	.	10	.	.	.	false	false	Message: 848ms	10.13	46.03	220	904	457.20	387.80	2	790.80	685	156.00	381.60	INVISIBLE_BOUNDARY[1]	848	.	.	ljx.edf	RIGHT	2599	1050916	Full Trial Period	1048317	87	Trial: 87	1048317	130	Îü¹Ü	ÕëÍ²	³ß×Ó	f	f
ljx	.	.	.	.	.	.	.	.	.	.	11	.	.	.	false	false	Message: 859ms	10.13	46.03	220	904	457.20	387.80	2	790.80	685	156.00	381.60	SYNCTIME	859	.	.	ljx.edf	RIGHT	2599	1050916	Full Trial Period	1048317	87	Trial: 87	1048317	130	Îü¹Ü	ÕëÍ²	³ß×Ó	f	f
ljx	.	.	.	.	.	.	.	.	.	.	12	.	.	.	false	false	Message: 1847ms	10.84	174.86	62	1886	952.10	347.60	6	401.60	1825	627.80	382.70	INVISIBLE_BOUNDARY[2]	1847	.	.	ljx.edf	RIGHT	2599	1050916	Full Trial Period	1048317	87	Trial: 87	1048317	130	Îü¹Ü	ÕëÍ²	³ß×Ó	f	f
ljx	.	.	.	.	.	.	.	.	.	.	13	.	.	.	false	false	Message: 1850ms	10.84	174.86	62	1886	952.10	347.60	6	401.60	1825	627.80	382.70	SYNCTIME	1850	.	.	ljx.edf	RIGHT	2599	1050916	Full Trial Period	1048317	87	Trial: 87	1048317	130	Îü¹Ü	ÕëÍ²	³ß×Ó	f	f
ljx	.	.	.	.	59	2597	9	2539	857.20	385.30	14	[1]	2	RECTANGLE_INTERESTAREA	false	false	Message: 2580ms	.	.	.	.	.	.	.	.	.	.	.	KEYBOARD	2580	857.20	385.30	ljx.edf	RIGHT	2599	1050916	Full Trial Period	1048317	87	Trial: 87	1048317	130	Îü¹Ü	ÕëÍ²	³ß×Ó	f	f
ljx	.	.	.	.	.	.	.	.	.	.	15	.	.	.	false	false	Message: 2645ms	.	.	.	.	.	.	.	.	.	.	.	TRIAL_RESULT 0	2645	.	.	ljx.edf	RIGHT	2599	1050916	Full Trial Period	1048317	87	Trial: 87	1048317	130	Îü¹Ü	ÕëÍ²	³ß×Ó	f	f
ljx	.	.	.	.	.	.	.	.	.	.	1	.	.	.	false	false	Message: -15ms	.	.	.	.	.	.	.	.	.	.	.	TRIALID 87	-15	.	.	ljx.edf	RIGHT	4219	1056443	Full Trial Period	1052224	88	Trial: 88	1052224	123	Ë®Í°	Ö½Ïä	±ù¹÷	f	f
ljx	.	.	.	.	.	.	.	.	.	.	2	.	.	.	false	false	Message: -1ms	.	.	.	.	.	.	.	.	.	.	.	RECCFG CR 1000 2 0 R	-1	.	.	ljx.edf	RIGHT	4219	1056443	Full Trial Period	1052224	88	Trial: 88	1052224	123	Ë®Í°	Ö½Ïä	±ù¹÷	f	f
ljx	.	.	.	.	.	.	.	.	.	.	3	.	.	.	false	false	Message: -1ms	.	.	.	.	.	.	.	.	.	.	.	ELCLCFG TOWER	-1	.	.	ljx.edf	RIGHT	4219	1056443	Full Trial Period	1052224	88	Trial: 88	1052224	123	Ë®Í°	Ö½Ïä	±ù¹÷	f	f
ljx	.	.	.	.	.	.	.	.	.	.	4	.	.	.	false	false	Message: -1ms	.	.	.	.	.	.	.	.	.	.	.	GAZE_COORDS 0.00 0.00 1023.00 767.00	-1	.	.	ljx.edf	RIGHT	4219	1056443	Full Trial Period	1052224	88	Trial: 88	1052224	123	Ë®Í°	Ö½Ïä	±ù¹÷	f	f
ljx	.	.	.	.	.	.	.	.	.	.	5	.	.	.	false	false	Message: -1ms	.	.	.	.	.	.	.	.	.	.	.	THRESHOLDS R 122 220	-1	.	.	ljx.edf	RIGHT	4219	1056443	Full Trial Period	1052224	88	Trial: 88	1052224	123	Ë®Í°	Ö½Ïä	±ù¹÷	f	f
ljx	.	.	.	.	.	.	.	.	.	.	6	.	.	.	false	false	Message: -1ms	.	.	.	.	.	.	.	.	.	.	.	ELCL_PROC CENTROID (3)	-1	.	.	ljx.edf	RIGHT	4219	1056443	Full Trial Period	1052224	88	Trial: 88	1052224	123	Ë®Í°	Ö½Ïä	±ù¹÷	f	f
ljx	.	.	.	.	.	.	.	.	.	.	7	.	.	.	false	false	Message: -1ms	.	.	.	.	.	.	.	.	.	.	.	ELCL_PCR_PARAM 5 3.0	-1	.	.	ljx.edf	RIGHT	4219	1056443	Full Trial Period	1052224	88	Trial: 88	1052224	123	Ë®Í°	Ö½Ïä	±ù¹÷	f	f
ljx	.	.	.	.	.	.	.	.	.	.	8	.	.	.	false	true	Message: 0ms	.	.	.	.	.	.	.	.	.	.	.	!MODE RECORD CR 1000 2 0 R	0	.	.	ljx.edf	RIGHT	4219	1056443	Full Trial Period	1052224	88	Trial: 88	1052224	123	Ë®Í°	Ö½Ïä	±ù¹÷	f	f
ljx	.	.	.	.	259	265	1	7	138.10	386.60	9	.	.	.	false	false	Message: 43ms	.	.	.	.	.	.	.	.	.	.	.	SYNCTIME	43	138.10	386.60	ljx.edf	RIGHT	4219	1056443	Full Trial Period	1052224	88	Trial: 88	1052224	123	Ë®Í°	Ö½Ïä	±ù¹÷	f	f
ljx	.	.	.	.	.	.	.	.	.	.	10	.	.	.	false	false	Message: 494ms	15.03	54.47	276	541	584.90	396.10	1	943.00	266	135.60	383.30	INVISIBLE_BOUNDARY[1]	494	.	.	ljx.edf	RIGHT	4219	1056443	Full Trial Period	1052224	88	Trial: 88	1052224	123	Ë®Í°	Ö½Ïä	±ù¹÷	f	f
ljx	.	.	.	.	.	.	.	.	.	.	11	.	.	.	false	false	Message: 501ms	15.03	54.47	276	541	584.90	396.10	1	943.00	266	135.60	383.30	SYNCTIME	501	.	.	ljx.edf	RIGHT	4219	1056443	Full Trial Period	1052224	88	Trial: 88	1052224	123	Ë®Í°	Ö½Ïä	±ù¹÷	f	f
ljx	.	.	.	.	.	.	.	.	.	.	12	.	.	.	false	false	Message: 2957ms	11.51	95.13	121	3036	873.40	370.90	7	371.90	2916	532.00	396.90	INVISIBLE_BOUNDARY[2]	2957	.	.	ljx.edf	RIGHT	4219	1056443	Full Trial Period	1052224	88	Trial: 88	1052224	123	Ë®Í°	Ö½Ïä	±ù¹÷	f	f
ljx	.	.	.	.	.	.	.	.	.	.	13	.	.	.	false	false	Message: 2967ms	11.51	95.13	121	3036	873.40	370.90	7	371.90	2916	532.00	396.90	SYNCTIME	2967	.	.	ljx.edf	RIGHT	4219	1056443	Full Trial Period	1052224	88	Trial: 88	1052224	123	Ë®Í°	Ö½Ïä	±ù¹÷	f	f
ljx	.	.	.	.	443	4217	10	3775	859.40	385.70	14	[1]	2	RECTANGLE_INTERESTAREA	false	false	Message: 4201ms	.	.	.	.	.	.	.	.	.	.	.	KEYBOARD	4201	859.40	385.70	ljx.edf	RIGHT	4219	1056443	Full Trial Period	1052224	88	Trial: 88	1052224	123	Ë®Í°	Ö½Ïä	±ù¹÷	f	f
ljx	.	.	.	.	.	.	.	.	.	.	15	.	.	.	false	false	Message: 4265ms	.	.	.	.	.	.	.	.	.	.	.	TRIAL_RESULT 0	4265	.	.	ljx.edf	RIGHT	4219	1056443	Full Trial Period	1052224	88	Trial: 88	1052224	123	Ë®Í°	Ö½Ïä	±ù¹÷	f	f
ljx	.	.	.	.	.	.	.	.	.	.	1	.	.	.	false	false	Message: -15ms	.	.	.	.	.	.	.	.	.	.	.	TRIALID 88	-15	.	.	ljx.edf	RIGHT	2060	1059708	Full Trial Period	1057648	89	Trial: 89	1057648	73	ß¦ÃæÕÈ	ÓñÃ×	¾íÖ½	f	f
ljx	.	.	.	.	.	.	.	.	.	.	2	.	.	.	false	false	Message: -1ms	.	.	.	.	.	.	.	.	.	.	.	RECCFG CR 1000 2 0 R	-1	.	.	ljx.edf	RIGHT	2060	1059708	Full Trial Period	1057648	89	Trial: 89	1057648	73	ß¦ÃæÕÈ	ÓñÃ×	¾íÖ½	f	f
ljx	.	.	.	.	.	.	.	.	.	.	3	.	.	.	false	false	Message: -1ms	.	.	.	.	.	.	.	.	.	.	.	ELCLCFG TOWER	-1	.	.	ljx.edf	RIGHT	2060	1059708	Full Trial Period	1057648	89	Trial: 89	1057648	73	ß¦ÃæÕÈ	ÓñÃ×	¾íÖ½	f	f
ljx	.	.	.	.	.	.	.	.	.	.	4	.	.	.	false	false	Message: -1ms	.	.	.	.	.	.	.	.	.	.	.	GAZE_COORDS 0.00 0.00 1023.00 767.00	-1	.	.	ljx.edf	RIGHT	2060	1059708	Full Trial Period	1057648	89	Trial: 89	1057648	73	ß¦ÃæÕÈ	ÓñÃ×	¾íÖ½	f	f
ljx	.	.	.	.	.	.	.	.	.	.	5	.	.	.	false	false	Message: -1ms	.	.	.	.	.	.	.	.	.	.	.	THRESHOLDS R 122 220	-1	.	.	ljx.edf	RIGHT	2060	1059708	Full Trial Period	1057648	89	Trial: 89	1057648	73	ß¦ÃæÕÈ	ÓñÃ×	¾íÖ½	f	f
ljx	.	.	.	.	.	.	.	.	.	.	6	.	.	.	false	false	Message: -1ms	.	.	.	.	.	.	.	.	.	.	.	ELCL_PROC CENTROID (3)	-1	.	.	ljx.edf	RIGHT	2060	1059708	Full Trial Period	1057648	89	Trial: 89	1057648	73	ß¦ÃæÕÈ	ÓñÃ×	¾íÖ½	f	f
ljx	.	.	.	.	.	.	.	.	.	.	7	.	.	.	false	false	Message: -1ms	.	.	.	.	.	.	.	.	.	.	.	ELCL_PCR_PARAM 5 3.0	-1	.	.	ljx.edf	RIGHT	2060	1059708	Full Trial Period	1057648	89	Trial: 89	1057648	73	ß¦ÃæÕÈ	ÓñÃ×	¾íÖ½	f	f
ljx	.	.	.	.	.	.	.	.	.	.	8	.	.	.	false	true	Message: 0ms	.	.	.	.	.	.	.	.	.	.	.	!MODE RECORD CR 1000 2 0 R	0	.	.	ljx.edf	RIGHT	2060	1059708	Full Trial Period	1057648	89	Trial: 89	1057648	73	ß¦ÃæÕÈ	ÓñÃ×	¾íÖ½	f	f
ljx	.	.	.	.	446	452	1	7	136.80	386.70	9	.	.	.	false	false	Message: 43ms	.	.	.	.	.	.	.	.	.	.	.	SYNCTIME	43	136.80	386.70	ljx.edf	RIGHT	2060	1059708	Full Trial Period	1057648	89	Trial: 89	1057648	73	ß¦ÃæÕÈ	ÓñÃ×	¾íÖ½	f	f
ljx	.	.	.	.	.	.	.	.	.	.	10	.	.	.	false	false	Message: 707ms	12.31	54.49	226	757	529.10	420.00	2	706.00	532	163.90	384.70	INVISIBLE_BOUNDARY[1]	707	.	.	ljx.edf	RIGHT	2060	1059708	Full Trial Period	1057648	89	Trial: 89	1057648	73	ß¦ÃæÕÈ	ÓñÃ×	¾íÖ½	f	f
ljx	.	.	.	.	.	.	.	.	.	.	11	.	.	.	false	false	Message: 717ms	12.31	54.49	226	757	529.10	420.00	2	706.00	532	163.90	384.70	SYNCTIME	717	.	.	ljx.edf	RIGHT	2060	1059708	Full Trial Period	1057648	89	Trial: 89	1057648	73	ß¦ÃæÕÈ	ÓñÃ×	¾íÖ½	f	f
ljx	.	.	.	.	.	.	.	.	.	.	12	.	.	.	false	false	Message: 1334ms	9.61	36.81	261	1380	806.70	426.90	3	408.80	1120	525.50	382.10	INVISIBLE_BOUNDARY[2]	1334	.	.	ljx.edf	RIGHT	2060	1059708	Full Trial Period	1057648	89	Trial: 89	1057648	73	ß¦ÃæÕÈ	ÓñÃ×	¾íÖ½	f	f
ljx	.	.	.	.	.	.	.	.	.	.	13	.	.	.	false	false	Message: 1343ms	9.61	36.81	261	1380	806.70	426.90	3	408.80	1120	525.50	382.10	SYNCTIME	1343	.	.	ljx.edf	RIGHT	2060	1059708	Full Trial Period	1057648	89	Trial: 89	1057648	73	ß¦ÃæÕÈ	ÓñÃ×	¾íÖ½	f	f
ljx	.	.	.	.	452	2058	5	1607	863.90	383.40	14	[1]	2	RECTANGLE_INTERESTAREA	false	false	Message: 2041ms	.	.	.	.	.	.	.	.	.	.	.	KEYBOARD	2041	863.90	383.40	ljx.edf	RIGHT	2060	1059708	Full Trial Period	1057648	89	Trial: 89	1057648	73	ß¦ÃæÕÈ	ÓñÃ×	¾íÖ½	f	f
ljx	.	.	.	.	.	.	.	.	.	.	15	.	.	.	false	false	Message: 2100ms	.	.	.	.	.	.	.	.	.	.	.	TRIAL_RESULT 0	2100	.	.	ljx.edf	RIGHT	2060	1059708	Full Trial Period	1057648	89	Trial: 89	1057648	73	ß¦ÃæÕÈ	ÓñÃ×	¾íÖ½	f	f
ljx	.	.	.	.	.	.	.	.	.	.	1	.	.	.	false	false	Message: -23ms	.	.	.	.	.	.	.	.	.	.	.	TRIALID 89	-23	.	.	ljx.edf	RIGHT	3879	1064884	Full Trial Period	1061005	90	Trial: 90	1061005	139	èÖ×Ó	Ë®±­	Ð¡Ïª	f	f
ljx	.	.	.	.	.	.	.	.	.	.	2	.	.	.	false	false	Message: -1ms	.	.	.	.	.	.	.	.	.	.	.	RECCFG CR 1000 2 0 R	-1	.	.	ljx.edf	RIGHT	3879	1064884	Full Trial Period	1061005	90	Trial: 90	1061005	139	èÖ×Ó	Ë®±­	Ð¡Ïª	f	f
ljx	.	.	.	.	.	.	.	.	.	.	3	.	.	.	false	false	Message: -1ms	.	.	.	.	.	.	.	.	.	.	.	ELCLCFG TOWER	-1	.	.	ljx.edf	RIGHT	3879	1064884	Full Trial Period	1061005	90	Trial: 90	1061005	139	èÖ×Ó	Ë®±­	Ð¡Ïª	f	f
ljx	.	.	.	.	.	.	.	.	.	.	4	.	.	.	false	false	Message: -1ms	.	.	.	.	.	.	.	.	.	.	.	GAZE_COORDS 0.00 0.00 1023.00 767.00	-1	.	.	ljx.edf	RIGHT	3879	1064884	Full Trial Period	1061005	90	Trial: 90	1061005	139	èÖ×Ó	Ë®±­	Ð¡Ïª	f	f
ljx	.	.	.	.	.	.	.	.	.	.	5	.	.	.	false	false	Message: -1ms	.	.	.	.	.	.	.	.	.	.	.	THRESHOLDS R 122 220	-1	.	.	ljx.edf	RIGHT	3879	1064884	Full Trial Period	1061005	90	Trial: 90	1061005	139	èÖ×Ó	Ë®±­	Ð¡Ïª	f	f
ljx	.	.	.	.	.	.	.	.	.	.	6	.	.	.	false	false	Message: -1ms	.	.	.	.	.	.	.	.	.	.	.	ELCL_PROC CENTROID (3)	-1	.	.	ljx.edf	RIGHT	3879	1064884	Full Trial Period	1061005	90	Trial: 90	1061005	139	èÖ×Ó	Ë®±­	Ð¡Ïª	f	f
ljx	.	.	.	.	.	.	.	.	.	.	7	.	.	.	false	false	Message: -1ms	.	.	.	.	.	.	.	.	.	.	.	ELCL_PCR_PARAM 5 3.0	-1	.	.	ljx.edf	RIGHT	3879	1064884	Full Trial Period	1061005	90	Trial: 90	1061005	139	èÖ×Ó	Ë®±­	Ð¡Ïª	f	f
ljx	.	.	.	.	.	.	.	.	.	.	8	.	.	.	false	true	Message: 0ms	.	.	.	.	.	.	.	.	.	.	.	!MODE RECORD CR 1000 2 0 R	0	.	.	ljx.edf	RIGHT	3879	1064884	Full Trial Period	1061005	90	Trial: 90	1061005	139	èÖ×Ó	Ë®±­	Ð¡Ïª	f	f
ljx	.	.	.	.	336	344	1	9	124.30	377.70	9	.	.	.	false	false	Message: 44ms	.	.	.	.	.	.	.	.	.	.	.	SYNCTIME	44	124.30	377.70	ljx.edf	RIGHT	3879	1064884	Full Trial Period	1061005	90	Trial: 90	1061005	139	èÖ×Ó	Ë®±­	Ð¡Ïª	f	f
ljx	.	.	.	.	.	.	.	.	.	.	10	.	.	.	false	false	Message: 528ms	12.62	52.35	241	585	500.20	358.90	1	806.80	345	124.80	378.50	INVISIBLE_BOUNDARY[1]	528	.	.	ljx.edf	RIGHT	3879	1064884	Full Trial Period	1061005	90	Trial: 90	1061005	139	èÖ×Ó	Ë®±­	Ð¡Ïª	f	f
ljx	.	.	.	.	.	.	.	.	.	.	11	.	.	.	false	false	Message: 535ms	12.62	52.35	241	585	500.20	358.90	1	806.80	345	124.80	378.50	SYNCTIME	535	.	.	ljx.edf	RIGHT	3879	1064884	Full Trial Period	1061005	90	Trial: 90	1061005	139	èÖ×Ó	Ë®±­	Ð¡Ïª	f	f
ljx	.	.	.	.	.	.	.	.	.	.	12	.	.	.	false	false	Message: 1107ms	10.40	43.71	238	1160	828.80	422.50	3	564.30	923	521.90	387.40	INVISIBLE_BOUNDARY[2]	1107	.	.	ljx.edf	RIGHT	3879	1064884	Full Trial Period	1061005	90	Trial: 90	1061005	139	èÖ×Ó	Ë®±­	Ð¡Ïª	f	f
ljx	.	.	.	.	.	.	.	.	.	.	13	.	.	.	false	false	Message: 1119ms	10.40	43.71	238	1160	828.80	422.50	3	564.30	923	521.90	387.40	SYNCTIME	1119	.	.	ljx.edf	RIGHT	3879	1064884	Full Trial Period	1061005	90	Trial: 90	1061005	139	èÖ×Ó	Ë®±­	Ð¡Ïª	f	f
ljx	.	.	.	.	.	.	.	.	.	.	14	.	.	.	false	false	Message: 3860ms	0.45	21.29	21	3877	862.40	385.40	7	45.80	3857	865.90	398.10	KEYBOARD	3860	.	.	ljx.edf	RIGHT	3879	1064884	Full Trial Period	1061005	90	Trial: 90	1061005	139	èÖ×Ó	Ë®±­	Ð¡Ïª	f	f
ljx	.	.	.	.	.	.	.	.	.	.	15	.	.	.	false	false	Message: 3919ms	.	.	.	.	.	.	.	.	.	.	.	TRIAL_RESULT 0	3919	.	.	ljx.edf	RIGHT	3879	1064884	Full Trial Period	1061005	90	Trial: 90	1061005	139	èÖ×Ó	Ë®±­	Ð¡Ïª	f	f
ljx	.	.	.	.	.	.	.	.	.	.	1	.	.	.	false	false	Message: -15ms	.	.	.	.	.	.	.	.	.	.	.	TRIALID 90	-15	.	.	ljx.edf	RIGHT	7516	1073829	Full Trial Period	1066313	91	Trial: 91	1066313	48	ÏÉÈËÕÆ	ÏîÁ´	Å¦¿Û	f	j
ljx	.	.	.	.	.	.	.	.	.	.	2	.	.	.	false	false	Message: -1ms	.	.	.	.	.	.	.	.	.	.	.	RECCFG CR 1000 2 0 R	-1	.	.	ljx.edf	RIGHT	7516	1073829	Full Trial Period	1066313	91	Trial: 91	1066313	48	ÏÉÈËÕÆ	ÏîÁ´	Å¦¿Û	f	j
ljx	.	.	.	.	.	.	.	.	.	.	3	.	.	.	false	false	Message: -1ms	.	.	.	.	.	.	.	.	.	.	.	ELCLCFG TOWER	-1	.	.	ljx.edf	RIGHT	7516	1073829	Full Trial Period	1066313	91	Trial: 91	1066313	48	ÏÉÈËÕÆ	ÏîÁ´	Å¦¿Û	f	j
ljx	.	.	.	.	.	.	.	.	.	.	4	.	.	.	false	false	Message: -1ms	.	.	.	.	.	.	.	.	.	.	.	GAZE_COORDS 0.00 0.00 1023.00 767.00	-1	.	.	ljx.edf	RIGHT	7516	1073829	Full Trial Period	1066313	91	Trial: 91	1066313	48	ÏÉÈËÕÆ	ÏîÁ´	Å¦¿Û	f	j
ljx	.	.	.	.	.	.	.	.	.	.	5	.	.	.	false	false	Message: -1ms	.	.	.	.	.	.	.	.	.	.	.	THRESHOLDS R 122 220	-1	.	.	ljx.edf	RIGHT	7516	1073829	Full Trial Period	1066313	91	Trial: 91	1066313	48	ÏÉÈËÕÆ	ÏîÁ´	Å¦¿Û	f	j
ljx	.	.	.	.	.	.	.	.	.	.	6	.	.	.	false	false	Message: -1ms	.	.	.	.	.	.	.	.	.	.	.	ELCL_PROC CENTROID (3)	-1	.	.	ljx.edf	RIGHT	7516	1073829	Full Trial Period	1066313	91	Trial: 91	1066313	48	ÏÉÈËÕÆ	ÏîÁ´	Å¦¿Û	f	j
ljx	.	.	.	.	.	.	.	.	.	.	7	.	.	.	false	false	Message: -1ms	.	.	.	.	.	.	.	.	.	.	.	ELCL_PCR_PARAM 5 3.0	-1	.	.	ljx.edf	RIGHT	7516	1073829	Full Trial Period	1066313	91	Trial: 91	1066313	48	ÏÉÈËÕÆ	ÏîÁ´	Å¦¿Û	f	j
ljx	.	.	.	.	.	.	.	.	.	.	8	.	.	.	false	true	Message: 0ms	.	.	.	.	.	.	.	.	.	.	.	!MODE RECORD CR 1000 2 0 R	0	.	.	ljx.edf	RIGHT	7516	1073829	Full Trial Period	1066313	91	Trial: 91	1066313	48	ÏÉÈËÕÆ	ÏîÁ´	Å¦¿Û	f	j
ljx	.	.	.	.	74	80	1	7	151.70	383.20	9	.	.	.	false	false	Message: 43ms	.	.	.	.	.	.	.	.	.	.	.	SYNCTIME	43	151.70	383.20	ljx.edf	RIGHT	7516	1073829	Full Trial Period	1066313	91	Trial: 91	1066313	48	ÏÉÈËÕÆ	ÏîÁ´	Å¦¿Û	f	j
ljx	.	.	.	.	.	.	.	.	.	.	10	.	.	.	false	false	Message: 585ms	12.86	41.90	307	645	514.70	380.50	2	807.50	339	130.80	386.30	INVISIBLE_BOUNDARY[1]	585	.	.	ljx.edf	RIGHT	7516	1073829	Full Trial Period	1066313	91	Trial: 91	1066313	48	ÏÉÈËÕÆ	ÏîÁ´	Å¦¿Û	f	j
ljx	.	.	.	.	.	.	.	.	.	.	11	.	.	.	false	false	Message: 593ms	12.86	41.90	307	645	514.70	380.50	2	807.50	339	130.80	386.30	SYNCTIME	593	.	.	ljx.edf	RIGHT	7516	1073829	Full Trial Period	1066313	91	Trial: 91	1066313	48	ÏÉÈËÕÆ	ÏîÁ´	Å¦¿Û	f	j
ljx	.	.	.	.	.	.	.	.	.	.	12	.	.	.	false	false	Message: 3405ms	4.20	16.54	254	3640	890.10	384.50	10	797.50	3387	1006.60	328.80	INVISIBLE_BOUNDARY[2]	3405	.	.	ljx.edf	RIGHT	7516	1073829	Full Trial Period	1066313	91	Trial: 91	1066313	48	ÏÉÈËÕÆ	ÏîÁ´	Å¦¿Û	f	j
ljx	.	.	.	.	.	.	.	.	.	.	13	.	.	.	false	false	Message: 3409ms	4.20	16.54	254	3640	890.10	384.50	10	797.50	3387	1006.60	328.80	SYNCTIME	3409	.	.	ljx.edf	RIGHT	7516	1073829	Full Trial Period	1066313	91	Trial: 91	1066313	48	ÏÉÈËÕÆ	ÏîÁ´	Å¦¿Û	f	j
ljx	.	.	.	.	1423	7514	15	6092	875.00	375.30	14	[1]	2	RECTANGLE_INTERESTAREA	false	false	Message: 7497ms	.	.	.	.	.	.	.	.	.	.	.	KEYBOARD	7497	875.00	375.30	ljx.edf	RIGHT	7516	1073829	Full Trial Period	1066313	91	Trial: 91	1066313	48	ÏÉÈËÕÆ	ÏîÁ´	Å¦¿Û	f	j
ljx	.	.	.	.	.	.	.	.	.	.	15	.	.	.	false	false	Message: 7563ms	.	.	.	.	.	.	.	.	.	.	.	TRIAL_RESULT 0	7563	.	.	ljx.edf	RIGHT	7516	1073829	Full Trial Period	1066313	91	Trial: 91	1066313	48	ÏÉÈËÕÆ	ÏîÁ´	Å¦¿Û	f	j
ljx	.	.	.	.	.	.	.	.	.	.	1	.	.	.	false	false	Message: -16ms	.	.	.	.	.	.	.	.	.	.	.	TRIALID 91	-16	.	.	ljx.edf	RIGHT	5532	1080670	Full Trial Period	1075138	92	Trial: 92	1075138	120	Ä§·½	ÄÖÖÓ	´½¸à	f	f
ljx	.	.	.	.	.	.	.	.	.	.	2	.	.	.	false	false	Message: -1ms	.	.	.	.	.	.	.	.	.	.	.	RECCFG CR 1000 2 0 R	-1	.	.	ljx.edf	RIGHT	5532	1080670	Full Trial Period	1075138	92	Trial: 92	1075138	120	Ä§·½	ÄÖÖÓ	´½¸à	f	f
ljx	.	.	.	.	.	.	.	.	.	.	3	.	.	.	false	false	Message: -1ms	.	.	.	.	.	.	.	.	.	.	.	ELCLCFG TOWER	-1	.	.	ljx.edf	RIGHT	5532	1080670	Full Trial Period	1075138	92	Trial: 92	1075138	120	Ä§·½	ÄÖÖÓ	´½¸à	f	f
ljx	.	.	.	.	.	.	.	.	.	.	4	.	.	.	false	false	Message: -1ms	.	.	.	.	.	.	.	.	.	.	.	GAZE_COORDS 0.00 0.00 1023.00 767.00	-1	.	.	ljx.edf	RIGHT	5532	1080670	Full Trial Period	1075138	92	Trial: 92	1075138	120	Ä§·½	ÄÖÖÓ	´½¸à	f	f
ljx	.	.	.	.	.	.	.	.	.	.	5	.	.	.	false	false	Message: -1ms	.	.	.	.	.	.	.	.	.	.	.	THRESHOLDS R 122 220	-1	.	.	ljx.edf	RIGHT	5532	1080670	Full Trial Period	1075138	92	Trial: 92	1075138	120	Ä§·½	ÄÖÖÓ	´½¸à	f	f
ljx	.	.	.	.	.	.	.	.	.	.	6	.	.	.	false	false	Message: -1ms	.	.	.	.	.	.	.	.	.	.	.	ELCL_PROC CENTROID (3)	-1	.	.	ljx.edf	RIGHT	5532	1080670	Full Trial Period	1075138	92	Trial: 92	1075138	120	Ä§·½	ÄÖÖÓ	´½¸à	f	f
ljx	.	.	.	.	.	.	.	.	.	.	7	.	.	.	false	false	Message: -1ms	.	.	.	.	.	.	.	.	.	.	.	ELCL_PCR_PARAM 5 3.0	-1	.	.	ljx.edf	RIGHT	5532	1080670	Full Trial Period	1075138	92	Trial: 92	1075138	120	Ä§·½	ÄÖÖÓ	´½¸à	f	f
ljx	.	.	.	.	.	.	.	.	.	.	8	.	.	.	false	true	Message: 0ms	.	.	.	.	.	.	.	.	.	.	.	!MODE RECORD CR 1000 2 0 R	0	.	.	ljx.edf	RIGHT	5532	1080670	Full Trial Period	1075138	92	Trial: 92	1075138	120	Ä§·½	ÄÖÖÓ	´½¸à	f	f
ljx	.	.	.	.	275	281	1	7	143.40	392.50	9	.	.	.	false	false	Message: 42ms	.	.	.	.	.	.	.	.	.	.	.	SYNCTIME	42	143.40	392.50	ljx.edf	RIGHT	5532	1080670	Full Trial Period	1075138	92	Trial: 92	1075138	120	Ä§·½	ÄÖÖÓ	´½¸à	f	f
ljx	.	.	.	.	.	.	.	.	.	.	10	.	.	.	false	false	Message: 724ms	16.57	176.25	94	765	624.60	362.60	2	402.40	672	130.80	388.70	INVISIBLE_BOUNDARY[1]	724	.	.	ljx.edf	RIGHT	5532	1080670	Full Trial Period	1075138	92	Trial: 92	1075138	120	Ä§·½	ÄÖÖÓ	´½¸à	f	f
ljx	.	.	.	.	.	.	.	.	.	.	11	.	.	.	false	false	Message: 733ms	16.57	176.25	94	765	624.60	362.60	2	402.40	672	130.80	388.70	SYNCTIME	733	.	.	ljx.edf	RIGHT	5532	1080670	Full Trial Period	1075138	92	Trial: 92	1075138	120	Ä§·½	ÄÖÖÓ	´½¸à	f	f
ljx	.	.	.	.	.	.	.	.	.	.	12	.	.	.	false	false	Message: 3526ms	8.99	33.03	272	3570	794.90	453.60	8	539.90	3299	533.40	401.10	INVISIBLE_BOUNDARY[2]	3526	.	.	ljx.edf	RIGHT	5532	1080670	Full Trial Period	1075138	92	Trial: 92	1075138	120	Ä§·½	ÄÖÖÓ	´½¸à	f	f
ljx	.	.	.	.	.	.	.	.	.	.	13	.	.	.	false	false	Message: 3533ms	8.99	33.03	272	3570	794.90	453.60	8	539.90	3299	533.40	401.10	SYNCTIME	3533	.	.	ljx.edf	RIGHT	5532	1080670	Full Trial Period	1075138	92	Trial: 92	1075138	120	Ä§·½	ÄÖÖÓ	´½¸à	f	f
ljx	.	.	.	.	.	.	.	.	.	.	14	.	.	.	false	false	Message: 5514ms	0.86	40.73	21	5530	893.20	362.10	11	93.50	5510	869.10	371.60	KEYBOARD	5514	.	.	ljx.edf	RIGHT	5532	1080670	Full Trial Period	1075138	92	Trial: 92	1075138	120	Ä§·½	ÄÖÖÓ	´½¸à	f	f
ljx	.	.	.	.	.	.	.	.	.	.	15	.	.	.	false	false	Message: 5580ms	.	.	.	.	.	.	.	.	.	.	.	TRIAL_RESULT 0	5580	.	.	ljx.edf	RIGHT	5532	1080670	Full Trial Period	1075138	92	Trial: 92	1075138	120	Ä§·½	ÄÖÖÓ	´½¸à	f	f
ljx	.	.	.	.	.	.	.	.	.	.	1	.	.	.	false	false	Message: -19ms	.	.	.	.	.	.	.	.	.	.	.	TRIALID 92	-19	.	.	ljx.edf	RIGHT	4132	1086438	Full Trial Period	1082306	93	Trial: 93	1082306	94	µ°¾í	Ã«±Ê	¿ê×Ó	j	j
ljx	.	.	.	.	.	.	.	.	.	.	2	.	.	.	false	false	Message: -1ms	.	.	.	.	.	.	.	.	.	.	.	RECCFG CR 1000 2 0 R	-1	.	.	ljx.edf	RIGHT	4132	1086438	Full Trial Period	1082306	93	Trial: 93	1082306	94	µ°¾í	Ã«±Ê	¿ê×Ó	j	j
ljx	.	.	.	.	.	.	.	.	.	.	3	.	.	.	false	false	Message: -1ms	.	.	.	.	.	.	.	.	.	.	.	ELCLCFG TOWER	-1	.	.	ljx.edf	RIGHT	4132	1086438	Full Trial Period	1082306	93	Trial: 93	1082306	94	µ°¾í	Ã«±Ê	¿ê×Ó	j	j
ljx	.	.	.	.	.	.	.	.	.	.	4	.	.	.	false	false	Message: -1ms	.	.	.	.	.	.	.	.	.	.	.	GAZE_COORDS 0.00 0.00 1023.00 767.00	-1	.	.	ljx.edf	RIGHT	4132	1086438	Full Trial Period	1082306	93	Trial: 93	1082306	94	µ°¾í	Ã«±Ê	¿ê×Ó	j	j
ljx	.	.	.	.	.	.	.	.	.	.	5	.	.	.	false	false	Message: -1ms	.	.	.	.	.	.	.	.	.	.	.	THRESHOLDS R 122 220	-1	.	.	ljx.edf	RIGHT	4132	1086438	Full Trial Period	1082306	93	Trial: 93	1082306	94	µ°¾í	Ã«±Ê	¿ê×Ó	j	j
ljx	.	.	.	.	.	.	.	.	.	.	6	.	.	.	false	false	Message: -1ms	.	.	.	.	.	.	.	.	.	.	.	ELCL_PROC CENTROID (3)	-1	.	.	ljx.edf	RIGHT	4132	1086438	Full Trial Period	1082306	93	Trial: 93	1082306	94	µ°¾í	Ã«±Ê	¿ê×Ó	j	j
ljx	.	.	.	.	.	.	.	.	.	.	7	.	.	.	false	false	Message: -1ms	.	.	.	.	.	.	.	.	.	.	.	ELCL_PCR_PARAM 5 3.0	-1	.	.	ljx.edf	RIGHT	4132	1086438	Full Trial Period	1082306	93	Trial: 93	1082306	94	µ°¾í	Ã«±Ê	¿ê×Ó	j	j
ljx	.	.	.	.	.	.	.	.	.	.	8	.	.	.	false	true	Message: 0ms	.	.	.	.	.	.	.	.	.	.	.	!MODE RECORD CR 1000 2 0 R	0	.	.	ljx.edf	RIGHT	4132	1086438	Full Trial Period	1082306	93	Trial: 93	1082306	94	µ°¾í	Ã«±Ê	¿ê×Ó	j	j
ljx	.	.	.	.	464	470	1	7	137.50	388.50	9	.	.	.	false	false	Message: 40ms	.	.	.	.	.	.	.	.	.	.	.	SYNCTIME	40	137.50	388.50	ljx.edf	RIGHT	4132	1086438	Full Trial Period	1082306	93	Trial: 93	1082306	94	µ°¾í	Ã«±Ê	¿ê×Ó	j	j
ljx	.	.	.	.	.	.	.	.	.	.	10	.	.	.	false	false	Message: 775ms	11.54	48.71	237	829	500.60	418.10	2	750.60	593	158.10	386.70	INVISIBLE_BOUNDARY[1]	775	.	.	ljx.edf	RIGHT	4132	1086438	Full Trial Period	1082306	93	Trial: 93	1082306	94	µ°¾í	Ã«±Ê	¿ê×Ó	j	j
ljx	.	.	.	.	.	.	.	.	.	.	11	.	.	.	false	false	Message: 781ms	11.54	48.71	237	829	500.60	418.10	2	750.60	593	158.10	386.70	SYNCTIME	781	.	.	ljx.edf	RIGHT	4132	1086438	Full Trial Period	1082306	93	Trial: 93	1082306	94	µ°¾í	Ã«±Ê	¿ê×Ó	j	j
ljx	.	.	.	.	.	.	.	.	.	.	12	.	.	.	false	false	Message: 2891ms	4.45	15.10	295	2955	835.20	425.60	7	825.70	2661	714.70	370.20	INVISIBLE_BOUNDARY[2]	2891	.	.	ljx.edf	RIGHT	4132	1086438	Full Trial Period	1082306	93	Trial: 93	1082306	94	µ°¾í	Ã«±Ê	¿ê×Ó	j	j
ljx	.	.	.	.	.	.	.	.	.	.	13	.	.	.	false	false	Message: 2897ms	4.45	15.10	295	2955	835.20	425.60	7	825.70	2661	714.70	370.20	SYNCTIME	2897	.	.	ljx.edf	RIGHT	4132	1086438	Full Trial Period	1082306	93	Trial: 93	1082306	94	µ°¾í	Ã«±Ê	¿ê×Ó	j	j
ljx	.	.	.	.	116	4130	10	4015	861.80	365.40	14	.	.	.	false	false	Message: 4113ms	.	.	.	.	.	.	.	.	.	.	.	KEYBOARD	4113	861.80	365.40	ljx.edf	RIGHT	4132	1086438	Full Trial Period	1082306	93	Trial: 93	1082306	94	µ°¾í	Ã«±Ê	¿ê×Ó	j	j
ljx	.	.	.	.	.	.	.	.	.	.	15	.	.	.	false	false	Message: 4177ms	.	.	.	.	.	.	.	.	.	.	.	TRIAL_RESULT 0	4177	.	.	ljx.edf	RIGHT	4132	1086438	Full Trial Period	1082306	93	Trial: 93	1082306	94	µ°¾í	Ã«±Ê	¿ê×Ó	j	j
ljx	.	.	.	.	.	.	.	.	.	.	1	.	.	.	false	false	Message: -57ms	.	.	.	.	.	.	.	.	.	.	.	TRIALID 93	-57	.	.	ljx.edf	RIGHT	3646	1094472	Full Trial Period	1090826	94	Trial: 94	1090826	113	ÃÞ»¨ÌÇ	Ä§·½	ß¦ÃæÕÈ	f	f
ljx	.	.	.	.	.	.	.	.	.	.	2	.	.	.	false	false	Message: -1ms	.	.	.	.	.	.	.	.	.	.	.	RECCFG CR 1000 2 0 R	-1	.	.	ljx.edf	RIGHT	3646	1094472	Full Trial Period	1090826	94	Trial: 94	1090826	113	ÃÞ»¨ÌÇ	Ä§·½	ß¦ÃæÕÈ	f	f
ljx	.	.	.	.	.	.	.	.	.	.	3	.	.	.	false	false	Message: -1ms	.	.	.	.	.	.	.	.	.	.	.	ELCLCFG TOWER	-1	.	.	ljx.edf	RIGHT	3646	1094472	Full Trial Period	1090826	94	Trial: 94	1090826	113	ÃÞ»¨ÌÇ	Ä§·½	ß¦ÃæÕÈ	f	f
ljx	.	.	.	.	.	.	.	.	.	.	4	.	.	.	false	false	Message: -1ms	.	.	.	.	.	.	.	.	.	.	.	GAZE_COORDS 0.00 0.00 1023.00 767.00	-1	.	.	ljx.edf	RIGHT	3646	1094472	Full Trial Period	1090826	94	Trial: 94	1090826	113	ÃÞ»¨ÌÇ	Ä§·½	ß¦ÃæÕÈ	f	f
ljx	.	.	.	.	.	.	.	.	.	.	5	.	.	.	false	false	Message: -1ms	.	.	.	.	.	.	.	.	.	.	.	THRESHOLDS R 122 220	-1	.	.	ljx.edf	RIGHT	3646	1094472	Full Trial Period	1090826	94	Trial: 94	1090826	113	ÃÞ»¨ÌÇ	Ä§·½	ß¦ÃæÕÈ	f	f
ljx	.	.	.	.	.	.	.	.	.	.	6	.	.	.	false	false	Message: -1ms	.	.	.	.	.	.	.	.	.	.	.	ELCL_PROC CENTROID (3)	-1	.	.	ljx.edf	RIGHT	3646	1094472	Full Trial Period	1090826	94	Trial: 94	1090826	113	ÃÞ»¨ÌÇ	Ä§·½	ß¦ÃæÕÈ	f	f
ljx	.	.	.	.	.	.	.	.	.	.	7	.	.	.	false	false	Message: -1ms	.	.	.	.	.	.	.	.	.	.	.	ELCL_PCR_PARAM 5 3.0	-1	.	.	ljx.edf	RIGHT	3646	1094472	Full Trial Period	1090826	94	Trial: 94	1090826	113	ÃÞ»¨ÌÇ	Ä§·½	ß¦ÃæÕÈ	f	f
ljx	.	.	.	.	.	.	.	.	.	.	8	.	.	.	false	true	Message: 0ms	.	.	.	.	.	.	.	.	.	.	.	!MODE RECORD CR 1000 2 0 R	0	.	.	ljx.edf	RIGHT	3646	1094472	Full Trial Period	1090826	94	Trial: 94	1090826	113	ÃÞ»¨ÌÇ	Ä§·½	ß¦ÃæÕÈ	f	f
ljx	.	.	.	.	569	575	1	7	139.40	408.00	9	.	.	.	false	false	Message: 42ms	.	.	.	.	.	.	.	.	.	.	.	SYNCTIME	42	139.40	408.00	ljx.edf	RIGHT	3646	1094472	Full Trial Period	1090826	94	Trial: 94	1090826	113	ÃÞ»¨ÌÇ	Ä§·½	ß¦ÃæÕÈ	f	f
ljx	.	.	.	.	.	.	.	.	.	.	10	.	.	.	false	false	Message: 856ms	3.78	85.96	44	884	457.50	397.20	2	372.40	841	349.40	374.00	INVISIBLE_BOUNDARY[1]	856	.	.	ljx.edf	RIGHT	3646	1094472	Full Trial Period	1090826	94	Trial: 94	1090826	113	ÃÞ»¨ÌÇ	Ä§·½	ß¦ÃæÕÈ	f	f
ljx	.	.	.	.	.	.	.	.	.	.	11	.	.	.	false	false	Message: 859ms	3.78	85.96	44	884	457.50	397.20	2	372.40	841	349.40	374.00	SYNCTIME	859	.	.	ljx.edf	RIGHT	3646	1094472	Full Trial Period	1090826	94	Trial: 94	1090826	113	ÃÞ»¨ÌÇ	Ä§·½	ß¦ÃæÕÈ	f	f
ljx	.	.	.	.	.	.	.	.	.	.	12	.	.	.	false	false	Message: 2788ms	3.82	127.18	30	2805	843.30	399.80	8	314.60	2776	729.50	411.80	INVISIBLE_BOUNDARY[2]	2788	.	.	ljx.edf	RIGHT	3646	1094472	Full Trial Period	1090826	94	Trial: 94	1090826	113	ÃÞ»¨ÌÇ	Ä§·½	ß¦ÃæÕÈ	f	f
ljx	.	.	.	.	.	.	.	.	.	.	13	.	.	.	false	false	Message: 2792ms	3.82	127.18	30	2805	843.30	399.80	8	314.60	2776	729.50	411.80	SYNCTIME	2792	.	.	ljx.edf	RIGHT	3646	1094472	Full Trial Period	1090826	94	Trial: 94	1090826	113	ÃÞ»¨ÌÇ	Ä§·½	ß¦ÃæÕÈ	f	f
ljx	.	.	.	.	839	3644	9	2806	837.30	402.70	14	.	.	.	false	false	Message: 3627ms	.	.	.	.	.	.	.	.	.	.	.	KEYBOARD	3627	837.30	402.70	ljx.edf	RIGHT	3646	1094472	Full Trial Period	1090826	94	Trial: 94	1090826	113	ÃÞ»¨ÌÇ	Ä§·½	ß¦ÃæÕÈ	f	f
ljx	.	.	.	.	.	.	.	.	.	.	15	.	.	.	false	false	Message: 3691ms	.	.	.	.	.	.	.	.	.	.	.	TRIAL_RESULT 0	3691	.	.	ljx.edf	RIGHT	3646	1094472	Full Trial Period	1090826	94	Trial: 94	1090826	113	ÃÞ»¨ÌÇ	Ä§·½	ß¦ÃæÕÈ	f	f
ljx	.	.	.	.	.	.	.	.	.	.	1	.	.	.	false	false	Message: -16ms	.	.	.	.	.	.	.	.	.	.	.	TRIALID 94	-16	.	.	ljx.edf	RIGHT	3409	1099568	Full Trial Period	1096159	95	Trial: 95	1096159	35	ÓðÃ«Çò	ÊÖÖ¸	°ô°ôÌÇ	j	j
ljx	.	.	.	.	.	.	.	.	.	.	2	.	.	.	false	false	Message: -1ms	.	.	.	.	.	.	.	.	.	.	.	RECCFG CR 1000 2 0 R	-1	.	.	ljx.edf	RIGHT	3409	1099568	Full Trial Period	1096159	95	Trial: 95	1096159	35	ÓðÃ«Çò	ÊÖÖ¸	°ô°ôÌÇ	j	j
ljx	.	.	.	.	.	.	.	.	.	.	3	.	.	.	false	false	Message: -1ms	.	.	.	.	.	.	.	.	.	.	.	ELCLCFG TOWER	-1	.	.	ljx.edf	RIGHT	3409	1099568	Full Trial Period	1096159	95	Trial: 95	1096159	35	ÓðÃ«Çò	ÊÖÖ¸	°ô°ôÌÇ	j	j
ljx	.	.	.	.	.	.	.	.	.	.	4	.	.	.	false	false	Message: -1ms	.	.	.	.	.	.	.	.	.	.	.	GAZE_COORDS 0.00 0.00 1023.00 767.00	-1	.	.	ljx.edf	RIGHT	3409	1099568	Full Trial Period	1096159	95	Trial: 95	1096159	35	ÓðÃ«Çò	ÊÖÖ¸	°ô°ôÌÇ	j	j
ljx	.	.	.	.	.	.	.	.	.	.	5	.	.	.	false	false	Message: -1ms	.	.	.	.	.	.	.	.	.	.	.	THRESHOLDS R 122 220	-1	.	.	ljx.edf	RIGHT	3409	1099568	Full Trial Period	1096159	95	Trial: 95	1096159	35	ÓðÃ«Çò	ÊÖÖ¸	°ô°ôÌÇ	j	j
ljx	.	.	.	.	.	.	.	.	.	.	6	.	.	.	false	false	Message: -1ms	.	.	.	.	.	.	.	.	.	.	.	ELCL_PROC CENTROID (3)	-1	.	.	ljx.edf	RIGHT	3409	1099568	Full Trial Period	1096159	95	Trial: 95	1096159	35	ÓðÃ«Çò	ÊÖÖ¸	°ô°ôÌÇ	j	j
ljx	.	.	.	.	.	.	.	.	.	.	7	.	.	.	false	false	Message: -1ms	.	.	.	.	.	.	.	.	.	.	.	ELCL_PCR_PARAM 5 3.0	-1	.	.	ljx.edf	RIGHT	3409	1099568	Full Trial Period	1096159	95	Trial: 95	1096159	35	ÓðÃ«Çò	ÊÖÖ¸	°ô°ôÌÇ	j	j
ljx	.	.	.	.	.	.	.	.	.	.	8	.	.	.	false	true	Message: 0ms	.	.	.	.	.	.	.	.	.	.	.	!MODE RECORD CR 1000 2 0 R	0	.	.	ljx.edf	RIGHT	3409	1099568	Full Trial Period	1096159	95	Trial: 95	1096159	35	ÓðÃ«Çò	ÊÖÖ¸	°ô°ôÌÇ	j	j
ljx	.	.	.	.	274	280	1	7	157.10	387.10	9	.	.	.	false	false	Message: 42ms	.	.	.	.	.	.	.	.	.	.	.	SYNCTIME	42	157.10	387.10	ljx.edf	RIGHT	3409	1099568	Full Trial Period	1096159	95	Trial: 95	1096159	35	ÓðÃ«Çò	ÊÖÖ¸	°ô°ôÌÇ	j	j
ljx	.	.	.	.	.	.	.	.	.	.	10	.	.	.	false	false	Message: 1741ms	12.78	50.33	254	1826	553.40	384.30	3	505.40	1573	173.90	395.10	INVISIBLE_BOUNDARY[1]	1741	.	.	ljx.edf	RIGHT	3409	1099568	Full Trial Period	1096159	95	Trial: 95	1096159	35	ÓðÃ«Çò	ÊÖÖ¸	°ô°ôÌÇ	j	j
ljx	.	.	.	.	.	.	.	.	.	.	11	.	.	.	false	false	Message: 1750ms	12.78	50.33	254	1826	553.40	384.30	3	505.40	1573	173.90	395.10	SYNCTIME	1750	.	.	ljx.edf	RIGHT	3409	1099568	Full Trial Period	1096159	95	Trial: 95	1096159	35	ÓðÃ«Çò	ÊÖÖ¸	°ô°ôÌÇ	j	j
ljx	.	.	.	.	.	.	.	.	.	.	12	.	.	.	false	false	Message: 2605ms	11.94	48.14	248	2667	867.20	421.10	5	656.40	2420	510.80	401.40	INVISIBLE_BOUNDARY[2]	2605	.	.	ljx.edf	RIGHT	3409	1099568	Full Trial Period	1096159	95	Trial: 95	1096159	35	ÓðÃ«Çò	ÊÖÖ¸	°ô°ôÌÇ	j	j
ljx	.	.	.	.	.	.	.	.	.	.	13	.	.	.	false	false	Message: 2609ms	11.94	48.14	248	2667	867.20	421.10	5	656.40	2420	510.80	401.40	SYNCTIME	2609	.	.	ljx.edf	RIGHT	3409	1099568	Full Trial Period	1096159	95	Trial: 95	1096159	35	ÓðÃ«Çò	ÊÖÖ¸	°ô°ôÌÇ	j	j
ljx	.	.	.	.	299	3407	7	3109	845.50	399.90	14	[1]	2	RECTANGLE_INTERESTAREA	false	false	Message: 3390ms	.	.	.	.	.	.	.	.	.	.	.	KEYBOARD	3390	845.50	399.90	ljx.edf	RIGHT	3409	1099568	Full Trial Period	1096159	95	Trial: 95	1096159	35	ÓðÃ«Çò	ÊÖÖ¸	°ô°ôÌÇ	j	j
ljx	.	.	.	.	.	.	.	.	.	.	15	.	.	.	false	false	Message: 3457ms	.	.	.	.	.	.	.	.	.	.	.	TRIAL_RESULT 0	3457	.	.	ljx.edf	RIGHT	3409	1099568	Full Trial Period	1096159	95	Trial: 95	1096159	35	ÓðÃ«Çò	ÊÖÖ¸	°ô°ôÌÇ	j	j
ljx	.	.	.	.	.	.	.	.	.	.	1	.	.	.	false	false	Message: -15ms	.	.	.	.	.	.	.	.	.	.	.	TRIALID 95	-15	.	.	ljx.edf	RIGHT	5452	1106376	Full Trial Period	1100924	96	Trial: 96	1100924	114	·¬ÇÑ	ÕÂÓã	Ã«½í	f	f
ljx	.	.	.	.	.	.	.	.	.	.	2	.	.	.	false	false	Message: -1ms	.	.	.	.	.	.	.	.	.	.	.	RECCFG CR 1000 2 0 R	-1	.	.	ljx.edf	RIGHT	5452	1106376	Full Trial Period	1100924	96	Trial: 96	1100924	114	·¬ÇÑ	ÕÂÓã	Ã«½í	f	f
ljx	.	.	.	.	.	.	.	.	.	.	3	.	.	.	false	false	Message: -1ms	.	.	.	.	.	.	.	.	.	.	.	ELCLCFG TOWER	-1	.	.	ljx.edf	RIGHT	5452	1106376	Full Trial Period	1100924	96	Trial: 96	1100924	114	·¬ÇÑ	ÕÂÓã	Ã«½í	f	f
ljx	.	.	.	.	.	.	.	.	.	.	4	.	.	.	false	false	Message: -1ms	.	.	.	.	.	.	.	.	.	.	.	GAZE_COORDS 0.00 0.00 1023.00 767.00	-1	.	.	ljx.edf	RIGHT	5452	1106376	Full Trial Period	1100924	96	Trial: 96	1100924	114	·¬ÇÑ	ÕÂÓã	Ã«½í	f	f
ljx	.	.	.	.	.	.	.	.	.	.	5	.	.	.	false	false	Message: -1ms	.	.	.	.	.	.	.	.	.	.	.	THRESHOLDS R 122 220	-1	.	.	ljx.edf	RIGHT	5452	1106376	Full Trial Period	1100924	96	Trial: 96	1100924	114	·¬ÇÑ	ÕÂÓã	Ã«½í	f	f
ljx	.	.	.	.	.	.	.	.	.	.	6	.	.	.	false	false	Message: -1ms	.	.	.	.	.	.	.	.	.	.	.	ELCL_PROC CENTROID (3)	-1	.	.	ljx.edf	RIGHT	5452	1106376	Full Trial Period	1100924	96	Trial: 96	1100924	114	·¬ÇÑ	ÕÂÓã	Ã«½í	f	f
ljx	.	.	.	.	.	.	.	.	.	.	7	.	.	.	false	false	Message: -1ms	.	.	.	.	.	.	.	.	.	.	.	ELCL_PCR_PARAM 5 3.0	-1	.	.	ljx.edf	RIGHT	5452	1106376	Full Trial Period	1100924	96	Trial: 96	1100924	114	·¬ÇÑ	ÕÂÓã	Ã«½í	f	f
ljx	.	.	.	.	.	.	.	.	.	.	8	.	.	.	false	true	Message: 0ms	.	.	.	.	.	.	.	.	.	.	.	!MODE RECORD CR 1000 2 0 R	0	.	.	ljx.edf	RIGHT	5452	1106376	Full Trial Period	1100924	96	Trial: 96	1100924	114	·¬ÇÑ	ÕÂÓã	Ã«½í	f	f
ljx	.	.	.	.	575	581	1	7	130.10	397.80	9	.	.	.	false	false	Message: 51ms	.	.	.	.	.	.	.	.	.	.	.	SYNCTIME	51	130.10	397.80	ljx.edf	RIGHT	5452	1106376	Full Trial Period	1100924	96	Trial: 96	1100924	114	·¬ÇÑ	ÕÂÓã	Ã«½í	f	f
ljx	.	.	.	.	.	.	.	.	.	.	10	.	.	.	false	false	Message: 624ms	12.62	182.86	69	650	506.20	382.80	1	368.10	582	129.80	395.40	INVISIBLE_BOUNDARY[1]	624	.	.	ljx.edf	RIGHT	5452	1106376	Full Trial Period	1100924	96	Trial: 96	1100924	114	·¬ÇÑ	ÕÂÓã	Ã«½í	f	f
ljx	.	.	.	.	.	.	.	.	.	.	11	.	.	.	false	false	Message: 635ms	12.62	182.86	69	650	506.20	382.80	1	368.10	582	129.80	395.40	SYNCTIME	635	.	.	ljx.edf	RIGHT	5452	1106376	Full Trial Period	1100924	96	Trial: 96	1100924	114	·¬ÇÑ	ÕÂÓã	Ã«½í	f	f
ljx	.	.	.	.	.	.	.	.	.	.	12	.	.	.	false	false	Message: 2506ms	13.63	194.65	70	2537	905.60	387.00	7	471.70	2468	498.20	389.80	INVISIBLE_BOUNDARY[2]	2506	.	.	ljx.edf	RIGHT	5452	1106376	Full Trial Period	1100924	96	Trial: 96	1100924	114	·¬ÇÑ	ÕÂÓã	Ã«½í	f	f
ljx	.	.	.	.	.	.	.	.	.	.	13	.	.	.	false	false	Message: 2509ms	13.63	194.65	70	2537	905.60	387.00	7	471.70	2468	498.20	389.80	SYNCTIME	2509	.	.	ljx.edf	RIGHT	5452	1106376	Full Trial Period	1100924	96	Trial: 96	1100924	114	·¬ÇÑ	ÕÂÓã	Ã«½í	f	f
ljx	.	.	.	.	146	5450	11	5305	860.10	379.30	14	[1]	2	RECTANGLE_INTERESTAREA	false	false	Message: 5433ms	.	.	.	.	.	.	.	.	.	.	.	KEYBOARD	5433	860.10	379.30	ljx.edf	RIGHT	5452	1106376	Full Trial Period	1100924	96	Trial: 96	1100924	114	·¬ÇÑ	ÕÂÓã	Ã«½í	f	f
ljx	.	.	.	.	.	.	.	.	.	.	15	.	.	.	false	false	Message: 5497ms	.	.	.	.	.	.	.	.	.	.	.	TRIAL_RESULT 0	5497	.	.	ljx.edf	RIGHT	5452	1106376	Full Trial Period	1100924	96	Trial: 96	1100924	114	·¬ÇÑ	ÕÂÓã	Ã«½í	f	f
ljx	.	.	.	.	.	.	.	.	.	.	1	.	.	.	false	false	Message: -19ms	.	.	.	.	.	.	.	.	.	.	.	TRIALID 96	-19	.	.	ljx.edf	RIGHT	2305	1110249	Full Trial Period	1107944	97	Trial: 97	1107944	11	¾í³ß	Æ¤´ø	ÑÌ»Ò¸×	f	f
ljx	.	.	.	.	.	.	.	.	.	.	2	.	.	.	false	false	Message: -1ms	.	.	.	.	.	.	.	.	.	.	.	RECCFG CR 1000 2 0 R	-1	.	.	ljx.edf	RIGHT	2305	1110249	Full Trial Period	1107944	97	Trial: 97	1107944	11	¾í³ß	Æ¤´ø	ÑÌ»Ò¸×	f	f
ljx	.	.	.	.	.	.	.	.	.	.	3	.	.	.	false	false	Message: -1ms	.	.	.	.	.	.	.	.	.	.	.	ELCLCFG TOWER	-1	.	.	ljx.edf	RIGHT	2305	1110249	Full Trial Period	1107944	97	Trial: 97	1107944	11	¾í³ß	Æ¤´ø	ÑÌ»Ò¸×	f	f
ljx	.	.	.	.	.	.	.	.	.	.	4	.	.	.	false	false	Message: -1ms	.	.	.	.	.	.	.	.	.	.	.	GAZE_COORDS 0.00 0.00 1023.00 767.00	-1	.	.	ljx.edf	RIGHT	2305	1110249	Full Trial Period	1107944	97	Trial: 97	1107944	11	¾í³ß	Æ¤´ø	ÑÌ»Ò¸×	f	f
ljx	.	.	.	.	.	.	.	.	.	.	5	.	.	.	false	false	Message: -1ms	.	.	.	.	.	.	.	.	.	.	.	THRESHOLDS R 122 220	-1	.	.	ljx.edf	RIGHT	2305	1110249	Full Trial Period	1107944	97	Trial: 97	1107944	11	¾í³ß	Æ¤´ø	ÑÌ»Ò¸×	f	f
ljx	.	.	.	.	.	.	.	.	.	.	6	.	.	.	false	false	Message: -1ms	.	.	.	.	.	.	.	.	.	.	.	ELCL_PROC CENTROID (3)	-1	.	.	ljx.edf	RIGHT	2305	1110249	Full Trial Period	1107944	97	Trial: 97	1107944	11	¾í³ß	Æ¤´ø	ÑÌ»Ò¸×	f	f
ljx	.	.	.	.	.	.	.	.	.	.	7	.	.	.	false	false	Message: -1ms	.	.	.	.	.	.	.	.	.	.	.	ELCL_PCR_PARAM 5 3.0	-1	.	.	ljx.edf	RIGHT	2305	1110249	Full Trial Period	1107944	97	Trial: 97	1107944	11	¾í³ß	Æ¤´ø	ÑÌ»Ò¸×	f	f
ljx	.	.	.	.	.	.	.	.	.	.	8	.	.	.	false	true	Message: 0ms	.	.	.	.	.	.	.	.	.	.	.	!MODE RECORD CR 1000 2 0 R	0	.	.	ljx.edf	RIGHT	2305	1110249	Full Trial Period	1107944	97	Trial: 97	1107944	11	¾í³ß	Æ¤´ø	ÑÌ»Ò¸×	f	f
ljx	.	.	.	.	438	444	1	7	130.40	390.50	9	.	.	.	false	false	Message: 47ms	.	.	.	.	.	.	.	.	.	.	.	SYNCTIME	47	130.40	390.50	ljx.edf	RIGHT	2305	1110249	Full Trial Period	1107944	97	Trial: 97	1107944	11	¾í³ß	Æ¤´ø	ÑÌ»Ò¸×	f	f
ljx	.	.	.	.	.	.	.	.	.	.	10	.	.	.	false	false	Message: 654ms	12.40	46.60	266	710	500.60	409.70	1	742.80	445	130.70	386.80	INVISIBLE_BOUNDARY[1]	654	.	.	ljx.edf	RIGHT	2305	1110249	Full Trial Period	1107944	97	Trial: 97	1107944	11	¾í³ß	Æ¤´ø	ÑÌ»Ò¸×	f	f
ljx	.	.	.	.	.	.	.	.	.	.	11	.	.	.	false	false	Message: 664ms	12.40	46.60	266	710	500.60	409.70	1	742.80	445	130.70	386.80	SYNCTIME	664	.	.	ljx.edf	RIGHT	2305	1110249	Full Trial Period	1107944	97	Trial: 97	1107944	11	¾í³ß	Æ¤´ø	ÑÌ»Ò¸×	f	f
ljx	.	.	.	.	.	.	.	.	.	.	12	.	.	.	false	false	Message: 1708ms	11.14	52.03	214	1888	848.00	366.00	3	932.70	1675	518.20	381.00	INVISIBLE_BOUNDARY[2]	1708	.	.	ljx.edf	RIGHT	2305	1110249	Full Trial Period	1107944	97	Trial: 97	1107944	11	¾í³ß	Æ¤´ø	ÑÌ»Ò¸×	f	f
ljx	85	1795	2	1711	.	.	.	.	.	.	13	.	.	.	false	false	Message: 1713ms	11.14	52.03	214	1888	848.00	366.00	3	932.70	1675	518.20	381.00	SYNCTIME	1713	.	.	ljx.edf	RIGHT	2305	1110249	Full Trial Period	1107944	97	Trial: 97	1107944	11	¾í³ß	Æ¤´ø	ÑÌ»Ò¸×	f	f
ljx	.	.	.	.	223	2303	5	2081	877.70	377.00	14	[1]	2	RECTANGLE_INTERESTAREA	false	false	Message: 2286ms	.	.	.	.	.	.	.	.	.	.	.	KEYBOARD	2286	877.70	377.00	ljx.edf	RIGHT	2305	1110249	Full Trial Period	1107944	97	Trial: 97	1107944	11	¾í³ß	Æ¤´ø	ÑÌ»Ò¸×	f	f
ljx	.	.	.	.	.	.	.	.	.	.	15	.	.	.	false	false	Message: 2347ms	.	.	.	.	.	.	.	.	.	.	.	TRIAL_RESULT 0	2347	.	.	ljx.edf	RIGHT	2305	1110249	Full Trial Period	1107944	97	Trial: 97	1107944	11	¾í³ß	Æ¤´ø	ÑÌ»Ò¸×	f	f
ljx	.	.	.	.	.	.	.	.	.	.	1	.	.	.	false	false	Message: -16ms	.	.	.	.	.	.	.	.	.	.	.	TRIALID 97	-16	.	.	ljx.edf	RIGHT	4266	1115906	Full Trial Period	1111640	98	Trial: 98	1111640	30	éÙ×Ó	Éß	Ç¦±Ê	j	j
ljx	.	.	.	.	.	.	.	.	.	.	2	.	.	.	false	false	Message: -1ms	.	.	.	.	.	.	.	.	.	.	.	RECCFG CR 1000 2 0 R	-1	.	.	ljx.edf	RIGHT	4266	1115906	Full Trial Period	1111640	98	Trial: 98	1111640	30	éÙ×Ó	Éß	Ç¦±Ê	j	j
ljx	.	.	.	.	.	.	.	.	.	.	3	.	.	.	false	false	Message: -1ms	.	.	.	.	.	.	.	.	.	.	.	ELCLCFG TOWER	-1	.	.	ljx.edf	RIGHT	4266	1115906	Full Trial Period	1111640	98	Trial: 98	1111640	30	éÙ×Ó	Éß	Ç¦±Ê	j	j
ljx	.	.	.	.	.	.	.	.	.	.	4	.	.	.	false	false	Message: -1ms	.	.	.	.	.	.	.	.	.	.	.	GAZE_COORDS 0.00 0.00 1023.00 767.00	-1	.	.	ljx.edf	RIGHT	4266	1115906	Full Trial Period	1111640	98	Trial: 98	1111640	30	éÙ×Ó	Éß	Ç¦±Ê	j	j
ljx	.	.	.	.	.	.	.	.	.	.	5	.	.	.	false	false	Message: -1ms	.	.	.	.	.	.	.	.	.	.	.	THRESHOLDS R 122 220	-1	.	.	ljx.edf	RIGHT	4266	1115906	Full Trial Period	1111640	98	Trial: 98	1111640	30	éÙ×Ó	Éß	Ç¦±Ê	j	j
ljx	.	.	.	.	.	.	.	.	.	.	6	.	.	.	false	false	Message: -1ms	.	.	.	.	.	.	.	.	.	.	.	ELCL_PROC CENTROID (3)	-1	.	.	ljx.edf	RIGHT	4266	1115906	Full Trial Period	1111640	98	Trial: 98	1111640	30	éÙ×Ó	Éß	Ç¦±Ê	j	j
ljx	.	.	.	.	.	.	.	.	.	.	7	.	.	.	false	false	Message: -1ms	.	.	.	.	.	.	.	.	.	.	.	ELCL_PCR_PARAM 5 3.0	-1	.	.	ljx.edf	RIGHT	4266	1115906	Full Trial Period	1111640	98	Trial: 98	1111640	30	éÙ×Ó	Éß	Ç¦±Ê	j	j
ljx	.	.	.	.	.	.	.	.	.	.	8	.	.	.	false	true	Message: 0ms	.	.	.	.	.	.	.	.	.	.	.	!MODE RECORD CR 1000 2 0 R	0	.	.	ljx.edf	RIGHT	4266	1115906	Full Trial Period	1111640	98	Trial: 98	1111640	30	éÙ×Ó	Éß	Ç¦±Ê	j	j
ljx	.	.	.	.	499	505	1	7	136.20	381.50	9	.	.	.	false	false	Message: 42ms	.	.	.	.	.	.	.	.	.	.	.	SYNCTIME	42	136.20	381.50	ljx.edf	RIGHT	4266	1115906	Full Trial Period	1111640	98	Trial: 98	1111640	30	éÙ×Ó	Éß	Ç¦±Ê	j	j
ljx	.	.	.	.	.	.	.	.	.	.	10	.	.	.	false	false	Message: 549ms	10.77	145.51	74	579	457.00	378.90	1	458.80	506	136.20	372.20	INVISIBLE_BOUNDARY[1]	549	.	.	ljx.edf	RIGHT	4266	1115906	Full Trial Period	1111640	98	Trial: 98	1111640	30	éÙ×Ó	Éß	Ç¦±Ê	j	j
ljx	.	.	.	.	.	.	.	.	.	.	11	.	.	.	false	false	Message: 558ms	10.77	145.51	74	579	457.00	378.90	1	458.80	506	136.20	372.20	SYNCTIME	558	.	.	ljx.edf	RIGHT	4266	1115906	Full Trial Period	1111640	98	Trial: 98	1111640	30	éÙ×Ó	Éß	Ç¦±Ê	j	j
ljx	.	.	.	.	.	.	.	.	.	.	12	.	.	.	false	false	Message: 1457ms	6.08	21.12	288	1515	843.60	469.40	4	378.90	1228	688.20	375.60	INVISIBLE_BOUNDARY[2]	1457	.	.	ljx.edf	RIGHT	4266	1115906	Full Trial Period	1111640	98	Trial: 98	1111640	30	éÙ×Ó	Éß	Ç¦±Ê	j	j
ljx	.	.	.	.	.	.	.	.	.	.	13	.	.	.	false	false	Message: 1467ms	6.08	21.12	288	1515	843.60	469.40	4	378.90	1228	688.20	375.60	SYNCTIME	1467	.	.	ljx.edf	RIGHT	4266	1115906	Full Trial Period	1111640	98	Trial: 98	1111640	30	éÙ×Ó	Éß	Ç¦±Ê	j	j
ljx	.	.	.	.	59	4264	10	4206	866.50	373.80	14	[1]	2	RECTANGLE_INTERESTAREA	false	false	Message: 4247ms	.	.	.	.	.	.	.	.	.	.	.	KEYBOARD	4247	866.50	373.80	ljx.edf	RIGHT	4266	1115906	Full Trial Period	1111640	98	Trial: 98	1111640	30	éÙ×Ó	Éß	Ç¦±Ê	j	j
ljx	.	.	.	.	.	.	.	.	.	.	15	.	.	.	false	false	Message: 4304ms	.	.	.	.	.	.	.	.	.	.	.	TRIAL_RESULT 0	4304	.	.	ljx.edf	RIGHT	4266	1115906	Full Trial Period	1111640	98	Trial: 98	1111640	30	éÙ×Ó	Éß	Ç¦±Ê	j	j
ljx	.	.	.	.	.	.	.	.	.	.	1	.	.	.	false	false	Message: -16ms	.	.	.	.	.	.	.	.	.	.	.	TRIALID 98	-16	.	.	ljx.edf	RIGHT	4690	1122537	Full Trial Period	1117847	99	Trial: 99	1117847	111	ÃæÌõ	º£´ø	Î§½í	j	j
ljx	.	.	.	.	.	.	.	.	.	.	2	.	.	.	false	false	Message: -1ms	.	.	.	.	.	.	.	.	.	.	.	RECCFG CR 1000 2 0 R	-1	.	.	ljx.edf	RIGHT	4690	1122537	Full Trial Period	1117847	99	Trial: 99	1117847	111	ÃæÌõ	º£´ø	Î§½í	j	j
ljx	.	.	.	.	.	.	.	.	.	.	3	.	.	.	false	false	Message: -1ms	.	.	.	.	.	.	.	.	.	.	.	ELCLCFG TOWER	-1	.	.	ljx.edf	RIGHT	4690	1122537	Full Trial Period	1117847	99	Trial: 99	1117847	111	ÃæÌõ	º£´ø	Î§½í	j	j
ljx	.	.	.	.	.	.	.	.	.	.	4	.	.	.	false	false	Message: -1ms	.	.	.	.	.	.	.	.	.	.	.	GAZE_COORDS 0.00 0.00 1023.00 767.00	-1	.	.	ljx.edf	RIGHT	4690	1122537	Full Trial Period	1117847	99	Trial: 99	1117847	111	ÃæÌõ	º£´ø	Î§½í	j	j
ljx	.	.	.	.	.	.	.	.	.	.	5	.	.	.	false	false	Message: -1ms	.	.	.	.	.	.	.	.	.	.	.	THRESHOLDS R 122 220	-1	.	.	ljx.edf	RIGHT	4690	1122537	Full Trial Period	1117847	99	Trial: 99	1117847	111	ÃæÌõ	º£´ø	Î§½í	j	j
ljx	.	.	.	.	.	.	.	.	.	.	6	.	.	.	false	false	Message: -1ms	.	.	.	.	.	.	.	.	.	.	.	ELCL_PROC CENTROID (3)	-1	.	.	ljx.edf	RIGHT	4690	1122537	Full Trial Period	1117847	99	Trial: 99	1117847	111	ÃæÌõ	º£´ø	Î§½í	j	j
ljx	.	.	.	.	.	.	.	.	.	.	7	.	.	.	false	false	Message: -1ms	.	.	.	.	.	.	.	.	.	.	.	ELCL_PCR_PARAM 5 3.0	-1	.	.	ljx.edf	RIGHT	4690	1122537	Full Trial Period	1117847	99	Trial: 99	1117847	111	ÃæÌõ	º£´ø	Î§½í	j	j
ljx	.	.	.	.	.	.	.	.	.	.	8	.	.	.	false	true	Message: 0ms	.	.	.	.	.	.	.	.	.	.	.	!MODE RECORD CR 1000 2 0 R	0	.	.	ljx.edf	RIGHT	4690	1122537	Full Trial Period	1117847	99	Trial: 99	1117847	111	ÃæÌõ	º£´ø	Î§½í	j	j
ljx	.	.	.	.	415	421	1	7	134.30	392.70	9	.	.	.	false	false	Message: 50ms	.	.	.	.	.	.	.	.	.	.	.	SYNCTIME	50	134.30	392.70	ljx.edf	RIGHT	4690	1122537	Full Trial Period	1117847	99	Trial: 99	1117847	111	ÃæÌõ	º£´ø	Î§½í	j	j
ljx	.	.	.	.	.	.	.	.	.	.	10	.	.	.	false	false	Message: 655ms	12.25	43.30	283	704	502.90	388.10	1	788.50	422	137.10	386.50	INVISIBLE_BOUNDARY[1]	655	.	.	ljx.edf	RIGHT	4690	1122537	Full Trial Period	1117847	99	Trial: 99	1117847	111	ÃæÌõ	º£´ø	Î§½í	j	j
ljx	.	.	.	.	.	.	.	.	.	.	11	.	.	.	false	false	Message: 659ms	12.25	43.30	283	704	502.90	388.10	1	788.50	422	137.10	386.50	SYNCTIME	659	.	.	ljx.edf	RIGHT	4690	1122537	Full Trial Period	1117847	99	Trial: 99	1117847	111	ÃæÌõ	º£´ø	Î§½í	j	j
ljx	.	.	.	.	.	.	.	.	.	.	12	.	.	.	false	false	Message: 1880ms	12.33	60.15	205	1928	881.20	378.30	3	813.50	1724	514.30	398.40	INVISIBLE_BOUNDARY[2]	1880	.	.	ljx.edf	RIGHT	4690	1122537	Full Trial Period	1117847	99	Trial: 99	1117847	111	ÃæÌõ	º£´ø	Î§½í	j	j
ljx	.	.	.	.	.	.	.	.	.	.	13	.	.	.	false	false	Message: 1884ms	12.33	60.15	205	1928	881.20	378.30	3	813.50	1724	514.30	398.40	SYNCTIME	1884	.	.	ljx.edf	RIGHT	4690	1122537	Full Trial Period	1117847	99	Trial: 99	1117847	111	ÃæÌõ	º£´ø	Î§½í	j	j
ljx	.	.	.	.	.	.	.	.	.	.	14	.	.	.	false	false	Message: 4672ms	0.43	22.44	19	4688	866.90	371.20	6	53.60	4670	879.20	375.20	KEYBOARD	4672	.	.	ljx.edf	RIGHT	4690	1122537	Full Trial Period	1117847	99	Trial: 99	1117847	111	ÃæÌõ	º£´ø	Î§½í	j	j
ljx	.	.	.	.	.	.	.	.	.	.	15	.	.	.	false	false	Message: 4734ms	.	.	.	.	.	.	.	.	.	.	.	TRIAL_RESULT 0	4734	.	.	ljx.edf	RIGHT	4690	1122537	Full Trial Period	1117847	99	Trial: 99	1117847	111	ÃæÌõ	º£´ø	Î§½í	j	j
ljx	.	.	.	.	.	.	.	.	.	.	1	.	.	.	false	false	Message: -15ms	.	.	.	.	.	.	.	.	.	.	.	TRIALID 99	-15	.	.	ljx.edf	RIGHT	6480	1130675	Full Trial Period	1124195	100	Trial: 100	1124195	141	ÕÂÓã	ÍÏ°Ñ	ÈâÍè	f	f
ljx	.	.	.	.	.	.	.	.	.	.	2	.	.	.	false	false	Message: -1ms	.	.	.	.	.	.	.	.	.	.	.	RECCFG CR 1000 2 0 R	-1	.	.	ljx.edf	RIGHT	6480	1130675	Full Trial Period	1124195	100	Trial: 100	1124195	141	ÕÂÓã	ÍÏ°Ñ	ÈâÍè	f	f
ljx	.	.	.	.	.	.	.	.	.	.	3	.	.	.	false	false	Message: -1ms	.	.	.	.	.	.	.	.	.	.	.	ELCLCFG TOWER	-1	.	.	ljx.edf	RIGHT	6480	1130675	Full Trial Period	1124195	100	Trial: 100	1124195	141	ÕÂÓã	ÍÏ°Ñ	ÈâÍè	f	f
ljx	.	.	.	.	.	.	.	.	.	.	4	.	.	.	false	false	Message: -1ms	.	.	.	.	.	.	.	.	.	.	.	GAZE_COORDS 0.00 0.00 1023.00 767.00	-1	.	.	ljx.edf	RIGHT	6480	1130675	Full Trial Period	1124195	100	Trial: 100	1124195	141	ÕÂÓã	ÍÏ°Ñ	ÈâÍè	f	f
ljx	.	.	.	.	.	.	.	.	.	.	5	.	.	.	false	false	Message: -1ms	.	.	.	.	.	.	.	.	.	.	.	THRESHOLDS R 122 220	-1	.	.	ljx.edf	RIGHT	6480	1130675	Full Trial Period	1124195	100	Trial: 100	1124195	141	ÕÂÓã	ÍÏ°Ñ	ÈâÍè	f	f
ljx	.	.	.	.	.	.	.	.	.	.	6	.	.	.	false	false	Message: -1ms	.	.	.	.	.	.	.	.	.	.	.	ELCL_PROC CENTROID (3)	-1	.	.	ljx.edf	RIGHT	6480	1130675	Full Trial Period	1124195	100	Trial: 100	1124195	141	ÕÂÓã	ÍÏ°Ñ	ÈâÍè	f	f
ljx	.	.	.	.	.	.	.	.	.	.	7	.	.	.	false	false	Message: -1ms	.	.	.	.	.	.	.	.	.	.	.	ELCL_PCR_PARAM 5 3.0	-1	.	.	ljx.edf	RIGHT	6480	1130675	Full Trial Period	1124195	100	Trial: 100	1124195	141	ÕÂÓã	ÍÏ°Ñ	ÈâÍè	f	f
ljx	.	.	.	.	.	.	.	.	.	.	8	.	.	.	false	true	Message: 0ms	.	.	.	.	.	.	.	.	.	.	.	!MODE RECORD CR 1000 2 0 R	0	.	.	ljx.edf	RIGHT	6480	1130675	Full Trial Period	1124195	100	Trial: 100	1124195	141	ÕÂÓã	ÍÏ°Ñ	ÈâÍè	f	f
ljx	.	.	.	.	809	815	1	7	137.40	391.80	9	.	.	.	false	false	Message: 51ms	.	.	.	.	.	.	.	.	.	.	.	SYNCTIME	51	137.40	391.80	ljx.edf	RIGHT	6480	1130675	Full Trial Period	1124195	100	Trial: 100	1124195	141	ÕÂÓã	ÍÏ°Ñ	ÈâÍè	f	f
ljx	.	.	.	.	.	.	.	.	.	.	10	.	.	.	false	false	Message: 885ms	12.56	100.47	125	940	509.90	434.30	1	231.90	816	136.70	388.50	INVISIBLE_BOUNDARY[1]	885	.	.	ljx.edf	RIGHT	6480	1130675	Full Trial Period	1124195	100	Trial: 100	1124195	141	ÕÂÓã	ÍÏ°Ñ	ÈâÍè	f	f
ljx	.	.	.	.	.	.	.	.	.	.	11	.	.	.	false	false	Message: 893ms	12.56	100.47	125	940	509.90	434.30	1	231.90	816	136.70	388.50	SYNCTIME	893	.	.	ljx.edf	RIGHT	6480	1130675	Full Trial Period	1124195	100	Trial: 100	1124195	141	ÕÂÓã	ÍÏ°Ñ	ÈâÍè	f	f
ljx	.	.	.	.	.	.	.	.	.	.	12	.	.	.	false	false	Message: 3229ms	11.11	42.88	259	3447	828.10	409.60	7	823.40	3189	499.30	392.40	INVISIBLE_BOUNDARY[2]	3229	.	.	ljx.edf	RIGHT	6480	1130675	Full Trial Period	1124195	100	Trial: 100	1124195	141	ÕÂÓã	ÍÏ°Ñ	ÈâÍè	f	f
ljx	.	.	.	.	.	.	.	.	.	.	13	.	.	.	false	false	Message: 3234ms	11.11	42.88	259	3447	828.10	409.60	7	823.40	3189	499.30	392.40	SYNCTIME	3234	.	.	ljx.edf	RIGHT	6480	1130675	Full Trial Period	1124195	100	Trial: 100	1124195	141	ÕÂÓã	ÍÏ°Ñ	ÈâÍè	f	f
ljx	.	.	.	.	.	.	.	.	.	.	14	.	.	.	false	false	Message: 6461ms	11.30	159.22	71	6478	864.70	380.70	11	449.60	6408	529.50	361.90	KEYBOARD	6461	.	.	ljx.edf	RIGHT	6480	1130675	Full Trial Period	1124195	100	Trial: 100	1124195	141	ÕÂÓã	ÍÏ°Ñ	ÈâÍè	f	f
ljx	.	.	.	.	.	.	.	.	.	.	15	.	.	.	false	false	Message: 6513ms	.	.	.	.	.	.	.	.	.	.	.	TRIAL_RESULT 0	6513	.	.	ljx.edf	RIGHT	6480	1130675	Full Trial Period	1124195	100	Trial: 100	1124195	141	ÕÂÓã	ÍÏ°Ñ	ÈâÍè	f	f
ljx	.	.	.	.	.	.	.	.	.	.	1	.	.	.	false	false	Message: -16ms	.	.	.	.	.	.	.	.	.	.	.	TRIALID 100	-16	.	.	ljx.edf	RIGHT	2711	1134947	Full Trial Period	1132236	101	Trial: 101	1132236	51	¶ú¶ä	Ç¯×Ó	Ô²¹æ	j	j
ljx	.	.	.	.	.	.	.	.	.	.	2	.	.	.	false	false	Message: -1ms	.	.	.	.	.	.	.	.	.	.	.	RECCFG CR 1000 2 0 R	-1	.	.	ljx.edf	RIGHT	2711	1134947	Full Trial Period	1132236	101	Trial: 101	1132236	51	¶ú¶ä	Ç¯×Ó	Ô²¹æ	j	j
ljx	.	.	.	.	.	.	.	.	.	.	3	.	.	.	false	false	Message: -1ms	.	.	.	.	.	.	.	.	.	.	.	ELCLCFG TOWER	-1	.	.	ljx.edf	RIGHT	2711	1134947	Full Trial Period	1132236	101	Trial: 101	1132236	51	¶ú¶ä	Ç¯×Ó	Ô²¹æ	j	j
ljx	.	.	.	.	.	.	.	.	.	.	4	.	.	.	false	false	Message: -1ms	.	.	.	.	.	.	.	.	.	.	.	GAZE_COORDS 0.00 0.00 1023.00 767.00	-1	.	.	ljx.edf	RIGHT	2711	1134947	Full Trial Period	1132236	101	Trial: 101	1132236	51	¶ú¶ä	Ç¯×Ó	Ô²¹æ	j	j
ljx	.	.	.	.	.	.	.	.	.	.	5	.	.	.	false	false	Message: -1ms	.	.	.	.	.	.	.	.	.	.	.	THRESHOLDS R 122 220	-1	.	.	ljx.edf	RIGHT	2711	1134947	Full Trial Period	1132236	101	Trial: 101	1132236	51	¶ú¶ä	Ç¯×Ó	Ô²¹æ	j	j
ljx	.	.	.	.	.	.	.	.	.	.	6	.	.	.	false	false	Message: -1ms	.	.	.	.	.	.	.	.	.	.	.	ELCL_PROC CENTROID (3)	-1	.	.	ljx.edf	RIGHT	2711	1134947	Full Trial Period	1132236	101	Trial: 101	1132236	51	¶ú¶ä	Ç¯×Ó	Ô²¹æ	j	j
ljx	.	.	.	.	.	.	.	.	.	.	7	.	.	.	false	false	Message: -1ms	.	.	.	.	.	.	.	.	.	.	.	ELCL_PCR_PARAM 5 3.0	-1	.	.	ljx.edf	RIGHT	2711	1134947	Full Trial Period	1132236	101	Trial: 101	1132236	51	¶ú¶ä	Ç¯×Ó	Ô²¹æ	j	j
ljx	.	.	.	.	.	.	.	.	.	.	8	.	.	.	false	true	Message: 0ms	.	.	.	.	.	.	.	.	.	.	.	!MODE RECORD CR 1000 2 0 R	0	.	.	ljx.edf	RIGHT	2711	1134947	Full Trial Period	1132236	101	Trial: 101	1132236	51	¶ú¶ä	Ç¯×Ó	Ô²¹æ	j	j
ljx	.	.	.	.	309	315	1	7	141.20	394.50	9	.	.	.	false	false	Message: 43ms	.	.	.	.	.	.	.	.	.	.	.	SYNCTIME	43	141.20	394.50	ljx.edf	RIGHT	2711	1134947	Full Trial Period	1132236	101	Trial: 101	1132236	51	¶ú¶ä	Ç¯×Ó	Ô²¹æ	j	j
ljx	.	.	.	.	254	900	3	647	442.90	383.00	10	.	.	.	false	false	Message: 710ms	.	.	.	.	.	.	.	.	.	.	.	INVISIBLE_BOUNDARY[1]	710	442.90	383.00	ljx.edf	RIGHT	2711	1134947	Full Trial Period	1132236	101	Trial: 101	1132236	51	¶ú¶ä	Ç¯×Ó	Ô²¹æ	j	j
ljx	.	.	.	.	254	900	3	647	442.90	383.00	11	.	.	.	false	false	Message: 718ms	.	.	.	.	.	.	.	.	.	.	.	SYNCTIME	718	442.90	383.00	ljx.edf	RIGHT	2711	1134947	Full Trial Period	1132236	101	Trial: 101	1132236	51	¶ú¶ä	Ç¯×Ó	Ô²¹æ	j	j
ljx	.	.	.	.	.	.	.	.	.	.	12	.	.	.	false	false	Message: 1891ms	12.64	59.06	214	1942	862.40	327.50	4	699.30	1729	491.20	377.40	INVISIBLE_BOUNDARY[2]	1891	.	.	ljx.edf	RIGHT	2711	1134947	Full Trial Period	1132236	101	Trial: 101	1132236	51	¶ú¶ä	Ç¯×Ó	Ô²¹æ	j	j
ljx	.	.	.	.	.	.	.	.	.	.	13	.	.	.	false	false	Message: 1901ms	12.64	59.06	214	1942	862.40	327.50	4	699.30	1729	491.20	377.40	SYNCTIME	1901	.	.	ljx.edf	RIGHT	2711	1134947	Full Trial Period	1132236	101	Trial: 101	1132236	51	¶ú¶ä	Ç¯×Ó	Ô²¹æ	j	j
ljx	.	.	.	.	510	2709	6	2200	873.70	379.10	14	[1]	2	RECTANGLE_INTERESTAREA	false	false	Message: 2692ms	.	.	.	.	.	.	.	.	.	.	.	KEYBOARD	2692	873.70	379.10	ljx.edf	RIGHT	2711	1134947	Full Trial Period	1132236	101	Trial: 101	1132236	51	¶ú¶ä	Ç¯×Ó	Ô²¹æ	j	j
ljx	.	.	.	.	.	.	.	.	.	.	15	.	.	.	false	false	Message: 2757ms	.	.	.	.	.	.	.	.	.	.	.	TRIAL_RESULT 0	2757	.	.	ljx.edf	RIGHT	2711	1134947	Full Trial Period	1132236	101	Trial: 101	1132236	51	¶ú¶ä	Ç¯×Ó	Ô²¹æ	j	j
ljx	.	.	.	.	.	.	.	.	.	.	1	.	.	.	false	false	Message: -17ms	.	.	.	.	.	.	.	.	.	.	.	TRIALID 101	-17	.	.	ljx.edf	RIGHT	4932	1141594	Full Trial Period	1136662	102	Trial: 102	1136662	63	Æì¸Ë	ÉþË÷	ÏÉÈËÕÆ	f	f
ljx	.	.	.	.	.	.	.	.	.	.	2	.	.	.	false	false	Message: -1ms	.	.	.	.	.	.	.	.	.	.	.	RECCFG CR 1000 2 0 R	-1	.	.	ljx.edf	RIGHT	4932	1141594	Full Trial Period	1136662	102	Trial: 102	1136662	63	Æì¸Ë	ÉþË÷	ÏÉÈËÕÆ	f	f
ljx	.	.	.	.	.	.	.	.	.	.	3	.	.	.	false	false	Message: -1ms	.	.	.	.	.	.	.	.	.	.	.	ELCLCFG TOWER	-1	.	.	ljx.edf	RIGHT	4932	1141594	Full Trial Period	1136662	102	Trial: 102	1136662	63	Æì¸Ë	ÉþË÷	ÏÉÈËÕÆ	f	f
ljx	.	.	.	.	.	.	.	.	.	.	4	.	.	.	false	false	Message: -1ms	.	.	.	.	.	.	.	.	.	.	.	GAZE_COORDS 0.00 0.00 1023.00 767.00	-1	.	.	ljx.edf	RIGHT	4932	1141594	Full Trial Period	1136662	102	Trial: 102	1136662	63	Æì¸Ë	ÉþË÷	ÏÉÈËÕÆ	f	f
ljx	.	.	.	.	.	.	.	.	.	.	5	.	.	.	false	false	Message: -1ms	.	.	.	.	.	.	.	.	.	.	.	THRESHOLDS R 122 220	-1	.	.	ljx.edf	RIGHT	4932	1141594	Full Trial Period	1136662	102	Trial: 102	1136662	63	Æì¸Ë	ÉþË÷	ÏÉÈËÕÆ	f	f
ljx	.	.	.	.	.	.	.	.	.	.	6	.	.	.	false	false	Message: -1ms	.	.	.	.	.	.	.	.	.	.	.	ELCL_PROC CENTROID (3)	-1	.	.	ljx.edf	RIGHT	4932	1141594	Full Trial Period	1136662	102	Trial: 102	1136662	63	Æì¸Ë	ÉþË÷	ÏÉÈËÕÆ	f	f
ljx	.	.	.	.	.	.	.	.	.	.	7	.	.	.	false	false	Message: -1ms	.	.	.	.	.	.	.	.	.	.	.	ELCL_PCR_PARAM 5 3.0	-1	.	.	ljx.edf	RIGHT	4932	1141594	Full Trial Period	1136662	102	Trial: 102	1136662	63	Æì¸Ë	ÉþË÷	ÏÉÈËÕÆ	f	f
ljx	.	.	.	.	.	.	.	.	.	.	8	.	.	.	false	true	Message: 0ms	.	.	.	.	.	.	.	.	.	.	.	!MODE RECORD CR 1000 2 0 R	0	.	.	ljx.edf	RIGHT	4932	1141594	Full Trial Period	1136662	102	Trial: 102	1136662	63	Æì¸Ë	ÉþË÷	ÏÉÈËÕÆ	f	f
ljx	.	.	.	.	466	472	1	7	137.70	391.00	9	.	.	.	false	false	Message: 49ms	.	.	.	.	.	.	.	.	.	.	.	SYNCTIME	49	137.70	391.00	ljx.edf	RIGHT	4932	1141594	Full Trial Period	1136662	102	Trial: 102	1136662	63	Æì¸Ë	ÉþË÷	ÏÉÈËÕÆ	f	f
ljx	.	.	.	.	.	.	.	.	.	.	10	.	.	.	false	false	Message: 669ms	14.61	58.21	251	723	570.50	358.30	1	848.10	473	136.30	389.50	INVISIBLE_BOUNDARY[1]	669	.	.	ljx.edf	RIGHT	4932	1141594	Full Trial Period	1136662	102	Trial: 102	1136662	63	Æì¸Ë	ÉþË÷	ÏÉÈËÕÆ	f	f
ljx	.	.	.	.	.	.	.	.	.	.	11	.	.	.	false	false	Message: 674ms	14.61	58.21	251	723	570.50	358.30	1	848.10	473	136.30	389.50	SYNCTIME	674	.	.	ljx.edf	RIGHT	4932	1141594	Full Trial Period	1136662	102	Trial: 102	1136662	63	Æì¸Ë	ÉþË÷	ÏÉÈËÕÆ	f	f
ljx	.	.	.	.	.	.	.	.	.	.	12	.	.	.	false	false	Message: 1620ms	12.56	45.02	279	1674	887.70	385.90	3	830.40	1396	512.80	391.00	INVISIBLE_BOUNDARY[2]	1620	.	.	ljx.edf	RIGHT	4932	1141594	Full Trial Period	1136662	102	Trial: 102	1136662	63	Æì¸Ë	ÉþË÷	ÏÉÈËÕÆ	f	f
ljx	.	.	.	.	.	.	.	.	.	.	13	.	.	.	false	false	Message: 1624ms	12.56	45.02	279	1674	887.70	385.90	3	830.40	1396	512.80	391.00	SYNCTIME	1624	.	.	ljx.edf	RIGHT	4932	1141594	Full Trial Period	1136662	102	Trial: 102	1136662	63	Æì¸Ë	ÉþË÷	ÏÉÈËÕÆ	f	f
ljx	.	.	.	.	213	4930	8	4718	866.00	373.50	14	[1]	2	RECTANGLE_INTERESTAREA	false	false	Message: 4913ms	.	.	.	.	.	.	.	.	.	.	.	KEYBOARD	4913	866.00	373.50	ljx.edf	RIGHT	4932	1141594	Full Trial Period	1136662	102	Trial: 102	1136662	63	Æì¸Ë	ÉþË÷	ÏÉÈËÕÆ	f	f
ljx	.	.	.	.	.	.	.	.	.	.	15	.	.	.	false	false	Message: 5021ms	.	.	.	.	.	.	.	.	.	.	.	TRIAL_RESULT 0	5021	.	.	ljx.edf	RIGHT	4932	1141594	Full Trial Period	1136662	102	Trial: 102	1136662	63	Æì¸Ë	ÉþË÷	ÏÉÈËÕÆ	f	f
ljx	.	.	.	.	.	.	.	.	.	.	1	.	.	.	false	false	Message: -23ms	.	.	.	.	.	.	.	.	.	.	.	TRIALID 102	-23	.	.	ljx.edf	RIGHT	5766	1150108	Full Trial Period	1144342	103	Trial: 103	1144342	69	Ç¦±Ê	éÏé­Çò	ÄûÃÊ	j	j
ljx	.	.	.	.	.	.	.	.	.	.	2	.	.	.	false	false	Message: -1ms	.	.	.	.	.	.	.	.	.	.	.	RECCFG CR 1000 2 0 R	-1	.	.	ljx.edf	RIGHT	5766	1150108	Full Trial Period	1144342	103	Trial: 103	1144342	69	Ç¦±Ê	éÏé­Çò	ÄûÃÊ	j	j
ljx	.	.	.	.	.	.	.	.	.	.	3	.	.	.	false	false	Message: -1ms	.	.	.	.	.	.	.	.	.	.	.	ELCLCFG TOWER	-1	.	.	ljx.edf	RIGHT	5766	1150108	Full Trial Period	1144342	103	Trial: 103	1144342	69	Ç¦±Ê	éÏé­Çò	ÄûÃÊ	j	j
ljx	.	.	.	.	.	.	.	.	.	.	4	.	.	.	false	false	Message: -1ms	.	.	.	.	.	.	.	.	.	.	.	GAZE_COORDS 0.00 0.00 1023.00 767.00	-1	.	.	ljx.edf	RIGHT	5766	1150108	Full Trial Period	1144342	103	Trial: 103	1144342	69	Ç¦±Ê	éÏé­Çò	ÄûÃÊ	j	j
ljx	.	.	.	.	.	.	.	.	.	.	5	.	.	.	false	false	Message: -1ms	.	.	.	.	.	.	.	.	.	.	.	THRESHOLDS R 122 220	-1	.	.	ljx.edf	RIGHT	5766	1150108	Full Trial Period	1144342	103	Trial: 103	1144342	69	Ç¦±Ê	éÏé­Çò	ÄûÃÊ	j	j
ljx	.	.	.	.	.	.	.	.	.	.	6	.	.	.	false	false	Message: -1ms	.	.	.	.	.	.	.	.	.	.	.	ELCL_PROC CENTROID (3)	-1	.	.	ljx.edf	RIGHT	5766	1150108	Full Trial Period	1144342	103	Trial: 103	1144342	69	Ç¦±Ê	éÏé­Çò	ÄûÃÊ	j	j
ljx	.	.	.	.	.	.	.	.	.	.	7	.	.	.	false	false	Message: -1ms	.	.	.	.	.	.	.	.	.	.	.	ELCL_PCR_PARAM 5 3.0	-1	.	.	ljx.edf	RIGHT	5766	1150108	Full Trial Period	1144342	103	Trial: 103	1144342	69	Ç¦±Ê	éÏé­Çò	ÄûÃÊ	j	j
ljx	.	.	.	.	.	.	.	.	.	.	8	.	.	.	false	true	Message: 0ms	.	.	.	.	.	.	.	.	.	.	.	!MODE RECORD CR 1000 2 0 R	0	.	.	ljx.edf	RIGHT	5766	1150108	Full Trial Period	1144342	103	Trial: 103	1144342	69	Ç¦±Ê	éÏé­Çò	ÄûÃÊ	j	j
ljx	.	.	.	.	826	834	1	9	138.40	390.30	9	.	.	.	false	false	Message: 43ms	.	.	.	.	.	.	.	.	.	.	.	SYNCTIME	43	138.40	390.30	ljx.edf	RIGHT	5766	1150108	Full Trial Period	1144342	103	Trial: 103	1144342	69	Ç¦±Ê	éÏé­Çò	ÄûÃÊ	j	j
ljx	.	.	.	.	.	.	.	.	.	.	10	.	.	.	false	false	Message: 3819ms	11.46	45.64	251	3876	465.50	358.40	11	773.90	3626	124.90	388.20	INVISIBLE_BOUNDARY[1]	3819	.	.	ljx.edf	RIGHT	5766	1150108	Full Trial Period	1144342	103	Trial: 103	1144342	69	Ç¦±Ê	éÏé­Çò	ÄûÃÊ	j	j
ljx	.	.	.	.	.	.	.	.	.	.	11	.	.	.	false	false	Message: 3826ms	11.46	45.64	251	3876	465.50	358.40	11	773.90	3626	124.90	388.20	SYNCTIME	3826	.	.	ljx.edf	RIGHT	5766	1150108	Full Trial Period	1144342	103	Trial: 103	1144342	69	Ç¦±Ê	éÏé­Çò	ÄûÃÊ	j	j
ljx	.	.	.	.	.	.	.	.	.	.	12	.	.	.	false	false	Message: 4699ms	6.50	26.53	245	4908	802.90	381.10	14	554.00	4664	614.30	345.70	INVISIBLE_BOUNDARY[2]	4699	.	.	ljx.edf	RIGHT	5766	1150108	Full Trial Period	1144342	103	Trial: 103	1144342	69	Ç¦±Ê	éÏé­Çò	ÄûÃÊ	j	j
ljx	155	4857	3	4703	.	.	.	.	.	.	13	.	.	.	false	false	Message: 4709ms	6.50	26.53	245	4908	802.90	381.10	14	554.00	4664	614.30	345.70	SYNCTIME	4709	.	.	ljx.edf	RIGHT	5766	1150108	Full Trial Period	1144342	103	Trial: 103	1144342	69	Ç¦±Ê	éÏé­Çò	ÄûÃÊ	j	j
ljx	.	.	.	.	528	5764	16	5237	859.40	378.20	14	[1]	2	RECTANGLE_INTERESTAREA	false	false	Message: 5746ms	.	.	.	.	.	.	.	.	.	.	.	KEYBOARD	5746	859.40	378.20	ljx.edf	RIGHT	5766	1150108	Full Trial Period	1144342	103	Trial: 103	1144342	69	Ç¦±Ê	éÏé­Çò	ÄûÃÊ	j	j
ljx	.	.	.	.	.	.	.	.	.	.	15	.	.	.	false	false	Message: 5810ms	.	.	.	.	.	.	.	.	.	.	.	TRIAL_RESULT 0	5810	.	.	ljx.edf	RIGHT	5766	1150108	Full Trial Period	1144342	103	Trial: 103	1144342	69	Ç¦±Ê	éÏé­Çò	ÄûÃÊ	j	j
ljx	.	.	.	.	.	.	.	.	.	.	1	.	.	.	false	false	Message: -16ms	.	.	.	.	.	.	.	.	.	.	.	TRIALID 103	-16	.	.	ljx.edf	RIGHT	3261	1154819	Full Trial Period	1151558	104	Trial: 104	1151558	103	ÐÅ·â	Ïà¿ò	ÓÍ»­	f	j
ljx	.	.	.	.	.	.	.	.	.	.	2	.	.	.	false	false	Message: -1ms	.	.	.	.	.	.	.	.	.	.	.	RECCFG CR 1000 2 0 R	-1	.	.	ljx.edf	RIGHT	3261	1154819	Full Trial Period	1151558	104	Trial: 104	1151558	103	ÐÅ·â	Ïà¿ò	ÓÍ»­	f	j
ljx	.	.	.	.	.	.	.	.	.	.	3	.	.	.	false	false	Message: -1ms	.	.	.	.	.	.	.	.	.	.	.	ELCLCFG TOWER	-1	.	.	ljx.edf	RIGHT	3261	1154819	Full Trial Period	1151558	104	Trial: 104	1151558	103	ÐÅ·â	Ïà¿ò	ÓÍ»­	f	j
ljx	.	.	.	.	.	.	.	.	.	.	4	.	.	.	false	false	Message: -1ms	.	.	.	.	.	.	.	.	.	.	.	GAZE_COORDS 0.00 0.00 1023.00 767.00	-1	.	.	ljx.edf	RIGHT	3261	1154819	Full Trial Period	1151558	104	Trial: 104	1151558	103	ÐÅ·â	Ïà¿ò	ÓÍ»­	f	j
ljx	.	.	.	.	.	.	.	.	.	.	5	.	.	.	false	false	Message: -1ms	.	.	.	.	.	.	.	.	.	.	.	THRESHOLDS R 122 220	-1	.	.	ljx.edf	RIGHT	3261	1154819	Full Trial Period	1151558	104	Trial: 104	1151558	103	ÐÅ·â	Ïà¿ò	ÓÍ»­	f	j
ljx	.	.	.	.	.	.	.	.	.	.	6	.	.	.	false	false	Message: -1ms	.	.	.	.	.	.	.	.	.	.	.	ELCL_PROC CENTROID (3)	-1	.	.	ljx.edf	RIGHT	3261	1154819	Full Trial Period	1151558	104	Trial: 104	1151558	103	ÐÅ·â	Ïà¿ò	ÓÍ»­	f	j
ljx	.	.	.	.	.	.	.	.	.	.	7	.	.	.	false	false	Message: -1ms	.	.	.	.	.	.	.	.	.	.	.	ELCL_PCR_PARAM 5 3.0	-1	.	.	ljx.edf	RIGHT	3261	1154819	Full Trial Period	1151558	104	Trial: 104	1151558	103	ÐÅ·â	Ïà¿ò	ÓÍ»­	f	j
ljx	.	.	.	.	.	.	.	.	.	.	8	.	.	.	false	true	Message: 0ms	.	.	.	.	.	.	.	.	.	.	.	!MODE RECORD CR 1000 2 0 R	0	.	.	ljx.edf	RIGHT	3261	1154819	Full Trial Period	1151558	104	Trial: 104	1151558	103	ÐÅ·â	Ïà¿ò	ÓÍ»­	f	j
ljx	.	.	.	.	311	317	1	7	132.80	385.50	9	.	.	.	false	false	Message: 43ms	.	.	.	.	.	.	.	.	.	.	.	SYNCTIME	43	132.80	385.50	ljx.edf	RIGHT	3261	1154819	Full Trial Period	1151558	104	Trial: 104	1151558	103	ÐÅ·â	Ïà¿ò	ÓÍ»­	f	j
ljx	.	.	.	.	.	.	.	.	.	.	10	.	.	.	false	false	Message: 704ms	14.06	55.79	252	775	563.30	342.20	2	740.40	524	146.70	378.30	INVISIBLE_BOUNDARY[1]	704	.	.	ljx.edf	RIGHT	3261	1154819	Full Trial Period	1151558	104	Trial: 104	1151558	103	ÐÅ·â	Ïà¿ò	ÓÍ»­	f	j
ljx	.	.	.	.	.	.	.	.	.	.	11	.	.	.	false	false	Message: 709ms	14.06	55.79	252	775	563.30	342.20	2	740.40	524	146.70	378.30	SYNCTIME	709	.	.	ljx.edf	RIGHT	3261	1154819	Full Trial Period	1151558	104	Trial: 104	1151558	103	ÐÅ·â	Ïà¿ò	ÓÍ»­	f	j
ljx	.	.	.	.	.	.	.	.	.	.	12	.	.	.	false	false	Message: 2151ms	11.90	49.17	242	2213	886.90	411.20	6	733.60	1972	531.80	389.80	INVISIBLE_BOUNDARY[2]	2151	.	.	ljx.edf	RIGHT	3261	1154819	Full Trial Period	1151558	104	Trial: 104	1151558	103	ÐÅ·â	Ïà¿ò	ÓÍ»­	f	j
ljx	.	.	.	.	.	.	.	.	.	.	13	.	.	.	false	false	Message: 2159ms	11.90	49.17	242	2213	886.90	411.20	6	733.60	1972	531.80	389.80	SYNCTIME	2159	.	.	ljx.edf	RIGHT	3261	1154819	Full Trial Period	1151558	104	Trial: 104	1151558	103	ÐÅ·â	Ïà¿ò	ÓÍ»­	f	j
ljx	.	.	.	.	689	3259	8	2571	878.10	357.40	14	.	.	.	false	false	Message: 3242ms	.	.	.	.	.	.	.	.	.	.	.	KEYBOARD	3242	878.10	357.40	ljx.edf	RIGHT	3261	1154819	Full Trial Period	1151558	104	Trial: 104	1151558	103	ÐÅ·â	Ïà¿ò	ÓÍ»­	f	j
ljx	.	.	.	.	.	.	.	.	.	.	15	.	.	.	false	false	Message: 3311ms	.	.	.	.	.	.	.	.	.	.	.	TRIAL_RESULT 0	3311	.	.	ljx.edf	RIGHT	3261	1154819	Full Trial Period	1151558	104	Trial: 104	1151558	103	ÐÅ·â	Ïà¿ò	ÓÍ»­	f	j
ljx	.	.	.	.	.	.	.	.	.	.	1	.	.	.	false	false	Message: -23ms	.	.	.	.	.	.	.	.	.	.	.	TRIALID 104	-23	.	.	ljx.edf	RIGHT	7827	1164125	Full Trial Period	1156298	105	Trial: 105	1156298	14	ÁïÁïÇò	ÊÁ×Ó	ÔÂ±ý	j	j
ljx	.	.	.	.	.	.	.	.	.	.	2	.	.	.	false	false	Message: -1ms	.	.	.	.	.	.	.	.	.	.	.	RECCFG CR 1000 2 0 R	-1	.	.	ljx.edf	RIGHT	7827	1164125	Full Trial Period	1156298	105	Trial: 105	1156298	14	ÁïÁïÇò	ÊÁ×Ó	ÔÂ±ý	j	j
ljx	.	.	.	.	.	.	.	.	.	.	3	.	.	.	false	false	Message: -1ms	.	.	.	.	.	.	.	.	.	.	.	ELCLCFG TOWER	-1	.	.	ljx.edf	RIGHT	7827	1164125	Full Trial Period	1156298	105	Trial: 105	1156298	14	ÁïÁïÇò	ÊÁ×Ó	ÔÂ±ý	j	j
ljx	.	.	.	.	.	.	.	.	.	.	4	.	.	.	false	false	Message: -1ms	.	.	.	.	.	.	.	.	.	.	.	GAZE_COORDS 0.00 0.00 1023.00 767.00	-1	.	.	ljx.edf	RIGHT	7827	1164125	Full Trial Period	1156298	105	Trial: 105	1156298	14	ÁïÁïÇò	ÊÁ×Ó	ÔÂ±ý	j	j
ljx	.	.	.	.	.	.	.	.	.	.	5	.	.	.	false	false	Message: -1ms	.	.	.	.	.	.	.	.	.	.	.	THRESHOLDS R 122 220	-1	.	.	ljx.edf	RIGHT	7827	1164125	Full Trial Period	1156298	105	Trial: 105	1156298	14	ÁïÁïÇò	ÊÁ×Ó	ÔÂ±ý	j	j
ljx	.	.	.	.	.	.	.	.	.	.	6	.	.	.	false	false	Message: -1ms	.	.	.	.	.	.	.	.	.	.	.	ELCL_PROC CENTROID (3)	-1	.	.	ljx.edf	RIGHT	7827	1164125	Full Trial Period	1156298	105	Trial: 105	1156298	14	ÁïÁïÇò	ÊÁ×Ó	ÔÂ±ý	j	j
ljx	.	.	.	.	.	.	.	.	.	.	7	.	.	.	false	false	Message: -1ms	.	.	.	.	.	.	.	.	.	.	.	ELCL_PCR_PARAM 5 3.0	-1	.	.	ljx.edf	RIGHT	7827	1164125	Full Trial Period	1156298	105	Trial: 105	1156298	14	ÁïÁïÇò	ÊÁ×Ó	ÔÂ±ý	j	j
ljx	.	.	.	.	.	.	.	.	.	.	8	.	.	.	false	true	Message: 0ms	.	.	.	.	.	.	.	.	.	.	.	!MODE RECORD CR 1000 2 0 R	0	.	.	ljx.edf	RIGHT	7827	1164125	Full Trial Period	1156298	105	Trial: 105	1156298	14	ÁïÁïÇò	ÊÁ×Ó	ÔÂ±ý	j	j
ljx	.	.	.	.	458	464	1	7	145.00	385.40	9	.	.	.	false	false	Message: 43ms	.	.	.	.	.	.	.	.	.	.	.	SYNCTIME	43	145.00	385.40	ljx.edf	RIGHT	7827	1164125	Full Trial Period	1156298	105	Trial: 105	1156298	14	ÁïÁïÇò	ÊÁ×Ó	ÔÂ±ý	j	j
ljx	.	.	.	.	.	.	.	.	.	.	10	.	.	.	false	false	Message: 703ms	11.28	39.44	286	750	478.70	457.10	1	696.50	465	142.80	416.70	INVISIBLE_BOUNDARY[1]	703	.	.	ljx.edf	RIGHT	7827	1164125	Full Trial Period	1156298	105	Trial: 105	1156298	14	ÁïÁïÇò	ÊÁ×Ó	ÔÂ±ý	j	j
ljx	.	.	.	.	.	.	.	.	.	.	11	.	.	.	false	false	Message: 710ms	11.28	39.44	286	750	478.70	457.10	1	696.50	465	142.80	416.70	SYNCTIME	710	.	.	ljx.edf	RIGHT	7827	1164125	Full Trial Period	1156298	105	Trial: 105	1156298	14	ÁïÁïÇò	ÊÁ×Ó	ÔÂ±ý	j	j
ljx	.	.	.	.	.	.	.	.	.	.	12	.	.	.	false	false	Message: 3653ms	9.24	46.90	197	3708	801.00	359.80	8	971.30	3512	532.40	407.60	INVISIBLE_BOUNDARY[2]	3653	.	.	ljx.edf	RIGHT	7827	1164125	Full Trial Period	1156298	105	Trial: 105	1156298	14	ÁïÁïÇò	ÊÁ×Ó	ÔÂ±ý	j	j
ljx	.	.	.	.	.	.	.	.	.	.	13	.	.	.	false	false	Message: 3659ms	9.24	46.90	197	3708	801.00	359.80	8	971.30	3512	532.40	407.60	SYNCTIME	3659	.	.	ljx.edf	RIGHT	7827	1164125	Full Trial Period	1156298	105	Trial: 105	1156298	14	ÁïÁïÇò	ÊÁ×Ó	ÔÂ±ý	j	j
ljx	.	.	.	.	168	7825	15	7658	876.80	369.70	14	[1]	2	RECTANGLE_INTERESTAREA	false	false	Message: 7808ms	.	.	.	.	.	.	.	.	.	.	.	KEYBOARD	7808	876.80	369.70	ljx.edf	RIGHT	7827	1164125	Full Trial Period	1156298	105	Trial: 105	1156298	14	ÁïÁïÇò	ÊÁ×Ó	ÔÂ±ý	j	j
ljx	.	.	.	.	.	.	.	.	.	.	15	.	.	.	false	false	Message: 7869ms	.	.	.	.	.	.	.	.	.	.	.	TRIAL_RESULT 0	7869	.	.	ljx.edf	RIGHT	7827	1164125	Full Trial Period	1156298	105	Trial: 105	1156298	14	ÁïÁïÇò	ÊÁ×Ó	ÔÂ±ý	j	j
ljx	.	.	.	.	.	.	.	.	.	.	1	.	.	.	false	false	Message: -18ms	.	.	.	.	.	.	.	.	.	.	.	TRIALID 105	-18	.	.	ljx.edf	RIGHT	5399	1170932	Full Trial Period	1165533	106	Trial: 106	1165533	25	ÊÖïí	ÂÖÌ¥	¹þÃÜ¹Ï	f	f
ljx	.	.	.	.	.	.	.	.	.	.	2	.	.	.	false	false	Message: -1ms	.	.	.	.	.	.	.	.	.	.	.	RECCFG CR 1000 2 0 R	-1	.	.	ljx.edf	RIGHT	5399	1170932	Full Trial Period	1165533	106	Trial: 106	1165533	25	ÊÖïí	ÂÖÌ¥	¹þÃÜ¹Ï	f	f
ljx	.	.	.	.	.	.	.	.	.	.	3	.	.	.	false	false	Message: -1ms	.	.	.	.	.	.	.	.	.	.	.	ELCLCFG TOWER	-1	.	.	ljx.edf	RIGHT	5399	1170932	Full Trial Period	1165533	106	Trial: 106	1165533	25	ÊÖïí	ÂÖÌ¥	¹þÃÜ¹Ï	f	f
ljx	.	.	.	.	.	.	.	.	.	.	4	.	.	.	false	false	Message: -1ms	.	.	.	.	.	.	.	.	.	.	.	GAZE_COORDS 0.00 0.00 1023.00 767.00	-1	.	.	ljx.edf	RIGHT	5399	1170932	Full Trial Period	1165533	106	Trial: 106	1165533	25	ÊÖïí	ÂÖÌ¥	¹þÃÜ¹Ï	f	f
ljx	.	.	.	.	.	.	.	.	.	.	5	.	.	.	false	false	Message: -1ms	.	.	.	.	.	.	.	.	.	.	.	THRESHOLDS R 122 220	-1	.	.	ljx.edf	RIGHT	5399	1170932	Full Trial Period	1165533	106	Trial: 106	1165533	25	ÊÖïí	ÂÖÌ¥	¹þÃÜ¹Ï	f	f
ljx	.	.	.	.	.	.	.	.	.	.	6	.	.	.	false	false	Message: -1ms	.	.	.	.	.	.	.	.	.	.	.	ELCL_PROC CENTROID (3)	-1	.	.	ljx.edf	RIGHT	5399	1170932	Full Trial Period	1165533	106	Trial: 106	1165533	25	ÊÖïí	ÂÖÌ¥	¹þÃÜ¹Ï	f	f
ljx	.	.	.	.	.	.	.	.	.	.	7	.	.	.	false	false	Message: -1ms	.	.	.	.	.	.	.	.	.	.	.	ELCL_PCR_PARAM 5 3.0	-1	.	.	ljx.edf	RIGHT	5399	1170932	Full Trial Period	1165533	106	Trial: 106	1165533	25	ÊÖïí	ÂÖÌ¥	¹þÃÜ¹Ï	f	f
ljx	.	.	.	.	.	.	.	.	.	.	8	.	.	.	false	true	Message: 0ms	.	.	.	.	.	.	.	.	.	.	.	!MODE RECORD CR 1000 2 0 R	0	.	.	ljx.edf	RIGHT	5399	1170932	Full Trial Period	1165533	106	Trial: 106	1165533	25	ÊÖïí	ÂÖÌ¥	¹þÃÜ¹Ï	f	f
ljx	.	.	.	.	427	433	1	7	139.30	388.10	9	.	.	.	false	false	Message: 40ms	.	.	.	.	.	.	.	.	.	.	.	SYNCTIME	40	139.30	388.10	ljx.edf	RIGHT	5399	1170932	Full Trial Period	1165533	106	Trial: 106	1165533	25	ÊÖïí	ÂÖÌ¥	¹þÃÜ¹Ï	f	f
ljx	.	.	.	.	.	.	.	.	.	.	10	.	.	.	false	false	Message: 1423ms	12.55	60.32	208	1471	517.30	469.60	2	530.10	1264	152.30	381.90	INVISIBLE_BOUNDARY[1]	1423	.	.	ljx.edf	RIGHT	5399	1170932	Full Trial Period	1165533	106	Trial: 106	1165533	25	ÊÖïí	ÂÖÌ¥	¹þÃÜ¹Ï	f	f
ljx	.	.	.	.	.	.	.	.	.	.	11	.	.	.	false	false	Message: 1432ms	12.55	60.32	208	1471	517.30	469.60	2	530.10	1264	152.30	381.90	SYNCTIME	1432	.	.	ljx.edf	RIGHT	5399	1170932	Full Trial Period	1165533	106	Trial: 106	1165533	25	ÊÖïí	ÂÖÌ¥	¹þÃÜ¹Ï	f	f
ljx	.	.	.	.	.	.	.	.	.	.	12	.	.	.	false	false	Message: 2765ms	9.18	37.00	248	2812	789.40	399.30	6	839.30	2565	518.50	387.50	INVISIBLE_BOUNDARY[2]	2765	.	.	ljx.edf	RIGHT	5399	1170932	Full Trial Period	1165533	106	Trial: 106	1165533	25	ÊÖïí	ÂÖÌ¥	¹þÃÜ¹Ï	f	f
ljx	.	.	.	.	.	.	.	.	.	.	13	.	.	.	false	false	Message: 2773ms	9.18	37.00	248	2812	789.40	399.30	6	839.30	2565	518.50	387.50	SYNCTIME	2773	.	.	ljx.edf	RIGHT	5399	1170932	Full Trial Period	1165533	106	Trial: 106	1165533	25	ÊÖïí	ÂÖÌ¥	¹þÃÜ¹Ï	f	f
ljx	.	.	.	.	421	5397	11	4977	848.40	376.10	14	[1]	2	RECTANGLE_INTERESTAREA	false	false	Message: 5381ms	.	.	.	.	.	.	.	.	.	.	.	KEYBOARD	5381	848.40	376.10	ljx.edf	RIGHT	5399	1170932	Full Trial Period	1165533	106	Trial: 106	1165533	25	ÊÖïí	ÂÖÌ¥	¹þÃÜ¹Ï	f	f
ljx	.	.	.	.	.	.	.	.	.	.	15	.	.	.	false	false	Message: 5445ms	.	.	.	.	.	.	.	.	.	.	.	TRIAL_RESULT 0	5445	.	.	ljx.edf	RIGHT	5399	1170932	Full Trial Period	1165533	106	Trial: 106	1165533	25	ÊÖïí	ÂÖÌ¥	¹þÃÜ¹Ï	f	f
ljx	.	.	.	.	.	.	.	.	.	.	1	.	.	.	false	false	Message: -15ms	.	.	.	.	.	.	.	.	.	.	.	TRIALID 106	-15	.	.	ljx.edf	RIGHT	4186	1176573	Full Trial Period	1172387	107	Trial: 107	1172387	14	¸Ö±Ê	¼å±ý	Ì«Ñô	j	j
ljx	.	.	.	.	.	.	.	.	.	.	2	.	.	.	false	false	Message: -1ms	.	.	.	.	.	.	.	.	.	.	.	RECCFG CR 1000 2 0 R	-1	.	.	ljx.edf	RIGHT	4186	1176573	Full Trial Period	1172387	107	Trial: 107	1172387	14	¸Ö±Ê	¼å±ý	Ì«Ñô	j	j
ljx	.	.	.	.	.	.	.	.	.	.	3	.	.	.	false	false	Message: -1ms	.	.	.	.	.	.	.	.	.	.	.	ELCLCFG TOWER	-1	.	.	ljx.edf	RIGHT	4186	1176573	Full Trial Period	1172387	107	Trial: 107	1172387	14	¸Ö±Ê	¼å±ý	Ì«Ñô	j	j
ljx	.	.	.	.	.	.	.	.	.	.	4	.	.	.	false	false	Message: -1ms	.	.	.	.	.	.	.	.	.	.	.	GAZE_COORDS 0.00 0.00 1023.00 767.00	-1	.	.	ljx.edf	RIGHT	4186	1176573	Full Trial Period	1172387	107	Trial: 107	1172387	14	¸Ö±Ê	¼å±ý	Ì«Ñô	j	j
ljx	.	.	.	.	.	.	.	.	.	.	5	.	.	.	false	false	Message: -1ms	.	.	.	.	.	.	.	.	.	.	.	THRESHOLDS R 122 220	-1	.	.	ljx.edf	RIGHT	4186	1176573	Full Trial Period	1172387	107	Trial: 107	1172387	14	¸Ö±Ê	¼å±ý	Ì«Ñô	j	j
ljx	.	.	.	.	.	.	.	.	.	.	6	.	.	.	false	false	Message: -1ms	.	.	.	.	.	.	.	.	.	.	.	ELCL_PROC CENTROID (3)	-1	.	.	ljx.edf	RIGHT	4186	1176573	Full Trial Period	1172387	107	Trial: 107	1172387	14	¸Ö±Ê	¼å±ý	Ì«Ñô	j	j
ljx	.	.	.	.	.	.	.	.	.	.	7	.	.	.	false	false	Message: -1ms	.	.	.	.	.	.	.	.	.	.	.	ELCL_PCR_PARAM 5 3.0	-1	.	.	ljx.edf	RIGHT	4186	1176573	Full Trial Period	1172387	107	Trial: 107	1172387	14	¸Ö±Ê	¼å±ý	Ì«Ñô	j	j
ljx	.	.	.	.	.	.	.	.	.	.	8	.	.	.	false	true	Message: 0ms	.	.	.	.	.	.	.	.	.	.	.	!MODE RECORD CR 1000 2 0 R	0	.	.	ljx.edf	RIGHT	4186	1176573	Full Trial Period	1172387	107	Trial: 107	1172387	14	¸Ö±Ê	¼å±ý	Ì«Ñô	j	j
ljx	.	.	.	.	422	428	1	7	132.80	391.00	9	.	.	.	false	false	Message: 44ms	.	.	.	.	.	.	.	.	.	.	.	SYNCTIME	44	132.80	391.00	ljx.edf	RIGHT	4186	1176573	Full Trial Period	1172387	107	Trial: 107	1172387	14	¸Ö±Ê	¼å±ý	Ì«Ñô	j	j
ljx	.	.	.	.	.	.	.	.	.	.	10	.	.	.	false	false	Message: 2041ms	14.32	59.40	241	2128	549.80	380.10	4	534.70	1888	122.10	396.30	INVISIBLE_BOUNDARY[1]	2041	.	.	ljx.edf	RIGHT	4186	1176573	Full Trial Period	1172387	107	Trial: 107	1172387	14	¸Ö±Ê	¼å±ý	Ì«Ñô	j	j
ljx	.	.	.	.	.	.	.	.	.	.	11	.	.	.	false	false	Message: 2052ms	14.32	59.40	241	2128	549.80	380.10	4	534.70	1888	122.10	396.30	SYNCTIME	2052	.	.	ljx.edf	RIGHT	4186	1176573	Full Trial Period	1172387	107	Trial: 107	1172387	14	¸Ö±Ê	¼å±ý	Ì«Ñô	j	j
ljx	.	.	.	.	.	.	.	.	.	.	12	.	.	.	false	false	Message: 3499ms	11.82	187.55	63	3532	880.80	377.10	9	487.50	3470	528.70	378.40	INVISIBLE_BOUNDARY[2]	3499	.	.	ljx.edf	RIGHT	4186	1176573	Full Trial Period	1172387	107	Trial: 107	1172387	14	¸Ö±Ê	¼å±ý	Ì«Ñô	j	j
ljx	.	.	.	.	.	.	.	.	.	.	13	.	.	.	false	false	Message: 3510ms	11.82	187.55	63	3532	880.80	377.10	9	487.50	3470	528.70	378.40	SYNCTIME	3510	.	.	ljx.edf	RIGHT	4186	1176573	Full Trial Period	1172387	107	Trial: 107	1172387	14	¸Ö±Ê	¼å±ý	Ì«Ñô	j	j
ljx	.	.	.	.	652	4184	10	3533	875.30	381.60	14	[1]	2	RECTANGLE_INTERESTAREA	false	false	Message: 4167ms	.	.	.	.	.	.	.	.	.	.	.	KEYBOARD	4167	875.30	381.60	ljx.edf	RIGHT	4186	1176573	Full Trial Period	1172387	107	Trial: 107	1172387	14	¸Ö±Ê	¼å±ý	Ì«Ñô	j	j
ljx	.	.	.	.	.	.	.	.	.	.	15	.	.	.	false	false	Message: 4232ms	.	.	.	.	.	.	.	.	.	.	.	TRIAL_RESULT 0	4232	.	.	ljx.edf	RIGHT	4186	1176573	Full Trial Period	1172387	107	Trial: 107	1172387	14	¸Ö±Ê	¼å±ý	Ì«Ñô	j	j
ljx	.	.	.	.	.	.	.	.	.	.	1	.	.	.	false	false	Message: -22ms	.	.	.	.	.	.	.	.	.	.	.	TRIALID 107	-22	.	.	ljx.edf	RIGHT	7131	1185383	Full Trial Period	1178252	108	Trial: 108	1178252	128	ºìÔæ	ÂøÍ·	¿óÈªË®	f	f
ljx	.	.	.	.	.	.	.	.	.	.	2	.	.	.	false	false	Message: -1ms	.	.	.	.	.	.	.	.	.	.	.	RECCFG CR 1000 2 0 R	-1	.	.	ljx.edf	RIGHT	7131	1185383	Full Trial Period	1178252	108	Trial: 108	1178252	128	ºìÔæ	ÂøÍ·	¿óÈªË®	f	f
ljx	.	.	.	.	.	.	.	.	.	.	3	.	.	.	false	false	Message: -1ms	.	.	.	.	.	.	.	.	.	.	.	ELCLCFG TOWER	-1	.	.	ljx.edf	RIGHT	7131	1185383	Full Trial Period	1178252	108	Trial: 108	1178252	128	ºìÔæ	ÂøÍ·	¿óÈªË®	f	f
ljx	.	.	.	.	.	.	.	.	.	.	4	.	.	.	false	false	Message: -1ms	.	.	.	.	.	.	.	.	.	.	.	GAZE_COORDS 0.00 0.00 1023.00 767.00	-1	.	.	ljx.edf	RIGHT	7131	1185383	Full Trial Period	1178252	108	Trial: 108	1178252	128	ºìÔæ	ÂøÍ·	¿óÈªË®	f	f
ljx	.	.	.	.	.	.	.	.	.	.	5	.	.	.	false	false	Message: -1ms	.	.	.	.	.	.	.	.	.	.	.	THRESHOLDS R 122 220	-1	.	.	ljx.edf	RIGHT	7131	1185383	Full Trial Period	1178252	108	Trial: 108	1178252	128	ºìÔæ	ÂøÍ·	¿óÈªË®	f	f
ljx	.	.	.	.	.	.	.	.	.	.	6	.	.	.	false	false	Message: -1ms	.	.	.	.	.	.	.	.	.	.	.	ELCL_PROC CENTROID (3)	-1	.	.	ljx.edf	RIGHT	7131	1185383	Full Trial Period	1178252	108	Trial: 108	1178252	128	ºìÔæ	ÂøÍ·	¿óÈªË®	f	f
ljx	.	.	.	.	.	.	.	.	.	.	7	.	.	.	false	false	Message: -1ms	.	.	.	.	.	.	.	.	.	.	.	ELCL_PCR_PARAM 5 3.0	-1	.	.	ljx.edf	RIGHT	7131	1185383	Full Trial Period	1178252	108	Trial: 108	1178252	128	ºìÔæ	ÂøÍ·	¿óÈªË®	f	f
ljx	.	.	.	.	.	.	.	.	.	.	8	.	.	.	false	true	Message: 0ms	.	.	.	.	.	.	.	.	.	.	.	!MODE RECORD CR 1000 2 0 R	0	.	.	ljx.edf	RIGHT	7131	1185383	Full Trial Period	1178252	108	Trial: 108	1178252	128	ºìÔæ	ÂøÍ·	¿óÈªË®	f	f
ljx	.	.	.	.	455	461	1	7	157.10	403.40	9	.	.	.	false	false	Message: 44ms	.	.	.	.	.	.	.	.	.	.	.	SYNCTIME	44	157.10	403.40	ljx.edf	RIGHT	7131	1185383	Full Trial Period	1178252	108	Trial: 108	1178252	128	ºìÔæ	ÂøÍ·	¿óÈªË®	f	f
ljx	.	.	.	.	.	.	.	.	.	.	10	.	.	.	false	false	Message: 2195ms	12.26	48.10	255	2244	529.30	445.20	5	575.50	1990	165.70	403.30	INVISIBLE_BOUNDARY[1]	2195	.	.	ljx.edf	RIGHT	7131	1185383	Full Trial Period	1178252	108	Trial: 108	1178252	128	ºìÔæ	ÂøÍ·	¿óÈªË®	f	f
ljx	.	.	.	.	.	.	.	.	.	.	11	.	.	.	false	false	Message: 2202ms	12.26	48.10	255	2244	529.30	445.20	5	575.50	1990	165.70	403.30	SYNCTIME	2202	.	.	ljx.edf	RIGHT	7131	1185383	Full Trial Period	1178252	108	Trial: 108	1178252	128	ºìÔæ	ÂøÍ·	¿óÈªË®	f	f
ljx	.	.	.	.	.	.	.	.	.	.	12	.	.	.	false	false	Message: 5588ms	12.78	64.20	199	5652	899.10	390.60	15	741.00	5454	517.10	394.80	INVISIBLE_BOUNDARY[2]	5588	.	.	ljx.edf	RIGHT	7131	1185383	Full Trial Period	1178252	108	Trial: 108	1178252	128	ºìÔæ	ÂøÍ·	¿óÈªË®	f	f
ljx	.	.	.	.	.	.	.	.	.	.	13	.	.	.	false	false	Message: 5593ms	12.78	64.20	199	5652	899.10	390.60	15	741.00	5454	517.10	394.80	SYNCTIME	5593	.	.	ljx.edf	RIGHT	7131	1185383	Full Trial Period	1178252	108	Trial: 108	1178252	128	ºìÔæ	ÂøÍ·	¿óÈªË®	f	f
ljx	.	.	.	.	845	7129	17	6285	855.70	387.60	14	[1]	2	RECTANGLE_INTERESTAREA	false	false	Message: 7111ms	.	.	.	.	.	.	.	.	.	.	.	KEYBOARD	7111	855.70	387.60	ljx.edf	RIGHT	7131	1185383	Full Trial Period	1178252	108	Trial: 108	1178252	128	ºìÔæ	ÂøÍ·	¿óÈªË®	f	f
ljx	.	.	.	.	.	.	.	.	.	.	15	.	.	.	false	false	Message: 7170ms	.	.	.	.	.	.	.	.	.	.	.	TRIAL_RESULT 0	7170	.	.	ljx.edf	RIGHT	7131	1185383	Full Trial Period	1178252	108	Trial: 108	1178252	128	ºìÔæ	ÂøÍ·	¿óÈªË®	f	f
ljx	.	.	.	.	.	.	.	.	.	.	1	.	.	.	false	false	Message: -21ms	.	.	.	.	.	.	.	.	.	.	.	TRIALID 108	-21	.	.	ljx.edf	RIGHT	4943	1191951	Full Trial Period	1187008	109	Trial: 109	1187008	27	¸ÊÕá	ÂÖÌ¥	ÊÖïí	j	j
ljx	.	.	.	.	.	.	.	.	.	.	2	.	.	.	false	false	Message: -1ms	.	.	.	.	.	.	.	.	.	.	.	RECCFG CR 1000 2 0 R	-1	.	.	ljx.edf	RIGHT	4943	1191951	Full Trial Period	1187008	109	Trial: 109	1187008	27	¸ÊÕá	ÂÖÌ¥	ÊÖïí	j	j
ljx	.	.	.	.	.	.	.	.	.	.	3	.	.	.	false	false	Message: -1ms	.	.	.	.	.	.	.	.	.	.	.	ELCLCFG TOWER	-1	.	.	ljx.edf	RIGHT	4943	1191951	Full Trial Period	1187008	109	Trial: 109	1187008	27	¸ÊÕá	ÂÖÌ¥	ÊÖïí	j	j
ljx	.	.	.	.	.	.	.	.	.	.	4	.	.	.	false	false	Message: -1ms	.	.	.	.	.	.	.	.	.	.	.	GAZE_COORDS 0.00 0.00 1023.00 767.00	-1	.	.	ljx.edf	RIGHT	4943	1191951	Full Trial Period	1187008	109	Trial: 109	1187008	27	¸ÊÕá	ÂÖÌ¥	ÊÖïí	j	j
ljx	.	.	.	.	.	.	.	.	.	.	5	.	.	.	false	false	Message: -1ms	.	.	.	.	.	.	.	.	.	.	.	THRESHOLDS R 122 220	-1	.	.	ljx.edf	RIGHT	4943	1191951	Full Trial Period	1187008	109	Trial: 109	1187008	27	¸ÊÕá	ÂÖÌ¥	ÊÖïí	j	j
ljx	.	.	.	.	.	.	.	.	.	.	6	.	.	.	false	false	Message: -1ms	.	.	.	.	.	.	.	.	.	.	.	ELCL_PROC CENTROID (3)	-1	.	.	ljx.edf	RIGHT	4943	1191951	Full Trial Period	1187008	109	Trial: 109	1187008	27	¸ÊÕá	ÂÖÌ¥	ÊÖïí	j	j
ljx	.	.	.	.	.	.	.	.	.	.	7	.	.	.	false	false	Message: -1ms	.	.	.	.	.	.	.	.	.	.	.	ELCL_PCR_PARAM 5 3.0	-1	.	.	ljx.edf	RIGHT	4943	1191951	Full Trial Period	1187008	109	Trial: 109	1187008	27	¸ÊÕá	ÂÖÌ¥	ÊÖïí	j	j
ljx	.	.	.	.	.	.	.	.	.	.	8	.	.	.	false	true	Message: 0ms	.	.	.	.	.	.	.	.	.	.	.	!MODE RECORD CR 1000 2 0 R	0	.	.	ljx.edf	RIGHT	4943	1191951	Full Trial Period	1187008	109	Trial: 109	1187008	27	¸ÊÕá	ÂÖÌ¥	ÊÖïí	j	j
ljx	.	.	.	.	231	237	1	7	173.40	384.90	9	.	.	.	false	false	Message: 45ms	.	.	.	.	.	.	.	.	.	.	.	SYNCTIME	45	173.40	384.90	ljx.edf	RIGHT	4943	1191951	Full Trial Period	1187008	109	Trial: 109	1187008	27	¸ÊÕá	ÂÖÌ¥	ÊÖïí	j	j
ljx	.	.	.	.	152	1244	4	1093	437.10	383.30	10	.	.	.	false	false	Message: 1140ms	.	.	.	.	.	.	.	.	.	.	.	INVISIBLE_BOUNDARY[1]	1140	437.10	383.30	ljx.edf	RIGHT	4943	1191951	Full Trial Period	1187008	109	Trial: 109	1187008	27	¸ÊÕá	ÂÖÌ¥	ÊÖïí	j	j
ljx	.	.	.	.	152	1244	4	1093	437.10	383.30	11	.	.	.	false	false	Message: 1145ms	.	.	.	.	.	.	.	.	.	.	.	SYNCTIME	1145	437.10	383.30	ljx.edf	RIGHT	4943	1191951	Full Trial Period	1187008	109	Trial: 109	1187008	27	¸ÊÕá	ÂÖÌ¥	ÊÖïí	j	j
ljx	.	.	.	.	.	.	.	.	.	.	12	.	.	.	false	false	Message: 4245ms	7.08	30.39	233	4298	756.20	385.80	12	478.50	4066	548.00	387.00	INVISIBLE_BOUNDARY[2]	4245	.	.	ljx.edf	RIGHT	4943	1191951	Full Trial Period	1187008	109	Trial: 109	1187008	27	¸ÊÕá	ÂÖÌ¥	ÊÖïí	j	j
ljx	.	.	.	.	.	.	.	.	.	.	13	.	.	.	false	false	Message: 4252ms	7.08	30.39	233	4298	756.20	385.80	12	478.50	4066	548.00	387.00	SYNCTIME	4252	.	.	ljx.edf	RIGHT	4943	1191951	Full Trial Period	1187008	109	Trial: 109	1187008	27	¸ÊÕá	ÂÖÌ¥	ÊÖïí	j	j
ljx	.	.	.	.	493	4941	14	4449	865.90	391.20	14	[1]	2	RECTANGLE_INTERESTAREA	false	false	Message: 4924ms	.	.	.	.	.	.	.	.	.	.	.	KEYBOARD	4924	865.90	391.20	ljx.edf	RIGHT	4943	1191951	Full Trial Period	1187008	109	Trial: 109	1187008	27	¸ÊÕá	ÂÖÌ¥	ÊÖïí	j	j
ljx	.	.	.	.	.	.	.	.	.	.	15	.	.	.	false	false	Message: 4977ms	.	.	.	.	.	.	.	.	.	.	.	TRIAL_RESULT 0	4977	.	.	ljx.edf	RIGHT	4943	1191951	Full Trial Period	1187008	109	Trial: 109	1187008	27	¸ÊÕá	ÂÖÌ¥	ÊÖïí	j	j
ljx	.	.	.	.	.	.	.	.	.	.	1	.	.	.	false	false	Message: -16ms	.	.	.	.	.	.	.	.	.	.	.	TRIALID 109	-16	.	.	ljx.edf	RIGHT	4089	1197391	Full Trial Period	1193302	110	Trial: 110	1193302	23	×ÔÐÐ³µ	Ï´ÒÂ»ú	¹Ä	f	j
ljx	.	.	.	.	.	.	.	.	.	.	2	.	.	.	false	false	Message: -1ms	.	.	.	.	.	.	.	.	.	.	.	RECCFG CR 1000 2 0 R	-1	.	.	ljx.edf	RIGHT	4089	1197391	Full Trial Period	1193302	110	Trial: 110	1193302	23	×ÔÐÐ³µ	Ï´ÒÂ»ú	¹Ä	f	j
ljx	.	.	.	.	.	.	.	.	.	.	3	.	.	.	false	false	Message: -1ms	.	.	.	.	.	.	.	.	.	.	.	ELCLCFG TOWER	-1	.	.	ljx.edf	RIGHT	4089	1197391	Full Trial Period	1193302	110	Trial: 110	1193302	23	×ÔÐÐ³µ	Ï´ÒÂ»ú	¹Ä	f	j
ljx	.	.	.	.	.	.	.	.	.	.	4	.	.	.	false	false	Message: -1ms	.	.	.	.	.	.	.	.	.	.	.	GAZE_COORDS 0.00 0.00 1023.00 767.00	-1	.	.	ljx.edf	RIGHT	4089	1197391	Full Trial Period	1193302	110	Trial: 110	1193302	23	×ÔÐÐ³µ	Ï´ÒÂ»ú	¹Ä	f	j
ljx	.	.	.	.	.	.	.	.	.	.	5	.	.	.	false	false	Message: -1ms	.	.	.	.	.	.	.	.	.	.	.	THRESHOLDS R 122 220	-1	.	.	ljx.edf	RIGHT	4089	1197391	Full Trial Period	1193302	110	Trial: 110	1193302	23	×ÔÐÐ³µ	Ï´ÒÂ»ú	¹Ä	f	j
ljx	.	.	.	.	.	.	.	.	.	.	6	.	.	.	false	false	Message: -1ms	.	.	.	.	.	.	.	.	.	.	.	ELCL_PROC CENTROID (3)	-1	.	.	ljx.edf	RIGHT	4089	1197391	Full Trial Period	1193302	110	Trial: 110	1193302	23	×ÔÐÐ³µ	Ï´ÒÂ»ú	¹Ä	f	j
ljx	.	.	.	.	.	.	.	.	.	.	7	.	.	.	false	false	Message: -1ms	.	.	.	.	.	.	.	.	.	.	.	ELCL_PCR_PARAM 5 3.0	-1	.	.	ljx.edf	RIGHT	4089	1197391	Full Trial Period	1193302	110	Trial: 110	1193302	23	×ÔÐÐ³µ	Ï´ÒÂ»ú	¹Ä	f	j
ljx	.	.	.	.	.	.	.	.	.	.	8	.	.	.	false	true	Message: 0ms	.	.	.	.	.	.	.	.	.	.	.	!MODE RECORD CR 1000 2 0 R	0	.	.	ljx.edf	RIGHT	4089	1197391	Full Trial Period	1193302	110	Trial: 110	1193302	23	×ÔÐÐ³µ	Ï´ÒÂ»ú	¹Ä	f	j
ljx	.	.	.	.	.	.	.	.	.	.	9	.	.	.	false	false	Message: 41ms	0.05	3.62	15	50	139.80	398.00	1	64.70	36	140.90	396.80	SYNCTIME	41	.	.	ljx.edf	RIGHT	4089	1197391	Full Trial Period	1193302	110	Trial: 110	1193302	23	×ÔÐÐ³µ	Ï´ÒÂ»ú	¹Ä	f	j
ljx	.	.	.	.	.	.	.	.	.	.	10	.	.	.	false	false	Message: 813ms	9.92	37.01	268	882	462.70	385.20	3	742.80	615	168.10	387.30	INVISIBLE_BOUNDARY[1]	813	.	.	ljx.edf	RIGHT	4089	1197391	Full Trial Period	1193302	110	Trial: 110	1193302	23	×ÔÐÐ³µ	Ï´ÒÂ»ú	¹Ä	f	j
ljx	.	.	.	.	.	.	.	.	.	.	11	.	.	.	false	false	Message: 824ms	9.92	37.01	268	882	462.70	385.20	3	742.80	615	168.10	387.30	SYNCTIME	824	.	.	ljx.edf	RIGHT	4089	1197391	Full Trial Period	1193302	110	Trial: 110	1193302	23	×ÔÐÐ³µ	Ï´ÒÂ»ú	¹Ä	f	j
ljx	.	.	.	.	.	.	.	.	.	.	12	.	.	.	false	false	Message: 1889ms	7.35	28.95	254	1937	812.90	395.30	7	498.20	1684	595.00	402.20	INVISIBLE_BOUNDARY[2]	1889	.	.	ljx.edf	RIGHT	4089	1197391	Full Trial Period	1193302	110	Trial: 110	1193302	23	×ÔÐÐ³µ	Ï´ÒÂ»ú	¹Ä	f	j
ljx	.	.	.	.	.	.	.	.	.	.	13	.	.	.	false	false	Message: 1899ms	7.35	28.95	254	1937	812.90	395.30	7	498.20	1684	595.00	402.20	SYNCTIME	1899	.	.	ljx.edf	RIGHT	4089	1197391	Full Trial Period	1193302	110	Trial: 110	1193302	23	×ÔÐÐ³µ	Ï´ÒÂ»ú	¹Ä	f	j
ljx	.	.	.	.	46	4087	11	4042	636.50	404.80	14	.	.	.	false	false	Message: 4070ms	.	.	.	.	.	.	.	.	.	.	.	KEYBOARD	4070	636.50	404.80	ljx.edf	RIGHT	4089	1197391	Full Trial Period	1193302	110	Trial: 110	1193302	23	×ÔÐÐ³µ	Ï´ÒÂ»ú	¹Ä	f	j
ljx	.	.	.	.	.	.	.	.	.	.	15	.	.	.	false	false	Message: 4133ms	.	.	.	.	.	.	.	.	.	.	.	TRIAL_RESULT 0	4133	.	.	ljx.edf	RIGHT	4089	1197391	Full Trial Period	1193302	110	Trial: 110	1193302	23	×ÔÐÐ³µ	Ï´ÒÂ»ú	¹Ä	f	j
ljx	.	.	.	.	.	.	.	.	.	.	1	.	.	.	false	false	Message: -16ms	.	.	.	.	.	.	.	.	.	.	.	TRIALID 110	-16	.	.	ljx.edf	RIGHT	4811	1204695	Full Trial Period	1199884	111	Trial: 111	1199884	38	´°»§	¼ªËû	ÍøÇòÅÄ	j	j
ljx	.	.	.	.	.	.	.	.	.	.	2	.	.	.	false	false	Message: -1ms	.	.	.	.	.	.	.	.	.	.	.	RECCFG CR 1000 2 0 R	-1	.	.	ljx.edf	RIGHT	4811	1204695	Full Trial Period	1199884	111	Trial: 111	1199884	38	´°»§	¼ªËû	ÍøÇòÅÄ	j	j
ljx	.	.	.	.	.	.	.	.	.	.	3	.	.	.	false	false	Message: -1ms	.	.	.	.	.	.	.	.	.	.	.	ELCLCFG TOWER	-1	.	.	ljx.edf	RIGHT	4811	1204695	Full Trial Period	1199884	111	Trial: 111	1199884	38	´°»§	¼ªËû	ÍøÇòÅÄ	j	j
ljx	.	.	.	.	.	.	.	.	.	.	4	.	.	.	false	false	Message: -1ms	.	.	.	.	.	.	.	.	.	.	.	GAZE_COORDS 0.00 0.00 1023.00 767.00	-1	.	.	ljx.edf	RIGHT	4811	1204695	Full Trial Period	1199884	111	Trial: 111	1199884	38	´°»§	¼ªËû	ÍøÇòÅÄ	j	j
ljx	.	.	.	.	.	.	.	.	.	.	5	.	.	.	false	false	Message: -1ms	.	.	.	.	.	.	.	.	.	.	.	THRESHOLDS R 122 220	-1	.	.	ljx.edf	RIGHT	4811	1204695	Full Trial Period	1199884	111	Trial: 111	1199884	38	´°»§	¼ªËû	ÍøÇòÅÄ	j	j
ljx	.	.	.	.	.	.	.	.	.	.	6	.	.	.	false	false	Message: -1ms	.	.	.	.	.	.	.	.	.	.	.	ELCL_PROC CENTROID (3)	-1	.	.	ljx.edf	RIGHT	4811	1204695	Full Trial Period	1199884	111	Trial: 111	1199884	38	´°»§	¼ªËû	ÍøÇòÅÄ	j	j
ljx	.	.	.	.	.	.	.	.	.	.	7	.	.	.	false	false	Message: -1ms	.	.	.	.	.	.	.	.	.	.	.	ELCL_PCR_PARAM 5 3.0	-1	.	.	ljx.edf	RIGHT	4811	1204695	Full Trial Period	1199884	111	Trial: 111	1199884	38	´°»§	¼ªËû	ÍøÇòÅÄ	j	j
ljx	.	.	.	.	.	.	.	.	.	.	8	.	.	.	false	true	Message: 0ms	.	.	.	.	.	.	.	.	.	.	.	!MODE RECORD CR 1000 2 0 R	0	.	.	ljx.edf	RIGHT	4811	1204695	Full Trial Period	1199884	111	Trial: 111	1199884	38	´°»§	¼ªËû	ÍøÇòÅÄ	j	j
ljx	.	.	.	.	219	227	1	9	133.40	394.60	9	.	.	.	false	false	Message: 50ms	.	.	.	.	.	.	.	.	.	.	.	SYNCTIME	50	133.40	394.60	ljx.edf	RIGHT	4811	1204695	Full Trial Period	1199884	111	Trial: 111	1199884	38	´°»§	¼ªËû	ÍøÇòÅÄ	j	j
ljx	.	.	.	.	.	.	.	.	.	.	10	.	.	.	false	false	Message: 950ms	6.25	27.28	229	1005	553.70	348.90	3	881.80	777	372.50	363.20	INVISIBLE_BOUNDARY[1]	950	.	.	ljx.edf	RIGHT	4811	1204695	Full Trial Period	1199884	111	Trial: 111	1199884	38	´°»§	¼ªËû	ÍøÇòÅÄ	j	j
ljx	.	.	.	.	.	.	.	.	.	.	11	.	.	.	false	false	Message: 958ms	6.25	27.28	229	1005	553.70	348.90	3	881.80	777	372.50	363.20	SYNCTIME	958	.	.	ljx.edf	RIGHT	4811	1204695	Full Trial Period	1199884	111	Trial: 111	1199884	38	´°»§	¼ªËû	ÍøÇòÅÄ	j	j
ljx	.	.	.	.	.	.	.	.	.	.	12	.	.	.	false	false	Message: 3767ms	11.68	47.69	245	3821	867.30	383.50	9	817.60	3577	519.50	399.60	INVISIBLE_BOUNDARY[2]	3767	.	.	ljx.edf	RIGHT	4811	1204695	Full Trial Period	1199884	111	Trial: 111	1199884	38	´°»§	¼ªËû	ÍøÇòÅÄ	j	j
ljx	.	.	.	.	.	.	.	.	.	.	13	.	.	.	false	false	Message: 3775ms	11.68	47.69	245	3821	867.30	383.50	9	817.60	3577	519.50	399.60	SYNCTIME	3775	.	.	ljx.edf	RIGHT	4811	1204695	Full Trial Period	1199884	111	Trial: 111	1199884	38	´°»§	¼ªËû	ÍøÇòÅÄ	j	j
ljx	.	.	.	.	731	4809	11	4079	886.00	402.50	14	.	.	.	false	false	Message: 4793ms	.	.	.	.	.	.	.	.	.	.	.	KEYBOARD	4793	886.00	402.50	ljx.edf	RIGHT	4811	1204695	Full Trial Period	1199884	111	Trial: 111	1199884	38	´°»§	¼ªËû	ÍøÇòÅÄ	j	j
ljx	.	.	.	.	.	.	.	.	.	.	15	.	.	.	false	false	Message: 4852ms	.	.	.	.	.	.	.	.	.	.	.	TRIAL_RESULT 0	4852	.	.	ljx.edf	RIGHT	4811	1204695	Full Trial Period	1199884	111	Trial: 111	1199884	38	´°»§	¼ªËû	ÍøÇòÅÄ	j	j
ljx	.	.	.	.	.	.	.	.	.	.	1	.	.	.	false	false	Message: -15ms	.	.	.	.	.	.	.	.	.	.	.	TRIALID 111	-15	.	.	ljx.edf	RIGHT	6008	1212465	Full Trial Period	1206457	112	Trial: 112	1206457	84	°ÙºÏ»¨	ÓðÃ«Çò	À®°È	f	j
ljx	.	.	.	.	.	.	.	.	.	.	2	.	.	.	false	false	Message: -1ms	.	.	.	.	.	.	.	.	.	.	.	RECCFG CR 1000 2 0 R	-1	.	.	ljx.edf	RIGHT	6008	1212465	Full Trial Period	1206457	112	Trial: 112	1206457	84	°ÙºÏ»¨	ÓðÃ«Çò	À®°È	f	j
ljx	.	.	.	.	.	.	.	.	.	.	3	.	.	.	false	false	Message: -1ms	.	.	.	.	.	.	.	.	.	.	.	ELCLCFG TOWER	-1	.	.	ljx.edf	RIGHT	6008	1212465	Full Trial Period	1206457	112	Trial: 112	1206457	84	°ÙºÏ»¨	ÓðÃ«Çò	À®°È	f	j
ljx	.	.	.	.	.	.	.	.	.	.	4	.	.	.	false	false	Message: -1ms	.	.	.	.	.	.	.	.	.	.	.	GAZE_COORDS 0.00 0.00 1023.00 767.00	-1	.	.	ljx.edf	RIGHT	6008	1212465	Full Trial Period	1206457	112	Trial: 112	1206457	84	°ÙºÏ»¨	ÓðÃ«Çò	À®°È	f	j
ljx	.	.	.	.	.	.	.	.	.	.	5	.	.	.	false	false	Message: -1ms	.	.	.	.	.	.	.	.	.	.	.	THRESHOLDS R 122 220	-1	.	.	ljx.edf	RIGHT	6008	1212465	Full Trial Period	1206457	112	Trial: 112	1206457	84	°ÙºÏ»¨	ÓðÃ«Çò	À®°È	f	j
ljx	.	.	.	.	.	.	.	.	.	.	6	.	.	.	false	false	Message: -1ms	.	.	.	.	.	.	.	.	.	.	.	ELCL_PROC CENTROID (3)	-1	.	.	ljx.edf	RIGHT	6008	1212465	Full Trial Period	1206457	112	Trial: 112	1206457	84	°ÙºÏ»¨	ÓðÃ«Çò	À®°È	f	j
ljx	.	.	.	.	.	.	.	.	.	.	7	.	.	.	false	false	Message: -1ms	.	.	.	.	.	.	.	.	.	.	.	ELCL_PCR_PARAM 5 3.0	-1	.	.	ljx.edf	RIGHT	6008	1212465	Full Trial Period	1206457	112	Trial: 112	1206457	84	°ÙºÏ»¨	ÓðÃ«Çò	À®°È	f	j
ljx	.	.	.	.	.	.	.	.	.	.	8	.	.	.	false	true	Message: 0ms	.	.	.	.	.	.	.	.	.	.	.	!MODE RECORD CR 1000 2 0 R	0	.	.	ljx.edf	RIGHT	6008	1212465	Full Trial Period	1206457	112	Trial: 112	1206457	84	°ÙºÏ»¨	ÓðÃ«Çò	À®°È	f	j
ljx	.	.	.	.	293	299	1	7	140.30	414.00	9	.	.	.	false	false	Message: 42ms	.	.	.	.	.	.	.	.	.	.	.	SYNCTIME	42	140.30	414.00	ljx.edf	RIGHT	6008	1212465	Full Trial Period	1206457	112	Trial: 112	1206457	84	°ÙºÏ»¨	ÓðÃ«Çò	À®°È	f	j
ljx	.	.	.	.	.	.	.	.	.	.	10	.	.	.	false	false	Message: 650ms	7.03	119.13	59	670	388.80	387.20	2	430.90	612	179.70	385.60	INVISIBLE_BOUNDARY[1]	650	.	.	ljx.edf	RIGHT	6008	1212465	Full Trial Period	1206457	112	Trial: 112	1206457	84	°ÙºÏ»¨	ÓðÃ«Çò	À®°È	f	j
ljx	.	.	.	.	.	.	.	.	.	.	11	.	.	.	false	false	Message: 659ms	7.03	119.13	59	670	388.80	387.20	2	430.90	612	179.70	385.60	SYNCTIME	659	.	.	ljx.edf	RIGHT	6008	1212465	Full Trial Period	1206457	112	Trial: 112	1206457	84	°ÙºÏ»¨	ÓðÃ«Çò	À®°È	f	j
ljx	.	.	.	.	.	.	.	.	.	.	12	.	.	.	false	false	Message: 1415ms	10.83	44.56	243	1461	858.30	386.10	5	742.30	1219	536.30	406.50	INVISIBLE_BOUNDARY[2]	1415	.	.	ljx.edf	RIGHT	6008	1212465	Full Trial Period	1206457	112	Trial: 112	1206457	84	°ÙºÏ»¨	ÓðÃ«Çò	À®°È	f	j
ljx	.	.	.	.	.	.	.	.	.	.	13	.	.	.	false	false	Message: 1425ms	10.83	44.56	243	1461	858.30	386.10	5	742.30	1219	536.30	406.50	SYNCTIME	1425	.	.	ljx.edf	RIGHT	6008	1212465	Full Trial Period	1206457	112	Trial: 112	1206457	84	°ÙºÏ»¨	ÓðÃ«Çò	À®°È	f	j
ljx	.	.	.	.	45	6006	11	5962	860.70	388.60	14	[1]	2	RECTANGLE_INTERESTAREA	false	false	Message: 5989ms	.	.	.	.	.	.	.	.	.	.	.	KEYBOARD	5989	860.70	388.60	ljx.edf	RIGHT	6008	1212465	Full Trial Period	1206457	112	Trial: 112	1206457	84	°ÙºÏ»¨	ÓðÃ«Çò	À®°È	f	j
ljx	.	.	.	.	.	.	.	.	.	.	15	.	.	.	false	false	Message: 6049ms	.	.	.	.	.	.	.	.	.	.	.	TRIAL_RESULT 0	6049	.	.	ljx.edf	RIGHT	6008	1212465	Full Trial Period	1206457	112	Trial: 112	1206457	84	°ÙºÏ»¨	ÓðÃ«Çò	À®°È	f	j
ljx	.	.	.	.	.	.	.	.	.	.	1	.	.	.	false	false	Message: -16ms	.	.	.	.	.	.	.	.	.	.	.	TRIALID 112	-16	.	.	ljx.edf	RIGHT	9633	1223506	Full Trial Period	1213873	113	Trial: 113	1213873	54	µÆÁý	ÂÝÃ±	ÌðÌðÈ¦	j	j
ljx	.	.	.	.	.	.	.	.	.	.	2	.	.	.	false	false	Message: -1ms	.	.	.	.	.	.	.	.	.	.	.	RECCFG CR 1000 2 0 R	-1	.	.	ljx.edf	RIGHT	9633	1223506	Full Trial Period	1213873	113	Trial: 113	1213873	54	µÆÁý	ÂÝÃ±	ÌðÌðÈ¦	j	j
ljx	.	.	.	.	.	.	.	.	.	.	3	.	.	.	false	false	Message: -1ms	.	.	.	.	.	.	.	.	.	.	.	ELCLCFG TOWER	-1	.	.	ljx.edf	RIGHT	9633	1223506	Full Trial Period	1213873	113	Trial: 113	1213873	54	µÆÁý	ÂÝÃ±	ÌðÌðÈ¦	j	j
ljx	.	.	.	.	.	.	.	.	.	.	4	.	.	.	false	false	Message: -1ms	.	.	.	.	.	.	.	.	.	.	.	GAZE_COORDS 0.00 0.00 1023.00 767.00	-1	.	.	ljx.edf	RIGHT	9633	1223506	Full Trial Period	1213873	113	Trial: 113	1213873	54	µÆÁý	ÂÝÃ±	ÌðÌðÈ¦	j	j
ljx	.	.	.	.	.	.	.	.	.	.	5	.	.	.	false	false	Message: -1ms	.	.	.	.	.	.	.	.	.	.	.	THRESHOLDS R 122 220	-1	.	.	ljx.edf	RIGHT	9633	1223506	Full Trial Period	1213873	113	Trial: 113	1213873	54	µÆÁý	ÂÝÃ±	ÌðÌðÈ¦	j	j
ljx	.	.	.	.	.	.	.	.	.	.	6	.	.	.	false	false	Message: -1ms	.	.	.	.	.	.	.	.	.	.	.	ELCL_PROC CENTROID (3)	-1	.	.	ljx.edf	RIGHT	9633	1223506	Full Trial Period	1213873	113	Trial: 113	1213873	54	µÆÁý	ÂÝÃ±	ÌðÌðÈ¦	j	j
ljx	.	.	.	.	.	.	.	.	.	.	7	.	.	.	false	false	Message: -1ms	.	.	.	.	.	.	.	.	.	.	.	ELCL_PCR_PARAM 5 3.0	-1	.	.	ljx.edf	RIGHT	9633	1223506	Full Trial Period	1213873	113	Trial: 113	1213873	54	µÆÁý	ÂÝÃ±	ÌðÌðÈ¦	j	j
ljx	.	.	.	.	.	.	.	.	.	.	8	.	.	.	false	true	Message: 0ms	.	.	.	.	.	.	.	.	.	.	.	!MODE RECORD CR 1000 2 0 R	0	.	.	ljx.edf	RIGHT	9633	1223506	Full Trial Period	1213873	113	Trial: 113	1213873	54	µÆÁý	ÂÝÃ±	ÌðÌðÈ¦	j	j
ljx	.	.	.	.	262	268	1	7	136.70	403.70	9	.	.	.	false	false	Message: 42ms	.	.	.	.	.	.	.	.	.	.	.	SYNCTIME	42	136.70	403.70	ljx.edf	RIGHT	9633	1223506	Full Trial Period	1213873	113	Trial: 113	1213873	54	µÆÁý	ÂÝÃ±	ÌðÌðÈ¦	j	j
ljx	.	.	.	.	.	.	.	.	.	.	10	.	.	.	false	false	Message: 3990ms	13.11	37.90	346	4039	544.00	434.90	7	707.00	3694	156.00	384.20	INVISIBLE_BOUNDARY[1]	3990	.	.	ljx.edf	RIGHT	9633	1223506	Full Trial Period	1213873	113	Trial: 113	1213873	54	µÆÁý	ÂÝÃ±	ÌðÌðÈ¦	j	j
ljx	.	.	.	.	.	.	.	.	.	.	11	.	.	.	false	false	Message: 4000ms	13.11	37.90	346	4039	544.00	434.90	7	707.00	3694	156.00	384.20	SYNCTIME	4000	.	.	ljx.edf	RIGHT	9633	1223506	Full Trial Period	1213873	113	Trial: 113	1213873	54	µÆÁý	ÂÝÃ±	ÌðÌðÈ¦	j	j
ljx	.	.	.	.	.	.	.	.	.	.	12	.	.	.	false	false	Message: 5598ms	10.32	44.10	234	5641	804.10	400.30	10	407.60	5408	498.70	404.60	INVISIBLE_BOUNDARY[2]	5598	.	.	ljx.edf	RIGHT	9633	1223506	Full Trial Period	1213873	113	Trial: 113	1213873	54	µÆÁý	ÂÝÃ±	ÌðÌðÈ¦	j	j
ljx	.	.	.	.	.	.	.	.	.	.	13	.	.	.	false	false	Message: 5608ms	10.32	44.10	234	5641	804.10	400.30	10	407.60	5408	498.70	404.60	SYNCTIME	5608	.	.	ljx.edf	RIGHT	9633	1223506	Full Trial Period	1213873	113	Trial: 113	1213873	54	µÆÁý	ÂÝÃ±	ÌðÌðÈ¦	j	j
ljx	139	9632	4	9494	.	.	.	.	.	.	14	.	.	.	false	false	Message: 9613ms	8.98	42.36	212	9632	829.40	660.30	15	460.20	9421	850.30	385.40	KEYBOARD	9613	.	.	ljx.edf	RIGHT	9633	1223506	Full Trial Period	1213873	113	Trial: 113	1213873	54	µÆÁý	ÂÝÃ±	ÌðÌðÈ¦	j	j
ljx	.	.	.	.	.	.	.	.	.	.	15	.	.	.	false	false	Message: 9679ms	.	.	.	.	.	.	.	.	.	.	.	TRIAL_RESULT 0	9679	.	.	ljx.edf	RIGHT	9633	1223506	Full Trial Period	1213873	113	Trial: 113	1213873	54	µÆÁý	ÂÝÃ±	ÌðÌðÈ¦	j	j
ljx	.	.	.	.	.	.	.	.	.	.	1	.	.	.	false	false	Message: -25ms	.	.	.	.	.	.	.	.	.	.	.	TRIALID 113	-25	.	.	ljx.edf	RIGHT	3008	1228280	Full Trial Period	1225272	114	Trial: 114	1225272	135	Ã¢¹û	Êó±ê	ÃÞÇ©	f	f
ljx	.	.	.	.	.	.	.	.	.	.	2	.	.	.	false	false	Message: -1ms	.	.	.	.	.	.	.	.	.	.	.	RECCFG CR 1000 2 0 R	-1	.	.	ljx.edf	RIGHT	3008	1228280	Full Trial Period	1225272	114	Trial: 114	1225272	135	Ã¢¹û	Êó±ê	ÃÞÇ©	f	f
ljx	.	.	.	.	.	.	.	.	.	.	3	.	.	.	false	false	Message: -1ms	.	.	.	.	.	.	.	.	.	.	.	ELCLCFG TOWER	-1	.	.	ljx.edf	RIGHT	3008	1228280	Full Trial Period	1225272	114	Trial: 114	1225272	135	Ã¢¹û	Êó±ê	ÃÞÇ©	f	f
ljx	.	.	.	.	.	.	.	.	.	.	4	.	.	.	false	false	Message: -1ms	.	.	.	.	.	.	.	.	.	.	.	GAZE_COORDS 0.00 0.00 1023.00 767.00	-1	.	.	ljx.edf	RIGHT	3008	1228280	Full Trial Period	1225272	114	Trial: 114	1225272	135	Ã¢¹û	Êó±ê	ÃÞÇ©	f	f
ljx	.	.	.	.	.	.	.	.	.	.	5	.	.	.	false	false	Message: -1ms	.	.	.	.	.	.	.	.	.	.	.	THRESHOLDS R 122 220	-1	.	.	ljx.edf	RIGHT	3008	1228280	Full Trial Period	1225272	114	Trial: 114	1225272	135	Ã¢¹û	Êó±ê	ÃÞÇ©	f	f
ljx	.	.	.	.	.	.	.	.	.	.	6	.	.	.	false	false	Message: -1ms	.	.	.	.	.	.	.	.	.	.	.	ELCL_PROC CENTROID (3)	-1	.	.	ljx.edf	RIGHT	3008	1228280	Full Trial Period	1225272	114	Trial: 114	1225272	135	Ã¢¹û	Êó±ê	ÃÞÇ©	f	f
ljx	.	.	.	.	.	.	.	.	.	.	7	.	.	.	false	false	Message: -1ms	.	.	.	.	.	.	.	.	.	.	.	ELCL_PCR_PARAM 5 3.0	-1	.	.	ljx.edf	RIGHT	3008	1228280	Full Trial Period	1225272	114	Trial: 114	1225272	135	Ã¢¹û	Êó±ê	ÃÞÇ©	f	f
ljx	.	.	.	.	.	.	.	.	.	.	8	.	.	.	false	true	Message: 0ms	.	.	.	.	.	.	.	.	.	.	.	!MODE RECORD CR 1000 2 0 R	0	.	.	ljx.edf	RIGHT	3008	1228280	Full Trial Period	1225272	114	Trial: 114	1225272	135	Ã¢¹û	Êó±ê	ÃÞÇ©	f	f
ljx	.	.	.	.	600	606	1	7	157.90	400.00	9	.	.	.	false	false	Message: 41ms	.	.	.	.	.	.	.	.	.	.	.	SYNCTIME	41	157.90	400.00	ljx.edf	RIGHT	3008	1228280	Full Trial Period	1225272	114	Trial: 114	1225272	135	Ã¢¹û	Êó±ê	ÃÞÇ©	f	f
ljx	.	.	.	.	.	.	.	.	.	.	10	.	.	.	false	false	Message: 799ms	10.97	40.04	274	880	484.90	376.50	1	531.50	607	159.30	398.50	INVISIBLE_BOUNDARY[1]	799	.	.	ljx.edf	RIGHT	3008	1228280	Full Trial Period	1225272	114	Trial: 114	1225272	135	Ã¢¹û	Êó±ê	ÃÞÇ©	f	f
ljx	.	.	.	.	.	.	.	.	.	.	11	.	.	.	false	false	Message: 808ms	10.97	40.04	274	880	484.90	376.50	1	531.50	607	159.30	398.50	SYNCTIME	808	.	.	ljx.edf	RIGHT	3008	1228280	Full Trial Period	1225272	114	Trial: 114	1225272	135	Ã¢¹û	Êó±ê	ÃÞÇ©	f	f
ljx	.	.	.	.	.	.	.	.	.	.	12	.	.	.	false	false	Message: 2316ms	11.67	101.45	115	2385	844.60	395.90	8	396.40	2271	497.70	406.90	INVISIBLE_BOUNDARY[2]	2316	.	.	ljx.edf	RIGHT	3008	1228280	Full Trial Period	1225272	114	Trial: 114	1225272	135	Ã¢¹û	Êó±ê	ÃÞÇ©	f	f
ljx	.	.	.	.	.	.	.	.	.	.	13	.	.	.	false	false	Message: 2324ms	11.67	101.45	115	2385	844.60	395.90	8	396.40	2271	497.70	406.90	SYNCTIME	2324	.	.	ljx.edf	RIGHT	3008	1228280	Full Trial Period	1225272	114	Trial: 114	1225272	135	Ã¢¹û	Êó±ê	ÃÞÇ©	f	f
ljx	.	.	.	.	413	3006	10	2594	871.20	407.80	14	.	.	.	false	false	Message: 2990ms	.	.	.	.	.	.	.	.	.	.	.	KEYBOARD	2990	871.20	407.80	ljx.edf	RIGHT	3008	1228280	Full Trial Period	1225272	114	Trial: 114	1225272	135	Ã¢¹û	Êó±ê	ÃÞÇ©	f	f
ljx	.	.	.	.	.	.	.	.	.	.	15	.	.	.	false	false	Message: 3051ms	.	.	.	.	.	.	.	.	.	.	.	TRIAL_RESULT 0	3051	.	.	ljx.edf	RIGHT	3008	1228280	Full Trial Period	1225272	114	Trial: 114	1225272	135	Ã¢¹û	Êó±ê	ÃÞÇ©	f	f
ljx	.	.	.	.	.	.	.	.	.	.	1	.	.	.	false	false	Message: -15ms	.	.	.	.	.	.	.	.	.	.	.	TRIALID 114	-15	.	.	ljx.edf	RIGHT	2134	1232178	Full Trial Period	1230044	115	Trial: 115	1230044	52	ÌðÌðÈ¦	ÂÝÃ±	Ñ¥×Ó	f	f
ljx	.	.	.	.	.	.	.	.	.	.	2	.	.	.	false	false	Message: -1ms	.	.	.	.	.	.	.	.	.	.	.	RECCFG CR 1000 2 0 R	-1	.	.	ljx.edf	RIGHT	2134	1232178	Full Trial Period	1230044	115	Trial: 115	1230044	52	ÌðÌðÈ¦	ÂÝÃ±	Ñ¥×Ó	f	f
ljx	.	.	.	.	.	.	.	.	.	.	3	.	.	.	false	false	Message: -1ms	.	.	.	.	.	.	.	.	.	.	.	ELCLCFG TOWER	-1	.	.	ljx.edf	RIGHT	2134	1232178	Full Trial Period	1230044	115	Trial: 115	1230044	52	ÌðÌðÈ¦	ÂÝÃ±	Ñ¥×Ó	f	f
ljx	.	.	.	.	.	.	.	.	.	.	4	.	.	.	false	false	Message: -1ms	.	.	.	.	.	.	.	.	.	.	.	GAZE_COORDS 0.00 0.00 1023.00 767.00	-1	.	.	ljx.edf	RIGHT	2134	1232178	Full Trial Period	1230044	115	Trial: 115	1230044	52	ÌðÌðÈ¦	ÂÝÃ±	Ñ¥×Ó	f	f
ljx	.	.	.	.	.	.	.	.	.	.	5	.	.	.	false	false	Message: -1ms	.	.	.	.	.	.	.	.	.	.	.	THRESHOLDS R 122 220	-1	.	.	ljx.edf	RIGHT	2134	1232178	Full Trial Period	1230044	115	Trial: 115	1230044	52	ÌðÌðÈ¦	ÂÝÃ±	Ñ¥×Ó	f	f
ljx	.	.	.	.	.	.	.	.	.	.	6	.	.	.	false	false	Message: -1ms	.	.	.	.	.	.	.	.	.	.	.	ELCL_PROC CENTROID (3)	-1	.	.	ljx.edf	RIGHT	2134	1232178	Full Trial Period	1230044	115	Trial: 115	1230044	52	ÌðÌðÈ¦	ÂÝÃ±	Ñ¥×Ó	f	f
ljx	.	.	.	.	.	.	.	.	.	.	7	.	.	.	false	false	Message: -1ms	.	.	.	.	.	.	.	.	.	.	.	ELCL_PCR_PARAM 5 3.0	-1	.	.	ljx.edf	RIGHT	2134	1232178	Full Trial Period	1230044	115	Trial: 115	1230044	52	ÌðÌðÈ¦	ÂÝÃ±	Ñ¥×Ó	f	f
ljx	.	.	.	.	.	.	.	.	.	.	8	.	.	.	false	true	Message: 0ms	.	.	.	.	.	.	.	.	.	.	.	!MODE RECORD CR 1000 2 0 R	0	.	.	ljx.edf	RIGHT	2134	1232178	Full Trial Period	1230044	115	Trial: 115	1230044	52	ÌðÌðÈ¦	ÂÝÃ±	Ñ¥×Ó	f	f
ljx	.	.	.	.	332	338	1	7	152.60	404.40	9	.	.	.	false	false	Message: 43ms	.	.	.	.	.	.	.	.	.	.	.	SYNCTIME	43	152.60	404.40	ljx.edf	RIGHT	2134	1232178	Full Trial Period	1230044	115	Trial: 115	1230044	52	ÌðÌðÈ¦	ÂÝÃ±	Ñ¥×Ó	f	f
ljx	.	.	.	.	.	.	.	.	.	.	10	.	.	.	false	false	Message: 604ms	12.60	52.06	242	665	546.30	413.40	2	770.30	424	171.10	400.30	INVISIBLE_BOUNDARY[1]	604	.	.	ljx.edf	RIGHT	2134	1232178	Full Trial Period	1230044	115	Trial: 115	1230044	52	ÌðÌðÈ¦	ÂÝÃ±	Ñ¥×Ó	f	f
ljx	.	.	.	.	.	.	.	.	.	.	11	.	.	.	false	false	Message: 610ms	12.60	52.06	242	665	546.30	413.40	2	770.30	424	171.10	400.30	SYNCTIME	610	.	.	ljx.edf	RIGHT	2134	1232178	Full Trial Period	1230044	115	Trial: 115	1230044	52	ÌðÌðÈ¦	ÂÝÃ±	Ñ¥×Ó	f	f
ljx	.	.	.	.	.	.	.	.	.	.	12	.	.	.	false	false	Message: 1456ms	12.12	55.83	217	1512	868.10	370.30	5	834.60	1296	508.30	391.40	INVISIBLE_BOUNDARY[2]	1456	.	.	ljx.edf	RIGHT	2134	1232178	Full Trial Period	1230044	115	Trial: 115	1230044	52	ÌðÌðÈ¦	ÂÝÃ±	Ñ¥×Ó	f	f
ljx	.	.	.	.	.	.	.	.	.	.	13	.	.	.	false	false	Message: 1460ms	12.12	55.83	217	1512	868.10	370.30	5	834.60	1296	508.30	391.40	SYNCTIME	1460	.	.	ljx.edf	RIGHT	2134	1232178	Full Trial Period	1230044	115	Trial: 115	1230044	52	ÌðÌðÈ¦	ÂÝÃ±	Ñ¥×Ó	f	f
ljx	.	.	.	.	264	2132	7	1869	858.00	390.30	14	[1]	2	RECTANGLE_INTERESTAREA	false	false	Message: 2115ms	.	.	.	.	.	.	.	.	.	.	.	KEYBOARD	2115	858.00	390.30	ljx.edf	RIGHT	2134	1232178	Full Trial Period	1230044	115	Trial: 115	1230044	52	ÌðÌðÈ¦	ÂÝÃ±	Ñ¥×Ó	f	f
ljx	.	.	.	.	.	.	.	.	.	.	15	.	.	.	false	false	Message: 2180ms	.	.	.	.	.	.	.	.	.	.	.	TRIAL_RESULT 0	2180	.	.	ljx.edf	RIGHT	2134	1232178	Full Trial Period	1230044	115	Trial: 115	1230044	52	ÌðÌðÈ¦	ÂÝÃ±	Ñ¥×Ó	f	f
ljx	.	.	.	.	.	.	.	.	.	.	1	.	.	.	false	false	Message: -15ms	.	.	.	.	.	.	.	.	.	.	.	TRIALID 115	-15	.	.	ljx.edf	RIGHT	3712	1237298	Full Trial Period	1233586	116	Trial: 116	1233586	133	³ß×Ó	µçÏß	Ë®Í°	f	f
ljx	.	.	.	.	.	.	.	.	.	.	2	.	.	.	false	false	Message: -1ms	.	.	.	.	.	.	.	.	.	.	.	RECCFG CR 1000 2 0 R	-1	.	.	ljx.edf	RIGHT	3712	1237298	Full Trial Period	1233586	116	Trial: 116	1233586	133	³ß×Ó	µçÏß	Ë®Í°	f	f
ljx	.	.	.	.	.	.	.	.	.	.	3	.	.	.	false	false	Message: -1ms	.	.	.	.	.	.	.	.	.	.	.	ELCLCFG TOWER	-1	.	.	ljx.edf	RIGHT	3712	1237298	Full Trial Period	1233586	116	Trial: 116	1233586	133	³ß×Ó	µçÏß	Ë®Í°	f	f
ljx	.	.	.	.	.	.	.	.	.	.	4	.	.	.	false	false	Message: -1ms	.	.	.	.	.	.	.	.	.	.	.	GAZE_COORDS 0.00 0.00 1023.00 767.00	-1	.	.	ljx.edf	RIGHT	3712	1237298	Full Trial Period	1233586	116	Trial: 116	1233586	133	³ß×Ó	µçÏß	Ë®Í°	f	f
ljx	.	.	.	.	.	.	.	.	.	.	5	.	.	.	false	false	Message: -1ms	.	.	.	.	.	.	.	.	.	.	.	THRESHOLDS R 122 220	-1	.	.	ljx.edf	RIGHT	3712	1237298	Full Trial Period	1233586	116	Trial: 116	1233586	133	³ß×Ó	µçÏß	Ë®Í°	f	f
ljx	.	.	.	.	.	.	.	.	.	.	6	.	.	.	false	false	Message: -1ms	.	.	.	.	.	.	.	.	.	.	.	ELCL_PROC CENTROID (3)	-1	.	.	ljx.edf	RIGHT	3712	1237298	Full Trial Period	1233586	116	Trial: 116	1233586	133	³ß×Ó	µçÏß	Ë®Í°	f	f
ljx	.	.	.	.	.	.	.	.	.	.	7	.	.	.	false	false	Message: -1ms	.	.	.	.	.	.	.	.	.	.	.	ELCL_PCR_PARAM 5 3.0	-1	.	.	ljx.edf	RIGHT	3712	1237298	Full Trial Period	1233586	116	Trial: 116	1233586	133	³ß×Ó	µçÏß	Ë®Í°	f	f
ljx	.	.	.	.	.	.	.	.	.	.	8	.	.	.	false	true	Message: 0ms	.	.	.	.	.	.	.	.	.	.	.	!MODE RECORD CR 1000 2 0 R	0	.	.	ljx.edf	RIGHT	3712	1237298	Full Trial Period	1233586	116	Trial: 116	1233586	133	³ß×Ó	µçÏß	Ë®Í°	f	f
ljx	.	.	.	.	405	411	1	7	136.70	395.70	9	.	.	.	false	false	Message: 43ms	.	.	.	.	.	.	.	.	.	.	.	SYNCTIME	43	136.70	395.70	ljx.edf	RIGHT	3712	1237298	Full Trial Period	1233586	116	Trial: 116	1233586	133	³ß×Ó	µçÏß	Ë®Í°	f	f
ljx	.	.	.	.	.	.	.	.	.	.	10	.	.	.	false	false	Message: 583ms	3.62	77.09	47	612	425.80	382.50	2	246.30	566	320.60	397.80	INVISIBLE_BOUNDARY[1]	583	.	.	ljx.edf	RIGHT	3712	1237298	Full Trial Period	1233586	116	Trial: 116	1233586	133	³ß×Ó	µçÏß	Ë®Í°	f	f
ljx	.	.	.	.	.	.	.	.	.	.	11	.	.	.	false	false	Message: 593ms	3.62	77.09	47	612	425.80	382.50	2	246.30	566	320.60	397.80	SYNCTIME	593	.	.	ljx.edf	RIGHT	3712	1237298	Full Trial Period	1233586	116	Trial: 116	1233586	133	³ß×Ó	µçÏß	Ë®Í°	f	f
ljx	.	.	.	.	.	.	.	.	.	.	12	.	.	.	false	false	Message: 1934ms	11.73	46.53	252	1986	870.70	393.70	5	834.00	1735	521.30	397.20	INVISIBLE_BOUNDARY[2]	1934	.	.	ljx.edf	RIGHT	3712	1237298	Full Trial Period	1233586	116	Trial: 116	1233586	133	³ß×Ó	µçÏß	Ë®Í°	f	f
ljx	.	.	.	.	.	.	.	.	.	.	13	.	.	.	false	false	Message: 1942ms	11.73	46.53	252	1986	870.70	393.70	5	834.00	1735	521.30	397.20	SYNCTIME	1942	.	.	ljx.edf	RIGHT	3712	1237298	Full Trial Period	1233586	116	Trial: 116	1233586	133	³ß×Ó	µçÏß	Ë®Í°	f	f
ljx	.	.	.	.	946	3710	8	2765	864.40	390.80	14	[1]	2	RECTANGLE_INTERESTAREA	false	false	Message: 3694ms	.	.	.	.	.	.	.	.	.	.	.	KEYBOARD	3694	864.40	390.80	ljx.edf	RIGHT	3712	1237298	Full Trial Period	1233586	116	Trial: 116	1233586	133	³ß×Ó	µçÏß	Ë®Í°	f	f
ljx	.	.	.	.	.	.	.	.	.	.	15	.	.	.	false	false	Message: 3755ms	.	.	.	.	.	.	.	.	.	.	.	TRIAL_RESULT 0	3755	.	.	ljx.edf	RIGHT	3712	1237298	Full Trial Period	1233586	116	Trial: 116	1233586	133	³ß×Ó	µçÏß	Ë®Í°	f	f
ljx	.	.	.	.	.	.	.	.	.	.	1	.	.	.	false	false	Message: -16ms	.	.	.	.	.	.	.	.	.	.	.	TRIALID 116	-16	.	.	ljx.edf	RIGHT	2265	1241434	Full Trial Period	1239169	117	Trial: 117	1239169	50	Ô²¹æ	Ç¯×Ó	¿ã×Ó	f	f
ljx	.	.	.	.	.	.	.	.	.	.	2	.	.	.	false	false	Message: -1ms	.	.	.	.	.	.	.	.	.	.	.	RECCFG CR 1000 2 0 R	-1	.	.	ljx.edf	RIGHT	2265	1241434	Full Trial Period	1239169	117	Trial: 117	1239169	50	Ô²¹æ	Ç¯×Ó	¿ã×Ó	f	f
ljx	.	.	.	.	.	.	.	.	.	.	3	.	.	.	false	false	Message: -1ms	.	.	.	.	.	.	.	.	.	.	.	ELCLCFG TOWER	-1	.	.	ljx.edf	RIGHT	2265	1241434	Full Trial Period	1239169	117	Trial: 117	1239169	50	Ô²¹æ	Ç¯×Ó	¿ã×Ó	f	f
ljx	.	.	.	.	.	.	.	.	.	.	4	.	.	.	false	false	Message: -1ms	.	.	.	.	.	.	.	.	.	.	.	GAZE_COORDS 0.00 0.00 1023.00 767.00	-1	.	.	ljx.edf	RIGHT	2265	1241434	Full Trial Period	1239169	117	Trial: 117	1239169	50	Ô²¹æ	Ç¯×Ó	¿ã×Ó	f	f
ljx	.	.	.	.	.	.	.	.	.	.	5	.	.	.	false	false	Message: -1ms	.	.	.	.	.	.	.	.	.	.	.	THRESHOLDS R 122 220	-1	.	.	ljx.edf	RIGHT	2265	1241434	Full Trial Period	1239169	117	Trial: 117	1239169	50	Ô²¹æ	Ç¯×Ó	¿ã×Ó	f	f
ljx	.	.	.	.	.	.	.	.	.	.	6	.	.	.	false	false	Message: -1ms	.	.	.	.	.	.	.	.	.	.	.	ELCL_PROC CENTROID (3)	-1	.	.	ljx.edf	RIGHT	2265	1241434	Full Trial Period	1239169	117	Trial: 117	1239169	50	Ô²¹æ	Ç¯×Ó	¿ã×Ó	f	f
ljx	.	.	.	.	.	.	.	.	.	.	7	.	.	.	false	false	Message: -1ms	.	.	.	.	.	.	.	.	.	.	.	ELCL_PCR_PARAM 5 3.0	-1	.	.	ljx.edf	RIGHT	2265	1241434	Full Trial Period	1239169	117	Trial: 117	1239169	50	Ô²¹æ	Ç¯×Ó	¿ã×Ó	f	f
ljx	.	.	.	.	.	.	.	.	.	.	8	.	.	.	false	true	Message: 0ms	.	.	.	.	.	.	.	.	.	.	.	!MODE RECORD CR 1000 2 0 R	0	.	.	ljx.edf	RIGHT	2265	1241434	Full Trial Period	1239169	117	Trial: 117	1239169	50	Ô²¹æ	Ç¯×Ó	¿ã×Ó	f	f
ljx	.	.	.	.	313	319	1	7	135.80	402.00	9	.	.	.	false	false	Message: 50ms	.	.	.	.	.	.	.	.	.	.	.	SYNCTIME	50	135.80	402.00	ljx.edf	RIGHT	2265	1241434	Full Trial Period	1239169	117	Trial: 117	1239169	50	Ô²¹æ	Ç¯×Ó	¿ã×Ó	f	f
ljx	.	.	.	.	.	.	.	.	.	.	10	.	.	.	false	false	Message: 801ms	9.15	140.70	65	827	426.60	394.40	2	420.00	763	153.70	401.60	INVISIBLE_BOUNDARY[1]	801	.	.	ljx.edf	RIGHT	2265	1241434	Full Trial Period	1239169	117	Trial: 117	1239169	50	Ô²¹æ	Ç¯×Ó	¿ã×Ó	f	f
ljx	.	.	.	.	.	.	.	.	.	.	11	.	.	.	false	false	Message: 808ms	9.15	140.70	65	827	426.60	394.40	2	420.00	763	153.70	401.60	SYNCTIME	808	.	.	ljx.edf	RIGHT	2265	1241434	Full Trial Period	1239169	117	Trial: 117	1239169	50	Ô²¹æ	Ç¯×Ó	¿ã×Ó	f	f
ljx	.	.	.	.	.	.	.	.	.	.	12	.	.	.	false	false	Message: 1605ms	12.78	73.45	174	1665	871.00	403.80	4	779.30	1492	490.20	398.60	INVISIBLE_BOUNDARY[2]	1605	.	.	ljx.edf	RIGHT	2265	1241434	Full Trial Period	1239169	117	Trial: 117	1239169	50	Ô²¹æ	Ç¯×Ó	¿ã×Ó	f	f
ljx	.	.	.	.	.	.	.	.	.	.	13	.	.	.	false	false	Message: 1608ms	12.78	73.45	174	1665	871.00	403.80	4	779.30	1492	490.20	398.60	SYNCTIME	1608	.	.	ljx.edf	RIGHT	2265	1241434	Full Trial Period	1239169	117	Trial: 117	1239169	50	Ô²¹æ	Ç¯×Ó	¿ã×Ó	f	f
ljx	84	2264	2	2181	.	.	.	.	.	.	14	.	.	.	false	false	Message: 2247ms	9.60	67.61	142	2264	858.70	695.70	6	779.10	2123	862.20	397.60	KEYBOARD	2247	.	.	ljx.edf	RIGHT	2265	1241434	Full Trial Period	1239169	117	Trial: 117	1239169	50	Ô²¹æ	Ç¯×Ó	¿ã×Ó	f	f
ljx	.	.	.	.	.	.	.	.	.	.	15	.	.	.	false	false	Message: 2313ms	.	.	.	.	.	.	.	.	.	.	.	TRIAL_RESULT 0	2313	.	.	ljx.edf	RIGHT	2265	1241434	Full Trial Period	1239169	117	Trial: 117	1239169	50	Ô²¹æ	Ç¯×Ó	¿ã×Ó	f	f
ljx	.	.	.	.	.	.	.	.	.	.	1	.	.	.	false	false	Message: -16ms	.	.	.	.	.	.	.	.	.	.	.	TRIALID 117	-16	.	.	ljx.edf	RIGHT	4090	1247283	Full Trial Period	1243193	118	Trial: 118	1243193	6	¼¦µ°	²ÍÅÌ	Ì«Ñô	j	j
ljx	.	.	.	.	.	.	.	.	.	.	2	.	.	.	false	false	Message: -1ms	.	.	.	.	.	.	.	.	.	.	.	RECCFG CR 1000 2 0 R	-1	.	.	ljx.edf	RIGHT	4090	1247283	Full Trial Period	1243193	118	Trial: 118	1243193	6	¼¦µ°	²ÍÅÌ	Ì«Ñô	j	j
ljx	.	.	.	.	.	.	.	.	.	.	3	.	.	.	false	false	Message: -1ms	.	.	.	.	.	.	.	.	.	.	.	ELCLCFG TOWER	-1	.	.	ljx.edf	RIGHT	4090	1247283	Full Trial Period	1243193	118	Trial: 118	1243193	6	¼¦µ°	²ÍÅÌ	Ì«Ñô	j	j
ljx	.	.	.	.	.	.	.	.	.	.	4	.	.	.	false	false	Message: -1ms	.	.	.	.	.	.	.	.	.	.	.	GAZE_COORDS 0.00 0.00 1023.00 767.00	-1	.	.	ljx.edf	RIGHT	4090	1247283	Full Trial Period	1243193	118	Trial: 118	1243193	6	¼¦µ°	²ÍÅÌ	Ì«Ñô	j	j
ljx	.	.	.	.	.	.	.	.	.	.	5	.	.	.	false	false	Message: -1ms	.	.	.	.	.	.	.	.	.	.	.	THRESHOLDS R 122 220	-1	.	.	ljx.edf	RIGHT	4090	1247283	Full Trial Period	1243193	118	Trial: 118	1243193	6	¼¦µ°	²ÍÅÌ	Ì«Ñô	j	j
ljx	.	.	.	.	.	.	.	.	.	.	6	.	.	.	false	false	Message: -1ms	.	.	.	.	.	.	.	.	.	.	.	ELCL_PROC CENTROID (3)	-1	.	.	ljx.edf	RIGHT	4090	1247283	Full Trial Period	1243193	118	Trial: 118	1243193	6	¼¦µ°	²ÍÅÌ	Ì«Ñô	j	j
ljx	.	.	.	.	.	.	.	.	.	.	7	.	.	.	false	false	Message: -1ms	.	.	.	.	.	.	.	.	.	.	.	ELCL_PCR_PARAM 5 3.0	-1	.	.	ljx.edf	RIGHT	4090	1247283	Full Trial Period	1243193	118	Trial: 118	1243193	6	¼¦µ°	²ÍÅÌ	Ì«Ñô	j	j
ljx	.	.	.	.	.	.	.	.	.	.	8	.	.	.	false	true	Message: 0ms	.	.	.	.	.	.	.	.	.	.	.	!MODE RECORD CR 1000 2 0 R	0	.	.	ljx.edf	RIGHT	4090	1247283	Full Trial Period	1243193	118	Trial: 118	1243193	6	¼¦µ°	²ÍÅÌ	Ì«Ñô	j	j
ljx	.	.	.	.	516	522	1	7	141.10	392.00	9	.	.	.	false	false	Message: 43ms	.	.	.	.	.	.	.	.	.	.	.	SYNCTIME	43	141.10	392.00	ljx.edf	RIGHT	4090	1247283	Full Trial Period	1243193	118	Trial: 118	1243193	6	¼¦µ°	²ÍÅÌ	Ì«Ñô	j	j
ljx	.	.	.	.	231	827	2	597	461.10	380.70	10	.	.	.	false	false	Message: 662ms	.	.	.	.	.	.	.	.	.	.	.	INVISIBLE_BOUNDARY[1]	662	461.10	380.70	ljx.edf	RIGHT	4090	1247283	Full Trial Period	1243193	118	Trial: 118	1243193	6	¼¦µ°	²ÍÅÌ	Ì«Ñô	j	j
ljx	.	.	.	.	231	827	2	597	461.10	380.70	11	.	.	.	false	false	Message: 667ms	.	.	.	.	.	.	.	.	.	.	.	SYNCTIME	667	461.10	380.70	ljx.edf	RIGHT	4090	1247283	Full Trial Period	1243193	118	Trial: 118	1243193	6	¼¦µ°	²ÍÅÌ	Ì«Ñô	j	j
ljx	.	.	.	.	.	.	.	.	.	.	12	.	.	.	false	false	Message: 2515ms	1.14	3.96	288	2754	883.20	346.80	8	562.10	2467	850.60	357.90	INVISIBLE_BOUNDARY[2]	2515	.	.	ljx.edf	RIGHT	4090	1247283	Full Trial Period	1243193	118	Trial: 118	1243193	6	¼¦µ°	²ÍÅÌ	Ì«Ñô	j	j
ljx	181	2699	1	2519	.	.	.	.	.	.	13	.	.	.	false	false	Message: 2525ms	1.14	3.96	288	2754	883.20	346.80	8	562.10	2467	850.60	357.90	SYNCTIME	2525	.	.	ljx.edf	RIGHT	4090	1247283	Full Trial Period	1243193	118	Trial: 118	1243193	6	¼¦µ°	²ÍÅÌ	Ì«Ñô	j	j
ljx	.	.	.	.	108	4088	11	3981	702.30	367.80	14	.	.	.	false	false	Message: 4071ms	.	.	.	.	.	.	.	.	.	.	.	KEYBOARD	4071	702.30	367.80	ljx.edf	RIGHT	4090	1247283	Full Trial Period	1243193	118	Trial: 118	1243193	6	¼¦µ°	²ÍÅÌ	Ì«Ñô	j	j
ljx	.	.	.	.	.	.	.	.	.	.	15	.	.	.	false	false	Message: 4137ms	.	.	.	.	.	.	.	.	.	.	.	TRIAL_RESULT 0	4137	.	.	ljx.edf	RIGHT	4090	1247283	Full Trial Period	1243193	118	Trial: 118	1243193	6	¼¦µ°	²ÍÅÌ	Ì«Ñô	j	j
ljx	.	.	.	.	.	.	.	.	.	.	1	.	.	.	false	false	Message: -15ms	.	.	.	.	.	.	.	.	.	.	.	TRIALID 118	-15	.	.	ljx.edf	RIGHT	3139	1252372	Full Trial Period	1249233	119	Trial: 119	1249233	40	Ö¸ÄÏÕë	Ê±ÖÓ	¿¨³µ	f	f
ljx	.	.	.	.	.	.	.	.	.	.	2	.	.	.	false	false	Message: -1ms	.	.	.	.	.	.	.	.	.	.	.	RECCFG CR 1000 2 0 R	-1	.	.	ljx.edf	RIGHT	3139	1252372	Full Trial Period	1249233	119	Trial: 119	1249233	40	Ö¸ÄÏÕë	Ê±ÖÓ	¿¨³µ	f	f
ljx	.	.	.	.	.	.	.	.	.	.	3	.	.	.	false	false	Message: -1ms	.	.	.	.	.	.	.	.	.	.	.	ELCLCFG TOWER	-1	.	.	ljx.edf	RIGHT	3139	1252372	Full Trial Period	1249233	119	Trial: 119	1249233	40	Ö¸ÄÏÕë	Ê±ÖÓ	¿¨³µ	f	f
ljx	.	.	.	.	.	.	.	.	.	.	4	.	.	.	false	false	Message: -1ms	.	.	.	.	.	.	.	.	.	.	.	GAZE_COORDS 0.00 0.00 1023.00 767.00	-1	.	.	ljx.edf	RIGHT	3139	1252372	Full Trial Period	1249233	119	Trial: 119	1249233	40	Ö¸ÄÏÕë	Ê±ÖÓ	¿¨³µ	f	f
ljx	.	.	.	.	.	.	.	.	.	.	5	.	.	.	false	false	Message: -1ms	.	.	.	.	.	.	.	.	.	.	.	THRESHOLDS R 122 220	-1	.	.	ljx.edf	RIGHT	3139	1252372	Full Trial Period	1249233	119	Trial: 119	1249233	40	Ö¸ÄÏÕë	Ê±ÖÓ	¿¨³µ	f	f
ljx	.	.	.	.	.	.	.	.	.	.	6	.	.	.	false	false	Message: -1ms	.	.	.	.	.	.	.	.	.	.	.	ELCL_PROC CENTROID (3)	-1	.	.	ljx.edf	RIGHT	3139	1252372	Full Trial Period	1249233	119	Trial: 119	1249233	40	Ö¸ÄÏÕë	Ê±ÖÓ	¿¨³µ	f	f
ljx	.	.	.	.	.	.	.	.	.	.	7	.	.	.	false	false	Message: -1ms	.	.	.	.	.	.	.	.	.	.	.	ELCL_PCR_PARAM 5 3.0	-1	.	.	ljx.edf	RIGHT	3139	1252372	Full Trial Period	1249233	119	Trial: 119	1249233	40	Ö¸ÄÏÕë	Ê±ÖÓ	¿¨³µ	f	f
ljx	.	.	.	.	.	.	.	.	.	.	8	.	.	.	false	true	Message: 0ms	.	.	.	.	.	.	.	.	.	.	.	!MODE RECORD CR 1000 2 0 R	0	.	.	ljx.edf	RIGHT	3139	1252372	Full Trial Period	1249233	119	Trial: 119	1249233	40	Ö¸ÄÏÕë	Ê±ÖÓ	¿¨³µ	f	f
ljx	.	.	.	.	58	64	1	7	134.20	387.20	9	.	.	.	false	false	Message: 43ms	.	.	.	.	.	.	.	.	.	.	.	SYNCTIME	43	134.20	387.20	ljx.edf	RIGHT	3139	1252372	Full Trial Period	1249233	119	Trial: 119	1249233	40	Ö¸ÄÏÕë	Ê±ÖÓ	¿¨³µ	f	f
ljx	.	.	.	.	.	.	.	.	.	.	10	.	.	.	false	false	Message: 986ms	12.43	47.44	262	1032	525.20	477.90	3	771.20	771	168.50	375.60	INVISIBLE_BOUNDARY[1]	986	.	.	ljx.edf	RIGHT	3139	1252372	Full Trial Period	1249233	119	Trial: 119	1249233	40	Ö¸ÄÏÕë	Ê±ÖÓ	¿¨³µ	f	f
ljx	.	.	.	.	.	.	.	.	.	.	11	.	.	.	false	false	Message: 993ms	12.43	47.44	262	1032	525.20	477.90	3	771.20	771	168.50	375.60	SYNCTIME	993	.	.	ljx.edf	RIGHT	3139	1252372	Full Trial Period	1249233	119	Trial: 119	1249233	40	Ö¸ÄÏÕë	Ê±ÖÓ	¿¨³µ	f	f
ljx	.	.	.	.	.	.	.	.	.	.	12	.	.	.	false	false	Message: 2502ms	0.80	2.98	268	2743	920.50	385.40	8	634.70	2476	928.40	363.10	INVISIBLE_BOUNDARY[2]	2502	.	.	ljx.edf	RIGHT	3139	1252372	Full Trial Period	1249233	119	Trial: 119	1249233	40	Ö¸ÄÏÕë	Ê±ÖÓ	¿¨³µ	f	f
ljx	.	.	.	.	.	.	.	.	.	.	13	.	.	.	false	false	Message: 2509ms	0.80	2.98	268	2743	920.50	385.40	8	634.70	2476	928.40	363.10	SYNCTIME	2509	.	.	ljx.edf	RIGHT	3139	1252372	Full Trial Period	1249233	119	Trial: 119	1249233	40	Ö¸ÄÏÕë	Ê±ÖÓ	¿¨³µ	f	f
ljx	.	.	.	.	181	3137	10	2957	900.30	348.30	14	.	.	.	false	false	Message: 3119ms	.	.	.	.	.	.	.	.	.	.	.	KEYBOARD	3119	900.30	348.30	ljx.edf	RIGHT	3139	1252372	Full Trial Period	1249233	119	Trial: 119	1249233	40	Ö¸ÄÏÕë	Ê±ÖÓ	¿¨³µ	f	f
ljx	.	.	.	.	.	.	.	.	.	.	15	.	.	.	false	false	Message: 3180ms	.	.	.	.	.	.	.	.	.	.	.	TRIAL_RESULT 0	3180	.	.	ljx.edf	RIGHT	3139	1252372	Full Trial Period	1249233	119	Trial: 119	1249233	40	Ö¸ÄÏÕë	Ê±ÖÓ	¿¨³µ	f	f
ljx	.	.	.	.	.	.	.	.	.	.	1	.	.	.	false	false	Message: -22ms	.	.	.	.	.	.	.	.	.	.	.	TRIALID 119	-22	.	.	ljx.edf	RIGHT	5278	1259475	Full Trial Period	1254197	120	Trial: 120	1254197	78	ºÉ°üµ°	ºôÀ²È¦	ÊÖïí	j	j
ljx	.	.	.	.	.	.	.	.	.	.	2	.	.	.	false	false	Message: -1ms	.	.	.	.	.	.	.	.	.	.	.	RECCFG CR 1000 2 0 R	-1	.	.	ljx.edf	RIGHT	5278	1259475	Full Trial Period	1254197	120	Trial: 120	1254197	78	ºÉ°üµ°	ºôÀ²È¦	ÊÖïí	j	j
ljx	.	.	.	.	.	.	.	.	.	.	3	.	.	.	false	false	Message: -1ms	.	.	.	.	.	.	.	.	.	.	.	ELCLCFG TOWER	-1	.	.	ljx.edf	RIGHT	5278	1259475	Full Trial Period	1254197	120	Trial: 120	1254197	78	ºÉ°üµ°	ºôÀ²È¦	ÊÖïí	j	j
ljx	.	.	.	.	.	.	.	.	.	.	4	.	.	.	false	false	Message: -1ms	.	.	.	.	.	.	.	.	.	.	.	GAZE_COORDS 0.00 0.00 1023.00 767.00	-1	.	.	ljx.edf	RIGHT	5278	1259475	Full Trial Period	1254197	120	Trial: 120	1254197	78	ºÉ°üµ°	ºôÀ²È¦	ÊÖïí	j	j
ljx	.	.	.	.	.	.	.	.	.	.	5	.	.	.	false	false	Message: -1ms	.	.	.	.	.	.	.	.	.	.	.	THRESHOLDS R 122 220	-1	.	.	ljx.edf	RIGHT	5278	1259475	Full Trial Period	1254197	120	Trial: 120	1254197	78	ºÉ°üµ°	ºôÀ²È¦	ÊÖïí	j	j
ljx	.	.	.	.	.	.	.	.	.	.	6	.	.	.	false	false	Message: -1ms	.	.	.	.	.	.	.	.	.	.	.	ELCL_PROC CENTROID (3)	-1	.	.	ljx.edf	RIGHT	5278	1259475	Full Trial Period	1254197	120	Trial: 120	1254197	78	ºÉ°üµ°	ºôÀ²È¦	ÊÖïí	j	j
ljx	.	.	.	.	.	.	.	.	.	.	7	.	.	.	false	false	Message: -1ms	.	.	.	.	.	.	.	.	.	.	.	ELCL_PCR_PARAM 5 3.0	-1	.	.	ljx.edf	RIGHT	5278	1259475	Full Trial Period	1254197	120	Trial: 120	1254197	78	ºÉ°üµ°	ºôÀ²È¦	ÊÖïí	j	j
ljx	.	.	.	.	.	.	.	.	.	.	8	.	.	.	false	true	Message: 0ms	.	.	.	.	.	.	.	.	.	.	.	!MODE RECORD CR 1000 2 0 R	0	.	.	ljx.edf	RIGHT	5278	1259475	Full Trial Period	1254197	120	Trial: 120	1254197	78	ºÉ°üµ°	ºôÀ²È¦	ÊÖïí	j	j
ljx	.	.	.	.	408	414	1	7	142.20	390.40	9	.	.	.	false	false	Message: 44ms	.	.	.	.	.	.	.	.	.	.	.	SYNCTIME	44	142.20	390.40	ljx.edf	RIGHT	5278	1259475	Full Trial Period	1254197	120	Trial: 120	1254197	78	ºÉ°üµ°	ºôÀ²È¦	ÊÖïí	j	j
ljx	.	.	.	.	.	.	.	.	.	.	10	.	.	.	false	false	Message: 927ms	11.58	45.60	254	976	520.30	441.70	2	942.60	723	178.40	395.00	INVISIBLE_BOUNDARY[1]	927	.	.	ljx.edf	RIGHT	5278	1259475	Full Trial Period	1254197	120	Trial: 120	1254197	78	ºÉ°üµ°	ºôÀ²È¦	ÊÖïí	j	j
ljx	.	.	.	.	.	.	.	.	.	.	11	.	.	.	false	false	Message: 936ms	11.58	45.60	254	976	520.30	441.70	2	942.60	723	178.40	395.00	SYNCTIME	936	.	.	ljx.edf	RIGHT	5278	1259475	Full Trial Period	1254197	120	Trial: 120	1254197	78	ºÉ°üµ°	ºôÀ²È¦	ÊÖïí	j	j
ljx	.	.	.	.	.	.	.	.	.	.	12	.	.	.	false	false	Message: 3622ms	9.27	35.78	259	3668	790.00	458.80	9	514.20	3410	524.00	390.90	INVISIBLE_BOUNDARY[2]	3622	.	.	ljx.edf	RIGHT	5278	1259475	Full Trial Period	1254197	120	Trial: 120	1254197	78	ºÉ°üµ°	ºôÀ²È¦	ÊÖïí	j	j
ljx	.	.	.	.	.	.	.	.	.	.	13	.	.	.	false	false	Message: 3627ms	9.27	35.78	259	3668	790.00	458.80	9	514.20	3410	524.00	390.90	SYNCTIME	3627	.	.	ljx.edf	RIGHT	5278	1259475	Full Trial Period	1254197	120	Trial: 120	1254197	78	ºÉ°üµ°	ºôÀ²È¦	ÊÖïí	j	j
ljx	.	.	.	.	410	5276	13	4867	878.90	376.40	14	[1]	2	RECTANGLE_INTERESTAREA	false	false	Message: 5260ms	.	.	.	.	.	.	.	.	.	.	.	KEYBOARD	5260	878.90	376.40	ljx.edf	RIGHT	5278	1259475	Full Trial Period	1254197	120	Trial: 120	1254197	78	ºÉ°üµ°	ºôÀ²È¦	ÊÖïí	j	j
ljx	.	.	.	.	.	.	.	.	.	.	15	.	.	.	false	false	Message: 5325ms	.	.	.	.	.	.	.	.	.	.	.	TRIAL_RESULT 0	5325	.	.	ljx.edf	RIGHT	5278	1259475	Full Trial Period	1254197	120	Trial: 120	1254197	78	ºÉ°üµ°	ºôÀ²È¦	ÊÖïí	j	j
ljx	.	.	.	.	.	.	.	.	.	.	1	.	.	.	false	false	Message: -20ms	.	.	.	.	.	.	.	.	.	.	.	TRIALID 120	-20	.	.	ljx.edf	RIGHT	3872	1264758	Full Trial Period	1260886	121	Trial: 121	1260886	108	ÌÀÔ²	Ó²±Ò	Å¦¿Û	j	j
ljx	.	.	.	.	.	.	.	.	.	.	2	.	.	.	false	false	Message: -1ms	.	.	.	.	.	.	.	.	.	.	.	RECCFG CR 1000 2 0 R	-1	.	.	ljx.edf	RIGHT	3872	1264758	Full Trial Period	1260886	121	Trial: 121	1260886	108	ÌÀÔ²	Ó²±Ò	Å¦¿Û	j	j
ljx	.	.	.	.	.	.	.	.	.	.	3	.	.	.	false	false	Message: -1ms	.	.	.	.	.	.	.	.	.	.	.	ELCLCFG TOWER	-1	.	.	ljx.edf	RIGHT	3872	1264758	Full Trial Period	1260886	121	Trial: 121	1260886	108	ÌÀÔ²	Ó²±Ò	Å¦¿Û	j	j
ljx	.	.	.	.	.	.	.	.	.	.	4	.	.	.	false	false	Message: -1ms	.	.	.	.	.	.	.	.	.	.	.	GAZE_COORDS 0.00 0.00 1023.00 767.00	-1	.	.	ljx.edf	RIGHT	3872	1264758	Full Trial Period	1260886	121	Trial: 121	1260886	108	ÌÀÔ²	Ó²±Ò	Å¦¿Û	j	j
ljx	.	.	.	.	.	.	.	.	.	.	5	.	.	.	false	false	Message: -1ms	.	.	.	.	.	.	.	.	.	.	.	THRESHOLDS R 122 220	-1	.	.	ljx.edf	RIGHT	3872	1264758	Full Trial Period	1260886	121	Trial: 121	1260886	108	ÌÀÔ²	Ó²±Ò	Å¦¿Û	j	j
ljx	.	.	.	.	.	.	.	.	.	.	6	.	.	.	false	false	Message: -1ms	.	.	.	.	.	.	.	.	.	.	.	ELCL_PROC CENTROID (3)	-1	.	.	ljx.edf	RIGHT	3872	1264758	Full Trial Period	1260886	121	Trial: 121	1260886	108	ÌÀÔ²	Ó²±Ò	Å¦¿Û	j	j
ljx	.	.	.	.	.	.	.	.	.	.	7	.	.	.	false	false	Message: -1ms	.	.	.	.	.	.	.	.	.	.	.	ELCL_PCR_PARAM 5 3.0	-1	.	.	ljx.edf	RIGHT	3872	1264758	Full Trial Period	1260886	121	Trial: 121	1260886	108	ÌÀÔ²	Ó²±Ò	Å¦¿Û	j	j
ljx	.	.	.	.	.	.	.	.	.	.	8	.	.	.	false	true	Message: 0ms	.	.	.	.	.	.	.	.	.	.	.	!MODE RECORD CR 1000 2 0 R	0	.	.	ljx.edf	RIGHT	3872	1264758	Full Trial Period	1260886	121	Trial: 121	1260886	108	ÌÀÔ²	Ó²±Ò	Å¦¿Û	j	j
ljx	.	.	.	.	467	473	1	7	145.10	374.20	9	.	.	.	false	false	Message: 46ms	.	.	.	.	.	.	.	.	.	.	.	SYNCTIME	46	145.10	374.20	ljx.edf	RIGHT	3872	1264758	Full Trial Period	1260886	121	Trial: 121	1260886	108	ÌÀÔ²	Ó²±Ò	Å¦¿Û	j	j
[truncated: 426 more rows]
