# Supplementary material for: Shape Representation of Word Was Automatically Activated in the Encoding Phase
Source: PLoS One. 2016 Oct 27;11(10):e0165534. doi: 10.1371/journal.pone.0165534 (PMC5082803; doi:10.1371/journal.pone.0165534)
Supplement: S1 File — (ZIP) [file pone.0165534.s001.zip › Experiment 1-Data/lw-ia.xls]

RECORDING_SESSION_LABEL	DATA_FILE	EYE_USED	IA_AREA	IA_AVERAGE_FIX_PUPIL_SIZE	IA_BOTTOM	IA_DWELL_TIME	IA_DWELL_TIME_%	IA_FIRST_FIXATION_DURATION	IA_FIRST_FIXATION_INDEX	IA_FIRST_FIXATION_RUN_INDEX	IA_FIRST_FIXATION_TIME	IA_FIRST_FIXATION_VISITED_IA_COUNT	IA_FIRST_FIXATION_X	IA_FIRST_FIXATION_Y	IA_FIRST_FIX_PROGRESSIVE	IA_FIRST_RUN_DWELL_TIME	IA_FIRST_RUN_END_TIME	IA_FIRST_RUN_FIXATION_%	IA_FIRST_RUN_FIXATION_COUNT	IA_FIRST_RUN_START_TIME	IA_FIRST_SACCADE_AMPLITUDE	IA_FIRST_SACCADE_ANGLE	IA_FIRST_SACCADE_END_TIME	IA_FIRST_SACCADE_START_TIME	IA_FIXATION_%	IA_FIXATION_COUNT	IA_FSA_COUNT_1	IA_FSA_DURATION_1	IA_GROUP	IA_ID	IA_LABEL	IA_LAST_FIXATION_DURATION	IA_LAST_FIXATION_RUN	IA_LAST_FIXATION_TIME	IA_LAST_FIXATION_X	IA_LAST_FIXATION_Y	IA_LAST_RUN_DWELL_TIME	IA_LAST_RUN_END_TIME	IA_LAST_RUN_FIXATION_%	IA_LAST_RUN_FIXATION_COUNT	IA_LAST_RUN_START_TIME	IA_LAST_SACCADE_AMPLITUDE	IA_LAST_SACCADE_ANGLE	IA_LAST_SACCADE_END_TIME	IA_LAST_SACCADE_START_TIME	IA_LEFT	IA_LEGAL	IA_MAX_FIX_PUPIL_SIZE	IA_MIN_FIX_PUPIL_SIZE
lw	lw.edf	RIGHT	2775.00	2235.00	403	542	0.1237	407	11	1	2997	1	528.00	372.90	1	542	3546	0.1333	2	2997	0.72	-11.73	2996	2984	0.1333	2	1	135	.	1	RECTANGLE_INTERESTAREA	135	1	3412	511.70	369.90	542	3546	0.1333	2	2997	0.42	-167.50	3411	3404	475	1	2250.00	2220.00
lw	lw.edf	RIGHT	2736.00	.	402	0	0.0000	.	.	.	.	.	.	.	.	.	.	.	.	.	.	.	.	.	0.0000	0	1	135	.	1	RECTANGLE_INTERESTAREA	.	.	.	.	.	.	.	.	.	.	.	.	.	.	836	0	.	.
lw	lw.edf	RIGHT	4292.00	2140.00	403	925	0.2141	246	8	1	2227	1	524.90	370.40	1	246	2472	0.0588	1	2227	3.24	-178.25	2226	2194	0.1765	3	2	618	.	1	RECTANGLE_INTERESTAREA	219	2	3230	548.30	369.20	679	3448	0.1176	2	2751	1.33	0.00	3229	3211	454	1	2177.00	2094.00
lw	lw.edf	RIGHT	4292.00	2235.00	403	736	0.1703	234	14	5	3990	2	892.30	384.00	1	633	4633	0.1176	2	3990	1.24	-118.11	3989	3970	0.1765	3	2	618	.	1	RECTANGLE_INTERESTAREA	103	2	4912	861.10	387.90	103	5014	0.0588	1	4912	5.20	-8.30	4911	4874	816	1	2303.00	2200.00
lw	lw.edf	RIGHT	2664.00	1876.00	402	941	0.2283	941	5	1	2170	1	513.00	390.90	1	941	3110	0.1000	1	2170	12.67	-21.11	2169	1905	0.1000	1	0	0	.	1	RECTANGLE_INTERESTAREA	941	1	2170	513.00	390.90	941	3110	0.1000	1	2170	12.67	-21.11	2169	1905	475	1	1876.00	1876.00
lw	lw.edf	RIGHT	2700.00	.	402	0	0.0000	.	.	.	.	.	.	.	.	.	.	.	.	.	.	.	.	.	0.0000	0	0	0	.	1	RECTANGLE_INTERESTAREA	.	.	.	.	.	.	.	.	.	.	.	.	.	.	837	0	.	.
lw	lw.edf	RIGHT	2812.00	2021.00	403	269	0.0739	269	10	1	2691	1	508.10	402.30	1	269	2959	0.0588	1	2691	1.51	9.62	2690	2670	0.0588	1	0	0	.	1	RECTANGLE_INTERESTAREA	269	1	2691	508.10	402.30	269	2959	0.0588	1	2691	1.51	9.62	2690	2670	474	1	2021.00	2021.00
lw	lw.edf	RIGHT	2736.00	.	402	0	0.0000	.	.	.	.	.	.	.	.	.	.	.	.	.	.	.	.	.	0.0000	0	0	0	.	1	RECTANGLE_INTERESTAREA	.	.	.	.	.	.	.	.	.	.	.	.	.	.	836	0	.	.
lw	lw.edf	RIGHT	2812.00	2077.00	403	830	0.2840	212	5	1	933	1	516.30	376.50	1	830	1931	0.1667	2	933	16.06	-1.37	932	872	0.1667	2	2	861	.	1	RECTANGLE_INTERESTAREA	618	1	1314	519.90	375.20	830	1931	0.1667	2	933	5.20	-87.92	1313	1145	474	1	2227.00	1927.00
lw	lw.edf	RIGHT	4140.00	2126.33	402	639	0.2186	229	9	3	2476	2	855.90	370.80	1	472	2966	0.1667	2	2476	12.44	-2.77	2475	2419	0.2500	3	2	861	.	1	RECTANGLE_INTERESTAREA	167	2	3282	848.20	370.80	167	3448	0.0833	1	3282	7.09	-6.81	3281	3239	817	1	2224.00	2077.00
lw	lw.edf	RIGHT	2625.00	2093.00	402	735	0.2400	99	4	1	1434	1	491.50	375.70	1	99	1532	0.0833	1	1434	2.10	-161.65	1433	1409	0.1667	2	0	0	.	1	RECTANGLE_INTERESTAREA	636	2	1997	520.50	372.50	636	2632	0.0833	1	1997	1.19	4.52	1996	1978	475	1	2123.00	2063.00
lw	lw.edf	RIGHT	2772.00	.	402	0	0.0000	.	.	.	.	.	.	.	.	.	.	.	.	.	.	.	.	.	0.0000	0	0	0	.	1	RECTANGLE_INTERESTAREA	.	.	.	.	.	.	.	.	.	.	.	.	.	.	836	0	.	.
lw	lw.edf	RIGHT	2738.00	1944.00	403	769	0.2443	550	5	1	1123	1	505.20	375.70	1	769	1900	0.1429	2	1123	0.49	-152.88	1122	1112	0.1429	2	1	219	.	1	RECTANGLE_INTERESTAREA	219	1	1682	520.70	372.30	769	1900	0.1429	2	1123	0.48	8.51	1681	1673	475	1	1968.00	1920.00
lw	lw.edf	RIGHT	4068.00	1971.00	402	98	0.0311	98	8	3	2481	2	880.00	372.10	1	98	2578	0.0714	1	2481	0.54	-9.39	2480	2470	0.0714	1	1	219	.	1	RECTANGLE_INTERESTAREA	98	1	2481	880.00	372.10	98	2578	0.0714	1	2481	0.54	-9.39	2480	2470	818	1	1971.00	1971.00
lw	lw.edf	RIGHT	2628.00	2116.00	402	1139	0.3133	1139	7	1	2015	1	497.10	367.50	1	1139	3153	0.1000	1	2015	1.83	-4.99	2014	1992	0.1000	1	0	0	.	1	RECTANGLE_INTERESTAREA	1139	1	2015	497.10	367.50	1139	3153	0.1000	1	2015	1.83	-4.99	2014	1992	476	1	2116.00	2116.00
lw	lw.edf	RIGHT	2775.00	2087.00	403	264	0.0726	264	9	3	3413	2	883.50	380.80	1	264	3676	0.1000	1	3413	1.56	-2.49	3412	3391	0.1000	1	0	0	.	1	RECTANGLE_INTERESTAREA	264	1	3413	883.50	380.80	264	3676	0.1000	1	3413	1.56	-2.49	3412	3391	837	1	2087.00	2087.00
lw	lw.edf	RIGHT	4292.00	1887.00	403	285	0.0753	285	7	1	2310	1	491.00	376.70	1	285	2594	0.0714	1	2310	0.67	178.21	2309	2299	0.0714	1	1	166	.	1	RECTANGLE_INTERESTAREA	285	1	2310	491.00	376.70	285	2594	0.0714	1	2310	0.67	178.21	2309	2299	454	1	1887.00	1887.00
lw	lw.edf	RIGHT	2664.00	2109.00	402	240	0.0634	74	10	3	3286	2	880.20	375.70	1	240	3547	0.1429	2	3286	6.06	-9.73	3285	3243	0.1429	2	1	166	.	1	RECTANGLE_INTERESTAREA	166	1	3382	904.80	381.80	240	3547	0.1429	2	3286	1.69	-7.72	3381	3360	837	1	2127.00	2091.00
lw	lw.edf	RIGHT	4181.00	.	403	0	0.0000	.	.	.	.	.	.	.	.	.	.	.	.	.	.	.	.	.	0.0000	0	0	0	.	1	RECTANGLE_INTERESTAREA	.	.	.	.	.	.	.	.	.	.	.	.	.	.	456	0	.	.
lw	lw.edf	RIGHT	4255.00	.	403	0	0.0000	.	.	.	.	.	.	.	.	.	.	.	.	.	.	.	.	.	0.0000	0	0	0	.	1	RECTANGLE_INTERESTAREA	.	.	.	.	.	.	.	.	.	.	.	.	.	.	817	0	.	.
lw	lw.edf	RIGHT	2664.00	.	402	0	0.0000	.	.	.	.	.	.	.	.	.	.	.	.	.	.	.	.	.	0.0000	0	0	0	.	1	RECTANGLE_INTERESTAREA	.	.	.	.	.	.	.	.	.	.	.	.	.	.	475	0	.	.
lw	lw.edf	RIGHT	2590.00	.	403	0	0.0000	.	.	.	.	.	.	.	.	.	.	.	.	.	.	.	.	.	0.0000	0	0	0	.	1	RECTANGLE_INTERESTAREA	.	.	.	.	.	.	.	.	.	.	.	.	.	.	839	0	.	.
lw	lw.edf	RIGHT	2701.00	1819.50	403	460	0.1330	216	4	1	1523	1	520.50	386.70	1	460	1996	0.2222	2	1523	0.58	-94.41	1522	1508	0.2222	2	1	244	.	1	RECTANGLE_INTERESTAREA	244	1	1753	498.70	379.10	460	1996	0.2222	2	1523	0.73	-167.54	1752	1739	476	1	1868.00	1771.00
lw	lw.edf	RIGHT	2700.00	.	402	0	0.0000	.	.	.	.	.	.	.	.	.	.	.	.	.	.	.	.	.	0.0000	0	1	244	.	1	RECTANGLE_INTERESTAREA	.	.	.	.	.	.	.	.	.	.	.	.	.	.	837	0	.	.
lw	lw.edf	RIGHT	4255.00	2094.00	403	624	0.1567	624	13	3	3939	2	550.20	380.40	1	624	4562	0.0769	1	3939	12.36	176.10	3938	3881	0.0769	1	1	624	.	1	RECTANGLE_INTERESTAREA	624	1	3939	550.20	380.40	624	4562	0.0769	1	3939	12.36	176.10	3938	3881	455	1	2094.00	2094.00
lw	lw.edf	RIGHT	2700.00	1979.00	402	361	0.0907	361	12	1	3520	1	885.80	398.50	1	361	3880	0.0769	1	3520	1.09	-134.96	3519	3502	0.0769	1	1	624	.	1	RECTANGLE_INTERESTAREA	361	1	3520	885.80	398.50	361	3880	0.0769	1	3520	1.09	-134.96	3519	3502	837	1	1979.00	1979.00
lw	lw.edf	RIGHT	2701.00	1879.00	403	384	0.1915	384	6	1	1346	1	520.50	395.00	1	384	1729	0.1111	1	1346	1.13	-1.06	1345	1326	0.1111	1	0	0	.	1	RECTANGLE_INTERESTAREA	384	1	1346	520.50	395.00	384	1729	0.1111	1	1346	1.13	-1.06	1345	1326	476	1	1879.00	1879.00
lw	lw.edf	RIGHT	4292.00	.	403	0	0.0000	.	.	.	.	.	.	.	.	.	.	.	.	.	.	.	.	.	0.0000	0	0	0	.	1	RECTANGLE_INTERESTAREA	.	.	.	.	.	.	.	.	.	.	.	.	.	.	816	0	.	.
lw	lw.edf	RIGHT	2812.00	1775.00	403	552	0.2928	328	4	1	908	1	511.30	382.70	1	552	1474	0.2500	2	908	4.46	-164.86	907	876	0.2500	2	4	1008	.	1	RECTANGLE_INTERESTAREA	224	1	1251	536.60	371.90	552	1474	0.2500	2	908	0.92	4.61	1250	1236	474	1	1848.00	1702.00
lw	lw.edf	RIGHT	4176.00	1836.33	402	784	0.4159	174	6	3	1560	2	841.30	371.10	1	784	2370	0.3750	3	1560	11.39	-15.03	1559	1475	0.3750	3	4	1008	.	1	RECTANGLE_INTERESTAREA	93	1	2278	846.30	392.20	784	2370	0.3750	3	1560	0.71	-169.29	2277	2266	816	1	1952.00	1703.00
lw	lw.edf	RIGHT	2772.00	1891.00	402	223	0.1231	223	5	1	865	1	495.20	372.70	1	223	1087	0.1111	1	865	3.05	-13.55	864	839	0.1111	1	0	0	.	1	RECTANGLE_INTERESTAREA	223	1	865	495.20	372.70	223	1087	0.1111	1	865	3.05	-13.55	864	839	474	1	1891.00	1891.00
lw	lw.edf	RIGHT	2484.00	.	402	0	0.0000	.	.	.	.	.	.	.	.	.	.	.	.	.	.	.	.	.	0.0000	0	0	0	.	1	RECTANGLE_INTERESTAREA	.	.	.	.	.	.	.	.	.	.	.	.	.	.	840	0	.	.
lw	lw.edf	RIGHT	2628.00	1837.00	402	1071	0.2809	1071	5	1	1928	1	519.10	383.70	1	1071	2998	0.0909	1	1928	14.39	-2.70	1927	1873	0.0909	1	0	0	.	1	RECTANGLE_INTERESTAREA	1071	1	1928	519.10	383.70	1071	2998	0.0909	1	1928	14.39	-2.70	1927	1873	476	1	1837.00	1837.00
lw	lw.edf	RIGHT	4176.00	.	402	0	0.0000	.	.	.	.	.	.	.	.	.	.	.	.	.	.	.	.	.	0.0000	0	0	0	.	1	RECTANGLE_INTERESTAREA	.	.	.	.	.	.	.	.	.	.	.	.	.	.	816	0	.	.
lw	lw.edf	RIGHT	2812.00	1794.00	403	465	0.2170	465	5	1	1183	1	529.70	388.70	1	465	1647	0.0909	1	1183	1.40	-11.41	1182	1166	0.0909	1	0	0	.	1	RECTANGLE_INTERESTAREA	465	1	1183	529.70	388.70	465	1647	0.0909	1	1183	1.40	-11.41	1182	1166	474	1	1794.00	1794.00
lw	lw.edf	RIGHT	2701.00	1866.00	403	144	0.0672	144	7	3	1770	2	874.10	384.70	1	144	1913	0.0909	1	1770	3.80	-6.38	1769	1737	0.0909	1	0	0	.	1	RECTANGLE_INTERESTAREA	144	1	1770	874.10	384.70	144	1913	0.0909	1	1770	3.80	-6.38	1769	1737	838	1	1866.00	1866.00
lw	lw.edf	RIGHT	2736.00	.	402	0	0.0000	.	.	.	.	.	.	.	.	.	.	.	.	.	.	.	.	.	0.0000	0	0	0	.	1	RECTANGLE_INTERESTAREA	.	.	.	.	.	.	.	.	.	.	.	.	.	.	474	0	.	.
lw	lw.edf	RIGHT	2555.00	.	402	0	0.0000	.	.	.	.	.	.	.	.	.	.	.	.	.	.	.	.	.	0.0000	0	0	0	.	1	RECTANGLE_INTERESTAREA	.	.	.	.	.	.	.	.	.	.	.	.	.	.	838	0	.	.
lw	lw.edf	RIGHT	2812.00	1887.00	403	436	0.1805	246	5	1	1046	1	488.90	377.60	1	436	1504	0.2000	2	1046	1.74	-179.77	1045	1023	0.2000	2	1	190	.	1	RECTANGLE_INTERESTAREA	190	1	1315	541.50	367.00	436	1504	0.2000	2	1046	1.78	-3.18	1314	1292	474	1	1914.00	1860.00
lw	lw.edf	RIGHT	2738.00	.	403	0	0.0000	.	.	.	.	.	.	.	.	.	.	.	.	.	.	.	.	.	0.0000	0	1	190	.	1	RECTANGLE_INTERESTAREA	.	.	.	.	.	.	.	.	.	.	.	.	.	.	837	0	.	.
lw	lw.edf	RIGHT	1260.00	1844.00	402	409	0.1423	409	5	1	1240	1	506.00	377.90	1	409	1648	0.1000	1	1240	0.71	-5.13	1239	1227	0.1000	1	0	0	.	1	RECTANGLE_INTERESTAREA	409	1	1240	506.00	377.90	409	1648	0.1000	1	1240	0.71	-5.13	1239	1227	494	1	1844.00	1844.00
lw	lw.edf	RIGHT	2700.00	2072.00	402	505	0.1757	334	8	3	2109	2	884.00	384.00	1	334	2442	0.1000	1	2109	1.42	5.19	2108	2088	0.2000	2	0	0	.	1	RECTANGLE_INTERESTAREA	171	2	3031	879.70	368.90	171	3201	0.1000	1	3031	10.63	-7.78	3030	2980	837	1	2148.00	1996.00
lw	lw.edf	RIGHT	4329.00	1906.50	403	697	0.3057	537	4	1	1019	1	504.40	369.40	1	697	1761	0.2500	2	1019	2.79	-5.39	1018	993	0.2500	2	1	160	.	1	RECTANGLE_INTERESTAREA	160	1	1602	547.60	398.00	697	1761	0.2500	2	1019	2.30	-52.51	1601	1556	454	1	1994.00	1819.00
lw	lw.edf	RIGHT	4292.00	.	403	0	0.0000	.	.	.	.	.	.	.	.	.	.	.	.	.	.	.	.	.	0.0000	0	1	160	.	1	RECTANGLE_INTERESTAREA	.	.	.	.	.	.	.	.	.	.	.	.	.	.	816	0	.	.
lw	lw.edf	RIGHT	4329.00	1694.00	403	598	0.1834	372	7	1	1853	1	494.80	399.90	1	598	2474	0.1538	2	1853	2.27	173.46	1852	1830	0.1538	2	2	436	.	1	RECTANGLE_INTERESTAREA	226	1	2249	545.10	376.30	598	2474	0.1538	2	1853	1.66	0.73	2248	2225	454	1	1726.00	1662.00
lw	lw.edf	RIGHT	4292.00	1724.00	403	210	0.0644	210	9	3	2533	2	883.10	395.30	1	210	2742	0.0769	1	2533	12.47	-4.47	2532	2475	0.0769	1	2	436	.	1	RECTANGLE_INTERESTAREA	210	1	2533	883.10	395.30	210	2742	0.0769	1	2533	12.47	-4.47	2532	2475	816	1	1724.00	1724.00
lw	lw.edf	RIGHT	2664.00	.	402	0	0.0000	.	.	.	.	.	.	.	.	.	.	.	.	.	.	.	.	.	0.0000	0	0	0	.	1	RECTANGLE_INTERESTAREA	.	.	.	.	.	.	.	.	.	.	.	.	.	.	475	0	.	.
lw	lw.edf	RIGHT	3996.00	2123.00	402	222	0.0525	222	14	1	4986	1	866.30	367.50	1	222	5207	0.0714	1	4986	6.25	-68.19	4985	4943	0.0714	1	0	0	.	1	RECTANGLE_INTERESTAREA	222	1	4986	866.30	367.50	222	5207	0.0714	1	4986	6.25	-68.19	4985	4943	819	0	2123.00	2123.00
lw	lw.edf	RIGHT	2736.00	1893.00	402	268	0.0788	268	5	1	1638	1	502.60	372.80	1	268	1905	0.0667	1	1638	14.68	-2.17	1637	1587	0.0667	1	0	0	.	1	RECTANGLE_INTERESTAREA	268	1	1638	502.60	372.80	268	1905	0.0667	1	1638	14.68	-2.17	1637	1587	474	1	1893.00	1893.00
lw	lw.edf	RIGHT	2625.00	2171.00	402	192	0.0564	192	15	3	4186	2	847.30	377.30	1	192	4377	0.0667	1	4186	2.04	-179.53	4185	4162	0.0667	1	0	0	.	1	RECTANGLE_INTERESTAREA	192	1	4186	847.30	377.30	192	4377	0.0667	1	4186	2.04	-179.53	4185	4162	837	1	2171.00	2171.00
lw	lw.edf	RIGHT	3996.00	1860.00	402	227	0.0903	227	8	1	2099	1	485.30	401.20	1	227	2325	0.0769	1	2099	0.98	176.74	2098	2082	0.0769	1	0	0	.	1	RECTANGLE_INTERESTAREA	227	1	2099	485.30	401.20	227	2325	0.0769	1	2099	0.98	176.74	2098	2082	457	1	1860.00	1860.00
lw	lw.edf	RIGHT	2736.00	.	402	0	0.0000	.	.	.	.	.	.	.	.	.	.	.	.	.	.	.	.	.	0.0000	0	0	0	.	1	RECTANGLE_INTERESTAREA	.	.	.	.	.	.	.	.	.	.	.	.	.	.	836	0	.	.
lw	lw.edf	RIGHT	2812.00	1905.00	403	339	0.1675	339	6	1	1337	1	526.60	400.70	1	339	1675	0.1000	1	1337	1.82	2.43	1336	1314	0.1000	1	1	266	.	1	RECTANGLE_INTERESTAREA	339	1	1337	526.60	400.70	339	1675	0.1000	1	1337	1.82	2.43	1336	1314	474	1	1905.00	1905.00
lw	lw.edf	RIGHT	2660.00	2004.50	402	527	0.2604	261	8	3	1808	2	898.80	376.40	1	527	2352	0.2000	2	1808	2.23	-6.10	1807	1785	0.2000	2	1	266	.	1	RECTANGLE_INTERESTAREA	266	1	2087	862.60	376.30	527	2352	0.2000	2	1808	1.10	-175.97	2086	2069	836	1	2037.00	1972.00
lw	lw.edf	RIGHT	2700.00	2117.00	402	88	0.0430	88	2	1	411	1	486.10	393.80	1	88	498	0.1667	1	411	13.10	-4.68	410	355	0.1667	1	0	0	.	1	RECTANGLE_INTERESTAREA	88	1	411	486.10	393.80	88	498	0.1667	1	411	13.10	-4.68	410	355	475	1	2117.00	2117.00
lw	lw.edf	RIGHT	2700.00	.	402	0	0.0000	.	.	.	.	.	.	.	.	.	.	.	.	.	.	.	.	.	0.0000	0	0	0	.	1	RECTANGLE_INTERESTAREA	.	.	.	.	.	.	.	.	.	.	.	.	.	.	837	0	.	.
lw	lw.edf	RIGHT	2628.00	2170.00	402	208	0.1059	208	6	1	1556	1	510.60	401.60	1	208	1763	0.1111	1	1556	1.55	-3.87	1555	1536	0.1111	1	0	0	.	1	RECTANGLE_INTERESTAREA	208	1	1556	510.60	401.60	208	1763	0.1111	1	1556	1.55	-3.87	1555	1536	476	1	2170.00	2170.00
lw	lw.edf	RIGHT	2628.00	.	402	0	0.0000	.	.	.	.	.	.	.	.	.	.	.	.	.	.	.	.	.	0.0000	0	0	0	.	1	RECTANGLE_INTERESTAREA	.	.	.	.	.	.	.	.	.	.	.	.	.	.	838	0	.	.
lw	lw.edf	RIGHT	2775.00	.	403	0	0.0000	.	.	.	.	.	.	.	.	.	.	.	.	.	.	.	.	.	0.0000	0	0	0	.	1	RECTANGLE_INTERESTAREA	.	.	.	.	.	.	.	.	.	.	.	.	.	.	475	0	.	.
lw	lw.edf	RIGHT	2775.00	.	403	0	0.0000	.	.	.	.	.	.	.	.	.	.	.	.	.	.	.	.	.	0.0000	0	0	0	.	1	RECTANGLE_INTERESTAREA	.	.	.	.	.	.	.	.	.	.	.	.	.	.	837	0	.	.
lw	lw.edf	RIGHT	2627.00	.	403	0	0.0000	.	.	.	.	.	.	.	.	.	.	.	.	.	.	.	.	.	0.0000	0	0	0	.	1	RECTANGLE_INTERESTAREA	.	.	.	.	.	.	.	.	.	.	.	.	.	.	477	0	.	.
lw	lw.edf	RIGHT	2812.00	.	403	0	0.0000	.	.	.	.	.	.	.	.	.	.	.	.	.	.	.	.	.	0.0000	0	0	0	.	1	RECTANGLE_INTERESTAREA	.	.	.	.	.	.	.	.	.	.	.	.	.	.	836	0	.	.
lw	lw.edf	RIGHT	2775.00	2010.00	403	564	0.2610	265	2	1	573	1	492.30	367.00	1	265	837	0.1250	1	573	13.63	0.14	572	517	0.2500	2	0	0	.	1	RECTANGLE_INTERESTAREA	299	2	1255	514.70	402.90	299	1553	0.1250	1	1255	1.86	-0.43	1254	1233	475	1	2098.00	1922.00
lw	lw.edf	RIGHT	2736.00	1922.00	402	551	0.2550	551	7	5	1721	2	870.80	385.20	1	551	2271	0.1250	1	1721	4.32	-9.05	1720	1685	0.1250	1	0	0	.	1	RECTANGLE_INTERESTAREA	551	1	1721	870.80	385.20	551	2271	0.1250	1	1721	4.32	-9.05	1720	1685	836	1	1922.00	1922.00
lw	lw.edf	RIGHT	2736.00	1872.00	402	261	0.1248	261	9	1	2329	1	542.00	393.80	1	261	2589	0.1000	1	2329	2.42	-173.92	2328	2303	0.1000	1	0	0	.	1	RECTANGLE_INTERESTAREA	261	1	2329	542.00	393.80	261	2589	0.1000	1	2329	2.42	-173.92	2328	2303	474	1	1872.00	1872.00
lw	lw.edf	RIGHT	2700.00	.	402	0	0.0000	.	.	.	.	.	.	.	.	.	.	.	.	.	.	.	.	.	0.0000	0	0	0	.	1	RECTANGLE_INTERESTAREA	.	.	.	.	.	.	.	.	.	.	.	.	.	.	837	0	.	.
lw	lw.edf	RIGHT	2738.00	.	403	0	0.0000	.	.	.	.	.	.	.	.	.	.	.	.	.	.	.	.	.	0.0000	0	0	0	.	1	RECTANGLE_INTERESTAREA	.	.	.	.	.	.	.	.	.	.	.	.	.	.	475	0	.	.
lw	lw.edf	RIGHT	2700.00	1802.00	402	403	0.1781	403	10	1	1924	1	879.50	389.20	1	403	2326	0.0833	1	1924	2.83	-15.40	1923	1898	0.0833	1	0	0	.	1	RECTANGLE_INTERESTAREA	403	1	1924	879.50	389.20	403	2326	0.0833	1	1924	2.83	-15.40	1923	1898	837	0	1802.00	1802.00
lw	lw.edf	RIGHT	2625.00	.	402	0	0.0000	.	.	.	.	.	.	.	.	.	.	.	.	.	.	.	.	.	0.0000	0	1	385	.	1	RECTANGLE_INTERESTAREA	.	.	.	.	.	.	.	.	.	.	.	.	.	.	475	0	.	.
lw	lw.edf	RIGHT	2812.00	1752.50	403	599	0.2777	214	8	1	1662	1	846.10	381.70	1	599	2275	0.2000	2	1662	3.61	-7.80	1661	1633	0.2000	2	1	385	.	1	RECTANGLE_INTERESTAREA	385	1	1891	875.60	400.10	599	2275	0.2000	2	1662	0.77	-23.34	1890	1876	836	0	1779.00	1726.00
lw	lw.edf	RIGHT	2627.00	.	403	0	0.0000	.	.	.	.	.	.	.	.	.	.	.	.	.	.	.	.	.	0.0000	0	0	0	.	1	RECTANGLE_INTERESTAREA	.	.	.	.	.	.	.	.	.	.	.	.	.	.	477	0	.	.
lw	lw.edf	RIGHT	2592.00	1889.00	402	468	0.2404	468	7	1	1629	1	881.50	379.80	1	468	2096	0.1250	1	1629	12.33	1.38	1628	1550	0.1250	1	0	0	.	1	RECTANGLE_INTERESTAREA	468	1	1629	881.50	379.80	468	2096	0.1250	1	1629	12.33	1.38	1628	1550	838	0	1889.00	1889.00
lw	lw.edf	RIGHT	2812.00	2139.00	403	55	0.0338	55	4	1	798	1	487.50	395.00	1	55	852	0.1111	1	798	2.82	-157.58	797	768	0.1111	1	0	0	.	1	RECTANGLE_INTERESTAREA	55	1	798	487.50	395.00	55	852	0.1111	1	798	2.82	-157.58	797	768	474	1	2139.00	2139.00
lw	lw.edf	RIGHT	2738.00	.	403	0	0.0000	.	.	.	.	.	.	.	.	.	.	.	.	.	.	.	.	.	0.0000	0	0	0	.	1	RECTANGLE_INTERESTAREA	.	.	.	.	.	.	.	.	.	.	.	.	.	.	837	0	.	.
lw	lw.edf	RIGHT	2736.00	2017.50	402	371	0.0612	193	13	3	3933	2	528.40	382.50	1	193	4125	0.0476	1	3933	14.49	-176.95	3932	3875	0.0952	2	1	651	.	1	RECTANGLE_INTERESTAREA	178	2	5714	519.40	369.80	178	5891	0.0476	1	5714	2.82	-179.64	5713	5688	474	1	2090.00	1945.00
lw	lw.edf	RIGHT	2736.00	1875.00	402	1362	0.2246	270	11	1	3428	1	859.50	371.30	1	270	3697	0.0476	1	3428	13.15	-2.13	3427	3369	0.1429	3	1	651	.	1	RECTANGLE_INTERESTAREA	441	3	6212	871.70	384.60	441	6652	0.0476	1	6212	1.48	-176.36	6211	6193	836	1	1913.00	1847.00
lw	lw.edf	RIGHT	2736.00	1805.00	402	260	0.0740	260	7	1	2003	1	476.20	366.50	1	260	2262	0.0714	1	2003	1.61	-176.10	2002	1979	0.0714	1	1	167	.	1	RECTANGLE_INTERESTAREA	260	1	2003	476.20	366.50	260	2262	0.0714	1	2003	1.61	-176.10	2002	1979	474	1	1805.00	1805.00
lw	lw.edf	RIGHT	4329.00	1896.00	403	452	0.1287	285	11	3	3285	2	880.60	387.00	1	452	3751	0.1429	2	3285	1.87	-160.85	3284	3262	0.1429	2	1	167	.	1	RECTANGLE_INTERESTAREA	167	1	3585	842.40	389.90	452	3751	0.1429	2	3285	1.06	-173.40	3584	3570	816	1	1898.00	1894.00
lw	lw.edf	RIGHT	1260.00	.	402	0	0.0000	.	.	.	.	.	.	.	.	.	.	.	.	.	.	.	.	.	0.0000	0	1	599	.	1	RECTANGLE_INTERESTAREA	.	.	.	.	.	.	.	.	.	.	.	.	.	.	494	0	.	.
lw	lw.edf	RIGHT	2625.00	1841.50	402	1037	0.2733	438	11	1	2713	1	850.20	380.60	1	1037	3759	0.1250	2	2713	9.27	-0.74	2712	2669	0.1250	2	1	599	.	1	RECTANGLE_INTERESTAREA	599	1	3161	862.90	385.90	1037	3759	0.1250	2	2713	0.62	-18.06	3160	3151	837	0	1972.00	1711.00
lw	lw.edf	RIGHT	2736.00	2147.00	402	279	0.0489	279	3	1	520	1	506.10	376.90	1	279	798	0.0455	1	520	14.04	-1.71	519	464	0.0455	1	0	0	.	1	RECTANGLE_INTERESTAREA	279	1	520	506.10	376.90	279	798	0.0455	1	520	14.04	-1.71	519	464	474	1	2147.00	2147.00
lw	lw.edf	RIGHT	2700.00	.	402	0	0.0000	.	.	.	.	.	.	.	.	.	.	.	.	.	.	.	.	.	0.0000	0	0	0	.	1	RECTANGLE_INTERESTAREA	.	.	.	.	.	.	.	.	.	.	.	.	.	.	837	0	.	.
lw	lw.edf	RIGHT	2772.00	2158.67	402	840	0.1500	398	3	1	1184	1	478.60	377.30	1	398	1581	0.0500	1	1184	2.42	-175.97	1183	1158	0.1500	3	1	106	.	1	RECTANGLE_INTERESTAREA	216	3	6329	491.80	383.20	216	6544	0.0500	1	6329	5.19	-174.15	6328	6288	474	1	2280.00	2057.00
lw	lw.edf	RIGHT	2628.00	2172.00	402	106	0.0189	106	20	7	6603	2	864.20	401.50	1	106	6708	0.0500	1	6603	13.58	-4.65	6602	6545	0.0500	1	1	106	.	1	RECTANGLE_INTERESTAREA	106	1	6603	864.20	401.50	106	6708	0.0500	1	6603	13.58	-4.65	6602	6545	838	1	2172.00	2172.00
lw	lw.edf	RIGHT	2812.00	2280.67	403	736	0.1868	158	8	1	1807	1	487.80	369.50	1	158	1964	0.0556	1	1807	12.67	-1.12	1806	1757	0.1667	3	1	133	.	1	RECTANGLE_INTERESTAREA	133	2	3652	519.30	397.60	578	3784	0.1111	2	3189	1.23	-10.37	3651	3634	474	1	2335.00	2207.00
lw	lw.edf	RIGHT	2738.00	2360.00	403	262	0.0665	262	17	5	4206	2	863.40	388.00	1	262	4467	0.0556	1	4206	1.70	-172.77	4205	4184	0.0556	1	1	133	.	1	RECTANGLE_INTERESTAREA	262	1	4206	863.40	388.00	262	4467	0.0556	1	4206	1.70	-172.77	4205	4184	837	1	2360.00	2360.00
lw	lw.edf	RIGHT	2628.00	1871.00	402	647	0.1919	441	5	1	1349	1	490.70	371.30	1	441	1789	0.0909	1	1349	1.04	-161.94	1348	1330	0.1818	2	0	0	.	1	RECTANGLE_INTERESTAREA	206	2	2265	483.30	401.00	206	2470	0.0909	1	2265	5.21	-101.38	2264	2064	476	1	1903.00	1839.00
lw	lw.edf	RIGHT	2664.00	2108.00	402	446	0.1323	446	10	5	3117	2	861.10	386.60	1	446	3562	0.0909	1	3117	2.97	170.62	3116	3089	0.0909	1	0	0	.	1	RECTANGLE_INTERESTAREA	446	1	3117	861.10	386.60	446	3562	0.0909	1	3117	2.97	170.62	3116	3089	837	1	2108.00	2108.00
lw	lw.edf	RIGHT	2812.00	1954.00	403	526	0.1614	310	9	1	2354	1	481.70	397.20	1	526	2892	0.1333	2	2354	0.38	-174.14	2353	2348	0.1333	2	2	478	.	1	RECTANGLE_INTERESTAREA	216	1	2677	509.90	372.30	526	2892	0.1333	2	2354	0.76	-4.00	2676	2664	474	1	1974.00	1934.00
lw	lw.edf	RIGHT	2628.00	1987.33	402	589	0.1807	244	12	3	3090	2	842.60	400.10	1	506	3608	0.1333	2	3090	1.44	-43.94	3089	3064	0.2000	3	2	478	.	1	RECTANGLE_INTERESTAREA	83	2	3962	853.90	377.80	83	4044	0.0667	1	3962	9.59	-7.37	3961	3910	838	1	2133.00	1914.00
lw	lw.edf	RIGHT	2625.00	1891.67	402	745	0.2060	167	4	1	1010	1	542.00	391.10	1	745	1791	0.2500	3	1010	4.50	170.28	1009	978	0.2500	3	2	578	.	1	RECTANGLE_INTERESTAREA	252	1	1540	517.20	377.40	745	1791	0.2500	3	1010	0.67	6.04	1539	1526	475	1	1995.00	1824.00
lw	lw.edf	RIGHT	2775.00	2037.00	403	347	0.0959	347	11	3	3213	2	866.70	386.50	1	347	3559	0.0833	1	3213	3.32	-175.73	3212	3184	0.0833	1	2	578	.	1	RECTANGLE_INTERESTAREA	347	1	3213	866.70	386.50	347	3559	0.0833	1	3213	3.32	-175.73	3212	3184	837	1	2037.00	2037.00
lw	lw.edf	RIGHT	4292.00	1771.50	403	528	0.2355	354	5	1	974	1	505.70	376.10	1	528	1523	0.1818	2	974	4.65	175.92	973	941	0.1818	2	1	174	.	1	RECTANGLE_INTERESTAREA	174	1	1350	556.00	371.60	528	1523	0.1818	2	974	1.60	9.05	1349	1328	454	1	1802.00	1741.00
lw	lw.edf	RIGHT	2772.00	1830.00	402	292	0.1302	292	8	3	1911	2	860.70	383.60	1	292	2202	0.0909	1	1911	0.52	121.00	1910	1898	0.0909	1	1	174	.	1	RECTANGLE_INTERESTAREA	292	1	1911	860.70	383.60	292	2202	0.0909	1	1911	0.52	121.00	1910	1898	836	1	1830.00	1830.00
lw	lw.edf	RIGHT	4292.00	1818.00	403	1316	0.3523	613	4	1	906	1	524.60	368.10	1	1101	2026	0.1429	2	906	3.07	-7.97	905	876	0.2143	3	1	488	.	1	RECTANGLE_INTERESTAREA	215	2	2580	480.50	402.20	215	2794	0.0714	1	2580	0.65	-157.02	2579	2567	454	1	1945.00	1721.00
lw	lw.edf	RIGHT	1296.00	.	402	0	0.0000	.	.	.	.	.	.	.	.	.	.	.	.	.	.	.	.	.	0.0000	0	1	488	.	1	RECTANGLE_INTERESTAREA	.	.	.	.	.	.	.	.	.	.	.	.	.	.	856	0	.	.
lw	lw.edf	RIGHT	4068.00	2203.00	402	339	0.0983	339	13	3	3542	2	568.10	372.10	1	339	3880	0.0769	1	3542	0.70	-176.55	3541	3531	0.0769	1	2	717	.	1	RECTANGLE_INTERESTAREA	339	1	3542	568.10	372.10	339	3880	0.0769	1	3542	0.70	-176.55	3541	3531	456	1	2203.00	2203.00
lw	lw.edf	RIGHT	2736.00	1848.00	402	1244	0.3607	527	8	1	1622	1	837.50	369.40	1	1244	2893	0.2308	3	1622	11.41	-2.21	1621	1567	0.2308	3	2	717	.	1	RECTANGLE_INTERESTAREA	465	1	2429	891.90	392.40	1244	2893	0.2308	3	1622	0.87	-6.34	2428	2415	836	1	1878.00	1813.00
lw	lw.edf	RIGHT	2812.00	1877.00	403	259	0.0955	87	5	1	1458	1	525.40	374.80	1	87	1544	0.1000	1	1458	2.40	-6.31	1457	1433	0.2000	2	0	0	.	1	RECTANGLE_INTERESTAREA	172	2	2182	504.30	369.80	172	2353	0.1000	1	2182	0.61	-7.98	2181	2172	474	1	1917.00	1837.00
lw	lw.edf	RIGHT	2660.00	1901.00	402	445	0.1641	445	9	5	2559	2	866.80	385.80	1	445	3003	0.1000	1	2559	2.46	2.21	2558	2535	0.1000	1	0	0	.	1	RECTANGLE_INTERESTAREA	445	1	2559	866.80	385.80	445	3003	0.1000	1	2559	2.46	2.21	2558	2535	836	1	1901.00	1901.00
lw	lw.edf	RIGHT	2736.00	1748.50	402	518	0.1940	338	6	1	1803	1	503.00	398.20	1	518	2328	0.2222	2	1803	4.94	-109.59	1802	1589	0.2222	2	1	180	.	1	RECTANGLE_INTERESTAREA	180	1	2149	516.20	370.40	518	2328	0.2222	2	1803	0.36	6.73	2148	2141	474	1	1798.00	1699.00
lw	lw.edf	RIGHT	4176.00	.	402	0	0.0000	.	.	.	.	.	.	.	.	.	.	.	.	.	.	.	.	.	0.0000	0	1	180	.	1	RECTANGLE_INTERESTAREA	.	.	.	.	.	.	.	.	.	.	.	.	.	.	816	0	.	.
lw	lw.edf	RIGHT	2700.00	1728.67	402	802	0.2468	187	3	1	1029	1	548.60	382.80	1	802	1875	0.3000	3	1029	15.22	-3.62	1028	966	0.3000	3	5	1614	.	1	RECTANGLE_INTERESTAREA	312	1	1564	535.60	368.60	802	1875	0.3000	3	1029	1.75	5.95	1563	1542	475	1	1855.00	1608.00
lw	lw.edf	RIGHT	3990.00	1836.33	402	999	0.3074	324	6	3	1932	2	865.60	382.50	1	999	2958	0.3000	3	1932	12.27	-2.93	1931	1876	0.3000	3	5	1614	.	1	RECTANGLE_INTERESTAREA	177	1	2782	930.30	384.60	999	2958	0.3000	3	1932	0.92	-2.10	2781	2765	817	1	1939.00	1742.00
lw	lw.edf	RIGHT	4292.00	1721.00	403	353	0.0717	353	10	1	3211	1	490.70	381.60	1	353	3563	0.0588	1	3211	1.49	2.45	3210	3189	0.0588	1	0	0	.	1	RECTANGLE_INTERESTAREA	353	1	3211	490.70	381.60	353	3563	0.0588	1	3211	1.49	2.45	3210	3189	454	1	1721.00	1721.00
lw	lw.edf	RIGHT	2660.00	1832.67	402	725	0.1472	237	12	3	3888	2	903.30	373.40	1	237	4124	0.0588	1	3888	13.44	-2.40	3887	3820	0.1765	3	0	0	.	1	RECTANGLE_INTERESTAREA	325	3	4979	868.10	388.50	325	5303	0.0588	1	4979	2.67	-178.35	4978	4954	836	1	1876.00	1782.00
lw	lw.edf	RIGHT	2775.00	1841.00	403	677	0.2902	677	4	1	1054	1	516.00	383.80	1	677	1730	0.1429	1	1054	3.56	-167.28	1053	1018	0.1429	1	3	737	.	1	RECTANGLE_INTERESTAREA	677	1	1054	516.00	383.80	677	1730	0.1429	1	1054	3.56	-167.28	1053	1018	475	1	1841.00	1841.00
lw	lw.edf	RIGHT	3990.00	1872.67	402	737	0.3159	231	5	3	1790	2	834.10	387.90	1	737	2559	0.4286	3	1790	11.39	-1.06	1789	1731	0.4286	3	3	737	.	1	RECTANGLE_INTERESTAREA	199	1	2361	854.10	393.80	737	2559	0.4286	3	1790	0.78	-173.52	2360	2348	817	1	1900.00	1855.00
lw	lw.edf	RIGHT	2664.00	.	402	0	0.0000	.	.	.	.	.	.	.	.	.	.	.	.	.	.	.	.	.	0.0000	0	0	0	.	1	RECTANGLE_INTERESTAREA	.	.	.	.	.	.	.	.	.	.	.	.	.	.	475	0	.	.
lw	lw.edf	RIGHT	4176.00	1695.00	402	533	0.1847	533	10	1	2863	1	886.90	392.50	1	533	3395	0.1000	1	2863	0.72	1.86	2862	2851	0.1000	1	0	0	.	1	RECTANGLE_INTERESTAREA	533	1	2863	886.90	392.50	533	3395	0.1000	1	2863	0.72	1.86	2862	2851	816	0	1695.00	1695.00
lw	lw.edf	RIGHT	2625.00	1749.00	402	1308	0.3559	606	4	1	837	1	491.90	367.20	1	897	1748	0.1667	2	837	2.08	-24.99	836	813	0.2500	3	2	876	.	1	RECTANGLE_INTERESTAREA	411	2	2685	484.00	389.50	411	3095	0.0833	1	2685	1.06	-173.00	2684	2671	475	1	1774.00	1721.00
lw	lw.edf	RIGHT	2700.00	1826.00	402	777	0.2114	192	11	5	3377	2	905.00	390.10	1	777	4170	0.1667	2	3377	13.98	-3.95	3376	3318	0.1667	2	2	876	.	1	RECTANGLE_INTERESTAREA	585	1	3586	860.60	387.80	777	4170	0.1667	2	3377	1.12	178.29	3585	3569	837	1	1856.00	1796.00
lw	lw.edf	RIGHT	2660.00	1902.00	402	521	0.1508	521	4	1	1465	1	498.30	367.20	1	521	1985	0.1111	1	1465	1.51	-14.08	1464	1443	0.1111	1	0	0	.	1	RECTANGLE_INTERESTAREA	521	1	1465	498.30	367.20	521	1985	0.1111	1	1465	1.51	-14.08	1464	1443	474	1	1902.00	1902.00
lw	lw.edf	RIGHT	2736.00	.	402	0	0.0000	.	.	.	.	.	.	.	.	.	.	.	.	.	.	.	.	.	0.0000	0	0	0	.	1	RECTANGLE_INTERESTAREA	.	.	.	.	.	.	.	.	.	.	.	.	.	.	836	0	.	.
lw	lw.edf	RIGHT	2628.00	.	402	0	0.0000	.	.	.	.	.	.	.	.	.	.	.	.	.	.	.	.	.	0.0000	0	0	0	.	1	RECTANGLE_INTERESTAREA	.	.	.	.	.	.	.	.	.	.	.	.	.	.	476	0	.	.
lw	lw.edf	RIGHT	2736.00	1822.50	402	522	0.1014	231	14	1	4443	1	863.00	380.50	1	231	4673	0.0556	1	4443	2.66	179.93	4442	4416	0.1111	2	0	0	.	1	RECTANGLE_INTERESTAREA	291	2	4932	870.50	387.30	291	5222	0.0556	1	4932	1.68	-178.98	4931	4909	836	0	1828.00	1817.00
lw	lw.edf	RIGHT	2812.00	1800.00	403	314	0.0837	314	7	1	2369	1	499.90	370.70	1	314	2682	0.1111	1	2369	1.12	-6.87	2368	2353	0.1111	1	0	0	.	1	RECTANGLE_INTERESTAREA	314	1	2369	499.90	370.70	314	2682	0.1111	1	2369	1.12	-6.87	2368	2353	474	1	1800.00	1800.00
lw	lw.edf	RIGHT	2812.00	1853.00	403	1158	0.3086	1158	9	3	3004	2	858.00	380.70	1	1158	4161	0.1111	1	3004	1.21	-100.53	3003	2981	0.1111	1	0	0	.	1	RECTANGLE_INTERESTAREA	1158	1	3004	858.00	380.70	1158	4161	0.1111	1	3004	1.21	-100.53	3003	2981	836	1	1853.00	1853.00
lw	lw.edf	RIGHT	2700.00	1773.50	402	1298	0.2914	1086	3	1	855	1	478.40	367.90	1	1086	1940	0.0769	1	855	12.73	1.04	854	800	0.1538	2	1	471	.	1	RECTANGLE_INTERESTAREA	212	2	2908	503.10	367.60	212	3119	0.0769	1	2908	0.25	-3.26	2907	2902	475	1	1852.00	1695.00
lw	lw.edf	RIGHT	2555.00	1829.50	402	675	0.1515	204	12	5	4329	2	902.50	398.10	1	675	5024	0.1538	2	4329	3.90	-12.93	4328	4292	0.1538	2	1	471	.	1	RECTANGLE_INTERESTAREA	471	1	4554	859.10	383.40	675	5024	0.1538	2	4329	1.31	172.50	4553	4533	838	1	1851.00	1808.00
lw	lw.edf	RIGHT	2736.00	1689.50	402	1147	0.3512	961	4	1	1027	1	480.60	373.80	1	1147	2183	0.2500	2	1027	0.99	-26.52	1026	1008	0.2500	2	1	186	.	1	RECTANGLE_INTERESTAREA	186	1	1998	495.20	375.50	1147	2183	0.2500	2	1027	0.58	-16.67	1997	1988	474	1	1714.00	1665.00
lw	lw.edf	RIGHT	2660.00	.	402	0	0.0000	.	.	.	.	.	.	.	.	.	.	.	.	.	.	.	.	.	0.0000	0	1	186	.	1	RECTANGLE_INTERESTAREA	.	.	.	.	.	.	.	.	.	.	.	.	.	.	836	0	.	.
lw	lw.edf	RIGHT	2812.00	1717.00	403	1107	0.2613	338	3	1	1335	1	483.10	369.50	1	520	1878	0.1429	2	1335	2.06	-6.08	1334	1312	0.2857	4	3	819	.	1	RECTANGLE_INTERESTAREA	286	2	2886	499.10	372.30	587	3171	0.1429	2	2566	1.08	141.56	2885	2867	474	1	1758.00	1700.00
lw	lw.edf	RIGHT	2736.00	1834.50	402	657	0.1551	306	11	5	3404	2	849.70	383.50	1	657	4069	0.1429	2	3404	2.68	-35.46	3403	3379	0.1429	2	3	819	.	1	RECTANGLE_INTERESTAREA	351	1	3719	868.10	380.20	657	4069	0.1429	2	3404	0.48	-4.00	3718	3710	836	1	1853.00	1816.00
lw	lw.edf	RIGHT	2736.00	1798.00	402	1820	0.3865	1046	4	1	845	1	503.80	370.80	1	1046	1890	0.0588	1	845	2.44	-165.03	844	820	0.1765	3	2	644	.	1	RECTANGLE_INTERESTAREA	304	3	3464	488.20	385.60	304	3767	0.0588	1	3464	5.10	-115.22	3463	3230	474	1	1852.00	1760.00
lw	lw.edf	RIGHT	2700.00	1855.33	402	935	0.1986	291	13	7	4072	2	856.60	381.10	1	935	5040	0.1765	3	4072	12.72	-2.98	4071	4013	0.1765	3	2	644	.	1	RECTANGLE_INTERESTAREA	373	1	4668	848.50	398.70	935	5040	0.1765	3	4072	1.12	174.86	4667	4649	837	1	1904.00	1822.00
lw	lw.edf	RIGHT	2812.00	.	403	0	0.0000	.	.	.	.	.	.	.	.	.	.	.	.	.	.	.	.	.	0.0000	0	3	842	.	1	RECTANGLE_INTERESTAREA	.	.	.	.	.	.	.	.	.	.	.	.	.	.	474	0	.	.
lw	lw.edf	RIGHT	4140.00	1991.50	402	1191	0.1865	349	26	1	6528	1	886.70	379.40	1	1191	7767	0.1379	4	6528	0.97	-151.57	6527	6508	0.1379	4	3	842	.	1	RECTANGLE_INTERESTAREA	89	1	7679	818.00	380.10	1191	7767	0.1379	4	6528	1.09	163.92	7678	7663	817	0	2007.00	1982.00
lw	lw.edf	RIGHT	2664.00	1982.00	402	586	0.1323	305	4	1	1428	1	518.60	377.80	1	586	2020	0.1429	2	1428	1.58	-12.89	1427	1405	0.1429	2	1	281	.	1	RECTANGLE_INTERESTAREA	281	1	1740	505.40	373.40	586	2020	0.1429	2	1428	0.28	175.61	1739	1733	475	1	2000.00	1964.00
lw	lw.edf	RIGHT	2738.00	.	403	0	0.0000	.	.	.	.	.	.	.	.	.	.	.	.	.	.	.	.	.	0.0000	0	1	281	.	1	RECTANGLE_INTERESTAREA	.	.	.	.	.	.	.	.	.	.	.	.	.	.	837	0	.	.
lw	lw.edf	RIGHT	2736.00	1906.67	402	1706	0.4880	1061	3	1	520	1	511.10	370.00	1	1303	1830	0.1538	2	520	13.80	1.42	519	461	0.2308	3	1	242	.	1	RECTANGLE_INTERESTAREA	403	2	2280	516.60	391.90	403	2682	0.0769	1	2280	3.22	-174.27	2279	2252	474	1	1937.00	1853.00
lw	lw.edf	RIGHT	2738.00	1907.00	403	303	0.0867	303	11	5	3445	2	903.60	376.10	1	303	3747	0.0769	1	3445	1.02	24.53	3444	3428	0.0769	1	1	242	.	1	RECTANGLE_INTERESTAREA	303	1	3445	903.60	376.10	303	3747	0.0769	1	3445	1.02	24.53	3444	3428	837	1	1907.00	1907.00
lw	lw.edf	RIGHT	4181.00	1932.00	403	434	0.1597	434	4	1	1470	1	518.00	386.90	1	434	1903	0.1111	1	1470	14.47	-8.37	1469	1413	0.1111	1	0	0	.	1	RECTANGLE_INTERESTAREA	434	1	1470	518.00	386.90	434	1903	0.1111	1	1470	14.47	-8.37	1469	1413	456	1	1932.00	1932.00
lw	lw.edf	RIGHT	2625.00	1866.00	402	396	0.1457	396	6	3	2166	2	883.30	398.70	1	396	2561	0.1111	1	2166	1.16	-12.25	2165	2149	0.1111	1	0	0	.	1	RECTANGLE_INTERESTAREA	396	1	2166	883.30	398.70	396	2561	0.1111	1	2166	1.16	-12.25	2165	2149	837	1	1866.00	1866.00
lw	lw.edf	RIGHT	2700.00	1847.00	402	369	0.1104	369	5	1	1148	1	517.10	386.80	1	369	1516	0.0909	1	1148	2.82	177.35	1147	1121	0.0909	1	0	0	.	1	RECTANGLE_INTERESTAREA	369	1	1148	517.10	386.80	369	1516	0.0909	1	1148	2.82	177.35	1147	1121	475	1	1847.00	1847.00
lw	lw.edf	RIGHT	2700.00	1816.00	402	847	0.2535	847	7	3	1834	2	877.00	373.60	1	847	2680	0.0909	1	1834	11.15	-0.63	1833	1776	0.0909	1	0	0	.	1	RECTANGLE_INTERESTAREA	847	1	1834	877.00	373.60	847	2680	0.0909	1	1834	11.15	-0.63	1833	1776	837	1	1816.00	1816.00
lw	lw.edf	RIGHT	2812.00	2074.00	403	481	0.2960	250	3	1	707	1	512.40	383.80	1	481	1198	0.3333	2	707	1.97	-18.20	706	685	0.3333	2	1	231	.	1	RECTANGLE_INTERESTAREA	231	1	968	524.20	385.90	481	1198	0.3333	2	707	0.64	-6.58	967	957	474	1	2081.00	2067.00
lw	lw.edf	RIGHT	2628.00	2100.00	402	394	0.2425	394	6	3	1412	2	893.40	380.00	1	394	1805	0.1667	1	1412	5.19	-2.09	1411	1374	0.1667	1	1	231	.	1	RECTANGLE_INTERESTAREA	394	1	1412	893.40	380.00	394	1805	0.1667	1	1412	5.19	-2.09	1411	1374	838	1	2100.00	2100.00
lw	lw.edf	RIGHT	4292.00	1801.33	403	1001	0.3766	419	3	1	888	1	477.40	373.30	1	1001	1918	0.3333	3	888	5.11	-4.09	887	851	0.3333	3	3	764	.	1	RECTANGLE_INTERESTAREA	244	1	1675	537.40	381.40	1001	1918	0.3333	3	888	1.04	7.37	1674	1659	454	1	1853.00	1767.00
lw	lw.edf	RIGHT	2812.00	1840.00	403	594	0.2235	412	7	3	2202	2	900.50	381.10	1	594	2805	0.2222	2	2202	3.80	-4.80	2201	2168	0.2222	2	3	764	.	1	RECTANGLE_INTERESTAREA	182	1	2624	881.70	367.10	594	2805	0.2222	2	2202	0.51	159.73	2623	2614	836	1	1865.00	1815.00
lw	lw.edf	RIGHT	4292.00	1802.67	403	1034	0.4011	346	2	1	597	1	489.90	374.00	1	346	942	0.1250	1	597	13.43	0.61	596	539	0.3750	3	4	1144	.	1	RECTANGLE_INTERESTAREA	330	2	1572	536.20	381.90	688	1901	0.2500	2	1200	0.80	-3.30	1571	1558	454	1	1805.00	1801.00
lw	lw.edf	RIGHT	4292.00	1917.33	403	814	0.3157	226	6	5	1956	2	865.90	370.40	1	814	2798	0.3750	3	1956	11.73	0.67	1955	1902	0.3750	3	4	1144	.	1	RECTANGLE_INTERESTAREA	266	1	2533	865.80	394.40	814	2798	0.3750	3	1956	0.70	-175.58	2532	2521	816	1	1928.00	1901.00
lw	lw.edf	RIGHT	2812.00	1627.00	403	435	0.1792	222	4	1	1151	1	514.40	386.60	1	435	1594	0.2222	2	1151	3.17	178.16	1150	1123	0.2222	2	1	213	.	1	RECTANGLE_INTERESTAREA	213	1	1382	532.80	384.50	435	1594	0.2222	2	1151	0.46	9.18	1381	1373	474	1	1688.00	1566.00
lw	lw.edf	RIGHT	2627.00	1750.00	403	438	0.1805	438	7	3	1832	2	901.10	386.10	1	438	2269	0.1111	1	1832	2.65	-4.30	1831	1806	0.1111	1	1	213	.	1	RECTANGLE_INTERESTAREA	438	1	1832	901.10	386.10	438	2269	0.1111	1	1832	2.65	-4.30	1831	1806	839	1	1750.00	1750.00
lw	lw.edf	RIGHT	4292.00	1754.00	403	786	0.2704	352	4	1	1531	1	536.20	385.00	1	786	2354	0.3750	3	1531	0.76	-14.29	1530	1519	0.3750	3	2	434	.	1	RECTANGLE_INTERESTAREA	172	1	2183	540.30	382.40	786	2354	0.3750	3	1531	1.49	-4.62	2182	2163	454	1	1763.00	1744.00
lw	lw.edf	RIGHT	4140.00	1741.00	402	460	0.1582	460	8	3	2680	2	893.20	399.10	1	460	3139	0.1250	1	2680	0.52	20.57	2679	2669	0.1250	1	2	434	.	1	RECTANGLE_INTERESTAREA	460	1	2680	893.20	399.10	460	3139	0.1250	1	2680	0.52	20.57	2679	2669	817	1	1741.00	1741.00
lw	lw.edf	RIGHT	2772.00	1743.00	402	446	0.1125	215	5	1	1925	1	546.20	380.30	1	215	2139	0.0769	1	1925	4.99	-11.04	1924	1887	0.1538	2	0	0	.	1	RECTANGLE_INTERESTAREA	231	2	2618	511.10	381.00	231	2848	0.0769	1	2618	0.84	-5.55	2617	2605	474	1	1770.00	1716.00
lw	lw.edf	RIGHT	2700.00	1812.00	402	325	0.0820	325	12	5	4083	2	887.70	400.40	1	325	4407	0.0769	1	4083	1.19	170.22	4082	4066	0.0769	1	0	0	.	1	RECTANGLE_INTERESTAREA	325	1	4083	887.70	400.40	325	4407	0.0769	1	4083	1.19	170.22	4082	4066	837	1	1812.00	1812.00
lw	lw.edf	RIGHT	2812.00	1768.50	403	729	0.2227	483	4	1	996	1	506.10	373.20	1	729	1735	0.1667	2	996	1.71	-0.35	995	972	0.1667	2	2	912	.	1	RECTANGLE_INTERESTAREA	246	1	1490	476.80	374.70	729	1735	0.1667	2	996	0.69	-170.62	1489	1479	474	1	1779.00	1758.00
lw	lw.edf	RIGHT	2736.00	1758.00	402	858	0.2621	192	8	3	2673	2	881.60	394.80	1	858	3545	0.1667	2	2673	2.69	-126.69	2672	2647	0.1667	2	2	912	.	1	RECTANGLE_INTERESTAREA	666	1	2880	907.90	378.70	858	3545	0.1667	2	2673	0.89	13.22	2879	2865	836	1	1801.00	1715.00
lw	lw.edf	RIGHT	2775.00	2142.50	403	274	0.0836	33	6	1	2351	1	535.70	368.10	1	33	2383	0.0909	1	2351	12.99	0.08	2350	2299	0.1818	2	0	0	.	1	RECTANGLE_INTERESTAREA	241	2	2562	501.70	373.20	241	2802	0.0909	1	2562	3.85	-179.48	2561	2533	475	1	2246.00	2039.00
lw	lw.edf	RIGHT	2736.00	1888.00	402	310	0.0946	310	10	5	3214	2	878.70	396.80	1	310	3523	0.0909	1	3214	10.81	-6.02	3213	2993	0.0909	1	0	0	.	1	RECTANGLE_INTERESTAREA	310	1	3214	878.70	396.80	310	3523	0.0909	1	3214	10.81	-6.02	3213	2993	836	1	1888.00	1888.00
lw	lw.edf	RIGHT	2812.00	.	403	0	0.0000	.	.	.	.	.	.	.	.	.	.	.	.	.	.	.	.	.	0.0000	0	0	0	.	1	RECTANGLE_INTERESTAREA	.	.	.	.	.	.	.	.	.	.	.	.	.	.	474	0	.	.
lw	lw.edf	RIGHT	2849.00	.	403	0	0.0000	.	.	.	.	.	.	.	.	.	.	.	.	.	.	.	.	.	0.0000	0	0	0	.	1	RECTANGLE_INTERESTAREA	.	.	.	.	.	.	.	.	.	.	.	.	.	.	836	0	.	.
lw	lw.edf	RIGHT	2812.00	1797.00	403	567	0.2137	233	6	1	1380	1	495.10	387.10	1	567	1969	0.2000	2	1380	1.66	-15.24	1379	1359	0.2000	2	1	334	.	1	RECTANGLE_INTERESTAREA	334	1	1636	547.00	394.50	567	1969	0.2000	2	1380	1.71	-7.32	1635	1613	474	1	1869.00	1725.00
lw	lw.edf	RIGHT	2736.00	.	402	0	0.0000	.	.	.	.	.	.	.	.	.	.	.	.	.	.	.	.	.	0.0000	0	1	334	.	1	RECTANGLE_INTERESTAREA	.	.	.	.	.	.	.	.	.	.	.	.	.	.	836	0	.	.
lw	lw.edf	RIGHT	2812.00	1753.50	403	621	0.2153	278	5	1	1421	1	483.70	385.80	1	621	2060	0.2222	2	1421	12.39	-3.99	1420	1359	0.2222	2	3	932	.	1	RECTANGLE_INTERESTAREA	343	1	1718	520.60	381.90	621	2060	0.2222	2	1421	1.41	-4.18	1717	1699	474	1	1867.00	1640.00
lw	lw.edf	RIGHT	3990.00	1591.00	402	589	0.2042	153	7	3	2120	2	827.40	379.30	1	589	2732	0.2222	2	2120	11.39	-1.10	2119	2061	0.2222	2	3	932	.	1	RECTANGLE_INTERESTAREA	436	1	2297	887.70	390.90	589	2732	0.2222	2	2120	2.29	-7.82	2296	2273	817	1	1637.00	1545.00
lw	lw.edf	RIGHT	2736.00	1743.00	402	641	0.3297	267	3	1	814	1	486.00	388.50	1	641	1471	0.2857	2	814	5.31	-11.08	813	777	0.2857	2	1	374	.	1	RECTANGLE_INTERESTAREA	374	1	1098	522.10	390.70	641	1471	0.2857	2	814	1.11	-2.17	1097	1081	474	1	1808.00	1678.00
lw	lw.edf	RIGHT	4181.00	1706.00	403	255	0.1312	255	6	3	1699	2	875.50	401.30	1	255	1953	0.1429	1	1699	5.06	-11.22	1698	1663	0.1429	1	1	374	.	1	RECTANGLE_INTERESTAREA	255	1	1699	875.50	401.30	255	1953	0.1429	1	1699	5.06	-11.22	1698	1663	818	1	1706.00	1706.00
lw	lw.edf	RIGHT	2812.00	.	403	0	0.0000	.	.	.	.	.	.	.	.	.	.	.	.	.	.	.	.	.	0.0000	0	1	392	.	1	RECTANGLE_INTERESTAREA	.	.	.	.	.	.	.	.	.	.	.	.	.	.	474	0	.	.
lw	lw.edf	RIGHT	2812.00	1750.50	403	557	0.1694	165	8	1	2699	1	837.80	370.60	1	557	3277	0.1818	2	2699	10.31	-4.69	2698	2647	0.1818	2	1	392	.	1	RECTANGLE_INTERESTAREA	392	1	2886	887.30	389.60	557	3277	0.1818	2	2699	1.78	-14.72	2885	2864	836	0	1762.00	1739.00
lw	lw.edf	RIGHT	2812.00	1710.00	403	267	0.1197	267	5	1	1654	1	548.20	402.70	1	267	1920	0.1250	1	1654	1.52	5.14	1653	1635	0.1250	1	2	537	.	1	RECTANGLE_INTERESTAREA	267	1	1654	548.20	402.70	267	1920	0.1250	1	1654	1.52	5.14	1653	1635	474	1	1710.00	1710.00
lw	lw.edf	RIGHT	2625.00	1741.50	402	537	0.2407	218	6	3	1976	2	849.60	379.50	1	537	2532	0.2500	2	1976	11.20	0.07	1975	1921	0.2500	2	2	537	.	1	RECTANGLE_INTERESTAREA	319	1	2214	888.40	394.20	537	2532	0.2500	2	1976	1.40	-13.07	2213	2194	837	1	1770.00	1713.00
lw	lw.edf	RIGHT	2738.00	.	403	0	0.0000	.	.	.	.	.	.	.	.	.	.	.	.	.	.	.	.	.	0.0000	0	0	0	.	1	RECTANGLE_INTERESTAREA	.	.	.	.	.	.	.	.	.	.	.	.	.	.	475	0	.	.
lw	lw.edf	RIGHT	2812.00	1659.00	403	163	0.0718	163	6	1	2095	1	874.50	375.50	1	163	2257	0.1429	1	2095	1.22	-6.19	2094	2078	0.1429	1	0	0	.	1	RECTANGLE_INTERESTAREA	163	1	2095	874.50	375.50	163	2257	0.1429	1	2095	1.22	-6.19	2094	2078	836	0	1659.00	1659.00
lw	lw.edf	RIGHT	2701.00	.	403	0	0.0000	.	.	.	.	.	.	.	.	.	.	.	.	.	.	.	.	.	0.0000	0	0	0	.	1	RECTANGLE_INTERESTAREA	.	.	.	.	.	.	.	.	.	.	.	.	.	.	476	0	.	.
lw	lw.edf	RIGHT	4176.00	1579.00	402	261	0.1401	261	6	1	1415	1	879.20	389.90	1	261	1675	0.1111	1	1415	1.54	9.09	1414	1393	0.1111	1	0	0	.	1	RECTANGLE_INTERESTAREA	261	1	1415	879.20	389.90	261	1675	0.1111	1	1415	1.54	9.09	1414	1393	816	0	1579.00	1579.00
lw	lw.edf	RIGHT	4329.00	1796.00	403	505	0.1959	412	5	1	1138	1	556.90	367.00	1	505	1666	0.2222	2	1138	14.46	-1.17	1137	1080	0.2222	2	1	93	.	1	RECTANGLE_INTERESTAREA	93	1	1574	491.50	393.50	505	1666	0.2222	2	1138	1.94	-167.34	1573	1550	454	1	1803.00	1789.00
lw	lw.edf	RIGHT	2625.00	1741.00	402	589	0.2285	589	9	3	2489	2	889.40	396.40	1	589	3077	0.1111	1	2489	13.67	5.56	2488	2417	0.1111	1	1	93	.	1	RECTANGLE_INTERESTAREA	589	1	2489	889.40	396.40	589	3077	0.1111	1	2489	13.67	5.56	2488	2417	837	1	1741.00	1741.00
lw	lw.edf	RIGHT	1260.00	1903.00	402	270	0.1350	270	3	1	808	1	497.60	398.50	1	270	1077	0.1429	1	808	2.29	-19.95	807	786	0.1429	1	0	0	.	1	RECTANGLE_INTERESTAREA	270	1	808	497.60	398.50	270	1077	0.1429	1	808	2.29	-19.95	807	786	494	1	1903.00	1903.00
lw	lw.edf	RIGHT	2849.00	.	403	0	0.0000	.	.	.	.	.	.	.	.	.	.	.	.	.	.	.	.	.	0.0000	0	0	0	.	1	RECTANGLE_INTERESTAREA	.	.	.	.	.	.	.	.	.	.	.	.	.	.	836	0	.	.
lw	lw.edf	RIGHT	2700.00	1866.00	402	353	0.2167	353	4	1	774	1	509.20	381.20	1	353	1126	0.1667	1	774	1.48	-12.67	773	754	0.1667	1	0	0	.	1	RECTANGLE_INTERESTAREA	353	1	774	509.20	381.20	353	1126	0.1667	1	774	1.48	-12.67	773	754	475	1	1866.00	1866.00
lw	lw.edf	RIGHT	2700.00	1880.00	402	456	0.2799	456	6	3	1341	2	885.60	389.00	1	456	1796	0.1667	1	1341	2.19	-5.60	1340	1318	0.1667	1	0	0	.	1	RECTANGLE_INTERESTAREA	456	1	1341	885.60	389.00	456	1796	0.1667	1	1341	2.19	-5.60	1340	1318	837	1	1880.00	1880.00
lw	lw.edf	RIGHT	2736.00	1896.00	402	439	0.1229	181	7	1	2633	1	536.90	372.50	1	439	3088	0.1818	2	2633	14.53	5.27	2632	2575	0.1818	2	3	736	.	1	RECTANGLE_INTERESTAREA	258	1	2831	496.40	385.90	439	3088	0.1818	2	2633	1.16	-168.56	2830	2814	474	1	1912.00	1880.00
lw	lw.edf	RIGHT	2664.00	1710.00	402	478	0.1339	163	9	3	3160	2	893.10	377.10	1	478	3650	0.1818	2	3160	14.05	1.73	3159	3089	0.1818	2	3	736	.	1	RECTANGLE_INTERESTAREA	315	1	3336	896.60	401.00	478	3650	0.1818	2	3160	0.59	-54.34	3335	3323	837	1	1723.00	1697.00
lw	lw.edf	RIGHT	2812.00	1774.00	403	263	0.1195	263	4	1	687	1	499.50	388.70	1	263	949	0.1111	1	687	1.60	-22.60	686	666	0.1111	1	0	0	.	1	RECTANGLE_INTERESTAREA	263	1	687	499.50	388.70	263	949	0.1111	1	687	1.60	-22.60	686	666	474	1	1774.00	1774.00
lw	lw.edf	RIGHT	2664.00	.	402	0	0.0000	.	.	.	.	.	.	.	.	.	.	.	.	.	.	.	.	.	0.0000	0	0	0	.	1	RECTANGLE_INTERESTAREA	.	.	.	.	.	.	.	.	.	.	.	.	.	.	837	0	.	.
lw	lw.edf	RIGHT	3996.00	.	402	0	0.0000	.	.	.	.	.	.	.	.	.	.	.	.	.	.	.	.	.	0.0000	0	0	0	.	1	RECTANGLE_INTERESTAREA	.	.	.	.	.	.	.	.	.	.	.	.	.	.	457	0	.	.
lw	lw.edf	RIGHT	2849.00	1566.00	403	328	0.1617	328	6	1	1585	1	892.00	397.90	1	328	1912	0.1250	1	1585	12.72	0.92	1584	1525	0.1250	1	0	0	.	1	RECTANGLE_INTERESTAREA	328	1	1585	892.00	397.90	328	1912	0.1250	1	1585	12.72	0.92	1584	1525	836	0	1566.00	1566.00
lw	lw.edf	RIGHT	2660.00	1755.00	402	282	0.1068	282	5	1	990	1	491.30	389.40	1	282	1271	0.1250	1	990	6.63	-10.10	989	949	0.1250	1	0	0	.	1	RECTANGLE_INTERESTAREA	282	1	990	491.30	389.40	282	1271	0.1250	1	990	6.63	-10.10	989	949	474	1	1755.00	1755.00
lw	lw.edf	RIGHT	2664.00	1695.00	402	458	0.1735	458	7	3	1801	2	898.90	400.50	1	458	2258	0.1250	1	1801	13.72	-2.17	1800	1738	0.1250	1	0	0	.	1	RECTANGLE_INTERESTAREA	458	1	1801	898.90	400.50	458	2258	0.1250	1	1801	13.72	-2.17	1800	1738	837	1	1695.00	1695.00
lw	lw.edf	RIGHT	2772.00	.	402	0	0.0000	.	.	.	.	.	.	.	.	.	.	.	.	.	.	.	.	.	0.0000	0	0	0	.	1	RECTANGLE_INTERESTAREA	.	.	.	.	.	.	.	.	.	.	.	.	.	.	474	0	.	.
lw	lw.edf	RIGHT	2812.00	.	403	0	0.0000	.	.	.	.	.	.	.	.	.	.	.	.	.	.	.	.	.	0.0000	0	0	0	.	1	RECTANGLE_INTERESTAREA	.	.	.	.	.	.	.	.	.	.	.	.	.	.	836	0	.	.
lw	lw.edf	RIGHT	2772.00	1822.00	402	257	0.1120	257	4	1	819	1	510.30	392.60	1	257	1075	0.1111	1	819	2.25	-177.68	818	795	0.1111	1	0	0	.	1	RECTANGLE_INTERESTAREA	257	1	819	510.30	392.60	257	1075	0.1111	1	819	2.25	-177.68	818	795	474	1	1822.00	1822.00
lw	lw.edf	RIGHT	2849.00	.	403	0	0.0000	.	.	.	.	.	.	.	.	.	.	.	.	.	.	.	.	.	0.0000	0	0	0	.	1	RECTANGLE_INTERESTAREA	.	.	.	.	.	.	.	.	.	.	.	.	.	.	836	0	.	.
lw	lw.edf	RIGHT	2736.00	.	402	0	0.0000	.	.	.	.	.	.	.	.	.	.	.	.	.	.	.	.	.	0.0000	0	0	0	.	1	RECTANGLE_INTERESTAREA	.	.	.	.	.	.	.	.	.	.	.	.	.	.	474	0	.	.
lw	lw.edf	RIGHT	2736.00	.	402	0	0.0000	.	.	.	.	.	.	.	.	.	.	.	.	.	.	.	.	.	0.0000	0	0	0	.	1	RECTANGLE_INTERESTAREA	.	.	.	.	.	.	.	.	.	.	.	.	.	.	836	0	.	.
lw	lw.edf	RIGHT	2812.00	1921.33	403	1037	0.2660	202	2	1	232	1	539.00	378.50	1	826	1073	0.1333	2	232	4.97	173.44	231	198	0.2000	3	1	624	.	1	RECTANGLE_INTERESTAREA	211	2	3019	526.70	385.60	211	3229	0.0667	1	3019	13.89	-175.84	3018	2913	474	1	2091.00	1808.00
lw	lw.edf	RIGHT	2700.00	2029.00	402	188	0.0482	188	15	5	4460	2	876.80	394.80	1	188	4647	0.0667	1	4460	9.81	-7.31	4459	4409	0.0667	1	1	624	.	1	RECTANGLE_INTERESTAREA	188	1	4460	876.80	394.80	188	4647	0.0667	1	4460	9.81	-7.31	4459	4409	837	1	2029.00	2029.00
lw	lw.edf	RIGHT	2628.00	1892.50	402	1087	0.3644	957	3	1	658	1	522.70	372.50	1	957	1614	0.0909	1	658	14.22	-1.06	657	602	0.1818	2	0	0	.	1	RECTANGLE_INTERESTAREA	130	2	2237	515.90	388.30	130	2366	0.0909	1	2237	1.22	3.26	2236	2220	476	1	1930.00	1855.00
lw	lw.edf	RIGHT	2736.00	.	402	0	0.0000	.	.	.	.	.	.	.	.	.	.	.	.	.	.	.	.	.	0.0000	0	0	0	.	1	RECTANGLE_INTERESTAREA	.	.	.	.	.	.	.	.	.	.	.	.	.	.	836	0	.	.
lw	lw.edf	RIGHT	3996.00	.	402	0	0.0000	.	.	.	.	.	.	.	.	.	.	.	.	.	.	.	.	.	0.0000	0	1	404	.	1	RECTANGLE_INTERESTAREA	.	.	.	.	.	.	.	.	.	.	.	.	.	.	457	0	.	.
lw	lw.edf	RIGHT	2736.00	1957.50	402	670	0.3112	266	6	1	1944	1	889.80	377.20	1	670	2624	0.2857	2	1944	13.38	0.65	1943	1874	0.2857	2	1	404	.	1	RECTANGLE_INTERESTAREA	404	1	2221	902.80	378.00	670	2624	0.2857	2	1944	0.60	-27.22	2220	2210	836	0	1982.00	1933.00
lw	lw.edf	RIGHT	2812.00	1890.00	403	303	0.1404	303	4	1	1032	1	514.50	378.10	1	303	1334	0.1000	1	1032	0.89	-22.35	1031	1017	0.1000	1	0	0	.	1	RECTANGLE_INTERESTAREA	303	1	1032	514.50	378.10	303	1334	0.1000	1	1032	0.89	-22.35	1031	1017	474	1	1890.00	1890.00
lw	lw.edf	RIGHT	4292.00	1846.00	403	339	0.1571	339	9	3	2170	2	890.10	387.20	1	339	2508	0.1000	1	2170	1.42	-3.50	2169	2150	0.1000	1	0	0	.	1	RECTANGLE_INTERESTAREA	339	1	2170	890.10	387.20	339	2508	0.1000	1	2170	1.42	-3.50	2169	2150	816	1	1846.00	1846.00
lw	lw.edf	RIGHT	2736.00	1964.00	402	60	0.0311	60	3	1	712	1	508.30	393.50	1	60	771	0.1111	1	712	12.48	-3.26	711	660	0.1111	1	0	0	.	1	RECTANGLE_INTERESTAREA	60	1	712	508.30	393.50	60	771	0.1111	1	712	12.48	-3.26	711	660	474	1	1964.00	1964.00
lw	lw.edf	RIGHT	2556.00	.	402	0	0.0000	.	.	.	.	.	.	.	.	.	.	.	.	.	.	.	.	.	0.0000	0	0	0	.	1	RECTANGLE_INTERESTAREA	.	.	.	.	.	.	.	.	.	.	.	.	.	.	839	0	.	.
lw	lw.edf	RIGHT	2736.00	1813.50	402	614	0.3032	288	4	1	918	1	511.60	395.60	1	614	1546	0.2500	2	918	1.98	-1.11	917	895	0.2500	2	1	326	.	1	RECTANGLE_INTERESTAREA	326	1	1221	545.40	387.20	614	1546	0.2500	2	918	1.04	-2.13	1220	1206	474	1	1864.00	1763.00
lw	lw.edf	RIGHT	4140.00	.	402	0	0.0000	.	.	.	.	.	.	.	.	.	.	.	.	.	.	.	.	.	0.0000	0	1	326	.	1	RECTANGLE_INTERESTAREA	.	.	.	.	.	.	.	.	.	.	.	.	.	.	817	0	.	.
lw	lw.edf	RIGHT	2738.00	.	403	0	0.0000	.	.	.	.	.	.	.	.	.	.	.	.	.	.	.	.	.	0.0000	0	0	0	.	1	RECTANGLE_INTERESTAREA	.	.	.	.	.	.	.	.	.	.	.	.	.	.	475	0	.	.
lw	lw.edf	RIGHT	2736.00	.	402	0	0.0000	.	.	.	.	.	.	.	.	.	.	.	.	.	.	.	.	.	0.0000	0	0	0	.	1	RECTANGLE_INTERESTAREA	.	.	.	.	.	.	.	.	.	.	.	.	.	.	836	0	.	.
lw	lw.edf	RIGHT	2664.00	.	402	0	0.0000	.	.	.	.	.	.	.	.	.	.	.	.	.	.	.	.	.	0.0000	0	1	208	.	1	RECTANGLE_INTERESTAREA	.	.	.	.	.	.	.	.	.	.	.	.	.	.	475	0	.	.
lw	lw.edf	RIGHT	2775.00	1739.00	403	472	0.2418	264	8	1	1876	1	872.80	384.40	1	472	2360	0.2222	2	1876	4.01	-4.06	1875	1843	0.2222	2	1	208	.	1	RECTANGLE_INTERESTAREA	208	1	2153	897.10	385.90	472	2360	0.2222	2	1876	0.82	-3.72	2152	2140	837	0	1761.00	1717.00
lw	lw.edf	RIGHT	2592.00	1855.00	402	862	0.2107	862	6	1	1393	1	490.00	366.50	1	862	2254	0.0667	1	1393	0.83	-176.60	1392	1379	0.0667	1	0	0	.	1	RECTANGLE_INTERESTAREA	862	1	1393	490.00	366.50	862	2254	0.0667	1	1393	0.83	-176.60	1392	1379	476	1	1855.00	1855.00
lw	lw.edf	RIGHT	2738.00	.	403	0	0.0000	.	.	.	.	.	.	.	.	.	.	.	.	.	.	.	.	.	0.0000	0	0	0	.	1	RECTANGLE_INTERESTAREA	.	.	.	.	.	.	.	.	.	.	.	.	.	.	837	0	.	.
lw	lw.edf	RIGHT	2849.00	1782.00	403	1341	0.4511	398	4	1	1040	1	537.40	371.40	1	1341	2416	0.3333	3	1040	6.27	-6.44	1039	996	0.3333	3	2	943	.	1	RECTANGLE_INTERESTAREA	610	1	1807	515.10	383.60	1341	2416	0.3333	3	1040	0.90	-6.28	1806	1793	474	1	1798.00	1763.00
lw	lw.edf	RIGHT	2700.00	.	402	0	0.0000	.	.	.	.	.	.	.	.	.	.	.	.	.	.	.	.	.	0.0000	0	2	943	.	1	RECTANGLE_INTERESTAREA	.	.	.	.	.	.	.	.	.	.	.	.	.	.	837	0	.	.
lw	lw.edf	RIGHT	2625.00	1744.00	402	290	0.1249	290	7	1	1775	1	531.80	394.10	1	290	2064	0.1000	1	1775	0.32	-7.59	1774	1768	0.1000	1	0	0	.	1	RECTANGLE_INTERESTAREA	290	1	1775	531.80	394.10	290	2064	0.1000	1	1775	0.32	-7.59	1774	1768	475	1	1744.00	1744.00
lw	lw.edf	RIGHT	2812.00	1717.00	403	469	0.2020	469	9	3	2286	2	879.30	377.90	1	469	2754	0.1000	1	2286	3.70	-3.52	2285	2254	0.1000	1	0	0	.	1	RECTANGLE_INTERESTAREA	469	1	2286	879.30	377.90	469	2754	0.1000	1	2286	3.70	-3.52	2285	2254	836	1	1717.00	1717.00
lw	lw.edf	RIGHT	2736.00	1703.00	402	900	0.2947	699	4	1	1133	1	511.40	367.80	1	900	2045	0.2000	2	1133	1.78	-23.00	1132	1109	0.2000	2	1	201	.	1	RECTANGLE_INTERESTAREA	201	1	1845	526.70	373.90	900	2045	0.2000	2	1133	0.73	-12.51	1844	1832	474	1	1718.00	1688.00
lw	lw.edf	RIGHT	2812.00	1689.00	403	527	0.1726	527	8	3	2921	2	877.70	391.90	1	527	3447	0.1000	1	2921	1.95	3.16	2920	2899	0.1000	1	1	201	.	1	RECTANGLE_INTERESTAREA	527	1	2921	877.70	391.90	527	3447	0.1000	1	2921	1.95	3.16	2920	2899	836	1	1689.00	1689.00
lw	lw.edf	RIGHT	3996.00	.	402	0	0.0000	.	.	.	.	.	.	.	.	.	.	.	.	.	.	.	.	.	0.0000	0	1	201	.	1	RECTANGLE_INTERESTAREA	.	.	.	.	.	.	.	.	.	.	.	.	.	.	457	0	.	.
lw	lw.edf	RIGHT	2700.00	1757.50	402	445	0.2238	244	6	1	1727	1	874.60	383.80	1	445	2184	0.2857	2	1727	2.29	-9.53	1726	1703	0.2857	2	1	201	.	1	RECTANGLE_INTERESTAREA	201	1	1984	898.20	397.10	445	2184	0.2857	2	1727	0.81	-8.27	1983	1971	837	0	1788.00	1727.00
lw	lw.edf	RIGHT	4176.00	1842.00	402	348	0.1680	348	3	1	658	1	504.80	379.20	1	348	1005	0.1429	1	658	12.92	-2.35	657	600	0.1429	1	0	0	.	1	RECTANGLE_INTERESTAREA	348	1	658	504.80	379.20	348	1005	0.1429	1	658	12.92	-2.35	657	600	454	1	1842.00	1842.00
lw	lw.edf	RIGHT	2700.00	1808.00	402	229	0.1105	229	6	3	1575	2	883.50	384.90	1	229	1803	0.1429	1	1575	1.59	-8.47	1574	1553	0.1429	1	0	0	.	1	RECTANGLE_INTERESTAREA	229	1	1575	883.50	384.90	229	1803	0.1429	1	1575	1.59	-8.47	1574	1553	837	1	1808.00	1808.00
lw	lw.edf	RIGHT	2812.00	.	403	0	0.0000	.	.	.	.	.	.	.	.	.	.	.	.	.	.	.	.	.	0.0000	0	1	550	.	1	RECTANGLE_INTERESTAREA	.	.	.	.	.	.	.	.	.	.	.	.	.	.	474	0	.	.
lw	lw.edf	RIGHT	4292.00	1596.00	403	707	0.2700	157	9	1	2274	1	816.30	366.50	1	707	3005	0.1818	2	2274	3.96	3.51	2273	2241	0.1818	2	1	550	.	1	RECTANGLE_INTERESTAREA	550	1	2456	884.30	382.20	707	3005	0.1818	2	2274	2.41	-4.58	2455	2431	816	0	1597.00	1595.00
lw	lw.edf	RIGHT	2812.00	.	403	0	0.0000	.	.	.	.	.	.	.	.	.	.	.	.	.	.	.	.	.	0.0000	0	0	0	.	1	RECTANGLE_INTERESTAREA	.	.	.	.	.	.	.	.	.	.	.	.	.	.	474	0	.	.
lw	lw.edf	RIGHT	2812.00	1707.00	403	638	0.2083	638	9	1	2177	1	885.70	371.60	1	638	2814	0.1000	1	2177	1.47	-5.37	2176	2157	0.1000	1	0	0	.	1	RECTANGLE_INTERESTAREA	638	1	2177	885.70	371.60	638	2814	0.1000	1	2177	1.47	-5.37	2176	2157	836	0	1707.00	1707.00
lw	lw.edf	RIGHT	3996.00	.	402	0	0.0000	.	.	.	.	.	.	.	.	.	.	.	.	.	.	.	.	.	0.0000	0	0	0	.	1	RECTANGLE_INTERESTAREA	.	.	.	.	.	.	.	.	.	.	.	.	.	.	457	0	.	.
lw	lw.edf	RIGHT	2701.00	1918.00	403	375	0.1640	375	10	1	2355	1	876.70	385.10	1	375	2729	0.1000	1	2355	2.21	-176.02	2354	2332	0.1000	1	0	0	.	1	RECTANGLE_INTERESTAREA	375	1	2355	876.70	385.10	375	2729	0.1000	1	2355	2.21	-176.02	2354	2332	838	0	1918.00	1918.00
lw	lw.edf	RIGHT	2812.00	2095.00	403	249	0.0934	249	5	1	960	1	521.60	371.90	1	249	1208	0.1111	1	960	2.78	171.40	959	935	0.1111	1	0	0	.	1	RECTANGLE_INTERESTAREA	249	1	960	521.60	371.90	249	1208	0.1111	1	960	2.78	171.40	959	935	474	1	2095.00	2095.00
lw	lw.edf	RIGHT	4255.00	.	403	0	0.0000	.	.	.	.	.	.	.	.	.	.	.	.	.	.	.	.	.	0.0000	0	0	0	.	1	RECTANGLE_INTERESTAREA	.	.	.	.	.	.	.	.	.	.	.	.	.	.	817	0	.	.
lw	lw.edf	RIGHT	2736.00	.	402	0	0.0000	.	.	.	.	.	.	.	.	.	.	.	.	.	.	.	.	.	0.0000	0	0	0	.	1	RECTANGLE_INTERESTAREA	.	.	.	.	.	.	.	.	.	.	.	.	.	.	474	0	.	.
lw	lw.edf	RIGHT	4292.00	.	403	0	0.0000	.	.	.	.	.	.	.	.	.	.	.	.	.	.	.	.	.	0.0000	0	0	0	.	1	RECTANGLE_INTERESTAREA	.	.	.	.	.	.	.	.	.	.	.	.	.	.	816	0	.	.
lw	lw.edf	RIGHT	4176.00	1984.00	402	196	0.0833	196	2	1	669	1	509.60	381.10	1	196	864	0.1250	1	669	12.87	-2.10	668	615	0.1250	1	0	0	.	1	RECTANGLE_INTERESTAREA	196	1	669	509.60	381.10	196	864	0.1250	1	669	12.87	-2.10	668	615	454	1	1984.00	1984.00
lw	lw.edf	RIGHT	2772.00	.	402	0	0.0000	.	.	.	.	.	.	.	.	.	.	.	.	.	.	.	.	.	0.0000	0	0	0	.	1	RECTANGLE_INTERESTAREA	.	.	.	.	.	.	.	.	.	.	.	.	.	.	836	0	.	.
lw	lw.edf	RIGHT	2849.00	.	403	0	0.0000	.	.	.	.	.	.	.	.	.	.	.	.	.	.	.	.	.	0.0000	0	0	0	.	1	RECTANGLE_INTERESTAREA	.	.	.	.	.	.	.	.	.	.	.	.	.	.	474	0	.	.
lw	lw.edf	RIGHT	4176.00	.	402	0	0.0000	.	.	.	.	.	.	.	.	.	.	.	.	.	.	.	.	.	0.0000	0	0	0	.	1	RECTANGLE_INTERESTAREA	.	.	.	.	.	.	.	.	.	.	.	.	.	.	816	0	.	.
lw	lw.edf	RIGHT	2736.00	1720.00	402	379	0.1943	379	2	1	530	1	521.00	380.10	1	379	908	0.1429	1	530	13.74	0.53	529	468	0.1429	1	1	312	.	1	RECTANGLE_INTERESTAREA	379	1	530	521.00	380.10	379	908	0.1429	1	530	13.74	0.53	529	468	474	1	1720.00	1720.00
lw	lw.edf	RIGHT	5772.00	1618.00	403	475	0.2435	163	5	3	1443	2	918.80	393.90	1	475	1939	0.2857	2	1443	13.24	-5.06	1442	1292	0.2857	2	1	312	.	1	RECTANGLE_INTERESTAREA	312	1	1628	860.00	385.70	475	1939	0.2857	2	1443	1.75	-174.30	1627	1606	796	1	1702.00	1534.00
lw	lw.edf	RIGHT	2664.00	1681.00	402	604	0.2122	33	1	1	7	0	482.40	399.70	1	33	39	0.1250	1	7	.	.	.	.	0.3750	3	1	869	.	1	RECTANGLE_INTERESTAREA	328	3	1582	546.10	379.60	328	1909	0.1250	1	1582	12.40	-175.65	1581	1527	475	1	1797.00	1567.00
lw	lw.edf	RIGHT	2736.00	1597.00	402	869	0.3053	869	7	6	1973	2	907.20	389.10	1	869	2841	0.1250	1	1973	13.31	-10.88	1972	1910	0.1250	1	1	869	.	1	RECTANGLE_INTERESTAREA	869	1	1973	907.20	389.10	869	2841	0.1250	1	1973	13.31	-10.88	1972	1910	836	1	1597.00	1597.00
lw	lw.edf	RIGHT	2700.00	1744.00	402	402	0.1298	341	4	1	1029	1	548.00	367.70	1	341	1369	0.0667	1	1029	5.06	-8.59	1028	991	0.1333	2	1	322	.	1	RECTANGLE_INTERESTAREA	61	2	1875	523.30	372.10	61	1935	0.0667	1	1875	0.54	-15.16	1874	1865	475	1	1774.00	1714.00
lw	lw.edf	RIGHT	4068.00	1797.00	402	571	0.1843	217	11	5	2823	2	892.00	381.30	1	539	3375	0.1333	2	2823	2.78	-157.19	2822	2798	0.2000	3	1	322	.	1	RECTANGLE_INTERESTAREA	32	2	3769	832.10	369.60	32	3800	0.0667	1	3769	18.84	-18.06	3768	3698	818	1	1912.00	1726.00
lw	lw.edf	RIGHT	2775.00	.	403	0	0.0000	.	.	.	.	.	.	.	.	.	.	.	.	.	.	.	.	.	0.0000	0	0	0	.	1	RECTANGLE_INTERESTAREA	.	.	.	.	.	.	.	.	.	.	.	.	.	.	475	0	.	.
lw	lw.edf	RIGHT	2556.00	.	402	0	0.0000	.	.	.	.	.	.	.	.	.	.	.	.	.	.	.	.	.	0.0000	0	0	0	.	1	RECTANGLE_INTERESTAREA	.	.	.	.	.	.	.	.	.	.	.	.	.	.	839	0	.	.
lw	lw.edf	RIGHT	2628.00	1690.00	402	114	0.0492	114	4	1	985	1	507.70	383.50	1	114	1098	0.1250	1	985	1.06	-34.81	984	965	0.1250	1	1	408	.	1	RECTANGLE_INTERESTAREA	114	1	985	507.70	383.50	114	1098	0.1250	1	985	1.06	-34.81	984	965	476	1	1690.00	1690.00
lw	lw.edf	RIGHT	2812.00	1896.00	403	651	0.2810	243	6	3	1662	2	863.20	375.20	1	651	2328	0.2500	2	1662	12.44	1.60	1661	1601	0.2500	2	1	408	.	1	RECTANGLE_INTERESTAREA	408	1	1921	898.00	370.70	651	2328	0.2500	2	1662	1.13	-1.03	1920	1905	836	1	1906.00	1886.00
lw	lw.edf	RIGHT	2775.00	.	403	0	0.0000	.	.	.	.	.	.	.	.	.	.	.	.	.	.	.	.	.	0.0000	0	0	0	.	1	RECTANGLE_INTERESTAREA	.	.	.	.	.	.	.	.	.	.	.	.	.	.	475	0	.	.
lw	lw.edf	RIGHT	4140.00	.	402	0	0.0000	.	.	.	.	.	.	.	.	.	.	.	.	.	.	.	.	.	0.0000	0	0	0	.	1	RECTANGLE_INTERESTAREA	.	.	.	.	.	.	.	.	.	.	.	.	.	.	817	0	.	.
lw	lw.edf	RIGHT	2736.00	.	402	0	0.0000	.	.	.	.	.	.	.	.	.	.	.	.	.	.	.	.	.	0.0000	0	0	0	.	1	RECTANGLE_INTERESTAREA	.	.	.	.	.	.	.	.	.	.	.	.	.	.	474	0	.	.
lw	lw.edf	RIGHT	2628.00	1901.00	402	597	0.2979	597	7	1	1449	1	878.80	388.00	1	597	2045	0.1250	1	1449	2.84	-12.96	1448	1422	0.1250	1	0	0	.	1	RECTANGLE_INTERESTAREA	597	1	1449	878.80	388.00	597	2045	0.1250	1	1449	2.84	-12.96	1448	1422	838	0	1901.00	1901.00
lw	lw.edf	RIGHT	2736.00	.	402	0	0.0000	.	.	.	.	.	.	.	.	.	.	.	.	.	.	.	.	.	0.0000	0	0	0	.	1	RECTANGLE_INTERESTAREA	.	.	.	.	.	.	.	.	.	.	.	.	.	.	474	0	.	.
lw	lw.edf	RIGHT	4140.00	1821.00	402	307	0.1263	307	6	1	1420	1	817.20	372.50	1	307	1726	0.1111	1	1420	7.28	-1.88	1419	1378	0.1111	1	0	0	.	1	RECTANGLE_INTERESTAREA	307	1	1420	817.20	372.50	307	1726	0.1111	1	1420	7.28	-1.88	1419	1378	817	0	1821.00	1821.00
lw	lw.edf	RIGHT	2736.00	1836.00	402	321	0.1248	321	5	1	1231	1	516.10	370.80	1	321	1551	0.1111	1	1231	13.24	-1.86	1230	1177	0.1111	1	0	0	.	1	RECTANGLE_INTERESTAREA	321	1	1231	516.10	370.80	321	1551	0.1111	1	1231	13.24	-1.86	1230	1177	474	1	1836.00	1836.00
lw	lw.edf	RIGHT	2775.00	.	403	0	0.0000	.	.	.	.	.	.	.	.	.	.	.	.	.	.	.	.	.	0.0000	0	0	0	.	1	RECTANGLE_INTERESTAREA	.	.	.	.	.	.	.	.	.	.	.	.	.	.	837	0	.	.
lw	lw.edf	RIGHT	1296.00	1807.00	402	675	0.2979	675	3	1	572	1	521.50	380.50	1	675	1246	0.1250	1	572	13.57	0.52	571	510	0.1250	1	0	0	.	1	RECTANGLE_INTERESTAREA	675	1	572	521.50	380.50	675	1246	0.1250	1	572	13.57	0.52	571	510	494	1	1807.00	1807.00
lw	lw.edf	RIGHT	2736.00	.	402	0	0.0000	.	.	.	.	.	.	.	.	.	.	.	.	.	.	.	.	.	0.0000	0	0	0	.	1	RECTANGLE_INTERESTAREA	.	.	.	.	.	.	.	.	.	.	.	.	.	.	836	0	.	.
lw	lw.edf	RIGHT	2772.00	1778.00	402	344	0.1708	344	3	1	573	1	490.20	367.80	1	344	916	0.1429	1	573	12.52	0.36	572	518	0.1429	1	0	0	.	1	RECTANGLE_INTERESTAREA	344	1	573	490.20	367.80	344	916	0.1429	1	573	12.52	0.36	572	518	474	1	1778.00	1778.00
lw	lw.edf	RIGHT	2736.00	1799.00	402	511	0.2537	511	7	3	1685	2	875.50	384.60	1	511	2195	0.1429	1	1685	1.63	-6.31	1684	1664	0.1429	1	0	0	.	1	RECTANGLE_INTERESTAREA	511	1	1685	875.50	384.60	511	2195	0.1429	1	1685	1.63	-6.31	1684	1664	836	1	1799.00	1799.00
lw	lw.edf	RIGHT	2772.00	.	402	0	0.0000	.	.	.	.	.	.	.	.	.	.	.	.	.	.	.	.	.	0.0000	0	0	0	.	1	RECTANGLE_INTERESTAREA	.	.	.	.	.	.	.	.	.	.	.	.	.	.	474	0	.	.
lw	lw.edf	RIGHT	2736.00	.	402	0	0.0000	.	.	.	.	.	.	.	.	.	.	.	.	.	.	.	.	.	0.0000	0	0	0	.	1	RECTANGLE_INTERESTAREA	.	.	.	.	.	.	.	.	.	.	.	.	.	.	836	0	.	.
lw	lw.edf	RIGHT	2849.00	.	403	0	0.0000	.	.	.	.	.	.	.	.	.	.	.	.	.	.	.	.	.	0.0000	0	0	0	.	1	RECTANGLE_INTERESTAREA	.	.	.	.	.	.	.	.	.	.	.	.	.	.	474	0	.	.
lw	lw.edf	RIGHT	2700.00	.	402	0	0.0000	.	.	.	.	.	.	.	.	.	.	.	.	.	.	.	.	.	0.0000	0	0	0	.	1	RECTANGLE_INTERESTAREA	.	.	.	.	.	.	.	.	.	.	.	.	.	.	837	0	.	.
lw	lw.edf	RIGHT	2628.00	.	402	0	0.0000	.	.	.	.	.	.	.	.	.	.	.	.	.	.	.	.	.	0.0000	0	1	303	.	1	RECTANGLE_INTERESTAREA	.	.	.	.	.	.	.	.	.	.	.	.	.	.	476	0	.	.
lw	lw.edf	RIGHT	2849.00	1933.50	403	530	0.2998	227	5	1	1009	1	856.20	390.40	1	530	1554	0.2857	2	1009	10.96	-1.47	1008	956	0.2857	2	1	303	.	1	RECTANGLE_INTERESTAREA	303	1	1252	883.60	399.20	530	1554	0.2857	2	1009	1.09	-18.93	1251	1236	836	0	1958.00	1909.00
lw	lw.edf	RIGHT	2772.00	.	402	0	0.0000	.	.	.	.	.	.	.	.	.	.	.	.	.	.	.	.	.	0.0000	0	1	348	.	1	RECTANGLE_INTERESTAREA	.	.	.	.	.	.	.	.	.	.	.	.	.	.	474	0	.	.
lw	lw.edf	RIGHT	2772.00	1818.00	402	552	0.3983	204	4	1	863	1	836.40	381.40	1	552	1434	0.3333	2	863	12.03	-0.33	862	810	0.3333	2	1	348	.	1	RECTANGLE_INTERESTAREA	348	1	1087	874.30	398.00	552	1434	0.3333	2	863	1.49	-13.22	1086	1067	836	0	1836.00	1800.00
lw	lw.edf	RIGHT	4292.00	1905.50	403	422	0.2853	258	3	1	561	1	504.30	397.70	1	422	1001	0.3333	2	561	12.79	-7.18	560	490	0.3333	2	1	164	.	1	RECTANGLE_INTERESTAREA	164	1	838	547.80	382.30	422	1001	0.3333	2	561	1.58	0.77	837	819	454	1	1931.00	1880.00
lw	lw.edf	RIGHT	2736.00	1827.00	402	426	0.2880	426	6	3	1235	2	885.30	379.00	1	426	1660	0.1667	1	1235	1.06	-19.93	1234	1218	0.1667	1	1	164	.	1	RECTANGLE_INTERESTAREA	426	1	1235	885.30	379.00	426	1660	0.1667	1	1235	1.06	-19.93	1234	1218	836	1	1827.00	1827.00
lw	lw.edf	RIGHT	2625.00	1939.00	402	204	0.1040	204	5	1	835	1	505.90	378.20	1	204	1038	0.1111	1	835	2.25	-4.41	834	812	0.1111	1	0	0	.	1	RECTANGLE_INTERESTAREA	204	1	835	505.90	378.20	204	1038	0.1111	1	835	2.25	-4.41	834	812	475	1	1939.00	1939.00
lw	lw.edf	RIGHT	2700.00	1815.00	402	393	0.2004	393	8	3	1698	2	888.10	371.40	1	393	2090	0.1111	1	1698	0.79	155.60	1697	1683	0.1111	1	0	0	.	1	RECTANGLE_INTERESTAREA	393	1	1698	888.10	371.40	393	2090	0.1111	1	1698	0.79	155.60	1697	1683	837	1	1815.00	1815.00
lw	lw.edf	RIGHT	2700.00	.	402	0	0.0000	.	.	.	.	.	.	.	.	.	.	.	.	.	.	.	.	.	0.0000	0	1	377	.	1	RECTANGLE_INTERESTAREA	.	.	.	.	.	.	.	.	.	.	.	.	.	.	475	0	.	.
lw	lw.edf	RIGHT	2700.00	1768.50	402	570	0.3836	193	5	1	1118	1	851.50	372.40	1	570	1709	0.3333	2	1118	10.89	0.02	1117	1067	0.3333	2	1	377	.	1	RECTANGLE_INTERESTAREA	377	1	1333	899.60	388.10	570	1709	0.3333	2	1118	1.82	-15.11	1332	1311	837	0	1799.00	1738.00
lw	lw.edf	RIGHT	2736.00	.	402	0	0.0000	.	.	.	.	.	.	.	.	.	.	.	.	.	.	.	.	.	0.0000	0	1	436	.	1	RECTANGLE_INTERESTAREA	.	.	.	.	.	.	.	.	.	.	.	.	.	.	474	0	.	.
lw	lw.edf	RIGHT	4104.00	1901.50	402	639	0.4147	203	5	1	1090	1	854.90	383.10	1	639	1747	0.3333	2	1090	11.63	2.33	1089	1031	0.3333	2	1	436	.	1	RECTANGLE_INTERESTAREA	436	1	1312	888.50	400.50	639	1747	0.3333	2	1090	1.30	-19.57	1311	1293	817	0	1916.00	1887.00
lw	lw.edf	RIGHT	4292.00	2048.00	403	298	0.1489	298	3	1	600	1	522.00	376.70	1	298	897	0.1111	1	600	13.68	-1.87	599	545	0.1111	1	0	0	.	1	RECTANGLE_INTERESTAREA	298	1	600	522.00	376.70	298	897	0.1111	1	600	13.68	-1.87	599	545	454	1	2048.00	2048.00
lw	lw.edf	RIGHT	3996.00	.	402	0	0.0000	.	.	.	.	.	.	.	.	.	.	.	.	.	.	.	.	.	0.0000	0	0	0	.	1	RECTANGLE_INTERESTAREA	.	.	.	.	.	.	.	.	.	.	.	.	.	.	819	0	.	.
lw	lw.edf	RIGHT	2736.00	.	402	0	0.0000	.	.	.	.	.	.	.	.	.	.	.	.	.	.	.	.	.	0.0000	0	1	98	.	1	RECTANGLE_INTERESTAREA	.	.	.	.	.	.	.	.	.	.	.	.	.	.	474	0	.	.
lw	lw.edf	RIGHT	2736.00	1975.00	402	351	0.1826	253	7	1	1757	1	882.00	396.00	1	351	2117	0.2500	2	1757	2.43	-8.54	1756	1732	0.2500	2	1	98	.	1	RECTANGLE_INTERESTAREA	98	1	2020	897.50	394.80	351	2117	0.2500	2	1757	0.49	-2.36	2019	2010	836	0	1995.00	1955.00
lw	lw.edf	RIGHT	4329.00	.	403	0	0.0000	.	.	.	.	.	.	.	.	.	.	.	.	.	.	.	.	.	0.0000	0	1	239	.	1	RECTANGLE_INTERESTAREA	.	.	.	.	.	.	.	.	.	.	.	.	.	.	454	0	.	.
lw	lw.edf	RIGHT	2812.00	1904.00	403	492	0.2870	253	6	1	1438	1	878.40	378.90	1	492	1940	0.2857	2	1438	3.52	-5.45	1437	1408	0.2857	2	1	239	.	1	RECTANGLE_INTERESTAREA	239	1	1702	901.00	385.00	492	1940	0.2857	2	1438	0.58	-3.98	1701	1691	836	0	1917.00	1891.00
lw	lw.edf	RIGHT	2812.00	.	403	0	0.0000	.	.	.	.	.	.	.	.	.	.	.	.	.	.	.	.	.	0.0000	0	0	0	.	1	RECTANGLE_INTERESTAREA	.	.	.	.	.	.	.	.	.	.	.	.	.	.	474	0	.	.
lw	lw.edf	RIGHT	2592.00	.	402	0	0.0000	.	.	.	.	.	.	.	.	.	.	.	.	.	.	.	.	.	0.0000	0	0	0	.	1	RECTANGLE_INTERESTAREA	.	.	.	.	.	.	.	.	.	.	.	.	.	.	838	0	.	.
lw	lw.edf	RIGHT	2812.00	1990.00	403	257	0.1190	257	4	1	803	1	498.60	399.00	1	257	1059	0.1111	1	803	3.00	-8.77	802	777	0.1111	1	0	0	.	1	RECTANGLE_INTERESTAREA	257	1	803	498.60	399.00	257	1059	0.1111	1	803	3.00	-8.77	802	777	474	1	1990.00	1990.00
lw	lw.edf	RIGHT	4329.00	.	403	0	0.0000	.	.	.	.	.	.	.	.	.	.	.	.	.	.	.	.	.	0.0000	0	0	0	.	1	RECTANGLE_INTERESTAREA	.	.	.	.	.	.	.	.	.	.	.	.	.	.	816	0	.	.
lw	lw.edf	RIGHT	2628.00	1912.00	402	696	0.3258	186	4	1	881	1	507.00	389.80	1	696	1608	0.3000	3	881	1.47	-13.03	880	861	0.3000	3	4	972	.	1	RECTANGLE_INTERESTAREA	213	1	1396	516.50	387.60	696	1608	0.3000	3	881	0.83	175.86	1395	1382	476	1	1945.00	1864.00
lw	lw.edf	RIGHT	4176.00	1927.00	402	462	0.2163	262	7	3	1669	2	870.50	381.70	1	462	2145	0.2000	2	1669	12.78	-1.12	1668	1609	0.2000	2	4	972	.	1	RECTANGLE_INTERESTAREA	200	1	1946	898.50	390.00	462	2145	0.2000	2	1669	0.97	-12.27	1945	1931	816	1	1949.00	1905.00
lw	lw.edf	RIGHT	2628.00	1979.00	402	536	0.2711	536	3	1	611	1	520.30	395.20	1	536	1146	0.1667	1	611	13.48	-3.63	610	551	0.1667	1	0	0	.	1	RECTANGLE_INTERESTAREA	536	1	611	520.30	395.20	536	1146	0.1667	1	611	13.48	-3.63	610	551	476	1	1979.00	1979.00
lw	lw.edf	RIGHT	4176.00	1984.00	402	688	0.3480	688	6	3	1465	2	874.00	390.30	1	688	2152	0.1667	1	1465	2.71	-8.47	1464	1440	0.1667	1	0	0	.	1	RECTANGLE_INTERESTAREA	688	1	1465	874.00	390.30	688	2152	0.1667	1	1465	2.71	-8.47	1464	1440	816	1	1984.00	1984.00
lw	lw.edf	RIGHT	4292.00	1929.00	403	1142	0.5651	664	3	1	512	1	528.50	379.60	1	1142	1694	0.4286	3	512	14.05	-0.74	511	450	0.4286	3	2	478	.	1	RECTANGLE_INTERESTAREA	149	1	1546	547.00	390.50	1142	1694	0.4286	3	512	1.74	-1.16	1545	1521	454	1	2041.00	1865.00
lw	lw.edf	RIGHT	4033.00	1929.00	403	307	0.1519	307	7	3	1906	2	871.20	393.80	1	307	2212	0.1429	1	1906	3.20	-10.46	1905	1878	0.1429	1	2	478	.	1	RECTANGLE_INTERESTAREA	307	1	1906	871.20	393.80	307	2212	0.1429	1	1906	3.20	-10.46	1905	1878	820	1	1929.00	1929.00
lw	lw.edf	RIGHT	2812.00	.	403	0	0.0000	.	.	.	.	.	.	.	.	.	.	.	.	.	.	.	.	.	0.0000	0	0	0	.	1	RECTANGLE_INTERESTAREA	.	.	.	.	.	.	.	.	.	.	.	.	.	.	474	0	.	.
lw	lw.edf	RIGHT	2849.00	.	403	0	0.0000	.	.	.	.	.	.	.	.	.	.	.	.	.	.	.	.	.	0.0000	0	0	0	.	1	RECTANGLE_INTERESTAREA	.	.	.	.	.	.	.	.	.	.	.	.	.	.	836	0	.	.
lw	lw.edf	RIGHT	2628.00	1803.00	402	473	0.2274	473	5	1	1057	1	523.40	394.60	1	473	1529	0.1429	1	1057	13.48	-3.17	1056	996	0.1429	1	1	503	.	1	RECTANGLE_INTERESTAREA	473	1	1057	523.40	394.60	473	1529	0.1429	1	1057	13.48	-3.17	1056	996	476	1	1803.00	1803.00
lw	lw.edf	RIGHT	2555.00	1524.00	402	503	0.2418	503	6	3	1595	2	900.90	401.70	1	503	2097	0.1429	1	1595	13.86	-3.28	1594	1530	0.1429	1	1	503	.	1	RECTANGLE_INTERESTAREA	503	1	1595	900.90	401.70	503	2097	0.1429	1	1595	13.86	-3.28	1594	1530	838	1	1524.00	1524.00
lw	lw.edf	RIGHT	2736.00	1671.00	402	441	0.2223	258	2	1	741	1	526.00	387.80	1	441	1193	0.3333	2	741	13.61	-0.20	740	681	0.3333	2	1	183	.	1	RECTANGLE_INTERESTAREA	183	1	1011	538.50	401.10	441	1193	0.3333	2	741	0.72	-26.20	1010	999	474	1	1699.00	1643.00
lw	lw.edf	RIGHT	2556.00	.	402	0	0.0000	.	.	.	.	.	.	.	.	.	.	.	.	.	.	.	.	.	0.0000	0	1	183	.	1	RECTANGLE_INTERESTAREA	.	.	.	.	.	.	.	.	.	.	.	.	.	.	839	0	.	.
lw	lw.edf	RIGHT	2628.00	1850.50	402	632	0.3641	257	4	1	916	1	546.80	395.90	1	632	1559	0.2500	2	916	14.47	0.15	915	851	0.2500	2	1	375	.	1	RECTANGLE_INTERESTAREA	375	1	1185	521.40	398.10	632	1559	0.2500	2	916	0.54	-167.29	1184	1173	476	1	1921.00	1780.00
lw	lw.edf	RIGHT	2701.00	1748.00	403	282	0.1624	282	7	3	1763	2	893.00	400.90	1	282	2044	0.1250	1	1763	3.60	-7.75	1762	1731	0.1250	1	1	375	.	1	RECTANGLE_INTERESTAREA	282	1	1763	893.00	400.90	282	2044	0.1250	1	1763	3.60	-7.75	1762	1731	838	1	1748.00	1748.00
lw	lw.edf	RIGHT	2812.00	.	403	0	0.0000	.	.	.	.	.	.	.	.	.	.	.	.	.	.	.	.	.	0.0000	0	0	0	.	1	RECTANGLE_INTERESTAREA	.	.	.	.	.	.	.	.	.	.	.	.	.	.	474	0	.	.
lw	lw.edf	RIGHT	4218.00	.	403	0	0.0000	.	.	.	.	.	.	.	.	.	.	.	.	.	.	.	.	.	0.0000	0	0	0	.	1	RECTANGLE_INTERESTAREA	.	.	.	.	.	.	.	.	.	.	.	.	.	.	817	0	.	.
lw	lw.edf	RIGHT	2556.00	.	402	0	0.0000	.	.	.	.	.	.	.	.	.	.	.	.	.	.	.	.	.	0.0000	0	0	0	.	1	RECTANGLE_INTERESTAREA	.	.	.	.	.	.	.	.	.	.	.	.	.	.	477	0	.	.
lw	lw.edf	RIGHT	2700.00	.	402	0	0.0000	.	.	.	.	.	.	.	.	.	.	.	.	.	.	.	.	.	0.0000	0	0	0	.	1	RECTANGLE_INTERESTAREA	.	.	.	.	.	.	.	.	.	.	.	.	.	.	837	0	.	.
lw	lw.edf	RIGHT	4292.00	.	403	0	0.0000	.	.	.	.	.	.	.	.	.	.	.	.	.	.	.	.	.	0.0000	0	0	0	.	1	RECTANGLE_INTERESTAREA	.	.	.	.	.	.	.	.	.	.	.	.	.	.	454	0	.	.
lw	lw.edf	RIGHT	2738.00	1664.00	403	340	0.1590	340	9	1	1959	1	888.50	402.30	1	340	2298	0.1000	1	1959	2.49	-7.77	1958	1935	0.1000	1	0	0	.	1	RECTANGLE_INTERESTAREA	340	1	1959	888.50	402.30	340	2298	0.1000	1	1959	2.49	-7.77	1958	1935	837	0	1664.00	1664.00
[truncated: 49 more columns]
