# Supplementary material for: Shape Representation of Word Was Automatically Activated in the Encoding Phase
Source: PLoS One. 2016 Oct 27;11(10):e0165534. doi: 10.1371/journal.pone.0165534 (PMC5082803; doi:10.1371/journal.pone.0165534)
Supplement: S1 File — (ZIP) [file pone.0165534.s001.zip › Experiment 1-Data/lw-message.xls]

RECORDING_SESSION_LABEL	CURRENT_MSG_BLINK_DURATION	CURRENT_MSG_BLINK_END	CURRENT_MSG_BLINK_INDEX	CURRENT_MSG_BLINK_START	CURRENT_MSG_FIX_DURATION	CURRENT_MSG_FIX_END	CURRENT_MSG_FIX_INDEX	CURRENT_MSG_FIX_START	CURRENT_MSG_FIX_X	CURRENT_MSG_FIX_Y	CURRENT_MSG_INDEX	CURRENT_MSG_INTEREST_AREAS	CURRENT_MSG_INTEREST_AREA_INDEX	CURRENT_MSG_INTEREST_AREA_LABEL	CURRENT_MSG_IS_RT_END	CURRENT_MSG_IS_RT_START	CURRENT_MSG_LABEL	CURRENT_MSG_SAC_AMPLITUDE	CURRENT_MSG_SAC_AVG_VELOCITY	CURRENT_MSG_SAC_DURATION	CURRENT_MSG_SAC_END_TIME	CURRENT_MSG_SAC_END_X	CURRENT_MSG_SAC_END_Y	CURRENT_MSG_SAC_INDEX	CURRENT_MSG_SAC_PEAK_VELOCITY	CURRENT_MSG_SAC_START_TIME	CURRENT_MSG_SAC_START_X	CURRENT_MSG_SAC_START_Y	CURRENT_MSG_TEXT	CURRENT_MSG_TIME	CURRENT_MSG_X_POSITION	CURRENT_MSG_Y_POSITION	DATA_FILE	EYE_USED	IP_DURATION	IP_END_TIME	IP_LABEL	IP_START_TIME	TRIAL_INDEX	TRIAL_LABEL	TRIAL_START_TIME	trial	display1	display2	display3	RESPONSE	expected
lw	.	.	.	.	.	.	.	.	.	.	1	.	.	.	false	false	Message: -15ms	.	.	.	.	.	.	.	.	.	.	.	TRIALID 0	-15	.	.	lw.edf	RIGHT	4990	9810845	Full Trial Period	9805855	1	Trial: 1	9805855	27	¸ÊÕá	ÂÖÌ¥	ÊÖïí	j	j
lw	.	.	.	.	.	.	.	.	.	.	2	.	.	.	false	false	Message: -1ms	.	.	.	.	.	.	.	.	.	.	.	RECCFG CR 1000 2 0 R	-1	.	.	lw.edf	RIGHT	4990	9810845	Full Trial Period	9805855	1	Trial: 1	9805855	27	¸ÊÕá	ÂÖÌ¥	ÊÖïí	j	j
lw	.	.	.	.	.	.	.	.	.	.	3	.	.	.	false	false	Message: -1ms	.	.	.	.	.	.	.	.	.	.	.	ELCLCFG TOWER	-1	.	.	lw.edf	RIGHT	4990	9810845	Full Trial Period	9805855	1	Trial: 1	9805855	27	¸ÊÕá	ÂÖÌ¥	ÊÖïí	j	j
lw	.	.	.	.	.	.	.	.	.	.	4	.	.	.	false	false	Message: -1ms	.	.	.	.	.	.	.	.	.	.	.	GAZE_COORDS 0.00 0.00 1023.00 767.00	-1	.	.	lw.edf	RIGHT	4990	9810845	Full Trial Period	9805855	1	Trial: 1	9805855	27	¸ÊÕá	ÂÖÌ¥	ÊÖïí	j	j
lw	.	.	.	.	.	.	.	.	.	.	5	.	.	.	false	false	Message: -1ms	.	.	.	.	.	.	.	.	.	.	.	THRESHOLDS R 124 228	-1	.	.	lw.edf	RIGHT	4990	9810845	Full Trial Period	9805855	1	Trial: 1	9805855	27	¸ÊÕá	ÂÖÌ¥	ÊÖïí	j	j
lw	.	.	.	.	.	.	.	.	.	.	6	.	.	.	false	false	Message: -1ms	.	.	.	.	.	.	.	.	.	.	.	ELCL_PROC CENTROID (3)	-1	.	.	lw.edf	RIGHT	4990	9810845	Full Trial Period	9805855	1	Trial: 1	9805855	27	¸ÊÕá	ÂÖÌ¥	ÊÖïí	j	j
lw	.	.	.	.	.	.	.	.	.	.	7	.	.	.	false	false	Message: -1ms	.	.	.	.	.	.	.	.	.	.	.	ELCL_PCR_PARAM 5 3.0	-1	.	.	lw.edf	RIGHT	4990	9810845	Full Trial Period	9805855	1	Trial: 1	9805855	27	¸ÊÕá	ÂÖÌ¥	ÊÖïí	j	j
lw	.	.	.	.	.	.	.	.	.	.	8	.	.	.	false	true	Message: 0ms	.	.	.	.	.	.	.	.	.	.	.	!MODE RECORD CR 1000 2 0 R	0	.	.	lw.edf	RIGHT	4990	9810845	Full Trial Period	9805855	1	Trial: 1	9805855	27	¸ÊÕá	ÂÖÌ¥	ÊÖïí	j	j
lw	.	.	.	.	279	285	1	7	116.50	377.70	9	.	.	.	false	false	Message: 51ms	.	.	.	.	.	.	.	.	.	.	.	SYNCTIME	51	116.50	377.70	lw.edf	RIGHT	4990	9810845	Full Trial Period	9805855	1	Trial: 1	9805855	27	¸ÊÕá	ÂÖÌ¥	ÊÖïí	j	j
lw	.	.	.	.	.	.	.	.	.	.	10	.	.	.	false	false	Message: 2477ms	5.31	20.82	255	2717	480.30	515.90	8	526.40	2463	497.90	361.60	INVISIBLE_BOUNDARY[1]	2477	.	.	lw.edf	RIGHT	4990	9810845	Full Trial Period	9805855	1	Trial: 1	9805855	27	¸ÊÕá	ÂÖÌ¥	ÊÖïí	j	j
lw	.	.	.	.	.	.	.	.	.	.	11	.	.	.	false	false	Message: 2484ms	5.31	20.82	255	2717	480.30	515.90	8	526.40	2463	497.90	361.60	SYNCTIME	2484	.	.	lw.edf	RIGHT	4990	9810845	Full Trial Period	9805855	1	Trial: 1	9805855	27	¸ÊÕá	ÂÖÌ¥	ÊÖïí	j	j
lw	.	.	.	.	.	.	.	.	.	.	12	.	.	.	false	false	Message: 3595ms	13.94	156.58	89	3635	907.20	521.80	12	424.90	3547	512.30	378.70	INVISIBLE_BOUNDARY[2]	3595	.	.	lw.edf	RIGHT	4990	9810845	Full Trial Period	9805855	1	Trial: 1	9805855	27	¸ÊÕá	ÂÖÌ¥	ÊÖïí	j	j
lw	.	.	.	.	.	.	.	.	.	.	13	.	.	.	false	false	Message: 3600ms	13.94	156.58	89	3635	907.20	521.80	12	424.90	3547	512.30	378.70	SYNCTIME	3600	.	.	lw.edf	RIGHT	4990	9810845	Full Trial Period	9805855	1	Trial: 1	9805855	27	¸ÊÕá	ÂÖÌ¥	ÊÖïí	j	j
lw	.	.	.	.	.	.	.	.	.	.	14	.	.	.	false	false	Message: 4970ms	1.57	39.27	40	4988	881.30	406.60	15	97.70	4949	834.80	396.10	KEYBOARD	4970	.	.	lw.edf	RIGHT	4990	9810845	Full Trial Period	9805855	1	Trial: 1	9805855	27	¸ÊÕá	ÂÖÌ¥	ÊÖïí	j	j
lw	.	.	.	.	.	.	.	.	.	.	15	.	.	.	false	false	Message: 5033ms	.	.	.	.	.	.	.	.	.	.	.	TRIAL_RESULT 0	5033	.	.	lw.edf	RIGHT	4990	9810845	Full Trial Period	9805855	1	Trial: 1	9805855	27	¸ÊÕá	ÂÖÌ¥	ÊÖïí	j	j
lw	.	.	.	.	.	.	.	.	.	.	1	.	.	.	false	false	Message: -16ms	.	.	.	.	.	.	.	.	.	.	.	TRIALID 1	-16	.	.	lw.edf	RIGHT	5016	9817212	Full Trial Period	9812196	2	Trial: 2	9812196	92	ÆÏÌÑ	ÕÁÄÔÍè	²£Á§Öé	j	j
lw	.	.	.	.	.	.	.	.	.	.	2	.	.	.	false	false	Message: -1ms	.	.	.	.	.	.	.	.	.	.	.	RECCFG CR 1000 2 0 R	-1	.	.	lw.edf	RIGHT	5016	9817212	Full Trial Period	9812196	2	Trial: 2	9812196	92	ÆÏÌÑ	ÕÁÄÔÍè	²£Á§Öé	j	j
lw	.	.	.	.	.	.	.	.	.	.	3	.	.	.	false	false	Message: -1ms	.	.	.	.	.	.	.	.	.	.	.	ELCLCFG TOWER	-1	.	.	lw.edf	RIGHT	5016	9817212	Full Trial Period	9812196	2	Trial: 2	9812196	92	ÆÏÌÑ	ÕÁÄÔÍè	²£Á§Öé	j	j
lw	.	.	.	.	.	.	.	.	.	.	4	.	.	.	false	false	Message: -1ms	.	.	.	.	.	.	.	.	.	.	.	GAZE_COORDS 0.00 0.00 1023.00 767.00	-1	.	.	lw.edf	RIGHT	5016	9817212	Full Trial Period	9812196	2	Trial: 2	9812196	92	ÆÏÌÑ	ÕÁÄÔÍè	²£Á§Öé	j	j
lw	.	.	.	.	.	.	.	.	.	.	5	.	.	.	false	false	Message: -1ms	.	.	.	.	.	.	.	.	.	.	.	THRESHOLDS R 124 228	-1	.	.	lw.edf	RIGHT	5016	9817212	Full Trial Period	9812196	2	Trial: 2	9812196	92	ÆÏÌÑ	ÕÁÄÔÍè	²£Á§Öé	j	j
lw	.	.	.	.	.	.	.	.	.	.	6	.	.	.	false	false	Message: -1ms	.	.	.	.	.	.	.	.	.	.	.	ELCL_PROC CENTROID (3)	-1	.	.	lw.edf	RIGHT	5016	9817212	Full Trial Period	9812196	2	Trial: 2	9812196	92	ÆÏÌÑ	ÕÁÄÔÍè	²£Á§Öé	j	j
lw	.	.	.	.	.	.	.	.	.	.	7	.	.	.	false	false	Message: -1ms	.	.	.	.	.	.	.	.	.	.	.	ELCL_PCR_PARAM 5 3.0	-1	.	.	lw.edf	RIGHT	5016	9817212	Full Trial Period	9812196	2	Trial: 2	9812196	92	ÆÏÌÑ	ÕÁÄÔÍè	²£Á§Öé	j	j
lw	.	.	.	.	.	.	.	.	.	.	8	.	.	.	false	true	Message: 0ms	.	.	.	.	.	.	.	.	.	.	.	!MODE RECORD CR 1000 2 0 R	0	.	.	lw.edf	RIGHT	5016	9817212	Full Trial Period	9812196	2	Trial: 2	9812196	92	ÆÏÌÑ	ÕÁÄÔÍè	²£Á§Öé	j	j
lw	.	.	.	.	320	326	1	7	123.70	368.00	9	.	.	.	false	false	Message: 43ms	.	.	.	.	.	.	.	.	.	.	.	SYNCTIME	43	123.70	368.00	lw.edf	RIGHT	5016	9817212	Full Trial Period	9812196	2	Trial: 2	9812196	92	ÆÏÌÑ	ÕÁÄÔÍè	²£Á§Öé	j	j
lw	.	.	.	.	.	.	.	.	.	.	10	.	.	.	false	false	Message: 2486ms	4.75	42.02	113	2585	459.10	487.00	8	443.30	2473	525.70	365.70	INVISIBLE_BOUNDARY[1]	2486	.	.	lw.edf	RIGHT	5016	9817212	Full Trial Period	9812196	2	Trial: 2	9812196	92	ÆÏÌÑ	ÕÁÄÔÍè	²£Á§Öé	j	j
lw	.	.	.	.	.	.	.	.	.	.	11	.	.	.	false	false	Message: 2492ms	4.75	42.02	113	2585	459.10	487.00	8	443.30	2473	525.70	365.70	SYNCTIME	2492	.	.	lw.edf	RIGHT	5016	9817212	Full Trial Period	9812196	2	Trial: 2	9812196	92	ÆÏÌÑ	ÕÁÄÔÍè	²£Á§Öé	j	j
lw	.	.	.	.	.	.	.	.	.	.	12	.	.	.	false	false	Message: 3786ms	7.59	172.41	44	3812	934.90	398.30	12	264.00	3769	705.60	413.80	INVISIBLE_BOUNDARY[2]	3786	.	.	lw.edf	RIGHT	5016	9817212	Full Trial Period	9812196	2	Trial: 2	9812196	92	ÆÏÌÑ	ÕÁÄÔÍè	²£Á§Öé	j	j
lw	.	.	.	.	.	.	.	.	.	.	13	.	.	.	false	false	Message: 3791ms	7.59	172.41	44	3812	934.90	398.30	12	264.00	3769	705.60	413.80	SYNCTIME	3791	.	.	lw.edf	RIGHT	5016	9817212	Full Trial Period	9812196	2	Trial: 2	9812196	92	ÆÏÌÑ	ÕÁÄÔÍè	²£Á§Öé	j	j
lw	.	.	.	.	103	5014	17	4912	861.10	387.90	14	[1]	2	RECTANGLE_INTERESTAREA	false	false	Message: 4997ms	.	.	.	.	.	.	.	.	.	.	.	KEYBOARD	4997	861.10	387.90	lw.edf	RIGHT	5016	9817212	Full Trial Period	9812196	2	Trial: 2	9812196	92	ÆÏÌÑ	ÕÁÄÔÍè	²£Á§Öé	j	j
lw	.	.	.	.	.	.	.	.	.	.	15	.	.	.	false	false	Message: 5053ms	.	.	.	.	.	.	.	.	.	.	.	TRIAL_RESULT 0	5053	.	.	lw.edf	RIGHT	5016	9817212	Full Trial Period	9812196	2	Trial: 2	9812196	92	ÆÏÌÑ	ÕÁÄÔÍè	²£Á§Öé	j	j
lw	.	.	.	.	.	.	.	.	.	.	1	.	.	.	false	false	Message: -21ms	.	.	.	.	.	.	.	.	.	.	.	TRIALID 2	-21	.	.	lw.edf	RIGHT	4812	9823621	Full Trial Period	9818809	3	Trial: 3	9818809	17	ÁïÁïÇò	·Éµú	ÅûÈø	j	j
lw	.	.	.	.	.	.	.	.	.	.	2	.	.	.	false	false	Message: -1ms	.	.	.	.	.	.	.	.	.	.	.	RECCFG CR 1000 2 0 R	-1	.	.	lw.edf	RIGHT	4812	9823621	Full Trial Period	9818809	3	Trial: 3	9818809	17	ÁïÁïÇò	·Éµú	ÅûÈø	j	j
lw	.	.	.	.	.	.	.	.	.	.	3	.	.	.	false	false	Message: -1ms	.	.	.	.	.	.	.	.	.	.	.	ELCLCFG TOWER	-1	.	.	lw.edf	RIGHT	4812	9823621	Full Trial Period	9818809	3	Trial: 3	9818809	17	ÁïÁïÇò	·Éµú	ÅûÈø	j	j
lw	.	.	.	.	.	.	.	.	.	.	4	.	.	.	false	false	Message: -1ms	.	.	.	.	.	.	.	.	.	.	.	GAZE_COORDS 0.00 0.00 1023.00 767.00	-1	.	.	lw.edf	RIGHT	4812	9823621	Full Trial Period	9818809	3	Trial: 3	9818809	17	ÁïÁïÇò	·Éµú	ÅûÈø	j	j
lw	.	.	.	.	.	.	.	.	.	.	5	.	.	.	false	false	Message: -1ms	.	.	.	.	.	.	.	.	.	.	.	THRESHOLDS R 124 228	-1	.	.	lw.edf	RIGHT	4812	9823621	Full Trial Period	9818809	3	Trial: 3	9818809	17	ÁïÁïÇò	·Éµú	ÅûÈø	j	j
lw	.	.	.	.	.	.	.	.	.	.	6	.	.	.	false	false	Message: -1ms	.	.	.	.	.	.	.	.	.	.	.	ELCL_PROC CENTROID (3)	-1	.	.	lw.edf	RIGHT	4812	9823621	Full Trial Period	9818809	3	Trial: 3	9818809	17	ÁïÁïÇò	·Éµú	ÅûÈø	j	j
lw	.	.	.	.	.	.	.	.	.	.	7	.	.	.	false	false	Message: -1ms	.	.	.	.	.	.	.	.	.	.	.	ELCL_PCR_PARAM 5 3.0	-1	.	.	lw.edf	RIGHT	4812	9823621	Full Trial Period	9818809	3	Trial: 3	9818809	17	ÁïÁïÇò	·Éµú	ÅûÈø	j	j
lw	.	.	.	.	.	.	.	.	.	.	8	.	.	.	false	true	Message: 0ms	.	.	.	.	.	.	.	.	.	.	.	!MODE RECORD CR 1000 2 0 R	0	.	.	lw.edf	RIGHT	4812	9823621	Full Trial Period	9818809	3	Trial: 3	9818809	17	ÁïÁïÇò	·Éµú	ÅûÈø	j	j
lw	.	.	.	.	979	985	1	7	118.70	361.70	9	.	.	.	false	false	Message: 45ms	.	.	.	.	.	.	.	.	.	.	.	SYNCTIME	45	118.70	361.70	lw.edf	RIGHT	4812	9823621	Full Trial Period	9818809	3	Trial: 3	9818809	17	ÁïÁïÇò	·Éµú	ÅûÈø	j	j
lw	.	.	.	.	.	.	.	.	.	.	10	.	.	.	false	false	Message: 2115ms	12.67	47.83	265	2169	517.20	500.70	4	975.00	1905	162.70	367.00	INVISIBLE_BOUNDARY[1]	2115	.	.	lw.edf	RIGHT	4812	9823621	Full Trial Period	9818809	3	Trial: 3	9818809	17	ÁïÁïÇò	·Éµú	ÅûÈø	j	j
lw	.	.	.	.	.	.	.	.	.	.	11	.	.	.	false	false	Message: 2119ms	12.67	47.83	265	2169	517.20	500.70	4	975.00	1905	162.70	367.00	SYNCTIME	2119	.	.	lw.edf	RIGHT	4812	9823621	Full Trial Period	9818809	3	Trial: 3	9818809	17	ÁïÁïÇò	·Éµú	ÅûÈø	j	j
lw	.	.	.	.	.	.	.	.	.	.	12	.	.	.	false	false	Message: 3163ms	15.65	186.28	84	3194	946.10	555.40	5	390.50	3111	513.90	360.00	INVISIBLE_BOUNDARY[2]	3163	.	.	lw.edf	RIGHT	4812	9823621	Full Trial Period	9818809	3	Trial: 3	9818809	17	ÁïÁïÇò	·Éµú	ÅûÈø	j	j
lw	.	.	.	.	.	.	.	.	.	.	13	.	.	.	false	false	Message: 3170ms	15.65	186.28	84	3194	946.10	555.40	5	390.50	3111	513.90	360.00	SYNCTIME	3170	.	.	lw.edf	RIGHT	4812	9823621	Full Trial Period	9818809	3	Trial: 3	9818809	17	ÁïÁïÇò	·Éµú	ÅûÈø	j	j
lw	.	.	.	.	140	4810	10	4671	487.30	322.90	14	.	.	.	false	false	Message: 4793ms	.	.	.	.	.	.	.	.	.	.	.	KEYBOARD	4793	487.30	322.90	lw.edf	RIGHT	4812	9823621	Full Trial Period	9818809	3	Trial: 3	9818809	17	ÁïÁïÇò	·Éµú	ÅûÈø	j	j
lw	.	.	.	.	.	.	.	.	.	.	15	.	.	.	false	false	Message: 4854ms	.	.	.	.	.	.	.	.	.	.	.	TRIAL_RESULT 0	4854	.	.	lw.edf	RIGHT	4812	9823621	Full Trial Period	9818809	3	Trial: 3	9818809	17	ÁïÁïÇò	·Éµú	ÅûÈø	j	j
lw	.	.	.	.	.	.	.	.	.	.	1	.	.	.	false	false	Message: -15ms	.	.	.	.	.	.	.	.	.	.	.	TRIALID 3	-15	.	.	lw.edf	RIGHT	4863	9829781	Full Trial Period	9824918	4	Trial: 4	9824918	124	Ë®ºø	Æ¤Çò	Ð¬×Ó	f	f
lw	.	.	.	.	.	.	.	.	.	.	2	.	.	.	false	false	Message: -1ms	.	.	.	.	.	.	.	.	.	.	.	RECCFG CR 1000 2 0 R	-1	.	.	lw.edf	RIGHT	4863	9829781	Full Trial Period	9824918	4	Trial: 4	9824918	124	Ë®ºø	Æ¤Çò	Ð¬×Ó	f	f
lw	.	.	.	.	.	.	.	.	.	.	3	.	.	.	false	false	Message: -1ms	.	.	.	.	.	.	.	.	.	.	.	ELCLCFG TOWER	-1	.	.	lw.edf	RIGHT	4863	9829781	Full Trial Period	9824918	4	Trial: 4	9824918	124	Ë®ºø	Æ¤Çò	Ð¬×Ó	f	f
lw	.	.	.	.	.	.	.	.	.	.	4	.	.	.	false	false	Message: -1ms	.	.	.	.	.	.	.	.	.	.	.	GAZE_COORDS 0.00 0.00 1023.00 767.00	-1	.	.	lw.edf	RIGHT	4863	9829781	Full Trial Period	9824918	4	Trial: 4	9824918	124	Ë®ºø	Æ¤Çò	Ð¬×Ó	f	f
lw	.	.	.	.	.	.	.	.	.	.	5	.	.	.	false	false	Message: -1ms	.	.	.	.	.	.	.	.	.	.	.	THRESHOLDS R 124 228	-1	.	.	lw.edf	RIGHT	4863	9829781	Full Trial Period	9824918	4	Trial: 4	9824918	124	Ë®ºø	Æ¤Çò	Ð¬×Ó	f	f
lw	.	.	.	.	.	.	.	.	.	.	6	.	.	.	false	false	Message: -1ms	.	.	.	.	.	.	.	.	.	.	.	ELCL_PROC CENTROID (3)	-1	.	.	lw.edf	RIGHT	4863	9829781	Full Trial Period	9824918	4	Trial: 4	9824918	124	Ë®ºø	Æ¤Çò	Ð¬×Ó	f	f
lw	.	.	.	.	.	.	.	.	.	.	7	.	.	.	false	false	Message: -1ms	.	.	.	.	.	.	.	.	.	.	.	ELCL_PCR_PARAM 5 3.0	-1	.	.	lw.edf	RIGHT	4863	9829781	Full Trial Period	9824918	4	Trial: 4	9824918	124	Ë®ºø	Æ¤Çò	Ð¬×Ó	f	f
lw	.	.	.	.	.	.	.	.	.	.	8	.	.	.	false	true	Message: 0ms	.	.	.	.	.	.	.	.	.	.	.	!MODE RECORD CR 1000 2 0 R	0	.	.	lw.edf	RIGHT	4863	9829781	Full Trial Period	9824918	4	Trial: 4	9824918	124	Ë®ºø	Æ¤Çò	Ð¬×Ó	f	f
lw	.	.	.	.	433	439	1	7	124.40	363.50	9	.	.	.	false	false	Message: 44ms	.	.	.	.	.	.	.	.	.	.	.	SYNCTIME	44	124.40	363.50	lw.edf	RIGHT	4863	9829781	Full Trial Period	9824918	4	Trial: 4	9824918	124	Ë®ºø	Æ¤Çò	Ð¬×Ó	f	f
lw	.	.	.	.	.	.	.	.	.	.	10	.	.	.	false	false	Message: 2289ms	7.27	29.82	244	2516	455.20	551.60	8	477.00	2273	513.90	345.90	INVISIBLE_BOUNDARY[1]	2289	.	.	lw.edf	RIGHT	4863	9829781	Full Trial Period	9824918	4	Trial: 4	9824918	124	Ë®ºø	Æ¤Çò	Ð¬×Ó	f	f
lw	.	.	.	.	.	.	.	.	.	.	11	.	.	.	false	false	Message: 2293ms	7.27	29.82	244	2516	455.20	551.60	8	477.00	2273	513.90	345.90	SYNCTIME	2293	.	.	lw.edf	RIGHT	4863	9829781	Full Trial Period	9824918	4	Trial: 4	9824918	124	Ë®ºø	Æ¤Çò	Ð¬×Ó	f	f
lw	.	.	.	.	.	.	.	.	.	.	12	.	.	.	false	false	Message: 3432ms	5.05	23.16	218	3635	840.80	508.70	12	802.60	3418	840.90	358.50	INVISIBLE_BOUNDARY[2]	3432	.	.	lw.edf	RIGHT	4863	9829781	Full Trial Period	9824918	4	Trial: 4	9824918	124	Ë®ºø	Æ¤Çò	Ð¬×Ó	f	f
lw	.	.	.	.	.	.	.	.	.	.	13	.	.	.	false	false	Message: 3443ms	5.05	23.16	218	3635	840.80	508.70	12	802.60	3418	840.90	358.50	SYNCTIME	3443	.	.	lw.edf	RIGHT	4863	9829781	Full Trial Period	9824918	4	Trial: 4	9824918	124	Ë®ºø	Æ¤Çò	Ð¬×Ó	f	f
lw	.	.	.	.	210	4861	17	4652	806.80	329.10	14	.	.	.	false	false	Message: 4844ms	.	.	.	.	.	.	.	.	.	.	.	KEYBOARD	4844	806.80	329.10	lw.edf	RIGHT	4863	9829781	Full Trial Period	9824918	4	Trial: 4	9824918	124	Ë®ºø	Æ¤Çò	Ð¬×Ó	f	f
lw	.	.	.	.	.	.	.	.	.	.	15	.	.	.	false	false	Message: 4908ms	.	.	.	.	.	.	.	.	.	.	.	TRIAL_RESULT 0	4908	.	.	lw.edf	RIGHT	4863	9829781	Full Trial Period	9824918	4	Trial: 4	9824918	124	Ë®ºø	Æ¤Çò	Ð¬×Ó	f	f
lw	.	.	.	.	.	.	.	.	.	.	1	.	.	.	false	false	Message: -24ms	.	.	.	.	.	.	.	.	.	.	.	TRIALID 4	-24	.	.	lw.edf	RIGHT	3450	9835085	Full Trial Period	9831635	5	Trial: 5	9831635	12	ÑÌ»Ò¸×	Æ¤´ø	öÏÓãË¿	j	j
lw	.	.	.	.	.	.	.	.	.	.	2	.	.	.	false	false	Message: -1ms	.	.	.	.	.	.	.	.	.	.	.	RECCFG CR 1000 2 0 R	-1	.	.	lw.edf	RIGHT	3450	9835085	Full Trial Period	9831635	5	Trial: 5	9831635	12	ÑÌ»Ò¸×	Æ¤´ø	öÏÓãË¿	j	j
lw	.	.	.	.	.	.	.	.	.	.	3	.	.	.	false	false	Message: -1ms	.	.	.	.	.	.	.	.	.	.	.	ELCLCFG TOWER	-1	.	.	lw.edf	RIGHT	3450	9835085	Full Trial Period	9831635	5	Trial: 5	9831635	12	ÑÌ»Ò¸×	Æ¤´ø	öÏÓãË¿	j	j
lw	.	.	.	.	.	.	.	.	.	.	4	.	.	.	false	false	Message: -1ms	.	.	.	.	.	.	.	.	.	.	.	GAZE_COORDS 0.00 0.00 1023.00 767.00	-1	.	.	lw.edf	RIGHT	3450	9835085	Full Trial Period	9831635	5	Trial: 5	9831635	12	ÑÌ»Ò¸×	Æ¤´ø	öÏÓãË¿	j	j
lw	.	.	.	.	.	.	.	.	.	.	5	.	.	.	false	false	Message: -1ms	.	.	.	.	.	.	.	.	.	.	.	THRESHOLDS R 124 228	-1	.	.	lw.edf	RIGHT	3450	9835085	Full Trial Period	9831635	5	Trial: 5	9831635	12	ÑÌ»Ò¸×	Æ¤´ø	öÏÓãË¿	j	j
lw	.	.	.	.	.	.	.	.	.	.	6	.	.	.	false	false	Message: -1ms	.	.	.	.	.	.	.	.	.	.	.	ELCL_PROC CENTROID (3)	-1	.	.	lw.edf	RIGHT	3450	9835085	Full Trial Period	9831635	5	Trial: 5	9831635	12	ÑÌ»Ò¸×	Æ¤´ø	öÏÓãË¿	j	j
lw	.	.	.	.	.	.	.	.	.	.	7	.	.	.	false	false	Message: -1ms	.	.	.	.	.	.	.	.	.	.	.	ELCL_PCR_PARAM 5 3.0	-1	.	.	lw.edf	RIGHT	3450	9835085	Full Trial Period	9831635	5	Trial: 5	9831635	12	ÑÌ»Ò¸×	Æ¤´ø	öÏÓãË¿	j	j
lw	.	.	.	.	.	.	.	.	.	.	8	.	.	.	false	true	Message: 0ms	.	.	.	.	.	.	.	.	.	.	.	!MODE RECORD CR 1000 2 0 R	0	.	.	lw.edf	RIGHT	3450	9835085	Full Trial Period	9831635	5	Trial: 5	9831635	12	ÑÌ»Ò¸×	Æ¤´ø	öÏÓãË¿	j	j
lw	.	.	.	.	302	308	1	7	122.20	374.50	9	.	.	.	false	false	Message: 42ms	.	.	.	.	.	.	.	.	.	.	.	SYNCTIME	42	122.20	374.50	lw.edf	RIGHT	3450	9835085	Full Trial Period	9831635	5	Trial: 5	9831635	12	ÑÌ»Ò¸×	Æ¤´ø	öÏÓãË¿	j	j
lw	.	.	.	.	.	.	.	.	.	.	10	.	.	.	false	false	Message: 920ms	16.06	263.30	61	932	567.20	381.80	4	511.90	872	85.50	370.60	INVISIBLE_BOUNDARY[1]	920	.	.	lw.edf	RIGHT	3450	9835085	Full Trial Period	9831635	5	Trial: 5	9831635	12	ÑÌ»Ò¸×	Æ¤´ø	öÏÓãË¿	j	j
lw	.	.	.	.	.	.	.	.	.	.	11	.	.	.	false	false	Message: 925ms	16.06	263.30	61	932	567.20	381.80	4	511.90	872	85.50	370.60	SYNCTIME	925	.	.	lw.edf	RIGHT	3450	9835085	Full Trial Period	9831635	5	Trial: 5	9831635	12	ÑÌ»Ò¸×	Æ¤´ø	öÏÓãË¿	j	j
lw	.	.	.	.	.	.	.	.	.	.	12	.	.	.	false	false	Message: 2467ms	12.44	218.20	57	2475	898.70	380.80	8	385.50	2419	528.50	363.40	INVISIBLE_BOUNDARY[2]	2467	.	.	lw.edf	RIGHT	3450	9835085	Full Trial Period	9831635	5	Trial: 5	9831635	12	ÑÌ»Ò¸×	Æ¤´ø	öÏÓãË¿	j	j
lw	.	.	.	.	.	.	.	.	.	.	13	.	.	.	false	false	Message: 2475ms	12.44	218.20	57	2475	898.70	380.80	8	385.50	2419	528.50	363.40	SYNCTIME	2475	.	.	lw.edf	RIGHT	3450	9835085	Full Trial Period	9831635	5	Trial: 5	9831635	12	ÑÌ»Ò¸×	Æ¤´ø	öÏÓãË¿	j	j
lw	.	.	.	.	167	3448	12	3282	848.20	370.80	14	[1]	2	RECTANGLE_INTERESTAREA	false	false	Message: 3431ms	.	.	.	.	.	.	.	.	.	.	.	KEYBOARD	3431	848.20	370.80	lw.edf	RIGHT	3450	9835085	Full Trial Period	9831635	5	Trial: 5	9831635	12	ÑÌ»Ò¸×	Æ¤´ø	öÏÓãË¿	j	j
lw	.	.	.	.	.	.	.	.	.	.	15	.	.	.	false	false	Message: 3496ms	.	.	.	.	.	.	.	.	.	.	.	TRIAL_RESULT 0	3496	.	.	lw.edf	RIGHT	3450	9835085	Full Trial Period	9831635	5	Trial: 5	9831635	12	ÑÌ»Ò¸×	Æ¤´ø	öÏÓãË¿	j	j
lw	.	.	.	.	.	.	.	.	.	.	1	.	.	.	false	false	Message: -15ms	.	.	.	.	.	.	.	.	.	.	.	TRIALID 5	-15	.	.	lw.edf	RIGHT	3907	9840190	Full Trial Period	9836283	6	Trial: 6	9836283	58	ÏãÑÌ	¸Ö±Ê	º£ëà	f	f
lw	.	.	.	.	.	.	.	.	.	.	2	.	.	.	false	false	Message: -1ms	.	.	.	.	.	.	.	.	.	.	.	RECCFG CR 1000 2 0 R	-1	.	.	lw.edf	RIGHT	3907	9840190	Full Trial Period	9836283	6	Trial: 6	9836283	58	ÏãÑÌ	¸Ö±Ê	º£ëà	f	f
lw	.	.	.	.	.	.	.	.	.	.	3	.	.	.	false	false	Message: -1ms	.	.	.	.	.	.	.	.	.	.	.	ELCLCFG TOWER	-1	.	.	lw.edf	RIGHT	3907	9840190	Full Trial Period	9836283	6	Trial: 6	9836283	58	ÏãÑÌ	¸Ö±Ê	º£ëà	f	f
lw	.	.	.	.	.	.	.	.	.	.	4	.	.	.	false	false	Message: -1ms	.	.	.	.	.	.	.	.	.	.	.	GAZE_COORDS 0.00 0.00 1023.00 767.00	-1	.	.	lw.edf	RIGHT	3907	9840190	Full Trial Period	9836283	6	Trial: 6	9836283	58	ÏãÑÌ	¸Ö±Ê	º£ëà	f	f
lw	.	.	.	.	.	.	.	.	.	.	5	.	.	.	false	false	Message: -1ms	.	.	.	.	.	.	.	.	.	.	.	THRESHOLDS R 124 228	-1	.	.	lw.edf	RIGHT	3907	9840190	Full Trial Period	9836283	6	Trial: 6	9836283	58	ÏãÑÌ	¸Ö±Ê	º£ëà	f	f
lw	.	.	.	.	.	.	.	.	.	.	6	.	.	.	false	false	Message: -1ms	.	.	.	.	.	.	.	.	.	.	.	ELCL_PROC CENTROID (3)	-1	.	.	lw.edf	RIGHT	3907	9840190	Full Trial Period	9836283	6	Trial: 6	9836283	58	ÏãÑÌ	¸Ö±Ê	º£ëà	f	f
lw	.	.	.	.	.	.	.	.	.	.	7	.	.	.	false	false	Message: -1ms	.	.	.	.	.	.	.	.	.	.	.	ELCL_PCR_PARAM 5 3.0	-1	.	.	lw.edf	RIGHT	3907	9840190	Full Trial Period	9836283	6	Trial: 6	9836283	58	ÏãÑÌ	¸Ö±Ê	º£ëà	f	f
lw	.	.	.	.	.	.	.	.	.	.	8	.	.	.	false	true	Message: 0ms	.	.	.	.	.	.	.	.	.	.	.	!MODE RECORD CR 1000 2 0 R	0	.	.	lw.edf	RIGHT	3907	9840190	Full Trial Period	9836283	6	Trial: 6	9836283	58	ÏãÑÌ	¸Ö±Ê	º£ëà	f	f
lw	68	68	1	1	.	.	.	.	.	.	9	.	.	.	false	false	Message: 43ms	.	.	133	133	87.70	472.40	1	297.30	1	.	.	SYNCTIME	43	.	.	lw.edf	RIGHT	3907	9840190	Full Trial Period	9836283	6	Trial: 6	9836283	58	ÏãÑÌ	¸Ö±Ê	º£ëà	f	f
lw	.	.	.	.	.	.	.	.	.	.	10	.	.	.	false	false	Message: 1545ms	5.85	29.25	200	1732	480.10	546.00	5	803.70	1533	496.40	374.20	INVISIBLE_BOUNDARY[1]	1545	.	.	lw.edf	RIGHT	3907	9840190	Full Trial Period	9836283	6	Trial: 6	9836283	58	ÏãÑÌ	¸Ö±Ê	º£ëà	f	f
lw	.	.	.	.	.	.	.	.	.	.	11	.	.	.	false	false	Message: 1552ms	5.85	29.25	200	1732	480.10	546.00	5	803.70	1533	496.40	374.20	SYNCTIME	1552	.	.	lw.edf	RIGHT	3907	9840190	Full Trial Period	9836283	6	Trial: 6	9836283	58	ÏãÑÌ	¸Ö±Ê	º£ëà	f	f
lw	.	.	.	.	.	.	.	.	.	.	12	.	.	.	false	false	Message: 3147ms	10.63	183.21	58	3166	859.30	634.60	10	307.50	3109	535.30	584.00	INVISIBLE_BOUNDARY[2]	3147	.	.	lw.edf	RIGHT	3907	9840190	Full Trial Period	9836283	6	Trial: 6	9836283	58	ÏãÑÌ	¸Ö±Ê	º£ëà	f	f
lw	.	.	.	.	.	.	.	.	.	.	13	.	.	.	false	false	Message: 3151ms	10.63	183.21	58	3166	859.30	634.60	10	307.50	3109	535.30	584.00	SYNCTIME	3151	.	.	lw.edf	RIGHT	3907	9840190	Full Trial Period	9836283	6	Trial: 6	9836283	58	ÏãÑÌ	¸Ö±Ê	º£ëà	f	f
lw	.	.	.	.	144	3905	12	3762	565.70	403.90	14	.	.	.	false	false	Message: 3888ms	.	.	.	.	.	.	.	.	.	.	.	KEYBOARD	3888	565.70	403.90	lw.edf	RIGHT	3907	9840190	Full Trial Period	9836283	6	Trial: 6	9836283	58	ÏãÑÌ	¸Ö±Ê	º£ëà	f	f
lw	.	.	.	.	.	.	.	.	.	.	15	.	.	.	false	false	Message: 4018ms	.	.	.	.	.	.	.	.	.	.	.	TRIAL_RESULT 0	4018	.	.	lw.edf	RIGHT	3907	9840190	Full Trial Period	9836283	6	Trial: 6	9836283	58	ÏãÑÌ	¸Ö±Ê	º£ëà	f	f
lw	.	.	.	.	.	.	.	.	.	.	1	.	.	.	false	false	Message: -18ms	.	.	.	.	.	.	.	.	.	.	.	TRIALID 6	-18	.	.	lw.edf	RIGHT	3956	9845608	Full Trial Period	9841652	7	Trial: 7	9841652	54	µÆÁý	ÂÝÃ±	ÌðÌðÈ¦	j	j
lw	.	.	.	.	.	.	.	.	.	.	2	.	.	.	false	false	Message: -1ms	.	.	.	.	.	.	.	.	.	.	.	RECCFG CR 1000 2 0 R	-1	.	.	lw.edf	RIGHT	3956	9845608	Full Trial Period	9841652	7	Trial: 7	9841652	54	µÆÁý	ÂÝÃ±	ÌðÌðÈ¦	j	j
lw	.	.	.	.	.	.	.	.	.	.	3	.	.	.	false	false	Message: -1ms	.	.	.	.	.	.	.	.	.	.	.	ELCLCFG TOWER	-1	.	.	lw.edf	RIGHT	3956	9845608	Full Trial Period	9841652	7	Trial: 7	9841652	54	µÆÁý	ÂÝÃ±	ÌðÌðÈ¦	j	j
lw	.	.	.	.	.	.	.	.	.	.	4	.	.	.	false	false	Message: -1ms	.	.	.	.	.	.	.	.	.	.	.	GAZE_COORDS 0.00 0.00 1023.00 767.00	-1	.	.	lw.edf	RIGHT	3956	9845608	Full Trial Period	9841652	7	Trial: 7	9841652	54	µÆÁý	ÂÝÃ±	ÌðÌðÈ¦	j	j
lw	.	.	.	.	.	.	.	.	.	.	5	.	.	.	false	false	Message: -1ms	.	.	.	.	.	.	.	.	.	.	.	THRESHOLDS R 124 228	-1	.	.	lw.edf	RIGHT	3956	9845608	Full Trial Period	9841652	7	Trial: 7	9841652	54	µÆÁý	ÂÝÃ±	ÌðÌðÈ¦	j	j
lw	.	.	.	.	.	.	.	.	.	.	6	.	.	.	false	false	Message: -1ms	.	.	.	.	.	.	.	.	.	.	.	ELCL_PROC CENTROID (3)	-1	.	.	lw.edf	RIGHT	3956	9845608	Full Trial Period	9841652	7	Trial: 7	9841652	54	µÆÁý	ÂÝÃ±	ÌðÌðÈ¦	j	j
lw	.	.	.	.	.	.	.	.	.	.	7	.	.	.	false	false	Message: -1ms	.	.	.	.	.	.	.	.	.	.	.	ELCL_PCR_PARAM 5 3.0	-1	.	.	lw.edf	RIGHT	3956	9845608	Full Trial Period	9841652	7	Trial: 7	9841652	54	µÆÁý	ÂÝÃ±	ÌðÌðÈ¦	j	j
lw	.	.	.	.	.	.	.	.	.	.	8	.	.	.	false	true	Message: 0ms	.	.	.	.	.	.	.	.	.	.	.	!MODE RECORD CR 1000 2 0 R	0	.	.	lw.edf	RIGHT	3956	9845608	Full Trial Period	9841652	7	Trial: 7	9841652	54	µÆÁý	ÂÝÃ±	ÌðÌðÈ¦	j	j
lw	.	.	.	.	327	333	1	7	121.00	373.90	9	.	.	.	false	false	Message: 48ms	.	.	.	.	.	.	.	.	.	.	.	SYNCTIME	48	121.00	373.90	lw.edf	RIGHT	3956	9845608	Full Trial Period	9841652	7	Trial: 7	9841652	54	µÆÁý	ÂÝÃ±	ÌðÌðÈ¦	j	j
lw	.	.	.	.	.	.	.	.	.	.	10	.	.	.	false	false	Message: 888ms	15.37	256.25	60	913	568.30	366.50	3	504.70	854	111.00	425.10	INVISIBLE_BOUNDARY[1]	888	.	.	lw.edf	RIGHT	3956	9845608	Full Trial Period	9841652	7	Trial: 7	9841652	54	µÆÁý	ÂÝÃ±	ÌðÌðÈ¦	j	j
lw	.	.	.	.	.	.	.	.	.	.	11	.	.	.	false	false	Message: 898ms	15.37	256.25	60	913	568.30	366.50	3	504.70	854	111.00	425.10	SYNCTIME	898	.	.	lw.edf	RIGHT	3956	9845608	Full Trial Period	9841652	7	Trial: 7	9841652	54	µÆÁý	ÂÝÃ±	ÌðÌðÈ¦	j	j
lw	.	.	.	.	.	.	.	.	.	.	12	.	.	.	false	false	Message: 2594ms	4.31	19.79	218	2796	873.60	504.80	8	679.90	2579	880.10	376.20	INVISIBLE_BOUNDARY[2]	2594	.	.	lw.edf	RIGHT	3956	9845608	Full Trial Period	9841652	7	Trial: 7	9841652	54	µÆÁý	ÂÝÃ±	ÌðÌðÈ¦	j	j
lw	.	.	.	.	.	.	.	.	.	.	13	.	.	.	false	false	Message: 2598ms	4.31	19.79	218	2796	873.60	504.80	8	679.90	2579	880.10	376.20	SYNCTIME	2598	.	.	lw.edf	RIGHT	3956	9845608	Full Trial Period	9841652	7	Trial: 7	9841652	54	µÆÁý	ÂÝÃ±	ÌðÌðÈ¦	j	j
lw	.	.	.	.	162	3954	14	3793	811.70	385.60	14	.	.	.	false	false	Message: 3936ms	.	.	.	.	.	.	.	.	.	.	.	KEYBOARD	3936	811.70	385.60	lw.edf	RIGHT	3956	9845608	Full Trial Period	9841652	7	Trial: 7	9841652	54	µÆÁý	ÂÝÃ±	ÌðÌðÈ¦	j	j
lw	.	.	.	.	.	.	.	.	.	.	15	.	.	.	false	false	Message: 3995ms	.	.	.	.	.	.	.	.	.	.	.	TRIAL_RESULT 0	3995	.	.	lw.edf	RIGHT	3956	9845608	Full Trial Period	9841652	7	Trial: 7	9841652	54	µÆÁý	ÂÝÃ±	ÌðÌðÈ¦	j	j
lw	.	.	.	.	.	.	.	.	.	.	1	.	.	.	false	false	Message: -16ms	.	.	.	.	.	.	.	.	.	.	.	TRIALID 7	-16	.	.	lw.edf	RIGHT	4062	9851311	Full Trial Period	9847249	8	Trial: 8	9847249	40	Ö¸ÄÏÕë	Ê±ÖÓ	¿¨³µ	f	f
lw	.	.	.	.	.	.	.	.	.	.	2	.	.	.	false	false	Message: -1ms	.	.	.	.	.	.	.	.	.	.	.	RECCFG CR 1000 2 0 R	-1	.	.	lw.edf	RIGHT	4062	9851311	Full Trial Period	9847249	8	Trial: 8	9847249	40	Ö¸ÄÏÕë	Ê±ÖÓ	¿¨³µ	f	f
lw	.	.	.	.	.	.	.	.	.	.	3	.	.	.	false	false	Message: -1ms	.	.	.	.	.	.	.	.	.	.	.	ELCLCFG TOWER	-1	.	.	lw.edf	RIGHT	4062	9851311	Full Trial Period	9847249	8	Trial: 8	9847249	40	Ö¸ÄÏÕë	Ê±ÖÓ	¿¨³µ	f	f
lw	.	.	.	.	.	.	.	.	.	.	4	.	.	.	false	false	Message: -1ms	.	.	.	.	.	.	.	.	.	.	.	GAZE_COORDS 0.00 0.00 1023.00 767.00	-1	.	.	lw.edf	RIGHT	4062	9851311	Full Trial Period	9847249	8	Trial: 8	9847249	40	Ö¸ÄÏÕë	Ê±ÖÓ	¿¨³µ	f	f
lw	.	.	.	.	.	.	.	.	.	.	5	.	.	.	false	false	Message: -1ms	.	.	.	.	.	.	.	.	.	.	.	THRESHOLDS R 124 228	-1	.	.	lw.edf	RIGHT	4062	9851311	Full Trial Period	9847249	8	Trial: 8	9847249	40	Ö¸ÄÏÕë	Ê±ÖÓ	¿¨³µ	f	f
lw	.	.	.	.	.	.	.	.	.	.	6	.	.	.	false	false	Message: -1ms	.	.	.	.	.	.	.	.	.	.	.	ELCL_PROC CENTROID (3)	-1	.	.	lw.edf	RIGHT	4062	9851311	Full Trial Period	9847249	8	Trial: 8	9847249	40	Ö¸ÄÏÕë	Ê±ÖÓ	¿¨³µ	f	f
lw	.	.	.	.	.	.	.	.	.	.	7	.	.	.	false	false	Message: -1ms	.	.	.	.	.	.	.	.	.	.	.	ELCL_PCR_PARAM 5 3.0	-1	.	.	lw.edf	RIGHT	4062	9851311	Full Trial Period	9847249	8	Trial: 8	9847249	40	Ö¸ÄÏÕë	Ê±ÖÓ	¿¨³µ	f	f
lw	.	.	.	.	.	.	.	.	.	.	8	.	.	.	false	true	Message: 0ms	.	.	.	.	.	.	.	.	.	.	.	!MODE RECORD CR 1000 2 0 R	0	.	.	lw.edf	RIGHT	4062	9851311	Full Trial Period	9847249	8	Trial: 8	9847249	40	Ö¸ÄÏÕë	Ê±ÖÓ	¿¨³µ	f	f
lw	.	.	.	.	233	241	1	9	140.00	355.30	9	.	.	.	false	false	Message: 50ms	.	.	.	.	.	.	.	.	.	.	.	SYNCTIME	50	140.00	355.30	lw.edf	RIGHT	4062	9851311	Full Trial Period	9847249	8	Trial: 8	9847249	40	Ö¸ÄÏÕë	Ê±ÖÓ	¿¨³µ	f	f
lw	.	.	.	.	253	1991	6	1739	452.40	377.20	10	.	.	.	false	false	Message: 1761ms	.	.	.	.	.	.	.	.	.	.	.	INVISIBLE_BOUNDARY[1]	1761	452.40	377.20	lw.edf	RIGHT	4062	9851311	Full Trial Period	9847249	8	Trial: 8	9847249	40	Ö¸ÄÏÕë	Ê±ÖÓ	¿¨³µ	f	f
lw	.	.	.	.	253	1991	6	1739	452.40	377.20	11	.	.	.	false	false	Message: 1766ms	.	.	.	.	.	.	.	.	.	.	.	SYNCTIME	1766	452.40	377.20	lw.edf	RIGHT	4062	9851311	Full Trial Period	9847249	8	Trial: 8	9847249	40	Ö¸ÄÏÕë	Ê±ÖÓ	¿¨³µ	f	f
lw	.	.	.	.	.	.	.	.	.	.	12	.	.	.	false	false	Message: 3206ms	12.30	186.40	66	3219	862.90	377.90	7	289.10	3154	497.70	366.40	INVISIBLE_BOUNDARY[2]	3206	.	.	lw.edf	RIGHT	4062	9851311	Full Trial Period	9847249	8	Trial: 8	9847249	40	Ö¸ÄÏÕë	Ê±ÖÓ	¿¨³µ	f	f
lw	.	.	.	.	.	.	.	.	.	.	13	.	.	.	false	false	Message: 3216ms	12.30	186.40	66	3219	862.90	377.90	7	289.10	3154	497.70	366.40	SYNCTIME	3216	.	.	lw.edf	RIGHT	4062	9851311	Full Trial Period	9847249	8	Trial: 8	9847249	40	Ö¸ÄÏÕë	Ê±ÖÓ	¿¨³µ	f	f
lw	.	.	.	.	.	.	.	.	.	.	14	.	.	.	false	false	Message: 4044ms	4.84	61.32	79	4060	487.00	406.00	10	168.50	3982	579.90	302.10	KEYBOARD	4044	.	.	lw.edf	RIGHT	4062	9851311	Full Trial Period	9847249	8	Trial: 8	9847249	40	Ö¸ÄÏÕë	Ê±ÖÓ	¿¨³µ	f	f
lw	.	.	.	.	.	.	.	.	.	.	15	.	.	.	false	false	Message: 4111ms	.	.	.	.	.	.	.	.	.	.	.	TRIAL_RESULT 0	4111	.	.	lw.edf	RIGHT	4062	9851311	Full Trial Period	9847249	8	Trial: 8	9847249	40	Ö¸ÄÏÕë	Ê±ÖÓ	¿¨³µ	f	f
lw	.	.	.	.	.	.	.	.	.	.	1	.	.	.	false	false	Message: -22ms	.	.	.	.	.	.	.	.	.	.	.	TRIALID 8	-22	.	.	lw.edf	RIGHT	4550	9857079	Full Trial Period	9852529	9	Trial: 9	9852529	118	À¬»øÍ°	ÒûË®»ú	²¤ÂÜ	f	f
lw	.	.	.	.	.	.	.	.	.	.	2	.	.	.	false	false	Message: -1ms	.	.	.	.	.	.	.	.	.	.	.	RECCFG CR 1000 2 0 R	-1	.	.	lw.edf	RIGHT	4550	9857079	Full Trial Period	9852529	9	Trial: 9	9852529	118	À¬»øÍ°	ÒûË®»ú	²¤ÂÜ	f	f
lw	.	.	.	.	.	.	.	.	.	.	3	.	.	.	false	false	Message: -1ms	.	.	.	.	.	.	.	.	.	.	.	ELCLCFG TOWER	-1	.	.	lw.edf	RIGHT	4550	9857079	Full Trial Period	9852529	9	Trial: 9	9852529	118	À¬»øÍ°	ÒûË®»ú	²¤ÂÜ	f	f
lw	.	.	.	.	.	.	.	.	.	.	4	.	.	.	false	false	Message: -1ms	.	.	.	.	.	.	.	.	.	.	.	GAZE_COORDS 0.00 0.00 1023.00 767.00	-1	.	.	lw.edf	RIGHT	4550	9857079	Full Trial Period	9852529	9	Trial: 9	9852529	118	À¬»øÍ°	ÒûË®»ú	²¤ÂÜ	f	f
lw	.	.	.	.	.	.	.	.	.	.	5	.	.	.	false	false	Message: -1ms	.	.	.	.	.	.	.	.	.	.	.	THRESHOLDS R 124 228	-1	.	.	lw.edf	RIGHT	4550	9857079	Full Trial Period	9852529	9	Trial: 9	9852529	118	À¬»øÍ°	ÒûË®»ú	²¤ÂÜ	f	f
lw	.	.	.	.	.	.	.	.	.	.	6	.	.	.	false	false	Message: -1ms	.	.	.	.	.	.	.	.	.	.	.	ELCL_PROC CENTROID (3)	-1	.	.	lw.edf	RIGHT	4550	9857079	Full Trial Period	9852529	9	Trial: 9	9852529	118	À¬»øÍ°	ÒûË®»ú	²¤ÂÜ	f	f
lw	.	.	.	.	.	.	.	.	.	.	7	.	.	.	false	false	Message: -1ms	.	.	.	.	.	.	.	.	.	.	.	ELCL_PCR_PARAM 5 3.0	-1	.	.	lw.edf	RIGHT	4550	9857079	Full Trial Period	9852529	9	Trial: 9	9852529	118	À¬»øÍ°	ÒûË®»ú	²¤ÂÜ	f	f
lw	.	.	.	.	.	.	.	.	.	.	8	.	.	.	false	true	Message: 0ms	.	.	.	.	.	.	.	.	.	.	.	!MODE RECORD CR 1000 2 0 R	0	.	.	lw.edf	RIGHT	4550	9857079	Full Trial Period	9852529	9	Trial: 9	9852529	118	À¬»øÍ°	ÒûË®»ú	²¤ÂÜ	f	f
lw	.	.	.	.	665	671	1	7	122.30	367.70	9	.	.	.	false	false	Message: 53ms	.	.	.	.	.	.	.	.	.	.	.	SYNCTIME	53	122.30	367.70	lw.edf	RIGHT	4550	9857079	Full Trial Period	9852529	9	Trial: 9	9852529	118	À¬»øÍ°	ÒûË®»ú	²¤ÂÜ	f	f
lw	.	.	.	.	.	.	.	.	.	.	10	.	.	.	false	false	Message: 1914ms	6.29	33.80	186	2086	515.40	546.60	5	531.60	1901	512.70	361.50	INVISIBLE_BOUNDARY[1]	1914	.	.	lw.edf	RIGHT	4550	9857079	Full Trial Period	9852529	9	Trial: 9	9852529	118	À¬»øÍ°	ÒûË®»ú	²¤ÂÜ	f	f
lw	.	.	.	.	.	.	.	.	.	.	11	.	.	.	false	false	Message: 1920ms	6.29	33.80	186	2086	515.40	546.60	5	531.60	1901	512.70	361.50	SYNCTIME	1920	.	.	lw.edf	RIGHT	4550	9857079	Full Trial Period	9852529	9	Trial: 9	9852529	118	À¬»øÍ°	ÒûË®»ú	²¤ÂÜ	f	f
lw	.	.	.	.	.	.	.	.	.	.	12	.	.	.	false	false	Message: 3732ms	5.57	30.08	185	3732	905.60	544.40	11	724.20	3548	906.50	376.60	INVISIBLE_BOUNDARY[2]	3732	.	.	lw.edf	RIGHT	4550	9857079	Full Trial Period	9852529	9	Trial: 9	9852529	118	À¬»øÍ°	ÒûË®»ú	²¤ÂÜ	f	f
lw	.	.	.	.	30	3762	12	3733	900.00	722.50	13	.	.	.	false	false	Message: 3735ms	.	.	.	.	.	.	.	.	.	.	.	SYNCTIME	3735	900.00	722.50	lw.edf	RIGHT	4550	9857079	Full Trial Period	9852529	9	Trial: 9	9852529	118	À¬»øÍ°	ÒûË®»ú	²¤ÂÜ	f	f
lw	.	.	.	.	145	4548	14	4404	707.10	411.30	14	.	.	.	false	false	Message: 4531ms	.	.	.	.	.	.	.	.	.	.	.	KEYBOARD	4531	707.10	411.30	lw.edf	RIGHT	4550	9857079	Full Trial Period	9852529	9	Trial: 9	9852529	118	À¬»øÍ°	ÒûË®»ú	²¤ÂÜ	f	f
lw	.	.	.	.	.	.	.	.	.	.	15	.	.	.	false	false	Message: 4591ms	.	.	.	.	.	.	.	.	.	.	.	TRIAL_RESULT 0	4591	.	.	lw.edf	RIGHT	4550	9857079	Full Trial Period	9852529	9	Trial: 9	9852529	118	À¬»øÍ°	ÒûË®»ú	²¤ÂÜ	f	f
lw	.	.	.	.	.	.	.	.	.	.	1	.	.	.	false	false	Message: -16ms	.	.	.	.	.	.	.	.	.	.	.	TRIALID 9	-16	.	.	lw.edf	RIGHT	3981	9862320	Full Trial Period	9858339	10	Trial: 10	9858339	79	ÐÅ·â	ÇÉ¿ËÁ¦	ÆË¿ËÅÆ	j	j
lw	.	.	.	.	.	.	.	.	.	.	2	.	.	.	false	false	Message: -1ms	.	.	.	.	.	.	.	.	.	.	.	RECCFG CR 1000 2 0 R	-1	.	.	lw.edf	RIGHT	3981	9862320	Full Trial Period	9858339	10	Trial: 10	9858339	79	ÐÅ·â	ÇÉ¿ËÁ¦	ÆË¿ËÅÆ	j	j
lw	.	.	.	.	.	.	.	.	.	.	3	.	.	.	false	false	Message: -1ms	.	.	.	.	.	.	.	.	.	.	.	ELCLCFG TOWER	-1	.	.	lw.edf	RIGHT	3981	9862320	Full Trial Period	9858339	10	Trial: 10	9858339	79	ÐÅ·â	ÇÉ¿ËÁ¦	ÆË¿ËÅÆ	j	j
lw	.	.	.	.	.	.	.	.	.	.	4	.	.	.	false	false	Message: -1ms	.	.	.	.	.	.	.	.	.	.	.	GAZE_COORDS 0.00 0.00 1023.00 767.00	-1	.	.	lw.edf	RIGHT	3981	9862320	Full Trial Period	9858339	10	Trial: 10	9858339	79	ÐÅ·â	ÇÉ¿ËÁ¦	ÆË¿ËÅÆ	j	j
lw	.	.	.	.	.	.	.	.	.	.	5	.	.	.	false	false	Message: -1ms	.	.	.	.	.	.	.	.	.	.	.	THRESHOLDS R 124 228	-1	.	.	lw.edf	RIGHT	3981	9862320	Full Trial Period	9858339	10	Trial: 10	9858339	79	ÐÅ·â	ÇÉ¿ËÁ¦	ÆË¿ËÅÆ	j	j
lw	.	.	.	.	.	.	.	.	.	.	6	.	.	.	false	false	Message: -1ms	.	.	.	.	.	.	.	.	.	.	.	ELCL_PROC CENTROID (3)	-1	.	.	lw.edf	RIGHT	3981	9862320	Full Trial Period	9858339	10	Trial: 10	9858339	79	ÐÅ·â	ÇÉ¿ËÁ¦	ÆË¿ËÅÆ	j	j
lw	.	.	.	.	.	.	.	.	.	.	7	.	.	.	false	false	Message: -1ms	.	.	.	.	.	.	.	.	.	.	.	ELCL_PCR_PARAM 5 3.0	-1	.	.	lw.edf	RIGHT	3981	9862320	Full Trial Period	9858339	10	Trial: 10	9858339	79	ÐÅ·â	ÇÉ¿ËÁ¦	ÆË¿ËÅÆ	j	j
lw	.	.	.	.	.	.	.	.	.	.	8	.	.	.	false	true	Message: 0ms	.	.	.	.	.	.	.	.	.	.	.	!MODE RECORD CR 1000 2 0 R	0	.	.	lw.edf	RIGHT	3981	9862320	Full Trial Period	9858339	10	Trial: 10	9858339	79	ÐÅ·â	ÇÉ¿ËÁ¦	ÆË¿ËÅÆ	j	j
lw	.	.	.	.	292	298	1	7	116.40	355.40	9	.	.	.	false	false	Message: 50ms	.	.	.	.	.	.	.	.	.	.	.	SYNCTIME	50	116.40	355.40	lw.edf	RIGHT	3981	9862320	Full Trial Period	9858339	10	Trial: 10	9858339	79	ÐÅ·â	ÇÉ¿ËÁ¦	ÆË¿ËÅÆ	j	j
lw	.	.	.	.	.	.	.	.	.	.	10	.	.	.	false	false	Message: 1863ms	6.62	37.83	175	2026	548.30	545.00	5	669.40	1852	475.80	364.30	INVISIBLE_BOUNDARY[1]	1863	.	.	lw.edf	RIGHT	3981	9862320	Full Trial Period	9858339	10	Trial: 10	9858339	79	ÐÅ·â	ÇÉ¿ËÁ¦	ÆË¿ËÅÆ	j	j
lw	.	.	.	.	.	.	.	.	.	.	11	.	.	.	false	false	Message: 1867ms	6.62	37.83	175	2026	548.30	545.00	5	669.40	1852	475.80	364.30	SYNCTIME	1867	.	.	lw.edf	RIGHT	3981	9862320	Full Trial Period	9858339	10	Trial: 10	9858339	79	ÐÅ·â	ÇÉ¿ËÁ¦	ÆË¿ËÅÆ	j	j
lw	.	.	.	.	.	.	.	.	.	.	12	.	.	.	false	false	Message: 2526ms	13.40	206.10	65	2546	879.90	374.80	7	293.70	2482	481.00	390.20	INVISIBLE_BOUNDARY[2]	2526	.	.	lw.edf	RIGHT	3981	9862320	Full Trial Period	9858339	10	Trial: 10	9858339	79	ÐÅ·â	ÇÉ¿ËÁ¦	ÆË¿ËÅÆ	j	j
lw	.	.	.	.	.	.	.	.	.	.	13	.	.	.	false	false	Message: 2534ms	13.40	206.10	65	2546	879.90	374.80	7	293.70	2482	481.00	390.20	SYNCTIME	2534	.	.	lw.edf	RIGHT	3981	9862320	Full Trial Period	9858339	10	Trial: 10	9858339	79	ÐÅ·â	ÇÉ¿ËÁ¦	ÆË¿ËÅÆ	j	j
lw	.	.	.	.	59	3979	13	3921	890.80	453.90	14	.	.	.	false	false	Message: 3961ms	.	.	.	.	.	.	.	.	.	.	.	KEYBOARD	3961	890.80	453.90	lw.edf	RIGHT	3981	9862320	Full Trial Period	9858339	10	Trial: 10	9858339	79	ÐÅ·â	ÇÉ¿ËÁ¦	ÆË¿ËÅÆ	j	j
lw	.	.	.	.	.	.	.	.	.	.	15	.	.	.	false	false	Message: 4026ms	.	.	.	.	.	.	.	.	.	.	.	TRIAL_RESULT 0	4026	.	.	lw.edf	RIGHT	3981	9862320	Full Trial Period	9858339	10	Trial: 10	9858339	79	ÐÅ·â	ÇÉ¿ËÁ¦	ÆË¿ËÅÆ	j	j
lw	.	.	.	.	.	.	.	.	.	.	1	.	.	.	false	false	Message: -16ms	.	.	.	.	.	.	.	.	.	.	.	TRIALID 10	-16	.	.	lw.edf	RIGHT	4368	9868073	Full Trial Period	9863705	11	Trial: 11	9863705	39	ºùÂ«	¼ªËû	´°»§	f	f
lw	.	.	.	.	.	.	.	.	.	.	2	.	.	.	false	false	Message: -1ms	.	.	.	.	.	.	.	.	.	.	.	RECCFG CR 1000 2 0 R	-1	.	.	lw.edf	RIGHT	4368	9868073	Full Trial Period	9863705	11	Trial: 11	9863705	39	ºùÂ«	¼ªËû	´°»§	f	f
lw	.	.	.	.	.	.	.	.	.	.	3	.	.	.	false	false	Message: -1ms	.	.	.	.	.	.	.	.	.	.	.	ELCLCFG TOWER	-1	.	.	lw.edf	RIGHT	4368	9868073	Full Trial Period	9863705	11	Trial: 11	9863705	39	ºùÂ«	¼ªËû	´°»§	f	f
lw	.	.	.	.	.	.	.	.	.	.	4	.	.	.	false	false	Message: -1ms	.	.	.	.	.	.	.	.	.	.	.	GAZE_COORDS 0.00 0.00 1023.00 767.00	-1	.	.	lw.edf	RIGHT	4368	9868073	Full Trial Period	9863705	11	Trial: 11	9863705	39	ºùÂ«	¼ªËû	´°»§	f	f
lw	.	.	.	.	.	.	.	.	.	.	5	.	.	.	false	false	Message: -1ms	.	.	.	.	.	.	.	.	.	.	.	THRESHOLDS R 124 228	-1	.	.	lw.edf	RIGHT	4368	9868073	Full Trial Period	9863705	11	Trial: 11	9863705	39	ºùÂ«	¼ªËû	´°»§	f	f
lw	.	.	.	.	.	.	.	.	.	.	6	.	.	.	false	false	Message: -1ms	.	.	.	.	.	.	.	.	.	.	.	ELCL_PROC CENTROID (3)	-1	.	.	lw.edf	RIGHT	4368	9868073	Full Trial Period	9863705	11	Trial: 11	9863705	39	ºùÂ«	¼ªËû	´°»§	f	f
lw	.	.	.	.	.	.	.	.	.	.	7	.	.	.	false	false	Message: -1ms	.	.	.	.	.	.	.	.	.	.	.	ELCL_PCR_PARAM 5 3.0	-1	.	.	lw.edf	RIGHT	4368	9868073	Full Trial Period	9863705	11	Trial: 11	9863705	39	ºùÂ«	¼ªËû	´°»§	f	f
lw	.	.	.	.	.	.	.	.	.	.	8	.	.	.	false	true	Message: 0ms	.	.	.	.	.	.	.	.	.	.	.	!MODE RECORD CR 1000 2 0 R	0	.	.	lw.edf	RIGHT	4368	9868073	Full Trial Period	9863705	11	Trial: 11	9863705	39	ºùÂ«	¼ªËû	´°»§	f	f
lw	.	.	.	.	296	302	1	7	112.20	358.00	9	.	.	.	false	false	Message: 50ms	.	.	.	.	.	.	.	.	.	.	.	SYNCTIME	50	112.20	358.00	lw.edf	RIGHT	4368	9868073	Full Trial Period	9863705	11	Trial: 11	9863705	39	ºùÂ«	¼ªËû	´°»§	f	f
lw	.	.	.	.	.	.	.	.	.	.	10	.	.	.	false	false	Message: 1751ms	13.32	56.92	234	1947	455.90	578.70	6	684.50	1714	115.30	363.00	INVISIBLE_BOUNDARY[1]	1751	.	.	lw.edf	RIGHT	4368	9868073	Full Trial Period	9863705	11	Trial: 11	9863705	39	ºùÂ«	¼ªËû	´°»§	f	f
lw	.	.	.	.	.	.	.	.	.	.	11	.	.	.	false	false	Message: 1758ms	13.32	56.92	234	1947	455.90	578.70	6	684.50	1714	115.30	363.00	SYNCTIME	1758	.	.	lw.edf	RIGHT	4368	9868073	Full Trial Period	9863705	11	Trial: 11	9863705	39	ºùÂ«	¼ªËû	´°»§	f	f
lw	.	.	.	.	.	.	.	.	.	.	12	.	.	.	false	false	Message: 3235ms	6.11	21.65	282	3502	788.60	547.10	11	524.00	3221	773.10	366.10	INVISIBLE_BOUNDARY[2]	3235	.	.	lw.edf	RIGHT	4368	9868073	Full Trial Period	9863705	11	Trial: 11	9863705	39	ºùÂ«	¼ªËû	´°»§	f	f
lw	.	.	.	.	.	.	.	.	.	.	13	.	.	.	false	false	Message: 3241ms	6.11	21.65	282	3502	788.60	547.10	11	524.00	3221	773.10	366.10	SYNCTIME	3241	.	.	lw.edf	RIGHT	4368	9868073	Full Trial Period	9863705	11	Trial: 11	9863705	39	ºùÂ«	¼ªËû	´°»§	f	f
lw	.	.	.	.	61	4366	15	4306	891.90	486.40	14	.	.	.	false	false	Message: 4349ms	.	.	.	.	.	.	.	.	.	.	.	KEYBOARD	4349	891.90	486.40	lw.edf	RIGHT	4368	9868073	Full Trial Period	9863705	11	Trial: 11	9863705	39	ºùÂ«	¼ªËû	´°»§	f	f
lw	.	.	.	.	.	.	.	.	.	.	15	.	.	.	false	false	Message: 4409ms	.	.	.	.	.	.	.	.	.	.	.	TRIAL_RESULT 0	4409	.	.	lw.edf	RIGHT	4368	9868073	Full Trial Period	9863705	11	Trial: 11	9863705	39	ºùÂ«	¼ªËû	´°»§	f	f
lw	.	.	.	.	.	.	.	.	.	.	1	.	.	.	false	false	Message: -16ms	.	.	.	.	.	.	.	.	.	.	.	TRIALID 11	-16	.	.	lw.edf	RIGHT	3815	9873394	Full Trial Period	9869579	12	Trial: 12	9869579	65	ÂÝÐý½°	·çÉÈ	À¯±Ê	f	f
lw	.	.	.	.	.	.	.	.	.	.	2	.	.	.	false	false	Message: -1ms	.	.	.	.	.	.	.	.	.	.	.	RECCFG CR 1000 2 0 R	-1	.	.	lw.edf	RIGHT	3815	9873394	Full Trial Period	9869579	12	Trial: 12	9869579	65	ÂÝÐý½°	·çÉÈ	À¯±Ê	f	f
lw	.	.	.	.	.	.	.	.	.	.	3	.	.	.	false	false	Message: -1ms	.	.	.	.	.	.	.	.	.	.	.	ELCLCFG TOWER	-1	.	.	lw.edf	RIGHT	3815	9873394	Full Trial Period	9869579	12	Trial: 12	9869579	65	ÂÝÐý½°	·çÉÈ	À¯±Ê	f	f
lw	.	.	.	.	.	.	.	.	.	.	4	.	.	.	false	false	Message: -1ms	.	.	.	.	.	.	.	.	.	.	.	GAZE_COORDS 0.00 0.00 1023.00 767.00	-1	.	.	lw.edf	RIGHT	3815	9873394	Full Trial Period	9869579	12	Trial: 12	9869579	65	ÂÝÐý½°	·çÉÈ	À¯±Ê	f	f
lw	.	.	.	.	.	.	.	.	.	.	5	.	.	.	false	false	Message: -1ms	.	.	.	.	.	.	.	.	.	.	.	THRESHOLDS R 124 228	-1	.	.	lw.edf	RIGHT	3815	9873394	Full Trial Period	9869579	12	Trial: 12	9869579	65	ÂÝÐý½°	·çÉÈ	À¯±Ê	f	f
lw	.	.	.	.	.	.	.	.	.	.	6	.	.	.	false	false	Message: -1ms	.	.	.	.	.	.	.	.	.	.	.	ELCL_PROC CENTROID (3)	-1	.	.	lw.edf	RIGHT	3815	9873394	Full Trial Period	9869579	12	Trial: 12	9869579	65	ÂÝÐý½°	·çÉÈ	À¯±Ê	f	f
lw	.	.	.	.	.	.	.	.	.	.	7	.	.	.	false	false	Message: -1ms	.	.	.	.	.	.	.	.	.	.	.	ELCL_PCR_PARAM 5 3.0	-1	.	.	lw.edf	RIGHT	3815	9873394	Full Trial Period	9869579	12	Trial: 12	9869579	65	ÂÝÐý½°	·çÉÈ	À¯±Ê	f	f
lw	.	.	.	.	.	.	.	.	.	.	8	.	.	.	false	true	Message: 0ms	.	.	.	.	.	.	.	.	.	.	.	!MODE RECORD CR 1000 2 0 R	0	.	.	lw.edf	RIGHT	3815	9873394	Full Trial Period	9869579	12	Trial: 12	9869579	65	ÂÝÐý½°	·çÉÈ	À¯±Ê	f	f
lw	.	.	.	.	602	608	1	7	117.50	357.90	9	.	.	.	false	false	Message: 41ms	.	.	.	.	.	.	.	.	.	.	.	SYNCTIME	41	117.50	357.90	lw.edf	RIGHT	3815	9873394	Full Trial Period	9869579	12	Trial: 12	9869579	65	ÂÝÐý½°	·çÉÈ	À¯±Ê	f	f
lw	.	.	.	.	.	.	.	.	.	.	10	.	.	.	false	false	Message: 1520ms	0.58	38.38	15	1522	520.10	390.40	3	46.00	1508	521.40	373.90	INVISIBLE_BOUNDARY[1]	1520	.	.	lw.edf	RIGHT	3815	9873394	Full Trial Period	9869579	12	Trial: 12	9869579	65	ÂÝÐý½°	·çÉÈ	À¯±Ê	f	f
lw	.	.	.	.	216	1738	4	1523	520.50	386.70	11	[1]	1	RECTANGLE_INTERESTAREA	false	false	Message: 1524ms	.	.	.	.	.	.	.	.	.	.	.	SYNCTIME	1524	520.50	386.70	lw.edf	RIGHT	3815	9873394	Full Trial Period	9869579	12	Trial: 12	9869579	65	ÂÝÐý½°	·çÉÈ	À¯±Ê	f	f
lw	.	.	.	.	.	.	.	.	.	.	12	.	.	.	false	false	Message: 2039ms	14.47	108.78	133	2129	899.70	548.60	5	310.10	1997	497.50	378.30	INVISIBLE_BOUNDARY[2]	2039	.	.	lw.edf	RIGHT	3815	9873394	Full Trial Period	9869579	12	Trial: 12	9869579	65	ÂÝÐý½°	·çÉÈ	À¯±Ê	f	f
lw	.	.	.	.	.	.	.	.	.	.	13	.	.	.	false	false	Message: 2050ms	14.47	108.78	133	2129	899.70	548.60	5	310.10	1997	497.50	378.30	SYNCTIME	2050	.	.	lw.edf	RIGHT	3815	9873394	Full Trial Period	9869579	12	Trial: 12	9869579	65	ÂÝÐý½°	·çÉÈ	À¯±Ê	f	f
lw	.	.	.	.	133	3813	9	3681	564.20	347.10	14	.	.	.	false	false	Message: 3796ms	.	.	.	.	.	.	.	.	.	.	.	KEYBOARD	3796	564.20	347.10	lw.edf	RIGHT	3815	9873394	Full Trial Period	9869579	12	Trial: 12	9869579	65	ÂÝÐý½°	·çÉÈ	À¯±Ê	f	f
lw	.	.	.	.	.	.	.	.	.	.	15	.	.	.	false	false	Message: 3858ms	.	.	.	.	.	.	.	.	.	.	.	TRIAL_RESULT 0	3858	.	.	lw.edf	RIGHT	3815	9873394	Full Trial Period	9869579	12	Trial: 12	9869579	65	ÂÝÐý½°	·çÉÈ	À¯±Ê	f	f
lw	.	.	.	.	.	.	.	.	.	.	1	.	.	.	false	false	Message: -16ms	.	.	.	.	.	.	.	.	.	.	.	TRIALID 12	-16	.	.	lw.edf	RIGHT	4564	9879250	Full Trial Period	9874686	13	Trial: 13	9874686	144	ÌÝ×Ó	ÆË¿ËÅÆ	Ð¡Ïª	f	f
lw	.	.	.	.	.	.	.	.	.	.	2	.	.	.	false	false	Message: -1ms	.	.	.	.	.	.	.	.	.	.	.	RECCFG CR 1000 2 0 R	-1	.	.	lw.edf	RIGHT	4564	9879250	Full Trial Period	9874686	13	Trial: 13	9874686	144	ÌÝ×Ó	ÆË¿ËÅÆ	Ð¡Ïª	f	f
lw	.	.	.	.	.	.	.	.	.	.	3	.	.	.	false	false	Message: -1ms	.	.	.	.	.	.	.	.	.	.	.	ELCLCFG TOWER	-1	.	.	lw.edf	RIGHT	4564	9879250	Full Trial Period	9874686	13	Trial: 13	9874686	144	ÌÝ×Ó	ÆË¿ËÅÆ	Ð¡Ïª	f	f
lw	.	.	.	.	.	.	.	.	.	.	4	.	.	.	false	false	Message: -1ms	.	.	.	.	.	.	.	.	.	.	.	GAZE_COORDS 0.00 0.00 1023.00 767.00	-1	.	.	lw.edf	RIGHT	4564	9879250	Full Trial Period	9874686	13	Trial: 13	9874686	144	ÌÝ×Ó	ÆË¿ËÅÆ	Ð¡Ïª	f	f
lw	.	.	.	.	.	.	.	.	.	.	5	.	.	.	false	false	Message: -1ms	.	.	.	.	.	.	.	.	.	.	.	THRESHOLDS R 124 228	-1	.	.	lw.edf	RIGHT	4564	9879250	Full Trial Period	9874686	13	Trial: 13	9874686	144	ÌÝ×Ó	ÆË¿ËÅÆ	Ð¡Ïª	f	f
lw	.	.	.	.	.	.	.	.	.	.	6	.	.	.	false	false	Message: -1ms	.	.	.	.	.	.	.	.	.	.	.	ELCL_PROC CENTROID (3)	-1	.	.	lw.edf	RIGHT	4564	9879250	Full Trial Period	9874686	13	Trial: 13	9874686	144	ÌÝ×Ó	ÆË¿ËÅÆ	Ð¡Ïª	f	f
lw	.	.	.	.	.	.	.	.	.	.	7	.	.	.	false	false	Message: -1ms	.	.	.	.	.	.	.	.	.	.	.	ELCL_PCR_PARAM 5 3.0	-1	.	.	lw.edf	RIGHT	4564	9879250	Full Trial Period	9874686	13	Trial: 13	9874686	144	ÌÝ×Ó	ÆË¿ËÅÆ	Ð¡Ïª	f	f
lw	.	.	.	.	.	.	.	.	.	.	8	.	.	.	false	true	Message: 0ms	.	.	.	.	.	.	.	.	.	.	.	!MODE RECORD CR 1000 2 0 R	0	.	.	lw.edf	RIGHT	4564	9879250	Full Trial Period	9874686	13	Trial: 13	9874686	144	ÌÝ×Ó	ÆË¿ËÅÆ	Ð¡Ïª	f	f
lw	.	.	.	.	283	289	1	7	109.50	364.10	9	.	.	.	false	false	Message: 43ms	.	.	.	.	.	.	.	.	.	.	.	SYNCTIME	43	109.50	364.10	lw.edf	RIGHT	4564	9879250	Full Trial Period	9874686	13	Trial: 13	9874686	144	ÌÝ×Ó	ÆË¿ËÅÆ	Ð¡Ïª	f	f
lw	.	.	.	.	.	.	.	.	.	.	10	.	.	.	false	false	Message: 2430ms	5.08	25.65	198	2614	527.10	499.60	7	724.00	2417	506.90	352.90	INVISIBLE_BOUNDARY[1]	2430	.	.	lw.edf	RIGHT	4564	9879250	Full Trial Period	9874686	13	Trial: 13	9874686	144	ÌÝ×Ó	ÆË¿ËÅÆ	Ð¡Ïª	f	f
lw	.	.	.	.	.	.	.	.	.	.	11	.	.	.	false	false	Message: 2434ms	5.08	25.65	198	2614	527.10	499.60	7	724.00	2417	506.90	352.90	SYNCTIME	2434	.	.	lw.edf	RIGHT	4564	9879250	Full Trial Period	9874686	13	Trial: 13	9874686	144	ÌÝ×Ó	ÆË¿ËÅÆ	Ð¡Ïª	f	f
lw	.	.	.	.	.	.	.	.	.	.	12	.	.	.	false	false	Message: 3303ms	9.94	174.43	57	3331	932.00	400.00	10	272.70	3275	633.50	379.10	INVISIBLE_BOUNDARY[2]	3303	.	.	lw.edf	RIGHT	4564	9879250	Full Trial Period	9874686	13	Trial: 13	9874686	144	ÌÝ×Ó	ÆË¿ËÅÆ	Ð¡Ïª	f	f
lw	.	.	.	.	.	.	.	.	.	.	13	.	.	.	false	false	Message: 3309ms	9.94	174.43	57	3331	932.00	400.00	10	272.70	3275	633.50	379.10	SYNCTIME	3309	.	.	lw.edf	RIGHT	4564	9879250	Full Trial Period	9874686	13	Trial: 13	9874686	144	ÌÝ×Ó	ÆË¿ËÅÆ	Ð¡Ïª	f	f
lw	.	.	.	.	624	4562	13	3939	550.20	380.40	14	[1]	1	RECTANGLE_INTERESTAREA	false	false	Message: 4545ms	.	.	.	.	.	.	.	.	.	.	.	KEYBOARD	4545	550.20	380.40	lw.edf	RIGHT	4564	9879250	Full Trial Period	9874686	13	Trial: 13	9874686	144	ÌÝ×Ó	ÆË¿ËÅÆ	Ð¡Ïª	f	f
lw	.	.	.	.	.	.	.	.	.	.	15	.	.	.	false	false	Message: 4607ms	.	.	.	.	.	.	.	.	.	.	.	TRIAL_RESULT 0	4607	.	.	lw.edf	RIGHT	4564	9879250	Full Trial Period	9874686	13	Trial: 13	9874686	144	ÌÝ×Ó	ÆË¿ËÅÆ	Ð¡Ïª	f	f
lw	.	.	.	.	.	.	.	.	.	.	1	.	.	.	false	false	Message: -24ms	.	.	.	.	.	.	.	.	.	.	.	TRIALID 13	-24	.	.	lw.edf	RIGHT	2625	9883193	Full Trial Period	9880568	14	Trial: 14	9880568	64	À¯±Ê	·çÉÈ	°ô°ôÌÇ	f	j
lw	.	.	.	.	.	.	.	.	.	.	2	.	.	.	false	false	Message: -1ms	.	.	.	.	.	.	.	.	.	.	.	RECCFG CR 1000 2 0 R	-1	.	.	lw.edf	RIGHT	2625	9883193	Full Trial Period	9880568	14	Trial: 14	9880568	64	À¯±Ê	·çÉÈ	°ô°ôÌÇ	f	j
lw	.	.	.	.	.	.	.	.	.	.	3	.	.	.	false	false	Message: -1ms	.	.	.	.	.	.	.	.	.	.	.	ELCLCFG TOWER	-1	.	.	lw.edf	RIGHT	2625	9883193	Full Trial Period	9880568	14	Trial: 14	9880568	64	À¯±Ê	·çÉÈ	°ô°ôÌÇ	f	j
lw	.	.	.	.	.	.	.	.	.	.	4	.	.	.	false	false	Message: -1ms	.	.	.	.	.	.	.	.	.	.	.	GAZE_COORDS 0.00 0.00 1023.00 767.00	-1	.	.	lw.edf	RIGHT	2625	9883193	Full Trial Period	9880568	14	Trial: 14	9880568	64	À¯±Ê	·çÉÈ	°ô°ôÌÇ	f	j
lw	.	.	.	.	.	.	.	.	.	.	5	.	.	.	false	false	Message: -1ms	.	.	.	.	.	.	.	.	.	.	.	THRESHOLDS R 124 228	-1	.	.	lw.edf	RIGHT	2625	9883193	Full Trial Period	9880568	14	Trial: 14	9880568	64	À¯±Ê	·çÉÈ	°ô°ôÌÇ	f	j
lw	.	.	.	.	.	.	.	.	.	.	6	.	.	.	false	false	Message: -1ms	.	.	.	.	.	.	.	.	.	.	.	ELCL_PROC CENTROID (3)	-1	.	.	lw.edf	RIGHT	2625	9883193	Full Trial Period	9880568	14	Trial: 14	9880568	64	À¯±Ê	·çÉÈ	°ô°ôÌÇ	f	j
lw	.	.	.	.	.	.	.	.	.	.	7	.	.	.	false	false	Message: -1ms	.	.	.	.	.	.	.	.	.	.	.	ELCL_PCR_PARAM 5 3.0	-1	.	.	lw.edf	RIGHT	2625	9883193	Full Trial Period	9880568	14	Trial: 14	9880568	64	À¯±Ê	·çÉÈ	°ô°ôÌÇ	f	j
lw	.	.	.	.	.	.	.	.	.	.	8	.	.	.	false	true	Message: 0ms	.	.	.	.	.	.	.	.	.	.	.	!MODE RECORD CR 1000 2 0 R	0	.	.	lw.edf	RIGHT	2625	9883193	Full Trial Period	9880568	14	Trial: 14	9880568	64	À¯±Ê	·çÉÈ	°ô°ôÌÇ	f	j
lw	.	.	.	.	351	357	1	7	118.20	347.60	9	.	.	.	false	false	Message: 42ms	.	.	.	.	.	.	.	.	.	.	.	SYNCTIME	42	118.20	347.60	lw.edf	RIGHT	2625	9883193	Full Trial Period	9880568	14	Trial: 14	9880568	64	À¯±Ê	·çÉÈ	°ô°ôÌÇ	f	j
lw	.	.	.	.	.	.	.	.	.	.	10	.	.	.	false	false	Message: 808ms	7.61	33.36	228	1020	379.00	527.70	3	504.90	793	505.70	344.10	INVISIBLE_BOUNDARY[1]	808	.	.	lw.edf	RIGHT	2625	9883193	Full Trial Period	9880568	14	Trial: 14	9880568	64	À¯±Ê	·çÉÈ	°ô°ôÌÇ	f	j
lw	.	.	.	.	.	.	.	.	.	.	11	.	.	.	false	false	Message: 817ms	7.61	33.36	228	1020	379.00	527.70	3	504.90	793	505.70	344.10	SYNCTIME	817	.	.	lw.edf	RIGHT	2625	9883193	Full Trial Period	9880568	14	Trial: 14	9880568	64	À¯±Ê	·çÉÈ	°ô°ôÌÇ	f	j
lw	.	.	.	.	.	.	.	.	.	.	12	.	.	.	false	false	Message: 1771ms	12.20	184.87	66	1795	880.10	429.40	6	283.20	1730	516.70	397.80	INVISIBLE_BOUNDARY[2]	1771	.	.	lw.edf	RIGHT	2625	9883193	Full Trial Period	9880568	14	Trial: 14	9880568	64	À¯±Ê	·çÉÈ	°ô°ôÌÇ	f	j
lw	.	.	.	.	.	.	.	.	.	.	13	.	.	.	false	false	Message: 1776ms	12.20	184.87	66	1795	880.10	429.40	6	283.20	1730	516.70	397.80	SYNCTIME	1776	.	.	lw.edf	RIGHT	2625	9883193	Full Trial Period	9880568	14	Trial: 14	9880568	64	À¯±Ê	·çÉÈ	°ô°ôÌÇ	f	j
lw	.	.	.	.	145	2623	9	2479	721.50	416.60	14	.	.	.	false	false	Message: 2607ms	.	.	.	.	.	.	.	.	.	.	.	KEYBOARD	2607	721.50	416.60	lw.edf	RIGHT	2625	9883193	Full Trial Period	9880568	14	Trial: 14	9880568	64	À¯±Ê	·çÉÈ	°ô°ôÌÇ	f	j
lw	.	.	.	.	.	.	.	.	.	.	15	.	.	.	false	false	Message: 2674ms	.	.	.	.	.	.	.	.	.	.	.	TRIAL_RESULT 0	2674	.	.	lw.edf	RIGHT	2625	9883193	Full Trial Period	9880568	14	Trial: 14	9880568	64	À¯±Ê	·çÉÈ	°ô°ôÌÇ	f	j
lw	.	.	.	.	.	.	.	.	.	.	1	.	.	.	false	false	Message: -24ms	.	.	.	.	.	.	.	.	.	.	.	TRIALID 14	-24	.	.	lw.edf	RIGHT	2372	9888081	Full Trial Period	9885709	15	Trial: 15	9885709	74	Êó±ê	ÓñÃ×	ß¦ÃæÕÈ	j	j
lw	.	.	.	.	.	.	.	.	.	.	2	.	.	.	false	false	Message: -1ms	.	.	.	.	.	.	.	.	.	.	.	RECCFG CR 1000 2 0 R	-1	.	.	lw.edf	RIGHT	2372	9888081	Full Trial Period	9885709	15	Trial: 15	9885709	74	Êó±ê	ÓñÃ×	ß¦ÃæÕÈ	j	j
lw	.	.	.	.	.	.	.	.	.	.	3	.	.	.	false	false	Message: -1ms	.	.	.	.	.	.	.	.	.	.	.	ELCLCFG TOWER	-1	.	.	lw.edf	RIGHT	2372	9888081	Full Trial Period	9885709	15	Trial: 15	9885709	74	Êó±ê	ÓñÃ×	ß¦ÃæÕÈ	j	j
lw	.	.	.	.	.	.	.	.	.	.	4	.	.	.	false	false	Message: -1ms	.	.	.	.	.	.	.	.	.	.	.	GAZE_COORDS 0.00 0.00 1023.00 767.00	-1	.	.	lw.edf	RIGHT	2372	9888081	Full Trial Period	9885709	15	Trial: 15	9885709	74	Êó±ê	ÓñÃ×	ß¦ÃæÕÈ	j	j
lw	.	.	.	.	.	.	.	.	.	.	5	.	.	.	false	false	Message: -1ms	.	.	.	.	.	.	.	.	.	.	.	THRESHOLDS R 124 228	-1	.	.	lw.edf	RIGHT	2372	9888081	Full Trial Period	9885709	15	Trial: 15	9885709	74	Êó±ê	ÓñÃ×	ß¦ÃæÕÈ	j	j
lw	.	.	.	.	.	.	.	.	.	.	6	.	.	.	false	false	Message: -1ms	.	.	.	.	.	.	.	.	.	.	.	ELCL_PROC CENTROID (3)	-1	.	.	lw.edf	RIGHT	2372	9888081	Full Trial Period	9885709	15	Trial: 15	9885709	74	Êó±ê	ÓñÃ×	ß¦ÃæÕÈ	j	j
lw	.	.	.	.	.	.	.	.	.	.	7	.	.	.	false	false	Message: -1ms	.	.	.	.	.	.	.	.	.	.	.	ELCL_PCR_PARAM 5 3.0	-1	.	.	lw.edf	RIGHT	2372	9888081	Full Trial Period	9885709	15	Trial: 15	9885709	74	Êó±ê	ÓñÃ×	ß¦ÃæÕÈ	j	j
lw	.	.	.	.	.	.	.	.	.	.	8	.	.	.	false	true	Message: 0ms	.	.	.	.	.	.	.	.	.	.	.	!MODE RECORD CR 1000 2 0 R	0	.	.	lw.edf	RIGHT	2372	9888081	Full Trial Period	9885709	15	Trial: 15	9885709	74	Êó±ê	ÓñÃ×	ß¦ÃæÕÈ	j	j
lw	163	173	1	11	.	.	.	.	.	.	9	.	.	.	false	false	Message: 43ms	.	.	.	.	.	.	.	.	.	.	.	SYNCTIME	43	.	.	lw.edf	RIGHT	2372	9888081	Full Trial Period	9885709	15	Trial: 15	9885709	74	Êó±ê	ÓñÃ×	ß¦ÃæÕÈ	j	j
lw	.	.	.	.	.	.	.	.	.	.	10	.	.	.	false	false	Message: 709ms	18.43	239.41	77	748	671.80	340.70	2	455.20	672	121.90	388.60	INVISIBLE_BOUNDARY[1]	709	.	.	lw.edf	RIGHT	2372	9888081	Full Trial Period	9885709	15	Trial: 15	9885709	74	Êó±ê	ÓñÃ×	ß¦ÃæÕÈ	j	j
lw	.	.	.	.	.	.	.	.	.	.	11	.	.	.	false	false	Message: 718ms	18.43	239.41	77	748	671.80	340.70	2	455.20	672	121.90	388.60	SYNCTIME	718	.	.	lw.edf	RIGHT	2372	9888081	Full Trial Period	9885709	15	Trial: 15	9885709	74	Êó±ê	ÓñÃ×	ß¦ÃæÕÈ	j	j
lw	.	.	.	.	.	.	.	.	.	.	12	.	.	.	false	false	Message: 1556ms	11.39	134.04	85	1559	860.00	454.20	5	427.20	1475	531.90	368.50	INVISIBLE_BOUNDARY[2]	1556	.	.	lw.edf	RIGHT	2372	9888081	Full Trial Period	9885709	15	Trial: 15	9885709	74	Êó±ê	ÓñÃ×	ß¦ÃæÕÈ	j	j
lw	.	.	.	.	174	1733	6	1560	841.30	371.10	13	[1]	2	RECTANGLE_INTERESTAREA	false	false	Message: 1567ms	.	.	.	.	.	.	.	.	.	.	.	SYNCTIME	1567	841.30	371.10	lw.edf	RIGHT	2372	9888081	Full Trial Period	9885709	15	Trial: 15	9885709	74	Êó±ê	ÓñÃ×	ß¦ÃæÕÈ	j	j
lw	.	.	.	.	93	2370	8	2278	846.30	392.20	14	[1]	2	RECTANGLE_INTERESTAREA	false	false	Message: 2353ms	.	.	.	.	.	.	.	.	.	.	.	KEYBOARD	2353	846.30	392.20	lw.edf	RIGHT	2372	9888081	Full Trial Period	9885709	15	Trial: 15	9885709	74	Êó±ê	ÓñÃ×	ß¦ÃæÕÈ	j	j
lw	.	.	.	.	.	.	.	.	.	.	15	.	.	.	false	false	Message: 2412ms	.	.	.	.	.	.	.	.	.	.	.	TRIAL_RESULT 0	2412	.	.	lw.edf	RIGHT	2372	9888081	Full Trial Period	9885709	15	Trial: 15	9885709	74	Êó±ê	ÓñÃ×	ß¦ÃæÕÈ	j	j
lw	.	.	.	.	.	.	.	.	.	.	1	.	.	.	false	false	Message: -22ms	.	.	.	.	.	.	.	.	.	.	.	TRIALID 15	-22	.	.	lw.edf	RIGHT	2346	9891811	Full Trial Period	9889465	16	Trial: 16	9889465	111	ÃæÌõ	º£´ø	Î§½í	j	j
lw	.	.	.	.	.	.	.	.	.	.	2	.	.	.	false	false	Message: -1ms	.	.	.	.	.	.	.	.	.	.	.	RECCFG CR 1000 2 0 R	-1	.	.	lw.edf	RIGHT	2346	9891811	Full Trial Period	9889465	16	Trial: 16	9889465	111	ÃæÌõ	º£´ø	Î§½í	j	j
lw	.	.	.	.	.	.	.	.	.	.	3	.	.	.	false	false	Message: -1ms	.	.	.	.	.	.	.	.	.	.	.	ELCLCFG TOWER	-1	.	.	lw.edf	RIGHT	2346	9891811	Full Trial Period	9889465	16	Trial: 16	9889465	111	ÃæÌõ	º£´ø	Î§½í	j	j
lw	.	.	.	.	.	.	.	.	.	.	4	.	.	.	false	false	Message: -1ms	.	.	.	.	.	.	.	.	.	.	.	GAZE_COORDS 0.00 0.00 1023.00 767.00	-1	.	.	lw.edf	RIGHT	2346	9891811	Full Trial Period	9889465	16	Trial: 16	9889465	111	ÃæÌõ	º£´ø	Î§½í	j	j
lw	.	.	.	.	.	.	.	.	.	.	5	.	.	.	false	false	Message: -1ms	.	.	.	.	.	.	.	.	.	.	.	THRESHOLDS R 124 228	-1	.	.	lw.edf	RIGHT	2346	9891811	Full Trial Period	9889465	16	Trial: 16	9889465	111	ÃæÌõ	º£´ø	Î§½í	j	j
lw	.	.	.	.	.	.	.	.	.	.	6	.	.	.	false	false	Message: -1ms	.	.	.	.	.	.	.	.	.	.	.	ELCL_PROC CENTROID (3)	-1	.	.	lw.edf	RIGHT	2346	9891811	Full Trial Period	9889465	16	Trial: 16	9889465	111	ÃæÌõ	º£´ø	Î§½í	j	j
lw	.	.	.	.	.	.	.	.	.	.	7	.	.	.	false	false	Message: -1ms	.	.	.	.	.	.	.	.	.	.	.	ELCL_PCR_PARAM 5 3.0	-1	.	.	lw.edf	RIGHT	2346	9891811	Full Trial Period	9889465	16	Trial: 16	9889465	111	ÃæÌõ	º£´ø	Î§½í	j	j
lw	.	.	.	.	.	.	.	.	.	.	8	.	.	.	false	true	Message: 0ms	.	.	.	.	.	.	.	.	.	.	.	!MODE RECORD CR 1000 2 0 R	0	.	.	lw.edf	RIGHT	2346	9891811	Full Trial Period	9889465	16	Trial: 16	9889465	111	ÃæÌõ	º£´ø	Î§½í	j	j
lw	124	162	1	39	.	.	.	.	.	.	9	.	.	.	false	false	Message: 52ms	.	.	.	.	.	.	.	.	.	.	.	SYNCTIME	52	.	.	lw.edf	RIGHT	2346	9891811	Full Trial Period	9889465	16	Trial: 16	9889465	111	ÃæÌõ	º£´ø	Î§½í	j	j
lw	.	.	.	.	.	.	.	.	.	.	10	.	.	.	false	false	Message: 677ms	11.22	215.86	52	690	454.00	381.70	3	410.30	639	118.50	373.10	INVISIBLE_BOUNDARY[1]	677	.	.	lw.edf	RIGHT	2346	9891811	Full Trial Period	9889465	16	Trial: 16	9889465	111	ÃæÌõ	º£´ø	Î§½í	j	j
lw	.	.	.	.	.	.	.	.	.	.	11	.	.	.	false	false	Message: 686ms	11.22	215.86	52	690	454.00	381.70	3	410.30	639	118.50	373.10	SYNCTIME	686	.	.	lw.edf	RIGHT	2346	9891811	Full Trial Period	9889465	16	Trial: 16	9889465	111	ÃæÌõ	º£´ø	Î§½í	j	j
lw	.	.	.	.	.	.	.	.	.	.	12	.	.	.	false	false	Message: 1540ms	10.72	202.36	53	1555	828.40	490.20	6	344.90	1503	533.10	369.80	INVISIBLE_BOUNDARY[2]	1540	.	.	lw.edf	RIGHT	2346	9891811	Full Trial Period	9889465	16	Trial: 16	9889465	111	ÃæÌõ	º£´ø	Î§½í	j	j
lw	.	.	.	.	.	.	.	.	.	.	13	.	.	.	false	false	Message: 1544ms	10.72	202.36	53	1555	828.40	490.20	6	344.90	1503	533.10	369.80	SYNCTIME	1544	.	.	lw.edf	RIGHT	2346	9891811	Full Trial Period	9889465	16	Trial: 16	9889465	111	ÃæÌõ	º£´ø	Î§½í	j	j
lw	.	.	.	.	.	.	.	.	.	.	14	.	.	.	false	false	Message: 2327ms	8.23	115.91	71	2344	875.10	409.40	9	332.40	2274	629.30	391.70	KEYBOARD	2327	.	.	lw.edf	RIGHT	2346	9891811	Full Trial Period	9889465	16	Trial: 16	9889465	111	ÃæÌõ	º£´ø	Î§½í	j	j
lw	.	.	.	.	.	.	.	.	.	.	15	.	.	.	false	false	Message: 2391ms	.	.	.	.	.	.	.	.	.	.	.	TRIAL_RESULT 0	2391	.	.	lw.edf	RIGHT	2346	9891811	Full Trial Period	9889465	16	Trial: 16	9889465	111	ÃæÌõ	º£´ø	Î§½í	j	j
lw	.	.	.	.	.	.	.	.	.	.	1	.	.	.	false	false	Message: -16ms	.	.	.	.	.	.	.	.	.	.	.	TRIALID 16	-16	.	.	lw.edf	RIGHT	4391	9898699	Full Trial Period	9894308	17	Trial: 17	9894308	91	Ìú»·	Ì«Ñô	ºÉ°üµ°	j	j
lw	.	.	.	.	.	.	.	.	.	.	2	.	.	.	false	false	Message: -1ms	.	.	.	.	.	.	.	.	.	.	.	RECCFG CR 1000 2 0 R	-1	.	.	lw.edf	RIGHT	4391	9898699	Full Trial Period	9894308	17	Trial: 17	9894308	91	Ìú»·	Ì«Ñô	ºÉ°üµ°	j	j
lw	.	.	.	.	.	.	.	.	.	.	3	.	.	.	false	false	Message: -1ms	.	.	.	.	.	.	.	.	.	.	.	ELCLCFG TOWER	-1	.	.	lw.edf	RIGHT	4391	9898699	Full Trial Period	9894308	17	Trial: 17	9894308	91	Ìú»·	Ì«Ñô	ºÉ°üµ°	j	j
lw	.	.	.	.	.	.	.	.	.	.	4	.	.	.	false	false	Message: -1ms	.	.	.	.	.	.	.	.	.	.	.	GAZE_COORDS 0.00 0.00 1023.00 767.00	-1	.	.	lw.edf	RIGHT	4391	9898699	Full Trial Period	9894308	17	Trial: 17	9894308	91	Ìú»·	Ì«Ñô	ºÉ°üµ°	j	j
lw	.	.	.	.	.	.	.	.	.	.	5	.	.	.	false	false	Message: -1ms	.	.	.	.	.	.	.	.	.	.	.	THRESHOLDS R 124 228	-1	.	.	lw.edf	RIGHT	4391	9898699	Full Trial Period	9894308	17	Trial: 17	9894308	91	Ìú»·	Ì«Ñô	ºÉ°üµ°	j	j
lw	.	.	.	.	.	.	.	.	.	.	6	.	.	.	false	false	Message: -1ms	.	.	.	.	.	.	.	.	.	.	.	ELCL_PROC CENTROID (3)	-1	.	.	lw.edf	RIGHT	4391	9898699	Full Trial Period	9894308	17	Trial: 17	9894308	91	Ìú»·	Ì«Ñô	ºÉ°üµ°	j	j
lw	.	.	.	.	.	.	.	.	.	.	7	.	.	.	false	false	Message: -1ms	.	.	.	.	.	.	.	.	.	.	.	ELCL_PCR_PARAM 5 3.0	-1	.	.	lw.edf	RIGHT	4391	9898699	Full Trial Period	9894308	17	Trial: 17	9894308	91	Ìú»·	Ì«Ñô	ºÉ°üµ°	j	j
lw	.	.	.	.	.	.	.	.	.	.	8	.	.	.	false	true	Message: 0ms	.	.	.	.	.	.	.	.	.	.	.	!MODE RECORD CR 1000 2 0 R	0	.	.	lw.edf	RIGHT	4391	9898699	Full Trial Period	9894308	17	Trial: 17	9894308	91	Ìú»·	Ì«Ñô	ºÉ°üµ°	j	j
lw	.	.	.	.	275	281	1	7	103.30	358.40	9	.	.	.	false	false	Message: 42ms	.	.	.	.	.	.	.	.	.	.	.	SYNCTIME	42	103.30	358.40	lw.edf	RIGHT	4391	9898699	Full Trial Period	9894308	17	Trial: 17	9894308	91	Ìú»·	Ì«Ñô	ºÉ°üµ°	j	j
lw	.	.	.	.	.	.	.	.	.	.	10	.	.	.	false	false	Message: 1904ms	14.39	261.72	55	1927	566.50	397.10	4	547.10	1873	137.30	377.20	INVISIBLE_BOUNDARY[1]	1904	.	.	lw.edf	RIGHT	4391	9898699	Full Trial Period	9894308	17	Trial: 17	9894308	91	Ìú»·	Ì«Ñô	ºÉ°üµ°	j	j
lw	.	.	.	.	.	.	.	.	.	.	11	.	.	.	false	false	Message: 1909ms	14.39	261.72	55	1927	566.50	397.10	4	547.10	1873	137.30	377.20	SYNCTIME	1909	.	.	lw.edf	RIGHT	4391	9898699	Full Trial Period	9894308	17	Trial: 17	9894308	91	Ìú»·	Ì«Ñô	ºÉ°üµ°	j	j
lw	.	.	.	.	.	.	.	.	.	.	12	.	.	.	false	false	Message: 3462ms	5.19	20.76	250	3462	585.50	554.70	6	507.30	3213	565.10	402.20	INVISIBLE_BOUNDARY[2]	3462	.	.	lw.edf	RIGHT	4391	9898699	Full Trial Period	9894308	17	Trial: 17	9894308	91	Ìú»·	Ì«Ñô	ºÉ°üµ°	j	j
lw	.	.	.	.	29	3491	7	3463	807.70	691.90	13	.	.	.	false	false	Message: 3466ms	.	.	.	.	.	.	.	.	.	.	.	SYNCTIME	3466	807.70	691.90	lw.edf	RIGHT	4391	9898699	Full Trial Period	9894308	17	Trial: 17	9894308	91	Ìú»·	Ì«Ñô	ºÉ°üµ°	j	j
lw	.	.	.	.	105	4389	11	4285	869.90	452.30	14	.	.	.	false	false	Message: 4371ms	.	.	.	.	.	.	.	.	.	.	.	KEYBOARD	4371	869.90	452.30	lw.edf	RIGHT	4391	9898699	Full Trial Period	9894308	17	Trial: 17	9894308	91	Ìú»·	Ì«Ñô	ºÉ°üµ°	j	j
lw	.	.	.	.	.	.	.	.	.	.	15	.	.	.	false	false	Message: 4432ms	.	.	.	.	.	.	.	.	.	.	.	TRIAL_RESULT 0	4432	.	.	lw.edf	RIGHT	4391	9898699	Full Trial Period	9894308	17	Trial: 17	9894308	91	Ìú»·	Ì«Ñô	ºÉ°üµ°	j	j
lw	.	.	.	.	.	.	.	.	.	.	1	.	.	.	false	false	Message: -16ms	.	.	.	.	.	.	.	.	.	.	.	TRIALID 17	-16	.	.	lw.edf	RIGHT	3026	9904058	Full Trial Period	9901032	18	Trial: 18	9901032	89	ÏÚ±ý	ÏóÆå	Í¼ÕÂ	j	j
lw	.	.	.	.	.	.	.	.	.	.	2	.	.	.	false	false	Message: -1ms	.	.	.	.	.	.	.	.	.	.	.	RECCFG CR 1000 2 0 R	-1	.	.	lw.edf	RIGHT	3026	9904058	Full Trial Period	9901032	18	Trial: 18	9901032	89	ÏÚ±ý	ÏóÆå	Í¼ÕÂ	j	j
lw	.	.	.	.	.	.	.	.	.	.	3	.	.	.	false	false	Message: -1ms	.	.	.	.	.	.	.	.	.	.	.	ELCLCFG TOWER	-1	.	.	lw.edf	RIGHT	3026	9904058	Full Trial Period	9901032	18	Trial: 18	9901032	89	ÏÚ±ý	ÏóÆå	Í¼ÕÂ	j	j
lw	.	.	.	.	.	.	.	.	.	.	4	.	.	.	false	false	Message: -1ms	.	.	.	.	.	.	.	.	.	.	.	GAZE_COORDS 0.00 0.00 1023.00 767.00	-1	.	.	lw.edf	RIGHT	3026	9904058	Full Trial Period	9901032	18	Trial: 18	9901032	89	ÏÚ±ý	ÏóÆå	Í¼ÕÂ	j	j
lw	.	.	.	.	.	.	.	.	.	.	5	.	.	.	false	false	Message: -1ms	.	.	.	.	.	.	.	.	.	.	.	THRESHOLDS R 124 228	-1	.	.	lw.edf	RIGHT	3026	9904058	Full Trial Period	9901032	18	Trial: 18	9901032	89	ÏÚ±ý	ÏóÆå	Í¼ÕÂ	j	j
lw	.	.	.	.	.	.	.	.	.	.	6	.	.	.	false	false	Message: -1ms	.	.	.	.	.	.	.	.	.	.	.	ELCL_PROC CENTROID (3)	-1	.	.	lw.edf	RIGHT	3026	9904058	Full Trial Period	9901032	18	Trial: 18	9901032	89	ÏÚ±ý	ÏóÆå	Í¼ÕÂ	j	j
lw	.	.	.	.	.	.	.	.	.	.	7	.	.	.	false	false	Message: -1ms	.	.	.	.	.	.	.	.	.	.	.	ELCL_PCR_PARAM 5 3.0	-1	.	.	lw.edf	RIGHT	3026	9904058	Full Trial Period	9901032	18	Trial: 18	9901032	89	ÏÚ±ý	ÏóÆå	Í¼ÕÂ	j	j
lw	.	.	.	.	.	.	.	.	.	.	8	.	.	.	false	true	Message: 0ms	.	.	.	.	.	.	.	.	.	.	.	!MODE RECORD CR 1000 2 0 R	0	.	.	lw.edf	RIGHT	3026	9904058	Full Trial Period	9901032	18	Trial: 18	9901032	89	ÏÚ±ý	ÏóÆå	Í¼ÕÂ	j	j
lw	.	.	.	.	352	358	1	7	111.10	365.80	9	.	.	.	false	false	Message: 42ms	.	.	.	.	.	.	.	.	.	.	.	SYNCTIME	42	111.10	365.80	lw.edf	RIGHT	3026	9904058	Full Trial Period	9901032	18	Trial: 18	9901032	89	ÏÚ±ý	ÏóÆå	Í¼ÕÂ	j	j
lw	.	.	.	.	.	.	.	.	.	.	10	.	.	.	false	false	Message: 814ms	6.04	36.18	167	965	487.30	520.30	3	461.40	799	530.90	349.00	INVISIBLE_BOUNDARY[1]	814	.	.	lw.edf	RIGHT	3026	9904058	Full Trial Period	9901032	18	Trial: 18	9901032	89	ÏÚ±ý	ÏóÆå	Í¼ÕÂ	j	j
lw	.	.	.	.	.	.	.	.	.	.	11	.	.	.	false	false	Message: 825ms	6.04	36.18	167	965	487.30	520.30	3	461.40	799	530.90	349.00	SYNCTIME	825	.	.	lw.edf	RIGHT	3026	9904058	Full Trial Period	9901032	18	Trial: 18	9901032	89	ÏÚ±ý	ÏóÆå	Í¼ÕÂ	j	j
lw	.	.	.	.	.	.	.	.	.	.	12	.	.	.	false	false	Message: 1691ms	8.85	163.96	54	1701	786.90	391.40	5	263.70	1648	525.80	384.50	INVISIBLE_BOUNDARY[2]	1691	.	.	lw.edf	RIGHT	3026	9904058	Full Trial Period	9901032	18	Trial: 18	9901032	89	ÏÚ±ý	ÏóÆå	Í¼ÕÂ	j	j
lw	.	.	.	.	.	.	.	.	.	.	13	.	.	.	false	false	Message: 1699ms	8.85	163.96	54	1701	786.90	391.40	5	263.70	1648	525.80	384.50	SYNCTIME	1699	.	.	lw.edf	RIGHT	3026	9904058	Full Trial Period	9901032	18	Trial: 18	9901032	89	ÏÚ±ý	ÏóÆå	Í¼ÕÂ	j	j
lw	.	.	.	.	.	.	.	.	.	.	14	.	.	.	false	false	Message: 3007ms	12.09	389.85	31	3024	428.90	502.60	11	691.90	2994	58.50	539.00	KEYBOARD	3007	.	.	lw.edf	RIGHT	3026	9904058	Full Trial Period	9901032	18	Trial: 18	9901032	89	ÏÚ±ý	ÏóÆå	Í¼ÕÂ	j	j
lw	.	.	.	.	.	.	.	.	.	.	15	.	.	.	false	false	Message: 3073ms	.	.	.	.	.	.	.	.	.	.	.	TRIAL_RESULT 0	3073	.	.	lw.edf	RIGHT	3026	9904058	Full Trial Period	9901032	18	Trial: 18	9901032	89	ÏÚ±ý	ÏóÆå	Í¼ÕÂ	j	j
lw	.	.	.	.	.	.	.	.	.	.	1	.	.	.	false	false	Message: -17ms	.	.	.	.	.	.	.	.	.	.	.	TRIALID 18	-17	.	.	lw.edf	RIGHT	2613	9907995	Full Trial Period	9905382	19	Trial: 19	9905382	103	ÐÅ·â	Ïà¿ò	ÓÍ»­	j	j
lw	.	.	.	.	.	.	.	.	.	.	2	.	.	.	false	false	Message: -1ms	.	.	.	.	.	.	.	.	.	.	.	RECCFG CR 1000 2 0 R	-1	.	.	lw.edf	RIGHT	2613	9907995	Full Trial Period	9905382	19	Trial: 19	9905382	103	ÐÅ·â	Ïà¿ò	ÓÍ»­	j	j
lw	.	.	.	.	.	.	.	.	.	.	3	.	.	.	false	false	Message: -1ms	.	.	.	.	.	.	.	.	.	.	.	ELCLCFG TOWER	-1	.	.	lw.edf	RIGHT	2613	9907995	Full Trial Period	9905382	19	Trial: 19	9905382	103	ÐÅ·â	Ïà¿ò	ÓÍ»­	j	j
lw	.	.	.	.	.	.	.	.	.	.	4	.	.	.	false	false	Message: -1ms	.	.	.	.	.	.	.	.	.	.	.	GAZE_COORDS 0.00 0.00 1023.00 767.00	-1	.	.	lw.edf	RIGHT	2613	9907995	Full Trial Period	9905382	19	Trial: 19	9905382	103	ÐÅ·â	Ïà¿ò	ÓÍ»­	j	j
lw	.	.	.	.	.	.	.	.	.	.	5	.	.	.	false	false	Message: -1ms	.	.	.	.	.	.	.	.	.	.	.	THRESHOLDS R 124 228	-1	.	.	lw.edf	RIGHT	2613	9907995	Full Trial Period	9905382	19	Trial: 19	9905382	103	ÐÅ·â	Ïà¿ò	ÓÍ»­	j	j
lw	.	.	.	.	.	.	.	.	.	.	6	.	.	.	false	false	Message: -1ms	.	.	.	.	.	.	.	.	.	.	.	ELCL_PROC CENTROID (3)	-1	.	.	lw.edf	RIGHT	2613	9907995	Full Trial Period	9905382	19	Trial: 19	9905382	103	ÐÅ·â	Ïà¿ò	ÓÍ»­	j	j
lw	.	.	.	.	.	.	.	.	.	.	7	.	.	.	false	false	Message: -1ms	.	.	.	.	.	.	.	.	.	.	.	ELCL_PCR_PARAM 5 3.0	-1	.	.	lw.edf	RIGHT	2613	9907995	Full Trial Period	9905382	19	Trial: 19	9905382	103	ÐÅ·â	Ïà¿ò	ÓÍ»­	j	j
lw	.	.	.	.	.	.	.	.	.	.	8	.	.	.	false	true	Message: 0ms	.	.	.	.	.	.	.	.	.	.	.	!MODE RECORD CR 1000 2 0 R	0	.	.	lw.edf	RIGHT	2613	9907995	Full Trial Period	9905382	19	Trial: 19	9905382	103	ÐÅ·â	Ïà¿ò	ÓÍ»­	j	j
lw	.	.	.	.	.	.	.	.	.	.	9	.	.	.	false	false	Message: 41ms	4.83	21.30	227	262	92.50	519.00	1	825.10	36	122.40	376.40	SYNCTIME	41	.	.	lw.edf	RIGHT	2613	9907995	Full Trial Period	9905382	19	Trial: 19	9905382	103	ÐÅ·â	Ïà¿ò	ÓÍ»­	j	j
lw	.	.	.	.	.	.	.	.	.	.	10	.	.	.	false	false	Message: 638ms	16.19	249.12	65	668	598.70	375.80	2	465.90	604	115.60	417.30	INVISIBLE_BOUNDARY[1]	638	.	.	lw.edf	RIGHT	2613	9907995	Full Trial Period	9905382	19	Trial: 19	9905382	103	ÐÅ·â	Ïà¿ò	ÓÍ»­	j	j
lw	.	.	.	.	.	.	.	.	.	.	11	.	.	.	false	false	Message: 649ms	16.19	249.12	65	668	598.70	375.80	2	465.90	604	115.60	417.30	SYNCTIME	649	.	.	lw.edf	RIGHT	2613	9907995	Full Trial Period	9905382	19	Trial: 19	9905382	103	ÐÅ·â	Ïà¿ò	ÓÍ»­	j	j
lw	.	.	.	.	46	1768	7	1723	832.90	383.10	12	.	.	.	false	false	Message: 1745ms	.	.	.	.	.	.	.	.	.	.	.	INVISIBLE_BOUNDARY[2]	1745	832.90	383.10	lw.edf	RIGHT	2613	9907995	Full Trial Period	9905382	19	Trial: 19	9905382	103	ÐÅ·â	Ïà¿ò	ÓÍ»­	j	j
lw	.	.	.	.	46	1768	7	1723	832.90	383.10	13	.	.	.	false	false	Message: 1749ms	.	.	.	.	.	.	.	.	.	.	.	SYNCTIME	1749	832.90	383.10	lw.edf	RIGHT	2613	9907995	Full Trial Period	9905382	19	Trial: 19	9905382	103	ÐÅ·â	Ïà¿ò	ÓÍ»­	j	j
lw	.	.	.	.	596	2611	8	2016	882.70	447.50	14	.	.	.	false	false	Message: 2594ms	.	.	.	.	.	.	.	.	.	.	.	KEYBOARD	2594	882.70	447.50	lw.edf	RIGHT	2613	9907995	Full Trial Period	9905382	19	Trial: 19	9905382	103	ÐÅ·â	Ïà¿ò	ÓÍ»­	j	j
lw	.	.	.	.	.	.	.	.	.	.	15	.	.	.	false	false	Message: 2658ms	.	.	.	.	.	.	.	.	.	.	.	TRIAL_RESULT 0	2658	.	.	lw.edf	RIGHT	2613	9907995	Full Trial Period	9905382	19	Trial: 19	9905382	103	ÐÅ·â	Ïà¿ò	ÓÍ»­	j	j
lw	.	.	.	.	.	.	.	.	.	.	1	.	.	.	false	false	Message: -21ms	.	.	.	.	.	.	.	.	.	.	.	TRIALID 19	-21	.	.	lw.edf	RIGHT	2920	9912755	Full Trial Period	9909835	20	Trial: 20	9909835	33	Î¢²¨Â¯	ÐÓÈÊ	ÑÛ¾¦	j	j
lw	.	.	.	.	.	.	.	.	.	.	2	.	.	.	false	false	Message: -1ms	.	.	.	.	.	.	.	.	.	.	.	RECCFG CR 1000 2 0 R	-1	.	.	lw.edf	RIGHT	2920	9912755	Full Trial Period	9909835	20	Trial: 20	9909835	33	Î¢²¨Â¯	ÐÓÈÊ	ÑÛ¾¦	j	j
lw	.	.	.	.	.	.	.	.	.	.	3	.	.	.	false	false	Message: -1ms	.	.	.	.	.	.	.	.	.	.	.	ELCLCFG TOWER	-1	.	.	lw.edf	RIGHT	2920	9912755	Full Trial Period	9909835	20	Trial: 20	9909835	33	Î¢²¨Â¯	ÐÓÈÊ	ÑÛ¾¦	j	j
lw	.	.	.	.	.	.	.	.	.	.	4	.	.	.	false	false	Message: -1ms	.	.	.	.	.	.	.	.	.	.	.	GAZE_COORDS 0.00 0.00 1023.00 767.00	-1	.	.	lw.edf	RIGHT	2920	9912755	Full Trial Period	9909835	20	Trial: 20	9909835	33	Î¢²¨Â¯	ÐÓÈÊ	ÑÛ¾¦	j	j
lw	.	.	.	.	.	.	.	.	.	.	5	.	.	.	false	false	Message: -1ms	.	.	.	.	.	.	.	.	.	.	.	THRESHOLDS R 124 228	-1	.	.	lw.edf	RIGHT	2920	9912755	Full Trial Period	9909835	20	Trial: 20	9909835	33	Î¢²¨Â¯	ÐÓÈÊ	ÑÛ¾¦	j	j
lw	.	.	.	.	.	.	.	.	.	.	6	.	.	.	false	false	Message: -1ms	.	.	.	.	.	.	.	.	.	.	.	ELCL_PROC CENTROID (3)	-1	.	.	lw.edf	RIGHT	2920	9912755	Full Trial Period	9909835	20	Trial: 20	9909835	33	Î¢²¨Â¯	ÐÓÈÊ	ÑÛ¾¦	j	j
lw	.	.	.	.	.	.	.	.	.	.	7	.	.	.	false	false	Message: -1ms	.	.	.	.	.	.	.	.	.	.	.	ELCL_PCR_PARAM 5 3.0	-1	.	.	lw.edf	RIGHT	2920	9912755	Full Trial Period	9909835	20	Trial: 20	9909835	33	Î¢²¨Â¯	ÐÓÈÊ	ÑÛ¾¦	j	j
lw	.	.	.	.	.	.	.	.	.	.	8	.	.	.	false	true	Message: 0ms	.	.	.	.	.	.	.	.	.	.	.	!MODE RECORD CR 1000 2 0 R	0	.	.	lw.edf	RIGHT	2920	9912755	Full Trial Period	9909835	20	Trial: 20	9909835	33	Î¢²¨Â¯	ÐÓÈÊ	ÑÛ¾¦	j	j
lw	.	.	.	.	294	300	1	7	123.10	360.20	9	.	.	.	false	false	Message: 46ms	.	.	.	.	.	.	.	.	.	.	.	SYNCTIME	46	123.10	360.20	lw.edf	RIGHT	2920	9912755	Full Trial Period	9909835	20	Trial: 20	9909835	33	Î¢²¨Â¯	ÐÓÈÊ	ÑÛ¾¦	j	j
lw	.	.	.	.	.	.	.	.	.	.	10	.	.	.	false	false	Message: 783ms	6.04	131.36	46	812	543.60	497.20	3	283.20	767	638.50	348.40	INVISIBLE_BOUNDARY[1]	783	.	.	lw.edf	RIGHT	2920	9912755	Full Trial Period	9909835	20	Trial: 20	9909835	33	Î¢²¨Â¯	ÐÓÈÊ	ÑÛ¾¦	j	j
lw	.	.	.	.	.	.	.	.	.	.	11	.	.	.	false	false	Message: 787ms	6.04	131.36	46	812	543.60	497.20	3	283.20	767	638.50	348.40	SYNCTIME	787	.	.	lw.edf	RIGHT	2920	9912755	Full Trial Period	9909835	20	Trial: 20	9909835	33	Î¢²¨Â¯	ÐÓÈÊ	ÑÛ¾¦	j	j
lw	.	.	.	.	.	.	.	.	.	.	12	.	.	.	false	false	Message: 1985ms	5.89	24.64	239	2213	864.50	554.50	7	631.90	1975	844.40	378.60	INVISIBLE_BOUNDARY[2]	1985	.	.	lw.edf	RIGHT	2920	9912755	Full Trial Period	9909835	20	Trial: 20	9909835	33	Î¢²¨Â¯	ÐÓÈÊ	ÑÛ¾¦	j	j
lw	.	.	.	.	.	.	.	.	.	.	13	.	.	.	false	false	Message: 1996ms	5.89	24.64	239	2213	864.50	554.50	7	631.90	1975	844.40	378.60	SYNCTIME	1996	.	.	lw.edf	RIGHT	2920	9912755	Full Trial Period	9909835	20	Trial: 20	9909835	33	Î¢²¨Â¯	ÐÓÈÊ	ÑÛ¾¦	j	j
lw	.	.	.	.	129	2918	10	2790	854.60	438.60	14	.	.	.	false	false	Message: 2901ms	.	.	.	.	.	.	.	.	.	.	.	KEYBOARD	2901	854.60	438.60	lw.edf	RIGHT	2920	9912755	Full Trial Period	9909835	20	Trial: 20	9909835	33	Î¢²¨Â¯	ÐÓÈÊ	ÑÛ¾¦	j	j
lw	.	.	.	.	.	.	.	.	.	.	15	.	.	.	false	false	Message: 2965ms	.	.	.	.	.	.	.	.	.	.	.	TRIAL_RESULT 0	2965	.	.	lw.edf	RIGHT	2920	9912755	Full Trial Period	9909835	20	Trial: 20	9909835	33	Î¢²¨Â¯	ÐÓÈÊ	ÑÛ¾¦	j	j
lw	.	.	.	.	.	.	.	.	.	.	1	.	.	.	false	false	Message: -19ms	.	.	.	.	.	.	.	.	.	.	.	TRIALID 20	-19	.	.	lw.edf	RIGHT	3203	9917227	Full Trial Period	9914024	21	Trial: 21	9914024	29	Ç¦±Ê	Éß	Ð¡Ïª	j	j
lw	.	.	.	.	.	.	.	.	.	.	2	.	.	.	false	false	Message: -1ms	.	.	.	.	.	.	.	.	.	.	.	RECCFG CR 1000 2 0 R	-1	.	.	lw.edf	RIGHT	3203	9917227	Full Trial Period	9914024	21	Trial: 21	9914024	29	Ç¦±Ê	Éß	Ð¡Ïª	j	j
lw	.	.	.	.	.	.	.	.	.	.	3	.	.	.	false	false	Message: -1ms	.	.	.	.	.	.	.	.	.	.	.	ELCLCFG TOWER	-1	.	.	lw.edf	RIGHT	3203	9917227	Full Trial Period	9914024	21	Trial: 21	9914024	29	Ç¦±Ê	Éß	Ð¡Ïª	j	j
lw	.	.	.	.	.	.	.	.	.	.	4	.	.	.	false	false	Message: -1ms	.	.	.	.	.	.	.	.	.	.	.	GAZE_COORDS 0.00 0.00 1023.00 767.00	-1	.	.	lw.edf	RIGHT	3203	9917227	Full Trial Period	9914024	21	Trial: 21	9914024	29	Ç¦±Ê	Éß	Ð¡Ïª	j	j
lw	.	.	.	.	.	.	.	.	.	.	5	.	.	.	false	false	Message: -1ms	.	.	.	.	.	.	.	.	.	.	.	THRESHOLDS R 124 228	-1	.	.	lw.edf	RIGHT	3203	9917227	Full Trial Period	9914024	21	Trial: 21	9914024	29	Ç¦±Ê	Éß	Ð¡Ïª	j	j
lw	.	.	.	.	.	.	.	.	.	.	6	.	.	.	false	false	Message: -1ms	.	.	.	.	.	.	.	.	.	.	.	ELCL_PROC CENTROID (3)	-1	.	.	lw.edf	RIGHT	3203	9917227	Full Trial Period	9914024	21	Trial: 21	9914024	29	Ç¦±Ê	Éß	Ð¡Ïª	j	j
lw	.	.	.	.	.	.	.	.	.	.	7	.	.	.	false	false	Message: -1ms	.	.	.	.	.	.	.	.	.	.	.	ELCL_PCR_PARAM 5 3.0	-1	.	.	lw.edf	RIGHT	3203	9917227	Full Trial Period	9914024	21	Trial: 21	9914024	29	Ç¦±Ê	Éß	Ð¡Ïª	j	j
lw	.	.	.	.	.	.	.	.	.	.	8	.	.	.	false	true	Message: 0ms	.	.	.	.	.	.	.	.	.	.	.	!MODE RECORD CR 1000 2 0 R	0	.	.	lw.edf	RIGHT	3203	9917227	Full Trial Period	9914024	21	Trial: 21	9914024	29	Ç¦±Ê	Éß	Ð¡Ïª	j	j
lw	.	.	.	.	311	317	1	7	114.80	374.20	9	.	.	.	false	false	Message: 39ms	.	.	.	.	.	.	.	.	.	.	.	SYNCTIME	39	114.80	374.20	lw.edf	RIGHT	3203	9917227	Full Trial Period	9914024	21	Trial: 21	9914024	29	Ç¦±Ê	Éß	Ð¡Ïª	j	j
lw	.	.	.	.	221	1226	4	1006	483.00	378.60	10	.	.	.	false	false	Message: 1022ms	.	.	.	.	.	.	.	.	.	.	.	INVISIBLE_BOUNDARY[1]	1022	483.00	378.60	lw.edf	RIGHT	3203	9917227	Full Trial Period	9914024	21	Trial: 21	9914024	29	Ç¦±Ê	Éß	Ð¡Ïª	j	j
lw	.	.	.	.	221	1226	4	1006	483.00	378.60	11	.	.	.	false	false	Message: 1030ms	.	.	.	.	.	.	.	.	.	.	.	SYNCTIME	1030	483.00	378.60	lw.edf	RIGHT	3203	9917227	Full Trial Period	9914024	21	Trial: 21	9914024	29	Ç¦±Ê	Éß	Ð¡Ïª	j	j
lw	.	.	.	.	.	.	.	.	.	.	12	.	.	.	false	false	Message: 1915ms	4.61	121.33	38	1921	843.70	392.20	6	174.40	1884	709.10	364.30	INVISIBLE_BOUNDARY[2]	1915	.	.	lw.edf	RIGHT	3203	9917227	Full Trial Period	9914024	21	Trial: 21	9914024	29	Ç¦±Ê	Éß	Ð¡Ïª	j	j
lw	.	.	.	.	166	2087	7	1922	836.90	390.90	13	.	.	.	false	false	Message: 1922ms	.	.	.	.	.	.	.	.	.	.	.	SYNCTIME	1922	.	.	lw.edf	RIGHT	3203	9917227	Full Trial Period	9914024	21	Trial: 21	9914024	29	Ç¦±Ê	Éß	Ð¡Ïª	j	j
lw	.	.	.	.	171	3201	10	3031	879.70	368.90	14	[1]	2	RECTANGLE_INTERESTAREA	false	false	Message: 3184ms	.	.	.	.	.	.	.	.	.	.	.	KEYBOARD	3184	879.70	368.90	lw.edf	RIGHT	3203	9917227	Full Trial Period	9914024	21	Trial: 21	9914024	29	Ç¦±Ê	Éß	Ð¡Ïª	j	j
lw	.	.	.	.	.	.	.	.	.	.	15	.	.	.	false	false	Message: 3251ms	.	.	.	.	.	.	.	.	.	.	.	TRIAL_RESULT 0	3251	.	.	lw.edf	RIGHT	3203	9917227	Full Trial Period	9914024	21	Trial: 21	9914024	29	Ç¦±Ê	Éß	Ð¡Ïª	j	j
lw	.	.	.	.	.	.	.	.	.	.	1	.	.	.	false	false	Message: -25ms	.	.	.	.	.	.	.	.	.	.	.	TRIALID 21	-25	.	.	lw.edf	RIGHT	2859	9922013	Full Trial Period	9919154	22	Trial: 22	9919154	67	ÄûÃÊ	éÏé­Çò	²£Á§Öé	f	f
lw	.	.	.	.	.	.	.	.	.	.	2	.	.	.	false	false	Message: -1ms	.	.	.	.	.	.	.	.	.	.	.	RECCFG CR 1000 2 0 R	-1	.	.	lw.edf	RIGHT	2859	9922013	Full Trial Period	9919154	22	Trial: 22	9919154	67	ÄûÃÊ	éÏé­Çò	²£Á§Öé	f	f
lw	.	.	.	.	.	.	.	.	.	.	3	.	.	.	false	false	Message: -1ms	.	.	.	.	.	.	.	.	.	.	.	ELCLCFG TOWER	-1	.	.	lw.edf	RIGHT	2859	9922013	Full Trial Period	9919154	22	Trial: 22	9919154	67	ÄûÃÊ	éÏé­Çò	²£Á§Öé	f	f
lw	.	.	.	.	.	.	.	.	.	.	4	.	.	.	false	false	Message: -1ms	.	.	.	.	.	.	.	.	.	.	.	GAZE_COORDS 0.00 0.00 1023.00 767.00	-1	.	.	lw.edf	RIGHT	2859	9922013	Full Trial Period	9919154	22	Trial: 22	9919154	67	ÄûÃÊ	éÏé­Çò	²£Á§Öé	f	f
lw	.	.	.	.	.	.	.	.	.	.	5	.	.	.	false	false	Message: -1ms	.	.	.	.	.	.	.	.	.	.	.	THRESHOLDS R 124 228	-1	.	.	lw.edf	RIGHT	2859	9922013	Full Trial Period	9919154	22	Trial: 22	9919154	67	ÄûÃÊ	éÏé­Çò	²£Á§Öé	f	f
lw	.	.	.	.	.	.	.	.	.	.	6	.	.	.	false	false	Message: -1ms	.	.	.	.	.	.	.	.	.	.	.	ELCL_PROC CENTROID (3)	-1	.	.	lw.edf	RIGHT	2859	9922013	Full Trial Period	9919154	22	Trial: 22	9919154	67	ÄûÃÊ	éÏé­Çò	²£Á§Öé	f	f
lw	.	.	.	.	.	.	.	.	.	.	7	.	.	.	false	false	Message: -1ms	.	.	.	.	.	.	.	.	.	.	.	ELCL_PCR_PARAM 5 3.0	-1	.	.	lw.edf	RIGHT	2859	9922013	Full Trial Period	9919154	22	Trial: 22	9919154	67	ÄûÃÊ	éÏé­Çò	²£Á§Öé	f	f
lw	.	.	.	.	.	.	.	.	.	.	8	.	.	.	false	true	Message: 0ms	.	.	.	.	.	.	.	.	.	.	.	!MODE RECORD CR 1000 2 0 R	0	.	.	lw.edf	RIGHT	2859	9922013	Full Trial Period	9919154	22	Trial: 22	9919154	67	ÄûÃÊ	éÏé­Çò	²£Á§Öé	f	f
lw	.	.	.	.	288	294	1	7	121.70	362.00	9	.	.	.	false	false	Message: 41ms	.	.	.	.	.	.	.	.	.	.	.	SYNCTIME	41	121.70	362.00	lw.edf	RIGHT	2859	9922013	Full Trial Period	9919154	22	Trial: 22	9919154	67	ÄûÃÊ	éÏé­Çò	²£Á§Öé	f	f
lw	.	.	.	.	.	.	.	.	.	.	10	.	.	.	false	false	Message: 834ms	10.62	66.76	159	882	426.30	472.80	2	751.60	724	131.60	354.70	INVISIBLE_BOUNDARY[1]	834	.	.	lw.edf	RIGHT	2859	9922013	Full Trial Period	9919154	22	Trial: 22	9919154	67	ÄûÃÊ	éÏé­Çò	²£Á§Öé	f	f
lw	.	.	.	.	.	.	.	.	.	.	11	.	.	.	false	false	Message: 842ms	10.62	66.76	159	882	426.30	472.80	2	751.60	724	131.60	354.70	SYNCTIME	842	.	.	lw.edf	RIGHT	2859	9922013	Full Trial Period	9919154	22	Trial: 22	9919154	67	ÄûÃÊ	éÏé­Çò	²£Á§Öé	f	f
lw	.	.	.	.	.	.	.	.	.	.	12	.	.	.	false	false	Message: 1983ms	11.72	45.62	257	2018	817.00	628.10	5	548.40	1762	546.50	398.40	INVISIBLE_BOUNDARY[2]	1983	.	.	lw.edf	RIGHT	2859	9922013	Full Trial Period	9919154	22	Trial: 22	9919154	67	ÄûÃÊ	éÏé­Çò	²£Á§Öé	f	f
lw	.	.	.	.	.	.	.	.	.	.	13	.	.	.	false	false	Message: 1991ms	11.72	45.62	257	2018	817.00	628.10	5	548.40	1762	546.50	398.40	SYNCTIME	1991	.	.	lw.edf	RIGHT	2859	9922013	Full Trial Period	9919154	22	Trial: 22	9919154	67	ÄûÃÊ	éÏé­Çò	²£Á§Öé	f	f
lw	.	.	.	.	226	2857	8	2632	593.80	414.40	14	.	.	.	false	false	Message: 2839ms	.	.	.	.	.	.	.	.	.	.	.	KEYBOARD	2839	593.80	414.40	lw.edf	RIGHT	2859	9922013	Full Trial Period	9919154	22	Trial: 22	9919154	67	ÄûÃÊ	éÏé­Çò	²£Á§Öé	f	f
lw	.	.	.	.	.	.	.	.	.	.	15	.	.	.	false	false	Message: 2904ms	.	.	.	.	.	.	.	.	.	.	.	TRIAL_RESULT 0	2904	.	.	lw.edf	RIGHT	2859	9922013	Full Trial Period	9919154	22	Trial: 22	9919154	67	ÄûÃÊ	éÏé­Çò	²£Á§Öé	f	f
lw	.	.	.	.	.	.	.	.	.	.	1	.	.	.	false	false	Message: -17ms	.	.	.	.	.	.	.	.	.	.	.	TRIALID 22	-17	.	.	lw.edf	RIGHT	3987	9927141	Full Trial Period	9923154	23	Trial: 23	9923154	110	±ÊÍ²	¿óÈªË®	°ôÇò¹÷	f	j
lw	.	.	.	.	.	.	.	.	.	.	2	.	.	.	false	false	Message: -1ms	.	.	.	.	.	.	.	.	.	.	.	RECCFG CR 1000 2 0 R	-1	.	.	lw.edf	RIGHT	3987	9927141	Full Trial Period	9923154	23	Trial: 23	9923154	110	±ÊÍ²	¿óÈªË®	°ôÇò¹÷	f	j
lw	.	.	.	.	.	.	.	.	.	.	3	.	.	.	false	false	Message: -1ms	.	.	.	.	.	.	.	.	.	.	.	ELCLCFG TOWER	-1	.	.	lw.edf	RIGHT	3987	9927141	Full Trial Period	9923154	23	Trial: 23	9923154	110	±ÊÍ²	¿óÈªË®	°ôÇò¹÷	f	j
lw	.	.	.	.	.	.	.	.	.	.	4	.	.	.	false	false	Message: -1ms	.	.	.	.	.	.	.	.	.	.	.	GAZE_COORDS 0.00 0.00 1023.00 767.00	-1	.	.	lw.edf	RIGHT	3987	9927141	Full Trial Period	9923154	23	Trial: 23	9923154	110	±ÊÍ²	¿óÈªË®	°ôÇò¹÷	f	j
lw	.	.	.	.	.	.	.	.	.	.	5	.	.	.	false	false	Message: -1ms	.	.	.	.	.	.	.	.	.	.	.	THRESHOLDS R 124 228	-1	.	.	lw.edf	RIGHT	3987	9927141	Full Trial Period	9923154	23	Trial: 23	9923154	110	±ÊÍ²	¿óÈªË®	°ôÇò¹÷	f	j
lw	.	.	.	.	.	.	.	.	.	.	6	.	.	.	false	false	Message: -1ms	.	.	.	.	.	.	.	.	.	.	.	ELCL_PROC CENTROID (3)	-1	.	.	lw.edf	RIGHT	3987	9927141	Full Trial Period	9923154	23	Trial: 23	9923154	110	±ÊÍ²	¿óÈªË®	°ôÇò¹÷	f	j
lw	.	.	.	.	.	.	.	.	.	.	7	.	.	.	false	false	Message: -1ms	.	.	.	.	.	.	.	.	.	.	.	ELCL_PCR_PARAM 5 3.0	-1	.	.	lw.edf	RIGHT	3987	9927141	Full Trial Period	9923154	23	Trial: 23	9923154	110	±ÊÍ²	¿óÈªË®	°ôÇò¹÷	f	j
lw	.	.	.	.	.	.	.	.	.	.	8	.	.	.	false	true	Message: 0ms	.	.	.	.	.	.	.	.	.	.	.	!MODE RECORD CR 1000 2 0 R	0	.	.	lw.edf	RIGHT	3987	9927141	Full Trial Period	9923154	23	Trial: 23	9923154	110	±ÊÍ²	¿óÈªË®	°ôÇò¹÷	f	j
lw	.	.	.	.	329	335	1	7	112.00	353.70	9	.	.	.	false	false	Message: 41ms	.	.	.	.	.	.	.	.	.	.	.	SYNCTIME	41	112.00	353.70	lw.edf	RIGHT	3987	9927141	Full Trial Period	9923154	23	Trial: 23	9923154	110	±ÊÍ²	¿óÈªË®	°ôÇò¹÷	f	j
lw	.	.	.	.	.	.	.	.	.	.	10	.	.	.	false	false	Message: 1541ms	14.33	94.27	152	1662	575.30	577.20	5	504.60	1511	222.10	335.50	INVISIBLE_BOUNDARY[1]	1541	.	.	lw.edf	RIGHT	3987	9927141	Full Trial Period	9923154	23	Trial: 23	9923154	110	±ÊÍ²	¿óÈªË®	°ôÇò¹÷	f	j
lw	.	.	.	.	.	.	.	.	.	.	11	.	.	.	false	false	Message: 1550ms	14.33	94.27	152	1662	575.30	577.20	5	504.60	1511	222.10	335.50	SYNCTIME	1550	.	.	lw.edf	RIGHT	3987	9927141	Full Trial Period	9923154	23	Trial: 23	9923154	110	±ÊÍ²	¿óÈªË®	°ôÇò¹÷	f	j
lw	.	.	.	.	.	.	.	.	.	.	12	.	.	.	false	false	Message: 2510ms	12.47	214.97	58	2532	914.70	403.70	8	382.90	2475	541.80	375.20	INVISIBLE_BOUNDARY[2]	2510	.	.	lw.edf	RIGHT	3987	9927141	Full Trial Period	9923154	23	Trial: 23	9923154	110	±ÊÍ²	¿óÈªË®	°ôÇò¹÷	f	j
lw	.	.	.	.	.	.	.	.	.	.	13	.	.	.	false	false	Message: 2515ms	12.47	214.97	58	2532	914.70	403.70	8	382.90	2475	541.80	375.20	SYNCTIME	2515	.	.	lw.edf	RIGHT	3987	9927141	Full Trial Period	9923154	23	Trial: 23	9923154	110	±ÊÍ²	¿óÈªË®	°ôÇò¹÷	f	j
lw	.	.	.	.	318	3985	13	3668	600.80	398.10	14	.	.	.	false	false	Message: 3968ms	.	.	.	.	.	.	.	.	.	.	.	KEYBOARD	3968	600.80	398.10	lw.edf	RIGHT	3987	9927141	Full Trial Period	9923154	23	Trial: 23	9923154	110	±ÊÍ²	¿óÈªË®	°ôÇò¹÷	f	j
lw	.	.	.	.	.	.	.	.	.	.	15	.	.	.	false	false	Message: 4034ms	.	.	.	.	.	.	.	.	.	.	.	TRIAL_RESULT 0	4034	.	.	lw.edf	RIGHT	3987	9927141	Full Trial Period	9923154	23	Trial: 23	9923154	110	±ÊÍ²	¿óÈªË®	°ôÇò¹÷	f	j
lw	.	.	.	.	.	.	.	.	.	.	1	.	.	.	false	false	Message: -16ms	.	.	.	.	.	.	.	.	.	.	.	TRIALID 23	-16	.	.	lw.edf	RIGHT	5209	9934053	Full Trial Period	9928844	24	Trial: 24	9928844	38	´°»§	¼ªËû	ÍøÇòÅÄ	j	j
lw	.	.	.	.	.	.	.	.	.	.	2	.	.	.	false	false	Message: -1ms	.	.	.	.	.	.	.	.	.	.	.	RECCFG CR 1000 2 0 R	-1	.	.	lw.edf	RIGHT	5209	9934053	Full Trial Period	9928844	24	Trial: 24	9928844	38	´°»§	¼ªËû	ÍøÇòÅÄ	j	j
lw	.	.	.	.	.	.	.	.	.	.	3	.	.	.	false	false	Message: -1ms	.	.	.	.	.	.	.	.	.	.	.	ELCLCFG TOWER	-1	.	.	lw.edf	RIGHT	5209	9934053	Full Trial Period	9928844	24	Trial: 24	9928844	38	´°»§	¼ªËû	ÍøÇòÅÄ	j	j
lw	.	.	.	.	.	.	.	.	.	.	4	.	.	.	false	false	Message: -1ms	.	.	.	.	.	.	.	.	.	.	.	GAZE_COORDS 0.00 0.00 1023.00 767.00	-1	.	.	lw.edf	RIGHT	5209	9934053	Full Trial Period	9928844	24	Trial: 24	9928844	38	´°»§	¼ªËû	ÍøÇòÅÄ	j	j
lw	.	.	.	.	.	.	.	.	.	.	5	.	.	.	false	false	Message: -1ms	.	.	.	.	.	.	.	.	.	.	.	THRESHOLDS R 124 228	-1	.	.	lw.edf	RIGHT	5209	9934053	Full Trial Period	9928844	24	Trial: 24	9928844	38	´°»§	¼ªËû	ÍøÇòÅÄ	j	j
lw	.	.	.	.	.	.	.	.	.	.	6	.	.	.	false	false	Message: -1ms	.	.	.	.	.	.	.	.	.	.	.	ELCL_PROC CENTROID (3)	-1	.	.	lw.edf	RIGHT	5209	9934053	Full Trial Period	9928844	24	Trial: 24	9928844	38	´°»§	¼ªËû	ÍøÇòÅÄ	j	j
lw	.	.	.	.	.	.	.	.	.	.	7	.	.	.	false	false	Message: -1ms	.	.	.	.	.	.	.	.	.	.	.	ELCL_PCR_PARAM 5 3.0	-1	.	.	lw.edf	RIGHT	5209	9934053	Full Trial Period	9928844	24	Trial: 24	9928844	38	´°»§	¼ªËû	ÍøÇòÅÄ	j	j
lw	.	.	.	.	.	.	.	.	.	.	8	.	.	.	false	true	Message: 0ms	.	.	.	.	.	.	.	.	.	.	.	!MODE RECORD CR 1000 2 0 R	0	.	.	lw.edf	RIGHT	5209	9934053	Full Trial Period	9928844	24	Trial: 24	9928844	38	´°»§	¼ªËû	ÍøÇòÅÄ	j	j
lw	.	.	.	.	879	885	1	7	121.40	360.30	9	.	.	.	false	false	Message: 42ms	.	.	.	.	.	.	.	.	.	.	.	SYNCTIME	42	121.40	360.30	lw.edf	RIGHT	5209	9934053	Full Trial Period	9928844	24	Trial: 24	9928844	38	´°»§	¼ªËû	ÍøÇòÅÄ	j	j
lw	.	.	.	.	.	.	.	.	.	.	10	.	.	.	false	false	Message: 1928ms	5.01	22.07	227	2137	539.30	506.90	3	601.80	1911	515.00	362.60	INVISIBLE_BOUNDARY[1]	1928	.	.	lw.edf	RIGHT	5209	9934053	Full Trial Period	9928844	24	Trial: 24	9928844	38	´°»§	¼ªËû	ÍøÇòÅÄ	j	j
lw	.	.	.	.	.	.	.	.	.	.	11	.	.	.	false	false	Message: 1933ms	5.01	22.07	227	2137	539.30	506.90	3	601.80	1911	515.00	362.60	SYNCTIME	1933	.	.	lw.edf	RIGHT	5209	9934053	Full Trial Period	9928844	24	Trial: 24	9928844	38	´°»§	¼ªËû	ÍøÇòÅÄ	j	j
lw	.	.	.	.	.	.	.	.	.	.	12	.	.	.	false	false	Message: 3333ms	12.79	95.44	134	3432	868.70	668.70	7	492.60	3299	571.40	414.40	INVISIBLE_BOUNDARY[2]	3333	.	.	lw.edf	RIGHT	5209	9934053	Full Trial Period	9928844	24	Trial: 24	9928844	38	´°»§	¼ªËû	ÍøÇòÅÄ	j	j
lw	.	.	.	.	.	.	.	.	.	.	13	.	.	.	false	false	Message: 3342ms	12.79	95.44	134	3432	868.70	668.70	7	492.60	3299	571.40	414.40	SYNCTIME	3342	.	.	lw.edf	RIGHT	5209	9934053	Full Trial Period	9928844	24	Trial: 24	9928844	38	´°»§	¼ªËû	ÍøÇòÅÄ	j	j
lw	.	.	.	.	222	5207	14	4986	866.30	367.50	14	[1]	2	RECTANGLE_INTERESTAREA	false	false	Message: 5190ms	.	.	.	.	.	.	.	.	.	.	.	KEYBOARD	5190	866.30	367.50	lw.edf	RIGHT	5209	9934053	Full Trial Period	9928844	24	Trial: 24	9928844	38	´°»§	¼ªËû	ÍøÇòÅÄ	j	j
lw	.	.	.	.	.	.	.	.	.	.	15	.	.	.	false	false	Message: 5250ms	.	.	.	.	.	.	.	.	.	.	.	TRIAL_RESULT 0	5250	.	.	lw.edf	RIGHT	5209	9934053	Full Trial Period	9928844	24	Trial: 24	9928844	38	´°»§	¼ªËû	ÍøÇòÅÄ	j	j
lw	.	.	.	.	.	.	.	.	.	.	1	.	.	.	false	false	Message: -16ms	.	.	.	.	.	.	.	.	.	.	.	TRIALID 24	-16	.	.	lw.edf	RIGHT	4379	9940847	Full Trial Period	9936468	25	Trial: 25	9936468	102	¼¦ÍÈ	Ã¢¹û	·ÊÔí	f	j
lw	.	.	.	.	.	.	.	.	.	.	2	.	.	.	false	false	Message: -1ms	.	.	.	.	.	.	.	.	.	.	.	RECCFG CR 1000 2 0 R	-1	.	.	lw.edf	RIGHT	4379	9940847	Full Trial Period	9936468	25	Trial: 25	9936468	102	¼¦ÍÈ	Ã¢¹û	·ÊÔí	f	j
lw	.	.	.	.	.	.	.	.	.	.	3	.	.	.	false	false	Message: -1ms	.	.	.	.	.	.	.	.	.	.	.	ELCLCFG TOWER	-1	.	.	lw.edf	RIGHT	4379	9940847	Full Trial Period	9936468	25	Trial: 25	9936468	102	¼¦ÍÈ	Ã¢¹û	·ÊÔí	f	j
lw	.	.	.	.	.	.	.	.	.	.	4	.	.	.	false	false	Message: -1ms	.	.	.	.	.	.	.	.	.	.	.	GAZE_COORDS 0.00 0.00 1023.00 767.00	-1	.	.	lw.edf	RIGHT	4379	9940847	Full Trial Period	9936468	25	Trial: 25	9936468	102	¼¦ÍÈ	Ã¢¹û	·ÊÔí	f	j
lw	.	.	.	.	.	.	.	.	.	.	5	.	.	.	false	false	Message: -1ms	.	.	.	.	.	.	.	.	.	.	.	THRESHOLDS R 124 228	-1	.	.	lw.edf	RIGHT	4379	9940847	Full Trial Period	9936468	25	Trial: 25	9936468	102	¼¦ÍÈ	Ã¢¹û	·ÊÔí	f	j
lw	.	.	.	.	.	.	.	.	.	.	6	.	.	.	false	false	Message: -1ms	.	.	.	.	.	.	.	.	.	.	.	ELCL_PROC CENTROID (3)	-1	.	.	lw.edf	RIGHT	4379	9940847	Full Trial Period	9936468	25	Trial: 25	9936468	102	¼¦ÍÈ	Ã¢¹û	·ÊÔí	f	j
lw	.	.	.	.	.	.	.	.	.	.	7	.	.	.	false	false	Message: -1ms	.	.	.	.	.	.	.	.	.	.	.	ELCL_PCR_PARAM 5 3.0	-1	.	.	lw.edf	RIGHT	4379	9940847	Full Trial Period	9936468	25	Trial: 25	9936468	102	¼¦ÍÈ	Ã¢¹û	·ÊÔí	f	j
lw	.	.	.	.	.	.	.	.	.	.	8	.	.	.	false	true	Message: 0ms	.	.	.	.	.	.	.	.	.	.	.	!MODE RECORD CR 1000 2 0 R	0	.	.	lw.edf	RIGHT	4379	9940847	Full Trial Period	9936468	25	Trial: 25	9936468	102	¼¦ÍÈ	Ã¢¹û	·ÊÔí	f	j
lw	.	.	.	.	281	287	1	7	112.90	357.40	9	.	.	.	false	false	Message: 42ms	.	.	.	.	.	.	.	.	.	.	.	SYNCTIME	42	112.90	357.40	lw.edf	RIGHT	4379	9940847	Full Trial Period	9936468	25	Trial: 25	9936468	102	¼¦ÍÈ	Ã¢¹û	·ÊÔí	f	j
lw	.	.	.	.	337	1372	3	1036	384.10	424.90	10	.	.	.	false	false	Message: 1372ms	.	.	.	.	.	.	.	.	.	.	.	INVISIBLE_BOUNDARY[1]	1372	.	.	lw.edf	RIGHT	4379	9940847	Full Trial Period	9936468	25	Trial: 25	9936468	102	¼¦ÍÈ	Ã¢¹û	·ÊÔí	f	j
lw	.	.	.	.	.	.	.	.	.	.	11	.	.	.	false	false	Message: 1383ms	9.91	220.12	45	1417	95.10	434.20	3	390.10	1373	392.10	399.30	SYNCTIME	1383	.	.	lw.edf	RIGHT	4379	9940847	Full Trial Period	9936468	25	Trial: 25	9936468	102	¼¦ÍÈ	Ã¢¹û	·ÊÔí	f	j
lw	.	.	.	.	.	.	.	.	.	.	12	.	.	.	false	false	Message: 2268ms	15.53	74.68	208	2436	961.90	528.70	6	346.70	2229	519.00	368.20	INVISIBLE_BOUNDARY[2]	2268	.	.	lw.edf	RIGHT	4379	9940847	Full Trial Period	9936468	25	Trial: 25	9936468	102	¼¦ÍÈ	Ã¢¹û	·ÊÔí	f	j
lw	.	.	.	.	.	.	.	.	.	.	13	.	.	.	false	false	Message: 2275ms	15.53	74.68	208	2436	961.90	528.70	6	346.70	2229	519.00	368.20	SYNCTIME	2275	.	.	lw.edf	RIGHT	4379	9940847	Full Trial Period	9936468	25	Trial: 25	9936468	102	¼¦ÍÈ	Ã¢¹û	·ÊÔí	f	j
lw	.	.	.	.	192	4377	15	4186	847.30	377.30	14	[1]	2	RECTANGLE_INTERESTAREA	false	false	Message: 4360ms	.	.	.	.	.	.	.	.	.	.	.	KEYBOARD	4360	847.30	377.30	lw.edf	RIGHT	4379	9940847	Full Trial Period	9936468	25	Trial: 25	9936468	102	¼¦ÍÈ	Ã¢¹û	·ÊÔí	f	j
lw	.	.	.	.	.	.	.	.	.	.	15	.	.	.	false	false	Message: 4419ms	.	.	.	.	.	.	.	.	.	.	.	TRIAL_RESULT 0	4419	.	.	lw.edf	RIGHT	4379	9940847	Full Trial Period	9936468	25	Trial: 25	9936468	102	¼¦ÍÈ	Ã¢¹û	·ÊÔí	f	j
lw	.	.	.	.	.	.	.	.	.	.	1	.	.	.	false	false	Message: -16ms	.	.	.	.	.	.	.	.	.	.	.	TRIALID 25	-16	.	.	lw.edf	RIGHT	3515	9945623	Full Trial Period	9942108	26	Trial: 26	9942108	93	ÅûÈø	ºôÀ²È¦	Ìú»·	j	j
lw	.	.	.	.	.	.	.	.	.	.	2	.	.	.	false	false	Message: -1ms	.	.	.	.	.	.	.	.	.	.	.	RECCFG CR 1000 2 0 R	-1	.	.	lw.edf	RIGHT	3515	9945623	Full Trial Period	9942108	26	Trial: 26	9942108	93	ÅûÈø	ºôÀ²È¦	Ìú»·	j	j
lw	.	.	.	.	.	.	.	.	.	.	3	.	.	.	false	false	Message: -1ms	.	.	.	.	.	.	.	.	.	.	.	ELCLCFG TOWER	-1	.	.	lw.edf	RIGHT	3515	9945623	Full Trial Period	9942108	26	Trial: 26	9942108	93	ÅûÈø	ºôÀ²È¦	Ìú»·	j	j
lw	.	.	.	.	.	.	.	.	.	.	4	.	.	.	false	false	Message: -1ms	.	.	.	.	.	.	.	.	.	.	.	GAZE_COORDS 0.00 0.00 1023.00 767.00	-1	.	.	lw.edf	RIGHT	3515	9945623	Full Trial Period	9942108	26	Trial: 26	9942108	93	ÅûÈø	ºôÀ²È¦	Ìú»·	j	j
lw	.	.	.	.	.	.	.	.	.	.	5	.	.	.	false	false	Message: -1ms	.	.	.	.	.	.	.	.	.	.	.	THRESHOLDS R 124 228	-1	.	.	lw.edf	RIGHT	3515	9945623	Full Trial Period	9942108	26	Trial: 26	9942108	93	ÅûÈø	ºôÀ²È¦	Ìú»·	j	j
lw	.	.	.	.	.	.	.	.	.	.	6	.	.	.	false	false	Message: -1ms	.	.	.	.	.	.	.	.	.	.	.	ELCL_PROC CENTROID (3)	-1	.	.	lw.edf	RIGHT	3515	9945623	Full Trial Period	9942108	26	Trial: 26	9942108	93	ÅûÈø	ºôÀ²È¦	Ìú»·	j	j
lw	.	.	.	.	.	.	.	.	.	.	7	.	.	.	false	false	Message: -1ms	.	.	.	.	.	.	.	.	.	.	.	ELCL_PCR_PARAM 5 3.0	-1	.	.	lw.edf	RIGHT	3515	9945623	Full Trial Period	9942108	26	Trial: 26	9942108	93	ÅûÈø	ºôÀ²È¦	Ìú»·	j	j
lw	.	.	.	.	.	.	.	.	.	.	8	.	.	.	false	true	Message: 0ms	.	.	.	.	.	.	.	.	.	.	.	!MODE RECORD CR 1000 2 0 R	0	.	.	lw.edf	RIGHT	3515	9945623	Full Trial Period	9942108	26	Trial: 26	9942108	93	ÅûÈø	ºôÀ²È¦	Ìú»·	j	j
lw	123	123	1	1	.	.	.	.	.	.	9	.	.	.	false	false	Message: 42ms	.	.	201	201	67.20	540.10	1	196.90	1	.	.	SYNCTIME	42	.	.	lw.edf	RIGHT	3515	9945623	Full Trial Period	9942108	26	Trial: 26	9942108	93	ÅûÈø	ºôÀ²È¦	Ìú»·	j	j
lw	.	.	.	.	.	.	.	.	.	.	10	.	.	.	false	false	Message: 1417ms	6.11	23.34	262	1665	486.40	520.30	6	572.00	1404	429.10	350.80	INVISIBLE_BOUNDARY[1]	1417	.	.	lw.edf	RIGHT	3515	9945623	Full Trial Period	9942108	26	Trial: 26	9942108	93	ÅûÈø	ºôÀ²È¦	Ìú»·	j	j
lw	.	.	.	.	.	.	.	.	.	.	11	.	.	.	false	false	Message: 1426ms	6.11	23.34	262	1665	486.40	520.30	6	572.00	1404	429.10	350.80	SYNCTIME	1426	.	.	lw.edf	RIGHT	3515	9945623	Full Trial Period	9942108	26	Trial: 26	9942108	93	ÅûÈø	ºôÀ²È¦	Ìú»·	j	j
lw	.	.	.	.	.	.	.	.	.	.	12	.	.	.	false	false	Message: 2703ms	6.72	28.58	235	2703	578.90	631.10	10	355.00	2469	528.40	434.80	INVISIBLE_BOUNDARY[2]	2703	.	.	lw.edf	RIGHT	3515	9945623	Full Trial Period	9942108	26	Trial: 26	9942108	93	ÅûÈø	ºôÀ²È¦	Ìú»·	j	j
lw	.	.	.	.	22	2725	10	2704	762.20	692.00	13	.	.	.	false	false	Message: 2708ms	.	.	.	.	.	.	.	.	.	.	.	SYNCTIME	2708	762.20	692.00	lw.edf	RIGHT	3515	9945623	Full Trial Period	9942108	26	Trial: 26	9942108	93	ÅûÈø	ºôÀ²È¦	Ìú»·	j	j
lw	.	.	.	.	353	3513	13	3161	896.50	452.60	14	.	.	.	false	false	Message: 3496ms	.	.	.	.	.	.	.	.	.	.	.	KEYBOARD	3496	896.50	452.60	lw.edf	RIGHT	3515	9945623	Full Trial Period	9942108	26	Trial: 26	9942108	93	ÅûÈø	ºôÀ²È¦	Ìú»·	j	j
lw	.	.	.	.	.	.	.	.	.	.	15	.	.	.	false	false	Message: 3556ms	.	.	.	.	.	.	.	.	.	.	.	TRIAL_RESULT 0	3556	.	.	lw.edf	RIGHT	3515	9945623	Full Trial Period	9942108	26	Trial: 26	9942108	93	ÅûÈø	ºôÀ²È¦	Ìú»·	j	j
lw	.	.	.	.	.	.	.	.	.	.	1	.	.	.	false	false	Message: -20ms	.	.	.	.	.	.	.	.	.	.	.	TRIALID 26	-20	.	.	lw.edf	RIGHT	2566	9949494	Full Trial Period	9946928	27	Trial: 27	9946928	73	ß¦ÃæÕÈ	ÓñÃ×	¾íÖ½	f	f
lw	.	.	.	.	.	.	.	.	.	.	2	.	.	.	false	false	Message: -1ms	.	.	.	.	.	.	.	.	.	.	.	RECCFG CR 1000 2 0 R	-1	.	.	lw.edf	RIGHT	2566	9949494	Full Trial Period	9946928	27	Trial: 27	9946928	73	ß¦ÃæÕÈ	ÓñÃ×	¾íÖ½	f	f
lw	.	.	.	.	.	.	.	.	.	.	3	.	.	.	false	false	Message: -1ms	.	.	.	.	.	.	.	.	.	.	.	ELCLCFG TOWER	-1	.	.	lw.edf	RIGHT	2566	9949494	Full Trial Period	9946928	27	Trial: 27	9946928	73	ß¦ÃæÕÈ	ÓñÃ×	¾íÖ½	f	f
lw	.	.	.	.	.	.	.	.	.	.	4	.	.	.	false	false	Message: -1ms	.	.	.	.	.	.	.	.	.	.	.	GAZE_COORDS 0.00 0.00 1023.00 767.00	-1	.	.	lw.edf	RIGHT	2566	9949494	Full Trial Period	9946928	27	Trial: 27	9946928	73	ß¦ÃæÕÈ	ÓñÃ×	¾íÖ½	f	f
lw	.	.	.	.	.	.	.	.	.	.	5	.	.	.	false	false	Message: -1ms	.	.	.	.	.	.	.	.	.	.	.	THRESHOLDS R 124 228	-1	.	.	lw.edf	RIGHT	2566	9949494	Full Trial Period	9946928	27	Trial: 27	9946928	73	ß¦ÃæÕÈ	ÓñÃ×	¾íÖ½	f	f
lw	.	.	.	.	.	.	.	.	.	.	6	.	.	.	false	false	Message: -1ms	.	.	.	.	.	.	.	.	.	.	.	ELCL_PROC CENTROID (3)	-1	.	.	lw.edf	RIGHT	2566	9949494	Full Trial Period	9946928	27	Trial: 27	9946928	73	ß¦ÃæÕÈ	ÓñÃ×	¾íÖ½	f	f
lw	.	.	.	.	.	.	.	.	.	.	7	.	.	.	false	false	Message: -1ms	.	.	.	.	.	.	.	.	.	.	.	ELCL_PCR_PARAM 5 3.0	-1	.	.	lw.edf	RIGHT	2566	9949494	Full Trial Period	9946928	27	Trial: 27	9946928	73	ß¦ÃæÕÈ	ÓñÃ×	¾íÖ½	f	f
lw	.	.	.	.	.	.	.	.	.	.	8	.	.	.	false	true	Message: 0ms	.	.	.	.	.	.	.	.	.	.	.	!MODE RECORD CR 1000 2 0 R	0	.	.	lw.edf	RIGHT	2566	9949494	Full Trial Period	9946928	27	Trial: 27	9946928	73	ß¦ÃæÕÈ	ÓñÃ×	¾íÖ½	f	f
lw	.	.	.	.	250	256	1	7	116.00	365.80	9	.	.	.	false	false	Message: 39ms	.	.	.	.	.	.	.	.	.	.	.	SYNCTIME	39	116.00	365.80	lw.edf	RIGHT	2566	9949494	Full Trial Period	9946928	27	Trial: 27	9946928	73	ß¦ÃæÕÈ	ÓñÃ×	¾íÖ½	f	f
lw	.	.	.	.	.	.	.	.	.	.	10	.	.	.	false	false	Message: 1061ms	10.84	216.74	50	1080	513.30	422.50	4	369.70	1031	191.80	407.60	INVISIBLE_BOUNDARY[1]	1061	.	.	lw.edf	RIGHT	2566	9949494	Full Trial Period	9946928	27	Trial: 27	9946928	73	ß¦ÃæÕÈ	ÓñÃ×	¾íÖ½	f	f
lw	.	.	.	.	.	.	.	.	.	.	11	.	.	.	false	false	Message: 1072ms	10.84	216.74	50	1080	513.30	422.50	4	369.70	1031	191.80	407.60	SYNCTIME	1072	.	.	lw.edf	RIGHT	2566	9949494	Full Trial Period	9946928	27	Trial: 27	9946928	73	ß¦ÃæÕÈ	ÓñÃ×	¾íÖ½	f	f
lw	.	.	.	.	.	.	.	.	.	.	12	.	.	.	false	false	Message: 1729ms	11.81	181.62	65	1740	873.10	370.60	6	277.10	1676	522.60	392.30	INVISIBLE_BOUNDARY[2]	1729	.	.	lw.edf	RIGHT	2566	9949494	Full Trial Period	9946928	27	Trial: 27	9946928	73	ß¦ÃæÕÈ	ÓñÃ×	¾íÖ½	f	f
lw	.	.	.	.	.	.	.	.	.	.	13	.	.	.	false	false	Message: 1737ms	11.81	181.62	65	1740	873.10	370.60	6	277.10	1676	522.60	392.30	SYNCTIME	1737	.	.	lw.edf	RIGHT	2566	9949494	Full Trial Period	9946928	27	Trial: 27	9946928	73	ß¦ÃæÕÈ	ÓñÃ×	¾íÖ½	f	f
lw	.	.	.	.	163	2564	10	2402	603.30	343.20	14	.	.	.	false	false	Message: 2547ms	.	.	.	.	.	.	.	.	.	.	.	KEYBOARD	2547	603.30	343.20	lw.edf	RIGHT	2566	9949494	Full Trial Period	9946928	27	Trial: 27	9946928	73	ß¦ÃæÕÈ	ÓñÃ×	¾íÖ½	f	f
lw	.	.	.	.	.	.	.	.	.	.	15	.	.	.	false	false	Message: 2612ms	.	.	.	.	.	.	.	.	.	.	.	TRIAL_RESULT 0	2612	.	.	lw.edf	RIGHT	2566	9949494	Full Trial Period	9946928	27	Trial: 27	9946928	73	ß¦ÃæÕÈ	ÓñÃ×	¾íÖ½	f	f
lw	.	.	.	.	.	.	.	.	.	.	1	.	.	.	false	false	Message: -16ms	.	.	.	.	.	.	.	.	.	.	.	TRIALID 27	-16	.	.	lw.edf	RIGHT	2750	9953823	Full Trial Period	9951073	28	Trial: 28	9951073	121	ÄÖÖÓ	ÄÏ¹Ï	ÑÛ¾µ	f	f
lw	.	.	.	.	.	.	.	.	.	.	2	.	.	.	false	false	Message: -1ms	.	.	.	.	.	.	.	.	.	.	.	RECCFG CR 1000 2 0 R	-1	.	.	lw.edf	RIGHT	2750	9953823	Full Trial Period	9951073	28	Trial: 28	9951073	121	ÄÖÖÓ	ÄÏ¹Ï	ÑÛ¾µ	f	f
lw	.	.	.	.	.	.	.	.	.	.	3	.	.	.	false	false	Message: -1ms	.	.	.	.	.	.	.	.	.	.	.	ELCLCFG TOWER	-1	.	.	lw.edf	RIGHT	2750	9953823	Full Trial Period	9951073	28	Trial: 28	9951073	121	ÄÖÖÓ	ÄÏ¹Ï	ÑÛ¾µ	f	f
lw	.	.	.	.	.	.	.	.	.	.	4	.	.	.	false	false	Message: -1ms	.	.	.	.	.	.	.	.	.	.	.	GAZE_COORDS 0.00 0.00 1023.00 767.00	-1	.	.	lw.edf	RIGHT	2750	9953823	Full Trial Period	9951073	28	Trial: 28	9951073	121	ÄÖÖÓ	ÄÏ¹Ï	ÑÛ¾µ	f	f
lw	.	.	.	.	.	.	.	.	.	.	5	.	.	.	false	false	Message: -1ms	.	.	.	.	.	.	.	.	.	.	.	THRESHOLDS R 124 228	-1	.	.	lw.edf	RIGHT	2750	9953823	Full Trial Period	9951073	28	Trial: 28	9951073	121	ÄÖÖÓ	ÄÏ¹Ï	ÑÛ¾µ	f	f
lw	.	.	.	.	.	.	.	.	.	.	6	.	.	.	false	false	Message: -1ms	.	.	.	.	.	.	.	.	.	.	.	ELCL_PROC CENTROID (3)	-1	.	.	lw.edf	RIGHT	2750	9953823	Full Trial Period	9951073	28	Trial: 28	9951073	121	ÄÖÖÓ	ÄÏ¹Ï	ÑÛ¾µ	f	f
lw	.	.	.	.	.	.	.	.	.	.	7	.	.	.	false	false	Message: -1ms	.	.	.	.	.	.	.	.	.	.	.	ELCL_PCR_PARAM 5 3.0	-1	.	.	lw.edf	RIGHT	2750	9953823	Full Trial Period	9951073	28	Trial: 28	9951073	121	ÄÖÖÓ	ÄÏ¹Ï	ÑÛ¾µ	f	f
lw	.	.	.	.	.	.	.	.	.	.	8	.	.	.	false	true	Message: 0ms	.	.	.	.	.	.	.	.	.	.	.	!MODE RECORD CR 1000 2 0 R	0	.	.	lw.edf	RIGHT	2750	9953823	Full Trial Period	9951073	28	Trial: 28	9951073	121	ÄÖÖÓ	ÄÏ¹Ï	ÑÛ¾µ	f	f
lw	.	.	.	.	348	354	1	7	116.00	367.00	9	.	.	.	false	false	Message: 42ms	.	.	.	.	.	.	.	.	.	.	.	SYNCTIME	42	116.00	367.00	lw.edf	RIGHT	2750	9953823	Full Trial Period	9951073	28	Trial: 28	9951073	121	ÄÖÖÓ	ÄÏ¹Ï	ÑÛ¾µ	f	f
lw	.	.	.	.	.	.	.	.	.	.	10	.	.	.	false	false	Message: 391ms	13.10	233.87	56	410	506.80	404.40	1	456.50	355	115.90	372.80	INVISIBLE_BOUNDARY[1]	391	.	.	lw.edf	RIGHT	2750	9953823	Full Trial Period	9951073	28	Trial: 28	9951073	121	ÄÖÖÓ	ÄÏ¹Ï	ÑÛ¾µ	f	f
lw	.	.	.	.	.	.	.	.	.	.	11	.	.	.	false	false	Message: 401ms	13.10	233.87	56	410	506.80	404.40	1	456.50	355	115.90	372.80	SYNCTIME	401	.	.	lw.edf	RIGHT	2750	9953823	Full Trial Period	9951073	28	Trial: 28	9951073	121	ÄÖÖÓ	ÄÏ¹Ï	ÑÛ¾µ	f	f
lw	.	.	.	.	.	.	.	.	.	.	12	.	.	.	false	false	Message: 1955ms	7.64	162.51	47	1977	899.30	470.60	4	269.80	1931	672.10	429.40	INVISIBLE_BOUNDARY[2]	1955	.	.	lw.edf	RIGHT	2750	9953823	Full Trial Period	9951073	28	Trial: 28	9951073	121	ÄÖÖÓ	ÄÏ¹Ï	ÑÛ¾µ	f	f
lw	.	.	.	.	.	.	.	.	.	.	13	.	.	.	false	false	Message: 1959ms	7.64	162.51	47	1977	899.30	470.60	4	269.80	1931	672.10	429.40	SYNCTIME	1959	.	.	lw.edf	RIGHT	2750	9953823	Full Trial Period	9951073	28	Trial: 28	9951073	121	ÄÖÖÓ	ÄÏ¹Ï	ÑÛ¾µ	f	f
lw	.	.	.	.	169	2748	6	2580	640.40	400.00	14	.	.	.	false	false	Message: 2731ms	.	.	.	.	.	.	.	.	.	.	.	KEYBOARD	2731	640.40	400.00	lw.edf	RIGHT	2750	9953823	Full Trial Period	9951073	28	Trial: 28	9951073	121	ÄÖÖÓ	ÄÏ¹Ï	ÑÛ¾µ	f	f
lw	.	.	.	.	.	.	.	.	.	.	15	.	.	.	false	false	Message: 2798ms	.	.	.	.	.	.	.	.	.	.	.	TRIAL_RESULT 0	2798	.	.	lw.edf	RIGHT	2750	9953823	Full Trial Period	9951073	28	Trial: 28	9951073	121	ÄÖÖÓ	ÄÏ¹Ï	ÑÛ¾µ	f	f
lw	.	.	.	.	.	.	.	.	.	.	1	.	.	.	false	false	Message: -22ms	.	.	.	.	.	.	.	.	.	.	.	TRIALID 28	-22	.	.	lw.edf	RIGHT	2578	9958048	Full Trial Period	9955470	29	Trial: 29	9955470	108	ÌÀÔ²	Ó²±Ò	Å¦¿Û	j	j
lw	.	.	.	.	.	.	.	.	.	.	2	.	.	.	false	false	Message: -1ms	.	.	.	.	.	.	.	.	.	.	.	RECCFG CR 1000 2 0 R	-1	.	.	lw.edf	RIGHT	2578	9958048	Full Trial Period	9955470	29	Trial: 29	9955470	108	ÌÀÔ²	Ó²±Ò	Å¦¿Û	j	j
lw	.	.	.	.	.	.	.	.	.	.	3	.	.	.	false	false	Message: -1ms	.	.	.	.	.	.	.	.	.	.	.	ELCLCFG TOWER	-1	.	.	lw.edf	RIGHT	2578	9958048	Full Trial Period	9955470	29	Trial: 29	9955470	108	ÌÀÔ²	Ó²±Ò	Å¦¿Û	j	j
lw	.	.	.	.	.	.	.	.	.	.	4	.	.	.	false	false	Message: -1ms	.	.	.	.	.	.	.	.	.	.	.	GAZE_COORDS 0.00 0.00 1023.00 767.00	-1	.	.	lw.edf	RIGHT	2578	9958048	Full Trial Period	9955470	29	Trial: 29	9955470	108	ÌÀÔ²	Ó²±Ò	Å¦¿Û	j	j
lw	.	.	.	.	.	.	.	.	.	.	5	.	.	.	false	false	Message: -1ms	.	.	.	.	.	.	.	.	.	.	.	THRESHOLDS R 124 228	-1	.	.	lw.edf	RIGHT	2578	9958048	Full Trial Period	9955470	29	Trial: 29	9955470	108	ÌÀÔ²	Ó²±Ò	Å¦¿Û	j	j
lw	.	.	.	.	.	.	.	.	.	.	6	.	.	.	false	false	Message: -1ms	.	.	.	.	.	.	.	.	.	.	.	ELCL_PROC CENTROID (3)	-1	.	.	lw.edf	RIGHT	2578	9958048	Full Trial Period	9955470	29	Trial: 29	9955470	108	ÌÀÔ²	Ó²±Ò	Å¦¿Û	j	j
lw	.	.	.	.	.	.	.	.	.	.	7	.	.	.	false	false	Message: -1ms	.	.	.	.	.	.	.	.	.	.	.	ELCL_PCR_PARAM 5 3.0	-1	.	.	lw.edf	RIGHT	2578	9958048	Full Trial Period	9955470	29	Trial: 29	9955470	108	ÌÀÔ²	Ó²±Ò	Å¦¿Û	j	j
lw	.	.	.	.	.	.	.	.	.	.	8	.	.	.	false	true	Message: 0ms	.	.	.	.	.	.	.	.	.	.	.	!MODE RECORD CR 1000 2 0 R	0	.	.	lw.edf	RIGHT	2578	9958048	Full Trial Period	9955470	29	Trial: 29	9955470	108	ÌÀÔ²	Ó²±Ò	Å¦¿Û	j	j
lw	.	.	.	.	513	519	1	7	120.40	354.10	9	.	.	.	false	false	Message: 44ms	.	.	.	.	.	.	.	.	.	.	.	SYNCTIME	44	120.40	354.10	lw.edf	RIGHT	2578	9958048	Full Trial Period	9955470	29	Trial: 29	9955470	108	ÌÀÔ²	Ó²±Ò	Å¦¿Û	j	j
lw	.	.	.	.	.	.	.	.	.	.	10	.	.	.	false	false	Message: 1232ms	13.61	54.67	249	1280	472.40	523.30	4	960.30	1032	104.20	343.80	INVISIBLE_BOUNDARY[1]	1232	.	.	lw.edf	RIGHT	2578	9958048	Full Trial Period	9955470	29	Trial: 29	9955470	108	ÌÀÔ²	Ó²±Ò	Å¦¿Û	j	j
lw	.	.	.	.	.	.	.	.	.	.	11	.	.	.	false	false	Message: 1237ms	13.61	54.67	249	1280	472.40	523.30	4	960.30	1032	104.20	343.80	SYNCTIME	1237	.	.	lw.edf	RIGHT	2578	9958048	Full Trial Period	9955470	29	Trial: 29	9955470	108	ÌÀÔ²	Ó²±Ò	Å¦¿Û	j	j
lw	.	.	.	.	.	.	.	.	.	.	12	.	.	.	false	false	Message: 1806ms	12.61	197.00	64	1827	875.00	482.90	6	285.40	1764	503.80	408.30	INVISIBLE_BOUNDARY[2]	1806	.	.	lw.edf	RIGHT	2578	9958048	Full Trial Period	9955470	29	Trial: 29	9955470	108	ÌÀÔ²	Ó²±Ò	Å¦¿Û	j	j
lw	.	.	.	.	.	.	.	.	.	.	13	.	.	.	false	false	Message: 1811ms	12.61	197.00	64	1827	875.00	482.90	6	285.40	1764	503.80	408.30	SYNCTIME	1811	.	.	lw.edf	RIGHT	2578	9958048	Full Trial Period	9955470	29	Trial: 29	9955470	108	ÌÀÔ²	Ó²±Ò	Å¦¿Û	j	j
lw	.	.	.	.	544	2576	9	2033	850.40	479.00	14	.	.	.	false	false	Message: 2559ms	.	.	.	.	.	.	.	.	.	.	.	KEYBOARD	2559	850.40	479.00	lw.edf	RIGHT	2578	9958048	Full Trial Period	9955470	29	Trial: 29	9955470	108	ÌÀÔ²	Ó²±Ò	Å¦¿Û	j	j
lw	.	.	.	.	.	.	.	.	.	.	15	.	.	.	false	false	Message: 2622ms	.	.	.	.	.	.	.	.	.	.	.	TRIAL_RESULT 0	2622	.	.	lw.edf	RIGHT	2578	9958048	Full Trial Period	9955470	29	Trial: 29	9955470	108	ÌÀÔ²	Ó²±Ò	Å¦¿Û	j	j
lw	.	.	.	.	.	.	.	.	.	.	1	.	.	.	false	false	Message: -16ms	.	.	.	.	.	.	.	.	.	.	.	TRIALID 29	-16	.	.	lw.edf	RIGHT	2447	9961711	Full Trial Period	9959264	30	Trial: 30	9959264	26	¹þÃÜ¹Ï	ÂÖÌ¥	¸ÊÕá	f	f
lw	.	.	.	.	.	.	.	.	.	.	2	.	.	.	false	false	Message: -1ms	.	.	.	.	.	.	.	.	.	.	.	RECCFG CR 1000 2 0 R	-1	.	.	lw.edf	RIGHT	2447	9961711	Full Trial Period	9959264	30	Trial: 30	9959264	26	¹þÃÜ¹Ï	ÂÖÌ¥	¸ÊÕá	f	f
lw	.	.	.	.	.	.	.	.	.	.	3	.	.	.	false	false	Message: -1ms	.	.	.	.	.	.	.	.	.	.	.	ELCLCFG TOWER	-1	.	.	lw.edf	RIGHT	2447	9961711	Full Trial Period	9959264	30	Trial: 30	9959264	26	¹þÃÜ¹Ï	ÂÖÌ¥	¸ÊÕá	f	f
lw	.	.	.	.	.	.	.	.	.	.	4	.	.	.	false	false	Message: -1ms	.	.	.	.	.	.	.	.	.	.	.	GAZE_COORDS 0.00 0.00 1023.00 767.00	-1	.	.	lw.edf	RIGHT	2447	9961711	Full Trial Period	9959264	30	Trial: 30	9959264	26	¹þÃÜ¹Ï	ÂÖÌ¥	¸ÊÕá	f	f
lw	.	.	.	.	.	.	.	.	.	.	5	.	.	.	false	false	Message: -1ms	.	.	.	.	.	.	.	.	.	.	.	THRESHOLDS R 124 228	-1	.	.	lw.edf	RIGHT	2447	9961711	Full Trial Period	9959264	30	Trial: 30	9959264	26	¹þÃÜ¹Ï	ÂÖÌ¥	¸ÊÕá	f	f
lw	.	.	.	.	.	.	.	.	.	.	6	.	.	.	false	false	Message: -1ms	.	.	.	.	.	.	.	.	.	.	.	ELCL_PROC CENTROID (3)	-1	.	.	lw.edf	RIGHT	2447	9961711	Full Trial Period	9959264	30	Trial: 30	9959264	26	¹þÃÜ¹Ï	ÂÖÌ¥	¸ÊÕá	f	f
lw	.	.	.	.	.	.	.	.	.	.	7	.	.	.	false	false	Message: -1ms	.	.	.	.	.	.	.	.	.	.	.	ELCL_PCR_PARAM 5 3.0	-1	.	.	lw.edf	RIGHT	2447	9961711	Full Trial Period	9959264	30	Trial: 30	9959264	26	¹þÃÜ¹Ï	ÂÖÌ¥	¸ÊÕá	f	f
lw	.	.	.	.	.	.	.	.	.	.	8	.	.	.	false	true	Message: 0ms	.	.	.	.	.	.	.	.	.	.	.	!MODE RECORD CR 1000 2 0 R	0	.	.	lw.edf	RIGHT	2447	9961711	Full Trial Period	9959264	30	Trial: 30	9959264	26	¹þÃÜ¹Ï	ÂÖÌ¥	¸ÊÕá	f	f
lw	.	.	.	.	233	239	1	7	121.10	372.20	9	.	.	.	false	false	Message: 42ms	.	.	.	.	.	.	.	.	.	.	.	SYNCTIME	42	121.10	372.20	lw.edf	RIGHT	2447	9961711	Full Trial Period	9959264	30	Trial: 30	9959264	26	¹þÃÜ¹Ï	ÂÖÌ¥	¸ÊÕá	f	f
lw	.	.	.	.	.	.	.	.	.	.	10	.	.	.	false	false	Message: 436ms	14.49	59.14	245	484	525.70	532.00	1	838.80	240	122.00	366.00	INVISIBLE_BOUNDARY[1]	436	.	.	lw.edf	RIGHT	2447	9961711	Full Trial Period	9959264	30	Trial: 30	9959264	26	¹þÃÜ¹Ï	ÂÖÌ¥	¸ÊÕá	f	f
lw	.	.	.	.	.	.	.	.	.	.	11	.	.	.	false	false	Message: 441ms	14.49	59.14	245	484	525.70	532.00	1	838.80	240	122.00	366.00	SYNCTIME	441	.	.	lw.edf	RIGHT	2447	9961711	Full Trial Period	9959264	30	Trial: 30	9959264	26	¹þÃÜ¹Ï	ÂÖÌ¥	¸ÊÕá	f	f
lw	.	.	.	.	.	.	.	.	.	.	12	.	.	.	false	false	Message: 1608ms	11.51	40.39	285	1619	780.20	609.80	2	571.40	1335	517.50	385.70	INVISIBLE_BOUNDARY[2]	1608	.	.	lw.edf	RIGHT	2447	9961711	Full Trial Period	9959264	30	Trial: 30	9959264	26	¹þÃÜ¹Ï	ÂÖÌ¥	¸ÊÕá	f	f
lw	.	.	.	.	.	.	.	.	.	.	13	.	.	.	false	false	Message: 1617ms	11.51	40.39	285	1619	780.20	609.80	2	571.40	1335	517.50	385.70	SYNCTIME	1617	.	.	lw.edf	RIGHT	2447	9961711	Full Trial Period	9959264	30	Trial: 30	9959264	26	¹þÃÜ¹Ï	ÂÖÌ¥	¸ÊÕá	f	f
lw	.	.	.	.	169	2445	6	2277	573.00	389.20	14	.	.	.	false	false	Message: 2428ms	.	.	.	.	.	.	.	.	.	.	.	KEYBOARD	2428	573.00	389.20	lw.edf	RIGHT	2447	9961711	Full Trial Period	9959264	30	Trial: 30	9959264	26	¹þÃÜ¹Ï	ÂÖÌ¥	¸ÊÕá	f	f
lw	.	.	.	.	.	.	.	.	.	.	15	.	.	.	false	false	Message: 2488ms	.	.	.	.	.	.	.	.	.	.	.	TRIAL_RESULT 0	2488	.	.	lw.edf	RIGHT	2447	9961711	Full Trial Period	9959264	30	Trial: 30	9959264	26	¹þÃÜ¹Ï	ÂÖÌ¥	¸ÊÕá	f	f
lw	.	.	.	.	.	.	.	.	.	.	1	.	.	.	false	false	Message: -15ms	.	.	.	.	.	.	.	.	.	.	.	TRIALID 30	-15	.	.	lw.edf	RIGHT	2400	9965879	Full Trial Period	9963479	31	Trial: 31	9963479	135	Ã¢¹û	Êó±ê	ÃÞÇ©	f	f
lw	.	.	.	.	.	.	.	.	.	.	2	.	.	.	false	false	Message: -1ms	.	.	.	.	.	.	.	.	.	.	.	RECCFG CR 1000 2 0 R	-1	.	.	lw.edf	RIGHT	2400	9965879	Full Trial Period	9963479	31	Trial: 31	9963479	135	Ã¢¹û	Êó±ê	ÃÞÇ©	f	f
lw	.	.	.	.	.	.	.	.	.	.	3	.	.	.	false	false	Message: -1ms	.	.	.	.	.	.	.	.	.	.	.	ELCLCFG TOWER	-1	.	.	lw.edf	RIGHT	2400	9965879	Full Trial Period	9963479	31	Trial: 31	9963479	135	Ã¢¹û	Êó±ê	ÃÞÇ©	f	f
lw	.	.	.	.	.	.	.	.	.	.	4	.	.	.	false	false	Message: -1ms	.	.	.	.	.	.	.	.	.	.	.	GAZE_COORDS 0.00 0.00 1023.00 767.00	-1	.	.	lw.edf	RIGHT	2400	9965879	Full Trial Period	9963479	31	Trial: 31	9963479	135	Ã¢¹û	Êó±ê	ÃÞÇ©	f	f
lw	.	.	.	.	.	.	.	.	.	.	5	.	.	.	false	false	Message: -1ms	.	.	.	.	.	.	.	.	.	.	.	THRESHOLDS R 124 228	-1	.	.	lw.edf	RIGHT	2400	9965879	Full Trial Period	9963479	31	Trial: 31	9963479	135	Ã¢¹û	Êó±ê	ÃÞÇ©	f	f
lw	.	.	.	.	.	.	.	.	.	.	6	.	.	.	false	false	Message: -1ms	.	.	.	.	.	.	.	.	.	.	.	ELCL_PROC CENTROID (3)	-1	.	.	lw.edf	RIGHT	2400	9965879	Full Trial Period	9963479	31	Trial: 31	9963479	135	Ã¢¹û	Êó±ê	ÃÞÇ©	f	f
lw	.	.	.	.	.	.	.	.	.	.	7	.	.	.	false	false	Message: -1ms	.	.	.	.	.	.	.	.	.	.	.	ELCL_PCR_PARAM 5 3.0	-1	.	.	lw.edf	RIGHT	2400	9965879	Full Trial Period	9963479	31	Trial: 31	9963479	135	Ã¢¹û	Êó±ê	ÃÞÇ©	f	f
lw	.	.	.	.	.	.	.	.	.	.	8	.	.	.	false	true	Message: 0ms	.	.	.	.	.	.	.	.	.	.	.	!MODE RECORD CR 1000 2 0 R	0	.	.	lw.edf	RIGHT	2400	9965879	Full Trial Period	9963479	31	Trial: 31	9963479	135	Ã¢¹û	Êó±ê	ÃÞÇ©	f	f
lw	.	.	.	.	37	43	1	7	116.90	353.40	9	.	.	.	false	false	Message: 43ms	.	.	.	.	.	.	.	.	.	.	.	SYNCTIME	43	.	.	lw.edf	RIGHT	2400	9965879	Full Trial Period	9963479	31	Trial: 31	9963479	135	Ã¢¹û	Êó±ê	ÃÞÇ©	f	f
lw	.	.	.	.	.	.	.	.	.	.	10	.	.	.	false	false	Message: 760ms	13.54	48.19	281	809	504.90	512.00	3	877.60	529	129.00	357.10	INVISIBLE_BOUNDARY[1]	760	.	.	lw.edf	RIGHT	2400	9965879	Full Trial Period	9963479	31	Trial: 31	9963479	135	Ã¢¹û	Êó±ê	ÃÞÇ©	f	f
lw	.	.	.	.	.	.	.	.	.	.	11	.	.	.	false	false	Message: 767ms	13.54	48.19	281	809	504.90	512.00	3	877.60	529	129.00	357.10	SYNCTIME	767	.	.	lw.edf	RIGHT	2400	9965879	Full Trial Period	9963479	31	Trial: 31	9963479	135	Ã¢¹û	Êó±ê	ÃÞÇ©	f	f
lw	.	.	.	.	.	.	.	.	.	.	12	.	.	.	false	false	Message: 1500ms	7.77	172.76	45	1501	757.50	448.80	7	251.20	1457	526.60	448.50	INVISIBLE_BOUNDARY[2]	1500	.	.	lw.edf	RIGHT	2400	9965879	Full Trial Period	9963479	31	Trial: 31	9963479	135	Ã¢¹û	Êó±ê	ÃÞÇ©	f	f
lw	.	.	.	.	126	1627	8	1502	747.70	422.00	13	.	.	.	false	false	Message: 1509ms	.	.	.	.	.	.	.	.	.	.	.	SYNCTIME	1509	747.70	422.00	lw.edf	RIGHT	2400	9965879	Full Trial Period	9963479	31	Trial: 31	9963479	135	Ã¢¹û	Êó±ê	ÃÞÇ©	f	f
lw	.	.	.	.	192	2398	11	2207	837.50	469.90	14	.	.	.	false	false	Message: 2381ms	.	.	.	.	.	.	.	.	.	.	.	KEYBOARD	2381	837.50	469.90	lw.edf	RIGHT	2400	9965879	Full Trial Period	9963479	31	Trial: 31	9963479	135	Ã¢¹û	Êó±ê	ÃÞÇ©	f	f
lw	.	.	.	.	.	.	.	.	.	.	15	.	.	.	false	false	Message: 2442ms	.	.	.	.	.	.	.	.	.	.	.	TRIAL_RESULT 0	2442	.	.	lw.edf	RIGHT	2400	9965879	Full Trial Period	9963479	31	Trial: 31	9963479	135	Ã¢¹û	Êó±ê	ÃÞÇ©	f	f
lw	.	.	.	.	.	.	.	.	.	.	1	.	.	.	false	false	Message: -24ms	.	.	.	.	.	.	.	.	.	.	.	TRIALID 31	-24	.	.	lw.edf	RIGHT	2713	9970208	Full Trial Period	9967495	32	Trial: 32	9967495	81	°ôÇò¹÷	¸ÊÕá	Æì¸Ë	j	j
lw	.	.	.	.	.	.	.	.	.	.	2	.	.	.	false	false	Message: -1ms	.	.	.	.	.	.	.	.	.	.	.	RECCFG CR 1000 2 0 R	-1	.	.	lw.edf	RIGHT	2713	9970208	Full Trial Period	9967495	32	Trial: 32	9967495	81	°ôÇò¹÷	¸ÊÕá	Æì¸Ë	j	j
lw	.	.	.	.	.	.	.	.	.	.	3	.	.	.	false	false	Message: -1ms	.	.	.	.	.	.	.	.	.	.	.	ELCLCFG TOWER	-1	.	.	lw.edf	RIGHT	2713	9970208	Full Trial Period	9967495	32	Trial: 32	9967495	81	°ôÇò¹÷	¸ÊÕá	Æì¸Ë	j	j
lw	.	.	.	.	.	.	.	.	.	.	4	.	.	.	false	false	Message: -1ms	.	.	.	.	.	.	.	.	.	.	.	GAZE_COORDS 0.00 0.00 1023.00 767.00	-1	.	.	lw.edf	RIGHT	2713	9970208	Full Trial Period	9967495	32	Trial: 32	9967495	81	°ôÇò¹÷	¸ÊÕá	Æì¸Ë	j	j
lw	.	.	.	.	.	.	.	.	.	.	5	.	.	.	false	false	Message: -1ms	.	.	.	.	.	.	.	.	.	.	.	THRESHOLDS R 124 228	-1	.	.	lw.edf	RIGHT	2713	9970208	Full Trial Period	9967495	32	Trial: 32	9967495	81	°ôÇò¹÷	¸ÊÕá	Æì¸Ë	j	j
lw	.	.	.	.	.	.	.	.	.	.	6	.	.	.	false	false	Message: -1ms	.	.	.	.	.	.	.	.	.	.	.	ELCL_PROC CENTROID (3)	-1	.	.	lw.edf	RIGHT	2713	9970208	Full Trial Period	9967495	32	Trial: 32	9967495	81	°ôÇò¹÷	¸ÊÕá	Æì¸Ë	j	j
lw	.	.	.	.	.	.	.	.	.	.	7	.	.	.	false	false	Message: -1ms	.	.	.	.	.	.	.	.	.	.	.	ELCL_PCR_PARAM 5 3.0	-1	.	.	lw.edf	RIGHT	2713	9970208	Full Trial Period	9967495	32	Trial: 32	9967495	81	°ôÇò¹÷	¸ÊÕá	Æì¸Ë	j	j
lw	.	.	.	.	.	.	.	.	.	.	8	.	.	.	false	true	Message: 0ms	.	.	.	.	.	.	.	.	.	.	.	!MODE RECORD CR 1000 2 0 R	0	.	.	lw.edf	RIGHT	2713	9970208	Full Trial Period	9967495	32	Trial: 32	9967495	81	°ôÇò¹÷	¸ÊÕá	Æì¸Ë	j	j
lw	.	.	.	.	510	516	1	7	124.00	369.30	9	.	.	.	false	false	Message: 51ms	.	.	.	.	.	.	.	.	.	.	.	SYNCTIME	51	124.00	369.30	lw.edf	RIGHT	2713	9970208	Full Trial Period	9967495	32	Trial: 32	9967495	81	°ôÇò¹÷	¸ÊÕá	Æì¸Ë	j	j
lw	.	.	.	.	.	.	.	.	.	.	10	.	.	.	false	false	Message: 851ms	4.97	23.57	211	1048	503.20	501.40	2	738.70	838	483.40	357.80	INVISIBLE_BOUNDARY[1]	851	.	.	lw.edf	RIGHT	2713	9970208	Full Trial Period	9967495	32	Trial: 32	9967495	81	°ôÇò¹÷	¸ÊÕá	Æì¸Ë	j	j
lw	.	.	.	.	.	.	.	.	.	.	11	.	.	.	false	false	Message: 859ms	4.97	23.57	211	1048	503.20	501.40	2	738.70	838	483.40	357.80	SYNCTIME	859	.	.	lw.edf	RIGHT	2713	9970208	Full Trial Period	9967495	32	Trial: 32	9967495	81	°ôÇò¹÷	¸ÊÕá	Æì¸Ë	j	j
lw	.	.	.	.	.	.	.	.	.	.	12	.	.	.	false	false	Message: 1636ms	8.95	99.49	90	1643	775.70	380.60	5	279.40	1554	512.00	379.10	INVISIBLE_BOUNDARY[2]	1636	.	.	lw.edf	RIGHT	2713	9970208	Full Trial Period	9967495	32	Trial: 32	9967495	81	°ôÇò¹÷	¸ÊÕá	Æì¸Ë	j	j
lw	.	.	.	.	.	.	.	.	.	.	13	.	.	.	false	false	Message: 1643ms	8.95	99.49	90	1643	775.70	380.60	5	279.40	1554	512.00	379.10	SYNCTIME	1643	.	.	lw.edf	RIGHT	2713	9970208	Full Trial Period	9967495	32	Trial: 32	9967495	81	°ôÇò¹÷	¸ÊÕá	Æì¸Ë	j	j
lw	.	.	.	.	.	.	.	.	.	.	14	.	.	.	false	false	Message: 2693ms	5.28	89.44	59	2711	874.50	391.60	8	230.40	2653	717.90	369.10	KEYBOARD	2693	.	.	lw.edf	RIGHT	2713	9970208	Full Trial Period	9967495	32	Trial: 32	9967495	81	°ôÇò¹÷	¸ÊÕá	Æì¸Ë	j	j
lw	.	.	.	.	.	.	.	.	.	.	15	.	.	.	false	false	Message: 2753ms	.	.	.	.	.	.	.	.	.	.	.	TRIAL_RESULT 0	2753	.	.	lw.edf	RIGHT	2713	9970208	Full Trial Period	9967495	32	Trial: 32	9967495	81	°ôÇò¹÷	¸ÊÕá	Æì¸Ë	j	j
lw	.	.	.	.	.	.	.	.	.	.	1	.	.	.	false	false	Message: -16ms	.	.	.	.	.	.	.	.	.	.	.	TRIALID 32	-16	.	.	lw.edf	RIGHT	2834	9974679	Full Trial Period	9971845	33	Trial: 33	9971845	9	ÇÉ¿ËÁ¦	Ìú¹ì	Êé°ü	f	f
lw	.	.	.	.	.	.	.	.	.	.	2	.	.	.	false	false	Message: -1ms	.	.	.	.	.	.	.	.	.	.	.	RECCFG CR 1000 2 0 R	-1	.	.	lw.edf	RIGHT	2834	9974679	Full Trial Period	9971845	33	Trial: 33	9971845	9	ÇÉ¿ËÁ¦	Ìú¹ì	Êé°ü	f	f
lw	.	.	.	.	.	.	.	.	.	.	3	.	.	.	false	false	Message: -1ms	.	.	.	.	.	.	.	.	.	.	.	ELCLCFG TOWER	-1	.	.	lw.edf	RIGHT	2834	9974679	Full Trial Period	9971845	33	Trial: 33	9971845	9	ÇÉ¿ËÁ¦	Ìú¹ì	Êé°ü	f	f
lw	.	.	.	.	.	.	.	.	.	.	4	.	.	.	false	false	Message: -1ms	.	.	.	.	.	.	.	.	.	.	.	GAZE_COORDS 0.00 0.00 1023.00 767.00	-1	.	.	lw.edf	RIGHT	2834	9974679	Full Trial Period	9971845	33	Trial: 33	9971845	9	ÇÉ¿ËÁ¦	Ìú¹ì	Êé°ü	f	f
lw	.	.	.	.	.	.	.	.	.	.	5	.	.	.	false	false	Message: -1ms	.	.	.	.	.	.	.	.	.	.	.	THRESHOLDS R 124 228	-1	.	.	lw.edf	RIGHT	2834	9974679	Full Trial Period	9971845	33	Trial: 33	9971845	9	ÇÉ¿ËÁ¦	Ìú¹ì	Êé°ü	f	f
lw	.	.	.	.	.	.	.	.	.	.	6	.	.	.	false	false	Message: -1ms	.	.	.	.	.	.	.	.	.	.	.	ELCL_PROC CENTROID (3)	-1	.	.	lw.edf	RIGHT	2834	9974679	Full Trial Period	9971845	33	Trial: 33	9971845	9	ÇÉ¿ËÁ¦	Ìú¹ì	Êé°ü	f	f
lw	.	.	.	.	.	.	.	.	.	.	7	.	.	.	false	false	Message: -1ms	.	.	.	.	.	.	.	.	.	.	.	ELCL_PCR_PARAM 5 3.0	-1	.	.	lw.edf	RIGHT	2834	9974679	Full Trial Period	9971845	33	Trial: 33	9971845	9	ÇÉ¿ËÁ¦	Ìú¹ì	Êé°ü	f	f
lw	.	.	.	.	.	.	.	.	.	.	8	.	.	.	false	true	Message: 0ms	.	.	.	.	.	.	.	.	.	.	.	!MODE RECORD CR 1000 2 0 R	0	.	.	lw.edf	RIGHT	2834	9974679	Full Trial Period	9971845	33	Trial: 33	9971845	9	ÇÉ¿ËÁ¦	Ìú¹ì	Êé°ü	f	f
lw	.	.	.	.	316	322	1	7	118.40	365.50	9	.	.	.	false	false	Message: 42ms	.	.	.	.	.	.	.	.	.	.	.	SYNCTIME	42	118.40	365.50	lw.edf	RIGHT	2834	9974679	Full Trial Period	9971845	33	Trial: 33	9971845	9	ÇÉ¿ËÁ¦	Ìú¹ì	Êé°ü	f	f
lw	.	.	.	.	.	.	.	.	.	.	10	.	.	.	false	false	Message: 704ms	15.65	72.78	215	707	503.00	663.00	2	791.80	493	138.20	355.80	INVISIBLE_BOUNDARY[1]	704	.	.	lw.edf	RIGHT	2834	9974679	Full Trial Period	9971845	33	Trial: 33	9971845	9	ÇÉ¿ËÁ¦	Ìú¹ì	Êé°ü	f	f
lw	.	.	.	.	33	740	3	708	508.30	639.30	11	.	.	.	false	false	Message: 709ms	.	.	.	.	.	.	.	.	.	.	.	SYNCTIME	709	508.30	639.30	lw.edf	RIGHT	2834	9974679	Full Trial Period	9971845	33	Trial: 33	9971845	9	ÇÉ¿ËÁ¦	Ìú¹ì	Êé°ü	f	f
lw	.	.	.	.	.	.	.	.	.	.	12	.	.	.	false	false	Message: 1492ms	11.56	34.92	331	1527	832.30	600.40	5	416.90	1197	532.10	422.60	INVISIBLE_BOUNDARY[2]	1492	.	.	lw.edf	RIGHT	2834	9974679	Full Trial Period	9971845	33	Trial: 33	9971845	9	ÇÉ¿ËÁ¦	Ìú¹ì	Êé°ü	f	f
lw	.	.	.	.	.	.	.	.	.	.	13	.	.	.	false	false	Message: 1500ms	11.56	34.92	331	1527	832.30	600.40	5	416.90	1197	532.10	422.60	SYNCTIME	1500	.	.	lw.edf	RIGHT	2834	9974679	Full Trial Period	9971845	33	Trial: 33	9971845	9	ÇÉ¿ËÁ¦	Ìú¹ì	Êé°ü	f	f
lw	.	.	.	.	205	2832	10	2628	402.60	369.20	14	.	.	.	false	false	Message: 2816ms	.	.	.	.	.	.	.	.	.	.	.	KEYBOARD	2816	402.60	369.20	lw.edf	RIGHT	2834	9974679	Full Trial Period	9971845	33	Trial: 33	9971845	9	ÇÉ¿ËÁ¦	Ìú¹ì	Êé°ü	f	f
lw	.	.	.	.	.	.	.	.	.	.	15	.	.	.	false	false	Message: 2879ms	.	.	.	.	.	.	.	.	.	.	.	TRIAL_RESULT 0	2879	.	.	lw.edf	RIGHT	2834	9974679	Full Trial Period	9971845	33	Trial: 33	9971845	9	ÇÉ¿ËÁ¦	Ìú¹ì	Êé°ü	f	f
lw	.	.	.	.	.	.	.	.	.	.	1	.	.	.	false	false	Message: -16ms	.	.	.	.	.	.	.	.	.	.	.	TRIALID 33	-16	.	.	lw.edf	RIGHT	2755	9979191	Full Trial Period	9976436	34	Trial: 34	9976436	119	ÖñËñ	ÑÀ¸à	ÄÏ¹Ï	f	f
lw	.	.	.	.	.	.	.	.	.	.	2	.	.	.	false	false	Message: -1ms	.	.	.	.	.	.	.	.	.	.	.	RECCFG CR 1000 2 0 R	-1	.	.	lw.edf	RIGHT	2755	9979191	Full Trial Period	9976436	34	Trial: 34	9976436	119	ÖñËñ	ÑÀ¸à	ÄÏ¹Ï	f	f
lw	.	.	.	.	.	.	.	.	.	.	3	.	.	.	false	false	Message: -1ms	.	.	.	.	.	.	.	.	.	.	.	ELCLCFG TOWER	-1	.	.	lw.edf	RIGHT	2755	9979191	Full Trial Period	9976436	34	Trial: 34	9976436	119	ÖñËñ	ÑÀ¸à	ÄÏ¹Ï	f	f
lw	.	.	.	.	.	.	.	.	.	.	4	.	.	.	false	false	Message: -1ms	.	.	.	.	.	.	.	.	.	.	.	GAZE_COORDS 0.00 0.00 1023.00 767.00	-1	.	.	lw.edf	RIGHT	2755	9979191	Full Trial Period	9976436	34	Trial: 34	9976436	119	ÖñËñ	ÑÀ¸à	ÄÏ¹Ï	f	f
lw	.	.	.	.	.	.	.	.	.	.	5	.	.	.	false	false	Message: -1ms	.	.	.	.	.	.	.	.	.	.	.	THRESHOLDS R 124 228	-1	.	.	lw.edf	RIGHT	2755	9979191	Full Trial Period	9976436	34	Trial: 34	9976436	119	ÖñËñ	ÑÀ¸à	ÄÏ¹Ï	f	f
lw	.	.	.	.	.	.	.	.	.	.	6	.	.	.	false	false	Message: -1ms	.	.	.	.	.	.	.	.	.	.	.	ELCL_PROC CENTROID (3)	-1	.	.	lw.edf	RIGHT	2755	9979191	Full Trial Period	9976436	34	Trial: 34	9976436	119	ÖñËñ	ÑÀ¸à	ÄÏ¹Ï	f	f
lw	.	.	.	.	.	.	.	.	.	.	7	.	.	.	false	false	Message: -1ms	.	.	.	.	.	.	.	.	.	.	.	ELCL_PCR_PARAM 5 3.0	-1	.	.	lw.edf	RIGHT	2755	9979191	Full Trial Period	9976436	34	Trial: 34	9976436	119	ÖñËñ	ÑÀ¸à	ÄÏ¹Ï	f	f
lw	.	.	.	.	.	.	.	.	.	.	8	.	.	.	false	true	Message: 0ms	.	.	.	.	.	.	.	.	.	.	.	!MODE RECORD CR 1000 2 0 R	0	.	.	lw.edf	RIGHT	2755	9979191	Full Trial Period	9976436	34	Trial: 34	9976436	119	ÖñËñ	ÑÀ¸à	ÄÏ¹Ï	f	f
lw	.	.	.	.	44	50	1	7	112.50	367.60	9	.	.	.	false	false	Message: 42ms	.	.	.	.	.	.	.	.	.	.	.	SYNCTIME	42	112.50	367.60	lw.edf	RIGHT	2755	9979191	Full Trial Period	9976436	34	Trial: 34	9976436	119	ÖñËñ	ÑÀ¸à	ÄÏ¹Ï	f	f
lw	.	.	.	.	.	.	.	.	.	.	10	.	.	.	false	false	Message: 948ms	6.98	38.80	180	1115	514.50	563.60	5	470.00	936	475.10	361.40	INVISIBLE_BOUNDARY[1]	948	.	.	lw.edf	RIGHT	2755	9979191	Full Trial Period	9976436	34	Trial: 34	9976436	119	ÖñËñ	ÑÀ¸à	ÄÏ¹Ï	f	f
lw	.	.	.	.	.	.	.	.	.	.	11	.	.	.	false	false	Message: 958ms	6.98	38.80	180	1115	514.50	563.60	5	470.00	936	475.10	361.40	SYNCTIME	958	.	.	lw.edf	RIGHT	2755	9979191	Full Trial Period	9976436	34	Trial: 34	9976436	119	ÖñËñ	ÑÀ¸à	ÄÏ¹Ï	f	f
lw	.	.	.	.	.	.	.	.	.	.	12	.	.	.	false	false	Message: 1767ms	10.03	189.25	53	1779	821.70	431.10	8	299.60	1727	523.90	412.40	INVISIBLE_BOUNDARY[2]	1767	.	.	lw.edf	RIGHT	2755	9979191	Full Trial Period	9976436	34	Trial: 34	9976436	119	ÖñËñ	ÑÀ¸à	ÄÏ¹Ï	f	f
lw	.	.	.	.	.	.	.	.	.	.	13	.	.	.	false	false	Message: 1774ms	10.03	189.25	53	1779	821.70	431.10	8	299.60	1727	523.90	412.40	SYNCTIME	1774	.	.	lw.edf	RIGHT	2755	9979191	Full Trial Period	9976436	34	Trial: 34	9976436	119	ÖñËñ	ÑÀ¸à	ÄÏ¹Ï	f	f
lw	.	.	.	.	103	2753	12	2651	479.50	363.30	14	.	.	.	false	false	Message: 2737ms	.	.	.	.	.	.	.	.	.	.	.	KEYBOARD	2737	479.50	363.30	lw.edf	RIGHT	2755	9979191	Full Trial Period	9976436	34	Trial: 34	9976436	119	ÖñËñ	ÑÀ¸à	ÄÏ¹Ï	f	f
lw	.	.	.	.	.	.	.	.	.	.	15	.	.	.	false	false	Message: 2799ms	.	.	.	.	.	.	.	.	.	.	.	TRIAL_RESULT 0	2799	.	.	lw.edf	RIGHT	2755	9979191	Full Trial Period	9976436	34	Trial: 34	9976436	119	ÖñËñ	ÑÀ¸à	ÄÏ¹Ï	f	f
lw	.	.	.	.	.	.	.	.	.	.	1	.	.	.	false	false	Message: -60ms	.	.	.	.	.	.	.	.	.	.	.	TRIALID 34	-60	.	.	lw.edf	RIGHT	2424	9982953	Full Trial Period	9980529	35	Trial: 35	9980529	82	ÏãÑÌ	Ç¦±Ê	¿ê×Ó	j	j
lw	.	.	.	.	.	.	.	.	.	.	2	.	.	.	false	false	Message: -1ms	.	.	.	.	.	.	.	.	.	.	.	RECCFG CR 1000 2 0 R	-1	.	.	lw.edf	RIGHT	2424	9982953	Full Trial Period	9980529	35	Trial: 35	9980529	82	ÏãÑÌ	Ç¦±Ê	¿ê×Ó	j	j
lw	.	.	.	.	.	.	.	.	.	.	3	.	.	.	false	false	Message: -1ms	.	.	.	.	.	.	.	.	.	.	.	ELCLCFG TOWER	-1	.	.	lw.edf	RIGHT	2424	9982953	Full Trial Period	9980529	35	Trial: 35	9980529	82	ÏãÑÌ	Ç¦±Ê	¿ê×Ó	j	j
lw	.	.	.	.	.	.	.	.	.	.	4	.	.	.	false	false	Message: -1ms	.	.	.	.	.	.	.	.	.	.	.	GAZE_COORDS 0.00 0.00 1023.00 767.00	-1	.	.	lw.edf	RIGHT	2424	9982953	Full Trial Period	9980529	35	Trial: 35	9980529	82	ÏãÑÌ	Ç¦±Ê	¿ê×Ó	j	j
lw	.	.	.	.	.	.	.	.	.	.	5	.	.	.	false	false	Message: -1ms	.	.	.	.	.	.	.	.	.	.	.	THRESHOLDS R 124 228	-1	.	.	lw.edf	RIGHT	2424	9982953	Full Trial Period	9980529	35	Trial: 35	9980529	82	ÏãÑÌ	Ç¦±Ê	¿ê×Ó	j	j
lw	.	.	.	.	.	.	.	.	.	.	6	.	.	.	false	false	Message: -1ms	.	.	.	.	.	.	.	.	.	.	.	ELCL_PROC CENTROID (3)	-1	.	.	lw.edf	RIGHT	2424	9982953	Full Trial Period	9980529	35	Trial: 35	9980529	82	ÏãÑÌ	Ç¦±Ê	¿ê×Ó	j	j
lw	.	.	.	.	.	.	.	.	.	.	7	.	.	.	false	false	Message: -1ms	.	.	.	.	.	.	.	.	.	.	.	ELCL_PCR_PARAM 5 3.0	-1	.	.	lw.edf	RIGHT	2424	9982953	Full Trial Period	9980529	35	Trial: 35	9980529	82	ÏãÑÌ	Ç¦±Ê	¿ê×Ó	j	j
lw	.	.	.	.	.	.	.	.	.	.	8	.	.	.	false	true	Message: 0ms	.	.	.	.	.	.	.	.	.	.	.	!MODE RECORD CR 1000 2 0 R	0	.	.	lw.edf	RIGHT	2424	9982953	Full Trial Period	9980529	35	Trial: 35	9980529	82	ÏãÑÌ	Ç¦±Ê	¿ê×Ó	j	j
lw	.	.	.	.	123	129	1	7	108.20	359.80	9	.	.	.	false	false	Message: 39ms	.	.	.	.	.	.	.	.	.	.	.	SYNCTIME	39	108.20	359.80	lw.edf	RIGHT	2424	9982953	Full Trial Period	9980529	35	Trial: 35	9980529	82	ÏãÑÌ	Ç¦±Ê	¿ê×Ó	j	j
lw	.	.	.	.	.	.	.	.	.	.	10	.	.	.	false	false	Message: 569ms	16.04	239.36	67	598	594.80	508.40	3	470.00	532	128.50	382.60	INVISIBLE_BOUNDARY[1]	569	.	.	lw.edf	RIGHT	2424	9982953	Full Trial Period	9980529	35	Trial: 35	9980529	82	ÏãÑÌ	Ç¦±Ê	¿ê×Ó	j	j
lw	.	.	.	.	.	.	.	.	.	.	11	.	.	.	false	false	Message: 574ms	16.04	239.36	67	598	594.80	508.40	3	470.00	532	128.50	382.60	SYNCTIME	574	.	.	lw.edf	RIGHT	2424	9982953	Full Trial Period	9980529	35	Trial: 35	9980529	82	ÏãÑÌ	Ç¦±Ê	¿ê×Ó	j	j
lw	.	.	.	.	.	.	.	.	.	.	12	.	.	.	false	false	Message: 1651ms	3.61	124.47	29	1661	845.70	384.90	7	199.80	1633	738.60	370.60	INVISIBLE_BOUNDARY[2]	1651	.	.	lw.edf	RIGHT	2424	9982953	Full Trial Period	9980529	35	Trial: 35	9980529	82	ÏãÑÌ	Ç¦±Ê	¿ê×Ó	j	j
lw	.	.	.	.	.	.	.	.	.	.	13	.	.	.	false	false	Message: 1657ms	3.61	124.47	29	1661	845.70	384.90	7	199.80	1633	738.60	370.60	SYNCTIME	1657	.	.	lw.edf	RIGHT	2424	9982953	Full Trial Period	9980529	35	Trial: 35	9980529	82	ÏãÑÌ	Ç¦±Ê	¿ê×Ó	j	j
lw	.	.	.	.	133	2422	10	2290	838.90	408.50	14	.	.	.	false	false	Message: 2405ms	.	.	.	.	.	.	.	.	.	.	.	KEYBOARD	2405	838.90	408.50	lw.edf	RIGHT	2424	9982953	Full Trial Period	9980529	35	Trial: 35	9980529	82	ÏãÑÌ	Ç¦±Ê	¿ê×Ó	j	j
lw	.	.	.	.	.	.	.	.	.	.	15	.	.	.	false	false	Message: 2464ms	.	.	.	.	.	.	.	.	.	.	.	TRIAL_RESULT 0	2464	.	.	lw.edf	RIGHT	2424	9982953	Full Trial Period	9980529	35	Trial: 35	9980529	82	ÏãÑÌ	Ç¦±Ê	¿ê×Ó	j	j
lw	.	.	.	.	.	.	.	.	.	.	1	.	.	.	false	false	Message: -17ms	.	.	.	.	.	.	.	.	.	.	.	TRIALID 35	-17	.	.	lw.edf	RIGHT	2399	9987018	Full Trial Period	9984619	36	Trial: 36	9984619	146	·çóÝ	Êó±ê	Ã«½í	f	f
lw	.	.	.	.	.	.	.	.	.	.	2	.	.	.	false	false	Message: -1ms	.	.	.	.	.	.	.	.	.	.	.	RECCFG CR 1000 2 0 R	-1	.	.	lw.edf	RIGHT	2399	9987018	Full Trial Period	9984619	36	Trial: 36	9984619	146	·çóÝ	Êó±ê	Ã«½í	f	f
lw	.	.	.	.	.	.	.	.	.	.	3	.	.	.	false	false	Message: -1ms	.	.	.	.	.	.	.	.	.	.	.	ELCLCFG TOWER	-1	.	.	lw.edf	RIGHT	2399	9987018	Full Trial Period	9984619	36	Trial: 36	9984619	146	·çóÝ	Êó±ê	Ã«½í	f	f
lw	.	.	.	.	.	.	.	.	.	.	4	.	.	.	false	false	Message: -1ms	.	.	.	.	.	.	.	.	.	.	.	GAZE_COORDS 0.00 0.00 1023.00 767.00	-1	.	.	lw.edf	RIGHT	2399	9987018	Full Trial Period	9984619	36	Trial: 36	9984619	146	·çóÝ	Êó±ê	Ã«½í	f	f
lw	.	.	.	.	.	.	.	.	.	.	5	.	.	.	false	false	Message: -1ms	.	.	.	.	.	.	.	.	.	.	.	THRESHOLDS R 124 228	-1	.	.	lw.edf	RIGHT	2399	9987018	Full Trial Period	9984619	36	Trial: 36	9984619	146	·çóÝ	Êó±ê	Ã«½í	f	f
lw	.	.	.	.	.	.	.	.	.	.	6	.	.	.	false	false	Message: -1ms	.	.	.	.	.	.	.	.	.	.	.	ELCL_PROC CENTROID (3)	-1	.	.	lw.edf	RIGHT	2399	9987018	Full Trial Period	9984619	36	Trial: 36	9984619	146	·çóÝ	Êó±ê	Ã«½í	f	f
lw	.	.	.	.	.	.	.	.	.	.	7	.	.	.	false	false	Message: -1ms	.	.	.	.	.	.	.	.	.	.	.	ELCL_PCR_PARAM 5 3.0	-1	.	.	lw.edf	RIGHT	2399	9987018	Full Trial Period	9984619	36	Trial: 36	9984619	146	·çóÝ	Êó±ê	Ã«½í	f	f
lw	.	.	.	.	.	.	.	.	.	.	8	.	.	.	false	true	Message: 0ms	.	.	.	.	.	.	.	.	.	.	.	!MODE RECORD CR 1000 2 0 R	0	.	.	lw.edf	RIGHT	2399	9987018	Full Trial Period	9984619	36	Trial: 36	9984619	146	·çóÝ	Êó±ê	Ã«½í	f	f
lw	.	.	.	.	499	505	1	7	123.60	365.00	9	.	.	.	false	false	Message: 49ms	.	.	.	.	.	.	.	.	.	.	.	SYNCTIME	49	123.60	365.00	lw.edf	RIGHT	2399	9987018	Full Trial Period	9984619	36	Trial: 36	9984619	146	·çóÝ	Êó±ê	Ã«½í	f	f
lw	.	.	.	.	.	.	.	.	.	.	10	.	.	.	false	false	Message: 780ms	11.47	58.54	196	955	480.20	668.80	2	771.70	760	384.30	336.70	INVISIBLE_BOUNDARY[1]	780	.	.	lw.edf	RIGHT	2399	9987018	Full Trial Period	9984619	36	Trial: 36	9984619	146	·çóÝ	Êó±ê	Ã«½í	f	f
lw	156	945	1	790	.	.	.	.	.	.	11	.	.	.	false	false	Message: 791ms	11.47	58.54	196	955	480.20	668.80	2	771.70	760	384.30	336.70	SYNCTIME	791	.	.	lw.edf	RIGHT	2399	9987018	Full Trial Period	9984619	36	Trial: 36	9984619	146	·çóÝ	Êó±ê	Ã«½í	f	f
lw	.	.	.	.	.	.	.	.	.	.	12	.	.	.	false	false	Message: 1586ms	12.33	156.12	79	1628	920.60	408.40	6	314.30	1550	550.10	417.20	INVISIBLE_BOUNDARY[2]	1586	.	.	lw.edf	RIGHT	2399	9987018	Full Trial Period	9984619	36	Trial: 36	9984619	146	·çóÝ	Êó±ê	Ã«½í	f	f
lw	.	.	.	.	.	.	.	.	.	.	13	.	.	.	false	false	Message: 1591ms	12.33	156.12	79	1628	920.60	408.40	6	314.30	1550	550.10	417.20	SYNCTIME	1591	.	.	lw.edf	RIGHT	2399	9987018	Full Trial Period	9984619	36	Trial: 36	9984619	146	·çóÝ	Êó±ê	Ã«½í	f	f
lw	.	.	.	.	248	2397	8	2150	562.60	344.70	14	.	.	.	false	false	Message: 2380ms	.	.	.	.	.	.	.	.	.	.	.	KEYBOARD	2380	562.60	344.70	lw.edf	RIGHT	2399	9987018	Full Trial Period	9984619	36	Trial: 36	9984619	146	·çóÝ	Êó±ê	Ã«½í	f	f
lw	.	.	.	.	.	.	.	.	.	.	15	.	.	.	false	false	Message: 2442ms	.	.	.	.	.	.	.	.	.	.	.	TRIAL_RESULT 0	2442	.	.	lw.edf	RIGHT	2399	9987018	Full Trial Period	9984619	36	Trial: 36	9984619	146	·çóÝ	Êó±ê	Ã«½í	f	f
lw	.	.	.	.	.	.	.	.	.	.	1	.	.	.	false	false	Message: -15ms	.	.	.	.	.	.	.	.	.	.	.	TRIALID 36	-15	.	.	lw.edf	RIGHT	2364	9990722	Full Trial Period	9988358	37	Trial: 37	9988358	127	×©¿é	ôÕ×Ó	´½¸à	f	f
lw	.	.	.	.	.	.	.	.	.	.	2	.	.	.	false	false	Message: -1ms	.	.	.	.	.	.	.	.	.	.	.	RECCFG CR 1000 2 0 R	-1	.	.	lw.edf	RIGHT	2364	9990722	Full Trial Period	9988358	37	Trial: 37	9988358	127	×©¿é	ôÕ×Ó	´½¸à	f	f
lw	.	.	.	.	.	.	.	.	.	.	3	.	.	.	false	false	Message: -1ms	.	.	.	.	.	.	.	.	.	.	.	ELCLCFG TOWER	-1	.	.	lw.edf	RIGHT	2364	9990722	Full Trial Period	9988358	37	Trial: 37	9988358	127	×©¿é	ôÕ×Ó	´½¸à	f	f
lw	.	.	.	.	.	.	.	.	.	.	4	.	.	.	false	false	Message: -1ms	.	.	.	.	.	.	.	.	.	.	.	GAZE_COORDS 0.00 0.00 1023.00 767.00	-1	.	.	lw.edf	RIGHT	2364	9990722	Full Trial Period	9988358	37	Trial: 37	9988358	127	×©¿é	ôÕ×Ó	´½¸à	f	f
lw	.	.	.	.	.	.	.	.	.	.	5	.	.	.	false	false	Message: -1ms	.	.	.	.	.	.	.	.	.	.	.	THRESHOLDS R 124 228	-1	.	.	lw.edf	RIGHT	2364	9990722	Full Trial Period	9988358	37	Trial: 37	9988358	127	×©¿é	ôÕ×Ó	´½¸à	f	f
lw	.	.	.	.	.	.	.	.	.	.	6	.	.	.	false	false	Message: -1ms	.	.	.	.	.	.	.	.	.	.	.	ELCL_PROC CENTROID (3)	-1	.	.	lw.edf	RIGHT	2364	9990722	Full Trial Period	9988358	37	Trial: 37	9988358	127	×©¿é	ôÕ×Ó	´½¸à	f	f
lw	.	.	.	.	.	.	.	.	.	.	7	.	.	.	false	false	Message: -1ms	.	.	.	.	.	.	.	.	.	.	.	ELCL_PCR_PARAM 5 3.0	-1	.	.	lw.edf	RIGHT	2364	9990722	Full Trial Period	9988358	37	Trial: 37	9988358	127	×©¿é	ôÕ×Ó	´½¸à	f	f
lw	.	.	.	.	.	.	.	.	.	.	8	.	.	.	false	true	Message: 0ms	.	.	.	.	.	.	.	.	.	.	.	!MODE RECORD CR 1000 2 0 R	0	.	.	lw.edf	RIGHT	2364	9990722	Full Trial Period	9988358	37	Trial: 37	9988358	127	×©¿é	ôÕ×Ó	´½¸à	f	f
lw	.	.	.	.	179	185	1	7	102.40	358.90	9	.	.	.	false	false	Message: 43ms	.	.	.	.	.	.	.	.	.	.	.	SYNCTIME	43	102.40	358.90	lw.edf	RIGHT	2364	9990722	Full Trial Period	9988358	37	Trial: 37	9988358	127	×©¿é	ôÕ×Ó	´½¸à	f	f
lw	.	.	.	.	.	.	.	.	.	.	10	.	.	.	false	false	Message: 577ms	13.91	248.32	56	603	603.30	425.40	2	395.70	548	190.40	473.80	INVISIBLE_BOUNDARY[1]	577	.	.	lw.edf	RIGHT	2364	9990722	Full Trial Period	9988358	37	Trial: 37	9988358	127	×©¿é	ôÕ×Ó	´½¸à	f	f
lw	.	.	.	.	.	.	.	.	.	.	11	.	.	.	false	false	Message: 585ms	13.91	248.32	56	603	603.30	425.40	2	395.70	548	190.40	473.80	SYNCTIME	585	.	.	lw.edf	RIGHT	2364	9990722	Full Trial Period	9988358	37	Trial: 37	9988358	127	×©¿é	ôÕ×Ó	´½¸à	f	f
lw	.	.	.	.	.	.	.	.	.	.	12	.	.	.	false	false	Message: 1531ms	9.99	195.83	51	1543	818.80	514.40	6	305.00	1493	526.50	449.00	INVISIBLE_BOUNDARY[2]	1531	.	.	lw.edf	RIGHT	2364	9990722	Full Trial Period	9988358	37	Trial: 37	9988358	127	×©¿é	ôÕ×Ó	´½¸à	f	f
lw	.	.	.	.	.	.	.	.	.	.	13	.	.	.	false	false	Message: 1534ms	9.99	195.83	51	1543	818.80	514.40	6	305.00	1493	526.50	449.00	SYNCTIME	1534	.	.	lw.edf	RIGHT	2364	9990722	Full Trial Period	9988358	37	Trial: 37	9988358	127	×©¿é	ôÕ×Ó	´½¸à	f	f
lw	.	.	.	.	215	2362	9	2148	634.90	421.30	14	.	.	.	false	false	Message: 2344ms	.	.	.	.	.	.	.	.	.	.	.	KEYBOARD	2344	634.90	421.30	lw.edf	RIGHT	2364	9990722	Full Trial Period	9988358	37	Trial: 37	9988358	127	×©¿é	ôÕ×Ó	´½¸à	f	f
lw	.	.	.	.	.	.	.	.	.	.	15	.	.	.	false	false	Message: 2404ms	.	.	.	.	.	.	.	.	.	.	.	TRIAL_RESULT 0	2404	.	.	lw.edf	RIGHT	2364	9990722	Full Trial Period	9988358	37	Trial: 37	9988358	127	×©¿é	ôÕ×Ó	´½¸à	f	f
lw	.	.	.	.	.	.	.	.	.	.	1	.	.	.	false	false	Message: -16ms	.	.	.	.	.	.	.	.	.	.	.	TRIALID 37	-16	.	.	lw.edf	RIGHT	7255	10000122	Full Trial Period	9992867	38	Trial: 38	9992867	145	ÁïÁïÇò	Ã¢¹û	ÌðÍ²	f	f
lw	.	.	.	.	.	.	.	.	.	.	2	.	.	.	false	false	Message: -1ms	.	.	.	.	.	.	.	.	.	.	.	RECCFG CR 1000 2 0 R	-1	.	.	lw.edf	RIGHT	7255	10000122	Full Trial Period	9992867	38	Trial: 38	9992867	145	ÁïÁïÇò	Ã¢¹û	ÌðÍ²	f	f
lw	.	.	.	.	.	.	.	.	.	.	3	.	.	.	false	false	Message: -1ms	.	.	.	.	.	.	.	.	.	.	.	ELCLCFG TOWER	-1	.	.	lw.edf	RIGHT	7255	10000122	Full Trial Period	9992867	38	Trial: 38	9992867	145	ÁïÁïÇò	Ã¢¹û	ÌðÍ²	f	f
lw	.	.	.	.	.	.	.	.	.	.	4	.	.	.	false	false	Message: -1ms	.	.	.	.	.	.	.	.	.	.	.	GAZE_COORDS 0.00 0.00 1023.00 767.00	-1	.	.	lw.edf	RIGHT	7255	10000122	Full Trial Period	9992867	38	Trial: 38	9992867	145	ÁïÁïÇò	Ã¢¹û	ÌðÍ²	f	f
lw	.	.	.	.	.	.	.	.	.	.	5	.	.	.	false	false	Message: -1ms	.	.	.	.	.	.	.	.	.	.	.	THRESHOLDS R 124 228	-1	.	.	lw.edf	RIGHT	7255	10000122	Full Trial Period	9992867	38	Trial: 38	9992867	145	ÁïÁïÇò	Ã¢¹û	ÌðÍ²	f	f
lw	.	.	.	.	.	.	.	.	.	.	6	.	.	.	false	false	Message: -1ms	.	.	.	.	.	.	.	.	.	.	.	ELCL_PROC CENTROID (3)	-1	.	.	lw.edf	RIGHT	7255	10000122	Full Trial Period	9992867	38	Trial: 38	9992867	145	ÁïÁïÇò	Ã¢¹û	ÌðÍ²	f	f
lw	.	.	.	.	.	.	.	.	.	.	7	.	.	.	false	false	Message: -1ms	.	.	.	.	.	.	.	.	.	.	.	ELCL_PCR_PARAM 5 3.0	-1	.	.	lw.edf	RIGHT	7255	10000122	Full Trial Period	9992867	38	Trial: 38	9992867	145	ÁïÁïÇò	Ã¢¹û	ÌðÍ²	f	f
lw	.	.	.	.	.	.	.	.	.	.	8	.	.	.	false	true	Message: 0ms	.	.	.	.	.	.	.	.	.	.	.	!MODE RECORD CR 1000 2 0 R	0	.	.	lw.edf	RIGHT	7255	10000122	Full Trial Period	9992867	38	Trial: 38	9992867	145	ÁïÁïÇò	Ã¢¹û	ÌðÍ²	f	f
lw	.	.	.	.	505	511	1	7	120.80	367.00	9	.	.	.	false	false	Message: 42ms	.	.	.	.	.	.	.	.	.	.	.	SYNCTIME	42	120.80	367.00	lw.edf	RIGHT	7255	10000122	Full Trial Period	9992867	38	Trial: 38	9992867	145	ÁïÁïÇò	Ã¢¹û	ÌðÍ²	f	f
lw	.	.	.	.	.	.	.	.	.	.	10	.	.	.	false	false	Message: 2622ms	11.77	143.60	82	2690	104.20	451.70	7	441.00	2609	444.20	356.00	INVISIBLE_BOUNDARY[1]	2622	.	.	lw.edf	RIGHT	7255	10000122	Full Trial Period	9992867	38	Trial: 38	9992867	145	ÁïÁïÇò	Ã¢¹û	ÌðÍ²	f	f
lw	.	.	.	.	.	.	.	.	.	.	11	.	.	.	false	false	Message: 2632ms	11.77	143.60	82	2690	104.20	451.70	7	441.00	2609	444.20	356.00	SYNCTIME	2632	.	.	lw.edf	RIGHT	7255	10000122	Full Trial Period	9992867	38	Trial: 38	9992867	145	ÁïÁïÇò	Ã¢¹û	ÌðÍ²	f	f
lw	.	.	.	.	.	.	.	.	.	.	12	.	.	.	false	false	Message: 5946ms	14.66	248.44	59	5950	960.60	382.60	18	432.00	5892	519.60	369.70	INVISIBLE_BOUNDARY[2]	5946	.	.	lw.edf	RIGHT	7255	10000122	Full Trial Period	9992867	38	Trial: 38	9992867	145	ÁïÁïÇò	Ã¢¹û	ÌðÍ²	f	f
lw	.	.	.	.	242	6192	19	5951	919.80	380.30	13	.	.	.	false	false	Message: 5957ms	.	.	.	.	.	.	.	.	.	.	.	SYNCTIME	5957	919.80	380.30	lw.edf	RIGHT	7255	10000122	Full Trial Period	9992867	38	Trial: 38	9992867	145	ÁïÁïÇò	Ã¢¹û	ÌðÍ²	f	f
lw	.	.	.	.	154	7253	21	7100	663.30	410.90	14	.	.	.	false	false	Message: 7236ms	.	.	.	.	.	.	.	.	.	.	.	KEYBOARD	7236	663.30	410.90	lw.edf	RIGHT	7255	10000122	Full Trial Period	9992867	38	Trial: 38	9992867	145	ÁïÁïÇò	Ã¢¹û	ÌðÍ²	f	f
lw	.	.	.	.	.	.	.	.	.	.	15	.	.	.	false	false	Message: 7356ms	.	.	.	.	.	.	.	.	.	.	.	TRIAL_RESULT 0	7356	.	.	lw.edf	RIGHT	7255	10000122	Full Trial Period	9992867	38	Trial: 38	9992867	145	ÁïÁïÇò	Ã¢¹û	ÌðÍ²	f	f
lw	.	.	.	.	.	.	.	.	.	.	1	.	.	.	false	false	Message: -17ms	.	.	.	.	.	.	.	.	.	.	.	TRIALID 38	-17	.	.	lw.edf	RIGHT	4250	10005866	Full Trial Period	10001616	39	Trial: 39	10001616	128	ºìÔæ	ÂøÍ·	¿óÈªË®	f	f
lw	.	.	.	.	.	.	.	.	.	.	2	.	.	.	false	false	Message: -1ms	.	.	.	.	.	.	.	.	.	.	.	RECCFG CR 1000 2 0 R	-1	.	.	lw.edf	RIGHT	4250	10005866	Full Trial Period	10001616	39	Trial: 39	10001616	128	ºìÔæ	ÂøÍ·	¿óÈªË®	f	f
lw	.	.	.	.	.	.	.	.	.	.	3	.	.	.	false	false	Message: -1ms	.	.	.	.	.	.	.	.	.	.	.	ELCLCFG TOWER	-1	.	.	lw.edf	RIGHT	4250	10005866	Full Trial Period	10001616	39	Trial: 39	10001616	128	ºìÔæ	ÂøÍ·	¿óÈªË®	f	f
lw	.	.	.	.	.	.	.	.	.	.	4	.	.	.	false	false	Message: -1ms	.	.	.	.	.	.	.	.	.	.	.	GAZE_COORDS 0.00 0.00 1023.00 767.00	-1	.	.	lw.edf	RIGHT	4250	10005866	Full Trial Period	10001616	39	Trial: 39	10001616	128	ºìÔæ	ÂøÍ·	¿óÈªË®	f	f
lw	.	.	.	.	.	.	.	.	.	.	5	.	.	.	false	false	Message: -1ms	.	.	.	.	.	.	.	.	.	.	.	THRESHOLDS R 124 228	-1	.	.	lw.edf	RIGHT	4250	10005866	Full Trial Period	10001616	39	Trial: 39	10001616	128	ºìÔæ	ÂøÍ·	¿óÈªË®	f	f
lw	.	.	.	.	.	.	.	.	.	.	6	.	.	.	false	false	Message: -1ms	.	.	.	.	.	.	.	.	.	.	.	ELCL_PROC CENTROID (3)	-1	.	.	lw.edf	RIGHT	4250	10005866	Full Trial Period	10001616	39	Trial: 39	10001616	128	ºìÔæ	ÂøÍ·	¿óÈªË®	f	f
lw	.	.	.	.	.	.	.	.	.	.	7	.	.	.	false	false	Message: -1ms	.	.	.	.	.	.	.	.	.	.	.	ELCL_PCR_PARAM 5 3.0	-1	.	.	lw.edf	RIGHT	4250	10005866	Full Trial Period	10001616	39	Trial: 39	10001616	128	ºìÔæ	ÂøÍ·	¿óÈªË®	f	f
lw	.	.	.	.	.	.	.	.	.	.	8	.	.	.	false	true	Message: 0ms	.	.	.	.	.	.	.	.	.	.	.	!MODE RECORD CR 1000 2 0 R	0	.	.	lw.edf	RIGHT	4250	10005866	Full Trial Period	10001616	39	Trial: 39	10001616	128	ºìÔæ	ÂøÍ·	¿óÈªË®	f	f
lw	.	.	.	.	309	317	1	9	105.60	379.10	9	.	.	.	false	false	Message: 41ms	.	.	.	.	.	.	.	.	.	.	.	SYNCTIME	41	105.60	379.10	lw.edf	RIGHT	4250	10005866	Full Trial Period	10001616	39	Trial: 39	10001616	128	ºìÔæ	ÂøÍ·	¿óÈªË®	f	f
lw	.	.	.	.	.	.	.	.	.	.	10	.	.	.	false	false	Message: 1389ms	21.07	250.78	84	1436	750.30	377.00	4	517.30	1353	115.40	360.50	INVISIBLE_BOUNDARY[1]	1389	.	.	lw.edf	RIGHT	4250	10005866	Full Trial Period	10001616	39	Trial: 39	10001616	128	ºìÔæ	ÂøÍ·	¿óÈªË®	f	f
lw	.	.	.	.	.	.	.	.	.	.	11	.	.	.	false	false	Message: 1399ms	21.07	250.78	84	1436	750.30	377.00	4	517.30	1353	115.40	360.50	SYNCTIME	1399	.	.	lw.edf	RIGHT	4250	10005866	Full Trial Period	10001616	39	Trial: 39	10001616	128	ºìÔæ	ÂøÍ·	¿óÈªË®	f	f
lw	.	.	.	.	.	.	.	.	.	.	12	.	.	.	false	false	Message: 3063ms	5.01	128.48	39	3087	952.60	370.10	9	183.80	3049	800.10	379.70	INVISIBLE_BOUNDARY[2]	3063	.	.	lw.edf	RIGHT	4250	10005866	Full Trial Period	10001616	39	Trial: 39	10001616	128	ºìÔæ	ÂøÍ·	¿óÈªË®	f	f
lw	.	.	.	.	.	.	.	.	.	.	13	.	.	.	false	false	Message: 3074ms	5.01	128.48	39	3087	952.60	370.10	9	183.80	3049	800.10	379.70	SYNCTIME	3074	.	.	lw.edf	RIGHT	4250	10005866	Full Trial Period	10001616	39	Trial: 39	10001616	128	ºìÔæ	ÂøÍ·	¿óÈªË®	f	f
lw	.	.	.	.	187	4248	14	4062	834.70	503.10	14	.	.	.	false	false	Message: 4231ms	.	.	.	.	.	.	.	.	.	.	.	KEYBOARD	4231	834.70	503.10	lw.edf	RIGHT	4250	10005866	Full Trial Period	10001616	39	Trial: 39	10001616	128	ºìÔæ	ÂøÍ·	¿óÈªË®	f	f
lw	.	.	.	.	.	.	.	.	.	.	15	.	.	.	false	false	Message: 4295ms	.	.	.	.	.	.	.	.	.	.	.	TRIAL_RESULT 0	4295	.	.	lw.edf	RIGHT	4250	10005866	Full Trial Period	10001616	39	Trial: 39	10001616	128	ºìÔæ	ÂøÍ·	¿óÈªË®	f	f
lw	.	.	.	.	.	.	.	.	.	.	1	.	.	.	false	false	Message: -21ms	.	.	.	.	.	.	.	.	.	.	.	TRIALID 39	-21	.	.	lw.edf	RIGHT	4565	10013267	Full Trial Period	10008702	40	Trial: 40	10008702	30	éÙ×Ó	Éß	Ç¦±Ê	j	j
lw	.	.	.	.	.	.	.	.	.	.	2	.	.	.	false	false	Message: -1ms	.	.	.	.	.	.	.	.	.	.	.	RECCFG CR 1000 2 0 R	-1	.	.	lw.edf	RIGHT	4565	10013267	Full Trial Period	10008702	40	Trial: 40	10008702	30	éÙ×Ó	Éß	Ç¦±Ê	j	j
lw	.	.	.	.	.	.	.	.	.	.	3	.	.	.	false	false	Message: -1ms	.	.	.	.	.	.	.	.	.	.	.	ELCLCFG TOWER	-1	.	.	lw.edf	RIGHT	4565	10013267	Full Trial Period	10008702	40	Trial: 40	10008702	30	éÙ×Ó	Éß	Ç¦±Ê	j	j
lw	.	.	.	.	.	.	.	.	.	.	4	.	.	.	false	false	Message: -1ms	.	.	.	.	.	.	.	.	.	.	.	GAZE_COORDS 0.00 0.00 1023.00 767.00	-1	.	.	lw.edf	RIGHT	4565	10013267	Full Trial Period	10008702	40	Trial: 40	10008702	30	éÙ×Ó	Éß	Ç¦±Ê	j	j
lw	.	.	.	.	.	.	.	.	.	.	5	.	.	.	false	false	Message: -1ms	.	.	.	.	.	.	.	.	.	.	.	THRESHOLDS R 124 228	-1	.	.	lw.edf	RIGHT	4565	10013267	Full Trial Period	10008702	40	Trial: 40	10008702	30	éÙ×Ó	Éß	Ç¦±Ê	j	j
lw	.	.	.	.	.	.	.	.	.	.	6	.	.	.	false	false	Message: -1ms	.	.	.	.	.	.	.	.	.	.	.	ELCL_PROC CENTROID (3)	-1	.	.	lw.edf	RIGHT	4565	10013267	Full Trial Period	10008702	40	Trial: 40	10008702	30	éÙ×Ó	Éß	Ç¦±Ê	j	j
lw	.	.	.	.	.	.	.	.	.	.	7	.	.	.	false	false	Message: -1ms	.	.	.	.	.	.	.	.	.	.	.	ELCL_PCR_PARAM 5 3.0	-1	.	.	lw.edf	RIGHT	4565	10013267	Full Trial Period	10008702	40	Trial: 40	10008702	30	éÙ×Ó	Éß	Ç¦±Ê	j	j
lw	.	.	.	.	.	.	.	.	.	.	8	.	.	.	false	true	Message: 0ms	.	.	.	.	.	.	.	.	.	.	.	!MODE RECORD CR 1000 2 0 R	0	.	.	lw.edf	RIGHT	4565	10013267	Full Trial Period	10008702	40	Trial: 40	10008702	30	éÙ×Ó	Éß	Ç¦±Ê	j	j
lw	.	.	.	.	395	403	1	9	108.30	378.60	9	.	.	.	false	false	Message: 46ms	.	.	.	.	.	.	.	.	.	.	.	SYNCTIME	46	108.30	378.60	lw.edf	RIGHT	4565	10013267	Full Trial Period	10008702	40	Trial: 40	10008702	30	éÙ×Ó	Éß	Ç¦±Ê	j	j
lw	.	.	.	.	100	2409	9	2310	790.20	395.90	10	.	.	.	false	false	Message: 2358ms	.	.	.	.	.	.	.	.	.	.	.	INVISIBLE_BOUNDARY[1]	2358	790.20	395.90	lw.edf	RIGHT	4565	10013267	Full Trial Period	10008702	40	Trial: 40	10008702	30	éÙ×Ó	Éß	Ç¦±Ê	j	j
lw	.	.	.	.	100	2409	9	2310	790.20	395.90	11	.	.	.	false	false	Message: 2362ms	.	.	.	.	.	.	.	.	.	.	.	SYNCTIME	2362	790.20	395.90	lw.edf	RIGHT	4565	10013267	Full Trial Period	10008702	40	Trial: 40	10008702	30	éÙ×Ó	Éß	Ç¦±Ê	j	j
lw	.	.	.	.	100	2409	9	2310	790.20	395.90	12	.	.	.	false	false	Message: 2369ms	.	.	.	.	.	.	.	.	.	.	.	INVISIBLE_BOUNDARY[2]	2369	790.20	395.90	lw.edf	RIGHT	4565	10013267	Full Trial Period	10008702	40	Trial: 40	10008702	30	éÙ×Ó	Éß	Ç¦±Ê	j	j
lw	.	.	.	.	100	2409	9	2310	790.20	395.90	13	.	.	.	false	false	Message: 2379ms	.	.	.	.	.	.	.	.	.	.	.	SYNCTIME	2379	790.20	395.90	lw.edf	RIGHT	4565	10013267	Full Trial Period	10008702	40	Trial: 40	10008702	30	éÙ×Ó	Éß	Ç¦±Ê	j	j
lw	.	.	.	.	319	4563	16	4245	856.70	488.90	14	.	.	.	false	false	Message: 4546ms	.	.	.	.	.	.	.	.	.	.	.	KEYBOARD	4546	856.70	488.90	lw.edf	RIGHT	4565	10013267	Full Trial Period	10008702	40	Trial: 40	10008702	30	éÙ×Ó	Éß	Ç¦±Ê	j	j
lw	.	.	.	.	.	.	.	.	.	.	15	.	.	.	false	false	Message: 4613ms	.	.	.	.	.	.	.	.	.	.	.	TRIAL_RESULT 0	4613	.	.	lw.edf	RIGHT	4565	10013267	Full Trial Period	10008702	40	Trial: 40	10008702	30	éÙ×Ó	Éß	Ç¦±Ê	j	j
lw	.	.	.	.	.	.	.	.	.	.	1	.	.	.	false	false	Message: -15ms	.	.	.	.	.	.	.	.	.	.	.	TRIALID 40	-15	.	.	lw.edf	RIGHT	6875	10021620	Full Trial Period	10014745	41	Trial: 41	10014745	149	·ÊÔí	·¬ÇÑ	ÏãÑÌ	f	f
lw	.	.	.	.	.	.	.	.	.	.	2	.	.	.	false	false	Message: -1ms	.	.	.	.	.	.	.	.	.	.	.	RECCFG CR 1000 2 0 R	-1	.	.	lw.edf	RIGHT	6875	10021620	Full Trial Period	10014745	41	Trial: 41	10014745	149	·ÊÔí	·¬ÇÑ	ÏãÑÌ	f	f
lw	.	.	.	.	.	.	.	.	.	.	3	.	.	.	false	false	Message: -1ms	.	.	.	.	.	.	.	.	.	.	.	ELCLCFG TOWER	-1	.	.	lw.edf	RIGHT	6875	10021620	Full Trial Period	10014745	41	Trial: 41	10014745	149	·ÊÔí	·¬ÇÑ	ÏãÑÌ	f	f
lw	.	.	.	.	.	.	.	.	.	.	4	.	.	.	false	false	Message: -1ms	.	.	.	.	.	.	.	.	.	.	.	GAZE_COORDS 0.00 0.00 1023.00 767.00	-1	.	.	lw.edf	RIGHT	6875	10021620	Full Trial Period	10014745	41	Trial: 41	10014745	149	·ÊÔí	·¬ÇÑ	ÏãÑÌ	f	f
lw	.	.	.	.	.	.	.	.	.	.	5	.	.	.	false	false	Message: -1ms	.	.	.	.	.	.	.	.	.	.	.	THRESHOLDS R 124 228	-1	.	.	lw.edf	RIGHT	6875	10021620	Full Trial Period	10014745	41	Trial: 41	10014745	149	·ÊÔí	·¬ÇÑ	ÏãÑÌ	f	f
lw	.	.	.	.	.	.	.	.	.	.	6	.	.	.	false	false	Message: -1ms	.	.	.	.	.	.	.	.	.	.	.	ELCL_PROC CENTROID (3)	-1	.	.	lw.edf	RIGHT	6875	10021620	Full Trial Period	10014745	41	Trial: 41	10014745	149	·ÊÔí	·¬ÇÑ	ÏãÑÌ	f	f
lw	.	.	.	.	.	.	.	.	.	.	7	.	.	.	false	false	Message: -1ms	.	.	.	.	.	.	.	.	.	.	.	ELCL_PCR_PARAM 5 3.0	-1	.	.	lw.edf	RIGHT	6875	10021620	Full Trial Period	10014745	41	Trial: 41	10014745	149	·ÊÔí	·¬ÇÑ	ÏãÑÌ	f	f
lw	.	.	.	.	.	.	.	.	.	.	8	.	.	.	false	true	Message: 0ms	.	.	.	.	.	.	.	.	.	.	.	!MODE RECORD CR 1000 2 0 R	0	.	.	lw.edf	RIGHT	6875	10021620	Full Trial Period	10014745	41	Trial: 41	10014745	149	·ÊÔí	·¬ÇÑ	ÏãÑÌ	f	f
lw	.	.	.	.	276	284	1	9	101.50	362.80	9	.	.	.	false	false	Message: 43ms	.	.	.	.	.	.	.	.	.	.	.	SYNCTIME	43	101.50	362.80	lw.edf	RIGHT	6875	10021620	Full Trial Period	10014745	41	Trial: 41	10014745	149	·ÊÔí	·¬ÇÑ	ÏãÑÌ	f	f
lw	.	.	.	.	.	.	.	.	.	.	10	.	.	.	false	false	Message: 5381ms	12.80	266.62	48	5395	488.50	392.90	17	484.10	5348	107.00	364.10	INVISIBLE_BOUNDARY[1]	5381	.	.	lw.edf	RIGHT	6875	10021620	Full Trial Period	10014745	41	Trial: 41	10014745	149	·ÊÔí	·¬ÇÑ	ÏãÑÌ	f	f
lw	.	.	.	.	.	.	.	.	.	.	11	.	.	.	false	false	Message: 5385ms	12.80	266.62	48	5395	488.50	392.90	17	484.10	5348	107.00	364.10	SYNCTIME	5385	.	.	lw.edf	RIGHT	6875	10021620	Full Trial Period	10014745	41	Trial: 41	10014745	149	·ÊÔí	·¬ÇÑ	ÏãÑÌ	f	f
lw	.	.	.	.	.	.	.	.	.	.	12	.	.	.	false	false	Message: 6819ms	23.16	285.88	81	6874	1253.80	439.30	22	2275.30	6794	508.30	480.90	INVISIBLE_BOUNDARY[2]	6819	.	.	lw.edf	RIGHT	6875	10021620	Full Trial Period	10014745	41	Trial: 41	10014745	149	·ÊÔí	·¬ÇÑ	ÏãÑÌ	f	f
lw	.	.	.	.	.	.	.	.	.	.	13	.	.	.	false	false	Message: 6826ms	23.16	285.88	81	6874	1253.80	439.30	22	2275.30	6794	508.30	480.90	SYNCTIME	6826	.	.	lw.edf	RIGHT	6875	10021620	Full Trial Period	10014745	41	Trial: 41	10014745	149	·ÊÔí	·¬ÇÑ	ÏãÑÌ	f	f
lw	.	.	.	.	.	.	.	.	.	.	14	.	.	.	false	false	Message: 6856ms	23.16	285.88	81	6874	1253.80	439.30	22	2275.30	6794	508.30	480.90	KEYBOARD	6856	.	.	lw.edf	RIGHT	6875	10021620	Full Trial Period	10014745	41	Trial: 41	10014745	149	·ÊÔí	·¬ÇÑ	ÏãÑÌ	f	f
lw	.	.	.	.	.	.	.	.	.	.	15	.	.	.	false	false	Message: 6915ms	.	.	.	.	.	.	.	.	.	.	.	TRIAL_RESULT 0	6915	.	.	lw.edf	RIGHT	6875	10021620	Full Trial Period	10014745	41	Trial: 41	10014745	149	·ÊÔí	·¬ÇÑ	ÏãÑÌ	f	f
lw	.	.	.	.	.	.	.	.	.	.	1	.	.	.	false	false	Message: -54ms	.	.	.	.	.	.	.	.	.	.	.	TRIALID 41	-54	.	.	lw.edf	RIGHT	6710	10032309	Full Trial Period	10025599	42	Trial: 42	10025599	51	¶ú¶ä	Ç¯×Ó	Ô²¹æ	j	j
lw	.	.	.	.	.	.	.	.	.	.	2	.	.	.	false	false	Message: -1ms	.	.	.	.	.	.	.	.	.	.	.	RECCFG CR 1000 2 0 R	-1	.	.	lw.edf	RIGHT	6710	10032309	Full Trial Period	10025599	42	Trial: 42	10025599	51	¶ú¶ä	Ç¯×Ó	Ô²¹æ	j	j
lw	.	.	.	.	.	.	.	.	.	.	3	.	.	.	false	false	Message: -1ms	.	.	.	.	.	.	.	.	.	.	.	ELCLCFG TOWER	-1	.	.	lw.edf	RIGHT	6710	10032309	Full Trial Period	10025599	42	Trial: 42	10025599	51	¶ú¶ä	Ç¯×Ó	Ô²¹æ	j	j
lw	.	.	.	.	.	.	.	.	.	.	4	.	.	.	false	false	Message: -1ms	.	.	.	.	.	.	.	.	.	.	.	GAZE_COORDS 0.00 0.00 1023.00 767.00	-1	.	.	lw.edf	RIGHT	6710	10032309	Full Trial Period	10025599	42	Trial: 42	10025599	51	¶ú¶ä	Ç¯×Ó	Ô²¹æ	j	j
lw	.	.	.	.	.	.	.	.	.	.	5	.	.	.	false	false	Message: -1ms	.	.	.	.	.	.	.	.	.	.	.	THRESHOLDS R 124 228	-1	.	.	lw.edf	RIGHT	6710	10032309	Full Trial Period	10025599	42	Trial: 42	10025599	51	¶ú¶ä	Ç¯×Ó	Ô²¹æ	j	j
lw	.	.	.	.	.	.	.	.	.	.	6	.	.	.	false	false	Message: -1ms	.	.	.	.	.	.	.	.	.	.	.	ELCL_PROC CENTROID (3)	-1	.	.	lw.edf	RIGHT	6710	10032309	Full Trial Period	10025599	42	Trial: 42	10025599	51	¶ú¶ä	Ç¯×Ó	Ô²¹æ	j	j
lw	.	.	.	.	.	.	.	.	.	.	7	.	.	.	false	false	Message: -1ms	.	.	.	.	.	.	.	.	.	.	.	ELCL_PCR_PARAM 5 3.0	-1	.	.	lw.edf	RIGHT	6710	10032309	Full Trial Period	10025599	42	Trial: 42	10025599	51	¶ú¶ä	Ç¯×Ó	Ô²¹æ	j	j
lw	.	.	.	.	.	.	.	.	.	.	8	.	.	.	false	true	Message: 0ms	.	.	.	.	.	.	.	.	.	.	.	!MODE RECORD CR 1000 2 0 R	0	.	.	lw.edf	RIGHT	6710	10032309	Full Trial Period	10025599	42	Trial: 42	10025599	51	¶ú¶ä	Ç¯×Ó	Ô²¹æ	j	j
lw	.	.	.	.	880	886	1	7	117.00	374.80	9	.	.	.	false	false	Message: 47ms	.	.	.	.	.	.	.	.	.	.	.	SYNCTIME	47	117.00	374.80	lw.edf	RIGHT	6710	10032309	Full Trial Period	10025599	42	Trial: 42	10025599	51	¶ú¶ä	Ç¯×Ó	Ô²¹æ	j	j
lw	.	.	.	.	.	.	.	.	.	.	10	.	.	.	false	false	Message: 1680ms	4.16	16.65	250	1917	479.50	473.10	4	638.10	1668	492.00	353.00	INVISIBLE_BOUNDARY[1]	1680	.	.	lw.edf	RIGHT	6710	10032309	Full Trial Period	10025599	42	Trial: 42	10025599	51	¶ú¶ä	Ç¯×Ó	Ô²¹æ	j	j
lw	.	.	.	.	.	.	.	.	.	.	11	.	.	.	false	false	Message: 1687ms	4.16	16.65	250	1917	479.50	473.10	4	638.10	1668	492.00	353.00	SYNCTIME	1687	.	.	lw.edf	RIGHT	6710	10032309	Full Trial Period	10025599	42	Trial: 42	10025599	51	¶ú¶ä	Ç¯×Ó	Ô²¹æ	j	j
lw	.	.	.	.	.	.	.	.	.	.	12	.	.	.	false	false	Message: 5323ms	6.07	23.35	260	5574	855.40	555.00	16	803.50	5315	919.40	382.60	INVISIBLE_BOUNDARY[2]	5323	.	.	lw.edf	RIGHT	6710	10032309	Full Trial Period	10025599	42	Trial: 42	10025599	51	¶ú¶ä	Ç¯×Ó	Ô²¹æ	j	j
lw	.	.	.	.	.	.	.	.	.	.	13	.	.	.	false	false	Message: 5328ms	6.07	23.35	260	5574	855.40	555.00	16	803.50	5315	919.40	382.60	SYNCTIME	5328	.	.	lw.edf	RIGHT	6710	10032309	Full Trial Period	10025599	42	Trial: 42	10025599	51	¶ú¶ä	Ç¯×Ó	Ô²¹æ	j	j
lw	.	.	.	.	106	6708	20	6603	864.20	401.50	14	[1]	2	RECTANGLE_INTERESTAREA	false	false	Message: 6691ms	.	.	.	.	.	.	.	.	.	.	.	KEYBOARD	6691	864.20	401.50	lw.edf	RIGHT	6710	10032309	Full Trial Period	10025599	42	Trial: 42	10025599	51	¶ú¶ä	Ç¯×Ó	Ô²¹æ	j	j
lw	.	.	.	.	.	.	.	.	.	.	15	.	.	.	false	false	Message: 6754ms	.	.	.	.	.	.	.	.	.	.	.	TRIAL_RESULT 0	6754	.	.	lw.edf	RIGHT	6710	10032309	Full Trial Period	10025599	42	Trial: 42	10025599	51	¶ú¶ä	Ç¯×Ó	Ô²¹æ	j	j
lw	.	.	.	.	.	.	.	.	.	.	1	.	.	.	false	false	Message: -27ms	.	.	.	.	.	.	.	.	.	.	.	TRIALID 42	-27	.	.	lw.edf	RIGHT	4690	10038286	Full Trial Period	10033596	43	Trial: 43	10033596	126	µÆÁý	èÖ×Ó	ÑÀ¸à	f	f
lw	.	.	.	.	.	.	.	.	.	.	2	.	.	.	false	false	Message: -1ms	.	.	.	.	.	.	.	.	.	.	.	RECCFG CR 1000 2 0 R	-1	.	.	lw.edf	RIGHT	4690	10038286	Full Trial Period	10033596	43	Trial: 43	10033596	126	µÆÁý	èÖ×Ó	ÑÀ¸à	f	f
lw	.	.	.	.	.	.	.	.	.	.	3	.	.	.	false	false	Message: -1ms	.	.	.	.	.	.	.	.	.	.	.	ELCLCFG TOWER	-1	.	.	lw.edf	RIGHT	4690	10038286	Full Trial Period	10033596	43	Trial: 43	10033596	126	µÆÁý	èÖ×Ó	ÑÀ¸à	f	f
lw	.	.	.	.	.	.	.	.	.	.	4	.	.	.	false	false	Message: -1ms	.	.	.	.	.	.	.	.	.	.	.	GAZE_COORDS 0.00 0.00 1023.00 767.00	-1	.	.	lw.edf	RIGHT	4690	10038286	Full Trial Period	10033596	43	Trial: 43	10033596	126	µÆÁý	èÖ×Ó	ÑÀ¸à	f	f
lw	.	.	.	.	.	.	.	.	.	.	5	.	.	.	false	false	Message: -1ms	.	.	.	.	.	.	.	.	.	.	.	THRESHOLDS R 124 228	-1	.	.	lw.edf	RIGHT	4690	10038286	Full Trial Period	10033596	43	Trial: 43	10033596	126	µÆÁý	èÖ×Ó	ÑÀ¸à	f	f
lw	.	.	.	.	.	.	.	.	.	.	6	.	.	.	false	false	Message: -1ms	.	.	.	.	.	.	.	.	.	.	.	ELCL_PROC CENTROID (3)	-1	.	.	lw.edf	RIGHT	4690	10038286	Full Trial Period	10033596	43	Trial: 43	10033596	126	µÆÁý	èÖ×Ó	ÑÀ¸à	f	f
lw	.	.	.	.	.	.	.	.	.	.	7	.	.	.	false	false	Message: -1ms	.	.	.	.	.	.	.	.	.	.	.	ELCL_PCR_PARAM 5 3.0	-1	.	.	lw.edf	RIGHT	4690	10038286	Full Trial Period	10033596	43	Trial: 43	10033596	126	µÆÁý	èÖ×Ó	ÑÀ¸à	f	f
lw	.	.	.	.	.	.	.	.	.	.	8	.	.	.	false	true	Message: 0ms	.	.	.	.	.	.	.	.	.	.	.	!MODE RECORD CR 1000 2 0 R	0	.	.	lw.edf	RIGHT	4690	10038286	Full Trial Period	10033596	43	Trial: 43	10033596	126	µÆÁý	èÖ×Ó	ÑÀ¸à	f	f
lw	.	.	.	.	296	302	1	7	106.50	364.80	9	.	.	.	false	false	Message: 48ms	.	.	.	.	.	.	.	.	.	.	.	SYNCTIME	48	106.50	364.80	lw.edf	RIGHT	4690	10038286	Full Trial Period	10033596	43	Trial: 43	10033596	126	µÆÁý	èÖ×Ó	ÑÀ¸à	f	f
lw	.	.	.	.	.	.	.	.	.	.	10	.	.	.	false	false	Message: 2640ms	7.11	32.33	220	2846	511.00	566.60	10	755.60	2627	512.10	356.80	INVISIBLE_BOUNDARY[1]	2640	.	.	lw.edf	RIGHT	4690	10038286	Full Trial Period	10033596	43	Trial: 43	10033596	126	µÆÁý	èÖ×Ó	ÑÀ¸à	f	f
lw	.	.	.	.	.	.	.	.	.	.	11	.	.	.	false	false	Message: 2647ms	7.11	32.33	220	2846	511.00	566.60	10	755.60	2627	512.10	356.80	SYNCTIME	2647	.	.	lw.edf	RIGHT	4690	10038286	Full Trial Period	10033596	43	Trial: 43	10033596	126	µÆÁý	èÖ×Ó	ÑÀ¸à	f	f
lw	.	.	.	.	.	.	.	.	.	.	12	.	.	.	false	false	Message: 3854ms	13.23	109.36	121	3905	893.60	545.50	14	358.70	3785	518.40	407.60	INVISIBLE_BOUNDARY[2]	3854	.	.	lw.edf	RIGHT	4690	10038286	Full Trial Period	10033596	43	Trial: 43	10033596	126	µÆÁý	èÖ×Ó	ÑÀ¸à	f	f
lw	.	.	.	.	.	.	.	.	.	.	13	.	.	.	false	false	Message: 3863ms	13.23	109.36	121	3905	893.60	545.50	14	358.70	3785	518.40	407.60	SYNCTIME	3863	.	.	lw.edf	RIGHT	4690	10038286	Full Trial Period	10033596	43	Trial: 43	10033596	126	µÆÁý	èÖ×Ó	ÑÀ¸à	f	f
lw	.	.	.	.	173	4688	18	4516	609.00	371.10	14	.	.	.	false	false	Message: 4671ms	.	.	.	.	.	.	.	.	.	.	.	KEYBOARD	4671	609.00	371.10	lw.edf	RIGHT	4690	10038286	Full Trial Period	10033596	43	Trial: 43	10033596	126	µÆÁý	èÖ×Ó	ÑÀ¸à	f	f
lw	.	.	.	.	.	.	.	.	.	.	15	.	.	.	false	false	Message: 4735ms	.	.	.	.	.	.	.	.	.	.	.	TRIAL_RESULT 0	4735	.	.	lw.edf	RIGHT	4690	10038286	Full Trial Period	10033596	43	Trial: 43	10033596	126	µÆÁý	èÖ×Ó	ÑÀ¸à	f	f
lw	.	.	.	.	.	.	.	.	.	.	1	.	.	.	false	false	Message: -18ms	.	.	.	.	.	.	.	.	.	.	.	TRIALID 43	-18	.	.	lw.edf	RIGHT	3980	10043957	Full Trial Period	10039977	44	Trial: 44	10039977	107	ÌÒ×Ó	ÍøÇò	ÏßÍÅ	f	j
lw	.	.	.	.	.	.	.	.	.	.	2	.	.	.	false	false	Message: -1ms	.	.	.	.	.	.	.	.	.	.	.	RECCFG CR 1000 2 0 R	-1	.	.	lw.edf	RIGHT	3980	10043957	Full Trial Period	10039977	44	Trial: 44	10039977	107	ÌÒ×Ó	ÍøÇò	ÏßÍÅ	f	j
lw	.	.	.	.	.	.	.	.	.	.	3	.	.	.	false	false	Message: -1ms	.	.	.	.	.	.	.	.	.	.	.	ELCLCFG TOWER	-1	.	.	lw.edf	RIGHT	3980	10043957	Full Trial Period	10039977	44	Trial: 44	10039977	107	ÌÒ×Ó	ÍøÇò	ÏßÍÅ	f	j
lw	.	.	.	.	.	.	.	.	.	.	4	.	.	.	false	false	Message: -1ms	.	.	.	.	.	.	.	.	.	.	.	GAZE_COORDS 0.00 0.00 1023.00 767.00	-1	.	.	lw.edf	RIGHT	3980	10043957	Full Trial Period	10039977	44	Trial: 44	10039977	107	ÌÒ×Ó	ÍøÇò	ÏßÍÅ	f	j
lw	.	.	.	.	.	.	.	.	.	.	5	.	.	.	false	false	Message: -1ms	.	.	.	.	.	.	.	.	.	.	.	THRESHOLDS R 124 228	-1	.	.	lw.edf	RIGHT	3980	10043957	Full Trial Period	10039977	44	Trial: 44	10039977	107	ÌÒ×Ó	ÍøÇò	ÏßÍÅ	f	j
lw	.	.	.	.	.	.	.	.	.	.	6	.	.	.	false	false	Message: -1ms	.	.	.	.	.	.	.	.	.	.	.	ELCL_PROC CENTROID (3)	-1	.	.	lw.edf	RIGHT	3980	10043957	Full Trial Period	10039977	44	Trial: 44	10039977	107	ÌÒ×Ó	ÍøÇò	ÏßÍÅ	f	j
lw	.	.	.	.	.	.	.	.	.	.	7	.	.	.	false	false	Message: -1ms	.	.	.	.	.	.	.	.	.	.	.	ELCL_PCR_PARAM 5 3.0	-1	.	.	lw.edf	RIGHT	3980	10043957	Full Trial Period	10039977	44	Trial: 44	10039977	107	ÌÒ×Ó	ÍøÇò	ÏßÍÅ	f	j
lw	.	.	.	.	.	.	.	.	.	.	8	.	.	.	false	true	Message: 0ms	.	.	.	.	.	.	.	.	.	.	.	!MODE RECORD CR 1000 2 0 R	0	.	.	lw.edf	RIGHT	3980	10043957	Full Trial Period	10039977	44	Trial: 44	10039977	107	ÌÒ×Ó	ÍøÇò	ÏßÍÅ	f	j
lw	.	.	.	.	557	563	1	7	113.80	364.50	9	.	.	.	false	false	Message: 48ms	.	.	.	.	.	.	.	.	.	.	.	SYNCTIME	48	113.80	364.50	lw.edf	RIGHT	3980	10043957	Full Trial Period	10039977	44	Trial: 44	10039977	107	ÌÒ×Ó	ÍøÇò	ÏßÍÅ	f	j
lw	.	.	.	.	.	.	.	.	.	.	10	.	.	.	false	false	Message: 2077ms	5.21	25.91	201	2264	489.00	495.90	6	813.10	2064	519.50	347.40	INVISIBLE_BOUNDARY[1]	2077	.	.	lw.edf	RIGHT	3980	10043957	Full Trial Period	10039977	44	Trial: 44	10039977	107	ÌÒ×Ó	ÍøÇò	ÏßÍÅ	f	j
lw	.	.	.	.	.	.	.	.	.	.	11	.	.	.	false	false	Message: 2082ms	5.21	25.91	201	2264	489.00	495.90	6	813.10	2064	519.50	347.40	SYNCTIME	2082	.	.	lw.edf	RIGHT	3980	10043957	Full Trial Period	10039977	44	Trial: 44	10039977	107	ÌÒ×Ó	ÍøÇò	ÏßÍÅ	f	j
lw	.	.	.	.	.	.	.	.	.	.	12	.	.	.	false	false	Message: 2898ms	16.52	109.41	151	2984	964.10	524.20	8	347.70	2834	491.50	357.80	INVISIBLE_BOUNDARY[2]	2898	.	.	lw.edf	RIGHT	3980	10043957	Full Trial Period	10039977	44	Trial: 44	10039977	107	ÌÒ×Ó	ÍøÇò	ÏßÍÅ	f	j
lw	.	.	.	.	.	.	.	.	.	.	13	.	.	.	false	false	Message: 2906ms	16.52	109.41	151	2984	964.10	524.20	8	347.70	2834	491.50	357.80	SYNCTIME	2906	.	.	lw.edf	RIGHT	3980	10043957	Full Trial Period	10039977	44	Trial: 44	10039977	107	ÌÒ×Ó	ÍøÇò	ÏßÍÅ	f	j
lw	.	.	.	.	371	3978	11	3608	676.10	349.60	14	.	.	.	false	false	Message: 3961ms	.	.	.	.	.	.	.	.	.	.	.	KEYBOARD	3961	676.10	349.60	lw.edf	RIGHT	3980	10043957	Full Trial Period	10039977	44	Trial: 44	10039977	107	ÌÒ×Ó	ÍøÇò	ÏßÍÅ	f	j
lw	.	.	.	.	.	.	.	.	.	.	15	.	.	.	false	false	Message: 4014ms	.	.	.	.	.	.	.	.	.	.	.	TRIAL_RESULT 0	4014	.	.	lw.edf	RIGHT	3980	10043957	Full Trial Period	10039977	44	Trial: 44	10039977	107	ÌÒ×Ó	ÍøÇò	ÏßÍÅ	f	j
lw	.	.	.	.	.	.	.	.	.	.	1	.	.	.	false	false	Message: -25ms	.	.	.	.	.	.	.	.	.	.	.	TRIALID 44	-25	.	.	lw.edf	RIGHT	4046	10050063	Full Trial Period	10046017	45	Trial: 45	10046017	14	¸Ö±Ê	¼å±ý	Ì«Ñô	j	j
lw	.	.	.	.	.	.	.	.	.	.	2	.	.	.	false	false	Message: -1ms	.	.	.	.	.	.	.	.	.	.	.	RECCFG CR 1000 2 0 R	-1	.	.	lw.edf	RIGHT	4046	10050063	Full Trial Period	10046017	45	Trial: 45	10046017	14	¸Ö±Ê	¼å±ý	Ì«Ñô	j	j
lw	.	.	.	.	.	.	.	.	.	.	3	.	.	.	false	false	Message: -1ms	.	.	.	.	.	.	.	.	.	.	.	ELCLCFG TOWER	-1	.	.	lw.edf	RIGHT	4046	10050063	Full Trial Period	10046017	45	Trial: 45	10046017	14	¸Ö±Ê	¼å±ý	Ì«Ñô	j	j
lw	.	.	.	.	.	.	.	.	.	.	4	.	.	.	false	false	Message: -1ms	.	.	.	.	.	.	.	.	.	.	.	GAZE_COORDS 0.00 0.00 1023.00 767.00	-1	.	.	lw.edf	RIGHT	4046	10050063	Full Trial Period	10046017	45	Trial: 45	10046017	14	¸Ö±Ê	¼å±ý	Ì«Ñô	j	j
lw	.	.	.	.	.	.	.	.	.	.	5	.	.	.	false	false	Message: -1ms	.	.	.	.	.	.	.	.	.	.	.	THRESHOLDS R 124 228	-1	.	.	lw.edf	RIGHT	4046	10050063	Full Trial Period	10046017	45	Trial: 45	10046017	14	¸Ö±Ê	¼å±ý	Ì«Ñô	j	j
lw	.	.	.	.	.	.	.	.	.	.	6	.	.	.	false	false	Message: -1ms	.	.	.	.	.	.	.	.	.	.	.	ELCL_PROC CENTROID (3)	-1	.	.	lw.edf	RIGHT	4046	10050063	Full Trial Period	10046017	45	Trial: 45	10046017	14	¸Ö±Ê	¼å±ý	Ì«Ñô	j	j
lw	.	.	.	.	.	.	.	.	.	.	7	.	.	.	false	false	Message: -1ms	.	.	.	.	.	.	.	.	.	.	.	ELCL_PCR_PARAM 5 3.0	-1	.	.	lw.edf	RIGHT	4046	10050063	Full Trial Period	10046017	45	Trial: 45	10046017	14	¸Ö±Ê	¼å±ý	Ì«Ñô	j	j
lw	.	.	.	.	.	.	.	.	.	.	8	.	.	.	false	true	Message: 0ms	.	.	.	.	.	.	.	.	.	.	.	!MODE RECORD CR 1000 2 0 R	0	.	.	lw.edf	RIGHT	4046	10050063	Full Trial Period	10046017	45	Trial: 45	10046017	14	¸Ö±Ê	¼å±ý	Ì«Ñô	j	j
lw	.	.	.	.	324	330	1	7	106.10	366.30	9	.	.	.	false	false	Message: 50ms	.	.	.	.	.	.	.	.	.	.	.	SYNCTIME	50	106.10	366.30	lw.edf	RIGHT	4046	10050063	Full Trial Period	10046017	45	Trial: 45	10046017	14	¸Ö±Ê	¼å±ý	Ì«Ñô	j	j
lw	.	.	.	.	.	.	.	.	.	.	10	.	.	.	false	false	Message: 1973ms	6.20	23.83	260	2221	512.70	544.80	7	706.40	1962	536.40	364.20	INVISIBLE_BOUNDARY[1]	1973	.	.	lw.edf	RIGHT	4046	10050063	Full Trial Period	10046017	45	Trial: 45	10046017	14	¸Ö±Ê	¼å±ý	Ì«Ñô	j	j
lw	.	.	.	.	.	.	.	.	.	.	11	.	.	.	false	false	Message: 1983ms	6.20	23.83	260	2221	512.70	544.80	7	706.40	1962	536.40	364.20	SYNCTIME	1983	.	.	lw.edf	RIGHT	4046	10050063	Full Trial Period	10046017	45	Trial: 45	10046017	14	¸Ö±Ê	¼å±ý	Ì«Ñô	j	j
lw	.	.	.	.	244	3333	12	3090	842.60	400.10	12	[1]	2	RECTANGLE_INTERESTAREA	false	false	Message: 3097ms	.	.	.	.	.	.	.	.	.	.	.	INVISIBLE_BOUNDARY[2]	3097	842.60	400.10	lw.edf	RIGHT	4046	10050063	Full Trial Period	10046017	45	Trial: 45	10046017	14	¸Ö±Ê	¼å±ý	Ì«Ñô	j	j
lw	.	.	.	.	244	3333	12	3090	842.60	400.10	13	[1]	2	RECTANGLE_INTERESTAREA	false	false	Message: 3107ms	.	.	.	.	.	.	.	.	.	.	.	SYNCTIME	3107	842.60	400.10	lw.edf	RIGHT	4046	10050063	Full Trial Period	10046017	45	Trial: 45	10046017	14	¸Ö±Ê	¼å±ý	Ì«Ñô	j	j
lw	.	.	.	.	83	4044	15	3962	853.90	377.80	14	[1]	2	RECTANGLE_INTERESTAREA	false	false	Message: 4027ms	.	.	.	.	.	.	.	.	.	.	.	KEYBOARD	4027	853.90	377.80	lw.edf	RIGHT	4046	10050063	Full Trial Period	10046017	45	Trial: 45	10046017	14	¸Ö±Ê	¼å±ý	Ì«Ñô	j	j
lw	.	.	.	.	.	.	.	.	.	.	15	.	.	.	false	false	Message: 4090ms	.	.	.	.	.	.	.	.	.	.	.	TRIAL_RESULT 0	4090	.	.	lw.edf	RIGHT	4046	10050063	Full Trial Period	10046017	45	Trial: 45	10046017	14	¸Ö±Ê	¼å±ý	Ì«Ñô	j	j
lw	.	.	.	.	.	.	.	.	.	.	1	.	.	.	false	false	Message: -21ms	.	.	.	.	.	.	.	.	.	.	.	TRIALID 45	-21	.	.	lw.edf	RIGHT	4032	10055344	Full Trial Period	10051312	46	Trial: 46	10051312	142	ÄûÃÊ	·ÊÔí	¶ú»ú	f	f
lw	.	.	.	.	.	.	.	.	.	.	2	.	.	.	false	false	Message: -1ms	.	.	.	.	.	.	.	.	.	.	.	RECCFG CR 1000 2 0 R	-1	.	.	lw.edf	RIGHT	4032	10055344	Full Trial Period	10051312	46	Trial: 46	10051312	142	ÄûÃÊ	·ÊÔí	¶ú»ú	f	f
lw	.	.	.	.	.	.	.	.	.	.	3	.	.	.	false	false	Message: -1ms	.	.	.	.	.	.	.	.	.	.	.	ELCLCFG TOWER	-1	.	.	lw.edf	RIGHT	4032	10055344	Full Trial Period	10051312	46	Trial: 46	10051312	142	ÄûÃÊ	·ÊÔí	¶ú»ú	f	f
lw	.	.	.	.	.	.	.	.	.	.	4	.	.	.	false	false	Message: -1ms	.	.	.	.	.	.	.	.	.	.	.	GAZE_COORDS 0.00 0.00 1023.00 767.00	-1	.	.	lw.edf	RIGHT	4032	10055344	Full Trial Period	10051312	46	Trial: 46	10051312	142	ÄûÃÊ	·ÊÔí	¶ú»ú	f	f
lw	.	.	.	.	.	.	.	.	.	.	5	.	.	.	false	false	Message: -1ms	.	.	.	.	.	.	.	.	.	.	.	THRESHOLDS R 124 228	-1	.	.	lw.edf	RIGHT	4032	10055344	Full Trial Period	10051312	46	Trial: 46	10051312	142	ÄûÃÊ	·ÊÔí	¶ú»ú	f	f
lw	.	.	.	.	.	.	.	.	.	.	6	.	.	.	false	false	Message: -1ms	.	.	.	.	.	.	.	.	.	.	.	ELCL_PROC CENTROID (3)	-1	.	.	lw.edf	RIGHT	4032	10055344	Full Trial Period	10051312	46	Trial: 46	10051312	142	ÄûÃÊ	·ÊÔí	¶ú»ú	f	f
lw	.	.	.	.	.	.	.	.	.	.	7	.	.	.	false	false	Message: -1ms	.	.	.	.	.	.	.	.	.	.	.	ELCL_PCR_PARAM 5 3.0	-1	.	.	lw.edf	RIGHT	4032	10055344	Full Trial Period	10051312	46	Trial: 46	10051312	142	ÄûÃÊ	·ÊÔí	¶ú»ú	f	f
lw	.	.	.	.	.	.	.	.	.	.	8	.	.	.	false	true	Message: 0ms	.	.	.	.	.	.	.	.	.	.	.	!MODE RECORD CR 1000 2 0 R	0	.	.	lw.edf	RIGHT	4032	10055344	Full Trial Period	10051312	46	Trial: 46	10051312	142	ÄûÃÊ	·ÊÔí	¶ú»ú	f	f
lw	.	.	.	.	313	319	1	7	112.30	373.00	9	.	.	.	false	false	Message: 45ms	.	.	.	.	.	.	.	.	.	.	.	SYNCTIME	45	112.30	373.00	lw.edf	RIGHT	4032	10055344	Full Trial Period	10051312	46	Trial: 46	10051312	142	ÄûÃÊ	·ÊÔí	¶ú»ú	f	f
lw	.	.	.	.	.	.	.	.	.	.	10	.	.	.	false	false	Message: 849ms	19.78	263.76	75	861	725.70	411.90	2	468.00	787	130.80	370.60	INVISIBLE_BOUNDARY[1]	849	.	.	lw.edf	RIGHT	4032	10055344	Full Trial Period	10051312	46	Trial: 46	10051312	142	ÄûÃÊ	·ÊÔí	¶ú»ú	f	f
lw	.	.	.	.	.	.	.	.	.	.	11	.	.	.	false	false	Message: 854ms	19.78	263.76	75	861	725.70	411.90	2	468.00	787	130.80	370.60	SYNCTIME	854	.	.	lw.edf	RIGHT	4032	10055344	Full Trial Period	10051312	46	Trial: 46	10051312	142	ÄûÃÊ	·ÊÔí	¶ú»ú	f	f
lw	.	.	.	.	193	3183	10	2991	970.00	381.30	12	.	.	.	false	false	Message: 3003ms	.	.	.	.	.	.	.	.	.	.	.	INVISIBLE_BOUNDARY[2]	3003	970.00	381.30	lw.edf	RIGHT	4032	10055344	Full Trial Period	10051312	46	Trial: 46	10051312	142	ÄûÃÊ	·ÊÔí	¶ú»ú	f	f
lw	.	.	.	.	193	3183	10	2991	970.00	381.30	13	.	.	.	false	false	Message: 3011ms	.	.	.	.	.	.	.	.	.	.	.	SYNCTIME	3011	970.00	381.30	lw.edf	RIGHT	4032	10055344	Full Trial Period	10051312	46	Trial: 46	10051312	142	ÄûÃÊ	·ÊÔí	¶ú»ú	f	f
lw	.	.	.	.	.	.	.	.	.	.	14	.	.	.	false	false	Message: 4013ms	5.20	173.41	30	4030	699.90	365.30	12	254.80	4001	548.40	354.40	KEYBOARD	4013	.	.	lw.edf	RIGHT	4032	10055344	Full Trial Period	10051312	46	Trial: 46	10051312	142	ÄûÃÊ	·ÊÔí	¶ú»ú	f	f
lw	.	.	.	.	.	.	.	.	.	.	15	.	.	.	false	false	Message: 4073ms	.	.	.	.	.	.	.	.	.	.	.	TRIAL_RESULT 0	4073	.	.	lw.edf	RIGHT	4032	10055344	Full Trial Period	10051312	46	Trial: 46	10051312	142	ÄûÃÊ	·ÊÔí	¶ú»ú	f	f
lw	.	.	.	.	.	.	.	.	.	.	1	.	.	.	false	false	Message: -16ms	.	.	.	.	.	.	.	.	.	.	.	TRIALID 46	-16	.	.	lw.edf	RIGHT	2645	10059359	Full Trial Period	10056714	47	Trial: 47	10056714	148	Ã¢¹û	ÑÌ»Ò¸×	¿ã×Ó	f	f
lw	.	.	.	.	.	.	.	.	.	.	2	.	.	.	false	false	Message: -1ms	.	.	.	.	.	.	.	.	.	.	.	RECCFG CR 1000 2 0 R	-1	.	.	lw.edf	RIGHT	2645	10059359	Full Trial Period	10056714	47	Trial: 47	10056714	148	Ã¢¹û	ÑÌ»Ò¸×	¿ã×Ó	f	f
lw	.	.	.	.	.	.	.	.	.	.	3	.	.	.	false	false	Message: -1ms	.	.	.	.	.	.	.	.	.	.	.	ELCLCFG TOWER	-1	.	.	lw.edf	RIGHT	2645	10059359	Full Trial Period	10056714	47	Trial: 47	10056714	148	Ã¢¹û	ÑÌ»Ò¸×	¿ã×Ó	f	f
lw	.	.	.	.	.	.	.	.	.	.	4	.	.	.	false	false	Message: -1ms	.	.	.	.	.	.	.	.	.	.	.	GAZE_COORDS 0.00 0.00 1023.00 767.00	-1	.	.	lw.edf	RIGHT	2645	10059359	Full Trial Period	10056714	47	Trial: 47	10056714	148	Ã¢¹û	ÑÌ»Ò¸×	¿ã×Ó	f	f
lw	.	.	.	.	.	.	.	.	.	.	5	.	.	.	false	false	Message: -1ms	.	.	.	.	.	.	.	.	.	.	.	THRESHOLDS R 124 228	-1	.	.	lw.edf	RIGHT	2645	10059359	Full Trial Period	10056714	47	Trial: 47	10056714	148	Ã¢¹û	ÑÌ»Ò¸×	¿ã×Ó	f	f
lw	.	.	.	.	.	.	.	.	.	.	6	.	.	.	false	false	Message: -1ms	.	.	.	.	.	.	.	.	.	.	.	ELCL_PROC CENTROID (3)	-1	.	.	lw.edf	RIGHT	2645	10059359	Full Trial Period	10056714	47	Trial: 47	10056714	148	Ã¢¹û	ÑÌ»Ò¸×	¿ã×Ó	f	f
lw	.	.	.	.	.	.	.	.	.	.	7	.	.	.	false	false	Message: -1ms	.	.	.	.	.	.	.	.	.	.	.	ELCL_PCR_PARAM 5 3.0	-1	.	.	lw.edf	RIGHT	2645	10059359	Full Trial Period	10056714	47	Trial: 47	10056714	148	Ã¢¹û	ÑÌ»Ò¸×	¿ã×Ó	f	f
lw	.	.	.	.	.	.	.	.	.	.	8	.	.	.	false	true	Message: 0ms	.	.	.	.	.	.	.	.	.	.	.	!MODE RECORD CR 1000 2 0 R	0	.	.	lw.edf	RIGHT	2645	10059359	Full Trial Period	10056714	47	Trial: 47	10056714	148	Ã¢¹û	ÑÌ»Ò¸×	¿ã×Ó	f	f
lw	.	.	.	.	314	320	1	7	110.30	369.70	9	.	.	.	false	false	Message: 43ms	.	.	.	.	.	.	.	.	.	.	.	SYNCTIME	43	110.30	369.70	lw.edf	RIGHT	2645	10059359	Full Trial Period	10056714	47	Trial: 47	10056714	148	Ã¢¹û	ÑÌ»Ò¸×	¿ã×Ó	f	f
lw	.	.	.	.	.	.	.	.	.	.	10	.	.	.	false	false	Message: 762ms	10.65	154.36	69	782	660.60	462.10	3	329.70	714	363.60	362.40	INVISIBLE_BOUNDARY[1]	762	.	.	lw.edf	RIGHT	2645	10059359	Full Trial Period	10056714	47	Trial: 47	10056714	148	Ã¢¹û	ÑÌ»Ò¸×	¿ã×Ó	f	f
lw	.	.	.	.	.	.	.	.	.	.	11	.	.	.	false	false	Message: 767ms	10.65	154.36	69	782	660.60	462.10	3	329.70	714	363.60	362.40	SYNCTIME	767	.	.	lw.edf	RIGHT	2645	10059359	Full Trial Period	10056714	47	Trial: 47	10056714	148	Ã¢¹û	ÑÌ»Ò¸×	¿ã×Ó	f	f
lw	.	.	.	.	.	.	.	.	.	.	12	.	.	.	false	false	Message: 1566ms	11.78	115.49	102	1625	894.60	443.20	6	437.00	1524	551.10	364.50	INVISIBLE_BOUNDARY[2]	1566	.	.	lw.edf	RIGHT	2645	10059359	Full Trial Period	10056714	47	Trial: 47	10056714	148	Ã¢¹û	ÑÌ»Ò¸×	¿ã×Ó	f	f
lw	.	.	.	.	.	.	.	.	.	.	13	.	.	.	false	false	Message: 1576ms	11.78	115.49	102	1625	894.60	443.20	6	437.00	1524	551.10	364.50	SYNCTIME	1576	.	.	lw.edf	RIGHT	2645	10059359	Full Trial Period	10056714	47	Trial: 47	10056714	148	Ã¢¹û	ÑÌ»Ò¸×	¿ã×Ó	f	f
lw	.	.	.	.	85	2643	11	2559	813.20	357.80	14	.	.	.	false	false	Message: 2627ms	.	.	.	.	.	.	.	.	.	.	.	KEYBOARD	2627	813.20	357.80	lw.edf	RIGHT	2645	10059359	Full Trial Period	10056714	47	Trial: 47	10056714	148	Ã¢¹û	ÑÌ»Ò¸×	¿ã×Ó	f	f
lw	.	.	.	.	.	.	.	.	.	.	15	.	.	.	false	false	Message: 2685ms	.	.	.	.	.	.	.	.	.	.	.	TRIAL_RESULT 0	2685	.	.	lw.edf	RIGHT	2645	10059359	Full Trial Period	10056714	47	Trial: 47	10056714	148	Ã¢¹û	ÑÌ»Ò¸×	¿ã×Ó	f	f
lw	.	.	.	.	.	.	.	.	.	.	1	.	.	.	false	false	Message: -15ms	.	.	.	.	.	.	.	.	.	.	.	TRIALID 47	-15	.	.	lw.edf	RIGHT	4550	10065063	Full Trial Period	10060513	48	Trial: 48	10060513	23	×ÔÐÐ³µ	Ï´ÒÂ»ú	¹Ä	f	j
lw	.	.	.	.	.	.	.	.	.	.	2	.	.	.	false	false	Message: -1ms	.	.	.	.	.	.	.	.	.	.	.	RECCFG CR 1000 2 0 R	-1	.	.	lw.edf	RIGHT	4550	10065063	Full Trial Period	10060513	48	Trial: 48	10060513	23	×ÔÐÐ³µ	Ï´ÒÂ»ú	¹Ä	f	j
lw	.	.	.	.	.	.	.	.	.	.	3	.	.	.	false	false	Message: -1ms	.	.	.	.	.	.	.	.	.	.	.	ELCLCFG TOWER	-1	.	.	lw.edf	RIGHT	4550	10065063	Full Trial Period	10060513	48	Trial: 48	10060513	23	×ÔÐÐ³µ	Ï´ÒÂ»ú	¹Ä	f	j
lw	.	.	.	.	.	.	.	.	.	.	4	.	.	.	false	false	Message: -1ms	.	.	.	.	.	.	.	.	.	.	.	GAZE_COORDS 0.00 0.00 1023.00 767.00	-1	.	.	lw.edf	RIGHT	4550	10065063	Full Trial Period	10060513	48	Trial: 48	10060513	23	×ÔÐÐ³µ	Ï´ÒÂ»ú	¹Ä	f	j
lw	.	.	.	.	.	.	.	.	.	.	5	.	.	.	false	false	Message: -1ms	.	.	.	.	.	.	.	.	.	.	.	THRESHOLDS R 124 228	-1	.	.	lw.edf	RIGHT	4550	10065063	Full Trial Period	10060513	48	Trial: 48	10060513	23	×ÔÐÐ³µ	Ï´ÒÂ»ú	¹Ä	f	j
lw	.	.	.	.	.	.	.	.	.	.	6	.	.	.	false	false	Message: -1ms	.	.	.	.	.	.	.	.	.	.	.	ELCL_PROC CENTROID (3)	-1	.	.	lw.edf	RIGHT	4550	10065063	Full Trial Period	10060513	48	Trial: 48	10060513	23	×ÔÐÐ³µ	Ï´ÒÂ»ú	¹Ä	f	j
lw	.	.	.	.	.	.	.	.	.	.	7	.	.	.	false	false	Message: -1ms	.	.	.	.	.	.	.	.	.	.	.	ELCL_PCR_PARAM 5 3.0	-1	.	.	lw.edf	RIGHT	4550	10065063	Full Trial Period	10060513	48	Trial: 48	10060513	23	×ÔÐÐ³µ	Ï´ÒÂ»ú	¹Ä	f	j
lw	.	.	.	.	.	.	.	.	.	.	8	.	.	.	false	true	Message: 0ms	.	.	.	.	.	.	.	.	.	.	.	!MODE RECORD CR 1000 2 0 R	0	.	.	lw.edf	RIGHT	4550	10065063	Full Trial Period	10060513	48	Trial: 48	10060513	23	×ÔÐÐ³µ	Ï´ÒÂ»ú	¹Ä	f	j
lw	.	.	.	.	266	272	1	7	111.30	369.90	9	.	.	.	false	false	Message: 43ms	.	.	.	.	.	.	.	.	.	.	.	SYNCTIME	43	111.30	369.90	lw.edf	RIGHT	4550	10065063	Full Trial Period	10060513	48	Trial: 48	10060513	23	×ÔÐÐ³µ	Ï´ÒÂ»ú	¹Ä	f	j
lw	.	.	.	.	.	.	.	.	.	.	10	.	.	.	false	false	Message: 2037ms	5.30	19.07	278	2304	539.50	519.70	5	526.20	2027	493.30	371.40	INVISIBLE_BOUNDARY[1]	2037	.	.	lw.edf	RIGHT	4550	10065063	Full Trial Period	10060513	48	Trial: 48	10060513	23	×ÔÐÐ³µ	Ï´ÒÂ»ú	¹Ä	f	j
lw	.	.	.	.	.	.	.	.	.	.	11	.	.	.	false	false	Message: 2043ms	5.30	19.07	278	2304	539.50	519.70	5	526.20	2027	493.30	371.40	SYNCTIME	2043	.	.	lw.edf	RIGHT	4550	10065063	Full Trial Period	10060513	48	Trial: 48	10060513	23	×ÔÐÐ³µ	Ï´ÒÂ»ú	¹Ä	f	j
lw	.	.	.	.	405	3335	10	2931	827.90	379.30	12	.	.	.	false	false	Message: 3300ms	.	.	.	.	.	.	.	.	.	.	.	INVISIBLE_BOUNDARY[2]	3300	827.90	379.30	lw.edf	RIGHT	4550	10065063	Full Trial Period	10060513	48	Trial: 48	10060513	23	×ÔÐÐ³µ	Ï´ÒÂ»ú	¹Ä	f	j
lw	.	.	.	.	405	3335	10	2931	827.90	379.30	13	.	.	.	false	false	Message: 3308ms	.	.	.	.	.	.	.	.	.	.	.	SYNCTIME	3308	827.90	379.30	lw.edf	RIGHT	4550	10065063	Full Trial Period	10060513	48	Trial: 48	10060513	23	×ÔÐÐ³µ	Ï´ÒÂ»ú	¹Ä	f	j
lw	48	4549	2	4502	.	.	.	.	.	.	14	.	.	.	false	false	Message: 4531ms	24.37	259.29	94	4549	780.80	616.40	14	1049.90	4456	378.60	18.70	KEYBOARD	4531	.	.	lw.edf	RIGHT	4550	10065063	Full Trial Period	10060513	48	Trial: 48	10060513	23	×ÔÐÐ³µ	Ï´ÒÂ»ú	¹Ä	f	j
lw	.	.	.	.	.	.	.	.	.	.	15	.	.	.	false	false	Message: 4593ms	.	.	.	.	.	.	.	.	.	.	.	TRIAL_RESULT 0	4593	.	.	lw.edf	RIGHT	4550	10065063	Full Trial Period	10060513	48	Trial: 48	10060513	23	×ÔÐÐ³µ	Ï´ÒÂ»ú	¹Ä	f	j
lw	.	.	.	.	.	.	.	.	.	.	1	.	.	.	false	false	Message: -17ms	.	.	.	.	.	.	.	.	.	.	.	TRIALID 48	-17	.	.	lw.edf	RIGHT	3969	10070224	Full Trial Period	10066255	49	Trial: 49	10066255	90	³È×Ó	ÌðÌðÈ¦	ÊÖïí	j	j
lw	.	.	.	.	.	.	.	.	.	.	2	.	.	.	false	false	Message: -1ms	.	.	.	.	.	.	.	.	.	.	.	RECCFG CR 1000 2 0 R	-1	.	.	lw.edf	RIGHT	3969	10070224	Full Trial Period	10066255	49	Trial: 49	10066255	90	³È×Ó	ÌðÌðÈ¦	ÊÖïí	j	j
lw	.	.	.	.	.	.	.	.	.	.	3	.	.	.	false	false	Message: -1ms	.	.	.	.	.	.	.	.	.	.	.	ELCLCFG TOWER	-1	.	.	lw.edf	RIGHT	3969	10070224	Full Trial Period	10066255	49	Trial: 49	10066255	90	³È×Ó	ÌðÌðÈ¦	ÊÖïí	j	j
lw	.	.	.	.	.	.	.	.	.	.	4	.	.	.	false	false	Message: -1ms	.	.	.	.	.	.	.	.	.	.	.	GAZE_COORDS 0.00 0.00 1023.00 767.00	-1	.	.	lw.edf	RIGHT	3969	10070224	Full Trial Period	10066255	49	Trial: 49	10066255	90	³È×Ó	ÌðÌðÈ¦	ÊÖïí	j	j
lw	.	.	.	.	.	.	.	.	.	.	5	.	.	.	false	false	Message: -1ms	.	.	.	.	.	.	.	.	.	.	.	THRESHOLDS R 124 228	-1	.	.	lw.edf	RIGHT	3969	10070224	Full Trial Period	10066255	49	Trial: 49	10066255	90	³È×Ó	ÌðÌðÈ¦	ÊÖïí	j	j
lw	.	.	.	.	.	.	.	.	.	.	6	.	.	.	false	false	Message: -1ms	.	.	.	.	.	.	.	.	.	.	.	ELCL_PROC CENTROID (3)	-1	.	.	lw.edf	RIGHT	3969	10070224	Full Trial Period	10066255	49	Trial: 49	10066255	90	³È×Ó	ÌðÌðÈ¦	ÊÖïí	j	j
lw	.	.	.	.	.	.	.	.	.	.	7	.	.	.	false	false	Message: -1ms	.	.	.	.	.	.	.	.	.	.	.	ELCL_PCR_PARAM 5 3.0	-1	.	.	lw.edf	RIGHT	3969	10070224	Full Trial Period	10066255	49	Trial: 49	10066255	90	³È×Ó	ÌðÌðÈ¦	ÊÖïí	j	j
lw	.	.	.	.	.	.	.	.	.	.	8	.	.	.	false	true	Message: 0ms	.	.	.	.	.	.	.	.	.	.	.	!MODE RECORD CR 1000 2 0 R	0	.	.	lw.edf	RIGHT	3969	10070224	Full Trial Period	10066255	49	Trial: 49	10066255	90	³È×Ó	ÌðÌðÈ¦	ÊÖïí	j	j
lw	.	.	.	.	398	404	1	7	120.80	365.60	9	.	.	.	false	false	Message: 42ms	.	.	.	.	.	.	.	.	.	.	.	SYNCTIME	42	120.80	365.60	lw.edf	RIGHT	3969	10070224	Full Trial Period	10066255	49	Trial: 49	10066255	90	³È×Ó	ÌðÌðÈ¦	ÊÖïí	j	j
lw	.	.	.	.	.	.	.	.	.	.	10	.	.	.	false	false	Message: 736ms	11.64	211.65	55	766	613.80	378.30	4	338.10	712	271.10	387.40	INVISIBLE_BOUNDARY[1]	736	.	.	lw.edf	RIGHT	3969	10070224	Full Trial Period	10066255	49	Trial: 49	10066255	90	³È×Ó	ÌðÌðÈ¦	ÊÖïí	j	j
lw	.	.	.	.	.	.	.	.	.	.	11	.	.	.	false	false	Message: 742ms	11.64	211.65	55	766	613.80	378.30	4	338.10	712	271.10	387.40	SYNCTIME	742	.	.	lw.edf	RIGHT	3969	10070224	Full Trial Period	10066255	49	Trial: 49	10066255	90	³È×Ó	ÌðÌðÈ¦	ÊÖïí	j	j
lw	.	.	.	.	252	2414	9	2163	860.60	389.60	12	[1]	2	RECTANGLE_INTERESTAREA	false	false	Message: 2173ms	.	.	.	.	.	.	.	.	.	.	.	INVISIBLE_BOUNDARY[2]	2173	860.60	389.60	lw.edf	RIGHT	3969	10070224	Full Trial Period	10066255	49	Trial: 49	10066255	90	³È×Ó	ÌðÌðÈ¦	ÊÖïí	j	j
lw	.	.	.	.	252	2414	9	2163	860.60	389.60	13	[1]	2	RECTANGLE_INTERESTAREA	false	false	Message: 2183ms	.	.	.	.	.	.	.	.	.	.	.	SYNCTIME	2183	860.60	389.60	lw.edf	RIGHT	3969	10070224	Full Trial Period	10066255	49	Trial: 49	10066255	90	³È×Ó	ÌðÌðÈ¦	ÊÖïí	j	j
lw	47	3968	2	3922	.	.	.	.	.	.	14	.	.	.	false	false	Message: 3950ms	.	.	88	3968	.	.	13	542.10	3881	570.50	383.20	KEYBOARD	3950	.	.	lw.edf	RIGHT	3969	10070224	Full Trial Period	10066255	49	Trial: 49	10066255	90	³È×Ó	ÌðÌðÈ¦	ÊÖïí	j	j
lw	.	.	.	.	.	.	.	.	.	.	15	.	.	.	false	false	Message: 4011ms	.	.	.	.	.	.	.	.	.	.	.	TRIAL_RESULT 0	4011	.	.	lw.edf	RIGHT	3969	10070224	Full Trial Period	10066255	49	Trial: 49	10066255	90	³È×Ó	ÌðÌðÈ¦	ÊÖïí	j	j
lw	.	.	.	.	.	.	.	.	.	.	1	.	.	.	false	false	Message: -16ms	.	.	.	.	.	.	.	.	.	.	.	TRIALID 49	-16	.	.	lw.edf	RIGHT	3210	10074839	Full Trial Period	10071629	50	Trial: 50	10071629	4	Ì«Ñô	²ÍÅÌ	ÐÉÐÉ	f	f
lw	.	.	.	.	.	.	.	.	.	.	2	.	.	.	false	false	Message: -1ms	.	.	.	.	.	.	.	.	.	.	.	RECCFG CR 1000 2 0 R	-1	.	.	lw.edf	RIGHT	3210	10074839	Full Trial Period	10071629	50	Trial: 50	10071629	4	Ì«Ñô	²ÍÅÌ	ÐÉÐÉ	f	f
lw	.	.	.	.	.	.	.	.	.	.	3	.	.	.	false	false	Message: -1ms	.	.	.	.	.	.	.	.	.	.	.	ELCLCFG TOWER	-1	.	.	lw.edf	RIGHT	3210	10074839	Full Trial Period	10071629	50	Trial: 50	10071629	4	Ì«Ñô	²ÍÅÌ	ÐÉÐÉ	f	f
lw	.	.	.	.	.	.	.	.	.	.	4	.	.	.	false	false	Message: -1ms	.	.	.	.	.	.	.	.	.	.	.	GAZE_COORDS 0.00 0.00 1023.00 767.00	-1	.	.	lw.edf	RIGHT	3210	10074839	Full Trial Period	10071629	50	Trial: 50	10071629	4	Ì«Ñô	²ÍÅÌ	ÐÉÐÉ	f	f
lw	.	.	.	.	.	.	.	.	.	.	5	.	.	.	false	false	Message: -1ms	.	.	.	.	.	.	.	.	.	.	.	THRESHOLDS R 124 228	-1	.	.	lw.edf	RIGHT	3210	10074839	Full Trial Period	10071629	50	Trial: 50	10071629	4	Ì«Ñô	²ÍÅÌ	ÐÉÐÉ	f	f
lw	.	.	.	.	.	.	.	.	.	.	6	.	.	.	false	false	Message: -1ms	.	.	.	.	.	.	.	.	.	.	.	ELCL_PROC CENTROID (3)	-1	.	.	lw.edf	RIGHT	3210	10074839	Full Trial Period	10071629	50	Trial: 50	10071629	4	Ì«Ñô	²ÍÅÌ	ÐÉÐÉ	f	f
lw	.	.	.	.	.	.	.	.	.	.	7	.	.	.	false	false	Message: -1ms	.	.	.	.	.	.	.	.	.	.	.	ELCL_PCR_PARAM 5 3.0	-1	.	.	lw.edf	RIGHT	3210	10074839	Full Trial Period	10071629	50	Trial: 50	10071629	4	Ì«Ñô	²ÍÅÌ	ÐÉÐÉ	f	f
lw	.	.	.	.	.	.	.	.	.	.	8	.	.	.	false	true	Message: 0ms	.	.	.	.	.	.	.	.	.	.	.	!MODE RECORD CR 1000 2 0 R	0	.	.	lw.edf	RIGHT	3210	10074839	Full Trial Period	10071629	50	Trial: 50	10071629	4	Ì«Ñô	²ÍÅÌ	ÐÉÐÉ	f	f
lw	.	.	.	.	289	295	1	7	110.40	379.90	9	.	.	.	false	false	Message: 50ms	.	.	.	.	.	.	.	.	.	.	.	SYNCTIME	50	110.40	379.90	lw.edf	RIGHT	3210	10074839	Full Trial Period	10071629	50	Trial: 50	10071629	4	Ì«Ñô	²ÍÅÌ	ÐÉÐÉ	f	f
lw	.	.	.	.	.	.	.	.	.	.	10	.	.	.	false	false	Message: 1556ms	4.86	21.98	221	1765	479.50	507.90	5	740.00	1545	519.40	371.70	INVISIBLE_BOUNDARY[1]	1556	.	.	lw.edf	RIGHT	3210	10074839	Full Trial Period	10071629	50	Trial: 50	10071629	4	Ì«Ñô	²ÍÅÌ	ÐÉÐÉ	f	f
lw	.	.	.	.	.	.	.	.	.	.	11	.	.	.	false	false	Message: 1566ms	4.86	21.98	221	1765	479.50	507.90	5	740.00	1545	519.40	371.70	SYNCTIME	1566	.	.	lw.edf	RIGHT	3210	10074839	Full Trial Period	10071629	50	Trial: 50	10071629	4	Ì«Ñô	²ÍÅÌ	ÐÉÐÉ	f	f
lw	.	.	.	.	.	.	.	.	.	.	12	.	.	.	false	false	Message: 2400ms	10.82	180.38	60	2413	816.40	397.90	7	278.40	2354	499.30	357.30	INVISIBLE_BOUNDARY[2]	2400	.	.	lw.edf	RIGHT	3210	10074839	Full Trial Period	10071629	50	Trial: 50	10071629	4	Ì«Ñô	²ÍÅÌ	ÐÉÐÉ	f	f
lw	.	.	.	.	.	.	.	.	.	.	13	.	.	.	false	false	Message: 2408ms	10.82	180.38	60	2413	816.40	397.90	7	278.40	2354	499.30	357.30	SYNCTIME	2408	.	.	lw.edf	RIGHT	3210	10074839	Full Trial Period	10071629	50	Trial: 50	10071629	4	Ì«Ñô	²ÍÅÌ	ÐÉÐÉ	f	f
lw	.	.	.	.	157	3208	10	3052	612.90	350.70	14	.	.	.	false	false	Message: 3191ms	.	.	.	.	.	.	.	.	.	.	.	KEYBOARD	3191	612.90	350.70	lw.edf	RIGHT	3210	10074839	Full Trial Period	10071629	50	Trial: 50	10071629	4	Ì«Ñô	²ÍÅÌ	ÐÉÐÉ	f	f
lw	.	.	.	.	.	.	.	.	.	.	15	.	.	.	false	false	Message: 3253ms	.	.	.	.	.	.	.	.	.	.	.	TRIAL_RESULT 0	3253	.	.	lw.edf	RIGHT	3210	10074839	Full Trial Period	10071629	50	Trial: 50	10071629	4	Ì«Ñô	²ÍÅÌ	ÐÉÐÉ	f	f
lw	.	.	.	.	.	.	.	.	.	.	1	.	.	.	false	false	Message: -17ms	.	.	.	.	.	.	.	.	.	.	.	TRIALID 50	-17	.	.	lw.edf	RIGHT	3338	10079433	Full Trial Period	10076095	51	Trial: 51	10076095	34	·¨Ê½³¤¹÷	ÊÖÖ¸	ÓðÃ«Çò	f	f
lw	.	.	.	.	.	.	.	.	.	.	2	.	.	.	false	false	Message: -1ms	.	.	.	.	.	.	.	.	.	.	.	RECCFG CR 1000 2 0 R	-1	.	.	lw.edf	RIGHT	3338	10079433	Full Trial Period	10076095	51	Trial: 51	10076095	34	·¨Ê½³¤¹÷	ÊÖÖ¸	ÓðÃ«Çò	f	f
lw	.	.	.	.	.	.	.	.	.	.	3	.	.	.	false	false	Message: -1ms	.	.	.	.	.	.	.	.	.	.	.	ELCLCFG TOWER	-1	.	.	lw.edf	RIGHT	3338	10079433	Full Trial Period	10076095	51	Trial: 51	10076095	34	·¨Ê½³¤¹÷	ÊÖÖ¸	ÓðÃ«Çò	f	f
lw	.	.	.	.	.	.	.	.	.	.	4	.	.	.	false	false	Message: -1ms	.	.	.	.	.	.	.	.	.	.	.	GAZE_COORDS 0.00 0.00 1023.00 767.00	-1	.	.	lw.edf	RIGHT	3338	10079433	Full Trial Period	10076095	51	Trial: 51	10076095	34	·¨Ê½³¤¹÷	ÊÖÖ¸	ÓðÃ«Çò	f	f
lw	.	.	.	.	.	.	.	.	.	.	5	.	.	.	false	false	Message: -1ms	.	.	.	.	.	.	.	.	.	.	.	THRESHOLDS R 124 228	-1	.	.	lw.edf	RIGHT	3338	10079433	Full Trial Period	10076095	51	Trial: 51	10076095	34	·¨Ê½³¤¹÷	ÊÖÖ¸	ÓðÃ«Çò	f	f
lw	.	.	.	.	.	.	.	.	.	.	6	.	.	.	false	false	Message: -1ms	.	.	.	.	.	.	.	.	.	.	.	ELCL_PROC CENTROID (3)	-1	.	.	lw.edf	RIGHT	3338	10079433	Full Trial Period	10076095	51	Trial: 51	10076095	34	·¨Ê½³¤¹÷	ÊÖÖ¸	ÓðÃ«Çò	f	f
lw	.	.	.	.	.	.	.	.	.	.	7	.	.	.	false	false	Message: -1ms	.	.	.	.	.	.	.	.	.	.	.	ELCL_PCR_PARAM 5 3.0	-1	.	.	lw.edf	RIGHT	3338	10079433	Full Trial Period	10076095	51	Trial: 51	10076095	34	·¨Ê½³¤¹÷	ÊÖÖ¸	ÓðÃ«Çò	f	f
lw	.	.	.	.	.	.	.	.	.	.	8	.	.	.	false	true	Message: 0ms	.	.	.	.	.	.	.	.	.	.	.	!MODE RECORD CR 1000 2 0 R	0	.	.	lw.edf	RIGHT	3338	10079433	Full Trial Period	10076095	51	Trial: 51	10076095	34	·¨Ê½³¤¹÷	ÊÖÖ¸	ÓðÃ«Çò	f	f
lw	.	.	.	.	258	264	1	7	113.10	369.70	9	.	.	.	false	false	Message: 41ms	.	.	.	.	.	.	.	.	.	.	.	SYNCTIME	41	113.10	369.70	lw.edf	RIGHT	3338	10079433	Full Trial Period	10076095	51	Trial: 51	10076095	34	·¨Ê½³¤¹÷	ÊÖÖ¸	ÓðÃ«Çò	f	f
lw	.	.	.	.	.	.	.	.	.	.	10	.	.	.	false	false	Message: 1600ms	4.94	23.10	214	1802	504.90	501.40	5	713.50	1589	554.30	365.70	INVISIBLE_BOUNDARY[1]	1600	.	.	lw.edf	RIGHT	3338	10079433	Full Trial Period	10076095	51	Trial: 51	10076095	34	·¨Ê½³¤¹÷	ÊÖÖ¸	ÓðÃ«Çò	f	f
lw	.	.	.	.	.	.	.	.	.	.	11	.	.	.	false	false	Message: 1608ms	4.94	23.10	214	1802	504.90	501.40	5	713.50	1589	554.30	365.70	SYNCTIME	1608	.	.	lw.edf	RIGHT	3338	10079433	Full Trial Period	10076095	51	Trial: 51	10076095	34	·¨Ê½³¤¹÷	ÊÖÖ¸	ÓðÃ«Çò	f	f
lw	.	.	.	.	143	2753	8	2611	754.20	474.00	12	.	.	.	false	false	Message: 2619ms	.	.	.	.	.	.	.	.	.	.	.	INVISIBLE_BOUNDARY[2]	2619	754.20	474.00	lw.edf	RIGHT	3338	10079433	Full Trial Period	10076095	51	Trial: 51	10076095	34	·¨Ê½³¤¹÷	ÊÖÖ¸	ÓðÃ«Çò	f	f
lw	.	.	.	.	143	2753	8	2611	754.20	474.00	13	.	.	.	false	false	Message: 2624ms	.	.	.	.	.	.	.	.	.	.	.	SYNCTIME	2624	754.20	474.00	lw.edf	RIGHT	3338	10079433	Full Trial Period	10076095	51	Trial: 51	10076095	34	·¨Ê½³¤¹÷	ÊÖÖ¸	ÓðÃ«Çò	f	f
lw	.	.	.	.	549	3336	9	2788	876.70	431.20	14	.	.	.	false	false	Message: 3319ms	.	.	.	.	.	.	.	.	.	.	.	KEYBOARD	3319	876.70	431.20	lw.edf	RIGHT	3338	10079433	Full Trial Period	10076095	51	Trial: 51	10076095	34	·¨Ê½³¤¹÷	ÊÖÖ¸	ÓðÃ«Çò	f	f
lw	.	.	.	.	.	.	.	.	.	.	15	.	.	.	false	false	Message: 3383ms	.	.	.	.	.	.	.	.	.	.	.	TRIAL_RESULT 0	3383	.	.	lw.edf	RIGHT	3338	10079433	Full Trial Period	10076095	51	Trial: 51	10076095	34	·¨Ê½³¤¹÷	ÊÖÖ¸	ÓðÃ«Çò	f	f
lw	.	.	.	.	.	.	.	.	.	.	1	.	.	.	false	false	Message: -15ms	.	.	.	.	.	.	.	.	.	.	.	TRIALID 51	-15	.	.	lw.edf	RIGHT	3538	10084506	Full Trial Period	10080968	52	Trial: 52	10080968	100	À®°È	Â©¶·	°ÙºÏ»¨	f	j
lw	.	.	.	.	.	.	.	.	.	.	2	.	.	.	false	false	Message: -1ms	.	.	.	.	.	.	.	.	.	.	.	RECCFG CR 1000 2 0 R	-1	.	.	lw.edf	RIGHT	3538	10084506	Full Trial Period	10080968	52	Trial: 52	10080968	100	À®°È	Â©¶·	°ÙºÏ»¨	f	j
lw	.	.	.	.	.	.	.	.	.	.	3	.	.	.	false	false	Message: -1ms	.	.	.	.	.	.	.	.	.	.	.	ELCLCFG TOWER	-1	.	.	lw.edf	RIGHT	3538	10084506	Full Trial Period	10080968	52	Trial: 52	10080968	100	À®°È	Â©¶·	°ÙºÏ»¨	f	j
lw	.	.	.	.	.	.	.	.	.	.	4	.	.	.	false	false	Message: -1ms	.	.	.	.	.	.	.	.	.	.	.	GAZE_COORDS 0.00 0.00 1023.00 767.00	-1	.	.	lw.edf	RIGHT	3538	10084506	Full Trial Period	10080968	52	Trial: 52	10080968	100	À®°È	Â©¶·	°ÙºÏ»¨	f	j
lw	.	.	.	.	.	.	.	.	.	.	5	.	.	.	false	false	Message: -1ms	.	.	.	.	.	.	.	.	.	.	.	THRESHOLDS R 124 228	-1	.	.	lw.edf	RIGHT	3538	10084506	Full Trial Period	10080968	52	Trial: 52	10080968	100	À®°È	Â©¶·	°ÙºÏ»¨	f	j
lw	.	.	.	.	.	.	.	.	.	.	6	.	.	.	false	false	Message: -1ms	.	.	.	.	.	.	.	.	.	.	.	ELCL_PROC CENTROID (3)	-1	.	.	lw.edf	RIGHT	3538	10084506	Full Trial Period	10080968	52	Trial: 52	10080968	100	À®°È	Â©¶·	°ÙºÏ»¨	f	j
lw	.	.	.	.	.	.	.	.	.	.	7	.	.	.	false	false	Message: -1ms	.	.	.	.	.	.	.	.	.	.	.	ELCL_PCR_PARAM 5 3.0	-1	.	.	lw.edf	RIGHT	3538	10084506	Full Trial Period	10080968	52	Trial: 52	10080968	100	À®°È	Â©¶·	°ÙºÏ»¨	f	j
lw	.	.	.	.	.	.	.	.	.	.	8	.	.	.	false	true	Message: 0ms	.	.	.	.	.	.	.	.	.	.	.	!MODE RECORD CR 1000 2 0 R	0	.	.	lw.edf	RIGHT	3538	10084506	Full Trial Period	10080968	52	Trial: 52	10080968	100	À®°È	Â©¶·	°ÙºÏ»¨	f	j
lw	.	.	.	.	542	548	1	7	109.70	358.60	9	.	.	.	false	false	Message: 43ms	.	.	.	.	.	.	.	.	.	.	.	SYNCTIME	43	109.70	358.60	lw.edf	RIGHT	3538	10084506	Full Trial Period	10080968	52	Trial: 52	10080968	100	À®°È	Â©¶·	°ÙºÏ»¨	f	j
lw	.	.	.	.	.	.	.	.	.	.	10	.	.	.	false	false	Message: 1020ms	15.22	241.58	63	1028	589.30	385.00	2	443.40	966	135.90	357.30	INVISIBLE_BOUNDARY[1]	1020	.	.	lw.edf	RIGHT	3538	10084506	Full Trial Period	10080968	52	Trial: 52	10080968	100	À®°È	Â©¶·	°ÙºÏ»¨	f	j
lw	.	.	.	.	.	.	.	.	.	.	11	.	.	.	false	false	Message: 1025ms	15.22	241.58	63	1028	589.30	385.00	2	443.40	966	135.90	357.30	SYNCTIME	1025	.	.	lw.edf	RIGHT	3538	10084506	Full Trial Period	10080968	52	Trial: 52	10080968	100	À®°È	Â©¶·	°ÙºÏ»¨	f	j
lw	.	.	.	.	.	.	.	.	.	.	12	.	.	.	false	false	Message: 1917ms	12.27	219.17	56	1931	898.80	384.70	5	365.20	1876	532.90	366.60	INVISIBLE_BOUNDARY[2]	1917	.	.	lw.edf	RIGHT	3538	10084506	Full Trial Period	10080968	52	Trial: 52	10080968	100	À®°È	Â©¶·	°ÙºÏ»¨	f	j
lw	.	.	.	.	.	.	.	.	.	.	13	.	.	.	false	false	Message: 1925ms	12.27	219.17	56	1931	898.80	384.70	5	365.20	1876	532.90	366.60	SYNCTIME	1925	.	.	lw.edf	RIGHT	3538	10084506	Full Trial Period	10080968	52	Trial: 52	10080968	100	À®°È	Â©¶·	°ÙºÏ»¨	f	j
lw	.	.	.	.	215	3536	10	3322	859.20	353.30	14	.	.	.	false	false	Message: 3519ms	.	.	.	.	.	.	.	.	.	.	.	KEYBOARD	3519	859.20	353.30	lw.edf	RIGHT	3538	10084506	Full Trial Period	10080968	52	Trial: 52	10080968	100	À®°È	Â©¶·	°ÙºÏ»¨	f	j
lw	.	.	.	.	.	.	.	.	.	.	15	.	.	.	false	false	Message: 3581ms	.	.	.	.	.	.	.	.	.	.	.	TRIAL_RESULT 0	3581	.	.	lw.edf	RIGHT	3538	10084506	Full Trial Period	10080968	52	Trial: 52	10080968	100	À®°È	Â©¶·	°ÙºÏ»¨	f	j
lw	.	.	.	.	.	.	.	.	.	.	1	.	.	.	false	false	Message: -21ms	.	.	.	.	.	.	.	.	.	.	.	TRIALID 52	-21	.	.	lw.edf	RIGHT	5662	10091418	Full Trial Period	10085756	53	Trial: 53	10085756	143	ºº±¤°ü	ÕÁÄÔÍè	³ß×Ó	f	f
lw	.	.	.	.	.	.	.	.	.	.	2	.	.	.	false	false	Message: -1ms	.	.	.	.	.	.	.	.	.	.	.	RECCFG CR 1000 2 0 R	-1	.	.	lw.edf	RIGHT	5662	10091418	Full Trial Period	10085756	53	Trial: 53	10085756	143	ºº±¤°ü	ÕÁÄÔÍè	³ß×Ó	f	f
lw	.	.	.	.	.	.	.	.	.	.	3	.	.	.	false	false	Message: -1ms	.	.	.	.	.	.	.	.	.	.	.	ELCLCFG TOWER	-1	.	.	lw.edf	RIGHT	5662	10091418	Full Trial Period	10085756	53	Trial: 53	10085756	143	ºº±¤°ü	ÕÁÄÔÍè	³ß×Ó	f	f
lw	.	.	.	.	.	.	.	.	.	.	4	.	.	.	false	false	Message: -1ms	.	.	.	.	.	.	.	.	.	.	.	GAZE_COORDS 0.00 0.00 1023.00 767.00	-1	.	.	lw.edf	RIGHT	5662	10091418	Full Trial Period	10085756	53	Trial: 53	10085756	143	ºº±¤°ü	ÕÁÄÔÍè	³ß×Ó	f	f
lw	.	.	.	.	.	.	.	.	.	.	5	.	.	.	false	false	Message: -1ms	.	.	.	.	.	.	.	.	.	.	.	THRESHOLDS R 124 228	-1	.	.	lw.edf	RIGHT	5662	10091418	Full Trial Period	10085756	53	Trial: 53	10085756	143	ºº±¤°ü	ÕÁÄÔÍè	³ß×Ó	f	f
lw	.	.	.	.	.	.	.	.	.	.	6	.	.	.	false	false	Message: -1ms	.	.	.	.	.	.	.	.	.	.	.	ELCL_PROC CENTROID (3)	-1	.	.	lw.edf	RIGHT	5662	10091418	Full Trial Period	10085756	53	Trial: 53	10085756	143	ºº±¤°ü	ÕÁÄÔÍè	³ß×Ó	f	f
lw	.	.	.	.	.	.	.	.	.	.	7	.	.	.	false	false	Message: -1ms	.	.	.	.	.	.	.	.	.	.	.	ELCL_PCR_PARAM 5 3.0	-1	.	.	lw.edf	RIGHT	5662	10091418	Full Trial Period	10085756	53	Trial: 53	10085756	143	ºº±¤°ü	ÕÁÄÔÍè	³ß×Ó	f	f
lw	.	.	.	.	.	.	.	.	.	.	8	.	.	.	false	true	Message: 0ms	.	.	.	.	.	.	.	.	.	.	.	!MODE RECORD CR 1000 2 0 R	0	.	.	lw.edf	RIGHT	5662	10091418	Full Trial Period	10085756	53	Trial: 53	10085756	143	ºº±¤°ü	ÕÁÄÔÍè	³ß×Ó	f	f
lw	.	.	.	.	366	374	1	9	120.30	366.00	9	.	.	.	false	false	Message: 45ms	.	.	.	.	.	.	.	.	.	.	.	SYNCTIME	45	120.30	366.00	lw.edf	RIGHT	5662	10091418	Full Trial Period	10085756	53	Trial: 53	10085756	143	ºº±¤°ü	ÕÁÄÔÍè	³ß×Ó	f	f
lw	.	.	.	.	.	.	.	.	.	.	10	.	.	.	false	false	Message: 2822ms	7.69	37.32	206	3015	430.80	529.00	8	738.60	2810	583.30	362.20	INVISIBLE_BOUNDARY[1]	2822	.	.	lw.edf	RIGHT	5662	10091418	Full Trial Period	10085756	53	Trial: 53	10085756	143	ºº±¤°ü	ÕÁÄÔÍè	³ß×Ó	f	f
lw	.	.	.	.	.	.	.	.	.	.	11	.	.	.	false	false	Message: 2828ms	7.69	37.32	206	3015	430.80	529.00	8	738.60	2810	583.30	362.20	SYNCTIME	2828	.	.	lw.edf	RIGHT	5662	10091418	Full Trial Period	10085756	53	Trial: 53	10085756	143	ºº±¤°ü	ÕÁÄÔÍè	³ß×Ó	f	f
lw	.	.	.	.	198	4953	15	4756	956.00	387.50	12	.	.	.	false	false	Message: 4768ms	.	.	.	.	.	.	.	.	.	.	.	INVISIBLE_BOUNDARY[2]	4768	956.00	387.50	lw.edf	RIGHT	5662	10091418	Full Trial Period	10085756	53	Trial: 53	10085756	143	ºº±¤°ü	ÕÁÄÔÍè	³ß×Ó	f	f
lw	.	.	.	.	198	4953	15	4756	956.00	387.50	13	.	.	.	false	false	Message: 4778ms	.	.	.	.	.	.	.	.	.	.	.	SYNCTIME	4778	956.00	387.50	lw.edf	RIGHT	5662	10091418	Full Trial Period	10085756	53	Trial: 53	10085756	143	ºº±¤°ü	ÕÁÄÔÍè	³ß×Ó	f	f
lw	.	.	.	.	299	5660	17	5362	541.20	349.60	14	.	.	.	false	false	Message: 5643ms	.	.	.	.	.	.	.	.	.	.	.	KEYBOARD	5643	541.20	349.60	lw.edf	RIGHT	5662	10091418	Full Trial Period	10085756	53	Trial: 53	10085756	143	ºº±¤°ü	ÕÁÄÔÍè	³ß×Ó	f	f
lw	.	.	.	.	.	.	.	.	.	.	15	.	.	.	false	false	Message: 5711ms	.	.	.	.	.	.	.	.	.	.	.	TRIAL_RESULT 0	5711	.	.	lw.edf	RIGHT	5662	10091418	Full Trial Period	10085756	53	Trial: 53	10085756	143	ºº±¤°ü	ÕÁÄÔÍè	³ß×Ó	f	f
lw	.	.	.	.	.	.	.	.	.	.	1	.	.	.	false	false	Message: -56ms	.	.	.	.	.	.	.	.	.	.	.	TRIALID 53	-56	.	.	lw.edf	RIGHT	2581	10095371	Full Trial Period	10092790	54	Trial: 54	10092790	25	ÊÖïí	ÂÖÌ¥	¹þÃÜ¹Ï	f	f
lw	.	.	.	.	.	.	.	.	.	.	2	.	.	.	false	false	Message: -1ms	.	.	.	.	.	.	.	.	.	.	.	RECCFG CR 1000 2 0 R	-1	.	.	lw.edf	RIGHT	2581	10095371	Full Trial Period	10092790	54	Trial: 54	10092790	25	ÊÖïí	ÂÖÌ¥	¹þÃÜ¹Ï	f	f
lw	.	.	.	.	.	.	.	.	.	.	3	.	.	.	false	false	Message: -1ms	.	.	.	.	.	.	.	.	.	.	.	ELCLCFG TOWER	-1	.	.	lw.edf	RIGHT	2581	10095371	Full Trial Period	10092790	54	Trial: 54	10092790	25	ÊÖïí	ÂÖÌ¥	¹þÃÜ¹Ï	f	f
lw	.	.	.	.	.	.	.	.	.	.	4	.	.	.	false	false	Message: -1ms	.	.	.	.	.	.	.	.	.	.	.	GAZE_COORDS 0.00 0.00 1023.00 767.00	-1	.	.	lw.edf	RIGHT	2581	10095371	Full Trial Period	10092790	54	Trial: 54	10092790	25	ÊÖïí	ÂÖÌ¥	¹þÃÜ¹Ï	f	f
lw	.	.	.	.	.	.	.	.	.	.	5	.	.	.	false	false	Message: -1ms	.	.	.	.	.	.	.	.	.	.	.	THRESHOLDS R 124 228	-1	.	.	lw.edf	RIGHT	2581	10095371	Full Trial Period	10092790	54	Trial: 54	10092790	25	ÊÖïí	ÂÖÌ¥	¹þÃÜ¹Ï	f	f
lw	.	.	.	.	.	.	.	.	.	.	6	.	.	.	false	false	Message: -1ms	.	.	.	.	.	.	.	.	.	.	.	ELCL_PROC CENTROID (3)	-1	.	.	lw.edf	RIGHT	2581	10095371	Full Trial Period	10092790	54	Trial: 54	10092790	25	ÊÖïí	ÂÖÌ¥	¹þÃÜ¹Ï	f	f
lw	.	.	.	.	.	.	.	.	.	.	7	.	.	.	false	false	Message: -1ms	.	.	.	.	.	.	.	.	.	.	.	ELCL_PCR_PARAM 5 3.0	-1	.	.	lw.edf	RIGHT	2581	10095371	Full Trial Period	10092790	54	Trial: 54	10092790	25	ÊÖïí	ÂÖÌ¥	¹þÃÜ¹Ï	f	f
lw	.	.	.	.	.	.	.	.	.	.	8	.	.	.	false	true	Message: 0ms	.	.	.	.	.	.	.	.	.	.	.	!MODE RECORD CR 1000 2 0 R	0	.	.	lw.edf	RIGHT	2581	10095371	Full Trial Period	10092790	54	Trial: 54	10092790	25	ÊÖïí	ÂÖÌ¥	¹þÃÜ¹Ï	f	f
lw	.	.	.	.	522	528	1	7	129.20	371.00	9	.	.	.	false	false	Message: 44ms	.	.	.	.	.	.	.	.	.	.	.	SYNCTIME	44	129.20	371.00	lw.edf	RIGHT	2581	10095371	Full Trial Period	10092790	54	Trial: 54	10092790	25	ÊÖïí	ÂÖÌ¥	¹þÃÜ¹Ï	f	f
lw	.	.	.	.	677	1730	4	1054	516.00	383.80	10	[1]	1	RECTANGLE_INTERESTAREA	false	false	Message: 1060ms	.	.	.	.	.	.	.	.	.	.	.	INVISIBLE_BOUNDARY[1]	1060	516.00	383.80	lw.edf	RIGHT	2581	10095371	Full Trial Period	10092790	54	Trial: 54	10092790	25	ÊÖïí	ÂÖÌ¥	¹þÃÜ¹Ï	f	f
lw	.	.	.	.	677	1730	4	1054	516.00	383.80	11	[1]	1	RECTANGLE_INTERESTAREA	false	false	Message: 1069ms	.	.	.	.	.	.	.	.	.	.	.	SYNCTIME	1069	516.00	383.80	lw.edf	RIGHT	2581	10095371	Full Trial Period	10092790	54	Trial: 54	10092790	25	ÊÖïí	ÂÖÌ¥	¹þÃÜ¹Ï	f	f
lw	.	.	.	.	.	.	.	.	.	.	12	.	.	.	false	false	Message: 1785ms	11.39	193.05	59	1789	859.40	387.10	4	299.20	1731	520.60	381.00	INVISIBLE_BOUNDARY[2]	1785	.	.	lw.edf	RIGHT	2581	10095371	Full Trial Period	10092790	54	Trial: 54	10092790	25	ÊÖïí	ÂÖÌ¥	¹þÃÜ¹Ï	f	f
lw	.	.	.	.	231	2020	5	1790	834.10	387.90	13	[1]	2	RECTANGLE_INTERESTAREA	false	false	Message: 1794ms	.	.	.	.	.	.	.	.	.	.	.	SYNCTIME	1794	834.10	387.90	lw.edf	RIGHT	2581	10095371	Full Trial Period	10092790	54	Trial: 54	10092790	25	ÊÖïí	ÂÖÌ¥	¹þÃÜ¹Ï	f	f
lw	.	.	.	.	.	.	.	.	.	.	14	.	.	.	false	false	Message: 2562ms	2.66	133.16	20	2579	780.80	418.70	7	163.20	2560	856.70	392.80	KEYBOARD	2562	.	.	lw.edf	RIGHT	2581	10095371	Full Trial Period	10092790	54	Trial: 54	10092790	25	ÊÖïí	ÂÖÌ¥	¹þÃÜ¹Ï	f	f
lw	.	.	.	.	.	.	.	.	.	.	15	.	.	.	false	false	Message: 2626ms	.	.	.	.	.	.	.	.	.	.	.	TRIAL_RESULT 0	2626	.	.	lw.edf	RIGHT	2581	10095371	Full Trial Period	10092790	54	Trial: 54	10092790	25	ÊÖïí	ÂÖÌ¥	¹þÃÜ¹Ï	f	f
lw	.	.	.	.	.	.	.	.	.	.	1	.	.	.	false	false	Message: -24ms	.	.	.	.	.	.	.	.	.	.	.	TRIALID 54	-24	.	.	lw.edf	RIGHT	3397	10099938	Full Trial Period	10096541	55	Trial: 55	10096541	18	Õë¹Ü	·Éµú	ÁïÁïÇò	j	j
lw	.	.	.	.	.	.	.	.	.	.	2	.	.	.	false	false	Message: -1ms	.	.	.	.	.	.	.	.	.	.	.	RECCFG CR 1000 2 0 R	-1	.	.	lw.edf	RIGHT	3397	10099938	Full Trial Period	10096541	55	Trial: 55	10096541	18	Õë¹Ü	·Éµú	ÁïÁïÇò	j	j
lw	.	.	.	.	.	.	.	.	.	.	3	.	.	.	false	false	Message: -1ms	.	.	.	.	.	.	.	.	.	.	.	ELCLCFG TOWER	-1	.	.	lw.edf	RIGHT	3397	10099938	Full Trial Period	10096541	55	Trial: 55	10096541	18	Õë¹Ü	·Éµú	ÁïÁïÇò	j	j
lw	.	.	.	.	.	.	.	.	.	.	4	.	.	.	false	false	Message: -1ms	.	.	.	.	.	.	.	.	.	.	.	GAZE_COORDS 0.00 0.00 1023.00 767.00	-1	.	.	lw.edf	RIGHT	3397	10099938	Full Trial Period	10096541	55	Trial: 55	10096541	18	Õë¹Ü	·Éµú	ÁïÁïÇò	j	j
lw	.	.	.	.	.	.	.	.	.	.	5	.	.	.	false	false	Message: -1ms	.	.	.	.	.	.	.	.	.	.	.	THRESHOLDS R 124 228	-1	.	.	lw.edf	RIGHT	3397	10099938	Full Trial Period	10096541	55	Trial: 55	10096541	18	Õë¹Ü	·Éµú	ÁïÁïÇò	j	j
lw	.	.	.	.	.	.	.	.	.	.	6	.	.	.	false	false	Message: -1ms	.	.	.	.	.	.	.	.	.	.	.	ELCL_PROC CENTROID (3)	-1	.	.	lw.edf	RIGHT	3397	10099938	Full Trial Period	10096541	55	Trial: 55	10096541	18	Õë¹Ü	·Éµú	ÁïÁïÇò	j	j
lw	.	.	.	.	.	.	.	.	.	.	7	.	.	.	false	false	Message: -1ms	.	.	.	.	.	.	.	.	.	.	.	ELCL_PCR_PARAM 5 3.0	-1	.	.	lw.edf	RIGHT	3397	10099938	Full Trial Period	10096541	55	Trial: 55	10096541	18	Õë¹Ü	·Éµú	ÁïÁïÇò	j	j
lw	.	.	.	.	.	.	.	.	.	.	8	.	.	.	false	true	Message: 0ms	.	.	.	.	.	.	.	.	.	.	.	!MODE RECORD CR 1000 2 0 R	0	.	.	lw.edf	RIGHT	3397	10099938	Full Trial Period	10096541	55	Trial: 55	10096541	18	Õë¹Ü	·Éµú	ÁïÁïÇò	j	j
lw	.	.	.	.	270	276	1	7	114.50	376.10	9	.	.	.	false	false	Message: 42ms	.	.	.	.	.	.	.	.	.	.	.	SYNCTIME	42	114.50	376.10	lw.edf	RIGHT	3397	10099938	Full Trial Period	10096541	55	Trial: 55	10096541	18	Õë¹Ü	·Éµú	ÁïÁïÇò	j	j
lw	.	.	.	.	.	.	.	.	.	.	10	.	.	.	false	false	Message: 1792ms	3.84	81.64	47	1823	498.70	463.70	5	187.30	1777	530.20	357.10	INVISIBLE_BOUNDARY[1]	1792	.	.	lw.edf	RIGHT	3397	10099938	Full Trial Period	10096541	55	Trial: 55	10096541	18	Õë¹Ü	·Éµú	ÁïÁïÇò	j	j
lw	.	.	.	.	.	.	.	.	.	.	11	.	.	.	false	false	Message: 1800ms	3.84	81.64	47	1823	498.70	463.70	5	187.30	1777	530.20	357.10	SYNCTIME	1800	.	.	lw.edf	RIGHT	3397	10099938	Full Trial Period	10096541	55	Trial: 55	10096541	18	Õë¹Ü	·Éµú	ÁïÁïÇò	j	j
lw	.	.	.	.	.	.	.	.	.	.	12	.	.	.	false	false	Message: 2540ms	12.20	190.63	64	2562	887.60	454.10	8	266.60	2499	523.30	413.70	INVISIBLE_BOUNDARY[2]	2540	.	.	lw.edf	RIGHT	3397	10099938	Full Trial Period	10096541	55	Trial: 55	10096541	18	Õë¹Ü	·Éµú	ÁïÁïÇò	j	j
lw	.	.	.	.	.	.	.	.	.	.	13	.	.	.	false	false	Message: 2550ms	12.20	190.63	64	2562	887.60	454.10	8	266.60	2499	523.30	413.70	SYNCTIME	2550	.	.	lw.edf	RIGHT	3397	10099938	Full Trial Period	10096541	55	Trial: 55	10096541	18	Õë¹Ü	·Éµú	ÁïÁïÇò	j	j
lw	.	.	.	.	533	3395	10	2863	886.90	392.50	14	[1]	2	RECTANGLE_INTERESTAREA	false	false	Message: 3379ms	.	.	.	.	.	.	.	.	.	.	.	KEYBOARD	3379	886.90	392.50	lw.edf	RIGHT	3397	10099938	Full Trial Period	10096541	55	Trial: 55	10096541	18	Õë¹Ü	·Éµú	ÁïÁïÇò	j	j
lw	.	.	.	.	.	.	.	.	.	.	15	.	.	.	false	false	Message: 3441ms	.	.	.	.	.	.	.	.	.	.	.	TRIAL_RESULT 0	3441	.	.	lw.edf	RIGHT	3397	10099938	Full Trial Period	10096541	55	Trial: 55	10096541	18	Õë¹Ü	·Éµú	ÁïÁïÇò	j	j
lw	.	.	.	.	.	.	.	.	.	.	1	.	.	.	false	false	Message: -16ms	.	.	.	.	.	.	.	.	.	.	.	TRIALID 55	-16	.	.	lw.edf	RIGHT	4172	10105571	Full Trial Period	10101399	56	Trial: 56	10101399	59	º£ëà	¸Ö±Ê	µ°¾í	j	j
lw	.	.	.	.	.	.	.	.	.	.	2	.	.	.	false	false	Message: -1ms	.	.	.	.	.	.	.	.	.	.	.	RECCFG CR 1000 2 0 R	-1	.	.	lw.edf	RIGHT	4172	10105571	Full Trial Period	10101399	56	Trial: 56	10101399	59	º£ëà	¸Ö±Ê	µ°¾í	j	j
lw	.	.	.	.	.	.	.	.	.	.	3	.	.	.	false	false	Message: -1ms	.	.	.	.	.	.	.	.	.	.	.	ELCLCFG TOWER	-1	.	.	lw.edf	RIGHT	4172	10105571	Full Trial Period	10101399	56	Trial: 56	10101399	59	º£ëà	¸Ö±Ê	µ°¾í	j	j
lw	.	.	.	.	.	.	.	.	.	.	4	.	.	.	false	false	Message: -1ms	.	.	.	.	.	.	.	.	.	.	.	GAZE_COORDS 0.00 0.00 1023.00 767.00	-1	.	.	lw.edf	RIGHT	4172	10105571	Full Trial Period	10101399	56	Trial: 56	10101399	59	º£ëà	¸Ö±Ê	µ°¾í	j	j
lw	.	.	.	.	.	.	.	.	.	.	5	.	.	.	false	false	Message: -1ms	.	.	.	.	.	.	.	.	.	.	.	THRESHOLDS R 124 228	-1	.	.	lw.edf	RIGHT	4172	10105571	Full Trial Period	10101399	56	Trial: 56	10101399	59	º£ëà	¸Ö±Ê	µ°¾í	j	j
lw	.	.	.	.	.	.	.	.	.	.	6	.	.	.	false	false	Message: -1ms	.	.	.	.	.	.	.	.	.	.	.	ELCL_PROC CENTROID (3)	-1	.	.	lw.edf	RIGHT	4172	10105571	Full Trial Period	10101399	56	Trial: 56	10101399	59	º£ëà	¸Ö±Ê	µ°¾í	j	j
lw	.	.	.	.	.	.	.	.	.	.	7	.	.	.	false	false	Message: -1ms	.	.	.	.	.	.	.	.	.	.	.	ELCL_PCR_PARAM 5 3.0	-1	.	.	lw.edf	RIGHT	4172	10105571	Full Trial Period	10101399	56	Trial: 56	10101399	59	º£ëà	¸Ö±Ê	µ°¾í	j	j
lw	.	.	.	.	.	.	.	.	.	.	8	.	.	.	false	true	Message: 0ms	.	.	.	.	.	.	.	.	.	.	.	!MODE RECORD CR 1000 2 0 R	0	.	.	lw.edf	RIGHT	4172	10105571	Full Trial Period	10101399	56	Trial: 56	10101399	59	º£ëà	¸Ö±Ê	µ°¾í	j	j
lw	.	.	.	.	265	271	1	7	116.80	367.90	9	.	.	.	false	false	Message: 42ms	.	.	.	.	.	.	.	.	.	.	.	SYNCTIME	42	116.80	367.90	lw.edf	RIGHT	4172	10105571	Full Trial Period	10101399	56	Trial: 56	10101399	59	º£ëà	¸Ö±Ê	µ°¾í	j	j
lw	.	.	.	.	.	.	.	.	.	.	10	.	.	.	false	false	Message: 2330ms	5.75	25.92	222	2535	517.10	506.60	7	596.90	2314	506.10	339.50	INVISIBLE_BOUNDARY[1]	2330	.	.	lw.edf	RIGHT	4172	10105571	Full Trial Period	10101399	56	Trial: 56	10101399	59	º£ëà	¸Ö±Ê	µ°¾í	j	j
lw	.	.	.	.	.	.	.	.	.	.	11	.	.	.	false	false	Message: 2342ms	5.75	25.92	222	2535	517.10	506.60	7	596.90	2314	506.10	339.50	SYNCTIME	2342	.	.	lw.edf	RIGHT	4172	10105571	Full Trial Period	10101399	56	Trial: 56	10101399	59	º£ëà	¸Ö±Ê	µ°¾í	j	j
lw	.	.	.	.	.	.	.	.	.	.	12	.	.	.	false	false	Message: 3354ms	13.98	236.90	59	3376	938.30	394.80	10	386.70	3318	520.00	366.50	INVISIBLE_BOUNDARY[2]	3354	.	.	lw.edf	RIGHT	4172	10105571	Full Trial Period	10101399	56	Trial: 56	10101399	59	º£ëà	¸Ö±Ê	µ°¾í	j	j
lw	.	.	.	.	.	.	.	.	.	.	13	.	.	.	false	false	Message: 3358ms	13.98	236.90	59	3376	938.30	394.80	10	386.70	3318	520.00	366.50	SYNCTIME	3358	.	.	lw.edf	RIGHT	4172	10105571	Full Trial Period	10101399	56	Trial: 56	10101399	59	º£ëà	¸Ö±Ê	µ°¾í	j	j
lw	.	.	.	.	585	4170	12	3586	860.60	387.80	14	[1]	2	RECTANGLE_INTERESTAREA	false	false	Message: 4153ms	.	.	.	.	.	.	.	.	.	.	.	KEYBOARD	4153	860.60	387.80	lw.edf	RIGHT	4172	10105571	Full Trial Period	10101399	56	Trial: 56	10101399	59	º£ëà	¸Ö±Ê	µ°¾í	j	j
lw	.	.	.	.	.	.	.	.	.	.	15	.	.	.	false	false	Message: 4217ms	.	.	.	.	.	.	.	.	.	.	.	TRIAL_RESULT 0	4217	.	.	lw.edf	RIGHT	4172	10105571	Full Trial Period	10101399	56	Trial: 56	10101399	59	º£ëà	¸Ö±Ê	µ°¾í	j	j
lw	.	.	.	.	.	.	.	.	.	.	1	.	.	.	false	false	Message: -53ms	.	.	.	.	.	.	.	.	.	.	.	TRIALID 56	-53	.	.	lw.edf	RIGHT	3925	10110835	Full Trial Period	10106910	57	Trial: 57	10106910	140	Ô²Öé±Ê	¾íÖ½	Ð¬´ø	f	f
lw	.	.	.	.	.	.	.	.	.	.	2	.	.	.	false	false	Message: -1ms	.	.	.	.	.	.	.	.	.	.	.	RECCFG CR 1000 2 0 R	-1	.	.	lw.edf	RIGHT	3925	10110835	Full Trial Period	10106910	57	Trial: 57	10106910	140	Ô²Öé±Ê	¾íÖ½	Ð¬´ø	f	f
lw	.	.	.	.	.	.	.	.	.	.	3	.	.	.	false	false	Message: -1ms	.	.	.	.	.	.	.	.	.	.	.	ELCLCFG TOWER	-1	.	.	lw.edf	RIGHT	3925	10110835	Full Trial Period	10106910	57	Trial: 57	10106910	140	Ô²Öé±Ê	¾íÖ½	Ð¬´ø	f	f
lw	.	.	.	.	.	.	.	.	.	.	4	.	.	.	false	false	Message: -1ms	.	.	.	.	.	.	.	.	.	.	.	GAZE_COORDS 0.00 0.00 1023.00 767.00	-1	.	.	lw.edf	RIGHT	3925	10110835	Full Trial Period	10106910	57	Trial: 57	10106910	140	Ô²Öé±Ê	¾íÖ½	Ð¬´ø	f	f
lw	.	.	.	.	.	.	.	.	.	.	5	.	.	.	false	false	Message: -1ms	.	.	.	.	.	.	.	.	.	.	.	THRESHOLDS R 124 228	-1	.	.	lw.edf	RIGHT	3925	10110835	Full Trial Period	10106910	57	Trial: 57	10106910	140	Ô²Öé±Ê	¾íÖ½	Ð¬´ø	f	f
lw	.	.	.	.	.	.	.	.	.	.	6	.	.	.	false	false	Message: -1ms	.	.	.	.	.	.	.	.	.	.	.	ELCL_PROC CENTROID (3)	-1	.	.	lw.edf	RIGHT	3925	10110835	Full Trial Period	10106910	57	Trial: 57	10106910	140	Ô²Öé±Ê	¾íÖ½	Ð¬´ø	f	f
lw	.	.	.	.	.	.	.	.	.	.	7	.	.	.	false	false	Message: -1ms	.	.	.	.	.	.	.	.	.	.	.	ELCL_PCR_PARAM 5 3.0	-1	.	.	lw.edf	RIGHT	3925	10110835	Full Trial Period	10106910	57	Trial: 57	10106910	140	Ô²Öé±Ê	¾íÖ½	Ð¬´ø	f	f
lw	.	.	.	.	.	.	.	.	.	.	8	.	.	.	false	true	Message: 0ms	.	.	.	.	.	.	.	.	.	.	.	!MODE RECORD CR 1000 2 0 R	0	.	.	lw.edf	RIGHT	3925	10110835	Full Trial Period	10106910	57	Trial: 57	10106910	140	Ô²Öé±Ê	¾íÖ½	Ð¬´ø	f	f
lw	.	.	.	.	414	420	1	7	116.70	371.40	9	.	.	.	false	false	Message: 46ms	.	.	.	.	.	.	.	.	.	.	.	SYNCTIME	46	116.70	371.40	lw.edf	RIGHT	3925	10110835	Full Trial Period	10106910	57	Trial: 57	10106910	140	Ô²Öé±Ê	¾íÖ½	Ð¬´ø	f	f
lw	.	.	.	.	.	.	.	.	.	.	10	.	.	.	false	false	Message: 1996ms	5.99	24.54	244	2229	516.20	545.80	4	609.70	1986	496.30	370.90	INVISIBLE_BOUNDARY[1]	1996	.	.	lw.edf	RIGHT	3925	10110835	Full Trial Period	10106910	57	Trial: 57	10106910	140	Ô²Öé±Ê	¾íÖ½	Ð¬´ø	f	f
lw	.	.	.	.	.	.	.	.	.	.	11	.	.	.	false	false	Message: 2005ms	5.99	24.54	244	2229	516.20	545.80	4	609.70	1986	496.30	370.90	SYNCTIME	2005	.	.	lw.edf	RIGHT	3925	10110835	Full Trial Period	10106910	57	Trial: 57	10106910	140	Ô²Öé±Ê	¾íÖ½	Ð¬´ø	f	f
lw	.	.	.	.	139	3389	8	3251	749.90	398.80	12	.	.	.	false	false	Message: 3255ms	.	.	.	.	.	.	.	.	.	.	.	INVISIBLE_BOUNDARY[2]	3255	749.90	398.80	lw.edf	RIGHT	3925	10110835	Full Trial Period	10106910	57	Trial: 57	10106910	140	Ô²Öé±Ê	¾íÖ½	Ð¬´ø	f	f
lw	.	.	.	.	139	3389	8	3251	749.90	398.80	13	.	.	.	false	false	Message: 3263ms	.	.	.	.	.	.	.	.	.	.	.	SYNCTIME	3263	749.90	398.80	lw.edf	RIGHT	3925	10110835	Full Trial Period	10106910	57	Trial: 57	10106910	140	Ô²Öé±Ê	¾íÖ½	Ð¬´ø	f	f
lw	.	.	.	.	500	3923	9	3424	881.00	418.80	14	.	.	.	false	false	Message: 3906ms	.	.	.	.	.	.	.	.	.	.	.	KEYBOARD	3906	881.00	418.80	lw.edf	RIGHT	3925	10110835	Full Trial Period	10106910	57	Trial: 57	10106910	140	Ô²Öé±Ê	¾íÖ½	Ð¬´ø	f	f
lw	.	.	.	.	.	.	.	.	.	.	15	.	.	.	false	false	Message: 3969ms	.	.	.	.	.	.	.	.	.	.	.	TRIAL_RESULT 0	3969	.	.	lw.edf	RIGHT	3925	10110835	Full Trial Period	10106910	57	Trial: 57	10106910	140	Ô²Öé±Ê	¾íÖ½	Ð¬´ø	f	f
lw	.	.	.	.	.	.	.	.	.	.	1	.	.	.	false	false	Message: -58ms	.	.	.	.	.	.	.	.	.	.	.	TRIALID 57	-58	.	.	lw.edf	RIGHT	5901	10118115	Full Trial Period	10112214	58	Trial: 58	10112214	71	ÒÎ×Ó	ÍøÇò	Ãµ¹å	f	j
lw	.	.	.	.	.	.	.	.	.	.	2	.	.	.	false	false	Message: -1ms	.	.	.	.	.	.	.	.	.	.	.	RECCFG CR 1000 2 0 R	-1	.	.	lw.edf	RIGHT	5901	10118115	Full Trial Period	10112214	58	Trial: 58	10112214	71	ÒÎ×Ó	ÍøÇò	Ãµ¹å	f	j
lw	.	.	.	.	.	.	.	.	.	.	3	.	.	.	false	false	Message: -1ms	.	.	.	.	.	.	.	.	.	.	.	ELCLCFG TOWER	-1	.	.	lw.edf	RIGHT	5901	10118115	Full Trial Period	10112214	58	Trial: 58	10112214	71	ÒÎ×Ó	ÍøÇò	Ãµ¹å	f	j
lw	.	.	.	.	.	.	.	.	.	.	4	.	.	.	false	false	Message: -1ms	.	.	.	.	.	.	.	.	.	.	.	GAZE_COORDS 0.00 0.00 1023.00 767.00	-1	.	.	lw.edf	RIGHT	5901	10118115	Full Trial Period	10112214	58	Trial: 58	10112214	71	ÒÎ×Ó	ÍøÇò	Ãµ¹å	f	j
lw	.	.	.	.	.	.	.	.	.	.	5	.	.	.	false	false	Message: -1ms	.	.	.	.	.	.	.	.	.	.	.	THRESHOLDS R 124 228	-1	.	.	lw.edf	RIGHT	5901	10118115	Full Trial Period	10112214	58	Trial: 58	10112214	71	ÒÎ×Ó	ÍøÇò	Ãµ¹å	f	j
lw	.	.	.	.	.	.	.	.	.	.	6	.	.	.	false	false	Message: -1ms	.	.	.	.	.	.	.	.	.	.	.	ELCL_PROC CENTROID (3)	-1	.	.	lw.edf	RIGHT	5901	10118115	Full Trial Period	10112214	58	Trial: 58	10112214	71	ÒÎ×Ó	ÍøÇò	Ãµ¹å	f	j
lw	.	.	.	.	.	.	.	.	.	.	7	.	.	.	false	false	Message: -1ms	.	.	.	.	.	.	.	.	.	.	.	ELCL_PCR_PARAM 5 3.0	-1	.	.	lw.edf	RIGHT	5901	10118115	Full Trial Period	10112214	58	Trial: 58	10112214	71	ÒÎ×Ó	ÍøÇò	Ãµ¹å	f	j
lw	.	.	.	.	.	.	.	.	.	.	8	.	.	.	false	true	Message: 0ms	.	.	.	.	.	.	.	.	.	.	.	!MODE RECORD CR 1000 2 0 R	0	.	.	lw.edf	RIGHT	5901	10118115	Full Trial Period	10112214	58	Trial: 58	10112214	71	ÒÎ×Ó	ÍøÇò	Ãµ¹å	f	j
lw	.	.	.	.	491	497	1	7	104.60	360.50	9	.	.	.	false	false	Message: 41ms	.	.	.	.	.	.	.	.	.	.	.	SYNCTIME	41	104.60	360.50	lw.edf	RIGHT	5901	10118115	Full Trial Period	10112214	58	Trial: 58	10112214	71	ÒÎ×Ó	ÍøÇò	Ãµ¹å	f	j
lw	.	.	.	.	.	.	.	.	.	.	10	.	.	.	false	false	Message: 2596ms	7.77	59.34	131	2715	624.70	601.60	7	458.40	2585	595.70	371.40	INVISIBLE_BOUNDARY[1]	2596	.	.	lw.edf	RIGHT	5901	10118115	Full Trial Period	10112214	58	Trial: 58	10112214	71	ÒÎ×Ó	ÍøÇò	Ãµ¹å	f	j
lw	.	.	.	.	.	.	.	.	.	.	11	.	.	.	false	false	Message: 2600ms	7.77	59.34	131	2715	624.70	601.60	7	458.40	2585	595.70	371.40	SYNCTIME	2600	.	.	lw.edf	RIGHT	5901	10118115	Full Trial Period	10112214	58	Trial: 58	10112214	71	ÒÎ×Ó	ÍøÇò	Ãµ¹å	f	j
lw	.	.	.	.	.	.	.	.	.	.	12	.	.	.	false	false	Message: 4686ms	1.94	84.28	23	4696	921.80	384.80	14	129.00	4674	862.60	380.00	INVISIBLE_BOUNDARY[2]	4686	.	.	lw.edf	RIGHT	5901	10118115	Full Trial Period	10112214	58	Trial: 58	10112214	71	ÒÎ×Ó	ÍøÇò	Ãµ¹å	f	j
lw	.	.	.	.	.	.	.	.	.	.	13	.	.	.	false	false	Message: 4691ms	1.94	84.28	23	4696	921.80	384.80	14	129.00	4674	862.60	380.00	SYNCTIME	4691	.	.	lw.edf	RIGHT	5901	10118115	Full Trial Period	10112214	58	Trial: 58	10112214	71	ÒÎ×Ó	ÍøÇò	Ãµ¹å	f	j
lw	.	.	.	.	.	.	.	.	.	.	14	.	.	.	false	false	Message: 5882ms	5.24	163.75	32	5899	676.20	358.00	18	209.40	5868	523.60	351.50	KEYBOARD	5882	.	.	lw.edf	RIGHT	5901	10118115	Full Trial Period	10112214	58	Trial: 58	10112214	71	ÒÎ×Ó	ÍøÇò	Ãµ¹å	f	j
lw	.	.	.	.	.	.	.	.	.	.	15	.	.	.	false	false	Message: 5946ms	.	.	.	.	.	.	.	.	.	.	.	TRIAL_RESULT 0	5946	.	.	lw.edf	RIGHT	5901	10118115	Full Trial Period	10112214	58	Trial: 58	10112214	71	ÒÎ×Ó	ÍøÇò	Ãµ¹å	f	j
lw	.	.	.	.	.	.	.	.	.	.	1	.	.	.	false	false	Message: -18ms	.	.	.	.	.	.	.	.	.	.	.	TRIALID 58	-18	.	.	lw.edf	RIGHT	4163	10124427	Full Trial Period	10120264	59	Trial: 59	10120264	87	¿ê×Ó	»ð²ñ	ÃÞÇ©	j	j
lw	.	.	.	.	.	.	.	.	.	.	2	.	.	.	false	false	Message: -1ms	.	.	.	.	.	.	.	.	.	.	.	RECCFG CR 1000 2 0 R	-1	.	.	lw.edf	RIGHT	4163	10124427	Full Trial Period	10120264	59	Trial: 59	10120264	87	¿ê×Ó	»ð²ñ	ÃÞÇ©	j	j
lw	.	.	.	.	.	.	.	.	.	.	3	.	.	.	false	false	Message: -1ms	.	.	.	.	.	.	.	.	.	.	.	ELCLCFG TOWER	-1	.	.	lw.edf	RIGHT	4163	10124427	Full Trial Period	10120264	59	Trial: 59	10120264	87	¿ê×Ó	»ð²ñ	ÃÞÇ©	j	j
lw	.	.	.	.	.	.	.	.	.	.	4	.	.	.	false	false	Message: -1ms	.	.	.	.	.	.	.	.	.	.	.	GAZE_COORDS 0.00 0.00 1023.00 767.00	-1	.	.	lw.edf	RIGHT	4163	10124427	Full Trial Period	10120264	59	Trial: 59	10120264	87	¿ê×Ó	»ð²ñ	ÃÞÇ©	j	j
lw	.	.	.	.	.	.	.	.	.	.	5	.	.	.	false	false	Message: -1ms	.	.	.	.	.	.	.	.	.	.	.	THRESHOLDS R 124 228	-1	.	.	lw.edf	RIGHT	4163	10124427	Full Trial Period	10120264	59	Trial: 59	10120264	87	¿ê×Ó	»ð²ñ	ÃÞÇ©	j	j
lw	.	.	.	.	.	.	.	.	.	.	6	.	.	.	false	false	Message: -1ms	.	.	.	.	.	.	.	.	.	.	.	ELCL_PROC CENTROID (3)	-1	.	.	lw.edf	RIGHT	4163	10124427	Full Trial Period	10120264	59	Trial: 59	10120264	87	¿ê×Ó	»ð²ñ	ÃÞÇ©	j	j
lw	.	.	.	.	.	.	.	.	.	.	7	.	.	.	false	false	Message: -1ms	.	.	.	.	.	.	.	.	.	.	.	ELCL_PCR_PARAM 5 3.0	-1	.	.	lw.edf	RIGHT	4163	10124427	Full Trial Period	10120264	59	Trial: 59	10120264	87	¿ê×Ó	»ð²ñ	ÃÞÇ©	j	j
lw	.	.	.	.	.	.	.	.	.	.	8	.	.	.	false	true	Message: 0ms	.	.	.	.	.	.	.	.	.	.	.	!MODE RECORD CR 1000 2 0 R	0	.	.	lw.edf	RIGHT	4163	10124427	Full Trial Period	10120264	59	Trial: 59	10120264	87	¿ê×Ó	»ð²ñ	ÃÞÇ©	j	j
lw	.	.	.	.	342	348	1	7	110.20	373.80	9	.	.	.	false	false	Message: 48ms	.	.	.	.	.	.	.	.	.	.	.	SYNCTIME	48	110.20	373.80	lw.edf	RIGHT	4163	10124427	Full Trial Period	10120264	59	Trial: 59	10120264	87	¿ê×Ó	»ð²ñ	ÃÞÇ©	j	j
lw	.	.	.	.	.	.	.	.	.	.	10	.	.	.	false	false	Message: 2005ms	4.72	29.68	159	2149	457.40	486.70	5	349.00	1991	490.60	353.60	INVISIBLE_BOUNDARY[1]	2005	.	.	lw.edf	RIGHT	4163	10124427	Full Trial Period	10120264	59	Trial: 59	10120264	87	¿ê×Ó	»ð²ñ	ÃÞÇ©	j	j
lw	.	.	.	.	.	.	.	.	.	.	11	.	.	.	false	false	Message: 2015ms	4.72	29.68	159	2149	457.40	486.70	5	349.00	1991	490.60	353.60	SYNCTIME	2015	.	.	lw.edf	RIGHT	4163	10124427	Full Trial Period	10120264	59	Trial: 59	10120264	87	¿ê×Ó	»ð²ñ	ÃÞÇ©	j	j
lw	.	.	.	.	1158	4161	9	3004	858.00	380.70	12	[1]	2	RECTANGLE_INTERESTAREA	false	false	Message: 3011ms	.	.	.	.	.	.	.	.	.	.	.	INVISIBLE_BOUNDARY[2]	3011	858.00	380.70	lw.edf	RIGHT	4163	10124427	Full Trial Period	10120264	59	Trial: 59	10120264	87	¿ê×Ó	»ð²ñ	ÃÞÇ©	j	j
lw	.	.	.	.	1158	4161	9	3004	858.00	380.70	13	[1]	2	RECTANGLE_INTERESTAREA	false	false	Message: 3015ms	.	.	.	.	.	.	.	.	.	.	.	SYNCTIME	3015	858.00	380.70	lw.edf	RIGHT	4163	10124427	Full Trial Period	10120264	59	Trial: 59	10120264	87	¿ê×Ó	»ð²ñ	ÃÞÇ©	j	j
lw	.	.	.	.	1158	4161	9	3004	858.00	380.70	14	[1]	2	RECTANGLE_INTERESTAREA	false	false	Message: 4145ms	.	.	.	.	.	.	.	.	.	.	.	KEYBOARD	4145	858.00	380.70	lw.edf	RIGHT	4163	10124427	Full Trial Period	10120264	59	Trial: 59	10120264	87	¿ê×Ó	»ð²ñ	ÃÞÇ©	j	j
lw	.	.	.	.	.	.	.	.	.	.	15	.	.	.	false	false	Message: 4206ms	.	.	.	.	.	.	.	.	.	.	.	TRIAL_RESULT 0	4206	.	.	lw.edf	RIGHT	4163	10124427	Full Trial Period	10120264	59	Trial: 59	10120264	87	¿ê×Ó	»ð²ñ	ÃÞÇ©	j	j
lw	.	.	.	.	.	.	.	.	.	.	1	.	.	.	false	false	Message: -17ms	.	.	.	.	.	.	.	.	.	.	.	TRIALID 59	-17	.	.	lw.edf	RIGHT	5026	10131196	Full Trial Period	10126170	60	Trial: 60	10126170	101	¼üÅÌ	ºÚ°å	ÓÍ»­	j	j
lw	.	.	.	.	.	.	.	.	.	.	2	.	.	.	false	false	Message: -1ms	.	.	.	.	.	.	.	.	.	.	.	RECCFG CR 1000 2 0 R	-1	.	.	lw.edf	RIGHT	5026	10131196	Full Trial Period	10126170	60	Trial: 60	10126170	101	¼üÅÌ	ºÚ°å	ÓÍ»­	j	j
lw	.	.	.	.	.	.	.	.	.	.	3	.	.	.	false	false	Message: -1ms	.	.	.	.	.	.	.	.	.	.	.	ELCLCFG TOWER	-1	.	.	lw.edf	RIGHT	5026	10131196	Full Trial Period	10126170	60	Trial: 60	10126170	101	¼üÅÌ	ºÚ°å	ÓÍ»­	j	j
lw	.	.	.	.	.	.	.	.	.	.	4	.	.	.	false	false	Message: -1ms	.	.	.	.	.	.	.	.	.	.	.	GAZE_COORDS 0.00 0.00 1023.00 767.00	-1	.	.	lw.edf	RIGHT	5026	10131196	Full Trial Period	10126170	60	Trial: 60	10126170	101	¼üÅÌ	ºÚ°å	ÓÍ»­	j	j
lw	.	.	.	.	.	.	.	.	.	.	5	.	.	.	false	false	Message: -1ms	.	.	.	.	.	.	.	.	.	.	.	THRESHOLDS R 124 228	-1	.	.	lw.edf	RIGHT	5026	10131196	Full Trial Period	10126170	60	Trial: 60	10126170	101	¼üÅÌ	ºÚ°å	ÓÍ»­	j	j
lw	.	.	.	.	.	.	.	.	.	.	6	.	.	.	false	false	Message: -1ms	.	.	.	.	.	.	.	.	.	.	.	ELCL_PROC CENTROID (3)	-1	.	.	lw.edf	RIGHT	5026	10131196	Full Trial Period	10126170	60	Trial: 60	10126170	101	¼üÅÌ	ºÚ°å	ÓÍ»­	j	j
lw	.	.	.	.	.	.	.	.	.	.	7	.	.	.	false	false	Message: -1ms	.	.	.	.	.	.	.	.	.	.	.	ELCL_PCR_PARAM 5 3.0	-1	.	.	lw.edf	RIGHT	5026	10131196	Full Trial Period	10126170	60	Trial: 60	10126170	101	¼üÅÌ	ºÚ°å	ÓÍ»­	j	j
lw	.	.	.	.	.	.	.	.	.	.	8	.	.	.	false	true	Message: 0ms	.	.	.	.	.	.	.	.	.	.	.	!MODE RECORD CR 1000 2 0 R	0	.	.	lw.edf	RIGHT	5026	10131196	Full Trial Period	10126170	60	Trial: 60	10126170	101	¼üÅÌ	ºÚ°å	ÓÍ»­	j	j
lw	.	.	.	.	567	573	1	7	109.00	368.60	9	.	.	.	false	false	Message: 42ms	.	.	.	.	.	.	.	.	.	.	.	SYNCTIME	42	109.00	368.60	lw.edf	RIGHT	5026	10131196	Full Trial Period	10126170	60	Trial: 60	10126170	101	¼üÅÌ	ºÚ°å	ÓÍ»­	j	j
lw	.	.	.	.	.	.	.	.	.	.	10	.	.	.	false	false	Message: 3159ms	4.86	19.05	255	3374	507.50	509.30	6	752.30	3120	502.30	367.30	INVISIBLE_BOUNDARY[1]	3159	.	.	lw.edf	RIGHT	5026	10131196	Full Trial Period	10126170	60	Trial: 60	10126170	101	¼üÅÌ	ºÚ°å	ÓÍ»­	j	j
lw	.	.	.	.	.	.	.	.	.	.	11	.	.	.	false	false	Message: 3165ms	4.86	19.05	255	3374	507.50	509.30	6	752.30	3120	502.30	367.30	SYNCTIME	3165	.	.	lw.edf	RIGHT	5026	10131196	Full Trial Period	10126170	60	Trial: 60	10126170	101	¼üÅÌ	ºÚ°å	ÓÍ»­	j	j
lw	.	.	.	.	.	.	.	.	.	.	12	.	.	.	false	false	Message: 4318ms	3.90	105.31	37	4328	910.60	397.20	11	151.50	4292	795.40	371.40	INVISIBLE_BOUNDARY[2]	4318	.	.	lw.edf	RIGHT	5026	10131196	Full Trial Period	10126170	60	Trial: 60	10126170	101	¼üÅÌ	ºÚ°å	ÓÍ»­	j	j
lw	.	.	.	.	.	.	.	.	.	.	13	.	.	.	false	false	Message: 4324ms	3.90	105.31	37	4328	910.60	397.20	11	151.50	4292	795.40	371.40	SYNCTIME	4324	.	.	lw.edf	RIGHT	5026	10131196	Full Trial Period	10126170	60	Trial: 60	10126170	101	¼üÅÌ	ºÚ°å	ÓÍ»­	j	j
lw	.	.	.	.	471	5024	13	4554	859.10	383.40	14	[1]	2	RECTANGLE_INTERESTAREA	false	false	Message: 5007ms	.	.	.	.	.	.	.	.	.	.	.	KEYBOARD	5007	859.10	383.40	lw.edf	RIGHT	5026	10131196	Full Trial Period	10126170	60	Trial: 60	10126170	101	¼üÅÌ	ºÚ°å	ÓÍ»­	j	j
lw	.	.	.	.	.	.	.	.	.	.	15	.	.	.	false	false	Message: 5068ms	.	.	.	.	.	.	.	.	.	.	.	TRIAL_RESULT 0	5068	.	.	lw.edf	RIGHT	5026	10131196	Full Trial Period	10126170	60	Trial: 60	10126170	101	¼üÅÌ	ºÚ°å	ÓÍ»­	j	j
lw	.	.	.	.	.	.	.	.	.	.	1	.	.	.	false	false	Message: -74ms	.	.	.	.	.	.	.	.	.	.	.	TRIALID 60	-74	.	.	lw.edf	RIGHT	3569	10136254	Full Trial Period	10132685	61	Trial: 61	10132685	130	Îü¹Ü	ÕëÍ²	³ß×Ó	j	f
lw	.	.	.	.	.	.	.	.	.	.	2	.	.	.	false	false	Message: -1ms	.	.	.	.	.	.	.	.	.	.	.	RECCFG CR 1000 2 0 R	-1	.	.	lw.edf	RIGHT	3569	10136254	Full Trial Period	10132685	61	Trial: 61	10132685	130	Îü¹Ü	ÕëÍ²	³ß×Ó	j	f
lw	.	.	.	.	.	.	.	.	.	.	3	.	.	.	false	false	Message: -1ms	.	.	.	.	.	.	.	.	.	.	.	ELCLCFG TOWER	-1	.	.	lw.edf	RIGHT	3569	10136254	Full Trial Period	10132685	61	Trial: 61	10132685	130	Îü¹Ü	ÕëÍ²	³ß×Ó	j	f
lw	.	.	.	.	.	.	.	.	.	.	4	.	.	.	false	false	Message: -1ms	.	.	.	.	.	.	.	.	.	.	.	GAZE_COORDS 0.00 0.00 1023.00 767.00	-1	.	.	lw.edf	RIGHT	3569	10136254	Full Trial Period	10132685	61	Trial: 61	10132685	130	Îü¹Ü	ÕëÍ²	³ß×Ó	j	f
lw	.	.	.	.	.	.	.	.	.	.	5	.	.	.	false	false	Message: -1ms	.	.	.	.	.	.	.	.	.	.	.	THRESHOLDS R 124 228	-1	.	.	lw.edf	RIGHT	3569	10136254	Full Trial Period	10132685	61	Trial: 61	10132685	130	Îü¹Ü	ÕëÍ²	³ß×Ó	j	f
lw	.	.	.	.	.	.	.	.	.	.	6	.	.	.	false	false	Message: -1ms	.	.	.	.	.	.	.	.	.	.	.	ELCL_PROC CENTROID (3)	-1	.	.	lw.edf	RIGHT	3569	10136254	Full Trial Period	10132685	61	Trial: 61	10132685	130	Îü¹Ü	ÕëÍ²	³ß×Ó	j	f
lw	.	.	.	.	.	.	.	.	.	.	7	.	.	.	false	false	Message: -1ms	.	.	.	.	.	.	.	.	.	.	.	ELCL_PCR_PARAM 5 3.0	-1	.	.	lw.edf	RIGHT	3569	10136254	Full Trial Period	10132685	61	Trial: 61	10132685	130	Îü¹Ü	ÕëÍ²	³ß×Ó	j	f
lw	.	.	.	.	.	.	.	.	.	.	8	.	.	.	false	true	Message: 0ms	.	.	.	.	.	.	.	.	.	.	.	!MODE RECORD CR 1000 2 0 R	0	.	.	lw.edf	RIGHT	3569	10136254	Full Trial Period	10132685	61	Trial: 61	10132685	130	Îü¹Ü	ÕëÍ²	³ß×Ó	j	f
lw	.	.	.	.	257	263	1	7	97.60	366.80	9	.	.	.	false	false	Message: 42ms	.	.	.	.	.	.	.	.	.	.	.	SYNCTIME	42	97.60	366.80	lw.edf	RIGHT	3569	10136254	Full Trial Period	10132685	61	Trial: 61	10132685	130	Îü¹Ü	ÕëÍ²	³ß×Ó	j	f
lw	.	.	.	.	961	1987	4	1027	480.60	373.80	10	[1]	1	RECTANGLE_INTERESTAREA	false	false	Message: 1597ms	.	.	.	.	.	.	.	.	.	.	.	INVISIBLE_BOUNDARY[1]	1597	480.60	373.80	lw.edf	RIGHT	3569	10136254	Full Trial Period	10132685	61	Trial: 61	10132685	130	Îü¹Ü	ÕëÍ²	³ß×Ó	j	f
lw	.	.	.	.	961	1987	4	1027	480.60	373.80	11	[1]	1	RECTANGLE_INTERESTAREA	false	false	Message: 1601ms	.	.	.	.	.	.	.	.	.	.	.	SYNCTIME	1601	480.60	373.80	lw.edf	RIGHT	3569	10136254	Full Trial Period	10132685	61	Trial: 61	10132685	130	Îü¹Ü	ÕëÍ²	³ß×Ó	j	f
lw	.	.	.	.	.	.	.	.	.	.	12	.	.	.	false	false	Message: 2224ms	16.34	111.95	146	2329	948.20	576.60	5	490.10	2184	489.00	383.40	INVISIBLE_BOUNDARY[2]	2224	.	.	lw.edf	RIGHT	3569	10136254	Full Trial Period	10132685	61	Trial: 61	10132685	130	Îü¹Ü	ÕëÍ²	³ß×Ó	j	f
lw	.	.	.	.	.	.	.	.	.	.	13	.	.	.	false	false	Message: 2233ms	16.34	111.95	146	2329	948.20	576.60	5	490.10	2184	489.00	383.40	SYNCTIME	2233	.	.	lw.edf	RIGHT	3569	10136254	Full Trial Period	10132685	61	Trial: 61	10132685	130	Îü¹Ü	ÕëÍ²	³ß×Ó	j	f
lw	.	.	.	.	473	3567	8	3095	783.40	400.20	14	.	.	.	false	false	Message: 3549ms	.	.	.	.	.	.	.	.	.	.	.	KEYBOARD	3549	783.40	400.20	lw.edf	RIGHT	3569	10136254	Full Trial Period	10132685	61	Trial: 61	10132685	130	Îü¹Ü	ÕëÍ²	³ß×Ó	j	f
lw	.	.	.	.	.	.	.	.	.	.	15	.	.	.	false	false	Message: 3613ms	.	.	.	.	.	.	.	.	.	.	.	TRIAL_RESULT 0	3613	.	.	lw.edf	RIGHT	3569	10136254	Full Trial Period	10132685	61	Trial: 61	10132685	130	Îü¹Ü	ÕëÍ²	³ß×Ó	j	f
lw	.	.	.	.	.	.	.	.	.	.	1	.	.	.	false	false	Message: -25ms	.	.	.	.	.	.	.	.	.	.	.	TRIALID 61	-25	.	.	lw.edf	RIGHT	4662	10142397	Full Trial Period	10137735	62	Trial: 62	10137735	10	öÏÓãË¿	Æ¤´ø	¾í³ß	j	j
lw	.	.	.	.	.	.	.	.	.	.	2	.	.	.	false	false	Message: -1ms	.	.	.	.	.	.	.	.	.	.	.	RECCFG CR 1000 2 0 R	-1	.	.	lw.edf	RIGHT	4662	10142397	Full Trial Period	10137735	62	Trial: 62	10137735	10	öÏÓãË¿	Æ¤´ø	¾í³ß	j	j
lw	.	.	.	.	.	.	.	.	.	.	3	.	.	.	false	false	Message: -1ms	.	.	.	.	.	.	.	.	.	.	.	ELCLCFG TOWER	-1	.	.	lw.edf	RIGHT	4662	10142397	Full Trial Period	10137735	62	Trial: 62	10137735	10	öÏÓãË¿	Æ¤´ø	¾í³ß	j	j
lw	.	.	.	.	.	.	.	.	.	.	4	.	.	.	false	false	Message: -1ms	.	.	.	.	.	.	.	.	.	.	.	GAZE_COORDS 0.00 0.00 1023.00 767.00	-1	.	.	lw.edf	RIGHT	4662	10142397	Full Trial Period	10137735	62	Trial: 62	10137735	10	öÏÓãË¿	Æ¤´ø	¾í³ß	j	j
lw	.	.	.	.	.	.	.	.	.	.	5	.	.	.	false	false	Message: -1ms	.	.	.	.	.	.	.	.	.	.	.	THRESHOLDS R 124 228	-1	.	.	lw.edf	RIGHT	4662	10142397	Full Trial Period	10137735	62	Trial: 62	10137735	10	öÏÓãË¿	Æ¤´ø	¾í³ß	j	j
lw	.	.	.	.	.	.	.	.	.	.	6	.	.	.	false	false	Message: -1ms	.	.	.	.	.	.	.	.	.	.	.	ELCL_PROC CENTROID (3)	-1	.	.	lw.edf	RIGHT	4662	10142397	Full Trial Period	10137735	62	Trial: 62	10137735	10	öÏÓãË¿	Æ¤´ø	¾í³ß	j	j
lw	.	.	.	.	.	.	.	.	.	.	7	.	.	.	false	false	Message: -1ms	.	.	.	.	.	.	.	.	.	.	.	ELCL_PCR_PARAM 5 3.0	-1	.	.	lw.edf	RIGHT	4662	10142397	Full Trial Period	10137735	62	Trial: 62	10137735	10	öÏÓãË¿	Æ¤´ø	¾í³ß	j	j
lw	.	.	.	.	.	.	.	.	.	.	8	.	.	.	false	true	Message: 0ms	.	.	.	.	.	.	.	.	.	.	.	!MODE RECORD CR 1000 2 0 R	0	.	.	lw.edf	RIGHT	4662	10142397	Full Trial Period	10137735	62	Trial: 62	10137735	10	öÏÓãË¿	Æ¤´ø	¾í³ß	j	j
lw	.	.	.	.	895	901	1	7	116.80	365.40	9	.	.	.	false	false	Message: 41ms	.	.	.	.	.	.	.	.	.	.	.	SYNCTIME	41	116.80	365.40	lw.edf	RIGHT	4662	10142397	Full Trial Period	10137735	62	Trial: 62	10137735	10	öÏÓãË¿	Æ¤´ø	¾í³ß	j	j
lw	.	.	.	.	301	2866	8	2566	527.60	395.90	10	[1]	1	RECTANGLE_INTERESTAREA	false	false	Message: 2570ms	.	.	.	.	.	.	.	.	.	.	.	INVISIBLE_BOUNDARY[1]	2570	527.60	395.90	lw.edf	RIGHT	4662	10142397	Full Trial Period	10137735	62	Trial: 62	10137735	10	öÏÓãË¿	Æ¤´ø	¾í³ß	j	j
lw	.	.	.	.	301	2866	8	2566	527.60	395.90	11	[1]	1	RECTANGLE_INTERESTAREA	false	false	Message: 2574ms	.	.	.	.	.	.	.	.	.	.	.	SYNCTIME	2574	527.60	395.90	lw.edf	RIGHT	4662	10142397	Full Trial Period	10137735	62	Trial: 62	10137735	10	öÏÓãË¿	Æ¤´ø	¾í³ß	j	j
lw	.	.	.	.	.	.	.	.	.	.	12	.	.	.	false	false	Message: 3253ms	10.30	97.22	106	3277	799.40	382.90	9	379.80	3172	495.80	367.80	INVISIBLE_BOUNDARY[2]	3253	.	.	lw.edf	RIGHT	4662	10142397	Full Trial Period	10137735	62	Trial: 62	10137735	10	öÏÓãË¿	Æ¤´ø	¾í³ß	j	j
lw	.	.	.	.	.	.	.	.	.	.	13	.	.	.	false	false	Message: 3257ms	10.30	97.22	106	3277	799.40	382.90	9	379.80	3172	495.80	367.80	SYNCTIME	3257	.	.	lw.edf	RIGHT	4662	10142397	Full Trial Period	10137735	62	Trial: 62	10137735	10	öÏÓãË¿	Æ¤´ø	¾í³ß	j	j
lw	.	.	.	.	340	4660	14	4321	615.60	348.80	14	.	.	.	false	false	Message: 4643ms	.	.	.	.	.	.	.	.	.	.	.	KEYBOARD	4643	615.60	348.80	lw.edf	RIGHT	4662	10142397	Full Trial Period	10137735	62	Trial: 62	10137735	10	öÏÓãË¿	Æ¤´ø	¾í³ß	j	j
lw	.	.	.	.	.	.	.	.	.	.	15	.	.	.	false	false	Message: 4707ms	.	.	.	.	.	.	.	.	.	.	.	TRIAL_RESULT 0	4707	.	.	lw.edf	RIGHT	4662	10142397	Full Trial Period	10137735	62	Trial: 62	10137735	10	öÏÓãË¿	Æ¤´ø	¾í³ß	j	j
lw	.	.	.	.	.	.	.	.	.	.	1	.	.	.	false	false	Message: -16ms	.	.	.	.	.	.	.	.	.	.	.	TRIALID 62	-16	.	.	lw.edf	RIGHT	5364	10149364	Full Trial Period	10144000	63	Trial: 63	10144000	116	ÁïÁïÇò	´Ìâ¬	ÒÂ¼Ü	f	f
lw	.	.	.	.	.	.	.	.	.	.	2	.	.	.	false	false	Message: -1ms	.	.	.	.	.	.	.	.	.	.	.	RECCFG CR 1000 2 0 R	-1	.	.	lw.edf	RIGHT	5364	10149364	Full Trial Period	10144000	63	Trial: 63	10144000	116	ÁïÁïÇò	´Ìâ¬	ÒÂ¼Ü	f	f
lw	.	.	.	.	.	.	.	.	.	.	3	.	.	.	false	false	Message: -1ms	.	.	.	.	.	.	.	.	.	.	.	ELCLCFG TOWER	-1	.	.	lw.edf	RIGHT	5364	10149364	Full Trial Period	10144000	63	Trial: 63	10144000	116	ÁïÁïÇò	´Ìâ¬	ÒÂ¼Ü	f	f
lw	.	.	.	.	.	.	.	.	.	.	4	.	.	.	false	false	Message: -1ms	.	.	.	.	.	.	.	.	.	.	.	GAZE_COORDS 0.00 0.00 1023.00 767.00	-1	.	.	lw.edf	RIGHT	5364	10149364	Full Trial Period	10144000	63	Trial: 63	10144000	116	ÁïÁïÇò	´Ìâ¬	ÒÂ¼Ü	f	f
lw	.	.	.	.	.	.	.	.	.	.	5	.	.	.	false	false	Message: -1ms	.	.	.	.	.	.	.	.	.	.	.	THRESHOLDS R 124 228	-1	.	.	lw.edf	RIGHT	5364	10149364	Full Trial Period	10144000	63	Trial: 63	10144000	116	ÁïÁïÇò	´Ìâ¬	ÒÂ¼Ü	f	f
lw	.	.	.	.	.	.	.	.	.	.	6	.	.	.	false	false	Message: -1ms	.	.	.	.	.	.	.	.	.	.	.	ELCL_PROC CENTROID (3)	-1	.	.	lw.edf	RIGHT	5364	10149364	Full Trial Period	10144000	63	Trial: 63	10144000	116	ÁïÁïÇò	´Ìâ¬	ÒÂ¼Ü	f	f
lw	.	.	.	.	.	.	.	.	.	.	7	.	.	.	false	false	Message: -1ms	.	.	.	.	.	.	.	.	.	.	.	ELCL_PCR_PARAM 5 3.0	-1	.	.	lw.edf	RIGHT	5364	10149364	Full Trial Period	10144000	63	Trial: 63	10144000	116	ÁïÁïÇò	´Ìâ¬	ÒÂ¼Ü	f	f
lw	.	.	.	.	.	.	.	.	.	.	8	.	.	.	false	true	Message: 0ms	.	.	.	.	.	.	.	.	.	.	.	!MODE RECORD CR 1000 2 0 R	0	.	.	lw.edf	RIGHT	5364	10149364	Full Trial Period	10144000	63	Trial: 63	10144000	116	ÁïÁïÇò	´Ìâ¬	ÒÂ¼Ü	f	f
lw	.	.	.	.	330	336	1	7	122.20	367.40	9	.	.	.	false	false	Message: 42ms	.	.	.	.	.	.	.	.	.	.	.	SYNCTIME	42	122.20	367.40	lw.edf	RIGHT	5364	10149364	Full Trial Period	10144000	63	Trial: 63	10144000	116	ÁïÁïÇò	´Ìâ¬	ÒÂ¼Ü	f	f
lw	.	.	.	.	.	.	.	.	.	.	10	.	.	.	false	false	Message: 3243ms	5.10	21.78	234	3463	491.20	482.50	10	662.00	3230	555.50	348.90	INVISIBLE_BOUNDARY[1]	3243	.	.	lw.edf	RIGHT	5364	10149364	Full Trial Period	10144000	63	Trial: 63	10144000	116	ÁïÁïÇò	´Ìâ¬	ÒÂ¼Ü	f	f
lw	.	.	.	.	.	.	.	.	.	.	11	.	.	.	false	false	Message: 3250ms	5.10	21.78	234	3463	491.20	482.50	10	662.00	3230	555.50	348.90	SYNCTIME	3250	.	.	lw.edf	RIGHT	5364	10149364	Full Trial Period	10144000	63	Trial: 63	10144000	116	ÁïÁïÇò	´Ìâ¬	ÒÂ¼Ü	f	f
lw	.	.	.	.	.	.	.	.	.	.	12	.	.	.	false	false	Message: 4051ms	12.72	215.52	59	4071	888.00	386.20	12	348.00	4013	509.60	366.90	INVISIBLE_BOUNDARY[2]	4051	.	.	lw.edf	RIGHT	5364	10149364	Full Trial Period	10144000	63	Trial: 63	10144000	116	ÁïÁïÇò	´Ìâ¬	ÒÂ¼Ü	f	f
lw	.	.	.	.	.	.	.	.	.	.	13	.	.	.	false	false	Message: 4057ms	12.72	215.52	59	4071	888.00	386.20	12	348.00	4013	509.60	366.90	SYNCTIME	4057	.	.	lw.edf	RIGHT	5364	10149364	Full Trial Period	10144000	63	Trial: 63	10144000	116	ÁïÁïÇò	´Ìâ¬	ÒÂ¼Ü	f	f
lw	.	.	.	.	78	5362	17	5285	470.10	405.10	14	.	.	.	false	false	Message: 5346ms	.	.	.	.	.	.	.	.	.	.	.	KEYBOARD	5346	470.10	405.10	lw.edf	RIGHT	5364	10149364	Full Trial Period	10144000	63	Trial: 63	10144000	116	ÁïÁïÇò	´Ìâ¬	ÒÂ¼Ü	f	f
lw	.	.	.	.	.	.	.	.	.	.	15	.	.	.	false	false	Message: 5403ms	.	.	.	.	.	.	.	.	.	.	.	TRIAL_RESULT 0	5403	.	.	lw.edf	RIGHT	5364	10149364	Full Trial Period	10144000	63	Trial: 63	10144000	116	ÁïÁïÇò	´Ìâ¬	ÒÂ¼Ü	f	f
lw	.	.	.	.	.	.	.	.	.	.	1	.	.	.	false	false	Message: -20ms	.	.	.	.	.	.	.	.	.	.	.	TRIALID 63	-20	.	.	lw.edf	RIGHT	7769	10158805	Full Trial Period	10151036	64	Trial: 64	10151036	32	éÙ×Ó	ÐÓÈÊ	Î¢²¨Â¯	f	f
lw	.	.	.	.	.	.	.	.	.	.	2	.	.	.	false	false	Message: -1ms	.	.	.	.	.	.	.	.	.	.	.	RECCFG CR 1000 2 0 R	-1	.	.	lw.edf	RIGHT	7769	10158805	Full Trial Period	10151036	64	Trial: 64	10151036	32	éÙ×Ó	ÐÓÈÊ	Î¢²¨Â¯	f	f
lw	.	.	.	.	.	.	.	.	.	.	3	.	.	.	false	false	Message: -1ms	.	.	.	.	.	.	.	.	.	.	.	ELCLCFG TOWER	-1	.	.	lw.edf	RIGHT	7769	10158805	Full Trial Period	10151036	64	Trial: 64	10151036	32	éÙ×Ó	ÐÓÈÊ	Î¢²¨Â¯	f	f
lw	.	.	.	.	.	.	.	.	.	.	4	.	.	.	false	false	Message: -1ms	.	.	.	.	.	.	.	.	.	.	.	GAZE_COORDS 0.00 0.00 1023.00 767.00	-1	.	.	lw.edf	RIGHT	7769	10158805	Full Trial Period	10151036	64	Trial: 64	10151036	32	éÙ×Ó	ÐÓÈÊ	Î¢²¨Â¯	f	f
lw	.	.	.	.	.	.	.	.	.	.	5	.	.	.	false	false	Message: -1ms	.	.	.	.	.	.	.	.	.	.	.	THRESHOLDS R 124 228	-1	.	.	lw.edf	RIGHT	7769	10158805	Full Trial Period	10151036	64	Trial: 64	10151036	32	éÙ×Ó	ÐÓÈÊ	Î¢²¨Â¯	f	f
lw	.	.	.	.	.	.	.	.	.	.	6	.	.	.	false	false	Message: -1ms	.	.	.	.	.	.	.	.	.	.	.	ELCL_PROC CENTROID (3)	-1	.	.	lw.edf	RIGHT	7769	10158805	Full Trial Period	10151036	64	Trial: 64	10151036	32	éÙ×Ó	ÐÓÈÊ	Î¢²¨Â¯	f	f
lw	.	.	.	.	.	.	.	.	.	.	7	.	.	.	false	false	Message: -1ms	.	.	.	.	.	.	.	.	.	.	.	ELCL_PCR_PARAM 5 3.0	-1	.	.	lw.edf	RIGHT	7769	10158805	Full Trial Period	10151036	64	Trial: 64	10151036	32	éÙ×Ó	ÐÓÈÊ	Î¢²¨Â¯	f	f
lw	.	.	.	.	.	.	.	.	.	.	8	.	.	.	false	true	Message: 0ms	.	.	.	.	.	.	.	.	.	.	.	!MODE RECORD CR 1000 2 0 R	0	.	.	lw.edf	RIGHT	7769	10158805	Full Trial Period	10151036	64	Trial: 64	10151036	32	éÙ×Ó	ÐÓÈÊ	Î¢²¨Â¯	f	f
lw	.	.	.	.	54	60	1	7	106.10	370.00	9	.	.	.	false	false	Message: 47ms	.	.	.	.	.	.	.	.	.	.	.	SYNCTIME	47	106.10	370.00	lw.edf	RIGHT	7769	10158805	Full Trial Period	10151036	64	Trial: 64	10151036	32	éÙ×Ó	ÐÓÈÊ	Î¢²¨Â¯	f	f
lw	.	.	.	.	.	.	.	.	.	.	10	.	.	.	false	false	Message: 4028ms	4.29	17.03	252	4264	441.20	444.50	16	755.80	4013	484.70	328.40	INVISIBLE_BOUNDARY[1]	4028	.	.	lw.edf	RIGHT	7769	10158805	Full Trial Period	10151036	64	Trial: 64	10151036	32	éÙ×Ó	ÐÓÈÊ	Î¢²¨Â¯	f	f
lw	.	.	.	.	.	.	.	.	.	.	11	.	.	.	false	false	Message: 4038ms	4.29	17.03	252	4264	441.20	444.50	16	755.80	4013	484.70	328.40	SYNCTIME	4038	.	.	lw.edf	RIGHT	7769	10158805	Full Trial Period	10151036	64	Trial: 64	10151036	32	éÙ×Ó	ÐÓÈÊ	Î¢²¨Â¯	f	f
lw	.	.	.	.	243	7130	27	6888	913.70	390.90	12	.	.	.	false	false	Message: 6888ms	.	.	.	.	.	.	.	.	.	.	.	INVISIBLE_BOUNDARY[2]	6888	.	.	lw.edf	RIGHT	7769	10158805	Full Trial Period	10151036	64	Trial: 64	10151036	32	éÙ×Ó	ÐÓÈÊ	Î¢²¨Â¯	f	f
lw	.	.	.	.	243	7130	27	6888	913.70	390.90	13	[1]	2	RECTANGLE_INTERESTAREA	false	false	Message: 6896ms	.	.	.	.	.	.	.	.	.	.	.	SYNCTIME	6896	913.70	390.90	lw.edf	RIGHT	7769	10158805	Full Trial Period	10151036	64	Trial: 64	10151036	32	éÙ×Ó	ÐÓÈÊ	Î¢²¨Â¯	f	f
lw	.	.	.	.	89	7767	29	7679	818.00	380.10	14	[1]	2	RECTANGLE_INTERESTAREA	false	false	Message: 7751ms	.	.	.	.	.	.	.	.	.	.	.	KEYBOARD	7751	818.00	380.10	lw.edf	RIGHT	7769	10158805	Full Trial Period	10151036	64	Trial: 64	10151036	32	éÙ×Ó	ÐÓÈÊ	Î¢²¨Â¯	f	f
lw	.	.	.	.	.	.	.	.	.	.	15	.	.	.	false	false	Message: 7811ms	.	.	.	.	.	.	.	.	.	.	.	TRIAL_RESULT 0	7811	.	.	lw.edf	RIGHT	7769	10158805	Full Trial Period	10151036	64	Trial: 64	10151036	32	éÙ×Ó	ÐÓÈÊ	Î¢²¨Â¯	f	f
lw	.	.	.	.	.	.	.	.	.	.	1	.	.	.	false	false	Message: -18ms	.	.	.	.	.	.	.	.	.	.	.	TRIALID 64	-18	.	.	lw.edf	RIGHT	5231	10192217	Full Trial Period	10186986	65	Trial: 65	10186986	37	ÍøÇòÅÄ	¼ªËû	ºùÂ«	f	f
lw	.	.	.	.	.	.	.	.	.	.	2	.	.	.	false	false	Message: -1ms	.	.	.	.	.	.	.	.	.	.	.	RECCFG CR 1000 2 0 R	-1	.	.	lw.edf	RIGHT	5231	10192217	Full Trial Period	10186986	65	Trial: 65	10186986	37	ÍøÇòÅÄ	¼ªËû	ºùÂ«	f	f
lw	.	.	.	.	.	.	.	.	.	.	3	.	.	.	false	false	Message: -1ms	.	.	.	.	.	.	.	.	.	.	.	ELCLCFG TOWER	-1	.	.	lw.edf	RIGHT	5231	10192217	Full Trial Period	10186986	65	Trial: 65	10186986	37	ÍøÇòÅÄ	¼ªËû	ºùÂ«	f	f
lw	.	.	.	.	.	.	.	.	.	.	4	.	.	.	false	false	Message: -1ms	.	.	.	.	.	.	.	.	.	.	.	GAZE_COORDS 0.00 0.00 1023.00 767.00	-1	.	.	lw.edf	RIGHT	5231	10192217	Full Trial Period	10186986	65	Trial: 65	10186986	37	ÍøÇòÅÄ	¼ªËû	ºùÂ«	f	f
lw	.	.	.	.	.	.	.	.	.	.	5	.	.	.	false	false	Message: -1ms	.	.	.	.	.	.	.	.	.	.	.	THRESHOLDS R 124 228	-1	.	.	lw.edf	RIGHT	5231	10192217	Full Trial Period	10186986	65	Trial: 65	10186986	37	ÍøÇòÅÄ	¼ªËû	ºùÂ«	f	f
lw	.	.	.	.	.	.	.	.	.	.	6	.	.	.	false	false	Message: -1ms	.	.	.	.	.	.	.	.	.	.	.	ELCL_PROC CENTROID (3)	-1	.	.	lw.edf	RIGHT	5231	10192217	Full Trial Period	10186986	65	Trial: 65	10186986	37	ÍøÇòÅÄ	¼ªËû	ºùÂ«	f	f
lw	.	.	.	.	.	.	.	.	.	.	7	.	.	.	false	false	Message: -1ms	.	.	.	.	.	.	.	.	.	.	.	ELCL_PCR_PARAM 5 3.0	-1	.	.	lw.edf	RIGHT	5231	10192217	Full Trial Period	10186986	65	Trial: 65	10186986	37	ÍøÇòÅÄ	¼ªËû	ºùÂ«	f	f
lw	.	.	.	.	.	.	.	.	.	.	8	.	.	.	false	true	Message: 0ms	.	.	.	.	.	.	.	.	.	.	.	!MODE RECORD CR 1000 2 0 R	0	.	.	lw.edf	RIGHT	5231	10192217	Full Trial Period	10186986	65	Trial: 65	10186986	37	ÍøÇòÅÄ	¼ªËû	ºùÂ«	f	f
lw	.	.	.	.	994	1000	1	7	140.80	383.70	9	.	.	.	false	false	Message: 41ms	.	.	.	.	.	.	.	.	.	.	.	SYNCTIME	41	140.80	383.70	lw.edf	RIGHT	5231	10192217	Full Trial Period	10186986	65	Trial: 65	10186986	37	ÍøÇòÅÄ	¼ªËû	ºùÂ«	f	f
lw	.	.	.	.	.	.	.	.	.	.	10	.	.	.	false	false	Message: 2547ms	6.92	35.13	197	2729	509.70	565.10	6	711.60	2533	512.80	360.60	INVISIBLE_BOUNDARY[1]	2547	.	.	lw.edf	RIGHT	5231	10192217	Full Trial Period	10186986	65	Trial: 65	10186986	37	ÍøÇòÅÄ	¼ªËû	ºùÂ«	f	f
lw	.	.	.	.	.	.	.	.	.	.	11	.	.	.	false	false	Message: 2557ms	6.92	35.13	197	2729	509.70	565.10	6	711.60	2533	512.80	360.60	SYNCTIME	2557	.	.	lw.edf	RIGHT	5231	10192217	Full Trial Period	10186986	65	Trial: 65	10186986	37	ÍøÇòÅÄ	¼ªËû	ºùÂ«	f	f
lw	.	.	.	.	.	.	.	.	.	.	12	.	.	.	false	false	Message: 3228ms	13.70	95.16	144	3321	907.50	490.60	7	419.90	3178	504.90	399.30	INVISIBLE_BOUNDARY[2]	3228	.	.	lw.edf	RIGHT	5231	10192217	Full Trial Period	10186986	65	Trial: 65	10186986	37	ÍøÇòÅÄ	¼ªËû	ºùÂ«	f	f
lw	.	.	.	.	.	.	.	.	.	.	13	.	.	.	false	false	Message: 3232ms	13.70	95.16	144	3321	907.50	490.60	7	419.90	3178	504.90	399.30	SYNCTIME	3232	.	.	lw.edf	RIGHT	5231	10192217	Full Trial Period	10186986	65	Trial: 65	10186986	37	ÍøÇòÅÄ	¼ªËû	ºùÂ«	f	f
lw	.	.	.	.	53	5229	14	5177	883.80	341.20	14	.	.	.	false	false	Message: 5212ms	.	.	.	.	.	.	.	.	.	.	.	KEYBOARD	5212	883.80	341.20	lw.edf	RIGHT	5231	10192217	Full Trial Period	10186986	65	Trial: 65	10186986	37	ÍøÇòÅÄ	¼ªËû	ºùÂ«	f	f
lw	.	.	.	.	.	.	.	.	.	.	15	.	.	.	false	false	Message: 5331ms	.	.	.	.	.	.	.	.	.	.	.	TRIAL_RESULT 0	5331	.	.	lw.edf	RIGHT	5231	10192217	Full Trial Period	10186986	65	Trial: 65	10186986	37	ÍøÇòÅÄ	¼ªËû	ºùÂ«	f	f
lw	.	.	.	.	.	.	.	.	.	.	1	.	.	.	false	false	Message: -16ms	.	.	.	.	.	.	.	.	.	.	.	TRIALID 65	-16	.	.	lw.edf	RIGHT	4078	10197570	Full Trial Period	10193492	66	Trial: 66	10193492	115	²ÝÝ®	ÌðÍ²	ÑÀ¸à	f	f
lw	.	.	.	.	.	.	.	.	.	.	2	.	.	.	false	false	Message: -1ms	.	.	.	.	.	.	.	.	.	.	.	RECCFG CR 1000 2 0 R	-1	.	.	lw.edf	RIGHT	4078	10197570	Full Trial Period	10193492	66	Trial: 66	10193492	115	²ÝÝ®	ÌðÍ²	ÑÀ¸à	f	f
lw	.	.	.	.	.	.	.	.	.	.	3	.	.	.	false	false	Message: -1ms	.	.	.	.	.	.	.	.	.	.	.	ELCLCFG TOWER	-1	.	.	lw.edf	RIGHT	4078	10197570	Full Trial Period	10193492	66	Trial: 66	10193492	115	²ÝÝ®	ÌðÍ²	ÑÀ¸à	f	f
lw	.	.	.	.	.	.	.	.	.	.	4	.	.	.	false	false	Message: -1ms	.	.	.	.	.	.	.	.	.	.	.	GAZE_COORDS 0.00 0.00 1023.00 767.00	-1	.	.	lw.edf	RIGHT	4078	10197570	Full Trial Period	10193492	66	Trial: 66	10193492	115	²ÝÝ®	ÌðÍ²	ÑÀ¸à	f	f
lw	.	.	.	.	.	.	.	.	.	.	5	.	.	.	false	false	Message: -1ms	.	.	.	.	.	.	.	.	.	.	.	THRESHOLDS R 124 228	-1	.	.	lw.edf	RIGHT	4078	10197570	Full Trial Period	10193492	66	Trial: 66	10193492	115	²ÝÝ®	ÌðÍ²	ÑÀ¸à	f	f
lw	.	.	.	.	.	.	.	.	.	.	6	.	.	.	false	false	Message: -1ms	.	.	.	.	.	.	.	.	.	.	.	ELCL_PROC CENTROID (3)	-1	.	.	lw.edf	RIGHT	4078	10197570	Full Trial Period	10193492	66	Trial: 66	10193492	115	²ÝÝ®	ÌðÍ²	ÑÀ¸à	f	f
lw	.	.	.	.	.	.	.	.	.	.	7	.	.	.	false	false	Message: -1ms	.	.	.	.	.	.	.	.	.	.	.	ELCL_PCR_PARAM 5 3.0	-1	.	.	lw.edf	RIGHT	4078	10197570	Full Trial Period	10193492	66	Trial: 66	10193492	115	²ÝÝ®	ÌðÍ²	ÑÀ¸à	f	f
lw	.	.	.	.	.	.	.	.	.	.	8	.	.	.	false	true	Message: 0ms	.	.	.	.	.	.	.	.	.	.	.	!MODE RECORD CR 1000 2 0 R	0	.	.	lw.edf	RIGHT	4078	10197570	Full Trial Period	10193492	66	Trial: 66	10193492	115	²ÝÝ®	ÌðÍ²	ÑÀ¸à	f	f
lw	.	.	.	.	226	232	1	7	126.70	382.80	9	.	.	.	false	false	Message: 42ms	.	.	.	.	.	.	.	.	.	.	.	SYNCTIME	42	126.70	382.80	lw.edf	RIGHT	4078	10197570	Full Trial Period	10193492	66	Trial: 66	10193492	115	²ÝÝ®	ÌðÍ²	ÑÀ¸à	f	f
lw	.	.	.	.	198	2251	6	2054	614.60	387.40	10	.	.	.	false	false	Message: 2135ms	.	.	.	.	.	.	.	.	.	.	.	INVISIBLE_BOUNDARY[1]	2135	614.60	387.40	lw.edf	RIGHT	4078	10197570	Full Trial Period	10193492	66	Trial: 66	10193492	115	²ÝÝ®	ÌðÍ²	ÑÀ¸à	f	f
lw	.	.	.	.	198	2251	6	2054	614.60	387.40	11	.	.	.	false	false	Message: 2142ms	.	.	.	.	.	.	.	.	.	.	.	SYNCTIME	2142	614.60	387.40	lw.edf	RIGHT	4078	10197570	Full Trial Period	10193492	66	Trial: 66	10193492	115	²ÝÝ®	ÌðÍ²	ÑÀ¸à	f	f
lw	.	.	.	.	.	.	.	.	.	.	12	.	.	.	false	false	Message: 3236ms	12.08	211.97	57	3259	919.50	508.10	9	363.90	3203	559.60	438.90	INVISIBLE_BOUNDARY[2]	3236	.	.	lw.edf	RIGHT	4078	10197570	Full Trial Period	10193492	66	Trial: 66	10193492	115	²ÝÝ®	ÌðÍ²	ÑÀ¸à	f	f
lw	.	.	.	.	.	.	.	.	.	.	13	.	.	.	false	false	Message: 3242ms	12.08	211.97	57	3259	919.50	508.10	9	363.90	3203	559.60	438.90	SYNCTIME	3242	.	.	lw.edf	RIGHT	4078	10197570	Full Trial Period	10193492	66	Trial: 66	10193492	115	²ÝÝ®	ÌðÍ²	ÑÀ¸à	f	f
lw	.	.	.	.	77	4076	13	4000	888.90	362.40	14	.	.	.	false	false	Message: 4058ms	.	.	.	.	.	.	.	.	.	.	.	KEYBOARD	4058	888.90	362.40	lw.edf	RIGHT	4078	10197570	Full Trial Period	10193492	66	Trial: 66	10193492	115	²ÝÝ®	ÌðÍ²	ÑÀ¸à	f	f
lw	.	.	.	.	.	.	.	.	.	.	15	.	.	.	false	false	Message: 4121ms	.	.	.	.	.	.	.	.	.	.	.	TRIAL_RESULT 0	4121	.	.	lw.edf	RIGHT	4078	10197570	Full Trial Period	10193492	66	Trial: 66	10193492	115	²ÝÝ®	ÌðÍ²	ÑÀ¸à	f	f
lw	.	.	.	.	.	.	.	.	.	.	1	.	.	.	false	false	Message: -18ms	.	.	.	.	.	.	.	.	.	.	.	TRIALID 66	-18	.	.	lw.edf	RIGHT	3339	10202123	Full Trial Period	10198784	67	Trial: 67	10198784	125	ÕíÍ·	ÇÉ¿ËÁ¦	¸Ö±Ê	j	f
lw	.	.	.	.	.	.	.	.	.	.	2	.	.	.	false	false	Message: -1ms	.	.	.	.	.	.	.	.	.	.	.	RECCFG CR 1000 2 0 R	-1	.	.	lw.edf	RIGHT	3339	10202123	Full Trial Period	10198784	67	Trial: 67	10198784	125	ÕíÍ·	ÇÉ¿ËÁ¦	¸Ö±Ê	j	f
lw	.	.	.	.	.	.	.	.	.	.	3	.	.	.	false	false	Message: -1ms	.	.	.	.	.	.	.	.	.	.	.	ELCLCFG TOWER	-1	.	.	lw.edf	RIGHT	3339	10202123	Full Trial Period	10198784	67	Trial: 67	10198784	125	ÕíÍ·	ÇÉ¿ËÁ¦	¸Ö±Ê	j	f
lw	.	.	.	.	.	.	.	.	.	.	4	.	.	.	false	false	Message: -1ms	.	.	.	.	.	.	.	.	.	.	.	GAZE_COORDS 0.00 0.00 1023.00 767.00	-1	.	.	lw.edf	RIGHT	3339	10202123	Full Trial Period	10198784	67	Trial: 67	10198784	125	ÕíÍ·	ÇÉ¿ËÁ¦	¸Ö±Ê	j	f
lw	.	.	.	.	.	.	.	.	.	.	5	.	.	.	false	false	Message: -1ms	.	.	.	.	.	.	.	.	.	.	.	THRESHOLDS R 124 228	-1	.	.	lw.edf	RIGHT	3339	10202123	Full Trial Period	10198784	67	Trial: 67	10198784	125	ÕíÍ·	ÇÉ¿ËÁ¦	¸Ö±Ê	j	f
lw	.	.	.	.	.	.	.	.	.	.	6	.	.	.	false	false	Message: -1ms	.	.	.	.	.	.	.	.	.	.	.	ELCL_PROC CENTROID (3)	-1	.	.	lw.edf	RIGHT	3339	10202123	Full Trial Period	10198784	67	Trial: 67	10198784	125	ÕíÍ·	ÇÉ¿ËÁ¦	¸Ö±Ê	j	f
lw	.	.	.	.	.	.	.	.	.	.	7	.	.	.	false	false	Message: -1ms	.	.	.	.	.	.	.	.	.	.	.	ELCL_PCR_PARAM 5 3.0	-1	.	.	lw.edf	RIGHT	3339	10202123	Full Trial Period	10198784	67	Trial: 67	10198784	125	ÕíÍ·	ÇÉ¿ËÁ¦	¸Ö±Ê	j	f
lw	.	.	.	.	.	.	.	.	.	.	8	.	.	.	false	true	Message: 0ms	.	.	.	.	.	.	.	.	.	.	.	!MODE RECORD CR 1000 2 0 R	0	.	.	lw.edf	RIGHT	3339	10202123	Full Trial Period	10198784	67	Trial: 67	10198784	125	ÕíÍ·	ÇÉ¿ËÁ¦	¸Ö±Ê	j	f
lw	.	.	.	.	533	539	1	7	139.90	385.50	9	.	.	.	false	false	Message: 41ms	.	.	.	.	.	.	.	.	.	.	.	SYNCTIME	41	139.90	385.50	lw.edf	RIGHT	3339	10202123	Full Trial Period	10198784	67	Trial: 67	10198784	125	ÕíÍ·	ÇÉ¿ËÁ¦	¸Ö±Ê	j	f
lw	.	.	.	.	.	.	.	.	.	.	10	.	.	.	false	false	Message: 1446ms	14.47	253.81	57	1469	561.90	432.50	3	525.00	1413	133.90	371.30	INVISIBLE_BOUNDARY[1]	1446	.	.	lw.edf	RIGHT	3339	10202123	Full Trial Period	10198784	67	Trial: 67	10198784	125	ÕíÍ·	ÇÉ¿ËÁ¦	¸Ö±Ê	j	f
lw	.	.	.	.	.	.	.	.	.	.	11	.	.	.	false	false	Message: 1457ms	14.47	253.81	57	1469	561.90	432.50	3	525.00	1413	133.90	371.30	SYNCTIME	1457	.	.	lw.edf	RIGHT	3339	10202123	Full Trial Period	10198784	67	Trial: 67	10198784	125	ÕíÍ·	ÇÉ¿ËÁ¦	¸Ö±Ê	j	f
lw	.	.	.	.	.	.	.	.	.	.	12	.	.	.	false	false	Message: 1944ms	11.86	105.86	112	2015	849.50	483.60	4	302.10	1904	512.00	376.90	INVISIBLE_BOUNDARY[2]	1944	.	.	lw.edf	RIGHT	3339	10202123	Full Trial Period	10198784	67	Trial: 67	10198784	125	ÕíÍ·	ÇÉ¿ËÁ¦	¸Ö±Ê	j	f
lw	.	.	.	.	.	.	.	.	.	.	13	.	.	.	false	false	Message: 1948ms	11.86	105.86	112	2015	849.50	483.60	4	302.10	1904	512.00	376.90	SYNCTIME	1948	.	.	lw.edf	RIGHT	3339	10202123	Full Trial Period	10198784	67	Trial: 67	10198784	125	ÕíÍ·	ÇÉ¿ËÁ¦	¸Ö±Ê	j	f
lw	.	.	.	.	.	.	.	.	.	.	14	.	.	.	false	false	Message: 3320ms	7.34	112.94	65	3337	881.00	398.10	9	288.40	3273	790.40	205.40	KEYBOARD	3320	.	.	lw.edf	RIGHT	3339	10202123	Full Trial Period	10198784	67	Trial: 67	10198784	125	ÕíÍ·	ÇÉ¿ËÁ¦	¸Ö±Ê	j	f
lw	.	.	.	.	.	.	.	.	.	.	15	.	.	.	false	false	Message: 3378ms	.	.	.	.	.	.	.	.	.	.	.	TRIAL_RESULT 0	3378	.	.	lw.edf	RIGHT	3339	10202123	Full Trial Period	10198784	67	Trial: 67	10198784	125	ÕíÍ·	ÇÉ¿ËÁ¦	¸Ö±Ê	j	f
lw	.	.	.	.	.	.	.	.	.	.	1	.	.	.	false	false	Message: -20ms	.	.	.	.	.	.	.	.	.	.	.	TRIALID 67	-20	.	.	lw.edf	RIGHT	4145	10207522	Full Trial Period	10203377	68	Trial: 68	10203377	85	°ôÇò¹÷	À¯±Ê	µ°¾í	j	j
lw	.	.	.	.	.	.	.	.	.	.	2	.	.	.	false	false	Message: -1ms	.	.	.	.	.	.	.	.	.	.	.	RECCFG CR 1000 2 0 R	-1	.	.	lw.edf	RIGHT	4145	10207522	Full Trial Period	10203377	68	Trial: 68	10203377	85	°ôÇò¹÷	À¯±Ê	µ°¾í	j	j
lw	.	.	.	.	.	.	.	.	.	.	3	.	.	.	false	false	Message: -1ms	.	.	.	.	.	.	.	.	.	.	.	ELCLCFG TOWER	-1	.	.	lw.edf	RIGHT	4145	10207522	Full Trial Period	10203377	68	Trial: 68	10203377	85	°ôÇò¹÷	À¯±Ê	µ°¾í	j	j
lw	.	.	.	.	.	.	.	.	.	.	4	.	.	.	false	false	Message: -1ms	.	.	.	.	.	.	.	.	.	.	.	GAZE_COORDS 0.00 0.00 1023.00 767.00	-1	.	.	lw.edf	RIGHT	4145	10207522	Full Trial Period	10203377	68	Trial: 68	10203377	85	°ôÇò¹÷	À¯±Ê	µ°¾í	j	j
lw	.	.	.	.	.	.	.	.	.	.	5	.	.	.	false	false	Message: -1ms	.	.	.	.	.	.	.	.	.	.	.	THRESHOLDS R 124 228	-1	.	.	lw.edf	RIGHT	4145	10207522	Full Trial Period	10203377	68	Trial: 68	10203377	85	°ôÇò¹÷	À¯±Ê	µ°¾í	j	j
lw	.	.	.	.	.	.	.	.	.	.	6	.	.	.	false	false	Message: -1ms	.	.	.	.	.	.	.	.	.	.	.	ELCL_PROC CENTROID (3)	-1	.	.	lw.edf	RIGHT	4145	10207522	Full Trial Period	10203377	68	Trial: 68	10203377	85	°ôÇò¹÷	À¯±Ê	µ°¾í	j	j
lw	.	.	.	.	.	.	.	.	.	.	7	.	.	.	false	false	Message: -1ms	.	.	.	.	.	.	.	.	.	.	.	ELCL_PCR_PARAM 5 3.0	-1	.	.	lw.edf	RIGHT	4145	10207522	Full Trial Period	10203377	68	Trial: 68	10203377	85	°ôÇò¹÷	À¯±Ê	µ°¾í	j	j
lw	.	.	.	.	.	.	.	.	.	.	8	.	.	.	false	true	Message: 0ms	.	.	.	.	.	.	.	.	.	.	.	!MODE RECORD CR 1000 2 0 R	0	.	.	lw.edf	RIGHT	4145	10207522	Full Trial Period	10203377	68	Trial: 68	10203377	85	°ôÇò¹÷	À¯±Ê	µ°¾í	j	j
lw	.	.	.	.	332	340	1	9	143.10	384.50	9	.	.	.	false	false	Message: 47ms	.	.	.	.	.	.	.	.	.	.	.	SYNCTIME	47	143.10	384.50	lw.edf	RIGHT	4145	10207522	Full Trial Period	10203377	68	Trial: 68	10203377	85	°ôÇò¹÷	À¯±Ê	µ°¾í	j	j
lw	.	.	.	.	.	.	.	.	.	.	10	.	.	.	false	false	Message: 945ms	18.09	258.41	70	978	650.80	394.80	3	493.30	909	107.30	386.60	INVISIBLE_BOUNDARY[1]	945	.	.	lw.edf	RIGHT	4145	10207522	Full Trial Period	10203377	68	Trial: 68	10203377	85	°ôÇò¹÷	À¯±Ê	µ°¾í	j	j
lw	.	.	.	.	.	.	.	.	.	.	11	.	.	.	false	false	Message: 955ms	18.09	258.41	70	978	650.80	394.80	3	493.30	909	107.30	386.60	SYNCTIME	955	.	.	lw.edf	RIGHT	4145	10207522	Full Trial Period	10203377	68	Trial: 68	10203377	85	°ôÇò¹÷	À¯±Ê	µ°¾í	j	j
lw	.	.	.	.	.	.	.	.	.	.	12	.	.	.	false	false	Message: 3088ms	5.90	20.93	282	3334	967.60	525.50	8	662.30	3053	892.80	362.90	INVISIBLE_BOUNDARY[2]	3088	.	.	lw.edf	RIGHT	4145	10207522	Full Trial Period	10203377	68	Trial: 68	10203377	85	°ôÇò¹÷	À¯±Ê	µ°¾í	j	j
lw	.	.	.	.	.	.	.	.	.	.	13	.	.	.	false	false	Message: 3097ms	5.90	20.93	282	3334	967.60	525.50	8	662.30	3053	892.80	362.90	SYNCTIME	3097	.	.	lw.edf	RIGHT	4145	10207522	Full Trial Period	10203377	68	Trial: 68	10203377	85	°ôÇò¹÷	À¯±Ê	µ°¾í	j	j
lw	219	4144	2	3926	.	.	.	.	.	.	14	.	.	.	false	false	Message: 4126ms	5.09	19.80	257	4144	913.40	637.30	11	379.00	3888	910.50	478.60	KEYBOARD	4126	.	.	lw.edf	RIGHT	4145	10207522	Full Trial Period	10203377	68	Trial: 68	10203377	85	°ôÇò¹÷	À¯±Ê	µ°¾í	j	j
lw	.	.	.	.	.	.	.	.	.	.	15	.	.	.	false	false	Message: 4179ms	.	.	.	.	.	.	.	.	.	.	.	TRIAL_RESULT 0	4179	.	.	lw.edf	RIGHT	4145	10207522	Full Trial Period	10203377	68	Trial: 68	10203377	85	°ôÇò¹÷	À¯±Ê	µ°¾í	j	j
lw	.	.	.	.	.	.	.	.	.	.	1	.	.	.	false	false	Message: -24ms	.	.	.	.	.	.	.	.	.	.	.	TRIALID 68	-24	.	.	lw.edf	RIGHT	1807	10210746	Full Trial Period	10208939	69	Trial: 69	10208939	6	¼¦µ°	²ÍÅÌ	Ì«Ñô	j	j
lw	.	.	.	.	.	.	.	.	.	.	2	.	.	.	false	false	Message: -1ms	.	.	.	.	.	.	.	.	.	.	.	RECCFG CR 1000 2 0 R	-1	.	.	lw.edf	RIGHT	1807	10210746	Full Trial Period	10208939	69	Trial: 69	10208939	6	¼¦µ°	²ÍÅÌ	Ì«Ñô	j	j
lw	.	.	.	.	.	.	.	.	.	.	3	.	.	.	false	false	Message: -1ms	.	.	.	.	.	.	.	.	.	.	.	ELCLCFG TOWER	-1	.	.	lw.edf	RIGHT	1807	10210746	Full Trial Period	10208939	69	Trial: 69	10208939	6	¼¦µ°	²ÍÅÌ	Ì«Ñô	j	j
lw	.	.	.	.	.	.	.	.	.	.	4	.	.	.	false	false	Message: -1ms	.	.	.	.	.	.	.	.	.	.	.	GAZE_COORDS 0.00 0.00 1023.00 767.00	-1	.	.	lw.edf	RIGHT	1807	10210746	Full Trial Period	10208939	69	Trial: 69	10208939	6	¼¦µ°	²ÍÅÌ	Ì«Ñô	j	j
lw	.	.	.	.	.	.	.	.	.	.	5	.	.	.	false	false	Message: -1ms	.	.	.	.	.	.	.	.	.	.	.	THRESHOLDS R 124 228	-1	.	.	lw.edf	RIGHT	1807	10210746	Full Trial Period	10208939	69	Trial: 69	10208939	6	¼¦µ°	²ÍÅÌ	Ì«Ñô	j	j
lw	.	.	.	.	.	.	.	.	.	.	6	.	.	.	false	false	Message: -1ms	.	.	.	.	.	.	.	.	.	.	.	ELCL_PROC CENTROID (3)	-1	.	.	lw.edf	RIGHT	1807	10210746	Full Trial Period	10208939	69	Trial: 69	10208939	6	¼¦µ°	²ÍÅÌ	Ì«Ñô	j	j
lw	.	.	.	.	.	.	.	.	.	.	7	.	.	.	false	false	Message: -1ms	.	.	.	.	.	.	.	.	.	.	.	ELCL_PCR_PARAM 5 3.0	-1	.	.	lw.edf	RIGHT	1807	10210746	Full Trial Period	10208939	69	Trial: 69	10208939	6	¼¦µ°	²ÍÅÌ	Ì«Ñô	j	j
lw	.	.	.	.	.	.	.	.	.	.	8	.	.	.	false	true	Message: 0ms	.	.	.	.	.	.	.	.	.	.	.	!MODE RECORD CR 1000 2 0 R	0	.	.	lw.edf	RIGHT	1807	10210746	Full Trial Period	10208939	69	Trial: 69	10208939	6	¼¦µ°	²ÍÅÌ	Ì«Ñô	j	j
lw	.	.	.	.	452	458	1	7	142.20	377.40	9	.	.	.	false	false	Message: 50ms	.	.	.	.	.	.	.	.	.	.	.	SYNCTIME	50	142.20	377.40	lw.edf	RIGHT	1807	10210746	Full Trial Period	10208939	69	Trial: 69	10208939	6	¼¦µ°	²ÍÅÌ	Ì«Ñô	j	j
lw	.	.	.	.	.	.	.	.	.	.	10	.	.	.	false	false	Message: 498ms	11.87	208.30	57	515	497.40	388.70	1	338.90	459	144.00	372.00	INVISIBLE_BOUNDARY[1]	498	.	.	lw.edf	RIGHT	1807	10210746	Full Trial Period	10208939	69	Trial: 69	10208939	6	¼¦µ°	²ÍÅÌ	Ì«Ñô	j	j
lw	.	.	.	.	.	.	.	.	.	.	11	.	.	.	false	false	Message: 509ms	11.87	208.30	57	515	497.40	388.70	1	338.90	459	144.00	372.00	SYNCTIME	509	.	.	lw.edf	RIGHT	1807	10210746	Full Trial Period	10208939	69	Trial: 69	10208939	6	¼¦µ°	²ÍÅÌ	Ì«Ñô	j	j
lw	.	.	.	.	.	.	.	.	.	.	12	.	.	.	false	false	Message: 1239ms	8.59	186.73	46	1244	774.00	396.80	4	280.10	1199	520.80	387.00	INVISIBLE_BOUNDARY[2]	1239	.	.	lw.edf	RIGHT	1807	10210746	Full Trial Period	10208939	69	Trial: 69	10208939	6	¼¦µ°	²ÍÅÌ	Ì«Ñô	j	j
lw	.	.	.	.	.	.	.	.	.	.	13	.	.	.	false	false	Message: 1242ms	8.59	186.73	46	1244	774.00	396.80	4	280.10	1199	520.80	387.00	SYNCTIME	1242	.	.	lw.edf	RIGHT	1807	10210746	Full Trial Period	10208939	69	Trial: 69	10208939	6	¼¦µ°	²ÍÅÌ	Ì«Ñô	j	j
lw	.	.	.	.	394	1805	6	1412	893.40	380.00	14	[1]	2	RECTANGLE_INTERESTAREA	false	false	Message: 1788ms	.	.	.	.	.	.	.	.	.	.	.	KEYBOARD	1788	893.40	380.00	lw.edf	RIGHT	1807	10210746	Full Trial Period	10208939	69	Trial: 69	10208939	6	¼¦µ°	²ÍÅÌ	Ì«Ñô	j	j
lw	.	.	.	.	.	.	.	.	.	.	15	.	.	.	false	false	Message: 1853ms	.	.	.	.	.	.	.	.	.	.	.	TRIAL_RESULT 0	1853	.	.	lw.edf	RIGHT	1807	10210746	Full Trial Period	10208939	69	Trial: 69	10208939	6	¼¦µ°	²ÍÅÌ	Ì«Ñô	j	j
lw	.	.	.	.	.	.	.	.	.	.	1	.	.	.	false	false	Message: -17ms	.	.	.	.	.	.	.	.	.	.	.	TRIALID 69	-17	.	.	lw.edf	RIGHT	3161	10215067	Full Trial Period	10211906	70	Trial: 70	10211906	24	¹Ä	Ï´ÒÂ»ú	Ö½Ïä	j	j
lw	.	.	.	.	.	.	.	.	.	.	2	.	.	.	false	false	Message: -1ms	.	.	.	.	.	.	.	.	.	.	.	RECCFG CR 1000 2 0 R	-1	.	.	lw.edf	RIGHT	3161	10215067	Full Trial Period	10211906	70	Trial: 70	10211906	24	¹Ä	Ï´ÒÂ»ú	Ö½Ïä	j	j
lw	.	.	.	.	.	.	.	.	.	.	3	.	.	.	false	false	Message: -1ms	.	.	.	.	.	.	.	.	.	.	.	ELCLCFG TOWER	-1	.	.	lw.edf	RIGHT	3161	10215067	Full Trial Period	10211906	70	Trial: 70	10211906	24	¹Ä	Ï´ÒÂ»ú	Ö½Ïä	j	j
lw	.	.	.	.	.	.	.	.	.	.	4	.	.	.	false	false	Message: -1ms	.	.	.	.	.	.	.	.	.	.	.	GAZE_COORDS 0.00 0.00 1023.00 767.00	-1	.	.	lw.edf	RIGHT	3161	10215067	Full Trial Period	10211906	70	Trial: 70	10211906	24	¹Ä	Ï´ÒÂ»ú	Ö½Ïä	j	j
lw	.	.	.	.	.	.	.	.	.	.	5	.	.	.	false	false	Message: -1ms	.	.	.	.	.	.	.	.	.	.	.	THRESHOLDS R 124 228	-1	.	.	lw.edf	RIGHT	3161	10215067	Full Trial Period	10211906	70	Trial: 70	10211906	24	¹Ä	Ï´ÒÂ»ú	Ö½Ïä	j	j
lw	.	.	.	.	.	.	.	.	.	.	6	.	.	.	false	false	Message: -1ms	.	.	.	.	.	.	.	.	.	.	.	ELCL_PROC CENTROID (3)	-1	.	.	lw.edf	RIGHT	3161	10215067	Full Trial Period	10211906	70	Trial: 70	10211906	24	¹Ä	Ï´ÒÂ»ú	Ö½Ïä	j	j
lw	.	.	.	.	.	.	.	.	.	.	7	.	.	.	false	false	Message: -1ms	.	.	.	.	.	.	.	.	.	.	.	ELCL_PCR_PARAM 5 3.0	-1	.	.	lw.edf	RIGHT	3161	10215067	Full Trial Period	10211906	70	Trial: 70	10211906	24	¹Ä	Ï´ÒÂ»ú	Ö½Ïä	j	j
lw	.	.	.	.	.	.	.	.	.	.	8	.	.	.	false	true	Message: 0ms	.	.	.	.	.	.	.	.	.	.	.	!MODE RECORD CR 1000 2 0 R	0	.	.	lw.edf	RIGHT	3161	10215067	Full Trial Period	10211906	70	Trial: 70	10211906	24	¹Ä	Ï´ÒÂ»ú	Ö½Ïä	j	j
lw	.	.	.	.	549	555	1	7	127.40	383.40	9	.	.	.	false	false	Message: 42ms	.	.	.	.	.	.	.	.	.	.	.	SYNCTIME	42	127.40	383.40	lw.edf	RIGHT	3161	10215067	Full Trial Period	10211906	70	Trial: 70	10211906	24	¹Ä	Ï´ÒÂ»ú	Ö½Ïä	j	j
lw	.	.	.	.	338	1658	4	1321	503.30	384.60	10	[1]	1	RECTANGLE_INTERESTAREA	false	false	Message: 1333ms	.	.	.	.	.	.	.	.	.	.	.	INVISIBLE_BOUNDARY[1]	1333	503.30	384.60	lw.edf	RIGHT	3161	10215067	Full Trial Period	10211906	70	Trial: 70	10211906	24	¹Ä	Ï´ÒÂ»ú	Ö½Ïä	j	j
lw	.	.	.	.	338	1658	4	1321	503.30	384.60	11	[1]	1	RECTANGLE_INTERESTAREA	false	false	Message: 1341ms	.	.	.	.	.	.	.	.	.	.	.	SYNCTIME	1341	503.30	384.60	lw.edf	RIGHT	3161	10215067	Full Trial Period	10211906	70	Trial: 70	10211906	24	¹Ä	Ï´ÒÂ»ú	Ö½Ïä	j	j
lw	.	.	.	.	.	.	.	.	.	.	12	.	.	.	false	false	Message: 2199ms	3.80	111.64	34	2201	907.30	385.60	6	156.00	2168	792.70	376.20	INVISIBLE_BOUNDARY[2]	2199	.	.	lw.edf	RIGHT	3161	10215067	Full Trial Period	10211906	70	Trial: 70	10211906	24	¹Ä	Ï´ÒÂ»ú	Ö½Ïä	j	j
lw	.	.	.	.	412	2613	7	2202	900.50	381.10	13	[1]	2	RECTANGLE_INTERESTAREA	false	false	Message: 2207ms	.	.	.	.	.	.	.	.	.	.	.	SYNCTIME	2207	900.50	381.10	lw.edf	RIGHT	3161	10215067	Full Trial Period	10211906	70	Trial: 70	10211906	24	¹Ä	Ï´ÒÂ»ú	Ö½Ïä	j	j
lw	182	3160	1	2979	.	.	.	.	.	.	14	.	.	.	false	false	Message: 3142ms	7.15	32.37	221	3160	481.20	552.10	9	518.80	2940	507.60	343.80	KEYBOARD	3142	.	.	lw.edf	RIGHT	3161	10215067	Full Trial Period	10211906	70	Trial: 70	10211906	24	¹Ä	Ï´ÒÂ»ú	Ö½Ïä	j	j
lw	.	.	.	.	.	.	.	.	.	.	15	.	.	.	false	false	Message: 3206ms	.	.	.	.	.	.	.	.	.	.	.	TRIAL_RESULT 0	3206	.	.	lw.edf	RIGHT	3161	10215067	Full Trial Period	10211906	70	Trial: 70	10211906	24	¹Ä	Ï´ÒÂ»ú	Ö½Ïä	j	j
lw	.	.	.	.	.	.	.	.	.	.	1	.	.	.	false	false	Message: -25ms	.	.	.	.	.	.	.	.	.	.	.	TRIALID 70	-25	.	.	lw.edf	RIGHT	2945	10219275	Full Trial Period	10216330	71	Trial: 71	10216330	43	Î¢²¨Â¯	±£ÏÕÏä	ÒûË®»ú	f	f
lw	.	.	.	.	.	.	.	.	.	.	2	.	.	.	false	false	Message: -1ms	.	.	.	.	.	.	.	.	.	.	.	RECCFG CR 1000 2 0 R	-1	.	.	lw.edf	RIGHT	2945	10219275	Full Trial Period	10216330	71	Trial: 71	10216330	43	Î¢²¨Â¯	±£ÏÕÏä	ÒûË®»ú	f	f
lw	.	.	.	.	.	.	.	.	.	.	3	.	.	.	false	false	Message: -1ms	.	.	.	.	.	.	.	.	.	.	.	ELCLCFG TOWER	-1	.	.	lw.edf	RIGHT	2945	10219275	Full Trial Period	10216330	71	Trial: 71	10216330	43	Î¢²¨Â¯	±£ÏÕÏä	ÒûË®»ú	f	f
lw	.	.	.	.	.	.	.	.	.	.	4	.	.	.	false	false	Message: -1ms	.	.	.	.	.	.	.	.	.	.	.	GAZE_COORDS 0.00 0.00 1023.00 767.00	-1	.	.	lw.edf	RIGHT	2945	10219275	Full Trial Period	10216330	71	Trial: 71	10216330	43	Î¢²¨Â¯	±£ÏÕÏä	ÒûË®»ú	f	f
lw	.	.	.	.	.	.	.	.	.	.	5	.	.	.	false	false	Message: -1ms	.	.	.	.	.	.	.	.	.	.	.	THRESHOLDS R 124 228	-1	.	.	lw.edf	RIGHT	2945	10219275	Full Trial Period	10216330	71	Trial: 71	10216330	43	Î¢²¨Â¯	±£ÏÕÏä	ÒûË®»ú	f	f
lw	.	.	.	.	.	.	.	.	.	.	6	.	.	.	false	false	Message: -1ms	.	.	.	.	.	.	.	.	.	.	.	ELCL_PROC CENTROID (3)	-1	.	.	lw.edf	RIGHT	2945	10219275	Full Trial Period	10216330	71	Trial: 71	10216330	43	Î¢²¨Â¯	±£ÏÕÏä	ÒûË®»ú	f	f
lw	.	.	.	.	.	.	.	.	.	.	7	.	.	.	false	false	Message: -1ms	.	.	.	.	.	.	.	.	.	.	.	ELCL_PCR_PARAM 5 3.0	-1	.	.	lw.edf	RIGHT	2945	10219275	Full Trial Period	10216330	71	Trial: 71	10216330	43	Î¢²¨Â¯	±£ÏÕÏä	ÒûË®»ú	f	f
lw	.	.	.	.	.	.	.	.	.	.	8	.	.	.	false	true	Message: 0ms	.	.	.	.	.	.	.	.	.	.	.	!MODE RECORD CR 1000 2 0 R	0	.	.	lw.edf	RIGHT	2945	10219275	Full Trial Period	10216330	71	Trial: 71	10216330	43	Î¢²¨Â¯	±£ÏÕÏä	ÒûË®»ú	f	f
lw	.	.	.	.	532	538	1	7	133.70	379.00	9	.	.	.	false	false	Message: 50ms	.	.	.	.	.	.	.	.	.	.	.	SYNCTIME	50	133.70	379.00	lw.edf	RIGHT	2945	10219275	Full Trial Period	10216330	71	Trial: 71	10216330	43	Î¢²¨Â¯	±£ÏÕÏä	ÒûË®»ú	f	f
lw	.	.	.	.	.	.	.	.	.	.	10	.	.	.	false	false	Message: 974ms	3.51	100.34	35	977	584.60	386.20	2	142.30	943	483.90	369.00	INVISIBLE_BOUNDARY[1]	974	.	.	lw.edf	RIGHT	2945	10219275	Full Trial Period	10216330	71	Trial: 71	10216330	43	Î¢²¨Â¯	±£ÏÕÏä	ÒûË®»ú	f	f
lw	.	.	.	.	198	1175	3	978	577.20	387.30	11	.	.	.	false	false	Message: 983ms	.	.	.	.	.	.	.	.	.	.	.	SYNCTIME	983	577.20	387.30	lw.edf	RIGHT	2945	10219275	Full Trial Period	10216330	71	Trial: 71	10216330	43	Î¢²¨Â¯	±£ÏÕÏä	ÒûË®»ú	f	f
lw	.	.	.	.	.	.	.	.	.	.	12	.	.	.	false	false	Message: 1937ms	11.73	217.27	54	1955	888.10	374.00	5	365.30	1902	538.50	378.00	INVISIBLE_BOUNDARY[2]	1937	.	.	lw.edf	RIGHT	2945	10219275	Full Trial Period	10216330	71	Trial: 71	10216330	43	Î¢²¨Â¯	±£ÏÕÏä	ÒûË®»ú	f	f
lw	.	.	.	.	.	.	.	.	.	.	13	.	.	.	false	false	Message: 1941ms	11.73	217.27	54	1955	888.10	374.00	5	365.30	1902	538.50	378.00	SYNCTIME	1941	.	.	lw.edf	RIGHT	2945	10219275	Full Trial Period	10216330	71	Trial: 71	10216330	43	Î¢²¨Â¯	±£ÏÕÏä	ÒûË®»ú	f	f
lw	77	2944	1	2868	.	.	.	.	.	.	14	.	.	.	false	false	Message: 2927ms	14.61	100.06	146	2944	501.80	662.50	8	413.40	2799	866.50	404.80	KEYBOARD	2927	.	.	lw.edf	RIGHT	2945	10219275	Full Trial Period	10216330	71	Trial: 71	10216330	43	Î¢²¨Â¯	±£ÏÕÏä	ÒûË®»ú	f	f
lw	.	.	.	.	.	.	.	.	.	.	15	.	.	.	false	false	Message: 2988ms	.	.	.	.	.	.	.	.	.	.	.	TRIAL_RESULT 0	2988	.	.	lw.edf	RIGHT	2945	10219275	Full Trial Period	10216330	71	Trial: 71	10216330	43	Î¢²¨Â¯	±£ÏÕÏä	ÒûË®»ú	f	f
lw	.	.	.	.	.	.	.	.	.	.	1	.	.	.	false	false	Message: -15ms	.	.	.	.	.	.	.	.	.	.	.	TRIALID 71	-15	.	.	lw.edf	RIGHT	2726	10222988	Full Trial Period	10220262	72	Trial: 72	10220262	75	¾íÖ½	ÓñÃ×	Êó±ê	f	f
lw	.	.	.	.	.	.	.	.	.	.	2	.	.	.	false	false	Message: -1ms	.	.	.	.	.	.	.	.	.	.	.	RECCFG CR 1000 2 0 R	-1	.	.	lw.edf	RIGHT	2726	10222988	Full Trial Period	10220262	72	Trial: 72	10220262	75	¾íÖ½	ÓñÃ×	Êó±ê	f	f
lw	.	.	.	.	.	.	.	.	.	.	3	.	.	.	false	false	Message: -1ms	.	.	.	.	.	.	.	.	.	.	.	ELCLCFG TOWER	-1	.	.	lw.edf	RIGHT	2726	10222988	Full Trial Period	10220262	72	Trial: 72	10220262	75	¾íÖ½	ÓñÃ×	Êó±ê	f	f
lw	.	.	.	.	.	.	.	.	.	.	4	.	.	.	false	false	Message: -1ms	.	.	.	.	.	.	.	.	.	.	.	GAZE_COORDS 0.00 0.00 1023.00 767.00	-1	.	.	lw.edf	RIGHT	2726	10222988	Full Trial Period	10220262	72	Trial: 72	10220262	75	¾íÖ½	ÓñÃ×	Êó±ê	f	f
lw	.	.	.	.	.	.	.	.	.	.	5	.	.	.	false	false	Message: -1ms	.	.	.	.	.	.	.	.	.	.	.	THRESHOLDS R 124 228	-1	.	.	lw.edf	RIGHT	2726	10222988	Full Trial Period	10220262	72	Trial: 72	10220262	75	¾íÖ½	ÓñÃ×	Êó±ê	f	f
lw	.	.	.	.	.	.	.	.	.	.	6	.	.	.	false	false	Message: -1ms	.	.	.	.	.	.	.	.	.	.	.	ELCL_PROC CENTROID (3)	-1	.	.	lw.edf	RIGHT	2726	10222988	Full Trial Period	10220262	72	Trial: 72	10220262	75	¾íÖ½	ÓñÃ×	Êó±ê	f	f
lw	.	.	.	.	.	.	.	.	.	.	7	.	.	.	false	false	Message: -1ms	.	.	.	.	.	.	.	.	.	.	.	ELCL_PCR_PARAM 5 3.0	-1	.	.	lw.edf	RIGHT	2726	10222988	Full Trial Period	10220262	72	Trial: 72	10220262	75	¾íÖ½	ÓñÃ×	Êó±ê	f	f
lw	.	.	.	.	.	.	.	.	.	.	8	.	.	.	false	true	Message: 0ms	.	.	.	.	.	.	.	.	.	.	.	!MODE RECORD CR 1000 2 0 R	0	.	.	lw.edf	RIGHT	2726	10222988	Full Trial Period	10220262	72	Trial: 72	10220262	75	¾íÖ½	ÓñÃ×	Êó±ê	f	f
lw	.	.	.	.	595	601	1	7	138.70	376.40	9	.	.	.	false	false	Message: 50ms	.	.	.	.	.	.	.	.	.	.	.	SYNCTIME	50	138.70	376.40	lw.edf	RIGHT	2726	10222988	Full Trial Period	10220262	72	Trial: 72	10220262	75	¾íÖ½	ÓñÃ×	Êó±ê	f	f
lw	.	.	.	.	.	.	.	.	.	.	10	.	.	.	false	false	Message: 961ms	15.76	250.11	63	986	651.30	392.80	2	465.20	924	182.90	374.80	INVISIBLE_BOUNDARY[1]	961	.	.	lw.edf	RIGHT	2726	10222988	Full Trial Period	10220262	72	Trial: 72	10220262	75	¾íÖ½	ÓñÃ×	Êó±ê	f	f
lw	.	.	.	.	.	.	.	.	.	.	11	.	.	.	false	false	Message: 967ms	15.76	250.11	63	986	651.30	392.80	2	465.20	924	182.90	374.80	SYNCTIME	967	.	.	lw.edf	RIGHT	2726	10222988	Full Trial Period	10220262	72	Trial: 72	10220262	75	¾íÖ½	ÓñÃ×	Êó±ê	f	f
lw	.	.	.	.	.	.	.	.	.	.	12	.	.	.	false	false	Message: 1831ms	2.65	101.89	26	1831	898.00	384.40	6	151.30	1806	817.70	378.50	INVISIBLE_BOUNDARY[2]	1831	.	.	lw.edf	RIGHT	2726	10222988	Full Trial Period	10220262	72	Trial: 72	10220262	75	¾íÖ½	ÓñÃ×	Êó±ê	f	f
lw	.	.	.	.	438	2269	7	1832	901.10	386.10	13	[1]	2	RECTANGLE_INTERESTAREA	false	false	Message: 1843ms	.	.	.	.	.	.	.	.	.	.	.	SYNCTIME	1843	901.10	386.10	lw.edf	RIGHT	2726	10222988	Full Trial Period	10220262	72	Trial: 72	10220262	75	¾íÖ½	ÓñÃ×	Êó±ê	f	f
lw	.	.	.	.	147	2724	9	2578	507.40	364.40	14	.	.	.	false	false	Message: 2707ms	.	.	.	.	.	.	.	.	.	.	.	KEYBOARD	2707	507.40	364.40	lw.edf	RIGHT	2726	10222988	Full Trial Period	10220262	72	Trial: 72	10220262	75	¾íÖ½	ÓñÃ×	Êó±ê	f	f
lw	.	.	.	.	.	.	.	.	.	.	15	.	.	.	false	false	Message: 2765ms	.	.	.	.	.	.	.	.	.	.	.	TRIAL_RESULT 0	2765	.	.	lw.edf	RIGHT	2726	10222988	Full Trial Period	10220262	72	Trial: 72	10220262	75	¾íÖ½	ÓñÃ×	Êó±ê	f	f
lw	.	.	.	.	.	.	.	.	.	.	1	.	.	.	false	false	Message: -17ms	.	.	.	.	.	.	.	.	.	.	.	TRIALID 72	-17	.	.	lw.edf	RIGHT	3141	10227220	Full Trial Period	10224079	73	Trial: 73	10224079	44	Æì¸Ë	±£ÏÕÏä	Î¢²¨Â¯	j	j
lw	.	.	.	.	.	.	.	.	.	.	2	.	.	.	false	false	Message: -1ms	.	.	.	.	.	.	.	.	.	.	.	RECCFG CR 1000 2 0 R	-1	.	.	lw.edf	RIGHT	3141	10227220	Full Trial Period	10224079	73	Trial: 73	10224079	44	Æì¸Ë	±£ÏÕÏä	Î¢²¨Â¯	j	j
lw	.	.	.	.	.	.	.	.	.	.	3	.	.	.	false	false	Message: -1ms	.	.	.	.	.	.	.	.	.	.	.	ELCLCFG TOWER	-1	.	.	lw.edf	RIGHT	3141	10227220	Full Trial Period	10224079	73	Trial: 73	10224079	44	Æì¸Ë	±£ÏÕÏä	Î¢²¨Â¯	j	j
lw	.	.	.	.	.	.	.	.	.	.	4	.	.	.	false	false	Message: -1ms	.	.	.	.	.	.	.	.	.	.	.	GAZE_COORDS 0.00 0.00 1023.00 767.00	-1	.	.	lw.edf	RIGHT	3141	10227220	Full Trial Period	10224079	73	Trial: 73	10224079	44	Æì¸Ë	±£ÏÕÏä	Î¢²¨Â¯	j	j
lw	.	.	.	.	.	.	.	.	.	.	5	.	.	.	false	false	Message: -1ms	.	.	.	.	.	.	.	.	.	.	.	THRESHOLDS R 124 228	-1	.	.	lw.edf	RIGHT	3141	10227220	Full Trial Period	10224079	73	Trial: 73	10224079	44	Æì¸Ë	±£ÏÕÏä	Î¢²¨Â¯	j	j
lw	.	.	.	.	.	.	.	.	.	.	6	.	.	.	false	false	Message: -1ms	.	.	.	.	.	.	.	.	.	.	.	ELCL_PROC CENTROID (3)	-1	.	.	lw.edf	RIGHT	3141	10227220	Full Trial Period	10224079	73	Trial: 73	10224079	44	Æì¸Ë	±£ÏÕÏä	Î¢²¨Â¯	j	j
lw	.	.	.	.	.	.	.	.	.	.	7	.	.	.	false	false	Message: -1ms	.	.	.	.	.	.	.	.	.	.	.	ELCL_PCR_PARAM 5 3.0	-1	.	.	lw.edf	RIGHT	3141	10227220	Full Trial Period	10224079	73	Trial: 73	10224079	44	Æì¸Ë	±£ÏÕÏä	Î¢²¨Â¯	j	j
lw	.	.	.	.	.	.	.	.	.	.	8	.	.	.	false	true	Message: 0ms	.	.	.	.	.	.	.	.	.	.	.	!MODE RECORD CR 1000 2 0 R	0	.	.	lw.edf	RIGHT	3141	10227220	Full Trial Period	10224079	73	Trial: 73	10224079	44	Æì¸Ë	±£ÏÕÏä	Î¢²¨Â¯	j	j
lw	.	.	.	.	574	580	1	7	140.60	378.90	9	.	.	.	false	false	Message: 50ms	.	.	.	.	.	.	.	.	.	.	.	SYNCTIME	50	140.60	378.90	lw.edf	RIGHT	3141	10227220	Full Trial Period	10224079	73	Trial: 73	10224079	44	Æì¸Ë	±£ÏÕÏä	Î¢²¨Â¯	j	j
lw	.	.	.	.	352	1882	4	1531	536.20	385.00	10	[1]	1	RECTANGLE_INTERESTAREA	false	false	Message: 1551ms	.	.	.	.	.	.	.	.	.	.	.	INVISIBLE_BOUNDARY[1]	1551	536.20	385.00	lw.edf	RIGHT	3141	10227220	Full Trial Period	10224079	73	Trial: 73	10224079	44	Æì¸Ë	±£ÏÕÏä	Î¢²¨Â¯	j	j
lw	.	.	.	.	352	1882	4	1531	536.20	385.00	11	[1]	1	RECTANGLE_INTERESTAREA	false	false	Message: 1558ms	.	.	.	.	.	.	.	.	.	.	.	SYNCTIME	1558	536.20	385.00	lw.edf	RIGHT	3141	10227220	Full Trial Period	10224079	73	Trial: 73	10224079	44	Æì¸Ë	±£ÏÕÏä	Î¢²¨Â¯	j	j
lw	.	.	.	.	.	.	.	.	.	.	12	.	.	.	false	false	Message: 2393ms	13.33	140.31	95	2449	915.50	519.10	6	353.70	2355	538.80	377.90	INVISIBLE_BOUNDARY[2]	2393	.	.	lw.edf	RIGHT	3141	10227220	Full Trial Period	10224079	73	Trial: 73	10224079	44	Æì¸Ë	±£ÏÕÏä	Î¢²¨Â¯	j	j
lw	.	.	.	.	.	.	.	.	.	.	13	.	.	.	false	false	Message: 2399ms	13.33	140.31	95	2449	915.50	519.10	6	353.70	2355	538.80	377.90	SYNCTIME	2399	.	.	lw.edf	RIGHT	3141	10227220	Full Trial Period	10224079	73	Trial: 73	10224079	44	Æì¸Ë	±£ÏÕÏä	Î¢²¨Â¯	j	j
lw	.	.	.	.	460	3139	8	2680	893.20	399.10	14	[1]	2	RECTANGLE_INTERESTAREA	false	false	Message: 3122ms	.	.	.	.	.	.	.	.	.	.	.	KEYBOARD	3122	893.20	399.10	lw.edf	RIGHT	3141	10227220	Full Trial Period	10224079	73	Trial: 73	10224079	44	Æì¸Ë	±£ÏÕÏä	Î¢²¨Â¯	j	j
lw	.	.	.	.	.	.	.	.	.	.	15	.	.	.	false	false	Message: 3172ms	.	.	.	.	.	.	.	.	.	.	.	TRIAL_RESULT 0	3172	.	.	lw.edf	RIGHT	3141	10227220	Full Trial Period	10224079	73	Trial: 73	10224079	44	Æì¸Ë	±£ÏÕÏä	Î¢²¨Â¯	j	j
lw	.	.	.	.	.	.	.	.	.	.	1	.	.	.	false	false	Message: -16ms	.	.	.	.	.	.	.	.	.	.	.	TRIALID 73	-16	.	.	lw.edf	RIGHT	4660	10233029	Full Trial Period	10228369	74	Trial: 74	10228369	49	¿ã×Ó	Ç¯×Ó	¶ú¶ä	f	f
lw	.	.	.	.	.	.	.	.	.	.	2	.	.	.	false	false	Message: -1ms	.	.	.	.	.	.	.	.	.	.	.	RECCFG CR 1000 2 0 R	-1	.	.	lw.edf	RIGHT	4660	10233029	Full Trial Period	10228369	74	Trial: 74	10228369	49	¿ã×Ó	Ç¯×Ó	¶ú¶ä	f	f
lw	.	.	.	.	.	.	.	.	.	.	3	.	.	.	false	false	Message: -1ms	.	.	.	.	.	.	.	.	.	.	.	ELCLCFG TOWER	-1	.	.	lw.edf	RIGHT	4660	10233029	Full Trial Period	10228369	74	Trial: 74	10228369	49	¿ã×Ó	Ç¯×Ó	¶ú¶ä	f	f
lw	.	.	.	.	.	.	.	.	.	.	4	.	.	.	false	false	Message: -1ms	.	.	.	.	.	.	.	.	.	.	.	GAZE_COORDS 0.00 0.00 1023.00 767.00	-1	.	.	lw.edf	RIGHT	4660	10233029	Full Trial Period	10228369	74	Trial: 74	10228369	49	¿ã×Ó	Ç¯×Ó	¶ú¶ä	f	f
lw	.	.	.	.	.	.	.	.	.	.	5	.	.	.	false	false	Message: -1ms	.	.	.	.	.	.	.	.	.	.	.	THRESHOLDS R 124 228	-1	.	.	lw.edf	RIGHT	4660	10233029	Full Trial Period	10228369	74	Trial: 74	10228369	49	¿ã×Ó	Ç¯×Ó	¶ú¶ä	f	f
lw	.	.	.	.	.	.	.	.	.	.	6	.	.	.	false	false	Message: -1ms	.	.	.	.	.	.	.	.	.	.	.	ELCL_PROC CENTROID (3)	-1	.	.	lw.edf	RIGHT	4660	10233029	Full Trial Period	10228369	74	Trial: 74	10228369	49	¿ã×Ó	Ç¯×Ó	¶ú¶ä	f	f
lw	.	.	.	.	.	.	.	.	.	.	7	.	.	.	false	false	Message: -1ms	.	.	.	.	.	.	.	.	.	.	.	ELCL_PCR_PARAM 5 3.0	-1	.	.	lw.edf	RIGHT	4660	10233029	Full Trial Period	10228369	74	Trial: 74	10228369	49	¿ã×Ó	Ç¯×Ó	¶ú¶ä	f	f
lw	.	.	.	.	.	.	.	.	.	.	8	.	.	.	false	true	Message: 0ms	.	.	.	.	.	.	.	.	.	.	.	!MODE RECORD CR 1000 2 0 R	0	.	.	lw.edf	RIGHT	4660	10233029	Full Trial Period	10228369	74	Trial: 74	10228369	49	¿ã×Ó	Ç¯×Ó	¶ú¶ä	f	f
lw	.	.	.	.	523	529	1	7	130.90	384.30	9	.	.	.	false	false	Message: 42ms	.	.	.	.	.	.	.	.	.	.	.	SYNCTIME	42	130.90	384.30	lw.edf	RIGHT	4660	10233029	Full Trial Period	10228369	74	Trial: 74	10228369	49	¿ã×Ó	Ç¯×Ó	¶ú¶ä	f	f
lw	.	.	.	.	.	.	.	.	.	.	10	.	.	.	false	false	Message: 2150ms	4.07	16.27	250	2389	494.70	487.20	5	698.40	2140	543.30	378.90	INVISIBLE_BOUNDARY[1]	2150	.	.	lw.edf	RIGHT	4660	10233029	Full Trial Period	10228369	74	Trial: 74	10228369	49	¿ã×Ó	Ç¯×Ó	¶ú¶ä	f	f
lw	.	.	.	.	.	.	.	.	.	.	11	.	.	.	false	false	Message: 2159ms	4.07	16.27	250	2389	494.70	487.20	5	698.40	2140	543.30	378.90	SYNCTIME	2159	.	.	lw.edf	RIGHT	4660	10233029	Full Trial Period	10228369	74	Trial: 74	10228369	49	¿ã×Ó	Ç¯×Ó	¶ú¶ä	f	f
lw	.	.	.	.	.	.	.	.	.	.	12	.	.	.	false	false	Message: 3829ms	4.05	103.95	39	3861	936.60	411.00	10	140.20	3823	816.00	383.00	INVISIBLE_BOUNDARY[2]	3829	.	.	lw.edf	RIGHT	4660	10233029	Full Trial Period	10228369	74	Trial: 74	10228369	49	¿ã×Ó	Ç¯×Ó	¶ú¶ä	f	f
lw	.	.	.	.	.	.	.	.	.	.	13	.	.	.	false	false	Message: 3833ms	4.05	103.95	39	3861	936.60	411.00	10	140.20	3823	816.00	383.00	SYNCTIME	3833	.	.	lw.edf	RIGHT	4660	10233029	Full Trial Period	10228369	74	Trial: 74	10228369	49	¿ã×Ó	Ç¯×Ó	¶ú¶ä	f	f
lw	.	.	.	.	197	4658	13	4462	570.90	388.50	14	.	.	.	false	false	Message: 4640ms	.	.	.	.	.	.	.	.	.	.	.	KEYBOARD	4640	570.90	388.50	lw.edf	RIGHT	4660	10233029	Full Trial Period	10228369	74	Trial: 74	10228369	49	¿ã×Ó	Ç¯×Ó	¶ú¶ä	f	f
lw	.	.	.	.	.	.	.	.	.	.	15	.	.	.	false	false	Message: 4701ms	.	.	.	.	.	.	.	.	.	.	.	TRIAL_RESULT 0	4701	.	.	lw.edf	RIGHT	4660	10233029	Full Trial Period	10228369	74	Trial: 74	10228369	49	¿ã×Ó	Ç¯×Ó	¶ú¶ä	f	f
lw	.	.	.	.	.	.	.	.	.	.	1	.	.	.	false	false	Message: -525ms	.	.	.	.	.	.	.	.	.	.	.	TRIALID 74	-525	.	.	lw.edf	RIGHT	4088	10238724	Full Trial Period	10234636	75	Trial: 75	10234636	83	Îü¹Ü	»ð²ñ	ÑÀÇ©	f	j
lw	.	.	.	.	.	.	.	.	.	.	2	.	.	.	false	false	Message: -1ms	.	.	.	.	.	.	.	.	.	.	.	RECCFG CR 1000 2 0 R	-1	.	.	lw.edf	RIGHT	4088	10238724	Full Trial Period	10234636	75	Trial: 75	10234636	83	Îü¹Ü	»ð²ñ	ÑÀÇ©	f	j
lw	.	.	.	.	.	.	.	.	.	.	3	.	.	.	false	false	Message: -1ms	.	.	.	.	.	.	.	.	.	.	.	ELCLCFG TOWER	-1	.	.	lw.edf	RIGHT	4088	10238724	Full Trial Period	10234636	75	Trial: 75	10234636	83	Îü¹Ü	»ð²ñ	ÑÀÇ©	f	j
lw	.	.	.	.	.	.	.	.	.	.	4	.	.	.	false	false	Message: -1ms	.	.	.	.	.	.	.	.	.	.	.	GAZE_COORDS 0.00 0.00 1023.00 767.00	-1	.	.	lw.edf	RIGHT	4088	10238724	Full Trial Period	10234636	75	Trial: 75	10234636	83	Îü¹Ü	»ð²ñ	ÑÀÇ©	f	j
lw	.	.	.	.	.	.	.	.	.	.	5	.	.	.	false	false	Message: -1ms	.	.	.	.	.	.	.	.	.	.	.	THRESHOLDS R 124 228	-1	.	.	lw.edf	RIGHT	4088	10238724	Full Trial Period	10234636	75	Trial: 75	10234636	83	Îü¹Ü	»ð²ñ	ÑÀÇ©	f	j
lw	.	.	.	.	.	.	.	.	.	.	6	.	.	.	false	false	Message: -1ms	.	.	.	.	.	.	.	.	.	.	.	ELCL_PROC CENTROID (3)	-1	.	.	lw.edf	RIGHT	4088	10238724	Full Trial Period	10234636	75	Trial: 75	10234636	83	Îü¹Ü	»ð²ñ	ÑÀÇ©	f	j
lw	.	.	.	.	.	.	.	.	.	.	7	.	.	.	false	false	Message: -1ms	.	.	.	.	.	.	.	.	.	.	.	ELCL_PCR_PARAM 5 3.0	-1	.	.	lw.edf	RIGHT	4088	10238724	Full Trial Period	10234636	75	Trial: 75	10234636	83	Îü¹Ü	»ð²ñ	ÑÀÇ©	f	j
lw	.	.	.	.	.	.	.	.	.	.	8	.	.	.	false	true	Message: 0ms	.	.	.	.	.	.	.	.	.	.	.	!MODE RECORD CR 1000 2 0 R	0	.	.	lw.edf	RIGHT	4088	10238724	Full Trial Period	10234636	75	Trial: 75	10234636	83	Îü¹Ü	»ð²ñ	ÑÀÇ©	f	j
lw	.	.	.	.	280	286	1	7	137.50	381.10	9	.	.	.	false	false	Message: 41ms	.	.	.	.	.	.	.	.	.	.	.	SYNCTIME	41	137.50	381.10	lw.edf	RIGHT	4088	10238724	Full Trial Period	10234636	75	Trial: 75	10234636	83	Îü¹Ü	»ð²ñ	ÑÀÇ©	f	j
lw	.	.	.	.	246	1735	5	1490	476.80	374.70	10	.	.	.	false	false	Message: 1735ms	.	.	.	.	.	.	.	.	.	.	.	INVISIBLE_BOUNDARY[1]	1735	.	.	lw.edf	RIGHT	4088	10238724	Full Trial Period	10234636	75	Trial: 75	10234636	83	Îü¹Ü	»ð²ñ	ÑÀÇ©	f	j
lw	.	.	.	.	.	.	.	.	.	.	11	.	.	.	false	false	Message: 1741ms	6.74	25.44	265	2000	535.60	579.20	5	600.50	1736	476.90	387.90	SYNCTIME	1741	.	.	lw.edf	RIGHT	4088	10238724	Full Trial Period	10234636	75	Trial: 75	10234636	83	Îü¹Ü	»ð²ñ	ÑÀÇ©	f	j
lw	.	.	.	.	.	.	.	.	.	.	12	.	.	.	false	false	Message: 2496ms	15.18	189.73	80	2535	972.90	311.10	6	331.80	2456	529.80	424.60	INVISIBLE_BOUNDARY[2]	2496	.	.	lw.edf	RIGHT	4088	10238724	Full Trial Period	10234636	75	Trial: 75	10234636	83	Îü¹Ü	»ð²ñ	ÑÀÇ©	f	j
lw	.	.	.	.	.	.	.	.	.	.	13	.	.	.	false	false	Message: 2508ms	15.18	189.73	80	2535	972.90	311.10	6	331.80	2456	529.80	424.60	SYNCTIME	2508	.	.	lw.edf	RIGHT	4088	10238724	Full Trial Period	10234636	75	Trial: 75	10234636	83	Îü¹Ü	»ð²ñ	ÑÀÇ©	f	j
lw	.	.	.	.	150	4086	12	3937	886.00	525.80	14	.	.	.	false	false	Message: 4069ms	.	.	.	.	.	.	.	.	.	.	.	KEYBOARD	4069	886.00	525.80	lw.edf	RIGHT	4088	10238724	Full Trial Period	10234636	75	Trial: 75	10234636	83	Îü¹Ü	»ð²ñ	ÑÀÇ©	f	j
lw	.	.	.	.	.	.	.	.	.	.	15	.	.	.	false	false	Message: 4136ms	.	.	.	.	.	.	.	.	.	.	.	TRIAL_RESULT 0	4136	.	.	lw.edf	RIGHT	4088	10238724	Full Trial Period	10234636	75	Trial: 75	10234636	83	Îü¹Ü	»ð²ñ	ÑÀÇ©	f	j
lw	.	.	.	.	.	.	.	.	.	.	1	.	.	.	false	false	Message: -23ms	.	.	.	.	.	.	.	.	.	.	.	TRIALID 75	-23	.	.	lw.edf	RIGHT	3896	10244046	Full Trial Period	10240150	76	Trial: 76	10240150	61	µçÏß	ÉþË÷	Æì¸Ë	f	f
lw	.	.	.	.	.	.	.	.	.	.	2	.	.	.	false	false	Message: -1ms	.	.	.	.	.	.	.	.	.	.	.	RECCFG CR 1000 2 0 R	-1	.	.	lw.edf	RIGHT	3896	10244046	Full Trial Period	10240150	76	Trial: 76	10240150	61	µçÏß	ÉþË÷	Æì¸Ë	f	f
lw	.	.	.	.	.	.	.	.	.	.	3	.	.	.	false	false	Message: -1ms	.	.	.	.	.	.	.	.	.	.	.	ELCLCFG TOWER	-1	.	.	lw.edf	RIGHT	3896	10244046	Full Trial Period	10240150	76	Trial: 76	10240150	61	µçÏß	ÉþË÷	Æì¸Ë	f	f
lw	.	.	.	.	.	.	.	.	.	.	4	.	.	.	false	false	Message: -1ms	.	.	.	.	.	.	.	.	.	.	.	GAZE_COORDS 0.00 0.00 1023.00 767.00	-1	.	.	lw.edf	RIGHT	3896	10244046	Full Trial Period	10240150	76	Trial: 76	10240150	61	µçÏß	ÉþË÷	Æì¸Ë	f	f
lw	.	.	.	.	.	.	.	.	.	.	5	.	.	.	false	false	Message: -1ms	.	.	.	.	.	.	.	.	.	.	.	THRESHOLDS R 124 228	-1	.	.	lw.edf	RIGHT	3896	10244046	Full Trial Period	10240150	76	Trial: 76	10240150	61	µçÏß	ÉþË÷	Æì¸Ë	f	f
lw	.	.	.	.	.	.	.	.	.	.	6	.	.	.	false	false	Message: -1ms	.	.	.	.	.	.	.	.	.	.	.	ELCL_PROC CENTROID (3)	-1	.	.	lw.edf	RIGHT	3896	10244046	Full Trial Period	10240150	76	Trial: 76	10240150	61	µçÏß	ÉþË÷	Æì¸Ë	f	f
lw	.	.	.	.	.	.	.	.	.	.	7	.	.	.	false	false	Message: -1ms	.	.	.	.	.	.	.	.	.	.	.	ELCL_PCR_PARAM 5 3.0	-1	.	.	lw.edf	RIGHT	3896	10244046	Full Trial Period	10240150	76	Trial: 76	10240150	61	µçÏß	ÉþË÷	Æì¸Ë	f	f
lw	.	.	.	.	.	.	.	.	.	.	8	.	.	.	false	true	Message: 0ms	.	.	.	.	.	.	.	.	.	.	.	!MODE RECORD CR 1000 2 0 R	0	.	.	lw.edf	RIGHT	3896	10244046	Full Trial Period	10240150	76	Trial: 76	10240150	61	µçÏß	ÉþË÷	Æì¸Ë	f	f
lw	.	.	.	.	315	321	1	7	143.40	393.40	9	.	.	.	false	false	Message: 43ms	.	.	.	.	.	.	.	.	.	.	.	SYNCTIME	43	143.40	393.40	lw.edf	RIGHT	3896	10244046	Full Trial Period	10240150	76	Trial: 76	10240150	61	µçÏß	ÉþË÷	Æì¸Ë	f	f
lw	.	.	.	.	.	.	.	.	.	.	10	.	.	.	false	false	Message: 2335ms	12.99	249.77	52	2350	542.80	376.40	5	407.50	2299	156.40	376.90	INVISIBLE_BOUNDARY[1]	2335	.	.	lw.edf	RIGHT	3896	10244046	Full Trial Period	10240150	76	Trial: 76	10240150	61	µçÏß	ÉþË÷	Æì¸Ë	f	f
lw	.	.	.	.	.	.	.	.	.	.	11	.	.	.	false	false	Message: 2342ms	12.99	249.77	52	2350	542.80	376.40	5	407.50	2299	156.40	376.90	SYNCTIME	2342	.	.	lw.edf	RIGHT	3896	10244046	Full Trial Period	10240150	76	Trial: 76	10240150	61	µçÏß	ÉþË÷	Æì¸Ë	f	f
lw	79	3105	1	3027	.	.	.	.	.	.	12	.	.	.	false	false	Message: 3039ms	10.81	48.92	221	3213	868.90	410.20	9	400.00	2993	548.50	377.20	INVISIBLE_BOUNDARY[2]	3039	.	.	lw.edf	RIGHT	3896	10244046	Full Trial Period	10240150	76	Trial: 76	10240150	61	µçÏß	ÉþË÷	Æì¸Ë	f	f
lw	79	3105	1	3027	.	.	.	.	.	.	13	.	.	.	false	false	Message: 3051ms	10.81	48.92	221	3213	868.90	410.20	9	400.00	2993	548.50	377.20	SYNCTIME	3051	.	.	lw.edf	RIGHT	3896	10244046	Full Trial Period	10240150	76	Trial: 76	10240150	61	µçÏß	ÉþË÷	Æì¸Ë	f	f
lw	.	.	.	.	156	3894	11	3739	892.40	558.90	14	.	.	.	false	false	Message: 3876ms	.	.	.	.	.	.	.	.	.	.	.	KEYBOARD	3876	892.40	558.90	lw.edf	RIGHT	3896	10244046	Full Trial Period	10240150	76	Trial: 76	10240150	61	µçÏß	ÉþË÷	Æì¸Ë	f	f
lw	.	.	.	.	.	.	.	.	.	.	15	.	.	.	false	false	Message: 3944ms	.	.	.	.	.	.	.	.	.	.	.	TRIAL_RESULT 0	3944	.	.	lw.edf	RIGHT	3896	10244046	Full Trial Period	10240150	76	Trial: 76	10240150	61	µçÏß	ÉþË÷	Æì¸Ë	f	f
lw	.	.	.	.	.	.	.	.	.	.	1	.	.	.	false	false	Message: -15ms	.	.	.	.	.	.	.	.	.	.	.	TRIALID 76	-15	.	.	lw.edf	RIGHT	2631	10247813	Full Trial Period	10245182	77	Trial: 77	10245182	77	µçÊÓ»ú	Ö½Ïä	¹ñ×Ó	f	j
lw	.	.	.	.	.	.	.	.	.	.	2	.	.	.	false	false	Message: -1ms	.	.	.	.	.	.	.	.	.	.	.	RECCFG CR 1000 2 0 R	-1	.	.	lw.edf	RIGHT	2631	10247813	Full Trial Period	10245182	77	Trial: 77	10245182	77	µçÊÓ»ú	Ö½Ïä	¹ñ×Ó	f	j
lw	.	.	.	.	.	.	.	.	.	.	3	.	.	.	false	false	Message: -1ms	.	.	.	.	.	.	.	.	.	.	.	ELCLCFG TOWER	-1	.	.	lw.edf	RIGHT	2631	10247813	Full Trial Period	10245182	77	Trial: 77	10245182	77	µçÊÓ»ú	Ö½Ïä	¹ñ×Ó	f	j
lw	.	.	.	.	.	.	.	.	.	.	4	.	.	.	false	false	Message: -1ms	.	.	.	.	.	.	.	.	.	.	.	GAZE_COORDS 0.00 0.00 1023.00 767.00	-1	.	.	lw.edf	RIGHT	2631	10247813	Full Trial Period	10245182	77	Trial: 77	10245182	77	µçÊÓ»ú	Ö½Ïä	¹ñ×Ó	f	j
lw	.	.	.	.	.	.	.	.	.	.	5	.	.	.	false	false	Message: -1ms	.	.	.	.	.	.	.	.	.	.	.	THRESHOLDS R 124 228	-1	.	.	lw.edf	RIGHT	2631	10247813	Full Trial Period	10245182	77	Trial: 77	10245182	77	µçÊÓ»ú	Ö½Ïä	¹ñ×Ó	f	j
lw	.	.	.	.	.	.	.	.	.	.	6	.	.	.	false	false	Message: -1ms	.	.	.	.	.	.	.	.	.	.	.	ELCL_PROC CENTROID (3)	-1	.	.	lw.edf	RIGHT	2631	10247813	Full Trial Period	10245182	77	Trial: 77	10245182	77	µçÊÓ»ú	Ö½Ïä	¹ñ×Ó	f	j
lw	.	.	.	.	.	.	.	.	.	.	7	.	.	.	false	false	Message: -1ms	.	.	.	.	.	.	.	.	.	.	.	ELCL_PCR_PARAM 5 3.0	-1	.	.	lw.edf	RIGHT	2631	10247813	Full Trial Period	10245182	77	Trial: 77	10245182	77	µçÊÓ»ú	Ö½Ïä	¹ñ×Ó	f	j
lw	.	.	.	.	.	.	.	.	.	.	8	.	.	.	false	true	Message: 0ms	.	.	.	.	.	.	.	.	.	.	.	!MODE RECORD CR 1000 2 0 R	0	.	.	lw.edf	RIGHT	2631	10247813	Full Trial Period	10245182	77	Trial: 77	10245182	77	µçÊÓ»ú	Ö½Ïä	¹ñ×Ó	f	j
lw	.	.	.	.	361	367	1	7	143.30	365.80	9	.	.	.	false	false	Message: 43ms	.	.	.	.	.	.	.	.	.	.	.	SYNCTIME	43	143.30	365.80	lw.edf	RIGHT	2631	10247813	Full Trial Period	10245182	77	Trial: 77	10245182	77	µçÊÓ»ú	Ö½Ïä	¹ñ×Ó	f	j
lw	.	.	.	.	.	.	.	.	.	.	10	.	.	.	false	false	Message: 914ms	2.36	87.44	27	925	500.80	432.30	3	117.00	899	494.20	364.50	INVISIBLE_BOUNDARY[1]	914	.	.	lw.edf	RIGHT	2631	10247813	Full Trial Period	10245182	77	Trial: 77	10245182	77	µçÊÓ»ú	Ö½Ïä	¹ñ×Ó	f	j
lw	.	.	.	.	.	.	.	.	.	.	11	.	.	.	false	false	Message: 918ms	2.36	87.44	27	925	500.80	432.30	3	117.00	899	494.20	364.50	SYNCTIME	918	.	.	lw.edf	RIGHT	2631	10247813	Full Trial Period	10245182	77	Trial: 77	10245182	77	µçÊÓ»ú	Ö½Ïä	¹ñ×Ó	f	j
lw	.	.	.	.	.	.	.	.	.	.	12	.	.	.	false	false	Message: 1511ms	8.15	173.46	47	1523	844.20	419.20	7	281.10	1477	600.90	414.20	INVISIBLE_BOUNDARY[2]	1511	.	.	lw.edf	RIGHT	2631	10247813	Full Trial Period	10245182	77	Trial: 77	10245182	77	µçÊÓ»ú	Ö½Ïä	¹ñ×Ó	f	j
lw	.	.	.	.	.	.	.	.	.	.	13	.	.	.	false	false	Message: 1518ms	8.15	173.46	47	1523	844.20	419.20	7	281.10	1477	600.90	414.20	SYNCTIME	1518	.	.	lw.edf	RIGHT	2631	10247813	Full Trial Period	10245182	77	Trial: 77	10245182	77	µçÊÓ»ú	Ö½Ïä	¹ñ×Ó	f	j
lw	.	.	.	.	96	2629	10	2534	686.70	437.50	14	.	.	.	false	false	Message: 2612ms	.	.	.	.	.	.	.	.	.	.	.	KEYBOARD	2612	686.70	437.50	lw.edf	RIGHT	2631	10247813	Full Trial Period	10245182	77	Trial: 77	10245182	77	µçÊÓ»ú	Ö½Ïä	¹ñ×Ó	f	j
lw	.	.	.	.	.	.	.	.	.	.	15	.	.	.	false	false	Message: 2675ms	.	.	.	.	.	.	.	.	.	.	.	TRIAL_RESULT 0	2675	.	.	lw.edf	RIGHT	2631	10247813	Full Trial Period	10245182	77	Trial: 77	10245182	77	µçÊÓ»ú	Ö½Ïä	¹ñ×Ó	f	j
lw	.	.	.	.	.	.	.	.	.	.	1	.	.	.	false	false	Message: -17ms	.	.	.	.	.	.	.	.	.	.	.	TRIALID 77	-17	.	.	lw.edf	RIGHT	2968	10252118	Full Trial Period	10249150	78	Trial: 78	10249150	57	ÆË¿ËÅÆ	»ð¾æ	ÌðÍ²	j	j
lw	.	.	.	.	.	.	.	.	.	.	2	.	.	.	false	false	Message: -1ms	.	.	.	.	.	.	.	.	.	.	.	RECCFG CR 1000 2 0 R	-1	.	.	lw.edf	RIGHT	2968	10252118	Full Trial Period	10249150	78	Trial: 78	10249150	57	ÆË¿ËÅÆ	»ð¾æ	ÌðÍ²	j	j
lw	.	.	.	.	.	.	.	.	.	.	3	.	.	.	false	false	Message: -1ms	.	.	.	.	.	.	.	.	.	.	.	ELCLCFG TOWER	-1	.	.	lw.edf	RIGHT	2968	10252118	Full Trial Period	10249150	78	Trial: 78	10249150	57	ÆË¿ËÅÆ	»ð¾æ	ÌðÍ²	j	j
lw	.	.	.	.	.	.	.	.	.	.	4	.	.	.	false	false	Message: -1ms	.	.	.	.	.	.	.	.	.	.	.	GAZE_COORDS 0.00 0.00 1023.00 767.00	-1	.	.	lw.edf	RIGHT	2968	10252118	Full Trial Period	10249150	78	Trial: 78	10249150	57	ÆË¿ËÅÆ	»ð¾æ	ÌðÍ²	j	j
lw	.	.	.	.	.	.	.	.	.	.	5	.	.	.	false	false	Message: -1ms	.	.	.	.	.	.	.	.	.	.	.	THRESHOLDS R 124 228	-1	.	.	lw.edf	RIGHT	2968	10252118	Full Trial Period	10249150	78	Trial: 78	10249150	57	ÆË¿ËÅÆ	»ð¾æ	ÌðÍ²	j	j
lw	.	.	.	.	.	.	.	.	.	.	6	.	.	.	false	false	Message: -1ms	.	.	.	.	.	.	.	.	.	.	.	ELCL_PROC CENTROID (3)	-1	.	.	lw.edf	RIGHT	2968	10252118	Full Trial Period	10249150	78	Trial: 78	10249150	57	ÆË¿ËÅÆ	»ð¾æ	ÌðÍ²	j	j
lw	.	.	.	.	.	.	.	.	.	.	7	.	.	.	false	false	Message: -1ms	.	.	.	.	.	.	.	.	.	.	.	ELCL_PCR_PARAM 5 3.0	-1	.	.	lw.edf	RIGHT	2968	10252118	Full Trial Period	10249150	78	Trial: 78	10249150	57	ÆË¿ËÅÆ	»ð¾æ	ÌðÍ²	j	j
lw	.	.	.	.	.	.	.	.	.	.	8	.	.	.	false	true	Message: 0ms	.	.	.	.	.	.	.	.	.	.	.	!MODE RECORD CR 1000 2 0 R	0	.	.	lw.edf	RIGHT	2968	10252118	Full Trial Period	10249150	78	Trial: 78	10249150	57	ÆË¿ËÅÆ	»ð¾æ	ÌðÍ²	j	j
lw	.	.	.	.	330	336	1	7	136.80	403.80	9	.	.	.	false	false	Message: 41ms	.	.	.	.	.	.	.	.	.	.	.	SYNCTIME	41	136.80	403.80	lw.edf	RIGHT	2968	10252118	Full Trial Period	10249150	78	Trial: 78	10249150	57	ÆË¿ËÅÆ	»ð¾æ	ÌðÍ²	j	j
lw	.	.	.	.	.	.	.	.	.	.	10	.	.	.	false	false	Message: 1195ms	10.61	204.13	52	1205	473.60	380.10	4	395.50	1154	158.60	367.70	INVISIBLE_BOUNDARY[1]	1195	.	.	lw.edf	RIGHT	2968	10252118	Full Trial Period	10249150	78	Trial: 78	10249150	57	ÆË¿ËÅÆ	»ð¾æ	ÌðÍ²	j	j
lw	.	.	.	.	.	.	.	.	.	.	11	.	.	.	false	false	Message: 1200ms	10.61	204.13	52	1205	473.60	380.10	4	395.50	1154	158.60	367.70	SYNCTIME	1200	.	.	lw.edf	RIGHT	2968	10252118	Full Trial Period	10249150	78	Trial: 78	10249150	57	ÆË¿ËÅÆ	»ð¾æ	ÌðÍ²	j	j
lw	.	.	.	.	.	.	.	.	.	.	12	.	.	.	false	false	Message: 2007ms	8.99	179.84	50	2019	811.50	415.40	7	280.90	1970	545.60	396.30	INVISIBLE_BOUNDARY[2]	2007	.	.	lw.edf	RIGHT	2968	10252118	Full Trial Period	10249150	78	Trial: 78	10249150	57	ÆË¿ËÅÆ	»ð¾æ	ÌðÍ²	j	j
lw	.	.	.	.	.	.	.	.	.	.	13	.	.	.	false	false	Message: 2015ms	8.99	179.84	50	2019	811.50	415.40	7	280.90	1970	545.60	396.30	SYNCTIME	2015	.	.	lw.edf	RIGHT	2968	10252118	Full Trial Period	10249150	78	Trial: 78	10249150	57	ÆË¿ËÅÆ	»ð¾æ	ÌðÍ²	j	j
lw	.	.	.	.	370	2966	10	2597	647.70	394.00	14	.	.	.	false	false	Message: 2949ms	.	.	.	.	.	.	.	.	.	.	.	KEYBOARD	2949	647.70	394.00	lw.edf	RIGHT	2968	10252118	Full Trial Period	10249150	78	Trial: 78	10249150	57	ÆË¿ËÅÆ	»ð¾æ	ÌðÍ²	j	j
lw	.	.	.	.	.	.	.	.	.	.	15	.	.	.	false	false	Message: 3010ms	.	.	.	.	.	.	.	.	.	.	.	TRIAL_RESULT 0	3010	.	.	lw.edf	RIGHT	2968	10252118	Full Trial Period	10249150	78	Trial: 78	10249150	57	ÆË¿ËÅÆ	»ð¾æ	ÌðÍ²	j	j
lw	.	.	.	.	.	.	.	.	.	.	1	.	.	.	false	false	Message: -528ms	.	.	.	.	.	.	.	.	.	.	.	TRIALID 78	-528	.	.	lw.edf	RIGHT	3119	10257221	Full Trial Period	10254102	79	Trial: 79	10254102	13	Ì«Ñô	¼å±ý	¹þÃÜ¹Ï	f	f
lw	.	.	.	.	.	.	.	.	.	.	2	.	.	.	false	false	Message: -1ms	.	.	.	.	.	.	.	.	.	.	.	RECCFG CR 1000 2 0 R	-1	.	.	lw.edf	RIGHT	3119	10257221	Full Trial Period	10254102	79	Trial: 79	10254102	13	Ì«Ñô	¼å±ý	¹þÃÜ¹Ï	f	f
lw	.	.	.	.	.	.	.	.	.	.	3	.	.	.	false	false	Message: -1ms	.	.	.	.	.	.	.	.	.	.	.	ELCLCFG TOWER	-1	.	.	lw.edf	RIGHT	3119	10257221	Full Trial Period	10254102	79	Trial: 79	10254102	13	Ì«Ñô	¼å±ý	¹þÃÜ¹Ï	f	f
lw	.	.	.	.	.	.	.	.	.	.	4	.	.	.	false	false	Message: -1ms	.	.	.	.	.	.	.	.	.	.	.	GAZE_COORDS 0.00 0.00 1023.00 767.00	-1	.	.	lw.edf	RIGHT	3119	10257221	Full Trial Period	10254102	79	Trial: 79	10254102	13	Ì«Ñô	¼å±ý	¹þÃÜ¹Ï	f	f
lw	.	.	.	.	.	.	.	.	.	.	5	.	.	.	false	false	Message: -1ms	.	.	.	.	.	.	.	.	.	.	.	THRESHOLDS R 124 228	-1	.	.	lw.edf	RIGHT	3119	10257221	Full Trial Period	10254102	79	Trial: 79	10254102	13	Ì«Ñô	¼å±ý	¹þÃÜ¹Ï	f	f
lw	.	.	.	.	.	.	.	.	.	.	6	.	.	.	false	false	Message: -1ms	.	.	.	.	.	.	.	.	.	.	.	ELCL_PROC CENTROID (3)	-1	.	.	lw.edf	RIGHT	3119	10257221	Full Trial Period	10254102	79	Trial: 79	10254102	13	Ì«Ñô	¼å±ý	¹þÃÜ¹Ï	f	f
lw	.	.	.	.	.	.	.	.	.	.	7	.	.	.	false	false	Message: -1ms	.	.	.	.	.	.	.	.	.	.	.	ELCL_PCR_PARAM 5 3.0	-1	.	.	lw.edf	RIGHT	3119	10257221	Full Trial Period	10254102	79	Trial: 79	10254102	13	Ì«Ñô	¼å±ý	¹þÃÜ¹Ï	f	f
lw	.	.	.	.	.	.	.	.	.	.	8	.	.	.	false	true	Message: 0ms	.	.	.	.	.	.	.	.	.	.	.	!MODE RECORD CR 1000 2 0 R	0	.	.	lw.edf	RIGHT	3119	10257221	Full Trial Period	10254102	79	Trial: 79	10254102	13	Ì«Ñô	¼å±ý	¹þÃÜ¹Ï	f	f
lw	.	.	.	.	460	466	1	7	135.00	382.70	9	.	.	.	false	false	Message: 47ms	.	.	.	.	.	.	.	.	.	.	.	SYNCTIME	47	135.00	382.70	lw.edf	RIGHT	3119	10257221	Full Trial Period	10254102	79	Trial: 79	10254102	13	Ì«Ñô	¼å±ý	¹þÃÜ¹Ï	f	f
lw	.	.	.	.	.	.	.	.	.	.	10	.	.	.	false	false	Message: 1399ms	12.39	199.83	62	1420	513.50	398.90	4	363.60	1359	145.80	374.00	INVISIBLE_BOUNDARY[1]	1399	.	.	lw.edf	RIGHT	3119	10257221	Full Trial Period	10254102	79	Trial: 79	10254102	13	Ì«Ñô	¼å±ý	¹þÃÜ¹Ï	f	f
lw	.	.	.	.	.	.	.	.	.	.	11	.	.	.	false	false	Message: 1405ms	12.39	199.83	62	1420	513.50	398.90	4	363.60	1359	145.80	374.00	SYNCTIME	1405	.	.	lw.edf	RIGHT	3119	10257221	Full Trial Period	10254102	79	Trial: 79	10254102	13	Ì«Ñô	¼å±ý	¹þÃÜ¹Ï	f	f
lw	.	.	.	.	.	.	.	.	.	.	12	.	.	.	false	false	Message: 2104ms	11.39	193.04	59	2119	854.50	391.40	6	308.10	2061	516.30	385.10	INVISIBLE_BOUNDARY[2]	2104	.	.	lw.edf	RIGHT	3119	10257221	Full Trial Period	10254102	79	Trial: 79	10254102	13	Ì«Ñô	¼å±ý	¹þÃÜ¹Ï	f	f
lw	.	.	.	.	.	.	.	.	.	.	13	.	.	.	false	false	Message: 2113ms	11.39	193.04	59	2119	854.50	391.40	6	308.10	2061	516.30	385.10	SYNCTIME	2113	.	.	lw.edf	RIGHT	3119	10257221	Full Trial Period	10254102	79	Trial: 79	10254102	13	Ì«Ñô	¼å±ý	¹þÃÜ¹Ï	f	f
lw	.	.	.	.	346	3117	9	2772	722.20	408.20	14	.	.	.	false	false	Message: 3101ms	.	.	.	.	.	.	.	.	.	.	.	KEYBOARD	3101	722.20	408.20	lw.edf	RIGHT	3119	10257221	Full Trial Period	10254102	79	Trial: 79	10254102	13	Ì«Ñô	¼å±ý	¹þÃÜ¹Ï	f	f
lw	.	.	.	.	.	.	.	.	.	.	15	.	.	.	false	false	Message: 3163ms	.	.	.	.	.	.	.	.	.	.	.	TRIAL_RESULT 0	3163	.	.	lw.edf	RIGHT	3119	10257221	Full Trial Period	10254102	79	Trial: 79	10254102	13	Ì«Ñô	¼å±ý	¹þÃÜ¹Ï	f	f
lw	.	.	.	.	.	.	.	.	.	.	1	.	.	.	false	false	Message: -27ms	.	.	.	.	.	.	.	.	.	.	.	TRIALID 79	-27	.	.	lw.edf	RIGHT	2145	10260487	Full Trial Period	10258342	80	Trial: 80	10258342	8	ÌÝ×Ó	Ìú¹ì	ÇÉ¿ËÁ¦	f	f
lw	.	.	.	.	.	.	.	.	.	.	2	.	.	.	false	false	Message: -1ms	.	.	.	.	.	.	.	.	.	.	.	RECCFG CR 1000 2 0 R	-1	.	.	lw.edf	RIGHT	2145	10260487	Full Trial Period	10258342	80	Trial: 80	10258342	8	ÌÝ×Ó	Ìú¹ì	ÇÉ¿ËÁ¦	f	f
lw	.	.	.	.	.	.	.	.	.	.	3	.	.	.	false	false	Message: -1ms	.	.	.	.	.	.	.	.	.	.	.	ELCLCFG TOWER	-1	.	.	lw.edf	RIGHT	2145	10260487	Full Trial Period	10258342	80	Trial: 80	10258342	8	ÌÝ×Ó	Ìú¹ì	ÇÉ¿ËÁ¦	f	f
lw	.	.	.	.	.	.	.	.	.	.	4	.	.	.	false	false	Message: -1ms	.	.	.	.	.	.	.	.	.	.	.	GAZE_COORDS 0.00 0.00 1023.00 767.00	-1	.	.	lw.edf	RIGHT	2145	10260487	Full Trial Period	10258342	80	Trial: 80	10258342	8	ÌÝ×Ó	Ìú¹ì	ÇÉ¿ËÁ¦	f	f
lw	.	.	.	.	.	.	.	.	.	.	5	.	.	.	false	false	Message: -1ms	.	.	.	.	.	.	.	.	.	.	.	THRESHOLDS R 124 228	-1	.	.	lw.edf	RIGHT	2145	10260487	Full Trial Period	10258342	80	Trial: 80	10258342	8	ÌÝ×Ó	Ìú¹ì	ÇÉ¿ËÁ¦	f	f
lw	.	.	.	.	.	.	.	.	.	.	6	.	.	.	false	false	Message: -1ms	.	.	.	.	.	.	.	.	.	.	.	ELCL_PROC CENTROID (3)	-1	.	.	lw.edf	RIGHT	2145	10260487	Full Trial Period	10258342	80	Trial: 80	10258342	8	ÌÝ×Ó	Ìú¹ì	ÇÉ¿ËÁ¦	f	f
lw	.	.	.	.	.	.	.	.	.	.	7	.	.	.	false	false	Message: -1ms	.	.	.	.	.	.	.	.	.	.	.	ELCL_PCR_PARAM 5 3.0	-1	.	.	lw.edf	RIGHT	2145	10260487	Full Trial Period	10258342	80	Trial: 80	10258342	8	ÌÝ×Ó	Ìú¹ì	ÇÉ¿ËÁ¦	f	f
lw	.	.	.	.	.	.	.	.	.	.	8	.	.	.	false	true	Message: 0ms	.	.	.	.	.	.	.	.	.	.	.	!MODE RECORD CR 1000 2 0 R	0	.	.	lw.edf	RIGHT	2145	10260487	Full Trial Period	10258342	80	Trial: 80	10258342	8	ÌÝ×Ó	Ìú¹ì	ÇÉ¿ËÁ¦	f	f
lw	.	.	.	.	519	525	1	7	134.80	374.50	9	.	.	.	false	false	Message: 39ms	.	.	.	.	.	.	.	.	.	.	.	SYNCTIME	39	134.80	374.50	lw.edf	RIGHT	2145	10260487	Full Trial Period	10258342	80	Trial: 80	10258342	8	ÌÝ×Ó	Ìú¹ì	ÇÉ¿ËÁ¦	f	f
lw	.	.	.	.	.	.	.	.	.	.	10	.	.	.	false	false	Message: 795ms	5.31	143.51	37	813	497.60	395.80	2	241.70	777	345.40	366.70	INVISIBLE_BOUNDARY[1]	795	.	.	lw.edf	RIGHT	2145	10260487	Full Trial Period	10258342	80	Trial: 80	10258342	8	ÌÝ×Ó	Ìú¹ì	ÇÉ¿ËÁ¦	f	f
lw	.	.	.	.	.	.	.	.	.	.	11	.	.	.	false	false	Message: 805ms	5.31	143.51	37	813	497.60	395.80	2	241.70	777	345.40	366.70	SYNCTIME	805	.	.	lw.edf	RIGHT	2145	10260487	Full Trial Period	10258342	80	Trial: 80	10258342	8	ÌÝ×Ó	Ìú¹ì	ÇÉ¿ËÁ¦	f	f
lw	.	.	.	.	145	1662	5	1518	743.60	381.90	12	.	.	.	false	false	Message: 1520ms	.	.	.	.	.	.	.	.	.	.	.	INVISIBLE_BOUNDARY[2]	1520	743.60	381.90	lw.edf	RIGHT	2145	10260487	Full Trial Period	10258342	80	Trial: 80	10258342	8	ÌÝ×Ó	Ìú¹ì	ÇÉ¿ËÁ¦	f	f
lw	.	.	.	.	145	1662	5	1518	743.60	381.90	13	.	.	.	false	false	Message: 1530ms	.	.	.	.	.	.	.	.	.	.	.	SYNCTIME	1530	743.60	381.90	lw.edf	RIGHT	2145	10260487	Full Trial Period	10258342	80	Trial: 80	10258342	8	ÌÝ×Ó	Ìú¹ì	ÇÉ¿ËÁ¦	f	f
lw	.	.	.	.	180	2143	7	1964	891.60	407.10	14	.	.	.	false	false	Message: 2126ms	.	.	.	.	.	.	.	.	.	.	.	KEYBOARD	2126	891.60	407.10	lw.edf	RIGHT	2145	10260487	Full Trial Period	10258342	80	Trial: 80	10258342	8	ÌÝ×Ó	Ìú¹ì	ÇÉ¿ËÁ¦	f	f
lw	.	.	.	.	.	.	.	.	.	.	15	.	.	.	false	false	Message: 2189ms	.	.	.	.	.	.	.	.	.	.	.	TRIAL_RESULT 0	2189	.	.	lw.edf	RIGHT	2145	10260487	Full Trial Period	10258342	80	Trial: 80	10258342	8	ÌÝ×Ó	Ìú¹ì	ÇÉ¿ËÁ¦	f	f
lw	.	.	.	.	.	.	.	.	.	.	1	.	.	.	false	false	Message: -16ms	.	.	.	.	.	.	.	.	.	.	.	TRIALID 80	-16	.	.	lw.edf	RIGHT	3886	10265391	Full Trial Period	10261505	81	Trial: 81	10261505	105	²å×ù	Êá×Ó	Ö±³ß	j	j
lw	.	.	.	.	.	.	.	.	.	.	2	.	.	.	false	false	Message: -1ms	.	.	.	.	.	.	.	.	.	.	.	RECCFG CR 1000 2 0 R	-1	.	.	lw.edf	RIGHT	3886	10265391	Full Trial Period	10261505	81	Trial: 81	10261505	105	²å×ù	Êá×Ó	Ö±³ß	j	j
lw	.	.	.	.	.	.	.	.	.	.	3	.	.	.	false	false	Message: -1ms	.	.	.	.	.	.	.	.	.	.	.	ELCLCFG TOWER	-1	.	.	lw.edf	RIGHT	3886	10265391	Full Trial Period	10261505	81	Trial: 81	10261505	105	²å×ù	Êá×Ó	Ö±³ß	j	j
lw	.	.	.	.	.	.	.	.	.	.	4	.	.	.	false	false	Message: -1ms	.	.	.	.	.	.	.	.	.	.	.	GAZE_COORDS 0.00 0.00 1023.00 767.00	-1	.	.	lw.edf	RIGHT	3886	10265391	Full Trial Period	10261505	81	Trial: 81	10261505	105	²å×ù	Êá×Ó	Ö±³ß	j	j
lw	.	.	.	.	.	.	.	.	.	.	5	.	.	.	false	false	Message: -1ms	.	.	.	.	.	.	.	.	.	.	.	THRESHOLDS R 124 228	-1	.	.	lw.edf	RIGHT	3886	10265391	Full Trial Period	10261505	81	Trial: 81	10261505	105	²å×ù	Êá×Ó	Ö±³ß	j	j
lw	.	.	.	.	.	.	.	.	.	.	6	.	.	.	false	false	Message: -1ms	.	.	.	.	.	.	.	.	.	.	.	ELCL_PROC CENTROID (3)	-1	.	.	lw.edf	RIGHT	3886	10265391	Full Trial Period	10261505	81	Trial: 81	10261505	105	²å×ù	Êá×Ó	Ö±³ß	j	j
lw	.	.	.	.	.	.	.	.	.	.	7	.	.	.	false	false	Message: -1ms	.	.	.	.	.	.	.	.	.	.	.	ELCL_PCR_PARAM 5 3.0	-1	.	.	lw.edf	RIGHT	3886	10265391	Full Trial Period	10261505	81	Trial: 81	10261505	105	²å×ù	Êá×Ó	Ö±³ß	j	j
lw	.	.	.	.	.	.	.	.	.	.	8	.	.	.	false	true	Message: 0ms	.	.	.	.	.	.	.	.	.	.	.	!MODE RECORD CR 1000 2 0 R	0	.	.	lw.edf	RIGHT	3886	10265391	Full Trial Period	10261505	81	Trial: 81	10261505	105	²å×ù	Êá×Ó	Ö±³ß	j	j
lw	.	.	.	.	286	292	1	7	145.00	373.90	9	.	.	.	false	false	Message: 51ms	.	.	.	.	.	.	.	.	.	.	.	SYNCTIME	51	145.00	373.90	lw.edf	RIGHT	3886	10265391	Full Trial Period	10261505	81	Trial: 81	10261505	105	²å×ù	Êá×Ó	Ö±³ß	j	j
lw	.	.	.	.	.	.	.	.	.	.	10	.	.	.	false	false	Message: 1512ms	7.05	30.77	229	1726	500.50	571.80	4	676.00	1498	502.30	363.60	INVISIBLE_BOUNDARY[1]	1512	.	.	lw.edf	RIGHT	3886	10265391	Full Trial Period	10261505	81	Trial: 81	10261505	105	²å×ù	Êá×Ó	Ö±³ß	j	j
lw	.	.	.	.	.	.	.	.	.	.	11	.	.	.	false	false	Message: 1518ms	7.05	30.77	229	1726	500.50	571.80	4	676.00	1498	502.30	363.60	SYNCTIME	1518	.	.	lw.edf	RIGHT	3886	10265391	Full Trial Period	10261505	81	Trial: 81	10261505	105	²å×ù	Êá×Ó	Ö±³ß	j	j
lw	.	.	.	.	.	.	.	.	.	.	12	.	.	.	false	false	Message: 2681ms	10.31	198.23	52	2698	853.70	387.70	7	325.70	2647	549.10	363.30	INVISIBLE_BOUNDARY[2]	2681	.	.	lw.edf	RIGHT	3886	10265391	Full Trial Period	10261505	81	Trial: 81	10261505	105	²å×ù	Êá×Ó	Ö±³ß	j	j
lw	.	.	.	.	.	.	.	.	.	.	13	.	.	.	false	false	Message: 2692ms	10.31	198.23	52	2698	853.70	387.70	7	325.70	2647	549.10	363.30	SYNCTIME	2692	.	.	lw.edf	RIGHT	3886	10265391	Full Trial Period	10261505	81	Trial: 81	10261505	105	²å×ù	Êá×Ó	Ö±³ß	j	j
lw	.	.	.	.	.	.	.	.	.	.	14	.	.	.	false	false	Message: 3867ms	9.47	118.37	80	3884	887.70	387.40	11	313.60	3805	619.10	305.00	KEYBOARD	3867	.	.	lw.edf	RIGHT	3886	10265391	Full Trial Period	10261505	81	Trial: 81	10261505	105	²å×ù	Êá×Ó	Ö±³ß	j	j
lw	.	.	.	.	.	.	.	.	.	.	15	.	.	.	false	false	Message: 3933ms	.	.	.	.	.	.	.	.	.	.	.	TRIAL_RESULT 0	3933	.	.	lw.edf	RIGHT	3886	10265391	Full Trial Period	10261505	81	Trial: 81	10261505	105	²å×ù	Êá×Ó	Ö±³ß	j	j
lw	.	.	.	.	.	.	.	.	.	.	1	.	.	.	false	false	Message: -16ms	.	.	.	.	.	.	.	.	.	.	.	TRIALID 81	-16	.	.	lw.edf	RIGHT	2697	10269510	Full Trial Period	10266813	82	Trial: 82	10266813	15	¹þÃÜ¹Ï	¼å±ý	¸Ö±Ê	f	f
lw	.	.	.	.	.	.	.	.	.	.	2	.	.	.	false	false	Message: -1ms	.	.	.	.	.	.	.	.	.	.	.	RECCFG CR 1000 2 0 R	-1	.	.	lw.edf	RIGHT	2697	10269510	Full Trial Period	10266813	82	Trial: 82	10266813	15	¹þÃÜ¹Ï	¼å±ý	¸Ö±Ê	f	f
lw	.	.	.	.	.	.	.	.	.	.	3	.	.	.	false	false	Message: -1ms	.	.	.	.	.	.	.	.	.	.	.	ELCLCFG TOWER	-1	.	.	lw.edf	RIGHT	2697	10269510	Full Trial Period	10266813	82	Trial: 82	10266813	15	¹þÃÜ¹Ï	¼å±ý	¸Ö±Ê	f	f
lw	.	.	.	.	.	.	.	.	.	.	4	.	.	.	false	false	Message: -1ms	.	.	.	.	.	.	.	.	.	.	.	GAZE_COORDS 0.00 0.00 1023.00 767.00	-1	.	.	lw.edf	RIGHT	2697	10269510	Full Trial Period	10266813	82	Trial: 82	10266813	15	¹þÃÜ¹Ï	¼å±ý	¸Ö±Ê	f	f
lw	.	.	.	.	.	.	.	.	.	.	5	.	.	.	false	false	Message: -1ms	.	.	.	.	.	.	.	.	.	.	.	THRESHOLDS R 124 228	-1	.	.	lw.edf	RIGHT	2697	10269510	Full Trial Period	10266813	82	Trial: 82	10266813	15	¹þÃÜ¹Ï	¼å±ý	¸Ö±Ê	f	f
lw	.	.	.	.	.	.	.	.	.	.	6	.	.	.	false	false	Message: -1ms	.	.	.	.	.	.	.	.	.	.	.	ELCL_PROC CENTROID (3)	-1	.	.	lw.edf	RIGHT	2697	10269510	Full Trial Period	10266813	82	Trial: 82	10266813	15	¹þÃÜ¹Ï	¼å±ý	¸Ö±Ê	f	f
lw	.	.	.	.	.	.	.	.	.	.	7	.	.	.	false	false	Message: -1ms	.	.	.	.	.	.	.	.	.	.	.	ELCL_PCR_PARAM 5 3.0	-1	.	.	lw.edf	RIGHT	2697	10269510	Full Trial Period	10266813	82	Trial: 82	10266813	15	¹þÃÜ¹Ï	¼å±ý	¸Ö±Ê	f	f
lw	.	.	.	.	.	.	.	.	.	.	8	.	.	.	false	true	Message: 0ms	.	.	.	.	.	.	.	.	.	.	.	!MODE RECORD CR 1000 2 0 R	0	.	.	lw.edf	RIGHT	2697	10269510	Full Trial Period	10266813	82	Trial: 82	10266813	15	¹þÃÜ¹Ï	¼å±ý	¸Ö±Ê	f	f
lw	.	.	.	.	279	285	1	7	134.40	368.20	9	.	.	.	false	false	Message: 42ms	.	.	.	.	.	.	.	.	.	.	.	SYNCTIME	42	134.40	368.20	lw.edf	RIGHT	2697	10269510	Full Trial Period	10266813	82	Trial: 82	10266813	15	¹þÃÜ¹Ï	¼å±ý	¸Ö±Ê	f	f
lw	.	.	.	.	.	.	.	.	.	.	10	.	.	.	false	false	Message: 1257ms	10.89	178.52	61	1271	466.10	444.10	2	309.60	1211	143.50	397.10	INVISIBLE_BOUNDARY[1]	1257	.	.	lw.edf	RIGHT	2697	10269510	Full Trial Period	10266813	82	Trial: 82	10266813	15	¹þÃÜ¹Ï	¼å±ý	¸Ö±Ê	f	f
lw	.	.	.	.	.	.	.	.	.	.	11	.	.	.	false	false	Message: 1267ms	10.89	178.52	61	1271	466.10	444.10	2	309.60	1211	143.50	397.10	SYNCTIME	1267	.	.	lw.edf	RIGHT	2697	10269510	Full Trial Period	10266813	82	Trial: 82	10266813	15	¹þÃÜ¹Ï	¼å±ý	¸Ö±Ê	f	f
lw	.	.	.	.	.	.	.	.	.	.	12	.	.	.	false	false	Message: 1955ms	11.20	203.65	55	1975	879.10	399.40	5	328.20	1921	544.20	399.80	INVISIBLE_BOUNDARY[2]	1955	.	.	lw.edf	RIGHT	2697	10269510	Full Trial Period	10266813	82	Trial: 82	10266813	15	¹þÃÜ¹Ï	¼å±ý	¸Ö±Ê	f	f
lw	.	.	.	.	.	.	.	.	.	.	13	.	.	.	false	false	Message: 1959ms	11.20	203.65	55	1975	879.10	399.40	5	328.20	1921	544.20	399.80	SYNCTIME	1959	.	.	lw.edf	RIGHT	2697	10269510	Full Trial Period	10266813	82	Trial: 82	10266813	15	¹þÃÜ¹Ï	¼å±ý	¸Ö±Ê	f	f
lw	.	.	.	.	119	2695	8	2577	677.40	394.20	14	.	.	.	false	false	Message: 2678ms	.	.	.	.	.	.	.	.	.	.	.	KEYBOARD	2678	677.40	394.20	lw.edf	RIGHT	2697	10269510	Full Trial Period	10266813	82	Trial: 82	10266813	15	¹þÃÜ¹Ï	¼å±ý	¸Ö±Ê	f	f
lw	.	.	.	.	.	.	.	.	.	.	15	.	.	.	false	false	Message: 2741ms	.	.	.	.	.	.	.	.	.	.	.	TRIAL_RESULT 0	2741	.	.	lw.edf	RIGHT	2697	10269510	Full Trial Period	10266813	82	Trial: 82	10266813	15	¹þÃÜ¹Ï	¼å±ý	¸Ö±Ê	f	f
lw	.	.	.	.	.	.	.	.	.	.	1	.	.	.	false	false	Message: -28ms	.	.	.	.	.	.	.	.	.	.	.	TRIALID 82	-28	.	.	lw.edf	RIGHT	2933	10273632	Full Trial Period	10270699	83	Trial: 83	10270699	53	Ñ¥×Ó	ÂÝÃ±	µÆÁý	j	j
lw	.	.	.	.	.	.	.	.	.	.	2	.	.	.	false	false	Message: -1ms	.	.	.	.	.	.	.	.	.	.	.	RECCFG CR 1000 2 0 R	-1	.	.	lw.edf	RIGHT	2933	10273632	Full Trial Period	10270699	83	Trial: 83	10270699	53	Ñ¥×Ó	ÂÝÃ±	µÆÁý	j	j
lw	.	.	.	.	.	.	.	.	.	.	3	.	.	.	false	false	Message: -1ms	.	.	.	.	.	.	.	.	.	.	.	ELCLCFG TOWER	-1	.	.	lw.edf	RIGHT	2933	10273632	Full Trial Period	10270699	83	Trial: 83	10270699	53	Ñ¥×Ó	ÂÝÃ±	µÆÁý	j	j
lw	.	.	.	.	.	.	.	.	.	.	4	.	.	.	false	false	Message: -1ms	.	.	.	.	.	.	.	.	.	.	.	GAZE_COORDS 0.00 0.00 1023.00 767.00	-1	.	.	lw.edf	RIGHT	2933	10273632	Full Trial Period	10270699	83	Trial: 83	10270699	53	Ñ¥×Ó	ÂÝÃ±	µÆÁý	j	j
lw	.	.	.	.	.	.	.	.	.	.	5	.	.	.	false	false	Message: -1ms	.	.	.	.	.	.	.	.	.	.	.	THRESHOLDS R 124 228	-1	.	.	lw.edf	RIGHT	2933	10273632	Full Trial Period	10270699	83	Trial: 83	10270699	53	Ñ¥×Ó	ÂÝÃ±	µÆÁý	j	j
lw	.	.	.	.	.	.	.	.	.	.	6	.	.	.	false	false	Message: -1ms	.	.	.	.	.	.	.	.	.	.	.	ELCL_PROC CENTROID (3)	-1	.	.	lw.edf	RIGHT	2933	10273632	Full Trial Period	10270699	83	Trial: 83	10270699	53	Ñ¥×Ó	ÂÝÃ±	µÆÁý	j	j
lw	.	.	.	.	.	.	.	.	.	.	7	.	.	.	false	false	Message: -1ms	.	.	.	.	.	.	.	.	.	.	.	ELCL_PCR_PARAM 5 3.0	-1	.	.	lw.edf	RIGHT	2933	10273632	Full Trial Period	10270699	83	Trial: 83	10270699	53	Ñ¥×Ó	ÂÝÃ±	µÆÁý	j	j
lw	.	.	.	.	.	.	.	.	.	.	8	.	.	.	false	true	Message: 0ms	.	.	.	.	.	.	.	.	.	.	.	!MODE RECORD CR 1000 2 0 R	0	.	.	lw.edf	RIGHT	2933	10273632	Full Trial Period	10270699	83	Trial: 83	10270699	53	Ñ¥×Ó	ÂÝÃ±	µÆÁý	j	j
lw	.	.	.	.	485	491	1	7	132.20	360.60	9	.	.	.	false	false	Message: 39ms	.	.	.	.	.	.	.	.	.	.	.	SYNCTIME	39	132.20	360.60	lw.edf	RIGHT	2933	10273632	Full Trial Period	10270699	83	Trial: 83	10270699	53	Ñ¥×Ó	ÂÝÃ±	µÆÁý	j	j
lw	.	.	.	.	.	.	.	.	.	.	10	.	.	.	false	false	Message: 853ms	8.35	32.10	260	1097	474.80	591.60	2	560.00	838	492.40	344.80	INVISIBLE_BOUNDARY[1]	853	.	.	lw.edf	RIGHT	2933	10273632	Full Trial Period	10270699	83	Trial: 83	10270699	53	Ñ¥×Ó	ÂÝÃ±	µÆÁý	j	j
lw	.	.	.	.	.	.	.	.	.	.	11	.	.	.	false	false	Message: 864ms	8.35	32.10	260	1097	474.80	591.60	2	560.00	838	492.40	344.80	SYNCTIME	864	.	.	lw.edf	RIGHT	2933	10273632	Full Trial Period	10270699	83	Trial: 83	10270699	53	Ñ¥×Ó	ÂÝÃ±	µÆÁý	j	j
lw	.	.	.	.	163	2257	6	2095	874.50	375.50	12	[1]	2	RECTANGLE_INTERESTAREA	false	false	Message: 2242ms	.	.	.	.	.	.	.	.	.	.	.	INVISIBLE_BOUNDARY[2]	2242	874.50	375.50	lw.edf	RIGHT	2933	10273632	Full Trial Period	10270699	83	Trial: 83	10270699	53	Ñ¥×Ó	ÂÝÃ±	µÆÁý	j	j
lw	.	.	.	.	163	2257	6	2095	874.50	375.50	13	[1]	2	RECTANGLE_INTERESTAREA	false	false	Message: 2247ms	.	.	.	.	.	.	.	.	.	.	.	SYNCTIME	2247	874.50	375.50	lw.edf	RIGHT	2933	10273632	Full Trial Period	10270699	83	Trial: 83	10270699	53	Ñ¥×Ó	ÂÝÃ±	µÆÁý	j	j
lw	.	.	.	.	435	2931	7	2497	915.60	534.90	14	.	.	.	false	false	Message: 2914ms	.	.	.	.	.	.	.	.	.	.	.	KEYBOARD	2914	915.60	534.90	lw.edf	RIGHT	2933	10273632	Full Trial Period	10270699	83	Trial: 83	10270699	53	Ñ¥×Ó	ÂÝÃ±	µÆÁý	j	j
lw	.	.	.	.	.	.	.	.	.	.	15	.	.	.	false	false	Message: 2978ms	.	.	.	.	.	.	.	.	.	.	.	TRIAL_RESULT 0	2978	.	.	lw.edf	RIGHT	2933	10273632	Full Trial Period	10270699	83	Trial: 83	10270699	53	Ñ¥×Ó	ÂÝÃ±	µÆÁý	j	j
lw	.	.	.	.	.	.	.	.	.	.	1	.	.	.	false	false	Message: -24ms	.	.	.	.	.	.	.	.	.	.	.	TRIALID 83	-24	.	.	lw.edf	RIGHT	2481	10277367	Full Trial Period	10274886	84	Trial: 84	10274886	66	°ô°ôÌÇ	·çÉÈ	ÂÝÐý½°	j	j
lw	.	.	.	.	.	.	.	.	.	.	2	.	.	.	false	false	Message: -1ms	.	.	.	.	.	.	.	.	.	.	.	RECCFG CR 1000 2 0 R	-1	.	.	lw.edf	RIGHT	2481	10277367	Full Trial Period	10274886	84	Trial: 84	10274886	66	°ô°ôÌÇ	·çÉÈ	ÂÝÐý½°	j	j
lw	.	.	.	.	.	.	.	.	.	.	3	.	.	.	false	false	Message: -1ms	.	.	.	.	.	.	.	.	.	.	.	ELCLCFG TOWER	-1	.	.	lw.edf	RIGHT	2481	10277367	Full Trial Period	10274886	84	Trial: 84	10274886	66	°ô°ôÌÇ	·çÉÈ	ÂÝÐý½°	j	j
lw	.	.	.	.	.	.	.	.	.	.	4	.	.	.	false	false	Message: -1ms	.	.	.	.	.	.	.	.	.	.	.	GAZE_COORDS 0.00 0.00 1023.00 767.00	-1	.	.	lw.edf	RIGHT	2481	10277367	Full Trial Period	10274886	84	Trial: 84	10274886	66	°ô°ôÌÇ	·çÉÈ	ÂÝÐý½°	j	j
lw	.	.	.	.	.	.	.	.	.	.	5	.	.	.	false	false	Message: -1ms	.	.	.	.	.	.	.	.	.	.	.	THRESHOLDS R 124 228	-1	.	.	lw.edf	RIGHT	2481	10277367	Full Trial Period	10274886	84	Trial: 84	10274886	66	°ô°ôÌÇ	·çÉÈ	ÂÝÐý½°	j	j
lw	.	.	.	.	.	.	.	.	.	.	6	.	.	.	false	false	Message: -1ms	.	.	.	.	.	.	.	.	.	.	.	ELCL_PROC CENTROID (3)	-1	.	.	lw.edf	RIGHT	2481	10277367	Full Trial Period	10274886	84	Trial: 84	10274886	66	°ô°ôÌÇ	·çÉÈ	ÂÝÐý½°	j	j
lw	.	.	.	.	.	.	.	.	.	.	7	.	.	.	false	false	Message: -1ms	.	.	.	.	.	.	.	.	.	.	.	ELCL_PCR_PARAM 5 3.0	-1	.	.	lw.edf	RIGHT	2481	10277367	Full Trial Period	10274886	84	Trial: 84	10274886	66	°ô°ôÌÇ	·çÉÈ	ÂÝÐý½°	j	j
lw	.	.	.	.	.	.	.	.	.	.	8	.	.	.	false	true	Message: 0ms	.	.	.	.	.	.	.	.	.	.	.	!MODE RECORD CR 1000 2 0 R	0	.	.	lw.edf	RIGHT	2481	10277367	Full Trial Period	10274886	84	Trial: 84	10274886	66	°ô°ôÌÇ	·çÉÈ	ÂÝÐý½°	j	j
lw	.	.	.	.	465	471	1	7	142.80	364.70	9	.	.	.	false	false	Message: 43ms	.	.	.	.	.	.	.	.	.	.	.	SYNCTIME	43	142.80	364.70	lw.edf	RIGHT	2481	10277367	Full Trial Period	10274886	84	Trial: 84	10274886	66	°ô°ôÌÇ	·çÉÈ	ÂÝÐý½°	j	j
lw	.	.	.	.	29	639	2	611	492.20	667.90	10	.	.	.	false	false	Message: 613ms	.	.	.	.	.	.	.	.	.	.	.	INVISIBLE_BOUNDARY[1]	613	492.20	667.90	lw.edf	RIGHT	2481	10277367	Full Trial Period	10274886	84	Trial: 84	10274886	66	°ô°ôÌÇ	·çÉÈ	ÂÝÐý½°	j	j
lw	.	.	.	.	29	639	2	611	492.20	667.90	11	.	.	.	false	false	Message: 618ms	.	.	.	.	.	.	.	.	.	.	.	SYNCTIME	618	492.20	667.90	lw.edf	RIGHT	2481	10277367	Full Trial Period	10274886	84	Trial: 84	10274886	66	°ô°ôÌÇ	·çÉÈ	ÂÝÐý½°	j	j
lw	.	.	.	.	.	.	.	.	.	.	12	.	.	.	false	false	Message: 1207ms	11.13	202.44	55	1224	868.10	430.40	4	314.80	1170	535.70	412.30	INVISIBLE_BOUNDARY[2]	1207	.	.	lw.edf	RIGHT	2481	10277367	Full Trial Period	10274886	84	Trial: 84	10274886	66	°ô°ôÌÇ	·çÉÈ	ÂÝÐý½°	j	j
lw	.	.	.	.	.	.	.	.	.	.	13	.	.	.	false	false	Message: 1218ms	11.13	202.44	55	1224	868.10	430.40	4	314.80	1170	535.70	412.30	SYNCTIME	1218	.	.	lw.edf	RIGHT	2481	10277367	Full Trial Period	10274886	84	Trial: 84	10274886	66	°ô°ôÌÇ	·çÉÈ	ÂÝÐý½°	j	j
lw	.	.	.	.	149	2465	9	2317	921.00	-21.60	14	.	.	.	false	false	Message: 2462ms	.	.	.	.	.	.	.	.	.	.	.	KEYBOARD	2462	921.00	-21.60	lw.edf	RIGHT	2481	10277367	Full Trial Period	10274886	84	Trial: 84	10274886	66	°ô°ôÌÇ	·çÉÈ	ÂÝÐý½°	j	j
lw	.	.	.	.	.	.	.	.	.	.	15	.	.	.	false	false	Message: 2524ms	.	.	.	.	.	.	.	.	.	.	.	TRIAL_RESULT 0	2524	.	.	lw.edf	RIGHT	2481	10277367	Full Trial Period	10274886	84	Trial: 84	10274886	66	°ô°ôÌÇ	·çÉÈ	ÂÝÐý½°	j	j
lw	.	.	.	.	.	.	.	.	.	.	1	.	.	.	false	false	Message: -58ms	.	.	.	.	.	.	.	.	.	.	.	TRIALID 84	-58	.	.	lw.edf	RIGHT	3079	10281807	Full Trial Period	10278728	85	Trial: 85	10278728	68	²£Á§Öé	éÏé­Çò	Ç¦±Ê	f	f
lw	.	.	.	.	.	.	.	.	.	.	2	.	.	.	false	false	Message: -1ms	.	.	.	.	.	.	.	.	.	.	.	RECCFG CR 1000 2 0 R	-1	.	.	lw.edf	RIGHT	3079	10281807	Full Trial Period	10278728	85	Trial: 85	10278728	68	²£Á§Öé	éÏé­Çò	Ç¦±Ê	f	f
lw	.	.	.	.	.	.	.	.	.	.	3	.	.	.	false	false	Message: -1ms	.	.	.	.	.	.	.	.	.	.	.	ELCLCFG TOWER	-1	.	.	lw.edf	RIGHT	3079	10281807	Full Trial Period	10278728	85	Trial: 85	10278728	68	²£Á§Öé	éÏé­Çò	Ç¦±Ê	f	f
lw	.	.	.	.	.	.	.	.	.	.	4	.	.	.	false	false	Message: -1ms	.	.	.	.	.	.	.	.	.	.	.	GAZE_COORDS 0.00 0.00 1023.00 767.00	-1	.	.	lw.edf	RIGHT	3079	10281807	Full Trial Period	10278728	85	Trial: 85	10278728	68	²£Á§Öé	éÏé­Çò	Ç¦±Ê	f	f
lw	.	.	.	.	.	.	.	.	.	.	5	.	.	.	false	false	Message: -1ms	.	.	.	.	.	.	.	.	.	.	.	THRESHOLDS R 124 228	-1	.	.	lw.edf	RIGHT	3079	10281807	Full Trial Period	10278728	85	Trial: 85	10278728	68	²£Á§Öé	éÏé­Çò	Ç¦±Ê	f	f
lw	.	.	.	.	.	.	.	.	.	.	6	.	.	.	false	false	Message: -1ms	.	.	.	.	.	.	.	.	.	.	.	ELCL_PROC CENTROID (3)	-1	.	.	lw.edf	RIGHT	3079	10281807	Full Trial Period	10278728	85	Trial: 85	10278728	68	²£Á§Öé	éÏé­Çò	Ç¦±Ê	f	f
lw	.	.	.	.	.	.	.	.	.	.	7	.	.	.	false	false	Message: -1ms	.	.	.	.	.	.	.	.	.	.	.	ELCL_PCR_PARAM 5 3.0	-1	.	.	lw.edf	RIGHT	3079	10281807	Full Trial Period	10278728	85	Trial: 85	10278728	68	²£Á§Öé	éÏé­Çò	Ç¦±Ê	f	f
lw	.	.	.	.	.	.	.	.	.	.	8	.	.	.	false	true	Message: 0ms	.	.	.	.	.	.	.	.	.	.	.	!MODE RECORD CR 1000 2 0 R	0	.	.	lw.edf	RIGHT	3079	10281807	Full Trial Period	10278728	85	Trial: 85	10278728	68	²£Á§Öé	éÏé­Çò	Ç¦±Ê	f	f
lw	.	.	.	.	263	269	1	7	144.30	380.40	9	.	.	.	false	false	Message: 41ms	.	.	.	.	.	.	.	.	.	.	.	SYNCTIME	41	144.30	380.40	lw.edf	RIGHT	3079	10281807	Full Trial Period	10278728	85	Trial: 85	10278728	68	²£Á§Öé	éÏé­Çò	Ç¦±Ê	f	f
lw	.	.	.	.	93	1666	6	1574	491.50	393.50	10	[1]	1	RECTANGLE_INTERESTAREA	false	false	Message: 1596ms	.	.	.	.	.	.	.	.	.	.	.	INVISIBLE_BOUNDARY[1]	1596	491.50	393.50	lw.edf	RIGHT	3079	10281807	Full Trial Period	10278728	85	Trial: 85	10278728	68	²£Á§Öé	éÏé­Çò	Ç¦±Ê	f	f
lw	.	.	.	.	93	1666	6	1574	491.50	393.50	11	[1]	1	RECTANGLE_INTERESTAREA	false	false	Message: 1600ms	.	.	.	.	.	.	.	.	.	.	.	SYNCTIME	1600	491.50	393.50	lw.edf	RIGHT	3079	10281807	Full Trial Period	10278728	85	Trial: 85	10278728	68	²£Á§Öé	éÏé­Çò	Ç¦±Ê	f	f
lw	.	.	.	.	.	.	.	.	.	.	12	.	.	.	false	false	Message: 2458ms	13.67	189.83	72	2488	928.00	420.90	8	330.00	2417	517.20	460.30	INVISIBLE_BOUNDARY[2]	2458	.	.	lw.edf	RIGHT	3079	10281807	Full Trial Period	10278728	85	Trial: 85	10278728	68	²£Á§Öé	éÏé­Çò	Ç¦±Ê	f	f
lw	.	.	.	.	.	.	.	.	.	.	13	.	.	.	false	false	Message: 2466ms	13.67	189.83	72	2488	928.00	420.90	8	330.00	2417	517.20	460.30	SYNCTIME	2466	.	.	lw.edf	RIGHT	3079	10281807	Full Trial Period	10278728	85	Trial: 85	10278728	68	²£Á§Öé	éÏé­Çò	Ç¦±Ê	f	f
lw	.	.	.	.	589	3077	9	2489	889.40	396.40	14	[1]	2	RECTANGLE_INTERESTAREA	false	false	Message: 3060ms	.	.	.	.	.	.	.	.	.	.	.	KEYBOARD	3060	889.40	396.40	lw.edf	RIGHT	3079	10281807	Full Trial Period	10278728	85	Trial: 85	10278728	68	²£Á§Öé	éÏé­Çò	Ç¦±Ê	f	f
lw	.	.	.	.	.	.	.	.	.	.	15	.	.	.	false	false	Message: 3125ms	.	.	.	.	.	.	.	.	.	.	.	TRIAL_RESULT 0	3125	.	.	lw.edf	RIGHT	3079	10281807	Full Trial Period	10278728	85	Trial: 85	10278728	68	²£Á§Öé	éÏé­Çò	Ç¦±Ê	f	f
lw	.	.	.	.	.	.	.	.	.	.	1	.	.	.	false	false	Message: -17ms	.	.	.	.	.	.	.	.	.	.	.	TRIALID 85	-17	.	.	lw.edf	RIGHT	2317	10285361	Full Trial Period	10283044	86	Trial: 86	10283044	28	Ð¡Ïª	Éß	éÙ×Ó	f	f
lw	.	.	.	.	.	.	.	.	.	.	2	.	.	.	false	false	Message: -1ms	.	.	.	.	.	.	.	.	.	.	.	RECCFG CR 1000 2 0 R	-1	.	.	lw.edf	RIGHT	2317	10285361	Full Trial Period	10283044	86	Trial: 86	10283044	28	Ð¡Ïª	Éß	éÙ×Ó	f	f
lw	.	.	.	.	.	.	.	.	.	.	3	.	.	.	false	false	Message: -1ms	.	.	.	.	.	.	.	.	.	.	.	ELCLCFG TOWER	-1	.	.	lw.edf	RIGHT	2317	10285361	Full Trial Period	10283044	86	Trial: 86	10283044	28	Ð¡Ïª	Éß	éÙ×Ó	f	f
lw	.	.	.	.	.	.	.	.	.	.	4	.	.	.	false	false	Message: -1ms	.	.	.	.	.	.	.	.	.	.	.	GAZE_COORDS 0.00 0.00 1023.00 767.00	-1	.	.	lw.edf	RIGHT	2317	10285361	Full Trial Period	10283044	86	Trial: 86	10283044	28	Ð¡Ïª	Éß	éÙ×Ó	f	f
lw	.	.	.	.	.	.	.	.	.	.	5	.	.	.	false	false	Message: -1ms	.	.	.	.	.	.	.	.	.	.	.	THRESHOLDS R 124 228	-1	.	.	lw.edf	RIGHT	2317	10285361	Full Trial Period	10283044	86	Trial: 86	10283044	28	Ð¡Ïª	Éß	éÙ×Ó	f	f
lw	.	.	.	.	.	.	.	.	.	.	6	.	.	.	false	false	Message: -1ms	.	.	.	.	.	.	.	.	.	.	.	ELCL_PROC CENTROID (3)	-1	.	.	lw.edf	RIGHT	2317	10285361	Full Trial Period	10283044	86	Trial: 86	10283044	28	Ð¡Ïª	Éß	éÙ×Ó	f	f
lw	.	.	.	.	.	.	.	.	.	.	7	.	.	.	false	false	Message: -1ms	.	.	.	.	.	.	.	.	.	.	.	ELCL_PCR_PARAM 5 3.0	-1	.	.	lw.edf	RIGHT	2317	10285361	Full Trial Period	10283044	86	Trial: 86	10283044	28	Ð¡Ïª	Éß	éÙ×Ó	f	f
lw	.	.	.	.	.	.	.	.	.	.	8	.	.	.	false	true	Message: 0ms	.	.	.	.	.	.	.	.	.	.	.	!MODE RECORD CR 1000 2 0 R	0	.	.	lw.edf	RIGHT	2317	10285361	Full Trial Period	10283044	86	Trial: 86	10283044	28	Ð¡Ïª	Éß	éÙ×Ó	f	f
lw	.	.	.	.	533	539	1	7	142.10	373.60	9	.	.	.	false	false	Message: 50ms	.	.	.	.	.	.	.	.	.	.	.	SYNCTIME	50	142.10	373.60	lw.edf	RIGHT	2317	10285361	Full Trial Period	10283044	86	Trial: 86	10283044	28	Ð¡Ïª	Éß	éÙ×Ó	f	f
lw	.	.	.	.	.	.	.	.	.	.	10	.	.	.	false	false	Message: 583ms	10.38	195.84	53	592	454.20	375.20	1	324.80	540	144.90	377.60	INVISIBLE_BOUNDARY[1]	583	.	.	lw.edf	RIGHT	2317	10285361	Full Trial Period	10283044	86	Trial: 86	10283044	28	Ð¡Ïª	Éß	éÙ×Ó	f	f
lw	.	.	.	.	.	.	.	.	.	.	11	.	.	.	false	false	Message: 591ms	10.38	195.84	53	592	454.20	375.20	1	324.80	540	144.90	377.60	SYNCTIME	591	.	.	lw.edf	RIGHT	2317	10285361	Full Trial Period	10283044	86	Trial: 86	10283044	28	Ð¡Ïª	Éß	éÙ×Ó	f	f
lw	.	.	.	.	.	.	.	.	.	.	12	.	.	.	false	false	Message: 1859ms	10.25	200.96	51	1874	853.60	459.40	5	318.30	1824	548.30	428.00	INVISIBLE_BOUNDARY[2]	1859	.	.	lw.edf	RIGHT	2317	10285361	Full Trial Period	10283044	86	Trial: 86	10283044	28	Ð¡Ïª	Éß	éÙ×Ó	f	f
lw	.	.	.	.	.	.	.	.	.	.	13	.	.	.	false	false	Message: 1867ms	10.25	200.96	51	1874	853.60	459.40	5	318.30	1824	548.30	428.00	SYNCTIME	1867	.	.	lw.edf	RIGHT	2317	10285361	Full Trial Period	10283044	86	Trial: 86	10283044	28	Ð¡Ïª	Éß	éÙ×Ó	f	f
lw	.	.	.	.	294	2315	7	2022	896.00	579.80	14	.	.	.	false	false	Message: 2298ms	.	.	.	.	.	.	.	.	.	.	.	KEYBOARD	2298	896.00	579.80	lw.edf	RIGHT	2317	10285361	Full Trial Period	10283044	86	Trial: 86	10283044	28	Ð¡Ïª	Éß	éÙ×Ó	f	f
lw	.	.	.	.	.	.	.	.	.	.	15	.	.	.	false	false	Message: 2361ms	.	.	.	.	.	.	.	.	.	.	.	TRIAL_RESULT 0	2361	.	.	lw.edf	RIGHT	2317	10285361	Full Trial Period	10283044	86	Trial: 86	10283044	28	Ð¡Ïª	Éß	éÙ×Ó	f	f
lw	.	.	.	.	.	.	.	.	.	.	1	.	.	.	false	false	Message: -19ms	.	.	.	.	.	.	.	.	.	.	.	TRIALID 86	-19	.	.	lw.edf	RIGHT	1798	10288536	Full Trial Period	10286738	87	Trial: 87	10286738	129	Ë®±­	±ÊÍ²	µ°¸â	f	f
lw	.	.	.	.	.	.	.	.	.	.	2	.	.	.	false	false	Message: -1ms	.	.	.	.	.	.	.	.	.	.	.	RECCFG CR 1000 2 0 R	-1	.	.	lw.edf	RIGHT	1798	10288536	Full Trial Period	10286738	87	Trial: 87	10286738	129	Ë®±­	±ÊÍ²	µ°¸â	f	f
lw	.	.	.	.	.	.	.	.	.	.	3	.	.	.	false	false	Message: -1ms	.	.	.	.	.	.	.	.	.	.	.	ELCLCFG TOWER	-1	.	.	lw.edf	RIGHT	1798	10288536	Full Trial Period	10286738	87	Trial: 87	10286738	129	Ë®±­	±ÊÍ²	µ°¸â	f	f
lw	.	.	.	.	.	.	.	.	.	.	4	.	.	.	false	false	Message: -1ms	.	.	.	.	.	.	.	.	.	.	.	GAZE_COORDS 0.00 0.00 1023.00 767.00	-1	.	.	lw.edf	RIGHT	1798	10288536	Full Trial Period	10286738	87	Trial: 87	10286738	129	Ë®±­	±ÊÍ²	µ°¸â	f	f
lw	.	.	.	.	.	.	.	.	.	.	5	.	.	.	false	false	Message: -1ms	.	.	.	.	.	.	.	.	.	.	.	THRESHOLDS R 124 228	-1	.	.	lw.edf	RIGHT	1798	10288536	Full Trial Period	10286738	87	Trial: 87	10286738	129	Ë®±­	±ÊÍ²	µ°¸â	f	f
lw	.	.	.	.	.	.	.	.	.	.	6	.	.	.	false	false	Message: -1ms	.	.	.	.	.	.	.	.	.	.	.	ELCL_PROC CENTROID (3)	-1	.	.	lw.edf	RIGHT	1798	10288536	Full Trial Period	10286738	87	Trial: 87	10286738	129	Ë®±­	±ÊÍ²	µ°¸â	f	f
lw	.	.	.	.	.	.	.	.	.	.	7	.	.	.	false	false	Message: -1ms	.	.	.	.	.	.	.	.	.	.	.	ELCL_PCR_PARAM 5 3.0	-1	.	.	lw.edf	RIGHT	1798	10288536	Full Trial Period	10286738	87	Trial: 87	10286738	129	Ë®±­	±ÊÍ²	µ°¸â	f	f
lw	.	.	.	.	.	.	.	.	.	.	8	.	.	.	false	true	Message: 0ms	.	.	.	.	.	.	.	.	.	.	.	!MODE RECORD CR 1000 2 0 R	0	.	.	lw.edf	RIGHT	1798	10288536	Full Trial Period	10286738	87	Trial: 87	10286738	129	Ë®±­	±ÊÍ²	µ°¸â	f	f
lw	.	.	.	.	256	262	1	7	133.90	363.60	9	.	.	.	false	false	Message: 39ms	.	.	.	.	.	.	.	.	.	.	.	SYNCTIME	39	133.90	363.60	lw.edf	RIGHT	1798	10288536	Full Trial Period	10286738	87	Trial: 87	10286738	129	Ë®±­	±ÊÍ²	µ°¸â	f	f
lw	.	.	.	.	.	.	.	.	.	.	10	.	.	.	false	false	Message: 531ms	11.50	221.22	52	543	492.40	374.50	2	414.00	492	150.20	369.90	INVISIBLE_BOUNDARY[1]	531	.	.	lw.edf	RIGHT	1798	10288536	Full Trial Period	10286738	87	Trial: 87	10286738	129	Ë®±­	±ÊÍ²	µ°¸â	f	f
lw	.	.	.	.	.	.	.	.	.	.	11	.	.	.	false	false	Message: 538ms	11.50	221.22	52	543	492.40	374.50	2	414.00	492	150.20	369.90	SYNCTIME	538	.	.	lw.edf	RIGHT	1798	10288536	Full Trial Period	10286738	87	Trial: 87	10286738	129	Ë®±­	±ÊÍ²	µ°¸â	f	f
lw	.	.	.	.	.	.	.	.	.	.	12	.	.	.	false	false	Message: 1166ms	11.67	208.33	56	1182	854.50	405.70	4	343.90	1127	508.10	384.50	INVISIBLE_BOUNDARY[2]	1166	.	.	lw.edf	RIGHT	1798	10288536	Full Trial Period	10286738	87	Trial: 87	10286738	129	Ë®±­	±ÊÍ²	µ°¸â	f	f
lw	.	.	.	.	.	.	.	.	.	.	13	.	.	.	false	false	Message: 1171ms	11.67	208.33	56	1182	854.50	405.70	4	343.90	1127	508.10	384.50	SYNCTIME	1171	.	.	lw.edf	RIGHT	1798	10288536	Full Trial Period	10286738	87	Trial: 87	10286738	129	Ë®±­	±ÊÍ²	µ°¸â	f	f
lw	.	.	.	.	456	1796	6	1341	885.60	389.00	14	[1]	2	RECTANGLE_INTERESTAREA	false	false	Message: 1779ms	.	.	.	.	.	.	.	.	.	.	.	KEYBOARD	1779	885.60	389.00	lw.edf	RIGHT	1798	10288536	Full Trial Period	10286738	87	Trial: 87	10286738	129	Ë®±­	±ÊÍ²	µ°¸â	f	f
lw	.	.	.	.	.	.	.	.	.	.	15	.	.	.	false	false	Message: 1841ms	.	.	.	.	.	.	.	.	.	.	.	TRIAL_RESULT 0	1841	.	.	lw.edf	RIGHT	1798	10288536	Full Trial Period	10286738	87	Trial: 87	10286738	129	Ë®±­	±ÊÍ²	µ°¸â	f	f
lw	.	.	.	.	.	.	.	.	.	.	1	.	.	.	false	false	Message: -26ms	.	.	.	.	.	.	.	.	.	.	.	TRIALID 87	-26	.	.	lw.edf	RIGHT	4370	10294089	Full Trial Period	10289719	88	Trial: 88	10289719	147	ÆÏÌÑ	ÂøÍ·	ÑÀË¢	f	f
lw	.	.	.	.	.	.	.	.	.	.	2	.	.	.	false	false	Message: -1ms	.	.	.	.	.	.	.	.	.	.	.	RECCFG CR 1000 2 0 R	-1	.	.	lw.edf	RIGHT	4370	10294089	Full Trial Period	10289719	88	Trial: 88	10289719	147	ÆÏÌÑ	ÂøÍ·	ÑÀË¢	f	f
lw	.	.	.	.	.	.	.	.	.	.	3	.	.	.	false	false	Message: -1ms	.	.	.	.	.	.	.	.	.	.	.	ELCLCFG TOWER	-1	.	.	lw.edf	RIGHT	4370	10294089	Full Trial Period	10289719	88	Trial: 88	10289719	147	ÆÏÌÑ	ÂøÍ·	ÑÀË¢	f	f
lw	.	.	.	.	.	.	.	.	.	.	4	.	.	.	false	false	Message: -1ms	.	.	.	.	.	.	.	.	.	.	.	GAZE_COORDS 0.00 0.00 1023.00 767.00	-1	.	.	lw.edf	RIGHT	4370	10294089	Full Trial Period	10289719	88	Trial: 88	10289719	147	ÆÏÌÑ	ÂøÍ·	ÑÀË¢	f	f
lw	.	.	.	.	.	.	.	.	.	.	5	.	.	.	false	false	Message: -1ms	.	.	.	.	.	.	.	.	.	.	.	THRESHOLDS R 124 228	-1	.	.	lw.edf	RIGHT	4370	10294089	Full Trial Period	10289719	88	Trial: 88	10289719	147	ÆÏÌÑ	ÂøÍ·	ÑÀË¢	f	f
lw	.	.	.	.	.	.	.	.	.	.	6	.	.	.	false	false	Message: -1ms	.	.	.	.	.	.	.	.	.	.	.	ELCL_PROC CENTROID (3)	-1	.	.	lw.edf	RIGHT	4370	10294089	Full Trial Period	10289719	88	Trial: 88	10289719	147	ÆÏÌÑ	ÂøÍ·	ÑÀË¢	f	f
lw	.	.	.	.	.	.	.	.	.	.	7	.	.	.	false	false	Message: -1ms	.	.	.	.	.	.	.	.	.	.	.	ELCL_PCR_PARAM 5 3.0	-1	.	.	lw.edf	RIGHT	4370	10294089	Full Trial Period	10289719	88	Trial: 88	10289719	147	ÆÏÌÑ	ÂøÍ·	ÑÀË¢	f	f
lw	.	.	.	.	.	.	.	.	.	.	8	.	.	.	false	true	Message: 0ms	.	.	.	.	.	.	.	.	.	.	.	!MODE RECORD CR 1000 2 0 R	0	.	.	lw.edf	RIGHT	4370	10294089	Full Trial Period	10289719	88	Trial: 88	10289719	147	ÆÏÌÑ	ÂøÍ·	ÑÀË¢	f	f
lw	.	.	.	.	282	288	1	7	137.80	374.50	9	.	.	.	false	false	Message: 49ms	.	.	.	.	.	.	.	.	.	.	.	SYNCTIME	49	137.80	374.50	lw.edf	RIGHT	4370	10294089	Full Trial Period	10289719	88	Trial: 88	10289719	147	ÆÏÌÑ	ÂøÍ·	ÑÀË¢	f	f
lw	.	.	.	.	.	.	.	.	.	.	10	.	.	.	false	false	Message: 2609ms	14.53	250.51	58	2632	571.10	375.80	6	557.00	2575	138.50	414.60	INVISIBLE_BOUNDARY[1]	2609	.	.	lw.edf	RIGHT	4370	10294089	Full Trial Period	10289719	88	Trial: 88	10289719	147	ÆÏÌÑ	ÂøÍ·	ÑÀË¢	f	f
lw	.	.	.	.	.	.	.	.	.	.	11	.	.	.	false	false	Message: 2615ms	14.53	250.51	58	2632	571.10	375.80	6	557.00	2575	138.50	414.60	SYNCTIME	2615	.	.	lw.edf	RIGHT	4370	10294089	Full Trial Period	10289719	88	Trial: 88	10289719	147	ÆÏÌÑ	ÂøÍ·	ÑÀË¢	f	f
lw	.	.	.	.	.	.	.	.	.	.	12	.	.	.	false	false	Message: 3132ms	14.05	197.88	71	3159	918.60	393.30	8	309.10	3089	496.60	405.70	INVISIBLE_BOUNDARY[2]	3132	.	.	lw.edf	RIGHT	4370	10294089	Full Trial Period	10289719	88	Trial: 88	10289719	147	ÆÏÌÑ	ÂøÍ·	ÑÀË¢	f	f
lw	.	.	.	.	.	.	.	.	.	.	13	.	.	.	false	false	Message: 3139ms	14.05	197.88	71	3159	918.60	393.30	8	309.10	3089	496.60	405.70	SYNCTIME	3139	.	.	lw.edf	RIGHT	4370	10294089	Full Trial Period	10289719	88	Trial: 88	10289719	147	ÆÏÌÑ	ÂøÍ·	ÑÀË¢	f	f
lw	.	.	.	.	434	4368	11	3935	593.00	424.60	14	.	.	.	false	false	Message: 4350ms	.	.	.	.	.	.	.	.	.	.	.	KEYBOARD	4350	593.00	424.60	lw.edf	RIGHT	4370	10294089	Full Trial Period	10289719	88	Trial: 88	10289719	147	ÆÏÌÑ	ÂøÍ·	ÑÀË¢	f	f
lw	.	.	.	.	.	.	.	.	.	.	15	.	.	.	false	false	Message: 4414ms	.	.	.	.	.	.	.	.	.	.	.	TRIAL_RESULT 0	4414	.	.	lw.edf	RIGHT	4370	10294089	Full Trial Period	10289719	88	Trial: 88	10289719	147	ÆÏÌÑ	ÂøÍ·	ÑÀË¢	f	f
lw	.	.	.	.	.	.	.	.	.	.	1	.	.	.	false	false	Message: -18ms	.	.	.	.	.	.	.	.	.	.	.	TRIALID 88	-18	.	.	lw.edf	RIGHT	2664	10298008	Full Trial Period	10295344	89	Trial: 89	10295344	14	ÁïÁïÇò	ÊÁ×Ó	ÔÂ±ý	j	j
lw	.	.	.	.	.	.	.	.	.	.	2	.	.	.	false	false	Message: -1ms	.	.	.	.	.	.	.	.	.	.	.	RECCFG CR 1000 2 0 R	-1	.	.	lw.edf	RIGHT	2664	10298008	Full Trial Period	10295344	89	Trial: 89	10295344	14	ÁïÁïÇò	ÊÁ×Ó	ÔÂ±ý	j	j
lw	.	.	.	.	.	.	.	.	.	.	3	.	.	.	false	false	Message: -1ms	.	.	.	.	.	.	.	.	.	.	.	ELCLCFG TOWER	-1	.	.	lw.edf	RIGHT	2664	10298008	Full Trial Period	10295344	89	Trial: 89	10295344	14	ÁïÁïÇò	ÊÁ×Ó	ÔÂ±ý	j	j
lw	.	.	.	.	.	.	.	.	.	.	4	.	.	.	false	false	Message: -1ms	.	.	.	.	.	.	.	.	.	.	.	GAZE_COORDS 0.00 0.00 1023.00 767.00	-1	.	.	lw.edf	RIGHT	2664	10298008	Full Trial Period	10295344	89	Trial: 89	10295344	14	ÁïÁïÇò	ÊÁ×Ó	ÔÂ±ý	j	j
lw	.	.	.	.	.	.	.	.	.	.	5	.	.	.	false	false	Message: -1ms	.	.	.	.	.	.	.	.	.	.	.	THRESHOLDS R 124 228	-1	.	.	lw.edf	RIGHT	2664	10298008	Full Trial Period	10295344	89	Trial: 89	10295344	14	ÁïÁïÇò	ÊÁ×Ó	ÔÂ±ý	j	j
lw	.	.	.	.	.	.	.	.	.	.	6	.	.	.	false	false	Message: -1ms	.	.	.	.	.	.	.	.	.	.	.	ELCL_PROC CENTROID (3)	-1	.	.	lw.edf	RIGHT	2664	10298008	Full Trial Period	10295344	89	Trial: 89	10295344	14	ÁïÁïÇò	ÊÁ×Ó	ÔÂ±ý	j	j
lw	.	.	.	.	.	.	.	.	.	.	7	.	.	.	false	false	Message: -1ms	.	.	.	.	.	.	.	.	.	.	.	ELCL_PCR_PARAM 5 3.0	-1	.	.	lw.edf	RIGHT	2664	10298008	Full Trial Period	10295344	89	Trial: 89	10295344	14	ÁïÁïÇò	ÊÁ×Ó	ÔÂ±ý	j	j
lw	.	.	.	.	.	.	.	.	.	.	8	.	.	.	false	true	Message: 0ms	.	.	.	.	.	.	.	.	.	.	.	!MODE RECORD CR 1000 2 0 R	0	.	.	lw.edf	RIGHT	2664	10298008	Full Trial Period	10295344	89	Trial: 89	10295344	14	ÁïÁïÇò	ÊÁ×Ó	ÔÂ±ý	j	j
lw	.	.	.	.	216	222	1	7	182.50	385.70	9	.	.	.	false	false	Message: 40ms	.	.	.	.	.	.	.	.	.	.	.	SYNCTIME	40	182.50	385.70	lw.edf	RIGHT	2664	10298008	Full Trial Period	10295344	89	Trial: 89	10295344	14	ÁïÁïÇò	ÊÁ×Ó	ÔÂ±ý	j	j
lw	.	.	.	.	.	.	.	.	.	.	10	.	.	.	false	false	Message: 493ms	11.88	208.36	57	507	486.20	385.00	2	372.90	451	131.70	388.50	INVISIBLE_BOUNDARY[1]	493	.	.	lw.edf	RIGHT	2664	10298008	Full Trial Period	10295344	89	Trial: 89	10295344	14	ÁïÁïÇò	ÊÁ×Ó	ÔÂ±ý	j	j
lw	.	.	.	.	.	.	.	.	.	.	11	.	.	.	false	false	Message: 498ms	11.88	208.36	57	507	486.20	385.00	2	372.90	451	131.70	388.50	SYNCTIME	498	.	.	lw.edf	RIGHT	2664	10298008	Full Trial Period	10295344	89	Trial: 89	10295344	14	ÁïÁïÇò	ÊÁ×Ó	ÔÂ±ý	j	j
lw	.	.	.	.	29	1663	6	1635	849.90	661.60	12	.	.	.	false	false	Message: 1640ms	.	.	.	.	.	.	.	.	.	.	.	INVISIBLE_BOUNDARY[2]	1640	849.90	661.60	lw.edf	RIGHT	2664	10298008	Full Trial Period	10295344	89	Trial: 89	10295344	14	ÁïÁïÇò	ÊÁ×Ó	ÔÂ±ý	j	j
lw	.	.	.	.	29	1663	6	1635	849.90	661.60	13	.	.	.	false	false	Message: 1647ms	.	.	.	.	.	.	.	.	.	.	.	SYNCTIME	1647	849.90	661.60	lw.edf	RIGHT	2664	10298008	Full Trial Period	10295344	89	Trial: 89	10295344	14	ÁïÁïÇò	ÊÁ×Ó	ÔÂ±ý	j	j
lw	.	.	.	.	174	2662	9	2489	747.70	470.30	14	.	.	.	false	false	Message: 2645ms	.	.	.	.	.	.	.	.	.	.	.	KEYBOARD	2645	747.70	470.30	lw.edf	RIGHT	2664	10298008	Full Trial Period	10295344	89	Trial: 89	10295344	14	ÁïÁïÇò	ÊÁ×Ó	ÔÂ±ý	j	j
lw	.	.	.	.	.	.	.	.	.	.	15	.	.	.	false	false	Message: 2707ms	.	.	.	.	.	.	.	.	.	.	.	TRIAL_RESULT 0	2707	.	.	lw.edf	RIGHT	2664	10298008	Full Trial Period	10295344	89	Trial: 89	10295344	14	ÁïÁïÇò	ÊÁ×Ó	ÔÂ±ý	j	j
lw	.	.	.	.	.	.	.	.	.	.	1	.	.	.	false	false	Message: -15ms	.	.	.	.	.	.	.	.	.	.	.	TRIALID 89	-15	.	.	lw.edf	RIGHT	2425	10301665	Full Trial Period	10299240	90	Trial: 90	10299240	19	Í¼ÕÂ	ÇúÆæ±ý	éÙ×Ó	f	f
lw	.	.	.	.	.	.	.	.	.	.	2	.	.	.	false	false	Message: -1ms	.	.	.	.	.	.	.	.	.	.	.	RECCFG CR 1000 2 0 R	-1	.	.	lw.edf	RIGHT	2425	10301665	Full Trial Period	10299240	90	Trial: 90	10299240	19	Í¼ÕÂ	ÇúÆæ±ý	éÙ×Ó	f	f
lw	.	.	.	.	.	.	.	.	.	.	3	.	.	.	false	false	Message: -1ms	.	.	.	.	.	.	.	.	.	.	.	ELCLCFG TOWER	-1	.	.	lw.edf	RIGHT	2425	10301665	Full Trial Period	10299240	90	Trial: 90	10299240	19	Í¼ÕÂ	ÇúÆæ±ý	éÙ×Ó	f	f
lw	.	.	.	.	.	.	.	.	.	.	4	.	.	.	false	false	Message: -1ms	.	.	.	.	.	.	.	.	.	.	.	GAZE_COORDS 0.00 0.00 1023.00 767.00	-1	.	.	lw.edf	RIGHT	2425	10301665	Full Trial Period	10299240	90	Trial: 90	10299240	19	Í¼ÕÂ	ÇúÆæ±ý	éÙ×Ó	f	f
lw	.	.	.	.	.	.	.	.	.	.	5	.	.	.	false	false	Message: -1ms	.	.	.	.	.	.	.	.	.	.	.	THRESHOLDS R 124 228	-1	.	.	lw.edf	RIGHT	2425	10301665	Full Trial Period	10299240	90	Trial: 90	10299240	19	Í¼ÕÂ	ÇúÆæ±ý	éÙ×Ó	f	f
lw	.	.	.	.	.	.	.	.	.	.	6	.	.	.	false	false	Message: -1ms	.	.	.	.	.	.	.	.	.	.	.	ELCL_PROC CENTROID (3)	-1	.	.	lw.edf	RIGHT	2425	10301665	Full Trial Period	10299240	90	Trial: 90	10299240	19	Í¼ÕÂ	ÇúÆæ±ý	éÙ×Ó	f	f
lw	.	.	.	.	.	.	.	.	.	.	7	.	.	.	false	false	Message: -1ms	.	.	.	.	.	.	.	.	.	.	.	ELCL_PCR_PARAM 5 3.0	-1	.	.	lw.edf	RIGHT	2425	10301665	Full Trial Period	10299240	90	Trial: 90	10299240	19	Í¼ÕÂ	ÇúÆæ±ý	éÙ×Ó	f	f
lw	.	.	.	.	.	.	.	.	.	.	8	.	.	.	false	true	Message: 0ms	.	.	.	.	.	.	.	.	.	.	.	!MODE RECORD CR 1000 2 0 R	0	.	.	lw.edf	RIGHT	2425	10301665	Full Trial Period	10299240	90	Trial: 90	10299240	19	Í¼ÕÂ	ÇúÆæ±ý	éÙ×Ó	f	f
lw	.	.	.	.	317	323	1	7	142.20	369.40	9	.	.	.	false	false	Message: 51ms	.	.	.	.	.	.	.	.	.	.	.	SYNCTIME	51	142.20	369.40	lw.edf	RIGHT	2425	10301665	Full Trial Period	10299240	90	Trial: 90	10299240	19	Í¼ÕÂ	ÇúÆæ±ý	éÙ×Ó	f	f
lw	.	.	.	.	.	.	.	.	.	.	10	.	.	.	false	false	Message: 824ms	7.60	41.74	182	1001	511.70	598.10	3	565.70	820	451.70	379.90	INVISIBLE_BOUNDARY[1]	824	.	.	lw.edf	RIGHT	2425	10301665	Full Trial Period	10299240	90	Trial: 90	10299240	19	Í¼ÕÂ	ÇúÆæ±ý	éÙ×Ó	f	f
lw	.	.	.	.	.	.	.	.	.	.	11	.	.	.	false	false	Message: 835ms	7.60	41.74	182	1001	511.70	598.10	3	565.70	820	451.70	379.90	SYNCTIME	835	.	.	lw.edf	RIGHT	2425	10301665	Full Trial Period	10299240	90	Trial: 90	10299240	19	Í¼ÕÂ	ÇúÆæ±ý	éÙ×Ó	f	f
lw	.	.	.	.	.	.	.	.	.	.	12	.	.	.	false	false	Message: 1558ms	12.72	211.99	60	1584	927.90	412.00	5	388.60	1525	545.10	418.00	INVISIBLE_BOUNDARY[2]	1558	.	.	lw.edf	RIGHT	2425	10301665	Full Trial Period	10299240	90	Trial: 90	10299240	19	Í¼ÕÂ	ÇúÆæ±ý	éÙ×Ó	f	f
lw	.	.	.	.	.	.	.	.	.	.	13	.	.	.	false	false	Message: 1568ms	12.72	211.99	60	1584	927.90	412.00	5	388.60	1525	545.10	418.00	SYNCTIME	1568	.	.	lw.edf	RIGHT	2425	10301665	Full Trial Period	10299240	90	Trial: 90	10299240	19	Í¼ÕÂ	ÇúÆæ±ý	éÙ×Ó	f	f
lw	.	.	.	.	284	2423	8	2140	561.80	425.90	14	.	.	.	false	false	Message: 2406ms	.	.	.	.	.	.	.	.	.	.	.	KEYBOARD	2406	561.80	425.90	lw.edf	RIGHT	2425	10301665	Full Trial Period	10299240	90	Trial: 90	10299240	19	Í¼ÕÂ	ÇúÆæ±ý	éÙ×Ó	f	f
lw	.	.	.	.	.	.	.	.	.	.	15	.	.	.	false	false	Message: 2468ms	.	.	.	.	.	.	.	.	.	.	.	TRIAL_RESULT 0	2468	.	.	lw.edf	RIGHT	2425	10301665	Full Trial Period	10299240	90	Trial: 90	10299240	19	Í¼ÕÂ	ÇúÆæ±ý	éÙ×Ó	f	f
lw	.	.	.	.	.	.	.	.	.	.	1	.	.	.	false	false	Message: -23ms	.	.	.	.	.	.	.	.	.	.	.	TRIALID 90	-23	.	.	lw.edf	RIGHT	3090	10306746	Full Trial Period	10303656	91	Trial: 91	10303656	137	Â©¶·	¾íÖ½	ÌÀÔ²	j	f
lw	.	.	.	.	.	.	.	.	.	.	2	.	.	.	false	false	Message: -1ms	.	.	.	.	.	.	.	.	.	.	.	RECCFG CR 1000 2 0 R	-1	.	.	lw.edf	RIGHT	3090	10306746	Full Trial Period	10303656	91	Trial: 91	10303656	137	Â©¶·	¾íÖ½	ÌÀÔ²	j	f
lw	.	.	.	.	.	.	.	.	.	.	3	.	.	.	false	false	Message: -1ms	.	.	.	.	.	.	.	.	.	.	.	ELCLCFG TOWER	-1	.	.	lw.edf	RIGHT	3090	10306746	Full Trial Period	10303656	91	Trial: 91	10303656	137	Â©¶·	¾íÖ½	ÌÀÔ²	j	f
lw	.	.	.	.	.	.	.	.	.	.	4	.	.	.	false	false	Message: -1ms	.	.	.	.	.	.	.	.	.	.	.	GAZE_COORDS 0.00 0.00 1023.00 767.00	-1	.	.	lw.edf	RIGHT	3090	10306746	Full Trial Period	10303656	91	Trial: 91	10303656	137	Â©¶·	¾íÖ½	ÌÀÔ²	j	f
lw	.	.	.	.	.	.	.	.	.	.	5	.	.	.	false	false	Message: -1ms	.	.	.	.	.	.	.	.	.	.	.	THRESHOLDS R 124 228	-1	.	.	lw.edf	RIGHT	3090	10306746	Full Trial Period	10303656	91	Trial: 91	10303656	137	Â©¶·	¾íÖ½	ÌÀÔ²	j	f
lw	.	.	.	.	.	.	.	.	.	.	6	.	.	.	false	false	Message: -1ms	.	.	.	.	.	.	.	.	.	.	.	ELCL_PROC CENTROID (3)	-1	.	.	lw.edf	RIGHT	3090	10306746	Full Trial Period	10303656	91	Trial: 91	10303656	137	Â©¶·	¾íÖ½	ÌÀÔ²	j	f
lw	.	.	.	.	.	.	.	.	.	.	7	.	.	.	false	false	Message: -1ms	.	.	.	.	.	.	.	.	.	.	.	ELCL_PCR_PARAM 5 3.0	-1	.	.	lw.edf	RIGHT	3090	10306746	Full Trial Period	10303656	91	Trial: 91	10303656	137	Â©¶·	¾íÖ½	ÌÀÔ²	j	f
lw	.	.	.	.	.	.	.	.	.	.	8	.	.	.	false	true	Message: 0ms	.	.	.	.	.	.	.	.	.	.	.	!MODE RECORD CR 1000 2 0 R	0	.	.	lw.edf	RIGHT	3090	10306746	Full Trial Period	10303656	91	Trial: 91	10303656	137	Â©¶·	¾íÖ½	ÌÀÔ²	j	f
lw	.	.	.	.	38	44	1	7	136.00	374.50	9	.	.	.	false	false	Message: 43ms	.	.	.	.	.	.	.	.	.	.	.	SYNCTIME	43	136.00	374.50	lw.edf	RIGHT	3090	10306746	Full Trial Period	10303656	91	Trial: 91	10303656	137	Â©¶·	¾íÖ½	ÌÀÔ²	j	f
lw	.	.	.	.	.	.	.	.	.	.	10	.	.	.	false	false	Message: 971ms	6.63	161.73	41	989	501.00	396.10	4	282.50	949	310.00	362.90	INVISIBLE_BOUNDARY[1]	971	.	.	lw.edf	RIGHT	3090	10306746	Full Trial Period	10303656	91	Trial: 91	10303656	137	Â©¶·	¾íÖ½	ÌÀÔ²	j	f
lw	.	.	.	.	.	.	.	.	.	.	11	.	.	.	false	false	Message: 976ms	6.63	161.73	41	989	501.00	396.10	4	282.50	949	310.00	362.90	SYNCTIME	976	.	.	lw.edf	RIGHT	3090	10306746	Full Trial Period	10303656	91	Trial: 91	10303656	137	Â©¶·	¾íÖ½	ÌÀÔ²	j	f
lw	.	.	.	.	.	.	.	.	.	.	12	.	.	.	false	false	Message: 1775ms	13.72	217.75	63	1800	931.60	424.50	6	362.90	1738	518.30	409.20	INVISIBLE_BOUNDARY[2]	1775	.	.	lw.edf	RIGHT	3090	10306746	Full Trial Period	10303656	91	Trial: 91	10303656	137	Â©¶·	¾íÖ½	ÌÀÔ²	j	f
lw	.	.	.	.	.	.	.	.	.	.	13	.	.	.	false	false	Message: 1784ms	13.72	217.75	63	1800	931.60	424.50	6	362.90	1738	518.30	409.20	SYNCTIME	1784	.	.	lw.edf	RIGHT	3090	10306746	Full Trial Period	10303656	91	Trial: 91	10303656	137	Â©¶·	¾íÖ½	ÌÀÔ²	j	f
lw	180	3089	1	2910	.	.	.	.	.	.	14	.	.	.	false	false	Message: 3070ms	5.24	24.36	215	3089	722.20	586.70	8	401.70	2875	719.50	429.10	KEYBOARD	3070	.	.	lw.edf	RIGHT	3090	10306746	Full Trial Period	10303656	91	Trial: 91	10303656	137	Â©¶·	¾íÖ½	ÌÀÔ²	j	f
lw	.	.	.	.	.	.	.	.	.	.	15	.	.	.	false	false	Message: 3135ms	.	.	.	.	.	.	.	.	.	.	.	TRIAL_RESULT 0	3135	.	.	lw.edf	RIGHT	3090	10306746	Full Trial Period	10303656	91	Trial: 91	10303656	137	Â©¶·	¾íÖ½	ÌÀÔ²	j	f
lw	.	.	.	.	.	.	.	.	.	.	1	.	.	.	false	false	Message: -55ms	.	.	.	.	.	.	.	.	.	.	.	TRIALID 91	-55	.	.	lw.edf	RIGHT	2086	10310323	Full Trial Period	10308237	92	Trial: 92	10308237	3	Ð¬×Ó	ÆøÇò	µÆÅÝ	j	j
lw	.	.	.	.	.	.	.	.	.	.	2	.	.	.	false	false	Message: -1ms	.	.	.	.	.	.	.	.	.	.	.	RECCFG CR 1000 2 0 R	-1	.	.	lw.edf	RIGHT	2086	10310323	Full Trial Period	10308237	92	Trial: 92	10308237	3	Ð¬×Ó	ÆøÇò	µÆÅÝ	j	j
lw	.	.	.	.	.	.	.	.	.	.	3	.	.	.	false	false	Message: -1ms	.	.	.	.	.	.	.	.	.	.	.	ELCLCFG TOWER	-1	.	.	lw.edf	RIGHT	2086	10310323	Full Trial Period	10308237	92	Trial: 92	10308237	3	Ð¬×Ó	ÆøÇò	µÆÅÝ	j	j
lw	.	.	.	.	.	.	.	.	.	.	4	.	.	.	false	false	Message: -1ms	.	.	.	.	.	.	.	.	.	.	.	GAZE_COORDS 0.00 0.00 1023.00 767.00	-1	.	.	lw.edf	RIGHT	2086	10310323	Full Trial Period	10308237	92	Trial: 92	10308237	3	Ð¬×Ó	ÆøÇò	µÆÅÝ	j	j
lw	.	.	.	.	.	.	.	.	.	.	5	.	.	.	false	false	Message: -1ms	.	.	.	.	.	.	.	.	.	.	.	THRESHOLDS R 124 228	-1	.	.	lw.edf	RIGHT	2086	10310323	Full Trial Period	10308237	92	Trial: 92	10308237	3	Ð¬×Ó	ÆøÇò	µÆÅÝ	j	j
lw	.	.	.	.	.	.	.	.	.	.	6	.	.	.	false	false	Message: -1ms	.	.	.	.	.	.	.	.	.	.	.	ELCL_PROC CENTROID (3)	-1	.	.	lw.edf	RIGHT	2086	10310323	Full Trial Period	10308237	92	Trial: 92	10308237	3	Ð¬×Ó	ÆøÇò	µÆÅÝ	j	j
lw	.	.	.	.	.	.	.	.	.	.	7	.	.	.	false	false	Message: -1ms	.	.	.	.	.	.	.	.	.	.	.	ELCL_PCR_PARAM 5 3.0	-1	.	.	lw.edf	RIGHT	2086	10310323	Full Trial Period	10308237	92	Trial: 92	10308237	3	Ð¬×Ó	ÆøÇò	µÆÅÝ	j	j
lw	.	.	.	.	.	.	.	.	.	.	8	.	.	.	false	true	Message: 0ms	.	.	.	.	.	.	.	.	.	.	.	!MODE RECORD CR 1000 2 0 R	0	.	.	lw.edf	RIGHT	2086	10310323	Full Trial Period	10308237	92	Trial: 92	10308237	3	Ð¬×Ó	ÆøÇò	µÆÅÝ	j	j
lw	.	.	.	.	461	467	1	7	138.50	394.60	9	.	.	.	false	false	Message: 45ms	.	.	.	.	.	.	.	.	.	.	.	SYNCTIME	45	138.50	394.60	lw.edf	RIGHT	2086	10310323	Full Trial Period	10308237	92	Trial: 92	10308237	3	Ð¬×Ó	ÆøÇò	µÆÅÝ	j	j
lw	.	.	.	.	212	827	3	616	589.60	383.00	10	.	.	.	false	false	Message: 758ms	.	.	.	.	.	.	.	.	.	.	.	INVISIBLE_BOUNDARY[1]	758	589.60	383.00	lw.edf	RIGHT	2086	10310323	Full Trial Period	10308237	92	Trial: 92	10308237	3	Ð¬×Ó	ÆøÇò	µÆÅÝ	j	j
lw	.	.	.	.	212	827	3	616	589.60	383.00	11	.	.	.	false	false	Message: 770ms	.	.	.	.	.	.	.	.	.	.	.	SYNCTIME	770	589.60	383.00	lw.edf	RIGHT	2086	10310323	Full Trial Period	10308237	92	Trial: 92	10308237	3	Ð¬×Ó	ÆøÇò	µÆÅÝ	j	j
lw	244	1471	2	1228	.	.	.	.	.	.	12	.	.	.	false	false	Message: 1386ms	11.26	38.30	294	1480	818.00	637.60	4	299.00	1187	505.40	495.30	INVISIBLE_BOUNDARY[2]	1386	.	.	lw.edf	RIGHT	2086	10310323	Full Trial Period	10308237	92	Trial: 92	10308237	3	Ð¬×Ó	ÆøÇò	µÆÅÝ	j	j
lw	244	1471	2	1228	.	.	.	.	.	.	13	.	.	.	false	false	Message: 1394ms	11.26	38.30	294	1480	818.00	637.60	4	299.00	1187	505.40	495.30	SYNCTIME	1394	.	.	lw.edf	RIGHT	2086	10310323	Full Trial Period	10308237	92	Trial: 92	10308237	3	Ð¬×Ó	ÆøÇò	µÆÅÝ	j	j
lw	.	.	.	.	53	2084	8	2032	918.30	565.10	14	.	.	.	false	false	Message: 2066ms	.	.	.	.	.	.	.	.	.	.	.	KEYBOARD	2066	918.30	565.10	lw.edf	RIGHT	2086	10310323	Full Trial Period	10308237	92	Trial: 92	10308237	3	Ð¬×Ó	ÆøÇò	µÆÅÝ	j	j
lw	.	.	.	.	.	.	.	.	.	.	15	.	.	.	false	false	Message: 2131ms	.	.	.	.	.	.	.	.	.	.	.	TRIAL_RESULT 0	2131	.	.	lw.edf	RIGHT	2086	10310323	Full Trial Period	10308237	92	Trial: 92	10308237	3	Ð¬×Ó	ÆøÇò	µÆÅÝ	j	j
lw	.	.	.	.	.	.	.	.	.	.	1	.	.	.	false	false	Message: -59ms	.	.	.	.	.	.	.	.	.	.	.	TRIALID 92	-59	.	.	lw.edf	RIGHT	2773	10314330	Full Trial Period	10311557	93	Trial: 93	10311557	1	µÆÅÝ	ÆøÇò	éÏé­	f	f
lw	.	.	.	.	.	.	.	.	.	.	2	.	.	.	false	false	Message: -1ms	.	.	.	.	.	.	.	.	.	.	.	RECCFG CR 1000 2 0 R	-1	.	.	lw.edf	RIGHT	2773	10314330	Full Trial Period	10311557	93	Trial: 93	10311557	1	µÆÅÝ	ÆøÇò	éÏé­	f	f
lw	.	.	.	.	.	.	.	.	.	.	3	.	.	.	false	false	Message: -1ms	.	.	.	.	.	.	.	.	.	.	.	ELCLCFG TOWER	-1	.	.	lw.edf	RIGHT	2773	10314330	Full Trial Period	10311557	93	Trial: 93	10311557	1	µÆÅÝ	ÆøÇò	éÏé­	f	f
lw	.	.	.	.	.	.	.	.	.	.	4	.	.	.	false	false	Message: -1ms	.	.	.	.	.	.	.	.	.	.	.	GAZE_COORDS 0.00 0.00 1023.00 767.00	-1	.	.	lw.edf	RIGHT	2773	10314330	Full Trial Period	10311557	93	Trial: 93	10311557	1	µÆÅÝ	ÆøÇò	éÏé­	f	f
lw	.	.	.	.	.	.	.	.	.	.	5	.	.	.	false	false	Message: -1ms	.	.	.	.	.	.	.	.	.	.	.	THRESHOLDS R 124 228	-1	.	.	lw.edf	RIGHT	2773	10314330	Full Trial Period	10311557	93	Trial: 93	10311557	1	µÆÅÝ	ÆøÇò	éÏé­	f	f
lw	.	.	.	.	.	.	.	.	.	.	6	.	.	.	false	false	Message: -1ms	.	.	.	.	.	.	.	.	.	.	.	ELCL_PROC CENTROID (3)	-1	.	.	lw.edf	RIGHT	2773	10314330	Full Trial Period	10311557	93	Trial: 93	10311557	1	µÆÅÝ	ÆøÇò	éÏé­	f	f
lw	.	.	.	.	.	.	.	.	.	.	7	.	.	.	false	false	Message: -1ms	.	.	.	.	.	.	.	.	.	.	.	ELCL_PCR_PARAM 5 3.0	-1	.	.	lw.edf	RIGHT	2773	10314330	Full Trial Period	10311557	93	Trial: 93	10311557	1	µÆÅÝ	ÆøÇò	éÏé­	f	f
lw	.	.	.	.	.	.	.	.	.	.	8	.	.	.	false	true	Message: 0ms	.	.	.	.	.	.	.	.	.	.	.	!MODE RECORD CR 1000 2 0 R	0	.	.	lw.edf	RIGHT	2773	10314330	Full Trial Period	10311557	93	Trial: 93	10311557	1	µÆÅÝ	ÆøÇò	éÏé­	f	f
lw	.	.	.	.	281	287	1	7	125.30	360.90	9	.	.	.	false	false	Message: 49ms	.	.	.	.	.	.	.	.	.	.	.	SYNCTIME	49	125.30	360.90	lw.edf	RIGHT	2773	10314330	Full Trial Period	10311557	93	Trial: 93	10311557	1	µÆÅÝ	ÆøÇò	éÏé­	f	f
lw	.	.	.	.	.	.	.	.	.	.	10	.	.	.	false	false	Message: 605ms	15.86	244.03	65	631	624.30	388.30	2	453.40	567	152.00	369.50	INVISIBLE_BOUNDARY[1]	605	.	.	lw.edf	RIGHT	2773	10314330	Full Trial Period	10311557	93	Trial: 93	10311557	1	µÆÅÝ	ÆøÇò	éÏé­	f	f
lw	.	.	.	.	.	.	.	.	.	.	11	.	.	.	false	false	Message: 616ms	15.86	244.03	65	631	624.30	388.30	2	453.40	567	152.00	369.50	SYNCTIME	616	.	.	lw.edf	RIGHT	2773	10314330	Full Trial Period	10311557	93	Trial: 93	10311557	1	µÆÅÝ	ÆøÇò	éÏé­	f	f
lw	.	.	.	.	.	.	.	.	.	.	12	.	.	.	false	false	Message: 1967ms	7.96	31.72	251	1989	850.50	610.60	6	205.70	1739	729.70	401.20	INVISIBLE_BOUNDARY[2]	1967	.	.	lw.edf	RIGHT	2773	10314330	Full Trial Period	10311557	93	Trial: 93	10311557	1	µÆÅÝ	ÆøÇò	éÏé­	f	f
lw	.	.	.	.	.	.	.	.	.	.	13	.	.	.	false	false	Message: 1973ms	7.96	31.72	251	1989	850.50	610.60	6	205.70	1739	729.70	401.20	SYNCTIME	1973	.	.	lw.edf	RIGHT	2773	10314330	Full Trial Period	10311557	93	Trial: 93	10311557	1	µÆÅÝ	ÆøÇò	éÏé­	f	f
lw	.	.	.	.	.	.	.	.	.	.	14	.	.	.	false	false	Message: 2754ms	1.67	83.59	20	2771	912.10	545.20	9	85.30	2752	912.90	493.80	KEYBOARD	2754	.	.	lw.edf	RIGHT	2773	10314330	Full Trial Period	10311557	93	Trial: 93	10311557	1	µÆÅÝ	ÆøÇò	éÏé­	f	f
lw	.	.	.	.	.	.	.	.	.	.	15	.	.	.	false	false	Message: 2816ms	.	.	.	.	.	.	.	.	.	.	.	TRIAL_RESULT 0	2816	.	.	lw.edf	RIGHT	2773	10314330	Full Trial Period	10311557	93	Trial: 93	10311557	1	µÆÅÝ	ÆøÇò	éÏé­	f	f
lw	.	.	.	.	.	.	.	.	.	.	1	.	.	.	false	false	Message: -21ms	.	.	.	.	.	.	.	.	.	.	.	TRIALID 93	-21	.	.	lw.edf	RIGHT	3132	10318858	Full Trial Period	10315726	94	Trial: 94	10315726	122	ÊÖ±í	É××Ó	ÌøÉþ	f	f
lw	.	.	.	.	.	.	.	.	.	.	2	.	.	.	false	false	Message: -1ms	.	.	.	.	.	.	.	.	.	.	.	RECCFG CR 1000 2 0 R	-1	.	.	lw.edf	RIGHT	3132	10318858	Full Trial Period	10315726	94	Trial: 94	10315726	122	ÊÖ±í	É××Ó	ÌøÉþ	f	f
lw	.	.	.	.	.	.	.	.	.	.	3	.	.	.	false	false	Message: -1ms	.	.	.	.	.	.	.	.	.	.	.	ELCLCFG TOWER	-1	.	.	lw.edf	RIGHT	3132	10318858	Full Trial Period	10315726	94	Trial: 94	10315726	122	ÊÖ±í	É××Ó	ÌøÉþ	f	f
lw	.	.	.	.	.	.	.	.	.	.	4	.	.	.	false	false	Message: -1ms	.	.	.	.	.	.	.	.	.	.	.	GAZE_COORDS 0.00 0.00 1023.00 767.00	-1	.	.	lw.edf	RIGHT	3132	10318858	Full Trial Period	10315726	94	Trial: 94	10315726	122	ÊÖ±í	É××Ó	ÌøÉþ	f	f
lw	.	.	.	.	.	.	.	.	.	.	5	.	.	.	false	false	Message: -1ms	.	.	.	.	.	.	.	.	.	.	.	THRESHOLDS R 124 228	-1	.	.	lw.edf	RIGHT	3132	10318858	Full Trial Period	10315726	94	Trial: 94	10315726	122	ÊÖ±í	É××Ó	ÌøÉþ	f	f
lw	.	.	.	.	.	.	.	.	.	.	6	.	.	.	false	false	Message: -1ms	.	.	.	.	.	.	.	.	.	.	.	ELCL_PROC CENTROID (3)	-1	.	.	lw.edf	RIGHT	3132	10318858	Full Trial Period	10315726	94	Trial: 94	10315726	122	ÊÖ±í	É××Ó	ÌøÉþ	f	f
lw	.	.	.	.	.	.	.	.	.	.	7	.	.	.	false	false	Message: -1ms	.	.	.	.	.	.	.	.	.	.	.	ELCL_PCR_PARAM 5 3.0	-1	.	.	lw.edf	RIGHT	3132	10318858	Full Trial Period	10315726	94	Trial: 94	10315726	122	ÊÖ±í	É××Ó	ÌøÉþ	f	f
lw	.	.	.	.	.	.	.	.	.	.	8	.	.	.	false	true	Message: 0ms	.	.	.	.	.	.	.	.	.	.	.	!MODE RECORD CR 1000 2 0 R	0	.	.	lw.edf	RIGHT	3132	10318858	Full Trial Period	10315726	94	Trial: 94	10315726	122	ÊÖ±í	É××Ó	ÌøÉþ	f	f
lw	.	.	.	.	292	298	1	7	132.20	432.40	9	.	.	.	false	false	Message: 46ms	.	.	.	.	.	.	.	.	.	.	.	SYNCTIME	46	132.20	432.40	lw.edf	RIGHT	3132	10318858	Full Trial Period	10315726	94	Trial: 94	10315726	122	ÊÖ±í	É××Ó	ÌøÉþ	f	f
lw	.	.	.	.	.	.	.	.	.	.	10	.	.	.	false	false	Message: 1331ms	13.41	46.90	286	1580	554.50	530.50	2	460.90	1295	165.20	422.10	INVISIBLE_BOUNDARY[1]	1331	.	.	lw.edf	RIGHT	3132	10318858	Full Trial Period	10315726	94	Trial: 94	10315726	122	ÊÖ±í	É××Ó	ÌøÉþ	f	f
lw	.	.	.	.	.	.	.	.	.	.	11	.	.	.	false	false	Message: 1337ms	13.41	46.90	286	1580	554.50	530.50	2	460.90	1295	165.20	422.10	SYNCTIME	1337	.	.	lw.edf	RIGHT	3132	10318858	Full Trial Period	10315726	94	Trial: 94	10315726	122	ÊÖ±í	É××Ó	ÌøÉþ	f	f
lw	.	.	.	.	.	.	.	.	.	.	12	.	.	.	false	false	Message: 2141ms	7.10	38.78	183	2268	696.50	648.70	3	410.40	2086	544.10	495.50	INVISIBLE_BOUNDARY[2]	2141	.	.	lw.edf	RIGHT	3132	10318858	Full Trial Period	10315726	94	Trial: 94	10315726	122	ÊÖ±í	É××Ó	ÌøÉþ	f	f
lw	116	2259	2	2144	.	.	.	.	.	.	13	.	.	.	false	false	Message: 2145ms	7.10	38.78	183	2268	696.50	648.70	3	410.40	2086	544.10	495.50	SYNCTIME	2145	.	.	lw.edf	RIGHT	3132	10318858	Full Trial Period	10315726	94	Trial: 94	10315726	122	ÊÖ±í	É××Ó	ÌøÉþ	f	f
lw	.	.	.	.	149	3130	5	2982	862.30	514.70	14	.	.	.	false	false	Message: 3113ms	.	.	.	.	.	.	.	.	.	.	.	KEYBOARD	3113	862.30	514.70	lw.edf	RIGHT	3132	10318858	Full Trial Period	10315726	94	Trial: 94	10315726	122	ÊÖ±í	É××Ó	ÌøÉþ	f	f
lw	.	.	.	.	.	.	.	.	.	.	15	.	.	.	false	false	Message: 3179ms	.	.	.	.	.	.	.	.	.	.	.	TRIAL_RESULT 0	3179	.	.	lw.edf	RIGHT	3132	10318858	Full Trial Period	10315726	94	Trial: 94	10315726	122	ÊÖ±í	É××Ó	ÌøÉþ	f	f
lw	.	.	.	.	.	.	.	.	.	.	1	.	.	.	false	false	Message: -28ms	.	.	.	.	.	.	.	.	.	.	.	TRIALID 94	-28	.	.	lw.edf	RIGHT	4649	10325298	Full Trial Period	10320649	95	Trial: 95	10320649	5	ÐÉÐÉ	²ÍÅÌ	¼¦µ°	j	j
lw	.	.	.	.	.	.	.	.	.	.	2	.	.	.	false	false	Message: -5ms	.	.	.	.	.	.	.	.	.	.	.	RECCFG CR 1000 2 0 R	-5	.	.	lw.edf	RIGHT	4649	10325298	Full Trial Period	10320649	95	Trial: 95	10320649	5	ÐÉÐÉ	²ÍÅÌ	¼¦µ°	j	j
lw	.	.	.	.	.	.	.	.	.	.	3	.	.	.	false	false	Message: -5ms	.	.	.	.	.	.	.	.	.	.	.	ELCLCFG TOWER	-5	.	.	lw.edf	RIGHT	4649	10325298	Full Trial Period	10320649	95	Trial: 95	10320649	5	ÐÉÐÉ	²ÍÅÌ	¼¦µ°	j	j
lw	.	.	.	.	.	.	.	.	.	.	4	.	.	.	false	false	Message: -5ms	.	.	.	.	.	.	.	.	.	.	.	GAZE_COORDS 0.00 0.00 1023.00 767.00	-5	.	.	lw.edf	RIGHT	4649	10325298	Full Trial Period	10320649	95	Trial: 95	10320649	5	ÐÉÐÉ	²ÍÅÌ	¼¦µ°	j	j
lw	.	.	.	.	.	.	.	.	.	.	5	.	.	.	false	false	Message: -5ms	.	.	.	.	.	.	.	.	.	.	.	THRESHOLDS R 124 228	-5	.	.	lw.edf	RIGHT	4649	10325298	Full Trial Period	10320649	95	Trial: 95	10320649	5	ÐÉÐÉ	²ÍÅÌ	¼¦µ°	j	j
lw	.	.	.	.	.	.	.	.	.	.	6	.	.	.	false	false	Message: -5ms	.	.	.	.	.	.	.	.	.	.	.	ELCL_PROC CENTROID (3)	-5	.	.	lw.edf	RIGHT	4649	10325298	Full Trial Period	10320649	95	Trial: 95	10320649	5	ÐÉÐÉ	²ÍÅÌ	¼¦µ°	j	j
lw	.	.	.	.	.	.	.	.	.	.	7	.	.	.	false	false	Message: -5ms	.	.	.	.	.	.	.	.	.	.	.	ELCL_PCR_PARAM 5 3.0	-5	.	.	lw.edf	RIGHT	4649	10325298	Full Trial Period	10320649	95	Trial: 95	10320649	5	ÐÉÐÉ	²ÍÅÌ	¼¦µ°	j	j
lw	.	.	.	.	.	.	.	.	.	.	8	.	.	.	false	false	Message: -4ms	.	.	.	.	.	.	.	.	.	.	.	!MODE RECORD CR 1000 2 0 R	-4	.	.	lw.edf	RIGHT	4649	10325298	Full Trial Period	10320649	95	Trial: 95	10320649	5	ÐÉÐÉ	²ÍÅÌ	¼¦µ°	j	j
lw	.	.	.	.	174	197	1	24	686.00	395.70	9	.	.	.	false	false	Message: 47ms	.	.	.	.	.	.	.	.	.	.	.	SYNCTIME	47	686.00	395.70	lw.edf	RIGHT	4649	10325298	Full Trial Period	10320649	95	Trial: 95	10320649	5	ÐÉÐÉ	²ÍÅÌ	¼¦µ°	j	j
lw	.	.	.	.	174	197	1	24	686.00	395.70	10	.	.	.	false	false	Message: 76ms	.	.	.	.	.	.	.	.	.	.	.	INVISIBLE_BOUNDARY[1]	76	686.00	395.70	lw.edf	RIGHT	4649	10325298	Full Trial Period	10320649	95	Trial: 95	10320649	5	ÐÉÐÉ	²ÍÅÌ	¼¦µ°	j	j
lw	.	.	.	.	174	197	1	24	686.00	395.70	11	.	.	.	false	false	Message: 80ms	.	.	.	.	.	.	.	.	.	.	.	SYNCTIME	80	686.00	395.70	lw.edf	RIGHT	4649	10325298	Full Trial Period	10320649	95	Trial: 95	10320649	5	ÐÉÐÉ	²ÍÅÌ	¼¦µ°	j	j
lw	.	.	.	.	.	.	.	.	.	.	12	.	.	.	false	false	Message: 3491ms	3.24	15.34	211	3690	986.60	467.20	11	730.30	3480	979.30	370.00	INVISIBLE_BOUNDARY[2]	3491	.	.	lw.edf	RIGHT	4649	10325298	Full Trial Period	10320649	95	Trial: 95	10320649	5	ÐÉÐÉ	²ÍÅÌ	¼¦µ°	j	j
lw	.	.	.	.	.	.	.	.	.	.	13	.	.	.	false	false	Message: 3497ms	3.24	15.34	211	3690	986.60	467.20	11	730.30	3480	979.30	370.00	SYNCTIME	3497	.	.	lw.edf	RIGHT	4649	10325298	Full Trial Period	10320649	95	Trial: 95	10320649	5	ÐÉÐÉ	²ÍÅÌ	¼¦µ°	j	j
lw	.	.	.	.	188	4647	15	4460	876.80	394.80	14	[1]	2	RECTANGLE_INTERESTAREA	false	false	Message: 4630ms	.	.	.	.	.	.	.	.	.	.	.	KEYBOARD	4630	876.80	394.80	lw.edf	RIGHT	4649	10325298	Full Trial Period	10320649	95	Trial: 95	10320649	5	ÐÉÐÉ	²ÍÅÌ	¼¦µ°	j	j
lw	.	.	.	.	.	.	.	.	.	.	15	.	.	.	false	false	Message: 4697ms	.	.	.	.	.	.	.	.	.	.	.	TRIAL_RESULT 0	4697	.	.	lw.edf	RIGHT	4649	10325298	Full Trial Period	10320649	95	Trial: 95	10320649	5	ÐÉÐÉ	²ÍÅÌ	¼¦µ°	j	j
lw	.	.	.	.	.	.	.	.	.	.	1	.	.	.	false	false	Message: -16ms	.	.	.	.	.	.	.	.	.	.	.	TRIALID 95	-16	.	.	lw.edf	RIGHT	3771	10330274	Full Trial Period	10326503	96	Trial: 96	10326503	70	éÙ×Ó	ÍøÇò	ÒÎ×Ó	f	f
lw	.	.	.	.	.	.	.	.	.	.	2	.	.	.	false	false	Message: -1ms	.	.	.	.	.	.	.	.	.	.	.	RECCFG CR 1000 2 0 R	-1	.	.	lw.edf	RIGHT	3771	10330274	Full Trial Period	10326503	96	Trial: 96	10326503	70	éÙ×Ó	ÍøÇò	ÒÎ×Ó	f	f
lw	.	.	.	.	.	.	.	.	.	.	3	.	.	.	false	false	Message: -1ms	.	.	.	.	.	.	.	.	.	.	.	ELCLCFG TOWER	-1	.	.	lw.edf	RIGHT	3771	10330274	Full Trial Period	10326503	96	Trial: 96	10326503	70	éÙ×Ó	ÍøÇò	ÒÎ×Ó	f	f
lw	.	.	.	.	.	.	.	.	.	.	4	.	.	.	false	false	Message: -1ms	.	.	.	.	.	.	.	.	.	.	.	GAZE_COORDS 0.00 0.00 1023.00 767.00	-1	.	.	lw.edf	RIGHT	3771	10330274	Full Trial Period	10326503	96	Trial: 96	10326503	70	éÙ×Ó	ÍøÇò	ÒÎ×Ó	f	f
lw	.	.	.	.	.	.	.	.	.	.	5	.	.	.	false	false	Message: -1ms	.	.	.	.	.	.	.	.	.	.	.	THRESHOLDS R 124 228	-1	.	.	lw.edf	RIGHT	3771	10330274	Full Trial Period	10326503	96	Trial: 96	10326503	70	éÙ×Ó	ÍøÇò	ÒÎ×Ó	f	f
lw	.	.	.	.	.	.	.	.	.	.	6	.	.	.	false	false	Message: -1ms	.	.	.	.	.	.	.	.	.	.	.	ELCL_PROC CENTROID (3)	-1	.	.	lw.edf	RIGHT	3771	10330274	Full Trial Period	10326503	96	Trial: 96	10326503	70	éÙ×Ó	ÍøÇò	ÒÎ×Ó	f	f
lw	.	.	.	.	.	.	.	.	.	.	7	.	.	.	false	false	Message: -1ms	.	.	.	.	.	.	.	.	.	.	.	ELCL_PCR_PARAM 5 3.0	-1	.	.	lw.edf	RIGHT	3771	10330274	Full Trial Period	10326503	96	Trial: 96	10326503	70	éÙ×Ó	ÍøÇò	ÒÎ×Ó	f	f
lw	.	.	.	.	.	.	.	.	.	.	8	.	.	.	false	true	Message: 0ms	.	.	.	.	.	.	.	.	.	.	.	!MODE RECORD CR 1000 2 0 R	0	.	.	lw.edf	RIGHT	3771	10330274	Full Trial Period	10326503	96	Trial: 96	10326503	70	éÙ×Ó	ÍøÇò	ÒÎ×Ó	f	f
lw	.	.	.	.	360	366	1	7	130.20	376.70	9	.	.	.	false	false	Message: 42ms	.	.	.	.	.	.	.	.	.	.	.	SYNCTIME	42	130.20	376.70	lw.edf	RIGHT	3771	10330274	Full Trial Period	10326503	96	Trial: 96	10326503	70	éÙ×Ó	ÍøÇò	ÒÎ×Ó	f	f
lw	.	.	.	.	.	.	.	.	.	.	10	.	.	.	false	false	Message: 1815ms	6.47	26.42	245	2051	469.20	565.20	4	619.30	1807	493.60	375.20	INVISIBLE_BOUNDARY[1]	1815	.	.	lw.edf	RIGHT	3771	10330274	Full Trial Period	10326503	96	Trial: 96	10326503	70	éÙ×Ó	ÍøÇò	ÒÎ×Ó	f	f
lw	.	.	.	.	.	.	.	.	.	.	11	.	.	.	false	false	Message: 1825ms	6.47	26.42	245	2051	469.20	565.20	4	619.30	1807	493.60	375.20	SYNCTIME	1825	.	.	lw.edf	RIGHT	3771	10330274	Full Trial Period	10326503	96	Trial: 96	10326503	70	éÙ×Ó	ÍøÇò	ÒÎ×Ó	f	f
lw	.	.	.	.	.	.	.	.	.	.	12	.	.	.	false	false	Message: 2413ms	14.49	190.60	76	2442	949.20	378.40	6	291.30	2367	513.20	382.10	INVISIBLE_BOUNDARY[2]	2413	.	.	lw.edf	RIGHT	3771	10330274	Full Trial Period	10326503	96	Trial: 96	10326503	70	éÙ×Ó	ÍøÇò	ÒÎ×Ó	f	f
lw	.	.	.	.	.	.	.	.	.	.	13	.	.	.	false	false	Message: 2417ms	14.49	190.60	76	2442	949.20	378.40	6	291.30	2367	513.20	382.10	SYNCTIME	2417	.	.	lw.edf	RIGHT	3771	10330274	Full Trial Period	10326503	96	Trial: 96	10326503	70	éÙ×Ó	ÍøÇò	ÒÎ×Ó	f	f
lw	.	.	.	.	72	3769	11	3698	678.50	547.30	14	.	.	.	false	false	Message: 3753ms	.	.	.	.	.	.	.	.	.	.	.	KEYBOARD	3753	678.50	547.30	lw.edf	RIGHT	3771	10330274	Full Trial Period	10326503	96	Trial: 96	10326503	70	éÙ×Ó	ÍøÇò	ÒÎ×Ó	f	f
lw	.	.	.	.	.	.	.	.	.	.	15	.	.	.	false	false	Message: 3816ms	.	.	.	.	.	.	.	.	.	.	.	TRIAL_RESULT 0	3816	.	.	lw.edf	RIGHT	3771	10330274	Full Trial Period	10326503	96	Trial: 96	10326503	70	éÙ×Ó	ÍøÇò	ÒÎ×Ó	f	f
lw	.	.	.	.	.	.	.	.	.	.	1	.	.	.	false	false	Message: -59ms	.	.	.	.	.	.	.	.	.	.	.	TRIALID 96	-59	.	.	lw.edf	RIGHT	2626	10334188	Full Trial Period	10331562	97	Trial: 97	10331562	78	ºÉ°üµ°	ºôÀ²È¦	ÊÖïí	j	j
lw	.	.	.	.	.	.	.	.	.	.	2	.	.	.	false	false	Message: -1ms	.	.	.	.	.	.	.	.	.	.	.	RECCFG CR 1000 2 0 R	-1	.	.	lw.edf	RIGHT	2626	10334188	Full Trial Period	10331562	97	Trial: 97	10331562	78	ºÉ°üµ°	ºôÀ²È¦	ÊÖïí	j	j
lw	.	.	.	.	.	.	.	.	.	.	3	.	.	.	false	false	Message: -1ms	.	.	.	.	.	.	.	.	.	.	.	ELCLCFG TOWER	-1	.	.	lw.edf	RIGHT	2626	10334188	Full Trial Period	10331562	97	Trial: 97	10331562	78	ºÉ°üµ°	ºôÀ²È¦	ÊÖïí	j	j
lw	.	.	.	.	.	.	.	.	.	.	4	.	.	.	false	false	Message: -1ms	.	.	.	.	.	.	.	.	.	.	.	GAZE_COORDS 0.00 0.00 1023.00 767.00	-1	.	.	lw.edf	RIGHT	2626	10334188	Full Trial Period	10331562	97	Trial: 97	10331562	78	ºÉ°üµ°	ºôÀ²È¦	ÊÖïí	j	j
lw	.	.	.	.	.	.	.	.	.	.	5	.	.	.	false	false	Message: -1ms	.	.	.	.	.	.	.	.	.	.	.	THRESHOLDS R 124 228	-1	.	.	lw.edf	RIGHT	2626	10334188	Full Trial Period	10331562	97	Trial: 97	10331562	78	ºÉ°üµ°	ºôÀ²È¦	ÊÖïí	j	j
lw	.	.	.	.	.	.	.	.	.	.	6	.	.	.	false	false	Message: -1ms	.	.	.	.	.	.	.	.	.	.	.	ELCL_PROC CENTROID (3)	-1	.	.	lw.edf	RIGHT	2626	10334188	Full Trial Period	10331562	97	Trial: 97	10331562	78	ºÉ°üµ°	ºôÀ²È¦	ÊÖïí	j	j
lw	.	.	.	.	.	.	.	.	.	.	7	.	.	.	false	false	Message: -1ms	.	.	.	.	.	.	.	.	.	.	.	ELCL_PCR_PARAM 5 3.0	-1	.	.	lw.edf	RIGHT	2626	10334188	Full Trial Period	10331562	97	Trial: 97	10331562	78	ºÉ°üµ°	ºôÀ²È¦	ÊÖïí	j	j
lw	.	.	.	.	.	.	.	.	.	.	8	.	.	.	false	true	Message: 0ms	.	.	.	.	.	.	.	.	.	.	.	!MODE RECORD CR 1000 2 0 R	0	.	.	lw.edf	RIGHT	2626	10334188	Full Trial Period	10331562	97	Trial: 97	10331562	78	ºÉ°üµ°	ºôÀ²È¦	ÊÖïí	j	j
lw	.	.	.	.	416	422	1	7	137.30	376.90	9	.	.	.	false	false	Message: 116ms	.	.	.	.	.	.	.	.	.	.	.	SYNCTIME	116	137.30	376.90	lw.edf	RIGHT	2626	10334188	Full Trial Period	10331562	97	Trial: 97	10331562	78	ºÉ°üµ°	ºôÀ²È¦	ÊÖïí	j	j
lw	.	.	.	.	.	.	.	.	.	.	10	.	.	.	false	false	Message: 1244ms	6.98	25.93	269	1507	516.70	589.60	4	616.00	1239	493.20	383.40	INVISIBLE_BOUNDARY[1]	1244	.	.	lw.edf	RIGHT	2626	10334188	Full Trial Period	10331562	97	Trial: 97	10331562	78	ºÉ°üµ°	ºôÀ²È¦	ÊÖïí	j	j
lw	.	.	.	.	.	.	.	.	.	.	11	.	.	.	false	false	Message: 1249ms	6.98	25.93	269	1507	516.70	589.60	4	616.00	1239	493.20	383.40	SYNCTIME	1249	.	.	lw.edf	RIGHT	2626	10334188	Full Trial Period	10331562	97	Trial: 97	10331562	78	ºÉ°üµ°	ºôÀ²È¦	ÊÖïí	j	j
lw	.	.	.	.	.	.	.	.	.	.	12	.	.	.	false	false	Message: 1914ms	13.38	191.15	70	1943	930.20	455.10	5	337.30	1874	524.80	459.60	INVISIBLE_BOUNDARY[2]	1914	.	.	lw.edf	RIGHT	2626	10334188	Full Trial Period	10331562	97	Trial: 97	10331562	78	ºÉ°üµ°	ºôÀ²È¦	ÊÖïí	j	j
lw	.	.	.	.	.	.	.	.	.	.	13	.	.	.	false	false	Message: 1924ms	13.38	191.15	70	1943	930.20	455.10	5	337.30	1874	524.80	459.60	SYNCTIME	1924	.	.	lw.edf	RIGHT	2626	10334188	Full Trial Period	10331562	97	Trial: 97	10331562	78	ºÉ°üµ°	ºôÀ²È¦	ÊÖïí	j	j
lw	.	.	.	.	404	2624	7	2221	902.80	378.00	14	[1]	2	RECTANGLE_INTERESTAREA	false	false	Message: 2607ms	.	.	.	.	.	.	.	.	.	.	.	KEYBOARD	2607	902.80	378.00	lw.edf	RIGHT	2626	10334188	Full Trial Period	10331562	97	Trial: 97	10331562	78	ºÉ°üµ°	ºôÀ²È¦	ÊÖïí	j	j
lw	.	.	.	.	.	.	.	.	.	.	15	.	.	.	false	false	Message: 2668ms	.	.	.	.	.	.	.	.	.	.	.	TRIAL_RESULT 0	2668	.	.	lw.edf	RIGHT	2626	10334188	Full Trial Period	10331562	97	Trial: 97	10331562	78	ºÉ°üµ°	ºôÀ²È¦	ÊÖïí	j	j
lw	.	.	.	.	.	.	.	.	.	.	1	.	.	.	false	false	Message: -15ms	.	.	.	.	.	.	.	.	.	.	.	TRIALID 97	-15	.	.	lw.edf	RIGHT	2628	10338029	Full Trial Period	10335401	98	Trial: 98	10335401	11	¾í³ß	Æ¤´ø	ÑÌ»Ò¸×	f	f
lw	.	.	.	.	.	.	.	.	.	.	2	.	.	.	false	false	Message: -1ms	.	.	.	.	.	.	.	.	.	.	.	RECCFG CR 1000 2 0 R	-1	.	.	lw.edf	RIGHT	2628	10338029	Full Trial Period	10335401	98	Trial: 98	10335401	11	¾í³ß	Æ¤´ø	ÑÌ»Ò¸×	f	f
lw	.	.	.	.	.	.	.	.	.	.	3	.	.	.	false	false	Message: -1ms	.	.	.	.	.	.	.	.	.	.	.	ELCLCFG TOWER	-1	.	.	lw.edf	RIGHT	2628	10338029	Full Trial Period	10335401	98	Trial: 98	10335401	11	¾í³ß	Æ¤´ø	ÑÌ»Ò¸×	f	f
lw	.	.	.	.	.	.	.	.	.	.	4	.	.	.	false	false	Message: -1ms	.	.	.	.	.	.	.	.	.	.	.	GAZE_COORDS 0.00 0.00 1023.00 767.00	-1	.	.	lw.edf	RIGHT	2628	10338029	Full Trial Period	10335401	98	Trial: 98	10335401	11	¾í³ß	Æ¤´ø	ÑÌ»Ò¸×	f	f
lw	.	.	.	.	.	.	.	.	.	.	5	.	.	.	false	false	Message: -1ms	.	.	.	.	.	.	.	.	.	.	.	THRESHOLDS R 124 228	-1	.	.	lw.edf	RIGHT	2628	10338029	Full Trial Period	10335401	98	Trial: 98	10335401	11	¾í³ß	Æ¤´ø	ÑÌ»Ò¸×	f	f
lw	.	.	.	.	.	.	.	.	.	.	6	.	.	.	false	false	Message: -1ms	.	.	.	.	.	.	.	.	.	.	.	ELCL_PROC CENTROID (3)	-1	.	.	lw.edf	RIGHT	2628	10338029	Full Trial Period	10335401	98	Trial: 98	10335401	11	¾í³ß	Æ¤´ø	ÑÌ»Ò¸×	f	f
lw	.	.	.	.	.	.	.	.	.	.	7	.	.	.	false	false	Message: -1ms	.	.	.	.	.	.	.	.	.	.	.	ELCL_PCR_PARAM 5 3.0	-1	.	.	lw.edf	RIGHT	2628	10338029	Full Trial Period	10335401	98	Trial: 98	10335401	11	¾í³ß	Æ¤´ø	ÑÌ»Ò¸×	f	f
lw	.	.	.	.	.	.	.	.	.	.	8	.	.	.	false	true	Message: 0ms	.	.	.	.	.	.	.	.	.	.	.	!MODE RECORD CR 1000 2 0 R	0	.	.	lw.edf	RIGHT	2628	10338029	Full Trial Period	10335401	98	Trial: 98	10335401	11	¾í³ß	Æ¤´ø	ÑÌ»Ò¸×	f	f
lw	.	.	.	.	299	305	1	7	135.70	380.40	9	.	.	.	false	false	Message: 42ms	.	.	.	.	.	.	.	.	.	.	.	SYNCTIME	42	135.70	380.40	lw.edf	RIGHT	2628	10338029	Full Trial Period	10335401	98	Trial: 98	10335401	11	¾í³ß	Æ¤´ø	ÑÌ»Ò¸×	f	f
lw	.	.	.	.	303	1334	4	1032	514.50	378.10	10	[1]	1	RECTANGLE_INTERESTAREA	false	false	Message: 1317ms	.	.	.	.	.	.	.	.	.	.	.	INVISIBLE_BOUNDARY[1]	1317	514.50	378.10	lw.edf	RIGHT	2628	10338029	Full Trial Period	10335401	98	Trial: 98	10335401	11	¾í³ß	Æ¤´ø	ÑÌ»Ò¸×	f	f
lw	.	.	.	.	303	1334	4	1032	514.50	378.10	11	[1]	1	RECTANGLE_INTERESTAREA	false	false	Message: 1325ms	.	.	.	.	.	.	.	.	.	.	.	SYNCTIME	1325	514.50	378.10	lw.edf	RIGHT	2628	10338029	Full Trial Period	10335401	98	Trial: 98	10335401	11	¾í³ß	Æ¤´ø	ÑÌ»Ò¸×	f	f
lw	.	.	.	.	.	.	.	.	.	.	12	.	.	.	false	false	Message: 1935ms	11.16	157.20	71	1951	882.40	481.10	7	377.10	1881	547.20	451.80	INVISIBLE_BOUNDARY[2]	1935	.	.	lw.edf	RIGHT	2628	10338029	Full Trial Period	10335401	98	Trial: 98	10335401	11	¾í³ß	Æ¤´ø	ÑÌ»Ò¸×	f	f
lw	.	.	.	.	.	.	.	.	.	.	13	.	.	.	false	false	Message: 1943ms	11.16	157.20	71	1951	882.40	481.10	7	377.10	1881	547.20	451.80	SYNCTIME	1943	.	.	lw.edf	RIGHT	2628	10338029	Full Trial Period	10335401	98	Trial: 98	10335401	11	¾í³ß	Æ¤´ø	ÑÌ»Ò¸×	f	f
lw	.	.	.	.	78	2626	10	2549	688.20	379.20	14	.	.	.	false	false	Message: 2609ms	.	.	.	.	.	.	.	.	.	.	.	KEYBOARD	2609	688.20	379.20	lw.edf	RIGHT	2628	10338029	Full Trial Period	10335401	98	Trial: 98	10335401	11	¾í³ß	Æ¤´ø	ÑÌ»Ò¸×	f	f
lw	.	.	.	.	.	.	.	.	.	.	15	.	.	.	false	false	Message: 2669ms	.	.	.	.	.	.	.	.	.	.	.	TRIAL_RESULT 0	2669	.	.	lw.edf	RIGHT	2628	10338029	Full Trial Period	10335401	98	Trial: 98	10335401	11	¾í³ß	Æ¤´ø	ÑÌ»Ò¸×	f	f
lw	.	.	.	.	.	.	.	.	.	.	1	.	.	.	false	false	Message: -17ms	.	.	.	.	.	.	.	.	.	.	.	TRIALID 98	-17	.	.	lw.edf	RIGHT	2364	10341716	Full Trial Period	10339352	99	Trial: 99	10339352	88	Ð¬´ø	ÃæÌõ	µçÏß	j	j
lw	.	.	.	.	.	.	.	.	.	.	2	.	.	.	false	false	Message: -1ms	.	.	.	.	.	.	.	.	.	.	.	RECCFG CR 1000 2 0 R	-1	.	.	lw.edf	RIGHT	2364	10341716	Full Trial Period	10339352	99	Trial: 99	10339352	88	Ð¬´ø	ÃæÌõ	µçÏß	j	j
lw	.	.	.	.	.	.	.	.	.	.	3	.	.	.	false	false	Message: -1ms	.	.	.	.	.	.	.	.	.	.	.	ELCLCFG TOWER	-1	.	.	lw.edf	RIGHT	2364	10341716	Full Trial Period	10339352	99	Trial: 99	10339352	88	Ð¬´ø	ÃæÌõ	µçÏß	j	j
lw	.	.	.	.	.	.	.	.	.	.	4	.	.	.	false	false	Message: -1ms	.	.	.	.	.	.	.	.	.	.	.	GAZE_COORDS 0.00 0.00 1023.00 767.00	-1	.	.	lw.edf	RIGHT	2364	10341716	Full Trial Period	10339352	99	Trial: 99	10339352	88	Ð¬´ø	ÃæÌõ	µçÏß	j	j
lw	.	.	.	.	.	.	.	.	.	.	5	.	.	.	false	false	Message: -1ms	.	.	.	.	.	.	.	.	.	.	.	THRESHOLDS R 124 228	-1	.	.	lw.edf	RIGHT	2364	10341716	Full Trial Period	10339352	99	Trial: 99	10339352	88	Ð¬´ø	ÃæÌõ	µçÏß	j	j
lw	.	.	.	.	.	.	.	.	.	.	6	.	.	.	false	false	Message: -1ms	.	.	.	.	.	.	.	.	.	.	.	ELCL_PROC CENTROID (3)	-1	.	.	lw.edf	RIGHT	2364	10341716	Full Trial Period	10339352	99	Trial: 99	10339352	88	Ð¬´ø	ÃæÌõ	µçÏß	j	j
lw	.	.	.	.	.	.	.	.	.	.	7	.	.	.	false	false	Message: -1ms	.	.	.	.	.	.	.	.	.	.	.	ELCL_PCR_PARAM 5 3.0	-1	.	.	lw.edf	RIGHT	2364	10341716	Full Trial Period	10339352	99	Trial: 99	10339352	88	Ð¬´ø	ÃæÌõ	µçÏß	j	j
lw	.	.	.	.	.	.	.	.	.	.	8	.	.	.	false	true	Message: 0ms	.	.	.	.	.	.	.	.	.	.	.	!MODE RECORD CR 1000 2 0 R	0	.	.	lw.edf	RIGHT	2364	10341716	Full Trial Period	10339352	99	Trial: 99	10339352	88	Ð¬´ø	ÃæÌõ	µçÏß	j	j
lw	.	.	.	.	476	482	1	7	142.70	375.60	9	.	.	.	false	false	Message: 41ms	.	.	.	.	.	.	.	.	.	.	.	SYNCTIME	41	142.70	375.60	lw.edf	RIGHT	2364	10341716	Full Trial Period	10339352	99	Trial: 99	10339352	88	Ð¬´ø	ÃæÌõ	µçÏß	j	j
lw	.	.	.	.	.	.	.	.	.	.	10	.	.	.	false	false	Message: 694ms	12.48	240.07	52	711	526.50	400.90	2	393.80	660	155.10	380.10	INVISIBLE_BOUNDARY[1]	694	.	.	lw.edf	RIGHT	2364	10341716	Full Trial Period	10339352	99	Trial: 99	10339352	88	Ð¬´ø	ÃæÌõ	µçÏß	j	j
lw	.	.	.	.	.	.	.	.	.	.	11	.	.	.	false	false	Message: 700ms	12.48	240.07	52	711	526.50	400.90	2	393.80	660	155.10	380.10	SYNCTIME	700	.	.	lw.edf	RIGHT	2364	10341716	Full Trial Period	10339352	99	Trial: 99	10339352	88	Ð¬´ø	ÃæÌõ	µçÏß	j	j
lw	.	.	.	.	.	.	.	.	.	.	12	.	.	.	false	false	Message: 1281ms	9.60	192.04	50	1292	821.90	444.40	5	301.30	1243	535.60	457.80	INVISIBLE_BOUNDARY[2]	1281	.	.	lw.edf	RIGHT	2364	10341716	Full Trial Period	10339352	99	Trial: 99	10339352	88	Ð¬´ø	ÃæÌõ	µçÏß	j	j
lw	.	.	.	.	.	.	.	.	.	.	13	.	.	.	false	false	Message: 1291ms	9.60	192.04	50	1292	821.90	444.40	5	301.30	1243	535.60	457.80	SYNCTIME	1291	.	.	lw.edf	RIGHT	2364	10341716	Full Trial Period	10339352	99	Trial: 99	10339352	88	Ð¬´ø	ÃæÌõ	µçÏß	j	j
lw	.	.	.	.	305	2362	9	2058	772.00	419.50	14	.	.	.	false	false	Message: 2346ms	.	.	.	.	.	.	.	.	.	.	.	KEYBOARD	2346	772.00	419.50	lw.edf	RIGHT	2364	10341716	Full Trial Period	10339352	99	Trial: 99	10339352	88	Ð¬´ø	ÃæÌõ	µçÏß	j	j
lw	.	.	.	.	.	.	.	.	.	.	15	.	.	.	false	false	Message: 2413ms	.	.	.	.	.	.	.	.	.	.	.	TRIAL_RESULT 0	2413	.	.	lw.edf	RIGHT	2364	10341716	Full Trial Period	10339352	99	Trial: 99	10339352	88	Ð¬´ø	ÃæÌõ	µçÏß	j	j
lw	.	.	.	.	.	.	.	.	.	.	1	.	.	.	false	false	Message: -27ms	.	.	.	.	.	.	.	.	.	.	.	TRIALID 99	-27	.	.	lw.edf	RIGHT	2565	10345501	Full Trial Period	10342936	100	Trial: 100	10342936	86	¶ú»ú	Ð¬´ø	öÏÓãË¿	j	j
lw	.	.	.	.	.	.	.	.	.	.	2	.	.	.	false	false	Message: -1ms	.	.	.	.	.	.	.	.	.	.	.	RECCFG CR 1000 2 0 R	-1	.	.	lw.edf	RIGHT	2565	10345501	Full Trial Period	10342936	100	Trial: 100	10342936	86	¶ú»ú	Ð¬´ø	öÏÓãË¿	j	j
lw	.	.	.	.	.	.	.	.	.	.	3	.	.	.	false	false	Message: -1ms	.	.	.	.	.	.	.	.	.	.	.	ELCLCFG TOWER	-1	.	.	lw.edf	RIGHT	2565	10345501	Full Trial Period	10342936	100	Trial: 100	10342936	86	¶ú»ú	Ð¬´ø	öÏÓãË¿	j	j
lw	.	.	.	.	.	.	.	.	.	.	4	.	.	.	false	false	Message: -1ms	.	.	.	.	.	.	.	.	.	.	.	GAZE_COORDS 0.00 0.00 1023.00 767.00	-1	.	.	lw.edf	RIGHT	2565	10345501	Full Trial Period	10342936	100	Trial: 100	10342936	86	¶ú»ú	Ð¬´ø	öÏÓãË¿	j	j
lw	.	.	.	.	.	.	.	.	.	.	5	.	.	.	false	false	Message: -1ms	.	.	.	.	.	.	.	.	.	.	.	THRESHOLDS R 124 228	-1	.	.	lw.edf	RIGHT	2565	10345501	Full Trial Period	10342936	100	Trial: 100	10342936	86	¶ú»ú	Ð¬´ø	öÏÓãË¿	j	j
lw	.	.	.	.	.	.	.	.	.	.	6	.	.	.	false	false	Message: -1ms	.	.	.	.	.	.	.	.	.	.	.	ELCL_PROC CENTROID (3)	-1	.	.	lw.edf	RIGHT	2565	10345501	Full Trial Period	10342936	100	Trial: 100	10342936	86	¶ú»ú	Ð¬´ø	öÏÓãË¿	j	j
lw	.	.	.	.	.	.	.	.	.	.	7	.	.	.	false	false	Message: -1ms	.	.	.	.	.	.	.	.	.	.	.	ELCL_PCR_PARAM 5 3.0	-1	.	.	lw.edf	RIGHT	2565	10345501	Full Trial Period	10342936	100	Trial: 100	10342936	86	¶ú»ú	Ð¬´ø	öÏÓãË¿	j	j
lw	.	.	.	.	.	.	.	.	.	.	8	.	.	.	false	true	Message: 0ms	.	.	.	.	.	.	.	.	.	.	.	!MODE RECORD CR 1000 2 0 R	0	.	.	lw.edf	RIGHT	2565	10345501	Full Trial Period	10342936	100	Trial: 100	10342936	86	¶ú»ú	Ð¬´ø	öÏÓãË¿	j	j
lw	.	.	.	.	275	281	1	7	136.70	378.40	9	.	.	.	false	false	Message: 48ms	.	.	.	.	.	.	.	.	.	.	.	SYNCTIME	48	136.70	378.40	lw.edf	RIGHT	2565	10345501	Full Trial Period	10342936	100	Trial: 100	10342936	86	¶ú»ú	Ð¬´ø	öÏÓãË¿	j	j
lw	.	.	.	.	.	.	.	.	.	.	10	.	.	.	false	false	Message: 685ms	11.01	59.49	185	731	455.30	495.90	2	614.50	547	150.90	370.10	INVISIBLE_BOUNDARY[1]	685	.	.	lw.edf	RIGHT	2565	10345501	Full Trial Period	10342936	100	Trial: 100	10342936	86	¶ú»ú	Ð¬´ø	öÏÓãË¿	j	j
lw	.	.	.	.	.	.	.	.	.	.	11	.	.	.	false	false	Message: 690ms	11.01	59.49	185	731	455.30	495.90	2	614.50	547	150.90	370.10	SYNCTIME	690	.	.	lw.edf	RIGHT	2565	10345501	Full Trial Period	10342936	100	Trial: 100	10342936	86	¶ú»ú	Ð¬´ø	öÏÓãË¿	j	j
lw	.	.	.	.	.	.	.	.	.	.	12	.	.	.	false	false	Message: 1745ms	10.88	46.67	233	1779	822.00	580.50	5	542.60	1547	546.70	404.00	INVISIBLE_BOUNDARY[2]	1745	.	.	lw.edf	RIGHT	2565	10345501	Full Trial Period	10342936	100	Trial: 100	10342936	86	¶ú»ú	Ð¬´ø	öÏÓãË¿	j	j
lw	.	.	.	.	.	.	.	.	.	.	13	.	.	.	false	false	Message: 1756ms	10.88	46.67	233	1779	822.00	580.50	5	542.60	1547	546.70	404.00	SYNCTIME	1756	.	.	lw.edf	RIGHT	2565	10345501	Full Trial Period	10342936	100	Trial: 100	10342936	86	¶ú»ú	Ð¬´ø	öÏÓãË¿	j	j
lw	.	.	.	.	193	2563	8	2371	705.70	412.00	14	.	.	.	false	false	Message: 2546ms	.	.	.	.	.	.	.	.	.	.	.	KEYBOARD	2546	705.70	412.00	lw.edf	RIGHT	2565	10345501	Full Trial Period	10342936	100	Trial: 100	10342936	86	¶ú»ú	Ð¬´ø	öÏÓãË¿	j	j
lw	.	.	.	.	.	.	.	.	.	.	15	.	.	.	false	false	Message: 2605ms	.	.	.	.	.	.	.	.	.	.	.	TRIAL_RESULT 0	2605	.	.	lw.edf	RIGHT	2565	10345501	Full Trial Period	10342936	100	Trial: 100	10342936	86	¶ú»ú	Ð¬´ø	öÏÓãË¿	j	j
lw	.	.	.	.	.	.	.	.	.	.	1	.	.	.	false	false	Message: -19ms	.	.	.	.	.	.	.	.	.	.	.	TRIALID 100	-19	.	.	lw.edf	RIGHT	2014	10348733	Full Trial Period	10346719	101	Trial: 101	10346719	52	ÌðÌðÈ¦	ÂÝÃ±	Ñ¥×Ó	f	f
lw	.	.	.	.	.	.	.	.	.	.	2	.	.	.	false	false	Message: -1ms	.	.	.	.	.	.	.	.	.	.	.	RECCFG CR 1000 2 0 R	-1	.	.	lw.edf	RIGHT	2014	10348733	Full Trial Period	10346719	101	Trial: 101	10346719	52	ÌðÌðÈ¦	ÂÝÃ±	Ñ¥×Ó	f	f
lw	.	.	.	.	.	.	.	.	.	.	3	.	.	.	false	false	Message: -1ms	.	.	.	.	.	.	.	.	.	.	.	ELCLCFG TOWER	-1	.	.	lw.edf	RIGHT	2014	10348733	Full Trial Period	10346719	101	Trial: 101	10346719	52	ÌðÌðÈ¦	ÂÝÃ±	Ñ¥×Ó	f	f
lw	.	.	.	.	.	.	.	.	.	.	4	.	.	.	false	false	Message: -1ms	.	.	.	.	.	.	.	.	.	.	.	GAZE_COORDS 0.00 0.00 1023.00 767.00	-1	.	.	lw.edf	RIGHT	2014	10348733	Full Trial Period	10346719	101	Trial: 101	10346719	52	ÌðÌðÈ¦	ÂÝÃ±	Ñ¥×Ó	f	f
lw	.	.	.	.	.	.	.	.	.	.	5	.	.	.	false	false	Message: -1ms	.	.	.	.	.	.	.	.	.	.	.	THRESHOLDS R 124 228	-1	.	.	lw.edf	RIGHT	2014	10348733	Full Trial Period	10346719	101	Trial: 101	10346719	52	ÌðÌðÈ¦	ÂÝÃ±	Ñ¥×Ó	f	f
lw	.	.	.	.	.	.	.	.	.	.	6	.	.	.	false	false	Message: -1ms	.	.	.	.	.	.	.	.	.	.	.	ELCL_PROC CENTROID (3)	-1	.	.	lw.edf	RIGHT	2014	10348733	Full Trial Period	10346719	101	Trial: 101	10346719	52	ÌðÌðÈ¦	ÂÝÃ±	Ñ¥×Ó	f	f
lw	.	.	.	.	.	.	.	.	.	.	7	.	.	.	false	false	Message: -1ms	.	.	.	.	.	.	.	.	.	.	.	ELCL_PCR_PARAM 5 3.0	-1	.	.	lw.edf	RIGHT	2014	10348733	Full Trial Period	10346719	101	Trial: 101	10346719	52	ÌðÌðÈ¦	ÂÝÃ±	Ñ¥×Ó	f	f
lw	.	.	.	.	.	.	.	.	.	.	8	.	.	.	false	true	Message: 0ms	.	.	.	.	.	.	.	.	.	.	.	!MODE RECORD CR 1000 2 0 R	0	.	.	lw.edf	RIGHT	2014	10348733	Full Trial Period	10346719	101	Trial: 101	10346719	52	ÌðÌðÈ¦	ÂÝÃ±	Ñ¥×Ó	f	f
lw	.	.	.	.	275	281	1	7	136.40	360.60	9	.	.	.	false	false	Message: 48ms	.	.	.	.	.	.	.	.	.	.	.	SYNCTIME	48	136.40	360.60	lw.edf	RIGHT	2014	10348733	Full Trial Period	10346719	101	Trial: 101	10346719	52	ÌðÌðÈ¦	ÂÝÃ±	Ñ¥×Ó	f	f
lw	.	.	.	.	.	.	.	.	.	.	10	.	.	.	false	false	Message: 566ms	16.67	155.77	107	636	612.20	562.30	2	515.90	530	153.60	358.90	INVISIBLE_BOUNDARY[1]	566	.	.	lw.edf	RIGHT	2014	10348733	Full Trial Period	10346719	101	Trial: 101	10346719	52	ÌðÌðÈ¦	ÂÝÃ±	Ñ¥×Ó	f	f
lw	.	.	.	.	.	.	.	.	.	.	11	.	.	.	false	false	Message: 572ms	16.67	155.77	107	636	612.20	562.30	2	515.90	530	153.60	358.90	SYNCTIME	572	.	.	lw.edf	RIGHT	2014	10348733	Full Trial Period	10346719	101	Trial: 101	10346719	52	ÌðÌðÈ¦	ÂÝÃ±	Ñ¥×Ó	f	f
lw	.	.	.	.	.	.	.	.	.	.	12	.	.	.	false	false	Message: 1256ms	10.40	207.92	50	1266	813.90	434.50	4	345.10	1217	505.50	419.70	INVISIBLE_BOUNDARY[2]	1256	.	.	lw.edf	RIGHT	2014	10348733	Full Trial Period	10346719	101	Trial: 101	10346719	52	ÌðÌðÈ¦	ÂÝÃ±	Ñ¥×Ó	f	f
lw	.	.	.	.	.	.	.	.	.	.	13	.	.	.	false	false	Message: 1264ms	10.40	207.92	50	1266	813.90	434.50	4	345.10	1217	505.50	419.70	SYNCTIME	1264	.	.	lw.edf	RIGHT	2014	10348733	Full Trial Period	10346719	101	Trial: 101	10346719	52	ÌðÌðÈ¦	ÂÝÃ±	Ñ¥×Ó	f	f
lw	.	.	.	.	178	2012	7	1835	875.10	419.90	14	.	.	.	false	false	Message: 1995ms	.	.	.	.	.	.	.	.	.	.	.	KEYBOARD	1995	875.10	419.90	lw.edf	RIGHT	2014	10348733	Full Trial Period	10346719	101	Trial: 101	10346719	52	ÌðÌðÈ¦	ÂÝÃ±	Ñ¥×Ó	f	f
lw	.	.	.	.	.	.	.	.	.	.	15	.	.	.	false	false	Message: 2050ms	.	.	.	.	.	.	.	.	.	.	.	TRIAL_RESULT 0	2050	.	.	lw.edf	RIGHT	2014	10348733	Full Trial Period	10346719	101	Trial: 101	10346719	52	ÌðÌðÈ¦	ÂÝÃ±	Ñ¥×Ó	f	f
lw	.	.	.	.	.	.	.	.	.	.	1	.	.	.	false	false	Message: -21ms	.	.	.	.	.	.	.	.	.	.	.	TRIALID 101	-21	.	.	lw.edf	RIGHT	2362	10352308	Full Trial Period	10349946	102	Trial: 102	10349946	16	ÅûÈø	·Éµú	Õë¹Ü	f	f
lw	.	.	.	.	.	.	.	.	.	.	2	.	.	.	false	false	Message: -1ms	.	.	.	.	.	.	.	.	.	.	.	RECCFG CR 1000 2 0 R	-1	.	.	lw.edf	RIGHT	2362	10352308	Full Trial Period	10349946	102	Trial: 102	10349946	16	ÅûÈø	·Éµú	Õë¹Ü	f	f
lw	.	.	.	.	.	.	.	.	.	.	3	.	.	.	false	false	Message: -1ms	.	.	.	.	.	.	.	.	.	.	.	ELCLCFG TOWER	-1	.	.	lw.edf	RIGHT	2362	10352308	Full Trial Period	10349946	102	Trial: 102	10349946	16	ÅûÈø	·Éµú	Õë¹Ü	f	f
lw	.	.	.	.	.	.	.	.	.	.	4	.	.	.	false	false	Message: -1ms	.	.	.	.	.	.	.	.	.	.	.	GAZE_COORDS 0.00 0.00 1023.00 767.00	-1	.	.	lw.edf	RIGHT	2362	10352308	Full Trial Period	10349946	102	Trial: 102	10349946	16	ÅûÈø	·Éµú	Õë¹Ü	f	f
lw	.	.	.	.	.	.	.	.	.	.	5	.	.	.	false	false	Message: -1ms	.	.	.	.	.	.	.	.	.	.	.	THRESHOLDS R 124 228	-1	.	.	lw.edf	RIGHT	2362	10352308	Full Trial Period	10349946	102	Trial: 102	10349946	16	ÅûÈø	·Éµú	Õë¹Ü	f	f
lw	.	.	.	.	.	.	.	.	.	.	6	.	.	.	false	false	Message: -1ms	.	.	.	.	.	.	.	.	.	.	.	ELCL_PROC CENTROID (3)	-1	.	.	lw.edf	RIGHT	2362	10352308	Full Trial Period	10349946	102	Trial: 102	10349946	16	ÅûÈø	·Éµú	Õë¹Ü	f	f
lw	.	.	.	.	.	.	.	.	.	.	7	.	.	.	false	false	Message: -1ms	.	.	.	.	.	.	.	.	.	.	.	ELCL_PCR_PARAM 5 3.0	-1	.	.	lw.edf	RIGHT	2362	10352308	Full Trial Period	10349946	102	Trial: 102	10349946	16	ÅûÈø	·Éµú	Õë¹Ü	f	f
lw	.	.	.	.	.	.	.	.	.	.	8	.	.	.	false	true	Message: 0ms	.	.	.	.	.	.	.	.	.	.	.	!MODE RECORD CR 1000 2 0 R	0	.	.	lw.edf	RIGHT	2362	10352308	Full Trial Period	10349946	102	Trial: 102	10349946	16	ÅûÈø	·Éµú	Õë¹Ü	f	f
lw	.	.	.	.	281	287	1	7	133.40	359.30	9	.	.	.	false	false	Message: 45ms	.	.	.	.	.	.	.	.	.	.	.	SYNCTIME	45	133.40	359.30	lw.edf	RIGHT	2362	10352308	Full Trial Period	10349946	102	Trial: 102	10349946	16	ÅûÈø	·Éµú	Õë¹Ü	f	f
lw	.	.	.	.	.	.	.	.	.	.	10	.	.	.	false	false	Message: 1032ms	7.40	33.65	220	1240	528.80	580.20	4	619.10	1021	471.60	368.70	INVISIBLE_BOUNDARY[1]	1032	.	.	lw.edf	RIGHT	2362	10352308	Full Trial Period	10349946	102	Trial: 102	10349946	16	ÅûÈø	·Éµú	Õë¹Ü	f	f
lw	.	.	.	.	.	.	.	.	.	.	11	.	.	.	false	false	Message: 1037ms	7.40	33.65	220	1240	528.80	580.20	4	619.10	1021	471.60	368.70	SYNCTIME	1037	.	.	lw.edf	RIGHT	2362	10352308	Full Trial Period	10349946	102	Trial: 102	10349946	16	ÅûÈø	·Éµú	Õë¹Ü	f	f
lw	.	.	.	.	.	.	.	.	.	.	12	.	.	.	false	false	Message: 1701ms	7.96	165.90	48	1708	779.30	457.60	6	259.60	1661	542.60	474.40	INVISIBLE_BOUNDARY[2]	1701	.	.	lw.edf	RIGHT	2362	10352308	Full Trial Period	10349946	102	Trial: 102	10349946	16	ÅûÈø	·Éµú	Õë¹Ü	f	f
lw	.	.	.	.	134	1842	7	1709	768.50	413.10	13	.	.	.	false	false	Message: 1711ms	.	.	.	.	.	.	.	.	.	.	.	SYNCTIME	1711	768.50	413.10	lw.edf	RIGHT	2362	10352308	Full Trial Period	10349946	102	Trial: 102	10349946	16	ÅûÈø	·Éµú	Õë¹Ü	f	f
lw	.	.	.	.	208	2360	9	2153	897.10	385.90	14	[1]	2	RECTANGLE_INTERESTAREA	false	false	Message: 2344ms	.	.	.	.	.	.	.	.	.	.	.	KEYBOARD	2344	897.10	385.90	lw.edf	RIGHT	2362	10352308	Full Trial Period	10349946	102	Trial: 102	10349946	16	ÅûÈø	·Éµú	Õë¹Ü	f	f
lw	.	.	.	.	.	.	.	.	.	.	15	.	.	.	false	false	Message: 2406ms	.	.	.	.	.	.	.	.	.	.	.	TRIAL_RESULT 0	2406	.	.	lw.edf	RIGHT	2362	10352308	Full Trial Period	10349946	102	Trial: 102	10349946	16	ÅûÈø	·Éµú	Õë¹Ü	f	f
lw	.	.	.	.	.	.	.	.	.	.	1	.	.	.	false	false	Message: -14ms	.	.	.	.	.	.	.	.	.	.	.	TRIALID 102	-14	.	.	lw.edf	RIGHT	4864	10358253	Full Trial Period	10353389	103	Trial: 103	10353389	120	Ä§·½	ÄÖÖÓ	´½¸à	f	f
lw	.	.	.	.	.	.	.	.	.	.	2	.	.	.	false	false	Message: -1ms	.	.	.	.	.	.	.	.	.	.	.	RECCFG CR 1000 2 0 R	-1	.	.	lw.edf	RIGHT	4864	10358253	Full Trial Period	10353389	103	Trial: 103	10353389	120	Ä§·½	ÄÖÖÓ	´½¸à	f	f
lw	.	.	.	.	.	.	.	.	.	.	3	.	.	.	false	false	Message: -1ms	.	.	.	.	.	.	.	.	.	.	.	ELCLCFG TOWER	-1	.	.	lw.edf	RIGHT	4864	10358253	Full Trial Period	10353389	103	Trial: 103	10353389	120	Ä§·½	ÄÖÖÓ	´½¸à	f	f
lw	.	.	.	.	.	.	.	.	.	.	4	.	.	.	false	false	Message: -1ms	.	.	.	.	.	.	.	.	.	.	.	GAZE_COORDS 0.00 0.00 1023.00 767.00	-1	.	.	lw.edf	RIGHT	4864	10358253	Full Trial Period	10353389	103	Trial: 103	10353389	120	Ä§·½	ÄÖÖÓ	´½¸à	f	f
lw	.	.	.	.	.	.	.	.	.	.	5	.	.	.	false	false	Message: -1ms	.	.	.	.	.	.	.	.	.	.	.	THRESHOLDS R 124 228	-1	.	.	lw.edf	RIGHT	4864	10358253	Full Trial Period	10353389	103	Trial: 103	10353389	120	Ä§·½	ÄÖÖÓ	´½¸à	f	f
lw	.	.	.	.	.	.	.	.	.	.	6	.	.	.	false	false	Message: -1ms	.	.	.	.	.	.	.	.	.	.	.	ELCL_PROC CENTROID (3)	-1	.	.	lw.edf	RIGHT	4864	10358253	Full Trial Period	10353389	103	Trial: 103	10353389	120	Ä§·½	ÄÖÖÓ	´½¸à	f	f
lw	.	.	.	.	.	.	.	.	.	.	7	.	.	.	false	false	Message: -1ms	.	.	.	.	.	.	.	.	.	.	.	ELCL_PCR_PARAM 5 3.0	-1	.	.	lw.edf	RIGHT	4864	10358253	Full Trial Period	10353389	103	Trial: 103	10353389	120	Ä§·½	ÄÖÖÓ	´½¸à	f	f
lw	.	.	.	.	.	.	.	.	.	.	8	.	.	.	false	true	Message: 0ms	.	.	.	.	.	.	.	.	.	.	.	!MODE RECORD CR 1000 2 0 R	0	.	.	lw.edf	RIGHT	4864	10358253	Full Trial Period	10353389	103	Trial: 103	10353389	120	Ä§·½	ÄÖÖÓ	´½¸à	f	f
lw	.	.	.	.	66	72	1	7	134.40	380.60	9	.	.	.	false	false	Message: 43ms	.	.	.	.	.	.	.	.	.	.	.	SYNCTIME	43	134.40	380.60	lw.edf	RIGHT	4864	10358253	Full Trial Period	10353389	103	Trial: 103	10353389	120	Ä§·½	ÄÖÖÓ	´½¸à	f	f
lw	.	.	.	.	.	.	.	.	.	.	10	.	.	.	false	false	Message: 2409ms	7.02	27.11	259	2655	513.10	564.30	7	583.00	2397	510.20	357.20	INVISIBLE_BOUNDARY[1]	2409	.	.	lw.edf	RIGHT	4864	10358253	Full Trial Period	10353389	103	Trial: 103	10353389	120	Ä§·½	ÄÖÖÓ	´½¸à	f	f
lw	.	.	.	.	.	.	.	.	.	.	11	.	.	.	false	false	Message: 2418ms	7.02	27.11	259	2655	513.10	564.30	7	583.00	2397	510.20	357.20	SYNCTIME	2418	.	.	lw.edf	RIGHT	4864	10358253	Full Trial Period	10353389	103	Trial: 103	10353389	120	Ä§·½	ÄÖÖÓ	´½¸à	f	f
lw	.	.	.	.	.	.	.	.	.	.	12	.	.	.	false	false	Message: 3868ms	7.14	56.63	126	3978	859.20	577.90	11	483.40	3853	860.20	362.40	INVISIBLE_BOUNDARY[2]	3868	.	.	lw.edf	RIGHT	4864	10358253	Full Trial Period	10353389	103	Trial: 103	10353389	120	Ä§·½	ÄÖÖÓ	´½¸à	f	f
lw	.	.	.	.	.	.	.	.	.	.	13	.	.	.	false	false	Message: 3876ms	7.14	56.63	126	3978	859.20	577.90	11	483.40	3853	860.20	362.40	SYNCTIME	3876	.	.	lw.edf	RIGHT	4864	10358253	Full Trial Period	10353389	103	Trial: 103	10353389	120	Ä§·½	ÄÖÖÓ	´½¸à	f	f
lw	.	.	.	.	.	.	.	.	.	.	14	.	.	.	false	false	Message: 4845ms	2.39	108.63	22	4862	615.50	468.70	15	132.10	4841	686.00	461.60	KEYBOARD	4845	.	.	lw.edf	RIGHT	4864	10358253	Full Trial Period	10353389	103	Trial: 103	10353389	120	Ä§·½	ÄÖÖÓ	´½¸à	f	f
lw	.	.	.	.	.	.	.	.	.	.	15	.	.	.	false	false	Message: 4909ms	.	.	.	.	.	.	.	.	.	.	.	TRIAL_RESULT 0	4909	.	.	lw.edf	RIGHT	4864	10358253	Full Trial Period	10353389	103	Trial: 103	10353389	120	Ä§·½	ÄÖÖÓ	´½¸à	f	f
lw	.	.	.	.	.	.	.	.	.	.	1	.	.	.	false	false	Message: -27ms	.	.	.	.	.	.	.	.	.	.	.	TRIALID 103	-27	.	.	lw.edf	RIGHT	3221	10362646	Full Trial Period	10359425	104	Trial: 104	10359425	80	ÄûÃÊ	éÏé­	¼¦µ°	f	j
lw	.	.	.	.	.	.	.	.	.	.	2	.	.	.	false	false	Message: -1ms	.	.	.	.	.	.	.	.	.	.	.	RECCFG CR 1000 2 0 R	-1	.	.	lw.edf	RIGHT	3221	10362646	Full Trial Period	10359425	104	Trial: 104	10359425	80	ÄûÃÊ	éÏé­	¼¦µ°	f	j
lw	.	.	.	.	.	.	.	.	.	.	3	.	.	.	false	false	Message: -1ms	.	.	.	.	.	.	.	.	.	.	.	ELCLCFG TOWER	-1	.	.	lw.edf	RIGHT	3221	10362646	Full Trial Period	10359425	104	Trial: 104	10359425	80	ÄûÃÊ	éÏé­	¼¦µ°	f	j
lw	.	.	.	.	.	.	.	.	.	.	4	.	.	.	false	false	Message: -1ms	.	.	.	.	.	.	.	.	.	.	.	GAZE_COORDS 0.00 0.00 1023.00 767.00	-1	.	.	lw.edf	RIGHT	3221	10362646	Full Trial Period	10359425	104	Trial: 104	10359425	80	ÄûÃÊ	éÏé­	¼¦µ°	f	j
lw	.	.	.	.	.	.	.	.	.	.	5	.	.	.	false	false	Message: -1ms	.	.	.	.	.	.	.	.	.	.	.	THRESHOLDS R 124 228	-1	.	.	lw.edf	RIGHT	3221	10362646	Full Trial Period	10359425	104	Trial: 104	10359425	80	ÄûÃÊ	éÏé­	¼¦µ°	f	j
lw	.	.	.	.	.	.	.	.	.	.	6	.	.	.	false	false	Message: -1ms	.	.	.	.	.	.	.	.	.	.	.	ELCL_PROC CENTROID (3)	-1	.	.	lw.edf	RIGHT	3221	10362646	Full Trial Period	10359425	104	Trial: 104	10359425	80	ÄûÃÊ	éÏé­	¼¦µ°	f	j
lw	.	.	.	.	.	.	.	.	.	.	7	.	.	.	false	false	Message: -1ms	.	.	.	.	.	.	.	.	.	.	.	ELCL_PCR_PARAM 5 3.0	-1	.	.	lw.edf	RIGHT	3221	10362646	Full Trial Period	10359425	104	Trial: 104	10359425	80	ÄûÃÊ	éÏé­	¼¦µ°	f	j
lw	.	.	.	.	.	.	.	.	.	.	8	.	.	.	false	true	Message: 0ms	.	.	.	.	.	.	.	.	.	.	.	!MODE RECORD CR 1000 2 0 R	0	.	.	lw.edf	RIGHT	3221	10362646	Full Trial Period	10359425	104	Trial: 104	10359425	80	ÄûÃÊ	éÏé­	¼¦µ°	f	j
lw	.	.	.	.	304	310	1	7	134.40	379.60	9	.	.	.	false	false	Message: 40ms	.	.	.	.	.	.	.	.	.	.	.	SYNCTIME	40	134.40	379.60	lw.edf	RIGHT	3221	10362646	Full Trial Period	10359425	104	Trial: 104	10359425	80	ÄûÃÊ	éÏé­	¼¦µ°	f	j
lw	.	.	.	.	.	.	.	.	.	.	10	.	.	.	false	false	Message: 1802ms	0.90	64.44	14	1806	510.20	383.30	5	89.30	1793	484.10	380.50	INVISIBLE_BOUNDARY[1]	1802	.	.	lw.edf	RIGHT	3221	10362646	Full Trial Period	10359425	104	Trial: 104	10359425	80	ÄûÃÊ	éÏé­	¼¦µ°	f	j
lw	.	.	.	.	.	.	.	.	.	.	11	.	.	.	false	false	Message: 1806ms	0.90	64.44	14	1806	510.20	383.30	5	89.30	1793	484.10	380.50	SYNCTIME	1806	.	.	lw.edf	RIGHT	3221	10362646	Full Trial Period	10359425	104	Trial: 104	10359425	80	ÄûÃÊ	éÏé­	¼¦µ°	f	j
lw	.	.	.	.	.	.	.	.	.	.	12	.	.	.	false	false	Message: 2461ms	15.30	177.91	86	2502	949.80	542.60	6	279.20	2417	515.00	378.30	INVISIBLE_BOUNDARY[2]	2461	.	.	lw.edf	RIGHT	3221	10362646	Full Trial Period	10359425	104	Trial: 104	10359425	80	ÄûÃÊ	éÏé­	¼¦µ°	f	j
lw	.	.	.	.	.	.	.	.	.	.	13	.	.	.	false	false	Message: 2465ms	15.30	177.91	86	2502	949.80	542.60	6	279.20	2417	515.00	378.30	SYNCTIME	2465	.	.	lw.edf	RIGHT	3221	10362646	Full Trial Period	10359425	104	Trial: 104	10359425	80	ÄûÃÊ	éÏé­	¼¦µ°	f	j
lw	.	.	.	.	48	3219	9	3172	891.00	422.20	14	.	.	.	false	false	Message: 3203ms	.	.	.	.	.	.	.	.	.	.	.	KEYBOARD	3203	891.00	422.20	lw.edf	RIGHT	3221	10362646	Full Trial Period	10359425	104	Trial: 104	10359425	80	ÄûÃÊ	éÏé­	¼¦µ°	f	j
lw	.	.	.	.	.	.	.	.	.	.	15	.	.	.	false	false	Message: 3271ms	.	.	.	.	.	.	.	.	.	.	.	TRIAL_RESULT 0	3271	.	.	lw.edf	RIGHT	3221	10362646	Full Trial Period	10359425	104	Trial: 104	10359425	80	ÄûÃÊ	éÏé­	¼¦µ°	f	j
lw	.	.	.	.	.	.	.	.	.	.	1	.	.	.	false	false	Message: -16ms	.	.	.	.	.	.	.	.	.	.	.	TRIALID 104	-16	.	.	lw.edf	RIGHT	2820	10366750	Full Trial Period	10363930	105	Trial: 105	10363930	94	µ°¾í	Ã«±Ê	¿ê×Ó	f	j
lw	.	.	.	.	.	.	.	.	.	.	2	.	.	.	false	false	Message: -1ms	.	.	.	.	.	.	.	.	.	.	.	RECCFG CR 1000 2 0 R	-1	.	.	lw.edf	RIGHT	2820	10366750	Full Trial Period	10363930	105	Trial: 105	10363930	94	µ°¾í	Ã«±Ê	¿ê×Ó	f	j
lw	.	.	.	.	.	.	.	.	.	.	3	.	.	.	false	false	Message: -1ms	.	.	.	.	.	.	.	.	.	.	.	ELCLCFG TOWER	-1	.	.	lw.edf	RIGHT	2820	10366750	Full Trial Period	10363930	105	Trial: 105	10363930	94	µ°¾í	Ã«±Ê	¿ê×Ó	f	j
lw	.	.	.	.	.	.	.	.	.	.	4	.	.	.	false	false	Message: -1ms	.	.	.	.	.	.	.	.	.	.	.	GAZE_COORDS 0.00 0.00 1023.00 767.00	-1	.	.	lw.edf	RIGHT	2820	10366750	Full Trial Period	10363930	105	Trial: 105	10363930	94	µ°¾í	Ã«±Ê	¿ê×Ó	f	j
lw	.	.	.	.	.	.	.	.	.	.	5	.	.	.	false	false	Message: -1ms	.	.	.	.	.	.	.	.	.	.	.	THRESHOLDS R 124 228	-1	.	.	lw.edf	RIGHT	2820	10366750	Full Trial Period	10363930	105	Trial: 105	10363930	94	µ°¾í	Ã«±Ê	¿ê×Ó	f	j
lw	.	.	.	.	.	.	.	.	.	.	6	.	.	.	false	false	Message: -1ms	.	.	.	.	.	.	.	.	.	.	.	ELCL_PROC CENTROID (3)	-1	.	.	lw.edf	RIGHT	2820	10366750	Full Trial Period	10363930	105	Trial: 105	10363930	94	µ°¾í	Ã«±Ê	¿ê×Ó	f	j
lw	.	.	.	.	.	.	.	.	.	.	7	.	.	.	false	false	Message: -1ms	.	.	.	.	.	.	.	.	.	.	.	ELCL_PCR_PARAM 5 3.0	-1	.	.	lw.edf	RIGHT	2820	10366750	Full Trial Period	10363930	105	Trial: 105	10363930	94	µ°¾í	Ã«±Ê	¿ê×Ó	f	j
lw	.	.	.	.	.	.	.	.	.	.	8	.	.	.	false	true	Message: 0ms	.	.	.	.	.	.	.	.	.	.	.	!MODE RECORD CR 1000 2 0 R	0	.	.	lw.edf	RIGHT	2820	10366750	Full Trial Period	10363930	105	Trial: 105	10363930	94	µ°¾í	Ã«±Ê	¿ê×Ó	f	j
lw	.	.	.	.	260	266	1	7	134.10	371.70	9	.	.	.	false	false	Message: 42ms	.	.	.	.	.	.	.	.	.	.	.	SYNCTIME	42	134.10	371.70	lw.edf	RIGHT	2820	10366750	Full Trial Period	10363930	105	Trial: 105	10363930	94	µ°¾í	Ã«±Ê	¿ê×Ó	f	j
lw	.	.	.	.	23	1248	5	1226	516.50	647.50	10	.	.	.	false	false	Message: 1226ms	.	.	.	.	.	.	.	.	.	.	.	INVISIBLE_BOUNDARY[1]	1226	.	.	lw.edf	RIGHT	2820	10366750	Full Trial Period	10363930	105	Trial: 105	10363930	94	µ°¾í	Ã«±Ê	¿ê×Ó	f	j
lw	.	.	.	.	23	1248	5	1226	516.50	647.50	11	.	.	.	false	false	Message: 1233ms	.	.	.	.	.	.	.	.	.	.	.	SYNCTIME	1233	516.50	647.50	lw.edf	RIGHT	2820	10366750	Full Trial Period	10363930	105	Trial: 105	10363930	94	µ°¾í	Ã«±Ê	¿ê×Ó	f	j
lw	.	.	.	.	.	.	.	.	.	.	12	.	.	.	false	false	Message: 2104ms	9.28	185.57	50	2114	801.10	377.90	7	298.40	2065	527.50	385.80	INVISIBLE_BOUNDARY[2]	2104	.	.	lw.edf	RIGHT	2820	10366750	Full Trial Period	10363930	105	Trial: 105	10363930	94	µ°¾í	Ã«±Ê	¿ê×Ó	f	j
lw	.	.	.	.	.	.	.	.	.	.	13	.	.	.	false	false	Message: 2108ms	9.28	185.57	50	2114	801.10	377.90	7	298.40	2065	527.50	385.80	SYNCTIME	2108	.	.	lw.edf	RIGHT	2820	10366750	Full Trial Period	10363930	105	Trial: 105	10363930	94	µ°¾í	Ã«±Ê	¿ê×Ó	f	j
lw	.	.	.	.	32	2818	10	2787	757.20	388.30	14	.	.	.	false	false	Message: 2801ms	.	.	.	.	.	.	.	.	.	.	.	KEYBOARD	2801	757.20	388.30	lw.edf	RIGHT	2820	10366750	Full Trial Period	10363930	105	Trial: 105	10363930	94	µ°¾í	Ã«±Ê	¿ê×Ó	f	j
lw	.	.	.	.	.	.	.	.	.	.	15	.	.	.	false	false	Message: 2864ms	.	.	.	.	.	.	.	.	.	.	.	TRIAL_RESULT 0	2864	.	.	lw.edf	RIGHT	2820	10366750	Full Trial Period	10363930	105	Trial: 105	10363930	94	µ°¾í	Ã«±Ê	¿ê×Ó	f	j
lw	.	.	.	.	.	.	.	.	.	.	1	.	.	.	false	false	Message: -16ms	.	.	.	.	.	.	.	.	.	.	.	TRIALID 105	-16	.	.	lw.edf	RIGHT	3702	10371615	Full Trial Period	10367913	106	Trial: 106	10367913	7	Êé°ü	Ìú¹ì	ÌÝ×Ó	j	j
lw	.	.	.	.	.	.	.	.	.	.	2	.	.	.	false	false	Message: -1ms	.	.	.	.	.	.	.	.	.	.	.	RECCFG CR 1000 2 0 R	-1	.	.	lw.edf	RIGHT	3702	10371615	Full Trial Period	10367913	106	Trial: 106	10367913	7	Êé°ü	Ìú¹ì	ÌÝ×Ó	j	j
lw	.	.	.	.	.	.	.	.	.	.	3	.	.	.	false	false	Message: -1ms	.	.	.	.	.	.	.	.	.	.	.	ELCLCFG TOWER	-1	.	.	lw.edf	RIGHT	3702	10371615	Full Trial Period	10367913	106	Trial: 106	10367913	7	Êé°ü	Ìú¹ì	ÌÝ×Ó	j	j
lw	.	.	.	.	.	.	.	.	.	.	4	.	.	.	false	false	Message: -1ms	.	.	.	.	.	.	.	.	.	.	.	GAZE_COORDS 0.00 0.00 1023.00 767.00	-1	.	.	lw.edf	RIGHT	3702	10371615	Full Trial Period	10367913	106	Trial: 106	10367913	7	Êé°ü	Ìú¹ì	ÌÝ×Ó	j	j
lw	.	.	.	.	.	.	.	.	.	.	5	.	.	.	false	false	Message: -1ms	.	.	.	.	.	.	.	.	.	.	.	THRESHOLDS R 124 228	-1	.	.	lw.edf	RIGHT	3702	10371615	Full Trial Period	10367913	106	Trial: 106	10367913	7	Êé°ü	Ìú¹ì	ÌÝ×Ó	j	j
lw	.	.	.	.	.	.	.	.	.	.	6	.	.	.	false	false	Message: -1ms	.	.	.	.	.	.	.	.	.	.	.	ELCL_PROC CENTROID (3)	-1	.	.	lw.edf	RIGHT	3702	10371615	Full Trial Period	10367913	106	Trial: 106	10367913	7	Êé°ü	Ìú¹ì	ÌÝ×Ó	j	j
lw	.	.	.	.	.	.	.	.	.	.	7	.	.	.	false	false	Message: -1ms	.	.	.	.	.	.	.	.	.	.	.	ELCL_PCR_PARAM 5 3.0	-1	.	.	lw.edf	RIGHT	3702	10371615	Full Trial Period	10367913	106	Trial: 106	10367913	7	Êé°ü	Ìú¹ì	ÌÝ×Ó	j	j
lw	.	.	.	.	.	.	.	.	.	.	8	.	.	.	false	true	Message: 0ms	.	.	.	.	.	.	.	.	.	.	.	!MODE RECORD CR 1000 2 0 R	0	.	.	lw.edf	RIGHT	3702	10371615	Full Trial Period	10367913	106	Trial: 106	10367913	7	Êé°ü	Ìú¹ì	ÌÝ×Ó	j	j
lw	.	.	.	.	514	520	1	7	140.50	383.80	9	.	.	.	false	false	Message: 42ms	.	.	.	.	.	.	.	.	.	.	.	SYNCTIME	42	140.50	383.80	lw.edf	RIGHT	3702	10371615	Full Trial Period	10367913	106	Trial: 106	10367913	7	Êé°ü	Ìú¹ì	ÌÝ×Ó	j	j
lw	.	.	.	.	.	.	.	.	.	.	10	.	.	.	false	false	Message: 2051ms	6.04	18.19	332	2377	530.20	562.10	5	458.50	2046	520.60	383.90	INVISIBLE_BOUNDARY[1]	2051	.	.	lw.edf	RIGHT	3702	10371615	Full Trial Period	10367913	106	Trial: 106	10367913	7	Êé°ü	Ìú¹ì	ÌÝ×Ó	j	j
lw	.	.	.	.	.	.	.	.	.	.	11	.	.	.	false	false	Message: 2059ms	6.04	18.19	332	2377	530.20	562.10	5	458.50	2046	520.60	383.90	SYNCTIME	2059	.	.	lw.edf	RIGHT	3702	10371615	Full Trial Period	10367913	106	Trial: 106	10367913	7	Êé°ü	Ìú¹ì	ÌÝ×Ó	j	j
lw	.	.	.	.	.	.	.	.	.	.	12	.	.	.	false	false	Message: 2726ms	12.07	112.78	107	2755	860.70	581.30	6	265.30	2649	511.60	468.70	INVISIBLE_BOUNDARY[2]	2726	.	.	lw.edf	RIGHT	3702	10371615	Full Trial Period	10367913	106	Trial: 106	10367913	7	Êé°ü	Ìú¹ì	ÌÝ×Ó	j	j
lw	.	.	.	.	.	.	.	.	.	.	13	.	.	.	false	false	Message: 2733ms	12.07	112.78	107	2755	860.70	581.30	6	265.30	2649	511.60	468.70	SYNCTIME	2733	.	.	lw.edf	RIGHT	3702	10371615	Full Trial Period	10367913	106	Trial: 106	10367913	7	Êé°ü	Ìú¹ì	ÌÝ×Ó	j	j
lw	.	.	.	.	50	3700	10	3651	869.40	420.70	14	.	.	.	false	false	Message: 3683ms	.	.	.	.	.	.	.	.	.	.	.	KEYBOARD	3683	869.40	420.70	lw.edf	RIGHT	3702	10371615	Full Trial Period	10367913	106	Trial: 106	10367913	7	Êé°ü	Ìú¹ì	ÌÝ×Ó	j	j
lw	.	.	.	.	.	.	.	.	.	.	15	.	.	.	false	false	Message: 3748ms	.	.	.	.	.	.	.	.	.	.	.	TRIAL_RESULT 0	3748	.	.	lw.edf	RIGHT	3702	10371615	Full Trial Period	10367913	106	Trial: 106	10367913	7	Êé°ü	Ìú¹ì	ÌÝ×Ó	j	j
lw	.	.	.	.	.	.	.	.	.	.	1	.	.	.	false	false	Message: -26ms	.	.	.	.	.	.	.	.	.	.	.	TRIALID 106	-26	.	.	lw.edf	RIGHT	2309	10375223	Full Trial Period	10372914	107	Trial: 107	10372914	20	éÙ×Ó	ÇúÆæ±ý	ÒÂ¼Ü	f	f
lw	.	.	.	.	.	.	.	.	.	.	2	.	.	.	false	false	Message: -1ms	.	.	.	.	.	.	.	.	.	.	.	RECCFG CR 1000 2 0 R	-1	.	.	lw.edf	RIGHT	2309	10375223	Full Trial Period	10372914	107	Trial: 107	10372914	20	éÙ×Ó	ÇúÆæ±ý	ÒÂ¼Ü	f	f
lw	.	.	.	.	.	.	.	.	.	.	3	.	.	.	false	false	Message: -1ms	.	.	.	.	.	.	.	.	.	.	.	ELCLCFG TOWER	-1	.	.	lw.edf	RIGHT	2309	10375223	Full Trial Period	10372914	107	Trial: 107	10372914	20	éÙ×Ó	ÇúÆæ±ý	ÒÂ¼Ü	f	f
lw	.	.	.	.	.	.	.	.	.	.	4	.	.	.	false	false	Message: -1ms	.	.	.	.	.	.	.	.	.	.	.	GAZE_COORDS 0.00 0.00 1023.00 767.00	-1	.	.	lw.edf	RIGHT	2309	10375223	Full Trial Period	10372914	107	Trial: 107	10372914	20	éÙ×Ó	ÇúÆæ±ý	ÒÂ¼Ü	f	f
lw	.	.	.	.	.	.	.	.	.	.	5	.	.	.	false	false	Message: -1ms	.	.	.	.	.	.	.	.	.	.	.	THRESHOLDS R 124 228	-1	.	.	lw.edf	RIGHT	2309	10375223	Full Trial Period	10372914	107	Trial: 107	10372914	20	éÙ×Ó	ÇúÆæ±ý	ÒÂ¼Ü	f	f
lw	.	.	.	.	.	.	.	.	.	.	6	.	.	.	false	false	Message: -1ms	.	.	.	.	.	.	.	.	.	.	.	ELCL_PROC CENTROID (3)	-1	.	.	lw.edf	RIGHT	2309	10375223	Full Trial Period	10372914	107	Trial: 107	10372914	20	éÙ×Ó	ÇúÆæ±ý	ÒÂ¼Ü	f	f
lw	.	.	.	.	.	.	.	.	.	.	7	.	.	.	false	false	Message: -1ms	.	.	.	.	.	.	.	.	.	.	.	ELCL_PCR_PARAM 5 3.0	-1	.	.	lw.edf	RIGHT	2309	10375223	Full Trial Period	10372914	107	Trial: 107	10372914	20	éÙ×Ó	ÇúÆæ±ý	ÒÂ¼Ü	f	f
lw	.	.	.	.	.	.	.	.	.	.	8	.	.	.	false	true	Message: 0ms	.	.	.	.	.	.	.	.	.	.	.	!MODE RECORD CR 1000 2 0 R	0	.	.	lw.edf	RIGHT	2309	10375223	Full Trial Period	10372914	107	Trial: 107	10372914	20	éÙ×Ó	ÇúÆæ±ý	ÒÂ¼Ü	f	f
lw	.	.	.	.	437	443	1	7	137.60	379.00	9	.	.	.	false	false	Message: 48ms	.	.	.	.	.	.	.	.	.	.	.	SYNCTIME	48	137.60	379.00	lw.edf	RIGHT	2309	10375223	Full Trial Period	10372914	107	Trial: 107	10372914	20	éÙ×Ó	ÇúÆæ±ý	ÒÂ¼Ü	f	f
lw	.	.	.	.	.	.	.	.	.	.	10	.	.	.	false	false	Message: 859ms	3.53	100.90	35	862	527.20	393.00	2	183.40	828	448.30	328.60	INVISIBLE_BOUNDARY[1]	859	.	.	lw.edf	RIGHT	2309	10375223	Full Trial Period	10372914	107	Trial: 107	10372914	20	éÙ×Ó	ÇúÆæ±ý	ÒÂ¼Ü	f	f
lw	.	.	.	.	374	1236	3	863	531.00	458.90	11	.	.	.	false	false	Message: 865ms	.	.	.	.	.	.	.	.	.	.	.	SYNCTIME	865	531.00	458.90	lw.edf	RIGHT	2309	10375223	Full Trial Period	10372914	107	Trial: 107	10372914	20	éÙ×Ó	ÇúÆæ±ý	ÒÂ¼Ü	f	f
lw	.	.	.	.	.	.	.	.	.	.	12	.	.	.	false	false	Message: 1558ms	9.67	175.84	55	1571	831.00	473.30	4	259.10	1517	540.90	478.00	INVISIBLE_BOUNDARY[2]	1558	.	.	lw.edf	RIGHT	2309	10375223	Full Trial Period	10372914	107	Trial: 107	10372914	20	éÙ×Ó	ÇúÆæ±ý	ÒÂ¼Ü	f	f
lw	.	.	.	.	.	.	.	.	.	.	13	.	.	.	false	false	Message: 1564ms	9.67	175.84	55	1571	831.00	473.30	4	259.10	1517	540.90	478.00	SYNCTIME	1564	.	.	lw.edf	RIGHT	2309	10375223	Full Trial Period	10372914	107	Trial: 107	10372914	20	éÙ×Ó	ÇúÆæ±ý	ÒÂ¼Ü	f	f
lw	.	.	.	.	.	.	.	.	.	.	14	.	.	.	false	false	Message: 2291ms	11.34	92.23	123	2307	560.40	484.80	7	271.40	2185	897.20	423.10	KEYBOARD	2291	.	.	lw.edf	RIGHT	2309	10375223	Full Trial Period	10372914	107	Trial: 107	10372914	20	éÙ×Ó	ÇúÆæ±ý	ÒÂ¼Ü	f	f
lw	.	.	.	.	.	.	.	.	.	.	15	.	.	.	false	false	Message: 2353ms	.	.	.	.	.	.	.	.	.	.	.	TRIAL_RESULT 0	2353	.	.	lw.edf	RIGHT	2309	10375223	Full Trial Period	10372914	107	Trial: 107	10372914	20	éÙ×Ó	ÇúÆæ±ý	ÒÂ¼Ü	f	f
lw	.	.	.	.	.	.	.	.	.	.	1	.	.	.	false	false	Message: -17ms	.	.	.	.	.	.	.	.	.	.	.	TRIALID 107	-17	.	.	lw.edf	RIGHT	2282	10378719	Full Trial Period	10376437	108	Trial: 108	10376437	84	°ÙºÏ»¨	ÓðÃ«Çò	À®°È	j	j
lw	.	.	.	.	.	.	.	.	.	.	2	.	.	.	false	false	Message: -1ms	.	.	.	.	.	.	.	.	.	.	.	RECCFG CR 1000 2 0 R	-1	.	.	lw.edf	RIGHT	2282	10378719	Full Trial Period	10376437	108	Trial: 108	10376437	84	°ÙºÏ»¨	ÓðÃ«Çò	À®°È	j	j
lw	.	.	.	.	.	.	.	.	.	.	3	.	.	.	false	false	Message: -1ms	.	.	.	.	.	.	.	.	.	.	.	ELCLCFG TOWER	-1	.	.	lw.edf	RIGHT	2282	10378719	Full Trial Period	10376437	108	Trial: 108	10376437	84	°ÙºÏ»¨	ÓðÃ«Çò	À®°È	j	j
lw	.	.	.	.	.	.	.	.	.	.	4	.	.	.	false	false	Message: -1ms	.	.	.	.	.	.	.	.	.	.	.	GAZE_COORDS 0.00 0.00 1023.00 767.00	-1	.	.	lw.edf	RIGHT	2282	10378719	Full Trial Period	10376437	108	Trial: 108	10376437	84	°ÙºÏ»¨	ÓðÃ«Çò	À®°È	j	j
lw	.	.	.	.	.	.	.	.	.	.	5	.	.	.	false	false	Message: -1ms	.	.	.	.	.	.	.	.	.	.	.	THRESHOLDS R 124 228	-1	.	.	lw.edf	RIGHT	2282	10378719	Full Trial Period	10376437	108	Trial: 108	10376437	84	°ÙºÏ»¨	ÓðÃ«Çò	À®°È	j	j
lw	.	.	.	.	.	.	.	.	.	.	6	.	.	.	false	false	Message: -1ms	.	.	.	.	.	.	.	.	.	.	.	ELCL_PROC CENTROID (3)	-1	.	.	lw.edf	RIGHT	2282	10378719	Full Trial Period	10376437	108	Trial: 108	10376437	84	°ÙºÏ»¨	ÓðÃ«Çò	À®°È	j	j
lw	.	.	.	.	.	.	.	.	.	.	7	.	.	.	false	false	Message: -1ms	.	.	.	.	.	.	.	.	.	.	.	ELCL_PCR_PARAM 5 3.0	-1	.	.	lw.edf	RIGHT	2282	10378719	Full Trial Period	10376437	108	Trial: 108	10376437	84	°ÙºÏ»¨	ÓðÃ«Çò	À®°È	j	j
lw	.	.	.	.	.	.	.	.	.	.	8	.	.	.	false	true	Message: 0ms	.	.	.	.	.	.	.	.	.	.	.	!MODE RECORD CR 1000 2 0 R	0	.	.	lw.edf	RIGHT	2282	10378719	Full Trial Period	10376437	108	Trial: 108	10376437	84	°ÙºÏ»¨	ÓðÃ«Çò	À®°È	j	j
lw	.	.	.	.	309	315	1	7	135.40	360.90	9	.	.	.	false	false	Message: 41ms	.	.	.	.	.	.	.	.	.	.	.	SYNCTIME	41	135.40	360.90	lw.edf	RIGHT	2282	10378719	Full Trial Period	10376437	108	Trial: 108	10376437	84	°ÙºÏ»¨	ÓðÃ«Çò	À®°È	j	j
lw	.	.	.	.	.	.	.	.	.	.	10	.	.	.	false	false	Message: 642ms	12.92	222.67	58	657	533.40	377.00	2	400.20	600	149.50	361.70	INVISIBLE_BOUNDARY[1]	642	.	.	lw.edf	RIGHT	2282	10378719	Full Trial Period	10376437	108	Trial: 108	10376437	84	°ÙºÏ»¨	ÓðÃ«Çò	À®°È	j	j
lw	.	.	.	.	.	.	.	.	.	.	11	.	.	.	false	false	Message: 650ms	12.92	222.67	58	657	533.40	377.00	2	400.20	600	149.50	361.70	SYNCTIME	650	.	.	lw.edf	RIGHT	2282	10378719	Full Trial Period	10376437	108	Trial: 108	10376437	84	°ÙºÏ»¨	ÓðÃ«Çò	À®°È	j	j
lw	.	.	.	.	.	.	.	.	.	.	12	.	.	.	false	false	Message: 1311ms	8.95	194.47	46	1326	845.00	404.10	4	302.40	1281	580.00	385.50	INVISIBLE_BOUNDARY[2]	1311	.	.	lw.edf	RIGHT	2282	10378719	Full Trial Period	10376437	108	Trial: 108	10376437	84	°ÙºÏ»¨	ÓðÃ«Çò	À®°È	j	j
lw	.	.	.	.	.	.	.	.	.	.	13	.	.	.	false	false	Message: 1316ms	8.95	194.47	46	1326	845.00	404.10	4	302.40	1281	580.00	385.50	SYNCTIME	1316	.	.	lw.edf	RIGHT	2282	10378719	Full Trial Period	10376437	108	Trial: 108	10376437	84	°ÙºÏ»¨	ÓðÃ«Çò	À®°È	j	j
lw	.	.	.	.	440	2280	7	1841	759.90	346.40	14	.	.	.	false	false	Message: 2263ms	.	.	.	.	.	.	.	.	.	.	.	KEYBOARD	2263	759.90	346.40	lw.edf	RIGHT	2282	10378719	Full Trial Period	10376437	108	Trial: 108	10376437	84	°ÙºÏ»¨	ÓðÃ«Çò	À®°È	j	j
lw	.	.	.	.	.	.	.	.	.	.	15	.	.	.	false	false	Message: 2328ms	.	.	.	.	.	.	.	.	.	.	.	TRIAL_RESULT 0	2328	.	.	lw.edf	RIGHT	2282	10378719	Full Trial Period	10376437	108	Trial: 108	10376437	84	°ÙºÏ»¨	ÓðÃ«Çò	À®°È	j	j
lw	.	.	.	.	.	.	.	.	.	.	1	.	.	.	false	false	Message: -17ms	.	.	.	.	.	.	.	.	.	.	.	TRIALID 108	-17	.	.	lw.edf	RIGHT	3144	10383031	Full Trial Period	10379887	109	Trial: 109	10379887	55	ÌðÍ²	»ð¾æ	°ôÇò¹÷	j	f
lw	.	.	.	.	.	.	.	.	.	.	2	.	.	.	false	false	Message: -1ms	.	.	.	.	.	.	.	.	.	.	.	RECCFG CR 1000 2 0 R	-1	.	.	lw.edf	RIGHT	3144	10383031	Full Trial Period	10379887	109	Trial: 109	10379887	55	ÌðÍ²	»ð¾æ	°ôÇò¹÷	j	f
lw	.	.	.	.	.	.	.	.	.	.	3	.	.	.	false	false	Message: -1ms	.	.	.	.	.	.	.	.	.	.	.	ELCLCFG TOWER	-1	.	.	lw.edf	RIGHT	3144	10383031	Full Trial Period	10379887	109	Trial: 109	10379887	55	ÌðÍ²	»ð¾æ	°ôÇò¹÷	j	f
lw	.	.	.	.	.	.	.	.	.	.	4	.	.	.	false	false	Message: -1ms	.	.	.	.	.	.	.	.	.	.	.	GAZE_COORDS 0.00 0.00 1023.00 767.00	-1	.	.	lw.edf	RIGHT	3144	10383031	Full Trial Period	10379887	109	Trial: 109	10379887	55	ÌðÍ²	»ð¾æ	°ôÇò¹÷	j	f
lw	.	.	.	.	.	.	.	.	.	.	5	.	.	.	false	false	Message: -1ms	.	.	.	.	.	.	.	.	.	.	.	THRESHOLDS R 124 228	-1	.	.	lw.edf	RIGHT	3144	10383031	Full Trial Period	10379887	109	Trial: 109	10379887	55	ÌðÍ²	»ð¾æ	°ôÇò¹÷	j	f
lw	.	.	.	.	.	.	.	.	.	.	6	.	.	.	false	false	Message: -1ms	.	.	.	.	.	.	.	.	.	.	.	ELCL_PROC CENTROID (3)	-1	.	.	lw.edf	RIGHT	3144	10383031	Full Trial Period	10379887	109	Trial: 109	10379887	55	ÌðÍ²	»ð¾æ	°ôÇò¹÷	j	f
lw	.	.	.	.	.	.	.	.	.	.	7	.	.	.	false	false	Message: -1ms	.	.	.	.	.	.	.	.	.	.	.	ELCL_PCR_PARAM 5 3.0	-1	.	.	lw.edf	RIGHT	3144	10383031	Full Trial Period	10379887	109	Trial: 109	10379887	55	ÌðÍ²	»ð¾æ	°ôÇò¹÷	j	f
lw	.	.	.	.	.	.	.	.	.	.	8	.	.	.	false	true	Message: 0ms	.	.	.	.	.	.	.	.	.	.	.	!MODE RECORD CR 1000 2 0 R	0	.	.	lw.edf	RIGHT	3144	10383031	Full Trial Period	10379887	109	Trial: 109	10379887	55	ÌðÍ²	»ð¾æ	°ôÇò¹÷	j	f
lw	.	.	.	.	302	308	1	7	131.60	375.10	9	.	.	.	false	false	Message: 41ms	.	.	.	.	.	.	.	.	.	.	.	SYNCTIME	41	131.60	375.10	lw.edf	RIGHT	3144	10383031	Full Trial Period	10379887	109	Trial: 109	10379887	55	ÌðÍ²	»ð¾æ	°ôÇò¹÷	j	f
lw	.	.	.	.	.	.	.	.	.	.	10	.	.	.	false	false	Message: 1307ms	5.67	21.15	268	1564	580.80	536.20	4	565.60	1297	573.20	369.70	INVISIBLE_BOUNDARY[1]	1307	.	.	lw.edf	RIGHT	3144	10383031	Full Trial Period	10379887	109	Trial: 109	10379887	55	ÌðÍ²	»ð¾æ	°ôÇò¹÷	j	f
lw	.	.	.	.	.	.	.	.	.	.	11	.	.	.	false	false	Message: 1315ms	5.67	21.15	268	1564	580.80	536.20	4	565.60	1297	573.20	369.70	SYNCTIME	1315	.	.	lw.edf	RIGHT	3144	10383031	Full Trial Period	10379887	109	Trial: 109	10379887	55	ÌðÍ²	»ð¾æ	°ôÇò¹÷	j	f
lw	.	.	.	.	.	.	.	.	.	.	12	.	.	.	false	false	Message: 2257ms	3.96	120.12	33	2273	827.40	388.40	8	190.20	2241	709.30	395.50	INVISIBLE_BOUNDARY[2]	2257	.	.	lw.edf	RIGHT	3144	10383031	Full Trial Period	10379887	109	Trial: 109	10379887	55	ÌðÍ²	»ð¾æ	°ôÇò¹÷	j	f
lw	.	.	.	.	.	.	.	.	.	.	13	.	.	.	false	false	Message: 2265ms	3.96	120.12	33	2273	827.40	388.40	8	190.20	2241	709.30	395.50	SYNCTIME	2265	.	.	lw.edf	RIGHT	3144	10383031	Full Trial Period	10379887	109	Trial: 109	10379887	55	ÌðÍ²	»ð¾æ	°ôÇò¹÷	j	f
lw	.	.	.	.	130	3142	11	3013	896.60	406.70	14	.	.	.	false	false	Message: 3125ms	.	.	.	.	.	.	.	.	.	.	.	KEYBOARD	3125	896.60	406.70	lw.edf	RIGHT	3144	10383031	Full Trial Period	10379887	109	Trial: 109	10379887	55	ÌðÍ²	»ð¾æ	°ôÇò¹÷	j	f
lw	.	.	.	.	.	.	.	.	.	.	15	.	.	.	false	false	Message: 3199ms	.	.	.	.	.	.	.	.	.	.	.	TRIAL_RESULT 0	3199	.	.	lw.edf	RIGHT	3144	10383031	Full Trial Period	10379887	109	Trial: 109	10379887	55	ÌðÍ²	»ð¾æ	°ôÇò¹÷	j	f
lw	.	.	.	.	.	.	.	.	.	.	1	.	.	.	false	false	Message: -24ms	.	.	.	.	.	.	.	.	.	.	.	TRIALID 109	-24	.	.	lw.edf	RIGHT	3484	10387719	Full Trial Period	10384235	110	Trial: 110	10384235	123	Ë®Í°	Ö½Ïä	±ù¹÷	f	f
lw	.	.	.	.	.	.	.	.	.	.	2	.	.	.	false	false	Message: -1ms	.	.	.	.	.	.	.	.	.	.	.	RECCFG CR 1000 2 0 R	-1	.	.	lw.edf	RIGHT	3484	10387719	Full Trial Period	10384235	110	Trial: 110	10384235	123	Ë®Í°	Ö½Ïä	±ù¹÷	f	f
lw	.	.	.	.	.	.	.	.	.	.	3	.	.	.	false	false	Message: -1ms	.	.	.	.	.	.	.	.	.	.	.	ELCLCFG TOWER	-1	.	.	lw.edf	RIGHT	3484	10387719	Full Trial Period	10384235	110	Trial: 110	10384235	123	Ë®Í°	Ö½Ïä	±ù¹÷	f	f
lw	.	.	.	.	.	.	.	.	.	.	4	.	.	.	false	false	Message: -1ms	.	.	.	.	.	.	.	.	.	.	.	GAZE_COORDS 0.00 0.00 1023.00 767.00	-1	.	.	lw.edf	RIGHT	3484	10387719	Full Trial Period	10384235	110	Trial: 110	10384235	123	Ë®Í°	Ö½Ïä	±ù¹÷	f	f
lw	.	.	.	.	.	.	.	.	.	.	5	.	.	.	false	false	Message: -1ms	.	.	.	.	.	.	.	.	.	.	.	THRESHOLDS R 124 228	-1	.	.	lw.edf	RIGHT	3484	10387719	Full Trial Period	10384235	110	Trial: 110	10384235	123	Ë®Í°	Ö½Ïä	±ù¹÷	f	f
lw	.	.	.	.	.	.	.	.	.	.	6	.	.	.	false	false	Message: -1ms	.	.	.	.	.	.	.	.	.	.	.	ELCL_PROC CENTROID (3)	-1	.	.	lw.edf	RIGHT	3484	10387719	Full Trial Period	10384235	110	Trial: 110	10384235	123	Ë®Í°	Ö½Ïä	±ù¹÷	f	f
lw	.	.	.	.	.	.	.	.	.	.	7	.	.	.	false	false	Message: -1ms	.	.	.	.	.	.	.	.	.	.	.	ELCL_PCR_PARAM 5 3.0	-1	.	.	lw.edf	RIGHT	3484	10387719	Full Trial Period	10384235	110	Trial: 110	10384235	123	Ë®Í°	Ö½Ïä	±ù¹÷	f	f
lw	.	.	.	.	.	.	.	.	.	.	8	.	.	.	false	true	Message: 0ms	.	.	.	.	.	.	.	.	.	.	.	!MODE RECORD CR 1000 2 0 R	0	.	.	lw.edf	RIGHT	3484	10387719	Full Trial Period	10384235	110	Trial: 110	10384235	123	Ë®Í°	Ö½Ïä	±ù¹÷	f	f
lw	.	.	.	.	284	290	1	7	138.50	370.50	9	.	.	.	false	false	Message: 42ms	.	.	.	.	.	.	.	.	.	.	.	SYNCTIME	42	138.50	370.50	lw.edf	RIGHT	3484	10387719	Full Trial Period	10384235	110	Trial: 110	10384235	123	Ë®Í°	Ö½Ïä	±ù¹÷	f	f
lw	.	.	.	.	.	.	.	.	.	.	10	.	.	.	false	false	Message: 1070ms	7.42	35.33	210	1070	184.30	576.30	2	593.40	861	144.60	356.00	INVISIBLE_BOUNDARY[1]	1070	.	.	lw.edf	RIGHT	3484	10387719	Full Trial Period	10384235	110	Trial: 110	10384235	123	Ë®Í°	Ö½Ïä	±ù¹÷	f	f
lw	.	.	.	.	29	1099	3	1071	593.90	663.50	11	.	.	.	false	false	Message: 1076ms	.	.	.	.	.	.	.	.	.	.	.	SYNCTIME	1076	593.90	663.50	lw.edf	RIGHT	3484	10387719	Full Trial Period	10384235	110	Trial: 110	10384235	123	Ë®Í°	Ö½Ïä	±ù¹÷	f	f
lw	.	.	.	.	638	2814	9	2177	885.70	371.60	12	[1]	2	RECTANGLE_INTERESTAREA	false	false	Message: 2734ms	.	.	.	.	.	.	.	.	.	.	.	INVISIBLE_BOUNDARY[2]	2734	885.70	371.60	lw.edf	RIGHT	3484	10387719	Full Trial Period	10384235	110	Trial: 110	10384235	123	Ë®Í°	Ö½Ïä	±ù¹÷	f	f
lw	.	.	.	.	638	2814	9	2177	885.70	371.60	13	[1]	2	RECTANGLE_INTERESTAREA	false	false	Message: 2741ms	.	.	.	.	.	.	.	.	.	.	.	SYNCTIME	2741	885.70	371.60	lw.edf	RIGHT	3484	10387719	Full Trial Period	10384235	110	Trial: 110	10384235	123	Ë®Í°	Ö½Ïä	±ù¹÷	f	f
lw	.	.	.	.	644	3482	10	2839	893.10	445.50	14	.	.	.	false	false	Message: 3466ms	.	.	.	.	.	.	.	.	.	.	.	KEYBOARD	3466	893.10	445.50	lw.edf	RIGHT	3484	10387719	Full Trial Period	10384235	110	Trial: 110	10384235	123	Ë®Í°	Ö½Ïä	±ù¹÷	f	f
lw	.	.	.	.	.	.	.	.	.	.	15	.	.	.	false	false	Message: 3526ms	.	.	.	.	.	.	.	.	.	.	.	TRIAL_RESULT 0	3526	.	.	lw.edf	RIGHT	3484	10387719	Full Trial Period	10384235	110	Trial: 110	10384235	123	Ë®Í°	Ö½Ïä	±ù¹÷	f	f
lw	.	.	.	.	.	.	.	.	.	.	1	.	.	.	false	false	Message: -16ms	.	.	.	.	.	.	.	.	.	.	.	TRIALID 110	-16	.	.	lw.edf	RIGHT	2731	10391632	Full Trial Period	10388901	111	Trial: 111	10388901	21	ÒÂ¼Ü	ÇúÆæ±ý	Í¼ÕÂ	j	j
lw	.	.	.	.	.	.	.	.	.	.	2	.	.	.	false	false	Message: -1ms	.	.	.	.	.	.	.	.	.	.	.	RECCFG CR 1000 2 0 R	-1	.	.	lw.edf	RIGHT	2731	10391632	Full Trial Period	10388901	111	Trial: 111	10388901	21	ÒÂ¼Ü	ÇúÆæ±ý	Í¼ÕÂ	j	j
lw	.	.	.	.	.	.	.	.	.	.	3	.	.	.	false	false	Message: -1ms	.	.	.	.	.	.	.	.	.	.	.	ELCLCFG TOWER	-1	.	.	lw.edf	RIGHT	2731	10391632	Full Trial Period	10388901	111	Trial: 111	10388901	21	ÒÂ¼Ü	ÇúÆæ±ý	Í¼ÕÂ	j	j
lw	.	.	.	.	.	.	.	.	.	.	4	.	.	.	false	false	Message: -1ms	.	.	.	.	.	.	.	.	.	.	.	GAZE_COORDS 0.00 0.00 1023.00 767.00	-1	.	.	lw.edf	RIGHT	2731	10391632	Full Trial Period	10388901	111	Trial: 111	10388901	21	ÒÂ¼Ü	ÇúÆæ±ý	Í¼ÕÂ	j	j
lw	.	.	.	.	.	.	.	.	.	.	5	.	.	.	false	false	Message: -1ms	.	.	.	.	.	.	.	.	.	.	.	THRESHOLDS R 124 228	-1	.	.	lw.edf	RIGHT	2731	10391632	Full Trial Period	10388901	111	Trial: 111	10388901	21	ÒÂ¼Ü	ÇúÆæ±ý	Í¼ÕÂ	j	j
lw	.	.	.	.	.	.	.	.	.	.	6	.	.	.	false	false	Message: -1ms	.	.	.	.	.	.	.	.	.	.	.	ELCL_PROC CENTROID (3)	-1	.	.	lw.edf	RIGHT	2731	10391632	Full Trial Period	10388901	111	Trial: 111	10388901	21	ÒÂ¼Ü	ÇúÆæ±ý	Í¼ÕÂ	j	j
lw	.	.	.	.	.	.	.	.	.	.	7	.	.	.	false	false	Message: -1ms	.	.	.	.	.	.	.	.	.	.	.	ELCL_PCR_PARAM 5 3.0	-1	.	.	lw.edf	RIGHT	2731	10391632	Full Trial Period	10388901	111	Trial: 111	10388901	21	ÒÂ¼Ü	ÇúÆæ±ý	Í¼ÕÂ	j	j
lw	.	.	.	.	.	.	.	.	.	.	8	.	.	.	false	true	Message: 0ms	.	.	.	.	.	.	.	.	.	.	.	!MODE RECORD CR 1000 2 0 R	0	.	.	lw.edf	RIGHT	2731	10391632	Full Trial Period	10388901	111	Trial: 111	10388901	21	ÒÂ¼Ü	ÇúÆæ±ý	Í¼ÕÂ	j	j
lw	.	.	.	.	258	264	1	7	136.30	368.40	9	.	.	.	false	false	Message: 42ms	.	.	.	.	.	.	.	.	.	.	.	SYNCTIME	42	136.30	368.40	lw.edf	RIGHT	2731	10391632	Full Trial Period	10388901	111	Trial: 111	10388901	21	ÒÂ¼Ü	ÇúÆæ±ý	Í¼ÕÂ	j	j
lw	.	.	.	.	.	.	.	.	.	.	10	.	.	.	false	false	Message: 1336ms	11.03	87.51	126	1436	588.30	602.00	5	384.30	1311	343.50	382.10	INVISIBLE_BOUNDARY[1]	1336	.	.	lw.edf	RIGHT	2731	10391632	Full Trial Period	10388901	111	Trial: 111	10388901	21	ÒÂ¼Ü	ÇúÆæ±ý	Í¼ÕÂ	j	j
lw	.	.	.	.	.	.	.	.	.	.	11	.	.	.	false	false	Message: 1342ms	11.03	87.51	126	1436	588.30	602.00	5	384.30	1311	343.50	382.10	SYNCTIME	1342	.	.	lw.edf	RIGHT	2731	10391632	Full Trial Period	10388901	111	Trial: 111	10388901	21	ÒÂ¼Ü	ÇúÆæ±ý	Í¼ÕÂ	j	j
lw	.	.	.	.	.	.	.	.	.	.	12	.	.	.	false	false	Message: 2140ms	13.34	112.13	119	2221	972.10	459.30	8	352.20	2103	565.50	442.10	INVISIBLE_BOUNDARY[2]	2140	.	.	lw.edf	RIGHT	2731	10391632	Full Trial Period	10388901	111	Trial: 111	10388901	21	ÒÂ¼Ü	ÇúÆæ±ý	Í¼ÕÂ	j	j
lw	.	.	.	.	.	.	.	.	.	.	13	.	.	.	false	false	Message: 2150ms	13.34	112.13	119	2221	972.10	459.30	8	352.20	2103	565.50	442.10	SYNCTIME	2150	.	.	lw.edf	RIGHT	2731	10391632	Full Trial Period	10388901	111	Trial: 111	10388901	21	ÒÂ¼Ü	ÇúÆæ±ý	Í¼ÕÂ	j	j
lw	.	.	.	.	375	2729	10	2355	876.70	385.10	14	[1]	2	RECTANGLE_INTERESTAREA	false	false	Message: 2711ms	.	.	.	.	.	.	.	.	.	.	.	KEYBOARD	2711	876.70	385.10	lw.edf	RIGHT	2731	10391632	Full Trial Period	10388901	111	Trial: 111	10388901	21	ÒÂ¼Ü	ÇúÆæ±ý	Í¼ÕÂ	j	j
lw	.	.	.	.	.	.	.	.	.	.	15	.	.	.	false	false	Message: 2772ms	.	.	.	.	.	.	.	.	.	.	.	TRIAL_RESULT 0	2772	.	.	lw.edf	RIGHT	2731	10391632	Full Trial Period	10388901	111	Trial: 111	10388901	21	ÒÂ¼Ü	ÇúÆæ±ý	Í¼ÕÂ	j	j
lw	.	.	.	.	.	.	.	.	.	.	1	.	.	.	false	false	Message: -16ms	.	.	.	.	.	.	.	.	.	.	.	TRIALID 111	-16	.	.	lw.edf	RIGHT	3068	10395960	Full Trial Period	10392892	112	Trial: 112	10392892	56	°ôÇò¹÷	»ð¾æ	ÆË¿ËÅÆ	f	f
lw	.	.	.	.	.	.	.	.	.	.	2	.	.	.	false	false	Message: -1ms	.	.	.	.	.	.	.	.	.	.	.	RECCFG CR 1000 2 0 R	-1	.	.	lw.edf	RIGHT	3068	10395960	Full Trial Period	10392892	112	Trial: 112	10392892	56	°ôÇò¹÷	»ð¾æ	ÆË¿ËÅÆ	f	f
lw	.	.	.	.	.	.	.	.	.	.	3	.	.	.	false	false	Message: -1ms	.	.	.	.	.	.	.	.	.	.	.	ELCLCFG TOWER	-1	.	.	lw.edf	RIGHT	3068	10395960	Full Trial Period	10392892	112	Trial: 112	10392892	56	°ôÇò¹÷	»ð¾æ	ÆË¿ËÅÆ	f	f
lw	.	.	.	.	.	.	.	.	.	.	4	.	.	.	false	false	Message: -1ms	.	.	.	.	.	.	.	.	.	.	.	GAZE_COORDS 0.00 0.00 1023.00 767.00	-1	.	.	lw.edf	RIGHT	3068	10395960	Full Trial Period	10392892	112	Trial: 112	10392892	56	°ôÇò¹÷	»ð¾æ	ÆË¿ËÅÆ	f	f
lw	.	.	.	.	.	.	.	.	.	.	5	.	.	.	false	false	Message: -1ms	.	.	.	.	.	.	.	.	.	.	.	THRESHOLDS R 124 228	-1	.	.	lw.edf	RIGHT	3068	10395960	Full Trial Period	10392892	112	Trial: 112	10392892	56	°ôÇò¹÷	»ð¾æ	ÆË¿ËÅÆ	f	f
lw	.	.	.	.	.	.	.	.	.	.	6	.	.	.	false	false	Message: -1ms	.	.	.	.	.	.	.	.	.	.	.	ELCL_PROC CENTROID (3)	-1	.	.	lw.edf	RIGHT	3068	10395960	Full Trial Period	10392892	112	Trial: 112	10392892	56	°ôÇò¹÷	»ð¾æ	ÆË¿ËÅÆ	f	f
lw	.	.	.	.	.	.	.	.	.	.	7	.	.	.	false	false	Message: -1ms	.	.	.	.	.	.	.	.	.	.	.	ELCL_PCR_PARAM 5 3.0	-1	.	.	lw.edf	RIGHT	3068	10395960	Full Trial Period	10392892	112	Trial: 112	10392892	56	°ôÇò¹÷	»ð¾æ	ÆË¿ËÅÆ	f	f
lw	.	.	.	.	.	.	.	.	.	.	8	.	.	.	false	true	Message: 0ms	.	.	.	.	.	.	.	.	.	.	.	!MODE RECORD CR 1000 2 0 R	0	.	.	lw.edf	RIGHT	3068	10395960	Full Trial Period	10392892	112	Trial: 112	10392892	56	°ôÇò¹÷	»ð¾æ	ÆË¿ËÅÆ	f	f
lw	.	.	.	.	307	313	1	7	136.80	357.80	9	.	.	.	false	false	Message: 50ms	.	.	.	.	.	.	.	.	.	.	.	SYNCTIME	50	136.80	357.80	lw.edf	RIGHT	3068	10395960	Full Trial Period	10392892	112	Trial: 112	10392892	56	°ôÇò¹÷	»ð¾æ	ÆË¿ËÅÆ	f	f
lw	.	.	.	.	.	.	.	.	.	.	10	.	.	.	false	false	Message: 761ms	16.51	242.74	68	790	633.40	387.00	3	418.00	723	141.50	359.40	INVISIBLE_BOUNDARY[1]	761	.	.	lw.edf	RIGHT	3068	10395960	Full Trial Period	10392892	112	Trial: 112	10392892	56	°ôÇò¹÷	»ð¾æ	ÆË¿ËÅÆ	f	f
lw	.	.	.	.	.	.	.	.	.	.	11	.	.	.	false	false	Message: 768ms	16.51	242.74	68	790	633.40	387.00	3	418.00	723	141.50	359.40	SYNCTIME	768	.	.	lw.edf	RIGHT	3068	10395960	Full Trial Period	10392892	112	Trial: 112	10392892	56	°ôÇò¹÷	»ð¾æ	ÆË¿ËÅÆ	f	f
lw	.	.	.	.	.	.	.	.	.	.	12	.	.	.	false	false	Message: 2347ms	6.71	35.87	187	2526	886.90	580.90	8	545.70	2340	881.90	377.40	INVISIBLE_BOUNDARY[2]	2347	.	.	lw.edf	RIGHT	3068	10395960	Full Trial Period	10392892	112	Trial: 112	10392892	56	°ôÇò¹÷	»ð¾æ	ÆË¿ËÅÆ	f	f
lw	.	.	.	.	.	.	.	.	.	.	13	.	.	.	false	false	Message: 2350ms	6.71	35.87	187	2526	886.90	580.90	8	545.70	2340	881.90	377.40	SYNCTIME	2350	.	.	lw.edf	RIGHT	3068	10395960	Full Trial Period	10392892	112	Trial: 112	10392892	56	°ôÇò¹÷	»ð¾æ	ÆË¿ËÅÆ	f	f
lw	.	.	.	.	540	3066	9	2527	893.30	522.10	14	.	.	.	false	false	Message: 3049ms	.	.	.	.	.	.	.	.	.	.	.	KEYBOARD	3049	893.30	522.10	lw.edf	RIGHT	3068	10395960	Full Trial Period	10392892	112	Trial: 112	10392892	56	°ôÇò¹÷	»ð¾æ	ÆË¿ËÅÆ	f	f
lw	.	.	.	.	.	.	.	.	.	.	15	.	.	.	false	false	Message: 3114ms	.	.	.	.	.	.	.	.	.	.	.	TRIAL_RESULT 0	3114	.	.	lw.edf	RIGHT	3068	10395960	Full Trial Period	10392892	112	Trial: 112	10392892	56	°ôÇò¹÷	»ð¾æ	ÆË¿ËÅÆ	f	f
lw	.	.	.	.	.	.	.	.	.	.	1	.	.	.	false	false	Message: -18ms	.	.	.	.	.	.	.	.	.	.	.	TRIALID 112	-18	.	.	lw.edf	RIGHT	3603	10400713	Full Trial Period	10397110	113	Trial: 113	10397110	35	ÓðÃ«Çò	ÊÖÖ¸	°ô°ôÌÇ	f	j
lw	.	.	.	.	.	.	.	.	.	.	2	.	.	.	false	false	Message: -1ms	.	.	.	.	.	.	.	.	.	.	.	RECCFG CR 1000 2 0 R	-1	.	.	lw.edf	RIGHT	3603	10400713	Full Trial Period	10397110	113	Trial: 113	10397110	35	ÓðÃ«Çò	ÊÖÖ¸	°ô°ôÌÇ	f	j
lw	.	.	.	.	.	.	.	.	.	.	3	.	.	.	false	false	Message: -1ms	.	.	.	.	.	.	.	.	.	.	.	ELCLCFG TOWER	-1	.	.	lw.edf	RIGHT	3603	10400713	Full Trial Period	10397110	113	Trial: 113	10397110	35	ÓðÃ«Çò	ÊÖÖ¸	°ô°ôÌÇ	f	j
lw	.	.	.	.	.	.	.	.	.	.	4	.	.	.	false	false	Message: -1ms	.	.	.	.	.	.	.	.	.	.	.	GAZE_COORDS 0.00 0.00 1023.00 767.00	-1	.	.	lw.edf	RIGHT	3603	10400713	Full Trial Period	10397110	113	Trial: 113	10397110	35	ÓðÃ«Çò	ÊÖÖ¸	°ô°ôÌÇ	f	j
lw	.	.	.	.	.	.	.	.	.	.	5	.	.	.	false	false	Message: -1ms	.	.	.	.	.	.	.	.	.	.	.	THRESHOLDS R 124 228	-1	.	.	lw.edf	RIGHT	3603	10400713	Full Trial Period	10397110	113	Trial: 113	10397110	35	ÓðÃ«Çò	ÊÖÖ¸	°ô°ôÌÇ	f	j
lw	.	.	.	.	.	.	.	.	.	.	6	.	.	.	false	false	Message: -1ms	.	.	.	.	.	.	.	.	.	.	.	ELCL_PROC CENTROID (3)	-1	.	.	lw.edf	RIGHT	3603	10400713	Full Trial Period	10397110	113	Trial: 113	10397110	35	ÓðÃ«Çò	ÊÖÖ¸	°ô°ôÌÇ	f	j
lw	.	.	.	.	.	.	.	.	.	.	7	.	.	.	false	false	Message: -1ms	.	.	.	.	.	.	.	.	.	.	.	ELCL_PCR_PARAM 5 3.0	-1	.	.	lw.edf	RIGHT	3603	10400713	Full Trial Period	10397110	113	Trial: 113	10397110	35	ÓðÃ«Çò	ÊÖÖ¸	°ô°ôÌÇ	f	j
lw	.	.	.	.	.	.	.	.	.	.	8	.	.	.	false	true	Message: 0ms	.	.	.	.	.	.	.	.	.	.	.	!MODE RECORD CR 1000 2 0 R	0	.	.	lw.edf	RIGHT	3603	10400713	Full Trial Period	10397110	113	Trial: 113	10397110	35	ÓðÃ«Çò	ÊÖÖ¸	°ô°ôÌÇ	f	j
lw	.	.	.	.	52	58	1	7	139.70	379.00	9	.	.	.	false	false	Message: 48ms	.	.	.	.	.	.	.	.	.	.	.	SYNCTIME	48	139.70	379.00	lw.edf	RIGHT	3603	10400713	Full Trial Period	10397110	113	Trial: 113	10397110	35	ÓðÃ«Çò	ÊÖÖ¸	°ô°ôÌÇ	f	j
lw	.	.	.	.	901	1451	4	551	489.10	358.70	10	.	.	.	false	false	Message: 1364ms	.	.	.	.	.	.	.	.	.	.	.	INVISIBLE_BOUNDARY[1]	1364	489.10	358.70	lw.edf	RIGHT	3603	10400713	Full Trial Period	10397110	113	Trial: 113	10397110	35	ÓðÃ«Çò	ÊÖÖ¸	°ô°ôÌÇ	f	j
lw	.	.	.	.	901	1451	4	551	489.10	358.70	11	.	.	.	false	false	Message: 1373ms	.	.	.	.	.	.	.	.	.	.	.	SYNCTIME	1373	489.10	358.70	lw.edf	RIGHT	3603	10400713	Full Trial Period	10397110	113	Trial: 113	10397110	35	ÓðÃ«Çò	ÊÖÖ¸	°ô°ôÌÇ	f	j
lw	.	.	.	.	.	.	.	.	.	.	12	.	.	.	false	false	Message: 2524ms	4.21	105.32	40	2546	841.90	441.00	8	150.40	2507	717.20	418.50	INVISIBLE_BOUNDARY[2]	2524	.	.	lw.edf	RIGHT	3603	10400713	Full Trial Period	10397110	113	Trial: 113	10397110	35	ÓðÃ«Çò	ÊÖÖ¸	°ô°ôÌÇ	f	j
lw	.	.	.	.	.	.	.	.	.	.	13	.	.	.	false	false	Message: 2532ms	4.21	105.32	40	2546	841.90	441.00	8	150.40	2507	717.20	418.50	SYNCTIME	2532	.	.	lw.edf	RIGHT	3603	10400713	Full Trial Period	10397110	113	Trial: 113	10397110	35	ÓðÃ«Çò	ÊÖÖ¸	°ô°ôÌÇ	f	j
lw	84	3602	2	3519	.	.	.	.	.	.	14	.	.	.	false	false	Message: 3585ms	10.90	76.25	143	3602	586.60	631.80	11	348.50	3460	874.20	462.40	KEYBOARD	3585	.	.	lw.edf	RIGHT	3603	10400713	Full Trial Period	10397110	113	Trial: 113	10397110	35	ÓðÃ«Çò	ÊÖÖ¸	°ô°ôÌÇ	f	j
lw	.	.	.	.	.	.	.	.	.	.	15	.	.	.	false	false	Message: 3646ms	.	.	.	.	.	.	.	.	.	.	.	TRIAL_RESULT 0	3646	.	.	lw.edf	RIGHT	3603	10400713	Full Trial Period	10397110	113	Trial: 113	10397110	35	ÓðÃ«Çò	ÊÖÖ¸	°ô°ôÌÇ	f	j
lw	.	.	.	.	.	.	.	.	.	.	1	.	.	.	false	false	Message: -17ms	.	.	.	.	.	.	.	.	.	.	.	TRIALID 113	-17	.	.	lw.edf	RIGHT	2704	10404554	Full Trial Period	10401850	114	Trial: 114	10401850	76	ÌÀÔ²	Ö¸ÄÏÕë	ÏÚ±ý	j	j
lw	.	.	.	.	.	.	.	.	.	.	2	.	.	.	false	false	Message: -1ms	.	.	.	.	.	.	.	.	.	.	.	RECCFG CR 1000 2 0 R	-1	.	.	lw.edf	RIGHT	2704	10404554	Full Trial Period	10401850	114	Trial: 114	10401850	76	ÌÀÔ²	Ö¸ÄÏÕë	ÏÚ±ý	j	j
lw	.	.	.	.	.	.	.	.	.	.	3	.	.	.	false	false	Message: -1ms	.	.	.	.	.	.	.	.	.	.	.	ELCLCFG TOWER	-1	.	.	lw.edf	RIGHT	2704	10404554	Full Trial Period	10401850	114	Trial: 114	10401850	76	ÌÀÔ²	Ö¸ÄÏÕë	ÏÚ±ý	j	j
lw	.	.	.	.	.	.	.	.	.	.	4	.	.	.	false	false	Message: -1ms	.	.	.	.	.	.	.	.	.	.	.	GAZE_COORDS 0.00 0.00 1023.00 767.00	-1	.	.	lw.edf	RIGHT	2704	10404554	Full Trial Period	10401850	114	Trial: 114	10401850	76	ÌÀÔ²	Ö¸ÄÏÕë	ÏÚ±ý	j	j
lw	.	.	.	.	.	.	.	.	.	.	5	.	.	.	false	false	Message: -1ms	.	.	.	.	.	.	.	.	.	.	.	THRESHOLDS R 124 228	-1	.	.	lw.edf	RIGHT	2704	10404554	Full Trial Period	10401850	114	Trial: 114	10401850	76	ÌÀÔ²	Ö¸ÄÏÕë	ÏÚ±ý	j	j
lw	.	.	.	.	.	.	.	.	.	.	6	.	.	.	false	false	Message: -1ms	.	.	.	.	.	.	.	.	.	.	.	ELCL_PROC CENTROID (3)	-1	.	.	lw.edf	RIGHT	2704	10404554	Full Trial Period	10401850	114	Trial: 114	10401850	76	ÌÀÔ²	Ö¸ÄÏÕë	ÏÚ±ý	j	j
lw	.	.	.	.	.	.	.	.	.	.	7	.	.	.	false	false	Message: -1ms	.	.	.	.	.	.	.	.	.	.	.	ELCL_PCR_PARAM 5 3.0	-1	.	.	lw.edf	RIGHT	2704	10404554	Full Trial Period	10401850	114	Trial: 114	10401850	76	ÌÀÔ²	Ö¸ÄÏÕë	ÏÚ±ý	j	j
lw	.	.	.	.	.	.	.	.	.	.	8	.	.	.	false	true	Message: 0ms	.	.	.	.	.	.	.	.	.	.	.	!MODE RECORD CR 1000 2 0 R	0	.	.	lw.edf	RIGHT	2704	10404554	Full Trial Period	10401850	114	Trial: 114	10401850	76	ÌÀÔ²	Ö¸ÄÏÕë	ÏÚ±ý	j	j
lw	.	.	.	.	608	614	1	7	146.40	371.20	9	.	.	.	false	false	Message: 40ms	.	.	.	.	.	.	.	.	.	.	.	SYNCTIME	40	146.40	371.20	lw.edf	RIGHT	2704	10404554	Full Trial Period	10401850	114	Trial: 114	10401850	76	ÌÀÔ²	Ö¸ÄÏÕë	ÏÚ±ý	j	j
lw	.	.	.	.	.	.	.	.	.	.	10	.	.	.	false	false	Message: 655ms	12.87	238.42	54	668	530.60	398.30	1	434.70	615	147.20	384.50	INVISIBLE_BOUNDARY[1]	655	.	.	lw.edf	RIGHT	2704	10404554	Full Trial Period	10401850	114	Trial: 114	10401850	76	ÌÀÔ²	Ö¸ÄÏÕë	ÏÚ±ý	j	j
lw	.	.	.	.	.	.	.	.	.	.	11	.	.	.	false	false	Message: 666ms	12.87	238.42	54	668	530.60	398.30	1	434.70	615	147.20	384.50	SYNCTIME	666	.	.	lw.edf	RIGHT	2704	10404554	Full Trial Period	10401850	114	Trial: 114	10401850	76	ÌÀÔ²	Ö¸ÄÏÕë	ÏÚ±ý	j	j
lw	.	.	.	.	.	.	.	.	.	.	12	.	.	.	false	false	Message: 1703ms	5.33	133.26	40	1730	888.50	436.80	5	197.20	1691	729.10	413.10	INVISIBLE_BOUNDARY[2]	1703	.	.	lw.edf	RIGHT	2704	10404554	Full Trial Period	10401850	114	Trial: 114	10401850	76	ÌÀÔ²	Ö¸ÄÏÕë	ÏÚ±ý	j	j
lw	.	.	.	.	.	.	.	.	.	.	13	.	.	.	false	false	Message: 1708ms	5.33	133.26	40	1730	888.50	436.80	5	197.20	1691	729.10	413.10	SYNCTIME	1708	.	.	lw.edf	RIGHT	2704	10404554	Full Trial Period	10401850	114	Trial: 114	10401850	76	ÌÀÔ²	Ö¸ÄÏÕë	ÏÚ±ý	j	j
lw	118	2703	1	2586	.	.	.	.	.	.	14	.	.	.	false	false	Message: 2685ms	4.48	30.09	149	2703	889.40	606.00	8	408.70	2555	895.00	467.80	KEYBOARD	2685	.	.	lw.edf	RIGHT	2704	10404554	Full Trial Period	10401850	114	Trial: 114	10401850	76	ÌÀÔ²	Ö¸ÄÏÕë	ÏÚ±ý	j	j
lw	.	.	.	.	.	.	.	.	.	.	15	.	.	.	false	false	Message: 2742ms	.	.	.	.	.	.	.	.	.	.	.	TRIAL_RESULT 0	2742	.	.	lw.edf	RIGHT	2704	10404554	Full Trial Period	10401850	114	Trial: 114	10401850	76	ÌÀÔ²	Ö¸ÄÏÕë	ÏÚ±ý	j	j
lw	.	.	.	.	.	.	.	.	.	.	1	.	.	.	false	false	Message: -16ms	.	.	.	.	.	.	.	.	.	.	.	TRIALID 114	-16	.	.	lw.edf	RIGHT	2660	10408458	Full Trial Period	10405798	115	Trial: 115	10405798	113	ÃÞ»¨ÌÇ	Ä§·½	ß¦ÃæÕÈ	j	f
lw	.	.	.	.	.	.	.	.	.	.	2	.	.	.	false	false	Message: -1ms	.	.	.	.	.	.	.	.	.	.	.	RECCFG CR 1000 2 0 R	-1	.	.	lw.edf	RIGHT	2660	10408458	Full Trial Period	10405798	115	Trial: 115	10405798	113	ÃÞ»¨ÌÇ	Ä§·½	ß¦ÃæÕÈ	j	f
lw	.	.	.	.	.	.	.	.	.	.	3	.	.	.	false	false	Message: -1ms	.	.	.	.	.	.	.	.	.	.	.	ELCLCFG TOWER	-1	.	.	lw.edf	RIGHT	2660	10408458	Full Trial Period	10405798	115	Trial: 115	10405798	113	ÃÞ»¨ÌÇ	Ä§·½	ß¦ÃæÕÈ	j	f
lw	.	.	.	.	.	.	.	.	.	.	4	.	.	.	false	false	Message: -1ms	.	.	.	.	.	.	.	.	.	.	.	GAZE_COORDS 0.00 0.00 1023.00 767.00	-1	.	.	lw.edf	RIGHT	2660	10408458	Full Trial Period	10405798	115	Trial: 115	10405798	113	ÃÞ»¨ÌÇ	Ä§·½	ß¦ÃæÕÈ	j	f
lw	.	.	.	.	.	.	.	.	.	.	5	.	.	.	false	false	Message: -1ms	.	.	.	.	.	.	.	.	.	.	.	THRESHOLDS R 124 228	-1	.	.	lw.edf	RIGHT	2660	10408458	Full Trial Period	10405798	115	Trial: 115	10405798	113	ÃÞ»¨ÌÇ	Ä§·½	ß¦ÃæÕÈ	j	f
lw	.	.	.	.	.	.	.	.	.	.	6	.	.	.	false	false	Message: -1ms	.	.	.	.	.	.	.	.	.	.	.	ELCL_PROC CENTROID (3)	-1	.	.	lw.edf	RIGHT	2660	10408458	Full Trial Period	10405798	115	Trial: 115	10405798	113	ÃÞ»¨ÌÇ	Ä§·½	ß¦ÃæÕÈ	j	f
lw	.	.	.	.	.	.	.	.	.	.	7	.	.	.	false	false	Message: -1ms	.	.	.	.	.	.	.	.	.	.	.	ELCL_PCR_PARAM 5 3.0	-1	.	.	lw.edf	RIGHT	2660	10408458	Full Trial Period	10405798	115	Trial: 115	10405798	113	ÃÞ»¨ÌÇ	Ä§·½	ß¦ÃæÕÈ	j	f
lw	.	.	.	.	.	.	.	.	.	.	8	.	.	.	false	true	Message: 0ms	.	.	.	.	.	.	.	.	.	.	.	!MODE RECORD CR 1000 2 0 R	0	.	.	lw.edf	RIGHT	2660	10408458	Full Trial Period	10405798	115	Trial: 115	10405798	113	ÃÞ»¨ÌÇ	Ä§·½	ß¦ÃæÕÈ	j	f
lw	.	.	.	.	394	400	1	7	139.00	385.10	9	.	.	.	false	false	Message: 42ms	.	.	.	.	.	.	.	.	.	.	.	SYNCTIME	42	139.00	385.10	lw.edf	RIGHT	2660	10408458	Full Trial Period	10405798	115	Trial: 115	10405798	113	ÃÞ»¨ÌÇ	Ä§·½	ß¦ÃæÕÈ	j	f
lw	.	.	.	.	.	.	.	.	.	.	10	.	.	.	false	false	Message: 603ms	13.66	235.59	58	620	528.30	432.70	2	415.00	563	121.00	387.50	INVISIBLE_BOUNDARY[1]	603	.	.	lw.edf	RIGHT	2660	10408458	Full Trial Period	10405798	115	Trial: 115	10405798	113	ÃÞ»¨ÌÇ	Ä§·½	ß¦ÃæÕÈ	j	f
lw	.	.	.	.	.	.	.	.	.	.	11	.	.	.	false	false	Message: 608ms	13.66	235.59	58	620	528.30	432.70	2	415.00	563	121.00	387.50	SYNCTIME	608	.	.	lw.edf	RIGHT	2660	10408458	Full Trial Period	10405798	115	Trial: 115	10405798	113	ÃÞ»¨ÌÇ	Ä§·½	ß¦ÃæÕÈ	j	f
lw	.	.	.	.	.	.	.	.	.	.	12	.	.	.	false	false	Message: 1595ms	7.36	163.47	45	1621	925.60	474.60	5	266.10	1577	705.30	433.10	INVISIBLE_BOUNDARY[2]	1595	.	.	lw.edf	RIGHT	2660	10408458	Full Trial Period	10405798	115	Trial: 115	10405798	113	ÃÞ»¨ÌÇ	Ä§·½	ß¦ÃæÕÈ	j	f
lw	.	.	.	.	.	.	.	.	.	.	13	.	.	.	false	false	Message: 1601ms	7.36	163.47	45	1621	925.60	474.60	5	266.10	1577	705.30	433.10	SYNCTIME	1601	.	.	lw.edf	RIGHT	2660	10408458	Full Trial Period	10405798	115	Trial: 115	10405798	113	ÃÞ»¨ÌÇ	Ä§·½	ß¦ÃæÕÈ	j	f
lw	.	.	.	.	31	2658	10	2628	856.10	435.50	14	.	.	.	false	false	Message: 2641ms	.	.	.	.	.	.	.	.	.	.	.	KEYBOARD	2641	856.10	435.50	lw.edf	RIGHT	2660	10408458	Full Trial Period	10405798	115	Trial: 115	10405798	113	ÃÞ»¨ÌÇ	Ä§·½	ß¦ÃæÕÈ	j	f
lw	.	.	.	.	.	.	.	.	.	.	15	.	.	.	false	false	Message: 2700ms	.	.	.	.	.	.	.	.	.	.	.	TRIAL_RESULT 0	2700	.	.	lw.edf	RIGHT	2660	10408458	Full Trial Period	10405798	115	Trial: 115	10405798	113	ÃÞ»¨ÌÇ	Ä§·½	ß¦ÃæÕÈ	j	f
lw	.	.	.	.	.	.	.	.	.	.	1	.	.	.	false	false	Message: -15ms	.	.	.	.	.	.	.	.	.	.	.	TRIALID 115	-15	.	.	lw.edf	RIGHT	2236	10412641	Full Trial Period	10410405	116	Trial: 116	10410405	36	°ô°ôÌÇ	ÊÖÖ¸	·¨Ê½³¤¹÷	j	j
lw	.	.	.	.	.	.	.	.	.	.	2	.	.	.	false	false	Message: -1ms	.	.	.	.	.	.	.	.	.	.	.	RECCFG CR 1000 2 0 R	-1	.	.	lw.edf	RIGHT	2236	10412641	Full Trial Period	10410405	116	Trial: 116	10410405	36	°ô°ôÌÇ	ÊÖÖ¸	·¨Ê½³¤¹÷	j	j
lw	.	.	.	.	.	.	.	.	.	.	3	.	.	.	false	false	Message: -1ms	.	.	.	.	.	.	.	.	.	.	.	ELCLCFG TOWER	-1	.	.	lw.edf	RIGHT	2236	10412641	Full Trial Period	10410405	116	Trial: 116	10410405	36	°ô°ôÌÇ	ÊÖÖ¸	·¨Ê½³¤¹÷	j	j
lw	.	.	.	.	.	.	.	.	.	.	4	.	.	.	false	false	Message: -1ms	.	.	.	.	.	.	.	.	.	.	.	GAZE_COORDS 0.00 0.00 1023.00 767.00	-1	.	.	lw.edf	RIGHT	2236	10412641	Full Trial Period	10410405	116	Trial: 116	10410405	36	°ô°ôÌÇ	ÊÖÖ¸	·¨Ê½³¤¹÷	j	j
lw	.	.	.	.	.	.	.	.	.	.	5	.	.	.	false	false	Message: -1ms	.	.	.	.	.	.	.	.	.	.	.	THRESHOLDS R 124 228	-1	.	.	lw.edf	RIGHT	2236	10412641	Full Trial Period	10410405	116	Trial: 116	10410405	36	°ô°ôÌÇ	ÊÖÖ¸	·¨Ê½³¤¹÷	j	j
lw	.	.	.	.	.	.	.	.	.	.	6	.	.	.	false	false	Message: -1ms	.	.	.	.	.	.	.	.	.	.	.	ELCL_PROC CENTROID (3)	-1	.	.	lw.edf	RIGHT	2236	10412641	Full Trial Period	10410405	116	Trial: 116	10410405	36	°ô°ôÌÇ	ÊÖÖ¸	·¨Ê½³¤¹÷	j	j
lw	.	.	.	.	.	.	.	.	.	.	7	.	.	.	false	false	Message: -1ms	.	.	.	.	.	.	.	.	.	.	.	ELCL_PCR_PARAM 5 3.0	-1	.	.	lw.edf	RIGHT	2236	10412641	Full Trial Period	10410405	116	Trial: 116	10410405	36	°ô°ôÌÇ	ÊÖÖ¸	·¨Ê½³¤¹÷	j	j
lw	.	.	.	.	.	.	.	.	.	.	8	.	.	.	false	true	Message: 0ms	.	.	.	.	.	.	.	.	.	.	.	!MODE RECORD CR 1000 2 0 R	0	.	.	lw.edf	RIGHT	2236	10412641	Full Trial Period	10410405	116	Trial: 116	10410405	36	°ô°ôÌÇ	ÊÖÖ¸	·¨Ê½³¤¹÷	j	j
lw	.	.	.	.	461	467	1	7	145.70	371.00	9	.	.	.	false	false	Message: 43ms	.	.	.	.	.	.	.	.	.	.	.	SYNCTIME	43	145.70	371.00	lw.edf	RIGHT	2236	10412641	Full Trial Period	10410405	116	Trial: 116	10410405	36	°ô°ôÌÇ	ÊÖÖ¸	·¨Ê½³¤¹÷	j	j
lw	.	.	.	.	379	908	2	530	521.00	380.10	10	[1]	1	RECTANGLE_INTERESTAREA	false	false	Message: 811ms	.	.	.	.	.	.	.	.	.	.	.	INVISIBLE_BOUNDARY[1]	811	521.00	380.10	lw.edf	RIGHT	2236	10412641	Full Trial Period	10410405	116	Trial: 116	10410405	36	°ô°ôÌÇ	ÊÖÖ¸	·¨Ê½³¤¹÷	j	j
lw	.	.	.	.	379	908	2	530	521.00	380.10	11	[1]	1	RECTANGLE_INTERESTAREA	false	false	Message: 818ms	.	.	.	.	.	.	.	.	.	.	.	SYNCTIME	818	521.00	380.10	lw.edf	RIGHT	2236	10412641	Full Trial Period	10410405	116	Trial: 116	10410405	36	°ô°ôÌÇ	ÊÖÖ¸	·¨Ê½³¤¹÷	j	j
lw	105	1426	1	1322	.	.	.	.	.	.	12	.	.	.	false	false	Message: 1341ms	13.24	87.66	151	1442	928.70	474.20	4	393.30	1292	529.20	439.60	INVISIBLE_BOUNDARY[2]	1341	.	.	lw.edf	RIGHT	2236	10412641	Full Trial Period	10410405	116	Trial: 116	10410405	36	°ô°ôÌÇ	ÊÖÖ¸	·¨Ê½³¤¹÷	j	j
lw	105	1426	1	1322	.	.	.	.	.	.	13	.	.	.	false	false	Message: 1351ms	13.24	87.66	151	1442	928.70	474.20	4	393.30	1292	529.20	439.60	SYNCTIME	1351	.	.	lw.edf	RIGHT	2236	10412641	Full Trial Period	10410405	116	Trial: 116	10410405	36	°ô°ôÌÇ	ÊÖÖ¸	·¨Ê½³¤¹÷	j	j
lw	.	.	.	.	273	2234	7	1962	913.10	417.30	14	.	.	.	false	false	Message: 2217ms	.	.	.	.	.	.	.	.	.	.	.	KEYBOARD	2217	913.10	417.30	lw.edf	RIGHT	2236	10412641	Full Trial Period	10410405	116	Trial: 116	10410405	36	°ô°ôÌÇ	ÊÖÖ¸	·¨Ê½³¤¹÷	j	j
lw	.	.	.	.	.	.	.	.	.	.	15	.	.	.	false	false	Message: 2283ms	.	.	.	.	.	.	.	.	.	.	.	TRIAL_RESULT 0	2283	.	.	lw.edf	RIGHT	2236	10412641	Full Trial Period	10410405	116	Trial: 116	10410405	36	°ô°ôÌÇ	ÊÖÖ¸	·¨Ê½³¤¹÷	j	j
lw	.	.	.	.	.	.	.	.	.	.	1	.	.	.	false	false	Message: -1018ms	.	.	.	.	.	.	.	.	.	.	.	TRIALID 116	-1018	.	.	lw.edf	RIGHT	3102	10418251	Full Trial Period	10415149	117	Trial: 117	10415149	99	Ô²Öé±Ê	ÑÀË¢	É××Ó	f	j
lw	.	.	.	.	.	.	.	.	.	.	2	.	.	.	false	false	Message: -15ms	.	.	.	.	.	.	.	.	.	.	.	NO Reply is disabled for function eyecmd_printf	-15	.	.	lw.edf	RIGHT	3102	10418251	Full Trial Period	10415149	117	Trial: 117	10415149	99	Ô²Öé±Ê	ÑÀË¢	É××Ó	f	j
lw	.	.	.	.	.	.	.	.	.	.	3	.	.	.	false	false	Message: -1ms	.	.	.	.	.	.	.	.	.	.	.	RECCFG CR 1000 2 0 R	-1	.	.	lw.edf	RIGHT	3102	10418251	Full Trial Period	10415149	117	Trial: 117	10415149	99	Ô²Öé±Ê	ÑÀË¢	É××Ó	f	j
lw	.	.	.	.	.	.	.	.	.	.	4	.	.	.	false	false	Message: -1ms	.	.	.	.	.	.	.	.	.	.	.	ELCLCFG TOWER	-1	.	.	lw.edf	RIGHT	3102	10418251	Full Trial Period	10415149	117	Trial: 117	10415149	99	Ô²Öé±Ê	ÑÀË¢	É××Ó	f	j
lw	.	.	.	.	.	.	.	.	.	.	5	.	.	.	false	false	Message: -1ms	.	.	.	.	.	.	.	.	.	.	.	GAZE_COORDS 0.00 0.00 1023.00 767.00	-1	.	.	lw.edf	RIGHT	3102	10418251	Full Trial Period	10415149	117	Trial: 117	10415149	99	Ô²Öé±Ê	ÑÀË¢	É××Ó	f	j
lw	.	.	.	.	.	.	.	.	.	.	6	.	.	.	false	false	Message: -1ms	.	.	.	.	.	.	.	.	.	.	.	THRESHOLDS R 124 228	-1	.	.	lw.edf	RIGHT	3102	10418251	Full Trial Period	10415149	117	Trial: 117	10415149	99	Ô²Öé±Ê	ÑÀË¢	É××Ó	f	j
lw	.	.	.	.	.	.	.	.	.	.	7	.	.	.	false	false	Message: -1ms	.	.	.	.	.	.	.	.	.	.	.	ELCL_PROC CENTROID (3)	-1	.	.	lw.edf	RIGHT	3102	10418251	Full Trial Period	10415149	117	Trial: 117	10415149	99	Ô²Öé±Ê	ÑÀË¢	É××Ó	f	j
lw	.	.	.	.	.	.	.	.	.	.	8	.	.	.	false	false	Message: -1ms	.	.	.	.	.	.	.	.	.	.	.	ELCL_PCR_PARAM 5 3.0	-1	.	.	lw.edf	RIGHT	3102	10418251	Full Trial Period	10415149	117	Trial: 117	10415149	99	Ô²Öé±Ê	ÑÀË¢	É××Ó	f	j
lw	.	.	.	.	.	.	.	.	.	.	9	.	.	.	false	true	Message: 0ms	.	.	.	.	.	.	.	.	.	.	.	!MODE RECORD CR 1000 2 0 R	0	.	.	lw.edf	RIGHT	3102	10418251	Full Trial Period	10415149	117	Trial: 117	10415149	99	Ô²Öé±Ê	ÑÀË¢	É××Ó	f	j
lw	.	.	.	.	.	.	.	.	.	.	10	.	.	.	false	false	Message: 40ms	0.39	39.34	10	49	476.00	411.30	1	43.40	40	480.20	400.70	SYNCTIME	40	.	.	lw.edf	RIGHT	3102	10418251	Full Trial Period	10415149	117	Trial: 117	10415149	99	Ô²Öé±Ê	ÑÀË¢	É××Ó	f	j
lw	.	.	.	.	289	338	2	50	482.00	416.50	11	.	.	.	false	false	Message: 57ms	.	.	.	.	.	.	.	.	.	.	.	INVISIBLE_BOUNDARY[1]	57	482.00	416.50	lw.edf	RIGHT	3102	10418251	Full Trial Period	10415149	117	Trial: 117	10415149	99	Ô²Öé±Ê	ÑÀË¢	É××Ó	f	j
lw	.	.	.	.	289	338	2	50	482.00	416.50	12	.	.	.	false	false	Message: 64ms	.	.	.	.	.	.	.	.	.	.	.	SYNCTIME	64	482.00	416.50	lw.edf	RIGHT	3102	10418251	Full Trial Period	10415149	117	Trial: 117	10415149	99	Ô²Öé±Ê	ÑÀË¢	É××Ó	f	j
lw	.	.	.	.	.	.	.	.	.	.	13	.	.	.	false	false	Message: 1950ms	13.31	211.27	63	1972	939.10	453.00	6	368.80	1910	544.40	378.80	INVISIBLE_BOUNDARY[2]	1950	.	.	lw.edf	RIGHT	3102	10418251	Full Trial Period	10415149	117	Trial: 117	10415149	99	Ô²Öé±Ê	ÑÀË¢	É××Ó	f	j
lw	.	.	.	.	.	.	.	.	.	.	14	.	.	.	false	false	Message: 1956ms	13.31	211.27	63	1972	939.10	453.00	6	368.80	1910	544.40	378.80	SYNCTIME	1956	.	.	lw.edf	RIGHT	3102	10418251	Full Trial Period	10415149	117	Trial: 117	10415149	99	Ô²Öé±Ê	ÑÀË¢	É××Ó	f	j
lw	.	.	.	.	238	3100	8	2863	872.40	410.20	15	.	.	.	false	false	Message: 3083ms	.	.	.	.	.	.	.	.	.	.	.	KEYBOARD	3083	872.40	410.20	lw.edf	RIGHT	3102	10418251	Full Trial Period	10415149	117	Trial: 117	10415149	99	Ô²Öé±Ê	ÑÀË¢	É××Ó	f	j
lw	.	.	.	.	.	.	.	.	.	.	16	.	.	.	false	false	Message: 3148ms	.	.	.	.	.	.	.	.	.	.	.	TRIAL_RESULT 0	3148	.	.	lw.edf	RIGHT	3102	10418251	Full Trial Period	10415149	117	Trial: 117	10415149	99	Ô²Öé±Ê	ÑÀË¢	É××Ó	f	j
lw	.	.	.	.	.	.	.	.	.	.	1	.	.	.	false	false	Message: -15ms	.	.	.	.	.	.	.	.	.	.	.	TRIALID 117	-15	.	.	lw.edf	RIGHT	3802	10424122	Full Trial Period	10420320	118	Trial: 118	10420320	106	ÊÁ×Ó	ÄÏ¹Ï	¾ÈÉúÈ¦	j	j
lw	.	.	.	.	.	.	.	.	.	.	2	.	.	.	false	false	Message: -1ms	.	.	.	.	.	.	.	.	.	.	.	RECCFG CR 1000 2 0 R	-1	.	.	lw.edf	RIGHT	3802	10424122	Full Trial Period	10420320	118	Trial: 118	10420320	106	ÊÁ×Ó	ÄÏ¹Ï	¾ÈÉúÈ¦	j	j
lw	.	.	.	.	.	.	.	.	.	.	3	.	.	.	false	false	Message: -1ms	.	.	.	.	.	.	.	.	.	.	.	ELCLCFG TOWER	-1	.	.	lw.edf	RIGHT	3802	10424122	Full Trial Period	10420320	118	Trial: 118	10420320	106	ÊÁ×Ó	ÄÏ¹Ï	¾ÈÉúÈ¦	j	j
lw	.	.	.	.	.	.	.	.	.	.	4	.	.	.	false	false	Message: -1ms	.	.	.	.	.	.	.	.	.	.	.	GAZE_COORDS 0.00 0.00 1023.00 767.00	-1	.	.	lw.edf	RIGHT	3802	10424122	Full Trial Period	10420320	118	Trial: 118	10420320	106	ÊÁ×Ó	ÄÏ¹Ï	¾ÈÉúÈ¦	j	j
lw	.	.	.	.	.	.	.	.	.	.	5	.	.	.	false	false	Message: -1ms	.	.	.	.	.	.	.	.	.	.	.	THRESHOLDS R 124 228	-1	.	.	lw.edf	RIGHT	3802	10424122	Full Trial Period	10420320	118	Trial: 118	10420320	106	ÊÁ×Ó	ÄÏ¹Ï	¾ÈÉúÈ¦	j	j
lw	.	.	.	.	.	.	.	.	.	.	6	.	.	.	false	false	Message: -1ms	.	.	.	.	.	.	.	.	.	.	.	ELCL_PROC CENTROID (3)	-1	.	.	lw.edf	RIGHT	3802	10424122	Full Trial Period	10420320	118	Trial: 118	10420320	106	ÊÁ×Ó	ÄÏ¹Ï	¾ÈÉúÈ¦	j	j
lw	.	.	.	.	.	.	.	.	.	.	7	.	.	.	false	false	Message: -1ms	.	.	.	.	.	.	.	.	.	.	.	ELCL_PCR_PARAM 5 3.0	-1	.	.	lw.edf	RIGHT	3802	10424122	Full Trial Period	10420320	118	Trial: 118	10420320	106	ÊÁ×Ó	ÄÏ¹Ï	¾ÈÉúÈ¦	j	j
lw	.	.	.	.	.	.	.	.	.	.	8	.	.	.	false	true	Message: 0ms	.	.	.	.	.	.	.	.	.	.	.	!MODE RECORD CR 1000 2 0 R	0	.	.	lw.edf	RIGHT	3802	10424122	Full Trial Period	10420320	118	Trial: 118	10420320	106	ÊÁ×Ó	ÄÏ¹Ï	¾ÈÉúÈ¦	j	j
lw	.	.	.	.	390	396	1	7	137.00	367.70	9	.	.	.	false	false	Message: 43ms	.	.	.	.	.	.	.	.	.	.	.	SYNCTIME	43	137.00	367.70	lw.edf	RIGHT	3802	10424122	Full Trial Period	10420320	118	Trial: 118	10420320	106	ÊÁ×Ó	ÄÏ¹Ï	¾ÈÉúÈ¦	j	j
lw	.	.	.	.	.	.	.	.	.	.	10	.	.	.	false	false	Message: 1945ms	8.94	38.35	233	2168	514.00	643.20	6	590.90	1936	521.50	374.80	INVISIBLE_BOUNDARY[1]	1945	.	.	lw.edf	RIGHT	3802	10424122	Full Trial Period	10420320	118	Trial: 118	10420320	106	ÊÁ×Ó	ÄÏ¹Ï	¾ÈÉúÈ¦	j	j
lw	.	.	.	.	.	.	.	.	.	.	11	.	.	.	false	false	Message: 1950ms	8.94	38.35	233	2168	514.00	643.20	6	590.90	1936	521.50	374.80	SYNCTIME	1950	.	.	lw.edf	RIGHT	3802	10424122	Full Trial Period	10420320	118	Trial: 118	10420320	106	ÊÁ×Ó	ÄÏ¹Ï	¾ÈÉúÈ¦	j	j
lw	.	.	.	.	.	.	.	.	.	.	12	.	.	.	false	false	Message: 2630ms	15.62	188.22	83	2674	1017.60	372.00	9	311.70	2592	542.90	401.80	INVISIBLE_BOUNDARY[2]	2630	.	.	lw.edf	RIGHT	3802	10424122	Full Trial Period	10420320	118	Trial: 118	10420320	106	ÊÁ×Ó	ÄÏ¹Ï	¾ÈÉúÈ¦	j	j
lw	.	.	.	.	.	.	.	.	.	.	13	.	.	.	false	false	Message: 2635ms	15.62	188.22	83	2674	1017.60	372.00	9	311.70	2592	542.90	401.80	SYNCTIME	2635	.	.	lw.edf	RIGHT	3802	10424122	Full Trial Period	10420320	118	Trial: 118	10420320	106	ÊÁ×Ó	ÄÏ¹Ï	¾ÈÉúÈ¦	j	j
lw	.	.	.	.	32	3800	15	3769	832.10	369.60	14	[1]	2	RECTANGLE_INTERESTAREA	false	false	Message: 3784ms	.	.	.	.	.	.	.	.	.	.	.	KEYBOARD	3784	832.10	369.60	lw.edf	RIGHT	3802	10424122	Full Trial Period	10420320	118	Trial: 118	10420320	106	ÊÁ×Ó	ÄÏ¹Ï	¾ÈÉúÈ¦	j	j
lw	.	.	.	.	.	.	.	.	.	.	15	.	.	.	false	false	Message: 3850ms	.	.	.	.	.	.	.	.	.	.	.	TRIAL_RESULT 0	3850	.	.	lw.edf	RIGHT	3802	10424122	Full Trial Period	10420320	118	Trial: 118	10420320	106	ÊÁ×Ó	ÄÏ¹Ï	¾ÈÉúÈ¦	j	j
lw	.	.	.	.	.	.	.	.	.	.	1	.	.	.	false	false	Message: -15ms	.	.	.	.	.	.	.	.	.	.	.	TRIALID 118	-15	.	.	lw.edf	RIGHT	3452	10428796	Full Trial Period	10425344	119	Trial: 119	10425344	62	ÏÉÈËÕÆ	ÉþË÷	µçÏß	j	j
lw	.	.	.	.	.	.	.	.	.	.	2	.	.	.	false	false	Message: -1ms	.	.	.	.	.	.	.	.	.	.	.	RECCFG CR 1000 2 0 R	-1	.	.	lw.edf	RIGHT	3452	10428796	Full Trial Period	10425344	119	Trial: 119	10425344	62	ÏÉÈËÕÆ	ÉþË÷	µçÏß	j	j
lw	.	.	.	.	.	.	.	.	.	.	3	.	.	.	false	false	Message: -1ms	.	.	.	.	.	.	.	.	.	.	.	ELCLCFG TOWER	-1	.	.	lw.edf	RIGHT	3452	10428796	Full Trial Period	10425344	119	Trial: 119	10425344	62	ÏÉÈËÕÆ	ÉþË÷	µçÏß	j	j
lw	.	.	.	.	.	.	.	.	.	.	4	.	.	.	false	false	Message: -1ms	.	.	.	.	.	.	.	.	.	.	.	GAZE_COORDS 0.00 0.00 1023.00 767.00	-1	.	.	lw.edf	RIGHT	3452	10428796	Full Trial Period	10425344	119	Trial: 119	10425344	62	ÏÉÈËÕÆ	ÉþË÷	µçÏß	j	j
lw	.	.	.	.	.	.	.	.	.	.	5	.	.	.	false	false	Message: -1ms	.	.	.	.	.	.	.	.	.	.	.	THRESHOLDS R 124 228	-1	.	.	lw.edf	RIGHT	3452	10428796	Full Trial Period	10425344	119	Trial: 119	10425344	62	ÏÉÈËÕÆ	ÉþË÷	µçÏß	j	j
lw	.	.	.	.	.	.	.	.	.	.	6	.	.	.	false	false	Message: -1ms	.	.	.	.	.	.	.	.	.	.	.	ELCL_PROC CENTROID (3)	-1	.	.	lw.edf	RIGHT	3452	10428796	Full Trial Period	10425344	119	Trial: 119	10425344	62	ÏÉÈËÕÆ	ÉþË÷	µçÏß	j	j
lw	.	.	.	.	.	.	.	.	.	.	7	.	.	.	false	false	Message: -1ms	.	.	.	.	.	.	.	.	.	.	.	ELCL_PCR_PARAM 5 3.0	-1	.	.	lw.edf	RIGHT	3452	10428796	Full Trial Period	10425344	119	Trial: 119	10425344	62	ÏÉÈËÕÆ	ÉþË÷	µçÏß	j	j
lw	.	.	.	.	.	.	.	.	.	.	8	.	.	.	false	true	Message: 0ms	.	.	.	.	.	.	.	.	.	.	.	!MODE RECORD CR 1000 2 0 R	0	.	.	lw.edf	RIGHT	3452	10428796	Full Trial Period	10425344	119	Trial: 119	10425344	62	ÏÉÈËÕÆ	ÉþË÷	µçÏß	j	j
lw	.	.	.	.	288	294	1	7	140.10	374.80	9	.	.	.	false	false	Message: 43ms	.	.	.	.	.	.	.	.	.	.	.	SYNCTIME	43	140.10	374.80	lw.edf	RIGHT	3452	10428796	Full Trial Period	10425344	119	Trial: 119	10425344	62	ÏÉÈËÕÆ	ÉþË÷	µçÏß	j	j
lw	.	.	.	.	233	1953	5	1721	536.00	417.50	10	.	.	.	false	false	Message: 1775ms	.	.	.	.	.	.	.	.	.	.	.	INVISIBLE_BOUNDARY[1]	1775	536.00	417.50	lw.edf	RIGHT	3452	10428796	Full Trial Period	10425344	119	Trial: 119	10425344	62	ÏÉÈËÕÆ	ÉþË÷	µçÏß	j	j
lw	.	.	.	.	233	1953	5	1721	536.00	417.50	11	.	.	.	false	false	Message: 1785ms	.	.	.	.	.	.	.	.	.	.	.	SYNCTIME	1785	536.00	417.50	lw.edf	RIGHT	3452	10428796	Full Trial Period	10425344	119	Trial: 119	10425344	62	ÏÉÈËÕÆ	ÉþË÷	µçÏß	j	j
lw	.	.	.	.	.	.	.	.	.	.	12	.	.	.	false	false	Message: 2475ms	13.70	182.68	75	2488	960.40	490.60	7	272.10	2414	548.80	423.90	INVISIBLE_BOUNDARY[2]	2475	.	.	lw.edf	RIGHT	3452	10428796	Full Trial Period	10425344	119	Trial: 119	10425344	62	ÏÉÈËÕÆ	ÉþË÷	µçÏß	j	j
lw	.	.	.	.	.	.	.	.	.	.	13	.	.	.	false	false	Message: 2485ms	13.70	182.68	75	2488	960.40	490.60	7	272.10	2414	548.80	423.90	SYNCTIME	2485	.	.	lw.edf	RIGHT	3452	10428796	Full Trial Period	10425344	119	Trial: 119	10425344	62	ÏÉÈËÕÆ	ÉþË÷	µçÏß	j	j
lw	.	.	.	.	531	3450	9	2920	896.70	433.70	14	.	.	.	false	false	Message: 3433ms	.	.	.	.	.	.	.	.	.	.	.	KEYBOARD	3433	896.70	433.70	lw.edf	RIGHT	3452	10428796	Full Trial Period	10425344	119	Trial: 119	10425344	62	ÏÉÈËÕÆ	ÉþË÷	µçÏß	j	j
lw	.	.	.	.	.	.	.	.	.	.	15	.	.	.	false	false	Message: 3502ms	.	.	.	.	.	.	.	.	.	.	.	TRIAL_RESULT 0	3502	.	.	lw.edf	RIGHT	3452	10428796	Full Trial Period	10425344	119	Trial: 119	10425344	62	ÏÉÈËÕÆ	ÉþË÷	µçÏß	j	j
lw	.	.	.	.	.	.	.	.	.	.	1	.	.	.	false	false	Message: -17ms	.	.	.	.	.	.	.	.	.	.	.	TRIALID 119	-17	.	.	lw.edf	RIGHT	2796	10432858	Full Trial Period	10430062	120	Trial: 120	10430062	96	ÆÏÌÑ	Å¦¿Û	ÏóÆå	j	j
lw	.	.	.	.	.	.	.	.	.	.	2	.	.	.	false	false	Message: -1ms	.	.	.	.	.	.	.	.	.	.	.	RECCFG CR 1000 2 0 R	-1	.	.	lw.edf	RIGHT	2796	10432858	Full Trial Period	10430062	120	Trial: 120	10430062	96	ÆÏÌÑ	Å¦¿Û	ÏóÆå	j	j
lw	.	.	.	.	.	.	.	.	.	.	3	.	.	.	false	false	Message: -1ms	.	.	.	.	.	.	.	.	.	.	.	ELCLCFG TOWER	-1	.	.	lw.edf	RIGHT	2796	10432858	Full Trial Period	10430062	120	Trial: 120	10430062	96	ÆÏÌÑ	Å¦¿Û	ÏóÆå	j	j
lw	.	.	.	.	.	.	.	.	.	.	4	.	.	.	false	false	Message: -1ms	.	.	.	.	.	.	.	.	.	.	.	GAZE_COORDS 0.00 0.00 1023.00 767.00	-1	.	.	lw.edf	RIGHT	2796	10432858	Full Trial Period	10430062	120	Trial: 120	10430062	96	ÆÏÌÑ	Å¦¿Û	ÏóÆå	j	j
lw	.	.	.	.	.	.	.	.	.	.	5	.	.	.	false	false	Message: -1ms	.	.	.	.	.	.	.	.	.	.	.	THRESHOLDS R 124 228	-1	.	.	lw.edf	RIGHT	2796	10432858	Full Trial Period	10430062	120	Trial: 120	10430062	96	ÆÏÌÑ	Å¦¿Û	ÏóÆå	j	j
lw	.	.	.	.	.	.	.	.	.	.	6	.	.	.	false	false	Message: -1ms	.	.	.	.	.	.	.	.	.	.	.	ELCL_PROC CENTROID (3)	-1	.	.	lw.edf	RIGHT	2796	10432858	Full Trial Period	10430062	120	Trial: 120	10430062	96	ÆÏÌÑ	Å¦¿Û	ÏóÆå	j	j
lw	.	.	.	.	.	.	.	.	.	.	7	.	.	.	false	false	Message: -1ms	.	.	.	.	.	.	.	.	.	.	.	ELCL_PCR_PARAM 5 3.0	-1	.	.	lw.edf	RIGHT	2796	10432858	Full Trial Period	10430062	120	Trial: 120	10430062	96	ÆÏÌÑ	Å¦¿Û	ÏóÆå	j	j
lw	.	.	.	.	.	.	.	.	.	.	8	.	.	.	false	true	Message: 0ms	.	.	.	.	.	.	.	.	.	.	.	!MODE RECORD CR 1000 2 0 R	0	.	.	lw.edf	RIGHT	2796	10432858	Full Trial Period	10430062	120	Trial: 120	10430062	96	ÆÏÌÑ	Å¦¿Û	ÏóÆå	j	j
lw	.	.	.	.	280	286	1	7	135.00	368.70	9	.	.	.	false	false	Message: 50ms	.	.	.	.	.	.	.	.	.	.	.	SYNCTIME	50	135.00	368.70	lw.edf	RIGHT	2796	10432858	Full Trial Period	10430062	120	Trial: 120	10430062	96	ÆÏÌÑ	Å¦¿Û	ÏóÆå	j	j
lw	.	.	.	.	114	1098	4	985	507.70	383.50	10	[1]	1	RECTANGLE_INTERESTAREA	false	false	Message: 1011ms	.	.	.	.	.	.	.	.	.	.	.	INVISIBLE_BOUNDARY[1]	1011	507.70	383.50	lw.edf	RIGHT	2796	10432858	Full Trial Period	10430062	120	Trial: 120	10430062	96	ÆÏÌÑ	Å¦¿Û	ÏóÆå	j	j
lw	.	.	.	.	114	1098	4	985	507.70	383.50	11	[1]	1	RECTANGLE_INTERESTAREA	false	false	Message: 1016ms	.	.	.	.	.	.	.	.	.	.	.	SYNCTIME	1016	507.70	383.50	lw.edf	RIGHT	2796	10432858	Full Trial Period	10430062	120	Trial: 120	10430062	96	ÆÏÌÑ	Å¦¿Û	ÏóÆå	j	j
lw	.	.	.	.	.	.	.	.	.	.	12	.	.	.	false	false	Message: 1638ms	12.44	203.87	61	1661	889.30	399.60	5	350.00	1601	517.60	409.70	INVISIBLE_BOUNDARY[2]	1638	.	.	lw.edf	RIGHT	2796	10432858	Full Trial Period	10430062	120	Trial: 120	10430062	96	ÆÏÌÑ	Å¦¿Û	ÏóÆå	j	j
lw	.	.	.	.	.	.	.	.	.	.	13	.	.	.	false	false	Message: 1649ms	12.44	203.87	61	1661	889.30	399.60	5	350.00	1601	517.60	409.70	SYNCTIME	1649	.	.	lw.edf	RIGHT	2796	10432858	Full Trial Period	10430062	120	Trial: 120	10430062	96	ÆÏÌÑ	Å¦¿Û	ÏóÆå	j	j
lw	219	2795	1	2577	.	.	.	.	.	.	14	.	.	.	false	false	Message: 2778ms	6.02	23.72	254	2795	723.90	523.70	8	474.40	2542	724.80	346.30	KEYBOARD	2778	.	.	lw.edf	RIGHT	2796	10432858	Full Trial Period	10430062	120	Trial: 120	10430062	96	ÆÏÌÑ	Å¦¿Û	ÏóÆå	j	j
lw	.	.	.	.	.	.	.	.	.	.	15	.	.	.	false	false	Message: 2840ms	.	.	.	.	.	.	.	.	.	.	.	TRIAL_RESULT 0	2840	.	.	lw.edf	RIGHT	2796	10432858	Full Trial Period	10430062	120	Trial: 120	10430062	96	ÆÏÌÑ	Å¦¿Û	ÏóÆå	j	j
[truncated: 435 more rows]
