# Supplementary material for: Shape Representation of Word Was Automatically Activated in the Encoding Phase
Source: PLoS One. 2016 Oct 27;11(10):e0165534. doi: 10.1371/journal.pone.0165534 (PMC5082803; doi:10.1371/journal.pone.0165534)
Supplement: S1 File — (ZIP) [file pone.0165534.s001.zip › Experiment 1-Data/lyd-ia.xls]

RECORDING_SESSION_LABEL	DATA_FILE	EYE_USED	IA_AREA	IA_AVERAGE_FIX_PUPIL_SIZE	IA_BOTTOM	IA_DWELL_TIME	IA_DWELL_TIME_%	IA_FIRST_FIXATION_DURATION	IA_FIRST_FIXATION_INDEX	IA_FIRST_FIXATION_RUN_INDEX	IA_FIRST_FIXATION_TIME	IA_FIRST_FIXATION_VISITED_IA_COUNT	IA_FIRST_FIXATION_X	IA_FIRST_FIXATION_Y	IA_FIRST_FIX_PROGRESSIVE	IA_FIRST_RUN_DWELL_TIME	IA_FIRST_RUN_END_TIME	IA_FIRST_RUN_FIXATION_%	IA_FIRST_RUN_FIXATION_COUNT	IA_FIRST_RUN_START_TIME	IA_FIRST_SACCADE_AMPLITUDE	IA_FIRST_SACCADE_ANGLE	IA_FIRST_SACCADE_END_TIME	IA_FIRST_SACCADE_START_TIME	IA_FIXATION_%	IA_FIXATION_COUNT	IA_FSA_COUNT_1	IA_FSA_DURATION_1	IA_GROUP	IA_ID	IA_LABEL	IA_LAST_FIXATION_DURATION	IA_LAST_FIXATION_RUN	IA_LAST_FIXATION_TIME	IA_LAST_FIXATION_X	IA_LAST_FIXATION_Y	IA_LAST_RUN_DWELL_TIME	IA_LAST_RUN_END_TIME	IA_LAST_RUN_FIXATION_%	IA_LAST_RUN_FIXATION_COUNT	IA_LAST_RUN_START_TIME	IA_LAST_SACCADE_AMPLITUDE	IA_LAST_SACCADE_ANGLE	IA_LAST_SACCADE_END_TIME	IA_LAST_SACCADE_START_TIME	IA_LEFT	IA_LEGAL	IA_MAX_FIX_PUPIL_SIZE	IA_MIN_FIX_PUPIL_SIZE
lyd	lyd.edf	RIGHT	2664.00	3370.50	402	1116	0.2878	531	5	1	1172	1	541.50	378.50	1	531	1702	0.0909	1	1172	13.76	-0.40	1171	1117	0.1818	2	2	461	.	1	RECTANGLE_INTERESTAREA	585	2	1910	510.30	377.00	585	2494	0.0909	1	1910	11.70	0.15	1909	1866	475	1	3447.00	3294.00
lyd	lyd.edf	RIGHT	3996.00	4090.33	402	1463	0.3773	1002	9	5	2693	2	892.90	386.50	1	1463	4191	0.2727	3	2693	3.89	-1.56	2692	2663	0.2727	3	2	461	.	1	RECTANGLE_INTERESTAREA	152	1	4040	893.80	377.90	1463	4191	0.2727	3	2693	1.50	0.52	4039	4020	819	1	4260.00	3767.00
lyd	lyd.edf	RIGHT	2625.00	3392.67	402	1253	0.1824	750	3	1	767	1	504.40	367.80	1	750	1516	0.0500	1	767	13.13	1.62	766	714	0.1500	3	3	1027	.	1	RECTANGLE_INTERESTAREA	254	2	2413	523.80	371.70	503	2666	0.1000	2	2147	1.27	-4.64	2412	2396	475	1	3535.00	3313.00
lyd	lyd.edf	RIGHT	2700.00	3324.75	402	1775	0.2584	516	7	5	2722	2	904.20	371.30	1	773	3514	0.1000	2	2722	13.36	-0.67	2721	2667	0.2000	4	3	1027	.	1	RECTANGLE_INTERESTAREA	472	3	4553	873.40	389.20	472	5024	0.0500	1	4553	2.66	171.89	4552	4527	837	1	3524.00	3233.00
lyd	lyd.edf	RIGHT	4068.00	3158.50	402	572	0.1922	167	4	1	988	1	518.70	381.60	1	572	1570	0.2222	2	988	5.08	176.03	987	956	0.2222	2	2	815	.	1	RECTANGLE_INTERESTAREA	405	1	1166	496.10	369.90	572	1570	0.2222	2	988	0.60	158.73	1165	1155	456	1	3258.00	3059.00
lyd	lyd.edf	RIGHT	2736.00	3530.50	402	684	0.2298	274	8	3	2562	2	873.50	393.10	1	684	3260	0.2222	2	2562	5.68	-11.66	2561	2523	0.2222	2	2	815	.	1	RECTANGLE_INTERESTAREA	410	1	2851	903.20	385.60	684	3260	0.2222	2	2562	0.94	15.38	2850	2836	836	1	3537.00	3524.00
lyd	lyd.edf	RIGHT	4292.00	3154.25	403	966	0.2093	253	2	1	624	1	547.50	379.60	1	253	876	0.0769	1	624	13.99	-1.47	623	568	0.3077	4	4	832	.	1	RECTANGLE_INTERESTAREA	172	2	2157	533.30	369.30	713	2328	0.2308	3	1577	1.52	-0.95	2156	2138	454	1	3395.00	3011.00
lyd	lyd.edf	RIGHT	2738.00	3503.00	403	728	0.1577	308	9	5	2760	2	858.70	376.90	1	728	3525	0.2308	3	2760	2.38	-164.52	2759	2736	0.2308	3	4	832	.	1	RECTANGLE_INTERESTAREA	232	1	3294	871.40	390.00	728	3525	0.2308	3	2760	1.14	176.57	3293	3277	837	1	3580.00	3386.00
lyd	lyd.edf	RIGHT	2738.00	3164.00	403	718	0.0951	221	10	1	3232	1	481.80	376.80	1	221	3452	0.0435	1	3232	12.93	-0.17	3231	3171	0.0870	2	1	165	.	1	RECTANGLE_INTERESTAREA	497	2	5311	502.20	376.30	497	5807	0.0435	1	5311	2.79	175.58	5310	5285	475	1	3243.00	3085.00
lyd	lyd.edf	RIGHT	4068.00	3224.00	402	523	0.0693	165	16	5	5863	2	874.40	373.70	1	165	6027	0.0435	1	5863	13.08	-0.25	5862	5808	0.0870	2	1	165	.	1	RECTANGLE_INTERESTAREA	358	2	7118	880.70	381.30	358	7475	0.0435	1	7118	3.44	-162.54	7117	7091	818	1	3449.00	2999.00
lyd	lyd.edf	RIGHT	2812.00	3277.00	403	1576	0.3262	196	2	1	737	1	494.20	392.10	1	1576	2345	0.2143	3	737	12.32	-5.79	736	686	0.2143	3	2	1380	.	1	RECTANGLE_INTERESTAREA	172	1	2174	521.50	367.20	1576	2345	0.2143	3	737	0.98	-3.22	2173	2159	474	1	3323.00	3222.00
lyd	lyd.edf	RIGHT	2700.00	3231.67	402	743	0.1538	152	6	3	2710	2	865.60	371.40	1	152	2861	0.0714	1	2710	12.77	-0.96	2709	2653	0.2143	3	2	1380	.	1	RECTANGLE_INTERESTAREA	272	3	4146	858.20	385.40	272	4417	0.0714	1	4146	4.18	179.72	4145	4117	837	1	3422.00	3047.00
lyd	lyd.edf	RIGHT	2736.00	3187.50	402	537	0.1597	217	4	1	1173	1	495.60	393.80	1	537	1723	0.2000	2	1173	13.09	-3.22	1172	1120	0.2000	2	3	883	.	1	RECTANGLE_INTERESTAREA	320	1	1404	498.40	373.60	537	1723	0.2000	2	1173	0.66	64.64	1403	1390	474	1	3282.00	3093.00
lyd	lyd.edf	RIGHT	4329.00	2944.00	403	563	0.1675	250	6	3	1777	2	826.90	382.10	1	563	2362	0.2000	2	1777	11.52	-1.61	1776	1724	0.2000	2	3	883	.	1	RECTANGLE_INTERESTAREA	313	1	2050	884.90	378.60	563	2362	0.2000	2	1777	2.27	0.61	2049	2027	816	1	3068.00	2820.00
lyd	lyd.edf	RIGHT	2812.00	3070.00	403	760	0.1239	322	6	1	1962	1	526.00	370.20	1	322	2283	0.0455	1	1962	12.92	0.65	1961	1914	0.1364	3	1	188	.	1	RECTANGLE_INTERESTAREA	188	2	2760	515.30	367.10	438	2947	0.0909	2	2497	0.66	32.93	2759	2747	474	1	3178.00	2954.00
lyd	lyd.edf	RIGHT	2664.00	3318.00	402	322	0.0525	322	13	5	3945	2	865.60	382.60	1	322	4266	0.0455	1	3945	1.30	175.30	3944	3927	0.0455	1	1	188	.	1	RECTANGLE_INTERESTAREA	322	1	3945	865.60	382.60	322	4266	0.0455	1	3945	1.30	175.30	3944	3927	837	1	3318.00	3318.00
lyd	lyd.edf	RIGHT	2700.00	3233.67	402	806	0.2681	269	3	1	1140	1	526.90	375.70	1	269	1408	0.1000	1	1140	2.77	178.17	1139	1114	0.3000	3	2	753	.	1	RECTANGLE_INTERESTAREA	315	2	1992	517.60	377.70	537	2306	0.2000	2	1750	1.42	28.24	1991	1972	475	1	3315.00	3184.00
lyd	lyd.edf	RIGHT	2700.00	3257.50	402	710	0.2362	272	9	5	2676	2	854.50	383.80	1	710	3408	0.2000	2	2676	7.00	172.10	2675	2639	0.2000	2	2	753	.	1	RECTANGLE_INTERESTAREA	438	1	2971	905.20	391.60	710	3408	0.2000	2	2676	1.75	-5.75	2970	2948	837	1	3289.00	3226.00
lyd	lyd.edf	RIGHT	2812.00	2983.50	403	497	0.0986	256	3	1	611	1	511.30	384.80	1	497	1124	0.0909	2	611	2.35	14.78	610	588	0.0909	2	3	814	.	1	RECTANGLE_INTERESTAREA	241	1	884	540.20	376.20	497	1124	0.0909	2	611	1.06	5.37	883	867	474	1	3034.00	2933.00
lyd	lyd.edf	RIGHT	2812.00	3157.50	403	573	0.1136	152	5	3	1171	2	836.50	390.20	1	573	1763	0.0909	2	1171	10.35	-3.07	1170	1125	0.0909	2	3	814	.	1	RECTANGLE_INTERESTAREA	421	1	1343	877.30	386.90	573	1763	0.0909	2	1171	1.55	2.37	1342	1323	836	1	3264.00	3051.00
lyd	lyd.edf	RIGHT	2775.00	3731.33	403	1020	0.2447	582	3	1	573	1	482.80	374.60	1	582	1154	0.0769	1	573	11.21	2.35	572	522	0.2308	3	1	563	.	1	RECTANGLE_INTERESTAREA	178	3	3772	493.60	368.20	178	3949	0.0769	1	3772	14.88	-179.60	3771	3718	475	1	3862.00	3658.00
lyd	lyd.edf	RIGHT	2736.00	3508.50	402	1050	0.2519	487	9	5	2823	2	856.80	368.10	1	487	3309	0.0769	1	2823	2.60	179.11	2822	2797	0.1538	2	1	563	.	1	RECTANGLE_INTERESTAREA	563	2	4005	892.70	398.20	563	4567	0.0769	1	4005	14.13	-4.45	4004	3950	836	1	3708.00	3309.00
lyd	lyd.edf	RIGHT	2812.00	3487.50	403	1034	0.3169	531	6	1	1565	1	495.40	384.00	1	1034	2613	0.2222	2	1565	2.84	169.81	1564	1540	0.2222	2	3	1319	.	1	RECTANGLE_INTERESTAREA	503	1	2111	510.20	369.80	1034	2613	0.2222	2	1565	1.02	11.25	2110	2096	474	1	3612.00	3363.00
lyd	lyd.edf	RIGHT	4255.00	3799.50	403	816	0.2501	178	8	3	2677	2	926.90	387.10	1	816	3517	0.2222	2	2677	14.51	-1.68	2676	2614	0.2222	2	3	1319	.	1	RECTANGLE_INTERESTAREA	638	1	2880	828.60	379.40	816	3517	0.2222	2	2677	2.76	172.43	2879	2855	817	1	3885.00	3714.00
lyd	lyd.edf	RIGHT	2628.00	3241.29	402	1519	0.2141	188	4	1	1197	1	530.00	390.50	1	694	1926	0.1200	3	1197	12.67	1.99	1196	1143	0.2800	7	6	1380	.	1	RECTANGLE_INTERESTAREA	139	4	4690	499.80	369.20	139	4828	0.0400	1	4690	1.86	55.85	4689	4668	476	1	3565.00	2924.00
lyd	lyd.edf	RIGHT	2555.00	3439.60	402	2145	0.3023	235	8	3	2479	2	847.70	367.10	1	235	2713	0.0400	1	2479	2.90	176.31	2478	2451	0.2000	5	6	1380	.	1	RECTANGLE_INTERESTAREA	129	4	7928	866.00	374.40	320	8056	0.0800	2	7721	0.85	127.42	7927	7912	838	1	3833.00	3028.00
lyd	lyd.edf	RIGHT	4292.00	3196.00	403	789	0.1841	243	4	1	1322	1	485.50	371.00	1	243	1564	0.0769	1	1322	3.99	0.76	1321	1291	0.1538	2	2	1339	.	1	RECTANGLE_INTERESTAREA	546	2	1791	518.60	379.00	546	2336	0.0769	1	1791	1.79	168.74	1790	1770	454	1	3228.00	3164.00
lyd	lyd.edf	RIGHT	2736.00	3525.33	402	1574	0.3673	235	10	5	2944	2	846.40	376.60	1	1574	4550	0.2308	3	2944	6.19	167.53	2943	2908	0.2308	3	2	1339	.	1	RECTANGLE_INTERESTAREA	620	1	3931	849.00	379.20	1574	4550	0.2308	3	2944	0.98	-172.63	3930	3916	836	1	3768.00	3402.00
lyd	lyd.edf	RIGHT	2812.00	.	403	0	0.0000	.	.	.	.	.	.	.	.	.	.	.	.	.	.	.	.	.	0.0000	0	1	96	.	1	RECTANGLE_INTERESTAREA	.	.	.	.	.	.	.	.	.	.	.	.	.	.	474	0	.	.
lyd	lyd.edf	RIGHT	3990.00	3408.00	402	1078	0.5632	827	4	1	893	1	847.90	372.00	1	827	1719	0.1250	1	893	7.47	5.13	892	836	0.3750	3	1	96	.	1	RECTANGLE_INTERESTAREA	96	2	2310	862.20	369.00	251	2405	0.2500	2	2135	1.67	28.62	2309	2290	817	0	3565.00	3205.00
lyd	lyd.edf	RIGHT	2772.00	3281.00	402	776	0.3599	168	2	1	427	1	489.10	386.40	1	776	1223	0.3333	2	427	12.07	-2.50	426	376	0.3333	2	1	608	.	1	RECTANGLE_INTERESTAREA	608	1	616	523.50	372.80	776	1223	0.3333	2	427	1.57	12.22	615	595	474	1	3391.00	3171.00
lyd	lyd.edf	RIGHT	2812.00	.	403	0	0.0000	.	.	.	.	.	.	.	.	.	.	.	.	.	.	.	.	.	0.0000	0	1	608	.	1	RECTANGLE_INTERESTAREA	.	.	.	.	.	.	.	.	.	.	.	.	.	.	836	0	.	.
lyd	lyd.edf	RIGHT	2772.00	3055.00	402	714	0.2886	714	4	1	713	1	508.80	379.50	1	714	1426	0.1429	1	713	2.81	168.44	712	687	0.1429	1	1	226	.	1	RECTANGLE_INTERESTAREA	714	1	713	508.80	379.50	714	1426	0.1429	1	713	2.81	168.44	712	687	474	1	3055.00	3055.00
lyd	lyd.edf	RIGHT	2849.00	3212.00	403	731	0.2955	505	6	3	1928	2	895.10	393.10	1	731	2713	0.2857	2	1928	3.72	-3.60	1927	1898	0.2857	2	1	226	.	1	RECTANGLE_INTERESTAREA	226	1	2488	897.10	366.20	731	2713	0.2857	2	1928	3.35	-80.70	2487	2433	836	1	3281.00	3143.00
lyd	lyd.edf	RIGHT	1296.00	2944.50	402	861	0.1726	165	7	1	2786	1	507.10	391.50	1	861	3656	0.1333	2	2786	2.07	147.34	2785	2763	0.1333	2	1	696	.	1	RECTANGLE_INTERESTAREA	696	1	2961	504.90	370.90	861	3656	0.1333	2	2786	0.42	78.20	2960	2951	494	1	3009.00	2880.00
lyd	lyd.edf	RIGHT	2736.00	3134.00	402	442	0.0886	442	10	3	3946	2	878.00	384.30	1	442	4387	0.0667	1	3946	1.78	0.00	3945	3924	0.0667	1	1	696	.	1	RECTANGLE_INTERESTAREA	442	1	3946	878.00	384.30	442	4387	0.0667	1	3946	1.78	0.00	3945	3924	836	1	3134.00	3134.00
lyd	lyd.edf	RIGHT	2736.00	2820.00	402	552	0.1466	552	4	1	975	1	509.00	386.60	1	552	1526	0.0769	1	975	1.54	171.30	974	956	0.0769	1	0	0	.	1	RECTANGLE_INTERESTAREA	552	1	975	509.00	386.60	552	1526	0.0769	1	975	1.54	171.30	974	956	474	1	2820.00	2820.00
lyd	lyd.edf	RIGHT	2775.00	2863.00	403	617	0.1639	617	6	3	1653	2	881.30	390.80	1	617	2269	0.0769	1	1653	1.64	-120.02	1652	1632	0.0769	1	0	0	.	1	RECTANGLE_INTERESTAREA	617	1	1653	881.30	390.80	617	2269	0.0769	1	1653	1.64	-120.02	1652	1632	837	1	2863.00	2863.00
lyd	lyd.edf	RIGHT	2812.00	3244.50	403	709	0.2538	245	5	1	1344	1	497.20	400.10	1	709	2068	0.2000	2	1344	13.81	-4.19	1343	1293	0.2000	2	1	464	.	1	RECTANGLE_INTERESTAREA	464	1	1605	517.90	379.80	709	2068	0.2000	2	1344	1.00	43.52	1604	1589	474	1	3294.00	3195.00
lyd	lyd.edf	RIGHT	2625.00	3176.00	402	354	0.1267	354	8	3	2338	2	878.30	373.30	1	354	2691	0.1000	1	2338	3.25	-171.41	2337	2302	0.1000	1	1	464	.	1	RECTANGLE_INTERESTAREA	354	1	2338	878.30	373.30	354	2691	0.1000	1	2338	3.25	-171.41	2337	2302	837	1	3176.00	3176.00
lyd	lyd.edf	RIGHT	2736.00	3096.00	402	445	0.1059	445	4	1	746	1	519.90	375.50	1	445	1190	0.0909	1	746	2.39	174.03	745	722	0.0909	1	0	0	.	1	RECTANGLE_INTERESTAREA	445	1	746	519.90	375.50	445	1190	0.0909	1	746	2.39	174.03	745	722	474	1	3096.00	3096.00
lyd	lyd.edf	RIGHT	2555.00	3384.00	402	385	0.0916	385	7	3	1809	2	876.60	393.40	1	385	2193	0.0909	1	1809	2.13	-5.89	1808	1786	0.0909	1	0	0	.	1	RECTANGLE_INTERESTAREA	385	1	1809	876.60	393.40	385	2193	0.0909	1	1809	2.13	-5.89	1808	1786	838	1	3384.00	3384.00
lyd	lyd.edf	RIGHT	4329.00	2997.50	403	374	0.1436	203	4	1	972	1	534.60	385.50	1	374	1360	0.2500	2	972	1.85	-178.14	971	951	0.2500	2	3	1192	.	1	RECTANGLE_INTERESTAREA	171	1	1190	504.40	380.80	374	1360	0.2500	2	972	0.82	171.35	1189	1175	454	1	3016.00	2979.00
lyd	lyd.edf	RIGHT	2625.00	3323.00	402	1021	0.3921	639	6	3	1414	2	853.30	380.20	1	1021	2451	0.2500	2	1414	12.12	1.07	1413	1361	0.2500	2	3	1192	.	1	RECTANGLE_INTERESTAREA	382	1	2070	887.00	394.80	1021	2451	0.2500	2	1414	1.13	-8.81	2069	2053	837	1	3461.00	3185.00
lyd	lyd.edf	RIGHT	3996.00	3246.00	402	396	0.2194	396	5	1	787	1	500.80	377.00	1	396	1182	0.1250	1	787	2.22	167.55	786	765	0.1250	1	0	0	.	1	RECTANGLE_INTERESTAREA	396	1	787	500.80	377.00	396	1182	0.1250	1	787	2.22	167.55	786	765	457	1	3246.00	3246.00
lyd	lyd.edf	RIGHT	2700.00	3278.00	402	301	0.1668	301	7	3	1512	2	866.30	395.40	1	301	1812	0.1250	1	1512	2.60	-2.19	1511	1487	0.1250	1	0	0	.	1	RECTANGLE_INTERESTAREA	301	1	1512	866.30	395.40	301	1812	0.1250	1	1512	2.60	-2.19	1511	1487	837	1	3278.00	3278.00
lyd	lyd.edf	RIGHT	2736.00	3206.50	402	1372	0.3741	446	3	1	486	1	500.30	376.30	1	446	931	0.0833	1	486	12.99	-1.91	485	434	0.1667	2	0	0	.	1	RECTANGLE_INTERESTAREA	926	2	1644	494.00	387.70	926	2569	0.0833	1	1644	1.87	169.31	1643	1622	474	1	3271.00	3142.00
lyd	lyd.edf	RIGHT	2700.00	2936.00	402	350	0.0954	350	10	5	3051	2	874.30	398.00	1	350	3400	0.0833	1	3051	1.43	-5.75	3050	3032	0.0833	1	0	0	.	1	RECTANGLE_INTERESTAREA	350	1	3051	874.30	398.00	350	3400	0.0833	1	3051	1.43	-5.75	3050	3032	837	1	2936.00	2936.00
lyd	lyd.edf	RIGHT	2812.00	2928.00	403	515	0.2250	515	6	1	1233	1	506.00	382.10	1	515	1747	0.1429	1	1233	1.02	142.00	1232	1218	0.1429	1	1	683	.	1	RECTANGLE_INTERESTAREA	515	1	1233	506.00	382.10	515	1747	0.1429	1	1233	1.02	142.00	1232	1218	474	1	2928.00	2928.00
lyd	lyd.edf	RIGHT	2660.00	3085.00	402	683	0.2984	683	7	3	1802	2	888.40	388.20	1	683	2484	0.1429	1	1802	13.13	-0.08	1801	1748	0.1429	1	1	683	.	1	RECTANGLE_INTERESTAREA	683	1	1802	888.40	388.20	683	2484	0.1429	1	1802	13.13	-0.08	1801	1748	836	1	3085.00	3085.00
lyd	lyd.edf	RIGHT	3996.00	.	402	0	0.0000	.	.	.	.	.	.	.	.	.	.	.	.	.	.	.	.	.	0.0000	0	0	0	.	1	RECTANGLE_INTERESTAREA	.	.	.	.	.	.	.	.	.	.	.	.	.	.	457	0	.	.
lyd	lyd.edf	RIGHT	2736.00	.	402	0	0.0000	.	.	.	.	.	.	.	.	.	.	.	.	.	.	.	.	.	0.0000	0	0	0	.	1	RECTANGLE_INTERESTAREA	.	.	.	.	.	.	.	.	.	.	.	.	.	.	836	0	.	.
lyd	lyd.edf	RIGHT	1260.00	3414.00	402	393	0.1826	393	5	1	1246	1	509.50	385.40	1	393	1638	0.1250	1	1246	1.36	180.00	1245	1227	0.1250	1	0	0	.	1	RECTANGLE_INTERESTAREA	393	1	1246	509.50	385.40	393	1638	0.1250	1	1246	1.36	180.00	1245	1227	494	1	3414.00	3414.00
lyd	lyd.edf	RIGHT	2849.00	3490.00	403	320	0.1487	320	8	3	2116	2	859.00	398.60	1	320	2435	0.1250	1	2116	0.46	-177.92	2115	2105	0.1250	1	0	0	.	1	RECTANGLE_INTERESTAREA	320	1	2116	859.00	398.60	320	2435	0.1250	1	2116	0.46	-177.92	2115	2105	836	1	3490.00	3490.00
lyd	lyd.edf	RIGHT	2592.00	3319.00	402	277	0.0833	277	4	1	823	1	505.40	368.20	1	277	1099	0.0588	1	823	3.43	167.70	822	796	0.0588	1	0	0	.	1	RECTANGLE_INTERESTAREA	277	1	823	505.40	368.20	277	1099	0.0588	1	823	3.43	167.70	822	796	476	1	3319.00	3319.00
lyd	lyd.edf	RIGHT	2738.00	3453.00	403	346	0.1041	346	8	3	1977	2	872.50	392.80	1	346	2322	0.0588	1	1977	2.28	179.20	1976	1953	0.0588	1	0	0	.	1	RECTANGLE_INTERESTAREA	346	1	1977	872.50	392.80	346	2322	0.0588	1	1977	2.28	179.20	1976	1953	837	1	3453.00	3453.00
lyd	lyd.edf	RIGHT	2700.00	3226.00	402	318	0.1324	318	6	1	1546	1	494.80	374.50	1	318	1863	0.1000	1	1546	1.60	129.80	1545	1525	0.1000	1	0	0	.	1	RECTANGLE_INTERESTAREA	318	1	1546	494.80	374.50	318	1863	0.1000	1	1546	1.60	129.80	1545	1525	475	1	3226.00	3226.00
lyd	lyd.edf	RIGHT	2700.00	3212.00	402	529	0.2202	529	9	3	2198	2	862.60	392.90	1	529	2726	0.1000	1	2198	6.04	142.03	2197	2156	0.1000	1	0	0	.	1	RECTANGLE_INTERESTAREA	529	1	2198	862.60	392.90	529	2726	0.1000	1	2198	6.04	142.03	2197	2156	837	1	3212.00	3212.00
lyd	lyd.edf	RIGHT	2628.00	3283.00	402	946	0.3155	946	4	1	813	1	496.00	381.30	1	946	1758	0.0833	1	813	0.93	124.25	812	796	0.0833	1	0	0	.	1	RECTANGLE_INTERESTAREA	946	1	813	496.00	381.30	946	1758	0.0833	1	813	0.93	124.25	812	796	476	1	3283.00	3283.00
lyd	lyd.edf	RIGHT	2736.00	.	402	0	0.0000	.	.	.	.	.	.	.	.	.	.	.	.	.	.	.	.	.	0.0000	0	0	0	.	1	RECTANGLE_INTERESTAREA	.	.	.	.	.	.	.	.	.	.	.	.	.	.	836	0	.	.
lyd	lyd.edf	RIGHT	2812.00	3220.00	403	384	0.1770	384	4	1	853	1	496.70	375.00	1	384	1236	0.1111	1	853	1.41	-175.91	852	834	0.1111	1	0	0	.	1	RECTANGLE_INTERESTAREA	384	1	853	496.70	375.00	384	1236	0.1111	1	853	1.41	-175.91	852	834	474	1	3220.00	3220.00
lyd	lyd.edf	RIGHT	2628.00	3201.00	402	320	0.1475	320	6	3	1470	2	870.50	397.60	1	320	1789	0.1111	1	1470	2.10	-7.61	1469	1448	0.1111	1	0	0	.	1	RECTANGLE_INTERESTAREA	320	1	1470	870.50	397.60	320	1789	0.1111	1	1470	2.10	-7.61	1469	1448	838	1	3201.00	3201.00
lyd	lyd.edf	RIGHT	4292.00	3277.00	403	741	0.4179	741	4	1	710	1	502.90	376.10	1	741	1450	0.1250	1	710	4.18	174.88	709	679	0.1250	1	0	0	.	1	RECTANGLE_INTERESTAREA	741	1	710	502.90	376.10	741	1450	0.1250	1	710	4.18	174.88	709	679	454	1	3277.00	3277.00
lyd	lyd.edf	RIGHT	3996.00	.	402	0	0.0000	.	.	.	.	.	.	.	.	.	.	.	.	.	.	.	.	.	0.0000	0	0	0	.	1	RECTANGLE_INTERESTAREA	.	.	.	.	.	.	.	.	.	.	.	.	.	.	819	0	.	.
lyd	lyd.edf	RIGHT	2627.00	3439.00	403	376	0.1026	376	9	1	2165	1	506.60	386.70	1	376	2540	0.0714	1	2165	2.23	152.56	2164	2141	0.0714	1	0	0	.	1	RECTANGLE_INTERESTAREA	376	1	2165	506.60	386.70	376	2540	0.0714	1	2165	2.23	152.56	2164	2141	477	1	3439.00	3439.00
lyd	lyd.edf	RIGHT	2592.00	3283.00	402	287	0.0783	287	11	3	2954	2	893.50	373.80	1	287	3240	0.0714	1	2954	8.11	57.39	2953	2906	0.0714	1	0	0	.	1	RECTANGLE_INTERESTAREA	287	1	2954	893.50	373.80	287	3240	0.0714	1	2954	8.11	57.39	2953	2906	838	1	3283.00	3283.00
lyd	lyd.edf	RIGHT	2812.00	3259.67	403	1425	0.4983	230	3	1	778	1	525.50	389.00	1	1425	2239	0.3750	3	778	12.26	-0.80	777	729	0.3750	3	4	1705	.	1	RECTANGLE_INTERESTAREA	422	1	1818	540.20	374.30	1425	2239	0.3750	3	778	1.58	0.77	1817	1798	474	1	3494.00	3084.00
lyd	lyd.edf	RIGHT	2736.00	3317.00	402	510	0.1783	133	6	3	2289	2	838.60	388.80	1	510	2819	0.2500	2	2289	10.11	-2.47	2288	2240	0.2500	2	4	1705	.	1	RECTANGLE_INTERESTAREA	377	1	2443	885.70	398.50	510	2819	0.2500	2	2289	1.72	-6.72	2442	2422	836	1	3384.00	3250.00
lyd	lyd.edf	RIGHT	2628.00	3286.00	402	533	0.2398	533	4	1	979	1	504.00	378.50	1	533	1511	0.1429	1	979	1.87	159.38	978	958	0.1429	1	0	0	.	1	RECTANGLE_INTERESTAREA	533	1	979	504.00	378.50	533	1511	0.1429	1	979	1.87	159.38	978	958	476	1	3286.00	3286.00
lyd	lyd.edf	RIGHT	4176.00	3115.00	402	357	0.1606	357	6	3	1739	2	863.60	392.10	1	357	2095	0.1429	1	1739	2.26	-5.37	1738	1714	0.1429	1	0	0	.	1	RECTANGLE_INTERESTAREA	357	1	1739	863.60	392.10	357	2095	0.1429	1	1739	2.26	-5.37	1738	1714	816	1	3115.00	3115.00
lyd	lyd.edf	RIGHT	4176.00	2946.00	402	537	0.1461	537	3	1	896	1	510.30	383.40	1	537	1432	0.0667	1	896	2.93	168.60	895	871	0.0667	1	0	0	.	1	RECTANGLE_INTERESTAREA	537	1	896	510.30	383.40	537	1432	0.0667	1	896	2.93	168.60	895	871	454	1	2946.00	2946.00
lyd	lyd.edf	RIGHT	2700.00	2949.00	402	345	0.0939	345	5	3	1673	2	875.20	395.30	1	345	2017	0.0667	1	1673	1.47	-8.09	1672	1654	0.0667	1	0	0	.	1	RECTANGLE_INTERESTAREA	345	1	1673	875.20	395.30	345	2017	0.0667	1	1673	1.47	-8.09	1672	1654	837	1	2949.00	2949.00
lyd	lyd.edf	RIGHT	2625.00	.	402	0	0.0000	.	.	.	.	.	.	.	.	.	.	.	.	.	.	.	.	.	0.0000	0	0	0	.	1	RECTANGLE_INTERESTAREA	.	.	.	.	.	.	.	.	.	.	.	.	.	.	475	0	.	.
lyd	lyd.edf	RIGHT	2775.00	3015.00	403	398	0.1975	398	6	1	1429	1	873.30	388.80	1	398	1826	0.1429	1	1429	2.47	-9.83	1428	1403	0.1429	1	0	0	.	1	RECTANGLE_INTERESTAREA	398	1	1429	873.30	388.80	398	1826	0.1429	1	1429	2.47	-9.83	1428	1403	837	0	3015.00	3015.00
lyd	lyd.edf	RIGHT	2812.00	3181.00	403	394	0.1375	394	5	1	900	1	509.50	378.10	1	394	1293	0.0833	1	900	2.27	171.37	899	876	0.0833	1	2	489	.	1	RECTANGLE_INTERESTAREA	394	1	900	509.50	378.10	394	1293	0.0833	1	900	2.27	171.37	899	876	474	1	3181.00	3181.00
lyd	lyd.edf	RIGHT	4329.00	3042.00	403	489	0.1707	196	6	3	1342	2	823.70	390.20	1	489	1855	0.1667	2	1342	11.14	-2.35	1341	1294	0.1667	2	2	489	.	1	RECTANGLE_INTERESTAREA	293	1	1563	883.90	389.80	489	1855	0.1667	2	1342	2.25	1.85	1562	1538	816	1	3088.00	2996.00
lyd	lyd.edf	RIGHT	4329.00	3409.00	403	455	0.1398	292	3	1	548	1	504.70	390.80	1	292	839	0.0833	1	548	9.31	-1.28	547	510	0.1667	2	0	0	.	1	RECTANGLE_INTERESTAREA	163	2	2518	506.10	384.10	163	2680	0.0833	1	2518	13.91	-177.56	2517	2463	454	1	3439.00	3379.00
lyd	lyd.edf	RIGHT	2812.00	3154.00	403	841	0.2584	544	6	3	1149	2	843.10	377.40	1	544	1692	0.0833	1	1149	8.81	-2.47	1148	1107	0.1667	2	0	0	.	1	RECTANGLE_INTERESTAREA	297	2	2948	899.50	393.30	297	3244	0.0833	1	2948	1.57	12.63	2947	2925	836	1	3203.00	3105.00
lyd	lyd.edf	RIGHT	2700.00	3072.00	402	192	0.0406	192	5	1	1700	1	513.50	395.30	1	192	1891	0.0556	1	1700	1.56	2.99	1699	1678	0.0556	1	1	186	.	1	RECTANGLE_INTERESTAREA	192	1	1700	513.50	395.30	192	1891	0.0556	1	1700	1.56	2.99	1699	1678	475	1	3072.00	3072.00
lyd	lyd.edf	RIGHT	3990.00	3471.50	402	387	0.0818	201	7	3	2520	2	857.30	380.50	1	387	2929	0.1111	2	2520	1.21	-136.41	2519	2351	0.1111	2	1	186	.	1	RECTANGLE_INTERESTAREA	186	1	2744	908.20	395.60	387	2929	0.1111	2	2520	1.96	-10.15	2743	2721	817	1	3603.00	3340.00
lyd	lyd.edf	RIGHT	2772.00	3088.00	402	844	0.2161	311	3	1	637	1	493.00	389.00	1	844	1501	0.1333	2	637	11.87	0.00	636	587	0.1333	2	1	533	.	1	RECTANGLE_INTERESTAREA	533	1	969	527.60	388.20	844	1501	0.1333	2	637	1.52	1.23	968	948	474	1	3134.00	3042.00
lyd	lyd.edf	RIGHT	2484.00	3304.00	402	194	0.0497	194	6	3	1737	2	876.50	389.30	1	194	1930	0.0667	1	1737	1.69	-5.07	1736	1715	0.0667	1	1	533	.	1	RECTANGLE_INTERESTAREA	194	1	1737	876.50	389.30	194	1930	0.0667	1	1737	1.69	-5.07	1736	1715	840	1	3304.00	3304.00
lyd	lyd.edf	RIGHT	2556.00	3149.50	402	829	0.2545	422	2	1	500	1	524.60	373.00	1	829	1434	0.2500	2	500	13.49	0.33	499	444	0.2500	2	1	407	.	1	RECTANGLE_INTERESTAREA	407	1	1028	524.40	380.90	829	1434	0.2500	2	500	0.58	44.70	1027	922	477	1	3273.00	3026.00
lyd	lyd.edf	RIGHT	2700.00	3323.00	402	310	0.0952	310	7	3	2888	2	874.20	393.60	1	310	3197	0.1250	1	2888	6.11	178.23	2887	2854	0.1250	1	1	407	.	1	RECTANGLE_INTERESTAREA	310	1	2888	874.20	393.60	310	3197	0.1250	1	2888	6.11	178.23	2887	2854	837	1	3323.00	3323.00
lyd	lyd.edf	RIGHT	2700.00	2819.00	402	292	0.1637	292	4	1	741	1	519.60	383.30	1	292	1032	0.1429	1	741	1.94	-1.25	740	719	0.1429	1	1	264	.	1	RECTANGLE_INTERESTAREA	292	1	741	519.60	383.30	292	1032	0.1429	1	741	1.94	-1.25	740	719	475	1	2819.00	2819.00
lyd	lyd.edf	RIGHT	2700.00	3198.00	402	578	0.3240	314	6	3	1380	2	853.50	392.40	1	578	1975	0.2857	2	1380	4.98	-8.67	1379	1341	0.2857	2	1	264	.	1	RECTANGLE_INTERESTAREA	264	1	1712	887.70	394.40	578	1975	0.2857	2	1380	1.25	-0.93	1711	1694	837	1	3250.00	3146.00
lyd	lyd.edf	RIGHT	2700.00	2964.00	402	354	0.2085	354	3	1	542	1	533.60	383.30	1	354	895	0.2000	1	542	10.48	4.24	541	497	0.2000	1	2	880	.	1	RECTANGLE_INTERESTAREA	354	1	542	533.60	383.30	354	895	0.2000	1	542	10.48	4.24	541	497	475	1	2964.00	2964.00
lyd	lyd.edf	RIGHT	2555.00	3045.50	402	880	0.5183	416	4	3	946	2	845.50	385.80	1	880	1846	0.4000	2	946	10.93	-0.94	945	896	0.4000	2	2	880	.	1	RECTANGLE_INTERESTAREA	464	1	1383	887.10	395.20	880	1846	0.4000	2	946	1.48	-5.49	1382	1362	838	1	3186.00	2905.00
lyd	lyd.edf	RIGHT	4292.00	3034.00	403	855	0.3721	483	2	1	356	1	479.70	377.80	1	855	1298	0.4286	3	356	11.62	0.24	355	307	0.4286	3	3	944	.	1	RECTANGLE_INTERESTAREA	161	1	1138	496.00	383.70	855	1298	0.4286	3	356	1.43	173.06	1137	1119	454	1	3134.00	2962.00
lyd	lyd.edf	RIGHT	2772.00	2778.50	402	1035	0.4504	463	6	3	1483	2	840.50	376.70	1	1035	2538	0.2857	2	1483	7.19	-4.12	1482	1445	0.2857	2	3	944	.	1	RECTANGLE_INTERESTAREA	572	1	1967	891.90	389.70	1035	2538	0.2857	2	1483	1.76	-9.91	1966	1946	836	1	2818.00	2739.00
lyd	lyd.edf	RIGHT	2736.00	2741.67	402	622	0.2019	228	3	1	645	1	497.40	374.60	1	622	1391	0.3000	3	645	8.84	0.91	644	602	0.3000	3	3	686	.	1	RECTANGLE_INTERESTAREA	245	1	1147	499.60	378.20	622	1391	0.3000	3	645	1.16	168.94	1146	1130	474	1	2875.00	2634.00
lyd	lyd.edf	RIGHT	2812.00	2914.50	403	593	0.1925	301	9	3	2831	2	852.00	391.40	1	593	3435	0.2000	2	2831	3.65	169.63	2830	2804	0.2000	2	3	686	.	1	RECTANGLE_INTERESTAREA	292	1	3144	870.30	384.70	593	3435	0.2000	2	2831	0.66	1.76	3143	3132	836	1	2994.00	2835.00
lyd	lyd.edf	RIGHT	3996.00	3045.33	402	928	0.3360	213	3	1	614	1	533.60	384.30	1	374	1005	0.2500	2	614	13.31	0.16	613	562	0.3750	3	1	161	.	1	RECTANGLE_INTERESTAREA	554	2	1466	507.00	373.70	554	2019	0.1250	1	1466	3.71	-173.15	1465	1435	457	1	3122.00	2949.00
lyd	lyd.edf	RIGHT	2736.00	3048.00	402	562	0.2035	562	8	5	2561	2	874.50	387.60	1	562	3122	0.1250	1	2561	2.31	161.70	2560	2519	0.1250	1	1	161	.	1	RECTANGLE_INTERESTAREA	562	1	2561	874.50	387.60	562	3122	0.1250	1	2561	2.31	161.70	2560	2519	836	1	3048.00	3048.00
lyd	lyd.edf	RIGHT	2772.00	2547.50	402	551	0.2446	175	4	1	1165	1	496.10	369.60	1	551	1734	0.2222	2	1165	1.98	-160.71	1164	1014	0.2222	2	1	376	.	1	RECTANGLE_INTERESTAREA	376	1	1359	527.90	375.50	551	1734	0.2222	2	1165	1.27	1.12	1358	1340	474	1	2615.00	2480.00
lyd	lyd.edf	RIGHT	2736.00	2656.00	402	605	0.2685	605	9	3	2196	2	865.50	381.20	1	605	2800	0.1111	1	2196	1.58	-165.58	2195	2176	0.1111	1	1	376	.	1	RECTANGLE_INTERESTAREA	605	1	2196	865.50	381.20	605	2800	0.1111	1	2196	1.58	-165.58	2195	2176	836	1	2656.00	2656.00
lyd	lyd.edf	RIGHT	2736.00	2886.50	402	993	0.4604	200	2	1	613	1	485.60	387.00	1	993	1628	0.4000	2	613	11.92	1.62	612	562	0.4000	2	3	1402	.	1	RECTANGLE_INTERESTAREA	793	1	836	524.40	382.00	993	1628	0.4000	2	613	1.78	0.91	835	813	474	1	2902.00	2871.00
lyd	lyd.edf	RIGHT	4104.00	2839.50	402	609	0.2823	176	4	3	1684	2	908.00	399.30	1	609	2315	0.4000	2	1684	13.30	-2.09	1683	1629	0.4000	2	3	1402	.	1	RECTANGLE_INTERESTAREA	433	1	1883	843.00	389.00	609	2315	0.4000	2	1684	2.20	170.24	1882	1860	817	1	2915.00	2764.00
lyd	lyd.edf	RIGHT	4329.00	2701.00	403	799	0.2407	353	5	1	533	1	473.80	379.70	1	353	885	0.0714	1	533	11.75	2.68	532	485	0.1429	2	2	903	.	1	RECTANGLE_INTERESTAREA	446	2	1934	493.60	387.80	446	2379	0.0714	1	1934	2.52	153.66	1933	1912	454	1	2750.00	2652.00
lyd	lyd.edf	RIGHT	4292.00	2815.00	403	1091	0.3286	458	11	5	2446	2	925.90	366.20	1	458	2903	0.0714	1	2446	15.26	2.39	2445	2380	0.2143	3	2	903	.	1	RECTANGLE_INTERESTAREA	445	2	3594	837.40	391.90	633	4038	0.1429	2	3380	2.80	-178.35	3593	3568	816	1	2908.00	2698.00
lyd	lyd.edf	RIGHT	2628.00	3078.00	402	489	0.1456	489	5	1	1204	1	477.80	374.40	1	489	1692	0.0909	1	1204	5.94	-4.46	1203	1173	0.0909	1	1	863	.	1	RECTANGLE_INTERESTAREA	489	1	1204	477.80	374.40	489	1692	0.0909	1	1204	5.94	-4.46	1203	1173	476	1	3078.00	3078.00
lyd	lyd.edf	RIGHT	2812.00	3390.50	403	1016	0.3025	153	7	3	2044	2	896.20	385.70	1	1016	3079	0.1818	2	2044	3.13	-11.55	2043	2020	0.1818	2	1	863	.	1	RECTANGLE_INTERESTAREA	863	1	2217	836.30	382.80	1016	3079	0.1818	2	2044	1.71	177.48	2216	2197	836	1	3554.00	3227.00
lyd	lyd.edf	RIGHT	4255.00	3109.50	403	411	0.1919	139	2	1	517	1	561.20	386.90	1	411	950	0.3333	2	517	15.98	2.29	516	447	0.3333	2	1	272	.	1	RECTANGLE_INTERESTAREA	272	1	679	497.50	381.70	411	950	0.3333	2	517	2.06	169.23	678	656	455	1	3199.00	3020.00
lyd	lyd.edf	RIGHT	2700.00	2937.00	402	757	0.3534	757	6	3	1578	2	881.70	388.20	1	757	2334	0.1667	1	1578	2.41	-8.35	1577	1553	0.1667	1	1	272	.	1	RECTANGLE_INTERESTAREA	757	1	1578	881.70	388.20	757	2334	0.1667	1	1578	2.41	-8.35	1577	1553	837	1	2937.00	2937.00
lyd	lyd.edf	RIGHT	2775.00	2704.00	403	261	0.1191	261	4	1	775	1	511.10	382.40	1	261	1035	0.1250	1	775	3.39	177.84	774	748	0.1250	1	0	0	.	1	RECTANGLE_INTERESTAREA	261	1	775	511.10	382.40	261	1035	0.1250	1	775	3.39	177.84	774	748	475	1	2704.00	2704.00
lyd	lyd.edf	RIGHT	2736.00	2936.00	402	411	0.1876	411	8	3	2256	2	881.50	374.20	1	411	2666	0.1250	1	2256	1.45	-116.25	2255	2238	0.1250	1	0	0	.	1	RECTANGLE_INTERESTAREA	411	1	2256	881.50	374.20	411	2666	0.1250	1	2256	1.45	-116.25	2255	2238	836	1	2936.00	2936.00
lyd	lyd.edf	RIGHT	2700.00	2605.00	402	273	0.2007	273	4	1	721	1	507.70	383.10	1	273	993	0.1250	1	721	4.06	173.26	720	693	0.1250	1	0	0	.	1	RECTANGLE_INTERESTAREA	273	1	721	507.70	383.10	273	993	0.1250	1	721	4.06	173.26	720	693	475	1	2605.00	2605.00
lyd	lyd.edf	RIGHT	2700.00	2555.00	402	463	0.3404	463	8	3	1502	2	897.70	373.30	1	463	1964	0.1250	1	1502	1.46	-113.93	1501	1458	0.1250	1	0	0	.	1	RECTANGLE_INTERESTAREA	463	1	1502	897.70	373.30	463	1964	0.1250	1	1502	1.46	-113.93	1501	1458	837	1	2555.00	2555.00
lyd	lyd.edf	RIGHT	4176.00	2569.33	402	953	0.4328	431	3	1	580	1	474.00	375.90	1	431	1010	0.1000	1	580	9.38	3.62	579	534	0.3000	3	1	217	.	1	RECTANGLE_INTERESTAREA	217	2	1700	529.00	381.10	522	1916	0.2000	2	1375	1.53	10.48	1699	1680	454	1	2706.00	2451.00
lyd	lyd.edf	RIGHT	2772.00	2697.00	402	362	0.1644	362	8	5	2198	2	866.40	381.10	1	362	2559	0.1000	1	2198	2.69	-172.36	2197	2173	0.1000	1	1	217	.	1	RECTANGLE_INTERESTAREA	362	1	2198	866.40	381.10	362	2559	0.1000	1	2198	2.69	-172.36	2197	2173	836	1	2697.00	2697.00
lyd	lyd.edf	RIGHT	2812.00	2763.00	403	483	0.3126	483	4	1	727	1	501.00	372.20	1	483	1209	0.1429	1	727	3.93	-178.66	726	699	0.1429	1	0	0	.	1	RECTANGLE_INTERESTAREA	483	1	727	501.00	372.20	483	1209	0.1429	1	727	3.93	-178.66	726	699	474	1	2763.00	2763.00
lyd	lyd.edf	RIGHT	2849.00	.	403	0	0.0000	.	.	.	.	.	.	.	.	.	.	.	.	.	.	.	.	.	0.0000	0	0	0	.	1	RECTANGLE_INTERESTAREA	.	.	.	.	.	.	.	.	.	.	.	.	.	.	836	0	.	.
lyd	lyd.edf	RIGHT	4292.00	.	403	0	0.0000	.	.	.	.	.	.	.	.	.	.	.	.	.	.	.	.	.	0.0000	0	0	0	.	1	RECTANGLE_INTERESTAREA	.	.	.	.	.	.	.	.	.	.	.	.	.	.	454	0	.	.
lyd	lyd.edf	RIGHT	4292.00	.	403	0	0.0000	.	.	.	.	.	.	.	.	.	.	.	.	.	.	.	.	.	0.0000	0	0	0	.	1	RECTANGLE_INTERESTAREA	.	.	.	.	.	.	.	.	.	.	.	.	.	.	816	0	.	.
lyd	lyd.edf	RIGHT	2775.00	3154.00	403	189	0.0652	189	3	1	576	1	501.20	381.70	1	189	764	0.0625	1	576	6.25	176.52	575	538	0.0625	1	0	0	.	1	RECTANGLE_INTERESTAREA	189	1	576	501.20	381.70	189	764	0.0625	1	576	6.25	176.52	575	538	475	1	3154.00	3154.00
lyd	lyd.edf	RIGHT	2736.00	2868.00	402	490	0.1691	490	5	3	1024	2	889.10	367.20	1	490	1513	0.0625	1	1024	5.03	-1.48	1023	972	0.0625	1	0	0	.	1	RECTANGLE_INTERESTAREA	490	1	1024	889.10	367.20	490	1513	0.0625	1	1024	5.03	-1.48	1023	972	836	1	2868.00	2868.00
lyd	lyd.edf	RIGHT	2812.00	2803.00	403	396	0.1346	396	3	1	680	1	526.10	376.60	1	396	1075	0.0714	1	680	4.41	1.35	679	651	0.0714	1	0	0	.	1	RECTANGLE_INTERESTAREA	396	1	680	526.10	376.60	396	1075	0.0714	1	680	4.41	1.35	679	651	474	1	2803.00	2803.00
lyd	lyd.edf	RIGHT	2738.00	2933.00	403	321	0.1091	321	5	3	1305	2	877.20	381.50	1	321	1625	0.0714	1	1305	1.79	9.54	1304	1283	0.0714	1	0	0	.	1	RECTANGLE_INTERESTAREA	321	1	1305	877.20	381.50	321	1625	0.0714	1	1305	1.79	9.54	1304	1283	837	1	2933.00	2933.00
lyd	lyd.edf	RIGHT	2625.00	2858.00	402	586	0.3084	586	4	1	653	1	506.50	385.40	1	586	1238	0.1429	1	653	2.05	-178.71	652	630	0.1429	1	2	545	.	1	RECTANGLE_INTERESTAREA	586	1	653	506.50	385.40	586	1238	0.1429	1	653	2.05	-178.71	652	630	475	1	2858.00	2858.00
lyd	lyd.edf	RIGHT	2700.00	2981.50	402	545	0.2868	378	5	3	1291	2	864.40	380.70	1	545	1858	0.2857	2	1291	12.24	0.16	1290	1239	0.2857	2	2	545	.	1	RECTANGLE_INTERESTAREA	167	1	1692	908.80	397.90	545	1858	0.2857	2	1291	1.79	-10.87	1691	1669	837	1	2987.00	2976.00
lyd	lyd.edf	RIGHT	3996.00	3038.60	402	1029	0.2243	181	4	1	717	1	492.50	383.00	1	181	897	0.0455	1	717	0.77	127.82	716	703	0.2273	5	0	0	.	1	RECTANGLE_INTERESTAREA	361	5	3892	477.60	369.90	361	4252	0.0455	1	3892	24.60	-10.91	3891	3816	457	1	3382.00	2848.00
lyd	lyd.edf	RIGHT	2701.00	3034.00	403	958	0.2088	524	6	3	1226	2	840.30	375.70	1	524	1749	0.0455	1	1226	5.13	-4.47	1225	1189	0.0909	2	0	0	.	1	RECTANGLE_INTERESTAREA	434	2	5653	867.50	400.20	434	6086	0.0455	1	5653	17.85	-148.38	5652	5586	838	1	3040.00	3028.00
lyd	lyd.edf	RIGHT	2772.00	3139.50	402	699	0.2274	271	3	1	578	1	489.00	396.70	1	699	1290	0.2000	2	578	12.17	-0.90	577	522	0.2000	2	1	428	.	1	RECTANGLE_INTERESTAREA	428	1	863	496.50	374.20	699	1290	0.2000	2	578	0.74	42.62	862	849	474	1	3240.00	3039.00
lyd	lyd.edf	RIGHT	2772.00	3379.00	402	374	0.1217	374	8	3	2344	2	860.40	370.60	1	374	2717	0.1000	1	2344	3.28	144.34	2343	2319	0.1000	1	1	428	.	1	RECTANGLE_INTERESTAREA	374	1	2344	860.40	370.60	374	2717	0.1000	1	2344	3.28	144.34	2343	2319	836	1	3379.00	3379.00
lyd	lyd.edf	RIGHT	2625.00	2809.00	402	686	0.1839	686	6	1	1732	1	505.60	372.50	1	686	2417	0.0588	1	1732	8.99	-3.39	1731	1694	0.0588	1	0	0	.	1	RECTANGLE_INTERESTAREA	686	1	1732	505.60	372.50	686	2417	0.0588	1	1732	8.99	-3.39	1731	1694	475	1	2809.00	2809.00
lyd	lyd.edf	RIGHT	2812.00	.	403	0	0.0000	.	.	.	.	.	.	.	.	.	.	.	.	.	.	.	.	.	0.0000	0	0	0	.	1	RECTANGLE_INTERESTAREA	.	.	.	.	.	.	.	.	.	.	.	.	.	.	836	0	.	.
lyd	lyd.edf	RIGHT	2664.00	.	402	0	0.0000	.	.	.	.	.	.	.	.	.	.	.	.	.	.	.	.	.	0.0000	0	0	0	.	1	RECTANGLE_INTERESTAREA	.	.	.	.	.	.	.	.	.	.	.	.	.	.	475	0	.	.
lyd	lyd.edf	RIGHT	2738.00	2935.50	403	286	0.1396	88	5	1	1323	1	877.70	377.70	1	88	1410	0.0714	1	1323	12.46	0.33	1322	1270	0.1429	2	0	0	.	1	RECTANGLE_INTERESTAREA	198	2	1777	882.70	389.60	198	1974	0.0714	1	1777	6.46	-95.60	1776	1499	837	0	3073.00	2798.00
lyd	lyd.edf	RIGHT	2664.00	2993.00	402	243	0.0728	243	3	1	698	1	506.80	384.50	1	243	940	0.0714	1	698	1.62	-179.88	697	677	0.0714	1	2	336	.	1	RECTANGLE_INTERESTAREA	243	1	698	506.80	384.50	243	940	0.0714	1	698	1.62	-179.88	697	677	475	1	2993.00	2993.00
lyd	lyd.edf	RIGHT	2775.00	2890.00	403	336	0.1007	199	4	3	990	2	843.70	401.30	1	336	1345	0.1429	2	990	11.84	-3.04	989	941	0.1429	2	2	336	.	1	RECTANGLE_INTERESTAREA	137	1	1209	874.10	384.70	336	1345	0.1429	2	990	1.35	21.79	1208	1189	837	1	2951.00	2829.00
lyd	lyd.edf	RIGHT	4292.00	3586.50	403	943	0.2777	425	2	1	415	1	562.10	370.20	1	425	839	0.0714	1	415	14.54	1.42	414	359	0.1429	2	0	0	.	1	RECTANGLE_INTERESTAREA	518	2	1642	527.60	369.30	518	2159	0.0714	1	1642	10.20	0.51	1641	1598	454	1	3668.00	3505.00
lyd	lyd.edf	RIGHT	4140.00	3575.00	402	33	0.0097	33	14	5	4156	2	930.40	376.80	1	33	4188	0.0714	1	4156	14.21	127.01	4155	4098	0.0714	1	0	0	.	1	RECTANGLE_INTERESTAREA	33	1	4156	930.40	376.80	33	4188	0.0714	1	4156	14.21	127.01	4155	4098	817	1	3575.00	3575.00
lyd	lyd.edf	RIGHT	2812.00	.	403	0	0.0000	.	.	.	.	.	.	.	.	.	.	.	.	.	.	.	.	.	0.0000	0	0	0	.	1	RECTANGLE_INTERESTAREA	.	.	.	.	.	.	.	.	.	.	.	.	.	.	474	0	.	.
lyd	lyd.edf	RIGHT	2736.00	.	402	0	0.0000	.	.	.	.	.	.	.	.	.	.	.	.	.	.	.	.	.	0.0000	0	0	0	.	1	RECTANGLE_INTERESTAREA	.	.	.	.	.	.	.	.	.	.	.	.	.	.	836	0	.	.
lyd	lyd.edf	RIGHT	2628.00	.	402	0	0.0000	.	.	.	.	.	.	.	.	.	.	.	.	.	.	.	.	.	0.0000	0	0	0	.	1	RECTANGLE_INTERESTAREA	.	.	.	.	.	.	.	.	.	.	.	.	.	.	476	0	.	.
lyd	lyd.edf	RIGHT	2628.00	.	402	0	0.0000	.	.	.	.	.	.	.	.	.	.	.	.	.	.	.	.	.	0.0000	0	0	0	.	1	RECTANGLE_INTERESTAREA	.	.	.	.	.	.	.	.	.	.	.	.	.	.	838	0	.	.
lyd	lyd.edf	RIGHT	1260.00	.	402	0	0.0000	.	.	.	.	.	.	.	.	.	.	.	.	.	.	.	.	.	0.0000	0	0	0	.	1	RECTANGLE_INTERESTAREA	.	.	.	.	.	.	.	.	.	.	.	.	.	.	494	0	.	.
lyd	lyd.edf	RIGHT	2700.00	.	402	0	0.0000	.	.	.	.	.	.	.	.	.	.	.	.	.	.	.	.	.	0.0000	0	0	0	.	1	RECTANGLE_INTERESTAREA	.	.	.	.	.	.	.	.	.	.	.	.	.	.	837	0	.	.
lyd	lyd.edf	RIGHT	2664.00	3053.00	402	765	0.2232	468	2	1	460	1	520.20	379.70	1	468	927	0.0909	1	460	13.04	1.21	459	398	0.1818	2	0	0	.	1	RECTANGLE_INTERESTAREA	297	2	1575	508.30	382.60	297	1871	0.0909	1	1575	1.73	163.81	1574	1555	475	1	3251.00	2855.00
lyd	lyd.edf	RIGHT	2590.00	2925.00	403	307	0.0896	307	11	5	3620	2	860.20	369.80	1	307	3926	0.0909	1	3620	2.08	167.14	3619	3597	0.0909	1	0	0	.	1	RECTANGLE_INTERESTAREA	307	1	3620	860.20	369.80	307	3926	0.0909	1	3620	2.08	167.14	3619	3597	839	1	2925.00	2925.00
lyd	lyd.edf	RIGHT	2775.00	2955.00	403	225	0.1281	225	6	1	1373	1	500.30	388.70	1	225	1597	0.1111	1	1373	1.89	175.04	1372	1350	0.1111	1	0	0	.	1	RECTANGLE_INTERESTAREA	225	1	1373	500.30	388.70	225	1597	0.1111	1	1373	1.89	175.04	1372	1350	475	1	2955.00	2955.00
lyd	lyd.edf	RIGHT	3990.00	2973.00	402	278	0.1583	278	8	3	1944	2	876.70	373.70	1	278	2221	0.1111	1	1944	2.34	-171.80	1943	1920	0.1111	1	0	0	.	1	RECTANGLE_INTERESTAREA	278	1	1944	876.70	373.70	278	2221	0.1111	1	1944	2.34	-171.80	1943	1920	817	1	2973.00	2973.00
lyd	lyd.edf	RIGHT	2736.00	2753.50	402	475	0.2052	220	4	1	656	1	546.80	381.40	1	475	1150	0.1538	2	656	12.94	2.14	655	606	0.1538	2	1	255	.	1	RECTANGLE_INTERESTAREA	255	1	896	506.10	380.70	475	1150	0.1538	2	656	1.48	174.71	895	876	474	1	2783.00	2724.00
lyd	lyd.edf	RIGHT	2628.00	.	402	0	0.0000	.	.	.	.	.	.	.	.	.	.	.	.	.	.	.	.	.	0.0000	0	1	255	.	1	RECTANGLE_INTERESTAREA	.	.	.	.	.	.	.	.	.	.	.	.	.	.	838	0	.	.
lyd	lyd.edf	RIGHT	2701.00	.	403	0	0.0000	.	.	.	.	.	.	.	.	.	.	.	.	.	.	.	.	.	0.0000	0	0	0	.	1	RECTANGLE_INTERESTAREA	.	.	.	.	.	.	.	.	.	.	.	.	.	.	476	0	.	.
lyd	lyd.edf	RIGHT	4176.00	.	402	0	0.0000	.	.	.	.	.	.	.	.	.	.	.	.	.	.	.	.	.	0.0000	0	0	0	.	1	RECTANGLE_INTERESTAREA	.	.	.	.	.	.	.	.	.	.	.	.	.	.	816	0	.	.
lyd	lyd.edf	RIGHT	2812.00	.	403	0	0.0000	.	.	.	.	.	.	.	.	.	.	.	.	.	.	.	.	.	0.0000	0	0	0	.	1	RECTANGLE_INTERESTAREA	.	.	.	.	.	.	.	.	.	.	.	.	.	.	474	0	.	.
lyd	lyd.edf	RIGHT	2738.00	.	403	0	0.0000	.	.	.	.	.	.	.	.	.	.	.	.	.	.	.	.	.	0.0000	0	0	0	.	1	RECTANGLE_INTERESTAREA	.	.	.	.	.	.	.	.	.	.	.	.	.	.	837	0	.	.
lyd	lyd.edf	RIGHT	4292.00	.	403	0	0.0000	.	.	.	.	.	.	.	.	.	.	.	.	.	.	.	.	.	0.0000	0	0	0	.	1	RECTANGLE_INTERESTAREA	.	.	.	.	.	.	.	.	.	.	.	.	.	.	454	0	.	.
lyd	lyd.edf	RIGHT	4033.00	.	403	0	0.0000	.	.	.	.	.	.	.	.	.	.	.	.	.	.	.	.	.	0.0000	0	0	0	.	1	RECTANGLE_INTERESTAREA	.	.	.	.	.	.	.	.	.	.	.	.	.	.	820	0	.	.
lyd	lyd.edf	RIGHT	1260.00	.	402	0	0.0000	.	.	.	.	.	.	.	.	.	.	.	.	.	.	.	.	.	0.0000	0	0	0	.	1	RECTANGLE_INTERESTAREA	.	.	.	.	.	.	.	.	.	.	.	.	.	.	494	0	.	.
lyd	lyd.edf	RIGHT	2625.00	.	402	0	0.0000	.	.	.	.	.	.	.	.	.	.	.	.	.	.	.	.	.	0.0000	0	0	0	.	1	RECTANGLE_INTERESTAREA	.	.	.	.	.	.	.	.	.	.	.	.	.	.	837	0	.	.
lyd	lyd.edf	RIGHT	4292.00	.	403	0	0.0000	.	.	.	.	.	.	.	.	.	.	.	.	.	.	.	.	.	0.0000	0	0	0	.	1	RECTANGLE_INTERESTAREA	.	.	.	.	.	.	.	.	.	.	.	.	.	.	454	0	.	.
lyd	lyd.edf	RIGHT	2812.00	.	403	0	0.0000	.	.	.	.	.	.	.	.	.	.	.	.	.	.	.	.	.	0.0000	0	0	0	.	1	RECTANGLE_INTERESTAREA	.	.	.	.	.	.	.	.	.	.	.	.	.	.	836	0	.	.
lyd	lyd.edf	RIGHT	2736.00	.	402	0	0.0000	.	.	.	.	.	.	.	.	.	.	.	.	.	.	.	.	.	0.0000	0	0	0	.	1	RECTANGLE_INTERESTAREA	.	.	.	.	.	.	.	.	.	.	.	.	.	.	474	0	.	.
lyd	lyd.edf	RIGHT	4140.00	3099.00	402	474	0.3294	474	7	1	1569	1	862.80	389.10	1	474	2042	0.1429	1	1569	0.48	159.55	1568	1559	0.1429	1	0	0	.	1	RECTANGLE_INTERESTAREA	474	1	1569	862.80	389.10	474	2042	0.1429	1	1569	0.48	159.55	1568	1559	817	0	3099.00	3099.00
lyd	lyd.edf	RIGHT	2736.00	.	402	0	0.0000	.	.	.	.	.	.	.	.	.	.	.	.	.	.	.	.	.	0.0000	0	0	0	.	1	RECTANGLE_INTERESTAREA	.	.	.	.	.	.	.	.	.	.	.	.	.	.	474	0	.	.
lyd	lyd.edf	RIGHT	2556.00	.	402	0	0.0000	.	.	.	.	.	.	.	.	.	.	.	.	.	.	.	.	.	0.0000	0	0	0	.	1	RECTANGLE_INTERESTAREA	.	.	.	.	.	.	.	.	.	.	.	.	.	.	839	0	.	.
lyd	lyd.edf	RIGHT	2736.00	.	402	0	0.0000	.	.	.	.	.	.	.	.	.	.	.	.	.	.	.	.	.	0.0000	0	0	0	.	1	RECTANGLE_INTERESTAREA	.	.	.	.	.	.	.	.	.	.	.	.	.	.	474	0	.	.
lyd	lyd.edf	RIGHT	4181.00	.	403	0	0.0000	.	.	.	.	.	.	.	.	.	.	.	.	.	.	.	.	.	0.0000	0	0	0	.	1	RECTANGLE_INTERESTAREA	.	.	.	.	.	.	.	.	.	.	.	.	.	.	818	0	.	.
lyd	lyd.edf	RIGHT	2812.00	2886.00	403	667	0.2229	421	6	1	1733	1	538.80	386.30	1	667	2414	0.2000	2	1733	3.32	2.93	1732	1699	0.2000	2	1	246	.	1	RECTANGLE_INTERESTAREA	246	1	2169	512.10	375.50	667	2414	0.2000	2	1733	0.84	161.88	2168	2154	474	1	2899.00	2873.00
lyd	lyd.edf	RIGHT	2628.00	.	402	0	0.0000	.	.	.	.	.	.	.	.	.	.	.	.	.	.	.	.	.	0.0000	0	1	246	.	1	RECTANGLE_INTERESTAREA	.	.	.	.	.	.	.	.	.	.	.	.	.	.	838	0	.	.
lyd	lyd.edf	RIGHT	2736.00	3161.00	402	225	0.1235	225	4	1	1157	1	506.70	369.10	1	225	1381	0.1429	1	1157	10.45	-3.18	1156	1105	0.1429	1	0	0	.	1	RECTANGLE_INTERESTAREA	225	1	1157	506.70	369.10	225	1381	0.1429	1	1157	10.45	-3.18	1156	1105	474	1	3161.00	3161.00
lyd	lyd.edf	RIGHT	2660.00	.	402	0	0.0000	.	.	.	.	.	.	.	.	.	.	.	.	.	.	.	.	.	0.0000	0	0	0	.	1	RECTANGLE_INTERESTAREA	.	.	.	.	.	.	.	.	.	.	.	.	.	.	836	0	.	.
lyd	lyd.edf	RIGHT	2628.00	3718.00	402	68	0.0350	68	2	1	852	1	522.40	369.00	1	68	919	0.2000	1	852	13.63	1.21	851	796	0.2000	1	0	0	.	1	RECTANGLE_INTERESTAREA	68	1	852	522.40	369.00	68	919	0.2000	1	852	13.63	1.21	851	796	476	1	3718.00	3718.00
lyd	lyd.edf	RIGHT	2736.00	.	402	0	0.0000	.	.	.	.	.	.	.	.	.	.	.	.	.	.	.	.	.	0.0000	0	0	0	.	1	RECTANGLE_INTERESTAREA	.	.	.	.	.	.	.	.	.	.	.	.	.	.	836	0	.	.
lyd	lyd.edf	RIGHT	2736.00	.	402	0	0.0000	.	.	.	.	.	.	.	.	.	.	.	.	.	.	.	.	.	0.0000	0	0	0	.	1	RECTANGLE_INTERESTAREA	.	.	.	.	.	.	.	.	.	.	.	.	.	.	474	0	.	.
lyd	lyd.edf	RIGHT	4176.00	3252.00	402	496	0.1432	496	12	1	3059	1	879.40	370.10	1	496	3554	0.0714	1	3059	4.49	171.79	3058	3030	0.0714	1	0	0	.	1	RECTANGLE_INTERESTAREA	496	1	3059	879.40	370.10	496	3554	0.0714	1	3059	4.49	171.79	3058	3030	816	0	3252.00	3252.00
lyd	lyd.edf	RIGHT	2775.00	.	403	0	0.0000	.	.	.	.	.	.	.	.	.	.	.	.	.	.	.	.	.	0.0000	0	0	0	.	1	RECTANGLE_INTERESTAREA	.	.	.	.	.	.	.	.	.	.	.	.	.	.	475	0	.	.
lyd	lyd.edf	RIGHT	2775.00	.	403	0	0.0000	.	.	.	.	.	.	.	.	.	.	.	.	.	.	.	.	.	0.0000	0	0	0	.	1	RECTANGLE_INTERESTAREA	.	.	.	.	.	.	.	.	.	.	.	.	.	.	837	0	.	.
lyd	lyd.edf	RIGHT	2849.00	2918.00	403	498	0.1253	498	8	1	2516	1	495.00	380.00	1	498	3013	0.0909	1	2516	1.88	159.34	2515	2493	0.0909	1	3	1369	.	1	RECTANGLE_INTERESTAREA	498	1	2516	495.00	380.00	498	3013	0.0909	1	2516	1.88	159.34	2515	2493	474	1	2918.00	2918.00
lyd	lyd.edf	RIGHT	4176.00	2901.00	402	1369	0.3445	457	9	3	3069	2	823.70	373.00	1	1369	4486	0.2727	3	3069	11.72	2.51	3068	3014	0.2727	3	3	1369	.	1	RECTANGLE_INTERESTAREA	711	1	3776	857.30	387.40	1369	4486	0.2727	3	3069	2.40	175.82	3775	3752	816	1	3020.00	2838.00
lyd	lyd.edf	RIGHT	4181.00	.	403	0	0.0000	.	.	.	.	.	.	.	.	.	.	.	.	.	.	.	.	.	0.0000	0	0	0	.	1	RECTANGLE_INTERESTAREA	.	.	.	.	.	.	.	.	.	.	.	.	.	.	456	0	.	.
lyd	lyd.edf	RIGHT	2625.00	2666.00	402	103	0.0361	103	8	1	2874	1	904.40	377.80	1	103	2976	0.1111	1	2874	12.62	-9.93	2873	2627	0.1111	1	0	0	.	1	RECTANGLE_INTERESTAREA	103	1	2874	904.40	377.80	103	2976	0.1111	1	2874	12.62	-9.93	2873	2627	837	0	2666.00	2666.00
lyd	lyd.edf	RIGHT	2628.00	.	402	0	0.0000	.	.	.	.	.	.	.	.	.	.	.	.	.	.	.	.	.	0.0000	0	0	0	.	1	RECTANGLE_INTERESTAREA	.	.	.	.	.	.	.	.	.	.	.	.	.	.	476	0	.	.
lyd	lyd.edf	RIGHT	2775.00	.	403	0	0.0000	.	.	.	.	.	.	.	.	.	.	.	.	.	.	.	.	.	0.0000	0	0	0	.	1	RECTANGLE_INTERESTAREA	.	.	.	.	.	.	.	.	.	.	.	.	.	.	837	0	.	.
lyd	lyd.edf	RIGHT	2812.00	2762.50	403	755	0.2166	535	2	1	494	1	497.90	375.20	1	535	1028	0.1000	1	494	12.98	1.73	493	442	0.2000	2	0	0	.	1	RECTANGLE_INTERESTAREA	220	2	2617	477.20	375.30	220	2836	0.1000	1	2617	1.19	-162.66	2616	2599	474	1	2943.00	2582.00
lyd	lyd.edf	RIGHT	2592.00	.	402	0	0.0000	.	.	.	.	.	.	.	.	.	.	.	.	.	.	.	.	.	0.0000	0	0	0	.	1	RECTANGLE_INTERESTAREA	.	.	.	.	.	.	.	.	.	.	.	.	.	.	838	0	.	.
lyd	lyd.edf	RIGHT	2736.00	.	402	0	0.0000	.	.	.	.	.	.	.	.	.	.	.	.	.	.	.	.	.	0.0000	0	0	0	.	1	RECTANGLE_INTERESTAREA	.	.	.	.	.	.	.	.	.	.	.	.	.	.	474	0	.	.
lyd	lyd.edf	RIGHT	4140.00	.	402	0	0.0000	.	.	.	.	.	.	.	.	.	.	.	.	.	.	.	.	.	0.0000	0	0	0	.	1	RECTANGLE_INTERESTAREA	.	.	.	.	.	.	.	.	.	.	.	.	.	.	817	0	.	.
lyd	lyd.edf	RIGHT	2812.00	.	403	0	0.0000	.	.	.	.	.	.	.	.	.	.	.	.	.	.	.	.	.	0.0000	0	0	0	.	1	RECTANGLE_INTERESTAREA	.	.	.	.	.	.	.	.	.	.	.	.	.	.	474	0	.	.
lyd	lyd.edf	RIGHT	2849.00	.	403	0	0.0000	.	.	.	.	.	.	.	.	.	.	.	.	.	.	.	.	.	0.0000	0	0	0	.	1	RECTANGLE_INTERESTAREA	.	.	.	.	.	.	.	.	.	.	.	.	.	.	836	0	.	.
lyd	lyd.edf	RIGHT	2701.00	.	403	0	0.0000	.	.	.	.	.	.	.	.	.	.	.	.	.	.	.	.	.	0.0000	0	0	0	.	1	RECTANGLE_INTERESTAREA	.	.	.	.	.	.	.	.	.	.	.	.	.	.	476	0	.	.
lyd	lyd.edf	RIGHT	4292.00	.	403	0	0.0000	.	.	.	.	.	.	.	.	.	.	.	.	.	.	.	.	.	0.0000	0	0	0	.	1	RECTANGLE_INTERESTAREA	.	.	.	.	.	.	.	.	.	.	.	.	.	.	816	0	.	.
lyd	lyd.edf	RIGHT	2812.00	.	403	0	0.0000	.	.	.	.	.	.	.	.	.	.	.	.	.	.	.	.	.	0.0000	0	0	0	.	1	RECTANGLE_INTERESTAREA	.	.	.	.	.	.	.	.	.	.	.	.	.	.	474	0	.	.
lyd	lyd.edf	RIGHT	2736.00	.	402	0	0.0000	.	.	.	.	.	.	.	.	.	.	.	.	.	.	.	.	.	0.0000	0	0	0	.	1	RECTANGLE_INTERESTAREA	.	.	.	.	.	.	.	.	.	.	.	.	.	.	836	0	.	.
lyd	lyd.edf	RIGHT	4292.00	.	403	0	0.0000	.	.	.	.	.	.	.	.	.	.	.	.	.	.	.	.	.	0.0000	0	0	0	.	1	RECTANGLE_INTERESTAREA	.	.	.	.	.	.	.	.	.	.	.	.	.	.	454	0	.	.
lyd	lyd.edf	RIGHT	1296.00	.	402	0	0.0000	.	.	.	.	.	.	.	.	.	.	.	.	.	.	.	.	.	0.0000	0	0	0	.	1	RECTANGLE_INTERESTAREA	.	.	.	.	.	.	.	.	.	.	.	.	.	.	856	0	.	.
lyd	lyd.edf	RIGHT	2812.00	.	403	0	0.0000	.	.	.	.	.	.	.	.	.	.	.	.	.	.	.	.	.	0.0000	0	0	0	.	1	RECTANGLE_INTERESTAREA	.	.	.	.	.	.	.	.	.	.	.	.	.	.	474	0	.	.
lyd	lyd.edf	RIGHT	2738.00	.	403	0	0.0000	.	.	.	.	.	.	.	.	.	.	.	.	.	.	.	.	.	0.0000	0	0	0	.	1	RECTANGLE_INTERESTAREA	.	.	.	.	.	.	.	.	.	.	.	.	.	.	837	0	.	.
lyd	lyd.edf	RIGHT	2628.00	.	402	0	0.0000	.	.	.	.	.	.	.	.	.	.	.	.	.	.	.	.	.	0.0000	0	0	0	.	1	RECTANGLE_INTERESTAREA	.	.	.	.	.	.	.	.	.	.	.	.	.	.	476	0	.	.
lyd	lyd.edf	RIGHT	4176.00	.	402	0	0.0000	.	.	.	.	.	.	.	.	.	.	.	.	.	.	.	.	.	0.0000	0	0	0	.	1	RECTANGLE_INTERESTAREA	.	.	.	.	.	.	.	.	.	.	.	.	.	.	816	0	.	.
lyd	lyd.edf	RIGHT	2736.00	.	402	0	0.0000	.	.	.	.	.	.	.	.	.	.	.	.	.	.	.	.	.	0.0000	0	0	0	.	1	RECTANGLE_INTERESTAREA	.	.	.	.	.	.	.	.	.	.	.	.	.	.	474	0	.	.
lyd	lyd.edf	RIGHT	2556.00	.	402	0	0.0000	.	.	.	.	.	.	.	.	.	.	.	.	.	.	.	.	.	0.0000	0	0	0	.	1	RECTANGLE_INTERESTAREA	.	.	.	.	.	.	.	.	.	.	.	.	.	.	839	0	.	.
lyd	lyd.edf	RIGHT	2664.00	.	402	0	0.0000	.	.	.	.	.	.	.	.	.	.	.	.	.	.	.	.	.	0.0000	0	0	0	.	1	RECTANGLE_INTERESTAREA	.	.	.	.	.	.	.	.	.	.	.	.	.	.	475	0	.	.
lyd	lyd.edf	RIGHT	2736.00	.	402	0	0.0000	.	.	.	.	.	.	.	.	.	.	.	.	.	.	.	.	.	0.0000	0	0	0	.	1	RECTANGLE_INTERESTAREA	.	.	.	.	.	.	.	.	.	.	.	.	.	.	836	0	.	.
lyd	lyd.edf	RIGHT	2812.00	2885.00	403	240	0.1144	240	4	1	846	1	489.50	390.20	1	240	1085	0.1000	1	846	4.90	-129.94	845	616	0.1000	1	1	157	.	1	RECTANGLE_INTERESTAREA	240	1	846	489.50	390.20	240	1085	0.1000	1	846	4.90	-129.94	845	616	474	1	2885.00	2885.00
lyd	lyd.edf	RIGHT	2812.00	2899.00	403	218	0.1040	61	6	3	1712	2	892.70	392.10	1	218	2193	0.2000	2	1712	11.70	-9.88	1711	1660	0.2000	2	1	157	.	1	RECTANGLE_INTERESTAREA	157	1	2037	886.20	399.90	218	2193	0.2000	2	1712	3.84	-92.11	2036	1773	836	1	2971.00	2827.00
lyd	lyd.edf	RIGHT	2775.00	.	403	0	0.0000	.	.	.	.	.	.	.	.	.	.	.	.	.	.	.	.	.	0.0000	0	0	0	.	1	RECTANGLE_INTERESTAREA	.	.	.	.	.	.	.	.	.	.	.	.	.	.	475	0	.	.
lyd	lyd.edf	RIGHT	2556.00	.	402	0	0.0000	.	.	.	.	.	.	.	.	.	.	.	.	.	.	.	.	.	0.0000	0	0	0	.	1	RECTANGLE_INTERESTAREA	.	.	.	.	.	.	.	.	.	.	.	.	.	.	839	0	.	.
lyd	lyd.edf	RIGHT	2736.00	.	402	0	0.0000	.	.	.	.	.	.	.	.	.	.	.	.	.	.	.	.	.	0.0000	0	0	0	.	1	RECTANGLE_INTERESTAREA	.	.	.	.	.	.	.	.	.	.	.	.	.	.	474	0	.	.
lyd	lyd.edf	RIGHT	2700.00	3126.00	402	137	0.1020	137	5	1	1143	1	852.40	390.90	1	137	1279	0.1429	1	1143	11.17	-18.50	1142	878	0.1429	1	0	0	.	1	RECTANGLE_INTERESTAREA	137	1	1143	852.40	390.90	137	1279	0.1429	1	1143	11.17	-18.50	1142	878	837	0	3126.00	3126.00
lyd	lyd.edf	RIGHT	2736.00	.	402	0	0.0000	.	.	.	.	.	.	.	.	.	.	.	.	.	.	.	.	.	0.0000	0	0	0	.	1	RECTANGLE_INTERESTAREA	.	.	.	.	.	.	.	.	.	.	.	.	.	.	474	0	.	.
lyd	lyd.edf	RIGHT	2736.00	.	402	0	0.0000	.	.	.	.	.	.	.	.	.	.	.	.	.	.	.	.	.	0.0000	0	0	0	.	1	RECTANGLE_INTERESTAREA	.	.	.	.	.	.	.	.	.	.	.	.	.	.	836	0	.	.
lyd	lyd.edf	RIGHT	4292.00	.	403	0	0.0000	.	.	.	.	.	.	.	.	.	.	.	.	.	.	.	.	.	0.0000	0	0	0	.	1	RECTANGLE_INTERESTAREA	.	.	.	.	.	.	.	.	.	.	.	.	.	.	454	0	.	.
lyd	lyd.edf	RIGHT	4292.00	.	403	0	0.0000	.	.	.	.	.	.	.	.	.	.	.	.	.	.	.	.	.	0.0000	0	0	0	.	1	RECTANGLE_INTERESTAREA	.	.	.	.	.	.	.	.	.	.	.	.	.	.	816	0	.	.
lyd	lyd.edf	RIGHT	2812.00	.	403	0	0.0000	.	.	.	.	.	.	.	.	.	.	.	.	.	.	.	.	.	0.0000	0	0	0	.	1	RECTANGLE_INTERESTAREA	.	.	.	.	.	.	.	.	.	.	.	.	.	.	474	0	.	.
lyd	lyd.edf	RIGHT	2812.00	.	403	0	0.0000	.	.	.	.	.	.	.	.	.	.	.	.	.	.	.	.	.	0.0000	0	0	0	.	1	RECTANGLE_INTERESTAREA	.	.	.	.	.	.	.	.	.	.	.	.	.	.	836	0	.	.
lyd	lyd.edf	RIGHT	2736.00	.	402	0	0.0000	.	.	.	.	.	.	.	.	.	.	.	.	.	.	.	.	.	0.0000	0	0	0	.	1	RECTANGLE_INTERESTAREA	.	.	.	.	.	.	.	.	.	.	.	.	.	.	474	0	.	.
lyd	lyd.edf	RIGHT	4292.00	.	403	0	0.0000	.	.	.	.	.	.	.	.	.	.	.	.	.	.	.	.	.	0.0000	0	0	0	.	1	RECTANGLE_INTERESTAREA	.	.	.	.	.	.	.	.	.	.	.	.	.	.	816	0	.	.
lyd	lyd.edf	RIGHT	2736.00	2800.00	402	48	0.0426	48	4	1	831	1	521.90	385.50	1	48	878	0.1111	1	831	1.62	-88.42	830	615	0.1111	1	0	0	.	1	RECTANGLE_INTERESTAREA	48	1	831	521.90	385.50	48	878	0.1111	1	831	1.62	-88.42	830	615	474	1	2800.00	2800.00
lyd	lyd.edf	RIGHT	2664.00	.	402	0	0.0000	.	.	.	.	.	.	.	.	.	.	.	.	.	.	.	.	.	0.0000	0	0	0	.	1	RECTANGLE_INTERESTAREA	.	.	.	.	.	.	.	.	.	.	.	.	.	.	837	0	.	.
lyd	lyd.edf	RIGHT	2736.00	.	402	0	0.0000	.	.	.	.	.	.	.	.	.	.	.	.	.	.	.	.	.	0.0000	0	0	0	.	1	RECTANGLE_INTERESTAREA	.	.	.	.	.	.	.	.	.	.	.	.	.	.	474	0	.	.
lyd	lyd.edf	RIGHT	2625.00	.	402	0	0.0000	.	.	.	.	.	.	.	.	.	.	.	.	.	.	.	.	.	0.0000	0	0	0	.	1	RECTANGLE_INTERESTAREA	.	.	.	.	.	.	.	.	.	.	.	.	.	.	837	0	.	.
lyd	lyd.edf	RIGHT	2628.00	.	402	0	0.0000	.	.	.	.	.	.	.	.	.	.	.	.	.	.	.	.	.	0.0000	0	0	0	.	1	RECTANGLE_INTERESTAREA	.	.	.	.	.	.	.	.	.	.	.	.	.	.	476	0	.	.
lyd	lyd.edf	RIGHT	2664.00	.	402	0	0.0000	.	.	.	.	.	.	.	.	.	.	.	.	.	.	.	.	.	0.0000	0	0	0	.	1	RECTANGLE_INTERESTAREA	.	.	.	.	.	.	.	.	.	.	.	.	.	.	837	0	.	.
lyd	lyd.edf	RIGHT	2849.00	.	403	0	0.0000	.	.	.	.	.	.	.	.	.	.	.	.	.	.	.	.	.	0.0000	0	0	0	.	1	RECTANGLE_INTERESTAREA	.	.	.	.	.	.	.	.	.	.	.	.	.	.	474	0	.	.
lyd	lyd.edf	RIGHT	2700.00	.	402	0	0.0000	.	.	.	.	.	.	.	.	.	.	.	.	.	.	.	.	.	0.0000	0	0	0	.	1	RECTANGLE_INTERESTAREA	.	.	.	.	.	.	.	.	.	.	.	.	.	.	837	0	.	.
lyd	lyd.edf	RIGHT	2812.00	.	403	0	0.0000	.	.	.	.	.	.	.	.	.	.	.	.	.	.	.	.	.	0.0000	0	0	0	.	1	RECTANGLE_INTERESTAREA	.	.	.	.	.	.	.	.	.	.	.	.	.	.	474	0	.	.
lyd	lyd.edf	RIGHT	4140.00	.	402	0	0.0000	.	.	.	.	.	.	.	.	.	.	.	.	.	.	.	.	.	0.0000	0	0	0	.	1	RECTANGLE_INTERESTAREA	.	.	.	.	.	.	.	.	.	.	.	.	.	.	817	0	.	.
lyd	lyd.edf	RIGHT	2736.00	.	402	0	0.0000	.	.	.	.	.	.	.	.	.	.	.	.	.	.	.	.	.	0.0000	0	0	0	.	1	RECTANGLE_INTERESTAREA	.	.	.	.	.	.	.	.	.	.	.	.	.	.	474	0	.	.
lyd	lyd.edf	RIGHT	2700.00	.	402	0	0.0000	.	.	.	.	.	.	.	.	.	.	.	.	.	.	.	.	.	0.0000	0	0	0	.	1	RECTANGLE_INTERESTAREA	.	.	.	.	.	.	.	.	.	.	.	.	.	.	837	0	.	.
lyd	lyd.edf	RIGHT	2738.00	.	403	0	0.0000	.	.	.	.	.	.	.	.	.	.	.	.	.	.	.	.	.	0.0000	0	0	0	.	1	RECTANGLE_INTERESTAREA	.	.	.	.	.	.	.	.	.	.	.	.	.	.	475	0	.	.
lyd	lyd.edf	RIGHT	2812.00	.	403	0	0.0000	.	.	.	.	.	.	.	.	.	.	.	.	.	.	.	.	.	0.0000	0	0	0	.	1	RECTANGLE_INTERESTAREA	.	.	.	.	.	.	.	.	.	.	.	.	.	.	836	0	.	.
lyd	lyd.edf	RIGHT	2660.00	3036.00	402	281	0.1629	281	4	1	902	1	533.40	373.20	1	281	1182	0.1429	1	902	3.49	-86.07	901	695	0.1429	1	0	0	.	1	RECTANGLE_INTERESTAREA	281	1	902	533.40	373.20	281	1182	0.1429	1	902	3.49	-86.07	901	695	474	1	3036.00	3036.00
lyd	lyd.edf	RIGHT	2664.00	.	402	0	0.0000	.	.	.	.	.	.	.	.	.	.	.	.	.	.	.	.	.	0.0000	0	0	0	.	1	RECTANGLE_INTERESTAREA	.	.	.	.	.	.	.	.	.	.	.	.	.	.	837	0	.	.
lyd	lyd.edf	RIGHT	2664.00	3611.00	402	90	0.0918	90	3	1	522	1	524.70	371.80	1	90	611	0.2000	1	522	12.92	-0.79	521	472	0.2000	1	0	0	.	1	RECTANGLE_INTERESTAREA	90	1	522	524.70	371.80	90	611	0.2000	1	522	12.92	-0.79	521	472	475	1	3611.00	3611.00
lyd	lyd.edf	RIGHT	4176.00	.	402	0	0.0000	.	.	.	.	.	.	.	.	.	.	.	.	.	.	.	.	.	0.0000	0	0	0	.	1	RECTANGLE_INTERESTAREA	.	.	.	.	.	.	.	.	.	.	.	.	.	.	816	0	.	.
lyd	lyd.edf	RIGHT	2849.00	3566.00	403	105	0.1174	82	3	1	575	1	519.60	372.00	1	105	691	0.2500	2	575	3.51	174.21	574	546	0.2500	2	1	23	.	1	RECTANGLE_INTERESTAREA	23	1	669	528.10	386.10	105	691	0.2500	2	575	0.49	-61.82	668	657	474	1	3612.00	3520.00
lyd	lyd.edf	RIGHT	2700.00	.	402	0	0.0000	.	.	.	.	.	.	.	.	.	.	.	.	.	.	.	.	.	0.0000	0	1	23	.	1	RECTANGLE_INTERESTAREA	.	.	.	.	.	.	.	.	.	.	.	.	.	.	837	0	.	.
lyd	lyd.edf	RIGHT	2772.00	3105.00	402	397	0.2498	397	4	1	1071	1	531.90	369.00	1	397	1467	0.1429	1	1071	3.31	-104.88	1070	882	0.1429	1	0	0	.	1	RECTANGLE_INTERESTAREA	397	1	1071	531.90	369.00	397	1467	0.1429	1	1071	3.31	-104.88	1070	882	474	1	3105.00	3105.00
lyd	lyd.edf	RIGHT	2736.00	.	402	0	0.0000	.	.	.	.	.	.	.	.	.	.	.	.	.	.	.	.	.	0.0000	0	0	0	.	1	RECTANGLE_INTERESTAREA	.	.	.	.	.	.	.	.	.	.	.	.	.	.	836	0	.	.
lyd	lyd.edf	RIGHT	2772.00	2961.00	402	265	0.1287	265	4	1	835	1	541.90	400.50	1	265	1099	0.0909	1	835	4.77	-61.55	834	673	0.0909	1	0	0	.	1	RECTANGLE_INTERESTAREA	265	1	835	541.90	400.50	265	1099	0.0909	1	835	4.77	-61.55	834	673	474	1	2961.00	2961.00
lyd	lyd.edf	RIGHT	2700.00	.	402	0	0.0000	.	.	.	.	.	.	.	.	.	.	.	.	.	.	.	.	.	0.0000	0	0	0	.	1	RECTANGLE_INTERESTAREA	.	.	.	.	.	.	.	.	.	.	.	.	.	.	837	0	.	.
lyd	lyd.edf	RIGHT	2812.00	.	403	0	0.0000	.	.	.	.	.	.	.	.	.	.	.	.	.	.	.	.	.	0.0000	0	0	0	.	1	RECTANGLE_INTERESTAREA	.	.	.	.	.	.	.	.	.	.	.	.	.	.	474	0	.	.
lyd	lyd.edf	RIGHT	4140.00	.	402	0	0.0000	.	.	.	.	.	.	.	.	.	.	.	.	.	.	.	.	.	0.0000	0	0	0	.	1	RECTANGLE_INTERESTAREA	.	.	.	.	.	.	.	.	.	.	.	.	.	.	817	0	.	.
lyd	lyd.edf	RIGHT	2664.00	.	402	0	0.0000	.	.	.	.	.	.	.	.	.	.	.	.	.	.	.	.	.	0.0000	0	0	0	.	1	RECTANGLE_INTERESTAREA	.	.	.	.	.	.	.	.	.	.	.	.	.	.	475	0	.	.
lyd	lyd.edf	RIGHT	2700.00	.	402	0	0.0000	.	.	.	.	.	.	.	.	.	.	.	.	.	.	.	.	.	0.0000	0	0	0	.	1	RECTANGLE_INTERESTAREA	.	.	.	.	.	.	.	.	.	.	.	.	.	.	837	0	.	.
lyd	lyd.edf	RIGHT	2812.00	.	403	0	0.0000	.	.	.	.	.	.	.	.	.	.	.	.	.	.	.	.	.	0.0000	0	0	0	.	1	RECTANGLE_INTERESTAREA	.	.	.	.	.	.	.	.	.	.	.	.	.	.	474	0	.	.
lyd	lyd.edf	RIGHT	2736.00	.	402	0	0.0000	.	.	.	.	.	.	.	.	.	.	.	.	.	.	.	.	.	0.0000	0	0	0	.	1	RECTANGLE_INTERESTAREA	.	.	.	.	.	.	.	.	.	.	.	.	.	.	836	0	.	.
lyd	lyd.edf	RIGHT	2701.00	3301.00	403	275	0.1959	275	4	1	1141	1	527.70	366.90	1	275	1415	0.1429	1	1141	2.81	158.57	1140	1115	0.1429	1	0	0	.	1	RECTANGLE_INTERESTAREA	275	1	1141	527.70	366.90	275	1415	0.1429	1	1141	2.81	158.57	1140	1115	476	1	3301.00	3301.00
lyd	lyd.edf	RIGHT	2700.00	.	402	0	0.0000	.	.	.	.	.	.	.	.	.	.	.	.	.	.	.	.	.	0.0000	0	0	0	.	1	RECTANGLE_INTERESTAREA	.	.	.	.	.	.	.	.	.	.	.	.	.	.	837	0	.	.
lyd	lyd.edf	RIGHT	4329.00	.	403	0	0.0000	.	.	.	.	.	.	.	.	.	.	.	.	.	.	.	.	.	0.0000	0	0	0	.	1	RECTANGLE_INTERESTAREA	.	.	.	.	.	.	.	.	.	.	.	.	.	.	454	0	.	.
lyd	lyd.edf	RIGHT	4292.00	3375.00	403	205	0.2245	205	4	1	1087	1	872.60	385.70	1	205	1291	0.1667	1	1087	11.01	-6.32	1086	1031	0.1667	1	0	0	.	1	RECTANGLE_INTERESTAREA	205	1	1087	872.60	385.70	205	1291	0.1667	1	1087	11.01	-6.32	1086	1031	816	0	3375.00	3375.00
lyd	lyd.edf	RIGHT	2660.00	3234.00	402	488	0.3271	106	3	1	601	1	511.90	368.50	1	488	1350	0.3333	3	601	10.83	2.59	600	546	0.3333	3	2	382	.	1	RECTANGLE_INTERESTAREA	100	1	1251	515.10	378.20	488	1350	0.3333	3	601	0.25	-93.95	1250	1245	474	1	3491.00	3016.00
lyd	lyd.edf	RIGHT	2736.00	.	402	0	0.0000	.	.	.	.	.	.	.	.	.	.	.	.	.	.	.	.	.	0.0000	0	2	382	.	1	RECTANGLE_INTERESTAREA	.	.	.	.	.	.	.	.	.	.	.	.	.	.	836	0	.	.
lyd	lyd.edf	RIGHT	2812.00	3221.00	403	98	0.1100	98	3	1	600	1	532.40	397.50	1	98	697	0.1429	1	600	5.39	-175.10	599	570	0.1429	1	0	0	.	1	RECTANGLE_INTERESTAREA	98	1	600	532.40	397.50	98	697	0.1429	1	600	5.39	-175.10	599	570	474	1	3221.00	3221.00
lyd	lyd.edf	RIGHT	2660.00	.	402	0	0.0000	.	.	.	.	.	.	.	.	.	.	.	.	.	.	.	.	.	0.0000	0	0	0	.	1	RECTANGLE_INTERESTAREA	.	.	.	.	.	.	.	.	.	.	.	.	.	.	836	0	.	.
lyd	lyd.edf	RIGHT	2625.00	.	402	0	0.0000	.	.	.	.	.	.	.	.	.	.	.	.	.	.	.	.	.	0.0000	0	0	0	.	1	RECTANGLE_INTERESTAREA	.	.	.	.	.	.	.	.	.	.	.	.	.	.	475	0	.	.
lyd	lyd.edf	RIGHT	2812.00	.	403	0	0.0000	.	.	.	.	.	.	.	.	.	.	.	.	.	.	.	.	.	0.0000	0	0	0	.	1	RECTANGLE_INTERESTAREA	.	.	.	.	.	.	.	.	.	.	.	.	.	.	836	0	.	.
lyd	lyd.edf	RIGHT	2628.00	.	402	0	0.0000	.	.	.	.	.	.	.	.	.	.	.	.	.	.	.	.	.	0.0000	0	0	0	.	1	RECTANGLE_INTERESTAREA	.	.	.	.	.	.	.	.	.	.	.	.	.	.	476	0	.	.
lyd	lyd.edf	RIGHT	2849.00	2764.00	403	58	0.0611	58	6	1	1134	1	857.90	395.30	1	58	1191	0.1429	1	1134	1.79	-101.98	1133	1112	0.1429	1	0	0	.	1	RECTANGLE_INTERESTAREA	58	1	1134	857.90	395.30	58	1191	0.1429	1	1134	1.79	-101.98	1133	1112	836	0	2764.00	2764.00
lyd	lyd.edf	RIGHT	2627.00	3235.00	403	131	0.1244	131	3	1	552	1	528.50	397.50	1	131	682	0.1429	1	552	6.03	177.93	551	520	0.1429	1	0	0	.	1	RECTANGLE_INTERESTAREA	131	1	552	528.50	397.50	131	682	0.1429	1	552	6.03	177.93	551	520	477	1	3235.00	3235.00
lyd	lyd.edf	RIGHT	2812.00	2889.00	403	95	0.0902	95	5	3	1065	2	865.00	367.90	1	95	1159	0.1429	1	1065	9.33	1.15	1064	1024	0.1429	1	0	0	.	1	RECTANGLE_INTERESTAREA	95	1	1065	865.00	367.90	95	1159	0.1429	1	1065	9.33	1.15	1064	1024	836	1	2889.00	2889.00
lyd	lyd.edf	RIGHT	2812.00	3116.00	403	448	0.2211	448	5	1	1590	1	538.70	385.10	1	448	2037	0.1111	1	1590	14.29	-16.42	1589	1346	0.1111	1	0	0	.	1	RECTANGLE_INTERESTAREA	448	1	1590	538.70	385.10	448	2037	0.1111	1	1590	14.29	-16.42	1589	1346	474	1	3116.00	3116.00
lyd	lyd.edf	RIGHT	4218.00	3014.00	403	295	0.1456	295	8	3	2538	2	889.40	381.80	1	295	2832	0.1111	1	2538	1.77	-12.22	2537	2515	0.1111	1	0	0	.	1	RECTANGLE_INTERESTAREA	295	1	2538	889.40	381.80	295	2832	0.1111	1	2538	1.77	-12.22	2537	2515	817	1	3014.00	3014.00
lyd	lyd.edf	RIGHT	4292.00	.	403	0	0.0000	.	.	.	.	.	.	.	.	.	.	.	.	.	.	.	.	.	0.0000	0	0	0	.	1	RECTANGLE_INTERESTAREA	.	.	.	.	.	.	.	.	.	.	.	.	.	.	454	0	.	.
lyd	lyd.edf	RIGHT	2664.00	3262.00	402	814	0.3317	608	6	1	1931	1	906.70	400.20	1	608	2538	0.1000	1	1931	1.67	-83.69	1930	1585	0.2000	2	0	0	.	1	RECTANGLE_INTERESTAREA	206	2	2956	877.60	391.20	206	3161	0.1000	1	2956	1.75	-179.13	2955	2934	837	0	3385.00	3139.00
lyd	lyd.edf	RIGHT	2736.00	.	402	0	0.0000	.	.	.	.	.	.	.	.	.	.	.	.	.	.	.	.	.	0.0000	0	0	0	.	1	RECTANGLE_INTERESTAREA	.	.	.	.	.	.	.	.	.	.	.	.	.	.	474	0	.	.
lyd	lyd.edf	RIGHT	5772.00	.	403	0	0.0000	.	.	.	.	.	.	.	.	.	.	.	.	.	.	.	.	.	0.0000	0	0	0	.	1	RECTANGLE_INTERESTAREA	.	.	.	.	.	.	.	.	.	.	.	.	.	.	796	0	.	.
lyd	lyd.edf	RIGHT	2812.00	3090.50	403	182	0.1358	161	3	1	550	1	482.30	367.10	1	182	755	0.2857	2	550	9.75	4.16	549	507	0.2857	2	1	21	.	1	RECTANGLE_INTERESTAREA	21	1	735	533.10	371.10	182	755	0.2857	2	550	2.07	-6.26	734	711	474	1	3183.00	2998.00
lyd	lyd.edf	RIGHT	4292.00	2987.00	403	476	0.3552	476	7	3	1660	2	890.40	385.00	1	476	2135	0.1429	1	1660	1.75	-15.66	1659	1635	0.1429	1	1	21	.	1	RECTANGLE_INTERESTAREA	476	1	1660	890.40	385.00	476	2135	0.1429	1	1660	1.75	-15.66	1659	1635	816	1	2987.00	2987.00
lyd	lyd.edf	RIGHT	2772.00	.	402	0	0.0000	.	.	.	.	.	.	.	.	.	.	.	.	.	.	.	.	.	0.0000	0	1	513	.	1	RECTANGLE_INTERESTAREA	.	.	.	.	.	.	.	.	.	.	.	.	.	.	474	0	.	.
lyd	lyd.edf	RIGHT	2628.00	2935.50	402	615	0.4924	102	4	1	1129	1	878.00	385.40	1	615	1982	0.3333	2	1129	9.32	-3.11	1128	1080	0.3333	2	1	513	.	1	RECTANGLE_INTERESTAREA	513	1	1470	883.80	396.70	615	1982	0.3333	2	1129	3.48	-87.90	1469	1231	838	0	2936.00	2935.00
lyd	lyd.edf	RIGHT	2738.00	.	403	0	0.0000	.	.	.	.	.	.	.	.	.	.	.	.	.	.	.	.	.	0.0000	0	0	0	.	1	RECTANGLE_INTERESTAREA	.	.	.	.	.	.	.	.	.	.	.	.	.	.	475	0	.	.
lyd	lyd.edf	RIGHT	2736.00	.	402	0	0.0000	.	.	.	.	.	.	.	.	.	.	.	.	.	.	.	.	.	0.0000	0	0	0	.	1	RECTANGLE_INTERESTAREA	.	.	.	.	.	.	.	.	.	.	.	.	.	.	836	0	.	.
lyd	lyd.edf	RIGHT	3996.00	2855.00	402	215	0.1870	215	3	1	630	1	542.40	374.30	1	215	844	0.1429	1	630	14.26	-10.73	629	383	0.1429	1	0	0	.	1	RECTANGLE_INTERESTAREA	215	1	630	542.40	374.30	215	844	0.1429	1	630	14.26	-10.73	629	383	457	1	2855.00	2855.00
lyd	lyd.edf	RIGHT	2849.00	3191.00	403	247	0.2148	247	6	3	1601	2	881.40	387.00	1	247	1847	0.1429	1	1601	1.45	163.09	1600	1581	0.1429	1	0	0	.	1	RECTANGLE_INTERESTAREA	247	1	1601	881.40	387.00	247	1847	0.1429	1	1601	1.45	163.09	1600	1581	836	1	3191.00	3191.00
lyd	lyd.edf	RIGHT	2812.00	.	403	0	0.0000	.	.	.	.	.	.	.	.	.	.	.	.	.	.	.	.	.	0.0000	0	0	0	.	1	RECTANGLE_INTERESTAREA	.	.	.	.	.	.	.	.	.	.	.	.	.	.	474	0	.	.
lyd	lyd.edf	RIGHT	2701.00	.	403	0	0.0000	.	.	.	.	.	.	.	.	.	.	.	.	.	.	.	.	.	0.0000	0	0	0	.	1	RECTANGLE_INTERESTAREA	.	.	.	.	.	.	.	.	.	.	.	.	.	.	838	0	.	.
lyd	lyd.edf	RIGHT	2628.00	2907.00	402	127	0.0800	127	4	1	1050	1	510.30	399.40	1	127	1176	0.0909	1	1050	4.23	-129.92	1049	778	0.0909	1	0	0	.	1	RECTANGLE_INTERESTAREA	127	1	1050	510.30	399.40	127	1176	0.0909	1	1050	4.23	-129.92	1049	778	476	1	2907.00	2907.00
lyd	lyd.edf	RIGHT	2701.00	3241.00	403	35	0.0221	35	7	3	1858	2	871.10	393.50	1	35	1892	0.0909	1	1858	0.53	-94.42	1857	1845	0.0909	1	0	0	.	1	RECTANGLE_INTERESTAREA	35	1	1858	871.10	393.50	35	1892	0.0909	1	1858	0.53	-94.42	1857	1845	838	1	3241.00	3241.00
lyd	lyd.edf	RIGHT	4181.00	2928.50	403	410	0.1018	268	3	1	1125	1	565.70	381.30	1	410	1556	0.1538	2	1125	15.08	0.16	1124	1070	0.1538	2	2	679	.	1	RECTANGLE_INTERESTAREA	142	1	1415	501.80	379.90	410	1556	0.1538	2	1125	2.00	177.57	1414	1393	456	1	2935.00	2922.00
lyd	lyd.edf	RIGHT	4255.00	3284.00	403	537	0.1333	537	5	3	1807	2	880.80	385.40	1	537	2343	0.0769	1	1807	12.83	-21.19	1806	1557	0.0769	1	2	679	.	1	RECTANGLE_INTERESTAREA	537	1	1807	880.80	385.40	537	2343	0.0769	1	1807	12.83	-21.19	1806	1557	817	1	3284.00	3284.00
lyd	lyd.edf	RIGHT	2628.00	2929.00	402	413	0.1323	413	6	1	2789	1	527.00	369.90	1	413	3201	0.1429	1	2789	3.87	176.41	2788	2756	0.1429	1	0	0	.	1	RECTANGLE_INTERESTAREA	413	1	2789	527.00	369.90	413	3201	0.1429	1	2789	3.87	176.41	2788	2756	476	1	2929.00	2929.00
lyd	lyd.edf	RIGHT	4176.00	.	402	0	0.0000	.	.	.	.	.	.	.	.	.	.	.	.	.	.	.	.	.	0.0000	0	0	0	.	1	RECTANGLE_INTERESTAREA	.	.	.	.	.	.	.	.	.	.	.	.	.	.	816	0	.	.
lyd	lyd.edf	RIGHT	2736.00	4317.00	402	222	0.0690	222	8	1	2676	1	500.00	379.40	1	222	2897	0.0769	1	2676	7.56	176.50	2675	2633	0.0769	1	0	0	.	1	RECTANGLE_INTERESTAREA	222	1	2676	500.00	379.40	222	2897	0.0769	1	2676	7.56	176.50	2675	2633	474	1	4317.00	4317.00
lyd	lyd.edf	RIGHT	2736.00	.	402	0	0.0000	.	.	.	.	.	.	.	.	.	.	.	.	.	.	.	.	.	0.0000	0	0	0	.	1	RECTANGLE_INTERESTAREA	.	.	.	.	.	.	.	.	.	.	.	.	.	.	836	0	.	.
lyd	lyd.edf	RIGHT	2812.00	3354.00	403	453	0.2392	337	4	1	998	1	519.40	372.30	1	337	1334	0.1429	1	998	2.01	176.19	997	975	0.2857	2	1	116	.	1	RECTANGLE_INTERESTAREA	116	2	2361	494.80	380.00	116	2476	0.1429	1	2361	12.93	177.87	2360	2303	474	1	3454.00	3254.00
lyd	lyd.edf	RIGHT	2627.00	3283.00	403	620	0.3273	620	6	3	1683	2	875.90	389.00	1	620	2302	0.1429	1	1683	3.65	-22.67	1682	1652	0.1429	1	1	116	.	1	RECTANGLE_INTERESTAREA	620	1	1683	875.90	389.00	620	2302	0.1429	1	1683	3.65	-22.67	1682	1652	839	1	3283.00	3283.00
lyd	lyd.edf	RIGHT	2812.00	3292.00	403	201	0.1612	201	3	1	619	1	547.00	385.70	1	201	819	0.1429	1	619	12.04	-2.21	618	568	0.1429	1	0	0	.	1	RECTANGLE_INTERESTAREA	201	1	619	547.00	385.70	201	819	0.1429	1	619	12.04	-2.21	618	568	474	1	3292.00	3292.00
lyd	lyd.edf	RIGHT	4176.00	.	402	0	0.0000	.	.	.	.	.	.	.	.	.	.	.	.	.	.	.	.	.	0.0000	0	0	0	.	1	RECTANGLE_INTERESTAREA	.	.	.	.	.	.	.	.	.	.	.	.	.	.	816	0	.	.
lyd	lyd.edf	RIGHT	2736.00	3403.00	402	201	0.1401	201	3	1	570	1	527.60	379.10	1	201	770	0.1429	1	570	7.88	-1.84	569	525	0.1429	1	0	0	.	1	RECTANGLE_INTERESTAREA	201	1	570	527.60	379.10	201	770	0.1429	1	570	7.88	-1.84	569	525	474	1	3403.00	3403.00
lyd	lyd.edf	RIGHT	2738.00	3108.00	403	152	0.1059	152	5	3	1204	2	843.90	389.30	1	152	1355	0.1429	1	1204	8.67	-8.24	1203	1160	0.1429	1	0	0	.	1	RECTANGLE_INTERESTAREA	152	1	1204	843.90	389.30	152	1355	0.1429	1	1204	8.67	-8.24	1203	1160	837	1	3108.00	3108.00
lyd	lyd.edf	RIGHT	2700.00	.	402	0	0.0000	.	.	.	.	.	.	.	.	.	.	.	.	.	.	.	.	.	0.0000	0	0	0	.	1	RECTANGLE_INTERESTAREA	.	.	.	.	.	.	.	.	.	.	.	.	.	.	475	0	.	.
lyd	lyd.edf	RIGHT	4068.00	.	402	0	0.0000	.	.	.	.	.	.	.	.	.	.	.	.	.	.	.	.	.	0.0000	0	0	0	.	1	RECTANGLE_INTERESTAREA	.	.	.	.	.	.	.	.	.	.	.	.	.	.	818	0	.	.
lyd	lyd.edf	RIGHT	2812.00	.	403	0	0.0000	.	.	.	.	.	.	.	.	.	.	.	.	.	.	.	.	.	0.0000	0	0	0	.	1	RECTANGLE_INTERESTAREA	.	.	.	.	.	.	.	.	.	.	.	.	.	.	474	0	.	.
lyd	lyd.edf	RIGHT	4292.00	.	403	0	0.0000	.	.	.	.	.	.	.	.	.	.	.	.	.	.	.	.	.	0.0000	0	0	0	.	1	RECTANGLE_INTERESTAREA	.	.	.	.	.	.	.	.	.	.	.	.	.	.	816	0	.	.
lyd	lyd.edf	RIGHT	2736.00	.	402	0	0.0000	.	.	.	.	.	.	.	.	.	.	.	.	.	.	.	.	.	0.0000	0	0	0	.	1	RECTANGLE_INTERESTAREA	.	.	.	.	.	.	.	.	.	.	.	.	.	.	474	0	.	.
lyd	lyd.edf	RIGHT	2736.00	.	402	0	0.0000	.	.	.	.	.	.	.	.	.	.	.	.	.	.	.	.	.	0.0000	0	0	0	.	1	RECTANGLE_INTERESTAREA	.	.	.	.	.	.	.	.	.	.	.	.	.	.	836	0	.	.
lyd	lyd.edf	RIGHT	2625.00	.	402	0	0.0000	.	.	.	.	.	.	.	.	.	.	.	.	.	.	.	.	.	0.0000	0	0	0	.	1	RECTANGLE_INTERESTAREA	.	.	.	.	.	.	.	.	.	.	.	.	.	.	475	0	.	.
lyd	lyd.edf	RIGHT	2772.00	.	402	0	0.0000	.	.	.	.	.	.	.	.	.	.	.	.	.	.	.	.	.	0.0000	0	0	0	.	1	RECTANGLE_INTERESTAREA	.	.	.	.	.	.	.	.	.	.	.	.	.	.	836	0	.	.
lyd	lyd.edf	RIGHT	2738.00	3171.00	403	319	0.2310	319	4	1	695	1	530.40	374.30	1	319	1013	0.0714	1	695	12.25	11.21	694	646	0.0714	1	0	0	.	1	RECTANGLE_INTERESTAREA	319	1	695	530.40	374.30	319	1013	0.0714	1	695	12.25	11.21	694	646	475	1	3171.00	3171.00
lyd	lyd.edf	RIGHT	2700.00	.	402	0	0.0000	.	.	.	.	.	.	.	.	.	.	.	.	.	.	.	.	.	0.0000	0	0	0	.	1	RECTANGLE_INTERESTAREA	.	.	.	.	.	.	.	.	.	.	.	.	.	.	837	0	.	.
lyd	lyd.edf	RIGHT	2775.00	2866.00	403	1190	0.3688	352	5	1	1484	1	501.90	394.50	1	1190	2679	0.2500	2	1484	1.97	174.27	1483	1462	0.2500	2	1	838	.	1	RECTANGLE_INTERESTAREA	838	1	1842	485.70	392.50	1190	2679	0.2500	2	1484	0.23	171.95	1841	1836	475	1	2901.00	2831.00
lyd	lyd.edf	RIGHT	4140.00	.	402	0	0.0000	.	.	.	.	.	.	.	.	.	.	.	.	.	.	.	.	.	0.0000	0	1	838	.	1	RECTANGLE_INTERESTAREA	.	.	.	.	.	.	.	.	.	.	.	.	.	.	817	0	.	.
lyd	lyd.edf	RIGHT	4292.00	2643.00	403	382	0.1899	382	5	1	821	1	507.90	397.10	1	382	1202	0.1429	1	821	2.07	-179.81	820	799	0.1429	1	0	0	.	1	RECTANGLE_INTERESTAREA	382	1	821	507.90	397.10	382	1202	0.1429	1	821	2.07	-179.81	820	799	454	1	2643.00	2643.00
lyd	lyd.edf	RIGHT	2660.00	.	402	0	0.0000	.	.	.	.	.	.	.	.	.	.	.	.	.	.	.	.	.	0.0000	0	0	0	.	1	RECTANGLE_INTERESTAREA	.	.	.	.	.	.	.	.	.	.	.	.	.	.	836	0	.	.
[truncated: 49 more columns]
