# Supplementary material for: Shape Representation of Word Was Automatically Activated in the Encoding Phase
Source: PLoS One. 2016 Oct 27;11(10):e0165534. doi: 10.1371/journal.pone.0165534 (PMC5082803; doi:10.1371/journal.pone.0165534)
Supplement: S1 File — (ZIP) [file pone.0165534.s001.zip › Experiment 1-Data/lyd-message.xls]

RECORDING_SESSION_LABEL	CURRENT_MSG_BLINK_DURATION	CURRENT_MSG_BLINK_END	CURRENT_MSG_BLINK_INDEX	CURRENT_MSG_BLINK_START	CURRENT_MSG_FIX_DURATION	CURRENT_MSG_FIX_END	CURRENT_MSG_FIX_INDEX	CURRENT_MSG_FIX_START	CURRENT_MSG_FIX_X	CURRENT_MSG_FIX_Y	CURRENT_MSG_INDEX	CURRENT_MSG_INTEREST_AREAS	CURRENT_MSG_INTEREST_AREA_INDEX	CURRENT_MSG_INTEREST_AREA_LABEL	CURRENT_MSG_IS_RT_END	CURRENT_MSG_IS_RT_START	CURRENT_MSG_LABEL	CURRENT_MSG_SAC_AMPLITUDE	CURRENT_MSG_SAC_AVG_VELOCITY	CURRENT_MSG_SAC_DURATION	CURRENT_MSG_SAC_END_TIME	CURRENT_MSG_SAC_END_X	CURRENT_MSG_SAC_END_Y	CURRENT_MSG_SAC_INDEX	CURRENT_MSG_SAC_PEAK_VELOCITY	CURRENT_MSG_SAC_START_TIME	CURRENT_MSG_SAC_START_X	CURRENT_MSG_SAC_START_Y	CURRENT_MSG_TEXT	CURRENT_MSG_TIME	CURRENT_MSG_X_POSITION	CURRENT_MSG_Y_POSITION	DATA_FILE	EYE_USED	IP_DURATION	IP_END_TIME	IP_LABEL	IP_START_TIME	TRIAL_INDEX	TRIAL_LABEL	TRIAL_START_TIME	trial	display1	display2	display3	RESPONSE	expected
lyd	.	.	.	.	.	.	.	.	.	.	1	.	.	.	false	false	Message: -15ms	.	.	.	.	.	.	.	.	.	.	.	TRIALID 0	-15	.	.	lyd.edf	RIGHT	4193	3093848	Full Trial Period	3089655	1	Trial: 1	3089655	38	´°»§	¼ªËû	ÍøÇòÅÄ	j	j
lyd	.	.	.	.	.	.	.	.	.	.	2	.	.	.	false	false	Message: -1ms	.	.	.	.	.	.	.	.	.	.	.	RECCFG CR 1000 2 0 R	-1	.	.	lyd.edf	RIGHT	4193	3093848	Full Trial Period	3089655	1	Trial: 1	3089655	38	´°»§	¼ªËû	ÍøÇòÅÄ	j	j
lyd	.	.	.	.	.	.	.	.	.	.	3	.	.	.	false	false	Message: -1ms	.	.	.	.	.	.	.	.	.	.	.	ELCLCFG TOWER	-1	.	.	lyd.edf	RIGHT	4193	3093848	Full Trial Period	3089655	1	Trial: 1	3089655	38	´°»§	¼ªËû	ÍøÇòÅÄ	j	j
lyd	.	.	.	.	.	.	.	.	.	.	4	.	.	.	false	false	Message: -1ms	.	.	.	.	.	.	.	.	.	.	.	GAZE_COORDS 0.00 0.00 1023.00 767.00	-1	.	.	lyd.edf	RIGHT	4193	3093848	Full Trial Period	3089655	1	Trial: 1	3089655	38	´°»§	¼ªËû	ÍøÇòÅÄ	j	j
lyd	.	.	.	.	.	.	.	.	.	.	5	.	.	.	false	false	Message: -1ms	.	.	.	.	.	.	.	.	.	.	.	THRESHOLDS R 104 216	-1	.	.	lyd.edf	RIGHT	4193	3093848	Full Trial Period	3089655	1	Trial: 1	3089655	38	´°»§	¼ªËû	ÍøÇòÅÄ	j	j
lyd	.	.	.	.	.	.	.	.	.	.	6	.	.	.	false	false	Message: -1ms	.	.	.	.	.	.	.	.	.	.	.	ELCL_PROC CENTROID (3)	-1	.	.	lyd.edf	RIGHT	4193	3093848	Full Trial Period	3089655	1	Trial: 1	3089655	38	´°»§	¼ªËû	ÍøÇòÅÄ	j	j
lyd	.	.	.	.	.	.	.	.	.	.	7	.	.	.	false	false	Message: -1ms	.	.	.	.	.	.	.	.	.	.	.	ELCL_PCR_PARAM 5 3.0	-1	.	.	lyd.edf	RIGHT	4193	3093848	Full Trial Period	3089655	1	Trial: 1	3089655	38	´°»§	¼ªËû	ÍøÇòÅÄ	j	j
lyd	.	.	.	.	.	.	.	.	.	.	8	.	.	.	false	true	Message: 0ms	.	.	.	.	.	.	.	.	.	.	.	!MODE RECORD CR 1000 2 0 R	0	.	.	lyd.edf	RIGHT	4193	3093848	Full Trial Period	3089655	1	Trial: 1	3089655	38	´°»§	¼ªËû	ÍøÇòÅÄ	j	j
lyd	.	.	.	.	469	475	1	7	139.00	366.30	9	.	.	.	false	false	Message: 43ms	.	.	.	.	.	.	.	.	.	.	.	SYNCTIME	43	139.00	366.30	lyd.edf	RIGHT	4193	3093848	Full Trial Period	3089655	1	Trial: 1	3089655	38	´°»§	¼ªËû	ÍøÇòÅÄ	j	j
lyd	.	.	.	.	531	1702	5	1172	541.50	378.50	10	[1]	1	RECTANGLE_INTERESTAREA	false	false	Message: 1664ms	.	.	.	.	.	.	.	.	.	.	.	INVISIBLE_BOUNDARY[1]	1664	541.50	378.50	lyd.edf	RIGHT	4193	3093848	Full Trial Period	3089655	1	Trial: 1	3089655	38	´°»§	¼ªËû	ÍøÇòÅÄ	j	j
lyd	.	.	.	.	531	1702	5	1172	541.50	378.50	11	[1]	1	RECTANGLE_INTERESTAREA	false	false	Message: 1668ms	.	.	.	.	.	.	.	.	.	.	.	SYNCTIME	1668	541.50	378.50	lyd.edf	RIGHT	4193	3093848	Full Trial Period	3089655	1	Trial: 1	3089655	38	´°»§	¼ªËû	ÍøÇòÅÄ	j	j
lyd	.	.	.	.	.	.	.	.	.	.	12	.	.	.	false	false	Message: 2539ms	9.36	195.02	48	2542	789.80	384.30	7	335.60	2495	513.80	375.40	INVISIBLE_BOUNDARY[2]	2539	.	.	lyd.edf	RIGHT	4193	3093848	Full Trial Period	3089655	1	Trial: 1	3089655	38	´°»§	¼ªËû	ÍøÇòÅÄ	j	j
lyd	.	.	.	.	.	.	.	.	.	.	13	.	.	.	false	false	Message: 2542ms	9.36	195.02	48	2542	789.80	384.30	7	335.60	2495	513.80	375.40	SYNCTIME	2542	.	.	lyd.edf	RIGHT	4193	3093848	Full Trial Period	3089655	1	Trial: 1	3089655	38	´°»§	¼ªËû	ÍøÇòÅÄ	j	j
lyd	.	.	.	.	152	4191	11	4040	893.80	377.90	14	[1]	2	RECTANGLE_INTERESTAREA	false	false	Message: 4174ms	.	.	.	.	.	.	.	.	.	.	.	KEYBOARD	4174	893.80	377.90	lyd.edf	RIGHT	4193	3093848	Full Trial Period	3089655	1	Trial: 1	3089655	38	´°»§	¼ªËû	ÍøÇòÅÄ	j	j
lyd	.	.	.	.	.	.	.	.	.	.	15	.	.	.	false	false	Message: 4234ms	.	.	.	.	.	.	.	.	.	.	.	TRIAL_RESULT 0	4234	.	.	lyd.edf	RIGHT	4193	3093848	Full Trial Period	3089655	1	Trial: 1	3089655	38	´°»§	¼ªËû	ÍøÇòÅÄ	j	j
lyd	.	.	.	.	.	.	.	.	.	.	1	.	.	.	false	false	Message: -15ms	.	.	.	.	.	.	.	.	.	.	.	TRIALID 1	-15	.	.	lyd.edf	RIGHT	7670	3102666	Full Trial Period	3094996	2	Trial: 2	3094996	60	µ°¾í	¸Ö±Ê	ÏãÑÌ	j	j
lyd	.	.	.	.	.	.	.	.	.	.	2	.	.	.	false	false	Message: -1ms	.	.	.	.	.	.	.	.	.	.	.	RECCFG CR 1000 2 0 R	-1	.	.	lyd.edf	RIGHT	7670	3102666	Full Trial Period	3094996	2	Trial: 2	3094996	60	µ°¾í	¸Ö±Ê	ÏãÑÌ	j	j
lyd	.	.	.	.	.	.	.	.	.	.	3	.	.	.	false	false	Message: -1ms	.	.	.	.	.	.	.	.	.	.	.	ELCLCFG TOWER	-1	.	.	lyd.edf	RIGHT	7670	3102666	Full Trial Period	3094996	2	Trial: 2	3094996	60	µ°¾í	¸Ö±Ê	ÏãÑÌ	j	j
lyd	.	.	.	.	.	.	.	.	.	.	4	.	.	.	false	false	Message: -1ms	.	.	.	.	.	.	.	.	.	.	.	GAZE_COORDS 0.00 0.00 1023.00 767.00	-1	.	.	lyd.edf	RIGHT	7670	3102666	Full Trial Period	3094996	2	Trial: 2	3094996	60	µ°¾í	¸Ö±Ê	ÏãÑÌ	j	j
lyd	.	.	.	.	.	.	.	.	.	.	5	.	.	.	false	false	Message: -1ms	.	.	.	.	.	.	.	.	.	.	.	THRESHOLDS R 104 216	-1	.	.	lyd.edf	RIGHT	7670	3102666	Full Trial Period	3094996	2	Trial: 2	3094996	60	µ°¾í	¸Ö±Ê	ÏãÑÌ	j	j
lyd	.	.	.	.	.	.	.	.	.	.	6	.	.	.	false	false	Message: -1ms	.	.	.	.	.	.	.	.	.	.	.	ELCL_PROC CENTROID (3)	-1	.	.	lyd.edf	RIGHT	7670	3102666	Full Trial Period	3094996	2	Trial: 2	3094996	60	µ°¾í	¸Ö±Ê	ÏãÑÌ	j	j
lyd	.	.	.	.	.	.	.	.	.	.	7	.	.	.	false	false	Message: -1ms	.	.	.	.	.	.	.	.	.	.	.	ELCL_PCR_PARAM 5 3.0	-1	.	.	lyd.edf	RIGHT	7670	3102666	Full Trial Period	3094996	2	Trial: 2	3094996	60	µ°¾í	¸Ö±Ê	ÏãÑÌ	j	j
lyd	.	.	.	.	.	.	.	.	.	.	8	.	.	.	false	true	Message: 0ms	.	.	.	.	.	.	.	.	.	.	.	!MODE RECORD CR 1000 2 0 R	0	.	.	lyd.edf	RIGHT	7670	3102666	Full Trial Period	3094996	2	Trial: 2	3094996	60	µ°¾í	¸Ö±Ê	ÏãÑÌ	j	j
lyd	.	.	.	.	264	270	1	7	140.20	371.30	9	.	.	.	false	false	Message: 43ms	.	.	.	.	.	.	.	.	.	.	.	SYNCTIME	43	140.20	371.30	lyd.edf	RIGHT	7670	3102666	Full Trial Period	3094996	2	Trial: 2	3094996	60	µ°¾í	¸Ö±Ê	ÏãÑÌ	j	j
lyd	.	.	.	.	575	2122	4	1548	552.00	376.90	10	.	.	.	false	false	Message: 2047ms	.	.	.	.	.	.	.	.	.	.	.	INVISIBLE_BOUNDARY[1]	2047	552.00	376.90	lyd.edf	RIGHT	7670	3102666	Full Trial Period	3094996	2	Trial: 2	3094996	60	µ°¾í	¸Ö±Ê	ÏãÑÌ	j	j
lyd	.	.	.	.	575	2122	4	1548	552.00	376.90	11	.	.	.	false	false	Message: 2051ms	.	.	.	.	.	.	.	.	.	.	.	SYNCTIME	2051	552.00	376.90	lyd.edf	RIGHT	7670	3102666	Full Trial Period	3094996	2	Trial: 2	3094996	60	µ°¾í	¸Ö±Ê	ÏãÑÌ	j	j
lyd	.	.	.	.	.	.	.	.	.	.	12	.	.	.	false	false	Message: 4360ms	3.08	106.18	29	4372	968.50	397.30	10	185.20	4344	877.50	371.20	INVISIBLE_BOUNDARY[2]	4360	.	.	lyd.edf	RIGHT	7670	3102666	Full Trial Period	3094996	2	Trial: 2	3094996	60	µ°¾í	¸Ö±Ê	ÏãÑÌ	j	j
lyd	.	.	.	.	.	.	.	.	.	.	13	.	.	.	false	false	Message: 4367ms	3.08	106.18	29	4372	968.50	397.30	10	185.20	4344	877.50	371.20	SYNCTIME	4367	.	.	lyd.edf	RIGHT	7670	3102666	Full Trial Period	3094996	2	Trial: 2	3094996	60	µ°¾í	¸Ö±Ê	ÏãÑÌ	j	j
lyd	.	.	.	.	.	.	.	.	.	.	14	.	.	.	false	false	Message: 7650ms	0.11	3.72	29	7668	902.40	345.00	20	177.20	7640	904.10	342.30	KEYBOARD	7650	.	.	lyd.edf	RIGHT	7670	3102666	Full Trial Period	3094996	2	Trial: 2	3094996	60	µ°¾í	¸Ö±Ê	ÏãÑÌ	j	j
lyd	.	.	.	.	.	.	.	.	.	.	15	.	.	.	false	false	Message: 7714ms	.	.	.	.	.	.	.	.	.	.	.	TRIAL_RESULT 0	7714	.	.	lyd.edf	RIGHT	7670	3102666	Full Trial Period	3094996	2	Trial: 2	3094996	60	µ°¾í	¸Ö±Ê	ÏãÑÌ	j	j
lyd	.	.	.	.	.	.	.	.	.	.	1	.	.	.	false	false	Message: -18ms	.	.	.	.	.	.	.	.	.	.	.	TRIALID 2	-18	.	.	lyd.edf	RIGHT	3262	3107168	Full Trial Period	3103906	3	Trial: 3	3103906	90	³È×Ó	ÌðÌðÈ¦	ÊÖïí	j	j
lyd	.	.	.	.	.	.	.	.	.	.	2	.	.	.	false	false	Message: -1ms	.	.	.	.	.	.	.	.	.	.	.	RECCFG CR 1000 2 0 R	-1	.	.	lyd.edf	RIGHT	3262	3107168	Full Trial Period	3103906	3	Trial: 3	3103906	90	³È×Ó	ÌðÌðÈ¦	ÊÖïí	j	j
lyd	.	.	.	.	.	.	.	.	.	.	3	.	.	.	false	false	Message: -1ms	.	.	.	.	.	.	.	.	.	.	.	ELCLCFG TOWER	-1	.	.	lyd.edf	RIGHT	3262	3107168	Full Trial Period	3103906	3	Trial: 3	3103906	90	³È×Ó	ÌðÌðÈ¦	ÊÖïí	j	j
lyd	.	.	.	.	.	.	.	.	.	.	4	.	.	.	false	false	Message: -1ms	.	.	.	.	.	.	.	.	.	.	.	GAZE_COORDS 0.00 0.00 1023.00 767.00	-1	.	.	lyd.edf	RIGHT	3262	3107168	Full Trial Period	3103906	3	Trial: 3	3103906	90	³È×Ó	ÌðÌðÈ¦	ÊÖïí	j	j
lyd	.	.	.	.	.	.	.	.	.	.	5	.	.	.	false	false	Message: -1ms	.	.	.	.	.	.	.	.	.	.	.	THRESHOLDS R 104 216	-1	.	.	lyd.edf	RIGHT	3262	3107168	Full Trial Period	3103906	3	Trial: 3	3103906	90	³È×Ó	ÌðÌðÈ¦	ÊÖïí	j	j
lyd	.	.	.	.	.	.	.	.	.	.	6	.	.	.	false	false	Message: -1ms	.	.	.	.	.	.	.	.	.	.	.	ELCL_PROC CENTROID (3)	-1	.	.	lyd.edf	RIGHT	3262	3107168	Full Trial Period	3103906	3	Trial: 3	3103906	90	³È×Ó	ÌðÌðÈ¦	ÊÖïí	j	j
lyd	.	.	.	.	.	.	.	.	.	.	7	.	.	.	false	false	Message: -1ms	.	.	.	.	.	.	.	.	.	.	.	ELCL_PCR_PARAM 5 3.0	-1	.	.	lyd.edf	RIGHT	3262	3107168	Full Trial Period	3103906	3	Trial: 3	3103906	90	³È×Ó	ÌðÌðÈ¦	ÊÖïí	j	j
lyd	.	.	.	.	.	.	.	.	.	.	8	.	.	.	false	true	Message: 0ms	.	.	.	.	.	.	.	.	.	.	.	!MODE RECORD CR 1000 2 0 R	0	.	.	lyd.edf	RIGHT	3262	3107168	Full Trial Period	3103906	3	Trial: 3	3103906	90	³È×Ó	ÌðÌðÈ¦	ÊÖïí	j	j
lyd	.	.	.	.	235	241	1	7	144.30	371.50	9	.	.	.	false	false	Message: 39ms	.	.	.	.	.	.	.	.	.	.	.	SYNCTIME	39	144.30	371.50	lyd.edf	RIGHT	3262	3107168	Full Trial Period	3103906	3	Trial: 3	3103906	90	³È×Ó	ÌðÌðÈ¦	ÊÖïí	j	j
lyd	.	.	.	.	.	.	.	.	.	.	10	.	.	.	false	false	Message: 811ms	18.66	266.55	70	826	692.20	392.10	2	450.80	757	131.80	374.90	INVISIBLE_BOUNDARY[1]	811	.	.	lyd.edf	RIGHT	3262	3107168	Full Trial Period	3103906	3	Trial: 3	3103906	90	³È×Ó	ÌðÌðÈ¦	ÊÖïí	j	j
lyd	.	.	.	.	.	.	.	.	.	.	11	.	.	.	false	false	Message: 814ms	18.66	266.55	70	826	692.20	392.10	2	450.80	757	131.80	374.90	SYNCTIME	814	.	.	lyd.edf	RIGHT	3262	3107168	Full Trial Period	3103906	3	Trial: 3	3103906	90	³È×Ó	ÌðÌðÈ¦	ÊÖïí	j	j
lyd	.	.	.	.	.	.	.	.	.	.	12	.	.	.	false	false	Message: 2552ms	5.68	145.71	39	2561	880.30	393.40	7	229.30	2523	713.60	360.00	INVISIBLE_BOUNDARY[2]	2552	.	.	lyd.edf	RIGHT	3262	3107168	Full Trial Period	3103906	3	Trial: 3	3103906	90	³È×Ó	ÌðÌðÈ¦	ÊÖïí	j	j
lyd	.	.	.	.	.	.	.	.	.	.	13	.	.	.	false	false	Message: 2556ms	5.68	145.71	39	2561	880.30	393.40	7	229.30	2523	713.60	360.00	SYNCTIME	2556	.	.	lyd.edf	RIGHT	3262	3107168	Full Trial Period	3103906	3	Trial: 3	3103906	90	³È×Ó	ÌðÌðÈ¦	ÊÖïí	j	j
lyd	.	.	.	.	410	3260	9	2851	903.20	385.60	14	[1]	2	RECTANGLE_INTERESTAREA	false	false	Message: 3244ms	.	.	.	.	.	.	.	.	.	.	.	KEYBOARD	3244	903.20	385.60	lyd.edf	RIGHT	3262	3107168	Full Trial Period	3103906	3	Trial: 3	3103906	90	³È×Ó	ÌðÌðÈ¦	ÊÖïí	j	j
lyd	.	.	.	.	.	.	.	.	.	.	15	.	.	.	false	false	Message: 3304ms	.	.	.	.	.	.	.	.	.	.	.	TRIAL_RESULT 0	3304	.	.	lyd.edf	RIGHT	3262	3107168	Full Trial Period	3103906	3	Trial: 3	3103906	90	³È×Ó	ÌðÌðÈ¦	ÊÖïí	j	j
lyd	.	.	.	.	.	.	.	.	.	.	1	.	.	.	false	false	Message: -18ms	.	.	.	.	.	.	.	.	.	.	.	TRIALID 3	-18	.	.	lyd.edf	RIGHT	5156	3113561	Full Trial Period	3108405	4	Trial: 4	3108405	132	ºº±¤°ü	ÒûË®»ú	ÑÀ¸à	j	f
lyd	.	.	.	.	.	.	.	.	.	.	2	.	.	.	false	false	Message: -1ms	.	.	.	.	.	.	.	.	.	.	.	RECCFG CR 1000 2 0 R	-1	.	.	lyd.edf	RIGHT	5156	3113561	Full Trial Period	3108405	4	Trial: 4	3108405	132	ºº±¤°ü	ÒûË®»ú	ÑÀ¸à	j	f
lyd	.	.	.	.	.	.	.	.	.	.	3	.	.	.	false	false	Message: -1ms	.	.	.	.	.	.	.	.	.	.	.	ELCLCFG TOWER	-1	.	.	lyd.edf	RIGHT	5156	3113561	Full Trial Period	3108405	4	Trial: 4	3108405	132	ºº±¤°ü	ÒûË®»ú	ÑÀ¸à	j	f
lyd	.	.	.	.	.	.	.	.	.	.	4	.	.	.	false	false	Message: -1ms	.	.	.	.	.	.	.	.	.	.	.	GAZE_COORDS 0.00 0.00 1023.00 767.00	-1	.	.	lyd.edf	RIGHT	5156	3113561	Full Trial Period	3108405	4	Trial: 4	3108405	132	ºº±¤°ü	ÒûË®»ú	ÑÀ¸à	j	f
lyd	.	.	.	.	.	.	.	.	.	.	5	.	.	.	false	false	Message: -1ms	.	.	.	.	.	.	.	.	.	.	.	THRESHOLDS R 104 216	-1	.	.	lyd.edf	RIGHT	5156	3113561	Full Trial Period	3108405	4	Trial: 4	3108405	132	ºº±¤°ü	ÒûË®»ú	ÑÀ¸à	j	f
lyd	.	.	.	.	.	.	.	.	.	.	6	.	.	.	false	false	Message: -1ms	.	.	.	.	.	.	.	.	.	.	.	ELCL_PROC CENTROID (3)	-1	.	.	lyd.edf	RIGHT	5156	3113561	Full Trial Period	3108405	4	Trial: 4	3108405	132	ºº±¤°ü	ÒûË®»ú	ÑÀ¸à	j	f
lyd	.	.	.	.	.	.	.	.	.	.	7	.	.	.	false	false	Message: -1ms	.	.	.	.	.	.	.	.	.	.	.	ELCL_PCR_PARAM 5 3.0	-1	.	.	lyd.edf	RIGHT	5156	3113561	Full Trial Period	3108405	4	Trial: 4	3108405	132	ºº±¤°ü	ÒûË®»ú	ÑÀ¸à	j	f
lyd	.	.	.	.	.	.	.	.	.	.	8	.	.	.	false	true	Message: 0ms	.	.	.	.	.	.	.	.	.	.	.	!MODE RECORD CR 1000 2 0 R	0	.	.	lyd.edf	RIGHT	5156	3113561	Full Trial Period	3108405	4	Trial: 4	3108405	132	ºº±¤°ü	ÒûË®»ú	ÑÀ¸à	j	f
lyd	.	.	.	.	561	567	1	7	143.90	367.30	9	.	.	.	false	false	Message: 40ms	.	.	.	.	.	.	.	.	.	.	.	SYNCTIME	40	143.90	367.30	lyd.edf	RIGHT	5156	3113561	Full Trial Period	3108405	4	Trial: 4	3108405	132	ºº±¤°ü	ÒûË®»ú	ÑÀ¸à	j	f
lyd	.	.	.	.	301	1877	5	1577	537.10	383.30	10	[1]	1	RECTANGLE_INTERESTAREA	false	false	Message: 1715ms	.	.	.	.	.	.	.	.	.	.	.	INVISIBLE_BOUNDARY[1]	1715	537.10	383.30	lyd.edf	RIGHT	5156	3113561	Full Trial Period	3108405	4	Trial: 4	3108405	132	ºº±¤°ü	ÒûË®»ú	ÑÀ¸à	j	f
lyd	.	.	.	.	301	1877	5	1577	537.10	383.30	11	[1]	1	RECTANGLE_INTERESTAREA	false	false	Message: 1723ms	.	.	.	.	.	.	.	.	.	.	.	SYNCTIME	1723	537.10	383.30	lyd.edf	RIGHT	5156	3113561	Full Trial Period	3108405	4	Trial: 4	3108405	132	ºº±¤°ü	ÒûË®»ú	ÑÀ¸à	j	f
lyd	.	.	.	.	.	.	.	.	.	.	12	.	.	.	false	false	Message: 3082ms	1.71	81.46	21	3088	911.90	387.80	9	129.10	3068	860.50	378.70	INVISIBLE_BOUNDARY[2]	3082	.	.	lyd.edf	RIGHT	5156	3113561	Full Trial Period	3108405	4	Trial: 4	3108405	132	ºº±¤°ü	ÒûË®»ú	ÑÀ¸à	j	f
lyd	.	.	.	.	188	3276	10	3089	910.00	393.00	13	.	.	.	false	false	Message: 3089ms	.	.	.	.	.	.	.	.	.	.	.	SYNCTIME	3089	.	.	lyd.edf	RIGHT	5156	3113561	Full Trial Period	3108405	4	Trial: 4	3108405	132	ºº±¤°ü	ÒûË®»ú	ÑÀ¸à	j	f
lyd	.	.	.	.	.	.	.	.	.	.	14	.	.	.	false	false	Message: 5138ms	14.53	165.08	88	5154	951.60	421.10	13	413.40	5067	1445.90	529.80	KEYBOARD	5138	.	.	lyd.edf	RIGHT	5156	3113561	Full Trial Period	3108405	4	Trial: 4	3108405	132	ºº±¤°ü	ÒûË®»ú	ÑÀ¸à	j	f
lyd	.	.	.	.	.	.	.	.	.	.	15	.	.	.	false	false	Message: 5200ms	.	.	.	.	.	.	.	.	.	.	.	TRIAL_RESULT 0	5200	.	.	lyd.edf	RIGHT	5156	3113561	Full Trial Period	3108405	4	Trial: 4	3108405	132	ºº±¤°ü	ÒûË®»ú	ÑÀ¸à	j	f
lyd	.	.	.	.	.	.	.	.	.	.	1	.	.	.	false	false	Message: -16ms	.	.	.	.	.	.	.	.	.	.	.	TRIALID 4	-16	.	.	lyd.edf	RIGHT	8612	3123497	Full Trial Period	3114885	5	Trial: 5	3114885	54	µÆÁý	ÂÝÃ±	ÌðÌðÈ¦	j	j
lyd	.	.	.	.	.	.	.	.	.	.	2	.	.	.	false	false	Message: -1ms	.	.	.	.	.	.	.	.	.	.	.	RECCFG CR 1000 2 0 R	-1	.	.	lyd.edf	RIGHT	8612	3123497	Full Trial Period	3114885	5	Trial: 5	3114885	54	µÆÁý	ÂÝÃ±	ÌðÌðÈ¦	j	j
lyd	.	.	.	.	.	.	.	.	.	.	3	.	.	.	false	false	Message: -1ms	.	.	.	.	.	.	.	.	.	.	.	ELCLCFG TOWER	-1	.	.	lyd.edf	RIGHT	8612	3123497	Full Trial Period	3114885	5	Trial: 5	3114885	54	µÆÁý	ÂÝÃ±	ÌðÌðÈ¦	j	j
lyd	.	.	.	.	.	.	.	.	.	.	4	.	.	.	false	false	Message: -1ms	.	.	.	.	.	.	.	.	.	.	.	GAZE_COORDS 0.00 0.00 1023.00 767.00	-1	.	.	lyd.edf	RIGHT	8612	3123497	Full Trial Period	3114885	5	Trial: 5	3114885	54	µÆÁý	ÂÝÃ±	ÌðÌðÈ¦	j	j
lyd	.	.	.	.	.	.	.	.	.	.	5	.	.	.	false	false	Message: -1ms	.	.	.	.	.	.	.	.	.	.	.	THRESHOLDS R 104 216	-1	.	.	lyd.edf	RIGHT	8612	3123497	Full Trial Period	3114885	5	Trial: 5	3114885	54	µÆÁý	ÂÝÃ±	ÌðÌðÈ¦	j	j
lyd	.	.	.	.	.	.	.	.	.	.	6	.	.	.	false	false	Message: -1ms	.	.	.	.	.	.	.	.	.	.	.	ELCL_PROC CENTROID (3)	-1	.	.	lyd.edf	RIGHT	8612	3123497	Full Trial Period	3114885	5	Trial: 5	3114885	54	µÆÁý	ÂÝÃ±	ÌðÌðÈ¦	j	j
lyd	.	.	.	.	.	.	.	.	.	.	7	.	.	.	false	false	Message: -1ms	.	.	.	.	.	.	.	.	.	.	.	ELCL_PCR_PARAM 5 3.0	-1	.	.	lyd.edf	RIGHT	8612	3123497	Full Trial Period	3114885	5	Trial: 5	3114885	54	µÆÁý	ÂÝÃ±	ÌðÌðÈ¦	j	j
lyd	.	.	.	.	.	.	.	.	.	.	8	.	.	.	false	true	Message: 0ms	.	.	.	.	.	.	.	.	.	.	.	!MODE RECORD CR 1000 2 0 R	0	.	.	lyd.edf	RIGHT	8612	3123497	Full Trial Period	3114885	5	Trial: 5	3114885	54	µÆÁý	ÂÝÃ±	ÌðÌðÈ¦	j	j
lyd	.	.	.	.	213	219	1	7	142.00	356.80	9	.	.	.	false	false	Message: 43ms	.	.	.	.	.	.	.	.	.	.	.	SYNCTIME	43	142.00	356.80	lyd.edf	RIGHT	8612	3123497	Full Trial Period	3114885	5	Trial: 5	3114885	54	µÆÁý	ÂÝÃ±	ÌðÌðÈ¦	j	j
lyd	.	.	.	.	225	5284	14	5060	591.20	382.20	10	.	.	.	false	false	Message: 5174ms	.	.	.	.	.	.	.	.	.	.	.	INVISIBLE_BOUNDARY[1]	5174	591.20	382.20	lyd.edf	RIGHT	8612	3123497	Full Trial Period	3114885	5	Trial: 5	3114885	54	µÆÁý	ÂÝÃ±	ÌðÌðÈ¦	j	j
lyd	.	.	.	.	225	5284	14	5060	591.20	382.20	11	.	.	.	false	false	Message: 5183ms	.	.	.	.	.	.	.	.	.	.	.	SYNCTIME	5183	591.20	382.20	lyd.edf	RIGHT	8612	3123497	Full Trial Period	3114885	5	Trial: 5	3114885	54	µÆÁý	ÂÝÃ±	ÌðÌðÈ¦	j	j
lyd	.	.	.	.	.	.	.	.	.	.	12	.	.	.	false	false	Message: 6899ms	7.12	158.16	45	6927	1004.40	358.90	18	251.80	6883	786.80	377.80	INVISIBLE_BOUNDARY[2]	6899	.	.	lyd.edf	RIGHT	8612	3123497	Full Trial Period	3114885	5	Trial: 5	3114885	54	µÆÁý	ÂÝÃ±	ÌðÌðÈ¦	j	j
lyd	.	.	.	.	.	.	.	.	.	.	13	.	.	.	false	false	Message: 6907ms	7.12	158.16	45	6927	1004.40	358.90	18	251.80	6883	786.80	377.80	SYNCTIME	6907	.	.	lyd.edf	RIGHT	8612	3123497	Full Trial Period	3114885	5	Trial: 5	3114885	54	µÆÁý	ÂÝÃ±	ÌðÌðÈ¦	j	j
lyd	.	.	.	.	51	8610	23	8560	866.50	403.10	14	.	.	.	false	false	Message: 8593ms	.	.	.	.	.	.	.	.	.	.	.	KEYBOARD	8593	866.50	403.10	lyd.edf	RIGHT	8612	3123497	Full Trial Period	3114885	5	Trial: 5	3114885	54	µÆÁý	ÂÝÃ±	ÌðÌðÈ¦	j	j
lyd	.	.	.	.	.	.	.	.	.	.	15	.	.	.	false	false	Message: 8656ms	.	.	.	.	.	.	.	.	.	.	.	TRIAL_RESULT 0	8656	.	.	lyd.edf	RIGHT	8612	3123497	Full Trial Period	3114885	5	Trial: 5	3114885	54	µÆÁý	ÂÝÃ±	ÌðÌðÈ¦	j	j
lyd	.	.	.	.	.	.	.	.	.	.	1	.	.	.	false	false	Message: -16ms	.	.	.	.	.	.	.	.	.	.	.	TRIALID 5	-16	.	.	lyd.edf	RIGHT	5348	3130107	Full Trial Period	3124759	6	Trial: 6	3124759	5	ÐÉÐÉ	²ÍÅÌ	¼¦µ°	j	j
lyd	.	.	.	.	.	.	.	.	.	.	2	.	.	.	false	false	Message: -1ms	.	.	.	.	.	.	.	.	.	.	.	RECCFG CR 1000 2 0 R	-1	.	.	lyd.edf	RIGHT	5348	3130107	Full Trial Period	3124759	6	Trial: 6	3124759	5	ÐÉÐÉ	²ÍÅÌ	¼¦µ°	j	j
lyd	.	.	.	.	.	.	.	.	.	.	3	.	.	.	false	false	Message: -1ms	.	.	.	.	.	.	.	.	.	.	.	ELCLCFG TOWER	-1	.	.	lyd.edf	RIGHT	5348	3130107	Full Trial Period	3124759	6	Trial: 6	3124759	5	ÐÉÐÉ	²ÍÅÌ	¼¦µ°	j	j
lyd	.	.	.	.	.	.	.	.	.	.	4	.	.	.	false	false	Message: -1ms	.	.	.	.	.	.	.	.	.	.	.	GAZE_COORDS 0.00 0.00 1023.00 767.00	-1	.	.	lyd.edf	RIGHT	5348	3130107	Full Trial Period	3124759	6	Trial: 6	3124759	5	ÐÉÐÉ	²ÍÅÌ	¼¦µ°	j	j
lyd	.	.	.	.	.	.	.	.	.	.	5	.	.	.	false	false	Message: -1ms	.	.	.	.	.	.	.	.	.	.	.	THRESHOLDS R 104 216	-1	.	.	lyd.edf	RIGHT	5348	3130107	Full Trial Period	3124759	6	Trial: 6	3124759	5	ÐÉÐÉ	²ÍÅÌ	¼¦µ°	j	j
lyd	.	.	.	.	.	.	.	.	.	.	6	.	.	.	false	false	Message: -1ms	.	.	.	.	.	.	.	.	.	.	.	ELCL_PROC CENTROID (3)	-1	.	.	lyd.edf	RIGHT	5348	3130107	Full Trial Period	3124759	6	Trial: 6	3124759	5	ÐÉÐÉ	²ÍÅÌ	¼¦µ°	j	j
lyd	.	.	.	.	.	.	.	.	.	.	7	.	.	.	false	false	Message: -1ms	.	.	.	.	.	.	.	.	.	.	.	ELCL_PCR_PARAM 5 3.0	-1	.	.	lyd.edf	RIGHT	5348	3130107	Full Trial Period	3124759	6	Trial: 6	3124759	5	ÐÉÐÉ	²ÍÅÌ	¼¦µ°	j	j
lyd	.	.	.	.	.	.	.	.	.	.	8	.	.	.	false	true	Message: 0ms	.	.	.	.	.	.	.	.	.	.	.	!MODE RECORD CR 1000 2 0 R	0	.	.	lyd.edf	RIGHT	5348	3130107	Full Trial Period	3124759	6	Trial: 6	3124759	5	ÐÉÐÉ	²ÍÅÌ	¼¦µ°	j	j
lyd	.	.	.	.	679	685	1	7	144.00	354.00	9	.	.	.	false	false	Message: 41ms	.	.	.	.	.	.	.	.	.	.	.	SYNCTIME	41	144.00	354.00	lyd.edf	RIGHT	5348	3130107	Full Trial Period	3124759	6	Trial: 6	3124759	5	ÐÉÐÉ	²ÍÅÌ	¼¦µ°	j	j
lyd	.	.	.	.	.	.	.	.	.	.	10	.	.	.	false	false	Message: 726ms	12.32	241.52	51	736	509.20	393.00	1	405.00	686	144.50	358.10	INVISIBLE_BOUNDARY[1]	726	.	.	lyd.edf	RIGHT	5348	3130107	Full Trial Period	3124759	6	Trial: 6	3124759	5	ÐÉÐÉ	²ÍÅÌ	¼¦µ°	j	j
lyd	.	.	.	.	.	.	.	.	.	.	11	.	.	.	false	false	Message: 733ms	12.32	241.52	51	736	509.20	393.00	1	405.00	686	144.50	358.10	SYNCTIME	733	.	.	lyd.edf	RIGHT	5348	3130107	Full Trial Period	3124759	6	Trial: 6	3124759	5	ÐÉÐÉ	²ÍÅÌ	¼¦µ°	j	j
lyd	.	.	.	.	.	.	.	.	.	.	12	.	.	.	false	false	Message: 3934ms	5.35	133.73	40	3941	1003.40	390.90	9	223.00	3902	839.90	367.70	INVISIBLE_BOUNDARY[2]	3934	.	.	lyd.edf	RIGHT	5348	3130107	Full Trial Period	3124759	6	Trial: 6	3124759	5	ÐÉÐÉ	²ÍÅÌ	¼¦µ°	j	j
lyd	.	.	.	.	.	.	.	.	.	.	13	.	.	.	false	false	Message: 3940ms	5.35	133.73	40	3941	1003.40	390.90	9	223.00	3902	839.90	367.70	SYNCTIME	3940	.	.	lyd.edf	RIGHT	5348	3130107	Full Trial Period	3124759	6	Trial: 6	3124759	5	ÐÉÐÉ	²ÍÅÌ	¼¦µ°	j	j
lyd	.	.	.	.	180	5346	14	5167	990.20	399.20	14	.	.	.	false	false	Message: 5329ms	.	.	.	.	.	.	.	.	.	.	.	KEYBOARD	5329	990.20	399.20	lyd.edf	RIGHT	5348	3130107	Full Trial Period	3124759	6	Trial: 6	3124759	5	ÐÉÐÉ	²ÍÅÌ	¼¦µ°	j	j
lyd	.	.	.	.	.	.	.	.	.	.	15	.	.	.	false	false	Message: 5390ms	.	.	.	.	.	.	.	.	.	.	.	TRIAL_RESULT 0	5390	.	.	lyd.edf	RIGHT	5348	3130107	Full Trial Period	3124759	6	Trial: 6	3124759	5	ÐÉÐÉ	²ÍÅÌ	¼¦µ°	j	j
lyd	.	.	.	.	.	.	.	.	.	.	1	.	.	.	false	false	Message: -65ms	.	.	.	.	.	.	.	.	.	.	.	TRIALID 6	-65	.	.	lyd.edf	RIGHT	3703	3135251	Full Trial Period	3131548	7	Trial: 7	3131548	128	ºìÔæ	ÂøÍ·	¿óÈªË®	f	f
lyd	.	.	.	.	.	.	.	.	.	.	2	.	.	.	false	false	Message: -1ms	.	.	.	.	.	.	.	.	.	.	.	RECCFG CR 1000 2 0 R	-1	.	.	lyd.edf	RIGHT	3703	3135251	Full Trial Period	3131548	7	Trial: 7	3131548	128	ºìÔæ	ÂøÍ·	¿óÈªË®	f	f
lyd	.	.	.	.	.	.	.	.	.	.	3	.	.	.	false	false	Message: -1ms	.	.	.	.	.	.	.	.	.	.	.	ELCLCFG TOWER	-1	.	.	lyd.edf	RIGHT	3703	3135251	Full Trial Period	3131548	7	Trial: 7	3131548	128	ºìÔæ	ÂøÍ·	¿óÈªË®	f	f
lyd	.	.	.	.	.	.	.	.	.	.	4	.	.	.	false	false	Message: -1ms	.	.	.	.	.	.	.	.	.	.	.	GAZE_COORDS 0.00 0.00 1023.00 767.00	-1	.	.	lyd.edf	RIGHT	3703	3135251	Full Trial Period	3131548	7	Trial: 7	3131548	128	ºìÔæ	ÂøÍ·	¿óÈªË®	f	f
lyd	.	.	.	.	.	.	.	.	.	.	5	.	.	.	false	false	Message: -1ms	.	.	.	.	.	.	.	.	.	.	.	THRESHOLDS R 104 216	-1	.	.	lyd.edf	RIGHT	3703	3135251	Full Trial Period	3131548	7	Trial: 7	3131548	128	ºìÔæ	ÂøÍ·	¿óÈªË®	f	f
lyd	.	.	.	.	.	.	.	.	.	.	6	.	.	.	false	false	Message: -1ms	.	.	.	.	.	.	.	.	.	.	.	ELCL_PROC CENTROID (3)	-1	.	.	lyd.edf	RIGHT	3703	3135251	Full Trial Period	3131548	7	Trial: 7	3131548	128	ºìÔæ	ÂøÍ·	¿óÈªË®	f	f
lyd	.	.	.	.	.	.	.	.	.	.	7	.	.	.	false	false	Message: -1ms	.	.	.	.	.	.	.	.	.	.	.	ELCL_PCR_PARAM 5 3.0	-1	.	.	lyd.edf	RIGHT	3703	3135251	Full Trial Period	3131548	7	Trial: 7	3131548	128	ºìÔæ	ÂøÍ·	¿óÈªË®	f	f
lyd	.	.	.	.	.	.	.	.	.	.	8	.	.	.	false	true	Message: 0ms	.	.	.	.	.	.	.	.	.	.	.	!MODE RECORD CR 1000 2 0 R	0	.	.	lyd.edf	RIGHT	3703	3135251	Full Trial Period	3131548	7	Trial: 7	3131548	128	ºìÔæ	ÂøÍ·	¿óÈªË®	f	f
lyd	.	.	.	.	315	321	1	7	141.10	370.50	9	.	.	.	false	false	Message: 43ms	.	.	.	.	.	.	.	.	.	.	.	SYNCTIME	43	141.10	370.50	lyd.edf	RIGHT	3703	3135251	Full Trial Period	3131548	7	Trial: 7	3131548	128	ºìÔæ	ÂøÍ·	¿óÈªË®	f	f
lyd	.	.	.	.	.	.	.	.	.	.	10	.	.	.	false	false	Message: 1169ms	13.09	247.07	53	1172	509.40	387.00	3	437.50	1120	119.10	366.20	INVISIBLE_BOUNDARY[1]	1169	.	.	lyd.edf	RIGHT	3703	3135251	Full Trial Period	3131548	7	Trial: 7	3131548	128	ºìÔæ	ÂøÍ·	¿óÈªË®	f	f
lyd	.	.	.	.	217	1389	4	1173	495.60	393.80	11	[1]	1	RECTANGLE_INTERESTAREA	false	false	Message: 1176ms	.	.	.	.	.	.	.	.	.	.	.	SYNCTIME	1176	495.60	393.80	lyd.edf	RIGHT	3703	3135251	Full Trial Period	3131548	7	Trial: 7	3131548	128	ºìÔæ	ÂøÍ·	¿óÈªË®	f	f
lyd	.	.	.	.	250	2026	6	1777	826.90	382.10	12	[1]	2	RECTANGLE_INTERESTAREA	false	false	Message: 1859ms	.	.	.	.	.	.	.	.	.	.	.	INVISIBLE_BOUNDARY[2]	1859	826.90	382.10	lyd.edf	RIGHT	3703	3135251	Full Trial Period	3131548	7	Trial: 7	3131548	128	ºìÔæ	ÂøÍ·	¿óÈªË®	f	f
lyd	.	.	.	.	250	2026	6	1777	826.90	382.10	13	[1]	2	RECTANGLE_INTERESTAREA	false	false	Message: 1868ms	.	.	.	.	.	.	.	.	.	.	.	SYNCTIME	1868	826.90	382.10	lyd.edf	RIGHT	3703	3135251	Full Trial Period	3131548	7	Trial: 7	3131548	128	ºìÔæ	ÂøÍ·	¿óÈªË®	f	f
lyd	.	.	.	.	140	3701	10	3562	1217.60	443.00	14	.	.	.	false	false	Message: 3684ms	.	.	.	.	.	.	.	.	.	.	.	KEYBOARD	3684	1217.60	443.00	lyd.edf	RIGHT	3703	3135251	Full Trial Period	3131548	7	Trial: 7	3131548	128	ºìÔæ	ÂøÍ·	¿óÈªË®	f	f
lyd	.	.	.	.	.	.	.	.	.	.	15	.	.	.	false	false	Message: 3749ms	.	.	.	.	.	.	.	.	.	.	.	TRIAL_RESULT 0	3749	.	.	lyd.edf	RIGHT	3703	3135251	Full Trial Period	3131548	7	Trial: 7	3131548	128	ºìÔæ	ÂøÍ·	¿óÈªË®	f	f
lyd	.	.	.	.	.	.	.	.	.	.	1	.	.	.	false	false	Message: -21ms	.	.	.	.	.	.	.	.	.	.	.	TRIALID 7	-21	.	.	lyd.edf	RIGHT	7159	3144837	Full Trial Period	3137678	8	Trial: 8	3137678	14	ÁïÁïÇò	ÊÁ×Ó	ÔÂ±ý	j	j
lyd	.	.	.	.	.	.	.	.	.	.	2	.	.	.	false	false	Message: -1ms	.	.	.	.	.	.	.	.	.	.	.	RECCFG CR 1000 2 0 R	-1	.	.	lyd.edf	RIGHT	7159	3144837	Full Trial Period	3137678	8	Trial: 8	3137678	14	ÁïÁïÇò	ÊÁ×Ó	ÔÂ±ý	j	j
lyd	.	.	.	.	.	.	.	.	.	.	3	.	.	.	false	false	Message: -1ms	.	.	.	.	.	.	.	.	.	.	.	ELCLCFG TOWER	-1	.	.	lyd.edf	RIGHT	7159	3144837	Full Trial Period	3137678	8	Trial: 8	3137678	14	ÁïÁïÇò	ÊÁ×Ó	ÔÂ±ý	j	j
lyd	.	.	.	.	.	.	.	.	.	.	4	.	.	.	false	false	Message: -1ms	.	.	.	.	.	.	.	.	.	.	.	GAZE_COORDS 0.00 0.00 1023.00 767.00	-1	.	.	lyd.edf	RIGHT	7159	3144837	Full Trial Period	3137678	8	Trial: 8	3137678	14	ÁïÁïÇò	ÊÁ×Ó	ÔÂ±ý	j	j
lyd	.	.	.	.	.	.	.	.	.	.	5	.	.	.	false	false	Message: -1ms	.	.	.	.	.	.	.	.	.	.	.	THRESHOLDS R 104 216	-1	.	.	lyd.edf	RIGHT	7159	3144837	Full Trial Period	3137678	8	Trial: 8	3137678	14	ÁïÁïÇò	ÊÁ×Ó	ÔÂ±ý	j	j
lyd	.	.	.	.	.	.	.	.	.	.	6	.	.	.	false	false	Message: -1ms	.	.	.	.	.	.	.	.	.	.	.	ELCL_PROC CENTROID (3)	-1	.	.	lyd.edf	RIGHT	7159	3144837	Full Trial Period	3137678	8	Trial: 8	3137678	14	ÁïÁïÇò	ÊÁ×Ó	ÔÂ±ý	j	j
lyd	.	.	.	.	.	.	.	.	.	.	7	.	.	.	false	false	Message: -1ms	.	.	.	.	.	.	.	.	.	.	.	ELCL_PCR_PARAM 5 3.0	-1	.	.	lyd.edf	RIGHT	7159	3144837	Full Trial Period	3137678	8	Trial: 8	3137678	14	ÁïÁïÇò	ÊÁ×Ó	ÔÂ±ý	j	j
lyd	.	.	.	.	.	.	.	.	.	.	8	.	.	.	false	true	Message: 0ms	.	.	.	.	.	.	.	.	.	.	.	!MODE RECORD CR 1000 2 0 R	0	.	.	lyd.edf	RIGHT	7159	3144837	Full Trial Period	3137678	8	Trial: 8	3137678	14	ÁïÁïÇò	ÊÁ×Ó	ÔÂ±ý	j	j
lyd	.	.	.	.	369	411	2	43	133.20	366.80	9	.	.	.	false	false	Message: 46ms	.	.	.	.	.	.	.	.	.	.	.	SYNCTIME	46	133.20	366.80	lyd.edf	RIGHT	7159	3144837	Full Trial Period	3137678	8	Trial: 8	3137678	14	ÁïÁïÇò	ÊÁ×Ó	ÔÂ±ý	j	j
lyd	.	.	.	.	.	.	.	.	.	.	10	.	.	.	false	false	Message: 2301ms	3.70	137.13	27	2310	625.60	401.70	6	237.10	2284	522.70	369.60	INVISIBLE_BOUNDARY[1]	2301	.	.	lyd.edf	RIGHT	7159	3144837	Full Trial Period	3137678	8	Trial: 8	3137678	14	ÁïÁïÇò	ÊÁ×Ó	ÔÂ±ý	j	j
lyd	.	.	.	.	155	2465	7	2311	632.30	409.40	11	.	.	.	false	false	Message: 2312ms	.	.	.	.	.	.	.	.	.	.	.	SYNCTIME	2312	632.30	409.40	lyd.edf	RIGHT	7159	3144837	Full Trial Period	3137678	8	Trial: 8	3137678	14	ÁïÁïÇò	ÊÁ×Ó	ÔÂ±ý	j	j
lyd	.	.	.	.	.	.	.	.	.	.	12	.	.	.	false	false	Message: 3725ms	7.61	190.32	40	3748	924.80	388.60	11	359.60	3709	694.90	386.70	INVISIBLE_BOUNDARY[2]	3725	.	.	lyd.edf	RIGHT	7159	3144837	Full Trial Period	3137678	8	Trial: 8	3137678	14	ÁïÁïÇò	ÊÁ×Ó	ÔÂ±ý	j	j
lyd	.	.	.	.	.	.	.	.	.	.	13	.	.	.	false	false	Message: 3728ms	7.61	190.32	40	3748	924.80	388.60	11	359.60	3709	694.90	386.70	SYNCTIME	3728	.	.	lyd.edf	RIGHT	7159	3144837	Full Trial Period	3137678	8	Trial: 8	3137678	14	ÁïÁïÇò	ÊÁ×Ó	ÔÂ±ý	j	j
lyd	.	.	.	.	89	7157	22	7069	1202.20	647.50	14	.	.	.	false	false	Message: 7140ms	.	.	.	.	.	.	.	.	.	.	.	KEYBOARD	7140	1202.20	647.50	lyd.edf	RIGHT	7159	3144837	Full Trial Period	3137678	8	Trial: 8	3137678	14	ÁïÁïÇò	ÊÁ×Ó	ÔÂ±ý	j	j
lyd	.	.	.	.	.	.	.	.	.	.	15	.	.	.	false	false	Message: 7206ms	.	.	.	.	.	.	.	.	.	.	.	TRIAL_RESULT 0	7206	.	.	lyd.edf	RIGHT	7159	3144837	Full Trial Period	3137678	8	Trial: 8	3137678	14	ÁïÁïÇò	ÊÁ×Ó	ÔÂ±ý	j	j
lyd	.	.	.	.	.	.	.	.	.	.	1	.	.	.	false	false	Message: -16ms	.	.	.	.	.	.	.	.	.	.	.	TRIALID 8	-16	.	.	lyd.edf	RIGHT	3410	3150006	Full Trial Period	3146596	9	Trial: 9	3146596	139	èÖ×Ó	Ë®±­	Ð¡Ïª	f	f
lyd	.	.	.	.	.	.	.	.	.	.	2	.	.	.	false	false	Message: -1ms	.	.	.	.	.	.	.	.	.	.	.	RECCFG CR 1000 2 0 R	-1	.	.	lyd.edf	RIGHT	3410	3150006	Full Trial Period	3146596	9	Trial: 9	3146596	139	èÖ×Ó	Ë®±­	Ð¡Ïª	f	f
lyd	.	.	.	.	.	.	.	.	.	.	3	.	.	.	false	false	Message: -1ms	.	.	.	.	.	.	.	.	.	.	.	ELCLCFG TOWER	-1	.	.	lyd.edf	RIGHT	3410	3150006	Full Trial Period	3146596	9	Trial: 9	3146596	139	èÖ×Ó	Ë®±­	Ð¡Ïª	f	f
lyd	.	.	.	.	.	.	.	.	.	.	4	.	.	.	false	false	Message: -1ms	.	.	.	.	.	.	.	.	.	.	.	GAZE_COORDS 0.00 0.00 1023.00 767.00	-1	.	.	lyd.edf	RIGHT	3410	3150006	Full Trial Period	3146596	9	Trial: 9	3146596	139	èÖ×Ó	Ë®±­	Ð¡Ïª	f	f
lyd	.	.	.	.	.	.	.	.	.	.	5	.	.	.	false	false	Message: -1ms	.	.	.	.	.	.	.	.	.	.	.	THRESHOLDS R 104 216	-1	.	.	lyd.edf	RIGHT	3410	3150006	Full Trial Period	3146596	9	Trial: 9	3146596	139	èÖ×Ó	Ë®±­	Ð¡Ïª	f	f
lyd	.	.	.	.	.	.	.	.	.	.	6	.	.	.	false	false	Message: -1ms	.	.	.	.	.	.	.	.	.	.	.	ELCL_PROC CENTROID (3)	-1	.	.	lyd.edf	RIGHT	3410	3150006	Full Trial Period	3146596	9	Trial: 9	3146596	139	èÖ×Ó	Ë®±­	Ð¡Ïª	f	f
lyd	.	.	.	.	.	.	.	.	.	.	7	.	.	.	false	false	Message: -1ms	.	.	.	.	.	.	.	.	.	.	.	ELCL_PCR_PARAM 5 3.0	-1	.	.	lyd.edf	RIGHT	3410	3150006	Full Trial Period	3146596	9	Trial: 9	3146596	139	èÖ×Ó	Ë®±­	Ð¡Ïª	f	f
lyd	.	.	.	.	.	.	.	.	.	.	8	.	.	.	false	true	Message: 0ms	.	.	.	.	.	.	.	.	.	.	.	!MODE RECORD CR 1000 2 0 R	0	.	.	lyd.edf	RIGHT	3410	3150006	Full Trial Period	3146596	9	Trial: 9	3146596	139	èÖ×Ó	Ë®±­	Ð¡Ïª	f	f
lyd	.	.	.	.	637	645	1	9	136.80	366.10	9	.	.	.	false	false	Message: 42ms	.	.	.	.	.	.	.	.	.	.	.	SYNCTIME	42	136.80	366.10	lyd.edf	RIGHT	3410	3150006	Full Trial Period	3146596	9	Trial: 9	3146596	139	èÖ×Ó	Ë®±­	Ð¡Ïª	f	f
lyd	.	.	.	.	.	.	.	.	.	.	10	.	.	.	false	false	Message: 1732ms	12.10	257.35	47	1749	506.40	395.10	4	513.50	1703	146.10	385.00	INVISIBLE_BOUNDARY[1]	1732	.	.	lyd.edf	RIGHT	3410	3150006	Full Trial Period	3146596	9	Trial: 9	3146596	139	èÖ×Ó	Ë®±­	Ð¡Ïª	f	f
lyd	.	.	.	.	.	.	.	.	.	.	11	.	.	.	false	false	Message: 1742ms	12.10	257.35	47	1749	506.40	395.10	4	513.50	1703	146.10	385.00	SYNCTIME	1742	.	.	lyd.edf	RIGHT	3410	3150006	Full Trial Period	3146596	9	Trial: 9	3146596	139	èÖ×Ó	Ë®±­	Ð¡Ïª	f	f
lyd	.	.	.	.	.	.	.	.	.	.	12	.	.	.	false	false	Message: 2339ms	14.58	251.31	58	2364	951.30	449.90	6	393.70	2307	516.90	376.30	INVISIBLE_BOUNDARY[2]	2339	.	.	lyd.edf	RIGHT	3410	3150006	Full Trial Period	3146596	9	Trial: 9	3146596	139	èÖ×Ó	Ë®±­	Ð¡Ïª	f	f
lyd	.	.	.	.	.	.	.	.	.	.	13	.	.	.	false	false	Message: 2342ms	14.58	251.31	58	2364	951.30	449.90	6	393.70	2307	516.90	376.30	SYNCTIME	2342	.	.	lyd.edf	RIGHT	3410	3150006	Full Trial Period	3146596	9	Trial: 9	3146596	139	èÖ×Ó	Ë®±­	Ð¡Ïª	f	f
lyd	.	.	.	.	438	3408	10	2971	905.20	391.60	14	[1]	2	RECTANGLE_INTERESTAREA	false	false	Message: 3390ms	.	.	.	.	.	.	.	.	.	.	.	KEYBOARD	3390	905.20	391.60	lyd.edf	RIGHT	3410	3150006	Full Trial Period	3146596	9	Trial: 9	3146596	139	èÖ×Ó	Ë®±­	Ð¡Ïª	f	f
lyd	.	.	.	.	.	.	.	.	.	.	15	.	.	.	false	false	Message: 3455ms	.	.	.	.	.	.	.	.	.	.	.	TRIAL_RESULT 0	3455	.	.	lyd.edf	RIGHT	3410	3150006	Full Trial Period	3146596	9	Trial: 9	3146596	139	èÖ×Ó	Ë®±­	Ð¡Ïª	f	f
lyd	.	.	.	.	.	.	.	.	.	.	1	.	.	.	false	false	Message: -15ms	.	.	.	.	.	.	.	.	.	.	.	TRIALID 9	-15	.	.	lyd.edf	RIGHT	7936	3159181	Full Trial Period	3151245	10	Trial: 10	3151245	87	¿ê×Ó	»ð²ñ	ÃÞÇ©	j	j
lyd	.	.	.	.	.	.	.	.	.	.	2	.	.	.	false	false	Message: -1ms	.	.	.	.	.	.	.	.	.	.	.	RECCFG CR 1000 2 0 R	-1	.	.	lyd.edf	RIGHT	7936	3159181	Full Trial Period	3151245	10	Trial: 10	3151245	87	¿ê×Ó	»ð²ñ	ÃÞÇ©	j	j
lyd	.	.	.	.	.	.	.	.	.	.	3	.	.	.	false	false	Message: -1ms	.	.	.	.	.	.	.	.	.	.	.	ELCLCFG TOWER	-1	.	.	lyd.edf	RIGHT	7936	3159181	Full Trial Period	3151245	10	Trial: 10	3151245	87	¿ê×Ó	»ð²ñ	ÃÞÇ©	j	j
lyd	.	.	.	.	.	.	.	.	.	.	4	.	.	.	false	false	Message: -1ms	.	.	.	.	.	.	.	.	.	.	.	GAZE_COORDS 0.00 0.00 1023.00 767.00	-1	.	.	lyd.edf	RIGHT	7936	3159181	Full Trial Period	3151245	10	Trial: 10	3151245	87	¿ê×Ó	»ð²ñ	ÃÞÇ©	j	j
lyd	.	.	.	.	.	.	.	.	.	.	5	.	.	.	false	false	Message: -1ms	.	.	.	.	.	.	.	.	.	.	.	THRESHOLDS R 104 216	-1	.	.	lyd.edf	RIGHT	7936	3159181	Full Trial Period	3151245	10	Trial: 10	3151245	87	¿ê×Ó	»ð²ñ	ÃÞÇ©	j	j
lyd	.	.	.	.	.	.	.	.	.	.	6	.	.	.	false	false	Message: -1ms	.	.	.	.	.	.	.	.	.	.	.	ELCL_PROC CENTROID (3)	-1	.	.	lyd.edf	RIGHT	7936	3159181	Full Trial Period	3151245	10	Trial: 10	3151245	87	¿ê×Ó	»ð²ñ	ÃÞÇ©	j	j
lyd	.	.	.	.	.	.	.	.	.	.	7	.	.	.	false	false	Message: -1ms	.	.	.	.	.	.	.	.	.	.	.	ELCL_PCR_PARAM 5 3.0	-1	.	.	lyd.edf	RIGHT	7936	3159181	Full Trial Period	3151245	10	Trial: 10	3151245	87	¿ê×Ó	»ð²ñ	ÃÞÇ©	j	j
lyd	.	.	.	.	.	.	.	.	.	.	8	.	.	.	false	true	Message: 0ms	.	.	.	.	.	.	.	.	.	.	.	!MODE RECORD CR 1000 2 0 R	0	.	.	lyd.edf	RIGHT	7936	3159181	Full Trial Period	3151245	10	Trial: 10	3151245	87	¿ê×Ó	»ð²ñ	ÃÞÇ©	j	j
lyd	.	.	.	.	408	414	1	7	133.90	361.40	9	.	.	.	false	false	Message: 43ms	.	.	.	.	.	.	.	.	.	.	.	SYNCTIME	43	133.90	361.40	lyd.edf	RIGHT	7936	3159181	Full Trial Period	3151245	10	Trial: 10	3151245	87	¿ê×Ó	»ð²ñ	ÃÞÇ©	j	j
lyd	.	.	.	.	.	.	.	.	.	.	10	.	.	.	false	false	Message: 451ms	11.06	225.73	49	463	461.00	392.30	1	379.30	415	132.50	365.90	INVISIBLE_BOUNDARY[1]	451	.	.	lyd.edf	RIGHT	7936	3159181	Full Trial Period	3151245	10	Trial: 10	3151245	87	¿ê×Ó	»ð²ñ	ÃÞÇ©	j	j
lyd	.	.	.	.	.	.	.	.	.	.	11	.	.	.	false	false	Message: 459ms	11.06	225.73	49	463	461.00	392.30	1	379.30	415	132.50	365.90	SYNCTIME	459	.	.	lyd.edf	RIGHT	7936	3159181	Full Trial Period	3151245	10	Trial: 10	3151245	87	¿ê×Ó	»ð²ñ	ÃÞÇ©	j	j
lyd	.	.	.	.	.	.	.	.	.	.	12	.	.	.	false	false	Message: 1160ms	10.35	224.89	46	1170	845.10	389.60	4	384.40	1125	538.20	375.30	INVISIBLE_BOUNDARY[2]	1160	.	.	lyd.edf	RIGHT	7936	3159181	Full Trial Period	3151245	10	Trial: 10	3151245	87	¿ê×Ó	»ð²ñ	ÃÞÇ©	j	j
lyd	.	.	.	.	.	.	.	.	.	.	13	.	.	.	false	false	Message: 1167ms	10.35	224.89	46	1170	845.10	389.60	4	384.40	1125	538.20	375.30	SYNCTIME	1167	.	.	lyd.edf	RIGHT	7936	3159181	Full Trial Period	3151245	10	Trial: 10	3151245	87	¿ê×Ó	»ð²ñ	ÃÞÇ©	j	j
lyd	.	.	.	.	.	.	.	.	.	.	14	.	.	.	false	false	Message: 7917ms	0.85	4.88	175	7934	1864.00	905.60	22	116.80	7760	1823.20	913.80	KEYBOARD	7917	.	.	lyd.edf	RIGHT	7936	3159181	Full Trial Period	3151245	10	Trial: 10	3151245	87	¿ê×Ó	»ð²ñ	ÃÞÇ©	j	j
lyd	.	.	.	.	.	.	.	.	.	.	15	.	.	.	false	false	Message: 7979ms	.	.	.	.	.	.	.	.	.	.	.	TRIAL_RESULT 0	7979	.	.	lyd.edf	RIGHT	7936	3159181	Full Trial Period	3151245	10	Trial: 10	3151245	87	¿ê×Ó	»ð²ñ	ÃÞÇ©	j	j
lyd	.	.	.	.	.	.	.	.	.	.	1	.	.	.	false	false	Message: -16ms	.	.	.	.	.	.	.	.	.	.	.	TRIALID 10	-16	.	.	lyd.edf	RIGHT	4653	3164997	Full Trial Period	3160344	11	Trial: 11	3160344	27	¸ÊÕá	ÂÖÌ¥	ÊÖïí	j	j
lyd	.	.	.	.	.	.	.	.	.	.	2	.	.	.	false	false	Message: -1ms	.	.	.	.	.	.	.	.	.	.	.	RECCFG CR 1000 2 0 R	-1	.	.	lyd.edf	RIGHT	4653	3164997	Full Trial Period	3160344	11	Trial: 11	3160344	27	¸ÊÕá	ÂÖÌ¥	ÊÖïí	j	j
lyd	.	.	.	.	.	.	.	.	.	.	3	.	.	.	false	false	Message: -1ms	.	.	.	.	.	.	.	.	.	.	.	ELCLCFG TOWER	-1	.	.	lyd.edf	RIGHT	4653	3164997	Full Trial Period	3160344	11	Trial: 11	3160344	27	¸ÊÕá	ÂÖÌ¥	ÊÖïí	j	j
lyd	.	.	.	.	.	.	.	.	.	.	4	.	.	.	false	false	Message: -1ms	.	.	.	.	.	.	.	.	.	.	.	GAZE_COORDS 0.00 0.00 1023.00 767.00	-1	.	.	lyd.edf	RIGHT	4653	3164997	Full Trial Period	3160344	11	Trial: 11	3160344	27	¸ÊÕá	ÂÖÌ¥	ÊÖïí	j	j
lyd	.	.	.	.	.	.	.	.	.	.	5	.	.	.	false	false	Message: -1ms	.	.	.	.	.	.	.	.	.	.	.	THRESHOLDS R 104 216	-1	.	.	lyd.edf	RIGHT	4653	3164997	Full Trial Period	3160344	11	Trial: 11	3160344	27	¸ÊÕá	ÂÖÌ¥	ÊÖïí	j	j
lyd	.	.	.	.	.	.	.	.	.	.	6	.	.	.	false	false	Message: -1ms	.	.	.	.	.	.	.	.	.	.	.	ELCL_PROC CENTROID (3)	-1	.	.	lyd.edf	RIGHT	4653	3164997	Full Trial Period	3160344	11	Trial: 11	3160344	27	¸ÊÕá	ÂÖÌ¥	ÊÖïí	j	j
lyd	.	.	.	.	.	.	.	.	.	.	7	.	.	.	false	false	Message: -1ms	.	.	.	.	.	.	.	.	.	.	.	ELCL_PCR_PARAM 5 3.0	-1	.	.	lyd.edf	RIGHT	4653	3164997	Full Trial Period	3160344	11	Trial: 11	3160344	27	¸ÊÕá	ÂÖÌ¥	ÊÖïí	j	j
lyd	.	.	.	.	.	.	.	.	.	.	8	.	.	.	false	true	Message: 0ms	.	.	.	.	.	.	.	.	.	.	.	!MODE RECORD CR 1000 2 0 R	0	.	.	lyd.edf	RIGHT	4653	3164997	Full Trial Period	3160344	11	Trial: 11	3160344	27	¸ÊÕá	ÂÖÌ¥	ÊÖïí	j	j
lyd	.	.	.	.	253	259	1	7	146.20	358.00	9	.	.	.	false	false	Message: 43ms	.	.	.	.	.	.	.	.	.	.	.	SYNCTIME	43	146.20	358.00	lyd.edf	RIGHT	4653	3164997	Full Trial Period	3160344	11	Trial: 11	3160344	27	¸ÊÕá	ÂÖÌ¥	ÊÖïí	j	j
lyd	.	.	.	.	.	.	.	.	.	.	10	.	.	.	false	false	Message: 1811ms	14.52	290.42	50	1833	581.90	430.10	4	570.90	1784	153.30	366.90	INVISIBLE_BOUNDARY[1]	1811	.	.	lyd.edf	RIGHT	4653	3164997	Full Trial Period	3160344	11	Trial: 11	3160344	27	¸ÊÕá	ÂÖÌ¥	ÊÖïí	j	j
lyd	.	.	.	.	.	.	.	.	.	.	11	.	.	.	false	false	Message: 1817ms	14.52	290.42	50	1833	581.90	430.10	4	570.90	1784	153.30	366.90	SYNCTIME	1817	.	.	lyd.edf	RIGHT	4653	3164997	Full Trial Period	3160344	11	Trial: 11	3160344	27	¸ÊÕá	ÂÖÌ¥	ÊÖïí	j	j
lyd	.	.	.	.	.	.	.	.	.	.	12	.	.	.	false	false	Message: 3988ms	14.13	256.89	55	4004	917.10	399.50	11	475.50	3950	495.20	367.70	INVISIBLE_BOUNDARY[2]	3988	.	.	lyd.edf	RIGHT	4653	3164997	Full Trial Period	3160344	11	Trial: 11	3160344	27	¸ÊÕá	ÂÖÌ¥	ÊÖïí	j	j
lyd	.	.	.	.	.	.	.	.	.	.	13	.	.	.	false	false	Message: 3991ms	14.13	256.89	55	4004	917.10	399.50	11	475.50	3950	495.20	367.70	SYNCTIME	3991	.	.	lyd.edf	RIGHT	4653	3164997	Full Trial Period	3160344	11	Trial: 11	3160344	27	¸ÊÕá	ÂÖÌ¥	ÊÖïí	j	j
lyd	.	.	.	.	33	4651	13	4619	1174.60	450.90	14	.	.	.	false	false	Message: 4634ms	.	.	.	.	.	.	.	.	.	.	.	KEYBOARD	4634	1174.60	450.90	lyd.edf	RIGHT	4653	3164997	Full Trial Period	3160344	11	Trial: 11	3160344	27	¸ÊÕá	ÂÖÌ¥	ÊÖïí	j	j
lyd	.	.	.	.	.	.	.	.	.	.	15	.	.	.	false	false	Message: 4696ms	.	.	.	.	.	.	.	.	.	.	.	TRIAL_RESULT 0	4696	.	.	lyd.edf	RIGHT	4653	3164997	Full Trial Period	3160344	11	Trial: 11	3160344	27	¸ÊÕá	ÂÖÌ¥	ÊÖïí	j	j
lyd	.	.	.	.	.	.	.	.	.	.	1	.	.	.	false	false	Message: -27ms	.	.	.	.	.	.	.	.	.	.	.	TRIALID 11	-27	.	.	lyd.edf	RIGHT	3519	3169806	Full Trial Period	3166287	12	Trial: 12	3166287	56	°ôÇò¹÷	»ð¾æ	ÆË¿ËÅÆ	f	f
lyd	.	.	.	.	.	.	.	.	.	.	2	.	.	.	false	false	Message: -1ms	.	.	.	.	.	.	.	.	.	.	.	RECCFG CR 1000 2 0 R	-1	.	.	lyd.edf	RIGHT	3519	3169806	Full Trial Period	3166287	12	Trial: 12	3166287	56	°ôÇò¹÷	»ð¾æ	ÆË¿ËÅÆ	f	f
lyd	.	.	.	.	.	.	.	.	.	.	3	.	.	.	false	false	Message: -1ms	.	.	.	.	.	.	.	.	.	.	.	ELCLCFG TOWER	-1	.	.	lyd.edf	RIGHT	3519	3169806	Full Trial Period	3166287	12	Trial: 12	3166287	56	°ôÇò¹÷	»ð¾æ	ÆË¿ËÅÆ	f	f
lyd	.	.	.	.	.	.	.	.	.	.	4	.	.	.	false	false	Message: -1ms	.	.	.	.	.	.	.	.	.	.	.	GAZE_COORDS 0.00 0.00 1023.00 767.00	-1	.	.	lyd.edf	RIGHT	3519	3169806	Full Trial Period	3166287	12	Trial: 12	3166287	56	°ôÇò¹÷	»ð¾æ	ÆË¿ËÅÆ	f	f
lyd	.	.	.	.	.	.	.	.	.	.	5	.	.	.	false	false	Message: -1ms	.	.	.	.	.	.	.	.	.	.	.	THRESHOLDS R 104 216	-1	.	.	lyd.edf	RIGHT	3519	3169806	Full Trial Period	3166287	12	Trial: 12	3166287	56	°ôÇò¹÷	»ð¾æ	ÆË¿ËÅÆ	f	f
lyd	.	.	.	.	.	.	.	.	.	.	6	.	.	.	false	false	Message: -1ms	.	.	.	.	.	.	.	.	.	.	.	ELCL_PROC CENTROID (3)	-1	.	.	lyd.edf	RIGHT	3519	3169806	Full Trial Period	3166287	12	Trial: 12	3166287	56	°ôÇò¹÷	»ð¾æ	ÆË¿ËÅÆ	f	f
lyd	.	.	.	.	.	.	.	.	.	.	7	.	.	.	false	false	Message: -1ms	.	.	.	.	.	.	.	.	.	.	.	ELCL_PCR_PARAM 5 3.0	-1	.	.	lyd.edf	RIGHT	3519	3169806	Full Trial Period	3166287	12	Trial: 12	3166287	56	°ôÇò¹÷	»ð¾æ	ÆË¿ËÅÆ	f	f
lyd	.	.	.	.	.	.	.	.	.	.	8	.	.	.	false	true	Message: 0ms	.	.	.	.	.	.	.	.	.	.	.	!MODE RECORD CR 1000 2 0 R	0	.	.	lyd.edf	RIGHT	3519	3169806	Full Trial Period	3166287	12	Trial: 12	3166287	56	°ôÇò¹÷	»ð¾æ	ÆË¿ËÅÆ	f	f
lyd	.	.	.	.	401	407	1	7	144.00	368.40	9	.	.	.	false	false	Message: 40ms	.	.	.	.	.	.	.	.	.	.	.	SYNCTIME	40	144.00	368.40	lyd.edf	RIGHT	3519	3169806	Full Trial Period	3166287	12	Trial: 12	3166287	56	°ôÇò¹÷	»ð¾æ	ÆË¿ËÅÆ	f	f
lyd	.	.	.	.	153	1539	5	1387	600.50	399.50	10	.	.	.	false	false	Message: 1393ms	.	.	.	.	.	.	.	.	.	.	.	INVISIBLE_BOUNDARY[1]	1393	600.50	399.50	lyd.edf	RIGHT	3519	3169806	Full Trial Period	3166287	12	Trial: 12	3166287	56	°ôÇò¹÷	»ð¾æ	ÆË¿ËÅÆ	f	f
lyd	.	.	.	.	153	1539	5	1387	600.50	399.50	11	.	.	.	false	false	Message: 1398ms	.	.	.	.	.	.	.	.	.	.	.	SYNCTIME	1398	600.50	399.50	lyd.edf	RIGHT	3519	3169806	Full Trial Period	3166287	12	Trial: 12	3166287	56	°ôÇò¹÷	»ð¾æ	ÆË¿ËÅÆ	f	f
lyd	.	.	.	.	178	2854	8	2677	926.90	387.10	12	[1]	2	RECTANGLE_INTERESTAREA	false	false	Message: 2694ms	.	.	.	.	.	.	.	.	.	.	.	INVISIBLE_BOUNDARY[2]	2694	926.90	387.10	lyd.edf	RIGHT	3519	3169806	Full Trial Period	3166287	12	Trial: 12	3166287	56	°ôÇò¹÷	»ð¾æ	ÆË¿ËÅÆ	f	f
lyd	.	.	.	.	178	2854	8	2677	926.90	387.10	13	[1]	2	RECTANGLE_INTERESTAREA	false	false	Message: 2698ms	.	.	.	.	.	.	.	.	.	.	.	SYNCTIME	2698	926.90	387.10	lyd.edf	RIGHT	3519	3169806	Full Trial Period	3166287	12	Trial: 12	3166287	56	°ôÇò¹÷	»ð¾æ	ÆË¿ËÅÆ	f	f
lyd	.	.	.	.	638	3517	9	2880	828.60	379.40	14	[1]	2	RECTANGLE_INTERESTAREA	false	false	Message: 3500ms	.	.	.	.	.	.	.	.	.	.	.	KEYBOARD	3500	828.60	379.40	lyd.edf	RIGHT	3519	3169806	Full Trial Period	3166287	12	Trial: 12	3166287	56	°ôÇò¹÷	»ð¾æ	ÆË¿ËÅÆ	f	f
lyd	.	.	.	.	.	.	.	.	.	.	15	.	.	.	false	false	Message: 3566ms	.	.	.	.	.	.	.	.	.	.	.	TRIAL_RESULT 0	3566	.	.	lyd.edf	RIGHT	3519	3169806	Full Trial Period	3166287	12	Trial: 12	3166287	56	°ôÇò¹÷	»ð¾æ	ÆË¿ËÅÆ	f	f
lyd	.	.	.	.	.	.	.	.	.	.	1	.	.	.	false	false	Message: -16ms	.	.	.	.	.	.	.	.	.	.	.	TRIALID 12	-16	.	.	lyd.edf	RIGHT	8058	3178967	Full Trial Period	3170909	13	Trial: 13	3170909	95	ÐÅ·â	¹úÆì	ÓÍ»­	j	j
lyd	.	.	.	.	.	.	.	.	.	.	2	.	.	.	false	false	Message: -1ms	.	.	.	.	.	.	.	.	.	.	.	RECCFG CR 1000 2 0 R	-1	.	.	lyd.edf	RIGHT	8058	3178967	Full Trial Period	3170909	13	Trial: 13	3170909	95	ÐÅ·â	¹úÆì	ÓÍ»­	j	j
lyd	.	.	.	.	.	.	.	.	.	.	3	.	.	.	false	false	Message: -1ms	.	.	.	.	.	.	.	.	.	.	.	ELCLCFG TOWER	-1	.	.	lyd.edf	RIGHT	8058	3178967	Full Trial Period	3170909	13	Trial: 13	3170909	95	ÐÅ·â	¹úÆì	ÓÍ»­	j	j
lyd	.	.	.	.	.	.	.	.	.	.	4	.	.	.	false	false	Message: -1ms	.	.	.	.	.	.	.	.	.	.	.	GAZE_COORDS 0.00 0.00 1023.00 767.00	-1	.	.	lyd.edf	RIGHT	8058	3178967	Full Trial Period	3170909	13	Trial: 13	3170909	95	ÐÅ·â	¹úÆì	ÓÍ»­	j	j
lyd	.	.	.	.	.	.	.	.	.	.	5	.	.	.	false	false	Message: -1ms	.	.	.	.	.	.	.	.	.	.	.	THRESHOLDS R 104 216	-1	.	.	lyd.edf	RIGHT	8058	3178967	Full Trial Period	3170909	13	Trial: 13	3170909	95	ÐÅ·â	¹úÆì	ÓÍ»­	j	j
lyd	.	.	.	.	.	.	.	.	.	.	6	.	.	.	false	false	Message: -1ms	.	.	.	.	.	.	.	.	.	.	.	ELCL_PROC CENTROID (3)	-1	.	.	lyd.edf	RIGHT	8058	3178967	Full Trial Period	3170909	13	Trial: 13	3170909	95	ÐÅ·â	¹úÆì	ÓÍ»­	j	j
lyd	.	.	.	.	.	.	.	.	.	.	7	.	.	.	false	false	Message: -1ms	.	.	.	.	.	.	.	.	.	.	.	ELCL_PCR_PARAM 5 3.0	-1	.	.	lyd.edf	RIGHT	8058	3178967	Full Trial Period	3170909	13	Trial: 13	3170909	95	ÐÅ·â	¹úÆì	ÓÍ»­	j	j
lyd	.	.	.	.	.	.	.	.	.	.	8	.	.	.	false	true	Message: 0ms	.	.	.	.	.	.	.	.	.	.	.	!MODE RECORD CR 1000 2 0 R	0	.	.	lyd.edf	RIGHT	8058	3178967	Full Trial Period	3170909	13	Trial: 13	3170909	95	ÐÅ·â	¹úÆì	ÓÍ»­	j	j
lyd	.	.	.	.	732	738	1	7	123.20	368.70	9	.	.	.	false	false	Message: 42ms	.	.	.	.	.	.	.	.	.	.	.	SYNCTIME	42	123.20	368.70	lyd.edf	RIGHT	8058	3178967	Full Trial Period	3170909	13	Trial: 13	3170909	95	ÐÅ·â	¹úÆì	ÓÍ»­	j	j
lyd	.	.	.	.	188	1384	4	1197	530.00	390.50	10	[1]	1	RECTANGLE_INTERESTAREA	false	false	Message: 1240ms	.	.	.	.	.	.	.	.	.	.	.	INVISIBLE_BOUNDARY[1]	1240	530.00	390.50	lyd.edf	RIGHT	8058	3178967	Full Trial Period	3170909	13	Trial: 13	3170909	95	ÐÅ·â	¹úÆì	ÓÍ»­	j	j
lyd	.	.	.	.	188	1384	4	1197	530.00	390.50	11	[1]	1	RECTANGLE_INTERESTAREA	false	false	Message: 1251ms	.	.	.	.	.	.	.	.	.	.	.	SYNCTIME	1251	530.00	390.50	lyd.edf	RIGHT	8058	3178967	Full Trial Period	3170909	13	Trial: 13	3170909	95	ÐÅ·â	¹úÆì	ÓÍ»­	j	j
lyd	.	.	.	.	169	5076	18	4908	1031.80	388.00	12	.	.	.	false	false	Message: 4914ms	.	.	.	.	.	.	.	.	.	.	.	INVISIBLE_BOUNDARY[2]	4914	1031.80	388.00	lyd.edf	RIGHT	8058	3178967	Full Trial Period	3170909	13	Trial: 13	3170909	95	ÐÅ·â	¹úÆì	ÓÍ»­	j	j
lyd	.	.	.	.	169	5076	18	4908	1031.80	388.00	13	.	.	.	false	false	Message: 4925ms	.	.	.	.	.	.	.	.	.	.	.	SYNCTIME	4925	1031.80	388.00	lyd.edf	RIGHT	8058	3178967	Full Trial Period	3170909	13	Trial: 13	3170909	95	ÐÅ·â	¹úÆì	ÓÍ»­	j	j
lyd	.	.	.	.	129	8056	25	7928	866.00	374.40	14	[1]	2	RECTANGLE_INTERESTAREA	false	false	Message: 8039ms	.	.	.	.	.	.	.	.	.	.	.	KEYBOARD	8039	866.00	374.40	lyd.edf	RIGHT	8058	3178967	Full Trial Period	3170909	13	Trial: 13	3170909	95	ÐÅ·â	¹úÆì	ÓÍ»­	j	j
lyd	.	.	.	.	.	.	.	.	.	.	15	.	.	.	false	false	Message: 8104ms	.	.	.	.	.	.	.	.	.	.	.	TRIAL_RESULT 0	8104	.	.	lyd.edf	RIGHT	8058	3178967	Full Trial Period	3170909	13	Trial: 13	3170909	95	ÐÅ·â	¹úÆì	ÓÍ»­	j	j
lyd	.	.	.	.	.	.	.	.	.	.	1	.	.	.	false	false	Message: -16ms	.	.	.	.	.	.	.	.	.	.	.	TRIALID 13	-16	.	.	lyd.edf	RIGHT	4704	3184720	Full Trial Period	3180016	14	Trial: 14	3180016	45	ÒûË®»ú	±£ÏÕÏä	Æì¸Ë	f	f
lyd	.	.	.	.	.	.	.	.	.	.	2	.	.	.	false	false	Message: -1ms	.	.	.	.	.	.	.	.	.	.	.	RECCFG CR 1000 2 0 R	-1	.	.	lyd.edf	RIGHT	4704	3184720	Full Trial Period	3180016	14	Trial: 14	3180016	45	ÒûË®»ú	±£ÏÕÏä	Æì¸Ë	f	f
lyd	.	.	.	.	.	.	.	.	.	.	3	.	.	.	false	false	Message: -1ms	.	.	.	.	.	.	.	.	.	.	.	ELCLCFG TOWER	-1	.	.	lyd.edf	RIGHT	4704	3184720	Full Trial Period	3180016	14	Trial: 14	3180016	45	ÒûË®»ú	±£ÏÕÏä	Æì¸Ë	f	f
lyd	.	.	.	.	.	.	.	.	.	.	4	.	.	.	false	false	Message: -1ms	.	.	.	.	.	.	.	.	.	.	.	GAZE_COORDS 0.00 0.00 1023.00 767.00	-1	.	.	lyd.edf	RIGHT	4704	3184720	Full Trial Period	3180016	14	Trial: 14	3180016	45	ÒûË®»ú	±£ÏÕÏä	Æì¸Ë	f	f
lyd	.	.	.	.	.	.	.	.	.	.	5	.	.	.	false	false	Message: -1ms	.	.	.	.	.	.	.	.	.	.	.	THRESHOLDS R 104 216	-1	.	.	lyd.edf	RIGHT	4704	3184720	Full Trial Period	3180016	14	Trial: 14	3180016	45	ÒûË®»ú	±£ÏÕÏä	Æì¸Ë	f	f
lyd	.	.	.	.	.	.	.	.	.	.	6	.	.	.	false	false	Message: -1ms	.	.	.	.	.	.	.	.	.	.	.	ELCL_PROC CENTROID (3)	-1	.	.	lyd.edf	RIGHT	4704	3184720	Full Trial Period	3180016	14	Trial: 14	3180016	45	ÒûË®»ú	±£ÏÕÏä	Æì¸Ë	f	f
lyd	.	.	.	.	.	.	.	.	.	.	7	.	.	.	false	false	Message: -1ms	.	.	.	.	.	.	.	.	.	.	.	ELCL_PCR_PARAM 5 3.0	-1	.	.	lyd.edf	RIGHT	4704	3184720	Full Trial Period	3180016	14	Trial: 14	3180016	45	ÒûË®»ú	±£ÏÕÏä	Æì¸Ë	f	f
lyd	.	.	.	.	.	.	.	.	.	.	8	.	.	.	false	true	Message: 0ms	.	.	.	.	.	.	.	.	.	.	.	!MODE RECORD CR 1000 2 0 R	0	.	.	lyd.edf	RIGHT	4704	3184720	Full Trial Period	3180016	14	Trial: 14	3180016	45	ÒûË®»ú	±£ÏÕÏä	Æì¸Ë	f	f
lyd	.	.	.	.	546	561	1	16	129.50	365.70	9	.	.	.	false	false	Message: 50ms	.	.	.	.	.	.	.	.	.	.	.	SYNCTIME	50	129.50	365.70	lyd.edf	RIGHT	4704	3184720	Full Trial Period	3180016	14	Trial: 14	3180016	45	ÒûË®»ú	±£ÏÕÏä	Æì¸Ë	f	f
lyd	.	.	.	.	175	1769	5	1595	580.80	387.50	10	.	.	.	false	false	Message: 1595ms	.	.	.	.	.	.	.	.	.	.	.	INVISIBLE_BOUNDARY[1]	1595	.	.	lyd.edf	RIGHT	4704	3184720	Full Trial Period	3180016	14	Trial: 14	3180016	45	ÒûË®»ú	±£ÏÕÏä	Æì¸Ë	f	f
lyd	.	.	.	.	175	1769	5	1595	580.80	387.50	11	.	.	.	false	false	Message: 1600ms	.	.	.	.	.	.	.	.	.	.	.	SYNCTIME	1600	580.80	387.50	lyd.edf	RIGHT	4704	3184720	Full Trial Period	3180016	14	Trial: 14	3180016	45	ÒûË®»ú	±£ÏÕÏä	Æì¸Ë	f	f
lyd	.	.	.	.	236	2786	8	2551	981.50	381.10	12	.	.	.	false	false	Message: 2724ms	.	.	.	.	.	.	.	.	.	.	.	INVISIBLE_BOUNDARY[2]	2724	981.50	381.10	lyd.edf	RIGHT	4704	3184720	Full Trial Period	3180016	14	Trial: 14	3180016	45	ÒûË®»ú	±£ÏÕÏä	Æì¸Ë	f	f
lyd	.	.	.	.	236	2786	8	2551	981.50	381.10	13	.	.	.	false	false	Message: 2733ms	.	.	.	.	.	.	.	.	.	.	.	SYNCTIME	2733	981.50	381.10	lyd.edf	RIGHT	4704	3184720	Full Trial Period	3180016	14	Trial: 14	3180016	45	ÒûË®»ú	±£ÏÕÏä	Æì¸Ë	f	f
lyd	.	.	.	.	115	4702	13	4588	709.00	374.30	14	.	.	.	false	false	Message: 4685ms	.	.	.	.	.	.	.	.	.	.	.	KEYBOARD	4685	709.00	374.30	lyd.edf	RIGHT	4704	3184720	Full Trial Period	3180016	14	Trial: 14	3180016	45	ÒûË®»ú	±£ÏÕÏä	Æì¸Ë	f	f
lyd	.	.	.	.	.	.	.	.	.	.	15	.	.	.	false	false	Message: 4791ms	.	.	.	.	.	.	.	.	.	.	.	TRIAL_RESULT 0	4791	.	.	lyd.edf	RIGHT	4704	3184720	Full Trial Period	3180016	14	Trial: 14	3180016	45	ÒûË®»ú	±£ÏÕÏä	Æì¸Ë	f	f
lyd	.	.	.	.	.	.	.	.	.	.	1	.	.	.	false	false	Message: -17ms	.	.	.	.	.	.	.	.	.	.	.	TRIALID 14	-17	.	.	lyd.edf	RIGHT	2407	3188223	Full Trial Period	3185816	15	Trial: 15	3185816	13	Ì«Ñô	¼å±ý	¹þÃÜ¹Ï	j	f
lyd	.	.	.	.	.	.	.	.	.	.	2	.	.	.	false	false	Message: -1ms	.	.	.	.	.	.	.	.	.	.	.	RECCFG CR 1000 2 0 R	-1	.	.	lyd.edf	RIGHT	2407	3188223	Full Trial Period	3185816	15	Trial: 15	3185816	13	Ì«Ñô	¼å±ý	¹þÃÜ¹Ï	j	f
lyd	.	.	.	.	.	.	.	.	.	.	3	.	.	.	false	false	Message: -1ms	.	.	.	.	.	.	.	.	.	.	.	ELCLCFG TOWER	-1	.	.	lyd.edf	RIGHT	2407	3188223	Full Trial Period	3185816	15	Trial: 15	3185816	13	Ì«Ñô	¼å±ý	¹þÃÜ¹Ï	j	f
lyd	.	.	.	.	.	.	.	.	.	.	4	.	.	.	false	false	Message: -1ms	.	.	.	.	.	.	.	.	.	.	.	GAZE_COORDS 0.00 0.00 1023.00 767.00	-1	.	.	lyd.edf	RIGHT	2407	3188223	Full Trial Period	3185816	15	Trial: 15	3185816	13	Ì«Ñô	¼å±ý	¹þÃÜ¹Ï	j	f
lyd	.	.	.	.	.	.	.	.	.	.	5	.	.	.	false	false	Message: -1ms	.	.	.	.	.	.	.	.	.	.	.	THRESHOLDS R 104 216	-1	.	.	lyd.edf	RIGHT	2407	3188223	Full Trial Period	3185816	15	Trial: 15	3185816	13	Ì«Ñô	¼å±ý	¹þÃÜ¹Ï	j	f
lyd	.	.	.	.	.	.	.	.	.	.	6	.	.	.	false	false	Message: -1ms	.	.	.	.	.	.	.	.	.	.	.	ELCL_PROC CENTROID (3)	-1	.	.	lyd.edf	RIGHT	2407	3188223	Full Trial Period	3185816	15	Trial: 15	3185816	13	Ì«Ñô	¼å±ý	¹þÃÜ¹Ï	j	f
lyd	.	.	.	.	.	.	.	.	.	.	7	.	.	.	false	false	Message: -1ms	.	.	.	.	.	.	.	.	.	.	.	ELCL_PCR_PARAM 5 3.0	-1	.	.	lyd.edf	RIGHT	2407	3188223	Full Trial Period	3185816	15	Trial: 15	3185816	13	Ì«Ñô	¼å±ý	¹þÃÜ¹Ï	j	f
lyd	.	.	.	.	.	.	.	.	.	.	8	.	.	.	false	true	Message: 0ms	.	.	.	.	.	.	.	.	.	.	.	!MODE RECORD CR 1000 2 0 R	0	.	.	lyd.edf	RIGHT	2407	3188223	Full Trial Period	3185816	15	Trial: 15	3185816	13	Ì«Ñô	¼å±ý	¹þÃÜ¹Ï	j	f
lyd	.	.	.	.	329	335	1	7	136.00	362.40	9	.	.	.	false	false	Message: 49ms	.	.	.	.	.	.	.	.	.	.	.	SYNCTIME	49	136.00	362.40	lyd.edf	RIGHT	2407	3188223	Full Trial Period	3185816	15	Trial: 15	3185816	13	Ì«Ñô	¼å±ý	¹þÃÜ¹Ï	j	f
lyd	.	.	.	.	.	.	.	.	.	.	10	.	.	.	false	false	Message: 520ms	16.46	66.12	249	716	653.90	416.70	2	553.10	468	163.60	383.90	INVISIBLE_BOUNDARY[1]	520	.	.	lyd.edf	RIGHT	2407	3188223	Full Trial Period	3185816	15	Trial: 15	3185816	13	Ì«Ñô	¼å±ý	¹þÃÜ¹Ï	j	f
lyd	.	.	.	.	.	.	.	.	.	.	11	.	.	.	false	false	Message: 524ms	16.46	66.12	249	716	653.90	416.70	2	553.10	468	163.60	383.90	SYNCTIME	524	.	.	lyd.edf	RIGHT	2407	3188223	Full Trial Period	3185816	15	Trial: 15	3185816	13	Ì«Ñô	¼å±ý	¹þÃÜ¹Ï	j	f
lyd	.	.	.	.	.	.	.	.	.	.	12	.	.	.	false	false	Message: 615ms	16.46	66.12	249	716	653.90	416.70	2	553.10	468	163.60	383.90	INVISIBLE_BOUNDARY[2]	615	.	.	lyd.edf	RIGHT	2407	3188223	Full Trial Period	3185816	15	Trial: 15	3185816	13	Ì«Ñô	¼å±ý	¹þÃÜ¹Ï	j	f
lyd	.	.	.	.	.	.	.	.	.	.	13	.	.	.	false	false	Message: 624ms	16.46	66.12	249	716	653.90	416.70	2	553.10	468	163.60	383.90	SYNCTIME	624	.	.	lyd.edf	RIGHT	2407	3188223	Full Trial Period	3185816	15	Trial: 15	3185816	13	Ì«Ñô	¼å±ý	¹þÃÜ¹Ï	j	f
lyd	.	.	.	.	96	2405	8	2310	862.20	369.00	14	[1]	2	RECTANGLE_INTERESTAREA	false	false	Message: 2389ms	.	.	.	.	.	.	.	.	.	.	.	KEYBOARD	2389	862.20	369.00	lyd.edf	RIGHT	2407	3188223	Full Trial Period	3185816	15	Trial: 15	3185816	13	Ì«Ñô	¼å±ý	¹þÃÜ¹Ï	j	f
lyd	.	.	.	.	.	.	.	.	.	.	15	.	.	.	false	false	Message: 2449ms	.	.	.	.	.	.	.	.	.	.	.	TRIAL_RESULT 0	2449	.	.	lyd.edf	RIGHT	2407	3188223	Full Trial Period	3185816	15	Trial: 15	3185816	13	Ì«Ñô	¼å±ý	¹þÃÜ¹Ï	j	f
lyd	.	.	.	.	.	.	.	.	.	.	1	.	.	.	false	false	Message: -20ms	.	.	.	.	.	.	.	.	.	.	.	TRIALID 15	-20	.	.	lyd.edf	RIGHT	2546	3192064	Full Trial Period	3189518	16	Trial: 16	3189518	3	Ð¬×Ó	ÆøÇò	µÆÅÝ	j	j
lyd	.	.	.	.	.	.	.	.	.	.	2	.	.	.	false	false	Message: -1ms	.	.	.	.	.	.	.	.	.	.	.	RECCFG CR 1000 2 0 R	-1	.	.	lyd.edf	RIGHT	2546	3192064	Full Trial Period	3189518	16	Trial: 16	3189518	3	Ð¬×Ó	ÆøÇò	µÆÅÝ	j	j
lyd	.	.	.	.	.	.	.	.	.	.	3	.	.	.	false	false	Message: -1ms	.	.	.	.	.	.	.	.	.	.	.	ELCLCFG TOWER	-1	.	.	lyd.edf	RIGHT	2546	3192064	Full Trial Period	3189518	16	Trial: 16	3189518	3	Ð¬×Ó	ÆøÇò	µÆÅÝ	j	j
lyd	.	.	.	.	.	.	.	.	.	.	4	.	.	.	false	false	Message: -1ms	.	.	.	.	.	.	.	.	.	.	.	GAZE_COORDS 0.00 0.00 1023.00 767.00	-1	.	.	lyd.edf	RIGHT	2546	3192064	Full Trial Period	3189518	16	Trial: 16	3189518	3	Ð¬×Ó	ÆøÇò	µÆÅÝ	j	j
lyd	.	.	.	.	.	.	.	.	.	.	5	.	.	.	false	false	Message: -1ms	.	.	.	.	.	.	.	.	.	.	.	THRESHOLDS R 104 216	-1	.	.	lyd.edf	RIGHT	2546	3192064	Full Trial Period	3189518	16	Trial: 16	3189518	3	Ð¬×Ó	ÆøÇò	µÆÅÝ	j	j
lyd	.	.	.	.	.	.	.	.	.	.	6	.	.	.	false	false	Message: -1ms	.	.	.	.	.	.	.	.	.	.	.	ELCL_PROC CENTROID (3)	-1	.	.	lyd.edf	RIGHT	2546	3192064	Full Trial Period	3189518	16	Trial: 16	3189518	3	Ð¬×Ó	ÆøÇò	µÆÅÝ	j	j
lyd	.	.	.	.	.	.	.	.	.	.	7	.	.	.	false	false	Message: -1ms	.	.	.	.	.	.	.	.	.	.	.	ELCL_PCR_PARAM 5 3.0	-1	.	.	lyd.edf	RIGHT	2546	3192064	Full Trial Period	3189518	16	Trial: 16	3189518	3	Ð¬×Ó	ÆøÇò	µÆÅÝ	j	j
lyd	.	.	.	.	.	.	.	.	.	.	8	.	.	.	false	true	Message: 0ms	.	.	.	.	.	.	.	.	.	.	.	!MODE RECORD CR 1000 2 0 R	0	.	.	lyd.edf	RIGHT	2546	3192064	Full Trial Period	3189518	16	Trial: 16	3189518	3	Ð¬×Ó	ÆøÇò	µÆÅÝ	j	j
lyd	.	.	.	.	369	375	1	7	140.20	364.60	9	.	.	.	false	false	Message: 47ms	.	.	.	.	.	.	.	.	.	.	.	SYNCTIME	47	140.20	364.60	lyd.edf	RIGHT	2546	3192064	Full Trial Period	3189518	16	Trial: 16	3189518	3	Ð¬×Ó	ÆøÇò	µÆÅÝ	j	j
lyd	.	.	.	.	.	.	.	.	.	.	10	.	.	.	false	false	Message: 426ms	12.07	236.70	51	426	501.70	384.20	1	391.70	376	142.30	369.00	INVISIBLE_BOUNDARY[1]	426	.	.	lyd.edf	RIGHT	2546	3192064	Full Trial Period	3189518	16	Trial: 16	3189518	3	Ð¬×Ó	ÆøÇò	µÆÅÝ	j	j
lyd	.	.	.	.	168	594	2	427	489.10	386.40	11	[1]	1	RECTANGLE_INTERESTAREA	false	false	Message: 430ms	.	.	.	.	.	.	.	.	.	.	.	SYNCTIME	430	489.10	386.40	lyd.edf	RIGHT	2546	3192064	Full Trial Period	3189518	16	Trial: 16	3189518	3	Ð¬×Ó	ÆøÇò	µÆÅÝ	j	j
lyd	.	.	.	.	311	1586	4	1276	823.80	384.30	12	.	.	.	false	false	Message: 1352ms	.	.	.	.	.	.	.	.	.	.	.	INVISIBLE_BOUNDARY[2]	1352	823.80	384.30	lyd.edf	RIGHT	2546	3192064	Full Trial Period	3189518	16	Trial: 16	3189518	3	Ð¬×Ó	ÆøÇò	µÆÅÝ	j	j
lyd	.	.	.	.	311	1586	4	1276	823.80	384.30	13	.	.	.	false	false	Message: 1355ms	.	.	.	.	.	.	.	.	.	.	.	SYNCTIME	1355	823.80	384.30	lyd.edf	RIGHT	2546	3192064	Full Trial Period	3189518	16	Trial: 16	3189518	3	Ð¬×Ó	ÆøÇò	µÆÅÝ	j	j
lyd	.	.	.	.	55	2544	6	2490	1021.10	361.20	14	.	.	.	false	false	Message: 2527ms	.	.	.	.	.	.	.	.	.	.	.	KEYBOARD	2527	1021.10	361.20	lyd.edf	RIGHT	2546	3192064	Full Trial Period	3189518	16	Trial: 16	3189518	3	Ð¬×Ó	ÆøÇò	µÆÅÝ	j	j
lyd	.	.	.	.	.	.	.	.	.	.	15	.	.	.	false	false	Message: 2586ms	.	.	.	.	.	.	.	.	.	.	.	TRIAL_RESULT 0	2586	.	.	lyd.edf	RIGHT	2546	3192064	Full Trial Period	3189518	16	Trial: 16	3189518	3	Ð¬×Ó	ÆøÇò	µÆÅÝ	j	j
lyd	.	.	.	.	.	.	.	.	.	.	1	.	.	.	false	false	Message: -22ms	.	.	.	.	.	.	.	.	.	.	.	TRIALID 16	-22	.	.	lyd.edf	RIGHT	2715	3196185	Full Trial Period	3193470	17	Trial: 17	3193470	1	µÆÅÝ	ÆøÇò	éÏé­	f	f
lyd	.	.	.	.	.	.	.	.	.	.	2	.	.	.	false	false	Message: -1ms	.	.	.	.	.	.	.	.	.	.	.	RECCFG CR 1000 2 0 R	-1	.	.	lyd.edf	RIGHT	2715	3196185	Full Trial Period	3193470	17	Trial: 17	3193470	1	µÆÅÝ	ÆøÇò	éÏé­	f	f
lyd	.	.	.	.	.	.	.	.	.	.	3	.	.	.	false	false	Message: -1ms	.	.	.	.	.	.	.	.	.	.	.	ELCLCFG TOWER	-1	.	.	lyd.edf	RIGHT	2715	3196185	Full Trial Period	3193470	17	Trial: 17	3193470	1	µÆÅÝ	ÆøÇò	éÏé­	f	f
lyd	.	.	.	.	.	.	.	.	.	.	4	.	.	.	false	false	Message: -1ms	.	.	.	.	.	.	.	.	.	.	.	GAZE_COORDS 0.00 0.00 1023.00 767.00	-1	.	.	lyd.edf	RIGHT	2715	3196185	Full Trial Period	3193470	17	Trial: 17	3193470	1	µÆÅÝ	ÆøÇò	éÏé­	f	f
lyd	.	.	.	.	.	.	.	.	.	.	5	.	.	.	false	false	Message: -1ms	.	.	.	.	.	.	.	.	.	.	.	THRESHOLDS R 104 216	-1	.	.	lyd.edf	RIGHT	2715	3196185	Full Trial Period	3193470	17	Trial: 17	3193470	1	µÆÅÝ	ÆøÇò	éÏé­	f	f
lyd	.	.	.	.	.	.	.	.	.	.	6	.	.	.	false	false	Message: -1ms	.	.	.	.	.	.	.	.	.	.	.	ELCL_PROC CENTROID (3)	-1	.	.	lyd.edf	RIGHT	2715	3196185	Full Trial Period	3193470	17	Trial: 17	3193470	1	µÆÅÝ	ÆøÇò	éÏé­	f	f
lyd	.	.	.	.	.	.	.	.	.	.	7	.	.	.	false	false	Message: -1ms	.	.	.	.	.	.	.	.	.	.	.	ELCL_PCR_PARAM 5 3.0	-1	.	.	lyd.edf	RIGHT	2715	3196185	Full Trial Period	3193470	17	Trial: 17	3193470	1	µÆÅÝ	ÆøÇò	éÏé­	f	f
lyd	.	.	.	.	.	.	.	.	.	.	8	.	.	.	false	true	Message: 0ms	.	.	.	.	.	.	.	.	.	.	.	!MODE RECORD CR 1000 2 0 R	0	.	.	lyd.edf	RIGHT	2715	3196185	Full Trial Period	3193470	17	Trial: 17	3193470	1	µÆÅÝ	ÆøÇò	éÏé­	f	f
lyd	.	.	.	.	273	279	1	7	143.90	369.50	9	.	.	.	false	false	Message: 43ms	.	.	.	.	.	.	.	.	.	.	.	SYNCTIME	43	143.90	369.50	lyd.edf	RIGHT	2715	3196185	Full Trial Period	3193470	17	Trial: 17	3193470	1	µÆÅÝ	ÆøÇò	éÏé­	f	f
lyd	.	.	.	.	.	.	.	.	.	.	10	.	.	.	false	false	Message: 504ms	14.13	266.65	53	526	617.80	390.20	2	464.80	474	198.80	385.00	INVISIBLE_BOUNDARY[1]	504	.	.	lyd.edf	RIGHT	2715	3196185	Full Trial Period	3193470	17	Trial: 17	3193470	1	µÆÅÝ	ÆøÇò	éÏé­	f	f
lyd	.	.	.	.	.	.	.	.	.	.	11	.	.	.	false	false	Message: 510ms	14.13	266.65	53	526	617.80	390.20	2	464.80	474	198.80	385.00	SYNCTIME	510	.	.	lyd.edf	RIGHT	2715	3196185	Full Trial Period	3193470	17	Trial: 17	3193470	1	µÆÅÝ	ÆøÇò	éÏé­	f	f
lyd	.	.	.	.	423	1897	5	1475	785.30	381.90	12	.	.	.	false	false	Message: 1792ms	.	.	.	.	.	.	.	.	.	.	.	INVISIBLE_BOUNDARY[2]	1792	785.30	381.90	lyd.edf	RIGHT	2715	3196185	Full Trial Period	3193470	17	Trial: 17	3193470	1	µÆÅÝ	ÆøÇò	éÏé­	f	f
lyd	.	.	.	.	423	1897	5	1475	785.30	381.90	13	.	.	.	false	false	Message: 1801ms	.	.	.	.	.	.	.	.	.	.	.	SYNCTIME	1801	785.30	381.90	lyd.edf	RIGHT	2715	3196185	Full Trial Period	3193470	17	Trial: 17	3193470	1	µÆÅÝ	ÆøÇò	éÏé­	f	f
lyd	.	.	.	.	226	2713	7	2488	897.10	366.20	14	[1]	2	RECTANGLE_INTERESTAREA	false	false	Message: 2696ms	.	.	.	.	.	.	.	.	.	.	.	KEYBOARD	2696	897.10	366.20	lyd.edf	RIGHT	2715	3196185	Full Trial Period	3193470	17	Trial: 17	3193470	1	µÆÅÝ	ÆøÇò	éÏé­	f	f
lyd	.	.	.	.	.	.	.	.	.	.	15	.	.	.	false	false	Message: 2756ms	.	.	.	.	.	.	.	.	.	.	.	TRIAL_RESULT 0	2756	.	.	lyd.edf	RIGHT	2715	3196185	Full Trial Period	3193470	17	Trial: 17	3193470	1	µÆÅÝ	ÆøÇò	éÏé­	f	f
lyd	.	.	.	.	.	.	.	.	.	.	1	.	.	.	false	false	Message: -16ms	.	.	.	.	.	.	.	.	.	.	.	TRIALID 17	-16	.	.	lyd.edf	RIGHT	5699	3203279	Full Trial Period	3197580	18	Trial: 18	3197580	134	Ö½Ïä	¹Ä	ÑÀÇ©	f	f
lyd	.	.	.	.	.	.	.	.	.	.	2	.	.	.	false	false	Message: -1ms	.	.	.	.	.	.	.	.	.	.	.	RECCFG CR 1000 2 0 R	-1	.	.	lyd.edf	RIGHT	5699	3203279	Full Trial Period	3197580	18	Trial: 18	3197580	134	Ö½Ïä	¹Ä	ÑÀÇ©	f	f
lyd	.	.	.	.	.	.	.	.	.	.	3	.	.	.	false	false	Message: -1ms	.	.	.	.	.	.	.	.	.	.	.	ELCLCFG TOWER	-1	.	.	lyd.edf	RIGHT	5699	3203279	Full Trial Period	3197580	18	Trial: 18	3197580	134	Ö½Ïä	¹Ä	ÑÀÇ©	f	f
lyd	.	.	.	.	.	.	.	.	.	.	4	.	.	.	false	false	Message: -1ms	.	.	.	.	.	.	.	.	.	.	.	GAZE_COORDS 0.00 0.00 1023.00 767.00	-1	.	.	lyd.edf	RIGHT	5699	3203279	Full Trial Period	3197580	18	Trial: 18	3197580	134	Ö½Ïä	¹Ä	ÑÀÇ©	f	f
lyd	.	.	.	.	.	.	.	.	.	.	5	.	.	.	false	false	Message: -1ms	.	.	.	.	.	.	.	.	.	.	.	THRESHOLDS R 104 216	-1	.	.	lyd.edf	RIGHT	5699	3203279	Full Trial Period	3197580	18	Trial: 18	3197580	134	Ö½Ïä	¹Ä	ÑÀÇ©	f	f
lyd	.	.	.	.	.	.	.	.	.	.	6	.	.	.	false	false	Message: -1ms	.	.	.	.	.	.	.	.	.	.	.	ELCL_PROC CENTROID (3)	-1	.	.	lyd.edf	RIGHT	5699	3203279	Full Trial Period	3197580	18	Trial: 18	3197580	134	Ö½Ïä	¹Ä	ÑÀÇ©	f	f
lyd	.	.	.	.	.	.	.	.	.	.	7	.	.	.	false	false	Message: -1ms	.	.	.	.	.	.	.	.	.	.	.	ELCL_PCR_PARAM 5 3.0	-1	.	.	lyd.edf	RIGHT	5699	3203279	Full Trial Period	3197580	18	Trial: 18	3197580	134	Ö½Ïä	¹Ä	ÑÀÇ©	f	f
lyd	.	.	.	.	.	.	.	.	.	.	8	.	.	.	false	true	Message: 0ms	.	.	.	.	.	.	.	.	.	.	.	!MODE RECORD CR 1000 2 0 R	0	.	.	lyd.edf	RIGHT	5699	3203279	Full Trial Period	3197580	18	Trial: 18	3197580	134	Ö½Ïä	¹Ä	ÑÀÇ©	f	f
lyd	.	.	.	.	323	329	1	7	134.00	367.10	9	.	.	.	false	false	Message: 42ms	.	.	.	.	.	.	.	.	.	.	.	SYNCTIME	42	134.00	367.10	lyd.edf	RIGHT	5699	3203279	Full Trial Period	3197580	18	Trial: 18	3197580	134	Ö½Ïä	¹Ä	ÑÀÇ©	f	f
lyd	.	.	.	.	.	.	.	.	.	.	10	.	.	.	false	false	Message: 2586ms	15.68	252.94	62	2613	575.70	425.20	5	429.80	2552	108.60	370.40	INVISIBLE_BOUNDARY[1]	2586	.	.	lyd.edf	RIGHT	5699	3203279	Full Trial Period	3197580	18	Trial: 18	3197580	134	Ö½Ïä	¹Ä	ÑÀÇ©	f	f
lyd	.	.	.	.	.	.	.	.	.	.	11	.	.	.	false	false	Message: 2591ms	15.68	252.94	62	2613	575.70	425.20	5	429.80	2552	108.60	370.40	SYNCTIME	2591	.	.	lyd.edf	RIGHT	5699	3203279	Full Trial Period	3197580	18	Trial: 18	3197580	134	Ö½Ïä	¹Ä	ÑÀÇ©	f	f
lyd	.	.	.	.	219	3923	9	3705	827.60	383.60	12	.	.	.	false	false	Message: 3766ms	.	.	.	.	.	.	.	.	.	.	.	INVISIBLE_BOUNDARY[2]	3766	827.60	383.60	lyd.edf	RIGHT	5699	3203279	Full Trial Period	3197580	18	Trial: 18	3197580	134	Ö½Ïä	¹Ä	ÑÀÇ©	f	f
lyd	.	.	.	.	219	3923	9	3705	827.60	383.60	13	.	.	.	false	false	Message: 3774ms	.	.	.	.	.	.	.	.	.	.	.	SYNCTIME	3774	827.60	383.60	lyd.edf	RIGHT	5699	3203279	Full Trial Period	3197580	18	Trial: 18	3197580	134	Ö½Ïä	¹Ä	ÑÀÇ©	f	f
lyd	.	.	.	.	.	.	.	.	.	.	14	.	.	.	false	false	Message: 5681ms	0.35	11.69	30	5697	1285.60	474.60	15	55.90	5668	1282.40	463.70	KEYBOARD	5681	.	.	lyd.edf	RIGHT	5699	3203279	Full Trial Period	3197580	18	Trial: 18	3197580	134	Ö½Ïä	¹Ä	ÑÀÇ©	f	f
lyd	.	.	.	.	.	.	.	.	.	.	15	.	.	.	false	false	Message: 5743ms	.	.	.	.	.	.	.	.	.	.	.	TRIAL_RESULT 0	5743	.	.	lyd.edf	RIGHT	5699	3203279	Full Trial Period	3197580	18	Trial: 18	3197580	134	Ö½Ïä	¹Ä	ÑÀÇ©	f	f
lyd	.	.	.	.	.	.	.	.	.	.	1	.	.	.	false	false	Message: -17ms	.	.	.	.	.	.	.	.	.	.	.	TRIALID 18	-17	.	.	lyd.edf	RIGHT	4607	3208986	Full Trial Period	3204379	19	Trial: 19	3204379	97	¸ÊÕá	¹ÕÕÈ	É¡±ú	j	j
lyd	.	.	.	.	.	.	.	.	.	.	2	.	.	.	false	false	Message: -1ms	.	.	.	.	.	.	.	.	.	.	.	RECCFG CR 1000 2 0 R	-1	.	.	lyd.edf	RIGHT	4607	3208986	Full Trial Period	3204379	19	Trial: 19	3204379	97	¸ÊÕá	¹ÕÕÈ	É¡±ú	j	j
lyd	.	.	.	.	.	.	.	.	.	.	3	.	.	.	false	false	Message: -1ms	.	.	.	.	.	.	.	.	.	.	.	ELCLCFG TOWER	-1	.	.	lyd.edf	RIGHT	4607	3208986	Full Trial Period	3204379	19	Trial: 19	3204379	97	¸ÊÕá	¹ÕÕÈ	É¡±ú	j	j
lyd	.	.	.	.	.	.	.	.	.	.	4	.	.	.	false	false	Message: -1ms	.	.	.	.	.	.	.	.	.	.	.	GAZE_COORDS 0.00 0.00 1023.00 767.00	-1	.	.	lyd.edf	RIGHT	4607	3208986	Full Trial Period	3204379	19	Trial: 19	3204379	97	¸ÊÕá	¹ÕÕÈ	É¡±ú	j	j
lyd	.	.	.	.	.	.	.	.	.	.	5	.	.	.	false	false	Message: -1ms	.	.	.	.	.	.	.	.	.	.	.	THRESHOLDS R 104 216	-1	.	.	lyd.edf	RIGHT	4607	3208986	Full Trial Period	3204379	19	Trial: 19	3204379	97	¸ÊÕá	¹ÕÕÈ	É¡±ú	j	j
lyd	.	.	.	.	.	.	.	.	.	.	6	.	.	.	false	false	Message: -1ms	.	.	.	.	.	.	.	.	.	.	.	ELCL_PROC CENTROID (3)	-1	.	.	lyd.edf	RIGHT	4607	3208986	Full Trial Period	3204379	19	Trial: 19	3204379	97	¸ÊÕá	¹ÕÕÈ	É¡±ú	j	j
lyd	.	.	.	.	.	.	.	.	.	.	7	.	.	.	false	false	Message: -1ms	.	.	.	.	.	.	.	.	.	.	.	ELCL_PCR_PARAM 5 3.0	-1	.	.	lyd.edf	RIGHT	4607	3208986	Full Trial Period	3204379	19	Trial: 19	3204379	97	¸ÊÕá	¹ÕÕÈ	É¡±ú	j	j
lyd	.	.	.	.	.	.	.	.	.	.	8	.	.	.	false	true	Message: 0ms	.	.	.	.	.	.	.	.	.	.	.	!MODE RECORD CR 1000 2 0 R	0	.	.	lyd.edf	RIGHT	4607	3208986	Full Trial Period	3204379	19	Trial: 19	3204379	97	¸ÊÕá	¹ÕÕÈ	É¡±ú	j	j
lyd	.	.	.	.	314	320	1	7	128.20	360.50	9	.	.	.	false	false	Message: 42ms	.	.	.	.	.	.	.	.	.	.	.	SYNCTIME	42	128.20	360.50	lyd.edf	RIGHT	4607	3208986	Full Trial Period	3204379	19	Trial: 19	3204379	97	¸ÊÕá	¹ÕÕÈ	É¡±ú	j	j
lyd	.	.	.	.	.	.	.	.	.	.	10	.	.	.	false	false	Message: 806ms	13.40	257.65	52	815	568.90	390.50	2	522.60	764	171.20	377.80	INVISIBLE_BOUNDARY[1]	806	.	.	lyd.edf	RIGHT	4607	3208986	Full Trial Period	3204379	19	Trial: 19	3204379	97	¸ÊÕá	¹ÕÕÈ	É¡±ú	j	j
lyd	.	.	.	.	140	955	3	816	558.60	394.20	11	.	.	.	false	false	Message: 816ms	.	.	.	.	.	.	.	.	.	.	.	SYNCTIME	816	.	.	lyd.edf	RIGHT	4607	3208986	Full Trial Period	3204379	19	Trial: 19	3204379	97	¸ÊÕá	¹ÕÕÈ	É¡±ú	j	j
lyd	.	.	.	.	617	2269	6	1653	881.30	390.80	12	[1]	2	RECTANGLE_INTERESTAREA	false	false	Message: 1695ms	.	.	.	.	.	.	.	.	.	.	.	INVISIBLE_BOUNDARY[2]	1695	881.30	390.80	lyd.edf	RIGHT	4607	3208986	Full Trial Period	3204379	19	Trial: 19	3204379	97	¸ÊÕá	¹ÕÕÈ	É¡±ú	j	j
lyd	.	.	.	.	617	2269	6	1653	881.30	390.80	13	[1]	2	RECTANGLE_INTERESTAREA	false	false	Message: 1699ms	.	.	.	.	.	.	.	.	.	.	.	SYNCTIME	1699	881.30	390.80	lyd.edf	RIGHT	4607	3208986	Full Trial Period	3204379	19	Trial: 19	3204379	97	¸ÊÕá	¹ÕÕÈ	É¡±ú	j	j
lyd	.	.	.	.	122	4605	13	4484	928.90	428.60	14	.	.	.	false	false	Message: 4588ms	.	.	.	.	.	.	.	.	.	.	.	KEYBOARD	4588	928.90	428.60	lyd.edf	RIGHT	4607	3208986	Full Trial Period	3204379	19	Trial: 19	3204379	97	¸ÊÕá	¹ÕÕÈ	É¡±ú	j	j
lyd	.	.	.	.	.	.	.	.	.	.	15	.	.	.	false	false	Message: 4651ms	.	.	.	.	.	.	.	.	.	.	.	TRIAL_RESULT 0	4651	.	.	lyd.edf	RIGHT	4607	3208986	Full Trial Period	3204379	19	Trial: 19	3204379	97	¸ÊÕá	¹ÕÕÈ	É¡±ú	j	j
lyd	.	.	.	.	.	.	.	.	.	.	1	.	.	.	false	false	Message: -16ms	.	.	.	.	.	.	.	.	.	.	.	TRIALID 19	-16	.	.	lyd.edf	RIGHT	3319	3213488	Full Trial Period	3210169	20	Trial: 20	3210169	15	¹þÃÜ¹Ï	¼å±ý	¸Ö±Ê	f	f
lyd	.	.	.	.	.	.	.	.	.	.	2	.	.	.	false	false	Message: -1ms	.	.	.	.	.	.	.	.	.	.	.	RECCFG CR 1000 2 0 R	-1	.	.	lyd.edf	RIGHT	3319	3213488	Full Trial Period	3210169	20	Trial: 20	3210169	15	¹þÃÜ¹Ï	¼å±ý	¸Ö±Ê	f	f
lyd	.	.	.	.	.	.	.	.	.	.	3	.	.	.	false	false	Message: -1ms	.	.	.	.	.	.	.	.	.	.	.	ELCLCFG TOWER	-1	.	.	lyd.edf	RIGHT	3319	3213488	Full Trial Period	3210169	20	Trial: 20	3210169	15	¹þÃÜ¹Ï	¼å±ý	¸Ö±Ê	f	f
lyd	.	.	.	.	.	.	.	.	.	.	4	.	.	.	false	false	Message: -1ms	.	.	.	.	.	.	.	.	.	.	.	GAZE_COORDS 0.00 0.00 1023.00 767.00	-1	.	.	lyd.edf	RIGHT	3319	3213488	Full Trial Period	3210169	20	Trial: 20	3210169	15	¹þÃÜ¹Ï	¼å±ý	¸Ö±Ê	f	f
lyd	.	.	.	.	.	.	.	.	.	.	5	.	.	.	false	false	Message: -1ms	.	.	.	.	.	.	.	.	.	.	.	THRESHOLDS R 104 216	-1	.	.	lyd.edf	RIGHT	3319	3213488	Full Trial Period	3210169	20	Trial: 20	3210169	15	¹þÃÜ¹Ï	¼å±ý	¸Ö±Ê	f	f
lyd	.	.	.	.	.	.	.	.	.	.	6	.	.	.	false	false	Message: -1ms	.	.	.	.	.	.	.	.	.	.	.	ELCL_PROC CENTROID (3)	-1	.	.	lyd.edf	RIGHT	3319	3213488	Full Trial Period	3210169	20	Trial: 20	3210169	15	¹þÃÜ¹Ï	¼å±ý	¸Ö±Ê	f	f
lyd	.	.	.	.	.	.	.	.	.	.	7	.	.	.	false	false	Message: -1ms	.	.	.	.	.	.	.	.	.	.	.	ELCL_PCR_PARAM 5 3.0	-1	.	.	lyd.edf	RIGHT	3319	3213488	Full Trial Period	3210169	20	Trial: 20	3210169	15	¹þÃÜ¹Ï	¼å±ý	¸Ö±Ê	f	f
lyd	.	.	.	.	.	.	.	.	.	.	8	.	.	.	false	true	Message: 0ms	.	.	.	.	.	.	.	.	.	.	.	!MODE RECORD CR 1000 2 0 R	0	.	.	lyd.edf	RIGHT	3319	3213488	Full Trial Period	3210169	20	Trial: 20	3210169	15	¹þÃÜ¹Ï	¼å±ý	¸Ö±Ê	f	f
lyd	.	.	.	.	388	394	1	7	145.40	361.10	9	.	.	.	false	false	Message: 42ms	.	.	.	.	.	.	.	.	.	.	.	SYNCTIME	42	145.40	361.10	lyd.edf	RIGHT	3319	3213488	Full Trial Period	3210169	20	Trial: 20	3210169	15	¹þÃÜ¹Ï	¼å±ý	¸Ö±Ê	f	f
lyd	.	.	.	.	.	.	.	.	.	.	10	.	.	.	false	false	Message: 1325ms	13.81	270.83	51	1343	518.30	397.10	4	496.30	1293	106.40	368.00	INVISIBLE_BOUNDARY[1]	1325	.	.	lyd.edf	RIGHT	3319	3213488	Full Trial Period	3210169	20	Trial: 20	3210169	15	¹þÃÜ¹Ï	¼å±ý	¸Ö±Ê	f	f
lyd	.	.	.	.	.	.	.	.	.	.	11	.	.	.	false	false	Message: 1334ms	13.81	270.83	51	1343	518.30	397.10	4	496.30	1293	106.40	368.00	SYNCTIME	1334	.	.	lyd.edf	RIGHT	3319	3213488	Full Trial Period	3210169	20	Trial: 20	3210169	15	¹þÃÜ¹Ï	¼å±ý	¸Ö±Ê	f	f
lyd	.	.	.	.	.	.	.	.	.	.	12	.	.	.	false	false	Message: 2105ms	15.07	123.51	122	2190	974.20	419.10	6	520.00	2069	520.00	374.20	INVISIBLE_BOUNDARY[2]	2105	.	.	lyd.edf	RIGHT	3319	3213488	Full Trial Period	3210169	20	Trial: 20	3210169	15	¹þÃÜ¹Ï	¼å±ý	¸Ö±Ê	f	f
lyd	.	.	.	.	.	.	.	.	.	.	13	.	.	.	false	false	Message: 2108ms	15.07	123.51	122	2190	974.20	419.10	6	520.00	2069	520.00	374.20	SYNCTIME	2108	.	.	lyd.edf	RIGHT	3319	3213488	Full Trial Period	3210169	20	Trial: 20	3210169	15	¹þÃÜ¹Ï	¼å±ý	¸Ö±Ê	f	f
lyd	.	.	.	.	341	3317	10	2977	1245.50	743.70	14	.	.	.	false	false	Message: 3300ms	.	.	.	.	.	.	.	.	.	.	.	KEYBOARD	3300	1245.50	743.70	lyd.edf	RIGHT	3319	3213488	Full Trial Period	3210169	20	Trial: 20	3210169	15	¹þÃÜ¹Ï	¼å±ý	¸Ö±Ê	f	f
lyd	.	.	.	.	.	.	.	.	.	.	15	.	.	.	false	false	Message: 3362ms	.	.	.	.	.	.	.	.	.	.	.	TRIAL_RESULT 0	3362	.	.	lyd.edf	RIGHT	3319	3213488	Full Trial Period	3210169	20	Trial: 20	3210169	15	¹þÃÜ¹Ï	¼å±ý	¸Ö±Ê	f	f
lyd	.	.	.	.	.	.	.	.	.	.	1	.	.	.	false	false	Message: -15ms	.	.	.	.	.	.	.	.	.	.	.	TRIALID 20	-15	.	.	lyd.edf	RIGHT	4770	3219929	Full Trial Period	3215159	21	Trial: 21	3215159	103	ÐÅ·â	Ïà¿ò	ÓÍ»­	j	j
lyd	.	.	.	.	.	.	.	.	.	.	2	.	.	.	false	false	Message: -1ms	.	.	.	.	.	.	.	.	.	.	.	RECCFG CR 1000 2 0 R	-1	.	.	lyd.edf	RIGHT	4770	3219929	Full Trial Period	3215159	21	Trial: 21	3215159	103	ÐÅ·â	Ïà¿ò	ÓÍ»­	j	j
lyd	.	.	.	.	.	.	.	.	.	.	3	.	.	.	false	false	Message: -1ms	.	.	.	.	.	.	.	.	.	.	.	ELCLCFG TOWER	-1	.	.	lyd.edf	RIGHT	4770	3219929	Full Trial Period	3215159	21	Trial: 21	3215159	103	ÐÅ·â	Ïà¿ò	ÓÍ»­	j	j
lyd	.	.	.	.	.	.	.	.	.	.	4	.	.	.	false	false	Message: -1ms	.	.	.	.	.	.	.	.	.	.	.	GAZE_COORDS 0.00 0.00 1023.00 767.00	-1	.	.	lyd.edf	RIGHT	4770	3219929	Full Trial Period	3215159	21	Trial: 21	3215159	103	ÐÅ·â	Ïà¿ò	ÓÍ»­	j	j
lyd	.	.	.	.	.	.	.	.	.	.	5	.	.	.	false	false	Message: -1ms	.	.	.	.	.	.	.	.	.	.	.	THRESHOLDS R 104 216	-1	.	.	lyd.edf	RIGHT	4770	3219929	Full Trial Period	3215159	21	Trial: 21	3215159	103	ÐÅ·â	Ïà¿ò	ÓÍ»­	j	j
lyd	.	.	.	.	.	.	.	.	.	.	6	.	.	.	false	false	Message: -1ms	.	.	.	.	.	.	.	.	.	.	.	ELCL_PROC CENTROID (3)	-1	.	.	lyd.edf	RIGHT	4770	3219929	Full Trial Period	3215159	21	Trial: 21	3215159	103	ÐÅ·â	Ïà¿ò	ÓÍ»­	j	j
lyd	.	.	.	.	.	.	.	.	.	.	7	.	.	.	false	false	Message: -1ms	.	.	.	.	.	.	.	.	.	.	.	ELCL_PCR_PARAM 5 3.0	-1	.	.	lyd.edf	RIGHT	4770	3219929	Full Trial Period	3215159	21	Trial: 21	3215159	103	ÐÅ·â	Ïà¿ò	ÓÍ»­	j	j
lyd	.	.	.	.	.	.	.	.	.	.	8	.	.	.	false	true	Message: 0ms	.	.	.	.	.	.	.	.	.	.	.	!MODE RECORD CR 1000 2 0 R	0	.	.	lyd.edf	RIGHT	4770	3219929	Full Trial Period	3215159	21	Trial: 21	3215159	103	ÐÅ·â	Ïà¿ò	ÓÍ»­	j	j
lyd	.	.	.	.	228	254	1	27	164.30	350.20	9	.	.	.	false	false	Message: 43ms	.	.	.	.	.	.	.	.	.	.	.	SYNCTIME	43	164.30	350.20	lyd.edf	RIGHT	4770	3219929	Full Trial Period	3215159	21	Trial: 21	3215159	103	ÐÅ·â	Ïà¿ò	ÓÍ»­	j	j
lyd	.	.	.	.	.	.	.	.	.	.	10	.	.	.	false	false	Message: 558ms	16.22	210.68	77	586	624.40	430.30	2	411.00	510	143.40	369.10	INVISIBLE_BOUNDARY[1]	558	.	.	lyd.edf	RIGHT	4770	3219929	Full Trial Period	3215159	21	Trial: 21	3215159	103	ÐÅ·â	Ïà¿ò	ÓÍ»­	j	j
lyd	.	.	.	.	.	.	.	.	.	.	11	.	.	.	false	false	Message: 568ms	16.22	210.68	77	586	624.40	430.30	2	411.00	510	143.40	369.10	SYNCTIME	568	.	.	lyd.edf	RIGHT	4770	3219929	Full Trial Period	3215159	21	Trial: 21	3215159	103	ÐÅ·â	Ïà¿ò	ÓÍ»­	j	j
lyd	.	.	.	.	279	1785	6	1507	812.10	381.90	12	.	.	.	false	false	Message: 1655ms	.	.	.	.	.	.	.	.	.	.	.	INVISIBLE_BOUNDARY[2]	1655	812.10	381.90	lyd.edf	RIGHT	4770	3219929	Full Trial Period	3215159	21	Trial: 21	3215159	103	ÐÅ·â	Ïà¿ò	ÓÍ»­	j	j
lyd	.	.	.	.	279	1785	6	1507	812.10	381.90	13	.	.	.	false	false	Message: 1659ms	.	.	.	.	.	.	.	.	.	.	.	SYNCTIME	1659	812.10	381.90	lyd.edf	RIGHT	4770	3219929	Full Trial Period	3215159	21	Trial: 21	3215159	103	ÐÅ·â	Ïà¿ò	ÓÍ»­	j	j
lyd	140	4769	1	4630	.	.	.	.	.	.	14	.	.	.	false	false	Message: 4751ms	0.13	0.88	153	4769	1525.10	605.50	11	21.50	4617	1528.40	609.30	KEYBOARD	4751	.	.	lyd.edf	RIGHT	4770	3219929	Full Trial Period	3215159	21	Trial: 21	3215159	103	ÐÅ·â	Ïà¿ò	ÓÍ»­	j	j
lyd	.	.	.	.	.	.	.	.	.	.	15	.	.	.	false	false	Message: 4814ms	.	.	.	.	.	.	.	.	.	.	.	TRIAL_RESULT 0	4814	.	.	lyd.edf	RIGHT	4770	3219929	Full Trial Period	3215159	21	Trial: 21	3215159	103	ÐÅ·â	Ïà¿ò	ÓÍ»­	j	j
lyd	.	.	.	.	.	.	.	.	.	.	1	.	.	.	false	false	Message: -22ms	.	.	.	.	.	.	.	.	.	.	.	TRIALID 21	-22	.	.	lyd.edf	RIGHT	2845	3224602	Full Trial Period	3221757	22	Trial: 22	3221757	68	²£Á§Öé	éÏé­Çò	Ç¦±Ê	f	f
lyd	.	.	.	.	.	.	.	.	.	.	2	.	.	.	false	false	Message: -1ms	.	.	.	.	.	.	.	.	.	.	.	RECCFG CR 1000 2 0 R	-1	.	.	lyd.edf	RIGHT	2845	3224602	Full Trial Period	3221757	22	Trial: 22	3221757	68	²£Á§Öé	éÏé­Çò	Ç¦±Ê	f	f
lyd	.	.	.	.	.	.	.	.	.	.	3	.	.	.	false	false	Message: -1ms	.	.	.	.	.	.	.	.	.	.	.	ELCLCFG TOWER	-1	.	.	lyd.edf	RIGHT	2845	3224602	Full Trial Period	3221757	22	Trial: 22	3221757	68	²£Á§Öé	éÏé­Çò	Ç¦±Ê	f	f
lyd	.	.	.	.	.	.	.	.	.	.	4	.	.	.	false	false	Message: -1ms	.	.	.	.	.	.	.	.	.	.	.	GAZE_COORDS 0.00 0.00 1023.00 767.00	-1	.	.	lyd.edf	RIGHT	2845	3224602	Full Trial Period	3221757	22	Trial: 22	3221757	68	²£Á§Öé	éÏé­Çò	Ç¦±Ê	f	f
lyd	.	.	.	.	.	.	.	.	.	.	5	.	.	.	false	false	Message: -1ms	.	.	.	.	.	.	.	.	.	.	.	THRESHOLDS R 104 216	-1	.	.	lyd.edf	RIGHT	2845	3224602	Full Trial Period	3221757	22	Trial: 22	3221757	68	²£Á§Öé	éÏé­Çò	Ç¦±Ê	f	f
lyd	.	.	.	.	.	.	.	.	.	.	6	.	.	.	false	false	Message: -1ms	.	.	.	.	.	.	.	.	.	.	.	ELCL_PROC CENTROID (3)	-1	.	.	lyd.edf	RIGHT	2845	3224602	Full Trial Period	3221757	22	Trial: 22	3221757	68	²£Á§Öé	éÏé­Çò	Ç¦±Ê	f	f
lyd	.	.	.	.	.	.	.	.	.	.	7	.	.	.	false	false	Message: -1ms	.	.	.	.	.	.	.	.	.	.	.	ELCL_PCR_PARAM 5 3.0	-1	.	.	lyd.edf	RIGHT	2845	3224602	Full Trial Period	3221757	22	Trial: 22	3221757	68	²£Á§Öé	éÏé­Çò	Ç¦±Ê	f	f
lyd	.	.	.	.	.	.	.	.	.	.	8	.	.	.	false	true	Message: 0ms	.	.	.	.	.	.	.	.	.	.	.	!MODE RECORD CR 1000 2 0 R	0	.	.	lyd.edf	RIGHT	2845	3224602	Full Trial Period	3221757	22	Trial: 22	3221757	68	²£Á§Öé	éÏé­Çò	Ç¦±Ê	f	f
lyd	.	.	.	.	394	400	1	7	142.50	378.80	9	.	.	.	false	false	Message: 44ms	.	.	.	.	.	.	.	.	.	.	.	SYNCTIME	44	142.50	378.80	lyd.edf	RIGHT	2845	3224602	Full Trial Period	3221757	22	Trial: 22	3221757	68	²£Á§Öé	éÏé­Çò	Ç¦±Ê	f	f
lyd	.	.	.	.	339	950	3	612	597.20	381.80	10	.	.	.	false	false	Message: 848ms	.	.	.	.	.	.	.	.	.	.	.	INVISIBLE_BOUNDARY[1]	848	597.20	381.80	lyd.edf	RIGHT	2845	3224602	Full Trial Period	3221757	22	Trial: 22	3221757	68	²£Á§Öé	éÏé­Çò	Ç¦±Ê	f	f
lyd	.	.	.	.	339	950	3	612	597.20	381.80	11	.	.	.	false	false	Message: 852ms	.	.	.	.	.	.	.	.	.	.	.	SYNCTIME	852	597.20	381.80	lyd.edf	RIGHT	2845	3224602	Full Trial Period	3221757	22	Trial: 22	3221757	68	²£Á§Öé	éÏé­Çò	Ç¦±Ê	f	f
lyd	.	.	.	.	639	2052	6	1414	853.30	380.20	12	[1]	2	RECTANGLE_INTERESTAREA	false	false	Message: 1799ms	.	.	.	.	.	.	.	.	.	.	.	INVISIBLE_BOUNDARY[2]	1799	853.30	380.20	lyd.edf	RIGHT	2845	3224602	Full Trial Period	3221757	22	Trial: 22	3221757	68	²£Á§Öé	éÏé­Çò	Ç¦±Ê	f	f
lyd	.	.	.	.	639	2052	6	1414	853.30	380.20	13	[1]	2	RECTANGLE_INTERESTAREA	false	false	Message: 1802ms	.	.	.	.	.	.	.	.	.	.	.	SYNCTIME	1802	853.30	380.20	lyd.edf	RIGHT	2845	3224602	Full Trial Period	3221757	22	Trial: 22	3221757	68	²£Á§Öé	éÏé­Çò	Ç¦±Ê	f	f
lyd	.	.	.	.	345	2843	8	2499	1103.30	449.80	14	.	.	.	false	false	Message: 2826ms	.	.	.	.	.	.	.	.	.	.	.	KEYBOARD	2826	1103.30	449.80	lyd.edf	RIGHT	2845	3224602	Full Trial Period	3221757	22	Trial: 22	3221757	68	²£Á§Öé	éÏé­Çò	Ç¦±Ê	f	f
lyd	.	.	.	.	.	.	.	.	.	.	15	.	.	.	false	false	Message: 2892ms	.	.	.	.	.	.	.	.	.	.	.	TRIAL_RESULT 0	2892	.	.	lyd.edf	RIGHT	2845	3224602	Full Trial Period	3221757	22	Trial: 22	3221757	68	²£Á§Öé	éÏé­Çò	Ç¦±Ê	f	f
lyd	.	.	.	.	.	.	.	.	.	.	1	.	.	.	false	false	Message: -26ms	.	.	.	.	.	.	.	.	.	.	.	TRIALID 22	-26	.	.	lyd.edf	RIGHT	2067	3227827	Full Trial Period	3225760	23	Trial: 23	3225760	20	éÙ×Ó	ÇúÆæ±ý	ÒÂ¼Ü	f	f
lyd	.	.	.	.	.	.	.	.	.	.	2	.	.	.	false	false	Message: -1ms	.	.	.	.	.	.	.	.	.	.	.	RECCFG CR 1000 2 0 R	-1	.	.	lyd.edf	RIGHT	2067	3227827	Full Trial Period	3225760	23	Trial: 23	3225760	20	éÙ×Ó	ÇúÆæ±ý	ÒÂ¼Ü	f	f
lyd	.	.	.	.	.	.	.	.	.	.	3	.	.	.	false	false	Message: -1ms	.	.	.	.	.	.	.	.	.	.	.	ELCLCFG TOWER	-1	.	.	lyd.edf	RIGHT	2067	3227827	Full Trial Period	3225760	23	Trial: 23	3225760	20	éÙ×Ó	ÇúÆæ±ý	ÒÂ¼Ü	f	f
lyd	.	.	.	.	.	.	.	.	.	.	4	.	.	.	false	false	Message: -1ms	.	.	.	.	.	.	.	.	.	.	.	GAZE_COORDS 0.00 0.00 1023.00 767.00	-1	.	.	lyd.edf	RIGHT	2067	3227827	Full Trial Period	3225760	23	Trial: 23	3225760	20	éÙ×Ó	ÇúÆæ±ý	ÒÂ¼Ü	f	f
lyd	.	.	.	.	.	.	.	.	.	.	5	.	.	.	false	false	Message: -1ms	.	.	.	.	.	.	.	.	.	.	.	THRESHOLDS R 104 216	-1	.	.	lyd.edf	RIGHT	2067	3227827	Full Trial Period	3225760	23	Trial: 23	3225760	20	éÙ×Ó	ÇúÆæ±ý	ÒÂ¼Ü	f	f
lyd	.	.	.	.	.	.	.	.	.	.	6	.	.	.	false	false	Message: -1ms	.	.	.	.	.	.	.	.	.	.	.	ELCL_PROC CENTROID (3)	-1	.	.	lyd.edf	RIGHT	2067	3227827	Full Trial Period	3225760	23	Trial: 23	3225760	20	éÙ×Ó	ÇúÆæ±ý	ÒÂ¼Ü	f	f
lyd	.	.	.	.	.	.	.	.	.	.	7	.	.	.	false	false	Message: -1ms	.	.	.	.	.	.	.	.	.	.	.	ELCL_PCR_PARAM 5 3.0	-1	.	.	lyd.edf	RIGHT	2067	3227827	Full Trial Period	3225760	23	Trial: 23	3225760	20	éÙ×Ó	ÇúÆæ±ý	ÒÂ¼Ü	f	f
lyd	.	.	.	.	.	.	.	.	.	.	8	.	.	.	false	true	Message: 0ms	.	.	.	.	.	.	.	.	.	.	.	!MODE RECORD CR 1000 2 0 R	0	.	.	lyd.edf	RIGHT	2067	3227827	Full Trial Period	3225760	23	Trial: 23	3225760	20	éÙ×Ó	ÇúÆæ±ý	ÒÂ¼Ü	f	f
lyd	.	.	.	.	.	.	.	.	.	.	9	.	.	.	false	false	Message: 48ms	0.61	55.07	11	54	138.10	365.10	1	63.00	44	124.80	352.80	SYNCTIME	48	.	.	lyd.edf	RIGHT	2067	3227827	Full Trial Period	3225760	23	Trial: 23	3225760	20	éÙ×Ó	ÇúÆæ±ý	ÒÂ¼Ü	f	f
lyd	.	.	.	.	.	.	.	.	.	.	10	.	.	.	false	false	Message: 583ms	15.70	203.92	77	613	594.20	380.10	3	298.90	537	125.50	382.90	INVISIBLE_BOUNDARY[1]	583	.	.	lyd.edf	RIGHT	2067	3227827	Full Trial Period	3225760	23	Trial: 23	3225760	20	éÙ×Ó	ÇúÆæ±ý	ÒÂ¼Ü	f	f
lyd	.	.	.	.	.	.	.	.	.	.	11	.	.	.	false	false	Message: 590ms	15.70	203.92	77	613	594.20	380.10	3	298.90	537	125.50	382.90	SYNCTIME	590	.	.	lyd.edf	RIGHT	2067	3227827	Full Trial Period	3225760	23	Trial: 23	3225760	20	éÙ×Ó	ÇúÆæ±ý	ÒÂ¼Ü	f	f
lyd	.	.	.	.	257	1486	6	1230	789.00	383.70	12	.	.	.	false	false	Message: 1348ms	.	.	.	.	.	.	.	.	.	.	.	INVISIBLE_BOUNDARY[2]	1348	789.00	383.70	lyd.edf	RIGHT	2067	3227827	Full Trial Period	3225760	23	Trial: 23	3225760	20	éÙ×Ó	ÇúÆæ±ý	ÒÂ¼Ü	f	f
lyd	.	.	.	.	257	1486	6	1230	789.00	383.70	13	.	.	.	false	false	Message: 1356ms	.	.	.	.	.	.	.	.	.	.	.	SYNCTIME	1356	789.00	383.70	lyd.edf	RIGHT	2067	3227827	Full Trial Period	3225760	23	Trial: 23	3225760	20	éÙ×Ó	ÇúÆæ±ý	ÒÂ¼Ü	f	f
lyd	.	.	.	.	189	2065	8	1877	1207.50	510.00	14	.	.	.	false	false	Message: 2048ms	.	.	.	.	.	.	.	.	.	.	.	KEYBOARD	2048	1207.50	510.00	lyd.edf	RIGHT	2067	3227827	Full Trial Period	3225760	23	Trial: 23	3225760	20	éÙ×Ó	ÇúÆæ±ý	ÒÂ¼Ü	f	f
lyd	.	.	.	.	.	.	.	.	.	.	15	.	.	.	false	false	Message: 2112ms	.	.	.	.	.	.	.	.	.	.	.	TRIAL_RESULT 0	2112	.	.	lyd.edf	RIGHT	2067	3227827	Full Trial Period	3225760	23	Trial: 23	3225760	20	éÙ×Ó	ÇúÆæ±ý	ÒÂ¼Ü	f	f
lyd	.	.	.	.	.	.	.	.	.	.	1	.	.	.	false	false	Message: -16ms	.	.	.	.	.	.	.	.	.	.	.	TRIALID 23	-16	.	.	lyd.edf	RIGHT	4294	3233210	Full Trial Period	3228916	24	Trial: 24	3228916	9	ÇÉ¿ËÁ¦	Ìú¹ì	Êé°ü	f	f
lyd	.	.	.	.	.	.	.	.	.	.	2	.	.	.	false	false	Message: -1ms	.	.	.	.	.	.	.	.	.	.	.	RECCFG CR 1000 2 0 R	-1	.	.	lyd.edf	RIGHT	4294	3233210	Full Trial Period	3228916	24	Trial: 24	3228916	9	ÇÉ¿ËÁ¦	Ìú¹ì	Êé°ü	f	f
lyd	.	.	.	.	.	.	.	.	.	.	3	.	.	.	false	false	Message: -1ms	.	.	.	.	.	.	.	.	.	.	.	ELCLCFG TOWER	-1	.	.	lyd.edf	RIGHT	4294	3233210	Full Trial Period	3228916	24	Trial: 24	3228916	9	ÇÉ¿ËÁ¦	Ìú¹ì	Êé°ü	f	f
lyd	.	.	.	.	.	.	.	.	.	.	4	.	.	.	false	false	Message: -1ms	.	.	.	.	.	.	.	.	.	.	.	GAZE_COORDS 0.00 0.00 1023.00 767.00	-1	.	.	lyd.edf	RIGHT	4294	3233210	Full Trial Period	3228916	24	Trial: 24	3228916	9	ÇÉ¿ËÁ¦	Ìú¹ì	Êé°ü	f	f
lyd	.	.	.	.	.	.	.	.	.	.	5	.	.	.	false	false	Message: -1ms	.	.	.	.	.	.	.	.	.	.	.	THRESHOLDS R 104 216	-1	.	.	lyd.edf	RIGHT	4294	3233210	Full Trial Period	3228916	24	Trial: 24	3228916	9	ÇÉ¿ËÁ¦	Ìú¹ì	Êé°ü	f	f
lyd	.	.	.	.	.	.	.	.	.	.	6	.	.	.	false	false	Message: -1ms	.	.	.	.	.	.	.	.	.	.	.	ELCL_PROC CENTROID (3)	-1	.	.	lyd.edf	RIGHT	4294	3233210	Full Trial Period	3228916	24	Trial: 24	3228916	9	ÇÉ¿ËÁ¦	Ìú¹ì	Êé°ü	f	f
lyd	.	.	.	.	.	.	.	.	.	.	7	.	.	.	false	false	Message: -1ms	.	.	.	.	.	.	.	.	.	.	.	ELCL_PCR_PARAM 5 3.0	-1	.	.	lyd.edf	RIGHT	4294	3233210	Full Trial Period	3228916	24	Trial: 24	3228916	9	ÇÉ¿ËÁ¦	Ìú¹ì	Êé°ü	f	f
lyd	.	.	.	.	.	.	.	.	.	.	8	.	.	.	false	true	Message: 0ms	.	.	.	.	.	.	.	.	.	.	.	!MODE RECORD CR 1000 2 0 R	0	.	.	lyd.edf	RIGHT	4294	3233210	Full Trial Period	3228916	24	Trial: 24	3228916	9	ÇÉ¿ËÁ¦	Ìú¹ì	Êé°ü	f	f
lyd	.	.	.	.	220	226	1	7	145.00	369.70	9	.	.	.	false	false	Message: 42ms	.	.	.	.	.	.	.	.	.	.	.	SYNCTIME	42	145.00	369.70	lyd.edf	RIGHT	4294	3233210	Full Trial Period	3228916	24	Trial: 24	3228916	9	ÇÉ¿ËÁ¦	Ìú¹ì	Êé°ü	f	f
lyd	.	.	.	.	.	.	.	.	.	.	10	.	.	.	false	false	Message: 1446ms	14.54	250.61	58	1455	568.60	389.60	5	484.80	1398	136.90	355.00	INVISIBLE_BOUNDARY[1]	1446	.	.	lyd.edf	RIGHT	4294	3233210	Full Trial Period	3228916	24	Trial: 24	3228916	9	ÇÉ¿ËÁ¦	Ìú¹ì	Êé°ü	f	f
lyd	.	.	.	.	.	.	.	.	.	.	11	.	.	.	false	false	Message: 1450ms	14.54	250.61	58	1455	568.60	389.60	5	484.80	1398	136.90	355.00	SYNCTIME	1450	.	.	lyd.edf	RIGHT	4294	3233210	Full Trial Period	3228916	24	Trial: 24	3228916	9	ÇÉ¿ËÁ¦	Ìú¹ì	Êé°ü	f	f
lyd	.	.	.	.	.	.	.	.	.	.	12	.	.	.	false	false	Message: 2875ms	3.45	132.77	26	2887	825.80	394.40	8	249.70	2862	722.70	389.70	INVISIBLE_BOUNDARY[2]	2875	.	.	lyd.edf	RIGHT	4294	3233210	Full Trial Period	3228916	24	Trial: 24	3228916	9	ÇÉ¿ËÁ¦	Ìú¹ì	Êé°ü	f	f
lyd	.	.	.	.	.	.	.	.	.	.	13	.	.	.	false	false	Message: 2883ms	3.45	132.77	26	2887	825.80	394.40	8	249.70	2862	722.70	389.70	SYNCTIME	2883	.	.	lyd.edf	RIGHT	4294	3233210	Full Trial Period	3228916	24	Trial: 24	3228916	9	ÇÉ¿ËÁ¦	Ìú¹ì	Êé°ü	f	f
lyd	.	.	.	.	.	.	.	.	.	.	14	.	.	.	false	false	Message: 4275ms	20.68	170.92	121	4292	140.50	389.80	12	404.00	4172	764.80	407.80	KEYBOARD	4275	.	.	lyd.edf	RIGHT	4294	3233210	Full Trial Period	3228916	24	Trial: 24	3228916	9	ÇÉ¿ËÁ¦	Ìú¹ì	Êé°ü	f	f
lyd	.	.	.	.	.	.	.	.	.	.	15	.	.	.	false	false	Message: 4337ms	.	.	.	.	.	.	.	.	.	.	.	TRIAL_RESULT 0	4337	.	.	lyd.edf	RIGHT	4294	3233210	Full Trial Period	3228916	24	Trial: 24	3228916	9	ÇÉ¿ËÁ¦	Ìú¹ì	Êé°ü	f	f
lyd	.	.	.	.	.	.	.	.	.	.	1	.	.	.	false	false	Message: -17ms	.	.	.	.	.	.	.	.	.	.	.	TRIALID 24	-17	.	.	lyd.edf	RIGHT	2486	3236819	Full Trial Period	3234333	25	Trial: 25	3234333	73	ß¦ÃæÕÈ	ÓñÃ×	¾íÖ½	f	f
lyd	.	.	.	.	.	.	.	.	.	.	2	.	.	.	false	false	Message: -1ms	.	.	.	.	.	.	.	.	.	.	.	RECCFG CR 1000 2 0 R	-1	.	.	lyd.edf	RIGHT	2486	3236819	Full Trial Period	3234333	25	Trial: 25	3234333	73	ß¦ÃæÕÈ	ÓñÃ×	¾íÖ½	f	f
lyd	.	.	.	.	.	.	.	.	.	.	3	.	.	.	false	false	Message: -1ms	.	.	.	.	.	.	.	.	.	.	.	ELCLCFG TOWER	-1	.	.	lyd.edf	RIGHT	2486	3236819	Full Trial Period	3234333	25	Trial: 25	3234333	73	ß¦ÃæÕÈ	ÓñÃ×	¾íÖ½	f	f
lyd	.	.	.	.	.	.	.	.	.	.	4	.	.	.	false	false	Message: -1ms	.	.	.	.	.	.	.	.	.	.	.	GAZE_COORDS 0.00 0.00 1023.00 767.00	-1	.	.	lyd.edf	RIGHT	2486	3236819	Full Trial Period	3234333	25	Trial: 25	3234333	73	ß¦ÃæÕÈ	ÓñÃ×	¾íÖ½	f	f
lyd	.	.	.	.	.	.	.	.	.	.	5	.	.	.	false	false	Message: -1ms	.	.	.	.	.	.	.	.	.	.	.	THRESHOLDS R 104 216	-1	.	.	lyd.edf	RIGHT	2486	3236819	Full Trial Period	3234333	25	Trial: 25	3234333	73	ß¦ÃæÕÈ	ÓñÃ×	¾íÖ½	f	f
lyd	.	.	.	.	.	.	.	.	.	.	6	.	.	.	false	false	Message: -1ms	.	.	.	.	.	.	.	.	.	.	.	ELCL_PROC CENTROID (3)	-1	.	.	lyd.edf	RIGHT	2486	3236819	Full Trial Period	3234333	25	Trial: 25	3234333	73	ß¦ÃæÕÈ	ÓñÃ×	¾íÖ½	f	f
lyd	.	.	.	.	.	.	.	.	.	.	7	.	.	.	false	false	Message: -1ms	.	.	.	.	.	.	.	.	.	.	.	ELCL_PCR_PARAM 5 3.0	-1	.	.	lyd.edf	RIGHT	2486	3236819	Full Trial Period	3234333	25	Trial: 25	3234333	73	ß¦ÃæÕÈ	ÓñÃ×	¾íÖ½	f	f
lyd	.	.	.	.	.	.	.	.	.	.	8	.	.	.	false	true	Message: 0ms	.	.	.	.	.	.	.	.	.	.	.	!MODE RECORD CR 1000 2 0 R	0	.	.	lyd.edf	RIGHT	2486	3236819	Full Trial Period	3234333	25	Trial: 25	3234333	73	ß¦ÃæÕÈ	ÓñÃ×	¾íÖ½	f	f
lyd	.	.	.	.	285	291	1	7	140.30	376.30	9	.	.	.	false	false	Message: 41ms	.	.	.	.	.	.	.	.	.	.	.	SYNCTIME	41	140.30	376.30	lyd.edf	RIGHT	2486	3236819	Full Trial Period	3234333	25	Trial: 25	3234333	73	ß¦ÃæÕÈ	ÓñÃ×	¾íÖ½	f	f
lyd	.	.	.	.	.	.	.	.	.	.	10	.	.	.	false	false	Message: 1017ms	14.12	261.42	54	1030	551.80	402.90	4	477.20	977	133.00	357.60	INVISIBLE_BOUNDARY[1]	1017	.	.	lyd.edf	RIGHT	2486	3236819	Full Trial Period	3234333	25	Trial: 25	3234333	73	ß¦ÃæÕÈ	ÓñÃ×	¾íÖ½	f	f
lyd	.	.	.	.	.	.	.	.	.	.	11	.	.	.	false	false	Message: 1024ms	14.12	261.42	54	1030	551.80	402.90	4	477.20	977	133.00	357.60	SYNCTIME	1024	.	.	lyd.edf	RIGHT	2486	3236819	Full Trial Period	3234333	25	Trial: 25	3234333	73	ß¦ÃæÕÈ	ÓñÃ×	¾íÖ½	f	f
lyd	.	.	.	.	683	2484	7	1802	888.40	388.20	12	[1]	2	RECTANGLE_INTERESTAREA	false	false	Message: 1815ms	.	.	.	.	.	.	.	.	.	.	.	INVISIBLE_BOUNDARY[2]	1815	888.40	388.20	lyd.edf	RIGHT	2486	3236819	Full Trial Period	3234333	25	Trial: 25	3234333	73	ß¦ÃæÕÈ	ÓñÃ×	¾íÖ½	f	f
lyd	.	.	.	.	683	2484	7	1802	888.40	388.20	13	[1]	2	RECTANGLE_INTERESTAREA	false	false	Message: 1824ms	.	.	.	.	.	.	.	.	.	.	.	SYNCTIME	1824	888.40	388.20	lyd.edf	RIGHT	2486	3236819	Full Trial Period	3234333	25	Trial: 25	3234333	73	ß¦ÃæÕÈ	ÓñÃ×	¾íÖ½	f	f
lyd	.	.	.	.	683	2484	7	1802	888.40	388.20	14	[1]	2	RECTANGLE_INTERESTAREA	false	false	Message: 2466ms	.	.	.	.	.	.	.	.	.	.	.	KEYBOARD	2466	888.40	388.20	lyd.edf	RIGHT	2486	3236819	Full Trial Period	3234333	25	Trial: 25	3234333	73	ß¦ÃæÕÈ	ÓñÃ×	¾íÖ½	f	f
lyd	.	.	.	.	.	.	.	.	.	.	15	.	.	.	false	false	Message: 2532ms	.	.	.	.	.	.	.	.	.	.	.	TRIAL_RESULT 0	2532	.	.	lyd.edf	RIGHT	2486	3236819	Full Trial Period	3234333	25	Trial: 25	3234333	73	ß¦ÃæÕÈ	ÓñÃ×	¾íÖ½	f	f
lyd	.	.	.	.	.	.	.	.	.	.	1	.	.	.	false	false	Message: -16ms	.	.	.	.	.	.	.	.	.	.	.	TRIALID 25	-16	.	.	lyd.edf	RIGHT	3489	3243187	Full Trial Period	3239698	26	Trial: 26	3239698	78	ºÉ°üµ°	ºôÀ²È¦	ÊÖïí	j	j
lyd	.	.	.	.	.	.	.	.	.	.	2	.	.	.	false	false	Message: -1ms	.	.	.	.	.	.	.	.	.	.	.	RECCFG CR 1000 2 0 R	-1	.	.	lyd.edf	RIGHT	3489	3243187	Full Trial Period	3239698	26	Trial: 26	3239698	78	ºÉ°üµ°	ºôÀ²È¦	ÊÖïí	j	j
lyd	.	.	.	.	.	.	.	.	.	.	3	.	.	.	false	false	Message: -1ms	.	.	.	.	.	.	.	.	.	.	.	ELCLCFG TOWER	-1	.	.	lyd.edf	RIGHT	3489	3243187	Full Trial Period	3239698	26	Trial: 26	3239698	78	ºÉ°üµ°	ºôÀ²È¦	ÊÖïí	j	j
lyd	.	.	.	.	.	.	.	.	.	.	4	.	.	.	false	false	Message: -1ms	.	.	.	.	.	.	.	.	.	.	.	GAZE_COORDS 0.00 0.00 1023.00 767.00	-1	.	.	lyd.edf	RIGHT	3489	3243187	Full Trial Period	3239698	26	Trial: 26	3239698	78	ºÉ°üµ°	ºôÀ²È¦	ÊÖïí	j	j
lyd	.	.	.	.	.	.	.	.	.	.	5	.	.	.	false	false	Message: -1ms	.	.	.	.	.	.	.	.	.	.	.	THRESHOLDS R 104 216	-1	.	.	lyd.edf	RIGHT	3489	3243187	Full Trial Period	3239698	26	Trial: 26	3239698	78	ºÉ°üµ°	ºôÀ²È¦	ÊÖïí	j	j
lyd	.	.	.	.	.	.	.	.	.	.	6	.	.	.	false	false	Message: -1ms	.	.	.	.	.	.	.	.	.	.	.	ELCL_PROC CENTROID (3)	-1	.	.	lyd.edf	RIGHT	3489	3243187	Full Trial Period	3239698	26	Trial: 26	3239698	78	ºÉ°üµ°	ºôÀ²È¦	ÊÖïí	j	j
lyd	.	.	.	.	.	.	.	.	.	.	7	.	.	.	false	false	Message: -1ms	.	.	.	.	.	.	.	.	.	.	.	ELCL_PCR_PARAM 5 3.0	-1	.	.	lyd.edf	RIGHT	3489	3243187	Full Trial Period	3239698	26	Trial: 26	3239698	78	ºÉ°üµ°	ºôÀ²È¦	ÊÖïí	j	j
lyd	.	.	.	.	.	.	.	.	.	.	8	.	.	.	false	true	Message: 0ms	.	.	.	.	.	.	.	.	.	.	.	!MODE RECORD CR 1000 2 0 R	0	.	.	lyd.edf	RIGHT	3489	3243187	Full Trial Period	3239698	26	Trial: 26	3239698	78	ºÉ°üµ°	ºôÀ²È¦	ÊÖïí	j	j
lyd	.	.	.	.	358	364	1	7	140.50	363.30	9	.	.	.	false	false	Message: 42ms	.	.	.	.	.	.	.	.	.	.	.	SYNCTIME	42	140.50	363.30	lyd.edf	RIGHT	3489	3243187	Full Trial Period	3239698	26	Trial: 26	3239698	78	ºÉ°üµ°	ºôÀ²È¦	ÊÖïí	j	j
lyd	.	.	.	.	.	.	.	.	.	.	10	.	.	.	false	false	Message: 424ms	16.77	70.15	239	603	644.80	404.60	1	598.60	365	143.70	372.90	INVISIBLE_BOUNDARY[1]	424	.	.	lyd.edf	RIGHT	3489	3243187	Full Trial Period	3239698	26	Trial: 26	3239698	78	ºÉ°üµ°	ºôÀ²È¦	ÊÖïí	j	j
lyd	.	.	.	.	.	.	.	.	.	.	11	.	.	.	false	false	Message: 433ms	16.77	70.15	239	603	644.80	404.60	1	598.60	365	143.70	372.90	SYNCTIME	433	.	.	lyd.edf	RIGHT	3489	3243187	Full Trial Period	3239698	26	Trial: 26	3239698	78	ºÉ°üµ°	ºôÀ²È¦	ÊÖïí	j	j
lyd	.	.	.	.	.	.	.	.	.	.	12	.	.	.	false	false	Message: 513ms	16.77	70.15	239	603	644.80	404.60	1	598.60	365	143.70	372.90	INVISIBLE_BOUNDARY[2]	513	.	.	lyd.edf	RIGHT	3489	3243187	Full Trial Period	3239698	26	Trial: 26	3239698	78	ºÉ°üµ°	ºôÀ²È¦	ÊÖïí	j	j
lyd	.	.	.	.	.	.	.	.	.	.	13	.	.	.	false	false	Message: 516ms	16.77	70.15	239	603	644.80	404.60	1	598.60	365	143.70	372.90	SYNCTIME	516	.	.	lyd.edf	RIGHT	3489	3243187	Full Trial Period	3239698	26	Trial: 26	3239698	78	ºÉ°üµ°	ºôÀ²È¦	ÊÖïí	j	j
lyd	.	.	.	.	.	.	.	.	.	.	14	.	.	.	false	false	Message: 3470ms	13.53	150.32	90	3487	882.60	381.80	13	389.10	3398	1049.50	782.00	KEYBOARD	3470	.	.	lyd.edf	RIGHT	3489	3243187	Full Trial Period	3239698	26	Trial: 26	3239698	78	ºÉ°üµ°	ºôÀ²È¦	ÊÖïí	j	j
lyd	.	.	.	.	.	.	.	.	.	.	15	.	.	.	false	false	Message: 3533ms	.	.	.	.	.	.	.	.	.	.	.	TRIAL_RESULT 0	3533	.	.	lyd.edf	RIGHT	3489	3243187	Full Trial Period	3239698	26	Trial: 26	3239698	78	ºÉ°üµ°	ºôÀ²È¦	ÊÖïí	j	j
lyd	.	.	.	.	.	.	.	.	.	.	1	.	.	.	false	false	Message: -19ms	.	.	.	.	.	.	.	.	.	.	.	TRIALID 26	-19	.	.	lyd.edf	RIGHT	2437	3247612	Full Trial Period	3245175	27	Trial: 27	3245175	28	Ð¡Ïª	Éß	éÙ×Ó	f	f
lyd	.	.	.	.	.	.	.	.	.	.	2	.	.	.	false	false	Message: -1ms	.	.	.	.	.	.	.	.	.	.	.	RECCFG CR 1000 2 0 R	-1	.	.	lyd.edf	RIGHT	2437	3247612	Full Trial Period	3245175	27	Trial: 27	3245175	28	Ð¡Ïª	Éß	éÙ×Ó	f	f
lyd	.	.	.	.	.	.	.	.	.	.	3	.	.	.	false	false	Message: -1ms	.	.	.	.	.	.	.	.	.	.	.	ELCLCFG TOWER	-1	.	.	lyd.edf	RIGHT	2437	3247612	Full Trial Period	3245175	27	Trial: 27	3245175	28	Ð¡Ïª	Éß	éÙ×Ó	f	f
lyd	.	.	.	.	.	.	.	.	.	.	4	.	.	.	false	false	Message: -1ms	.	.	.	.	.	.	.	.	.	.	.	GAZE_COORDS 0.00 0.00 1023.00 767.00	-1	.	.	lyd.edf	RIGHT	2437	3247612	Full Trial Period	3245175	27	Trial: 27	3245175	28	Ð¡Ïª	Éß	éÙ×Ó	f	f
lyd	.	.	.	.	.	.	.	.	.	.	5	.	.	.	false	false	Message: -1ms	.	.	.	.	.	.	.	.	.	.	.	THRESHOLDS R 104 216	-1	.	.	lyd.edf	RIGHT	2437	3247612	Full Trial Period	3245175	27	Trial: 27	3245175	28	Ð¡Ïª	Éß	éÙ×Ó	f	f
lyd	.	.	.	.	.	.	.	.	.	.	6	.	.	.	false	false	Message: -1ms	.	.	.	.	.	.	.	.	.	.	.	ELCL_PROC CENTROID (3)	-1	.	.	lyd.edf	RIGHT	2437	3247612	Full Trial Period	3245175	27	Trial: 27	3245175	28	Ð¡Ïª	Éß	éÙ×Ó	f	f
lyd	.	.	.	.	.	.	.	.	.	.	7	.	.	.	false	false	Message: -1ms	.	.	.	.	.	.	.	.	.	.	.	ELCL_PCR_PARAM 5 3.0	-1	.	.	lyd.edf	RIGHT	2437	3247612	Full Trial Period	3245175	27	Trial: 27	3245175	28	Ð¡Ïª	Éß	éÙ×Ó	f	f
lyd	.	.	.	.	.	.	.	.	.	.	8	.	.	.	false	true	Message: 0ms	.	.	.	.	.	.	.	.	.	.	.	!MODE RECORD CR 1000 2 0 R	0	.	.	lyd.edf	RIGHT	2437	3247612	Full Trial Period	3245175	27	Trial: 27	3245175	28	Ð¡Ïª	Éß	éÙ×Ó	f	f
lyd	.	.	.	.	.	.	.	.	.	.	9	.	.	.	false	false	Message: 39ms	.	.	96	96	142.10	294.70	1	1153.20	1	.	.	SYNCTIME	39	.	.	lyd.edf	RIGHT	2437	3247612	Full Trial Period	3245175	27	Trial: 27	3245175	28	Ð¡Ïª	Éß	éÙ×Ó	f	f
lyd	.	.	.	.	200	1226	4	1027	549.30	383.00	10	.	.	.	false	false	Message: 1084ms	.	.	.	.	.	.	.	.	.	.	.	INVISIBLE_BOUNDARY[1]	1084	549.30	383.00	lyd.edf	RIGHT	2437	3247612	Full Trial Period	3245175	27	Trial: 27	3245175	28	Ð¡Ïª	Éß	éÙ×Ó	f	f
lyd	.	.	.	.	200	1226	4	1027	549.30	383.00	11	.	.	.	false	false	Message: 1088ms	.	.	.	.	.	.	.	.	.	.	.	SYNCTIME	1088	549.30	383.00	lyd.edf	RIGHT	2437	3247612	Full Trial Period	3245175	27	Trial: 27	3245175	28	Ð¡Ïª	Éß	éÙ×Ó	f	f
lyd	.	.	.	.	141	1826	6	1686	788.50	384.60	12	.	.	.	false	false	Message: 1700ms	.	.	.	.	.	.	.	.	.	.	.	INVISIBLE_BOUNDARY[2]	1700	788.50	384.60	lyd.edf	RIGHT	2437	3247612	Full Trial Period	3245175	27	Trial: 27	3245175	28	Ð¡Ïª	Éß	éÙ×Ó	f	f
lyd	.	.	.	.	141	1826	6	1686	788.50	384.60	13	.	.	.	false	false	Message: 1705ms	.	.	.	.	.	.	.	.	.	.	.	SYNCTIME	1705	788.50	384.60	lyd.edf	RIGHT	2437	3247612	Full Trial Period	3245175	27	Trial: 27	3245175	28	Ð¡Ïª	Éß	éÙ×Ó	f	f
lyd	.	.	.	.	320	2435	8	2116	859.00	398.60	14	[1]	2	RECTANGLE_INTERESTAREA	false	false	Message: 2418ms	.	.	.	.	.	.	.	.	.	.	.	KEYBOARD	2418	859.00	398.60	lyd.edf	RIGHT	2437	3247612	Full Trial Period	3245175	27	Trial: 27	3245175	28	Ð¡Ïª	Éß	éÙ×Ó	f	f
lyd	.	.	.	.	.	.	.	.	.	.	15	.	.	.	false	false	Message: 2481ms	.	.	.	.	.	.	.	.	.	.	.	TRIAL_RESULT 0	2481	.	.	lyd.edf	RIGHT	2437	3247612	Full Trial Period	3245175	27	Trial: 27	3245175	28	Ð¡Ïª	Éß	éÙ×Ó	f	f
lyd	.	.	.	.	.	.	.	.	.	.	1	.	.	.	false	false	Message: -23ms	.	.	.	.	.	.	.	.	.	.	.	TRIALID 27	-23	.	.	lyd.edf	RIGHT	4341	3255652	Full Trial Period	3251311	28	Trial: 28	3251311	120	Ä§·½	ÄÖÖÓ	´½¸à	f	f
lyd	.	.	.	.	.	.	.	.	.	.	2	.	.	.	false	false	Message: -1ms	.	.	.	.	.	.	.	.	.	.	.	RECCFG CR 1000 2 0 R	-1	.	.	lyd.edf	RIGHT	4341	3255652	Full Trial Period	3251311	28	Trial: 28	3251311	120	Ä§·½	ÄÖÖÓ	´½¸à	f	f
lyd	.	.	.	.	.	.	.	.	.	.	3	.	.	.	false	false	Message: -1ms	.	.	.	.	.	.	.	.	.	.	.	ELCLCFG TOWER	-1	.	.	lyd.edf	RIGHT	4341	3255652	Full Trial Period	3251311	28	Trial: 28	3251311	120	Ä§·½	ÄÖÖÓ	´½¸à	f	f
lyd	.	.	.	.	.	.	.	.	.	.	4	.	.	.	false	false	Message: -1ms	.	.	.	.	.	.	.	.	.	.	.	GAZE_COORDS 0.00 0.00 1023.00 767.00	-1	.	.	lyd.edf	RIGHT	4341	3255652	Full Trial Period	3251311	28	Trial: 28	3251311	120	Ä§·½	ÄÖÖÓ	´½¸à	f	f
lyd	.	.	.	.	.	.	.	.	.	.	5	.	.	.	false	false	Message: -1ms	.	.	.	.	.	.	.	.	.	.	.	THRESHOLDS R 104 216	-1	.	.	lyd.edf	RIGHT	4341	3255652	Full Trial Period	3251311	28	Trial: 28	3251311	120	Ä§·½	ÄÖÖÓ	´½¸à	f	f
lyd	.	.	.	.	.	.	.	.	.	.	6	.	.	.	false	false	Message: -1ms	.	.	.	.	.	.	.	.	.	.	.	ELCL_PROC CENTROID (3)	-1	.	.	lyd.edf	RIGHT	4341	3255652	Full Trial Period	3251311	28	Trial: 28	3251311	120	Ä§·½	ÄÖÖÓ	´½¸à	f	f
lyd	.	.	.	.	.	.	.	.	.	.	7	.	.	.	false	false	Message: -1ms	.	.	.	.	.	.	.	.	.	.	.	ELCL_PCR_PARAM 5 3.0	-1	.	.	lyd.edf	RIGHT	4341	3255652	Full Trial Period	3251311	28	Trial: 28	3251311	120	Ä§·½	ÄÖÖÓ	´½¸à	f	f
lyd	.	.	.	.	.	.	.	.	.	.	8	.	.	.	false	true	Message: 0ms	.	.	.	.	.	.	.	.	.	.	.	!MODE RECORD CR 1000 2 0 R	0	.	.	lyd.edf	RIGHT	4341	3255652	Full Trial Period	3251311	28	Trial: 28	3251311	120	Ä§·½	ÄÖÖÓ	´½¸à	f	f
lyd	.	.	.	.	.	.	.	.	.	.	9	.	.	.	false	false	Message: 44ms	.	.	95	95	115.00	375.70	1	831.20	1	.	.	SYNCTIME	44	.	.	lyd.edf	RIGHT	4341	3255652	Full Trial Period	3251311	28	Trial: 28	3251311	120	Ä§·½	ÄÖÖÓ	´½¸à	f	f
lyd	.	.	.	.	157	795	3	639	608.40	387.30	10	.	.	.	false	false	Message: 651ms	.	.	.	.	.	.	.	.	.	.	.	INVISIBLE_BOUNDARY[1]	651	608.40	387.30	lyd.edf	RIGHT	4341	3255652	Full Trial Period	3251311	28	Trial: 28	3251311	120	Ä§·½	ÄÖÖÓ	´½¸à	f	f
lyd	.	.	.	.	157	795	3	639	608.40	387.30	11	.	.	.	false	false	Message: 660ms	.	.	.	.	.	.	.	.	.	.	.	SYNCTIME	660	608.40	387.30	lyd.edf	RIGHT	4341	3255652	Full Trial Period	3251311	28	Trial: 28	3251311	120	Ä§·½	ÄÖÖÓ	´½¸à	f	f
lyd	.	.	.	.	249	1791	6	1543	759.20	379.90	12	.	.	.	false	false	Message: 1746ms	.	.	.	.	.	.	.	.	.	.	.	INVISIBLE_BOUNDARY[2]	1746	759.20	379.90	lyd.edf	RIGHT	4341	3255652	Full Trial Period	3251311	28	Trial: 28	3251311	120	Ä§·½	ÄÖÖÓ	´½¸à	f	f
lyd	.	.	.	.	249	1791	6	1543	759.20	379.90	13	.	.	.	false	false	Message: 1751ms	.	.	.	.	.	.	.	.	.	.	.	SYNCTIME	1751	759.20	379.90	lyd.edf	RIGHT	4341	3255652	Full Trial Period	3251311	28	Trial: 28	3251311	120	Ä§·½	ÄÖÖÓ	´½¸à	f	f
lyd	109	4340	5	4232	.	.	.	.	.	.	14	.	.	.	false	false	Message: 4322ms	0.16	1.39	119	4340	1924.50	800.30	18	0.00	4222	1932.80	799.50	KEYBOARD	4322	.	.	lyd.edf	RIGHT	4341	3255652	Full Trial Period	3251311	28	Trial: 28	3251311	120	Ä§·½	ÄÖÖÓ	´½¸à	f	f
lyd	.	.	.	.	.	.	.	.	.	.	15	.	.	.	false	false	Message: 4387ms	.	.	.	.	.	.	.	.	.	.	.	TRIAL_RESULT 0	4387	.	.	lyd.edf	RIGHT	4341	3255652	Full Trial Period	3251311	28	Trial: 28	3251311	120	Ä§·½	ÄÖÖÓ	´½¸à	f	f
lyd	.	.	.	.	.	.	.	.	.	.	1	.	.	.	false	false	Message: -16ms	.	.	.	.	.	.	.	.	.	.	.	TRIALID 28	-16	.	.	lyd.edf	RIGHT	3022	3260108	Full Trial Period	3257086	29	Trial: 29	3257086	121	ÄÖÖÓ	ÄÏ¹Ï	ÑÛ¾µ	f	f
lyd	.	.	.	.	.	.	.	.	.	.	2	.	.	.	false	false	Message: -1ms	.	.	.	.	.	.	.	.	.	.	.	RECCFG CR 1000 2 0 R	-1	.	.	lyd.edf	RIGHT	3022	3260108	Full Trial Period	3257086	29	Trial: 29	3257086	121	ÄÖÖÓ	ÄÏ¹Ï	ÑÛ¾µ	f	f
lyd	.	.	.	.	.	.	.	.	.	.	3	.	.	.	false	false	Message: -1ms	.	.	.	.	.	.	.	.	.	.	.	ELCLCFG TOWER	-1	.	.	lyd.edf	RIGHT	3022	3260108	Full Trial Period	3257086	29	Trial: 29	3257086	121	ÄÖÖÓ	ÄÏ¹Ï	ÑÛ¾µ	f	f
lyd	.	.	.	.	.	.	.	.	.	.	4	.	.	.	false	false	Message: -1ms	.	.	.	.	.	.	.	.	.	.	.	GAZE_COORDS 0.00 0.00 1023.00 767.00	-1	.	.	lyd.edf	RIGHT	3022	3260108	Full Trial Period	3257086	29	Trial: 29	3257086	121	ÄÖÖÓ	ÄÏ¹Ï	ÑÛ¾µ	f	f
lyd	.	.	.	.	.	.	.	.	.	.	5	.	.	.	false	false	Message: -1ms	.	.	.	.	.	.	.	.	.	.	.	THRESHOLDS R 104 216	-1	.	.	lyd.edf	RIGHT	3022	3260108	Full Trial Period	3257086	29	Trial: 29	3257086	121	ÄÖÖÓ	ÄÏ¹Ï	ÑÛ¾µ	f	f
lyd	.	.	.	.	.	.	.	.	.	.	6	.	.	.	false	false	Message: -1ms	.	.	.	.	.	.	.	.	.	.	.	ELCL_PROC CENTROID (3)	-1	.	.	lyd.edf	RIGHT	3022	3260108	Full Trial Period	3257086	29	Trial: 29	3257086	121	ÄÖÖÓ	ÄÏ¹Ï	ÑÛ¾µ	f	f
lyd	.	.	.	.	.	.	.	.	.	.	7	.	.	.	false	false	Message: -1ms	.	.	.	.	.	.	.	.	.	.	.	ELCL_PCR_PARAM 5 3.0	-1	.	.	lyd.edf	RIGHT	3022	3260108	Full Trial Period	3257086	29	Trial: 29	3257086	121	ÄÖÖÓ	ÄÏ¹Ï	ÑÛ¾µ	f	f
lyd	.	.	.	.	.	.	.	.	.	.	8	.	.	.	false	true	Message: 0ms	.	.	.	.	.	.	.	.	.	.	.	!MODE RECORD CR 1000 2 0 R	0	.	.	lyd.edf	RIGHT	3022	3260108	Full Trial Period	3257086	29	Trial: 29	3257086	121	ÄÖÖÓ	ÄÏ¹Ï	ÑÛ¾µ	f	f
lyd	.	.	.	.	92	98	1	7	124.30	373.60	9	.	.	.	false	false	Message: 42ms	.	.	.	.	.	.	.	.	.	.	.	SYNCTIME	42	124.30	373.60	lyd.edf	RIGHT	3022	3260108	Full Trial Period	3257086	29	Trial: 29	3257086	121	ÄÖÖÓ	ÄÏ¹Ï	ÑÛ¾µ	f	f
lyd	.	.	.	.	.	.	.	.	.	.	10	.	.	.	false	false	Message: 1316ms	12.05	231.67	52	1337	543.90	406.90	4	393.50	1286	186.80	385.00	INVISIBLE_BOUNDARY[1]	1316	.	.	lyd.edf	RIGHT	3022	3260108	Full Trial Period	3257086	29	Trial: 29	3257086	121	ÄÖÖÓ	ÄÏ¹Ï	ÑÛ¾µ	f	f
lyd	.	.	.	.	.	.	.	.	.	.	11	.	.	.	false	false	Message: 1325ms	12.05	231.67	52	1337	543.90	406.90	4	393.50	1286	186.80	385.00	SYNCTIME	1325	.	.	lyd.edf	RIGHT	3022	3260108	Full Trial Period	3257086	29	Trial: 29	3257086	121	ÄÖÖÓ	ÄÏ¹Ï	ÑÛ¾µ	f	f
lyd	.	.	.	.	.	.	.	.	.	.	12	.	.	.	false	false	Message: 1908ms	18.08	200.90	90	1953	1028.60	530.40	6	520.20	1864	495.60	373.20	INVISIBLE_BOUNDARY[2]	1908	.	.	lyd.edf	RIGHT	3022	3260108	Full Trial Period	3257086	29	Trial: 29	3257086	121	ÄÖÖÓ	ÄÏ¹Ï	ÑÛ¾µ	f	f
lyd	.	.	.	.	.	.	.	.	.	.	13	.	.	.	false	false	Message: 1917ms	18.08	200.90	90	1953	1028.60	530.40	6	520.20	1864	495.60	373.20	SYNCTIME	1917	.	.	lyd.edf	RIGHT	3022	3260108	Full Trial Period	3257086	29	Trial: 29	3257086	121	ÄÖÖÓ	ÄÏ¹Ï	ÑÛ¾µ	f	f
lyd	.	.	.	.	203	3020	10	2818	1148.20	541.70	14	.	.	.	false	false	Message: 3003ms	.	.	.	.	.	.	.	.	.	.	.	KEYBOARD	3003	1148.20	541.70	lyd.edf	RIGHT	3022	3260108	Full Trial Period	3257086	29	Trial: 29	3257086	121	ÄÖÖÓ	ÄÏ¹Ï	ÑÛ¾µ	f	f
lyd	.	.	.	.	.	.	.	.	.	.	15	.	.	.	false	false	Message: 3063ms	.	.	.	.	.	.	.	.	.	.	.	TRIAL_RESULT 0	3063	.	.	lyd.edf	RIGHT	3022	3260108	Full Trial Period	3257086	29	Trial: 29	3257086	121	ÄÖÖÓ	ÄÏ¹Ï	ÑÛ¾µ	f	f
lyd	.	.	.	.	.	.	.	.	.	.	1	.	.	.	false	false	Message: -16ms	.	.	.	.	.	.	.	.	.	.	.	TRIALID 29	-16	.	.	lyd.edf	RIGHT	3903	3265380	Full Trial Period	3261477	30	Trial: 30	3261477	71	ÒÎ×Ó	ÍøÇò	Ãµ¹å	j	j
lyd	.	.	.	.	.	.	.	.	.	.	2	.	.	.	false	false	Message: -1ms	.	.	.	.	.	.	.	.	.	.	.	RECCFG CR 1000 2 0 R	-1	.	.	lyd.edf	RIGHT	3903	3265380	Full Trial Period	3261477	30	Trial: 30	3261477	71	ÒÎ×Ó	ÍøÇò	Ãµ¹å	j	j
lyd	.	.	.	.	.	.	.	.	.	.	3	.	.	.	false	false	Message: -1ms	.	.	.	.	.	.	.	.	.	.	.	ELCLCFG TOWER	-1	.	.	lyd.edf	RIGHT	3903	3265380	Full Trial Period	3261477	30	Trial: 30	3261477	71	ÒÎ×Ó	ÍøÇò	Ãµ¹å	j	j
lyd	.	.	.	.	.	.	.	.	.	.	4	.	.	.	false	false	Message: -1ms	.	.	.	.	.	.	.	.	.	.	.	GAZE_COORDS 0.00 0.00 1023.00 767.00	-1	.	.	lyd.edf	RIGHT	3903	3265380	Full Trial Period	3261477	30	Trial: 30	3261477	71	ÒÎ×Ó	ÍøÇò	Ãµ¹å	j	j
lyd	.	.	.	.	.	.	.	.	.	.	5	.	.	.	false	false	Message: -1ms	.	.	.	.	.	.	.	.	.	.	.	THRESHOLDS R 104 216	-1	.	.	lyd.edf	RIGHT	3903	3265380	Full Trial Period	3261477	30	Trial: 30	3261477	71	ÒÎ×Ó	ÍøÇò	Ãµ¹å	j	j
lyd	.	.	.	.	.	.	.	.	.	.	6	.	.	.	false	false	Message: -1ms	.	.	.	.	.	.	.	.	.	.	.	ELCL_PROC CENTROID (3)	-1	.	.	lyd.edf	RIGHT	3903	3265380	Full Trial Period	3261477	30	Trial: 30	3261477	71	ÒÎ×Ó	ÍøÇò	Ãµ¹å	j	j
lyd	.	.	.	.	.	.	.	.	.	.	7	.	.	.	false	false	Message: -1ms	.	.	.	.	.	.	.	.	.	.	.	ELCL_PCR_PARAM 5 3.0	-1	.	.	lyd.edf	RIGHT	3903	3265380	Full Trial Period	3261477	30	Trial: 30	3261477	71	ÒÎ×Ó	ÍøÇò	Ãµ¹å	j	j
lyd	.	.	.	.	.	.	.	.	.	.	8	.	.	.	false	true	Message: 0ms	.	.	.	.	.	.	.	.	.	.	.	!MODE RECORD CR 1000 2 0 R	0	.	.	lyd.edf	RIGHT	3903	3265380	Full Trial Period	3261477	30	Trial: 30	3261477	71	ÒÎ×Ó	ÍøÇò	Ãµ¹å	j	j
lyd	.	.	.	.	362	368	1	7	129.00	367.30	9	.	.	.	false	false	Message: 43ms	.	.	.	.	.	.	.	.	.	.	.	SYNCTIME	43	129.00	367.30	lyd.edf	RIGHT	3903	3265380	Full Trial Period	3261477	30	Trial: 30	3261477	71	ÒÎ×Ó	ÍøÇò	Ãµ¹å	j	j
lyd	.	.	.	.	.	.	.	.	.	.	10	.	.	.	false	false	Message: 609ms	12.14	242.76	50	629	533.00	403.40	2	461.60	580	172.20	389.00	INVISIBLE_BOUNDARY[1]	609	.	.	lyd.edf	RIGHT	3903	3265380	Full Trial Period	3261477	30	Trial: 30	3261477	71	ÒÎ×Ó	ÍøÇò	Ãµ¹å	j	j
lyd	.	.	.	.	.	.	.	.	.	.	11	.	.	.	false	false	Message: 617ms	12.14	242.76	50	629	533.00	403.40	2	461.60	580	172.20	389.00	SYNCTIME	617	.	.	lyd.edf	RIGHT	3903	3265380	Full Trial Period	3261477	30	Trial: 30	3261477	71	ÒÎ×Ó	ÍøÇò	Ãµ¹å	j	j
lyd	.	.	.	.	.	.	.	.	.	.	12	.	.	.	false	false	Message: 1796ms	11.37	218.74	52	1810	836.30	404.40	4	347.00	1759	499.20	382.90	INVISIBLE_BOUNDARY[2]	1796	.	.	lyd.edf	RIGHT	3903	3265380	Full Trial Period	3261477	30	Trial: 30	3261477	71	ÒÎ×Ó	ÍøÇò	Ãµ¹å	j	j
lyd	.	.	.	.	.	.	.	.	.	.	13	.	.	.	false	false	Message: 1800ms	11.37	218.74	52	1810	836.30	404.40	4	347.00	1759	499.20	382.90	SYNCTIME	1800	.	.	lyd.edf	RIGHT	3903	3265380	Full Trial Period	3261477	30	Trial: 30	3261477	71	ÒÎ×Ó	ÍøÇò	Ãµ¹å	j	j
lyd	181	3902	4	3722	.	.	.	.	.	.	14	.	.	.	false	false	Message: 3884ms	0.10	0.46	214	3902	1355.30	1021.40	12	946.00	3689	1355.20	1017.40	KEYBOARD	3884	.	.	lyd.edf	RIGHT	3903	3265380	Full Trial Period	3261477	30	Trial: 30	3261477	71	ÒÎ×Ó	ÍøÇò	Ãµ¹å	j	j
lyd	.	.	.	.	.	.	.	.	.	.	15	.	.	.	false	false	Message: 3947ms	.	.	.	.	.	.	.	.	.	.	.	TRIAL_RESULT 0	3947	.	.	lyd.edf	RIGHT	3903	3265380	Full Trial Period	3261477	30	Trial: 30	3261477	71	ÒÎ×Ó	ÍøÇò	Ãµ¹å	j	j
lyd	.	.	.	.	.	.	.	.	.	.	1	.	.	.	false	false	Message: -16ms	.	.	.	.	.	.	.	.	.	.	.	TRIALID 30	-16	.	.	lyd.edf	RIGHT	4392	3271460	Full Trial Period	3267068	31	Trial: 31	3267068	6	¼¦µ°	²ÍÅÌ	Ì«Ñô	j	j
lyd	.	.	.	.	.	.	.	.	.	.	2	.	.	.	false	false	Message: -1ms	.	.	.	.	.	.	.	.	.	.	.	RECCFG CR 1000 2 0 R	-1	.	.	lyd.edf	RIGHT	4392	3271460	Full Trial Period	3267068	31	Trial: 31	3267068	6	¼¦µ°	²ÍÅÌ	Ì«Ñô	j	j
lyd	.	.	.	.	.	.	.	.	.	.	3	.	.	.	false	false	Message: -1ms	.	.	.	.	.	.	.	.	.	.	.	ELCLCFG TOWER	-1	.	.	lyd.edf	RIGHT	4392	3271460	Full Trial Period	3267068	31	Trial: 31	3267068	6	¼¦µ°	²ÍÅÌ	Ì«Ñô	j	j
lyd	.	.	.	.	.	.	.	.	.	.	4	.	.	.	false	false	Message: -1ms	.	.	.	.	.	.	.	.	.	.	.	GAZE_COORDS 0.00 0.00 1023.00 767.00	-1	.	.	lyd.edf	RIGHT	4392	3271460	Full Trial Period	3267068	31	Trial: 31	3267068	6	¼¦µ°	²ÍÅÌ	Ì«Ñô	j	j
lyd	.	.	.	.	.	.	.	.	.	.	5	.	.	.	false	false	Message: -1ms	.	.	.	.	.	.	.	.	.	.	.	THRESHOLDS R 104 216	-1	.	.	lyd.edf	RIGHT	4392	3271460	Full Trial Period	3267068	31	Trial: 31	3267068	6	¼¦µ°	²ÍÅÌ	Ì«Ñô	j	j
lyd	.	.	.	.	.	.	.	.	.	.	6	.	.	.	false	false	Message: -1ms	.	.	.	.	.	.	.	.	.	.	.	ELCL_PROC CENTROID (3)	-1	.	.	lyd.edf	RIGHT	4392	3271460	Full Trial Period	3267068	31	Trial: 31	3267068	6	¼¦µ°	²ÍÅÌ	Ì«Ñô	j	j
lyd	.	.	.	.	.	.	.	.	.	.	7	.	.	.	false	false	Message: -1ms	.	.	.	.	.	.	.	.	.	.	.	ELCL_PCR_PARAM 5 3.0	-1	.	.	lyd.edf	RIGHT	4392	3271460	Full Trial Period	3267068	31	Trial: 31	3267068	6	¼¦µ°	²ÍÅÌ	Ì«Ñô	j	j
lyd	.	.	.	.	.	.	.	.	.	.	8	.	.	.	false	true	Message: 0ms	.	.	.	.	.	.	.	.	.	.	.	!MODE RECORD CR 1000 2 0 R	0	.	.	lyd.edf	RIGHT	4392	3271460	Full Trial Period	3267068	31	Trial: 31	3267068	6	¼¦µ°	²ÍÅÌ	Ì«Ñô	j	j
lyd	.	.	.	.	320	326	1	7	136.70	382.30	9	.	.	.	false	false	Message: 42ms	.	.	.	.	.	.	.	.	.	.	.	SYNCTIME	42	136.70	382.30	lyd.edf	RIGHT	4392	3271460	Full Trial Period	3267068	31	Trial: 31	3267068	6	¼¦µ°	²ÍÅÌ	Ì«Ñô	j	j
lyd	.	.	.	.	.	.	.	.	.	.	10	.	.	.	false	false	Message: 628ms	13.24	142.35	93	684	559.40	368.40	2	514.20	592	166.50	395.10	INVISIBLE_BOUNDARY[1]	628	.	.	lyd.edf	RIGHT	4392	3271460	Full Trial Period	3267068	31	Trial: 31	3267068	6	¼¦µ°	²ÍÅÌ	Ì«Ñô	j	j
lyd	.	.	.	.	.	.	.	.	.	.	11	.	.	.	false	false	Message: 634ms	13.24	142.35	93	684	559.40	368.40	2	514.20	592	166.50	395.10	SYNCTIME	634	.	.	lyd.edf	RIGHT	4392	3271460	Full Trial Period	3267068	31	Trial: 31	3267068	6	¼¦µ°	²ÍÅÌ	Ì«Ñô	j	j
lyd	.	.	.	.	.	.	.	.	.	.	12	.	.	.	false	false	Message: 1281ms	11.01	215.81	51	1287	819.80	382.90	4	353.00	1237	494.10	375.30	INVISIBLE_BOUNDARY[2]	1281	.	.	lyd.edf	RIGHT	4392	3271460	Full Trial Period	3267068	31	Trial: 31	3267068	6	¼¦µ°	²ÍÅÌ	Ì«Ñô	j	j
lyd	.	.	.	.	160	1447	5	1288	809.20	381.00	13	.	.	.	false	false	Message: 1292ms	.	.	.	.	.	.	.	.	.	.	.	SYNCTIME	1292	809.20	381.00	lyd.edf	RIGHT	4392	3271460	Full Trial Period	3267068	31	Trial: 31	3267068	6	¼¦µ°	²ÍÅÌ	Ì«Ñô	j	j
lyd	1832	4391	1	2560	.	.	.	.	.	.	14	.	.	.	false	false	Message: 4374ms	7.81	4.22	1849	4391	1757.70	1039.20	9	108.70	2543	1453.60	888.40	KEYBOARD	4374	.	.	lyd.edf	RIGHT	4392	3271460	Full Trial Period	3267068	31	Trial: 31	3267068	6	¼¦µ°	²ÍÅÌ	Ì«Ñô	j	j
lyd	.	.	.	.	.	.	.	.	.	.	15	.	.	.	false	false	Message: 4438ms	.	.	.	.	.	.	.	.	.	.	.	TRIAL_RESULT 0	4438	.	.	lyd.edf	RIGHT	4392	3271460	Full Trial Period	3267068	31	Trial: 31	3267068	6	¼¦µ°	²ÍÅÌ	Ì«Ñô	j	j
lyd	.	.	.	.	.	.	.	.	.	.	1	.	.	.	false	false	Message: -15ms	.	.	.	.	.	.	.	.	.	.	.	TRIALID 31	-15	.	.	lyd.edf	RIGHT	2811	3275702	Full Trial Period	3272891	32	Trial: 32	3272891	131	Ãµ¹å	°ô°ôÌÇ	ÍøÇòÅÄ	j	f
lyd	.	.	.	.	.	.	.	.	.	.	2	.	.	.	false	false	Message: -1ms	.	.	.	.	.	.	.	.	.	.	.	RECCFG CR 1000 2 0 R	-1	.	.	lyd.edf	RIGHT	2811	3275702	Full Trial Period	3272891	32	Trial: 32	3272891	131	Ãµ¹å	°ô°ôÌÇ	ÍøÇòÅÄ	j	f
lyd	.	.	.	.	.	.	.	.	.	.	3	.	.	.	false	false	Message: -1ms	.	.	.	.	.	.	.	.	.	.	.	ELCLCFG TOWER	-1	.	.	lyd.edf	RIGHT	2811	3275702	Full Trial Period	3272891	32	Trial: 32	3272891	131	Ãµ¹å	°ô°ôÌÇ	ÍøÇòÅÄ	j	f
lyd	.	.	.	.	.	.	.	.	.	.	4	.	.	.	false	false	Message: -1ms	.	.	.	.	.	.	.	.	.	.	.	GAZE_COORDS 0.00 0.00 1023.00 767.00	-1	.	.	lyd.edf	RIGHT	2811	3275702	Full Trial Period	3272891	32	Trial: 32	3272891	131	Ãµ¹å	°ô°ôÌÇ	ÍøÇòÅÄ	j	f
lyd	.	.	.	.	.	.	.	.	.	.	5	.	.	.	false	false	Message: -1ms	.	.	.	.	.	.	.	.	.	.	.	THRESHOLDS R 104 216	-1	.	.	lyd.edf	RIGHT	2811	3275702	Full Trial Period	3272891	32	Trial: 32	3272891	131	Ãµ¹å	°ô°ôÌÇ	ÍøÇòÅÄ	j	f
lyd	.	.	.	.	.	.	.	.	.	.	6	.	.	.	false	false	Message: -1ms	.	.	.	.	.	.	.	.	.	.	.	ELCL_PROC CENTROID (3)	-1	.	.	lyd.edf	RIGHT	2811	3275702	Full Trial Period	3272891	32	Trial: 32	3272891	131	Ãµ¹å	°ô°ôÌÇ	ÍøÇòÅÄ	j	f
lyd	.	.	.	.	.	.	.	.	.	.	7	.	.	.	false	false	Message: -1ms	.	.	.	.	.	.	.	.	.	.	.	ELCL_PCR_PARAM 5 3.0	-1	.	.	lyd.edf	RIGHT	2811	3275702	Full Trial Period	3272891	32	Trial: 32	3272891	131	Ãµ¹å	°ô°ôÌÇ	ÍøÇòÅÄ	j	f
lyd	.	.	.	.	.	.	.	.	.	.	8	.	.	.	false	true	Message: 0ms	.	.	.	.	.	.	.	.	.	.	.	!MODE RECORD CR 1000 2 0 R	0	.	.	lyd.edf	RIGHT	2811	3275702	Full Trial Period	3272891	32	Trial: 32	3272891	131	Ãµ¹å	°ô°ôÌÇ	ÍøÇòÅÄ	j	f
lyd	.	.	.	.	275	281	1	7	134.90	367.10	9	.	.	.	false	false	Message: 44ms	.	.	.	.	.	.	.	.	.	.	.	SYNCTIME	44	134.90	367.10	lyd.edf	RIGHT	2811	3275702	Full Trial Period	3272891	32	Trial: 32	3272891	131	Ãµ¹å	°ô°ôÌÇ	ÍøÇòÅÄ	j	f
lyd	.	.	.	.	.	.	.	.	.	.	10	.	.	.	false	false	Message: 517ms	16.09	268.23	60	521	650.50	385.00	2	441.00	462	172.00	368.50	INVISIBLE_BOUNDARY[1]	517	.	.	lyd.edf	RIGHT	2811	3275702	Full Trial Period	3272891	32	Trial: 32	3272891	131	Ãµ¹å	°ô°ôÌÇ	ÍøÇòÅÄ	j	f
lyd	.	.	.	.	157	678	3	522	635.70	384.50	11	.	.	.	false	false	Message: 527ms	.	.	.	.	.	.	.	.	.	.	.	SYNCTIME	527	635.70	384.50	lyd.edf	RIGHT	2811	3275702	Full Trial Period	3272891	32	Trial: 32	3272891	131	Ãµ¹å	°ô°ôÌÇ	ÍøÇòÅÄ	j	f
lyd	.	.	.	.	.	.	.	.	.	.	12	.	.	.	false	false	Message: 1513ms	16.99	108.21	157	1607	1004.70	490.20	4	426.00	1451	500.70	369.70	INVISIBLE_BOUNDARY[2]	1513	.	.	lyd.edf	RIGHT	2811	3275702	Full Trial Period	3272891	32	Trial: 32	3272891	131	Ãµ¹å	°ô°ôÌÇ	ÍøÇòÅÄ	j	f
lyd	.	.	.	.	.	.	.	.	.	.	13	.	.	.	false	false	Message: 1518ms	16.99	108.21	157	1607	1004.70	490.20	4	426.00	1451	500.70	369.70	SYNCTIME	1518	.	.	lyd.edf	RIGHT	2811	3275702	Full Trial Period	3272891	32	Trial: 32	3272891	131	Ãµ¹å	°ô°ôÌÇ	ÍøÇòÅÄ	j	f
lyd	605	2810	1	2206	.	.	.	.	.	.	14	.	.	.	false	false	Message: 2792ms	.	.	624	2810	.	.	8	329.80	2187	1256.20	730.60	KEYBOARD	2792	.	.	lyd.edf	RIGHT	2811	3275702	Full Trial Period	3272891	32	Trial: 32	3272891	131	Ãµ¹å	°ô°ôÌÇ	ÍøÇòÅÄ	j	f
lyd	.	.	.	.	.	.	.	.	.	.	15	.	.	.	false	false	Message: 2852ms	.	.	.	.	.	.	.	.	.	.	.	TRIAL_RESULT 0	2852	.	.	lyd.edf	RIGHT	2811	3275702	Full Trial Period	3272891	32	Trial: 32	3272891	131	Ãµ¹å	°ô°ôÌÇ	ÍøÇòÅÄ	j	f
lyd	.	.	.	.	.	.	.	.	.	.	1	.	.	.	false	false	Message: -15ms	.	.	.	.	.	.	.	.	.	.	.	TRIALID 32	-15	.	.	lyd.edf	RIGHT	4353	3281077	Full Trial Period	3276724	33	Trial: 33	3276724	146	·çóÝ	Êó±ê	Ã«½í	f	f
lyd	.	.	.	.	.	.	.	.	.	.	2	.	.	.	false	false	Message: -1ms	.	.	.	.	.	.	.	.	.	.	.	RECCFG CR 1000 2 0 R	-1	.	.	lyd.edf	RIGHT	4353	3281077	Full Trial Period	3276724	33	Trial: 33	3276724	146	·çóÝ	Êó±ê	Ã«½í	f	f
lyd	.	.	.	.	.	.	.	.	.	.	3	.	.	.	false	false	Message: -1ms	.	.	.	.	.	.	.	.	.	.	.	ELCLCFG TOWER	-1	.	.	lyd.edf	RIGHT	4353	3281077	Full Trial Period	3276724	33	Trial: 33	3276724	146	·çóÝ	Êó±ê	Ã«½í	f	f
lyd	.	.	.	.	.	.	.	.	.	.	4	.	.	.	false	false	Message: -1ms	.	.	.	.	.	.	.	.	.	.	.	GAZE_COORDS 0.00 0.00 1023.00 767.00	-1	.	.	lyd.edf	RIGHT	4353	3281077	Full Trial Period	3276724	33	Trial: 33	3276724	146	·çóÝ	Êó±ê	Ã«½í	f	f
lyd	.	.	.	.	.	.	.	.	.	.	5	.	.	.	false	false	Message: -1ms	.	.	.	.	.	.	.	.	.	.	.	THRESHOLDS R 104 216	-1	.	.	lyd.edf	RIGHT	4353	3281077	Full Trial Period	3276724	33	Trial: 33	3276724	146	·çóÝ	Êó±ê	Ã«½í	f	f
lyd	.	.	.	.	.	.	.	.	.	.	6	.	.	.	false	false	Message: -1ms	.	.	.	.	.	.	.	.	.	.	.	ELCL_PROC CENTROID (3)	-1	.	.	lyd.edf	RIGHT	4353	3281077	Full Trial Period	3276724	33	Trial: 33	3276724	146	·çóÝ	Êó±ê	Ã«½í	f	f
lyd	.	.	.	.	.	.	.	.	.	.	7	.	.	.	false	false	Message: -1ms	.	.	.	.	.	.	.	.	.	.	.	ELCL_PCR_PARAM 5 3.0	-1	.	.	lyd.edf	RIGHT	4353	3281077	Full Trial Period	3276724	33	Trial: 33	3276724	146	·çóÝ	Êó±ê	Ã«½í	f	f
lyd	.	.	.	.	.	.	.	.	.	.	8	.	.	.	false	true	Message: 0ms	.	.	.	.	.	.	.	.	.	.	.	!MODE RECORD CR 1000 2 0 R	0	.	.	lyd.edf	RIGHT	4353	3281077	Full Trial Period	3276724	33	Trial: 33	3276724	146	·çóÝ	Êó±ê	Ã«½í	f	f
lyd	.	.	.	.	347	353	1	7	152.30	369.50	9	.	.	.	false	false	Message: 51ms	.	.	.	.	.	.	.	.	.	.	.	SYNCTIME	51	152.30	369.50	lyd.edf	RIGHT	4353	3281077	Full Trial Period	3276724	33	Trial: 33	3276724	146	·çóÝ	Êó±ê	Ã«½í	f	f
lyd	.	.	.	.	.	.	.	.	.	.	10	.	.	.	false	false	Message: 1971ms	14.03	269.90	52	1994	578.90	417.90	7	490.50	1943	161.60	381.70	INVISIBLE_BOUNDARY[1]	1971	.	.	lyd.edf	RIGHT	4353	3281077	Full Trial Period	3276724	33	Trial: 33	3276724	146	·çóÝ	Êó±ê	Ã«½í	f	f
lyd	.	.	.	.	.	.	.	.	.	.	11	.	.	.	false	false	Message: 1976ms	14.03	269.90	52	1994	578.90	417.90	7	490.50	1943	161.60	381.70	SYNCTIME	1976	.	.	lyd.edf	RIGHT	4353	3281077	Full Trial Period	3276724	33	Trial: 33	3276724	146	·çóÝ	Êó±ê	Ã«½í	f	f
lyd	.	.	.	.	.	.	.	.	.	.	12	.	.	.	false	false	Message: 2594ms	10.92	173.30	63	2603	779.70	559.70	9	253.80	2541	504.10	385.90	INVISIBLE_BOUNDARY[2]	2594	.	.	lyd.edf	RIGHT	4353	3281077	Full Trial Period	3276724	33	Trial: 33	3276724	146	·çóÝ	Êó±ê	Ã«½í	f	f
lyd	.	.	.	.	.	.	.	.	.	.	13	.	.	.	false	false	Message: 2601ms	10.92	173.30	63	2603	779.70	559.70	9	253.80	2541	504.10	385.90	SYNCTIME	2601	.	.	lyd.edf	RIGHT	4353	3281077	Full Trial Period	3276724	33	Trial: 33	3276724	146	·çóÝ	Êó±ê	Ã«½í	f	f
lyd	.	.	.	.	163	4351	14	4189	1253.90	983.80	14	.	.	.	false	false	Message: 4335ms	.	.	.	.	.	.	.	.	.	.	.	KEYBOARD	4335	1253.90	983.80	lyd.edf	RIGHT	4353	3281077	Full Trial Period	3276724	33	Trial: 33	3276724	146	·çóÝ	Êó±ê	Ã«½í	f	f
lyd	.	.	.	.	.	.	.	.	.	.	15	.	.	.	false	false	Message: 4396ms	.	.	.	.	.	.	.	.	.	.	.	TRIAL_RESULT 0	4396	.	.	lyd.edf	RIGHT	4353	3281077	Full Trial Period	3276724	33	Trial: 33	3276724	146	·çóÝ	Êó±ê	Ã«½í	f	f
lyd	.	.	.	.	.	.	.	.	.	.	1	.	.	.	false	false	Message: -16ms	.	.	.	.	.	.	.	.	.	.	.	TRIALID 33	-16	.	.	lyd.edf	RIGHT	3291	3285823	Full Trial Period	3282532	34	Trial: 34	3282532	10	öÏÓãË¿	Æ¤´ø	¾í³ß	j	j
lyd	.	.	.	.	.	.	.	.	.	.	2	.	.	.	false	false	Message: -1ms	.	.	.	.	.	.	.	.	.	.	.	RECCFG CR 1000 2 0 R	-1	.	.	lyd.edf	RIGHT	3291	3285823	Full Trial Period	3282532	34	Trial: 34	3282532	10	öÏÓãË¿	Æ¤´ø	¾í³ß	j	j
lyd	.	.	.	.	.	.	.	.	.	.	3	.	.	.	false	false	Message: -1ms	.	.	.	.	.	.	.	.	.	.	.	ELCLCFG TOWER	-1	.	.	lyd.edf	RIGHT	3291	3285823	Full Trial Period	3282532	34	Trial: 34	3282532	10	öÏÓãË¿	Æ¤´ø	¾í³ß	j	j
lyd	.	.	.	.	.	.	.	.	.	.	4	.	.	.	false	false	Message: -1ms	.	.	.	.	.	.	.	.	.	.	.	GAZE_COORDS 0.00 0.00 1023.00 767.00	-1	.	.	lyd.edf	RIGHT	3291	3285823	Full Trial Period	3282532	34	Trial: 34	3282532	10	öÏÓãË¿	Æ¤´ø	¾í³ß	j	j
lyd	.	.	.	.	.	.	.	.	.	.	5	.	.	.	false	false	Message: -1ms	.	.	.	.	.	.	.	.	.	.	.	THRESHOLDS R 104 216	-1	.	.	lyd.edf	RIGHT	3291	3285823	Full Trial Period	3282532	34	Trial: 34	3282532	10	öÏÓãË¿	Æ¤´ø	¾í³ß	j	j
lyd	.	.	.	.	.	.	.	.	.	.	6	.	.	.	false	false	Message: -1ms	.	.	.	.	.	.	.	.	.	.	.	ELCL_PROC CENTROID (3)	-1	.	.	lyd.edf	RIGHT	3291	3285823	Full Trial Period	3282532	34	Trial: 34	3282532	10	öÏÓãË¿	Æ¤´ø	¾í³ß	j	j
lyd	.	.	.	.	.	.	.	.	.	.	7	.	.	.	false	false	Message: -1ms	.	.	.	.	.	.	.	.	.	.	.	ELCL_PCR_PARAM 5 3.0	-1	.	.	lyd.edf	RIGHT	3291	3285823	Full Trial Period	3282532	34	Trial: 34	3282532	10	öÏÓãË¿	Æ¤´ø	¾í³ß	j	j
lyd	.	.	.	.	.	.	.	.	.	.	8	.	.	.	false	true	Message: 0ms	.	.	.	.	.	.	.	.	.	.	.	!MODE RECORD CR 1000 2 0 R	0	.	.	lyd.edf	RIGHT	3291	3285823	Full Trial Period	3282532	34	Trial: 34	3282532	10	öÏÓãË¿	Æ¤´ø	¾í³ß	j	j
lyd	31	62	1	32	.	.	.	.	.	.	9	.	.	.	false	false	Message: 42ms	.	.	.	.	.	.	.	.	.	.	.	SYNCTIME	42	.	.	lyd.edf	RIGHT	3291	3285823	Full Trial Period	3282532	34	Trial: 34	3282532	10	öÏÓãË¿	Æ¤´ø	¾í³ß	j	j
lyd	.	.	.	.	.	.	.	.	.	.	10	.	.	.	false	false	Message: 767ms	12.26	250.21	49	777	538.50	386.80	2	486.10	729	174.40	381.90	INVISIBLE_BOUNDARY[1]	767	.	.	lyd.edf	RIGHT	3291	3285823	Full Trial Period	3282532	34	Trial: 34	3282532	10	öÏÓãË¿	Æ¤´ø	¾í³ß	j	j
lyd	.	.	.	.	.	.	.	.	.	.	11	.	.	.	false	false	Message: 775ms	12.26	250.21	49	777	538.50	386.80	2	486.10	729	174.40	381.90	SYNCTIME	775	.	.	lyd.edf	RIGHT	3291	3285823	Full Trial Period	3282532	34	Trial: 34	3282532	10	öÏÓãË¿	Æ¤´ø	¾í³ß	j	j
lyd	.	.	.	.	.	.	.	.	.	.	12	.	.	.	false	false	Message: 2272ms	10.11	206.26	49	2288	843.60	388.90	5	342.70	2240	543.70	376.40	INVISIBLE_BOUNDARY[2]	2272	.	.	lyd.edf	RIGHT	3291	3285823	Full Trial Period	3282532	34	Trial: 34	3282532	10	öÏÓãË¿	Æ¤´ø	¾í³ß	j	j
lyd	.	.	.	.	.	.	.	.	.	.	13	.	.	.	false	false	Message: 2275ms	10.11	206.26	49	2288	843.60	388.90	5	342.70	2240	543.70	376.40	SYNCTIME	2275	.	.	lyd.edf	RIGHT	3291	3285823	Full Trial Period	3282532	34	Trial: 34	3282532	10	öÏÓãË¿	Æ¤´ø	¾í³ß	j	j
lyd	.	.	.	.	.	.	.	.	.	.	14	.	.	.	false	false	Message: 3272ms	12.20	206.85	59	3289	927.70	396.00	8	451.90	3231	1281.90	588.00	KEYBOARD	3272	.	.	lyd.edf	RIGHT	3291	3285823	Full Trial Period	3282532	34	Trial: 34	3282532	10	öÏÓãË¿	Æ¤´ø	¾í³ß	j	j
lyd	.	.	.	.	.	.	.	.	.	.	15	.	.	.	false	false	Message: 3335ms	.	.	.	.	.	.	.	.	.	.	.	TRIAL_RESULT 0	3335	.	.	lyd.edf	RIGHT	3291	3285823	Full Trial Period	3282532	34	Trial: 34	3282532	10	öÏÓãË¿	Æ¤´ø	¾í³ß	j	j
lyd	.	.	.	.	.	.	.	.	.	.	1	.	.	.	false	false	Message: -15ms	.	.	.	.	.	.	.	.	.	.	.	TRIALID 34	-15	.	.	lyd.edf	RIGHT	2536	3289775	Full Trial Period	3287239	35	Trial: 35	3287239	91	Ìú»·	Ì«Ñô	ºÉ°üµ°	f	j
lyd	.	.	.	.	.	.	.	.	.	.	2	.	.	.	false	false	Message: -1ms	.	.	.	.	.	.	.	.	.	.	.	RECCFG CR 1000 2 0 R	-1	.	.	lyd.edf	RIGHT	2536	3289775	Full Trial Period	3287239	35	Trial: 35	3287239	91	Ìú»·	Ì«Ñô	ºÉ°üµ°	f	j
lyd	.	.	.	.	.	.	.	.	.	.	3	.	.	.	false	false	Message: -1ms	.	.	.	.	.	.	.	.	.	.	.	ELCLCFG TOWER	-1	.	.	lyd.edf	RIGHT	2536	3289775	Full Trial Period	3287239	35	Trial: 35	3287239	91	Ìú»·	Ì«Ñô	ºÉ°üµ°	f	j
lyd	.	.	.	.	.	.	.	.	.	.	4	.	.	.	false	false	Message: -1ms	.	.	.	.	.	.	.	.	.	.	.	GAZE_COORDS 0.00 0.00 1023.00 767.00	-1	.	.	lyd.edf	RIGHT	2536	3289775	Full Trial Period	3287239	35	Trial: 35	3287239	91	Ìú»·	Ì«Ñô	ºÉ°üµ°	f	j
lyd	.	.	.	.	.	.	.	.	.	.	5	.	.	.	false	false	Message: -1ms	.	.	.	.	.	.	.	.	.	.	.	THRESHOLDS R 104 216	-1	.	.	lyd.edf	RIGHT	2536	3289775	Full Trial Period	3287239	35	Trial: 35	3287239	91	Ìú»·	Ì«Ñô	ºÉ°üµ°	f	j
lyd	.	.	.	.	.	.	.	.	.	.	6	.	.	.	false	false	Message: -1ms	.	.	.	.	.	.	.	.	.	.	.	ELCL_PROC CENTROID (3)	-1	.	.	lyd.edf	RIGHT	2536	3289775	Full Trial Period	3287239	35	Trial: 35	3287239	91	Ìú»·	Ì«Ñô	ºÉ°üµ°	f	j
lyd	.	.	.	.	.	.	.	.	.	.	7	.	.	.	false	false	Message: -1ms	.	.	.	.	.	.	.	.	.	.	.	ELCL_PCR_PARAM 5 3.0	-1	.	.	lyd.edf	RIGHT	2536	3289775	Full Trial Period	3287239	35	Trial: 35	3287239	91	Ìú»·	Ì«Ñô	ºÉ°üµ°	f	j
lyd	.	.	.	.	.	.	.	.	.	.	8	.	.	.	false	true	Message: 0ms	.	.	.	.	.	.	.	.	.	.	.	!MODE RECORD CR 1000 2 0 R	0	.	.	lyd.edf	RIGHT	2536	3289775	Full Trial Period	3287239	35	Trial: 35	3287239	91	Ìú»·	Ì«Ñô	ºÉ°üµ°	f	j
lyd	.	.	.	.	170	176	1	7	158.00	372.10	9	.	.	.	false	false	Message: 43ms	.	.	.	.	.	.	.	.	.	.	.	SYNCTIME	43	158.00	372.10	lyd.edf	RIGHT	2536	3289775	Full Trial Period	3287239	35	Trial: 35	3287239	91	Ìú»·	Ì«Ñô	ºÉ°üµ°	f	j
lyd	.	.	.	.	.	.	.	.	.	.	10	.	.	.	false	false	Message: 784ms	15.49	137.11	113	828	587.20	408.00	2	369.30	716	125.40	372.20	INVISIBLE_BOUNDARY[1]	784	.	.	lyd.edf	RIGHT	2536	3289775	Full Trial Period	3287239	35	Trial: 35	3287239	91	Ìú»·	Ì«Ñô	ºÉ°üµ°	f	j
lyd	.	.	.	.	.	.	.	.	.	.	11	.	.	.	false	false	Message: 793ms	15.49	137.11	113	828	587.20	408.00	2	369.30	716	125.40	372.20	SYNCTIME	793	.	.	lyd.edf	RIGHT	2536	3289775	Full Trial Period	3287239	35	Trial: 35	3287239	91	Ìú»·	Ì«Ñô	ºÉ°üµ°	f	j
lyd	.	.	.	.	.	.	.	.	.	.	12	.	.	.	false	false	Message: 1554ms	10.29	210.04	49	1560	805.80	390.20	4	330.90	1512	501.90	378.50	INVISIBLE_BOUNDARY[2]	1554	.	.	lyd.edf	RIGHT	2536	3289775	Full Trial Period	3287239	35	Trial: 35	3287239	91	Ìú»·	Ì«Ñô	ºÉ°üµ°	f	j
lyd	.	.	.	.	.	.	.	.	.	.	13	.	.	.	false	false	Message: 1559ms	10.29	210.04	49	1560	805.80	390.20	4	330.90	1512	501.90	378.50	SYNCTIME	1559	.	.	lyd.edf	RIGHT	2536	3289775	Full Trial Period	3287239	35	Trial: 35	3287239	91	Ìú»·	Ì«Ñô	ºÉ°üµ°	f	j
lyd	.	.	.	.	.	.	.	.	.	.	14	.	.	.	false	false	Message: 2517ms	4.11	195.55	21	2534	1013.90	474.20	7	259.70	2514	1141.70	516.30	KEYBOARD	2517	.	.	lyd.edf	RIGHT	2536	3289775	Full Trial Period	3287239	35	Trial: 35	3287239	91	Ìú»·	Ì«Ñô	ºÉ°üµ°	f	j
lyd	.	.	.	.	.	.	.	.	.	.	15	.	.	.	false	false	Message: 2581ms	.	.	.	.	.	.	.	.	.	.	.	TRIAL_RESULT 0	2581	.	.	lyd.edf	RIGHT	2536	3289775	Full Trial Period	3287239	35	Trial: 35	3287239	91	Ìú»·	Ì«Ñô	ºÉ°üµ°	f	j
lyd	.	.	.	.	.	.	.	.	.	.	1	.	.	.	false	false	Message: -59ms	.	.	.	.	.	.	.	.	.	.	.	TRIALID 35	-59	.	.	lyd.edf	RIGHT	5270	3296519	Full Trial Period	3291249	36	Trial: 36	3291249	84	°ÙºÏ»¨	ÓðÃ«Çò	À®°È	j	j
lyd	.	.	.	.	.	.	.	.	.	.	2	.	.	.	false	false	Message: -1ms	.	.	.	.	.	.	.	.	.	.	.	RECCFG CR 1000 2 0 R	-1	.	.	lyd.edf	RIGHT	5270	3296519	Full Trial Period	3291249	36	Trial: 36	3291249	84	°ÙºÏ»¨	ÓðÃ«Çò	À®°È	j	j
lyd	.	.	.	.	.	.	.	.	.	.	3	.	.	.	false	false	Message: -1ms	.	.	.	.	.	.	.	.	.	.	.	ELCLCFG TOWER	-1	.	.	lyd.edf	RIGHT	5270	3296519	Full Trial Period	3291249	36	Trial: 36	3291249	84	°ÙºÏ»¨	ÓðÃ«Çò	À®°È	j	j
lyd	.	.	.	.	.	.	.	.	.	.	4	.	.	.	false	false	Message: -1ms	.	.	.	.	.	.	.	.	.	.	.	GAZE_COORDS 0.00 0.00 1023.00 767.00	-1	.	.	lyd.edf	RIGHT	5270	3296519	Full Trial Period	3291249	36	Trial: 36	3291249	84	°ÙºÏ»¨	ÓðÃ«Çò	À®°È	j	j
lyd	.	.	.	.	.	.	.	.	.	.	5	.	.	.	false	false	Message: -1ms	.	.	.	.	.	.	.	.	.	.	.	THRESHOLDS R 104 216	-1	.	.	lyd.edf	RIGHT	5270	3296519	Full Trial Period	3291249	36	Trial: 36	3291249	84	°ÙºÏ»¨	ÓðÃ«Çò	À®°È	j	j
lyd	.	.	.	.	.	.	.	.	.	.	6	.	.	.	false	false	Message: -1ms	.	.	.	.	.	.	.	.	.	.	.	ELCL_PROC CENTROID (3)	-1	.	.	lyd.edf	RIGHT	5270	3296519	Full Trial Period	3291249	36	Trial: 36	3291249	84	°ÙºÏ»¨	ÓðÃ«Çò	À®°È	j	j
lyd	.	.	.	.	.	.	.	.	.	.	7	.	.	.	false	false	Message: -1ms	.	.	.	.	.	.	.	.	.	.	.	ELCL_PCR_PARAM 5 3.0	-1	.	.	lyd.edf	RIGHT	5270	3296519	Full Trial Period	3291249	36	Trial: 36	3291249	84	°ÙºÏ»¨	ÓðÃ«Çò	À®°È	j	j
lyd	.	.	.	.	.	.	.	.	.	.	8	.	.	.	false	true	Message: 0ms	.	.	.	.	.	.	.	.	.	.	.	!MODE RECORD CR 1000 2 0 R	0	.	.	lyd.edf	RIGHT	5270	3296519	Full Trial Period	3291249	36	Trial: 36	3291249	84	°ÙºÏ»¨	ÓðÃ«Çò	À®°È	j	j
lyd	.	.	.	.	646	652	1	7	136.80	370.70	9	.	.	.	false	false	Message: 40ms	.	.	.	.	.	.	.	.	.	.	.	SYNCTIME	40	136.80	370.70	lyd.edf	RIGHT	5270	3296519	Full Trial Period	3291249	36	Trial: 36	3291249	84	°ÙºÏ»¨	ÓðÃ«Çò	À®°È	j	j
lyd	.	.	.	.	.	.	.	.	.	.	10	.	.	.	false	false	Message: 689ms	17.00	223.67	76	728	642.10	361.70	1	445.80	653	135.00	379.00	INVISIBLE_BOUNDARY[1]	689	.	.	lyd.edf	RIGHT	5270	3296519	Full Trial Period	3291249	36	Trial: 36	3291249	84	°ÙºÏ»¨	ÓðÃ«Çò	À®°È	j	j
lyd	.	.	.	.	.	.	.	.	.	.	11	.	.	.	false	false	Message: 698ms	17.00	223.67	76	728	642.10	361.70	1	445.80	653	135.00	379.00	SYNCTIME	698	.	.	lyd.edf	RIGHT	5270	3296519	Full Trial Period	3291249	36	Trial: 36	3291249	84	°ÙºÏ»¨	ÓðÃ«Çò	À®°È	j	j
lyd	.	.	.	.	.	.	.	.	.	.	12	.	.	.	false	false	Message: 1469ms	11.26	197.47	57	1489	846.00	396.00	3	331.80	1433	511.90	384.60	INVISIBLE_BOUNDARY[2]	1469	.	.	lyd.edf	RIGHT	5270	3296519	Full Trial Period	3291249	36	Trial: 36	3291249	84	°ÙºÏ»¨	ÓðÃ«Çò	À®°È	j	j
lyd	.	.	.	.	.	.	.	.	.	.	13	.	.	.	false	false	Message: 1473ms	11.26	197.47	57	1489	846.00	396.00	3	331.80	1433	511.90	384.60	SYNCTIME	1473	.	.	lyd.edf	RIGHT	5270	3296519	Full Trial Period	3291249	36	Trial: 36	3291249	84	°ÙºÏ»¨	ÓðÃ«Çò	À®°È	j	j
lyd	.	.	.	.	140	5268	15	5129	1279.90	703.00	14	.	.	.	false	false	Message: 5250ms	.	.	.	.	.	.	.	.	.	.	.	KEYBOARD	5250	1279.90	703.00	lyd.edf	RIGHT	5270	3296519	Full Trial Period	3291249	36	Trial: 36	3291249	84	°ÙºÏ»¨	ÓðÃ«Çò	À®°È	j	j
lyd	.	.	.	.	.	.	.	.	.	.	15	.	.	.	false	false	Message: 5309ms	.	.	.	.	.	.	.	.	.	.	.	TRIAL_RESULT 0	5309	.	.	lyd.edf	RIGHT	5270	3296519	Full Trial Period	3291249	36	Trial: 36	3291249	84	°ÙºÏ»¨	ÓðÃ«Çò	À®°È	j	j
lyd	.	.	.	.	.	.	.	.	.	.	1	.	.	.	false	false	Message: -530ms	.	.	.	.	.	.	.	.	.	.	.	TRIALID 36	-530	.	.	lyd.edf	RIGHT	2294	3300704	Full Trial Period	3298410	37	Trial: 37	3298410	142	ÄûÃÊ	·ÊÔí	¶ú»ú	f	f
lyd	.	.	.	.	.	.	.	.	.	.	2	.	.	.	false	false	Message: -1ms	.	.	.	.	.	.	.	.	.	.	.	RECCFG CR 1000 2 0 R	-1	.	.	lyd.edf	RIGHT	2294	3300704	Full Trial Period	3298410	37	Trial: 37	3298410	142	ÄûÃÊ	·ÊÔí	¶ú»ú	f	f
lyd	.	.	.	.	.	.	.	.	.	.	3	.	.	.	false	false	Message: -1ms	.	.	.	.	.	.	.	.	.	.	.	ELCLCFG TOWER	-1	.	.	lyd.edf	RIGHT	2294	3300704	Full Trial Period	3298410	37	Trial: 37	3298410	142	ÄûÃÊ	·ÊÔí	¶ú»ú	f	f
lyd	.	.	.	.	.	.	.	.	.	.	4	.	.	.	false	false	Message: -1ms	.	.	.	.	.	.	.	.	.	.	.	GAZE_COORDS 0.00 0.00 1023.00 767.00	-1	.	.	lyd.edf	RIGHT	2294	3300704	Full Trial Period	3298410	37	Trial: 37	3298410	142	ÄûÃÊ	·ÊÔí	¶ú»ú	f	f
lyd	.	.	.	.	.	.	.	.	.	.	5	.	.	.	false	false	Message: -1ms	.	.	.	.	.	.	.	.	.	.	.	THRESHOLDS R 104 216	-1	.	.	lyd.edf	RIGHT	2294	3300704	Full Trial Period	3298410	37	Trial: 37	3298410	142	ÄûÃÊ	·ÊÔí	¶ú»ú	f	f
lyd	.	.	.	.	.	.	.	.	.	.	6	.	.	.	false	false	Message: -1ms	.	.	.	.	.	.	.	.	.	.	.	ELCL_PROC CENTROID (3)	-1	.	.	lyd.edf	RIGHT	2294	3300704	Full Trial Period	3298410	37	Trial: 37	3298410	142	ÄûÃÊ	·ÊÔí	¶ú»ú	f	f
lyd	.	.	.	.	.	.	.	.	.	.	7	.	.	.	false	false	Message: -1ms	.	.	.	.	.	.	.	.	.	.	.	ELCL_PCR_PARAM 5 3.0	-1	.	.	lyd.edf	RIGHT	2294	3300704	Full Trial Period	3298410	37	Trial: 37	3298410	142	ÄûÃÊ	·ÊÔí	¶ú»ú	f	f
lyd	.	.	.	.	.	.	.	.	.	.	8	.	.	.	false	true	Message: 0ms	.	.	.	.	.	.	.	.	.	.	.	!MODE RECORD CR 1000 2 0 R	0	.	.	lyd.edf	RIGHT	2294	3300704	Full Trial Period	3298410	37	Trial: 37	3298410	142	ÄûÃÊ	·ÊÔí	¶ú»ú	f	f
lyd	.	.	.	.	196	202	1	7	135.70	334.00	9	.	.	.	false	false	Message: 53ms	.	.	.	.	.	.	.	.	.	.	.	SYNCTIME	53	135.70	334.00	lyd.edf	RIGHT	2294	3300704	Full Trial Period	3298410	37	Trial: 37	3298410	142	ÄûÃÊ	·ÊÔí	¶ú»ú	f	f
lyd	.	.	.	.	.	.	.	.	.	.	10	.	.	.	false	false	Message: 465ms	14.26	192.71	74	493	566.00	385.40	2	339.90	420	141.30	370.50	INVISIBLE_BOUNDARY[1]	465	.	.	lyd.edf	RIGHT	2294	3300704	Full Trial Period	3298410	37	Trial: 37	3298410	142	ÄûÃÊ	·ÊÔí	¶ú»ú	f	f
lyd	.	.	.	.	.	.	.	.	.	.	11	.	.	.	false	false	Message: 470ms	14.26	192.71	74	493	566.00	385.40	2	339.90	420	141.30	370.50	SYNCTIME	470	.	.	lyd.edf	RIGHT	2294	3300704	Full Trial Period	3298410	37	Trial: 37	3298410	142	ÄûÃÊ	·ÊÔí	¶ú»ú	f	f
lyd	.	.	.	.	398	1826	6	1429	873.30	388.80	12	[1]	2	RECTANGLE_INTERESTAREA	false	false	Message: 1431ms	.	.	.	.	.	.	.	.	.	.	.	INVISIBLE_BOUNDARY[2]	1431	873.30	388.80	lyd.edf	RIGHT	2294	3300704	Full Trial Period	3298410	37	Trial: 37	3298410	142	ÄûÃÊ	·ÊÔí	¶ú»ú	f	f
lyd	.	.	.	.	398	1826	6	1429	873.30	388.80	13	[1]	2	RECTANGLE_INTERESTAREA	false	false	Message: 1436ms	.	.	.	.	.	.	.	.	.	.	.	SYNCTIME	1436	873.30	388.80	lyd.edf	RIGHT	2294	3300704	Full Trial Period	3298410	37	Trial: 37	3298410	142	ÄûÃÊ	·ÊÔí	¶ú»ú	f	f
lyd	.	.	.	.	379	2292	7	1914	1330.60	680.20	14	.	.	.	false	false	Message: 2276ms	.	.	.	.	.	.	.	.	.	.	.	KEYBOARD	2276	1330.60	680.20	lyd.edf	RIGHT	2294	3300704	Full Trial Period	3298410	37	Trial: 37	3298410	142	ÄûÃÊ	·ÊÔí	¶ú»ú	f	f
lyd	.	.	.	.	.	.	.	.	.	.	15	.	.	.	false	false	Message: 2336ms	.	.	.	.	.	.	.	.	.	.	.	TRIAL_RESULT 0	2336	.	.	lyd.edf	RIGHT	2294	3300704	Full Trial Period	3298410	37	Trial: 37	3298410	142	ÄûÃÊ	·ÊÔí	¶ú»ú	f	f
lyd	.	.	.	.	.	.	.	.	.	.	1	.	.	.	false	false	Message: -15ms	.	.	.	.	.	.	.	.	.	.	.	TRIALID 37	-15	.	.	lyd.edf	RIGHT	3316	3305144	Full Trial Period	3301828	38	Trial: 38	3301828	117	Ïã½¶	Êá×Ó	ÏðÆ¤²Á	f	f
lyd	.	.	.	.	.	.	.	.	.	.	2	.	.	.	false	false	Message: -1ms	.	.	.	.	.	.	.	.	.	.	.	RECCFG CR 1000 2 0 R	-1	.	.	lyd.edf	RIGHT	3316	3305144	Full Trial Period	3301828	38	Trial: 38	3301828	117	Ïã½¶	Êá×Ó	ÏðÆ¤²Á	f	f
lyd	.	.	.	.	.	.	.	.	.	.	3	.	.	.	false	false	Message: -1ms	.	.	.	.	.	.	.	.	.	.	.	ELCLCFG TOWER	-1	.	.	lyd.edf	RIGHT	3316	3305144	Full Trial Period	3301828	38	Trial: 38	3301828	117	Ïã½¶	Êá×Ó	ÏðÆ¤²Á	f	f
lyd	.	.	.	.	.	.	.	.	.	.	4	.	.	.	false	false	Message: -1ms	.	.	.	.	.	.	.	.	.	.	.	GAZE_COORDS 0.00 0.00 1023.00 767.00	-1	.	.	lyd.edf	RIGHT	3316	3305144	Full Trial Period	3301828	38	Trial: 38	3301828	117	Ïã½¶	Êá×Ó	ÏðÆ¤²Á	f	f
lyd	.	.	.	.	.	.	.	.	.	.	5	.	.	.	false	false	Message: -1ms	.	.	.	.	.	.	.	.	.	.	.	THRESHOLDS R 104 216	-1	.	.	lyd.edf	RIGHT	3316	3305144	Full Trial Period	3301828	38	Trial: 38	3301828	117	Ïã½¶	Êá×Ó	ÏðÆ¤²Á	f	f
lyd	.	.	.	.	.	.	.	.	.	.	6	.	.	.	false	false	Message: -1ms	.	.	.	.	.	.	.	.	.	.	.	ELCL_PROC CENTROID (3)	-1	.	.	lyd.edf	RIGHT	3316	3305144	Full Trial Period	3301828	38	Trial: 38	3301828	117	Ïã½¶	Êá×Ó	ÏðÆ¤²Á	f	f
lyd	.	.	.	.	.	.	.	.	.	.	7	.	.	.	false	false	Message: -1ms	.	.	.	.	.	.	.	.	.	.	.	ELCL_PCR_PARAM 5 3.0	-1	.	.	lyd.edf	RIGHT	3316	3305144	Full Trial Period	3301828	38	Trial: 38	3301828	117	Ïã½¶	Êá×Ó	ÏðÆ¤²Á	f	f
lyd	.	.	.	.	.	.	.	.	.	.	8	.	.	.	false	true	Message: 0ms	.	.	.	.	.	.	.	.	.	.	.	!MODE RECORD CR 1000 2 0 R	0	.	.	lyd.edf	RIGHT	3316	3305144	Full Trial Period	3301828	38	Trial: 38	3301828	117	Ïã½¶	Êá×Ó	ÏðÆ¤²Á	f	f
lyd	.	.	.	.	208	214	1	7	131.40	390.90	9	.	.	.	false	false	Message: 43ms	.	.	.	.	.	.	.	.	.	.	.	SYNCTIME	43	131.40	390.90	lyd.edf	RIGHT	3316	3305144	Full Trial Period	3301828	38	Trial: 38	3301828	117	Ïã½¶	Êá×Ó	ÏðÆ¤²Á	f	f
lyd	.	.	.	.	.	.	.	.	.	.	10	.	.	.	false	false	Message: 733ms	8.67	201.59	43	744	589.10	386.70	3	380.90	702	335.70	369.80	INVISIBLE_BOUNDARY[1]	733	.	.	lyd.edf	RIGHT	3316	3305144	Full Trial Period	3301828	38	Trial: 38	3301828	117	Ïã½¶	Êá×Ó	ÏðÆ¤²Á	f	f
lyd	.	.	.	.	.	.	.	.	.	.	11	.	.	.	false	false	Message: 743ms	8.67	201.59	43	744	589.10	386.70	3	380.90	702	335.70	369.80	SYNCTIME	743	.	.	lyd.edf	RIGHT	3316	3305144	Full Trial Period	3301828	38	Trial: 38	3301828	117	Ïã½¶	Êá×Ó	ÏðÆ¤²Á	f	f
lyd	.	.	.	.	.	.	.	.	.	.	12	.	.	.	false	false	Message: 1331ms	11.14	231.99	48	1341	838.60	390.10	5	438.20	1294	508.70	377.20	INVISIBLE_BOUNDARY[2]	1331	.	.	lyd.edf	RIGHT	3316	3305144	Full Trial Period	3301828	38	Trial: 38	3301828	117	Ïã½¶	Êá×Ó	ÏðÆ¤²Á	f	f
lyd	.	.	.	.	196	1537	6	1342	823.70	390.20	13	[1]	2	RECTANGLE_INTERESTAREA	false	false	Message: 1343ms	.	.	.	.	.	.	.	.	.	.	.	SYNCTIME	1343	823.70	390.20	lyd.edf	RIGHT	3316	3305144	Full Trial Period	3301828	38	Trial: 38	3301828	117	Ïã½¶	Êá×Ó	ÏðÆ¤²Á	f	f
lyd	.	.	.	.	63	3314	12	3252	880.50	340.60	14	.	.	.	false	false	Message: 3298ms	.	.	.	.	.	.	.	.	.	.	.	KEYBOARD	3298	880.50	340.60	lyd.edf	RIGHT	3316	3305144	Full Trial Period	3301828	38	Trial: 38	3301828	117	Ïã½¶	Êá×Ó	ÏðÆ¤²Á	f	f
lyd	.	.	.	.	.	.	.	.	.	.	15	.	.	.	false	false	Message: 3364ms	.	.	.	.	.	.	.	.	.	.	.	TRIAL_RESULT 0	3364	.	.	lyd.edf	RIGHT	3316	3305144	Full Trial Period	3301828	38	Trial: 38	3301828	117	Ïã½¶	Êá×Ó	ÏðÆ¤²Á	f	f
lyd	.	.	.	.	.	.	.	.	.	.	1	.	.	.	false	false	Message: -16ms	.	.	.	.	.	.	.	.	.	.	.	TRIALID 38	-16	.	.	lyd.edf	RIGHT	3649	3309952	Full Trial Period	3306303	39	Trial: 39	3306303	69	Ç¦±Ê	éÏé­Çò	ÄûÃÊ	j	j
lyd	.	.	.	.	.	.	.	.	.	.	2	.	.	.	false	false	Message: -1ms	.	.	.	.	.	.	.	.	.	.	.	RECCFG CR 1000 2 0 R	-1	.	.	lyd.edf	RIGHT	3649	3309952	Full Trial Period	3306303	39	Trial: 39	3306303	69	Ç¦±Ê	éÏé­Çò	ÄûÃÊ	j	j
lyd	.	.	.	.	.	.	.	.	.	.	3	.	.	.	false	false	Message: -1ms	.	.	.	.	.	.	.	.	.	.	.	ELCLCFG TOWER	-1	.	.	lyd.edf	RIGHT	3649	3309952	Full Trial Period	3306303	39	Trial: 39	3306303	69	Ç¦±Ê	éÏé­Çò	ÄûÃÊ	j	j
lyd	.	.	.	.	.	.	.	.	.	.	4	.	.	.	false	false	Message: -1ms	.	.	.	.	.	.	.	.	.	.	.	GAZE_COORDS 0.00 0.00 1023.00 767.00	-1	.	.	lyd.edf	RIGHT	3649	3309952	Full Trial Period	3306303	39	Trial: 39	3306303	69	Ç¦±Ê	éÏé­Çò	ÄûÃÊ	j	j
lyd	.	.	.	.	.	.	.	.	.	.	5	.	.	.	false	false	Message: -1ms	.	.	.	.	.	.	.	.	.	.	.	THRESHOLDS R 104 216	-1	.	.	lyd.edf	RIGHT	3649	3309952	Full Trial Period	3306303	39	Trial: 39	3306303	69	Ç¦±Ê	éÏé­Çò	ÄûÃÊ	j	j
lyd	.	.	.	.	.	.	.	.	.	.	6	.	.	.	false	false	Message: -1ms	.	.	.	.	.	.	.	.	.	.	.	ELCL_PROC CENTROID (3)	-1	.	.	lyd.edf	RIGHT	3649	3309952	Full Trial Period	3306303	39	Trial: 39	3306303	69	Ç¦±Ê	éÏé­Çò	ÄûÃÊ	j	j
lyd	.	.	.	.	.	.	.	.	.	.	7	.	.	.	false	false	Message: -1ms	.	.	.	.	.	.	.	.	.	.	.	ELCL_PCR_PARAM 5 3.0	-1	.	.	lyd.edf	RIGHT	3649	3309952	Full Trial Period	3306303	39	Trial: 39	3306303	69	Ç¦±Ê	éÏé­Çò	ÄûÃÊ	j	j
lyd	.	.	.	.	.	.	.	.	.	.	8	.	.	.	false	true	Message: 0ms	.	.	.	.	.	.	.	.	.	.	.	!MODE RECORD CR 1000 2 0 R	0	.	.	lyd.edf	RIGHT	3649	3309952	Full Trial Period	3306303	39	Trial: 39	3306303	69	Ç¦±Ê	éÏé­Çò	ÄûÃÊ	j	j
lyd	.	.	.	.	328	334	1	7	133.50	360.90	9	.	.	.	false	false	Message: 42ms	.	.	.	.	.	.	.	.	.	.	.	SYNCTIME	42	133.50	360.90	lyd.edf	RIGHT	3649	3309952	Full Trial Period	3306303	39	Trial: 39	3306303	69	Ç¦±Ê	éÏé­Çò	ÄûÃÊ	j	j
lyd	.	.	.	.	.	.	.	.	.	.	10	.	.	.	false	false	Message: 532ms	9.31	245.11	38	547	506.70	392.40	2	527.40	510	232.00	386.50	INVISIBLE_BOUNDARY[1]	532	.	.	lyd.edf	RIGHT	3649	3309952	Full Trial Period	3306303	39	Trial: 39	3306303	69	Ç¦±Ê	éÏé­Çò	ÄûÃÊ	j	j
lyd	.	.	.	.	.	.	.	.	.	.	11	.	.	.	false	false	Message: 542ms	9.31	245.11	38	547	506.70	392.40	2	527.40	510	232.00	386.50	SYNCTIME	542	.	.	lyd.edf	RIGHT	3649	3309952	Full Trial Period	3306303	39	Trial: 39	3306303	69	Ç¦±Ê	éÏé­Çò	ÄûÃÊ	j	j
lyd	.	.	.	.	.	.	.	.	.	.	12	.	.	.	false	false	Message: 2709ms	12.09	257.17	47	2727	867.30	406.70	8	513.20	2681	507.80	384.90	INVISIBLE_BOUNDARY[2]	2709	.	.	lyd.edf	RIGHT	3649	3309952	Full Trial Period	3306303	39	Trial: 39	3306303	69	Ç¦±Ê	éÏé­Çò	ÄûÃÊ	j	j
lyd	.	.	.	.	.	.	.	.	.	.	13	.	.	.	false	false	Message: 2717ms	12.09	257.17	47	2727	867.30	406.70	8	513.20	2681	507.80	384.90	SYNCTIME	2717	.	.	lyd.edf	RIGHT	3649	3309952	Full Trial Period	3306303	39	Trial: 39	3306303	69	Ç¦±Ê	éÏé­Çò	ÄûÃÊ	j	j
lyd	.	.	.	.	99	3647	12	3549	1346.70	619.40	14	.	.	.	false	false	Message: 3629ms	.	.	.	.	.	.	.	.	.	.	.	KEYBOARD	3629	1346.70	619.40	lyd.edf	RIGHT	3649	3309952	Full Trial Period	3306303	39	Trial: 39	3306303	69	Ç¦±Ê	éÏé­Çò	ÄûÃÊ	j	j
lyd	.	.	.	.	.	.	.	.	.	.	15	.	.	.	false	false	Message: 3702ms	.	.	.	.	.	.	.	.	.	.	.	TRIAL_RESULT 0	3702	.	.	lyd.edf	RIGHT	3649	3309952	Full Trial Period	3306303	39	Trial: 39	3306303	69	Ç¦±Ê	éÏé­Çò	ÄûÃÊ	j	j
lyd	.	.	.	.	.	.	.	.	.	.	1	.	.	.	false	false	Message: -17ms	.	.	.	.	.	.	.	.	.	.	.	TRIALID 39	-17	.	.	lyd.edf	RIGHT	5854	3371940	Full Trial Period	3366086	40	Trial: 40	3366086	100	À®°È	Â©¶·	°ÙºÏ»¨	f	j
lyd	.	.	.	.	.	.	.	.	.	.	2	.	.	.	false	false	Message: -1ms	.	.	.	.	.	.	.	.	.	.	.	RECCFG CR 1000 2 0 R	-1	.	.	lyd.edf	RIGHT	5854	3371940	Full Trial Period	3366086	40	Trial: 40	3366086	100	À®°È	Â©¶·	°ÙºÏ»¨	f	j
lyd	.	.	.	.	.	.	.	.	.	.	3	.	.	.	false	false	Message: -1ms	.	.	.	.	.	.	.	.	.	.	.	ELCLCFG TOWER	-1	.	.	lyd.edf	RIGHT	5854	3371940	Full Trial Period	3366086	40	Trial: 40	3366086	100	À®°È	Â©¶·	°ÙºÏ»¨	f	j
lyd	.	.	.	.	.	.	.	.	.	.	4	.	.	.	false	false	Message: -1ms	.	.	.	.	.	.	.	.	.	.	.	GAZE_COORDS 0.00 0.00 1023.00 767.00	-1	.	.	lyd.edf	RIGHT	5854	3371940	Full Trial Period	3366086	40	Trial: 40	3366086	100	À®°È	Â©¶·	°ÙºÏ»¨	f	j
lyd	.	.	.	.	.	.	.	.	.	.	5	.	.	.	false	false	Message: -1ms	.	.	.	.	.	.	.	.	.	.	.	THRESHOLDS R 104 216	-1	.	.	lyd.edf	RIGHT	5854	3371940	Full Trial Period	3366086	40	Trial: 40	3366086	100	À®°È	Â©¶·	°ÙºÏ»¨	f	j
lyd	.	.	.	.	.	.	.	.	.	.	6	.	.	.	false	false	Message: -1ms	.	.	.	.	.	.	.	.	.	.	.	ELCL_PROC CENTROID (3)	-1	.	.	lyd.edf	RIGHT	5854	3371940	Full Trial Period	3366086	40	Trial: 40	3366086	100	À®°È	Â©¶·	°ÙºÏ»¨	f	j
lyd	.	.	.	.	.	.	.	.	.	.	7	.	.	.	false	false	Message: -1ms	.	.	.	.	.	.	.	.	.	.	.	ELCL_PCR_PARAM 5 3.0	-1	.	.	lyd.edf	RIGHT	5854	3371940	Full Trial Period	3366086	40	Trial: 40	3366086	100	À®°È	Â©¶·	°ÙºÏ»¨	f	j
lyd	.	.	.	.	.	.	.	.	.	.	8	.	.	.	false	true	Message: 0ms	.	.	.	.	.	.	.	.	.	.	.	!MODE RECORD CR 1000 2 0 R	0	.	.	lyd.edf	RIGHT	5854	3371940	Full Trial Period	3366086	40	Trial: 40	3366086	100	À®°È	Â©¶·	°ÙºÏ»¨	f	j
lyd	.	.	.	.	558	564	1	7	154.50	389.40	9	.	.	.	false	false	Message: 41ms	.	.	.	.	.	.	.	.	.	.	.	SYNCTIME	41	154.50	389.40	lyd.edf	RIGHT	5854	3371940	Full Trial Period	3366086	40	Trial: 40	3366086	100	À®°È	Â©¶·	°ÙºÏ»¨	f	j
lyd	.	.	.	.	343	1505	3	1163	582.30	375.90	10	.	.	.	false	false	Message: 1417ms	.	.	.	.	.	.	.	.	.	.	.	INVISIBLE_BOUNDARY[1]	1417	582.30	375.90	lyd.edf	RIGHT	5854	3371940	Full Trial Period	3366086	40	Trial: 40	3366086	100	À®°È	Â©¶·	°ÙºÏ»¨	f	j
lyd	.	.	.	.	343	1505	3	1163	582.30	375.90	11	.	.	.	false	false	Message: 1424ms	.	.	.	.	.	.	.	.	.	.	.	SYNCTIME	1424	582.30	375.90	lyd.edf	RIGHT	5854	3371940	Full Trial Period	3366086	40	Trial: 40	3366086	100	À®°È	Â©¶·	°ÙºÏ»¨	f	j
lyd	.	.	.	.	.	.	.	.	.	.	12	.	.	.	false	false	Message: 2378ms	1.21	7.13	169	2519	859.30	363.20	6	733.60	2351	886.20	339.40	INVISIBLE_BOUNDARY[2]	2378	.	.	lyd.edf	RIGHT	5854	3371940	Full Trial Period	3366086	40	Trial: 40	3366086	100	À®°È	Â©¶·	°ÙºÏ»¨	f	j
lyd	.	.	.	.	.	.	.	.	.	.	13	.	.	.	false	false	Message: 2382ms	1.21	7.13	169	2519	859.30	363.20	6	733.60	2351	886.20	339.40	SYNCTIME	2382	.	.	lyd.edf	RIGHT	5854	3371940	Full Trial Period	3366086	40	Trial: 40	3366086	100	À®°È	Â©¶·	°ÙºÏ»¨	f	j
lyd	.	.	.	.	112	5852	18	5741	1203.40	661.90	14	.	.	.	false	false	Message: 5836ms	.	.	.	.	.	.	.	.	.	.	.	KEYBOARD	5836	1203.40	661.90	lyd.edf	RIGHT	5854	3371940	Full Trial Period	3366086	40	Trial: 40	3366086	100	À®°È	Â©¶·	°ÙºÏ»¨	f	j
lyd	.	.	.	.	.	.	.	.	.	.	15	.	.	.	false	false	Message: 5898ms	.	.	.	.	.	.	.	.	.	.	.	TRIAL_RESULT 0	5898	.	.	lyd.edf	RIGHT	5854	3371940	Full Trial Period	3366086	40	Trial: 40	3366086	100	À®°È	Â©¶·	°ÙºÏ»¨	f	j
lyd	.	.	.	.	.	.	.	.	.	.	1	.	.	.	false	false	Message: -16ms	.	.	.	.	.	.	.	.	.	.	.	TRIALID 40	-16	.	.	lyd.edf	RIGHT	5215	3378540	Full Trial Period	3373325	41	Trial: 41	3373325	111	ÃæÌõ	º£´ø	Î§½í	j	j
lyd	.	.	.	.	.	.	.	.	.	.	2	.	.	.	false	false	Message: -1ms	.	.	.	.	.	.	.	.	.	.	.	RECCFG CR 1000 2 0 R	-1	.	.	lyd.edf	RIGHT	5215	3378540	Full Trial Period	3373325	41	Trial: 41	3373325	111	ÃæÌõ	º£´ø	Î§½í	j	j
lyd	.	.	.	.	.	.	.	.	.	.	3	.	.	.	false	false	Message: -1ms	.	.	.	.	.	.	.	.	.	.	.	ELCLCFG TOWER	-1	.	.	lyd.edf	RIGHT	5215	3378540	Full Trial Period	3373325	41	Trial: 41	3373325	111	ÃæÌõ	º£´ø	Î§½í	j	j
lyd	.	.	.	.	.	.	.	.	.	.	4	.	.	.	false	false	Message: -1ms	.	.	.	.	.	.	.	.	.	.	.	GAZE_COORDS 0.00 0.00 1023.00 767.00	-1	.	.	lyd.edf	RIGHT	5215	3378540	Full Trial Period	3373325	41	Trial: 41	3373325	111	ÃæÌõ	º£´ø	Î§½í	j	j
lyd	.	.	.	.	.	.	.	.	.	.	5	.	.	.	false	false	Message: -1ms	.	.	.	.	.	.	.	.	.	.	.	THRESHOLDS R 104 216	-1	.	.	lyd.edf	RIGHT	5215	3378540	Full Trial Period	3373325	41	Trial: 41	3373325	111	ÃæÌõ	º£´ø	Î§½í	j	j
lyd	.	.	.	.	.	.	.	.	.	.	6	.	.	.	false	false	Message: -1ms	.	.	.	.	.	.	.	.	.	.	.	ELCL_PROC CENTROID (3)	-1	.	.	lyd.edf	RIGHT	5215	3378540	Full Trial Period	3373325	41	Trial: 41	3373325	111	ÃæÌõ	º£´ø	Î§½í	j	j
lyd	.	.	.	.	.	.	.	.	.	.	7	.	.	.	false	false	Message: -1ms	.	.	.	.	.	.	.	.	.	.	.	ELCL_PCR_PARAM 5 3.0	-1	.	.	lyd.edf	RIGHT	5215	3378540	Full Trial Period	3373325	41	Trial: 41	3373325	111	ÃæÌõ	º£´ø	Î§½í	j	j
lyd	.	.	.	.	.	.	.	.	.	.	8	.	.	.	false	true	Message: 0ms	.	.	.	.	.	.	.	.	.	.	.	!MODE RECORD CR 1000 2 0 R	0	.	.	lyd.edf	RIGHT	5215	3378540	Full Trial Period	3373325	41	Trial: 41	3373325	111	ÃæÌõ	º£´ø	Î§½í	j	j
lyd	.	.	.	.	378	384	1	7	128.40	382.60	9	.	.	.	false	false	Message: 51ms	.	.	.	.	.	.	.	.	.	.	.	SYNCTIME	51	128.40	382.60	lyd.edf	RIGHT	5215	3378540	Full Trial Period	3373325	41	Trial: 41	3373325	111	ÃæÌõ	º£´ø	Î§½í	j	j
lyd	.	.	.	.	.	.	.	.	.	.	10	.	.	.	false	false	Message: 621ms	11.87	237.31	50	636	511.70	390.10	2	469.80	587	158.70	390.10	INVISIBLE_BOUNDARY[1]	621	.	.	lyd.edf	RIGHT	5215	3378540	Full Trial Period	3373325	41	Trial: 41	3373325	111	ÃæÌõ	º£´ø	Î§½í	j	j
lyd	.	.	.	.	.	.	.	.	.	.	11	.	.	.	false	false	Message: 625ms	11.87	237.31	50	636	511.70	390.10	2	469.80	587	158.70	390.10	SYNCTIME	625	.	.	lyd.edf	RIGHT	5215	3378540	Full Trial Period	3373325	41	Trial: 41	3373325	111	ÃæÌõ	º£´ø	Î§½í	j	j
lyd	.	.	.	.	.	.	.	.	.	.	12	.	.	.	false	false	Message: 1534ms	10.79	220.28	49	1550	843.20	396.70	4	382.90	1502	522.80	386.40	INVISIBLE_BOUNDARY[2]	1534	.	.	lyd.edf	RIGHT	5215	3378540	Full Trial Period	3373325	41	Trial: 41	3373325	111	ÃæÌõ	º£´ø	Î§½í	j	j
lyd	.	.	.	.	.	.	.	.	.	.	13	.	.	.	false	false	Message: 1542ms	10.79	220.28	49	1550	843.20	396.70	4	382.90	1502	522.80	386.40	SYNCTIME	1542	.	.	lyd.edf	RIGHT	5215	3378540	Full Trial Period	3373325	41	Trial: 41	3373325	111	ÃæÌõ	º£´ø	Î§½í	j	j
lyd	.	.	.	.	.	.	.	.	.	.	14	.	.	.	false	false	Message: 5196ms	23.41	154.02	152	5213	889.80	472.70	15	441.40	5062	1041.20	1363.30	KEYBOARD	5196	.	.	lyd.edf	RIGHT	5215	3378540	Full Trial Period	3373325	41	Trial: 41	3373325	111	ÃæÌõ	º£´ø	Î§½í	j	j
lyd	.	.	.	.	.	.	.	.	.	.	15	.	.	.	false	false	Message: 5258ms	.	.	.	.	.	.	.	.	.	.	.	TRIAL_RESULT 0	5258	.	.	lyd.edf	RIGHT	5215	3378540	Full Trial Period	3373325	41	Trial: 41	3373325	111	ÃæÌõ	º£´ø	Î§½í	j	j
lyd	.	.	.	.	.	.	.	.	.	.	1	.	.	.	false	false	Message: -15ms	.	.	.	.	.	.	.	.	.	.	.	TRIALID 41	-15	.	.	lyd.edf	RIGHT	3617	3383357	Full Trial Period	3379740	42	Trial: 42	3379740	133	³ß×Ó	µçÏß	Ë®Í°	f	f
lyd	.	.	.	.	.	.	.	.	.	.	2	.	.	.	false	false	Message: -1ms	.	.	.	.	.	.	.	.	.	.	.	RECCFG CR 1000 2 0 R	-1	.	.	lyd.edf	RIGHT	3617	3383357	Full Trial Period	3379740	42	Trial: 42	3379740	133	³ß×Ó	µçÏß	Ë®Í°	f	f
lyd	.	.	.	.	.	.	.	.	.	.	3	.	.	.	false	false	Message: -1ms	.	.	.	.	.	.	.	.	.	.	.	ELCLCFG TOWER	-1	.	.	lyd.edf	RIGHT	3617	3383357	Full Trial Period	3379740	42	Trial: 42	3379740	133	³ß×Ó	µçÏß	Ë®Í°	f	f
lyd	.	.	.	.	.	.	.	.	.	.	4	.	.	.	false	false	Message: -1ms	.	.	.	.	.	.	.	.	.	.	.	GAZE_COORDS 0.00 0.00 1023.00 767.00	-1	.	.	lyd.edf	RIGHT	3617	3383357	Full Trial Period	3379740	42	Trial: 42	3379740	133	³ß×Ó	µçÏß	Ë®Í°	f	f
lyd	.	.	.	.	.	.	.	.	.	.	5	.	.	.	false	false	Message: -1ms	.	.	.	.	.	.	.	.	.	.	.	THRESHOLDS R 104 216	-1	.	.	lyd.edf	RIGHT	3617	3383357	Full Trial Period	3379740	42	Trial: 42	3379740	133	³ß×Ó	µçÏß	Ë®Í°	f	f
lyd	.	.	.	.	.	.	.	.	.	.	6	.	.	.	false	false	Message: -1ms	.	.	.	.	.	.	.	.	.	.	.	ELCL_PROC CENTROID (3)	-1	.	.	lyd.edf	RIGHT	3617	3383357	Full Trial Period	3379740	42	Trial: 42	3379740	133	³ß×Ó	µçÏß	Ë®Í°	f	f
lyd	.	.	.	.	.	.	.	.	.	.	7	.	.	.	false	false	Message: -1ms	.	.	.	.	.	.	.	.	.	.	.	ELCL_PCR_PARAM 5 3.0	-1	.	.	lyd.edf	RIGHT	3617	3383357	Full Trial Period	3379740	42	Trial: 42	3379740	133	³ß×Ó	µçÏß	Ë®Í°	f	f
lyd	.	.	.	.	.	.	.	.	.	.	8	.	.	.	false	true	Message: 0ms	.	.	.	.	.	.	.	.	.	.	.	!MODE RECORD CR 1000 2 0 R	0	.	.	lyd.edf	RIGHT	3617	3383357	Full Trial Period	3379740	42	Trial: 42	3379740	133	³ß×Ó	µçÏß	Ë®Í°	f	f
lyd	.	.	.	.	437	443	1	7	131.10	371.30	9	.	.	.	false	false	Message: 43ms	.	.	.	.	.	.	.	.	.	.	.	SYNCTIME	43	131.10	371.30	lyd.edf	RIGHT	3617	3383357	Full Trial Period	3379740	42	Trial: 42	3379740	133	³ß×Ó	µçÏß	Ë®Í°	f	f
lyd	.	.	.	.	.	.	.	.	.	.	10	.	.	.	false	false	Message: 933ms	0.58	5.50	106	1027	539.50	361.40	2	331.60	922	527.30	373.00	INVISIBLE_BOUNDARY[1]	933	.	.	lyd.edf	RIGHT	3617	3383357	Full Trial Period	3379740	42	Trial: 42	3379740	133	³ß×Ó	µçÏß	Ë®Í°	f	f
lyd	.	.	.	.	.	.	.	.	.	.	11	.	.	.	false	false	Message: 943ms	0.58	5.50	106	1027	539.50	361.40	2	331.60	922	527.30	373.00	SYNCTIME	943	.	.	lyd.edf	RIGHT	3617	3383357	Full Trial Period	3379740	42	Trial: 42	3379740	133	³ß×Ó	µçÏß	Ë®Í°	f	f
lyd	.	.	.	.	.	.	.	.	.	.	12	.	.	.	false	false	Message: 2681ms	4.49	124.84	36	2695	1082.40	398.40	5	214.00	2660	943.20	367.90	INVISIBLE_BOUNDARY[2]	2681	.	.	lyd.edf	RIGHT	3617	3383357	Full Trial Period	3379740	42	Trial: 42	3379740	133	³ß×Ó	µçÏß	Ë®Í°	f	f
lyd	.	.	.	.	.	.	.	.	.	.	13	.	.	.	false	false	Message: 2684ms	4.49	124.84	36	2695	1082.40	398.40	5	214.00	2660	943.20	367.90	SYNCTIME	2684	.	.	lyd.edf	RIGHT	3617	3383357	Full Trial Period	3379740	42	Trial: 42	3379740	133	³ß×Ó	µçÏß	Ë®Í°	f	f
lyd	.	.	.	.	377	3615	8	3239	1032.10	401.60	14	.	.	.	false	false	Message: 3599ms	.	.	.	.	.	.	.	.	.	.	.	KEYBOARD	3599	1032.10	401.60	lyd.edf	RIGHT	3617	3383357	Full Trial Period	3379740	42	Trial: 42	3379740	133	³ß×Ó	µçÏß	Ë®Í°	f	f
lyd	.	.	.	.	.	.	.	.	.	.	15	.	.	.	false	false	Message: 3662ms	.	.	.	.	.	.	.	.	.	.	.	TRIAL_RESULT 0	3662	.	.	lyd.edf	RIGHT	3617	3383357	Full Trial Period	3379740	42	Trial: 42	3379740	133	³ß×Ó	µçÏß	Ë®Í°	f	f
lyd	.	.	.	.	.	.	.	.	.	.	1	.	.	.	false	false	Message: -17ms	.	.	.	.	.	.	.	.	.	.	.	TRIALID 42	-17	.	.	lyd.edf	RIGHT	1977	3387143	Full Trial Period	3385166	43	Trial: 43	3385166	129	Ë®±­	±ÊÍ²	µ°¸â	f	f
lyd	.	.	.	.	.	.	.	.	.	.	2	.	.	.	false	false	Message: -1ms	.	.	.	.	.	.	.	.	.	.	.	RECCFG CR 1000 2 0 R	-1	.	.	lyd.edf	RIGHT	1977	3387143	Full Trial Period	3385166	43	Trial: 43	3385166	129	Ë®±­	±ÊÍ²	µ°¸â	f	f
lyd	.	.	.	.	.	.	.	.	.	.	3	.	.	.	false	false	Message: -1ms	.	.	.	.	.	.	.	.	.	.	.	ELCLCFG TOWER	-1	.	.	lyd.edf	RIGHT	1977	3387143	Full Trial Period	3385166	43	Trial: 43	3385166	129	Ë®±­	±ÊÍ²	µ°¸â	f	f
lyd	.	.	.	.	.	.	.	.	.	.	4	.	.	.	false	false	Message: -1ms	.	.	.	.	.	.	.	.	.	.	.	GAZE_COORDS 0.00 0.00 1023.00 767.00	-1	.	.	lyd.edf	RIGHT	1977	3387143	Full Trial Period	3385166	43	Trial: 43	3385166	129	Ë®±­	±ÊÍ²	µ°¸â	f	f
lyd	.	.	.	.	.	.	.	.	.	.	5	.	.	.	false	false	Message: -1ms	.	.	.	.	.	.	.	.	.	.	.	THRESHOLDS R 104 216	-1	.	.	lyd.edf	RIGHT	1977	3387143	Full Trial Period	3385166	43	Trial: 43	3385166	129	Ë®±­	±ÊÍ²	µ°¸â	f	f
lyd	.	.	.	.	.	.	.	.	.	.	6	.	.	.	false	false	Message: -1ms	.	.	.	.	.	.	.	.	.	.	.	ELCL_PROC CENTROID (3)	-1	.	.	lyd.edf	RIGHT	1977	3387143	Full Trial Period	3385166	43	Trial: 43	3385166	129	Ë®±­	±ÊÍ²	µ°¸â	f	f
lyd	.	.	.	.	.	.	.	.	.	.	7	.	.	.	false	false	Message: -1ms	.	.	.	.	.	.	.	.	.	.	.	ELCL_PCR_PARAM 5 3.0	-1	.	.	lyd.edf	RIGHT	1977	3387143	Full Trial Period	3385166	43	Trial: 43	3385166	129	Ë®±­	±ÊÍ²	µ°¸â	f	f
lyd	.	.	.	.	.	.	.	.	.	.	8	.	.	.	false	true	Message: 0ms	.	.	.	.	.	.	.	.	.	.	.	!MODE RECORD CR 1000 2 0 R	0	.	.	lyd.edf	RIGHT	1977	3387143	Full Trial Period	3385166	43	Trial: 43	3385166	129	Ë®±­	±ÊÍ²	µ°¸â	f	f
lyd	.	.	.	.	275	281	1	7	129.10	377.20	9	.	.	.	false	false	Message: 42ms	.	.	.	.	.	.	.	.	.	.	.	SYNCTIME	42	129.10	377.20	lyd.edf	RIGHT	1977	3387143	Full Trial Period	3385166	43	Trial: 43	3385166	129	Ë®±­	±ÊÍ²	µ°¸â	f	f
lyd	.	.	.	.	.	.	.	.	.	.	10	.	.	.	false	false	Message: 547ms	10.70	232.64	46	562	482.80	385.00	2	439.10	517	164.90	401.80	INVISIBLE_BOUNDARY[1]	547	.	.	lyd.edf	RIGHT	1977	3387143	Full Trial Period	3385166	43	Trial: 43	3385166	129	Ë®±­	±ÊÍ²	µ°¸â	f	f
lyd	.	.	.	.	.	.	.	.	.	.	11	.	.	.	false	false	Message: 557ms	10.70	232.64	46	562	482.80	385.00	2	439.10	517	164.90	401.80	SYNCTIME	557	.	.	lyd.edf	RIGHT	1977	3387143	Full Trial Period	3385166	43	Trial: 43	3385166	129	Ë®±­	±ÊÍ²	µ°¸â	f	f
lyd	.	.	.	.	.	.	.	.	.	.	12	.	.	.	false	false	Message: 1370ms	4.98	127.74	39	1379	860.10	392.00	5	228.80	1341	712.60	370.10	INVISIBLE_BOUNDARY[2]	1370	.	.	lyd.edf	RIGHT	1977	3387143	Full Trial Period	3385166	43	Trial: 43	3385166	129	Ë®±­	±ÊÍ²	µ°¸â	f	f
lyd	.	.	.	.	.	.	.	.	.	.	13	.	.	.	false	false	Message: 1374ms	4.98	127.74	39	1379	860.10	392.00	5	228.80	1341	712.60	370.10	SYNCTIME	1374	.	.	lyd.edf	RIGHT	1977	3387143	Full Trial Period	3385166	43	Trial: 43	3385166	129	Ë®±­	±ÊÍ²	µ°¸â	f	f
lyd	.	.	.	.	264	1975	7	1712	887.70	394.40	14	[1]	2	RECTANGLE_INTERESTAREA	false	false	Message: 1958ms	.	.	.	.	.	.	.	.	.	.	.	KEYBOARD	1958	887.70	394.40	lyd.edf	RIGHT	1977	3387143	Full Trial Period	3385166	43	Trial: 43	3385166	129	Ë®±­	±ÊÍ²	µ°¸â	f	f
lyd	.	.	.	.	.	.	.	.	.	.	15	.	.	.	false	false	Message: 2023ms	.	.	.	.	.	.	.	.	.	.	.	TRIAL_RESULT 0	2023	.	.	lyd.edf	RIGHT	1977	3387143	Full Trial Period	3385166	43	Trial: 43	3385166	129	Ë®±­	±ÊÍ²	µ°¸â	f	f
lyd	.	.	.	.	.	.	.	.	.	.	1	.	.	.	false	false	Message: -18ms	.	.	.	.	.	.	.	.	.	.	.	TRIALID 43	-18	.	.	lyd.edf	RIGHT	1848	3390014	Full Trial Period	3388166	44	Trial: 44	3388166	101	¼üÅÌ	ºÚ°å	ÓÍ»­	f	j
lyd	.	.	.	.	.	.	.	.	.	.	2	.	.	.	false	false	Message: -1ms	.	.	.	.	.	.	.	.	.	.	.	RECCFG CR 1000 2 0 R	-1	.	.	lyd.edf	RIGHT	1848	3390014	Full Trial Period	3388166	44	Trial: 44	3388166	101	¼üÅÌ	ºÚ°å	ÓÍ»­	f	j
lyd	.	.	.	.	.	.	.	.	.	.	3	.	.	.	false	false	Message: -1ms	.	.	.	.	.	.	.	.	.	.	.	ELCLCFG TOWER	-1	.	.	lyd.edf	RIGHT	1848	3390014	Full Trial Period	3388166	44	Trial: 44	3388166	101	¼üÅÌ	ºÚ°å	ÓÍ»­	f	j
lyd	.	.	.	.	.	.	.	.	.	.	4	.	.	.	false	false	Message: -1ms	.	.	.	.	.	.	.	.	.	.	.	GAZE_COORDS 0.00 0.00 1023.00 767.00	-1	.	.	lyd.edf	RIGHT	1848	3390014	Full Trial Period	3388166	44	Trial: 44	3388166	101	¼üÅÌ	ºÚ°å	ÓÍ»­	f	j
lyd	.	.	.	.	.	.	.	.	.	.	5	.	.	.	false	false	Message: -1ms	.	.	.	.	.	.	.	.	.	.	.	THRESHOLDS R 104 216	-1	.	.	lyd.edf	RIGHT	1848	3390014	Full Trial Period	3388166	44	Trial: 44	3388166	101	¼üÅÌ	ºÚ°å	ÓÍ»­	f	j
lyd	.	.	.	.	.	.	.	.	.	.	6	.	.	.	false	false	Message: -1ms	.	.	.	.	.	.	.	.	.	.	.	ELCL_PROC CENTROID (3)	-1	.	.	lyd.edf	RIGHT	1848	3390014	Full Trial Period	3388166	44	Trial: 44	3388166	101	¼üÅÌ	ºÚ°å	ÓÍ»­	f	j
lyd	.	.	.	.	.	.	.	.	.	.	7	.	.	.	false	false	Message: -1ms	.	.	.	.	.	.	.	.	.	.	.	ELCL_PCR_PARAM 5 3.0	-1	.	.	lyd.edf	RIGHT	1848	3390014	Full Trial Period	3388166	44	Trial: 44	3388166	101	¼üÅÌ	ºÚ°å	ÓÍ»­	f	j
lyd	.	.	.	.	.	.	.	.	.	.	8	.	.	.	false	true	Message: 0ms	.	.	.	.	.	.	.	.	.	.	.	!MODE RECORD CR 1000 2 0 R	0	.	.	lyd.edf	RIGHT	1848	3390014	Full Trial Period	3388166	44	Trial: 44	3388166	101	¼üÅÌ	ºÚ°å	ÓÍ»­	f	j
lyd	.	.	.	.	336	342	1	7	132.10	376.40	9	.	.	.	false	false	Message: 41ms	.	.	.	.	.	.	.	.	.	.	.	SYNCTIME	41	132.10	376.40	lyd.edf	RIGHT	1848	3390014	Full Trial Period	3388166	44	Trial: 44	3388166	101	¼üÅÌ	ºÚ°å	ÓÍ»­	f	j
lyd	.	.	.	.	.	.	.	.	.	.	10	.	.	.	false	false	Message: 519ms	10.48	232.79	45	541	548.50	383.20	2	488.10	497	240.30	405.40	INVISIBLE_BOUNDARY[1]	519	.	.	lyd.edf	RIGHT	1848	3390014	Full Trial Period	3388166	44	Trial: 44	3388166	101	¼üÅÌ	ºÚ°å	ÓÍ»­	f	j
lyd	.	.	.	.	.	.	.	.	.	.	11	.	.	.	false	false	Message: 524ms	10.48	232.79	45	541	548.50	383.20	2	488.10	497	240.30	405.40	SYNCTIME	524	.	.	lyd.edf	RIGHT	1848	3390014	Full Trial Period	3388166	44	Trial: 44	3388166	101	¼üÅÌ	ºÚ°å	ÓÍ»­	f	j
lyd	.	.	.	.	.	.	.	.	.	.	12	.	.	.	false	false	Message: 938ms	10.93	218.52	50	945	858.60	386.50	3	347.20	896	533.60	381.30	INVISIBLE_BOUNDARY[2]	938	.	.	lyd.edf	RIGHT	1848	3390014	Full Trial Period	3388166	44	Trial: 44	3388166	101	¼üÅÌ	ºÚ°å	ÓÍ»­	f	j
lyd	.	.	.	.	416	1361	4	946	845.50	385.80	13	[1]	2	RECTANGLE_INTERESTAREA	false	false	Message: 949ms	.	.	.	.	.	.	.	.	.	.	.	SYNCTIME	949	845.50	385.80	lyd.edf	RIGHT	1848	3390014	Full Trial Period	3388166	44	Trial: 44	3388166	101	¼üÅÌ	ºÚ°å	ÓÍ»­	f	j
lyd	.	.	.	.	464	1846	5	1383	887.10	395.20	14	[1]	2	RECTANGLE_INTERESTAREA	false	false	Message: 1829ms	.	.	.	.	.	.	.	.	.	.	.	KEYBOARD	1829	887.10	395.20	lyd.edf	RIGHT	1848	3390014	Full Trial Period	3388166	44	Trial: 44	3388166	101	¼üÅÌ	ºÚ°å	ÓÍ»­	f	j
lyd	.	.	.	.	.	.	.	.	.	.	15	.	.	.	false	false	Message: 1897ms	.	.	.	.	.	.	.	.	.	.	.	TRIAL_RESULT 0	1897	.	.	lyd.edf	RIGHT	1848	3390014	Full Trial Period	3388166	44	Trial: 44	3388166	101	¼üÅÌ	ºÚ°å	ÓÍ»­	f	j
lyd	.	.	.	.	.	.	.	.	.	.	1	.	.	.	false	false	Message: -16ms	.	.	.	.	.	.	.	.	.	.	.	TRIALID 44	-16	.	.	lyd.edf	RIGHT	2540	3393862	Full Trial Period	3391322	45	Trial: 45	3391322	148	Ã¢¹û	ÑÌ»Ò¸×	¿ã×Ó	f	f
lyd	.	.	.	.	.	.	.	.	.	.	2	.	.	.	false	false	Message: -1ms	.	.	.	.	.	.	.	.	.	.	.	RECCFG CR 1000 2 0 R	-1	.	.	lyd.edf	RIGHT	2540	3393862	Full Trial Period	3391322	45	Trial: 45	3391322	148	Ã¢¹û	ÑÌ»Ò¸×	¿ã×Ó	f	f
lyd	.	.	.	.	.	.	.	.	.	.	3	.	.	.	false	false	Message: -1ms	.	.	.	.	.	.	.	.	.	.	.	ELCLCFG TOWER	-1	.	.	lyd.edf	RIGHT	2540	3393862	Full Trial Period	3391322	45	Trial: 45	3391322	148	Ã¢¹û	ÑÌ»Ò¸×	¿ã×Ó	f	f
lyd	.	.	.	.	.	.	.	.	.	.	4	.	.	.	false	false	Message: -1ms	.	.	.	.	.	.	.	.	.	.	.	GAZE_COORDS 0.00 0.00 1023.00 767.00	-1	.	.	lyd.edf	RIGHT	2540	3393862	Full Trial Period	3391322	45	Trial: 45	3391322	148	Ã¢¹û	ÑÌ»Ò¸×	¿ã×Ó	f	f
lyd	.	.	.	.	.	.	.	.	.	.	5	.	.	.	false	false	Message: -1ms	.	.	.	.	.	.	.	.	.	.	.	THRESHOLDS R 104 216	-1	.	.	lyd.edf	RIGHT	2540	3393862	Full Trial Period	3391322	45	Trial: 45	3391322	148	Ã¢¹û	ÑÌ»Ò¸×	¿ã×Ó	f	f
lyd	.	.	.	.	.	.	.	.	.	.	6	.	.	.	false	false	Message: -1ms	.	.	.	.	.	.	.	.	.	.	.	ELCL_PROC CENTROID (3)	-1	.	.	lyd.edf	RIGHT	2540	3393862	Full Trial Period	3391322	45	Trial: 45	3391322	148	Ã¢¹û	ÑÌ»Ò¸×	¿ã×Ó	f	f
lyd	.	.	.	.	.	.	.	.	.	.	7	.	.	.	false	false	Message: -1ms	.	.	.	.	.	.	.	.	.	.	.	ELCL_PCR_PARAM 5 3.0	-1	.	.	lyd.edf	RIGHT	2540	3393862	Full Trial Period	3391322	45	Trial: 45	3391322	148	Ã¢¹û	ÑÌ»Ò¸×	¿ã×Ó	f	f
lyd	.	.	.	.	.	.	.	.	.	.	8	.	.	.	false	true	Message: 0ms	.	.	.	.	.	.	.	.	.	.	.	!MODE RECORD CR 1000 2 0 R	0	.	.	lyd.edf	RIGHT	2540	3393862	Full Trial Period	3391322	45	Trial: 45	3391322	148	Ã¢¹û	ÑÌ»Ò¸×	¿ã×Ó	f	f
lyd	.	.	.	.	300	306	1	7	146.60	375.60	9	.	.	.	false	false	Message: 42ms	.	.	.	.	.	.	.	.	.	.	.	SYNCTIME	42	146.60	375.60	lyd.edf	RIGHT	2540	3393862	Full Trial Period	3391322	45	Trial: 45	3391322	148	Ã¢¹û	ÑÌ»Ò¸×	¿ã×Ó	f	f
lyd	.	.	.	.	.	.	.	.	.	.	10	.	.	.	false	false	Message: 844ms	3.28	47.61	69	907	564.70	417.40	2	250.10	839	476.10	381.10	INVISIBLE_BOUNDARY[1]	844	.	.	lyd.edf	RIGHT	2540	3393862	Full Trial Period	3391322	45	Trial: 45	3391322	148	Ã¢¹û	ÑÌ»Ò¸×	¿ã×Ó	f	f
lyd	.	.	.	.	.	.	.	.	.	.	11	.	.	.	false	false	Message: 850ms	3.28	47.61	69	907	564.70	417.40	2	250.10	839	476.10	381.10	SYNCTIME	850	.	.	lyd.edf	RIGHT	2540	3393862	Full Trial Period	3391322	45	Trial: 45	3391322	148	Ã¢¹û	ÑÌ»Ò¸×	¿ã×Ó	f	f
lyd	.	.	.	.	463	1945	6	1483	840.50	376.70	12	[1]	2	RECTANGLE_INTERESTAREA	false	false	Message: 1825ms	.	.	.	.	.	.	.	.	.	.	.	INVISIBLE_BOUNDARY[2]	1825	840.50	376.70	lyd.edf	RIGHT	2540	3393862	Full Trial Period	3391322	45	Trial: 45	3391322	148	Ã¢¹û	ÑÌ»Ò¸×	¿ã×Ó	f	f
lyd	.	.	.	.	463	1945	6	1483	840.50	376.70	13	[1]	2	RECTANGLE_INTERESTAREA	false	false	Message: 1834ms	.	.	.	.	.	.	.	.	.	.	.	SYNCTIME	1834	840.50	376.70	lyd.edf	RIGHT	2540	3393862	Full Trial Period	3391322	45	Trial: 45	3391322	148	Ã¢¹û	ÑÌ»Ò¸×	¿ã×Ó	f	f
lyd	.	.	.	.	572	2538	7	1967	891.90	389.70	14	[1]	2	RECTANGLE_INTERESTAREA	false	false	Message: 2522ms	.	.	.	.	.	.	.	.	.	.	.	KEYBOARD	2522	891.90	389.70	lyd.edf	RIGHT	2540	3393862	Full Trial Period	3391322	45	Trial: 45	3391322	148	Ã¢¹û	ÑÌ»Ò¸×	¿ã×Ó	f	f
lyd	.	.	.	.	.	.	.	.	.	.	15	.	.	.	false	false	Message: 2586ms	.	.	.	.	.	.	.	.	.	.	.	TRIAL_RESULT 0	2586	.	.	lyd.edf	RIGHT	2540	3393862	Full Trial Period	3391322	45	Trial: 45	3391322	148	Ã¢¹û	ÑÌ»Ò¸×	¿ã×Ó	f	f
lyd	.	.	.	.	.	.	.	.	.	.	1	.	.	.	false	false	Message: -16ms	.	.	.	.	.	.	.	.	.	.	.	TRIALID 45	-16	.	.	lyd.edf	RIGHT	3437	3398367	Full Trial Period	3394930	46	Trial: 46	3394930	7	Êé°ü	Ìú¹ì	ÌÝ×Ó	j	j
lyd	.	.	.	.	.	.	.	.	.	.	2	.	.	.	false	false	Message: -1ms	.	.	.	.	.	.	.	.	.	.	.	RECCFG CR 1000 2 0 R	-1	.	.	lyd.edf	RIGHT	3437	3398367	Full Trial Period	3394930	46	Trial: 46	3394930	7	Êé°ü	Ìú¹ì	ÌÝ×Ó	j	j
lyd	.	.	.	.	.	.	.	.	.	.	3	.	.	.	false	false	Message: -1ms	.	.	.	.	.	.	.	.	.	.	.	ELCLCFG TOWER	-1	.	.	lyd.edf	RIGHT	3437	3398367	Full Trial Period	3394930	46	Trial: 46	3394930	7	Êé°ü	Ìú¹ì	ÌÝ×Ó	j	j
lyd	.	.	.	.	.	.	.	.	.	.	4	.	.	.	false	false	Message: -1ms	.	.	.	.	.	.	.	.	.	.	.	GAZE_COORDS 0.00 0.00 1023.00 767.00	-1	.	.	lyd.edf	RIGHT	3437	3398367	Full Trial Period	3394930	46	Trial: 46	3394930	7	Êé°ü	Ìú¹ì	ÌÝ×Ó	j	j
lyd	.	.	.	.	.	.	.	.	.	.	5	.	.	.	false	false	Message: -1ms	.	.	.	.	.	.	.	.	.	.	.	THRESHOLDS R 104 216	-1	.	.	lyd.edf	RIGHT	3437	3398367	Full Trial Period	3394930	46	Trial: 46	3394930	7	Êé°ü	Ìú¹ì	ÌÝ×Ó	j	j
lyd	.	.	.	.	.	.	.	.	.	.	6	.	.	.	false	false	Message: -1ms	.	.	.	.	.	.	.	.	.	.	.	ELCL_PROC CENTROID (3)	-1	.	.	lyd.edf	RIGHT	3437	3398367	Full Trial Period	3394930	46	Trial: 46	3394930	7	Êé°ü	Ìú¹ì	ÌÝ×Ó	j	j
lyd	.	.	.	.	.	.	.	.	.	.	7	.	.	.	false	false	Message: -1ms	.	.	.	.	.	.	.	.	.	.	.	ELCL_PCR_PARAM 5 3.0	-1	.	.	lyd.edf	RIGHT	3437	3398367	Full Trial Period	3394930	46	Trial: 46	3394930	7	Êé°ü	Ìú¹ì	ÌÝ×Ó	j	j
lyd	.	.	.	.	.	.	.	.	.	.	8	.	.	.	false	true	Message: 0ms	.	.	.	.	.	.	.	.	.	.	.	!MODE RECORD CR 1000 2 0 R	0	.	.	lyd.edf	RIGHT	3437	3398367	Full Trial Period	3394930	46	Trial: 46	3394930	7	Êé°ü	Ìú¹ì	ÌÝ×Ó	j	j
lyd	.	.	.	.	345	351	1	7	132.70	392.80	9	.	.	.	false	false	Message: 42ms	.	.	.	.	.	.	.	.	.	.	.	SYNCTIME	42	132.70	392.80	lyd.edf	RIGHT	3437	3398367	Full Trial Period	3394930	46	Trial: 46	3394930	7	Êé°ü	Ìú¹ì	ÌÝ×Ó	j	j
lyd	.	.	.	.	.	.	.	.	.	.	10	.	.	.	false	false	Message: 887ms	1.91	17.69	108	980	540.40	414.10	3	322.80	873	498.40	377.90	INVISIBLE_BOUNDARY[1]	887	.	.	lyd.edf	RIGHT	3437	3398367	Full Trial Period	3394930	46	Trial: 46	3394930	7	Êé°ü	Ìú¹ì	ÌÝ×Ó	j	j
lyd	.	.	.	.	.	.	.	.	.	.	11	.	.	.	false	false	Message: 892ms	1.91	17.69	108	980	540.40	414.10	3	322.80	873	498.40	377.90	SYNCTIME	892	.	.	lyd.edf	RIGHT	3437	3398367	Full Trial Period	3394930	46	Trial: 46	3394930	7	Êé°ü	Ìú¹ì	ÌÝ×Ó	j	j
lyd	.	.	.	.	170	2803	8	2634	975.70	407.30	12	.	.	.	false	false	Message: 2637ms	.	.	.	.	.	.	.	.	.	.	.	INVISIBLE_BOUNDARY[2]	2637	975.70	407.30	lyd.edf	RIGHT	3437	3398367	Full Trial Period	3394930	46	Trial: 46	3394930	7	Êé°ü	Ìú¹ì	ÌÝ×Ó	j	j
lyd	.	.	.	.	170	2803	8	2634	975.70	407.30	13	.	.	.	false	false	Message: 2641ms	.	.	.	.	.	.	.	.	.	.	.	SYNCTIME	2641	975.70	407.30	lyd.edf	RIGHT	3437	3398367	Full Trial Period	3394930	46	Trial: 46	3394930	7	Êé°ü	Ìú¹ì	ÌÝ×Ó	j	j
lyd	.	.	.	.	292	3435	10	3144	870.30	384.70	14	[1]	2	RECTANGLE_INTERESTAREA	false	false	Message: 3418ms	.	.	.	.	.	.	.	.	.	.	.	KEYBOARD	3418	870.30	384.70	lyd.edf	RIGHT	3437	3398367	Full Trial Period	3394930	46	Trial: 46	3394930	7	Êé°ü	Ìú¹ì	ÌÝ×Ó	j	j
lyd	.	.	.	.	.	.	.	.	.	.	15	.	.	.	false	false	Message: 3485ms	.	.	.	.	.	.	.	.	.	.	.	TRIAL_RESULT 0	3485	.	.	lyd.edf	RIGHT	3437	3398367	Full Trial Period	3394930	46	Trial: 46	3394930	7	Êé°ü	Ìú¹ì	ÌÝ×Ó	j	j
lyd	.	.	.	.	.	.	.	.	.	.	1	.	.	.	false	false	Message: -24ms	.	.	.	.	.	.	.	.	.	.	.	TRIALID 46	-24	.	.	lyd.edf	RIGHT	3124	3402728	Full Trial Period	3399604	47	Trial: 47	3399604	93	ÅûÈø	ºôÀ²È¦	Ìú»·	j	j
lyd	.	.	.	.	.	.	.	.	.	.	2	.	.	.	false	false	Message: -1ms	.	.	.	.	.	.	.	.	.	.	.	RECCFG CR 1000 2 0 R	-1	.	.	lyd.edf	RIGHT	3124	3402728	Full Trial Period	3399604	47	Trial: 47	3399604	93	ÅûÈø	ºôÀ²È¦	Ìú»·	j	j
lyd	.	.	.	.	.	.	.	.	.	.	3	.	.	.	false	false	Message: -1ms	.	.	.	.	.	.	.	.	.	.	.	ELCLCFG TOWER	-1	.	.	lyd.edf	RIGHT	3124	3402728	Full Trial Period	3399604	47	Trial: 47	3399604	93	ÅûÈø	ºôÀ²È¦	Ìú»·	j	j
lyd	.	.	.	.	.	.	.	.	.	.	4	.	.	.	false	false	Message: -1ms	.	.	.	.	.	.	.	.	.	.	.	GAZE_COORDS 0.00 0.00 1023.00 767.00	-1	.	.	lyd.edf	RIGHT	3124	3402728	Full Trial Period	3399604	47	Trial: 47	3399604	93	ÅûÈø	ºôÀ²È¦	Ìú»·	j	j
lyd	.	.	.	.	.	.	.	.	.	.	5	.	.	.	false	false	Message: -1ms	.	.	.	.	.	.	.	.	.	.	.	THRESHOLDS R 104 216	-1	.	.	lyd.edf	RIGHT	3124	3402728	Full Trial Period	3399604	47	Trial: 47	3399604	93	ÅûÈø	ºôÀ²È¦	Ìú»·	j	j
lyd	.	.	.	.	.	.	.	.	.	.	6	.	.	.	false	false	Message: -1ms	.	.	.	.	.	.	.	.	.	.	.	ELCL_PROC CENTROID (3)	-1	.	.	lyd.edf	RIGHT	3124	3402728	Full Trial Period	3399604	47	Trial: 47	3399604	93	ÅûÈø	ºôÀ²È¦	Ìú»·	j	j
lyd	.	.	.	.	.	.	.	.	.	.	7	.	.	.	false	false	Message: -1ms	.	.	.	.	.	.	.	.	.	.	.	ELCL_PCR_PARAM 5 3.0	-1	.	.	lyd.edf	RIGHT	3124	3402728	Full Trial Period	3399604	47	Trial: 47	3399604	93	ÅûÈø	ºôÀ²È¦	Ìú»·	j	j
lyd	.	.	.	.	.	.	.	.	.	.	8	.	.	.	false	true	Message: 0ms	.	.	.	.	.	.	.	.	.	.	.	!MODE RECORD CR 1000 2 0 R	0	.	.	lyd.edf	RIGHT	3124	3402728	Full Trial Period	3399604	47	Trial: 47	3399604	93	ÅûÈø	ºôÀ²È¦	Ìú»·	j	j
lyd	.	.	.	.	282	288	1	7	123.00	370.00	9	.	.	.	false	false	Message: 42ms	.	.	.	.	.	.	.	.	.	.	.	SYNCTIME	42	123.00	370.00	lyd.edf	RIGHT	3124	3402728	Full Trial Period	3399604	47	Trial: 47	3399604	93	ÅûÈø	ºôÀ²È¦	Ìú»·	j	j
lyd	.	.	.	.	213	826	3	614	533.60	384.30	10	[1]	1	RECTANGLE_INTERESTAREA	false	false	Message: 634ms	.	.	.	.	.	.	.	.	.	.	.	INVISIBLE_BOUNDARY[1]	634	533.60	384.30	lyd.edf	RIGHT	3124	3402728	Full Trial Period	3399604	47	Trial: 47	3399604	93	ÅûÈø	ºôÀ²È¦	Ìú»·	j	j
lyd	.	.	.	.	213	826	3	614	533.60	384.30	11	[1]	1	RECTANGLE_INTERESTAREA	false	false	Message: 642ms	.	.	.	.	.	.	.	.	.	.	.	SYNCTIME	642	533.60	384.30	lyd.edf	RIGHT	3124	3402728	Full Trial Period	3399604	47	Trial: 47	3399604	93	ÅûÈø	ºôÀ²È¦	Ìú»·	j	j
lyd	.	.	.	.	442	2518	7	2077	951.00	380.20	12	.	.	.	false	false	Message: 2404ms	.	.	.	.	.	.	.	.	.	.	.	INVISIBLE_BOUNDARY[2]	2404	951.00	380.20	lyd.edf	RIGHT	3124	3402728	Full Trial Period	3399604	47	Trial: 47	3399604	93	ÅûÈø	ºôÀ²È¦	Ìú»·	j	j
lyd	.	.	.	.	442	2518	7	2077	951.00	380.20	13	.	.	.	false	false	Message: 2408ms	.	.	.	.	.	.	.	.	.	.	.	SYNCTIME	2408	951.00	380.20	lyd.edf	RIGHT	3124	3402728	Full Trial Period	3399604	47	Trial: 47	3399604	93	ÅûÈø	ºôÀ²È¦	Ìú»·	j	j
lyd	.	.	.	.	562	3122	8	2561	874.50	387.60	14	[1]	2	RECTANGLE_INTERESTAREA	false	false	Message: 3105ms	.	.	.	.	.	.	.	.	.	.	.	KEYBOARD	3105	874.50	387.60	lyd.edf	RIGHT	3124	3402728	Full Trial Period	3399604	47	Trial: 47	3399604	93	ÅûÈø	ºôÀ²È¦	Ìú»·	j	j
lyd	.	.	.	.	.	.	.	.	.	.	15	.	.	.	false	false	Message: 3166ms	.	.	.	.	.	.	.	.	.	.	.	TRIAL_RESULT 0	3166	.	.	lyd.edf	RIGHT	3124	3402728	Full Trial Period	3399604	47	Trial: 47	3399604	93	ÅûÈø	ºôÀ²È¦	Ìú»·	j	j
lyd	.	.	.	.	.	.	.	.	.	.	1	.	.	.	false	false	Message: -16ms	.	.	.	.	.	.	.	.	.	.	.	TRIALID 47	-16	.	.	lyd.edf	RIGHT	2802	3406864	Full Trial Period	3404062	48	Trial: 48	3404062	2	éÏé­	ÆøÇò	Ð¬×Ó	f	f
lyd	.	.	.	.	.	.	.	.	.	.	2	.	.	.	false	false	Message: -1ms	.	.	.	.	.	.	.	.	.	.	.	RECCFG CR 1000 2 0 R	-1	.	.	lyd.edf	RIGHT	2802	3406864	Full Trial Period	3404062	48	Trial: 48	3404062	2	éÏé­	ÆøÇò	Ð¬×Ó	f	f
lyd	.	.	.	.	.	.	.	.	.	.	3	.	.	.	false	false	Message: -1ms	.	.	.	.	.	.	.	.	.	.	.	ELCLCFG TOWER	-1	.	.	lyd.edf	RIGHT	2802	3406864	Full Trial Period	3404062	48	Trial: 48	3404062	2	éÏé­	ÆøÇò	Ð¬×Ó	f	f
lyd	.	.	.	.	.	.	.	.	.	.	4	.	.	.	false	false	Message: -1ms	.	.	.	.	.	.	.	.	.	.	.	GAZE_COORDS 0.00 0.00 1023.00 767.00	-1	.	.	lyd.edf	RIGHT	2802	3406864	Full Trial Period	3404062	48	Trial: 48	3404062	2	éÏé­	ÆøÇò	Ð¬×Ó	f	f
lyd	.	.	.	.	.	.	.	.	.	.	5	.	.	.	false	false	Message: -1ms	.	.	.	.	.	.	.	.	.	.	.	THRESHOLDS R 104 216	-1	.	.	lyd.edf	RIGHT	2802	3406864	Full Trial Period	3404062	48	Trial: 48	3404062	2	éÏé­	ÆøÇò	Ð¬×Ó	f	f
lyd	.	.	.	.	.	.	.	.	.	.	6	.	.	.	false	false	Message: -1ms	.	.	.	.	.	.	.	.	.	.	.	ELCL_PROC CENTROID (3)	-1	.	.	lyd.edf	RIGHT	2802	3406864	Full Trial Period	3404062	48	Trial: 48	3404062	2	éÏé­	ÆøÇò	Ð¬×Ó	f	f
lyd	.	.	.	.	.	.	.	.	.	.	7	.	.	.	false	false	Message: -1ms	.	.	.	.	.	.	.	.	.	.	.	ELCL_PCR_PARAM 5 3.0	-1	.	.	lyd.edf	RIGHT	2802	3406864	Full Trial Period	3404062	48	Trial: 48	3404062	2	éÏé­	ÆøÇò	Ð¬×Ó	f	f
lyd	.	.	.	.	.	.	.	.	.	.	8	.	.	.	false	true	Message: 0ms	.	.	.	.	.	.	.	.	.	.	.	!MODE RECORD CR 1000 2 0 R	0	.	.	lyd.edf	RIGHT	2802	3406864	Full Trial Period	3404062	48	Trial: 48	3404062	2	éÏé­	ÆøÇò	Ð¬×Ó	f	f
lyd	.	.	.	.	318	324	1	7	125.00	381.90	9	.	.	.	false	false	Message: 42ms	.	.	.	.	.	.	.	.	.	.	.	SYNCTIME	42	125.00	381.90	lyd.edf	RIGHT	2802	3406864	Full Trial Period	3404062	48	Trial: 48	3404062	2	éÏé­	ÆøÇò	Ð¬×Ó	f	f
lyd	.	.	.	.	.	.	.	.	.	.	10	.	.	.	false	false	Message: 1034ms	1.98	13.14	151	1164	505.20	396.30	3	533.40	1014	559.80	377.80	INVISIBLE_BOUNDARY[1]	1034	.	.	lyd.edf	RIGHT	2802	3406864	Full Trial Period	3404062	48	Trial: 48	3404062	2	éÏé­	ÆøÇò	Ð¬×Ó	f	f
lyd	.	.	.	.	.	.	.	.	.	.	11	.	.	.	false	false	Message: 1042ms	1.98	13.14	151	1164	505.20	396.30	3	533.40	1014	559.80	377.80	SYNCTIME	1042	.	.	lyd.edf	RIGHT	2802	3406864	Full Trial Period	3404062	48	Trial: 48	3404062	2	éÏé­	ÆøÇò	Ð¬×Ó	f	f
lyd	.	.	.	.	.	.	.	.	.	.	12	.	.	.	false	false	Message: 1891ms	0.39	1.94	202	2060	930.30	321.60	6	1087.90	1859	934.60	332.30	INVISIBLE_BOUNDARY[2]	1891	.	.	lyd.edf	RIGHT	2802	3406864	Full Trial Period	3404062	48	Trial: 48	3404062	2	éÏé­	ÆøÇò	Ð¬×Ó	f	f
lyd	.	.	.	.	.	.	.	.	.	.	13	.	.	.	false	false	Message: 1900ms	0.39	1.94	202	2060	930.30	321.60	6	1087.90	1859	934.60	332.30	SYNCTIME	1900	.	.	lyd.edf	RIGHT	2802	3406864	Full Trial Period	3404062	48	Trial: 48	3404062	2	éÏé­	ÆøÇò	Ð¬×Ó	f	f
lyd	.	.	.	.	605	2800	9	2196	865.50	381.20	14	[1]	2	RECTANGLE_INTERESTAREA	false	false	Message: 2782ms	.	.	.	.	.	.	.	.	.	.	.	KEYBOARD	2782	865.50	381.20	lyd.edf	RIGHT	2802	3406864	Full Trial Period	3404062	48	Trial: 48	3404062	2	éÏé­	ÆøÇò	Ð¬×Ó	f	f
lyd	.	.	.	.	.	.	.	.	.	.	15	.	.	.	false	false	Message: 2848ms	.	.	.	.	.	.	.	.	.	.	.	TRIAL_RESULT 0	2848	.	.	lyd.edf	RIGHT	2802	3406864	Full Trial Period	3404062	48	Trial: 48	3404062	2	éÏé­	ÆøÇò	Ð¬×Ó	f	f
lyd	.	.	.	.	.	.	.	.	.	.	1	.	.	.	false	false	Message: -16ms	.	.	.	.	.	.	.	.	.	.	.	TRIALID 48	-16	.	.	lyd.edf	RIGHT	2317	3410320	Full Trial Period	3408003	49	Trial: 49	3408003	109	ÕíÍ·	Ïà¿ò	±Ê¼Ç±¾	j	j
lyd	.	.	.	.	.	.	.	.	.	.	2	.	.	.	false	false	Message: -1ms	.	.	.	.	.	.	.	.	.	.	.	RECCFG CR 1000 2 0 R	-1	.	.	lyd.edf	RIGHT	2317	3410320	Full Trial Period	3408003	49	Trial: 49	3408003	109	ÕíÍ·	Ïà¿ò	±Ê¼Ç±¾	j	j
lyd	.	.	.	.	.	.	.	.	.	.	3	.	.	.	false	false	Message: -1ms	.	.	.	.	.	.	.	.	.	.	.	ELCLCFG TOWER	-1	.	.	lyd.edf	RIGHT	2317	3410320	Full Trial Period	3408003	49	Trial: 49	3408003	109	ÕíÍ·	Ïà¿ò	±Ê¼Ç±¾	j	j
lyd	.	.	.	.	.	.	.	.	.	.	4	.	.	.	false	false	Message: -1ms	.	.	.	.	.	.	.	.	.	.	.	GAZE_COORDS 0.00 0.00 1023.00 767.00	-1	.	.	lyd.edf	RIGHT	2317	3410320	Full Trial Period	3408003	49	Trial: 49	3408003	109	ÕíÍ·	Ïà¿ò	±Ê¼Ç±¾	j	j
lyd	.	.	.	.	.	.	.	.	.	.	5	.	.	.	false	false	Message: -1ms	.	.	.	.	.	.	.	.	.	.	.	THRESHOLDS R 104 216	-1	.	.	lyd.edf	RIGHT	2317	3410320	Full Trial Period	3408003	49	Trial: 49	3408003	109	ÕíÍ·	Ïà¿ò	±Ê¼Ç±¾	j	j
lyd	.	.	.	.	.	.	.	.	.	.	6	.	.	.	false	false	Message: -1ms	.	.	.	.	.	.	.	.	.	.	.	ELCL_PROC CENTROID (3)	-1	.	.	lyd.edf	RIGHT	2317	3410320	Full Trial Period	3408003	49	Trial: 49	3408003	109	ÕíÍ·	Ïà¿ò	±Ê¼Ç±¾	j	j
lyd	.	.	.	.	.	.	.	.	.	.	7	.	.	.	false	false	Message: -1ms	.	.	.	.	.	.	.	.	.	.	.	ELCL_PCR_PARAM 5 3.0	-1	.	.	lyd.edf	RIGHT	2317	3410320	Full Trial Period	3408003	49	Trial: 49	3408003	109	ÕíÍ·	Ïà¿ò	±Ê¼Ç±¾	j	j
lyd	.	.	.	.	.	.	.	.	.	.	8	.	.	.	false	true	Message: 0ms	.	.	.	.	.	.	.	.	.	.	.	!MODE RECORD CR 1000 2 0 R	0	.	.	lyd.edf	RIGHT	2317	3410320	Full Trial Period	3408003	49	Trial: 49	3408003	109	ÕíÍ·	Ïà¿ò	±Ê¼Ç±¾	j	j
lyd	.	.	.	.	555	561	1	7	136.80	394.60	9	.	.	.	false	false	Message: 42ms	.	.	.	.	.	.	.	.	.	.	.	SYNCTIME	42	136.80	394.60	lyd.edf	RIGHT	2317	3410320	Full Trial Period	3408003	49	Trial: 49	3408003	109	ÕíÍ·	Ïà¿ò	±Ê¼Ç±¾	j	j
lyd	.	.	.	.	.	.	.	.	.	.	10	.	.	.	false	false	Message: 595ms	11.92	233.68	51	612	495.80	386.60	1	403.10	562	140.20	396.40	INVISIBLE_BOUNDARY[1]	595	.	.	lyd.edf	RIGHT	2317	3410320	Full Trial Period	3408003	49	Trial: 49	3408003	109	ÕíÍ·	Ïà¿ò	±Ê¼Ç±¾	j	j
lyd	.	.	.	.	.	.	.	.	.	.	11	.	.	.	false	false	Message: 600ms	11.92	233.68	51	612	495.80	386.60	1	403.10	562	140.20	396.40	SYNCTIME	600	.	.	lyd.edf	RIGHT	2317	3410320	Full Trial Period	3408003	49	Trial: 49	3408003	109	ÕíÍ·	Ïà¿ò	±Ê¼Ç±¾	j	j
lyd	.	.	.	.	.	.	.	.	.	.	12	.	.	.	false	false	Message: 1662ms	13.30	241.86	55	1683	921.70	397.50	3	425.60	1629	522.90	383.30	INVISIBLE_BOUNDARY[2]	1662	.	.	lyd.edf	RIGHT	2317	3410320	Full Trial Period	3408003	49	Trial: 49	3408003	109	ÕíÍ·	Ïà¿ò	±Ê¼Ç±¾	j	j
lyd	.	.	.	.	.	.	.	.	.	.	13	.	.	.	false	false	Message: 1667ms	13.30	241.86	55	1683	921.70	397.50	3	425.60	1629	522.90	383.30	SYNCTIME	1667	.	.	lyd.edf	RIGHT	2317	3410320	Full Trial Period	3408003	49	Trial: 49	3408003	109	ÕíÍ·	Ïà¿ò	±Ê¼Ç±¾	j	j
lyd	.	.	.	.	433	2315	5	1883	843.00	389.00	14	[1]	2	RECTANGLE_INTERESTAREA	false	false	Message: 2298ms	.	.	.	.	.	.	.	.	.	.	.	KEYBOARD	2298	843.00	389.00	lyd.edf	RIGHT	2317	3410320	Full Trial Period	3408003	49	Trial: 49	3408003	109	ÕíÍ·	Ïà¿ò	±Ê¼Ç±¾	j	j
lyd	.	.	.	.	.	.	.	.	.	.	15	.	.	.	false	false	Message: 2363ms	.	.	.	.	.	.	.	.	.	.	.	TRIAL_RESULT 0	2363	.	.	lyd.edf	RIGHT	2317	3410320	Full Trial Period	3408003	49	Trial: 49	3408003	109	ÕíÍ·	Ïà¿ò	±Ê¼Ç±¾	j	j
lyd	.	.	.	.	.	.	.	.	.	.	1	.	.	.	false	false	Message: -19ms	.	.	.	.	.	.	.	.	.	.	.	TRIALID 49	-19	.	.	lyd.edf	RIGHT	4040	3415704	Full Trial Period	3411664	50	Trial: 50	3411664	67	ÄûÃÊ	éÏé­Çò	²£Á§Öé	j	f
lyd	.	.	.	.	.	.	.	.	.	.	2	.	.	.	false	false	Message: -1ms	.	.	.	.	.	.	.	.	.	.	.	RECCFG CR 1000 2 0 R	-1	.	.	lyd.edf	RIGHT	4040	3415704	Full Trial Period	3411664	50	Trial: 50	3411664	67	ÄûÃÊ	éÏé­Çò	²£Á§Öé	j	f
lyd	.	.	.	.	.	.	.	.	.	.	3	.	.	.	false	false	Message: -1ms	.	.	.	.	.	.	.	.	.	.	.	ELCLCFG TOWER	-1	.	.	lyd.edf	RIGHT	4040	3415704	Full Trial Period	3411664	50	Trial: 50	3411664	67	ÄûÃÊ	éÏé­Çò	²£Á§Öé	j	f
lyd	.	.	.	.	.	.	.	.	.	.	4	.	.	.	false	false	Message: -1ms	.	.	.	.	.	.	.	.	.	.	.	GAZE_COORDS 0.00 0.00 1023.00 767.00	-1	.	.	lyd.edf	RIGHT	4040	3415704	Full Trial Period	3411664	50	Trial: 50	3411664	67	ÄûÃÊ	éÏé­Çò	²£Á§Öé	j	f
lyd	.	.	.	.	.	.	.	.	.	.	5	.	.	.	false	false	Message: -1ms	.	.	.	.	.	.	.	.	.	.	.	THRESHOLDS R 104 216	-1	.	.	lyd.edf	RIGHT	4040	3415704	Full Trial Period	3411664	50	Trial: 50	3411664	67	ÄûÃÊ	éÏé­Çò	²£Á§Öé	j	f
lyd	.	.	.	.	.	.	.	.	.	.	6	.	.	.	false	false	Message: -1ms	.	.	.	.	.	.	.	.	.	.	.	ELCL_PROC CENTROID (3)	-1	.	.	lyd.edf	RIGHT	4040	3415704	Full Trial Period	3411664	50	Trial: 50	3411664	67	ÄûÃÊ	éÏé­Çò	²£Á§Öé	j	f
lyd	.	.	.	.	.	.	.	.	.	.	7	.	.	.	false	false	Message: -1ms	.	.	.	.	.	.	.	.	.	.	.	ELCL_PCR_PARAM 5 3.0	-1	.	.	lyd.edf	RIGHT	4040	3415704	Full Trial Period	3411664	50	Trial: 50	3411664	67	ÄûÃÊ	éÏé­Çò	²£Á§Öé	j	f
lyd	.	.	.	.	.	.	.	.	.	.	8	.	.	.	false	true	Message: 0ms	.	.	.	.	.	.	.	.	.	.	.	!MODE RECORD CR 1000 2 0 R	0	.	.	lyd.edf	RIGHT	4040	3415704	Full Trial Period	3411664	50	Trial: 50	3411664	67	ÄûÃÊ	éÏé­Çò	²£Á§Öé	j	f
lyd	.	.	.	.	.	.	.	.	.	.	9	.	.	.	false	false	Message: 47ms	1.18	56.00	21	58	143.50	548.80	1	67.10	38	145.80	585.30	SYNCTIME	47	.	.	lyd.edf	RIGHT	4040	3415704	Full Trial Period	3411664	50	Trial: 50	3411664	67	ÄûÃÊ	éÏé­Çò	²£Á§Öé	j	f
lyd	.	.	.	.	.	.	.	.	.	.	10	.	.	.	false	false	Message: 1712ms	15.97	266.19	60	1741	598.90	423.40	8	494.90	1682	120.70	394.00	INVISIBLE_BOUNDARY[1]	1712	.	.	lyd.edf	RIGHT	4040	3415704	Full Trial Period	3411664	50	Trial: 50	3411664	67	ÄûÃÊ	éÏé­Çò	²£Á§Öé	j	f
lyd	.	.	.	.	.	.	.	.	.	.	11	.	.	.	false	false	Message: 1722ms	15.97	266.19	60	1741	598.90	423.40	8	494.90	1682	120.70	394.00	SYNCTIME	1722	.	.	lyd.edf	RIGHT	4040	3415704	Full Trial Period	3411664	50	Trial: 50	3411664	67	ÄûÃÊ	éÏé­Çò	²£Á§Öé	j	f
lyd	.	.	.	.	.	.	.	.	.	.	12	.	.	.	false	false	Message: 3356ms	9.57	212.69	45	3379	936.30	385.80	12	375.10	3335	647.80	392.00	INVISIBLE_BOUNDARY[2]	3356	.	.	lyd.edf	RIGHT	4040	3415704	Full Trial Period	3411664	50	Trial: 50	3411664	67	ÄûÃÊ	éÏé­Çò	²£Á§Öé	j	f
lyd	.	.	.	.	.	.	.	.	.	.	13	.	.	.	false	false	Message: 3363ms	9.57	212.69	45	3379	936.30	385.80	12	375.10	3335	647.80	392.00	SYNCTIME	3363	.	.	lyd.edf	RIGHT	4040	3415704	Full Trial Period	3411664	50	Trial: 50	3411664	67	ÄûÃÊ	éÏé­Çò	²£Á§Öé	j	f
lyd	.	.	.	.	445	4038	14	3594	837.40	391.90	14	[1]	2	RECTANGLE_INTERESTAREA	false	false	Message: 4021ms	.	.	.	.	.	.	.	.	.	.	.	KEYBOARD	4021	837.40	391.90	lyd.edf	RIGHT	4040	3415704	Full Trial Period	3411664	50	Trial: 50	3411664	67	ÄûÃÊ	éÏé­Çò	²£Á§Öé	j	f
lyd	.	.	.	.	.	.	.	.	.	.	15	.	.	.	false	false	Message: 4089ms	.	.	.	.	.	.	.	.	.	.	.	TRIAL_RESULT 0	4089	.	.	lyd.edf	RIGHT	4040	3415704	Full Trial Period	3411664	50	Trial: 50	3411664	67	ÄûÃÊ	éÏé­Çò	²£Á§Öé	j	f
lyd	.	.	.	.	.	.	.	.	.	.	1	.	.	.	false	false	Message: -15ms	.	.	.	.	.	.	.	.	.	.	.	TRIALID 50	-15	.	.	lyd.edf	RIGHT	3947	3421306	Full Trial Period	3417359	51	Trial: 51	3417359	96	ÆÏÌÑ	Å¦¿Û	ÏóÆå	j	j
lyd	.	.	.	.	.	.	.	.	.	.	2	.	.	.	false	false	Message: -1ms	.	.	.	.	.	.	.	.	.	.	.	RECCFG CR 1000 2 0 R	-1	.	.	lyd.edf	RIGHT	3947	3421306	Full Trial Period	3417359	51	Trial: 51	3417359	96	ÆÏÌÑ	Å¦¿Û	ÏóÆå	j	j
lyd	.	.	.	.	.	.	.	.	.	.	3	.	.	.	false	false	Message: -1ms	.	.	.	.	.	.	.	.	.	.	.	ELCLCFG TOWER	-1	.	.	lyd.edf	RIGHT	3947	3421306	Full Trial Period	3417359	51	Trial: 51	3417359	96	ÆÏÌÑ	Å¦¿Û	ÏóÆå	j	j
lyd	.	.	.	.	.	.	.	.	.	.	4	.	.	.	false	false	Message: -1ms	.	.	.	.	.	.	.	.	.	.	.	GAZE_COORDS 0.00 0.00 1023.00 767.00	-1	.	.	lyd.edf	RIGHT	3947	3421306	Full Trial Period	3417359	51	Trial: 51	3417359	96	ÆÏÌÑ	Å¦¿Û	ÏóÆå	j	j
lyd	.	.	.	.	.	.	.	.	.	.	5	.	.	.	false	false	Message: -1ms	.	.	.	.	.	.	.	.	.	.	.	THRESHOLDS R 104 216	-1	.	.	lyd.edf	RIGHT	3947	3421306	Full Trial Period	3417359	51	Trial: 51	3417359	96	ÆÏÌÑ	Å¦¿Û	ÏóÆå	j	j
lyd	.	.	.	.	.	.	.	.	.	.	6	.	.	.	false	false	Message: -1ms	.	.	.	.	.	.	.	.	.	.	.	ELCL_PROC CENTROID (3)	-1	.	.	lyd.edf	RIGHT	3947	3421306	Full Trial Period	3417359	51	Trial: 51	3417359	96	ÆÏÌÑ	Å¦¿Û	ÏóÆå	j	j
lyd	.	.	.	.	.	.	.	.	.	.	7	.	.	.	false	false	Message: -1ms	.	.	.	.	.	.	.	.	.	.	.	ELCL_PCR_PARAM 5 3.0	-1	.	.	lyd.edf	RIGHT	3947	3421306	Full Trial Period	3417359	51	Trial: 51	3417359	96	ÆÏÌÑ	Å¦¿Û	ÏóÆå	j	j
lyd	.	.	.	.	.	.	.	.	.	.	8	.	.	.	false	true	Message: 0ms	.	.	.	.	.	.	.	.	.	.	.	!MODE RECORD CR 1000 2 0 R	0	.	.	lyd.edf	RIGHT	3947	3421306	Full Trial Period	3417359	51	Trial: 51	3417359	96	ÆÏÌÑ	Å¦¿Û	ÏóÆå	j	j
lyd	.	.	.	.	356	362	1	7	130.50	387.00	9	.	.	.	false	false	Message: 51ms	.	.	.	.	.	.	.	.	.	.	.	SYNCTIME	51	130.50	387.00	lyd.edf	RIGHT	3947	3421306	Full Trial Period	3417359	51	Trial: 51	3417359	96	ÆÏÌÑ	Å¦¿Û	ÏóÆå	j	j
lyd	.	.	.	.	.	.	.	.	.	.	10	.	.	.	false	false	Message: 953ms	6.85	46.29	148	1048	329.30	333.30	3	404.20	901	130.60	382.80	INVISIBLE_BOUNDARY[1]	953	.	.	lyd.edf	RIGHT	3947	3421306	Full Trial Period	3417359	51	Trial: 51	3417359	96	ÆÏÌÑ	Å¦¿Û	ÏóÆå	j	j
lyd	.	.	.	.	.	.	.	.	.	.	11	.	.	.	false	false	Message: 959ms	6.85	46.29	148	1048	329.30	333.30	3	404.20	901	130.60	382.80	SYNCTIME	959	.	.	lyd.edf	RIGHT	3947	3421306	Full Trial Period	3417359	51	Trial: 51	3417359	96	ÆÏÌÑ	Å¦¿Û	ÏóÆå	j	j
lyd	.	.	.	.	153	2196	7	2044	896.20	385.70	12	[1]	2	RECTANGLE_INTERESTAREA	false	false	Message: 2056ms	.	.	.	.	.	.	.	.	.	.	.	INVISIBLE_BOUNDARY[2]	2056	896.20	385.70	lyd.edf	RIGHT	3947	3421306	Full Trial Period	3417359	51	Trial: 51	3417359	96	ÆÏÌÑ	Å¦¿Û	ÏóÆå	j	j
lyd	.	.	.	.	153	2196	7	2044	896.20	385.70	13	[1]	2	RECTANGLE_INTERESTAREA	false	false	Message: 2059ms	.	.	.	.	.	.	.	.	.	.	.	SYNCTIME	2059	896.20	385.70	lyd.edf	RIGHT	3947	3421306	Full Trial Period	3417359	51	Trial: 51	3417359	96	ÆÏÌÑ	Å¦¿Û	ÏóÆå	j	j
lyd	.	.	.	.	.	.	.	.	.	.	14	.	.	.	false	false	Message: 3928ms	13.58	161.71	84	3945	898.60	417.50	11	463.90	3862	1170.60	767.70	KEYBOARD	3928	.	.	lyd.edf	RIGHT	3947	3421306	Full Trial Period	3417359	51	Trial: 51	3417359	96	ÆÏÌÑ	Å¦¿Û	ÏóÆå	j	j
lyd	.	.	.	.	.	.	.	.	.	.	15	.	.	.	false	false	Message: 3987ms	.	.	.	.	.	.	.	.	.	.	.	TRIAL_RESULT 0	3987	.	.	lyd.edf	RIGHT	3947	3421306	Full Trial Period	3417359	51	Trial: 51	3417359	96	ÆÏÌÑ	Å¦¿Û	ÏóÆå	j	j
lyd	.	.	.	.	.	.	.	.	.	.	1	.	.	.	false	false	Message: -16ms	.	.	.	.	.	.	.	.	.	.	.	TRIALID 51	-16	.	.	lyd.edf	RIGHT	2336	3424936	Full Trial Period	3422600	52	Trial: 52	3422600	144	ÌÝ×Ó	ÆË¿ËÅÆ	Ð¡Ïª	f	f
lyd	.	.	.	.	.	.	.	.	.	.	2	.	.	.	false	false	Message: -1ms	.	.	.	.	.	.	.	.	.	.	.	RECCFG CR 1000 2 0 R	-1	.	.	lyd.edf	RIGHT	2336	3424936	Full Trial Period	3422600	52	Trial: 52	3422600	144	ÌÝ×Ó	ÆË¿ËÅÆ	Ð¡Ïª	f	f
lyd	.	.	.	.	.	.	.	.	.	.	3	.	.	.	false	false	Message: -1ms	.	.	.	.	.	.	.	.	.	.	.	ELCLCFG TOWER	-1	.	.	lyd.edf	RIGHT	2336	3424936	Full Trial Period	3422600	52	Trial: 52	3422600	144	ÌÝ×Ó	ÆË¿ËÅÆ	Ð¡Ïª	f	f
lyd	.	.	.	.	.	.	.	.	.	.	4	.	.	.	false	false	Message: -1ms	.	.	.	.	.	.	.	.	.	.	.	GAZE_COORDS 0.00 0.00 1023.00 767.00	-1	.	.	lyd.edf	RIGHT	2336	3424936	Full Trial Period	3422600	52	Trial: 52	3422600	144	ÌÝ×Ó	ÆË¿ËÅÆ	Ð¡Ïª	f	f
lyd	.	.	.	.	.	.	.	.	.	.	5	.	.	.	false	false	Message: -1ms	.	.	.	.	.	.	.	.	.	.	.	THRESHOLDS R 104 216	-1	.	.	lyd.edf	RIGHT	2336	3424936	Full Trial Period	3422600	52	Trial: 52	3422600	144	ÌÝ×Ó	ÆË¿ËÅÆ	Ð¡Ïª	f	f
lyd	.	.	.	.	.	.	.	.	.	.	6	.	.	.	false	false	Message: -1ms	.	.	.	.	.	.	.	.	.	.	.	ELCL_PROC CENTROID (3)	-1	.	.	lyd.edf	RIGHT	2336	3424936	Full Trial Period	3422600	52	Trial: 52	3422600	144	ÌÝ×Ó	ÆË¿ËÅÆ	Ð¡Ïª	f	f
lyd	.	.	.	.	.	.	.	.	.	.	7	.	.	.	false	false	Message: -1ms	.	.	.	.	.	.	.	.	.	.	.	ELCL_PCR_PARAM 5 3.0	-1	.	.	lyd.edf	RIGHT	2336	3424936	Full Trial Period	3422600	52	Trial: 52	3422600	144	ÌÝ×Ó	ÆË¿ËÅÆ	Ð¡Ïª	f	f
lyd	.	.	.	.	.	.	.	.	.	.	8	.	.	.	false	true	Message: 0ms	.	.	.	.	.	.	.	.	.	.	.	!MODE RECORD CR 1000 2 0 R	0	.	.	lyd.edf	RIGHT	2336	3424936	Full Trial Period	3422600	52	Trial: 52	3422600	144	ÌÝ×Ó	ÆË¿ËÅÆ	Ð¡Ïª	f	f
lyd	.	.	.	.	440	446	1	7	119.10	377.00	9	.	.	.	false	false	Message: 43ms	.	.	.	.	.	.	.	.	.	.	.	SYNCTIME	43	119.10	377.00	lyd.edf	RIGHT	2336	3424936	Full Trial Period	3422600	52	Trial: 52	3422600	144	ÌÝ×Ó	ÆË¿ËÅÆ	Ð¡Ïª	f	f
lyd	.	.	.	.	.	.	.	.	.	.	10	.	.	.	false	false	Message: 484ms	15.98	228.23	70	516	598.30	364.30	1	465.90	447	121.00	382.90	INVISIBLE_BOUNDARY[1]	484	.	.	lyd.edf	RIGHT	2336	3424936	Full Trial Period	3422600	52	Trial: 52	3422600	144	ÌÝ×Ó	ÆË¿ËÅÆ	Ð¡Ïª	f	f
lyd	.	.	.	.	.	.	.	.	.	.	11	.	.	.	false	false	Message: 493ms	15.98	228.23	70	516	598.30	364.30	1	465.90	447	121.00	382.90	SYNCTIME	493	.	.	lyd.edf	RIGHT	2336	3424936	Full Trial Period	3422600	52	Trial: 52	3422600	144	ÌÝ×Ó	ÆË¿ËÅÆ	Ð¡Ïª	f	f
lyd	.	.	.	.	757	2334	6	1578	881.70	388.20	12	[1]	2	RECTANGLE_INTERESTAREA	false	false	Message: 1620ms	.	.	.	.	.	.	.	.	.	.	.	INVISIBLE_BOUNDARY[2]	1620	881.70	388.20	lyd.edf	RIGHT	2336	3424936	Full Trial Period	3422600	52	Trial: 52	3422600	144	ÌÝ×Ó	ÆË¿ËÅÆ	Ð¡Ïª	f	f
lyd	.	.	.	.	757	2334	6	1578	881.70	388.20	13	[1]	2	RECTANGLE_INTERESTAREA	false	false	Message: 1625ms	.	.	.	.	.	.	.	.	.	.	.	SYNCTIME	1625	881.70	388.20	lyd.edf	RIGHT	2336	3424936	Full Trial Period	3422600	52	Trial: 52	3422600	144	ÌÝ×Ó	ÆË¿ËÅÆ	Ð¡Ïª	f	f
lyd	.	.	.	.	757	2334	6	1578	881.70	388.20	14	[1]	2	RECTANGLE_INTERESTAREA	false	false	Message: 2317ms	.	.	.	.	.	.	.	.	.	.	.	KEYBOARD	2317	881.70	388.20	lyd.edf	RIGHT	2336	3424936	Full Trial Period	3422600	52	Trial: 52	3422600	144	ÌÝ×Ó	ÆË¿ËÅÆ	Ð¡Ïª	f	f
lyd	.	.	.	.	.	.	.	.	.	.	15	.	.	.	false	false	Message: 2382ms	.	.	.	.	.	.	.	.	.	.	.	TRIAL_RESULT 0	2382	.	.	lyd.edf	RIGHT	2336	3424936	Full Trial Period	3422600	52	Trial: 52	3422600	144	ÌÝ×Ó	ÆË¿ËÅÆ	Ð¡Ïª	f	f
lyd	.	.	.	.	.	.	.	.	.	.	1	.	.	.	false	false	Message: -18ms	.	.	.	.	.	.	.	.	.	.	.	TRIALID 52	-18	.	.	lyd.edf	RIGHT	2668	3428753	Full Trial Period	3426085	53	Trial: 53	3426085	61	µçÏß	ÉþË÷	Æì¸Ë	f	f
lyd	.	.	.	.	.	.	.	.	.	.	2	.	.	.	false	false	Message: -1ms	.	.	.	.	.	.	.	.	.	.	.	RECCFG CR 1000 2 0 R	-1	.	.	lyd.edf	RIGHT	2668	3428753	Full Trial Period	3426085	53	Trial: 53	3426085	61	µçÏß	ÉþË÷	Æì¸Ë	f	f
lyd	.	.	.	.	.	.	.	.	.	.	3	.	.	.	false	false	Message: -1ms	.	.	.	.	.	.	.	.	.	.	.	ELCLCFG TOWER	-1	.	.	lyd.edf	RIGHT	2668	3428753	Full Trial Period	3426085	53	Trial: 53	3426085	61	µçÏß	ÉþË÷	Æì¸Ë	f	f
lyd	.	.	.	.	.	.	.	.	.	.	4	.	.	.	false	false	Message: -1ms	.	.	.	.	.	.	.	.	.	.	.	GAZE_COORDS 0.00 0.00 1023.00 767.00	-1	.	.	lyd.edf	RIGHT	2668	3428753	Full Trial Period	3426085	53	Trial: 53	3426085	61	µçÏß	ÉþË÷	Æì¸Ë	f	f
lyd	.	.	.	.	.	.	.	.	.	.	5	.	.	.	false	false	Message: -1ms	.	.	.	.	.	.	.	.	.	.	.	THRESHOLDS R 104 216	-1	.	.	lyd.edf	RIGHT	2668	3428753	Full Trial Period	3426085	53	Trial: 53	3426085	61	µçÏß	ÉþË÷	Æì¸Ë	f	f
lyd	.	.	.	.	.	.	.	.	.	.	6	.	.	.	false	false	Message: -1ms	.	.	.	.	.	.	.	.	.	.	.	ELCL_PROC CENTROID (3)	-1	.	.	lyd.edf	RIGHT	2668	3428753	Full Trial Period	3426085	53	Trial: 53	3426085	61	µçÏß	ÉþË÷	Æì¸Ë	f	f
lyd	.	.	.	.	.	.	.	.	.	.	7	.	.	.	false	false	Message: -1ms	.	.	.	.	.	.	.	.	.	.	.	ELCL_PCR_PARAM 5 3.0	-1	.	.	lyd.edf	RIGHT	2668	3428753	Full Trial Period	3426085	53	Trial: 53	3426085	61	µçÏß	ÉþË÷	Æì¸Ë	f	f
lyd	.	.	.	.	.	.	.	.	.	.	8	.	.	.	false	true	Message: 0ms	.	.	.	.	.	.	.	.	.	.	.	!MODE RECORD CR 1000 2 0 R	0	.	.	lyd.edf	RIGHT	2668	3428753	Full Trial Period	3426085	53	Trial: 53	3426085	61	µçÏß	ÉþË÷	Æì¸Ë	f	f
lyd	.	.	.	.	341	347	1	7	128.90	376.40	9	.	.	.	false	false	Message: 49ms	.	.	.	.	.	.	.	.	.	.	.	SYNCTIME	49	128.90	376.40	lyd.edf	RIGHT	2668	3428753	Full Trial Period	3426085	53	Trial: 53	3426085	61	µçÏß	ÉþË÷	Æì¸Ë	f	f
lyd	.	.	.	.	180	747	3	568	620.20	377.90	10	.	.	.	false	false	Message: 643ms	.	.	.	.	.	.	.	.	.	.	.	INVISIBLE_BOUNDARY[1]	643	620.20	377.90	lyd.edf	RIGHT	2668	3428753	Full Trial Period	3426085	53	Trial: 53	3426085	61	µçÏß	ÉþË÷	Æì¸Ë	f	f
lyd	.	.	.	.	180	747	3	568	620.20	377.90	11	.	.	.	false	false	Message: 648ms	.	.	.	.	.	.	.	.	.	.	.	SYNCTIME	648	620.20	377.90	lyd.edf	RIGHT	2668	3428753	Full Trial Period	3426085	53	Trial: 53	3426085	61	µçÏß	ÉþË÷	Æì¸Ë	f	f
lyd	.	.	.	.	.	.	.	.	.	.	12	.	.	.	false	false	Message: 1994ms	1.30	5.18	251	2205	898.20	330.30	6	622.50	1955	879.70	363.80	INVISIBLE_BOUNDARY[2]	1994	.	.	lyd.edf	RIGHT	2668	3428753	Full Trial Period	3426085	53	Trial: 53	3426085	61	µçÏß	ÉþË÷	Æì¸Ë	f	f
lyd	.	.	.	.	.	.	.	.	.	.	13	.	.	.	false	false	Message: 1998ms	1.30	5.18	251	2205	898.20	330.30	6	622.50	1955	879.70	363.80	SYNCTIME	1998	.	.	lyd.edf	RIGHT	2668	3428753	Full Trial Period	3426085	53	Trial: 53	3426085	61	µçÏß	ÉþË÷	Æì¸Ë	f	f
lyd	.	.	.	.	411	2666	8	2256	881.50	374.20	14	[1]	2	RECTANGLE_INTERESTAREA	false	false	Message: 2650ms	.	.	.	.	.	.	.	.	.	.	.	KEYBOARD	2650	881.50	374.20	lyd.edf	RIGHT	2668	3428753	Full Trial Period	3426085	53	Trial: 53	3426085	61	µçÏß	ÉþË÷	Æì¸Ë	f	f
lyd	.	.	.	.	.	.	.	.	.	.	15	.	.	.	false	false	Message: 2713ms	.	.	.	.	.	.	.	.	.	.	.	TRIAL_RESULT 0	2713	.	.	lyd.edf	RIGHT	2668	3428753	Full Trial Period	3426085	53	Trial: 53	3426085	61	µçÏß	ÉþË÷	Æì¸Ë	f	f
lyd	.	.	.	.	.	.	.	.	.	.	1	.	.	.	false	false	Message: -15ms	.	.	.	.	.	.	.	.	.	.	.	TRIALID 53	-15	.	.	lyd.edf	RIGHT	1966	3431898	Full Trial Period	3429932	54	Trial: 54	3429932	85	°ôÇò¹÷	À¯±Ê	µ°¾í	f	j
lyd	.	.	.	.	.	.	.	.	.	.	2	.	.	.	false	false	Message: -1ms	.	.	.	.	.	.	.	.	.	.	.	RECCFG CR 1000 2 0 R	-1	.	.	lyd.edf	RIGHT	1966	3431898	Full Trial Period	3429932	54	Trial: 54	3429932	85	°ôÇò¹÷	À¯±Ê	µ°¾í	f	j
lyd	.	.	.	.	.	.	.	.	.	.	3	.	.	.	false	false	Message: -1ms	.	.	.	.	.	.	.	.	.	.	.	ELCLCFG TOWER	-1	.	.	lyd.edf	RIGHT	1966	3431898	Full Trial Period	3429932	54	Trial: 54	3429932	85	°ôÇò¹÷	À¯±Ê	µ°¾í	f	j
lyd	.	.	.	.	.	.	.	.	.	.	4	.	.	.	false	false	Message: -1ms	.	.	.	.	.	.	.	.	.	.	.	GAZE_COORDS 0.00 0.00 1023.00 767.00	-1	.	.	lyd.edf	RIGHT	1966	3431898	Full Trial Period	3429932	54	Trial: 54	3429932	85	°ôÇò¹÷	À¯±Ê	µ°¾í	f	j
lyd	.	.	.	.	.	.	.	.	.	.	5	.	.	.	false	false	Message: -1ms	.	.	.	.	.	.	.	.	.	.	.	THRESHOLDS R 104 216	-1	.	.	lyd.edf	RIGHT	1966	3431898	Full Trial Period	3429932	54	Trial: 54	3429932	85	°ôÇò¹÷	À¯±Ê	µ°¾í	f	j
lyd	.	.	.	.	.	.	.	.	.	.	6	.	.	.	false	false	Message: -1ms	.	.	.	.	.	.	.	.	.	.	.	ELCL_PROC CENTROID (3)	-1	.	.	lyd.edf	RIGHT	1966	3431898	Full Trial Period	3429932	54	Trial: 54	3429932	85	°ôÇò¹÷	À¯±Ê	µ°¾í	f	j
lyd	.	.	.	.	.	.	.	.	.	.	7	.	.	.	false	false	Message: -1ms	.	.	.	.	.	.	.	.	.	.	.	ELCL_PCR_PARAM 5 3.0	-1	.	.	lyd.edf	RIGHT	1966	3431898	Full Trial Period	3429932	54	Trial: 54	3429932	85	°ôÇò¹÷	À¯±Ê	µ°¾í	f	j
lyd	.	.	.	.	.	.	.	.	.	.	8	.	.	.	false	true	Message: 0ms	.	.	.	.	.	.	.	.	.	.	.	!MODE RECORD CR 1000 2 0 R	0	.	.	lyd.edf	RIGHT	1966	3431898	Full Trial Period	3429932	54	Trial: 54	3429932	85	°ôÇò¹÷	À¯±Ê	µ°¾í	f	j
lyd	.	.	.	.	328	334	1	7	125.90	384.20	9	.	.	.	false	false	Message: 43ms	.	.	.	.	.	.	.	.	.	.	.	SYNCTIME	43	125.90	384.20	lyd.edf	RIGHT	1966	3431898	Full Trial Period	3429932	54	Trial: 54	3429932	85	°ôÇò¹÷	À¯±Ê	µ°¾í	f	j
lyd	.	.	.	.	.	.	.	.	.	.	10	.	.	.	false	false	Message: 475ms	15.11	66.27	228	615	638.00	377.90	2	591.40	388	190.00	379.60	INVISIBLE_BOUNDARY[1]	475	.	.	lyd.edf	RIGHT	1966	3431898	Full Trial Period	3429932	54	Trial: 54	3429932	85	°ôÇò¹÷	À¯±Ê	µ°¾í	f	j
lyd	.	.	.	.	.	.	.	.	.	.	11	.	.	.	false	false	Message: 484ms	15.11	66.27	228	615	638.00	377.90	2	591.40	388	190.00	379.60	SYNCTIME	484	.	.	lyd.edf	RIGHT	1966	3431898	Full Trial Period	3429932	54	Trial: 54	3429932	85	°ôÇò¹÷	À¯±Ê	µ°¾í	f	j
lyd	.	.	.	.	.	.	.	.	.	.	12	.	.	.	false	false	Message: 1285ms	3.66	20.20	181	1431	931.10	292.70	6	860.60	1251	835.80	347.30	INVISIBLE_BOUNDARY[2]	1285	.	.	lyd.edf	RIGHT	1966	3431898	Full Trial Period	3429932	54	Trial: 54	3429932	85	°ôÇò¹÷	À¯±Ê	µ°¾í	f	j
lyd	.	.	.	.	.	.	.	.	.	.	13	.	.	.	false	false	Message: 1292ms	3.66	20.20	181	1431	931.10	292.70	6	860.60	1251	835.80	347.30	SYNCTIME	1292	.	.	lyd.edf	RIGHT	1966	3431898	Full Trial Period	3429932	54	Trial: 54	3429932	85	°ôÇò¹÷	À¯±Ê	µ°¾í	f	j
lyd	.	.	.	.	463	1964	8	1502	897.70	373.30	14	[1]	2	RECTANGLE_INTERESTAREA	false	false	Message: 1947ms	.	.	.	.	.	.	.	.	.	.	.	KEYBOARD	1947	897.70	373.30	lyd.edf	RIGHT	1966	3431898	Full Trial Period	3429932	54	Trial: 54	3429932	85	°ôÇò¹÷	À¯±Ê	µ°¾í	f	j
lyd	.	.	.	.	.	.	.	.	.	.	15	.	.	.	false	false	Message: 2011ms	.	.	.	.	.	.	.	.	.	.	.	TRIAL_RESULT 0	2011	.	.	lyd.edf	RIGHT	1966	3431898	Full Trial Period	3429932	54	Trial: 54	3429932	85	°ôÇò¹÷	À¯±Ê	µ°¾í	f	j
lyd	.	.	.	.	.	.	.	.	.	.	1	.	.	.	false	false	Message: -15ms	.	.	.	.	.	.	.	.	.	.	.	TRIALID 54	-15	.	.	lyd.edf	RIGHT	2925	3436098	Full Trial Period	3433173	55	Trial: 55	3433173	76	ÌÀÔ²	Ö¸ÄÏÕë	ÏÚ±ý	j	j
lyd	.	.	.	.	.	.	.	.	.	.	2	.	.	.	false	false	Message: -1ms	.	.	.	.	.	.	.	.	.	.	.	RECCFG CR 1000 2 0 R	-1	.	.	lyd.edf	RIGHT	2925	3436098	Full Trial Period	3433173	55	Trial: 55	3433173	76	ÌÀÔ²	Ö¸ÄÏÕë	ÏÚ±ý	j	j
lyd	.	.	.	.	.	.	.	.	.	.	3	.	.	.	false	false	Message: -1ms	.	.	.	.	.	.	.	.	.	.	.	ELCLCFG TOWER	-1	.	.	lyd.edf	RIGHT	2925	3436098	Full Trial Period	3433173	55	Trial: 55	3433173	76	ÌÀÔ²	Ö¸ÄÏÕë	ÏÚ±ý	j	j
lyd	.	.	.	.	.	.	.	.	.	.	4	.	.	.	false	false	Message: -1ms	.	.	.	.	.	.	.	.	.	.	.	GAZE_COORDS 0.00 0.00 1023.00 767.00	-1	.	.	lyd.edf	RIGHT	2925	3436098	Full Trial Period	3433173	55	Trial: 55	3433173	76	ÌÀÔ²	Ö¸ÄÏÕë	ÏÚ±ý	j	j
lyd	.	.	.	.	.	.	.	.	.	.	5	.	.	.	false	false	Message: -1ms	.	.	.	.	.	.	.	.	.	.	.	THRESHOLDS R 104 216	-1	.	.	lyd.edf	RIGHT	2925	3436098	Full Trial Period	3433173	55	Trial: 55	3433173	76	ÌÀÔ²	Ö¸ÄÏÕë	ÏÚ±ý	j	j
lyd	.	.	.	.	.	.	.	.	.	.	6	.	.	.	false	false	Message: -1ms	.	.	.	.	.	.	.	.	.	.	.	ELCL_PROC CENTROID (3)	-1	.	.	lyd.edf	RIGHT	2925	3436098	Full Trial Period	3433173	55	Trial: 55	3433173	76	ÌÀÔ²	Ö¸ÄÏÕë	ÏÚ±ý	j	j
lyd	.	.	.	.	.	.	.	.	.	.	7	.	.	.	false	false	Message: -1ms	.	.	.	.	.	.	.	.	.	.	.	ELCL_PCR_PARAM 5 3.0	-1	.	.	lyd.edf	RIGHT	2925	3436098	Full Trial Period	3433173	55	Trial: 55	3433173	76	ÌÀÔ²	Ö¸ÄÏÕë	ÏÚ±ý	j	j
lyd	.	.	.	.	.	.	.	.	.	.	8	.	.	.	false	true	Message: 0ms	.	.	.	.	.	.	.	.	.	.	.	!MODE RECORD CR 1000 2 0 R	0	.	.	lyd.edf	RIGHT	2925	3436098	Full Trial Period	3433173	55	Trial: 55	3433173	76	ÌÀÔ²	Ö¸ÄÏÕë	ÏÚ±ý	j	j
lyd	.	.	.	.	298	304	1	7	119.90	383.10	9	.	.	.	false	false	Message: 51ms	.	.	.	.	.	.	.	.	.	.	.	SYNCTIME	51	119.90	383.10	lyd.edf	RIGHT	2925	3436098	Full Trial Period	3433173	55	Trial: 55	3433173	76	ÌÀÔ²	Ö¸ÄÏÕë	ÏÚ±ý	j	j
lyd	.	.	.	.	.	.	.	.	.	.	10	.	.	.	false	false	Message: 1023ms	11.09	63.03	176	1186	145.90	357.10	3	627.80	1011	475.20	368.00	INVISIBLE_BOUNDARY[1]	1023	.	.	lyd.edf	RIGHT	2925	3436098	Full Trial Period	3433173	55	Trial: 55	3433173	76	ÌÀÔ²	Ö¸ÄÏÕë	ÏÚ±ý	j	j
lyd	.	.	.	.	.	.	.	.	.	.	11	.	.	.	false	false	Message: 1026ms	11.09	63.03	176	1186	145.90	357.10	3	627.80	1011	475.20	368.00	SYNCTIME	1026	.	.	lyd.edf	RIGHT	2925	3436098	Full Trial Period	3433173	55	Trial: 55	3433173	76	ÌÀÔ²	Ö¸ÄÏÕë	ÏÚ±ý	j	j
lyd	.	.	.	.	.	.	.	.	.	.	12	.	.	.	false	false	Message: 1978ms	14.09	79.61	177	2093	949.90	343.80	6	762.10	1917	528.20	372.40	INVISIBLE_BOUNDARY[2]	1978	.	.	lyd.edf	RIGHT	2925	3436098	Full Trial Period	3433173	55	Trial: 55	3433173	76	ÌÀÔ²	Ö¸ÄÏÕë	ÏÚ±ý	j	j
lyd	.	.	.	.	.	.	.	.	.	.	13	.	.	.	false	false	Message: 1984ms	14.09	79.61	177	2093	949.90	343.80	6	762.10	1917	528.20	372.40	SYNCTIME	1984	.	.	lyd.edf	RIGHT	2925	3436098	Full Trial Period	3433173	55	Trial: 55	3433173	76	ÌÀÔ²	Ö¸ÄÏÕë	ÏÚ±ý	j	j
lyd	.	.	.	.	100	2923	10	2824	1320.90	725.40	14	.	.	.	false	false	Message: 2906ms	.	.	.	.	.	.	.	.	.	.	.	KEYBOARD	2906	1320.90	725.40	lyd.edf	RIGHT	2925	3436098	Full Trial Period	3433173	55	Trial: 55	3433173	76	ÌÀÔ²	Ö¸ÄÏÕë	ÏÚ±ý	j	j
lyd	.	.	.	.	.	.	.	.	.	.	15	.	.	.	false	false	Message: 2969ms	.	.	.	.	.	.	.	.	.	.	.	TRIAL_RESULT 0	2969	.	.	lyd.edf	RIGHT	2925	3436098	Full Trial Period	3433173	55	Trial: 55	3433173	76	ÌÀÔ²	Ö¸ÄÏÕë	ÏÚ±ý	j	j
lyd	.	.	.	.	.	.	.	.	.	.	1	.	.	.	false	false	Message: -16ms	.	.	.	.	.	.	.	.	.	.	.	TRIALID 55	-16	.	.	lyd.edf	RIGHT	2064	3439529	Full Trial Period	3437465	56	Trial: 56	3437465	77	µçÊÓ»ú	Ö½Ïä	¹ñ×Ó	f	j
lyd	.	.	.	.	.	.	.	.	.	.	2	.	.	.	false	false	Message: -1ms	.	.	.	.	.	.	.	.	.	.	.	RECCFG CR 1000 2 0 R	-1	.	.	lyd.edf	RIGHT	2064	3439529	Full Trial Period	3437465	56	Trial: 56	3437465	77	µçÊÓ»ú	Ö½Ïä	¹ñ×Ó	f	j
lyd	.	.	.	.	.	.	.	.	.	.	3	.	.	.	false	false	Message: -1ms	.	.	.	.	.	.	.	.	.	.	.	ELCLCFG TOWER	-1	.	.	lyd.edf	RIGHT	2064	3439529	Full Trial Period	3437465	56	Trial: 56	3437465	77	µçÊÓ»ú	Ö½Ïä	¹ñ×Ó	f	j
lyd	.	.	.	.	.	.	.	.	.	.	4	.	.	.	false	false	Message: -1ms	.	.	.	.	.	.	.	.	.	.	.	GAZE_COORDS 0.00 0.00 1023.00 767.00	-1	.	.	lyd.edf	RIGHT	2064	3439529	Full Trial Period	3437465	56	Trial: 56	3437465	77	µçÊÓ»ú	Ö½Ïä	¹ñ×Ó	f	j
lyd	.	.	.	.	.	.	.	.	.	.	5	.	.	.	false	false	Message: -1ms	.	.	.	.	.	.	.	.	.	.	.	THRESHOLDS R 104 216	-1	.	.	lyd.edf	RIGHT	2064	3439529	Full Trial Period	3437465	56	Trial: 56	3437465	77	µçÊÓ»ú	Ö½Ïä	¹ñ×Ó	f	j
lyd	.	.	.	.	.	.	.	.	.	.	6	.	.	.	false	false	Message: -1ms	.	.	.	.	.	.	.	.	.	.	.	ELCL_PROC CENTROID (3)	-1	.	.	lyd.edf	RIGHT	2064	3439529	Full Trial Period	3437465	56	Trial: 56	3437465	77	µçÊÓ»ú	Ö½Ïä	¹ñ×Ó	f	j
lyd	.	.	.	.	.	.	.	.	.	.	7	.	.	.	false	false	Message: -1ms	.	.	.	.	.	.	.	.	.	.	.	ELCL_PCR_PARAM 5 3.0	-1	.	.	lyd.edf	RIGHT	2064	3439529	Full Trial Period	3437465	56	Trial: 56	3437465	77	µçÊÓ»ú	Ö½Ïä	¹ñ×Ó	f	j
lyd	.	.	.	.	.	.	.	.	.	.	8	.	.	.	false	true	Message: 0ms	.	.	.	.	.	.	.	.	.	.	.	!MODE RECORD CR 1000 2 0 R	0	.	.	lyd.edf	RIGHT	2064	3439529	Full Trial Period	3437465	56	Trial: 56	3437465	77	µçÊÓ»ú	Ö½Ïä	¹ñ×Ó	f	j
lyd	.	.	.	.	305	311	1	7	137.40	373.30	9	.	.	.	false	false	Message: 41ms	.	.	.	.	.	.	.	.	.	.	.	SYNCTIME	41	137.40	373.30	lyd.edf	RIGHT	2064	3439529	Full Trial Period	3437465	56	Trial: 56	3437465	77	µçÊÓ»ú	Ö½Ïä	¹ñ×Ó	f	j
lyd	.	.	.	.	.	.	.	.	.	.	10	.	.	.	false	false	Message: 507ms	15.66	170.17	92	566	641.40	387.70	2	427.10	475	174.90	381.00	INVISIBLE_BOUNDARY[1]	507	.	.	lyd.edf	RIGHT	2064	3439529	Full Trial Period	3437465	56	Trial: 56	3437465	77	µçÊÓ»ú	Ö½Ïä	¹ñ×Ó	f	j
lyd	.	.	.	.	.	.	.	.	.	.	11	.	.	.	false	false	Message: 516ms	15.66	170.17	92	566	641.40	387.70	2	427.10	475	174.90	381.00	SYNCTIME	516	.	.	lyd.edf	RIGHT	2064	3439529	Full Trial Period	3437465	56	Trial: 56	3437465	77	µçÊÓ»ú	Ö½Ïä	¹ñ×Ó	f	j
lyd	.	.	.	.	.	.	.	.	.	.	12	.	.	.	false	false	Message: 1295ms	9.23	81.64	113	1322	762.00	428.10	4	413.30	1210	497.70	366.10	INVISIBLE_BOUNDARY[2]	1295	.	.	lyd.edf	RIGHT	2064	3439529	Full Trial Period	3437465	56	Trial: 56	3437465	77	µçÊÓ»ú	Ö½Ïä	¹ñ×Ó	f	j
lyd	.	.	.	.	.	.	.	.	.	.	13	.	.	.	false	false	Message: 1300ms	9.23	81.64	113	1322	762.00	428.10	4	413.30	1210	497.70	366.10	SYNCTIME	1300	.	.	lyd.edf	RIGHT	2064	3439529	Full Trial Period	3437465	56	Trial: 56	3437465	77	µçÊÓ»ú	Ö½Ïä	¹ñ×Ó	f	j
lyd	.	.	.	.	165	2062	7	1898	856.50	358.20	14	.	.	.	false	false	Message: 2045ms	.	.	.	.	.	.	.	.	.	.	.	KEYBOARD	2045	856.50	358.20	lyd.edf	RIGHT	2064	3439529	Full Trial Period	3437465	56	Trial: 56	3437465	77	µçÊÓ»ú	Ö½Ïä	¹ñ×Ó	f	j
lyd	.	.	.	.	.	.	.	.	.	.	15	.	.	.	false	false	Message: 2109ms	.	.	.	.	.	.	.	.	.	.	.	TRIAL_RESULT 0	2109	.	.	lyd.edf	RIGHT	2064	3439529	Full Trial Period	3437465	56	Trial: 56	3437465	77	µçÊÓ»ú	Ö½Ïä	¹ñ×Ó	f	j
lyd	.	.	.	.	.	.	.	.	.	.	1	.	.	.	false	false	Message: -15ms	.	.	.	.	.	.	.	.	.	.	.	TRIALID 56	-15	.	.	lyd.edf	RIGHT	4113	3444835	Full Trial Period	3440722	57	Trial: 57	3440722	92	ÆÏÌÑ	ÕÁÄÔÍè	²£Á§Öé	j	j
lyd	.	.	.	.	.	.	.	.	.	.	2	.	.	.	false	false	Message: -1ms	.	.	.	.	.	.	.	.	.	.	.	RECCFG CR 1000 2 0 R	-1	.	.	lyd.edf	RIGHT	4113	3444835	Full Trial Period	3440722	57	Trial: 57	3440722	92	ÆÏÌÑ	ÕÁÄÔÍè	²£Á§Öé	j	j
lyd	.	.	.	.	.	.	.	.	.	.	3	.	.	.	false	false	Message: -1ms	.	.	.	.	.	.	.	.	.	.	.	ELCLCFG TOWER	-1	.	.	lyd.edf	RIGHT	4113	3444835	Full Trial Period	3440722	57	Trial: 57	3440722	92	ÆÏÌÑ	ÕÁÄÔÍè	²£Á§Öé	j	j
lyd	.	.	.	.	.	.	.	.	.	.	4	.	.	.	false	false	Message: -1ms	.	.	.	.	.	.	.	.	.	.	.	GAZE_COORDS 0.00 0.00 1023.00 767.00	-1	.	.	lyd.edf	RIGHT	4113	3444835	Full Trial Period	3440722	57	Trial: 57	3440722	92	ÆÏÌÑ	ÕÁÄÔÍè	²£Á§Öé	j	j
lyd	.	.	.	.	.	.	.	.	.	.	5	.	.	.	false	false	Message: -1ms	.	.	.	.	.	.	.	.	.	.	.	THRESHOLDS R 104 216	-1	.	.	lyd.edf	RIGHT	4113	3444835	Full Trial Period	3440722	57	Trial: 57	3440722	92	ÆÏÌÑ	ÕÁÄÔÍè	²£Á§Öé	j	j
lyd	.	.	.	.	.	.	.	.	.	.	6	.	.	.	false	false	Message: -1ms	.	.	.	.	.	.	.	.	.	.	.	ELCL_PROC CENTROID (3)	-1	.	.	lyd.edf	RIGHT	4113	3444835	Full Trial Period	3440722	57	Trial: 57	3440722	92	ÆÏÌÑ	ÕÁÄÔÍè	²£Á§Öé	j	j
lyd	.	.	.	.	.	.	.	.	.	.	7	.	.	.	false	false	Message: -1ms	.	.	.	.	.	.	.	.	.	.	.	ELCL_PCR_PARAM 5 3.0	-1	.	.	lyd.edf	RIGHT	4113	3444835	Full Trial Period	3440722	57	Trial: 57	3440722	92	ÆÏÌÑ	ÕÁÄÔÍè	²£Á§Öé	j	j
lyd	.	.	.	.	.	.	.	.	.	.	8	.	.	.	false	true	Message: 0ms	.	.	.	.	.	.	.	.	.	.	.	!MODE RECORD CR 1000 2 0 R	0	.	.	lyd.edf	RIGHT	4113	3444835	Full Trial Period	3440722	57	Trial: 57	3440722	92	ÆÏÌÑ	ÕÁÄÔÍè	²£Á§Öé	j	j
lyd	.	.	.	.	266	272	1	7	143.60	370.00	9	.	.	.	false	false	Message: 43ms	.	.	.	.	.	.	.	.	.	.	.	SYNCTIME	43	143.60	370.00	lyd.edf	RIGHT	4113	3444835	Full Trial Period	3440722	57	Trial: 57	3440722	92	ÆÏÌÑ	ÕÁÄÔÍè	²£Á§Öé	j	j
lyd	.	.	.	.	.	.	.	.	.	.	10	.	.	.	false	false	Message: 373ms	10.45	55.29	189	461	458.10	372.30	1	533.50	273	147.30	378.10	INVISIBLE_BOUNDARY[1]	373	.	.	lyd.edf	RIGHT	4113	3444835	Full Trial Period	3440722	57	Trial: 57	3440722	92	ÆÏÌÑ	ÕÁÄÔÍè	²£Á§Öé	j	j
lyd	.	.	.	.	.	.	.	.	.	.	11	.	.	.	false	false	Message: 376ms	10.45	55.29	189	461	458.10	372.30	1	533.50	273	147.30	378.10	SYNCTIME	376	.	.	lyd.edf	RIGHT	4113	3444835	Full Trial Period	3440722	57	Trial: 57	3440722	92	ÆÏÌÑ	ÕÁÄÔÍè	²£Á§Öé	j	j
lyd	.	.	.	.	.	.	.	.	.	.	12	.	.	.	false	false	Message: 874ms	6.21	25.65	242	974	699.30	353.70	4	640.10	733	518.10	348.80	INVISIBLE_BOUNDARY[2]	874	.	.	lyd.edf	RIGHT	4113	3444835	Full Trial Period	3440722	57	Trial: 57	3440722	92	ÆÏÌÑ	ÕÁÄÔÍè	²£Á§Öé	j	j
lyd	.	.	.	.	.	.	.	.	.	.	13	.	.	.	false	false	Message: 884ms	6.21	25.65	242	974	699.30	353.70	4	640.10	733	518.10	348.80	SYNCTIME	884	.	.	lyd.edf	RIGHT	4113	3444835	Full Trial Period	3440722	57	Trial: 57	3440722	92	ÆÏÌÑ	ÕÁÄÔÍè	²£Á§Öé	j	j
lyd	.	.	.	.	34	4111	12	4078	922.20	361.20	14	.	.	.	false	false	Message: 4094ms	.	.	.	.	.	.	.	.	.	.	.	KEYBOARD	4094	922.20	361.20	lyd.edf	RIGHT	4113	3444835	Full Trial Period	3440722	57	Trial: 57	3440722	92	ÆÏÌÑ	ÕÁÄÔÍè	²£Á§Öé	j	j
lyd	.	.	.	.	.	.	.	.	.	.	15	.	.	.	false	false	Message: 4161ms	.	.	.	.	.	.	.	.	.	.	.	TRIAL_RESULT 0	4161	.	.	lyd.edf	RIGHT	4113	3444835	Full Trial Period	3440722	57	Trial: 57	3440722	92	ÆÏÌÑ	ÕÁÄÔÍè	²£Á§Öé	j	j
lyd	.	.	.	.	.	.	.	.	.	.	1	.	.	.	false	false	Message: -26ms	.	.	.	.	.	.	.	.	.	.	.	TRIALID 57	-26	.	.	lyd.edf	RIGHT	5786	3452068	Full Trial Period	3446282	58	Trial: 58	3446282	81	°ôÇò¹÷	¸ÊÕá	Æì¸Ë	j	j
lyd	.	.	.	.	.	.	.	.	.	.	2	.	.	.	false	false	Message: -1ms	.	.	.	.	.	.	.	.	.	.	.	RECCFG CR 1000 2 0 R	-1	.	.	lyd.edf	RIGHT	5786	3452068	Full Trial Period	3446282	58	Trial: 58	3446282	81	°ôÇò¹÷	¸ÊÕá	Æì¸Ë	j	j
lyd	.	.	.	.	.	.	.	.	.	.	3	.	.	.	false	false	Message: -1ms	.	.	.	.	.	.	.	.	.	.	.	ELCLCFG TOWER	-1	.	.	lyd.edf	RIGHT	5786	3452068	Full Trial Period	3446282	58	Trial: 58	3446282	81	°ôÇò¹÷	¸ÊÕá	Æì¸Ë	j	j
lyd	.	.	.	.	.	.	.	.	.	.	4	.	.	.	false	false	Message: -1ms	.	.	.	.	.	.	.	.	.	.	.	GAZE_COORDS 0.00 0.00 1023.00 767.00	-1	.	.	lyd.edf	RIGHT	5786	3452068	Full Trial Period	3446282	58	Trial: 58	3446282	81	°ôÇò¹÷	¸ÊÕá	Æì¸Ë	j	j
lyd	.	.	.	.	.	.	.	.	.	.	5	.	.	.	false	false	Message: -1ms	.	.	.	.	.	.	.	.	.	.	.	THRESHOLDS R 104 216	-1	.	.	lyd.edf	RIGHT	5786	3452068	Full Trial Period	3446282	58	Trial: 58	3446282	81	°ôÇò¹÷	¸ÊÕá	Æì¸Ë	j	j
lyd	.	.	.	.	.	.	.	.	.	.	6	.	.	.	false	false	Message: -1ms	.	.	.	.	.	.	.	.	.	.	.	ELCL_PROC CENTROID (3)	-1	.	.	lyd.edf	RIGHT	5786	3452068	Full Trial Period	3446282	58	Trial: 58	3446282	81	°ôÇò¹÷	¸ÊÕá	Æì¸Ë	j	j
lyd	.	.	.	.	.	.	.	.	.	.	7	.	.	.	false	false	Message: -1ms	.	.	.	.	.	.	.	.	.	.	.	ELCL_PCR_PARAM 5 3.0	-1	.	.	lyd.edf	RIGHT	5786	3452068	Full Trial Period	3446282	58	Trial: 58	3446282	81	°ôÇò¹÷	¸ÊÕá	Æì¸Ë	j	j
lyd	.	.	.	.	.	.	.	.	.	.	8	.	.	.	false	true	Message: 0ms	.	.	.	.	.	.	.	.	.	.	.	!MODE RECORD CR 1000 2 0 R	0	.	.	lyd.edf	RIGHT	5786	3452068	Full Trial Period	3446282	58	Trial: 58	3446282	81	°ôÇò¹÷	¸ÊÕá	Æì¸Ë	j	j
lyd	.	.	.	.	317	323	1	7	136.00	372.50	9	.	.	.	false	false	Message: 40ms	.	.	.	.	.	.	.	.	.	.	.	SYNCTIME	40	136.00	372.50	lyd.edf	RIGHT	5786	3452068	Full Trial Period	3446282	58	Trial: 58	3446282	81	°ôÇò¹÷	¸ÊÕá	Æì¸Ë	j	j
lyd	.	.	.	.	.	.	.	.	.	.	10	.	.	.	false	false	Message: 355ms	18.80	218.56	86	409	702.00	373.50	1	559.40	324	139.10	379.90	INVISIBLE_BOUNDARY[1]	355	.	.	lyd.edf	RIGHT	5786	3452068	Full Trial Period	3446282	58	Trial: 58	3446282	81	°ôÇò¹÷	¸ÊÕá	Æì¸Ë	j	j
lyd	.	.	.	.	.	.	.	.	.	.	11	.	.	.	false	false	Message: 365ms	18.80	218.56	86	409	702.00	373.50	1	559.40	324	139.10	379.90	SYNCTIME	365	.	.	lyd.edf	RIGHT	5786	3452068	Full Trial Period	3446282	58	Trial: 58	3446282	81	°ôÇò¹÷	¸ÊÕá	Æì¸Ë	j	j
lyd	.	.	.	.	.	.	.	.	.	.	12	.	.	.	false	false	Message: 822ms	9.02	64.00	141	905	765.10	331.90	3	494.70	765	503.90	374.80	INVISIBLE_BOUNDARY[2]	822	.	.	lyd.edf	RIGHT	5786	3452068	Full Trial Period	3446282	58	Trial: 58	3446282	81	°ôÇò¹÷	¸ÊÕá	Æì¸Ë	j	j
lyd	.	.	.	.	.	.	.	.	.	.	13	.	.	.	false	false	Message: 831ms	9.02	64.00	141	905	765.10	331.90	3	494.70	765	503.90	374.80	SYNCTIME	831	.	.	lyd.edf	RIGHT	5786	3452068	Full Trial Period	3446282	58	Trial: 58	3446282	81	°ôÇò¹÷	¸ÊÕá	Æì¸Ë	j	j
lyd	.	.	.	.	.	.	.	.	.	.	14	.	.	.	false	false	Message: 5766ms	8.47	12.77	663	5784	1207.40	935.70	16	295.40	5122	1224.20	1289.50	KEYBOARD	5766	.	.	lyd.edf	RIGHT	5786	3452068	Full Trial Period	3446282	58	Trial: 58	3446282	81	°ôÇò¹÷	¸ÊÕá	Æì¸Ë	j	j
lyd	.	.	.	.	.	.	.	.	.	.	15	.	.	.	false	false	Message: 5830ms	.	.	.	.	.	.	.	.	.	.	.	TRIAL_RESULT 0	5830	.	.	lyd.edf	RIGHT	5786	3452068	Full Trial Period	3446282	58	Trial: 58	3446282	81	°ôÇò¹÷	¸ÊÕá	Æì¸Ë	j	j
lyd	.	.	.	.	.	.	.	.	.	.	1	.	.	.	false	false	Message: -16ms	.	.	.	.	.	.	.	.	.	.	.	TRIALID 58	-16	.	.	lyd.edf	RIGHT	5540	3458819	Full Trial Period	3453279	59	Trial: 59	3453279	126	µÆÁý	èÖ×Ó	ÑÀ¸à	f	f
lyd	.	.	.	.	.	.	.	.	.	.	2	.	.	.	false	false	Message: -1ms	.	.	.	.	.	.	.	.	.	.	.	RECCFG CR 1000 2 0 R	-1	.	.	lyd.edf	RIGHT	5540	3458819	Full Trial Period	3453279	59	Trial: 59	3453279	126	µÆÁý	èÖ×Ó	ÑÀ¸à	f	f
lyd	.	.	.	.	.	.	.	.	.	.	3	.	.	.	false	false	Message: -1ms	.	.	.	.	.	.	.	.	.	.	.	ELCLCFG TOWER	-1	.	.	lyd.edf	RIGHT	5540	3458819	Full Trial Period	3453279	59	Trial: 59	3453279	126	µÆÁý	èÖ×Ó	ÑÀ¸à	f	f
lyd	.	.	.	.	.	.	.	.	.	.	4	.	.	.	false	false	Message: -1ms	.	.	.	.	.	.	.	.	.	.	.	GAZE_COORDS 0.00 0.00 1023.00 767.00	-1	.	.	lyd.edf	RIGHT	5540	3458819	Full Trial Period	3453279	59	Trial: 59	3453279	126	µÆÁý	èÖ×Ó	ÑÀ¸à	f	f
lyd	.	.	.	.	.	.	.	.	.	.	5	.	.	.	false	false	Message: -1ms	.	.	.	.	.	.	.	.	.	.	.	THRESHOLDS R 104 216	-1	.	.	lyd.edf	RIGHT	5540	3458819	Full Trial Period	3453279	59	Trial: 59	3453279	126	µÆÁý	èÖ×Ó	ÑÀ¸à	f	f
lyd	.	.	.	.	.	.	.	.	.	.	6	.	.	.	false	false	Message: -1ms	.	.	.	.	.	.	.	.	.	.	.	ELCL_PROC CENTROID (3)	-1	.	.	lyd.edf	RIGHT	5540	3458819	Full Trial Period	3453279	59	Trial: 59	3453279	126	µÆÁý	èÖ×Ó	ÑÀ¸à	f	f
lyd	.	.	.	.	.	.	.	.	.	.	7	.	.	.	false	false	Message: -1ms	.	.	.	.	.	.	.	.	.	.	.	ELCL_PCR_PARAM 5 3.0	-1	.	.	lyd.edf	RIGHT	5540	3458819	Full Trial Period	3453279	59	Trial: 59	3453279	126	µÆÁý	èÖ×Ó	ÑÀ¸à	f	f
lyd	.	.	.	.	.	.	.	.	.	.	8	.	.	.	false	true	Message: 0ms	.	.	.	.	.	.	.	.	.	.	.	!MODE RECORD CR 1000 2 0 R	0	.	.	lyd.edf	RIGHT	5540	3458819	Full Trial Period	3453279	59	Trial: 59	3453279	126	µÆÁý	èÖ×Ó	ÑÀ¸à	f	f
lyd	.	.	.	.	348	354	1	7	133.30	375.90	9	.	.	.	false	false	Message: 42ms	.	.	.	.	.	.	.	.	.	.	.	SYNCTIME	42	133.30	375.90	lyd.edf	RIGHT	5540	3458819	Full Trial Period	3453279	59	Trial: 59	3453279	126	µÆÁý	èÖ×Ó	ÑÀ¸à	f	f
lyd	.	.	.	.	249	650	2	402	406.50	381.50	10	.	.	.	false	false	Message: 556ms	.	.	.	.	.	.	.	.	.	.	.	INVISIBLE_BOUNDARY[1]	556	406.50	381.50	lyd.edf	RIGHT	5540	3458819	Full Trial Period	3453279	59	Trial: 59	3453279	126	µÆÁý	èÖ×Ó	ÑÀ¸à	f	f
lyd	.	.	.	.	249	650	2	402	406.50	381.50	11	.	.	.	false	false	Message: 566ms	.	.	.	.	.	.	.	.	.	.	.	SYNCTIME	566	406.50	381.50	lyd.edf	RIGHT	5540	3458819	Full Trial Period	3453279	59	Trial: 59	3453279	126	µÆÁý	èÖ×Ó	ÑÀ¸à	f	f
lyd	.	.	.	.	.	.	.	.	.	.	12	.	.	.	false	false	Message: 1111ms	10.86	226.28	48	1123	847.20	385.90	3	421.70	1076	524.80	375.30	INVISIBLE_BOUNDARY[2]	1111	.	.	lyd.edf	RIGHT	5540	3458819	Full Trial Period	3453279	59	Trial: 59	3453279	126	µÆÁý	èÖ×Ó	ÑÀ¸à	f	f
lyd	.	.	.	.	.	.	.	.	.	.	13	.	.	.	false	false	Message: 1116ms	10.86	226.28	48	1123	847.20	385.90	3	421.70	1076	524.80	375.30	SYNCTIME	1116	.	.	lyd.edf	RIGHT	5540	3458819	Full Trial Period	3453279	59	Trial: 59	3453279	126	µÆÁý	èÖ×Ó	ÑÀ¸à	f	f
lyd	1709	5539	3	3831	.	.	.	.	.	.	14	.	.	.	false	false	Message: 5522ms	0.53	0.31	1725	5539	1266.30	1058.50	14	319.40	3815	1248.10	1068.40	KEYBOARD	5522	.	.	lyd.edf	RIGHT	5540	3458819	Full Trial Period	3453279	59	Trial: 59	3453279	126	µÆÁý	èÖ×Ó	ÑÀ¸à	f	f
lyd	.	.	.	.	.	.	.	.	.	.	15	.	.	.	false	false	Message: 5578ms	.	.	.	.	.	.	.	.	.	.	.	TRIAL_RESULT 0	5578	.	.	lyd.edf	RIGHT	5540	3458819	Full Trial Period	3453279	59	Trial: 59	3453279	126	µÆÁý	èÖ×Ó	ÑÀ¸à	f	f
lyd	.	.	.	.	.	.	.	.	.	.	1	.	.	.	false	false	Message: -16ms	.	.	.	.	.	.	.	.	.	.	.	TRIALID 59	-16	.	.	lyd.edf	RIGHT	2142	3462036	Full Trial Period	3459894	60	Trial: 60	3459894	59	º£ëà	¸Ö±Ê	µ°¾í	j	j
lyd	.	.	.	.	.	.	.	.	.	.	2	.	.	.	false	false	Message: -1ms	.	.	.	.	.	.	.	.	.	.	.	RECCFG CR 1000 2 0 R	-1	.	.	lyd.edf	RIGHT	2142	3462036	Full Trial Period	3459894	60	Trial: 60	3459894	59	º£ëà	¸Ö±Ê	µ°¾í	j	j
lyd	.	.	.	.	.	.	.	.	.	.	3	.	.	.	false	false	Message: -1ms	.	.	.	.	.	.	.	.	.	.	.	ELCLCFG TOWER	-1	.	.	lyd.edf	RIGHT	2142	3462036	Full Trial Period	3459894	60	Trial: 60	3459894	59	º£ëà	¸Ö±Ê	µ°¾í	j	j
lyd	.	.	.	.	.	.	.	.	.	.	4	.	.	.	false	false	Message: -1ms	.	.	.	.	.	.	.	.	.	.	.	GAZE_COORDS 0.00 0.00 1023.00 767.00	-1	.	.	lyd.edf	RIGHT	2142	3462036	Full Trial Period	3459894	60	Trial: 60	3459894	59	º£ëà	¸Ö±Ê	µ°¾í	j	j
lyd	.	.	.	.	.	.	.	.	.	.	5	.	.	.	false	false	Message: -1ms	.	.	.	.	.	.	.	.	.	.	.	THRESHOLDS R 104 216	-1	.	.	lyd.edf	RIGHT	2142	3462036	Full Trial Period	3459894	60	Trial: 60	3459894	59	º£ëà	¸Ö±Ê	µ°¾í	j	j
lyd	.	.	.	.	.	.	.	.	.	.	6	.	.	.	false	false	Message: -1ms	.	.	.	.	.	.	.	.	.	.	.	ELCL_PROC CENTROID (3)	-1	.	.	lyd.edf	RIGHT	2142	3462036	Full Trial Period	3459894	60	Trial: 60	3459894	59	º£ëà	¸Ö±Ê	µ°¾í	j	j
lyd	.	.	.	.	.	.	.	.	.	.	7	.	.	.	false	false	Message: -1ms	.	.	.	.	.	.	.	.	.	.	.	ELCL_PCR_PARAM 5 3.0	-1	.	.	lyd.edf	RIGHT	2142	3462036	Full Trial Period	3459894	60	Trial: 60	3459894	59	º£ëà	¸Ö±Ê	µ°¾í	j	j
lyd	.	.	.	.	.	.	.	.	.	.	8	.	.	.	false	true	Message: 0ms	.	.	.	.	.	.	.	.	.	.	.	!MODE RECORD CR 1000 2 0 R	0	.	.	lyd.edf	RIGHT	2142	3462036	Full Trial Period	3459894	60	Trial: 60	3459894	59	º£ëà	¸Ö±Ê	µ°¾í	j	j
lyd	.	.	.	.	234	240	1	7	118.20	366.60	9	.	.	.	false	false	Message: 42ms	.	.	.	.	.	.	.	.	.	.	.	SYNCTIME	42	118.20	366.60	lyd.edf	RIGHT	2142	3462036	Full Trial Period	3459894	60	Trial: 60	3459894	59	º£ëà	¸Ö±Ê	µ°¾í	j	j
lyd	.	.	.	.	.	.	.	.	.	.	10	.	.	.	false	false	Message: 474ms	14.15	267.01	53	483	578.80	385.10	2	441.90	431	157.80	385.60	INVISIBLE_BOUNDARY[1]	474	.	.	lyd.edf	RIGHT	2142	3462036	Full Trial Period	3459894	60	Trial: 60	3459894	59	º£ëà	¸Ö±Ê	µ°¾í	j	j
lyd	.	.	.	.	146	629	3	484	565.80	385.50	11	.	.	.	false	false	Message: 484ms	.	.	.	.	.	.	.	.	.	.	.	SYNCTIME	484	.	.	lyd.edf	RIGHT	2142	3462036	Full Trial Period	3459894	60	Trial: 60	3459894	59	º£ëà	¸Ö±Ê	µ°¾í	j	j
lyd	.	.	.	.	.	.	.	.	.	.	12	.	.	.	false	false	Message: 1284ms	12.24	235.35	52	1290	875.40	381.70	4	468.90	1239	510.70	382.70	INVISIBLE_BOUNDARY[2]	1284	.	.	lyd.edf	RIGHT	2142	3462036	Full Trial Period	3459894	60	Trial: 60	3459894	59	º£ëà	¸Ö±Ê	µ°¾í	j	j
lyd	.	.	.	.	378	1668	5	1291	864.40	380.70	13	[1]	2	RECTANGLE_INTERESTAREA	false	false	Message: 1292ms	.	.	.	.	.	.	.	.	.	.	.	SYNCTIME	1292	864.40	380.70	lyd.edf	RIGHT	2142	3462036	Full Trial Period	3459894	60	Trial: 60	3459894	59	º£ëà	¸Ö±Ê	µ°¾í	j	j
lyd	.	.	.	.	218	2140	7	1923	1276.80	599.60	14	.	.	.	false	false	Message: 2124ms	.	.	.	.	.	.	.	.	.	.	.	KEYBOARD	2124	1276.80	599.60	lyd.edf	RIGHT	2142	3462036	Full Trial Period	3459894	60	Trial: 60	3459894	59	º£ëà	¸Ö±Ê	µ°¾í	j	j
lyd	.	.	.	.	.	.	.	.	.	.	15	.	.	.	false	false	Message: 2187ms	.	.	.	.	.	.	.	.	.	.	.	TRIAL_RESULT 0	2187	.	.	lyd.edf	RIGHT	2142	3462036	Full Trial Period	3459894	60	Trial: 60	3459894	59	º£ëà	¸Ö±Ê	µ°¾í	j	j
lyd	.	.	.	.	.	.	.	.	.	.	1	.	.	.	false	false	Message: -16ms	.	.	.	.	.	.	.	.	.	.	.	TRIALID 60	-16	.	.	lyd.edf	RIGHT	6356	3469716	Full Trial Period	3463360	61	Trial: 61	3463360	21	ÒÂ¼Ü	ÇúÆæ±ý	Í¼ÕÂ	j	j
lyd	.	.	.	.	.	.	.	.	.	.	2	.	.	.	false	false	Message: -1ms	.	.	.	.	.	.	.	.	.	.	.	RECCFG CR 1000 2 0 R	-1	.	.	lyd.edf	RIGHT	6356	3469716	Full Trial Period	3463360	61	Trial: 61	3463360	21	ÒÂ¼Ü	ÇúÆæ±ý	Í¼ÕÂ	j	j
lyd	.	.	.	.	.	.	.	.	.	.	3	.	.	.	false	false	Message: -1ms	.	.	.	.	.	.	.	.	.	.	.	ELCLCFG TOWER	-1	.	.	lyd.edf	RIGHT	6356	3469716	Full Trial Period	3463360	61	Trial: 61	3463360	21	ÒÂ¼Ü	ÇúÆæ±ý	Í¼ÕÂ	j	j
lyd	.	.	.	.	.	.	.	.	.	.	4	.	.	.	false	false	Message: -1ms	.	.	.	.	.	.	.	.	.	.	.	GAZE_COORDS 0.00 0.00 1023.00 767.00	-1	.	.	lyd.edf	RIGHT	6356	3469716	Full Trial Period	3463360	61	Trial: 61	3463360	21	ÒÂ¼Ü	ÇúÆæ±ý	Í¼ÕÂ	j	j
lyd	.	.	.	.	.	.	.	.	.	.	5	.	.	.	false	false	Message: -1ms	.	.	.	.	.	.	.	.	.	.	.	THRESHOLDS R 104 216	-1	.	.	lyd.edf	RIGHT	6356	3469716	Full Trial Period	3463360	61	Trial: 61	3463360	21	ÒÂ¼Ü	ÇúÆæ±ý	Í¼ÕÂ	j	j
lyd	.	.	.	.	.	.	.	.	.	.	6	.	.	.	false	false	Message: -1ms	.	.	.	.	.	.	.	.	.	.	.	ELCL_PROC CENTROID (3)	-1	.	.	lyd.edf	RIGHT	6356	3469716	Full Trial Period	3463360	61	Trial: 61	3463360	21	ÒÂ¼Ü	ÇúÆæ±ý	Í¼ÕÂ	j	j
lyd	.	.	.	.	.	.	.	.	.	.	7	.	.	.	false	false	Message: -1ms	.	.	.	.	.	.	.	.	.	.	.	ELCL_PCR_PARAM 5 3.0	-1	.	.	lyd.edf	RIGHT	6356	3469716	Full Trial Period	3463360	61	Trial: 61	3463360	21	ÒÂ¼Ü	ÇúÆæ±ý	Í¼ÕÂ	j	j
lyd	.	.	.	.	.	.	.	.	.	.	8	.	.	.	false	true	Message: 0ms	.	.	.	.	.	.	.	.	.	.	.	!MODE RECORD CR 1000 2 0 R	0	.	.	lyd.edf	RIGHT	6356	3469716	Full Trial Period	3463360	61	Trial: 61	3463360	21	ÒÂ¼Ü	ÇúÆæ±ý	Í¼ÕÂ	j	j
lyd	.	.	.	.	245	251	1	7	127.10	377.30	9	.	.	.	false	false	Message: 43ms	.	.	.	.	.	.	.	.	.	.	.	SYNCTIME	43	127.10	377.30	lyd.edf	RIGHT	6356	3469716	Full Trial Period	3463360	61	Trial: 61	3463360	21	ÒÂ¼Ü	ÇúÆæ±ý	Í¼ÕÂ	j	j
lyd	.	.	.	.	.	.	.	.	.	.	10	.	.	.	false	false	Message: 489ms	11.47	254.86	45	509	523.90	402.40	2	524.70	465	183.70	385.70	INVISIBLE_BOUNDARY[1]	489	.	.	lyd.edf	RIGHT	6356	3469716	Full Trial Period	3463360	61	Trial: 61	3463360	21	ÒÂ¼Ü	ÇúÆæ±ý	Í¼ÕÂ	j	j
lyd	.	.	.	.	.	.	.	.	.	.	11	.	.	.	false	false	Message: 500ms	11.47	254.86	45	509	523.90	402.40	2	524.70	465	183.70	385.70	SYNCTIME	500	.	.	lyd.edf	RIGHT	6356	3469716	Full Trial Period	3463360	61	Trial: 61	3463360	21	ÒÂ¼Ü	ÇúÆæ±ý	Í¼ÕÂ	j	j
lyd	307	5384	2	5078	.	.	.	.	.	.	12	.	.	.	false	false	Message: 5219ms	52.73	127.05	415	5478	1374.80	96.10	19	691.60	5064	-862.10	231.70	INVISIBLE_BOUNDARY[2]	5219	.	.	lyd.edf	RIGHT	6356	3469716	Full Trial Period	3463360	61	Trial: 61	3463360	21	ÒÂ¼Ü	ÇúÆæ±ý	Í¼ÕÂ	j	j
lyd	307	5384	2	5078	.	.	.	.	.	.	13	.	.	.	false	false	Message: 5224ms	52.73	127.05	415	5478	1374.80	96.10	19	691.60	5064	-862.10	231.70	SYNCTIME	5224	.	.	lyd.edf	RIGHT	6356	3469716	Full Trial Period	3463360	61	Trial: 61	3463360	21	ÒÂ¼Ü	ÇúÆæ±ý	Í¼ÕÂ	j	j
lyd	.	.	.	.	201	6338	22	6138	1094.40	569.40	14	.	.	.	false	false	Message: 6337ms	.	.	.	.	.	.	.	.	.	.	.	KEYBOARD	6337	1094.40	569.40	lyd.edf	RIGHT	6356	3469716	Full Trial Period	3463360	61	Trial: 61	3463360	21	ÒÂ¼Ü	ÇúÆæ±ý	Í¼ÕÂ	j	j
lyd	.	.	.	.	.	.	.	.	.	.	15	.	.	.	false	false	Message: 6400ms	.	.	.	.	.	.	.	.	.	.	.	TRIAL_RESULT 0	6400	.	.	lyd.edf	RIGHT	6356	3469716	Full Trial Period	3463360	61	Trial: 61	3463360	21	ÒÂ¼Ü	ÇúÆæ±ý	Í¼ÕÂ	j	j
lyd	.	.	.	.	.	.	.	.	.	.	1	.	.	.	false	false	Message: -18ms	.	.	.	.	.	.	.	.	.	.	.	TRIALID 61	-18	.	.	lyd.edf	RIGHT	3558	3475669	Full Trial Period	3472111	62	Trial: 62	3472111	50	Ô²¹æ	Ç¯×Ó	¿ã×Ó	j	f
lyd	.	.	.	.	.	.	.	.	.	.	2	.	.	.	false	false	Message: -1ms	.	.	.	.	.	.	.	.	.	.	.	RECCFG CR 1000 2 0 R	-1	.	.	lyd.edf	RIGHT	3558	3475669	Full Trial Period	3472111	62	Trial: 62	3472111	50	Ô²¹æ	Ç¯×Ó	¿ã×Ó	j	f
lyd	.	.	.	.	.	.	.	.	.	.	3	.	.	.	false	false	Message: -1ms	.	.	.	.	.	.	.	.	.	.	.	ELCLCFG TOWER	-1	.	.	lyd.edf	RIGHT	3558	3475669	Full Trial Period	3472111	62	Trial: 62	3472111	50	Ô²¹æ	Ç¯×Ó	¿ã×Ó	j	f
lyd	.	.	.	.	.	.	.	.	.	.	4	.	.	.	false	false	Message: -1ms	.	.	.	.	.	.	.	.	.	.	.	GAZE_COORDS 0.00 0.00 1023.00 767.00	-1	.	.	lyd.edf	RIGHT	3558	3475669	Full Trial Period	3472111	62	Trial: 62	3472111	50	Ô²¹æ	Ç¯×Ó	¿ã×Ó	j	f
lyd	.	.	.	.	.	.	.	.	.	.	5	.	.	.	false	false	Message: -1ms	.	.	.	.	.	.	.	.	.	.	.	THRESHOLDS R 104 216	-1	.	.	lyd.edf	RIGHT	3558	3475669	Full Trial Period	3472111	62	Trial: 62	3472111	50	Ô²¹æ	Ç¯×Ó	¿ã×Ó	j	f
lyd	.	.	.	.	.	.	.	.	.	.	6	.	.	.	false	false	Message: -1ms	.	.	.	.	.	.	.	.	.	.	.	ELCL_PROC CENTROID (3)	-1	.	.	lyd.edf	RIGHT	3558	3475669	Full Trial Period	3472111	62	Trial: 62	3472111	50	Ô²¹æ	Ç¯×Ó	¿ã×Ó	j	f
lyd	.	.	.	.	.	.	.	.	.	.	7	.	.	.	false	false	Message: -1ms	.	.	.	.	.	.	.	.	.	.	.	ELCL_PCR_PARAM 5 3.0	-1	.	.	lyd.edf	RIGHT	3558	3475669	Full Trial Period	3472111	62	Trial: 62	3472111	50	Ô²¹æ	Ç¯×Ó	¿ã×Ó	j	f
lyd	.	.	.	.	.	.	.	.	.	.	8	.	.	.	false	true	Message: 0ms	.	.	.	.	.	.	.	.	.	.	.	!MODE RECORD CR 1000 2 0 R	0	.	.	lyd.edf	RIGHT	3558	3475669	Full Trial Period	3472111	62	Trial: 62	3472111	50	Ô²¹æ	Ç¯×Ó	¿ã×Ó	j	f
lyd	.	.	.	.	204	210	1	7	172.20	279.70	9	.	.	.	false	false	Message: 48ms	.	.	.	.	.	.	.	.	.	.	.	SYNCTIME	48	172.20	279.70	lyd.edf	RIGHT	3558	3475669	Full Trial Period	3472111	62	Trial: 62	3472111	50	Ô²¹æ	Ç¯×Ó	¿ã×Ó	j	f
lyd	.	.	.	.	.	.	.	.	.	.	10	.	.	.	false	false	Message: 558ms	12.17	217.37	56	577	503.40	392.20	2	369.20	522	140.70	386.70	INVISIBLE_BOUNDARY[1]	558	.	.	lyd.edf	RIGHT	3558	3475669	Full Trial Period	3472111	62	Trial: 62	3472111	50	Ô²¹æ	Ç¯×Ó	¿ã×Ó	j	f
lyd	.	.	.	.	.	.	.	.	.	.	11	.	.	.	false	false	Message: 565ms	12.17	217.37	56	577	503.40	392.20	2	369.20	522	140.70	386.70	SYNCTIME	565	.	.	lyd.edf	RIGHT	3558	3475669	Full Trial Period	3472111	62	Trial: 62	3472111	50	Ô²¹æ	Ç¯×Ó	¿ã×Ó	j	f
lyd	.	.	.	.	.	.	.	.	.	.	12	.	.	.	false	false	Message: 2120ms	8.71	207.37	42	2145	966.70	445.60	6	372.00	2104	706.50	393.70	INVISIBLE_BOUNDARY[2]	2120	.	.	lyd.edf	RIGHT	3558	3475669	Full Trial Period	3472111	62	Trial: 62	3472111	50	Ô²¹æ	Ç¯×Ó	¿ã×Ó	j	f
lyd	.	.	.	.	.	.	.	.	.	.	13	.	.	.	false	false	Message: 2123ms	8.71	207.37	42	2145	966.70	445.60	6	372.00	2104	706.50	393.70	SYNCTIME	2123	.	.	lyd.edf	RIGHT	3558	3475669	Full Trial Period	3472111	62	Trial: 62	3472111	50	Ô²¹æ	Ç¯×Ó	¿ã×Ó	j	f
lyd	.	.	.	.	277	3556	10	3280	941.50	332.30	14	.	.	.	false	false	Message: 3539ms	.	.	.	.	.	.	.	.	.	.	.	KEYBOARD	3539	941.50	332.30	lyd.edf	RIGHT	3558	3475669	Full Trial Period	3472111	62	Trial: 62	3472111	50	Ô²¹æ	Ç¯×Ó	¿ã×Ó	j	f
lyd	.	.	.	.	.	.	.	.	.	.	15	.	.	.	false	false	Message: 3601ms	.	.	.	.	.	.	.	.	.	.	.	TRIAL_RESULT 0	3601	.	.	lyd.edf	RIGHT	3558	3475669	Full Trial Period	3472111	62	Trial: 62	3472111	50	Ô²¹æ	Ç¯×Ó	¿ã×Ó	j	f
lyd	.	.	.	.	.	.	.	.	.	.	1	.	.	.	false	false	Message: -57ms	.	.	.	.	.	.	.	.	.	.	.	TRIALID 62	-57	.	.	lyd.edf	RIGHT	6588	3483429	Full Trial Period	3476841	63	Trial: 63	3476841	82	ÏãÑÌ	Ç¦±Ê	¿ê×Ó	j	j
lyd	.	.	.	.	.	.	.	.	.	.	2	.	.	.	false	false	Message: -1ms	.	.	.	.	.	.	.	.	.	.	.	RECCFG CR 1000 2 0 R	-1	.	.	lyd.edf	RIGHT	6588	3483429	Full Trial Period	3476841	63	Trial: 63	3476841	82	ÏãÑÌ	Ç¦±Ê	¿ê×Ó	j	j
lyd	.	.	.	.	.	.	.	.	.	.	3	.	.	.	false	false	Message: -1ms	.	.	.	.	.	.	.	.	.	.	.	ELCLCFG TOWER	-1	.	.	lyd.edf	RIGHT	6588	3483429	Full Trial Period	3476841	63	Trial: 63	3476841	82	ÏãÑÌ	Ç¦±Ê	¿ê×Ó	j	j
lyd	.	.	.	.	.	.	.	.	.	.	4	.	.	.	false	false	Message: -1ms	.	.	.	.	.	.	.	.	.	.	.	GAZE_COORDS 0.00 0.00 1023.00 767.00	-1	.	.	lyd.edf	RIGHT	6588	3483429	Full Trial Period	3476841	63	Trial: 63	3476841	82	ÏãÑÌ	Ç¦±Ê	¿ê×Ó	j	j
lyd	.	.	.	.	.	.	.	.	.	.	5	.	.	.	false	false	Message: -1ms	.	.	.	.	.	.	.	.	.	.	.	THRESHOLDS R 104 216	-1	.	.	lyd.edf	RIGHT	6588	3483429	Full Trial Period	3476841	63	Trial: 63	3476841	82	ÏãÑÌ	Ç¦±Ê	¿ê×Ó	j	j
lyd	.	.	.	.	.	.	.	.	.	.	6	.	.	.	false	false	Message: -1ms	.	.	.	.	.	.	.	.	.	.	.	ELCL_PROC CENTROID (3)	-1	.	.	lyd.edf	RIGHT	6588	3483429	Full Trial Period	3476841	63	Trial: 63	3476841	82	ÏãÑÌ	Ç¦±Ê	¿ê×Ó	j	j
lyd	.	.	.	.	.	.	.	.	.	.	7	.	.	.	false	false	Message: -1ms	.	.	.	.	.	.	.	.	.	.	.	ELCL_PCR_PARAM 5 3.0	-1	.	.	lyd.edf	RIGHT	6588	3483429	Full Trial Period	3476841	63	Trial: 63	3476841	82	ÏãÑÌ	Ç¦±Ê	¿ê×Ó	j	j
lyd	.	.	.	.	.	.	.	.	.	.	8	.	.	.	false	true	Message: 0ms	.	.	.	.	.	.	.	.	.	.	.	!MODE RECORD CR 1000 2 0 R	0	.	.	lyd.edf	RIGHT	6588	3483429	Full Trial Period	3476841	63	Trial: 63	3476841	82	ÏãÑÌ	Ç¦±Ê	¿ê×Ó	j	j
lyd	.	.	.	.	329	335	1	7	131.90	375.10	9	.	.	.	false	false	Message: 43ms	.	.	.	.	.	.	.	.	.	.	.	SYNCTIME	43	131.90	375.10	lyd.edf	RIGHT	6588	3483429	Full Trial Period	3476841	63	Trial: 63	3476841	82	ÏãÑÌ	Ç¦±Ê	¿ê×Ó	j	j
lyd	.	.	.	.	.	.	.	.	.	.	10	.	.	.	false	false	Message: 1484ms	3.93	28.51	138	1564	259.70	334.60	4	375.20	1427	154.40	386.20	INVISIBLE_BOUNDARY[1]	1484	.	.	lyd.edf	RIGHT	6588	3483429	Full Trial Period	3476841	63	Trial: 63	3476841	82	ÏãÑÌ	Ç¦±Ê	¿ê×Ó	j	j
lyd	.	.	.	.	.	.	.	.	.	.	11	.	.	.	false	false	Message: 1492ms	3.93	28.51	138	1564	259.70	334.60	4	375.20	1427	154.40	386.20	SYNCTIME	1492	.	.	lyd.edf	RIGHT	6588	3483429	Full Trial Period	3476841	63	Trial: 63	3476841	82	ÏãÑÌ	Ç¦±Ê	¿ê×Ó	j	j
lyd	.	.	.	.	.	.	.	.	.	.	12	.	.	.	false	false	Message: 2716ms	2.71	14.33	189	2867	953.00	346.70	8	811.80	2679	871.40	361.80	INVISIBLE_BOUNDARY[2]	2716	.	.	lyd.edf	RIGHT	6588	3483429	Full Trial Period	3476841	63	Trial: 63	3476841	82	ÏãÑÌ	Ç¦±Ê	¿ê×Ó	j	j
lyd	.	.	.	.	.	.	.	.	.	.	13	.	.	.	false	false	Message: 2726ms	2.71	14.33	189	2867	953.00	346.70	8	811.80	2679	871.40	361.80	SYNCTIME	2726	.	.	lyd.edf	RIGHT	6588	3483429	Full Trial Period	3476841	63	Trial: 63	3476841	82	ÏãÑÌ	Ç¦±Ê	¿ê×Ó	j	j
lyd	.	.	.	.	244	6586	17	6343	904.40	353.70	14	.	.	.	false	false	Message: 6570ms	.	.	.	.	.	.	.	.	.	.	.	KEYBOARD	6570	904.40	353.70	lyd.edf	RIGHT	6588	3483429	Full Trial Period	3476841	63	Trial: 63	3476841	82	ÏãÑÌ	Ç¦±Ê	¿ê×Ó	j	j
lyd	.	.	.	.	.	.	.	.	.	.	15	.	.	.	false	false	Message: 6629ms	.	.	.	.	.	.	.	.	.	.	.	TRIAL_RESULT 0	6629	.	.	lyd.edf	RIGHT	6588	3483429	Full Trial Period	3476841	63	Trial: 63	3476841	82	ÏãÑÌ	Ç¦±Ê	¿ê×Ó	j	j
lyd	.	.	.	.	.	.	.	.	.	.	1	.	.	.	false	false	Message: -18ms	.	.	.	.	.	.	.	.	.	.	.	TRIALID 63	-18	.	.	lyd.edf	RIGHT	3421	3488446	Full Trial Period	3485025	64	Trial: 64	3485025	37	ÍøÇòÅÄ	¼ªËû	ºùÂ«	j	f
lyd	.	.	.	.	.	.	.	.	.	.	2	.	.	.	false	false	Message: -1ms	.	.	.	.	.	.	.	.	.	.	.	RECCFG CR 1000 2 0 R	-1	.	.	lyd.edf	RIGHT	3421	3488446	Full Trial Period	3485025	64	Trial: 64	3485025	37	ÍøÇòÅÄ	¼ªËû	ºùÂ«	j	f
lyd	.	.	.	.	.	.	.	.	.	.	3	.	.	.	false	false	Message: -1ms	.	.	.	.	.	.	.	.	.	.	.	ELCLCFG TOWER	-1	.	.	lyd.edf	RIGHT	3421	3488446	Full Trial Period	3485025	64	Trial: 64	3485025	37	ÍøÇòÅÄ	¼ªËû	ºùÂ«	j	f
lyd	.	.	.	.	.	.	.	.	.	.	4	.	.	.	false	false	Message: -1ms	.	.	.	.	.	.	.	.	.	.	.	GAZE_COORDS 0.00 0.00 1023.00 767.00	-1	.	.	lyd.edf	RIGHT	3421	3488446	Full Trial Period	3485025	64	Trial: 64	3485025	37	ÍøÇòÅÄ	¼ªËû	ºùÂ«	j	f
lyd	.	.	.	.	.	.	.	.	.	.	5	.	.	.	false	false	Message: -1ms	.	.	.	.	.	.	.	.	.	.	.	THRESHOLDS R 104 216	-1	.	.	lyd.edf	RIGHT	3421	3488446	Full Trial Period	3485025	64	Trial: 64	3485025	37	ÍøÇòÅÄ	¼ªËû	ºùÂ«	j	f
lyd	.	.	.	.	.	.	.	.	.	.	6	.	.	.	false	false	Message: -1ms	.	.	.	.	.	.	.	.	.	.	.	ELCL_PROC CENTROID (3)	-1	.	.	lyd.edf	RIGHT	3421	3488446	Full Trial Period	3485025	64	Trial: 64	3485025	37	ÍøÇòÅÄ	¼ªËû	ºùÂ«	j	f
lyd	.	.	.	.	.	.	.	.	.	.	7	.	.	.	false	false	Message: -1ms	.	.	.	.	.	.	.	.	.	.	.	ELCL_PCR_PARAM 5 3.0	-1	.	.	lyd.edf	RIGHT	3421	3488446	Full Trial Period	3485025	64	Trial: 64	3485025	37	ÍøÇòÅÄ	¼ªËû	ºùÂ«	j	f
lyd	.	.	.	.	.	.	.	.	.	.	8	.	.	.	false	true	Message: 0ms	.	.	.	.	.	.	.	.	.	.	.	!MODE RECORD CR 1000 2 0 R	0	.	.	lyd.edf	RIGHT	3421	3488446	Full Trial Period	3485025	64	Trial: 64	3485025	37	ÍøÇòÅÄ	¼ªËû	ºùÂ«	j	f
lyd	.	.	.	.	326	332	1	7	139.10	381.90	9	.	.	.	false	false	Message: 40ms	.	.	.	.	.	.	.	.	.	.	.	SYNCTIME	40	139.10	381.90	lyd.edf	RIGHT	3421	3488446	Full Trial Period	3485025	64	Trial: 64	3485025	37	ÍøÇòÅÄ	¼ªËû	ºùÂ«	j	f
lyd	.	.	.	.	.	.	.	.	.	.	10	.	.	.	false	false	Message: 690ms	14.36	65.57	219	759	606.50	355.50	2	737.30	541	181.20	375.60	INVISIBLE_BOUNDARY[1]	690	.	.	lyd.edf	RIGHT	3421	3488446	Full Trial Period	3485025	64	Trial: 64	3485025	37	ÍøÇòÅÄ	¼ªËû	ºùÂ«	j	f
lyd	.	.	.	.	.	.	.	.	.	.	11	.	.	.	false	false	Message: 698ms	14.36	65.57	219	759	606.50	355.50	2	737.30	541	181.20	375.60	SYNCTIME	698	.	.	lyd.edf	RIGHT	3421	3488446	Full Trial Period	3485025	64	Trial: 64	3485025	37	ÍøÇòÅÄ	¼ªËû	ºùÂ«	j	f
lyd	.	.	.	.	88	1410	5	1323	877.70	377.70	12	[1]	2	RECTANGLE_INTERESTAREA	false	false	Message: 1396ms	.	.	.	.	.	.	.	.	.	.	.	INVISIBLE_BOUNDARY[2]	1396	877.70	377.70	lyd.edf	RIGHT	3421	3488446	Full Trial Period	3485025	64	Trial: 64	3485025	37	ÍøÇòÅÄ	¼ªËû	ºùÂ«	j	f
lyd	.	.	.	.	88	1410	5	1323	877.70	377.70	13	[1]	2	RECTANGLE_INTERESTAREA	false	false	Message: 1407ms	.	.	.	.	.	.	.	.	.	.	.	SYNCTIME	1407	877.70	377.70	lyd.edf	RIGHT	3421	3488446	Full Trial Period	3485025	64	Trial: 64	3485025	37	ÍøÇòÅÄ	¼ªËû	ºùÂ«	j	f
lyd	.	.	.	.	.	.	.	.	.	.	14	.	.	.	false	false	Message: 3402ms	17.79	120.20	148	3419	972.30	562.80	14	418.50	3272	1206.20	1177.10	KEYBOARD	3402	.	.	lyd.edf	RIGHT	3421	3488446	Full Trial Period	3485025	64	Trial: 64	3485025	37	ÍøÇòÅÄ	¼ªËû	ºùÂ«	j	f
lyd	.	.	.	.	.	.	.	.	.	.	15	.	.	.	false	false	Message: 3471ms	.	.	.	.	.	.	.	.	.	.	.	TRIAL_RESULT 0	3471	.	.	lyd.edf	RIGHT	3421	3488446	Full Trial Period	3485025	64	Trial: 64	3485025	37	ÍøÇòÅÄ	¼ªËû	ºùÂ«	j	f
lyd	.	.	.	.	.	.	.	.	.	.	1	.	.	.	false	false	Message: -23ms	.	.	.	.	.	.	.	.	.	.	.	TRIALID 64	-23	.	.	lyd.edf	RIGHT	5337	3495933	Full Trial Period	3490596	65	Trial: 65	3490596	16	ÅûÈø	·Éµú	Õë¹Ü	f	f
lyd	.	.	.	.	.	.	.	.	.	.	2	.	.	.	false	false	Message: -1ms	.	.	.	.	.	.	.	.	.	.	.	RECCFG CR 1000 2 0 R	-1	.	.	lyd.edf	RIGHT	5337	3495933	Full Trial Period	3490596	65	Trial: 65	3490596	16	ÅûÈø	·Éµú	Õë¹Ü	f	f
lyd	.	.	.	.	.	.	.	.	.	.	3	.	.	.	false	false	Message: -1ms	.	.	.	.	.	.	.	.	.	.	.	ELCLCFG TOWER	-1	.	.	lyd.edf	RIGHT	5337	3495933	Full Trial Period	3490596	65	Trial: 65	3490596	16	ÅûÈø	·Éµú	Õë¹Ü	f	f
lyd	.	.	.	.	.	.	.	.	.	.	4	.	.	.	false	false	Message: -1ms	.	.	.	.	.	.	.	.	.	.	.	GAZE_COORDS 0.00 0.00 1023.00 767.00	-1	.	.	lyd.edf	RIGHT	5337	3495933	Full Trial Period	3490596	65	Trial: 65	3490596	16	ÅûÈø	·Éµú	Õë¹Ü	f	f
lyd	.	.	.	.	.	.	.	.	.	.	5	.	.	.	false	false	Message: -1ms	.	.	.	.	.	.	.	.	.	.	.	THRESHOLDS R 104 216	-1	.	.	lyd.edf	RIGHT	5337	3495933	Full Trial Period	3490596	65	Trial: 65	3490596	16	ÅûÈø	·Éµú	Õë¹Ü	f	f
lyd	.	.	.	.	.	.	.	.	.	.	6	.	.	.	false	false	Message: -1ms	.	.	.	.	.	.	.	.	.	.	.	ELCL_PROC CENTROID (3)	-1	.	.	lyd.edf	RIGHT	5337	3495933	Full Trial Period	3490596	65	Trial: 65	3490596	16	ÅûÈø	·Éµú	Õë¹Ü	f	f
lyd	.	.	.	.	.	.	.	.	.	.	7	.	.	.	false	false	Message: -1ms	.	.	.	.	.	.	.	.	.	.	.	ELCL_PCR_PARAM 5 3.0	-1	.	.	lyd.edf	RIGHT	5337	3495933	Full Trial Period	3490596	65	Trial: 65	3490596	16	ÅûÈø	·Éµú	Õë¹Ü	f	f
lyd	.	.	.	.	.	.	.	.	.	.	8	.	.	.	false	true	Message: 0ms	.	.	.	.	.	.	.	.	.	.	.	!MODE RECORD CR 1000 2 0 R	0	.	.	lyd.edf	RIGHT	5337	3495933	Full Trial Period	3490596	65	Trial: 65	3490596	16	ÅûÈø	·Éµú	Õë¹Ü	f	f
lyd	.	.	.	.	462	468	1	7	136.40	382.10	9	.	.	.	false	false	Message: 43ms	.	.	.	.	.	.	.	.	.	.	.	SYNCTIME	43	136.40	382.10	lyd.edf	RIGHT	5337	3495933	Full Trial Period	3490596	65	Trial: 65	3490596	16	ÅûÈø	·Éµú	Õë¹Ü	f	f
lyd	.	.	.	.	.	.	.	.	.	.	10	.	.	.	false	false	Message: 506ms	14.48	263.20	55	523	566.20	383.40	1	468.80	469	134.10	385.10	INVISIBLE_BOUNDARY[1]	506	.	.	lyd.edf	RIGHT	5337	3495933	Full Trial Period	3490596	65	Trial: 65	3490596	16	ÅûÈø	·Éµú	Õë¹Ü	f	f
lyd	.	.	.	.	.	.	.	.	.	.	11	.	.	.	false	false	Message: 510ms	14.48	263.20	55	523	566.20	383.40	1	468.80	469	134.10	385.10	SYNCTIME	510	.	.	lyd.edf	RIGHT	5337	3495933	Full Trial Period	3490596	65	Trial: 65	3490596	16	ÅûÈø	·Éµú	Õë¹Ü	f	f
lyd	.	.	.	.	.	.	.	.	.	.	12	.	.	.	false	false	Message: 979ms	11.84	241.67	49	989	858.70	399.60	3	438.20	941	506.90	381.30	INVISIBLE_BOUNDARY[2]	979	.	.	lyd.edf	RIGHT	5337	3495933	Full Trial Period	3490596	65	Trial: 65	3490596	16	ÅûÈø	·Éµú	Õë¹Ü	f	f
lyd	.	.	.	.	.	.	.	.	.	.	13	.	.	.	false	false	Message: 985ms	11.84	241.67	49	989	858.70	399.60	3	438.20	941	506.90	381.30	SYNCTIME	985	.	.	lyd.edf	RIGHT	5337	3495933	Full Trial Period	3490596	65	Trial: 65	3490596	16	ÅûÈø	·Éµú	Õë¹Ü	f	f
lyd	497	5336	3	4840	.	.	.	.	.	.	14	.	.	.	false	false	Message: 5319ms	6.18	11.59	533	5336	1462.10	1096.10	14	623.30	4804	1212.70	1103.40	KEYBOARD	5319	.	.	lyd.edf	RIGHT	5337	3495933	Full Trial Period	3490596	65	Trial: 65	3490596	16	ÅûÈø	·Éµú	Õë¹Ü	f	f
lyd	.	.	.	.	.	.	.	.	.	.	15	.	.	.	false	false	Message: 5383ms	.	.	.	.	.	.	.	.	.	.	.	TRIAL_RESULT 0	5383	.	.	lyd.edf	RIGHT	5337	3495933	Full Trial Period	3490596	65	Trial: 65	3490596	16	ÅûÈø	·Éµú	Õë¹Ü	f	f
lyd	.	.	.	.	.	.	.	.	.	.	1	.	.	.	false	false	Message: -16ms	.	.	.	.	.	.	.	.	.	.	.	TRIALID 65	-16	.	.	lyd.edf	RIGHT	4190	3501503	Full Trial Period	3497313	66	Trial: 66	3497313	44	Æì¸Ë	±£ÏÕÏä	Î¢²¨Â¯	j	j
lyd	.	.	.	.	.	.	.	.	.	.	2	.	.	.	false	false	Message: -1ms	.	.	.	.	.	.	.	.	.	.	.	RECCFG CR 1000 2 0 R	-1	.	.	lyd.edf	RIGHT	4190	3501503	Full Trial Period	3497313	66	Trial: 66	3497313	44	Æì¸Ë	±£ÏÕÏä	Î¢²¨Â¯	j	j
lyd	.	.	.	.	.	.	.	.	.	.	3	.	.	.	false	false	Message: -1ms	.	.	.	.	.	.	.	.	.	.	.	ELCLCFG TOWER	-1	.	.	lyd.edf	RIGHT	4190	3501503	Full Trial Period	3497313	66	Trial: 66	3497313	44	Æì¸Ë	±£ÏÕÏä	Î¢²¨Â¯	j	j
lyd	.	.	.	.	.	.	.	.	.	.	4	.	.	.	false	false	Message: -1ms	.	.	.	.	.	.	.	.	.	.	.	GAZE_COORDS 0.00 0.00 1023.00 767.00	-1	.	.	lyd.edf	RIGHT	4190	3501503	Full Trial Period	3497313	66	Trial: 66	3497313	44	Æì¸Ë	±£ÏÕÏä	Î¢²¨Â¯	j	j
lyd	.	.	.	.	.	.	.	.	.	.	5	.	.	.	false	false	Message: -1ms	.	.	.	.	.	.	.	.	.	.	.	THRESHOLDS R 104 216	-1	.	.	lyd.edf	RIGHT	4190	3501503	Full Trial Period	3497313	66	Trial: 66	3497313	44	Æì¸Ë	±£ÏÕÏä	Î¢²¨Â¯	j	j
lyd	.	.	.	.	.	.	.	.	.	.	6	.	.	.	false	false	Message: -1ms	.	.	.	.	.	.	.	.	.	.	.	ELCL_PROC CENTROID (3)	-1	.	.	lyd.edf	RIGHT	4190	3501503	Full Trial Period	3497313	66	Trial: 66	3497313	44	Æì¸Ë	±£ÏÕÏä	Î¢²¨Â¯	j	j
lyd	.	.	.	.	.	.	.	.	.	.	7	.	.	.	false	false	Message: -1ms	.	.	.	.	.	.	.	.	.	.	.	ELCL_PCR_PARAM 5 3.0	-1	.	.	lyd.edf	RIGHT	4190	3501503	Full Trial Period	3497313	66	Trial: 66	3497313	44	Æì¸Ë	±£ÏÕÏä	Î¢²¨Â¯	j	j
lyd	.	.	.	.	.	.	.	.	.	.	8	.	.	.	false	true	Message: 0ms	.	.	.	.	.	.	.	.	.	.	.	!MODE RECORD CR 1000 2 0 R	0	.	.	lyd.edf	RIGHT	4190	3501503	Full Trial Period	3497313	66	Trial: 66	3497313	44	Æì¸Ë	±£ÏÕÏä	Î¢²¨Â¯	j	j
lyd	.	.	.	.	352	358	1	7	146.80	382.90	9	.	.	.	false	false	Message: 50ms	.	.	.	.	.	.	.	.	.	.	.	SYNCTIME	50	146.80	382.90	lyd.edf	RIGHT	4190	3501503	Full Trial Period	3497313	66	Trial: 66	3497313	44	Æì¸Ë	±£ÏÕÏä	Î¢²¨Â¯	j	j
lyd	.	.	.	.	.	.	.	.	.	.	10	.	.	.	false	false	Message: 2174ms	4.04	17.25	234	2393	596.20	442.60	6	676.70	2160	522.60	351.50	INVISIBLE_BOUNDARY[1]	2174	.	.	lyd.edf	RIGHT	4190	3501503	Full Trial Period	3497313	66	Trial: 66	3497313	44	Æì¸Ë	±£ÏÕÏä	Î¢²¨Â¯	j	j
lyd	.	.	.	.	.	.	.	.	.	.	11	.	.	.	false	false	Message: 2184ms	4.04	17.25	234	2393	596.20	442.60	6	676.70	2160	522.60	351.50	SYNCTIME	2184	.	.	lyd.edf	RIGHT	4190	3501503	Full Trial Period	3497313	66	Trial: 66	3497313	44	Æì¸Ë	±£ÏÕÏä	Î¢²¨Â¯	j	j
lyd	.	.	.	.	.	.	.	.	.	.	12	.	.	.	false	false	Message: 2926ms	13.43	191.85	70	2949	887.20	542.00	8	294.70	2880	532.30	350.00	INVISIBLE_BOUNDARY[2]	2926	.	.	lyd.edf	RIGHT	4190	3501503	Full Trial Period	3497313	66	Trial: 66	3497313	44	Æì¸Ë	±£ÏÕÏä	Î¢²¨Â¯	j	j
lyd	.	.	.	.	.	.	.	.	.	.	13	.	.	.	false	false	Message: 2933ms	13.43	191.85	70	2949	887.20	542.00	8	294.70	2880	532.30	350.00	SYNCTIME	2933	.	.	lyd.edf	RIGHT	4190	3501503	Full Trial Period	3497313	66	Trial: 66	3497313	44	Æì¸Ë	±£ÏÕÏä	Î¢²¨Â¯	j	j
lyd	.	.	.	.	33	4188	14	4156	930.40	376.80	14	[1]	2	RECTANGLE_INTERESTAREA	false	false	Message: 4172ms	.	.	.	.	.	.	.	.	.	.	.	KEYBOARD	4172	930.40	376.80	lyd.edf	RIGHT	4190	3501503	Full Trial Period	3497313	66	Trial: 66	3497313	44	Æì¸Ë	±£ÏÕÏä	Î¢²¨Â¯	j	j
lyd	.	.	.	.	.	.	.	.	.	.	15	.	.	.	false	false	Message: 4229ms	.	.	.	.	.	.	.	.	.	.	.	TRIAL_RESULT 0	4229	.	.	lyd.edf	RIGHT	4190	3501503	Full Trial Period	3497313	66	Trial: 66	3497313	44	Æì¸Ë	±£ÏÕÏä	Î¢²¨Â¯	j	j
lyd	.	.	.	.	.	.	.	.	.	.	1	.	.	.	false	false	Message: -27ms	.	.	.	.	.	.	.	.	.	.	.	TRIALID 66	-27	.	.	lyd.edf	RIGHT	2009	3504782	Full Trial Period	3502773	67	Trial: 67	3502773	57	ÆË¿ËÅÆ	»ð¾æ	ÌðÍ²	j	j
lyd	.	.	.	.	.	.	.	.	.	.	2	.	.	.	false	false	Message: -1ms	.	.	.	.	.	.	.	.	.	.	.	RECCFG CR 1000 2 0 R	-1	.	.	lyd.edf	RIGHT	2009	3504782	Full Trial Period	3502773	67	Trial: 67	3502773	57	ÆË¿ËÅÆ	»ð¾æ	ÌðÍ²	j	j
lyd	.	.	.	.	.	.	.	.	.	.	3	.	.	.	false	false	Message: -1ms	.	.	.	.	.	.	.	.	.	.	.	ELCLCFG TOWER	-1	.	.	lyd.edf	RIGHT	2009	3504782	Full Trial Period	3502773	67	Trial: 67	3502773	57	ÆË¿ËÅÆ	»ð¾æ	ÌðÍ²	j	j
lyd	.	.	.	.	.	.	.	.	.	.	4	.	.	.	false	false	Message: -1ms	.	.	.	.	.	.	.	.	.	.	.	GAZE_COORDS 0.00 0.00 1023.00 767.00	-1	.	.	lyd.edf	RIGHT	2009	3504782	Full Trial Period	3502773	67	Trial: 67	3502773	57	ÆË¿ËÅÆ	»ð¾æ	ÌðÍ²	j	j
lyd	.	.	.	.	.	.	.	.	.	.	5	.	.	.	false	false	Message: -1ms	.	.	.	.	.	.	.	.	.	.	.	THRESHOLDS R 104 216	-1	.	.	lyd.edf	RIGHT	2009	3504782	Full Trial Period	3502773	67	Trial: 67	3502773	57	ÆË¿ËÅÆ	»ð¾æ	ÌðÍ²	j	j
lyd	.	.	.	.	.	.	.	.	.	.	6	.	.	.	false	false	Message: -1ms	.	.	.	.	.	.	.	.	.	.	.	ELCL_PROC CENTROID (3)	-1	.	.	lyd.edf	RIGHT	2009	3504782	Full Trial Period	3502773	67	Trial: 67	3502773	57	ÆË¿ËÅÆ	»ð¾æ	ÌðÍ²	j	j
lyd	.	.	.	.	.	.	.	.	.	.	7	.	.	.	false	false	Message: -1ms	.	.	.	.	.	.	.	.	.	.	.	ELCL_PCR_PARAM 5 3.0	-1	.	.	lyd.edf	RIGHT	2009	3504782	Full Trial Period	3502773	67	Trial: 67	3502773	57	ÆË¿ËÅÆ	»ð¾æ	ÌðÍ²	j	j
lyd	.	.	.	.	.	.	.	.	.	.	8	.	.	.	false	true	Message: 0ms	.	.	.	.	.	.	.	.	.	.	.	!MODE RECORD CR 1000 2 0 R	0	.	.	lyd.edf	RIGHT	2009	3504782	Full Trial Period	3502773	67	Trial: 67	3502773	57	ÆË¿ËÅÆ	»ð¾æ	ÌðÍ²	j	j
lyd	.	.	.	.	490	496	1	7	133.10	370.50	9	.	.	.	false	false	Message: 39ms	.	.	.	.	.	.	.	.	.	.	.	SYNCTIME	39	133.10	370.50	lyd.edf	RIGHT	2009	3504782	Full Trial Period	3502773	67	Trial: 67	3502773	57	ÆË¿ËÅÆ	»ð¾æ	ÌðÍ²	j	j
lyd	.	.	.	.	.	.	.	.	.	.	10	.	.	.	false	false	Message: 541ms	15.74	139.25	113	609	601.70	410.70	1	423.10	497	133.10	369.60	INVISIBLE_BOUNDARY[1]	541	.	.	lyd.edf	RIGHT	2009	3504782	Full Trial Period	3502773	67	Trial: 67	3502773	57	ÆË¿ËÅÆ	»ð¾æ	ÌðÍ²	j	j
lyd	.	.	.	.	.	.	.	.	.	.	11	.	.	.	false	false	Message: 548ms	15.74	139.25	113	609	601.70	410.70	1	423.10	497	133.10	369.60	SYNCTIME	548	.	.	lyd.edf	RIGHT	2009	3504782	Full Trial Period	3502773	67	Trial: 67	3502773	57	ÆË¿ËÅÆ	»ð¾æ	ÌðÍ²	j	j
lyd	.	.	.	.	.	.	.	.	.	.	12	.	.	.	false	false	Message: 1394ms	0.58	3.54	164	1515	879.50	340.30	5	680.70	1352	875.50	356.80	INVISIBLE_BOUNDARY[2]	1394	.	.	lyd.edf	RIGHT	2009	3504782	Full Trial Period	3502773	67	Trial: 67	3502773	57	ÆË¿ËÅÆ	»ð¾æ	ÌðÍ²	j	j
lyd	.	.	.	.	.	.	.	.	.	.	13	.	.	.	false	false	Message: 1397ms	0.58	3.54	164	1515	879.50	340.30	5	680.70	1352	875.50	356.80	SYNCTIME	1397	.	.	lyd.edf	RIGHT	2009	3504782	Full Trial Period	3502773	67	Trial: 67	3502773	57	ÆË¿ËÅÆ	»ð¾æ	ÌðÍ²	j	j
lyd	.	.	.	.	492	2007	6	1516	907.70	295.30	14	.	.	.	false	false	Message: 1990ms	.	.	.	.	.	.	.	.	.	.	.	KEYBOARD	1990	907.70	295.30	lyd.edf	RIGHT	2009	3504782	Full Trial Period	3502773	67	Trial: 67	3502773	57	ÆË¿ËÅÆ	»ð¾æ	ÌðÍ²	j	j
lyd	.	.	.	.	.	.	.	.	.	.	15	.	.	.	false	false	Message: 2053ms	.	.	.	.	.	.	.	.	.	.	.	TRIAL_RESULT 0	2053	.	.	lyd.edf	RIGHT	2009	3504782	Full Trial Period	3502773	67	Trial: 67	3502773	57	ÆË¿ËÅÆ	»ð¾æ	ÌðÍ²	j	j
lyd	.	.	.	.	.	.	.	.	.	.	1	.	.	.	false	false	Message: -19ms	.	.	.	.	.	.	.	.	.	.	.	TRIALID 67	-19	.	.	lyd.edf	RIGHT	3122	3508887	Full Trial Period	3505765	68	Trial: 68	3505765	108	ÌÀÔ²	Ó²±Ò	Å¦¿Û	j	j
lyd	.	.	.	.	.	.	.	.	.	.	2	.	.	.	false	false	Message: -1ms	.	.	.	.	.	.	.	.	.	.	.	RECCFG CR 1000 2 0 R	-1	.	.	lyd.edf	RIGHT	3122	3508887	Full Trial Period	3505765	68	Trial: 68	3505765	108	ÌÀÔ²	Ó²±Ò	Å¦¿Û	j	j
lyd	.	.	.	.	.	.	.	.	.	.	3	.	.	.	false	false	Message: -1ms	.	.	.	.	.	.	.	.	.	.	.	ELCLCFG TOWER	-1	.	.	lyd.edf	RIGHT	3122	3508887	Full Trial Period	3505765	68	Trial: 68	3505765	108	ÌÀÔ²	Ó²±Ò	Å¦¿Û	j	j
lyd	.	.	.	.	.	.	.	.	.	.	4	.	.	.	false	false	Message: -1ms	.	.	.	.	.	.	.	.	.	.	.	GAZE_COORDS 0.00 0.00 1023.00 767.00	-1	.	.	lyd.edf	RIGHT	3122	3508887	Full Trial Period	3505765	68	Trial: 68	3505765	108	ÌÀÔ²	Ó²±Ò	Å¦¿Û	j	j
lyd	.	.	.	.	.	.	.	.	.	.	5	.	.	.	false	false	Message: -1ms	.	.	.	.	.	.	.	.	.	.	.	THRESHOLDS R 104 216	-1	.	.	lyd.edf	RIGHT	3122	3508887	Full Trial Period	3505765	68	Trial: 68	3505765	108	ÌÀÔ²	Ó²±Ò	Å¦¿Û	j	j
lyd	.	.	.	.	.	.	.	.	.	.	6	.	.	.	false	false	Message: -1ms	.	.	.	.	.	.	.	.	.	.	.	ELCL_PROC CENTROID (3)	-1	.	.	lyd.edf	RIGHT	3122	3508887	Full Trial Period	3505765	68	Trial: 68	3505765	108	ÌÀÔ²	Ó²±Ò	Å¦¿Û	j	j
lyd	.	.	.	.	.	.	.	.	.	.	7	.	.	.	false	false	Message: -1ms	.	.	.	.	.	.	.	.	.	.	.	ELCL_PCR_PARAM 5 3.0	-1	.	.	lyd.edf	RIGHT	3122	3508887	Full Trial Period	3505765	68	Trial: 68	3505765	108	ÌÀÔ²	Ó²±Ò	Å¦¿Û	j	j
lyd	.	.	.	.	.	.	.	.	.	.	8	.	.	.	false	true	Message: 0ms	.	.	.	.	.	.	.	.	.	.	.	!MODE RECORD CR 1000 2 0 R	0	.	.	lyd.edf	RIGHT	3122	3508887	Full Trial Period	3505765	68	Trial: 68	3505765	108	ÌÀÔ²	Ó²±Ò	Å¦¿Û	j	j
lyd	.	.	.	.	79	85	1	7	139.30	379.80	9	.	.	.	false	false	Message: 47ms	.	.	.	.	.	.	.	.	.	.	.	SYNCTIME	47	139.30	379.80	lyd.edf	RIGHT	3122	3508887	Full Trial Period	3505765	68	Trial: 68	3505765	108	ÌÀÔ²	Ó²±Ò	Å¦¿Û	j	j
lyd	.	.	.	.	.	.	.	.	.	.	10	.	.	.	false	false	Message: 1508ms	15.08	68.53	220	1691	580.50	408.10	6	768.80	1472	130.80	377.20	INVISIBLE_BOUNDARY[1]	1508	.	.	lyd.edf	RIGHT	3122	3508887	Full Trial Period	3505765	68	Trial: 68	3505765	108	ÌÀÔ²	Ó²±Ò	Å¦¿Û	j	j
lyd	.	.	.	.	.	.	.	.	.	.	11	.	.	.	false	false	Message: 1513ms	15.08	68.53	220	1691	580.50	408.10	6	768.80	1472	130.80	377.20	SYNCTIME	1513	.	.	lyd.edf	RIGHT	3122	3508887	Full Trial Period	3505765	68	Trial: 68	3505765	108	ÌÀÔ²	Ó²±Ò	Å¦¿Û	j	j
lyd	.	.	.	.	.	.	.	.	.	.	12	.	.	.	false	false	Message: 2248ms	4.19	15.64	268	2474	869.10	439.80	9	916.10	2207	861.30	317.00	INVISIBLE_BOUNDARY[2]	2248	.	.	lyd.edf	RIGHT	3122	3508887	Full Trial Period	3505765	68	Trial: 68	3505765	108	ÌÀÔ²	Ó²±Ò	Å¦¿Û	j	j
lyd	.	.	.	.	.	.	.	.	.	.	13	.	.	.	false	false	Message: 2255ms	4.19	15.64	268	2474	869.10	439.80	9	916.10	2207	861.30	317.00	SYNCTIME	2255	.	.	lyd.edf	RIGHT	3122	3508887	Full Trial Period	3505765	68	Trial: 68	3505765	108	ÌÀÔ²	Ó²±Ò	Å¦¿Û	j	j
lyd	.	.	.	.	84	3120	11	3037	1050.40	478.20	14	.	.	.	false	false	Message: 3104ms	.	.	.	.	.	.	.	.	.	.	.	KEYBOARD	3104	1050.40	478.20	lyd.edf	RIGHT	3122	3508887	Full Trial Period	3505765	68	Trial: 68	3505765	108	ÌÀÔ²	Ó²±Ò	Å¦¿Û	j	j
lyd	.	.	.	.	.	.	.	.	.	.	15	.	.	.	false	false	Message: 3164ms	.	.	.	.	.	.	.	.	.	.	.	TRIAL_RESULT 0	3164	.	.	lyd.edf	RIGHT	3122	3508887	Full Trial Period	3505765	68	Trial: 68	3505765	108	ÌÀÔ²	Ó²±Ò	Å¦¿Û	j	j
lyd	.	.	.	.	.	.	.	.	.	.	1	.	.	.	false	false	Message: -16ms	.	.	.	.	.	.	.	.	.	.	.	TRIALID 68	-16	.	.	lyd.edf	RIGHT	1953	3511864	Full Trial Period	3509911	69	Trial: 69	3509911	29	Ç¦±Ê	Éß	Ð¡Ïª	j	j
lyd	.	.	.	.	.	.	.	.	.	.	2	.	.	.	false	false	Message: -1ms	.	.	.	.	.	.	.	.	.	.	.	RECCFG CR 1000 2 0 R	-1	.	.	lyd.edf	RIGHT	1953	3511864	Full Trial Period	3509911	69	Trial: 69	3509911	29	Ç¦±Ê	Éß	Ð¡Ïª	j	j
lyd	.	.	.	.	.	.	.	.	.	.	3	.	.	.	false	false	Message: -1ms	.	.	.	.	.	.	.	.	.	.	.	ELCLCFG TOWER	-1	.	.	lyd.edf	RIGHT	1953	3511864	Full Trial Period	3509911	69	Trial: 69	3509911	29	Ç¦±Ê	Éß	Ð¡Ïª	j	j
lyd	.	.	.	.	.	.	.	.	.	.	4	.	.	.	false	false	Message: -1ms	.	.	.	.	.	.	.	.	.	.	.	GAZE_COORDS 0.00 0.00 1023.00 767.00	-1	.	.	lyd.edf	RIGHT	1953	3511864	Full Trial Period	3509911	69	Trial: 69	3509911	29	Ç¦±Ê	Éß	Ð¡Ïª	j	j
lyd	.	.	.	.	.	.	.	.	.	.	5	.	.	.	false	false	Message: -1ms	.	.	.	.	.	.	.	.	.	.	.	THRESHOLDS R 104 216	-1	.	.	lyd.edf	RIGHT	1953	3511864	Full Trial Period	3509911	69	Trial: 69	3509911	29	Ç¦±Ê	Éß	Ð¡Ïª	j	j
lyd	.	.	.	.	.	.	.	.	.	.	6	.	.	.	false	false	Message: -1ms	.	.	.	.	.	.	.	.	.	.	.	ELCL_PROC CENTROID (3)	-1	.	.	lyd.edf	RIGHT	1953	3511864	Full Trial Period	3509911	69	Trial: 69	3509911	29	Ç¦±Ê	Éß	Ð¡Ïª	j	j
lyd	.	.	.	.	.	.	.	.	.	.	7	.	.	.	false	false	Message: -1ms	.	.	.	.	.	.	.	.	.	.	.	ELCL_PCR_PARAM 5 3.0	-1	.	.	lyd.edf	RIGHT	1953	3511864	Full Trial Period	3509911	69	Trial: 69	3509911	29	Ç¦±Ê	Éß	Ð¡Ïª	j	j
lyd	.	.	.	.	.	.	.	.	.	.	8	.	.	.	false	true	Message: 0ms	.	.	.	.	.	.	.	.	.	.	.	!MODE RECORD CR 1000 2 0 R	0	.	.	lyd.edf	RIGHT	1953	3511864	Full Trial Period	3509911	69	Trial: 69	3509911	29	Ç¦±Ê	Éß	Ð¡Ïª	j	j
lyd	.	.	.	.	277	283	1	7	138.80	370.20	9	.	.	.	false	false	Message: 42ms	.	.	.	.	.	.	.	.	.	.	.	SYNCTIME	42	138.80	370.20	lyd.edf	RIGHT	1953	3511864	Full Trial Period	3509911	69	Trial: 69	3509911	29	Ç¦±Ê	Éß	Ð¡Ïª	j	j
lyd	.	.	.	.	.	.	.	.	.	.	10	.	.	.	false	false	Message: 384ms	11.04	66.10	167	450	460.90	375.30	1	675.60	284	132.00	368.60	INVISIBLE_BOUNDARY[1]	384	.	.	lyd.edf	RIGHT	1953	3511864	Full Trial Period	3509911	69	Trial: 69	3509911	29	Ç¦±Ê	Éß	Ð¡Ïª	j	j
lyd	.	.	.	.	.	.	.	.	.	.	11	.	.	.	false	false	Message: 392ms	11.04	66.10	167	450	460.90	375.30	1	675.60	284	132.00	368.60	SYNCTIME	392	.	.	lyd.edf	RIGHT	1953	3511864	Full Trial Period	3509911	69	Trial: 69	3509911	29	Ç¦±Ê	Éß	Ð¡Ïª	j	j
lyd	.	.	.	.	.	.	.	.	.	.	12	.	.	.	false	false	Message: 1190ms	13.36	65.50	204	1262	935.00	414.00	3	733.80	1059	539.40	347.20	INVISIBLE_BOUNDARY[2]	1190	.	.	lyd.edf	RIGHT	1953	3511864	Full Trial Period	3509911	69	Trial: 69	3509911	29	Ç¦±Ê	Éß	Ð¡Ïª	j	j
lyd	.	.	.	.	.	.	.	.	.	.	13	.	.	.	false	false	Message: 1200ms	13.36	65.50	204	1262	935.00	414.00	3	733.80	1059	539.40	347.20	SYNCTIME	1200	.	.	lyd.edf	RIGHT	1953	3511864	Full Trial Period	3509911	69	Trial: 69	3509911	29	Ç¦±Ê	Éß	Ð¡Ïª	j	j
lyd	.	.	.	.	114	1951	6	1838	1069.30	551.30	14	.	.	.	false	false	Message: 1933ms	.	.	.	.	.	.	.	.	.	.	.	KEYBOARD	1933	1069.30	551.30	lyd.edf	RIGHT	1953	3511864	Full Trial Period	3509911	69	Trial: 69	3509911	29	Ç¦±Ê	Éß	Ð¡Ïª	j	j
lyd	.	.	.	.	.	.	.	.	.	.	15	.	.	.	false	false	Message: 2001ms	.	.	.	.	.	.	.	.	.	.	.	TRIAL_RESULT 0	2001	.	.	lyd.edf	RIGHT	1953	3511864	Full Trial Period	3509911	69	Trial: 69	3509911	29	Ç¦±Ê	Éß	Ð¡Ïª	j	j
lyd	.	.	.	.	.	.	.	.	.	.	1	.	.	.	false	false	Message: -16ms	.	.	.	.	.	.	.	.	.	.	.	TRIALID 69	-16	.	.	lyd.edf	RIGHT	3928	3516888	Full Trial Period	3512960	70	Trial: 70	3512960	39	ºùÂ«	¼ªËû	´°»§	f	f
lyd	.	.	.	.	.	.	.	.	.	.	2	.	.	.	false	false	Message: -1ms	.	.	.	.	.	.	.	.	.	.	.	RECCFG CR 1000 2 0 R	-1	.	.	lyd.edf	RIGHT	3928	3516888	Full Trial Period	3512960	70	Trial: 70	3512960	39	ºùÂ«	¼ªËû	´°»§	f	f
lyd	.	.	.	.	.	.	.	.	.	.	3	.	.	.	false	false	Message: -1ms	.	.	.	.	.	.	.	.	.	.	.	ELCLCFG TOWER	-1	.	.	lyd.edf	RIGHT	3928	3516888	Full Trial Period	3512960	70	Trial: 70	3512960	39	ºùÂ«	¼ªËû	´°»§	f	f
lyd	.	.	.	.	.	.	.	.	.	.	4	.	.	.	false	false	Message: -1ms	.	.	.	.	.	.	.	.	.	.	.	GAZE_COORDS 0.00 0.00 1023.00 767.00	-1	.	.	lyd.edf	RIGHT	3928	3516888	Full Trial Period	3512960	70	Trial: 70	3512960	39	ºùÂ«	¼ªËû	´°»§	f	f
lyd	.	.	.	.	.	.	.	.	.	.	5	.	.	.	false	false	Message: -1ms	.	.	.	.	.	.	.	.	.	.	.	THRESHOLDS R 104 216	-1	.	.	lyd.edf	RIGHT	3928	3516888	Full Trial Period	3512960	70	Trial: 70	3512960	39	ºùÂ«	¼ªËû	´°»§	f	f
lyd	.	.	.	.	.	.	.	.	.	.	6	.	.	.	false	false	Message: -1ms	.	.	.	.	.	.	.	.	.	.	.	ELCL_PROC CENTROID (3)	-1	.	.	lyd.edf	RIGHT	3928	3516888	Full Trial Period	3512960	70	Trial: 70	3512960	39	ºùÂ«	¼ªËû	´°»§	f	f
lyd	.	.	.	.	.	.	.	.	.	.	7	.	.	.	false	false	Message: -1ms	.	.	.	.	.	.	.	.	.	.	.	ELCL_PCR_PARAM 5 3.0	-1	.	.	lyd.edf	RIGHT	3928	3516888	Full Trial Period	3512960	70	Trial: 70	3512960	39	ºùÂ«	¼ªËû	´°»§	f	f
lyd	.	.	.	.	.	.	.	.	.	.	8	.	.	.	false	true	Message: 0ms	.	.	.	.	.	.	.	.	.	.	.	!MODE RECORD CR 1000 2 0 R	0	.	.	lyd.edf	RIGHT	3928	3516888	Full Trial Period	3512960	70	Trial: 70	3512960	39	ºùÂ«	¼ªËû	´°»§	f	f
lyd	.	.	.	.	391	397	1	7	141.10	384.90	9	.	.	.	false	false	Message: 43ms	.	.	.	.	.	.	.	.	.	.	.	SYNCTIME	43	141.10	384.90	lyd.edf	RIGHT	3928	3516888	Full Trial Period	3512960	70	Trial: 70	3512960	39	ºùÂ«	¼ªËû	´°»§	f	f
lyd	.	.	.	.	.	.	.	.	.	.	10	.	.	.	false	false	Message: 1386ms	14.49	268.29	54	1410	580.20	403.90	3	505.30	1357	150.60	362.20	INVISIBLE_BOUNDARY[1]	1386	.	.	lyd.edf	RIGHT	3928	3516888	Full Trial Period	3512960	70	Trial: 70	3512960	39	ºùÂ«	¼ªËû	´°»§	f	f
lyd	.	.	.	.	.	.	.	.	.	.	11	.	.	.	false	false	Message: 1392ms	14.49	268.29	54	1410	580.20	403.90	3	505.30	1357	150.60	362.20	SYNCTIME	1392	.	.	lyd.edf	RIGHT	3928	3516888	Full Trial Period	3512960	70	Trial: 70	3512960	39	ºùÂ«	¼ªËû	´°»§	f	f
lyd	.	.	.	.	208	3596	10	3389	922.10	387.90	12	.	.	.	false	false	Message: 3410ms	.	.	.	.	.	.	.	.	.	.	.	INVISIBLE_BOUNDARY[2]	3410	922.10	387.90	lyd.edf	RIGHT	3928	3516888	Full Trial Period	3512960	70	Trial: 70	3512960	39	ºùÂ«	¼ªËû	´°»§	f	f
lyd	.	.	.	.	208	3596	10	3389	922.10	387.90	13	.	.	.	false	false	Message: 3417ms	.	.	.	.	.	.	.	.	.	.	.	SYNCTIME	3417	922.10	387.90	lyd.edf	RIGHT	3928	3516888	Full Trial Period	3512960	70	Trial: 70	3512960	39	ºùÂ«	¼ªËû	´°»§	f	f
lyd	.	.	.	.	307	3926	11	3620	860.20	369.80	14	[1]	2	RECTANGLE_INTERESTAREA	false	false	Message: 3909ms	.	.	.	.	.	.	.	.	.	.	.	KEYBOARD	3909	860.20	369.80	lyd.edf	RIGHT	3928	3516888	Full Trial Period	3512960	70	Trial: 70	3512960	39	ºùÂ«	¼ªËû	´°»§	f	f
lyd	.	.	.	.	.	.	.	.	.	.	15	.	.	.	false	false	Message: 3968ms	.	.	.	.	.	.	.	.	.	.	.	TRIAL_RESULT 0	3968	.	.	lyd.edf	RIGHT	3928	3516888	Full Trial Period	3512960	70	Trial: 70	3512960	39	ºùÂ«	¼ªËû	´°»§	f	f
lyd	.	.	.	.	.	.	.	.	.	.	1	.	.	.	false	false	Message: -24ms	.	.	.	.	.	.	.	.	.	.	.	TRIALID 70	-24	.	.	lyd.edf	RIGHT	2344	3520361	Full Trial Period	3518017	71	Trial: 71	3518017	25	ÊÖïí	ÂÖÌ¥	¹þÃÜ¹Ï	f	f
lyd	.	.	.	.	.	.	.	.	.	.	2	.	.	.	false	false	Message: -1ms	.	.	.	.	.	.	.	.	.	.	.	RECCFG CR 1000 2 0 R	-1	.	.	lyd.edf	RIGHT	2344	3520361	Full Trial Period	3518017	71	Trial: 71	3518017	25	ÊÖïí	ÂÖÌ¥	¹þÃÜ¹Ï	f	f
lyd	.	.	.	.	.	.	.	.	.	.	3	.	.	.	false	false	Message: -1ms	.	.	.	.	.	.	.	.	.	.	.	ELCLCFG TOWER	-1	.	.	lyd.edf	RIGHT	2344	3520361	Full Trial Period	3518017	71	Trial: 71	3518017	25	ÊÖïí	ÂÖÌ¥	¹þÃÜ¹Ï	f	f
lyd	.	.	.	.	.	.	.	.	.	.	4	.	.	.	false	false	Message: -1ms	.	.	.	.	.	.	.	.	.	.	.	GAZE_COORDS 0.00 0.00 1023.00 767.00	-1	.	.	lyd.edf	RIGHT	2344	3520361	Full Trial Period	3518017	71	Trial: 71	3518017	25	ÊÖïí	ÂÖÌ¥	¹þÃÜ¹Ï	f	f
lyd	.	.	.	.	.	.	.	.	.	.	5	.	.	.	false	false	Message: -1ms	.	.	.	.	.	.	.	.	.	.	.	THRESHOLDS R 104 216	-1	.	.	lyd.edf	RIGHT	2344	3520361	Full Trial Period	3518017	71	Trial: 71	3518017	25	ÊÖïí	ÂÖÌ¥	¹þÃÜ¹Ï	f	f
lyd	.	.	.	.	.	.	.	.	.	.	6	.	.	.	false	false	Message: -1ms	.	.	.	.	.	.	.	.	.	.	.	ELCL_PROC CENTROID (3)	-1	.	.	lyd.edf	RIGHT	2344	3520361	Full Trial Period	3518017	71	Trial: 71	3518017	25	ÊÖïí	ÂÖÌ¥	¹þÃÜ¹Ï	f	f
lyd	.	.	.	.	.	.	.	.	.	.	7	.	.	.	false	false	Message: -1ms	.	.	.	.	.	.	.	.	.	.	.	ELCL_PCR_PARAM 5 3.0	-1	.	.	lyd.edf	RIGHT	2344	3520361	Full Trial Period	3518017	71	Trial: 71	3518017	25	ÊÖïí	ÂÖÌ¥	¹þÃÜ¹Ï	f	f
lyd	.	.	.	.	.	.	.	.	.	.	8	.	.	.	false	true	Message: 0ms	.	.	.	.	.	.	.	.	.	.	.	!MODE RECORD CR 1000 2 0 R	0	.	.	lyd.edf	RIGHT	2344	3520361	Full Trial Period	3518017	71	Trial: 71	3518017	25	ÊÖïí	ÂÖÌ¥	¹þÃÜ¹Ï	f	f
lyd	.	.	.	.	325	331	1	7	142.90	368.10	9	.	.	.	false	false	Message: 51ms	.	.	.	.	.	.	.	.	.	.	.	SYNCTIME	51	142.90	368.10	lyd.edf	RIGHT	2344	3520361	Full Trial Period	3518017	71	Trial: 71	3518017	25	ÊÖïí	ÂÖÌ¥	¹þÃÜ¹Ï	f	f
lyd	.	.	.	.	.	.	.	.	.	.	10	.	.	.	false	false	Message: 1180ms	15.39	265.40	58	1195	579.00	388.80	4	463.60	1138	119.10	371.20	INVISIBLE_BOUNDARY[1]	1180	.	.	lyd.edf	RIGHT	2344	3520361	Full Trial Period	3518017	71	Trial: 71	3518017	25	ÊÖïí	ÂÖÌ¥	¹þÃÜ¹Ï	f	f
lyd	.	.	.	.	.	.	.	.	.	.	11	.	.	.	false	false	Message: 1184ms	15.39	265.40	58	1195	579.00	388.80	4	463.60	1138	119.10	371.20	SYNCTIME	1184	.	.	lyd.edf	RIGHT	2344	3520361	Full Trial Period	3518017	71	Trial: 71	3518017	25	ÊÖïí	ÂÖÌ¥	¹þÃÜ¹Ï	f	f
lyd	.	.	.	.	.	.	.	.	.	.	12	.	.	.	false	false	Message: 1726ms	14.92	66.32	225	1822	949.80	335.10	6	918.90	1598	504.60	380.40	INVISIBLE_BOUNDARY[2]	1726	.	.	lyd.edf	RIGHT	2344	3520361	Full Trial Period	3518017	71	Trial: 71	3518017	25	ÊÖïí	ÂÖÌ¥	¹þÃÜ¹Ï	f	f
lyd	.	.	.	.	.	.	.	.	.	.	13	.	.	.	false	false	Message: 1734ms	14.92	66.32	225	1822	949.80	335.10	6	918.90	1598	504.60	380.40	SYNCTIME	1734	.	.	lyd.edf	RIGHT	2344	3520361	Full Trial Period	3518017	71	Trial: 71	3518017	25	ÊÖïí	ÂÖÌ¥	¹þÃÜ¹Ï	f	f
lyd	.	.	.	.	41	2342	9	2302	199.00	364.70	14	.	.	.	false	false	Message: 2324ms	.	.	.	.	.	.	.	.	.	.	.	KEYBOARD	2324	199.00	364.70	lyd.edf	RIGHT	2344	3520361	Full Trial Period	3518017	71	Trial: 71	3518017	25	ÊÖïí	ÂÖÌ¥	¹þÃÜ¹Ï	f	f
lyd	.	.	.	.	.	.	.	.	.	.	15	.	.	.	false	false	Message: 2440ms	.	.	.	.	.	.	.	.	.	.	.	TRIAL_RESULT 0	2440	.	.	lyd.edf	RIGHT	2344	3520361	Full Trial Period	3518017	71	Trial: 71	3518017	25	ÊÖïí	ÂÖÌ¥	¹þÃÜ¹Ï	f	f
lyd	.	.	.	.	.	.	.	.	.	.	1	.	.	.	false	false	Message: -16ms	.	.	.	.	.	.	.	.	.	.	.	TRIALID 71	-16	.	.	lyd.edf	RIGHT	4438	3526105	Full Trial Period	3521667	72	Trial: 72	3521667	48	ÏÉÈËÕÆ	ÏîÁ´	Å¦¿Û	j	j
lyd	.	.	.	.	.	.	.	.	.	.	2	.	.	.	false	false	Message: -1ms	.	.	.	.	.	.	.	.	.	.	.	RECCFG CR 1000 2 0 R	-1	.	.	lyd.edf	RIGHT	4438	3526105	Full Trial Period	3521667	72	Trial: 72	3521667	48	ÏÉÈËÕÆ	ÏîÁ´	Å¦¿Û	j	j
lyd	.	.	.	.	.	.	.	.	.	.	3	.	.	.	false	false	Message: -1ms	.	.	.	.	.	.	.	.	.	.	.	ELCLCFG TOWER	-1	.	.	lyd.edf	RIGHT	4438	3526105	Full Trial Period	3521667	72	Trial: 72	3521667	48	ÏÉÈËÕÆ	ÏîÁ´	Å¦¿Û	j	j
lyd	.	.	.	.	.	.	.	.	.	.	4	.	.	.	false	false	Message: -1ms	.	.	.	.	.	.	.	.	.	.	.	GAZE_COORDS 0.00 0.00 1023.00 767.00	-1	.	.	lyd.edf	RIGHT	4438	3526105	Full Trial Period	3521667	72	Trial: 72	3521667	48	ÏÉÈËÕÆ	ÏîÁ´	Å¦¿Û	j	j
lyd	.	.	.	.	.	.	.	.	.	.	5	.	.	.	false	false	Message: -1ms	.	.	.	.	.	.	.	.	.	.	.	THRESHOLDS R 104 216	-1	.	.	lyd.edf	RIGHT	4438	3526105	Full Trial Period	3521667	72	Trial: 72	3521667	48	ÏÉÈËÕÆ	ÏîÁ´	Å¦¿Û	j	j
lyd	.	.	.	.	.	.	.	.	.	.	6	.	.	.	false	false	Message: -1ms	.	.	.	.	.	.	.	.	.	.	.	ELCL_PROC CENTROID (3)	-1	.	.	lyd.edf	RIGHT	4438	3526105	Full Trial Period	3521667	72	Trial: 72	3521667	48	ÏÉÈËÕÆ	ÏîÁ´	Å¦¿Û	j	j
lyd	.	.	.	.	.	.	.	.	.	.	7	.	.	.	false	false	Message: -1ms	.	.	.	.	.	.	.	.	.	.	.	ELCL_PCR_PARAM 5 3.0	-1	.	.	lyd.edf	RIGHT	4438	3526105	Full Trial Period	3521667	72	Trial: 72	3521667	48	ÏÉÈËÕÆ	ÏîÁ´	Å¦¿Û	j	j
lyd	.	.	.	.	.	.	.	.	.	.	8	.	.	.	false	true	Message: 0ms	.	.	.	.	.	.	.	.	.	.	.	!MODE RECORD CR 1000 2 0 R	0	.	.	lyd.edf	RIGHT	4438	3526105	Full Trial Period	3521667	72	Trial: 72	3521667	48	ÏÉÈËÕÆ	ÏîÁ´	Å¦¿Û	j	j
lyd	.	.	.	.	80	86	1	7	146.50	388.70	9	.	.	.	false	false	Message: 43ms	.	.	.	.	.	.	.	.	.	.	.	SYNCTIME	43	146.50	388.70	lyd.edf	RIGHT	4438	3526105	Full Trial Period	3521667	72	Trial: 72	3521667	48	ÏÉÈËÕÆ	ÏîÁ´	Å¦¿Û	j	j
lyd	.	.	.	.	220	875	4	656	546.80	381.40	10	[1]	1	RECTANGLE_INTERESTAREA	false	false	Message: 754ms	.	.	.	.	.	.	.	.	.	.	.	INVISIBLE_BOUNDARY[1]	754	546.80	381.40	lyd.edf	RIGHT	4438	3526105	Full Trial Period	3521667	72	Trial: 72	3521667	48	ÏÉÈËÕÆ	ÏîÁ´	Å¦¿Û	j	j
lyd	.	.	.	.	220	875	4	656	546.80	381.40	11	[1]	1	RECTANGLE_INTERESTAREA	false	false	Message: 759ms	.	.	.	.	.	.	.	.	.	.	.	SYNCTIME	759	546.80	381.40	lyd.edf	RIGHT	4438	3526105	Full Trial Period	3521667	72	Trial: 72	3521667	48	ÏÉÈËÕÆ	ÏîÁ´	Å¦¿Û	j	j
lyd	.	.	.	.	.	.	.	.	.	.	12	.	.	.	false	false	Message: 1861ms	1.20	5.06	237	2060	908.10	346.80	7	623.30	1824	877.70	327.50	INVISIBLE_BOUNDARY[2]	1861	.	.	lyd.edf	RIGHT	4438	3526105	Full Trial Period	3521667	72	Trial: 72	3521667	48	ÏÉÈËÕÆ	ÏîÁ´	Å¦¿Û	j	j
lyd	.	.	.	.	.	.	.	.	.	.	13	.	.	.	false	false	Message: 1867ms	1.20	5.06	237	2060	908.10	346.80	7	623.30	1824	877.70	327.50	SYNCTIME	1867	.	.	lyd.edf	RIGHT	4438	3526105	Full Trial Period	3521667	72	Trial: 72	3521667	48	ÏÉÈËÕÆ	ÏîÁ´	Å¦¿Û	j	j
lyd	.	.	.	.	.	.	.	.	.	.	14	.	.	.	false	false	Message: 4419ms	4.43	119.86	37	4436	898.10	343.50	13	206.20	4400	906.20	475.20	KEYBOARD	4419	.	.	lyd.edf	RIGHT	4438	3526105	Full Trial Period	3521667	72	Trial: 72	3521667	48	ÏÉÈËÕÆ	ÏîÁ´	Å¦¿Û	j	j
lyd	.	.	.	.	.	.	.	.	.	.	15	.	.	.	false	false	Message: 4485ms	.	.	.	.	.	.	.	.	.	.	.	TRIAL_RESULT 0	4485	.	.	lyd.edf	RIGHT	4438	3526105	Full Trial Period	3521667	72	Trial: 72	3521667	48	ÏÉÈËÕÆ	ÏîÁ´	Å¦¿Û	j	j
lyd	.	.	.	.	.	.	.	.	.	.	1	.	.	.	false	false	Message: -15ms	.	.	.	.	.	.	.	.	.	.	.	TRIALID 72	-15	.	.	lyd.edf	RIGHT	3164	3530488	Full Trial Period	3527324	73	Trial: 73	3527324	66	°ô°ôÌÇ	·çÉÈ	ÂÝÐý½°	j	j
lyd	.	.	.	.	.	.	.	.	.	.	2	.	.	.	false	false	Message: -1ms	.	.	.	.	.	.	.	.	.	.	.	RECCFG CR 1000 2 0 R	-1	.	.	lyd.edf	RIGHT	3164	3530488	Full Trial Period	3527324	73	Trial: 73	3527324	66	°ô°ôÌÇ	·çÉÈ	ÂÝÐý½°	j	j
lyd	.	.	.	.	.	.	.	.	.	.	3	.	.	.	false	false	Message: -1ms	.	.	.	.	.	.	.	.	.	.	.	ELCLCFG TOWER	-1	.	.	lyd.edf	RIGHT	3164	3530488	Full Trial Period	3527324	73	Trial: 73	3527324	66	°ô°ôÌÇ	·çÉÈ	ÂÝÐý½°	j	j
lyd	.	.	.	.	.	.	.	.	.	.	4	.	.	.	false	false	Message: -1ms	.	.	.	.	.	.	.	.	.	.	.	GAZE_COORDS 0.00 0.00 1023.00 767.00	-1	.	.	lyd.edf	RIGHT	3164	3530488	Full Trial Period	3527324	73	Trial: 73	3527324	66	°ô°ôÌÇ	·çÉÈ	ÂÝÐý½°	j	j
lyd	.	.	.	.	.	.	.	.	.	.	5	.	.	.	false	false	Message: -1ms	.	.	.	.	.	.	.	.	.	.	.	THRESHOLDS R 104 216	-1	.	.	lyd.edf	RIGHT	3164	3530488	Full Trial Period	3527324	73	Trial: 73	3527324	66	°ô°ôÌÇ	·çÉÈ	ÂÝÐý½°	j	j
lyd	.	.	.	.	.	.	.	.	.	.	6	.	.	.	false	false	Message: -1ms	.	.	.	.	.	.	.	.	.	.	.	ELCL_PROC CENTROID (3)	-1	.	.	lyd.edf	RIGHT	3164	3530488	Full Trial Period	3527324	73	Trial: 73	3527324	66	°ô°ôÌÇ	·çÉÈ	ÂÝÐý½°	j	j
lyd	.	.	.	.	.	.	.	.	.	.	7	.	.	.	false	false	Message: -1ms	.	.	.	.	.	.	.	.	.	.	.	ELCL_PCR_PARAM 5 3.0	-1	.	.	lyd.edf	RIGHT	3164	3530488	Full Trial Period	3527324	73	Trial: 73	3527324	66	°ô°ôÌÇ	·çÉÈ	ÂÝÐý½°	j	j
lyd	.	.	.	.	.	.	.	.	.	.	8	.	.	.	false	true	Message: 0ms	.	.	.	.	.	.	.	.	.	.	.	!MODE RECORD CR 1000 2 0 R	0	.	.	lyd.edf	RIGHT	3164	3530488	Full Trial Period	3527324	73	Trial: 73	3527324	66	°ô°ôÌÇ	·çÉÈ	ÂÝÐý½°	j	j
lyd	.	.	.	.	302	308	1	7	135.20	368.00	9	.	.	.	false	false	Message: 51ms	.	.	.	.	.	.	.	.	.	.	.	SYNCTIME	51	135.20	368.00	lyd.edf	RIGHT	3164	3530488	Full Trial Period	3527324	73	Trial: 73	3527324	66	°ô°ôÌÇ	·çÉÈ	ÂÝÐý½°	j	j
lyd	.	.	.	.	.	.	.	.	.	.	10	.	.	.	false	false	Message: 1408ms	12.22	62.99	194	1465	477.60	408.80	4	668.90	1272	112.90	378.60	INVISIBLE_BOUNDARY[1]	1408	.	.	lyd.edf	RIGHT	3164	3530488	Full Trial Period	3527324	73	Trial: 73	3527324	66	°ô°ôÌÇ	·çÉÈ	ÂÝÐý½°	j	j
lyd	.	.	.	.	.	.	.	.	.	.	11	.	.	.	false	false	Message: 1417ms	12.22	62.99	194	1465	477.60	408.80	4	668.90	1272	112.90	378.60	SYNCTIME	1417	.	.	lyd.edf	RIGHT	3164	3530488	Full Trial Period	3527324	73	Trial: 73	3527324	66	°ô°ôÌÇ	·çÉÈ	ÂÝÐý½°	j	j
lyd	.	.	.	.	.	.	.	.	.	.	12	.	.	.	false	false	Message: 2394ms	6.20	29.95	207	2569	1056.50	457.80	7	864.70	2363	914.50	330.10	INVISIBLE_BOUNDARY[2]	2394	.	.	lyd.edf	RIGHT	3164	3530488	Full Trial Period	3527324	73	Trial: 73	3527324	66	°ô°ôÌÇ	·çÉÈ	ÂÝÐý½°	j	j
lyd	.	.	.	.	.	.	.	.	.	.	13	.	.	.	false	false	Message: 2401ms	6.20	29.95	207	2569	1056.50	457.80	7	864.70	2363	914.50	330.10	SYNCTIME	2401	.	.	lyd.edf	RIGHT	3164	3530488	Full Trial Period	3527324	73	Trial: 73	3527324	66	°ô°ôÌÇ	·çÉÈ	ÂÝÐý½°	j	j
lyd	.	.	.	.	.	.	.	.	.	.	14	.	.	.	false	false	Message: 3145ms	1.96	13.40	146	3162	887.50	324.70	10	189.10	3017	917.70	275.90	KEYBOARD	3145	.	.	lyd.edf	RIGHT	3164	3530488	Full Trial Period	3527324	73	Trial: 73	3527324	66	°ô°ôÌÇ	·çÉÈ	ÂÝÐý½°	j	j
lyd	.	.	.	.	.	.	.	.	.	.	15	.	.	.	false	false	Message: 3208ms	.	.	.	.	.	.	.	.	.	.	.	TRIAL_RESULT 0	3208	.	.	lyd.edf	RIGHT	3164	3530488	Full Trial Period	3527324	73	Trial: 73	3527324	66	°ô°ôÌÇ	·çÉÈ	ÂÝÐý½°	j	j
lyd	.	.	.	.	.	.	.	.	.	.	1	.	.	.	false	false	Message: -18ms	.	.	.	.	.	.	.	.	.	.	.	TRIALID 73	-18	.	.	lyd.edf	RIGHT	2111	3533737	Full Trial Period	3531626	74	Trial: 74	3531626	127	×©¿é	ôÕ×Ó	´½¸à	f	f
lyd	.	.	.	.	.	.	.	.	.	.	2	.	.	.	false	false	Message: -1ms	.	.	.	.	.	.	.	.	.	.	.	RECCFG CR 1000 2 0 R	-1	.	.	lyd.edf	RIGHT	2111	3533737	Full Trial Period	3531626	74	Trial: 74	3531626	127	×©¿é	ôÕ×Ó	´½¸à	f	f
lyd	.	.	.	.	.	.	.	.	.	.	3	.	.	.	false	false	Message: -1ms	.	.	.	.	.	.	.	.	.	.	.	ELCLCFG TOWER	-1	.	.	lyd.edf	RIGHT	2111	3533737	Full Trial Period	3531626	74	Trial: 74	3531626	127	×©¿é	ôÕ×Ó	´½¸à	f	f
lyd	.	.	.	.	.	.	.	.	.	.	4	.	.	.	false	false	Message: -1ms	.	.	.	.	.	.	.	.	.	.	.	GAZE_COORDS 0.00 0.00 1023.00 767.00	-1	.	.	lyd.edf	RIGHT	2111	3533737	Full Trial Period	3531626	74	Trial: 74	3531626	127	×©¿é	ôÕ×Ó	´½¸à	f	f
lyd	.	.	.	.	.	.	.	.	.	.	5	.	.	.	false	false	Message: -1ms	.	.	.	.	.	.	.	.	.	.	.	THRESHOLDS R 104 216	-1	.	.	lyd.edf	RIGHT	2111	3533737	Full Trial Period	3531626	74	Trial: 74	3531626	127	×©¿é	ôÕ×Ó	´½¸à	f	f
lyd	.	.	.	.	.	.	.	.	.	.	6	.	.	.	false	false	Message: -1ms	.	.	.	.	.	.	.	.	.	.	.	ELCL_PROC CENTROID (3)	-1	.	.	lyd.edf	RIGHT	2111	3533737	Full Trial Period	3531626	74	Trial: 74	3531626	127	×©¿é	ôÕ×Ó	´½¸à	f	f
lyd	.	.	.	.	.	.	.	.	.	.	7	.	.	.	false	false	Message: -1ms	.	.	.	.	.	.	.	.	.	.	.	ELCL_PCR_PARAM 5 3.0	-1	.	.	lyd.edf	RIGHT	2111	3533737	Full Trial Period	3531626	74	Trial: 74	3531626	127	×©¿é	ôÕ×Ó	´½¸à	f	f
lyd	.	.	.	.	.	.	.	.	.	.	8	.	.	.	false	true	Message: 0ms	.	.	.	.	.	.	.	.	.	.	.	!MODE RECORD CR 1000 2 0 R	0	.	.	lyd.edf	RIGHT	2111	3533737	Full Trial Period	3531626	74	Trial: 74	3531626	127	×©¿é	ôÕ×Ó	´½¸à	f	f
lyd	.	.	.	.	461	467	1	7	128.80	372.00	9	.	.	.	false	false	Message: 49ms	.	.	.	.	.	.	.	.	.	.	.	SYNCTIME	49	128.80	372.00	lyd.edf	RIGHT	2111	3533737	Full Trial Period	3531626	74	Trial: 74	3531626	127	×©¿é	ôÕ×Ó	´½¸à	f	f
lyd	.	.	.	.	.	.	.	.	.	.	10	.	.	.	false	false	Message: 526ms	12.28	79.73	154	621	493.30	406.80	1	502.00	468	128.20	369.50	INVISIBLE_BOUNDARY[1]	526	.	.	lyd.edf	RIGHT	2111	3533737	Full Trial Period	3531626	74	Trial: 74	3531626	127	×©¿é	ôÕ×Ó	´½¸à	f	f
lyd	.	.	.	.	.	.	.	.	.	.	11	.	.	.	false	false	Message: 531ms	12.28	79.73	154	621	493.30	406.80	1	502.00	468	128.20	369.50	SYNCTIME	531	.	.	lyd.edf	RIGHT	2111	3533737	Full Trial Period	3531626	74	Trial: 74	3531626	127	×©¿é	ôÕ×Ó	´½¸à	f	f
lyd	.	.	.	.	.	.	.	.	.	.	12	.	.	.	false	false	Message: 1217ms	11.92	43.98	271	1297	851.70	368.40	2	663.20	1027	498.90	365.80	INVISIBLE_BOUNDARY[2]	1217	.	.	lyd.edf	RIGHT	2111	3533737	Full Trial Period	3531626	74	Trial: 74	3531626	127	×©¿é	ôÕ×Ó	´½¸à	f	f
lyd	.	.	.	.	.	.	.	.	.	.	13	.	.	.	false	false	Message: 1223ms	11.92	43.98	271	1297	851.70	368.40	2	663.20	1027	498.90	365.80	SYNCTIME	1223	.	.	lyd.edf	RIGHT	2111	3533737	Full Trial Period	3531626	74	Trial: 74	3531626	127	×©¿é	ôÕ×Ó	´½¸à	f	f
lyd	.	.	.	.	.	.	.	.	.	.	14	.	.	.	false	false	Message: 2092ms	11.93	159.03	75	2109	895.60	320.00	5	465.60	2035	1094.70	634.80	KEYBOARD	2092	.	.	lyd.edf	RIGHT	2111	3533737	Full Trial Period	3531626	74	Trial: 74	3531626	127	×©¿é	ôÕ×Ó	´½¸à	f	f
lyd	.	.	.	.	.	.	.	.	.	.	15	.	.	.	false	false	Message: 2152ms	.	.	.	.	.	.	.	.	.	.	.	TRIAL_RESULT 0	2152	.	.	lyd.edf	RIGHT	2111	3533737	Full Trial Period	3531626	74	Trial: 74	3531626	127	×©¿é	ôÕ×Ó	´½¸à	f	f
lyd	.	.	.	.	.	.	.	.	.	.	1	.	.	.	false	false	Message: -16ms	.	.	.	.	.	.	.	.	.	.	.	TRIALID 74	-16	.	.	lyd.edf	RIGHT	2783	3539889	Full Trial Period	3537106	75	Trial: 75	3537106	22	Ö½Ïä	Ï´ÒÂ»ú	×ÔÐÐ³µ	f	f
lyd	.	.	.	.	.	.	.	.	.	.	2	.	.	.	false	false	Message: -1ms	.	.	.	.	.	.	.	.	.	.	.	RECCFG CR 1000 2 0 R	-1	.	.	lyd.edf	RIGHT	2783	3539889	Full Trial Period	3537106	75	Trial: 75	3537106	22	Ö½Ïä	Ï´ÒÂ»ú	×ÔÐÐ³µ	f	f
lyd	.	.	.	.	.	.	.	.	.	.	3	.	.	.	false	false	Message: -1ms	.	.	.	.	.	.	.	.	.	.	.	ELCLCFG TOWER	-1	.	.	lyd.edf	RIGHT	2783	3539889	Full Trial Period	3537106	75	Trial: 75	3537106	22	Ö½Ïä	Ï´ÒÂ»ú	×ÔÐÐ³µ	f	f
lyd	.	.	.	.	.	.	.	.	.	.	4	.	.	.	false	false	Message: -1ms	.	.	.	.	.	.	.	.	.	.	.	GAZE_COORDS 0.00 0.00 1023.00 767.00	-1	.	.	lyd.edf	RIGHT	2783	3539889	Full Trial Period	3537106	75	Trial: 75	3537106	22	Ö½Ïä	Ï´ÒÂ»ú	×ÔÐÐ³µ	f	f
lyd	.	.	.	.	.	.	.	.	.	.	5	.	.	.	false	false	Message: -1ms	.	.	.	.	.	.	.	.	.	.	.	THRESHOLDS R 104 216	-1	.	.	lyd.edf	RIGHT	2783	3539889	Full Trial Period	3537106	75	Trial: 75	3537106	22	Ö½Ïä	Ï´ÒÂ»ú	×ÔÐÐ³µ	f	f
lyd	.	.	.	.	.	.	.	.	.	.	6	.	.	.	false	false	Message: -1ms	.	.	.	.	.	.	.	.	.	.	.	ELCL_PROC CENTROID (3)	-1	.	.	lyd.edf	RIGHT	2783	3539889	Full Trial Period	3537106	75	Trial: 75	3537106	22	Ö½Ïä	Ï´ÒÂ»ú	×ÔÐÐ³µ	f	f
lyd	.	.	.	.	.	.	.	.	.	.	7	.	.	.	false	false	Message: -1ms	.	.	.	.	.	.	.	.	.	.	.	ELCL_PCR_PARAM 5 3.0	-1	.	.	lyd.edf	RIGHT	2783	3539889	Full Trial Period	3537106	75	Trial: 75	3537106	22	Ö½Ïä	Ï´ÒÂ»ú	×ÔÐÐ³µ	f	f
lyd	.	.	.	.	.	.	.	.	.	.	8	.	.	.	false	true	Message: 0ms	.	.	.	.	.	.	.	.	.	.	.	!MODE RECORD CR 1000 2 0 R	0	.	.	lyd.edf	RIGHT	2783	3539889	Full Trial Period	3537106	75	Trial: 75	3537106	22	Ö½Ïä	Ï´ÒÂ»ú	×ÔÐÐ³µ	f	f
lyd	108	148	1	41	.	.	.	.	.	.	9	.	.	.	false	false	Message: 42ms	.	.	.	.	.	.	.	.	.	.	.	SYNCTIME	42	.	.	lyd.edf	RIGHT	2783	3539889	Full Trial Period	3537106	75	Trial: 75	3537106	22	Ö½Ïä	Ï´ÒÂ»ú	×ÔÐÐ³µ	f	f
lyd	.	.	.	.	.	.	.	.	.	.	10	.	.	.	false	false	Message: 1365ms	2.29	95.55	24	1368	577.00	393.20	3	149.60	1345	526.90	349.80	INVISIBLE_BOUNDARY[1]	1365	.	.	lyd.edf	RIGHT	2783	3539889	Full Trial Period	3537106	75	Trial: 75	3537106	22	Ö½Ïä	Ï´ÒÂ»ú	×ÔÐÐ³µ	f	f
lyd	.	.	.	.	140	1508	4	1369	579.70	401.80	11	.	.	.	false	false	Message: 1375ms	.	.	.	.	.	.	.	.	.	.	.	SYNCTIME	1375	579.70	401.80	lyd.edf	RIGHT	2783	3539889	Full Trial Period	3537106	75	Trial: 75	3537106	22	Ö½Ïä	Ï´ÒÂ»ú	×ÔÐÐ³µ	f	f
lyd	.	.	.	.	.	.	.	.	.	.	12	.	.	.	false	false	Message: 2134ms	14.67	65.49	224	2212	927.70	441.40	6	863.70	1989	496.30	353.00	INVISIBLE_BOUNDARY[2]	2134	.	.	lyd.edf	RIGHT	2783	3539889	Full Trial Period	3537106	75	Trial: 75	3537106	22	Ö½Ïä	Ï´ÒÂ»ú	×ÔÐÐ³µ	f	f
lyd	.	.	.	.	.	.	.	.	.	.	13	.	.	.	false	false	Message: 2142ms	14.67	65.49	224	2212	927.70	441.40	6	863.70	1989	496.30	353.00	SYNCTIME	2142	.	.	lyd.edf	RIGHT	2783	3539889	Full Trial Period	3537106	75	Trial: 75	3537106	22	Ö½Ïä	Ï´ÒÂ»ú	×ÔÐÐ³µ	f	f
lyd	.	.	.	.	390	2781	8	2392	901.80	300.50	14	.	.	.	false	false	Message: 2764ms	.	.	.	.	.	.	.	.	.	.	.	KEYBOARD	2764	901.80	300.50	lyd.edf	RIGHT	2783	3539889	Full Trial Period	3537106	75	Trial: 75	3537106	22	Ö½Ïä	Ï´ÒÂ»ú	×ÔÐÐ³µ	f	f
lyd	.	.	.	.	.	.	.	.	.	.	15	.	.	.	false	false	Message: 2828ms	.	.	.	.	.	.	.	.	.	.	.	TRIAL_RESULT 0	2828	.	.	lyd.edf	RIGHT	2783	3539889	Full Trial Period	3537106	75	Trial: 75	3537106	22	Ö½Ïä	Ï´ÒÂ»ú	×ÔÐÐ³µ	f	f
lyd	.	.	.	.	.	.	.	.	.	.	1	.	.	.	false	false	Message: -15ms	.	.	.	.	.	.	.	.	.	.	.	TRIALID 75	-15	.	.	lyd.edf	RIGHT	1933	3543171	Full Trial Period	3541238	76	Trial: 76	3541238	30	éÙ×Ó	Éß	Ç¦±Ê	j	j
lyd	.	.	.	.	.	.	.	.	.	.	2	.	.	.	false	false	Message: -1ms	.	.	.	.	.	.	.	.	.	.	.	RECCFG CR 1000 2 0 R	-1	.	.	lyd.edf	RIGHT	1933	3543171	Full Trial Period	3541238	76	Trial: 76	3541238	30	éÙ×Ó	Éß	Ç¦±Ê	j	j
lyd	.	.	.	.	.	.	.	.	.	.	3	.	.	.	false	false	Message: -1ms	.	.	.	.	.	.	.	.	.	.	.	ELCLCFG TOWER	-1	.	.	lyd.edf	RIGHT	1933	3543171	Full Trial Period	3541238	76	Trial: 76	3541238	30	éÙ×Ó	Éß	Ç¦±Ê	j	j
lyd	.	.	.	.	.	.	.	.	.	.	4	.	.	.	false	false	Message: -1ms	.	.	.	.	.	.	.	.	.	.	.	GAZE_COORDS 0.00 0.00 1023.00 767.00	-1	.	.	lyd.edf	RIGHT	1933	3543171	Full Trial Period	3541238	76	Trial: 76	3541238	30	éÙ×Ó	Éß	Ç¦±Ê	j	j
lyd	.	.	.	.	.	.	.	.	.	.	5	.	.	.	false	false	Message: -1ms	.	.	.	.	.	.	.	.	.	.	.	THRESHOLDS R 104 216	-1	.	.	lyd.edf	RIGHT	1933	3543171	Full Trial Period	3541238	76	Trial: 76	3541238	30	éÙ×Ó	Éß	Ç¦±Ê	j	j
lyd	.	.	.	.	.	.	.	.	.	.	6	.	.	.	false	false	Message: -1ms	.	.	.	.	.	.	.	.	.	.	.	ELCL_PROC CENTROID (3)	-1	.	.	lyd.edf	RIGHT	1933	3543171	Full Trial Period	3541238	76	Trial: 76	3541238	30	éÙ×Ó	Éß	Ç¦±Ê	j	j
lyd	.	.	.	.	.	.	.	.	.	.	7	.	.	.	false	false	Message: -1ms	.	.	.	.	.	.	.	.	.	.	.	ELCL_PCR_PARAM 5 3.0	-1	.	.	lyd.edf	RIGHT	1933	3543171	Full Trial Period	3541238	76	Trial: 76	3541238	30	éÙ×Ó	Éß	Ç¦±Ê	j	j
lyd	.	.	.	.	.	.	.	.	.	.	8	.	.	.	false	true	Message: 0ms	.	.	.	.	.	.	.	.	.	.	.	!MODE RECORD CR 1000 2 0 R	0	.	.	lyd.edf	RIGHT	1933	3543171	Full Trial Period	3541238	76	Trial: 76	3541238	30	éÙ×Ó	Éß	Ç¦±Ê	j	j
lyd	.	.	.	.	426	432	1	7	115.90	373.80	9	.	.	.	false	false	Message: 43ms	.	.	.	.	.	.	.	.	.	.	.	SYNCTIME	43	115.90	373.80	lyd.edf	RIGHT	1933	3543171	Full Trial Period	3541238	76	Trial: 76	3541238	30	éÙ×Ó	Éß	Ç¦±Ê	j	j
lyd	.	.	.	.	.	.	.	.	.	.	10	.	.	.	false	false	Message: 512ms	12.31	78.93	156	588	479.90	405.60	1	601.60	433	113.10	368.60	INVISIBLE_BOUNDARY[1]	512	.	.	lyd.edf	RIGHT	1933	3543171	Full Trial Period	3541238	76	Trial: 76	3541238	30	éÙ×Ó	Éß	Ç¦±Ê	j	j
lyd	.	.	.	.	.	.	.	.	.	.	11	.	.	.	false	false	Message: 518ms	12.31	78.93	156	588	479.90	405.60	1	601.60	433	113.10	368.60	SYNCTIME	518	.	.	lyd.edf	RIGHT	1933	3543171	Full Trial Period	3541238	76	Trial: 76	3541238	30	éÙ×Ó	Éß	Ç¦±Ê	j	j
lyd	.	.	.	.	.	.	.	.	.	.	12	.	.	.	false	false	Message: 1399ms	12.93	64.95	199	1462	900.40	404.00	3	966.90	1264	520.30	343.40	INVISIBLE_BOUNDARY[2]	1399	.	.	lyd.edf	RIGHT	1933	3543171	Full Trial Period	3541238	76	Trial: 76	3541238	30	éÙ×Ó	Éß	Ç¦±Ê	j	j
lyd	.	.	.	.	.	.	.	.	.	.	13	.	.	.	false	false	Message: 1409ms	12.93	64.95	199	1462	900.40	404.00	3	966.90	1264	520.30	343.40	SYNCTIME	1409	.	.	lyd.edf	RIGHT	1933	3543171	Full Trial Period	3541238	76	Trial: 76	3541238	30	éÙ×Ó	Éß	Ç¦±Ê	j	j
lyd	.	.	.	.	469	1931	4	1463	920.70	311.90	14	.	.	.	false	false	Message: 1913ms	.	.	.	.	.	.	.	.	.	.	.	KEYBOARD	1913	920.70	311.90	lyd.edf	RIGHT	1933	3543171	Full Trial Period	3541238	76	Trial: 76	3541238	30	éÙ×Ó	Éß	Ç¦±Ê	j	j
lyd	.	.	.	.	.	.	.	.	.	.	15	.	.	.	false	false	Message: 1979ms	.	.	.	.	.	.	.	.	.	.	.	TRIAL_RESULT 0	1979	.	.	lyd.edf	RIGHT	1933	3543171	Full Trial Period	3541238	76	Trial: 76	3541238	30	éÙ×Ó	Éß	Ç¦±Ê	j	j
lyd	.	.	.	.	.	.	.	.	.	.	1	.	.	.	false	false	Message: -17ms	.	.	.	.	.	.	.	.	.	.	.	TRIALID 76	-17	.	.	lyd.edf	RIGHT	2278	3546867	Full Trial Period	3544589	77	Trial: 77	3544589	24	¹Ä	Ï´ÒÂ»ú	Ö½Ïä	j	j
lyd	.	.	.	.	.	.	.	.	.	.	2	.	.	.	false	false	Message: -1ms	.	.	.	.	.	.	.	.	.	.	.	RECCFG CR 1000 2 0 R	-1	.	.	lyd.edf	RIGHT	2278	3546867	Full Trial Period	3544589	77	Trial: 77	3544589	24	¹Ä	Ï´ÒÂ»ú	Ö½Ïä	j	j
lyd	.	.	.	.	.	.	.	.	.	.	3	.	.	.	false	false	Message: -1ms	.	.	.	.	.	.	.	.	.	.	.	ELCLCFG TOWER	-1	.	.	lyd.edf	RIGHT	2278	3546867	Full Trial Period	3544589	77	Trial: 77	3544589	24	¹Ä	Ï´ÒÂ»ú	Ö½Ïä	j	j
lyd	.	.	.	.	.	.	.	.	.	.	4	.	.	.	false	false	Message: -1ms	.	.	.	.	.	.	.	.	.	.	.	GAZE_COORDS 0.00 0.00 1023.00 767.00	-1	.	.	lyd.edf	RIGHT	2278	3546867	Full Trial Period	3544589	77	Trial: 77	3544589	24	¹Ä	Ï´ÒÂ»ú	Ö½Ïä	j	j
lyd	.	.	.	.	.	.	.	.	.	.	5	.	.	.	false	false	Message: -1ms	.	.	.	.	.	.	.	.	.	.	.	THRESHOLDS R 104 216	-1	.	.	lyd.edf	RIGHT	2278	3546867	Full Trial Period	3544589	77	Trial: 77	3544589	24	¹Ä	Ï´ÒÂ»ú	Ö½Ïä	j	j
lyd	.	.	.	.	.	.	.	.	.	.	6	.	.	.	false	false	Message: -1ms	.	.	.	.	.	.	.	.	.	.	.	ELCL_PROC CENTROID (3)	-1	.	.	lyd.edf	RIGHT	2278	3546867	Full Trial Period	3544589	77	Trial: 77	3544589	24	¹Ä	Ï´ÒÂ»ú	Ö½Ïä	j	j
lyd	.	.	.	.	.	.	.	.	.	.	7	.	.	.	false	false	Message: -1ms	.	.	.	.	.	.	.	.	.	.	.	ELCL_PCR_PARAM 5 3.0	-1	.	.	lyd.edf	RIGHT	2278	3546867	Full Trial Period	3544589	77	Trial: 77	3544589	24	¹Ä	Ï´ÒÂ»ú	Ö½Ïä	j	j
lyd	.	.	.	.	.	.	.	.	.	.	8	.	.	.	false	true	Message: 0ms	.	.	.	.	.	.	.	.	.	.	.	!MODE RECORD CR 1000 2 0 R	0	.	.	lyd.edf	RIGHT	2278	3546867	Full Trial Period	3544589	77	Trial: 77	3544589	24	¹Ä	Ï´ÒÂ»ú	Ö½Ïä	j	j
lyd	.	.	.	.	80	86	1	7	133.00	370.80	9	.	.	.	false	false	Message: 42ms	.	.	.	.	.	.	.	.	.	.	.	SYNCTIME	42	133.00	370.80	lyd.edf	RIGHT	2278	3546867	Full Trial Period	3544589	77	Trial: 77	3544589	24	¹Ä	Ï´ÒÂ»ú	Ö½Ïä	j	j
lyd	.	.	.	.	.	.	.	.	.	.	10	.	.	.	false	false	Message: 941ms	4.36	21.46	203	1113	582.60	369.50	3	770.30	911	462.20	331.80	INVISIBLE_BOUNDARY[1]	941	.	.	lyd.edf	RIGHT	2278	3546867	Full Trial Period	3544589	77	Trial: 77	3544589	24	¹Ä	Ï´ÒÂ»ú	Ö½Ïä	j	j
lyd	.	.	.	.	.	.	.	.	.	.	11	.	.	.	false	false	Message: 950ms	4.36	21.46	203	1113	582.60	369.50	3	770.30	911	462.20	331.80	SYNCTIME	950	.	.	lyd.edf	RIGHT	2278	3546867	Full Trial Period	3544589	77	Trial: 77	3544589	24	¹Ä	Ï´ÒÂ»ú	Ö½Ïä	j	j
lyd	.	.	.	.	.	.	.	.	.	.	12	.	.	.	false	false	Message: 1750ms	13.13	57.82	227	1818	905.70	400.50	5	819.30	1592	517.00	347.90	INVISIBLE_BOUNDARY[2]	1750	.	.	lyd.edf	RIGHT	2278	3546867	Full Trial Period	3544589	77	Trial: 77	3544589	24	¹Ä	Ï´ÒÂ»ú	Ö½Ïä	j	j
lyd	.	.	.	.	.	.	.	.	.	.	13	.	.	.	false	false	Message: 1758ms	13.13	57.82	227	1818	905.70	400.50	5	819.30	1592	517.00	347.90	SYNCTIME	1758	.	.	lyd.edf	RIGHT	2278	3546867	Full Trial Period	3544589	77	Trial: 77	3544589	24	¹Ä	Ï´ÒÂ»ú	Ö½Ïä	j	j
lyd	.	.	.	.	97	2276	7	2180	906.30	295.70	14	.	.	.	false	false	Message: 2259ms	.	.	.	.	.	.	.	.	.	.	.	KEYBOARD	2259	906.30	295.70	lyd.edf	RIGHT	2278	3546867	Full Trial Period	3544589	77	Trial: 77	3544589	24	¹Ä	Ï´ÒÂ»ú	Ö½Ïä	j	j
lyd	.	.	.	.	.	.	.	.	.	.	15	.	.	.	false	false	Message: 2324ms	.	.	.	.	.	.	.	.	.	.	.	TRIAL_RESULT 0	2324	.	.	lyd.edf	RIGHT	2278	3546867	Full Trial Period	3544589	77	Trial: 77	3544589	24	¹Ä	Ï´ÒÂ»ú	Ö½Ïä	j	j
lyd	.	.	.	.	.	.	.	.	.	.	1	.	.	.	false	false	Message: -20ms	.	.	.	.	.	.	.	.	.	.	.	TRIALID 77	-20	.	.	lyd.edf	RIGHT	2044	3550386	Full Trial Period	3548342	78	Trial: 78	3548342	86	¶ú»ú	Ð¬´ø	öÏÓãË¿	j	j
lyd	.	.	.	.	.	.	.	.	.	.	2	.	.	.	false	false	Message: -1ms	.	.	.	.	.	.	.	.	.	.	.	RECCFG CR 1000 2 0 R	-1	.	.	lyd.edf	RIGHT	2044	3550386	Full Trial Period	3548342	78	Trial: 78	3548342	86	¶ú»ú	Ð¬´ø	öÏÓãË¿	j	j
lyd	.	.	.	.	.	.	.	.	.	.	3	.	.	.	false	false	Message: -1ms	.	.	.	.	.	.	.	.	.	.	.	ELCLCFG TOWER	-1	.	.	lyd.edf	RIGHT	2044	3550386	Full Trial Period	3548342	78	Trial: 78	3548342	86	¶ú»ú	Ð¬´ø	öÏÓãË¿	j	j
lyd	.	.	.	.	.	.	.	.	.	.	4	.	.	.	false	false	Message: -1ms	.	.	.	.	.	.	.	.	.	.	.	GAZE_COORDS 0.00 0.00 1023.00 767.00	-1	.	.	lyd.edf	RIGHT	2044	3550386	Full Trial Period	3548342	78	Trial: 78	3548342	86	¶ú»ú	Ð¬´ø	öÏÓãË¿	j	j
lyd	.	.	.	.	.	.	.	.	.	.	5	.	.	.	false	false	Message: -1ms	.	.	.	.	.	.	.	.	.	.	.	THRESHOLDS R 104 216	-1	.	.	lyd.edf	RIGHT	2044	3550386	Full Trial Period	3548342	78	Trial: 78	3548342	86	¶ú»ú	Ð¬´ø	öÏÓãË¿	j	j
lyd	.	.	.	.	.	.	.	.	.	.	6	.	.	.	false	false	Message: -1ms	.	.	.	.	.	.	.	.	.	.	.	ELCL_PROC CENTROID (3)	-1	.	.	lyd.edf	RIGHT	2044	3550386	Full Trial Period	3548342	78	Trial: 78	3548342	86	¶ú»ú	Ð¬´ø	öÏÓãË¿	j	j
lyd	.	.	.	.	.	.	.	.	.	.	7	.	.	.	false	false	Message: -1ms	.	.	.	.	.	.	.	.	.	.	.	ELCL_PCR_PARAM 5 3.0	-1	.	.	lyd.edf	RIGHT	2044	3550386	Full Trial Period	3548342	78	Trial: 78	3548342	86	¶ú»ú	Ð¬´ø	öÏÓãË¿	j	j
lyd	.	.	.	.	.	.	.	.	.	.	8	.	.	.	false	true	Message: 0ms	.	.	.	.	.	.	.	.	.	.	.	!MODE RECORD CR 1000 2 0 R	0	.	.	lyd.edf	RIGHT	2044	3550386	Full Trial Period	3548342	78	Trial: 78	3548342	86	¶ú»ú	Ð¬´ø	öÏÓãË¿	j	j
lyd	.	.	.	.	46	52	1	7	135.10	358.70	9	.	.	.	false	false	Message: 46ms	.	.	.	.	.	.	.	.	.	.	.	SYNCTIME	46	135.10	358.70	lyd.edf	RIGHT	2044	3550386	Full Trial Period	3548342	78	Trial: 78	3548342	86	¶ú»ú	Ð¬´ø	öÏÓãË¿	j	j
lyd	.	.	.	.	.	.	.	.	.	.	10	.	.	.	false	false	Message: 464ms	11.48	77.07	149	555	480.40	450.30	2	492.10	407	147.60	367.50	INVISIBLE_BOUNDARY[1]	464	.	.	lyd.edf	RIGHT	2044	3550386	Full Trial Period	3548342	78	Trial: 78	3548342	86	¶ú»ú	Ð¬´ø	öÏÓãË¿	j	j
lyd	.	.	.	.	.	.	.	.	.	.	11	.	.	.	false	false	Message: 471ms	11.48	77.07	149	555	480.40	450.30	2	492.10	407	147.60	367.50	SYNCTIME	471	.	.	lyd.edf	RIGHT	2044	3550386	Full Trial Period	3548342	78	Trial: 78	3548342	86	¶ú»ú	Ð¬´ø	öÏÓãË¿	j	j
lyd	.	.	.	.	.	.	.	.	.	.	12	.	.	.	false	false	Message: 1279ms	10.14	43.50	233	1355	893.70	575.20	5	728.90	1123	651.80	386.50	INVISIBLE_BOUNDARY[2]	1279	.	.	lyd.edf	RIGHT	2044	3550386	Full Trial Period	3548342	78	Trial: 78	3548342	86	¶ú»ú	Ð¬´ø	öÏÓãË¿	j	j
lyd	.	.	.	.	.	.	.	.	.	.	13	.	.	.	false	false	Message: 1287ms	10.14	43.50	233	1355	893.70	575.20	5	728.90	1123	651.80	386.50	SYNCTIME	1287	.	.	lyd.edf	RIGHT	2044	3550386	Full Trial Period	3548342	78	Trial: 78	3548342	86	¶ú»ú	Ð¬´ø	öÏÓãË¿	j	j
lyd	.	.	.	.	474	2042	7	1569	862.80	389.10	14	[1]	2	RECTANGLE_INTERESTAREA	false	false	Message: 2025ms	.	.	.	.	.	.	.	.	.	.	.	KEYBOARD	2025	862.80	389.10	lyd.edf	RIGHT	2044	3550386	Full Trial Period	3548342	78	Trial: 78	3548342	86	¶ú»ú	Ð¬´ø	öÏÓãË¿	j	j
lyd	.	.	.	.	.	.	.	.	.	.	15	.	.	.	false	false	Message: 2085ms	.	.	.	.	.	.	.	.	.	.	.	TRIAL_RESULT 0	2085	.	.	lyd.edf	RIGHT	2044	3550386	Full Trial Period	3548342	78	Trial: 78	3548342	86	¶ú»ú	Ð¬´ø	öÏÓãË¿	j	j
lyd	.	.	.	.	.	.	.	.	.	.	1	.	.	.	false	false	Message: -21ms	.	.	.	.	.	.	.	.	.	.	.	TRIALID 78	-21	.	.	lyd.edf	RIGHT	2095	3554387	Full Trial Period	3552292	79	Trial: 79	3552292	88	Ð¬´ø	ÃæÌõ	µçÏß	f	j
lyd	.	.	.	.	.	.	.	.	.	.	2	.	.	.	false	false	Message: -1ms	.	.	.	.	.	.	.	.	.	.	.	RECCFG CR 1000 2 0 R	-1	.	.	lyd.edf	RIGHT	2095	3554387	Full Trial Period	3552292	79	Trial: 79	3552292	88	Ð¬´ø	ÃæÌõ	µçÏß	f	j
lyd	.	.	.	.	.	.	.	.	.	.	3	.	.	.	false	false	Message: -1ms	.	.	.	.	.	.	.	.	.	.	.	ELCLCFG TOWER	-1	.	.	lyd.edf	RIGHT	2095	3554387	Full Trial Period	3552292	79	Trial: 79	3552292	88	Ð¬´ø	ÃæÌõ	µçÏß	f	j
lyd	.	.	.	.	.	.	.	.	.	.	4	.	.	.	false	false	Message: -1ms	.	.	.	.	.	.	.	.	.	.	.	GAZE_COORDS 0.00 0.00 1023.00 767.00	-1	.	.	lyd.edf	RIGHT	2095	3554387	Full Trial Period	3552292	79	Trial: 79	3552292	88	Ð¬´ø	ÃæÌõ	µçÏß	f	j
lyd	.	.	.	.	.	.	.	.	.	.	5	.	.	.	false	false	Message: -1ms	.	.	.	.	.	.	.	.	.	.	.	THRESHOLDS R 104 216	-1	.	.	lyd.edf	RIGHT	2095	3554387	Full Trial Period	3552292	79	Trial: 79	3552292	88	Ð¬´ø	ÃæÌõ	µçÏß	f	j
lyd	.	.	.	.	.	.	.	.	.	.	6	.	.	.	false	false	Message: -1ms	.	.	.	.	.	.	.	.	.	.	.	ELCL_PROC CENTROID (3)	-1	.	.	lyd.edf	RIGHT	2095	3554387	Full Trial Period	3552292	79	Trial: 79	3552292	88	Ð¬´ø	ÃæÌõ	µçÏß	f	j
lyd	.	.	.	.	.	.	.	.	.	.	7	.	.	.	false	false	Message: -1ms	.	.	.	.	.	.	.	.	.	.	.	ELCL_PCR_PARAM 5 3.0	-1	.	.	lyd.edf	RIGHT	2095	3554387	Full Trial Period	3552292	79	Trial: 79	3552292	88	Ð¬´ø	ÃæÌõ	µçÏß	f	j
lyd	.	.	.	.	.	.	.	.	.	.	8	.	.	.	false	true	Message: 0ms	.	.	.	.	.	.	.	.	.	.	.	!MODE RECORD CR 1000 2 0 R	0	.	.	lyd.edf	RIGHT	2095	3554387	Full Trial Period	3552292	79	Trial: 79	3552292	88	Ð¬´ø	ÃæÌõ	µçÏß	f	j
lyd	.	.	.	.	419	425	1	7	130.40	370.90	9	.	.	.	false	false	Message: 45ms	.	.	.	.	.	.	.	.	.	.	.	SYNCTIME	45	130.40	370.90	lyd.edf	RIGHT	2095	3554387	Full Trial Period	3552292	79	Trial: 79	3552292	88	Ð¬´ø	ÃæÌõ	µçÏß	f	j
lyd	.	.	.	.	.	.	.	.	.	.	10	.	.	.	false	false	Message: 486ms	13.36	38.29	349	774	532.90	389.80	1	622.30	426	135.30	367.60	INVISIBLE_BOUNDARY[1]	486	.	.	lyd.edf	RIGHT	2095	3554387	Full Trial Period	3552292	79	Trial: 79	3552292	88	Ð¬´ø	ÃæÌõ	µçÏß	f	j
lyd	.	.	.	.	.	.	.	.	.	.	11	.	.	.	false	false	Message: 495ms	13.36	38.29	349	774	532.90	389.80	1	622.30	426	135.30	367.60	SYNCTIME	495	.	.	lyd.edf	RIGHT	2095	3554387	Full Trial Period	3552292	79	Trial: 79	3552292	88	Ð¬´ø	ÃæÌõ	µçÏß	f	j
lyd	146	1140	2	995	.	.	.	.	.	.	12	.	.	.	false	false	Message: 1125ms	11.95	37.11	322	1274	869.80	474.60	2	726.20	953	529.40	367.90	INVISIBLE_BOUNDARY[2]	1125	.	.	lyd.edf	RIGHT	2095	3554387	Full Trial Period	3552292	79	Trial: 79	3552292	88	Ð¬´ø	ÃæÌõ	µçÏß	f	j
lyd	146	1140	2	995	.	.	.	.	.	.	13	.	.	.	false	false	Message: 1129ms	11.95	37.11	322	1274	869.80	474.60	2	726.20	953	529.40	367.90	SYNCTIME	1129	.	.	lyd.edf	RIGHT	2095	3554387	Full Trial Period	3552292	79	Trial: 79	3552292	88	Ð¬´ø	ÃæÌõ	µçÏß	f	j
lyd	.	.	.	.	.	.	.	.	.	.	14	.	.	.	false	false	Message: 2076ms	10.45	153.69	68	2093	976.40	498.60	5	411.40	2026	655.70	478.30	KEYBOARD	2076	.	.	lyd.edf	RIGHT	2095	3554387	Full Trial Period	3552292	79	Trial: 79	3552292	88	Ð¬´ø	ÃæÌõ	µçÏß	f	j
lyd	.	.	.	.	.	.	.	.	.	.	15	.	.	.	false	false	Message: 2138ms	.	.	.	.	.	.	.	.	.	.	.	TRIAL_RESULT 0	2138	.	.	lyd.edf	RIGHT	2095	3554387	Full Trial Period	3552292	79	Trial: 79	3552292	88	Ð¬´ø	ÃæÌõ	µçÏß	f	j
lyd	.	.	.	.	.	.	.	.	.	.	1	.	.	.	false	false	Message: -15ms	.	.	.	.	.	.	.	.	.	.	.	TRIALID 79	-15	.	.	lyd.edf	RIGHT	1809	3557595	Full Trial Period	3555786	80	Trial: 80	3555786	8	ÌÝ×Ó	Ìú¹ì	ÇÉ¿ËÁ¦	f	f
lyd	.	.	.	.	.	.	.	.	.	.	2	.	.	.	false	false	Message: -1ms	.	.	.	.	.	.	.	.	.	.	.	RECCFG CR 1000 2 0 R	-1	.	.	lyd.edf	RIGHT	1809	3557595	Full Trial Period	3555786	80	Trial: 80	3555786	8	ÌÝ×Ó	Ìú¹ì	ÇÉ¿ËÁ¦	f	f
lyd	.	.	.	.	.	.	.	.	.	.	3	.	.	.	false	false	Message: -1ms	.	.	.	.	.	.	.	.	.	.	.	ELCLCFG TOWER	-1	.	.	lyd.edf	RIGHT	1809	3557595	Full Trial Period	3555786	80	Trial: 80	3555786	8	ÌÝ×Ó	Ìú¹ì	ÇÉ¿ËÁ¦	f	f
lyd	.	.	.	.	.	.	.	.	.	.	4	.	.	.	false	false	Message: -1ms	.	.	.	.	.	.	.	.	.	.	.	GAZE_COORDS 0.00 0.00 1023.00 767.00	-1	.	.	lyd.edf	RIGHT	1809	3557595	Full Trial Period	3555786	80	Trial: 80	3555786	8	ÌÝ×Ó	Ìú¹ì	ÇÉ¿ËÁ¦	f	f
lyd	.	.	.	.	.	.	.	.	.	.	5	.	.	.	false	false	Message: -1ms	.	.	.	.	.	.	.	.	.	.	.	THRESHOLDS R 104 216	-1	.	.	lyd.edf	RIGHT	1809	3557595	Full Trial Period	3555786	80	Trial: 80	3555786	8	ÌÝ×Ó	Ìú¹ì	ÇÉ¿ËÁ¦	f	f
lyd	.	.	.	.	.	.	.	.	.	.	6	.	.	.	false	false	Message: -1ms	.	.	.	.	.	.	.	.	.	.	.	ELCL_PROC CENTROID (3)	-1	.	.	lyd.edf	RIGHT	1809	3557595	Full Trial Period	3555786	80	Trial: 80	3555786	8	ÌÝ×Ó	Ìú¹ì	ÇÉ¿ËÁ¦	f	f
lyd	.	.	.	.	.	.	.	.	.	.	7	.	.	.	false	false	Message: -1ms	.	.	.	.	.	.	.	.	.	.	.	ELCL_PCR_PARAM 5 3.0	-1	.	.	lyd.edf	RIGHT	1809	3557595	Full Trial Period	3555786	80	Trial: 80	3555786	8	ÌÝ×Ó	Ìú¹ì	ÇÉ¿ËÁ¦	f	f
lyd	.	.	.	.	.	.	.	.	.	.	8	.	.	.	false	true	Message: 0ms	.	.	.	.	.	.	.	.	.	.	.	!MODE RECORD CR 1000 2 0 R	0	.	.	lyd.edf	RIGHT	1809	3557595	Full Trial Period	3555786	80	Trial: 80	3555786	8	ÌÝ×Ó	Ìú¹ì	ÇÉ¿ËÁ¦	f	f
lyd	.	.	.	.	211	217	1	7	132.70	372.20	9	.	.	.	false	false	Message: 43ms	.	.	.	.	.	.	.	.	.	.	.	SYNCTIME	43	132.70	372.20	lyd.edf	RIGHT	1809	3557595	Full Trial Period	3555786	80	Trial: 80	3555786	8	ÌÝ×Ó	Ìú¹ì	ÇÉ¿ËÁ¦	f	f
lyd	.	.	.	.	.	.	.	.	.	.	10	.	.	.	false	false	Message: 760ms	3.06	16.46	186	932	577.90	405.80	3	982.20	747	508.90	350.20	INVISIBLE_BOUNDARY[1]	760	.	.	lyd.edf	RIGHT	1809	3557595	Full Trial Period	3555786	80	Trial: 80	3555786	8	ÌÝ×Ó	Ìú¹ì	ÇÉ¿ËÁ¦	f	f
lyd	.	.	.	.	.	.	.	.	.	.	11	.	.	.	false	false	Message: 767ms	3.06	16.46	186	932	577.90	405.80	3	982.20	747	508.90	350.20	SYNCTIME	767	.	.	lyd.edf	RIGHT	1809	3557595	Full Trial Period	3555786	80	Trial: 80	3555786	8	ÌÝ×Ó	Ìú¹ì	ÇÉ¿ËÁ¦	f	f
lyd	.	.	.	.	.	.	.	.	.	.	12	.	.	.	false	false	Message: 1320ms	14.53	65.15	223	1387	951.70	404.80	5	786.70	1165	518.10	349.70	INVISIBLE_BOUNDARY[2]	1320	.	.	lyd.edf	RIGHT	1809	3557595	Full Trial Period	3555786	80	Trial: 80	3555786	8	ÌÝ×Ó	Ìú¹ì	ÇÉ¿ËÁ¦	f	f
lyd	.	.	.	.	.	.	.	.	.	.	13	.	.	.	false	false	Message: 1326ms	14.53	65.15	223	1387	951.70	404.80	5	786.70	1165	518.10	349.70	SYNCTIME	1326	.	.	lyd.edf	RIGHT	1809	3557595	Full Trial Period	3555786	80	Trial: 80	3555786	8	ÌÝ×Ó	Ìú¹ì	ÇÉ¿ËÁ¦	f	f
lyd	.	.	.	.	298	1807	7	1510	928.90	300.20	14	.	.	.	false	false	Message: 1790ms	.	.	.	.	.	.	.	.	.	.	.	KEYBOARD	1790	928.90	300.20	lyd.edf	RIGHT	1809	3557595	Full Trial Period	3555786	80	Trial: 80	3555786	8	ÌÝ×Ó	Ìú¹ì	ÇÉ¿ËÁ¦	f	f
lyd	.	.	.	.	.	.	.	.	.	.	15	.	.	.	false	false	Message: 1854ms	.	.	.	.	.	.	.	.	.	.	.	TRIAL_RESULT 0	1854	.	.	lyd.edf	RIGHT	1809	3557595	Full Trial Period	3555786	80	Trial: 80	3555786	8	ÌÝ×Ó	Ìú¹ì	ÇÉ¿ËÁ¦	f	f
lyd	.	.	.	.	.	.	.	.	.	.	1	.	.	.	false	false	Message: -16ms	.	.	.	.	.	.	.	.	.	.	.	TRIALID 80	-16	.	.	lyd.edf	RIGHT	3706	3576181	Full Trial Period	3572475	81	Trial: 81	3572475	14	¸Ö±Ê	¼å±ý	Ì«Ñô	j	j
lyd	.	.	.	.	.	.	.	.	.	.	2	.	.	.	false	false	Message: -1ms	.	.	.	.	.	.	.	.	.	.	.	RECCFG CR 1000 2 0 R	-1	.	.	lyd.edf	RIGHT	3706	3576181	Full Trial Period	3572475	81	Trial: 81	3572475	14	¸Ö±Ê	¼å±ý	Ì«Ñô	j	j
lyd	.	.	.	.	.	.	.	.	.	.	3	.	.	.	false	false	Message: -1ms	.	.	.	.	.	.	.	.	.	.	.	ELCLCFG TOWER	-1	.	.	lyd.edf	RIGHT	3706	3576181	Full Trial Period	3572475	81	Trial: 81	3572475	14	¸Ö±Ê	¼å±ý	Ì«Ñô	j	j
lyd	.	.	.	.	.	.	.	.	.	.	4	.	.	.	false	false	Message: -1ms	.	.	.	.	.	.	.	.	.	.	.	GAZE_COORDS 0.00 0.00 1023.00 767.00	-1	.	.	lyd.edf	RIGHT	3706	3576181	Full Trial Period	3572475	81	Trial: 81	3572475	14	¸Ö±Ê	¼å±ý	Ì«Ñô	j	j
lyd	.	.	.	.	.	.	.	.	.	.	5	.	.	.	false	false	Message: -1ms	.	.	.	.	.	.	.	.	.	.	.	THRESHOLDS R 104 216	-1	.	.	lyd.edf	RIGHT	3706	3576181	Full Trial Period	3572475	81	Trial: 81	3572475	14	¸Ö±Ê	¼å±ý	Ì«Ñô	j	j
lyd	.	.	.	.	.	.	.	.	.	.	6	.	.	.	false	false	Message: -1ms	.	.	.	.	.	.	.	.	.	.	.	ELCL_PROC CENTROID (3)	-1	.	.	lyd.edf	RIGHT	3706	3576181	Full Trial Period	3572475	81	Trial: 81	3572475	14	¸Ö±Ê	¼å±ý	Ì«Ñô	j	j
lyd	.	.	.	.	.	.	.	.	.	.	7	.	.	.	false	false	Message: -1ms	.	.	.	.	.	.	.	.	.	.	.	ELCL_PCR_PARAM 5 3.0	-1	.	.	lyd.edf	RIGHT	3706	3576181	Full Trial Period	3572475	81	Trial: 81	3572475	14	¸Ö±Ê	¼å±ý	Ì«Ñô	j	j
lyd	.	.	.	.	.	.	.	.	.	.	8	.	.	.	false	true	Message: 0ms	.	.	.	.	.	.	.	.	.	.	.	!MODE RECORD CR 1000 2 0 R	0	.	.	lyd.edf	RIGHT	3706	3576181	Full Trial Period	3572475	81	Trial: 81	3572475	14	¸Ö±Ê	¼å±ý	Ì«Ñô	j	j
lyd	.	.	.	.	572	578	1	7	125.30	382.50	9	.	.	.	false	false	Message: 51ms	.	.	.	.	.	.	.	.	.	.	.	SYNCTIME	51	125.30	382.50	lyd.edf	RIGHT	3706	3576181	Full Trial Period	3572475	81	Trial: 81	3572475	14	¸Ö±Ê	¼å±ý	Ì«Ñô	j	j
lyd	.	.	.	.	144	1698	5	1555	439.50	385.00	10	.	.	.	false	false	Message: 1590ms	.	.	.	.	.	.	.	.	.	.	.	INVISIBLE_BOUNDARY[1]	1590	439.50	385.00	lyd.edf	RIGHT	3706	3576181	Full Trial Period	3572475	81	Trial: 81	3572475	14	¸Ö±Ê	¼å±ý	Ì«Ñô	j	j
lyd	.	.	.	.	144	1698	5	1555	439.50	385.00	11	.	.	.	false	false	Message: 1600ms	.	.	.	.	.	.	.	.	.	.	.	SYNCTIME	1600	439.50	385.00	lyd.edf	RIGHT	3706	3576181	Full Trial Period	3572475	81	Trial: 81	3572475	14	¸Ö±Ê	¼å±ý	Ì«Ñô	j	j
lyd	.	.	.	.	.	.	.	.	.	.	12	.	.	.	false	false	Message: 2990ms	5.11	19.06	268	3227	896.10	487.40	8	1109.30	2960	846.60	343.70	INVISIBLE_BOUNDARY[2]	2990	.	.	lyd.edf	RIGHT	3706	3576181	Full Trial Period	3572475	81	Trial: 81	3572475	14	¸Ö±Ê	¼å±ý	Ì«Ñô	j	j
lyd	160	3155	2	2996	.	.	.	.	.	.	13	.	.	.	false	false	Message: 3000ms	5.11	19.06	268	3227	896.10	487.40	8	1109.30	2960	846.60	343.70	SYNCTIME	3000	.	.	lyd.edf	RIGHT	3706	3576181	Full Trial Period	3572475	81	Trial: 81	3572475	14	¸Ö±Ê	¼å±ý	Ì«Ñô	j	j
lyd	.	.	.	.	314	3704	10	3391	908.60	312.60	14	.	.	.	false	false	Message: 3687ms	.	.	.	.	.	.	.	.	.	.	.	KEYBOARD	3687	908.60	312.60	lyd.edf	RIGHT	3706	3576181	Full Trial Period	3572475	81	Trial: 81	3572475	14	¸Ö±Ê	¼å±ý	Ì«Ñô	j	j
lyd	.	.	.	.	.	.	.	.	.	.	15	.	.	.	false	false	Message: 3747ms	.	.	.	.	.	.	.	.	.	.	.	TRIAL_RESULT 0	3747	.	.	lyd.edf	RIGHT	3706	3576181	Full Trial Period	3572475	81	Trial: 81	3572475	14	¸Ö±Ê	¼å±ý	Ì«Ñô	j	j
lyd	.	.	.	.	.	.	.	.	.	.	1	.	.	.	false	false	Message: -15ms	.	.	.	.	.	.	.	.	.	.	.	TRIALID 81	-15	.	.	lyd.edf	RIGHT	2356	3580205	Full Trial Period	3577849	82	Trial: 82	3577849	130	Îü¹Ü	ÕëÍ²	³ß×Ó	f	f
lyd	.	.	.	.	.	.	.	.	.	.	2	.	.	.	false	false	Message: -1ms	.	.	.	.	.	.	.	.	.	.	.	RECCFG CR 1000 2 0 R	-1	.	.	lyd.edf	RIGHT	2356	3580205	Full Trial Period	3577849	82	Trial: 82	3577849	130	Îü¹Ü	ÕëÍ²	³ß×Ó	f	f
lyd	.	.	.	.	.	.	.	.	.	.	3	.	.	.	false	false	Message: -1ms	.	.	.	.	.	.	.	.	.	.	.	ELCLCFG TOWER	-1	.	.	lyd.edf	RIGHT	2356	3580205	Full Trial Period	3577849	82	Trial: 82	3577849	130	Îü¹Ü	ÕëÍ²	³ß×Ó	f	f
lyd	.	.	.	.	.	.	.	.	.	.	4	.	.	.	false	false	Message: -1ms	.	.	.	.	.	.	.	.	.	.	.	GAZE_COORDS 0.00 0.00 1023.00 767.00	-1	.	.	lyd.edf	RIGHT	2356	3580205	Full Trial Period	3577849	82	Trial: 82	3577849	130	Îü¹Ü	ÕëÍ²	³ß×Ó	f	f
lyd	.	.	.	.	.	.	.	.	.	.	5	.	.	.	false	false	Message: -1ms	.	.	.	.	.	.	.	.	.	.	.	THRESHOLDS R 104 216	-1	.	.	lyd.edf	RIGHT	2356	3580205	Full Trial Period	3577849	82	Trial: 82	3577849	130	Îü¹Ü	ÕëÍ²	³ß×Ó	f	f
lyd	.	.	.	.	.	.	.	.	.	.	6	.	.	.	false	false	Message: -1ms	.	.	.	.	.	.	.	.	.	.	.	ELCL_PROC CENTROID (3)	-1	.	.	lyd.edf	RIGHT	2356	3580205	Full Trial Period	3577849	82	Trial: 82	3577849	130	Îü¹Ü	ÕëÍ²	³ß×Ó	f	f
lyd	.	.	.	.	.	.	.	.	.	.	7	.	.	.	false	false	Message: -1ms	.	.	.	.	.	.	.	.	.	.	.	ELCL_PCR_PARAM 5 3.0	-1	.	.	lyd.edf	RIGHT	2356	3580205	Full Trial Period	3577849	82	Trial: 82	3577849	130	Îü¹Ü	ÕëÍ²	³ß×Ó	f	f
lyd	.	.	.	.	.	.	.	.	.	.	8	.	.	.	false	true	Message: 0ms	.	.	.	.	.	.	.	.	.	.	.	!MODE RECORD CR 1000 2 0 R	0	.	.	lyd.edf	RIGHT	2356	3580205	Full Trial Period	3577849	82	Trial: 82	3577849	130	Îü¹Ü	ÕëÍ²	³ß×Ó	f	f
lyd	.	.	.	.	530	536	1	7	137.90	372.30	9	.	.	.	false	false	Message: 51ms	.	.	.	.	.	.	.	.	.	.	.	SYNCTIME	51	137.90	372.30	lyd.edf	RIGHT	2356	3580205	Full Trial Period	3577849	82	Trial: 82	3577849	130	Îü¹Ü	ÕëÍ²	³ß×Ó	f	f
lyd	.	.	.	.	.	.	.	.	.	.	10	.	.	.	false	false	Message: 872ms	8.94	55.19	162	1019	198.60	351.70	2	844.00	858	462.30	347.00	INVISIBLE_BOUNDARY[1]	872	.	.	lyd.edf	RIGHT	2356	3580205	Full Trial Period	3577849	82	Trial: 82	3577849	130	Îü¹Ü	ÕëÍ²	³ß×Ó	f	f
lyd	.	.	.	.	.	.	.	.	.	.	11	.	.	.	false	false	Message: 876ms	8.94	55.19	162	1019	198.60	351.70	2	844.00	858	462.30	347.00	SYNCTIME	876	.	.	lyd.edf	RIGHT	2356	3580205	Full Trial Period	3577849	82	Trial: 82	3577849	130	Îü¹Ü	ÕëÍ²	³ß×Ó	f	f
lyd	.	.	.	.	.	.	.	.	.	.	12	.	.	.	false	false	Message: 1730ms	11.29	50.39	224	1804	862.50	469.60	5	892.40	1581	547.60	352.10	INVISIBLE_BOUNDARY[2]	1730	.	.	lyd.edf	RIGHT	2356	3580205	Full Trial Period	3577849	82	Trial: 82	3577849	130	Îü¹Ü	ÕëÍ²	³ß×Ó	f	f
lyd	.	.	.	.	.	.	.	.	.	.	13	.	.	.	false	false	Message: 1734ms	11.29	50.39	224	1804	862.50	469.60	5	892.40	1581	547.60	352.10	SYNCTIME	1734	.	.	lyd.edf	RIGHT	2356	3580205	Full Trial Period	3577849	82	Trial: 82	3577849	130	Îü¹Ü	ÕëÍ²	³ß×Ó	f	f
lyd	.	.	.	.	292	2354	7	2063	914.60	305.40	14	.	.	.	false	false	Message: 2337ms	.	.	.	.	.	.	.	.	.	.	.	KEYBOARD	2337	914.60	305.40	lyd.edf	RIGHT	2356	3580205	Full Trial Period	3577849	82	Trial: 82	3577849	130	Îü¹Ü	ÕëÍ²	³ß×Ó	f	f
lyd	.	.	.	.	.	.	.	.	.	.	15	.	.	.	false	false	Message: 2401ms	.	.	.	.	.	.	.	.	.	.	.	TRIAL_RESULT 0	2401	.	.	lyd.edf	RIGHT	2356	3580205	Full Trial Period	3577849	82	Trial: 82	3577849	130	Îü¹Ü	ÕëÍ²	³ß×Ó	f	f
lyd	.	.	.	.	.	.	.	.	.	.	1	.	.	.	false	false	Message: -18ms	.	.	.	.	.	.	.	.	.	.	.	TRIALID 82	-18	.	.	lyd.edf	RIGHT	2476	3583669	Full Trial Period	3581193	83	Trial: 83	3581193	70	éÙ×Ó	ÍøÇò	ÒÎ×Ó	f	f
lyd	.	.	.	.	.	.	.	.	.	.	2	.	.	.	false	false	Message: -1ms	.	.	.	.	.	.	.	.	.	.	.	RECCFG CR 1000 2 0 R	-1	.	.	lyd.edf	RIGHT	2476	3583669	Full Trial Period	3581193	83	Trial: 83	3581193	70	éÙ×Ó	ÍøÇò	ÒÎ×Ó	f	f
lyd	.	.	.	.	.	.	.	.	.	.	3	.	.	.	false	false	Message: -1ms	.	.	.	.	.	.	.	.	.	.	.	ELCLCFG TOWER	-1	.	.	lyd.edf	RIGHT	2476	3583669	Full Trial Period	3581193	83	Trial: 83	3581193	70	éÙ×Ó	ÍøÇò	ÒÎ×Ó	f	f
lyd	.	.	.	.	.	.	.	.	.	.	4	.	.	.	false	false	Message: -1ms	.	.	.	.	.	.	.	.	.	.	.	GAZE_COORDS 0.00 0.00 1023.00 767.00	-1	.	.	lyd.edf	RIGHT	2476	3583669	Full Trial Period	3581193	83	Trial: 83	3581193	70	éÙ×Ó	ÍøÇò	ÒÎ×Ó	f	f
lyd	.	.	.	.	.	.	.	.	.	.	5	.	.	.	false	false	Message: -1ms	.	.	.	.	.	.	.	.	.	.	.	THRESHOLDS R 104 216	-1	.	.	lyd.edf	RIGHT	2476	3583669	Full Trial Period	3581193	83	Trial: 83	3581193	70	éÙ×Ó	ÍøÇò	ÒÎ×Ó	f	f
lyd	.	.	.	.	.	.	.	.	.	.	6	.	.	.	false	false	Message: -1ms	.	.	.	.	.	.	.	.	.	.	.	ELCL_PROC CENTROID (3)	-1	.	.	lyd.edf	RIGHT	2476	3583669	Full Trial Period	3581193	83	Trial: 83	3581193	70	éÙ×Ó	ÍøÇò	ÒÎ×Ó	f	f
lyd	.	.	.	.	.	.	.	.	.	.	7	.	.	.	false	false	Message: -1ms	.	.	.	.	.	.	.	.	.	.	.	ELCL_PCR_PARAM 5 3.0	-1	.	.	lyd.edf	RIGHT	2476	3583669	Full Trial Period	3581193	83	Trial: 83	3581193	70	éÙ×Ó	ÍøÇò	ÒÎ×Ó	f	f
lyd	.	.	.	.	.	.	.	.	.	.	8	.	.	.	false	true	Message: 0ms	.	.	.	.	.	.	.	.	.	.	.	!MODE RECORD CR 1000 2 0 R	0	.	.	lyd.edf	RIGHT	2476	3583669	Full Trial Period	3581193	83	Trial: 83	3581193	70	éÙ×Ó	ÍøÇò	ÒÎ×Ó	f	f
lyd	.	.	.	.	789	795	1	7	132.50	379.00	9	.	.	.	false	false	Message: 48ms	.	.	.	.	.	.	.	.	.	.	.	SYNCTIME	48	132.50	379.00	lyd.edf	RIGHT	2476	3583669	Full Trial Period	3581193	83	Trial: 83	3581193	70	éÙ×Ó	ÍøÇò	ÒÎ×Ó	f	f
lyd	.	.	.	.	.	.	.	.	.	.	10	.	.	.	false	false	Message: 947ms	3.29	20.05	164	1083	608.10	397.90	2	973.90	920	517.80	366.70	INVISIBLE_BOUNDARY[1]	947	.	.	lyd.edf	RIGHT	2476	3583669	Full Trial Period	3581193	83	Trial: 83	3581193	70	éÙ×Ó	ÍøÇò	ÒÎ×Ó	f	f
lyd	.	.	.	.	.	.	.	.	.	.	11	.	.	.	false	false	Message: 956ms	3.29	20.05	164	1083	608.10	397.90	2	973.90	920	517.80	366.70	SYNCTIME	956	.	.	lyd.edf	RIGHT	2476	3583669	Full Trial Period	3581193	83	Trial: 83	3581193	70	éÙ×Ó	ÍøÇò	ÒÎ×Ó	f	f
lyd	.	.	.	.	.	.	.	.	.	.	12	.	.	.	false	false	Message: 1530ms	12.05	42.60	283	1781	875.70	349.60	4	1093.90	1499	517.70	353.30	INVISIBLE_BOUNDARY[2]	1530	.	.	lyd.edf	RIGHT	2476	3583669	Full Trial Period	3581193	83	Trial: 83	3581193	70	éÙ×Ó	ÍøÇò	ÒÎ×Ó	f	f
lyd	.	.	.	.	.	.	.	.	.	.	13	.	.	.	false	false	Message: 1540ms	12.05	42.60	283	1781	875.70	349.60	4	1093.90	1499	517.70	353.30	SYNCTIME	1540	.	.	lyd.edf	RIGHT	2476	3583669	Full Trial Period	3581193	83	Trial: 83	3581193	70	éÙ×Ó	ÍøÇò	ÒÎ×Ó	f	f
lyd	.	.	.	.	693	2474	5	1782	891.90	327.20	14	.	.	.	false	false	Message: 2457ms	.	.	.	.	.	.	.	.	.	.	.	KEYBOARD	2457	891.90	327.20	lyd.edf	RIGHT	2476	3583669	Full Trial Period	3581193	83	Trial: 83	3581193	70	éÙ×Ó	ÍøÇò	ÒÎ×Ó	f	f
lyd	.	.	.	.	.	.	.	.	.	.	15	.	.	.	false	false	Message: 2525ms	.	.	.	.	.	.	.	.	.	.	.	TRIAL_RESULT 0	2525	.	.	lyd.edf	RIGHT	2476	3583669	Full Trial Period	3581193	83	Trial: 83	3581193	70	éÙ×Ó	ÍøÇò	ÒÎ×Ó	f	f
lyd	.	.	.	.	.	.	.	.	.	.	1	.	.	.	false	false	Message: -16ms	.	.	.	.	.	.	.	.	.	.	.	TRIALID 83	-16	.	.	lyd.edf	RIGHT	3969	3588717	Full Trial Period	3584748	84	Trial: 84	3584748	34	·¨Ê½³¤¹÷	ÊÖÖ¸	ÓðÃ«Çò	f	f
lyd	.	.	.	.	.	.	.	.	.	.	2	.	.	.	false	false	Message: -1ms	.	.	.	.	.	.	.	.	.	.	.	RECCFG CR 1000 2 0 R	-1	.	.	lyd.edf	RIGHT	3969	3588717	Full Trial Period	3584748	84	Trial: 84	3584748	34	·¨Ê½³¤¹÷	ÊÖÖ¸	ÓðÃ«Çò	f	f
lyd	.	.	.	.	.	.	.	.	.	.	3	.	.	.	false	false	Message: -1ms	.	.	.	.	.	.	.	.	.	.	.	ELCLCFG TOWER	-1	.	.	lyd.edf	RIGHT	3969	3588717	Full Trial Period	3584748	84	Trial: 84	3584748	34	·¨Ê½³¤¹÷	ÊÖÖ¸	ÓðÃ«Çò	f	f
lyd	.	.	.	.	.	.	.	.	.	.	4	.	.	.	false	false	Message: -1ms	.	.	.	.	.	.	.	.	.	.	.	GAZE_COORDS 0.00 0.00 1023.00 767.00	-1	.	.	lyd.edf	RIGHT	3969	3588717	Full Trial Period	3584748	84	Trial: 84	3584748	34	·¨Ê½³¤¹÷	ÊÖÖ¸	ÓðÃ«Çò	f	f
lyd	.	.	.	.	.	.	.	.	.	.	5	.	.	.	false	false	Message: -1ms	.	.	.	.	.	.	.	.	.	.	.	THRESHOLDS R 104 216	-1	.	.	lyd.edf	RIGHT	3969	3588717	Full Trial Period	3584748	84	Trial: 84	3584748	34	·¨Ê½³¤¹÷	ÊÖÖ¸	ÓðÃ«Çò	f	f
lyd	.	.	.	.	.	.	.	.	.	.	6	.	.	.	false	false	Message: -1ms	.	.	.	.	.	.	.	.	.	.	.	ELCL_PROC CENTROID (3)	-1	.	.	lyd.edf	RIGHT	3969	3588717	Full Trial Period	3584748	84	Trial: 84	3584748	34	·¨Ê½³¤¹÷	ÊÖÖ¸	ÓðÃ«Çò	f	f
lyd	.	.	.	.	.	.	.	.	.	.	7	.	.	.	false	false	Message: -1ms	.	.	.	.	.	.	.	.	.	.	.	ELCL_PCR_PARAM 5 3.0	-1	.	.	lyd.edf	RIGHT	3969	3588717	Full Trial Period	3584748	84	Trial: 84	3584748	34	·¨Ê½³¤¹÷	ÊÖÖ¸	ÓðÃ«Çò	f	f
lyd	.	.	.	.	.	.	.	.	.	.	8	.	.	.	false	true	Message: 0ms	.	.	.	.	.	.	.	.	.	.	.	!MODE RECORD CR 1000 2 0 R	0	.	.	lyd.edf	RIGHT	3969	3588717	Full Trial Period	3584748	84	Trial: 84	3584748	34	·¨Ê½³¤¹÷	ÊÖÖ¸	ÓðÃ«Çò	f	f
lyd	.	.	.	.	252	258	1	7	126.20	359.50	9	.	.	.	false	false	Message: 42ms	.	.	.	.	.	.	.	.	.	.	.	SYNCTIME	42	126.20	359.50	lyd.edf	RIGHT	3969	3588717	Full Trial Period	3584748	84	Trial: 84	3584748	34	·¨Ê½³¤¹÷	ÊÖÖ¸	ÓðÃ«Çò	f	f
lyd	.	.	.	.	.	.	.	.	.	.	10	.	.	.	false	false	Message: 1787ms	16.45	269.71	61	1817	619.60	441.40	6	523.20	1757	129.80	381.80	INVISIBLE_BOUNDARY[1]	1787	.	.	lyd.edf	RIGHT	3969	3588717	Full Trial Period	3584748	84	Trial: 84	3584748	34	·¨Ê½³¤¹÷	ÊÖÖ¸	ÓðÃ«Çò	f	f
lyd	.	.	.	.	.	.	.	.	.	.	11	.	.	.	false	false	Message: 1792ms	16.45	269.71	61	1817	619.60	441.40	6	523.20	1757	129.80	381.80	SYNCTIME	1792	.	.	lyd.edf	RIGHT	3969	3588717	Full Trial Period	3584748	84	Trial: 84	3584748	34	·¨Ê½³¤¹÷	ÊÖÖ¸	ÓðÃ«Çò	f	f
lyd	.	.	.	.	.	.	.	.	.	.	12	.	.	.	false	false	Message: 2857ms	3.57	101.91	35	2866	1028.50	397.10	10	208.50	2832	944.90	326.60	INVISIBLE_BOUNDARY[2]	2857	.	.	lyd.edf	RIGHT	3969	3588717	Full Trial Period	3584748	84	Trial: 84	3584748	34	·¨Ê½³¤¹÷	ÊÖÖ¸	ÓðÃ«Çò	f	f
lyd	.	.	.	.	163	3029	11	2867	1022.20	398.60	13	.	.	.	false	false	Message: 2867ms	.	.	.	.	.	.	.	.	.	.	.	SYNCTIME	2867	.	.	lyd.edf	RIGHT	3969	3588717	Full Trial Period	3584748	84	Trial: 84	3584748	34	·¨Ê½³¤¹÷	ÊÖÖ¸	ÓðÃ«Çò	f	f
lyd	.	.	.	.	99	3967	14	3869	853.80	360.00	14	.	.	.	false	false	Message: 3950ms	.	.	.	.	.	.	.	.	.	.	.	KEYBOARD	3950	853.80	360.00	lyd.edf	RIGHT	3969	3588717	Full Trial Period	3584748	84	Trial: 84	3584748	34	·¨Ê½³¤¹÷	ÊÖÖ¸	ÓðÃ«Çò	f	f
lyd	.	.	.	.	.	.	.	.	.	.	15	.	.	.	false	false	Message: 4016ms	.	.	.	.	.	.	.	.	.	.	.	TRIAL_RESULT 0	4016	.	.	lyd.edf	RIGHT	3969	3588717	Full Trial Period	3584748	84	Trial: 84	3584748	34	·¨Ê½³¤¹÷	ÊÖÖ¸	ÓðÃ«Çò	f	f
lyd	.	.	.	.	.	.	.	.	.	.	1	.	.	.	false	false	Message: -25ms	.	.	.	.	.	.	.	.	.	.	.	TRIALID 84	-25	.	.	lyd.edf	RIGHT	3322	3593037	Full Trial Period	3589715	85	Trial: 85	3589715	26	¹þÃÜ¹Ï	ÂÖÌ¥	¸ÊÕá	f	f
lyd	.	.	.	.	.	.	.	.	.	.	2	.	.	.	false	false	Message: -1ms	.	.	.	.	.	.	.	.	.	.	.	RECCFG CR 1000 2 0 R	-1	.	.	lyd.edf	RIGHT	3322	3593037	Full Trial Period	3589715	85	Trial: 85	3589715	26	¹þÃÜ¹Ï	ÂÖÌ¥	¸ÊÕá	f	f
lyd	.	.	.	.	.	.	.	.	.	.	3	.	.	.	false	false	Message: -1ms	.	.	.	.	.	.	.	.	.	.	.	ELCLCFG TOWER	-1	.	.	lyd.edf	RIGHT	3322	3593037	Full Trial Period	3589715	85	Trial: 85	3589715	26	¹þÃÜ¹Ï	ÂÖÌ¥	¸ÊÕá	f	f
lyd	.	.	.	.	.	.	.	.	.	.	4	.	.	.	false	false	Message: -1ms	.	.	.	.	.	.	.	.	.	.	.	GAZE_COORDS 0.00 0.00 1023.00 767.00	-1	.	.	lyd.edf	RIGHT	3322	3593037	Full Trial Period	3589715	85	Trial: 85	3589715	26	¹þÃÜ¹Ï	ÂÖÌ¥	¸ÊÕá	f	f
lyd	.	.	.	.	.	.	.	.	.	.	5	.	.	.	false	false	Message: -1ms	.	.	.	.	.	.	.	.	.	.	.	THRESHOLDS R 104 216	-1	.	.	lyd.edf	RIGHT	3322	3593037	Full Trial Period	3589715	85	Trial: 85	3589715	26	¹þÃÜ¹Ï	ÂÖÌ¥	¸ÊÕá	f	f
lyd	.	.	.	.	.	.	.	.	.	.	6	.	.	.	false	false	Message: -1ms	.	.	.	.	.	.	.	.	.	.	.	ELCL_PROC CENTROID (3)	-1	.	.	lyd.edf	RIGHT	3322	3593037	Full Trial Period	3589715	85	Trial: 85	3589715	26	¹þÃÜ¹Ï	ÂÖÌ¥	¸ÊÕá	f	f
lyd	.	.	.	.	.	.	.	.	.	.	7	.	.	.	false	false	Message: -1ms	.	.	.	.	.	.	.	.	.	.	.	ELCL_PCR_PARAM 5 3.0	-1	.	.	lyd.edf	RIGHT	3322	3593037	Full Trial Period	3589715	85	Trial: 85	3589715	26	¹þÃÜ¹Ï	ÂÖÌ¥	¸ÊÕá	f	f
lyd	.	.	.	.	.	.	.	.	.	.	8	.	.	.	false	true	Message: 0ms	.	.	.	.	.	.	.	.	.	.	.	!MODE RECORD CR 1000 2 0 R	0	.	.	lyd.edf	RIGHT	3322	3593037	Full Trial Period	3589715	85	Trial: 85	3589715	26	¹þÃÜ¹Ï	ÂÖÌ¥	¸ÊÕá	f	f
lyd	.	.	.	.	325	331	1	7	123.80	365.70	9	.	.	.	false	false	Message: 42ms	.	.	.	.	.	.	.	.	.	.	.	SYNCTIME	42	123.80	365.70	lyd.edf	RIGHT	3322	3593037	Full Trial Period	3589715	85	Trial: 85	3589715	26	¹þÃÜ¹Ï	ÂÖÌ¥	¸ÊÕá	f	f
lyd	.	.	.	.	.	.	.	.	.	.	10	.	.	.	false	false	Message: 941ms	2.73	18.56	147	1073	632.80	379.80	3	746.50	927	557.60	354.70	INVISIBLE_BOUNDARY[1]	941	.	.	lyd.edf	RIGHT	3322	3593037	Full Trial Period	3589715	85	Trial: 85	3589715	26	¹þÃÜ¹Ï	ÂÖÌ¥	¸ÊÕá	f	f
lyd	.	.	.	.	.	.	.	.	.	.	11	.	.	.	false	false	Message: 949ms	2.73	18.56	147	1073	632.80	379.80	3	746.50	927	557.60	354.70	SYNCTIME	949	.	.	lyd.edf	RIGHT	3322	3593037	Full Trial Period	3589715	85	Trial: 85	3589715	26	¹þÃÜ¹Ï	ÂÖÌ¥	¸ÊÕá	f	f
lyd	.	.	.	.	.	.	.	.	.	.	12	.	.	.	false	false	Message: 2394ms	1.84	8.54	216	2576	888.20	410.10	8	949.30	2361	870.30	358.70	INVISIBLE_BOUNDARY[2]	2394	.	.	lyd.edf	RIGHT	3322	3593037	Full Trial Period	3589715	85	Trial: 85	3589715	26	¹þÃÜ¹Ï	ÂÖÌ¥	¸ÊÕá	f	f
lyd	.	.	.	.	.	.	.	.	.	.	13	.	.	.	false	false	Message: 2399ms	1.84	8.54	216	2576	888.20	410.10	8	949.30	2361	870.30	358.70	SYNCTIME	2399	.	.	lyd.edf	RIGHT	3322	3593037	Full Trial Period	3589715	85	Trial: 85	3589715	26	¹þÃÜ¹Ï	ÂÖÌ¥	¸ÊÕá	f	f
lyd	.	.	.	.	744	3320	9	2577	912.20	324.00	14	.	.	.	false	false	Message: 3303ms	.	.	.	.	.	.	.	.	.	.	.	KEYBOARD	3303	912.20	324.00	lyd.edf	RIGHT	3322	3593037	Full Trial Period	3589715	85	Trial: 85	3589715	26	¹þÃÜ¹Ï	ÂÖÌ¥	¸ÊÕá	f	f
lyd	.	.	.	.	.	.	.	.	.	.	15	.	.	.	false	false	Message: 3362ms	.	.	.	.	.	.	.	.	.	.	.	TRIAL_RESULT 0	3362	.	.	lyd.edf	RIGHT	3322	3593037	Full Trial Period	3589715	85	Trial: 85	3589715	26	¹þÃÜ¹Ï	ÂÖÌ¥	¸ÊÕá	f	f
lyd	.	.	.	.	.	.	.	.	.	.	1	.	.	.	false	false	Message: -16ms	.	.	.	.	.	.	.	.	.	.	.	TRIALID 85	-16	.	.	lyd.edf	RIGHT	4488	3598493	Full Trial Period	3594005	86	Trial: 86	3594005	113	ÃÞ»¨ÌÇ	Ä§·½	ß¦ÃæÕÈ	f	f
lyd	.	.	.	.	.	.	.	.	.	.	2	.	.	.	false	false	Message: -1ms	.	.	.	.	.	.	.	.	.	.	.	RECCFG CR 1000 2 0 R	-1	.	.	lyd.edf	RIGHT	4488	3598493	Full Trial Period	3594005	86	Trial: 86	3594005	113	ÃÞ»¨ÌÇ	Ä§·½	ß¦ÃæÕÈ	f	f
lyd	.	.	.	.	.	.	.	.	.	.	3	.	.	.	false	false	Message: -1ms	.	.	.	.	.	.	.	.	.	.	.	ELCLCFG TOWER	-1	.	.	lyd.edf	RIGHT	4488	3598493	Full Trial Period	3594005	86	Trial: 86	3594005	113	ÃÞ»¨ÌÇ	Ä§·½	ß¦ÃæÕÈ	f	f
lyd	.	.	.	.	.	.	.	.	.	.	4	.	.	.	false	false	Message: -1ms	.	.	.	.	.	.	.	.	.	.	.	GAZE_COORDS 0.00 0.00 1023.00 767.00	-1	.	.	lyd.edf	RIGHT	4488	3598493	Full Trial Period	3594005	86	Trial: 86	3594005	113	ÃÞ»¨ÌÇ	Ä§·½	ß¦ÃæÕÈ	f	f
lyd	.	.	.	.	.	.	.	.	.	.	5	.	.	.	false	false	Message: -1ms	.	.	.	.	.	.	.	.	.	.	.	THRESHOLDS R 104 216	-1	.	.	lyd.edf	RIGHT	4488	3598493	Full Trial Period	3594005	86	Trial: 86	3594005	113	ÃÞ»¨ÌÇ	Ä§·½	ß¦ÃæÕÈ	f	f
lyd	.	.	.	.	.	.	.	.	.	.	6	.	.	.	false	false	Message: -1ms	.	.	.	.	.	.	.	.	.	.	.	ELCL_PROC CENTROID (3)	-1	.	.	lyd.edf	RIGHT	4488	3598493	Full Trial Period	3594005	86	Trial: 86	3594005	113	ÃÞ»¨ÌÇ	Ä§·½	ß¦ÃæÕÈ	f	f
lyd	.	.	.	.	.	.	.	.	.	.	7	.	.	.	false	false	Message: -1ms	.	.	.	.	.	.	.	.	.	.	.	ELCL_PCR_PARAM 5 3.0	-1	.	.	lyd.edf	RIGHT	4488	3598493	Full Trial Period	3594005	86	Trial: 86	3594005	113	ÃÞ»¨ÌÇ	Ä§·½	ß¦ÃæÕÈ	f	f
lyd	.	.	.	.	.	.	.	.	.	.	8	.	.	.	false	true	Message: 0ms	.	.	.	.	.	.	.	.	.	.	.	!MODE RECORD CR 1000 2 0 R	0	.	.	lyd.edf	RIGHT	4488	3598493	Full Trial Period	3594005	86	Trial: 86	3594005	113	ÃÞ»¨ÌÇ	Ä§·½	ß¦ÃæÕÈ	f	f
lyd	.	.	.	.	270	276	1	7	134.20	366.60	9	.	.	.	false	false	Message: 42ms	.	.	.	.	.	.	.	.	.	.	.	SYNCTIME	42	134.20	366.60	lyd.edf	RIGHT	4488	3598493	Full Trial Period	3594005	86	Trial: 86	3594005	113	ÃÞ»¨ÌÇ	Ä§·½	ß¦ÃæÕÈ	f	f
lyd	.	.	.	.	.	.	.	.	.	.	10	.	.	.	false	false	Message: 2286ms	15.70	261.63	60	2309	573.00	381.70	6	427.70	2250	102.90	388.40	INVISIBLE_BOUNDARY[1]	2286	.	.	lyd.edf	RIGHT	4488	3598493	Full Trial Period	3594005	86	Trial: 86	3594005	113	ÃÞ»¨ÌÇ	Ä§·½	ß¦ÃæÕÈ	f	f
lyd	.	.	.	.	.	.	.	.	.	.	11	.	.	.	false	false	Message: 2292ms	15.70	261.63	60	2309	573.00	381.70	6	427.70	2250	102.90	388.40	SYNCTIME	2292	.	.	lyd.edf	RIGHT	4488	3598493	Full Trial Period	3594005	86	Trial: 86	3594005	113	ÃÞ»¨ÌÇ	Ä§·½	ß¦ÃæÕÈ	f	f
lyd	.	.	.	.	201	3751	10	3551	924.10	386.80	12	[1]	2	RECTANGLE_INTERESTAREA	false	false	Message: 3560ms	.	.	.	.	.	.	.	.	.	.	.	INVISIBLE_BOUNDARY[2]	3560	924.10	386.80	lyd.edf	RIGHT	4488	3598493	Full Trial Period	3594005	86	Trial: 86	3594005	113	ÃÞ»¨ÌÇ	Ä§·½	ß¦ÃæÕÈ	f	f
lyd	.	.	.	.	201	3751	10	3551	924.10	386.80	13	[1]	2	RECTANGLE_INTERESTAREA	false	false	Message: 3566ms	.	.	.	.	.	.	.	.	.	.	.	SYNCTIME	3566	924.10	386.80	lyd.edf	RIGHT	4488	3598493	Full Trial Period	3594005	86	Trial: 86	3594005	113	ÃÞ»¨ÌÇ	Ä§·½	ß¦ÃæÕÈ	f	f
lyd	.	.	.	.	711	4486	11	3776	857.30	387.40	14	[1]	2	RECTANGLE_INTERESTAREA	false	false	Message: 4469ms	.	.	.	.	.	.	.	.	.	.	.	KEYBOARD	4469	857.30	387.40	lyd.edf	RIGHT	4488	3598493	Full Trial Period	3594005	86	Trial: 86	3594005	113	ÃÞ»¨ÌÇ	Ä§·½	ß¦ÃæÕÈ	f	f
lyd	.	.	.	.	.	.	.	.	.	.	15	.	.	.	false	false	Message: 4532ms	.	.	.	.	.	.	.	.	.	.	.	TRIAL_RESULT 0	4532	.	.	lyd.edf	RIGHT	4488	3598493	Full Trial Period	3594005	86	Trial: 86	3594005	113	ÃÞ»¨ÌÇ	Ä§·½	ß¦ÃæÕÈ	f	f
lyd	.	.	.	.	.	.	.	.	.	.	1	.	.	.	false	false	Message: -17ms	.	.	.	.	.	.	.	.	.	.	.	TRIALID 86	-17	.	.	lyd.edf	RIGHT	3506	3603461	Full Trial Period	3599955	87	Trial: 87	3599955	125	ÕíÍ·	ÇÉ¿ËÁ¦	¸Ö±Ê	f	f
lyd	.	.	.	.	.	.	.	.	.	.	2	.	.	.	false	false	Message: -1ms	.	.	.	.	.	.	.	.	.	.	.	RECCFG CR 1000 2 0 R	-1	.	.	lyd.edf	RIGHT	3506	3603461	Full Trial Period	3599955	87	Trial: 87	3599955	125	ÕíÍ·	ÇÉ¿ËÁ¦	¸Ö±Ê	f	f
lyd	.	.	.	.	.	.	.	.	.	.	3	.	.	.	false	false	Message: -1ms	.	.	.	.	.	.	.	.	.	.	.	ELCLCFG TOWER	-1	.	.	lyd.edf	RIGHT	3506	3603461	Full Trial Period	3599955	87	Trial: 87	3599955	125	ÕíÍ·	ÇÉ¿ËÁ¦	¸Ö±Ê	f	f
lyd	.	.	.	.	.	.	.	.	.	.	4	.	.	.	false	false	Message: -1ms	.	.	.	.	.	.	.	.	.	.	.	GAZE_COORDS 0.00 0.00 1023.00 767.00	-1	.	.	lyd.edf	RIGHT	3506	3603461	Full Trial Period	3599955	87	Trial: 87	3599955	125	ÕíÍ·	ÇÉ¿ËÁ¦	¸Ö±Ê	f	f
lyd	.	.	.	.	.	.	.	.	.	.	5	.	.	.	false	false	Message: -1ms	.	.	.	.	.	.	.	.	.	.	.	THRESHOLDS R 104 216	-1	.	.	lyd.edf	RIGHT	3506	3603461	Full Trial Period	3599955	87	Trial: 87	3599955	125	ÕíÍ·	ÇÉ¿ËÁ¦	¸Ö±Ê	f	f
lyd	.	.	.	.	.	.	.	.	.	.	6	.	.	.	false	false	Message: -1ms	.	.	.	.	.	.	.	.	.	.	.	ELCL_PROC CENTROID (3)	-1	.	.	lyd.edf	RIGHT	3506	3603461	Full Trial Period	3599955	87	Trial: 87	3599955	125	ÕíÍ·	ÇÉ¿ËÁ¦	¸Ö±Ê	f	f
lyd	.	.	.	.	.	.	.	.	.	.	7	.	.	.	false	false	Message: -1ms	.	.	.	.	.	.	.	.	.	.	.	ELCL_PCR_PARAM 5 3.0	-1	.	.	lyd.edf	RIGHT	3506	3603461	Full Trial Period	3599955	87	Trial: 87	3599955	125	ÕíÍ·	ÇÉ¿ËÁ¦	¸Ö±Ê	f	f
lyd	.	.	.	.	.	.	.	.	.	.	8	.	.	.	false	true	Message: 0ms	.	.	.	.	.	.	.	.	.	.	.	!MODE RECORD CR 1000 2 0 R	0	.	.	lyd.edf	RIGHT	3506	3603461	Full Trial Period	3599955	87	Trial: 87	3599955	125	ÕíÍ·	ÇÉ¿ËÁ¦	¸Ö±Ê	f	f
lyd	.	.	.	.	326	332	1	7	120.50	378.80	9	.	.	.	false	false	Message: 42ms	.	.	.	.	.	.	.	.	.	.	.	SYNCTIME	42	120.50	378.80	lyd.edf	RIGHT	3506	3603461	Full Trial Period	3599955	87	Trial: 87	3599955	125	ÕíÍ·	ÇÉ¿ËÁ¦	¸Ö±Ê	f	f
lyd	.	.	.	.	.	.	.	.	.	.	10	.	.	.	false	false	Message: 1462ms	1.20	6.29	190	1628	527.80	393.10	4	825.00	1439	526.50	358.80	INVISIBLE_BOUNDARY[1]	1462	.	.	lyd.edf	RIGHT	3506	3603461	Full Trial Period	3599955	87	Trial: 87	3599955	125	ÕíÍ·	ÇÉ¿ËÁ¦	¸Ö±Ê	f	f
lyd	.	.	.	.	.	.	.	.	.	.	11	.	.	.	false	false	Message: 1466ms	1.20	6.29	190	1628	527.80	393.10	4	825.00	1439	526.50	358.80	SYNCTIME	1466	.	.	lyd.edf	RIGHT	3506	3603461	Full Trial Period	3599955	87	Trial: 87	3599955	125	ÕíÍ·	ÇÉ¿ËÁ¦	¸Ö±Ê	f	f
lyd	.	.	.	.	.	.	.	.	.	.	12	.	.	.	false	false	Message: 2789ms	12.62	51.10	247	2873	900.00	433.10	7	620.20	2627	527.60	369.50	INVISIBLE_BOUNDARY[2]	2789	.	.	lyd.edf	RIGHT	3506	3603461	Full Trial Period	3599955	87	Trial: 87	3599955	125	ÕíÍ·	ÇÉ¿ËÁ¦	¸Ö±Ê	f	f
lyd	.	.	.	.	.	.	.	.	.	.	13	.	.	.	false	false	Message: 2799ms	12.62	51.10	247	2873	900.00	433.10	7	620.20	2627	527.60	369.50	SYNCTIME	2799	.	.	lyd.edf	RIGHT	3506	3603461	Full Trial Period	3599955	87	Trial: 87	3599955	125	ÕíÍ·	ÇÉ¿ËÁ¦	¸Ö±Ê	f	f
lyd	.	.	.	.	510	3504	9	2995	904.60	302.70	14	.	.	.	false	false	Message: 3487ms	.	.	.	.	.	.	.	.	.	.	.	KEYBOARD	3487	904.60	302.70	lyd.edf	RIGHT	3506	3603461	Full Trial Period	3599955	87	Trial: 87	3599955	125	ÕíÍ·	ÇÉ¿ËÁ¦	¸Ö±Ê	f	f
lyd	.	.	.	.	.	.	.	.	.	.	15	.	.	.	false	false	Message: 3551ms	.	.	.	.	.	.	.	.	.	.	.	TRIAL_RESULT 0	3551	.	.	lyd.edf	RIGHT	3506	3603461	Full Trial Period	3599955	87	Trial: 87	3599955	125	ÕíÍ·	ÇÉ¿ËÁ¦	¸Ö±Ê	f	f
lyd	.	.	.	.	.	.	.	.	.	.	1	.	.	.	false	false	Message: -557ms	.	.	.	.	.	.	.	.	.	.	.	TRIALID 87	-557	.	.	lyd.edf	RIGHT	1668	3606687	Full Trial Period	3605019	88	Trial: 88	3605019	40	Ö¸ÄÏÕë	Ê±ÖÓ	¿¨³µ	f	f
lyd	.	.	.	.	.	.	.	.	.	.	2	.	.	.	false	false	Message: -42ms	.	.	.	.	.	.	.	.	.	.	.	RECCFG CR 1000 2 0 R	-42	.	.	lyd.edf	RIGHT	1668	3606687	Full Trial Period	3605019	88	Trial: 88	3605019	40	Ö¸ÄÏÕë	Ê±ÖÓ	¿¨³µ	f	f
lyd	.	.	.	.	.	.	.	.	.	.	3	.	.	.	false	false	Message: -42ms	.	.	.	.	.	.	.	.	.	.	.	ELCLCFG TOWER	-42	.	.	lyd.edf	RIGHT	1668	3606687	Full Trial Period	3605019	88	Trial: 88	3605019	40	Ö¸ÄÏÕë	Ê±ÖÓ	¿¨³µ	f	f
lyd	.	.	.	.	.	.	.	.	.	.	4	.	.	.	false	false	Message: -42ms	.	.	.	.	.	.	.	.	.	.	.	GAZE_COORDS 0.00 0.00 1023.00 767.00	-42	.	.	lyd.edf	RIGHT	1668	3606687	Full Trial Period	3605019	88	Trial: 88	3605019	40	Ö¸ÄÏÕë	Ê±ÖÓ	¿¨³µ	f	f
lyd	.	.	.	.	.	.	.	.	.	.	5	.	.	.	false	false	Message: -42ms	.	.	.	.	.	.	.	.	.	.	.	THRESHOLDS R 104 216	-42	.	.	lyd.edf	RIGHT	1668	3606687	Full Trial Period	3605019	88	Trial: 88	3605019	40	Ö¸ÄÏÕë	Ê±ÖÓ	¿¨³µ	f	f
lyd	.	.	.	.	.	.	.	.	.	.	6	.	.	.	false	false	Message: -42ms	.	.	.	.	.	.	.	.	.	.	.	ELCL_PROC CENTROID (3)	-42	.	.	lyd.edf	RIGHT	1668	3606687	Full Trial Period	3605019	88	Trial: 88	3605019	40	Ö¸ÄÏÕë	Ê±ÖÓ	¿¨³µ	f	f
lyd	.	.	.	.	.	.	.	.	.	.	7	.	.	.	false	false	Message: -42ms	.	.	.	.	.	.	.	.	.	.	.	ELCL_PCR_PARAM 5 3.0	-42	.	.	lyd.edf	RIGHT	1668	3606687	Full Trial Period	3605019	88	Trial: 88	3605019	40	Ö¸ÄÏÕë	Ê±ÖÓ	¿¨³µ	f	f
lyd	.	.	.	.	.	.	.	.	.	.	8	.	.	.	false	false	Message: -41ms	.	.	.	.	.	.	.	.	.	.	.	!MODE RECORD CR 1000 2 0 R	-41	.	.	lyd.edf	RIGHT	1668	3606687	Full Trial Period	3605019	88	Trial: 88	3605019	40	Ö¸ÄÏÕë	Ê±ÖÓ	¿¨³µ	f	f
lyd	.	.	.	.	282	288	1	7	123.30	366.10	9	.	.	.	false	false	Message: 43ms	.	.	.	.	.	.	.	.	.	.	.	SYNCTIME	43	123.30	366.10	lyd.edf	RIGHT	1668	3606687	Full Trial Period	3605019	88	Trial: 88	3605019	40	Ö¸ÄÏÕë	Ê±ÖÓ	¿¨³µ	f	f
lyd	.	.	.	.	.	.	.	.	.	.	10	.	.	.	false	false	Message: 490ms	15.24	90.16	169	573	595.50	381.40	2	671.20	405	140.70	377.10	INVISIBLE_BOUNDARY[1]	490	.	.	lyd.edf	RIGHT	1668	3606687	Full Trial Period	3605019	88	Trial: 88	3605019	40	Ö¸ÄÏÕë	Ê±ÖÓ	¿¨³µ	f	f
lyd	.	.	.	.	.	.	.	.	.	.	11	.	.	.	false	false	Message: 493ms	15.24	90.16	169	573	595.50	381.40	2	671.20	405	140.70	377.10	SYNCTIME	493	.	.	lyd.edf	RIGHT	1668	3606687	Full Trial Period	3605019	88	Trial: 88	3605019	40	Ö¸ÄÏÕë	Ê±ÖÓ	¿¨³µ	f	f
lyd	.	.	.	.	.	.	.	.	.	.	12	.	.	.	false	false	Message: 1130ms	12.26	63.51	193	1223	870.00	374.90	4	816.70	1031	506.70	352.10	INVISIBLE_BOUNDARY[2]	1130	.	.	lyd.edf	RIGHT	1668	3606687	Full Trial Period	3605019	88	Trial: 88	3605019	40	Ö¸ÄÏÕë	Ê±ÖÓ	¿¨³µ	f	f
lyd	.	.	.	.	.	.	.	.	.	.	13	.	.	.	false	false	Message: 1134ms	12.26	63.51	193	1223	870.00	374.90	4	816.70	1031	506.70	352.10	SYNCTIME	1134	.	.	lyd.edf	RIGHT	1668	3606687	Full Trial Period	3605019	88	Trial: 88	3605019	40	Ö¸ÄÏÕë	Ê±ÖÓ	¿¨³µ	f	f
lyd	.	.	.	.	443	1666	5	1224	895.30	313.10	14	.	.	.	false	false	Message: 1649ms	.	.	.	.	.	.	.	.	.	.	.	KEYBOARD	1649	895.30	313.10	lyd.edf	RIGHT	1668	3606687	Full Trial Period	3605019	88	Trial: 88	3605019	40	Ö¸ÄÏÕë	Ê±ÖÓ	¿¨³µ	f	f
lyd	.	.	.	.	.	.	.	.	.	.	15	.	.	.	false	false	Message: 1709ms	.	.	.	.	.	.	.	.	.	.	.	TRIAL_RESULT 0	1709	.	.	lyd.edf	RIGHT	1668	3606687	Full Trial Period	3605019	88	Trial: 88	3605019	40	Ö¸ÄÏÕë	Ê±ÖÓ	¿¨³µ	f	f
lyd	.	.	.	.	.	.	.	.	.	.	1	.	.	.	false	false	Message: -19ms	.	.	.	.	.	.	.	.	.	.	.	TRIALID 88	-19	.	.	lyd.edf	RIGHT	4155	3611919	Full Trial Period	3607764	89	Trial: 89	3607764	114	·¬ÇÑ	ÕÂÓã	Ã«½í	j	f
lyd	.	.	.	.	.	.	.	.	.	.	2	.	.	.	false	false	Message: -1ms	.	.	.	.	.	.	.	.	.	.	.	RECCFG CR 1000 2 0 R	-1	.	.	lyd.edf	RIGHT	4155	3611919	Full Trial Period	3607764	89	Trial: 89	3607764	114	·¬ÇÑ	ÕÂÓã	Ã«½í	j	f
lyd	.	.	.	.	.	.	.	.	.	.	3	.	.	.	false	false	Message: -1ms	.	.	.	.	.	.	.	.	.	.	.	ELCLCFG TOWER	-1	.	.	lyd.edf	RIGHT	4155	3611919	Full Trial Period	3607764	89	Trial: 89	3607764	114	·¬ÇÑ	ÕÂÓã	Ã«½í	j	f
lyd	.	.	.	.	.	.	.	.	.	.	4	.	.	.	false	false	Message: -1ms	.	.	.	.	.	.	.	.	.	.	.	GAZE_COORDS 0.00 0.00 1023.00 767.00	-1	.	.	lyd.edf	RIGHT	4155	3611919	Full Trial Period	3607764	89	Trial: 89	3607764	114	·¬ÇÑ	ÕÂÓã	Ã«½í	j	f
lyd	.	.	.	.	.	.	.	.	.	.	5	.	.	.	false	false	Message: -1ms	.	.	.	.	.	.	.	.	.	.	.	THRESHOLDS R 104 216	-1	.	.	lyd.edf	RIGHT	4155	3611919	Full Trial Period	3607764	89	Trial: 89	3607764	114	·¬ÇÑ	ÕÂÓã	Ã«½í	j	f
lyd	.	.	.	.	.	.	.	.	.	.	6	.	.	.	false	false	Message: -1ms	.	.	.	.	.	.	.	.	.	.	.	ELCL_PROC CENTROID (3)	-1	.	.	lyd.edf	RIGHT	4155	3611919	Full Trial Period	3607764	89	Trial: 89	3607764	114	·¬ÇÑ	ÕÂÓã	Ã«½í	j	f
lyd	.	.	.	.	.	.	.	.	.	.	7	.	.	.	false	false	Message: -1ms	.	.	.	.	.	.	.	.	.	.	.	ELCL_PCR_PARAM 5 3.0	-1	.	.	lyd.edf	RIGHT	4155	3611919	Full Trial Period	3607764	89	Trial: 89	3607764	114	·¬ÇÑ	ÕÂÓã	Ã«½í	j	f
lyd	.	.	.	.	.	.	.	.	.	.	8	.	.	.	false	true	Message: 0ms	.	.	.	.	.	.	.	.	.	.	.	!MODE RECORD CR 1000 2 0 R	0	.	.	lyd.edf	RIGHT	4155	3611919	Full Trial Period	3607764	89	Trial: 89	3607764	114	·¬ÇÑ	ÕÂÓã	Ã«½í	j	f
lyd	.	.	.	.	435	441	1	7	131.20	386.20	9	.	.	.	false	false	Message: 39ms	.	.	.	.	.	.	.	.	.	.	.	SYNCTIME	39	131.20	386.20	lyd.edf	RIGHT	4155	3611919	Full Trial Period	3607764	89	Trial: 89	3607764	114	·¬ÇÑ	ÕÂÓã	Ã«½í	j	f
lyd	.	.	.	.	.	.	.	.	.	.	10	.	.	.	false	false	Message: 1748ms	1.88	8.93	211	1939	517.80	347.40	3	931.30	1729	564.40	375.70	INVISIBLE_BOUNDARY[1]	1748	.	.	lyd.edf	RIGHT	4155	3611919	Full Trial Period	3607764	89	Trial: 89	3607764	114	·¬ÇÑ	ÕÂÓã	Ã«½í	j	f
lyd	.	.	.	.	.	.	.	.	.	.	11	.	.	.	false	false	Message: 1755ms	1.88	8.93	211	1939	517.80	347.40	3	931.30	1729	564.40	375.70	SYNCTIME	1755	.	.	lyd.edf	RIGHT	4155	3611919	Full Trial Period	3607764	89	Trial: 89	3607764	114	·¬ÇÑ	ÕÂÓã	Ã«½í	j	f
lyd	.	.	.	.	.	.	.	.	.	.	12	.	.	.	false	false	Message: 3018ms	13.56	77.90	174	3120	928.80	426.90	6	833.60	2947	530.30	344.90	INVISIBLE_BOUNDARY[2]	3018	.	.	lyd.edf	RIGHT	4155	3611919	Full Trial Period	3607764	89	Trial: 89	3607764	114	·¬ÇÑ	ÕÂÓã	Ã«½í	j	f
lyd	.	.	.	.	.	.	.	.	.	.	13	.	.	.	false	false	Message: 3022ms	13.56	77.90	174	3120	928.80	426.90	6	833.60	2947	530.30	344.90	SYNCTIME	3022	.	.	lyd.edf	RIGHT	4155	3611919	Full Trial Period	3607764	89	Trial: 89	3607764	114	·¬ÇÑ	ÕÂÓã	Ã«½í	j	f
lyd	.	.	.	.	.	.	.	.	.	.	14	.	.	.	false	false	Message: 4136ms	8.59	296.04	29	4153	1044.40	495.30	10	532.80	4125	1249.30	697.20	KEYBOARD	4136	.	.	lyd.edf	RIGHT	4155	3611919	Full Trial Period	3607764	89	Trial: 89	3607764	114	·¬ÇÑ	ÕÂÓã	Ã«½í	j	f
lyd	.	.	.	.	.	.	.	.	.	.	15	.	.	.	false	false	Message: 4196ms	.	.	.	.	.	.	.	.	.	.	.	TRIAL_RESULT 0	4196	.	.	lyd.edf	RIGHT	4155	3611919	Full Trial Period	3607764	89	Trial: 89	3607764	114	·¬ÇÑ	ÕÂÓã	Ã«½í	j	f
lyd	.	.	.	.	.	.	.	.	.	.	1	.	.	.	false	false	Message: -22ms	.	.	.	.	.	.	.	.	.	.	.	TRIALID 89	-22	.	.	lyd.edf	RIGHT	2067	3615192	Full Trial Period	3613125	90	Trial: 90	3613125	46	Ìú»·	ÏîÁ´	ÏÉÈËÕÆ	f	f
lyd	.	.	.	.	.	.	.	.	.	.	2	.	.	.	false	false	Message: -1ms	.	.	.	.	.	.	.	.	.	.	.	RECCFG CR 1000 2 0 R	-1	.	.	lyd.edf	RIGHT	2067	3615192	Full Trial Period	3613125	90	Trial: 90	3613125	46	Ìú»·	ÏîÁ´	ÏÉÈËÕÆ	f	f
lyd	.	.	.	.	.	.	.	.	.	.	3	.	.	.	false	false	Message: -1ms	.	.	.	.	.	.	.	.	.	.	.	ELCLCFG TOWER	-1	.	.	lyd.edf	RIGHT	2067	3615192	Full Trial Period	3613125	90	Trial: 90	3613125	46	Ìú»·	ÏîÁ´	ÏÉÈËÕÆ	f	f
lyd	.	.	.	.	.	.	.	.	.	.	4	.	.	.	false	false	Message: -1ms	.	.	.	.	.	.	.	.	.	.	.	GAZE_COORDS 0.00 0.00 1023.00 767.00	-1	.	.	lyd.edf	RIGHT	2067	3615192	Full Trial Period	3613125	90	Trial: 90	3613125	46	Ìú»·	ÏîÁ´	ÏÉÈËÕÆ	f	f
lyd	.	.	.	.	.	.	.	.	.	.	5	.	.	.	false	false	Message: -1ms	.	.	.	.	.	.	.	.	.	.	.	THRESHOLDS R 104 216	-1	.	.	lyd.edf	RIGHT	2067	3615192	Full Trial Period	3613125	90	Trial: 90	3613125	46	Ìú»·	ÏîÁ´	ÏÉÈËÕÆ	f	f
lyd	.	.	.	.	.	.	.	.	.	.	6	.	.	.	false	false	Message: -1ms	.	.	.	.	.	.	.	.	.	.	.	ELCL_PROC CENTROID (3)	-1	.	.	lyd.edf	RIGHT	2067	3615192	Full Trial Period	3613125	90	Trial: 90	3613125	46	Ìú»·	ÏîÁ´	ÏÉÈËÕÆ	f	f
lyd	.	.	.	.	.	.	.	.	.	.	7	.	.	.	false	false	Message: -1ms	.	.	.	.	.	.	.	.	.	.	.	ELCL_PCR_PARAM 5 3.0	-1	.	.	lyd.edf	RIGHT	2067	3615192	Full Trial Period	3613125	90	Trial: 90	3613125	46	Ìú»·	ÏîÁ´	ÏÉÈËÕÆ	f	f
lyd	.	.	.	.	.	.	.	.	.	.	8	.	.	.	false	true	Message: 0ms	.	.	.	.	.	.	.	.	.	.	.	!MODE RECORD CR 1000 2 0 R	0	.	.	lyd.edf	RIGHT	2067	3615192	Full Trial Period	3613125	90	Trial: 90	3613125	46	Ìú»·	ÏîÁ´	ÏÉÈËÕÆ	f	f
lyd	45	45	1	1	.	.	.	.	.	.	9	.	.	.	false	false	Message: 44ms	.	.	131	131	145.30	403.10	1	423.10	1	.	.	SYNCTIME	44	.	.	lyd.edf	RIGHT	2067	3615192	Full Trial Period	3613125	90	Trial: 90	3613125	46	Ìú»·	ÏîÁ´	ÏÉÈËÕÆ	f	f
lyd	.	.	.	.	.	.	.	.	.	.	10	.	.	.	false	false	Message: 681ms	1.17	6.13	190	849	543.60	333.40	3	965.90	660	530.50	364.00	INVISIBLE_BOUNDARY[1]	681	.	.	lyd.edf	RIGHT	2067	3615192	Full Trial Period	3613125	90	Trial: 90	3613125	46	Ìú»·	ÏîÁ´	ÏÉÈËÕÆ	f	f
lyd	.	.	.	.	.	.	.	.	.	.	11	.	.	.	false	false	Message: 685ms	1.17	6.13	190	849	543.60	333.40	3	965.90	660	530.50	364.00	SYNCTIME	685	.	.	lyd.edf	RIGHT	2067	3615192	Full Trial Period	3613125	90	Trial: 90	3613125	46	Ìú»·	ÏîÁ´	ÏÉÈËÕÆ	f	f
lyd	.	.	.	.	.	.	.	.	.	.	12	.	.	.	false	false	Message: 1368ms	11.87	59.05	201	1446	878.90	344.00	4	950.90	1246	527.10	334.40	INVISIBLE_BOUNDARY[2]	1368	.	.	lyd.edf	RIGHT	2067	3615192	Full Trial Period	3613125	90	Trial: 90	3613125	46	Ìú»·	ÏîÁ´	ÏÉÈËÕÆ	f	f
lyd	.	.	.	.	.	.	.	.	.	.	13	.	.	.	false	false	Message: 1377ms	11.87	59.05	201	1446	878.90	344.00	4	950.90	1246	527.10	334.40	SYNCTIME	1377	.	.	lyd.edf	RIGHT	2067	3615192	Full Trial Period	3613125	90	Trial: 90	3613125	46	Ìú»·	ÏîÁ´	ÏÉÈËÕÆ	f	f
lyd	.	.	.	.	619	2065	4	1447	896.80	313.00	14	.	.	.	false	false	Message: 2048ms	.	.	.	.	.	.	.	.	.	.	.	KEYBOARD	2048	896.80	313.00	lyd.edf	RIGHT	2067	3615192	Full Trial Period	3613125	90	Trial: 90	3613125	46	Ìú»·	ÏîÁ´	ÏÉÈËÕÆ	f	f
lyd	.	.	.	.	.	.	.	.	.	.	15	.	.	.	false	false	Message: 2111ms	.	.	.	.	.	.	.	.	.	.	.	TRIAL_RESULT 0	2111	.	.	lyd.edf	RIGHT	2067	3615192	Full Trial Period	3613125	90	Trial: 90	3613125	46	Ìú»·	ÏîÁ´	ÏÉÈËÕÆ	f	f
lyd	.	.	.	.	.	.	.	.	.	.	1	.	.	.	false	false	Message: -16ms	.	.	.	.	.	.	.	.	.	.	.	TRIALID 90	-16	.	.	lyd.edf	RIGHT	1988	3618231	Full Trial Period	3616243	91	Trial: 91	3616243	31	ÑÛ¾¦	ÐÓÈÊ	éÙ×Ó	f	f
lyd	.	.	.	.	.	.	.	.	.	.	2	.	.	.	false	false	Message: -1ms	.	.	.	.	.	.	.	.	.	.	.	RECCFG CR 1000 2 0 R	-1	.	.	lyd.edf	RIGHT	1988	3618231	Full Trial Period	3616243	91	Trial: 91	3616243	31	ÑÛ¾¦	ÐÓÈÊ	éÙ×Ó	f	f
lyd	.	.	.	.	.	.	.	.	.	.	3	.	.	.	false	false	Message: -1ms	.	.	.	.	.	.	.	.	.	.	.	ELCLCFG TOWER	-1	.	.	lyd.edf	RIGHT	1988	3618231	Full Trial Period	3616243	91	Trial: 91	3616243	31	ÑÛ¾¦	ÐÓÈÊ	éÙ×Ó	f	f
lyd	.	.	.	.	.	.	.	.	.	.	4	.	.	.	false	false	Message: -1ms	.	.	.	.	.	.	.	.	.	.	.	GAZE_COORDS 0.00 0.00 1023.00 767.00	-1	.	.	lyd.edf	RIGHT	1988	3618231	Full Trial Period	3616243	91	Trial: 91	3616243	31	ÑÛ¾¦	ÐÓÈÊ	éÙ×Ó	f	f
lyd	.	.	.	.	.	.	.	.	.	.	5	.	.	.	false	false	Message: -1ms	.	.	.	.	.	.	.	.	.	.	.	THRESHOLDS R 104 216	-1	.	.	lyd.edf	RIGHT	1988	3618231	Full Trial Period	3616243	91	Trial: 91	3616243	31	ÑÛ¾¦	ÐÓÈÊ	éÙ×Ó	f	f
lyd	.	.	.	.	.	.	.	.	.	.	6	.	.	.	false	false	Message: -1ms	.	.	.	.	.	.	.	.	.	.	.	ELCL_PROC CENTROID (3)	-1	.	.	lyd.edf	RIGHT	1988	3618231	Full Trial Period	3616243	91	Trial: 91	3616243	31	ÑÛ¾¦	ÐÓÈÊ	éÙ×Ó	f	f
lyd	.	.	.	.	.	.	.	.	.	.	7	.	.	.	false	false	Message: -1ms	.	.	.	.	.	.	.	.	.	.	.	ELCL_PCR_PARAM 5 3.0	-1	.	.	lyd.edf	RIGHT	1988	3618231	Full Trial Period	3616243	91	Trial: 91	3616243	31	ÑÛ¾¦	ÐÓÈÊ	éÙ×Ó	f	f
lyd	.	.	.	.	.	.	.	.	.	.	8	.	.	.	false	true	Message: 0ms	.	.	.	.	.	.	.	.	.	.	.	!MODE RECORD CR 1000 2 0 R	0	.	.	lyd.edf	RIGHT	1988	3618231	Full Trial Period	3616243	91	Trial: 91	3616243	31	ÑÛ¾¦	ÐÓÈÊ	éÙ×Ó	f	f
lyd	.	.	.	.	37	43	1	7	125.20	374.50	9	.	.	.	false	false	Message: 42ms	.	.	.	.	.	.	.	.	.	.	.	SYNCTIME	42	125.20	374.50	lyd.edf	RIGHT	1988	3618231	Full Trial Period	3616243	91	Trial: 91	3616243	31	ÑÛ¾¦	ÐÓÈÊ	éÙ×Ó	f	f
lyd	.	.	.	.	.	.	.	.	.	.	10	.	.	.	false	false	Message: 609ms	2.51	13.87	181	771	587.30	374.70	3	693.30	591	515.40	362.70	INVISIBLE_BOUNDARY[1]	609	.	.	lyd.edf	RIGHT	1988	3618231	Full Trial Period	3616243	91	Trial: 91	3616243	31	ÑÛ¾¦	ÐÓÈÊ	éÙ×Ó	f	f
lyd	.	.	.	.	.	.	.	.	.	.	11	.	.	.	false	false	Message: 617ms	2.51	13.87	181	771	587.30	374.70	3	693.30	591	515.40	362.70	SYNCTIME	617	.	.	lyd.edf	RIGHT	1988	3618231	Full Trial Period	3616243	91	Trial: 91	3616243	31	ÑÛ¾¦	ÐÓÈÊ	éÙ×Ó	f	f
lyd	.	.	.	.	.	.	.	.	.	.	12	.	.	.	false	false	Message: 1186ms	1.98	9.14	217	1370	840.40	359.80	6	730.40	1154	861.20	306.00	INVISIBLE_BOUNDARY[2]	1186	.	.	lyd.edf	RIGHT	1988	3618231	Full Trial Period	3616243	91	Trial: 91	3616243	31	ÑÛ¾¦	ÐÓÈÊ	éÙ×Ó	f	f
lyd	.	.	.	.	.	.	.	.	.	.	13	.	.	.	false	false	Message: 1192ms	1.98	9.14	217	1370	840.40	359.80	6	730.40	1154	861.20	306.00	SYNCTIME	1192	.	.	lyd.edf	RIGHT	1988	3618231	Full Trial Period	3616243	91	Trial: 91	3616243	31	ÑÛ¾¦	ÐÓÈÊ	éÙ×Ó	f	f
lyd	.	.	.	.	118	1986	9	1869	670.90	457.60	14	.	.	.	false	false	Message: 1970ms	.	.	.	.	.	.	.	.	.	.	.	KEYBOARD	1970	670.90	457.60	lyd.edf	RIGHT	1988	3618231	Full Trial Period	3616243	91	Trial: 91	3616243	31	ÑÛ¾¦	ÐÓÈÊ	éÙ×Ó	f	f
lyd	.	.	.	.	.	.	.	.	.	.	15	.	.	.	false	false	Message: 2035ms	.	.	.	.	.	.	.	.	.	.	.	TRIAL_RESULT 0	2035	.	.	lyd.edf	RIGHT	1988	3618231	Full Trial Period	3616243	91	Trial: 91	3616243	31	ÑÛ¾¦	ÐÓÈÊ	éÙ×Ó	f	f
lyd	.	.	.	.	.	.	.	.	.	.	1	.	.	.	false	false	Message: -16ms	.	.	.	.	.	.	.	.	.	.	.	TRIALID 91	-16	.	.	lyd.edf	RIGHT	2973	3622599	Full Trial Period	3619626	92	Trial: 92	3619626	64	À¯±Ê	·çÉÈ	°ô°ôÌÇ	j	j
lyd	.	.	.	.	.	.	.	.	.	.	2	.	.	.	false	false	Message: -1ms	.	.	.	.	.	.	.	.	.	.	.	RECCFG CR 1000 2 0 R	-1	.	.	lyd.edf	RIGHT	2973	3622599	Full Trial Period	3619626	92	Trial: 92	3619626	64	À¯±Ê	·çÉÈ	°ô°ôÌÇ	j	j
lyd	.	.	.	.	.	.	.	.	.	.	3	.	.	.	false	false	Message: -1ms	.	.	.	.	.	.	.	.	.	.	.	ELCLCFG TOWER	-1	.	.	lyd.edf	RIGHT	2973	3622599	Full Trial Period	3619626	92	Trial: 92	3619626	64	À¯±Ê	·çÉÈ	°ô°ôÌÇ	j	j
lyd	.	.	.	.	.	.	.	.	.	.	4	.	.	.	false	false	Message: -1ms	.	.	.	.	.	.	.	.	.	.	.	GAZE_COORDS 0.00 0.00 1023.00 767.00	-1	.	.	lyd.edf	RIGHT	2973	3622599	Full Trial Period	3619626	92	Trial: 92	3619626	64	À¯±Ê	·çÉÈ	°ô°ôÌÇ	j	j
lyd	.	.	.	.	.	.	.	.	.	.	5	.	.	.	false	false	Message: -1ms	.	.	.	.	.	.	.	.	.	.	.	THRESHOLDS R 104 216	-1	.	.	lyd.edf	RIGHT	2973	3622599	Full Trial Period	3619626	92	Trial: 92	3619626	64	À¯±Ê	·çÉÈ	°ô°ôÌÇ	j	j
lyd	.	.	.	.	.	.	.	.	.	.	6	.	.	.	false	false	Message: -1ms	.	.	.	.	.	.	.	.	.	.	.	ELCL_PROC CENTROID (3)	-1	.	.	lyd.edf	RIGHT	2973	3622599	Full Trial Period	3619626	92	Trial: 92	3619626	64	À¯±Ê	·çÉÈ	°ô°ôÌÇ	j	j
lyd	.	.	.	.	.	.	.	.	.	.	7	.	.	.	false	false	Message: -1ms	.	.	.	.	.	.	.	.	.	.	.	ELCL_PCR_PARAM 5 3.0	-1	.	.	lyd.edf	RIGHT	2973	3622599	Full Trial Period	3619626	92	Trial: 92	3619626	64	À¯±Ê	·çÉÈ	°ô°ôÌÇ	j	j
lyd	.	.	.	.	.	.	.	.	.	.	8	.	.	.	false	true	Message: 0ms	.	.	.	.	.	.	.	.	.	.	.	!MODE RECORD CR 1000 2 0 R	0	.	.	lyd.edf	RIGHT	2973	3622599	Full Trial Period	3619626	92	Trial: 92	3619626	64	À¯±Ê	·çÉÈ	°ô°ôÌÇ	j	j
lyd	.	.	.	.	199	205	1	7	135.50	357.10	9	.	.	.	false	false	Message: 42ms	.	.	.	.	.	.	.	.	.	.	.	SYNCTIME	42	135.50	357.10	lyd.edf	RIGHT	2973	3622599	Full Trial Period	3619626	92	Trial: 92	3619626	64	À¯±Ê	·çÉÈ	°ô°ôÌÇ	j	j
lyd	.	.	.	.	.	.	.	.	.	.	10	.	.	.	false	false	Message: 418ms	15.96	60.70	263	468	613.30	409.80	1	863.50	206	140.00	356.00	INVISIBLE_BOUNDARY[1]	418	.	.	lyd.edf	RIGHT	2973	3622599	Full Trial Period	3619626	92	Trial: 92	3619626	64	À¯±Ê	·çÉÈ	°ô°ôÌÇ	j	j
lyd	.	.	.	.	.	.	.	.	.	.	11	.	.	.	false	false	Message: 425ms	15.96	60.70	263	468	613.30	409.80	1	863.50	206	140.00	356.00	SYNCTIME	425	.	.	lyd.edf	RIGHT	2973	3622599	Full Trial Period	3619626	92	Trial: 92	3619626	64	À¯±Ê	·çÉÈ	°ô°ôÌÇ	j	j
lyd	369	2335	3	1967	.	.	.	.	.	.	12	.	.	.	false	false	Message: 2074ms	11.93	24.45	488	2414	874.70	467.40	5	728.40	1927	535.90	358.10	INVISIBLE_BOUNDARY[2]	2074	.	.	lyd.edf	RIGHT	2973	3622599	Full Trial Period	3619626	92	Trial: 92	3619626	64	À¯±Ê	·çÉÈ	°ô°ôÌÇ	j	j
lyd	369	2335	3	1967	.	.	.	.	.	.	13	.	.	.	false	false	Message: 2083ms	11.93	24.45	488	2414	874.70	467.40	5	728.40	1927	535.90	358.10	SYNCTIME	2083	.	.	lyd.edf	RIGHT	2973	3622599	Full Trial Period	3619626	92	Trial: 92	3619626	64	À¯±Ê	·çÉÈ	°ô°ôÌÇ	j	j
lyd	.	.	.	.	.	.	.	.	.	.	14	.	.	.	false	false	Message: 2954ms	3.00	125.17	24	2971	956.70	444.40	7	196.40	2948	867.80	418.10	KEYBOARD	2954	.	.	lyd.edf	RIGHT	2973	3622599	Full Trial Period	3619626	92	Trial: 92	3619626	64	À¯±Ê	·çÉÈ	°ô°ôÌÇ	j	j
lyd	.	.	.	.	.	.	.	.	.	.	15	.	.	.	false	false	Message: 3020ms	.	.	.	.	.	.	.	.	.	.	.	TRIAL_RESULT 0	3020	.	.	lyd.edf	RIGHT	2973	3622599	Full Trial Period	3619626	92	Trial: 92	3619626	64	À¯±Ê	·çÉÈ	°ô°ôÌÇ	j	j
lyd	.	.	.	.	.	.	.	.	.	.	1	.	.	.	false	false	Message: -17ms	.	.	.	.	.	.	.	.	.	.	.	TRIALID 92	-17	.	.	lyd.edf	RIGHT	3915	3628633	Full Trial Period	3624718	93	Trial: 93	3624718	124	Ë®ºø	Æ¤Çò	Ð¬×Ó	j	f
lyd	.	.	.	.	.	.	.	.	.	.	2	.	.	.	false	false	Message: -1ms	.	.	.	.	.	.	.	.	.	.	.	RECCFG CR 1000 2 0 R	-1	.	.	lyd.edf	RIGHT	3915	3628633	Full Trial Period	3624718	93	Trial: 93	3624718	124	Ë®ºø	Æ¤Çò	Ð¬×Ó	j	f
lyd	.	.	.	.	.	.	.	.	.	.	3	.	.	.	false	false	Message: -1ms	.	.	.	.	.	.	.	.	.	.	.	ELCLCFG TOWER	-1	.	.	lyd.edf	RIGHT	3915	3628633	Full Trial Period	3624718	93	Trial: 93	3624718	124	Ë®ºø	Æ¤Çò	Ð¬×Ó	j	f
lyd	.	.	.	.	.	.	.	.	.	.	4	.	.	.	false	false	Message: -1ms	.	.	.	.	.	.	.	.	.	.	.	GAZE_COORDS 0.00 0.00 1023.00 767.00	-1	.	.	lyd.edf	RIGHT	3915	3628633	Full Trial Period	3624718	93	Trial: 93	3624718	124	Ë®ºø	Æ¤Çò	Ð¬×Ó	j	f
lyd	.	.	.	.	.	.	.	.	.	.	5	.	.	.	false	false	Message: -1ms	.	.	.	.	.	.	.	.	.	.	.	THRESHOLDS R 104 216	-1	.	.	lyd.edf	RIGHT	3915	3628633	Full Trial Period	3624718	93	Trial: 93	3624718	124	Ë®ºø	Æ¤Çò	Ð¬×Ó	j	f
lyd	.	.	.	.	.	.	.	.	.	.	6	.	.	.	false	false	Message: -1ms	.	.	.	.	.	.	.	.	.	.	.	ELCL_PROC CENTROID (3)	-1	.	.	lyd.edf	RIGHT	3915	3628633	Full Trial Period	3624718	93	Trial: 93	3624718	124	Ë®ºø	Æ¤Çò	Ð¬×Ó	j	f
lyd	.	.	.	.	.	.	.	.	.	.	7	.	.	.	false	false	Message: -1ms	.	.	.	.	.	.	.	.	.	.	.	ELCL_PCR_PARAM 5 3.0	-1	.	.	lyd.edf	RIGHT	3915	3628633	Full Trial Period	3624718	93	Trial: 93	3624718	124	Ë®ºø	Æ¤Çò	Ð¬×Ó	j	f
lyd	.	.	.	.	.	.	.	.	.	.	8	.	.	.	false	true	Message: 0ms	.	.	.	.	.	.	.	.	.	.	.	!MODE RECORD CR 1000 2 0 R	0	.	.	lyd.edf	RIGHT	3915	3628633	Full Trial Period	3624718	93	Trial: 93	3624718	124	Ë®ºø	Æ¤Çò	Ð¬×Ó	j	f
lyd	.	.	.	.	.	.	.	.	.	.	9	.	.	.	false	false	Message: 49ms	0.87	4.83	181	228	138.20	395.70	1	894.60	48	117.60	379.20	SYNCTIME	49	.	.	lyd.edf	RIGHT	3915	3628633	Full Trial Period	3624718	93	Trial: 93	3624718	124	Ë®ºø	Æ¤Çò	Ð¬×Ó	j	f
lyd	.	.	.	.	.	.	.	.	.	.	10	.	.	.	false	false	Message: 1064ms	4.33	23.69	183	1225	523.00	356.90	4	900.70	1043	648.00	373.50	INVISIBLE_BOUNDARY[1]	1064	.	.	lyd.edf	RIGHT	3915	3628633	Full Trial Period	3624718	93	Trial: 93	3624718	124	Ë®ºø	Æ¤Çò	Ð¬×Ó	j	f
lyd	.	.	.	.	.	.	.	.	.	.	11	.	.	.	false	false	Message: 1074ms	4.33	23.69	183	1225	523.00	356.90	4	900.70	1043	648.00	373.50	SYNCTIME	1074	.	.	lyd.edf	RIGHT	3915	3628633	Full Trial Period	3624718	93	Trial: 93	3624718	124	Ë®ºø	Æ¤Çò	Ð¬×Ó	j	f
lyd	.	.	.	.	.	.	.	.	.	.	12	.	.	.	false	false	Message: 1803ms	11.53	41.18	280	1891	854.00	375.70	5	771.30	1612	512.70	356.50	INVISIBLE_BOUNDARY[2]	1803	.	.	lyd.edf	RIGHT	3915	3628633	Full Trial Period	3624718	93	Trial: 93	3624718	124	Ë®ºø	Æ¤Çò	Ð¬×Ó	j	f
lyd	.	.	.	.	.	.	.	.	.	.	13	.	.	.	false	false	Message: 1807ms	11.53	41.18	280	1891	854.00	375.70	5	771.30	1612	512.70	356.50	SYNCTIME	1807	.	.	lyd.edf	RIGHT	3915	3628633	Full Trial Period	3624718	93	Trial: 93	3624718	124	Ë®ºø	Æ¤Çò	Ð¬×Ó	j	f
lyd	.	.	.	.	.	.	.	.	.	.	14	.	.	.	false	false	Message: 3896ms	4.77	18.40	259	3913	925.60	538.20	11	771.90	3655	911.50	689.60	KEYBOARD	3896	.	.	lyd.edf	RIGHT	3915	3628633	Full Trial Period	3624718	93	Trial: 93	3624718	124	Ë®ºø	Æ¤Çò	Ð¬×Ó	j	f
lyd	.	.	.	.	.	.	.	.	.	.	15	.	.	.	false	false	Message: 3963ms	.	.	.	.	.	.	.	.	.	.	.	TRIAL_RESULT 0	3963	.	.	lyd.edf	RIGHT	3915	3628633	Full Trial Period	3624718	93	Trial: 93	3624718	124	Ë®ºø	Æ¤Çò	Ð¬×Ó	j	f
lyd	.	.	.	.	.	.	.	.	.	.	1	.	.	.	false	false	Message: -55ms	.	.	.	.	.	.	.	.	.	.	.	TRIALID 93	-55	.	.	lyd.edf	RIGHT	2118	3632064	Full Trial Period	3629946	94	Trial: 94	3629946	23	×ÔÐÐ³µ	Ï´ÒÂ»ú	¹Ä	j	j
lyd	.	.	.	.	.	.	.	.	.	.	2	.	.	.	false	false	Message: -1ms	.	.	.	.	.	.	.	.	.	.	.	RECCFG CR 1000 2 0 R	-1	.	.	lyd.edf	RIGHT	2118	3632064	Full Trial Period	3629946	94	Trial: 94	3629946	23	×ÔÐÐ³µ	Ï´ÒÂ»ú	¹Ä	j	j
lyd	.	.	.	.	.	.	.	.	.	.	3	.	.	.	false	false	Message: -1ms	.	.	.	.	.	.	.	.	.	.	.	ELCLCFG TOWER	-1	.	.	lyd.edf	RIGHT	2118	3632064	Full Trial Period	3629946	94	Trial: 94	3629946	23	×ÔÐÐ³µ	Ï´ÒÂ»ú	¹Ä	j	j
lyd	.	.	.	.	.	.	.	.	.	.	4	.	.	.	false	false	Message: -1ms	.	.	.	.	.	.	.	.	.	.	.	GAZE_COORDS 0.00 0.00 1023.00 767.00	-1	.	.	lyd.edf	RIGHT	2118	3632064	Full Trial Period	3629946	94	Trial: 94	3629946	23	×ÔÐÐ³µ	Ï´ÒÂ»ú	¹Ä	j	j
lyd	.	.	.	.	.	.	.	.	.	.	5	.	.	.	false	false	Message: -1ms	.	.	.	.	.	.	.	.	.	.	.	THRESHOLDS R 104 216	-1	.	.	lyd.edf	RIGHT	2118	3632064	Full Trial Period	3629946	94	Trial: 94	3629946	23	×ÔÐÐ³µ	Ï´ÒÂ»ú	¹Ä	j	j
lyd	.	.	.	.	.	.	.	.	.	.	6	.	.	.	false	false	Message: -1ms	.	.	.	.	.	.	.	.	.	.	.	ELCL_PROC CENTROID (3)	-1	.	.	lyd.edf	RIGHT	2118	3632064	Full Trial Period	3629946	94	Trial: 94	3629946	23	×ÔÐÐ³µ	Ï´ÒÂ»ú	¹Ä	j	j
lyd	.	.	.	.	.	.	.	.	.	.	7	.	.	.	false	false	Message: -1ms	.	.	.	.	.	.	.	.	.	.	.	ELCL_PCR_PARAM 5 3.0	-1	.	.	lyd.edf	RIGHT	2118	3632064	Full Trial Period	3629946	94	Trial: 94	3629946	23	×ÔÐÐ³µ	Ï´ÒÂ»ú	¹Ä	j	j
lyd	.	.	.	.	.	.	.	.	.	.	8	.	.	.	false	true	Message: 0ms	.	.	.	.	.	.	.	.	.	.	.	!MODE RECORD CR 1000 2 0 R	0	.	.	lyd.edf	RIGHT	2118	3632064	Full Trial Period	3629946	94	Trial: 94	3629946	23	×ÔÐÐ³µ	Ï´ÒÂ»ú	¹Ä	j	j
lyd	.	.	.	.	184	190	1	7	125.00	368.30	9	.	.	.	false	false	Message: 45ms	.	.	.	.	.	.	.	.	.	.	.	SYNCTIME	45	125.00	368.30	lyd.edf	RIGHT	2118	3632064	Full Trial Period	3629946	94	Trial: 94	3629946	23	×ÔÐÐ³µ	Ï´ÒÂ»ú	¹Ä	j	j
lyd	.	.	.	.	.	.	.	.	.	.	10	.	.	.	false	false	Message: 465ms	12.93	42.82	302	492	511.90	366.80	1	985.20	191	127.30	359.10	INVISIBLE_BOUNDARY[1]	465	.	.	lyd.edf	RIGHT	2118	3632064	Full Trial Period	3629946	94	Trial: 94	3629946	23	×ÔÐÐ³µ	Ï´ÒÂ»ú	¹Ä	j	j
lyd	.	.	.	.	.	.	.	.	.	.	11	.	.	.	false	false	Message: 470ms	12.93	42.82	302	492	511.90	366.80	1	985.20	191	127.30	359.10	SYNCTIME	470	.	.	lyd.edf	RIGHT	2118	3632064	Full Trial Period	3629946	94	Trial: 94	3629946	23	×ÔÐÐ³µ	Ï´ÒÂ»ú	¹Ä	j	j
lyd	.	.	.	.	.	.	.	.	.	.	12	.	.	.	false	false	Message: 1264ms	3.39	12.28	276	1451	871.20	362.70	4	927.50	1176	839.80	269.50	INVISIBLE_BOUNDARY[2]	1264	.	.	lyd.edf	RIGHT	2118	3632064	Full Trial Period	3629946	94	Trial: 94	3629946	23	×ÔÐÐ³µ	Ï´ÒÂ»ú	¹Ä	j	j
lyd	92	1358	3	1267	.	.	.	.	.	.	13	.	.	.	false	false	Message: 1270ms	3.39	12.28	276	1451	871.20	362.70	4	927.50	1176	839.80	269.50	SYNCTIME	1270	.	.	lyd.edf	RIGHT	2118	3632064	Full Trial Period	3629946	94	Trial: 94	3629946	23	×ÔÐÐ³µ	Ï´ÒÂ»ú	¹Ä	j	j
lyd	.	.	.	.	141	2116	7	1976	1268.30	687.50	14	.	.	.	false	false	Message: 2100ms	.	.	.	.	.	.	.	.	.	.	.	KEYBOARD	2100	1268.30	687.50	lyd.edf	RIGHT	2118	3632064	Full Trial Period	3629946	94	Trial: 94	3629946	23	×ÔÐÐ³µ	Ï´ÒÂ»ú	¹Ä	j	j
lyd	.	.	.	.	.	.	.	.	.	.	15	.	.	.	false	false	Message: 2161ms	.	.	.	.	.	.	.	.	.	.	.	TRIAL_RESULT 0	2161	.	.	lyd.edf	RIGHT	2118	3632064	Full Trial Period	3629946	94	Trial: 94	3629946	23	×ÔÐÐ³µ	Ï´ÒÂ»ú	¹Ä	j	j
lyd	.	.	.	.	.	.	.	.	.	.	1	.	.	.	false	false	Message: -20ms	.	.	.	.	.	.	.	.	.	.	.	TRIALID 94	-20	.	.	lyd.edf	RIGHT	1901	3635312	Full Trial Period	3633411	95	Trial: 95	3633411	33	Î¢²¨Â¯	ÐÓÈÊ	ÑÛ¾¦	j	j
lyd	.	.	.	.	.	.	.	.	.	.	2	.	.	.	false	false	Message: -1ms	.	.	.	.	.	.	.	.	.	.	.	RECCFG CR 1000 2 0 R	-1	.	.	lyd.edf	RIGHT	1901	3635312	Full Trial Period	3633411	95	Trial: 95	3633411	33	Î¢²¨Â¯	ÐÓÈÊ	ÑÛ¾¦	j	j
lyd	.	.	.	.	.	.	.	.	.	.	3	.	.	.	false	false	Message: -1ms	.	.	.	.	.	.	.	.	.	.	.	ELCLCFG TOWER	-1	.	.	lyd.edf	RIGHT	1901	3635312	Full Trial Period	3633411	95	Trial: 95	3633411	33	Î¢²¨Â¯	ÐÓÈÊ	ÑÛ¾¦	j	j
lyd	.	.	.	.	.	.	.	.	.	.	4	.	.	.	false	false	Message: -1ms	.	.	.	.	.	.	.	.	.	.	.	GAZE_COORDS 0.00 0.00 1023.00 767.00	-1	.	.	lyd.edf	RIGHT	1901	3635312	Full Trial Period	3633411	95	Trial: 95	3633411	33	Î¢²¨Â¯	ÐÓÈÊ	ÑÛ¾¦	j	j
lyd	.	.	.	.	.	.	.	.	.	.	5	.	.	.	false	false	Message: -1ms	.	.	.	.	.	.	.	.	.	.	.	THRESHOLDS R 104 216	-1	.	.	lyd.edf	RIGHT	1901	3635312	Full Trial Period	3633411	95	Trial: 95	3633411	33	Î¢²¨Â¯	ÐÓÈÊ	ÑÛ¾¦	j	j
lyd	.	.	.	.	.	.	.	.	.	.	6	.	.	.	false	false	Message: -1ms	.	.	.	.	.	.	.	.	.	.	.	ELCL_PROC CENTROID (3)	-1	.	.	lyd.edf	RIGHT	1901	3635312	Full Trial Period	3633411	95	Trial: 95	3633411	33	Î¢²¨Â¯	ÐÓÈÊ	ÑÛ¾¦	j	j
lyd	.	.	.	.	.	.	.	.	.	.	7	.	.	.	false	false	Message: -1ms	.	.	.	.	.	.	.	.	.	.	.	ELCL_PCR_PARAM 5 3.0	-1	.	.	lyd.edf	RIGHT	1901	3635312	Full Trial Period	3633411	95	Trial: 95	3633411	33	Î¢²¨Â¯	ÐÓÈÊ	ÑÛ¾¦	j	j
lyd	.	.	.	.	.	.	.	.	.	.	8	.	.	.	false	true	Message: 0ms	.	.	.	.	.	.	.	.	.	.	.	!MODE RECORD CR 1000 2 0 R	0	.	.	lyd.edf	RIGHT	1901	3635312	Full Trial Period	3633411	95	Trial: 95	3633411	33	Î¢²¨Â¯	ÐÓÈÊ	ÑÛ¾¦	j	j
lyd	.	.	.	.	174	180	1	7	138.00	371.80	9	.	.	.	false	false	Message: 47ms	.	.	.	.	.	.	.	.	.	.	.	SYNCTIME	47	138.00	371.80	lyd.edf	RIGHT	1901	3635312	Full Trial Period	3633411	95	Trial: 95	3633411	33	Î¢²¨Â¯	ÐÓÈÊ	ÑÛ¾¦	j	j
lyd	.	.	.	.	.	.	.	.	.	.	10	.	.	.	false	false	Message: 602ms	14.96	245.17	61	634	594.10	385.70	2	542.90	574	149.00	363.80	INVISIBLE_BOUNDARY[1]	602	.	.	lyd.edf	RIGHT	1901	3635312	Full Trial Period	3633411	95	Trial: 95	3633411	33	Î¢²¨Â¯	ÐÓÈÊ	ÑÛ¾¦	j	j
lyd	.	.	.	.	.	.	.	.	.	.	11	.	.	.	false	false	Message: 613ms	14.96	245.17	61	634	594.10	385.70	2	542.90	574	149.00	363.80	SYNCTIME	613	.	.	lyd.edf	RIGHT	1901	3635312	Full Trial Period	3633411	95	Trial: 95	3633411	33	Î¢²¨Â¯	ÐÓÈÊ	ÑÛ¾¦	j	j
lyd	.	.	.	.	.	.	.	.	.	.	12	.	.	.	false	false	Message: 1172ms	10.70	55.44	193	1245	888.00	457.10	4	513.70	1053	566.80	433.60	INVISIBLE_BOUNDARY[2]	1172	.	.	lyd.edf	RIGHT	1901	3635312	Full Trial Period	3633411	95	Trial: 95	3633411	33	Î¢²¨Â¯	ÐÓÈÊ	ÑÛ¾¦	j	j
lyd	.	.	.	.	.	.	.	.	.	.	13	.	.	.	false	false	Message: 1180ms	10.70	55.44	193	1245	888.00	457.10	4	513.70	1053	566.80	433.60	SYNCTIME	1180	.	.	lyd.edf	RIGHT	1901	3635312	Full Trial Period	3633411	95	Trial: 95	3633411	33	Î¢²¨Â¯	ÐÓÈÊ	ÑÛ¾¦	j	j
lyd	.	.	.	.	66	1899	9	1834	943.80	576.60	14	.	.	.	false	false	Message: 1882ms	.	.	.	.	.	.	.	.	.	.	.	KEYBOARD	1882	943.80	576.60	lyd.edf	RIGHT	1901	3635312	Full Trial Period	3633411	95	Trial: 95	3633411	33	Î¢²¨Â¯	ÐÓÈÊ	ÑÛ¾¦	j	j
lyd	.	.	.	.	.	.	.	.	.	.	15	.	.	.	false	false	Message: 1943ms	.	.	.	.	.	.	.	.	.	.	.	TRIAL_RESULT 0	1943	.	.	lyd.edf	RIGHT	1901	3635312	Full Trial Period	3633411	95	Trial: 95	3633411	33	Î¢²¨Â¯	ÐÓÈÊ	ÑÛ¾¦	j	j
lyd	.	.	.	.	.	.	.	.	.	.	1	.	.	.	false	false	Message: -15ms	.	.	.	.	.	.	.	.	.	.	.	TRIALID 95	-15	.	.	lyd.edf	RIGHT	1474	3638088	Full Trial Period	3636614	96	Trial: 96	3636614	42	ºÉ°üµ°	Ê±ÖÓ	Ö¸ÄÏÕë	f	j
lyd	.	.	.	.	.	.	.	.	.	.	2	.	.	.	false	false	Message: -1ms	.	.	.	.	.	.	.	.	.	.	.	RECCFG CR 1000 2 0 R	-1	.	.	lyd.edf	RIGHT	1474	3638088	Full Trial Period	3636614	96	Trial: 96	3636614	42	ºÉ°üµ°	Ê±ÖÓ	Ö¸ÄÏÕë	f	j
lyd	.	.	.	.	.	.	.	.	.	.	3	.	.	.	false	false	Message: -1ms	.	.	.	.	.	.	.	.	.	.	.	ELCLCFG TOWER	-1	.	.	lyd.edf	RIGHT	1474	3638088	Full Trial Period	3636614	96	Trial: 96	3636614	42	ºÉ°üµ°	Ê±ÖÓ	Ö¸ÄÏÕë	f	j
lyd	.	.	.	.	.	.	.	.	.	.	4	.	.	.	false	false	Message: -1ms	.	.	.	.	.	.	.	.	.	.	.	GAZE_COORDS 0.00 0.00 1023.00 767.00	-1	.	.	lyd.edf	RIGHT	1474	3638088	Full Trial Period	3636614	96	Trial: 96	3636614	42	ºÉ°üµ°	Ê±ÖÓ	Ö¸ÄÏÕë	f	j
lyd	.	.	.	.	.	.	.	.	.	.	5	.	.	.	false	false	Message: -1ms	.	.	.	.	.	.	.	.	.	.	.	THRESHOLDS R 104 216	-1	.	.	lyd.edf	RIGHT	1474	3638088	Full Trial Period	3636614	96	Trial: 96	3636614	42	ºÉ°üµ°	Ê±ÖÓ	Ö¸ÄÏÕë	f	j
lyd	.	.	.	.	.	.	.	.	.	.	6	.	.	.	false	false	Message: -1ms	.	.	.	.	.	.	.	.	.	.	.	ELCL_PROC CENTROID (3)	-1	.	.	lyd.edf	RIGHT	1474	3638088	Full Trial Period	3636614	96	Trial: 96	3636614	42	ºÉ°üµ°	Ê±ÖÓ	Ö¸ÄÏÕë	f	j
lyd	.	.	.	.	.	.	.	.	.	.	7	.	.	.	false	false	Message: -1ms	.	.	.	.	.	.	.	.	.	.	.	ELCL_PCR_PARAM 5 3.0	-1	.	.	lyd.edf	RIGHT	1474	3638088	Full Trial Period	3636614	96	Trial: 96	3636614	42	ºÉ°üµ°	Ê±ÖÓ	Ö¸ÄÏÕë	f	j
lyd	.	.	.	.	.	.	.	.	.	.	8	.	.	.	false	true	Message: 0ms	.	.	.	.	.	.	.	.	.	.	.	!MODE RECORD CR 1000 2 0 R	0	.	.	lyd.edf	RIGHT	1474	3638088	Full Trial Period	3636614	96	Trial: 96	3636614	42	ºÉ°üµ°	Ê±ÖÓ	Ö¸ÄÏÕë	f	j
lyd	.	.	.	.	189	195	1	7	124.30	378.30	9	.	.	.	false	false	Message: 43ms	.	.	.	.	.	.	.	.	.	.	.	SYNCTIME	43	124.30	378.30	lyd.edf	RIGHT	1474	3638088	Full Trial Period	3636614	96	Trial: 96	3636614	42	ºÉ°üµ°	Ê±ÖÓ	Ö¸ÄÏÕë	f	j
lyd	.	.	.	.	.	.	.	.	.	.	10	.	.	.	false	false	Message: 362ms	17.18	73.73	233	428	639.10	434.40	1	969.10	196	126.80	372.60	INVISIBLE_BOUNDARY[1]	362	.	.	lyd.edf	RIGHT	1474	3638088	Full Trial Period	3636614	96	Trial: 96	3636614	42	ºÉ°üµ°	Ê±ÖÓ	Ö¸ÄÏÕë	f	j
lyd	.	.	.	.	.	.	.	.	.	.	11	.	.	.	false	false	Message: 368ms	17.18	73.73	233	428	639.10	434.40	1	969.10	196	126.80	372.60	SYNCTIME	368	.	.	lyd.edf	RIGHT	1474	3638088	Full Trial Period	3636614	96	Trial: 96	3636614	42	ºÉ°üµ°	Ê±ÖÓ	Ö¸ÄÏÕë	f	j
lyd	.	.	.	.	.	.	.	.	.	.	12	.	.	.	false	false	Message: 859ms	9.79	39.95	245	883	782.40	453.50	4	849.80	639	510.80	355.60	INVISIBLE_BOUNDARY[2]	859	.	.	lyd.edf	RIGHT	1474	3638088	Full Trial Period	3636614	96	Trial: 96	3636614	42	ºÉ°üµ°	Ê±ÖÓ	Ö¸ÄÏÕë	f	j
lyd	.	.	.	.	.	.	.	.	.	.	13	.	.	.	false	false	Message: 868ms	9.79	39.95	245	883	782.40	453.50	4	849.80	639	510.80	355.60	SYNCTIME	868	.	.	lyd.edf	RIGHT	1474	3638088	Full Trial Period	3636614	96	Trial: 96	3636614	42	ºÉ°üµ°	Ê±ÖÓ	Ö¸ÄÏÕë	f	j
lyd	.	.	.	.	361	1472	8	1112	901.90	331.70	14	.	.	.	false	false	Message: 1455ms	.	.	.	.	.	.	.	.	.	.	.	KEYBOARD	1455	901.90	331.70	lyd.edf	RIGHT	1474	3638088	Full Trial Period	3636614	96	Trial: 96	3636614	42	ºÉ°üµ°	Ê±ÖÓ	Ö¸ÄÏÕë	f	j
lyd	.	.	.	.	.	.	.	.	.	.	15	.	.	.	false	false	Message: 1518ms	.	.	.	.	.	.	.	.	.	.	.	TRIAL_RESULT 0	1518	.	.	lyd.edf	RIGHT	1474	3638088	Full Trial Period	3636614	96	Trial: 96	3636614	42	ºÉ°üµ°	Ê±ÖÓ	Ö¸ÄÏÕë	f	j
lyd	.	.	.	.	.	.	.	.	.	.	1	.	.	.	false	false	Message: -15ms	.	.	.	.	.	.	.	.	.	.	.	TRIALID 96	-15	.	.	lyd.edf	RIGHT	2723	3642170	Full Trial Period	3639447	97	Trial: 97	3639447	141	ÕÂÓã	ÍÏ°Ñ	ÈâÍè	f	f
lyd	.	.	.	.	.	.	.	.	.	.	2	.	.	.	false	false	Message: -1ms	.	.	.	.	.	.	.	.	.	.	.	RECCFG CR 1000 2 0 R	-1	.	.	lyd.edf	RIGHT	2723	3642170	Full Trial Period	3639447	97	Trial: 97	3639447	141	ÕÂÓã	ÍÏ°Ñ	ÈâÍè	f	f
lyd	.	.	.	.	.	.	.	.	.	.	3	.	.	.	false	false	Message: -1ms	.	.	.	.	.	.	.	.	.	.	.	ELCLCFG TOWER	-1	.	.	lyd.edf	RIGHT	2723	3642170	Full Trial Period	3639447	97	Trial: 97	3639447	141	ÕÂÓã	ÍÏ°Ñ	ÈâÍè	f	f
lyd	.	.	.	.	.	.	.	.	.	.	4	.	.	.	false	false	Message: -1ms	.	.	.	.	.	.	.	.	.	.	.	GAZE_COORDS 0.00 0.00 1023.00 767.00	-1	.	.	lyd.edf	RIGHT	2723	3642170	Full Trial Period	3639447	97	Trial: 97	3639447	141	ÕÂÓã	ÍÏ°Ñ	ÈâÍè	f	f
lyd	.	.	.	.	.	.	.	.	.	.	5	.	.	.	false	false	Message: -1ms	.	.	.	.	.	.	.	.	.	.	.	THRESHOLDS R 104 216	-1	.	.	lyd.edf	RIGHT	2723	3642170	Full Trial Period	3639447	97	Trial: 97	3639447	141	ÕÂÓã	ÍÏ°Ñ	ÈâÍè	f	f
lyd	.	.	.	.	.	.	.	.	.	.	6	.	.	.	false	false	Message: -1ms	.	.	.	.	.	.	.	.	.	.	.	ELCL_PROC CENTROID (3)	-1	.	.	lyd.edf	RIGHT	2723	3642170	Full Trial Period	3639447	97	Trial: 97	3639447	141	ÕÂÓã	ÍÏ°Ñ	ÈâÍè	f	f
lyd	.	.	.	.	.	.	.	.	.	.	7	.	.	.	false	false	Message: -1ms	.	.	.	.	.	.	.	.	.	.	.	ELCL_PCR_PARAM 5 3.0	-1	.	.	lyd.edf	RIGHT	2723	3642170	Full Trial Period	3639447	97	Trial: 97	3639447	141	ÕÂÓã	ÍÏ°Ñ	ÈâÍè	f	f
lyd	.	.	.	.	.	.	.	.	.	.	8	.	.	.	false	true	Message: 0ms	.	.	.	.	.	.	.	.	.	.	.	!MODE RECORD CR 1000 2 0 R	0	.	.	lyd.edf	RIGHT	2723	3642170	Full Trial Period	3639447	97	Trial: 97	3639447	141	ÕÂÓã	ÍÏ°Ñ	ÈâÍè	f	f
lyd	81	81	1	1	.	.	.	.	.	.	9	.	.	.	false	false	Message: 43ms	.	.	169	169	166.10	428.10	1	396.10	1	.	.	SYNCTIME	43	.	.	lyd.edf	RIGHT	2723	3642170	Full Trial Period	3639447	97	Trial: 97	3639447	141	ÕÂÓã	ÍÏ°Ñ	ÈâÍè	f	f
lyd	.	.	.	.	.	.	.	.	.	.	10	.	.	.	false	false	Message: 704ms	3.51	14.75	238	931	574.90	453.90	3	682.20	694	519.80	368.20	INVISIBLE_BOUNDARY[1]	704	.	.	lyd.edf	RIGHT	2723	3642170	Full Trial Period	3639447	97	Trial: 97	3639447	141	ÕÂÓã	ÍÏ°Ñ	ÈâÍè	f	f
lyd	.	.	.	.	.	.	.	.	.	.	11	.	.	.	false	false	Message: 709ms	3.51	14.75	238	931	574.90	453.90	3	682.20	694	519.80	368.20	SYNCTIME	709	.	.	lyd.edf	RIGHT	2723	3642170	Full Trial Period	3639447	97	Trial: 97	3639447	141	ÕÂÓã	ÍÏ°Ñ	ÈâÍè	f	f
lyd	.	.	.	.	.	.	.	.	.	.	12	.	.	.	false	false	Message: 1449ms	13.32	49.52	269	1517	893.10	467.30	5	910.50	1249	516.50	338.80	INVISIBLE_BOUNDARY[2]	1449	.	.	lyd.edf	RIGHT	2723	3642170	Full Trial Period	3639447	97	Trial: 97	3639447	141	ÕÂÓã	ÍÏ°Ñ	ÈâÍè	f	f
lyd	.	.	.	.	.	.	.	.	.	.	13	.	.	.	false	false	Message: 1459ms	13.32	49.52	269	1517	893.10	467.30	5	910.50	1249	516.50	338.80	SYNCTIME	1459	.	.	lyd.edf	RIGHT	2723	3642170	Full Trial Period	3639447	97	Trial: 97	3639447	141	ÕÂÓã	ÍÏ°Ñ	ÈâÍè	f	f
lyd	.	.	.	.	.	.	.	.	.	.	14	.	.	.	false	false	Message: 2704ms	2.80	11.16	251	2721	1192.30	931.00	9	430.50	2471	1285.90	981.40	KEYBOARD	2704	.	.	lyd.edf	RIGHT	2723	3642170	Full Trial Period	3639447	97	Trial: 97	3639447	141	ÕÂÓã	ÍÏ°Ñ	ÈâÍè	f	f
lyd	.	.	.	.	.	.	.	.	.	.	15	.	.	.	false	false	Message: 2770ms	.	.	.	.	.	.	.	.	.	.	.	TRIAL_RESULT 0	2770	.	.	lyd.edf	RIGHT	2723	3642170	Full Trial Period	3639447	97	Trial: 97	3639447	141	ÕÂÓã	ÍÏ°Ñ	ÈâÍè	f	f
lyd	.	.	.	.	.	.	.	.	.	.	1	.	.	.	false	false	Message: -16ms	.	.	.	.	.	.	.	.	.	.	.	TRIALID 97	-16	.	.	lyd.edf	RIGHT	1929	3645218	Full Trial Period	3643289	98	Trial: 98	3643289	99	Ô²Öé±Ê	ÑÀË¢	É××Ó	j	j
lyd	.	.	.	.	.	.	.	.	.	.	2	.	.	.	false	false	Message: -1ms	.	.	.	.	.	.	.	.	.	.	.	RECCFG CR 1000 2 0 R	-1	.	.	lyd.edf	RIGHT	1929	3645218	Full Trial Period	3643289	98	Trial: 98	3643289	99	Ô²Öé±Ê	ÑÀË¢	É××Ó	j	j
lyd	.	.	.	.	.	.	.	.	.	.	3	.	.	.	false	false	Message: -1ms	.	.	.	.	.	.	.	.	.	.	.	ELCLCFG TOWER	-1	.	.	lyd.edf	RIGHT	1929	3645218	Full Trial Period	3643289	98	Trial: 98	3643289	99	Ô²Öé±Ê	ÑÀË¢	É××Ó	j	j
lyd	.	.	.	.	.	.	.	.	.	.	4	.	.	.	false	false	Message: -1ms	.	.	.	.	.	.	.	.	.	.	.	GAZE_COORDS 0.00 0.00 1023.00 767.00	-1	.	.	lyd.edf	RIGHT	1929	3645218	Full Trial Period	3643289	98	Trial: 98	3643289	99	Ô²Öé±Ê	ÑÀË¢	É××Ó	j	j
lyd	.	.	.	.	.	.	.	.	.	.	5	.	.	.	false	false	Message: -1ms	.	.	.	.	.	.	.	.	.	.	.	THRESHOLDS R 104 216	-1	.	.	lyd.edf	RIGHT	1929	3645218	Full Trial Period	3643289	98	Trial: 98	3643289	99	Ô²Öé±Ê	ÑÀË¢	É××Ó	j	j
lyd	.	.	.	.	.	.	.	.	.	.	6	.	.	.	false	false	Message: -1ms	.	.	.	.	.	.	.	.	.	.	.	ELCL_PROC CENTROID (3)	-1	.	.	lyd.edf	RIGHT	1929	3645218	Full Trial Period	3643289	98	Trial: 98	3643289	99	Ô²Öé±Ê	ÑÀË¢	É××Ó	j	j
lyd	.	.	.	.	.	.	.	.	.	.	7	.	.	.	false	false	Message: -1ms	.	.	.	.	.	.	.	.	.	.	.	ELCL_PCR_PARAM 5 3.0	-1	.	.	lyd.edf	RIGHT	1929	3645218	Full Trial Period	3643289	98	Trial: 98	3643289	99	Ô²Öé±Ê	ÑÀË¢	É××Ó	j	j
lyd	.	.	.	.	.	.	.	.	.	.	8	.	.	.	false	true	Message: 0ms	.	.	.	.	.	.	.	.	.	.	.	!MODE RECORD CR 1000 2 0 R	0	.	.	lyd.edf	RIGHT	1929	3645218	Full Trial Period	3643289	98	Trial: 98	3643289	99	Ô²Öé±Ê	ÑÀË¢	É××Ó	j	j
lyd	.	.	.	.	201	207	1	7	127.50	377.00	9	.	.	.	false	false	Message: 41ms	.	.	.	.	.	.	.	.	.	.	.	SYNCTIME	41	127.50	377.00	lyd.edf	RIGHT	1929	3645218	Full Trial Period	3643289	98	Trial: 98	3643289	99	Ô²Öé±Ê	ÑÀË¢	É××Ó	j	j
lyd	.	.	.	.	.	.	.	.	.	.	10	.	.	.	false	false	Message: 345ms	9.05	39.00	232	439	400.90	437.00	1	659.70	208	133.70	390.20	INVISIBLE_BOUNDARY[1]	345	.	.	lyd.edf	RIGHT	1929	3645218	Full Trial Period	3643289	98	Trial: 98	3643289	99	Ô²Öé±Ê	ÑÀË¢	É××Ó	j	j
lyd	.	.	.	.	.	.	.	.	.	.	11	.	.	.	false	false	Message: 350ms	9.05	39.00	232	439	400.90	437.00	1	659.70	208	133.70	390.20	SYNCTIME	350	.	.	lyd.edf	RIGHT	1929	3645218	Full Trial Period	3643289	98	Trial: 98	3643289	99	Ô²Öé±Ê	ÑÀË¢	É××Ó	j	j
lyd	.	.	.	.	.	.	.	.	.	.	12	.	.	.	false	false	Message: 994ms	3.73	15.17	246	1208	859.10	397.80	4	750.60	963	856.80	289.40	INVISIBLE_BOUNDARY[2]	994	.	.	lyd.edf	RIGHT	1929	3645218	Full Trial Period	3643289	98	Trial: 98	3643289	99	Ô²Öé±Ê	ÑÀË¢	É××Ó	j	j
lyd	.	.	.	.	.	.	.	.	.	.	13	.	.	.	false	false	Message: 1000ms	3.73	15.17	246	1208	859.10	397.80	4	750.60	963	856.80	289.40	SYNCTIME	1000	.	.	lyd.edf	RIGHT	1929	3645218	Full Trial Period	3643289	98	Trial: 98	3643289	99	Ô²Öé±Ê	ÑÀË¢	É××Ó	j	j
lyd	.	.	.	.	.	.	.	.	.	.	14	.	.	.	false	false	Message: 1910ms	6.76	116.50	58	1927	899.90	538.30	7	284.00	1870	1068.90	676.60	KEYBOARD	1910	.	.	lyd.edf	RIGHT	1929	3645218	Full Trial Period	3643289	98	Trial: 98	3643289	99	Ô²Öé±Ê	ÑÀË¢	É××Ó	j	j
lyd	.	.	.	.	.	.	.	.	.	.	15	.	.	.	false	false	Message: 1976ms	.	.	.	.	.	.	.	.	.	.	.	TRIAL_RESULT 0	1976	.	.	lyd.edf	RIGHT	1929	3645218	Full Trial Period	3643289	98	Trial: 98	3643289	99	Ô²Öé±Ê	ÑÀË¢	É××Ó	j	j
lyd	.	.	.	.	.	.	.	.	.	.	1	.	.	.	false	false	Message: -16ms	.	.	.	.	.	.	.	.	.	.	.	TRIALID 98	-16	.	.	lyd.edf	RIGHT	5018	3651706	Full Trial Period	3646688	99	Trial: 99	3646688	123	Ë®Í°	Ö½Ïä	±ù¹÷	f	f
lyd	.	.	.	.	.	.	.	.	.	.	2	.	.	.	false	false	Message: -1ms	.	.	.	.	.	.	.	.	.	.	.	RECCFG CR 1000 2 0 R	-1	.	.	lyd.edf	RIGHT	5018	3651706	Full Trial Period	3646688	99	Trial: 99	3646688	123	Ë®Í°	Ö½Ïä	±ù¹÷	f	f
lyd	.	.	.	.	.	.	.	.	.	.	3	.	.	.	false	false	Message: -1ms	.	.	.	.	.	.	.	.	.	.	.	ELCLCFG TOWER	-1	.	.	lyd.edf	RIGHT	5018	3651706	Full Trial Period	3646688	99	Trial: 99	3646688	123	Ë®Í°	Ö½Ïä	±ù¹÷	f	f
lyd	.	.	.	.	.	.	.	.	.	.	4	.	.	.	false	false	Message: -1ms	.	.	.	.	.	.	.	.	.	.	.	GAZE_COORDS 0.00 0.00 1023.00 767.00	-1	.	.	lyd.edf	RIGHT	5018	3651706	Full Trial Period	3646688	99	Trial: 99	3646688	123	Ë®Í°	Ö½Ïä	±ù¹÷	f	f
lyd	.	.	.	.	.	.	.	.	.	.	5	.	.	.	false	false	Message: -1ms	.	.	.	.	.	.	.	.	.	.	.	THRESHOLDS R 104 216	-1	.	.	lyd.edf	RIGHT	5018	3651706	Full Trial Period	3646688	99	Trial: 99	3646688	123	Ë®Í°	Ö½Ïä	±ù¹÷	f	f
lyd	.	.	.	.	.	.	.	.	.	.	6	.	.	.	false	false	Message: -1ms	.	.	.	.	.	.	.	.	.	.	.	ELCL_PROC CENTROID (3)	-1	.	.	lyd.edf	RIGHT	5018	3651706	Full Trial Period	3646688	99	Trial: 99	3646688	123	Ë®Í°	Ö½Ïä	±ù¹÷	f	f
lyd	.	.	.	.	.	.	.	.	.	.	7	.	.	.	false	false	Message: -1ms	.	.	.	.	.	.	.	.	.	.	.	ELCL_PCR_PARAM 5 3.0	-1	.	.	lyd.edf	RIGHT	5018	3651706	Full Trial Period	3646688	99	Trial: 99	3646688	123	Ë®Í°	Ö½Ïä	±ù¹÷	f	f
lyd	.	.	.	.	.	.	.	.	.	.	8	.	.	.	false	true	Message: 0ms	.	.	.	.	.	.	.	.	.	.	.	!MODE RECORD CR 1000 2 0 R	0	.	.	lyd.edf	RIGHT	5018	3651706	Full Trial Period	3646688	99	Trial: 99	3646688	123	Ë®Í°	Ö½Ïä	±ù¹÷	f	f
lyd	.	.	.	.	204	210	1	7	124.50	380.60	9	.	.	.	false	false	Message: 42ms	.	.	.	.	.	.	.	.	.	.	.	SYNCTIME	42	124.50	380.60	lyd.edf	RIGHT	5018	3651706	Full Trial Period	3646688	99	Trial: 99	3646688	123	Ë®Í°	Ö½Ïä	±ù¹÷	f	f
lyd	.	.	.	.	.	.	.	.	.	.	10	.	.	.	false	false	Message: 500ms	11.88	247.53	48	527	615.80	392.90	2	503.80	480	265.50	404.60	INVISIBLE_BOUNDARY[1]	500	.	.	lyd.edf	RIGHT	5018	3651706	Full Trial Period	3646688	99	Trial: 99	3646688	123	Ë®Í°	Ö½Ïä	±ù¹÷	f	f
lyd	.	.	.	.	.	.	.	.	.	.	11	.	.	.	false	false	Message: 509ms	11.88	247.53	48	527	615.80	392.90	2	503.80	480	265.50	404.60	SYNCTIME	509	.	.	lyd.edf	RIGHT	5018	3651706	Full Trial Period	3646688	99	Trial: 99	3646688	123	Ë®Í°	Ö½Ïä	±ù¹÷	f	f
lyd	.	.	.	.	.	.	.	.	.	.	12	.	.	.	false	false	Message: 1697ms	11.70	225.05	52	1711	905.10	401.80	5	516.70	1660	561.00	340.20	INVISIBLE_BOUNDARY[2]	1697	.	.	lyd.edf	RIGHT	5018	3651706	Full Trial Period	3646688	99	Trial: 99	3646688	123	Ë®Í°	Ö½Ïä	±ù¹÷	f	f
lyd	.	.	.	.	.	.	.	.	.	.	13	.	.	.	false	false	Message: 1700ms	11.70	225.05	52	1711	905.10	401.80	5	516.70	1660	561.00	340.20	SYNCTIME	1700	.	.	lyd.edf	RIGHT	5018	3651706	Full Trial Period	3646688	99	Trial: 99	3646688	123	Ë®Í°	Ö½Ïä	±ù¹÷	f	f
lyd	374	5017	5	4644	.	.	.	.	.	.	14	.	.	.	false	false	Message: 5000ms	1.62	4.22	384	5017	1182.50	1376.30	10	0.00	4634	1249.10	1384.10	KEYBOARD	5000	.	.	lyd.edf	RIGHT	5018	3651706	Full Trial Period	3646688	99	Trial: 99	3646688	123	Ë®Í°	Ö½Ïä	±ù¹÷	f	f
lyd	.	.	.	.	.	.	.	.	.	.	15	.	.	.	false	false	Message: 5057ms	.	.	.	.	.	.	.	.	.	.	.	TRIAL_RESULT 0	5057	.	.	lyd.edf	RIGHT	5018	3651706	Full Trial Period	3646688	99	Trial: 99	3646688	123	Ë®Í°	Ö½Ïä	±ù¹÷	f	f
lyd	.	.	.	.	.	.	.	.	.	.	1	.	.	.	false	false	Message: -25ms	.	.	.	.	.	.	.	.	.	.	.	TRIALID 99	-25	.	.	lyd.edf	RIGHT	2380	3655434	Full Trial Period	3653054	100	Trial: 100	3653054	62	ÏÉÈËÕÆ	ÉþË÷	µçÏß	j	j
lyd	.	.	.	.	.	.	.	.	.	.	2	.	.	.	false	false	Message: -1ms	.	.	.	.	.	.	.	.	.	.	.	RECCFG CR 1000 2 0 R	-1	.	.	lyd.edf	RIGHT	2380	3655434	Full Trial Period	3653054	100	Trial: 100	3653054	62	ÏÉÈËÕÆ	ÉþË÷	µçÏß	j	j
lyd	.	.	.	.	.	.	.	.	.	.	3	.	.	.	false	false	Message: -1ms	.	.	.	.	.	.	.	.	.	.	.	ELCLCFG TOWER	-1	.	.	lyd.edf	RIGHT	2380	3655434	Full Trial Period	3653054	100	Trial: 100	3653054	62	ÏÉÈËÕÆ	ÉþË÷	µçÏß	j	j
lyd	.	.	.	.	.	.	.	.	.	.	4	.	.	.	false	false	Message: -1ms	.	.	.	.	.	.	.	.	.	.	.	GAZE_COORDS 0.00 0.00 1023.00 767.00	-1	.	.	lyd.edf	RIGHT	2380	3655434	Full Trial Period	3653054	100	Trial: 100	3653054	62	ÏÉÈËÕÆ	ÉþË÷	µçÏß	j	j
lyd	.	.	.	.	.	.	.	.	.	.	5	.	.	.	false	false	Message: -1ms	.	.	.	.	.	.	.	.	.	.	.	THRESHOLDS R 104 216	-1	.	.	lyd.edf	RIGHT	2380	3655434	Full Trial Period	3653054	100	Trial: 100	3653054	62	ÏÉÈËÕÆ	ÉþË÷	µçÏß	j	j
lyd	.	.	.	.	.	.	.	.	.	.	6	.	.	.	false	false	Message: -1ms	.	.	.	.	.	.	.	.	.	.	.	ELCL_PROC CENTROID (3)	-1	.	.	lyd.edf	RIGHT	2380	3655434	Full Trial Period	3653054	100	Trial: 100	3653054	62	ÏÉÈËÕÆ	ÉþË÷	µçÏß	j	j
lyd	.	.	.	.	.	.	.	.	.	.	7	.	.	.	false	false	Message: -1ms	.	.	.	.	.	.	.	.	.	.	.	ELCL_PCR_PARAM 5 3.0	-1	.	.	lyd.edf	RIGHT	2380	3655434	Full Trial Period	3653054	100	Trial: 100	3653054	62	ÏÉÈËÕÆ	ÉþË÷	µçÏß	j	j
lyd	.	.	.	.	.	.	.	.	.	.	8	.	.	.	false	true	Message: 0ms	.	.	.	.	.	.	.	.	.	.	.	!MODE RECORD CR 1000 2 0 R	0	.	.	lyd.edf	RIGHT	2380	3655434	Full Trial Period	3653054	100	Trial: 100	3653054	62	ÏÉÈËÕÆ	ÉþË÷	µçÏß	j	j
lyd	.	.	.	.	218	224	1	7	124.80	375.80	9	.	.	.	false	false	Message: 41ms	.	.	.	.	.	.	.	.	.	.	.	SYNCTIME	41	124.80	375.80	lyd.edf	RIGHT	2380	3655434	Full Trial Period	3653054	100	Trial: 100	3653054	62	ÏÉÈËÕÆ	ÉþË÷	µçÏß	j	j
lyd	.	.	.	.	.	.	.	.	.	.	10	.	.	.	false	false	Message: 1011ms	5.60	24.55	228	1224	670.00	493.60	3	733.10	997	597.30	347.20	INVISIBLE_BOUNDARY[1]	1011	.	.	lyd.edf	RIGHT	2380	3655434	Full Trial Period	3653054	100	Trial: 100	3653054	62	ÏÉÈËÕÆ	ÉþË÷	µçÏß	j	j
lyd	.	.	.	.	.	.	.	.	.	.	11	.	.	.	false	false	Message: 1016ms	5.60	24.55	228	1224	670.00	493.60	3	733.10	997	597.30	347.20	SYNCTIME	1016	.	.	lyd.edf	RIGHT	2380	3655434	Full Trial Period	3653054	100	Trial: 100	3653054	62	ÏÉÈËÕÆ	ÉþË÷	µçÏß	j	j
lyd	.	.	.	.	.	.	.	.	.	.	12	.	.	.	false	false	Message: 1132ms	5.60	24.55	228	1224	670.00	493.60	3	733.10	997	597.30	347.20	INVISIBLE_BOUNDARY[2]	1132	.	.	lyd.edf	RIGHT	2380	3655434	Full Trial Period	3653054	100	Trial: 100	3653054	62	ÏÉÈËÕÆ	ÉþË÷	µçÏß	j	j
lyd	.	.	.	.	.	.	.	.	.	.	13	.	.	.	false	false	Message: 1141ms	5.60	24.55	228	1224	670.00	493.60	3	733.10	997	597.30	347.20	SYNCTIME	1141	.	.	lyd.edf	RIGHT	2380	3655434	Full Trial Period	3653054	100	Trial: 100	3653054	62	ÏÉÈËÕÆ	ÉþË÷	µçÏß	j	j
lyd	.	.	.	.	137	2378	9	2242	911.20	586.80	14	.	.	.	false	false	Message: 2361ms	.	.	.	.	.	.	.	.	.	.	.	KEYBOARD	2361	911.20	586.80	lyd.edf	RIGHT	2380	3655434	Full Trial Period	3653054	100	Trial: 100	3653054	62	ÏÉÈËÕÆ	ÉþË÷	µçÏß	j	j
lyd	.	.	.	.	.	.	.	.	.	.	15	.	.	.	false	false	Message: 2423ms	.	.	.	.	.	.	.	.	.	.	.	TRIAL_RESULT 0	2423	.	.	lyd.edf	RIGHT	2380	3655434	Full Trial Period	3653054	100	Trial: 100	3653054	62	ÏÉÈËÕÆ	ÉþË÷	µçÏß	j	j
lyd	.	.	.	.	.	.	.	.	.	.	1	.	.	.	false	false	Message: -17ms	.	.	.	.	.	.	.	.	.	.	.	TRIALID 100	-17	.	.	lyd.edf	RIGHT	2133	3658979	Full Trial Period	3656846	101	Trial: 101	3656846	149	·ÊÔí	·¬ÇÑ	ÏãÑÌ	f	f
lyd	.	.	.	.	.	.	.	.	.	.	2	.	.	.	false	false	Message: -1ms	.	.	.	.	.	.	.	.	.	.	.	RECCFG CR 1000 2 0 R	-1	.	.	lyd.edf	RIGHT	2133	3658979	Full Trial Period	3656846	101	Trial: 101	3656846	149	·ÊÔí	·¬ÇÑ	ÏãÑÌ	f	f
lyd	.	.	.	.	.	.	.	.	.	.	3	.	.	.	false	false	Message: -1ms	.	.	.	.	.	.	.	.	.	.	.	ELCLCFG TOWER	-1	.	.	lyd.edf	RIGHT	2133	3658979	Full Trial Period	3656846	101	Trial: 101	3656846	149	·ÊÔí	·¬ÇÑ	ÏãÑÌ	f	f
lyd	.	.	.	.	.	.	.	.	.	.	4	.	.	.	false	false	Message: -1ms	.	.	.	.	.	.	.	.	.	.	.	GAZE_COORDS 0.00 0.00 1023.00 767.00	-1	.	.	lyd.edf	RIGHT	2133	3658979	Full Trial Period	3656846	101	Trial: 101	3656846	149	·ÊÔí	·¬ÇÑ	ÏãÑÌ	f	f
lyd	.	.	.	.	.	.	.	.	.	.	5	.	.	.	false	false	Message: -1ms	.	.	.	.	.	.	.	.	.	.	.	THRESHOLDS R 104 216	-1	.	.	lyd.edf	RIGHT	2133	3658979	Full Trial Period	3656846	101	Trial: 101	3656846	149	·ÊÔí	·¬ÇÑ	ÏãÑÌ	f	f
lyd	.	.	.	.	.	.	.	.	.	.	6	.	.	.	false	false	Message: -1ms	.	.	.	.	.	.	.	.	.	.	.	ELCL_PROC CENTROID (3)	-1	.	.	lyd.edf	RIGHT	2133	3658979	Full Trial Period	3656846	101	Trial: 101	3656846	149	·ÊÔí	·¬ÇÑ	ÏãÑÌ	f	f
lyd	.	.	.	.	.	.	.	.	.	.	7	.	.	.	false	false	Message: -1ms	.	.	.	.	.	.	.	.	.	.	.	ELCL_PCR_PARAM 5 3.0	-1	.	.	lyd.edf	RIGHT	2133	3658979	Full Trial Period	3656846	101	Trial: 101	3656846	149	·ÊÔí	·¬ÇÑ	ÏãÑÌ	f	f
lyd	.	.	.	.	.	.	.	.	.	.	8	.	.	.	false	true	Message: 0ms	.	.	.	.	.	.	.	.	.	.	.	!MODE RECORD CR 1000 2 0 R	0	.	.	lyd.edf	RIGHT	2133	3658979	Full Trial Period	3656846	101	Trial: 101	3656846	149	·ÊÔí	·¬ÇÑ	ÏãÑÌ	f	f
lyd	.	.	.	.	204	210	1	7	138.30	371.60	9	.	.	.	false	false	Message: 41ms	.	.	.	.	.	.	.	.	.	.	.	SYNCTIME	41	138.30	371.60	lyd.edf	RIGHT	2133	3658979	Full Trial Period	3656846	101	Trial: 101	3656846	149	·ÊÔí	·¬ÇÑ	ÏãÑÌ	f	f
lyd	.	.	.	.	.	.	.	.	.	.	10	.	.	.	false	false	Message: 528ms	12.30	205.06	60	562	560.10	369.80	2	544.90	503	196.70	400.90	INVISIBLE_BOUNDARY[1]	528	.	.	lyd.edf	RIGHT	2133	3658979	Full Trial Period	3656846	101	Trial: 101	3656846	149	·ÊÔí	·¬ÇÑ	ÏãÑÌ	f	f
lyd	.	.	.	.	.	.	.	.	.	.	11	.	.	.	false	false	Message: 532ms	12.30	205.06	60	562	560.10	369.80	2	544.90	503	196.70	400.90	SYNCTIME	532	.	.	lyd.edf	RIGHT	2133	3658979	Full Trial Period	3656846	101	Trial: 101	3656846	149	·ÊÔí	·¬ÇÑ	ÏãÑÌ	f	f
lyd	.	.	.	.	.	.	.	.	.	.	12	.	.	.	false	false	Message: 1110ms	11.17	42.15	265	1142	842.70	463.70	4	891.10	878	526.70	361.00	INVISIBLE_BOUNDARY[2]	1110	.	.	lyd.edf	RIGHT	2133	3658979	Full Trial Period	3656846	101	Trial: 101	3656846	149	·ÊÔí	·¬ÇÑ	ÏãÑÌ	f	f
lyd	.	.	.	.	.	.	.	.	.	.	13	.	.	.	false	false	Message: 1115ms	11.17	42.15	265	1142	842.70	463.70	4	891.10	878	526.70	361.00	SYNCTIME	1115	.	.	lyd.edf	RIGHT	2133	3658979	Full Trial Period	3656846	101	Trial: 101	3656846	149	·ÊÔí	·¬ÇÑ	ÏãÑÌ	f	f
lyd	.	.	.	.	.	.	.	.	.	.	14	.	.	.	false	false	Message: 2114ms	10.34	141.67	73	2131	305.50	394.80	7	402.40	2059	13.60	521.30	KEYBOARD	2114	.	.	lyd.edf	RIGHT	2133	3658979	Full Trial Period	3656846	101	Trial: 101	3656846	149	·ÊÔí	·¬ÇÑ	ÏãÑÌ	f	f
lyd	.	.	.	.	.	.	.	.	.	.	15	.	.	.	false	false	Message: 2178ms	.	.	.	.	.	.	.	.	.	.	.	TRIAL_RESULT 0	2178	.	.	lyd.edf	RIGHT	2133	3658979	Full Trial Period	3656846	101	Trial: 101	3656846	149	·ÊÔí	·¬ÇÑ	ÏãÑÌ	f	f
lyd	.	.	.	.	.	.	.	.	.	.	1	.	.	.	false	false	Message: -19ms	.	.	.	.	.	.	.	.	.	.	.	TRIALID 101	-19	.	.	lyd.edf	RIGHT	2127	3662099	Full Trial Period	3659972	102	Trial: 102	3659972	145	ÁïÁïÇò	Ã¢¹û	ÌðÍ²	f	f
lyd	.	.	.	.	.	.	.	.	.	.	2	.	.	.	false	false	Message: -1ms	.	.	.	.	.	.	.	.	.	.	.	RECCFG CR 1000 2 0 R	-1	.	.	lyd.edf	RIGHT	2127	3662099	Full Trial Period	3659972	102	Trial: 102	3659972	145	ÁïÁïÇò	Ã¢¹û	ÌðÍ²	f	f
lyd	.	.	.	.	.	.	.	.	.	.	3	.	.	.	false	false	Message: -1ms	.	.	.	.	.	.	.	.	.	.	.	ELCLCFG TOWER	-1	.	.	lyd.edf	RIGHT	2127	3662099	Full Trial Period	3659972	102	Trial: 102	3659972	145	ÁïÁïÇò	Ã¢¹û	ÌðÍ²	f	f
lyd	.	.	.	.	.	.	.	.	.	.	4	.	.	.	false	false	Message: -1ms	.	.	.	.	.	.	.	.	.	.	.	GAZE_COORDS 0.00 0.00 1023.00 767.00	-1	.	.	lyd.edf	RIGHT	2127	3662099	Full Trial Period	3659972	102	Trial: 102	3659972	145	ÁïÁïÇò	Ã¢¹û	ÌðÍ²	f	f
lyd	.	.	.	.	.	.	.	.	.	.	5	.	.	.	false	false	Message: -1ms	.	.	.	.	.	.	.	.	.	.	.	THRESHOLDS R 104 216	-1	.	.	lyd.edf	RIGHT	2127	3662099	Full Trial Period	3659972	102	Trial: 102	3659972	145	ÁïÁïÇò	Ã¢¹û	ÌðÍ²	f	f
lyd	.	.	.	.	.	.	.	.	.	.	6	.	.	.	false	false	Message: -1ms	.	.	.	.	.	.	.	.	.	.	.	ELCL_PROC CENTROID (3)	-1	.	.	lyd.edf	RIGHT	2127	3662099	Full Trial Period	3659972	102	Trial: 102	3659972	145	ÁïÁïÇò	Ã¢¹û	ÌðÍ²	f	f
lyd	.	.	.	.	.	.	.	.	.	.	7	.	.	.	false	false	Message: -1ms	.	.	.	.	.	.	.	.	.	.	.	ELCL_PCR_PARAM 5 3.0	-1	.	.	lyd.edf	RIGHT	2127	3662099	Full Trial Period	3659972	102	Trial: 102	3659972	145	ÁïÁïÇò	Ã¢¹û	ÌðÍ²	f	f
lyd	.	.	.	.	.	.	.	.	.	.	8	.	.	.	false	true	Message: 0ms	.	.	.	.	.	.	.	.	.	.	.	!MODE RECORD CR 1000 2 0 R	0	.	.	lyd.edf	RIGHT	2127	3662099	Full Trial Period	3659972	102	Trial: 102	3659972	145	ÁïÁïÇò	Ã¢¹û	ÌðÍ²	f	f
lyd	.	.	.	.	223	229	1	7	141.60	380.20	9	.	.	.	false	false	Message: 39ms	.	.	.	.	.	.	.	.	.	.	.	SYNCTIME	39	141.60	380.20	lyd.edf	RIGHT	2127	3662099	Full Trial Period	3659972	102	Trial: 102	3659972	145	ÁïÁïÇò	Ã¢¹û	ÌðÍ²	f	f
lyd	.	.	.	.	.	.	.	.	.	.	10	.	.	.	false	false	Message: 529ms	11.58	251.76	46	551	574.60	368.50	2	466.00	506	234.10	395.80	INVISIBLE_BOUNDARY[1]	529	.	.	lyd.edf	RIGHT	2127	3662099	Full Trial Period	3659972	102	Trial: 102	3659972	145	ÁïÁïÇò	Ã¢¹û	ÌðÍ²	f	f
lyd	.	.	.	.	.	.	.	.	.	.	11	.	.	.	false	false	Message: 539ms	11.58	251.76	46	551	574.60	368.50	2	466.00	506	234.10	395.80	SYNCTIME	539	.	.	lyd.edf	RIGHT	2127	3662099	Full Trial Period	3659972	102	Trial: 102	3659972	145	ÁïÁïÇò	Ã¢¹û	ÌðÍ²	f	f
lyd	.	.	.	.	.	.	.	.	.	.	12	.	.	.	false	false	Message: 1019ms	9.25	42.44	218	1099	841.50	343.00	3	667.10	882	568.50	357.60	INVISIBLE_BOUNDARY[2]	1019	.	.	lyd.edf	RIGHT	2127	3662099	Full Trial Period	3659972	102	Trial: 102	3659972	145	ÁïÁïÇò	Ã¢¹û	ÌðÍ²	f	f
lyd	.	.	.	.	.	.	.	.	.	.	13	.	.	.	false	false	Message: 1022ms	9.25	42.44	218	1099	841.50	343.00	3	667.10	882	568.50	357.60	SYNCTIME	1022	.	.	lyd.edf	RIGHT	2127	3662099	Full Trial Period	3659972	102	Trial: 102	3659972	145	ÁïÁïÇò	Ã¢¹û	ÌðÍ²	f	f
lyd	.	.	.	.	62	2125	7	2064	774.20	603.80	14	.	.	.	false	false	Message: 2109ms	.	.	.	.	.	.	.	.	.	.	.	KEYBOARD	2109	774.20	603.80	lyd.edf	RIGHT	2127	3662099	Full Trial Period	3659972	102	Trial: 102	3659972	145	ÁïÁïÇò	Ã¢¹û	ÌðÍ²	f	f
lyd	.	.	.	.	.	.	.	.	.	.	15	.	.	.	false	false	Message: 2207ms	.	.	.	.	.	.	.	.	.	.	.	TRIAL_RESULT 0	2207	.	.	lyd.edf	RIGHT	2127	3662099	Full Trial Period	3659972	102	Trial: 102	3659972	145	ÁïÁïÇò	Ã¢¹û	ÌðÍ²	f	f
lyd	.	.	.	.	.	.	.	.	.	.	1	.	.	.	false	false	Message: -17ms	.	.	.	.	.	.	.	.	.	.	.	TRIALID 102	-17	.	.	lyd.edf	RIGHT	1694	3664930	Full Trial Period	3663236	103	Trial: 103	3663236	43	Î¢²¨Â¯	±£ÏÕÏä	ÒûË®»ú	f	f
lyd	.	.	.	.	.	.	.	.	.	.	2	.	.	.	false	false	Message: -1ms	.	.	.	.	.	.	.	.	.	.	.	RECCFG CR 1000 2 0 R	-1	.	.	lyd.edf	RIGHT	1694	3664930	Full Trial Period	3663236	103	Trial: 103	3663236	43	Î¢²¨Â¯	±£ÏÕÏä	ÒûË®»ú	f	f
lyd	.	.	.	.	.	.	.	.	.	.	3	.	.	.	false	false	Message: -1ms	.	.	.	.	.	.	.	.	.	.	.	ELCLCFG TOWER	-1	.	.	lyd.edf	RIGHT	1694	3664930	Full Trial Period	3663236	103	Trial: 103	3663236	43	Î¢²¨Â¯	±£ÏÕÏä	ÒûË®»ú	f	f
lyd	.	.	.	.	.	.	.	.	.	.	4	.	.	.	false	false	Message: -1ms	.	.	.	.	.	.	.	.	.	.	.	GAZE_COORDS 0.00 0.00 1023.00 767.00	-1	.	.	lyd.edf	RIGHT	1694	3664930	Full Trial Period	3663236	103	Trial: 103	3663236	43	Î¢²¨Â¯	±£ÏÕÏä	ÒûË®»ú	f	f
lyd	.	.	.	.	.	.	.	.	.	.	5	.	.	.	false	false	Message: -1ms	.	.	.	.	.	.	.	.	.	.	.	THRESHOLDS R 104 216	-1	.	.	lyd.edf	RIGHT	1694	3664930	Full Trial Period	3663236	103	Trial: 103	3663236	43	Î¢²¨Â¯	±£ÏÕÏä	ÒûË®»ú	f	f
lyd	.	.	.	.	.	.	.	.	.	.	6	.	.	.	false	false	Message: -1ms	.	.	.	.	.	.	.	.	.	.	.	ELCL_PROC CENTROID (3)	-1	.	.	lyd.edf	RIGHT	1694	3664930	Full Trial Period	3663236	103	Trial: 103	3663236	43	Î¢²¨Â¯	±£ÏÕÏä	ÒûË®»ú	f	f
lyd	.	.	.	.	.	.	.	.	.	.	7	.	.	.	false	false	Message: -1ms	.	.	.	.	.	.	.	.	.	.	.	ELCL_PCR_PARAM 5 3.0	-1	.	.	lyd.edf	RIGHT	1694	3664930	Full Trial Period	3663236	103	Trial: 103	3663236	43	Î¢²¨Â¯	±£ÏÕÏä	ÒûË®»ú	f	f
lyd	.	.	.	.	.	.	.	.	.	.	8	.	.	.	false	true	Message: 0ms	.	.	.	.	.	.	.	.	.	.	.	!MODE RECORD CR 1000 2 0 R	0	.	.	lyd.edf	RIGHT	1694	3664930	Full Trial Period	3663236	103	Trial: 103	3663236	43	Î¢²¨Â¯	±£ÏÕÏä	ÒûË®»ú	f	f
lyd	.	.	.	.	176	182	1	7	130.40	373.80	9	.	.	.	false	false	Message: 41ms	.	.	.	.	.	.	.	.	.	.	.	SYNCTIME	41	130.40	373.80	lyd.edf	RIGHT	1694	3664930	Full Trial Period	3663236	103	Trial: 103	3663236	43	Î¢²¨Â¯	±£ÏÕÏä	ÒûË®»ú	f	f
lyd	.	.	.	.	.	.	.	.	.	.	10	.	.	.	false	false	Message: 476ms	12.88	262.77	49	500	574.90	372.80	2	489.10	452	193.60	391.30	INVISIBLE_BOUNDARY[1]	476	.	.	lyd.edf	RIGHT	1694	3664930	Full Trial Period	3663236	103	Trial: 103	3663236	43	Î¢²¨Â¯	±£ÏÕÏä	ÒûË®»ú	f	f
lyd	.	.	.	.	.	.	.	.	.	.	11	.	.	.	false	false	Message: 483ms	12.88	262.77	49	500	574.90	372.80	2	489.10	452	193.60	391.30	SYNCTIME	483	.	.	lyd.edf	RIGHT	1694	3664930	Full Trial Period	3663236	103	Trial: 103	3663236	43	Î¢²¨Â¯	±£ÏÕÏä	ÒûË®»ú	f	f
lyd	.	.	.	.	.	.	.	.	.	.	12	.	.	.	false	false	Message: 887ms	10.06	38.55	261	975	840.80	455.60	3	614.10	715	555.90	365.60	INVISIBLE_BOUNDARY[2]	887	.	.	lyd.edf	RIGHT	1694	3664930	Full Trial Period	3663236	103	Trial: 103	3663236	43	Î¢²¨Â¯	±£ÏÕÏä	ÒûË®»ú	f	f
lyd	.	.	.	.	.	.	.	.	.	.	13	.	.	.	false	false	Message: 891ms	10.06	38.55	261	975	840.80	455.60	3	614.10	715	555.90	365.60	SYNCTIME	891	.	.	lyd.edf	RIGHT	1694	3664930	Full Trial Period	3663236	103	Trial: 103	3663236	43	Î¢²¨Â¯	±£ÏÕÏä	ÒûË®»ú	f	f
lyd	.	.	.	.	.	.	.	.	.	.	14	.	.	.	false	false	Message: 1676ms	24.54	310.60	79	1692	165.00	368.10	6	517.80	1614	908.90	315.40	KEYBOARD	1676	.	.	lyd.edf	RIGHT	1694	3664930	Full Trial Period	3663236	103	Trial: 103	3663236	43	Î¢²¨Â¯	±£ÏÕÏä	ÒûË®»ú	f	f
lyd	.	.	.	.	.	.	.	.	.	.	15	.	.	.	false	false	Message: 1742ms	.	.	.	.	.	.	.	.	.	.	.	TRIAL_RESULT 0	1742	.	.	lyd.edf	RIGHT	1694	3664930	Full Trial Period	3663236	103	Trial: 103	3663236	43	Î¢²¨Â¯	±£ÏÕÏä	ÒûË®»ú	f	f
lyd	.	.	.	.	.	.	.	.	.	.	1	.	.	.	false	false	Message: -20ms	.	.	.	.	.	.	.	.	.	.	.	TRIALID 103	-20	.	.	lyd.edf	RIGHT	2112	3668051	Full Trial Period	3665939	104	Trial: 104	3665939	105	²å×ù	Êá×Ó	Ö±³ß	j	j
lyd	.	.	.	.	.	.	.	.	.	.	2	.	.	.	false	false	Message: -1ms	.	.	.	.	.	.	.	.	.	.	.	RECCFG CR 1000 2 0 R	-1	.	.	lyd.edf	RIGHT	2112	3668051	Full Trial Period	3665939	104	Trial: 104	3665939	105	²å×ù	Êá×Ó	Ö±³ß	j	j
lyd	.	.	.	.	.	.	.	.	.	.	3	.	.	.	false	false	Message: -1ms	.	.	.	.	.	.	.	.	.	.	.	ELCLCFG TOWER	-1	.	.	lyd.edf	RIGHT	2112	3668051	Full Trial Period	3665939	104	Trial: 104	3665939	105	²å×ù	Êá×Ó	Ö±³ß	j	j
lyd	.	.	.	.	.	.	.	.	.	.	4	.	.	.	false	false	Message: -1ms	.	.	.	.	.	.	.	.	.	.	.	GAZE_COORDS 0.00 0.00 1023.00 767.00	-1	.	.	lyd.edf	RIGHT	2112	3668051	Full Trial Period	3665939	104	Trial: 104	3665939	105	²å×ù	Êá×Ó	Ö±³ß	j	j
lyd	.	.	.	.	.	.	.	.	.	.	5	.	.	.	false	false	Message: -1ms	.	.	.	.	.	.	.	.	.	.	.	THRESHOLDS R 104 216	-1	.	.	lyd.edf	RIGHT	2112	3668051	Full Trial Period	3665939	104	Trial: 104	3665939	105	²å×ù	Êá×Ó	Ö±³ß	j	j
lyd	.	.	.	.	.	.	.	.	.	.	6	.	.	.	false	false	Message: -1ms	.	.	.	.	.	.	.	.	.	.	.	ELCL_PROC CENTROID (3)	-1	.	.	lyd.edf	RIGHT	2112	3668051	Full Trial Period	3665939	104	Trial: 104	3665939	105	²å×ù	Êá×Ó	Ö±³ß	j	j
lyd	.	.	.	.	.	.	.	.	.	.	7	.	.	.	false	false	Message: -1ms	.	.	.	.	.	.	.	.	.	.	.	ELCL_PCR_PARAM 5 3.0	-1	.	.	lyd.edf	RIGHT	2112	3668051	Full Trial Period	3665939	104	Trial: 104	3665939	105	²å×ù	Êá×Ó	Ö±³ß	j	j
lyd	.	.	.	.	.	.	.	.	.	.	8	.	.	.	false	true	Message: 0ms	.	.	.	.	.	.	.	.	.	.	.	!MODE RECORD CR 1000 2 0 R	0	.	.	lyd.edf	RIGHT	2112	3668051	Full Trial Period	3665939	104	Trial: 104	3665939	105	²å×ù	Êá×Ó	Ö±³ß	j	j
lyd	.	.	.	.	184	190	1	7	146.50	369.80	9	.	.	.	false	false	Message: 46ms	.	.	.	.	.	.	.	.	.	.	.	SYNCTIME	46	146.50	369.80	lyd.edf	RIGHT	2112	3668051	Full Trial Period	3665939	104	Trial: 104	3665939	105	²å×ù	Êá×Ó	Ö±³ß	j	j
lyd	.	.	.	.	.	.	.	.	.	.	10	.	.	.	false	false	Message: 315ms	14.87	73.63	202	392	585.60	429.80	1	891.00	191	145.50	372.50	INVISIBLE_BOUNDARY[1]	315	.	.	lyd.edf	RIGHT	2112	3668051	Full Trial Period	3665939	104	Trial: 104	3665939	105	²å×ù	Êá×Ó	Ö±³ß	j	j
lyd	.	.	.	.	.	.	.	.	.	.	11	.	.	.	false	false	Message: 321ms	14.87	73.63	202	392	585.60	429.80	1	891.00	191	145.50	372.50	SYNCTIME	321	.	.	lyd.edf	RIGHT	2112	3668051	Full Trial Period	3665939	104	Trial: 104	3665939	105	²å×ù	Êá×Ó	Ö±³ß	j	j
lyd	.	.	.	.	.	.	.	.	.	.	12	.	.	.	false	false	Message: 1273ms	12.56	60.99	206	1345	888.60	460.30	4	648.40	1140	527.80	355.70	INVISIBLE_BOUNDARY[2]	1273	.	.	lyd.edf	RIGHT	2112	3668051	Full Trial Period	3665939	104	Trial: 104	3665939	105	²å×ù	Êá×Ó	Ö±³ß	j	j
lyd	.	.	.	.	.	.	.	.	.	.	13	.	.	.	false	false	Message: 1279ms	12.56	60.99	206	1345	888.60	460.30	4	648.40	1140	527.80	355.70	SYNCTIME	1279	.	.	lyd.edf	RIGHT	2112	3668051	Full Trial Period	3665939	104	Trial: 104	3665939	105	²å×ù	Êá×Ó	Ö±³ß	j	j
lyd	.	.	.	.	198	2110	6	1913	1071.80	485.10	14	.	.	.	false	false	Message: 2093ms	.	.	.	.	.	.	.	.	.	.	.	KEYBOARD	2093	1071.80	485.10	lyd.edf	RIGHT	2112	3668051	Full Trial Period	3665939	104	Trial: 104	3665939	105	²å×ù	Êá×Ó	Ö±³ß	j	j
lyd	.	.	.	.	.	.	.	.	.	.	15	.	.	.	false	false	Message: 2154ms	.	.	.	.	.	.	.	.	.	.	.	TRIAL_RESULT 0	2154	.	.	lyd.edf	RIGHT	2112	3668051	Full Trial Period	3665939	104	Trial: 104	3665939	105	²å×ù	Êá×Ó	Ö±³ß	j	j
lyd	.	.	.	.	.	.	.	.	.	.	1	.	.	.	false	false	Message: -16ms	.	.	.	.	.	.	.	.	.	.	.	TRIALID 104	-16	.	.	lyd.edf	RIGHT	1776	3671627	Full Trial Period	3669851	105	Trial: 105	3669851	35	ÓðÃ«Çò	ÊÖÖ¸	°ô°ôÌÇ	j	j
lyd	.	.	.	.	.	.	.	.	.	.	2	.	.	.	false	false	Message: -1ms	.	.	.	.	.	.	.	.	.	.	.	RECCFG CR 1000 2 0 R	-1	.	.	lyd.edf	RIGHT	1776	3671627	Full Trial Period	3669851	105	Trial: 105	3669851	35	ÓðÃ«Çò	ÊÖÖ¸	°ô°ôÌÇ	j	j
lyd	.	.	.	.	.	.	.	.	.	.	3	.	.	.	false	false	Message: -1ms	.	.	.	.	.	.	.	.	.	.	.	ELCLCFG TOWER	-1	.	.	lyd.edf	RIGHT	1776	3671627	Full Trial Period	3669851	105	Trial: 105	3669851	35	ÓðÃ«Çò	ÊÖÖ¸	°ô°ôÌÇ	j	j
lyd	.	.	.	.	.	.	.	.	.	.	4	.	.	.	false	false	Message: -1ms	.	.	.	.	.	.	.	.	.	.	.	GAZE_COORDS 0.00 0.00 1023.00 767.00	-1	.	.	lyd.edf	RIGHT	1776	3671627	Full Trial Period	3669851	105	Trial: 105	3669851	35	ÓðÃ«Çò	ÊÖÖ¸	°ô°ôÌÇ	j	j
lyd	.	.	.	.	.	.	.	.	.	.	5	.	.	.	false	false	Message: -1ms	.	.	.	.	.	.	.	.	.	.	.	THRESHOLDS R 104 216	-1	.	.	lyd.edf	RIGHT	1776	3671627	Full Trial Period	3669851	105	Trial: 105	3669851	35	ÓðÃ«Çò	ÊÖÖ¸	°ô°ôÌÇ	j	j
lyd	.	.	.	.	.	.	.	.	.	.	6	.	.	.	false	false	Message: -1ms	.	.	.	.	.	.	.	.	.	.	.	ELCL_PROC CENTROID (3)	-1	.	.	lyd.edf	RIGHT	1776	3671627	Full Trial Period	3669851	105	Trial: 105	3669851	35	ÓðÃ«Çò	ÊÖÖ¸	°ô°ôÌÇ	j	j
lyd	.	.	.	.	.	.	.	.	.	.	7	.	.	.	false	false	Message: -1ms	.	.	.	.	.	.	.	.	.	.	.	ELCL_PCR_PARAM 5 3.0	-1	.	.	lyd.edf	RIGHT	1776	3671627	Full Trial Period	3669851	105	Trial: 105	3669851	35	ÓðÃ«Çò	ÊÖÖ¸	°ô°ôÌÇ	j	j
lyd	.	.	.	.	.	.	.	.	.	.	8	.	.	.	false	true	Message: 0ms	.	.	.	.	.	.	.	.	.	.	.	!MODE RECORD CR 1000 2 0 R	0	.	.	lyd.edf	RIGHT	1776	3671627	Full Trial Period	3669851	105	Trial: 105	3669851	35	ÓðÃ«Çò	ÊÖÖ¸	°ô°ôÌÇ	j	j
lyd	.	.	.	.	206	212	1	7	121.60	351.00	9	.	.	.	false	false	Message: 50ms	.	.	.	.	.	.	.	.	.	.	.	SYNCTIME	50	121.60	351.00	lyd.edf	RIGHT	1776	3671627	Full Trial Period	3669851	105	Trial: 105	3669851	35	ÓðÃ«Çò	ÊÖÖ¸	°ô°ôÌÇ	j	j
lyd	.	.	.	.	.	.	.	.	.	.	10	.	.	.	false	false	Message: 581ms	6.68	175.74	38	599	538.30	374.70	2	409.00	562	343.30	374.00	INVISIBLE_BOUNDARY[1]	581	.	.	lyd.edf	RIGHT	1776	3671627	Full Trial Period	3669851	105	Trial: 105	3669851	35	ÓðÃ«Çò	ÊÖÖ¸	°ô°ôÌÇ	j	j
lyd	.	.	.	.	.	.	.	.	.	.	11	.	.	.	false	false	Message: 592ms	6.68	175.74	38	599	538.30	374.70	2	409.00	562	343.30	374.00	SYNCTIME	592	.	.	lyd.edf	RIGHT	1776	3671627	Full Trial Period	3669851	105	Trial: 105	3669851	35	ÓðÃ«Çò	ÊÖÖ¸	°ô°ôÌÇ	j	j
lyd	.	.	.	.	.	.	.	.	.	.	12	.	.	.	false	false	Message: 961ms	8.68	33.92	256	1042	754.50	473.20	3	663.20	787	530.60	349.50	INVISIBLE_BOUNDARY[2]	961	.	.	lyd.edf	RIGHT	1776	3671627	Full Trial Period	3669851	105	Trial: 105	3669851	35	ÓðÃ«Çò	ÊÖÖ¸	°ô°ôÌÇ	j	j
lyd	.	.	.	.	.	.	.	.	.	.	13	.	.	.	false	false	Message: 967ms	8.68	33.92	256	1042	754.50	473.20	3	663.20	787	530.60	349.50	SYNCTIME	967	.	.	lyd.edf	RIGHT	1776	3671627	Full Trial Period	3669851	105	Trial: 105	3669851	35	ÓðÃ«Çò	ÊÖÖ¸	°ô°ôÌÇ	j	j
lyd	.	.	.	.	607	1774	5	1168	910.90	333.80	14	.	.	.	false	false	Message: 1758ms	.	.	.	.	.	.	.	.	.	.	.	KEYBOARD	1758	910.90	333.80	lyd.edf	RIGHT	1776	3671627	Full Trial Period	3669851	105	Trial: 105	3669851	35	ÓðÃ«Çò	ÊÖÖ¸	°ô°ôÌÇ	j	j
lyd	.	.	.	.	.	.	.	.	.	.	15	.	.	.	false	false	Message: 1822ms	.	.	.	.	.	.	.	.	.	.	.	TRIAL_RESULT 0	1822	.	.	lyd.edf	RIGHT	1776	3671627	Full Trial Period	3669851	105	Trial: 105	3669851	35	ÓðÃ«Çò	ÊÖÖ¸	°ô°ôÌÇ	j	j
lyd	.	.	.	.	.	.	.	.	.	.	1	.	.	.	false	false	Message: -16ms	.	.	.	.	.	.	.	.	.	.	.	TRIALID 105	-16	.	.	lyd.edf	RIGHT	2027	3675227	Full Trial Period	3673200	106	Trial: 106	3673200	147	ÆÏÌÑ	ÂøÍ·	ÑÀË¢	f	f
lyd	.	.	.	.	.	.	.	.	.	.	2	.	.	.	false	false	Message: -1ms	.	.	.	.	.	.	.	.	.	.	.	RECCFG CR 1000 2 0 R	-1	.	.	lyd.edf	RIGHT	2027	3675227	Full Trial Period	3673200	106	Trial: 106	3673200	147	ÆÏÌÑ	ÂøÍ·	ÑÀË¢	f	f
lyd	.	.	.	.	.	.	.	.	.	.	3	.	.	.	false	false	Message: -1ms	.	.	.	.	.	.	.	.	.	.	.	ELCLCFG TOWER	-1	.	.	lyd.edf	RIGHT	2027	3675227	Full Trial Period	3673200	106	Trial: 106	3673200	147	ÆÏÌÑ	ÂøÍ·	ÑÀË¢	f	f
lyd	.	.	.	.	.	.	.	.	.	.	4	.	.	.	false	false	Message: -1ms	.	.	.	.	.	.	.	.	.	.	.	GAZE_COORDS 0.00 0.00 1023.00 767.00	-1	.	.	lyd.edf	RIGHT	2027	3675227	Full Trial Period	3673200	106	Trial: 106	3673200	147	ÆÏÌÑ	ÂøÍ·	ÑÀË¢	f	f
lyd	.	.	.	.	.	.	.	.	.	.	5	.	.	.	false	false	Message: -1ms	.	.	.	.	.	.	.	.	.	.	.	THRESHOLDS R 104 216	-1	.	.	lyd.edf	RIGHT	2027	3675227	Full Trial Period	3673200	106	Trial: 106	3673200	147	ÆÏÌÑ	ÂøÍ·	ÑÀË¢	f	f
lyd	.	.	.	.	.	.	.	.	.	.	6	.	.	.	false	false	Message: -1ms	.	.	.	.	.	.	.	.	.	.	.	ELCL_PROC CENTROID (3)	-1	.	.	lyd.edf	RIGHT	2027	3675227	Full Trial Period	3673200	106	Trial: 106	3673200	147	ÆÏÌÑ	ÂøÍ·	ÑÀË¢	f	f
lyd	.	.	.	.	.	.	.	.	.	.	7	.	.	.	false	false	Message: -1ms	.	.	.	.	.	.	.	.	.	.	.	ELCL_PCR_PARAM 5 3.0	-1	.	.	lyd.edf	RIGHT	2027	3675227	Full Trial Period	3673200	106	Trial: 106	3673200	147	ÆÏÌÑ	ÂøÍ·	ÑÀË¢	f	f
lyd	.	.	.	.	.	.	.	.	.	.	8	.	.	.	false	true	Message: 0ms	.	.	.	.	.	.	.	.	.	.	.	!MODE RECORD CR 1000 2 0 R	0	.	.	lyd.edf	RIGHT	2027	3675227	Full Trial Period	3673200	106	Trial: 106	3673200	147	ÆÏÌÑ	ÂøÍ·	ÑÀË¢	f	f
lyd	.	.	.	.	165	171	1	7	125.00	357.20	9	.	.	.	false	false	Message: 42ms	.	.	.	.	.	.	.	.	.	.	.	SYNCTIME	42	125.00	357.20	lyd.edf	RIGHT	2027	3675227	Full Trial Period	3673200	106	Trial: 106	3673200	147	ÆÏÌÑ	ÂøÍ·	ÑÀË¢	f	f
lyd	.	.	.	.	.	.	.	.	.	.	10	.	.	.	false	false	Message: 514ms	11.96	239.15	50	529	545.80	358.30	2	442.50	480	192.90	375.50	INVISIBLE_BOUNDARY[1]	514	.	.	lyd.edf	RIGHT	2027	3675227	Full Trial Period	3673200	106	Trial: 106	3673200	147	ÆÏÌÑ	ÂøÍ·	ÑÀË¢	f	f
lyd	.	.	.	.	.	.	.	.	.	.	11	.	.	.	false	false	Message: 517ms	11.96	239.15	50	529	545.80	358.30	2	442.50	480	192.90	375.50	SYNCTIME	517	.	.	lyd.edf	RIGHT	2027	3675227	Full Trial Period	3673200	106	Trial: 106	3673200	147	ÆÏÌÑ	ÂøÍ·	ÑÀË¢	f	f
lyd	112	1033	3	922	.	.	.	.	.	.	12	.	.	.	false	false	Message: 1017ms	9.79	44.92	218	1096	808.80	438.60	4	634.30	879	522.30	392.30	INVISIBLE_BOUNDARY[2]	1017	.	.	lyd.edf	RIGHT	2027	3675227	Full Trial Period	3673200	106	Trial: 106	3673200	147	ÆÏÌÑ	ÂøÍ·	ÑÀË¢	f	f
lyd	112	1033	3	922	.	.	.	.	.	.	13	.	.	.	false	false	Message: 1026ms	9.79	44.92	218	1096	808.80	438.60	4	634.30	879	522.30	392.30	SYNCTIME	1026	.	.	lyd.edf	RIGHT	2027	3675227	Full Trial Period	3673200	106	Trial: 106	3673200	147	ÆÏÌÑ	ÂøÍ·	ÑÀË¢	f	f
lyd	.	.	.	.	88	2025	9	1938	457.70	574.60	14	.	.	.	false	false	Message: 2009ms	.	.	.	.	.	.	.	.	.	.	.	KEYBOARD	2009	457.70	574.60	lyd.edf	RIGHT	2027	3675227	Full Trial Period	3673200	106	Trial: 106	3673200	147	ÆÏÌÑ	ÂøÍ·	ÑÀË¢	f	f
lyd	.	.	.	.	.	.	.	.	.	.	15	.	.	.	false	false	Message: 2073ms	.	.	.	.	.	.	.	.	.	.	.	TRIAL_RESULT 0	2073	.	.	lyd.edf	RIGHT	2027	3675227	Full Trial Period	3673200	106	Trial: 106	3673200	147	ÆÏÌÑ	ÂøÍ·	ÑÀË¢	f	f
lyd	.	.	.	.	.	.	.	.	.	.	1	.	.	.	false	false	Message: -63ms	.	.	.	.	.	.	.	.	.	.	.	TRIALID 106	-63	.	.	lyd.edf	RIGHT	2917	3679389	Full Trial Period	3676472	107	Trial: 107	3676472	102	¼¦ÍÈ	Ã¢¹û	·ÊÔí	j	j
lyd	.	.	.	.	.	.	.	.	.	.	2	.	.	.	false	false	Message: -1ms	.	.	.	.	.	.	.	.	.	.	.	RECCFG CR 1000 2 0 R	-1	.	.	lyd.edf	RIGHT	2917	3679389	Full Trial Period	3676472	107	Trial: 107	3676472	102	¼¦ÍÈ	Ã¢¹û	·ÊÔí	j	j
lyd	.	.	.	.	.	.	.	.	.	.	3	.	.	.	false	false	Message: -1ms	.	.	.	.	.	.	.	.	.	.	.	ELCLCFG TOWER	-1	.	.	lyd.edf	RIGHT	2917	3679389	Full Trial Period	3676472	107	Trial: 107	3676472	102	¼¦ÍÈ	Ã¢¹û	·ÊÔí	j	j
lyd	.	.	.	.	.	.	.	.	.	.	4	.	.	.	false	false	Message: -1ms	.	.	.	.	.	.	.	.	.	.	.	GAZE_COORDS 0.00 0.00 1023.00 767.00	-1	.	.	lyd.edf	RIGHT	2917	3679389	Full Trial Period	3676472	107	Trial: 107	3676472	102	¼¦ÍÈ	Ã¢¹û	·ÊÔí	j	j
lyd	.	.	.	.	.	.	.	.	.	.	5	.	.	.	false	false	Message: -1ms	.	.	.	.	.	.	.	.	.	.	.	THRESHOLDS R 104 216	-1	.	.	lyd.edf	RIGHT	2917	3679389	Full Trial Period	3676472	107	Trial: 107	3676472	102	¼¦ÍÈ	Ã¢¹û	·ÊÔí	j	j
lyd	.	.	.	.	.	.	.	.	.	.	6	.	.	.	false	false	Message: -1ms	.	.	.	.	.	.	.	.	.	.	.	ELCL_PROC CENTROID (3)	-1	.	.	lyd.edf	RIGHT	2917	3679389	Full Trial Period	3676472	107	Trial: 107	3676472	102	¼¦ÍÈ	Ã¢¹û	·ÊÔí	j	j
lyd	.	.	.	.	.	.	.	.	.	.	7	.	.	.	false	false	Message: -1ms	.	.	.	.	.	.	.	.	.	.	.	ELCL_PCR_PARAM 5 3.0	-1	.	.	lyd.edf	RIGHT	2917	3679389	Full Trial Period	3676472	107	Trial: 107	3676472	102	¼¦ÍÈ	Ã¢¹û	·ÊÔí	j	j
lyd	.	.	.	.	.	.	.	.	.	.	8	.	.	.	false	true	Message: 0ms	.	.	.	.	.	.	.	.	.	.	.	!MODE RECORD CR 1000 2 0 R	0	.	.	lyd.edf	RIGHT	2917	3679389	Full Trial Period	3676472	107	Trial: 107	3676472	102	¼¦ÍÈ	Ã¢¹û	·ÊÔí	j	j
lyd	.	.	.	.	86	115	1	30	136.50	362.20	9	.	.	.	false	false	Message: 44ms	.	.	.	.	.	.	.	.	.	.	.	SYNCTIME	44	136.50	362.20	lyd.edf	RIGHT	2917	3679389	Full Trial Period	3676472	107	Trial: 107	3676472	102	¼¦ÍÈ	Ã¢¹û	·ÊÔí	j	j
lyd	.	.	.	.	.	.	.	.	.	.	10	.	.	.	false	false	Message: 436ms	16.38	297.80	55	464	647.80	402.30	2	550.70	410	158.80	449.60	INVISIBLE_BOUNDARY[1]	436	.	.	lyd.edf	RIGHT	2917	3679389	Full Trial Period	3676472	107	Trial: 107	3676472	102	¼¦ÍÈ	Ã¢¹û	·ÊÔí	j	j
lyd	.	.	.	.	.	.	.	.	.	.	11	.	.	.	false	false	Message: 445ms	16.38	297.80	55	464	647.80	402.30	2	550.70	410	158.80	449.60	SYNCTIME	445	.	.	lyd.edf	RIGHT	2917	3679389	Full Trial Period	3676472	107	Trial: 107	3676472	102	¼¦ÍÈ	Ã¢¹û	·ÊÔí	j	j
lyd	130	990	3	861	.	.	.	.	.	.	12	.	.	.	false	false	Message: 980ms	10.40	45.43	229	1054	818.20	417.30	5	519.30	826	517.90	497.50	INVISIBLE_BOUNDARY[2]	980	.	.	lyd.edf	RIGHT	2917	3679389	Full Trial Period	3676472	107	Trial: 107	3676472	102	¼¦ÍÈ	Ã¢¹û	·ÊÔí	j	j
lyd	130	990	3	861	.	.	.	.	.	.	13	.	.	.	false	false	Message: 986ms	10.40	45.43	229	1054	818.20	417.30	5	519.30	826	517.90	497.50	SYNCTIME	986	.	.	lyd.edf	RIGHT	2917	3679389	Full Trial Period	3676472	107	Trial: 107	3676472	102	¼¦ÍÈ	Ã¢¹û	·ÊÔí	j	j
lyd	.	.	.	.	.	.	.	.	.	.	14	.	.	.	false	false	Message: 2897ms	11.08	11.81	938	2915	836.30	581.40	9	984.20	1978	1091.90	847.70	KEYBOARD	2897	.	.	lyd.edf	RIGHT	2917	3679389	Full Trial Period	3676472	107	Trial: 107	3676472	102	¼¦ÍÈ	Ã¢¹û	·ÊÔí	j	j
lyd	.	.	.	.	.	.	.	.	.	.	15	.	.	.	false	false	Message: 2965ms	.	.	.	.	.	.	.	.	.	.	.	TRIAL_RESULT 0	2965	.	.	lyd.edf	RIGHT	2917	3679389	Full Trial Period	3676472	107	Trial: 107	3676472	102	¼¦ÍÈ	Ã¢¹û	·ÊÔí	j	j
lyd	.	.	.	.	.	.	.	.	.	.	1	.	.	.	false	false	Message: -15ms	.	.	.	.	.	.	.	.	.	.	.	TRIALID 107	-15	.	.	lyd.edf	RIGHT	2093	3682700	Full Trial Period	3680607	108	Trial: 108	3680607	107	ÌÒ×Ó	ÍøÇò	ÏßÍÅ	f	j
lyd	.	.	.	.	.	.	.	.	.	.	2	.	.	.	false	false	Message: -1ms	.	.	.	.	.	.	.	.	.	.	.	RECCFG CR 1000 2 0 R	-1	.	.	lyd.edf	RIGHT	2093	3682700	Full Trial Period	3680607	108	Trial: 108	3680607	107	ÌÒ×Ó	ÍøÇò	ÏßÍÅ	f	j
lyd	.	.	.	.	.	.	.	.	.	.	3	.	.	.	false	false	Message: -1ms	.	.	.	.	.	.	.	.	.	.	.	ELCLCFG TOWER	-1	.	.	lyd.edf	RIGHT	2093	3682700	Full Trial Period	3680607	108	Trial: 108	3680607	107	ÌÒ×Ó	ÍøÇò	ÏßÍÅ	f	j
lyd	.	.	.	.	.	.	.	.	.	.	4	.	.	.	false	false	Message: -1ms	.	.	.	.	.	.	.	.	.	.	.	GAZE_COORDS 0.00 0.00 1023.00 767.00	-1	.	.	lyd.edf	RIGHT	2093	3682700	Full Trial Period	3680607	108	Trial: 108	3680607	107	ÌÒ×Ó	ÍøÇò	ÏßÍÅ	f	j
lyd	.	.	.	.	.	.	.	.	.	.	5	.	.	.	false	false	Message: -1ms	.	.	.	.	.	.	.	.	.	.	.	THRESHOLDS R 104 216	-1	.	.	lyd.edf	RIGHT	2093	3682700	Full Trial Period	3680607	108	Trial: 108	3680607	107	ÌÒ×Ó	ÍøÇò	ÏßÍÅ	f	j
lyd	.	.	.	.	.	.	.	.	.	.	6	.	.	.	false	false	Message: -1ms	.	.	.	.	.	.	.	.	.	.	.	ELCL_PROC CENTROID (3)	-1	.	.	lyd.edf	RIGHT	2093	3682700	Full Trial Period	3680607	108	Trial: 108	3680607	107	ÌÒ×Ó	ÍøÇò	ÏßÍÅ	f	j
lyd	.	.	.	.	.	.	.	.	.	.	7	.	.	.	false	false	Message: -1ms	.	.	.	.	.	.	.	.	.	.	.	ELCL_PCR_PARAM 5 3.0	-1	.	.	lyd.edf	RIGHT	2093	3682700	Full Trial Period	3680607	108	Trial: 108	3680607	107	ÌÒ×Ó	ÍøÇò	ÏßÍÅ	f	j
lyd	.	.	.	.	.	.	.	.	.	.	8	.	.	.	false	true	Message: 0ms	.	.	.	.	.	.	.	.	.	.	.	!MODE RECORD CR 1000 2 0 R	0	.	.	lyd.edf	RIGHT	2093	3682700	Full Trial Period	3680607	108	Trial: 108	3680607	107	ÌÒ×Ó	ÍøÇò	ÏßÍÅ	f	j
lyd	.	.	.	.	190	196	1	7	131.50	364.80	9	.	.	.	false	false	Message: 43ms	.	.	.	.	.	.	.	.	.	.	.	SYNCTIME	43	131.50	364.80	lyd.edf	RIGHT	2093	3682700	Full Trial Period	3680607	108	Trial: 108	3680607	107	ÌÒ×Ó	ÍøÇò	ÏßÍÅ	f	j
lyd	.	.	.	.	.	.	.	.	.	.	10	.	.	.	false	false	Message: 370ms	15.97	68.24	234	430	593.20	501.70	1	972.90	197	133.90	362.70	INVISIBLE_BOUNDARY[1]	370	.	.	lyd.edf	RIGHT	2093	3682700	Full Trial Period	3680607	108	Trial: 108	3680607	107	ÌÒ×Ó	ÍøÇò	ÏßÍÅ	f	j
lyd	.	.	.	.	.	.	.	.	.	.	11	.	.	.	false	false	Message: 376ms	15.97	68.24	234	430	593.20	501.70	1	972.90	197	133.90	362.70	SYNCTIME	376	.	.	lyd.edf	RIGHT	2093	3682700	Full Trial Period	3680607	108	Trial: 108	3680607	107	ÌÒ×Ó	ÍøÇò	ÏßÍÅ	f	j
lyd	.	.	.	.	.	.	.	.	.	.	12	.	.	.	false	false	Message: 1101ms	13.38	88.64	151	1172	913.20	455.80	3	464.40	1022	525.40	351.80	INVISIBLE_BOUNDARY[2]	1101	.	.	lyd.edf	RIGHT	2093	3682700	Full Trial Period	3680607	108	Trial: 108	3680607	107	ÌÒ×Ó	ÍøÇò	ÏßÍÅ	f	j
lyd	.	.	.	.	.	.	.	.	.	.	13	.	.	.	false	false	Message: 1109ms	13.38	88.64	151	1172	913.20	455.80	3	464.40	1022	525.40	351.80	SYNCTIME	1109	.	.	lyd.edf	RIGHT	2093	3682700	Full Trial Period	3680607	108	Trial: 108	3680607	107	ÌÒ×Ó	ÍøÇò	ÏßÍÅ	f	j
lyd	.	.	.	.	.	.	.	.	.	.	14	.	.	.	false	false	Message: 2074ms	12.76	190.41	67	2091	520.90	362.60	5	528.60	2025	899.30	334.10	KEYBOARD	2074	.	.	lyd.edf	RIGHT	2093	3682700	Full Trial Period	3680607	108	Trial: 108	3680607	107	ÌÒ×Ó	ÍøÇò	ÏßÍÅ	f	j
lyd	.	.	.	.	.	.	.	.	.	.	15	.	.	.	false	false	Message: 2142ms	.	.	.	.	.	.	.	.	.	.	.	TRIAL_RESULT 0	2142	.	.	lyd.edf	RIGHT	2093	3682700	Full Trial Period	3680607	108	Trial: 108	3680607	107	ÌÒ×Ó	ÍøÇò	ÏßÍÅ	f	j
lyd	.	.	.	.	.	.	.	.	.	.	1	.	.	.	false	false	Message: -15ms	.	.	.	.	.	.	.	.	.	.	.	TRIALID 108	-15	.	.	lyd.edf	RIGHT	1652	3685708	Full Trial Period	3684056	109	Trial: 109	3684056	80	ÄûÃÊ	éÏé­	¼¦µ°	f	j
lyd	.	.	.	.	.	.	.	.	.	.	2	.	.	.	false	false	Message: -1ms	.	.	.	.	.	.	.	.	.	.	.	RECCFG CR 1000 2 0 R	-1	.	.	lyd.edf	RIGHT	1652	3685708	Full Trial Period	3684056	109	Trial: 109	3684056	80	ÄûÃÊ	éÏé­	¼¦µ°	f	j
lyd	.	.	.	.	.	.	.	.	.	.	3	.	.	.	false	false	Message: -1ms	.	.	.	.	.	.	.	.	.	.	.	ELCLCFG TOWER	-1	.	.	lyd.edf	RIGHT	1652	3685708	Full Trial Period	3684056	109	Trial: 109	3684056	80	ÄûÃÊ	éÏé­	¼¦µ°	f	j
lyd	.	.	.	.	.	.	.	.	.	.	4	.	.	.	false	false	Message: -1ms	.	.	.	.	.	.	.	.	.	.	.	GAZE_COORDS 0.00 0.00 1023.00 767.00	-1	.	.	lyd.edf	RIGHT	1652	3685708	Full Trial Period	3684056	109	Trial: 109	3684056	80	ÄûÃÊ	éÏé­	¼¦µ°	f	j
lyd	.	.	.	.	.	.	.	.	.	.	5	.	.	.	false	false	Message: -1ms	.	.	.	.	.	.	.	.	.	.	.	THRESHOLDS R 104 216	-1	.	.	lyd.edf	RIGHT	1652	3685708	Full Trial Period	3684056	109	Trial: 109	3684056	80	ÄûÃÊ	éÏé­	¼¦µ°	f	j
lyd	.	.	.	.	.	.	.	.	.	.	6	.	.	.	false	false	Message: -1ms	.	.	.	.	.	.	.	.	.	.	.	ELCL_PROC CENTROID (3)	-1	.	.	lyd.edf	RIGHT	1652	3685708	Full Trial Period	3684056	109	Trial: 109	3684056	80	ÄûÃÊ	éÏé­	¼¦µ°	f	j
lyd	.	.	.	.	.	.	.	.	.	.	7	.	.	.	false	false	Message: -1ms	.	.	.	.	.	.	.	.	.	.	.	ELCL_PCR_PARAM 5 3.0	-1	.	.	lyd.edf	RIGHT	1652	3685708	Full Trial Period	3684056	109	Trial: 109	3684056	80	ÄûÃÊ	éÏé­	¼¦µ°	f	j
lyd	.	.	.	.	.	.	.	.	.	.	8	.	.	.	false	true	Message: 0ms	.	.	.	.	.	.	.	.	.	.	.	!MODE RECORD CR 1000 2 0 R	0	.	.	lyd.edf	RIGHT	1652	3685708	Full Trial Period	3684056	109	Trial: 109	3684056	80	ÄûÃÊ	éÏé­	¼¦µ°	f	j
lyd	.	.	.	.	189	195	1	7	139.90	370.80	9	.	.	.	false	false	Message: 43ms	.	.	.	.	.	.	.	.	.	.	.	SYNCTIME	43	139.90	370.80	lyd.edf	RIGHT	1652	3685708	Full Trial Period	3684056	109	Trial: 109	3684056	80	ÄûÃÊ	éÏé­	¼¦µ°	f	j
lyd	.	.	.	.	.	.	.	.	.	.	10	.	.	.	false	false	Message: 358ms	16.40	72.26	227	422	619.80	476.10	1	1064.70	196	139.90	365.70	INVISIBLE_BOUNDARY[1]	358	.	.	lyd.edf	RIGHT	1652	3685708	Full Trial Period	3684056	109	Trial: 109	3684056	80	ÄûÃÊ	éÏé­	¼¦µ°	f	j
lyd	.	.	.	.	.	.	.	.	.	.	11	.	.	.	false	false	Message: 368ms	16.40	72.26	227	422	619.80	476.10	1	1064.70	196	139.90	365.70	SYNCTIME	368	.	.	lyd.edf	RIGHT	1652	3685708	Full Trial Period	3684056	109	Trial: 109	3684056	80	ÄûÃÊ	éÏé­	¼¦µ°	f	j
lyd	.	.	.	.	.	.	.	.	.	.	12	.	.	.	false	false	Message: 979ms	10.86	42.76	254	995	833.30	492.50	3	629.90	742	509.70	454.50	INVISIBLE_BOUNDARY[2]	979	.	.	lyd.edf	RIGHT	1652	3685708	Full Trial Period	3684056	109	Trial: 109	3684056	80	ÄûÃÊ	éÏé­	¼¦µ°	f	j
lyd	.	.	.	.	.	.	.	.	.	.	13	.	.	.	false	false	Message: 984ms	10.86	42.76	254	995	833.30	492.50	3	629.90	742	509.70	454.50	SYNCTIME	984	.	.	lyd.edf	RIGHT	1652	3685708	Full Trial Period	3684056	109	Trial: 109	3684056	80	ÄûÃÊ	éÏé­	¼¦µ°	f	j
lyd	.	.	.	.	477	1650	5	1174	902.70	327.90	14	.	.	.	false	false	Message: 1633ms	.	.	.	.	.	.	.	.	.	.	.	KEYBOARD	1633	902.70	327.90	lyd.edf	RIGHT	1652	3685708	Full Trial Period	3684056	109	Trial: 109	3684056	80	ÄûÃÊ	éÏé­	¼¦µ°	f	j
lyd	.	.	.	.	.	.	.	.	.	.	15	.	.	.	false	false	Message: 1699ms	.	.	.	.	.	.	.	.	.	.	.	TRIAL_RESULT 0	1699	.	.	lyd.edf	RIGHT	1652	3685708	Full Trial Period	3684056	109	Trial: 109	3684056	80	ÄûÃÊ	éÏé­	¼¦µ°	f	j
lyd	.	.	.	.	.	.	.	.	.	.	1	.	.	.	false	false	Message: -15ms	.	.	.	.	.	.	.	.	.	.	.	TRIALID 109	-15	.	.	lyd.edf	RIGHT	1550	3688764	Full Trial Period	3687214	110	Trial: 110	3687214	12	ÑÌ»Ò¸×	Æ¤´ø	öÏÓãË¿	j	j
lyd	.	.	.	.	.	.	.	.	.	.	2	.	.	.	false	false	Message: -1ms	.	.	.	.	.	.	.	.	.	.	.	RECCFG CR 1000 2 0 R	-1	.	.	lyd.edf	RIGHT	1550	3688764	Full Trial Period	3687214	110	Trial: 110	3687214	12	ÑÌ»Ò¸×	Æ¤´ø	öÏÓãË¿	j	j
lyd	.	.	.	.	.	.	.	.	.	.	3	.	.	.	false	false	Message: -1ms	.	.	.	.	.	.	.	.	.	.	.	ELCLCFG TOWER	-1	.	.	lyd.edf	RIGHT	1550	3688764	Full Trial Period	3687214	110	Trial: 110	3687214	12	ÑÌ»Ò¸×	Æ¤´ø	öÏÓãË¿	j	j
lyd	.	.	.	.	.	.	.	.	.	.	4	.	.	.	false	false	Message: -1ms	.	.	.	.	.	.	.	.	.	.	.	GAZE_COORDS 0.00 0.00 1023.00 767.00	-1	.	.	lyd.edf	RIGHT	1550	3688764	Full Trial Period	3687214	110	Trial: 110	3687214	12	ÑÌ»Ò¸×	Æ¤´ø	öÏÓãË¿	j	j
lyd	.	.	.	.	.	.	.	.	.	.	5	.	.	.	false	false	Message: -1ms	.	.	.	.	.	.	.	.	.	.	.	THRESHOLDS R 104 216	-1	.	.	lyd.edf	RIGHT	1550	3688764	Full Trial Period	3687214	110	Trial: 110	3687214	12	ÑÌ»Ò¸×	Æ¤´ø	öÏÓãË¿	j	j
lyd	.	.	.	.	.	.	.	.	.	.	6	.	.	.	false	false	Message: -1ms	.	.	.	.	.	.	.	.	.	.	.	ELCL_PROC CENTROID (3)	-1	.	.	lyd.edf	RIGHT	1550	3688764	Full Trial Period	3687214	110	Trial: 110	3687214	12	ÑÌ»Ò¸×	Æ¤´ø	öÏÓãË¿	j	j
lyd	.	.	.	.	.	.	.	.	.	.	7	.	.	.	false	false	Message: -1ms	.	.	.	.	.	.	.	.	.	.	.	ELCL_PCR_PARAM 5 3.0	-1	.	.	lyd.edf	RIGHT	1550	3688764	Full Trial Period	3687214	110	Trial: 110	3687214	12	ÑÌ»Ò¸×	Æ¤´ø	öÏÓãË¿	j	j
lyd	.	.	.	.	.	.	.	.	.	.	8	.	.	.	false	true	Message: 0ms	.	.	.	.	.	.	.	.	.	.	.	!MODE RECORD CR 1000 2 0 R	0	.	.	lyd.edf	RIGHT	1550	3688764	Full Trial Period	3687214	110	Trial: 110	3687214	12	ÑÌ»Ò¸×	Æ¤´ø	öÏÓãË¿	j	j
lyd	.	.	.	.	207	213	1	7	134.90	370.10	9	.	.	.	false	false	Message: 42ms	.	.	.	.	.	.	.	.	.	.	.	SYNCTIME	42	134.90	370.10	lyd.edf	RIGHT	1550	3688764	Full Trial Period	3687214	110	Trial: 110	3687214	12	ÑÌ»Ò¸×	Æ¤´ø	öÏÓãË¿	j	j
lyd	.	.	.	.	.	.	.	.	.	.	10	.	.	.	false	false	Message: 372ms	18.91	82.93	228	441	707.10	464.90	1	874.00	214	143.10	383.80	INVISIBLE_BOUNDARY[1]	372	.	.	lyd.edf	RIGHT	1550	3688764	Full Trial Period	3687214	110	Trial: 110	3687214	12	ÑÌ»Ò¸×	Æ¤´ø	öÏÓãË¿	j	j
lyd	.	.	.	.	.	.	.	.	.	.	11	.	.	.	false	false	Message: 376ms	18.91	82.93	228	441	707.10	464.90	1	874.00	214	143.10	383.80	SYNCTIME	376	.	.	lyd.edf	RIGHT	1550	3688764	Full Trial Period	3687214	110	Trial: 110	3687214	12	ÑÌ»Ò¸×	Æ¤´ø	öÏÓãË¿	j	j
lyd	.	.	.	.	.	.	.	.	.	.	12	.	.	.	false	false	Message: 377ms	18.91	82.93	228	441	707.10	464.90	1	874.00	214	143.10	383.80	INVISIBLE_BOUNDARY[2]	377	.	.	lyd.edf	RIGHT	1550	3688764	Full Trial Period	3687214	110	Trial: 110	3687214	12	ÑÌ»Ò¸×	Æ¤´ø	öÏÓãË¿	j	j
lyd	.	.	.	.	.	.	.	.	.	.	13	.	.	.	false	false	Message: 385ms	18.91	82.93	228	441	707.10	464.90	1	874.00	214	143.10	383.80	SYNCTIME	385	.	.	lyd.edf	RIGHT	1550	3688764	Full Trial Period	3687214	110	Trial: 110	3687214	12	ÑÌ»Ò¸×	Æ¤´ø	öÏÓãË¿	j	j
lyd	.	.	.	.	382	1548	5	1167	590.90	385.40	14	.	.	.	false	false	Message: 1531ms	.	.	.	.	.	.	.	.	.	.	.	KEYBOARD	1531	590.90	385.40	lyd.edf	RIGHT	1550	3688764	Full Trial Period	3687214	110	Trial: 110	3687214	12	ÑÌ»Ò¸×	Æ¤´ø	öÏÓãË¿	j	j
lyd	.	.	.	.	.	.	.	.	.	.	15	.	.	.	false	false	Message: 1590ms	.	.	.	.	.	.	.	.	.	.	.	TRIAL_RESULT 0	1590	.	.	lyd.edf	RIGHT	1550	3688764	Full Trial Period	3687214	110	Trial: 110	3687214	12	ÑÌ»Ò¸×	Æ¤´ø	öÏÓãË¿	j	j
lyd	.	.	.	.	.	.	.	.	.	.	1	.	.	.	false	false	Message: -17ms	.	.	.	.	.	.	.	.	.	.	.	TRIALID 110	-17	.	.	lyd.edf	RIGHT	2730	3693045	Full Trial Period	3690315	111	Trial: 111	3690315	116	ÁïÁïÇò	´Ìâ¬	ÒÂ¼Ü	f	f
lyd	.	.	.	.	.	.	.	.	.	.	2	.	.	.	false	false	Message: -1ms	.	.	.	.	.	.	.	.	.	.	.	RECCFG CR 1000 2 0 R	-1	.	.	lyd.edf	RIGHT	2730	3693045	Full Trial Period	3690315	111	Trial: 111	3690315	116	ÁïÁïÇò	´Ìâ¬	ÒÂ¼Ü	f	f
lyd	.	.	.	.	.	.	.	.	.	.	3	.	.	.	false	false	Message: -1ms	.	.	.	.	.	.	.	.	.	.	.	ELCLCFG TOWER	-1	.	.	lyd.edf	RIGHT	2730	3693045	Full Trial Period	3690315	111	Trial: 111	3690315	116	ÁïÁïÇò	´Ìâ¬	ÒÂ¼Ü	f	f
lyd	.	.	.	.	.	.	.	.	.	.	4	.	.	.	false	false	Message: -1ms	.	.	.	.	.	.	.	.	.	.	.	GAZE_COORDS 0.00 0.00 1023.00 767.00	-1	.	.	lyd.edf	RIGHT	2730	3693045	Full Trial Period	3690315	111	Trial: 111	3690315	116	ÁïÁïÇò	´Ìâ¬	ÒÂ¼Ü	f	f
lyd	.	.	.	.	.	.	.	.	.	.	5	.	.	.	false	false	Message: -1ms	.	.	.	.	.	.	.	.	.	.	.	THRESHOLDS R 104 216	-1	.	.	lyd.edf	RIGHT	2730	3693045	Full Trial Period	3690315	111	Trial: 111	3690315	116	ÁïÁïÇò	´Ìâ¬	ÒÂ¼Ü	f	f
lyd	.	.	.	.	.	.	.	.	.	.	6	.	.	.	false	false	Message: -1ms	.	.	.	.	.	.	.	.	.	.	.	ELCL_PROC CENTROID (3)	-1	.	.	lyd.edf	RIGHT	2730	3693045	Full Trial Period	3690315	111	Trial: 111	3690315	116	ÁïÁïÇò	´Ìâ¬	ÒÂ¼Ü	f	f
lyd	.	.	.	.	.	.	.	.	.	.	7	.	.	.	false	false	Message: -1ms	.	.	.	.	.	.	.	.	.	.	.	ELCL_PCR_PARAM 5 3.0	-1	.	.	lyd.edf	RIGHT	2730	3693045	Full Trial Period	3690315	111	Trial: 111	3690315	116	ÁïÁïÇò	´Ìâ¬	ÒÂ¼Ü	f	f
lyd	.	.	.	.	.	.	.	.	.	.	8	.	.	.	false	true	Message: 0ms	.	.	.	.	.	.	.	.	.	.	.	!MODE RECORD CR 1000 2 0 R	0	.	.	lyd.edf	RIGHT	2730	3693045	Full Trial Period	3690315	111	Trial: 111	3690315	116	ÁïÁïÇò	´Ìâ¬	ÒÂ¼Ü	f	f
lyd	.	.	.	.	522	528	1	7	127.90	363.30	9	.	.	.	false	false	Message: 41ms	.	.	.	.	.	.	.	.	.	.	.	SYNCTIME	41	127.90	363.30	lyd.edf	RIGHT	2730	3693045	Full Trial Period	3690315	111	Trial: 111	3690315	116	ÁïÁïÇò	´Ìâ¬	ÒÂ¼Ü	f	f
lyd	.	.	.	.	.	.	.	.	.	.	10	.	.	.	false	false	Message: 1284ms	2.81	93.54	30	1286	644.80	388.20	3	126.40	1257	578.30	341.30	INVISIBLE_BOUNDARY[1]	1284	.	.	lyd.edf	RIGHT	2730	3693045	Full Trial Period	3690315	111	Trial: 111	3690315	116	ÁïÁïÇò	´Ìâ¬	ÒÂ¼Ü	f	f
lyd	.	.	.	.	134	1420	4	1287	639.70	393.00	11	.	.	.	false	false	Message: 1291ms	.	.	.	.	.	.	.	.	.	.	.	SYNCTIME	1291	639.70	393.00	lyd.edf	RIGHT	2730	3693045	Full Trial Period	3690315	111	Trial: 111	3690315	116	ÁïÁïÇò	´Ìâ¬	ÒÂ¼Ü	f	f
lyd	.	.	.	.	.	.	.	.	.	.	12	.	.	.	false	false	Message: 1890ms	10.65	190.13	56	1902	813.00	426.90	6	284.50	1847	508.20	348.40	INVISIBLE_BOUNDARY[2]	1890	.	.	lyd.edf	RIGHT	2730	3693045	Full Trial Period	3690315	111	Trial: 111	3690315	116	ÁïÁïÇò	´Ìâ¬	ÒÂ¼Ü	f	f
lyd	.	.	.	.	.	.	.	.	.	.	13	.	.	.	false	false	Message: 1900ms	10.65	190.13	56	1902	813.00	426.90	6	284.50	1847	508.20	348.40	SYNCTIME	1900	.	.	lyd.edf	RIGHT	2730	3693045	Full Trial Period	3690315	111	Trial: 111	3690315	116	ÁïÁïÇò	´Ìâ¬	ÒÂ¼Ü	f	f
lyd	.	.	.	.	195	2728	9	2534	914.80	302.70	14	.	.	.	false	false	Message: 2711ms	.	.	.	.	.	.	.	.	.	.	.	KEYBOARD	2711	914.80	302.70	lyd.edf	RIGHT	2730	3693045	Full Trial Period	3690315	111	Trial: 111	3690315	116	ÁïÁïÇò	´Ìâ¬	ÒÂ¼Ü	f	f
lyd	.	.	.	.	.	.	.	.	.	.	15	.	.	.	false	false	Message: 2772ms	.	.	.	.	.	.	.	.	.	.	.	TRIAL_RESULT 0	2772	.	.	lyd.edf	RIGHT	2730	3693045	Full Trial Period	3690315	111	Trial: 111	3690315	116	ÁïÁïÇò	´Ìâ¬	ÒÂ¼Ü	f	f
lyd	.	.	.	.	.	.	.	.	.	.	1	.	.	.	false	false	Message: -521ms	.	.	.	.	.	.	.	.	.	.	.	TRIALID 111	-521	.	.	lyd.edf	RIGHT	2052	3696804	Full Trial Period	3694752	112	Trial: 112	3694752	53	Ñ¥×Ó	ÂÝÃ±	µÆÁý	j	j
lyd	.	.	.	.	.	.	.	.	.	.	2	.	.	.	false	false	Message: -1ms	.	.	.	.	.	.	.	.	.	.	.	RECCFG CR 1000 2 0 R	-1	.	.	lyd.edf	RIGHT	2052	3696804	Full Trial Period	3694752	112	Trial: 112	3694752	53	Ñ¥×Ó	ÂÝÃ±	µÆÁý	j	j
lyd	.	.	.	.	.	.	.	.	.	.	3	.	.	.	false	false	Message: -1ms	.	.	.	.	.	.	.	.	.	.	.	ELCLCFG TOWER	-1	.	.	lyd.edf	RIGHT	2052	3696804	Full Trial Period	3694752	112	Trial: 112	3694752	53	Ñ¥×Ó	ÂÝÃ±	µÆÁý	j	j
lyd	.	.	.	.	.	.	.	.	.	.	4	.	.	.	false	false	Message: -1ms	.	.	.	.	.	.	.	.	.	.	.	GAZE_COORDS 0.00 0.00 1023.00 767.00	-1	.	.	lyd.edf	RIGHT	2052	3696804	Full Trial Period	3694752	112	Trial: 112	3694752	53	Ñ¥×Ó	ÂÝÃ±	µÆÁý	j	j
lyd	.	.	.	.	.	.	.	.	.	.	5	.	.	.	false	false	Message: -1ms	.	.	.	.	.	.	.	.	.	.	.	THRESHOLDS R 104 216	-1	.	.	lyd.edf	RIGHT	2052	3696804	Full Trial Period	3694752	112	Trial: 112	3694752	53	Ñ¥×Ó	ÂÝÃ±	µÆÁý	j	j
lyd	.	.	.	.	.	.	.	.	.	.	6	.	.	.	false	false	Message: -1ms	.	.	.	.	.	.	.	.	.	.	.	ELCL_PROC CENTROID (3)	-1	.	.	lyd.edf	RIGHT	2052	3696804	Full Trial Period	3694752	112	Trial: 112	3694752	53	Ñ¥×Ó	ÂÝÃ±	µÆÁý	j	j
lyd	.	.	.	.	.	.	.	.	.	.	7	.	.	.	false	false	Message: -1ms	.	.	.	.	.	.	.	.	.	.	.	ELCL_PCR_PARAM 5 3.0	-1	.	.	lyd.edf	RIGHT	2052	3696804	Full Trial Period	3694752	112	Trial: 112	3694752	53	Ñ¥×Ó	ÂÝÃ±	µÆÁý	j	j
lyd	.	.	.	.	.	.	.	.	.	.	8	.	.	.	false	true	Message: 0ms	.	.	.	.	.	.	.	.	.	.	.	!MODE RECORD CR 1000 2 0 R	0	.	.	lyd.edf	RIGHT	2052	3696804	Full Trial Period	3694752	112	Trial: 112	3694752	53	Ñ¥×Ó	ÂÝÃ±	µÆÁý	j	j
lyd	.	.	.	.	181	187	1	7	130.70	374.80	9	.	.	.	false	false	Message: 45ms	.	.	.	.	.	.	.	.	.	.	.	SYNCTIME	45	130.70	374.80	lyd.edf	RIGHT	2052	3696804	Full Trial Period	3694752	112	Trial: 112	3694752	53	Ñ¥×Ó	ÂÝÃ±	µÆÁý	j	j
lyd	.	.	.	.	.	.	.	.	.	.	10	.	.	.	false	false	Message: 587ms	2.30	16.23	142	714	554.50	404.30	3	604.00	573	524.20	345.30	INVISIBLE_BOUNDARY[1]	587	.	.	lyd.edf	RIGHT	2052	3696804	Full Trial Period	3694752	112	Trial: 112	3694752	53	Ñ¥×Ó	ÂÝÃ±	µÆÁý	j	j
lyd	.	.	.	.	.	.	.	.	.	.	11	.	.	.	false	false	Message: 595ms	2.30	16.23	142	714	554.50	404.30	3	604.00	573	524.20	345.30	SYNCTIME	595	.	.	lyd.edf	RIGHT	2052	3696804	Full Trial Period	3694752	112	Trial: 112	3694752	53	Ñ¥×Ó	ÂÝÃ±	µÆÁý	j	j
lyd	.	.	.	.	.	.	.	.	.	.	12	.	.	.	false	false	Message: 1167ms	9.78	48.20	203	1248	783.00	432.70	5	662.40	1046	510.80	338.50	INVISIBLE_BOUNDARY[2]	1167	.	.	lyd.edf	RIGHT	2052	3696804	Full Trial Period	3694752	112	Trial: 112	3694752	53	Ñ¥×Ó	ÂÝÃ±	µÆÁý	j	j
lyd	.	.	.	.	.	.	.	.	.	.	13	.	.	.	false	false	Message: 1170ms	9.78	48.20	203	1248	783.00	432.70	5	662.40	1046	510.80	338.50	SYNCTIME	1170	.	.	lyd.edf	RIGHT	2052	3696804	Full Trial Period	3694752	112	Trial: 112	3694752	53	Ñ¥×Ó	ÂÝÃ±	µÆÁý	j	j
lyd	.	.	.	.	141	2050	8	1910	1060.00	443.90	14	.	.	.	false	false	Message: 2033ms	.	.	.	.	.	.	.	.	.	.	.	KEYBOARD	2033	1060.00	443.90	lyd.edf	RIGHT	2052	3696804	Full Trial Period	3694752	112	Trial: 112	3694752	53	Ñ¥×Ó	ÂÝÃ±	µÆÁý	j	j
lyd	.	.	.	.	.	.	.	.	.	.	15	.	.	.	false	false	Message: 2096ms	.	.	.	.	.	.	.	.	.	.	.	TRIAL_RESULT 0	2096	.	.	lyd.edf	RIGHT	2052	3696804	Full Trial Period	3694752	112	Trial: 112	3694752	53	Ñ¥×Ó	ÂÝÃ±	µÆÁý	j	j
lyd	.	.	.	.	.	.	.	.	.	.	1	.	.	.	false	false	Message: -21ms	.	.	.	.	.	.	.	.	.	.	.	TRIALID 112	-21	.	.	lyd.edf	RIGHT	2423	3700766	Full Trial Period	3698343	113	Trial: 113	3698343	137	Â©¶·	¾íÖ½	ÌÀÔ²	j	f
lyd	.	.	.	.	.	.	.	.	.	.	2	.	.	.	false	false	Message: -1ms	.	.	.	.	.	.	.	.	.	.	.	RECCFG CR 1000 2 0 R	-1	.	.	lyd.edf	RIGHT	2423	3700766	Full Trial Period	3698343	113	Trial: 113	3698343	137	Â©¶·	¾íÖ½	ÌÀÔ²	j	f
lyd	.	.	.	.	.	.	.	.	.	.	3	.	.	.	false	false	Message: -1ms	.	.	.	.	.	.	.	.	.	.	.	ELCLCFG TOWER	-1	.	.	lyd.edf	RIGHT	2423	3700766	Full Trial Period	3698343	113	Trial: 113	3698343	137	Â©¶·	¾íÖ½	ÌÀÔ²	j	f
lyd	.	.	.	.	.	.	.	.	.	.	4	.	.	.	false	false	Message: -1ms	.	.	.	.	.	.	.	.	.	.	.	GAZE_COORDS 0.00 0.00 1023.00 767.00	-1	.	.	lyd.edf	RIGHT	2423	3700766	Full Trial Period	3698343	113	Trial: 113	3698343	137	Â©¶·	¾íÖ½	ÌÀÔ²	j	f
lyd	.	.	.	.	.	.	.	.	.	.	5	.	.	.	false	false	Message: -1ms	.	.	.	.	.	.	.	.	.	.	.	THRESHOLDS R 104 216	-1	.	.	lyd.edf	RIGHT	2423	3700766	Full Trial Period	3698343	113	Trial: 113	3698343	137	Â©¶·	¾íÖ½	ÌÀÔ²	j	f
lyd	.	.	.	.	.	.	.	.	.	.	6	.	.	.	false	false	Message: -1ms	.	.	.	.	.	.	.	.	.	.	.	ELCL_PROC CENTROID (3)	-1	.	.	lyd.edf	RIGHT	2423	3700766	Full Trial Period	3698343	113	Trial: 113	3698343	137	Â©¶·	¾íÖ½	ÌÀÔ²	j	f
lyd	.	.	.	.	.	.	.	.	.	.	7	.	.	.	false	false	Message: -1ms	.	.	.	.	.	.	.	.	.	.	.	ELCL_PCR_PARAM 5 3.0	-1	.	.	lyd.edf	RIGHT	2423	3700766	Full Trial Period	3698343	113	Trial: 113	3698343	137	Â©¶·	¾íÖ½	ÌÀÔ²	j	f
lyd	.	.	.	.	.	.	.	.	.	.	8	.	.	.	false	true	Message: 0ms	.	.	.	.	.	.	.	.	.	.	.	!MODE RECORD CR 1000 2 0 R	0	.	.	lyd.edf	RIGHT	2423	3700766	Full Trial Period	3698343	113	Trial: 113	3698343	137	Â©¶·	¾íÖ½	ÌÀÔ²	j	f
lyd	51	95	1	45	.	.	.	.	.	.	9	.	.	.	false	false	Message: 45ms	.	.	.	.	.	.	.	.	.	.	.	SYNCTIME	45	.	.	lyd.edf	RIGHT	2423	3700766	Full Trial Period	3698343	113	Trial: 113	3698343	137	Â©¶·	¾íÖ½	ÌÀÔ²	j	f
lyd	.	.	.	.	.	.	.	.	.	.	10	.	.	.	false	false	Message: 703ms	3.49	16.85	207	901	545.80	479.50	3	593.20	695	538.60	378.10	INVISIBLE_BOUNDARY[1]	703	.	.	lyd.edf	RIGHT	2423	3700766	Full Trial Period	3698343	113	Trial: 113	3698343	137	Â©¶·	¾íÖ½	ÌÀÔ²	j	f
lyd	.	.	.	.	.	.	.	.	.	.	11	.	.	.	false	false	Message: 712ms	3.49	16.85	207	901	545.80	479.50	3	593.20	695	538.60	378.10	SYNCTIME	712	.	.	lyd.edf	RIGHT	2423	3700766	Full Trial Period	3698343	113	Trial: 113	3698343	137	Â©¶·	¾íÖ½	ÌÀÔ²	j	f
lyd	.	.	.	.	.	.	.	.	.	.	12	.	.	.	false	false	Message: 1322ms	12.02	54.63	220	1402	872.50	461.20	4	574.70	1183	529.20	357.30	INVISIBLE_BOUNDARY[2]	1322	.	.	lyd.edf	RIGHT	2423	3700766	Full Trial Period	3698343	113	Trial: 113	3698343	137	Â©¶·	¾íÖ½	ÌÀÔ²	j	f
lyd	.	.	.	.	.	.	.	.	.	.	13	.	.	.	false	false	Message: 1328ms	12.02	54.63	220	1402	872.50	461.20	4	574.70	1183	529.20	357.30	SYNCTIME	1328	.	.	lyd.edf	RIGHT	2423	3700766	Full Trial Period	3698343	113	Trial: 113	3698343	137	Â©¶·	¾íÖ½	ÌÀÔ²	j	f
lyd	.	.	.	.	222	2421	7	2200	888.40	303.10	14	.	.	.	false	false	Message: 2403ms	.	.	.	.	.	.	.	.	.	.	.	KEYBOARD	2403	888.40	303.10	lyd.edf	RIGHT	2423	3700766	Full Trial Period	3698343	113	Trial: 113	3698343	137	Â©¶·	¾íÖ½	ÌÀÔ²	j	f
lyd	.	.	.	.	.	.	.	.	.	.	15	.	.	.	false	false	Message: 2466ms	.	.	.	.	.	.	.	.	.	.	.	TRIAL_RESULT 0	2466	.	.	lyd.edf	RIGHT	2423	3700766	Full Trial Period	3698343	113	Trial: 113	3698343	137	Â©¶·	¾íÖ½	ÌÀÔ²	j	f
lyd	.	.	.	.	.	.	.	.	.	.	1	.	.	.	false	false	Message: -18ms	.	.	.	.	.	.	.	.	.	.	.	TRIALID 113	-18	.	.	lyd.edf	RIGHT	1722	3703670	Full Trial Period	3701948	114	Trial: 114	3701948	18	Õë¹Ü	·Éµú	ÁïÁïÇò	j	j
lyd	.	.	.	.	.	.	.	.	.	.	2	.	.	.	false	false	Message: -1ms	.	.	.	.	.	.	.	.	.	.	.	RECCFG CR 1000 2 0 R	-1	.	.	lyd.edf	RIGHT	1722	3703670	Full Trial Period	3701948	114	Trial: 114	3701948	18	Õë¹Ü	·Éµú	ÁïÁïÇò	j	j
lyd	.	.	.	.	.	.	.	.	.	.	3	.	.	.	false	false	Message: -1ms	.	.	.	.	.	.	.	.	.	.	.	ELCLCFG TOWER	-1	.	.	lyd.edf	RIGHT	1722	3703670	Full Trial Period	3701948	114	Trial: 114	3701948	18	Õë¹Ü	·Éµú	ÁïÁïÇò	j	j
lyd	.	.	.	.	.	.	.	.	.	.	4	.	.	.	false	false	Message: -1ms	.	.	.	.	.	.	.	.	.	.	.	GAZE_COORDS 0.00 0.00 1023.00 767.00	-1	.	.	lyd.edf	RIGHT	1722	3703670	Full Trial Period	3701948	114	Trial: 114	3701948	18	Õë¹Ü	·Éµú	ÁïÁïÇò	j	j
lyd	.	.	.	.	.	.	.	.	.	.	5	.	.	.	false	false	Message: -1ms	.	.	.	.	.	.	.	.	.	.	.	THRESHOLDS R 104 216	-1	.	.	lyd.edf	RIGHT	1722	3703670	Full Trial Period	3701948	114	Trial: 114	3701948	18	Õë¹Ü	·Éµú	ÁïÁïÇò	j	j
lyd	.	.	.	.	.	.	.	.	.	.	6	.	.	.	false	false	Message: -1ms	.	.	.	.	.	.	.	.	.	.	.	ELCL_PROC CENTROID (3)	-1	.	.	lyd.edf	RIGHT	1722	3703670	Full Trial Period	3701948	114	Trial: 114	3701948	18	Õë¹Ü	·Éµú	ÁïÁïÇò	j	j
lyd	.	.	.	.	.	.	.	.	.	.	7	.	.	.	false	false	Message: -1ms	.	.	.	.	.	.	.	.	.	.	.	ELCL_PCR_PARAM 5 3.0	-1	.	.	lyd.edf	RIGHT	1722	3703670	Full Trial Period	3701948	114	Trial: 114	3701948	18	Õë¹Ü	·Éµú	ÁïÁïÇò	j	j
lyd	.	.	.	.	.	.	.	.	.	.	8	.	.	.	false	true	Message: 0ms	.	.	.	.	.	.	.	.	.	.	.	!MODE RECORD CR 1000 2 0 R	0	.	.	lyd.edf	RIGHT	1722	3703670	Full Trial Period	3701948	114	Trial: 114	3701948	18	Õë¹Ü	·Éµú	ÁïÁïÇò	j	j
lyd	.	.	.	.	123	129	1	7	126.90	374.90	9	.	.	.	false	false	Message: 40ms	.	.	.	.	.	.	.	.	.	.	.	SYNCTIME	40	126.90	374.90	lyd.edf	RIGHT	1722	3703670	Full Trial Period	3701948	114	Trial: 114	3701948	18	Õë¹Ü	·Éµú	ÁïÁïÇò	j	j
lyd	.	.	.	.	.	.	.	.	.	.	10	.	.	.	false	false	Message: 510ms	12.92	258.31	50	521	539.90	381.20	2	519.10	472	155.70	376.10	INVISIBLE_BOUNDARY[1]	510	.	.	lyd.edf	RIGHT	1722	3703670	Full Trial Period	3701948	114	Trial: 114	3701948	18	Õë¹Ü	·Éµú	ÁïÁïÇò	j	j
lyd	.	.	.	.	.	.	.	.	.	.	11	.	.	.	false	false	Message: 514ms	12.92	258.31	50	521	539.90	381.20	2	519.10	472	155.70	376.10	SYNCTIME	514	.	.	lyd.edf	RIGHT	1722	3703670	Full Trial Period	3701948	114	Trial: 114	3701948	18	Õë¹Ü	·Éµú	ÁïÁïÇò	j	j
lyd	389	1036	2	648	.	.	.	.	.	.	12	.	.	.	false	false	Message: 1024ms	12.34	25.43	485	1096	886.00	445.90	3	824.10	612	523.50	376.20	INVISIBLE_BOUNDARY[2]	1024	.	.	lyd.edf	RIGHT	1722	3703670	Full Trial Period	3701948	114	Trial: 114	3701948	18	Õë¹Ü	·Éµú	ÁïÁïÇò	j	j
lyd	389	1036	2	648	.	.	.	.	.	.	13	.	.	.	false	false	Message: 1031ms	12.34	25.43	485	1096	886.00	445.90	3	824.10	612	523.50	376.20	SYNCTIME	1031	.	.	lyd.edf	RIGHT	1722	3703670	Full Trial Period	3701948	114	Trial: 114	3701948	18	Õë¹Ü	·Éµú	ÁïÁïÇò	j	j
lyd	.	.	.	.	475	1720	5	1246	886.90	307.70	14	.	.	.	false	false	Message: 1703ms	.	.	.	.	.	.	.	.	.	.	.	KEYBOARD	1703	886.90	307.70	lyd.edf	RIGHT	1722	3703670	Full Trial Period	3701948	114	Trial: 114	3701948	18	Õë¹Ü	·Éµú	ÁïÁïÇò	j	j
lyd	.	.	.	.	.	.	.	.	.	.	15	.	.	.	false	false	Message: 1770ms	.	.	.	.	.	.	.	.	.	.	.	TRIAL_RESULT 0	1770	.	.	lyd.edf	RIGHT	1722	3703670	Full Trial Period	3701948	114	Trial: 114	3701948	18	Õë¹Ü	·Éµú	ÁïÁïÇò	j	j
lyd	.	.	.	.	.	.	.	.	.	.	1	.	.	.	false	false	Message: -16ms	.	.	.	.	.	.	.	.	.	.	.	TRIALID 114	-16	.	.	lyd.edf	RIGHT	1851	3706813	Full Trial Period	3704962	115	Trial: 115	3704962	112	±´¿Ç	ÉÈ×Ó	µ°¸â	f	j
lyd	.	.	.	.	.	.	.	.	.	.	2	.	.	.	false	false	Message: -1ms	.	.	.	.	.	.	.	.	.	.	.	RECCFG CR 1000 2 0 R	-1	.	.	lyd.edf	RIGHT	1851	3706813	Full Trial Period	3704962	115	Trial: 115	3704962	112	±´¿Ç	ÉÈ×Ó	µ°¸â	f	j
lyd	.	.	.	.	.	.	.	.	.	.	3	.	.	.	false	false	Message: -1ms	.	.	.	.	.	.	.	.	.	.	.	ELCLCFG TOWER	-1	.	.	lyd.edf	RIGHT	1851	3706813	Full Trial Period	3704962	115	Trial: 115	3704962	112	±´¿Ç	ÉÈ×Ó	µ°¸â	f	j
lyd	.	.	.	.	.	.	.	.	.	.	4	.	.	.	false	false	Message: -1ms	.	.	.	.	.	.	.	.	.	.	.	GAZE_COORDS 0.00 0.00 1023.00 767.00	-1	.	.	lyd.edf	RIGHT	1851	3706813	Full Trial Period	3704962	115	Trial: 115	3704962	112	±´¿Ç	ÉÈ×Ó	µ°¸â	f	j
lyd	.	.	.	.	.	.	.	.	.	.	5	.	.	.	false	false	Message: -1ms	.	.	.	.	.	.	.	.	.	.	.	THRESHOLDS R 104 216	-1	.	.	lyd.edf	RIGHT	1851	3706813	Full Trial Period	3704962	115	Trial: 115	3704962	112	±´¿Ç	ÉÈ×Ó	µ°¸â	f	j
lyd	.	.	.	.	.	.	.	.	.	.	6	.	.	.	false	false	Message: -1ms	.	.	.	.	.	.	.	.	.	.	.	ELCL_PROC CENTROID (3)	-1	.	.	lyd.edf	RIGHT	1851	3706813	Full Trial Period	3704962	115	Trial: 115	3704962	112	±´¿Ç	ÉÈ×Ó	µ°¸â	f	j
lyd	.	.	.	.	.	.	.	.	.	.	7	.	.	.	false	false	Message: -1ms	.	.	.	.	.	.	.	.	.	.	.	ELCL_PCR_PARAM 5 3.0	-1	.	.	lyd.edf	RIGHT	1851	3706813	Full Trial Period	3704962	115	Trial: 115	3704962	112	±´¿Ç	ÉÈ×Ó	µ°¸â	f	j
lyd	.	.	.	.	.	.	.	.	.	.	8	.	.	.	false	true	Message: 0ms	.	.	.	.	.	.	.	.	.	.	.	!MODE RECORD CR 1000 2 0 R	0	.	.	lyd.edf	RIGHT	1851	3706813	Full Trial Period	3704962	115	Trial: 115	3704962	112	±´¿Ç	ÉÈ×Ó	µ°¸â	f	j
lyd	.	.	.	.	206	212	1	7	141.10	374.20	9	.	.	.	false	false	Message: 42ms	.	.	.	.	.	.	.	.	.	.	.	SYNCTIME	42	141.10	374.20	lyd.edf	RIGHT	1851	3706813	Full Trial Period	3704962	115	Trial: 115	3704962	112	±´¿Ç	ÉÈ×Ó	µ°¸â	f	j
lyd	.	.	.	.	.	.	.	.	.	.	10	.	.	.	false	false	Message: 365ms	16.55	62.45	265	477	636.80	433.10	1	807.80	213	143.40	379.10	INVISIBLE_BOUNDARY[1]	365	.	.	lyd.edf	RIGHT	1851	3706813	Full Trial Period	3704962	115	Trial: 115	3704962	112	±´¿Ç	ÉÈ×Ó	µ°¸â	f	j
lyd	.	.	.	.	.	.	.	.	.	.	11	.	.	.	false	false	Message: 375ms	16.55	62.45	265	477	636.80	433.10	1	807.80	213	143.40	379.10	SYNCTIME	375	.	.	lyd.edf	RIGHT	1851	3706813	Full Trial Period	3704962	115	Trial: 115	3704962	112	±´¿Ç	ÉÈ×Ó	µ°¸â	f	j
lyd	.	.	.	.	.	.	.	.	.	.	12	.	.	.	false	false	Message: 1170ms	4.83	21.21	228	1251	796.30	457.50	5	540.30	1024	659.40	413.20	INVISIBLE_BOUNDARY[2]	1170	.	.	lyd.edf	RIGHT	1851	3706813	Full Trial Period	3704962	115	Trial: 115	3704962	112	±´¿Ç	ÉÈ×Ó	µ°¸â	f	j
lyd	.	.	.	.	.	.	.	.	.	.	13	.	.	.	false	false	Message: 1175ms	4.83	21.21	228	1251	796.30	457.50	5	540.30	1024	659.40	413.20	SYNCTIME	1175	.	.	lyd.edf	RIGHT	1851	3706813	Full Trial Period	3704962	115	Trial: 115	3704962	112	±´¿Ç	ÉÈ×Ó	µ°¸â	f	j
lyd	.	.	.	.	114	1849	8	1736	157.60	379.60	14	.	.	.	false	false	Message: 1832ms	.	.	.	.	.	.	.	.	.	.	.	KEYBOARD	1832	157.60	379.60	lyd.edf	RIGHT	1851	3706813	Full Trial Period	3704962	115	Trial: 115	3704962	112	±´¿Ç	ÉÈ×Ó	µ°¸â	f	j
lyd	.	.	.	.	.	.	.	.	.	.	15	.	.	.	false	false	Message: 1900ms	.	.	.	.	.	.	.	.	.	.	.	TRIAL_RESULT 0	1900	.	.	lyd.edf	RIGHT	1851	3706813	Full Trial Period	3704962	115	Trial: 115	3704962	112	±´¿Ç	ÉÈ×Ó	µ°¸â	f	j
lyd	.	.	.	.	.	.	.	.	.	.	1	.	.	.	false	false	Message: -21ms	.	.	.	.	.	.	.	.	.	.	.	TRIALID 115	-21	.	.	lyd.edf	RIGHT	2322	3710230	Full Trial Period	3707908	116	Trial: 116	3707908	136	ÏÚ±ý	ÐÅ·â	É××Ó	j	f
lyd	.	.	.	.	.	.	.	.	.	.	2	.	.	.	false	false	Message: -1ms	.	.	.	.	.	.	.	.	.	.	.	RECCFG CR 1000 2 0 R	-1	.	.	lyd.edf	RIGHT	2322	3710230	Full Trial Period	3707908	116	Trial: 116	3707908	136	ÏÚ±ý	ÐÅ·â	É××Ó	j	f
lyd	.	.	.	.	.	.	.	.	.	.	3	.	.	.	false	false	Message: -1ms	.	.	.	.	.	.	.	.	.	.	.	ELCLCFG TOWER	-1	.	.	lyd.edf	RIGHT	2322	3710230	Full Trial Period	3707908	116	Trial: 116	3707908	136	ÏÚ±ý	ÐÅ·â	É××Ó	j	f
lyd	.	.	.	.	.	.	.	.	.	.	4	.	.	.	false	false	Message: -1ms	.	.	.	.	.	.	.	.	.	.	.	GAZE_COORDS 0.00 0.00 1023.00 767.00	-1	.	.	lyd.edf	RIGHT	2322	3710230	Full Trial Period	3707908	116	Trial: 116	3707908	136	ÏÚ±ý	ÐÅ·â	É××Ó	j	f
lyd	.	.	.	.	.	.	.	.	.	.	5	.	.	.	false	false	Message: -1ms	.	.	.	.	.	.	.	.	.	.	.	THRESHOLDS R 104 216	-1	.	.	lyd.edf	RIGHT	2322	3710230	Full Trial Period	3707908	116	Trial: 116	3707908	136	ÏÚ±ý	ÐÅ·â	É××Ó	j	f
lyd	.	.	.	.	.	.	.	.	.	.	6	.	.	.	false	false	Message: -1ms	.	.	.	.	.	.	.	.	.	.	.	ELCL_PROC CENTROID (3)	-1	.	.	lyd.edf	RIGHT	2322	3710230	Full Trial Period	3707908	116	Trial: 116	3707908	136	ÏÚ±ý	ÐÅ·â	É××Ó	j	f
lyd	.	.	.	.	.	.	.	.	.	.	7	.	.	.	false	false	Message: -1ms	.	.	.	.	.	.	.	.	.	.	.	ELCL_PCR_PARAM 5 3.0	-1	.	.	lyd.edf	RIGHT	2322	3710230	Full Trial Period	3707908	116	Trial: 116	3707908	136	ÏÚ±ý	ÐÅ·â	É××Ó	j	f
lyd	.	.	.	.	.	.	.	.	.	.	8	.	.	.	false	true	Message: 0ms	.	.	.	.	.	.	.	.	.	.	.	!MODE RECORD CR 1000 2 0 R	0	.	.	lyd.edf	RIGHT	2322	3710230	Full Trial Period	3707908	116	Trial: 116	3707908	136	ÏÚ±ý	ÐÅ·â	É××Ó	j	f
lyd	.	.	.	.	268	274	1	7	137.80	364.10	9	.	.	.	false	false	Message: 45ms	.	.	.	.	.	.	.	.	.	.	.	SYNCTIME	45	137.80	364.10	lyd.edf	RIGHT	2322	3710230	Full Trial Period	3707908	116	Trial: 116	3707908	136	ÏÚ±ý	ÐÅ·â	É××Ó	j	f
lyd	.	.	.	.	.	.	.	.	.	.	10	.	.	.	false	false	Message: 898ms	3.31	17.52	189	1070	546.90	446.70	3	567.30	882	572.10	354.30	INVISIBLE_BOUNDARY[1]	898	.	.	lyd.edf	RIGHT	2322	3710230	Full Trial Period	3707908	116	Trial: 116	3707908	136	ÏÚ±ý	ÐÅ·â	É××Ó	j	f
lyd	.	.	.	.	.	.	.	.	.	.	11	.	.	.	false	false	Message: 903ms	3.31	17.52	189	1070	546.90	446.70	3	567.30	882	572.10	354.30	SYNCTIME	903	.	.	lyd.edf	RIGHT	2322	3710230	Full Trial Period	3707908	116	Trial: 116	3707908	136	ÏÚ±ý	ÐÅ·â	É××Ó	j	f
lyd	.	.	.	.	.	.	.	.	.	.	12	.	.	.	false	false	Message: 1607ms	4.01	16.85	238	1821	838.30	486.70	5	625.50	1584	856.20	369.10	INVISIBLE_BOUNDARY[2]	1607	.	.	lyd.edf	RIGHT	2322	3710230	Full Trial Period	3707908	116	Trial: 116	3707908	136	ÏÚ±ý	ÐÅ·â	É××Ó	j	f
lyd	.	.	.	.	.	.	.	.	.	.	13	.	.	.	false	false	Message: 1611ms	4.01	16.85	238	1821	838.30	486.70	5	625.50	1584	856.20	369.10	SYNCTIME	1611	.	.	lyd.edf	RIGHT	2322	3710230	Full Trial Period	3707908	116	Trial: 116	3707908	136	ÏÚ±ý	ÐÅ·â	É××Ó	j	f
lyd	.	.	.	.	427	2320	7	1894	895.60	353.30	14	.	.	.	false	false	Message: 2303ms	.	.	.	.	.	.	.	.	.	.	.	KEYBOARD	2303	895.60	353.30	lyd.edf	RIGHT	2322	3710230	Full Trial Period	3707908	116	Trial: 116	3707908	136	ÏÚ±ý	ÐÅ·â	É××Ó	j	f
lyd	.	.	.	.	.	.	.	.	.	.	15	.	.	.	false	false	Message: 2368ms	.	.	.	.	.	.	.	.	.	.	.	TRIAL_RESULT 0	2368	.	.	lyd.edf	RIGHT	2322	3710230	Full Trial Period	3707908	116	Trial: 116	3707908	136	ÏÚ±ý	ÐÅ·â	É××Ó	j	f
lyd	.	.	.	.	.	.	.	.	.	.	1	.	.	.	false	false	Message: -17ms	.	.	.	.	.	.	.	.	.	.	.	TRIALID 116	-17	.	.	lyd.edf	RIGHT	2855	3714783	Full Trial Period	3711928	117	Trial: 117	3711928	49	¿ã×Ó	Ç¯×Ó	¶ú¶ä	j	f
lyd	.	.	.	.	.	.	.	.	.	.	2	.	.	.	false	false	Message: -1ms	.	.	.	.	.	.	.	.	.	.	.	RECCFG CR 1000 2 0 R	-1	.	.	lyd.edf	RIGHT	2855	3714783	Full Trial Period	3711928	117	Trial: 117	3711928	49	¿ã×Ó	Ç¯×Ó	¶ú¶ä	j	f
lyd	.	.	.	.	.	.	.	.	.	.	3	.	.	.	false	false	Message: -1ms	.	.	.	.	.	.	.	.	.	.	.	ELCLCFG TOWER	-1	.	.	lyd.edf	RIGHT	2855	3714783	Full Trial Period	3711928	117	Trial: 117	3711928	49	¿ã×Ó	Ç¯×Ó	¶ú¶ä	j	f
lyd	.	.	.	.	.	.	.	.	.	.	4	.	.	.	false	false	Message: -1ms	.	.	.	.	.	.	.	.	.	.	.	GAZE_COORDS 0.00 0.00 1023.00 767.00	-1	.	.	lyd.edf	RIGHT	2855	3714783	Full Trial Period	3711928	117	Trial: 117	3711928	49	¿ã×Ó	Ç¯×Ó	¶ú¶ä	j	f
lyd	.	.	.	.	.	.	.	.	.	.	5	.	.	.	false	false	Message: -1ms	.	.	.	.	.	.	.	.	.	.	.	THRESHOLDS R 104 216	-1	.	.	lyd.edf	RIGHT	2855	3714783	Full Trial Period	3711928	117	Trial: 117	3711928	49	¿ã×Ó	Ç¯×Ó	¶ú¶ä	j	f
lyd	.	.	.	.	.	.	.	.	.	.	6	.	.	.	false	false	Message: -1ms	.	.	.	.	.	.	.	.	.	.	.	ELCL_PROC CENTROID (3)	-1	.	.	lyd.edf	RIGHT	2855	3714783	Full Trial Period	3711928	117	Trial: 117	3711928	49	¿ã×Ó	Ç¯×Ó	¶ú¶ä	j	f
lyd	.	.	.	.	.	.	.	.	.	.	7	.	.	.	false	false	Message: -1ms	.	.	.	.	.	.	.	.	.	.	.	ELCL_PCR_PARAM 5 3.0	-1	.	.	lyd.edf	RIGHT	2855	3714783	Full Trial Period	3711928	117	Trial: 117	3711928	49	¿ã×Ó	Ç¯×Ó	¶ú¶ä	j	f
lyd	.	.	.	.	.	.	.	.	.	.	8	.	.	.	false	true	Message: 0ms	.	.	.	.	.	.	.	.	.	.	.	!MODE RECORD CR 1000 2 0 R	0	.	.	lyd.edf	RIGHT	2855	3714783	Full Trial Period	3711928	117	Trial: 117	3711928	49	¿ã×Ó	Ç¯×Ó	¶ú¶ä	j	f
lyd	.	.	.	.	271	277	1	7	128.50	359.60	9	.	.	.	false	false	Message: 42ms	.	.	.	.	.	.	.	.	.	.	.	SYNCTIME	42	128.50	359.60	lyd.edf	RIGHT	2855	3714783	Full Trial Period	3711928	117	Trial: 117	3711928	49	¿ã×Ó	Ç¯×Ó	¶ú¶ä	j	f
lyd	.	.	.	.	184	672	3	489	486.60	364.00	10	.	.	.	false	false	Message: 662ms	.	.	.	.	.	.	.	.	.	.	.	INVISIBLE_BOUNDARY[1]	662	486.60	364.00	lyd.edf	RIGHT	2855	3714783	Full Trial Period	3711928	117	Trial: 117	3711928	49	¿ã×Ó	Ç¯×Ó	¶ú¶ä	j	f
lyd	.	.	.	.	184	672	3	489	486.60	364.00	11	.	.	.	false	false	Message: 666ms	.	.	.	.	.	.	.	.	.	.	.	SYNCTIME	666	486.60	364.00	lyd.edf	RIGHT	2855	3714783	Full Trial Period	3711928	117	Trial: 117	3711928	49	¿ã×Ó	Ç¯×Ó	¶ú¶ä	j	f
lyd	.	.	.	.	.	.	.	.	.	.	12	.	.	.	false	false	Message: 2041ms	5.38	21.87	246	2260	875.80	445.80	9	892.90	2015	913.70	291.90	INVISIBLE_BOUNDARY[2]	2041	.	.	lyd.edf	RIGHT	2855	3714783	Full Trial Period	3711928	117	Trial: 117	3711928	49	¿ã×Ó	Ç¯×Ó	¶ú¶ä	j	f
lyd	.	.	.	.	.	.	.	.	.	.	13	.	.	.	false	false	Message: 2049ms	5.38	21.87	246	2260	875.80	445.80	9	892.90	2015	913.70	291.90	SYNCTIME	2049	.	.	lyd.edf	RIGHT	2855	3714783	Full Trial Period	3711928	117	Trial: 117	3711928	49	¿ã×Ó	Ç¯×Ó	¶ú¶ä	j	f
lyd	.	.	.	.	321	2853	11	2533	928.60	303.20	14	.	.	.	false	false	Message: 2836ms	.	.	.	.	.	.	.	.	.	.	.	KEYBOARD	2836	928.60	303.20	lyd.edf	RIGHT	2855	3714783	Full Trial Period	3711928	117	Trial: 117	3711928	49	¿ã×Ó	Ç¯×Ó	¶ú¶ä	j	f
lyd	.	.	.	.	.	.	.	.	.	.	15	.	.	.	false	false	Message: 2896ms	.	.	.	.	.	.	.	.	.	.	.	TRIAL_RESULT 0	2896	.	.	lyd.edf	RIGHT	2855	3714783	Full Trial Period	3711928	117	Trial: 117	3711928	49	¿ã×Ó	Ç¯×Ó	¶ú¶ä	j	f
lyd	.	.	.	.	.	.	.	.	.	.	1	.	.	.	false	false	Message: -16ms	.	.	.	.	.	.	.	.	.	.	.	TRIALID 117	-16	.	.	lyd.edf	RIGHT	1847	3718582	Full Trial Period	3716735	118	Trial: 118	3716735	32	éÙ×Ó	ÐÓÈÊ	Î¢²¨Â¯	f	f
lyd	.	.	.	.	.	.	.	.	.	.	2	.	.	.	false	false	Message: -1ms	.	.	.	.	.	.	.	.	.	.	.	RECCFG CR 1000 2 0 R	-1	.	.	lyd.edf	RIGHT	1847	3718582	Full Trial Period	3716735	118	Trial: 118	3716735	32	éÙ×Ó	ÐÓÈÊ	Î¢²¨Â¯	f	f
lyd	.	.	.	.	.	.	.	.	.	.	3	.	.	.	false	false	Message: -1ms	.	.	.	.	.	.	.	.	.	.	.	ELCLCFG TOWER	-1	.	.	lyd.edf	RIGHT	1847	3718582	Full Trial Period	3716735	118	Trial: 118	3716735	32	éÙ×Ó	ÐÓÈÊ	Î¢²¨Â¯	f	f
lyd	.	.	.	.	.	.	.	.	.	.	4	.	.	.	false	false	Message: -1ms	.	.	.	.	.	.	.	.	.	.	.	GAZE_COORDS 0.00 0.00 1023.00 767.00	-1	.	.	lyd.edf	RIGHT	1847	3718582	Full Trial Period	3716735	118	Trial: 118	3716735	32	éÙ×Ó	ÐÓÈÊ	Î¢²¨Â¯	f	f
lyd	.	.	.	.	.	.	.	.	.	.	5	.	.	.	false	false	Message: -1ms	.	.	.	.	.	.	.	.	.	.	.	THRESHOLDS R 104 216	-1	.	.	lyd.edf	RIGHT	1847	3718582	Full Trial Period	3716735	118	Trial: 118	3716735	32	éÙ×Ó	ÐÓÈÊ	Î¢²¨Â¯	f	f
lyd	.	.	.	.	.	.	.	.	.	.	6	.	.	.	false	false	Message: -1ms	.	.	.	.	.	.	.	.	.	.	.	ELCL_PROC CENTROID (3)	-1	.	.	lyd.edf	RIGHT	1847	3718582	Full Trial Period	3716735	118	Trial: 118	3716735	32	éÙ×Ó	ÐÓÈÊ	Î¢²¨Â¯	f	f
lyd	.	.	.	.	.	.	.	.	.	.	7	.	.	.	false	false	Message: -1ms	.	.	.	.	.	.	.	.	.	.	.	ELCL_PCR_PARAM 5 3.0	-1	.	.	lyd.edf	RIGHT	1847	3718582	Full Trial Period	3716735	118	Trial: 118	3716735	32	éÙ×Ó	ÐÓÈÊ	Î¢²¨Â¯	f	f
lyd	.	.	.	.	.	.	.	.	.	.	8	.	.	.	false	true	Message: 0ms	.	.	.	.	.	.	.	.	.	.	.	!MODE RECORD CR 1000 2 0 R	0	.	.	lyd.edf	RIGHT	1847	3718582	Full Trial Period	3716735	118	Trial: 118	3716735	32	éÙ×Ó	ÐÓÈÊ	Î¢²¨Â¯	f	f
lyd	.	.	.	.	348	354	1	7	124.70	370.80	9	.	.	.	false	false	Message: 42ms	.	.	.	.	.	.	.	.	.	.	.	SYNCTIME	42	124.70	370.80	lyd.edf	RIGHT	1847	3718582	Full Trial Period	3716735	118	Trial: 118	3716735	32	éÙ×Ó	ÐÓÈÊ	Î¢²¨Â¯	f	f
lyd	.	.	.	.	.	.	.	.	.	.	10	.	.	.	false	false	Message: 432ms	14.78	99.87	148	502	549.20	536.20	1	511.40	355	131.70	380.60	INVISIBLE_BOUNDARY[1]	432	.	.	lyd.edf	RIGHT	1847	3718582	Full Trial Period	3716735	118	Trial: 118	3716735	32	éÙ×Ó	ÐÓÈÊ	Î¢²¨Â¯	f	f
lyd	.	.	.	.	.	.	.	.	.	.	11	.	.	.	false	false	Message: 442ms	14.78	99.87	148	502	549.20	536.20	1	511.40	355	131.70	380.60	SYNCTIME	442	.	.	lyd.edf	RIGHT	1847	3718582	Full Trial Period	3716735	118	Trial: 118	3716735	32	éÙ×Ó	ÐÓÈÊ	Î¢²¨Â¯	f	f
lyd	.	.	.	.	.	.	.	.	.	.	12	.	.	.	false	false	Message: 1111ms	10.82	56.05	193	1181	812.20	553.70	3	428.10	989	525.10	403.20	INVISIBLE_BOUNDARY[2]	1111	.	.	lyd.edf	RIGHT	1847	3718582	Full Trial Period	3716735	118	Trial: 118	3716735	32	éÙ×Ó	ÐÓÈÊ	Î¢²¨Â¯	f	f
lyd	.	.	.	.	.	.	.	.	.	.	13	.	.	.	false	false	Message: 1116ms	10.82	56.05	193	1181	812.20	553.70	3	428.10	989	525.10	403.20	SYNCTIME	1116	.	.	lyd.edf	RIGHT	1847	3718582	Full Trial Period	3716735	118	Trial: 118	3716735	32	éÙ×Ó	ÐÓÈÊ	Î¢²¨Â¯	f	f
lyd	.	.	.	.	65	1845	6	1781	274.20	426.60	14	.	.	.	false	false	Message: 1829ms	.	.	.	.	.	.	.	.	.	.	.	KEYBOARD	1829	274.20	426.60	lyd.edf	RIGHT	1847	3718582	Full Trial Period	3716735	118	Trial: 118	3716735	32	éÙ×Ó	ÐÓÈÊ	Î¢²¨Â¯	f	f
lyd	.	.	.	.	.	.	.	.	.	.	15	.	.	.	false	false	Message: 1893ms	.	.	.	.	.	.	.	.	.	.	.	TRIAL_RESULT 0	1893	.	.	lyd.edf	RIGHT	1847	3718582	Full Trial Period	3716735	118	Trial: 118	3716735	32	éÙ×Ó	ÐÓÈÊ	Î¢²¨Â¯	f	f
lyd	.	.	.	.	.	.	.	.	.	.	1	.	.	.	false	false	Message: -21ms	.	.	.	.	.	.	.	.	.	.	.	TRIALID 118	-21	.	.	lyd.edf	RIGHT	2894	3723208	Full Trial Period	3720314	119	Trial: 119	3720314	17	ÁïÁïÇò	·Éµú	ÅûÈø	j	j
lyd	.	.	.	.	.	.	.	.	.	.	2	.	.	.	false	false	Message: -1ms	.	.	.	.	.	.	.	.	.	.	.	RECCFG CR 1000 2 0 R	-1	.	.	lyd.edf	RIGHT	2894	3723208	Full Trial Period	3720314	119	Trial: 119	3720314	17	ÁïÁïÇò	·Éµú	ÅûÈø	j	j
lyd	.	.	.	.	.	.	.	.	.	.	3	.	.	.	false	false	Message: -1ms	.	.	.	.	.	.	.	.	.	.	.	ELCLCFG TOWER	-1	.	.	lyd.edf	RIGHT	2894	3723208	Full Trial Period	3720314	119	Trial: 119	3720314	17	ÁïÁïÇò	·Éµú	ÅûÈø	j	j
lyd	.	.	.	.	.	.	.	.	.	.	4	.	.	.	false	false	Message: -1ms	.	.	.	.	.	.	.	.	.	.	.	GAZE_COORDS 0.00 0.00 1023.00 767.00	-1	.	.	lyd.edf	RIGHT	2894	3723208	Full Trial Period	3720314	119	Trial: 119	3720314	17	ÁïÁïÇò	·Éµú	ÅûÈø	j	j
lyd	.	.	.	.	.	.	.	.	.	.	5	.	.	.	false	false	Message: -1ms	.	.	.	.	.	.	.	.	.	.	.	THRESHOLDS R 104 216	-1	.	.	lyd.edf	RIGHT	2894	3723208	Full Trial Period	3720314	119	Trial: 119	3720314	17	ÁïÁïÇò	·Éµú	ÅûÈø	j	j
lyd	.	.	.	.	.	.	.	.	.	.	6	.	.	.	false	false	Message: -1ms	.	.	.	.	.	.	.	.	.	.	.	ELCL_PROC CENTROID (3)	-1	.	.	lyd.edf	RIGHT	2894	3723208	Full Trial Period	3720314	119	Trial: 119	3720314	17	ÁïÁïÇò	·Éµú	ÅûÈø	j	j
lyd	.	.	.	.	.	.	.	.	.	.	7	.	.	.	false	false	Message: -1ms	.	.	.	.	.	.	.	.	.	.	.	ELCL_PCR_PARAM 5 3.0	-1	.	.	lyd.edf	RIGHT	2894	3723208	Full Trial Period	3720314	119	Trial: 119	3720314	17	ÁïÁïÇò	·Éµú	ÅûÈø	j	j
lyd	.	.	.	.	.	.	.	.	.	.	8	.	.	.	false	true	Message: 0ms	.	.	.	.	.	.	.	.	.	.	.	!MODE RECORD CR 1000 2 0 R	0	.	.	lyd.edf	RIGHT	2894	3723208	Full Trial Period	3720314	119	Trial: 119	3720314	17	ÁïÁïÇò	·Éµú	ÅûÈø	j	j
lyd	.	.	.	.	241	247	1	7	128.30	370.40	9	.	.	.	false	false	Message: 54ms	.	.	.	.	.	.	.	.	.	.	.	SYNCTIME	54	128.30	370.40	lyd.edf	RIGHT	2894	3723208	Full Trial Period	3720314	119	Trial: 119	3720314	17	ÁïÁïÇò	·Éµú	ÅûÈø	j	j
lyd	.	.	.	.	.	.	.	.	.	.	10	.	.	.	false	false	Message: 387ms	10.91	55.12	198	445	431.00	508.40	1	804.20	248	131.60	374.20	INVISIBLE_BOUNDARY[1]	387	.	.	lyd.edf	RIGHT	2894	3723208	Full Trial Period	3720314	119	Trial: 119	3720314	17	ÁïÁïÇò	·Éµú	ÅûÈø	j	j
lyd	.	.	.	.	.	.	.	.	.	.	11	.	.	.	false	false	Message: 395ms	10.91	55.12	198	445	431.00	508.40	1	804.20	248	131.60	374.20	SYNCTIME	395	.	.	lyd.edf	RIGHT	2894	3723208	Full Trial Period	3720314	119	Trial: 119	3720314	17	ÁïÁïÇò	·Éµú	ÅûÈø	j	j
lyd	.	.	.	.	.	.	.	.	.	.	12	.	.	.	false	false	Message: 1177ms	9.56	207.72	46	1181	894.00	379.10	5	484.00	1136	608.30	380.40	INVISIBLE_BOUNDARY[2]	1177	.	.	lyd.edf	RIGHT	2894	3723208	Full Trial Period	3720314	119	Trial: 119	3720314	17	ÁïÁïÇò	·Éµú	ÅûÈø	j	j
lyd	.	.	.	.	125	1306	6	1182	886.50	351.80	13	.	.	.	false	false	Message: 1187ms	.	.	.	.	.	.	.	.	.	.	.	SYNCTIME	1187	886.50	351.80	lyd.edf	RIGHT	2894	3723208	Full Trial Period	3720314	119	Trial: 119	3720314	17	ÁïÁïÇò	·Éµú	ÅûÈø	j	j
lyd	.	.	.	.	.	.	.	.	.	.	14	.	.	.	false	false	Message: 2875ms	10.28	128.47	80	2892	901.60	467.50	12	213.50	2813	1009.60	782.00	KEYBOARD	2875	.	.	lyd.edf	RIGHT	2894	3723208	Full Trial Period	3720314	119	Trial: 119	3720314	17	ÁïÁïÇò	·Éµú	ÅûÈø	j	j
lyd	.	.	.	.	.	.	.	.	.	.	15	.	.	.	false	false	Message: 2940ms	.	.	.	.	.	.	.	.	.	.	.	TRIAL_RESULT 0	2940	.	.	lyd.edf	RIGHT	2894	3723208	Full Trial Period	3720314	119	Trial: 119	3720314	17	ÁïÁïÇò	·Éµú	ÅûÈø	j	j
lyd	.	.	.	.	.	.	.	.	.	.	1	.	.	.	false	false	Message: -19ms	.	.	.	.	.	.	.	.	.	.	.	TRIALID 119	-19	.	.	lyd.edf	RIGHT	2422	3727400	Full Trial Period	3724978	120	Trial: 120	3724978	83	Îü¹Ü	»ð²ñ	ÑÀÇ©	j	j
lyd	.	.	.	.	.	.	.	.	.	.	2	.	.	.	false	false	Message: -1ms	.	.	.	.	.	.	.	.	.	.	.	RECCFG CR 1000 2 0 R	-1	.	.	lyd.edf	RIGHT	2422	3727400	Full Trial Period	3724978	120	Trial: 120	3724978	83	Îü¹Ü	»ð²ñ	ÑÀÇ©	j	j
lyd	.	.	.	.	.	.	.	.	.	.	3	.	.	.	false	false	Message: -1ms	.	.	.	.	.	.	.	.	.	.	.	ELCLCFG TOWER	-1	.	.	lyd.edf	RIGHT	2422	3727400	Full Trial Period	3724978	120	Trial: 120	3724978	83	Îü¹Ü	»ð²ñ	ÑÀÇ©	j	j
lyd	.	.	.	.	.	.	.	.	.	.	4	.	.	.	false	false	Message: -1ms	.	.	.	.	.	.	.	.	.	.	.	GAZE_COORDS 0.00 0.00 1023.00 767.00	-1	.	.	lyd.edf	RIGHT	2422	3727400	Full Trial Period	3724978	120	Trial: 120	3724978	83	Îü¹Ü	»ð²ñ	ÑÀÇ©	j	j
lyd	.	.	.	.	.	.	.	.	.	.	5	.	.	.	false	false	Message: -1ms	.	.	.	.	.	.	.	.	.	.	.	THRESHOLDS R 104 216	-1	.	.	lyd.edf	RIGHT	2422	3727400	Full Trial Period	3724978	120	Trial: 120	3724978	83	Îü¹Ü	»ð²ñ	ÑÀÇ©	j	j
lyd	.	.	.	.	.	.	.	.	.	.	6	.	.	.	false	false	Message: -1ms	.	.	.	.	.	.	.	.	.	.	.	ELCL_PROC CENTROID (3)	-1	.	.	lyd.edf	RIGHT	2422	3727400	Full Trial Period	3724978	120	Trial: 120	3724978	83	Îü¹Ü	»ð²ñ	ÑÀÇ©	j	j
lyd	.	.	.	.	.	.	.	.	.	.	7	.	.	.	false	false	Message: -1ms	.	.	.	.	.	.	.	.	.	.	.	ELCL_PCR_PARAM 5 3.0	-1	.	.	lyd.edf	RIGHT	2422	3727400	Full Trial Period	3724978	120	Trial: 120	3724978	83	Îü¹Ü	»ð²ñ	ÑÀÇ©	j	j
lyd	.	.	.	.	.	.	.	.	.	.	8	.	.	.	false	true	Message: 0ms	.	.	.	.	.	.	.	.	.	.	.	!MODE RECORD CR 1000 2 0 R	0	.	.	lyd.edf	RIGHT	2422	3727400	Full Trial Period	3724978	120	Trial: 120	3724978	83	Îü¹Ü	»ð²ñ	ÑÀÇ©	j	j
lyd	.	.	.	.	235	241	1	7	136.90	365.70	9	.	.	.	false	false	Message: 48ms	.	.	.	.	.	.	.	.	.	.	.	SYNCTIME	48	136.90	365.70	lyd.edf	RIGHT	2422	3727400	Full Trial Period	3724978	120	Trial: 120	3724978	83	Îü¹Ü	»ð²ñ	ÑÀÇ©	j	j
lyd	.	.	.	.	.	.	.	.	.	.	10	.	.	.	false	false	Message: 360ms	16.78	97.02	173	414	628.50	489.90	1	1039.50	242	139.80	364.30	INVISIBLE_BOUNDARY[1]	360	.	.	lyd.edf	RIGHT	2422	3727400	Full Trial Period	3724978	120	Trial: 120	3724978	83	Îü¹Ü	»ð²ñ	ÑÀÇ©	j	j
lyd	.	.	.	.	.	.	.	.	.	.	11	.	.	.	false	false	Message: 364ms	16.78	97.02	173	414	628.50	489.90	1	1039.50	242	139.80	364.30	SYNCTIME	364	.	.	lyd.edf	RIGHT	2422	3727400	Full Trial Period	3724978	120	Trial: 120	3724978	83	Îü¹Ü	»ð²ñ	ÑÀÇ©	j	j
lyd	.	.	.	.	.	.	.	.	.	.	12	.	.	.	false	false	Message: 819ms	13.12	41.14	319	1000	914.60	365.40	3	733.70	682	522.90	367.20	INVISIBLE_BOUNDARY[2]	819	.	.	lyd.edf	RIGHT	2422	3727400	Full Trial Period	3724978	120	Trial: 120	3724978	83	Îü¹Ü	»ð²ñ	ÑÀÇ©	j	j
lyd	.	.	.	.	.	.	.	.	.	.	13	.	.	.	false	false	Message: 831ms	13.12	41.14	319	1000	914.60	365.40	3	733.70	682	522.90	367.20	SYNCTIME	831	.	.	lyd.edf	RIGHT	2422	3727400	Full Trial Period	3724978	120	Trial: 120	3724978	83	Îü¹Ü	»ð²ñ	ÑÀÇ©	j	j
lyd	.	.	.	.	76	2420	9	2345	938.80	327.40	14	.	.	.	false	false	Message: 2403ms	.	.	.	.	.	.	.	.	.	.	.	KEYBOARD	2403	938.80	327.40	lyd.edf	RIGHT	2422	3727400	Full Trial Period	3724978	120	Trial: 120	3724978	83	Îü¹Ü	»ð²ñ	ÑÀÇ©	j	j
lyd	.	.	.	.	.	.	.	.	.	.	15	.	.	.	false	false	Message: 2464ms	.	.	.	.	.	.	.	.	.	.	.	TRIAL_RESULT 0	2464	.	.	lyd.edf	RIGHT	2422	3727400	Full Trial Period	3724978	120	Trial: 120	3724978	83	Îü¹Ü	»ð²ñ	ÑÀÇ©	j	j
lyd	.	.	.	.	.	.	.	.	.	.	1	.	.	.	false	false	Message: -516ms	.	.	.	.	.	.	.	.	.	.	.	TRIALID 120	-516	.	.	lyd.edf	RIGHT	2070	3731511	Full Trial Period	3729441	121	Trial: 121	3729441	65	ÂÝÐý½°	·çÉÈ	À¯±Ê	f	f
lyd	.	.	.	.	.	.	.	.	.	.	2	.	.	.	false	false	Message: -1ms	.	.	.	.	.	.	.	.	.	.	.	RECCFG CR 1000 2 0 R	-1	.	.	lyd.edf	RIGHT	2070	3731511	Full Trial Period	3729441	121	Trial: 121	3729441	65	ÂÝÐý½°	·çÉÈ	À¯±Ê	f	f
lyd	.	.	.	.	.	.	.	.	.	.	3	.	.	.	false	false	Message: -1ms	.	.	.	.	.	.	.	.	.	.	.	ELCLCFG TOWER	-1	.	.	lyd.edf	RIGHT	2070	3731511	Full Trial Period	3729441	121	Trial: 121	3729441	65	ÂÝÐý½°	·çÉÈ	À¯±Ê	f	f
[truncated: 432 more rows]
