# Supplementary material for: Shape Representation of Word Was Automatically Activated in the Encoding Phase
Source: PLoS One. 2016 Oct 27;11(10):e0165534. doi: 10.1371/journal.pone.0165534 (PMC5082803; doi:10.1371/journal.pone.0165534)
Supplement: S1 File — (ZIP) [file pone.0165534.s001.zip › Experiment 1-Data/mj-ia.xls]

RECORDING_SESSION_LABEL	DATA_FILE	EYE_USED	IA_AREA	IA_AVERAGE_FIX_PUPIL_SIZE	IA_BOTTOM	IA_DWELL_TIME	IA_DWELL_TIME_%	IA_FIRST_FIXATION_DURATION	IA_FIRST_FIXATION_INDEX	IA_FIRST_FIXATION_RUN_INDEX	IA_FIRST_FIXATION_TIME	IA_FIRST_FIXATION_VISITED_IA_COUNT	IA_FIRST_FIXATION_X	IA_FIRST_FIXATION_Y	IA_FIRST_FIX_PROGRESSIVE	IA_FIRST_RUN_DWELL_TIME	IA_FIRST_RUN_END_TIME	IA_FIRST_RUN_FIXATION_%	IA_FIRST_RUN_FIXATION_COUNT	IA_FIRST_RUN_START_TIME	IA_FIRST_SACCADE_AMPLITUDE	IA_FIRST_SACCADE_ANGLE	IA_FIRST_SACCADE_END_TIME	IA_FIRST_SACCADE_START_TIME	IA_FIXATION_%	IA_FIXATION_COUNT	IA_FSA_COUNT_1	IA_FSA_DURATION_1	IA_GROUP	IA_ID	IA_LABEL	IA_LAST_FIXATION_DURATION	IA_LAST_FIXATION_RUN	IA_LAST_FIXATION_TIME	IA_LAST_FIXATION_X	IA_LAST_FIXATION_Y	IA_LAST_RUN_DWELL_TIME	IA_LAST_RUN_END_TIME	IA_LAST_RUN_FIXATION_%	IA_LAST_RUN_FIXATION_COUNT	IA_LAST_RUN_START_TIME	IA_LAST_SACCADE_AMPLITUDE	IA_LAST_SACCADE_ANGLE	IA_LAST_SACCADE_END_TIME	IA_LAST_SACCADE_START_TIME	IA_LEFT	IA_LEGAL	IA_MAX_FIX_PUPIL_SIZE	IA_MIN_FIX_PUPIL_SIZE
mj	mj.edf	RIGHT	2664.00	4433.67	402	931	0.1789	23	12	1	3423	1	521.80	382.50	1	23	3445	0.0400	1	3423	1.72	-88.98	3422	3405	0.1200	3	4	805	.	1	RECTANGLE_INTERESTAREA	558	2	4178	513.80	374.40	908	4735	0.0800	2	3655	0.99	117.55	4177	4005	475	1	4516.00	4379.00
mj	mj.edf	RIGHT	2700.00	4868.00	402	472	0.0907	225	22	5	5918	2	839.60	366.50	1	472	6595	0.1600	4	5918	2.09	108.59	5917	5836	0.1600	4	4	805	.	1	RECTANGLE_INTERESTAREA	143	1	6453	838.60	373.40	472	6595	0.1600	4	5918	0.44	-65.58	6452	6368	837	1	5014.00	4769.00
mj	mj.edf	RIGHT	2736.00	4426.67	402	848	0.2124	136	5	1	2271	1	533.00	382.30	1	848	3144	0.1875	3	2271	2.15	-179.34	2270	2248	0.1875	3	3	803	.	1	RECTANGLE_INTERESTAREA	175	1	2970	510.20	369.00	848	3144	0.1875	3	2271	0.51	45.72	2969	2959	474	1	4701.00	4228.00
mj	mj.edf	RIGHT	2700.00	4377.00	402	135	0.0338	44	12	3	4227	2	849.00	367.40	1	135	4388	0.1250	2	4227	1.08	-8.41	4226	4115	0.1250	2	3	803	.	1	RECTANGLE_INTERESTAREA	91	1	4298	846.70	367.50	135	4388	0.1250	2	4227	0.02	171.67	4297	4271	837	1	4379.00	4375.00
mj	mj.edf	RIGHT	2772.00	4409.75	402	872	0.3964	159	4	1	611	1	484.90	392.50	1	610	1253	0.2727	3	611	11.60	-1.96	610	561	0.3636	4	2	451	.	1	RECTANGLE_INTERESTAREA	262	2	2225	547.30	400.00	262	2486	0.0909	1	2225	12.26	174.63	2224	2128	474	1	4562.00	4221.00
mj	mj.edf	RIGHT	2849.00	.	403	0	0.0000	.	.	.	.	.	.	.	.	.	.	.	.	.	.	.	.	.	0.0000	0	2	451	.	1	RECTANGLE_INTERESTAREA	.	.	.	.	.	.	.	.	.	.	.	.	.	.	836	0	.	.
mj	mj.edf	RIGHT	2628.00	4276.50	402	1108	0.3516	753	6	1	1067	1	504.00	393.70	1	1108	2216	0.1429	2	1067	2.43	-0.25	1066	1043	0.1429	2	2	468	.	1	RECTANGLE_INTERESTAREA	355	1	1862	540.20	385.20	1108	2216	0.1429	2	1067	1.40	19.80	1861	1820	476	1	4283.00	4270.00
mj	mj.edf	RIGHT	2849.00	4530.00	403	425	0.1349	126	10	3	2568	2	840.50	369.90	1	239	2959	0.1429	2	2568	2.63	-16.57	2567	2487	0.2143	3	2	468	.	1	RECTANGLE_INTERESTAREA	186	2	3659	853.50	371.00	186	3844	0.0714	1	3659	2.16	109.64	3658	3482	836	1	4740.00	4379.00
mj	mj.edf	RIGHT	2736.00	4166.00	402	974	0.3605	518	6	1	1107	1	510.50	386.40	1	974	2119	0.1765	3	1107	0.41	97.66	1106	1098	0.1765	3	2	456	.	1	RECTANGLE_INTERESTAREA	261	1	1859	514.30	385.00	974	2119	0.1765	3	1107	1.17	-172.05	1858	1842	474	1	4268.00	4063.00
mj	mj.edf	RIGHT	4140.00	.	402	0	0.0000	.	.	.	.	.	.	.	.	.	.	.	.	.	.	.	.	.	0.0000	0	2	456	.	1	RECTANGLE_INTERESTAREA	.	.	.	.	.	.	.	.	.	.	.	.	.	.	817	0	.	.
mj	mj.edf	RIGHT	2736.00	.	402	0	0.0000	.	.	.	.	.	.	.	.	.	.	.	.	.	.	.	.	.	0.0000	0	0	0	.	1	RECTANGLE_INTERESTAREA	.	.	.	.	.	.	.	.	.	.	.	.	.	.	474	0	.	.
mj	mj.edf	RIGHT	2625.00	5108.00	402	483	0.1157	81	13	1	4465	1	866.70	371.60	1	81	4545	0.0455	1	4465	1.57	159.51	4464	4424	0.0909	2	0	0	.	1	RECTANGLE_INTERESTAREA	402	2	5935	896.40	374.60	402	6336	0.0455	1	5935	5.01	-88.25	5934	5715	837	0	5195.00	5021.00
mj	mj.edf	RIGHT	2664.00	.	402	0	0.0000	.	.	.	.	.	.	.	.	.	.	.	.	.	.	.	.	.	0.0000	0	0	0	.	1	RECTANGLE_INTERESTAREA	.	.	.	.	.	.	.	.	.	.	.	.	.	.	475	0	.	.
mj	mj.edf	RIGHT	2738.00	4793.00	403	87	0.0328	87	12	1	2827	1	851.70	370.00	1	87	2913	0.0714	1	2827	2.37	1.82	2826	2736	0.0714	1	0	0	.	1	RECTANGLE_INTERESTAREA	87	1	2827	851.70	370.00	87	2913	0.0714	1	2827	2.37	1.82	2826	2736	837	0	4793.00	4793.00
mj	mj.edf	RIGHT	4329.00	4130.00	403	186	0.0500	186	13	1	2843	1	476.20	370.00	1	186	3028	0.0556	1	2843	1.53	-108.75	2842	2726	0.0556	1	0	0	.	1	RECTANGLE_INTERESTAREA	186	1	2843	476.20	370.00	186	3028	0.0556	1	2843	1.53	-108.75	2842	2726	454	1	4130.00	4130.00
mj	mj.edf	RIGHT	2625.00	.	402	0	0.0000	.	.	.	.	.	.	.	.	.	.	.	.	.	.	.	.	.	0.0000	0	0	0	.	1	RECTANGLE_INTERESTAREA	.	.	.	.	.	.	.	.	.	.	.	.	.	.	837	0	.	.
mj	mj.edf	RIGHT	2775.00	.	403	0	0.0000	.	.	.	.	.	.	.	.	.	.	.	.	.	.	.	.	.	0.0000	0	0	0	.	1	RECTANGLE_INTERESTAREA	.	.	.	.	.	.	.	.	.	.	.	.	.	.	475	0	.	.
mj	mj.edf	RIGHT	2736.00	4372.00	402	43	0.0224	43	10	1	3224	1	858.30	374.10	1	43	3266	0.0909	1	3224	10.61	-9.18	3223	2861	0.0909	1	0	0	.	1	RECTANGLE_INTERESTAREA	43	1	3224	858.30	374.10	43	3266	0.0909	1	3224	10.61	-9.18	3223	2861	836	0	4372.00	4372.00
mj	mj.edf	RIGHT	2664.00	4461.00	402	346	0.0893	21	7	1	1713	1	545.60	399.70	1	21	1733	0.0476	1	1713	2.17	-92.80	1712	1694	0.0952	2	1	22	.	1	RECTANGLE_INTERESTAREA	325	2	1896	531.10	396.90	325	2220	0.0476	1	1896	1.52	-170.82	1895	1876	475	1	4470.00	4452.00
mj	mj.edf	RIGHT	2736.00	4347.00	402	163	0.0421	42	13	5	2740	2	862.00	372.60	1	64	2964	0.0952	2	2740	2.42	-1.29	2739	2655	0.1429	3	1	22	.	1	RECTANGLE_INTERESTAREA	99	2	4499	855.80	388.80	99	4597	0.0476	1	4499	11.99	-13.09	4498	4247	836	1	4547.00	4239.00
mj	mj.edf	RIGHT	2736.00	3895.00	402	238	0.0760	238	9	1	1817	1	507.10	399.10	1	238	2054	0.0476	1	1817	0.68	144.61	1816	1805	0.0476	1	1	48	.	1	RECTANGLE_INTERESTAREA	238	1	1817	507.10	399.10	238	2054	0.0476	1	1817	0.68	144.61	1816	1805	474	1	3895.00	3895.00
mj	mj.edf	RIGHT	2555.00	4260.00	402	99	0.0316	51	12	3	3161	2	854.40	369.70	1	99	3275	0.0952	2	3161	10.81	-10.99	3160	2846	0.0952	2	1	48	.	1	RECTANGLE_INTERESTAREA	48	1	3228	854.60	370.90	99	3275	0.0952	2	3161	0.73	-68.46	3227	3212	838	1	4265.00	4255.00
mj	mj.edf	RIGHT	3996.00	4545.00	402	99	0.0190	99	15	1	2633	1	502.70	385.50	1	99	2731	0.0294	1	2633	2.31	-175.79	2632	2610	0.0294	1	0	0	.	1	RECTANGLE_INTERESTAREA	99	1	2633	502.70	385.50	99	2731	0.0294	1	2633	2.31	-175.79	2632	2610	457	1	4545.00	4545.00
mj	mj.edf	RIGHT	2849.00	.	403	0	0.0000	.	.	.	.	.	.	.	.	.	.	.	.	.	.	.	.	.	0.0000	0	0	0	.	1	RECTANGLE_INTERESTAREA	.	.	.	.	.	.	.	.	.	.	.	.	.	.	836	0	.	.
mj	mj.edf	RIGHT	2736.00	4321.00	402	413	0.1424	413	8	1	2369	1	541.30	391.80	1	413	2781	0.0667	1	2369	1.40	-176.09	2368	2350	0.0667	1	3	137	.	1	RECTANGLE_INTERESTAREA	413	1	2369	541.30	391.80	413	2781	0.0667	1	2369	1.40	-176.09	2368	2350	474	1	4321.00	4321.00
mj	mj.edf	RIGHT	5772.00	4262.40	403	294	0.1014	64	10	3	2953	2	824.10	399.30	1	201	3951	0.2667	4	2953	8.84	-0.85	2952	2896	0.3333	5	3	137	.	1	RECTANGLE_INTERESTAREA	93	2	4248	797.20	387.60	93	4340	0.0667	1	4248	3.25	-107.07	4247	4055	796	1	4318.00	4130.00
mj	mj.edf	RIGHT	4292.00	4428.00	403	105	0.0378	105	19	3	4498	2	481.90	389.40	1	105	4602	0.0526	1	4498	12.99	179.44	4497	4446	0.0526	1	1	105	.	1	RECTANGLE_INTERESTAREA	105	1	4498	481.90	389.40	105	4602	0.0526	1	4498	12.99	179.44	4497	4446	454	1	4428.00	4428.00
mj	mj.edf	RIGHT	2736.00	4460.00	402	80	0.0288	80	18	1	4366	1	860.10	393.50	1	80	4445	0.0526	1	4366	1.29	109.24	4365	4349	0.0526	1	1	105	.	1	RECTANGLE_INTERESTAREA	80	1	4366	860.10	393.50	80	4445	0.0526	1	4366	1.29	109.24	4365	4349	836	1	4460.00	4460.00
mj	mj.edf	RIGHT	2736.00	.	402	0	0.0000	.	.	.	.	.	.	.	.	.	.	.	.	.	.	.	.	.	0.0000	0	0	0	.	1	RECTANGLE_INTERESTAREA	.	.	.	.	.	.	.	.	.	.	.	.	.	.	474	0	.	.
mj	mj.edf	RIGHT	4329.00	.	403	0	0.0000	.	.	.	.	.	.	.	.	.	.	.	.	.	.	.	.	.	0.0000	0	0	0	.	1	RECTANGLE_INTERESTAREA	.	.	.	.	.	.	.	.	.	.	.	.	.	.	816	0	.	.
mj	mj.edf	RIGHT	2664.00	4190.00	402	562	0.2684	562	12	1	1759	1	524.00	393.40	1	562	2320	0.0667	1	1759	1.33	-176.20	1758	1741	0.0667	1	1	36	.	1	RECTANGLE_INTERESTAREA	562	1	1759	524.00	393.40	562	2320	0.0667	1	1759	1.33	-176.20	1758	1741	475	1	4190.00	4190.00
mj	mj.edf	RIGHT	3996.00	4337.50	402	646	0.3085	610	14	3	2593	2	846.50	388.40	1	646	3318	0.1333	2	2593	2.08	1.03	2592	2438	0.1333	2	1	36	.	1	RECTANGLE_INTERESTAREA	36	1	3283	852.30	386.50	646	3318	0.1333	2	2593	0.46	115.81	3282	3203	819	1	4467.00	4208.00
mj	mj.edf	RIGHT	2812.00	4310.00	403	497	0.1429	125	8	1	1977	1	535.80	390.80	1	497	2492	0.1111	2	1977	2.18	-92.25	1976	1958	0.1111	2	3	493	.	1	RECTANGLE_INTERESTAREA	372	1	2121	490.80	383.40	497	2492	0.1111	2	1977	1.49	-178.51	2120	2102	474	1	4405.00	4215.00
mj	mj.edf	RIGHT	4329.00	4503.00	403	173	0.0497	52	14	3	4471	2	854.70	371.30	1	173	4828	0.1667	3	4471	2.30	-62.91	4470	4118	0.1667	3	3	493	.	1	RECTANGLE_INTERESTAREA	57	1	4772	862.40	383.60	173	4828	0.1667	3	4471	0.10	-36.44	4771	4745	816	1	4558.00	4457.00
mj	mj.edf	RIGHT	3996.00	4491.50	402	139	0.0691	57	11	1	1936	1	521.60	381.80	1	57	1992	0.0500	1	1936	1.87	166.21	1935	1842	0.1000	2	0	0	.	1	RECTANGLE_INTERESTAREA	82	2	2178	499.00	372.10	82	2259	0.0500	1	2178	0.64	-103.47	2177	2094	457	1	4506.00	4477.00
mj	mj.edf	RIGHT	2736.00	4437.00	402	273	0.1358	273	19	5	3028	2	882.40	387.20	1	273	3300	0.0500	1	3028	3.57	-17.94	3027	2767	0.0500	1	0	0	.	1	RECTANGLE_INTERESTAREA	273	1	3028	882.40	387.20	273	3300	0.0500	1	3028	3.57	-17.94	3027	2767	836	1	4437.00	4437.00
mj	mj.edf	RIGHT	2736.00	4452.00	402	78	0.0231	33	9	1	2240	1	502.90	381.10	1	78	2558	0.1111	2	2240	1.39	152.28	2239	2213	0.1111	2	1	45	.	1	RECTANGLE_INTERESTAREA	45	1	2514	546.70	395.70	78	2558	0.1111	2	2240	2.52	-47.30	2513	2273	474	1	4467.00	4437.00
mj	mj.edf	RIGHT	2738.00	.	403	0	0.0000	.	.	.	.	.	.	.	.	.	.	.	.	.	.	.	.	.	0.0000	0	1	45	.	1	RECTANGLE_INTERESTAREA	.	.	.	.	.	.	.	.	.	.	.	.	.	.	837	0	.	.
mj	mj.edf	RIGHT	2812.00	.	403	0	0.0000	.	.	.	.	.	.	.	.	.	.	.	.	.	.	.	.	.	0.0000	0	1	482	.	1	RECTANGLE_INTERESTAREA	.	.	.	.	.	.	.	.	.	.	.	.	.	.	474	0	.	.
mj	mj.edf	RIGHT	2700.00	4884.50	402	524	0.1133	42	20	1	4985	1	864.90	367.40	1	524	5692	0.0909	2	4985	11.72	-3.85	4984	4930	0.0909	2	1	482	.	1	RECTANGLE_INTERESTAREA	482	1	5211	894.70	395.20	524	5692	0.0909	2	4985	5.00	-80.66	5210	5027	837	0	4892.00	4877.00
mj	mj.edf	RIGHT	2628.00	.	402	0	0.0000	.	.	.	.	.	.	.	.	.	.	.	.	.	.	.	.	.	0.0000	0	1	286	.	1	RECTANGLE_INTERESTAREA	.	.	.	.	.	.	.	.	.	.	.	.	.	.	476	0	.	.
mj	mj.edf	RIGHT	2736.00	5318.00	402	1295	0.2999	497	16	1	4240	1	895.60	400.50	1	783	5043	0.1000	2	4240	7.34	-10.13	4239	4097	0.1500	3	1	286	.	1	RECTANGLE_INTERESTAREA	512	2	6203	889.80	394.70	512	6714	0.0500	1	6203	0.96	175.62	6202	6189	836	0	5519.00	5136.00
mj	mj.edf	RIGHT	2772.00	4183.00	402	593	0.2108	593	9	1	2141	1	495.90	399.50	1	593	2733	0.0769	1	2141	0.49	157.17	2140	2131	0.0769	1	0	0	.	1	RECTANGLE_INTERESTAREA	593	1	2141	495.90	399.50	593	2733	0.0769	1	2141	0.49	157.17	2140	2131	474	1	4183.00	4183.00
mj	mj.edf	RIGHT	2628.00	.	402	0	0.0000	.	.	.	.	.	.	.	.	.	.	.	.	.	.	.	.	.	0.0000	0	0	0	.	1	RECTANGLE_INTERESTAREA	.	.	.	.	.	.	.	.	.	.	.	.	.	.	838	0	.	.
mj	mj.edf	RIGHT	2700.00	.	402	0	0.0000	.	.	.	.	.	.	.	.	.	.	.	.	.	.	.	.	.	0.0000	0	1	23	.	1	RECTANGLE_INTERESTAREA	.	.	.	.	.	.	.	.	.	.	.	.	.	.	475	0	.	.
mj	mj.edf	RIGHT	4068.00	4722.50	402	97	0.0316	74	10	1	3318	1	883.30	369.90	1	97	3428	0.1333	2	3318	2.58	-37.07	3317	3138	0.1333	2	1	23	.	1	RECTANGLE_INTERESTAREA	23	1	3406	882.10	367.40	97	3428	0.1333	2	3318	0.03	143.63	3405	3392	818	0	4730.00	4715.00
mj	mj.edf	RIGHT	2772.00	4462.50	402	173	0.0280	32	17	1	4343	1	490.30	366.20	1	173	4738	0.0667	2	4343	0.81	-167.14	4342	4324	0.0667	2	1	141	.	1	RECTANGLE_INTERESTAREA	141	1	4598	476.80	375.40	173	4738	0.0667	2	4343	2.30	-99.34	4597	4375	474	1	4504.00	4421.00
mj	mj.edf	RIGHT	2736.00	4824.00	402	373	0.0604	373	30	3	8959	2	881.10	383.10	1	373	9331	0.0333	1	8959	2.62	-89.28	8958	8736	0.0333	1	1	141	.	1	RECTANGLE_INTERESTAREA	373	1	8959	881.10	383.10	373	9331	0.0333	1	8959	2.62	-89.28	8958	8736	836	1	4824.00	4824.00
mj	mj.edf	RIGHT	4292.00	.	403	0	0.0000	.	.	.	.	.	.	.	.	.	.	.	.	.	.	.	.	.	0.0000	0	0	0	.	1	RECTANGLE_INTERESTAREA	.	.	.	.	.	.	.	.	.	.	.	.	.	.	454	0	.	.
mj	mj.edf	RIGHT	2772.00	4841.00	402	1835	0.3388	466	16	1	4272	1	890.00	368.80	1	466	4737	0.0556	1	4272	5.03	-27.00	4271	4221	0.1111	2	0	0	.	1	RECTANGLE_INTERESTAREA	1369	2	5371	886.90	383.80	1369	6739	0.0556	1	5371	14.33	-13.56	5370	5127	836	0	4957.00	4725.00
mj	mj.edf	RIGHT	2736.00	.	402	0	0.0000	.	.	.	.	.	.	.	.	.	.	.	.	.	.	.	.	.	0.0000	0	1	221	.	1	RECTANGLE_INTERESTAREA	.	.	.	.	.	.	.	.	.	.	.	.	.	.	474	0	.	.
mj	mj.edf	RIGHT	4104.00	4776.00	402	828	0.1639	181	16	1	4611	1	869.50	374.80	1	181	4791	0.0526	1	4611	12.32	-10.29	4610	4558	0.1579	3	1	221	.	1	RECTANGLE_INTERESTAREA	221	2	6163	894.80	388.90	647	6383	0.1053	2	5712	2.29	-23.65	6162	6138	817	0	4842.00	4689.00
mj	mj.edf	RIGHT	2736.00	.	402	0	0.0000	.	.	.	.	.	.	.	.	.	.	.	.	.	.	.	.	.	0.0000	0	0	0	.	1	RECTANGLE_INTERESTAREA	.	.	.	.	.	.	.	.	.	.	.	.	.	.	474	0	.	.
mj	mj.edf	RIGHT	2736.00	4606.00	402	107	0.0204	107	21	1	6713	1	903.80	381.00	1	107	6819	0.0435	1	6713	1.32	-48.70	6712	6430	0.0435	1	0	0	.	1	RECTANGLE_INTERESTAREA	107	1	6713	903.80	381.00	107	6819	0.0435	1	6713	1.32	-48.70	6712	6430	836	0	4606.00	4606.00
mj	mj.edf	RIGHT	2736.00	.	402	0	0.0000	.	.	.	.	.	.	.	.	.	.	.	.	.	.	.	.	.	0.0000	0	0	0	.	1	RECTANGLE_INTERESTAREA	.	.	.	.	.	.	.	.	.	.	.	.	.	.	474	0	.	.
mj	mj.edf	RIGHT	2812.00	.	403	0	0.0000	.	.	.	.	.	.	.	.	.	.	.	.	.	.	.	.	.	0.0000	0	0	0	.	1	RECTANGLE_INTERESTAREA	.	.	.	.	.	.	.	.	.	.	.	.	.	.	836	0	.	.
mj	mj.edf	RIGHT	4329.00	.	403	0	0.0000	.	.	.	.	.	.	.	.	.	.	.	.	.	.	.	.	.	0.0000	0	0	0	.	1	RECTANGLE_INTERESTAREA	.	.	.	.	.	.	.	.	.	.	.	.	.	.	454	0	.	.
mj	mj.edf	RIGHT	4292.00	4517.50	403	1163	0.3001	549	9	1	2655	1	850.50	393.10	1	549	3203	0.0667	1	2655	11.13	-10.98	2654	2549	0.1333	2	0	0	.	1	RECTANGLE_INTERESTAREA	614	2	4723	868.70	369.90	614	5336	0.0667	1	4723	3.08	-88.65	4722	4433	816	0	4968.00	4067.00
mj	mj.edf	RIGHT	2812.00	.	403	0	0.0000	.	.	.	.	.	.	.	.	.	.	.	.	.	.	.	.	.	0.0000	0	0	0	.	1	RECTANGLE_INTERESTAREA	.	.	.	.	.	.	.	.	.	.	.	.	.	.	474	0	.	.
mj	mj.edf	RIGHT	2738.00	.	403	0	0.0000	.	.	.	.	.	.	.	.	.	.	.	.	.	.	.	.	.	0.0000	0	0	0	.	1	RECTANGLE_INTERESTAREA	.	.	.	.	.	.	.	.	.	.	.	.	.	.	837	0	.	.
mj	mj.edf	RIGHT	2812.00	.	403	0	0.0000	.	.	.	.	.	.	.	.	.	.	.	.	.	.	.	.	.	0.0000	0	2	505	.	1	RECTANGLE_INTERESTAREA	.	.	.	.	.	.	.	.	.	.	.	.	.	.	474	0	.	.
mj	mj.edf	RIGHT	4140.00	4379.67	402	610	0.1574	105	10	1	3782	1	817.10	393.90	1	610	4425	0.2308	3	3782	9.53	-12.44	3781	3681	0.2308	3	2	505	.	1	RECTANGLE_INTERESTAREA	280	1	4146	893.50	401.10	610	4425	0.2308	3	3782	0.96	-3.41	4145	4132	817	0	4453.00	4236.00
mj	mj.edf	RIGHT	2812.00	.	403	0	0.0000	.	.	.	.	.	.	.	.	.	.	.	.	.	.	.	.	.	0.0000	0	0	0	.	1	RECTANGLE_INTERESTAREA	.	.	.	.	.	.	.	.	.	.	.	.	.	.	474	0	.	.
mj	mj.edf	RIGHT	3990.00	4602.00	402	38	0.0132	38	10	1	3313	1	879.30	387.40	1	38	3350	0.0909	1	3313	11.31	-9.56	3312	3089	0.0909	1	0	0	.	1	RECTANGLE_INTERESTAREA	38	1	3313	879.30	387.40	38	3350	0.0909	1	3313	11.31	-9.56	3312	3089	817	0	4602.00	4602.00
mj	mj.edf	RIGHT	2775.00	.	403	0	0.0000	.	.	.	.	.	.	.	.	.	.	.	.	.	.	.	.	.	0.0000	0	1	534	.	1	RECTANGLE_INTERESTAREA	.	.	.	.	.	.	.	.	.	.	.	.	.	.	475	0	.	.
mj	mj.edf	RIGHT	3990.00	4848.50	402	686	0.3026	152	9	1	2320	1	830.90	377.40	1	686	3025	0.2000	2	2320	3.14	-5.12	2319	2209	0.2000	2	1	534	.	1	RECTANGLE_INTERESTAREA	534	1	2492	868.50	380.40	686	3025	0.2000	2	2320	1.44	-25.40	2491	2472	817	0	4892.00	4805.00
mj	mj.edf	RIGHT	2660.00	.	402	0	0.0000	.	.	.	.	.	.	.	.	.	.	.	.	.	.	.	.	.	0.0000	0	2	501	.	1	RECTANGLE_INTERESTAREA	.	.	.	.	.	.	.	.	.	.	.	.	.	.	474	0	.	.
mj	mj.edf	RIGHT	2664.00	4604.00	402	532	0.2513	31	12	1	2178	1	885.30	385.20	1	532	3425	0.2000	3	2178	2.73	-16.23	2177	2070	0.2000	3	2	501	.	1	RECTANGLE_INTERESTAREA	148	1	3278	906.40	388.40	532	3425	0.2000	3	2178	0.61	-21.61	3277	3259	837	0	4757.00	4448.00
mj	mj.edf	RIGHT	2628.00	.	402	0	0.0000	.	.	.	.	.	.	.	.	.	.	.	.	.	.	.	.	.	0.0000	0	0	0	.	1	RECTANGLE_INTERESTAREA	.	.	.	.	.	.	.	.	.	.	.	.	.	.	476	0	.	.
mj	mj.edf	RIGHT	2812.00	4410.00	403	103	0.0375	103	13	1	3542	1	884.80	378.10	1	103	3644	0.0769	1	3542	2.99	-20.56	3541	3319	0.0769	1	0	0	.	1	RECTANGLE_INTERESTAREA	103	1	3542	884.80	378.10	103	3644	0.0769	1	3542	2.99	-20.56	3541	3319	836	0	4410.00	4410.00
mj	mj.edf	RIGHT	2736.00	.	402	0	0.0000	.	.	.	.	.	.	.	.	.	.	.	.	.	.	.	.	.	0.0000	0	1	39	.	1	RECTANGLE_INTERESTAREA	.	.	.	.	.	.	.	.	.	.	.	.	.	.	474	0	.	.
mj	mj.edf	RIGHT	2700.00	4318.00	402	210	0.1011	171	9	1	1728	1	863.60	395.60	1	210	2011	0.1667	2	1728	10.74	-12.53	1727	1609	0.1667	2	1	39	.	1	RECTANGLE_INTERESTAREA	39	1	1973	863.50	392.70	210	2011	0.1667	2	1728	0.19	-31.82	1972	1899	837	0	4400.00	4236.00
mj	mj.edf	RIGHT	2736.00	.	402	0	0.0000	.	.	.	.	.	.	.	.	.	.	.	.	.	.	.	.	.	0.0000	0	0	0	.	1	RECTANGLE_INTERESTAREA	.	.	.	.	.	.	.	.	.	.	.	.	.	.	474	0	.	.
mj	mj.edf	RIGHT	2556.00	.	402	0	0.0000	.	.	.	.	.	.	.	.	.	.	.	.	.	.	.	.	.	0.0000	0	0	0	.	1	RECTANGLE_INTERESTAREA	.	.	.	.	.	.	.	.	.	.	.	.	.	.	839	0	.	.
mj	mj.edf	RIGHT	2812.00	4392.00	403	165	0.0484	165	11	1	2651	1	512.10	390.00	1	165	2815	0.0556	1	2651	1.81	-149.13	2650	2497	0.0556	1	0	0	.	1	RECTANGLE_INTERESTAREA	165	1	2651	512.10	390.00	165	2815	0.0556	1	2651	1.81	-149.13	2650	2497	474	1	4392.00	4392.00
mj	mj.edf	RIGHT	2660.00	4477.00	402	35	0.0103	35	16	3	5051	2	880.10	378.70	1	35	5085	0.0556	1	5051	1.84	-27.71	5050	4506	0.0556	1	0	0	.	1	RECTANGLE_INTERESTAREA	35	1	5051	880.10	378.70	35	5085	0.0556	1	5051	1.84	-27.71	5050	4506	836	1	4477.00	4477.00
mj	mj.edf	RIGHT	2772.00	.	402	0	0.0000	.	.	.	.	.	.	.	.	.	.	.	.	.	.	.	.	.	0.0000	0	0	0	.	1	RECTANGLE_INTERESTAREA	.	.	.	.	.	.	.	.	.	.	.	.	.	.	474	0	.	.
mj	mj.edf	RIGHT	2772.00	4629.50	402	173	0.0484	40	17	1	4360	1	884.90	371.70	1	40	4399	0.0476	1	4360	7.38	-9.30	4359	4320	0.0952	2	0	0	.	1	RECTANGLE_INTERESTAREA	133	2	5493	850.80	383.60	133	5625	0.0476	1	5493	9.53	-20.82	5492	5228	836	0	4662.00	4597.00
mj	mj.edf	RIGHT	2775.00	3869.00	403	143	0.0303	86	8	1	1110	1	542.60	383.80	1	143	1268	0.0833	2	1110	0.89	-101.67	1109	1043	0.0833	2	5	415	.	1	RECTANGLE_INTERESTAREA	57	1	1212	509.10	383.20	143	1268	0.0833	2	1110	0.99	-177.55	1211	1196	475	1	3887.00	3851.00
mj	mj.edf	RIGHT	2775.00	4487.50	403	743	0.1575	100	12	3	2611	2	852.80	383.60	1	431	3138	0.1667	4	2611	3.06	-7.99	2610	2456	0.2500	6	5	415	.	1	RECTANGLE_INTERESTAREA	27	2	6268	891.30	370.20	312	6294	0.0833	2	5870	0.37	95.18	6267	6155	837	1	4865.00	4294.00
mj	mj.edf	RIGHT	2812.00	.	403	0	0.0000	.	.	.	.	.	.	.	.	.	.	.	.	.	.	.	.	.	0.0000	0	0	0	.	1	RECTANGLE_INTERESTAREA	.	.	.	.	.	.	.	.	.	.	.	.	.	.	474	0	.	.
mj	mj.edf	RIGHT	2736.00	4368.50	402	502	0.1295	336	23	1	4320	1	868.90	395.90	1	336	4655	0.0385	1	4320	2.60	1.65	4319	4232	0.0769	2	0	0	.	1	RECTANGLE_INTERESTAREA	166	2	5516	870.70	374.40	166	5681	0.0385	1	5516	10.49	-7.39	5515	5467	836	0	4674.00	4063.00
mj	mj.edf	RIGHT	2628.00	.	402	0	0.0000	.	.	.	.	.	.	.	.	.	.	.	.	.	.	.	.	.	0.0000	0	2	426	.	1	RECTANGLE_INTERESTAREA	.	.	.	.	.	.	.	.	.	.	.	.	.	.	476	0	.	.
mj	mj.edf	RIGHT	2736.00	4203.67	402	530	0.1358	104	21	1	5447	1	909.30	389.60	1	530	6118	0.1200	3	5447	12.68	-11.10	5446	5349	0.1200	3	2	426	.	1	RECTANGLE_INTERESTAREA	364	1	5755	851.80	387.80	530	6118	0.1200	3	5447	0.77	175.70	5754	5627	836	0	4340.00	3996.00
mj	mj.edf	RIGHT	2775.00	3911.67	403	477	0.0866	346	13	1	2319	1	520.60	375.60	1	346	2664	0.0303	1	2319	0.11	-5.50	2318	2260	0.0909	3	6	692	.	1	RECTANGLE_INTERESTAREA	82	2	2937	495.30	384.60	131	3018	0.0606	2	2818	1.27	175.20	2936	2867	475	1	4183.00	3754.00
mj	mj.edf	RIGHT	4140.00	4401.75	402	1132	0.2056	379	21	5	4556	2	852.50	399.70	1	682	5264	0.0909	3	4556	2.49	2.20	4555	4528	0.2424	8	6	692	.	1	RECTANGLE_INTERESTAREA	163	3	8066	894.30	392.90	247	8228	0.0606	2	7948	0.58	-157.36	8065	8032	817	1	4717.00	4134.00
mj	mj.edf	RIGHT	4292.00	.	403	0	0.0000	.	.	.	.	.	.	.	.	.	.	.	.	.	.	.	.	.	0.0000	0	3	315	.	1	RECTANGLE_INTERESTAREA	.	.	.	.	.	.	.	.	.	.	.	.	.	.	454	0	.	.
mj	mj.edf	RIGHT	4292.00	4066.60	403	454	0.0946	40	16	1	4079	1	853.00	382.90	1	355	4549	0.1538	4	4079	2.68	1.83	4078	3868	0.1923	5	3	315	.	1	RECTANGLE_INTERESTAREA	99	2	7065	843.20	396.10	99	7163	0.0385	1	7065	11.09	-23.16	7064	6852	816	0	4436.00	3866.00
mj	mj.edf	RIGHT	3996.00	.	402	0	0.0000	.	.	.	.	.	.	.	.	.	.	.	.	.	.	.	.	.	0.0000	0	4	430	.	1	RECTANGLE_INTERESTAREA	.	.	.	.	.	.	.	.	.	.	.	.	.	.	457	0	.	.
mj	mj.edf	RIGHT	2736.00	4271.20	402	459	0.1403	29	19	1	4974	1	882.60	383.60	1	459	5641	0.2174	5	4974	11.39	-8.50	4973	4745	0.2174	5	4	430	.	1	RECTANGLE_INTERESTAREA	58	1	5584	857.50	387.90	459	5641	0.2174	5	4974	0.62	-49.59	5583	5443	836	0	4437.00	4108.00
mj	mj.edf	RIGHT	2812.00	4165.00	403	58	0.0143	58	6	1	1311	1	498.70	366.40	1	58	1368	0.0400	1	1311	0.09	98.89	1310	1286	0.0400	1	0	0	.	1	RECTANGLE_INTERESTAREA	58	1	1311	498.70	366.40	58	1368	0.0400	1	1311	0.09	98.89	1310	1286	474	1	4165.00	4165.00
mj	mj.edf	RIGHT	2628.00	4631.00	402	318	0.0787	213	16	3	4168	2	876.90	372.00	1	213	4380	0.0400	1	4168	2.80	-18.46	4167	4139	0.0800	2	0	0	.	1	RECTANGLE_INTERESTAREA	105	2	6892	885.10	372.30	105	6996	0.0400	1	6892	9.60	-7.31	6891	6845	838	1	4634.00	4628.00
mj	mj.edf	RIGHT	2660.00	.	402	0	0.0000	.	.	.	.	.	.	.	.	.	.	.	.	.	.	.	.	.	0.0000	0	0	0	.	1	RECTANGLE_INTERESTAREA	.	.	.	.	.	.	.	.	.	.	.	.	.	.	474	0	.	.
mj	mj.edf	RIGHT	2736.00	4748.00	402	99	0.0338	72	19	1	3572	1	883.30	377.10	1	72	3643	0.0417	1	3572	0.65	-131.23	3571	3476	0.0833	2	0	0	.	1	RECTANGLE_INTERESTAREA	27	2	4588	882.00	369.50	27	4614	0.0417	1	4588	11.47	-2.40	4587	4279	836	0	4826.00	4670.00
mj	mj.edf	RIGHT	2812.00	.	403	0	0.0000	.	.	.	.	.	.	.	.	.	.	.	.	.	.	.	.	.	0.0000	0	0	0	.	1	RECTANGLE_INTERESTAREA	.	.	.	.	.	.	.	.	.	.	.	.	.	.	474	0	.	.
mj	mj.edf	RIGHT	2660.00	.	402	0	0.0000	.	.	.	.	.	.	.	.	.	.	.	.	.	.	.	.	.	0.0000	0	0	0	.	1	RECTANGLE_INTERESTAREA	.	.	.	.	.	.	.	.	.	.	.	.	.	.	836	0	.	.
mj	mj.edf	RIGHT	2625.00	4542.00	402	507	0.2031	218	8	1	1589	1	528.40	400.80	1	507	2106	0.1667	2	1589	1.55	8.10	1588	1567	0.1667	2	1	289	.	1	RECTANGLE_INTERESTAREA	289	1	1818	507.70	401.80	507	2106	0.1667	2	1589	0.61	177.35	1817	1807	475	1	4685.00	4399.00
mj	mj.edf	RIGHT	2772.00	.	402	0	0.0000	.	.	.	.	.	.	.	.	.	.	.	.	.	.	.	.	.	0.0000	0	1	289	.	1	RECTANGLE_INTERESTAREA	.	.	.	.	.	.	.	.	.	.	.	.	.	.	836	0	.	.
mj	mj.edf	RIGHT	2664.00	4192.00	402	683	0.1584	683	9	1	1683	1	529.00	400.40	1	683	2365	0.0625	1	1683	2.53	173.00	1682	1658	0.0625	1	0	0	.	1	RECTANGLE_INTERESTAREA	683	1	1683	529.00	400.40	683	2365	0.0625	1	1683	2.53	173.00	1682	1658	475	1	4192.00	4192.00
mj	mj.edf	RIGHT	4176.00	.	402	0	0.0000	.	.	.	.	.	.	.	.	.	.	.	.	.	.	.	.	.	0.0000	0	0	0	.	1	RECTANGLE_INTERESTAREA	.	.	.	.	.	.	.	.	.	.	.	.	.	.	816	0	.	.
mj	mj.edf	RIGHT	2812.00	4291.00	403	246	0.1246	246	4	1	1175	1	487.20	384.50	1	246	1420	0.0833	1	1175	9.51	-1.69	1174	1115	0.0833	1	0	0	.	1	RECTANGLE_INTERESTAREA	246	1	1175	487.20	384.50	246	1420	0.0833	1	1175	9.51	-1.69	1174	1115	474	1	4291.00	4291.00
mj	mj.edf	RIGHT	2628.00	5008.00	402	24	0.0122	24	11	3	3155	2	888.60	370.10	1	24	3178	0.0833	1	3155	1.67	-12.65	3154	3125	0.0833	1	0	0	.	1	RECTANGLE_INTERESTAREA	24	1	3155	888.60	370.10	24	3178	0.0833	1	3155	1.67	-12.65	3154	3125	838	1	5008.00	5008.00
mj	mj.edf	RIGHT	2812.00	4653.00	403	111	0.0295	111	6	1	1589	1	516.30	377.10	1	111	1699	0.0556	1	1589	1.30	-104.67	1588	1573	0.0556	1	2	484	.	1	RECTANGLE_INTERESTAREA	111	1	1589	516.30	377.10	111	1699	0.0556	1	1589	1.30	-104.67	1588	1573	474	1	4653.00	4653.00
mj	mj.edf	RIGHT	4176.00	4834.25	402	856	0.2277	228	8	3	1827	2	823.80	389.00	1	712	2575	0.1667	3	1827	5.47	-16.62	1826	1789	0.2222	4	2	484	.	1	RECTANGLE_INTERESTAREA	144	2	4354	867.80	390.40	144	4497	0.0556	1	4354	12.55	-8.43	4353	4238	816	1	5081.00	4674.00
mj	mj.edf	RIGHT	4292.00	4152.00	403	1295	0.3662	181	5	1	1198	1	545.90	392.20	1	998	2258	0.2222	4	1198	1.08	-77.52	1197	1106	0.2778	5	5	1266	.	1	RECTANGLE_INTERESTAREA	297	2	3202	545.70	393.90	297	3498	0.0556	1	3202	11.20	-179.65	3201	3151	454	1	4172.00	4107.00
mj	mj.edf	RIGHT	1296.00	4331.50	402	422	0.1193	270	10	3	2715	2	858.60	383.30	1	422	3150	0.1111	2	2715	3.29	-12.31	2714	2652	0.1111	2	5	1266	.	1	RECTANGLE_INTERESTAREA	152	1	2999	868.00	391.00	422	3150	0.1111	2	2715	0.57	-0.34	2998	2985	856	1	4479.00	4184.00
mj	mj.edf	RIGHT	2812.00	4161.00	403	769	0.2024	499	7	1	1041	1	526.20	387.30	1	499	1539	0.0417	1	1041	0.88	121.75	1040	1026	0.0833	2	8	1294	.	1	RECTANGLE_INTERESTAREA	270	2	2367	487.10	382.60	270	2636	0.0417	1	2367	1.98	-124.96	2366	2307	474	1	4174.00	4148.00
mj	mj.edf	RIGHT	4292.00	4437.10	403	1384	0.3643	191	12	5	2831	2	830.10	389.70	1	430	3275	0.0833	2	2831	12.00	-0.30	2830	2637	0.4167	10	8	1294	.	1	RECTANGLE_INTERESTAREA	216	3	5387	852.80	388.00	636	5602	0.2083	5	4663	2.42	166.32	5386	5344	816	1	4670.00	4235.00
mj	mj.edf	RIGHT	2775.00	4376.00	403	1018	0.2914	117	7	1	1082	1	477.90	377.80	1	1018	2132	0.1765	3	1082	2.87	165.51	1081	1055	0.1765	3	4	1119	.	1	RECTANGLE_INTERESTAREA	135	1	1998	539.40	384.90	1018	2132	0.1765	3	1082	0.59	26.86	1997	1988	475	1	4432.00	4339.00
mj	mj.edf	RIGHT	2556.00	4417.75	402	654	0.1872	218	12	3	2739	2	866.60	395.90	1	436	3460	0.1765	3	2739	0.57	18.14	2738	2729	0.2353	4	4	1119	.	1	RECTANGLE_INTERESTAREA	218	2	4281	855.60	384.70	218	4498	0.0588	1	4281	7.84	-7.43	4280	4226	839	1	4547.00	4331.00
mj	mj.edf	RIGHT	4292.00	3984.00	403	1151	0.4208	373	4	1	719	1	511.90	376.70	1	1151	1932	0.3333	4	719	11.85	-1.49	718	667	0.3333	4	7	1758	.	1	RECTANGLE_INTERESTAREA	331	1	1602	527.30	375.30	1151	1932	0.3333	4	719	0.96	11.45	1601	1585	454	1	4046.00	3939.00
mj	mj.edf	RIGHT	4033.00	4288.75	403	980	0.3583	595	8	3	2057	2	837.40	369.50	1	980	3291	0.3333	4	2057	10.85	0.29	2056	1933	0.3333	4	7	1758	.	1	RECTANGLE_INTERESTAREA	71	1	3221	824.40	383.90	980	3291	0.3333	4	2057	2.40	-113.51	3220	3037	820	1	4348.00	4225.00
mj	mj.edf	RIGHT	2849.00	4330.00	403	599	0.1533	258	5	1	857	1	543.50	381.90	1	599	1467	0.1053	2	857	12.28	-1.33	856	799	0.1053	2	4	1132	.	1	RECTANGLE_INTERESTAREA	341	1	1127	512.30	384.50	599	1467	0.1053	2	857	0.68	-177.34	1126	1115	474	1	4335.00	4325.00
mj	mj.edf	RIGHT	4176.00	4449.20	402	1148	0.2938	205	9	3	1823	2	838.70	385.30	1	525	2366	0.1053	2	1823	2.76	-10.64	1822	1796	0.2632	5	4	1132	.	1	RECTANGLE_INTERESTAREA	74	2	4593	886.90	391.30	623	4666	0.1579	3	4005	1.50	-3.62	4592	4574	816	1	4778.00	4176.00
mj	mj.edf	RIGHT	4181.00	3942.00	403	66	0.0191	66	7	1	2134	1	469.30	383.20	1	66	2199	0.0435	1	2134	2.72	-105.79	2133	1872	0.0435	1	3	254	.	1	RECTANGLE_INTERESTAREA	66	1	2134	469.30	383.20	66	2199	0.0435	1	2134	2.72	-105.79	2133	1872	456	1	3942.00	3942.00
mj	mj.edf	RIGHT	4255.00	4341.60	403	330	0.0955	50	13	3	3735	2	848.90	369.10	1	186	3970	0.1304	3	3735	1.86	-170.42	3734	3682	0.2174	5	3	254	.	1	RECTANGLE_INTERESTAREA	118	2	5687	844.90	381.90	144	5804	0.0870	2	5641	0.80	-130.18	5686	5667	817	1	4545.00	4194.00
mj	mj.edf	RIGHT	4292.00	4057.00	403	228	0.0653	228	9	1	1668	1	564.10	380.10	1	228	1895	0.0476	1	1668	1.67	-88.95	1667	1591	0.0476	1	3	587	.	1	RECTANGLE_INTERESTAREA	228	1	1668	564.10	380.10	228	1895	0.0476	1	1668	1.67	-88.95	1667	1591	454	1	4057.00	4057.00
mj	mj.edf	RIGHT	4140.00	4359.75	402	753	0.2158	166	18	3	3897	2	848.10	378.80	1	753	4865	0.1905	4	3897	2.21	6.82	3896	3851	0.1905	4	3	587	.	1	RECTANGLE_INTERESTAREA	68	1	4798	873.70	396.70	753	4865	0.1905	4	3897	2.93	-101.52	4797	4611	817	1	4478.00	4234.00
mj	mj.edf	RIGHT	2775.00	4101.67	403	779	0.3858	221	4	1	718	1	476.60	382.70	1	779	1574	0.3000	3	718	10.03	-12.10	717	631	0.3000	3	2	558	.	1	RECTANGLE_INTERESTAREA	201	1	1374	496.00	386.00	779	1574	0.3000	3	718	0.74	175.37	1373	1362	475	1	4277.00	3973.00
mj	mj.edf	RIGHT	2736.00	4385.00	402	395	0.1956	395	9	3	1955	2	860.40	385.00	1	395	2349	0.1000	1	1955	1.58	-6.78	1954	1934	0.1000	1	2	558	.	1	RECTANGLE_INTERESTAREA	395	1	1955	860.40	385.00	395	2349	0.1000	1	1955	1.58	-6.78	1954	1934	836	1	4385.00	4385.00
mj	mj.edf	RIGHT	2664.00	4218.00	402	158	0.0585	158	9	1	1726	1	515.20	380.10	1	158	1883	0.0588	1	1726	1.85	-92.12	1725	1688	0.0588	1	0	0	.	1	RECTANGLE_INTERESTAREA	158	1	1726	515.20	380.10	158	1883	0.0588	1	1726	1.85	-92.12	1725	1688	475	1	4218.00	4218.00
mj	mj.edf	RIGHT	2775.00	4579.00	403	298	0.1104	298	16	3	3281	2	871.20	395.50	1	298	3578	0.0588	1	3281	1.77	-4.62	3280	3260	0.0588	1	0	0	.	1	RECTANGLE_INTERESTAREA	298	1	3281	871.20	395.50	298	3578	0.0588	1	3281	1.77	-4.62	3280	3260	837	1	4579.00	4579.00
mj	mj.edf	RIGHT	2772.00	4493.75	402	1234	0.0889	135	6	1	1160	1	518.10	395.30	1	135	1294	0.0152	1	1160	0.45	134.51	1159	1148	0.0606	4	6	1016	.	1	RECTANGLE_INTERESTAREA	157	3	5788	513.20	375.90	273	5944	0.0303	2	5659	0.57	107.96	5787	5775	474	1	4570.00	4385.00
mj	mj.edf	RIGHT	2736.00	4510.17	402	2335	0.1683	225	14	3	2954	2	852.10	386.00	1	225	3178	0.0152	1	2954	2.60	-6.81	2953	2929	0.1818	12	6	1016	.	1	RECTANGLE_INTERESTAREA	213	8	12098	874.00	374.40	326	12310	0.0303	2	11969	0.30	45.80	12097	12082	836	1	4799.00	4278.00
mj	mj.edf	RIGHT	2700.00	4555.50	402	353	0.0764	208	14	1	2644	1	528.30	392.80	1	353	3012	0.0714	2	2644	1.91	-154.08	2643	2605	0.0714	2	1	145	.	1	RECTANGLE_INTERESTAREA	145	1	2868	498.10	395.80	353	3012	0.0714	2	2644	1.02	-173.86	2867	2852	475	1	4556.00	4555.00
mj	mj.edf	RIGHT	3990.00	4793.00	402	189	0.0409	189	18	3	3851	2	836.60	391.20	1	189	4039	0.0357	1	3851	10.27	-11.58	3850	3760	0.0357	1	1	145	.	1	RECTANGLE_INTERESTAREA	189	1	3851	836.60	391.20	189	4039	0.0357	1	3851	10.27	-11.58	3850	3760	817	1	4793.00	4793.00
mj	mj.edf	RIGHT	4292.00	4140.00	403	462	0.1590	147	6	1	825	1	530.80	395.00	1	462	1305	0.1053	2	825	2.80	172.45	824	799	0.1053	2	2	390	.	1	RECTANGLE_INTERESTAREA	315	1	991	485.40	390.50	462	1305	0.1053	2	825	1.39	174.34	990	972	454	1	4280.00	4000.00
mj	mj.edf	RIGHT	2664.00	4279.50	402	596	0.2052	521	10	3	2256	2	855.00	393.30	1	596	3081	0.1053	2	2256	11.29	-8.24	2255	1901	0.1053	2	2	390	.	1	RECTANGLE_INTERESTAREA	75	1	3007	879.20	392.10	596	3081	0.1053	2	2256	1.79	-69.29	3006	2777	837	1	4333.00	4226.00
mj	mj.edf	RIGHT	2701.00	4050.67	403	385	0.0751	95	6	1	957	1	508.80	392.90	1	95	1051	0.0385	1	957	0.62	33.26	956	946	0.1154	3	3	862	.	1	RECTANGLE_INTERESTAREA	54	2	2203	477.30	398.60	290	2256	0.0769	2	1665	2.63	-119.77	2202	1901	476	1	4116.00	3939.00
mj	mj.edf	RIGHT	4292.00	4461.14	403	2111	0.4117	368	13	5	2668	2	845.10	388.60	1	368	3035	0.0385	1	2668	1.28	-6.90	2667	2649	0.2692	7	3	862	.	1	RECTANGLE_INTERESTAREA	95	5	7771	874.30	392.70	95	7865	0.0385	1	7771	3.76	164.74	7770	7494	816	1	4709.00	4028.00
mj	mj.edf	RIGHT	2628.00	4331.50	402	497	0.1867	328	7	1	1186	1	504.50	389.30	1	497	1692	0.1429	2	1186	1.47	16.14	1185	1166	0.1429	2	2	366	.	1	RECTANGLE_INTERESTAREA	169	1	1524	515.90	376.50	497	1692	0.1429	2	1186	0.45	37.98	1523	1514	476	1	4374.00	4289.00
mj	mj.edf	RIGHT	2701.00	4368.00	403	624	0.2344	167	10	3	2018	2	898.90	401.70	1	364	2400	0.1429	2	2018	4.82	-13.66	2017	1982	0.2143	3	2	366	.	1	RECTANGLE_INTERESTAREA	260	2	3181	858.80	395.10	260	3440	0.0714	1	3181	10.53	-4.47	3180	3108	838	1	4441.00	4247.00
mj	mj.edf	RIGHT	2775.00	4840.00	403	97	0.0291	97	14	1	2972	1	526.60	382.00	1	97	3068	0.0455	1	2972	1.44	-179.02	2971	2953	0.0455	1	1	392	.	1	RECTANGLE_INTERESTAREA	97	1	2972	526.60	382.00	97	3068	0.0455	1	2972	1.44	-179.02	2971	2953	475	1	4840.00	4840.00
mj	mj.edf	RIGHT	2736.00	4603.67	402	724	0.2169	242	18	3	3902	2	854.70	391.90	1	634	4551	0.0909	2	3902	1.84	-130.57	3901	3856	0.1364	3	1	392	.	1	RECTANGLE_INTERESTAREA	90	2	5163	903.00	368.50	90	5252	0.0455	1	5163	8.70	-4.36	5162	4979	836	1	4937.00	4404.00
mj	mj.edf	RIGHT	4292.00	4472.00	403	321	0.1214	224	6	1	1098	1	521.80	383.90	1	321	1432	0.1053	2	1098	1.39	-111.52	1097	1073	0.1053	2	3	156	.	1	RECTANGLE_INTERESTAREA	97	1	1336	489.60	385.80	321	1432	0.1053	2	1098	0.94	-170.14	1335	1322	454	1	4503.00	4441.00
mj	mj.edf	RIGHT	2660.00	4265.67	402	204	0.0771	145	10	3	2085	2	853.50	393.70	1	204	2561	0.1579	3	2085	1.26	-0.92	2084	2066	0.1579	3	3	156	.	1	RECTANGLE_INTERESTAREA	26	1	2536	866.00	384.50	204	2561	0.1579	3	2085	0.47	-174.20	2535	2463	836	1	4444.00	4164.00
mj	mj.edf	RIGHT	2628.00	4345.50	402	641	0.1301	275	4	1	643	1	527.10	385.50	1	513	1167	0.0800	2	643	8.25	-1.46	642	601	0.1600	4	2	1229	.	1	RECTANGLE_INTERESTAREA	21	3	3183	528.90	380.80	21	3203	0.0400	1	3183	1.40	-108.57	3182	3166	476	1	4620.00	4224.00
mj	mj.edf	RIGHT	4176.00	4431.80	402	1951	0.3960	29	18	7	3453	2	866.40	399.00	1	29	3481	0.0400	1	3453	1.25	106.55	3452	3386	0.2000	5	2	1229	.	1	RECTANGLE_INTERESTAREA	440	4	5935	857.20	394.40	440	6374	0.0400	1	5935	3.18	-29.63	5934	5564	816	1	4905.00	4150.00
mj	mj.edf	RIGHT	2625.00	4234.00	402	511	0.1355	294	7	1	1142	1	501.40	383.40	1	294	1435	0.0526	1	1142	2.35	4.03	1141	1118	0.1053	2	0	0	.	1	RECTANGLE_INTERESTAREA	217	2	2089	521.60	374.20	217	2305	0.0526	1	2089	1.51	-111.90	2088	2051	475	1	4419.00	4049.00
mj	mj.edf	RIGHT	2700.00	4198.67	402	1251	0.3317	574	13	5	2531	2	849.80	389.00	1	574	3104	0.0526	1	2531	2.93	-7.79	2530	2505	0.1579	3	0	0	.	1	RECTANGLE_INTERESTAREA	337	3	4868	846.70	391.00	337	5204	0.0526	1	4868	1.07	103.26	4867	4851	837	1	4236.00	4163.00
mj	mj.edf	RIGHT	2812.00	4245.00	403	283	0.1269	283	6	1	1147	1	512.30	394.70	1	283	1429	0.0526	1	1147	2.95	-158.30	1146	1078	0.0526	1	0	0	.	1	RECTANGLE_INTERESTAREA	283	1	1147	512.30	394.70	283	1429	0.0526	1	1147	2.95	-158.30	1146	1078	474	1	4245.00	4245.00
mj	mj.edf	RIGHT	2664.00	4421.00	402	345	0.1547	215	14	3	3189	2	861.80	391.20	1	215	3403	0.0526	1	3189	2.12	-12.62	3188	3126	0.1053	2	0	0	.	1	RECTANGLE_INTERESTAREA	130	2	4209	856.50	396.70	130	4338	0.0526	1	4209	13.07	-7.19	4208	4068	837	1	4638.00	4204.00
mj	mj.edf	RIGHT	2812.00	.	403	0	0.0000	.	.	.	.	.	.	.	.	.	.	.	.	.	.	.	.	.	0.0000	0	1	195	.	1	RECTANGLE_INTERESTAREA	.	.	.	.	.	.	.	.	.	.	.	.	.	.	474	0	.	.
mj	mj.edf	RIGHT	2736.00	4321.67	402	480	0.1717	143	17	1	4310	1	875.00	396.00	1	338	4667	0.1000	2	4310	6.75	-8.82	4309	4231	0.1500	3	1	195	.	1	RECTANGLE_INTERESTAREA	142	2	4981	895.10	399.40	142	5122	0.0500	1	4981	18.38	-0.04	4980	4915	836	0	4344.00	4308.00
mj	mj.edf	RIGHT	2812.00	4641.00	403	279	0.0927	279	15	3	3251	2	492.60	391.20	1	279	3529	0.0556	1	3251	12.81	-179.75	3250	3197	0.0556	1	2	477	.	1	RECTANGLE_INTERESTAREA	279	1	3251	492.60	391.20	279	3529	0.0556	1	3251	12.81	-179.75	3250	3197	474	1	4641.00	4641.00
mj	mj.edf	RIGHT	2625.00	4527.00	402	435	0.1445	237	13	1	2751	1	843.20	373.70	1	435	3196	0.1111	2	2751	10.52	-10.10	2750	2699	0.1111	2	2	477	.	1	RECTANGLE_INTERESTAREA	198	1	2999	860.70	385.60	435	3196	0.1111	2	2751	0.75	-22.81	2998	2988	837	1	4543.00	4511.00
mj	mj.edf	RIGHT	2628.00	4201.00	402	308	0.1026	212	8	1	1278	1	502.10	382.10	1	308	1601	0.0833	2	1278	3.63	7.83	1277	1220	0.0833	2	2	177	.	1	RECTANGLE_INTERESTAREA	96	1	1506	528.20	384.80	308	1601	0.0833	2	1278	1.01	-6.21	1505	1490	476	1	4285.00	4117.00
mj	mj.edf	RIGHT	2555.00	4517.00	402	234	0.0779	153	20	3	4583	2	899.60	379.40	1	234	5404	0.0833	2	4583	13.18	-9.96	4582	4529	0.0833	2	2	177	.	1	RECTANGLE_INTERESTAREA	81	1	5324	884.50	397.30	234	5404	0.0833	2	4583	3.27	-96.16	5323	4736	838	1	4739.00	4295.00
mj	mj.edf	RIGHT	2700.00	4178.00	402	205	0.0486	205	6	1	1278	1	521.20	373.20	1	205	1482	0.0323	1	1278	2.66	-12.77	1277	1227	0.0323	1	3	544	.	1	RECTANGLE_INTERESTAREA	205	1	1278	521.20	373.20	205	1482	0.0323	1	1278	2.66	-12.77	1277	1227	475	1	4178.00	4178.00
mj	mj.edf	RIGHT	2700.00	4253.71	402	935	0.2215	130	12	3	2704	2	852.80	392.80	1	383	3103	0.0645	2	2704	11.66	-12.50	2703	2624	0.2258	7	3	544	.	1	RECTANGLE_INTERESTAREA	203	4	6948	881.80	391.40	396	7150	0.0645	2	6725	1.43	0.00	6947	6918	837	1	4515.00	4047.00
mj	mj.edf	RIGHT	2628.00	3898.67	402	583	0.1834	323	9	1	2099	1	505.40	379.50	1	323	2421	0.0476	1	2099	2.24	-148.93	2098	2068	0.1429	3	2	321	.	1	RECTANGLE_INTERESTAREA	96	3	4204	530.40	381.30	96	4299	0.0476	1	4204	11.44	177.13	4203	4126	476	1	4191.00	3711.00
mj	mj.edf	RIGHT	2628.00	4324.00	402	472	0.1485	93	16	5	3791	2	868.00	390.70	1	318	4125	0.0952	2	3791	1.35	-6.05	3790	3756	0.1429	3	2	321	.	1	RECTANGLE_INTERESTAREA	154	2	4710	866.50	388.70	154	4863	0.0476	1	4710	11.08	-8.01	4709	4575	838	1	4455.00	4234.00
mj	mj.edf	RIGHT	2627.00	.	403	0	0.0000	.	.	.	.	.	.	.	.	.	.	.	.	.	.	.	.	.	0.0000	0	0	0	.	1	RECTANGLE_INTERESTAREA	.	.	.	.	.	.	.	.	.	.	.	.	.	.	477	0	.	.
mj	mj.edf	RIGHT	2812.00	4343.00	403	430	0.1941	430	11	1	2433	1	867.80	400.70	1	430	2862	0.0833	1	2433	2.18	-17.92	2432	2369	0.0833	1	0	0	.	1	RECTANGLE_INTERESTAREA	430	1	2433	867.80	400.70	430	2862	0.0833	1	2433	2.18	-17.92	2432	2369	836	0	4343.00	4343.00
mj	mj.edf	RIGHT	2625.00	3706.00	402	757	0.2257	28	9	1	1591	1	539.00	378.80	1	28	1618	0.0526	1	1591	0.78	-109.35	1590	1530	0.1579	3	0	0	.	1	RECTANGLE_INTERESTAREA	124	3	3210	504.20	372.50	124	3333	0.0526	1	3210	0.47	-141.53	3209	3200	475	1	3859.00	3589.00
mj	mj.edf	RIGHT	2775.00	3990.00	403	389	0.1160	389	18	7	3598	2	855.20	385.90	1	389	3986	0.0526	1	3598	1.70	-11.15	3597	3575	0.0526	1	0	0	.	1	RECTANGLE_INTERESTAREA	389	1	3598	855.20	385.90	389	3986	0.0526	1	3598	1.70	-11.15	3597	3575	837	1	3990.00	3990.00
mj	mj.edf	RIGHT	2812.00	3822.00	403	75	0.0277	75	11	1	2161	1	502.10	384.40	1	75	2235	0.0526	1	2161	1.96	-115.86	2160	2022	0.0526	1	1	361	.	1	RECTANGLE_INTERESTAREA	75	1	2161	502.10	384.40	75	2235	0.0526	1	2161	1.96	-115.86	2160	2022	474	1	3822.00	3822.00
mj	mj.edf	RIGHT	4255.00	4138.00	403	739	0.2732	190	14	3	2551	2	827.20	384.10	1	551	3124	0.1053	2	2551	9.49	-9.75	2550	2500	0.1579	3	1	361	.	1	RECTANGLE_INTERESTAREA	188	2	4046	851.70	385.00	188	4233	0.0526	1	4046	1.41	-137.54	4045	3788	817	1	4305.00	4026.00
mj	mj.edf	RIGHT	2736.00	3881.25	402	1135	0.3592	214	6	1	1472	1	525.60	378.40	1	1135	2836	0.3333	4	1472	1.04	-105.59	1471	1456	0.3333	4	3	921	.	1	RECTANGLE_INTERESTAREA	107	1	2730	490.10	366.00	1135	2836	0.3333	4	1472	0.18	159.00	2729	2725	474	1	4055.00	3693.00
mj	mj.edf	RIGHT	2736.00	4030.00	402	435	0.1377	435	12	3	3599	2	845.70	381.00	1	435	4033	0.0833	1	3599	1.82	5.80	3598	3574	0.0833	1	3	921	.	1	RECTANGLE_INTERESTAREA	435	1	3599	845.70	381.00	435	4033	0.0833	1	3599	1.82	5.80	3598	3574	836	1	4030.00	4030.00
mj	mj.edf	RIGHT	2701.00	3842.00	403	243	0.0568	243	15	1	2794	1	501.40	383.80	1	243	3036	0.0385	1	2794	2.35	-136.24	2793	2766	0.0385	1	3	364	.	1	RECTANGLE_INTERESTAREA	243	1	2794	501.40	383.80	243	3036	0.0385	1	2794	2.35	-136.24	2793	2766	476	1	3842.00	3842.00
mj	mj.edf	RIGHT	4176.00	4218.50	402	435	0.1017	71	22	3	5528	2	848.60	391.40	1	435	6317	0.1538	4	5528	10.44	-13.25	5527	5439	0.1538	4	3	364	.	1	RECTANGLE_INTERESTAREA	76	1	6242	842.80	385.80	435	6317	0.1538	4	5528	0.07	109.71	6241	6123	816	1	4330.00	4045.00
mj	mj.edf	RIGHT	4292.00	3859.50	403	449	0.1569	292	7	1	1133	1	525.40	380.70	1	292	1424	0.0476	1	1133	0.91	-103.67	1132	1104	0.0952	2	0	0	.	1	RECTANGLE_INTERESTAREA	157	2	3372	541.30	379.20	157	3528	0.0476	1	3372	1.73	-114.75	3371	3278	454	1	3946.00	3773.00
mj	mj.edf	RIGHT	2812.00	4337.00	403	409	0.1429	409	20	5	4036	2	864.00	382.20	1	409	4444	0.0476	1	4036	2.41	-1.77	4035	3986	0.0476	1	0	0	.	1	RECTANGLE_INTERESTAREA	409	1	4036	864.00	382.20	409	4444	0.0476	1	4036	2.41	-1.77	4035	3986	836	1	4337.00	4337.00
mj	mj.edf	RIGHT	2625.00	3820.50	402	295	0.0698	196	4	1	1276	1	525.80	387.20	1	295	1585	0.0833	2	1276	0.93	-95.22	1275	1259	0.0833	2	5	476	.	1	RECTANGLE_INTERESTAREA	99	1	1487	497.50	390.40	295	1585	0.0833	2	1276	0.93	177.81	1486	1472	475	1	3829.00	3812.00
mj	mj.edf	RIGHT	2700.00	4129.33	402	737	0.1744	251	12	3	3579	2	850.20	387.50	1	628	4332	0.2083	5	3579	2.46	-16.78	3578	3553	0.2500	6	5	476	.	1	RECTANGLE_INTERESTAREA	109	2	4909	899.40	372.70	109	5017	0.0417	1	4909	1.22	-14.13	4908	4890	837	1	4686.00	3958.00
mj	mj.edf	RIGHT	2812.00	3969.00	403	753	0.2629	186	7	1	1316	1	508.80	396.10	1	430	1952	0.1579	3	1316	2.69	-128.25	1315	1293	0.2105	4	5	1047	.	1	RECTANGLE_INTERESTAREA	323	2	4210	480.60	392.40	323	4532	0.0526	1	4210	12.67	-175.52	4209	4063	474	1	4068.00	3884.00
mj	mj.edf	RIGHT	4140.00	4218.40	402	758	0.2647	400	10	3	2009	2	843.80	389.40	1	480	2677	0.1053	2	2009	11.75	-2.19	2008	1953	0.2632	5	5	1047	.	1	RECTANGLE_INTERESTAREA	215	4	5115	874.00	389.80	215	5329	0.0526	1	5115	7.73	-13.22	5114	5055	817	1	4418.00	4009.00
mj	mj.edf	RIGHT	4329.00	3820.67	403	558	0.1756	177	8	1	1725	1	512.70	387.20	1	558	2348	0.2143	3	1725	0.94	-106.93	1724	1708	0.2143	3	2	381	.	1	RECTANGLE_INTERESTAREA	172	1	2177	498.60	384.70	558	2348	0.2143	3	1725	1.99	175.13	2176	2155	454	1	3844.00	3780.00
mj	mj.edf	RIGHT	2812.00	3941.00	403	849	0.2671	849	14	3	3037	2	841.40	391.80	1	849	3885	0.0714	1	3037	3.02	-6.73	3036	3007	0.0714	1	2	381	.	1	RECTANGLE_INTERESTAREA	849	1	3037	841.40	391.80	849	3885	0.0714	1	3037	3.02	-6.73	3036	3007	836	1	3941.00	3941.00
mj	mj.edf	RIGHT	2700.00	.	402	0	0.0000	.	.	.	.	.	.	.	.	.	.	.	.	.	.	.	.	.	0.0000	0	0	0	.	1	RECTANGLE_INTERESTAREA	.	.	.	.	.	.	.	.	.	.	.	.	.	.	475	0	.	.
mj	mj.edf	RIGHT	2555.00	4473.00	402	243	0.0705	156	21	1	4318	1	887.30	368.70	1	156	4473	0.0417	1	4318	3.02	-4.90	4317	4285	0.0833	2	0	0	.	1	RECTANGLE_INTERESTAREA	87	2	5478	897.50	394.00	87	5564	0.0417	1	5478	12.20	-8.55	5477	5425	838	0	4570.00	4376.00
mj	mj.edf	RIGHT	2812.00	4112.17	403	1232	0.2767	599	7	1	1147	1	481.80	373.00	1	599	1745	0.0312	1	1147	1.07	-109.06	1146	1113	0.1875	6	6	390	.	1	RECTANGLE_INTERESTAREA	247	5	7023	521.90	387.60	247	7269	0.0312	1	7023	1.41	-107.18	7022	6989	474	1	4390.00	3948.00
mj	mj.edf	RIGHT	2738.00	4387.57	403	931	0.2091	370	19	7	3861	2	853.10	390.40	1	370	4230	0.0312	1	3861	2.18	4.83	3860	3837	0.2188	7	6	390	.	1	RECTANGLE_INTERESTAREA	44	3	6873	846.50	385.40	439	6916	0.0938	3	6454	0.25	-66.09	6872	6863	837	1	4584.00	4156.00
mj	mj.edf	RIGHT	2736.00	.	402	0	0.0000	.	.	.	.	.	.	.	.	.	.	.	.	.	.	.	.	.	0.0000	0	0	0	.	1	RECTANGLE_INTERESTAREA	.	.	.	.	.	.	.	.	.	.	.	.	.	.	474	0	.	.
mj	mj.edf	RIGHT	2660.00	.	402	0	0.0000	.	.	.	.	.	.	.	.	.	.	.	.	.	.	.	.	.	0.0000	0	0	0	.	1	RECTANGLE_INTERESTAREA	.	.	.	.	.	.	.	.	.	.	.	.	.	.	836	0	.	.
mj	mj.edf	RIGHT	2772.00	3828.00	402	866	0.4017	866	5	1	919	1	499.10	383.70	1	866	1784	0.1111	1	919	2.31	16.29	918	895	0.1111	1	1	41	.	1	RECTANGLE_INTERESTAREA	866	1	919	499.10	383.70	866	1784	0.1111	1	919	2.31	16.29	918	895	474	1	3828.00	3828.00
mj	mj.edf	RIGHT	2700.00	4134.00	402	363	0.1684	322	7	3	2003	2	866.10	392.30	1	363	2378	0.2222	2	2003	1.97	-9.40	2002	1980	0.2222	2	1	41	.	1	RECTANGLE_INTERESTAREA	41	1	2338	864.70	394.70	363	2378	0.2222	2	2003	0.24	-67.17	2337	2325	837	1	4139.00	4129.00
mj	mj.edf	RIGHT	2628.00	4334.00	402	355	0.0957	355	10	1	2469	1	526.60	388.20	1	355	2823	0.0476	1	2469	1.29	-157.17	2468	2450	0.0476	1	0	0	.	1	RECTANGLE_INTERESTAREA	355	1	2469	526.60	388.20	355	2823	0.0476	1	2469	1.29	-157.17	2468	2450	476	1	4334.00	4334.00
mj	mj.edf	RIGHT	4176.00	4403.00	402	353	0.0952	353	17	3	4342	2	860.40	386.90	1	353	4694	0.0476	1	4342	2.63	0.00	4341	4315	0.0476	1	0	0	.	1	RECTANGLE_INTERESTAREA	353	1	4342	860.40	386.90	353	4694	0.0476	1	4342	2.63	0.00	4341	4315	816	1	4403.00	4403.00
mj	mj.edf	RIGHT	2701.00	4175.00	403	437	0.2406	437	5	1	901	1	524.20	390.00	1	437	1337	0.1250	1	901	1.65	168.05	900	880	0.1250	1	1	274	.	1	RECTANGLE_INTERESTAREA	437	1	901	524.20	390.00	437	1337	0.1250	1	901	1.65	168.05	900	880	476	1	4175.00	4175.00
mj	mj.edf	RIGHT	2700.00	4048.50	402	469	0.2583	195	7	3	1552	2	839.60	386.50	1	469	2038	0.2500	2	1552	10.35	-1.74	1551	1499	0.2500	2	1	274	.	1	RECTANGLE_INTERESTAREA	274	1	1765	866.50	389.60	469	2038	0.2500	2	1552	1.16	-4.84	1764	1747	837	1	4088.00	4009.00
mj	mj.edf	RIGHT	2625.00	.	402	0	0.0000	.	.	.	.	.	.	.	.	.	.	.	.	.	.	.	.	.	0.0000	0	0	0	.	1	RECTANGLE_INTERESTAREA	.	.	.	.	.	.	.	.	.	.	.	.	.	.	475	0	.	.
mj	mj.edf	RIGHT	2812.00	5089.00	403	73	0.0394	73	14	1	4212	1	867.10	388.10	1	73	4284	0.0714	1	4212	0.42	30.16	4211	4204	0.0714	1	0	0	.	1	RECTANGLE_INTERESTAREA	73	1	4212	867.10	388.10	73	4284	0.0714	1	4212	0.42	30.16	4211	4204	836	0	5089.00	5089.00
mj	mj.edf	RIGHT	2812.00	4573.00	403	247	0.0554	247	8	1	1805	1	497.40	383.10	1	247	2051	0.0476	1	1805	12.61	-0.24	1804	1751	0.0476	1	2	602	.	1	RECTANGLE_INTERESTAREA	247	1	1805	497.40	383.10	247	2051	0.0476	1	1805	12.61	-0.24	1804	1751	474	1	4573.00	4573.00
mj	mj.edf	RIGHT	2627.00	4783.75	403	791	0.1774	68	17	3	5631	2	903.30	376.70	1	68	5698	0.0476	1	5631	11.84	-7.77	5630	5576	0.1905	4	2	602	.	1	RECTANGLE_INTERESTAREA	283	2	6588	899.50	371.90	723	6870	0.1429	3	6099	0.19	-74.62	6587	6575	839	1	4841.00	4632.00
mj	mj.edf	RIGHT	2738.00	3758.33	403	295	0.0760	44	10	1	1559	1	515.70	369.30	1	44	1602	0.0417	1	1559	1.34	-108.63	1558	1522	0.1250	3	3	171	.	1	RECTANGLE_INTERESTAREA	97	2	2535	498.10	378.90	251	2631	0.0833	2	2337	1.06	169.44	2534	2491	475	1	3776.00	3730.00
mj	mj.edf	RIGHT	4068.00	4416.25	402	179	0.0461	47	19	5	4482	2	885.20	380.20	1	121	4644	0.1250	3	4482	2.53	-22.73	4481	4453	0.1667	4	3	171	.	1	RECTANGLE_INTERESTAREA	58	2	5703	907.70	386.20	58	5760	0.0417	1	5703	0.26	-78.42	5702	5691	818	1	4464.00	4364.00
mj	mj.edf	RIGHT	2736.00	3688.00	402	238	0.0624	238	8	1	1767	1	517.50	378.30	1	238	2004	0.0476	1	1767	11.81	-1.91	1766	1535	0.0476	1	0	0	.	1	RECTANGLE_INTERESTAREA	238	1	1767	517.50	378.30	238	2004	0.0476	1	1767	11.81	-1.91	1766	1535	474	1	3688.00	3688.00
mj	mj.edf	RIGHT	2628.00	4006.00	402	83	0.0218	83	14	3	3785	2	879.80	400.50	1	83	3867	0.0476	1	3785	4.93	-40.10	3784	3479	0.0476	1	0	0	.	1	RECTANGLE_INTERESTAREA	83	1	3785	879.80	400.50	83	3867	0.0476	1	3785	4.93	-40.10	3784	3479	838	1	4006.00	4006.00
mj	mj.edf	RIGHT	2736.00	3847.00	402	200	0.0466	200	9	1	1954	1	512.90	387.20	1	200	2153	0.0385	1	1954	2.52	1.77	1953	1900	0.0385	1	0	0	.	1	RECTANGLE_INTERESTAREA	200	1	1954	512.90	387.20	200	2153	0.0385	1	1954	2.52	1.77	1953	1900	474	1	3847.00	3847.00
mj	mj.edf	RIGHT	4140.00	4011.00	402	352	0.0820	137	21	3	4651	2	863.70	368.50	1	137	4787	0.0385	1	4651	0.21	-99.19	4650	4636	0.0769	2	0	0	.	1	RECTANGLE_INTERESTAREA	215	2	5289	842.90	373.30	215	5503	0.0385	1	5289	1.16	-170.59	5288	5243	817	1	4016.00	4006.00
mj	mj.edf	RIGHT	4068.00	3305.00	402	266	0.0856	76	13	1	2391	1	533.00	366.20	1	266	2669	0.1000	2	2391	1.73	-49.77	2390	2236	0.1000	2	2	403	.	1	RECTANGLE_INTERESTAREA	190	1	2480	554.20	368.90	266	2669	0.1000	2	2391	0.83	11.04	2479	2467	456	1	3322.00	3288.00
mj	mj.edf	RIGHT	2736.00	3759.00	402	288	0.0927	213	15	3	2727	2	846.20	377.50	1	213	2939	0.0500	1	2727	10.34	-2.31	2726	2670	0.1000	2	2	403	.	1	RECTANGLE_INTERESTAREA	75	2	4610	871.80	366.80	75	4684	0.0500	1	4610	9.55	-2.58	4609	4338	836	1	4086.00	3432.00
mj	mj.edf	RIGHT	2812.00	3568.33	403	586	0.1327	189	6	1	1151	1	501.30	378.80	1	239	1409	0.1176	2	1151	3.46	1.99	1150	1071	0.1765	3	3	795	.	1	RECTANGLE_INTERESTAREA	347	2	1473	528.40	378.40	347	1819	0.0588	1	1473	1.15	-104.08	1472	1456	474	1	3657.00	3457.00
mj	mj.edf	RIGHT	2812.00	4095.25	403	1075	0.2434	167	11	5	2252	2	866.80	389.60	1	817	3077	0.1176	2	2252	3.47	-9.00	2251	2221	0.2353	4	3	795	.	1	RECTANGLE_INTERESTAREA	95	2	5567	878.10	385.70	258	5661	0.1176	2	5394	0.46	-125.04	5566	5557	836	1	4418.00	3810.00
mj	mj.edf	RIGHT	4255.00	3720.67	403	504	0.1293	171	7	1	1487	1	495.40	386.60	1	504	2160	0.1875	3	1487	0.95	-109.49	1486	1471	0.1875	3	2	333	.	1	RECTANGLE_INTERESTAREA	257	1	1904	470.90	388.80	504	2160	0.1875	3	1487	1.24	-176.24	1903	1887	455	1	3831.00	3580.00
mj	mj.edf	RIGHT	2700.00	4094.50	402	604	0.1549	284	12	3	3008	2	860.60	387.50	1	284	3291	0.0625	1	3008	1.57	2.11	3007	2986	0.1250	2	2	333	.	1	RECTANGLE_INTERESTAREA	320	2	5022	901.30	394.20	320	5341	0.0625	1	5022	10.84	-10.40	5021	4935	837	1	4319.00	3870.00
mj	mj.edf	RIGHT	2772.00	3769.67	402	423	0.1336	344	10	1	2126	1	522.50	376.00	1	368	2524	0.0909	2	2126	1.36	-111.47	2125	2099	0.1364	3	1	24	.	1	RECTANGLE_INTERESTAREA	55	2	2774	511.40	375.40	55	2828	0.0455	1	2774	1.49	175.94	2773	2724	474	1	3832.00	3718.00
mj	mj.edf	RIGHT	2484.00	4132.00	402	355	0.1121	299	18	5	3843	2	860.90	391.80	1	299	4141	0.0455	1	3843	1.37	14.91	3842	3793	0.0909	2	1	24	.	1	RECTANGLE_INTERESTAREA	56	2	4634	892.20	396.30	56	4689	0.0455	1	4634	11.59	-1.82	4633	4580	840	1	4241.00	4023.00
mj	mj.edf	RIGHT	4292.00	.	403	0	0.0000	.	.	.	.	.	.	.	.	.	.	.	.	.	.	.	.	.	0.0000	0	0	0	.	1	RECTANGLE_INTERESTAREA	.	.	.	.	.	.	.	.	.	.	.	.	.	.	454	0	.	.
mj	mj.edf	RIGHT	2738.00	4338.00	403	348	0.0793	326	14	1	3580	1	874.00	390.00	1	326	3905	0.0526	1	3580	2.45	-8.61	3579	3554	0.1053	2	0	0	.	1	RECTANGLE_INTERESTAREA	22	2	6489	880.50	373.90	22	6510	0.0526	1	6489	7.45	1.96	6488	6378	837	0	4701.00	3975.00
mj	mj.edf	RIGHT	2812.00	3789.00	403	231	0.0608	90	17	1	2997	1	524.00	373.20	1	231	3244	0.0625	2	2997	2.07	-96.36	2996	2978	0.0625	2	2	235	.	1	RECTANGLE_INTERESTAREA	141	1	3104	493.80	380.20	231	3244	0.0625	2	2997	1.12	-166.31	3103	3087	474	1	3801.00	3777.00
mj	mj.edf	RIGHT	2736.00	3918.50	402	175	0.0461	81	26	3	5167	2	899.00	388.30	1	175	5361	0.0625	2	5167	7.20	-9.61	5166	4602	0.0625	2	2	235	.	1	RECTANGLE_INTERESTAREA	94	1	5268	852.30	384.20	175	5361	0.0625	2	5167	1.37	177.74	5267	5248	836	1	3935.00	3902.00
mj	mj.edf	RIGHT	4292.00	4214.00	403	210	0.0577	210	12	1	2563	1	505.20	394.00	1	210	2772	0.0526	1	2563	0.81	27.26	2562	2549	0.0526	1	1	344	.	1	RECTANGLE_INTERESTAREA	210	1	2563	505.20	394.00	210	2772	0.0526	1	2563	0.81	27.26	2562	2549	454	1	4214.00	4214.00
mj	mj.edf	RIGHT	3996.00	3955.00	402	515	0.1414	171	16	3	3904	2	878.70	386.80	1	515	4437	0.1053	2	3904	3.61	-6.47	3903	3872	0.1053	2	1	344	.	1	RECTANGLE_INTERESTAREA	344	1	4094	834.00	387.40	515	4437	0.1053	2	3904	1.31	-179.41	4093	4075	819	1	3969.00	3941.00
mj	mj.edf	RIGHT	2700.00	.	402	0	0.0000	.	.	.	.	.	.	.	.	.	.	.	.	.	.	.	.	.	0.0000	0	0	0	.	1	RECTANGLE_INTERESTAREA	.	.	.	.	.	.	.	.	.	.	.	.	.	.	475	0	.	.
mj	mj.edf	RIGHT	2700.00	4013.50	402	102	0.0323	46	14	1	3874	1	857.90	380.60	1	46	3919	0.0588	1	3874	6.38	-9.85	3873	3542	0.1176	2	0	0	.	1	RECTANGLE_INTERESTAREA	56	2	5100	899.90	381.20	56	5155	0.0588	1	5100	8.31	-5.71	5099	5057	837	0	4237.00	3790.00
mj	mj.edf	RIGHT	2812.00	.	403	0	0.0000	.	.	.	.	.	.	.	.	.	.	.	.	.	.	.	.	.	0.0000	0	2	214	.	1	RECTANGLE_INTERESTAREA	.	.	.	.	.	.	.	.	.	.	.	.	.	.	474	0	.	.
mj	mj.edf	RIGHT	2592.00	3864.00	402	296	0.1046	82	17	1	3603	1	887.00	368.70	1	296	4350	0.1500	3	3603	1.68	-7.96	3602	3203	0.1500	3	2	214	.	1	RECTANGLE_INTERESTAREA	189	1	4162	873.60	400.60	296	4350	0.1500	3	3603	3.66	-95.10	4161	3768	838	0	3884.00	3826.00
mj	mj.edf	RIGHT	2592.00	.	402	0	0.0000	.	.	.	.	.	.	.	.	.	.	.	.	.	.	.	.	.	0.0000	0	0	0	.	1	RECTANGLE_INTERESTAREA	.	.	.	.	.	.	.	.	.	.	.	.	.	.	476	0	.	.
mj	mj.edf	RIGHT	2738.00	.	403	0	0.0000	.	.	.	.	.	.	.	.	.	.	.	.	.	.	.	.	.	0.0000	0	0	0	.	1	RECTANGLE_INTERESTAREA	.	.	.	.	.	.	.	.	.	.	.	.	.	.	837	0	.	.
mj	mj.edf	RIGHT	2736.00	.	402	0	0.0000	.	.	.	.	.	.	.	.	.	.	.	.	.	.	.	.	.	0.0000	0	1	32	.	1	RECTANGLE_INTERESTAREA	.	.	.	.	.	.	.	.	.	.	.	.	.	.	474	0	.	.
mj	mj.edf	RIGHT	4292.00	4622.67	403	314	0.0658	86	28	1	5862	1	875.10	371.50	1	86	5947	0.0294	1	5862	2.36	-9.26	5861	5744	0.0882	3	1	32	.	1	RECTANGLE_INTERESTAREA	32	2	7199	892.70	371.60	228	7230	0.0588	2	6983	0.06	-114.48	7198	7179	816	0	4661.00	4577.00
mj	mj.edf	RIGHT	4181.00	4067.00	403	129	0.0416	129	9	1	2266	1	505.00	377.40	1	129	2394	0.0625	1	2266	4.21	-73.34	2265	2064	0.0625	1	0	0	.	1	RECTANGLE_INTERESTAREA	129	1	2266	505.00	377.40	129	2394	0.0625	1	2266	4.21	-73.34	2265	2064	456	1	4067.00	4067.00
mj	mj.edf	RIGHT	2625.00	4401.00	402	249	0.0803	249	14	3	4065	2	889.90	389.70	1	249	4313	0.0625	1	4065	0.65	-33.40	4064	3824	0.0625	1	0	0	.	1	RECTANGLE_INTERESTAREA	249	1	4065	889.90	389.70	249	4313	0.0625	1	4065	0.65	-33.40	4064	3824	837	1	4401.00	4401.00
mj	mj.edf	RIGHT	2812.00	3341.00	403	81	0.0187	81	7	1	2435	1	513.30	369.80	1	81	2515	0.0476	1	2435	1.38	-9.75	2434	2415	0.0476	1	1	32	.	1	RECTANGLE_INTERESTAREA	81	1	2435	513.30	369.80	81	2515	0.0476	1	2435	1.38	-9.75	2434	2415	474	1	3341.00	3341.00
mj	mj.edf	RIGHT	2812.00	3937.50	403	162	0.0375	130	19	3	4521	2	871.30	383.30	1	162	4700	0.0952	2	4521	3.76	-16.13	4520	4484	0.0952	2	1	32	.	1	RECTANGLE_INTERESTAREA	32	1	4669	871.10	384.40	162	4700	0.0952	2	4521	0.15	106.43	4668	4651	836	1	3948.00	3927.00
mj	mj.edf	RIGHT	2736.00	4476.00	402	196	0.0496	196	11	1	2293	1	549.10	368.40	1	196	2488	0.0400	1	2293	11.70	-3.96	2292	2227	0.0400	1	0	0	.	1	RECTANGLE_INTERESTAREA	196	1	2293	549.10	368.40	196	2488	0.0400	1	2293	11.70	-3.96	2292	2227	474	1	4476.00	4476.00
mj	mj.edf	RIGHT	2700.00	4476.00	402	220	0.0557	220	19	3	5148	2	895.20	373.70	1	220	5367	0.0400	1	5148	13.12	-8.31	5147	4771	0.0400	1	0	0	.	1	RECTANGLE_INTERESTAREA	220	1	5148	895.20	373.70	220	5367	0.0400	1	5148	13.12	-8.31	5147	4771	837	1	4476.00	4476.00
mj	mj.edf	RIGHT	2736.00	.	402	0	0.0000	.	.	.	.	.	.	.	.	.	.	.	.	.	.	.	.	.	0.0000	0	0	0	.	1	RECTANGLE_INTERESTAREA	.	.	.	.	.	.	.	.	.	.	.	.	.	.	474	0	.	.
mj	mj.edf	RIGHT	2664.00	3844.00	402	81	0.0561	81	11	1	2013	1	846.70	374.60	1	81	2093	0.0833	1	2013	1.62	-140.82	2012	1826	0.0833	1	0	0	.	1	RECTANGLE_INTERESTAREA	81	1	2013	846.70	374.60	81	2093	0.0833	1	2013	1.62	-140.82	2012	1826	837	0	3844.00	3844.00
mj	mj.edf	RIGHT	4176.00	.	402	0	0.0000	.	.	.	.	.	.	.	.	.	.	.	.	.	.	.	.	.	0.0000	0	1	66	.	1	RECTANGLE_INTERESTAREA	.	.	.	.	.	.	.	.	.	.	.	.	.	.	454	0	.	.
mj	mj.edf	RIGHT	2772.00	4072.00	402	145	0.0596	41	12	1	3109	1	860.80	381.80	1	41	3149	0.0667	1	3109	9.74	-13.47	3108	2794	0.2000	3	1	66	.	1	RECTANGLE_INTERESTAREA	66	2	3828	910.00	386.00	104	3893	0.1333	2	3770	0.12	-77.13	3827	3808	836	0	4267.00	3749.00
mj	mj.edf	RIGHT	2736.00	.	402	0	0.0000	.	.	.	.	.	.	.	.	.	.	.	.	.	.	.	.	.	0.0000	0	1	303	.	1	RECTANGLE_INTERESTAREA	.	.	.	.	.	.	.	.	.	.	.	.	.	.	474	0	.	.
mj	mj.edf	RIGHT	4176.00	3597.00	402	512	0.1852	209	13	1	2901	1	834.40	390.40	1	512	3434	0.1333	2	2901	0.79	156.03	2900	2890	0.1333	2	1	303	.	1	RECTANGLE_INTERESTAREA	303	1	3132	887.20	397.20	512	3434	0.1333	2	2901	1.80	-11.60	3131	3110	816	0	3641.00	3553.00
mj	mj.edf	RIGHT	2772.00	.	402	0	0.0000	.	.	.	.	.	.	.	.	.	.	.	.	.	.	.	.	.	0.0000	0	2	271	.	1	RECTANGLE_INTERESTAREA	.	.	.	.	.	.	.	.	.	.	.	.	.	.	474	0	.	.
mj	mj.edf	RIGHT	2812.00	3727.00	403	313	0.1208	42	13	1	3457	1	880.10	385.10	1	313	3940	0.1875	3	3457	2.65	-23.85	3456	3051	0.1875	3	2	271	.	1	RECTANGLE_INTERESTAREA	150	1	3791	855.00	387.50	313	3940	0.1875	3	3457	0.13	-91.43	3790	3775	836	0	3744.00	3708.00
mj	mj.edf	RIGHT	3996.00	.	402	0	0.0000	.	.	.	.	.	.	.	.	.	.	.	.	.	.	.	.	.	0.0000	0	1	58	.	1	RECTANGLE_INTERESTAREA	.	.	.	.	.	.	.	.	.	.	.	.	.	.	457	0	.	.
mj	mj.edf	RIGHT	2701.00	3774.00	403	85	0.0266	27	18	1	4168	1	870.40	391.80	1	85	4519	0.0833	2	4168	1.83	-23.66	4167	3871	0.0833	2	1	58	.	1	RECTANGLE_INTERESTAREA	58	1	4462	848.30	393.10	85	4519	0.0833	2	4168	1.41	-129.27	4461	4195	838	0	3811.00	3737.00
mj	mj.edf	RIGHT	1260.00	.	402	0	0.0000	.	.	.	.	.	.	.	.	.	.	.	.	.	.	.	.	.	0.0000	0	0	0	.	1	RECTANGLE_INTERESTAREA	.	.	.	.	.	.	.	.	.	.	.	.	.	.	494	0	.	.
mj	mj.edf	RIGHT	2700.00	4535.00	402	336	0.1373	336	14	1	3433	1	901.40	376.30	1	336	3768	0.0714	1	3433	7.34	-7.91	3432	3390	0.0714	1	0	0	.	1	RECTANGLE_INTERESTAREA	336	1	3433	901.40	376.30	336	3768	0.0714	1	3433	7.34	-7.91	3432	3390	837	0	4535.00	4535.00
mj	mj.edf	RIGHT	2812.00	3498.00	403	485	0.1107	278	4	1	1943	1	507.90	379.60	1	278	2220	0.0556	1	1943	1.56	-95.80	1942	1807	0.1111	2	0	0	.	1	RECTANGLE_INTERESTAREA	207	2	2417	540.30	375.50	207	2623	0.0556	1	2417	2.08	-147.99	2416	2388	474	1	3564.00	3432.00
mj	mj.edf	RIGHT	2738.00	3884.00	403	296	0.0676	296	14	5	4486	2	868.30	397.30	1	296	4781	0.0556	1	4486	1.63	17.31	4485	4463	0.0556	1	0	0	.	1	RECTANGLE_INTERESTAREA	296	1	4486	868.30	397.30	296	4781	0.0556	1	4486	1.63	17.31	4485	4463	837	1	3884.00	3884.00
mj	mj.edf	RIGHT	4292.00	4183.00	403	148	0.0589	148	11	1	2987	1	500.60	398.50	1	148	3134	0.0625	1	2987	4.17	-82.59	2986	1767	0.0625	1	0	0	.	1	RECTANGLE_INTERESTAREA	148	1	2987	500.60	398.50	148	3134	0.0625	1	2987	4.17	-82.59	2986	1767	454	1	4183.00	4183.00
mj	mj.edf	RIGHT	4292.00	.	403	0	0.0000	.	.	.	.	.	.	.	.	.	.	.	.	.	.	.	.	.	0.0000	0	0	0	.	1	RECTANGLE_INTERESTAREA	.	.	.	.	.	.	.	.	.	.	.	.	.	.	816	0	.	.
mj	mj.edf	RIGHT	2736.00	.	402	0	0.0000	.	.	.	.	.	.	.	.	.	.	.	.	.	.	.	.	.	0.0000	0	0	0	.	1	RECTANGLE_INTERESTAREA	.	.	.	.	.	.	.	.	.	.	.	.	.	.	474	0	.	.
mj	mj.edf	RIGHT	2736.00	4014.00	402	46	0.0229	46	10	1	1942	1	884.10	370.80	1	46	1987	0.0588	1	1942	3.08	-1.01	1941	1834	0.0588	1	0	0	.	1	RECTANGLE_INTERESTAREA	46	1	1942	884.10	370.80	46	1987	0.0588	1	1942	3.08	-1.01	1941	1834	836	0	4014.00	4014.00
mj	mj.edf	RIGHT	2812.00	3501.00	403	106	0.0386	106	6	1	1352	1	526.60	366.20	1	106	1457	0.0769	1	1352	3.73	-88.39	1351	1066	0.0769	1	1	282	.	1	RECTANGLE_INTERESTAREA	106	1	1352	526.60	366.20	106	1457	0.0769	1	1352	3.73	-88.39	1351	1066	474	1	3501.00	3501.00
mj	mj.edf	RIGHT	2736.00	4019.00	402	390	0.1420	108	11	3	3067	2	894.50	372.80	1	390	3468	0.1538	2	3067	3.00	-9.75	3066	2998	0.1538	2	1	282	.	1	RECTANGLE_INTERESTAREA	282	1	3187	894.30	372.00	390	3468	0.1538	2	3067	0.21	94.43	3186	3175	836	1	4028.00	4010.00
mj	mj.edf	RIGHT	2736.00	3579.50	402	340	0.1156	185	13	1	3009	1	505.40	374.20	1	185	3193	0.0455	1	3009	5.39	-94.76	3008	2774	0.0909	2	0	0	.	1	RECTANGLE_INTERESTAREA	155	2	3802	508.20	385.60	155	3956	0.0455	1	3802	5.36	-87.88	3801	3561	474	1	3599.00	3560.00
mj	mj.edf	RIGHT	2775.00	.	403	0	0.0000	.	.	.	.	.	.	.	.	.	.	.	.	.	.	.	.	.	0.0000	0	0	0	.	1	RECTANGLE_INTERESTAREA	.	.	.	.	.	.	.	.	.	.	.	.	.	.	837	0	.	.
mj	mj.edf	RIGHT	2627.00	.	403	0	0.0000	.	.	.	.	.	.	.	.	.	.	.	.	.	.	.	.	.	0.0000	0	0	0	.	1	RECTANGLE_INTERESTAREA	.	.	.	.	.	.	.	.	.	.	.	.	.	.	477	0	.	.
mj	mj.edf	RIGHT	2592.00	3935.00	402	76	0.0134	76	27	1	6514	1	853.70	395.80	1	76	6589	0.0278	1	6514	1.23	-9.40	6513	6493	0.0278	1	0	0	.	1	RECTANGLE_INTERESTAREA	76	1	6514	853.70	395.80	76	6589	0.0278	1	6514	1.23	-9.40	6513	6493	838	0	3935.00	3935.00
mj	mj.edf	RIGHT	4176.00	4045.00	402	304	0.0637	128	15	1	4218	1	523.50	369.90	1	128	4345	0.0294	1	4218	4.14	-98.61	4217	4006	0.0588	2	1	56	.	1	RECTANGLE_INTERESTAREA	176	2	6571	533.80	395.80	176	6746	0.0294	1	6571	5.45	-119.39	6570	6334	454	1	4176.00	3914.00
mj	mj.edf	RIGHT	2700.00	4470.00	402	239	0.0501	132	20	3	5689	2	869.80	392.20	1	132	5820	0.0294	1	5689	12.95	-18.24	5688	5633	0.0882	3	1	56	.	1	RECTANGLE_INTERESTAREA	56	2	8322	910.30	373.30	107	8377	0.0588	2	8182	0.33	74.27	8321	8233	837	1	4606.00	4250.00
mj	mj.edf	RIGHT	2628.00	3866.00	402	35	0.0144	35	9	1	1837	1	478.90	384.20	1	35	1871	0.0625	1	1837	1.61	-116.02	1836	1778	0.0625	1	1	386	.	1	RECTANGLE_INTERESTAREA	35	1	1837	478.90	384.20	35	1871	0.0625	1	1837	1.61	-116.02	1836	1778	476	1	3866.00	3866.00
mj	mj.edf	RIGHT	4176.00	3906.50	402	665	0.2727	279	13	3	2661	2	832.90	387.80	1	665	3343	0.1250	2	2661	10.14	-15.71	2660	2535	0.1250	2	1	386	.	1	RECTANGLE_INTERESTAREA	386	1	2958	858.00	389.20	665	3343	0.1250	2	2661	0.98	10.98	2957	2940	816	1	3928.00	3885.00
mj	mj.edf	RIGHT	2736.00	3442.00	402	418	0.1402	418	21	1	3810	1	487.80	374.90	1	418	4227	0.0417	1	3810	1.68	-115.96	3809	3759	0.0417	1	0	0	.	1	RECTANGLE_INTERESTAREA	418	1	3810	487.80	374.90	418	4227	0.0417	1	3810	1.68	-115.96	3809	3759	474	1	3442.00	3442.00
mj	mj.edf	RIGHT	4181.00	4052.00	403	175	0.0587	175	24	3	4937	2	857.40	386.70	1	175	5111	0.0417	1	4937	2.71	1.59	4936	4678	0.0417	1	0	0	.	1	RECTANGLE_INTERESTAREA	175	1	4937	857.40	386.70	175	5111	0.0417	1	4937	2.71	1.59	4936	4678	818	1	4052.00	4052.00
mj	mj.edf	RIGHT	2700.00	.	402	0	0.0000	.	.	.	.	.	.	.	.	.	.	.	.	.	.	.	.	.	0.0000	0	1	89	.	1	RECTANGLE_INTERESTAREA	.	.	.	.	.	.	.	.	.	.	.	.	.	.	475	0	.	.
mj	mj.edf	RIGHT	2700.00	3791.25	402	241	0.0687	68	20	1	4441	1	884.20	377.20	1	157	4703	0.0741	2	4441	1.76	-16.22	4440	4091	0.1481	4	1	89	.	1	RECTANGLE_INTERESTAREA	53	3	5765	883.80	368.60	53	5817	0.0370	1	5765	1.06	93.06	5764	5673	837	0	3954.00	3635.00
mj	mj.edf	RIGHT	2812.00	3751.00	403	548	0.1238	36	12	1	3125	1	513.00	400.80	1	36	3160	0.0417	1	3125	3.31	-142.37	3124	3080	0.0833	2	2	453	.	1	RECTANGLE_INTERESTAREA	512	2	3742	536.10	376.40	512	4253	0.0417	1	3742	1.47	-110.88	3741	3716	474	1	3836.00	3666.00
mj	mj.edf	RIGHT	4292.00	4031.67	403	507	0.1145	176	16	5	4309	2	858.20	397.90	1	453	4768	0.0833	2	4309	11.49	-5.18	4308	4254	0.1250	3	2	453	.	1	RECTANGLE_INTERESTAREA	54	2	5928	925.40	373.10	54	5981	0.0417	1	5928	2.23	-15.54	5927	5898	816	1	4207.00	3925.00
mj	mj.edf	RIGHT	4329.00	3654.67	403	493	0.1839	46	11	1	1839	1	497.50	387.60	1	154	2028	0.0833	2	1839	1.60	-111.42	1838	1669	0.1250	3	3	294	.	1	RECTANGLE_INTERESTAREA	339	2	3544	542.60	372.50	339	3882	0.0417	1	3544	13.66	-162.37	3543	3109	454	1	4019.00	3472.00
mj	mj.edf	RIGHT	4292.00	4050.00	403	354	0.1320	101	15	3	2498	2	867.50	394.40	1	150	3008	0.0833	2	2498	11.32	-24.77	2497	2318	0.1667	4	3	294	.	1	RECTANGLE_INTERESTAREA	137	2	5049	850.50	371.50	204	5185	0.0833	2	4927	0.65	-156.79	5048	4994	816	1	4342.00	3550.00
mj	mj.edf	RIGHT	1296.00	3577.67	402	170	0.0540	96	9	1	1721	1	509.00	381.40	1	170	1952	0.1304	3	1721	2.20	-156.02	1720	1664	0.1304	3	4	242	.	1	RECTANGLE_INTERESTAREA	26	1	1927	507.50	381.30	170	1952	0.1304	3	1721	0.02	37.53	1926	1885	494	1	3585.00	3572.00
mj	mj.edf	RIGHT	2736.00	3874.67	402	195	0.0620	27	18	3	4173	2	903.20	385.30	1	195	4623	0.1304	3	4173	6.29	-12.55	4172	4092	0.1304	3	4	242	.	1	RECTANGLE_INTERESTAREA	31	1	4593	855.50	396.30	195	4623	0.1304	3	4173	0.38	-63.75	4592	4540	836	1	4046.00	3738.00
mj	mj.edf	RIGHT	2849.00	.	403	0	0.0000	.	.	.	.	.	.	.	.	.	.	.	.	.	.	.	.	.	0.0000	0	0	0	.	1	RECTANGLE_INTERESTAREA	.	.	.	.	.	.	.	.	.	.	.	.	.	.	474	0	.	.
mj	mj.edf	RIGHT	2700.00	4163.50	402	127	0.0219	65	26	1	7356	1	910.70	398.50	1	65	7420	0.0278	1	7356	14.20	-10.98	7355	7298	0.0556	2	0	0	.	1	RECTANGLE_INTERESTAREA	62	2	9238	858.90	377.50	62	9299	0.0278	1	9238	9.67	-10.49	9237	8852	837	0	4269.00	4058.00
mj	mj.edf	RIGHT	3996.00	3137.00	402	99	0.0356	64	17	1	3362	1	531.20	371.40	1	99	3502	0.0870	2	3362	1.73	-115.35	3361	3313	0.0870	2	1	35	.	1	RECTANGLE_INTERESTAREA	35	1	3468	541.00	367.90	99	3502	0.0870	2	3362	0.38	24.17	3467	3426	457	1	3141.00	3133.00
mj	mj.edf	RIGHT	2700.00	3637.00	402	211	0.0758	211	21	3	4671	2	870.30	388.90	1	211	4881	0.0435	1	4671	11.06	-12.85	4670	4349	0.0435	1	1	35	.	1	RECTANGLE_INTERESTAREA	211	1	4671	870.30	388.90	211	4881	0.0435	1	4671	11.06	-12.85	4670	4349	837	1	3637.00	3637.00
mj	mj.edf	RIGHT	2738.00	.	403	0	0.0000	.	.	.	.	.	.	.	.	.	.	.	.	.	.	.	.	.	0.0000	0	0	0	.	1	RECTANGLE_INTERESTAREA	.	.	.	.	.	.	.	.	.	.	.	.	.	.	475	0	.	.
mj	mj.edf	RIGHT	2700.00	3580.00	402	568	0.2070	568	10	1	2672	1	861.90	400.70	1	568	3239	0.0833	1	2672	11.60	-14.48	2671	2541	0.0833	1	0	0	.	1	RECTANGLE_INTERESTAREA	568	1	2672	861.90	400.70	568	3239	0.0833	1	2672	11.60	-14.48	2671	2541	837	0	3580.00	3580.00
mj	mj.edf	RIGHT	2738.00	3207.00	403	327	0.1663	251	10	1	1678	1	500.50	371.60	1	327	2055	0.1250	2	1678	2.22	-141.46	1677	1657	0.1250	2	3	221	.	1	RECTANGLE_INTERESTAREA	76	1	1980	544.40	371.70	327	2055	0.1250	2	1678	1.58	3.72	1979	1929	475	1	3252.00	3162.00
mj	mj.edf	RIGHT	2736.00	3600.67	402	412	0.2096	267	14	3	2415	2	860.60	389.90	1	412	2866	0.1875	3	2415	2.73	1.36	2414	2364	0.1875	3	3	221	.	1	RECTANGLE_INTERESTAREA	44	1	2823	862.30	385.70	412	2866	0.1875	3	2415	0.03	-29.73	2822	2799	836	1	3631.00	3577.00
mj	mj.edf	RIGHT	2849.00	.	403	0	0.0000	.	.	.	.	.	.	.	.	.	.	.	.	.	.	.	.	.	0.0000	0	2	122	.	1	RECTANGLE_INTERESTAREA	.	.	.	.	.	.	.	.	.	.	.	.	.	.	474	0	.	.
mj	mj.edf	RIGHT	2700.00	3958.67	402	181	0.0695	59	10	1	3164	1	876.90	380.50	1	181	3549	0.2308	3	3164	3.41	6.58	3163	3135	0.2308	3	2	122	.	1	RECTANGLE_INTERESTAREA	68	1	3482	869.00	396.30	181	3549	0.2308	3	3164	0.61	-131.15	3481	3345	837	0	4065.00	3806.00
mj	mj.edf	RIGHT	2556.00	3472.00	402	441	0.0989	205	6	1	1754	1	504.10	369.90	1	441	2208	0.1111	2	1754	0.69	-71.22	1753	1502	0.1111	2	2	591	.	1	RECTANGLE_INTERESTAREA	236	1	1973	529.30	377.40	441	2208	0.1111	2	1754	0.82	-17.81	1972	1959	477	1	3473.00	3471.00
mj	mj.edf	RIGHT	2700.00	3621.33	402	1024	0.2296	216	9	3	2677	2	837.90	382.40	1	571	3267	0.1111	2	2677	10.07	-15.38	2676	2587	0.1667	3	2	591	.	1	RECTANGLE_INTERESTAREA	453	2	5822	885.70	387.30	453	6274	0.0556	1	5822	4.44	-6.97	5821	5679	837	1	3960.00	3398.00
mj	mj.edf	RIGHT	2628.00	.	402	0	0.0000	.	.	.	.	.	.	.	.	.	.	.	.	.	.	.	.	.	0.0000	0	0	0	.	1	RECTANGLE_INTERESTAREA	.	.	.	.	.	.	.	.	.	.	.	.	.	.	476	0	.	.
mj	mj.edf	RIGHT	2664.00	4140.00	402	31	0.0128	31	21	1	5241	1	908.90	369.00	1	31	5271	0.0476	1	5241	12.82	-6.51	5240	5125	0.0476	1	0	0	.	1	RECTANGLE_INTERESTAREA	31	1	5241	908.90	369.00	31	5271	0.0476	1	5241	12.82	-6.51	5240	5125	837	0	4140.00	4140.00
mj	mj.edf	RIGHT	2812.00	.	403	0	0.0000	.	.	.	.	.	.	.	.	.	.	.	.	.	.	.	.	.	0.0000	0	2	161	.	1	RECTANGLE_INTERESTAREA	.	.	.	.	.	.	.	.	.	.	.	.	.	.	474	0	.	.
mj	mj.edf	RIGHT	4218.00	3905.25	403	297	0.0901	72	12	1	2875	1	849.10	381.20	1	72	2946	0.0556	1	2875	1.43	6.03	2874	2853	0.2222	4	2	161	.	1	RECTANGLE_INTERESTAREA	135	2	4656	898.20	378.50	225	4790	0.1667	3	4372	0.37	-82.90	4655	4623	817	0	4111.00	3566.00
mj	mj.edf	RIGHT	2700.00	.	402	0	0.0000	.	.	.	.	.	.	.	.	.	.	.	.	.	.	.	.	.	0.0000	0	2	167	.	1	RECTANGLE_INTERESTAREA	.	.	.	.	.	.	.	.	.	.	.	.	.	.	475	0	.	.
mj	mj.edf	RIGHT	2700.00	3797.67	402	361	0.1351	194	15	1	3100	1	845.50	384.10	1	361	3562	0.1765	3	3100	2.64	-24.42	3099	3064	0.1765	3	2	167	.	1	RECTANGLE_INTERESTAREA	135	1	3428	878.90	384.80	361	3562	0.1765	3	3100	0.65	-96.46	3427	3392	837	0	3839.00	3738.00
mj	mj.edf	RIGHT	2628.00	.	402	0	0.0000	.	.	.	.	.	.	.	.	.	.	.	.	.	.	.	.	.	0.0000	0	0	0	.	1	RECTANGLE_INTERESTAREA	.	.	.	.	.	.	.	.	.	.	.	.	.	.	476	0	.	.
mj	mj.edf	RIGHT	2775.00	.	403	0	0.0000	.	.	.	.	.	.	.	.	.	.	.	.	.	.	.	.	.	0.0000	0	0	0	.	1	RECTANGLE_INTERESTAREA	.	.	.	.	.	.	.	.	.	.	.	.	.	.	837	0	.	.
mj	mj.edf	RIGHT	2625.00	.	402	0	0.0000	.	.	.	.	.	.	.	.	.	.	.	.	.	.	.	.	.	0.0000	0	0	0	.	1	RECTANGLE_INTERESTAREA	.	.	.	.	.	.	.	.	.	.	.	.	.	.	475	0	.	.
mj	mj.edf	RIGHT	2812.00	.	403	0	0.0000	.	.	.	.	.	.	.	.	.	.	.	.	.	.	.	.	.	0.0000	0	0	0	.	1	RECTANGLE_INTERESTAREA	.	.	.	.	.	.	.	.	.	.	.	.	.	.	836	0	.	.
mj	mj.edf	RIGHT	2812.00	3861.50	403	641	0.2632	208	9	1	1896	1	499.90	376.90	1	641	2576	0.1333	2	1896	2.06	-104.59	1895	1875	0.1333	2	4	842	.	1	RECTANGLE_INTERESTAREA	433	1	2144	526.30	380.50	641	2576	0.1333	2	1896	1.01	1.20	2143	2104	474	1	4044.00	3679.00
mj	mj.edf	RIGHT	2849.00	4054.00	403	532	0.2185	323	11	3	2633	2	853.40	386.20	1	323	2955	0.0667	1	2633	11.96	-3.14	2632	2577	0.2667	4	4	842	.	1	RECTANGLE_INTERESTAREA	35	2	3636	877.40	368.60	209	3670	0.2000	3	3406	0.65	-137.37	3635	3615	836	1	4273.00	3756.00
mj	mj.edf	RIGHT	1260.00	.	402	0	0.0000	.	.	.	.	.	.	.	.	.	.	.	.	.	.	.	.	.	0.0000	0	0	0	.	1	RECTANGLE_INTERESTAREA	.	.	.	.	.	.	.	.	.	.	.	.	.	.	494	0	.	.
mj	mj.edf	RIGHT	2849.00	.	403	0	0.0000	.	.	.	.	.	.	.	.	.	.	.	.	.	.	.	.	.	0.0000	0	0	0	.	1	RECTANGLE_INTERESTAREA	.	.	.	.	.	.	.	.	.	.	.	.	.	.	836	0	.	.
mj	mj.edf	RIGHT	2812.00	3531.40	403	1207	0.3161	357	7	1	1509	1	505.50	367.10	1	456	1982	0.1000	2	1509	0.60	-158.00	1508	1498	0.2500	5	5	996	.	1	RECTANGLE_INTERESTAREA	442	2	2568	537.30	375.80	751	3009	0.1500	3	2231	1.32	-0.15	2567	2548	474	1	3626.00	3281.00
mj	mj.edf	RIGHT	2701.00	3684.00	403	620	0.1624	213	15	5	3341	2	881.70	398.10	1	250	3597	0.1000	2	3341	2.46	-29.20	3340	3315	0.2000	4	5	996	.	1	RECTANGLE_INTERESTAREA	199	2	4187	902.00	385.60	370	4385	0.1000	2	3911	1.16	4.32	4186	4082	838	1	3811.00	3520.00
mj	mj.edf	RIGHT	1260.00	.	402	0	0.0000	.	.	.	.	.	.	.	.	.	.	.	.	.	.	.	.	.	0.0000	0	2	463	.	1	RECTANGLE_INTERESTAREA	.	.	.	.	.	.	.	.	.	.	.	.	.	.	494	0	.	.
mj	mj.edf	RIGHT	2625.00	3539.50	402	723	0.2256	234	11	1	2933	1	851.70	396.90	1	619	3558	0.1250	2	2933	3.43	-13.09	2932	2901	0.2500	4	2	463	.	1	RECTANGLE_INTERESTAREA	78	2	4284	883.10	388.60	104	4361	0.1250	2	4170	1.06	-147.32	4283	4196	837	0	3674.00	3463.00
mj	mj.edf	RIGHT	2738.00	.	403	0	0.0000	.	.	.	.	.	.	.	.	.	.	.	.	.	.	.	.	.	0.0000	0	2	65	.	1	RECTANGLE_INTERESTAREA	.	.	.	.	.	.	.	.	.	.	.	.	.	.	475	0	.	.
mj	mj.edf	RIGHT	2812.00	4376.00	403	97	0.0286	32	23	1	4831	1	874.80	387.50	1	97	5038	0.1154	3	4831	2.08	-3.66	4830	4634	0.1154	3	2	65	.	1	RECTANGLE_INTERESTAREA	35	1	5004	866.80	396.10	97	5038	0.1154	3	4831	0.16	-64.16	5003	4898	836	0	4451.00	4268.00
mj	mj.edf	RIGHT	2812.00	.	403	0	0.0000	.	.	.	.	.	.	.	.	.	.	.	.	.	.	.	.	.	0.0000	0	1	200	.	1	RECTANGLE_INTERESTAREA	.	.	.	.	.	.	.	.	.	.	.	.	.	.	474	0	.	.
mj	mj.edf	RIGHT	2812.00	4350.50	403	223	0.0574	23	30	1	6319	1	898.70	380.10	1	223	6547	0.0645	2	6319	12.83	-8.60	6318	6240	0.0645	2	1	200	.	1	RECTANGLE_INTERESTAREA	200	1	6348	876.00	388.20	223	6547	0.0645	2	6319	0.53	-152.46	6347	6342	836	0	4382.00	4319.00
mj	mj.edf	RIGHT	2812.00	3996.00	403	191	0.0773	191	8	1	1471	1	494.60	367.50	1	191	1661	0.0588	1	1471	1.39	-114.16	1470	1455	0.0588	1	2	89	.	1	RECTANGLE_INTERESTAREA	191	1	1471	494.60	367.50	191	1661	0.0588	1	1471	1.39	-114.16	1470	1455	474	1	3996.00	3996.00
mj	mj.edf	RIGHT	2849.00	4088.00	403	632	0.2559	498	12	3	2645	2	852.40	397.00	1	587	3272	0.1765	3	2645	2.49	-10.91	2644	2619	0.2353	4	2	89	.	1	RECTANGLE_INTERESTAREA	45	2	3692	879.30	387.30	45	3736	0.0588	1	3692	1.44	-18.53	3691	3670	836	1	4310.00	4008.00
mj	mj.edf	RIGHT	2664.00	.	402	0	0.0000	.	.	.	.	.	.	.	.	.	.	.	.	.	.	.	.	.	0.0000	0	0	0	.	1	RECTANGLE_INTERESTAREA	.	.	.	.	.	.	.	.	.	.	.	.	.	.	475	0	.	.
mj	mj.edf	RIGHT	2590.00	3745.00	403	610	0.2344	610	10	1	2655	1	853.70	396.40	1	610	3264	0.0909	1	2655	1.72	-14.23	2654	2628	0.0909	1	0	0	.	1	RECTANGLE_INTERESTAREA	610	1	2655	853.70	396.40	610	3264	0.0909	1	2655	1.72	-14.23	2654	2628	839	0	3745.00	3745.00
mj	mj.edf	RIGHT	2736.00	.	402	0	0.0000	.	.	.	.	.	.	.	.	.	.	.	.	.	.	.	.	.	0.0000	0	0	0	.	1	RECTANGLE_INTERESTAREA	.	.	.	.	.	.	.	.	.	.	.	.	.	.	474	0	.	.
mj	mj.edf	RIGHT	2556.00	.	402	0	0.0000	.	.	.	.	.	.	.	.	.	.	.	.	.	.	.	.	.	0.0000	0	0	0	.	1	RECTANGLE_INTERESTAREA	.	.	.	.	.	.	.	.	.	.	.	.	.	.	839	0	.	.
[truncated: 49 more columns]
