# Supplementary material for: Shape Representation of Word Was Automatically Activated in the Encoding Phase
Source: PLoS One. 2016 Oct 27;11(10):e0165534. doi: 10.1371/journal.pone.0165534 (PMC5082803; doi:10.1371/journal.pone.0165534)
Supplement: S1 File — (ZIP) [file pone.0165534.s001.zip › Experiment 1-Data/mj-message.xls]

RECORDING_SESSION_LABEL	CURRENT_MSG_BLINK_DURATION	CURRENT_MSG_BLINK_END	CURRENT_MSG_BLINK_INDEX	CURRENT_MSG_BLINK_START	CURRENT_MSG_FIX_DURATION	CURRENT_MSG_FIX_END	CURRENT_MSG_FIX_INDEX	CURRENT_MSG_FIX_START	CURRENT_MSG_FIX_X	CURRENT_MSG_FIX_Y	CURRENT_MSG_INDEX	CURRENT_MSG_INTEREST_AREAS	CURRENT_MSG_INTEREST_AREA_INDEX	CURRENT_MSG_INTEREST_AREA_LABEL	CURRENT_MSG_IS_RT_END	CURRENT_MSG_IS_RT_START	CURRENT_MSG_LABEL	CURRENT_MSG_SAC_AMPLITUDE	CURRENT_MSG_SAC_AVG_VELOCITY	CURRENT_MSG_SAC_DURATION	CURRENT_MSG_SAC_END_TIME	CURRENT_MSG_SAC_END_X	CURRENT_MSG_SAC_END_Y	CURRENT_MSG_SAC_INDEX	CURRENT_MSG_SAC_PEAK_VELOCITY	CURRENT_MSG_SAC_START_TIME	CURRENT_MSG_SAC_START_X	CURRENT_MSG_SAC_START_Y	CURRENT_MSG_TEXT	CURRENT_MSG_TIME	CURRENT_MSG_X_POSITION	CURRENT_MSG_Y_POSITION	DATA_FILE	EYE_USED	IP_DURATION	IP_END_TIME	IP_LABEL	IP_START_TIME	TRIAL_INDEX	TRIAL_LABEL	TRIAL_START_TIME	trial	display1	display2	display3	RESPONSE	expected
mj	.	.	.	.	.	.	.	.	.	.	1	.	.	.	false	false	Message: -20ms	.	.	.	.	.	.	.	.	.	.	.	TRIALID 0	-20	.	.	mj.edf	RIGHT	6597	3016240	Full Trial Period	3009643	1	Trial: 1	3009643	17	ÁïÁïÇò	·Éµú	ÅûÈø	j	j
mj	.	.	.	.	.	.	.	.	.	.	2	.	.	.	false	false	Message: -1ms	.	.	.	.	.	.	.	.	.	.	.	RECCFG CR 1000 2 0 R	-1	.	.	mj.edf	RIGHT	6597	3016240	Full Trial Period	3009643	1	Trial: 1	3009643	17	ÁïÁïÇò	·Éµú	ÅûÈø	j	j
mj	.	.	.	.	.	.	.	.	.	.	3	.	.	.	false	false	Message: -1ms	.	.	.	.	.	.	.	.	.	.	.	ELCLCFG TOWER	-1	.	.	mj.edf	RIGHT	6597	3016240	Full Trial Period	3009643	1	Trial: 1	3009643	17	ÁïÁïÇò	·Éµú	ÅûÈø	j	j
mj	.	.	.	.	.	.	.	.	.	.	4	.	.	.	false	false	Message: -1ms	.	.	.	.	.	.	.	.	.	.	.	GAZE_COORDS 0.00 0.00 1023.00 767.00	-1	.	.	mj.edf	RIGHT	6597	3016240	Full Trial Period	3009643	1	Trial: 1	3009643	17	ÁïÁïÇò	·Éµú	ÅûÈø	j	j
mj	.	.	.	.	.	.	.	.	.	.	5	.	.	.	false	false	Message: -1ms	.	.	.	.	.	.	.	.	.	.	.	THRESHOLDS R 100 219	-1	.	.	mj.edf	RIGHT	6597	3016240	Full Trial Period	3009643	1	Trial: 1	3009643	17	ÁïÁïÇò	·Éµú	ÅûÈø	j	j
mj	.	.	.	.	.	.	.	.	.	.	6	.	.	.	false	false	Message: -1ms	.	.	.	.	.	.	.	.	.	.	.	ELCL_PROC CENTROID (3)	-1	.	.	mj.edf	RIGHT	6597	3016240	Full Trial Period	3009643	1	Trial: 1	3009643	17	ÁïÁïÇò	·Éµú	ÅûÈø	j	j
mj	.	.	.	.	.	.	.	.	.	.	7	.	.	.	false	false	Message: -1ms	.	.	.	.	.	.	.	.	.	.	.	ELCL_PCR_PARAM 5 3.0	-1	.	.	mj.edf	RIGHT	6597	3016240	Full Trial Period	3009643	1	Trial: 1	3009643	17	ÁïÁïÇò	·Éµú	ÅûÈø	j	j
mj	.	.	.	.	.	.	.	.	.	.	8	.	.	.	false	true	Message: 0ms	.	.	.	.	.	.	.	.	.	.	.	!MODE RECORD CR 1000 2 0 R	0	.	.	mj.edf	RIGHT	6597	3016240	Full Trial Period	3009643	1	Trial: 1	3009643	17	ÁïÁïÇò	·Éµú	ÅûÈø	j	j
mj	.	.	.	.	383	389	1	7	135.90	377.30	9	.	.	.	false	false	Message: 55ms	.	.	.	.	.	.	.	.	.	.	.	SYNCTIME	55	135.90	377.30	mj.edf	RIGHT	6597	3016240	Full Trial Period	3009643	1	Trial: 1	3009643	17	ÁïÁïÇò	·Éµú	ÅûÈø	j	j
mj	.	.	.	.	23	3445	12	3423	521.80	382.50	10	[1]	1	RECTANGLE_INTERESTAREA	false	false	Message: 3437ms	.	.	.	.	.	.	.	.	.	.	.	INVISIBLE_BOUNDARY[1]	3437	521.80	382.50	mj.edf	RIGHT	6597	3016240	Full Trial Period	3009643	1	Trial: 1	3009643	17	ÁïÁïÇò	·Éµú	ÅûÈø	j	j
mj	.	.	.	.	23	3445	12	3423	521.80	382.50	11	.	.	.	false	false	Message: 3445ms	.	.	.	.	.	.	.	.	.	.	.	SYNCTIME	3445	.	.	mj.edf	RIGHT	6597	3016240	Full Trial Period	3009643	1	Trial: 1	3009643	17	ÁïÁïÇò	·Éµú	ÅûÈø	j	j
mj	.	.	.	.	.	.	.	.	.	.	12	.	.	.	false	false	Message: 4800ms	7.62	101.63	75	4810	738.50	354.30	15	306.50	4736	516.30	372.20	INVISIBLE_BOUNDARY[2]	4800	.	.	mj.edf	RIGHT	6597	3016240	Full Trial Period	3009643	1	Trial: 1	3009643	17	ÁïÁïÇò	·Éµú	ÅûÈø	j	j
mj	.	.	.	.	.	.	.	.	.	.	13	.	.	.	false	false	Message: 4803ms	7.62	101.63	75	4810	738.50	354.30	15	306.50	4736	516.30	372.20	SYNCTIME	4803	.	.	mj.edf	RIGHT	6597	3016240	Full Trial Period	3009643	1	Trial: 1	3009643	17	ÁïÁïÇò	·Éµú	ÅûÈø	j	j
mj	.	.	.	.	143	6595	25	6453	838.60	373.40	14	[1]	2	RECTANGLE_INTERESTAREA	false	false	Message: 6578ms	.	.	.	.	.	.	.	.	.	.	.	KEYBOARD	6578	838.60	373.40	mj.edf	RIGHT	6597	3016240	Full Trial Period	3009643	1	Trial: 1	3009643	17	ÁïÁïÇò	·Éµú	ÅûÈø	j	j
mj	.	.	.	.	.	.	.	.	.	.	15	.	.	.	false	false	Message: 6642ms	.	.	.	.	.	.	.	.	.	.	.	TRIAL_RESULT 0	6642	.	.	mj.edf	RIGHT	6597	3016240	Full Trial Period	3009643	1	Trial: 1	3009643	17	ÁïÁïÇò	·Éµú	ÅûÈø	j	j
mj	.	.	.	.	.	.	.	.	.	.	1	.	.	.	false	false	Message: -15ms	.	.	.	.	.	.	.	.	.	.	.	TRIALID 1	-15	.	.	mj.edf	RIGHT	5415	3022760	Full Trial Period	3017345	2	Trial: 2	3017345	149	·ÊÔí	·¬ÇÑ	ÏãÑÌ	f	f
mj	.	.	.	.	.	.	.	.	.	.	2	.	.	.	false	false	Message: -1ms	.	.	.	.	.	.	.	.	.	.	.	RECCFG CR 1000 2 0 R	-1	.	.	mj.edf	RIGHT	5415	3022760	Full Trial Period	3017345	2	Trial: 2	3017345	149	·ÊÔí	·¬ÇÑ	ÏãÑÌ	f	f
mj	.	.	.	.	.	.	.	.	.	.	3	.	.	.	false	false	Message: -1ms	.	.	.	.	.	.	.	.	.	.	.	ELCLCFG TOWER	-1	.	.	mj.edf	RIGHT	5415	3022760	Full Trial Period	3017345	2	Trial: 2	3017345	149	·ÊÔí	·¬ÇÑ	ÏãÑÌ	f	f
mj	.	.	.	.	.	.	.	.	.	.	4	.	.	.	false	false	Message: -1ms	.	.	.	.	.	.	.	.	.	.	.	GAZE_COORDS 0.00 0.00 1023.00 767.00	-1	.	.	mj.edf	RIGHT	5415	3022760	Full Trial Period	3017345	2	Trial: 2	3017345	149	·ÊÔí	·¬ÇÑ	ÏãÑÌ	f	f
mj	.	.	.	.	.	.	.	.	.	.	5	.	.	.	false	false	Message: -1ms	.	.	.	.	.	.	.	.	.	.	.	THRESHOLDS R 100 219	-1	.	.	mj.edf	RIGHT	5415	3022760	Full Trial Period	3017345	2	Trial: 2	3017345	149	·ÊÔí	·¬ÇÑ	ÏãÑÌ	f	f
mj	.	.	.	.	.	.	.	.	.	.	6	.	.	.	false	false	Message: -1ms	.	.	.	.	.	.	.	.	.	.	.	ELCL_PROC CENTROID (3)	-1	.	.	mj.edf	RIGHT	5415	3022760	Full Trial Period	3017345	2	Trial: 2	3017345	149	·ÊÔí	·¬ÇÑ	ÏãÑÌ	f	f
mj	.	.	.	.	.	.	.	.	.	.	7	.	.	.	false	false	Message: -1ms	.	.	.	.	.	.	.	.	.	.	.	ELCL_PCR_PARAM 5 3.0	-1	.	.	mj.edf	RIGHT	5415	3022760	Full Trial Period	3017345	2	Trial: 2	3017345	149	·ÊÔí	·¬ÇÑ	ÏãÑÌ	f	f
mj	.	.	.	.	.	.	.	.	.	.	8	.	.	.	false	true	Message: 0ms	.	.	.	.	.	.	.	.	.	.	.	!MODE RECORD CR 1000 2 0 R	0	.	.	mj.edf	RIGHT	5415	3022760	Full Trial Period	3017345	2	Trial: 2	3017345	149	·ÊÔí	·¬ÇÑ	ÏãÑÌ	f	f
mj	.	.	.	.	472	478	1	7	153.60	378.00	9	.	.	.	false	false	Message: 43ms	.	.	.	.	.	.	.	.	.	.	.	SYNCTIME	43	153.60	378.00	mj.edf	RIGHT	5415	3022760	Full Trial Period	3017345	2	Trial: 2	3017345	149	·ÊÔí	·¬ÇÑ	ÏãÑÌ	f	f
mj	.	.	.	.	.	.	.	.	.	.	10	.	.	.	false	false	Message: 2082ms	4.03	79.08	51	2090	607.80	388.20	3	230.60	2040	520.60	311.60	INVISIBLE_BOUNDARY[1]	2082	.	.	mj.edf	RIGHT	5415	3022760	Full Trial Period	3017345	2	Trial: 2	3017345	149	·ÊÔí	·¬ÇÑ	ÏãÑÌ	f	f
mj	.	.	.	.	157	2247	4	2091	598.90	384.40	11	.	.	.	false	false	Message: 2092ms	.	.	.	.	.	.	.	.	.	.	.	SYNCTIME	2092	598.90	384.40	mj.edf	RIGHT	5415	3022760	Full Trial Period	3017345	2	Trial: 2	3017345	149	·ÊÔí	·¬ÇÑ	ÏãÑÌ	f	f
mj	.	.	.	.	.	.	.	.	.	.	12	.	.	.	false	false	Message: 3933ms	1.32	28.60	46	3946	822.40	352.40	10	108.10	3901	785.50	365.60	INVISIBLE_BOUNDARY[2]	3933	.	.	mj.edf	RIGHT	5415	3022760	Full Trial Period	3017345	2	Trial: 2	3017345	149	·ÊÔí	·¬ÇÑ	ÏãÑÌ	f	f
mj	.	.	.	.	.	.	.	.	.	.	13	.	.	.	false	false	Message: 3942ms	1.32	28.60	46	3946	822.40	352.40	10	108.10	3901	785.50	365.60	SYNCTIME	3942	.	.	mj.edf	RIGHT	5415	3022760	Full Trial Period	3017345	2	Trial: 2	3017345	149	·ÊÔí	·¬ÇÑ	ÏãÑÌ	f	f
mj	.	.	.	.	.	.	.	.	.	.	14	.	.	.	false	false	Message: 5396ms	13.58	295.20	46	5413	386.80	394.00	16	453.70	5368	780.00	322.70	KEYBOARD	5396	.	.	mj.edf	RIGHT	5415	3022760	Full Trial Period	3017345	2	Trial: 2	3017345	149	·ÊÔí	·¬ÇÑ	ÏãÑÌ	f	f
mj	.	.	.	.	.	.	.	.	.	.	15	.	.	.	false	false	Message: 5463ms	.	.	.	.	.	.	.	.	.	.	.	TRIAL_RESULT 0	5463	.	.	mj.edf	RIGHT	5415	3022760	Full Trial Period	3017345	2	Trial: 2	3017345	149	·ÊÔí	·¬ÇÑ	ÏãÑÌ	f	f
mj	.	.	.	.	.	.	.	.	.	.	1	.	.	.	false	false	Message: -18ms	.	.	.	.	.	.	.	.	.	.	.	TRIALID 2	-18	.	.	mj.edf	RIGHT	2542	3026305	Full Trial Period	3023763	3	Trial: 3	3023763	1	µÆÅÝ	ÆøÇò	éÏé­	f	f
mj	.	.	.	.	.	.	.	.	.	.	2	.	.	.	false	false	Message: -1ms	.	.	.	.	.	.	.	.	.	.	.	RECCFG CR 1000 2 0 R	-1	.	.	mj.edf	RIGHT	2542	3026305	Full Trial Period	3023763	3	Trial: 3	3023763	1	µÆÅÝ	ÆøÇò	éÏé­	f	f
mj	.	.	.	.	.	.	.	.	.	.	3	.	.	.	false	false	Message: -1ms	.	.	.	.	.	.	.	.	.	.	.	ELCLCFG TOWER	-1	.	.	mj.edf	RIGHT	2542	3026305	Full Trial Period	3023763	3	Trial: 3	3023763	1	µÆÅÝ	ÆøÇò	éÏé­	f	f
mj	.	.	.	.	.	.	.	.	.	.	4	.	.	.	false	false	Message: -1ms	.	.	.	.	.	.	.	.	.	.	.	GAZE_COORDS 0.00 0.00 1023.00 767.00	-1	.	.	mj.edf	RIGHT	2542	3026305	Full Trial Period	3023763	3	Trial: 3	3023763	1	µÆÅÝ	ÆøÇò	éÏé­	f	f
mj	.	.	.	.	.	.	.	.	.	.	5	.	.	.	false	false	Message: -1ms	.	.	.	.	.	.	.	.	.	.	.	THRESHOLDS R 100 219	-1	.	.	mj.edf	RIGHT	2542	3026305	Full Trial Period	3023763	3	Trial: 3	3023763	1	µÆÅÝ	ÆøÇò	éÏé­	f	f
mj	.	.	.	.	.	.	.	.	.	.	6	.	.	.	false	false	Message: -1ms	.	.	.	.	.	.	.	.	.	.	.	ELCL_PROC CENTROID (3)	-1	.	.	mj.edf	RIGHT	2542	3026305	Full Trial Period	3023763	3	Trial: 3	3023763	1	µÆÅÝ	ÆøÇò	éÏé­	f	f
mj	.	.	.	.	.	.	.	.	.	.	7	.	.	.	false	false	Message: -1ms	.	.	.	.	.	.	.	.	.	.	.	ELCL_PCR_PARAM 5 3.0	-1	.	.	mj.edf	RIGHT	2542	3026305	Full Trial Period	3023763	3	Trial: 3	3023763	1	µÆÅÝ	ÆøÇò	éÏé­	f	f
mj	.	.	.	.	.	.	.	.	.	.	8	.	.	.	false	true	Message: 0ms	.	.	.	.	.	.	.	.	.	.	.	!MODE RECORD CR 1000 2 0 R	0	.	.	mj.edf	RIGHT	2542	3026305	Full Trial Period	3023763	3	Trial: 3	3023763	1	µÆÅÝ	ÆøÇò	éÏé­	f	f
mj	.	.	.	.	234	240	1	7	150.40	384.50	9	.	.	.	false	false	Message: 41ms	.	.	.	.	.	.	.	.	.	.	.	SYNCTIME	41	150.40	384.50	mj.edf	RIGHT	2542	3026305	Full Trial Period	3023763	3	Trial: 3	3023763	1	µÆÅÝ	ÆøÇò	éÏé­	f	f
mj	.	.	.	.	.	.	.	.	.	.	10	.	.	.	false	false	Message: 591ms	11.60	231.92	50	610	508.10	393.40	3	441.70	561	163.90	381.90	INVISIBLE_BOUNDARY[1]	591	.	.	mj.edf	RIGHT	2542	3026305	Full Trial Period	3023763	3	Trial: 3	3023763	1	µÆÅÝ	ÆøÇò	éÏé­	f	f
mj	.	.	.	.	.	.	.	.	.	.	11	.	.	.	false	false	Message: 598ms	11.60	231.92	50	610	508.10	393.40	3	441.70	561	163.90	381.90	SYNCTIME	598	.	.	mj.edf	RIGHT	2542	3026305	Full Trial Period	3023763	3	Trial: 3	3023763	1	µÆÅÝ	ÆøÇò	éÏé­	f	f
mj	.	.	.	.	.	.	.	.	.	.	12	.	.	.	false	false	Message: 1311ms	8.97	140.23	64	1317	797.30	415.40	6	400.00	1254	533.10	388.20	INVISIBLE_BOUNDARY[2]	1311	.	.	mj.edf	RIGHT	2542	3026305	Full Trial Period	3023763	3	Trial: 3	3023763	1	µÆÅÝ	ÆøÇò	éÏé­	f	f
mj	.	.	.	.	.	.	.	.	.	.	13	.	.	.	false	false	Message: 1315ms	8.97	140.23	64	1317	797.30	415.40	6	400.00	1254	533.10	388.20	SYNCTIME	1315	.	.	mj.edf	RIGHT	2542	3026305	Full Trial Period	3023763	3	Trial: 3	3023763	1	µÆÅÝ	ÆøÇò	éÏé­	f	f
mj	.	.	.	.	34	2540	11	2507	552.30	401.60	14	.	.	.	false	false	Message: 2523ms	.	.	.	.	.	.	.	.	.	.	.	KEYBOARD	2523	552.30	401.60	mj.edf	RIGHT	2542	3026305	Full Trial Period	3023763	3	Trial: 3	3023763	1	µÆÅÝ	ÆøÇò	éÏé­	f	f
mj	.	.	.	.	.	.	.	.	.	.	15	.	.	.	false	false	Message: 2598ms	.	.	.	.	.	.	.	.	.	.	.	TRIAL_RESULT 0	2598	.	.	mj.edf	RIGHT	2542	3026305	Full Trial Period	3023763	3	Trial: 3	3023763	1	µÆÅÝ	ÆøÇò	éÏé­	f	f
mj	.	.	.	.	.	.	.	.	.	.	1	.	.	.	false	false	Message: -34ms	.	.	.	.	.	.	.	.	.	.	.	TRIALID 3	-34	.	.	mj.edf	RIGHT	4136	3031898	Full Trial Period	3027762	4	Trial: 4	3027762	72	Ãµ¹å	ÍøÇò	éÙ×Ó	j	j
mj	.	.	.	.	.	.	.	.	.	.	2	.	.	.	false	false	Message: -1ms	.	.	.	.	.	.	.	.	.	.	.	RECCFG CR 1000 2 0 R	-1	.	.	mj.edf	RIGHT	4136	3031898	Full Trial Period	3027762	4	Trial: 4	3027762	72	Ãµ¹å	ÍøÇò	éÙ×Ó	j	j
mj	.	.	.	.	.	.	.	.	.	.	3	.	.	.	false	false	Message: -1ms	.	.	.	.	.	.	.	.	.	.	.	ELCLCFG TOWER	-1	.	.	mj.edf	RIGHT	4136	3031898	Full Trial Period	3027762	4	Trial: 4	3027762	72	Ãµ¹å	ÍøÇò	éÙ×Ó	j	j
mj	.	.	.	.	.	.	.	.	.	.	4	.	.	.	false	false	Message: -1ms	.	.	.	.	.	.	.	.	.	.	.	GAZE_COORDS 0.00 0.00 1023.00 767.00	-1	.	.	mj.edf	RIGHT	4136	3031898	Full Trial Period	3027762	4	Trial: 4	3027762	72	Ãµ¹å	ÍøÇò	éÙ×Ó	j	j
mj	.	.	.	.	.	.	.	.	.	.	5	.	.	.	false	false	Message: -1ms	.	.	.	.	.	.	.	.	.	.	.	THRESHOLDS R 100 219	-1	.	.	mj.edf	RIGHT	4136	3031898	Full Trial Period	3027762	4	Trial: 4	3027762	72	Ãµ¹å	ÍøÇò	éÙ×Ó	j	j
mj	.	.	.	.	.	.	.	.	.	.	6	.	.	.	false	false	Message: -1ms	.	.	.	.	.	.	.	.	.	.	.	ELCL_PROC CENTROID (3)	-1	.	.	mj.edf	RIGHT	4136	3031898	Full Trial Period	3027762	4	Trial: 4	3027762	72	Ãµ¹å	ÍøÇò	éÙ×Ó	j	j
mj	.	.	.	.	.	.	.	.	.	.	7	.	.	.	false	false	Message: -1ms	.	.	.	.	.	.	.	.	.	.	.	ELCL_PCR_PARAM 5 3.0	-1	.	.	mj.edf	RIGHT	4136	3031898	Full Trial Period	3027762	4	Trial: 4	3027762	72	Ãµ¹å	ÍøÇò	éÙ×Ó	j	j
mj	.	.	.	.	.	.	.	.	.	.	8	.	.	.	false	true	Message: 0ms	.	.	.	.	.	.	.	.	.	.	.	!MODE RECORD CR 1000 2 0 R	0	.	.	mj.edf	RIGHT	4136	3031898	Full Trial Period	3027762	4	Trial: 4	3027762	72	Ãµ¹å	ÍøÇò	éÙ×Ó	j	j
mj	.	.	.	.	337	343	1	7	142.00	390.00	9	.	.	.	false	false	Message: 49ms	.	.	.	.	.	.	.	.	.	.	.	SYNCTIME	49	142.00	390.00	mj.edf	RIGHT	4136	3031898	Full Trial Period	3027762	4	Trial: 4	3027762	72	Ãµ¹å	ÍøÇò	éÙ×Ó	j	j
mj	.	.	.	.	.	.	.	.	.	.	10	.	.	.	false	false	Message: 908ms	9.42	224.28	42	921	462.10	394.60	4	436.20	880	182.50	385.30	INVISIBLE_BOUNDARY[1]	908	.	.	mj.edf	RIGHT	4136	3031898	Full Trial Period	3027762	4	Trial: 4	3027762	72	Ãµ¹å	ÍøÇò	éÙ×Ó	j	j
mj	.	.	.	.	.	.	.	.	.	.	11	.	.	.	false	false	Message: 915ms	9.42	224.28	42	921	462.10	394.60	4	436.20	880	182.50	385.30	SYNCTIME	915	.	.	mj.edf	RIGHT	4136	3031898	Full Trial Period	3027762	4	Trial: 4	3027762	72	Ãµ¹å	ÍøÇò	éÙ×Ó	j	j
mj	.	.	.	.	.	.	.	.	.	.	12	.	.	.	false	false	Message: 2537ms	2.63	32.44	81	2567	842.30	373.70	9	160.80	2487	766.90	351.90	INVISIBLE_BOUNDARY[2]	2537	.	.	mj.edf	RIGHT	4136	3031898	Full Trial Period	3027762	4	Trial: 4	3027762	72	Ãµ¹å	ÍøÇò	éÙ×Ó	j	j
mj	.	.	.	.	.	.	.	.	.	.	13	.	.	.	false	false	Message: 2540ms	2.63	32.44	81	2567	842.30	373.70	9	160.80	2487	766.90	351.90	SYNCTIME	2540	.	.	mj.edf	RIGHT	4136	3031898	Full Trial Period	3027762	4	Trial: 4	3027762	72	Ãµ¹å	ÍøÇò	éÙ×Ó	j	j
mj	.	.	.	.	253	4134	14	3882	689.30	338.40	14	.	.	.	false	false	Message: 4117ms	.	.	.	.	.	.	.	.	.	.	.	KEYBOARD	4117	689.30	338.40	mj.edf	RIGHT	4136	3031898	Full Trial Period	3027762	4	Trial: 4	3027762	72	Ãµ¹å	ÍøÇò	éÙ×Ó	j	j
mj	.	.	.	.	.	.	.	.	.	.	15	.	.	.	false	false	Message: 4179ms	.	.	.	.	.	.	.	.	.	.	.	TRIAL_RESULT 0	4179	.	.	mj.edf	RIGHT	4136	3031898	Full Trial Period	3027762	4	Trial: 4	3027762	72	Ãµ¹å	ÍøÇò	éÙ×Ó	j	j
mj	.	.	.	.	.	.	.	.	.	.	1	.	.	.	false	false	Message: -15ms	.	.	.	.	.	.	.	.	.	.	.	TRIALID 4	-15	.	.	mj.edf	RIGHT	4956	3038123	Full Trial Period	3033167	5	Trial: 5	3033167	86	¶ú»ú	Ð¬´ø	öÏÓãË¿	j	j
mj	.	.	.	.	.	.	.	.	.	.	2	.	.	.	false	false	Message: -1ms	.	.	.	.	.	.	.	.	.	.	.	RECCFG CR 1000 2 0 R	-1	.	.	mj.edf	RIGHT	4956	3038123	Full Trial Period	3033167	5	Trial: 5	3033167	86	¶ú»ú	Ð¬´ø	öÏÓãË¿	j	j
mj	.	.	.	.	.	.	.	.	.	.	3	.	.	.	false	false	Message: -1ms	.	.	.	.	.	.	.	.	.	.	.	ELCLCFG TOWER	-1	.	.	mj.edf	RIGHT	4956	3038123	Full Trial Period	3033167	5	Trial: 5	3033167	86	¶ú»ú	Ð¬´ø	öÏÓãË¿	j	j
mj	.	.	.	.	.	.	.	.	.	.	4	.	.	.	false	false	Message: -1ms	.	.	.	.	.	.	.	.	.	.	.	GAZE_COORDS 0.00 0.00 1023.00 767.00	-1	.	.	mj.edf	RIGHT	4956	3038123	Full Trial Period	3033167	5	Trial: 5	3033167	86	¶ú»ú	Ð¬´ø	öÏÓãË¿	j	j
mj	.	.	.	.	.	.	.	.	.	.	5	.	.	.	false	false	Message: -1ms	.	.	.	.	.	.	.	.	.	.	.	THRESHOLDS R 100 219	-1	.	.	mj.edf	RIGHT	4956	3038123	Full Trial Period	3033167	5	Trial: 5	3033167	86	¶ú»ú	Ð¬´ø	öÏÓãË¿	j	j
mj	.	.	.	.	.	.	.	.	.	.	6	.	.	.	false	false	Message: -1ms	.	.	.	.	.	.	.	.	.	.	.	ELCL_PROC CENTROID (3)	-1	.	.	mj.edf	RIGHT	4956	3038123	Full Trial Period	3033167	5	Trial: 5	3033167	86	¶ú»ú	Ð¬´ø	öÏÓãË¿	j	j
mj	.	.	.	.	.	.	.	.	.	.	7	.	.	.	false	false	Message: -1ms	.	.	.	.	.	.	.	.	.	.	.	ELCL_PCR_PARAM 5 3.0	-1	.	.	mj.edf	RIGHT	4956	3038123	Full Trial Period	3033167	5	Trial: 5	3033167	86	¶ú»ú	Ð¬´ø	öÏÓãË¿	j	j
mj	.	.	.	.	.	.	.	.	.	.	8	.	.	.	false	true	Message: 0ms	.	.	.	.	.	.	.	.	.	.	.	!MODE RECORD CR 1000 2 0 R	0	.	.	mj.edf	RIGHT	4956	3038123	Full Trial Period	3033167	5	Trial: 5	3033167	86	¶ú»ú	Ð¬´ø	öÏÓãË¿	j	j
mj	.	.	.	.	248	254	1	7	148.90	383.20	9	.	.	.	false	false	Message: 43ms	.	.	.	.	.	.	.	.	.	.	.	SYNCTIME	43	148.90	383.20	mj.edf	RIGHT	4956	3038123	Full Trial Period	3033167	5	Trial: 5	3033167	86	¶ú»ú	Ð¬´ø	öÏÓãË¿	j	j
mj	.	.	.	.	.	.	.	.	.	.	10	.	.	.	false	false	Message: 895ms	12.76	167.95	76	940	527.70	400.00	4	464.20	865	147.30	379.10	INVISIBLE_BOUNDARY[1]	895	.	.	mj.edf	RIGHT	4956	3038123	Full Trial Period	3033167	5	Trial: 5	3033167	86	¶ú»ú	Ð¬´ø	öÏÓãË¿	j	j
mj	.	.	.	.	.	.	.	.	.	.	11	.	.	.	false	false	Message: 901ms	12.76	167.95	76	940	527.70	400.00	4	464.20	865	147.30	379.10	SYNCTIME	901	.	.	mj.edf	RIGHT	4956	3038123	Full Trial Period	3033167	5	Trial: 5	3033167	86	¶ú»ú	Ð¬´ø	öÏÓãË¿	j	j
mj	.	.	.	.	.	.	.	.	.	.	12	.	.	.	false	false	Message: 2365ms	2.39	48.70	49	2376	780.10	423.50	9	303.50	2328	709.00	422.00	INVISIBLE_BOUNDARY[2]	2365	.	.	mj.edf	RIGHT	4956	3038123	Full Trial Period	3033167	5	Trial: 5	3033167	86	¶ú»ú	Ð¬´ø	öÏÓãË¿	j	j
mj	.	.	.	.	.	.	.	.	.	.	13	.	.	.	false	false	Message: 2376ms	2.39	48.70	49	2376	780.10	423.50	9	303.50	2328	709.00	422.00	SYNCTIME	2376	.	.	mj.edf	RIGHT	4956	3038123	Full Trial Period	3033167	5	Trial: 5	3033167	86	¶ú»ú	Ð¬´ø	öÏÓãË¿	j	j
mj	.	.	.	.	43	4954	17	4912	539.90	329.80	14	.	.	.	false	false	Message: 4936ms	.	.	.	.	.	.	.	.	.	.	.	KEYBOARD	4936	539.90	329.80	mj.edf	RIGHT	4956	3038123	Full Trial Period	3033167	5	Trial: 5	3033167	86	¶ú»ú	Ð¬´ø	öÏÓãË¿	j	j
mj	.	.	.	.	.	.	.	.	.	.	15	.	.	.	false	false	Message: 5002ms	.	.	.	.	.	.	.	.	.	.	.	TRIAL_RESULT 0	5002	.	.	mj.edf	RIGHT	4956	3038123	Full Trial Period	3033167	5	Trial: 5	3033167	86	¶ú»ú	Ð¬´ø	öÏÓãË¿	j	j
mj	.	.	.	.	.	.	.	.	.	.	1	.	.	.	false	false	Message: -16ms	.	.	.	.	.	.	.	.	.	.	.	TRIALID 5	-16	.	.	mj.edf	RIGHT	6854	3050370	Full Trial Period	3043516	6	Trial: 6	3043516	102	¼¦ÍÈ	Ã¢¹û	·ÊÔí	j	j
mj	.	.	.	.	.	.	.	.	.	.	2	.	.	.	false	false	Message: -1ms	.	.	.	.	.	.	.	.	.	.	.	RECCFG CR 1000 2 0 R	-1	.	.	mj.edf	RIGHT	6854	3050370	Full Trial Period	3043516	6	Trial: 6	3043516	102	¼¦ÍÈ	Ã¢¹û	·ÊÔí	j	j
mj	.	.	.	.	.	.	.	.	.	.	3	.	.	.	false	false	Message: -1ms	.	.	.	.	.	.	.	.	.	.	.	ELCLCFG TOWER	-1	.	.	mj.edf	RIGHT	6854	3050370	Full Trial Period	3043516	6	Trial: 6	3043516	102	¼¦ÍÈ	Ã¢¹û	·ÊÔí	j	j
mj	.	.	.	.	.	.	.	.	.	.	4	.	.	.	false	false	Message: -1ms	.	.	.	.	.	.	.	.	.	.	.	GAZE_COORDS 0.00 0.00 1023.00 767.00	-1	.	.	mj.edf	RIGHT	6854	3050370	Full Trial Period	3043516	6	Trial: 6	3043516	102	¼¦ÍÈ	Ã¢¹û	·ÊÔí	j	j
mj	.	.	.	.	.	.	.	.	.	.	5	.	.	.	false	false	Message: -1ms	.	.	.	.	.	.	.	.	.	.	.	THRESHOLDS R 100 219	-1	.	.	mj.edf	RIGHT	6854	3050370	Full Trial Period	3043516	6	Trial: 6	3043516	102	¼¦ÍÈ	Ã¢¹û	·ÊÔí	j	j
mj	.	.	.	.	.	.	.	.	.	.	6	.	.	.	false	false	Message: -1ms	.	.	.	.	.	.	.	.	.	.	.	ELCL_PROC CENTROID (3)	-1	.	.	mj.edf	RIGHT	6854	3050370	Full Trial Period	3043516	6	Trial: 6	3043516	102	¼¦ÍÈ	Ã¢¹û	·ÊÔí	j	j
mj	.	.	.	.	.	.	.	.	.	.	7	.	.	.	false	false	Message: -1ms	.	.	.	.	.	.	.	.	.	.	.	ELCL_PCR_PARAM 5 3.0	-1	.	.	mj.edf	RIGHT	6854	3050370	Full Trial Period	3043516	6	Trial: 6	3043516	102	¼¦ÍÈ	Ã¢¹û	·ÊÔí	j	j
mj	.	.	.	.	.	.	.	.	.	.	8	.	.	.	false	true	Message: 0ms	.	.	.	.	.	.	.	.	.	.	.	!MODE RECORD CR 1000 2 0 R	0	.	.	mj.edf	RIGHT	6854	3050370	Full Trial Period	3043516	6	Trial: 6	3043516	102	¼¦ÍÈ	Ã¢¹û	·ÊÔí	j	j
mj	.	.	.	.	582	588	1	7	142.20	392.30	9	.	.	.	false	false	Message: 42ms	.	.	.	.	.	.	.	.	.	.	.	SYNCTIME	42	142.20	392.30	mj.edf	RIGHT	6854	3050370	Full Trial Period	3043516	6	Trial: 6	3043516	102	¼¦ÍÈ	Ã¢¹û	·ÊÔí	j	j
mj	.	.	.	.	.	.	.	.	.	.	10	.	.	.	false	false	Message: 1802ms	4.61	21.94	210	1994	547.30	469.60	3	977.90	1785	527.20	337.70	INVISIBLE_BOUNDARY[1]	1802	.	.	mj.edf	RIGHT	6854	3050370	Full Trial Period	3043516	6	Trial: 6	3043516	102	¼¦ÍÈ	Ã¢¹û	·ÊÔí	j	j
mj	.	.	.	.	.	.	.	.	.	.	11	.	.	.	false	false	Message: 1808ms	4.61	21.94	210	1994	547.30	469.60	3	977.90	1785	527.20	337.70	SYNCTIME	1808	.	.	mj.edf	RIGHT	6854	3050370	Full Trial Period	3043516	6	Trial: 6	3043516	102	¼¦ÍÈ	Ã¢¹û	·ÊÔí	j	j
mj	.	.	.	.	.	.	.	.	.	.	12	.	.	.	false	false	Message: 4242ms	2.44	4.01	609	4402	915.50	380.00	11	179.00	3794	855.90	337.30	INVISIBLE_BOUNDARY[2]	4242	.	.	mj.edf	RIGHT	6854	3050370	Full Trial Period	3043516	6	Trial: 6	3043516	102	¼¦ÍÈ	Ã¢¹û	·ÊÔí	j	j
mj	.	.	.	.	.	.	.	.	.	.	13	.	.	.	false	false	Message: 4250ms	2.44	4.01	609	4402	915.50	380.00	11	179.00	3794	855.90	337.30	SYNCTIME	4250	.	.	mj.edf	RIGHT	6854	3050370	Full Trial Period	3043516	6	Trial: 6	3043516	102	¼¦ÍÈ	Ã¢¹û	·ÊÔí	j	j
mj	.	.	.	.	.	.	.	.	.	.	14	.	.	.	false	false	Message: 6835ms	0.35	1.09	318	6852	881.50	348.50	22	97.00	6535	876.60	357.50	KEYBOARD	6835	.	.	mj.edf	RIGHT	6854	3050370	Full Trial Period	3043516	6	Trial: 6	3043516	102	¼¦ÍÈ	Ã¢¹û	·ÊÔí	j	j
mj	.	.	.	.	.	.	.	.	.	.	15	.	.	.	false	false	Message: 6903ms	.	.	.	.	.	.	.	.	.	.	.	TRIAL_RESULT 0	6903	.	.	mj.edf	RIGHT	6854	3050370	Full Trial Period	3043516	6	Trial: 6	3043516	102	¼¦ÍÈ	Ã¢¹û	·ÊÔí	j	j
mj	.	.	.	.	.	.	.	.	.	.	1	.	.	.	false	false	Message: -1047ms	.	.	.	.	.	.	.	.	.	.	.	TRIALID 6	-1047	.	.	mj.edf	RIGHT	4085	3056723	Full Trial Period	3052638	7	Trial: 7	3052638	37	ÍøÇòÅÄ	¼ªËû	ºùÂ«	f	f
mj	.	.	.	.	.	.	.	.	.	.	2	.	.	.	false	false	Message: -45ms	.	.	.	.	.	.	.	.	.	.	.	NO Reply is disabled for function eyecmd_printf	-45	.	.	mj.edf	RIGHT	4085	3056723	Full Trial Period	3052638	7	Trial: 7	3052638	37	ÍøÇòÅÄ	¼ªËû	ºùÂ«	f	f
mj	.	.	.	.	.	.	.	.	.	.	3	.	.	.	false	false	Message: -32ms	.	.	.	.	.	.	.	.	.	.	.	RECCFG CR 1000 2 0 R	-32	.	.	mj.edf	RIGHT	4085	3056723	Full Trial Period	3052638	7	Trial: 7	3052638	37	ÍøÇòÅÄ	¼ªËû	ºùÂ«	f	f
mj	.	.	.	.	.	.	.	.	.	.	4	.	.	.	false	false	Message: -32ms	.	.	.	.	.	.	.	.	.	.	.	ELCLCFG TOWER	-32	.	.	mj.edf	RIGHT	4085	3056723	Full Trial Period	3052638	7	Trial: 7	3052638	37	ÍøÇòÅÄ	¼ªËû	ºùÂ«	f	f
mj	.	.	.	.	.	.	.	.	.	.	5	.	.	.	false	false	Message: -32ms	.	.	.	.	.	.	.	.	.	.	.	GAZE_COORDS 0.00 0.00 1023.00 767.00	-32	.	.	mj.edf	RIGHT	4085	3056723	Full Trial Period	3052638	7	Trial: 7	3052638	37	ÍøÇòÅÄ	¼ªËû	ºùÂ«	f	f
mj	.	.	.	.	.	.	.	.	.	.	6	.	.	.	false	false	Message: -32ms	.	.	.	.	.	.	.	.	.	.	.	THRESHOLDS R 100 219	-32	.	.	mj.edf	RIGHT	4085	3056723	Full Trial Period	3052638	7	Trial: 7	3052638	37	ÍøÇòÅÄ	¼ªËû	ºùÂ«	f	f
mj	.	.	.	.	.	.	.	.	.	.	7	.	.	.	false	false	Message: -32ms	.	.	.	.	.	.	.	.	.	.	.	ELCL_PROC CENTROID (3)	-32	.	.	mj.edf	RIGHT	4085	3056723	Full Trial Period	3052638	7	Trial: 7	3052638	37	ÍøÇòÅÄ	¼ªËû	ºùÂ«	f	f
mj	.	.	.	.	.	.	.	.	.	.	8	.	.	.	false	false	Message: -32ms	.	.	.	.	.	.	.	.	.	.	.	ELCL_PCR_PARAM 5 3.0	-32	.	.	mj.edf	RIGHT	4085	3056723	Full Trial Period	3052638	7	Trial: 7	3052638	37	ÍøÇòÅÄ	¼ªËû	ºùÂ«	f	f
mj	.	.	.	.	.	.	.	.	.	.	9	.	.	.	false	false	Message: -31ms	.	.	.	.	.	.	.	.	.	.	.	!MODE RECORD CR 1000 2 0 R	-31	.	.	mj.edf	RIGHT	4085	3056723	Full Trial Period	3052638	7	Trial: 7	3052638	37	ÍøÇòÅÄ	¼ªËû	ºùÂ«	f	f
mj	.	.	.	.	106	117	1	12	243.40	362.50	10	.	.	.	false	false	Message: 44ms	.	.	.	.	.	.	.	.	.	.	.	SYNCTIME	44	243.40	362.50	mj.edf	RIGHT	4085	3056723	Full Trial Period	3052638	7	Trial: 7	3052638	37	ÍøÇòÅÄ	¼ªËû	ºùÂ«	f	f
mj	.	.	.	.	140	1304	6	1165	466.30	387.60	11	.	.	.	false	false	Message: 1169ms	.	.	.	.	.	.	.	.	.	.	.	INVISIBLE_BOUNDARY[1]	1169	466.30	387.60	mj.edf	RIGHT	4085	3056723	Full Trial Period	3052638	7	Trial: 7	3052638	37	ÍøÇòÅÄ	¼ªËû	ºùÂ«	f	f
mj	.	.	.	.	140	1304	6	1165	466.30	387.60	12	.	.	.	false	false	Message: 1177ms	.	.	.	.	.	.	.	.	.	.	.	SYNCTIME	1177	466.30	387.60	mj.edf	RIGHT	4085	3056723	Full Trial Period	3052638	7	Trial: 7	3052638	37	ÍøÇòÅÄ	¼ªËû	ºùÂ«	f	f
mj	.	.	.	.	63	2649	10	2587	781.60	362.00	13	.	.	.	false	false	Message: 2604ms	.	.	.	.	.	.	.	.	.	.	.	INVISIBLE_BOUNDARY[2]	2604	781.60	362.00	mj.edf	RIGHT	4085	3056723	Full Trial Period	3052638	7	Trial: 7	3052638	37	ÍøÇòÅÄ	¼ªËû	ºùÂ«	f	f
mj	.	.	.	.	63	2649	10	2587	781.60	362.00	14	.	.	.	false	false	Message: 2610ms	.	.	.	.	.	.	.	.	.	.	.	SYNCTIME	2610	781.60	362.00	mj.edf	RIGHT	4085	3056723	Full Trial Period	3052638	7	Trial: 7	3052638	37	ÍøÇòÅÄ	¼ªËû	ºùÂ«	f	f
mj	.	.	.	.	939	4083	14	3145	545.50	350.90	15	.	.	.	false	false	Message: 4067ms	.	.	.	.	.	.	.	.	.	.	.	KEYBOARD	4067	545.50	350.90	mj.edf	RIGHT	4085	3056723	Full Trial Period	3052638	7	Trial: 7	3052638	37	ÍøÇòÅÄ	¼ªËû	ºùÂ«	f	f
mj	.	.	.	.	.	.	.	.	.	.	16	.	.	.	false	false	Message: 4129ms	.	.	.	.	.	.	.	.	.	.	.	TRIAL_RESULT 0	4129	.	.	mj.edf	RIGHT	4085	3056723	Full Trial Period	3052638	7	Trial: 7	3052638	37	ÍøÇòÅÄ	¼ªËû	ºùÂ«	f	f
mj	.	.	.	.	.	.	.	.	.	.	1	.	.	.	false	false	Message: -15ms	.	.	.	.	.	.	.	.	.	.	.	TRIALID 7	-15	.	.	mj.edf	RIGHT	5321	3063492	Full Trial Period	3058171	8	Trial: 8	3058171	68	²£Á§Öé	éÏé­Çò	Ç¦±Ê	f	f
mj	.	.	.	.	.	.	.	.	.	.	2	.	.	.	false	false	Message: -1ms	.	.	.	.	.	.	.	.	.	.	.	RECCFG CR 1000 2 0 R	-1	.	.	mj.edf	RIGHT	5321	3063492	Full Trial Period	3058171	8	Trial: 8	3058171	68	²£Á§Öé	éÏé­Çò	Ç¦±Ê	f	f
mj	.	.	.	.	.	.	.	.	.	.	3	.	.	.	false	false	Message: -1ms	.	.	.	.	.	.	.	.	.	.	.	ELCLCFG TOWER	-1	.	.	mj.edf	RIGHT	5321	3063492	Full Trial Period	3058171	8	Trial: 8	3058171	68	²£Á§Öé	éÏé­Çò	Ç¦±Ê	f	f
mj	.	.	.	.	.	.	.	.	.	.	4	.	.	.	false	false	Message: -1ms	.	.	.	.	.	.	.	.	.	.	.	GAZE_COORDS 0.00 0.00 1023.00 767.00	-1	.	.	mj.edf	RIGHT	5321	3063492	Full Trial Period	3058171	8	Trial: 8	3058171	68	²£Á§Öé	éÏé­Çò	Ç¦±Ê	f	f
mj	.	.	.	.	.	.	.	.	.	.	5	.	.	.	false	false	Message: -1ms	.	.	.	.	.	.	.	.	.	.	.	THRESHOLDS R 100 219	-1	.	.	mj.edf	RIGHT	5321	3063492	Full Trial Period	3058171	8	Trial: 8	3058171	68	²£Á§Öé	éÏé­Çò	Ç¦±Ê	f	f
mj	.	.	.	.	.	.	.	.	.	.	6	.	.	.	false	false	Message: -1ms	.	.	.	.	.	.	.	.	.	.	.	ELCL_PROC CENTROID (3)	-1	.	.	mj.edf	RIGHT	5321	3063492	Full Trial Period	3058171	8	Trial: 8	3058171	68	²£Á§Öé	éÏé­Çò	Ç¦±Ê	f	f
mj	.	.	.	.	.	.	.	.	.	.	7	.	.	.	false	false	Message: -1ms	.	.	.	.	.	.	.	.	.	.	.	ELCL_PCR_PARAM 5 3.0	-1	.	.	mj.edf	RIGHT	5321	3063492	Full Trial Period	3058171	8	Trial: 8	3058171	68	²£Á§Öé	éÏé­Çò	Ç¦±Ê	f	f
mj	.	.	.	.	.	.	.	.	.	.	8	.	.	.	false	true	Message: 0ms	.	.	.	.	.	.	.	.	.	.	.	!MODE RECORD CR 1000 2 0 R	0	.	.	mj.edf	RIGHT	5321	3063492	Full Trial Period	3058171	8	Trial: 8	3058171	68	²£Á§Öé	éÏé­Çò	Ç¦±Ê	f	f
mj	.	.	.	.	209	215	1	7	141.40	392.00	9	.	.	.	false	false	Message: 43ms	.	.	.	.	.	.	.	.	.	.	.	SYNCTIME	43	141.40	392.00	mj.edf	RIGHT	5321	3063492	Full Trial Period	3058171	8	Trial: 8	3058171	68	²£Á§Öé	éÏé­Çò	Ç¦±Ê	f	f
mj	.	.	.	.	.	.	.	.	.	.	10	.	.	.	false	false	Message: 2243ms	17.99	294.88	61	2271	639.90	355.10	9	527.40	2211	100.80	378.30	INVISIBLE_BOUNDARY[1]	2243	.	.	mj.edf	RIGHT	5321	3063492	Full Trial Period	3058171	8	Trial: 8	3058171	68	²£Á§Öé	éÏé­Çò	Ç¦±Ê	f	f
mj	.	.	.	.	.	.	.	.	.	.	11	.	.	.	false	false	Message: 2251ms	17.99	294.88	61	2271	639.90	355.10	9	527.40	2211	100.80	378.30	SYNCTIME	2251	.	.	mj.edf	RIGHT	5321	3063492	Full Trial Period	3058171	8	Trial: 8	3058171	68	²£Á§Öé	éÏé­Çò	Ç¦±Ê	f	f
mj	.	.	.	.	.	.	.	.	.	.	12	.	.	.	false	false	Message: 4410ms	6.93	14.72	471	4801	906.70	353.50	16	313.40	4331	698.80	357.40	INVISIBLE_BOUNDARY[2]	4410	.	.	mj.edf	RIGHT	5321	3063492	Full Trial Period	3058171	8	Trial: 8	3058171	68	²£Á§Öé	éÏé­Çò	Ç¦±Ê	f	f
mj	.	.	.	.	.	.	.	.	.	.	13	.	.	.	false	false	Message: 4417ms	6.93	14.72	471	4801	906.70	353.50	16	313.40	4331	698.80	357.40	SYNCTIME	4417	.	.	mj.edf	RIGHT	5321	3063492	Full Trial Period	3058171	8	Trial: 8	3058171	68	²£Á§Öé	éÏé­Çò	Ç¦±Ê	f	f
mj	.	.	.	.	218	5319	18	5102	568.20	328.10	14	.	.	.	false	false	Message: 5302ms	.	.	.	.	.	.	.	.	.	.	.	KEYBOARD	5302	568.20	328.10	mj.edf	RIGHT	5321	3063492	Full Trial Period	3058171	8	Trial: 8	3058171	68	²£Á§Öé	éÏé­Çò	Ç¦±Ê	f	f
mj	.	.	.	.	.	.	.	.	.	.	15	.	.	.	false	false	Message: 5365ms	.	.	.	.	.	.	.	.	.	.	.	TRIAL_RESULT 0	5365	.	.	mj.edf	RIGHT	5321	3063492	Full Trial Period	3058171	8	Trial: 8	3058171	68	²£Á§Öé	éÏé­Çò	Ç¦±Ê	f	f
mj	.	.	.	.	.	.	.	.	.	.	1	.	.	.	false	false	Message: -18ms	.	.	.	.	.	.	.	.	.	.	.	TRIALID 8	-18	.	.	mj.edf	RIGHT	4176	3068724	Full Trial Period	3064548	9	Trial: 9	3064548	81	°ôÇò¹÷	¸ÊÕá	Æì¸Ë	j	j
mj	.	.	.	.	.	.	.	.	.	.	2	.	.	.	false	false	Message: -1ms	.	.	.	.	.	.	.	.	.	.	.	RECCFG CR 1000 2 0 R	-1	.	.	mj.edf	RIGHT	4176	3068724	Full Trial Period	3064548	9	Trial: 9	3064548	81	°ôÇò¹÷	¸ÊÕá	Æì¸Ë	j	j
mj	.	.	.	.	.	.	.	.	.	.	3	.	.	.	false	false	Message: -1ms	.	.	.	.	.	.	.	.	.	.	.	ELCLCFG TOWER	-1	.	.	mj.edf	RIGHT	4176	3068724	Full Trial Period	3064548	9	Trial: 9	3064548	81	°ôÇò¹÷	¸ÊÕá	Æì¸Ë	j	j
mj	.	.	.	.	.	.	.	.	.	.	4	.	.	.	false	false	Message: -1ms	.	.	.	.	.	.	.	.	.	.	.	GAZE_COORDS 0.00 0.00 1023.00 767.00	-1	.	.	mj.edf	RIGHT	4176	3068724	Full Trial Period	3064548	9	Trial: 9	3064548	81	°ôÇò¹÷	¸ÊÕá	Æì¸Ë	j	j
mj	.	.	.	.	.	.	.	.	.	.	5	.	.	.	false	false	Message: -1ms	.	.	.	.	.	.	.	.	.	.	.	THRESHOLDS R 100 219	-1	.	.	mj.edf	RIGHT	4176	3068724	Full Trial Period	3064548	9	Trial: 9	3064548	81	°ôÇò¹÷	¸ÊÕá	Æì¸Ë	j	j
mj	.	.	.	.	.	.	.	.	.	.	6	.	.	.	false	false	Message: -1ms	.	.	.	.	.	.	.	.	.	.	.	ELCL_PROC CENTROID (3)	-1	.	.	mj.edf	RIGHT	4176	3068724	Full Trial Period	3064548	9	Trial: 9	3064548	81	°ôÇò¹÷	¸ÊÕá	Æì¸Ë	j	j
mj	.	.	.	.	.	.	.	.	.	.	7	.	.	.	false	false	Message: -1ms	.	.	.	.	.	.	.	.	.	.	.	ELCL_PCR_PARAM 5 3.0	-1	.	.	mj.edf	RIGHT	4176	3068724	Full Trial Period	3064548	9	Trial: 9	3064548	81	°ôÇò¹÷	¸ÊÕá	Æì¸Ë	j	j
mj	.	.	.	.	.	.	.	.	.	.	8	.	.	.	false	true	Message: 0ms	.	.	.	.	.	.	.	.	.	.	.	!MODE RECORD CR 1000 2 0 R	0	.	.	mj.edf	RIGHT	4176	3068724	Full Trial Period	3064548	9	Trial: 9	3064548	81	°ôÇò¹÷	¸ÊÕá	Æì¸Ë	j	j
mj	51	74	1	24	.	.	.	.	.	.	9	.	.	.	false	false	Message: 40ms	.	.	.	.	.	.	.	.	.	.	.	SYNCTIME	40	.	.	mj.edf	RIGHT	4176	3068724	Full Trial Period	3064548	9	Trial: 9	3064548	81	°ôÇò¹÷	¸ÊÕá	Æì¸Ë	j	j
mj	.	.	.	.	.	.	.	.	.	.	10	.	.	.	false	false	Message: 1743ms	10.94	24.98	438	2060	511.80	329.90	7	470.00	1623	192.40	375.30	INVISIBLE_BOUNDARY[1]	1743	.	.	mj.edf	RIGHT	4176	3068724	Full Trial Period	3064548	9	Trial: 9	3064548	81	°ôÇò¹÷	¸ÊÕá	Æì¸Ë	j	j
mj	.	.	.	.	.	.	.	.	.	.	11	.	.	.	false	false	Message: 1748ms	10.94	24.98	438	2060	511.80	329.90	7	470.00	1623	192.40	375.30	SYNCTIME	1748	.	.	mj.edf	RIGHT	4176	3068724	Full Trial Period	3064548	9	Trial: 9	3064548	81	°ôÇò¹÷	¸ÊÕá	Æì¸Ë	j	j
mj	.	.	.	.	.	.	.	.	.	.	12	.	.	.	false	false	Message: 2955ms	10.61	29.23	363	3223	859.30	376.60	9	417.90	2861	549.20	328.20	INVISIBLE_BOUNDARY[2]	2955	.	.	mj.edf	RIGHT	4176	3068724	Full Trial Period	3064548	9	Trial: 9	3064548	81	°ôÇò¹÷	¸ÊÕá	Æì¸Ë	j	j
mj	.	.	.	.	.	.	.	.	.	.	13	.	.	.	false	false	Message: 2965ms	10.61	29.23	363	3223	859.30	376.60	9	417.90	2861	549.20	328.20	SYNCTIME	2965	.	.	mj.edf	RIGHT	4176	3068724	Full Trial Period	3064548	9	Trial: 9	3064548	81	°ôÇò¹÷	¸ÊÕá	Æì¸Ë	j	j
mj	.	.	.	.	.	.	.	.	.	.	14	.	.	.	false	false	Message: 4158ms	10.04	16.27	617	4174	554.00	308.90	11	453.40	3558	846.10	358.70	KEYBOARD	4158	.	.	mj.edf	RIGHT	4176	3068724	Full Trial Period	3064548	9	Trial: 9	3064548	81	°ôÇò¹÷	¸ÊÕá	Æì¸Ë	j	j
mj	.	.	.	.	.	.	.	.	.	.	15	.	.	.	false	false	Message: 4226ms	.	.	.	.	.	.	.	.	.	.	.	TRIAL_RESULT 0	4226	.	.	mj.edf	RIGHT	4176	3068724	Full Trial Period	3064548	9	Trial: 9	3064548	81	°ôÇò¹÷	¸ÊÕá	Æì¸Ë	j	j
mj	.	.	.	.	.	.	.	.	.	.	1	.	.	.	false	false	Message: -15ms	.	.	.	.	.	.	.	.	.	.	.	TRIALID 9	-15	.	.	mj.edf	RIGHT	5402	3076829	Full Trial Period	3071427	10	Trial: 10	3071427	99	Ô²Öé±Ê	ÑÀË¢	É××Ó	j	j
mj	.	.	.	.	.	.	.	.	.	.	2	.	.	.	false	false	Message: -1ms	.	.	.	.	.	.	.	.	.	.	.	RECCFG CR 1000 2 0 R	-1	.	.	mj.edf	RIGHT	5402	3076829	Full Trial Period	3071427	10	Trial: 10	3071427	99	Ô²Öé±Ê	ÑÀË¢	É××Ó	j	j
mj	.	.	.	.	.	.	.	.	.	.	3	.	.	.	false	false	Message: -1ms	.	.	.	.	.	.	.	.	.	.	.	ELCLCFG TOWER	-1	.	.	mj.edf	RIGHT	5402	3076829	Full Trial Period	3071427	10	Trial: 10	3071427	99	Ô²Öé±Ê	ÑÀË¢	É××Ó	j	j
mj	.	.	.	.	.	.	.	.	.	.	4	.	.	.	false	false	Message: -1ms	.	.	.	.	.	.	.	.	.	.	.	GAZE_COORDS 0.00 0.00 1023.00 767.00	-1	.	.	mj.edf	RIGHT	5402	3076829	Full Trial Period	3071427	10	Trial: 10	3071427	99	Ô²Öé±Ê	ÑÀË¢	É××Ó	j	j
mj	.	.	.	.	.	.	.	.	.	.	5	.	.	.	false	false	Message: -1ms	.	.	.	.	.	.	.	.	.	.	.	THRESHOLDS R 100 219	-1	.	.	mj.edf	RIGHT	5402	3076829	Full Trial Period	3071427	10	Trial: 10	3071427	99	Ô²Öé±Ê	ÑÀË¢	É××Ó	j	j
mj	.	.	.	.	.	.	.	.	.	.	6	.	.	.	false	false	Message: -1ms	.	.	.	.	.	.	.	.	.	.	.	ELCL_PROC CENTROID (3)	-1	.	.	mj.edf	RIGHT	5402	3076829	Full Trial Period	3071427	10	Trial: 10	3071427	99	Ô²Öé±Ê	ÑÀË¢	É××Ó	j	j
mj	.	.	.	.	.	.	.	.	.	.	7	.	.	.	false	false	Message: -1ms	.	.	.	.	.	.	.	.	.	.	.	ELCL_PCR_PARAM 5 3.0	-1	.	.	mj.edf	RIGHT	5402	3076829	Full Trial Period	3071427	10	Trial: 10	3071427	99	Ô²Öé±Ê	ÑÀË¢	É××Ó	j	j
mj	.	.	.	.	.	.	.	.	.	.	8	.	.	.	false	true	Message: 0ms	.	.	.	.	.	.	.	.	.	.	.	!MODE RECORD CR 1000 2 0 R	0	.	.	mj.edf	RIGHT	5402	3076829	Full Trial Period	3071427	10	Trial: 10	3071427	99	Ô²Öé±Ê	ÑÀË¢	É××Ó	j	j
mj	.	.	.	.	212	218	1	7	143.60	389.00	9	.	.	.	false	false	Message: 43ms	.	.	.	.	.	.	.	.	.	.	.	SYNCTIME	43	143.60	389.00	mj.edf	RIGHT	5402	3076829	Full Trial Period	3071427	10	Trial: 10	3071427	99	Ô²Öé±Ê	ÑÀË¢	É××Ó	j	j
mj	.	.	.	.	.	.	.	.	.	.	10	.	.	.	false	false	Message: 1708ms	2.17	114.04	19	1712	545.60	399.00	6	250.80	1694	548.70	337.00	INVISIBLE_BOUNDARY[1]	1708	.	.	mj.edf	RIGHT	5402	3076829	Full Trial Period	3071427	10	Trial: 10	3071427	99	Ô²Öé±Ê	ÑÀË¢	É××Ó	j	j
mj	.	.	.	.	21	1733	7	1713	545.60	399.70	11	[1]	1	RECTANGLE_INTERESTAREA	false	false	Message: 1718ms	.	.	.	.	.	.	.	.	.	.	.	SYNCTIME	1718	545.60	399.70	mj.edf	RIGHT	5402	3076829	Full Trial Period	3071427	10	Trial: 10	3071427	99	Ô²Öé±Ê	ÑÀË¢	É××Ó	j	j
mj	.	.	.	.	.	.	.	.	.	.	12	.	.	.	false	false	Message: 2437ms	8.74	106.56	82	2484	807.60	392.90	10	345.90	2403	549.40	395.40	INVISIBLE_BOUNDARY[2]	2437	.	.	mj.edf	RIGHT	5402	3076829	Full Trial Period	3071427	10	Trial: 10	3071427	99	Ô²Öé±Ê	ÑÀË¢	É××Ó	j	j
mj	.	.	.	.	.	.	.	.	.	.	13	.	.	.	false	false	Message: 2443ms	8.74	106.56	82	2484	807.60	392.90	10	345.90	2403	549.40	395.40	SYNCTIME	2443	.	.	mj.edf	RIGHT	5402	3076829	Full Trial Period	3071427	10	Trial: 10	3071427	99	Ô²Öé±Ê	ÑÀË¢	É××Ó	j	j
mj	.	.	.	.	46	5400	21	5355	528.00	328.30	14	.	.	.	false	false	Message: 5383ms	.	.	.	.	.	.	.	.	.	.	.	KEYBOARD	5383	528.00	328.30	mj.edf	RIGHT	5402	3076829	Full Trial Period	3071427	10	Trial: 10	3071427	99	Ô²Öé±Ê	ÑÀË¢	É××Ó	j	j
mj	.	.	.	.	.	.	.	.	.	.	15	.	.	.	false	false	Message: 5447ms	.	.	.	.	.	.	.	.	.	.	.	TRIAL_RESULT 0	5447	.	.	mj.edf	RIGHT	5402	3076829	Full Trial Period	3071427	10	Trial: 10	3071427	99	Ô²Öé±Ê	ÑÀË¢	É××Ó	j	j
mj	.	.	.	.	.	.	.	.	.	.	1	.	.	.	false	false	Message: -15ms	.	.	.	.	.	.	.	.	.	.	.	TRIALID 10	-15	.	.	mj.edf	RIGHT	6132	3084100	Full Trial Period	3077968	11	Trial: 11	3077968	103	ÐÅ·â	Ïà¿ò	ÓÍ»­	f	j
mj	.	.	.	.	.	.	.	.	.	.	2	.	.	.	false	false	Message: -1ms	.	.	.	.	.	.	.	.	.	.	.	RECCFG CR 1000 2 0 R	-1	.	.	mj.edf	RIGHT	6132	3084100	Full Trial Period	3077968	11	Trial: 11	3077968	103	ÐÅ·â	Ïà¿ò	ÓÍ»­	f	j
mj	.	.	.	.	.	.	.	.	.	.	3	.	.	.	false	false	Message: -1ms	.	.	.	.	.	.	.	.	.	.	.	ELCLCFG TOWER	-1	.	.	mj.edf	RIGHT	6132	3084100	Full Trial Period	3077968	11	Trial: 11	3077968	103	ÐÅ·â	Ïà¿ò	ÓÍ»­	f	j
mj	.	.	.	.	.	.	.	.	.	.	4	.	.	.	false	false	Message: -1ms	.	.	.	.	.	.	.	.	.	.	.	GAZE_COORDS 0.00 0.00 1023.00 767.00	-1	.	.	mj.edf	RIGHT	6132	3084100	Full Trial Period	3077968	11	Trial: 11	3077968	103	ÐÅ·â	Ïà¿ò	ÓÍ»­	f	j
mj	.	.	.	.	.	.	.	.	.	.	5	.	.	.	false	false	Message: -1ms	.	.	.	.	.	.	.	.	.	.	.	THRESHOLDS R 100 219	-1	.	.	mj.edf	RIGHT	6132	3084100	Full Trial Period	3077968	11	Trial: 11	3077968	103	ÐÅ·â	Ïà¿ò	ÓÍ»­	f	j
mj	.	.	.	.	.	.	.	.	.	.	6	.	.	.	false	false	Message: -1ms	.	.	.	.	.	.	.	.	.	.	.	ELCL_PROC CENTROID (3)	-1	.	.	mj.edf	RIGHT	6132	3084100	Full Trial Period	3077968	11	Trial: 11	3077968	103	ÐÅ·â	Ïà¿ò	ÓÍ»­	f	j
mj	.	.	.	.	.	.	.	.	.	.	7	.	.	.	false	false	Message: -1ms	.	.	.	.	.	.	.	.	.	.	.	ELCL_PCR_PARAM 5 3.0	-1	.	.	mj.edf	RIGHT	6132	3084100	Full Trial Period	3077968	11	Trial: 11	3077968	103	ÐÅ·â	Ïà¿ò	ÓÍ»­	f	j
mj	.	.	.	.	.	.	.	.	.	.	8	.	.	.	false	true	Message: 0ms	.	.	.	.	.	.	.	.	.	.	.	!MODE RECORD CR 1000 2 0 R	0	.	.	mj.edf	RIGHT	6132	3084100	Full Trial Period	3077968	11	Trial: 11	3077968	103	ÐÅ·â	Ïà¿ò	ÓÍ»­	f	j
mj	.	.	.	.	227	233	1	7	146.10	388.70	9	.	.	.	false	false	Message: 43ms	.	.	.	.	.	.	.	.	.	.	.	SYNCTIME	43	146.10	388.70	mj.edf	RIGHT	6132	3084100	Full Trial Period	3077968	11	Trial: 11	3077968	103	ÐÅ·â	Ïà¿ò	ÓÍ»­	f	j
mj	.	.	.	.	311	1665	7	1355	544.50	355.50	10	.	.	.	false	false	Message: 1655ms	.	.	.	.	.	.	.	.	.	.	.	INVISIBLE_BOUNDARY[1]	1655	544.50	355.50	mj.edf	RIGHT	6132	3084100	Full Trial Period	3077968	11	Trial: 11	3077968	103	ÐÅ·â	Ïà¿ò	ÓÍ»­	f	j
mj	.	.	.	.	311	1665	7	1355	544.50	355.50	11	.	.	.	false	false	Message: 1659ms	.	.	.	.	.	.	.	.	.	.	.	SYNCTIME	1659	544.50	355.50	mj.edf	RIGHT	6132	3084100	Full Trial Period	3077968	11	Trial: 11	3077968	103	ÐÅ·â	Ïà¿ò	ÓÍ»­	f	j
mj	.	.	.	.	.	.	.	.	.	.	12	.	.	.	false	false	Message: 2882ms	10.81	34.33	315	3160	854.30	372.30	11	439.70	2846	540.10	313.10	INVISIBLE_BOUNDARY[2]	2882	.	.	mj.edf	RIGHT	6132	3084100	Full Trial Period	3077968	11	Trial: 11	3077968	103	ÐÅ·â	Ïà¿ò	ÓÍ»­	f	j
mj	.	.	.	.	.	.	.	.	.	.	13	.	.	.	false	false	Message: 2892ms	10.81	34.33	315	3160	854.30	372.30	11	439.70	2846	540.10	313.10	SYNCTIME	2892	.	.	mj.edf	RIGHT	6132	3084100	Full Trial Period	3077968	11	Trial: 11	3077968	103	ÐÅ·â	Ïà¿ò	ÓÍ»­	f	j
mj	.	.	.	.	69	6130	21	6062	884.00	358.30	14	.	.	.	false	false	Message: 6113ms	.	.	.	.	.	.	.	.	.	.	.	KEYBOARD	6113	884.00	358.30	mj.edf	RIGHT	6132	3084100	Full Trial Period	3077968	11	Trial: 11	3077968	103	ÐÅ·â	Ïà¿ò	ÓÍ»­	f	j
mj	.	.	.	.	.	.	.	.	.	.	15	.	.	.	false	false	Message: 6176ms	.	.	.	.	.	.	.	.	.	.	.	TRIAL_RESULT 0	6176	.	.	mj.edf	RIGHT	6132	3084100	Full Trial Period	3077968	11	Trial: 11	3077968	103	ÐÅ·â	Ïà¿ò	ÓÍ»­	f	j
mj	.	.	.	.	.	.	.	.	.	.	1	.	.	.	false	false	Message: -17ms	.	.	.	.	.	.	.	.	.	.	.	TRIALID 11	-17	.	.	mj.edf	RIGHT	8315	3094317	Full Trial Period	3086002	12	Trial: 12	3086002	19	Í¼ÕÂ	ÇúÆæ±ý	éÙ×Ó	f	f
mj	.	.	.	.	.	.	.	.	.	.	2	.	.	.	false	false	Message: -1ms	.	.	.	.	.	.	.	.	.	.	.	RECCFG CR 1000 2 0 R	-1	.	.	mj.edf	RIGHT	8315	3094317	Full Trial Period	3086002	12	Trial: 12	3086002	19	Í¼ÕÂ	ÇúÆæ±ý	éÙ×Ó	f	f
mj	.	.	.	.	.	.	.	.	.	.	3	.	.	.	false	false	Message: -1ms	.	.	.	.	.	.	.	.	.	.	.	ELCLCFG TOWER	-1	.	.	mj.edf	RIGHT	8315	3094317	Full Trial Period	3086002	12	Trial: 12	3086002	19	Í¼ÕÂ	ÇúÆæ±ý	éÙ×Ó	f	f
mj	.	.	.	.	.	.	.	.	.	.	4	.	.	.	false	false	Message: -1ms	.	.	.	.	.	.	.	.	.	.	.	GAZE_COORDS 0.00 0.00 1023.00 767.00	-1	.	.	mj.edf	RIGHT	8315	3094317	Full Trial Period	3086002	12	Trial: 12	3086002	19	Í¼ÕÂ	ÇúÆæ±ý	éÙ×Ó	f	f
mj	.	.	.	.	.	.	.	.	.	.	5	.	.	.	false	false	Message: -1ms	.	.	.	.	.	.	.	.	.	.	.	THRESHOLDS R 100 219	-1	.	.	mj.edf	RIGHT	8315	3094317	Full Trial Period	3086002	12	Trial: 12	3086002	19	Í¼ÕÂ	ÇúÆæ±ý	éÙ×Ó	f	f
mj	.	.	.	.	.	.	.	.	.	.	6	.	.	.	false	false	Message: -1ms	.	.	.	.	.	.	.	.	.	.	.	ELCL_PROC CENTROID (3)	-1	.	.	mj.edf	RIGHT	8315	3094317	Full Trial Period	3086002	12	Trial: 12	3086002	19	Í¼ÕÂ	ÇúÆæ±ý	éÙ×Ó	f	f
mj	.	.	.	.	.	.	.	.	.	.	7	.	.	.	false	false	Message: -1ms	.	.	.	.	.	.	.	.	.	.	.	ELCL_PCR_PARAM 5 3.0	-1	.	.	mj.edf	RIGHT	8315	3094317	Full Trial Period	3086002	12	Trial: 12	3086002	19	Í¼ÕÂ	ÇúÆæ±ý	éÙ×Ó	f	f
mj	.	.	.	.	.	.	.	.	.	.	8	.	.	.	false	true	Message: 0ms	.	.	.	.	.	.	.	.	.	.	.	!MODE RECORD CR 1000 2 0 R	0	.	.	mj.edf	RIGHT	8315	3094317	Full Trial Period	3086002	12	Trial: 12	3086002	19	Í¼ÕÂ	ÇúÆæ±ý	éÙ×Ó	f	f
mj	.	.	.	.	295	301	1	7	146.10	397.40	9	.	.	.	false	false	Message: 41ms	.	.	.	.	.	.	.	.	.	.	.	SYNCTIME	41	146.10	397.40	mj.edf	RIGHT	8315	3094317	Full Trial Period	3086002	12	Trial: 12	3086002	19	Í¼ÕÂ	ÇúÆæ±ý	éÙ×Ó	f	f
mj	.	.	.	.	.	.	.	.	.	.	10	.	.	.	false	false	Message: 2437ms	2.30	121.13	19	2443	573.10	389.20	13	266.70	2425	574.00	323.50	INVISIBLE_BOUNDARY[1]	2437	.	.	mj.edf	RIGHT	8315	3094317	Full Trial Period	3086002	12	Trial: 12	3086002	19	Í¼ÕÂ	ÇúÆæ±ý	éÙ×Ó	f	f
mj	.	.	.	.	.	.	.	.	.	.	11	.	.	.	false	false	Message: 2440ms	2.30	121.13	19	2443	573.10	389.20	13	266.70	2425	574.00	323.50	SYNCTIME	2440	.	.	mj.edf	RIGHT	8315	3094317	Full Trial Period	3086002	12	Trial: 12	3086002	19	Í¼ÕÂ	ÇúÆæ±ý	éÙ×Ó	f	f
mj	.	.	.	.	.	.	.	.	.	.	12	.	.	.	false	false	Message: 4872ms	8.84	9.81	901	4882	836.50	372.80	21	441.60	3982	579.70	326.10	INVISIBLE_BOUNDARY[2]	4872	.	.	mj.edf	RIGHT	8315	3094317	Full Trial Period	3086002	12	Trial: 12	3086002	19	Í¼ÕÂ	ÇúÆæ±ý	éÙ×Ó	f	f
mj	.	.	.	.	.	.	.	.	.	.	13	.	.	.	false	false	Message: 4882ms	8.84	9.81	901	4882	836.50	372.80	21	441.60	3982	579.70	326.10	SYNCTIME	4882	.	.	mj.edf	RIGHT	8315	3094317	Full Trial Period	3086002	12	Trial: 12	3086002	19	Í¼ÕÂ	ÇúÆæ±ý	éÙ×Ó	f	f
mj	.	.	.	.	90	8299	34	8210	892.20	336.20	14	.	.	.	false	false	Message: 8297ms	.	.	.	.	.	.	.	.	.	.	.	KEYBOARD	8297	892.20	336.20	mj.edf	RIGHT	8315	3094317	Full Trial Period	3086002	12	Trial: 12	3086002	19	Í¼ÕÂ	ÇúÆæ±ý	éÙ×Ó	f	f
mj	.	.	.	.	.	.	.	.	.	.	15	.	.	.	false	false	Message: 8361ms	.	.	.	.	.	.	.	.	.	.	.	TRIAL_RESULT 0	8361	.	.	mj.edf	RIGHT	8315	3094317	Full Trial Period	3086002	12	Trial: 12	3086002	19	Í¼ÕÂ	ÇúÆæ±ý	éÙ×Ó	f	f
mj	.	.	.	.	.	.	.	.	.	.	1	.	.	.	false	false	Message: -20ms	.	.	.	.	.	.	.	.	.	.	.	TRIALID 12	-20	.	.	mj.edf	RIGHT	4342	3100487	Full Trial Period	3096145	13	Trial: 13	3096145	36	°ô°ôÌÇ	ÊÖÖ¸	·¨Ê½³¤¹÷	f	j
mj	.	.	.	.	.	.	.	.	.	.	2	.	.	.	false	false	Message: -1ms	.	.	.	.	.	.	.	.	.	.	.	RECCFG CR 1000 2 0 R	-1	.	.	mj.edf	RIGHT	4342	3100487	Full Trial Period	3096145	13	Trial: 13	3096145	36	°ô°ôÌÇ	ÊÖÖ¸	·¨Ê½³¤¹÷	f	j
mj	.	.	.	.	.	.	.	.	.	.	3	.	.	.	false	false	Message: -1ms	.	.	.	.	.	.	.	.	.	.	.	ELCLCFG TOWER	-1	.	.	mj.edf	RIGHT	4342	3100487	Full Trial Period	3096145	13	Trial: 13	3096145	36	°ô°ôÌÇ	ÊÖÖ¸	·¨Ê½³¤¹÷	f	j
mj	.	.	.	.	.	.	.	.	.	.	4	.	.	.	false	false	Message: -1ms	.	.	.	.	.	.	.	.	.	.	.	GAZE_COORDS 0.00 0.00 1023.00 767.00	-1	.	.	mj.edf	RIGHT	4342	3100487	Full Trial Period	3096145	13	Trial: 13	3096145	36	°ô°ôÌÇ	ÊÖÖ¸	·¨Ê½³¤¹÷	f	j
mj	.	.	.	.	.	.	.	.	.	.	5	.	.	.	false	false	Message: -1ms	.	.	.	.	.	.	.	.	.	.	.	THRESHOLDS R 100 219	-1	.	.	mj.edf	RIGHT	4342	3100487	Full Trial Period	3096145	13	Trial: 13	3096145	36	°ô°ôÌÇ	ÊÖÖ¸	·¨Ê½³¤¹÷	f	j
mj	.	.	.	.	.	.	.	.	.	.	6	.	.	.	false	false	Message: -1ms	.	.	.	.	.	.	.	.	.	.	.	ELCL_PROC CENTROID (3)	-1	.	.	mj.edf	RIGHT	4342	3100487	Full Trial Period	3096145	13	Trial: 13	3096145	36	°ô°ôÌÇ	ÊÖÖ¸	·¨Ê½³¤¹÷	f	j
mj	.	.	.	.	.	.	.	.	.	.	7	.	.	.	false	false	Message: -1ms	.	.	.	.	.	.	.	.	.	.	.	ELCL_PCR_PARAM 5 3.0	-1	.	.	mj.edf	RIGHT	4342	3100487	Full Trial Period	3096145	13	Trial: 13	3096145	36	°ô°ôÌÇ	ÊÖÖ¸	·¨Ê½³¤¹÷	f	j
mj	.	.	.	.	.	.	.	.	.	.	8	.	.	.	false	true	Message: 0ms	.	.	.	.	.	.	.	.	.	.	.	!MODE RECORD CR 1000 2 0 R	0	.	.	mj.edf	RIGHT	4342	3100487	Full Trial Period	3096145	13	Trial: 13	3096145	36	°ô°ôÌÇ	ÊÖÖ¸	·¨Ê½³¤¹÷	f	j
mj	.	.	.	.	201	207	1	7	141.50	401.50	9	.	.	.	false	false	Message: 46ms	.	.	.	.	.	.	.	.	.	.	.	SYNCTIME	46	141.50	401.50	mj.edf	RIGHT	4342	3100487	Full Trial Period	3096145	13	Trial: 13	3096145	36	°ô°ôÌÇ	ÊÖÖ¸	·¨Ê½³¤¹÷	f	j
mj	.	.	.	.	.	.	.	.	.	.	10	.	.	.	false	false	Message: 2203ms	2.25	118.38	19	2209	585.40	383.80	6	275.00	2191	586.70	319.60	INVISIBLE_BOUNDARY[1]	2203	.	.	mj.edf	RIGHT	4342	3100487	Full Trial Period	3096145	13	Trial: 13	3096145	36	°ô°ôÌÇ	ÊÖÖ¸	·¨Ê½³¤¹÷	f	j
mj	.	.	.	.	140	2349	7	2210	585.90	390.00	11	.	.	.	false	false	Message: 2212ms	.	.	.	.	.	.	.	.	.	.	.	SYNCTIME	2212	585.90	390.00	mj.edf	RIGHT	4342	3100487	Full Trial Period	3096145	13	Trial: 13	3096145	36	°ô°ôÌÇ	ÊÖÖ¸	·¨Ê½³¤¹÷	f	j
mj	.	.	.	.	.	.	.	.	.	.	12	.	.	.	false	false	Message: 2926ms	8.84	155.16	57	2952	826.70	395.90	9	342.50	2896	564.50	392.10	INVISIBLE_BOUNDARY[2]	2926	.	.	mj.edf	RIGHT	4342	3100487	Full Trial Period	3096145	13	Trial: 13	3096145	36	°ô°ôÌÇ	ÊÖÖ¸	·¨Ê½³¤¹÷	f	j
mj	.	.	.	.	.	.	.	.	.	.	13	.	.	.	false	false	Message: 2938ms	8.84	155.16	57	2952	826.70	395.90	9	342.50	2896	564.50	392.10	SYNCTIME	2938	.	.	mj.edf	RIGHT	4342	3100487	Full Trial Period	3096145	13	Trial: 13	3096145	36	°ô°ôÌÇ	ÊÖÖ¸	·¨Ê½³¤¹÷	f	j
mj	.	.	.	.	93	4340	15	4248	797.20	387.60	14	[1]	2	RECTANGLE_INTERESTAREA	false	false	Message: 4323ms	.	.	.	.	.	.	.	.	.	.	.	KEYBOARD	4323	797.20	387.60	mj.edf	RIGHT	4342	3100487	Full Trial Period	3096145	13	Trial: 13	3096145	36	°ô°ôÌÇ	ÊÖÖ¸	·¨Ê½³¤¹÷	f	j
mj	.	.	.	.	.	.	.	.	.	.	15	.	.	.	false	false	Message: 4388ms	.	.	.	.	.	.	.	.	.	.	.	TRIAL_RESULT 0	4388	.	.	mj.edf	RIGHT	4342	3100487	Full Trial Period	3096145	13	Trial: 13	3096145	36	°ô°ôÌÇ	ÊÖÖ¸	·¨Ê½³¤¹÷	f	j
mj	.	.	.	.	.	.	.	.	.	.	1	.	.	.	false	false	Message: -16ms	.	.	.	.	.	.	.	.	.	.	.	TRIALID 13	-16	.	.	mj.edf	RIGHT	4604	3106294	Full Trial Period	3101690	14	Trial: 14	3101690	45	ÒûË®»ú	±£ÏÕÏä	Æì¸Ë	f	f
mj	.	.	.	.	.	.	.	.	.	.	2	.	.	.	false	false	Message: -1ms	.	.	.	.	.	.	.	.	.	.	.	RECCFG CR 1000 2 0 R	-1	.	.	mj.edf	RIGHT	4604	3106294	Full Trial Period	3101690	14	Trial: 14	3101690	45	ÒûË®»ú	±£ÏÕÏä	Æì¸Ë	f	f
mj	.	.	.	.	.	.	.	.	.	.	3	.	.	.	false	false	Message: -1ms	.	.	.	.	.	.	.	.	.	.	.	ELCLCFG TOWER	-1	.	.	mj.edf	RIGHT	4604	3106294	Full Trial Period	3101690	14	Trial: 14	3101690	45	ÒûË®»ú	±£ÏÕÏä	Æì¸Ë	f	f
mj	.	.	.	.	.	.	.	.	.	.	4	.	.	.	false	false	Message: -1ms	.	.	.	.	.	.	.	.	.	.	.	GAZE_COORDS 0.00 0.00 1023.00 767.00	-1	.	.	mj.edf	RIGHT	4604	3106294	Full Trial Period	3101690	14	Trial: 14	3101690	45	ÒûË®»ú	±£ÏÕÏä	Æì¸Ë	f	f
mj	.	.	.	.	.	.	.	.	.	.	5	.	.	.	false	false	Message: -1ms	.	.	.	.	.	.	.	.	.	.	.	THRESHOLDS R 100 219	-1	.	.	mj.edf	RIGHT	4604	3106294	Full Trial Period	3101690	14	Trial: 14	3101690	45	ÒûË®»ú	±£ÏÕÏä	Æì¸Ë	f	f
mj	.	.	.	.	.	.	.	.	.	.	6	.	.	.	false	false	Message: -1ms	.	.	.	.	.	.	.	.	.	.	.	ELCL_PROC CENTROID (3)	-1	.	.	mj.edf	RIGHT	4604	3106294	Full Trial Period	3101690	14	Trial: 14	3101690	45	ÒûË®»ú	±£ÏÕÏä	Æì¸Ë	f	f
mj	.	.	.	.	.	.	.	.	.	.	7	.	.	.	false	false	Message: -1ms	.	.	.	.	.	.	.	.	.	.	.	ELCL_PCR_PARAM 5 3.0	-1	.	.	mj.edf	RIGHT	4604	3106294	Full Trial Period	3101690	14	Trial: 14	3101690	45	ÒûË®»ú	±£ÏÕÏä	Æì¸Ë	f	f
mj	.	.	.	.	.	.	.	.	.	.	8	.	.	.	false	true	Message: 0ms	.	.	.	.	.	.	.	.	.	.	.	!MODE RECORD CR 1000 2 0 R	0	.	.	mj.edf	RIGHT	4604	3106294	Full Trial Period	3101690	14	Trial: 14	3101690	45	ÒûË®»ú	±£ÏÕÏä	Æì¸Ë	f	f
mj	.	.	.	.	285	291	1	7	130.10	388.70	9	.	.	.	false	false	Message: 42ms	.	.	.	.	.	.	.	.	.	.	.	SYNCTIME	42	130.10	388.70	mj.edf	RIGHT	4604	3106294	Full Trial Period	3101690	14	Trial: 14	3101690	45	ÒûË®»ú	±£ÏÕÏä	Æì¸Ë	f	f
mj	.	.	.	.	.	.	.	.	.	.	10	.	.	.	false	false	Message: 1712ms	2.08	109.51	19	1723	648.80	398.40	6	246.40	1705	647.40	338.70	INVISIBLE_BOUNDARY[1]	1712	.	.	mj.edf	RIGHT	4604	3106294	Full Trial Period	3101690	14	Trial: 14	3101690	45	ÒûË®»ú	±£ÏÕÏä	Æì¸Ë	f	f
mj	.	.	.	.	.	.	.	.	.	.	11	.	.	.	false	false	Message: 1717ms	2.08	109.51	19	1723	648.80	398.40	6	246.40	1705	647.40	338.70	SYNCTIME	1717	.	.	mj.edf	RIGHT	4604	3106294	Full Trial Period	3101690	14	Trial: 14	3101690	45	ÒûË®»ú	±£ÏÕÏä	Æì¸Ë	f	f
mj	.	.	.	.	.	.	.	.	.	.	12	.	.	.	false	false	Message: 3915ms	13.85	209.77	66	3925	909.80	441.20	15	436.50	3860	515.80	315.40	INVISIBLE_BOUNDARY[2]	3915	.	.	mj.edf	RIGHT	4604	3106294	Full Trial Period	3101690	14	Trial: 14	3101690	45	ÒûË®»ú	±£ÏÕÏä	Æì¸Ë	f	f
mj	.	.	.	.	.	.	.	.	.	.	13	.	.	.	false	false	Message: 3925ms	13.85	209.77	66	3925	909.80	441.20	15	436.50	3860	515.80	315.40	SYNCTIME	3925	.	.	mj.edf	RIGHT	4604	3106294	Full Trial Period	3101690	14	Trial: 14	3101690	45	ÒûË®»ú	±£ÏÕÏä	Æì¸Ë	f	f
mj	.	.	.	.	105	4602	19	4498	481.90	389.40	14	[1]	1	RECTANGLE_INTERESTAREA	false	false	Message: 4586ms	.	.	.	.	.	.	.	.	.	.	.	KEYBOARD	4586	481.90	389.40	mj.edf	RIGHT	4604	3106294	Full Trial Period	3101690	14	Trial: 14	3101690	45	ÒûË®»ú	±£ÏÕÏä	Æì¸Ë	f	f
mj	.	.	.	.	.	.	.	.	.	.	15	.	.	.	false	false	Message: 4651ms	.	.	.	.	.	.	.	.	.	.	.	TRIAL_RESULT 0	4651	.	.	mj.edf	RIGHT	4604	3106294	Full Trial Period	3101690	14	Trial: 14	3101690	45	ÒûË®»ú	±£ÏÕÏä	Æì¸Ë	f	f
mj	.	.	.	.	.	.	.	.	.	.	1	.	.	.	false	false	Message: -27ms	.	.	.	.	.	.	.	.	.	.	.	TRIALID 14	-27	.	.	mj.edf	RIGHT	2827	3110560	Full Trial Period	3107733	15	Trial: 15	3107733	128	ºìÔæ	ÂøÍ·	¿óÈªË®	f	f
mj	.	.	.	.	.	.	.	.	.	.	2	.	.	.	false	false	Message: -1ms	.	.	.	.	.	.	.	.	.	.	.	RECCFG CR 1000 2 0 R	-1	.	.	mj.edf	RIGHT	2827	3110560	Full Trial Period	3107733	15	Trial: 15	3107733	128	ºìÔæ	ÂøÍ·	¿óÈªË®	f	f
mj	.	.	.	.	.	.	.	.	.	.	3	.	.	.	false	false	Message: -1ms	.	.	.	.	.	.	.	.	.	.	.	ELCLCFG TOWER	-1	.	.	mj.edf	RIGHT	2827	3110560	Full Trial Period	3107733	15	Trial: 15	3107733	128	ºìÔæ	ÂøÍ·	¿óÈªË®	f	f
mj	.	.	.	.	.	.	.	.	.	.	4	.	.	.	false	false	Message: -1ms	.	.	.	.	.	.	.	.	.	.	.	GAZE_COORDS 0.00 0.00 1023.00 767.00	-1	.	.	mj.edf	RIGHT	2827	3110560	Full Trial Period	3107733	15	Trial: 15	3107733	128	ºìÔæ	ÂøÍ·	¿óÈªË®	f	f
mj	.	.	.	.	.	.	.	.	.	.	5	.	.	.	false	false	Message: -1ms	.	.	.	.	.	.	.	.	.	.	.	THRESHOLDS R 100 219	-1	.	.	mj.edf	RIGHT	2827	3110560	Full Trial Period	3107733	15	Trial: 15	3107733	128	ºìÔæ	ÂøÍ·	¿óÈªË®	f	f
mj	.	.	.	.	.	.	.	.	.	.	6	.	.	.	false	false	Message: -1ms	.	.	.	.	.	.	.	.	.	.	.	ELCL_PROC CENTROID (3)	-1	.	.	mj.edf	RIGHT	2827	3110560	Full Trial Period	3107733	15	Trial: 15	3107733	128	ºìÔæ	ÂøÍ·	¿óÈªË®	f	f
mj	.	.	.	.	.	.	.	.	.	.	7	.	.	.	false	false	Message: -1ms	.	.	.	.	.	.	.	.	.	.	.	ELCL_PCR_PARAM 5 3.0	-1	.	.	mj.edf	RIGHT	2827	3110560	Full Trial Period	3107733	15	Trial: 15	3107733	128	ºìÔæ	ÂøÍ·	¿óÈªË®	f	f
mj	.	.	.	.	.	.	.	.	.	.	8	.	.	.	false	true	Message: 0ms	.	.	.	.	.	.	.	.	.	.	.	!MODE RECORD CR 1000 2 0 R	0	.	.	mj.edf	RIGHT	2827	3110560	Full Trial Period	3107733	15	Trial: 15	3107733	128	ºìÔæ	ÂøÍ·	¿óÈªË®	f	f
mj	.	.	.	.	334	340	1	7	136.90	376.70	9	.	.	.	false	false	Message: 39ms	.	.	.	.	.	.	.	.	.	.	.	SYNCTIME	39	136.90	376.70	mj.edf	RIGHT	2827	3110560	Full Trial Period	3107733	15	Trial: 15	3107733	128	ºìÔæ	ÂøÍ·	¿óÈªË®	f	f
mj	.	.	.	.	.	.	.	.	.	.	10	.	.	.	false	false	Message: 527ms	14.91	60.85	245	585	571.00	349.60	1	1318.30	341	127.70	377.90	INVISIBLE_BOUNDARY[1]	527	.	.	mj.edf	RIGHT	2827	3110560	Full Trial Period	3107733	15	Trial: 15	3107733	128	ºìÔæ	ÂøÍ·	¿óÈªË®	f	f
mj	.	.	.	.	.	.	.	.	.	.	11	.	.	.	false	false	Message: 531ms	14.91	60.85	245	585	571.00	349.60	1	1318.30	341	127.70	377.90	SYNCTIME	531	.	.	mj.edf	RIGHT	2827	3110560	Full Trial Period	3107733	15	Trial: 15	3107733	128	ºìÔæ	ÂøÍ·	¿óÈªË®	f	f
mj	.	.	.	.	.	.	.	.	.	.	12	.	.	.	false	false	Message: 1666ms	9.28	32.24	288	1908	775.50	352.80	9	847.40	1621	506.80	314.40	INVISIBLE_BOUNDARY[2]	1666	.	.	mj.edf	RIGHT	2827	3110560	Full Trial Period	3107733	15	Trial: 15	3107733	128	ºìÔæ	ÂøÍ·	¿óÈªË®	f	f
mj	.	.	.	.	.	.	.	.	.	.	13	.	.	.	false	false	Message: 1672ms	9.28	32.24	288	1908	775.50	352.80	9	847.40	1621	506.80	314.40	SYNCTIME	1672	.	.	mj.edf	RIGHT	2827	3110560	Full Trial Period	3107733	15	Trial: 15	3107733	128	ºìÔæ	ÂøÍ·	¿óÈªË®	f	f
mj	.	.	.	.	104	2825	13	2722	536.00	331.70	14	.	.	.	false	false	Message: 2808ms	.	.	.	.	.	.	.	.	.	.	.	KEYBOARD	2808	536.00	331.70	mj.edf	RIGHT	2827	3110560	Full Trial Period	3107733	15	Trial: 15	3107733	128	ºìÔæ	ÂøÍ·	¿óÈªË®	f	f
mj	.	.	.	.	.	.	.	.	.	.	15	.	.	.	false	false	Message: 2875ms	.	.	.	.	.	.	.	.	.	.	.	TRIAL_RESULT 0	2875	.	.	mj.edf	RIGHT	2827	3110560	Full Trial Period	3107733	15	Trial: 15	3107733	128	ºìÔæ	ÂøÍ·	¿óÈªË®	f	f
mj	.	.	.	.	.	.	.	.	.	.	1	.	.	.	false	false	Message: -23ms	.	.	.	.	.	.	.	.	.	.	.	TRIALID 15	-23	.	.	mj.edf	RIGHT	3320	3116023	Full Trial Period	3112703	16	Trial: 16	3112703	38	´°»§	¼ªËû	ÍøÇòÅÄ	j	j
mj	.	.	.	.	.	.	.	.	.	.	2	.	.	.	false	false	Message: -1ms	.	.	.	.	.	.	.	.	.	.	.	RECCFG CR 1000 2 0 R	-1	.	.	mj.edf	RIGHT	3320	3116023	Full Trial Period	3112703	16	Trial: 16	3112703	38	´°»§	¼ªËû	ÍøÇòÅÄ	j	j
mj	.	.	.	.	.	.	.	.	.	.	3	.	.	.	false	false	Message: -1ms	.	.	.	.	.	.	.	.	.	.	.	ELCLCFG TOWER	-1	.	.	mj.edf	RIGHT	3320	3116023	Full Trial Period	3112703	16	Trial: 16	3112703	38	´°»§	¼ªËû	ÍøÇòÅÄ	j	j
mj	.	.	.	.	.	.	.	.	.	.	4	.	.	.	false	false	Message: -1ms	.	.	.	.	.	.	.	.	.	.	.	GAZE_COORDS 0.00 0.00 1023.00 767.00	-1	.	.	mj.edf	RIGHT	3320	3116023	Full Trial Period	3112703	16	Trial: 16	3112703	38	´°»§	¼ªËû	ÍøÇòÅÄ	j	j
mj	.	.	.	.	.	.	.	.	.	.	5	.	.	.	false	false	Message: -1ms	.	.	.	.	.	.	.	.	.	.	.	THRESHOLDS R 100 219	-1	.	.	mj.edf	RIGHT	3320	3116023	Full Trial Period	3112703	16	Trial: 16	3112703	38	´°»§	¼ªËû	ÍøÇòÅÄ	j	j
mj	.	.	.	.	.	.	.	.	.	.	6	.	.	.	false	false	Message: -1ms	.	.	.	.	.	.	.	.	.	.	.	ELCL_PROC CENTROID (3)	-1	.	.	mj.edf	RIGHT	3320	3116023	Full Trial Period	3112703	16	Trial: 16	3112703	38	´°»§	¼ªËû	ÍøÇòÅÄ	j	j
mj	.	.	.	.	.	.	.	.	.	.	7	.	.	.	false	false	Message: -1ms	.	.	.	.	.	.	.	.	.	.	.	ELCL_PCR_PARAM 5 3.0	-1	.	.	mj.edf	RIGHT	3320	3116023	Full Trial Period	3112703	16	Trial: 16	3112703	38	´°»§	¼ªËû	ÍøÇòÅÄ	j	j
mj	.	.	.	.	.	.	.	.	.	.	8	.	.	.	false	true	Message: 0ms	.	.	.	.	.	.	.	.	.	.	.	!MODE RECORD CR 1000 2 0 R	0	.	.	mj.edf	RIGHT	3320	3116023	Full Trial Period	3112703	16	Trial: 16	3112703	38	´°»§	¼ªËû	ÍøÇòÅÄ	j	j
mj	.	.	.	.	57	63	1	7	146.20	386.50	9	.	.	.	false	false	Message: 44ms	.	.	.	.	.	.	.	.	.	.	.	SYNCTIME	44	146.20	386.50	mj.edf	RIGHT	3320	3116023	Full Trial Period	3112703	16	Trial: 16	3112703	38	´°»§	¼ªËû	ÍøÇòÅÄ	j	j
mj	.	.	.	.	.	.	.	.	.	.	10	.	.	.	false	false	Message: 1462ms	1.52	10.06	151	1597	560.90	393.70	10	950.10	1447	548.20	352.00	INVISIBLE_BOUNDARY[1]	1462	.	.	mj.edf	RIGHT	3320	3116023	Full Trial Period	3112703	16	Trial: 16	3112703	38	´°»§	¼ªËû	ÍøÇòÅÄ	j	j
mj	.	.	.	.	.	.	.	.	.	.	11	.	.	.	false	false	Message: 1468ms	1.52	10.06	151	1597	560.90	393.70	10	950.10	1447	548.20	352.00	SYNCTIME	1468	.	.	mj.edf	RIGHT	3320	3116023	Full Trial Period	3112703	16	Trial: 16	3112703	38	´°»§	¼ªËû	ÍøÇòÅÄ	j	j
mj	.	.	.	.	.	.	.	.	.	.	12	.	.	.	false	false	Message: 2358ms	8.85	124.70	71	2391	785.40	376.80	12	379.60	2321	525.00	389.90	INVISIBLE_BOUNDARY[2]	2358	.	.	mj.edf	RIGHT	3320	3116023	Full Trial Period	3112703	16	Trial: 16	3112703	38	´°»§	¼ªËû	ÍøÇòÅÄ	j	j
mj	.	.	.	.	.	.	.	.	.	.	13	.	.	.	false	false	Message: 2369ms	8.85	124.70	71	2391	785.40	376.80	12	379.60	2321	525.00	389.90	SYNCTIME	2369	.	.	mj.edf	RIGHT	3320	3116023	Full Trial Period	3112703	16	Trial: 16	3112703	38	´°»§	¼ªËû	ÍøÇòÅÄ	j	j
mj	.	.	.	.	36	3318	15	3283	852.30	386.50	14	[1]	2	RECTANGLE_INTERESTAREA	false	false	Message: 3301ms	.	.	.	.	.	.	.	.	.	.	.	KEYBOARD	3301	852.30	386.50	mj.edf	RIGHT	3320	3116023	Full Trial Period	3112703	16	Trial: 16	3112703	38	´°»§	¼ªËû	ÍøÇòÅÄ	j	j
mj	.	.	.	.	.	.	.	.	.	.	15	.	.	.	false	false	Message: 3364ms	.	.	.	.	.	.	.	.	.	.	.	TRIAL_RESULT 0	3364	.	.	mj.edf	RIGHT	3320	3116023	Full Trial Period	3112703	16	Trial: 16	3112703	38	´°»§	¼ªËû	ÍøÇòÅÄ	j	j
mj	.	.	.	.	.	.	.	.	.	.	1	.	.	.	false	false	Message: -17ms	.	.	.	.	.	.	.	.	.	.	.	TRIALID 16	-17	.	.	mj.edf	RIGHT	5533	3123271	Full Trial Period	3117738	17	Trial: 17	3117738	117	Ïã½¶	Êá×Ó	ÏðÆ¤²Á	f	f
mj	.	.	.	.	.	.	.	.	.	.	2	.	.	.	false	false	Message: -1ms	.	.	.	.	.	.	.	.	.	.	.	RECCFG CR 1000 2 0 R	-1	.	.	mj.edf	RIGHT	5533	3123271	Full Trial Period	3117738	17	Trial: 17	3117738	117	Ïã½¶	Êá×Ó	ÏðÆ¤²Á	f	f
mj	.	.	.	.	.	.	.	.	.	.	3	.	.	.	false	false	Message: -1ms	.	.	.	.	.	.	.	.	.	.	.	ELCLCFG TOWER	-1	.	.	mj.edf	RIGHT	5533	3123271	Full Trial Period	3117738	17	Trial: 17	3117738	117	Ïã½¶	Êá×Ó	ÏðÆ¤²Á	f	f
mj	.	.	.	.	.	.	.	.	.	.	4	.	.	.	false	false	Message: -1ms	.	.	.	.	.	.	.	.	.	.	.	GAZE_COORDS 0.00 0.00 1023.00 767.00	-1	.	.	mj.edf	RIGHT	5533	3123271	Full Trial Period	3117738	17	Trial: 17	3117738	117	Ïã½¶	Êá×Ó	ÏðÆ¤²Á	f	f
mj	.	.	.	.	.	.	.	.	.	.	5	.	.	.	false	false	Message: -1ms	.	.	.	.	.	.	.	.	.	.	.	THRESHOLDS R 100 219	-1	.	.	mj.edf	RIGHT	5533	3123271	Full Trial Period	3117738	17	Trial: 17	3117738	117	Ïã½¶	Êá×Ó	ÏðÆ¤²Á	f	f
mj	.	.	.	.	.	.	.	.	.	.	6	.	.	.	false	false	Message: -1ms	.	.	.	.	.	.	.	.	.	.	.	ELCL_PROC CENTROID (3)	-1	.	.	mj.edf	RIGHT	5533	3123271	Full Trial Period	3117738	17	Trial: 17	3117738	117	Ïã½¶	Êá×Ó	ÏðÆ¤²Á	f	f
mj	.	.	.	.	.	.	.	.	.	.	7	.	.	.	false	false	Message: -1ms	.	.	.	.	.	.	.	.	.	.	.	ELCL_PCR_PARAM 5 3.0	-1	.	.	mj.edf	RIGHT	5533	3123271	Full Trial Period	3117738	17	Trial: 17	3117738	117	Ïã½¶	Êá×Ó	ÏðÆ¤²Á	f	f
mj	.	.	.	.	.	.	.	.	.	.	8	.	.	.	false	true	Message: 0ms	.	.	.	.	.	.	.	.	.	.	.	!MODE RECORD CR 1000 2 0 R	0	.	.	mj.edf	RIGHT	5533	3123271	Full Trial Period	3117738	17	Trial: 17	3117738	117	Ïã½¶	Êá×Ó	ÏðÆ¤²Á	f	f
mj	.	.	.	.	241	247	1	7	146.10	381.40	9	.	.	.	false	false	Message: 41ms	.	.	.	.	.	.	.	.	.	.	.	SYNCTIME	41	146.10	381.40	mj.edf	RIGHT	5533	3123271	Full Trial Period	3117738	17	Trial: 17	3117738	117	Ïã½¶	Êá×Ó	ÏðÆ¤²Á	f	f
mj	.	.	.	.	.	.	.	.	.	.	10	.	.	.	false	false	Message: 1820ms	1.12	8.20	137	1934	530.70	360.00	6	971.20	1798	543.60	330.60	INVISIBLE_BOUNDARY[1]	1820	.	.	mj.edf	RIGHT	5533	3123271	Full Trial Period	3117738	17	Trial: 17	3117738	117	Ïã½¶	Êá×Ó	ÏðÆ¤²Á	f	f
mj	.	.	.	.	.	.	.	.	.	.	11	.	.	.	false	false	Message: 1824ms	1.12	8.20	137	1934	530.70	360.00	6	971.20	1798	543.60	330.60	SYNCTIME	1824	.	.	mj.edf	RIGHT	5533	3123271	Full Trial Period	3117738	17	Trial: 17	3117738	117	Ïã½¶	Êá×Ó	ÏðÆ¤²Á	f	f
mj	.	.	.	.	.	.	.	.	.	.	12	.	.	.	false	false	Message: 2632ms	10.99	49.95	220	2712	812.30	352.90	9	1047.80	2493	489.10	377.40	INVISIBLE_BOUNDARY[2]	2632	.	.	mj.edf	RIGHT	5533	3123271	Full Trial Period	3117738	17	Trial: 17	3117738	117	Ïã½¶	Êá×Ó	ÏðÆ¤²Á	f	f
mj	.	.	.	.	.	.	.	.	.	.	13	.	.	.	false	false	Message: 2641ms	10.99	49.95	220	2712	812.30	352.90	9	1047.80	2493	489.10	377.40	SYNCTIME	2641	.	.	mj.edf	RIGHT	5533	3123271	Full Trial Period	3117738	17	Trial: 17	3117738	117	Ïã½¶	Êá×Ó	ÏðÆ¤²Á	f	f
mj	.	.	.	.	341	5531	18	5191	619.20	342.10	14	.	.	.	false	false	Message: 5514ms	.	.	.	.	.	.	.	.	.	.	.	KEYBOARD	5514	619.20	342.10	mj.edf	RIGHT	5533	3123271	Full Trial Period	3117738	17	Trial: 17	3117738	117	Ïã½¶	Êá×Ó	ÏðÆ¤²Á	f	f
mj	.	.	.	.	.	.	.	.	.	.	15	.	.	.	false	false	Message: 5571ms	.	.	.	.	.	.	.	.	.	.	.	TRIAL_RESULT 0	5571	.	.	mj.edf	RIGHT	5533	3123271	Full Trial Period	3117738	17	Trial: 17	3117738	117	Ïã½¶	Êá×Ó	ÏðÆ¤²Á	f	f
mj	.	.	.	.	.	.	.	.	.	.	1	.	.	.	false	false	Message: -16ms	.	.	.	.	.	.	.	.	.	.	.	TRIALID 17	-16	.	.	mj.edf	RIGHT	3443	3128104	Full Trial Period	3124661	18	Trial: 18	3124661	78	ºÉ°üµ°	ºôÀ²È¦	ÊÖïí	j	j
mj	.	.	.	.	.	.	.	.	.	.	2	.	.	.	false	false	Message: -1ms	.	.	.	.	.	.	.	.	.	.	.	RECCFG CR 1000 2 0 R	-1	.	.	mj.edf	RIGHT	3443	3128104	Full Trial Period	3124661	18	Trial: 18	3124661	78	ºÉ°üµ°	ºôÀ²È¦	ÊÖïí	j	j
mj	.	.	.	.	.	.	.	.	.	.	3	.	.	.	false	false	Message: -1ms	.	.	.	.	.	.	.	.	.	.	.	ELCLCFG TOWER	-1	.	.	mj.edf	RIGHT	3443	3128104	Full Trial Period	3124661	18	Trial: 18	3124661	78	ºÉ°üµ°	ºôÀ²È¦	ÊÖïí	j	j
mj	.	.	.	.	.	.	.	.	.	.	4	.	.	.	false	false	Message: -1ms	.	.	.	.	.	.	.	.	.	.	.	GAZE_COORDS 0.00 0.00 1023.00 767.00	-1	.	.	mj.edf	RIGHT	3443	3128104	Full Trial Period	3124661	18	Trial: 18	3124661	78	ºÉ°üµ°	ºôÀ²È¦	ÊÖïí	j	j
mj	.	.	.	.	.	.	.	.	.	.	5	.	.	.	false	false	Message: -1ms	.	.	.	.	.	.	.	.	.	.	.	THRESHOLDS R 100 219	-1	.	.	mj.edf	RIGHT	3443	3128104	Full Trial Period	3124661	18	Trial: 18	3124661	78	ºÉ°üµ°	ºôÀ²È¦	ÊÖïí	j	j
mj	.	.	.	.	.	.	.	.	.	.	6	.	.	.	false	false	Message: -1ms	.	.	.	.	.	.	.	.	.	.	.	ELCL_PROC CENTROID (3)	-1	.	.	mj.edf	RIGHT	3443	3128104	Full Trial Period	3124661	18	Trial: 18	3124661	78	ºÉ°üµ°	ºôÀ²È¦	ÊÖïí	j	j
mj	.	.	.	.	.	.	.	.	.	.	7	.	.	.	false	false	Message: -1ms	.	.	.	.	.	.	.	.	.	.	.	ELCL_PCR_PARAM 5 3.0	-1	.	.	mj.edf	RIGHT	3443	3128104	Full Trial Period	3124661	18	Trial: 18	3124661	78	ºÉ°üµ°	ºôÀ²È¦	ÊÖïí	j	j
mj	.	.	.	.	.	.	.	.	.	.	8	.	.	.	false	true	Message: 0ms	.	.	.	.	.	.	.	.	.	.	.	!MODE RECORD CR 1000 2 0 R	0	.	.	mj.edf	RIGHT	3443	3128104	Full Trial Period	3124661	18	Trial: 18	3124661	78	ºÉ°üµ°	ºôÀ²È¦	ÊÖïí	j	j
mj	.	.	.	.	216	222	1	7	146.30	387.50	9	.	.	.	false	false	Message: 42ms	.	.	.	.	.	.	.	.	.	.	.	SYNCTIME	42	146.30	387.50	mj.edf	RIGHT	3443	3128104	Full Trial Period	3124661	18	Trial: 18	3124661	78	ºÉ°üµ°	ºôÀ²È¦	ÊÖïí	j	j
mj	.	.	.	.	.	.	.	.	.	.	10	.	.	.	false	false	Message: 1710ms	2.02	24.96	81	1763	573.30	393.50	9	198.80	1683	575.00	335.70	INVISIBLE_BOUNDARY[1]	1710	.	.	mj.edf	RIGHT	3443	3128104	Full Trial Period	3124661	18	Trial: 18	3124661	78	ºÉ°üµ°	ºôÀ²È¦	ÊÖïí	j	j
mj	.	.	.	.	.	.	.	.	.	.	11	.	.	.	false	false	Message: 1717ms	2.02	24.96	81	1763	573.30	393.50	9	198.80	1683	575.00	335.70	SYNCTIME	1717	.	.	mj.edf	RIGHT	3443	3128104	Full Trial Period	3124661	18	Trial: 18	3124661	78	ºÉ°üµ°	ºôÀ²È¦	ÊÖïí	j	j
mj	.	.	.	.	.	.	.	.	.	.	12	.	.	.	false	false	Message: 2618ms	5.79	96.49	60	2654	815.50	350.80	16	341.90	2595	645.00	341.10	INVISIBLE_BOUNDARY[2]	2618	.	.	mj.edf	RIGHT	3443	3128104	Full Trial Period	3124661	18	Trial: 18	3124661	78	ºÉ°üµ°	ºôÀ²È¦	ÊÖïí	j	j
mj	.	.	.	.	.	.	.	.	.	.	13	.	.	.	false	false	Message: 2625ms	5.79	96.49	60	2654	815.50	350.80	16	341.90	2595	645.00	341.10	SYNCTIME	2625	.	.	mj.edf	RIGHT	3443	3128104	Full Trial Period	3124661	18	Trial: 18	3124661	78	ºÉ°üµ°	ºôÀ²È¦	ÊÖïí	j	j
mj	.	.	.	.	57	3441	20	3385	525.20	324.80	14	.	.	.	false	false	Message: 3425ms	.	.	.	.	.	.	.	.	.	.	.	KEYBOARD	3425	525.20	324.80	mj.edf	RIGHT	3443	3128104	Full Trial Period	3124661	18	Trial: 18	3124661	78	ºÉ°üµ°	ºôÀ²È¦	ÊÖïí	j	j
mj	.	.	.	.	.	.	.	.	.	.	15	.	.	.	false	false	Message: 3490ms	.	.	.	.	.	.	.	.	.	.	.	TRIAL_RESULT 0	3490	.	.	mj.edf	RIGHT	3443	3128104	Full Trial Period	3124661	18	Trial: 18	3124661	78	ºÉ°üµ°	ºôÀ²È¦	ÊÖïí	j	j
mj	.	.	.	.	.	.	.	.	.	.	1	.	.	.	false	false	Message: -68ms	.	.	.	.	.	.	.	.	.	.	.	TRIALID 18	-68	.	.	mj.edf	RIGHT	5744	3135090	Full Trial Period	3129346	19	Trial: 19	3129346	115	²ÝÝ®	ÌðÍ²	ÑÀ¸à	j	f
mj	.	.	.	.	.	.	.	.	.	.	2	.	.	.	false	false	Message: -1ms	.	.	.	.	.	.	.	.	.	.	.	RECCFG CR 1000 2 0 R	-1	.	.	mj.edf	RIGHT	5744	3135090	Full Trial Period	3129346	19	Trial: 19	3129346	115	²ÝÝ®	ÌðÍ²	ÑÀ¸à	j	f
mj	.	.	.	.	.	.	.	.	.	.	3	.	.	.	false	false	Message: -1ms	.	.	.	.	.	.	.	.	.	.	.	ELCLCFG TOWER	-1	.	.	mj.edf	RIGHT	5744	3135090	Full Trial Period	3129346	19	Trial: 19	3129346	115	²ÝÝ®	ÌðÍ²	ÑÀ¸à	j	f
mj	.	.	.	.	.	.	.	.	.	.	4	.	.	.	false	false	Message: -1ms	.	.	.	.	.	.	.	.	.	.	.	GAZE_COORDS 0.00 0.00 1023.00 767.00	-1	.	.	mj.edf	RIGHT	5744	3135090	Full Trial Period	3129346	19	Trial: 19	3129346	115	²ÝÝ®	ÌðÍ²	ÑÀ¸à	j	f
mj	.	.	.	.	.	.	.	.	.	.	5	.	.	.	false	false	Message: -1ms	.	.	.	.	.	.	.	.	.	.	.	THRESHOLDS R 100 219	-1	.	.	mj.edf	RIGHT	5744	3135090	Full Trial Period	3129346	19	Trial: 19	3129346	115	²ÝÝ®	ÌðÍ²	ÑÀ¸à	j	f
mj	.	.	.	.	.	.	.	.	.	.	6	.	.	.	false	false	Message: -1ms	.	.	.	.	.	.	.	.	.	.	.	ELCL_PROC CENTROID (3)	-1	.	.	mj.edf	RIGHT	5744	3135090	Full Trial Period	3129346	19	Trial: 19	3129346	115	²ÝÝ®	ÌðÍ²	ÑÀ¸à	j	f
mj	.	.	.	.	.	.	.	.	.	.	7	.	.	.	false	false	Message: -1ms	.	.	.	.	.	.	.	.	.	.	.	ELCL_PCR_PARAM 5 3.0	-1	.	.	mj.edf	RIGHT	5744	3135090	Full Trial Period	3129346	19	Trial: 19	3129346	115	²ÝÝ®	ÌðÍ²	ÑÀ¸à	j	f
mj	.	.	.	.	.	.	.	.	.	.	8	.	.	.	false	true	Message: 0ms	.	.	.	.	.	.	.	.	.	.	.	!MODE RECORD CR 1000 2 0 R	0	.	.	mj.edf	RIGHT	5744	3135090	Full Trial Period	3129346	19	Trial: 19	3129346	115	²ÝÝ®	ÌðÍ²	ÑÀ¸à	j	f
mj	.	.	.	.	262	270	1	9	134.50	389.60	9	.	.	.	false	false	Message: 40ms	.	.	.	.	.	.	.	.	.	.	.	SYNCTIME	40	134.50	389.60	mj.edf	RIGHT	5744	3135090	Full Trial Period	3129346	19	Trial: 19	3129346	115	²ÝÝ®	ÌðÍ²	ÑÀ¸à	j	f
mj	.	.	.	.	.	.	.	.	.	.	10	.	.	.	false	false	Message: 1480ms	0.44	2.43	180	1639	521.20	336.40	4	955.30	1460	526.80	325.30	INVISIBLE_BOUNDARY[1]	1480	.	.	mj.edf	RIGHT	5744	3135090	Full Trial Period	3129346	19	Trial: 19	3129346	115	²ÝÝ®	ÌðÍ²	ÑÀ¸à	j	f
mj	.	.	.	.	.	.	.	.	.	.	11	.	.	.	false	false	Message: 1489ms	0.44	2.43	180	1639	521.20	336.40	4	955.30	1460	526.80	325.30	SYNCTIME	1489	.	.	mj.edf	RIGHT	5744	3135090	Full Trial Period	3129346	19	Trial: 19	3129346	115	²ÝÝ®	ÌðÍ²	ÑÀ¸à	j	f
mj	.	.	.	.	.	.	.	.	.	.	12	.	.	.	false	false	Message: 3032ms	9.82	18.32	536	3094	802.50	500.70	10	929.10	2559	546.00	362.40	INVISIBLE_BOUNDARY[2]	3032	.	.	mj.edf	RIGHT	5744	3135090	Full Trial Period	3129346	19	Trial: 19	3129346	115	²ÝÝ®	ÌðÍ²	ÑÀ¸à	j	f
mj	.	.	.	.	.	.	.	.	.	.	13	.	.	.	false	false	Message: 3039ms	9.82	18.32	536	3094	802.50	500.70	10	929.10	2559	546.00	362.40	SYNCTIME	3039	.	.	mj.edf	RIGHT	5744	3135090	Full Trial Period	3129346	19	Trial: 19	3129346	115	²ÝÝ®	ÌðÍ²	ÑÀ¸à	j	f
mj	.	.	.	.	44	5742	18	5699	906.00	424.10	14	.	.	.	false	false	Message: 5725ms	.	.	.	.	.	.	.	.	.	.	.	KEYBOARD	5725	906.00	424.10	mj.edf	RIGHT	5744	3135090	Full Trial Period	3129346	19	Trial: 19	3129346	115	²ÝÝ®	ÌðÍ²	ÑÀ¸à	j	f
mj	.	.	.	.	.	.	.	.	.	.	15	.	.	.	false	false	Message: 5789ms	.	.	.	.	.	.	.	.	.	.	.	TRIAL_RESULT 0	5789	.	.	mj.edf	RIGHT	5744	3135090	Full Trial Period	3129346	19	Trial: 19	3129346	115	²ÝÝ®	ÌðÍ²	ÑÀ¸à	j	f
mj	.	.	.	.	.	.	.	.	.	.	1	.	.	.	false	false	Message: -17ms	.	.	.	.	.	.	.	.	.	.	.	TRIALID 19	-17	.	.	mj.edf	RIGHT	6471	3142881	Full Trial Period	3136410	20	Trial: 20	3136410	5	ÐÉÐÉ	²ÍÅÌ	¼¦µ°	j	j
mj	.	.	.	.	.	.	.	.	.	.	2	.	.	.	false	false	Message: -1ms	.	.	.	.	.	.	.	.	.	.	.	RECCFG CR 1000 2 0 R	-1	.	.	mj.edf	RIGHT	6471	3142881	Full Trial Period	3136410	20	Trial: 20	3136410	5	ÐÉÐÉ	²ÍÅÌ	¼¦µ°	j	j
mj	.	.	.	.	.	.	.	.	.	.	3	.	.	.	false	false	Message: -1ms	.	.	.	.	.	.	.	.	.	.	.	ELCLCFG TOWER	-1	.	.	mj.edf	RIGHT	6471	3142881	Full Trial Period	3136410	20	Trial: 20	3136410	5	ÐÉÐÉ	²ÍÅÌ	¼¦µ°	j	j
mj	.	.	.	.	.	.	.	.	.	.	4	.	.	.	false	false	Message: -1ms	.	.	.	.	.	.	.	.	.	.	.	GAZE_COORDS 0.00 0.00 1023.00 767.00	-1	.	.	mj.edf	RIGHT	6471	3142881	Full Trial Period	3136410	20	Trial: 20	3136410	5	ÐÉÐÉ	²ÍÅÌ	¼¦µ°	j	j
mj	.	.	.	.	.	.	.	.	.	.	5	.	.	.	false	false	Message: -1ms	.	.	.	.	.	.	.	.	.	.	.	THRESHOLDS R 100 219	-1	.	.	mj.edf	RIGHT	6471	3142881	Full Trial Period	3136410	20	Trial: 20	3136410	5	ÐÉÐÉ	²ÍÅÌ	¼¦µ°	j	j
mj	.	.	.	.	.	.	.	.	.	.	6	.	.	.	false	false	Message: -1ms	.	.	.	.	.	.	.	.	.	.	.	ELCL_PROC CENTROID (3)	-1	.	.	mj.edf	RIGHT	6471	3142881	Full Trial Period	3136410	20	Trial: 20	3136410	5	ÐÉÐÉ	²ÍÅÌ	¼¦µ°	j	j
mj	.	.	.	.	.	.	.	.	.	.	7	.	.	.	false	false	Message: -1ms	.	.	.	.	.	.	.	.	.	.	.	ELCL_PCR_PARAM 5 3.0	-1	.	.	mj.edf	RIGHT	6471	3142881	Full Trial Period	3136410	20	Trial: 20	3136410	5	ÐÉÐÉ	²ÍÅÌ	¼¦µ°	j	j
mj	.	.	.	.	.	.	.	.	.	.	8	.	.	.	false	true	Message: 0ms	.	.	.	.	.	.	.	.	.	.	.	!MODE RECORD CR 1000 2 0 R	0	.	.	mj.edf	RIGHT	6471	3142881	Full Trial Period	3136410	20	Trial: 20	3136410	5	ÐÉÐÉ	²ÍÅÌ	¼¦µ°	j	j
mj	.	.	.	.	365	371	1	7	131.70	389.20	9	.	.	.	false	false	Message: 41ms	.	.	.	.	.	.	.	.	.	.	.	SYNCTIME	41	131.70	389.20	mj.edf	RIGHT	6471	3142881	Full Trial Period	3136410	20	Trial: 20	3136410	5	ÐÉÐÉ	²ÍÅÌ	¼¦µ°	j	j
mj	.	.	.	.	.	.	.	.	.	.	10	.	.	.	false	false	Message: 2429ms	1.43	8.48	169	2576	519.30	354.10	8	926.60	2408	542.70	320.50	INVISIBLE_BOUNDARY[1]	2429	.	.	mj.edf	RIGHT	6471	3142881	Full Trial Period	3136410	20	Trial: 20	3136410	5	ÐÉÐÉ	²ÍÅÌ	¼¦µ°	j	j
mj	.	.	.	.	.	.	.	.	.	.	11	.	.	.	false	false	Message: 2432ms	1.43	8.48	169	2576	519.30	354.10	8	926.60	2408	542.70	320.50	SYNCTIME	2432	.	.	mj.edf	RIGHT	6471	3142881	Full Trial Period	3136410	20	Trial: 20	3136410	5	ÐÉÐÉ	²ÍÅÌ	¼¦µ°	j	j
mj	.	.	.	.	.	.	.	.	.	.	12	.	.	.	false	false	Message: 3902ms	11.20	43.23	259	4108	880.40	337.30	15	470.70	3850	548.50	330.00	INVISIBLE_BOUNDARY[2]	3902	.	.	mj.edf	RIGHT	6471	3142881	Full Trial Period	3136410	20	Trial: 20	3136410	5	ÐÉÐÉ	²ÍÅÌ	¼¦µ°	j	j
mj	.	.	.	.	.	.	.	.	.	.	13	.	.	.	false	false	Message: 3907ms	11.20	43.23	259	4108	880.40	337.30	15	470.70	3850	548.50	330.00	SYNCTIME	3907	.	.	mj.edf	RIGHT	6471	3142881	Full Trial Period	3136410	20	Trial: 20	3136410	5	ÐÉÐÉ	²ÍÅÌ	¼¦µ°	j	j
mj	.	.	.	.	501	6469	22	5969	882.80	403.20	14	.	.	.	false	false	Message: 6452ms	.	.	.	.	.	.	.	.	.	.	.	KEYBOARD	6452	882.80	403.20	mj.edf	RIGHT	6471	3142881	Full Trial Period	3136410	20	Trial: 20	3136410	5	ÐÉÐÉ	²ÍÅÌ	¼¦µ°	j	j
mj	.	.	.	.	.	.	.	.	.	.	15	.	.	.	false	false	Message: 6520ms	.	.	.	.	.	.	.	.	.	.	.	TRIAL_RESULT 0	6520	.	.	mj.edf	RIGHT	6471	3142881	Full Trial Period	3136410	20	Trial: 20	3136410	5	ÐÉÐÉ	²ÍÅÌ	¼¦µ°	j	j
mj	.	.	.	.	.	.	.	.	.	.	1	.	.	.	false	false	Message: -15ms	.	.	.	.	.	.	.	.	.	.	.	TRIALID 20	-15	.	.	mj.edf	RIGHT	6716	3150898	Full Trial Period	3144182	21	Trial: 21	3144182	71	ÒÎ×Ó	ÍøÇò	Ãµ¹å	j	j
mj	.	.	.	.	.	.	.	.	.	.	2	.	.	.	false	false	Message: -1ms	.	.	.	.	.	.	.	.	.	.	.	RECCFG CR 1000 2 0 R	-1	.	.	mj.edf	RIGHT	6716	3150898	Full Trial Period	3144182	21	Trial: 21	3144182	71	ÒÎ×Ó	ÍøÇò	Ãµ¹å	j	j
mj	.	.	.	.	.	.	.	.	.	.	3	.	.	.	false	false	Message: -1ms	.	.	.	.	.	.	.	.	.	.	.	ELCLCFG TOWER	-1	.	.	mj.edf	RIGHT	6716	3150898	Full Trial Period	3144182	21	Trial: 21	3144182	71	ÒÎ×Ó	ÍøÇò	Ãµ¹å	j	j
mj	.	.	.	.	.	.	.	.	.	.	4	.	.	.	false	false	Message: -1ms	.	.	.	.	.	.	.	.	.	.	.	GAZE_COORDS 0.00 0.00 1023.00 767.00	-1	.	.	mj.edf	RIGHT	6716	3150898	Full Trial Period	3144182	21	Trial: 21	3144182	71	ÒÎ×Ó	ÍøÇò	Ãµ¹å	j	j
mj	.	.	.	.	.	.	.	.	.	.	5	.	.	.	false	false	Message: -1ms	.	.	.	.	.	.	.	.	.	.	.	THRESHOLDS R 100 219	-1	.	.	mj.edf	RIGHT	6716	3150898	Full Trial Period	3144182	21	Trial: 21	3144182	71	ÒÎ×Ó	ÍøÇò	Ãµ¹å	j	j
mj	.	.	.	.	.	.	.	.	.	.	6	.	.	.	false	false	Message: -1ms	.	.	.	.	.	.	.	.	.	.	.	ELCL_PROC CENTROID (3)	-1	.	.	mj.edf	RIGHT	6716	3150898	Full Trial Period	3144182	21	Trial: 21	3144182	71	ÒÎ×Ó	ÍøÇò	Ãµ¹å	j	j
mj	.	.	.	.	.	.	.	.	.	.	7	.	.	.	false	false	Message: -1ms	.	.	.	.	.	.	.	.	.	.	.	ELCL_PCR_PARAM 5 3.0	-1	.	.	mj.edf	RIGHT	6716	3150898	Full Trial Period	3144182	21	Trial: 21	3144182	71	ÒÎ×Ó	ÍøÇò	Ãµ¹å	j	j
mj	.	.	.	.	.	.	.	.	.	.	8	.	.	.	false	true	Message: 0ms	.	.	.	.	.	.	.	.	.	.	.	!MODE RECORD CR 1000 2 0 R	0	.	.	mj.edf	RIGHT	6716	3150898	Full Trial Period	3144182	21	Trial: 21	3144182	71	ÒÎ×Ó	ÍøÇò	Ãµ¹å	j	j
mj	.	.	.	.	198	204	1	7	142.50	398.80	9	.	.	.	false	false	Message: 42ms	.	.	.	.	.	.	.	.	.	.	.	SYNCTIME	42	142.50	398.80	mj.edf	RIGHT	6716	3150898	Full Trial Period	3144182	21	Trial: 21	3144182	71	ÒÎ×Ó	ÍøÇò	Ãµ¹å	j	j
mj	.	.	.	.	.	.	.	.	.	.	10	.	.	.	false	false	Message: 1082ms	12.79	246.00	52	1091	530.80	381.50	4	454.60	1040	155.30	329.50	INVISIBLE_BOUNDARY[1]	1082	.	.	mj.edf	RIGHT	6716	3150898	Full Trial Period	3144182	21	Trial: 21	3144182	71	ÒÎ×Ó	ÍøÇò	Ãµ¹å	j	j
mj	.	.	.	.	362	1453	5	1092	508.50	357.80	11	.	.	.	false	false	Message: 1092ms	.	.	.	.	.	.	.	.	.	.	.	SYNCTIME	1092	.	.	mj.edf	RIGHT	6716	3150898	Full Trial Period	3144182	21	Trial: 21	3144182	71	ÒÎ×Ó	ÍøÇò	Ãµ¹å	j	j
mj	128	2797	4	2670	.	.	.	.	.	.	12	.	.	.	false	false	Message: 2787ms	11.48	53.41	215	2839	837.10	650.90	9	786.00	2625	579.10	415.00	INVISIBLE_BOUNDARY[2]	2787	.	.	mj.edf	RIGHT	6716	3150898	Full Trial Period	3144182	21	Trial: 21	3144182	71	ÒÎ×Ó	ÍøÇò	Ãµ¹å	j	j
mj	128	2797	4	2670	.	.	.	.	.	.	13	.	.	.	false	false	Message: 2792ms	11.48	53.41	215	2839	837.10	650.90	9	786.00	2625	579.10	415.00	SYNCTIME	2792	.	.	mj.edf	RIGHT	6716	3150898	Full Trial Period	3144182	21	Trial: 21	3144182	71	ÒÎ×Ó	ÍøÇò	Ãµ¹å	j	j
mj	.	.	.	.	512	6714	20	6203	889.80	394.70	14	[1]	2	RECTANGLE_INTERESTAREA	false	false	Message: 6697ms	.	.	.	.	.	.	.	.	.	.	.	KEYBOARD	6697	889.80	394.70	mj.edf	RIGHT	6716	3150898	Full Trial Period	3144182	21	Trial: 21	3144182	71	ÒÎ×Ó	ÍøÇò	Ãµ¹å	j	j
mj	.	.	.	.	.	.	.	.	.	.	15	.	.	.	false	false	Message: 6758ms	.	.	.	.	.	.	.	.	.	.	.	TRIAL_RESULT 0	6758	.	.	mj.edf	RIGHT	6716	3150898	Full Trial Period	3144182	21	Trial: 21	3144182	71	ÒÎ×Ó	ÍøÇò	Ãµ¹å	j	j
mj	.	.	.	.	.	.	.	.	.	.	1	.	.	.	false	false	Message: -25ms	.	.	.	.	.	.	.	.	.	.	.	TRIALID 21	-25	.	.	mj.edf	RIGHT	4387	3157019	Full Trial Period	3152632	22	Trial: 22	3152632	51	¶ú¶ä	Ç¯×Ó	Ô²¹æ	f	j
mj	.	.	.	.	.	.	.	.	.	.	2	.	.	.	false	false	Message: -1ms	.	.	.	.	.	.	.	.	.	.	.	RECCFG CR 1000 2 0 R	-1	.	.	mj.edf	RIGHT	4387	3157019	Full Trial Period	3152632	22	Trial: 22	3152632	51	¶ú¶ä	Ç¯×Ó	Ô²¹æ	f	j
mj	.	.	.	.	.	.	.	.	.	.	3	.	.	.	false	false	Message: -1ms	.	.	.	.	.	.	.	.	.	.	.	ELCLCFG TOWER	-1	.	.	mj.edf	RIGHT	4387	3157019	Full Trial Period	3152632	22	Trial: 22	3152632	51	¶ú¶ä	Ç¯×Ó	Ô²¹æ	f	j
mj	.	.	.	.	.	.	.	.	.	.	4	.	.	.	false	false	Message: -1ms	.	.	.	.	.	.	.	.	.	.	.	GAZE_COORDS 0.00 0.00 1023.00 767.00	-1	.	.	mj.edf	RIGHT	4387	3157019	Full Trial Period	3152632	22	Trial: 22	3152632	51	¶ú¶ä	Ç¯×Ó	Ô²¹æ	f	j
mj	.	.	.	.	.	.	.	.	.	.	5	.	.	.	false	false	Message: -1ms	.	.	.	.	.	.	.	.	.	.	.	THRESHOLDS R 100 219	-1	.	.	mj.edf	RIGHT	4387	3157019	Full Trial Period	3152632	22	Trial: 22	3152632	51	¶ú¶ä	Ç¯×Ó	Ô²¹æ	f	j
mj	.	.	.	.	.	.	.	.	.	.	6	.	.	.	false	false	Message: -1ms	.	.	.	.	.	.	.	.	.	.	.	ELCL_PROC CENTROID (3)	-1	.	.	mj.edf	RIGHT	4387	3157019	Full Trial Period	3152632	22	Trial: 22	3152632	51	¶ú¶ä	Ç¯×Ó	Ô²¹æ	f	j
mj	.	.	.	.	.	.	.	.	.	.	7	.	.	.	false	false	Message: -1ms	.	.	.	.	.	.	.	.	.	.	.	ELCL_PCR_PARAM 5 3.0	-1	.	.	mj.edf	RIGHT	4387	3157019	Full Trial Period	3152632	22	Trial: 22	3152632	51	¶ú¶ä	Ç¯×Ó	Ô²¹æ	f	j
mj	.	.	.	.	.	.	.	.	.	.	8	.	.	.	false	true	Message: 0ms	.	.	.	.	.	.	.	.	.	.	.	!MODE RECORD CR 1000 2 0 R	0	.	.	mj.edf	RIGHT	4387	3157019	Full Trial Period	3152632	22	Trial: 22	3152632	51	¶ú¶ä	Ç¯×Ó	Ô²¹æ	f	j
mj	.	.	.	.	235	241	1	7	158.60	383.90	9	.	.	.	false	false	Message: 50ms	.	.	.	.	.	.	.	.	.	.	.	SYNCTIME	50	158.60	383.90	mj.edf	RIGHT	4387	3157019	Full Trial Period	3152632	22	Trial: 22	3152632	51	¶ú¶ä	Ç¯×Ó	Ô²¹æ	f	j
mj	.	.	.	.	.	.	.	.	.	.	10	.	.	.	false	false	Message: 1776ms	2.27	12.66	179	1935	522.30	401.00	7	1040.50	1757	518.50	336.20	INVISIBLE_BOUNDARY[1]	1776	.	.	mj.edf	RIGHT	4387	3157019	Full Trial Period	3152632	22	Trial: 22	3152632	51	¶ú¶ä	Ç¯×Ó	Ô²¹æ	f	j
mj	.	.	.	.	.	.	.	.	.	.	11	.	.	.	false	false	Message: 1783ms	2.27	12.66	179	1935	522.30	401.00	7	1040.50	1757	518.50	336.20	SYNCTIME	1783	.	.	mj.edf	RIGHT	4387	3157019	Full Trial Period	3152632	22	Trial: 22	3152632	51	¶ú¶ä	Ç¯×Ó	Ô²¹æ	f	j
mj	.	.	.	.	.	.	.	.	.	.	12	.	.	.	false	false	Message: 3157ms	14.13	30.31	466	3199	912.50	377.40	9	1065.20	2734	489.70	392.70	INVISIBLE_BOUNDARY[2]	3157	.	.	mj.edf	RIGHT	4387	3157019	Full Trial Period	3152632	22	Trial: 22	3152632	51	¶ú¶ä	Ç¯×Ó	Ô²¹æ	f	j
mj	.	.	.	.	.	.	.	.	.	.	13	.	.	.	false	false	Message: 3166ms	14.13	30.31	466	3199	912.50	377.40	9	1065.20	2734	489.70	392.70	SYNCTIME	3166	.	.	mj.edf	RIGHT	4387	3157019	Full Trial Period	3152632	22	Trial: 22	3152632	51	¶ú¶ä	Ç¯×Ó	Ô²¹æ	f	j
mj	.	.	.	.	387	4385	13	3999	878.00	363.30	14	.	.	.	false	false	Message: 4368ms	.	.	.	.	.	.	.	.	.	.	.	KEYBOARD	4368	878.00	363.30	mj.edf	RIGHT	4387	3157019	Full Trial Period	3152632	22	Trial: 22	3152632	51	¶ú¶ä	Ç¯×Ó	Ô²¹æ	f	j
mj	.	.	.	.	.	.	.	.	.	.	15	.	.	.	false	false	Message: 4435ms	.	.	.	.	.	.	.	.	.	.	.	TRIAL_RESULT 0	4435	.	.	mj.edf	RIGHT	4387	3157019	Full Trial Period	3152632	22	Trial: 22	3152632	51	¶ú¶ä	Ç¯×Ó	Ô²¹æ	f	j
mj	.	.	.	.	.	.	.	.	.	.	1	.	.	.	false	false	Message: -24ms	.	.	.	.	.	.	.	.	.	.	.	TRIALID 22	-24	.	.	mj.edf	RIGHT	4370	3163683	Full Trial Period	3159313	23	Trial: 23	3159313	106	ÊÁ×Ó	ÄÏ¹Ï	¾ÈÉúÈ¦	f	j
mj	.	.	.	.	.	.	.	.	.	.	2	.	.	.	false	false	Message: -1ms	.	.	.	.	.	.	.	.	.	.	.	RECCFG CR 1000 2 0 R	-1	.	.	mj.edf	RIGHT	4370	3163683	Full Trial Period	3159313	23	Trial: 23	3159313	106	ÊÁ×Ó	ÄÏ¹Ï	¾ÈÉúÈ¦	f	j
mj	.	.	.	.	.	.	.	.	.	.	3	.	.	.	false	false	Message: -1ms	.	.	.	.	.	.	.	.	.	.	.	ELCLCFG TOWER	-1	.	.	mj.edf	RIGHT	4370	3163683	Full Trial Period	3159313	23	Trial: 23	3159313	106	ÊÁ×Ó	ÄÏ¹Ï	¾ÈÉúÈ¦	f	j
mj	.	.	.	.	.	.	.	.	.	.	4	.	.	.	false	false	Message: -1ms	.	.	.	.	.	.	.	.	.	.	.	GAZE_COORDS 0.00 0.00 1023.00 767.00	-1	.	.	mj.edf	RIGHT	4370	3163683	Full Trial Period	3159313	23	Trial: 23	3159313	106	ÊÁ×Ó	ÄÏ¹Ï	¾ÈÉúÈ¦	f	j
mj	.	.	.	.	.	.	.	.	.	.	5	.	.	.	false	false	Message: -1ms	.	.	.	.	.	.	.	.	.	.	.	THRESHOLDS R 100 219	-1	.	.	mj.edf	RIGHT	4370	3163683	Full Trial Period	3159313	23	Trial: 23	3159313	106	ÊÁ×Ó	ÄÏ¹Ï	¾ÈÉúÈ¦	f	j
mj	.	.	.	.	.	.	.	.	.	.	6	.	.	.	false	false	Message: -1ms	.	.	.	.	.	.	.	.	.	.	.	ELCL_PROC CENTROID (3)	-1	.	.	mj.edf	RIGHT	4370	3163683	Full Trial Period	3159313	23	Trial: 23	3159313	106	ÊÁ×Ó	ÄÏ¹Ï	¾ÈÉúÈ¦	f	j
mj	.	.	.	.	.	.	.	.	.	.	7	.	.	.	false	false	Message: -1ms	.	.	.	.	.	.	.	.	.	.	.	ELCL_PCR_PARAM 5 3.0	-1	.	.	mj.edf	RIGHT	4370	3163683	Full Trial Period	3159313	23	Trial: 23	3159313	106	ÊÁ×Ó	ÄÏ¹Ï	¾ÈÉúÈ¦	f	j
mj	.	.	.	.	.	.	.	.	.	.	8	.	.	.	false	true	Message: 0ms	.	.	.	.	.	.	.	.	.	.	.	!MODE RECORD CR 1000 2 0 R	0	.	.	mj.edf	RIGHT	4370	3163683	Full Trial Period	3159313	23	Trial: 23	3159313	106	ÊÁ×Ó	ÄÏ¹Ï	¾ÈÉúÈ¦	f	j
mj	.	.	.	.	.	.	.	.	.	.	9	.	.	.	false	false	Message: 43ms	.	.	.	.	.	.	.	.	.	.	.	SYNCTIME	43	.	.	mj.edf	RIGHT	4370	3163683	Full Trial Period	3159313	23	Trial: 23	3159313	106	ÊÁ×Ó	ÄÏ¹Ï	¾ÈÉúÈ¦	f	j
mj	.	.	.	.	.	.	.	.	.	.	10	.	.	.	false	false	Message: 2005ms	0.90	3.92	229	2214	506.80	361.70	5	788.40	1986	487.80	344.20	INVISIBLE_BOUNDARY[1]	2005	.	.	mj.edf	RIGHT	4370	3163683	Full Trial Period	3159313	23	Trial: 23	3159313	106	ÊÁ×Ó	ÄÏ¹Ï	¾ÈÉúÈ¦	f	j
mj	.	.	.	.	.	.	.	.	.	.	11	.	.	.	false	false	Message: 2009ms	0.90	3.92	229	2214	506.80	361.70	5	788.40	1986	487.80	344.20	SYNCTIME	2009	.	.	mj.edf	RIGHT	4370	3163683	Full Trial Period	3159313	23	Trial: 23	3159313	106	ÊÁ×Ó	ÄÏ¹Ï	¾ÈÉúÈ¦	f	j
mj	.	.	.	.	.	.	.	.	.	.	12	.	.	.	false	false	Message: 3303ms	2.58	14.35	180	3317	885.20	376.90	9	222.60	3138	823.10	331.40	INVISIBLE_BOUNDARY[2]	3303	.	.	mj.edf	RIGHT	4370	3163683	Full Trial Period	3159313	23	Trial: 23	3159313	106	ÊÁ×Ó	ÄÏ¹Ï	¾ÈÉúÈ¦	f	j
mj	.	.	.	.	.	.	.	.	.	.	13	.	.	.	false	false	Message: 3309ms	2.58	14.35	180	3317	885.20	376.90	9	222.60	3138	823.10	331.40	SYNCTIME	3309	.	.	mj.edf	RIGHT	4370	3163683	Full Trial Period	3159313	23	Trial: 23	3159313	106	ÊÁ×Ó	ÄÏ¹Ï	¾ÈÉúÈ¦	f	j
mj	.	.	.	.	498	4368	15	3871	543.70	334.20	14	.	.	.	false	false	Message: 4351ms	.	.	.	.	.	.	.	.	.	.	.	KEYBOARD	4351	543.70	334.20	mj.edf	RIGHT	4370	3163683	Full Trial Period	3159313	23	Trial: 23	3159313	106	ÊÁ×Ó	ÄÏ¹Ï	¾ÈÉúÈ¦	f	j
mj	.	.	.	.	.	.	.	.	.	.	15	.	.	.	false	false	Message: 4420ms	.	.	.	.	.	.	.	.	.	.	.	TRIAL_RESULT 0	4420	.	.	mj.edf	RIGHT	4370	3163683	Full Trial Period	3159313	23	Trial: 23	3159313	106	ÊÁ×Ó	ÄÏ¹Ï	¾ÈÉúÈ¦	f	j
mj	.	.	.	.	.	.	.	.	.	.	1	.	.	.	false	false	Message: -16ms	.	.	.	.	.	.	.	.	.	.	.	TRIALID 23	-16	.	.	mj.edf	RIGHT	9333	3178012	Full Trial Period	3168679	24	Trial: 24	3168679	136	ÏÚ±ý	ÐÅ·â	É××Ó	j	f
mj	.	.	.	.	.	.	.	.	.	.	2	.	.	.	false	false	Message: -1ms	.	.	.	.	.	.	.	.	.	.	.	RECCFG CR 1000 2 0 R	-1	.	.	mj.edf	RIGHT	9333	3178012	Full Trial Period	3168679	24	Trial: 24	3168679	136	ÏÚ±ý	ÐÅ·â	É××Ó	j	f
mj	.	.	.	.	.	.	.	.	.	.	3	.	.	.	false	false	Message: -1ms	.	.	.	.	.	.	.	.	.	.	.	ELCLCFG TOWER	-1	.	.	mj.edf	RIGHT	9333	3178012	Full Trial Period	3168679	24	Trial: 24	3168679	136	ÏÚ±ý	ÐÅ·â	É××Ó	j	f
mj	.	.	.	.	.	.	.	.	.	.	4	.	.	.	false	false	Message: -1ms	.	.	.	.	.	.	.	.	.	.	.	GAZE_COORDS 0.00 0.00 1023.00 767.00	-1	.	.	mj.edf	RIGHT	9333	3178012	Full Trial Period	3168679	24	Trial: 24	3168679	136	ÏÚ±ý	ÐÅ·â	É××Ó	j	f
mj	.	.	.	.	.	.	.	.	.	.	5	.	.	.	false	false	Message: -1ms	.	.	.	.	.	.	.	.	.	.	.	THRESHOLDS R 100 219	-1	.	.	mj.edf	RIGHT	9333	3178012	Full Trial Period	3168679	24	Trial: 24	3168679	136	ÏÚ±ý	ÐÅ·â	É××Ó	j	f
mj	.	.	.	.	.	.	.	.	.	.	6	.	.	.	false	false	Message: -1ms	.	.	.	.	.	.	.	.	.	.	.	ELCL_PROC CENTROID (3)	-1	.	.	mj.edf	RIGHT	9333	3178012	Full Trial Period	3168679	24	Trial: 24	3168679	136	ÏÚ±ý	ÐÅ·â	É××Ó	j	f
mj	.	.	.	.	.	.	.	.	.	.	7	.	.	.	false	false	Message: -1ms	.	.	.	.	.	.	.	.	.	.	.	ELCL_PCR_PARAM 5 3.0	-1	.	.	mj.edf	RIGHT	9333	3178012	Full Trial Period	3168679	24	Trial: 24	3168679	136	ÏÚ±ý	ÐÅ·â	É××Ó	j	f
mj	.	.	.	.	.	.	.	.	.	.	8	.	.	.	false	true	Message: 0ms	.	.	.	.	.	.	.	.	.	.	.	!MODE RECORD CR 1000 2 0 R	0	.	.	mj.edf	RIGHT	9333	3178012	Full Trial Period	3168679	24	Trial: 24	3168679	136	ÏÚ±ý	ÐÅ·â	É××Ó	j	f
mj	.	.	.	.	59	65	1	7	153.60	342.00	9	.	.	.	false	false	Message: 41ms	.	.	.	.	.	.	.	.	.	.	.	SYNCTIME	41	153.60	342.00	mj.edf	RIGHT	9333	3178012	Full Trial Period	3168679	24	Trial: 24	3168679	136	ÏÚ±ý	ÐÅ·â	É××Ó	j	f
mj	.	.	.	.	.	.	.	.	.	.	10	.	.	.	false	false	Message: 1994ms	1.40	7.71	182	2159	508.90	369.00	8	987.40	1978	545.30	351.10	INVISIBLE_BOUNDARY[1]	1994	.	.	mj.edf	RIGHT	9333	3178012	Full Trial Period	3168679	24	Trial: 24	3168679	136	ÏÚ±ý	ÐÅ·â	É××Ó	j	f
mj	.	.	.	.	.	.	.	.	.	.	11	.	.	.	false	false	Message: 2000ms	1.40	7.71	182	2159	508.90	369.00	8	987.40	1978	545.30	351.10	SYNCTIME	2000	.	.	mj.edf	RIGHT	9333	3178012	Full Trial Period	3168679	24	Trial: 24	3168679	136	ÏÚ±ý	ÐÅ·â	É××Ó	j	f
mj	.	.	.	.	.	.	.	.	.	.	12	.	.	.	false	false	Message: 6125ms	0.06	0.17	332	6347	877.90	347.70	22	99.30	6016	879.50	348.20	INVISIBLE_BOUNDARY[2]	6125	.	.	mj.edf	RIGHT	9333	3178012	Full Trial Period	3168679	24	Trial: 24	3168679	136	ÏÚ±ý	ÐÅ·â	É××Ó	j	f
mj	.	.	.	.	.	.	.	.	.	.	13	.	.	.	false	false	Message: 6132ms	0.06	0.17	332	6347	877.90	347.70	22	99.30	6016	879.50	348.20	SYNCTIME	6132	.	.	mj.edf	RIGHT	9333	3178012	Full Trial Period	3168679	24	Trial: 24	3168679	136	ÏÚ±ý	ÐÅ·â	É××Ó	j	f
mj	.	.	.	.	373	9331	30	8959	881.10	383.10	14	[1]	2	RECTANGLE_INTERESTAREA	false	false	Message: 9314ms	.	.	.	.	.	.	.	.	.	.	.	KEYBOARD	9314	881.10	383.10	mj.edf	RIGHT	9333	3178012	Full Trial Period	3168679	24	Trial: 24	3168679	136	ÏÚ±ý	ÐÅ·â	É××Ó	j	f
mj	.	.	.	.	.	.	.	.	.	.	15	.	.	.	false	false	Message: 9432ms	.	.	.	.	.	.	.	.	.	.	.	TRIAL_RESULT 0	9432	.	.	mj.edf	RIGHT	9333	3178012	Full Trial Period	3168679	24	Trial: 24	3168679	136	ÏÚ±ý	ÐÅ·â	É××Ó	j	f
mj	.	.	.	.	.	.	.	.	.	.	1	.	.	.	false	false	Message: -24ms	.	.	.	.	.	.	.	.	.	.	.	TRIALID 24	-24	.	.	mj.edf	RIGHT	6741	3186509	Full Trial Period	3179768	25	Trial: 25	3179768	148	Ã¢¹û	ÑÌ»Ò¸×	¿ã×Ó	f	f
mj	.	.	.	.	.	.	.	.	.	.	2	.	.	.	false	false	Message: -1ms	.	.	.	.	.	.	.	.	.	.	.	RECCFG CR 1000 2 0 R	-1	.	.	mj.edf	RIGHT	6741	3186509	Full Trial Period	3179768	25	Trial: 25	3179768	148	Ã¢¹û	ÑÌ»Ò¸×	¿ã×Ó	f	f
mj	.	.	.	.	.	.	.	.	.	.	3	.	.	.	false	false	Message: -1ms	.	.	.	.	.	.	.	.	.	.	.	ELCLCFG TOWER	-1	.	.	mj.edf	RIGHT	6741	3186509	Full Trial Period	3179768	25	Trial: 25	3179768	148	Ã¢¹û	ÑÌ»Ò¸×	¿ã×Ó	f	f
mj	.	.	.	.	.	.	.	.	.	.	4	.	.	.	false	false	Message: -1ms	.	.	.	.	.	.	.	.	.	.	.	GAZE_COORDS 0.00 0.00 1023.00 767.00	-1	.	.	mj.edf	RIGHT	6741	3186509	Full Trial Period	3179768	25	Trial: 25	3179768	148	Ã¢¹û	ÑÌ»Ò¸×	¿ã×Ó	f	f
mj	.	.	.	.	.	.	.	.	.	.	5	.	.	.	false	false	Message: -1ms	.	.	.	.	.	.	.	.	.	.	.	THRESHOLDS R 100 219	-1	.	.	mj.edf	RIGHT	6741	3186509	Full Trial Period	3179768	25	Trial: 25	3179768	148	Ã¢¹û	ÑÌ»Ò¸×	¿ã×Ó	f	f
mj	.	.	.	.	.	.	.	.	.	.	6	.	.	.	false	false	Message: -1ms	.	.	.	.	.	.	.	.	.	.	.	ELCL_PROC CENTROID (3)	-1	.	.	mj.edf	RIGHT	6741	3186509	Full Trial Period	3179768	25	Trial: 25	3179768	148	Ã¢¹û	ÑÌ»Ò¸×	¿ã×Ó	f	f
mj	.	.	.	.	.	.	.	.	.	.	7	.	.	.	false	false	Message: -1ms	.	.	.	.	.	.	.	.	.	.	.	ELCL_PCR_PARAM 5 3.0	-1	.	.	mj.edf	RIGHT	6741	3186509	Full Trial Period	3179768	25	Trial: 25	3179768	148	Ã¢¹û	ÑÌ»Ò¸×	¿ã×Ó	f	f
mj	.	.	.	.	.	.	.	.	.	.	8	.	.	.	false	true	Message: 0ms	.	.	.	.	.	.	.	.	.	.	.	!MODE RECORD CR 1000 2 0 R	0	.	.	mj.edf	RIGHT	6741	3186509	Full Trial Period	3179768	25	Trial: 25	3179768	148	Ã¢¹û	ÑÌ»Ò¸×	¿ã×Ó	f	f
mj	.	.	.	.	631	638	1	8	156.70	357.10	9	.	.	.	false	false	Message: 51ms	.	.	.	.	.	.	.	.	.	.	.	SYNCTIME	51	156.70	357.10	mj.edf	RIGHT	6741	3186509	Full Trial Period	3179768	25	Trial: 25	3179768	148	Ã¢¹û	ÑÌ»Ò¸×	¿ã×Ó	f	f
mj	.	.	.	.	.	.	.	.	.	.	10	.	.	.	false	false	Message: 2569ms	0.47	2.40	196	2746	522.00	346.60	7	1077.10	2551	532.00	337.50	INVISIBLE_BOUNDARY[1]	2569	.	.	mj.edf	RIGHT	6741	3186509	Full Trial Period	3179768	25	Trial: 25	3179768	148	Ã¢¹û	ÑÌ»Ò¸×	¿ã×Ó	f	f
mj	.	.	.	.	.	.	.	.	.	.	11	.	.	.	false	false	Message: 2576ms	0.47	2.40	196	2746	522.00	346.60	7	1077.10	2551	532.00	337.50	SYNCTIME	2576	.	.	mj.edf	RIGHT	6741	3186509	Full Trial Period	3179768	25	Trial: 25	3179768	148	Ã¢¹û	ÑÌ»Ò¸×	¿ã×Ó	f	f
mj	.	.	.	.	.	.	.	.	.	.	12	.	.	.	false	false	Message: 4261ms	5.03	98.67	51	4271	902.20	389.80	15	241.60	4221	767.30	322.90	INVISIBLE_BOUNDARY[2]	4261	.	.	mj.edf	RIGHT	6741	3186509	Full Trial Period	3179768	25	Trial: 25	3179768	148	Ã¢¹û	ÑÌ»Ò¸×	¿ã×Ó	f	f
mj	.	.	.	.	.	.	.	.	.	.	13	.	.	.	false	false	Message: 4267ms	5.03	98.67	51	4271	902.20	389.80	15	241.60	4221	767.30	322.90	SYNCTIME	4267	.	.	mj.edf	RIGHT	6741	3186509	Full Trial Period	3179768	25	Trial: 25	3179768	148	Ã¢¹û	ÑÌ»Ò¸×	¿ã×Ó	f	f
mj	.	.	.	.	1369	6739	18	5371	886.90	383.80	14	[1]	2	RECTANGLE_INTERESTAREA	false	false	Message: 6722ms	.	.	.	.	.	.	.	.	.	.	.	KEYBOARD	6722	886.90	383.80	mj.edf	RIGHT	6741	3186509	Full Trial Period	3179768	25	Trial: 25	3179768	148	Ã¢¹û	ÑÌ»Ò¸×	¿ã×Ó	f	f
mj	.	.	.	.	.	.	.	.	.	.	15	.	.	.	false	false	Message: 6787ms	.	.	.	.	.	.	.	.	.	.	.	TRIAL_RESULT 0	6787	.	.	mj.edf	RIGHT	6741	3186509	Full Trial Period	3179768	25	Trial: 25	3179768	148	Ã¢¹û	ÑÌ»Ò¸×	¿ã×Ó	f	f
mj	.	.	.	.	.	.	.	.	.	.	1	.	.	.	false	false	Message: -17ms	.	.	.	.	.	.	.	.	.	.	.	TRIALID 25	-17	.	.	mj.edf	RIGHT	6385	3195253	Full Trial Period	3188868	26	Trial: 26	3188868	109	ÕíÍ·	Ïà¿ò	±Ê¼Ç±¾	j	j
mj	.	.	.	.	.	.	.	.	.	.	2	.	.	.	false	false	Message: -1ms	.	.	.	.	.	.	.	.	.	.	.	RECCFG CR 1000 2 0 R	-1	.	.	mj.edf	RIGHT	6385	3195253	Full Trial Period	3188868	26	Trial: 26	3188868	109	ÕíÍ·	Ïà¿ò	±Ê¼Ç±¾	j	j
mj	.	.	.	.	.	.	.	.	.	.	3	.	.	.	false	false	Message: -1ms	.	.	.	.	.	.	.	.	.	.	.	ELCLCFG TOWER	-1	.	.	mj.edf	RIGHT	6385	3195253	Full Trial Period	3188868	26	Trial: 26	3188868	109	ÕíÍ·	Ïà¿ò	±Ê¼Ç±¾	j	j
mj	.	.	.	.	.	.	.	.	.	.	4	.	.	.	false	false	Message: -1ms	.	.	.	.	.	.	.	.	.	.	.	GAZE_COORDS 0.00 0.00 1023.00 767.00	-1	.	.	mj.edf	RIGHT	6385	3195253	Full Trial Period	3188868	26	Trial: 26	3188868	109	ÕíÍ·	Ïà¿ò	±Ê¼Ç±¾	j	j
mj	.	.	.	.	.	.	.	.	.	.	5	.	.	.	false	false	Message: -1ms	.	.	.	.	.	.	.	.	.	.	.	THRESHOLDS R 100 219	-1	.	.	mj.edf	RIGHT	6385	3195253	Full Trial Period	3188868	26	Trial: 26	3188868	109	ÕíÍ·	Ïà¿ò	±Ê¼Ç±¾	j	j
mj	.	.	.	.	.	.	.	.	.	.	6	.	.	.	false	false	Message: -1ms	.	.	.	.	.	.	.	.	.	.	.	ELCL_PROC CENTROID (3)	-1	.	.	mj.edf	RIGHT	6385	3195253	Full Trial Period	3188868	26	Trial: 26	3188868	109	ÕíÍ·	Ïà¿ò	±Ê¼Ç±¾	j	j
mj	.	.	.	.	.	.	.	.	.	.	7	.	.	.	false	false	Message: -1ms	.	.	.	.	.	.	.	.	.	.	.	ELCL_PCR_PARAM 5 3.0	-1	.	.	mj.edf	RIGHT	6385	3195253	Full Trial Period	3188868	26	Trial: 26	3188868	109	ÕíÍ·	Ïà¿ò	±Ê¼Ç±¾	j	j
mj	.	.	.	.	.	.	.	.	.	.	8	.	.	.	false	true	Message: 0ms	.	.	.	.	.	.	.	.	.	.	.	!MODE RECORD CR 1000 2 0 R	0	.	.	mj.edf	RIGHT	6385	3195253	Full Trial Period	3188868	26	Trial: 26	3188868	109	ÕíÍ·	Ïà¿ò	±Ê¼Ç±¾	j	j
mj	.	.	.	.	36	45	1	10	175.70	340.80	9	.	.	.	false	false	Message: 41ms	.	.	.	.	.	.	.	.	.	.	.	SYNCTIME	41	175.70	340.80	mj.edf	RIGHT	6385	3195253	Full Trial Period	3188868	26	Trial: 26	3188868	109	ÕíÍ·	Ïà¿ò	±Ê¼Ç±¾	j	j
mj	.	.	.	.	.	.	.	.	.	.	10	.	.	.	false	false	Message: 2822ms	1.54	7.76	199	3000	528.30	373.30	10	1093.10	2802	528.60	329.20	INVISIBLE_BOUNDARY[1]	2822	.	.	mj.edf	RIGHT	6385	3195253	Full Trial Period	3188868	26	Trial: 26	3188868	109	ÕíÍ·	Ïà¿ò	±Ê¼Ç±¾	j	j
mj	.	.	.	.	.	.	.	.	.	.	11	.	.	.	false	false	Message: 2832ms	1.54	7.76	199	3000	528.30	373.30	10	1093.10	2802	528.60	329.20	SYNCTIME	2832	.	.	mj.edf	RIGHT	6385	3195253	Full Trial Period	3188868	26	Trial: 26	3188868	109	ÕíÍ·	Ïà¿ò	±Ê¼Ç±¾	j	j
mj	.	.	.	.	.	.	.	.	.	.	12	.	.	.	false	false	Message: 4589ms	12.32	232.44	53	4610	887.80	397.60	15	488.40	4558	527.20	333.90	INVISIBLE_BOUNDARY[2]	4589	.	.	mj.edf	RIGHT	6385	3195253	Full Trial Period	3188868	26	Trial: 26	3188868	109	ÕíÍ·	Ïà¿ò	±Ê¼Ç±¾	j	j
mj	.	.	.	.	.	.	.	.	.	.	13	.	.	.	false	false	Message: 4598ms	12.32	232.44	53	4610	887.80	397.60	15	488.40	4558	527.20	333.90	SYNCTIME	4598	.	.	mj.edf	RIGHT	6385	3195253	Full Trial Period	3188868	26	Trial: 26	3188868	109	ÕíÍ·	Ïà¿ò	±Ê¼Ç±¾	j	j
mj	.	.	.	.	221	6383	19	6163	894.80	388.90	14	[1]	2	RECTANGLE_INTERESTAREA	false	false	Message: 6366ms	.	.	.	.	.	.	.	.	.	.	.	KEYBOARD	6366	894.80	388.90	mj.edf	RIGHT	6385	3195253	Full Trial Period	3188868	26	Trial: 26	3188868	109	ÕíÍ·	Ïà¿ò	±Ê¼Ç±¾	j	j
mj	.	.	.	.	.	.	.	.	.	.	15	.	.	.	false	false	Message: 6432ms	.	.	.	.	.	.	.	.	.	.	.	TRIAL_RESULT 0	6432	.	.	mj.edf	RIGHT	6385	3195253	Full Trial Period	3188868	26	Trial: 26	3188868	109	ÕíÍ·	Ïà¿ò	±Ê¼Ç±¾	j	j
mj	.	.	.	.	.	.	.	.	.	.	1	.	.	.	false	false	Message: -15ms	.	.	.	.	.	.	.	.	.	.	.	TRIALID 26	-15	.	.	mj.edf	RIGHT	8332	3208438	Full Trial Period	3200106	27	Trial: 27	3200106	145	ÁïÁïÇò	Ã¢¹û	ÌðÍ²	f	f
mj	.	.	.	.	.	.	.	.	.	.	2	.	.	.	false	false	Message: -1ms	.	.	.	.	.	.	.	.	.	.	.	RECCFG CR 1000 2 0 R	-1	.	.	mj.edf	RIGHT	8332	3208438	Full Trial Period	3200106	27	Trial: 27	3200106	145	ÁïÁïÇò	Ã¢¹û	ÌðÍ²	f	f
mj	.	.	.	.	.	.	.	.	.	.	3	.	.	.	false	false	Message: -1ms	.	.	.	.	.	.	.	.	.	.	.	ELCLCFG TOWER	-1	.	.	mj.edf	RIGHT	8332	3208438	Full Trial Period	3200106	27	Trial: 27	3200106	145	ÁïÁïÇò	Ã¢¹û	ÌðÍ²	f	f
mj	.	.	.	.	.	.	.	.	.	.	4	.	.	.	false	false	Message: -1ms	.	.	.	.	.	.	.	.	.	.	.	GAZE_COORDS 0.00 0.00 1023.00 767.00	-1	.	.	mj.edf	RIGHT	8332	3208438	Full Trial Period	3200106	27	Trial: 27	3200106	145	ÁïÁïÇò	Ã¢¹û	ÌðÍ²	f	f
mj	.	.	.	.	.	.	.	.	.	.	5	.	.	.	false	false	Message: -1ms	.	.	.	.	.	.	.	.	.	.	.	THRESHOLDS R 100 219	-1	.	.	mj.edf	RIGHT	8332	3208438	Full Trial Period	3200106	27	Trial: 27	3200106	145	ÁïÁïÇò	Ã¢¹û	ÌðÍ²	f	f
mj	.	.	.	.	.	.	.	.	.	.	6	.	.	.	false	false	Message: -1ms	.	.	.	.	.	.	.	.	.	.	.	ELCL_PROC CENTROID (3)	-1	.	.	mj.edf	RIGHT	8332	3208438	Full Trial Period	3200106	27	Trial: 27	3200106	145	ÁïÁïÇò	Ã¢¹û	ÌðÍ²	f	f
mj	.	.	.	.	.	.	.	.	.	.	7	.	.	.	false	false	Message: -1ms	.	.	.	.	.	.	.	.	.	.	.	ELCL_PCR_PARAM 5 3.0	-1	.	.	mj.edf	RIGHT	8332	3208438	Full Trial Period	3200106	27	Trial: 27	3200106	145	ÁïÁïÇò	Ã¢¹û	ÌðÍ²	f	f
mj	.	.	.	.	.	.	.	.	.	.	8	.	.	.	false	true	Message: 0ms	.	.	.	.	.	.	.	.	.	.	.	!MODE RECORD CR 1000 2 0 R	0	.	.	mj.edf	RIGHT	8332	3208438	Full Trial Period	3200106	27	Trial: 27	3200106	145	ÁïÁïÇò	Ã¢¹û	ÌðÍ²	f	f
mj	.	.	.	.	241	247	1	7	153.50	390.90	9	.	.	.	false	false	Message: 43ms	.	.	.	.	.	.	.	.	.	.	.	SYNCTIME	43	153.50	390.90	mj.edf	RIGHT	8332	3208438	Full Trial Period	3200106	27	Trial: 27	3200106	145	ÁïÁïÇò	Ã¢¹û	ÌðÍ²	f	f
mj	.	.	.	.	.	.	.	.	.	.	10	.	.	.	false	false	Message: 2759ms	2.38	9.29	256	2995	504.70	361.50	8	1114.00	2740	557.40	318.00	INVISIBLE_BOUNDARY[1]	2759	.	.	mj.edf	RIGHT	8332	3208438	Full Trial Period	3200106	27	Trial: 27	3200106	145	ÁïÁïÇò	Ã¢¹û	ÌðÍ²	f	f
mj	.	.	.	.	.	.	.	.	.	.	11	.	.	.	false	false	Message: 2767ms	2.38	9.29	256	2995	504.70	361.50	8	1114.00	2740	557.40	318.00	SYNCTIME	2767	.	.	mj.edf	RIGHT	8332	3208438	Full Trial Period	3200106	27	Trial: 27	3200106	145	ÁïÁïÇò	Ã¢¹û	ÌðÍ²	f	f
mj	.	.	.	.	.	.	.	.	.	.	12	.	.	.	false	false	Message: 6607ms	1.32	4.66	283	6712	905.00	352.10	20	142.50	6430	878.80	323.00	INVISIBLE_BOUNDARY[2]	6607	.	.	mj.edf	RIGHT	8332	3208438	Full Trial Period	3200106	27	Trial: 27	3200106	145	ÁïÁïÇò	Ã¢¹û	ÌðÍ²	f	f
mj	.	.	.	.	.	.	.	.	.	.	13	.	.	.	false	false	Message: 6616ms	1.32	4.66	283	6712	905.00	352.10	20	142.50	6430	878.80	323.00	SYNCTIME	6616	.	.	mj.edf	RIGHT	8332	3208438	Full Trial Period	3200106	27	Trial: 27	3200106	145	ÁïÁïÇò	Ã¢¹û	ÌðÍ²	f	f
mj	.	.	.	.	.	.	.	.	.	.	14	.	.	.	false	false	Message: 8313ms	2.02	46.99	43	8330	891.40	402.50	23	132.70	8288	831.50	388.90	KEYBOARD	8313	.	.	mj.edf	RIGHT	8332	3208438	Full Trial Period	3200106	27	Trial: 27	3200106	145	ÁïÁïÇò	Ã¢¹û	ÌðÍ²	f	f
mj	.	.	.	.	.	.	.	.	.	.	15	.	.	.	false	false	Message: 8375ms	.	.	.	.	.	.	.	.	.	.	.	TRIAL_RESULT 0	8375	.	.	mj.edf	RIGHT	8332	3208438	Full Trial Period	3200106	27	Trial: 27	3200106	145	ÁïÁïÇò	Ã¢¹û	ÌðÍ²	f	f
mj	.	.	.	.	.	.	.	.	.	.	1	.	.	.	false	false	Message: -16ms	.	.	.	.	.	.	.	.	.	.	.	TRIALID 27	-16	.	.	mj.edf	RIGHT	4698	3214687	Full Trial Period	3209989	28	Trial: 28	3209989	7	Êé°ü	Ìú¹ì	ÌÝ×Ó	j	j
mj	.	.	.	.	.	.	.	.	.	.	2	.	.	.	false	false	Message: -1ms	.	.	.	.	.	.	.	.	.	.	.	RECCFG CR 1000 2 0 R	-1	.	.	mj.edf	RIGHT	4698	3214687	Full Trial Period	3209989	28	Trial: 28	3209989	7	Êé°ü	Ìú¹ì	ÌÝ×Ó	j	j
mj	.	.	.	.	.	.	.	.	.	.	3	.	.	.	false	false	Message: -1ms	.	.	.	.	.	.	.	.	.	.	.	ELCLCFG TOWER	-1	.	.	mj.edf	RIGHT	4698	3214687	Full Trial Period	3209989	28	Trial: 28	3209989	7	Êé°ü	Ìú¹ì	ÌÝ×Ó	j	j
mj	.	.	.	.	.	.	.	.	.	.	4	.	.	.	false	false	Message: -1ms	.	.	.	.	.	.	.	.	.	.	.	GAZE_COORDS 0.00 0.00 1023.00 767.00	-1	.	.	mj.edf	RIGHT	4698	3214687	Full Trial Period	3209989	28	Trial: 28	3209989	7	Êé°ü	Ìú¹ì	ÌÝ×Ó	j	j
mj	.	.	.	.	.	.	.	.	.	.	5	.	.	.	false	false	Message: -1ms	.	.	.	.	.	.	.	.	.	.	.	THRESHOLDS R 100 219	-1	.	.	mj.edf	RIGHT	4698	3214687	Full Trial Period	3209989	28	Trial: 28	3209989	7	Êé°ü	Ìú¹ì	ÌÝ×Ó	j	j
mj	.	.	.	.	.	.	.	.	.	.	6	.	.	.	false	false	Message: -1ms	.	.	.	.	.	.	.	.	.	.	.	ELCL_PROC CENTROID (3)	-1	.	.	mj.edf	RIGHT	4698	3214687	Full Trial Period	3209989	28	Trial: 28	3209989	7	Êé°ü	Ìú¹ì	ÌÝ×Ó	j	j
mj	.	.	.	.	.	.	.	.	.	.	7	.	.	.	false	false	Message: -1ms	.	.	.	.	.	.	.	.	.	.	.	ELCL_PCR_PARAM 5 3.0	-1	.	.	mj.edf	RIGHT	4698	3214687	Full Trial Period	3209989	28	Trial: 28	3209989	7	Êé°ü	Ìú¹ì	ÌÝ×Ó	j	j
mj	.	.	.	.	.	.	.	.	.	.	8	.	.	.	false	true	Message: 0ms	.	.	.	.	.	.	.	.	.	.	.	!MODE RECORD CR 1000 2 0 R	0	.	.	mj.edf	RIGHT	4698	3214687	Full Trial Period	3209989	28	Trial: 28	3209989	7	Êé°ü	Ìú¹ì	ÌÝ×Ó	j	j
mj	.	.	.	.	79	85	1	7	151.20	362.30	9	.	.	.	false	false	Message: 50ms	.	.	.	.	.	.	.	.	.	.	.	SYNCTIME	50	151.20	362.30	mj.edf	RIGHT	4698	3214687	Full Trial Period	3209989	28	Trial: 28	3209989	7	Êé°ü	Ìú¹ì	ÌÝ×Ó	j	j
mj	.	.	.	.	.	.	.	.	.	.	10	.	.	.	false	false	Message: 1386ms	11.68	49.48	236	1556	484.50	400.80	6	1034.60	1321	135.60	388.10	INVISIBLE_BOUNDARY[1]	1386	.	.	mj.edf	RIGHT	4698	3214687	Full Trial Period	3209989	28	Trial: 28	3209989	7	Êé°ü	Ìú¹ì	ÌÝ×Ó	j	j
mj	.	.	.	.	.	.	.	.	.	.	11	.	.	.	false	false	Message: 1391ms	11.68	49.48	236	1556	484.50	400.80	6	1034.60	1321	135.60	388.10	SYNCTIME	1391	.	.	mj.edf	RIGHT	4698	3214687	Full Trial Period	3209989	28	Trial: 28	3209989	7	Êé°ü	Ìú¹ì	ÌÝ×Ó	j	j
mj	.	.	.	.	439	4402	17	3964	879.30	358.30	12	.	.	.	false	false	Message: 3965ms	.	.	.	.	.	.	.	.	.	.	.	INVISIBLE_BOUNDARY[2]	3965	879.30	358.30	mj.edf	RIGHT	4698	3214687	Full Trial Period	3209989	28	Trial: 28	3209989	7	Êé°ü	Ìú¹ì	ÌÝ×Ó	j	j
mj	.	.	.	.	439	4402	17	3964	879.30	358.30	13	.	.	.	false	false	Message: 3974ms	.	.	.	.	.	.	.	.	.	.	.	SYNCTIME	3974	879.30	358.30	mj.edf	RIGHT	4698	3214687	Full Trial Period	3209989	28	Trial: 28	3209989	7	Êé°ü	Ìú¹ì	ÌÝ×Ó	j	j
mj	.	.	.	.	.	.	.	.	.	.	14	.	.	.	false	false	Message: 4679ms	0.08	0.36	209	4696	883.30	346.10	18	96.80	4488	883.60	343.90	KEYBOARD	4679	.	.	mj.edf	RIGHT	4698	3214687	Full Trial Period	3209989	28	Trial: 28	3209989	7	Êé°ü	Ìú¹ì	ÌÝ×Ó	j	j
mj	.	.	.	.	.	.	.	.	.	.	15	.	.	.	false	false	Message: 4746ms	.	.	.	.	.	.	.	.	.	.	.	TRIAL_RESULT 0	4746	.	.	mj.edf	RIGHT	4698	3214687	Full Trial Period	3209989	28	Trial: 28	3209989	7	Êé°ü	Ìú¹ì	ÌÝ×Ó	j	j
mj	.	.	.	.	.	.	.	.	.	.	1	.	.	.	false	false	Message: -15ms	.	.	.	.	.	.	.	.	.	.	.	TRIALID 28	-15	.	.	mj.edf	RIGHT	5421	3221616	Full Trial Period	3216195	29	Trial: 29	3216195	110	±ÊÍ²	¿óÈªË®	°ôÇò¹÷	j	j
mj	.	.	.	.	.	.	.	.	.	.	2	.	.	.	false	false	Message: -1ms	.	.	.	.	.	.	.	.	.	.	.	RECCFG CR 1000 2 0 R	-1	.	.	mj.edf	RIGHT	5421	3221616	Full Trial Period	3216195	29	Trial: 29	3216195	110	±ÊÍ²	¿óÈªË®	°ôÇò¹÷	j	j
mj	.	.	.	.	.	.	.	.	.	.	3	.	.	.	false	false	Message: -1ms	.	.	.	.	.	.	.	.	.	.	.	ELCLCFG TOWER	-1	.	.	mj.edf	RIGHT	5421	3221616	Full Trial Period	3216195	29	Trial: 29	3216195	110	±ÊÍ²	¿óÈªË®	°ôÇò¹÷	j	j
mj	.	.	.	.	.	.	.	.	.	.	4	.	.	.	false	false	Message: -1ms	.	.	.	.	.	.	.	.	.	.	.	GAZE_COORDS 0.00 0.00 1023.00 767.00	-1	.	.	mj.edf	RIGHT	5421	3221616	Full Trial Period	3216195	29	Trial: 29	3216195	110	±ÊÍ²	¿óÈªË®	°ôÇò¹÷	j	j
mj	.	.	.	.	.	.	.	.	.	.	5	.	.	.	false	false	Message: -1ms	.	.	.	.	.	.	.	.	.	.	.	THRESHOLDS R 100 219	-1	.	.	mj.edf	RIGHT	5421	3221616	Full Trial Period	3216195	29	Trial: 29	3216195	110	±ÊÍ²	¿óÈªË®	°ôÇò¹÷	j	j
mj	.	.	.	.	.	.	.	.	.	.	6	.	.	.	false	false	Message: -1ms	.	.	.	.	.	.	.	.	.	.	.	ELCL_PROC CENTROID (3)	-1	.	.	mj.edf	RIGHT	5421	3221616	Full Trial Period	3216195	29	Trial: 29	3216195	110	±ÊÍ²	¿óÈªË®	°ôÇò¹÷	j	j
mj	.	.	.	.	.	.	.	.	.	.	7	.	.	.	false	false	Message: -1ms	.	.	.	.	.	.	.	.	.	.	.	ELCL_PCR_PARAM 5 3.0	-1	.	.	mj.edf	RIGHT	5421	3221616	Full Trial Period	3216195	29	Trial: 29	3216195	110	±ÊÍ²	¿óÈªË®	°ôÇò¹÷	j	j
mj	.	.	.	.	.	.	.	.	.	.	8	.	.	.	false	true	Message: 0ms	.	.	.	.	.	.	.	.	.	.	.	!MODE RECORD CR 1000 2 0 R	0	.	.	mj.edf	RIGHT	5421	3221616	Full Trial Period	3216195	29	Trial: 29	3216195	110	±ÊÍ²	¿óÈªË®	°ôÇò¹÷	j	j
mj	.	.	.	.	323	331	1	9	153.30	355.30	9	.	.	.	false	false	Message: 43ms	.	.	.	.	.	.	.	.	.	.	.	SYNCTIME	43	153.30	355.30	mj.edf	RIGHT	5421	3221616	Full Trial Period	3216195	29	Trial: 29	3216195	110	±ÊÍ²	¿óÈªË®	°ôÇò¹÷	j	j
mj	.	.	.	.	.	.	.	.	.	.	10	.	.	.	false	false	Message: 1812ms	0.95	5.38	177	1971	537.80	356.00	5	1048.20	1795	561.90	342.80	INVISIBLE_BOUNDARY[1]	1812	.	.	mj.edf	RIGHT	5421	3221616	Full Trial Period	3216195	29	Trial: 29	3216195	110	±ÊÍ²	¿óÈªË®	°ôÇò¹÷	j	j
mj	.	.	.	.	.	.	.	.	.	.	11	.	.	.	false	false	Message: 1817ms	0.95	5.38	177	1971	537.80	356.00	5	1048.20	1795	561.90	342.80	SYNCTIME	1817	.	.	mj.edf	RIGHT	5421	3221616	Full Trial Period	3216195	29	Trial: 29	3216195	110	±ÊÍ²	¿óÈªË®	°ôÇò¹÷	j	j
mj	.	.	.	.	.	.	.	.	.	.	12	.	.	.	false	false	Message: 2629ms	11.13	105.03	106	2654	862.10	388.40	8	358.60	2549	538.00	327.40	INVISIBLE_BOUNDARY[2]	2629	.	.	mj.edf	RIGHT	5421	3221616	Full Trial Period	3216195	29	Trial: 29	3216195	110	±ÊÍ²	¿óÈªË®	°ôÇò¹÷	j	j
mj	.	.	.	.	.	.	.	.	.	.	13	.	.	.	false	false	Message: 2634ms	11.13	105.03	106	2654	862.10	388.40	8	358.60	2549	538.00	327.40	SYNCTIME	2634	.	.	mj.edf	RIGHT	5421	3221616	Full Trial Period	3216195	29	Trial: 29	3216195	110	±ÊÍ²	¿óÈªË®	°ôÇò¹÷	j	j
mj	.	.	.	.	61	5419	15	5359	902.80	359.50	14	.	.	.	false	false	Message: 5402ms	.	.	.	.	.	.	.	.	.	.	.	KEYBOARD	5402	902.80	359.50	mj.edf	RIGHT	5421	3221616	Full Trial Period	3216195	29	Trial: 29	3216195	110	±ÊÍ²	¿óÈªË®	°ôÇò¹÷	j	j
mj	.	.	.	.	.	.	.	.	.	.	15	.	.	.	false	false	Message: 5465ms	.	.	.	.	.	.	.	.	.	.	.	TRIAL_RESULT 0	5465	.	.	mj.edf	RIGHT	5421	3221616	Full Trial Period	3216195	29	Trial: 29	3216195	110	±ÊÍ²	¿óÈªË®	°ôÇò¹÷	j	j
mj	.	.	.	.	.	.	.	.	.	.	1	.	.	.	false	false	Message: -16ms	.	.	.	.	.	.	.	.	.	.	.	TRIALID 29	-16	.	.	mj.edf	RIGHT	6043	3229737	Full Trial Period	3223694	30	Trial: 30	3223694	33	Î¢²¨Â¯	ÐÓÈÊ	ÑÛ¾¦	j	j
mj	.	.	.	.	.	.	.	.	.	.	2	.	.	.	false	false	Message: -1ms	.	.	.	.	.	.	.	.	.	.	.	RECCFG CR 1000 2 0 R	-1	.	.	mj.edf	RIGHT	6043	3229737	Full Trial Period	3223694	30	Trial: 30	3223694	33	Î¢²¨Â¯	ÐÓÈÊ	ÑÛ¾¦	j	j
mj	.	.	.	.	.	.	.	.	.	.	3	.	.	.	false	false	Message: -1ms	.	.	.	.	.	.	.	.	.	.	.	ELCLCFG TOWER	-1	.	.	mj.edf	RIGHT	6043	3229737	Full Trial Period	3223694	30	Trial: 30	3223694	33	Î¢²¨Â¯	ÐÓÈÊ	ÑÛ¾¦	j	j
mj	.	.	.	.	.	.	.	.	.	.	4	.	.	.	false	false	Message: -1ms	.	.	.	.	.	.	.	.	.	.	.	GAZE_COORDS 0.00 0.00 1023.00 767.00	-1	.	.	mj.edf	RIGHT	6043	3229737	Full Trial Period	3223694	30	Trial: 30	3223694	33	Î¢²¨Â¯	ÐÓÈÊ	ÑÛ¾¦	j	j
mj	.	.	.	.	.	.	.	.	.	.	5	.	.	.	false	false	Message: -1ms	.	.	.	.	.	.	.	.	.	.	.	THRESHOLDS R 100 219	-1	.	.	mj.edf	RIGHT	6043	3229737	Full Trial Period	3223694	30	Trial: 30	3223694	33	Î¢²¨Â¯	ÐÓÈÊ	ÑÛ¾¦	j	j
mj	.	.	.	.	.	.	.	.	.	.	6	.	.	.	false	false	Message: -1ms	.	.	.	.	.	.	.	.	.	.	.	ELCL_PROC CENTROID (3)	-1	.	.	mj.edf	RIGHT	6043	3229737	Full Trial Period	3223694	30	Trial: 30	3223694	33	Î¢²¨Â¯	ÐÓÈÊ	ÑÛ¾¦	j	j
mj	.	.	.	.	.	.	.	.	.	.	7	.	.	.	false	false	Message: -1ms	.	.	.	.	.	.	.	.	.	.	.	ELCL_PCR_PARAM 5 3.0	-1	.	.	mj.edf	RIGHT	6043	3229737	Full Trial Period	3223694	30	Trial: 30	3223694	33	Î¢²¨Â¯	ÐÓÈÊ	ÑÛ¾¦	j	j
mj	.	.	.	.	.	.	.	.	.	.	8	.	.	.	false	true	Message: 0ms	.	.	.	.	.	.	.	.	.	.	.	!MODE RECORD CR 1000 2 0 R	0	.	.	mj.edf	RIGHT	6043	3229737	Full Trial Period	3223694	30	Trial: 30	3223694	33	Î¢²¨Â¯	ÐÓÈÊ	ÑÛ¾¦	j	j
mj	.	.	.	.	.	.	.	.	.	.	9	.	.	.	false	false	Message: 43ms	.	.	130	130	162.60	424.20	1	714.90	1	.	.	SYNCTIME	43	.	.	mj.edf	RIGHT	6043	3229737	Full Trial Period	3223694	30	Trial: 30	3223694	33	Î¢²¨Â¯	ÐÓÈÊ	ÑÛ¾¦	j	j
mj	.	.	.	.	.	.	.	.	.	.	10	.	.	.	false	false	Message: 1924ms	1.31	7.14	184	2086	515.00	372.60	8	995.80	1903	533.10	339.60	INVISIBLE_BOUNDARY[1]	1924	.	.	mj.edf	RIGHT	6043	3229737	Full Trial Period	3223694	30	Trial: 30	3223694	33	Î¢²¨Â¯	ÐÓÈÊ	ÑÛ¾¦	j	j
mj	.	.	.	.	.	.	.	.	.	.	11	.	.	.	false	false	Message: 1934ms	1.31	7.14	184	2086	515.00	372.60	8	995.80	1903	533.10	339.60	SYNCTIME	1934	.	.	mj.edf	RIGHT	6043	3229737	Full Trial Period	3223694	30	Trial: 30	3223694	33	Î¢²¨Â¯	ÐÓÈÊ	ÑÛ¾¦	j	j
mj	.	.	.	.	.	.	.	.	.	.	12	.	.	.	false	false	Message: 4503ms	12.39	221.18	56	4524	891.20	387.50	17	447.00	4469	524.10	350.10	INVISIBLE_BOUNDARY[2]	4503	.	.	mj.edf	RIGHT	6043	3229737	Full Trial Period	3223694	30	Trial: 30	3223694	33	Î¢²¨Â¯	ÐÓÈÊ	ÑÛ¾¦	j	j
mj	.	.	.	.	.	.	.	.	.	.	13	.	.	.	false	false	Message: 4508ms	12.39	221.18	56	4524	891.20	387.50	17	447.00	4469	524.10	350.10	SYNCTIME	4508	.	.	mj.edf	RIGHT	6043	3229737	Full Trial Period	3223694	30	Trial: 30	3223694	33	Î¢²¨Â¯	ÐÓÈÊ	ÑÛ¾¦	j	j
mj	.	.	.	.	849	6041	19	5193	579.70	378.60	14	.	.	.	false	false	Message: 6024ms	.	.	.	.	.	.	.	.	.	.	.	KEYBOARD	6024	579.70	378.60	mj.edf	RIGHT	6043	3229737	Full Trial Period	3223694	30	Trial: 30	3223694	33	Î¢²¨Â¯	ÐÓÈÊ	ÑÛ¾¦	j	j
mj	.	.	.	.	.	.	.	.	.	.	15	.	.	.	false	false	Message: 6089ms	.	.	.	.	.	.	.	.	.	.	.	TRIAL_RESULT 0	6089	.	.	mj.edf	RIGHT	6043	3229737	Full Trial Period	3223694	30	Trial: 30	3223694	33	Î¢²¨Â¯	ÐÓÈÊ	ÑÛ¾¦	j	j
mj	.	.	.	.	.	.	.	.	.	.	1	.	.	.	false	false	Message: -27ms	.	.	.	.	.	.	.	.	.	.	.	TRIALID 30	-27	.	.	mj.edf	RIGHT	4675	3235704	Full Trial Period	3231029	31	Trial: 31	3231029	32	éÙ×Ó	ÐÓÈÊ	Î¢²¨Â¯	f	f
mj	.	.	.	.	.	.	.	.	.	.	2	.	.	.	false	false	Message: -1ms	.	.	.	.	.	.	.	.	.	.	.	RECCFG CR 1000 2 0 R	-1	.	.	mj.edf	RIGHT	4675	3235704	Full Trial Period	3231029	31	Trial: 31	3231029	32	éÙ×Ó	ÐÓÈÊ	Î¢²¨Â¯	f	f
mj	.	.	.	.	.	.	.	.	.	.	3	.	.	.	false	false	Message: -1ms	.	.	.	.	.	.	.	.	.	.	.	ELCLCFG TOWER	-1	.	.	mj.edf	RIGHT	4675	3235704	Full Trial Period	3231029	31	Trial: 31	3231029	32	éÙ×Ó	ÐÓÈÊ	Î¢²¨Â¯	f	f
mj	.	.	.	.	.	.	.	.	.	.	4	.	.	.	false	false	Message: -1ms	.	.	.	.	.	.	.	.	.	.	.	GAZE_COORDS 0.00 0.00 1023.00 767.00	-1	.	.	mj.edf	RIGHT	4675	3235704	Full Trial Period	3231029	31	Trial: 31	3231029	32	éÙ×Ó	ÐÓÈÊ	Î¢²¨Â¯	f	f
mj	.	.	.	.	.	.	.	.	.	.	5	.	.	.	false	false	Message: -1ms	.	.	.	.	.	.	.	.	.	.	.	THRESHOLDS R 100 219	-1	.	.	mj.edf	RIGHT	4675	3235704	Full Trial Period	3231029	31	Trial: 31	3231029	32	éÙ×Ó	ÐÓÈÊ	Î¢²¨Â¯	f	f
mj	.	.	.	.	.	.	.	.	.	.	6	.	.	.	false	false	Message: -1ms	.	.	.	.	.	.	.	.	.	.	.	ELCL_PROC CENTROID (3)	-1	.	.	mj.edf	RIGHT	4675	3235704	Full Trial Period	3231029	31	Trial: 31	3231029	32	éÙ×Ó	ÐÓÈÊ	Î¢²¨Â¯	f	f
mj	.	.	.	.	.	.	.	.	.	.	7	.	.	.	false	false	Message: -1ms	.	.	.	.	.	.	.	.	.	.	.	ELCL_PCR_PARAM 5 3.0	-1	.	.	mj.edf	RIGHT	4675	3235704	Full Trial Period	3231029	31	Trial: 31	3231029	32	éÙ×Ó	ÐÓÈÊ	Î¢²¨Â¯	f	f
mj	.	.	.	.	.	.	.	.	.	.	8	.	.	.	false	true	Message: 0ms	.	.	.	.	.	.	.	.	.	.	.	!MODE RECORD CR 1000 2 0 R	0	.	.	mj.edf	RIGHT	4675	3235704	Full Trial Period	3231029	31	Trial: 31	3231029	32	éÙ×Ó	ÐÓÈÊ	Î¢²¨Â¯	f	f
mj	.	.	.	.	215	221	1	7	170.50	385.50	9	.	.	.	false	false	Message: 40ms	.	.	.	.	.	.	.	.	.	.	.	SYNCTIME	40	170.50	385.50	mj.edf	RIGHT	4675	3235704	Full Trial Period	3231029	31	Trial: 31	3231029	32	éÙ×Ó	ÐÓÈÊ	Î¢²¨Â¯	f	f
mj	.	.	.	.	.	.	.	.	.	.	10	.	.	.	false	false	Message: 2046ms	1.76	9.22	191	2221	526.80	383.10	5	977.80	2031	546.90	336.90	INVISIBLE_BOUNDARY[1]	2046	.	.	mj.edf	RIGHT	4675	3235704	Full Trial Period	3231029	31	Trial: 31	3231029	32	éÙ×Ó	ÐÓÈÊ	Î¢²¨Â¯	f	f
mj	.	.	.	.	.	.	.	.	.	.	11	.	.	.	false	false	Message: 2056ms	1.76	9.22	191	2221	526.80	383.10	5	977.80	2031	546.90	336.90	SYNCTIME	2056	.	.	mj.edf	RIGHT	4675	3235704	Full Trial Period	3231029	31	Trial: 31	3231029	32	éÙ×Ó	ÐÓÈÊ	Î¢²¨Â¯	f	f
mj	.	.	.	.	.	.	.	.	.	.	12	.	.	.	false	false	Message: 3739ms	9.53	94.40	101	3781	814.90	381.40	9	245.20	3681	540.70	322.40	INVISIBLE_BOUNDARY[2]	3739	.	.	mj.edf	RIGHT	4675	3235704	Full Trial Period	3231029	31	Trial: 31	3231029	32	éÙ×Ó	ÐÓÈÊ	Î¢²¨Â¯	f	f
mj	.	.	.	.	.	.	.	.	.	.	13	.	.	.	false	false	Message: 3747ms	9.53	94.40	101	3781	814.90	381.40	9	245.20	3681	540.70	322.40	SYNCTIME	3747	.	.	mj.edf	RIGHT	4675	3235704	Full Trial Period	3231029	31	Trial: 31	3231029	32	éÙ×Ó	ÐÓÈÊ	Î¢²¨Â¯	f	f
mj	.	.	.	.	.	.	.	.	.	.	14	.	.	.	false	false	Message: 4656ms	10.42	157.87	66	4673	382.90	337.20	13	342.20	4608	687.00	346.40	KEYBOARD	4656	.	.	mj.edf	RIGHT	4675	3235704	Full Trial Period	3231029	31	Trial: 31	3231029	32	éÙ×Ó	ÐÓÈÊ	Î¢²¨Â¯	f	f
mj	.	.	.	.	.	.	.	.	.	.	15	.	.	.	false	false	Message: 4725ms	.	.	.	.	.	.	.	.	.	.	.	TRIAL_RESULT 0	4725	.	.	mj.edf	RIGHT	4675	3235704	Full Trial Period	3231029	31	Trial: 31	3231029	32	éÙ×Ó	ÐÓÈÊ	Î¢²¨Â¯	f	f
mj	.	.	.	.	.	.	.	.	.	.	1	.	.	.	false	false	Message: -16ms	.	.	.	.	.	.	.	.	.	.	.	TRIALID 31	-16	.	.	mj.edf	RIGHT	3989	3241048	Full Trial Period	3237059	32	Trial: 32	3237059	13	Ì«Ñô	¼å±ý	¹þÃÜ¹Ï	f	f
mj	.	.	.	.	.	.	.	.	.	.	2	.	.	.	false	false	Message: -1ms	.	.	.	.	.	.	.	.	.	.	.	RECCFG CR 1000 2 0 R	-1	.	.	mj.edf	RIGHT	3989	3241048	Full Trial Period	3237059	32	Trial: 32	3237059	13	Ì«Ñô	¼å±ý	¹þÃÜ¹Ï	f	f
mj	.	.	.	.	.	.	.	.	.	.	3	.	.	.	false	false	Message: -1ms	.	.	.	.	.	.	.	.	.	.	.	ELCLCFG TOWER	-1	.	.	mj.edf	RIGHT	3989	3241048	Full Trial Period	3237059	32	Trial: 32	3237059	13	Ì«Ñô	¼å±ý	¹þÃÜ¹Ï	f	f
mj	.	.	.	.	.	.	.	.	.	.	4	.	.	.	false	false	Message: -1ms	.	.	.	.	.	.	.	.	.	.	.	GAZE_COORDS 0.00 0.00 1023.00 767.00	-1	.	.	mj.edf	RIGHT	3989	3241048	Full Trial Period	3237059	32	Trial: 32	3237059	13	Ì«Ñô	¼å±ý	¹þÃÜ¹Ï	f	f
mj	.	.	.	.	.	.	.	.	.	.	5	.	.	.	false	false	Message: -1ms	.	.	.	.	.	.	.	.	.	.	.	THRESHOLDS R 100 219	-1	.	.	mj.edf	RIGHT	3989	3241048	Full Trial Period	3237059	32	Trial: 32	3237059	13	Ì«Ñô	¼å±ý	¹þÃÜ¹Ï	f	f
mj	.	.	.	.	.	.	.	.	.	.	6	.	.	.	false	false	Message: -1ms	.	.	.	.	.	.	.	.	.	.	.	ELCL_PROC CENTROID (3)	-1	.	.	mj.edf	RIGHT	3989	3241048	Full Trial Period	3237059	32	Trial: 32	3237059	13	Ì«Ñô	¼å±ý	¹þÃÜ¹Ï	f	f
mj	.	.	.	.	.	.	.	.	.	.	7	.	.	.	false	false	Message: -1ms	.	.	.	.	.	.	.	.	.	.	.	ELCL_PCR_PARAM 5 3.0	-1	.	.	mj.edf	RIGHT	3989	3241048	Full Trial Period	3237059	32	Trial: 32	3237059	13	Ì«Ñô	¼å±ý	¹þÃÜ¹Ï	f	f
mj	.	.	.	.	.	.	.	.	.	.	8	.	.	.	false	true	Message: 0ms	.	.	.	.	.	.	.	.	.	.	.	!MODE RECORD CR 1000 2 0 R	0	.	.	mj.edf	RIGHT	3989	3241048	Full Trial Period	3237059	32	Trial: 32	3237059	13	Ì«Ñô	¼å±ý	¹þÃÜ¹Ï	f	f
mj	.	.	.	.	33	42	1	10	148.20	358.50	9	.	.	.	false	false	Message: 42ms	.	.	.	.	.	.	.	.	.	.	.	SYNCTIME	42	.	.	mj.edf	RIGHT	3989	3241048	Full Trial Period	3237059	32	Trial: 32	3237059	13	Ì«Ñô	¼å±ý	¹þÃÜ¹Ï	f	f
mj	.	.	.	.	.	.	.	.	.	.	10	.	.	.	false	false	Message: 1886ms	1.25	7.02	178	2046	543.30	376.80	6	976.90	1869	564.90	348.10	INVISIBLE_BOUNDARY[1]	1886	.	.	mj.edf	RIGHT	3989	3241048	Full Trial Period	3237059	32	Trial: 32	3237059	13	Ì«Ñô	¼å±ý	¹þÃÜ¹Ï	f	f
mj	.	.	.	.	.	.	.	.	.	.	11	.	.	.	false	false	Message: 1892ms	1.25	7.02	178	2046	543.30	376.80	6	976.90	1869	564.90	348.10	SYNCTIME	1892	.	.	mj.edf	RIGHT	3989	3241048	Full Trial Period	3237059	32	Trial: 32	3237059	13	Ì«Ñô	¼å±ý	¹þÃÜ¹Ï	f	f
mj	.	.	.	.	.	.	.	.	.	.	12	.	.	.	false	false	Message: 3130ms	11.31	50.50	224	3312	875.60	393.80	9	473.90	3089	544.30	339.30	INVISIBLE_BOUNDARY[2]	3130	.	.	mj.edf	RIGHT	3989	3241048	Full Trial Period	3237059	32	Trial: 32	3237059	13	Ì«Ñô	¼å±ý	¹þÃÜ¹Ï	f	f
mj	.	.	.	.	.	.	.	.	.	.	13	.	.	.	false	false	Message: 3133ms	11.31	50.50	224	3312	875.60	393.80	9	473.90	3089	544.30	339.30	SYNCTIME	3133	.	.	mj.edf	RIGHT	3989	3241048	Full Trial Period	3237059	32	Trial: 32	3237059	13	Ì«Ñô	¼å±ý	¹þÃÜ¹Ï	f	f
mj	.	.	.	.	323	3987	11	3665	531.50	344.20	14	.	.	.	false	false	Message: 3970ms	.	.	.	.	.	.	.	.	.	.	.	KEYBOARD	3970	531.50	344.20	mj.edf	RIGHT	3989	3241048	Full Trial Period	3237059	32	Trial: 32	3237059	13	Ì«Ñô	¼å±ý	¹þÃÜ¹Ï	f	f
mj	.	.	.	.	.	.	.	.	.	.	15	.	.	.	false	false	Message: 4034ms	.	.	.	.	.	.	.	.	.	.	.	TRIAL_RESULT 0	4034	.	.	mj.edf	RIGHT	3989	3241048	Full Trial Period	3237059	32	Trial: 32	3237059	13	Ì«Ñô	¼å±ý	¹þÃÜ¹Ï	f	f
mj	.	.	.	.	.	.	.	.	.	.	1	.	.	.	false	false	Message: -32ms	.	.	.	.	.	.	.	.	.	.	.	TRIALID 32	-32	.	.	mj.edf	RIGHT	3027	3246026	Full Trial Period	3242999	33	Trial: 33	3242999	25	ÊÖïí	ÂÖÌ¥	¹þÃÜ¹Ï	f	f
mj	.	.	.	.	.	.	.	.	.	.	2	.	.	.	false	false	Message: -6ms	.	.	.	.	.	.	.	.	.	.	.	RECCFG CR 1000 2 0 R	-6	.	.	mj.edf	RIGHT	3027	3246026	Full Trial Period	3242999	33	Trial: 33	3242999	25	ÊÖïí	ÂÖÌ¥	¹þÃÜ¹Ï	f	f
mj	.	.	.	.	.	.	.	.	.	.	3	.	.	.	false	false	Message: -6ms	.	.	.	.	.	.	.	.	.	.	.	ELCLCFG TOWER	-6	.	.	mj.edf	RIGHT	3027	3246026	Full Trial Period	3242999	33	Trial: 33	3242999	25	ÊÖïí	ÂÖÌ¥	¹þÃÜ¹Ï	f	f
mj	.	.	.	.	.	.	.	.	.	.	4	.	.	.	false	false	Message: -6ms	.	.	.	.	.	.	.	.	.	.	.	GAZE_COORDS 0.00 0.00 1023.00 767.00	-6	.	.	mj.edf	RIGHT	3027	3246026	Full Trial Period	3242999	33	Trial: 33	3242999	25	ÊÖïí	ÂÖÌ¥	¹þÃÜ¹Ï	f	f
mj	.	.	.	.	.	.	.	.	.	.	5	.	.	.	false	false	Message: -6ms	.	.	.	.	.	.	.	.	.	.	.	THRESHOLDS R 100 219	-6	.	.	mj.edf	RIGHT	3027	3246026	Full Trial Period	3242999	33	Trial: 33	3242999	25	ÊÖïí	ÂÖÌ¥	¹þÃÜ¹Ï	f	f
mj	.	.	.	.	.	.	.	.	.	.	6	.	.	.	false	false	Message: -6ms	.	.	.	.	.	.	.	.	.	.	.	ELCL_PROC CENTROID (3)	-6	.	.	mj.edf	RIGHT	3027	3246026	Full Trial Period	3242999	33	Trial: 33	3242999	25	ÊÖïí	ÂÖÌ¥	¹þÃÜ¹Ï	f	f
mj	.	.	.	.	.	.	.	.	.	.	7	.	.	.	false	false	Message: -6ms	.	.	.	.	.	.	.	.	.	.	.	ELCL_PCR_PARAM 5 3.0	-6	.	.	mj.edf	RIGHT	3027	3246026	Full Trial Period	3242999	33	Trial: 33	3242999	25	ÊÖïí	ÂÖÌ¥	¹þÃÜ¹Ï	f	f
mj	.	.	.	.	.	.	.	.	.	.	8	.	.	.	false	false	Message: -5ms	.	.	.	.	.	.	.	.	.	.	.	!MODE RECORD CR 1000 2 0 R	-5	.	.	mj.edf	RIGHT	3027	3246026	Full Trial Period	3242999	33	Trial: 33	3242999	25	ÊÖïí	ÂÖÌ¥	¹þÃÜ¹Ï	f	f
mj	59	86	1	28	.	.	.	.	.	.	9	.	.	.	false	false	Message: 51ms	.	.	.	.	.	.	.	.	.	.	.	SYNCTIME	51	.	.	mj.edf	RIGHT	3027	3246026	Full Trial Period	3242999	33	Trial: 33	3242999	25	ÊÖïí	ÂÖÌ¥	¹þÃÜ¹Ï	f	f
mj	.	.	.	.	.	.	.	.	.	.	10	.	.	.	false	false	Message: 755ms	11.13	39.61	281	787	517.30	376.10	3	907.20	507	191.10	335.30	INVISIBLE_BOUNDARY[1]	755	.	.	mj.edf	RIGHT	3027	3246026	Full Trial Period	3242999	33	Trial: 33	3242999	25	ÊÖïí	ÂÖÌ¥	¹þÃÜ¹Ï	f	f
mj	.	.	.	.	.	.	.	.	.	.	11	.	.	.	false	false	Message: 759ms	11.13	39.61	281	787	517.30	376.10	3	907.20	507	191.10	335.30	SYNCTIME	759	.	.	mj.edf	RIGHT	3027	3246026	Full Trial Period	3242999	33	Trial: 33	3242999	25	ÊÖïí	ÂÖÌ¥	¹þÃÜ¹Ï	f	f
mj	.	.	.	.	.	.	.	.	.	.	12	.	.	.	false	false	Message: 2315ms	3.14	28.32	111	2319	835.90	382.20	8	220.50	2209	742.30	374.00	INVISIBLE_BOUNDARY[2]	2315	.	.	mj.edf	RIGHT	3027	3246026	Full Trial Period	3242999	33	Trial: 33	3242999	25	ÊÖïí	ÂÖÌ¥	¹þÃÜ¹Ï	f	f
mj	.	.	.	.	152	2471	9	2320	830.90	377.40	13	[1]	2	RECTANGLE_INTERESTAREA	false	false	Message: 2325ms	.	.	.	.	.	.	.	.	.	.	.	SYNCTIME	2325	830.90	377.40	mj.edf	RIGHT	3027	3246026	Full Trial Period	3242999	33	Trial: 33	3242999	25	ÊÖïí	ÂÖÌ¥	¹þÃÜ¹Ï	f	f
mj	.	.	.	.	534	3025	10	2492	868.50	380.40	14	[1]	2	RECTANGLE_INTERESTAREA	false	false	Message: 3008ms	.	.	.	.	.	.	.	.	.	.	.	KEYBOARD	3008	868.50	380.40	mj.edf	RIGHT	3027	3246026	Full Trial Period	3242999	33	Trial: 33	3242999	25	ÊÖïí	ÂÖÌ¥	¹þÃÜ¹Ï	f	f
mj	.	.	.	.	.	.	.	.	.	.	15	.	.	.	false	false	Message: 3069ms	.	.	.	.	.	.	.	.	.	.	.	TRIAL_RESULT 0	3069	.	.	mj.edf	RIGHT	3027	3246026	Full Trial Period	3242999	33	Trial: 33	3242999	25	ÊÖïí	ÂÖÌ¥	¹þÃÜ¹Ï	f	f
mj	.	.	.	.	.	.	.	.	.	.	1	.	.	.	false	false	Message: -18ms	.	.	.	.	.	.	.	.	.	.	.	TRIALID 33	-18	.	.	mj.edf	RIGHT	3564	3250881	Full Trial Period	3247317	34	Trial: 34	3247317	137	Â©¶·	¾íÖ½	ÌÀÔ²	f	f
mj	.	.	.	.	.	.	.	.	.	.	2	.	.	.	false	false	Message: -1ms	.	.	.	.	.	.	.	.	.	.	.	RECCFG CR 1000 2 0 R	-1	.	.	mj.edf	RIGHT	3564	3250881	Full Trial Period	3247317	34	Trial: 34	3247317	137	Â©¶·	¾íÖ½	ÌÀÔ²	f	f
mj	.	.	.	.	.	.	.	.	.	.	3	.	.	.	false	false	Message: -1ms	.	.	.	.	.	.	.	.	.	.	.	ELCLCFG TOWER	-1	.	.	mj.edf	RIGHT	3564	3250881	Full Trial Period	3247317	34	Trial: 34	3247317	137	Â©¶·	¾íÖ½	ÌÀÔ²	f	f
mj	.	.	.	.	.	.	.	.	.	.	4	.	.	.	false	false	Message: -1ms	.	.	.	.	.	.	.	.	.	.	.	GAZE_COORDS 0.00 0.00 1023.00 767.00	-1	.	.	mj.edf	RIGHT	3564	3250881	Full Trial Period	3247317	34	Trial: 34	3247317	137	Â©¶·	¾íÖ½	ÌÀÔ²	f	f
mj	.	.	.	.	.	.	.	.	.	.	5	.	.	.	false	false	Message: -1ms	.	.	.	.	.	.	.	.	.	.	.	THRESHOLDS R 100 219	-1	.	.	mj.edf	RIGHT	3564	3250881	Full Trial Period	3247317	34	Trial: 34	3247317	137	Â©¶·	¾íÖ½	ÌÀÔ²	f	f
mj	.	.	.	.	.	.	.	.	.	.	6	.	.	.	false	false	Message: -1ms	.	.	.	.	.	.	.	.	.	.	.	ELCL_PROC CENTROID (3)	-1	.	.	mj.edf	RIGHT	3564	3250881	Full Trial Period	3247317	34	Trial: 34	3247317	137	Â©¶·	¾íÖ½	ÌÀÔ²	f	f
mj	.	.	.	.	.	.	.	.	.	.	7	.	.	.	false	false	Message: -1ms	.	.	.	.	.	.	.	.	.	.	.	ELCL_PCR_PARAM 5 3.0	-1	.	.	mj.edf	RIGHT	3564	3250881	Full Trial Period	3247317	34	Trial: 34	3247317	137	Â©¶·	¾íÖ½	ÌÀÔ²	f	f
mj	.	.	.	.	.	.	.	.	.	.	8	.	.	.	false	true	Message: 0ms	.	.	.	.	.	.	.	.	.	.	.	!MODE RECORD CR 1000 2 0 R	0	.	.	mj.edf	RIGHT	3564	3250881	Full Trial Period	3247317	34	Trial: 34	3247317	137	Â©¶·	¾íÖ½	ÌÀÔ²	f	f
mj	.	.	.	.	70	76	1	7	182.20	341.30	9	.	.	.	false	false	Message: 41ms	.	.	.	.	.	.	.	.	.	.	.	SYNCTIME	41	182.20	341.30	mj.edf	RIGHT	3564	3250881	Full Trial Period	3247317	34	Trial: 34	3247317	137	Â©¶·	¾íÖ½	ÌÀÔ²	f	f
mj	.	.	.	.	.	.	.	.	.	.	10	.	.	.	false	false	Message: 635ms	9.01	209.59	43	649	473.20	378.30	4	405.80	607	206.90	375.10	INVISIBLE_BOUNDARY[1]	635	.	.	mj.edf	RIGHT	3564	3250881	Full Trial Period	3247317	34	Trial: 34	3247317	137	Â©¶·	¾íÖ½	ÌÀÔ²	f	f
mj	.	.	.	.	.	.	.	.	.	.	11	.	.	.	false	false	Message: 640ms	9.01	209.59	43	649	473.20	378.30	4	405.80	607	206.90	375.10	SYNCTIME	640	.	.	mj.edf	RIGHT	3564	3250881	Full Trial Period	3247317	34	Trial: 34	3247317	137	Â©¶·	¾íÖ½	ÌÀÔ²	f	f
mj	.	.	.	.	.	.	.	.	.	.	12	.	.	.	false	false	Message: 1951ms	1.16	12.60	92	2001	797.30	363.60	10	129.60	1910	816.10	335.40	INVISIBLE_BOUNDARY[2]	1951	.	.	mj.edf	RIGHT	3564	3250881	Full Trial Period	3247317	34	Trial: 34	3247317	137	Â©¶·	¾íÖ½	ÌÀÔ²	f	f
mj	.	.	.	.	.	.	.	.	.	.	13	.	.	.	false	false	Message: 1957ms	1.16	12.60	92	2001	797.30	363.60	10	129.60	1910	816.10	335.40	SYNCTIME	1957	.	.	mj.edf	RIGHT	3564	3250881	Full Trial Period	3247317	34	Trial: 34	3247317	137	Â©¶·	¾íÖ½	ÌÀÔ²	f	f
mj	.	.	.	.	71	3562	15	3492	364.10	332.50	14	.	.	.	false	false	Message: 3546ms	.	.	.	.	.	.	.	.	.	.	.	KEYBOARD	3546	364.10	332.50	mj.edf	RIGHT	3564	3250881	Full Trial Period	3247317	34	Trial: 34	3247317	137	Â©¶·	¾íÖ½	ÌÀÔ²	f	f
mj	.	.	.	.	.	.	.	.	.	.	15	.	.	.	false	false	Message: 3611ms	.	.	.	.	.	.	.	.	.	.	.	TRIAL_RESULT 0	3611	.	.	mj.edf	RIGHT	3564	3250881	Full Trial Period	3247317	34	Trial: 34	3247317	137	Â©¶·	¾íÖ½	ÌÀÔ²	f	f
mj	.	.	.	.	.	.	.	.	.	.	1	.	.	.	false	false	Message: -16ms	.	.	.	.	.	.	.	.	.	.	.	TRIALID 34	-16	.	.	mj.edf	RIGHT	4254	3255986	Full Trial Period	3251732	35	Trial: 35	3251732	96	ÆÏÌÑ	Å¦¿Û	ÏóÆå	j	j
mj	.	.	.	.	.	.	.	.	.	.	2	.	.	.	false	false	Message: -2ms	.	.	.	.	.	.	.	.	.	.	.	RECCFG CR 1000 2 0 R	-2	.	.	mj.edf	RIGHT	4254	3255986	Full Trial Period	3251732	35	Trial: 35	3251732	96	ÆÏÌÑ	Å¦¿Û	ÏóÆå	j	j
mj	.	.	.	.	.	.	.	.	.	.	3	.	.	.	false	false	Message: -2ms	.	.	.	.	.	.	.	.	.	.	.	ELCLCFG TOWER	-2	.	.	mj.edf	RIGHT	4254	3255986	Full Trial Period	3251732	35	Trial: 35	3251732	96	ÆÏÌÑ	Å¦¿Û	ÏóÆå	j	j
mj	.	.	.	.	.	.	.	.	.	.	4	.	.	.	false	false	Message: -2ms	.	.	.	.	.	.	.	.	.	.	.	GAZE_COORDS 0.00 0.00 1023.00 767.00	-2	.	.	mj.edf	RIGHT	4254	3255986	Full Trial Period	3251732	35	Trial: 35	3251732	96	ÆÏÌÑ	Å¦¿Û	ÏóÆå	j	j
mj	.	.	.	.	.	.	.	.	.	.	5	.	.	.	false	false	Message: -2ms	.	.	.	.	.	.	.	.	.	.	.	THRESHOLDS R 100 219	-2	.	.	mj.edf	RIGHT	4254	3255986	Full Trial Period	3251732	35	Trial: 35	3251732	96	ÆÏÌÑ	Å¦¿Û	ÏóÆå	j	j
mj	.	.	.	.	.	.	.	.	.	.	6	.	.	.	false	false	Message: -2ms	.	.	.	.	.	.	.	.	.	.	.	ELCL_PROC CENTROID (3)	-2	.	.	mj.edf	RIGHT	4254	3255986	Full Trial Period	3251732	35	Trial: 35	3251732	96	ÆÏÌÑ	Å¦¿Û	ÏóÆå	j	j
mj	.	.	.	.	.	.	.	.	.	.	7	.	.	.	false	false	Message: -2ms	.	.	.	.	.	.	.	.	.	.	.	ELCL_PCR_PARAM 5 3.0	-2	.	.	mj.edf	RIGHT	4254	3255986	Full Trial Period	3251732	35	Trial: 35	3251732	96	ÆÏÌÑ	Å¦¿Û	ÏóÆå	j	j
mj	.	.	.	.	.	.	.	.	.	.	8	.	.	.	false	false	Message: -1ms	.	.	.	.	.	.	.	.	.	.	.	!MODE RECORD CR 1000 2 0 R	-1	.	.	mj.edf	RIGHT	4254	3255986	Full Trial Period	3251732	35	Trial: 35	3251732	96	ÆÏÌÑ	Å¦¿Û	ÏóÆå	j	j
mj	65	103	1	39	.	.	.	.	.	.	9	.	.	.	false	false	Message: 50ms	.	.	.	.	.	.	.	.	.	.	.	SYNCTIME	50	.	.	mj.edf	RIGHT	4254	3255986	Full Trial Period	3251732	35	Trial: 35	3251732	96	ÆÏÌÑ	Å¦¿Û	ÏóÆå	j	j
mj	.	.	.	.	.	.	.	.	.	.	10	.	.	.	false	false	Message: 2010ms	1.72	9.79	176	2167	528.00	369.50	8	1003.20	1992	528.40	320.50	INVISIBLE_BOUNDARY[1]	2010	.	.	mj.edf	RIGHT	4254	3255986	Full Trial Period	3251732	35	Trial: 35	3251732	96	ÆÏÌÑ	Å¦¿Û	ÏóÆå	j	j
mj	.	.	.	.	.	.	.	.	.	.	11	.	.	.	false	false	Message: 2016ms	1.72	9.79	176	2167	528.00	369.50	8	1003.20	1992	528.40	320.50	SYNCTIME	2016	.	.	mj.edf	RIGHT	4254	3255986	Full Trial Period	3251732	35	Trial: 35	3251732	96	ÆÏÌÑ	Å¦¿Û	ÏóÆå	j	j
mj	.	.	.	.	.	.	.	.	.	.	12	.	.	.	false	false	Message: 3406ms	2.99	13.39	223	3541	883.20	381.90	12	223.70	3319	799.00	351.10	INVISIBLE_BOUNDARY[2]	3406	.	.	mj.edf	RIGHT	4254	3255986	Full Trial Period	3251732	35	Trial: 35	3251732	96	ÆÏÌÑ	Å¦¿Û	ÏóÆå	j	j
mj	.	.	.	.	.	.	.	.	.	.	13	.	.	.	false	false	Message: 3416ms	2.99	13.39	223	3541	883.20	381.90	12	223.70	3319	799.00	351.10	SYNCTIME	3416	.	.	mj.edf	RIGHT	4254	3255986	Full Trial Period	3251732	35	Trial: 35	3251732	96	ÆÏÌÑ	Å¦¿Û	ÏóÆå	j	j
mj	.	.	.	.	.	.	.	.	.	.	14	.	.	.	false	false	Message: 4236ms	9.44	15.53	608	4252	603.90	364.60	13	502.90	3645	884.90	380.20	KEYBOARD	4236	.	.	mj.edf	RIGHT	4254	3255986	Full Trial Period	3251732	35	Trial: 35	3251732	96	ÆÏÌÑ	Å¦¿Û	ÏóÆå	j	j
mj	.	.	.	.	.	.	.	.	.	.	15	.	.	.	false	false	Message: 4302ms	.	.	.	.	.	.	.	.	.	.	.	TRIAL_RESULT 0	4302	.	.	mj.edf	RIGHT	4254	3255986	Full Trial Period	3251732	35	Trial: 35	3251732	96	ÆÏÌÑ	Å¦¿Û	ÏóÆå	j	j
mj	.	.	.	.	.	.	.	.	.	.	1	.	.	.	false	false	Message: -17ms	.	.	.	.	.	.	.	.	.	.	.	TRIALID 35	-17	.	.	mj.edf	RIGHT	3057	3263971	Full Trial Period	3260914	36	Trial: 36	3260914	116	ÁïÁïÇò	´Ìâ¬	ÒÂ¼Ü	f	f
mj	.	.	.	.	.	.	.	.	.	.	2	.	.	.	false	false	Message: -1ms	.	.	.	.	.	.	.	.	.	.	.	RECCFG CR 1000 2 0 R	-1	.	.	mj.edf	RIGHT	3057	3263971	Full Trial Period	3260914	36	Trial: 36	3260914	116	ÁïÁïÇò	´Ìâ¬	ÒÂ¼Ü	f	f
mj	.	.	.	.	.	.	.	.	.	.	3	.	.	.	false	false	Message: -1ms	.	.	.	.	.	.	.	.	.	.	.	ELCLCFG TOWER	-1	.	.	mj.edf	RIGHT	3057	3263971	Full Trial Period	3260914	36	Trial: 36	3260914	116	ÁïÁïÇò	´Ìâ¬	ÒÂ¼Ü	f	f
mj	.	.	.	.	.	.	.	.	.	.	4	.	.	.	false	false	Message: -1ms	.	.	.	.	.	.	.	.	.	.	.	GAZE_COORDS 0.00 0.00 1023.00 767.00	-1	.	.	mj.edf	RIGHT	3057	3263971	Full Trial Period	3260914	36	Trial: 36	3260914	116	ÁïÁïÇò	´Ìâ¬	ÒÂ¼Ü	f	f
mj	.	.	.	.	.	.	.	.	.	.	5	.	.	.	false	false	Message: -1ms	.	.	.	.	.	.	.	.	.	.	.	THRESHOLDS R 100 219	-1	.	.	mj.edf	RIGHT	3057	3263971	Full Trial Period	3260914	36	Trial: 36	3260914	116	ÁïÁïÇò	´Ìâ¬	ÒÂ¼Ü	f	f
mj	.	.	.	.	.	.	.	.	.	.	6	.	.	.	false	false	Message: -1ms	.	.	.	.	.	.	.	.	.	.	.	ELCL_PROC CENTROID (3)	-1	.	.	mj.edf	RIGHT	3057	3263971	Full Trial Period	3260914	36	Trial: 36	3260914	116	ÁïÁïÇò	´Ìâ¬	ÒÂ¼Ü	f	f
mj	.	.	.	.	.	.	.	.	.	.	7	.	.	.	false	false	Message: -1ms	.	.	.	.	.	.	.	.	.	.	.	ELCL_PCR_PARAM 5 3.0	-1	.	.	mj.edf	RIGHT	3057	3263971	Full Trial Period	3260914	36	Trial: 36	3260914	116	ÁïÁïÇò	´Ìâ¬	ÒÂ¼Ü	f	f
mj	.	.	.	.	.	.	.	.	.	.	8	.	.	.	false	true	Message: 0ms	.	.	.	.	.	.	.	.	.	.	.	!MODE RECORD CR 1000 2 0 R	0	.	.	mj.edf	RIGHT	3057	3263971	Full Trial Period	3260914	36	Trial: 36	3260914	116	ÁïÁïÇò	´Ìâ¬	ÒÂ¼Ü	f	f
mj	53	76	1	24	.	.	.	.	.	.	9	.	.	.	false	false	Message: 42ms	.	.	.	.	.	.	.	.	.	.	.	SYNCTIME	42	.	.	mj.edf	RIGHT	3057	3263971	Full Trial Period	3260914	36	Trial: 36	3260914	116	ÁïÁïÇò	´Ìâ¬	ÒÂ¼Ü	f	f
mj	.	.	.	.	.	.	.	.	.	.	10	.	.	.	false	false	Message: 726ms	14.73	62.97	234	790	630.00	371.30	4	968.20	557	193.30	359.20	INVISIBLE_BOUNDARY[1]	726	.	.	mj.edf	RIGHT	3057	3263971	Full Trial Period	3260914	36	Trial: 36	3260914	116	ÁïÁïÇò	´Ìâ¬	ÒÂ¼Ü	f	f
mj	.	.	.	.	.	.	.	.	.	.	11	.	.	.	false	false	Message: 733ms	14.73	62.97	234	790	630.00	371.30	4	968.20	557	193.30	359.20	SYNCTIME	733	.	.	mj.edf	RIGHT	3057	3263971	Full Trial Period	3260914	36	Trial: 36	3260914	116	ÁïÁïÇò	´Ìâ¬	ÒÂ¼Ü	f	f
mj	.	.	.	.	.	.	.	.	.	.	12	.	.	.	false	false	Message: 1641ms	10.74	90.28	119	1727	868.50	396.80	8	359.70	1609	557.00	329.40	INVISIBLE_BOUNDARY[2]	1641	.	.	mj.edf	RIGHT	3057	3263971	Full Trial Period	3260914	36	Trial: 36	3260914	116	ÁïÁïÇò	´Ìâ¬	ÒÂ¼Ü	f	f
mj	.	.	.	.	.	.	.	.	.	.	13	.	.	.	false	false	Message: 1649ms	10.74	90.28	119	1727	868.50	396.80	8	359.70	1609	557.00	329.40	SYNCTIME	1649	.	.	mj.edf	RIGHT	3057	3263971	Full Trial Period	3260914	36	Trial: 36	3260914	116	ÁïÁïÇò	´Ìâ¬	ÒÂ¼Ü	f	f
mj	.	.	.	.	47	3055	12	3009	520.60	355.20	14	.	.	.	false	false	Message: 3038ms	.	.	.	.	.	.	.	.	.	.	.	KEYBOARD	3038	520.60	355.20	mj.edf	RIGHT	3057	3263971	Full Trial Period	3260914	36	Trial: 36	3260914	116	ÁïÁïÇò	´Ìâ¬	ÒÂ¼Ü	f	f
mj	.	.	.	.	.	.	.	.	.	.	15	.	.	.	false	false	Message: 3099ms	.	.	.	.	.	.	.	.	.	.	.	TRIAL_RESULT 0	3099	.	.	mj.edf	RIGHT	3057	3263971	Full Trial Period	3260914	36	Trial: 36	3260914	116	ÁïÁïÇò	´Ìâ¬	ÒÂ¼Ü	f	f
mj	.	.	.	.	.	.	.	.	.	.	1	.	.	.	false	false	Message: -16ms	.	.	.	.	.	.	.	.	.	.	.	TRIALID 36	-16	.	.	mj.edf	RIGHT	6772	3275467	Full Trial Period	3268695	37	Trial: 37	3268695	141	ÕÂÓã	ÍÏ°Ñ	ÈâÍè	f	f
mj	.	.	.	.	.	.	.	.	.	.	2	.	.	.	false	false	Message: -1ms	.	.	.	.	.	.	.	.	.	.	.	RECCFG CR 1000 2 0 R	-1	.	.	mj.edf	RIGHT	6772	3275467	Full Trial Period	3268695	37	Trial: 37	3268695	141	ÕÂÓã	ÍÏ°Ñ	ÈâÍè	f	f
mj	.	.	.	.	.	.	.	.	.	.	3	.	.	.	false	false	Message: -1ms	.	.	.	.	.	.	.	.	.	.	.	ELCLCFG TOWER	-1	.	.	mj.edf	RIGHT	6772	3275467	Full Trial Period	3268695	37	Trial: 37	3268695	141	ÕÂÓã	ÍÏ°Ñ	ÈâÍè	f	f
mj	.	.	.	.	.	.	.	.	.	.	4	.	.	.	false	false	Message: -1ms	.	.	.	.	.	.	.	.	.	.	.	GAZE_COORDS 0.00 0.00 1023.00 767.00	-1	.	.	mj.edf	RIGHT	6772	3275467	Full Trial Period	3268695	37	Trial: 37	3268695	141	ÕÂÓã	ÍÏ°Ñ	ÈâÍè	f	f
mj	.	.	.	.	.	.	.	.	.	.	5	.	.	.	false	false	Message: -1ms	.	.	.	.	.	.	.	.	.	.	.	THRESHOLDS R 100 219	-1	.	.	mj.edf	RIGHT	6772	3275467	Full Trial Period	3268695	37	Trial: 37	3268695	141	ÕÂÓã	ÍÏ°Ñ	ÈâÍè	f	f
mj	.	.	.	.	.	.	.	.	.	.	6	.	.	.	false	false	Message: -1ms	.	.	.	.	.	.	.	.	.	.	.	ELCL_PROC CENTROID (3)	-1	.	.	mj.edf	RIGHT	6772	3275467	Full Trial Period	3268695	37	Trial: 37	3268695	141	ÕÂÓã	ÍÏ°Ñ	ÈâÍè	f	f
mj	.	.	.	.	.	.	.	.	.	.	7	.	.	.	false	false	Message: -1ms	.	.	.	.	.	.	.	.	.	.	.	ELCL_PCR_PARAM 5 3.0	-1	.	.	mj.edf	RIGHT	6772	3275467	Full Trial Period	3268695	37	Trial: 37	3268695	141	ÕÂÓã	ÍÏ°Ñ	ÈâÍè	f	f
mj	.	.	.	.	.	.	.	.	.	.	8	.	.	.	false	true	Message: 0ms	.	.	.	.	.	.	.	.	.	.	.	!MODE RECORD CR 1000 2 0 R	0	.	.	mj.edf	RIGHT	6772	3275467	Full Trial Period	3268695	37	Trial: 37	3268695	141	ÕÂÓã	ÍÏ°Ñ	ÈâÍè	f	f
mj	.	.	.	.	419	425	1	7	153.80	391.30	9	.	.	.	false	false	Message: 43ms	.	.	.	.	.	.	.	.	.	.	.	SYNCTIME	43	153.80	391.30	mj.edf	RIGHT	6772	3275467	Full Trial Period	3268695	37	Trial: 37	3268695	141	ÕÂÓã	ÍÏ°Ñ	ÈâÍè	f	f
mj	.	.	.	.	.	.	.	.	.	.	10	.	.	.	false	false	Message: 2989ms	2.44	12.34	198	3165	579.90	405.10	6	1092.50	2968	570.80	335.70	INVISIBLE_BOUNDARY[1]	2989	.	.	mj.edf	RIGHT	6772	3275467	Full Trial Period	3268695	37	Trial: 37	3268695	141	ÕÂÓã	ÍÏ°Ñ	ÈâÍè	f	f
mj	.	.	.	.	.	.	.	.	.	.	11	.	.	.	false	false	Message: 2992ms	2.44	12.34	198	3165	579.90	405.10	6	1092.50	2968	570.80	335.70	SYNCTIME	2992	.	.	mj.edf	RIGHT	6772	3275467	Full Trial Period	3268695	37	Trial: 37	3268695	141	ÕÂÓã	ÍÏ°Ñ	ÈâÍè	f	f
mj	.	.	.	.	.	.	.	.	.	.	12	.	.	.	false	false	Message: 4339ms	10.84	42.00	258	4515	880.60	346.90	11	399.80	4258	559.60	333.30	INVISIBLE_BOUNDARY[2]	4339	.	.	mj.edf	RIGHT	6772	3275467	Full Trial Period	3268695	37	Trial: 37	3268695	141	ÕÂÓã	ÍÏ°Ñ	ÈâÍè	f	f
mj	.	.	.	.	.	.	.	.	.	.	13	.	.	.	false	false	Message: 4350ms	10.84	42.00	258	4515	880.60	346.90	11	399.80	4258	559.60	333.30	SYNCTIME	4350	.	.	mj.edf	RIGHT	6772	3275467	Full Trial Period	3268695	37	Trial: 37	3268695	141	ÕÂÓã	ÍÏ°Ñ	ÈâÍè	f	f
mj	.	.	.	.	.	.	.	.	.	.	14	.	.	.	false	false	Message: 6753ms	4.78	72.41	66	6770	802.20	365.20	15	227.40	6705	661.10	375.10	KEYBOARD	6753	.	.	mj.edf	RIGHT	6772	3275467	Full Trial Period	3268695	37	Trial: 37	3268695	141	ÕÂÓã	ÍÏ°Ñ	ÈâÍè	f	f
mj	.	.	.	.	.	.	.	.	.	.	15	.	.	.	false	false	Message: 6818ms	.	.	.	.	.	.	.	.	.	.	.	TRIAL_RESULT 0	6818	.	.	mj.edf	RIGHT	6772	3275467	Full Trial Period	3268695	37	Trial: 37	3268695	141	ÕÂÓã	ÍÏ°Ñ	ÈâÍè	f	f
mj	.	.	.	.	.	.	.	.	.	.	1	.	.	.	false	false	Message: -17ms	.	.	.	.	.	.	.	.	.	.	.	TRIALID 37	-17	.	.	mj.edf	RIGHT	5825	3282587	Full Trial Period	3276762	38	Trial: 38	3276762	73	ß¦ÃæÕÈ	ÓñÃ×	¾íÖ½	f	f
mj	.	.	.	.	.	.	.	.	.	.	2	.	.	.	false	false	Message: -2ms	.	.	.	.	.	.	.	.	.	.	.	RECCFG CR 1000 2 0 R	-2	.	.	mj.edf	RIGHT	5825	3282587	Full Trial Period	3276762	38	Trial: 38	3276762	73	ß¦ÃæÕÈ	ÓñÃ×	¾íÖ½	f	f
mj	.	.	.	.	.	.	.	.	.	.	3	.	.	.	false	false	Message: -2ms	.	.	.	.	.	.	.	.	.	.	.	ELCLCFG TOWER	-2	.	.	mj.edf	RIGHT	5825	3282587	Full Trial Period	3276762	38	Trial: 38	3276762	73	ß¦ÃæÕÈ	ÓñÃ×	¾íÖ½	f	f
mj	.	.	.	.	.	.	.	.	.	.	4	.	.	.	false	false	Message: -2ms	.	.	.	.	.	.	.	.	.	.	.	GAZE_COORDS 0.00 0.00 1023.00 767.00	-2	.	.	mj.edf	RIGHT	5825	3282587	Full Trial Period	3276762	38	Trial: 38	3276762	73	ß¦ÃæÕÈ	ÓñÃ×	¾íÖ½	f	f
mj	.	.	.	.	.	.	.	.	.	.	5	.	.	.	false	false	Message: -2ms	.	.	.	.	.	.	.	.	.	.	.	THRESHOLDS R 100 219	-2	.	.	mj.edf	RIGHT	5825	3282587	Full Trial Period	3276762	38	Trial: 38	3276762	73	ß¦ÃæÕÈ	ÓñÃ×	¾íÖ½	f	f
mj	.	.	.	.	.	.	.	.	.	.	6	.	.	.	false	false	Message: -2ms	.	.	.	.	.	.	.	.	.	.	.	ELCL_PROC CENTROID (3)	-2	.	.	mj.edf	RIGHT	5825	3282587	Full Trial Period	3276762	38	Trial: 38	3276762	73	ß¦ÃæÕÈ	ÓñÃ×	¾íÖ½	f	f
mj	.	.	.	.	.	.	.	.	.	.	7	.	.	.	false	false	Message: -2ms	.	.	.	.	.	.	.	.	.	.	.	ELCL_PCR_PARAM 5 3.0	-2	.	.	mj.edf	RIGHT	5825	3282587	Full Trial Period	3276762	38	Trial: 38	3276762	73	ß¦ÃæÕÈ	ÓñÃ×	¾íÖ½	f	f
mj	.	.	.	.	.	.	.	.	.	.	8	.	.	.	false	false	Message: -1ms	.	.	.	.	.	.	.	.	.	.	.	!MODE RECORD CR 1000 2 0 R	-1	.	.	mj.edf	RIGHT	5825	3282587	Full Trial Period	3276762	38	Trial: 38	3276762	73	ß¦ÃæÕÈ	ÓñÃ×	¾íÖ½	f	f
mj	.	.	.	.	.	.	.	.	.	.	9	.	.	.	false	false	Message: 41ms	.	.	.	.	.	.	.	.	.	.	.	SYNCTIME	41	.	.	mj.edf	RIGHT	5825	3282587	Full Trial Period	3276762	38	Trial: 38	3276762	73	ß¦ÃæÕÈ	ÓñÃ×	¾íÖ½	f	f
mj	.	.	.	.	.	.	.	.	.	.	10	.	.	.	false	false	Message: 2348ms	15.21	211.25	72	2382	572.00	356.80	9	424.10	2311	118.90	384.80	INVISIBLE_BOUNDARY[1]	2348	.	.	mj.edf	RIGHT	5825	3282587	Full Trial Period	3276762	38	Trial: 38	3276762	73	ß¦ÃæÕÈ	ÓñÃ×	¾íÖ½	f	f
mj	.	.	.	.	.	.	.	.	.	.	11	.	.	.	false	false	Message: 2357ms	15.21	211.25	72	2382	572.00	356.80	9	424.10	2311	118.90	384.80	SYNCTIME	2357	.	.	mj.edf	RIGHT	5825	3282587	Full Trial Period	3276762	38	Trial: 38	3276762	73	ß¦ÃæÕÈ	ÓñÃ×	¾íÖ½	f	f
mj	.	.	.	.	.	.	.	.	.	.	12	.	.	.	false	false	Message: 4395ms	4.84	56.27	86	4423	832.80	363.20	14	285.80	4338	689.80	349.10	INVISIBLE_BOUNDARY[2]	4395	.	.	mj.edf	RIGHT	5825	3282587	Full Trial Period	3276762	38	Trial: 38	3276762	73	ß¦ÃæÕÈ	ÓñÃ×	¾íÖ½	f	f
mj	.	.	.	.	.	.	.	.	.	.	13	.	.	.	false	false	Message: 4398ms	4.84	56.27	86	4423	832.80	363.20	14	285.80	4338	689.80	349.10	SYNCTIME	4398	.	.	mj.edf	RIGHT	5825	3282587	Full Trial Period	3276762	38	Trial: 38	3276762	73	ß¦ÃæÕÈ	ÓñÃ×	¾íÖ½	f	f
mj	.	.	.	.	174	5823	18	5650	604.90	352.20	14	.	.	.	false	false	Message: 5806ms	.	.	.	.	.	.	.	.	.	.	.	KEYBOARD	5806	604.90	352.20	mj.edf	RIGHT	5825	3282587	Full Trial Period	3276762	38	Trial: 38	3276762	73	ß¦ÃæÕÈ	ÓñÃ×	¾íÖ½	f	f
mj	.	.	.	.	.	.	.	.	.	.	15	.	.	.	false	false	Message: 5874ms	.	.	.	.	.	.	.	.	.	.	.	TRIAL_RESULT 0	5874	.	.	mj.edf	RIGHT	5825	3282587	Full Trial Period	3276762	38	Trial: 38	3276762	73	ß¦ÃæÕÈ	ÓñÃ×	¾íÖ½	f	f
mj	.	.	.	.	.	.	.	.	.	.	1	.	.	.	false	false	Message: -31ms	.	.	.	.	.	.	.	.	.	.	.	TRIALID 38	-31	.	.	mj.edf	RIGHT	6258	3289883	Full Trial Period	3283625	39	Trial: 39	3283625	50	Ô²¹æ	Ç¯×Ó	¿ã×Ó	f	f
mj	.	.	.	.	.	.	.	.	.	.	2	.	.	.	false	false	Message: -1ms	.	.	.	.	.	.	.	.	.	.	.	RECCFG CR 1000 2 0 R	-1	.	.	mj.edf	RIGHT	6258	3289883	Full Trial Period	3283625	39	Trial: 39	3283625	50	Ô²¹æ	Ç¯×Ó	¿ã×Ó	f	f
mj	.	.	.	.	.	.	.	.	.	.	3	.	.	.	false	false	Message: -1ms	.	.	.	.	.	.	.	.	.	.	.	ELCLCFG TOWER	-1	.	.	mj.edf	RIGHT	6258	3289883	Full Trial Period	3283625	39	Trial: 39	3283625	50	Ô²¹æ	Ç¯×Ó	¿ã×Ó	f	f
mj	.	.	.	.	.	.	.	.	.	.	4	.	.	.	false	false	Message: -1ms	.	.	.	.	.	.	.	.	.	.	.	GAZE_COORDS 0.00 0.00 1023.00 767.00	-1	.	.	mj.edf	RIGHT	6258	3289883	Full Trial Period	3283625	39	Trial: 39	3283625	50	Ô²¹æ	Ç¯×Ó	¿ã×Ó	f	f
mj	.	.	.	.	.	.	.	.	.	.	5	.	.	.	false	false	Message: -1ms	.	.	.	.	.	.	.	.	.	.	.	THRESHOLDS R 100 219	-1	.	.	mj.edf	RIGHT	6258	3289883	Full Trial Period	3283625	39	Trial: 39	3283625	50	Ô²¹æ	Ç¯×Ó	¿ã×Ó	f	f
mj	.	.	.	.	.	.	.	.	.	.	6	.	.	.	false	false	Message: -1ms	.	.	.	.	.	.	.	.	.	.	.	ELCL_PROC CENTROID (3)	-1	.	.	mj.edf	RIGHT	6258	3289883	Full Trial Period	3283625	39	Trial: 39	3283625	50	Ô²¹æ	Ç¯×Ó	¿ã×Ó	f	f
mj	.	.	.	.	.	.	.	.	.	.	7	.	.	.	false	false	Message: -1ms	.	.	.	.	.	.	.	.	.	.	.	ELCL_PCR_PARAM 5 3.0	-1	.	.	mj.edf	RIGHT	6258	3289883	Full Trial Period	3283625	39	Trial: 39	3283625	50	Ô²¹æ	Ç¯×Ó	¿ã×Ó	f	f
mj	.	.	.	.	.	.	.	.	.	.	8	.	.	.	false	true	Message: 0ms	.	.	.	.	.	.	.	.	.	.	.	!MODE RECORD CR 1000 2 0 R	0	.	.	mj.edf	RIGHT	6258	3289883	Full Trial Period	3283625	39	Trial: 39	3283625	50	Ô²¹æ	Ç¯×Ó	¿ã×Ó	f	f
mj	48	48	1	1	.	.	.	.	.	.	9	.	.	.	false	false	Message: 43ms	.	.	135	135	164.00	369.40	1	772.10	1	.	.	SYNCTIME	43	.	.	mj.edf	RIGHT	6258	3289883	Full Trial Period	3283625	39	Trial: 39	3283625	50	Ô²¹æ	Ç¯×Ó	¿ã×Ó	f	f
mj	.	.	.	.	.	.	.	.	.	.	10	.	.	.	false	false	Message: 1794ms	1.31	8.03	163	1942	510.50	366.50	9	1064.50	1780	539.00	341.90	INVISIBLE_BOUNDARY[1]	1794	.	.	mj.edf	RIGHT	6258	3289883	Full Trial Period	3283625	39	Trial: 39	3283625	50	Ô²¹æ	Ç¯×Ó	¿ã×Ó	f	f
mj	.	.	.	.	.	.	.	.	.	.	11	.	.	.	false	false	Message: 1801ms	1.31	8.03	163	1942	510.50	366.50	9	1064.50	1780	539.00	341.90	SYNCTIME	1801	.	.	mj.edf	RIGHT	6258	3289883	Full Trial Period	3283625	39	Trial: 39	3283625	50	Ô²¹æ	Ç¯×Ó	¿ã×Ó	f	f
mj	.	.	.	.	.	.	.	.	.	.	12	.	.	.	false	false	Message: 3241ms	11.35	206.40	55	3260	871.40	379.10	13	431.70	3206	536.10	344.70	INVISIBLE_BOUNDARY[2]	3241	.	.	mj.edf	RIGHT	6258	3289883	Full Trial Period	3283625	39	Trial: 39	3283625	50	Ô²¹æ	Ç¯×Ó	¿ã×Ó	f	f
mj	.	.	.	.	.	.	.	.	.	.	13	.	.	.	false	false	Message: 3251ms	11.35	206.40	55	3260	871.40	379.10	13	431.70	3206	536.10	344.70	SYNCTIME	3251	.	.	mj.edf	RIGHT	6258	3289883	Full Trial Period	3283625	39	Trial: 39	3283625	50	Ô²¹æ	Ç¯×Ó	¿ã×Ó	f	f
mj	.	.	.	.	.	.	.	.	.	.	14	.	.	.	false	false	Message: 6240ms	1.45	4.14	351	6256	887.90	365.20	22	142.10	5906	844.40	358.50	KEYBOARD	6240	.	.	mj.edf	RIGHT	6258	3289883	Full Trial Period	3283625	39	Trial: 39	3283625	50	Ô²¹æ	Ç¯×Ó	¿ã×Ó	f	f
mj	.	.	.	.	.	.	.	.	.	.	15	.	.	.	false	false	Message: 6301ms	.	.	.	.	.	.	.	.	.	.	.	TRIAL_RESULT 0	6301	.	.	mj.edf	RIGHT	6258	3289883	Full Trial Period	3283625	39	Trial: 39	3283625	50	Ô²¹æ	Ç¯×Ó	¿ã×Ó	f	f
mj	.	.	.	.	.	.	.	.	.	.	1	.	.	.	false	false	Message: -16ms	.	.	.	.	.	.	.	.	.	.	.	TRIALID 39	-16	.	.	mj.edf	RIGHT	6482	3297365	Full Trial Period	3290883	40	Trial: 40	3290883	26	¹þÃÜ¹Ï	ÂÖÌ¥	¸ÊÕá	f	f
mj	.	.	.	.	.	.	.	.	.	.	2	.	.	.	false	false	Message: -1ms	.	.	.	.	.	.	.	.	.	.	.	RECCFG CR 1000 2 0 R	-1	.	.	mj.edf	RIGHT	6482	3297365	Full Trial Period	3290883	40	Trial: 40	3290883	26	¹þÃÜ¹Ï	ÂÖÌ¥	¸ÊÕá	f	f
mj	.	.	.	.	.	.	.	.	.	.	3	.	.	.	false	false	Message: -1ms	.	.	.	.	.	.	.	.	.	.	.	ELCLCFG TOWER	-1	.	.	mj.edf	RIGHT	6482	3297365	Full Trial Period	3290883	40	Trial: 40	3290883	26	¹þÃÜ¹Ï	ÂÖÌ¥	¸ÊÕá	f	f
mj	.	.	.	.	.	.	.	.	.	.	4	.	.	.	false	false	Message: -1ms	.	.	.	.	.	.	.	.	.	.	.	GAZE_COORDS 0.00 0.00 1023.00 767.00	-1	.	.	mj.edf	RIGHT	6482	3297365	Full Trial Period	3290883	40	Trial: 40	3290883	26	¹þÃÜ¹Ï	ÂÖÌ¥	¸ÊÕá	f	f
mj	.	.	.	.	.	.	.	.	.	.	5	.	.	.	false	false	Message: -1ms	.	.	.	.	.	.	.	.	.	.	.	THRESHOLDS R 100 219	-1	.	.	mj.edf	RIGHT	6482	3297365	Full Trial Period	3290883	40	Trial: 40	3290883	26	¹þÃÜ¹Ï	ÂÖÌ¥	¸ÊÕá	f	f
mj	.	.	.	.	.	.	.	.	.	.	6	.	.	.	false	false	Message: -1ms	.	.	.	.	.	.	.	.	.	.	.	ELCL_PROC CENTROID (3)	-1	.	.	mj.edf	RIGHT	6482	3297365	Full Trial Period	3290883	40	Trial: 40	3290883	26	¹þÃÜ¹Ï	ÂÖÌ¥	¸ÊÕá	f	f
mj	.	.	.	.	.	.	.	.	.	.	7	.	.	.	false	false	Message: -1ms	.	.	.	.	.	.	.	.	.	.	.	ELCL_PCR_PARAM 5 3.0	-1	.	.	mj.edf	RIGHT	6482	3297365	Full Trial Period	3290883	40	Trial: 40	3290883	26	¹þÃÜ¹Ï	ÂÖÌ¥	¸ÊÕá	f	f
mj	.	.	.	.	.	.	.	.	.	.	8	.	.	.	false	true	Message: 0ms	.	.	.	.	.	.	.	.	.	.	.	!MODE RECORD CR 1000 2 0 R	0	.	.	mj.edf	RIGHT	6482	3297365	Full Trial Period	3290883	40	Trial: 40	3290883	26	¹þÃÜ¹Ï	ÂÖÌ¥	¸ÊÕá	f	f
mj	55	55	1	1	.	.	.	.	.	.	9	.	.	.	false	false	Message: 42ms	.	.	132	132	174.00	394.80	1	794.90	1	.	.	SYNCTIME	42	.	.	mj.edf	RIGHT	6482	3297365	Full Trial Period	3290883	40	Trial: 40	3290883	26	¹þÃÜ¹Ï	ÂÖÌ¥	¸ÊÕá	f	f
mj	.	.	.	.	37	1042	7	1006	551.60	355.20	10	.	.	.	false	false	Message: 1037ms	.	.	.	.	.	.	.	.	.	.	.	INVISIBLE_BOUNDARY[1]	1037	551.60	355.20	mj.edf	RIGHT	6482	3297365	Full Trial Period	3290883	40	Trial: 40	3290883	26	¹þÃÜ¹Ï	ÂÖÌ¥	¸ÊÕá	f	f
mj	.	.	.	.	37	1042	7	1006	551.60	355.20	11	.	.	.	false	false	Message: 1042ms	.	.	.	.	.	.	.	.	.	.	.	SYNCTIME	1042	.	.	mj.edf	RIGHT	6482	3297365	Full Trial Period	3290883	40	Trial: 40	3290883	26	¹þÃÜ¹Ï	ÂÖÌ¥	¸ÊÕá	f	f
mj	.	.	.	.	.	.	.	.	.	.	12	.	.	.	false	false	Message: 2577ms	3.06	19.76	155	2610	854.80	383.90	12	241.20	2456	763.80	371.40	INVISIBLE_BOUNDARY[2]	2577	.	.	mj.edf	RIGHT	6482	3297365	Full Trial Period	3290883	40	Trial: 40	3290883	26	¹þÃÜ¹Ï	ÂÖÌ¥	¸ÊÕá	f	f
mj	.	.	.	.	.	.	.	.	.	.	13	.	.	.	false	false	Message: 2583ms	3.06	19.76	155	2610	854.80	383.90	12	241.20	2456	763.80	371.40	SYNCTIME	2583	.	.	mj.edf	RIGHT	6482	3297365	Full Trial Period	3290883	40	Trial: 40	3290883	26	¹þÃÜ¹Ï	ÂÖÌ¥	¸ÊÕá	f	f
mj	.	.	.	.	59	6480	24	6422	618.70	364.30	14	.	.	.	false	false	Message: 6463ms	.	.	.	.	.	.	.	.	.	.	.	KEYBOARD	6463	618.70	364.30	mj.edf	RIGHT	6482	3297365	Full Trial Period	3290883	40	Trial: 40	3290883	26	¹þÃÜ¹Ï	ÂÖÌ¥	¸ÊÕá	f	f
mj	.	.	.	.	.	.	.	.	.	.	15	.	.	.	false	false	Message: 6526ms	.	.	.	.	.	.	.	.	.	.	.	TRIAL_RESULT 0	6526	.	.	mj.edf	RIGHT	6482	3297365	Full Trial Period	3290883	40	Trial: 40	3290883	26	¹þÃÜ¹Ï	ÂÖÌ¥	¸ÊÕá	f	f
mj	.	.	.	.	.	.	.	.	.	.	1	.	.	.	false	false	Message: -16ms	.	.	.	.	.	.	.	.	.	.	.	TRIALID 40	-16	.	.	mj.edf	RIGHT	5683	3304382	Full Trial Period	3298699	41	Trial: 41	3298699	10	öÏÓãË¿	Æ¤´ø	¾í³ß	j	j
mj	.	.	.	.	.	.	.	.	.	.	2	.	.	.	false	false	Message: -1ms	.	.	.	.	.	.	.	.	.	.	.	RECCFG CR 1000 2 0 R	-1	.	.	mj.edf	RIGHT	5683	3304382	Full Trial Period	3298699	41	Trial: 41	3298699	10	öÏÓãË¿	Æ¤´ø	¾í³ß	j	j
mj	.	.	.	.	.	.	.	.	.	.	3	.	.	.	false	false	Message: -1ms	.	.	.	.	.	.	.	.	.	.	.	ELCLCFG TOWER	-1	.	.	mj.edf	RIGHT	5683	3304382	Full Trial Period	3298699	41	Trial: 41	3298699	10	öÏÓãË¿	Æ¤´ø	¾í³ß	j	j
mj	.	.	.	.	.	.	.	.	.	.	4	.	.	.	false	false	Message: -1ms	.	.	.	.	.	.	.	.	.	.	.	GAZE_COORDS 0.00 0.00 1023.00 767.00	-1	.	.	mj.edf	RIGHT	5683	3304382	Full Trial Period	3298699	41	Trial: 41	3298699	10	öÏÓãË¿	Æ¤´ø	¾í³ß	j	j
mj	.	.	.	.	.	.	.	.	.	.	5	.	.	.	false	false	Message: -1ms	.	.	.	.	.	.	.	.	.	.	.	THRESHOLDS R 100 219	-1	.	.	mj.edf	RIGHT	5683	3304382	Full Trial Period	3298699	41	Trial: 41	3298699	10	öÏÓãË¿	Æ¤´ø	¾í³ß	j	j
mj	.	.	.	.	.	.	.	.	.	.	6	.	.	.	false	false	Message: -1ms	.	.	.	.	.	.	.	.	.	.	.	ELCL_PROC CENTROID (3)	-1	.	.	mj.edf	RIGHT	5683	3304382	Full Trial Period	3298699	41	Trial: 41	3298699	10	öÏÓãË¿	Æ¤´ø	¾í³ß	j	j
mj	.	.	.	.	.	.	.	.	.	.	7	.	.	.	false	false	Message: -1ms	.	.	.	.	.	.	.	.	.	.	.	ELCL_PCR_PARAM 5 3.0	-1	.	.	mj.edf	RIGHT	5683	3304382	Full Trial Period	3298699	41	Trial: 41	3298699	10	öÏÓãË¿	Æ¤´ø	¾í³ß	j	j
mj	.	.	.	.	.	.	.	.	.	.	8	.	.	.	false	true	Message: 0ms	.	.	.	.	.	.	.	.	.	.	.	!MODE RECORD CR 1000 2 0 R	0	.	.	mj.edf	RIGHT	5683	3304382	Full Trial Period	3298699	41	Trial: 41	3298699	10	öÏÓãË¿	Æ¤´ø	¾í³ß	j	j
mj	.	.	.	.	97	103	1	7	153.00	396.50	9	.	.	.	false	false	Message: 42ms	.	.	.	.	.	.	.	.	.	.	.	SYNCTIME	42	153.00	396.50	mj.edf	RIGHT	5683	3304382	Full Trial Period	3298699	41	Trial: 41	3298699	10	öÏÓãË¿	Æ¤´ø	¾í³ß	j	j
mj	.	.	.	.	.	.	.	.	.	.	10	.	.	.	false	false	Message: 3055ms	1.97	10.35	190	3227	506.10	376.80	17	1018.30	3038	531.30	326.50	INVISIBLE_BOUNDARY[1]	3055	.	.	mj.edf	RIGHT	5683	3304382	Full Trial Period	3298699	41	Trial: 41	3298699	10	öÏÓãË¿	Æ¤´ø	¾í³ß	j	j
mj	.	.	.	.	.	.	.	.	.	.	11	.	.	.	false	false	Message: 3066ms	1.97	10.35	190	3227	506.10	376.80	17	1018.30	3038	531.30	326.50	SYNCTIME	3066	.	.	mj.edf	RIGHT	5683	3304382	Full Trial Period	3298699	41	Trial: 41	3298699	10	öÏÓãË¿	Æ¤´ø	¾í³ß	j	j
mj	.	.	.	.	.	.	.	.	.	.	12	.	.	.	false	false	Message: 4086ms	9.03	117.26	77	4093	795.40	377.40	21	350.80	4017	536.40	320.60	INVISIBLE_BOUNDARY[2]	4086	.	.	mj.edf	RIGHT	5683	3304382	Full Trial Period	3298699	41	Trial: 41	3298699	10	öÏÓãË¿	Æ¤´ø	¾í³ß	j	j
mj	.	.	.	.	.	.	.	.	.	.	13	.	.	.	false	false	Message: 4091ms	9.03	117.26	77	4093	795.40	377.40	21	350.80	4017	536.40	320.60	SYNCTIME	4091	.	.	mj.edf	RIGHT	5683	3304382	Full Trial Period	3298699	41	Trial: 41	3298699	10	öÏÓãË¿	Æ¤´ø	¾í³ß	j	j
mj	.	.	.	.	166	5681	26	5516	870.70	374.40	14	[1]	2	RECTANGLE_INTERESTAREA	false	false	Message: 5664ms	.	.	.	.	.	.	.	.	.	.	.	KEYBOARD	5664	870.70	374.40	mj.edf	RIGHT	5683	3304382	Full Trial Period	3298699	41	Trial: 41	3298699	10	öÏÓãË¿	Æ¤´ø	¾í³ß	j	j
mj	.	.	.	.	.	.	.	.	.	.	15	.	.	.	false	false	Message: 5724ms	.	.	.	.	.	.	.	.	.	.	.	TRIAL_RESULT 0	5724	.	.	mj.edf	RIGHT	5683	3304382	Full Trial Period	3298699	41	Trial: 41	3298699	10	öÏÓãË¿	Æ¤´ø	¾í³ß	j	j
mj	.	.	.	.	.	.	.	.	.	.	1	.	.	.	false	false	Message: -16ms	.	.	.	.	.	.	.	.	.	.	.	TRIALID 41	-16	.	.	mj.edf	RIGHT	6564	3312478	Full Trial Period	3305914	42	Trial: 42	3305914	70	éÙ×Ó	ÍøÇò	ÒÎ×Ó	f	f
mj	.	.	.	.	.	.	.	.	.	.	2	.	.	.	false	false	Message: -1ms	.	.	.	.	.	.	.	.	.	.	.	RECCFG CR 1000 2 0 R	-1	.	.	mj.edf	RIGHT	6564	3312478	Full Trial Period	3305914	42	Trial: 42	3305914	70	éÙ×Ó	ÍøÇò	ÒÎ×Ó	f	f
mj	.	.	.	.	.	.	.	.	.	.	3	.	.	.	false	false	Message: -1ms	.	.	.	.	.	.	.	.	.	.	.	ELCLCFG TOWER	-1	.	.	mj.edf	RIGHT	6564	3312478	Full Trial Period	3305914	42	Trial: 42	3305914	70	éÙ×Ó	ÍøÇò	ÒÎ×Ó	f	f
mj	.	.	.	.	.	.	.	.	.	.	4	.	.	.	false	false	Message: -1ms	.	.	.	.	.	.	.	.	.	.	.	GAZE_COORDS 0.00 0.00 1023.00 767.00	-1	.	.	mj.edf	RIGHT	6564	3312478	Full Trial Period	3305914	42	Trial: 42	3305914	70	éÙ×Ó	ÍøÇò	ÒÎ×Ó	f	f
mj	.	.	.	.	.	.	.	.	.	.	5	.	.	.	false	false	Message: -1ms	.	.	.	.	.	.	.	.	.	.	.	THRESHOLDS R 100 219	-1	.	.	mj.edf	RIGHT	6564	3312478	Full Trial Period	3305914	42	Trial: 42	3305914	70	éÙ×Ó	ÍøÇò	ÒÎ×Ó	f	f
mj	.	.	.	.	.	.	.	.	.	.	6	.	.	.	false	false	Message: -1ms	.	.	.	.	.	.	.	.	.	.	.	ELCL_PROC CENTROID (3)	-1	.	.	mj.edf	RIGHT	6564	3312478	Full Trial Period	3305914	42	Trial: 42	3305914	70	éÙ×Ó	ÍøÇò	ÒÎ×Ó	f	f
mj	.	.	.	.	.	.	.	.	.	.	7	.	.	.	false	false	Message: -1ms	.	.	.	.	.	.	.	.	.	.	.	ELCL_PCR_PARAM 5 3.0	-1	.	.	mj.edf	RIGHT	6564	3312478	Full Trial Period	3305914	42	Trial: 42	3305914	70	éÙ×Ó	ÍøÇò	ÒÎ×Ó	f	f
mj	.	.	.	.	.	.	.	.	.	.	8	.	.	.	false	true	Message: 0ms	.	.	.	.	.	.	.	.	.	.	.	!MODE RECORD CR 1000 2 0 R	0	.	.	mj.edf	RIGHT	6564	3312478	Full Trial Period	3305914	42	Trial: 42	3305914	70	éÙ×Ó	ÍøÇò	ÒÎ×Ó	f	f
mj	45	85	1	41	.	.	.	.	.	.	9	.	.	.	false	false	Message: 43ms	.	.	.	.	.	.	.	.	.	.	.	SYNCTIME	43	.	.	mj.edf	RIGHT	6564	3312478	Full Trial Period	3305914	42	Trial: 42	3305914	70	éÙ×Ó	ÍøÇò	ÒÎ×Ó	f	f
mj	.	.	.	.	.	.	.	.	.	.	10	.	.	.	false	false	Message: 1105ms	0.92	4.51	204	1285	474.80	353.70	6	1001.40	1082	450.20	343.60	INVISIBLE_BOUNDARY[1]	1105	.	.	mj.edf	RIGHT	6564	3312478	Full Trial Period	3305914	42	Trial: 42	3305914	70	éÙ×Ó	ÍøÇò	ÒÎ×Ó	f	f
mj	.	.	.	.	.	.	.	.	.	.	11	.	.	.	false	false	Message: 1108ms	0.92	4.51	204	1285	474.80	353.70	6	1001.40	1082	450.20	343.60	SYNCTIME	1108	.	.	mj.edf	RIGHT	6564	3312478	Full Trial Period	3305914	42	Trial: 42	3305914	70	éÙ×Ó	ÍøÇò	ÒÎ×Ó	f	f
mj	.	.	.	.	.	.	.	.	.	.	12	.	.	.	false	false	Message: 5381ms	12.68	129.44	98	5446	912.90	389.10	20	414.90	5349	541.40	318.10	INVISIBLE_BOUNDARY[2]	5381	.	.	mj.edf	RIGHT	6564	3312478	Full Trial Period	3305914	42	Trial: 42	3305914	70	éÙ×Ó	ÍøÇò	ÒÎ×Ó	f	f
mj	.	.	.	.	.	.	.	.	.	.	13	.	.	.	false	false	Message: 5391ms	12.68	129.44	98	5446	912.90	389.10	20	414.90	5349	541.40	318.10	SYNCTIME	5391	.	.	mj.edf	RIGHT	6564	3312478	Full Trial Period	3305914	42	Trial: 42	3305914	70	éÙ×Ó	ÍøÇò	ÒÎ×Ó	f	f
mj	.	.	.	.	92	6562	25	6471	522.50	331.50	14	.	.	.	false	false	Message: 6545ms	.	.	.	.	.	.	.	.	.	.	.	KEYBOARD	6545	522.50	331.50	mj.edf	RIGHT	6564	3312478	Full Trial Period	3305914	42	Trial: 42	3305914	70	éÙ×Ó	ÍøÇò	ÒÎ×Ó	f	f
mj	.	.	.	.	.	.	.	.	.	.	15	.	.	.	false	false	Message: 6610ms	.	.	.	.	.	.	.	.	.	.	.	TRIAL_RESULT 0	6610	.	.	mj.edf	RIGHT	6564	3312478	Full Trial Period	3305914	42	Trial: 42	3305914	70	éÙ×Ó	ÍøÇò	ÒÎ×Ó	f	f
mj	.	.	.	.	.	.	.	.	.	.	1	.	.	.	false	false	Message: -16ms	.	.	.	.	.	.	.	.	.	.	.	TRIALID 42	-16	.	.	mj.edf	RIGHT	8264	3321927	Full Trial Period	3313663	43	Trial: 43	3313663	63	Æì¸Ë	ÉþË÷	ÏÉÈËÕÆ	f	f
mj	.	.	.	.	.	.	.	.	.	.	2	.	.	.	false	false	Message: -1ms	.	.	.	.	.	.	.	.	.	.	.	RECCFG CR 1000 2 0 R	-1	.	.	mj.edf	RIGHT	8264	3321927	Full Trial Period	3313663	43	Trial: 43	3313663	63	Æì¸Ë	ÉþË÷	ÏÉÈËÕÆ	f	f
mj	.	.	.	.	.	.	.	.	.	.	3	.	.	.	false	false	Message: -1ms	.	.	.	.	.	.	.	.	.	.	.	ELCLCFG TOWER	-1	.	.	mj.edf	RIGHT	8264	3321927	Full Trial Period	3313663	43	Trial: 43	3313663	63	Æì¸Ë	ÉþË÷	ÏÉÈËÕÆ	f	f
mj	.	.	.	.	.	.	.	.	.	.	4	.	.	.	false	false	Message: -1ms	.	.	.	.	.	.	.	.	.	.	.	GAZE_COORDS 0.00 0.00 1023.00 767.00	-1	.	.	mj.edf	RIGHT	8264	3321927	Full Trial Period	3313663	43	Trial: 43	3313663	63	Æì¸Ë	ÉþË÷	ÏÉÈËÕÆ	f	f
mj	.	.	.	.	.	.	.	.	.	.	5	.	.	.	false	false	Message: -1ms	.	.	.	.	.	.	.	.	.	.	.	THRESHOLDS R 100 219	-1	.	.	mj.edf	RIGHT	8264	3321927	Full Trial Period	3313663	43	Trial: 43	3313663	63	Æì¸Ë	ÉþË÷	ÏÉÈËÕÆ	f	f
mj	.	.	.	.	.	.	.	.	.	.	6	.	.	.	false	false	Message: -1ms	.	.	.	.	.	.	.	.	.	.	.	ELCL_PROC CENTROID (3)	-1	.	.	mj.edf	RIGHT	8264	3321927	Full Trial Period	3313663	43	Trial: 43	3313663	63	Æì¸Ë	ÉþË÷	ÏÉÈËÕÆ	f	f
mj	.	.	.	.	.	.	.	.	.	.	7	.	.	.	false	false	Message: -1ms	.	.	.	.	.	.	.	.	.	.	.	ELCL_PCR_PARAM 5 3.0	-1	.	.	mj.edf	RIGHT	8264	3321927	Full Trial Period	3313663	43	Trial: 43	3313663	63	Æì¸Ë	ÉþË÷	ÏÉÈËÕÆ	f	f
mj	.	.	.	.	.	.	.	.	.	.	8	.	.	.	false	true	Message: 0ms	.	.	.	.	.	.	.	.	.	.	.	!MODE RECORD CR 1000 2 0 R	0	.	.	mj.edf	RIGHT	8264	3321927	Full Trial Period	3313663	43	Trial: 43	3313663	63	Æì¸Ë	ÉþË÷	ÏÉÈËÕÆ	f	f
mj	.	.	.	.	.	.	.	.	.	.	9	.	.	.	false	false	Message: 42ms	.	.	122	122	174.40	384.00	1	860.90	1	.	.	SYNCTIME	42	.	.	mj.edf	RIGHT	8264	3321927	Full Trial Period	3313663	43	Trial: 43	3313663	63	Æì¸Ë	ÉþË÷	ÏÉÈËÕÆ	f	f
mj	.	.	.	.	59	2743	14	2685	545.00	358.80	10	.	.	.	false	false	Message: 2743ms	.	.	.	.	.	.	.	.	.	.	.	INVISIBLE_BOUNDARY[1]	2743	.	.	mj.edf	RIGHT	8264	3321927	Full Trial Period	3313663	43	Trial: 43	3313663	63	Æì¸Ë	ÉþË÷	ÏÉÈËÕÆ	f	f
mj	.	.	.	.	.	.	.	.	.	.	11	.	.	.	false	false	Message: 2750ms	1.02	13.80	74	2817	534.90	391.00	15	126.40	2744	544.30	363.20	SYNCTIME	2750	.	.	mj.edf	RIGHT	8264	3321927	Full Trial Period	3313663	43	Trial: 43	3313663	63	Æì¸Ë	ÉþË÷	ÏÉÈËÕÆ	f	f
mj	.	.	.	.	.	.	.	.	.	.	12	.	.	.	false	false	Message: 4364ms	9.97	199.42	50	4375	801.80	399.60	20	369.50	4326	512.60	347.00	INVISIBLE_BOUNDARY[2]	4364	.	.	mj.edf	RIGHT	8264	3321927	Full Trial Period	3313663	43	Trial: 43	3313663	63	Æì¸Ë	ÉþË÷	ÏÉÈËÕÆ	f	f
mj	.	.	.	.	.	.	.	.	.	.	13	.	.	.	false	false	Message: 4374ms	9.97	199.42	50	4375	801.80	399.60	20	369.50	4326	512.60	347.00	SYNCTIME	4374	.	.	mj.edf	RIGHT	8264	3321927	Full Trial Period	3313663	43	Trial: 43	3313663	63	Æì¸Ë	ÉþË÷	ÏÉÈËÕÆ	f	f
mj	.	.	.	.	.	.	.	.	.	.	14	.	.	.	false	false	Message: 8245ms	1.52	44.81	34	8262	848.50	381.30	34	121.50	8229	894.20	389.00	KEYBOARD	8245	.	.	mj.edf	RIGHT	8264	3321927	Full Trial Period	3313663	43	Trial: 43	3313663	63	Æì¸Ë	ÉþË÷	ÏÉÈËÕÆ	f	f
mj	.	.	.	.	.	.	.	.	.	.	15	.	.	.	false	false	Message: 8305ms	.	.	.	.	.	.	.	.	.	.	.	TRIAL_RESULT 0	8305	.	.	mj.edf	RIGHT	8264	3321927	Full Trial Period	3313663	43	Trial: 43	3313663	63	Æì¸Ë	ÉþË÷	ÏÉÈËÕÆ	f	f
mj	.	.	.	.	.	.	.	.	.	.	1	.	.	.	false	false	Message: -16ms	.	.	.	.	.	.	.	.	.	.	.	TRIALID 43	-16	.	.	mj.edf	RIGHT	7367	3330703	Full Trial Period	3323336	44	Trial: 44	3323336	92	ÆÏÌÑ	ÕÁÄÔÍè	²£Á§Öé	j	j
mj	.	.	.	.	.	.	.	.	.	.	2	.	.	.	false	false	Message: -1ms	.	.	.	.	.	.	.	.	.	.	.	RECCFG CR 1000 2 0 R	-1	.	.	mj.edf	RIGHT	7367	3330703	Full Trial Period	3323336	44	Trial: 44	3323336	92	ÆÏÌÑ	ÕÁÄÔÍè	²£Á§Öé	j	j
mj	.	.	.	.	.	.	.	.	.	.	3	.	.	.	false	false	Message: -1ms	.	.	.	.	.	.	.	.	.	.	.	ELCLCFG TOWER	-1	.	.	mj.edf	RIGHT	7367	3330703	Full Trial Period	3323336	44	Trial: 44	3323336	92	ÆÏÌÑ	ÕÁÄÔÍè	²£Á§Öé	j	j
mj	.	.	.	.	.	.	.	.	.	.	4	.	.	.	false	false	Message: -1ms	.	.	.	.	.	.	.	.	.	.	.	GAZE_COORDS 0.00 0.00 1023.00 767.00	-1	.	.	mj.edf	RIGHT	7367	3330703	Full Trial Period	3323336	44	Trial: 44	3323336	92	ÆÏÌÑ	ÕÁÄÔÍè	²£Á§Öé	j	j
mj	.	.	.	.	.	.	.	.	.	.	5	.	.	.	false	false	Message: -1ms	.	.	.	.	.	.	.	.	.	.	.	THRESHOLDS R 100 219	-1	.	.	mj.edf	RIGHT	7367	3330703	Full Trial Period	3323336	44	Trial: 44	3323336	92	ÆÏÌÑ	ÕÁÄÔÍè	²£Á§Öé	j	j
mj	.	.	.	.	.	.	.	.	.	.	6	.	.	.	false	false	Message: -1ms	.	.	.	.	.	.	.	.	.	.	.	ELCL_PROC CENTROID (3)	-1	.	.	mj.edf	RIGHT	7367	3330703	Full Trial Period	3323336	44	Trial: 44	3323336	92	ÆÏÌÑ	ÕÁÄÔÍè	²£Á§Öé	j	j
mj	.	.	.	.	.	.	.	.	.	.	7	.	.	.	false	false	Message: -1ms	.	.	.	.	.	.	.	.	.	.	.	ELCL_PCR_PARAM 5 3.0	-1	.	.	mj.edf	RIGHT	7367	3330703	Full Trial Period	3323336	44	Trial: 44	3323336	92	ÆÏÌÑ	ÕÁÄÔÍè	²£Á§Öé	j	j
mj	.	.	.	.	.	.	.	.	.	.	8	.	.	.	false	true	Message: 0ms	.	.	.	.	.	.	.	.	.	.	.	!MODE RECORD CR 1000 2 0 R	0	.	.	mj.edf	RIGHT	7367	3330703	Full Trial Period	3323336	44	Trial: 44	3323336	92	ÆÏÌÑ	ÕÁÄÔÍè	²£Á§Öé	j	j
mj	.	.	.	.	154	160	1	7	143.80	392.80	9	.	.	.	false	false	Message: 42ms	.	.	.	.	.	.	.	.	.	.	.	SYNCTIME	42	143.80	392.80	mj.edf	RIGHT	7367	3330703	Full Trial Period	3323336	44	Trial: 44	3323336	92	ÆÏÌÑ	ÕÁÄÔÍè	²£Á§Öé	j	j
mj	.	.	.	.	.	.	.	.	.	.	10	.	.	.	false	false	Message: 1523ms	11.84	54.29	218	1592	486.80	391.70	8	1197.60	1375	134.40	377.00	INVISIBLE_BOUNDARY[1]	1523	.	.	mj.edf	RIGHT	7367	3330703	Full Trial Period	3323336	44	Trial: 44	3323336	92	ÆÏÌÑ	ÕÁÄÔÍè	²£Á§Öé	j	j
mj	.	.	.	.	.	.	.	.	.	.	11	.	.	.	false	false	Message: 1534ms	11.84	54.29	218	1592	486.80	391.70	8	1197.60	1375	134.40	377.00	SYNCTIME	1534	.	.	mj.edf	RIGHT	7367	3330703	Full Trial Period	3323336	44	Trial: 44	3323336	92	ÆÏÌÑ	ÕÁÄÔÍè	²£Á§Öé	j	j
mj	.	.	.	.	.	.	.	.	.	.	12	.	.	.	false	false	Message: 3714ms	7.68	73.10	105	3779	779.50	365.70	14	352.70	3675	555.90	338.80	INVISIBLE_BOUNDARY[2]	3714	.	.	mj.edf	RIGHT	7367	3330703	Full Trial Period	3323336	44	Trial: 44	3323336	92	ÆÏÌÑ	ÕÁÄÔÍè	²£Á§Öé	j	j
mj	.	.	.	.	.	.	.	.	.	.	13	.	.	.	false	false	Message: 3717ms	7.68	73.10	105	3779	779.50	365.70	14	352.70	3675	555.90	338.80	SYNCTIME	3717	.	.	mj.edf	RIGHT	7367	3330703	Full Trial Period	3323336	44	Trial: 44	3323336	92	ÆÏÌÑ	ÕÁÄÔÍè	²£Á§Öé	j	j
mj	.	.	.	.	.	.	.	.	.	.	14	.	.	.	false	false	Message: 7348ms	1.54	7.64	202	7365	883.80	378.70	26	137.80	7164	843.60	355.60	KEYBOARD	7348	.	.	mj.edf	RIGHT	7367	3330703	Full Trial Period	3323336	44	Trial: 44	3323336	92	ÆÏÌÑ	ÕÁÄÔÍè	²£Á§Öé	j	j
mj	.	.	.	.	.	.	.	.	.	.	15	.	.	.	false	false	Message: 7411ms	.	.	.	.	.	.	.	.	.	.	.	TRIAL_RESULT 0	7411	.	.	mj.edf	RIGHT	7367	3330703	Full Trial Period	3323336	44	Trial: 44	3323336	92	ÆÏÌÑ	ÕÁÄÔÍè	²£Á§Öé	j	j
mj	.	.	.	.	.	.	.	.	.	.	1	.	.	.	false	false	Message: -16ms	.	.	.	.	.	.	.	.	.	.	.	TRIALID 44	-16	.	.	mj.edf	RIGHT	5664	3337407	Full Trial Period	3331743	45	Trial: 45	3331743	93	ÅûÈø	ºôÀ²È¦	Ìú»·	j	j
mj	.	.	.	.	.	.	.	.	.	.	2	.	.	.	false	false	Message: -1ms	.	.	.	.	.	.	.	.	.	.	.	RECCFG CR 1000 2 0 R	-1	.	.	mj.edf	RIGHT	5664	3337407	Full Trial Period	3331743	45	Trial: 45	3331743	93	ÅûÈø	ºôÀ²È¦	Ìú»·	j	j
mj	.	.	.	.	.	.	.	.	.	.	3	.	.	.	false	false	Message: -1ms	.	.	.	.	.	.	.	.	.	.	.	ELCLCFG TOWER	-1	.	.	mj.edf	RIGHT	5664	3337407	Full Trial Period	3331743	45	Trial: 45	3331743	93	ÅûÈø	ºôÀ²È¦	Ìú»·	j	j
mj	.	.	.	.	.	.	.	.	.	.	4	.	.	.	false	false	Message: -1ms	.	.	.	.	.	.	.	.	.	.	.	GAZE_COORDS 0.00 0.00 1023.00 767.00	-1	.	.	mj.edf	RIGHT	5664	3337407	Full Trial Period	3331743	45	Trial: 45	3331743	93	ÅûÈø	ºôÀ²È¦	Ìú»·	j	j
mj	.	.	.	.	.	.	.	.	.	.	5	.	.	.	false	false	Message: -1ms	.	.	.	.	.	.	.	.	.	.	.	THRESHOLDS R 100 219	-1	.	.	mj.edf	RIGHT	5664	3337407	Full Trial Period	3331743	45	Trial: 45	3331743	93	ÅûÈø	ºôÀ²È¦	Ìú»·	j	j
mj	.	.	.	.	.	.	.	.	.	.	6	.	.	.	false	false	Message: -1ms	.	.	.	.	.	.	.	.	.	.	.	ELCL_PROC CENTROID (3)	-1	.	.	mj.edf	RIGHT	5664	3337407	Full Trial Period	3331743	45	Trial: 45	3331743	93	ÅûÈø	ºôÀ²È¦	Ìú»·	j	j
mj	.	.	.	.	.	.	.	.	.	.	7	.	.	.	false	false	Message: -1ms	.	.	.	.	.	.	.	.	.	.	.	ELCL_PCR_PARAM 5 3.0	-1	.	.	mj.edf	RIGHT	5664	3337407	Full Trial Period	3331743	45	Trial: 45	3331743	93	ÅûÈø	ºôÀ²È¦	Ìú»·	j	j
mj	.	.	.	.	.	.	.	.	.	.	8	.	.	.	false	true	Message: 0ms	.	.	.	.	.	.	.	.	.	.	.	!MODE RECORD CR 1000 2 0 R	0	.	.	mj.edf	RIGHT	5664	3337407	Full Trial Period	3331743	45	Trial: 45	3331743	93	ÅûÈø	ºôÀ²È¦	Ìú»·	j	j
mj	.	.	.	.	.	.	.	.	.	.	9	.	.	.	false	false	Message: 43ms	1.17	61.53	19	61	200.50	375.40	1	102.40	43	165.40	379.10	SYNCTIME	43	.	.	mj.edf	RIGHT	5664	3337407	Full Trial Period	3331743	45	Trial: 45	3331743	93	ÅûÈø	ºôÀ²È¦	Ìú»·	j	j
mj	.	.	.	.	.	.	.	.	.	.	10	.	.	.	false	false	Message: 1374ms	13.94	258.07	54	1396	552.60	361.90	8	476.30	1343	138.50	381.40	INVISIBLE_BOUNDARY[1]	1374	.	.	mj.edf	RIGHT	5664	3337407	Full Trial Period	3331743	45	Trial: 45	3331743	93	ÅûÈø	ºôÀ²È¦	Ìú»·	j	j
mj	.	.	.	.	.	.	.	.	.	.	11	.	.	.	false	false	Message: 1384ms	13.94	258.07	54	1396	552.60	361.90	8	476.30	1343	138.50	381.40	SYNCTIME	1384	.	.	mj.edf	RIGHT	5664	3337407	Full Trial Period	3331743	45	Trial: 45	3331743	93	ÅûÈø	ºôÀ²È¦	Ìú»·	j	j
mj	.	.	.	.	.	.	.	.	.	.	12	.	.	.	false	false	Message: 2842ms	2.96	9.79	302	2934	827.00	369.70	13	299.00	2633	739.40	360.20	INVISIBLE_BOUNDARY[2]	2842	.	.	mj.edf	RIGHT	5664	3337407	Full Trial Period	3331743	45	Trial: 45	3331743	93	ÅûÈø	ºôÀ²È¦	Ìú»·	j	j
mj	.	.	.	.	.	.	.	.	.	.	13	.	.	.	false	false	Message: 2850ms	2.96	9.79	302	2934	827.00	369.70	13	299.00	2633	739.40	360.20	SYNCTIME	2850	.	.	mj.edf	RIGHT	5664	3337407	Full Trial Period	3331743	45	Trial: 45	3331743	93	ÅûÈø	ºôÀ²È¦	Ìú»·	j	j
mj	.	.	.	.	.	.	.	.	.	.	14	.	.	.	false	false	Message: 5645ms	0.03	1.30	21	5662	859.20	396.20	23	76.00	5642	859.20	395.40	KEYBOARD	5645	.	.	mj.edf	RIGHT	5664	3337407	Full Trial Period	3331743	45	Trial: 45	3331743	93	ÅûÈø	ºôÀ²È¦	Ìú»·	j	j
mj	.	.	.	.	.	.	.	.	.	.	15	.	.	.	false	false	Message: 5706ms	.	.	.	.	.	.	.	.	.	.	.	TRIAL_RESULT 0	5706	.	.	mj.edf	RIGHT	5664	3337407	Full Trial Period	3331743	45	Trial: 45	3331743	93	ÅûÈø	ºôÀ²È¦	Ìú»·	j	j
mj	.	.	.	.	.	.	.	.	.	.	1	.	.	.	false	false	Message: -16ms	.	.	.	.	.	.	.	.	.	.	.	TRIALID 45	-16	.	.	mj.edf	RIGHT	7615	3346640	Full Trial Period	3339025	46	Trial: 46	3339025	6	¼¦µ°	²ÍÅÌ	Ì«Ñô	j	j
mj	.	.	.	.	.	.	.	.	.	.	2	.	.	.	false	false	Message: -1ms	.	.	.	.	.	.	.	.	.	.	.	RECCFG CR 1000 2 0 R	-1	.	.	mj.edf	RIGHT	7615	3346640	Full Trial Period	3339025	46	Trial: 46	3339025	6	¼¦µ°	²ÍÅÌ	Ì«Ñô	j	j
mj	.	.	.	.	.	.	.	.	.	.	3	.	.	.	false	false	Message: -1ms	.	.	.	.	.	.	.	.	.	.	.	ELCLCFG TOWER	-1	.	.	mj.edf	RIGHT	7615	3346640	Full Trial Period	3339025	46	Trial: 46	3339025	6	¼¦µ°	²ÍÅÌ	Ì«Ñô	j	j
mj	.	.	.	.	.	.	.	.	.	.	4	.	.	.	false	false	Message: -1ms	.	.	.	.	.	.	.	.	.	.	.	GAZE_COORDS 0.00 0.00 1023.00 767.00	-1	.	.	mj.edf	RIGHT	7615	3346640	Full Trial Period	3339025	46	Trial: 46	3339025	6	¼¦µ°	²ÍÅÌ	Ì«Ñô	j	j
mj	.	.	.	.	.	.	.	.	.	.	5	.	.	.	false	false	Message: -1ms	.	.	.	.	.	.	.	.	.	.	.	THRESHOLDS R 100 219	-1	.	.	mj.edf	RIGHT	7615	3346640	Full Trial Period	3339025	46	Trial: 46	3339025	6	¼¦µ°	²ÍÅÌ	Ì«Ñô	j	j
mj	.	.	.	.	.	.	.	.	.	.	6	.	.	.	false	false	Message: -1ms	.	.	.	.	.	.	.	.	.	.	.	ELCL_PROC CENTROID (3)	-1	.	.	mj.edf	RIGHT	7615	3346640	Full Trial Period	3339025	46	Trial: 46	3339025	6	¼¦µ°	²ÍÅÌ	Ì«Ñô	j	j
mj	.	.	.	.	.	.	.	.	.	.	7	.	.	.	false	false	Message: -1ms	.	.	.	.	.	.	.	.	.	.	.	ELCL_PCR_PARAM 5 3.0	-1	.	.	mj.edf	RIGHT	7615	3346640	Full Trial Period	3339025	46	Trial: 46	3339025	6	¼¦µ°	²ÍÅÌ	Ì«Ñô	j	j
mj	.	.	.	.	.	.	.	.	.	.	8	.	.	.	false	true	Message: 0ms	.	.	.	.	.	.	.	.	.	.	.	!MODE RECORD CR 1000 2 0 R	0	.	.	mj.edf	RIGHT	7615	3346640	Full Trial Period	3339025	46	Trial: 46	3339025	6	¼¦µ°	²ÍÅÌ	Ì«Ñô	j	j
mj	.	.	.	.	223	229	1	7	161.00	390.20	9	.	.	.	false	false	Message: 42ms	.	.	.	.	.	.	.	.	.	.	.	SYNCTIME	42	161.00	390.20	mj.edf	RIGHT	7615	3346640	Full Trial Period	3339025	46	Trial: 46	3339025	6	¼¦µ°	²ÍÅÌ	Ì«Ñô	j	j
mj	.	.	.	.	.	.	.	.	.	.	10	.	.	.	false	false	Message: 1692ms	6.11	24.54	249	1875	321.80	366.80	7	1001.20	1627	499.70	353.10	INVISIBLE_BOUNDARY[1]	1692	.	.	mj.edf	RIGHT	7615	3346640	Full Trial Period	3339025	46	Trial: 46	3339025	6	¼¦µ°	²ÍÅÌ	Ì«Ñô	j	j
mj	.	.	.	.	.	.	.	.	.	.	11	.	.	.	false	false	Message: 1700ms	6.11	24.54	249	1875	321.80	366.80	7	1001.20	1627	499.70	353.10	SYNCTIME	1700	.	.	mj.edf	RIGHT	7615	3346640	Full Trial Period	3339025	46	Trial: 46	3339025	6	¼¦µ°	²ÍÅÌ	Ì«Ñô	j	j
mj	.	.	.	.	.	.	.	.	.	.	12	.	.	.	false	false	Message: 3976ms	10.64	226.41	47	3989	834.90	412.60	14	440.20	3943	524.10	359.40	INVISIBLE_BOUNDARY[2]	3976	.	.	mj.edf	RIGHT	7615	3346640	Full Trial Period	3339025	46	Trial: 46	3339025	6	¼¦µ°	²ÍÅÌ	Ì«Ñô	j	j
mj	.	.	.	.	.	.	.	.	.	.	13	.	.	.	false	false	Message: 3983ms	10.64	226.41	47	3989	834.90	412.60	14	440.20	3943	524.10	359.40	SYNCTIME	3983	.	.	mj.edf	RIGHT	7615	3346640	Full Trial Period	3339025	46	Trial: 46	3339025	6	¼¦µ°	²ÍÅÌ	Ì«Ñô	j	j
mj	.	.	.	.	.	.	.	.	.	.	14	.	.	.	false	false	Message: 7596ms	0.92	1.50	617	7613	863.30	373.90	25	107.80	6997	890.20	366.10	KEYBOARD	7596	.	.	mj.edf	RIGHT	7615	3346640	Full Trial Period	3339025	46	Trial: 46	3339025	6	¼¦µ°	²ÍÅÌ	Ì«Ñô	j	j
mj	.	.	.	.	.	.	.	.	.	.	15	.	.	.	false	false	Message: 7658ms	.	.	.	.	.	.	.	.	.	.	.	TRIAL_RESULT 0	7658	.	.	mj.edf	RIGHT	7615	3346640	Full Trial Period	3339025	46	Trial: 46	3339025	6	¼¦µ°	²ÍÅÌ	Ì«Ñô	j	j
mj	.	.	.	.	.	.	.	.	.	.	1	.	.	.	false	false	Message: -15ms	.	.	.	.	.	.	.	.	.	.	.	TRIALID 46	-15	.	.	mj.edf	RIGHT	5600	3353848	Full Trial Period	3348248	47	Trial: 47	3348248	140	Ô²Öé±Ê	¾íÖ½	Ð¬´ø	j	f
mj	.	.	.	.	.	.	.	.	.	.	2	.	.	.	false	false	Message: -1ms	.	.	.	.	.	.	.	.	.	.	.	RECCFG CR 1000 2 0 R	-1	.	.	mj.edf	RIGHT	5600	3353848	Full Trial Period	3348248	47	Trial: 47	3348248	140	Ô²Öé±Ê	¾íÖ½	Ð¬´ø	j	f
mj	.	.	.	.	.	.	.	.	.	.	3	.	.	.	false	false	Message: -1ms	.	.	.	.	.	.	.	.	.	.	.	ELCLCFG TOWER	-1	.	.	mj.edf	RIGHT	5600	3353848	Full Trial Period	3348248	47	Trial: 47	3348248	140	Ô²Öé±Ê	¾íÖ½	Ð¬´ø	j	f
mj	.	.	.	.	.	.	.	.	.	.	4	.	.	.	false	false	Message: -1ms	.	.	.	.	.	.	.	.	.	.	.	GAZE_COORDS 0.00 0.00 1023.00 767.00	-1	.	.	mj.edf	RIGHT	5600	3353848	Full Trial Period	3348248	47	Trial: 47	3348248	140	Ô²Öé±Ê	¾íÖ½	Ð¬´ø	j	f
mj	.	.	.	.	.	.	.	.	.	.	5	.	.	.	false	false	Message: -1ms	.	.	.	.	.	.	.	.	.	.	.	THRESHOLDS R 100 219	-1	.	.	mj.edf	RIGHT	5600	3353848	Full Trial Period	3348248	47	Trial: 47	3348248	140	Ô²Öé±Ê	¾íÖ½	Ð¬´ø	j	f
mj	.	.	.	.	.	.	.	.	.	.	6	.	.	.	false	false	Message: -1ms	.	.	.	.	.	.	.	.	.	.	.	ELCL_PROC CENTROID (3)	-1	.	.	mj.edf	RIGHT	5600	3353848	Full Trial Period	3348248	47	Trial: 47	3348248	140	Ô²Öé±Ê	¾íÖ½	Ð¬´ø	j	f
mj	.	.	.	.	.	.	.	.	.	.	7	.	.	.	false	false	Message: -1ms	.	.	.	.	.	.	.	.	.	.	.	ELCL_PCR_PARAM 5 3.0	-1	.	.	mj.edf	RIGHT	5600	3353848	Full Trial Period	3348248	47	Trial: 47	3348248	140	Ô²Öé±Ê	¾íÖ½	Ð¬´ø	j	f
mj	.	.	.	.	.	.	.	.	.	.	8	.	.	.	false	true	Message: 0ms	.	.	.	.	.	.	.	.	.	.	.	!MODE RECORD CR 1000 2 0 R	0	.	.	mj.edf	RIGHT	5600	3353848	Full Trial Period	3348248	47	Trial: 47	3348248	140	Ô²Öé±Ê	¾íÖ½	Ð¬´ø	j	f
mj	.	.	.	.	224	230	1	7	182.20	389.00	9	.	.	.	false	false	Message: 51ms	.	.	.	.	.	.	.	.	.	.	.	SYNCTIME	51	182.20	389.00	mj.edf	RIGHT	5600	3353848	Full Trial Period	3348248	47	Trial: 47	3348248	140	Ô²Öé±Ê	¾íÖ½	Ð¬´ø	j	f
mj	.	.	.	.	.	.	.	.	.	.	10	.	.	.	false	false	Message: 1252ms	8.91	34.54	258	1312	451.30	457.30	7	988.30	1055	203.20	366.60	INVISIBLE_BOUNDARY[1]	1252	.	.	mj.edf	RIGHT	5600	3353848	Full Trial Period	3348248	47	Trial: 47	3348248	140	Ô²Öé±Ê	¾íÖ½	Ð¬´ø	j	f
mj	.	.	.	.	.	.	.	.	.	.	11	.	.	.	false	false	Message: 1259ms	8.91	34.54	258	1312	451.30	457.30	7	988.30	1055	203.20	366.60	SYNCTIME	1259	.	.	mj.edf	RIGHT	5600	3353848	Full Trial Period	3348248	47	Trial: 47	3348248	140	Ô²Öé±Ê	¾íÖ½	Ð¬´ø	j	f
mj	.	.	.	.	.	.	.	.	.	.	12	.	.	.	false	false	Message: 2584ms	10.70	213.96	50	2590	872.50	375.60	12	419.60	2541	556.80	340.70	INVISIBLE_BOUNDARY[2]	2584	.	.	mj.edf	RIGHT	5600	3353848	Full Trial Period	3348248	47	Trial: 47	3348248	140	Ô²Öé±Ê	¾íÖ½	Ð¬´ø	j	f
mj	.	.	.	.	75	2665	13	2591	858.80	353.10	13	.	.	.	false	false	Message: 2592ms	.	.	.	.	.	.	.	.	.	.	.	SYNCTIME	2592	858.80	353.10	mj.edf	RIGHT	5600	3353848	Full Trial Period	3348248	47	Trial: 47	3348248	140	Ô²Öé±Ê	¾íÖ½	Ð¬´ø	j	f
mj	.	.	.	.	.	.	.	.	.	.	14	.	.	.	false	false	Message: 5581ms	15.06	65.19	231	5598	884.30	357.90	24	497.10	5368	436.70	340.00	KEYBOARD	5581	.	.	mj.edf	RIGHT	5600	3353848	Full Trial Period	3348248	47	Trial: 47	3348248	140	Ô²Öé±Ê	¾íÖ½	Ð¬´ø	j	f
mj	.	.	.	.	.	.	.	.	.	.	15	.	.	.	false	false	Message: 5641ms	.	.	.	.	.	.	.	.	.	.	.	TRIAL_RESULT 0	5641	.	.	mj.edf	RIGHT	5600	3353848	Full Trial Period	3348248	47	Trial: 47	3348248	140	Ô²Öé±Ê	¾íÖ½	Ð¬´ø	j	f
mj	.	.	.	.	.	.	.	.	.	.	1	.	.	.	false	false	Message: -16ms	.	.	.	.	.	.	.	.	.	.	.	TRIALID 47	-16	.	.	mj.edf	RIGHT	5308	3361889	Full Trial Period	3356581	48	Trial: 48	3356581	4	Ì«Ñô	²ÍÅÌ	ÐÉÐÉ	f	f
mj	.	.	.	.	.	.	.	.	.	.	2	.	.	.	false	false	Message: -1ms	.	.	.	.	.	.	.	.	.	.	.	RECCFG CR 1000 2 0 R	-1	.	.	mj.edf	RIGHT	5308	3361889	Full Trial Period	3356581	48	Trial: 48	3356581	4	Ì«Ñô	²ÍÅÌ	ÐÉÐÉ	f	f
mj	.	.	.	.	.	.	.	.	.	.	3	.	.	.	false	false	Message: -1ms	.	.	.	.	.	.	.	.	.	.	.	ELCLCFG TOWER	-1	.	.	mj.edf	RIGHT	5308	3361889	Full Trial Period	3356581	48	Trial: 48	3356581	4	Ì«Ñô	²ÍÅÌ	ÐÉÐÉ	f	f
mj	.	.	.	.	.	.	.	.	.	.	4	.	.	.	false	false	Message: -1ms	.	.	.	.	.	.	.	.	.	.	.	GAZE_COORDS 0.00 0.00 1023.00 767.00	-1	.	.	mj.edf	RIGHT	5308	3361889	Full Trial Period	3356581	48	Trial: 48	3356581	4	Ì«Ñô	²ÍÅÌ	ÐÉÐÉ	f	f
mj	.	.	.	.	.	.	.	.	.	.	5	.	.	.	false	false	Message: -1ms	.	.	.	.	.	.	.	.	.	.	.	THRESHOLDS R 100 219	-1	.	.	mj.edf	RIGHT	5308	3361889	Full Trial Period	3356581	48	Trial: 48	3356581	4	Ì«Ñô	²ÍÅÌ	ÐÉÐÉ	f	f
mj	.	.	.	.	.	.	.	.	.	.	6	.	.	.	false	false	Message: -1ms	.	.	.	.	.	.	.	.	.	.	.	ELCL_PROC CENTROID (3)	-1	.	.	mj.edf	RIGHT	5308	3361889	Full Trial Period	3356581	48	Trial: 48	3356581	4	Ì«Ñô	²ÍÅÌ	ÐÉÐÉ	f	f
mj	.	.	.	.	.	.	.	.	.	.	7	.	.	.	false	false	Message: -1ms	.	.	.	.	.	.	.	.	.	.	.	ELCL_PCR_PARAM 5 3.0	-1	.	.	mj.edf	RIGHT	5308	3361889	Full Trial Period	3356581	48	Trial: 48	3356581	4	Ì«Ñô	²ÍÅÌ	ÐÉÐÉ	f	f
mj	.	.	.	.	.	.	.	.	.	.	8	.	.	.	false	true	Message: 0ms	.	.	.	.	.	.	.	.	.	.	.	!MODE RECORD CR 1000 2 0 R	0	.	.	mj.edf	RIGHT	5308	3361889	Full Trial Period	3356581	48	Trial: 48	3356581	4	Ì«Ñô	²ÍÅÌ	ÐÉÐÉ	f	f
mj	.	.	.	.	90	96	1	7	348.50	353.20	9	.	.	.	false	false	Message: 42ms	.	.	.	.	.	.	.	.	.	.	.	SYNCTIME	42	348.50	353.20	mj.edf	RIGHT	5308	3361889	Full Trial Period	3356581	48	Trial: 48	3356581	4	Ì«Ñô	²ÍÅÌ	ÐÉÐÉ	f	f
mj	.	.	.	.	.	.	.	.	.	.	10	.	.	.	false	false	Message: 3045ms	2.26	13.42	168	3151	531.70	380.40	9	1001.30	2984	539.60	316.60	INVISIBLE_BOUNDARY[1]	3045	.	.	mj.edf	RIGHT	5308	3361889	Full Trial Period	3356581	48	Trial: 48	3356581	4	Ì«Ñô	²ÍÅÌ	ÐÉÐÉ	f	f
mj	.	.	.	.	.	.	.	.	.	.	11	.	.	.	false	false	Message: 3050ms	2.26	13.42	168	3151	531.70	380.40	9	1001.30	2984	539.60	316.60	SYNCTIME	3050	.	.	mj.edf	RIGHT	5308	3361889	Full Trial Period	3356581	48	Trial: 48	3356581	4	Ì«Ñô	²ÍÅÌ	ÐÉÐÉ	f	f
mj	.	.	.	.	.	.	.	.	.	.	12	.	.	.	false	false	Message: 4534ms	11.55	13.39	863	5217	879.10	343.60	13	404.90	4355	536.70	333.30	INVISIBLE_BOUNDARY[2]	4534	.	.	mj.edf	RIGHT	5308	3361889	Full Trial Period	3356581	48	Trial: 48	3356581	4	Ì«Ñô	²ÍÅÌ	ÐÉÐÉ	f	f
mj	.	.	.	.	.	.	.	.	.	.	13	.	.	.	false	false	Message: 4541ms	11.55	13.39	863	5217	879.10	343.60	13	404.90	4355	536.70	333.30	SYNCTIME	4541	.	.	mj.edf	RIGHT	5308	3361889	Full Trial Period	3356581	48	Trial: 48	3356581	4	Ì«Ñô	²ÍÅÌ	ÐÉÐÉ	f	f
mj	.	.	.	.	.	.	.	.	.	.	14	.	.	.	false	false	Message: 5290ms	15.82	243.35	65	5306	411.20	314.10	14	567.70	5242	879.90	345.00	KEYBOARD	5290	.	.	mj.edf	RIGHT	5308	3361889	Full Trial Period	3356581	48	Trial: 48	3356581	4	Ì«Ñô	²ÍÅÌ	ÐÉÐÉ	f	f
mj	.	.	.	.	.	.	.	.	.	.	15	.	.	.	false	false	Message: 5354ms	.	.	.	.	.	.	.	.	.	.	.	TRIAL_RESULT 0	5354	.	.	mj.edf	RIGHT	5308	3361889	Full Trial Period	3356581	48	Trial: 48	3356581	4	Ì«Ñô	²ÍÅÌ	ÐÉÐÉ	f	f
mj	.	.	.	.	.	.	.	.	.	.	1	.	.	.	false	false	Message: -19ms	.	.	.	.	.	.	.	.	.	.	.	TRIALID 48	-19	.	.	mj.edf	RIGHT	3008	3370523	Full Trial Period	3367515	49	Trial: 49	3367515	58	ÏãÑÌ	¸Ö±Ê	º£ëà	f	f
mj	.	.	.	.	.	.	.	.	.	.	2	.	.	.	false	false	Message: -1ms	.	.	.	.	.	.	.	.	.	.	.	RECCFG CR 1000 2 0 R	-1	.	.	mj.edf	RIGHT	3008	3370523	Full Trial Period	3367515	49	Trial: 49	3367515	58	ÏãÑÌ	¸Ö±Ê	º£ëà	f	f
mj	.	.	.	.	.	.	.	.	.	.	3	.	.	.	false	false	Message: -1ms	.	.	.	.	.	.	.	.	.	.	.	ELCLCFG TOWER	-1	.	.	mj.edf	RIGHT	3008	3370523	Full Trial Period	3367515	49	Trial: 49	3367515	58	ÏãÑÌ	¸Ö±Ê	º£ëà	f	f
mj	.	.	.	.	.	.	.	.	.	.	4	.	.	.	false	false	Message: -1ms	.	.	.	.	.	.	.	.	.	.	.	GAZE_COORDS 0.00 0.00 1023.00 767.00	-1	.	.	mj.edf	RIGHT	3008	3370523	Full Trial Period	3367515	49	Trial: 49	3367515	58	ÏãÑÌ	¸Ö±Ê	º£ëà	f	f
mj	.	.	.	.	.	.	.	.	.	.	5	.	.	.	false	false	Message: -1ms	.	.	.	.	.	.	.	.	.	.	.	THRESHOLDS R 100 219	-1	.	.	mj.edf	RIGHT	3008	3370523	Full Trial Period	3367515	49	Trial: 49	3367515	58	ÏãÑÌ	¸Ö±Ê	º£ëà	f	f
mj	.	.	.	.	.	.	.	.	.	.	6	.	.	.	false	false	Message: -1ms	.	.	.	.	.	.	.	.	.	.	.	ELCL_PROC CENTROID (3)	-1	.	.	mj.edf	RIGHT	3008	3370523	Full Trial Period	3367515	49	Trial: 49	3367515	58	ÏãÑÌ	¸Ö±Ê	º£ëà	f	f
mj	.	.	.	.	.	.	.	.	.	.	7	.	.	.	false	false	Message: -1ms	.	.	.	.	.	.	.	.	.	.	.	ELCL_PCR_PARAM 5 3.0	-1	.	.	mj.edf	RIGHT	3008	3370523	Full Trial Period	3367515	49	Trial: 49	3367515	58	ÏãÑÌ	¸Ö±Ê	º£ëà	f	f
mj	.	.	.	.	.	.	.	.	.	.	8	.	.	.	false	true	Message: 0ms	.	.	.	.	.	.	.	.	.	.	.	!MODE RECORD CR 1000 2 0 R	0	.	.	mj.edf	RIGHT	3008	3370523	Full Trial Period	3367515	49	Trial: 49	3367515	58	ÏãÑÌ	¸Ö±Ê	º£ëà	f	f
mj	.	.	.	.	296	302	1	7	150.80	409.60	9	.	.	.	false	false	Message: 48ms	.	.	.	.	.	.	.	.	.	.	.	SYNCTIME	48	150.80	409.60	mj.edf	RIGHT	3008	3370523	Full Trial Period	3367515	49	Trial: 49	3367515	58	ÏãÑÌ	¸Ö±Ê	º£ëà	f	f
mj	.	.	.	.	.	.	.	.	.	.	10	.	.	.	false	false	Message: 1346ms	10.15	195.12	52	1369	507.50	413.30	6	366.90	1318	207.20	395.70	INVISIBLE_BOUNDARY[1]	1346	.	.	mj.edf	RIGHT	3008	3370523	Full Trial Period	3367515	49	Trial: 49	3367515	58	ÏãÑÌ	¸Ö±Ê	º£ëà	f	f
mj	.	.	.	.	.	.	.	.	.	.	11	.	.	.	false	false	Message: 1356ms	10.15	195.12	52	1369	507.50	413.30	6	366.90	1318	207.20	395.70	SYNCTIME	1356	.	.	mj.edf	RIGHT	3008	3370523	Full Trial Period	3367515	49	Trial: 49	3367515	58	ÏãÑÌ	¸Ö±Ê	º£ëà	f	f
mj	.	.	.	.	.	.	.	.	.	.	12	.	.	.	false	false	Message: 2146ms	8.82	187.69	47	2153	765.70	398.50	9	330.50	2107	505.50	402.40	INVISIBLE_BOUNDARY[2]	2146	.	.	mj.edf	RIGHT	3008	3370523	Full Trial Period	3367515	49	Trial: 49	3367515	58	ÏãÑÌ	¸Ö±Ê	º£ëà	f	f
mj	.	.	.	.	135	2288	10	2154	751.80	395.30	13	.	.	.	false	false	Message: 2155ms	.	.	.	.	.	.	.	.	.	.	.	SYNCTIME	2155	751.80	395.30	mj.edf	RIGHT	3008	3370523	Full Trial Period	3367515	49	Trial: 49	3367515	58	ÏãÑÌ	¸Ö±Ê	º£ëà	f	f
mj	.	.	.	.	.	.	.	.	.	.	14	.	.	.	false	false	Message: 2989ms	14.09	299.82	47	3006	472.40	342.60	12	451.40	2960	888.10	400.30	KEYBOARD	2989	.	.	mj.edf	RIGHT	3008	3370523	Full Trial Period	3367515	49	Trial: 49	3367515	58	ÏãÑÌ	¸Ö±Ê	º£ëà	f	f
mj	.	.	.	.	.	.	.	.	.	.	15	.	.	.	false	false	Message: 3054ms	.	.	.	.	.	.	.	.	.	.	.	TRIAL_RESULT 0	3054	.	.	mj.edf	RIGHT	3008	3370523	Full Trial Period	3367515	49	Trial: 49	3367515	58	ÏãÑÌ	¸Ö±Ê	º£ëà	f	f
mj	.	.	.	.	.	.	.	.	.	.	1	.	.	.	false	false	Message: -17ms	.	.	.	.	.	.	.	.	.	.	.	TRIALID 49	-17	.	.	mj.edf	RIGHT	5213	3377075	Full Trial Period	3371862	50	Trial: 50	3371862	18	Õë¹Ü	·Éµú	ÁïÁïÇò	j	j
mj	.	.	.	.	.	.	.	.	.	.	2	.	.	.	false	false	Message: -1ms	.	.	.	.	.	.	.	.	.	.	.	RECCFG CR 1000 2 0 R	-1	.	.	mj.edf	RIGHT	5213	3377075	Full Trial Period	3371862	50	Trial: 50	3371862	18	Õë¹Ü	·Éµú	ÁïÁïÇò	j	j
mj	.	.	.	.	.	.	.	.	.	.	3	.	.	.	false	false	Message: -1ms	.	.	.	.	.	.	.	.	.	.	.	ELCLCFG TOWER	-1	.	.	mj.edf	RIGHT	5213	3377075	Full Trial Period	3371862	50	Trial: 50	3371862	18	Õë¹Ü	·Éµú	ÁïÁïÇò	j	j
mj	.	.	.	.	.	.	.	.	.	.	4	.	.	.	false	false	Message: -1ms	.	.	.	.	.	.	.	.	.	.	.	GAZE_COORDS 0.00 0.00 1023.00 767.00	-1	.	.	mj.edf	RIGHT	5213	3377075	Full Trial Period	3371862	50	Trial: 50	3371862	18	Õë¹Ü	·Éµú	ÁïÁïÇò	j	j
mj	.	.	.	.	.	.	.	.	.	.	5	.	.	.	false	false	Message: -1ms	.	.	.	.	.	.	.	.	.	.	.	THRESHOLDS R 100 219	-1	.	.	mj.edf	RIGHT	5213	3377075	Full Trial Period	3371862	50	Trial: 50	3371862	18	Õë¹Ü	·Éµú	ÁïÁïÇò	j	j
mj	.	.	.	.	.	.	.	.	.	.	6	.	.	.	false	false	Message: -1ms	.	.	.	.	.	.	.	.	.	.	.	ELCL_PROC CENTROID (3)	-1	.	.	mj.edf	RIGHT	5213	3377075	Full Trial Period	3371862	50	Trial: 50	3371862	18	Õë¹Ü	·Éµú	ÁïÁïÇò	j	j
mj	.	.	.	.	.	.	.	.	.	.	7	.	.	.	false	false	Message: -1ms	.	.	.	.	.	.	.	.	.	.	.	ELCL_PCR_PARAM 5 3.0	-1	.	.	mj.edf	RIGHT	5213	3377075	Full Trial Period	3371862	50	Trial: 50	3371862	18	Õë¹Ü	·Éµú	ÁïÁïÇò	j	j
mj	.	.	.	.	.	.	.	.	.	.	8	.	.	.	false	true	Message: 0ms	.	.	.	.	.	.	.	.	.	.	.	!MODE RECORD CR 1000 2 0 R	0	.	.	mj.edf	RIGHT	5213	3377075	Full Trial Period	3371862	50	Trial: 50	3371862	18	Õë¹Ü	·Éµú	ÁïÁïÇò	j	j
mj	.	.	.	.	.	.	.	.	.	.	9	.	.	.	false	false	Message: 42ms	.	.	103	103	165.50	361.30	1	922.70	1	.	.	SYNCTIME	42	.	.	mj.edf	RIGHT	5213	3377075	Full Trial Period	3371862	50	Trial: 50	3371862	18	Õë¹Ü	·Éµú	ÁïÁïÇò	j	j
mj	.	.	.	.	.	.	.	.	.	.	10	.	.	.	false	false	Message: 1494ms	16.65	252.28	66	1526	630.20	411.40	8	432.60	1461	132.10	388.00	INVISIBLE_BOUNDARY[1]	1494	.	.	mj.edf	RIGHT	5213	3377075	Full Trial Period	3371862	50	Trial: 50	3371862	18	Õë¹Ü	·Éµú	ÁïÁïÇò	j	j
mj	.	.	.	.	.	.	.	.	.	.	11	.	.	.	false	false	Message: 1499ms	16.65	252.28	66	1526	630.20	411.40	8	432.60	1461	132.10	388.00	SYNCTIME	1499	.	.	mj.edf	RIGHT	5213	3377075	Full Trial Period	3371862	50	Trial: 50	3371862	18	Õë¹Ü	·Éµú	ÁïÁïÇò	j	j
mj	.	.	.	.	.	.	.	.	.	.	12	.	.	.	false	false	Message: 2398ms	12.54	212.51	59	2424	899.20	455.00	10	377.40	2366	528.60	392.00	INVISIBLE_BOUNDARY[2]	2398	.	.	mj.edf	RIGHT	5213	3377075	Full Trial Period	3371862	50	Trial: 50	3371862	18	Õë¹Ü	·Éµú	ÁïÁïÇò	j	j
mj	.	.	.	.	.	.	.	.	.	.	13	.	.	.	false	false	Message: 2408ms	12.54	212.51	59	2424	899.20	455.00	10	377.40	2366	528.60	392.00	SYNCTIME	2408	.	.	mj.edf	RIGHT	5213	3377075	Full Trial Period	3371862	50	Trial: 50	3371862	18	Õë¹Ü	·Éµú	ÁïÁïÇò	j	j
mj	.	.	.	.	316	5211	16	4896	900.30	439.90	14	.	.	.	false	false	Message: 5195ms	.	.	.	.	.	.	.	.	.	.	.	KEYBOARD	5195	900.30	439.90	mj.edf	RIGHT	5213	3377075	Full Trial Period	3371862	50	Trial: 50	3371862	18	Õë¹Ü	·Éµú	ÁïÁïÇò	j	j
mj	.	.	.	.	.	.	.	.	.	.	15	.	.	.	false	false	Message: 5253ms	.	.	.	.	.	.	.	.	.	.	.	TRIAL_RESULT 0	5253	.	.	mj.edf	RIGHT	5213	3377075	Full Trial Period	3371862	50	Trial: 50	3371862	18	Õë¹Ü	·Éµú	ÁïÁïÇò	j	j
mj	.	.	.	.	.	.	.	.	.	.	1	.	.	.	false	false	Message: -16ms	.	.	.	.	.	.	.	.	.	.	.	TRIALID 50	-16	.	.	mj.edf	RIGHT	3646	3382348	Full Trial Period	3378702	51	Trial: 51	3378702	14	¸Ö±Ê	¼å±ý	Ì«Ñô	j	j
mj	.	.	.	.	.	.	.	.	.	.	2	.	.	.	false	false	Message: -1ms	.	.	.	.	.	.	.	.	.	.	.	RECCFG CR 1000 2 0 R	-1	.	.	mj.edf	RIGHT	3646	3382348	Full Trial Period	3378702	51	Trial: 51	3378702	14	¸Ö±Ê	¼å±ý	Ì«Ñô	j	j
mj	.	.	.	.	.	.	.	.	.	.	3	.	.	.	false	false	Message: -1ms	.	.	.	.	.	.	.	.	.	.	.	ELCLCFG TOWER	-1	.	.	mj.edf	RIGHT	3646	3382348	Full Trial Period	3378702	51	Trial: 51	3378702	14	¸Ö±Ê	¼å±ý	Ì«Ñô	j	j
mj	.	.	.	.	.	.	.	.	.	.	4	.	.	.	false	false	Message: -1ms	.	.	.	.	.	.	.	.	.	.	.	GAZE_COORDS 0.00 0.00 1023.00 767.00	-1	.	.	mj.edf	RIGHT	3646	3382348	Full Trial Period	3378702	51	Trial: 51	3378702	14	¸Ö±Ê	¼å±ý	Ì«Ñô	j	j
mj	.	.	.	.	.	.	.	.	.	.	5	.	.	.	false	false	Message: -1ms	.	.	.	.	.	.	.	.	.	.	.	THRESHOLDS R 100 219	-1	.	.	mj.edf	RIGHT	3646	3382348	Full Trial Period	3378702	51	Trial: 51	3378702	14	¸Ö±Ê	¼å±ý	Ì«Ñô	j	j
mj	.	.	.	.	.	.	.	.	.	.	6	.	.	.	false	false	Message: -1ms	.	.	.	.	.	.	.	.	.	.	.	ELCL_PROC CENTROID (3)	-1	.	.	mj.edf	RIGHT	3646	3382348	Full Trial Period	3378702	51	Trial: 51	3378702	14	¸Ö±Ê	¼å±ý	Ì«Ñô	j	j
mj	.	.	.	.	.	.	.	.	.	.	7	.	.	.	false	false	Message: -1ms	.	.	.	.	.	.	.	.	.	.	.	ELCL_PCR_PARAM 5 3.0	-1	.	.	mj.edf	RIGHT	3646	3382348	Full Trial Period	3378702	51	Trial: 51	3378702	14	¸Ö±Ê	¼å±ý	Ì«Ñô	j	j
mj	.	.	.	.	.	.	.	.	.	.	8	.	.	.	false	true	Message: 0ms	.	.	.	.	.	.	.	.	.	.	.	!MODE RECORD CR 1000 2 0 R	0	.	.	mj.edf	RIGHT	3646	3382348	Full Trial Period	3378702	51	Trial: 51	3378702	14	¸Ö±Ê	¼å±ý	Ì«Ñô	j	j
mj	.	.	.	.	586	592	1	7	140.60	384.40	9	.	.	.	false	false	Message: 43ms	.	.	.	.	.	.	.	.	.	.	.	SYNCTIME	43	140.60	384.40	mj.edf	RIGHT	3646	3382348	Full Trial Period	3378702	51	Trial: 51	3378702	14	¸Ö±Ê	¼å±ý	Ì«Ñô	j	j
mj	.	.	.	.	246	1420	4	1175	487.20	384.50	10	[1]	1	RECTANGLE_INTERESTAREA	false	false	Message: 1182ms	.	.	.	.	.	.	.	.	.	.	.	INVISIBLE_BOUNDARY[1]	1182	487.20	384.50	mj.edf	RIGHT	3646	3382348	Full Trial Period	3378702	51	Trial: 51	3378702	14	¸Ö±Ê	¼å±ý	Ì«Ñô	j	j
mj	.	.	.	.	246	1420	4	1175	487.20	384.50	11	[1]	1	RECTANGLE_INTERESTAREA	false	false	Message: 1191ms	.	.	.	.	.	.	.	.	.	.	.	SYNCTIME	1191	487.20	384.50	mj.edf	RIGHT	3646	3382348	Full Trial Period	3378702	51	Trial: 51	3378702	14	¸Ö±Ê	¼å±ý	Ì«Ñô	j	j
mj	.	.	.	.	.	.	.	.	.	.	12	.	.	.	false	false	Message: 2920ms	10.32	153.96	67	2956	849.50	369.90	8	439.60	2890	544.80	350.80	INVISIBLE_BOUNDARY[2]	2920	.	.	mj.edf	RIGHT	3646	3382348	Full Trial Period	3378702	51	Trial: 51	3378702	14	¸Ö±Ê	¼å±ý	Ì«Ñô	j	j
mj	.	.	.	.	.	.	.	.	.	.	13	.	.	.	false	false	Message: 2925ms	10.32	153.96	67	2956	849.50	369.90	8	439.60	2890	544.80	350.80	SYNCTIME	2925	.	.	mj.edf	RIGHT	3646	3382348	Full Trial Period	3378702	51	Trial: 51	3378702	14	¸Ö±Ê	¼å±ý	Ì«Ñô	j	j
mj	.	.	.	.	303	3644	12	3342	550.90	330.00	14	.	.	.	false	false	Message: 3627ms	.	.	.	.	.	.	.	.	.	.	.	KEYBOARD	3627	550.90	330.00	mj.edf	RIGHT	3646	3382348	Full Trial Period	3378702	51	Trial: 51	3378702	14	¸Ö±Ê	¼å±ý	Ì«Ñô	j	j
mj	.	.	.	.	.	.	.	.	.	.	15	.	.	.	false	false	Message: 3688ms	.	.	.	.	.	.	.	.	.	.	.	TRIAL_RESULT 0	3688	.	.	mj.edf	RIGHT	3646	3382348	Full Trial Period	3378702	51	Trial: 51	3378702	14	¸Ö±Ê	¼å±ý	Ì«Ñô	j	j
mj	.	.	.	.	.	.	.	.	.	.	1	.	.	.	false	false	Message: -16ms	.	.	.	.	.	.	.	.	.	.	.	TRIALID 51	-16	.	.	mj.edf	RIGHT	4872	3388715	Full Trial Period	3383843	52	Trial: 52	3383843	74	Êó±ê	ÓñÃ×	ß¦ÃæÕÈ	f	j
mj	.	.	.	.	.	.	.	.	.	.	2	.	.	.	false	false	Message: -1ms	.	.	.	.	.	.	.	.	.	.	.	RECCFG CR 1000 2 0 R	-1	.	.	mj.edf	RIGHT	4872	3388715	Full Trial Period	3383843	52	Trial: 52	3383843	74	Êó±ê	ÓñÃ×	ß¦ÃæÕÈ	f	j
mj	.	.	.	.	.	.	.	.	.	.	3	.	.	.	false	false	Message: -1ms	.	.	.	.	.	.	.	.	.	.	.	ELCLCFG TOWER	-1	.	.	mj.edf	RIGHT	4872	3388715	Full Trial Period	3383843	52	Trial: 52	3383843	74	Êó±ê	ÓñÃ×	ß¦ÃæÕÈ	f	j
mj	.	.	.	.	.	.	.	.	.	.	4	.	.	.	false	false	Message: -1ms	.	.	.	.	.	.	.	.	.	.	.	GAZE_COORDS 0.00 0.00 1023.00 767.00	-1	.	.	mj.edf	RIGHT	4872	3388715	Full Trial Period	3383843	52	Trial: 52	3383843	74	Êó±ê	ÓñÃ×	ß¦ÃæÕÈ	f	j
mj	.	.	.	.	.	.	.	.	.	.	5	.	.	.	false	false	Message: -1ms	.	.	.	.	.	.	.	.	.	.	.	THRESHOLDS R 100 219	-1	.	.	mj.edf	RIGHT	4872	3388715	Full Trial Period	3383843	52	Trial: 52	3383843	74	Êó±ê	ÓñÃ×	ß¦ÃæÕÈ	f	j
mj	.	.	.	.	.	.	.	.	.	.	6	.	.	.	false	false	Message: -1ms	.	.	.	.	.	.	.	.	.	.	.	ELCL_PROC CENTROID (3)	-1	.	.	mj.edf	RIGHT	4872	3388715	Full Trial Period	3383843	52	Trial: 52	3383843	74	Êó±ê	ÓñÃ×	ß¦ÃæÕÈ	f	j
mj	.	.	.	.	.	.	.	.	.	.	7	.	.	.	false	false	Message: -1ms	.	.	.	.	.	.	.	.	.	.	.	ELCL_PCR_PARAM 5 3.0	-1	.	.	mj.edf	RIGHT	4872	3388715	Full Trial Period	3383843	52	Trial: 52	3383843	74	Êó±ê	ÓñÃ×	ß¦ÃæÕÈ	f	j
mj	.	.	.	.	.	.	.	.	.	.	8	.	.	.	false	true	Message: 0ms	.	.	.	.	.	.	.	.	.	.	.	!MODE RECORD CR 1000 2 0 R	0	.	.	mj.edf	RIGHT	4872	3388715	Full Trial Period	3383843	52	Trial: 52	3383843	74	Êó±ê	ÓñÃ×	ß¦ÃæÕÈ	f	j
mj	.	.	.	.	336	342	1	7	142.00	392.20	9	.	.	.	false	false	Message: 42ms	.	.	.	.	.	.	.	.	.	.	.	SYNCTIME	42	142.00	392.20	mj.edf	RIGHT	4872	3388715	Full Trial Period	3383843	52	Trial: 52	3383843	74	Êó±ê	ÓñÃ×	ß¦ÃæÕÈ	f	j
mj	.	.	.	.	.	.	.	.	.	.	10	.	.	.	false	false	Message: 593ms	4.99	151.31	33	604	454.60	376.10	2	309.40	572	308.30	377.00	INVISIBLE_BOUNDARY[1]	593	.	.	mj.edf	RIGHT	4872	3388715	Full Trial Period	3383843	52	Trial: 52	3383843	74	Êó±ê	ÓñÃ×	ß¦ÃæÕÈ	f	j
mj	.	.	.	.	.	.	.	.	.	.	11	.	.	.	false	false	Message: 600ms	4.99	151.31	33	604	454.60	376.10	2	309.40	572	308.30	377.00	SYNCTIME	600	.	.	mj.edf	RIGHT	4872	3388715	Full Trial Period	3383843	52	Trial: 52	3383843	74	Êó±ê	ÓñÃ×	ß¦ÃæÕÈ	f	j
mj	.	.	.	.	.	.	.	.	.	.	12	.	.	.	false	false	Message: 1813ms	5.47	144.02	38	1826	831.90	388.00	7	246.30	1789	676.20	342.50	INVISIBLE_BOUNDARY[2]	1813	.	.	mj.edf	RIGHT	4872	3388715	Full Trial Period	3383843	52	Trial: 52	3383843	74	Êó±ê	ÓñÃ×	ß¦ÃæÕÈ	f	j
mj	.	.	.	.	.	.	.	.	.	.	13	.	.	.	false	false	Message: 1816ms	5.47	144.02	38	1826	831.90	388.00	7	246.30	1789	676.20	342.50	SYNCTIME	1816	.	.	mj.edf	RIGHT	4872	3388715	Full Trial Period	3383843	52	Trial: 52	3383843	74	Êó±ê	ÓñÃ×	ß¦ÃæÕÈ	f	j
mj	.	.	.	.	260	4870	18	4611	601.40	413.40	14	.	.	.	false	false	Message: 4853ms	.	.	.	.	.	.	.	.	.	.	.	KEYBOARD	4853	601.40	413.40	mj.edf	RIGHT	4872	3388715	Full Trial Period	3383843	52	Trial: 52	3383843	74	Êó±ê	ÓñÃ×	ß¦ÃæÕÈ	f	j
mj	.	.	.	.	.	.	.	.	.	.	15	.	.	.	false	false	Message: 4918ms	.	.	.	.	.	.	.	.	.	.	.	TRIAL_RESULT 0	4918	.	.	mj.edf	RIGHT	4872	3388715	Full Trial Period	3383843	52	Trial: 52	3383843	74	Êó±ê	ÓñÃ×	ß¦ÃæÕÈ	f	j
mj	.	.	.	.	.	.	.	.	.	.	1	.	.	.	false	false	Message: -16ms	.	.	.	.	.	.	.	.	.	.	.	TRIALID 52	-16	.	.	mj.edf	RIGHT	5148	3395348	Full Trial Period	3390200	53	Trial: 53	3390200	23	×ÔÐÐ³µ	Ï´ÒÂ»ú	¹Ä	j	j
mj	.	.	.	.	.	.	.	.	.	.	2	.	.	.	false	false	Message: -1ms	.	.	.	.	.	.	.	.	.	.	.	RECCFG CR 1000 2 0 R	-1	.	.	mj.edf	RIGHT	5148	3395348	Full Trial Period	3390200	53	Trial: 53	3390200	23	×ÔÐÐ³µ	Ï´ÒÂ»ú	¹Ä	j	j
mj	.	.	.	.	.	.	.	.	.	.	3	.	.	.	false	false	Message: -1ms	.	.	.	.	.	.	.	.	.	.	.	ELCLCFG TOWER	-1	.	.	mj.edf	RIGHT	5148	3395348	Full Trial Period	3390200	53	Trial: 53	3390200	23	×ÔÐÐ³µ	Ï´ÒÂ»ú	¹Ä	j	j
mj	.	.	.	.	.	.	.	.	.	.	4	.	.	.	false	false	Message: -1ms	.	.	.	.	.	.	.	.	.	.	.	GAZE_COORDS 0.00 0.00 1023.00 767.00	-1	.	.	mj.edf	RIGHT	5148	3395348	Full Trial Period	3390200	53	Trial: 53	3390200	23	×ÔÐÐ³µ	Ï´ÒÂ»ú	¹Ä	j	j
mj	.	.	.	.	.	.	.	.	.	.	5	.	.	.	false	false	Message: -1ms	.	.	.	.	.	.	.	.	.	.	.	THRESHOLDS R 100 219	-1	.	.	mj.edf	RIGHT	5148	3395348	Full Trial Period	3390200	53	Trial: 53	3390200	23	×ÔÐÐ³µ	Ï´ÒÂ»ú	¹Ä	j	j
mj	.	.	.	.	.	.	.	.	.	.	6	.	.	.	false	false	Message: -1ms	.	.	.	.	.	.	.	.	.	.	.	ELCL_PROC CENTROID (3)	-1	.	.	mj.edf	RIGHT	5148	3395348	Full Trial Period	3390200	53	Trial: 53	3390200	23	×ÔÐÐ³µ	Ï´ÒÂ»ú	¹Ä	j	j
mj	.	.	.	.	.	.	.	.	.	.	7	.	.	.	false	false	Message: -1ms	.	.	.	.	.	.	.	.	.	.	.	ELCL_PCR_PARAM 5 3.0	-1	.	.	mj.edf	RIGHT	5148	3395348	Full Trial Period	3390200	53	Trial: 53	3390200	23	×ÔÐÐ³µ	Ï´ÒÂ»ú	¹Ä	j	j
mj	.	.	.	.	.	.	.	.	.	.	8	.	.	.	false	true	Message: 0ms	.	.	.	.	.	.	.	.	.	.	.	!MODE RECORD CR 1000 2 0 R	0	.	.	mj.edf	RIGHT	5148	3395348	Full Trial Period	3390200	53	Trial: 53	3390200	23	×ÔÐÐ³µ	Ï´ÒÂ»ú	¹Ä	j	j
mj	.	.	.	.	208	214	1	7	170.50	375.70	9	.	.	.	false	false	Message: 42ms	.	.	.	.	.	.	.	.	.	.	.	SYNCTIME	42	170.50	375.70	mj.edf	RIGHT	5148	3395348	Full Trial Period	3390200	53	Trial: 53	3390200	23	×ÔÐÐ³µ	Ï´ÒÂ»ú	¹Ä	j	j
mj	.	.	.	.	.	.	.	.	.	.	10	.	.	.	false	false	Message: 1119ms	1.08	11.70	92	1197	547.60	388.00	4	224.60	1106	540.80	357.90	INVISIBLE_BOUNDARY[1]	1119	.	.	mj.edf	RIGHT	5148	3395348	Full Trial Period	3390200	53	Trial: 53	3390200	23	×ÔÐÐ³µ	Ï´ÒÂ»ú	¹Ä	j	j
mj	.	.	.	.	.	.	.	.	.	.	11	.	.	.	false	false	Message: 1125ms	1.08	11.70	92	1197	547.60	388.00	4	224.60	1106	540.80	357.90	SYNCTIME	1125	.	.	mj.edf	RIGHT	5148	3395348	Full Trial Period	3390200	53	Trial: 53	3390200	23	×ÔÐÐ³µ	Ï´ÒÂ»ú	¹Ä	j	j
mj	.	.	.	.	.	.	.	.	.	.	12	.	.	.	false	false	Message: 2506ms	10.44	34.35	304	2562	784.30	357.60	8	974.30	2259	477.70	381.20	INVISIBLE_BOUNDARY[2]	2506	.	.	mj.edf	RIGHT	5148	3395348	Full Trial Period	3390200	53	Trial: 53	3390200	23	×ÔÐÐ³µ	Ï´ÒÂ»ú	¹Ä	j	j
mj	.	.	.	.	.	.	.	.	.	.	13	.	.	.	false	false	Message: 2516ms	10.44	34.35	304	2562	784.30	357.60	8	974.30	2259	477.70	381.20	SYNCTIME	2516	.	.	mj.edf	RIGHT	5148	3395348	Full Trial Period	3390200	53	Trial: 53	3390200	23	×ÔÐÐ³µ	Ï´ÒÂ»ú	¹Ä	j	j
mj	.	.	.	.	.	.	.	.	.	.	14	.	.	.	false	false	Message: 5129ms	7.20	67.91	106	5146	871.70	357.60	18	374.00	5041	657.20	360.40	KEYBOARD	5129	.	.	mj.edf	RIGHT	5148	3395348	Full Trial Period	3390200	53	Trial: 53	3390200	23	×ÔÐÐ³µ	Ï´ÒÂ»ú	¹Ä	j	j
mj	.	.	.	.	.	.	.	.	.	.	15	.	.	.	false	false	Message: 5198ms	.	.	.	.	.	.	.	.	.	.	.	TRIAL_RESULT 0	5198	.	.	mj.edf	RIGHT	5148	3395348	Full Trial Period	3390200	53	Trial: 53	3390200	23	×ÔÐÐ³µ	Ï´ÒÂ»ú	¹Ä	j	j
mj	.	.	.	.	.	.	.	.	.	.	1	.	.	.	false	false	Message: -17ms	.	.	.	.	.	.	.	.	.	.	.	TRIALID 53	-17	.	.	mj.edf	RIGHT	5604	3402037	Full Trial Period	3396433	54	Trial: 54	3396433	11	¾í³ß	Æ¤´ø	ÑÌ»Ò¸×	f	f
mj	.	.	.	.	.	.	.	.	.	.	2	.	.	.	false	false	Message: -1ms	.	.	.	.	.	.	.	.	.	.	.	RECCFG CR 1000 2 0 R	-1	.	.	mj.edf	RIGHT	5604	3402037	Full Trial Period	3396433	54	Trial: 54	3396433	11	¾í³ß	Æ¤´ø	ÑÌ»Ò¸×	f	f
mj	.	.	.	.	.	.	.	.	.	.	3	.	.	.	false	false	Message: -1ms	.	.	.	.	.	.	.	.	.	.	.	ELCLCFG TOWER	-1	.	.	mj.edf	RIGHT	5604	3402037	Full Trial Period	3396433	54	Trial: 54	3396433	11	¾í³ß	Æ¤´ø	ÑÌ»Ò¸×	f	f
mj	.	.	.	.	.	.	.	.	.	.	4	.	.	.	false	false	Message: -1ms	.	.	.	.	.	.	.	.	.	.	.	GAZE_COORDS 0.00 0.00 1023.00 767.00	-1	.	.	mj.edf	RIGHT	5604	3402037	Full Trial Period	3396433	54	Trial: 54	3396433	11	¾í³ß	Æ¤´ø	ÑÌ»Ò¸×	f	f
mj	.	.	.	.	.	.	.	.	.	.	5	.	.	.	false	false	Message: -1ms	.	.	.	.	.	.	.	.	.	.	.	THRESHOLDS R 100 219	-1	.	.	mj.edf	RIGHT	5604	3402037	Full Trial Period	3396433	54	Trial: 54	3396433	11	¾í³ß	Æ¤´ø	ÑÌ»Ò¸×	f	f
mj	.	.	.	.	.	.	.	.	.	.	6	.	.	.	false	false	Message: -1ms	.	.	.	.	.	.	.	.	.	.	.	ELCL_PROC CENTROID (3)	-1	.	.	mj.edf	RIGHT	5604	3402037	Full Trial Period	3396433	54	Trial: 54	3396433	11	¾í³ß	Æ¤´ø	ÑÌ»Ò¸×	f	f
mj	.	.	.	.	.	.	.	.	.	.	7	.	.	.	false	false	Message: -1ms	.	.	.	.	.	.	.	.	.	.	.	ELCL_PCR_PARAM 5 3.0	-1	.	.	mj.edf	RIGHT	5604	3402037	Full Trial Period	3396433	54	Trial: 54	3396433	11	¾í³ß	Æ¤´ø	ÑÌ»Ò¸×	f	f
mj	.	.	.	.	.	.	.	.	.	.	8	.	.	.	false	true	Message: 0ms	.	.	.	.	.	.	.	.	.	.	.	!MODE RECORD CR 1000 2 0 R	0	.	.	mj.edf	RIGHT	5604	3402037	Full Trial Period	3396433	54	Trial: 54	3396433	11	¾í³ß	Æ¤´ø	ÑÌ»Ò¸×	f	f
mj	45	45	1	1	.	.	.	.	.	.	9	.	.	.	false	false	Message: 41ms	.	.	130	130	203.20	414.30	1	705.80	1	.	.	SYNCTIME	41	.	.	mj.edf	RIGHT	5604	3402037	Full Trial Period	3396433	54	Trial: 54	3396433	11	¾í³ß	Æ¤´ø	ÑÌ»Ò¸×	f	f
mj	.	.	.	.	.	.	.	.	.	.	10	.	.	.	false	false	Message: 877ms	12.11	212.39	57	908	563.40	410.50	6	473.00	852	207.10	373.00	INVISIBLE_BOUNDARY[1]	877	.	.	mj.edf	RIGHT	5604	3402037	Full Trial Period	3396433	54	Trial: 54	3396433	11	¾í³ß	Æ¤´ø	ÑÌ»Ò¸×	f	f
mj	.	.	.	.	.	.	.	.	.	.	11	.	.	.	false	false	Message: 883ms	12.11	212.39	57	908	563.40	410.50	6	473.00	852	207.10	373.00	SYNCTIME	883	.	.	mj.edf	RIGHT	5604	3402037	Full Trial Period	3396433	54	Trial: 54	3396433	11	¾í³ß	Æ¤´ø	ÑÌ»Ò¸×	f	f
mj	.	.	.	.	.	.	.	.	.	.	12	.	.	.	false	false	Message: 2797ms	12.00	61.84	194	2830	842.00	386.30	12	374.30	2637	486.30	384.50	INVISIBLE_BOUNDARY[2]	2797	.	.	mj.edf	RIGHT	5604	3402037	Full Trial Period	3396433	54	Trial: 54	3396433	11	¾í³ß	Æ¤´ø	ÑÌ»Ò¸×	f	f
mj	.	.	.	.	.	.	.	.	.	.	13	.	.	.	false	false	Message: 2808ms	12.00	61.84	194	2830	842.00	386.30	12	374.30	2637	486.30	384.50	SYNCTIME	2808	.	.	mj.edf	RIGHT	5604	3402037	Full Trial Period	3396433	54	Trial: 54	3396433	11	¾í³ß	Æ¤´ø	ÑÌ»Ò¸×	f	f
mj	.	.	.	.	216	5602	24	5387	852.80	388.00	14	[1]	2	RECTANGLE_INTERESTAREA	false	false	Message: 5585ms	.	.	.	.	.	.	.	.	.	.	.	KEYBOARD	5585	852.80	388.00	mj.edf	RIGHT	5604	3402037	Full Trial Period	3396433	54	Trial: 54	3396433	11	¾í³ß	Æ¤´ø	ÑÌ»Ò¸×	f	f
mj	.	.	.	.	.	.	.	.	.	.	15	.	.	.	false	false	Message: 5648ms	.	.	.	.	.	.	.	.	.	.	.	TRIAL_RESULT 0	5648	.	.	mj.edf	RIGHT	5604	3402037	Full Trial Period	3396433	54	Trial: 54	3396433	11	¾í³ß	Æ¤´ø	ÑÌ»Ò¸×	f	f
mj	.	.	.	.	.	.	.	.	.	.	1	.	.	.	false	false	Message: -19ms	.	.	.	.	.	.	.	.	.	.	.	TRIALID 54	-19	.	.	mj.edf	RIGHT	4540	3408149	Full Trial Period	3403609	55	Trial: 55	3403609	62	ÏÉÈËÕÆ	ÉþË÷	µçÏß	j	j
mj	.	.	.	.	.	.	.	.	.	.	2	.	.	.	false	false	Message: -1ms	.	.	.	.	.	.	.	.	.	.	.	RECCFG CR 1000 2 0 R	-1	.	.	mj.edf	RIGHT	4540	3408149	Full Trial Period	3403609	55	Trial: 55	3403609	62	ÏÉÈËÕÆ	ÉþË÷	µçÏß	j	j
mj	.	.	.	.	.	.	.	.	.	.	3	.	.	.	false	false	Message: -1ms	.	.	.	.	.	.	.	.	.	.	.	ELCLCFG TOWER	-1	.	.	mj.edf	RIGHT	4540	3408149	Full Trial Period	3403609	55	Trial: 55	3403609	62	ÏÉÈËÕÆ	ÉþË÷	µçÏß	j	j
mj	.	.	.	.	.	.	.	.	.	.	4	.	.	.	false	false	Message: -1ms	.	.	.	.	.	.	.	.	.	.	.	GAZE_COORDS 0.00 0.00 1023.00 767.00	-1	.	.	mj.edf	RIGHT	4540	3408149	Full Trial Period	3403609	55	Trial: 55	3403609	62	ÏÉÈËÕÆ	ÉþË÷	µçÏß	j	j
mj	.	.	.	.	.	.	.	.	.	.	5	.	.	.	false	false	Message: -1ms	.	.	.	.	.	.	.	.	.	.	.	THRESHOLDS R 100 219	-1	.	.	mj.edf	RIGHT	4540	3408149	Full Trial Period	3403609	55	Trial: 55	3403609	62	ÏÉÈËÕÆ	ÉþË÷	µçÏß	j	j
mj	.	.	.	.	.	.	.	.	.	.	6	.	.	.	false	false	Message: -1ms	.	.	.	.	.	.	.	.	.	.	.	ELCL_PROC CENTROID (3)	-1	.	.	mj.edf	RIGHT	4540	3408149	Full Trial Period	3403609	55	Trial: 55	3403609	62	ÏÉÈËÕÆ	ÉþË÷	µçÏß	j	j
mj	.	.	.	.	.	.	.	.	.	.	7	.	.	.	false	false	Message: -1ms	.	.	.	.	.	.	.	.	.	.	.	ELCL_PCR_PARAM 5 3.0	-1	.	.	mj.edf	RIGHT	4540	3408149	Full Trial Period	3403609	55	Trial: 55	3403609	62	ÏÉÈËÕÆ	ÉþË÷	µçÏß	j	j
mj	.	.	.	.	.	.	.	.	.	.	8	.	.	.	false	true	Message: 0ms	.	.	.	.	.	.	.	.	.	.	.	!MODE RECORD CR 1000 2 0 R	0	.	.	mj.edf	RIGHT	4540	3408149	Full Trial Period	3403609	55	Trial: 55	3403609	62	ÏÉÈËÕÆ	ÉþË÷	µçÏß	j	j
mj	.	.	.	.	105	111	1	7	155.20	390.40	9	.	.	.	false	false	Message: 47ms	.	.	.	.	.	.	.	.	.	.	.	SYNCTIME	47	155.20	390.40	mj.edf	RIGHT	4540	3408149	Full Trial Period	3403609	55	Trial: 55	3403609	62	ÏÉÈËÕÆ	ÉþË÷	µçÏß	j	j
mj	.	.	.	.	51	1054	6	1004	554.90	397.50	10	.	.	.	false	false	Message: 1009ms	.	.	.	.	.	.	.	.	.	.	.	INVISIBLE_BOUNDARY[1]	1009	554.90	397.50	mj.edf	RIGHT	4540	3408149	Full Trial Period	3403609	55	Trial: 55	3403609	62	ÏÉÈËÕÆ	ÉþË÷	µçÏß	j	j
mj	.	.	.	.	51	1054	6	1004	554.90	397.50	11	.	.	.	false	false	Message: 1015ms	.	.	.	.	.	.	.	.	.	.	.	SYNCTIME	1015	554.90	397.50	mj.edf	RIGHT	4540	3408149	Full Trial Period	3403609	55	Trial: 55	3403609	62	ÏÉÈËÕÆ	ÉþË÷	µçÏß	j	j
mj	.	.	.	.	.	.	.	.	.	.	12	.	.	.	false	false	Message: 2523ms	4.67	145.97	32	2542	871.50	404.00	10	273.80	2511	734.60	373.90	INVISIBLE_BOUNDARY[2]	2523	.	.	mj.edf	RIGHT	4540	3408149	Full Trial Period	3403609	55	Trial: 55	3403609	62	ÏÉÈËÕÆ	ÉþË÷	µçÏß	j	j
mj	.	.	.	.	.	.	.	.	.	.	13	.	.	.	false	false	Message: 2530ms	4.67	145.97	32	2542	871.50	404.00	10	273.80	2511	734.60	373.90	SYNCTIME	2530	.	.	mj.edf	RIGHT	4540	3408149	Full Trial Period	3403609	55	Trial: 55	3403609	62	ÏÉÈËÕÆ	ÉþË÷	µçÏß	j	j
mj	.	.	.	.	.	.	.	.	.	.	14	.	.	.	false	false	Message: 4521ms	0.07	1.68	40	4538	858.60	383.60	17	49.60	4499	856.70	384.30	KEYBOARD	4521	.	.	mj.edf	RIGHT	4540	3408149	Full Trial Period	3403609	55	Trial: 55	3403609	62	ÏÉÈËÕÆ	ÉþË÷	µçÏß	j	j
mj	.	.	.	.	.	.	.	.	.	.	15	.	.	.	false	false	Message: 4584ms	.	.	.	.	.	.	.	.	.	.	.	TRIAL_RESULT 0	4584	.	.	mj.edf	RIGHT	4540	3408149	Full Trial Period	3403609	55	Trial: 55	3403609	62	ÏÉÈËÕÆ	ÉþË÷	µçÏß	j	j
mj	.	.	.	.	.	.	.	.	.	.	1	.	.	.	false	false	Message: -17ms	.	.	.	.	.	.	.	.	.	.	.	TRIALID 55	-17	.	.	mj.edf	RIGHT	3460	3412741	Full Trial Period	3409281	56	Trial: 56	3409281	22	Ö½Ïä	Ï´ÒÂ»ú	×ÔÐÐ³µ	f	f
mj	.	.	.	.	.	.	.	.	.	.	2	.	.	.	false	false	Message: -1ms	.	.	.	.	.	.	.	.	.	.	.	RECCFG CR 1000 2 0 R	-1	.	.	mj.edf	RIGHT	3460	3412741	Full Trial Period	3409281	56	Trial: 56	3409281	22	Ö½Ïä	Ï´ÒÂ»ú	×ÔÐÐ³µ	f	f
mj	.	.	.	.	.	.	.	.	.	.	3	.	.	.	false	false	Message: -1ms	.	.	.	.	.	.	.	.	.	.	.	ELCLCFG TOWER	-1	.	.	mj.edf	RIGHT	3460	3412741	Full Trial Period	3409281	56	Trial: 56	3409281	22	Ö½Ïä	Ï´ÒÂ»ú	×ÔÐÐ³µ	f	f
mj	.	.	.	.	.	.	.	.	.	.	4	.	.	.	false	false	Message: -1ms	.	.	.	.	.	.	.	.	.	.	.	GAZE_COORDS 0.00 0.00 1023.00 767.00	-1	.	.	mj.edf	RIGHT	3460	3412741	Full Trial Period	3409281	56	Trial: 56	3409281	22	Ö½Ïä	Ï´ÒÂ»ú	×ÔÐÐ³µ	f	f
mj	.	.	.	.	.	.	.	.	.	.	5	.	.	.	false	false	Message: -1ms	.	.	.	.	.	.	.	.	.	.	.	THRESHOLDS R 100 219	-1	.	.	mj.edf	RIGHT	3460	3412741	Full Trial Period	3409281	56	Trial: 56	3409281	22	Ö½Ïä	Ï´ÒÂ»ú	×ÔÐÐ³µ	f	f
mj	.	.	.	.	.	.	.	.	.	.	6	.	.	.	false	false	Message: -1ms	.	.	.	.	.	.	.	.	.	.	.	ELCL_PROC CENTROID (3)	-1	.	.	mj.edf	RIGHT	3460	3412741	Full Trial Period	3409281	56	Trial: 56	3409281	22	Ö½Ïä	Ï´ÒÂ»ú	×ÔÐÐ³µ	f	f
mj	.	.	.	.	.	.	.	.	.	.	7	.	.	.	false	false	Message: -1ms	.	.	.	.	.	.	.	.	.	.	.	ELCL_PCR_PARAM 5 3.0	-1	.	.	mj.edf	RIGHT	3460	3412741	Full Trial Period	3409281	56	Trial: 56	3409281	22	Ö½Ïä	Ï´ÒÂ»ú	×ÔÐÐ³µ	f	f
mj	.	.	.	.	.	.	.	.	.	.	8	.	.	.	false	true	Message: 0ms	.	.	.	.	.	.	.	.	.	.	.	!MODE RECORD CR 1000 2 0 R	0	.	.	mj.edf	RIGHT	3460	3412741	Full Trial Period	3409281	56	Trial: 56	3409281	22	Ö½Ïä	Ï´ÒÂ»ú	×ÔÐÐ³µ	f	f
mj	.	.	.	.	.	.	.	.	.	.	9	.	.	.	false	false	Message: 41ms	.	.	155	155	162.90	361.60	1	930.20	1	.	.	SYNCTIME	41	.	.	mj.edf	RIGHT	3460	3412741	Full Trial Period	3409281	56	Trial: 56	3409281	22	Ö½Ïä	Ï´ÒÂ»ú	×ÔÐÐ³µ	f	f
mj	.	.	.	.	.	.	.	.	.	.	10	.	.	.	false	false	Message: 1107ms	2.18	90.94	24	1115	566.80	395.50	5	186.20	1092	506.50	375.50	INVISIBLE_BOUNDARY[1]	1107	.	.	mj.edf	RIGHT	3460	3412741	Full Trial Period	3409281	56	Trial: 56	3409281	22	Ö½Ïä	Ï´ÒÂ»ú	×ÔÐÐ³µ	f	f
mj	.	.	.	.	157	1272	5	1116	557.50	395.80	11	.	.	.	false	false	Message: 1116ms	.	.	.	.	.	.	.	.	.	.	.	SYNCTIME	1116	.	.	mj.edf	RIGHT	3460	3412741	Full Trial Period	3409281	56	Trial: 56	3409281	22	Ö½Ïä	Ï´ÒÂ»ú	×ÔÐÐ³µ	f	f
mj	.	.	.	.	191	2894	9	2704	902.40	384.70	12	[1]	2	RECTANGLE_INTERESTAREA	false	false	Message: 2720ms	.	.	.	.	.	.	.	.	.	.	.	INVISIBLE_BOUNDARY[2]	2720	902.40	384.70	mj.edf	RIGHT	3460	3412741	Full Trial Period	3409281	56	Trial: 56	3409281	22	Ö½Ïä	Ï´ÒÂ»ú	×ÔÐÐ³µ	f	f
mj	.	.	.	.	191	2894	9	2704	902.40	384.70	13	[1]	2	RECTANGLE_INTERESTAREA	false	false	Message: 2724ms	.	.	.	.	.	.	.	.	.	.	.	SYNCTIME	2724	902.40	384.70	mj.edf	RIGHT	3460	3412741	Full Trial Period	3409281	56	Trial: 56	3409281	22	Ö½Ïä	Ï´ÒÂ»ú	×ÔÐÐ³µ	f	f
mj	.	.	.	.	133	3443	12	3311	817.40	346.80	14	.	.	.	false	false	Message: 3441ms	.	.	.	.	.	.	.	.	.	.	.	KEYBOARD	3441	817.40	346.80	mj.edf	RIGHT	3460	3412741	Full Trial Period	3409281	56	Trial: 56	3409281	22	Ö½Ïä	Ï´ÒÂ»ú	×ÔÐÐ³µ	f	f
mj	.	.	.	.	.	.	.	.	.	.	15	.	.	.	false	false	Message: 3502ms	.	.	.	.	.	.	.	.	.	.	.	TRIAL_RESULT 0	3502	.	.	mj.edf	RIGHT	3460	3412741	Full Trial Period	3409281	56	Trial: 56	3409281	22	Ö½Ïä	Ï´ÒÂ»ú	×ÔÐÐ³µ	f	f
mj	.	.	.	.	.	.	.	.	.	.	1	.	.	.	false	false	Message: -23ms	.	.	.	.	.	.	.	.	.	.	.	TRIALID 56	-23	.	.	mj.edf	RIGHT	4920	3419231	Full Trial Period	3414311	57	Trial: 57	3414311	113	ÃÞ»¨ÌÇ	Ä§·½	ß¦ÃæÕÈ	f	f
mj	.	.	.	.	.	.	.	.	.	.	2	.	.	.	false	false	Message: -1ms	.	.	.	.	.	.	.	.	.	.	.	RECCFG CR 1000 2 0 R	-1	.	.	mj.edf	RIGHT	4920	3419231	Full Trial Period	3414311	57	Trial: 57	3414311	113	ÃÞ»¨ÌÇ	Ä§·½	ß¦ÃæÕÈ	f	f
mj	.	.	.	.	.	.	.	.	.	.	3	.	.	.	false	false	Message: -1ms	.	.	.	.	.	.	.	.	.	.	.	ELCLCFG TOWER	-1	.	.	mj.edf	RIGHT	4920	3419231	Full Trial Period	3414311	57	Trial: 57	3414311	113	ÃÞ»¨ÌÇ	Ä§·½	ß¦ÃæÕÈ	f	f
mj	.	.	.	.	.	.	.	.	.	.	4	.	.	.	false	false	Message: -1ms	.	.	.	.	.	.	.	.	.	.	.	GAZE_COORDS 0.00 0.00 1023.00 767.00	-1	.	.	mj.edf	RIGHT	4920	3419231	Full Trial Period	3414311	57	Trial: 57	3414311	113	ÃÞ»¨ÌÇ	Ä§·½	ß¦ÃæÕÈ	f	f
mj	.	.	.	.	.	.	.	.	.	.	5	.	.	.	false	false	Message: -1ms	.	.	.	.	.	.	.	.	.	.	.	THRESHOLDS R 100 219	-1	.	.	mj.edf	RIGHT	4920	3419231	Full Trial Period	3414311	57	Trial: 57	3414311	113	ÃÞ»¨ÌÇ	Ä§·½	ß¦ÃæÕÈ	f	f
mj	.	.	.	.	.	.	.	.	.	.	6	.	.	.	false	false	Message: -1ms	.	.	.	.	.	.	.	.	.	.	.	ELCL_PROC CENTROID (3)	-1	.	.	mj.edf	RIGHT	4920	3419231	Full Trial Period	3414311	57	Trial: 57	3414311	113	ÃÞ»¨ÌÇ	Ä§·½	ß¦ÃæÕÈ	f	f
mj	.	.	.	.	.	.	.	.	.	.	7	.	.	.	false	false	Message: -1ms	.	.	.	.	.	.	.	.	.	.	.	ELCL_PCR_PARAM 5 3.0	-1	.	.	mj.edf	RIGHT	4920	3419231	Full Trial Period	3414311	57	Trial: 57	3414311	113	ÃÞ»¨ÌÇ	Ä§·½	ß¦ÃæÕÈ	f	f
mj	.	.	.	.	.	.	.	.	.	.	8	.	.	.	false	true	Message: 0ms	.	.	.	.	.	.	.	.	.	.	.	!MODE RECORD CR 1000 2 0 R	0	.	.	mj.edf	RIGHT	4920	3419231	Full Trial Period	3414311	57	Trial: 57	3414311	113	ÃÞ»¨ÌÇ	Ä§·½	ß¦ÃæÕÈ	f	f
mj	.	.	.	.	200	206	1	7	154.30	381.20	9	.	.	.	false	false	Message: 43ms	.	.	.	.	.	.	.	.	.	.	.	SYNCTIME	43	154.30	381.20	mj.edf	RIGHT	4920	3419231	Full Trial Period	3414311	57	Trial: 57	3414311	113	ÃÞ»¨ÌÇ	Ä§·½	ß¦ÃæÕÈ	f	f
mj	.	.	.	.	258	1114	5	857	543.50	381.90	10	[1]	1	RECTANGLE_INTERESTAREA	false	false	Message: 947ms	.	.	.	.	.	.	.	.	.	.	.	INVISIBLE_BOUNDARY[1]	947	543.50	381.90	mj.edf	RIGHT	4920	3419231	Full Trial Period	3414311	57	Trial: 57	3414311	113	ÃÞ»¨ÌÇ	Ä§·½	ß¦ÃæÕÈ	f	f
mj	.	.	.	.	258	1114	5	857	543.50	381.90	11	[1]	1	RECTANGLE_INTERESTAREA	false	false	Message: 952ms	.	.	.	.	.	.	.	.	.	.	.	SYNCTIME	952	543.50	381.90	mj.edf	RIGHT	4920	3419231	Full Trial Period	3414311	57	Trial: 57	3414311	113	ÃÞ»¨ÌÇ	Ä§·½	ß¦ÃæÕÈ	f	f
mj	.	.	.	.	.	.	.	.	.	.	12	.	.	.	false	false	Message: 1652ms	7.19	159.83	45	1657	776.70	380.40	7	309.10	1613	565.00	387.30	INVISIBLE_BOUNDARY[2]	1652	.	.	mj.edf	RIGHT	4920	3419231	Full Trial Period	3414311	57	Trial: 57	3414311	113	ÃÞ»¨ÌÇ	Ä§·½	ß¦ÃæÕÈ	f	f
mj	.	.	.	.	138	1795	8	1658	765.80	376.40	13	.	.	.	false	false	Message: 1660ms	.	.	.	.	.	.	.	.	.	.	.	SYNCTIME	1660	765.80	376.40	mj.edf	RIGHT	4920	3419231	Full Trial Period	3414311	57	Trial: 57	3414311	113	ÃÞ»¨ÌÇ	Ä§·½	ß¦ÃæÕÈ	f	f
mj	.	.	.	.	56	4918	19	4863	724.00	408.80	14	.	.	.	false	false	Message: 4901ms	.	.	.	.	.	.	.	.	.	.	.	KEYBOARD	4901	724.00	408.80	mj.edf	RIGHT	4920	3419231	Full Trial Period	3414311	57	Trial: 57	3414311	113	ÃÞ»¨ÌÇ	Ä§·½	ß¦ÃæÕÈ	f	f
mj	.	.	.	.	.	.	.	.	.	.	15	.	.	.	false	false	Message: 4964ms	.	.	.	.	.	.	.	.	.	.	.	TRIAL_RESULT 0	4964	.	.	mj.edf	RIGHT	4920	3419231	Full Trial Period	3414311	57	Trial: 57	3414311	113	ÃÞ»¨ÌÇ	Ä§·½	ß¦ÃæÕÈ	f	f
mj	.	.	.	.	.	.	.	.	.	.	1	.	.	.	false	false	Message: -27ms	.	.	.	.	.	.	.	.	.	.	.	TRIALID 57	-27	.	.	mj.edf	RIGHT	5806	3426070	Full Trial Period	3420264	58	Trial: 58	3420264	79	ÐÅ·â	ÇÉ¿ËÁ¦	ÆË¿ËÅÆ	j	j
mj	.	.	.	.	.	.	.	.	.	.	2	.	.	.	false	false	Message: -1ms	.	.	.	.	.	.	.	.	.	.	.	RECCFG CR 1000 2 0 R	-1	.	.	mj.edf	RIGHT	5806	3426070	Full Trial Period	3420264	58	Trial: 58	3420264	79	ÐÅ·â	ÇÉ¿ËÁ¦	ÆË¿ËÅÆ	j	j
mj	.	.	.	.	.	.	.	.	.	.	3	.	.	.	false	false	Message: -1ms	.	.	.	.	.	.	.	.	.	.	.	ELCLCFG TOWER	-1	.	.	mj.edf	RIGHT	5806	3426070	Full Trial Period	3420264	58	Trial: 58	3420264	79	ÐÅ·â	ÇÉ¿ËÁ¦	ÆË¿ËÅÆ	j	j
mj	.	.	.	.	.	.	.	.	.	.	4	.	.	.	false	false	Message: -1ms	.	.	.	.	.	.	.	.	.	.	.	GAZE_COORDS 0.00 0.00 1023.00 767.00	-1	.	.	mj.edf	RIGHT	5806	3426070	Full Trial Period	3420264	58	Trial: 58	3420264	79	ÐÅ·â	ÇÉ¿ËÁ¦	ÆË¿ËÅÆ	j	j
mj	.	.	.	.	.	.	.	.	.	.	5	.	.	.	false	false	Message: -1ms	.	.	.	.	.	.	.	.	.	.	.	THRESHOLDS R 100 219	-1	.	.	mj.edf	RIGHT	5806	3426070	Full Trial Period	3420264	58	Trial: 58	3420264	79	ÐÅ·â	ÇÉ¿ËÁ¦	ÆË¿ËÅÆ	j	j
mj	.	.	.	.	.	.	.	.	.	.	6	.	.	.	false	false	Message: -1ms	.	.	.	.	.	.	.	.	.	.	.	ELCL_PROC CENTROID (3)	-1	.	.	mj.edf	RIGHT	5806	3426070	Full Trial Period	3420264	58	Trial: 58	3420264	79	ÐÅ·â	ÇÉ¿ËÁ¦	ÆË¿ËÅÆ	j	j
mj	.	.	.	.	.	.	.	.	.	.	7	.	.	.	false	false	Message: -1ms	.	.	.	.	.	.	.	.	.	.	.	ELCL_PCR_PARAM 5 3.0	-1	.	.	mj.edf	RIGHT	5806	3426070	Full Trial Period	3420264	58	Trial: 58	3420264	79	ÐÅ·â	ÇÉ¿ËÁ¦	ÆË¿ËÅÆ	j	j
mj	.	.	.	.	.	.	.	.	.	.	8	.	.	.	false	true	Message: 0ms	.	.	.	.	.	.	.	.	.	.	.	!MODE RECORD CR 1000 2 0 R	0	.	.	mj.edf	RIGHT	5806	3426070	Full Trial Period	3420264	58	Trial: 58	3420264	79	ÐÅ·â	ÇÉ¿ËÁ¦	ÆË¿ËÅÆ	j	j
mj	.	.	.	.	38	44	1	7	151.50	369.60	9	.	.	.	false	false	Message: 40ms	.	.	.	.	.	.	.	.	.	.	.	SYNCTIME	40	151.50	369.60	mj.edf	RIGHT	5806	3426070	Full Trial Period	3420264	58	Trial: 58	3420264	79	ÐÅ·â	ÇÉ¿ËÁ¦	ÆË¿ËÅÆ	j	j
mj	.	.	.	.	.	.	.	.	.	.	10	.	.	.	false	false	Message: 1253ms	9.78	38.51	254	1336	444.60	387.20	2	1051.90	1083	153.90	374.30	INVISIBLE_BOUNDARY[1]	1253	.	.	mj.edf	RIGHT	5806	3426070	Full Trial Period	3420264	58	Trial: 58	3420264	79	ÐÅ·â	ÇÉ¿ËÁ¦	ÆË¿ËÅÆ	j	j
mj	.	.	.	.	.	.	.	.	.	.	11	.	.	.	false	false	Message: 1256ms	9.78	38.51	254	1336	444.60	387.20	2	1051.90	1083	153.90	374.30	SYNCTIME	1256	.	.	mj.edf	RIGHT	5806	3426070	Full Trial Period	3420264	58	Trial: 58	3420264	79	ÐÅ·â	ÇÉ¿ËÁ¦	ÆË¿ËÅÆ	j	j
mj	.	.	.	.	.	.	.	.	.	.	12	.	.	.	false	false	Message: 3483ms	5.19	140.25	37	3502	919.40	384.90	11	253.40	3466	763.50	367.20	INVISIBLE_BOUNDARY[2]	3483	.	.	mj.edf	RIGHT	5806	3426070	Full Trial Period	3420264	58	Trial: 58	3420264	79	ÐÅ·â	ÇÉ¿ËÁ¦	ÆË¿ËÅÆ	j	j
mj	.	.	.	.	.	.	.	.	.	.	13	.	.	.	false	false	Message: 3489ms	5.19	140.25	37	3502	919.40	384.90	11	253.40	3466	763.50	367.20	SYNCTIME	3489	.	.	mj.edf	RIGHT	5806	3426070	Full Trial Period	3420264	58	Trial: 58	3420264	79	ÐÅ·â	ÇÉ¿ËÁ¦	ÆË¿ËÅÆ	j	j
mj	.	.	.	.	118	5804	23	5687	844.90	381.90	14	[1]	2	RECTANGLE_INTERESTAREA	false	false	Message: 5787ms	.	.	.	.	.	.	.	.	.	.	.	KEYBOARD	5787	844.90	381.90	mj.edf	RIGHT	5806	3426070	Full Trial Period	3420264	58	Trial: 58	3420264	79	ÐÅ·â	ÇÉ¿ËÁ¦	ÆË¿ËÅÆ	j	j
mj	.	.	.	.	.	.	.	.	.	.	15	.	.	.	false	false	Message: 5850ms	.	.	.	.	.	.	.	.	.	.	.	TRIAL_RESULT 0	5850	.	.	mj.edf	RIGHT	5806	3426070	Full Trial Period	3420264	58	Trial: 58	3420264	79	ÐÅ·â	ÇÉ¿ËÁ¦	ÆË¿ËÅÆ	j	j
mj	.	.	.	.	.	.	.	.	.	.	1	.	.	.	false	false	Message: -21ms	.	.	.	.	.	.	.	.	.	.	.	TRIALID 58	-21	.	.	mj.edf	RIGHT	4867	3432574	Full Trial Period	3427707	59	Trial: 59	3427707	44	Æì¸Ë	±£ÏÕÏä	Î¢²¨Â¯	j	j
mj	.	.	.	.	.	.	.	.	.	.	2	.	.	.	false	false	Message: -1ms	.	.	.	.	.	.	.	.	.	.	.	RECCFG CR 1000 2 0 R	-1	.	.	mj.edf	RIGHT	4867	3432574	Full Trial Period	3427707	59	Trial: 59	3427707	44	Æì¸Ë	±£ÏÕÏä	Î¢²¨Â¯	j	j
mj	.	.	.	.	.	.	.	.	.	.	3	.	.	.	false	false	Message: -1ms	.	.	.	.	.	.	.	.	.	.	.	ELCLCFG TOWER	-1	.	.	mj.edf	RIGHT	4867	3432574	Full Trial Period	3427707	59	Trial: 59	3427707	44	Æì¸Ë	±£ÏÕÏä	Î¢²¨Â¯	j	j
mj	.	.	.	.	.	.	.	.	.	.	4	.	.	.	false	false	Message: -1ms	.	.	.	.	.	.	.	.	.	.	.	GAZE_COORDS 0.00 0.00 1023.00 767.00	-1	.	.	mj.edf	RIGHT	4867	3432574	Full Trial Period	3427707	59	Trial: 59	3427707	44	Æì¸Ë	±£ÏÕÏä	Î¢²¨Â¯	j	j
mj	.	.	.	.	.	.	.	.	.	.	5	.	.	.	false	false	Message: -1ms	.	.	.	.	.	.	.	.	.	.	.	THRESHOLDS R 100 219	-1	.	.	mj.edf	RIGHT	4867	3432574	Full Trial Period	3427707	59	Trial: 59	3427707	44	Æì¸Ë	±£ÏÕÏä	Î¢²¨Â¯	j	j
mj	.	.	.	.	.	.	.	.	.	.	6	.	.	.	false	false	Message: -1ms	.	.	.	.	.	.	.	.	.	.	.	ELCL_PROC CENTROID (3)	-1	.	.	mj.edf	RIGHT	4867	3432574	Full Trial Period	3427707	59	Trial: 59	3427707	44	Æì¸Ë	±£ÏÕÏä	Î¢²¨Â¯	j	j
mj	.	.	.	.	.	.	.	.	.	.	7	.	.	.	false	false	Message: -1ms	.	.	.	.	.	.	.	.	.	.	.	ELCL_PCR_PARAM 5 3.0	-1	.	.	mj.edf	RIGHT	4867	3432574	Full Trial Period	3427707	59	Trial: 59	3427707	44	Æì¸Ë	±£ÏÕÏä	Î¢²¨Â¯	j	j
mj	.	.	.	.	.	.	.	.	.	.	8	.	.	.	false	true	Message: 0ms	.	.	.	.	.	.	.	.	.	.	.	!MODE RECORD CR 1000 2 0 R	0	.	.	mj.edf	RIGHT	4867	3432574	Full Trial Period	3427707	59	Trial: 59	3427707	44	Æì¸Ë	±£ÏÕÏä	Î¢²¨Â¯	j	j
mj	.	.	.	.	64	70	1	7	166.10	386.50	9	.	.	.	false	false	Message: 45ms	.	.	.	.	.	.	.	.	.	.	.	SYNCTIME	45	166.10	386.50	mj.edf	RIGHT	4867	3432574	Full Trial Period	3427707	59	Trial: 59	3427707	44	Æì¸Ë	±£ÏÕÏä	Î¢²¨Â¯	j	j
mj	.	.	.	.	228	1895	9	1668	564.10	380.10	10	[1]	1	RECTANGLE_INTERESTAREA	false	false	Message: 1824ms	.	.	.	.	.	.	.	.	.	.	.	INVISIBLE_BOUNDARY[1]	1824	564.10	380.10	mj.edf	RIGHT	4867	3432574	Full Trial Period	3427707	59	Trial: 59	3427707	44	Æì¸Ë	±£ÏÕÏä	Î¢²¨Â¯	j	j
mj	.	.	.	.	228	1895	9	1668	564.10	380.10	11	[1]	1	RECTANGLE_INTERESTAREA	false	false	Message: 1829ms	.	.	.	.	.	.	.	.	.	.	.	SYNCTIME	1829	564.10	380.10	mj.edf	RIGHT	4867	3432574	Full Trial Period	3427707	59	Trial: 59	3427707	44	Æì¸Ë	±£ÏÕÏä	Î¢²¨Â¯	j	j
mj	.	.	.	.	.	.	.	.	.	.	12	.	.	.	false	false	Message: 3700ms	6.82	166.25	41	3710	789.10	380.30	16	316.80	3670	598.70	319.30	INVISIBLE_BOUNDARY[2]	3700	.	.	mj.edf	RIGHT	4867	3432574	Full Trial Period	3427707	59	Trial: 59	3427707	44	Æì¸Ë	±£ÏÕÏä	Î¢²¨Â¯	j	j
mj	.	.	.	.	.	.	.	.	.	.	13	.	.	.	false	false	Message: 3703ms	6.82	166.25	41	3710	789.10	380.30	16	316.80	3670	598.70	319.30	SYNCTIME	3703	.	.	mj.edf	RIGHT	4867	3432574	Full Trial Period	3427707	59	Trial: 59	3427707	44	Æì¸Ë	±£ÏÕÏä	Î¢²¨Â¯	j	j
mj	.	.	.	.	68	4865	21	4798	873.70	396.70	14	[1]	2	RECTANGLE_INTERESTAREA	false	false	Message: 4848ms	.	.	.	.	.	.	.	.	.	.	.	KEYBOARD	4848	873.70	396.70	mj.edf	RIGHT	4867	3432574	Full Trial Period	3427707	59	Trial: 59	3427707	44	Æì¸Ë	±£ÏÕÏä	Î¢²¨Â¯	j	j
mj	.	.	.	.	.	.	.	.	.	.	15	.	.	.	false	false	Message: 4913ms	.	.	.	.	.	.	.	.	.	.	.	TRIAL_RESULT 0	4913	.	.	mj.edf	RIGHT	4867	3432574	Full Trial Period	3427707	59	Trial: 59	3427707	44	Æì¸Ë	±£ÏÕÏä	Î¢²¨Â¯	j	j
mj	.	.	.	.	.	.	.	.	.	.	1	.	.	.	false	false	Message: -36ms	.	.	.	.	.	.	.	.	.	.	.	TRIALID 59	-36	.	.	mj.edf	RIGHT	2606	3436960	Full Trial Period	3434354	60	Trial: 60	3434354	61	µçÏß	ÉþË÷	Æì¸Ë	f	f
mj	.	.	.	.	.	.	.	.	.	.	2	.	.	.	false	false	Message: -1ms	.	.	.	.	.	.	.	.	.	.	.	RECCFG CR 1000 2 0 R	-1	.	.	mj.edf	RIGHT	2606	3436960	Full Trial Period	3434354	60	Trial: 60	3434354	61	µçÏß	ÉþË÷	Æì¸Ë	f	f
mj	.	.	.	.	.	.	.	.	.	.	3	.	.	.	false	false	Message: -1ms	.	.	.	.	.	.	.	.	.	.	.	ELCLCFG TOWER	-1	.	.	mj.edf	RIGHT	2606	3436960	Full Trial Period	3434354	60	Trial: 60	3434354	61	µçÏß	ÉþË÷	Æì¸Ë	f	f
mj	.	.	.	.	.	.	.	.	.	.	4	.	.	.	false	false	Message: -1ms	.	.	.	.	.	.	.	.	.	.	.	GAZE_COORDS 0.00 0.00 1023.00 767.00	-1	.	.	mj.edf	RIGHT	2606	3436960	Full Trial Period	3434354	60	Trial: 60	3434354	61	µçÏß	ÉþË÷	Æì¸Ë	f	f
mj	.	.	.	.	.	.	.	.	.	.	5	.	.	.	false	false	Message: -1ms	.	.	.	.	.	.	.	.	.	.	.	THRESHOLDS R 100 219	-1	.	.	mj.edf	RIGHT	2606	3436960	Full Trial Period	3434354	60	Trial: 60	3434354	61	µçÏß	ÉþË÷	Æì¸Ë	f	f
mj	.	.	.	.	.	.	.	.	.	.	6	.	.	.	false	false	Message: -1ms	.	.	.	.	.	.	.	.	.	.	.	ELCL_PROC CENTROID (3)	-1	.	.	mj.edf	RIGHT	2606	3436960	Full Trial Period	3434354	60	Trial: 60	3434354	61	µçÏß	ÉþË÷	Æì¸Ë	f	f
mj	.	.	.	.	.	.	.	.	.	.	7	.	.	.	false	false	Message: -1ms	.	.	.	.	.	.	.	.	.	.	.	ELCL_PCR_PARAM 5 3.0	-1	.	.	mj.edf	RIGHT	2606	3436960	Full Trial Period	3434354	60	Trial: 60	3434354	61	µçÏß	ÉþË÷	Æì¸Ë	f	f
mj	.	.	.	.	.	.	.	.	.	.	8	.	.	.	false	true	Message: 0ms	.	.	.	.	.	.	.	.	.	.	.	!MODE RECORD CR 1000 2 0 R	0	.	.	mj.edf	RIGHT	2606	3436960	Full Trial Period	3434354	60	Trial: 60	3434354	61	µçÏß	ÉþË÷	Æì¸Ë	f	f
mj	.	.	.	.	210	220	1	11	163.60	375.30	9	.	.	.	false	false	Message: 48ms	.	.	.	.	.	.	.	.	.	.	.	SYNCTIME	48	163.60	375.30	mj.edf	RIGHT	2606	3436960	Full Trial Period	3434354	60	Trial: 60	3434354	61	µçÏß	ÉþË÷	Æì¸Ë	f	f
mj	.	.	.	.	221	938	4	718	476.60	382.70	10	[1]	1	RECTANGLE_INTERESTAREA	false	false	Message: 795ms	.	.	.	.	.	.	.	.	.	.	.	INVISIBLE_BOUNDARY[1]	795	476.60	382.70	mj.edf	RIGHT	2606	3436960	Full Trial Period	3434354	60	Trial: 60	3434354	61	µçÏß	ÉþË÷	Æì¸Ë	f	f
mj	.	.	.	.	221	938	4	718	476.60	382.70	11	[1]	1	RECTANGLE_INTERESTAREA	false	false	Message: 806ms	.	.	.	.	.	.	.	.	.	.	.	SYNCTIME	806	476.60	382.70	mj.edf	RIGHT	2606	3436960	Full Trial Period	3434354	60	Trial: 60	3434354	61	µçÏß	ÉþË÷	Æì¸Ë	f	f
mj	.	.	.	.	.	.	.	.	.	.	12	.	.	.	false	false	Message: 1740ms	8.75	84.14	104	1813	814.60	370.40	7	357.20	1710	562.00	320.70	INVISIBLE_BOUNDARY[2]	1740	.	.	mj.edf	RIGHT	2606	3436960	Full Trial Period	3434354	60	Trial: 60	3434354	61	µçÏß	ÉþË÷	Æì¸Ë	f	f
mj	.	.	.	.	.	.	.	.	.	.	13	.	.	.	false	false	Message: 1747ms	8.75	84.14	104	1813	814.60	370.40	7	357.20	1710	562.00	320.70	SYNCTIME	1747	.	.	mj.edf	RIGHT	2606	3436960	Full Trial Period	3434354	60	Trial: 60	3434354	61	µçÏß	ÉþË÷	Æì¸Ë	f	f
mj	.	.	.	.	.	.	.	.	.	.	14	.	.	.	false	false	Message: 2587ms	0.26	12.00	22	2604	612.00	368.90	10	54.70	2583	610.00	361.60	KEYBOARD	2587	.	.	mj.edf	RIGHT	2606	3436960	Full Trial Period	3434354	60	Trial: 60	3434354	61	µçÏß	ÉþË÷	Æì¸Ë	f	f
mj	.	.	.	.	.	.	.	.	.	.	15	.	.	.	false	false	Message: 2652ms	.	.	.	.	.	.	.	.	.	.	.	TRIAL_RESULT 0	2652	.	.	mj.edf	RIGHT	2606	3436960	Full Trial Period	3434354	60	Trial: 60	3434354	61	µçÏß	ÉþË÷	Æì¸Ë	f	f
mj	.	.	.	.	.	.	.	.	.	.	1	.	.	.	false	false	Message: -15ms	.	.	.	.	.	.	.	.	.	.	.	TRIALID 60	-15	.	.	mj.edf	RIGHT	3674	3442040	Full Trial Period	3438366	61	Trial: 61	3438366	16	ÅûÈø	·Éµú	Õë¹Ü	f	f
mj	.	.	.	.	.	.	.	.	.	.	2	.	.	.	false	false	Message: -1ms	.	.	.	.	.	.	.	.	.	.	.	RECCFG CR 1000 2 0 R	-1	.	.	mj.edf	RIGHT	3674	3442040	Full Trial Period	3438366	61	Trial: 61	3438366	16	ÅûÈø	·Éµú	Õë¹Ü	f	f
mj	.	.	.	.	.	.	.	.	.	.	3	.	.	.	false	false	Message: -1ms	.	.	.	.	.	.	.	.	.	.	.	ELCLCFG TOWER	-1	.	.	mj.edf	RIGHT	3674	3442040	Full Trial Period	3438366	61	Trial: 61	3438366	16	ÅûÈø	·Éµú	Õë¹Ü	f	f
mj	.	.	.	.	.	.	.	.	.	.	4	.	.	.	false	false	Message: -1ms	.	.	.	.	.	.	.	.	.	.	.	GAZE_COORDS 0.00 0.00 1023.00 767.00	-1	.	.	mj.edf	RIGHT	3674	3442040	Full Trial Period	3438366	61	Trial: 61	3438366	16	ÅûÈø	·Éµú	Õë¹Ü	f	f
mj	.	.	.	.	.	.	.	.	.	.	5	.	.	.	false	false	Message: -1ms	.	.	.	.	.	.	.	.	.	.	.	THRESHOLDS R 100 219	-1	.	.	mj.edf	RIGHT	3674	3442040	Full Trial Period	3438366	61	Trial: 61	3438366	16	ÅûÈø	·Éµú	Õë¹Ü	f	f
mj	.	.	.	.	.	.	.	.	.	.	6	.	.	.	false	false	Message: -1ms	.	.	.	.	.	.	.	.	.	.	.	ELCL_PROC CENTROID (3)	-1	.	.	mj.edf	RIGHT	3674	3442040	Full Trial Period	3438366	61	Trial: 61	3438366	16	ÅûÈø	·Éµú	Õë¹Ü	f	f
mj	.	.	.	.	.	.	.	.	.	.	7	.	.	.	false	false	Message: -1ms	.	.	.	.	.	.	.	.	.	.	.	ELCL_PCR_PARAM 5 3.0	-1	.	.	mj.edf	RIGHT	3674	3442040	Full Trial Period	3438366	61	Trial: 61	3438366	16	ÅûÈø	·Éµú	Õë¹Ü	f	f
mj	.	.	.	.	.	.	.	.	.	.	8	.	.	.	false	true	Message: 0ms	.	.	.	.	.	.	.	.	.	.	.	!MODE RECORD CR 1000 2 0 R	0	.	.	mj.edf	RIGHT	3674	3442040	Full Trial Period	3438366	61	Trial: 61	3438366	16	ÅûÈø	·Éµú	Õë¹Ü	f	f
mj	.	.	.	.	216	222	1	7	171.20	377.60	9	.	.	.	false	false	Message: 43ms	.	.	.	.	.	.	.	.	.	.	.	SYNCTIME	43	171.20	377.60	mj.edf	RIGHT	3674	3442040	Full Trial Period	3438366	61	Trial: 61	3438366	16	ÅûÈø	·Éµú	Õë¹Ü	f	f
mj	.	.	.	.	158	1883	9	1726	515.20	380.10	10	[1]	1	RECTANGLE_INTERESTAREA	false	false	Message: 1766ms	.	.	.	.	.	.	.	.	.	.	.	INVISIBLE_BOUNDARY[1]	1766	515.20	380.10	mj.edf	RIGHT	3674	3442040	Full Trial Period	3438366	61	Trial: 61	3438366	16	ÅûÈø	·Éµú	Õë¹Ü	f	f
mj	.	.	.	.	158	1883	9	1726	515.20	380.10	11	[1]	1	RECTANGLE_INTERESTAREA	false	false	Message: 1776ms	.	.	.	.	.	.	.	.	.	.	.	SYNCTIME	1776	515.20	380.10	mj.edf	RIGHT	3674	3442040	Full Trial Period	3438366	61	Trial: 61	3438366	16	ÅûÈø	·Éµú	Õë¹Ü	f	f
mj	.	.	.	.	.	.	.	.	.	.	12	.	.	.	false	false	Message: 3040ms	9.87	90.52	109	3052	846.80	384.50	14	335.80	2944	557.60	341.50	INVISIBLE_BOUNDARY[2]	3040	.	.	mj.edf	RIGHT	3674	3442040	Full Trial Period	3438366	61	Trial: 61	3438366	16	ÅûÈø	·Éµú	Õë¹Ü	f	f
mj	.	.	.	.	.	.	.	.	.	.	13	.	.	.	false	false	Message: 3050ms	9.87	90.52	109	3052	846.80	384.50	14	335.80	2944	557.60	341.50	SYNCTIME	3050	.	.	mj.edf	RIGHT	3674	3442040	Full Trial Period	3438366	61	Trial: 61	3438366	16	ÅûÈø	·Éµú	Õë¹Ü	f	f
mj	.	.	.	.	46	3672	17	3627	585.50	361.10	14	.	.	.	false	false	Message: 3655ms	.	.	.	.	.	.	.	.	.	.	.	KEYBOARD	3655	585.50	361.10	mj.edf	RIGHT	3674	3442040	Full Trial Period	3438366	61	Trial: 61	3438366	16	ÅûÈø	·Éµú	Õë¹Ü	f	f
mj	.	.	.	.	.	.	.	.	.	.	15	.	.	.	false	false	Message: 3710ms	.	.	.	.	.	.	.	.	.	.	.	TRIAL_RESULT 0	3710	.	.	mj.edf	RIGHT	3674	3442040	Full Trial Period	3438366	61	Trial: 61	3438366	16	ÅûÈø	·Éµú	Õë¹Ü	f	f
mj	.	.	.	.	.	.	.	.	.	.	1	.	.	.	false	false	Message: -16ms	.	.	.	.	.	.	.	.	.	.	.	TRIALID 61	-16	.	.	mj.edf	RIGHT	18387	3461920	Full Trial Period	3443533	62	Trial: 62	3443533	2	éÏé­	ÆøÇò	Ð¬×Ó	f	f
mj	.	.	.	.	.	.	.	.	.	.	2	.	.	.	false	false	Message: -1ms	.	.	.	.	.	.	.	.	.	.	.	RECCFG CR 1000 2 0 R	-1	.	.	mj.edf	RIGHT	18387	3461920	Full Trial Period	3443533	62	Trial: 62	3443533	2	éÏé­	ÆøÇò	Ð¬×Ó	f	f
mj	.	.	.	.	.	.	.	.	.	.	3	.	.	.	false	false	Message: -1ms	.	.	.	.	.	.	.	.	.	.	.	ELCLCFG TOWER	-1	.	.	mj.edf	RIGHT	18387	3461920	Full Trial Period	3443533	62	Trial: 62	3443533	2	éÏé­	ÆøÇò	Ð¬×Ó	f	f
mj	.	.	.	.	.	.	.	.	.	.	4	.	.	.	false	false	Message: -1ms	.	.	.	.	.	.	.	.	.	.	.	GAZE_COORDS 0.00 0.00 1023.00 767.00	-1	.	.	mj.edf	RIGHT	18387	3461920	Full Trial Period	3443533	62	Trial: 62	3443533	2	éÏé­	ÆøÇò	Ð¬×Ó	f	f
mj	.	.	.	.	.	.	.	.	.	.	5	.	.	.	false	false	Message: -1ms	.	.	.	.	.	.	.	.	.	.	.	THRESHOLDS R 100 219	-1	.	.	mj.edf	RIGHT	18387	3461920	Full Trial Period	3443533	62	Trial: 62	3443533	2	éÏé­	ÆøÇò	Ð¬×Ó	f	f
mj	.	.	.	.	.	.	.	.	.	.	6	.	.	.	false	false	Message: -1ms	.	.	.	.	.	.	.	.	.	.	.	ELCL_PROC CENTROID (3)	-1	.	.	mj.edf	RIGHT	18387	3461920	Full Trial Period	3443533	62	Trial: 62	3443533	2	éÏé­	ÆøÇò	Ð¬×Ó	f	f
mj	.	.	.	.	.	.	.	.	.	.	7	.	.	.	false	false	Message: -1ms	.	.	.	.	.	.	.	.	.	.	.	ELCL_PCR_PARAM 5 3.0	-1	.	.	mj.edf	RIGHT	18387	3461920	Full Trial Period	3443533	62	Trial: 62	3443533	2	éÏé­	ÆøÇò	Ð¬×Ó	f	f
mj	.	.	.	.	.	.	.	.	.	.	8	.	.	.	false	true	Message: 0ms	.	.	.	.	.	.	.	.	.	.	.	!MODE RECORD CR 1000 2 0 R	0	.	.	mj.edf	RIGHT	18387	3461920	Full Trial Period	3443533	62	Trial: 62	3443533	2	éÏé­	ÆøÇò	Ð¬×Ó	f	f
mj	.	.	.	.	37	43	1	7	164.60	388.20	9	.	.	.	false	false	Message: 42ms	.	.	.	.	.	.	.	.	.	.	.	SYNCTIME	42	164.60	388.20	mj.edf	RIGHT	18387	3461920	Full Trial Period	3443533	62	Trial: 62	3443533	2	éÏé­	ÆøÇò	Ð¬×Ó	f	f
mj	.	.	.	.	.	.	.	.	.	.	10	.	.	.	false	false	Message: 942ms	12.74	240.44	53	965	553.70	415.50	4	439.00	913	175.50	389.70	INVISIBLE_BOUNDARY[1]	942	.	.	mj.edf	RIGHT	18387	3461920	Full Trial Period	3443533	62	Trial: 62	3443533	2	éÏé­	ÆøÇò	Ð¬×Ó	f	f
mj	.	.	.	.	.	.	.	.	.	.	11	.	.	.	false	false	Message: 950ms	12.74	240.44	53	965	553.70	415.50	4	439.00	913	175.50	389.70	SYNCTIME	950	.	.	mj.edf	RIGHT	18387	3461920	Full Trial Period	3443533	62	Trial: 62	3443533	2	éÏé­	ÆøÇò	Ð¬×Ó	f	f
mj	.	.	.	.	.	.	.	.	.	.	12	.	.	.	false	false	Message: 2774ms	2.47	36.88	67	2793	782.20	376.30	12	192.30	2727	711.90	356.60	INVISIBLE_BOUNDARY[2]	2774	.	.	mj.edf	RIGHT	18387	3461920	Full Trial Period	3443533	62	Trial: 62	3443533	2	éÏé­	ÆøÇò	Ð¬×Ó	f	f
mj	.	.	.	.	.	.	.	.	.	.	13	.	.	.	false	false	Message: 2783ms	2.47	36.88	67	2793	782.20	376.30	12	192.30	2727	711.90	356.60	SYNCTIME	2783	.	.	mj.edf	RIGHT	18387	3461920	Full Trial Period	3443533	62	Trial: 62	3443533	2	éÏé­	ÆøÇò	Ð¬×Ó	f	f
mj	.	.	.	.	54	18385	66	18332	127.50	368.50	14	.	.	.	false	false	Message: 18368ms	.	.	.	.	.	.	.	.	.	.	.	KEYBOARD	18368	127.50	368.50	mj.edf	RIGHT	18387	3461920	Full Trial Period	3443533	62	Trial: 62	3443533	2	éÏé­	ÆøÇò	Ð¬×Ó	f	f
mj	.	.	.	.	.	.	.	.	.	.	15	.	.	.	false	false	Message: 18429ms	.	.	.	.	.	.	.	.	.	.	.	TRIAL_RESULT 0	18429	.	.	mj.edf	RIGHT	18387	3461920	Full Trial Period	3443533	62	Trial: 62	3443533	2	éÏé­	ÆøÇò	Ð¬×Ó	f	f
mj	.	.	.	.	.	.	.	.	.	.	1	.	.	.	false	false	Message: -15ms	.	.	.	.	.	.	.	.	.	.	.	TRIALID 62	-15	.	.	mj.edf	RIGHT	6874	3470186	Full Trial Period	3463312	63	Trial: 63	3463312	100	À®°È	Â©¶·	°ÙºÏ»¨	j	j
mj	.	.	.	.	.	.	.	.	.	.	2	.	.	.	false	false	Message: -1ms	.	.	.	.	.	.	.	.	.	.	.	RECCFG CR 1000 2 0 R	-1	.	.	mj.edf	RIGHT	6874	3470186	Full Trial Period	3463312	63	Trial: 63	3463312	100	À®°È	Â©¶·	°ÙºÏ»¨	j	j
mj	.	.	.	.	.	.	.	.	.	.	3	.	.	.	false	false	Message: -1ms	.	.	.	.	.	.	.	.	.	.	.	ELCLCFG TOWER	-1	.	.	mj.edf	RIGHT	6874	3470186	Full Trial Period	3463312	63	Trial: 63	3463312	100	À®°È	Â©¶·	°ÙºÏ»¨	j	j
mj	.	.	.	.	.	.	.	.	.	.	4	.	.	.	false	false	Message: -1ms	.	.	.	.	.	.	.	.	.	.	.	GAZE_COORDS 0.00 0.00 1023.00 767.00	-1	.	.	mj.edf	RIGHT	6874	3470186	Full Trial Period	3463312	63	Trial: 63	3463312	100	À®°È	Â©¶·	°ÙºÏ»¨	j	j
mj	.	.	.	.	.	.	.	.	.	.	5	.	.	.	false	false	Message: -1ms	.	.	.	.	.	.	.	.	.	.	.	THRESHOLDS R 100 219	-1	.	.	mj.edf	RIGHT	6874	3470186	Full Trial Period	3463312	63	Trial: 63	3463312	100	À®°È	Â©¶·	°ÙºÏ»¨	j	j
mj	.	.	.	.	.	.	.	.	.	.	6	.	.	.	false	false	Message: -1ms	.	.	.	.	.	.	.	.	.	.	.	ELCL_PROC CENTROID (3)	-1	.	.	mj.edf	RIGHT	6874	3470186	Full Trial Period	3463312	63	Trial: 63	3463312	100	À®°È	Â©¶·	°ÙºÏ»¨	j	j
mj	.	.	.	.	.	.	.	.	.	.	7	.	.	.	false	false	Message: -1ms	.	.	.	.	.	.	.	.	.	.	.	ELCL_PCR_PARAM 5 3.0	-1	.	.	mj.edf	RIGHT	6874	3470186	Full Trial Period	3463312	63	Trial: 63	3463312	100	À®°È	Â©¶·	°ÙºÏ»¨	j	j
mj	.	.	.	.	.	.	.	.	.	.	8	.	.	.	false	true	Message: 0ms	.	.	.	.	.	.	.	.	.	.	.	!MODE RECORD CR 1000 2 0 R	0	.	.	mj.edf	RIGHT	6874	3470186	Full Trial Period	3463312	63	Trial: 63	3463312	100	À®°È	Â©¶·	°ÙºÏ»¨	j	j
mj	.	.	.	.	.	.	.	.	.	.	9	.	.	.	false	false	Message: 43ms	1.21	6.42	189	217	187.70	389.40	1	1078.60	29	150.90	389.80	SYNCTIME	43	.	.	mj.edf	RIGHT	6874	3470186	Full Trial Period	3463312	63	Trial: 63	3463312	100	À®°È	Â©¶·	°ÙºÏ»¨	j	j
mj	.	.	.	.	208	2851	14	2644	528.30	392.80	10	.	.	.	false	false	Message: 2644ms	.	.	.	.	.	.	.	.	.	.	.	INVISIBLE_BOUNDARY[1]	2644	.	.	mj.edf	RIGHT	6874	3470186	Full Trial Period	3463312	63	Trial: 63	3463312	100	À®°È	Â©¶·	°ÙºÏ»¨	j	j
mj	.	.	.	.	208	2851	14	2644	528.30	392.80	11	[1]	1	RECTANGLE_INTERESTAREA	false	false	Message: 2651ms	.	.	.	.	.	.	.	.	.	.	.	SYNCTIME	2651	528.30	392.80	mj.edf	RIGHT	6874	3470186	Full Trial Period	3463312	63	Trial: 63	3463312	100	À®°È	Â©¶·	°ÙºÏ»¨	j	j
mj	.	.	.	.	.	.	.	.	.	.	12	.	.	.	false	false	Message: 3839ms	10.27	112.89	91	3850	844.60	386.50	17	326.10	3760	546.70	327.10	INVISIBLE_BOUNDARY[2]	3839	.	.	mj.edf	RIGHT	6874	3470186	Full Trial Period	3463312	63	Trial: 63	3463312	100	À®°È	Â©¶·	°ÙºÏ»¨	j	j
mj	.	.	.	.	.	.	.	.	.	.	13	.	.	.	false	false	Message: 3842ms	10.27	112.89	91	3850	844.60	386.50	17	326.10	3760	546.70	327.10	SYNCTIME	3842	.	.	mj.edf	RIGHT	6874	3470186	Full Trial Period	3463312	63	Trial: 63	3463312	100	À®°È	Â©¶·	°ÙºÏ»¨	j	j
mj	.	.	.	.	246	6872	28	6627	867.50	407.70	14	.	.	.	false	false	Message: 6855ms	.	.	.	.	.	.	.	.	.	.	.	KEYBOARD	6855	867.50	407.70	mj.edf	RIGHT	6874	3470186	Full Trial Period	3463312	63	Trial: 63	3463312	100	À®°È	Â©¶·	°ÙºÏ»¨	j	j
mj	.	.	.	.	.	.	.	.	.	.	15	.	.	.	false	false	Message: 6916ms	.	.	.	.	.	.	.	.	.	.	.	TRIAL_RESULT 0	6916	.	.	mj.edf	RIGHT	6874	3470186	Full Trial Period	3463312	63	Trial: 63	3463312	100	À®°È	Â©¶·	°ÙºÏ»¨	j	j
mj	.	.	.	.	.	.	.	.	.	.	1	.	.	.	false	false	Message: -15ms	.	.	.	.	.	.	.	.	.	.	.	TRIALID 63	-15	.	.	mj.edf	RIGHT	4551	3476395	Full Trial Period	3471844	64	Trial: 64	3471844	118	À¬»øÍ°	ÒûË®»ú	²¤ÂÜ	f	f
mj	.	.	.	.	.	.	.	.	.	.	2	.	.	.	false	false	Message: -1ms	.	.	.	.	.	.	.	.	.	.	.	RECCFG CR 1000 2 0 R	-1	.	.	mj.edf	RIGHT	4551	3476395	Full Trial Period	3471844	64	Trial: 64	3471844	118	À¬»øÍ°	ÒûË®»ú	²¤ÂÜ	f	f
mj	.	.	.	.	.	.	.	.	.	.	3	.	.	.	false	false	Message: -1ms	.	.	.	.	.	.	.	.	.	.	.	ELCLCFG TOWER	-1	.	.	mj.edf	RIGHT	4551	3476395	Full Trial Period	3471844	64	Trial: 64	3471844	118	À¬»øÍ°	ÒûË®»ú	²¤ÂÜ	f	f
mj	.	.	.	.	.	.	.	.	.	.	4	.	.	.	false	false	Message: -1ms	.	.	.	.	.	.	.	.	.	.	.	GAZE_COORDS 0.00 0.00 1023.00 767.00	-1	.	.	mj.edf	RIGHT	4551	3476395	Full Trial Period	3471844	64	Trial: 64	3471844	118	À¬»øÍ°	ÒûË®»ú	²¤ÂÜ	f	f
mj	.	.	.	.	.	.	.	.	.	.	5	.	.	.	false	false	Message: -1ms	.	.	.	.	.	.	.	.	.	.	.	THRESHOLDS R 100 219	-1	.	.	mj.edf	RIGHT	4551	3476395	Full Trial Period	3471844	64	Trial: 64	3471844	118	À¬»øÍ°	ÒûË®»ú	²¤ÂÜ	f	f
mj	.	.	.	.	.	.	.	.	.	.	6	.	.	.	false	false	Message: -1ms	.	.	.	.	.	.	.	.	.	.	.	ELCL_PROC CENTROID (3)	-1	.	.	mj.edf	RIGHT	4551	3476395	Full Trial Period	3471844	64	Trial: 64	3471844	118	À¬»øÍ°	ÒûË®»ú	²¤ÂÜ	f	f
mj	.	.	.	.	.	.	.	.	.	.	7	.	.	.	false	false	Message: -1ms	.	.	.	.	.	.	.	.	.	.	.	ELCL_PCR_PARAM 5 3.0	-1	.	.	mj.edf	RIGHT	4551	3476395	Full Trial Period	3471844	64	Trial: 64	3471844	118	À¬»øÍ°	ÒûË®»ú	²¤ÂÜ	f	f
mj	.	.	.	.	.	.	.	.	.	.	8	.	.	.	false	true	Message: 0ms	.	.	.	.	.	.	.	.	.	.	.	!MODE RECORD CR 1000 2 0 R	0	.	.	mj.edf	RIGHT	4551	3476395	Full Trial Period	3471844	64	Trial: 64	3471844	118	À¬»øÍ°	ÒûË®»ú	²¤ÂÜ	f	f
mj	.	.	.	.	209	215	1	7	145.10	383.10	9	.	.	.	false	false	Message: 43ms	.	.	.	.	.	.	.	.	.	.	.	SYNCTIME	43	145.10	383.10	mj.edf	RIGHT	4551	3476395	Full Trial Period	3471844	64	Trial: 64	3471844	118	À¬»øÍ°	ÒûË®»ú	²¤ÂÜ	f	f
mj	.	.	.	.	.	.	.	.	.	.	10	.	.	.	false	false	Message: 643ms	15.38	232.98	66	680	635.70	407.70	4	455.40	615	180.00	368.60	INVISIBLE_BOUNDARY[1]	643	.	.	mj.edf	RIGHT	4551	3476395	Full Trial Period	3471844	64	Trial: 64	3471844	118	À¬»øÍ°	ÒûË®»ú	²¤ÂÜ	f	f
mj	.	.	.	.	.	.	.	.	.	.	11	.	.	.	false	false	Message: 651ms	15.38	232.98	66	680	635.70	407.70	4	455.40	615	180.00	368.60	SYNCTIME	651	.	.	mj.edf	RIGHT	4551	3476395	Full Trial Period	3471844	64	Trial: 64	3471844	118	À¬»øÍ°	ÒûË®»ú	²¤ÂÜ	f	f
mj	.	.	.	.	.	.	.	.	.	.	12	.	.	.	false	false	Message: 2053ms	11.29	31.80	355	2255	852.60	374.00	9	777.80	1901	521.90	327.20	INVISIBLE_BOUNDARY[2]	2053	.	.	mj.edf	RIGHT	4551	3476395	Full Trial Period	3471844	64	Trial: 64	3471844	118	À¬»øÍ°	ÒûË®»ú	²¤ÂÜ	f	f
mj	.	.	.	.	.	.	.	.	.	.	13	.	.	.	false	false	Message: 2059ms	11.29	31.80	355	2255	852.60	374.00	9	777.80	1901	521.90	327.20	SYNCTIME	2059	.	.	mj.edf	RIGHT	4551	3476395	Full Trial Period	3471844	64	Trial: 64	3471844	118	À¬»øÍ°	ÒûË®»ú	²¤ÂÜ	f	f
mj	.	.	.	.	140	4549	19	4410	881.50	404.70	14	.	.	.	false	false	Message: 4531ms	.	.	.	.	.	.	.	.	.	.	.	KEYBOARD	4531	881.50	404.70	mj.edf	RIGHT	4551	3476395	Full Trial Period	3471844	64	Trial: 64	3471844	118	À¬»øÍ°	ÒûË®»ú	²¤ÂÜ	f	f
mj	.	.	.	.	.	.	.	.	.	.	15	.	.	.	false	false	Message: 4603ms	.	.	.	.	.	.	.	.	.	.	.	TRIAL_RESULT 0	4603	.	.	mj.edf	RIGHT	4551	3476395	Full Trial Period	3471844	64	Trial: 64	3471844	118	À¬»øÍ°	ÒûË®»ú	²¤ÂÜ	f	f
mj	.	.	.	.	.	.	.	.	.	.	1	.	.	.	false	false	Message: -17ms	.	.	.	.	.	.	.	.	.	.	.	TRIALID 64	-17	.	.	mj.edf	RIGHT	8398	3486068	Full Trial Period	3477670	65	Trial: 65	3477670	64	À¯±Ê	·çÉÈ	°ô°ôÌÇ	f	j
mj	.	.	.	.	.	.	.	.	.	.	2	.	.	.	false	false	Message: -1ms	.	.	.	.	.	.	.	.	.	.	.	RECCFG CR 1000 2 0 R	-1	.	.	mj.edf	RIGHT	8398	3486068	Full Trial Period	3477670	65	Trial: 65	3477670	64	À¯±Ê	·çÉÈ	°ô°ôÌÇ	f	j
mj	.	.	.	.	.	.	.	.	.	.	3	.	.	.	false	false	Message: -1ms	.	.	.	.	.	.	.	.	.	.	.	ELCLCFG TOWER	-1	.	.	mj.edf	RIGHT	8398	3486068	Full Trial Period	3477670	65	Trial: 65	3477670	64	À¯±Ê	·çÉÈ	°ô°ôÌÇ	f	j
mj	.	.	.	.	.	.	.	.	.	.	4	.	.	.	false	false	Message: -1ms	.	.	.	.	.	.	.	.	.	.	.	GAZE_COORDS 0.00 0.00 1023.00 767.00	-1	.	.	mj.edf	RIGHT	8398	3486068	Full Trial Period	3477670	65	Trial: 65	3477670	64	À¯±Ê	·çÉÈ	°ô°ôÌÇ	f	j
mj	.	.	.	.	.	.	.	.	.	.	5	.	.	.	false	false	Message: -1ms	.	.	.	.	.	.	.	.	.	.	.	THRESHOLDS R 100 219	-1	.	.	mj.edf	RIGHT	8398	3486068	Full Trial Period	3477670	65	Trial: 65	3477670	64	À¯±Ê	·çÉÈ	°ô°ôÌÇ	f	j
mj	.	.	.	.	.	.	.	.	.	.	6	.	.	.	false	false	Message: -1ms	.	.	.	.	.	.	.	.	.	.	.	ELCL_PROC CENTROID (3)	-1	.	.	mj.edf	RIGHT	8398	3486068	Full Trial Period	3477670	65	Trial: 65	3477670	64	À¯±Ê	·çÉÈ	°ô°ôÌÇ	f	j
mj	.	.	.	.	.	.	.	.	.	.	7	.	.	.	false	false	Message: -1ms	.	.	.	.	.	.	.	.	.	.	.	ELCL_PCR_PARAM 5 3.0	-1	.	.	mj.edf	RIGHT	8398	3486068	Full Trial Period	3477670	65	Trial: 65	3477670	64	À¯±Ê	·çÉÈ	°ô°ôÌÇ	f	j
mj	.	.	.	.	.	.	.	.	.	.	8	.	.	.	false	true	Message: 0ms	.	.	.	.	.	.	.	.	.	.	.	!MODE RECORD CR 1000 2 0 R	0	.	.	mj.edf	RIGHT	8398	3486068	Full Trial Period	3477670	65	Trial: 65	3477670	64	À¯±Ê	·çÉÈ	°ô°ôÌÇ	f	j
mj	.	.	.	.	207	213	1	7	149.10	389.40	9	.	.	.	false	false	Message: 40ms	.	.	.	.	.	.	.	.	.	.	.	SYNCTIME	40	149.10	389.40	mj.edf	RIGHT	8398	3486068	Full Trial Period	3477670	65	Trial: 65	3477670	64	À¯±Ê	·çÉÈ	°ô°ôÌÇ	f	j
mj	.	.	.	.	202	945	5	744	501.20	404.50	10	.	.	.	false	false	Message: 748ms	.	.	.	.	.	.	.	.	.	.	.	INVISIBLE_BOUNDARY[1]	748	501.20	404.50	mj.edf	RIGHT	8398	3486068	Full Trial Period	3477670	65	Trial: 65	3477670	64	À¯±Ê	·çÉÈ	°ô°ôÌÇ	f	j
mj	.	.	.	.	202	945	5	744	501.20	404.50	11	.	.	.	false	false	Message: 757ms	.	.	.	.	.	.	.	.	.	.	.	SYNCTIME	757	501.20	404.50	mj.edf	RIGHT	8398	3486068	Full Trial Period	3477670	65	Trial: 65	3477670	64	À¯±Ê	·çÉÈ	°ô°ôÌÇ	f	j
mj	.	.	.	.	.	.	.	.	.	.	12	.	.	.	false	false	Message: 2479ms	8.59	132.14	65	2503	811.80	370.50	11	314.60	2439	560.30	340.50	INVISIBLE_BOUNDARY[2]	2479	.	.	mj.edf	RIGHT	8398	3486068	Full Trial Period	3477670	65	Trial: 65	3477670	64	À¯±Ê	·çÉÈ	°ô°ôÌÇ	f	j
mj	.	.	.	.	.	.	.	.	.	.	13	.	.	.	false	false	Message: 2482ms	8.59	132.14	65	2503	811.80	370.50	11	314.60	2439	560.30	340.50	SYNCTIME	2482	.	.	mj.edf	RIGHT	8398	3486068	Full Trial Period	3477670	65	Trial: 65	3477670	64	À¯±Ê	·çÉÈ	°ô°ôÌÇ	f	j
mj	.	.	.	.	351	8396	26	8046	847.80	437.60	14	.	.	.	false	false	Message: 8379ms	.	.	.	.	.	.	.	.	.	.	.	KEYBOARD	8379	847.80	437.60	mj.edf	RIGHT	8398	3486068	Full Trial Period	3477670	65	Trial: 65	3477670	64	À¯±Ê	·çÉÈ	°ô°ôÌÇ	f	j
mj	.	.	.	.	.	.	.	.	.	.	15	.	.	.	false	false	Message: 8441ms	.	.	.	.	.	.	.	.	.	.	.	TRIAL_RESULT 0	8441	.	.	mj.edf	RIGHT	8398	3486068	Full Trial Period	3477670	65	Trial: 65	3477670	64	À¯±Ê	·çÉÈ	°ô°ôÌÇ	f	j
mj	.	.	.	.	.	.	.	.	.	.	1	.	.	.	false	false	Message: -20ms	.	.	.	.	.	.	.	.	.	.	.	TRIALID 65	-20	.	.	mj.edf	RIGHT	3442	3490747	Full Trial Period	3487305	66	Trial: 66	3487305	98	²£Á§Öé	Å¦¿Û	Í¼ÕÂ	j	j
mj	.	.	.	.	.	.	.	.	.	.	2	.	.	.	false	false	Message: -1ms	.	.	.	.	.	.	.	.	.	.	.	RECCFG CR 1000 2 0 R	-1	.	.	mj.edf	RIGHT	3442	3490747	Full Trial Period	3487305	66	Trial: 66	3487305	98	²£Á§Öé	Å¦¿Û	Í¼ÕÂ	j	j
mj	.	.	.	.	.	.	.	.	.	.	3	.	.	.	false	false	Message: -1ms	.	.	.	.	.	.	.	.	.	.	.	ELCLCFG TOWER	-1	.	.	mj.edf	RIGHT	3442	3490747	Full Trial Period	3487305	66	Trial: 66	3487305	98	²£Á§Öé	Å¦¿Û	Í¼ÕÂ	j	j
mj	.	.	.	.	.	.	.	.	.	.	4	.	.	.	false	false	Message: -1ms	.	.	.	.	.	.	.	.	.	.	.	GAZE_COORDS 0.00 0.00 1023.00 767.00	-1	.	.	mj.edf	RIGHT	3442	3490747	Full Trial Period	3487305	66	Trial: 66	3487305	98	²£Á§Öé	Å¦¿Û	Í¼ÕÂ	j	j
mj	.	.	.	.	.	.	.	.	.	.	5	.	.	.	false	false	Message: -1ms	.	.	.	.	.	.	.	.	.	.	.	THRESHOLDS R 100 219	-1	.	.	mj.edf	RIGHT	3442	3490747	Full Trial Period	3487305	66	Trial: 66	3487305	98	²£Á§Öé	Å¦¿Û	Í¼ÕÂ	j	j
mj	.	.	.	.	.	.	.	.	.	.	6	.	.	.	false	false	Message: -1ms	.	.	.	.	.	.	.	.	.	.	.	ELCL_PROC CENTROID (3)	-1	.	.	mj.edf	RIGHT	3442	3490747	Full Trial Period	3487305	66	Trial: 66	3487305	98	²£Á§Öé	Å¦¿Û	Í¼ÕÂ	j	j
mj	.	.	.	.	.	.	.	.	.	.	7	.	.	.	false	false	Message: -1ms	.	.	.	.	.	.	.	.	.	.	.	ELCL_PCR_PARAM 5 3.0	-1	.	.	mj.edf	RIGHT	3442	3490747	Full Trial Period	3487305	66	Trial: 66	3487305	98	²£Á§Öé	Å¦¿Û	Í¼ÕÂ	j	j
mj	.	.	.	.	.	.	.	.	.	.	8	.	.	.	false	true	Message: 0ms	.	.	.	.	.	.	.	.	.	.	.	!MODE RECORD CR 1000 2 0 R	0	.	.	mj.edf	RIGHT	3442	3490747	Full Trial Period	3487305	66	Trial: 66	3487305	98	²£Á§Öé	Å¦¿Û	Í¼ÕÂ	j	j
mj	.	.	.	.	194	200	1	7	136.70	389.90	9	.	.	.	false	false	Message: 46ms	.	.	.	.	.	.	.	.	.	.	.	SYNCTIME	46	136.70	389.90	mj.edf	RIGHT	3442	3490747	Full Trial Period	3487305	66	Trial: 66	3487305	98	²£Á§Öé	Å¦¿Û	Í¼ÕÂ	j	j
mj	.	.	.	.	.	.	.	.	.	.	10	.	.	.	false	false	Message: 1006ms	10.42	217.07	48	1023	492.90	407.60	5	394.50	976	183.90	391.10	INVISIBLE_BOUNDARY[1]	1006	.	.	mj.edf	RIGHT	3442	3490747	Full Trial Period	3487305	66	Trial: 66	3487305	98	²£Á§Öé	Å¦¿Û	Í¼ÕÂ	j	j
mj	.	.	.	.	.	.	.	.	.	.	11	.	.	.	false	false	Message: 1012ms	10.42	217.07	48	1023	492.90	407.60	5	394.50	976	183.90	391.10	SYNCTIME	1012	.	.	mj.edf	RIGHT	3442	3490747	Full Trial Period	3487305	66	Trial: 66	3487305	98	²£Á§Öé	Å¦¿Û	Í¼ÕÂ	j	j
mj	.	.	.	.	.	.	.	.	.	.	12	.	.	.	false	false	Message: 1993ms	4.82	133.93	36	2017	911.20	405.80	9	256.10	1982	769.50	372.30	INVISIBLE_BOUNDARY[2]	1993	.	.	mj.edf	RIGHT	3442	3490747	Full Trial Period	3487305	66	Trial: 66	3487305	98	²£Á§Öé	Å¦¿Û	Í¼ÕÂ	j	j
mj	.	.	.	.	.	.	.	.	.	.	13	.	.	.	false	false	Message: 2004ms	4.82	133.93	36	2017	911.20	405.80	9	256.10	1982	769.50	372.30	SYNCTIME	2004	.	.	mj.edf	RIGHT	3442	3490747	Full Trial Period	3487305	66	Trial: 66	3487305	98	²£Á§Öé	Å¦¿Û	Í¼ÕÂ	j	j
mj	.	.	.	.	260	3440	14	3181	858.80	395.10	14	[1]	2	RECTANGLE_INTERESTAREA	false	false	Message: 3423ms	.	.	.	.	.	.	.	.	.	.	.	KEYBOARD	3423	858.80	395.10	mj.edf	RIGHT	3442	3490747	Full Trial Period	3487305	66	Trial: 66	3487305	98	²£Á§Öé	Å¦¿Û	Í¼ÕÂ	j	j
mj	.	.	.	.	.	.	.	.	.	.	15	.	.	.	false	false	Message: 3489ms	.	.	.	.	.	.	.	.	.	.	.	TRIAL_RESULT 0	3489	.	.	mj.edf	RIGHT	3442	3490747	Full Trial Period	3487305	66	Trial: 66	3487305	98	²£Á§Öé	Å¦¿Û	Í¼ÕÂ	j	j
mj	.	.	.	.	.	.	.	.	.	.	1	.	.	.	false	false	Message: -517ms	.	.	.	.	.	.	.	.	.	.	.	TRIALID 66	-517	.	.	mj.edf	RIGHT	5254	3498155	Full Trial Period	3492901	67	Trial: 67	3492901	27	¸ÊÕá	ÂÖÌ¥	ÊÖïí	j	j
mj	.	.	.	.	.	.	.	.	.	.	2	.	.	.	false	false	Message: -1ms	.	.	.	.	.	.	.	.	.	.	.	RECCFG CR 1000 2 0 R	-1	.	.	mj.edf	RIGHT	5254	3498155	Full Trial Period	3492901	67	Trial: 67	3492901	27	¸ÊÕá	ÂÖÌ¥	ÊÖïí	j	j
mj	.	.	.	.	.	.	.	.	.	.	3	.	.	.	false	false	Message: -1ms	.	.	.	.	.	.	.	.	.	.	.	ELCLCFG TOWER	-1	.	.	mj.edf	RIGHT	5254	3498155	Full Trial Period	3492901	67	Trial: 67	3492901	27	¸ÊÕá	ÂÖÌ¥	ÊÖïí	j	j
mj	.	.	.	.	.	.	.	.	.	.	4	.	.	.	false	false	Message: -1ms	.	.	.	.	.	.	.	.	.	.	.	GAZE_COORDS 0.00 0.00 1023.00 767.00	-1	.	.	mj.edf	RIGHT	5254	3498155	Full Trial Period	3492901	67	Trial: 67	3492901	27	¸ÊÕá	ÂÖÌ¥	ÊÖïí	j	j
mj	.	.	.	.	.	.	.	.	.	.	5	.	.	.	false	false	Message: -1ms	.	.	.	.	.	.	.	.	.	.	.	THRESHOLDS R 100 219	-1	.	.	mj.edf	RIGHT	5254	3498155	Full Trial Period	3492901	67	Trial: 67	3492901	27	¸ÊÕá	ÂÖÌ¥	ÊÖïí	j	j
mj	.	.	.	.	.	.	.	.	.	.	6	.	.	.	false	false	Message: -1ms	.	.	.	.	.	.	.	.	.	.	.	ELCL_PROC CENTROID (3)	-1	.	.	mj.edf	RIGHT	5254	3498155	Full Trial Period	3492901	67	Trial: 67	3492901	27	¸ÊÕá	ÂÖÌ¥	ÊÖïí	j	j
mj	.	.	.	.	.	.	.	.	.	.	7	.	.	.	false	false	Message: -1ms	.	.	.	.	.	.	.	.	.	.	.	ELCL_PCR_PARAM 5 3.0	-1	.	.	mj.edf	RIGHT	5254	3498155	Full Trial Period	3492901	67	Trial: 67	3492901	27	¸ÊÕá	ÂÖÌ¥	ÊÖïí	j	j
mj	.	.	.	.	.	.	.	.	.	.	8	.	.	.	false	true	Message: 0ms	.	.	.	.	.	.	.	.	.	.	.	!MODE RECORD CR 1000 2 0 R	0	.	.	mj.edf	RIGHT	5254	3498155	Full Trial Period	3492901	67	Trial: 67	3492901	27	¸ÊÕá	ÂÖÌ¥	ÊÖïí	j	j
mj	.	.	.	.	.	.	.	.	.	.	9	.	.	.	false	false	Message: 41ms	0.72	60.37	12	52	164.20	339.80	1	80.60	41	171.40	320.00	SYNCTIME	41	.	.	mj.edf	RIGHT	5254	3498155	Full Trial Period	3492901	67	Trial: 67	3492901	27	¸ÊÕá	ÂÖÌ¥	ÊÖïí	j	j
mj	.	.	.	.	.	.	.	.	.	.	10	.	.	.	false	false	Message: 2745ms	0.67	56.10	12	2747	575.50	386.90	12	69.30	2736	557.90	378.40	INVISIBLE_BOUNDARY[1]	2745	.	.	mj.edf	RIGHT	5254	3498155	Full Trial Period	3492901	67	Trial: 67	3492901	27	¸ÊÕá	ÂÖÌ¥	ÊÖïí	j	j
mj	.	.	.	.	205	2952	13	2748	570.20	386.80	11	.	.	.	false	false	Message: 2749ms	.	.	.	.	.	.	.	.	.	.	.	SYNCTIME	2749	570.20	386.80	mj.edf	RIGHT	5254	3498155	Full Trial Period	3492901	67	Trial: 67	3492901	27	¸ÊÕá	ÂÖÌ¥	ÊÖïí	j	j
mj	.	.	.	.	.	.	.	.	.	.	12	.	.	.	false	false	Message: 3896ms	1.84	39.97	46	3901	861.40	384.40	17	95.30	3856	897.50	343.30	INVISIBLE_BOUNDARY[2]	3896	.	.	mj.edf	RIGHT	5254	3498155	Full Trial Period	3492901	67	Trial: 67	3492901	27	¸ÊÕá	ÂÖÌ¥	ÊÖïí	j	j
mj	.	.	.	.	242	4143	18	3902	854.70	391.90	13	[1]	2	RECTANGLE_INTERESTAREA	false	false	Message: 3907ms	.	.	.	.	.	.	.	.	.	.	.	SYNCTIME	3907	854.70	391.90	mj.edf	RIGHT	5254	3498155	Full Trial Period	3492901	67	Trial: 67	3492901	27	¸ÊÕá	ÂÖÌ¥	ÊÖïí	j	j
mj	.	.	.	.	90	5252	22	5163	903.00	368.50	14	[1]	2	RECTANGLE_INTERESTAREA	false	false	Message: 5235ms	.	.	.	.	.	.	.	.	.	.	.	KEYBOARD	5235	903.00	368.50	mj.edf	RIGHT	5254	3498155	Full Trial Period	3492901	67	Trial: 67	3492901	27	¸ÊÕá	ÂÖÌ¥	ÊÖïí	j	j
mj	.	.	.	.	.	.	.	.	.	.	15	.	.	.	false	false	Message: 5295ms	.	.	.	.	.	.	.	.	.	.	.	TRIAL_RESULT 0	5295	.	.	mj.edf	RIGHT	5254	3498155	Full Trial Period	3492901	67	Trial: 67	3492901	27	¸ÊÕá	ÂÖÌ¥	ÊÖïí	j	j
mj	.	.	.	.	.	.	.	.	.	.	1	.	.	.	false	false	Message: -26ms	.	.	.	.	.	.	.	.	.	.	.	TRIALID 67	-26	.	.	mj.edf	RIGHT	3992	3503525	Full Trial Period	3499533	68	Trial: 68	3499533	143	ºº±¤°ü	ÕÁÄÔÍè	³ß×Ó	f	f
mj	.	.	.	.	.	.	.	.	.	.	2	.	.	.	false	false	Message: -1ms	.	.	.	.	.	.	.	.	.	.	.	RECCFG CR 1000 2 0 R	-1	.	.	mj.edf	RIGHT	3992	3503525	Full Trial Period	3499533	68	Trial: 68	3499533	143	ºº±¤°ü	ÕÁÄÔÍè	³ß×Ó	f	f
mj	.	.	.	.	.	.	.	.	.	.	3	.	.	.	false	false	Message: -1ms	.	.	.	.	.	.	.	.	.	.	.	ELCLCFG TOWER	-1	.	.	mj.edf	RIGHT	3992	3503525	Full Trial Period	3499533	68	Trial: 68	3499533	143	ºº±¤°ü	ÕÁÄÔÍè	³ß×Ó	f	f
mj	.	.	.	.	.	.	.	.	.	.	4	.	.	.	false	false	Message: -1ms	.	.	.	.	.	.	.	.	.	.	.	GAZE_COORDS 0.00 0.00 1023.00 767.00	-1	.	.	mj.edf	RIGHT	3992	3503525	Full Trial Period	3499533	68	Trial: 68	3499533	143	ºº±¤°ü	ÕÁÄÔÍè	³ß×Ó	f	f
mj	.	.	.	.	.	.	.	.	.	.	5	.	.	.	false	false	Message: -1ms	.	.	.	.	.	.	.	.	.	.	.	THRESHOLDS R 100 219	-1	.	.	mj.edf	RIGHT	3992	3503525	Full Trial Period	3499533	68	Trial: 68	3499533	143	ºº±¤°ü	ÕÁÄÔÍè	³ß×Ó	f	f
mj	.	.	.	.	.	.	.	.	.	.	6	.	.	.	false	false	Message: -1ms	.	.	.	.	.	.	.	.	.	.	.	ELCL_PROC CENTROID (3)	-1	.	.	mj.edf	RIGHT	3992	3503525	Full Trial Period	3499533	68	Trial: 68	3499533	143	ºº±¤°ü	ÕÁÄÔÍè	³ß×Ó	f	f
mj	.	.	.	.	.	.	.	.	.	.	7	.	.	.	false	false	Message: -1ms	.	.	.	.	.	.	.	.	.	.	.	ELCL_PCR_PARAM 5 3.0	-1	.	.	mj.edf	RIGHT	3992	3503525	Full Trial Period	3499533	68	Trial: 68	3499533	143	ºº±¤°ü	ÕÁÄÔÍè	³ß×Ó	f	f
mj	.	.	.	.	.	.	.	.	.	.	8	.	.	.	false	true	Message: 0ms	.	.	.	.	.	.	.	.	.	.	.	!MODE RECORD CR 1000 2 0 R	0	.	.	mj.edf	RIGHT	3992	3503525	Full Trial Period	3499533	68	Trial: 68	3499533	143	ºº±¤°ü	ÕÁÄÔÍè	³ß×Ó	f	f
mj	.	.	.	.	201	207	1	7	181.50	376.50	9	.	.	.	false	false	Message: 50ms	.	.	.	.	.	.	.	.	.	.	.	SYNCTIME	50	181.50	376.50	mj.edf	RIGHT	3992	3503525	Full Trial Period	3499533	68	Trial: 68	3499533	143	ºº±¤°ü	ÕÁÄÔÍè	³ß×Ó	f	f
mj	.	.	.	.	224	1321	6	1098	521.80	383.90	10	[1]	1	RECTANGLE_INTERESTAREA	false	false	Message: 1148ms	.	.	.	.	.	.	.	.	.	.	.	INVISIBLE_BOUNDARY[1]	1148	521.80	383.90	mj.edf	RIGHT	3992	3503525	Full Trial Period	3499533	68	Trial: 68	3499533	143	ºº±¤°ü	ÕÁÄÔÍè	³ß×Ó	f	f
mj	.	.	.	.	224	1321	6	1098	521.80	383.90	11	[1]	1	RECTANGLE_INTERESTAREA	false	false	Message: 1157ms	.	.	.	.	.	.	.	.	.	.	.	SYNCTIME	1157	521.80	383.90	mj.edf	RIGHT	3992	3503525	Full Trial Period	3499533	68	Trial: 68	3499533	143	ºº±¤°ü	ÕÁÄÔÍè	³ß×Ó	f	f
mj	.	.	.	.	.	.	.	.	.	.	12	.	.	.	false	false	Message: 1878ms	9.17	166.75	55	1889	843.90	388.10	8	340.80	1835	577.80	333.60	INVISIBLE_BOUNDARY[2]	1878	.	.	mj.edf	RIGHT	3992	3503525	Full Trial Period	3499533	68	Trial: 68	3499533	143	ºº±¤°ü	ÕÁÄÔÍè	³ß×Ó	f	f
mj	.	.	.	.	.	.	.	.	.	.	13	.	.	.	false	false	Message: 1882ms	9.17	166.75	55	1889	843.90	388.10	8	340.80	1835	577.80	333.60	SYNCTIME	1882	.	.	mj.edf	RIGHT	3992	3503525	Full Trial Period	3499533	68	Trial: 68	3499533	143	ºº±¤°ü	ÕÁÄÔÍè	³ß×Ó	f	f
mj	.	.	.	.	135	3990	19	3856	777.50	385.60	14	.	.	.	false	false	Message: 3973ms	.	.	.	.	.	.	.	.	.	.	.	KEYBOARD	3973	777.50	385.60	mj.edf	RIGHT	3992	3503525	Full Trial Period	3499533	68	Trial: 68	3499533	143	ºº±¤°ü	ÕÁÄÔÍè	³ß×Ó	f	f
mj	.	.	.	.	.	.	.	.	.	.	15	.	.	.	false	false	Message: 4034ms	.	.	.	.	.	.	.	.	.	.	.	TRIAL_RESULT 0	4034	.	.	mj.edf	RIGHT	3992	3503525	Full Trial Period	3499533	68	Trial: 68	3499533	143	ºº±¤°ü	ÕÁÄÔÍè	³ß×Ó	f	f
mj	.	.	.	.	.	.	.	.	.	.	1	.	.	.	false	false	Message: -20ms	.	.	.	.	.	.	.	.	.	.	.	TRIALID 68	-20	.	.	mj.edf	RIGHT	6376	3511452	Full Trial Period	3505076	69	Trial: 69	3505076	41	¿¨³µ	Ê±ÖÓ	ºÉ°üµ°	j	j
mj	.	.	.	.	.	.	.	.	.	.	2	.	.	.	false	false	Message: -1ms	.	.	.	.	.	.	.	.	.	.	.	RECCFG CR 1000 2 0 R	-1	.	.	mj.edf	RIGHT	6376	3511452	Full Trial Period	3505076	69	Trial: 69	3505076	41	¿¨³µ	Ê±ÖÓ	ºÉ°üµ°	j	j
mj	.	.	.	.	.	.	.	.	.	.	3	.	.	.	false	false	Message: -1ms	.	.	.	.	.	.	.	.	.	.	.	ELCLCFG TOWER	-1	.	.	mj.edf	RIGHT	6376	3511452	Full Trial Period	3505076	69	Trial: 69	3505076	41	¿¨³µ	Ê±ÖÓ	ºÉ°üµ°	j	j
mj	.	.	.	.	.	.	.	.	.	.	4	.	.	.	false	false	Message: -1ms	.	.	.	.	.	.	.	.	.	.	.	GAZE_COORDS 0.00 0.00 1023.00 767.00	-1	.	.	mj.edf	RIGHT	6376	3511452	Full Trial Period	3505076	69	Trial: 69	3505076	41	¿¨³µ	Ê±ÖÓ	ºÉ°üµ°	j	j
mj	.	.	.	.	.	.	.	.	.	.	5	.	.	.	false	false	Message: -1ms	.	.	.	.	.	.	.	.	.	.	.	THRESHOLDS R 100 219	-1	.	.	mj.edf	RIGHT	6376	3511452	Full Trial Period	3505076	69	Trial: 69	3505076	41	¿¨³µ	Ê±ÖÓ	ºÉ°üµ°	j	j
mj	.	.	.	.	.	.	.	.	.	.	6	.	.	.	false	false	Message: -1ms	.	.	.	.	.	.	.	.	.	.	.	ELCL_PROC CENTROID (3)	-1	.	.	mj.edf	RIGHT	6376	3511452	Full Trial Period	3505076	69	Trial: 69	3505076	41	¿¨³µ	Ê±ÖÓ	ºÉ°üµ°	j	j
mj	.	.	.	.	.	.	.	.	.	.	7	.	.	.	false	false	Message: -1ms	.	.	.	.	.	.	.	.	.	.	.	ELCL_PCR_PARAM 5 3.0	-1	.	.	mj.edf	RIGHT	6376	3511452	Full Trial Period	3505076	69	Trial: 69	3505076	41	¿¨³µ	Ê±ÖÓ	ºÉ°üµ°	j	j
mj	.	.	.	.	.	.	.	.	.	.	8	.	.	.	false	true	Message: 0ms	.	.	.	.	.	.	.	.	.	.	.	!MODE RECORD CR 1000 2 0 R	0	.	.	mj.edf	RIGHT	6376	3511452	Full Trial Period	3505076	69	Trial: 69	3505076	41	¿¨³µ	Ê±ÖÓ	ºÉ°üµ°	j	j
mj	.	.	.	.	230	236	1	7	164.80	383.30	9	.	.	.	false	false	Message: 47ms	.	.	.	.	.	.	.	.	.	.	.	SYNCTIME	47	164.80	383.30	mj.edf	RIGHT	6376	3511452	Full Trial Period	3505076	69	Trial: 69	3505076	41	¿¨³µ	Ê±ÖÓ	ºÉ°üµ°	j	j
mj	.	.	.	.	.	.	.	.	.	.	10	.	.	.	false	false	Message: 622ms	8.25	196.39	42	642	543.70	386.60	3	358.00	601	302.10	380.60	INVISIBLE_BOUNDARY[1]	622	.	.	mj.edf	RIGHT	6376	3511452	Full Trial Period	3505076	69	Trial: 69	3505076	41	¿¨³µ	Ê±ÖÓ	ºÉ°üµ°	j	j
mj	.	.	.	.	.	.	.	.	.	.	11	.	.	.	false	false	Message: 630ms	8.25	196.39	42	642	543.70	386.60	3	358.00	601	302.10	380.60	SYNCTIME	630	.	.	mj.edf	RIGHT	6376	3511452	Full Trial Period	3505076	69	Trial: 69	3505076	41	¿¨³µ	Ê±ÖÓ	ºÉ°üµ°	j	j
mj	.	.	.	.	.	.	.	.	.	.	12	.	.	.	false	false	Message: 3233ms	12.58	237.33	53	3256	904.60	406.90	15	482.20	3204	528.70	382.70	INVISIBLE_BOUNDARY[2]	3233	.	.	mj.edf	RIGHT	6376	3511452	Full Trial Period	3505076	69	Trial: 69	3505076	41	¿¨³µ	Ê±ÖÓ	ºÉ°üµ°	j	j
mj	.	.	.	.	.	.	.	.	.	.	13	.	.	.	false	false	Message: 3238ms	12.58	237.33	53	3256	904.60	406.90	15	482.20	3204	528.70	382.70	SYNCTIME	3238	.	.	mj.edf	RIGHT	6376	3511452	Full Trial Period	3505076	69	Trial: 69	3505076	41	¿¨³µ	Ê±ÖÓ	ºÉ°üµ°	j	j
mj	.	.	.	.	440	6374	25	5935	857.20	394.40	14	[1]	2	RECTANGLE_INTERESTAREA	false	false	Message: 6357ms	.	.	.	.	.	.	.	.	.	.	.	KEYBOARD	6357	857.20	394.40	mj.edf	RIGHT	6376	3511452	Full Trial Period	3505076	69	Trial: 69	3505076	41	¿¨³µ	Ê±ÖÓ	ºÉ°üµ°	j	j
mj	.	.	.	.	.	.	.	.	.	.	15	.	.	.	false	false	Message: 6422ms	.	.	.	.	.	.	.	.	.	.	.	TRIAL_RESULT 0	6422	.	.	mj.edf	RIGHT	6376	3511452	Full Trial Period	3505076	69	Trial: 69	3505076	41	¿¨³µ	Ê±ÖÓ	ºÉ°üµ°	j	j
mj	.	.	.	.	.	.	.	.	.	.	1	.	.	.	false	false	Message: -16ms	.	.	.	.	.	.	.	.	.	.	.	TRIALID 69	-16	.	.	mj.edf	RIGHT	5206	3518294	Full Trial Period	3513088	70	Trial: 70	3513088	60	µ°¾í	¸Ö±Ê	ÏãÑÌ	j	j
mj	.	.	.	.	.	.	.	.	.	.	2	.	.	.	false	false	Message: -1ms	.	.	.	.	.	.	.	.	.	.	.	RECCFG CR 1000 2 0 R	-1	.	.	mj.edf	RIGHT	5206	3518294	Full Trial Period	3513088	70	Trial: 70	3513088	60	µ°¾í	¸Ö±Ê	ÏãÑÌ	j	j
mj	.	.	.	.	.	.	.	.	.	.	3	.	.	.	false	false	Message: -1ms	.	.	.	.	.	.	.	.	.	.	.	ELCLCFG TOWER	-1	.	.	mj.edf	RIGHT	5206	3518294	Full Trial Period	3513088	70	Trial: 70	3513088	60	µ°¾í	¸Ö±Ê	ÏãÑÌ	j	j
mj	.	.	.	.	.	.	.	.	.	.	4	.	.	.	false	false	Message: -1ms	.	.	.	.	.	.	.	.	.	.	.	GAZE_COORDS 0.00 0.00 1023.00 767.00	-1	.	.	mj.edf	RIGHT	5206	3518294	Full Trial Period	3513088	70	Trial: 70	3513088	60	µ°¾í	¸Ö±Ê	ÏãÑÌ	j	j
mj	.	.	.	.	.	.	.	.	.	.	5	.	.	.	false	false	Message: -1ms	.	.	.	.	.	.	.	.	.	.	.	THRESHOLDS R 100 219	-1	.	.	mj.edf	RIGHT	5206	3518294	Full Trial Period	3513088	70	Trial: 70	3513088	60	µ°¾í	¸Ö±Ê	ÏãÑÌ	j	j
mj	.	.	.	.	.	.	.	.	.	.	6	.	.	.	false	false	Message: -1ms	.	.	.	.	.	.	.	.	.	.	.	ELCL_PROC CENTROID (3)	-1	.	.	mj.edf	RIGHT	5206	3518294	Full Trial Period	3513088	70	Trial: 70	3513088	60	µ°¾í	¸Ö±Ê	ÏãÑÌ	j	j
mj	.	.	.	.	.	.	.	.	.	.	7	.	.	.	false	false	Message: -1ms	.	.	.	.	.	.	.	.	.	.	.	ELCL_PCR_PARAM 5 3.0	-1	.	.	mj.edf	RIGHT	5206	3518294	Full Trial Period	3513088	70	Trial: 70	3513088	60	µ°¾í	¸Ö±Ê	ÏãÑÌ	j	j
mj	.	.	.	.	.	.	.	.	.	.	8	.	.	.	false	true	Message: 0ms	.	.	.	.	.	.	.	.	.	.	.	!MODE RECORD CR 1000 2 0 R	0	.	.	mj.edf	RIGHT	5206	3518294	Full Trial Period	3513088	70	Trial: 70	3513088	60	µ°¾í	¸Ö±Ê	ÏãÑÌ	j	j
mj	.	.	.	.	215	221	1	7	154.60	376.10	9	.	.	.	false	false	Message: 41ms	.	.	.	.	.	.	.	.	.	.	.	SYNCTIME	41	154.60	376.10	mj.edf	RIGHT	5206	3518294	Full Trial Period	3513088	70	Trial: 70	3513088	60	µ°¾í	¸Ö±Ê	ÏãÑÌ	j	j
mj	.	.	.	.	.	.	.	.	.	.	10	.	.	.	false	false	Message: 976ms	11.13	227.15	49	992	465.50	392.70	5	467.90	944	133.60	378.00	INVISIBLE_BOUNDARY[1]	976	.	.	mj.edf	RIGHT	5206	3518294	Full Trial Period	3513088	70	Trial: 70	3513088	60	µ°¾í	¸Ö±Ê	ÏãÑÌ	j	j
mj	.	.	.	.	.	.	.	.	.	.	11	.	.	.	false	false	Message: 983ms	11.13	227.15	49	992	465.50	392.70	5	467.90	944	133.60	378.00	SYNCTIME	983	.	.	mj.edf	RIGHT	5206	3518294	Full Trial Period	3513088	70	Trial: 70	3513088	60	µ°¾í	¸Ö±Ê	ÏãÑÌ	j	j
mj	.	.	.	.	.	.	.	.	.	.	12	.	.	.	false	false	Message: 2346ms	8.76	186.36	47	2352	777.40	385.50	11	347.00	2306	519.70	374.50	INVISIBLE_BOUNDARY[2]	2346	.	.	mj.edf	RIGHT	5206	3518294	Full Trial Period	3513088	70	Trial: 70	3513088	60	µ°¾í	¸Ö±Ê	ÏãÑÌ	j	j
mj	.	.	.	.	.	.	.	.	.	.	13	.	.	.	false	false	Message: 2350ms	8.76	186.36	47	2352	777.40	385.50	11	347.00	2306	519.70	374.50	SYNCTIME	2350	.	.	mj.edf	RIGHT	5206	3518294	Full Trial Period	3513088	70	Trial: 70	3513088	60	µ°¾í	¸Ö±Ê	ÏãÑÌ	j	j
mj	.	.	.	.	337	5204	19	4868	846.70	391.00	14	[1]	2	RECTANGLE_INTERESTAREA	false	false	Message: 5187ms	.	.	.	.	.	.	.	.	.	.	.	KEYBOARD	5187	846.70	391.00	mj.edf	RIGHT	5206	3518294	Full Trial Period	3513088	70	Trial: 70	3513088	60	µ°¾í	¸Ö±Ê	ÏãÑÌ	j	j
mj	.	.	.	.	.	.	.	.	.	.	15	.	.	.	false	false	Message: 5251ms	.	.	.	.	.	.	.	.	.	.	.	TRIAL_RESULT 0	5251	.	.	mj.edf	RIGHT	5206	3518294	Full Trial Period	3513088	70	Trial: 70	3513088	60	µ°¾í	¸Ö±Ê	ÏãÑÌ	j	j
mj	.	.	.	.	.	.	.	.	.	.	1	.	.	.	false	false	Message: -15ms	.	.	.	.	.	.	.	.	.	.	.	TRIALID 70	-15	.	.	mj.edf	RIGHT	4340	3523901	Full Trial Period	3519561	71	Trial: 71	3519561	14	ÁïÁïÇò	ÊÁ×Ó	ÔÂ±ý	j	j
mj	.	.	.	.	.	.	.	.	.	.	2	.	.	.	false	false	Message: -1ms	.	.	.	.	.	.	.	.	.	.	.	RECCFG CR 1000 2 0 R	-1	.	.	mj.edf	RIGHT	4340	3523901	Full Trial Period	3519561	71	Trial: 71	3519561	14	ÁïÁïÇò	ÊÁ×Ó	ÔÂ±ý	j	j
mj	.	.	.	.	.	.	.	.	.	.	3	.	.	.	false	false	Message: -1ms	.	.	.	.	.	.	.	.	.	.	.	ELCLCFG TOWER	-1	.	.	mj.edf	RIGHT	4340	3523901	Full Trial Period	3519561	71	Trial: 71	3519561	14	ÁïÁïÇò	ÊÁ×Ó	ÔÂ±ý	j	j
mj	.	.	.	.	.	.	.	.	.	.	4	.	.	.	false	false	Message: -1ms	.	.	.	.	.	.	.	.	.	.	.	GAZE_COORDS 0.00 0.00 1023.00 767.00	-1	.	.	mj.edf	RIGHT	4340	3523901	Full Trial Period	3519561	71	Trial: 71	3519561	14	ÁïÁïÇò	ÊÁ×Ó	ÔÂ±ý	j	j
mj	.	.	.	.	.	.	.	.	.	.	5	.	.	.	false	false	Message: -1ms	.	.	.	.	.	.	.	.	.	.	.	THRESHOLDS R 100 219	-1	.	.	mj.edf	RIGHT	4340	3523901	Full Trial Period	3519561	71	Trial: 71	3519561	14	ÁïÁïÇò	ÊÁ×Ó	ÔÂ±ý	j	j
mj	.	.	.	.	.	.	.	.	.	.	6	.	.	.	false	false	Message: -1ms	.	.	.	.	.	.	.	.	.	.	.	ELCL_PROC CENTROID (3)	-1	.	.	mj.edf	RIGHT	4340	3523901	Full Trial Period	3519561	71	Trial: 71	3519561	14	ÁïÁïÇò	ÊÁ×Ó	ÔÂ±ý	j	j
mj	.	.	.	.	.	.	.	.	.	.	7	.	.	.	false	false	Message: -1ms	.	.	.	.	.	.	.	.	.	.	.	ELCL_PCR_PARAM 5 3.0	-1	.	.	mj.edf	RIGHT	4340	3523901	Full Trial Period	3519561	71	Trial: 71	3519561	14	ÁïÁïÇò	ÊÁ×Ó	ÔÂ±ý	j	j
mj	.	.	.	.	.	.	.	.	.	.	8	.	.	.	false	true	Message: 0ms	.	.	.	.	.	.	.	.	.	.	.	!MODE RECORD CR 1000 2 0 R	0	.	.	mj.edf	RIGHT	4340	3523901	Full Trial Period	3519561	71	Trial: 71	3519561	14	ÁïÁïÇò	ÊÁ×Ó	ÔÂ±ý	j	j
mj	.	.	.	.	202	208	1	7	155.40	381.80	9	.	.	.	false	false	Message: 43ms	.	.	.	.	.	.	.	.	.	.	.	SYNCTIME	43	155.40	381.80	mj.edf	RIGHT	4340	3523901	Full Trial Period	3519561	71	Trial: 71	3519561	14	ÁïÁïÇò	ÊÁ×Ó	ÔÂ±ý	j	j
mj	.	.	.	.	.	.	.	.	.	.	10	.	.	.	false	false	Message: 1093ms	2.95	42.69	69	1146	515.20	399.00	5	170.40	1078	595.00	368.00	INVISIBLE_BOUNDARY[1]	1093	.	.	mj.edf	RIGHT	4340	3523901	Full Trial Period	3519561	71	Trial: 71	3519561	14	ÁïÁïÇò	ÊÁ×Ó	ÔÂ±ý	j	j
mj	.	.	.	.	.	.	.	.	.	.	11	.	.	.	false	false	Message: 1101ms	2.95	42.69	69	1146	515.20	399.00	5	170.40	1078	595.00	368.00	SYNCTIME	1101	.	.	mj.edf	RIGHT	4340	3523901	Full Trial Period	3519561	71	Trial: 71	3519561	14	ÁïÁïÇò	ÊÁ×Ó	ÔÂ±ý	j	j
mj	.	.	.	.	.	.	.	.	.	.	12	.	.	.	false	false	Message: 2676ms	10.50	32.92	319	2808	818.90	363.60	11	809.20	2490	510.60	339.90	INVISIBLE_BOUNDARY[2]	2676	.	.	mj.edf	RIGHT	4340	3523901	Full Trial Period	3519561	71	Trial: 71	3519561	14	ÁïÁïÇò	ÊÁ×Ó	ÔÂ±ý	j	j
mj	.	.	.	.	.	.	.	.	.	.	13	.	.	.	false	false	Message: 2684ms	10.50	32.92	319	2808	818.90	363.60	11	809.20	2490	510.60	339.90	SYNCTIME	2684	.	.	mj.edf	RIGHT	4340	3523901	Full Trial Period	3519561	71	Trial: 71	3519561	14	ÁïÁïÇò	ÊÁ×Ó	ÔÂ±ý	j	j
mj	.	.	.	.	130	4338	19	4209	856.50	396.70	14	[1]	2	RECTANGLE_INTERESTAREA	false	false	Message: 4321ms	.	.	.	.	.	.	.	.	.	.	.	KEYBOARD	4321	856.50	396.70	mj.edf	RIGHT	4340	3523901	Full Trial Period	3519561	71	Trial: 71	3519561	14	ÁïÁïÇò	ÊÁ×Ó	ÔÂ±ý	j	j
mj	.	.	.	.	.	.	.	.	.	.	15	.	.	.	false	false	Message: 4382ms	.	.	.	.	.	.	.	.	.	.	.	TRIAL_RESULT 0	4382	.	.	mj.edf	RIGHT	4340	3523901	Full Trial Period	3519561	71	Trial: 71	3519561	14	ÁïÁïÇò	ÊÁ×Ó	ÔÂ±ý	j	j
mj	.	.	.	.	.	.	.	.	.	.	1	.	.	.	false	false	Message: -29ms	.	.	.	.	.	.	.	.	.	.	.	TRIALID 71	-29	.	.	mj.edf	RIGHT	5167	3530991	Full Trial Period	3525824	72	Trial: 72	3525824	57	ÆË¿ËÅÆ	»ð¾æ	ÌðÍ²	j	j
mj	.	.	.	.	.	.	.	.	.	.	2	.	.	.	false	false	Message: -1ms	.	.	.	.	.	.	.	.	.	.	.	RECCFG CR 1000 2 0 R	-1	.	.	mj.edf	RIGHT	5167	3530991	Full Trial Period	3525824	72	Trial: 72	3525824	57	ÆË¿ËÅÆ	»ð¾æ	ÌðÍ²	j	j
mj	.	.	.	.	.	.	.	.	.	.	3	.	.	.	false	false	Message: -1ms	.	.	.	.	.	.	.	.	.	.	.	ELCLCFG TOWER	-1	.	.	mj.edf	RIGHT	5167	3530991	Full Trial Period	3525824	72	Trial: 72	3525824	57	ÆË¿ËÅÆ	»ð¾æ	ÌðÍ²	j	j
mj	.	.	.	.	.	.	.	.	.	.	4	.	.	.	false	false	Message: -1ms	.	.	.	.	.	.	.	.	.	.	.	GAZE_COORDS 0.00 0.00 1023.00 767.00	-1	.	.	mj.edf	RIGHT	5167	3530991	Full Trial Period	3525824	72	Trial: 72	3525824	57	ÆË¿ËÅÆ	»ð¾æ	ÌðÍ²	j	j
mj	.	.	.	.	.	.	.	.	.	.	5	.	.	.	false	false	Message: -1ms	.	.	.	.	.	.	.	.	.	.	.	THRESHOLDS R 100 219	-1	.	.	mj.edf	RIGHT	5167	3530991	Full Trial Period	3525824	72	Trial: 72	3525824	57	ÆË¿ËÅÆ	»ð¾æ	ÌðÍ²	j	j
mj	.	.	.	.	.	.	.	.	.	.	6	.	.	.	false	false	Message: -1ms	.	.	.	.	.	.	.	.	.	.	.	ELCL_PROC CENTROID (3)	-1	.	.	mj.edf	RIGHT	5167	3530991	Full Trial Period	3525824	72	Trial: 72	3525824	57	ÆË¿ËÅÆ	»ð¾æ	ÌðÍ²	j	j
mj	.	.	.	.	.	.	.	.	.	.	7	.	.	.	false	false	Message: -1ms	.	.	.	.	.	.	.	.	.	.	.	ELCL_PCR_PARAM 5 3.0	-1	.	.	mj.edf	RIGHT	5167	3530991	Full Trial Period	3525824	72	Trial: 72	3525824	57	ÆË¿ËÅÆ	»ð¾æ	ÌðÍ²	j	j
mj	.	.	.	.	.	.	.	.	.	.	8	.	.	.	false	true	Message: 0ms	.	.	.	.	.	.	.	.	.	.	.	!MODE RECORD CR 1000 2 0 R	0	.	.	mj.edf	RIGHT	5167	3530991	Full Trial Period	3525824	72	Trial: 72	3525824	57	ÆË¿ËÅÆ	»ð¾æ	ÌðÍ²	j	j
mj	.	.	.	.	160	166	1	7	152.50	387.50	9	.	.	.	false	false	Message: 45ms	.	.	.	.	.	.	.	.	.	.	.	SYNCTIME	45	152.50	387.50	mj.edf	RIGHT	5167	3530991	Full Trial Period	3525824	72	Trial: 72	3525824	57	ÆË¿ËÅÆ	»ð¾æ	ÌðÍ²	j	j
mj	.	.	.	.	.	.	.	.	.	.	10	.	.	.	false	false	Message: 3034ms	15.24	114.60	133	3047	627.90	380.70	9	449.60	2915	179.20	328.40	INVISIBLE_BOUNDARY[1]	3034	.	.	mj.edf	RIGHT	5167	3530991	Full Trial Period	3525824	72	Trial: 72	3525824	57	ÆË¿ËÅÆ	»ð¾æ	ÌðÍ²	j	j
mj	.	.	.	.	.	.	.	.	.	.	11	.	.	.	false	false	Message: 3045ms	15.24	114.60	133	3047	627.90	380.70	9	449.60	2915	179.20	328.40	SYNCTIME	3045	.	.	mj.edf	RIGHT	5167	3530991	Full Trial Period	3525824	72	Trial: 72	3525824	57	ÆË¿ËÅÆ	»ð¾æ	ÌðÍ²	j	j
mj	.	.	.	.	.	.	.	.	.	.	12	.	.	.	false	false	Message: 4249ms	6.75	85.45	79	4309	881.70	392.00	16	286.80	4231	681.90	361.90	INVISIBLE_BOUNDARY[2]	4249	.	.	mj.edf	RIGHT	5167	3530991	Full Trial Period	3525824	72	Trial: 72	3525824	57	ÆË¿ËÅÆ	»ð¾æ	ÌðÍ²	j	j
mj	.	.	.	.	.	.	.	.	.	.	13	.	.	.	false	false	Message: 4253ms	6.75	85.45	79	4309	881.70	392.00	16	286.80	4231	681.90	361.90	SYNCTIME	4253	.	.	mj.edf	RIGHT	5167	3530991	Full Trial Period	3525824	72	Trial: 72	3525824	57	ÆË¿ËÅÆ	»ð¾æ	ÌðÍ²	j	j
mj	.	.	.	.	.	.	.	.	.	.	14	.	.	.	false	false	Message: 5148ms	1.30	30.18	43	5165	850.00	389.80	20	109.20	5123	888.50	398.40	KEYBOARD	5148	.	.	mj.edf	RIGHT	5167	3530991	Full Trial Period	3525824	72	Trial: 72	3525824	57	ÆË¿ËÅÆ	»ð¾æ	ÌðÍ²	j	j
mj	.	.	.	.	.	.	.	.	.	.	15	.	.	.	false	false	Message: 5206ms	.	.	.	.	.	.	.	.	.	.	.	TRIAL_RESULT 0	5206	.	.	mj.edf	RIGHT	5167	3530991	Full Trial Period	3525824	72	Trial: 72	3525824	57	ÆË¿ËÅÆ	»ð¾æ	ÌðÍ²	j	j
mj	.	.	.	.	.	.	.	.	.	.	1	.	.	.	false	false	Message: -25ms	.	.	.	.	.	.	.	.	.	.	.	TRIALID 72	-25	.	.	mj.edf	RIGHT	4514	3536558	Full Trial Period	3532044	73	Trial: 73	3532044	15	¹þÃÜ¹Ï	¼å±ý	¸Ö±Ê	f	f
mj	.	.	.	.	.	.	.	.	.	.	2	.	.	.	false	false	Message: -1ms	.	.	.	.	.	.	.	.	.	.	.	RECCFG CR 1000 2 0 R	-1	.	.	mj.edf	RIGHT	4514	3536558	Full Trial Period	3532044	73	Trial: 73	3532044	15	¹þÃÜ¹Ï	¼å±ý	¸Ö±Ê	f	f
mj	.	.	.	.	.	.	.	.	.	.	3	.	.	.	false	false	Message: -1ms	.	.	.	.	.	.	.	.	.	.	.	ELCLCFG TOWER	-1	.	.	mj.edf	RIGHT	4514	3536558	Full Trial Period	3532044	73	Trial: 73	3532044	15	¹þÃÜ¹Ï	¼å±ý	¸Ö±Ê	f	f
mj	.	.	.	.	.	.	.	.	.	.	4	.	.	.	false	false	Message: -1ms	.	.	.	.	.	.	.	.	.	.	.	GAZE_COORDS 0.00 0.00 1023.00 767.00	-1	.	.	mj.edf	RIGHT	4514	3536558	Full Trial Period	3532044	73	Trial: 73	3532044	15	¹þÃÜ¹Ï	¼å±ý	¸Ö±Ê	f	f
mj	.	.	.	.	.	.	.	.	.	.	5	.	.	.	false	false	Message: -1ms	.	.	.	.	.	.	.	.	.	.	.	THRESHOLDS R 100 219	-1	.	.	mj.edf	RIGHT	4514	3536558	Full Trial Period	3532044	73	Trial: 73	3532044	15	¹þÃÜ¹Ï	¼å±ý	¸Ö±Ê	f	f
mj	.	.	.	.	.	.	.	.	.	.	6	.	.	.	false	false	Message: -1ms	.	.	.	.	.	.	.	.	.	.	.	ELCL_PROC CENTROID (3)	-1	.	.	mj.edf	RIGHT	4514	3536558	Full Trial Period	3532044	73	Trial: 73	3532044	15	¹þÃÜ¹Ï	¼å±ý	¸Ö±Ê	f	f
mj	.	.	.	.	.	.	.	.	.	.	7	.	.	.	false	false	Message: -1ms	.	.	.	.	.	.	.	.	.	.	.	ELCL_PCR_PARAM 5 3.0	-1	.	.	mj.edf	RIGHT	4514	3536558	Full Trial Period	3532044	73	Trial: 73	3532044	15	¹þÃÜ¹Ï	¼å±ý	¸Ö±Ê	f	f
mj	.	.	.	.	.	.	.	.	.	.	8	.	.	.	false	true	Message: 0ms	.	.	.	.	.	.	.	.	.	.	.	!MODE RECORD CR 1000 2 0 R	0	.	.	mj.edf	RIGHT	4514	3536558	Full Trial Period	3532044	73	Trial: 73	3532044	15	¹þÃÜ¹Ï	¼å±ý	¸Ö±Ê	f	f
mj	.	.	.	.	.	.	.	.	.	.	9	.	.	.	false	false	Message: 50ms	.	.	123	123	157.00	374.50	1	1111.10	1	.	.	SYNCTIME	50	.	.	mj.edf	RIGHT	4514	3536558	Full Trial Period	3532044	73	Trial: 73	3532044	15	¹þÃÜ¹Ï	¼å±ý	¸Ö±Ê	f	f
mj	.	.	.	.	.	.	.	.	.	.	10	.	.	.	false	false	Message: 1316ms	0.72	3.02	237	1539	485.90	372.60	7	906.70	1303	506.10	367.80	INVISIBLE_BOUNDARY[1]	1316	.	.	mj.edf	RIGHT	4514	3536558	Full Trial Period	3532044	73	Trial: 73	3532044	15	¹þÃÜ¹Ï	¼å±ý	¸Ö±Ê	f	f
mj	.	.	.	.	.	.	.	.	.	.	11	.	.	.	false	false	Message: 1324ms	0.72	3.02	237	1539	485.90	372.60	7	906.70	1303	506.10	367.80	SYNCTIME	1324	.	.	mj.edf	RIGHT	4514	3536558	Full Trial Period	3532044	73	Trial: 73	3532044	15	¹þÃÜ¹Ï	¼å±ý	¸Ö±Ê	f	f
mj	.	.	.	.	.	.	.	.	.	.	12	.	.	.	false	false	Message: 2749ms	10.52	202.29	52	2750	859.30	382.00	13	327.10	2699	552.80	328.60	INVISIBLE_BOUNDARY[2]	2749	.	.	mj.edf	RIGHT	4514	3536558	Full Trial Period	3532044	73	Trial: 73	3532044	15	¹þÃÜ¹Ï	¼å±ý	¸Ö±Ê	f	f
mj	.	.	.	.	237	2987	13	2751	843.20	373.70	13	[1]	2	RECTANGLE_INTERESTAREA	false	false	Message: 2757ms	.	.	.	.	.	.	.	.	.	.	.	SYNCTIME	2757	843.20	373.70	mj.edf	RIGHT	4514	3536558	Full Trial Period	3532044	73	Trial: 73	3532044	15	¹þÃÜ¹Ï	¼å±ý	¸Ö±Ê	f	f
mj	.	.	.	.	.	.	.	.	.	.	14	.	.	.	false	false	Message: 4495ms	5.10	54.83	93	4512	871.30	387.80	19	244.50	4420	721.80	356.30	KEYBOARD	4495	.	.	mj.edf	RIGHT	4514	3536558	Full Trial Period	3532044	73	Trial: 73	3532044	15	¹þÃÜ¹Ï	¼å±ý	¸Ö±Ê	f	f
mj	.	.	.	.	.	.	.	.	.	.	15	.	.	.	false	false	Message: 4559ms	.	.	.	.	.	.	.	.	.	.	.	TRIAL_RESULT 0	4559	.	.	mj.edf	RIGHT	4514	3536558	Full Trial Period	3532044	73	Trial: 73	3532044	15	¹þÃÜ¹Ï	¼å±ý	¸Ö±Ê	f	f
mj	.	.	.	.	.	.	.	.	.	.	1	.	.	.	false	false	Message: -16ms	.	.	.	.	.	.	.	.	.	.	.	TRIALID 73	-16	.	.	mj.edf	RIGHT	6030	3544480	Full Trial Period	3538450	74	Trial: 74	3538450	95	ÐÅ·â	¹úÆì	ÓÍ»­	f	j
mj	.	.	.	.	.	.	.	.	.	.	2	.	.	.	false	false	Message: -1ms	.	.	.	.	.	.	.	.	.	.	.	RECCFG CR 1000 2 0 R	-1	.	.	mj.edf	RIGHT	6030	3544480	Full Trial Period	3538450	74	Trial: 74	3538450	95	ÐÅ·â	¹úÆì	ÓÍ»­	f	j
mj	.	.	.	.	.	.	.	.	.	.	3	.	.	.	false	false	Message: -1ms	.	.	.	.	.	.	.	.	.	.	.	ELCLCFG TOWER	-1	.	.	mj.edf	RIGHT	6030	3544480	Full Trial Period	3538450	74	Trial: 74	3538450	95	ÐÅ·â	¹úÆì	ÓÍ»­	f	j
mj	.	.	.	.	.	.	.	.	.	.	4	.	.	.	false	false	Message: -1ms	.	.	.	.	.	.	.	.	.	.	.	GAZE_COORDS 0.00 0.00 1023.00 767.00	-1	.	.	mj.edf	RIGHT	6030	3544480	Full Trial Period	3538450	74	Trial: 74	3538450	95	ÐÅ·â	¹úÆì	ÓÍ»­	f	j
mj	.	.	.	.	.	.	.	.	.	.	5	.	.	.	false	false	Message: -1ms	.	.	.	.	.	.	.	.	.	.	.	THRESHOLDS R 100 219	-1	.	.	mj.edf	RIGHT	6030	3544480	Full Trial Period	3538450	74	Trial: 74	3538450	95	ÐÅ·â	¹úÆì	ÓÍ»­	f	j
mj	.	.	.	.	.	.	.	.	.	.	6	.	.	.	false	false	Message: -1ms	.	.	.	.	.	.	.	.	.	.	.	ELCL_PROC CENTROID (3)	-1	.	.	mj.edf	RIGHT	6030	3544480	Full Trial Period	3538450	74	Trial: 74	3538450	95	ÐÅ·â	¹úÆì	ÓÍ»­	f	j
mj	.	.	.	.	.	.	.	.	.	.	7	.	.	.	false	false	Message: -1ms	.	.	.	.	.	.	.	.	.	.	.	ELCL_PCR_PARAM 5 3.0	-1	.	.	mj.edf	RIGHT	6030	3544480	Full Trial Period	3538450	74	Trial: 74	3538450	95	ÐÅ·â	¹úÆì	ÓÍ»­	f	j
mj	.	.	.	.	.	.	.	.	.	.	8	.	.	.	false	true	Message: 0ms	.	.	.	.	.	.	.	.	.	.	.	!MODE RECORD CR 1000 2 0 R	0	.	.	mj.edf	RIGHT	6030	3544480	Full Trial Period	3538450	74	Trial: 74	3538450	95	ÐÅ·â	¹úÆì	ÓÍ»­	f	j
mj	.	.	.	.	236	242	1	7	157.00	389.70	9	.	.	.	false	false	Message: 42ms	.	.	.	.	.	.	.	.	.	.	.	SYNCTIME	42	157.00	389.70	mj.edf	RIGHT	6030	3544480	Full Trial Period	3538450	74	Trial: 74	3538450	95	ÐÅ·â	¹úÆì	ÓÍ»­	f	j
mj	.	.	.	.	128	1219	7	1092	406.30	386.80	10	.	.	.	false	false	Message: 1114ms	.	.	.	.	.	.	.	.	.	.	.	INVISIBLE_BOUNDARY[1]	1114	406.30	386.80	mj.edf	RIGHT	6030	3544480	Full Trial Period	3538450	74	Trial: 74	3538450	95	ÐÅ·â	¹úÆì	ÓÍ»­	f	j
mj	.	.	.	.	128	1219	7	1092	406.30	386.80	11	.	.	.	false	false	Message: 1117ms	.	.	.	.	.	.	.	.	.	.	.	SYNCTIME	1117	406.30	386.80	mj.edf	RIGHT	6030	3544480	Full Trial Period	3538450	74	Trial: 74	3538450	95	ÐÅ·â	¹úÆì	ÓÍ»­	f	j
mj	.	.	.	.	.	.	.	.	.	.	12	.	.	.	false	false	Message: 2623ms	1.97	17.74	111	2726	818.50	362.30	14	150.70	2616	762.10	378.40	INVISIBLE_BOUNDARY[2]	2623	.	.	mj.edf	RIGHT	6030	3544480	Full Trial Period	3538450	74	Trial: 74	3538450	95	ÐÅ·â	¹úÆì	ÓÍ»­	f	j
mj	.	.	.	.	.	.	.	.	.	.	13	.	.	.	false	false	Message: 2633ms	1.97	17.74	111	2726	818.50	362.30	14	150.70	2616	762.10	378.40	SYNCTIME	2633	.	.	mj.edf	RIGHT	6030	3544480	Full Trial Period	3538450	74	Trial: 74	3538450	95	ÐÅ·â	¹úÆì	ÓÍ»­	f	j
mj	.	.	.	.	65	6028	24	5964	573.30	320.30	14	.	.	.	false	false	Message: 6011ms	.	.	.	.	.	.	.	.	.	.	.	KEYBOARD	6011	573.30	320.30	mj.edf	RIGHT	6030	3544480	Full Trial Period	3538450	74	Trial: 74	3538450	95	ÐÅ·â	¹úÆì	ÓÍ»­	f	j
mj	.	.	.	.	.	.	.	.	.	.	15	.	.	.	false	false	Message: 6072ms	.	.	.	.	.	.	.	.	.	.	.	TRIAL_RESULT 0	6072	.	.	mj.edf	RIGHT	6030	3544480	Full Trial Period	3538450	74	Trial: 74	3538450	95	ÐÅ·â	¹úÆì	ÓÍ»­	f	j
mj	.	.	.	.	.	.	.	.	.	.	1	.	.	.	false	false	Message: -16ms	.	.	.	.	.	.	.	.	.	.	.	TRIALID 74	-16	.	.	mj.edf	RIGHT	7152	3552784	Full Trial Period	3545632	75	Trial: 75	3545632	121	ÄÖÖÓ	ÄÏ¹Ï	ÑÛ¾µ	j	f
mj	.	.	.	.	.	.	.	.	.	.	2	.	.	.	false	false	Message: -1ms	.	.	.	.	.	.	.	.	.	.	.	RECCFG CR 1000 2 0 R	-1	.	.	mj.edf	RIGHT	7152	3552784	Full Trial Period	3545632	75	Trial: 75	3545632	121	ÄÖÖÓ	ÄÏ¹Ï	ÑÛ¾µ	j	f
mj	.	.	.	.	.	.	.	.	.	.	3	.	.	.	false	false	Message: -1ms	.	.	.	.	.	.	.	.	.	.	.	ELCLCFG TOWER	-1	.	.	mj.edf	RIGHT	7152	3552784	Full Trial Period	3545632	75	Trial: 75	3545632	121	ÄÖÖÓ	ÄÏ¹Ï	ÑÛ¾µ	j	f
mj	.	.	.	.	.	.	.	.	.	.	4	.	.	.	false	false	Message: -1ms	.	.	.	.	.	.	.	.	.	.	.	GAZE_COORDS 0.00 0.00 1023.00 767.00	-1	.	.	mj.edf	RIGHT	7152	3552784	Full Trial Period	3545632	75	Trial: 75	3545632	121	ÄÖÖÓ	ÄÏ¹Ï	ÑÛ¾µ	j	f
mj	.	.	.	.	.	.	.	.	.	.	5	.	.	.	false	false	Message: -1ms	.	.	.	.	.	.	.	.	.	.	.	THRESHOLDS R 100 219	-1	.	.	mj.edf	RIGHT	7152	3552784	Full Trial Period	3545632	75	Trial: 75	3545632	121	ÄÖÖÓ	ÄÏ¹Ï	ÑÛ¾µ	j	f
mj	.	.	.	.	.	.	.	.	.	.	6	.	.	.	false	false	Message: -1ms	.	.	.	.	.	.	.	.	.	.	.	ELCL_PROC CENTROID (3)	-1	.	.	mj.edf	RIGHT	7152	3552784	Full Trial Period	3545632	75	Trial: 75	3545632	121	ÄÖÖÓ	ÄÏ¹Ï	ÑÛ¾µ	j	f
mj	.	.	.	.	.	.	.	.	.	.	7	.	.	.	false	false	Message: -1ms	.	.	.	.	.	.	.	.	.	.	.	ELCL_PCR_PARAM 5 3.0	-1	.	.	mj.edf	RIGHT	7152	3552784	Full Trial Period	3545632	75	Trial: 75	3545632	121	ÄÖÖÓ	ÄÏ¹Ï	ÑÛ¾µ	j	f
mj	.	.	.	.	.	.	.	.	.	.	8	.	.	.	false	true	Message: 0ms	.	.	.	.	.	.	.	.	.	.	.	!MODE RECORD CR 1000 2 0 R	0	.	.	mj.edf	RIGHT	7152	3552784	Full Trial Period	3545632	75	Trial: 75	3545632	121	ÄÖÖÓ	ÄÏ¹Ï	ÑÛ¾µ	j	f
mj	.	.	.	.	.	.	.	.	.	.	9	.	.	.	false	false	Message: 43ms	.	.	122	122	177.00	405.10	1	827.30	1	.	.	SYNCTIME	43	.	.	mj.edf	RIGHT	7152	3552784	Full Trial Period	3545632	75	Trial: 75	3545632	121	ÄÖÖÓ	ÄÏ¹Ï	ÑÛ¾µ	j	f
mj	.	.	.	.	.	.	.	.	.	.	10	.	.	.	false	false	Message: 2079ms	14.68	71.62	205	2151	557.00	418.40	9	1066.50	1947	120.60	371.60	INVISIBLE_BOUNDARY[1]	2079	.	.	mj.edf	RIGHT	7152	3552784	Full Trial Period	3545632	75	Trial: 75	3545632	121	ÄÖÖÓ	ÄÏ¹Ï	ÑÛ¾µ	j	f
mj	.	.	.	.	.	.	.	.	.	.	11	.	.	.	false	false	Message: 2084ms	14.68	71.62	205	2151	557.00	418.40	9	1066.50	1947	120.60	371.60	SYNCTIME	2084	.	.	mj.edf	RIGHT	7152	3552784	Full Trial Period	3545632	75	Trial: 75	3545632	121	ÄÖÖÓ	ÄÏ¹Ï	ÑÛ¾µ	j	f
mj	.	.	.	.	.	.	.	.	.	.	12	.	.	.	false	false	Message: 2664ms	11.66	145.74	80	2703	863.90	389.10	12	351.20	2624	526.40	316.30	INVISIBLE_BOUNDARY[2]	2664	.	.	mj.edf	RIGHT	7152	3552784	Full Trial Period	3545632	75	Trial: 75	3545632	121	ÄÖÖÓ	ÄÏ¹Ï	ÑÛ¾µ	j	f
mj	.	.	.	.	.	.	.	.	.	.	13	.	.	.	false	false	Message: 2667ms	11.66	145.74	80	2703	863.90	389.10	12	351.20	2624	526.40	316.30	SYNCTIME	2667	.	.	mj.edf	RIGHT	7152	3552784	Full Trial Period	3545632	75	Trial: 75	3545632	121	ÄÖÖÓ	ÄÏ¹Ï	ÑÛ¾µ	j	f
mj	.	.	.	.	203	7150	31	6948	881.80	391.40	14	[1]	2	RECTANGLE_INTERESTAREA	false	false	Message: 7133ms	.	.	.	.	.	.	.	.	.	.	.	KEYBOARD	7133	881.80	391.40	mj.edf	RIGHT	7152	3552784	Full Trial Period	3545632	75	Trial: 75	3545632	121	ÄÖÖÓ	ÄÏ¹Ï	ÑÛ¾µ	j	f
mj	.	.	.	.	.	.	.	.	.	.	15	.	.	.	false	false	Message: 7196ms	.	.	.	.	.	.	.	.	.	.	.	TRIAL_RESULT 0	7196	.	.	mj.edf	RIGHT	7152	3552784	Full Trial Period	3545632	75	Trial: 75	3545632	121	ÄÖÖÓ	ÄÏ¹Ï	ÑÛ¾µ	j	f
mj	.	.	.	.	.	.	.	.	.	.	1	.	.	.	false	false	Message: -20ms	.	.	.	.	.	.	.	.	.	.	.	TRIALID 75	-20	.	.	mj.edf	RIGHT	4865	3559433	Full Trial Period	3554568	76	Trial: 76	3554568	108	ÌÀÔ²	Ó²±Ò	Å¦¿Û	j	j
mj	.	.	.	.	.	.	.	.	.	.	2	.	.	.	false	false	Message: -1ms	.	.	.	.	.	.	.	.	.	.	.	RECCFG CR 1000 2 0 R	-1	.	.	mj.edf	RIGHT	4865	3559433	Full Trial Period	3554568	76	Trial: 76	3554568	108	ÌÀÔ²	Ó²±Ò	Å¦¿Û	j	j
mj	.	.	.	.	.	.	.	.	.	.	3	.	.	.	false	false	Message: -1ms	.	.	.	.	.	.	.	.	.	.	.	ELCLCFG TOWER	-1	.	.	mj.edf	RIGHT	4865	3559433	Full Trial Period	3554568	76	Trial: 76	3554568	108	ÌÀÔ²	Ó²±Ò	Å¦¿Û	j	j
mj	.	.	.	.	.	.	.	.	.	.	4	.	.	.	false	false	Message: -1ms	.	.	.	.	.	.	.	.	.	.	.	GAZE_COORDS 0.00 0.00 1023.00 767.00	-1	.	.	mj.edf	RIGHT	4865	3559433	Full Trial Period	3554568	76	Trial: 76	3554568	108	ÌÀÔ²	Ó²±Ò	Å¦¿Û	j	j
mj	.	.	.	.	.	.	.	.	.	.	5	.	.	.	false	false	Message: -1ms	.	.	.	.	.	.	.	.	.	.	.	THRESHOLDS R 100 219	-1	.	.	mj.edf	RIGHT	4865	3559433	Full Trial Period	3554568	76	Trial: 76	3554568	108	ÌÀÔ²	Ó²±Ò	Å¦¿Û	j	j
mj	.	.	.	.	.	.	.	.	.	.	6	.	.	.	false	false	Message: -1ms	.	.	.	.	.	.	.	.	.	.	.	ELCL_PROC CENTROID (3)	-1	.	.	mj.edf	RIGHT	4865	3559433	Full Trial Period	3554568	76	Trial: 76	3554568	108	ÌÀÔ²	Ó²±Ò	Å¦¿Û	j	j
mj	.	.	.	.	.	.	.	.	.	.	7	.	.	.	false	false	Message: -1ms	.	.	.	.	.	.	.	.	.	.	.	ELCL_PCR_PARAM 5 3.0	-1	.	.	mj.edf	RIGHT	4865	3559433	Full Trial Period	3554568	76	Trial: 76	3554568	108	ÌÀÔ²	Ó²±Ò	Å¦¿Û	j	j
mj	.	.	.	.	.	.	.	.	.	.	8	.	.	.	false	true	Message: 0ms	.	.	.	.	.	.	.	.	.	.	.	!MODE RECORD CR 1000 2 0 R	0	.	.	mj.edf	RIGHT	4865	3559433	Full Trial Period	3554568	76	Trial: 76	3554568	108	ÌÀÔ²	Ó²±Ò	Å¦¿Û	j	j
mj	.	.	.	.	394	400	1	7	147.70	388.40	9	.	.	.	false	false	Message: 47ms	.	.	.	.	.	.	.	.	.	.	.	SYNCTIME	47	147.70	388.40	mj.edf	RIGHT	4865	3559433	Full Trial Period	3554568	76	Trial: 76	3554568	108	ÌÀÔ²	Ó²±Ò	Å¦¿Û	j	j
mj	.	.	.	.	323	2421	9	2099	505.40	379.50	10	[1]	1	RECTANGLE_INTERESTAREA	false	false	Message: 2418ms	.	.	.	.	.	.	.	.	.	.	.	INVISIBLE_BOUNDARY[1]	2418	505.40	379.50	mj.edf	RIGHT	4865	3559433	Full Trial Period	3554568	76	Trial: 76	3554568	108	ÌÀÔ²	Ó²±Ò	Å¦¿Û	j	j
mj	.	.	.	.	323	2421	9	2099	505.40	379.50	11	.	.	.	false	false	Message: 2421ms	.	.	.	.	.	.	.	.	.	.	.	SYNCTIME	2421	.	.	mj.edf	RIGHT	4865	3559433	Full Trial Period	3554568	76	Trial: 76	3554568	108	ÌÀÔ²	Ó²±Ò	Å¦¿Û	j	j
mj	.	.	.	.	.	.	.	.	.	.	12	.	.	.	false	false	Message: 3621ms	10.17	145.25	70	3649	836.40	384.00	14	358.40	3580	543.20	320.20	INVISIBLE_BOUNDARY[2]	3621	.	.	mj.edf	RIGHT	4865	3559433	Full Trial Period	3554568	76	Trial: 76	3554568	108	ÌÀÔ²	Ó²±Ò	Å¦¿Û	j	j
mj	.	.	.	.	.	.	.	.	.	.	13	.	.	.	false	false	Message: 3629ms	10.17	145.25	70	3649	836.40	384.00	14	358.40	3580	543.20	320.20	SYNCTIME	3629	.	.	mj.edf	RIGHT	4865	3559433	Full Trial Period	3554568	76	Trial: 76	3554568	108	ÌÀÔ²	Ó²±Ò	Å¦¿Û	j	j
mj	.	.	.	.	154	4863	21	4710	866.50	388.70	14	[1]	2	RECTANGLE_INTERESTAREA	false	false	Message: 4846ms	.	.	.	.	.	.	.	.	.	.	.	KEYBOARD	4846	866.50	388.70	mj.edf	RIGHT	4865	3559433	Full Trial Period	3554568	76	Trial: 76	3554568	108	ÌÀÔ²	Ó²±Ò	Å¦¿Û	j	j
mj	.	.	.	.	.	.	.	.	.	.	15	.	.	.	false	false	Message: 4908ms	.	.	.	.	.	.	.	.	.	.	.	TRIAL_RESULT 0	4908	.	.	mj.edf	RIGHT	4865	3559433	Full Trial Period	3554568	76	Trial: 76	3554568	108	ÌÀÔ²	Ó²±Ò	Å¦¿Û	j	j
mj	.	.	.	.	.	.	.	.	.	.	1	.	.	.	false	false	Message: -17ms	.	.	.	.	.	.	.	.	.	.	.	TRIALID 76	-17	.	.	mj.edf	RIGHT	3127	3564066	Full Trial Period	3560939	77	Trial: 77	3560939	135	Ã¢¹û	Êó±ê	ÃÞÇ©	f	f
mj	.	.	.	.	.	.	.	.	.	.	2	.	.	.	false	false	Message: -1ms	.	.	.	.	.	.	.	.	.	.	.	RECCFG CR 1000 2 0 R	-1	.	.	mj.edf	RIGHT	3127	3564066	Full Trial Period	3560939	77	Trial: 77	3560939	135	Ã¢¹û	Êó±ê	ÃÞÇ©	f	f
mj	.	.	.	.	.	.	.	.	.	.	3	.	.	.	false	false	Message: -1ms	.	.	.	.	.	.	.	.	.	.	.	ELCLCFG TOWER	-1	.	.	mj.edf	RIGHT	3127	3564066	Full Trial Period	3560939	77	Trial: 77	3560939	135	Ã¢¹û	Êó±ê	ÃÞÇ©	f	f
mj	.	.	.	.	.	.	.	.	.	.	4	.	.	.	false	false	Message: -1ms	.	.	.	.	.	.	.	.	.	.	.	GAZE_COORDS 0.00 0.00 1023.00 767.00	-1	.	.	mj.edf	RIGHT	3127	3564066	Full Trial Period	3560939	77	Trial: 77	3560939	135	Ã¢¹û	Êó±ê	ÃÞÇ©	f	f
mj	.	.	.	.	.	.	.	.	.	.	5	.	.	.	false	false	Message: -1ms	.	.	.	.	.	.	.	.	.	.	.	THRESHOLDS R 100 219	-1	.	.	mj.edf	RIGHT	3127	3564066	Full Trial Period	3560939	77	Trial: 77	3560939	135	Ã¢¹û	Êó±ê	ÃÞÇ©	f	f
mj	.	.	.	.	.	.	.	.	.	.	6	.	.	.	false	false	Message: -1ms	.	.	.	.	.	.	.	.	.	.	.	ELCL_PROC CENTROID (3)	-1	.	.	mj.edf	RIGHT	3127	3564066	Full Trial Period	3560939	77	Trial: 77	3560939	135	Ã¢¹û	Êó±ê	ÃÞÇ©	f	f
mj	.	.	.	.	.	.	.	.	.	.	7	.	.	.	false	false	Message: -1ms	.	.	.	.	.	.	.	.	.	.	.	ELCL_PCR_PARAM 5 3.0	-1	.	.	mj.edf	RIGHT	3127	3564066	Full Trial Period	3560939	77	Trial: 77	3560939	135	Ã¢¹û	Êó±ê	ÃÞÇ©	f	f
mj	.	.	.	.	.	.	.	.	.	.	8	.	.	.	false	true	Message: 0ms	.	.	.	.	.	.	.	.	.	.	.	!MODE RECORD CR 1000 2 0 R	0	.	.	mj.edf	RIGHT	3127	3564066	Full Trial Period	3560939	77	Trial: 77	3560939	135	Ã¢¹û	Êó±ê	ÃÞÇ©	f	f
mj	.	.	.	.	199	205	1	7	136.40	378.30	9	.	.	.	false	false	Message: 41ms	.	.	.	.	.	.	.	.	.	.	.	SYNCTIME	41	136.40	378.30	mj.edf	RIGHT	3127	3564066	Full Trial Period	3560939	77	Trial: 77	3560939	135	Ã¢¹û	Êó±ê	ÃÞÇ©	f	f
mj	.	.	.	.	.	.	.	.	.	.	10	.	.	.	false	false	Message: 1058ms	9.14	41.16	222	1077	400.60	372.70	4	1112.90	856	127.40	370.00	INVISIBLE_BOUNDARY[1]	1058	.	.	mj.edf	RIGHT	3127	3564066	Full Trial Period	3560939	77	Trial: 77	3560939	135	Ã¢¹û	Êó±ê	ÃÞÇ©	f	f
mj	.	.	.	.	.	.	.	.	.	.	11	.	.	.	false	false	Message: 1066ms	9.14	41.16	222	1077	400.60	372.70	4	1112.90	856	127.40	370.00	SYNCTIME	1066	.	.	mj.edf	RIGHT	3127	3564066	Full Trial Period	3560939	77	Trial: 77	3560939	135	Ã¢¹û	Êó±ê	ÃÞÇ©	f	f
mj	.	.	.	.	319	2368	10	2050	815.10	375.70	12	.	.	.	false	false	Message: 2307ms	.	.	.	.	.	.	.	.	.	.	.	INVISIBLE_BOUNDARY[2]	2307	815.10	375.70	mj.edf	RIGHT	3127	3564066	Full Trial Period	3560939	77	Trial: 77	3560939	135	Ã¢¹û	Êó±ê	ÃÞÇ©	f	f
mj	.	.	.	.	319	2368	10	2050	815.10	375.70	13	.	.	.	false	false	Message: 2316ms	.	.	.	.	.	.	.	.	.	.	.	SYNCTIME	2316	815.10	375.70	mj.edf	RIGHT	3127	3564066	Full Trial Period	3560939	77	Trial: 77	3560939	135	Ã¢¹û	Êó±ê	ÃÞÇ©	f	f
mj	.	.	.	.	.	.	.	.	.	.	14	.	.	.	false	false	Message: 3108ms	14.49	86.77	167	3125	587.60	785.60	12	976.80	2959	549.30	338.10	KEYBOARD	3108	.	.	mj.edf	RIGHT	3127	3564066	Full Trial Period	3560939	77	Trial: 77	3560939	135	Ã¢¹û	Êó±ê	ÃÞÇ©	f	f
mj	.	.	.	.	.	.	.	.	.	.	15	.	.	.	false	false	Message: 3170ms	.	.	.	.	.	.	.	.	.	.	.	TRIAL_RESULT 0	3170	.	.	mj.edf	RIGHT	3127	3564066	Full Trial Period	3560939	77	Trial: 77	3560939	135	Ã¢¹û	Êó±ê	ÃÞÇ©	f	f
mj	.	.	.	.	.	.	.	.	.	.	1	.	.	.	false	false	Message: -16ms	.	.	.	.	.	.	.	.	.	.	.	TRIALID 77	-16	.	.	mj.edf	RIGHT	4370	3569457	Full Trial Period	3565087	78	Trial: 78	3565087	142	ÄûÃÊ	·ÊÔí	¶ú»ú	f	f
mj	.	.	.	.	.	.	.	.	.	.	2	.	.	.	false	false	Message: -1ms	.	.	.	.	.	.	.	.	.	.	.	RECCFG CR 1000 2 0 R	-1	.	.	mj.edf	RIGHT	4370	3569457	Full Trial Period	3565087	78	Trial: 78	3565087	142	ÄûÃÊ	·ÊÔí	¶ú»ú	f	f
mj	.	.	.	.	.	.	.	.	.	.	3	.	.	.	false	false	Message: -1ms	.	.	.	.	.	.	.	.	.	.	.	ELCLCFG TOWER	-1	.	.	mj.edf	RIGHT	4370	3569457	Full Trial Period	3565087	78	Trial: 78	3565087	142	ÄûÃÊ	·ÊÔí	¶ú»ú	f	f
mj	.	.	.	.	.	.	.	.	.	.	4	.	.	.	false	false	Message: -1ms	.	.	.	.	.	.	.	.	.	.	.	GAZE_COORDS 0.00 0.00 1023.00 767.00	-1	.	.	mj.edf	RIGHT	4370	3569457	Full Trial Period	3565087	78	Trial: 78	3565087	142	ÄûÃÊ	·ÊÔí	¶ú»ú	f	f
mj	.	.	.	.	.	.	.	.	.	.	5	.	.	.	false	false	Message: -1ms	.	.	.	.	.	.	.	.	.	.	.	THRESHOLDS R 100 219	-1	.	.	mj.edf	RIGHT	4370	3569457	Full Trial Period	3565087	78	Trial: 78	3565087	142	ÄûÃÊ	·ÊÔí	¶ú»ú	f	f
mj	.	.	.	.	.	.	.	.	.	.	6	.	.	.	false	false	Message: -1ms	.	.	.	.	.	.	.	.	.	.	.	ELCL_PROC CENTROID (3)	-1	.	.	mj.edf	RIGHT	4370	3569457	Full Trial Period	3565087	78	Trial: 78	3565087	142	ÄûÃÊ	·ÊÔí	¶ú»ú	f	f
mj	.	.	.	.	.	.	.	.	.	.	7	.	.	.	false	false	Message: -1ms	.	.	.	.	.	.	.	.	.	.	.	ELCL_PCR_PARAM 5 3.0	-1	.	.	mj.edf	RIGHT	4370	3569457	Full Trial Period	3565087	78	Trial: 78	3565087	142	ÄûÃÊ	·ÊÔí	¶ú»ú	f	f
mj	.	.	.	.	.	.	.	.	.	.	8	.	.	.	false	true	Message: 0ms	.	.	.	.	.	.	.	.	.	.	.	!MODE RECORD CR 1000 2 0 R	0	.	.	mj.edf	RIGHT	4370	3569457	Full Trial Period	3565087	78	Trial: 78	3565087	142	ÄûÃÊ	·ÊÔí	¶ú»ú	f	f
mj	.	.	.	.	217	223	1	7	142.40	371.80	9	.	.	.	false	false	Message: 42ms	.	.	.	.	.	.	.	.	.	.	.	SYNCTIME	42	142.40	371.80	mj.edf	RIGHT	4370	3569457	Full Trial Period	3565087	78	Trial: 78	3565087	142	ÄûÃÊ	·ÊÔí	¶ú»ú	f	f
mj	.	.	.	.	.	.	.	.	.	.	10	.	.	.	false	false	Message: 1907ms	1.45	8.45	171	2049	542.60	367.70	11	1117.70	1879	583.20	378.30	INVISIBLE_BOUNDARY[1]	1907	.	.	mj.edf	RIGHT	4370	3569457	Full Trial Period	3565087	78	Trial: 78	3565087	142	ÄûÃÊ	·ÊÔí	¶ú»ú	f	f
mj	.	.	.	.	.	.	.	.	.	.	11	.	.	.	false	false	Message: 1918ms	1.45	8.45	171	2049	542.60	367.70	11	1117.70	1879	583.20	378.30	SYNCTIME	1918	.	.	mj.edf	RIGHT	4370	3569457	Full Trial Period	3565087	78	Trial: 78	3565087	142	ÄûÃÊ	·ÊÔí	¶ú»ú	f	f
mj	.	.	.	.	.	.	.	.	.	.	12	.	.	.	false	false	Message: 3586ms	1.70	73.84	23	3597	863.70	387.50	17	144.90	3575	813.40	377.80	INVISIBLE_BOUNDARY[2]	3586	.	.	mj.edf	RIGHT	4370	3569457	Full Trial Period	3565087	78	Trial: 78	3565087	142	ÄûÃÊ	·ÊÔí	¶ú»ú	f	f
mj	.	.	.	.	.	.	.	.	.	.	13	.	.	.	false	false	Message: 3592ms	1.70	73.84	23	3597	863.70	387.50	17	144.90	3575	813.40	377.80	SYNCTIME	3592	.	.	mj.edf	RIGHT	4370	3569457	Full Trial Period	3565087	78	Trial: 78	3565087	142	ÄûÃÊ	·ÊÔí	¶ú»ú	f	f
mj	.	.	.	.	173	4368	19	4196	539.70	350.40	14	.	.	.	false	false	Message: 4351ms	.	.	.	.	.	.	.	.	.	.	.	KEYBOARD	4351	539.70	350.40	mj.edf	RIGHT	4370	3569457	Full Trial Period	3565087	78	Trial: 78	3565087	142	ÄûÃÊ	·ÊÔí	¶ú»ú	f	f
mj	.	.	.	.	.	.	.	.	.	.	15	.	.	.	false	false	Message: 4416ms	.	.	.	.	.	.	.	.	.	.	.	TRIAL_RESULT 0	4416	.	.	mj.edf	RIGHT	4370	3569457	Full Trial Period	3565087	78	Trial: 78	3565087	142	ÄûÃÊ	·ÊÔí	¶ú»ú	f	f
mj	.	.	.	.	.	.	.	.	.	.	1	.	.	.	false	false	Message: -18ms	.	.	.	.	.	.	.	.	.	.	.	TRIALID 78	-18	.	.	mj.edf	RIGHT	4261	3574866	Full Trial Period	3570605	79	Trial: 79	3570605	56	°ôÇò¹÷	»ð¾æ	ÆË¿ËÅÆ	f	f
mj	.	.	.	.	.	.	.	.	.	.	2	.	.	.	false	false	Message: -1ms	.	.	.	.	.	.	.	.	.	.	.	RECCFG CR 1000 2 0 R	-1	.	.	mj.edf	RIGHT	4261	3574866	Full Trial Period	3570605	79	Trial: 79	3570605	56	°ôÇò¹÷	»ð¾æ	ÆË¿ËÅÆ	f	f
mj	.	.	.	.	.	.	.	.	.	.	3	.	.	.	false	false	Message: -1ms	.	.	.	.	.	.	.	.	.	.	.	ELCLCFG TOWER	-1	.	.	mj.edf	RIGHT	4261	3574866	Full Trial Period	3570605	79	Trial: 79	3570605	56	°ôÇò¹÷	»ð¾æ	ÆË¿ËÅÆ	f	f
mj	.	.	.	.	.	.	.	.	.	.	4	.	.	.	false	false	Message: -1ms	.	.	.	.	.	.	.	.	.	.	.	GAZE_COORDS 0.00 0.00 1023.00 767.00	-1	.	.	mj.edf	RIGHT	4261	3574866	Full Trial Period	3570605	79	Trial: 79	3570605	56	°ôÇò¹÷	»ð¾æ	ÆË¿ËÅÆ	f	f
mj	.	.	.	.	.	.	.	.	.	.	5	.	.	.	false	false	Message: -1ms	.	.	.	.	.	.	.	.	.	.	.	THRESHOLDS R 100 219	-1	.	.	mj.edf	RIGHT	4261	3574866	Full Trial Period	3570605	79	Trial: 79	3570605	56	°ôÇò¹÷	»ð¾æ	ÆË¿ËÅÆ	f	f
mj	.	.	.	.	.	.	.	.	.	.	6	.	.	.	false	false	Message: -1ms	.	.	.	.	.	.	.	.	.	.	.	ELCL_PROC CENTROID (3)	-1	.	.	mj.edf	RIGHT	4261	3574866	Full Trial Period	3570605	79	Trial: 79	3570605	56	°ôÇò¹÷	»ð¾æ	ÆË¿ËÅÆ	f	f
mj	.	.	.	.	.	.	.	.	.	.	7	.	.	.	false	false	Message: -1ms	.	.	.	.	.	.	.	.	.	.	.	ELCL_PCR_PARAM 5 3.0	-1	.	.	mj.edf	RIGHT	4261	3574866	Full Trial Period	3570605	79	Trial: 79	3570605	56	°ôÇò¹÷	»ð¾æ	ÆË¿ËÅÆ	f	f
mj	.	.	.	.	.	.	.	.	.	.	8	.	.	.	false	true	Message: 0ms	.	.	.	.	.	.	.	.	.	.	.	!MODE RECORD CR 1000 2 0 R	0	.	.	mj.edf	RIGHT	4261	3574866	Full Trial Period	3570605	79	Trial: 79	3570605	56	°ôÇò¹÷	»ð¾æ	ÆË¿ËÅÆ	f	f
mj	.	.	.	.	.	.	.	.	.	.	9	.	.	.	false	false	Message: 49ms	1.25	5.93	210	252	137.90	386.80	1	1116.10	43	130.50	422.90	SYNCTIME	49	.	.	mj.edf	RIGHT	4261	3574866	Full Trial Period	3570605	79	Trial: 79	3570605	56	°ôÇò¹÷	»ð¾æ	ÆË¿ËÅÆ	f	f
mj	.	.	.	.	.	.	.	.	.	.	10	.	.	.	false	false	Message: 1410ms	11.65	54.19	215	1476	537.40	342.00	7	1024.40	1262	195.10	372.50	INVISIBLE_BOUNDARY[1]	1410	.	.	mj.edf	RIGHT	4261	3574866	Full Trial Period	3570605	79	Trial: 79	3570605	56	°ôÇò¹÷	»ð¾æ	ÆË¿ËÅÆ	f	f
mj	.	.	.	.	.	.	.	.	.	.	11	.	.	.	false	false	Message: 1415ms	11.65	54.19	215	1476	537.40	342.00	7	1024.40	1262	195.10	372.50	SYNCTIME	1415	.	.	mj.edf	RIGHT	4261	3574866	Full Trial Period	3570605	79	Trial: 79	3570605	56	°ôÇò¹÷	»ð¾æ	ÆË¿ËÅÆ	f	f
mj	.	.	.	.	.	.	.	.	.	.	12	.	.	.	false	false	Message: 2539ms	9.49	186.09	51	2550	839.50	387.90	13	312.30	2500	562.60	341.70	INVISIBLE_BOUNDARY[2]	2539	.	.	mj.edf	RIGHT	4261	3574866	Full Trial Period	3570605	79	Trial: 79	3570605	56	°ôÇò¹÷	»ð¾æ	ÆË¿ËÅÆ	f	f
mj	.	.	.	.	.	.	.	.	.	.	13	.	.	.	false	false	Message: 2548ms	9.49	186.09	51	2550	839.50	387.90	13	312.30	2500	562.60	341.70	SYNCTIME	2548	.	.	mj.edf	RIGHT	4261	3574866	Full Trial Period	3570605	79	Trial: 79	3570605	56	°ôÇò¹÷	»ð¾æ	ÆË¿ËÅÆ	f	f
mj	.	.	.	.	.	.	.	.	.	.	14	.	.	.	false	false	Message: 4242ms	0.01	0.37	26	4259	853.80	389.20	19	94.10	4234	853.60	389.00	KEYBOARD	4242	.	.	mj.edf	RIGHT	4261	3574866	Full Trial Period	3570605	79	Trial: 79	3570605	56	°ôÇò¹÷	»ð¾æ	ÆË¿ËÅÆ	f	f
mj	.	.	.	.	.	.	.	.	.	.	15	.	.	.	false	false	Message: 4304ms	.	.	.	.	.	.	.	.	.	.	.	TRIAL_RESULT 0	4304	.	.	mj.edf	RIGHT	4261	3574866	Full Trial Period	3570605	79	Trial: 79	3570605	56	°ôÇò¹÷	»ð¾æ	ÆË¿ËÅÆ	f	f
mj	.	.	.	.	.	.	.	.	.	.	1	.	.	.	false	false	Message: -16ms	.	.	.	.	.	.	.	.	.	.	.	TRIALID 79	-16	.	.	mj.edf	RIGHT	4067	3580378	Full Trial Period	3576311	80	Trial: 80	3576311	47	Å¦¿Û	ÏîÁ´	Ìú»·	j	j
mj	.	.	.	.	.	.	.	.	.	.	2	.	.	.	false	false	Message: -1ms	.	.	.	.	.	.	.	.	.	.	.	RECCFG CR 1000 2 0 R	-1	.	.	mj.edf	RIGHT	4067	3580378	Full Trial Period	3576311	80	Trial: 80	3576311	47	Å¦¿Û	ÏîÁ´	Ìú»·	j	j
mj	.	.	.	.	.	.	.	.	.	.	3	.	.	.	false	false	Message: -1ms	.	.	.	.	.	.	.	.	.	.	.	ELCLCFG TOWER	-1	.	.	mj.edf	RIGHT	4067	3580378	Full Trial Period	3576311	80	Trial: 80	3576311	47	Å¦¿Û	ÏîÁ´	Ìú»·	j	j
mj	.	.	.	.	.	.	.	.	.	.	4	.	.	.	false	false	Message: -1ms	.	.	.	.	.	.	.	.	.	.	.	GAZE_COORDS 0.00 0.00 1023.00 767.00	-1	.	.	mj.edf	RIGHT	4067	3580378	Full Trial Period	3576311	80	Trial: 80	3576311	47	Å¦¿Û	ÏîÁ´	Ìú»·	j	j
mj	.	.	.	.	.	.	.	.	.	.	5	.	.	.	false	false	Message: -1ms	.	.	.	.	.	.	.	.	.	.	.	THRESHOLDS R 100 219	-1	.	.	mj.edf	RIGHT	4067	3580378	Full Trial Period	3576311	80	Trial: 80	3576311	47	Å¦¿Û	ÏîÁ´	Ìú»·	j	j
mj	.	.	.	.	.	.	.	.	.	.	6	.	.	.	false	false	Message: -1ms	.	.	.	.	.	.	.	.	.	.	.	ELCL_PROC CENTROID (3)	-1	.	.	mj.edf	RIGHT	4067	3580378	Full Trial Period	3576311	80	Trial: 80	3576311	47	Å¦¿Û	ÏîÁ´	Ìú»·	j	j
mj	.	.	.	.	.	.	.	.	.	.	7	.	.	.	false	false	Message: -1ms	.	.	.	.	.	.	.	.	.	.	.	ELCL_PCR_PARAM 5 3.0	-1	.	.	mj.edf	RIGHT	4067	3580378	Full Trial Period	3576311	80	Trial: 80	3576311	47	Å¦¿Û	ÏîÁ´	Ìú»·	j	j
mj	.	.	.	.	.	.	.	.	.	.	8	.	.	.	false	true	Message: 0ms	.	.	.	.	.	.	.	.	.	.	.	!MODE RECORD CR 1000 2 0 R	0	.	.	mj.edf	RIGHT	4067	3580378	Full Trial Period	3576311	80	Trial: 80	3576311	47	Å¦¿Û	ÏîÁ´	Ìú»·	j	j
mj	.	.	.	.	251	257	1	7	145.70	379.20	9	.	.	.	false	false	Message: 42ms	.	.	.	.	.	.	.	.	.	.	.	SYNCTIME	42	145.70	379.20	mj.edf	RIGHT	4067	3580378	Full Trial Period	3576311	80	Trial: 80	3576311	47	Å¦¿Û	ÏîÁ´	Ìú»·	j	j
mj	.	.	.	.	.	.	.	.	.	.	10	.	.	.	false	false	Message: 1730ms	0.38	1.78	213	1898	532.70	371.50	6	897.50	1686	525.10	379.40	INVISIBLE_BOUNDARY[1]	1730	.	.	mj.edf	RIGHT	4067	3580378	Full Trial Period	3576311	80	Trial: 80	3576311	47	Å¦¿Û	ÏîÁ´	Ìú»·	j	j
mj	.	.	.	.	.	.	.	.	.	.	11	.	.	.	false	false	Message: 1733ms	0.38	1.78	213	1898	532.70	371.50	6	897.50	1686	525.10	379.40	SYNCTIME	1733	.	.	mj.edf	RIGHT	4067	3580378	Full Trial Period	3576311	80	Trial: 80	3576311	47	Å¦¿Û	ÏîÁ´	Ìú»·	j	j
mj	.	.	.	.	.	.	.	.	.	.	12	.	.	.	false	false	Message: 3407ms	10.15	161.07	63	3430	814.30	387.40	10	372.40	3368	526.10	310.40	INVISIBLE_BOUNDARY[2]	3407	.	.	mj.edf	RIGHT	4067	3580378	Full Trial Period	3576311	80	Trial: 80	3576311	47	Å¦¿Û	ÏîÁ´	Ìú»·	j	j
mj	.	.	.	.	.	.	.	.	.	.	13	.	.	.	false	false	Message: 3416ms	10.15	161.07	63	3430	814.30	387.40	10	372.40	3368	526.10	310.40	SYNCTIME	3416	.	.	mj.edf	RIGHT	4067	3580378	Full Trial Period	3576311	80	Trial: 80	3576311	47	Å¦¿Û	ÏîÁ´	Ìú»·	j	j
mj	.	.	.	.	.	.	.	.	.	.	14	.	.	.	false	false	Message: 4048ms	7.44	232.63	32	4065	629.70	341.20	12	405.90	4034	846.10	385.30	KEYBOARD	4048	.	.	mj.edf	RIGHT	4067	3580378	Full Trial Period	3576311	80	Trial: 80	3576311	47	Å¦¿Û	ÏîÁ´	Ìú»·	j	j
mj	.	.	.	.	.	.	.	.	.	.	15	.	.	.	false	false	Message: 4112ms	.	.	.	.	.	.	.	.	.	.	.	TRIAL_RESULT 0	4112	.	.	mj.edf	RIGHT	4067	3580378	Full Trial Period	3576311	80	Trial: 80	3576311	47	Å¦¿Û	ÏîÁ´	Ìú»·	j	j
mj	.	.	.	.	.	.	.	.	.	.	1	.	.	.	false	false	Message: -58ms	.	.	.	.	.	.	.	.	.	.	.	TRIALID 80	-58	.	.	mj.edf	RIGHT	6500	3590643	Full Trial Period	3584143	81	Trial: 81	3584143	66	°ô°ôÌÇ	·çÉÈ	ÂÝÐý½°	j	j
mj	.	.	.	.	.	.	.	.	.	.	2	.	.	.	false	false	Message: -1ms	.	.	.	.	.	.	.	.	.	.	.	RECCFG CR 1000 2 0 R	-1	.	.	mj.edf	RIGHT	6500	3590643	Full Trial Period	3584143	81	Trial: 81	3584143	66	°ô°ôÌÇ	·çÉÈ	ÂÝÐý½°	j	j
mj	.	.	.	.	.	.	.	.	.	.	3	.	.	.	false	false	Message: -1ms	.	.	.	.	.	.	.	.	.	.	.	ELCLCFG TOWER	-1	.	.	mj.edf	RIGHT	6500	3590643	Full Trial Period	3584143	81	Trial: 81	3584143	66	°ô°ôÌÇ	·çÉÈ	ÂÝÐý½°	j	j
mj	.	.	.	.	.	.	.	.	.	.	4	.	.	.	false	false	Message: -1ms	.	.	.	.	.	.	.	.	.	.	.	GAZE_COORDS 0.00 0.00 1023.00 767.00	-1	.	.	mj.edf	RIGHT	6500	3590643	Full Trial Period	3584143	81	Trial: 81	3584143	66	°ô°ôÌÇ	·çÉÈ	ÂÝÐý½°	j	j
mj	.	.	.	.	.	.	.	.	.	.	5	.	.	.	false	false	Message: -1ms	.	.	.	.	.	.	.	.	.	.	.	THRESHOLDS R 100 219	-1	.	.	mj.edf	RIGHT	6500	3590643	Full Trial Period	3584143	81	Trial: 81	3584143	66	°ô°ôÌÇ	·çÉÈ	ÂÝÐý½°	j	j
mj	.	.	.	.	.	.	.	.	.	.	6	.	.	.	false	false	Message: -1ms	.	.	.	.	.	.	.	.	.	.	.	ELCL_PROC CENTROID (3)	-1	.	.	mj.edf	RIGHT	6500	3590643	Full Trial Period	3584143	81	Trial: 81	3584143	66	°ô°ôÌÇ	·çÉÈ	ÂÝÐý½°	j	j
mj	.	.	.	.	.	.	.	.	.	.	7	.	.	.	false	false	Message: -1ms	.	.	.	.	.	.	.	.	.	.	.	ELCL_PCR_PARAM 5 3.0	-1	.	.	mj.edf	RIGHT	6500	3590643	Full Trial Period	3584143	81	Trial: 81	3584143	66	°ô°ôÌÇ	·çÉÈ	ÂÝÐý½°	j	j
mj	.	.	.	.	.	.	.	.	.	.	8	.	.	.	false	true	Message: 0ms	.	.	.	.	.	.	.	.	.	.	.	!MODE RECORD CR 1000 2 0 R	0	.	.	mj.edf	RIGHT	6500	3590643	Full Trial Period	3584143	81	Trial: 81	3584143	66	°ô°ôÌÇ	·çÉÈ	ÂÝÐý½°	j	j
mj	.	.	.	.	480	486	1	7	139.70	386.10	9	.	.	.	false	false	Message: 50ms	.	.	.	.	.	.	.	.	.	.	.	SYNCTIME	50	139.70	386.10	mj.edf	RIGHT	6500	3590643	Full Trial Period	3584143	81	Trial: 81	3584143	66	°ô°ôÌÇ	·çÉÈ	ÂÝÐý½°	j	j
mj	.	.	.	.	243	3036	15	2794	501.40	383.80	10	[1]	1	RECTANGLE_INTERESTAREA	false	false	Message: 2825ms	.	.	.	.	.	.	.	.	.	.	.	INVISIBLE_BOUNDARY[1]	2825	501.40	383.80	mj.edf	RIGHT	6500	3590643	Full Trial Period	3584143	81	Trial: 81	3584143	66	°ô°ôÌÇ	·çÉÈ	ÂÝÐý½°	j	j
mj	.	.	.	.	243	3036	15	2794	501.40	383.80	11	[1]	1	RECTANGLE_INTERESTAREA	false	false	Message: 2833ms	.	.	.	.	.	.	.	.	.	.	.	SYNCTIME	2833	501.40	383.80	mj.edf	RIGHT	6500	3590643	Full Trial Period	3584143	81	Trial: 81	3584143	66	°ô°ôÌÇ	·çÉÈ	ÂÝÐý½°	j	j
mj	.	.	.	.	.	.	.	.	.	.	12	.	.	.	false	false	Message: 5480ms	10.44	117.29	89	5527	850.40	392.40	21	309.70	5439	549.60	323.50	INVISIBLE_BOUNDARY[2]	5480	.	.	mj.edf	RIGHT	6500	3590643	Full Trial Period	3584143	81	Trial: 81	3584143	66	°ô°ôÌÇ	·çÉÈ	ÂÝÐý½°	j	j
mj	.	.	.	.	.	.	.	.	.	.	13	.	.	.	false	false	Message: 5490ms	10.44	117.29	89	5527	850.40	392.40	21	309.70	5439	549.60	323.50	SYNCTIME	5490	.	.	mj.edf	RIGHT	6500	3590643	Full Trial Period	3584143	81	Trial: 81	3584143	66	°ô°ôÌÇ	·çÉÈ	ÂÝÐý½°	j	j
mj	.	.	.	.	132	6498	26	6367	568.70	302.50	14	.	.	.	false	false	Message: 6481ms	.	.	.	.	.	.	.	.	.	.	.	KEYBOARD	6481	568.70	302.50	mj.edf	RIGHT	6500	3590643	Full Trial Period	3584143	81	Trial: 81	3584143	66	°ô°ôÌÇ	·çÉÈ	ÂÝÐý½°	j	j
mj	.	.	.	.	.	.	.	.	.	.	15	.	.	.	false	false	Message: 6545ms	.	.	.	.	.	.	.	.	.	.	.	TRIAL_RESULT 0	6545	.	.	mj.edf	RIGHT	6500	3590643	Full Trial Period	3584143	81	Trial: 81	3584143	66	°ô°ôÌÇ	·çÉÈ	ÂÝÐý½°	j	j
mj	.	.	.	.	.	.	.	.	.	.	1	.	.	.	false	false	Message: -16ms	.	.	.	.	.	.	.	.	.	.	.	TRIALID 81	-16	.	.	mj.edf	RIGHT	4536	3596819	Full Trial Period	3592283	82	Trial: 82	3592283	24	¹Ä	Ï´ÒÂ»ú	Ö½Ïä	j	j
mj	.	.	.	.	.	.	.	.	.	.	2	.	.	.	false	false	Message: -1ms	.	.	.	.	.	.	.	.	.	.	.	RECCFG CR 1000 2 0 R	-1	.	.	mj.edf	RIGHT	4536	3596819	Full Trial Period	3592283	82	Trial: 82	3592283	24	¹Ä	Ï´ÒÂ»ú	Ö½Ïä	j	j
mj	.	.	.	.	.	.	.	.	.	.	3	.	.	.	false	false	Message: -1ms	.	.	.	.	.	.	.	.	.	.	.	ELCLCFG TOWER	-1	.	.	mj.edf	RIGHT	4536	3596819	Full Trial Period	3592283	82	Trial: 82	3592283	24	¹Ä	Ï´ÒÂ»ú	Ö½Ïä	j	j
mj	.	.	.	.	.	.	.	.	.	.	4	.	.	.	false	false	Message: -1ms	.	.	.	.	.	.	.	.	.	.	.	GAZE_COORDS 0.00 0.00 1023.00 767.00	-1	.	.	mj.edf	RIGHT	4536	3596819	Full Trial Period	3592283	82	Trial: 82	3592283	24	¹Ä	Ï´ÒÂ»ú	Ö½Ïä	j	j
mj	.	.	.	.	.	.	.	.	.	.	5	.	.	.	false	false	Message: -1ms	.	.	.	.	.	.	.	.	.	.	.	THRESHOLDS R 100 219	-1	.	.	mj.edf	RIGHT	4536	3596819	Full Trial Period	3592283	82	Trial: 82	3592283	24	¹Ä	Ï´ÒÂ»ú	Ö½Ïä	j	j
mj	.	.	.	.	.	.	.	.	.	.	6	.	.	.	false	false	Message: -1ms	.	.	.	.	.	.	.	.	.	.	.	ELCL_PROC CENTROID (3)	-1	.	.	mj.edf	RIGHT	4536	3596819	Full Trial Period	3592283	82	Trial: 82	3592283	24	¹Ä	Ï´ÒÂ»ú	Ö½Ïä	j	j
mj	.	.	.	.	.	.	.	.	.	.	7	.	.	.	false	false	Message: -1ms	.	.	.	.	.	.	.	.	.	.	.	ELCL_PCR_PARAM 5 3.0	-1	.	.	mj.edf	RIGHT	4536	3596819	Full Trial Period	3592283	82	Trial: 82	3592283	24	¹Ä	Ï´ÒÂ»ú	Ö½Ïä	j	j
mj	.	.	.	.	.	.	.	.	.	.	8	.	.	.	false	true	Message: 0ms	.	.	.	.	.	.	.	.	.	.	.	!MODE RECORD CR 1000 2 0 R	0	.	.	mj.edf	RIGHT	4536	3596819	Full Trial Period	3592283	82	Trial: 82	3592283	24	¹Ä	Ï´ÒÂ»ú	Ö½Ïä	j	j
mj	.	.	.	.	224	230	1	7	157.50	372.60	9	.	.	.	false	false	Message: 42ms	.	.	.	.	.	.	.	.	.	.	.	SYNCTIME	42	157.50	372.60	mj.edf	RIGHT	4536	3596819	Full Trial Period	3592283	82	Trial: 82	3592283	24	¹Ä	Ï´ÒÂ»ú	Ö½Ïä	j	j
mj	.	.	.	.	292	1424	7	1133	525.40	380.70	10	[1]	1	RECTANGLE_INTERESTAREA	false	false	Message: 1365ms	.	.	.	.	.	.	.	.	.	.	.	INVISIBLE_BOUNDARY[1]	1365	525.40	380.70	mj.edf	RIGHT	4536	3596819	Full Trial Period	3592283	82	Trial: 82	3592283	24	¹Ä	Ï´ÒÂ»ú	Ö½Ïä	j	j
mj	.	.	.	.	292	1424	7	1133	525.40	380.70	11	[1]	1	RECTANGLE_INTERESTAREA	false	false	Message: 1375ms	.	.	.	.	.	.	.	.	.	.	.	SYNCTIME	1375	525.40	380.70	mj.edf	RIGHT	4536	3596819	Full Trial Period	3592283	82	Trial: 82	3592283	24	¹Ä	Ï´ÒÂ»ú	Ö½Ïä	j	j
mj	.	.	.	.	.	.	.	.	.	.	12	.	.	.	false	false	Message: 3833ms	5.57	44.21	126	3917	807.80	380.50	18	209.20	3792	649.70	335.90	INVISIBLE_BOUNDARY[2]	3833	.	.	mj.edf	RIGHT	4536	3596819	Full Trial Period	3592283	82	Trial: 82	3592283	24	¹Ä	Ï´ÒÂ»ú	Ö½Ïä	j	j
mj	.	.	.	.	.	.	.	.	.	.	13	.	.	.	false	false	Message: 3841ms	5.57	44.21	126	3917	807.80	380.50	18	209.20	3792	649.70	335.90	SYNCTIME	3841	.	.	mj.edf	RIGHT	4536	3596819	Full Trial Period	3592283	82	Trial: 82	3592283	24	¹Ä	Ï´ÒÂ»ú	Ö½Ïä	j	j
mj	.	.	.	.	37	4534	21	4498	551.50	321.00	14	.	.	.	false	false	Message: 4518ms	.	.	.	.	.	.	.	.	.	.	.	KEYBOARD	4518	551.50	321.00	mj.edf	RIGHT	4536	3596819	Full Trial Period	3592283	82	Trial: 82	3592283	24	¹Ä	Ï´ÒÂ»ú	Ö½Ïä	j	j
mj	.	.	.	.	.	.	.	.	.	.	15	.	.	.	false	false	Message: 4579ms	.	.	.	.	.	.	.	.	.	.	.	TRIAL_RESULT 0	4579	.	.	mj.edf	RIGHT	4536	3596819	Full Trial Period	3592283	82	Trial: 82	3592283	24	¹Ä	Ï´ÒÂ»ú	Ö½Ïä	j	j
mj	.	.	.	.	.	.	.	.	.	.	1	.	.	.	false	false	Message: -15ms	.	.	.	.	.	.	.	.	.	.	.	TRIALID 82	-15	.	.	mj.edf	RIGHT	6546	3604819	Full Trial Period	3598273	83	Trial: 83	3598273	59	º£ëà	¸Ö±Ê	µ°¾í	f	j
mj	.	.	.	.	.	.	.	.	.	.	2	.	.	.	false	false	Message: -1ms	.	.	.	.	.	.	.	.	.	.	.	RECCFG CR 1000 2 0 R	-1	.	.	mj.edf	RIGHT	6546	3604819	Full Trial Period	3598273	83	Trial: 83	3598273	59	º£ëà	¸Ö±Ê	µ°¾í	f	j
mj	.	.	.	.	.	.	.	.	.	.	3	.	.	.	false	false	Message: -1ms	.	.	.	.	.	.	.	.	.	.	.	ELCLCFG TOWER	-1	.	.	mj.edf	RIGHT	6546	3604819	Full Trial Period	3598273	83	Trial: 83	3598273	59	º£ëà	¸Ö±Ê	µ°¾í	f	j
mj	.	.	.	.	.	.	.	.	.	.	4	.	.	.	false	false	Message: -1ms	.	.	.	.	.	.	.	.	.	.	.	GAZE_COORDS 0.00 0.00 1023.00 767.00	-1	.	.	mj.edf	RIGHT	6546	3604819	Full Trial Period	3598273	83	Trial: 83	3598273	59	º£ëà	¸Ö±Ê	µ°¾í	f	j
mj	.	.	.	.	.	.	.	.	.	.	5	.	.	.	false	false	Message: -1ms	.	.	.	.	.	.	.	.	.	.	.	THRESHOLDS R 100 219	-1	.	.	mj.edf	RIGHT	6546	3604819	Full Trial Period	3598273	83	Trial: 83	3598273	59	º£ëà	¸Ö±Ê	µ°¾í	f	j
mj	.	.	.	.	.	.	.	.	.	.	6	.	.	.	false	false	Message: -1ms	.	.	.	.	.	.	.	.	.	.	.	ELCL_PROC CENTROID (3)	-1	.	.	mj.edf	RIGHT	6546	3604819	Full Trial Period	3598273	83	Trial: 83	3598273	59	º£ëà	¸Ö±Ê	µ°¾í	f	j
mj	.	.	.	.	.	.	.	.	.	.	7	.	.	.	false	false	Message: -1ms	.	.	.	.	.	.	.	.	.	.	.	ELCL_PCR_PARAM 5 3.0	-1	.	.	mj.edf	RIGHT	6546	3604819	Full Trial Period	3598273	83	Trial: 83	3598273	59	º£ëà	¸Ö±Ê	µ°¾í	f	j
mj	.	.	.	.	.	.	.	.	.	.	8	.	.	.	false	true	Message: 0ms	.	.	.	.	.	.	.	.	.	.	.	!MODE RECORD CR 1000 2 0 R	0	.	.	mj.edf	RIGHT	6546	3604819	Full Trial Period	3598273	83	Trial: 83	3598273	59	º£ëà	¸Ö±Ê	µ°¾í	f	j
mj	.	.	.	.	325	331	1	7	139.80	381.60	9	.	.	.	false	false	Message: 42ms	.	.	.	.	.	.	.	.	.	.	.	SYNCTIME	42	139.80	381.60	mj.edf	RIGHT	6546	3604819	Full Trial Period	3598273	83	Trial: 83	3598273	59	º£ëà	¸Ö±Ê	µ°¾í	f	j
mj	.	.	.	.	196	1471	4	1276	525.80	387.20	10	[1]	1	RECTANGLE_INTERESTAREA	false	false	Message: 1289ms	.	.	.	.	.	.	.	.	.	.	.	INVISIBLE_BOUNDARY[1]	1289	525.80	387.20	mj.edf	RIGHT	6546	3604819	Full Trial Period	3598273	83	Trial: 83	3598273	59	º£ëà	¸Ö±Ê	µ°¾í	f	j
mj	.	.	.	.	196	1471	4	1276	525.80	387.20	11	[1]	1	RECTANGLE_INTERESTAREA	false	false	Message: 1301ms	.	.	.	.	.	.	.	.	.	.	.	SYNCTIME	1301	525.80	387.20	mj.edf	RIGHT	6546	3604819	Full Trial Period	3598273	83	Trial: 83	3598273	59	º£ëà	¸Ö±Ê	µ°¾í	f	j
mj	.	.	.	.	.	.	.	.	.	.	12	.	.	.	false	false	Message: 3393ms	7.99	173.73	46	3401	792.60	377.80	10	350.50	3356	563.70	326.10	INVISIBLE_BOUNDARY[2]	3393	.	.	mj.edf	RIGHT	6546	3604819	Full Trial Period	3598273	83	Trial: 83	3598273	59	º£ëà	¸Ö±Ê	µ°¾í	f	j
mj	.	.	.	.	.	.	.	.	.	.	13	.	.	.	false	false	Message: 3400ms	7.99	173.73	46	3401	792.60	377.80	10	350.50	3356	563.70	326.10	SYNCTIME	3400	.	.	mj.edf	RIGHT	6546	3604819	Full Trial Period	3598273	83	Trial: 83	3598273	59	º£ëà	¸Ö±Ê	µ°¾í	f	j
mj	.	.	.	.	.	.	.	.	.	.	14	.	.	.	false	false	Message: 6527ms	0.28	1.96	141	6544	908.30	362.10	24	104.80	6404	911.80	369.50	KEYBOARD	6527	.	.	mj.edf	RIGHT	6546	3604819	Full Trial Period	3598273	83	Trial: 83	3598273	59	º£ëà	¸Ö±Ê	µ°¾í	f	j
mj	.	.	.	.	.	.	.	.	.	.	15	.	.	.	false	false	Message: 6594ms	.	.	.	.	.	.	.	.	.	.	.	TRIAL_RESULT 0	6594	.	.	mj.edf	RIGHT	6546	3604819	Full Trial Period	3598273	83	Trial: 83	3598273	59	º£ëà	¸Ö±Ê	µ°¾í	f	j
mj	.	.	.	.	.	.	.	.	.	.	1	.	.	.	false	false	Message: -21ms	.	.	.	.	.	.	.	.	.	.	.	TRIALID 83	-21	.	.	mj.edf	RIGHT	5331	3611725	Full Trial Period	3606394	84	Trial: 84	3606394	12	ÑÌ»Ò¸×	Æ¤´ø	öÏÓãË¿	j	j
mj	.	.	.	.	.	.	.	.	.	.	2	.	.	.	false	false	Message: -5ms	.	.	.	.	.	.	.	.	.	.	.	RECCFG CR 1000 2 0 R	-5	.	.	mj.edf	RIGHT	5331	3611725	Full Trial Period	3606394	84	Trial: 84	3606394	12	ÑÌ»Ò¸×	Æ¤´ø	öÏÓãË¿	j	j
mj	.	.	.	.	.	.	.	.	.	.	3	.	.	.	false	false	Message: -5ms	.	.	.	.	.	.	.	.	.	.	.	ELCLCFG TOWER	-5	.	.	mj.edf	RIGHT	5331	3611725	Full Trial Period	3606394	84	Trial: 84	3606394	12	ÑÌ»Ò¸×	Æ¤´ø	öÏÓãË¿	j	j
mj	.	.	.	.	.	.	.	.	.	.	4	.	.	.	false	false	Message: -5ms	.	.	.	.	.	.	.	.	.	.	.	GAZE_COORDS 0.00 0.00 1023.00 767.00	-5	.	.	mj.edf	RIGHT	5331	3611725	Full Trial Period	3606394	84	Trial: 84	3606394	12	ÑÌ»Ò¸×	Æ¤´ø	öÏÓãË¿	j	j
mj	.	.	.	.	.	.	.	.	.	.	5	.	.	.	false	false	Message: -5ms	.	.	.	.	.	.	.	.	.	.	.	THRESHOLDS R 100 219	-5	.	.	mj.edf	RIGHT	5331	3611725	Full Trial Period	3606394	84	Trial: 84	3606394	12	ÑÌ»Ò¸×	Æ¤´ø	öÏÓãË¿	j	j
mj	.	.	.	.	.	.	.	.	.	.	6	.	.	.	false	false	Message: -5ms	.	.	.	.	.	.	.	.	.	.	.	ELCL_PROC CENTROID (3)	-5	.	.	mj.edf	RIGHT	5331	3611725	Full Trial Period	3606394	84	Trial: 84	3606394	12	ÑÌ»Ò¸×	Æ¤´ø	öÏÓãË¿	j	j
mj	.	.	.	.	.	.	.	.	.	.	7	.	.	.	false	false	Message: -5ms	.	.	.	.	.	.	.	.	.	.	.	ELCL_PCR_PARAM 5 3.0	-5	.	.	mj.edf	RIGHT	5331	3611725	Full Trial Period	3606394	84	Trial: 84	3606394	12	ÑÌ»Ò¸×	Æ¤´ø	öÏÓãË¿	j	j
mj	.	.	.	.	.	.	.	.	.	.	8	.	.	.	false	false	Message: -4ms	.	.	.	.	.	.	.	.	.	.	.	!MODE RECORD CR 1000 2 0 R	-4	.	.	mj.edf	RIGHT	5331	3611725	Full Trial Period	3606394	84	Trial: 84	3606394	12	ÑÌ»Ò¸×	Æ¤´ø	öÏÓãË¿	j	j
mj	69	93	1	25	.	.	.	.	.	.	9	.	.	.	false	false	Message: 45ms	.	.	.	.	.	.	.	.	.	.	.	SYNCTIME	45	.	.	mj.edf	RIGHT	5331	3611725	Full Trial Period	3606394	84	Trial: 84	3606394	12	ÑÌ»Ò¸×	Æ¤´ø	öÏÓãË¿	j	j
mj	.	.	.	.	186	1501	7	1316	508.80	396.10	10	[1]	1	RECTANGLE_INTERESTAREA	false	false	Message: 1320ms	.	.	.	.	.	.	.	.	.	.	.	INVISIBLE_BOUNDARY[1]	1320	508.80	396.10	mj.edf	RIGHT	5331	3611725	Full Trial Period	3606394	84	Trial: 84	3606394	12	ÑÌ»Ò¸×	Æ¤´ø	öÏÓãË¿	j	j
mj	.	.	.	.	186	1501	7	1316	508.80	396.10	11	[1]	1	RECTANGLE_INTERESTAREA	false	false	Message: 1328ms	.	.	.	.	.	.	.	.	.	.	.	SYNCTIME	1328	508.80	396.10	mj.edf	RIGHT	5331	3611725	Full Trial Period	3606394	84	Trial: 84	3606394	12	ÑÌ»Ò¸×	Æ¤´ø	öÏÓãË¿	j	j
mj	.	.	.	.	.	.	.	.	.	.	12	.	.	.	false	false	Message: 1994ms	11.75	209.88	56	2008	863.70	389.10	9	335.80	1953	514.30	376.10	INVISIBLE_BOUNDARY[2]	1994	.	.	mj.edf	RIGHT	5331	3611725	Full Trial Period	3606394	84	Trial: 84	3606394	12	ÑÌ»Ò¸×	Æ¤´ø	öÏÓãË¿	j	j
mj	.	.	.	.	.	.	.	.	.	.	13	.	.	.	false	false	Message: 2003ms	11.75	209.88	56	2008	863.70	389.10	9	335.80	1953	514.30	376.10	SYNCTIME	2003	.	.	mj.edf	RIGHT	5331	3611725	Full Trial Period	3606394	84	Trial: 84	3606394	12	ÑÌ»Ò¸×	Æ¤´ø	öÏÓãË¿	j	j
mj	.	.	.	.	215	5329	19	5115	874.00	389.80	14	[1]	2	RECTANGLE_INTERESTAREA	false	false	Message: 5312ms	.	.	.	.	.	.	.	.	.	.	.	KEYBOARD	5312	874.00	389.80	mj.edf	RIGHT	5331	3611725	Full Trial Period	3606394	84	Trial: 84	3606394	12	ÑÌ»Ò¸×	Æ¤´ø	öÏÓãË¿	j	j
mj	.	.	.	.	.	.	.	.	.	.	15	.	.	.	false	false	Message: 5417ms	.	.	.	.	.	.	.	.	.	.	.	TRIAL_RESULT 0	5417	.	.	mj.edf	RIGHT	5331	3611725	Full Trial Period	3606394	84	Trial: 84	3606394	12	ÑÌ»Ò¸×	Æ¤´ø	öÏÓãË¿	j	j
mj	.	.	.	.	.	.	.	.	.	.	1	.	.	.	false	false	Message: -21ms	.	.	.	.	.	.	.	.	.	.	.	TRIALID 84	-21	.	.	mj.edf	RIGHT	3887	3617238	Full Trial Period	3613351	85	Trial: 85	3613351	69	Ç¦±Ê	éÏé­Çò	ÄûÃÊ	j	j
mj	.	.	.	.	.	.	.	.	.	.	2	.	.	.	false	false	Message: -1ms	.	.	.	.	.	.	.	.	.	.	.	RECCFG CR 1000 2 0 R	-1	.	.	mj.edf	RIGHT	3887	3617238	Full Trial Period	3613351	85	Trial: 85	3613351	69	Ç¦±Ê	éÏé­Çò	ÄûÃÊ	j	j
mj	.	.	.	.	.	.	.	.	.	.	3	.	.	.	false	false	Message: -1ms	.	.	.	.	.	.	.	.	.	.	.	ELCLCFG TOWER	-1	.	.	mj.edf	RIGHT	3887	3617238	Full Trial Period	3613351	85	Trial: 85	3613351	69	Ç¦±Ê	éÏé­Çò	ÄûÃÊ	j	j
mj	.	.	.	.	.	.	.	.	.	.	4	.	.	.	false	false	Message: -1ms	.	.	.	.	.	.	.	.	.	.	.	GAZE_COORDS 0.00 0.00 1023.00 767.00	-1	.	.	mj.edf	RIGHT	3887	3617238	Full Trial Period	3613351	85	Trial: 85	3613351	69	Ç¦±Ê	éÏé­Çò	ÄûÃÊ	j	j
mj	.	.	.	.	.	.	.	.	.	.	5	.	.	.	false	false	Message: -1ms	.	.	.	.	.	.	.	.	.	.	.	THRESHOLDS R 100 219	-1	.	.	mj.edf	RIGHT	3887	3617238	Full Trial Period	3613351	85	Trial: 85	3613351	69	Ç¦±Ê	éÏé­Çò	ÄûÃÊ	j	j
mj	.	.	.	.	.	.	.	.	.	.	6	.	.	.	false	false	Message: -1ms	.	.	.	.	.	.	.	.	.	.	.	ELCL_PROC CENTROID (3)	-1	.	.	mj.edf	RIGHT	3887	3617238	Full Trial Period	3613351	85	Trial: 85	3613351	69	Ç¦±Ê	éÏé­Çò	ÄûÃÊ	j	j
mj	.	.	.	.	.	.	.	.	.	.	7	.	.	.	false	false	Message: -1ms	.	.	.	.	.	.	.	.	.	.	.	ELCL_PCR_PARAM 5 3.0	-1	.	.	mj.edf	RIGHT	3887	3617238	Full Trial Period	3613351	85	Trial: 85	3613351	69	Ç¦±Ê	éÏé­Çò	ÄûÃÊ	j	j
mj	.	.	.	.	.	.	.	.	.	.	8	.	.	.	false	true	Message: 0ms	.	.	.	.	.	.	.	.	.	.	.	!MODE RECORD CR 1000 2 0 R	0	.	.	mj.edf	RIGHT	3887	3617238	Full Trial Period	3613351	85	Trial: 85	3613351	69	Ç¦±Ê	éÏé­Çò	ÄûÃÊ	j	j
mj	.	.	.	.	216	222	1	7	177.90	374.20	9	.	.	.	false	false	Message: 45ms	.	.	.	.	.	.	.	.	.	.	.	SYNCTIME	45	177.90	374.20	mj.edf	RIGHT	3887	3617238	Full Trial Period	3613351	85	Trial: 85	3613351	69	Ç¦±Ê	éÏé­Çò	ÄûÃÊ	j	j
mj	.	.	.	.	.	.	.	.	.	.	10	.	.	.	false	false	Message: 1215ms	10.61	165.80	64	1245	450.00	383.80	4	440.70	1182	133.30	378.90	INVISIBLE_BOUNDARY[1]	1215	.	.	mj.edf	RIGHT	3887	3617238	Full Trial Period	3613351	85	Trial: 85	3613351	69	Ç¦±Ê	éÏé­Çò	ÄûÃÊ	j	j
mj	.	.	.	.	.	.	.	.	.	.	11	.	.	.	false	false	Message: 1221ms	10.61	165.80	64	1245	450.00	383.80	4	440.70	1182	133.30	378.90	SYNCTIME	1221	.	.	mj.edf	RIGHT	3887	3617238	Full Trial Period	3613351	85	Trial: 85	3613351	69	Ç¦±Ê	éÏé­Çò	ÄûÃÊ	j	j
mj	.	.	.	.	.	.	.	.	.	.	12	.	.	.	false	false	Message: 2848ms	5.81	145.26	40	2854	769.60	389.40	12	290.20	2815	598.20	390.30	INVISIBLE_BOUNDARY[2]	2848	.	.	mj.edf	RIGHT	3887	3617238	Full Trial Period	3613351	85	Trial: 85	3613351	69	Ç¦±Ê	éÏé­Çò	ÄûÃÊ	j	j
mj	.	.	.	.	.	.	.	.	.	.	13	.	.	.	false	false	Message: 2853ms	5.81	145.26	40	2854	769.60	389.40	12	290.20	2815	598.20	390.30	SYNCTIME	2853	.	.	mj.edf	RIGHT	3887	3617238	Full Trial Period	3613351	85	Trial: 85	3613351	69	Ç¦±Ê	éÏé­Çò	ÄûÃÊ	j	j
mj	.	.	.	.	849	3885	14	3037	841.40	391.80	14	[1]	2	RECTANGLE_INTERESTAREA	false	false	Message: 3868ms	.	.	.	.	.	.	.	.	.	.	.	KEYBOARD	3868	841.40	391.80	mj.edf	RIGHT	3887	3617238	Full Trial Period	3613351	85	Trial: 85	3613351	69	Ç¦±Ê	éÏé­Çò	ÄûÃÊ	j	j
mj	.	.	.	.	.	.	.	.	.	.	15	.	.	.	false	false	Message: 3931ms	.	.	.	.	.	.	.	.	.	.	.	TRIAL_RESULT 0	3931	.	.	mj.edf	RIGHT	3887	3617238	Full Trial Period	3613351	85	Trial: 85	3613351	69	Ç¦±Ê	éÏé­Çò	ÄûÃÊ	j	j
mj	.	.	.	.	.	.	.	.	.	.	1	.	.	.	false	false	Message: -22ms	.	.	.	.	.	.	.	.	.	.	.	TRIALID 85	-22	.	.	mj.edf	RIGHT	5968	3625086	Full Trial Period	3619118	86	Trial: 86	3619118	101	¼üÅÌ	ºÚ°å	ÓÍ»­	j	j
mj	.	.	.	.	.	.	.	.	.	.	2	.	.	.	false	false	Message: -1ms	.	.	.	.	.	.	.	.	.	.	.	RECCFG CR 1000 2 0 R	-1	.	.	mj.edf	RIGHT	5968	3625086	Full Trial Period	3619118	86	Trial: 86	3619118	101	¼üÅÌ	ºÚ°å	ÓÍ»­	j	j
mj	.	.	.	.	.	.	.	.	.	.	3	.	.	.	false	false	Message: -1ms	.	.	.	.	.	.	.	.	.	.	.	ELCLCFG TOWER	-1	.	.	mj.edf	RIGHT	5968	3625086	Full Trial Period	3619118	86	Trial: 86	3619118	101	¼üÅÌ	ºÚ°å	ÓÍ»­	j	j
mj	.	.	.	.	.	.	.	.	.	.	4	.	.	.	false	false	Message: -1ms	.	.	.	.	.	.	.	.	.	.	.	GAZE_COORDS 0.00 0.00 1023.00 767.00	-1	.	.	mj.edf	RIGHT	5968	3625086	Full Trial Period	3619118	86	Trial: 86	3619118	101	¼üÅÌ	ºÚ°å	ÓÍ»­	j	j
mj	.	.	.	.	.	.	.	.	.	.	5	.	.	.	false	false	Message: -1ms	.	.	.	.	.	.	.	.	.	.	.	THRESHOLDS R 100 219	-1	.	.	mj.edf	RIGHT	5968	3625086	Full Trial Period	3619118	86	Trial: 86	3619118	101	¼üÅÌ	ºÚ°å	ÓÍ»­	j	j
mj	.	.	.	.	.	.	.	.	.	.	6	.	.	.	false	false	Message: -1ms	.	.	.	.	.	.	.	.	.	.	.	ELCL_PROC CENTROID (3)	-1	.	.	mj.edf	RIGHT	5968	3625086	Full Trial Period	3619118	86	Trial: 86	3619118	101	¼üÅÌ	ºÚ°å	ÓÍ»­	j	j
mj	.	.	.	.	.	.	.	.	.	.	7	.	.	.	false	false	Message: -1ms	.	.	.	.	.	.	.	.	.	.	.	ELCL_PCR_PARAM 5 3.0	-1	.	.	mj.edf	RIGHT	5968	3625086	Full Trial Period	3619118	86	Trial: 86	3619118	101	¼üÅÌ	ºÚ°å	ÓÍ»­	j	j
mj	.	.	.	.	.	.	.	.	.	.	8	.	.	.	false	true	Message: 0ms	.	.	.	.	.	.	.	.	.	.	.	!MODE RECORD CR 1000 2 0 R	0	.	.	mj.edf	RIGHT	5968	3625086	Full Trial Period	3619118	86	Trial: 86	3619118	101	¼üÅÌ	ºÚ°å	ÓÍ»­	j	j
mj	.	.	.	.	235	241	1	7	159.40	374.30	9	.	.	.	false	false	Message: 53ms	.	.	.	.	.	.	.	.	.	.	.	SYNCTIME	53	159.40	374.30	mj.edf	RIGHT	5968	3625086	Full Trial Period	3619118	86	Trial: 86	3619118	101	¼üÅÌ	ºÚ°å	ÓÍ»­	j	j
mj	.	.	.	.	.	.	.	.	.	.	10	.	.	.	false	false	Message: 1314ms	11.22	45.80	245	1391	454.60	401.50	6	977.10	1147	120.50	371.80	INVISIBLE_BOUNDARY[1]	1314	.	.	mj.edf	RIGHT	5968	3625086	Full Trial Period	3619118	86	Trial: 86	3619118	101	¼üÅÌ	ºÚ°å	ÓÍ»­	j	j
mj	.	.	.	.	.	.	.	.	.	.	11	.	.	.	false	false	Message: 1319ms	11.22	45.80	245	1391	454.60	401.50	6	977.10	1147	120.50	371.80	SYNCTIME	1319	.	.	mj.edf	RIGHT	5968	3625086	Full Trial Period	3619118	86	Trial: 86	3619118	101	¼üÅÌ	ºÚ°å	ÓÍ»­	j	j
mj	.	.	.	.	156	4473	21	4318	887.30	368.70	12	[1]	2	RECTANGLE_INTERESTAREA	false	false	Message: 4378ms	.	.	.	.	.	.	.	.	.	.	.	INVISIBLE_BOUNDARY[2]	4378	887.30	368.70	mj.edf	RIGHT	5968	3625086	Full Trial Period	3619118	86	Trial: 86	3619118	101	¼üÅÌ	ºÚ°å	ÓÍ»­	j	j
mj	.	.	.	.	156	4473	21	4318	887.30	368.70	13	[1]	2	RECTANGLE_INTERESTAREA	false	false	Message: 4386ms	.	.	.	.	.	.	.	.	.	.	.	SYNCTIME	4386	887.30	368.70	mj.edf	RIGHT	5968	3625086	Full Trial Period	3619118	86	Trial: 86	3619118	101	¼üÅÌ	ºÚ°å	ÓÍ»­	j	j
mj	.	.	.	.	.	.	.	.	.	.	14	.	.	.	false	false	Message: 5949ms	0.75	1.86	402	5966	873.90	395.50	24	124.70	5565	893.60	384.30	KEYBOARD	5949	.	.	mj.edf	RIGHT	5968	3625086	Full Trial Period	3619118	86	Trial: 86	3619118	101	¼üÅÌ	ºÚ°å	ÓÍ»­	j	j
mj	.	.	.	.	.	.	.	.	.	.	15	.	.	.	false	false	Message: 6053ms	.	.	.	.	.	.	.	.	.	.	.	TRIAL_RESULT 0	6053	.	.	mj.edf	RIGHT	5968	3625086	Full Trial Period	3619118	86	Trial: 86	3619118	101	¼üÅÌ	ºÚ°å	ÓÍ»­	j	j
mj	.	.	.	.	.	.	.	.	.	.	1	.	.	.	false	false	Message: -16ms	.	.	.	.	.	.	.	.	.	.	.	TRIALID 86	-16	.	.	mj.edf	RIGHT	7271	3634773	Full Trial Period	3627502	87	Trial: 87	3627502	127	×©¿é	ôÕ×Ó	´½¸à	j	f
mj	.	.	.	.	.	.	.	.	.	.	2	.	.	.	false	false	Message: -1ms	.	.	.	.	.	.	.	.	.	.	.	RECCFG CR 1000 2 0 R	-1	.	.	mj.edf	RIGHT	7271	3634773	Full Trial Period	3627502	87	Trial: 87	3627502	127	×©¿é	ôÕ×Ó	´½¸à	j	f
mj	.	.	.	.	.	.	.	.	.	.	3	.	.	.	false	false	Message: -1ms	.	.	.	.	.	.	.	.	.	.	.	ELCLCFG TOWER	-1	.	.	mj.edf	RIGHT	7271	3634773	Full Trial Period	3627502	87	Trial: 87	3627502	127	×©¿é	ôÕ×Ó	´½¸à	j	f
mj	.	.	.	.	.	.	.	.	.	.	4	.	.	.	false	false	Message: -1ms	.	.	.	.	.	.	.	.	.	.	.	GAZE_COORDS 0.00 0.00 1023.00 767.00	-1	.	.	mj.edf	RIGHT	7271	3634773	Full Trial Period	3627502	87	Trial: 87	3627502	127	×©¿é	ôÕ×Ó	´½¸à	j	f
mj	.	.	.	.	.	.	.	.	.	.	5	.	.	.	false	false	Message: -1ms	.	.	.	.	.	.	.	.	.	.	.	THRESHOLDS R 100 219	-1	.	.	mj.edf	RIGHT	7271	3634773	Full Trial Period	3627502	87	Trial: 87	3627502	127	×©¿é	ôÕ×Ó	´½¸à	j	f
mj	.	.	.	.	.	.	.	.	.	.	6	.	.	.	false	false	Message: -1ms	.	.	.	.	.	.	.	.	.	.	.	ELCL_PROC CENTROID (3)	-1	.	.	mj.edf	RIGHT	7271	3634773	Full Trial Period	3627502	87	Trial: 87	3627502	127	×©¿é	ôÕ×Ó	´½¸à	j	f
mj	.	.	.	.	.	.	.	.	.	.	7	.	.	.	false	false	Message: -1ms	.	.	.	.	.	.	.	.	.	.	.	ELCL_PCR_PARAM 5 3.0	-1	.	.	mj.edf	RIGHT	7271	3634773	Full Trial Period	3627502	87	Trial: 87	3627502	127	×©¿é	ôÕ×Ó	´½¸à	j	f
mj	.	.	.	.	.	.	.	.	.	.	8	.	.	.	false	true	Message: 0ms	.	.	.	.	.	.	.	.	.	.	.	!MODE RECORD CR 1000 2 0 R	0	.	.	mj.edf	RIGHT	7271	3634773	Full Trial Period	3627502	87	Trial: 87	3627502	127	×©¿é	ôÕ×Ó	´½¸à	j	f
mj	.	.	.	.	358	364	1	7	154.80	382.50	9	.	.	.	false	false	Message: 42ms	.	.	.	.	.	.	.	.	.	.	.	SYNCTIME	42	154.80	382.50	mj.edf	RIGHT	7271	3634773	Full Trial Period	3627502	87	Trial: 87	3627502	127	×©¿é	ôÕ×Ó	´½¸à	j	f
mj	.	.	.	.	.	.	.	.	.	.	10	.	.	.	false	false	Message: 2178ms	12.98	73.31	177	2230	513.60	348.00	9	1145.60	2054	127.90	374.90	INVISIBLE_BOUNDARY[1]	2178	.	.	mj.edf	RIGHT	7271	3634773	Full Trial Period	3627502	87	Trial: 87	3627502	127	×©¿é	ôÕ×Ó	´½¸à	j	f
mj	.	.	.	.	.	.	.	.	.	.	11	.	.	.	false	false	Message: 2184ms	12.98	73.31	177	2230	513.60	348.00	9	1145.60	2054	127.90	374.90	SYNCTIME	2184	.	.	mj.edf	RIGHT	7271	3634773	Full Trial Period	3627502	87	Trial: 87	3627502	127	×©¿é	ôÕ×Ó	´½¸à	j	f
mj	.	.	.	.	.	.	.	.	.	.	12	.	.	.	false	false	Message: 3682ms	10.15	169.17	60	3699	809.60	389.00	17	361.80	3640	521.60	312.60	INVISIBLE_BOUNDARY[2]	3682	.	.	mj.edf	RIGHT	7271	3634773	Full Trial Period	3627502	87	Trial: 87	3627502	127	×©¿é	ôÕ×Ó	´½¸à	j	f
mj	.	.	.	.	.	.	.	.	.	.	13	.	.	.	false	false	Message: 3692ms	10.15	169.17	60	3699	809.60	389.00	17	361.80	3640	521.60	312.60	SYNCTIME	3692	.	.	mj.edf	RIGHT	7271	3634773	Full Trial Period	3627502	87	Trial: 87	3627502	127	×©¿é	ôÕ×Ó	´½¸à	j	f
mj	.	.	.	.	247	7269	32	7023	521.90	387.60	14	[1]	1	RECTANGLE_INTERESTAREA	false	false	Message: 7252ms	.	.	.	.	.	.	.	.	.	.	.	KEYBOARD	7252	521.90	387.60	mj.edf	RIGHT	7271	3634773	Full Trial Period	3627502	87	Trial: 87	3627502	127	×©¿é	ôÕ×Ó	´½¸à	j	f
mj	.	.	.	.	.	.	.	.	.	.	15	.	.	.	false	false	Message: 7314ms	.	.	.	.	.	.	.	.	.	.	.	TRIAL_RESULT 0	7314	.	.	mj.edf	RIGHT	7271	3634773	Full Trial Period	3627502	87	Trial: 87	3627502	127	×©¿é	ôÕ×Ó	´½¸à	j	f
mj	.	.	.	.	.	.	.	.	.	.	1	.	.	.	false	false	Message: -27ms	.	.	.	.	.	.	.	.	.	.	.	TRIALID 87	-27	.	.	mj.edf	RIGHT	3226	3639654	Full Trial Period	3636428	88	Trial: 88	3636428	130	Îü¹Ü	ÕëÍ²	³ß×Ó	f	f
mj	.	.	.	.	.	.	.	.	.	.	2	.	.	.	false	false	Message: -1ms	.	.	.	.	.	.	.	.	.	.	.	RECCFG CR 1000 2 0 R	-1	.	.	mj.edf	RIGHT	3226	3639654	Full Trial Period	3636428	88	Trial: 88	3636428	130	Îü¹Ü	ÕëÍ²	³ß×Ó	f	f
mj	.	.	.	.	.	.	.	.	.	.	3	.	.	.	false	false	Message: -1ms	.	.	.	.	.	.	.	.	.	.	.	ELCLCFG TOWER	-1	.	.	mj.edf	RIGHT	3226	3639654	Full Trial Period	3636428	88	Trial: 88	3636428	130	Îü¹Ü	ÕëÍ²	³ß×Ó	f	f
mj	.	.	.	.	.	.	.	.	.	.	4	.	.	.	false	false	Message: -1ms	.	.	.	.	.	.	.	.	.	.	.	GAZE_COORDS 0.00 0.00 1023.00 767.00	-1	.	.	mj.edf	RIGHT	3226	3639654	Full Trial Period	3636428	88	Trial: 88	3636428	130	Îü¹Ü	ÕëÍ²	³ß×Ó	f	f
mj	.	.	.	.	.	.	.	.	.	.	5	.	.	.	false	false	Message: -1ms	.	.	.	.	.	.	.	.	.	.	.	THRESHOLDS R 100 219	-1	.	.	mj.edf	RIGHT	3226	3639654	Full Trial Period	3636428	88	Trial: 88	3636428	130	Îü¹Ü	ÕëÍ²	³ß×Ó	f	f
mj	.	.	.	.	.	.	.	.	.	.	6	.	.	.	false	false	Message: -1ms	.	.	.	.	.	.	.	.	.	.	.	ELCL_PROC CENTROID (3)	-1	.	.	mj.edf	RIGHT	3226	3639654	Full Trial Period	3636428	88	Trial: 88	3636428	130	Îü¹Ü	ÕëÍ²	³ß×Ó	f	f
mj	.	.	.	.	.	.	.	.	.	.	7	.	.	.	false	false	Message: -1ms	.	.	.	.	.	.	.	.	.	.	.	ELCL_PCR_PARAM 5 3.0	-1	.	.	mj.edf	RIGHT	3226	3639654	Full Trial Period	3636428	88	Trial: 88	3636428	130	Îü¹Ü	ÕëÍ²	³ß×Ó	f	f
mj	.	.	.	.	.	.	.	.	.	.	8	.	.	.	false	true	Message: 0ms	.	.	.	.	.	.	.	.	.	.	.	!MODE RECORD CR 1000 2 0 R	0	.	.	mj.edf	RIGHT	3226	3639654	Full Trial Period	3636428	88	Trial: 88	3636428	130	Îü¹Ü	ÕëÍ²	³ß×Ó	f	f
mj	.	.	.	.	210	216	1	7	147.30	380.00	9	.	.	.	false	false	Message: 39ms	.	.	.	.	.	.	.	.	.	.	.	SYNCTIME	39	147.30	380.00	mj.edf	RIGHT	3226	3639654	Full Trial Period	3636428	88	Trial: 88	3636428	130	Îü¹Ü	ÕëÍ²	³ß×Ó	f	f
mj	.	.	.	.	.	.	.	.	.	.	10	.	.	.	false	false	Message: 1628ms	13.61	56.46	241	1714	544.40	424.00	10	859.70	1474	141.00	372.40	INVISIBLE_BOUNDARY[1]	1628	.	.	mj.edf	RIGHT	3226	3639654	Full Trial Period	3636428	88	Trial: 88	3636428	130	Îü¹Ü	ÕëÍ²	³ß×Ó	f	f
mj	.	.	.	.	.	.	.	.	.	.	11	.	.	.	false	false	Message: 1631ms	13.61	56.46	241	1714	544.40	424.00	10	859.70	1474	141.00	372.40	SYNCTIME	1631	.	.	mj.edf	RIGHT	3226	3639654	Full Trial Period	3636428	88	Trial: 88	3636428	130	Îü¹Ü	ÕëÍ²	³ß×Ó	f	f
mj	.	.	.	.	.	.	.	.	.	.	12	.	.	.	false	false	Message: 2504ms	5.65	8.72	648	3130	542.10	326.00	13	479.40	2483	704.50	353.00	INVISIBLE_BOUNDARY[2]	2504	.	.	mj.edf	RIGHT	3226	3639654	Full Trial Period	3636428	88	Trial: 88	3636428	130	Îü¹Ü	ÕëÍ²	³ß×Ó	f	f
mj	.	.	.	.	.	.	.	.	.	.	13	.	.	.	false	false	Message: 2515ms	5.65	8.72	648	3130	542.10	326.00	13	479.40	2483	704.50	353.00	SYNCTIME	2515	.	.	mj.edf	RIGHT	3226	3639654	Full Trial Period	3636428	88	Trial: 88	3636428	130	Îü¹Ü	ÕëÍ²	³ß×Ó	f	f
mj	.	.	.	.	94	3224	14	3131	544.70	323.70	14	.	.	.	false	false	Message: 3207ms	.	.	.	.	.	.	.	.	.	.	.	KEYBOARD	3207	544.70	323.70	mj.edf	RIGHT	3226	3639654	Full Trial Period	3636428	88	Trial: 88	3636428	130	Îü¹Ü	ÕëÍ²	³ß×Ó	f	f
mj	.	.	.	.	.	.	.	.	.	.	15	.	.	.	false	false	Message: 3273ms	.	.	.	.	.	.	.	.	.	.	.	TRIAL_RESULT 0	3273	.	.	mj.edf	RIGHT	3226	3639654	Full Trial Period	3636428	88	Trial: 88	3636428	130	Îü¹Ü	ÕëÍ²	³ß×Ó	f	f
mj	.	.	.	.	.	.	.	.	.	.	1	.	.	.	false	false	Message: -15ms	.	.	.	.	.	.	.	.	.	.	.	TRIALID 88	-15	.	.	mj.edf	RIGHT	2566	3645615	Full Trial Period	3643049	89	Trial: 89	3643049	49	¿ã×Ó	Ç¯×Ó	¶ú¶ä	f	f
mj	.	.	.	.	.	.	.	.	.	.	2	.	.	.	false	false	Message: -1ms	.	.	.	.	.	.	.	.	.	.	.	RECCFG CR 1000 2 0 R	-1	.	.	mj.edf	RIGHT	2566	3645615	Full Trial Period	3643049	89	Trial: 89	3643049	49	¿ã×Ó	Ç¯×Ó	¶ú¶ä	f	f
mj	.	.	.	.	.	.	.	.	.	.	3	.	.	.	false	false	Message: -1ms	.	.	.	.	.	.	.	.	.	.	.	ELCLCFG TOWER	-1	.	.	mj.edf	RIGHT	2566	3645615	Full Trial Period	3643049	89	Trial: 89	3643049	49	¿ã×Ó	Ç¯×Ó	¶ú¶ä	f	f
mj	.	.	.	.	.	.	.	.	.	.	4	.	.	.	false	false	Message: -1ms	.	.	.	.	.	.	.	.	.	.	.	GAZE_COORDS 0.00 0.00 1023.00 767.00	-1	.	.	mj.edf	RIGHT	2566	3645615	Full Trial Period	3643049	89	Trial: 89	3643049	49	¿ã×Ó	Ç¯×Ó	¶ú¶ä	f	f
mj	.	.	.	.	.	.	.	.	.	.	5	.	.	.	false	false	Message: -1ms	.	.	.	.	.	.	.	.	.	.	.	THRESHOLDS R 100 219	-1	.	.	mj.edf	RIGHT	2566	3645615	Full Trial Period	3643049	89	Trial: 89	3643049	49	¿ã×Ó	Ç¯×Ó	¶ú¶ä	f	f
mj	.	.	.	.	.	.	.	.	.	.	6	.	.	.	false	false	Message: -1ms	.	.	.	.	.	.	.	.	.	.	.	ELCL_PROC CENTROID (3)	-1	.	.	mj.edf	RIGHT	2566	3645615	Full Trial Period	3643049	89	Trial: 89	3643049	49	¿ã×Ó	Ç¯×Ó	¶ú¶ä	f	f
mj	.	.	.	.	.	.	.	.	.	.	7	.	.	.	false	false	Message: -1ms	.	.	.	.	.	.	.	.	.	.	.	ELCL_PCR_PARAM 5 3.0	-1	.	.	mj.edf	RIGHT	2566	3645615	Full Trial Period	3643049	89	Trial: 89	3643049	49	¿ã×Ó	Ç¯×Ó	¶ú¶ä	f	f
mj	.	.	.	.	.	.	.	.	.	.	8	.	.	.	false	true	Message: 0ms	.	.	.	.	.	.	.	.	.	.	.	!MODE RECORD CR 1000 2 0 R	0	.	.	mj.edf	RIGHT	2566	3645615	Full Trial Period	3643049	89	Trial: 89	3643049	49	¿ã×Ó	Ç¯×Ó	¶ú¶ä	f	f
mj	47	47	1	1	.	.	.	.	.	.	9	.	.	.	false	false	Message: 43ms	.	.	166	166	148.60	365.80	1	714.00	1	.	.	SYNCTIME	43	.	.	mj.edf	RIGHT	2566	3645615	Full Trial Period	3643049	89	Trial: 89	3643049	49	¿ã×Ó	Ç¯×Ó	¶ú¶ä	f	f
mj	.	.	.	.	.	.	.	.	.	.	10	.	.	.	false	false	Message: 727ms	10.95	219.05	50	744	466.00	411.90	4	434.10	695	140.90	378.10	INVISIBLE_BOUNDARY[1]	727	.	.	mj.edf	RIGHT	2566	3645615	Full Trial Period	3643049	89	Trial: 89	3643049	49	¿ã×Ó	Ç¯×Ó	¶ú¶ä	f	f
mj	.	.	.	.	.	.	.	.	.	.	11	.	.	.	false	false	Message: 734ms	10.95	219.05	50	744	466.00	411.90	4	434.10	695	140.90	378.10	SYNCTIME	734	.	.	mj.edf	RIGHT	2566	3645615	Full Trial Period	3643049	89	Trial: 89	3643049	49	¿ã×Ó	Ç¯×Ó	¶ú¶ä	f	f
mj	.	.	.	.	.	.	.	.	.	.	12	.	.	.	false	false	Message: 1828ms	10.95	199.09	55	1839	822.60	389.30	6	373.80	1785	498.50	386.60	INVISIBLE_BOUNDARY[2]	1828	.	.	mj.edf	RIGHT	2566	3645615	Full Trial Period	3643049	89	Trial: 89	3643049	49	¿ã×Ó	Ç¯×Ó	¶ú¶ä	f	f
mj	.	.	.	.	.	.	.	.	.	.	13	.	.	.	false	false	Message: 1834ms	10.95	199.09	55	1839	822.60	389.30	6	373.80	1785	498.50	386.60	SYNCTIME	1834	.	.	mj.edf	RIGHT	2566	3645615	Full Trial Period	3643049	89	Trial: 89	3643049	49	¿ã×Ó	Ç¯×Ó	¶ú¶ä	f	f
mj	.	.	.	.	137	2564	9	2428	545.00	352.80	14	.	.	.	false	false	Message: 2548ms	.	.	.	.	.	.	.	.	.	.	.	KEYBOARD	2548	545.00	352.80	mj.edf	RIGHT	2566	3645615	Full Trial Period	3643049	89	Trial: 89	3643049	49	¿ã×Ó	Ç¯×Ó	¶ú¶ä	f	f
mj	.	.	.	.	.	.	.	.	.	.	15	.	.	.	false	false	Message: 2610ms	.	.	.	.	.	.	.	.	.	.	.	TRIAL_RESULT 0	2610	.	.	mj.edf	RIGHT	2566	3645615	Full Trial Period	3643049	89	Trial: 89	3643049	49	¿ã×Ó	Ç¯×Ó	¶ú¶ä	f	f
mj	.	.	.	.	.	.	.	.	.	.	1	.	.	.	false	false	Message: -17ms	.	.	.	.	.	.	.	.	.	.	.	TRIALID 89	-17	.	.	mj.edf	RIGHT	5895	3652945	Full Trial Period	3647050	90	Trial: 90	3647050	42	ºÉ°üµ°	Ê±ÖÓ	Ö¸ÄÏÕë	j	j
mj	.	.	.	.	.	.	.	.	.	.	2	.	.	.	false	false	Message: -1ms	.	.	.	.	.	.	.	.	.	.	.	RECCFG CR 1000 2 0 R	-1	.	.	mj.edf	RIGHT	5895	3652945	Full Trial Period	3647050	90	Trial: 90	3647050	42	ºÉ°üµ°	Ê±ÖÓ	Ö¸ÄÏÕë	j	j
mj	.	.	.	.	.	.	.	.	.	.	3	.	.	.	false	false	Message: -1ms	.	.	.	.	.	.	.	.	.	.	.	ELCLCFG TOWER	-1	.	.	mj.edf	RIGHT	5895	3652945	Full Trial Period	3647050	90	Trial: 90	3647050	42	ºÉ°üµ°	Ê±ÖÓ	Ö¸ÄÏÕë	j	j
mj	.	.	.	.	.	.	.	.	.	.	4	.	.	.	false	false	Message: -1ms	.	.	.	.	.	.	.	.	.	.	.	GAZE_COORDS 0.00 0.00 1023.00 767.00	-1	.	.	mj.edf	RIGHT	5895	3652945	Full Trial Period	3647050	90	Trial: 90	3647050	42	ºÉ°üµ°	Ê±ÖÓ	Ö¸ÄÏÕë	j	j
mj	.	.	.	.	.	.	.	.	.	.	5	.	.	.	false	false	Message: -1ms	.	.	.	.	.	.	.	.	.	.	.	THRESHOLDS R 100 219	-1	.	.	mj.edf	RIGHT	5895	3652945	Full Trial Period	3647050	90	Trial: 90	3647050	42	ºÉ°üµ°	Ê±ÖÓ	Ö¸ÄÏÕë	j	j
mj	.	.	.	.	.	.	.	.	.	.	6	.	.	.	false	false	Message: -1ms	.	.	.	.	.	.	.	.	.	.	.	ELCL_PROC CENTROID (3)	-1	.	.	mj.edf	RIGHT	5895	3652945	Full Trial Period	3647050	90	Trial: 90	3647050	42	ºÉ°üµ°	Ê±ÖÓ	Ö¸ÄÏÕë	j	j
mj	.	.	.	.	.	.	.	.	.	.	7	.	.	.	false	false	Message: -1ms	.	.	.	.	.	.	.	.	.	.	.	ELCL_PCR_PARAM 5 3.0	-1	.	.	mj.edf	RIGHT	5895	3652945	Full Trial Period	3647050	90	Trial: 90	3647050	42	ºÉ°üµ°	Ê±ÖÓ	Ö¸ÄÏÕë	j	j
mj	.	.	.	.	.	.	.	.	.	.	8	.	.	.	false	true	Message: 0ms	.	.	.	.	.	.	.	.	.	.	.	!MODE RECORD CR 1000 2 0 R	0	.	.	mj.edf	RIGHT	5895	3652945	Full Trial Period	3647050	90	Trial: 90	3647050	42	ºÉ°üµ°	Ê±ÖÓ	Ö¸ÄÏÕë	j	j
mj	.	.	.	.	220	226	1	7	151.20	392.80	9	.	.	.	false	false	Message: 41ms	.	.	.	.	.	.	.	.	.	.	.	SYNCTIME	41	151.20	392.80	mj.edf	RIGHT	5895	3652945	Full Trial Period	3647050	90	Trial: 90	3647050	42	ºÉ°üµ°	Ê±ÖÓ	Ö¸ÄÏÕë	j	j
mj	.	.	.	.	355	2823	10	2469	526.60	388.20	10	[1]	1	RECTANGLE_INTERESTAREA	false	false	Message: 2470ms	.	.	.	.	.	.	.	.	.	.	.	INVISIBLE_BOUNDARY[1]	2470	526.60	388.20	mj.edf	RIGHT	5895	3652945	Full Trial Period	3647050	90	Trial: 90	3647050	42	ºÉ°üµ°	Ê±ÖÓ	Ö¸ÄÏÕë	j	j
mj	.	.	.	.	355	2823	10	2469	526.60	388.20	11	[1]	1	RECTANGLE_INTERESTAREA	false	false	Message: 2473ms	.	.	.	.	.	.	.	.	.	.	.	SYNCTIME	2473	526.60	388.20	mj.edf	RIGHT	5895	3652945	Full Trial Period	3647050	90	Trial: 90	3647050	42	ºÉ°üµ°	Ê±ÖÓ	Ö¸ÄÏÕë	j	j
mj	.	.	.	.	.	.	.	.	.	.	12	.	.	.	false	false	Message: 4169ms	6.48	99.76	65	4184	794.30	377.80	15	277.00	4120	609.40	331.20	INVISIBLE_BOUNDARY[2]	4169	.	.	mj.edf	RIGHT	5895	3652945	Full Trial Period	3647050	90	Trial: 90	3647050	42	ºÉ°üµ°	Ê±ÖÓ	Ö¸ÄÏÕë	j	j
mj	.	.	.	.	.	.	.	.	.	.	13	.	.	.	false	false	Message: 4173ms	6.48	99.76	65	4184	794.30	377.80	15	277.00	4120	609.40	331.20	SYNCTIME	4173	.	.	mj.edf	RIGHT	5895	3652945	Full Trial Period	3647050	90	Trial: 90	3647050	42	ºÉ°üµ°	Ê±ÖÓ	Ö¸ÄÏÕë	j	j
mj	.	.	.	.	.	.	.	.	.	.	14	.	.	.	false	false	Message: 5875ms	0.54	5.13	106	5893	845.00	369.10	21	92.60	5788	838.70	354.50	KEYBOARD	5875	.	.	mj.edf	RIGHT	5895	3652945	Full Trial Period	3647050	90	Trial: 90	3647050	42	ºÉ°üµ°	Ê±ÖÓ	Ö¸ÄÏÕë	j	j
mj	.	.	.	.	.	.	.	.	.	.	15	.	.	.	false	false	Message: 5940ms	.	.	.	.	.	.	.	.	.	.	.	TRIAL_RESULT 0	5940	.	.	mj.edf	RIGHT	5895	3652945	Full Trial Period	3647050	90	Trial: 90	3647050	42	ºÉ°üµ°	Ê±ÖÓ	Ö¸ÄÏÕë	j	j
mj	.	.	.	.	.	.	.	.	.	.	1	.	.	.	false	false	Message: -15ms	.	.	.	.	.	.	.	.	.	.	.	TRIALID 90	-15	.	.	mj.edf	RIGHT	2040	3658528	Full Trial Period	3656488	91	Trial: 91	3656488	65	ÂÝÐý½°	·çÉÈ	À¯±Ê	f	f
mj	.	.	.	.	.	.	.	.	.	.	2	.	.	.	false	false	Message: -1ms	.	.	.	.	.	.	.	.	.	.	.	RECCFG CR 1000 2 0 R	-1	.	.	mj.edf	RIGHT	2040	3658528	Full Trial Period	3656488	91	Trial: 91	3656488	65	ÂÝÐý½°	·çÉÈ	À¯±Ê	f	f
mj	.	.	.	.	.	.	.	.	.	.	3	.	.	.	false	false	Message: -1ms	.	.	.	.	.	.	.	.	.	.	.	ELCLCFG TOWER	-1	.	.	mj.edf	RIGHT	2040	3658528	Full Trial Period	3656488	91	Trial: 91	3656488	65	ÂÝÐý½°	·çÉÈ	À¯±Ê	f	f
mj	.	.	.	.	.	.	.	.	.	.	4	.	.	.	false	false	Message: -1ms	.	.	.	.	.	.	.	.	.	.	.	GAZE_COORDS 0.00 0.00 1023.00 767.00	-1	.	.	mj.edf	RIGHT	2040	3658528	Full Trial Period	3656488	91	Trial: 91	3656488	65	ÂÝÐý½°	·çÉÈ	À¯±Ê	f	f
mj	.	.	.	.	.	.	.	.	.	.	5	.	.	.	false	false	Message: -1ms	.	.	.	.	.	.	.	.	.	.	.	THRESHOLDS R 100 219	-1	.	.	mj.edf	RIGHT	2040	3658528	Full Trial Period	3656488	91	Trial: 91	3656488	65	ÂÝÐý½°	·çÉÈ	À¯±Ê	f	f
mj	.	.	.	.	.	.	.	.	.	.	6	.	.	.	false	false	Message: -1ms	.	.	.	.	.	.	.	.	.	.	.	ELCL_PROC CENTROID (3)	-1	.	.	mj.edf	RIGHT	2040	3658528	Full Trial Period	3656488	91	Trial: 91	3656488	65	ÂÝÐý½°	·çÉÈ	À¯±Ê	f	f
mj	.	.	.	.	.	.	.	.	.	.	7	.	.	.	false	false	Message: -1ms	.	.	.	.	.	.	.	.	.	.	.	ELCL_PCR_PARAM 5 3.0	-1	.	.	mj.edf	RIGHT	2040	3658528	Full Trial Period	3656488	91	Trial: 91	3656488	65	ÂÝÐý½°	·çÉÈ	À¯±Ê	f	f
mj	.	.	.	.	.	.	.	.	.	.	8	.	.	.	false	true	Message: 0ms	.	.	.	.	.	.	.	.	.	.	.	!MODE RECORD CR 1000 2 0 R	0	.	.	mj.edf	RIGHT	2040	3658528	Full Trial Period	3656488	91	Trial: 91	3656488	65	ÂÝÐý½°	·çÉÈ	À¯±Ê	f	f
mj	.	.	.	.	180	186	1	7	193.60	381.50	9	.	.	.	false	false	Message: 43ms	.	.	.	.	.	.	.	.	.	.	.	SYNCTIME	43	193.60	381.50	mj.edf	RIGHT	2040	3658528	Full Trial Period	3656488	91	Trial: 91	3656488	65	ÂÝÐý½°	·çÉÈ	À¯±Ê	f	f
mj	.	.	.	.	.	.	.	.	.	.	10	.	.	.	false	false	Message: 717ms	14.42	257.49	56	745	604.00	407.60	3	490.10	690	175.10	381.90	INVISIBLE_BOUNDARY[1]	717	.	.	mj.edf	RIGHT	2040	3658528	Full Trial Period	3656488	91	Trial: 91	3656488	65	ÂÝÐý½°	·çÉÈ	À¯±Ê	f	f
mj	.	.	.	.	.	.	.	.	.	.	11	.	.	.	false	false	Message: 726ms	14.42	257.49	56	745	604.00	407.60	3	490.10	690	175.10	381.90	SYNCTIME	726	.	.	mj.edf	RIGHT	2040	3658528	Full Trial Period	3656488	91	Trial: 91	3656488	65	ÂÝÐý½°	·çÉÈ	À¯±Ê	f	f
mj	.	.	.	.	.	.	.	.	.	.	12	.	.	.	false	false	Message: 1540ms	10.35	195.36	53	1551	858.90	389.20	6	389.80	1499	551.00	380.10	INVISIBLE_BOUNDARY[2]	1540	.	.	mj.edf	RIGHT	2040	3658528	Full Trial Period	3656488	91	Trial: 91	3656488	65	ÂÝÐý½°	·çÉÈ	À¯±Ê	f	f
mj	.	.	.	.	.	.	.	.	.	.	13	.	.	.	false	false	Message: 1543ms	10.35	195.36	53	1551	858.90	389.20	6	389.80	1499	551.00	380.10	SYNCTIME	1543	.	.	mj.edf	RIGHT	2040	3658528	Full Trial Period	3656488	91	Trial: 91	3656488	65	ÂÝÐý½°	·çÉÈ	À¯±Ê	f	f
mj	.	.	.	.	274	2038	8	1765	866.50	389.60	14	[1]	2	RECTANGLE_INTERESTAREA	false	false	Message: 2021ms	.	.	.	.	.	.	.	.	.	.	.	KEYBOARD	2021	866.50	389.60	mj.edf	RIGHT	2040	3658528	Full Trial Period	3656488	91	Trial: 91	3656488	65	ÂÝÐý½°	·çÉÈ	À¯±Ê	f	f
mj	.	.	.	.	.	.	.	.	.	.	15	.	.	.	false	false	Message: 2088ms	.	.	.	.	.	.	.	.	.	.	.	TRIAL_RESULT 0	2088	.	.	mj.edf	RIGHT	2040	3658528	Full Trial Period	3656488	91	Trial: 91	3656488	65	ÂÝÐý½°	·çÉÈ	À¯±Ê	f	f
mj	.	.	.	.	.	.	.	.	.	.	1	.	.	.	false	false	Message: -16ms	.	.	.	.	.	.	.	.	.	.	.	TRIALID 91	-16	.	.	mj.edf	RIGHT	4286	3670682	Full Trial Period	3666396	92	Trial: 92	3666396	94	µ°¾í	Ã«±Ê	¿ê×Ó	j	j
mj	.	.	.	.	.	.	.	.	.	.	2	.	.	.	false	false	Message: -1ms	.	.	.	.	.	.	.	.	.	.	.	RECCFG CR 1000 2 0 R	-1	.	.	mj.edf	RIGHT	4286	3670682	Full Trial Period	3666396	92	Trial: 92	3666396	94	µ°¾í	Ã«±Ê	¿ê×Ó	j	j
mj	.	.	.	.	.	.	.	.	.	.	3	.	.	.	false	false	Message: -1ms	.	.	.	.	.	.	.	.	.	.	.	ELCLCFG TOWER	-1	.	.	mj.edf	RIGHT	4286	3670682	Full Trial Period	3666396	92	Trial: 92	3666396	94	µ°¾í	Ã«±Ê	¿ê×Ó	j	j
mj	.	.	.	.	.	.	.	.	.	.	4	.	.	.	false	false	Message: -1ms	.	.	.	.	.	.	.	.	.	.	.	GAZE_COORDS 0.00 0.00 1023.00 767.00	-1	.	.	mj.edf	RIGHT	4286	3670682	Full Trial Period	3666396	92	Trial: 92	3666396	94	µ°¾í	Ã«±Ê	¿ê×Ó	j	j
mj	.	.	.	.	.	.	.	.	.	.	5	.	.	.	false	false	Message: -1ms	.	.	.	.	.	.	.	.	.	.	.	THRESHOLDS R 100 219	-1	.	.	mj.edf	RIGHT	4286	3670682	Full Trial Period	3666396	92	Trial: 92	3666396	94	µ°¾í	Ã«±Ê	¿ê×Ó	j	j
mj	.	.	.	.	.	.	.	.	.	.	6	.	.	.	false	false	Message: -1ms	.	.	.	.	.	.	.	.	.	.	.	ELCL_PROC CENTROID (3)	-1	.	.	mj.edf	RIGHT	4286	3670682	Full Trial Period	3666396	92	Trial: 92	3666396	94	µ°¾í	Ã«±Ê	¿ê×Ó	j	j
mj	.	.	.	.	.	.	.	.	.	.	7	.	.	.	false	false	Message: -1ms	.	.	.	.	.	.	.	.	.	.	.	ELCL_PCR_PARAM 5 3.0	-1	.	.	mj.edf	RIGHT	4286	3670682	Full Trial Period	3666396	92	Trial: 92	3666396	94	µ°¾í	Ã«±Ê	¿ê×Ó	j	j
mj	.	.	.	.	.	.	.	.	.	.	8	.	.	.	false	true	Message: 0ms	.	.	.	.	.	.	.	.	.	.	.	!MODE RECORD CR 1000 2 0 R	0	.	.	mj.edf	RIGHT	4286	3670682	Full Trial Period	3666396	92	Trial: 92	3666396	94	µ°¾í	Ã«±Ê	¿ê×Ó	j	j
mj	54	54	1	1	.	.	.	.	.	.	9	.	.	.	false	false	Message: 42ms	.	.	146	146	171.90	411.50	1	671.90	1	.	.	SYNCTIME	42	.	.	mj.edf	RIGHT	4286	3670682	Full Trial Period	3666396	92	Trial: 92	3666396	94	µ°¾í	Ã«±Ê	¿ê×Ó	j	j
mj	.	.	.	.	.	.	.	.	.	.	10	.	.	.	false	false	Message: 1576ms	11.29	42.14	268	1606	533.90	327.60	4	1040.00	1339	202.90	359.10	INVISIBLE_BOUNDARY[1]	1576	.	.	mj.edf	RIGHT	4286	3670682	Full Trial Period	3666396	92	Trial: 92	3666396	94	µ°¾í	Ã«±Ê	¿ê×Ó	j	j
mj	.	.	.	.	.	.	.	.	.	.	11	.	.	.	false	false	Message: 1583ms	11.29	42.14	268	1606	533.90	327.60	4	1040.00	1339	202.90	359.10	SYNCTIME	1583	.	.	mj.edf	RIGHT	4286	3670682	Full Trial Period	3666396	92	Trial: 92	3666396	94	µ°¾í	Ã«±Ê	¿ê×Ó	j	j
mj	.	.	.	.	.	.	.	.	.	.	12	.	.	.	false	false	Message: 2997ms	5.25	18.43	285	3066	748.70	421.30	8	813.40	2782	598.90	463.60	INVISIBLE_BOUNDARY[2]	2997	.	.	mj.edf	RIGHT	4286	3670682	Full Trial Period	3666396	92	Trial: 92	3666396	94	µ°¾í	Ã«±Ê	¿ê×Ó	j	j
mj	.	.	.	.	.	.	.	.	.	.	13	.	.	.	false	false	Message: 3008ms	5.25	18.43	285	3066	748.70	421.30	8	813.40	2782	598.90	463.60	SYNCTIME	3008	.	.	mj.edf	RIGHT	4286	3670682	Full Trial Period	3666396	92	Trial: 92	3666396	94	µ°¾í	Ã«±Ê	¿ê×Ó	j	j
mj	.	.	.	.	73	4284	14	4212	867.10	388.10	14	[1]	2	RECTANGLE_INTERESTAREA	false	false	Message: 4266ms	.	.	.	.	.	.	.	.	.	.	.	KEYBOARD	4266	867.10	388.10	mj.edf	RIGHT	4286	3670682	Full Trial Period	3666396	92	Trial: 92	3666396	94	µ°¾í	Ã«±Ê	¿ê×Ó	j	j
mj	.	.	.	.	.	.	.	.	.	.	15	.	.	.	false	false	Message: 4333ms	.	.	.	.	.	.	.	.	.	.	.	TRIAL_RESULT 0	4333	.	.	mj.edf	RIGHT	4286	3670682	Full Trial Period	3666396	92	Trial: 92	3666396	94	µ°¾í	Ã«±Ê	¿ê×Ó	j	j
mj	.	.	.	.	.	.	.	.	.	.	1	.	.	.	false	false	Message: -15ms	.	.	.	.	.	.	.	.	.	.	.	TRIALID 92	-15	.	.	mj.edf	RIGHT	6925	3678994	Full Trial Period	3672069	93	Trial: 93	3672069	75	¾íÖ½	ÓñÃ×	Êó±ê	j	f
mj	.	.	.	.	.	.	.	.	.	.	2	.	.	.	false	false	Message: -1ms	.	.	.	.	.	.	.	.	.	.	.	RECCFG CR 1000 2 0 R	-1	.	.	mj.edf	RIGHT	6925	3678994	Full Trial Period	3672069	93	Trial: 93	3672069	75	¾íÖ½	ÓñÃ×	Êó±ê	j	f
mj	.	.	.	.	.	.	.	.	.	.	3	.	.	.	false	false	Message: -1ms	.	.	.	.	.	.	.	.	.	.	.	ELCLCFG TOWER	-1	.	.	mj.edf	RIGHT	6925	3678994	Full Trial Period	3672069	93	Trial: 93	3672069	75	¾íÖ½	ÓñÃ×	Êó±ê	j	f
mj	.	.	.	.	.	.	.	.	.	.	4	.	.	.	false	false	Message: -1ms	.	.	.	.	.	.	.	.	.	.	.	GAZE_COORDS 0.00 0.00 1023.00 767.00	-1	.	.	mj.edf	RIGHT	6925	3678994	Full Trial Period	3672069	93	Trial: 93	3672069	75	¾íÖ½	ÓñÃ×	Êó±ê	j	f
mj	.	.	.	.	.	.	.	.	.	.	5	.	.	.	false	false	Message: -1ms	.	.	.	.	.	.	.	.	.	.	.	THRESHOLDS R 100 219	-1	.	.	mj.edf	RIGHT	6925	3678994	Full Trial Period	3672069	93	Trial: 93	3672069	75	¾íÖ½	ÓñÃ×	Êó±ê	j	f
mj	.	.	.	.	.	.	.	.	.	.	6	.	.	.	false	false	Message: -1ms	.	.	.	.	.	.	.	.	.	.	.	ELCL_PROC CENTROID (3)	-1	.	.	mj.edf	RIGHT	6925	3678994	Full Trial Period	3672069	93	Trial: 93	3672069	75	¾íÖ½	ÓñÃ×	Êó±ê	j	f
mj	.	.	.	.	.	.	.	.	.	.	7	.	.	.	false	false	Message: -1ms	.	.	.	.	.	.	.	.	.	.	.	ELCL_PCR_PARAM 5 3.0	-1	.	.	mj.edf	RIGHT	6925	3678994	Full Trial Period	3672069	93	Trial: 93	3672069	75	¾íÖ½	ÓñÃ×	Êó±ê	j	f
mj	.	.	.	.	.	.	.	.	.	.	8	.	.	.	false	true	Message: 0ms	.	.	.	.	.	.	.	.	.	.	.	!MODE RECORD CR 1000 2 0 R	0	.	.	mj.edf	RIGHT	6925	3678994	Full Trial Period	3672069	93	Trial: 93	3672069	75	¾íÖ½	ÓñÃ×	Êó±ê	j	f
mj	.	.	.	.	270	276	1	7	158.90	379.10	9	.	.	.	false	false	Message: 42ms	.	.	.	.	.	.	.	.	.	.	.	SYNCTIME	42	158.90	379.10	mj.edf	RIGHT	6925	3678994	Full Trial Period	3672069	93	Trial: 93	3672069	75	¾íÖ½	ÓñÃ×	Êó±ê	j	f
mj	.	.	.	.	.	.	.	.	.	.	10	.	.	.	false	false	Message: 1783ms	12.61	233.53	54	1804	519.90	381.30	7	446.40	1751	144.10	379.80	INVISIBLE_BOUNDARY[1]	1783	.	.	mj.edf	RIGHT	6925	3678994	Full Trial Period	3672069	93	Trial: 93	3672069	75	¾íÖ½	ÓñÃ×	Êó±ê	j	f
mj	.	.	.	.	.	.	.	.	.	.	11	.	.	.	false	false	Message: 1792ms	12.61	233.53	54	1804	519.90	381.30	7	446.40	1751	144.10	379.80	SYNCTIME	1792	.	.	mj.edf	RIGHT	6925	3678994	Full Trial Period	3672069	93	Trial: 93	3672069	75	¾íÖ½	ÓñÃ×	Êó±ê	j	f
mj	.	.	.	.	.	.	.	.	.	.	12	.	.	.	false	false	Message: 4635ms	6.48	9.76	664	5204	561.30	334.90	15	425.80	4541	744.60	383.80	INVISIBLE_BOUNDARY[2]	4635	.	.	mj.edf	RIGHT	6925	3678994	Full Trial Period	3672069	93	Trial: 93	3672069	75	¾íÖ½	ÓñÃ×	Êó±ê	j	f
mj	.	.	.	.	.	.	.	.	.	.	13	.	.	.	false	false	Message: 4642ms	6.48	9.76	664	5204	561.30	334.90	15	425.80	4541	744.60	383.80	SYNCTIME	4642	.	.	mj.edf	RIGHT	6925	3678994	Full Trial Period	3672069	93	Trial: 93	3672069	75	¾íÖ½	ÓñÃ×	Êó±ê	j	f
mj	.	.	.	.	.	.	.	.	.	.	14	.	.	.	false	false	Message: 6906ms	1.95	36.70	53	6923	844.40	349.90	21	142.60	6871	901.30	365.00	KEYBOARD	6906	.	.	mj.edf	RIGHT	6925	3678994	Full Trial Period	3672069	93	Trial: 93	3672069	75	¾íÖ½	ÓñÃ×	Êó±ê	j	f
mj	.	.	.	.	.	.	.	.	.	.	15	.	.	.	false	false	Message: 6970ms	.	.	.	.	.	.	.	.	.	.	.	TRIAL_RESULT 0	6970	.	.	mj.edf	RIGHT	6925	3678994	Full Trial Period	3672069	93	Trial: 93	3672069	75	¾íÖ½	ÓñÃ×	Êó±ê	j	f
mj	.	.	.	.	.	.	.	.	.	.	1	.	.	.	false	false	Message: -16ms	.	.	.	.	.	.	.	.	.	.	.	TRIALID 93	-16	.	.	mj.edf	RIGHT	5762	3686514	Full Trial Period	3680752	94	Trial: 94	3680752	54	µÆÁý	ÂÝÃ±	ÌðÌðÈ¦	j	j
mj	.	.	.	.	.	.	.	.	.	.	2	.	.	.	false	false	Message: -1ms	.	.	.	.	.	.	.	.	.	.	.	RECCFG CR 1000 2 0 R	-1	.	.	mj.edf	RIGHT	5762	3686514	Full Trial Period	3680752	94	Trial: 94	3680752	54	µÆÁý	ÂÝÃ±	ÌðÌðÈ¦	j	j
mj	.	.	.	.	.	.	.	.	.	.	3	.	.	.	false	false	Message: -1ms	.	.	.	.	.	.	.	.	.	.	.	ELCLCFG TOWER	-1	.	.	mj.edf	RIGHT	5762	3686514	Full Trial Period	3680752	94	Trial: 94	3680752	54	µÆÁý	ÂÝÃ±	ÌðÌðÈ¦	j	j
mj	.	.	.	.	.	.	.	.	.	.	4	.	.	.	false	false	Message: -1ms	.	.	.	.	.	.	.	.	.	.	.	GAZE_COORDS 0.00 0.00 1023.00 767.00	-1	.	.	mj.edf	RIGHT	5762	3686514	Full Trial Period	3680752	94	Trial: 94	3680752	54	µÆÁý	ÂÝÃ±	ÌðÌðÈ¦	j	j
mj	.	.	.	.	.	.	.	.	.	.	5	.	.	.	false	false	Message: -1ms	.	.	.	.	.	.	.	.	.	.	.	THRESHOLDS R 100 219	-1	.	.	mj.edf	RIGHT	5762	3686514	Full Trial Period	3680752	94	Trial: 94	3680752	54	µÆÁý	ÂÝÃ±	ÌðÌðÈ¦	j	j
mj	.	.	.	.	.	.	.	.	.	.	6	.	.	.	false	false	Message: -1ms	.	.	.	.	.	.	.	.	.	.	.	ELCL_PROC CENTROID (3)	-1	.	.	mj.edf	RIGHT	5762	3686514	Full Trial Period	3680752	94	Trial: 94	3680752	54	µÆÁý	ÂÝÃ±	ÌðÌðÈ¦	j	j
mj	.	.	.	.	.	.	.	.	.	.	7	.	.	.	false	false	Message: -1ms	.	.	.	.	.	.	.	.	.	.	.	ELCL_PCR_PARAM 5 3.0	-1	.	.	mj.edf	RIGHT	5762	3686514	Full Trial Period	3680752	94	Trial: 94	3680752	54	µÆÁý	ÂÝÃ±	ÌðÌðÈ¦	j	j
mj	.	.	.	.	.	.	.	.	.	.	8	.	.	.	false	true	Message: 0ms	.	.	.	.	.	.	.	.	.	.	.	!MODE RECORD CR 1000 2 0 R	0	.	.	mj.edf	RIGHT	5762	3686514	Full Trial Period	3680752	94	Trial: 94	3680752	54	µÆÁý	ÂÝÃ±	ÌðÌðÈ¦	j	j
mj	.	.	.	.	216	222	1	7	149.20	387.00	9	.	.	.	false	false	Message: 42ms	.	.	.	.	.	.	.	.	.	.	.	SYNCTIME	42	149.20	387.00	mj.edf	RIGHT	5762	3686514	Full Trial Period	3680752	94	Trial: 94	3680752	54	µÆÁý	ÂÝÃ±	ÌðÌðÈ¦	j	j
mj	.	.	.	.	.	.	.	.	.	.	10	.	.	.	false	false	Message: 2329ms	1.36	23.13	59	2336	533.50	382.20	12	190.50	2278	541.60	344.00	INVISIBLE_BOUNDARY[1]	2329	.	.	mj.edf	RIGHT	5762	3686514	Full Trial Period	3680752	94	Trial: 94	3680752	54	µÆÁý	ÂÝÃ±	ÌðÌðÈ¦	j	j
mj	.	.	.	.	.	.	.	.	.	.	11	.	.	.	false	false	Message: 2333ms	1.36	23.13	59	2336	533.50	382.20	12	190.50	2278	541.60	344.00	SYNCTIME	2333	.	.	mj.edf	RIGHT	5762	3686514	Full Trial Period	3680752	94	Trial: 94	3680752	54	µÆÁý	ÂÝÃ±	ÌðÌðÈ¦	j	j
mj	.	.	.	.	.	.	.	.	.	.	12	.	.	.	false	false	Message: 4256ms	11.78	56.90	207	4324	827.40	488.70	17	803.20	4118	523.70	317.10	INVISIBLE_BOUNDARY[2]	4256	.	.	mj.edf	RIGHT	5762	3686514	Full Trial Period	3680752	94	Trial: 94	3680752	54	µÆÁý	ÂÝÃ±	ÌðÌðÈ¦	j	j
mj	.	.	.	.	.	.	.	.	.	.	13	.	.	.	false	false	Message: 4266ms	11.78	56.90	207	4324	827.40	488.70	17	803.20	4118	523.70	317.10	SYNCTIME	4266	.	.	mj.edf	RIGHT	5762	3686514	Full Trial Period	3680752	94	Trial: 94	3680752	54	µÆÁý	ÂÝÃ±	ÌðÌðÈ¦	j	j
mj	.	.	.	.	58	5760	24	5703	907.70	386.20	14	[1]	2	RECTANGLE_INTERESTAREA	false	false	Message: 5743ms	.	.	.	.	.	.	.	.	.	.	.	KEYBOARD	5743	907.70	386.20	mj.edf	RIGHT	5762	3686514	Full Trial Period	3680752	94	Trial: 94	3680752	54	µÆÁý	ÂÝÃ±	ÌðÌðÈ¦	j	j
mj	.	.	.	.	.	.	.	.	.	.	15	.	.	.	false	false	Message: 5806ms	.	.	.	.	.	.	.	.	.	.	.	TRIAL_RESULT 0	5806	.	.	mj.edf	RIGHT	5762	3686514	Full Trial Period	3680752	94	Trial: 94	3680752	54	µÆÁý	ÂÝÃ±	ÌðÌðÈ¦	j	j
mj	.	.	.	.	.	.	.	.	.	.	1	.	.	.	false	false	Message: -65ms	.	.	.	.	.	.	.	.	.	.	.	TRIALID 94	-65	.	.	mj.edf	RIGHT	6121	3694187	Full Trial Period	3688066	95	Trial: 95	3688066	48	ÏÉÈËÕÆ	ÏîÁ´	Å¦¿Û	j	j
mj	.	.	.	.	.	.	.	.	.	.	2	.	.	.	false	false	Message: -1ms	.	.	.	.	.	.	.	.	.	.	.	RECCFG CR 1000 2 0 R	-1	.	.	mj.edf	RIGHT	6121	3694187	Full Trial Period	3688066	95	Trial: 95	3688066	48	ÏÉÈËÕÆ	ÏîÁ´	Å¦¿Û	j	j
mj	.	.	.	.	.	.	.	.	.	.	3	.	.	.	false	false	Message: -1ms	.	.	.	.	.	.	.	.	.	.	.	ELCLCFG TOWER	-1	.	.	mj.edf	RIGHT	6121	3694187	Full Trial Period	3688066	95	Trial: 95	3688066	48	ÏÉÈËÕÆ	ÏîÁ´	Å¦¿Û	j	j
mj	.	.	.	.	.	.	.	.	.	.	4	.	.	.	false	false	Message: -1ms	.	.	.	.	.	.	.	.	.	.	.	GAZE_COORDS 0.00 0.00 1023.00 767.00	-1	.	.	mj.edf	RIGHT	6121	3694187	Full Trial Period	3688066	95	Trial: 95	3688066	48	ÏÉÈËÕÆ	ÏîÁ´	Å¦¿Û	j	j
mj	.	.	.	.	.	.	.	.	.	.	5	.	.	.	false	false	Message: -1ms	.	.	.	.	.	.	.	.	.	.	.	THRESHOLDS R 100 219	-1	.	.	mj.edf	RIGHT	6121	3694187	Full Trial Period	3688066	95	Trial: 95	3688066	48	ÏÉÈËÕÆ	ÏîÁ´	Å¦¿Û	j	j
mj	.	.	.	.	.	.	.	.	.	.	6	.	.	.	false	false	Message: -1ms	.	.	.	.	.	.	.	.	.	.	.	ELCL_PROC CENTROID (3)	-1	.	.	mj.edf	RIGHT	6121	3694187	Full Trial Period	3688066	95	Trial: 95	3688066	48	ÏÉÈËÕÆ	ÏîÁ´	Å¦¿Û	j	j
mj	.	.	.	.	.	.	.	.	.	.	7	.	.	.	false	false	Message: -1ms	.	.	.	.	.	.	.	.	.	.	.	ELCL_PCR_PARAM 5 3.0	-1	.	.	mj.edf	RIGHT	6121	3694187	Full Trial Period	3688066	95	Trial: 95	3688066	48	ÏÉÈËÕÆ	ÏîÁ´	Å¦¿Û	j	j
mj	.	.	.	.	.	.	.	.	.	.	8	.	.	.	false	true	Message: 0ms	.	.	.	.	.	.	.	.	.	.	.	!MODE RECORD CR 1000 2 0 R	0	.	.	mj.edf	RIGHT	6121	3694187	Full Trial Period	3688066	95	Trial: 95	3688066	48	ÏÉÈËÕÆ	ÏîÁ´	Å¦¿Û	j	j
mj	.	.	.	.	199	205	1	7	140.40	368.50	9	.	.	.	false	false	Message: 43ms	.	.	.	.	.	.	.	.	.	.	.	SYNCTIME	43	140.40	368.50	mj.edf	RIGHT	6121	3694187	Full Trial Period	3688066	95	Trial: 95	3688066	48	ÏÉÈËÕÆ	ÏîÁ´	Å¦¿Û	j	j
mj	.	.	.	.	.	.	.	.	.	.	10	.	.	.	false	false	Message: 1563ms	11.81	50.90	232	1766	517.20	379.30	7	512.80	1535	166.70	368.00	INVISIBLE_BOUNDARY[1]	1563	.	.	mj.edf	RIGHT	6121	3694187	Full Trial Period	3688066	95	Trial: 95	3688066	48	ÏÉÈËÕÆ	ÏîÁ´	Å¦¿Û	j	j
mj	.	.	.	.	.	.	.	.	.	.	11	.	.	.	false	false	Message: 1568ms	11.81	50.90	232	1766	517.20	379.30	7	512.80	1535	166.70	368.00	SYNCTIME	1568	.	.	mj.edf	RIGHT	6121	3694187	Full Trial Period	3688066	95	Trial: 95	3688066	48	ÏÉÈËÕÆ	ÏîÁ´	Å¦¿Û	j	j
mj	.	.	.	.	.	.	.	.	.	.	12	.	.	.	false	false	Message: 3556ms	4.93	16.12	306	3784	876.70	463.40	13	760.40	3479	762.30	370.20	INVISIBLE_BOUNDARY[2]	3556	.	.	mj.edf	RIGHT	6121	3694187	Full Trial Period	3688066	95	Trial: 95	3688066	48	ÏÉÈËÕÆ	ÏîÁ´	Å¦¿Û	j	j
mj	.	.	.	.	.	.	.	.	.	.	13	.	.	.	false	false	Message: 3559ms	4.93	16.12	306	3784	876.70	463.40	13	760.40	3479	762.30	370.20	SYNCTIME	3559	.	.	mj.edf	RIGHT	6121	3694187	Full Trial Period	3688066	95	Trial: 95	3688066	48	ÏÉÈËÕÆ	ÏîÁ´	Å¦¿Û	j	j
mj	.	.	.	.	.	.	.	.	.	.	14	.	.	.	false	false	Message: 6102ms	0.44	3.28	135	6119	877.10	337.00	21	94.20	5985	889.20	342.60	KEYBOARD	6102	.	.	mj.edf	RIGHT	6121	3694187	Full Trial Period	3688066	95	Trial: 95	3688066	48	ÏÉÈËÕÆ	ÏîÁ´	Å¦¿Û	j	j
mj	.	.	.	.	.	.	.	.	.	.	15	.	.	.	false	false	Message: 6166ms	.	.	.	.	.	.	.	.	.	.	.	TRIAL_RESULT 0	6166	.	.	mj.edf	RIGHT	6121	3694187	Full Trial Period	3688066	95	Trial: 95	3688066	48	ÏÉÈËÕÆ	ÏîÁ´	Å¦¿Û	j	j
mj	.	.	.	.	.	.	.	.	.	.	1	.	.	.	false	false	Message: -17ms	.	.	.	.	.	.	.	.	.	.	.	TRIALID 95	-17	.	.	mj.edf	RIGHT	6385	3702068	Full Trial Period	3695683	96	Trial: 96	3695683	46	Ìú»·	ÏîÁ´	ÏÉÈËÕÆ	f	f
mj	.	.	.	.	.	.	.	.	.	.	2	.	.	.	false	false	Message: -1ms	.	.	.	.	.	.	.	.	.	.	.	RECCFG CR 1000 2 0 R	-1	.	.	mj.edf	RIGHT	6385	3702068	Full Trial Period	3695683	96	Trial: 96	3695683	46	Ìú»·	ÏîÁ´	ÏÉÈËÕÆ	f	f
mj	.	.	.	.	.	.	.	.	.	.	3	.	.	.	false	false	Message: -1ms	.	.	.	.	.	.	.	.	.	.	.	ELCLCFG TOWER	-1	.	.	mj.edf	RIGHT	6385	3702068	Full Trial Period	3695683	96	Trial: 96	3695683	46	Ìú»·	ÏîÁ´	ÏÉÈËÕÆ	f	f
mj	.	.	.	.	.	.	.	.	.	.	4	.	.	.	false	false	Message: -1ms	.	.	.	.	.	.	.	.	.	.	.	GAZE_COORDS 0.00 0.00 1023.00 767.00	-1	.	.	mj.edf	RIGHT	6385	3702068	Full Trial Period	3695683	96	Trial: 96	3695683	46	Ìú»·	ÏîÁ´	ÏÉÈËÕÆ	f	f
mj	.	.	.	.	.	.	.	.	.	.	5	.	.	.	false	false	Message: -1ms	.	.	.	.	.	.	.	.	.	.	.	THRESHOLDS R 100 219	-1	.	.	mj.edf	RIGHT	6385	3702068	Full Trial Period	3695683	96	Trial: 96	3695683	46	Ìú»·	ÏîÁ´	ÏÉÈËÕÆ	f	f
mj	.	.	.	.	.	.	.	.	.	.	6	.	.	.	false	false	Message: -1ms	.	.	.	.	.	.	.	.	.	.	.	ELCL_PROC CENTROID (3)	-1	.	.	mj.edf	RIGHT	6385	3702068	Full Trial Period	3695683	96	Trial: 96	3695683	46	Ìú»·	ÏîÁ´	ÏÉÈËÕÆ	f	f
mj	.	.	.	.	.	.	.	.	.	.	7	.	.	.	false	false	Message: -1ms	.	.	.	.	.	.	.	.	.	.	.	ELCL_PCR_PARAM 5 3.0	-1	.	.	mj.edf	RIGHT	6385	3702068	Full Trial Period	3695683	96	Trial: 96	3695683	46	Ìú»·	ÏîÁ´	ÏÉÈËÕÆ	f	f
mj	.	.	.	.	.	.	.	.	.	.	8	.	.	.	false	true	Message: 0ms	.	.	.	.	.	.	.	.	.	.	.	!MODE RECORD CR 1000 2 0 R	0	.	.	mj.edf	RIGHT	6385	3702068	Full Trial Period	3695683	96	Trial: 96	3695683	46	Ìú»·	ÏîÁ´	ÏÉÈËÕÆ	f	f
mj	.	.	.	.	374	380	1	7	129.90	370.30	9	.	.	.	false	false	Message: 41ms	.	.	.	.	.	.	.	.	.	.	.	SYNCTIME	41	129.90	370.30	mj.edf	RIGHT	6385	3702068	Full Trial Period	3695683	96	Trial: 96	3695683	46	Ìú»·	ÏîÁ´	ÏÉÈËÕÆ	f	f
mj	.	.	.	.	.	.	.	.	.	.	10	.	.	.	false	false	Message: 1779ms	12.00	230.69	52	1783	470.20	384.80	7	418.90	1732	111.70	373.80	INVISIBLE_BOUNDARY[1]	1779	.	.	mj.edf	RIGHT	6385	3702068	Full Trial Period	3695683	96	Trial: 96	3695683	46	Ìú»·	ÏîÁ´	ÏÉÈËÕÆ	f	f
mj	.	.	.	.	.	.	.	.	.	.	11	.	.	.	false	false	Message: 1783ms	12.00	230.69	52	1783	470.20	384.80	7	418.90	1732	111.70	373.80	SYNCTIME	1783	.	.	mj.edf	RIGHT	6385	3702068	Full Trial Period	3695683	96	Trial: 96	3695683	46	Ìú»·	ÏîÁ´	ÏÉÈËÕÆ	f	f
mj	.	.	.	.	.	.	.	.	.	.	12	.	.	.	false	false	Message: 5004ms	11.32	68.20	166	5133	877.40	353.60	23	438.80	4968	543.00	325.50	INVISIBLE_BOUNDARY[2]	5004	.	.	mj.edf	RIGHT	6385	3702068	Full Trial Period	3695683	96	Trial: 96	3695683	46	Ìú»·	ÏîÁ´	ÏÉÈËÕÆ	f	f
mj	.	.	.	.	.	.	.	.	.	.	13	.	.	.	false	false	Message: 5015ms	11.32	68.20	166	5133	877.40	353.60	23	438.80	4968	543.00	325.50	SYNCTIME	5015	.	.	mj.edf	RIGHT	6385	3702068	Full Trial Period	3695683	96	Trial: 96	3695683	46	Ìú»·	ÏîÁ´	ÏÉÈËÕÆ	f	f
mj	.	.	.	.	.	.	.	.	.	.	14	.	.	.	false	false	Message: 6366ms	7.90	164.60	48	6383	867.70	328.60	26	301.10	6336	634.00	344.30	KEYBOARD	6366	.	.	mj.edf	RIGHT	6385	3702068	Full Trial Period	3695683	96	Trial: 96	3695683	46	Ìú»·	ÏîÁ´	ÏÉÈËÕÆ	f	f
mj	.	.	.	.	.	.	.	.	.	.	15	.	.	.	false	false	Message: 6428ms	.	.	.	.	.	.	.	.	.	.	.	TRIAL_RESULT 0	6428	.	.	mj.edf	RIGHT	6385	3702068	Full Trial Period	3695683	96	Trial: 96	3695683	46	Ìú»·	ÏîÁ´	ÏÉÈËÕÆ	f	f
mj	.	.	.	.	.	.	.	.	.	.	1	.	.	.	false	false	Message: -17ms	.	.	.	.	.	.	.	.	.	.	.	TRIALID 96	-17	.	.	mj.edf	RIGHT	4686	3708243	Full Trial Period	3703557	97	Trial: 97	3703557	90	³È×Ó	ÌðÌðÈ¦	ÊÖïí	j	j
mj	.	.	.	.	.	.	.	.	.	.	2	.	.	.	false	false	Message: -1ms	.	.	.	.	.	.	.	.	.	.	.	RECCFG CR 1000 2 0 R	-1	.	.	mj.edf	RIGHT	4686	3708243	Full Trial Period	3703557	97	Trial: 97	3703557	90	³È×Ó	ÌðÌðÈ¦	ÊÖïí	j	j
mj	.	.	.	.	.	.	.	.	.	.	3	.	.	.	false	false	Message: -1ms	.	.	.	.	.	.	.	.	.	.	.	ELCLCFG TOWER	-1	.	.	mj.edf	RIGHT	4686	3708243	Full Trial Period	3703557	97	Trial: 97	3703557	90	³È×Ó	ÌðÌðÈ¦	ÊÖïí	j	j
mj	.	.	.	.	.	.	.	.	.	.	4	.	.	.	false	false	Message: -1ms	.	.	.	.	.	.	.	.	.	.	.	GAZE_COORDS 0.00 0.00 1023.00 767.00	-1	.	.	mj.edf	RIGHT	4686	3708243	Full Trial Period	3703557	97	Trial: 97	3703557	90	³È×Ó	ÌðÌðÈ¦	ÊÖïí	j	j
mj	.	.	.	.	.	.	.	.	.	.	5	.	.	.	false	false	Message: -1ms	.	.	.	.	.	.	.	.	.	.	.	THRESHOLDS R 100 219	-1	.	.	mj.edf	RIGHT	4686	3708243	Full Trial Period	3703557	97	Trial: 97	3703557	90	³È×Ó	ÌðÌðÈ¦	ÊÖïí	j	j
mj	.	.	.	.	.	.	.	.	.	.	6	.	.	.	false	false	Message: -1ms	.	.	.	.	.	.	.	.	.	.	.	ELCL_PROC CENTROID (3)	-1	.	.	mj.edf	RIGHT	4686	3708243	Full Trial Period	3703557	97	Trial: 97	3703557	90	³È×Ó	ÌðÌðÈ¦	ÊÖïí	j	j
mj	.	.	.	.	.	.	.	.	.	.	7	.	.	.	false	false	Message: -1ms	.	.	.	.	.	.	.	.	.	.	.	ELCL_PCR_PARAM 5 3.0	-1	.	.	mj.edf	RIGHT	4686	3708243	Full Trial Period	3703557	97	Trial: 97	3703557	90	³È×Ó	ÌðÌðÈ¦	ÊÖïí	j	j
mj	.	.	.	.	.	.	.	.	.	.	8	.	.	.	false	true	Message: 0ms	.	.	.	.	.	.	.	.	.	.	.	!MODE RECORD CR 1000 2 0 R	0	.	.	mj.edf	RIGHT	4686	3708243	Full Trial Period	3703557	97	Trial: 97	3703557	90	³È×Ó	ÌðÌðÈ¦	ÊÖïí	j	j
mj	.	.	.	.	186	192	1	7	151.10	363.30	9	.	.	.	false	false	Message: 41ms	.	.	.	.	.	.	.	.	.	.	.	SYNCTIME	41	151.10	363.30	mj.edf	RIGHT	4686	3708243	Full Trial Period	3703557	97	Trial: 97	3703557	90	³È×Ó	ÌðÌðÈ¦	ÊÖïí	j	j
mj	.	.	.	.	.	.	.	.	.	.	10	.	.	.	false	false	Message: 1759ms	1.90	10.93	174	1909	499.90	361.30	9	998.10	1736	530.30	316.20	INVISIBLE_BOUNDARY[1]	1759	.	.	mj.edf	RIGHT	4686	3708243	Full Trial Period	3703557	97	Trial: 97	3703557	90	³È×Ó	ÌðÌðÈ¦	ÊÖïí	j	j
mj	.	.	.	.	.	.	.	.	.	.	11	.	.	.	false	false	Message: 1766ms	1.90	10.93	174	1909	499.90	361.30	9	998.10	1736	530.30	316.20	SYNCTIME	1766	.	.	mj.edf	RIGHT	4686	3708243	Full Trial Period	3703557	97	Trial: 97	3703557	90	³È×Ó	ÌðÌðÈ¦	ÊÖïí	j	j
mj	.	.	.	.	.	.	.	.	.	.	12	.	.	.	false	false	Message: 2721ms	10.34	181.38	57	2726	858.40	380.00	14	351.70	2670	552.10	368.00	INVISIBLE_BOUNDARY[2]	2721	.	.	mj.edf	RIGHT	4686	3708243	Full Trial Period	3703557	97	Trial: 97	3703557	90	³È×Ó	ÌðÌðÈ¦	ÊÖïí	j	j
mj	.	.	.	.	213	2939	15	2727	846.20	377.50	13	[1]	2	RECTANGLE_INTERESTAREA	false	false	Message: 2732ms	.	.	.	.	.	.	.	.	.	.	.	SYNCTIME	2732	846.20	377.50	mj.edf	RIGHT	4686	3708243	Full Trial Period	3703557	97	Trial: 97	3703557	90	³È×Ó	ÌðÌðÈ¦	ÊÖïí	j	j
mj	.	.	.	.	75	4684	20	4610	871.80	366.80	14	[1]	2	RECTANGLE_INTERESTAREA	false	false	Message: 4668ms	.	.	.	.	.	.	.	.	.	.	.	KEYBOARD	4668	871.80	366.80	mj.edf	RIGHT	4686	3708243	Full Trial Period	3703557	97	Trial: 97	3703557	90	³È×Ó	ÌðÌðÈ¦	ÊÖïí	j	j
mj	.	.	.	.	.	.	.	.	.	.	15	.	.	.	false	false	Message: 4727ms	.	.	.	.	.	.	.	.	.	.	.	TRIAL_RESULT 0	4727	.	.	mj.edf	RIGHT	4686	3708243	Full Trial Period	3703557	97	Trial: 97	3703557	90	³È×Ó	ÌðÌðÈ¦	ÊÖïí	j	j
mj	.	.	.	.	.	.	.	.	.	.	1	.	.	.	false	false	Message: -21ms	.	.	.	.	.	.	.	.	.	.	.	TRIALID 97	-21	.	.	mj.edf	RIGHT	5663	3715348	Full Trial Period	3709685	98	Trial: 98	3709685	87	¿ê×Ó	»ð²ñ	ÃÞÇ©	f	j
mj	.	.	.	.	.	.	.	.	.	.	2	.	.	.	false	false	Message: -1ms	.	.	.	.	.	.	.	.	.	.	.	RECCFG CR 1000 2 0 R	-1	.	.	mj.edf	RIGHT	5663	3715348	Full Trial Period	3709685	98	Trial: 98	3709685	87	¿ê×Ó	»ð²ñ	ÃÞÇ©	f	j
mj	.	.	.	.	.	.	.	.	.	.	3	.	.	.	false	false	Message: -1ms	.	.	.	.	.	.	.	.	.	.	.	ELCLCFG TOWER	-1	.	.	mj.edf	RIGHT	5663	3715348	Full Trial Period	3709685	98	Trial: 98	3709685	87	¿ê×Ó	»ð²ñ	ÃÞÇ©	f	j
mj	.	.	.	.	.	.	.	.	.	.	4	.	.	.	false	false	Message: -1ms	.	.	.	.	.	.	.	.	.	.	.	GAZE_COORDS 0.00 0.00 1023.00 767.00	-1	.	.	mj.edf	RIGHT	5663	3715348	Full Trial Period	3709685	98	Trial: 98	3709685	87	¿ê×Ó	»ð²ñ	ÃÞÇ©	f	j
mj	.	.	.	.	.	.	.	.	.	.	5	.	.	.	false	false	Message: -1ms	.	.	.	.	.	.	.	.	.	.	.	THRESHOLDS R 100 219	-1	.	.	mj.edf	RIGHT	5663	3715348	Full Trial Period	3709685	98	Trial: 98	3709685	87	¿ê×Ó	»ð²ñ	ÃÞÇ©	f	j
mj	.	.	.	.	.	.	.	.	.	.	6	.	.	.	false	false	Message: -1ms	.	.	.	.	.	.	.	.	.	.	.	ELCL_PROC CENTROID (3)	-1	.	.	mj.edf	RIGHT	5663	3715348	Full Trial Period	3709685	98	Trial: 98	3709685	87	¿ê×Ó	»ð²ñ	ÃÞÇ©	f	j
mj	.	.	.	.	.	.	.	.	.	.	7	.	.	.	false	false	Message: -1ms	.	.	.	.	.	.	.	.	.	.	.	ELCL_PCR_PARAM 5 3.0	-1	.	.	mj.edf	RIGHT	5663	3715348	Full Trial Period	3709685	98	Trial: 98	3709685	87	¿ê×Ó	»ð²ñ	ÃÞÇ©	f	j
mj	.	.	.	.	.	.	.	.	.	.	8	.	.	.	false	true	Message: 0ms	.	.	.	.	.	.	.	.	.	.	.	!MODE RECORD CR 1000 2 0 R	0	.	.	mj.edf	RIGHT	5663	3715348	Full Trial Period	3709685	98	Trial: 98	3709685	87	¿ê×Ó	»ð²ñ	ÃÞÇ©	f	j
mj	.	.	.	.	209	215	1	7	153.30	373.20	9	.	.	.	false	false	Message: 45ms	.	.	.	.	.	.	.	.	.	.	.	SYNCTIME	45	153.30	373.20	mj.edf	RIGHT	5663	3715348	Full Trial Period	3709685	98	Trial: 98	3709685	87	¿ê×Ó	»ð²ñ	ÃÞÇ©	f	j
mj	.	.	.	.	.	.	.	.	.	.	10	.	.	.	false	false	Message: 1080ms	3.46	43.25	80	1150	504.20	377.90	5	344.90	1071	403.40	381.30	INVISIBLE_BOUNDARY[1]	1080	.	.	mj.edf	RIGHT	5663	3715348	Full Trial Period	3709685	98	Trial: 98	3709685	87	¿ê×Ó	»ð²ñ	ÃÞÇ©	f	j
mj	.	.	.	.	.	.	.	.	.	.	11	.	.	.	false	false	Message: 1087ms	3.46	43.25	80	1150	504.20	377.90	5	344.90	1071	403.40	381.30	SYNCTIME	1087	.	.	mj.edf	RIGHT	5663	3715348	Full Trial Period	3709685	98	Trial: 98	3709685	87	¿ê×Ó	»ð²ñ	ÃÞÇ©	f	j
mj	.	.	.	.	.	.	.	.	.	.	12	.	.	.	false	false	Message: 2233ms	3.47	111.80	31	2251	878.50	390.80	10	206.10	2221	775.30	374.90	INVISIBLE_BOUNDARY[2]	2233	.	.	mj.edf	RIGHT	5663	3715348	Full Trial Period	3709685	98	Trial: 98	3709685	87	¿ê×Ó	»ð²ñ	ÃÞÇ©	f	j
mj	.	.	.	.	.	.	.	.	.	.	13	.	.	.	false	false	Message: 2236ms	3.47	111.80	31	2251	878.50	390.80	10	206.10	2221	775.30	374.90	SYNCTIME	2236	.	.	mj.edf	RIGHT	5663	3715348	Full Trial Period	3709685	98	Trial: 98	3709685	87	¿ê×Ó	»ð²ñ	ÃÞÇ©	f	j
mj	.	.	.	.	95	5661	17	5567	878.10	385.70	14	[1]	2	RECTANGLE_INTERESTAREA	false	false	Message: 5644ms	.	.	.	.	.	.	.	.	.	.	.	KEYBOARD	5644	878.10	385.70	mj.edf	RIGHT	5663	3715348	Full Trial Period	3709685	98	Trial: 98	3709685	87	¿ê×Ó	»ð²ñ	ÃÞÇ©	f	j
mj	.	.	.	.	.	.	.	.	.	.	15	.	.	.	false	false	Message: 5704ms	.	.	.	.	.	.	.	.	.	.	.	TRIAL_RESULT 0	5704	.	.	mj.edf	RIGHT	5663	3715348	Full Trial Period	3709685	98	Trial: 98	3709685	87	¿ê×Ó	»ð²ñ	ÃÞÇ©	f	j
mj	.	.	.	.	.	.	.	.	.	.	1	.	.	.	false	false	Message: -26ms	.	.	.	.	.	.	.	.	.	.	.	TRIALID 98	-26	.	.	mj.edf	RIGHT	5343	3722373	Full Trial Period	3717030	99	Trial: 99	3717030	144	ÌÝ×Ó	ÆË¿ËÅÆ	Ð¡Ïª	f	f
mj	.	.	.	.	.	.	.	.	.	.	2	.	.	.	false	false	Message: -1ms	.	.	.	.	.	.	.	.	.	.	.	RECCFG CR 1000 2 0 R	-1	.	.	mj.edf	RIGHT	5343	3722373	Full Trial Period	3717030	99	Trial: 99	3717030	144	ÌÝ×Ó	ÆË¿ËÅÆ	Ð¡Ïª	f	f
mj	.	.	.	.	.	.	.	.	.	.	3	.	.	.	false	false	Message: -1ms	.	.	.	.	.	.	.	.	.	.	.	ELCLCFG TOWER	-1	.	.	mj.edf	RIGHT	5343	3722373	Full Trial Period	3717030	99	Trial: 99	3717030	144	ÌÝ×Ó	ÆË¿ËÅÆ	Ð¡Ïª	f	f
mj	.	.	.	.	.	.	.	.	.	.	4	.	.	.	false	false	Message: -1ms	.	.	.	.	.	.	.	.	.	.	.	GAZE_COORDS 0.00 0.00 1023.00 767.00	-1	.	.	mj.edf	RIGHT	5343	3722373	Full Trial Period	3717030	99	Trial: 99	3717030	144	ÌÝ×Ó	ÆË¿ËÅÆ	Ð¡Ïª	f	f
mj	.	.	.	.	.	.	.	.	.	.	5	.	.	.	false	false	Message: -1ms	.	.	.	.	.	.	.	.	.	.	.	THRESHOLDS R 100 219	-1	.	.	mj.edf	RIGHT	5343	3722373	Full Trial Period	3717030	99	Trial: 99	3717030	144	ÌÝ×Ó	ÆË¿ËÅÆ	Ð¡Ïª	f	f
mj	.	.	.	.	.	.	.	.	.	.	6	.	.	.	false	false	Message: -1ms	.	.	.	.	.	.	.	.	.	.	.	ELCL_PROC CENTROID (3)	-1	.	.	mj.edf	RIGHT	5343	3722373	Full Trial Period	3717030	99	Trial: 99	3717030	144	ÌÝ×Ó	ÆË¿ËÅÆ	Ð¡Ïª	f	f
mj	.	.	.	.	.	.	.	.	.	.	7	.	.	.	false	false	Message: -1ms	.	.	.	.	.	.	.	.	.	.	.	ELCL_PCR_PARAM 5 3.0	-1	.	.	mj.edf	RIGHT	5343	3722373	Full Trial Period	3717030	99	Trial: 99	3717030	144	ÌÝ×Ó	ÆË¿ËÅÆ	Ð¡Ïª	f	f
mj	.	.	.	.	.	.	.	.	.	.	8	.	.	.	false	true	Message: 0ms	.	.	.	.	.	.	.	.	.	.	.	!MODE RECORD CR 1000 2 0 R	0	.	.	mj.edf	RIGHT	5343	3722373	Full Trial Period	3717030	99	Trial: 99	3717030	144	ÌÝ×Ó	ÆË¿ËÅÆ	Ð¡Ïª	f	f
mj	.	.	.	.	254	260	1	7	147.10	391.80	9	.	.	.	false	false	Message: 49ms	.	.	.	.	.	.	.	.	.	.	.	SYNCTIME	49	147.10	391.80	mj.edf	RIGHT	5343	3722373	Full Trial Period	3717030	99	Trial: 99	3717030	144	ÌÝ×Ó	ÆË¿ËÅÆ	Ð¡Ïª	f	f
mj	.	.	.	.	171	1657	7	1487	495.40	386.60	10	[1]	1	RECTANGLE_INTERESTAREA	false	false	Message: 1492ms	.	.	.	.	.	.	.	.	.	.	.	INVISIBLE_BOUNDARY[1]	1492	495.40	386.60	mj.edf	RIGHT	5343	3722373	Full Trial Period	3717030	99	Trial: 99	3717030	144	ÌÝ×Ó	ÆË¿ËÅÆ	Ð¡Ïª	f	f
mj	.	.	.	.	171	1657	7	1487	495.40	386.60	11	[1]	1	RECTANGLE_INTERESTAREA	false	false	Message: 1499ms	.	.	.	.	.	.	.	.	.	.	.	SYNCTIME	1499	495.40	386.60	mj.edf	RIGHT	5343	3722373	Full Trial Period	3717030	99	Trial: 99	3717030	144	ÌÝ×Ó	ÆË¿ËÅÆ	Ð¡Ïª	f	f
mj	.	.	.	.	.	.	.	.	.	.	12	.	.	.	false	false	Message: 2800ms	2.03	88.37	23	2813	818.20	391.90	10	157.70	2791	760.50	373.30	INVISIBLE_BOUNDARY[2]	2800	.	.	mj.edf	RIGHT	5343	3722373	Full Trial Period	3717030	99	Trial: 99	3717030	144	ÌÝ×Ó	ÆË¿ËÅÆ	Ð¡Ïª	f	f
mj	.	.	.	.	.	.	.	.	.	.	13	.	.	.	false	false	Message: 2807ms	2.03	88.37	23	2813	818.20	391.90	10	157.70	2791	760.50	373.30	SYNCTIME	2807	.	.	mj.edf	RIGHT	5343	3722373	Full Trial Period	3717030	99	Trial: 99	3717030	144	ÌÝ×Ó	ÆË¿ËÅÆ	Ð¡Ïª	f	f
mj	.	.	.	.	320	5341	16	5022	901.30	394.20	14	[1]	2	RECTANGLE_INTERESTAREA	false	false	Message: 5323ms	.	.	.	.	.	.	.	.	.	.	.	KEYBOARD	5323	901.30	394.20	mj.edf	RIGHT	5343	3722373	Full Trial Period	3717030	99	Trial: 99	3717030	144	ÌÝ×Ó	ÆË¿ËÅÆ	Ð¡Ïª	f	f
mj	.	.	.	.	.	.	.	.	.	.	15	.	.	.	false	false	Message: 5392ms	.	.	.	.	.	.	.	.	.	.	.	TRIAL_RESULT 0	5392	.	.	mj.edf	RIGHT	5343	3722373	Full Trial Period	3717030	99	Trial: 99	3717030	144	ÌÝ×Ó	ÆË¿ËÅÆ	Ð¡Ïª	f	f
mj	.	.	.	.	.	.	.	.	.	.	1	.	.	.	false	false	Message: -17ms	.	.	.	.	.	.	.	.	.	.	.	TRIALID 99	-17	.	.	mj.edf	RIGHT	4775	3729029	Full Trial Period	3724254	100	Trial: 100	3724254	111	ÃæÌõ	º£´ø	Î§½í	j	j
mj	.	.	.	.	.	.	.	.	.	.	2	.	.	.	false	false	Message: -1ms	.	.	.	.	.	.	.	.	.	.	.	RECCFG CR 1000 2 0 R	-1	.	.	mj.edf	RIGHT	4775	3729029	Full Trial Period	3724254	100	Trial: 100	3724254	111	ÃæÌõ	º£´ø	Î§½í	j	j
mj	.	.	.	.	.	.	.	.	.	.	3	.	.	.	false	false	Message: -1ms	.	.	.	.	.	.	.	.	.	.	.	ELCLCFG TOWER	-1	.	.	mj.edf	RIGHT	4775	3729029	Full Trial Period	3724254	100	Trial: 100	3724254	111	ÃæÌõ	º£´ø	Î§½í	j	j
mj	.	.	.	.	.	.	.	.	.	.	4	.	.	.	false	false	Message: -1ms	.	.	.	.	.	.	.	.	.	.	.	GAZE_COORDS 0.00 0.00 1023.00 767.00	-1	.	.	mj.edf	RIGHT	4775	3729029	Full Trial Period	3724254	100	Trial: 100	3724254	111	ÃæÌõ	º£´ø	Î§½í	j	j
mj	.	.	.	.	.	.	.	.	.	.	5	.	.	.	false	false	Message: -1ms	.	.	.	.	.	.	.	.	.	.	.	THRESHOLDS R 100 219	-1	.	.	mj.edf	RIGHT	4775	3729029	Full Trial Period	3724254	100	Trial: 100	3724254	111	ÃæÌõ	º£´ø	Î§½í	j	j
mj	.	.	.	.	.	.	.	.	.	.	6	.	.	.	false	false	Message: -1ms	.	.	.	.	.	.	.	.	.	.	.	ELCL_PROC CENTROID (3)	-1	.	.	mj.edf	RIGHT	4775	3729029	Full Trial Period	3724254	100	Trial: 100	3724254	111	ÃæÌõ	º£´ø	Î§½í	j	j
mj	.	.	.	.	.	.	.	.	.	.	7	.	.	.	false	false	Message: -1ms	.	.	.	.	.	.	.	.	.	.	.	ELCL_PCR_PARAM 5 3.0	-1	.	.	mj.edf	RIGHT	4775	3729029	Full Trial Period	3724254	100	Trial: 100	3724254	111	ÃæÌõ	º£´ø	Î§½í	j	j
mj	.	.	.	.	.	.	.	.	.	.	8	.	.	.	false	true	Message: 0ms	.	.	.	.	.	.	.	.	.	.	.	!MODE RECORD CR 1000 2 0 R	0	.	.	mj.edf	RIGHT	4775	3729029	Full Trial Period	3724254	100	Trial: 100	3724254	111	ÃæÌõ	º£´ø	Î§½í	j	j
mj	.	.	.	.	245	251	1	7	143.40	382.80	9	.	.	.	false	false	Message: 40ms	.	.	.	.	.	.	.	.	.	.	.	SYNCTIME	40	143.40	382.80	mj.edf	RIGHT	4775	3729029	Full Trial Period	3724254	100	Trial: 100	3724254	111	ÃæÌõ	º£´ø	Î§½í	j	j
mj	.	.	.	.	163	2723	12	2561	556.90	384.60	10	.	.	.	false	false	Message: 2578ms	.	.	.	.	.	.	.	.	.	.	.	INVISIBLE_BOUNDARY[1]	2578	556.90	384.60	mj.edf	RIGHT	4775	3729029	Full Trial Period	3724254	100	Trial: 100	3724254	111	ÃæÌõ	º£´ø	Î§½í	j	j
mj	.	.	.	.	163	2723	12	2561	556.90	384.60	11	.	.	.	false	false	Message: 2581ms	.	.	.	.	.	.	.	.	.	.	.	SYNCTIME	2581	556.90	384.60	mj.edf	RIGHT	4775	3729029	Full Trial Period	3724254	100	Trial: 100	3724254	111	ÃæÌõ	º£´ø	Î§½í	j	j
mj	.	.	.	.	.	.	.	.	.	.	12	.	.	.	false	false	Message: 3605ms	10.70	205.70	52	3622	844.20	395.20	16	349.50	3571	541.30	307.20	INVISIBLE_BOUNDARY[2]	3605	.	.	mj.edf	RIGHT	4775	3729029	Full Trial Period	3724254	100	Trial: 100	3724254	111	ÃæÌõ	º£´ø	Î§½í	j	j
mj	.	.	.	.	.	.	.	.	.	.	13	.	.	.	false	false	Message: 3615ms	10.70	205.70	52	3622	844.20	395.20	16	349.50	3571	541.30	307.20	SYNCTIME	3615	.	.	mj.edf	RIGHT	4775	3729029	Full Trial Period	3724254	100	Trial: 100	3724254	111	ÃæÌõ	º£´ø	Î§½í	j	j
mj	.	.	.	.	.	.	.	.	.	.	14	.	.	.	false	false	Message: 4756ms	0.62	7.35	84	4773	882.80	364.30	22	94.80	4690	881.90	382.40	KEYBOARD	4756	.	.	mj.edf	RIGHT	4775	3729029	Full Trial Period	3724254	100	Trial: 100	3724254	111	ÃæÌõ	º£´ø	Î§½í	j	j
mj	.	.	.	.	.	.	.	.	.	.	15	.	.	.	false	false	Message: 4816ms	.	.	.	.	.	.	.	.	.	.	.	TRIAL_RESULT 0	4816	.	.	mj.edf	RIGHT	4775	3729029	Full Trial Period	3724254	100	Trial: 100	3724254	111	ÃæÌõ	º£´ø	Î§½í	j	j
mj	.	.	.	.	.	.	.	.	.	.	1	.	.	.	false	false	Message: -54ms	.	.	.	.	.	.	.	.	.	.	.	TRIALID 100	-54	.	.	mj.edf	RIGHT	6584	3737007	Full Trial Period	3730423	101	Trial: 101	3730423	132	ºº±¤°ü	ÒûË®»ú	ÑÀ¸à	j	f
mj	.	.	.	.	.	.	.	.	.	.	2	.	.	.	false	false	Message: -1ms	.	.	.	.	.	.	.	.	.	.	.	RECCFG CR 1000 2 0 R	-1	.	.	mj.edf	RIGHT	6584	3737007	Full Trial Period	3730423	101	Trial: 101	3730423	132	ºº±¤°ü	ÒûË®»ú	ÑÀ¸à	j	f
mj	.	.	.	.	.	.	.	.	.	.	3	.	.	.	false	false	Message: -1ms	.	.	.	.	.	.	.	.	.	.	.	ELCLCFG TOWER	-1	.	.	mj.edf	RIGHT	6584	3737007	Full Trial Period	3730423	101	Trial: 101	3730423	132	ºº±¤°ü	ÒûË®»ú	ÑÀ¸à	j	f
mj	.	.	.	.	.	.	.	.	.	.	4	.	.	.	false	false	Message: -1ms	.	.	.	.	.	.	.	.	.	.	.	GAZE_COORDS 0.00 0.00 1023.00 767.00	-1	.	.	mj.edf	RIGHT	6584	3737007	Full Trial Period	3730423	101	Trial: 101	3730423	132	ºº±¤°ü	ÒûË®»ú	ÑÀ¸à	j	f
mj	.	.	.	.	.	.	.	.	.	.	5	.	.	.	false	false	Message: -1ms	.	.	.	.	.	.	.	.	.	.	.	THRESHOLDS R 100 219	-1	.	.	mj.edf	RIGHT	6584	3737007	Full Trial Period	3730423	101	Trial: 101	3730423	132	ºº±¤°ü	ÒûË®»ú	ÑÀ¸à	j	f
mj	.	.	.	.	.	.	.	.	.	.	6	.	.	.	false	false	Message: -1ms	.	.	.	.	.	.	.	.	.	.	.	ELCL_PROC CENTROID (3)	-1	.	.	mj.edf	RIGHT	6584	3737007	Full Trial Period	3730423	101	Trial: 101	3730423	132	ºº±¤°ü	ÒûË®»ú	ÑÀ¸à	j	f
mj	.	.	.	.	.	.	.	.	.	.	7	.	.	.	false	false	Message: -1ms	.	.	.	.	.	.	.	.	.	.	.	ELCL_PCR_PARAM 5 3.0	-1	.	.	mj.edf	RIGHT	6584	3737007	Full Trial Period	3730423	101	Trial: 101	3730423	132	ºº±¤°ü	ÒûË®»ú	ÑÀ¸à	j	f
mj	.	.	.	.	.	.	.	.	.	.	8	.	.	.	false	true	Message: 0ms	.	.	.	.	.	.	.	.	.	.	.	!MODE RECORD CR 1000 2 0 R	0	.	.	mj.edf	RIGHT	6584	3737007	Full Trial Period	3730423	101	Trial: 101	3730423	132	ºº±¤°ü	ÒûË®»ú	ÑÀ¸à	j	f
mj	.	.	.	.	232	238	1	7	150.00	377.00	9	.	.	.	false	false	Message: 46ms	.	.	.	.	.	.	.	.	.	.	.	SYNCTIME	46	150.00	377.00	mj.edf	RIGHT	6584	3737007	Full Trial Period	3730423	101	Trial: 101	3730423	132	ºº±¤°ü	ÒûË®»ú	ÑÀ¸à	j	f
mj	.	.	.	.	.	.	.	.	.	.	10	.	.	.	false	false	Message: 1806ms	11.73	60.77	193	1877	489.60	377.60	8	1185.40	1685	141.00	363.20	INVISIBLE_BOUNDARY[1]	1806	.	.	mj.edf	RIGHT	6584	3737007	Full Trial Period	3730423	101	Trial: 101	3730423	132	ºº±¤°ü	ÒûË®»ú	ÑÀ¸à	j	f
mj	.	.	.	.	.	.	.	.	.	.	11	.	.	.	false	false	Message: 1812ms	11.73	60.77	193	1877	489.60	377.60	8	1185.40	1685	141.00	363.20	SYNCTIME	1812	.	.	mj.edf	RIGHT	6584	3737007	Full Trial Period	3730423	101	Trial: 101	3730423	132	ºº±¤°ü	ÒûË®»ú	ÑÀ¸à	j	f
mj	.	.	.	.	462	3553	13	3092	804.80	377.10	12	.	.	.	false	false	Message: 3408ms	.	.	.	.	.	.	.	.	.	.	.	INVISIBLE_BOUNDARY[2]	3408	804.80	377.10	mj.edf	RIGHT	6584	3737007	Full Trial Period	3730423	101	Trial: 101	3730423	132	ºº±¤°ü	ÒûË®»ú	ÑÀ¸à	j	f
mj	.	.	.	.	462	3553	13	3092	804.80	377.10	13	.	.	.	false	false	Message: 3411ms	.	.	.	.	.	.	.	.	.	.	.	SYNCTIME	3411	804.80	377.10	mj.edf	RIGHT	6584	3737007	Full Trial Period	3730423	101	Trial: 101	3730423	132	ºº±¤°ü	ÒûË®»ú	ÑÀ¸à	j	f
mj	.	.	.	.	.	.	.	.	.	.	14	.	.	.	false	false	Message: 6564ms	0.34	4.79	72	6582	871.60	368.30	19	93.90	6511	881.80	370.70	KEYBOARD	6564	.	.	mj.edf	RIGHT	6584	3737007	Full Trial Period	3730423	101	Trial: 101	3730423	132	ºº±¤°ü	ÒûË®»ú	ÑÀ¸à	j	f
mj	.	.	.	.	.	.	.	.	.	.	15	.	.	.	false	false	Message: 6625ms	.	.	.	.	.	.	.	.	.	.	.	TRIAL_RESULT 0	6625	.	.	mj.edf	RIGHT	6584	3737007	Full Trial Period	3730423	101	Trial: 101	3730423	132	ºº±¤°ü	ÒûË®»ú	ÑÀ¸à	j	f
mj	.	.	.	.	.	.	.	.	.	.	1	.	.	.	false	false	Message: -16ms	.	.	.	.	.	.	.	.	.	.	.	TRIALID 101	-16	.	.	mj.edf	RIGHT	7447	3746030	Full Trial Period	3738583	102	Trial: 102	3738583	83	Îü¹Ü	»ð²ñ	ÑÀÇ©	j	j
mj	.	.	.	.	.	.	.	.	.	.	2	.	.	.	false	false	Message: -1ms	.	.	.	.	.	.	.	.	.	.	.	RECCFG CR 1000 2 0 R	-1	.	.	mj.edf	RIGHT	7447	3746030	Full Trial Period	3738583	102	Trial: 102	3738583	83	Îü¹Ü	»ð²ñ	ÑÀÇ©	j	j
mj	.	.	.	.	.	.	.	.	.	.	3	.	.	.	false	false	Message: -1ms	.	.	.	.	.	.	.	.	.	.	.	ELCLCFG TOWER	-1	.	.	mj.edf	RIGHT	7447	3746030	Full Trial Period	3738583	102	Trial: 102	3738583	83	Îü¹Ü	»ð²ñ	ÑÀÇ©	j	j
mj	.	.	.	.	.	.	.	.	.	.	4	.	.	.	false	false	Message: -1ms	.	.	.	.	.	.	.	.	.	.	.	GAZE_COORDS 0.00 0.00 1023.00 767.00	-1	.	.	mj.edf	RIGHT	7447	3746030	Full Trial Period	3738583	102	Trial: 102	3738583	83	Îü¹Ü	»ð²ñ	ÑÀÇ©	j	j
mj	.	.	.	.	.	.	.	.	.	.	5	.	.	.	false	false	Message: -1ms	.	.	.	.	.	.	.	.	.	.	.	THRESHOLDS R 100 219	-1	.	.	mj.edf	RIGHT	7447	3746030	Full Trial Period	3738583	102	Trial: 102	3738583	83	Îü¹Ü	»ð²ñ	ÑÀÇ©	j	j
mj	.	.	.	.	.	.	.	.	.	.	6	.	.	.	false	false	Message: -1ms	.	.	.	.	.	.	.	.	.	.	.	ELCL_PROC CENTROID (3)	-1	.	.	mj.edf	RIGHT	7447	3746030	Full Trial Period	3738583	102	Trial: 102	3738583	83	Îü¹Ü	»ð²ñ	ÑÀÇ©	j	j
mj	.	.	.	.	.	.	.	.	.	.	7	.	.	.	false	false	Message: -1ms	.	.	.	.	.	.	.	.	.	.	.	ELCL_PCR_PARAM 5 3.0	-1	.	.	mj.edf	RIGHT	7447	3746030	Full Trial Period	3738583	102	Trial: 102	3738583	83	Îü¹Ü	»ð²ñ	ÑÀÇ©	j	j
mj	.	.	.	.	.	.	.	.	.	.	8	.	.	.	false	true	Message: 0ms	.	.	.	.	.	.	.	.	.	.	.	!MODE RECORD CR 1000 2 0 R	0	.	.	mj.edf	RIGHT	7447	3746030	Full Trial Period	3738583	102	Trial: 102	3738583	83	Îü¹Ü	»ð²ñ	ÑÀÇ©	j	j
mj	95	95	1	1	.	.	.	.	.	.	9	.	.	.	false	false	Message: 51ms	.	.	183	183	145.50	420.90	1	667.40	1	.	.	SYNCTIME	51	.	.	mj.edf	RIGHT	7447	3746030	Full Trial Period	3738583	102	Trial: 102	3738583	83	Îü¹Ü	»ð²ñ	ÑÀÇ©	j	j
mj	.	.	.	.	.	.	.	.	.	.	10	.	.	.	false	false	Message: 2776ms	1.20	6.86	175	2934	516.80	353.10	16	834.50	2760	493.20	328.10	INVISIBLE_BOUNDARY[1]	2776	.	.	mj.edf	RIGHT	7447	3746030	Full Trial Period	3738583	102	Trial: 102	3738583	83	Îü¹Ü	»ð²ñ	ÑÀÇ©	j	j
mj	.	.	.	.	.	.	.	.	.	.	11	.	.	.	false	false	Message: 2783ms	1.20	6.86	175	2934	516.80	353.10	16	834.50	2760	493.20	328.10	SYNCTIME	2783	.	.	mj.edf	RIGHT	7447	3746030	Full Trial Period	3738583	102	Trial: 102	3738583	83	Îü¹Ü	»ð²ñ	ÑÀÇ©	j	j
mj	.	.	.	.	.	.	.	.	.	.	12	.	.	.	false	false	Message: 5065ms	7.20	12.74	565	5166	903.40	384.50	26	315.40	4602	690.60	349.40	INVISIBLE_BOUNDARY[2]	5065	.	.	mj.edf	RIGHT	7447	3746030	Full Trial Period	3738583	102	Trial: 102	3738583	83	Îü¹Ü	»ð²ñ	ÑÀÇ©	j	j
mj	.	.	.	.	.	.	.	.	.	.	13	.	.	.	false	false	Message: 5075ms	7.20	12.74	565	5166	903.40	384.50	26	315.40	4602	690.60	349.40	SYNCTIME	5075	.	.	mj.edf	RIGHT	7447	3746030	Full Trial Period	3738583	102	Trial: 102	3738583	83	Îü¹Ü	»ð²ñ	ÑÀÇ©	j	j
mj	.	.	.	.	.	.	.	.	.	.	14	.	.	.	false	false	Message: 7429ms	0.42	2.63	159	7445	884.00	367.20	33	85.50	7287	888.20	378.80	KEYBOARD	7429	.	.	mj.edf	RIGHT	7447	3746030	Full Trial Period	3738583	102	Trial: 102	3738583	83	Îü¹Ü	»ð²ñ	ÑÀÇ©	j	j
mj	.	.	.	.	.	.	.	.	.	.	15	.	.	.	false	false	Message: 7490ms	.	.	.	.	.	.	.	.	.	.	.	TRIAL_RESULT 0	7490	.	.	mj.edf	RIGHT	7447	3746030	Full Trial Period	3738583	102	Trial: 102	3738583	83	Îü¹Ü	»ð²ñ	ÑÀÇ©	j	j
mj	.	.	.	.	.	.	.	.	.	.	1	.	.	.	false	false	Message: -16ms	.	.	.	.	.	.	.	.	.	.	.	TRIALID 102	-16	.	.	mj.edf	RIGHT	5538	3752670	Full Trial Period	3747132	103	Trial: 103	3747132	131	Ãµ¹å	°ô°ôÌÇ	ÍøÇòÅÄ	j	f
mj	.	.	.	.	.	.	.	.	.	.	2	.	.	.	false	false	Message: -1ms	.	.	.	.	.	.	.	.	.	.	.	RECCFG CR 1000 2 0 R	-1	.	.	mj.edf	RIGHT	5538	3752670	Full Trial Period	3747132	103	Trial: 103	3747132	131	Ãµ¹å	°ô°ôÌÇ	ÍøÇòÅÄ	j	f
mj	.	.	.	.	.	.	.	.	.	.	3	.	.	.	false	false	Message: -1ms	.	.	.	.	.	.	.	.	.	.	.	ELCLCFG TOWER	-1	.	.	mj.edf	RIGHT	5538	3752670	Full Trial Period	3747132	103	Trial: 103	3747132	131	Ãµ¹å	°ô°ôÌÇ	ÍøÇòÅÄ	j	f
mj	.	.	.	.	.	.	.	.	.	.	4	.	.	.	false	false	Message: -1ms	.	.	.	.	.	.	.	.	.	.	.	GAZE_COORDS 0.00 0.00 1023.00 767.00	-1	.	.	mj.edf	RIGHT	5538	3752670	Full Trial Period	3747132	103	Trial: 103	3747132	131	Ãµ¹å	°ô°ôÌÇ	ÍøÇòÅÄ	j	f
mj	.	.	.	.	.	.	.	.	.	.	5	.	.	.	false	false	Message: -1ms	.	.	.	.	.	.	.	.	.	.	.	THRESHOLDS R 100 219	-1	.	.	mj.edf	RIGHT	5538	3752670	Full Trial Period	3747132	103	Trial: 103	3747132	131	Ãµ¹å	°ô°ôÌÇ	ÍøÇòÅÄ	j	f
mj	.	.	.	.	.	.	.	.	.	.	6	.	.	.	false	false	Message: -1ms	.	.	.	.	.	.	.	.	.	.	.	ELCL_PROC CENTROID (3)	-1	.	.	mj.edf	RIGHT	5538	3752670	Full Trial Period	3747132	103	Trial: 103	3747132	131	Ãµ¹å	°ô°ôÌÇ	ÍøÇòÅÄ	j	f
mj	.	.	.	.	.	.	.	.	.	.	7	.	.	.	false	false	Message: -1ms	.	.	.	.	.	.	.	.	.	.	.	ELCL_PCR_PARAM 5 3.0	-1	.	.	mj.edf	RIGHT	5538	3752670	Full Trial Period	3747132	103	Trial: 103	3747132	131	Ãµ¹å	°ô°ôÌÇ	ÍøÇòÅÄ	j	f
mj	.	.	.	.	.	.	.	.	.	.	8	.	.	.	false	true	Message: 0ms	.	.	.	.	.	.	.	.	.	.	.	!MODE RECORD CR 1000 2 0 R	0	.	.	mj.edf	RIGHT	5538	3752670	Full Trial Period	3747132	103	Trial: 103	3747132	131	Ãµ¹å	°ô°ôÌÇ	ÍøÇòÅÄ	j	f
mj	71	108	1	38	.	.	.	.	.	.	9	.	.	.	false	false	Message: 42ms	.	.	.	.	.	.	.	.	.	.	.	SYNCTIME	42	.	.	mj.edf	RIGHT	5538	3752670	Full Trial Period	3747132	103	Trial: 103	3747132	131	Ãµ¹å	°ô°ôÌÇ	ÍøÇòÅÄ	j	f
mj	.	.	.	.	.	.	.	.	.	.	10	.	.	.	false	false	Message: 2277ms	11.44	173.41	66	2312	504.80	406.90	10	460.70	2247	164.20	389.60	INVISIBLE_BOUNDARY[1]	2277	.	.	mj.edf	RIGHT	5538	3752670	Full Trial Period	3747132	103	Trial: 103	3747132	131	Ãµ¹å	°ô°ôÌÇ	ÍøÇòÅÄ	j	f
mj	.	.	.	.	.	.	.	.	.	.	11	.	.	.	false	false	Message: 2283ms	11.44	173.41	66	2312	504.80	406.90	10	460.70	2247	164.20	389.60	SYNCTIME	2283	.	.	mj.edf	RIGHT	5538	3752670	Full Trial Period	3747132	103	Trial: 103	3747132	131	Ãµ¹å	°ô°ôÌÇ	ÍøÇòÅÄ	j	f
mj	.	.	.	.	.	.	.	.	.	.	12	.	.	.	false	false	Message: 3886ms	3.61	112.68	32	3903	891.30	387.80	15	201.00	3872	783.10	375.90	INVISIBLE_BOUNDARY[2]	3886	.	.	mj.edf	RIGHT	5538	3752670	Full Trial Period	3747132	103	Trial: 103	3747132	131	Ãµ¹å	°ô°ôÌÇ	ÍøÇòÅÄ	j	f
mj	.	.	.	.	.	.	.	.	.	.	13	.	.	.	false	false	Message: 3891ms	3.61	112.68	32	3903	891.30	387.80	15	201.00	3872	783.10	375.90	SYNCTIME	3891	.	.	mj.edf	RIGHT	5538	3752670	Full Trial Period	3747132	103	Trial: 103	3747132	131	Ãµ¹å	°ô°ôÌÇ	ÍøÇòÅÄ	j	f
mj	.	.	.	.	.	.	.	.	.	.	14	.	.	.	false	false	Message: 5519ms	10.70	64.85	165	5536	879.10	389.60	19	372.00	5372	565.50	336.60	KEYBOARD	5519	.	.	mj.edf	RIGHT	5538	3752670	Full Trial Period	3747132	103	Trial: 103	3747132	131	Ãµ¹å	°ô°ôÌÇ	ÍøÇòÅÄ	j	f
mj	.	.	.	.	.	.	.	.	.	.	15	.	.	.	false	false	Message: 5584ms	.	.	.	.	.	.	.	.	.	.	.	TRIAL_RESULT 0	5584	.	.	mj.edf	RIGHT	5538	3752670	Full Trial Period	3747132	103	Trial: 103	3747132	131	Ãµ¹å	°ô°ôÌÇ	ÍøÇòÅÄ	j	f
mj	.	.	.	.	.	.	.	.	.	.	1	.	.	.	false	false	Message: -16ms	.	.	.	.	.	.	.	.	.	.	.	TRIALID 103	-16	.	.	mj.edf	RIGHT	5157	3759071	Full Trial Period	3753914	104	Trial: 104	3753914	85	°ôÇò¹÷	À¯±Ê	µ°¾í	f	j
mj	.	.	.	.	.	.	.	.	.	.	2	.	.	.	false	false	Message: -1ms	.	.	.	.	.	.	.	.	.	.	.	RECCFG CR 1000 2 0 R	-1	.	.	mj.edf	RIGHT	5157	3759071	Full Trial Period	3753914	104	Trial: 104	3753914	85	°ôÇò¹÷	À¯±Ê	µ°¾í	f	j
mj	.	.	.	.	.	.	.	.	.	.	3	.	.	.	false	false	Message: -1ms	.	.	.	.	.	.	.	.	.	.	.	ELCLCFG TOWER	-1	.	.	mj.edf	RIGHT	5157	3759071	Full Trial Period	3753914	104	Trial: 104	3753914	85	°ôÇò¹÷	À¯±Ê	µ°¾í	f	j
mj	.	.	.	.	.	.	.	.	.	.	4	.	.	.	false	false	Message: -1ms	.	.	.	.	.	.	.	.	.	.	.	GAZE_COORDS 0.00 0.00 1023.00 767.00	-1	.	.	mj.edf	RIGHT	5157	3759071	Full Trial Period	3753914	104	Trial: 104	3753914	85	°ôÇò¹÷	À¯±Ê	µ°¾í	f	j
mj	.	.	.	.	.	.	.	.	.	.	5	.	.	.	false	false	Message: -1ms	.	.	.	.	.	.	.	.	.	.	.	THRESHOLDS R 100 219	-1	.	.	mj.edf	RIGHT	5157	3759071	Full Trial Period	3753914	104	Trial: 104	3753914	85	°ôÇò¹÷	À¯±Ê	µ°¾í	f	j
mj	.	.	.	.	.	.	.	.	.	.	6	.	.	.	false	false	Message: -1ms	.	.	.	.	.	.	.	.	.	.	.	ELCL_PROC CENTROID (3)	-1	.	.	mj.edf	RIGHT	5157	3759071	Full Trial Period	3753914	104	Trial: 104	3753914	85	°ôÇò¹÷	À¯±Ê	µ°¾í	f	j
mj	.	.	.	.	.	.	.	.	.	.	7	.	.	.	false	false	Message: -1ms	.	.	.	.	.	.	.	.	.	.	.	ELCL_PCR_PARAM 5 3.0	-1	.	.	mj.edf	RIGHT	5157	3759071	Full Trial Period	3753914	104	Trial: 104	3753914	85	°ôÇò¹÷	À¯±Ê	µ°¾í	f	j
mj	.	.	.	.	.	.	.	.	.	.	8	.	.	.	false	true	Message: 0ms	.	.	.	.	.	.	.	.	.	.	.	!MODE RECORD CR 1000 2 0 R	0	.	.	mj.edf	RIGHT	5157	3759071	Full Trial Period	3753914	104	Trial: 104	3753914	85	°ôÇò¹÷	À¯±Ê	µ°¾í	f	j
mj	.	.	.	.	192	198	1	7	159.30	372.50	9	.	.	.	false	false	Message: 42ms	.	.	.	.	.	.	.	.	.	.	.	SYNCTIME	42	159.30	372.50	mj.edf	RIGHT	5157	3759071	Full Trial Period	3753914	104	Trial: 104	3753914	85	°ôÇò¹÷	À¯±Ê	µ°¾í	f	j
mj	.	.	.	.	.	.	.	.	.	.	10	.	.	.	false	false	Message: 2362ms	11.15	39.98	279	2384	526.50	417.10	9	920.00	2106	197.70	382.40	INVISIBLE_BOUNDARY[1]	2362	.	.	mj.edf	RIGHT	5157	3759071	Full Trial Period	3753914	104	Trial: 104	3753914	85	°ôÇò¹÷	À¯±Ê	µ°¾í	f	j
mj	.	.	.	.	.	.	.	.	.	.	11	.	.	.	false	false	Message: 2367ms	11.15	39.98	279	2384	526.50	417.10	9	920.00	2106	197.70	382.40	SYNCTIME	2367	.	.	mj.edf	RIGHT	5157	3759071	Full Trial Period	3753914	104	Trial: 104	3753914	85	°ôÇò¹÷	À¯±Ê	µ°¾í	f	j
mj	.	.	.	.	.	.	.	.	.	.	12	.	.	.	false	false	Message: 3572ms	6.38	19.21	332	3873	858.70	380.80	13	340.60	3542	671.70	349.30	INVISIBLE_BOUNDARY[2]	3572	.	.	mj.edf	RIGHT	5157	3759071	Full Trial Period	3753914	104	Trial: 104	3753914	85	°ôÇò¹÷	À¯±Ê	µ°¾í	f	j
mj	.	.	.	.	.	.	.	.	.	.	13	.	.	.	false	false	Message: 3575ms	6.38	19.21	332	3873	858.70	380.80	13	340.60	3542	671.70	349.30	SYNCTIME	3575	.	.	mj.edf	RIGHT	5157	3759071	Full Trial Period	3753914	104	Trial: 104	3753914	85	°ôÇò¹÷	À¯±Ê	µ°¾í	f	j
mj	.	.	.	.	56	5155	17	5100	899.90	381.20	14	[1]	2	RECTANGLE_INTERESTAREA	false	false	Message: 5138ms	.	.	.	.	.	.	.	.	.	.	.	KEYBOARD	5138	899.90	381.20	mj.edf	RIGHT	5157	3759071	Full Trial Period	3753914	104	Trial: 104	3753914	85	°ôÇò¹÷	À¯±Ê	µ°¾í	f	j
mj	.	.	.	.	.	.	.	.	.	.	15	.	.	.	false	false	Message: 5205ms	.	.	.	.	.	.	.	.	.	.	.	TRIAL_RESULT 0	5205	.	.	mj.edf	RIGHT	5157	3759071	Full Trial Period	3753914	104	Trial: 104	3753914	85	°ôÇò¹÷	À¯±Ê	µ°¾í	f	j
mj	.	.	.	.	.	.	.	.	.	.	1	.	.	.	false	false	Message: -22ms	.	.	.	.	.	.	.	.	.	.	.	TRIALID 104	-22	.	.	mj.edf	RIGHT	4759	3765528	Full Trial Period	3760769	105	Trial: 105	3760769	114	·¬ÇÑ	ÕÂÓã	Ã«½í	j	f
mj	.	.	.	.	.	.	.	.	.	.	2	.	.	.	false	false	Message: -1ms	.	.	.	.	.	.	.	.	.	.	.	RECCFG CR 1000 2 0 R	-1	.	.	mj.edf	RIGHT	4759	3765528	Full Trial Period	3760769	105	Trial: 105	3760769	114	·¬ÇÑ	ÕÂÓã	Ã«½í	j	f
mj	.	.	.	.	.	.	.	.	.	.	3	.	.	.	false	false	Message: -1ms	.	.	.	.	.	.	.	.	.	.	.	ELCLCFG TOWER	-1	.	.	mj.edf	RIGHT	4759	3765528	Full Trial Period	3760769	105	Trial: 105	3760769	114	·¬ÇÑ	ÕÂÓã	Ã«½í	j	f
mj	.	.	.	.	.	.	.	.	.	.	4	.	.	.	false	false	Message: -1ms	.	.	.	.	.	.	.	.	.	.	.	GAZE_COORDS 0.00 0.00 1023.00 767.00	-1	.	.	mj.edf	RIGHT	4759	3765528	Full Trial Period	3760769	105	Trial: 105	3760769	114	·¬ÇÑ	ÕÂÓã	Ã«½í	j	f
mj	.	.	.	.	.	.	.	.	.	.	5	.	.	.	false	false	Message: -1ms	.	.	.	.	.	.	.	.	.	.	.	THRESHOLDS R 100 219	-1	.	.	mj.edf	RIGHT	4759	3765528	Full Trial Period	3760769	105	Trial: 105	3760769	114	·¬ÇÑ	ÕÂÓã	Ã«½í	j	f
mj	.	.	.	.	.	.	.	.	.	.	6	.	.	.	false	false	Message: -1ms	.	.	.	.	.	.	.	.	.	.	.	ELCL_PROC CENTROID (3)	-1	.	.	mj.edf	RIGHT	4759	3765528	Full Trial Period	3760769	105	Trial: 105	3760769	114	·¬ÇÑ	ÕÂÓã	Ã«½í	j	f
mj	.	.	.	.	.	.	.	.	.	.	7	.	.	.	false	false	Message: -1ms	.	.	.	.	.	.	.	.	.	.	.	ELCL_PCR_PARAM 5 3.0	-1	.	.	mj.edf	RIGHT	4759	3765528	Full Trial Period	3760769	105	Trial: 105	3760769	114	·¬ÇÑ	ÕÂÓã	Ã«½í	j	f
mj	.	.	.	.	.	.	.	.	.	.	8	.	.	.	false	true	Message: 0ms	.	.	.	.	.	.	.	.	.	.	.	!MODE RECORD CR 1000 2 0 R	0	.	.	mj.edf	RIGHT	4759	3765528	Full Trial Period	3760769	105	Trial: 105	3760769	114	·¬ÇÑ	ÕÂÓã	Ã«½í	j	f
mj	48	48	1	1	.	.	.	.	.	.	9	.	.	.	false	false	Message: 44ms	.	.	141	141	161.20	413.90	1	1003.00	1	.	.	SYNCTIME	44	.	.	mj.edf	RIGHT	4759	3765528	Full Trial Period	3760769	105	Trial: 105	3760769	114	·¬ÇÑ	ÕÂÓã	Ã«½í	j	f
mj	.	.	.	.	.	.	.	.	.	.	10	.	.	.	false	false	Message: 1674ms	12.12	52.23	232	1864	152.00	393.10	8	1092.20	1633	508.30	344.00	INVISIBLE_BOUNDARY[1]	1674	.	.	mj.edf	RIGHT	4759	3765528	Full Trial Period	3760769	105	Trial: 105	3760769	114	·¬ÇÑ	ÕÂÓã	Ã«½í	j	f
mj	.	.	.	.	.	.	.	.	.	.	11	.	.	.	false	false	Message: 1677ms	12.12	52.23	232	1864	152.00	393.10	8	1092.20	1633	508.30	344.00	SYNCTIME	1677	.	.	mj.edf	RIGHT	4759	3765528	Full Trial Period	3760769	105	Trial: 105	3760769	114	·¬ÇÑ	ÕÂÓã	Ã«½í	j	f
mj	.	.	.	.	.	.	.	.	.	.	12	.	.	.	false	false	Message: 3562ms	1.68	4.21	400	3602	884.70	376.00	17	168.40	3203	834.20	369.10	INVISIBLE_BOUNDARY[2]	3562	.	.	mj.edf	RIGHT	4759	3765528	Full Trial Period	3760769	105	Trial: 105	3760769	114	·¬ÇÑ	ÕÂÓã	Ã«½í	j	f
mj	.	.	.	.	.	.	.	.	.	.	13	.	.	.	false	false	Message: 3569ms	1.68	4.21	400	3602	884.70	376.00	17	168.40	3203	834.20	369.10	SYNCTIME	3569	.	.	mj.edf	RIGHT	4759	3765528	Full Trial Period	3760769	105	Trial: 105	3760769	114	·¬ÇÑ	ÕÂÓã	Ã«½í	j	f
mj	.	.	.	.	364	4757	20	4394	614.10	366.40	14	.	.	.	false	false	Message: 4740ms	.	.	.	.	.	.	.	.	.	.	.	KEYBOARD	4740	614.10	366.40	mj.edf	RIGHT	4759	3765528	Full Trial Period	3760769	105	Trial: 105	3760769	114	·¬ÇÑ	ÕÂÓã	Ã«½í	j	f
mj	.	.	.	.	.	.	.	.	.	.	15	.	.	.	false	false	Message: 4800ms	.	.	.	.	.	.	.	.	.	.	.	TRIAL_RESULT 0	4800	.	.	mj.edf	RIGHT	4759	3765528	Full Trial Period	3760769	105	Trial: 105	3760769	114	·¬ÇÑ	ÕÂÓã	Ã«½í	j	f
mj	.	.	.	.	.	.	.	.	.	.	1	.	.	.	false	false	Message: -17ms	.	.	.	.	.	.	.	.	.	.	.	TRIALID 105	-17	.	.	mj.edf	RIGHT	4431	3771344	Full Trial Period	3766913	106	Trial: 106	3766913	120	Ä§·½	ÄÖÖÓ	´½¸à	f	f
mj	.	.	.	.	.	.	.	.	.	.	2	.	.	.	false	false	Message: -1ms	.	.	.	.	.	.	.	.	.	.	.	RECCFG CR 1000 2 0 R	-1	.	.	mj.edf	RIGHT	4431	3771344	Full Trial Period	3766913	106	Trial: 106	3766913	120	Ä§·½	ÄÖÖÓ	´½¸à	f	f
mj	.	.	.	.	.	.	.	.	.	.	3	.	.	.	false	false	Message: -1ms	.	.	.	.	.	.	.	.	.	.	.	ELCLCFG TOWER	-1	.	.	mj.edf	RIGHT	4431	3771344	Full Trial Period	3766913	106	Trial: 106	3766913	120	Ä§·½	ÄÖÖÓ	´½¸à	f	f
mj	.	.	.	.	.	.	.	.	.	.	4	.	.	.	false	false	Message: -1ms	.	.	.	.	.	.	.	.	.	.	.	GAZE_COORDS 0.00 0.00 1023.00 767.00	-1	.	.	mj.edf	RIGHT	4431	3771344	Full Trial Period	3766913	106	Trial: 106	3766913	120	Ä§·½	ÄÖÖÓ	´½¸à	f	f
mj	.	.	.	.	.	.	.	.	.	.	5	.	.	.	false	false	Message: -1ms	.	.	.	.	.	.	.	.	.	.	.	THRESHOLDS R 100 219	-1	.	.	mj.edf	RIGHT	4431	3771344	Full Trial Period	3766913	106	Trial: 106	3766913	120	Ä§·½	ÄÖÖÓ	´½¸à	f	f
mj	.	.	.	.	.	.	.	.	.	.	6	.	.	.	false	false	Message: -1ms	.	.	.	.	.	.	.	.	.	.	.	ELCL_PROC CENTROID (3)	-1	.	.	mj.edf	RIGHT	4431	3771344	Full Trial Period	3766913	106	Trial: 106	3766913	120	Ä§·½	ÄÖÖÓ	´½¸à	f	f
mj	.	.	.	.	.	.	.	.	.	.	7	.	.	.	false	false	Message: -1ms	.	.	.	.	.	.	.	.	.	.	.	ELCL_PCR_PARAM 5 3.0	-1	.	.	mj.edf	RIGHT	4431	3771344	Full Trial Period	3766913	106	Trial: 106	3766913	120	Ä§·½	ÄÖÖÓ	´½¸à	f	f
mj	.	.	.	.	.	.	.	.	.	.	8	.	.	.	false	true	Message: 0ms	.	.	.	.	.	.	.	.	.	.	.	!MODE RECORD CR 1000 2 0 R	0	.	.	mj.edf	RIGHT	4431	3771344	Full Trial Period	3766913	106	Trial: 106	3766913	120	Ä§·½	ÄÖÖÓ	´½¸à	f	f
mj	.	.	.	.	54	60	1	7	157.30	334.60	9	.	.	.	false	false	Message: 41ms	.	.	.	.	.	.	.	.	.	.	.	SYNCTIME	41	157.30	334.60	mj.edf	RIGHT	4431	3771344	Full Trial Period	3766913	106	Trial: 106	3766913	120	Ä§·½	ÄÖÖÓ	´½¸à	f	f
mj	.	.	.	.	.	.	.	.	.	.	10	.	.	.	false	false	Message: 1199ms	10.29	47.22	218	1265	473.00	382.30	6	1169.20	1048	170.60	342.00	INVISIBLE_BOUNDARY[1]	1199	.	.	mj.edf	RIGHT	4431	3771344	Full Trial Period	3766913	106	Trial: 106	3766913	120	Ä§·½	ÄÖÖÓ	´½¸à	f	f
mj	.	.	.	.	.	.	.	.	.	.	11	.	.	.	false	false	Message: 1208ms	10.29	47.22	218	1265	473.00	382.30	6	1169.20	1048	170.60	342.00	SYNCTIME	1208	.	.	mj.edf	RIGHT	4431	3771344	Full Trial Period	3766913	106	Trial: 106	3766913	120	Ä§·½	ÄÖÖÓ	´½¸à	f	f
mj	.	.	.	.	.	.	.	.	.	.	12	.	.	.	false	false	Message: 2457ms	5.87	23.57	249	2666	854.10	492.10	12	722.70	2418	748.30	353.20	INVISIBLE_BOUNDARY[2]	2457	.	.	mj.edf	RIGHT	4431	3771344	Full Trial Period	3766913	106	Trial: 106	3766913	120	Ä§·½	ÄÖÖÓ	´½¸à	f	f
mj	.	.	.	.	.	.	.	.	.	.	13	.	.	.	false	false	Message: 2465ms	5.87	23.57	249	2666	854.10	492.10	12	722.70	2418	748.30	353.20	SYNCTIME	2465	.	.	mj.edf	RIGHT	4431	3771344	Full Trial Period	3766913	106	Trial: 106	3766913	120	Ä§·½	ÄÖÖÓ	´½¸à	f	f
mj	.	.	.	.	96	4429	16	4334	732.70	427.30	14	.	.	.	false	false	Message: 4412ms	.	.	.	.	.	.	.	.	.	.	.	KEYBOARD	4412	732.70	427.30	mj.edf	RIGHT	4431	3771344	Full Trial Period	3766913	106	Trial: 106	3766913	120	Ä§·½	ÄÖÖÓ	´½¸à	f	f
mj	.	.	.	.	.	.	.	.	.	.	15	.	.	.	false	false	Message: 4476ms	.	.	.	.	.	.	.	.	.	.	.	TRIAL_RESULT 0	4476	.	.	mj.edf	RIGHT	4431	3771344	Full Trial Period	3766913	106	Trial: 106	3766913	120	Ä§·½	ÄÖÖÓ	´½¸à	f	f
mj	.	.	.	.	.	.	.	.	.	.	1	.	.	.	false	false	Message: -20ms	.	.	.	.	.	.	.	.	.	.	.	TRIALID 106	-20	.	.	mj.edf	RIGHT	7632	3782072	Full Trial Period	3774440	107	Trial: 107	3774440	35	ÓðÃ«Çò	ÊÖÖ¸	°ô°ôÌÇ	j	j
mj	.	.	.	.	.	.	.	.	.	.	2	.	.	.	false	false	Message: -1ms	.	.	.	.	.	.	.	.	.	.	.	RECCFG CR 1000 2 0 R	-1	.	.	mj.edf	RIGHT	7632	3782072	Full Trial Period	3774440	107	Trial: 107	3774440	35	ÓðÃ«Çò	ÊÖÖ¸	°ô°ôÌÇ	j	j
mj	.	.	.	.	.	.	.	.	.	.	3	.	.	.	false	false	Message: -1ms	.	.	.	.	.	.	.	.	.	.	.	ELCLCFG TOWER	-1	.	.	mj.edf	RIGHT	7632	3782072	Full Trial Period	3774440	107	Trial: 107	3774440	35	ÓðÃ«Çò	ÊÖÖ¸	°ô°ôÌÇ	j	j
mj	.	.	.	.	.	.	.	.	.	.	4	.	.	.	false	false	Message: -1ms	.	.	.	.	.	.	.	.	.	.	.	GAZE_COORDS 0.00 0.00 1023.00 767.00	-1	.	.	mj.edf	RIGHT	7632	3782072	Full Trial Period	3774440	107	Trial: 107	3774440	35	ÓðÃ«Çò	ÊÖÖ¸	°ô°ôÌÇ	j	j
mj	.	.	.	.	.	.	.	.	.	.	5	.	.	.	false	false	Message: -1ms	.	.	.	.	.	.	.	.	.	.	.	THRESHOLDS R 100 219	-1	.	.	mj.edf	RIGHT	7632	3782072	Full Trial Period	3774440	107	Trial: 107	3774440	35	ÓðÃ«Çò	ÊÖÖ¸	°ô°ôÌÇ	j	j
mj	.	.	.	.	.	.	.	.	.	.	6	.	.	.	false	false	Message: -1ms	.	.	.	.	.	.	.	.	.	.	.	ELCL_PROC CENTROID (3)	-1	.	.	mj.edf	RIGHT	7632	3782072	Full Trial Period	3774440	107	Trial: 107	3774440	35	ÓðÃ«Çò	ÊÖÖ¸	°ô°ôÌÇ	j	j
mj	.	.	.	.	.	.	.	.	.	.	7	.	.	.	false	false	Message: -1ms	.	.	.	.	.	.	.	.	.	.	.	ELCL_PCR_PARAM 5 3.0	-1	.	.	mj.edf	RIGHT	7632	3782072	Full Trial Period	3774440	107	Trial: 107	3774440	35	ÓðÃ«Çò	ÊÖÖ¸	°ô°ôÌÇ	j	j
mj	.	.	.	.	.	.	.	.	.	.	8	.	.	.	false	true	Message: 0ms	.	.	.	.	.	.	.	.	.	.	.	!MODE RECORD CR 1000 2 0 R	0	.	.	mj.edf	RIGHT	7632	3782072	Full Trial Period	3774440	107	Trial: 107	3774440	35	ÓðÃ«Çò	ÊÖÖ¸	°ô°ôÌÇ	j	j
mj	.	.	.	.	234	240	1	7	164.70	354.80	9	.	.	.	false	false	Message: 46ms	.	.	.	.	.	.	.	.	.	.	.	SYNCTIME	46	164.70	354.80	mj.edf	RIGHT	7632	3782072	Full Trial Period	3774440	107	Trial: 107	3774440	35	ÓðÃ«Çò	ÊÖÖ¸	°ô°ôÌÇ	j	j
mj	.	.	.	.	.	.	.	.	.	.	10	.	.	.	false	false	Message: 3589ms	14.39	53.89	267	3707	609.80	450.90	21	955.70	3441	197.00	340.00	INVISIBLE_BOUNDARY[1]	3589	.	.	mj.edf	RIGHT	7632	3782072	Full Trial Period	3774440	107	Trial: 107	3774440	35	ÓðÃ«Çò	ÊÖÖ¸	°ô°ôÌÇ	j	j
mj	.	.	.	.	.	.	.	.	.	.	11	.	.	.	false	false	Message: 3595ms	14.39	53.89	267	3707	609.80	450.90	21	955.70	3441	197.00	340.00	SYNCTIME	3595	.	.	mj.edf	RIGHT	7632	3782072	Full Trial Period	3774440	107	Trial: 107	3774440	35	ÓðÃ«Çò	ÊÖÖ¸	°ô°ôÌÇ	j	j
mj	.	.	.	.	.	.	.	.	.	.	12	.	.	.	false	false	Message: 5671ms	6.58	109.69	60	5702	814.00	370.10	26	270.10	5643	620.40	352.00	INVISIBLE_BOUNDARY[2]	5671	.	.	mj.edf	RIGHT	7632	3782072	Full Trial Period	3774440	107	Trial: 107	3774440	35	ÓðÃ«Çò	ÊÖÖ¸	°ô°ôÌÇ	j	j
mj	.	.	.	.	.	.	.	.	.	.	13	.	.	.	false	false	Message: 5679ms	6.58	109.69	60	5702	814.00	370.10	26	270.10	5643	620.40	352.00	SYNCTIME	5679	.	.	mj.edf	RIGHT	7632	3782072	Full Trial Period	3774440	107	Trial: 107	3774440	35	ÓðÃ«Çò	ÊÖÖ¸	°ô°ôÌÇ	j	j
mj	.	.	.	.	.	.	.	.	.	.	14	.	.	.	false	false	Message: 7613ms	0.18	2.92	60	7630	933.10	389.00	34	106.30	7571	938.20	387.20	KEYBOARD	7613	.	.	mj.edf	RIGHT	7632	3782072	Full Trial Period	3774440	107	Trial: 107	3774440	35	ÓðÃ«Çò	ÊÖÖ¸	°ô°ôÌÇ	j	j
mj	.	.	.	.	.	.	.	.	.	.	15	.	.	.	false	false	Message: 7675ms	.	.	.	.	.	.	.	.	.	.	.	TRIAL_RESULT 0	7675	.	.	mj.edf	RIGHT	7632	3782072	Full Trial Period	3774440	107	Trial: 107	3774440	35	ÓðÃ«Çò	ÊÖÖ¸	°ô°ôÌÇ	j	j
mj	.	.	.	.	.	.	.	.	.	.	1	.	.	.	false	false	Message: -15ms	.	.	.	.	.	.	.	.	.	.	.	TRIALID 107	-15	.	.	mj.edf	RIGHT	4962	3788529	Full Trial Period	3783567	108	Trial: 108	3783567	125	ÕíÍ·	ÇÉ¿ËÁ¦	¸Ö±Ê	f	f
mj	.	.	.	.	.	.	.	.	.	.	2	.	.	.	false	false	Message: -1ms	.	.	.	.	.	.	.	.	.	.	.	RECCFG CR 1000 2 0 R	-1	.	.	mj.edf	RIGHT	4962	3788529	Full Trial Period	3783567	108	Trial: 108	3783567	125	ÕíÍ·	ÇÉ¿ËÁ¦	¸Ö±Ê	f	f
mj	.	.	.	.	.	.	.	.	.	.	3	.	.	.	false	false	Message: -1ms	.	.	.	.	.	.	.	.	.	.	.	ELCLCFG TOWER	-1	.	.	mj.edf	RIGHT	4962	3788529	Full Trial Period	3783567	108	Trial: 108	3783567	125	ÕíÍ·	ÇÉ¿ËÁ¦	¸Ö±Ê	f	f
mj	.	.	.	.	.	.	.	.	.	.	4	.	.	.	false	false	Message: -1ms	.	.	.	.	.	.	.	.	.	.	.	GAZE_COORDS 0.00 0.00 1023.00 767.00	-1	.	.	mj.edf	RIGHT	4962	3788529	Full Trial Period	3783567	108	Trial: 108	3783567	125	ÕíÍ·	ÇÉ¿ËÁ¦	¸Ö±Ê	f	f
mj	.	.	.	.	.	.	.	.	.	.	5	.	.	.	false	false	Message: -1ms	.	.	.	.	.	.	.	.	.	.	.	THRESHOLDS R 100 219	-1	.	.	mj.edf	RIGHT	4962	3788529	Full Trial Period	3783567	108	Trial: 108	3783567	125	ÕíÍ·	ÇÉ¿ËÁ¦	¸Ö±Ê	f	f
mj	.	.	.	.	.	.	.	.	.	.	6	.	.	.	false	false	Message: -1ms	.	.	.	.	.	.	.	.	.	.	.	ELCL_PROC CENTROID (3)	-1	.	.	mj.edf	RIGHT	4962	3788529	Full Trial Period	3783567	108	Trial: 108	3783567	125	ÕíÍ·	ÇÉ¿ËÁ¦	¸Ö±Ê	f	f
mj	.	.	.	.	.	.	.	.	.	.	7	.	.	.	false	false	Message: -1ms	.	.	.	.	.	.	.	.	.	.	.	ELCL_PCR_PARAM 5 3.0	-1	.	.	mj.edf	RIGHT	4962	3788529	Full Trial Period	3783567	108	Trial: 108	3783567	125	ÕíÍ·	ÇÉ¿ËÁ¦	¸Ö±Ê	f	f
mj	.	.	.	.	.	.	.	.	.	.	8	.	.	.	false	true	Message: 0ms	.	.	.	.	.	.	.	.	.	.	.	!MODE RECORD CR 1000 2 0 R	0	.	.	mj.edf	RIGHT	4962	3788529	Full Trial Period	3783567	108	Trial: 108	3783567	125	ÕíÍ·	ÇÉ¿ËÁ¦	¸Ö±Ê	f	f
mj	.	.	.	.	209	215	1	7	153.30	377.90	9	.	.	.	false	false	Message: 42ms	.	.	.	.	.	.	.	.	.	.	.	SYNCTIME	42	153.30	377.90	mj.edf	RIGHT	4962	3788529	Full Trial Period	3783567	108	Trial: 108	3783567	125	ÕíÍ·	ÇÉ¿ËÁ¦	¸Ö±Ê	f	f
mj	.	.	.	.	.	.	.	.	.	.	10	.	.	.	false	false	Message: 1145ms	10.26	54.60	188	1210	462.30	416.40	5	967.50	1023	159.00	377.50	INVISIBLE_BOUNDARY[1]	1145	.	.	mj.edf	RIGHT	4962	3788529	Full Trial Period	3783567	108	Trial: 108	3783567	125	ÕíÍ·	ÇÉ¿ËÁ¦	¸Ö±Ê	f	f
mj	.	.	.	.	.	.	.	.	.	.	11	.	.	.	false	false	Message: 1151ms	10.26	54.60	188	1210	462.30	416.40	5	967.50	1023	159.00	377.50	SYNCTIME	1151	.	.	mj.edf	RIGHT	4962	3788529	Full Trial Period	3783567	108	Trial: 108	3783567	125	ÕíÍ·	ÇÉ¿ËÁ¦	¸Ö±Ê	f	f
mj	.	.	.	.	.	.	.	.	.	.	12	.	.	.	false	false	Message: 3190ms	8.12	29.98	271	3204	817.00	366.40	10	361.40	2934	579.50	335.10	INVISIBLE_BOUNDARY[2]	3190	.	.	mj.edf	RIGHT	4962	3788529	Full Trial Period	3783567	108	Trial: 108	3783567	125	ÕíÍ·	ÇÉ¿ËÁ¦	¸Ö±Ê	f	f
mj	.	.	.	.	.	.	.	.	.	.	13	.	.	.	false	false	Message: 3200ms	8.12	29.98	271	3204	817.00	366.40	10	361.40	2934	579.50	335.10	SYNCTIME	3200	.	.	mj.edf	RIGHT	4962	3788529	Full Trial Period	3783567	108	Trial: 108	3783567	125	ÕíÍ·	ÇÉ¿ËÁ¦	¸Ö±Ê	f	f
mj	.	.	.	.	89	4960	16	4872	912.30	371.90	14	.	.	.	false	false	Message: 4943ms	.	.	.	.	.	.	.	.	.	.	.	KEYBOARD	4943	912.30	371.90	mj.edf	RIGHT	4962	3788529	Full Trial Period	3783567	108	Trial: 108	3783567	125	ÕíÍ·	ÇÉ¿ËÁ¦	¸Ö±Ê	f	f
mj	.	.	.	.	.	.	.	.	.	.	15	.	.	.	false	false	Message: 5006ms	.	.	.	.	.	.	.	.	.	.	.	TRIAL_RESULT 0	5006	.	.	mj.edf	RIGHT	4962	3788529	Full Trial Period	3783567	108	Trial: 108	3783567	125	ÕíÍ·	ÇÉ¿ËÁ¦	¸Ö±Ê	f	f
mj	.	.	.	.	.	.	.	.	.	.	1	.	.	.	false	false	Message: -56ms	.	.	.	.	.	.	.	.	.	.	.	TRIALID 108	-56	.	.	mj.edf	RIGHT	5987	3796019	Full Trial Period	3790032	109	Trial: 109	3790032	123	Ë®Í°	Ö½Ïä	±ù¹÷	f	f
mj	.	.	.	.	.	.	.	.	.	.	2	.	.	.	false	false	Message: -1ms	.	.	.	.	.	.	.	.	.	.	.	RECCFG CR 1000 2 0 R	-1	.	.	mj.edf	RIGHT	5987	3796019	Full Trial Period	3790032	109	Trial: 109	3790032	123	Ë®Í°	Ö½Ïä	±ù¹÷	f	f
mj	.	.	.	.	.	.	.	.	.	.	3	.	.	.	false	false	Message: -1ms	.	.	.	.	.	.	.	.	.	.	.	ELCLCFG TOWER	-1	.	.	mj.edf	RIGHT	5987	3796019	Full Trial Period	3790032	109	Trial: 109	3790032	123	Ë®Í°	Ö½Ïä	±ù¹÷	f	f
mj	.	.	.	.	.	.	.	.	.	.	4	.	.	.	false	false	Message: -1ms	.	.	.	.	.	.	.	.	.	.	.	GAZE_COORDS 0.00 0.00 1023.00 767.00	-1	.	.	mj.edf	RIGHT	5987	3796019	Full Trial Period	3790032	109	Trial: 109	3790032	123	Ë®Í°	Ö½Ïä	±ù¹÷	f	f
mj	.	.	.	.	.	.	.	.	.	.	5	.	.	.	false	false	Message: -1ms	.	.	.	.	.	.	.	.	.	.	.	THRESHOLDS R 100 219	-1	.	.	mj.edf	RIGHT	5987	3796019	Full Trial Period	3790032	109	Trial: 109	3790032	123	Ë®Í°	Ö½Ïä	±ù¹÷	f	f
mj	.	.	.	.	.	.	.	.	.	.	6	.	.	.	false	false	Message: -1ms	.	.	.	.	.	.	.	.	.	.	.	ELCL_PROC CENTROID (3)	-1	.	.	mj.edf	RIGHT	5987	3796019	Full Trial Period	3790032	109	Trial: 109	3790032	123	Ë®Í°	Ö½Ïä	±ù¹÷	f	f
mj	.	.	.	.	.	.	.	.	.	.	7	.	.	.	false	false	Message: -1ms	.	.	.	.	.	.	.	.	.	.	.	ELCL_PCR_PARAM 5 3.0	-1	.	.	mj.edf	RIGHT	5987	3796019	Full Trial Period	3790032	109	Trial: 109	3790032	123	Ë®Í°	Ö½Ïä	±ù¹÷	f	f
mj	.	.	.	.	.	.	.	.	.	.	8	.	.	.	false	true	Message: 0ms	.	.	.	.	.	.	.	.	.	.	.	!MODE RECORD CR 1000 2 0 R	0	.	.	mj.edf	RIGHT	5987	3796019	Full Trial Period	3790032	109	Trial: 109	3790032	123	Ë®Í°	Ö½Ïä	±ù¹÷	f	f
mj	.	.	.	.	264	270	1	7	123.90	377.20	9	.	.	.	false	false	Message: 43ms	.	.	.	.	.	.	.	.	.	.	.	SYNCTIME	43	123.90	377.20	mj.edf	RIGHT	5987	3796019	Full Trial Period	3790032	109	Trial: 109	3790032	123	Ë®Í°	Ö½Ïä	±ù¹÷	f	f
mj	.	.	.	.	.	.	.	.	.	.	10	.	.	.	false	false	Message: 2548ms	0.60	3.72	160	2675	507.30	353.30	7	967.40	2516	513.10	369.30	INVISIBLE_BOUNDARY[1]	2548	.	.	mj.edf	RIGHT	5987	3796019	Full Trial Period	3790032	109	Trial: 109	3790032	123	Ë®Í°	Ö½Ïä	±ù¹÷	f	f
mj	.	.	.	.	.	.	.	.	.	.	11	.	.	.	false	false	Message: 2560ms	0.60	3.72	160	2675	507.30	353.30	7	967.40	2516	513.10	369.30	SYNCTIME	2560	.	.	mj.edf	RIGHT	5987	3796019	Full Trial Period	3790032	109	Trial: 109	3790032	123	Ë®Í°	Ö½Ïä	±ù¹÷	f	f
mj	.	.	.	.	.	.	.	.	.	.	12	.	.	.	false	false	Message: 4510ms	3.76	101.50	37	4520	885.70	369.40	18	198.80	4484	777.20	338.80	INVISIBLE_BOUNDARY[2]	4510	.	.	mj.edf	RIGHT	5987	3796019	Full Trial Period	3790032	109	Trial: 109	3790032	123	Ë®Í°	Ö½Ïä	±ù¹÷	f	f
mj	.	.	.	.	.	.	.	.	.	.	13	.	.	.	false	false	Message: 4517ms	3.76	101.50	37	4520	885.70	369.40	18	198.80	4484	777.20	338.80	SYNCTIME	4517	.	.	mj.edf	RIGHT	5987	3796019	Full Trial Period	3790032	109	Trial: 109	3790032	123	Ë®Í°	Ö½Ïä	±ù¹÷	f	f
mj	.	.	.	.	.	.	.	.	.	.	14	.	.	.	false	false	Message: 5968ms	9.68	197.51	49	5985	915.60	397.60	21	365.30	5937	629.30	350.80	KEYBOARD	5968	.	.	mj.edf	RIGHT	5987	3796019	Full Trial Period	3790032	109	Trial: 109	3790032	123	Ë®Í°	Ö½Ïä	±ù¹÷	f	f
mj	.	.	.	.	.	.	.	.	.	.	15	.	.	.	false	false	Message: 6028ms	.	.	.	.	.	.	.	.	.	.	.	TRIAL_RESULT 0	6028	.	.	mj.edf	RIGHT	5987	3796019	Full Trial Period	3790032	109	Trial: 109	3790032	123	Ë®Í°	Ö½Ïä	±ù¹÷	f	f
mj	.	.	.	.	.	.	.	.	.	.	1	.	.	.	false	false	Message: -19ms	.	.	.	.	.	.	.	.	.	.	.	TRIALID 109	-19	.	.	mj.edf	RIGHT	6989	3804699	Full Trial Period	3797710	110	Trial: 110	3797710	9	ÇÉ¿ËÁ¦	Ìú¹ì	Êé°ü	f	f
mj	.	.	.	.	.	.	.	.	.	.	2	.	.	.	false	false	Message: -1ms	.	.	.	.	.	.	.	.	.	.	.	RECCFG CR 1000 2 0 R	-1	.	.	mj.edf	RIGHT	6989	3804699	Full Trial Period	3797710	110	Trial: 110	3797710	9	ÇÉ¿ËÁ¦	Ìú¹ì	Êé°ü	f	f
mj	.	.	.	.	.	.	.	.	.	.	3	.	.	.	false	false	Message: -1ms	.	.	.	.	.	.	.	.	.	.	.	ELCLCFG TOWER	-1	.	.	mj.edf	RIGHT	6989	3804699	Full Trial Period	3797710	110	Trial: 110	3797710	9	ÇÉ¿ËÁ¦	Ìú¹ì	Êé°ü	f	f
mj	.	.	.	.	.	.	.	.	.	.	4	.	.	.	false	false	Message: -1ms	.	.	.	.	.	.	.	.	.	.	.	GAZE_COORDS 0.00 0.00 1023.00 767.00	-1	.	.	mj.edf	RIGHT	6989	3804699	Full Trial Period	3797710	110	Trial: 110	3797710	9	ÇÉ¿ËÁ¦	Ìú¹ì	Êé°ü	f	f
mj	.	.	.	.	.	.	.	.	.	.	5	.	.	.	false	false	Message: -1ms	.	.	.	.	.	.	.	.	.	.	.	THRESHOLDS R 100 219	-1	.	.	mj.edf	RIGHT	6989	3804699	Full Trial Period	3797710	110	Trial: 110	3797710	9	ÇÉ¿ËÁ¦	Ìú¹ì	Êé°ü	f	f
mj	.	.	.	.	.	.	.	.	.	.	6	.	.	.	false	false	Message: -1ms	.	.	.	.	.	.	.	.	.	.	.	ELCL_PROC CENTROID (3)	-1	.	.	mj.edf	RIGHT	6989	3804699	Full Trial Period	3797710	110	Trial: 110	3797710	9	ÇÉ¿ËÁ¦	Ìú¹ì	Êé°ü	f	f
mj	.	.	.	.	.	.	.	.	.	.	7	.	.	.	false	false	Message: -1ms	.	.	.	.	.	.	.	.	.	.	.	ELCL_PCR_PARAM 5 3.0	-1	.	.	mj.edf	RIGHT	6989	3804699	Full Trial Period	3797710	110	Trial: 110	3797710	9	ÇÉ¿ËÁ¦	Ìú¹ì	Êé°ü	f	f
mj	.	.	.	.	.	.	.	.	.	.	8	.	.	.	false	true	Message: 0ms	.	.	.	.	.	.	.	.	.	.	.	!MODE RECORD CR 1000 2 0 R	0	.	.	mj.edf	RIGHT	6989	3804699	Full Trial Period	3797710	110	Trial: 110	3797710	9	ÇÉ¿ËÁ¦	Ìú¹ì	Êé°ü	f	f
mj	91	113	1	23	.	.	.	.	.	.	9	.	.	.	false	false	Message: 47ms	.	.	.	.	.	.	.	.	.	.	.	SYNCTIME	47	.	.	mj.edf	RIGHT	6989	3804699	Full Trial Period	3797710	110	Trial: 110	3797710	9	ÇÉ¿ËÁ¦	Ìú¹ì	Êé°ü	f	f
mj	.	.	.	.	.	.	.	.	.	.	10	.	.	.	false	false	Message: 2266ms	11.70	177.25	66	2292	549.90	373.30	10	465.60	2227	205.60	350.20	INVISIBLE_BOUNDARY[1]	2266	.	.	mj.edf	RIGHT	6989	3804699	Full Trial Period	3797710	110	Trial: 110	3797710	9	ÇÉ¿ËÁ¦	Ìú¹ì	Êé°ü	f	f
mj	.	.	.	.	.	.	.	.	.	.	11	.	.	.	false	false	Message: 2272ms	11.70	177.25	66	2292	549.90	373.30	10	465.60	2227	205.60	350.20	SYNCTIME	2272	.	.	mj.edf	RIGHT	6989	3804699	Full Trial Period	3797710	110	Trial: 110	3797710	9	ÇÉ¿ËÁ¦	Ìú¹ì	Êé°ü	f	f
mj	.	.	.	.	.	.	.	.	.	.	12	.	.	.	false	false	Message: 3231ms	9.19	153.15	60	3256	819.70	373.70	13	341.10	3197	552.60	331.30	INVISIBLE_BOUNDARY[2]	3231	.	.	mj.edf	RIGHT	6989	3804699	Full Trial Period	3797710	110	Trial: 110	3797710	9	ÇÉ¿ËÁ¦	Ìú¹ì	Êé°ü	f	f
mj	.	.	.	.	.	.	.	.	.	.	13	.	.	.	false	false	Message: 3238ms	9.19	153.15	60	3256	819.70	373.70	13	341.10	3197	552.60	331.30	SYNCTIME	3238	.	.	mj.edf	RIGHT	6989	3804699	Full Trial Period	3797710	110	Trial: 110	3797710	9	ÇÉ¿ËÁ¦	Ìú¹ì	Êé°ü	f	f
mj	.	.	.	.	139	6987	25	6849	647.80	341.30	14	.	.	.	false	false	Message: 6970ms	.	.	.	.	.	.	.	.	.	.	.	KEYBOARD	6970	647.80	341.30	mj.edf	RIGHT	6989	3804699	Full Trial Period	3797710	110	Trial: 110	3797710	9	ÇÉ¿ËÁ¦	Ìú¹ì	Êé°ü	f	f
mj	.	.	.	.	.	.	.	.	.	.	15	.	.	.	false	false	Message: 7039ms	.	.	.	.	.	.	.	.	.	.	.	TRIAL_RESULT 0	7039	.	.	mj.edf	RIGHT	6989	3804699	Full Trial Period	3797710	110	Trial: 110	3797710	9	ÇÉ¿ËÁ¦	Ìú¹ì	Êé°ü	f	f
mj	.	.	.	.	.	.	.	.	.	.	1	.	.	.	false	false	Message: -16ms	.	.	.	.	.	.	.	.	.	.	.	TRIALID 110	-16	.	.	mj.edf	RIGHT	2581	3808395	Full Trial Period	3805814	111	Trial: 111	3805814	147	ÆÏÌÑ	ÂøÍ·	ÑÀË¢	f	f
mj	.	.	.	.	.	.	.	.	.	.	2	.	.	.	false	false	Message: -1ms	.	.	.	.	.	.	.	.	.	.	.	RECCFG CR 1000 2 0 R	-1	.	.	mj.edf	RIGHT	2581	3808395	Full Trial Period	3805814	111	Trial: 111	3805814	147	ÆÏÌÑ	ÂøÍ·	ÑÀË¢	f	f
mj	.	.	.	.	.	.	.	.	.	.	3	.	.	.	false	false	Message: -1ms	.	.	.	.	.	.	.	.	.	.	.	ELCLCFG TOWER	-1	.	.	mj.edf	RIGHT	2581	3808395	Full Trial Period	3805814	111	Trial: 111	3805814	147	ÆÏÌÑ	ÂøÍ·	ÑÀË¢	f	f
mj	.	.	.	.	.	.	.	.	.	.	4	.	.	.	false	false	Message: -1ms	.	.	.	.	.	.	.	.	.	.	.	GAZE_COORDS 0.00 0.00 1023.00 767.00	-1	.	.	mj.edf	RIGHT	2581	3808395	Full Trial Period	3805814	111	Trial: 111	3805814	147	ÆÏÌÑ	ÂøÍ·	ÑÀË¢	f	f
mj	.	.	.	.	.	.	.	.	.	.	5	.	.	.	false	false	Message: -1ms	.	.	.	.	.	.	.	.	.	.	.	THRESHOLDS R 100 219	-1	.	.	mj.edf	RIGHT	2581	3808395	Full Trial Period	3805814	111	Trial: 111	3805814	147	ÆÏÌÑ	ÂøÍ·	ÑÀË¢	f	f
mj	.	.	.	.	.	.	.	.	.	.	6	.	.	.	false	false	Message: -1ms	.	.	.	.	.	.	.	.	.	.	.	ELCL_PROC CENTROID (3)	-1	.	.	mj.edf	RIGHT	2581	3808395	Full Trial Period	3805814	111	Trial: 111	3805814	147	ÆÏÌÑ	ÂøÍ·	ÑÀË¢	f	f
mj	.	.	.	.	.	.	.	.	.	.	7	.	.	.	false	false	Message: -1ms	.	.	.	.	.	.	.	.	.	.	.	ELCL_PCR_PARAM 5 3.0	-1	.	.	mj.edf	RIGHT	2581	3808395	Full Trial Period	3805814	111	Trial: 111	3805814	147	ÆÏÌÑ	ÂøÍ·	ÑÀË¢	f	f
mj	.	.	.	.	.	.	.	.	.	.	8	.	.	.	false	true	Message: 0ms	.	.	.	.	.	.	.	.	.	.	.	!MODE RECORD CR 1000 2 0 R	0	.	.	mj.edf	RIGHT	2581	3808395	Full Trial Period	3805814	111	Trial: 111	3805814	147	ÆÏÌÑ	ÂøÍ·	ÑÀË¢	f	f
mj	74	106	1	33	.	.	.	.	.	.	9	.	.	.	false	false	Message: 42ms	.	.	.	.	.	.	.	.	.	.	.	SYNCTIME	42	.	.	mj.edf	RIGHT	2581	3808395	Full Trial Period	3805814	111	Trial: 111	3805814	147	ÆÏÌÑ	ÂøÍ·	ÑÀË¢	f	f
mj	.	.	.	.	.	.	.	.	.	.	10	.	.	.	false	false	Message: 757ms	13.15	212.16	62	788	552.10	342.20	4	488.60	727	163.80	377.80	INVISIBLE_BOUNDARY[1]	757	.	.	mj.edf	RIGHT	2581	3808395	Full Trial Period	3805814	111	Trial: 111	3805814	147	ÆÏÌÑ	ÂøÍ·	ÑÀË¢	f	f
mj	.	.	.	.	.	.	.	.	.	.	11	.	.	.	false	false	Message: 767ms	13.15	212.16	62	788	552.10	342.20	4	488.60	727	163.80	377.80	SYNCTIME	767	.	.	mj.edf	RIGHT	2581	3808395	Full Trial Period	3805814	111	Trial: 111	3805814	147	ÆÏÌÑ	ÂøÍ·	ÑÀË¢	f	f
mj	.	.	.	.	37	1825	10	1789	888.60	353.40	12	.	.	.	false	false	Message: 1793ms	.	.	.	.	.	.	.	.	.	.	.	INVISIBLE_BOUNDARY[2]	1793	888.60	353.40	mj.edf	RIGHT	2581	3808395	Full Trial Period	3805814	111	Trial: 111	3805814	147	ÆÏÌÑ	ÂøÍ·	ÑÀË¢	f	f
mj	.	.	.	.	37	1825	10	1789	888.60	353.40	13	.	.	.	false	false	Message: 1800ms	.	.	.	.	.	.	.	.	.	.	.	SYNCTIME	1800	888.60	353.40	mj.edf	RIGHT	2581	3808395	Full Trial Period	3805814	111	Trial: 111	3805814	147	ÆÏÌÑ	ÂøÍ·	ÑÀË¢	f	f
mj	.	.	.	.	.	.	.	.	.	.	14	.	.	.	false	false	Message: 2562ms	7.71	248.85	31	2579	846.40	356.80	12	338.50	2549	619.30	333.70	KEYBOARD	2562	.	.	mj.edf	RIGHT	2581	3808395	Full Trial Period	3805814	111	Trial: 111	3805814	147	ÆÏÌÑ	ÂøÍ·	ÑÀË¢	f	f
mj	.	.	.	.	.	.	.	.	.	.	15	.	.	.	false	false	Message: 2626ms	.	.	.	.	.	.	.	.	.	.	.	TRIAL_RESULT 0	2626	.	.	mj.edf	RIGHT	2581	3808395	Full Trial Period	3805814	111	Trial: 111	3805814	147	ÆÏÌÑ	ÂøÍ·	ÑÀË¢	f	f
mj	.	.	.	.	.	.	.	.	.	.	1	.	.	.	false	false	Message: -16ms	.	.	.	.	.	.	.	.	.	.	.	TRIALID 111	-16	.	.	mj.edf	RIGHT	3895	3813508	Full Trial Period	3809613	112	Trial: 112	3809613	76	ÌÀÔ²	Ö¸ÄÏÕë	ÏÚ±ý	j	j
mj	.	.	.	.	.	.	.	.	.	.	2	.	.	.	false	false	Message: -1ms	.	.	.	.	.	.	.	.	.	.	.	RECCFG CR 1000 2 0 R	-1	.	.	mj.edf	RIGHT	3895	3813508	Full Trial Period	3809613	112	Trial: 112	3809613	76	ÌÀÔ²	Ö¸ÄÏÕë	ÏÚ±ý	j	j
mj	.	.	.	.	.	.	.	.	.	.	3	.	.	.	false	false	Message: -1ms	.	.	.	.	.	.	.	.	.	.	.	ELCLCFG TOWER	-1	.	.	mj.edf	RIGHT	3895	3813508	Full Trial Period	3809613	112	Trial: 112	3809613	76	ÌÀÔ²	Ö¸ÄÏÕë	ÏÚ±ý	j	j
mj	.	.	.	.	.	.	.	.	.	.	4	.	.	.	false	false	Message: -1ms	.	.	.	.	.	.	.	.	.	.	.	GAZE_COORDS 0.00 0.00 1023.00 767.00	-1	.	.	mj.edf	RIGHT	3895	3813508	Full Trial Period	3809613	112	Trial: 112	3809613	76	ÌÀÔ²	Ö¸ÄÏÕë	ÏÚ±ý	j	j
mj	.	.	.	.	.	.	.	.	.	.	5	.	.	.	false	false	Message: -1ms	.	.	.	.	.	.	.	.	.	.	.	THRESHOLDS R 100 219	-1	.	.	mj.edf	RIGHT	3895	3813508	Full Trial Period	3809613	112	Trial: 112	3809613	76	ÌÀÔ²	Ö¸ÄÏÕë	ÏÚ±ý	j	j
mj	.	.	.	.	.	.	.	.	.	.	6	.	.	.	false	false	Message: -1ms	.	.	.	.	.	.	.	.	.	.	.	ELCL_PROC CENTROID (3)	-1	.	.	mj.edf	RIGHT	3895	3813508	Full Trial Period	3809613	112	Trial: 112	3809613	76	ÌÀÔ²	Ö¸ÄÏÕë	ÏÚ±ý	j	j
mj	.	.	.	.	.	.	.	.	.	.	7	.	.	.	false	false	Message: -1ms	.	.	.	.	.	.	.	.	.	.	.	ELCL_PCR_PARAM 5 3.0	-1	.	.	mj.edf	RIGHT	3895	3813508	Full Trial Period	3809613	112	Trial: 112	3809613	76	ÌÀÔ²	Ö¸ÄÏÕë	ÏÚ±ý	j	j
mj	.	.	.	.	.	.	.	.	.	.	8	.	.	.	false	true	Message: 0ms	.	.	.	.	.	.	.	.	.	.	.	!MODE RECORD CR 1000 2 0 R	0	.	.	mj.edf	RIGHT	3895	3813508	Full Trial Period	3809613	112	Trial: 112	3809613	76	ÌÀÔ²	Ö¸ÄÏÕë	ÏÚ±ý	j	j
mj	.	.	.	.	216	222	1	7	137.90	372.60	9	.	.	.	false	false	Message: 42ms	.	.	.	.	.	.	.	.	.	.	.	SYNCTIME	42	137.90	372.60	mj.edf	RIGHT	3895	3813508	Full Trial Period	3809613	112	Trial: 112	3809613	76	ÌÀÔ²	Ö¸ÄÏÕë	ÏÚ±ý	j	j
mj	.	.	.	.	.	.	.	.	.	.	10	.	.	.	false	false	Message: 1769ms	2.31	11.46	202	1953	524.60	391.80	7	973.90	1752	530.60	326.00	INVISIBLE_BOUNDARY[1]	1769	.	.	mj.edf	RIGHT	3895	3813508	Full Trial Period	3809613	112	Trial: 112	3809613	76	ÌÀÔ²	Ö¸ÄÏÕë	ÏÚ±ý	j	j
mj	.	.	.	.	.	.	.	.	.	.	11	.	.	.	false	false	Message: 1775ms	2.31	11.46	202	1953	524.60	391.80	7	973.90	1752	530.60	326.00	SYNCTIME	1775	.	.	mj.edf	RIGHT	3895	3813508	Full Trial Period	3809613	112	Trial: 112	3809613	76	ÌÀÔ²	Ö¸ÄÏÕë	ÏÚ±ý	j	j
mj	.	.	.	.	.	.	.	.	.	.	12	.	.	.	false	false	Message: 2826ms	9.74	30.91	315	3108	860.90	380.00	11	430.00	2794	580.10	314.70	INVISIBLE_BOUNDARY[2]	2826	.	.	mj.edf	RIGHT	3895	3813508	Full Trial Period	3809613	112	Trial: 112	3809613	76	ÌÀÔ²	Ö¸ÄÏÕë	ÏÚ±ý	j	j
mj	.	.	.	.	.	.	.	.	.	.	13	.	.	.	false	false	Message: 2834ms	9.74	30.91	315	3108	860.90	380.00	11	430.00	2794	580.10	314.70	SYNCTIME	2834	.	.	mj.edf	RIGHT	3895	3813508	Full Trial Period	3809613	112	Trial: 112	3809613	76	ÌÀÔ²	Ö¸ÄÏÕë	ÏÚ±ý	j	j
mj	.	.	.	.	66	3893	15	3828	910.00	386.00	14	[1]	2	RECTANGLE_INTERESTAREA	false	false	Message: 3876ms	.	.	.	.	.	.	.	.	.	.	.	KEYBOARD	3876	910.00	386.00	mj.edf	RIGHT	3895	3813508	Full Trial Period	3809613	112	Trial: 112	3809613	76	ÌÀÔ²	Ö¸ÄÏÕë	ÏÚ±ý	j	j
mj	.	.	.	.	.	.	.	.	.	.	15	.	.	.	false	false	Message: 3939ms	.	.	.	.	.	.	.	.	.	.	.	TRIAL_RESULT 0	3939	.	.	mj.edf	RIGHT	3895	3813508	Full Trial Period	3809613	112	Trial: 112	3809613	76	ÌÀÔ²	Ö¸ÄÏÕë	ÏÚ±ý	j	j
mj	.	.	.	.	.	.	.	.	.	.	1	.	.	.	false	false	Message: -20ms	.	.	.	.	.	.	.	.	.	.	.	TRIALID 112	-20	.	.	mj.edf	RIGHT	3866	3818724	Full Trial Period	3814858	113	Trial: 113	3814858	34	·¨Ê½³¤¹÷	ÊÖÖ¸	ÓðÃ«Çò	f	f
mj	.	.	.	.	.	.	.	.	.	.	2	.	.	.	false	false	Message: -1ms	.	.	.	.	.	.	.	.	.	.	.	RECCFG CR 1000 2 0 R	-1	.	.	mj.edf	RIGHT	3866	3818724	Full Trial Period	3814858	113	Trial: 113	3814858	34	·¨Ê½³¤¹÷	ÊÖÖ¸	ÓðÃ«Çò	f	f
mj	.	.	.	.	.	.	.	.	.	.	3	.	.	.	false	false	Message: -1ms	.	.	.	.	.	.	.	.	.	.	.	ELCLCFG TOWER	-1	.	.	mj.edf	RIGHT	3866	3818724	Full Trial Period	3814858	113	Trial: 113	3814858	34	·¨Ê½³¤¹÷	ÊÖÖ¸	ÓðÃ«Çò	f	f
mj	.	.	.	.	.	.	.	.	.	.	4	.	.	.	false	false	Message: -1ms	.	.	.	.	.	.	.	.	.	.	.	GAZE_COORDS 0.00 0.00 1023.00 767.00	-1	.	.	mj.edf	RIGHT	3866	3818724	Full Trial Period	3814858	113	Trial: 113	3814858	34	·¨Ê½³¤¹÷	ÊÖÖ¸	ÓðÃ«Çò	f	f
mj	.	.	.	.	.	.	.	.	.	.	5	.	.	.	false	false	Message: -1ms	.	.	.	.	.	.	.	.	.	.	.	THRESHOLDS R 100 219	-1	.	.	mj.edf	RIGHT	3866	3818724	Full Trial Period	3814858	113	Trial: 113	3814858	34	·¨Ê½³¤¹÷	ÊÖÖ¸	ÓðÃ«Çò	f	f
mj	.	.	.	.	.	.	.	.	.	.	6	.	.	.	false	false	Message: -1ms	.	.	.	.	.	.	.	.	.	.	.	ELCL_PROC CENTROID (3)	-1	.	.	mj.edf	RIGHT	3866	3818724	Full Trial Period	3814858	113	Trial: 113	3814858	34	·¨Ê½³¤¹÷	ÊÖÖ¸	ÓðÃ«Çò	f	f
mj	.	.	.	.	.	.	.	.	.	.	7	.	.	.	false	false	Message: -1ms	.	.	.	.	.	.	.	.	.	.	.	ELCL_PCR_PARAM 5 3.0	-1	.	.	mj.edf	RIGHT	3866	3818724	Full Trial Period	3814858	113	Trial: 113	3814858	34	·¨Ê½³¤¹÷	ÊÖÖ¸	ÓðÃ«Çò	f	f
mj	.	.	.	.	.	.	.	.	.	.	8	.	.	.	false	true	Message: 0ms	.	.	.	.	.	.	.	.	.	.	.	!MODE RECORD CR 1000 2 0 R	0	.	.	mj.edf	RIGHT	3866	3818724	Full Trial Period	3814858	113	Trial: 113	3814858	34	·¨Ê½³¤¹÷	ÊÖÖ¸	ÓðÃ«Çò	f	f
mj	.	.	.	.	203	209	1	7	130.20	381.30	9	.	.	.	false	false	Message: 47ms	.	.	.	.	.	.	.	.	.	.	.	SYNCTIME	47	130.20	381.30	mj.edf	RIGHT	3866	3818724	Full Trial Period	3814858	113	Trial: 113	3814858	34	·¨Ê½³¤¹÷	ÊÖÖ¸	ÓðÃ«Çò	f	f
mj	.	.	.	.	.	.	.	.	.	.	10	.	.	.	false	false	Message: 1517ms	6.03	123.13	49	1547	536.20	353.20	6	413.30	1499	361.40	372.20	INVISIBLE_BOUNDARY[1]	1517	.	.	mj.edf	RIGHT	3866	3818724	Full Trial Period	3814858	113	Trial: 113	3814858	34	·¨Ê½³¤¹÷	ÊÖÖ¸	ÓðÃ«Çò	f	f
mj	.	.	.	.	.	.	.	.	.	.	11	.	.	.	false	false	Message: 1521ms	6.03	123.13	49	1547	536.20	353.20	6	413.30	1499	361.40	372.20	SYNCTIME	1521	.	.	mj.edf	RIGHT	3866	3818724	Full Trial Period	3814858	113	Trial: 113	3814858	34	·¨Ê½³¤¹÷	ÊÖÖ¸	ÓðÃ«Çò	f	f
mj	.	.	.	.	.	.	.	.	.	.	12	.	.	.	false	false	Message: 2686ms	3.70	123.37	30	2703	877.50	402.90	11	235.10	2674	771.80	368.20	INVISIBLE_BOUNDARY[2]	2686	.	.	mj.edf	RIGHT	3866	3818724	Full Trial Period	3814858	113	Trial: 113	3814858	34	·¨Ê½³¤¹÷	ÊÖÖ¸	ÓðÃ«Çò	f	f
mj	.	.	.	.	.	.	.	.	.	.	13	.	.	.	false	false	Message: 2696ms	3.70	123.37	30	2703	877.50	402.90	11	235.10	2674	771.80	368.20	SYNCTIME	2696	.	.	mj.edf	RIGHT	3866	3818724	Full Trial Period	3814858	113	Trial: 113	3814858	34	·¨Ê½³¤¹÷	ÊÖÖ¸	ÓðÃ«Çò	f	f
mj	.	.	.	.	.	.	.	.	.	.	14	.	.	.	false	false	Message: 3847ms	16.84	177.24	95	3864	393.90	306.60	15	564.10	3770	890.90	367.20	KEYBOARD	3847	.	.	mj.edf	RIGHT	3866	3818724	Full Trial Period	3814858	113	Trial: 113	3814858	34	·¨Ê½³¤¹÷	ÊÖÖ¸	ÓðÃ«Çò	f	f
mj	.	.	.	.	.	.	.	.	.	.	15	.	.	.	false	false	Message: 3907ms	.	.	.	.	.	.	.	.	.	.	.	TRIAL_RESULT 0	3907	.	.	mj.edf	RIGHT	3866	3818724	Full Trial Period	3814858	113	Trial: 113	3814858	34	·¨Ê½³¤¹÷	ÊÖÖ¸	ÓðÃ«Çò	f	f
mj	.	.	.	.	.	.	.	.	.	.	1	.	.	.	false	false	Message: -17ms	.	.	.	.	.	.	.	.	.	.	.	TRIALID 113	-17	.	.	mj.edf	RIGHT	4207	3824045	Full Trial Period	3819838	114	Trial: 114	3819838	3	Ð¬×Ó	ÆøÇò	µÆÅÝ	j	j
mj	.	.	.	.	.	.	.	.	.	.	2	.	.	.	false	false	Message: -2ms	.	.	.	.	.	.	.	.	.	.	.	RECCFG CR 1000 2 0 R	-2	.	.	mj.edf	RIGHT	4207	3824045	Full Trial Period	3819838	114	Trial: 114	3819838	3	Ð¬×Ó	ÆøÇò	µÆÅÝ	j	j
mj	.	.	.	.	.	.	.	.	.	.	3	.	.	.	false	false	Message: -2ms	.	.	.	.	.	.	.	.	.	.	.	ELCLCFG TOWER	-2	.	.	mj.edf	RIGHT	4207	3824045	Full Trial Period	3819838	114	Trial: 114	3819838	3	Ð¬×Ó	ÆøÇò	µÆÅÝ	j	j
mj	.	.	.	.	.	.	.	.	.	.	4	.	.	.	false	false	Message: -2ms	.	.	.	.	.	.	.	.	.	.	.	GAZE_COORDS 0.00 0.00 1023.00 767.00	-2	.	.	mj.edf	RIGHT	4207	3824045	Full Trial Period	3819838	114	Trial: 114	3819838	3	Ð¬×Ó	ÆøÇò	µÆÅÝ	j	j
mj	.	.	.	.	.	.	.	.	.	.	5	.	.	.	false	false	Message: -2ms	.	.	.	.	.	.	.	.	.	.	.	THRESHOLDS R 100 219	-2	.	.	mj.edf	RIGHT	4207	3824045	Full Trial Period	3819838	114	Trial: 114	3819838	3	Ð¬×Ó	ÆøÇò	µÆÅÝ	j	j
mj	.	.	.	.	.	.	.	.	.	.	6	.	.	.	false	false	Message: -2ms	.	.	.	.	.	.	.	.	.	.	.	ELCL_PROC CENTROID (3)	-2	.	.	mj.edf	RIGHT	4207	3824045	Full Trial Period	3819838	114	Trial: 114	3819838	3	Ð¬×Ó	ÆøÇò	µÆÅÝ	j	j
mj	.	.	.	.	.	.	.	.	.	.	7	.	.	.	false	false	Message: -2ms	.	.	.	.	.	.	.	.	.	.	.	ELCL_PCR_PARAM 5 3.0	-2	.	.	mj.edf	RIGHT	4207	3824045	Full Trial Period	3819838	114	Trial: 114	3819838	3	Ð¬×Ó	ÆøÇò	µÆÅÝ	j	j
mj	.	.	.	.	.	.	.	.	.	.	8	.	.	.	false	false	Message: -1ms	.	.	.	.	.	.	.	.	.	.	.	!MODE RECORD CR 1000 2 0 R	-1	.	.	mj.edf	RIGHT	4207	3824045	Full Trial Period	3819838	114	Trial: 114	3819838	3	Ð¬×Ó	ÆøÇò	µÆÅÝ	j	j
mj	70	98	1	29	.	.	.	.	.	.	9	.	.	.	false	false	Message: 49ms	.	.	.	.	.	.	.	.	.	.	.	SYNCTIME	49	.	.	mj.edf	RIGHT	4207	3824045	Full Trial Period	3819838	114	Trial: 114	3819838	3	Ð¬×Ó	ÆøÇò	µÆÅÝ	j	j
mj	.	.	.	.	.	.	.	.	.	.	10	.	.	.	false	false	Message: 1726ms	1.47	7.60	193	1893	537.80	354.10	7	916.20	1701	550.00	314.20	INVISIBLE_BOUNDARY[1]	1726	.	.	mj.edf	RIGHT	4207	3824045	Full Trial Period	3819838	114	Trial: 114	3819838	3	Ð¬×Ó	ÆøÇò	µÆÅÝ	j	j
mj	.	.	.	.	.	.	.	.	.	.	11	.	.	.	false	false	Message: 1732ms	1.47	7.60	193	1893	537.80	354.10	7	916.20	1701	550.00	314.20	SYNCTIME	1732	.	.	mj.edf	RIGHT	4207	3824045	Full Trial Period	3819838	114	Trial: 114	3819838	3	Ð¬×Ó	ÆøÇò	µÆÅÝ	j	j
mj	.	.	.	.	.	.	.	.	.	.	12	.	.	.	false	false	Message: 3439ms	2.65	6.52	406	3456	886.70	380.60	12	237.50	3051	813.50	349.20	INVISIBLE_BOUNDARY[2]	3439	.	.	mj.edf	RIGHT	4207	3824045	Full Trial Period	3819838	114	Trial: 114	3819838	3	Ð¬×Ó	ÆøÇò	µÆÅÝ	j	j
mj	.	.	.	.	.	.	.	.	.	.	13	.	.	.	false	false	Message: 3448ms	2.65	6.52	406	3456	886.70	380.60	12	237.50	3051	813.50	349.20	SYNCTIME	3448	.	.	mj.edf	RIGHT	4207	3824045	Full Trial Period	3819838	114	Trial: 114	3819838	3	Ð¬×Ó	ÆøÇò	µÆÅÝ	j	j
mj	.	.	.	.	219	4205	16	3987	591.20	324.10	14	.	.	.	false	false	Message: 4188ms	.	.	.	.	.	.	.	.	.	.	.	KEYBOARD	4188	591.20	324.10	mj.edf	RIGHT	4207	3824045	Full Trial Period	3819838	114	Trial: 114	3819838	3	Ð¬×Ó	ÆøÇò	µÆÅÝ	j	j
mj	.	.	.	.	.	.	.	.	.	.	15	.	.	.	false	false	Message: 4250ms	.	.	.	.	.	.	.	.	.	.	.	TRIAL_RESULT 0	4250	.	.	mj.edf	RIGHT	4207	3824045	Full Trial Period	3819838	114	Trial: 114	3819838	3	Ð¬×Ó	ÆøÇò	µÆÅÝ	j	j
mj	.	.	.	.	.	.	.	.	.	.	1	.	.	.	false	false	Message: -17ms	.	.	.	.	.	.	.	.	.	.	.	TRIALID 114	-17	.	.	mj.edf	RIGHT	5521	3830924	Full Trial Period	3825403	115	Trial: 115	3825403	21	ÒÂ¼Ü	ÇúÆæ±ý	Í¼ÕÂ	j	j
mj	.	.	.	.	.	.	.	.	.	.	2	.	.	.	false	false	Message: -1ms	.	.	.	.	.	.	.	.	.	.	.	RECCFG CR 1000 2 0 R	-1	.	.	mj.edf	RIGHT	5521	3830924	Full Trial Period	3825403	115	Trial: 115	3825403	21	ÒÂ¼Ü	ÇúÆæ±ý	Í¼ÕÂ	j	j
mj	.	.	.	.	.	.	.	.	.	.	3	.	.	.	false	false	Message: -1ms	.	.	.	.	.	.	.	.	.	.	.	ELCLCFG TOWER	-1	.	.	mj.edf	RIGHT	5521	3830924	Full Trial Period	3825403	115	Trial: 115	3825403	21	ÒÂ¼Ü	ÇúÆæ±ý	Í¼ÕÂ	j	j
mj	.	.	.	.	.	.	.	.	.	.	4	.	.	.	false	false	Message: -1ms	.	.	.	.	.	.	.	.	.	.	.	GAZE_COORDS 0.00 0.00 1023.00 767.00	-1	.	.	mj.edf	RIGHT	5521	3830924	Full Trial Period	3825403	115	Trial: 115	3825403	21	ÒÂ¼Ü	ÇúÆæ±ý	Í¼ÕÂ	j	j
mj	.	.	.	.	.	.	.	.	.	.	5	.	.	.	false	false	Message: -1ms	.	.	.	.	.	.	.	.	.	.	.	THRESHOLDS R 100 219	-1	.	.	mj.edf	RIGHT	5521	3830924	Full Trial Period	3825403	115	Trial: 115	3825403	21	ÒÂ¼Ü	ÇúÆæ±ý	Í¼ÕÂ	j	j
mj	.	.	.	.	.	.	.	.	.	.	6	.	.	.	false	false	Message: -1ms	.	.	.	.	.	.	.	.	.	.	.	ELCL_PROC CENTROID (3)	-1	.	.	mj.edf	RIGHT	5521	3830924	Full Trial Period	3825403	115	Trial: 115	3825403	21	ÒÂ¼Ü	ÇúÆæ±ý	Í¼ÕÂ	j	j
mj	.	.	.	.	.	.	.	.	.	.	7	.	.	.	false	false	Message: -1ms	.	.	.	.	.	.	.	.	.	.	.	ELCL_PCR_PARAM 5 3.0	-1	.	.	mj.edf	RIGHT	5521	3830924	Full Trial Period	3825403	115	Trial: 115	3825403	21	ÒÂ¼Ü	ÇúÆæ±ý	Í¼ÕÂ	j	j
mj	.	.	.	.	.	.	.	.	.	.	8	.	.	.	false	true	Message: 0ms	.	.	.	.	.	.	.	.	.	.	.	!MODE RECORD CR 1000 2 0 R	0	.	.	mj.edf	RIGHT	5521	3830924	Full Trial Period	3825403	115	Trial: 115	3825403	21	ÒÂ¼Ü	ÇúÆæ±ý	Í¼ÕÂ	j	j
mj	.	.	.	.	306	314	1	9	127.70	357.70	9	.	.	.	false	false	Message: 50ms	.	.	.	.	.	.	.	.	.	.	.	SYNCTIME	50	127.70	357.70	mj.edf	RIGHT	5521	3830924	Full Trial Period	3825403	115	Trial: 115	3825403	21	ÒÂ¼Ü	ÇúÆæ±ý	Í¼ÕÂ	j	j
mj	.	.	.	.	.	.	.	.	.	.	10	.	.	.	false	false	Message: 1629ms	3.15	16.95	186	1795	501.90	400.10	7	873.00	1610	528.50	313.80	INVISIBLE_BOUNDARY[1]	1629	.	.	mj.edf	RIGHT	5521	3830924	Full Trial Period	3825403	115	Trial: 115	3825403	21	ÒÂ¼Ü	ÇúÆæ±ý	Í¼ÕÂ	j	j
mj	.	.	.	.	.	.	.	.	.	.	11	.	.	.	false	false	Message: 1633ms	3.15	16.95	186	1795	501.90	400.10	7	873.00	1610	528.50	313.80	SYNCTIME	1633	.	.	mj.edf	RIGHT	5521	3830924	Full Trial Period	3825403	115	Trial: 115	3825403	21	ÒÂ¼Ü	ÇúÆæ±ý	Í¼ÕÂ	j	j
mj	.	.	.	.	.	.	.	.	.	.	12	.	.	.	false	false	Message: 3718ms	5.49	30.99	177	3772	825.30	372.60	15	312.80	3596	667.80	333.20	INVISIBLE_BOUNDARY[2]	3718	.	.	mj.edf	RIGHT	5521	3830924	Full Trial Period	3825403	115	Trial: 115	3825403	21	ÒÂ¼Ü	ÇúÆæ±ý	Í¼ÕÂ	j	j
mj	.	.	.	.	.	.	.	.	.	.	13	.	.	.	false	false	Message: 3724ms	5.49	30.99	177	3772	825.30	372.60	15	312.80	3596	667.80	333.20	SYNCTIME	3724	.	.	mj.edf	RIGHT	5521	3830924	Full Trial Period	3825403	115	Trial: 115	3825403	21	ÒÂ¼Ü	ÇúÆæ±ý	Í¼ÕÂ	j	j
mj	.	.	.	.	.	.	.	.	.	.	14	.	.	.	false	false	Message: 5502ms	0.08	0.85	93	5519	830.90	377.70	24	94.90	5427	829.10	376.20	KEYBOARD	5502	.	.	mj.edf	RIGHT	5521	3830924	Full Trial Period	3825403	115	Trial: 115	3825403	21	ÒÂ¼Ü	ÇúÆæ±ý	Í¼ÕÂ	j	j
mj	.	.	.	.	.	.	.	.	.	.	15	.	.	.	false	false	Message: 5567ms	.	.	.	.	.	.	.	.	.	.	.	TRIAL_RESULT 0	5567	.	.	mj.edf	RIGHT	5521	3830924	Full Trial Period	3825403	115	Trial: 115	3825403	21	ÒÂ¼Ü	ÇúÆæ±ý	Í¼ÕÂ	j	j
mj	.	.	.	.	.	.	.	.	.	.	1	.	.	.	false	false	Message: -16ms	.	.	.	.	.	.	.	.	.	.	.	TRIALID 115	-16	.	.	mj.edf	RIGHT	3790	3836141	Full Trial Period	3832351	116	Trial: 116	3832351	29	Ç¦±Ê	Éß	Ð¡Ïª	j	j
mj	.	.	.	.	.	.	.	.	.	.	2	.	.	.	false	false	Message: -1ms	.	.	.	.	.	.	.	.	.	.	.	RECCFG CR 1000 2 0 R	-1	.	.	mj.edf	RIGHT	3790	3836141	Full Trial Period	3832351	116	Trial: 116	3832351	29	Ç¦±Ê	Éß	Ð¡Ïª	j	j
mj	.	.	.	.	.	.	.	.	.	.	3	.	.	.	false	false	Message: -1ms	.	.	.	.	.	.	.	.	.	.	.	ELCLCFG TOWER	-1	.	.	mj.edf	RIGHT	3790	3836141	Full Trial Period	3832351	116	Trial: 116	3832351	29	Ç¦±Ê	Éß	Ð¡Ïª	j	j
mj	.	.	.	.	.	.	.	.	.	.	4	.	.	.	false	false	Message: -1ms	.	.	.	.	.	.	.	.	.	.	.	GAZE_COORDS 0.00 0.00 1023.00 767.00	-1	.	.	mj.edf	RIGHT	3790	3836141	Full Trial Period	3832351	116	Trial: 116	3832351	29	Ç¦±Ê	Éß	Ð¡Ïª	j	j
mj	.	.	.	.	.	.	.	.	.	.	5	.	.	.	false	false	Message: -1ms	.	.	.	.	.	.	.	.	.	.	.	THRESHOLDS R 100 219	-1	.	.	mj.edf	RIGHT	3790	3836141	Full Trial Period	3832351	116	Trial: 116	3832351	29	Ç¦±Ê	Éß	Ð¡Ïª	j	j
mj	.	.	.	.	.	.	.	.	.	.	6	.	.	.	false	false	Message: -1ms	.	.	.	.	.	.	.	.	.	.	.	ELCL_PROC CENTROID (3)	-1	.	.	mj.edf	RIGHT	3790	3836141	Full Trial Period	3832351	116	Trial: 116	3832351	29	Ç¦±Ê	Éß	Ð¡Ïª	j	j
mj	.	.	.	.	.	.	.	.	.	.	7	.	.	.	false	false	Message: -1ms	.	.	.	.	.	.	.	.	.	.	.	ELCL_PCR_PARAM 5 3.0	-1	.	.	mj.edf	RIGHT	3790	3836141	Full Trial Period	3832351	116	Trial: 116	3832351	29	Ç¦±Ê	Éß	Ð¡Ïª	j	j
mj	.	.	.	.	.	.	.	.	.	.	8	.	.	.	false	true	Message: 0ms	.	.	.	.	.	.	.	.	.	.	.	!MODE RECORD CR 1000 2 0 R	0	.	.	mj.edf	RIGHT	3790	3836141	Full Trial Period	3832351	116	Trial: 116	3832351	29	Ç¦±Ê	Éß	Ð¡Ïª	j	j
mj	.	.	.	.	201	207	1	7	170.30	371.10	9	.	.	.	false	false	Message: 42ms	.	.	.	.	.	.	.	.	.	.	.	SYNCTIME	42	170.30	371.10	mj.edf	RIGHT	3790	3836141	Full Trial Period	3832351	116	Trial: 116	3832351	29	Ç¦±Ê	Éß	Ð¡Ïª	j	j
mj	.	.	.	.	.	.	.	.	.	.	10	.	.	.	false	false	Message: 497ms	12.17	53.37	228	570	497.40	396.60	2	860.20	343	135.40	376.30	INVISIBLE_BOUNDARY[1]	497	.	.	mj.edf	RIGHT	3790	3836141	Full Trial Period	3832351	116	Trial: 116	3832351	29	Ç¦±Ê	Éß	Ð¡Ïª	j	j
mj	.	.	.	.	.	.	.	.	.	.	11	.	.	.	false	false	Message: 500ms	12.17	53.37	228	570	497.40	396.60	2	860.20	343	135.40	376.30	SYNCTIME	500	.	.	mj.edf	RIGHT	3790	3836141	Full Trial Period	3832351	116	Trial: 116	3832351	29	Ç¦±Ê	Éß	Ð¡Ïª	j	j
mj	.	.	.	.	.	.	.	.	.	.	12	.	.	.	false	false	Message: 1603ms	4.23	25.77	164	1750	840.40	403.30	8	235.50	1587	722.30	359.60	INVISIBLE_BOUNDARY[2]	1603	.	.	mj.edf	RIGHT	3790	3836141	Full Trial Period	3832351	116	Trial: 116	3832351	29	Ç¦±Ê	Éß	Ð¡Ïª	j	j
mj	.	.	.	.	.	.	.	.	.	.	13	.	.	.	false	false	Message: 1609ms	4.23	25.77	164	1750	840.40	403.30	8	235.50	1587	722.30	359.60	SYNCTIME	1609	.	.	mj.edf	RIGHT	3790	3836141	Full Trial Period	3832351	116	Trial: 116	3832351	29	Ç¦±Ê	Éß	Ð¡Ïª	j	j
mj	.	.	.	.	.	.	.	.	.	.	14	.	.	.	false	false	Message: 3771ms	0.06	2.78	20	3788	905.00	364.50	14	85.20	3769	903.30	364.40	KEYBOARD	3771	.	.	mj.edf	RIGHT	3790	3836141	Full Trial Period	3832351	116	Trial: 116	3832351	29	Ç¦±Ê	Éß	Ð¡Ïª	j	j
mj	.	.	.	.	.	.	.	.	.	.	15	.	.	.	false	false	Message: 3828ms	.	.	.	.	.	.	.	.	.	.	.	TRIAL_RESULT 0	3828	.	.	mj.edf	RIGHT	3790	3836141	Full Trial Period	3832351	116	Trial: 116	3832351	29	Ç¦±Ê	Éß	Ð¡Ïª	j	j
mj	.	.	.	.	.	.	.	.	.	.	1	.	.	.	false	false	Message: -16ms	.	.	.	.	.	.	.	.	.	.	.	TRIALID 116	-16	.	.	mj.edf	RIGHT	6165	3843549	Full Trial Period	3837384	117	Trial: 117	3837384	126	µÆÁý	èÖ×Ó	ÑÀ¸à	f	f
mj	.	.	.	.	.	.	.	.	.	.	2	.	.	.	false	false	Message: -1ms	.	.	.	.	.	.	.	.	.	.	.	RECCFG CR 1000 2 0 R	-1	.	.	mj.edf	RIGHT	6165	3843549	Full Trial Period	3837384	117	Trial: 117	3837384	126	µÆÁý	èÖ×Ó	ÑÀ¸à	f	f
mj	.	.	.	.	.	.	.	.	.	.	3	.	.	.	false	false	Message: -1ms	.	.	.	.	.	.	.	.	.	.	.	ELCLCFG TOWER	-1	.	.	mj.edf	RIGHT	6165	3843549	Full Trial Period	3837384	117	Trial: 117	3837384	126	µÆÁý	èÖ×Ó	ÑÀ¸à	f	f
mj	.	.	.	.	.	.	.	.	.	.	4	.	.	.	false	false	Message: -1ms	.	.	.	.	.	.	.	.	.	.	.	GAZE_COORDS 0.00 0.00 1023.00 767.00	-1	.	.	mj.edf	RIGHT	6165	3843549	Full Trial Period	3837384	117	Trial: 117	3837384	126	µÆÁý	èÖ×Ó	ÑÀ¸à	f	f
mj	.	.	.	.	.	.	.	.	.	.	5	.	.	.	false	false	Message: -1ms	.	.	.	.	.	.	.	.	.	.	.	THRESHOLDS R 100 219	-1	.	.	mj.edf	RIGHT	6165	3843549	Full Trial Period	3837384	117	Trial: 117	3837384	126	µÆÁý	èÖ×Ó	ÑÀ¸à	f	f
mj	.	.	.	.	.	.	.	.	.	.	6	.	.	.	false	false	Message: -1ms	.	.	.	.	.	.	.	.	.	.	.	ELCL_PROC CENTROID (3)	-1	.	.	mj.edf	RIGHT	6165	3843549	Full Trial Period	3837384	117	Trial: 117	3837384	126	µÆÁý	èÖ×Ó	ÑÀ¸à	f	f
mj	.	.	.	.	.	.	.	.	.	.	7	.	.	.	false	false	Message: -1ms	.	.	.	.	.	.	.	.	.	.	.	ELCL_PCR_PARAM 5 3.0	-1	.	.	mj.edf	RIGHT	6165	3843549	Full Trial Period	3837384	117	Trial: 117	3837384	126	µÆÁý	èÖ×Ó	ÑÀ¸à	f	f
mj	.	.	.	.	.	.	.	.	.	.	8	.	.	.	false	true	Message: 0ms	.	.	.	.	.	.	.	.	.	.	.	!MODE RECORD CR 1000 2 0 R	0	.	.	mj.edf	RIGHT	6165	3843549	Full Trial Period	3837384	117	Trial: 117	3837384	126	µÆÁý	èÖ×Ó	ÑÀ¸à	f	f
mj	.	.	.	.	169	175	1	7	160.80	369.10	9	.	.	.	false	false	Message: 42ms	.	.	.	.	.	.	.	.	.	.	.	SYNCTIME	42	160.80	369.10	mj.edf	RIGHT	6165	3843549	Full Trial Period	3837384	117	Trial: 117	3837384	126	µÆÁý	èÖ×Ó	ÑÀ¸à	f	f
mj	.	.	.	.	.	.	.	.	.	.	10	.	.	.	false	false	Message: 2929ms	1.26	6.24	202	3095	565.10	381.20	7	891.80	2894	599.30	368.10	INVISIBLE_BOUNDARY[1]	2929	.	.	mj.edf	RIGHT	6165	3843549	Full Trial Period	3837384	117	Trial: 117	3837384	126	µÆÁý	èÖ×Ó	ÑÀ¸à	f	f
mj	.	.	.	.	.	.	.	.	.	.	11	.	.	.	false	false	Message: 2933ms	1.26	6.24	202	3095	565.10	381.20	7	891.80	2894	599.30	368.10	SYNCTIME	2933	.	.	mj.edf	RIGHT	6165	3843549	Full Trial Period	3837384	117	Trial: 117	3837384	126	µÆÁý	èÖ×Ó	ÑÀ¸à	f	f
mj	.	.	.	.	.	.	.	.	.	.	12	.	.	.	false	false	Message: 4331ms	10.98	177.08	62	4354	836.70	396.90	12	360.60	4293	526.30	306.80	INVISIBLE_BOUNDARY[2]	4331	.	.	mj.edf	RIGHT	6165	3843549	Full Trial Period	3837384	117	Trial: 117	3837384	126	µÆÁý	èÖ×Ó	ÑÀ¸à	f	f
mj	.	.	.	.	.	.	.	.	.	.	13	.	.	.	false	false	Message: 4341ms	10.98	177.08	62	4354	836.70	396.90	12	360.60	4293	526.30	306.80	SYNCTIME	4341	.	.	mj.edf	RIGHT	6165	3843549	Full Trial Period	3837384	117	Trial: 117	3837384	126	µÆÁý	èÖ×Ó	ÑÀ¸à	f	f
mj	.	.	.	.	.	.	.	.	.	.	14	.	.	.	false	false	Message: 6147ms	10.64	43.27	246	6163	873.20	459.00	18	815.00	5918	580.40	337.20	KEYBOARD	6147	.	.	mj.edf	RIGHT	6165	3843549	Full Trial Period	3837384	117	Trial: 117	3837384	126	µÆÁý	èÖ×Ó	ÑÀ¸à	f	f
mj	.	.	.	.	.	.	.	.	.	.	15	.	.	.	false	false	Message: 6252ms	.	.	.	.	.	.	.	.	.	.	.	TRIAL_RESULT 0	6252	.	.	mj.edf	RIGHT	6165	3843549	Full Trial Period	3837384	117	Trial: 117	3837384	126	µÆÁý	èÖ×Ó	ÑÀ¸à	f	f
mj	.	.	.	.	.	.	.	.	.	.	1	.	.	.	false	false	Message: -20ms	.	.	.	.	.	.	.	.	.	.	.	TRIALID 117	-20	.	.	mj.edf	RIGHT	4774	3849486	Full Trial Period	3844712	118	Trial: 118	3844712	43	Î¢²¨Â¯	±£ÏÕÏä	ÒûË®»ú	j	f
mj	.	.	.	.	.	.	.	.	.	.	2	.	.	.	false	false	Message: -1ms	.	.	.	.	.	.	.	.	.	.	.	RECCFG CR 1000 2 0 R	-1	.	.	mj.edf	RIGHT	4774	3849486	Full Trial Period	3844712	118	Trial: 118	3844712	43	Î¢²¨Â¯	±£ÏÕÏä	ÒûË®»ú	j	f
mj	.	.	.	.	.	.	.	.	.	.	3	.	.	.	false	false	Message: -1ms	.	.	.	.	.	.	.	.	.	.	.	ELCLCFG TOWER	-1	.	.	mj.edf	RIGHT	4774	3849486	Full Trial Period	3844712	118	Trial: 118	3844712	43	Î¢²¨Â¯	±£ÏÕÏä	ÒûË®»ú	j	f
mj	.	.	.	.	.	.	.	.	.	.	4	.	.	.	false	false	Message: -1ms	.	.	.	.	.	.	.	.	.	.	.	GAZE_COORDS 0.00 0.00 1023.00 767.00	-1	.	.	mj.edf	RIGHT	4774	3849486	Full Trial Period	3844712	118	Trial: 118	3844712	43	Î¢²¨Â¯	±£ÏÕÏä	ÒûË®»ú	j	f
mj	.	.	.	.	.	.	.	.	.	.	5	.	.	.	false	false	Message: -1ms	.	.	.	.	.	.	.	.	.	.	.	THRESHOLDS R 100 219	-1	.	.	mj.edf	RIGHT	4774	3849486	Full Trial Period	3844712	118	Trial: 118	3844712	43	Î¢²¨Â¯	±£ÏÕÏä	ÒûË®»ú	j	f
mj	.	.	.	.	.	.	.	.	.	.	6	.	.	.	false	false	Message: -1ms	.	.	.	.	.	.	.	.	.	.	.	ELCL_PROC CENTROID (3)	-1	.	.	mj.edf	RIGHT	4774	3849486	Full Trial Period	3844712	118	Trial: 118	3844712	43	Î¢²¨Â¯	±£ÏÕÏä	ÒûË®»ú	j	f
mj	.	.	.	.	.	.	.	.	.	.	7	.	.	.	false	false	Message: -1ms	.	.	.	.	.	.	.	.	.	.	.	ELCL_PCR_PARAM 5 3.0	-1	.	.	mj.edf	RIGHT	4774	3849486	Full Trial Period	3844712	118	Trial: 118	3844712	43	Î¢²¨Â¯	±£ÏÕÏä	ÒûË®»ú	j	f
mj	.	.	.	.	.	.	.	.	.	.	8	.	.	.	false	true	Message: 0ms	.	.	.	.	.	.	.	.	.	.	.	!MODE RECORD CR 1000 2 0 R	0	.	.	mj.edf	RIGHT	4774	3849486	Full Trial Period	3844712	118	Trial: 118	3844712	43	Î¢²¨Â¯	±£ÏÕÏä	ÒûË®»ú	j	f
mj	.	.	.	.	.	.	.	.	.	.	9	.	.	.	false	false	Message: 46ms	.	.	130	130	146.70	410.10	1	921.80	1	.	.	SYNCTIME	46	.	.	mj.edf	RIGHT	4774	3849486	Full Trial Period	3844712	118	Trial: 118	3844712	43	Î¢²¨Â¯	±£ÏÕÏä	ÒûË®»ú	j	f
mj	.	.	.	.	.	.	.	.	.	.	10	.	.	.	false	false	Message: 1373ms	3.84	20.87	184	1535	502.20	423.50	9	824.60	1352	520.50	314.80	INVISIBLE_BOUNDARY[1]	1373	.	.	mj.edf	RIGHT	4774	3849486	Full Trial Period	3844712	118	Trial: 118	3844712	43	Î¢²¨Â¯	±£ÏÕÏä	ÒûË®»ú	j	f
mj	.	.	.	.	.	.	.	.	.	.	11	.	.	.	false	false	Message: 1379ms	3.84	20.87	184	1535	502.20	423.50	9	824.60	1352	520.50	314.80	SYNCTIME	1379	.	.	mj.edf	RIGHT	4774	3849486	Full Trial Period	3844712	118	Trial: 118	3844712	43	Î¢²¨Â¯	±£ÏÕÏä	ÒûË®»ú	j	f
mj	.	.	.	.	.	.	.	.	.	.	12	.	.	.	false	false	Message: 3595ms	7.84	36.48	215	3633	747.90	494.80	14	820.90	3419	550.20	373.60	INVISIBLE_BOUNDARY[2]	3595	.	.	mj.edf	RIGHT	4774	3849486	Full Trial Period	3844712	118	Trial: 118	3844712	43	Î¢²¨Â¯	±£ÏÕÏä	ÒûË®»ú	j	f
mj	.	.	.	.	.	.	.	.	.	.	13	.	.	.	false	false	Message: 3604ms	7.84	36.48	215	3633	747.90	494.80	14	820.90	3419	550.20	373.60	SYNCTIME	3604	.	.	mj.edf	RIGHT	4774	3849486	Full Trial Period	3844712	118	Trial: 118	3844712	43	Î¢²¨Â¯	±£ÏÕÏä	ÒûË®»ú	j	f
mj	.	.	.	.	.	.	.	.	.	.	14	.	.	.	false	false	Message: 4755ms	9.42	57.08	165	4772	916.10	483.20	17	594.70	4608	651.50	379.90	KEYBOARD	4755	.	.	mj.edf	RIGHT	4774	3849486	Full Trial Period	3844712	118	Trial: 118	3844712	43	Î¢²¨Â¯	±£ÏÕÏä	ÒûË®»ú	j	f
mj	.	.	.	.	.	.	.	.	.	.	15	.	.	.	false	false	Message: 4819ms	.	.	.	.	.	.	.	.	.	.	.	TRIAL_RESULT 0	4819	.	.	mj.edf	RIGHT	4774	3849486	Full Trial Period	3844712	118	Trial: 118	3844712	43	Î¢²¨Â¯	±£ÏÕÏä	ÒûË®»ú	j	f
mj	.	.	.	.	.	.	.	.	.	.	1	.	.	.	false	false	Message: -23ms	.	.	.	.	.	.	.	.	.	.	.	TRIALID 118	-23	.	.	mj.edf	RIGHT	4022	3855110	Full Trial Period	3851088	119	Trial: 119	3851088	122	ÊÖ±í	É××Ó	ÌøÉþ	f	f
mj	.	.	.	.	.	.	.	.	.	.	2	.	.	.	false	false	Message: -1ms	.	.	.	.	.	.	.	.	.	.	.	RECCFG CR 1000 2 0 R	-1	.	.	mj.edf	RIGHT	4022	3855110	Full Trial Period	3851088	119	Trial: 119	3851088	122	ÊÖ±í	É××Ó	ÌøÉþ	f	f
mj	.	.	.	.	.	.	.	.	.	.	3	.	.	.	false	false	Message: -1ms	.	.	.	.	.	.	.	.	.	.	.	ELCLCFG TOWER	-1	.	.	mj.edf	RIGHT	4022	3855110	Full Trial Period	3851088	119	Trial: 119	3851088	122	ÊÖ±í	É××Ó	ÌøÉþ	f	f
mj	.	.	.	.	.	.	.	.	.	.	4	.	.	.	false	false	Message: -1ms	.	.	.	.	.	.	.	.	.	.	.	GAZE_COORDS 0.00 0.00 1023.00 767.00	-1	.	.	mj.edf	RIGHT	4022	3855110	Full Trial Period	3851088	119	Trial: 119	3851088	122	ÊÖ±í	É××Ó	ÌøÉþ	f	f
mj	.	.	.	.	.	.	.	.	.	.	5	.	.	.	false	false	Message: -1ms	.	.	.	.	.	.	.	.	.	.	.	THRESHOLDS R 100 219	-1	.	.	mj.edf	RIGHT	4022	3855110	Full Trial Period	3851088	119	Trial: 119	3851088	122	ÊÖ±í	É××Ó	ÌøÉþ	f	f
mj	.	.	.	.	.	.	.	.	.	.	6	.	.	.	false	false	Message: -1ms	.	.	.	.	.	.	.	.	.	.	.	ELCL_PROC CENTROID (3)	-1	.	.	mj.edf	RIGHT	4022	3855110	Full Trial Period	3851088	119	Trial: 119	3851088	122	ÊÖ±í	É××Ó	ÌøÉþ	f	f
mj	.	.	.	.	.	.	.	.	.	.	7	.	.	.	false	false	Message: -1ms	.	.	.	.	.	.	.	.	.	.	.	ELCL_PCR_PARAM 5 3.0	-1	.	.	mj.edf	RIGHT	4022	3855110	Full Trial Period	3851088	119	Trial: 119	3851088	122	ÊÖ±í	É××Ó	ÌøÉþ	f	f
mj	.	.	.	.	.	.	.	.	.	.	8	.	.	.	false	true	Message: 0ms	.	.	.	.	.	.	.	.	.	.	.	!MODE RECORD CR 1000 2 0 R	0	.	.	mj.edf	RIGHT	4022	3855110	Full Trial Period	3851088	119	Trial: 119	3851088	122	ÊÖ±í	É××Ó	ÌøÉþ	f	f
mj	.	.	.	.	120	126	1	7	225.10	327.00	9	.	.	.	false	false	Message: 44ms	.	.	.	.	.	.	.	.	.	.	.	SYNCTIME	44	225.10	327.00	mj.edf	RIGHT	4022	3855110	Full Trial Period	3851088	119	Trial: 119	3851088	122	ÊÖ±í	É××Ó	ÌøÉþ	f	f
mj	.	.	.	.	.	.	.	.	.	.	10	.	.	.	false	false	Message: 614ms	11.55	222.08	52	635	522.10	385.10	5	394.00	584	179.80	377.00	INVISIBLE_BOUNDARY[1]	614	.	.	mj.edf	RIGHT	4022	3855110	Full Trial Period	3851088	119	Trial: 119	3851088	122	ÊÖ±í	É××Ó	ÌøÉþ	f	f
mj	.	.	.	.	.	.	.	.	.	.	11	.	.	.	false	false	Message: 618ms	11.55	222.08	52	635	522.10	385.10	5	394.00	584	179.80	377.00	SYNCTIME	618	.	.	mj.edf	RIGHT	4022	3855110	Full Trial Period	3851088	119	Trial: 119	3851088	122	ÊÖ±í	É××Ó	ÌøÉþ	f	f
mj	.	.	.	.	73	1833	9	1761	796.50	375.60	12	.	.	.	false	false	Message: 1769ms	.	.	.	.	.	.	.	.	.	.	.	INVISIBLE_BOUNDARY[2]	1769	796.50	375.60	mj.edf	RIGHT	4022	3855110	Full Trial Period	3851088	119	Trial: 119	3851088	122	ÊÖ±í	É××Ó	ÌøÉþ	f	f
mj	.	.	.	.	73	1833	9	1761	796.50	375.60	13	.	.	.	false	false	Message: 1776ms	.	.	.	.	.	.	.	.	.	.	.	SYNCTIME	1776	796.50	375.60	mj.edf	RIGHT	4022	3855110	Full Trial Period	3851088	119	Trial: 119	3851088	122	ÊÖ±í	É××Ó	ÌøÉþ	f	f
mj	.	.	.	.	.	.	.	.	.	.	14	.	.	.	false	false	Message: 4003ms	3.49	13.92	251	4020	831.40	367.60	17	185.50	3770	727.70	358.40	KEYBOARD	4003	.	.	mj.edf	RIGHT	4022	3855110	Full Trial Period	3851088	119	Trial: 119	3851088	122	ÊÖ±í	É××Ó	ÌøÉþ	f	f
mj	.	.	.	.	.	.	.	.	.	.	15	.	.	.	false	false	Message: 4066ms	.	.	.	.	.	.	.	.	.	.	.	TRIAL_RESULT 0	4066	.	.	mj.edf	RIGHT	4022	3855110	Full Trial Period	3851088	119	Trial: 119	3851088	122	ÊÖ±í	É××Ó	ÌøÉþ	f	f
mj	.	.	.	.	.	.	.	.	.	.	1	.	.	.	false	false	Message: -15ms	.	.	.	.	.	.	.	.	.	.	.	TRIALID 119	-15	.	.	mj.edf	RIGHT	4142	3860855	Full Trial Period	3856713	120	Trial: 120	3856713	124	Ë®ºø	Æ¤Çò	Ð¬×Ó	f	f
mj	.	.	.	.	.	.	.	.	.	.	2	.	.	.	false	false	Message: -1ms	.	.	.	.	.	.	.	.	.	.	.	RECCFG CR 1000 2 0 R	-1	.	.	mj.edf	RIGHT	4142	3860855	Full Trial Period	3856713	120	Trial: 120	3856713	124	Ë®ºø	Æ¤Çò	Ð¬×Ó	f	f
mj	.	.	.	.	.	.	.	.	.	.	3	.	.	.	false	false	Message: -1ms	.	.	.	.	.	.	.	.	.	.	.	ELCLCFG TOWER	-1	.	.	mj.edf	RIGHT	4142	3860855	Full Trial Period	3856713	120	Trial: 120	3856713	124	Ë®ºø	Æ¤Çò	Ð¬×Ó	f	f
mj	.	.	.	.	.	.	.	.	.	.	4	.	.	.	false	false	Message: -1ms	.	.	.	.	.	.	.	.	.	.	.	GAZE_COORDS 0.00 0.00 1023.00 767.00	-1	.	.	mj.edf	RIGHT	4142	3860855	Full Trial Period	3856713	120	Trial: 120	3856713	124	Ë®ºø	Æ¤Çò	Ð¬×Ó	f	f
mj	.	.	.	.	.	.	.	.	.	.	5	.	.	.	false	false	Message: -1ms	.	.	.	.	.	.	.	.	.	.	.	THRESHOLDS R 100 219	-1	.	.	mj.edf	RIGHT	4142	3860855	Full Trial Period	3856713	120	Trial: 120	3856713	124	Ë®ºø	Æ¤Çò	Ð¬×Ó	f	f
mj	.	.	.	.	.	.	.	.	.	.	6	.	.	.	false	false	Message: -1ms	.	.	.	.	.	.	.	.	.	.	.	ELCL_PROC CENTROID (3)	-1	.	.	mj.edf	RIGHT	4142	3860855	Full Trial Period	3856713	120	Trial: 120	3856713	124	Ë®ºø	Æ¤Çò	Ð¬×Ó	f	f
mj	.	.	.	.	.	.	.	.	.	.	7	.	.	.	false	false	Message: -1ms	.	.	.	.	.	.	.	.	.	.	.	ELCL_PCR_PARAM 5 3.0	-1	.	.	mj.edf	RIGHT	4142	3860855	Full Trial Period	3856713	120	Trial: 120	3856713	124	Ë®ºø	Æ¤Çò	Ð¬×Ó	f	f
mj	.	.	.	.	.	.	.	.	.	.	8	.	.	.	false	true	Message: 0ms	.	.	.	.	.	.	.	.	.	.	.	!MODE RECORD CR 1000 2 0 R	0	.	.	mj.edf	RIGHT	4142	3860855	Full Trial Period	3856713	120	Trial: 120	3856713	124	Ë®ºø	Æ¤Çò	Ð¬×Ó	f	f
mj	.	.	.	.	222	230	1	9	158.80	371.90	9	.	.	.	false	false	Message: 43ms	.	.	.	.	.	.	.	.	.	.	.	SYNCTIME	43	158.80	371.90	mj.edf	RIGHT	4142	3860855	Full Trial Period	3856713	120	Trial: 120	3856713	124	Ë®ºø	Æ¤Çò	Ð¬×Ó	f	f
mj	.	.	.	.	.	.	.	.	.	.	10	.	.	.	false	false	Message: 675ms	11.96	221.46	54	689	560.20	385.60	3	465.70	636	214.60	319.40	INVISIBLE_BOUNDARY[1]	675	.	.	mj.edf	RIGHT	4142	3860855	Full Trial Period	3856713	120	Trial: 120	3856713	124	Ë®ºø	Æ¤Çò	Ð¬×Ó	f	f
mj	.	.	.	.	.	.	.	.	.	.	11	.	.	.	false	false	Message: 684ms	11.96	221.46	54	689	560.20	385.60	3	465.70	636	214.60	319.40	SYNCTIME	684	.	.	mj.edf	RIGHT	4142	3860855	Full Trial Period	3856713	120	Trial: 120	3856713	124	Ë®ºø	Æ¤Çò	Ð¬×Ó	f	f
mj	.	.	.	.	.	.	.	.	.	.	12	.	.	.	false	false	Message: 3027ms	3.00	43.52	69	3066	896.40	375.20	10	215.30	2998	806.90	360.20	INVISIBLE_BOUNDARY[2]	3027	.	.	mj.edf	RIGHT	4142	3860855	Full Trial Period	3856713	120	Trial: 120	3856713	124	Ë®ºø	Æ¤Çò	Ð¬×Ó	f	f
mj	.	.	.	.	.	.	.	.	.	.	13	.	.	.	false	false	Message: 3034ms	3.00	43.52	69	3066	896.40	375.20	10	215.30	2998	806.90	360.20	SYNCTIME	3034	.	.	mj.edf	RIGHT	4142	3860855	Full Trial Period	3856713	120	Trial: 120	3856713	124	Ë®ºø	Æ¤Çò	Ð¬×Ó	f	f
mj	.	.	.	.	.	.	.	.	.	.	14	.	.	.	false	false	Message: 4123ms	6.30	27.65	228	4140	637.20	570.30	13	724.70	3913	624.50	383.50	KEYBOARD	4123	.	.	mj.edf	RIGHT	4142	3860855	Full Trial Period	3856713	120	Trial: 120	3856713	124	Ë®ºø	Æ¤Çò	Ð¬×Ó	f	f
mj	.	.	.	.	.	.	.	.	.	.	15	.	.	.	false	false	Message: 4190ms	.	.	.	.	.	.	.	.	.	.	.	TRIAL_RESULT 0	4190	.	.	mj.edf	RIGHT	4142	3860855	Full Trial Period	3856713	120	Trial: 120	3856713	124	Ë®ºø	Æ¤Çò	Ð¬×Ó	f	f
mj	.	.	.	.	.	.	.	.	.	.	1	.	.	.	false	false	Message: -16ms	.	.	.	.	.	.	.	.	.	.	.	TRIALID 120	-16	.	.	mj.edf	RIGHT	5014	3867752	Full Trial Period	3862738	121	Trial: 121	3862738	97	¸ÊÕá	¹ÕÕÈ	É¡±ú	j	j
mj	.	.	.	.	.	.	.	.	.	.	2	.	.	.	false	false	Message: -1ms	.	.	.	.	.	.	.	.	.	.	.	RECCFG CR 1000 2 0 R	-1	.	.	mj.edf	RIGHT	5014	3867752	Full Trial Period	3862738	121	Trial: 121	3862738	97	¸ÊÕá	¹ÕÕÈ	É¡±ú	j	j
mj	.	.	.	.	.	.	.	.	.	.	3	.	.	.	false	false	Message: -1ms	.	.	.	.	.	.	.	.	.	.	.	ELCLCFG TOWER	-1	.	.	mj.edf	RIGHT	5014	3867752	Full Trial Period	3862738	121	Trial: 121	3862738	97	¸ÊÕá	¹ÕÕÈ	É¡±ú	j	j
mj	.	.	.	.	.	.	.	.	.	.	4	.	.	.	false	false	Message: -1ms	.	.	.	.	.	.	.	.	.	.	.	GAZE_COORDS 0.00 0.00 1023.00 767.00	-1	.	.	mj.edf	RIGHT	5014	3867752	Full Trial Period	3862738	121	Trial: 121	3862738	97	¸ÊÕá	¹ÕÕÈ	É¡±ú	j	j
mj	.	.	.	.	.	.	.	.	.	.	5	.	.	.	false	false	Message: -1ms	.	.	.	.	.	.	.	.	.	.	.	THRESHOLDS R 100 219	-1	.	.	mj.edf	RIGHT	5014	3867752	Full Trial Period	3862738	121	Trial: 121	3862738	97	¸ÊÕá	¹ÕÕÈ	É¡±ú	j	j
mj	.	.	.	.	.	.	.	.	.	.	6	.	.	.	false	false	Message: -1ms	.	.	.	.	.	.	.	.	.	.	.	ELCL_PROC CENTROID (3)	-1	.	.	mj.edf	RIGHT	5014	3867752	Full Trial Period	3862738	121	Trial: 121	3862738	97	¸ÊÕá	¹ÕÕÈ	É¡±ú	j	j
mj	.	.	.	.	.	.	.	.	.	.	7	.	.	.	false	false	Message: -1ms	.	.	.	.	.	.	.	.	.	.	.	ELCL_PCR_PARAM 5 3.0	-1	.	.	mj.edf	RIGHT	5014	3867752	Full Trial Period	3862738	121	Trial: 121	3862738	97	¸ÊÕá	¹ÕÕÈ	É¡±ú	j	j
mj	.	.	.	.	.	.	.	.	.	.	8	.	.	.	false	true	Message: 0ms	.	.	.	.	.	.	.	.	.	.	.	!MODE RECORD CR 1000 2 0 R	0	.	.	mj.edf	RIGHT	5014	3867752	Full Trial Period	3862738	121	Trial: 121	3862738	97	¸ÊÕá	¹ÕÕÈ	É¡±ú	j	j
mj	.	.	.	.	161	167	1	7	151.30	338.10	9	.	.	.	false	false	Message: 42ms	.	.	.	.	.	.	.	.	.	.	.	SYNCTIME	42	151.30	338.10	mj.edf	RIGHT	5014	3867752	Full Trial Period	3862738	121	Trial: 121	3862738	97	¸ÊÕá	¹ÕÕÈ	É¡±ú	j	j
mj	.	.	.	.	.	.	.	.	.	.	10	.	.	.	false	false	Message: 1599ms	2.54	11.14	228	1806	511.80	410.90	7	936.50	1579	533.60	341.40	INVISIBLE_BOUNDARY[1]	1599	.	.	mj.edf	RIGHT	5014	3867752	Full Trial Period	3862738	121	Trial: 121	3862738	97	¸ÊÕá	¹ÕÕÈ	É¡±ú	j	j
mj	.	.	.	.	.	.	.	.	.	.	11	.	.	.	false	false	Message: 1608ms	2.54	11.14	228	1806	511.80	410.90	7	936.50	1579	533.60	341.40	SYNCTIME	1608	.	.	mj.edf	RIGHT	5014	3867752	Full Trial Period	3862738	121	Trial: 121	3862738	97	¸ÊÕá	¹ÕÕÈ	É¡±ú	j	j
mj	.	.	.	.	.	.	.	.	.	.	12	.	.	.	false	false	Message: 3989ms	11.36	192.62	59	4015	839.40	415.10	16	487.00	3957	509.00	350.40	INVISIBLE_BOUNDARY[2]	3989	.	.	mj.edf	RIGHT	5014	3867752	Full Trial Period	3862738	121	Trial: 121	3862738	97	¸ÊÕá	¹ÕÕÈ	É¡±ú	j	j
mj	.	.	.	.	.	.	.	.	.	.	13	.	.	.	false	false	Message: 4000ms	11.36	192.62	59	4015	839.40	415.10	16	487.00	3957	509.00	350.40	SYNCTIME	4000	.	.	mj.edf	RIGHT	5014	3867752	Full Trial Period	3862738	121	Trial: 121	3862738	97	¸ÊÕá	¹ÕÕÈ	É¡±ú	j	j
[truncated: 423 more rows]
