# Supplementary material for: Shape Representation of Word Was Automatically Activated in the Encoding Phase
Source: PLoS One. 2016 Oct 27;11(10):e0165534. doi: 10.1371/journal.pone.0165534 (PMC5082803; doi:10.1371/journal.pone.0165534)
Supplement: S1 File — (ZIP) [file pone.0165534.s001.zip › Experiment 1-Data/sjw-ia.xls]

RECORDING_SESSION_LABEL	DATA_FILE	EYE_USED	IA_AREA	IA_AVERAGE_FIX_PUPIL_SIZE	IA_BOTTOM	IA_DWELL_TIME	IA_DWELL_TIME_%	IA_FIRST_FIXATION_DURATION	IA_FIRST_FIXATION_INDEX	IA_FIRST_FIXATION_RUN_INDEX	IA_FIRST_FIXATION_TIME	IA_FIRST_FIXATION_VISITED_IA_COUNT	IA_FIRST_FIXATION_X	IA_FIRST_FIXATION_Y	IA_FIRST_FIX_PROGRESSIVE	IA_FIRST_RUN_DWELL_TIME	IA_FIRST_RUN_END_TIME	IA_FIRST_RUN_FIXATION_%	IA_FIRST_RUN_FIXATION_COUNT	IA_FIRST_RUN_START_TIME	IA_FIRST_SACCADE_AMPLITUDE	IA_FIRST_SACCADE_ANGLE	IA_FIRST_SACCADE_END_TIME	IA_FIRST_SACCADE_START_TIME	IA_FIXATION_%	IA_FIXATION_COUNT	IA_FSA_COUNT_1	IA_FSA_DURATION_1	IA_GROUP	IA_ID	IA_LABEL	IA_LAST_FIXATION_DURATION	IA_LAST_FIXATION_RUN	IA_LAST_FIXATION_TIME	IA_LAST_FIXATION_X	IA_LAST_FIXATION_Y	IA_LAST_RUN_DWELL_TIME	IA_LAST_RUN_END_TIME	IA_LAST_RUN_FIXATION_%	IA_LAST_RUN_FIXATION_COUNT	IA_LAST_RUN_START_TIME	IA_LAST_SACCADE_AMPLITUDE	IA_LAST_SACCADE_ANGLE	IA_LAST_SACCADE_END_TIME	IA_LAST_SACCADE_START_TIME	IA_LEFT	IA_LEGAL	IA_MAX_FIX_PUPIL_SIZE	IA_MIN_FIX_PUPIL_SIZE
sjw	sjw.edf	RIGHT	2849.00	.	403	0	0.0000	.	.	.	.	.	.	.	.	.	.	.	.	.	.	.	.	.	0.0000	0	0	0	.	1	RECTANGLE_INTERESTAREA	.	.	.	.	.	.	.	.	.	.	.	.	.	.	474	0	.	.
sjw	sjw.edf	RIGHT	2700.00	.	402	0	0.0000	.	.	.	.	.	.	.	.	.	.	.	.	.	.	.	.	.	0.0000	0	0	0	.	1	RECTANGLE_INTERESTAREA	.	.	.	.	.	.	.	.	.	.	.	.	.	.	837	0	.	.
sjw	sjw.edf	RIGHT	2627.00	.	403	0	0.0000	.	.	.	.	.	.	.	.	.	.	.	.	.	.	.	.	.	0.0000	0	0	0	.	1	RECTANGLE_INTERESTAREA	.	.	.	.	.	.	.	.	.	.	.	.	.	.	477	0	.	.
sjw	sjw.edf	RIGHT	2592.00	.	402	0	0.0000	.	.	.	.	.	.	.	.	.	.	.	.	.	.	.	.	.	0.0000	0	0	0	.	1	RECTANGLE_INTERESTAREA	.	.	.	.	.	.	.	.	.	.	.	.	.	.	838	0	.	.
sjw	sjw.edf	RIGHT	2772.00	3479.00	402	703	0.2405	377	8	1	1521	1	512.70	400.20	1	703	2237	0.1333	2	1521	2.01	-6.63	1520	1498	0.1333	2	2	374	.	1	RECTANGLE_INTERESTAREA	326	1	1912	536.80	401.30	703	2237	0.1333	2	1521	0.77	-2.10	1911	1898	474	1	3500.00	3458.00
sjw	sjw.edf	RIGHT	2736.00	3365.50	402	141	0.0482	93	12	3	2754	2	898.80	378.90	1	141	2901	0.1333	2	2754	0.86	-7.27	2753	2672	0.1333	2	2	374	.	1	RECTANGLE_INTERESTAREA	48	1	2854	899.00	379.60	141	2901	0.1333	2	2754	0.07	147.01	2853	2847	836	1	3380.00	3351.00
sjw	sjw.edf	RIGHT	2736.00	3151.00	402	1156	0.1538	267	4	1	871	1	480.70	383.70	1	1156	2063	0.2308	3	871	11.63	3.70	870	823	0.2308	3	3	2192	.	1	RECTANGLE_INTERESTAREA	535	1	1529	542.20	401.70	1156	2063	0.2308	3	871	1.05	-9.31	1528	1511	474	1	3271.00	3042.00
sjw	sjw.edf	RIGHT	2700.00	3687.00	402	2654	0.3532	1303	7	3	2116	2	906.90	381.40	1	1303	3418	0.0769	1	2116	12.17	5.31	2115	2064	0.1538	2	3	2192	.	1	RECTANGLE_INTERESTAREA	1351	2	6151	883.60	369.20	1351	7501	0.0769	1	6151	1.06	178.54	6150	6133	837	1	4133.00	3241.00
sjw	sjw.edf	RIGHT	2736.00	3409.00	402	1265	0.3386	217	5	1	1345	1	481.30	401.70	1	1265	2642	0.2308	3	1345	9.44	-6.32	1344	1301	0.2308	3	2	1048	.	1	RECTANGLE_INTERESTAREA	420	1	2223	540.60	397.00	1265	2642	0.2308	3	1345	0.76	-4.79	2222	2210	474	1	3504.00	3271.00
sjw	sjw.edf	RIGHT	4176.00	3173.00	402	109	0.0292	109	10	3	3210	2	874.40	369.20	1	109	3318	0.0769	1	3210	0.11	-69.40	3209	3163	0.0769	1	2	1048	.	1	RECTANGLE_INTERESTAREA	109	1	3210	874.40	369.20	109	3318	0.0769	1	3210	0.11	-69.40	3209	3163	816	1	3173.00	3173.00
sjw	sjw.edf	RIGHT	4292.00	3265.00	403	827	0.3546	194	4	1	878	1	455.60	395.90	1	827	1743	0.3333	3	878	11.06	-4.77	877	827	0.3333	3	2	633	.	1	RECTANGLE_INTERESTAREA	316	1	1428	526.50	396.80	827	1743	0.3333	3	878	1.02	-2.57	1427	1411	454	1	3351.00	3204.00
sjw	sjw.edf	RIGHT	4140.00	.	402	0	0.0000	.	.	.	.	.	.	.	.	.	.	.	.	.	.	.	.	.	0.0000	0	2	633	.	1	RECTANGLE_INTERESTAREA	.	.	.	.	.	.	.	.	.	.	.	.	.	.	817	0	.	.
sjw	sjw.edf	RIGHT	2812.00	3242.33	403	906	0.3073	282	5	1	986	1	496.10	398.40	1	906	1919	0.3000	3	986	1.89	-14.25	985	964	0.3000	3	2	624	.	1	RECTANGLE_INTERESTAREA	408	1	1512	517.00	398.80	906	1919	0.3000	3	986	1.12	-0.18	1511	1494	474	1	3384.00	3163.00
sjw	sjw.edf	RIGHT	2738.00	.	403	0	0.0000	.	.	.	.	.	.	.	.	.	.	.	.	.	.	.	.	.	0.0000	0	2	624	.	1	RECTANGLE_INTERESTAREA	.	.	.	.	.	.	.	.	.	.	.	.	.	.	837	0	.	.
sjw	sjw.edf	RIGHT	2812.00	3324.00	403	411	0.0992	411	5	1	936	1	509.50	395.70	1	411	1346	0.0769	1	936	3.10	-8.32	935	911	0.0769	1	0	0	.	1	RECTANGLE_INTERESTAREA	411	1	936	509.50	395.70	411	1346	0.0769	1	936	3.10	-8.32	935	911	474	1	3324.00	3324.00
sjw	sjw.edf	RIGHT	2849.00	3501.00	403	263	0.0635	263	8	3	1932	2	854.80	376.20	1	263	2194	0.0769	1	1932	12.00	5.01	1931	1883	0.0769	1	0	0	.	1	RECTANGLE_INTERESTAREA	263	1	1932	854.80	376.20	263	2194	0.0769	1	1932	12.00	5.01	1931	1883	836	1	3501.00	3501.00
sjw	sjw.edf	RIGHT	2772.00	3213.00	402	751	0.2265	354	5	1	1034	1	514.10	394.40	1	751	1797	0.2000	2	1034	2.09	-8.21	1033	1012	0.2000	2	3	926	.	1	RECTANGLE_INTERESTAREA	397	1	1401	532.60	396.30	751	1797	0.2000	2	1034	0.79	-7.22	1400	1388	474	1	3218.00	3208.00
sjw	sjw.edf	RIGHT	2736.00	3198.50	402	529	0.1595	319	7	3	1847	2	869.50	370.40	1	529	2408	0.2000	2	1847	11.54	4.58	1846	1798	0.2000	2	3	926	.	1	RECTANGLE_INTERESTAREA	210	1	2199	853.10	369.30	529	2408	0.2000	2	1847	0.71	155.59	2198	2166	836	1	3314.00	3083.00
sjw	sjw.edf	RIGHT	4292.00	3206.33	403	828	0.1989	279	4	1	947	1	511.60	392.50	1	828	1808	0.2143	3	947	2.84	-6.34	946	922	0.2143	3	4	779	.	1	RECTANGLE_INTERESTAREA	246	1	1563	523.50	400.70	828	1808	0.2143	3	947	1.44	-7.43	1562	1542	454	1	3314.00	3122.00
sjw	sjw.edf	RIGHT	4292.00	3144.00	403	486	0.1168	256	8	3	2036	2	877.50	373.10	1	486	2600	0.2143	3	2036	11.63	5.35	2035	1987	0.2143	3	4	779	.	1	RECTANGLE_INTERESTAREA	25	1	2576	901.70	382.20	486	2600	0.2143	3	2036	1.65	-4.10	2575	2511	816	1	3402.00	2901.00
sjw	sjw.edf	RIGHT	2812.00	3008.00	403	698	0.2279	229	7	1	1330	1	474.60	381.30	1	698	2048	0.1333	2	1330	10.20	-4.67	1329	1283	0.1333	2	1	469	.	1	RECTANGLE_INTERESTAREA	469	1	1580	505.70	387.10	698	2048	0.1333	2	1330	1.36	-16.11	1579	1559	474	1	3053.00	2963.00
sjw	sjw.edf	RIGHT	4140.00	.	402	0	0.0000	.	.	.	.	.	.	.	.	.	.	.	.	.	.	.	.	.	0.0000	0	1	469	.	1	RECTANGLE_INTERESTAREA	.	.	.	.	.	.	.	.	.	.	.	.	.	.	817	0	.	.
sjw	sjw.edf	RIGHT	2812.00	3202.00	403	1186	0.2954	238	6	1	1166	1	478.50	379.90	1	1186	2389	0.1875	3	1166	11.15	5.99	1165	1117	0.1875	3	2	948	.	1	RECTANGLE_INTERESTAREA	286	1	2104	536.00	379.80	1186	2389	0.1875	3	1166	1.07	-7.85	2103	2085	474	1	3300.00	3093.00
sjw	sjw.edf	RIGHT	2664.00	.	402	0	0.0000	.	.	.	.	.	.	.	.	.	.	.	.	.	.	.	.	.	0.0000	0	2	948	.	1	RECTANGLE_INTERESTAREA	.	.	.	.	.	.	.	.	.	.	.	.	.	.	837	0	.	.
sjw	sjw.edf	RIGHT	2664.00	3299.50	402	282	0.1112	74	7	1	1519	1	509.10	400.30	1	282	2081	0.1538	2	1519	2.33	-8.07	1518	1495	0.1538	2	1	208	.	1	RECTANGLE_INTERESTAREA	208	1	1874	529.70	391.20	282	2081	0.1538	2	1519	1.44	-46.30	1873	1593	475	1	3489.00	3110.00
sjw	sjw.edf	RIGHT	2590.00	.	403	0	0.0000	.	.	.	.	.	.	.	.	.	.	.	.	.	.	.	.	.	0.0000	0	1	208	.	1	RECTANGLE_INTERESTAREA	.	.	.	.	.	.	.	.	.	.	.	.	.	.	839	0	.	.
sjw	sjw.edf	RIGHT	4292.00	3047.50	403	940	0.1137	382	4	1	836	1	490.40	396.10	1	940	1792	0.0800	2	836	10.25	-9.53	835	783	0.0800	2	1	558	.	1	RECTANGLE_INTERESTAREA	558	1	1235	521.80	392.30	940	1792	0.0800	2	836	1.06	-3.63	1234	1218	454	1	3106.00	2989.00
sjw	sjw.edf	RIGHT	2738.00	3962.00	403	299	0.0362	299	23	3	8460	2	857.80	368.80	1	299	8758	0.0400	1	8460	0.86	-166.03	8459	8447	0.0400	1	1	558	.	1	RECTANGLE_INTERESTAREA	299	1	8460	857.80	368.80	299	8758	0.0400	1	8460	0.86	-166.03	8459	8447	837	1	3962.00	3962.00
sjw	sjw.edf	RIGHT	2736.00	3416.00	402	590	0.1043	590	7	1	2476	1	522.50	399.90	1	590	3065	0.0667	1	2476	0.78	12.51	2475	2461	0.0667	1	0	0	.	1	RECTANGLE_INTERESTAREA	590	1	2476	522.50	399.90	590	3065	0.0667	1	2476	0.78	12.51	2475	2461	474	1	3416.00	3416.00
sjw	sjw.edf	RIGHT	2736.00	.	402	0	0.0000	.	.	.	.	.	.	.	.	.	.	.	.	.	.	.	.	.	0.0000	0	0	0	.	1	RECTANGLE_INTERESTAREA	.	.	.	.	.	.	.	.	.	.	.	.	.	.	836	0	.	.
sjw	sjw.edf	RIGHT	2738.00	3264.67	403	1890	0.2855	265	4	1	934	1	500.80	388.90	1	789	1733	0.0870	2	934	3.44	-8.77	933	909	0.2609	6	3	1094	.	1	RECTANGLE_INTERESTAREA	281	3	5209	505.80	388.70	281	5489	0.0435	1	5209	2.66	-173.39	5208	5185	475	1	3422.00	3144.00
sjw	sjw.edf	RIGHT	4068.00	3391.67	402	884	0.1335	99	17	7	5661	2	840.80	397.40	1	99	5759	0.0435	1	5661	1.44	-49.28	5660	5644	0.1304	3	3	1094	.	1	RECTANGLE_INTERESTAREA	687	3	6579	868.50	370.80	687	7265	0.0435	1	6579	1.24	-158.21	6578	6562	818	1	3615.00	3153.00
sjw	sjw.edf	RIGHT	2625.00	3165.00	402	788	0.1414	380	5	1	1402	1	492.60	392.70	1	788	2470	0.1875	3	1402	2.47	-9.47	1401	1378	0.1875	3	2	408	.	1	RECTANGLE_INTERESTAREA	193	1	2278	522.70	401.80	788	2470	0.1875	3	1402	1.52	-62.90	2277	2012	475	1	3327.00	3029.00
sjw	sjw.edf	RIGHT	2775.00	.	403	0	0.0000	.	.	.	.	.	.	.	.	.	.	.	.	.	.	.	.	.	0.0000	0	2	408	.	1	RECTANGLE_INTERESTAREA	.	.	.	.	.	.	.	.	.	.	.	.	.	.	837	0	.	.
sjw	sjw.edf	RIGHT	2556.00	3295.50	402	771	0.1589	324	6	1	2134	1	496.30	394.20	1	771	2918	0.1333	2	2134	2.25	-5.02	2133	2110	0.1333	2	1	447	.	1	RECTANGLE_INTERESTAREA	447	1	2472	517.80	399.20	771	2918	0.1333	2	2134	0.83	-17.12	2471	2458	477	1	3331.00	3260.00
sjw	sjw.edf	RIGHT	2700.00	.	402	0	0.0000	.	.	.	.	.	.	.	.	.	.	.	.	.	.	.	.	.	0.0000	0	1	447	.	1	RECTANGLE_INTERESTAREA	.	.	.	.	.	.	.	.	.	.	.	.	.	.	837	0	.	.
sjw	sjw.edf	RIGHT	2664.00	3227.50	402	775	0.1584	380	5	1	930	1	505.80	401.20	1	775	1720	0.1429	2	930	10.46	-12.18	929	880	0.1429	2	1	395	.	1	RECTANGLE_INTERESTAREA	395	1	1326	520.70	397.20	775	1720	0.1429	2	930	0.64	-12.62	1325	1310	475	1	3304.00	3151.00
sjw	sjw.edf	RIGHT	3996.00	.	402	0	0.0000	.	.	.	.	.	.	.	.	.	.	.	.	.	.	.	.	.	0.0000	0	1	395	.	1	RECTANGLE_INTERESTAREA	.	.	.	.	.	.	.	.	.	.	.	.	.	.	819	0	.	.
sjw	sjw.edf	RIGHT	2736.00	3021.67	402	761	0.2252	174	6	1	1245	1	498.80	384.10	1	478	2033	0.1176	2	1245	1.20	-6.24	1244	1223	0.1765	3	1	304	.	1	RECTANGLE_INTERESTAREA	283	2	2417	512.40	399.50	283	2699	0.0588	1	2417	1.06	-167.74	2416	2402	474	1	3186.00	2835.00
sjw	sjw.edf	RIGHT	4140.00	.	402	0	0.0000	.	.	.	.	.	.	.	.	.	.	.	.	.	.	.	.	.	0.0000	0	1	304	.	1	RECTANGLE_INTERESTAREA	.	.	.	.	.	.	.	.	.	.	.	.	.	.	817	0	.	.
sjw	sjw.edf	RIGHT	2812.00	3045.00	403	535	0.1011	284	5	1	1046	1	496.30	396.40	1	535	1597	0.1429	2	1046	1.47	-7.78	1045	1023	0.1429	2	1	251	.	1	RECTANGLE_INTERESTAREA	251	1	1347	509.60	395.50	535	1597	0.1429	2	1046	0.63	-0.64	1346	1330	474	1	3066.00	3024.00
sjw	sjw.edf	RIGHT	2736.00	.	402	0	0.0000	.	.	.	.	.	.	.	.	.	.	.	.	.	.	.	.	.	0.0000	0	1	251	.	1	RECTANGLE_INTERESTAREA	.	.	.	.	.	.	.	.	.	.	.	.	.	.	836	0	.	.
sjw	sjw.edf	RIGHT	2628.00	3167.00	402	606	0.1158	606	4	1	774	1	489.90	399.20	1	606	1379	0.0667	1	774	1.94	-3.95	773	752	0.0667	1	1	389	.	1	RECTANGLE_INTERESTAREA	606	1	774	489.90	399.20	606	1379	0.0667	1	774	1.94	-3.95	773	752	476	1	3167.00	3167.00
sjw	sjw.edf	RIGHT	2812.00	3664.50	403	1245	0.2380	856	13	3	4191	2	864.10	371.90	1	1245	5454	0.1333	2	4191	0.89	-157.94	4190	4174	0.1333	2	1	389	.	1	RECTANGLE_INTERESTAREA	389	1	5066	895.70	366.90	1245	5454	0.1333	2	4191	1.17	9.26	5065	5047	836	1	3735.00	3594.00
sjw	sjw.edf	RIGHT	3996.00	3045.00	402	506	0.1827	506	6	1	1281	1	521.40	400.20	1	506	1786	0.1000	1	1281	0.71	-2.27	1280	1269	0.1000	1	0	0	.	1	RECTANGLE_INTERESTAREA	506	1	1281	521.40	400.20	506	1786	0.1000	1	1281	0.71	-2.27	1280	1269	457	1	3045.00	3045.00
sjw	sjw.edf	RIGHT	2849.00	.	403	0	0.0000	.	.	.	.	.	.	.	.	.	.	.	.	.	.	.	.	.	0.0000	0	0	0	.	1	RECTANGLE_INTERESTAREA	.	.	.	.	.	.	.	.	.	.	.	.	.	.	836	0	.	.
sjw	sjw.edf	RIGHT	2736.00	.	402	0	0.0000	.	.	.	.	.	.	.	.	.	.	.	.	.	.	.	.	.	0.0000	0	0	0	.	1	RECTANGLE_INTERESTAREA	.	.	.	.	.	.	.	.	.	.	.	.	.	.	474	0	.	.
sjw	sjw.edf	RIGHT	5772.00	3615.00	403	485	0.0988	268	8	1	2367	1	841.70	379.00	1	268	2634	0.0588	1	2367	10.27	3.66	2366	2317	0.1176	2	0	0	.	1	RECTANGLE_INTERESTAREA	217	2	3827	872.90	368.90	217	4043	0.0588	1	3827	4.78	5.23	3826	3796	796	0	3768.00	3462.00
sjw	sjw.edf	RIGHT	2736.00	.	402	0	0.0000	.	.	.	.	.	.	.	.	.	.	.	.	.	.	.	.	.	0.0000	0	0	0	.	1	RECTANGLE_INTERESTAREA	.	.	.	.	.	.	.	.	.	.	.	.	.	.	474	0	.	.
sjw	sjw.edf	RIGHT	2812.00	3615.00	403	383	0.1123	383	13	1	3924	1	867.10	370.20	1	383	4306	0.0769	1	3924	4.79	7.71	3923	3884	0.0769	1	0	0	.	1	RECTANGLE_INTERESTAREA	383	1	3924	867.10	370.20	383	4306	0.0769	1	3924	4.79	7.71	3923	3884	836	0	3615.00	3615.00
sjw	sjw.edf	RIGHT	2628.00	2334.00	402	685	0.1690	205	8	1	2157	1	481.40	382.40	1	501	2679	0.1333	2	2157	2.86	-2.46	2156	2132	0.2000	3	1	296	.	1	RECTANGLE_INTERESTAREA	184	2	2914	529.60	384.10	184	3097	0.0667	1	2914	0.91	176.01	2913	2899	476	1	2445.00	2254.00
sjw	sjw.edf	RIGHT	2775.00	2246.00	403	513	0.1265	513	14	5	3623	2	877.00	399.40	1	513	4135	0.0667	1	3623	2.01	-2.89	3622	3600	0.0667	1	1	296	.	1	RECTANGLE_INTERESTAREA	513	1	3623	877.00	399.40	513	4135	0.0667	1	3623	2.01	-2.89	3622	3600	837	1	2246.00	2246.00
sjw	sjw.edf	RIGHT	2736.00	2236.00	402	352	0.0581	352	4	1	1111	1	523.70	393.70	1	352	1462	0.1000	1	1111	2.61	-9.11	1110	1087	0.1000	1	1	326	.	1	RECTANGLE_INTERESTAREA	352	1	1111	523.70	393.70	352	1462	0.1000	1	1111	2.61	-9.11	1110	1087	474	1	2236.00	2236.00
sjw	sjw.edf	RIGHT	2628.00	2367.00	402	1433	0.2365	259	6	3	1827	2	867.60	391.30	1	585	2430	0.2000	2	1827	10.59	0.00	1826	1777	0.3000	3	1	326	.	1	RECTANGLE_INTERESTAREA	848	2	5413	865.80	400.40	848	6260	0.1000	1	5413	0.28	179.31	5412	5406	838	1	2630.00	2229.00
sjw	sjw.edf	RIGHT	2775.00	2308.00	403	598	0.1392	314	6	1	1240	1	523.00	397.30	1	314	1553	0.0588	1	1240	1.85	-2.62	1239	1218	0.1176	2	0	0	.	1	RECTANGLE_INTERESTAREA	284	2	1925	540.00	400.20	284	2208	0.0588	1	1925	0.55	173.07	1924	1914	475	1	2364.00	2252.00
sjw	sjw.edf	RIGHT	2775.00	.	403	0	0.0000	.	.	.	.	.	.	.	.	.	.	.	.	.	.	.	.	.	0.0000	0	0	0	.	1	RECTANGLE_INTERESTAREA	.	.	.	.	.	.	.	.	.	.	.	.	.	.	837	0	.	.
sjw	sjw.edf	RIGHT	2812.00	2129.00	403	550	0.1367	102	6	1	1284	1	519.90	402.30	1	102	1385	0.0556	1	1284	0.69	-174.79	1283	1272	0.1667	3	1	264	.	1	RECTANGLE_INTERESTAREA	264	2	2376	528.50	389.30	448	2639	0.1111	2	2183	0.40	180.00	2375	2367	474	1	2161.00	2085.00
sjw	sjw.edf	RIGHT	4292.00	2150.00	403	477	0.1186	477	15	5	3452	2	854.60	401.60	1	477	3928	0.0556	1	3452	0.83	172.62	3451	3438	0.0556	1	1	264	.	1	RECTANGLE_INTERESTAREA	477	1	3452	854.60	401.60	477	3928	0.0556	1	3452	0.83	172.62	3451	3438	816	1	2150.00	2150.00
sjw	sjw.edf	RIGHT	2628.00	2222.40	402	1152	0.4439	192	4	1	707	1	491.30	398.40	1	1009	1745	0.2727	3	707	10.49	0.83	706	661	0.4545	5	3	925	.	1	RECTANGLE_INTERESTAREA	108	2	3107	518.10	395.60	143	3214	0.1818	2	3052	0.04	146.98	3106	3087	476	1	2480.00	2034.00
sjw	sjw.edf	RIGHT	4176.00	.	402	0	0.0000	.	.	.	.	.	.	.	.	.	.	.	.	.	.	.	.	.	0.0000	0	3	925	.	1	RECTANGLE_INTERESTAREA	.	.	.	.	.	.	.	.	.	.	.	.	.	.	816	0	.	.
sjw	sjw.edf	RIGHT	2812.00	2174.50	403	256	0.0687	75	7	1	1832	1	545.50	386.00	1	75	1906	0.0556	1	1832	2.49	-86.05	1831	1808	0.1111	2	0	0	.	1	RECTANGLE_INTERESTAREA	181	2	2887	499.80	392.20	181	3067	0.0556	1	2887	3.67	-177.91	2886	2856	474	1	2200.00	2149.00
sjw	sjw.edf	RIGHT	2660.00	1968.00	402	232	0.0622	232	10	3	2318	2	892.80	400.50	1	232	2549	0.0556	1	2318	0.76	-2.28	2317	2305	0.0556	1	0	0	.	1	RECTANGLE_INTERESTAREA	232	1	2318	892.80	400.50	232	2549	0.0556	1	2318	0.76	-2.28	2317	2305	836	1	1968.00	1968.00
sjw	sjw.edf	RIGHT	2738.00	2199.00	403	196	0.0507	196	6	1	1432	1	527.50	398.20	1	196	1627	0.0625	1	1432	0.83	-179.52	1431	1418	0.0625	1	0	0	.	1	RECTANGLE_INTERESTAREA	196	1	1432	527.50	398.20	196	1627	0.0625	1	1432	0.83	-179.52	1431	1418	475	1	2199.00	2199.00
sjw	sjw.edf	RIGHT	2700.00	.	402	0	0.0000	.	.	.	.	.	.	.	.	.	.	.	.	.	.	.	.	.	0.0000	0	0	0	.	1	RECTANGLE_INTERESTAREA	.	.	.	.	.	.	.	.	.	.	.	.	.	.	837	0	.	.
sjw	sjw.edf	RIGHT	2775.00	2217.00	403	571	0.2061	234	4	1	1113	1	529.50	387.50	1	571	1702	0.3000	3	1113	3.26	-3.40	1112	1086	0.3000	3	2	337	.	1	RECTANGLE_INTERESTAREA	120	1	1583	534.10	392.60	571	1702	0.3000	3	1113	0.28	-177.14	1582	1577	475	1	2308.00	2131.00
sjw	sjw.edf	RIGHT	2556.00	.	402	0	0.0000	.	.	.	.	.	.	.	.	.	.	.	.	.	.	.	.	.	0.0000	0	2	337	.	1	RECTANGLE_INTERESTAREA	.	.	.	.	.	.	.	.	.	.	.	.	.	.	839	0	.	.
sjw	sjw.edf	RIGHT	2812.00	2256.50	403	599	0.1920	236	4	1	845	1	519.80	387.30	1	599	1457	0.2000	2	845	3.11	-1.94	844	817	0.2000	2	1	363	.	1	RECTANGLE_INTERESTAREA	363	1	1095	544.00	392.90	599	1457	0.2000	2	845	0.85	-8.81	1094	1081	474	1	2271.00	2242.00
sjw	sjw.edf	RIGHT	2700.00	2414.50	402	895	0.2869	270	7	3	1646	2	864.00	398.40	1	270	1915	0.1000	1	1646	2.09	-11.71	1645	1623	0.2000	2	1	363	.	1	RECTANGLE_INTERESTAREA	625	2	2407	872.90	399.20	625	3031	0.1000	1	2407	0.34	175.44	2406	2398	837	1	2559.00	2270.00
sjw	sjw.edf	RIGHT	4068.00	2231.00	402	97	0.0346	97	5	1	1392	1	544.50	386.90	1	97	1488	0.0909	1	1392	1.99	-61.54	1391	1189	0.0909	1	0	0	.	1	RECTANGLE_INTERESTAREA	97	1	1392	544.50	386.90	97	1488	0.0909	1	1392	1.99	-61.54	1391	1189	456	1	2231.00	2231.00
sjw	sjw.edf	RIGHT	2736.00	2185.00	402	249	0.0889	249	10	3	3177	2	869.90	401.80	1	249	3425	0.0909	1	3177	0.43	-178.66	3176	3168	0.0909	1	0	0	.	1	RECTANGLE_INTERESTAREA	249	1	3177	869.90	401.80	249	3425	0.0909	1	3177	0.43	-178.66	3176	3168	836	1	2185.00	2185.00
sjw	sjw.edf	RIGHT	2701.00	2626.50	403	448	0.0711	227	5	1	798	1	534.80	384.70	1	227	1024	0.0370	1	798	3.11	3.96	797	773	0.0741	2	0	0	.	1	RECTANGLE_INTERESTAREA	221	2	4914	530.80	381.20	221	5134	0.0370	1	4914	2.85	-171.85	4913	4890	476	1	2859.00	2394.00
sjw	sjw.edf	RIGHT	4292.00	.	403	0	0.0000	.	.	.	.	.	.	.	.	.	.	.	.	.	.	.	.	.	0.0000	0	0	0	.	1	RECTANGLE_INTERESTAREA	.	.	.	.	.	.	.	.	.	.	.	.	.	.	816	0	.	.
sjw	sjw.edf	RIGHT	2812.00	2446.75	403	1193	0.3296	222	3	1	1031	1	501.90	387.50	1	577	1627	0.1538	2	1031	10.86	1.69	1030	984	0.3077	4	2	562	.	1	RECTANGLE_INTERESTAREA	207	2	2402	527.90	396.70	616	2608	0.1538	2	1982	0.61	176.70	2401	2391	474	1	2548.00	2304.00
sjw	sjw.edf	RIGHT	4140.00	2378.00	402	217	0.0599	217	10	5	3076	2	865.00	401.70	1	217	3292	0.0769	1	3076	1.53	160.70	3075	3056	0.0769	1	2	562	.	1	RECTANGLE_INTERESTAREA	217	1	3076	865.00	401.70	217	3292	0.0769	1	3076	1.53	160.70	3075	3056	817	1	2378.00	2378.00
sjw	sjw.edf	RIGHT	2701.00	2385.00	403	249	0.0916	249	5	1	1593	1	539.20	397.20	1	249	1841	0.1111	1	1593	2.65	-7.63	1592	1568	0.1111	1	1	205	.	1	RECTANGLE_INTERESTAREA	249	1	1593	539.20	397.20	249	1841	0.1111	1	1593	2.65	-7.63	1592	1568	476	1	2385.00	2385.00
sjw	sjw.edf	RIGHT	2700.00	2355.50	402	433	0.1593	228	7	3	2432	2	897.80	398.10	1	433	2879	0.2222	2	2432	11.33	-0.19	2431	2381	0.2222	2	1	205	.	1	RECTANGLE_INTERESTAREA	205	1	2675	867.40	399.20	433	2879	0.2222	2	2432	0.86	180.00	2674	2660	837	1	2375.00	2336.00
sjw	sjw.edf	RIGHT	4181.00	2205.50	403	890	0.2779	152	5	1	806	1	471.80	382.20	1	450	1279	0.1429	2	806	9.02	3.05	805	759	0.2857	4	1	298	.	1	RECTANGLE_INTERESTAREA	216	3	2143	546.60	402.50	216	2358	0.0714	1	2143	1.05	-177.90	2142	2128	456	1	2407.00	2007.00
sjw	sjw.edf	RIGHT	2625.00	.	402	0	0.0000	.	.	.	.	.	.	.	.	.	.	.	.	.	.	.	.	.	0.0000	0	1	298	.	1	RECTANGLE_INTERESTAREA	.	.	.	.	.	.	.	.	.	.	.	.	.	.	837	0	.	.
sjw	sjw.edf	RIGHT	2736.00	2212.50	402	610	0.1755	212	4	1	930	1	505.60	384.10	1	610	1559	0.1538	2	930	11.13	2.87	929	880	0.1538	2	1	398	.	1	RECTANGLE_INTERESTAREA	398	1	1162	537.70	391.10	610	1559	0.1538	2	930	1.58	-15.74	1161	1142	474	1	2250.00	2175.00
sjw	sjw.edf	RIGHT	2736.00	2033.00	402	321	0.0923	321	10	3	2865	2	879.40	396.40	1	321	3185	0.0769	1	2865	1.64	-13.61	2864	2843	0.0769	1	1	398	.	1	RECTANGLE_INTERESTAREA	321	1	2865	879.40	396.40	321	3185	0.0769	1	2865	1.64	-13.61	2864	2843	836	1	2033.00	2033.00
sjw	sjw.edf	RIGHT	2812.00	2339.67	403	1344	0.3186	421	5	1	1066	1	531.90	388.40	1	421	1486	0.0769	1	1066	2.65	-8.89	1065	1042	0.2308	3	0	0	.	1	RECTANGLE_INTERESTAREA	244	3	4521	482.90	392.70	244	4764	0.0769	1	4521	3.96	179.44	4520	4491	474	1	2473.00	2179.00
sjw	sjw.edf	RIGHT	4218.00	2148.50	403	609	0.1444	405	9	5	2950	2	870.80	402.70	1	405	3354	0.0769	1	2950	10.70	-2.68	2949	2899	0.1538	2	0	0	.	1	RECTANGLE_INTERESTAREA	204	2	3979	843.80	402.90	204	4182	0.0769	1	3979	1.99	177.89	3978	3957	817	1	2149.00	2148.00
sjw	sjw.edf	RIGHT	2775.00	2145.00	403	723	0.2466	723	5	1	1286	1	534.30	381.20	1	723	2008	0.0769	1	1286	2.10	0.77	1285	1262	0.0769	1	0	0	.	1	RECTANGLE_INTERESTAREA	723	1	1286	534.30	381.20	723	2008	0.0769	1	1286	2.10	0.77	1285	1262	475	1	2145.00	2145.00
sjw	sjw.edf	RIGHT	4140.00	.	402	0	0.0000	.	.	.	.	.	.	.	.	.	.	.	.	.	.	.	.	.	0.0000	0	0	0	.	1	RECTANGLE_INTERESTAREA	.	.	.	.	.	.	.	.	.	.	.	.	.	.	817	0	.	.
sjw	sjw.edf	RIGHT	4292.00	2127.20	403	1541	0.2781	359	3	1	966	1	543.60	376.90	1	1541	2586	0.3846	5	966	2.15	-8.99	965	943	0.3846	5	8	3027	.	1	RECTANGLE_INTERESTAREA	358	1	2229	567.10	375.40	1541	2586	0.3846	5	966	1.70	5.48	2228	2208	454	1	2229.00	2053.00
sjw	sjw.edf	RIGHT	1296.00	2147.80	402	2965	0.5350	1120	9	3	2807	2	881.80	389.70	1	2965	6326	0.3846	5	2807	1.27	-5.79	2806	2787	0.3846	5	8	3027	.	1	RECTANGLE_INTERESTAREA	345	1	5982	879.10	386.20	2965	6326	0.3846	5	2807	0.87	-22.01	5981	5968	856	1	2251.00	1946.00
sjw	sjw.edf	RIGHT	2628.00	2151.50	402	782	0.1444	280	5	1	1696	1	516.30	378.50	1	280	1975	0.0588	1	1696	0.71	-84.47	1695	1625	0.2353	4	6	1383	.	1	RECTANGLE_INTERESTAREA	44	2	2606	527.60	367.10	502	2649	0.1765	3	2105	0.20	-95.75	2605	2574	476	1	2209.00	2072.00
sjw	sjw.edf	RIGHT	2736.00	2182.67	402	2332	0.4306	298	11	5	3041	2	863.20	395.10	1	1365	4448	0.2353	4	3041	10.09	-8.78	3040	2991	0.3529	6	6	1383	.	1	RECTANGLE_INTERESTAREA	152	2	5645	863.60	399.90	967	5796	0.1176	2	4821	0.37	173.20	5644	5636	836	1	2429.00	1987.00
sjw	sjw.edf	RIGHT	2664.00	2171.33	402	1271	0.4284	666	5	1	805	1	494.10	371.90	1	1271	2105	0.2308	3	805	10.12	6.40	804	760	0.2308	3	5	908	.	1	RECTANGLE_INTERESTAREA	329	1	1777	544.80	382.30	1271	2105	0.2308	3	805	0.44	20.34	1776	1769	475	1	2217.00	2095.00
sjw	sjw.edf	RIGHT	2738.00	1958.75	403	594	0.2002	291	10	3	2572	2	887.10	400.60	1	594	3210	0.3077	4	2572	11.36	-4.57	2571	2521	0.3077	4	5	908	.	1	RECTANGLE_INTERESTAREA	72	1	3139	871.10	386.00	594	3210	0.3077	4	2572	0.16	-91.21	3138	3123	837	1	2015.00	1913.00
sjw	sjw.edf	RIGHT	2625.00	2258.50	402	484	0.1873	173	4	1	639	1	489.30	378.40	1	484	1145	0.2222	2	639	10.21	3.27	638	590	0.2222	2	3	1388	.	1	RECTANGLE_INTERESTAREA	311	1	835	543.00	385.10	484	1145	0.2222	2	639	2.09	-1.35	834	812	475	1	2293.00	2224.00
sjw	sjw.edf	RIGHT	2700.00	2104.00	402	1397	0.5406	320	7	3	1361	2	883.60	398.30	1	1397	2788	0.3333	3	1361	10.91	-1.50	1360	1312	0.3333	3	3	1388	.	1	RECTANGLE_INTERESTAREA	497	1	2292	880.60	396.30	1397	2788	0.3333	3	1361	0.77	178.50	2291	2277	837	1	2230.00	2023.00
sjw	sjw.edf	RIGHT	2812.00	2152.50	403	538	0.1258	162	5	1	1027	1	504.10	384.40	1	538	1585	0.1333	2	1027	0.72	-90.54	1026	1007	0.1333	2	4	1894	.	1	RECTANGLE_INTERESTAREA	376	1	1210	534.40	387.20	538	1585	0.1333	2	1027	1.46	0.69	1209	1189	474	1	2247.00	2058.00
sjw	sjw.edf	RIGHT	4329.00	2146.60	403	2388	0.5583	388	8	3	1793	2	858.00	390.60	1	1459	3359	0.2000	3	1793	10.18	-2.04	1792	1742	0.3333	5	4	1894	.	1	RECTANGLE_INTERESTAREA	447	2	4357	855.70	388.50	929	4803	0.1333	2	3867	0.50	163.92	4356	4349	816	1	2318.00	1941.00
sjw	sjw.edf	RIGHT	2775.00	2156.00	403	611	0.1440	281	5	1	1575	1	531.20	386.50	1	611	2215	0.2727	3	1575	2.39	-2.44	1574	1517	0.2727	3	5	2297	.	1	RECTANGLE_INTERESTAREA	68	1	2148	548.70	374.50	611	2215	0.2727	3	1575	0.09	-77.28	2147	2128	475	1	2228.00	2106.00
sjw	sjw.edf	RIGHT	3990.00	2149.67	402	1967	0.4636	216	8	3	2270	2	831.50	392.60	1	1967	4271	0.2727	3	2270	9.83	-6.26	2269	2216	0.2727	3	5	2297	.	1	RECTANGLE_INTERESTAREA	1071	1	3201	848.50	390.50	1967	4271	0.2727	3	2270	0.87	178.45	3200	3187	817	1	2359.00	2020.00
sjw	sjw.edf	RIGHT	2628.00	2178.86	402	1951	0.3588	291	6	1	1176	1	534.60	373.70	1	761	1957	0.0833	2	1176	2.10	-9.57	1175	1153	0.2917	7	4	1227	.	1	RECTANGLE_INTERESTAREA	311	4	5322	517.10	386.30	311	5632	0.0417	1	5322	3.04	170.97	5321	5296	476	1	2320.00	2045.00
sjw	sjw.edf	RIGHT	2555.00	2111.00	402	764	0.1405	253	16	7	4036	2	872.10	391.40	1	625	4674	0.0833	2	4036	1.79	-168.26	4035	4014	0.1250	3	4	1227	.	1	RECTANGLE_INTERESTAREA	139	2	5956	887.10	394.30	139	6094	0.0417	1	5956	0.77	10.01	5955	5941	838	1	2217.00	2036.00
sjw	sjw.edf	RIGHT	2812.00	2360.33	403	1372	0.2672	279	12	1	3104	1	502.40	393.10	1	1106	4230	0.1000	2	3104	10.92	-0.51	3103	3057	0.1500	3	3	1051	.	1	RECTANGLE_INTERESTAREA	266	2	4454	529.10	366.90	266	4719	0.0500	1	4454	1.09	-176.13	4453	4434	474	1	2538.00	2266.00
sjw	sjw.edf	RIGHT	3990.00	2073.67	402	440	0.0857	216	17	5	5190	2	833.90	396.50	1	440	5978	0.1500	3	5190	10.08	-6.65	5189	5144	0.1500	3	3	1051	.	1	RECTANGLE_INTERESTAREA	102	1	5877	852.20	367.00	440	5978	0.1500	3	5190	17.81	-166.48	5876	5548	817	1	2185.00	1914.00
sjw	sjw.edf	RIGHT	2775.00	2359.71	403	2201	0.2248	46	10	1	3428	1	530.20	369.60	1	46	3473	0.0270	1	3428	2.04	-17.04	3427	3403	0.1892	7	3	1003	.	1	RECTANGLE_INTERESTAREA	334	4	10366	535.60	378.50	334	10699	0.0270	1	10366	0.87	168.74	10365	10351	475	1	2452.00	2245.00
sjw	sjw.edf	RIGHT	2736.00	.	402	0	0.0000	.	.	.	.	.	.	.	.	.	.	.	.	.	.	.	.	.	0.0000	0	3	1003	.	1	RECTANGLE_INTERESTAREA	.	.	.	.	.	.	.	.	.	.	.	.	.	.	836	0	.	.
sjw	sjw.edf	RIGHT	4329.00	2261.50	403	1101	0.2480	235	4	1	1099	1	520.50	386.70	1	1101	2247	0.2857	4	1099	2.94	-6.66	1098	1074	0.2857	4	7	2480	.	1	RECTANGLE_INTERESTAREA	208	1	2040	520.20	387.50	1101	2247	0.2857	4	1099	1.17	172.43	2039	2023	454	1	2323.00	2192.00
sjw	sjw.edf	RIGHT	4292.00	2195.80	403	1900	0.4279	286	10	3	2765	2	854.40	399.70	1	1900	4731	0.3571	5	2765	1.68	170.50	2764	2744	0.3571	5	7	2480	.	1	RECTANGLE_INTERESTAREA	81	1	4651	873.10	397.60	1900	4731	0.3571	5	2765	1.39	-11.06	4650	4631	816	1	2532.00	1825.00
sjw	sjw.edf	RIGHT	2736.00	2362.50	402	510	0.1232	214	6	1	1319	1	507.40	386.60	1	510	1849	0.1429	2	1319	10.82	2.32	1318	1271	0.1429	2	1	296	.	1	RECTANGLE_INTERESTAREA	296	1	1554	540.40	396.80	510	1849	0.1429	2	1319	1.49	4.07	1553	1533	474	1	2478.00	2247.00
sjw	sjw.edf	RIGHT	2556.00	.	402	0	0.0000	.	.	.	.	.	.	.	.	.	.	.	.	.	.	.	.	.	0.0000	0	1	296	.	1	RECTANGLE_INTERESTAREA	.	.	.	.	.	.	.	.	.	.	.	.	.	.	839	0	.	.
sjw	sjw.edf	RIGHT	2660.00	2350.50	402	556	0.1370	264	5	1	1205	1	534.00	379.30	1	264	1468	0.0625	1	1205	3.48	7.94	1204	1165	0.1250	2	0	0	.	1	RECTANGLE_INTERESTAREA	292	2	2396	541.50	393.80	292	2687	0.0625	1	2396	0.41	159.02	2395	2388	474	1	2401.00	2300.00
sjw	sjw.edf	RIGHT	2736.00	.	402	0	0.0000	.	.	.	.	.	.	.	.	.	.	.	.	.	.	.	.	.	0.0000	0	0	0	.	1	RECTANGLE_INTERESTAREA	.	.	.	.	.	.	.	.	.	.	.	.	.	.	836	0	.	.
sjw	sjw.edf	RIGHT	2738.00	2330.33	403	706	0.2307	220	12	1	2469	1	523.60	389.50	1	706	3271	0.1667	3	2469	8.39	-3.25	2468	2403	0.1667	3	2	486	.	1	RECTANGLE_INTERESTAREA	213	1	3059	524.20	381.10	706	3271	0.1667	3	2469	0.89	175.47	3058	3043	475	1	2514.00	2173.00
sjw	sjw.edf	RIGHT	2736.00	.	402	0	0.0000	.	.	.	.	.	.	.	.	.	.	.	.	.	.	.	.	.	0.0000	0	2	486	.	1	RECTANGLE_INTERESTAREA	.	.	.	.	.	.	.	.	.	.	.	.	.	.	836	0	.	.
sjw	sjw.edf	RIGHT	2700.00	2382.50	402	424	0.2240	188	2	1	509	1	499.00	384.80	1	424	954	0.2857	2	509	11.14	4.21	508	462	0.2857	2	1	236	.	1	RECTANGLE_INTERESTAREA	236	1	719	536.00	389.60	424	954	0.2857	2	509	1.54	-5.86	718	697	475	1	2397.00	2368.00
sjw	sjw.edf	RIGHT	3990.00	.	402	0	0.0000	.	.	.	.	.	.	.	.	.	.	.	.	.	.	.	.	.	0.0000	0	1	236	.	1	RECTANGLE_INTERESTAREA	.	.	.	.	.	.	.	.	.	.	.	.	.	.	817	0	.	.
sjw	sjw.edf	RIGHT	2812.00	2198.00	403	157	0.0316	77	9	1	1921	1	517.70	370.90	1	77	1997	0.0455	1	1921	1.41	-86.93	1920	1860	0.0909	2	2	80	.	1	RECTANGLE_INTERESTAREA	80	2	2840	545.30	382.30	80	2919	0.0455	1	2840	1.04	-87.18	2839	2748	474	1	2310.00	2086.00
sjw	sjw.edf	RIGHT	2736.00	2643.67	402	215	0.0433	135	19	5	5800	2	860.30	393.40	1	215	6065	0.1364	3	5800	0.14	88.67	5799	5780	0.1364	3	2	80	.	1	RECTANGLE_INTERESTAREA	36	1	6030	861.20	393.50	215	6065	0.1364	3	5800	0.89	-56.53	6029	6020	836	1	2665.00	2608.00
sjw	sjw.edf	RIGHT	2849.00	.	403	0	0.0000	.	.	.	.	.	.	.	.	.	.	.	.	.	.	.	.	.	0.0000	0	1	532	.	1	RECTANGLE_INTERESTAREA	.	.	.	.	.	.	.	.	.	.	.	.	.	.	474	0	.	.
sjw	sjw.edf	RIGHT	2700.00	2410.50	402	863	0.2090	331	15	1	3997	1	870.10	400.10	1	863	4875	0.1176	2	3997	11.01	-8.31	3996	3944	0.1176	2	1	532	.	1	RECTANGLE_INTERESTAREA	532	1	4344	884.70	399.10	863	4875	0.1176	2	3997	0.50	21.86	4343	4328	837	0	2452.00	2369.00
sjw	sjw.edf	RIGHT	2812.00	2489.50	403	385	0.0878	65	7	1	1873	1	486.60	381.40	1	65	1937	0.0500	1	1873	1.42	-91.10	1872	1797	0.1000	2	0	0	.	1	RECTANGLE_INTERESTAREA	320	2	5266	527.70	379.40	320	5585	0.0500	1	5266	12.08	176.02	5265	5212	474	1	2688.00	2291.00
sjw	sjw.edf	RIGHT	2627.00	.	403	0	0.0000	.	.	.	.	.	.	.	.	.	.	.	.	.	.	.	.	.	0.0000	0	0	0	.	1	RECTANGLE_INTERESTAREA	.	.	.	.	.	.	.	.	.	.	.	.	.	.	839	0	.	.
sjw	sjw.edf	RIGHT	2775.00	2480.33	403	302	0.0676	67	11	1	2254	1	541.70	381.40	1	67	2320	0.0476	1	2254	1.18	-81.03	2253	2215	0.1429	3	1	569	.	1	RECTANGLE_INTERESTAREA	121	3	5853	535.80	366.00	121	5973	0.0476	1	5853	3.29	-168.27	5852	5825	475	1	2814.00	2144.00
sjw	sjw.edf	RIGHT	2736.00	2473.67	402	1367	0.3060	475	15	5	3195	2	879.50	399.10	1	475	3669	0.0476	1	3195	10.85	-7.26	3194	3113	0.1429	3	1	569	.	1	RECTANGLE_INTERESTAREA	569	2	4747	866.20	391.30	892	5315	0.0952	2	4414	0.57	171.85	4746	4737	836	1	2631.00	2298.00
sjw	sjw.edf	RIGHT	2700.00	2570.50	402	609	0.2030	24	6	1	1630	1	539.90	390.80	1	24	1653	0.0833	1	1630	2.50	6.53	1629	1267	0.1667	2	0	0	.	1	RECTANGLE_INTERESTAREA	585	2	3246	536.70	368.20	585	3830	0.0833	1	3246	8.25	169.31	3245	3197	475	1	2736.00	2405.00
sjw	sjw.edf	RIGHT	2700.00	.	402	0	0.0000	.	.	.	.	.	.	.	.	.	.	.	.	.	.	.	.	.	0.0000	0	0	0	.	1	RECTANGLE_INTERESTAREA	.	.	.	.	.	.	.	.	.	.	.	.	.	.	837	0	.	.
sjw	sjw.edf	RIGHT	2736.00	2334.00	402	151	0.0587	151	4	1	935	1	493.20	370.50	1	151	1085	0.0769	1	935	10.38	-13.04	934	601	0.0769	1	0	0	.	1	RECTANGLE_INTERESTAREA	151	1	935	493.20	370.50	151	1085	0.0769	1	935	10.38	-13.04	934	601	474	1	2334.00	2334.00
sjw	sjw.edf	RIGHT	2700.00	2203.00	402	232	0.0902	232	11	3	2597	2	876.00	401.90	1	232	2828	0.0769	1	2597	1.96	-1.77	2596	2575	0.0769	1	0	0	.	1	RECTANGLE_INTERESTAREA	232	1	2597	876.00	401.90	232	2828	0.0769	1	2597	1.96	-1.77	2596	2575	837	1	2203.00	2203.00
sjw	sjw.edf	RIGHT	2812.00	2351.00	403	66	0.0205	66	8	1	1473	1	534.50	375.80	1	66	1538	0.0588	1	1473	0.68	-172.31	1472	1453	0.0588	1	1	174	.	1	RECTANGLE_INTERESTAREA	66	1	1473	534.50	375.80	66	1538	0.0588	1	1473	0.68	-172.31	1472	1453	474	1	2351.00	2351.00
sjw	sjw.edf	RIGHT	2625.00	2631.33	402	840	0.2603	402	14	3	2922	2	877.90	390.10	1	402	3323	0.0588	1	2922	3.15	-6.66	2921	2898	0.1765	3	1	174	.	1	RECTANGLE_INTERESTAREA	174	2	4263	852.50	385.70	438	4436	0.1176	2	3976	1.01	-173.51	4262	4240	837	1	2830.00	2285.00
sjw	sjw.edf	RIGHT	2700.00	2425.00	402	797	0.2463	229	4	1	934	1	510.10	388.70	1	654	1596	0.1818	2	934	3.53	4.86	933	907	0.2727	3	1	425	.	1	RECTANGLE_INTERESTAREA	143	2	1905	544.70	381.00	143	2047	0.0909	1	1905	0.85	-167.76	1904	1884	475	1	2553.00	2323.00
sjw	sjw.edf	RIGHT	2555.00	2472.00	402	76	0.0235	76	9	5	2280	2	909.80	386.40	1	76	2355	0.0909	1	2280	0.28	96.19	2279	2185	0.0909	1	1	425	.	1	RECTANGLE_INTERESTAREA	76	1	2280	909.80	386.40	76	2355	0.0909	1	2280	0.28	96.19	2279	2185	838	1	2472.00	2472.00
sjw	sjw.edf	RIGHT	3996.00	2167.50	402	784	0.2551	133	5	1	1357	1	474.50	388.30	1	784	2216	0.2353	4	1357	2.40	-90.90	1356	1263	0.2353	4	3	651	.	1	RECTANGLE_INTERESTAREA	230	1	1987	496.60	382.20	784	2216	0.2353	4	1357	1.32	173.58	1986	1970	457	1	2199.00	2145.00
sjw	sjw.edf	RIGHT	2700.00	2224.00	402	150	0.0488	150	13	3	2949	2	850.00	389.70	1	150	3098	0.0588	1	2949	9.00	-15.76	2948	2894	0.0588	1	3	651	.	1	RECTANGLE_INTERESTAREA	150	1	2949	850.00	389.70	150	3098	0.0588	1	2949	9.00	-15.76	2948	2894	837	1	2224.00	2224.00
sjw	sjw.edf	RIGHT	2812.00	2240.33	403	890	0.1607	194	19	1	3210	1	482.30	389.40	1	890	4135	0.0968	3	3210	2.05	-93.54	3209	3191	0.0968	3	6	1645	.	1	RECTANGLE_INTERESTAREA	112	1	4024	502.90	378.00	890	4135	0.0968	3	3210	0.96	177.48	4023	4009	474	1	2366.00	2117.00
sjw	sjw.edf	RIGHT	2701.00	2429.60	403	1300	0.2348	351	27	3	5488	2	878.80	400.40	1	1300	7022	0.1613	5	5488	0.60	178.07	5487	5476	0.1613	5	6	1645	.	1	RECTANGLE_INTERESTAREA	116	1	6907	882.20	388.40	1300	7022	0.1613	5	5488	0.11	-70.94	6906	6836	838	1	2566.00	2230.00
sjw	sjw.edf	RIGHT	2664.00	2260.33	402	823	0.0970	65	11	1	2486	1	516.60	368.20	1	823	3347	0.0909	3	2486	2.09	-88.69	2485	2453	0.0909	3	3	1423	.	1	RECTANGLE_INTERESTAREA	360	1	2988	537.60	385.00	823	3347	0.0909	3	2486	1.22	1.00	2987	2970	475	1	2414.00	2160.00
sjw	sjw.edf	RIGHT	2736.00	2140.00	402	909	0.1071	244	20	3	5260	2	902.80	401.20	1	909	6178	0.0606	2	5260	0.95	14.14	5259	5246	0.0606	2	3	1423	.	1	RECTANGLE_INTERESTAREA	665	1	5514	908.40	398.10	909	6178	0.0606	2	5260	0.54	-9.21	5513	5504	836	1	2201.00	2079.00
sjw	sjw.edf	RIGHT	2592.00	.	402	0	0.0000	.	.	.	.	.	.	.	.	.	.	.	.	.	.	.	.	.	0.0000	0	0	0	.	1	RECTANGLE_INTERESTAREA	.	.	.	.	.	.	.	.	.	.	.	.	.	.	476	0	.	.
sjw	sjw.edf	RIGHT	2738.00	2291.00	403	287	0.0343	287	16	1	3260	1	849.90	398.70	1	287	3546	0.0250	1	3260	10.63	-13.42	3259	3213	0.0250	1	0	0	.	1	RECTANGLE_INTERESTAREA	287	1	3260	849.90	398.70	287	3546	0.0250	1	3260	10.63	-13.42	3259	3213	837	0	2291.00	2291.00
sjw	sjw.edf	RIGHT	2736.00	.	402	0	0.0000	.	.	.	.	.	.	.	.	.	.	.	.	.	.	.	.	.	0.0000	0	0	0	.	1	RECTANGLE_INTERESTAREA	.	.	.	.	.	.	.	.	.	.	.	.	.	.	474	0	.	.
sjw	sjw.edf	RIGHT	2736.00	.	402	0	0.0000	.	.	.	.	.	.	.	.	.	.	.	.	.	.	.	.	.	0.0000	0	0	0	.	1	RECTANGLE_INTERESTAREA	.	.	.	.	.	.	.	.	.	.	.	.	.	.	836	0	.	.
sjw	sjw.edf	RIGHT	2812.00	.	403	0	0.0000	.	.	.	.	.	.	.	.	.	.	.	.	.	.	.	.	.	0.0000	0	1	237	.	1	RECTANGLE_INTERESTAREA	.	.	.	.	.	.	.	.	.	.	.	.	.	.	474	0	.	.
sjw	sjw.edf	RIGHT	4176.00	2093.00	402	506	0.2285	269	10	1	2167	1	895.00	388.90	1	506	2685	0.1538	2	2167	12.44	-6.00	2166	2103	0.1538	2	1	237	.	1	RECTANGLE_INTERESTAREA	237	1	2449	869.50	393.30	506	2685	0.1538	2	2167	0.67	-160.85	2448	2436	816	0	2152.00	2034.00
sjw	sjw.edf	RIGHT	2812.00	.	403	0	0.0000	.	.	.	.	.	.	.	.	.	.	.	.	.	.	.	.	.	0.0000	0	2	263	.	1	RECTANGLE_INTERESTAREA	.	.	.	.	.	.	.	.	.	.	.	.	.	.	474	0	.	.
sjw	sjw.edf	RIGHT	2812.00	2409.00	403	731	0.1839	320	17	1	4751	1	883.10	387.00	1	320	5070	0.0476	1	4751	0.56	-75.94	4750	4710	0.1905	4	2	263	.	1	RECTANGLE_INTERESTAREA	182	2	5993	887.40	369.00	411	6174	0.1429	3	5461	0.71	-0.54	5992	5982	836	0	2543.00	2272.00
sjw	sjw.edf	RIGHT	2736.00	.	402	0	0.0000	.	.	.	.	.	.	.	.	.	.	.	.	.	.	.	.	.	0.0000	0	1	74	.	1	RECTANGLE_INTERESTAREA	.	.	.	.	.	.	.	.	.	.	.	.	.	.	474	0	.	.
sjw	sjw.edf	RIGHT	2664.00	2326.50	402	130	0.0477	56	20	1	2996	1	873.20	367.10	1	130	3586	0.0667	2	2996	3.21	-6.23	2995	2938	0.0667	2	1	74	.	1	RECTANGLE_INTERESTAREA	74	1	3513	860.50	371.60	130	3586	0.0667	2	2996	2.27	-93.09	3512	3052	837	0	2329.00	2324.00
sjw	sjw.edf	RIGHT	2772.00	2749.00	402	1399	0.2038	86	7	1	2085	1	535.90	370.40	1	358	2831	0.1071	3	2085	3.55	-4.57	2084	2056	0.2500	7	8	924	.	1	RECTANGLE_INTERESTAREA	236	3	4995	539.00	369.00	236	5230	0.0357	1	4995	1.21	174.99	4994	4978	474	1	2868.00	2494.00
sjw	sjw.edf	RIGHT	2812.00	2667.17	403	581	0.0846	80	18	7	5460	2	873.90	369.20	1	241	6001	0.1429	4	5460	3.32	1.82	5459	5434	0.2143	6	8	924	.	1	RECTANGLE_INTERESTAREA	43	2	8152	895.70	369.30	340	8194	0.0714	2	7841	0.76	-4.07	8151	8138	836	1	3008.00	2404.00
sjw	sjw.edf	RIGHT	2736.00	.	402	0	0.0000	.	.	.	.	.	.	.	.	.	.	.	.	.	.	.	.	.	0.0000	0	0	0	.	1	RECTANGLE_INTERESTAREA	.	.	.	.	.	.	.	.	.	.	.	.	.	.	474	0	.	.
sjw	sjw.edf	RIGHT	2556.00	.	402	0	0.0000	.	.	.	.	.	.	.	.	.	.	.	.	.	.	.	.	.	0.0000	0	0	0	.	1	RECTANGLE_INTERESTAREA	.	.	.	.	.	.	.	.	.	.	.	.	.	.	839	0	.	.
sjw	sjw.edf	RIGHT	2738.00	.	403	0	0.0000	.	.	.	.	.	.	.	.	.	.	.	.	.	.	.	.	.	0.0000	0	0	0	.	1	RECTANGLE_INTERESTAREA	.	.	.	.	.	.	.	.	.	.	.	.	.	.	475	0	.	.
sjw	sjw.edf	RIGHT	2812.00	2133.00	403	49	0.0083	49	17	1	4987	1	882.40	374.80	1	49	5035	0.0312	1	4987	1.72	-179.89	4986	4926	0.0312	1	0	0	.	1	RECTANGLE_INTERESTAREA	49	1	4987	882.40	374.80	49	5035	0.0312	1	4987	1.72	-179.89	4986	4926	836	0	2133.00	2133.00
sjw	sjw.edf	RIGHT	2700.00	2499.20	402	1807	0.3730	445	12	1	2532	1	523.50	381.00	1	1807	4389	0.2381	5	2532	1.67	-173.69	2531	2512	0.2381	5	4	1362	.	1	RECTANGLE_INTERESTAREA	293	1	4097	527.10	367.10	1807	4389	0.2381	5	2532	0.58	168.48	4096	4085	475	1	2520.00	2479.00
sjw	sjw.edf	RIGHT	2700.00	2316.00	402	353	0.0729	353	20	3	5145	2	894.30	401.20	1	353	5497	0.0476	1	5145	1.25	179.09	5144	5128	0.0476	1	4	1362	.	1	RECTANGLE_INTERESTAREA	353	1	5145	894.30	401.20	353	5497	0.0476	1	5145	1.25	179.09	5144	5128	837	1	2316.00	2316.00
sjw	sjw.edf	RIGHT	4292.00	.	403	0	0.0000	.	.	.	.	.	.	.	.	.	.	.	.	.	.	.	.	.	0.0000	0	1	341	.	1	RECTANGLE_INTERESTAREA	.	.	.	.	.	.	.	.	.	.	.	.	.	.	454	0	.	.
sjw	sjw.edf	RIGHT	2664.00	2388.50	402	634	0.2838	293	9	1	2274	1	888.50	386.60	1	634	2917	0.1818	2	2274	12.39	-16.13	2273	2212	0.1818	2	1	341	.	1	RECTANGLE_INTERESTAREA	341	1	2577	906.60	399.00	634	2917	0.1818	2	2274	0.51	-42.46	2576	2567	837	0	2412.00	2365.00
sjw	sjw.edf	RIGHT	2775.00	2515.25	403	2715	0.2818	313	26	1	8153	1	528.70	368.90	1	313	8465	0.0303	1	8153	12.06	3.46	8152	8105	0.1212	4	2	1948	.	1	RECTANGLE_INTERESTAREA	542	2	10610	546.30	389.50	2402	11151	0.0909	3	8728	0.80	-6.36	10609	10596	475	1	2599.00	2438.00
sjw	sjw.edf	RIGHT	2736.00	2257.00	402	274	0.0284	274	33	5	11897	2	841.10	398.20	1	274	12170	0.0303	1	11897	1.61	173.03	11896	11876	0.0303	1	2	1948	.	1	RECTANGLE_INTERESTAREA	274	1	11897	841.10	398.20	274	12170	0.0303	1	11897	1.61	173.03	11896	11876	836	1	2257.00	2257.00
sjw	sjw.edf	RIGHT	4181.00	2524.00	403	434	0.0554	80	5	1	1515	1	554.00	371.90	1	80	1594	0.0333	1	1515	2.42	-13.71	1514	1490	0.1000	3	1	120	.	1	RECTANGLE_INTERESTAREA	120	2	2123	557.50	381.40	354	2242	0.0667	2	1869	1.51	-21.86	2122	2103	456	1	2662.00	2355.00
sjw	sjw.edf	RIGHT	4255.00	.	403	0	0.0000	.	.	.	.	.	.	.	.	.	.	.	.	.	.	.	.	.	0.0000	0	1	120	.	1	RECTANGLE_INTERESTAREA	.	.	.	.	.	.	.	.	.	.	.	.	.	.	817	0	.	.
sjw	sjw.edf	RIGHT	2736.00	.	402	0	0.0000	.	.	.	.	.	.	.	.	.	.	.	.	.	.	.	.	.	0.0000	0	0	0	.	1	RECTANGLE_INTERESTAREA	.	.	.	.	.	.	.	.	.	.	.	.	.	.	474	0	.	.
sjw	sjw.edf	RIGHT	4181.00	2534.00	403	326	0.0521	326	17	1	4416	1	880.70	401.30	1	326	4741	0.0435	1	4416	2.30	157.85	4415	4393	0.0435	1	0	0	.	1	RECTANGLE_INTERESTAREA	326	1	4416	880.70	401.30	326	4741	0.0435	1	4416	2.30	157.85	4415	4393	818	0	2534.00	2534.00
sjw	sjw.edf	RIGHT	4292.00	.	403	0	0.0000	.	.	.	.	.	.	.	.	.	.	.	.	.	.	.	.	.	0.0000	0	2	94	.	1	RECTANGLE_INTERESTAREA	.	.	.	.	.	.	.	.	.	.	.	.	.	.	454	0	.	.
sjw	sjw.edf	RIGHT	3996.00	2829.80	402	235	0.0437	31	16	1	5110	1	858.00	401.80	1	31	5140	0.0400	1	5110	1.24	164.02	5109	4928	0.2000	5	2	94	.	1	RECTANGLE_INTERESTAREA	75	3	6855	845.10	392.90	75	6929	0.0400	1	6855	1.05	-74.56	6854	6842	819	0	2938.00	2763.00
sjw	sjw.edf	RIGHT	2701.00	.	403	0	0.0000	.	.	.	.	.	.	.	.	.	.	.	.	.	.	.	.	.	0.0000	0	0	0	.	1	RECTANGLE_INTERESTAREA	.	.	.	.	.	.	.	.	.	.	.	.	.	.	476	0	.	.
sjw	sjw.edf	RIGHT	4176.00	.	402	0	0.0000	.	.	.	.	.	.	.	.	.	.	.	.	.	.	.	.	.	0.0000	0	0	0	.	1	RECTANGLE_INTERESTAREA	.	.	.	.	.	.	.	.	.	.	.	.	.	.	816	0	.	.
sjw	sjw.edf	RIGHT	4292.00	2385.00	403	399	0.1046	399	19	3	4739	2	512.30	399.80	1	399	5137	0.0526	1	4739	11.66	-177.41	4738	4679	0.0526	1	1	399	.	1	RECTANGLE_INTERESTAREA	399	1	4739	512.30	399.80	399	5137	0.0526	1	4739	11.66	-177.41	4738	4679	454	1	2385.00	2385.00
sjw	sjw.edf	RIGHT	2736.00	2275.00	402	678	0.1777	678	18	1	4001	1	880.30	386.60	1	678	4678	0.0526	1	4001	12.74	-18.51	4000	3944	0.0526	1	1	399	.	1	RECTANGLE_INTERESTAREA	678	1	4001	880.30	386.60	678	4678	0.0526	1	4001	12.74	-18.51	4000	3944	836	1	2275.00	2275.00
sjw	sjw.edf	RIGHT	2700.00	2241.00	402	175	0.0437	175	9	1	2010	1	538.40	378.20	1	175	2184	0.0625	1	2010	0.54	55.91	2009	1995	0.0625	1	1	56	.	1	RECTANGLE_INTERESTAREA	175	1	2010	538.40	378.20	175	2184	0.0625	1	2010	0.54	55.91	2009	1995	475	1	2241.00	2241.00
sjw	sjw.edf	RIGHT	2700.00	2304.00	402	1275	0.3182	1219	12	3	2845	2	887.50	390.90	1	1275	4140	0.1250	2	2845	1.28	148.93	2844	2826	0.1250	2	1	56	.	1	RECTANGLE_INTERESTAREA	56	1	4085	877.60	383.00	1275	4140	0.1250	2	2845	0.13	110.73	4084	4064	837	1	2344.00	2264.00
sjw	sjw.edf	RIGHT	2812.00	2271.00	403	225	0.0323	225	6	1	1867	1	545.80	380.70	1	225	2091	0.0345	1	1867	2.11	-42.76	1866	1843	0.0345	1	6	1617	.	1	RECTANGLE_INTERESTAREA	225	1	1867	545.80	380.70	225	2091	0.0345	1	1867	2.11	-42.76	1866	1843	474	1	2271.00	2271.00
sjw	sjw.edf	RIGHT	2736.00	2429.33	402	2401	0.3442	395	12	3	3989	2	876.60	396.90	1	2012	6139	0.2414	7	3989	1.63	-5.39	3988	3968	0.3103	9	6	1617	.	1	RECTANGLE_INTERESTAREA	176	3	7417	842.70	370.80	176	7592	0.0345	1	7417	0.36	-54.20	7416	7409	836	1	2863.00	1997.00
sjw	sjw.edf	RIGHT	2628.00	.	402	0	0.0000	.	.	.	.	.	.	.	.	.	.	.	.	.	.	.	.	.	0.0000	0	0	0	.	1	RECTANGLE_INTERESTAREA	.	.	.	.	.	.	.	.	.	.	.	.	.	.	476	0	.	.
sjw	sjw.edf	RIGHT	2701.00	2327.50	403	390	0.1045	201	16	1	3815	1	856.00	399.00	1	201	4015	0.0435	1	3815	9.92	-19.23	3814	3760	0.0870	2	0	0	.	1	RECTANGLE_INTERESTAREA	189	2	5400	896.30	388.90	189	5588	0.0435	1	5400	2.86	-41.32	5399	5172	838	0	2333.00	2322.00
sjw	sjw.edf	RIGHT	2812.00	1968.50	403	522	0.2300	235	6	1	1091	1	520.00	377.50	1	522	1626	0.1667	2	1091	1.18	-169.05	1090	1073	0.1667	2	5	992	.	1	RECTANGLE_INTERESTAREA	287	1	1340	544.10	375.40	522	1626	0.1667	2	1091	0.80	1.01	1339	1326	474	1	1985.00	1952.00
sjw	sjw.edf	RIGHT	2736.00	1962.00	402	705	0.3106	47	8	3	1681	2	910.20	400.70	1	705	2418	0.3333	4	1681	12.24	-4.08	1680	1627	0.3333	4	5	992	.	1	RECTANGLE_INTERESTAREA	70	1	2349	891.40	397.60	705	2418	0.3333	4	1681	0.45	-91.67	2348	2334	836	1	2045.00	1916.00
sjw	sjw.edf	RIGHT	4329.00	.	403	0	0.0000	.	.	.	.	.	.	.	.	.	.	.	.	.	.	.	.	.	0.0000	0	0	0	.	1	RECTANGLE_INTERESTAREA	.	.	.	.	.	.	.	.	.	.	.	.	.	.	454	0	.	.
sjw	sjw.edf	RIGHT	2625.00	1951.00	402	694	0.1736	694	9	1	2086	1	877.90	372.80	1	694	2779	0.0455	1	2086	2.01	-5.09	2085	2057	0.0455	1	0	0	.	1	RECTANGLE_INTERESTAREA	694	1	2086	877.90	372.80	694	2779	0.0455	1	2086	2.01	-5.09	2085	2057	837	0	1951.00	1951.00
sjw	sjw.edf	RIGHT	2736.00	.	402	0	0.0000	.	.	.	.	.	.	.	.	.	.	.	.	.	.	.	.	.	0.0000	0	0	0	.	1	RECTANGLE_INTERESTAREA	.	.	.	.	.	.	.	.	.	.	.	.	.	.	474	0	.	.
sjw	sjw.edf	RIGHT	4329.00	.	403	0	0.0000	.	.	.	.	.	.	.	.	.	.	.	.	.	.	.	.	.	0.0000	0	0	0	.	1	RECTANGLE_INTERESTAREA	.	.	.	.	.	.	.	.	.	.	.	.	.	.	816	0	.	.
sjw	sjw.edf	RIGHT	2700.00	.	402	0	0.0000	.	.	.	.	.	.	.	.	.	.	.	.	.	.	.	.	.	0.0000	0	0	0	.	1	RECTANGLE_INTERESTAREA	.	.	.	.	.	.	.	.	.	.	.	.	.	.	475	0	.	.
sjw	sjw.edf	RIGHT	2700.00	.	402	0	0.0000	.	.	.	.	.	.	.	.	.	.	.	.	.	.	.	.	.	0.0000	0	0	0	.	1	RECTANGLE_INTERESTAREA	.	.	.	.	.	.	.	.	.	.	.	.	.	.	837	0	.	.
sjw	sjw.edf	RIGHT	2812.00	2932.00	403	164	0.0271	164	13	1	3158	1	546.00	391.70	1	164	3321	0.0500	1	3158	0.80	-179.25	3157	3145	0.0500	1	0	0	.	1	RECTANGLE_INTERESTAREA	164	1	3158	546.00	391.70	164	3321	0.0500	1	3158	0.80	-179.25	3157	3145	474	1	2932.00	2932.00
sjw	sjw.edf	RIGHT	2628.00	.	402	0	0.0000	.	.	.	.	.	.	.	.	.	.	.	.	.	.	.	.	.	0.0000	0	0	0	.	1	RECTANGLE_INTERESTAREA	.	.	.	.	.	.	.	.	.	.	.	.	.	.	838	0	.	.
sjw	sjw.edf	RIGHT	2772.00	.	402	0	0.0000	.	.	.	.	.	.	.	.	.	.	.	.	.	.	.	.	.	0.0000	0	0	0	.	1	RECTANGLE_INTERESTAREA	.	.	.	.	.	.	.	.	.	.	.	.	.	.	474	0	.	.
sjw	sjw.edf	RIGHT	2700.00	.	402	0	0.0000	.	.	.	.	.	.	.	.	.	.	.	.	.	.	.	.	.	0.0000	0	0	0	.	1	RECTANGLE_INTERESTAREA	.	.	.	.	.	.	.	.	.	.	.	.	.	.	837	0	.	.
sjw	sjw.edf	RIGHT	4176.00	.	402	0	0.0000	.	.	.	.	.	.	.	.	.	.	.	.	.	.	.	.	.	0.0000	0	0	0	.	1	RECTANGLE_INTERESTAREA	.	.	.	.	.	.	.	.	.	.	.	.	.	.	454	0	.	.
sjw	sjw.edf	RIGHT	2700.00	2958.00	402	42	0.0087	42	13	1	4165	1	874.90	392.80	1	42	4206	0.0500	1	4165	0.02	-90.00	4164	4143	0.0500	1	0	0	.	1	RECTANGLE_INTERESTAREA	42	1	4165	874.90	392.80	42	4206	0.0500	1	4165	0.02	-90.00	4164	4143	837	0	2958.00	2958.00
sjw	sjw.edf	RIGHT	2625.00	.	402	0	0.0000	.	.	.	.	.	.	.	.	.	.	.	.	.	.	.	.	.	0.0000	0	0	0	.	1	RECTANGLE_INTERESTAREA	.	.	.	.	.	.	.	.	.	.	.	.	.	.	475	0	.	.
sjw	sjw.edf	RIGHT	2700.00	.	402	0	0.0000	.	.	.	.	.	.	.	.	.	.	.	.	.	.	.	.	.	0.0000	0	0	0	.	1	RECTANGLE_INTERESTAREA	.	.	.	.	.	.	.	.	.	.	.	.	.	.	837	0	.	.
sjw	sjw.edf	RIGHT	2736.00	.	402	0	0.0000	.	.	.	.	.	.	.	.	.	.	.	.	.	.	.	.	.	0.0000	0	0	0	.	1	RECTANGLE_INTERESTAREA	.	.	.	.	.	.	.	.	.	.	.	.	.	.	474	0	.	.
sjw	sjw.edf	RIGHT	4292.00	.	403	0	0.0000	.	.	.	.	.	.	.	.	.	.	.	.	.	.	.	.	.	0.0000	0	0	0	.	1	RECTANGLE_INTERESTAREA	.	.	.	.	.	.	.	.	.	.	.	.	.	.	816	0	.	.
sjw	sjw.edf	RIGHT	2812.00	2506.00	403	188	0.0373	188	3	1	657	1	514.00	388.40	1	188	844	0.0769	1	657	10.91	1.18	656	608	0.0769	1	0	0	.	1	RECTANGLE_INTERESTAREA	188	1	657	514.00	388.40	188	844	0.0769	1	657	10.91	1.18	656	608	474	1	2506.00	2506.00
sjw	sjw.edf	RIGHT	2592.00	.	402	0	0.0000	.	.	.	.	.	.	.	.	.	.	.	.	.	.	.	.	.	0.0000	0	0	0	.	1	RECTANGLE_INTERESTAREA	.	.	.	.	.	.	.	.	.	.	.	.	.	.	838	0	.	.
sjw	sjw.edf	RIGHT	2736.00	2440.00	402	141	0.0391	141	3	1	691	1	503.30	392.30	1	141	831	0.1000	1	691	10.79	0.81	690	642	0.1000	1	0	0	.	1	RECTANGLE_INTERESTAREA	141	1	691	503.30	392.30	141	831	0.1000	1	691	10.79	0.81	690	642	474	1	2440.00	2440.00
sjw	sjw.edf	RIGHT	2555.00	.	402	0	0.0000	.	.	.	.	.	.	.	.	.	.	.	.	.	.	.	.	.	0.0000	0	0	0	.	1	RECTANGLE_INTERESTAREA	.	.	.	.	.	.	.	.	.	.	.	.	.	.	838	0	.	.
sjw	sjw.edf	RIGHT	4176.00	.	402	0	0.0000	.	.	.	.	.	.	.	.	.	.	.	.	.	.	.	.	.	0.0000	0	0	0	.	1	RECTANGLE_INTERESTAREA	.	.	.	.	.	.	.	.	.	.	.	.	.	.	454	0	.	.
sjw	sjw.edf	RIGHT	2772.00	.	402	0	0.0000	.	.	.	.	.	.	.	.	.	.	.	.	.	.	.	.	.	0.0000	0	0	0	.	1	RECTANGLE_INTERESTAREA	.	.	.	.	.	.	.	.	.	.	.	.	.	.	836	0	.	.
sjw	sjw.edf	RIGHT	2736.00	2731.00	402	170	0.0676	170	3	1	571	1	517.30	392.60	1	170	740	0.1000	1	571	11.30	1.03	570	521	0.1000	1	0	0	.	1	RECTANGLE_INTERESTAREA	170	1	571	517.30	392.60	170	740	0.1000	1	571	11.30	1.03	570	521	474	1	2731.00	2731.00
sjw	sjw.edf	RIGHT	4140.00	.	402	0	0.0000	.	.	.	.	.	.	.	.	.	.	.	.	.	.	.	.	.	0.0000	0	0	0	.	1	RECTANGLE_INTERESTAREA	.	.	.	.	.	.	.	.	.	.	.	.	.	.	817	0	.	.
sjw	sjw.edf	RIGHT	3996.00	2466.00	402	239	0.0662	239	3	1	634	1	536.90	396.00	1	239	872	0.1111	1	634	11.93	-0.40	633	584	0.1111	1	0	0	.	1	RECTANGLE_INTERESTAREA	239	1	634	536.90	396.00	239	872	0.1111	1	634	11.93	-0.40	633	584	457	1	2466.00	2466.00
sjw	sjw.edf	RIGHT	2701.00	.	403	0	0.0000	.	.	.	.	.	.	.	.	.	.	.	.	.	.	.	.	.	0.0000	0	0	0	.	1	RECTANGLE_INTERESTAREA	.	.	.	.	.	.	.	.	.	.	.	.	.	.	838	0	.	.
sjw	sjw.edf	RIGHT	2664.00	2816.00	402	80	0.0203	80	5	1	1186	1	496.30	388.20	1	80	1265	0.0833	1	1186	2.93	-83.75	1185	1167	0.0833	1	0	0	.	1	RECTANGLE_INTERESTAREA	80	1	1186	496.30	388.20	80	1265	0.0833	1	1186	2.93	-83.75	1185	1167	475	1	2816.00	2816.00
sjw	sjw.edf	RIGHT	4176.00	.	402	0	0.0000	.	.	.	.	.	.	.	.	.	.	.	.	.	.	.	.	.	0.0000	0	0	0	.	1	RECTANGLE_INTERESTAREA	.	.	.	.	.	.	.	.	.	.	.	.	.	.	816	0	.	.
sjw	sjw.edf	RIGHT	1260.00	2647.00	402	124	0.0470	124	3	1	578	1	529.00	388.00	1	124	701	0.1111	1	578	11.26	0.62	577	529	0.1111	1	0	0	.	1	RECTANGLE_INTERESTAREA	124	1	578	529.00	388.00	124	701	0.1111	1	578	11.26	0.62	577	529	494	1	2647.00	2647.00
sjw	sjw.edf	RIGHT	2849.00	.	403	0	0.0000	.	.	.	.	.	.	.	.	.	.	.	.	.	.	.	.	.	0.0000	0	0	0	.	1	RECTANGLE_INTERESTAREA	.	.	.	.	.	.	.	.	.	.	.	.	.	.	836	0	.	.
sjw	sjw.edf	RIGHT	3996.00	.	402	0	0.0000	.	.	.	.	.	.	.	.	.	.	.	.	.	.	.	.	.	0.0000	0	0	0	.	1	RECTANGLE_INTERESTAREA	.	.	.	.	.	.	.	.	.	.	.	.	.	.	457	0	.	.
sjw	sjw.edf	RIGHT	2736.00	.	402	0	0.0000	.	.	.	.	.	.	.	.	.	.	.	.	.	.	.	.	.	0.0000	0	0	0	.	1	RECTANGLE_INTERESTAREA	.	.	.	.	.	.	.	.	.	.	.	.	.	.	836	0	.	.
sjw	sjw.edf	RIGHT	2625.00	.	402	0	0.0000	.	.	.	.	.	.	.	.	.	.	.	.	.	.	.	.	.	0.0000	0	0	0	.	1	RECTANGLE_INTERESTAREA	.	.	.	.	.	.	.	.	.	.	.	.	.	.	475	0	.	.
sjw	sjw.edf	RIGHT	2812.00	.	403	0	0.0000	.	.	.	.	.	.	.	.	.	.	.	.	.	.	.	.	.	0.0000	0	0	0	.	1	RECTANGLE_INTERESTAREA	.	.	.	.	.	.	.	.	.	.	.	.	.	.	836	0	.	.
sjw	sjw.edf	RIGHT	2664.00	.	402	0	0.0000	.	.	.	.	.	.	.	.	.	.	.	.	.	.	.	.	.	0.0000	0	0	0	.	1	RECTANGLE_INTERESTAREA	.	.	.	.	.	.	.	.	.	.	.	.	.	.	475	0	.	.
sjw	sjw.edf	RIGHT	2700.00	.	402	0	0.0000	.	.	.	.	.	.	.	.	.	.	.	.	.	.	.	.	.	0.0000	0	0	0	.	1	RECTANGLE_INTERESTAREA	.	.	.	.	.	.	.	.	.	.	.	.	.	.	837	0	.	.
sjw	sjw.edf	RIGHT	2772.00	.	402	0	0.0000	.	.	.	.	.	.	.	.	.	.	.	.	.	.	.	.	.	0.0000	0	0	0	.	1	RECTANGLE_INTERESTAREA	.	.	.	.	.	.	.	.	.	.	.	.	.	.	474	0	.	.
sjw	sjw.edf	RIGHT	2772.00	.	402	0	0.0000	.	.	.	.	.	.	.	.	.	.	.	.	.	.	.	.	.	0.0000	0	0	0	.	1	RECTANGLE_INTERESTAREA	.	.	.	.	.	.	.	.	.	.	.	.	.	.	836	0	.	.
sjw	sjw.edf	RIGHT	2812.00	.	403	0	0.0000	.	.	.	.	.	.	.	.	.	.	.	.	.	.	.	.	.	0.0000	0	0	0	.	1	RECTANGLE_INTERESTAREA	.	.	.	.	.	.	.	.	.	.	.	.	.	.	474	0	.	.
sjw	sjw.edf	RIGHT	2849.00	.	403	0	0.0000	.	.	.	.	.	.	.	.	.	.	.	.	.	.	.	.	.	0.0000	0	0	0	.	1	RECTANGLE_INTERESTAREA	.	.	.	.	.	.	.	.	.	.	.	.	.	.	836	0	.	.
sjw	sjw.edf	RIGHT	2736.00	.	402	0	0.0000	.	.	.	.	.	.	.	.	.	.	.	.	.	.	.	.	.	0.0000	0	0	0	.	1	RECTANGLE_INTERESTAREA	.	.	.	.	.	.	.	.	.	.	.	.	.	.	474	0	.	.
sjw	sjw.edf	RIGHT	2700.00	.	402	0	0.0000	.	.	.	.	.	.	.	.	.	.	.	.	.	.	.	.	.	0.0000	0	0	0	.	1	RECTANGLE_INTERESTAREA	.	.	.	.	.	.	.	.	.	.	.	.	.	.	837	0	.	.
sjw	sjw.edf	RIGHT	2628.00	2557.00	402	144	0.0422	144	4	1	751	1	494.20	400.60	1	144	894	0.0769	1	751	7.23	-4.53	750	709	0.0769	1	0	0	.	1	RECTANGLE_INTERESTAREA	144	1	751	494.20	400.60	144	894	0.0769	1	751	7.23	-4.53	750	709	476	1	2557.00	2557.00
sjw	sjw.edf	RIGHT	2664.00	.	402	0	0.0000	.	.	.	.	.	.	.	.	.	.	.	.	.	.	.	.	.	0.0000	0	0	0	.	1	RECTANGLE_INTERESTAREA	.	.	.	.	.	.	.	.	.	.	.	.	.	.	837	0	.	.
sjw	sjw.edf	RIGHT	2736.00	3179.00	402	85	0.0127	85	21	1	6820	1	542.30	391.60	1	85	6904	0.0400	1	6820	3.07	-84.03	6819	6712	0.0400	1	0	0	.	1	RECTANGLE_INTERESTAREA	85	1	6820	542.30	391.60	85	6904	0.0400	1	6820	3.07	-84.03	6819	6712	474	1	3179.00	3179.00
sjw	sjw.edf	RIGHT	2738.00	.	403	0	0.0000	.	.	.	.	.	.	.	.	.	.	.	.	.	.	.	.	.	0.0000	0	0	0	.	1	RECTANGLE_INTERESTAREA	.	.	.	.	.	.	.	.	.	.	.	.	.	.	837	0	.	.
sjw	sjw.edf	RIGHT	4292.00	.	403	0	0.0000	.	.	.	.	.	.	.	.	.	.	.	.	.	.	.	.	.	0.0000	0	0	0	.	1	RECTANGLE_INTERESTAREA	.	.	.	.	.	.	.	.	.	.	.	.	.	.	454	0	.	.
sjw	sjw.edf	RIGHT	2812.00	.	403	0	0.0000	.	.	.	.	.	.	.	.	.	.	.	.	.	.	.	.	.	0.0000	0	0	0	.	1	RECTANGLE_INTERESTAREA	.	.	.	.	.	.	.	.	.	.	.	.	.	.	836	0	.	.
sjw	sjw.edf	RIGHT	2812.00	.	403	0	0.0000	.	.	.	.	.	.	.	.	.	.	.	.	.	.	.	.	.	0.0000	0	0	0	.	1	RECTANGLE_INTERESTAREA	.	.	.	.	.	.	.	.	.	.	.	.	.	.	474	0	.	.
sjw	sjw.edf	RIGHT	2628.00	.	402	0	0.0000	.	.	.	.	.	.	.	.	.	.	.	.	.	.	.	.	.	0.0000	0	0	0	.	1	RECTANGLE_INTERESTAREA	.	.	.	.	.	.	.	.	.	.	.	.	.	.	838	0	.	.
sjw	sjw.edf	RIGHT	2772.00	.	402	0	0.0000	.	.	.	.	.	.	.	.	.	.	.	.	.	.	.	.	.	0.0000	0	0	0	.	1	RECTANGLE_INTERESTAREA	.	.	.	.	.	.	.	.	.	.	.	.	.	.	474	0	.	.
sjw	sjw.edf	RIGHT	2628.00	.	402	0	0.0000	.	.	.	.	.	.	.	.	.	.	.	.	.	.	.	.	.	0.0000	0	0	0	.	1	RECTANGLE_INTERESTAREA	.	.	.	.	.	.	.	.	.	.	.	.	.	.	838	0	.	.
sjw	sjw.edf	RIGHT	2812.00	.	403	0	0.0000	.	.	.	.	.	.	.	.	.	.	.	.	.	.	.	.	.	0.0000	0	0	0	.	1	RECTANGLE_INTERESTAREA	.	.	.	.	.	.	.	.	.	.	.	.	.	.	474	0	.	.
sjw	sjw.edf	RIGHT	2812.00	.	403	0	0.0000	.	.	.	.	.	.	.	.	.	.	.	.	.	.	.	.	.	0.0000	0	0	0	.	1	RECTANGLE_INTERESTAREA	.	.	.	.	.	.	.	.	.	.	.	.	.	.	836	0	.	.
sjw	sjw.edf	RIGHT	4292.00	3044.00	403	273	0.0916	22	5	1	1064	1	548.90	374.20	1	22	1085	0.0769	1	1064	3.26	-77.45	1063	952	0.1538	2	0	0	.	1	RECTANGLE_INTERESTAREA	251	2	1427	562.00	382.30	251	1677	0.0769	1	1427	0.81	173.55	1426	1413	454	1	3071.00	3017.00
sjw	sjw.edf	RIGHT	4033.00	3066.00	403	349	0.1172	349	10	5	2622	2	859.80	393.90	1	349	2970	0.0769	1	2622	0.30	-178.08	2621	2615	0.0769	1	0	0	.	1	RECTANGLE_INTERESTAREA	349	1	2622	859.80	393.90	349	2970	0.0769	1	2622	0.30	-178.08	2621	2615	820	1	3066.00	3066.00
sjw	sjw.edf	RIGHT	2625.00	2635.00	402	223	0.0557	223	4	1	717	1	518.70	384.60	1	223	939	0.0588	1	717	10.89	1.68	716	670	0.0588	1	0	0	.	1	RECTANGLE_INTERESTAREA	223	1	717	518.70	384.60	223	939	0.0588	1	717	10.89	1.68	716	670	475	1	2635.00	2635.00
sjw	sjw.edf	RIGHT	2772.00	2691.00	402	150	0.0375	150	7	3	1458	2	845.40	397.60	1	150	1607	0.0588	1	1458	7.23	-4.02	1457	1413	0.0588	1	0	0	.	1	RECTANGLE_INTERESTAREA	150	1	1458	845.40	397.60	150	1607	0.0588	1	1458	7.23	-4.02	1457	1413	836	1	2691.00	2691.00
sjw	sjw.edf	RIGHT	4329.00	2968.00	403	227	0.0486	227	3	1	775	1	543.40	395.30	1	227	1001	0.0833	1	775	12.01	-0.07	774	724	0.0833	1	0	0	.	1	RECTANGLE_INTERESTAREA	227	1	775	543.40	395.30	227	1001	0.0833	1	775	12.01	-0.07	774	724	454	1	2968.00	2968.00
sjw	sjw.edf	RIGHT	2812.00	.	403	0	0.0000	.	.	.	.	.	.	.	.	.	.	.	.	.	.	.	.	.	0.0000	0	0	0	.	1	RECTANGLE_INTERESTAREA	.	.	.	.	.	.	.	.	.	.	.	.	.	.	836	0	.	.
sjw	sjw.edf	RIGHT	2628.00	.	402	0	0.0000	.	.	.	.	.	.	.	.	.	.	.	.	.	.	.	.	.	0.0000	0	0	0	.	1	RECTANGLE_INTERESTAREA	.	.	.	.	.	.	.	.	.	.	.	.	.	.	476	0	.	.
sjw	sjw.edf	RIGHT	4176.00	.	402	0	0.0000	.	.	.	.	.	.	.	.	.	.	.	.	.	.	.	.	.	0.0000	0	0	0	.	1	RECTANGLE_INTERESTAREA	.	.	.	.	.	.	.	.	.	.	.	.	.	.	816	0	.	.
sjw	sjw.edf	RIGHT	2700.00	3320.00	402	189	0.0695	189	5	1	803	1	483.60	379.80	1	189	991	0.0769	1	803	3.18	-84.01	802	783	0.0769	1	0	0	.	1	RECTANGLE_INTERESTAREA	189	1	803	483.60	379.80	189	991	0.0769	1	803	3.18	-84.01	802	783	475	1	3320.00	3320.00
sjw	sjw.edf	RIGHT	4068.00	.	402	0	0.0000	.	.	.	.	.	.	.	.	.	.	.	.	.	.	.	.	.	0.0000	0	0	0	.	1	RECTANGLE_INTERESTAREA	.	.	.	.	.	.	.	.	.	.	.	.	.	.	818	0	.	.
sjw	sjw.edf	RIGHT	2736.00	.	402	0	0.0000	.	.	.	.	.	.	.	.	.	.	.	.	.	.	.	.	.	0.0000	0	0	0	.	1	RECTANGLE_INTERESTAREA	.	.	.	.	.	.	.	.	.	.	.	.	.	.	474	0	.	.
sjw	sjw.edf	RIGHT	4104.00	.	402	0	0.0000	.	.	.	.	.	.	.	.	.	.	.	.	.	.	.	.	.	0.0000	0	0	0	.	1	RECTANGLE_INTERESTAREA	.	.	.	.	.	.	.	.	.	.	.	.	.	.	817	0	.	.
sjw	sjw.edf	RIGHT	3996.00	.	402	0	0.0000	.	.	.	.	.	.	.	.	.	.	.	.	.	.	.	.	.	0.0000	0	0	0	.	1	RECTANGLE_INTERESTAREA	.	.	.	.	.	.	.	.	.	.	.	.	.	.	457	0	.	.
sjw	sjw.edf	RIGHT	2736.00	2972.00	402	28	0.0079	28	12	1	2994	1	904.30	395.30	1	28	3021	0.0526	1	2994	5.28	-60.66	2993	2760	0.0526	1	0	0	.	1	RECTANGLE_INTERESTAREA	28	1	2994	904.30	395.30	28	3021	0.0526	1	2994	5.28	-60.66	2993	2760	836	0	2972.00	2972.00
sjw	sjw.edf	RIGHT	2736.00	.	402	0	0.0000	.	.	.	.	.	.	.	.	.	.	.	.	.	.	.	.	.	0.0000	0	0	0	.	1	RECTANGLE_INTERESTAREA	.	.	.	.	.	.	.	.	.	.	.	.	.	.	474	0	.	.
sjw	sjw.edf	RIGHT	2660.00	3198.00	402	171	0.0381	171	14	1	4064	1	849.80	374.50	1	171	4234	0.0588	1	4064	5.96	-71.68	4063	3745	0.0588	1	0	0	.	1	RECTANGLE_INTERESTAREA	171	1	4064	849.80	374.50	171	4234	0.0588	1	4064	5.96	-71.68	4063	3745	836	0	3198.00	3198.00
sjw	sjw.edf	RIGHT	2812.00	.	403	0	0.0000	.	.	.	.	.	.	.	.	.	.	.	.	.	.	.	.	.	0.0000	0	0	0	.	1	RECTANGLE_INTERESTAREA	.	.	.	.	.	.	.	.	.	.	.	.	.	.	474	0	.	.
sjw	sjw.edf	RIGHT	2738.00	.	403	0	0.0000	.	.	.	.	.	.	.	.	.	.	.	.	.	.	.	.	.	0.0000	0	0	0	.	1	RECTANGLE_INTERESTAREA	.	.	.	.	.	.	.	.	.	.	.	.	.	.	837	0	.	.
sjw	sjw.edf	RIGHT	2812.00	2344.00	403	127	0.0353	127	15	1	3695	1	520.80	378.20	1	127	3821	0.0500	1	3695	2.03	7.42	3694	3674	0.0500	1	2	605	.	1	RECTANGLE_INTERESTAREA	127	1	3695	520.80	378.20	127	3821	0.0500	1	3695	2.03	7.42	3694	3674	474	1	2344.00	2344.00
sjw	sjw.edf	RIGHT	4255.00	2252.33	403	789	0.2191	184	17	3	4310	2	824.50	379.30	1	789	5143	0.1500	3	4310	4.01	-157.61	4309	4264	0.1500	3	2	605	.	1	RECTANGLE_INTERESTAREA	297	1	4847	873.20	394.60	789	5143	0.1500	3	4310	1.45	-179.60	4846	4828	817	1	2297.00	2200.00
sjw	sjw.edf	RIGHT	4329.00	2696.50	403	596	0.1368	394	6	1	1250	1	521.80	367.90	1	596	1857	0.1333	2	1250	1.97	-59.39	1249	1205	0.1333	2	5	2396	.	1	RECTANGLE_INTERESTAREA	202	1	1656	492.40	368.10	596	1857	0.1333	2	1250	0.68	-170.43	1655	1644	454	1	2728.00	2665.00
sjw	sjw.edf	RIGHT	4292.00	2602.67	403	2437	0.5595	182	9	3	2195	2	895.70	390.90	1	2376	5145	0.3333	5	2195	10.61	-1.89	2194	2134	0.4000	6	5	2396	.	1	RECTANGLE_INTERESTAREA	61	2	5456	868.70	368.40	61	5516	0.0667	1	5456	11.85	-1.29	5455	5406	816	1	2727.00	2406.00
sjw	sjw.edf	RIGHT	2628.00	2305.00	402	483	0.1963	483	5	1	1506	1	527.60	366.60	1	483	1988	0.1250	1	1506	1.68	-12.82	1505	1485	0.1250	1	1	629	.	1	RECTANGLE_INTERESTAREA	483	1	1506	527.60	366.60	483	1988	0.1250	1	1506	1.68	-12.82	1505	1485	476	1	2305.00	2305.00
sjw	sjw.edf	RIGHT	2628.00	2143.00	402	1021	0.4149	392	7	3	2248	2	882.30	377.80	1	1021	3296	0.2500	2	2248	1.82	173.68	2247	2226	0.2500	2	1	629	.	1	RECTANGLE_INTERESTAREA	629	1	2668	907.30	384.60	1021	3296	0.2500	2	2248	0.76	10.00	2667	2640	838	1	2174.00	2112.00
sjw	sjw.edf	RIGHT	2628.00	.	402	0	0.0000	.	.	.	.	.	.	.	.	.	.	.	.	.	.	.	.	.	0.0000	0	0	0	.	1	RECTANGLE_INTERESTAREA	.	.	.	.	.	.	.	.	.	.	.	.	.	.	476	0	.	.
sjw	sjw.edf	RIGHT	2849.00	.	403	0	0.0000	.	.	.	.	.	.	.	.	.	.	.	.	.	.	.	.	.	0.0000	0	0	0	.	1	RECTANGLE_INTERESTAREA	.	.	.	.	.	.	.	.	.	.	.	.	.	.	836	0	.	.
sjw	sjw.edf	RIGHT	2772.00	.	402	0	0.0000	.	.	.	.	.	.	.	.	.	.	.	.	.	.	.	.	.	0.0000	0	0	0	.	1	RECTANGLE_INTERESTAREA	.	.	.	.	.	.	.	.	.	.	.	.	.	.	474	0	.	.
sjw	sjw.edf	RIGHT	2484.00	.	402	0	0.0000	.	.	.	.	.	.	.	.	.	.	.	.	.	.	.	.	.	0.0000	0	0	0	.	1	RECTANGLE_INTERESTAREA	.	.	.	.	.	.	.	.	.	.	.	.	.	.	840	0	.	.
sjw	sjw.edf	RIGHT	2812.00	.	403	0	0.0000	.	.	.	.	.	.	.	.	.	.	.	.	.	.	.	.	.	0.0000	0	0	0	.	1	RECTANGLE_INTERESTAREA	.	.	.	.	.	.	.	.	.	.	.	.	.	.	474	0	.	.
sjw	sjw.edf	RIGHT	2660.00	.	402	0	0.0000	.	.	.	.	.	.	.	.	.	.	.	.	.	.	.	.	.	0.0000	0	0	0	.	1	RECTANGLE_INTERESTAREA	.	.	.	.	.	.	.	.	.	.	.	.	.	.	836	0	.	.
sjw	sjw.edf	RIGHT	2849.00	.	403	0	0.0000	.	.	.	.	.	.	.	.	.	.	.	.	.	.	.	.	.	0.0000	0	0	0	.	1	RECTANGLE_INTERESTAREA	.	.	.	.	.	.	.	.	.	.	.	.	.	.	474	0	.	.
sjw	sjw.edf	RIGHT	4176.00	2336.33	402	809	0.1744	332	17	1	4073	1	909.20	366.40	1	332	4404	0.0417	1	4073	1.27	-9.66	4072	4057	0.1250	3	0	0	.	1	RECTANGLE_INTERESTAREA	288	3	5491	851.00	384.60	288	5778	0.0417	1	5491	2.81	158.34	5490	5443	816	0	2351.00	2320.00
sjw	sjw.edf	RIGHT	1260.00	.	402	0	0.0000	.	.	.	.	.	.	.	.	.	.	.	.	.	.	.	.	.	0.0000	0	0	0	.	1	RECTANGLE_INTERESTAREA	.	.	.	.	.	.	.	.	.	.	.	.	.	.	494	0	.	.
sjw	sjw.edf	RIGHT	2700.00	2011.00	402	102	0.0348	102	9	1	2627	1	862.50	372.90	1	102	2728	0.0909	1	2627	13.99	-23.88	2626	2342	0.0909	1	0	0	.	1	RECTANGLE_INTERESTAREA	102	1	2627	862.50	372.90	102	2728	0.0909	1	2627	13.99	-23.88	2626	2342	837	0	2011.00	2011.00
sjw	sjw.edf	RIGHT	4292.00	2772.00	403	331	0.1731	331	4	1	1162	1	500.20	369.10	1	331	1492	0.0833	1	1162	4.33	-15.82	1161	1128	0.0833	1	0	0	.	1	RECTANGLE_INTERESTAREA	331	1	1162	500.20	369.10	331	1492	0.0833	1	1162	4.33	-15.82	1161	1128	454	1	2772.00	2772.00
sjw	sjw.edf	RIGHT	2772.00	.	402	0	0.0000	.	.	.	.	.	.	.	.	.	.	.	.	.	.	.	.	.	0.0000	0	0	0	.	1	RECTANGLE_INTERESTAREA	.	.	.	.	.	.	.	.	.	.	.	.	.	.	836	0	.	.
sjw	sjw.edf	RIGHT	1260.00	.	402	0	0.0000	.	.	.	.	.	.	.	.	.	.	.	.	.	.	.	.	.	0.0000	0	1	52	.	1	RECTANGLE_INTERESTAREA	.	.	.	.	.	.	.	.	.	.	.	.	.	.	494	0	.	.
sjw	sjw.edf	RIGHT	2625.00	2161.00	402	91	0.0379	39	10	1	4021	1	868.10	399.80	1	91	4150	0.1818	2	4021	4.33	31.44	4020	3964	0.1818	2	1	52	.	1	RECTANGLE_INTERESTAREA	52	1	4099	868.40	401.30	91	4150	0.1818	2	4021	0.08	-121.58	4098	4060	837	0	2246.00	2076.00
sjw	sjw.edf	RIGHT	2627.00	.	403	0	0.0000	.	.	.	.	.	.	.	.	.	.	.	.	.	.	.	.	.	0.0000	0	0	0	.	1	RECTANGLE_INTERESTAREA	.	.	.	.	.	.	.	.	.	.	.	.	.	.	477	0	.	.
sjw	sjw.edf	RIGHT	2812.00	2155.00	403	60	0.0156	60	18	1	5463	1	896.90	369.70	1	60	5522	0.0400	1	5463	14.23	-9.41	5462	4208	0.0400	1	0	0	.	1	RECTANGLE_INTERESTAREA	60	1	5463	896.90	369.70	60	5522	0.0400	1	5463	14.23	-9.41	5462	4208	836	0	2155.00	2155.00
sjw	sjw.edf	RIGHT	2812.00	.	403	0	0.0000	.	.	.	.	.	.	.	.	.	.	.	.	.	.	.	.	.	0.0000	0	4	320	.	1	RECTANGLE_INTERESTAREA	.	.	.	.	.	.	.	.	.	.	.	.	.	.	474	0	.	.
sjw	sjw.edf	RIGHT	4292.00	2187.60	403	358	0.1097	38	12	1	3879	1	873.00	385.10	1	358	4799	0.3125	5	3879	12.13	-8.39	3878	3414	0.3125	5	4	320	.	1	RECTANGLE_INTERESTAREA	207	1	4593	870.00	380.60	358	4799	0.3125	5	3879	0.96	169.46	4592	4577	816	0	2261.00	2094.00
sjw	sjw.edf	RIGHT	4292.00	.	403	0	0.0000	.	.	.	.	.	.	.	.	.	.	.	.	.	.	.	.	.	0.0000	0	0	0	.	1	RECTANGLE_INTERESTAREA	.	.	.	.	.	.	.	.	.	.	.	.	.	.	454	0	.	.
sjw	sjw.edf	RIGHT	2660.00	2104.00	402	80	0.0317	80	16	1	3511	1	850.60	378.70	1	80	3590	0.0625	1	3511	2.02	-159.47	3510	3431	0.0625	1	0	0	.	1	RECTANGLE_INTERESTAREA	80	1	3511	850.60	378.70	80	3590	0.0625	1	3511	2.02	-159.47	3510	3431	836	0	2104.00	2104.00
sjw	sjw.edf	RIGHT	1296.00	.	402	0	0.0000	.	.	.	.	.	.	.	.	.	.	.	.	.	.	.	.	.	0.0000	0	0	0	.	1	RECTANGLE_INTERESTAREA	.	.	.	.	.	.	.	.	.	.	.	.	.	.	494	0	.	.
sjw	sjw.edf	RIGHT	2736.00	.	402	0	0.0000	.	.	.	.	.	.	.	.	.	.	.	.	.	.	.	.	.	0.0000	0	0	0	.	1	RECTANGLE_INTERESTAREA	.	.	.	.	.	.	.	.	.	.	.	.	.	.	836	0	.	.
sjw	sjw.edf	RIGHT	2660.00	.	402	0	0.0000	.	.	.	.	.	.	.	.	.	.	.	.	.	.	.	.	.	0.0000	0	0	0	.	1	RECTANGLE_INTERESTAREA	.	.	.	.	.	.	.	.	.	.	.	.	.	.	474	0	.	.
sjw	sjw.edf	RIGHT	2664.00	.	402	0	0.0000	.	.	.	.	.	.	.	.	.	.	.	.	.	.	.	.	.	0.0000	0	0	0	.	1	RECTANGLE_INTERESTAREA	.	.	.	.	.	.	.	.	.	.	.	.	.	.	837	0	.	.
sjw	sjw.edf	RIGHT	4292.00	.	403	0	0.0000	.	.	.	.	.	.	.	.	.	.	.	.	.	.	.	.	.	0.0000	0	0	0	.	1	RECTANGLE_INTERESTAREA	.	.	.	.	.	.	.	.	.	.	.	.	.	.	454	0	.	.
sjw	sjw.edf	RIGHT	4292.00	.	403	0	0.0000	.	.	.	.	.	.	.	.	.	.	.	.	.	.	.	.	.	0.0000	0	0	0	.	1	RECTANGLE_INTERESTAREA	.	.	.	.	.	.	.	.	.	.	.	.	.	.	816	0	.	.
sjw	sjw.edf	RIGHT	4255.00	.	403	0	0.0000	.	.	.	.	.	.	.	.	.	.	.	.	.	.	.	.	.	0.0000	0	0	0	.	1	RECTANGLE_INTERESTAREA	.	.	.	.	.	.	.	.	.	.	.	.	.	.	455	0	.	.
sjw	sjw.edf	RIGHT	2700.00	2023.00	402	628	0.1813	628	11	1	3383	1	907.80	368.40	1	628	4010	0.0769	1	3383	2.82	-28.00	3382	3358	0.0769	1	0	0	.	1	RECTANGLE_INTERESTAREA	628	1	3383	907.80	368.40	628	4010	0.0769	1	3383	2.82	-28.00	3382	3358	837	0	2023.00	2023.00
sjw	sjw.edf	RIGHT	2772.00	.	402	0	0.0000	.	.	.	.	.	.	.	.	.	.	.	.	.	.	.	.	.	0.0000	0	0	0	.	1	RECTANGLE_INTERESTAREA	.	.	.	.	.	.	.	.	.	.	.	.	.	.	474	0	.	.
sjw	sjw.edf	RIGHT	2849.00	.	403	0	0.0000	.	.	.	.	.	.	.	.	.	.	.	.	.	.	.	.	.	0.0000	0	0	0	.	1	RECTANGLE_INTERESTAREA	.	.	.	.	.	.	.	.	.	.	.	.	.	.	836	0	.	.
sjw	sjw.edf	RIGHT	2736.00	.	402	0	0.0000	.	.	.	.	.	.	.	.	.	.	.	.	.	.	.	.	.	0.0000	0	0	0	.	1	RECTANGLE_INTERESTAREA	.	.	.	.	.	.	.	.	.	.	.	.	.	.	474	0	.	.
sjw	sjw.edf	RIGHT	2625.00	.	402	0	0.0000	.	.	.	.	.	.	.	.	.	.	.	.	.	.	.	.	.	0.0000	0	0	0	.	1	RECTANGLE_INTERESTAREA	.	.	.	.	.	.	.	.	.	.	.	.	.	.	837	0	.	.
sjw	sjw.edf	RIGHT	2812.00	.	403	0	0.0000	.	.	.	.	.	.	.	.	.	.	.	.	.	.	.	.	.	0.0000	0	0	0	.	1	RECTANGLE_INTERESTAREA	.	.	.	.	.	.	.	.	.	.	.	.	.	.	474	0	.	.
sjw	sjw.edf	RIGHT	2812.00	.	403	0	0.0000	.	.	.	.	.	.	.	.	.	.	.	.	.	.	.	.	.	0.0000	0	0	0	.	1	RECTANGLE_INTERESTAREA	.	.	.	.	.	.	.	.	.	.	.	.	.	.	836	0	.	.
sjw	sjw.edf	RIGHT	2628.00	.	402	0	0.0000	.	.	.	.	.	.	.	.	.	.	.	.	.	.	.	.	.	0.0000	0	1	257	.	1	RECTANGLE_INTERESTAREA	.	.	.	.	.	.	.	.	.	.	.	.	.	.	476	0	.	.
sjw	sjw.edf	RIGHT	4176.00	2117.50	402	568	0.2231	311	9	1	2836	1	903.60	372.00	1	568	3417	0.2000	2	2836	0.68	-67.66	2835	2825	0.2000	2	1	257	.	1	RECTANGLE_INTERESTAREA	257	1	3161	930.20	374.20	568	3417	0.2000	2	2836	0.95	0.41	3160	3147	816	0	2214.00	2021.00
sjw	sjw.edf	RIGHT	2625.00	.	402	0	0.0000	.	.	.	.	.	.	.	.	.	.	.	.	.	.	.	.	.	0.0000	0	0	0	.	1	RECTANGLE_INTERESTAREA	.	.	.	.	.	.	.	.	.	.	.	.	.	.	475	0	.	.
sjw	sjw.edf	RIGHT	2812.00	.	403	0	0.0000	.	.	.	.	.	.	.	.	.	.	.	.	.	.	.	.	.	0.0000	0	0	0	.	1	RECTANGLE_INTERESTAREA	.	.	.	.	.	.	.	.	.	.	.	.	.	.	836	0	.	.
sjw	sjw.edf	RIGHT	2812.00	.	403	0	0.0000	.	.	.	.	.	.	.	.	.	.	.	.	.	.	.	.	.	0.0000	0	0	0	.	1	RECTANGLE_INTERESTAREA	.	.	.	.	.	.	.	.	.	.	.	.	.	.	474	0	.	.
sjw	sjw.edf	RIGHT	2738.00	2413.00	403	475	0.0613	294	21	1	7014	1	874.30	373.70	1	294	7307	0.0323	1	7014	0.65	74.52	7013	7005	0.0645	2	0	0	.	1	RECTANGLE_INTERESTAREA	181	2	9618	880.50	367.90	181	9798	0.0323	1	9618	0.96	156.30	9617	9602	837	0	2489.00	2337.00
sjw	sjw.edf	RIGHT	2736.00	.	402	0	0.0000	.	.	.	.	.	.	.	.	.	.	.	.	.	.	.	.	.	0.0000	0	0	0	.	1	RECTANGLE_INTERESTAREA	.	.	.	.	.	.	.	.	.	.	.	.	.	.	474	0	.	.
sjw	sjw.edf	RIGHT	2775.00	2131.00	403	548	0.0846	548	11	1	3902	1	907.90	392.70	1	548	4449	0.0435	1	3902	2.90	-122.05	3901	3628	0.0435	1	0	0	.	1	RECTANGLE_INTERESTAREA	548	1	3902	907.90	392.70	548	4449	0.0435	1	3902	2.90	-122.05	3901	3628	837	0	2131.00	2131.00
sjw	sjw.edf	RIGHT	2664.00	2443.00	402	972	0.0566	123	67	1	26812	1	481.80	390.00	1	123	26934	0.0135	1	26812	5.14	81.54	26811	26776	0.0405	3	1	369	.	1	RECTANGLE_INTERESTAREA	369	2	28464	506.90	369.70	849	28832	0.0270	2	27970	0.39	-5.24	28463	28450	475	1	2588.00	2326.00
sjw	sjw.edf	RIGHT	2775.00	2321.00	403	434	0.0253	434	73	5	29527	2	872.20	394.90	1	434	29960	0.0135	1	29527	1.72	163.77	29526	29506	0.0135	1	1	369	.	1	RECTANGLE_INTERESTAREA	434	1	29527	872.20	394.90	434	29960	0.0135	1	29527	1.72	163.77	29526	29506	837	1	2321.00	2321.00
sjw	sjw.edf	RIGHT	2628.00	.	402	0	0.0000	.	.	.	.	.	.	.	.	.	.	.	.	.	.	.	.	.	0.0000	0	0	0	.	1	RECTANGLE_INTERESTAREA	.	.	.	.	.	.	.	.	.	.	.	.	.	.	476	0	.	.
sjw	sjw.edf	RIGHT	2736.00	2393.00	402	398	0.0798	398	20	1	5712	1	859.70	388.50	1	398	6109	0.0435	1	5712	2.22	-21.71	5711	5192	0.0435	1	0	0	.	1	RECTANGLE_INTERESTAREA	398	1	5712	859.70	388.50	398	6109	0.0435	1	5712	2.22	-21.71	5711	5192	836	0	2393.00	2393.00
[truncated: 49 more columns]
