# Supplementary material for: Shape Representation of Word Was Automatically Activated in the Encoding Phase
Source: PLoS One. 2016 Oct 27;11(10):e0165534. doi: 10.1371/journal.pone.0165534 (PMC5082803; doi:10.1371/journal.pone.0165534)
Supplement: S1 File — (ZIP) [file pone.0165534.s001.zip › Experiment 1-Data/sjw-message.xls]

RECORDING_SESSION_LABEL	CURRENT_MSG_BLINK_DURATION	CURRENT_MSG_BLINK_END	CURRENT_MSG_BLINK_INDEX	CURRENT_MSG_BLINK_START	CURRENT_MSG_FIX_DURATION	CURRENT_MSG_FIX_END	CURRENT_MSG_FIX_INDEX	CURRENT_MSG_FIX_START	CURRENT_MSG_FIX_X	CURRENT_MSG_FIX_Y	CURRENT_MSG_INDEX	CURRENT_MSG_INTEREST_AREAS	CURRENT_MSG_INTEREST_AREA_INDEX	CURRENT_MSG_INTEREST_AREA_LABEL	CURRENT_MSG_IS_RT_END	CURRENT_MSG_IS_RT_START	CURRENT_MSG_LABEL	CURRENT_MSG_SAC_AMPLITUDE	CURRENT_MSG_SAC_AVG_VELOCITY	CURRENT_MSG_SAC_DURATION	CURRENT_MSG_SAC_END_TIME	CURRENT_MSG_SAC_END_X	CURRENT_MSG_SAC_END_Y	CURRENT_MSG_SAC_INDEX	CURRENT_MSG_SAC_PEAK_VELOCITY	CURRENT_MSG_SAC_START_TIME	CURRENT_MSG_SAC_START_X	CURRENT_MSG_SAC_START_Y	CURRENT_MSG_TEXT	CURRENT_MSG_TIME	CURRENT_MSG_X_POSITION	CURRENT_MSG_Y_POSITION	DATA_FILE	EYE_USED	IP_DURATION	IP_END_TIME	IP_LABEL	IP_START_TIME	TRIAL_INDEX	TRIAL_LABEL	TRIAL_START_TIME	trial	display1	display2	display3	RESPONSE	expected
sjw	.	.	.	.	.	.	.	.	.	.	1	.	.	.	false	false	Message: -19ms	.	.	.	.	.	.	.	.	.	.	.	TRIALID 0	-19	.	.	sjw.edf	RIGHT	4805	588021	Full Trial Period	583216	1	Trial: 1	583216	80	ÄûÃÊ	éÏé­	¼¦µ°	j	j
sjw	.	.	.	.	.	.	.	.	.	.	2	.	.	.	false	false	Message: -1ms	.	.	.	.	.	.	.	.	.	.	.	RECCFG CR 1000 2 0 R	-1	.	.	sjw.edf	RIGHT	4805	588021	Full Trial Period	583216	1	Trial: 1	583216	80	ÄûÃÊ	éÏé­	¼¦µ°	j	j
sjw	.	.	.	.	.	.	.	.	.	.	3	.	.	.	false	false	Message: -1ms	.	.	.	.	.	.	.	.	.	.	.	ELCLCFG TOWER	-1	.	.	sjw.edf	RIGHT	4805	588021	Full Trial Period	583216	1	Trial: 1	583216	80	ÄûÃÊ	éÏé­	¼¦µ°	j	j
sjw	.	.	.	.	.	.	.	.	.	.	4	.	.	.	false	false	Message: -1ms	.	.	.	.	.	.	.	.	.	.	.	GAZE_COORDS 0.00 0.00 1023.00 767.00	-1	.	.	sjw.edf	RIGHT	4805	588021	Full Trial Period	583216	1	Trial: 1	583216	80	ÄûÃÊ	éÏé­	¼¦µ°	j	j
sjw	.	.	.	.	.	.	.	.	.	.	5	.	.	.	false	false	Message: -1ms	.	.	.	.	.	.	.	.	.	.	.	THRESHOLDS R 109 226	-1	.	.	sjw.edf	RIGHT	4805	588021	Full Trial Period	583216	1	Trial: 1	583216	80	ÄûÃÊ	éÏé­	¼¦µ°	j	j
sjw	.	.	.	.	.	.	.	.	.	.	6	.	.	.	false	false	Message: -1ms	.	.	.	.	.	.	.	.	.	.	.	ELCL_PROC CENTROID (3)	-1	.	.	sjw.edf	RIGHT	4805	588021	Full Trial Period	583216	1	Trial: 1	583216	80	ÄûÃÊ	éÏé­	¼¦µ°	j	j
sjw	.	.	.	.	.	.	.	.	.	.	7	.	.	.	false	false	Message: -1ms	.	.	.	.	.	.	.	.	.	.	.	ELCL_PCR_PARAM 5 3.0	-1	.	.	sjw.edf	RIGHT	4805	588021	Full Trial Period	583216	1	Trial: 1	583216	80	ÄûÃÊ	éÏé­	¼¦µ°	j	j
sjw	.	.	.	.	.	.	.	.	.	.	8	.	.	.	false	true	Message: 0ms	.	.	.	.	.	.	.	.	.	.	.	!MODE RECORD CR 1000 2 0 R	0	.	.	sjw.edf	RIGHT	4805	588021	Full Trial Period	583216	1	Trial: 1	583216	80	ÄûÃÊ	éÏé­	¼¦µ°	j	j
sjw	.	.	.	.	950	956	1	7	125.60	389.40	9	.	.	.	false	false	Message: 47ms	.	.	.	.	.	.	.	.	.	.	.	SYNCTIME	47	125.60	389.40	sjw.edf	RIGHT	4805	588021	Full Trial Period	583216	1	Trial: 1	583216	80	ÄûÃÊ	éÏé­	¼¦µ°	j	j
sjw	.	.	.	.	.	.	.	.	.	.	10	.	.	.	false	false	Message: 1435ms	9.77	207.89	47	1453	490.20	428.00	2	417.80	1407	203.00	387.20	INVISIBLE_BOUNDARY[1]	1435	.	.	sjw.edf	RIGHT	4805	588021	Full Trial Period	583216	1	Trial: 1	583216	80	ÄûÃÊ	éÏé­	¼¦µ°	j	j
sjw	.	.	.	.	.	.	.	.	.	.	11	.	.	.	false	false	Message: 1446ms	9.77	207.89	47	1453	490.20	428.00	2	417.80	1407	203.00	387.20	SYNCTIME	1446	.	.	sjw.edf	RIGHT	4805	588021	Full Trial Period	583216	1	Trial: 1	583216	80	ÄûÃÊ	éÏé­	¼¦µ°	j	j
sjw	.	.	.	.	.	.	.	.	.	.	12	.	.	.	false	false	Message: 2579ms	8.30	176.70	47	2594	820.80	470.60	5	312.10	2548	572.50	456.20	INVISIBLE_BOUNDARY[2]	2579	.	.	sjw.edf	RIGHT	4805	588021	Full Trial Period	583216	1	Trial: 1	583216	80	ÄûÃÊ	éÏé­	¼¦µ°	j	j
sjw	.	.	.	.	.	.	.	.	.	.	13	.	.	.	false	false	Message: 2588ms	8.30	176.70	47	2594	820.80	470.60	5	312.10	2548	572.50	456.20	SYNCTIME	2588	.	.	sjw.edf	RIGHT	4805	588021	Full Trial Period	583216	1	Trial: 1	583216	80	ÄûÃÊ	éÏé­	¼¦µ°	j	j
sjw	.	.	.	.	705	4803	9	4099	877.20	458.30	14	.	.	.	false	false	Message: 4786ms	.	.	.	.	.	.	.	.	.	.	.	KEYBOARD	4786	877.20	458.30	sjw.edf	RIGHT	4805	588021	Full Trial Period	583216	1	Trial: 1	583216	80	ÄûÃÊ	éÏé­	¼¦µ°	j	j
sjw	.	.	.	.	.	.	.	.	.	.	15	.	.	.	false	false	Message: 4849ms	.	.	.	.	.	.	.	.	.	.	.	TRIAL_RESULT 0	4849	.	.	sjw.edf	RIGHT	4805	588021	Full Trial Period	583216	1	Trial: 1	583216	80	ÄûÃÊ	éÏé­	¼¦µ°	j	j
sjw	.	.	.	.	.	.	.	.	.	.	1	.	.	.	false	false	Message: -28ms	.	.	.	.	.	.	.	.	.	.	.	TRIALID 1	-28	.	.	sjw.edf	RIGHT	7704	597253	Full Trial Period	589549	2	Trial: 2	589549	146	·çóÝ	Êó±ê	Ã«½í	f	f
sjw	.	.	.	.	.	.	.	.	.	.	2	.	.	.	false	false	Message: -1ms	.	.	.	.	.	.	.	.	.	.	.	RECCFG CR 1000 2 0 R	-1	.	.	sjw.edf	RIGHT	7704	597253	Full Trial Period	589549	2	Trial: 2	589549	146	·çóÝ	Êó±ê	Ã«½í	f	f
sjw	.	.	.	.	.	.	.	.	.	.	3	.	.	.	false	false	Message: -1ms	.	.	.	.	.	.	.	.	.	.	.	ELCLCFG TOWER	-1	.	.	sjw.edf	RIGHT	7704	597253	Full Trial Period	589549	2	Trial: 2	589549	146	·çóÝ	Êó±ê	Ã«½í	f	f
sjw	.	.	.	.	.	.	.	.	.	.	4	.	.	.	false	false	Message: -1ms	.	.	.	.	.	.	.	.	.	.	.	GAZE_COORDS 0.00 0.00 1023.00 767.00	-1	.	.	sjw.edf	RIGHT	7704	597253	Full Trial Period	589549	2	Trial: 2	589549	146	·çóÝ	Êó±ê	Ã«½í	f	f
sjw	.	.	.	.	.	.	.	.	.	.	5	.	.	.	false	false	Message: -1ms	.	.	.	.	.	.	.	.	.	.	.	THRESHOLDS R 109 226	-1	.	.	sjw.edf	RIGHT	7704	597253	Full Trial Period	589549	2	Trial: 2	589549	146	·çóÝ	Êó±ê	Ã«½í	f	f
sjw	.	.	.	.	.	.	.	.	.	.	6	.	.	.	false	false	Message: -1ms	.	.	.	.	.	.	.	.	.	.	.	ELCL_PROC CENTROID (3)	-1	.	.	sjw.edf	RIGHT	7704	597253	Full Trial Period	589549	2	Trial: 2	589549	146	·çóÝ	Êó±ê	Ã«½í	f	f
sjw	.	.	.	.	.	.	.	.	.	.	7	.	.	.	false	false	Message: -1ms	.	.	.	.	.	.	.	.	.	.	.	ELCL_PCR_PARAM 5 3.0	-1	.	.	sjw.edf	RIGHT	7704	597253	Full Trial Period	589549	2	Trial: 2	589549	146	·çóÝ	Êó±ê	Ã«½í	f	f
sjw	.	.	.	.	.	.	.	.	.	.	8	.	.	.	false	true	Message: 0ms	.	.	.	.	.	.	.	.	.	.	.	!MODE RECORD CR 1000 2 0 R	0	.	.	sjw.edf	RIGHT	7704	597253	Full Trial Period	589549	2	Trial: 2	589549	146	·çóÝ	Êó±ê	Ã«½í	f	f
sjw	.	.	.	.	279	285	1	7	120.00	402.80	9	.	.	.	false	false	Message: 46ms	.	.	.	.	.	.	.	.	.	.	.	SYNCTIME	46	120.00	402.80	sjw.edf	RIGHT	7704	597253	Full Trial Period	589549	2	Trial: 2	589549	146	·çóÝ	Êó±ê	Ã«½í	f	f
sjw	.	.	.	.	.	.	.	.	.	.	10	.	.	.	false	false	Message: 1085ms	11.22	228.99	49	1106	526.50	501.80	3	422.90	1058	193.00	456.40	INVISIBLE_BOUNDARY[1]	1085	.	.	sjw.edf	RIGHT	7704	597253	Full Trial Period	589549	2	Trial: 2	589549	146	·çóÝ	Êó±ê	Ã«½í	f	f
sjw	.	.	.	.	.	.	.	.	.	.	11	.	.	.	false	false	Message: 1096ms	11.22	228.99	49	1106	526.50	501.80	3	422.90	1058	193.00	456.40	SYNCTIME	1096	.	.	sjw.edf	RIGHT	7704	597253	Full Trial Period	589549	2	Trial: 2	589549	146	·çóÝ	Êó±ê	Ã«½í	f	f
sjw	.	.	.	.	.	.	.	.	.	.	12	.	.	.	false	false	Message: 2210ms	10.16	216.22	47	2229	874.10	501.70	6	376.90	2183	566.70	484.10	INVISIBLE_BOUNDARY[2]	2210	.	.	sjw.edf	RIGHT	7704	597253	Full Trial Period	589549	2	Trial: 2	589549	146	·çóÝ	Êó±ê	Ã«½í	f	f
sjw	.	.	.	.	.	.	.	.	.	.	13	.	.	.	false	false	Message: 2221ms	10.16	216.22	47	2229	874.10	501.70	6	376.90	2183	566.70	484.10	SYNCTIME	2221	.	.	sjw.edf	RIGHT	7704	597253	Full Trial Period	589549	2	Trial: 2	589549	146	·çóÝ	Êó±ê	Ã«½í	f	f
sjw	.	.	.	.	947	7702	17	6756	900.80	511.90	14	.	.	.	false	false	Message: 7685ms	.	.	.	.	.	.	.	.	.	.	.	KEYBOARD	7685	900.80	511.90	sjw.edf	RIGHT	7704	597253	Full Trial Period	589549	2	Trial: 2	589549	146	·çóÝ	Êó±ê	Ã«½í	f	f
sjw	.	.	.	.	.	.	.	.	.	.	15	.	.	.	false	false	Message: 7788ms	.	.	.	.	.	.	.	.	.	.	.	TRIAL_RESULT 0	7788	.	.	sjw.edf	RIGHT	7704	597253	Full Trial Period	589549	2	Trial: 2	589549	146	·çóÝ	Êó±ê	Ã«½í	f	f
sjw	.	.	.	.	.	.	.	.	.	.	1	.	.	.	false	false	Message: -520ms	.	.	.	.	.	.	.	.	.	.	.	TRIALID 2	-520	.	.	sjw.edf	RIGHT	3621	649336	Full Trial Period	645715	3	Trial: 3	645715	136	ÏÚ±ý	ÐÅ·â	É××Ó	f	f
sjw	.	.	.	.	.	.	.	.	.	.	2	.	.	.	false	false	Message: -1ms	.	.	.	.	.	.	.	.	.	.	.	RECCFG CR 1000 2 0 R	-1	.	.	sjw.edf	RIGHT	3621	649336	Full Trial Period	645715	3	Trial: 3	645715	136	ÏÚ±ý	ÐÅ·â	É××Ó	f	f
sjw	.	.	.	.	.	.	.	.	.	.	3	.	.	.	false	false	Message: -1ms	.	.	.	.	.	.	.	.	.	.	.	ELCLCFG TOWER	-1	.	.	sjw.edf	RIGHT	3621	649336	Full Trial Period	645715	3	Trial: 3	645715	136	ÏÚ±ý	ÐÅ·â	É××Ó	f	f
sjw	.	.	.	.	.	.	.	.	.	.	4	.	.	.	false	false	Message: -1ms	.	.	.	.	.	.	.	.	.	.	.	GAZE_COORDS 0.00 0.00 1023.00 767.00	-1	.	.	sjw.edf	RIGHT	3621	649336	Full Trial Period	645715	3	Trial: 3	645715	136	ÏÚ±ý	ÐÅ·â	É××Ó	f	f
sjw	.	.	.	.	.	.	.	.	.	.	5	.	.	.	false	false	Message: -1ms	.	.	.	.	.	.	.	.	.	.	.	THRESHOLDS R 109 226	-1	.	.	sjw.edf	RIGHT	3621	649336	Full Trial Period	645715	3	Trial: 3	645715	136	ÏÚ±ý	ÐÅ·â	É××Ó	f	f
sjw	.	.	.	.	.	.	.	.	.	.	6	.	.	.	false	false	Message: -1ms	.	.	.	.	.	.	.	.	.	.	.	ELCL_PROC CENTROID (3)	-1	.	.	sjw.edf	RIGHT	3621	649336	Full Trial Period	645715	3	Trial: 3	645715	136	ÏÚ±ý	ÐÅ·â	É××Ó	f	f
sjw	.	.	.	.	.	.	.	.	.	.	7	.	.	.	false	false	Message: -1ms	.	.	.	.	.	.	.	.	.	.	.	ELCL_PCR_PARAM 5 3.0	-1	.	.	sjw.edf	RIGHT	3621	649336	Full Trial Period	645715	3	Trial: 3	645715	136	ÏÚ±ý	ÐÅ·â	É××Ó	f	f
sjw	.	.	.	.	.	.	.	.	.	.	8	.	.	.	false	true	Message: 0ms	.	.	.	.	.	.	.	.	.	.	.	!MODE RECORD CR 1000 2 0 R	0	.	.	sjw.edf	RIGHT	3621	649336	Full Trial Period	645715	3	Trial: 3	645715	136	ÏÚ±ý	ÐÅ·â	É××Ó	f	f
sjw	.	.	.	.	70	76	1	7	241.10	366.70	9	.	.	.	false	false	Message: 46ms	.	.	.	.	.	.	.	.	.	.	.	SYNCTIME	46	241.10	366.70	sjw.edf	RIGHT	3621	649336	Full Trial Period	645715	3	Trial: 3	645715	136	ÏÚ±ý	ÐÅ·â	É××Ó	f	f
sjw	.	.	.	.	.	.	.	.	.	.	10	.	.	.	false	false	Message: 1293ms	9.54	202.96	47	1308	468.10	404.70	6	398.60	1262	188.60	362.30	INVISIBLE_BOUNDARY[1]	1293	.	.	sjw.edf	RIGHT	3621	649336	Full Trial Period	645715	3	Trial: 3	645715	136	ÏÚ±ý	ÐÅ·â	É××Ó	f	f
sjw	.	.	.	.	.	.	.	.	.	.	11	.	.	.	false	false	Message: 1304ms	9.54	202.96	47	1308	468.10	404.70	6	398.60	1262	188.60	362.30	SYNCTIME	1304	.	.	sjw.edf	RIGHT	3621	649336	Full Trial Period	645715	3	Trial: 3	645715	136	ÏÚ±ý	ÐÅ·â	É××Ó	f	f
sjw	.	.	.	.	.	.	.	.	.	.	12	.	.	.	false	false	Message: 2272ms	9.59	195.65	49	2286	820.10	376.30	9	313.10	2238	537.30	404.30	INVISIBLE_BOUNDARY[2]	2272	.	.	sjw.edf	RIGHT	3621	649336	Full Trial Period	645715	3	Trial: 3	645715	136	ÏÚ±ý	ÐÅ·â	É××Ó	f	f
sjw	.	.	.	.	.	.	.	.	.	.	13	.	.	.	false	false	Message: 2279ms	9.59	195.65	49	2286	820.10	376.30	9	313.10	2238	537.30	404.30	SYNCTIME	2279	.	.	sjw.edf	RIGHT	3621	649336	Full Trial Period	645715	3	Trial: 3	645715	136	ÏÚ±ý	ÐÅ·â	É××Ó	f	f
sjw	.	.	.	.	282	3619	15	3338	486.50	402.30	14	.	.	.	false	false	Message: 3602ms	.	.	.	.	.	.	.	.	.	.	.	KEYBOARD	3602	486.50	402.30	sjw.edf	RIGHT	3621	649336	Full Trial Period	645715	3	Trial: 3	645715	136	ÏÚ±ý	ÐÅ·â	É××Ó	f	f
sjw	.	.	.	.	.	.	.	.	.	.	15	.	.	.	false	false	Message: 3665ms	.	.	.	.	.	.	.	.	.	.	.	TRIAL_RESULT 0	3665	.	.	sjw.edf	RIGHT	3621	649336	Full Trial Period	645715	3	Trial: 3	645715	136	ÏÚ±ý	ÐÅ·â	É××Ó	f	f
sjw	.	.	.	.	.	.	.	.	.	.	1	.	.	.	false	false	Message: -26ms	.	.	.	.	.	.	.	.	.	.	.	TRIALID 3	-26	.	.	sjw.edf	RIGHT	7814	658259	Full Trial Period	650445	4	Trial: 4	650445	9	ÇÉ¿ËÁ¦	Ìú¹ì	Êé°ü	f	f
sjw	.	.	.	.	.	.	.	.	.	.	2	.	.	.	false	false	Message: -1ms	.	.	.	.	.	.	.	.	.	.	.	RECCFG CR 1000 2 0 R	-1	.	.	sjw.edf	RIGHT	7814	658259	Full Trial Period	650445	4	Trial: 4	650445	9	ÇÉ¿ËÁ¦	Ìú¹ì	Êé°ü	f	f
sjw	.	.	.	.	.	.	.	.	.	.	3	.	.	.	false	false	Message: -1ms	.	.	.	.	.	.	.	.	.	.	.	ELCLCFG TOWER	-1	.	.	sjw.edf	RIGHT	7814	658259	Full Trial Period	650445	4	Trial: 4	650445	9	ÇÉ¿ËÁ¦	Ìú¹ì	Êé°ü	f	f
sjw	.	.	.	.	.	.	.	.	.	.	4	.	.	.	false	false	Message: -1ms	.	.	.	.	.	.	.	.	.	.	.	GAZE_COORDS 0.00 0.00 1023.00 767.00	-1	.	.	sjw.edf	RIGHT	7814	658259	Full Trial Period	650445	4	Trial: 4	650445	9	ÇÉ¿ËÁ¦	Ìú¹ì	Êé°ü	f	f
sjw	.	.	.	.	.	.	.	.	.	.	5	.	.	.	false	false	Message: -1ms	.	.	.	.	.	.	.	.	.	.	.	THRESHOLDS R 109 226	-1	.	.	sjw.edf	RIGHT	7814	658259	Full Trial Period	650445	4	Trial: 4	650445	9	ÇÉ¿ËÁ¦	Ìú¹ì	Êé°ü	f	f
sjw	.	.	.	.	.	.	.	.	.	.	6	.	.	.	false	false	Message: -1ms	.	.	.	.	.	.	.	.	.	.	.	ELCL_PROC CENTROID (3)	-1	.	.	sjw.edf	RIGHT	7814	658259	Full Trial Period	650445	4	Trial: 4	650445	9	ÇÉ¿ËÁ¦	Ìú¹ì	Êé°ü	f	f
sjw	.	.	.	.	.	.	.	.	.	.	7	.	.	.	false	false	Message: -1ms	.	.	.	.	.	.	.	.	.	.	.	ELCL_PCR_PARAM 5 3.0	-1	.	.	sjw.edf	RIGHT	7814	658259	Full Trial Period	650445	4	Trial: 4	650445	9	ÇÉ¿ËÁ¦	Ìú¹ì	Êé°ü	f	f
sjw	.	.	.	.	.	.	.	.	.	.	8	.	.	.	false	true	Message: 0ms	.	.	.	.	.	.	.	.	.	.	.	!MODE RECORD CR 1000 2 0 R	0	.	.	sjw.edf	RIGHT	7814	658259	Full Trial Period	650445	4	Trial: 4	650445	9	ÇÉ¿ËÁ¦	Ìú¹ì	Êé°ü	f	f
sjw	.	.	.	.	285	291	1	7	129.20	397.00	9	.	.	.	false	false	Message: 40ms	.	.	.	.	.	.	.	.	.	.	.	SYNCTIME	40	129.20	397.00	sjw.edf	RIGHT	7814	658259	Full Trial Period	650445	4	Trial: 4	650445	9	ÇÉ¿ËÁ¦	Ìú¹ì	Êé°ü	f	f
sjw	.	.	.	.	.	.	.	.	.	.	10	.	.	.	false	false	Message: 854ms	11.63	242.26	48	870	490.40	386.50	3	485.10	823	144.00	408.20	INVISIBLE_BOUNDARY[1]	854	.	.	sjw.edf	RIGHT	7814	658259	Full Trial Period	650445	4	Trial: 4	650445	9	ÇÉ¿ËÁ¦	Ìú¹ì	Êé°ü	f	f
sjw	.	.	.	.	.	.	.	.	.	.	11	.	.	.	false	false	Message: 865ms	11.63	242.26	48	870	490.40	386.50	3	485.10	823	144.00	408.20	SYNCTIME	865	.	.	sjw.edf	RIGHT	7814	658259	Full Trial Period	650445	4	Trial: 4	650445	9	ÇÉ¿ËÁ¦	Ìú¹ì	Êé°ü	f	f
sjw	.	.	.	.	.	.	.	.	.	.	12	.	.	.	false	false	Message: 2093ms	12.17	234.08	52	2115	909.50	373.00	6	360.40	2064	546.50	405.70	INVISIBLE_BOUNDARY[2]	2093	.	.	sjw.edf	RIGHT	7814	658259	Full Trial Period	650445	4	Trial: 4	650445	9	ÇÉ¿ËÁ¦	Ìú¹ì	Êé°ü	f	f
sjw	.	.	.	.	.	.	.	.	.	.	13	.	.	.	false	false	Message: 2098ms	12.17	234.08	52	2115	909.50	373.00	6	360.40	2064	546.50	405.70	SYNCTIME	2098	.	.	sjw.edf	RIGHT	7814	658259	Full Trial Period	650445	4	Trial: 4	650445	9	ÇÉ¿ËÁ¦	Ìú¹ì	Êé°ü	f	f
sjw	.	.	.	.	260	7812	13	7553	518.30	427.80	14	.	.	.	false	false	Message: 7795ms	.	.	.	.	.	.	.	.	.	.	.	KEYBOARD	7795	518.30	427.80	sjw.edf	RIGHT	7814	658259	Full Trial Period	650445	4	Trial: 4	650445	9	ÇÉ¿ËÁ¦	Ìú¹ì	Êé°ü	f	f
sjw	.	.	.	.	.	.	.	.	.	.	15	.	.	.	false	false	Message: 7856ms	.	.	.	.	.	.	.	.	.	.	.	TRIAL_RESULT 0	7856	.	.	sjw.edf	RIGHT	7814	658259	Full Trial Period	650445	4	Trial: 4	650445	9	ÇÉ¿ËÁ¦	Ìú¹ì	Êé°ü	f	f
sjw	.	.	.	.	.	.	.	.	.	.	1	.	.	.	false	false	Message: -18ms	.	.	.	.	.	.	.	.	.	.	.	TRIALID 4	-18	.	.	sjw.edf	RIGHT	4046	663706	Full Trial Period	659660	5	Trial: 5	659660	34	·¨Ê½³¤¹÷	ÊÖÖ¸	ÓðÃ«Çò	f	f
sjw	.	.	.	.	.	.	.	.	.	.	2	.	.	.	false	false	Message: -1ms	.	.	.	.	.	.	.	.	.	.	.	RECCFG CR 1000 2 0 R	-1	.	.	sjw.edf	RIGHT	4046	663706	Full Trial Period	659660	5	Trial: 5	659660	34	·¨Ê½³¤¹÷	ÊÖÖ¸	ÓðÃ«Çò	f	f
sjw	.	.	.	.	.	.	.	.	.	.	3	.	.	.	false	false	Message: -1ms	.	.	.	.	.	.	.	.	.	.	.	ELCLCFG TOWER	-1	.	.	sjw.edf	RIGHT	4046	663706	Full Trial Period	659660	5	Trial: 5	659660	34	·¨Ê½³¤¹÷	ÊÖÖ¸	ÓðÃ«Çò	f	f
sjw	.	.	.	.	.	.	.	.	.	.	4	.	.	.	false	false	Message: -1ms	.	.	.	.	.	.	.	.	.	.	.	GAZE_COORDS 0.00 0.00 1023.00 767.00	-1	.	.	sjw.edf	RIGHT	4046	663706	Full Trial Period	659660	5	Trial: 5	659660	34	·¨Ê½³¤¹÷	ÊÖÖ¸	ÓðÃ«Çò	f	f
sjw	.	.	.	.	.	.	.	.	.	.	5	.	.	.	false	false	Message: -1ms	.	.	.	.	.	.	.	.	.	.	.	THRESHOLDS R 109 226	-1	.	.	sjw.edf	RIGHT	4046	663706	Full Trial Period	659660	5	Trial: 5	659660	34	·¨Ê½³¤¹÷	ÊÖÖ¸	ÓðÃ«Çò	f	f
sjw	.	.	.	.	.	.	.	.	.	.	6	.	.	.	false	false	Message: -1ms	.	.	.	.	.	.	.	.	.	.	.	ELCL_PROC CENTROID (3)	-1	.	.	sjw.edf	RIGHT	4046	663706	Full Trial Period	659660	5	Trial: 5	659660	34	·¨Ê½³¤¹÷	ÊÖÖ¸	ÓðÃ«Çò	f	f
sjw	.	.	.	.	.	.	.	.	.	.	7	.	.	.	false	false	Message: -1ms	.	.	.	.	.	.	.	.	.	.	.	ELCL_PCR_PARAM 5 3.0	-1	.	.	sjw.edf	RIGHT	4046	663706	Full Trial Period	659660	5	Trial: 5	659660	34	·¨Ê½³¤¹÷	ÊÖÖ¸	ÓðÃ«Çò	f	f
sjw	.	.	.	.	.	.	.	.	.	.	8	.	.	.	false	true	Message: 0ms	.	.	.	.	.	.	.	.	.	.	.	!MODE RECORD CR 1000 2 0 R	0	.	.	sjw.edf	RIGHT	4046	663706	Full Trial Period	659660	5	Trial: 5	659660	34	·¨Ê½³¤¹÷	ÊÖÖ¸	ÓðÃ«Çò	f	f
sjw	.	.	.	.	251	257	1	7	134.40	388.80	9	.	.	.	false	false	Message: 40ms	.	.	.	.	.	.	.	.	.	.	.	SYNCTIME	40	134.40	388.80	sjw.edf	RIGHT	4046	663706	Full Trial Period	659660	5	Trial: 5	659660	34	·¨Ê½³¤¹÷	ÊÖÖ¸	ÓðÃ«Çò	f	f
sjw	.	.	.	.	.	.	.	.	.	.	10	.	.	.	false	false	Message: 1328ms	9.44	214.58	44	1344	485.80	408.10	4	386.10	1301	208.00	378.20	INVISIBLE_BOUNDARY[1]	1328	.	.	sjw.edf	RIGHT	4046	663706	Full Trial Period	659660	5	Trial: 5	659660	34	·¨Ê½³¤¹÷	ÊÖÖ¸	ÓðÃ«Çò	f	f
sjw	.	.	.	.	.	.	.	.	.	.	11	.	.	.	false	false	Message: 1332ms	9.44	214.58	44	1344	485.80	408.10	4	386.10	1301	208.00	378.20	SYNCTIME	1332	.	.	sjw.edf	RIGHT	4046	663706	Full Trial Period	659660	5	Trial: 5	659660	34	·¨Ê½³¤¹÷	ÊÖÖ¸	ÓðÃ«Çò	f	f
sjw	.	.	.	.	.	.	.	.	.	.	12	.	.	.	false	false	Message: 2675ms	9.41	209.13	45	2687	813.20	377.50	7	330.30	2643	535.80	396.60	INVISIBLE_BOUNDARY[2]	2675	.	.	sjw.edf	RIGHT	4046	663706	Full Trial Period	659660	5	Trial: 5	659660	34	·¨Ê½³¤¹÷	ÊÖÖ¸	ÓðÃ«Çò	f	f
sjw	.	.	.	.	.	.	.	.	.	.	13	.	.	.	false	false	Message: 2681ms	9.41	209.13	45	2687	813.20	377.50	7	330.30	2643	535.80	396.60	SYNCTIME	2681	.	.	sjw.edf	RIGHT	4046	663706	Full Trial Period	659660	5	Trial: 5	659660	34	·¨Ê½³¤¹÷	ÊÖÖ¸	ÓðÃ«Çò	f	f
sjw	.	.	.	.	142	4044	13	3903	858.90	363.60	14	.	.	.	false	false	Message: 4027ms	.	.	.	.	.	.	.	.	.	.	.	KEYBOARD	4027	858.90	363.60	sjw.edf	RIGHT	4046	663706	Full Trial Period	659660	5	Trial: 5	659660	34	·¨Ê½³¤¹÷	ÊÖÖ¸	ÓðÃ«Çò	f	f
sjw	.	.	.	.	.	.	.	.	.	.	15	.	.	.	false	false	Message: 4091ms	.	.	.	.	.	.	.	.	.	.	.	TRIAL_RESULT 0	4091	.	.	sjw.edf	RIGHT	4046	663706	Full Trial Period	659660	5	Trial: 5	659660	34	·¨Ê½³¤¹÷	ÊÖÖ¸	ÓðÃ«Çò	f	f
sjw	.	.	.	.	.	.	.	.	.	.	1	.	.	.	false	false	Message: -17ms	.	.	.	.	.	.	.	.	.	.	.	TRIALID 5	-17	.	.	sjw.edf	RIGHT	2719	667827	Full Trial Period	665108	6	Trial: 6	665108	44	Æì¸Ë	±£ÏÕÏä	Î¢²¨Â¯	j	j
sjw	.	.	.	.	.	.	.	.	.	.	2	.	.	.	false	false	Message: -1ms	.	.	.	.	.	.	.	.	.	.	.	RECCFG CR 1000 2 0 R	-1	.	.	sjw.edf	RIGHT	2719	667827	Full Trial Period	665108	6	Trial: 6	665108	44	Æì¸Ë	±£ÏÕÏä	Î¢²¨Â¯	j	j
sjw	.	.	.	.	.	.	.	.	.	.	3	.	.	.	false	false	Message: -1ms	.	.	.	.	.	.	.	.	.	.	.	ELCLCFG TOWER	-1	.	.	sjw.edf	RIGHT	2719	667827	Full Trial Period	665108	6	Trial: 6	665108	44	Æì¸Ë	±£ÏÕÏä	Î¢²¨Â¯	j	j
sjw	.	.	.	.	.	.	.	.	.	.	4	.	.	.	false	false	Message: -1ms	.	.	.	.	.	.	.	.	.	.	.	GAZE_COORDS 0.00 0.00 1023.00 767.00	-1	.	.	sjw.edf	RIGHT	2719	667827	Full Trial Period	665108	6	Trial: 6	665108	44	Æì¸Ë	±£ÏÕÏä	Î¢²¨Â¯	j	j
sjw	.	.	.	.	.	.	.	.	.	.	5	.	.	.	false	false	Message: -1ms	.	.	.	.	.	.	.	.	.	.	.	THRESHOLDS R 109 226	-1	.	.	sjw.edf	RIGHT	2719	667827	Full Trial Period	665108	6	Trial: 6	665108	44	Æì¸Ë	±£ÏÕÏä	Î¢²¨Â¯	j	j
sjw	.	.	.	.	.	.	.	.	.	.	6	.	.	.	false	false	Message: -1ms	.	.	.	.	.	.	.	.	.	.	.	ELCL_PROC CENTROID (3)	-1	.	.	sjw.edf	RIGHT	2719	667827	Full Trial Period	665108	6	Trial: 6	665108	44	Æì¸Ë	±£ÏÕÏä	Î¢²¨Â¯	j	j
sjw	.	.	.	.	.	.	.	.	.	.	7	.	.	.	false	false	Message: -1ms	.	.	.	.	.	.	.	.	.	.	.	ELCL_PCR_PARAM 5 3.0	-1	.	.	sjw.edf	RIGHT	2719	667827	Full Trial Period	665108	6	Trial: 6	665108	44	Æì¸Ë	±£ÏÕÏä	Î¢²¨Â¯	j	j
sjw	.	.	.	.	.	.	.	.	.	.	8	.	.	.	false	true	Message: 0ms	.	.	.	.	.	.	.	.	.	.	.	!MODE RECORD CR 1000 2 0 R	0	.	.	sjw.edf	RIGHT	2719	667827	Full Trial Period	665108	6	Trial: 6	665108	44	Æì¸Ë	±£ÏÕÏä	Î¢²¨Â¯	j	j
sjw	.	.	.	.	287	293	1	7	119.60	380.50	9	.	.	.	false	false	Message: 42ms	.	.	.	.	.	.	.	.	.	.	.	SYNCTIME	42	119.60	380.50	sjw.edf	RIGHT	2719	667827	Full Trial Period	665108	6	Trial: 6	665108	44	Æì¸Ë	±£ÏÕÏä	Î¢²¨Â¯	j	j
sjw	.	.	.	.	.	.	.	.	.	.	10	.	.	.	false	false	Message: 864ms	11.06	216.80	51	877	462.50	398.60	3	358.00	827	133.60	371.90	INVISIBLE_BOUNDARY[1]	864	.	.	sjw.edf	RIGHT	2719	667827	Full Trial Period	665108	6	Trial: 6	665108	44	Æì¸Ë	±£ÏÕÏä	Î¢²¨Â¯	j	j
sjw	.	.	.	.	.	.	.	.	.	.	11	.	.	.	false	false	Message: 874ms	11.06	216.80	51	877	462.50	398.60	3	358.00	827	133.60	371.90	SYNCTIME	874	.	.	sjw.edf	RIGHT	2719	667827	Full Trial Period	665108	6	Trial: 6	665108	44	Æì¸Ë	±£ÏÕÏä	Î¢²¨Â¯	j	j
sjw	.	.	.	.	.	.	.	.	.	.	12	.	.	.	false	false	Message: 1776ms	11.09	226.24	49	1792	855.30	362.70	6	368.00	1744	527.90	401.50	INVISIBLE_BOUNDARY[2]	1776	.	.	sjw.edf	RIGHT	2719	667827	Full Trial Period	665108	6	Trial: 6	665108	44	Æì¸Ë	±£ÏÕÏä	Î¢²¨Â¯	j	j
sjw	.	.	.	.	.	.	.	.	.	.	13	.	.	.	false	false	Message: 1782ms	11.09	226.24	49	1792	855.30	362.70	6	368.00	1744	527.90	401.50	SYNCTIME	1782	.	.	sjw.edf	RIGHT	2719	667827	Full Trial Period	665108	6	Trial: 6	665108	44	Æì¸Ë	±£ÏÕÏä	Î¢²¨Â¯	j	j
sjw	.	.	.	.	244	2717	9	2474	638.90	408.70	14	.	.	.	false	false	Message: 2699ms	.	.	.	.	.	.	.	.	.	.	.	KEYBOARD	2699	638.90	408.70	sjw.edf	RIGHT	2719	667827	Full Trial Period	665108	6	Trial: 6	665108	44	Æì¸Ë	±£ÏÕÏä	Î¢²¨Â¯	j	j
sjw	.	.	.	.	.	.	.	.	.	.	15	.	.	.	false	false	Message: 2760ms	.	.	.	.	.	.	.	.	.	.	.	TRIAL_RESULT 0	2760	.	.	sjw.edf	RIGHT	2719	667827	Full Trial Period	665108	6	Trial: 6	665108	44	Æì¸Ë	±£ÏÕÏä	Î¢²¨Â¯	j	j
sjw	.	.	.	.	.	.	.	.	.	.	1	.	.	.	false	false	Message: -17ms	.	.	.	.	.	.	.	.	.	.	.	TRIALID 6	-17	.	.	sjw.edf	RIGHT	3405	672579	Full Trial Period	669174	7	Trial: 7	669174	126	µÆÁý	èÖ×Ó	ÑÀ¸à	f	f
sjw	.	.	.	.	.	.	.	.	.	.	2	.	.	.	false	false	Message: -1ms	.	.	.	.	.	.	.	.	.	.	.	RECCFG CR 1000 2 0 R	-1	.	.	sjw.edf	RIGHT	3405	672579	Full Trial Period	669174	7	Trial: 7	669174	126	µÆÁý	èÖ×Ó	ÑÀ¸à	f	f
sjw	.	.	.	.	.	.	.	.	.	.	3	.	.	.	false	false	Message: -1ms	.	.	.	.	.	.	.	.	.	.	.	ELCLCFG TOWER	-1	.	.	sjw.edf	RIGHT	3405	672579	Full Trial Period	669174	7	Trial: 7	669174	126	µÆÁý	èÖ×Ó	ÑÀ¸à	f	f
sjw	.	.	.	.	.	.	.	.	.	.	4	.	.	.	false	false	Message: -1ms	.	.	.	.	.	.	.	.	.	.	.	GAZE_COORDS 0.00 0.00 1023.00 767.00	-1	.	.	sjw.edf	RIGHT	3405	672579	Full Trial Period	669174	7	Trial: 7	669174	126	µÆÁý	èÖ×Ó	ÑÀ¸à	f	f
sjw	.	.	.	.	.	.	.	.	.	.	5	.	.	.	false	false	Message: -1ms	.	.	.	.	.	.	.	.	.	.	.	THRESHOLDS R 109 226	-1	.	.	sjw.edf	RIGHT	3405	672579	Full Trial Period	669174	7	Trial: 7	669174	126	µÆÁý	èÖ×Ó	ÑÀ¸à	f	f
sjw	.	.	.	.	.	.	.	.	.	.	6	.	.	.	false	false	Message: -1ms	.	.	.	.	.	.	.	.	.	.	.	ELCL_PROC CENTROID (3)	-1	.	.	sjw.edf	RIGHT	3405	672579	Full Trial Period	669174	7	Trial: 7	669174	126	µÆÁý	èÖ×Ó	ÑÀ¸à	f	f
sjw	.	.	.	.	.	.	.	.	.	.	7	.	.	.	false	false	Message: -1ms	.	.	.	.	.	.	.	.	.	.	.	ELCL_PCR_PARAM 5 3.0	-1	.	.	sjw.edf	RIGHT	3405	672579	Full Trial Period	669174	7	Trial: 7	669174	126	µÆÁý	èÖ×Ó	ÑÀ¸à	f	f
sjw	.	.	.	.	.	.	.	.	.	.	8	.	.	.	false	true	Message: 0ms	.	.	.	.	.	.	.	.	.	.	.	!MODE RECORD CR 1000 2 0 R	0	.	.	sjw.edf	RIGHT	3405	672579	Full Trial Period	669174	7	Trial: 7	669174	126	µÆÁý	èÖ×Ó	ÑÀ¸à	f	f
sjw	.	.	.	.	510	516	1	7	127.90	394.70	9	.	.	.	false	false	Message: 41ms	.	.	.	.	.	.	.	.	.	.	.	SYNCTIME	41	127.90	394.70	sjw.edf	RIGHT	3405	672579	Full Trial Period	669174	7	Trial: 7	669174	126	µÆÁý	èÖ×Ó	ÑÀ¸à	f	f
sjw	.	.	.	.	.	.	.	.	.	.	10	.	.	.	false	false	Message: 799ms	10.07	205.50	49	812	452.70	393.00	3	379.30	764	153.40	372.10	INVISIBLE_BOUNDARY[1]	799	.	.	sjw.edf	RIGHT	3405	672579	Full Trial Period	669174	7	Trial: 7	669174	126	µÆÁý	èÖ×Ó	ÑÀ¸à	f	f
sjw	.	.	.	.	.	.	.	.	.	.	11	.	.	.	false	false	Message: 808ms	10.07	205.50	49	812	452.70	393.00	3	379.30	764	153.40	372.10	SYNCTIME	808	.	.	sjw.edf	RIGHT	3405	672579	Full Trial Period	669174	7	Trial: 7	669174	126	µÆÁý	èÖ×Ó	ÑÀ¸à	f	f
sjw	.	.	.	.	.	.	.	.	.	.	12	.	.	.	false	false	Message: 2565ms	2.69	14.01	192	2747	910.40	416.00	8	582.10	2556	843.30	370.20	INVISIBLE_BOUNDARY[2]	2565	.	.	sjw.edf	RIGHT	3405	672579	Full Trial Period	669174	7	Trial: 7	669174	126	µÆÁý	èÖ×Ó	ÑÀ¸à	f	f
sjw	.	.	.	.	.	.	.	.	.	.	13	.	.	.	false	false	Message: 2574ms	2.69	14.01	192	2747	910.40	416.00	8	582.10	2556	843.30	370.20	SYNCTIME	2574	.	.	sjw.edf	RIGHT	3405	672579	Full Trial Period	669174	7	Trial: 7	669174	126	µÆÁý	èÖ×Ó	ÑÀ¸à	f	f
sjw	.	.	.	.	.	.	.	.	.	.	14	.	.	.	false	false	Message: 3386ms	5.03	85.23	59	3403	713.90	382.80	10	240.70	3345	861.70	356.00	KEYBOARD	3386	.	.	sjw.edf	RIGHT	3405	672579	Full Trial Period	669174	7	Trial: 7	669174	126	µÆÁý	èÖ×Ó	ÑÀ¸à	f	f
sjw	.	.	.	.	.	.	.	.	.	.	15	.	.	.	false	false	Message: 3445ms	.	.	.	.	.	.	.	.	.	.	.	TRIAL_RESULT 0	3445	.	.	sjw.edf	RIGHT	3405	672579	Full Trial Period	669174	7	Trial: 7	669174	126	µÆÁý	èÖ×Ó	ÑÀ¸à	f	f
sjw	.	.	.	.	.	.	.	.	.	.	1	.	.	.	false	false	Message: -16ms	.	.	.	.	.	.	.	.	.	.	.	TRIALID 7	-16	.	.	sjw.edf	RIGHT	4464	678228	Full Trial Period	673764	8	Trial: 8	673764	31	ÑÛ¾¦	ÐÓÈÊ	éÙ×Ó	f	f
sjw	.	.	.	.	.	.	.	.	.	.	2	.	.	.	false	false	Message: -1ms	.	.	.	.	.	.	.	.	.	.	.	RECCFG CR 1000 2 0 R	-1	.	.	sjw.edf	RIGHT	4464	678228	Full Trial Period	673764	8	Trial: 8	673764	31	ÑÛ¾¦	ÐÓÈÊ	éÙ×Ó	f	f
sjw	.	.	.	.	.	.	.	.	.	.	3	.	.	.	false	false	Message: -1ms	.	.	.	.	.	.	.	.	.	.	.	ELCLCFG TOWER	-1	.	.	sjw.edf	RIGHT	4464	678228	Full Trial Period	673764	8	Trial: 8	673764	31	ÑÛ¾¦	ÐÓÈÊ	éÙ×Ó	f	f
sjw	.	.	.	.	.	.	.	.	.	.	4	.	.	.	false	false	Message: -1ms	.	.	.	.	.	.	.	.	.	.	.	GAZE_COORDS 0.00 0.00 1023.00 767.00	-1	.	.	sjw.edf	RIGHT	4464	678228	Full Trial Period	673764	8	Trial: 8	673764	31	ÑÛ¾¦	ÐÓÈÊ	éÙ×Ó	f	f
sjw	.	.	.	.	.	.	.	.	.	.	5	.	.	.	false	false	Message: -1ms	.	.	.	.	.	.	.	.	.	.	.	THRESHOLDS R 109 226	-1	.	.	sjw.edf	RIGHT	4464	678228	Full Trial Period	673764	8	Trial: 8	673764	31	ÑÛ¾¦	ÐÓÈÊ	éÙ×Ó	f	f
sjw	.	.	.	.	.	.	.	.	.	.	6	.	.	.	false	false	Message: -1ms	.	.	.	.	.	.	.	.	.	.	.	ELCL_PROC CENTROID (3)	-1	.	.	sjw.edf	RIGHT	4464	678228	Full Trial Period	673764	8	Trial: 8	673764	31	ÑÛ¾¦	ÐÓÈÊ	éÙ×Ó	f	f
sjw	.	.	.	.	.	.	.	.	.	.	7	.	.	.	false	false	Message: -1ms	.	.	.	.	.	.	.	.	.	.	.	ELCL_PCR_PARAM 5 3.0	-1	.	.	sjw.edf	RIGHT	4464	678228	Full Trial Period	673764	8	Trial: 8	673764	31	ÑÛ¾¦	ÐÓÈÊ	éÙ×Ó	f	f
sjw	.	.	.	.	.	.	.	.	.	.	8	.	.	.	false	true	Message: 0ms	.	.	.	.	.	.	.	.	.	.	.	!MODE RECORD CR 1000 2 0 R	0	.	.	sjw.edf	RIGHT	4464	678228	Full Trial Period	673764	8	Trial: 8	673764	31	ÑÛ¾¦	ÐÓÈÊ	éÙ×Ó	f	f
sjw	.	.	.	.	236	242	1	7	127.60	379.70	9	.	.	.	false	false	Message: 42ms	.	.	.	.	.	.	.	.	.	.	.	SYNCTIME	42	127.60	379.70	sjw.edf	RIGHT	4464	678228	Full Trial Period	673764	8	Trial: 8	673764	31	ÑÛ¾¦	ÐÓÈÊ	éÙ×Ó	f	f
sjw	.	.	.	.	.	.	.	.	.	.	10	.	.	.	false	false	Message: 765ms	9.41	200.32	47	774	434.70	395.70	3	365.60	728	155.10	373.00	INVISIBLE_BOUNDARY[1]	765	.	.	sjw.edf	RIGHT	4464	678228	Full Trial Period	673764	8	Trial: 8	673764	31	ÑÛ¾¦	ÐÓÈÊ	éÙ×Ó	f	f
sjw	.	.	.	.	136	910	4	775	426.20	391.50	11	.	.	.	false	false	Message: 775ms	.	.	.	.	.	.	.	.	.	.	.	SYNCTIME	775	.	.	sjw.edf	RIGHT	4464	678228	Full Trial Period	673764	8	Trial: 8	673764	31	ÑÛ¾¦	ÐÓÈÊ	éÙ×Ó	f	f
sjw	.	.	.	.	.	.	.	.	.	.	12	.	.	.	false	false	Message: 1913ms	12.00	244.94	49	1931	866.60	379.60	7	426.50	1883	510.30	410.10	INVISIBLE_BOUNDARY[2]	1913	.	.	sjw.edf	RIGHT	4464	678228	Full Trial Period	673764	8	Trial: 8	673764	31	ÑÛ¾¦	ÐÓÈÊ	éÙ×Ó	f	f
sjw	.	.	.	.	.	.	.	.	.	.	13	.	.	.	false	false	Message: 1917ms	12.00	244.94	49	1931	866.60	379.60	7	426.50	1883	510.30	410.10	SYNCTIME	1917	.	.	sjw.edf	RIGHT	4464	678228	Full Trial Period	673764	8	Trial: 8	673764	31	ÑÛ¾¦	ÐÓÈÊ	éÙ×Ó	f	f
sjw	.	.	.	.	114	4462	13	4349	300.70	407.50	14	.	.	.	false	false	Message: 4445ms	.	.	.	.	.	.	.	.	.	.	.	KEYBOARD	4445	300.70	407.50	sjw.edf	RIGHT	4464	678228	Full Trial Period	673764	8	Trial: 8	673764	31	ÑÛ¾¦	ÐÓÈÊ	éÙ×Ó	f	f
sjw	.	.	.	.	.	.	.	.	.	.	15	.	.	.	false	false	Message: 4508ms	.	.	.	.	.	.	.	.	.	.	.	TRIAL_RESULT 0	4508	.	.	sjw.edf	RIGHT	4464	678228	Full Trial Period	673764	8	Trial: 8	673764	31	ÑÛ¾¦	ÐÓÈÊ	éÙ×Ó	f	f
sjw	.	.	.	.	.	.	.	.	.	.	1	.	.	.	false	false	Message: -16ms	.	.	.	.	.	.	.	.	.	.	.	TRIALID 8	-16	.	.	sjw.edf	RIGHT	3576	682939	Full Trial Period	679363	9	Trial: 9	679363	2	éÏé­	ÆøÇò	Ð¬×Ó	f	f
sjw	.	.	.	.	.	.	.	.	.	.	2	.	.	.	false	false	Message: -1ms	.	.	.	.	.	.	.	.	.	.	.	RECCFG CR 1000 2 0 R	-1	.	.	sjw.edf	RIGHT	3576	682939	Full Trial Period	679363	9	Trial: 9	679363	2	éÏé­	ÆøÇò	Ð¬×Ó	f	f
sjw	.	.	.	.	.	.	.	.	.	.	3	.	.	.	false	false	Message: -1ms	.	.	.	.	.	.	.	.	.	.	.	ELCLCFG TOWER	-1	.	.	sjw.edf	RIGHT	3576	682939	Full Trial Period	679363	9	Trial: 9	679363	2	éÏé­	ÆøÇò	Ð¬×Ó	f	f
sjw	.	.	.	.	.	.	.	.	.	.	4	.	.	.	false	false	Message: -1ms	.	.	.	.	.	.	.	.	.	.	.	GAZE_COORDS 0.00 0.00 1023.00 767.00	-1	.	.	sjw.edf	RIGHT	3576	682939	Full Trial Period	679363	9	Trial: 9	679363	2	éÏé­	ÆøÇò	Ð¬×Ó	f	f
sjw	.	.	.	.	.	.	.	.	.	.	5	.	.	.	false	false	Message: -1ms	.	.	.	.	.	.	.	.	.	.	.	THRESHOLDS R 109 226	-1	.	.	sjw.edf	RIGHT	3576	682939	Full Trial Period	679363	9	Trial: 9	679363	2	éÏé­	ÆøÇò	Ð¬×Ó	f	f
sjw	.	.	.	.	.	.	.	.	.	.	6	.	.	.	false	false	Message: -1ms	.	.	.	.	.	.	.	.	.	.	.	ELCL_PROC CENTROID (3)	-1	.	.	sjw.edf	RIGHT	3576	682939	Full Trial Period	679363	9	Trial: 9	679363	2	éÏé­	ÆøÇò	Ð¬×Ó	f	f
sjw	.	.	.	.	.	.	.	.	.	.	7	.	.	.	false	false	Message: -1ms	.	.	.	.	.	.	.	.	.	.	.	ELCL_PCR_PARAM 5 3.0	-1	.	.	sjw.edf	RIGHT	3576	682939	Full Trial Period	679363	9	Trial: 9	679363	2	éÏé­	ÆøÇò	Ð¬×Ó	f	f
sjw	.	.	.	.	.	.	.	.	.	.	8	.	.	.	false	true	Message: 0ms	.	.	.	.	.	.	.	.	.	.	.	!MODE RECORD CR 1000 2 0 R	0	.	.	sjw.edf	RIGHT	3576	682939	Full Trial Period	679363	9	Trial: 9	679363	2	éÏé­	ÆøÇò	Ð¬×Ó	f	f
sjw	.	.	.	.	234	240	1	7	126.70	381.90	9	.	.	.	false	false	Message: 42ms	.	.	.	.	.	.	.	.	.	.	.	SYNCTIME	42	126.70	381.90	sjw.edf	RIGHT	3576	682939	Full Trial Period	679363	9	Trial: 9	679363	2	éÏé­	ÆøÇò	Ð¬×Ó	f	f
sjw	.	.	.	.	.	.	.	.	.	.	10	.	.	.	false	false	Message: 790ms	10.63	216.85	49	805	468.60	399.90	3	417.00	757	152.90	376.00	INVISIBLE_BOUNDARY[1]	790	.	.	sjw.edf	RIGHT	3576	682939	Full Trial Period	679363	9	Trial: 9	679363	2	éÏé­	ÆøÇò	Ð¬×Ó	f	f
sjw	.	.	.	.	.	.	.	.	.	.	11	.	.	.	false	false	Message: 801ms	10.63	216.85	49	805	468.60	399.90	3	417.00	757	152.90	376.00	SYNCTIME	801	.	.	sjw.edf	RIGHT	3576	682939	Full Trial Period	679363	9	Trial: 9	679363	2	éÏé­	ÆøÇò	Ð¬×Ó	f	f
sjw	.	.	.	.	.	.	.	.	.	.	12	.	.	.	false	false	Message: 1833ms	11.54	235.44	49	1846	875.90	373.70	6	397.60	1798	533.20	400.40	INVISIBLE_BOUNDARY[2]	1833	.	.	sjw.edf	RIGHT	3576	682939	Full Trial Period	679363	9	Trial: 9	679363	2	éÏé­	ÆøÇò	Ð¬×Ó	f	f
sjw	.	.	.	.	.	.	.	.	.	.	13	.	.	.	false	false	Message: 1842ms	11.54	235.44	49	1846	875.90	373.70	6	397.60	1798	533.20	400.40	SYNCTIME	1842	.	.	sjw.edf	RIGHT	3576	682939	Full Trial Period	679363	9	Trial: 9	679363	2	éÏé­	ÆøÇò	Ð¬×Ó	f	f
sjw	.	.	.	.	500	3574	10	3075	533.80	407.00	14	.	.	.	false	false	Message: 3557ms	.	.	.	.	.	.	.	.	.	.	.	KEYBOARD	3557	533.80	407.00	sjw.edf	RIGHT	3576	682939	Full Trial Period	679363	9	Trial: 9	679363	2	éÏé­	ÆøÇò	Ð¬×Ó	f	f
sjw	.	.	.	.	.	.	.	.	.	.	15	.	.	.	false	false	Message: 3618ms	.	.	.	.	.	.	.	.	.	.	.	TRIAL_RESULT 0	3618	.	.	sjw.edf	RIGHT	3576	682939	Full Trial Period	679363	9	Trial: 9	679363	2	éÏé­	ÆøÇò	Ð¬×Ó	f	f
sjw	.	.	.	.	.	.	.	.	.	.	1	.	.	.	false	false	Message: -20ms	.	.	.	.	.	.	.	.	.	.	.	TRIALID 9	-20	.	.	sjw.edf	RIGHT	4655	688813	Full Trial Period	684158	10	Trial: 10	684158	92	ÆÏÌÑ	ÕÁÄÔÍè	²£Á§Öé	f	j
sjw	.	.	.	.	.	.	.	.	.	.	2	.	.	.	false	false	Message: -1ms	.	.	.	.	.	.	.	.	.	.	.	RECCFG CR 1000 2 0 R	-1	.	.	sjw.edf	RIGHT	4655	688813	Full Trial Period	684158	10	Trial: 10	684158	92	ÆÏÌÑ	ÕÁÄÔÍè	²£Á§Öé	f	j
sjw	.	.	.	.	.	.	.	.	.	.	3	.	.	.	false	false	Message: -1ms	.	.	.	.	.	.	.	.	.	.	.	ELCLCFG TOWER	-1	.	.	sjw.edf	RIGHT	4655	688813	Full Trial Period	684158	10	Trial: 10	684158	92	ÆÏÌÑ	ÕÁÄÔÍè	²£Á§Öé	f	j
sjw	.	.	.	.	.	.	.	.	.	.	4	.	.	.	false	false	Message: -1ms	.	.	.	.	.	.	.	.	.	.	.	GAZE_COORDS 0.00 0.00 1023.00 767.00	-1	.	.	sjw.edf	RIGHT	4655	688813	Full Trial Period	684158	10	Trial: 10	684158	92	ÆÏÌÑ	ÕÁÄÔÍè	²£Á§Öé	f	j
sjw	.	.	.	.	.	.	.	.	.	.	5	.	.	.	false	false	Message: -1ms	.	.	.	.	.	.	.	.	.	.	.	THRESHOLDS R 109 226	-1	.	.	sjw.edf	RIGHT	4655	688813	Full Trial Period	684158	10	Trial: 10	684158	92	ÆÏÌÑ	ÕÁÄÔÍè	²£Á§Öé	f	j
sjw	.	.	.	.	.	.	.	.	.	.	6	.	.	.	false	false	Message: -1ms	.	.	.	.	.	.	.	.	.	.	.	ELCL_PROC CENTROID (3)	-1	.	.	sjw.edf	RIGHT	4655	688813	Full Trial Period	684158	10	Trial: 10	684158	92	ÆÏÌÑ	ÕÁÄÔÍè	²£Á§Öé	f	j
sjw	.	.	.	.	.	.	.	.	.	.	7	.	.	.	false	false	Message: -1ms	.	.	.	.	.	.	.	.	.	.	.	ELCL_PCR_PARAM 5 3.0	-1	.	.	sjw.edf	RIGHT	4655	688813	Full Trial Period	684158	10	Trial: 10	684158	92	ÆÏÌÑ	ÕÁÄÔÍè	²£Á§Öé	f	j
sjw	.	.	.	.	.	.	.	.	.	.	8	.	.	.	false	true	Message: 0ms	.	.	.	.	.	.	.	.	.	.	.	!MODE RECORD CR 1000 2 0 R	0	.	.	sjw.edf	RIGHT	4655	688813	Full Trial Period	684158	10	Trial: 10	684158	92	ÆÏÌÑ	ÕÁÄÔÍè	²£Á§Öé	f	j
sjw	.	.	.	.	474	480	1	7	126.80	391.30	9	.	.	.	false	false	Message: 47ms	.	.	.	.	.	.	.	.	.	.	.	SYNCTIME	47	126.80	391.30	sjw.edf	RIGHT	4655	688813	Full Trial Period	684158	10	Trial: 10	684158	92	ÆÏÌÑ	ÕÁÄÔÍè	²£Á§Öé	f	j
sjw	.	.	.	.	.	.	.	.	.	.	10	.	.	.	false	false	Message: 766ms	9.64	214.18	45	776	443.40	391.80	2	400.90	732	156.20	389.40	INVISIBLE_BOUNDARY[1]	766	.	.	sjw.edf	RIGHT	4655	688813	Full Trial Period	684158	10	Trial: 10	684158	92	ÆÏÌÑ	ÕÁÄÔÍè	²£Á§Öé	f	j
sjw	.	.	.	.	.	.	.	.	.	.	11	.	.	.	false	false	Message: 771ms	9.64	214.18	45	776	443.40	391.80	2	400.90	732	156.20	389.40	SYNCTIME	771	.	.	sjw.edf	RIGHT	4655	688813	Full Trial Period	684158	10	Trial: 10	684158	92	ÆÏÌÑ	ÕÁÄÔÍè	²£Á§Öé	f	j
sjw	.	.	.	.	.	.	.	.	.	.	12	.	.	.	false	false	Message: 2016ms	11.63	237.33	49	2035	891.30	381.00	7	388.60	1987	545.10	412.60	INVISIBLE_BOUNDARY[2]	2016	.	.	sjw.edf	RIGHT	4655	688813	Full Trial Period	684158	10	Trial: 10	684158	92	ÆÏÌÑ	ÕÁÄÔÍè	²£Á§Öé	f	j
sjw	.	.	.	.	.	.	.	.	.	.	13	.	.	.	false	false	Message: 2021ms	11.63	237.33	49	2035	891.30	381.00	7	388.60	1987	545.10	412.60	SYNCTIME	2021	.	.	sjw.edf	RIGHT	4655	688813	Full Trial Period	684158	10	Trial: 10	684158	92	ÆÏÌÑ	ÕÁÄÔÍè	²£Á§Öé	f	j
sjw	.	.	.	.	288	4653	14	4366	537.00	424.90	14	.	.	.	false	false	Message: 4636ms	.	.	.	.	.	.	.	.	.	.	.	KEYBOARD	4636	537.00	424.90	sjw.edf	RIGHT	4655	688813	Full Trial Period	684158	10	Trial: 10	684158	92	ÆÏÌÑ	ÕÁÄÔÍè	²£Á§Öé	f	j
sjw	.	.	.	.	.	.	.	.	.	.	15	.	.	.	false	false	Message: 4704ms	.	.	.	.	.	.	.	.	.	.	.	TRIAL_RESULT 0	4704	.	.	sjw.edf	RIGHT	4655	688813	Full Trial Period	684158	10	Trial: 10	684158	92	ÆÏÌÑ	ÕÁÄÔÍè	²£Á§Öé	f	j
sjw	.	.	.	.	.	.	.	.	.	.	1	.	.	.	false	false	Message: -22ms	.	.	.	.	.	.	.	.	.	.	.	TRIALID 10	-22	.	.	sjw.edf	RIGHT	3930	693964	Full Trial Period	690034	11	Trial: 11	690034	12	ÑÌ»Ò¸×	Æ¤´ø	öÏÓãË¿	j	j
sjw	.	.	.	.	.	.	.	.	.	.	2	.	.	.	false	false	Message: -1ms	.	.	.	.	.	.	.	.	.	.	.	RECCFG CR 1000 2 0 R	-1	.	.	sjw.edf	RIGHT	3930	693964	Full Trial Period	690034	11	Trial: 11	690034	12	ÑÌ»Ò¸×	Æ¤´ø	öÏÓãË¿	j	j
sjw	.	.	.	.	.	.	.	.	.	.	3	.	.	.	false	false	Message: -1ms	.	.	.	.	.	.	.	.	.	.	.	ELCLCFG TOWER	-1	.	.	sjw.edf	RIGHT	3930	693964	Full Trial Period	690034	11	Trial: 11	690034	12	ÑÌ»Ò¸×	Æ¤´ø	öÏÓãË¿	j	j
sjw	.	.	.	.	.	.	.	.	.	.	4	.	.	.	false	false	Message: -1ms	.	.	.	.	.	.	.	.	.	.	.	GAZE_COORDS 0.00 0.00 1023.00 767.00	-1	.	.	sjw.edf	RIGHT	3930	693964	Full Trial Period	690034	11	Trial: 11	690034	12	ÑÌ»Ò¸×	Æ¤´ø	öÏÓãË¿	j	j
sjw	.	.	.	.	.	.	.	.	.	.	5	.	.	.	false	false	Message: -1ms	.	.	.	.	.	.	.	.	.	.	.	THRESHOLDS R 109 226	-1	.	.	sjw.edf	RIGHT	3930	693964	Full Trial Period	690034	11	Trial: 11	690034	12	ÑÌ»Ò¸×	Æ¤´ø	öÏÓãË¿	j	j
sjw	.	.	.	.	.	.	.	.	.	.	6	.	.	.	false	false	Message: -1ms	.	.	.	.	.	.	.	.	.	.	.	ELCL_PROC CENTROID (3)	-1	.	.	sjw.edf	RIGHT	3930	693964	Full Trial Period	690034	11	Trial: 11	690034	12	ÑÌ»Ò¸×	Æ¤´ø	öÏÓãË¿	j	j
sjw	.	.	.	.	.	.	.	.	.	.	7	.	.	.	false	false	Message: -1ms	.	.	.	.	.	.	.	.	.	.	.	ELCL_PCR_PARAM 5 3.0	-1	.	.	sjw.edf	RIGHT	3930	693964	Full Trial Period	690034	11	Trial: 11	690034	12	ÑÌ»Ò¸×	Æ¤´ø	öÏÓãË¿	j	j
sjw	.	.	.	.	.	.	.	.	.	.	8	.	.	.	false	true	Message: 0ms	.	.	.	.	.	.	.	.	.	.	.	!MODE RECORD CR 1000 2 0 R	0	.	.	sjw.edf	RIGHT	3930	693964	Full Trial Period	690034	11	Trial: 11	690034	12	ÑÌ»Ò¸×	Æ¤´ø	öÏÓãË¿	j	j
sjw	.	.	.	.	253	259	1	7	109.60	416.90	9	.	.	.	false	false	Message: 52ms	.	.	.	.	.	.	.	.	.	.	.	SYNCTIME	52	109.60	416.90	sjw.edf	RIGHT	3930	693964	Full Trial Period	690034	11	Trial: 11	690034	12	ÑÌ»Ò¸×	Æ¤´ø	öÏÓãË¿	j	j
sjw	.	.	.	.	.	.	.	.	.	.	10	.	.	.	false	false	Message: 1313ms	10.20	216.99	47	1329	478.10	388.90	6	373.50	1283	176.70	365.00	INVISIBLE_BOUNDARY[1]	1313	.	.	sjw.edf	RIGHT	3930	693964	Full Trial Period	690034	11	Trial: 11	690034	12	ÑÌ»Ò¸×	Æ¤´ø	öÏÓãË¿	j	j
sjw	.	.	.	.	.	.	.	.	.	.	11	.	.	.	false	false	Message: 1319ms	10.20	216.99	47	1329	478.10	388.90	6	373.50	1283	176.70	365.00	SYNCTIME	1319	.	.	sjw.edf	RIGHT	3930	693964	Full Trial Period	690034	11	Trial: 11	690034	12	ÑÌ»Ò¸×	Æ¤´ø	öÏÓãË¿	j	j
sjw	.	.	.	.	.	.	.	.	.	.	12	.	.	.	false	false	Message: 2289ms	7.27	177.40	41	2312	886.00	346.10	9	336.50	2272	674.70	396.20	INVISIBLE_BOUNDARY[2]	2289	.	.	sjw.edf	RIGHT	3930	693964	Full Trial Period	690034	11	Trial: 11	690034	12	ÑÌ»Ò¸×	Æ¤´ø	öÏÓãË¿	j	j
sjw	.	.	.	.	.	.	.	.	.	.	13	.	.	.	false	false	Message: 2294ms	7.27	177.40	41	2312	886.00	346.10	9	336.50	2272	674.70	396.20	SYNCTIME	2294	.	.	sjw.edf	RIGHT	3930	693964	Full Trial Period	690034	11	Trial: 11	690034	12	ÑÌ»Ò¸×	Æ¤´ø	öÏÓãË¿	j	j
sjw	.	.	.	.	.	.	.	.	.	.	14	.	.	.	false	false	Message: 3911ms	4.86	17.93	271	3928	743.10	383.00	15	628.00	3658	887.00	409.80	KEYBOARD	3911	.	.	sjw.edf	RIGHT	3930	693964	Full Trial Period	690034	11	Trial: 11	690034	12	ÑÌ»Ò¸×	Æ¤´ø	öÏÓãË¿	j	j
sjw	.	.	.	.	.	.	.	.	.	.	15	.	.	.	false	false	Message: 3974ms	.	.	.	.	.	.	.	.	.	.	.	TRIAL_RESULT 0	3974	.	.	sjw.edf	RIGHT	3930	693964	Full Trial Period	690034	11	Trial: 11	690034	12	ÑÌ»Ò¸×	Æ¤´ø	öÏÓãË¿	j	j
sjw	.	.	.	.	.	.	.	.	.	.	1	.	.	.	false	false	Message: -24ms	.	.	.	.	.	.	.	.	.	.	.	TRIALID 11	-24	.	.	sjw.edf	RIGHT	4508	699702	Full Trial Period	695194	12	Trial: 12	695194	14	ÁïÁïÇò	ÊÁ×Ó	ÔÂ±ý	f	j
sjw	.	.	.	.	.	.	.	.	.	.	2	.	.	.	false	false	Message: -1ms	.	.	.	.	.	.	.	.	.	.	.	RECCFG CR 1000 2 0 R	-1	.	.	sjw.edf	RIGHT	4508	699702	Full Trial Period	695194	12	Trial: 12	695194	14	ÁïÁïÇò	ÊÁ×Ó	ÔÂ±ý	f	j
sjw	.	.	.	.	.	.	.	.	.	.	3	.	.	.	false	false	Message: -1ms	.	.	.	.	.	.	.	.	.	.	.	ELCLCFG TOWER	-1	.	.	sjw.edf	RIGHT	4508	699702	Full Trial Period	695194	12	Trial: 12	695194	14	ÁïÁïÇò	ÊÁ×Ó	ÔÂ±ý	f	j
sjw	.	.	.	.	.	.	.	.	.	.	4	.	.	.	false	false	Message: -1ms	.	.	.	.	.	.	.	.	.	.	.	GAZE_COORDS 0.00 0.00 1023.00 767.00	-1	.	.	sjw.edf	RIGHT	4508	699702	Full Trial Period	695194	12	Trial: 12	695194	14	ÁïÁïÇò	ÊÁ×Ó	ÔÂ±ý	f	j
sjw	.	.	.	.	.	.	.	.	.	.	5	.	.	.	false	false	Message: -1ms	.	.	.	.	.	.	.	.	.	.	.	THRESHOLDS R 109 226	-1	.	.	sjw.edf	RIGHT	4508	699702	Full Trial Period	695194	12	Trial: 12	695194	14	ÁïÁïÇò	ÊÁ×Ó	ÔÂ±ý	f	j
sjw	.	.	.	.	.	.	.	.	.	.	6	.	.	.	false	false	Message: -1ms	.	.	.	.	.	.	.	.	.	.	.	ELCL_PROC CENTROID (3)	-1	.	.	sjw.edf	RIGHT	4508	699702	Full Trial Period	695194	12	Trial: 12	695194	14	ÁïÁïÇò	ÊÁ×Ó	ÔÂ±ý	f	j
sjw	.	.	.	.	.	.	.	.	.	.	7	.	.	.	false	false	Message: -1ms	.	.	.	.	.	.	.	.	.	.	.	ELCL_PCR_PARAM 5 3.0	-1	.	.	sjw.edf	RIGHT	4508	699702	Full Trial Period	695194	12	Trial: 12	695194	14	ÁïÁïÇò	ÊÁ×Ó	ÔÂ±ý	f	j
sjw	.	.	.	.	.	.	.	.	.	.	8	.	.	.	false	true	Message: 0ms	.	.	.	.	.	.	.	.	.	.	.	!MODE RECORD CR 1000 2 0 R	0	.	.	sjw.edf	RIGHT	4508	699702	Full Trial Period	695194	12	Trial: 12	695194	14	ÁïÁïÇò	ÊÁ×Ó	ÔÂ±ý	f	j
sjw	.	.	.	.	227	233	1	7	125.30	425.20	9	.	.	.	false	false	Message: 42ms	.	.	.	.	.	.	.	.	.	.	.	SYNCTIME	42	125.30	425.20	sjw.edf	RIGHT	4508	699702	Full Trial Period	695194	12	Trial: 12	695194	14	ÁïÁïÇò	ÊÁ×Ó	ÔÂ±ý	f	j
sjw	.	.	.	.	.	.	.	.	.	.	10	.	.	.	false	false	Message: 1148ms	11.15	227.49	49	1165	485.70	382.30	5	496.40	1117	155.30	415.90	INVISIBLE_BOUNDARY[1]	1148	.	.	sjw.edf	RIGHT	4508	699702	Full Trial Period	695194	12	Trial: 12	695194	14	ÁïÁïÇò	ÊÁ×Ó	ÔÂ±ý	f	j
sjw	.	.	.	.	.	.	.	.	.	.	11	.	.	.	false	false	Message: 1158ms	11.15	227.49	49	1165	485.70	382.30	5	496.40	1117	155.30	415.90	SYNCTIME	1158	.	.	sjw.edf	RIGHT	4508	699702	Full Trial Period	695194	12	Trial: 12	695194	14	ÁïÁïÇò	ÊÁ×Ó	ÔÂ±ý	f	j
sjw	.	.	.	.	.	.	.	.	.	.	12	.	.	.	false	false	Message: 3052ms	2.90	49.18	59	3096	939.30	386.30	9	250.70	3038	858.30	351.40	INVISIBLE_BOUNDARY[2]	3052	.	.	sjw.edf	RIGHT	4508	699702	Full Trial Period	695194	12	Trial: 12	695194	14	ÁïÁïÇò	ÊÁ×Ó	ÔÂ±ý	f	j
sjw	.	.	.	.	.	.	.	.	.	.	13	.	.	.	false	false	Message: 3058ms	2.90	49.18	59	3096	939.30	386.30	9	250.70	3038	858.30	351.40	SYNCTIME	3058	.	.	sjw.edf	RIGHT	4508	699702	Full Trial Period	695194	12	Trial: 12	695194	14	ÁïÁïÇò	ÊÁ×Ó	ÔÂ±ý	f	j
sjw	.	.	.	.	148	4506	16	4359	572.50	410.20	14	.	.	.	false	false	Message: 4488ms	.	.	.	.	.	.	.	.	.	.	.	KEYBOARD	4488	572.50	410.20	sjw.edf	RIGHT	4508	699702	Full Trial Period	695194	12	Trial: 12	695194	14	ÁïÁïÇò	ÊÁ×Ó	ÔÂ±ý	f	j
sjw	.	.	.	.	.	.	.	.	.	.	15	.	.	.	false	false	Message: 4551ms	.	.	.	.	.	.	.	.	.	.	.	TRIAL_RESULT 0	4551	.	.	sjw.edf	RIGHT	4508	699702	Full Trial Period	695194	12	Trial: 12	695194	14	ÁïÁïÇò	ÊÁ×Ó	ÔÂ±ý	f	j
sjw	.	.	.	.	.	.	.	.	.	.	1	.	.	.	false	false	Message: -17ms	.	.	.	.	.	.	.	.	.	.	.	TRIALID 12	-17	.	.	sjw.edf	RIGHT	3550	705061	Full Trial Period	701511	13	Trial: 13	701511	39	ºùÂ«	¼ªËû	´°»§	j	f
sjw	.	.	.	.	.	.	.	.	.	.	2	.	.	.	false	false	Message: -1ms	.	.	.	.	.	.	.	.	.	.	.	RECCFG CR 1000 2 0 R	-1	.	.	sjw.edf	RIGHT	3550	705061	Full Trial Period	701511	13	Trial: 13	701511	39	ºùÂ«	¼ªËû	´°»§	j	f
sjw	.	.	.	.	.	.	.	.	.	.	3	.	.	.	false	false	Message: -1ms	.	.	.	.	.	.	.	.	.	.	.	ELCLCFG TOWER	-1	.	.	sjw.edf	RIGHT	3550	705061	Full Trial Period	701511	13	Trial: 13	701511	39	ºùÂ«	¼ªËû	´°»§	j	f
sjw	.	.	.	.	.	.	.	.	.	.	4	.	.	.	false	false	Message: -1ms	.	.	.	.	.	.	.	.	.	.	.	GAZE_COORDS 0.00 0.00 1023.00 767.00	-1	.	.	sjw.edf	RIGHT	3550	705061	Full Trial Period	701511	13	Trial: 13	701511	39	ºùÂ«	¼ªËû	´°»§	j	f
sjw	.	.	.	.	.	.	.	.	.	.	5	.	.	.	false	false	Message: -1ms	.	.	.	.	.	.	.	.	.	.	.	THRESHOLDS R 109 226	-1	.	.	sjw.edf	RIGHT	3550	705061	Full Trial Period	701511	13	Trial: 13	701511	39	ºùÂ«	¼ªËû	´°»§	j	f
sjw	.	.	.	.	.	.	.	.	.	.	6	.	.	.	false	false	Message: -1ms	.	.	.	.	.	.	.	.	.	.	.	ELCL_PROC CENTROID (3)	-1	.	.	sjw.edf	RIGHT	3550	705061	Full Trial Period	701511	13	Trial: 13	701511	39	ºùÂ«	¼ªËû	´°»§	j	f
sjw	.	.	.	.	.	.	.	.	.	.	7	.	.	.	false	false	Message: -1ms	.	.	.	.	.	.	.	.	.	.	.	ELCL_PCR_PARAM 5 3.0	-1	.	.	sjw.edf	RIGHT	3550	705061	Full Trial Period	701511	13	Trial: 13	701511	39	ºùÂ«	¼ªËû	´°»§	j	f
sjw	.	.	.	.	.	.	.	.	.	.	8	.	.	.	false	true	Message: 0ms	.	.	.	.	.	.	.	.	.	.	.	!MODE RECORD CR 1000 2 0 R	0	.	.	sjw.edf	RIGHT	3550	705061	Full Trial Period	701511	13	Trial: 13	701511	39	ºùÂ«	¼ªËû	´°»§	j	f
sjw	.	.	.	.	554	560	1	7	128.30	414.80	9	.	.	.	false	false	Message: 41ms	.	.	.	.	.	.	.	.	.	.	.	SYNCTIME	41	128.30	414.80	sjw.edf	RIGHT	3550	705061	Full Trial Period	701511	13	Trial: 13	701511	39	ºùÂ«	¼ªËû	´°»§	j	f
sjw	.	.	.	.	.	.	.	.	.	.	10	.	.	.	false	false	Message: 1343ms	10.09	58.64	172	1352	449.80	397.60	5	409.20	1181	149.10	382.80	INVISIBLE_BOUNDARY[1]	1343	.	.	sjw.edf	RIGHT	3550	705061	Full Trial Period	701511	13	Trial: 13	701511	39	ºùÂ«	¼ªËû	´°»§	j	f
sjw	.	.	.	.	.	.	.	.	.	.	11	.	.	.	false	false	Message: 1349ms	10.09	58.64	172	1352	449.80	397.60	5	409.20	1181	149.10	382.80	SYNCTIME	1349	.	.	sjw.edf	RIGHT	3550	705061	Full Trial Period	701511	13	Trial: 13	701511	39	ºùÂ«	¼ªËû	´°»§	j	f
sjw	.	.	.	.	.	.	.	.	.	.	12	.	.	.	false	false	Message: 2116ms	9.03	196.30	46	2127	796.40	375.10	8	362.00	2082	530.30	387.20	INVISIBLE_BOUNDARY[2]	2116	.	.	sjw.edf	RIGHT	3550	705061	Full Trial Period	701511	13	Trial: 13	701511	39	ºùÂ«	¼ªËû	´°»§	j	f
sjw	.	.	.	.	.	.	.	.	.	.	13	.	.	.	false	false	Message: 2124ms	9.03	196.30	46	2127	796.40	375.10	8	362.00	2082	530.30	387.20	SYNCTIME	2124	.	.	sjw.edf	RIGHT	3550	705061	Full Trial Period	701511	13	Trial: 13	701511	39	ºùÂ«	¼ªËû	´°»§	j	f
sjw	.	.	.	.	184	3548	13	3365	673.70	387.20	14	.	.	.	false	false	Message: 3532ms	.	.	.	.	.	.	.	.	.	.	.	KEYBOARD	3532	673.70	387.20	sjw.edf	RIGHT	3550	705061	Full Trial Period	701511	13	Trial: 13	701511	39	ºùÂ«	¼ªËû	´°»§	j	f
sjw	.	.	.	.	.	.	.	.	.	.	15	.	.	.	false	false	Message: 3588ms	.	.	.	.	.	.	.	.	.	.	.	TRIAL_RESULT 0	3588	.	.	sjw.edf	RIGHT	3550	705061	Full Trial Period	701511	13	Trial: 13	701511	39	ºùÂ«	¼ªËû	´°»§	j	f
sjw	.	.	.	.	.	.	.	.	.	.	1	.	.	.	false	false	Message: -16ms	.	.	.	.	.	.	.	.	.	.	.	TRIALID 13	-16	.	.	sjw.edf	RIGHT	9346	715663	Full Trial Period	706317	14	Trial: 14	706317	132	ºº±¤°ü	ÒûË®»ú	ÑÀ¸à	j	f
sjw	.	.	.	.	.	.	.	.	.	.	2	.	.	.	false	false	Message: -1ms	.	.	.	.	.	.	.	.	.	.	.	RECCFG CR 1000 2 0 R	-1	.	.	sjw.edf	RIGHT	9346	715663	Full Trial Period	706317	14	Trial: 14	706317	132	ºº±¤°ü	ÒûË®»ú	ÑÀ¸à	j	f
sjw	.	.	.	.	.	.	.	.	.	.	3	.	.	.	false	false	Message: -1ms	.	.	.	.	.	.	.	.	.	.	.	ELCLCFG TOWER	-1	.	.	sjw.edf	RIGHT	9346	715663	Full Trial Period	706317	14	Trial: 14	706317	132	ºº±¤°ü	ÒûË®»ú	ÑÀ¸à	j	f
sjw	.	.	.	.	.	.	.	.	.	.	4	.	.	.	false	false	Message: -1ms	.	.	.	.	.	.	.	.	.	.	.	GAZE_COORDS 0.00 0.00 1023.00 767.00	-1	.	.	sjw.edf	RIGHT	9346	715663	Full Trial Period	706317	14	Trial: 14	706317	132	ºº±¤°ü	ÒûË®»ú	ÑÀ¸à	j	f
sjw	.	.	.	.	.	.	.	.	.	.	5	.	.	.	false	false	Message: -1ms	.	.	.	.	.	.	.	.	.	.	.	THRESHOLDS R 109 226	-1	.	.	sjw.edf	RIGHT	9346	715663	Full Trial Period	706317	14	Trial: 14	706317	132	ºº±¤°ü	ÒûË®»ú	ÑÀ¸à	j	f
sjw	.	.	.	.	.	.	.	.	.	.	6	.	.	.	false	false	Message: -1ms	.	.	.	.	.	.	.	.	.	.	.	ELCL_PROC CENTROID (3)	-1	.	.	sjw.edf	RIGHT	9346	715663	Full Trial Period	706317	14	Trial: 14	706317	132	ºº±¤°ü	ÒûË®»ú	ÑÀ¸à	j	f
sjw	.	.	.	.	.	.	.	.	.	.	7	.	.	.	false	false	Message: -1ms	.	.	.	.	.	.	.	.	.	.	.	ELCL_PCR_PARAM 5 3.0	-1	.	.	sjw.edf	RIGHT	9346	715663	Full Trial Period	706317	14	Trial: 14	706317	132	ºº±¤°ü	ÒûË®»ú	ÑÀ¸à	j	f
sjw	.	.	.	.	.	.	.	.	.	.	8	.	.	.	false	true	Message: 0ms	.	.	.	.	.	.	.	.	.	.	.	!MODE RECORD CR 1000 2 0 R	0	.	.	sjw.edf	RIGHT	9346	715663	Full Trial Period	706317	14	Trial: 14	706317	132	ºº±¤°ü	ÒûË®»ú	ÑÀ¸à	j	f
sjw	.	.	.	.	.	.	.	.	.	.	9	.	.	.	false	false	Message: 42ms	.	.	.	.	.	.	.	.	.	.	.	SYNCTIME	42	.	.	sjw.edf	RIGHT	9346	715663	Full Trial Period	706317	14	Trial: 14	706317	132	ºº±¤°ü	ÒûË®»ú	ÑÀ¸à	j	f
sjw	.	.	.	.	.	.	.	.	.	.	10	.	.	.	false	false	Message: 812ms	10.25	193.47	53	835	502.00	400.80	3	365.90	783	202.60	352.10	INVISIBLE_BOUNDARY[1]	812	.	.	sjw.edf	RIGHT	9346	715663	Full Trial Period	706317	14	Trial: 14	706317	132	ºº±¤°ü	ÒûË®»ú	ÑÀ¸à	j	f
sjw	.	.	.	.	.	.	.	.	.	.	11	.	.	.	false	false	Message: 817ms	10.25	193.47	53	835	502.00	400.80	3	365.90	783	202.60	352.10	SYNCTIME	817	.	.	sjw.edf	RIGHT	9346	715663	Full Trial Period	706317	14	Trial: 14	706317	132	ºº±¤°ü	ÒûË®»ú	ÑÀ¸à	j	f
sjw	.	.	.	.	.	.	.	.	.	.	12	.	.	.	false	false	Message: 3611ms	10.86	230.99	47	3625	838.80	358.50	11	418.40	3579	521.20	409.80	INVISIBLE_BOUNDARY[2]	3611	.	.	sjw.edf	RIGHT	9346	715663	Full Trial Period	706317	14	Trial: 14	706317	132	ºº±¤°ü	ÒûË®»ú	ÑÀ¸à	j	f
sjw	.	.	.	.	.	.	.	.	.	.	13	.	.	.	false	false	Message: 3616ms	10.86	230.99	47	3625	838.80	358.50	11	418.40	3579	521.20	409.80	SYNCTIME	3616	.	.	sjw.edf	RIGHT	9346	715663	Full Trial Period	706317	14	Trial: 14	706317	132	ºº±¤°ü	ÒûË®»ú	ÑÀ¸à	j	f
sjw	.	.	.	.	93	9344	25	9252	641.40	412.40	14	.	.	.	false	false	Message: 9327ms	.	.	.	.	.	.	.	.	.	.	.	KEYBOARD	9327	641.40	412.40	sjw.edf	RIGHT	9346	715663	Full Trial Period	706317	14	Trial: 14	706317	132	ºº±¤°ü	ÒûË®»ú	ÑÀ¸à	j	f
sjw	.	.	.	.	.	.	.	.	.	.	15	.	.	.	false	false	Message: 9388ms	.	.	.	.	.	.	.	.	.	.	.	TRIAL_RESULT 0	9388	.	.	sjw.edf	RIGHT	9346	715663	Full Trial Period	706317	14	Trial: 14	706317	132	ºº±¤°ü	ÒûË®»ú	ÑÀ¸à	j	f
sjw	.	.	.	.	.	.	.	.	.	.	1	.	.	.	false	false	Message: -21ms	.	.	.	.	.	.	.	.	.	.	.	TRIALID 14	-21	.	.	sjw.edf	RIGHT	6294	723631	Full Trial Period	717337	15	Trial: 15	717337	122	ÊÖ±í	É××Ó	ÌøÉþ	f	f
sjw	.	.	.	.	.	.	.	.	.	.	2	.	.	.	false	false	Message: -1ms	.	.	.	.	.	.	.	.	.	.	.	RECCFG CR 1000 2 0 R	-1	.	.	sjw.edf	RIGHT	6294	723631	Full Trial Period	717337	15	Trial: 15	717337	122	ÊÖ±í	É××Ó	ÌøÉþ	f	f
sjw	.	.	.	.	.	.	.	.	.	.	3	.	.	.	false	false	Message: -1ms	.	.	.	.	.	.	.	.	.	.	.	ELCLCFG TOWER	-1	.	.	sjw.edf	RIGHT	6294	723631	Full Trial Period	717337	15	Trial: 15	717337	122	ÊÖ±í	É××Ó	ÌøÉþ	f	f
sjw	.	.	.	.	.	.	.	.	.	.	4	.	.	.	false	false	Message: -1ms	.	.	.	.	.	.	.	.	.	.	.	GAZE_COORDS 0.00 0.00 1023.00 767.00	-1	.	.	sjw.edf	RIGHT	6294	723631	Full Trial Period	717337	15	Trial: 15	717337	122	ÊÖ±í	É××Ó	ÌøÉþ	f	f
sjw	.	.	.	.	.	.	.	.	.	.	5	.	.	.	false	false	Message: -1ms	.	.	.	.	.	.	.	.	.	.	.	THRESHOLDS R 109 226	-1	.	.	sjw.edf	RIGHT	6294	723631	Full Trial Period	717337	15	Trial: 15	717337	122	ÊÖ±í	É××Ó	ÌøÉþ	f	f
sjw	.	.	.	.	.	.	.	.	.	.	6	.	.	.	false	false	Message: -1ms	.	.	.	.	.	.	.	.	.	.	.	ELCL_PROC CENTROID (3)	-1	.	.	sjw.edf	RIGHT	6294	723631	Full Trial Period	717337	15	Trial: 15	717337	122	ÊÖ±í	É××Ó	ÌøÉþ	f	f
sjw	.	.	.	.	.	.	.	.	.	.	7	.	.	.	false	false	Message: -1ms	.	.	.	.	.	.	.	.	.	.	.	ELCL_PCR_PARAM 5 3.0	-1	.	.	sjw.edf	RIGHT	6294	723631	Full Trial Period	717337	15	Trial: 15	717337	122	ÊÖ±í	É××Ó	ÌøÉþ	f	f
sjw	.	.	.	.	.	.	.	.	.	.	8	.	.	.	false	true	Message: 0ms	.	.	.	.	.	.	.	.	.	.	.	!MODE RECORD CR 1000 2 0 R	0	.	.	sjw.edf	RIGHT	6294	723631	Full Trial Period	717337	15	Trial: 15	717337	122	ÊÖ±í	É××Ó	ÌøÉþ	f	f
sjw	.	.	.	.	883	889	1	7	162.70	345.10	9	.	.	.	false	false	Message: 45ms	.	.	.	.	.	.	.	.	.	.	.	SYNCTIME	45	162.70	345.10	sjw.edf	RIGHT	6294	723631	Full Trial Period	717337	15	Trial: 15	717337	122	ÊÖ±í	É××Ó	ÌøÉþ	f	f
sjw	.	.	.	.	.	.	.	.	.	.	10	.	.	.	false	false	Message: 1111ms	7.92	184.19	43	1118	411.60	405.00	2	341.90	1076	182.40	353.40	INVISIBLE_BOUNDARY[1]	1111	.	.	sjw.edf	RIGHT	6294	723631	Full Trial Period	717337	15	Trial: 15	717337	122	ÊÖ±í	É××Ó	ÌøÉþ	f	f
sjw	.	.	.	.	133	1251	3	1119	408.80	404.20	11	.	.	.	false	false	Message: 1120ms	.	.	.	.	.	.	.	.	.	.	.	SYNCTIME	1120	408.80	404.20	sjw.edf	RIGHT	6294	723631	Full Trial Period	717337	15	Trial: 15	717337	122	ÊÖ±í	É××Ó	ÌøÉþ	f	f
sjw	.	.	.	.	.	.	.	.	.	.	12	.	.	.	false	false	Message: 3100ms	10.97	219.47	50	3115	841.50	373.50	7	390.20	3066	517.10	404.20	INVISIBLE_BOUNDARY[2]	3100	.	.	sjw.edf	RIGHT	6294	723631	Full Trial Period	717337	15	Trial: 15	717337	122	ÊÖ±í	É××Ó	ÌøÉþ	f	f
sjw	.	.	.	.	.	.	.	.	.	.	13	.	.	.	false	false	Message: 3103ms	10.97	219.47	50	3115	841.50	373.50	7	390.20	3066	517.10	404.20	SYNCTIME	3103	.	.	sjw.edf	RIGHT	6294	723631	Full Trial Period	717337	15	Trial: 15	717337	122	ÊÖ±í	É××Ó	ÌøÉþ	f	f
sjw	.	.	.	.	266	6292	15	6027	812.20	368.60	14	.	.	.	false	false	Message: 6275ms	.	.	.	.	.	.	.	.	.	.	.	KEYBOARD	6275	812.20	368.60	sjw.edf	RIGHT	6294	723631	Full Trial Period	717337	15	Trial: 15	717337	122	ÊÖ±í	É××Ó	ÌøÉþ	f	f
sjw	.	.	.	.	.	.	.	.	.	.	15	.	.	.	false	false	Message: 6337ms	.	.	.	.	.	.	.	.	.	.	.	TRIAL_RESULT 0	6337	.	.	sjw.edf	RIGHT	6294	723631	Full Trial Period	717337	15	Trial: 15	717337	122	ÊÖ±í	É××Ó	ÌøÉþ	f	f
sjw	.	.	.	.	.	.	.	.	.	.	1	.	.	.	false	false	Message: -17ms	.	.	.	.	.	.	.	.	.	.	.	TRIALID 15	-17	.	.	sjw.edf	RIGHT	7452	732559	Full Trial Period	725107	16	Trial: 16	725107	54	µÆÁý	ÂÝÃ±	ÌðÌðÈ¦	j	j
sjw	.	.	.	.	.	.	.	.	.	.	2	.	.	.	false	false	Message: -1ms	.	.	.	.	.	.	.	.	.	.	.	RECCFG CR 1000 2 0 R	-1	.	.	sjw.edf	RIGHT	7452	732559	Full Trial Period	725107	16	Trial: 16	725107	54	µÆÁý	ÂÝÃ±	ÌðÌðÈ¦	j	j
sjw	.	.	.	.	.	.	.	.	.	.	3	.	.	.	false	false	Message: -1ms	.	.	.	.	.	.	.	.	.	.	.	ELCLCFG TOWER	-1	.	.	sjw.edf	RIGHT	7452	732559	Full Trial Period	725107	16	Trial: 16	725107	54	µÆÁý	ÂÝÃ±	ÌðÌðÈ¦	j	j
sjw	.	.	.	.	.	.	.	.	.	.	4	.	.	.	false	false	Message: -1ms	.	.	.	.	.	.	.	.	.	.	.	GAZE_COORDS 0.00 0.00 1023.00 767.00	-1	.	.	sjw.edf	RIGHT	7452	732559	Full Trial Period	725107	16	Trial: 16	725107	54	µÆÁý	ÂÝÃ±	ÌðÌðÈ¦	j	j
sjw	.	.	.	.	.	.	.	.	.	.	5	.	.	.	false	false	Message: -1ms	.	.	.	.	.	.	.	.	.	.	.	THRESHOLDS R 109 226	-1	.	.	sjw.edf	RIGHT	7452	732559	Full Trial Period	725107	16	Trial: 16	725107	54	µÆÁý	ÂÝÃ±	ÌðÌðÈ¦	j	j
sjw	.	.	.	.	.	.	.	.	.	.	6	.	.	.	false	false	Message: -1ms	.	.	.	.	.	.	.	.	.	.	.	ELCL_PROC CENTROID (3)	-1	.	.	sjw.edf	RIGHT	7452	732559	Full Trial Period	725107	16	Trial: 16	725107	54	µÆÁý	ÂÝÃ±	ÌðÌðÈ¦	j	j
sjw	.	.	.	.	.	.	.	.	.	.	7	.	.	.	false	false	Message: -1ms	.	.	.	.	.	.	.	.	.	.	.	ELCL_PCR_PARAM 5 3.0	-1	.	.	sjw.edf	RIGHT	7452	732559	Full Trial Period	725107	16	Trial: 16	725107	54	µÆÁý	ÂÝÃ±	ÌðÌðÈ¦	j	j
sjw	.	.	.	.	.	.	.	.	.	.	8	.	.	.	false	true	Message: 0ms	.	.	.	.	.	.	.	.	.	.	.	!MODE RECORD CR 1000 2 0 R	0	.	.	sjw.edf	RIGHT	7452	732559	Full Trial Period	725107	16	Trial: 16	725107	54	µÆÁý	ÂÝÃ±	ÌðÌðÈ¦	j	j
sjw	.	.	.	.	469	475	1	7	133.30	358.40	9	.	.	.	false	false	Message: 41ms	.	.	.	.	.	.	.	.	.	.	.	SYNCTIME	41	133.30	358.40	sjw.edf	RIGHT	7452	732559	Full Trial Period	725107	16	Trial: 16	725107	54	µÆÁý	ÂÝÃ±	ÌðÌðÈ¦	j	j
sjw	.	.	.	.	.	.	.	.	.	.	10	.	.	.	false	false	Message: 760ms	9.08	181.56	50	767	411.40	387.00	2	351.80	718	142.70	356.50	INVISIBLE_BOUNDARY[1]	760	.	.	sjw.edf	RIGHT	7452	732559	Full Trial Period	725107	16	Trial: 16	725107	54	µÆÁý	ÂÝÃ±	ÌðÌðÈ¦	j	j
sjw	.	.	.	.	.	.	.	.	.	.	11	.	.	.	false	false	Message: 766ms	9.08	181.56	50	767	411.40	387.00	2	351.80	718	142.70	356.50	SYNCTIME	766	.	.	sjw.edf	RIGHT	7452	732559	Full Trial Period	725107	16	Trial: 16	725107	54	µÆÁý	ÂÝÃ±	ÌðÌðÈ¦	j	j
sjw	.	.	.	.	.	.	.	.	.	.	12	.	.	.	false	false	Message: 5649ms	1.44	84.80	17	5660	833.90	387.60	16	171.10	5644	805.70	355.70	INVISIBLE_BOUNDARY[2]	5649	.	.	sjw.edf	RIGHT	7452	732559	Full Trial Period	725107	16	Trial: 16	725107	54	µÆÁý	ÂÝÃ±	ÌðÌðÈ¦	j	j
sjw	.	.	.	.	.	.	.	.	.	.	13	.	.	.	false	false	Message: 5656ms	1.44	84.80	17	5660	833.90	387.60	16	171.10	5644	805.70	355.70	SYNCTIME	5656	.	.	sjw.edf	RIGHT	7452	732559	Full Trial Period	725107	16	Trial: 16	725107	54	µÆÁý	ÂÝÃ±	ÌðÌðÈ¦	j	j
sjw	.	.	.	.	168	7450	23	7283	897.50	357.80	14	.	.	.	false	false	Message: 7434ms	.	.	.	.	.	.	.	.	.	.	.	KEYBOARD	7434	897.50	357.80	sjw.edf	RIGHT	7452	732559	Full Trial Period	725107	16	Trial: 16	725107	54	µÆÁý	ÂÝÃ±	ÌðÌðÈ¦	j	j
sjw	.	.	.	.	.	.	.	.	.	.	15	.	.	.	false	false	Message: 7495ms	.	.	.	.	.	.	.	.	.	.	.	TRIAL_RESULT 0	7495	.	.	sjw.edf	RIGHT	7452	732559	Full Trial Period	725107	16	Trial: 16	725107	54	µÆÁý	ÂÝÃ±	ÌðÌðÈ¦	j	j
sjw	.	.	.	.	.	.	.	.	.	.	1	.	.	.	false	false	Message: -20ms	.	.	.	.	.	.	.	.	.	.	.	TRIALID 16	-20	.	.	sjw.edf	RIGHT	6394	740961	Full Trial Period	734567	17	Trial: 17	734567	142	ÄûÃÊ	·ÊÔí	¶ú»ú	f	f
sjw	.	.	.	.	.	.	.	.	.	.	2	.	.	.	false	false	Message: -6ms	.	.	.	.	.	.	.	.	.	.	.	RECCFG CR 1000 2 0 R	-6	.	.	sjw.edf	RIGHT	6394	740961	Full Trial Period	734567	17	Trial: 17	734567	142	ÄûÃÊ	·ÊÔí	¶ú»ú	f	f
sjw	.	.	.	.	.	.	.	.	.	.	3	.	.	.	false	false	Message: -6ms	.	.	.	.	.	.	.	.	.	.	.	ELCLCFG TOWER	-6	.	.	sjw.edf	RIGHT	6394	740961	Full Trial Period	734567	17	Trial: 17	734567	142	ÄûÃÊ	·ÊÔí	¶ú»ú	f	f
sjw	.	.	.	.	.	.	.	.	.	.	4	.	.	.	false	false	Message: -6ms	.	.	.	.	.	.	.	.	.	.	.	GAZE_COORDS 0.00 0.00 1023.00 767.00	-6	.	.	sjw.edf	RIGHT	6394	740961	Full Trial Period	734567	17	Trial: 17	734567	142	ÄûÃÊ	·ÊÔí	¶ú»ú	f	f
sjw	.	.	.	.	.	.	.	.	.	.	5	.	.	.	false	false	Message: -6ms	.	.	.	.	.	.	.	.	.	.	.	THRESHOLDS R 109 226	-6	.	.	sjw.edf	RIGHT	6394	740961	Full Trial Period	734567	17	Trial: 17	734567	142	ÄûÃÊ	·ÊÔí	¶ú»ú	f	f
sjw	.	.	.	.	.	.	.	.	.	.	6	.	.	.	false	false	Message: -6ms	.	.	.	.	.	.	.	.	.	.	.	ELCL_PROC CENTROID (3)	-6	.	.	sjw.edf	RIGHT	6394	740961	Full Trial Period	734567	17	Trial: 17	734567	142	ÄûÃÊ	·ÊÔí	¶ú»ú	f	f
sjw	.	.	.	.	.	.	.	.	.	.	7	.	.	.	false	false	Message: -6ms	.	.	.	.	.	.	.	.	.	.	.	ELCL_PCR_PARAM 5 3.0	-6	.	.	sjw.edf	RIGHT	6394	740961	Full Trial Period	734567	17	Trial: 17	734567	142	ÄûÃÊ	·ÊÔí	¶ú»ú	f	f
sjw	.	.	.	.	.	.	.	.	.	.	8	.	.	.	false	false	Message: -5ms	.	.	.	.	.	.	.	.	.	.	.	!MODE RECORD CR 1000 2 0 R	-5	.	.	sjw.edf	RIGHT	6394	740961	Full Trial Period	734567	17	Trial: 17	734567	142	ÄûÃÊ	·ÊÔí	¶ú»ú	f	f
sjw	.	.	.	.	631	637	1	7	173.60	327.30	9	.	.	.	false	false	Message: 46ms	.	.	.	.	.	.	.	.	.	.	.	SYNCTIME	46	173.60	327.30	sjw.edf	RIGHT	6394	740961	Full Trial Period	734567	17	Trial: 17	734567	142	ÄûÃÊ	·ÊÔí	¶ú»ú	f	f
sjw	.	.	.	.	.	.	.	.	.	.	10	.	.	.	false	false	Message: 1221ms	8.35	177.56	47	1231	427.50	394.90	3	339.30	1185	187.40	338.20	INVISIBLE_BOUNDARY[1]	1221	.	.	sjw.edf	RIGHT	6394	740961	Full Trial Period	734567	17	Trial: 17	734567	142	ÄûÃÊ	·ÊÔí	¶ú»ú	f	f
sjw	.	.	.	.	.	.	.	.	.	.	11	.	.	.	false	false	Message: 1229ms	8.35	177.56	47	1231	427.50	394.90	3	339.30	1185	187.40	338.20	SYNCTIME	1229	.	.	sjw.edf	RIGHT	6394	740961	Full Trial Period	734567	17	Trial: 17	734567	142	ÄûÃÊ	·ÊÔí	¶ú»ú	f	f
sjw	.	.	.	.	539	3061	8	2523	850.20	345.00	12	.	.	.	false	false	Message: 2932ms	.	.	.	.	.	.	.	.	.	.	.	INVISIBLE_BOUNDARY[2]	2932	850.20	345.00	sjw.edf	RIGHT	6394	740961	Full Trial Period	734567	17	Trial: 17	734567	142	ÄûÃÊ	·ÊÔí	¶ú»ú	f	f
sjw	.	.	.	.	539	3061	8	2523	850.20	345.00	13	.	.	.	false	false	Message: 2937ms	.	.	.	.	.	.	.	.	.	.	.	SYNCTIME	2937	850.20	345.00	sjw.edf	RIGHT	6394	740961	Full Trial Period	734567	17	Trial: 17	734567	142	ÄûÃÊ	·ÊÔí	¶ú»ú	f	f
sjw	.	.	.	.	.	.	.	.	.	.	14	.	.	.	false	false	Message: 6375ms	2.64	146.70	18	6392	850.10	373.00	16	169.20	6375	770.90	377.70	KEYBOARD	6375	.	.	sjw.edf	RIGHT	6394	740961	Full Trial Period	734567	17	Trial: 17	734567	142	ÄûÃÊ	·ÊÔí	¶ú»ú	f	f
sjw	.	.	.	.	.	.	.	.	.	.	15	.	.	.	false	false	Message: 6441ms	.	.	.	.	.	.	.	.	.	.	.	TRIAL_RESULT 0	6441	.	.	sjw.edf	RIGHT	6394	740961	Full Trial Period	734567	17	Trial: 17	734567	142	ÄûÃÊ	·ÊÔí	¶ú»ú	f	f
sjw	.	.	.	.	.	.	.	.	.	.	1	.	.	.	false	false	Message: -26ms	.	.	.	.	.	.	.	.	.	.	.	TRIALID 17	-26	.	.	sjw.edf	RIGHT	5384	747680	Full Trial Period	742296	18	Trial: 18	742296	133	³ß×Ó	µçÏß	Ë®Í°	f	f
sjw	.	.	.	.	.	.	.	.	.	.	2	.	.	.	false	false	Message: -1ms	.	.	.	.	.	.	.	.	.	.	.	RECCFG CR 1000 2 0 R	-1	.	.	sjw.edf	RIGHT	5384	747680	Full Trial Period	742296	18	Trial: 18	742296	133	³ß×Ó	µçÏß	Ë®Í°	f	f
sjw	.	.	.	.	.	.	.	.	.	.	3	.	.	.	false	false	Message: -1ms	.	.	.	.	.	.	.	.	.	.	.	ELCLCFG TOWER	-1	.	.	sjw.edf	RIGHT	5384	747680	Full Trial Period	742296	18	Trial: 18	742296	133	³ß×Ó	µçÏß	Ë®Í°	f	f
sjw	.	.	.	.	.	.	.	.	.	.	4	.	.	.	false	false	Message: -1ms	.	.	.	.	.	.	.	.	.	.	.	GAZE_COORDS 0.00 0.00 1023.00 767.00	-1	.	.	sjw.edf	RIGHT	5384	747680	Full Trial Period	742296	18	Trial: 18	742296	133	³ß×Ó	µçÏß	Ë®Í°	f	f
sjw	.	.	.	.	.	.	.	.	.	.	5	.	.	.	false	false	Message: -1ms	.	.	.	.	.	.	.	.	.	.	.	THRESHOLDS R 109 226	-1	.	.	sjw.edf	RIGHT	5384	747680	Full Trial Period	742296	18	Trial: 18	742296	133	³ß×Ó	µçÏß	Ë®Í°	f	f
sjw	.	.	.	.	.	.	.	.	.	.	6	.	.	.	false	false	Message: -1ms	.	.	.	.	.	.	.	.	.	.	.	ELCL_PROC CENTROID (3)	-1	.	.	sjw.edf	RIGHT	5384	747680	Full Trial Period	742296	18	Trial: 18	742296	133	³ß×Ó	µçÏß	Ë®Í°	f	f
sjw	.	.	.	.	.	.	.	.	.	.	7	.	.	.	false	false	Message: -1ms	.	.	.	.	.	.	.	.	.	.	.	ELCL_PCR_PARAM 5 3.0	-1	.	.	sjw.edf	RIGHT	5384	747680	Full Trial Period	742296	18	Trial: 18	742296	133	³ß×Ó	µçÏß	Ë®Í°	f	f
sjw	.	.	.	.	.	.	.	.	.	.	8	.	.	.	false	true	Message: 0ms	.	.	.	.	.	.	.	.	.	.	.	!MODE RECORD CR 1000 2 0 R	0	.	.	sjw.edf	RIGHT	5384	747680	Full Trial Period	742296	18	Trial: 18	742296	133	³ß×Ó	µçÏß	Ë®Í°	f	f
sjw	125	125	1	1	.	.	.	.	.	.	9	.	.	.	false	false	Message: 40ms	.	.	184	184	148.10	407.50	1	143.70	1	.	.	SYNCTIME	40	.	.	sjw.edf	RIGHT	5384	747680	Full Trial Period	742296	18	Trial: 18	742296	133	³ß×Ó	µçÏß	Ë®Í°	f	f
sjw	.	.	.	.	.	.	.	.	.	.	10	.	.	.	false	false	Message: 1941ms	9.64	196.75	49	1955	445.60	413.90	5	367.20	1907	166.30	350.20	INVISIBLE_BOUNDARY[1]	1941	.	.	sjw.edf	RIGHT	5384	747680	Full Trial Period	742296	18	Trial: 18	742296	133	³ß×Ó	µçÏß	Ë®Í°	f	f
sjw	.	.	.	.	.	.	.	.	.	.	11	.	.	.	false	false	Message: 1948ms	9.64	196.75	49	1955	445.60	413.90	5	367.20	1907	166.30	350.20	SYNCTIME	1948	.	.	sjw.edf	RIGHT	5384	747680	Full Trial Period	742296	18	Trial: 18	742296	133	³ß×Ó	µçÏß	Ë®Í°	f	f
sjw	.	.	.	.	.	.	.	.	.	.	12	.	.	.	false	false	Message: 2956ms	9.00	195.75	46	2964	783.20	377.10	8	331.90	2919	519.40	407.70	INVISIBLE_BOUNDARY[2]	2956	.	.	sjw.edf	RIGHT	5384	747680	Full Trial Period	742296	18	Trial: 18	742296	133	³ß×Ó	µçÏß	Ë®Í°	f	f
sjw	.	.	.	.	140	3104	8	2965	773.90	369.10	13	.	.	.	false	false	Message: 2965ms	.	.	.	.	.	.	.	.	.	.	.	SYNCTIME	2965	.	.	sjw.edf	RIGHT	5384	747680	Full Trial Period	742296	18	Trial: 18	742296	133	³ß×Ó	µçÏß	Ë®Í°	f	f
sjw	.	.	.	.	164	5382	15	5219	461.30	402.20	14	.	.	.	false	false	Message: 5365ms	.	.	.	.	.	.	.	.	.	.	.	KEYBOARD	5365	461.30	402.20	sjw.edf	RIGHT	5384	747680	Full Trial Period	742296	18	Trial: 18	742296	133	³ß×Ó	µçÏß	Ë®Í°	f	f
sjw	.	.	.	.	.	.	.	.	.	.	15	.	.	.	false	false	Message: 5428ms	.	.	.	.	.	.	.	.	.	.	.	TRIAL_RESULT 0	5428	.	.	sjw.edf	RIGHT	5384	747680	Full Trial Period	742296	18	Trial: 18	742296	133	³ß×Ó	µçÏß	Ë®Í°	f	f
sjw	.	.	.	.	.	.	.	.	.	.	1	.	.	.	false	false	Message: -25ms	.	.	.	.	.	.	.	.	.	.	.	TRIALID 18	-25	.	.	sjw.edf	RIGHT	5608	754777	Full Trial Period	749169	19	Trial: 19	749169	38	´°»§	¼ªËû	ÍøÇòÅÄ	j	j
sjw	.	.	.	.	.	.	.	.	.	.	2	.	.	.	false	false	Message: -1ms	.	.	.	.	.	.	.	.	.	.	.	RECCFG CR 1000 2 0 R	-1	.	.	sjw.edf	RIGHT	5608	754777	Full Trial Period	749169	19	Trial: 19	749169	38	´°»§	¼ªËû	ÍøÇòÅÄ	j	j
sjw	.	.	.	.	.	.	.	.	.	.	3	.	.	.	false	false	Message: -1ms	.	.	.	.	.	.	.	.	.	.	.	ELCLCFG TOWER	-1	.	.	sjw.edf	RIGHT	5608	754777	Full Trial Period	749169	19	Trial: 19	749169	38	´°»§	¼ªËû	ÍøÇòÅÄ	j	j
sjw	.	.	.	.	.	.	.	.	.	.	4	.	.	.	false	false	Message: -1ms	.	.	.	.	.	.	.	.	.	.	.	GAZE_COORDS 0.00 0.00 1023.00 767.00	-1	.	.	sjw.edf	RIGHT	5608	754777	Full Trial Period	749169	19	Trial: 19	749169	38	´°»§	¼ªËû	ÍøÇòÅÄ	j	j
sjw	.	.	.	.	.	.	.	.	.	.	5	.	.	.	false	false	Message: -1ms	.	.	.	.	.	.	.	.	.	.	.	THRESHOLDS R 109 226	-1	.	.	sjw.edf	RIGHT	5608	754777	Full Trial Period	749169	19	Trial: 19	749169	38	´°»§	¼ªËû	ÍøÇòÅÄ	j	j
sjw	.	.	.	.	.	.	.	.	.	.	6	.	.	.	false	false	Message: -1ms	.	.	.	.	.	.	.	.	.	.	.	ELCL_PROC CENTROID (3)	-1	.	.	sjw.edf	RIGHT	5608	754777	Full Trial Period	749169	19	Trial: 19	749169	38	´°»§	¼ªËû	ÍøÇòÅÄ	j	j
sjw	.	.	.	.	.	.	.	.	.	.	7	.	.	.	false	false	Message: -1ms	.	.	.	.	.	.	.	.	.	.	.	ELCL_PCR_PARAM 5 3.0	-1	.	.	sjw.edf	RIGHT	5608	754777	Full Trial Period	749169	19	Trial: 19	749169	38	´°»§	¼ªËû	ÍøÇòÅÄ	j	j
sjw	.	.	.	.	.	.	.	.	.	.	8	.	.	.	false	true	Message: 0ms	.	.	.	.	.	.	.	.	.	.	.	!MODE RECORD CR 1000 2 0 R	0	.	.	sjw.edf	RIGHT	5608	754777	Full Trial Period	749169	19	Trial: 19	749169	38	´°»§	¼ªËû	ÍøÇòÅÄ	j	j
sjw	.	.	.	.	211	221	1	11	177.90	341.80	9	.	.	.	false	false	Message: 42ms	.	.	.	.	.	.	.	.	.	.	.	SYNCTIME	42	177.90	341.80	sjw.edf	RIGHT	5608	754777	Full Trial Period	749169	19	Trial: 19	749169	38	´°»§	¼ªËû	ÍøÇòÅÄ	j	j
sjw	.	.	.	.	.	.	.	.	.	.	10	.	.	.	false	false	Message: 908ms	10.46	209.22	50	929	514.80	414.90	4	380.20	880	212.60	351.20	INVISIBLE_BOUNDARY[1]	908	.	.	sjw.edf	RIGHT	5608	754777	Full Trial Period	749169	19	Trial: 19	749169	38	´°»§	¼ªËû	ÍøÇòÅÄ	j	j
sjw	.	.	.	.	.	.	.	.	.	.	11	.	.	.	false	false	Message: 916ms	10.46	209.22	50	929	514.80	414.90	4	380.20	880	212.60	351.20	SYNCTIME	916	.	.	sjw.edf	RIGHT	5608	754777	Full Trial Period	749169	19	Trial: 19	749169	38	´°»§	¼ªËû	ÍøÇòÅÄ	j	j
sjw	.	.	.	.	.	.	.	.	.	.	12	.	.	.	false	false	Message: 1753ms	12.31	223.89	55	1775	884.50	360.40	6	386.60	1721	519.90	405.80	INVISIBLE_BOUNDARY[2]	1753	.	.	sjw.edf	RIGHT	5608	754777	Full Trial Period	749169	19	Trial: 19	749169	38	´°»§	¼ªËû	ÍøÇòÅÄ	j	j
sjw	.	.	.	.	.	.	.	.	.	.	13	.	.	.	false	false	Message: 1758ms	12.31	223.89	55	1775	884.50	360.40	6	386.60	1721	519.90	405.80	SYNCTIME	1758	.	.	sjw.edf	RIGHT	5608	754777	Full Trial Period	749169	19	Trial: 19	749169	38	´°»§	¼ªËû	ÍøÇòÅÄ	j	j
sjw	.	.	.	.	.	.	.	.	.	.	14	.	.	.	false	false	Message: 5589ms	10.55	175.81	60	5606	803.10	375.00	14	305.70	5547	498.60	443.00	KEYBOARD	5589	.	.	sjw.edf	RIGHT	5608	754777	Full Trial Period	749169	19	Trial: 19	749169	38	´°»§	¼ªËû	ÍøÇòÅÄ	j	j
sjw	.	.	.	.	.	.	.	.	.	.	15	.	.	.	false	false	Message: 5653ms	.	.	.	.	.	.	.	.	.	.	.	TRIAL_RESULT 0	5653	.	.	sjw.edf	RIGHT	5608	754777	Full Trial Period	749169	19	Trial: 19	749169	38	´°»§	¼ªËû	ÍøÇòÅÄ	j	j
sjw	.	.	.	.	.	.	.	.	.	.	1	.	.	.	false	false	Message: -15ms	.	.	.	.	.	.	.	.	.	.	.	TRIALID 19	-15	.	.	sjw.edf	RIGHT	4471	760771	Full Trial Period	756300	20	Trial: 20	756300	86	¶ú»ú	Ð¬´ø	öÏÓãË¿	j	j
sjw	.	.	.	.	.	.	.	.	.	.	2	.	.	.	false	false	Message: -1ms	.	.	.	.	.	.	.	.	.	.	.	RECCFG CR 1000 2 0 R	-1	.	.	sjw.edf	RIGHT	4471	760771	Full Trial Period	756300	20	Trial: 20	756300	86	¶ú»ú	Ð¬´ø	öÏÓãË¿	j	j
sjw	.	.	.	.	.	.	.	.	.	.	3	.	.	.	false	false	Message: -1ms	.	.	.	.	.	.	.	.	.	.	.	ELCLCFG TOWER	-1	.	.	sjw.edf	RIGHT	4471	760771	Full Trial Period	756300	20	Trial: 20	756300	86	¶ú»ú	Ð¬´ø	öÏÓãË¿	j	j
sjw	.	.	.	.	.	.	.	.	.	.	4	.	.	.	false	false	Message: -1ms	.	.	.	.	.	.	.	.	.	.	.	GAZE_COORDS 0.00 0.00 1023.00 767.00	-1	.	.	sjw.edf	RIGHT	4471	760771	Full Trial Period	756300	20	Trial: 20	756300	86	¶ú»ú	Ð¬´ø	öÏÓãË¿	j	j
sjw	.	.	.	.	.	.	.	.	.	.	5	.	.	.	false	false	Message: -1ms	.	.	.	.	.	.	.	.	.	.	.	THRESHOLDS R 109 226	-1	.	.	sjw.edf	RIGHT	4471	760771	Full Trial Period	756300	20	Trial: 20	756300	86	¶ú»ú	Ð¬´ø	öÏÓãË¿	j	j
sjw	.	.	.	.	.	.	.	.	.	.	6	.	.	.	false	false	Message: -1ms	.	.	.	.	.	.	.	.	.	.	.	ELCL_PROC CENTROID (3)	-1	.	.	sjw.edf	RIGHT	4471	760771	Full Trial Period	756300	20	Trial: 20	756300	86	¶ú»ú	Ð¬´ø	öÏÓãË¿	j	j
sjw	.	.	.	.	.	.	.	.	.	.	7	.	.	.	false	false	Message: -1ms	.	.	.	.	.	.	.	.	.	.	.	ELCL_PCR_PARAM 5 3.0	-1	.	.	sjw.edf	RIGHT	4471	760771	Full Trial Period	756300	20	Trial: 20	756300	86	¶ú»ú	Ð¬´ø	öÏÓãË¿	j	j
sjw	.	.	.	.	.	.	.	.	.	.	8	.	.	.	false	true	Message: 0ms	.	.	.	.	.	.	.	.	.	.	.	!MODE RECORD CR 1000 2 0 R	0	.	.	sjw.edf	RIGHT	4471	760771	Full Trial Period	756300	20	Trial: 20	756300	86	¶ú»ú	Ð¬´ø	öÏÓãË¿	j	j
sjw	.	.	.	.	102	108	1	7	145.40	354.90	9	.	.	.	false	false	Message: 43ms	.	.	.	.	.	.	.	.	.	.	.	SYNCTIME	43	145.40	354.90	sjw.edf	RIGHT	4471	760771	Full Trial Period	756300	20	Trial: 20	756300	86	¶ú»ú	Ð¬´ø	öÏÓãË¿	j	j
sjw	.	.	.	.	.	.	.	.	.	.	10	.	.	.	false	false	Message: 965ms	9.48	189.53	50	983	474.00	394.20	4	319.60	934	196.60	356.80	INVISIBLE_BOUNDARY[1]	965	.	.	sjw.edf	RIGHT	4471	760771	Full Trial Period	756300	20	Trial: 20	756300	86	¶ú»ú	Ð¬´ø	öÏÓãË¿	j	j
sjw	.	.	.	.	.	.	.	.	.	.	11	.	.	.	false	false	Message: 975ms	9.48	189.53	50	983	474.00	394.20	4	319.60	934	196.60	356.80	SYNCTIME	975	.	.	sjw.edf	RIGHT	4471	760771	Full Trial Period	756300	20	Trial: 20	756300	86	¶ú»ú	Ð¬´ø	öÏÓãË¿	j	j
sjw	.	.	.	.	394	3145	10	2752	849.00	352.90	12	.	.	.	false	false	Message: 3103ms	.	.	.	.	.	.	.	.	.	.	.	INVISIBLE_BOUNDARY[2]	3103	849.00	352.90	sjw.edf	RIGHT	4471	760771	Full Trial Period	756300	20	Trial: 20	756300	86	¶ú»ú	Ð¬´ø	öÏÓãË¿	j	j
sjw	.	.	.	.	394	3145	10	2752	849.00	352.90	13	.	.	.	false	false	Message: 3108ms	.	.	.	.	.	.	.	.	.	.	.	SYNCTIME	3108	849.00	352.90	sjw.edf	RIGHT	4471	760771	Full Trial Period	756300	20	Trial: 20	756300	86	¶ú»ú	Ð¬´ø	öÏÓãË¿	j	j
sjw	.	.	.	.	37	4469	17	4433	733.00	407.30	14	.	.	.	false	false	Message: 4451ms	.	.	.	.	.	.	.	.	.	.	.	KEYBOARD	4451	733.00	407.30	sjw.edf	RIGHT	4471	760771	Full Trial Period	756300	20	Trial: 20	756300	86	¶ú»ú	Ð¬´ø	öÏÓãË¿	j	j
sjw	.	.	.	.	.	.	.	.	.	.	15	.	.	.	false	false	Message: 4509ms	.	.	.	.	.	.	.	.	.	.	.	TRIAL_RESULT 0	4509	.	.	sjw.edf	RIGHT	4471	760771	Full Trial Period	756300	20	Trial: 20	756300	86	¶ú»ú	Ð¬´ø	öÏÓãË¿	j	j
sjw	.	.	.	.	.	.	.	.	.	.	1	.	.	.	false	false	Message: -24ms	.	.	.	.	.	.	.	.	.	.	.	TRIALID 20	-24	.	.	sjw.edf	RIGHT	5854	768153	Full Trial Period	762299	21	Trial: 21	762299	83	Îü¹Ü	»ð²ñ	ÑÀÇ©	j	j
sjw	.	.	.	.	.	.	.	.	.	.	2	.	.	.	false	false	Message: -1ms	.	.	.	.	.	.	.	.	.	.	.	RECCFG CR 1000 2 0 R	-1	.	.	sjw.edf	RIGHT	5854	768153	Full Trial Period	762299	21	Trial: 21	762299	83	Îü¹Ü	»ð²ñ	ÑÀÇ©	j	j
sjw	.	.	.	.	.	.	.	.	.	.	3	.	.	.	false	false	Message: -1ms	.	.	.	.	.	.	.	.	.	.	.	ELCLCFG TOWER	-1	.	.	sjw.edf	RIGHT	5854	768153	Full Trial Period	762299	21	Trial: 21	762299	83	Îü¹Ü	»ð²ñ	ÑÀÇ©	j	j
sjw	.	.	.	.	.	.	.	.	.	.	4	.	.	.	false	false	Message: -1ms	.	.	.	.	.	.	.	.	.	.	.	GAZE_COORDS 0.00 0.00 1023.00 767.00	-1	.	.	sjw.edf	RIGHT	5854	768153	Full Trial Period	762299	21	Trial: 21	762299	83	Îü¹Ü	»ð²ñ	ÑÀÇ©	j	j
sjw	.	.	.	.	.	.	.	.	.	.	5	.	.	.	false	false	Message: -1ms	.	.	.	.	.	.	.	.	.	.	.	THRESHOLDS R 109 226	-1	.	.	sjw.edf	RIGHT	5854	768153	Full Trial Period	762299	21	Trial: 21	762299	83	Îü¹Ü	»ð²ñ	ÑÀÇ©	j	j
sjw	.	.	.	.	.	.	.	.	.	.	6	.	.	.	false	false	Message: -1ms	.	.	.	.	.	.	.	.	.	.	.	ELCL_PROC CENTROID (3)	-1	.	.	sjw.edf	RIGHT	5854	768153	Full Trial Period	762299	21	Trial: 21	762299	83	Îü¹Ü	»ð²ñ	ÑÀÇ©	j	j
sjw	.	.	.	.	.	.	.	.	.	.	7	.	.	.	false	false	Message: -1ms	.	.	.	.	.	.	.	.	.	.	.	ELCL_PCR_PARAM 5 3.0	-1	.	.	sjw.edf	RIGHT	5854	768153	Full Trial Period	762299	21	Trial: 21	762299	83	Îü¹Ü	»ð²ñ	ÑÀÇ©	j	j
sjw	.	.	.	.	.	.	.	.	.	.	8	.	.	.	false	true	Message: 0ms	.	.	.	.	.	.	.	.	.	.	.	!MODE RECORD CR 1000 2 0 R	0	.	.	sjw.edf	RIGHT	5854	768153	Full Trial Period	762299	21	Trial: 21	762299	83	Îü¹Ü	»ð²ñ	ÑÀÇ©	j	j
sjw	163	163	1	1	.	.	.	.	.	.	9	.	.	.	false	false	Message: 43ms	.	.	224	224	157.30	401.90	1	144.50	1	.	.	SYNCTIME	43	.	.	sjw.edf	RIGHT	5854	768153	Full Trial Period	762299	21	Trial: 21	762299	83	Îü¹Ü	»ð²ñ	ÑÀÇ©	j	j
sjw	.	.	.	.	.	.	.	.	.	.	10	.	.	.	false	false	Message: 788ms	9.17	195.04	47	803	465.10	408.20	4	376.90	757	199.50	353.90	INVISIBLE_BOUNDARY[1]	788	.	.	sjw.edf	RIGHT	5854	768153	Full Trial Period	762299	21	Trial: 21	762299	83	Îü¹Ü	»ð²ñ	ÑÀÇ©	j	j
sjw	.	.	.	.	.	.	.	.	.	.	11	.	.	.	false	false	Message: 793ms	9.17	195.04	47	803	465.10	408.20	4	376.90	757	199.50	353.90	SYNCTIME	793	.	.	sjw.edf	RIGHT	5854	768153	Full Trial Period	762299	21	Trial: 21	762299	83	Îü¹Ü	»ð²ñ	ÑÀÇ©	j	j
sjw	.	.	.	.	.	.	.	.	.	.	12	.	.	.	false	false	Message: 1978ms	6.84	180.02	38	1999	886.20	365.40	9	337.30	1962	684.20	400.60	INVISIBLE_BOUNDARY[2]	1978	.	.	sjw.edf	RIGHT	5854	768153	Full Trial Period	762299	21	Trial: 21	762299	83	Îü¹Ü	»ð²ñ	ÑÀÇ©	j	j
sjw	.	.	.	.	.	.	.	.	.	.	13	.	.	.	false	false	Message: 1984ms	6.84	180.02	38	1999	886.20	365.40	9	337.30	1962	684.20	400.60	SYNCTIME	1984	.	.	sjw.edf	RIGHT	5854	768153	Full Trial Period	762299	21	Trial: 21	762299	83	Îü¹Ü	»ð²ñ	ÑÀÇ©	j	j
sjw	.	.	.	.	401	5852	14	5452	522.90	438.50	14	.	.	.	false	false	Message: 5836ms	.	.	.	.	.	.	.	.	.	.	.	KEYBOARD	5836	522.90	438.50	sjw.edf	RIGHT	5854	768153	Full Trial Period	762299	21	Trial: 21	762299	83	Îü¹Ü	»ð²ñ	ÑÀÇ©	j	j
sjw	.	.	.	.	.	.	.	.	.	.	15	.	.	.	false	false	Message: 5890ms	.	.	.	.	.	.	.	.	.	.	.	TRIAL_RESULT 0	5890	.	.	sjw.edf	RIGHT	5854	768153	Full Trial Period	762299	21	Trial: 21	762299	83	Îü¹Ü	»ð²ñ	ÑÀÇ©	j	j
sjw	.	.	.	.	.	.	.	.	.	.	1	.	.	.	false	false	Message: -17ms	.	.	.	.	.	.	.	.	.	.	.	TRIALID 21	-17	.	.	sjw.edf	RIGHT	5584	775875	Full Trial Period	770291	22	Trial: 22	770291	96	ÆÏÌÑ	Å¦¿Û	ÏóÆå	j	j
sjw	.	.	.	.	.	.	.	.	.	.	2	.	.	.	false	false	Message: -1ms	.	.	.	.	.	.	.	.	.	.	.	RECCFG CR 1000 2 0 R	-1	.	.	sjw.edf	RIGHT	5584	775875	Full Trial Period	770291	22	Trial: 22	770291	96	ÆÏÌÑ	Å¦¿Û	ÏóÆå	j	j
sjw	.	.	.	.	.	.	.	.	.	.	3	.	.	.	false	false	Message: -1ms	.	.	.	.	.	.	.	.	.	.	.	ELCLCFG TOWER	-1	.	.	sjw.edf	RIGHT	5584	775875	Full Trial Period	770291	22	Trial: 22	770291	96	ÆÏÌÑ	Å¦¿Û	ÏóÆå	j	j
sjw	.	.	.	.	.	.	.	.	.	.	4	.	.	.	false	false	Message: -1ms	.	.	.	.	.	.	.	.	.	.	.	GAZE_COORDS 0.00 0.00 1023.00 767.00	-1	.	.	sjw.edf	RIGHT	5584	775875	Full Trial Period	770291	22	Trial: 22	770291	96	ÆÏÌÑ	Å¦¿Û	ÏóÆå	j	j
sjw	.	.	.	.	.	.	.	.	.	.	5	.	.	.	false	false	Message: -1ms	.	.	.	.	.	.	.	.	.	.	.	THRESHOLDS R 109 226	-1	.	.	sjw.edf	RIGHT	5584	775875	Full Trial Period	770291	22	Trial: 22	770291	96	ÆÏÌÑ	Å¦¿Û	ÏóÆå	j	j
sjw	.	.	.	.	.	.	.	.	.	.	6	.	.	.	false	false	Message: -1ms	.	.	.	.	.	.	.	.	.	.	.	ELCL_PROC CENTROID (3)	-1	.	.	sjw.edf	RIGHT	5584	775875	Full Trial Period	770291	22	Trial: 22	770291	96	ÆÏÌÑ	Å¦¿Û	ÏóÆå	j	j
sjw	.	.	.	.	.	.	.	.	.	.	7	.	.	.	false	false	Message: -1ms	.	.	.	.	.	.	.	.	.	.	.	ELCL_PCR_PARAM 5 3.0	-1	.	.	sjw.edf	RIGHT	5584	775875	Full Trial Period	770291	22	Trial: 22	770291	96	ÆÏÌÑ	Å¦¿Û	ÏóÆå	j	j
sjw	.	.	.	.	.	.	.	.	.	.	8	.	.	.	false	true	Message: 0ms	.	.	.	.	.	.	.	.	.	.	.	!MODE RECORD CR 1000 2 0 R	0	.	.	sjw.edf	RIGHT	5584	775875	Full Trial Period	770291	22	Trial: 22	770291	96	ÆÏÌÑ	Å¦¿Û	ÏóÆå	j	j
sjw	.	.	.	.	298	304	1	7	170.60	334.50	9	.	.	.	false	false	Message: 40ms	.	.	.	.	.	.	.	.	.	.	.	SYNCTIME	40	170.60	334.50	sjw.edf	RIGHT	5584	775875	Full Trial Period	770291	22	Trial: 22	770291	96	ÆÏÌÑ	Å¦¿Û	ÏóÆå	j	j
sjw	.	.	.	.	.	.	.	.	.	.	10	.	.	.	false	false	Message: 492ms	9.38	187.66	50	502	454.50	406.00	2	346.10	453	185.20	339.70	INVISIBLE_BOUNDARY[1]	492	.	.	sjw.edf	RIGHT	5584	775875	Full Trial Period	770291	22	Trial: 22	770291	96	ÆÏÌÑ	Å¦¿Û	ÏóÆå	j	j
sjw	.	.	.	.	.	.	.	.	.	.	11	.	.	.	false	false	Message: 499ms	9.38	187.66	50	502	454.50	406.00	2	346.10	453	185.20	339.70	SYNCTIME	499	.	.	sjw.edf	RIGHT	5584	775875	Full Trial Period	770291	22	Trial: 22	770291	96	ÆÏÌÑ	Å¦¿Û	ÏóÆå	j	j
sjw	.	.	.	.	.	.	.	.	.	.	12	.	.	.	false	false	Message: 2637ms	13.20	244.37	54	2656	878.50	360.70	8	421.80	2603	488.40	409.10	INVISIBLE_BOUNDARY[2]	2637	.	.	sjw.edf	RIGHT	5584	775875	Full Trial Period	770291	22	Trial: 22	770291	96	ÆÏÌÑ	Å¦¿Û	ÏóÆå	j	j
sjw	.	.	.	.	.	.	.	.	.	.	13	.	.	.	false	false	Message: 2640ms	13.20	244.37	54	2656	878.50	360.70	8	421.80	2603	488.40	409.10	SYNCTIME	2640	.	.	sjw.edf	RIGHT	5584	775875	Full Trial Period	770291	22	Trial: 22	770291	96	ÆÏÌÑ	Å¦¿Û	ÏóÆå	j	j
sjw	.	.	.	.	97	5582	15	5486	808.50	376.20	14	.	.	.	false	false	Message: 5565ms	.	.	.	.	.	.	.	.	.	.	.	KEYBOARD	5565	808.50	376.20	sjw.edf	RIGHT	5584	775875	Full Trial Period	770291	22	Trial: 22	770291	96	ÆÏÌÑ	Å¦¿Û	ÏóÆå	j	j
sjw	.	.	.	.	.	.	.	.	.	.	15	.	.	.	false	false	Message: 5626ms	.	.	.	.	.	.	.	.	.	.	.	TRIAL_RESULT 0	5626	.	.	sjw.edf	RIGHT	5584	775875	Full Trial Period	770291	22	Trial: 22	770291	96	ÆÏÌÑ	Å¦¿Û	ÏóÆå	j	j
sjw	.	.	.	.	.	.	.	.	.	.	1	.	.	.	false	false	Message: -16ms	.	.	.	.	.	.	.	.	.	.	.	TRIALID 22	-16	.	.	sjw.edf	RIGHT	3013	781893	Full Trial Period	778880	23	Trial: 23	778880	19	Í¼ÕÂ	ÇúÆæ±ý	éÙ×Ó	f	f
sjw	.	.	.	.	.	.	.	.	.	.	2	.	.	.	false	false	Message: -1ms	.	.	.	.	.	.	.	.	.	.	.	RECCFG CR 1000 2 0 R	-1	.	.	sjw.edf	RIGHT	3013	781893	Full Trial Period	778880	23	Trial: 23	778880	19	Í¼ÕÂ	ÇúÆæ±ý	éÙ×Ó	f	f
sjw	.	.	.	.	.	.	.	.	.	.	3	.	.	.	false	false	Message: -1ms	.	.	.	.	.	.	.	.	.	.	.	ELCLCFG TOWER	-1	.	.	sjw.edf	RIGHT	3013	781893	Full Trial Period	778880	23	Trial: 23	778880	19	Í¼ÕÂ	ÇúÆæ±ý	éÙ×Ó	f	f
sjw	.	.	.	.	.	.	.	.	.	.	4	.	.	.	false	false	Message: -1ms	.	.	.	.	.	.	.	.	.	.	.	GAZE_COORDS 0.00 0.00 1023.00 767.00	-1	.	.	sjw.edf	RIGHT	3013	781893	Full Trial Period	778880	23	Trial: 23	778880	19	Í¼ÕÂ	ÇúÆæ±ý	éÙ×Ó	f	f
sjw	.	.	.	.	.	.	.	.	.	.	5	.	.	.	false	false	Message: -1ms	.	.	.	.	.	.	.	.	.	.	.	THRESHOLDS R 109 226	-1	.	.	sjw.edf	RIGHT	3013	781893	Full Trial Period	778880	23	Trial: 23	778880	19	Í¼ÕÂ	ÇúÆæ±ý	éÙ×Ó	f	f
sjw	.	.	.	.	.	.	.	.	.	.	6	.	.	.	false	false	Message: -1ms	.	.	.	.	.	.	.	.	.	.	.	ELCL_PROC CENTROID (3)	-1	.	.	sjw.edf	RIGHT	3013	781893	Full Trial Period	778880	23	Trial: 23	778880	19	Í¼ÕÂ	ÇúÆæ±ý	éÙ×Ó	f	f
sjw	.	.	.	.	.	.	.	.	.	.	7	.	.	.	false	false	Message: -1ms	.	.	.	.	.	.	.	.	.	.	.	ELCL_PCR_PARAM 5 3.0	-1	.	.	sjw.edf	RIGHT	3013	781893	Full Trial Period	778880	23	Trial: 23	778880	19	Í¼ÕÂ	ÇúÆæ±ý	éÙ×Ó	f	f
sjw	.	.	.	.	.	.	.	.	.	.	8	.	.	.	false	true	Message: 0ms	.	.	.	.	.	.	.	.	.	.	.	!MODE RECORD CR 1000 2 0 R	0	.	.	sjw.edf	RIGHT	3013	781893	Full Trial Period	778880	23	Trial: 23	778880	19	Í¼ÕÂ	ÇúÆæ±ý	éÙ×Ó	f	f
sjw	.	.	.	.	302	308	1	7	160.30	346.20	9	.	.	.	false	false	Message: 42ms	.	.	.	.	.	.	.	.	.	.	.	SYNCTIME	42	160.30	346.20	sjw.edf	RIGHT	3013	781893	Full Trial Period	778880	23	Trial: 23	778880	19	Í¼ÕÂ	ÇúÆæ±ý	éÙ×Ó	f	f
sjw	.	.	.	.	.	.	.	.	.	.	10	.	.	.	false	false	Message: 778ms	9.33	194.42	48	797	479.90	425.60	3	382.80	750	209.50	368.00	INVISIBLE_BOUNDARY[1]	778	.	.	sjw.edf	RIGHT	3013	781893	Full Trial Period	778880	23	Trial: 23	778880	19	Í¼ÕÂ	ÇúÆæ±ý	éÙ×Ó	f	f
sjw	.	.	.	.	.	.	.	.	.	.	11	.	.	.	false	false	Message: 784ms	9.33	194.42	48	797	479.90	425.60	3	382.80	750	209.50	368.00	SYNCTIME	784	.	.	sjw.edf	RIGHT	3013	781893	Full Trial Period	778880	23	Trial: 23	778880	19	Í¼ÕÂ	ÇúÆæ±ý	éÙ×Ó	f	f
sjw	.	.	.	.	.	.	.	.	.	.	12	.	.	.	false	false	Message: 2010ms	8.33	181.03	46	2036	896.00	368.00	7	349.20	1991	648.00	393.70	INVISIBLE_BOUNDARY[2]	2010	.	.	sjw.edf	RIGHT	3013	781893	Full Trial Period	778880	23	Trial: 23	778880	19	Í¼ÕÂ	ÇúÆæ±ý	éÙ×Ó	f	f
sjw	.	.	.	.	.	.	.	.	.	.	13	.	.	.	false	false	Message: 2017ms	8.33	181.03	46	2036	896.00	368.00	7	349.20	1991	648.00	393.70	SYNCTIME	2017	.	.	sjw.edf	RIGHT	3013	781893	Full Trial Period	778880	23	Trial: 23	778880	19	Í¼ÕÂ	ÇúÆæ±ý	éÙ×Ó	f	f
sjw	.	.	.	.	201	3011	10	2811	648.00	391.80	14	.	.	.	false	false	Message: 2994ms	.	.	.	.	.	.	.	.	.	.	.	KEYBOARD	2994	648.00	391.80	sjw.edf	RIGHT	3013	781893	Full Trial Period	778880	23	Trial: 23	778880	19	Í¼ÕÂ	ÇúÆæ±ý	éÙ×Ó	f	f
sjw	.	.	.	.	.	.	.	.	.	.	15	.	.	.	false	false	Message: 3063ms	.	.	.	.	.	.	.	.	.	.	.	TRIAL_RESULT 0	3063	.	.	sjw.edf	RIGHT	3013	781893	Full Trial Period	778880	23	Trial: 23	778880	19	Í¼ÕÂ	ÇúÆæ±ý	éÙ×Ó	f	f
sjw	.	.	.	.	.	.	.	.	.	.	1	.	.	.	false	false	Message: -17ms	.	.	.	.	.	.	.	.	.	.	.	TRIALID 23	-17	.	.	sjw.edf	RIGHT	5325	788980	Full Trial Period	783655	24	Trial: 24	783655	36	°ô°ôÌÇ	ÊÖÖ¸	·¨Ê½³¤¹÷	j	j
sjw	.	.	.	.	.	.	.	.	.	.	2	.	.	.	false	false	Message: -1ms	.	.	.	.	.	.	.	.	.	.	.	RECCFG CR 1000 2 0 R	-1	.	.	sjw.edf	RIGHT	5325	788980	Full Trial Period	783655	24	Trial: 24	783655	36	°ô°ôÌÇ	ÊÖÖ¸	·¨Ê½³¤¹÷	j	j
sjw	.	.	.	.	.	.	.	.	.	.	3	.	.	.	false	false	Message: -1ms	.	.	.	.	.	.	.	.	.	.	.	ELCLCFG TOWER	-1	.	.	sjw.edf	RIGHT	5325	788980	Full Trial Period	783655	24	Trial: 24	783655	36	°ô°ôÌÇ	ÊÖÖ¸	·¨Ê½³¤¹÷	j	j
sjw	.	.	.	.	.	.	.	.	.	.	4	.	.	.	false	false	Message: -1ms	.	.	.	.	.	.	.	.	.	.	.	GAZE_COORDS 0.00 0.00 1023.00 767.00	-1	.	.	sjw.edf	RIGHT	5325	788980	Full Trial Period	783655	24	Trial: 24	783655	36	°ô°ôÌÇ	ÊÖÖ¸	·¨Ê½³¤¹÷	j	j
sjw	.	.	.	.	.	.	.	.	.	.	5	.	.	.	false	false	Message: -1ms	.	.	.	.	.	.	.	.	.	.	.	THRESHOLDS R 109 226	-1	.	.	sjw.edf	RIGHT	5325	788980	Full Trial Period	783655	24	Trial: 24	783655	36	°ô°ôÌÇ	ÊÖÖ¸	·¨Ê½³¤¹÷	j	j
sjw	.	.	.	.	.	.	.	.	.	.	6	.	.	.	false	false	Message: -1ms	.	.	.	.	.	.	.	.	.	.	.	ELCL_PROC CENTROID (3)	-1	.	.	sjw.edf	RIGHT	5325	788980	Full Trial Period	783655	24	Trial: 24	783655	36	°ô°ôÌÇ	ÊÖÖ¸	·¨Ê½³¤¹÷	j	j
sjw	.	.	.	.	.	.	.	.	.	.	7	.	.	.	false	false	Message: -1ms	.	.	.	.	.	.	.	.	.	.	.	ELCL_PCR_PARAM 5 3.0	-1	.	.	sjw.edf	RIGHT	5325	788980	Full Trial Period	783655	24	Trial: 24	783655	36	°ô°ôÌÇ	ÊÖÖ¸	·¨Ê½³¤¹÷	j	j
sjw	.	.	.	.	.	.	.	.	.	.	8	.	.	.	false	true	Message: 0ms	.	.	.	.	.	.	.	.	.	.	.	!MODE RECORD CR 1000 2 0 R	0	.	.	sjw.edf	RIGHT	5325	788980	Full Trial Period	783655	24	Trial: 24	783655	36	°ô°ôÌÇ	ÊÖÖ¸	·¨Ê½³¤¹÷	j	j
sjw	.	.	.	.	372	378	1	7	171.50	348.30	9	.	.	.	false	false	Message: 42ms	.	.	.	.	.	.	.	.	.	.	.	SYNCTIME	42	171.50	348.30	sjw.edf	RIGHT	5325	788980	Full Trial Period	783655	24	Trial: 24	783655	36	°ô°ôÌÇ	ÊÖÖ¸	·¨Ê½³¤¹÷	j	j
sjw	.	.	.	.	.	.	.	.	.	.	10	.	.	.	false	false	Message: 801ms	7.94	189.12	42	803	396.10	421.50	3	349.10	762	168.50	358.00	INVISIBLE_BOUNDARY[1]	801	.	.	sjw.edf	RIGHT	5325	788980	Full Trial Period	783655	24	Trial: 24	783655	36	°ô°ôÌÇ	ÊÖÖ¸	·¨Ê½³¤¹÷	j	j
sjw	.	.	.	.	149	952	4	804	385.80	425.80	11	.	.	.	false	false	Message: 808ms	.	.	.	.	.	.	.	.	.	.	.	SYNCTIME	808	385.80	425.80	sjw.edf	RIGHT	5325	788980	Full Trial Period	783655	24	Trial: 24	783655	36	°ô°ôÌÇ	ÊÖÖ¸	·¨Ê½³¤¹÷	j	j
sjw	.	.	.	.	.	.	.	.	.	.	12	.	.	.	false	false	Message: 2350ms	10.27	205.46	50	2366	845.70	387.10	7	353.70	2317	540.70	406.10	INVISIBLE_BOUNDARY[2]	2350	.	.	sjw.edf	RIGHT	5325	788980	Full Trial Period	783655	24	Trial: 24	783655	36	°ô°ôÌÇ	ÊÖÖ¸	·¨Ê½³¤¹÷	j	j
sjw	.	.	.	.	.	.	.	.	.	.	13	.	.	.	false	false	Message: 2358ms	10.27	205.46	50	2366	845.70	387.10	7	353.70	2317	540.70	406.10	SYNCTIME	2358	.	.	sjw.edf	RIGHT	5325	788980	Full Trial Period	783655	24	Trial: 24	783655	36	°ô°ôÌÇ	ÊÖÖ¸	·¨Ê½³¤¹÷	j	j
sjw	.	.	.	.	157	5323	17	5167	564.50	426.30	14	.	.	.	false	false	Message: 5306ms	.	.	.	.	.	.	.	.	.	.	.	KEYBOARD	5306	564.50	426.30	sjw.edf	RIGHT	5325	788980	Full Trial Period	783655	24	Trial: 24	783655	36	°ô°ôÌÇ	ÊÖÖ¸	·¨Ê½³¤¹÷	j	j
sjw	.	.	.	.	.	.	.	.	.	.	15	.	.	.	false	false	Message: 5372ms	.	.	.	.	.	.	.	.	.	.	.	TRIAL_RESULT 0	5372	.	.	sjw.edf	RIGHT	5325	788980	Full Trial Period	783655	24	Trial: 24	783655	36	°ô°ôÌÇ	ÊÖÖ¸	·¨Ê½³¤¹÷	j	j
sjw	.	.	.	.	.	.	.	.	.	.	1	.	.	.	false	false	Message: -20ms	.	.	.	.	.	.	.	.	.	.	.	TRIALID 24	-20	.	.	sjw.edf	RIGHT	4618	795092	Full Trial Period	790474	25	Trial: 25	790474	7	Êé°ü	Ìú¹ì	ÌÝ×Ó	j	j
sjw	.	.	.	.	.	.	.	.	.	.	2	.	.	.	false	false	Message: -1ms	.	.	.	.	.	.	.	.	.	.	.	RECCFG CR 1000 2 0 R	-1	.	.	sjw.edf	RIGHT	4618	795092	Full Trial Period	790474	25	Trial: 25	790474	7	Êé°ü	Ìú¹ì	ÌÝ×Ó	j	j
sjw	.	.	.	.	.	.	.	.	.	.	3	.	.	.	false	false	Message: -1ms	.	.	.	.	.	.	.	.	.	.	.	ELCLCFG TOWER	-1	.	.	sjw.edf	RIGHT	4618	795092	Full Trial Period	790474	25	Trial: 25	790474	7	Êé°ü	Ìú¹ì	ÌÝ×Ó	j	j
sjw	.	.	.	.	.	.	.	.	.	.	4	.	.	.	false	false	Message: -1ms	.	.	.	.	.	.	.	.	.	.	.	GAZE_COORDS 0.00 0.00 1023.00 767.00	-1	.	.	sjw.edf	RIGHT	4618	795092	Full Trial Period	790474	25	Trial: 25	790474	7	Êé°ü	Ìú¹ì	ÌÝ×Ó	j	j
sjw	.	.	.	.	.	.	.	.	.	.	5	.	.	.	false	false	Message: -1ms	.	.	.	.	.	.	.	.	.	.	.	THRESHOLDS R 109 226	-1	.	.	sjw.edf	RIGHT	4618	795092	Full Trial Period	790474	25	Trial: 25	790474	7	Êé°ü	Ìú¹ì	ÌÝ×Ó	j	j
sjw	.	.	.	.	.	.	.	.	.	.	6	.	.	.	false	false	Message: -1ms	.	.	.	.	.	.	.	.	.	.	.	ELCL_PROC CENTROID (3)	-1	.	.	sjw.edf	RIGHT	4618	795092	Full Trial Period	790474	25	Trial: 25	790474	7	Êé°ü	Ìú¹ì	ÌÝ×Ó	j	j
sjw	.	.	.	.	.	.	.	.	.	.	7	.	.	.	false	false	Message: -1ms	.	.	.	.	.	.	.	.	.	.	.	ELCL_PCR_PARAM 5 3.0	-1	.	.	sjw.edf	RIGHT	4618	795092	Full Trial Period	790474	25	Trial: 25	790474	7	Êé°ü	Ìú¹ì	ÌÝ×Ó	j	j
sjw	.	.	.	.	.	.	.	.	.	.	8	.	.	.	false	true	Message: 0ms	.	.	.	.	.	.	.	.	.	.	.	!MODE RECORD CR 1000 2 0 R	0	.	.	sjw.edf	RIGHT	4618	795092	Full Trial Period	790474	25	Trial: 25	790474	7	Êé°ü	Ìú¹ì	ÌÝ×Ó	j	j
sjw	.	.	.	.	340	346	1	7	154.50	351.80	9	.	.	.	false	false	Message: 46ms	.	.	.	.	.	.	.	.	.	.	.	SYNCTIME	46	154.50	351.80	sjw.edf	RIGHT	4618	795092	Full Trial Period	790474	25	Trial: 25	790474	7	Êé°ü	Ìú¹ì	ÌÝ×Ó	j	j
sjw	.	.	.	.	.	.	.	.	.	.	10	.	.	.	false	false	Message: 1054ms	12.44	248.85	50	1077	569.40	452.20	4	432.10	1028	198.40	435.10	INVISIBLE_BOUNDARY[1]	1054	.	.	sjw.edf	RIGHT	4618	795092	Full Trial Period	790474	25	Trial: 25	790474	7	Êé°ü	Ìú¹ì	ÌÝ×Ó	j	j
sjw	.	.	.	.	.	.	.	.	.	.	11	.	.	.	false	false	Message: 1063ms	12.44	248.85	50	1077	569.40	452.20	4	432.10	1028	198.40	435.10	SYNCTIME	1063	.	.	sjw.edf	RIGHT	4618	795092	Full Trial Period	790474	25	Trial: 25	790474	7	Êé°ü	Ìú¹ì	ÌÝ×Ó	j	j
sjw	.	.	.	.	.	.	.	.	.	.	12	.	.	.	false	false	Message: 2015ms	8.74	198.54	44	2024	782.90	383.60	7	365.10	1981	525.60	397.80	INVISIBLE_BOUNDARY[2]	2015	.	.	sjw.edf	RIGHT	4618	795092	Full Trial Period	790474	25	Trial: 25	790474	7	Êé°ü	Ìú¹ì	ÌÝ×Ó	j	j
sjw	.	.	.	.	.	.	.	.	.	.	13	.	.	.	false	false	Message: 2021ms	8.74	198.54	44	2024	782.90	383.60	7	365.10	1981	525.60	397.80	SYNCTIME	2021	.	.	sjw.edf	RIGHT	4618	795092	Full Trial Period	790474	25	Trial: 25	790474	7	Êé°ü	Ìú¹ì	ÌÝ×Ó	j	j
sjw	.	.	.	.	.	.	.	.	.	.	14	.	.	.	false	false	Message: 4599ms	3.52	11.35	310	4616	866.60	488.20	13	527.80	4307	870.90	383.40	KEYBOARD	4599	.	.	sjw.edf	RIGHT	4618	795092	Full Trial Period	790474	25	Trial: 25	790474	7	Êé°ü	Ìú¹ì	ÌÝ×Ó	j	j
sjw	.	.	.	.	.	.	.	.	.	.	15	.	.	.	false	false	Message: 4662ms	.	.	.	.	.	.	.	.	.	.	.	TRIAL_RESULT 0	4662	.	.	sjw.edf	RIGHT	4618	795092	Full Trial Period	790474	25	Trial: 25	790474	7	Êé°ü	Ìú¹ì	ÌÝ×Ó	j	j
sjw	.	.	.	.	.	.	.	.	.	.	1	.	.	.	false	false	Message: -25ms	.	.	.	.	.	.	.	.	.	.	.	TRIALID 25	-25	.	.	sjw.edf	RIGHT	4387	975361	Full Trial Period	970974	26	Trial: 26	970974	40	Ö¸ÄÏÕë	Ê±ÖÓ	¿¨³µ	f	f
sjw	.	.	.	.	.	.	.	.	.	.	2	.	.	.	false	false	Message: -1ms	.	.	.	.	.	.	.	.	.	.	.	RECCFG CR 1000 2 0 R	-1	.	.	sjw.edf	RIGHT	4387	975361	Full Trial Period	970974	26	Trial: 26	970974	40	Ö¸ÄÏÕë	Ê±ÖÓ	¿¨³µ	f	f
sjw	.	.	.	.	.	.	.	.	.	.	3	.	.	.	false	false	Message: -1ms	.	.	.	.	.	.	.	.	.	.	.	ELCLCFG TOWER	-1	.	.	sjw.edf	RIGHT	4387	975361	Full Trial Period	970974	26	Trial: 26	970974	40	Ö¸ÄÏÕë	Ê±ÖÓ	¿¨³µ	f	f
sjw	.	.	.	.	.	.	.	.	.	.	4	.	.	.	false	false	Message: -1ms	.	.	.	.	.	.	.	.	.	.	.	GAZE_COORDS 0.00 0.00 1023.00 767.00	-1	.	.	sjw.edf	RIGHT	4387	975361	Full Trial Period	970974	26	Trial: 26	970974	40	Ö¸ÄÏÕë	Ê±ÖÓ	¿¨³µ	f	f
sjw	.	.	.	.	.	.	.	.	.	.	5	.	.	.	false	false	Message: -1ms	.	.	.	.	.	.	.	.	.	.	.	THRESHOLDS R 102 222	-1	.	.	sjw.edf	RIGHT	4387	975361	Full Trial Period	970974	26	Trial: 26	970974	40	Ö¸ÄÏÕë	Ê±ÖÓ	¿¨³µ	f	f
sjw	.	.	.	.	.	.	.	.	.	.	6	.	.	.	false	false	Message: -1ms	.	.	.	.	.	.	.	.	.	.	.	ELCL_PROC CENTROID (3)	-1	.	.	sjw.edf	RIGHT	4387	975361	Full Trial Period	970974	26	Trial: 26	970974	40	Ö¸ÄÏÕë	Ê±ÖÓ	¿¨³µ	f	f
sjw	.	.	.	.	.	.	.	.	.	.	7	.	.	.	false	false	Message: -1ms	.	.	.	.	.	.	.	.	.	.	.	ELCL_PCR_PARAM 5 3.0	-1	.	.	sjw.edf	RIGHT	4387	975361	Full Trial Period	970974	26	Trial: 26	970974	40	Ö¸ÄÏÕë	Ê±ÖÓ	¿¨³µ	f	f
sjw	.	.	.	.	.	.	.	.	.	.	8	.	.	.	false	true	Message: 0ms	.	.	.	.	.	.	.	.	.	.	.	!MODE RECORD CR 1000 2 0 R	0	.	.	sjw.edf	RIGHT	4387	975361	Full Trial Period	970974	26	Trial: 26	970974	40	Ö¸ÄÏÕë	Ê±ÖÓ	¿¨³µ	f	f
sjw	.	.	.	.	325	331	1	7	157.30	395.90	9	.	.	.	false	false	Message: 41ms	.	.	.	.	.	.	.	.	.	.	.	SYNCTIME	41	157.30	395.90	sjw.edf	RIGHT	4387	975361	Full Trial Period	970974	26	Trial: 26	970974	40	Ö¸ÄÏÕë	Ê±ÖÓ	¿¨³µ	f	f
sjw	.	.	.	.	.	.	.	.	.	.	10	.	.	.	false	false	Message: 2146ms	2.86	114.55	25	2156	476.20	383.80	7	216.50	2132	392.80	380.30	INVISIBLE_BOUNDARY[1]	2146	.	.	sjw.edf	RIGHT	4387	975361	Full Trial Period	970974	26	Trial: 26	970974	40	Ö¸ÄÏÕë	Ê±ÖÓ	¿¨³µ	f	f
sjw	.	.	.	.	.	.	.	.	.	.	11	.	.	.	false	false	Message: 2149ms	2.86	114.55	25	2156	476.20	383.80	7	216.50	2132	392.80	380.30	SYNCTIME	2149	.	.	sjw.edf	RIGHT	4387	975361	Full Trial Period	970974	26	Trial: 26	970974	40	Ö¸ÄÏÕë	Ê±ÖÓ	¿¨³µ	f	f
sjw	.	.	.	.	.	.	.	.	.	.	12	.	.	.	false	false	Message: 3439ms	9.17	208.40	44	3452	824.30	392.70	12	342.10	3409	552.90	389.70	INVISIBLE_BOUNDARY[2]	3439	.	.	sjw.edf	RIGHT	4387	975361	Full Trial Period	970974	26	Trial: 26	970974	40	Ö¸ÄÏÕë	Ê±ÖÓ	¿¨³µ	f	f
sjw	.	.	.	.	.	.	.	.	.	.	13	.	.	.	false	false	Message: 3449ms	9.17	208.40	44	3452	824.30	392.70	12	342.10	3409	552.90	389.70	SYNCTIME	3449	.	.	sjw.edf	RIGHT	4387	975361	Full Trial Period	970974	26	Trial: 26	970974	40	Ö¸ÄÏÕë	Ê±ÖÓ	¿¨³µ	f	f
sjw	.	.	.	.	207	4385	15	4179	645.90	378.20	14	.	.	.	false	false	Message: 4368ms	.	.	.	.	.	.	.	.	.	.	.	KEYBOARD	4368	645.90	378.20	sjw.edf	RIGHT	4387	975361	Full Trial Period	970974	26	Trial: 26	970974	40	Ö¸ÄÏÕë	Ê±ÖÓ	¿¨³µ	f	f
sjw	.	.	.	.	.	.	.	.	.	.	15	.	.	.	false	false	Message: 4431ms	.	.	.	.	.	.	.	.	.	.	.	TRIAL_RESULT 0	4431	.	.	sjw.edf	RIGHT	4387	975361	Full Trial Period	970974	26	Trial: 26	970974	40	Ö¸ÄÏÕë	Ê±ÖÓ	¿¨³µ	f	f
sjw	.	.	.	.	.	.	.	.	.	.	1	.	.	.	false	false	Message: -16ms	.	.	.	.	.	.	.	.	.	.	.	TRIALID 26	-16	.	.	sjw.edf	RIGHT	6262	982634	Full Trial Period	976372	27	Trial: 27	976372	48	ÏÉÈËÕÆ	ÏîÁ´	Å¦¿Û	f	j
sjw	.	.	.	.	.	.	.	.	.	.	2	.	.	.	false	false	Message: -1ms	.	.	.	.	.	.	.	.	.	.	.	RECCFG CR 1000 2 0 R	-1	.	.	sjw.edf	RIGHT	6262	982634	Full Trial Period	976372	27	Trial: 27	976372	48	ÏÉÈËÕÆ	ÏîÁ´	Å¦¿Û	f	j
sjw	.	.	.	.	.	.	.	.	.	.	3	.	.	.	false	false	Message: -1ms	.	.	.	.	.	.	.	.	.	.	.	ELCLCFG TOWER	-1	.	.	sjw.edf	RIGHT	6262	982634	Full Trial Period	976372	27	Trial: 27	976372	48	ÏÉÈËÕÆ	ÏîÁ´	Å¦¿Û	f	j
sjw	.	.	.	.	.	.	.	.	.	.	4	.	.	.	false	false	Message: -1ms	.	.	.	.	.	.	.	.	.	.	.	GAZE_COORDS 0.00 0.00 1023.00 767.00	-1	.	.	sjw.edf	RIGHT	6262	982634	Full Trial Period	976372	27	Trial: 27	976372	48	ÏÉÈËÕÆ	ÏîÁ´	Å¦¿Û	f	j
sjw	.	.	.	.	.	.	.	.	.	.	5	.	.	.	false	false	Message: -1ms	.	.	.	.	.	.	.	.	.	.	.	THRESHOLDS R 102 222	-1	.	.	sjw.edf	RIGHT	6262	982634	Full Trial Period	976372	27	Trial: 27	976372	48	ÏÉÈËÕÆ	ÏîÁ´	Å¦¿Û	f	j
sjw	.	.	.	.	.	.	.	.	.	.	6	.	.	.	false	false	Message: -1ms	.	.	.	.	.	.	.	.	.	.	.	ELCL_PROC CENTROID (3)	-1	.	.	sjw.edf	RIGHT	6262	982634	Full Trial Period	976372	27	Trial: 27	976372	48	ÏÉÈËÕÆ	ÏîÁ´	Å¦¿Û	f	j
sjw	.	.	.	.	.	.	.	.	.	.	7	.	.	.	false	false	Message: -1ms	.	.	.	.	.	.	.	.	.	.	.	ELCL_PCR_PARAM 5 3.0	-1	.	.	sjw.edf	RIGHT	6262	982634	Full Trial Period	976372	27	Trial: 27	976372	48	ÏÉÈËÕÆ	ÏîÁ´	Å¦¿Û	f	j
sjw	.	.	.	.	.	.	.	.	.	.	8	.	.	.	false	true	Message: 0ms	.	.	.	.	.	.	.	.	.	.	.	!MODE RECORD CR 1000 2 0 R	0	.	.	sjw.edf	RIGHT	6262	982634	Full Trial Period	976372	27	Trial: 27	976372	48	ÏÉÈËÕÆ	ÏîÁ´	Å¦¿Û	f	j
sjw	.	.	.	.	305	311	1	7	142.80	391.60	9	.	.	.	false	false	Message: 43ms	.	.	.	.	.	.	.	.	.	.	.	SYNCTIME	43	142.80	391.60	sjw.edf	RIGHT	6262	982634	Full Trial Period	976372	27	Trial: 27	976372	48	ÏÉÈËÕÆ	ÏîÁ´	Å¦¿Û	f	j
sjw	.	.	.	.	.	.	.	.	.	.	10	.	.	.	false	false	Message: 940ms	9.62	209.06	46	954	460.80	384.40	2	363.70	909	175.30	392.40	INVISIBLE_BOUNDARY[1]	940	.	.	sjw.edf	RIGHT	6262	982634	Full Trial Period	976372	27	Trial: 27	976372	48	ÏÉÈËÕÆ	ÏîÁ´	Å¦¿Û	f	j
sjw	.	.	.	.	.	.	.	.	.	.	11	.	.	.	false	false	Message: 950ms	9.62	209.06	46	954	460.80	384.40	2	363.70	909	175.30	392.40	SYNCTIME	950	.	.	sjw.edf	RIGHT	6262	982634	Full Trial Period	976372	27	Trial: 27	976372	48	ÏÉÈËÕÆ	ÏîÁ´	Å¦¿Û	f	j
sjw	.	.	.	.	.	.	.	.	.	.	12	.	.	.	false	false	Message: 1807ms	10.59	211.81	50	1826	871.40	392.30	5	371.50	1777	555.80	392.30	INVISIBLE_BOUNDARY[2]	1807	.	.	sjw.edf	RIGHT	6262	982634	Full Trial Period	976372	27	Trial: 27	976372	48	ÏÉÈËÕÆ	ÏîÁ´	Å¦¿Û	f	j
sjw	.	.	.	.	.	.	.	.	.	.	13	.	.	.	false	false	Message: 1817ms	10.59	211.81	50	1826	871.40	392.30	5	371.50	1777	555.80	392.30	SYNCTIME	1817	.	.	sjw.edf	RIGHT	6262	982634	Full Trial Period	976372	27	Trial: 27	976372	48	ÏÉÈËÕÆ	ÏîÁ´	Å¦¿Û	f	j
sjw	.	.	.	.	848	6260	10	5413	865.80	400.40	14	[1]	2	RECTANGLE_INTERESTAREA	false	false	Message: 6244ms	.	.	.	.	.	.	.	.	.	.	.	KEYBOARD	6244	865.80	400.40	sjw.edf	RIGHT	6262	982634	Full Trial Period	976372	27	Trial: 27	976372	48	ÏÉÈËÕÆ	ÏîÁ´	Å¦¿Û	f	j
sjw	.	.	.	.	.	.	.	.	.	.	15	.	.	.	false	false	Message: 6305ms	.	.	.	.	.	.	.	.	.	.	.	TRIAL_RESULT 0	6305	.	.	sjw.edf	RIGHT	6262	982634	Full Trial Period	976372	27	Trial: 27	976372	48	ÏÉÈËÕÆ	ÏîÁ´	Å¦¿Û	f	j
sjw	.	.	.	.	.	.	.	.	.	.	1	.	.	.	false	false	Message: -15ms	.	.	.	.	.	.	.	.	.	.	.	TRIALID 27	-15	.	.	sjw.edf	RIGHT	4708	989045	Full Trial Period	984337	28	Trial: 28	984337	26	¹þÃÜ¹Ï	ÂÖÌ¥	¸ÊÕá	f	f
sjw	.	.	.	.	.	.	.	.	.	.	2	.	.	.	false	false	Message: -1ms	.	.	.	.	.	.	.	.	.	.	.	RECCFG CR 1000 2 0 R	-1	.	.	sjw.edf	RIGHT	4708	989045	Full Trial Period	984337	28	Trial: 28	984337	26	¹þÃÜ¹Ï	ÂÖÌ¥	¸ÊÕá	f	f
sjw	.	.	.	.	.	.	.	.	.	.	3	.	.	.	false	false	Message: -1ms	.	.	.	.	.	.	.	.	.	.	.	ELCLCFG TOWER	-1	.	.	sjw.edf	RIGHT	4708	989045	Full Trial Period	984337	28	Trial: 28	984337	26	¹þÃÜ¹Ï	ÂÖÌ¥	¸ÊÕá	f	f
sjw	.	.	.	.	.	.	.	.	.	.	4	.	.	.	false	false	Message: -1ms	.	.	.	.	.	.	.	.	.	.	.	GAZE_COORDS 0.00 0.00 1023.00 767.00	-1	.	.	sjw.edf	RIGHT	4708	989045	Full Trial Period	984337	28	Trial: 28	984337	26	¹þÃÜ¹Ï	ÂÖÌ¥	¸ÊÕá	f	f
sjw	.	.	.	.	.	.	.	.	.	.	5	.	.	.	false	false	Message: -1ms	.	.	.	.	.	.	.	.	.	.	.	THRESHOLDS R 102 222	-1	.	.	sjw.edf	RIGHT	4708	989045	Full Trial Period	984337	28	Trial: 28	984337	26	¹þÃÜ¹Ï	ÂÖÌ¥	¸ÊÕá	f	f
sjw	.	.	.	.	.	.	.	.	.	.	6	.	.	.	false	false	Message: -1ms	.	.	.	.	.	.	.	.	.	.	.	ELCL_PROC CENTROID (3)	-1	.	.	sjw.edf	RIGHT	4708	989045	Full Trial Period	984337	28	Trial: 28	984337	26	¹þÃÜ¹Ï	ÂÖÌ¥	¸ÊÕá	f	f
sjw	.	.	.	.	.	.	.	.	.	.	7	.	.	.	false	false	Message: -1ms	.	.	.	.	.	.	.	.	.	.	.	ELCL_PCR_PARAM 5 3.0	-1	.	.	sjw.edf	RIGHT	4708	989045	Full Trial Period	984337	28	Trial: 28	984337	26	¹þÃÜ¹Ï	ÂÖÌ¥	¸ÊÕá	f	f
sjw	.	.	.	.	.	.	.	.	.	.	8	.	.	.	false	true	Message: 0ms	.	.	.	.	.	.	.	.	.	.	.	!MODE RECORD CR 1000 2 0 R	0	.	.	sjw.edf	RIGHT	4708	989045	Full Trial Period	984337	28	Trial: 28	984337	26	¹þÃÜ¹Ï	ÂÖÌ¥	¸ÊÕá	f	f
sjw	.	.	.	.	243	249	1	7	163.60	396.30	9	.	.	.	false	false	Message: 43ms	.	.	.	.	.	.	.	.	.	.	.	SYNCTIME	43	163.60	396.30	sjw.edf	RIGHT	4708	989045	Full Trial Period	984337	28	Trial: 28	984337	26	¹þÃÜ¹Ï	ÂÖÌ¥	¸ÊÕá	f	f
sjw	.	.	.	.	.	.	.	.	.	.	10	.	.	.	false	false	Message: 1068ms	9.06	201.29	45	1083	471.00	392.60	4	353.30	1039	203.00	400.50	INVISIBLE_BOUNDARY[1]	1068	.	.	sjw.edf	RIGHT	4708	989045	Full Trial Period	984337	28	Trial: 28	984337	26	¹þÃÜ¹Ï	ÂÖÌ¥	¸ÊÕá	f	f
sjw	.	.	.	.	.	.	.	.	.	.	11	.	.	.	false	false	Message: 1076ms	9.06	201.29	45	1083	471.00	392.60	4	353.30	1039	203.00	400.50	SYNCTIME	1076	.	.	sjw.edf	RIGHT	4708	989045	Full Trial Period	984337	28	Trial: 28	984337	26	¹þÃÜ¹Ï	ÂÖÌ¥	¸ÊÕá	f	f
sjw	.	.	.	.	.	.	.	.	.	.	12	.	.	.	false	false	Message: 2575ms	10.71	223.15	48	2591	880.30	413.30	9	464.60	2544	560.70	393.20	INVISIBLE_BOUNDARY[2]	2575	.	.	sjw.edf	RIGHT	4708	989045	Full Trial Period	984337	28	Trial: 28	984337	26	¹þÃÜ¹Ï	ÂÖÌ¥	¸ÊÕá	f	f
sjw	.	.	.	.	.	.	.	.	.	.	13	.	.	.	false	false	Message: 2584ms	10.71	223.15	48	2591	880.30	413.30	9	464.60	2544	560.70	393.20	SYNCTIME	2584	.	.	sjw.edf	RIGHT	4708	989045	Full Trial Period	984337	28	Trial: 28	984337	26	¹þÃÜ¹Ï	ÂÖÌ¥	¸ÊÕá	f	f
sjw	.	.	.	.	175	4706	17	4532	551.30	340.70	14	.	.	.	false	false	Message: 4688ms	.	.	.	.	.	.	.	.	.	.	.	KEYBOARD	4688	551.30	340.70	sjw.edf	RIGHT	4708	989045	Full Trial Period	984337	28	Trial: 28	984337	26	¹þÃÜ¹Ï	ÂÖÌ¥	¸ÊÕá	f	f
sjw	.	.	.	.	.	.	.	.	.	.	15	.	.	.	false	false	Message: 4754ms	.	.	.	.	.	.	.	.	.	.	.	TRIAL_RESULT 0	4754	.	.	sjw.edf	RIGHT	4708	989045	Full Trial Period	984337	28	Trial: 28	984337	26	¹þÃÜ¹Ï	ÂÖÌ¥	¸ÊÕá	f	f
sjw	.	.	.	.	.	.	.	.	.	.	1	.	.	.	false	false	Message: -59ms	.	.	.	.	.	.	.	.	.	.	.	TRIALID 28	-59	.	.	sjw.edf	RIGHT	4862	995092	Full Trial Period	990230	29	Trial: 29	990230	55	ÌðÍ²	»ð¾æ	°ôÇò¹÷	j	f
sjw	.	.	.	.	.	.	.	.	.	.	2	.	.	.	false	false	Message: -1ms	.	.	.	.	.	.	.	.	.	.	.	RECCFG CR 1000 2 0 R	-1	.	.	sjw.edf	RIGHT	4862	995092	Full Trial Period	990230	29	Trial: 29	990230	55	ÌðÍ²	»ð¾æ	°ôÇò¹÷	j	f
sjw	.	.	.	.	.	.	.	.	.	.	3	.	.	.	false	false	Message: -1ms	.	.	.	.	.	.	.	.	.	.	.	ELCLCFG TOWER	-1	.	.	sjw.edf	RIGHT	4862	995092	Full Trial Period	990230	29	Trial: 29	990230	55	ÌðÍ²	»ð¾æ	°ôÇò¹÷	j	f
sjw	.	.	.	.	.	.	.	.	.	.	4	.	.	.	false	false	Message: -1ms	.	.	.	.	.	.	.	.	.	.	.	GAZE_COORDS 0.00 0.00 1023.00 767.00	-1	.	.	sjw.edf	RIGHT	4862	995092	Full Trial Period	990230	29	Trial: 29	990230	55	ÌðÍ²	»ð¾æ	°ôÇò¹÷	j	f
sjw	.	.	.	.	.	.	.	.	.	.	5	.	.	.	false	false	Message: -1ms	.	.	.	.	.	.	.	.	.	.	.	THRESHOLDS R 102 222	-1	.	.	sjw.edf	RIGHT	4862	995092	Full Trial Period	990230	29	Trial: 29	990230	55	ÌðÍ²	»ð¾æ	°ôÇò¹÷	j	f
sjw	.	.	.	.	.	.	.	.	.	.	6	.	.	.	false	false	Message: -1ms	.	.	.	.	.	.	.	.	.	.	.	ELCL_PROC CENTROID (3)	-1	.	.	sjw.edf	RIGHT	4862	995092	Full Trial Period	990230	29	Trial: 29	990230	55	ÌðÍ²	»ð¾æ	°ôÇò¹÷	j	f
sjw	.	.	.	.	.	.	.	.	.	.	7	.	.	.	false	false	Message: -1ms	.	.	.	.	.	.	.	.	.	.	.	ELCL_PCR_PARAM 5 3.0	-1	.	.	sjw.edf	RIGHT	4862	995092	Full Trial Period	990230	29	Trial: 29	990230	55	ÌðÍ²	»ð¾æ	°ôÇò¹÷	j	f
sjw	.	.	.	.	.	.	.	.	.	.	8	.	.	.	false	true	Message: 0ms	.	.	.	.	.	.	.	.	.	.	.	!MODE RECORD CR 1000 2 0 R	0	.	.	sjw.edf	RIGHT	4862	995092	Full Trial Period	990230	29	Trial: 29	990230	55	ÌðÍ²	»ð¾æ	°ôÇò¹÷	j	f
sjw	.	.	.	.	307	313	1	7	163.40	396.50	9	.	.	.	false	false	Message: 41ms	.	.	.	.	.	.	.	.	.	.	.	SYNCTIME	41	163.40	396.50	sjw.edf	RIGHT	4862	995092	Full Trial Period	990230	29	Trial: 29	990230	55	ÌðÍ²	»ð¾æ	°ôÇò¹÷	j	f
sjw	.	.	.	.	.	.	.	.	.	.	10	.	.	.	false	false	Message: 992ms	12.23	239.87	51	1014	562.40	390.60	4	435.50	964	200.30	393.20	INVISIBLE_BOUNDARY[1]	992	.	.	sjw.edf	RIGHT	4862	995092	Full Trial Period	990230	29	Trial: 29	990230	55	ÌðÍ²	»ð¾æ	°ôÇò¹÷	j	f
sjw	.	.	.	.	.	.	.	.	.	.	11	.	.	.	false	false	Message: 999ms	12.23	239.87	51	1014	562.40	390.60	4	435.50	964	200.30	393.20	SYNCTIME	999	.	.	sjw.edf	RIGHT	4862	995092	Full Trial Period	990230	29	Trial: 29	990230	55	ÌðÍ²	»ð¾æ	°ôÇò¹÷	j	f
sjw	.	.	.	.	.	.	.	.	.	.	12	.	.	.	false	false	Message: 2890ms	10.10	214.91	47	2907	865.50	406.30	12	356.40	2861	565.60	381.10	INVISIBLE_BOUNDARY[2]	2890	.	.	sjw.edf	RIGHT	4862	995092	Full Trial Period	990230	29	Trial: 29	990230	55	ÌðÍ²	»ð¾æ	°ôÇò¹÷	j	f
sjw	.	.	.	.	.	.	.	.	.	.	13	.	.	.	false	false	Message: 2898ms	10.10	214.91	47	2907	865.50	406.30	12	356.40	2861	565.60	381.10	SYNCTIME	2898	.	.	sjw.edf	RIGHT	4862	995092	Full Trial Period	990230	29	Trial: 29	990230	55	ÌðÍ²	»ð¾æ	°ôÇò¹÷	j	f
sjw	.	.	.	.	.	.	.	.	.	.	14	.	.	.	false	false	Message: 4843ms	1.94	49.85	39	4860	512.50	390.80	18	186.40	4822	512.00	335.20	KEYBOARD	4843	.	.	sjw.edf	RIGHT	4862	995092	Full Trial Period	990230	29	Trial: 29	990230	55	ÌðÍ²	»ð¾æ	°ôÇò¹÷	j	f
sjw	.	.	.	.	.	.	.	.	.	.	15	.	.	.	false	false	Message: 4903ms	.	.	.	.	.	.	.	.	.	.	.	TRIAL_RESULT 0	4903	.	.	sjw.edf	RIGHT	4862	995092	Full Trial Period	990230	29	Trial: 29	990230	55	ÌðÍ²	»ð¾æ	°ôÇò¹÷	j	f
sjw	.	.	.	.	.	.	.	.	.	.	1	.	.	.	false	false	Message: -15ms	.	.	.	.	.	.	.	.	.	.	.	TRIALID 29	-15	.	.	sjw.edf	RIGHT	3216	999301	Full Trial Period	996085	30	Trial: 30	996085	42	ºÉ°üµ°	Ê±ÖÓ	Ö¸ÄÏÕë	f	j
sjw	.	.	.	.	.	.	.	.	.	.	2	.	.	.	false	false	Message: -1ms	.	.	.	.	.	.	.	.	.	.	.	RECCFG CR 1000 2 0 R	-1	.	.	sjw.edf	RIGHT	3216	999301	Full Trial Period	996085	30	Trial: 30	996085	42	ºÉ°üµ°	Ê±ÖÓ	Ö¸ÄÏÕë	f	j
sjw	.	.	.	.	.	.	.	.	.	.	3	.	.	.	false	false	Message: -1ms	.	.	.	.	.	.	.	.	.	.	.	ELCLCFG TOWER	-1	.	.	sjw.edf	RIGHT	3216	999301	Full Trial Period	996085	30	Trial: 30	996085	42	ºÉ°üµ°	Ê±ÖÓ	Ö¸ÄÏÕë	f	j
sjw	.	.	.	.	.	.	.	.	.	.	4	.	.	.	false	false	Message: -1ms	.	.	.	.	.	.	.	.	.	.	.	GAZE_COORDS 0.00 0.00 1023.00 767.00	-1	.	.	sjw.edf	RIGHT	3216	999301	Full Trial Period	996085	30	Trial: 30	996085	42	ºÉ°üµ°	Ê±ÖÓ	Ö¸ÄÏÕë	f	j
sjw	.	.	.	.	.	.	.	.	.	.	5	.	.	.	false	false	Message: -1ms	.	.	.	.	.	.	.	.	.	.	.	THRESHOLDS R 102 222	-1	.	.	sjw.edf	RIGHT	3216	999301	Full Trial Period	996085	30	Trial: 30	996085	42	ºÉ°üµ°	Ê±ÖÓ	Ö¸ÄÏÕë	f	j
sjw	.	.	.	.	.	.	.	.	.	.	6	.	.	.	false	false	Message: -1ms	.	.	.	.	.	.	.	.	.	.	.	ELCL_PROC CENTROID (3)	-1	.	.	sjw.edf	RIGHT	3216	999301	Full Trial Period	996085	30	Trial: 30	996085	42	ºÉ°üµ°	Ê±ÖÓ	Ö¸ÄÏÕë	f	j
sjw	.	.	.	.	.	.	.	.	.	.	7	.	.	.	false	false	Message: -1ms	.	.	.	.	.	.	.	.	.	.	.	ELCL_PCR_PARAM 5 3.0	-1	.	.	sjw.edf	RIGHT	3216	999301	Full Trial Period	996085	30	Trial: 30	996085	42	ºÉ°üµ°	Ê±ÖÓ	Ö¸ÄÏÕë	f	j
sjw	.	.	.	.	.	.	.	.	.	.	8	.	.	.	false	true	Message: 0ms	.	.	.	.	.	.	.	.	.	.	.	!MODE RECORD CR 1000 2 0 R	0	.	.	sjw.edf	RIGHT	3216	999301	Full Trial Period	996085	30	Trial: 30	996085	42	ºÉ°üµ°	Ê±ÖÓ	Ö¸ÄÏÕë	f	j
sjw	.	.	.	.	262	268	1	7	158.50	401.10	9	.	.	.	false	false	Message: 43ms	.	.	.	.	.	.	.	.	.	.	.	SYNCTIME	43	158.50	401.10	sjw.edf	RIGHT	3216	999301	Full Trial Period	996085	30	Trial: 30	996085	42	ºÉ°üµ°	Ê±ÖÓ	Ö¸ÄÏÕë	f	j
sjw	.	.	.	.	.	.	.	.	.	.	10	.	.	.	false	false	Message: 689ms	10.49	228.05	46	706	498.10	395.30	3	397.10	661	187.10	399.70	INVISIBLE_BOUNDARY[1]	689	.	.	sjw.edf	RIGHT	3216	999301	Full Trial Period	996085	30	Trial: 30	996085	42	ºÉ°üµ°	Ê±ÖÓ	Ö¸ÄÏÕë	f	j
sjw	.	.	.	.	.	.	.	.	.	.	11	.	.	.	false	false	Message: 693ms	10.49	228.05	46	706	498.10	395.30	3	397.10	661	187.10	399.70	SYNCTIME	693	.	.	sjw.edf	RIGHT	3216	999301	Full Trial Period	996085	30	Trial: 30	996085	42	ºÉ°üµ°	Ê±ÖÓ	Ö¸ÄÏÕë	f	j
sjw	.	.	.	.	.	.	.	.	.	.	12	.	.	.	false	false	Message: 1780ms	10.69	222.67	48	1793	862.90	405.20	6	366.30	1746	544.60	393.80	INVISIBLE_BOUNDARY[2]	1780	.	.	sjw.edf	RIGHT	3216	999301	Full Trial Period	996085	30	Trial: 30	996085	42	ºÉ°üµ°	Ê±ÖÓ	Ö¸ÄÏÕë	f	j
sjw	.	.	.	.	.	.	.	.	.	.	13	.	.	.	false	false	Message: 1785ms	10.69	222.67	48	1793	862.90	405.20	6	366.30	1746	544.60	393.80	SYNCTIME	1785	.	.	sjw.edf	RIGHT	3216	999301	Full Trial Period	996085	30	Trial: 30	996085	42	ºÉ°üµ°	Ê±ÖÓ	Ö¸ÄÏÕë	f	j
sjw	.	.	.	.	108	3214	11	3107	518.10	395.60	14	[1]	1	RECTANGLE_INTERESTAREA	false	false	Message: 3197ms	.	.	.	.	.	.	.	.	.	.	.	KEYBOARD	3197	518.10	395.60	sjw.edf	RIGHT	3216	999301	Full Trial Period	996085	30	Trial: 30	996085	42	ºÉ°üµ°	Ê±ÖÓ	Ö¸ÄÏÕë	f	j
sjw	.	.	.	.	.	.	.	.	.	.	15	.	.	.	false	false	Message: 3261ms	.	.	.	.	.	.	.	.	.	.	.	TRIAL_RESULT 0	3261	.	.	sjw.edf	RIGHT	3216	999301	Full Trial Period	996085	30	Trial: 30	996085	42	ºÉ°üµ°	Ê±ÖÓ	Ö¸ÄÏÕë	f	j
sjw	.	.	.	.	.	.	.	.	.	.	1	.	.	.	false	false	Message: -24ms	.	.	.	.	.	.	.	.	.	.	.	TRIALID 30	-24	.	.	sjw.edf	RIGHT	4969	1005412	Full Trial Period	1000443	31	Trial: 31	1000443	73	ß¦ÃæÕÈ	ÓñÃ×	¾íÖ½	f	f
sjw	.	.	.	.	.	.	.	.	.	.	2	.	.	.	false	false	Message: -1ms	.	.	.	.	.	.	.	.	.	.	.	RECCFG CR 1000 2 0 R	-1	.	.	sjw.edf	RIGHT	4969	1005412	Full Trial Period	1000443	31	Trial: 31	1000443	73	ß¦ÃæÕÈ	ÓñÃ×	¾íÖ½	f	f
sjw	.	.	.	.	.	.	.	.	.	.	3	.	.	.	false	false	Message: -1ms	.	.	.	.	.	.	.	.	.	.	.	ELCLCFG TOWER	-1	.	.	sjw.edf	RIGHT	4969	1005412	Full Trial Period	1000443	31	Trial: 31	1000443	73	ß¦ÃæÕÈ	ÓñÃ×	¾íÖ½	f	f
sjw	.	.	.	.	.	.	.	.	.	.	4	.	.	.	false	false	Message: -1ms	.	.	.	.	.	.	.	.	.	.	.	GAZE_COORDS 0.00 0.00 1023.00 767.00	-1	.	.	sjw.edf	RIGHT	4969	1005412	Full Trial Period	1000443	31	Trial: 31	1000443	73	ß¦ÃæÕÈ	ÓñÃ×	¾íÖ½	f	f
sjw	.	.	.	.	.	.	.	.	.	.	5	.	.	.	false	false	Message: -1ms	.	.	.	.	.	.	.	.	.	.	.	THRESHOLDS R 102 222	-1	.	.	sjw.edf	RIGHT	4969	1005412	Full Trial Period	1000443	31	Trial: 31	1000443	73	ß¦ÃæÕÈ	ÓñÃ×	¾íÖ½	f	f
sjw	.	.	.	.	.	.	.	.	.	.	6	.	.	.	false	false	Message: -1ms	.	.	.	.	.	.	.	.	.	.	.	ELCL_PROC CENTROID (3)	-1	.	.	sjw.edf	RIGHT	4969	1005412	Full Trial Period	1000443	31	Trial: 31	1000443	73	ß¦ÃæÕÈ	ÓñÃ×	¾íÖ½	f	f
sjw	.	.	.	.	.	.	.	.	.	.	7	.	.	.	false	false	Message: -1ms	.	.	.	.	.	.	.	.	.	.	.	ELCL_PCR_PARAM 5 3.0	-1	.	.	sjw.edf	RIGHT	4969	1005412	Full Trial Period	1000443	31	Trial: 31	1000443	73	ß¦ÃæÕÈ	ÓñÃ×	¾íÖ½	f	f
sjw	.	.	.	.	.	.	.	.	.	.	8	.	.	.	false	true	Message: 0ms	.	.	.	.	.	.	.	.	.	.	.	!MODE RECORD CR 1000 2 0 R	0	.	.	sjw.edf	RIGHT	4969	1005412	Full Trial Period	1000443	31	Trial: 31	1000443	73	ß¦ÃæÕÈ	ÓñÃ×	¾íÖ½	f	f
sjw	.	.	.	.	207	213	1	7	167.00	405.00	9	.	.	.	false	false	Message: 43ms	.	.	.	.	.	.	.	.	.	.	.	SYNCTIME	43	167.00	405.00	sjw.edf	RIGHT	4969	1005412	Full Trial Period	1000443	31	Trial: 31	1000443	73	ß¦ÃæÕÈ	ÓñÃ×	¾íÖ½	f	f
sjw	.	.	.	.	.	.	.	.	.	.	10	.	.	.	false	false	Message: 1159ms	9.63	34.50	279	1219	486.10	396.70	4	743.00	941	201.20	395.70	INVISIBLE_BOUNDARY[1]	1159	.	.	sjw.edf	RIGHT	4969	1005412	Full Trial Period	1000443	31	Trial: 31	1000443	73	ß¦ÃæÕÈ	ÓñÃ×	¾íÖ½	f	f
sjw	.	.	.	.	.	.	.	.	.	.	11	.	.	.	false	false	Message: 1167ms	9.63	34.50	279	1219	486.10	396.70	4	743.00	941	201.20	395.70	SYNCTIME	1167	.	.	sjw.edf	RIGHT	4969	1005412	Full Trial Period	1000443	31	Trial: 31	1000443	73	ß¦ÃæÕÈ	ÓñÃ×	¾íÖ½	f	f
sjw	.	.	.	.	112	2058	8	1947	756.90	389.10	12	.	.	.	false	false	Message: 1947ms	.	.	.	.	.	.	.	.	.	.	.	INVISIBLE_BOUNDARY[2]	1947	.	.	sjw.edf	RIGHT	4969	1005412	Full Trial Period	1000443	31	Trial: 31	1000443	73	ß¦ÃæÕÈ	ÓñÃ×	¾íÖ½	f	f
sjw	.	.	.	.	112	2058	8	1947	756.90	389.10	13	.	.	.	false	false	Message: 1950ms	.	.	.	.	.	.	.	.	.	.	.	SYNCTIME	1950	756.90	389.10	sjw.edf	RIGHT	4969	1005412	Full Trial Period	1000443	31	Trial: 31	1000443	73	ß¦ÃæÕÈ	ÓñÃ×	¾íÖ½	f	f
sjw	.	.	.	.	254	4967	18	4714	551.20	427.90	14	.	.	.	false	false	Message: 4950ms	.	.	.	.	.	.	.	.	.	.	.	KEYBOARD	4950	551.20	427.90	sjw.edf	RIGHT	4969	1005412	Full Trial Period	1000443	31	Trial: 31	1000443	73	ß¦ÃæÕÈ	ÓñÃ×	¾íÖ½	f	f
sjw	.	.	.	.	.	.	.	.	.	.	15	.	.	.	false	false	Message: 5017ms	.	.	.	.	.	.	.	.	.	.	.	TRIAL_RESULT 0	5017	.	.	sjw.edf	RIGHT	4969	1005412	Full Trial Period	1000443	31	Trial: 31	1000443	73	ß¦ÃæÕÈ	ÓñÃ×	¾íÖ½	f	f
sjw	.	.	.	.	.	.	.	.	.	.	1	.	.	.	false	false	Message: -16ms	.	.	.	.	.	.	.	.	.	.	.	TRIALID 31	-16	.	.	sjw.edf	RIGHT	4544	1011086	Full Trial Period	1006542	32	Trial: 32	1006542	119	ÖñËñ	ÑÀ¸à	ÄÏ¹Ï	f	f
sjw	.	.	.	.	.	.	.	.	.	.	2	.	.	.	false	false	Message: -1ms	.	.	.	.	.	.	.	.	.	.	.	RECCFG CR 1000 2 0 R	-1	.	.	sjw.edf	RIGHT	4544	1011086	Full Trial Period	1006542	32	Trial: 32	1006542	119	ÖñËñ	ÑÀ¸à	ÄÏ¹Ï	f	f
sjw	.	.	.	.	.	.	.	.	.	.	3	.	.	.	false	false	Message: -1ms	.	.	.	.	.	.	.	.	.	.	.	ELCLCFG TOWER	-1	.	.	sjw.edf	RIGHT	4544	1011086	Full Trial Period	1006542	32	Trial: 32	1006542	119	ÖñËñ	ÑÀ¸à	ÄÏ¹Ï	f	f
sjw	.	.	.	.	.	.	.	.	.	.	4	.	.	.	false	false	Message: -1ms	.	.	.	.	.	.	.	.	.	.	.	GAZE_COORDS 0.00 0.00 1023.00 767.00	-1	.	.	sjw.edf	RIGHT	4544	1011086	Full Trial Period	1006542	32	Trial: 32	1006542	119	ÖñËñ	ÑÀ¸à	ÄÏ¹Ï	f	f
sjw	.	.	.	.	.	.	.	.	.	.	5	.	.	.	false	false	Message: -1ms	.	.	.	.	.	.	.	.	.	.	.	THRESHOLDS R 102 222	-1	.	.	sjw.edf	RIGHT	4544	1011086	Full Trial Period	1006542	32	Trial: 32	1006542	119	ÖñËñ	ÑÀ¸à	ÄÏ¹Ï	f	f
sjw	.	.	.	.	.	.	.	.	.	.	6	.	.	.	false	false	Message: -1ms	.	.	.	.	.	.	.	.	.	.	.	ELCL_PROC CENTROID (3)	-1	.	.	sjw.edf	RIGHT	4544	1011086	Full Trial Period	1006542	32	Trial: 32	1006542	119	ÖñËñ	ÑÀ¸à	ÄÏ¹Ï	f	f
sjw	.	.	.	.	.	.	.	.	.	.	7	.	.	.	false	false	Message: -1ms	.	.	.	.	.	.	.	.	.	.	.	ELCL_PCR_PARAM 5 3.0	-1	.	.	sjw.edf	RIGHT	4544	1011086	Full Trial Period	1006542	32	Trial: 32	1006542	119	ÖñËñ	ÑÀ¸à	ÄÏ¹Ï	f	f
sjw	.	.	.	.	.	.	.	.	.	.	8	.	.	.	false	true	Message: 0ms	.	.	.	.	.	.	.	.	.	.	.	!MODE RECORD CR 1000 2 0 R	0	.	.	sjw.edf	RIGHT	4544	1011086	Full Trial Period	1006542	32	Trial: 32	1006542	119	ÖñËñ	ÑÀ¸à	ÄÏ¹Ï	f	f
sjw	.	.	.	.	198	204	1	7	165.50	391.00	9	.	.	.	false	false	Message: 42ms	.	.	.	.	.	.	.	.	.	.	.	SYNCTIME	42	165.50	391.00	sjw.edf	RIGHT	4544	1011086	Full Trial Period	1006542	32	Trial: 32	1006542	119	ÖñËñ	ÑÀ¸à	ÄÏ¹Ï	f	f
sjw	.	.	.	.	.	.	.	.	.	.	10	.	.	.	false	false	Message: 1149ms	12.79	255.76	50	1172	565.10	391.80	4	442.20	1123	185.60	406.50	INVISIBLE_BOUNDARY[1]	1149	.	.	sjw.edf	RIGHT	4544	1011086	Full Trial Period	1006542	32	Trial: 32	1006542	119	ÖñËñ	ÑÀ¸à	ÄÏ¹Ï	f	f
sjw	.	.	.	.	.	.	.	.	.	.	11	.	.	.	false	false	Message: 1159ms	12.79	255.76	50	1172	565.10	391.80	4	442.20	1123	185.60	406.50	SYNCTIME	1159	.	.	sjw.edf	RIGHT	4544	1011086	Full Trial Period	1006542	32	Trial: 32	1006542	119	ÖñËñ	ÑÀ¸à	ÄÏ¹Ï	f	f
sjw	.	.	.	.	.	.	.	.	.	.	12	.	.	.	false	false	Message: 2329ms	4.96	137.72	36	2350	861.20	408.50	8	273.30	2315	712.60	398.10	INVISIBLE_BOUNDARY[2]	2329	.	.	sjw.edf	RIGHT	4544	1011086	Full Trial Period	1006542	32	Trial: 32	1006542	119	ÖñËñ	ÑÀ¸à	ÄÏ¹Ï	f	f
sjw	.	.	.	.	.	.	.	.	.	.	13	.	.	.	false	false	Message: 2334ms	4.96	137.72	36	2350	861.20	408.50	8	273.30	2315	712.60	398.10	SYNCTIME	2334	.	.	sjw.edf	RIGHT	4544	1011086	Full Trial Period	1006542	32	Trial: 32	1006542	119	ÖñËñ	ÑÀ¸à	ÄÏ¹Ï	f	f
sjw	.	.	.	.	62	4542	16	4481	526.50	409.80	14	.	.	.	false	false	Message: 4525ms	.	.	.	.	.	.	.	.	.	.	.	KEYBOARD	4525	526.50	409.80	sjw.edf	RIGHT	4544	1011086	Full Trial Period	1006542	32	Trial: 32	1006542	119	ÖñËñ	ÑÀ¸à	ÄÏ¹Ï	f	f
sjw	.	.	.	.	.	.	.	.	.	.	15	.	.	.	false	false	Message: 4588ms	.	.	.	.	.	.	.	.	.	.	.	TRIAL_RESULT 0	4588	.	.	sjw.edf	RIGHT	4544	1011086	Full Trial Period	1006542	32	Trial: 32	1006542	119	ÖñËñ	ÑÀ¸à	ÄÏ¹Ï	f	f
sjw	.	.	.	.	.	.	.	.	.	.	1	.	.	.	false	false	Message: -16ms	.	.	.	.	.	.	.	.	.	.	.	TRIALID 32	-16	.	.	sjw.edf	RIGHT	3010	1015085	Full Trial Period	1012075	33	Trial: 33	1012075	62	ÏÉÈËÕÆ	ÉþË÷	µçÏß	j	j
sjw	.	.	.	.	.	.	.	.	.	.	2	.	.	.	false	false	Message: -1ms	.	.	.	.	.	.	.	.	.	.	.	RECCFG CR 1000 2 0 R	-1	.	.	sjw.edf	RIGHT	3010	1015085	Full Trial Period	1012075	33	Trial: 33	1012075	62	ÏÉÈËÕÆ	ÉþË÷	µçÏß	j	j
sjw	.	.	.	.	.	.	.	.	.	.	3	.	.	.	false	false	Message: -1ms	.	.	.	.	.	.	.	.	.	.	.	ELCLCFG TOWER	-1	.	.	sjw.edf	RIGHT	3010	1015085	Full Trial Period	1012075	33	Trial: 33	1012075	62	ÏÉÈËÕÆ	ÉþË÷	µçÏß	j	j
sjw	.	.	.	.	.	.	.	.	.	.	4	.	.	.	false	false	Message: -1ms	.	.	.	.	.	.	.	.	.	.	.	GAZE_COORDS 0.00 0.00 1023.00 767.00	-1	.	.	sjw.edf	RIGHT	3010	1015085	Full Trial Period	1012075	33	Trial: 33	1012075	62	ÏÉÈËÕÆ	ÉþË÷	µçÏß	j	j
sjw	.	.	.	.	.	.	.	.	.	.	5	.	.	.	false	false	Message: -1ms	.	.	.	.	.	.	.	.	.	.	.	THRESHOLDS R 102 222	-1	.	.	sjw.edf	RIGHT	3010	1015085	Full Trial Period	1012075	33	Trial: 33	1012075	62	ÏÉÈËÕÆ	ÉþË÷	µçÏß	j	j
sjw	.	.	.	.	.	.	.	.	.	.	6	.	.	.	false	false	Message: -1ms	.	.	.	.	.	.	.	.	.	.	.	ELCL_PROC CENTROID (3)	-1	.	.	sjw.edf	RIGHT	3010	1015085	Full Trial Period	1012075	33	Trial: 33	1012075	62	ÏÉÈËÕÆ	ÉþË÷	µçÏß	j	j
sjw	.	.	.	.	.	.	.	.	.	.	7	.	.	.	false	false	Message: -1ms	.	.	.	.	.	.	.	.	.	.	.	ELCL_PCR_PARAM 5 3.0	-1	.	.	sjw.edf	RIGHT	3010	1015085	Full Trial Period	1012075	33	Trial: 33	1012075	62	ÏÉÈËÕÆ	ÉþË÷	µçÏß	j	j
sjw	.	.	.	.	.	.	.	.	.	.	8	.	.	.	false	true	Message: 0ms	.	.	.	.	.	.	.	.	.	.	.	!MODE RECORD CR 1000 2 0 R	0	.	.	sjw.edf	RIGHT	3010	1015085	Full Trial Period	1012075	33	Trial: 33	1012075	62	ÏÉÈËÕÆ	ÉþË÷	µçÏß	j	j
sjw	.	.	.	.	442	448	1	7	153.60	397.40	9	.	.	.	false	false	Message: 42ms	.	.	.	.	.	.	.	.	.	.	.	SYNCTIME	42	153.60	397.40	sjw.edf	RIGHT	3010	1015085	Full Trial Period	1012075	33	Trial: 33	1012075	62	ÏÉÈËÕÆ	ÉþË÷	µçÏß	j	j
sjw	.	.	.	.	.	.	.	.	.	.	10	.	.	.	false	false	Message: 936ms	7.62	185.79	41	948	443.60	374.80	2	333.40	908	218.90	387.90	INVISIBLE_BOUNDARY[1]	936	.	.	sjw.edf	RIGHT	3010	1015085	Full Trial Period	1012075	33	Trial: 33	1012075	62	ÏÉÈËÕÆ	ÉþË÷	µçÏß	j	j
sjw	.	.	.	.	.	.	.	.	.	.	11	.	.	.	false	false	Message: 942ms	7.62	185.79	41	948	443.60	374.80	2	333.40	908	218.90	387.90	SYNCTIME	942	.	.	sjw.edf	RIGHT	3010	1015085	Full Trial Period	1012075	33	Trial: 33	1012075	62	ÏÉÈËÕÆ	ÉþË÷	µçÏß	j	j
sjw	.	.	.	.	.	.	.	.	.	.	12	.	.	.	false	false	Message: 1736ms	9.48	197.59	48	1750	814.60	398.00	6	352.10	1703	533.90	393.20	INVISIBLE_BOUNDARY[2]	1736	.	.	sjw.edf	RIGHT	3010	1015085	Full Trial Period	1012075	33	Trial: 33	1012075	62	ÏÉÈËÕÆ	ÉþË÷	µçÏß	j	j
sjw	.	.	.	.	.	.	.	.	.	.	13	.	.	.	false	false	Message: 1742ms	9.48	197.59	48	1750	814.60	398.00	6	352.10	1703	533.90	393.20	SYNCTIME	1742	.	.	sjw.edf	RIGHT	3010	1015085	Full Trial Period	1012075	33	Trial: 33	1012075	62	ÏÉÈËÕÆ	ÉþË÷	µçÏß	j	j
sjw	.	.	.	.	72	3008	10	2937	736.00	371.60	14	.	.	.	false	false	Message: 2991ms	.	.	.	.	.	.	.	.	.	.	.	KEYBOARD	2991	736.00	371.60	sjw.edf	RIGHT	3010	1015085	Full Trial Period	1012075	33	Trial: 33	1012075	62	ÏÉÈËÕÆ	ÉþË÷	µçÏß	j	j
sjw	.	.	.	.	.	.	.	.	.	.	15	.	.	.	false	false	Message: 3052ms	.	.	.	.	.	.	.	.	.	.	.	TRIAL_RESULT 0	3052	.	.	sjw.edf	RIGHT	3010	1015085	Full Trial Period	1012075	33	Trial: 33	1012075	62	ÏÉÈËÕÆ	ÉþË÷	µçÏß	j	j
sjw	.	.	.	.	.	.	.	.	.	.	1	.	.	.	false	false	Message: -15ms	.	.	.	.	.	.	.	.	.	.	.	TRIALID 33	-15	.	.	sjw.edf	RIGHT	3330	1020045	Full Trial Period	1016715	34	Trial: 34	1016715	5	ÐÉÐÉ	²ÍÅÌ	¼¦µ°	j	j
sjw	.	.	.	.	.	.	.	.	.	.	2	.	.	.	false	false	Message: -1ms	.	.	.	.	.	.	.	.	.	.	.	RECCFG CR 1000 2 0 R	-1	.	.	sjw.edf	RIGHT	3330	1020045	Full Trial Period	1016715	34	Trial: 34	1016715	5	ÐÉÐÉ	²ÍÅÌ	¼¦µ°	j	j
sjw	.	.	.	.	.	.	.	.	.	.	3	.	.	.	false	false	Message: -1ms	.	.	.	.	.	.	.	.	.	.	.	ELCLCFG TOWER	-1	.	.	sjw.edf	RIGHT	3330	1020045	Full Trial Period	1016715	34	Trial: 34	1016715	5	ÐÉÐÉ	²ÍÅÌ	¼¦µ°	j	j
sjw	.	.	.	.	.	.	.	.	.	.	4	.	.	.	false	false	Message: -1ms	.	.	.	.	.	.	.	.	.	.	.	GAZE_COORDS 0.00 0.00 1023.00 767.00	-1	.	.	sjw.edf	RIGHT	3330	1020045	Full Trial Period	1016715	34	Trial: 34	1016715	5	ÐÉÐÉ	²ÍÅÌ	¼¦µ°	j	j
sjw	.	.	.	.	.	.	.	.	.	.	5	.	.	.	false	false	Message: -1ms	.	.	.	.	.	.	.	.	.	.	.	THRESHOLDS R 102 222	-1	.	.	sjw.edf	RIGHT	3330	1020045	Full Trial Period	1016715	34	Trial: 34	1016715	5	ÐÉÐÉ	²ÍÅÌ	¼¦µ°	j	j
sjw	.	.	.	.	.	.	.	.	.	.	6	.	.	.	false	false	Message: -1ms	.	.	.	.	.	.	.	.	.	.	.	ELCL_PROC CENTROID (3)	-1	.	.	sjw.edf	RIGHT	3330	1020045	Full Trial Period	1016715	34	Trial: 34	1016715	5	ÐÉÐÉ	²ÍÅÌ	¼¦µ°	j	j
sjw	.	.	.	.	.	.	.	.	.	.	7	.	.	.	false	false	Message: -1ms	.	.	.	.	.	.	.	.	.	.	.	ELCL_PCR_PARAM 5 3.0	-1	.	.	sjw.edf	RIGHT	3330	1020045	Full Trial Period	1016715	34	Trial: 34	1016715	5	ÐÉÐÉ	²ÍÅÌ	¼¦µ°	j	j
sjw	.	.	.	.	.	.	.	.	.	.	8	.	.	.	false	true	Message: 0ms	.	.	.	.	.	.	.	.	.	.	.	!MODE RECORD CR 1000 2 0 R	0	.	.	sjw.edf	RIGHT	3330	1020045	Full Trial Period	1016715	34	Trial: 34	1016715	5	ÐÉÐÉ	²ÍÅÌ	¼¦µ°	j	j
sjw	.	.	.	.	413	419	1	7	162.50	400.80	9	.	.	.	false	false	Message: 43ms	.	.	.	.	.	.	.	.	.	.	.	SYNCTIME	43	162.50	400.80	sjw.edf	RIGHT	3330	1020045	Full Trial Period	1016715	34	Trial: 34	1016715	5	ÐÉÐÉ	²ÍÅÌ	¼¦µ°	j	j
sjw	.	.	.	.	132	816	3	685	429.30	379.90	10	.	.	.	false	false	Message: 710ms	.	.	.	.	.	.	.	.	.	.	.	INVISIBLE_BOUNDARY[1]	710	429.30	379.90	sjw.edf	RIGHT	3330	1020045	Full Trial Period	1016715	34	Trial: 34	1016715	5	ÐÉÐÉ	²ÍÅÌ	¼¦µ°	j	j
sjw	.	.	.	.	132	816	3	685	429.30	379.90	11	.	.	.	false	false	Message: 718ms	.	.	.	.	.	.	.	.	.	.	.	SYNCTIME	718	429.30	379.90	sjw.edf	RIGHT	3330	1020045	Full Trial Period	1016715	34	Trial: 34	1016715	5	ÐÉÐÉ	²ÍÅÌ	¼¦µ°	j	j
sjw	.	.	.	.	.	.	.	.	.	.	12	.	.	.	false	false	Message: 1492ms	8.90	189.35	47	1504	808.30	386.10	5	333.70	1458	545.40	392.30	INVISIBLE_BOUNDARY[2]	1492	.	.	sjw.edf	RIGHT	3330	1020045	Full Trial Period	1016715	34	Trial: 34	1016715	5	ÐÉÐÉ	²ÍÅÌ	¼¦µ°	j	j
sjw	.	.	.	.	.	.	.	.	.	.	13	.	.	.	false	false	Message: 1501ms	8.90	189.35	47	1504	808.30	386.10	5	333.70	1458	545.40	392.30	SYNCTIME	1501	.	.	sjw.edf	RIGHT	3330	1020045	Full Trial Period	1016715	34	Trial: 34	1016715	5	ÐÉÐÉ	²ÍÅÌ	¼¦µ°	j	j
sjw	.	.	.	.	287	3328	10	3042	891.00	406.70	14	.	.	.	false	false	Message: 3312ms	.	.	.	.	.	.	.	.	.	.	.	KEYBOARD	3312	891.00	406.70	sjw.edf	RIGHT	3330	1020045	Full Trial Period	1016715	34	Trial: 34	1016715	5	ÐÉÐÉ	²ÍÅÌ	¼¦µ°	j	j
sjw	.	.	.	.	.	.	.	.	.	.	15	.	.	.	false	false	Message: 3374ms	.	.	.	.	.	.	.	.	.	.	.	TRIAL_RESULT 0	3374	.	.	sjw.edf	RIGHT	3330	1020045	Full Trial Period	1016715	34	Trial: 34	1016715	5	ÐÉÐÉ	²ÍÅÌ	¼¦µ°	j	j
sjw	.	.	.	.	.	.	.	.	.	.	1	.	.	.	false	false	Message: -52ms	.	.	.	.	.	.	.	.	.	.	.	TRIALID 34	-52	.	.	sjw.edf	RIGHT	3609	1024877	Full Trial Period	1021268	35	Trial: 35	1021268	90	³È×Ó	ÌðÌðÈ¦	ÊÖïí	j	j
sjw	.	.	.	.	.	.	.	.	.	.	2	.	.	.	false	false	Message: -1ms	.	.	.	.	.	.	.	.	.	.	.	RECCFG CR 1000 2 0 R	-1	.	.	sjw.edf	RIGHT	3609	1024877	Full Trial Period	1021268	35	Trial: 35	1021268	90	³È×Ó	ÌðÌðÈ¦	ÊÖïí	j	j
sjw	.	.	.	.	.	.	.	.	.	.	3	.	.	.	false	false	Message: -1ms	.	.	.	.	.	.	.	.	.	.	.	ELCLCFG TOWER	-1	.	.	sjw.edf	RIGHT	3609	1024877	Full Trial Period	1021268	35	Trial: 35	1021268	90	³È×Ó	ÌðÌðÈ¦	ÊÖïí	j	j
sjw	.	.	.	.	.	.	.	.	.	.	4	.	.	.	false	false	Message: -1ms	.	.	.	.	.	.	.	.	.	.	.	GAZE_COORDS 0.00 0.00 1023.00 767.00	-1	.	.	sjw.edf	RIGHT	3609	1024877	Full Trial Period	1021268	35	Trial: 35	1021268	90	³È×Ó	ÌðÌðÈ¦	ÊÖïí	j	j
sjw	.	.	.	.	.	.	.	.	.	.	5	.	.	.	false	false	Message: -1ms	.	.	.	.	.	.	.	.	.	.	.	THRESHOLDS R 102 222	-1	.	.	sjw.edf	RIGHT	3609	1024877	Full Trial Period	1021268	35	Trial: 35	1021268	90	³È×Ó	ÌðÌðÈ¦	ÊÖïí	j	j
sjw	.	.	.	.	.	.	.	.	.	.	6	.	.	.	false	false	Message: -1ms	.	.	.	.	.	.	.	.	.	.	.	ELCL_PROC CENTROID (3)	-1	.	.	sjw.edf	RIGHT	3609	1024877	Full Trial Period	1021268	35	Trial: 35	1021268	90	³È×Ó	ÌðÌðÈ¦	ÊÖïí	j	j
sjw	.	.	.	.	.	.	.	.	.	.	7	.	.	.	false	false	Message: -1ms	.	.	.	.	.	.	.	.	.	.	.	ELCL_PCR_PARAM 5 3.0	-1	.	.	sjw.edf	RIGHT	3609	1024877	Full Trial Period	1021268	35	Trial: 35	1021268	90	³È×Ó	ÌðÌðÈ¦	ÊÖïí	j	j
sjw	.	.	.	.	.	.	.	.	.	.	8	.	.	.	false	true	Message: 0ms	.	.	.	.	.	.	.	.	.	.	.	!MODE RECORD CR 1000 2 0 R	0	.	.	sjw.edf	RIGHT	3609	1024877	Full Trial Period	1021268	35	Trial: 35	1021268	90	³È×Ó	ÌðÌðÈ¦	ÊÖïí	j	j
sjw	.	.	.	.	214	220	1	7	173.70	397.40	9	.	.	.	false	false	Message: 47ms	.	.	.	.	.	.	.	.	.	.	.	SYNCTIME	47	173.70	397.40	sjw.edf	RIGHT	3609	1024877	Full Trial Period	1021268	35	Trial: 35	1021268	90	³È×Ó	ÌðÌðÈ¦	ÊÖïí	j	j
sjw	.	.	.	.	.	.	.	.	.	.	10	.	.	.	false	false	Message: 1099ms	11.79	131.02	90	1157	516.90	330.90	3	405.40	1068	174.30	396.00	INVISIBLE_BOUNDARY[1]	1099	.	.	sjw.edf	RIGHT	3609	1024877	Full Trial Period	1021268	35	Trial: 35	1021268	90	³È×Ó	ÌðÌðÈ¦	ÊÖïí	j	j
sjw	.	.	.	.	.	.	.	.	.	.	11	.	.	.	false	false	Message: 1105ms	11.79	131.02	90	1157	516.90	330.90	3	405.40	1068	174.30	396.00	SYNCTIME	1105	.	.	sjw.edf	RIGHT	3609	1024877	Full Trial Period	1021268	35	Trial: 35	1021268	90	³È×Ó	ÌðÌðÈ¦	ÊÖïí	j	j
sjw	.	.	.	.	.	.	.	.	.	.	12	.	.	.	false	false	Message: 2527ms	10.73	219.03	49	2539	853.00	399.80	7	388.20	2491	541.70	335.50	INVISIBLE_BOUNDARY[2]	2527	.	.	sjw.edf	RIGHT	3609	1024877	Full Trial Period	1021268	35	Trial: 35	1021268	90	³È×Ó	ÌðÌðÈ¦	ÊÖïí	j	j
sjw	.	.	.	.	.	.	.	.	.	.	13	.	.	.	false	false	Message: 2539ms	10.73	219.03	49	2539	853.00	399.80	7	388.20	2491	541.70	335.50	SYNCTIME	2539	.	.	sjw.edf	RIGHT	3609	1024877	Full Trial Period	1021268	35	Trial: 35	1021268	90	³È×Ó	ÌðÌðÈ¦	ÊÖïí	j	j
sjw	.	.	.	.	141	3607	11	3467	665.90	353.90	14	.	.	.	false	false	Message: 3590ms	.	.	.	.	.	.	.	.	.	.	.	KEYBOARD	3590	665.90	353.90	sjw.edf	RIGHT	3609	1024877	Full Trial Period	1021268	35	Trial: 35	1021268	90	³È×Ó	ÌðÌðÈ¦	ÊÖïí	j	j
sjw	.	.	.	.	.	.	.	.	.	.	15	.	.	.	false	false	Message: 3657ms	.	.	.	.	.	.	.	.	.	.	.	TRIAL_RESULT 0	3657	.	.	sjw.edf	RIGHT	3609	1024877	Full Trial Period	1021268	35	Trial: 35	1021268	90	³È×Ó	ÌðÌðÈ¦	ÊÖïí	j	j
sjw	.	.	.	.	.	.	.	.	.	.	1	.	.	.	false	false	Message: -17ms	.	.	.	.	.	.	.	.	.	.	.	TRIALID 35	-17	.	.	sjw.edf	RIGHT	7475	1033624	Full Trial Period	1026149	36	Trial: 36	1026149	64	À¯±Ê	·çÉÈ	°ô°ôÌÇ	j	j
sjw	.	.	.	.	.	.	.	.	.	.	2	.	.	.	false	false	Message: -1ms	.	.	.	.	.	.	.	.	.	.	.	RECCFG CR 1000 2 0 R	-1	.	.	sjw.edf	RIGHT	7475	1033624	Full Trial Period	1026149	36	Trial: 36	1026149	64	À¯±Ê	·çÉÈ	°ô°ôÌÇ	j	j
sjw	.	.	.	.	.	.	.	.	.	.	3	.	.	.	false	false	Message: -1ms	.	.	.	.	.	.	.	.	.	.	.	ELCLCFG TOWER	-1	.	.	sjw.edf	RIGHT	7475	1033624	Full Trial Period	1026149	36	Trial: 36	1026149	64	À¯±Ê	·çÉÈ	°ô°ôÌÇ	j	j
sjw	.	.	.	.	.	.	.	.	.	.	4	.	.	.	false	false	Message: -1ms	.	.	.	.	.	.	.	.	.	.	.	GAZE_COORDS 0.00 0.00 1023.00 767.00	-1	.	.	sjw.edf	RIGHT	7475	1033624	Full Trial Period	1026149	36	Trial: 36	1026149	64	À¯±Ê	·çÉÈ	°ô°ôÌÇ	j	j
sjw	.	.	.	.	.	.	.	.	.	.	5	.	.	.	false	false	Message: -1ms	.	.	.	.	.	.	.	.	.	.	.	THRESHOLDS R 102 222	-1	.	.	sjw.edf	RIGHT	7475	1033624	Full Trial Period	1026149	36	Trial: 36	1026149	64	À¯±Ê	·çÉÈ	°ô°ôÌÇ	j	j
sjw	.	.	.	.	.	.	.	.	.	.	6	.	.	.	false	false	Message: -1ms	.	.	.	.	.	.	.	.	.	.	.	ELCL_PROC CENTROID (3)	-1	.	.	sjw.edf	RIGHT	7475	1033624	Full Trial Period	1026149	36	Trial: 36	1026149	64	À¯±Ê	·çÉÈ	°ô°ôÌÇ	j	j
sjw	.	.	.	.	.	.	.	.	.	.	7	.	.	.	false	false	Message: -1ms	.	.	.	.	.	.	.	.	.	.	.	ELCL_PCR_PARAM 5 3.0	-1	.	.	sjw.edf	RIGHT	7475	1033624	Full Trial Period	1026149	36	Trial: 36	1026149	64	À¯±Ê	·çÉÈ	°ô°ôÌÇ	j	j
sjw	.	.	.	.	.	.	.	.	.	.	8	.	.	.	false	true	Message: 0ms	.	.	.	.	.	.	.	.	.	.	.	!MODE RECORD CR 1000 2 0 R	0	.	.	sjw.edf	RIGHT	7475	1033624	Full Trial Period	1026149	36	Trial: 36	1026149	64	À¯±Ê	·çÉÈ	°ô°ôÌÇ	j	j
sjw	.	.	.	.	47	53	1	7	173.60	401.30	9	.	.	.	false	false	Message: 41ms	.	.	.	.	.	.	.	.	.	.	.	SYNCTIME	41	173.60	401.30	sjw.edf	RIGHT	7475	1033624	Full Trial Period	1026149	36	Trial: 36	1026149	64	À¯±Ê	·çÉÈ	°ô°ôÌÇ	j	j
sjw	.	.	.	.	.	.	.	.	.	.	10	.	.	.	false	false	Message: 628ms	9.05	201.09	45	642	454.40	379.20	3	363.70	598	186.30	389.50	INVISIBLE_BOUNDARY[1]	628	.	.	sjw.edf	RIGHT	7475	1033624	Full Trial Period	1026149	36	Trial: 36	1026149	64	À¯±Ê	·çÉÈ	°ô°ôÌÇ	j	j
sjw	.	.	.	.	.	.	.	.	.	.	11	.	.	.	false	false	Message: 632ms	9.05	201.09	45	642	454.40	379.20	3	363.70	598	186.30	389.50	SYNCTIME	632	.	.	sjw.edf	RIGHT	7475	1033624	Full Trial Period	1026149	36	Trial: 36	1026149	64	À¯±Ê	·çÉÈ	°ô°ôÌÇ	j	j
sjw	.	.	.	.	.	.	.	.	.	.	12	.	.	.	false	false	Message: 1634ms	8.74	189.97	46	1645	823.00	404.70	6	289.70	1600	564.50	387.50	INVISIBLE_BOUNDARY[2]	1634	.	.	sjw.edf	RIGHT	7475	1033624	Full Trial Period	1026149	36	Trial: 36	1026149	64	À¯±Ê	·çÉÈ	°ô°ôÌÇ	j	j
sjw	.	.	.	.	.	.	.	.	.	.	13	.	.	.	false	false	Message: 1640ms	8.74	189.97	46	1645	823.00	404.70	6	289.70	1600	564.50	387.50	SYNCTIME	1640	.	.	sjw.edf	RIGHT	7475	1033624	Full Trial Period	1026149	36	Trial: 36	1026149	64	À¯±Ê	·çÉÈ	°ô°ôÌÇ	j	j
sjw	.	.	.	.	329	7473	27	7145	850.70	405.10	14	.	.	.	false	false	Message: 7456ms	.	.	.	.	.	.	.	.	.	.	.	KEYBOARD	7456	850.70	405.10	sjw.edf	RIGHT	7475	1033624	Full Trial Period	1026149	36	Trial: 36	1026149	64	À¯±Ê	·çÉÈ	°ô°ôÌÇ	j	j
sjw	.	.	.	.	.	.	.	.	.	.	15	.	.	.	false	false	Message: 7517ms	.	.	.	.	.	.	.	.	.	.	.	TRIAL_RESULT 0	7517	.	.	sjw.edf	RIGHT	7475	1033624	Full Trial Period	1026149	36	Trial: 36	1026149	64	À¯±Ê	·çÉÈ	°ô°ôÌÇ	j	j
sjw	.	.	.	.	.	.	.	.	.	.	1	.	.	.	false	false	Message: -18ms	.	.	.	.	.	.	.	.	.	.	.	TRIALID 36	-18	.	.	sjw.edf	RIGHT	3944	1039159	Full Trial Period	1035215	37	Trial: 37	1035215	32	éÙ×Ó	ÐÓÈÊ	Î¢²¨Â¯	f	f
sjw	.	.	.	.	.	.	.	.	.	.	2	.	.	.	false	false	Message: -1ms	.	.	.	.	.	.	.	.	.	.	.	RECCFG CR 1000 2 0 R	-1	.	.	sjw.edf	RIGHT	3944	1039159	Full Trial Period	1035215	37	Trial: 37	1035215	32	éÙ×Ó	ÐÓÈÊ	Î¢²¨Â¯	f	f
sjw	.	.	.	.	.	.	.	.	.	.	3	.	.	.	false	false	Message: -1ms	.	.	.	.	.	.	.	.	.	.	.	ELCLCFG TOWER	-1	.	.	sjw.edf	RIGHT	3944	1039159	Full Trial Period	1035215	37	Trial: 37	1035215	32	éÙ×Ó	ÐÓÈÊ	Î¢²¨Â¯	f	f
sjw	.	.	.	.	.	.	.	.	.	.	4	.	.	.	false	false	Message: -1ms	.	.	.	.	.	.	.	.	.	.	.	GAZE_COORDS 0.00 0.00 1023.00 767.00	-1	.	.	sjw.edf	RIGHT	3944	1039159	Full Trial Period	1035215	37	Trial: 37	1035215	32	éÙ×Ó	ÐÓÈÊ	Î¢²¨Â¯	f	f
sjw	.	.	.	.	.	.	.	.	.	.	5	.	.	.	false	false	Message: -1ms	.	.	.	.	.	.	.	.	.	.	.	THRESHOLDS R 102 222	-1	.	.	sjw.edf	RIGHT	3944	1039159	Full Trial Period	1035215	37	Trial: 37	1035215	32	éÙ×Ó	ÐÓÈÊ	Î¢²¨Â¯	f	f
sjw	.	.	.	.	.	.	.	.	.	.	6	.	.	.	false	false	Message: -1ms	.	.	.	.	.	.	.	.	.	.	.	ELCL_PROC CENTROID (3)	-1	.	.	sjw.edf	RIGHT	3944	1039159	Full Trial Period	1035215	37	Trial: 37	1035215	32	éÙ×Ó	ÐÓÈÊ	Î¢²¨Â¯	f	f
sjw	.	.	.	.	.	.	.	.	.	.	7	.	.	.	false	false	Message: -1ms	.	.	.	.	.	.	.	.	.	.	.	ELCL_PCR_PARAM 5 3.0	-1	.	.	sjw.edf	RIGHT	3944	1039159	Full Trial Period	1035215	37	Trial: 37	1035215	32	éÙ×Ó	ÐÓÈÊ	Î¢²¨Â¯	f	f
sjw	.	.	.	.	.	.	.	.	.	.	8	.	.	.	false	true	Message: 0ms	.	.	.	.	.	.	.	.	.	.	.	!MODE RECORD CR 1000 2 0 R	0	.	.	sjw.edf	RIGHT	3944	1039159	Full Trial Period	1035215	37	Trial: 37	1035215	32	éÙ×Ó	ÐÓÈÊ	Î¢²¨Â¯	f	f
sjw	.	.	.	.	552	558	1	7	154.10	390.60	9	.	.	.	false	false	Message: 40ms	.	.	.	.	.	.	.	.	.	.	.	SYNCTIME	40	154.10	390.60	sjw.edf	RIGHT	3944	1039159	Full Trial Period	1035215	37	Trial: 37	1035215	32	éÙ×Ó	ÐÓÈÊ	Î¢²¨Â¯	f	f
sjw	.	.	.	.	.	.	.	.	.	.	10	.	.	.	false	false	Message: 1013ms	10.86	231.09	47	1030	506.00	384.90	2	399.80	984	184.10	394.20	INVISIBLE_BOUNDARY[1]	1013	.	.	sjw.edf	RIGHT	3944	1039159	Full Trial Period	1035215	37	Trial: 37	1035215	32	éÙ×Ó	ÐÓÈÊ	Î¢²¨Â¯	f	f
sjw	.	.	.	.	.	.	.	.	.	.	11	.	.	.	false	false	Message: 1023ms	10.86	231.09	47	1030	506.00	384.90	2	399.80	984	184.10	394.20	SYNCTIME	1023	.	.	sjw.edf	RIGHT	3944	1039159	Full Trial Period	1035215	37	Trial: 37	1035215	32	éÙ×Ó	ÐÓÈÊ	Î¢²¨Â¯	f	f
sjw	.	.	.	.	.	.	.	.	.	.	12	.	.	.	false	false	Message: 2839ms	11.89	212.29	56	2866	924.90	413.10	8	352.60	2811	567.50	395.80	INVISIBLE_BOUNDARY[2]	2839	.	.	sjw.edf	RIGHT	3944	1039159	Full Trial Period	1035215	37	Trial: 37	1035215	32	éÙ×Ó	ÐÓÈÊ	Î¢²¨Â¯	f	f
sjw	.	.	.	.	.	.	.	.	.	.	13	.	.	.	false	false	Message: 2848ms	11.89	212.29	56	2866	924.90	413.10	8	352.60	2811	567.50	395.80	SYNCTIME	2848	.	.	sjw.edf	RIGHT	3944	1039159	Full Trial Period	1035215	37	Trial: 37	1035215	32	éÙ×Ó	ÐÓÈÊ	Î¢²¨Â¯	f	f
sjw	.	.	.	.	94	3942	13	3849	456.70	371.90	14	.	.	.	false	false	Message: 3925ms	.	.	.	.	.	.	.	.	.	.	.	KEYBOARD	3925	456.70	371.90	sjw.edf	RIGHT	3944	1039159	Full Trial Period	1035215	37	Trial: 37	1035215	32	éÙ×Ó	ÐÓÈÊ	Î¢²¨Â¯	f	f
sjw	.	.	.	.	.	.	.	.	.	.	15	.	.	.	false	false	Message: 3990ms	.	.	.	.	.	.	.	.	.	.	.	TRIAL_RESULT 0	3990	.	.	sjw.edf	RIGHT	3944	1039159	Full Trial Period	1035215	37	Trial: 37	1035215	32	éÙ×Ó	ÐÓÈÊ	Î¢²¨Â¯	f	f
sjw	.	.	.	.	.	.	.	.	.	.	1	.	.	.	false	false	Message: -16ms	.	.	.	.	.	.	.	.	.	.	.	TRIALID 37	-16	.	.	sjw.edf	RIGHT	3268	1043663	Full Trial Period	1040395	38	Trial: 38	1040395	65	ÂÝÐý½°	·çÉÈ	À¯±Ê	f	f
sjw	.	.	.	.	.	.	.	.	.	.	2	.	.	.	false	false	Message: -1ms	.	.	.	.	.	.	.	.	.	.	.	RECCFG CR 1000 2 0 R	-1	.	.	sjw.edf	RIGHT	3268	1043663	Full Trial Period	1040395	38	Trial: 38	1040395	65	ÂÝÐý½°	·çÉÈ	À¯±Ê	f	f
sjw	.	.	.	.	.	.	.	.	.	.	3	.	.	.	false	false	Message: -1ms	.	.	.	.	.	.	.	.	.	.	.	ELCLCFG TOWER	-1	.	.	sjw.edf	RIGHT	3268	1043663	Full Trial Period	1040395	38	Trial: 38	1040395	65	ÂÝÐý½°	·çÉÈ	À¯±Ê	f	f
sjw	.	.	.	.	.	.	.	.	.	.	4	.	.	.	false	false	Message: -1ms	.	.	.	.	.	.	.	.	.	.	.	GAZE_COORDS 0.00 0.00 1023.00 767.00	-1	.	.	sjw.edf	RIGHT	3268	1043663	Full Trial Period	1040395	38	Trial: 38	1040395	65	ÂÝÐý½°	·çÉÈ	À¯±Ê	f	f
sjw	.	.	.	.	.	.	.	.	.	.	5	.	.	.	false	false	Message: -1ms	.	.	.	.	.	.	.	.	.	.	.	THRESHOLDS R 102 222	-1	.	.	sjw.edf	RIGHT	3268	1043663	Full Trial Period	1040395	38	Trial: 38	1040395	65	ÂÝÐý½°	·çÉÈ	À¯±Ê	f	f
sjw	.	.	.	.	.	.	.	.	.	.	6	.	.	.	false	false	Message: -1ms	.	.	.	.	.	.	.	.	.	.	.	ELCL_PROC CENTROID (3)	-1	.	.	sjw.edf	RIGHT	3268	1043663	Full Trial Period	1040395	38	Trial: 38	1040395	65	ÂÝÐý½°	·çÉÈ	À¯±Ê	f	f
sjw	.	.	.	.	.	.	.	.	.	.	7	.	.	.	false	false	Message: -1ms	.	.	.	.	.	.	.	.	.	.	.	ELCL_PCR_PARAM 5 3.0	-1	.	.	sjw.edf	RIGHT	3268	1043663	Full Trial Period	1040395	38	Trial: 38	1040395	65	ÂÝÐý½°	·çÉÈ	À¯±Ê	f	f
sjw	.	.	.	.	.	.	.	.	.	.	8	.	.	.	false	true	Message: 0ms	.	.	.	.	.	.	.	.	.	.	.	!MODE RECORD CR 1000 2 0 R	0	.	.	sjw.edf	RIGHT	3268	1043663	Full Trial Period	1040395	38	Trial: 38	1040395	65	ÂÝÐý½°	·çÉÈ	À¯±Ê	f	f
sjw	.	.	.	.	249	255	1	7	172.50	397.40	9	.	.	.	false	false	Message: 51ms	.	.	.	.	.	.	.	.	.	.	.	SYNCTIME	51	172.50	397.40	sjw.edf	RIGHT	3268	1043663	Full Trial Period	1040395	38	Trial: 38	1040395	65	ÂÝÐý½°	·çÉÈ	À¯±Ê	f	f
sjw	.	.	.	.	.	.	.	.	.	.	10	.	.	.	false	false	Message: 1426ms	9.70	206.34	47	1441	470.80	390.40	3	341.50	1395	182.80	394.40	INVISIBLE_BOUNDARY[1]	1426	.	.	sjw.edf	RIGHT	3268	1043663	Full Trial Period	1040395	38	Trial: 38	1040395	65	ÂÝÐý½°	·çÉÈ	À¯±Ê	f	f
sjw	.	.	.	.	.	.	.	.	.	.	11	.	.	.	false	false	Message: 1434ms	9.70	206.34	47	1441	470.80	390.40	3	341.50	1395	182.80	394.40	SYNCTIME	1434	.	.	sjw.edf	RIGHT	3268	1043663	Full Trial Period	1040395	38	Trial: 38	1040395	65	ÂÝÐý½°	·çÉÈ	À¯±Ê	f	f
sjw	.	.	.	.	.	.	.	.	.	.	12	.	.	.	false	false	Message: 2409ms	11.33	222.20	51	2431	901.40	396.60	6	349.40	2381	562.00	395.50	INVISIBLE_BOUNDARY[2]	2409	.	.	sjw.edf	RIGHT	3268	1043663	Full Trial Period	1040395	38	Trial: 38	1040395	65	ÂÝÐý½°	·çÉÈ	À¯±Ê	f	f
sjw	.	.	.	.	.	.	.	.	.	.	13	.	.	.	false	false	Message: 2417ms	11.33	222.20	51	2431	901.40	396.60	6	349.40	2381	562.00	395.50	SYNCTIME	2417	.	.	sjw.edf	RIGHT	3268	1043663	Full Trial Period	1040395	38	Trial: 38	1040395	65	ÂÝÐý½°	·çÉÈ	À¯±Ê	f	f
sjw	.	.	.	.	32	3266	9	3235	685.40	346.20	14	.	.	.	false	false	Message: 3249ms	.	.	.	.	.	.	.	.	.	.	.	KEYBOARD	3249	685.40	346.20	sjw.edf	RIGHT	3268	1043663	Full Trial Period	1040395	38	Trial: 38	1040395	65	ÂÝÐý½°	·çÉÈ	À¯±Ê	f	f
sjw	.	.	.	.	.	.	.	.	.	.	15	.	.	.	false	false	Message: 3317ms	.	.	.	.	.	.	.	.	.	.	.	TRIAL_RESULT 0	3317	.	.	sjw.edf	RIGHT	3268	1043663	Full Trial Period	1040395	38	Trial: 38	1040395	65	ÂÝÐý½°	·çÉÈ	À¯±Ê	f	f
sjw	.	.	.	.	.	.	.	.	.	.	1	.	.	.	false	false	Message: -15ms	.	.	.	.	.	.	.	.	.	.	.	TRIALID 38	-15	.	.	sjw.edf	RIGHT	3748	1048600	Full Trial Period	1044852	39	Trial: 39	1044852	125	ÕíÍ·	ÇÉ¿ËÁ¦	¸Ö±Ê	f	f
sjw	.	.	.	.	.	.	.	.	.	.	2	.	.	.	false	false	Message: -1ms	.	.	.	.	.	.	.	.	.	.	.	RECCFG CR 1000 2 0 R	-1	.	.	sjw.edf	RIGHT	3748	1048600	Full Trial Period	1044852	39	Trial: 39	1044852	125	ÕíÍ·	ÇÉ¿ËÁ¦	¸Ö±Ê	f	f
sjw	.	.	.	.	.	.	.	.	.	.	3	.	.	.	false	false	Message: -1ms	.	.	.	.	.	.	.	.	.	.	.	ELCLCFG TOWER	-1	.	.	sjw.edf	RIGHT	3748	1048600	Full Trial Period	1044852	39	Trial: 39	1044852	125	ÕíÍ·	ÇÉ¿ËÁ¦	¸Ö±Ê	f	f
sjw	.	.	.	.	.	.	.	.	.	.	4	.	.	.	false	false	Message: -1ms	.	.	.	.	.	.	.	.	.	.	.	GAZE_COORDS 0.00 0.00 1023.00 767.00	-1	.	.	sjw.edf	RIGHT	3748	1048600	Full Trial Period	1044852	39	Trial: 39	1044852	125	ÕíÍ·	ÇÉ¿ËÁ¦	¸Ö±Ê	f	f
sjw	.	.	.	.	.	.	.	.	.	.	5	.	.	.	false	false	Message: -1ms	.	.	.	.	.	.	.	.	.	.	.	THRESHOLDS R 102 222	-1	.	.	sjw.edf	RIGHT	3748	1048600	Full Trial Period	1044852	39	Trial: 39	1044852	125	ÕíÍ·	ÇÉ¿ËÁ¦	¸Ö±Ê	f	f
sjw	.	.	.	.	.	.	.	.	.	.	6	.	.	.	false	false	Message: -1ms	.	.	.	.	.	.	.	.	.	.	.	ELCL_PROC CENTROID (3)	-1	.	.	sjw.edf	RIGHT	3748	1048600	Full Trial Period	1044852	39	Trial: 39	1044852	125	ÕíÍ·	ÇÉ¿ËÁ¦	¸Ö±Ê	f	f
sjw	.	.	.	.	.	.	.	.	.	.	7	.	.	.	false	false	Message: -1ms	.	.	.	.	.	.	.	.	.	.	.	ELCL_PCR_PARAM 5 3.0	-1	.	.	sjw.edf	RIGHT	3748	1048600	Full Trial Period	1044852	39	Trial: 39	1044852	125	ÕíÍ·	ÇÉ¿ËÁ¦	¸Ö±Ê	f	f
sjw	.	.	.	.	.	.	.	.	.	.	8	.	.	.	false	true	Message: 0ms	.	.	.	.	.	.	.	.	.	.	.	!MODE RECORD CR 1000 2 0 R	0	.	.	sjw.edf	RIGHT	3748	1048600	Full Trial Period	1044852	39	Trial: 39	1044852	125	ÕíÍ·	ÇÉ¿ËÁ¦	¸Ö±Ê	f	f
sjw	.	.	.	.	.	.	.	.	.	.	9	.	.	.	false	false	Message: 43ms	.	.	.	.	.	.	.	.	.	.	.	SYNCTIME	43	.	.	sjw.edf	RIGHT	3748	1048600	Full Trial Period	1044852	39	Trial: 39	1044852	125	ÕíÍ·	ÇÉ¿ËÁ¦	¸Ö±Ê	f	f
sjw	.	.	.	.	.	.	.	.	.	.	10	.	.	.	false	false	Message: 787ms	9.02	191.91	47	805	474.30	378.60	4	380.70	759	207.70	392.50	INVISIBLE_BOUNDARY[1]	787	.	.	sjw.edf	RIGHT	3748	1048600	Full Trial Period	1044852	39	Trial: 39	1044852	125	ÕíÍ·	ÇÉ¿ËÁ¦	¸Ö±Ê	f	f
sjw	.	.	.	.	.	.	.	.	.	.	11	.	.	.	false	false	Message: 793ms	9.02	191.91	47	805	474.30	378.60	4	380.70	759	207.70	392.50	SYNCTIME	793	.	.	sjw.edf	RIGHT	3748	1048600	Full Trial Period	1044852	39	Trial: 39	1044852	125	ÕíÍ·	ÇÉ¿ËÁ¦	¸Ö±Ê	f	f
sjw	.	.	.	.	.	.	.	.	.	.	12	.	.	.	false	false	Message: 2389ms	10.44	213.08	49	2407	856.40	413.90	10	360.80	2359	545.10	399.20	INVISIBLE_BOUNDARY[2]	2389	.	.	sjw.edf	RIGHT	3748	1048600	Full Trial Period	1044852	39	Trial: 39	1044852	125	ÕíÍ·	ÇÉ¿ËÁ¦	¸Ö±Ê	f	f
sjw	.	.	.	.	.	.	.	.	.	.	13	.	.	.	false	false	Message: 2400ms	10.44	213.08	49	2407	856.40	413.90	10	360.80	2359	545.10	399.20	SYNCTIME	2400	.	.	sjw.edf	RIGHT	3748	1048600	Full Trial Period	1044852	39	Trial: 39	1044852	125	ÕíÍ·	ÇÉ¿ËÁ¦	¸Ö±Ê	f	f
sjw	.	.	.	.	365	3746	14	3382	338.20	409.40	14	.	.	.	false	false	Message: 3729ms	.	.	.	.	.	.	.	.	.	.	.	KEYBOARD	3729	338.20	409.40	sjw.edf	RIGHT	3748	1048600	Full Trial Period	1044852	39	Trial: 39	1044852	125	ÕíÍ·	ÇÉ¿ËÁ¦	¸Ö±Ê	f	f
sjw	.	.	.	.	.	.	.	.	.	.	15	.	.	.	false	false	Message: 3792ms	.	.	.	.	.	.	.	.	.	.	.	TRIAL_RESULT 0	3792	.	.	sjw.edf	RIGHT	3748	1048600	Full Trial Period	1044852	39	Trial: 39	1044852	125	ÕíÍ·	ÇÉ¿ËÁ¦	¸Ö±Ê	f	f
sjw	.	.	.	.	.	.	.	.	.	.	1	.	.	.	false	false	Message: -16ms	.	.	.	.	.	.	.	.	.	.	.	TRIALID 39	-16	.	.	sjw.edf	RIGHT	4445	1054480	Full Trial Period	1050035	40	Trial: 40	1050035	145	ÁïÁïÇò	Ã¢¹û	ÌðÍ²	f	f
sjw	.	.	.	.	.	.	.	.	.	.	2	.	.	.	false	false	Message: -1ms	.	.	.	.	.	.	.	.	.	.	.	RECCFG CR 1000 2 0 R	-1	.	.	sjw.edf	RIGHT	4445	1054480	Full Trial Period	1050035	40	Trial: 40	1050035	145	ÁïÁïÇò	Ã¢¹û	ÌðÍ²	f	f
sjw	.	.	.	.	.	.	.	.	.	.	3	.	.	.	false	false	Message: -1ms	.	.	.	.	.	.	.	.	.	.	.	ELCLCFG TOWER	-1	.	.	sjw.edf	RIGHT	4445	1054480	Full Trial Period	1050035	40	Trial: 40	1050035	145	ÁïÁïÇò	Ã¢¹û	ÌðÍ²	f	f
sjw	.	.	.	.	.	.	.	.	.	.	4	.	.	.	false	false	Message: -1ms	.	.	.	.	.	.	.	.	.	.	.	GAZE_COORDS 0.00 0.00 1023.00 767.00	-1	.	.	sjw.edf	RIGHT	4445	1054480	Full Trial Period	1050035	40	Trial: 40	1050035	145	ÁïÁïÇò	Ã¢¹û	ÌðÍ²	f	f
sjw	.	.	.	.	.	.	.	.	.	.	5	.	.	.	false	false	Message: -1ms	.	.	.	.	.	.	.	.	.	.	.	THRESHOLDS R 102 222	-1	.	.	sjw.edf	RIGHT	4445	1054480	Full Trial Period	1050035	40	Trial: 40	1050035	145	ÁïÁïÇò	Ã¢¹û	ÌðÍ²	f	f
sjw	.	.	.	.	.	.	.	.	.	.	6	.	.	.	false	false	Message: -1ms	.	.	.	.	.	.	.	.	.	.	.	ELCL_PROC CENTROID (3)	-1	.	.	sjw.edf	RIGHT	4445	1054480	Full Trial Period	1050035	40	Trial: 40	1050035	145	ÁïÁïÇò	Ã¢¹û	ÌðÍ²	f	f
sjw	.	.	.	.	.	.	.	.	.	.	7	.	.	.	false	false	Message: -1ms	.	.	.	.	.	.	.	.	.	.	.	ELCL_PCR_PARAM 5 3.0	-1	.	.	sjw.edf	RIGHT	4445	1054480	Full Trial Period	1050035	40	Trial: 40	1050035	145	ÁïÁïÇò	Ã¢¹û	ÌðÍ²	f	f
sjw	.	.	.	.	.	.	.	.	.	.	8	.	.	.	false	true	Message: 0ms	.	.	.	.	.	.	.	.	.	.	.	!MODE RECORD CR 1000 2 0 R	0	.	.	sjw.edf	RIGHT	4445	1054480	Full Trial Period	1050035	40	Trial: 40	1050035	145	ÁïÁïÇò	Ã¢¹û	ÌðÍ²	f	f
sjw	.	.	.	.	240	246	1	7	171.50	393.90	9	.	.	.	false	false	Message: 51ms	.	.	.	.	.	.	.	.	.	.	.	SYNCTIME	51	171.50	393.90	sjw.edf	RIGHT	4445	1054480	Full Trial Period	1050035	40	Trial: 40	1050035	145	ÁïÁïÇò	Ã¢¹û	ÌðÍ²	f	f
sjw	.	.	.	.	.	.	.	.	.	.	10	.	.	.	false	false	Message: 908ms	11.13	222.67	50	929	516.20	381.80	3	426.50	880	186.50	398.00	INVISIBLE_BOUNDARY[1]	908	.	.	sjw.edf	RIGHT	4445	1054480	Full Trial Period	1050035	40	Trial: 40	1050035	145	ÁïÁïÇò	Ã¢¹û	ÌðÍ²	f	f
sjw	.	.	.	.	.	.	.	.	.	.	11	.	.	.	false	false	Message: 917ms	11.13	222.67	50	929	516.20	381.80	3	426.50	880	186.50	398.00	SYNCTIME	917	.	.	sjw.edf	RIGHT	4445	1054480	Full Trial Period	1050035	40	Trial: 40	1050035	145	ÁïÁïÇò	Ã¢¹û	ÌðÍ²	f	f
sjw	.	.	.	.	.	.	.	.	.	.	12	.	.	.	false	false	Message: 2685ms	7.88	175.02	45	2700	836.60	387.70	8	297.00	2656	602.80	394.70	INVISIBLE_BOUNDARY[2]	2685	.	.	sjw.edf	RIGHT	4445	1054480	Full Trial Period	1050035	40	Trial: 40	1050035	145	ÁïÁïÇò	Ã¢¹û	ÌðÍ²	f	f
sjw	.	.	.	.	.	.	.	.	.	.	13	.	.	.	false	false	Message: 2692ms	7.88	175.02	45	2700	836.60	387.70	8	297.00	2656	602.80	394.70	SYNCTIME	2692	.	.	sjw.edf	RIGHT	4445	1054480	Full Trial Period	1050035	40	Trial: 40	1050035	145	ÁïÁïÇò	Ã¢¹û	ÌðÍ²	f	f
sjw	.	.	.	.	73	4443	13	4371	496.60	310.40	14	.	.	.	false	false	Message: 4427ms	.	.	.	.	.	.	.	.	.	.	.	KEYBOARD	4427	496.60	310.40	sjw.edf	RIGHT	4445	1054480	Full Trial Period	1050035	40	Trial: 40	1050035	145	ÁïÁïÇò	Ã¢¹û	ÌðÍ²	f	f
sjw	.	.	.	.	.	.	.	.	.	.	15	.	.	.	false	false	Message: 4488ms	.	.	.	.	.	.	.	.	.	.	.	TRIAL_RESULT 0	4488	.	.	sjw.edf	RIGHT	4445	1054480	Full Trial Period	1050035	40	Trial: 40	1050035	145	ÁïÁïÇò	Ã¢¹û	ÌðÍ²	f	f
sjw	.	.	.	.	.	.	.	.	.	.	1	.	.	.	false	false	Message: -19ms	.	.	.	.	.	.	.	.	.	.	.	TRIALID 40	-19	.	.	sjw.edf	RIGHT	4766	1062953	Full Trial Period	1058187	41	Trial: 41	1058187	138	ÂøÍ·	èÖ×Ó	Ïû·ÀË¨	f	f
sjw	.	.	.	.	.	.	.	.	.	.	2	.	.	.	false	false	Message: -1ms	.	.	.	.	.	.	.	.	.	.	.	RECCFG CR 1000 2 0 R	-1	.	.	sjw.edf	RIGHT	4766	1062953	Full Trial Period	1058187	41	Trial: 41	1058187	138	ÂøÍ·	èÖ×Ó	Ïû·ÀË¨	f	f
sjw	.	.	.	.	.	.	.	.	.	.	3	.	.	.	false	false	Message: -1ms	.	.	.	.	.	.	.	.	.	.	.	ELCLCFG TOWER	-1	.	.	sjw.edf	RIGHT	4766	1062953	Full Trial Period	1058187	41	Trial: 41	1058187	138	ÂøÍ·	èÖ×Ó	Ïû·ÀË¨	f	f
sjw	.	.	.	.	.	.	.	.	.	.	4	.	.	.	false	false	Message: -1ms	.	.	.	.	.	.	.	.	.	.	.	GAZE_COORDS 0.00 0.00 1023.00 767.00	-1	.	.	sjw.edf	RIGHT	4766	1062953	Full Trial Period	1058187	41	Trial: 41	1058187	138	ÂøÍ·	èÖ×Ó	Ïû·ÀË¨	f	f
sjw	.	.	.	.	.	.	.	.	.	.	5	.	.	.	false	false	Message: -1ms	.	.	.	.	.	.	.	.	.	.	.	THRESHOLDS R 102 222	-1	.	.	sjw.edf	RIGHT	4766	1062953	Full Trial Period	1058187	41	Trial: 41	1058187	138	ÂøÍ·	èÖ×Ó	Ïû·ÀË¨	f	f
sjw	.	.	.	.	.	.	.	.	.	.	6	.	.	.	false	false	Message: -1ms	.	.	.	.	.	.	.	.	.	.	.	ELCL_PROC CENTROID (3)	-1	.	.	sjw.edf	RIGHT	4766	1062953	Full Trial Period	1058187	41	Trial: 41	1058187	138	ÂøÍ·	èÖ×Ó	Ïû·ÀË¨	f	f
sjw	.	.	.	.	.	.	.	.	.	.	7	.	.	.	false	false	Message: -1ms	.	.	.	.	.	.	.	.	.	.	.	ELCL_PCR_PARAM 5 3.0	-1	.	.	sjw.edf	RIGHT	4766	1062953	Full Trial Period	1058187	41	Trial: 41	1058187	138	ÂøÍ·	èÖ×Ó	Ïû·ÀË¨	f	f
sjw	.	.	.	.	.	.	.	.	.	.	8	.	.	.	false	true	Message: 0ms	.	.	.	.	.	.	.	.	.	.	.	!MODE RECORD CR 1000 2 0 R	0	.	.	sjw.edf	RIGHT	4766	1062953	Full Trial Period	1058187	41	Trial: 41	1058187	138	ÂøÍ·	èÖ×Ó	Ïû·ÀË¨	f	f
sjw	158	158	1	1	.	.	.	.	.	.	9	.	.	.	false	false	Message: 39ms	.	.	239	239	173.00	380.80	1	235.20	1	.	.	SYNCTIME	39	.	.	sjw.edf	RIGHT	4766	1062953	Full Trial Period	1058187	41	Trial: 41	1058187	138	ÂøÍ·	èÖ×Ó	Ïû·ÀË¨	f	f
sjw	.	.	.	.	.	.	.	.	.	.	10	.	.	.	false	false	Message: 875ms	10.44	232.02	45	891	474.10	382.70	4	462.10	847	163.60	391.20	INVISIBLE_BOUNDARY[1]	875	.	.	sjw.edf	RIGHT	4766	1062953	Full Trial Period	1058187	41	Trial: 41	1058187	138	ÂøÍ·	èÖ×Ó	Ïû·ÀË¨	f	f
sjw	.	.	.	.	.	.	.	.	.	.	11	.	.	.	false	false	Message: 881ms	10.44	232.02	45	891	474.10	382.70	4	462.10	847	163.60	391.20	SYNCTIME	881	.	.	sjw.edf	RIGHT	4766	1062953	Full Trial Period	1058187	41	Trial: 41	1058187	138	ÂøÍ·	èÖ×Ó	Ïû·ÀË¨	f	f
sjw	.	.	.	.	.	.	.	.	.	.	12	.	.	.	false	false	Message: 2935ms	10.70	209.86	51	2949	875.90	397.10	9	353.30	2899	557.30	382.50	INVISIBLE_BOUNDARY[2]	2935	.	.	sjw.edf	RIGHT	4766	1062953	Full Trial Period	1058187	41	Trial: 41	1058187	138	ÂøÍ·	èÖ×Ó	Ïû·ÀË¨	f	f
sjw	.	.	.	.	.	.	.	.	.	.	13	.	.	.	false	false	Message: 2938ms	10.70	209.86	51	2949	875.90	397.10	9	353.30	2899	557.30	382.50	SYNCTIME	2938	.	.	sjw.edf	RIGHT	4766	1062953	Full Trial Period	1058187	41	Trial: 41	1058187	138	ÂøÍ·	èÖ×Ó	Ïû·ÀË¨	f	f
sjw	.	.	.	.	244	4764	13	4521	482.90	392.70	14	[1]	1	RECTANGLE_INTERESTAREA	false	false	Message: 4748ms	.	.	.	.	.	.	.	.	.	.	.	KEYBOARD	4748	482.90	392.70	sjw.edf	RIGHT	4766	1062953	Full Trial Period	1058187	41	Trial: 41	1058187	138	ÂøÍ·	èÖ×Ó	Ïû·ÀË¨	f	f
sjw	.	.	.	.	.	.	.	.	.	.	15	.	.	.	false	false	Message: 4808ms	.	.	.	.	.	.	.	.	.	.	.	TRIAL_RESULT 0	4808	.	.	sjw.edf	RIGHT	4766	1062953	Full Trial Period	1058187	41	Trial: 41	1058187	138	ÂøÍ·	èÖ×Ó	Ïû·ÀË¨	f	f
sjw	.	.	.	.	.	.	.	.	.	.	1	.	.	.	false	false	Message: -18ms	.	.	.	.	.	.	.	.	.	.	.	TRIALID 41	-18	.	.	sjw.edf	RIGHT	3504	1067656	Full Trial Period	1064152	42	Trial: 42	1064152	63	Æì¸Ë	ÉþË÷	ÏÉÈËÕÆ	f	f
sjw	.	.	.	.	.	.	.	.	.	.	2	.	.	.	false	false	Message: -1ms	.	.	.	.	.	.	.	.	.	.	.	RECCFG CR 1000 2 0 R	-1	.	.	sjw.edf	RIGHT	3504	1067656	Full Trial Period	1064152	42	Trial: 42	1064152	63	Æì¸Ë	ÉþË÷	ÏÉÈËÕÆ	f	f
sjw	.	.	.	.	.	.	.	.	.	.	3	.	.	.	false	false	Message: -1ms	.	.	.	.	.	.	.	.	.	.	.	ELCLCFG TOWER	-1	.	.	sjw.edf	RIGHT	3504	1067656	Full Trial Period	1064152	42	Trial: 42	1064152	63	Æì¸Ë	ÉþË÷	ÏÉÈËÕÆ	f	f
sjw	.	.	.	.	.	.	.	.	.	.	4	.	.	.	false	false	Message: -1ms	.	.	.	.	.	.	.	.	.	.	.	GAZE_COORDS 0.00 0.00 1023.00 767.00	-1	.	.	sjw.edf	RIGHT	3504	1067656	Full Trial Period	1064152	42	Trial: 42	1064152	63	Æì¸Ë	ÉþË÷	ÏÉÈËÕÆ	f	f
sjw	.	.	.	.	.	.	.	.	.	.	5	.	.	.	false	false	Message: -1ms	.	.	.	.	.	.	.	.	.	.	.	THRESHOLDS R 102 222	-1	.	.	sjw.edf	RIGHT	3504	1067656	Full Trial Period	1064152	42	Trial: 42	1064152	63	Æì¸Ë	ÉþË÷	ÏÉÈËÕÆ	f	f
sjw	.	.	.	.	.	.	.	.	.	.	6	.	.	.	false	false	Message: -1ms	.	.	.	.	.	.	.	.	.	.	.	ELCL_PROC CENTROID (3)	-1	.	.	sjw.edf	RIGHT	3504	1067656	Full Trial Period	1064152	42	Trial: 42	1064152	63	Æì¸Ë	ÉþË÷	ÏÉÈËÕÆ	f	f
sjw	.	.	.	.	.	.	.	.	.	.	7	.	.	.	false	false	Message: -1ms	.	.	.	.	.	.	.	.	.	.	.	ELCL_PCR_PARAM 5 3.0	-1	.	.	sjw.edf	RIGHT	3504	1067656	Full Trial Period	1064152	42	Trial: 42	1064152	63	Æì¸Ë	ÉþË÷	ÏÉÈËÕÆ	f	f
sjw	.	.	.	.	.	.	.	.	.	.	8	.	.	.	false	true	Message: 0ms	.	.	.	.	.	.	.	.	.	.	.	!MODE RECORD CR 1000 2 0 R	0	.	.	sjw.edf	RIGHT	3504	1067656	Full Trial Period	1064152	42	Trial: 42	1064152	63	Æì¸Ë	ÉþË÷	ÏÉÈËÕÆ	f	f
sjw	.	.	.	.	385	391	1	7	153.70	404.00	9	.	.	.	false	false	Message: 39ms	.	.	.	.	.	.	.	.	.	.	.	SYNCTIME	39	153.70	404.00	sjw.edf	RIGHT	3504	1067656	Full Trial Period	1064152	42	Trial: 42	1064152	63	Æì¸Ë	ÉþË÷	ÏÉÈËÕÆ	f	f
sjw	.	.	.	.	258	1261	4	1004	458.90	376.50	10	.	.	.	false	false	Message: 1208ms	.	.	.	.	.	.	.	.	.	.	.	INVISIBLE_BOUNDARY[1]	1208	458.90	376.50	sjw.edf	RIGHT	3504	1067656	Full Trial Period	1064152	42	Trial: 42	1064152	63	Æì¸Ë	ÉþË÷	ÏÉÈËÕÆ	f	f
sjw	.	.	.	.	258	1261	4	1004	458.90	376.50	11	.	.	.	false	false	Message: 1214ms	.	.	.	.	.	.	.	.	.	.	.	SYNCTIME	1214	458.90	376.50	sjw.edf	RIGHT	3504	1067656	Full Trial Period	1064152	42	Trial: 42	1064152	63	Æì¸Ë	ÉþË÷	ÏÉÈËÕÆ	f	f
sjw	.	.	.	.	302	2544	7	2243	816.50	352.20	12	.	.	.	false	false	Message: 2538ms	.	.	.	.	.	.	.	.	.	.	.	INVISIBLE_BOUNDARY[2]	2538	816.50	352.20	sjw.edf	RIGHT	3504	1067656	Full Trial Period	1064152	42	Trial: 42	1064152	63	Æì¸Ë	ÉþË÷	ÏÉÈËÕÆ	f	f
sjw	.	.	.	.	.	.	.	.	.	.	13	.	.	.	false	false	Message: 2548ms	0.23	38.13	6	2550	815.90	359.90	7	55.70	2545	819.90	365.30	SYNCTIME	2548	.	.	sjw.edf	RIGHT	3504	1067656	Full Trial Period	1064152	42	Trial: 42	1064152	63	Æì¸Ë	ÉþË÷	ÏÉÈËÕÆ	f	f
sjw	.	.	.	.	50	3502	13	3453	301.30	376.60	14	.	.	.	false	false	Message: 3486ms	.	.	.	.	.	.	.	.	.	.	.	KEYBOARD	3486	301.30	376.60	sjw.edf	RIGHT	3504	1067656	Full Trial Period	1064152	42	Trial: 42	1064152	63	Æì¸Ë	ÉþË÷	ÏÉÈËÕÆ	f	f
sjw	.	.	.	.	.	.	.	.	.	.	15	.	.	.	false	false	Message: 3552ms	.	.	.	.	.	.	.	.	.	.	.	TRIAL_RESULT 0	3552	.	.	sjw.edf	RIGHT	3504	1067656	Full Trial Period	1064152	42	Trial: 42	1064152	63	Æì¸Ë	ÉþË÷	ÏÉÈËÕÆ	f	f
sjw	.	.	.	.	.	.	.	.	.	.	1	.	.	.	false	false	Message: -22ms	.	.	.	.	.	.	.	.	.	.	.	TRIALID 42	-22	.	.	sjw.edf	RIGHT	6328	1075250	Full Trial Period	1068922	43	Trial: 43	1068922	23	×ÔÐÐ³µ	Ï´ÒÂ»ú	¹Ä	j	j
sjw	.	.	.	.	.	.	.	.	.	.	2	.	.	.	false	false	Message: -1ms	.	.	.	.	.	.	.	.	.	.	.	RECCFG CR 1000 2 0 R	-1	.	.	sjw.edf	RIGHT	6328	1075250	Full Trial Period	1068922	43	Trial: 43	1068922	23	×ÔÐÐ³µ	Ï´ÒÂ»ú	¹Ä	j	j
sjw	.	.	.	.	.	.	.	.	.	.	3	.	.	.	false	false	Message: -1ms	.	.	.	.	.	.	.	.	.	.	.	ELCLCFG TOWER	-1	.	.	sjw.edf	RIGHT	6328	1075250	Full Trial Period	1068922	43	Trial: 43	1068922	23	×ÔÐÐ³µ	Ï´ÒÂ»ú	¹Ä	j	j
sjw	.	.	.	.	.	.	.	.	.	.	4	.	.	.	false	false	Message: -1ms	.	.	.	.	.	.	.	.	.	.	.	GAZE_COORDS 0.00 0.00 1023.00 767.00	-1	.	.	sjw.edf	RIGHT	6328	1075250	Full Trial Period	1068922	43	Trial: 43	1068922	23	×ÔÐÐ³µ	Ï´ÒÂ»ú	¹Ä	j	j
sjw	.	.	.	.	.	.	.	.	.	.	5	.	.	.	false	false	Message: -1ms	.	.	.	.	.	.	.	.	.	.	.	THRESHOLDS R 102 222	-1	.	.	sjw.edf	RIGHT	6328	1075250	Full Trial Period	1068922	43	Trial: 43	1068922	23	×ÔÐÐ³µ	Ï´ÒÂ»ú	¹Ä	j	j
sjw	.	.	.	.	.	.	.	.	.	.	6	.	.	.	false	false	Message: -1ms	.	.	.	.	.	.	.	.	.	.	.	ELCL_PROC CENTROID (3)	-1	.	.	sjw.edf	RIGHT	6328	1075250	Full Trial Period	1068922	43	Trial: 43	1068922	23	×ÔÐÐ³µ	Ï´ÒÂ»ú	¹Ä	j	j
sjw	.	.	.	.	.	.	.	.	.	.	7	.	.	.	false	false	Message: -1ms	.	.	.	.	.	.	.	.	.	.	.	ELCL_PCR_PARAM 5 3.0	-1	.	.	sjw.edf	RIGHT	6328	1075250	Full Trial Period	1068922	43	Trial: 43	1068922	23	×ÔÐÐ³µ	Ï´ÒÂ»ú	¹Ä	j	j
sjw	.	.	.	.	.	.	.	.	.	.	8	.	.	.	false	true	Message: 0ms	.	.	.	.	.	.	.	.	.	.	.	!MODE RECORD CR 1000 2 0 R	0	.	.	sjw.edf	RIGHT	6328	1075250	Full Trial Period	1068922	43	Trial: 43	1068922	23	×ÔÐÐ³µ	Ï´ÒÂ»ú	¹Ä	j	j
sjw	.	.	.	.	399	405	1	7	161.60	392.50	9	.	.	.	false	false	Message: 43ms	.	.	.	.	.	.	.	.	.	.	.	SYNCTIME	43	161.60	392.50	sjw.edf	RIGHT	6328	1075250	Full Trial Period	1068922	43	Trial: 43	1068922	23	×ÔÐÐ³µ	Ï´ÒÂ»ú	¹Ä	j	j
sjw	.	.	.	.	359	1324	3	966	543.60	376.90	10	[1]	1	RECTANGLE_INTERESTAREA	false	false	Message: 1099ms	.	.	.	.	.	.	.	.	.	.	.	INVISIBLE_BOUNDARY[1]	1099	543.60	376.90	sjw.edf	RIGHT	6328	1075250	Full Trial Period	1068922	43	Trial: 43	1068922	23	×ÔÐÐ³µ	Ï´ÒÂ»ú	¹Ä	j	j
sjw	.	.	.	.	359	1324	3	966	543.60	376.90	11	[1]	1	RECTANGLE_INTERESTAREA	false	false	Message: 1111ms	.	.	.	.	.	.	.	.	.	.	.	SYNCTIME	1111	543.60	376.90	sjw.edf	RIGHT	6328	1075250	Full Trial Period	1068922	43	Trial: 43	1068922	23	×ÔÐÐ³µ	Ï´ÒÂ»ú	¹Ä	j	j
sjw	.	.	.	.	.	.	.	.	.	.	12	.	.	.	false	false	Message: 2616ms	9.40	195.83	48	2634	848.10	395.40	7	332.20	2587	569.50	377.90	INVISIBLE_BOUNDARY[2]	2616	.	.	sjw.edf	RIGHT	6328	1075250	Full Trial Period	1068922	43	Trial: 43	1068922	23	×ÔÐÐ³µ	Ï´ÒÂ»ú	¹Ä	j	j
sjw	.	.	.	.	.	.	.	.	.	.	13	.	.	.	false	false	Message: 2627ms	9.40	195.83	48	2634	848.10	395.40	7	332.20	2587	569.50	377.90	SYNCTIME	2627	.	.	sjw.edf	RIGHT	6328	1075250	Full Trial Period	1068922	43	Trial: 43	1068922	23	×ÔÐÐ³µ	Ï´ÒÂ»ú	¹Ä	j	j
sjw	.	.	.	.	345	6326	13	5982	879.10	386.20	14	[1]	2	RECTANGLE_INTERESTAREA	false	false	Message: 6310ms	.	.	.	.	.	.	.	.	.	.	.	KEYBOARD	6310	879.10	386.20	sjw.edf	RIGHT	6328	1075250	Full Trial Period	1068922	43	Trial: 43	1068922	23	×ÔÐÐ³µ	Ï´ÒÂ»ú	¹Ä	j	j
sjw	.	.	.	.	.	.	.	.	.	.	15	.	.	.	false	false	Message: 6373ms	.	.	.	.	.	.	.	.	.	.	.	TRIAL_RESULT 0	6373	.	.	sjw.edf	RIGHT	6328	1075250	Full Trial Period	1068922	43	Trial: 43	1068922	23	×ÔÐÐ³µ	Ï´ÒÂ»ú	¹Ä	j	j
sjw	.	.	.	.	.	.	.	.	.	.	1	.	.	.	false	false	Message: -16ms	.	.	.	.	.	.	.	.	.	.	.	TRIALID 43	-16	.	.	sjw.edf	RIGHT	5798	1082371	Full Trial Period	1076573	44	Trial: 44	1076573	71	ÒÎ×Ó	ÍøÇò	Ãµ¹å	j	j
sjw	.	.	.	.	.	.	.	.	.	.	2	.	.	.	false	false	Message: -1ms	.	.	.	.	.	.	.	.	.	.	.	RECCFG CR 1000 2 0 R	-1	.	.	sjw.edf	RIGHT	5798	1082371	Full Trial Period	1076573	44	Trial: 44	1076573	71	ÒÎ×Ó	ÍøÇò	Ãµ¹å	j	j
sjw	.	.	.	.	.	.	.	.	.	.	3	.	.	.	false	false	Message: -1ms	.	.	.	.	.	.	.	.	.	.	.	ELCLCFG TOWER	-1	.	.	sjw.edf	RIGHT	5798	1082371	Full Trial Period	1076573	44	Trial: 44	1076573	71	ÒÎ×Ó	ÍøÇò	Ãµ¹å	j	j
sjw	.	.	.	.	.	.	.	.	.	.	4	.	.	.	false	false	Message: -1ms	.	.	.	.	.	.	.	.	.	.	.	GAZE_COORDS 0.00 0.00 1023.00 767.00	-1	.	.	sjw.edf	RIGHT	5798	1082371	Full Trial Period	1076573	44	Trial: 44	1076573	71	ÒÎ×Ó	ÍøÇò	Ãµ¹å	j	j
sjw	.	.	.	.	.	.	.	.	.	.	5	.	.	.	false	false	Message: -1ms	.	.	.	.	.	.	.	.	.	.	.	THRESHOLDS R 102 222	-1	.	.	sjw.edf	RIGHT	5798	1082371	Full Trial Period	1076573	44	Trial: 44	1076573	71	ÒÎ×Ó	ÍøÇò	Ãµ¹å	j	j
sjw	.	.	.	.	.	.	.	.	.	.	6	.	.	.	false	false	Message: -1ms	.	.	.	.	.	.	.	.	.	.	.	ELCL_PROC CENTROID (3)	-1	.	.	sjw.edf	RIGHT	5798	1082371	Full Trial Period	1076573	44	Trial: 44	1076573	71	ÒÎ×Ó	ÍøÇò	Ãµ¹å	j	j
sjw	.	.	.	.	.	.	.	.	.	.	7	.	.	.	false	false	Message: -1ms	.	.	.	.	.	.	.	.	.	.	.	ELCL_PCR_PARAM 5 3.0	-1	.	.	sjw.edf	RIGHT	5798	1082371	Full Trial Period	1076573	44	Trial: 44	1076573	71	ÒÎ×Ó	ÍøÇò	Ãµ¹å	j	j
sjw	.	.	.	.	.	.	.	.	.	.	8	.	.	.	false	true	Message: 0ms	.	.	.	.	.	.	.	.	.	.	.	!MODE RECORD CR 1000 2 0 R	0	.	.	sjw.edf	RIGHT	5798	1082371	Full Trial Period	1076573	44	Trial: 44	1076573	71	ÒÎ×Ó	ÍøÇò	Ãµ¹å	j	j
sjw	.	.	.	.	222	228	1	7	157.30	391.30	9	.	.	.	false	false	Message: 41ms	.	.	.	.	.	.	.	.	.	.	.	SYNCTIME	41	157.30	391.30	sjw.edf	RIGHT	5798	1082371	Full Trial Period	1076573	44	Trial: 44	1076573	71	ÒÎ×Ó	ÍøÇò	Ãµ¹å	j	j
sjw	.	.	.	.	280	1975	5	1696	516.30	378.50	10	[1]	1	RECTANGLE_INTERESTAREA	false	false	Message: 1718ms	.	.	.	.	.	.	.	.	.	.	.	INVISIBLE_BOUNDARY[1]	1718	516.30	378.50	sjw.edf	RIGHT	5798	1082371	Full Trial Period	1076573	44	Trial: 44	1076573	71	ÒÎ×Ó	ÍøÇò	Ãµ¹å	j	j
sjw	.	.	.	.	280	1975	5	1696	516.30	378.50	11	[1]	1	RECTANGLE_INTERESTAREA	false	false	Message: 1725ms	.	.	.	.	.	.	.	.	.	.	.	SYNCTIME	1725	516.30	378.50	sjw.edf	RIGHT	5798	1082371	Full Trial Period	1076573	44	Trial: 44	1076573	71	ÒÎ×Ó	ÍøÇò	Ãµ¹å	j	j
sjw	.	.	.	.	.	.	.	.	.	.	12	.	.	.	false	false	Message: 3020ms	10.09	201.83	50	3040	868.90	393.60	10	355.70	2991	572.20	349.00	INVISIBLE_BOUNDARY[2]	3020	.	.	sjw.edf	RIGHT	5798	1082371	Full Trial Period	1076573	44	Trial: 44	1076573	71	ÒÎ×Ó	ÍøÇò	Ãµ¹å	j	j
sjw	.	.	.	.	.	.	.	.	.	.	13	.	.	.	false	false	Message: 3024ms	10.09	201.83	50	3040	868.90	393.60	10	355.70	2991	572.20	349.00	SYNCTIME	3024	.	.	sjw.edf	RIGHT	5798	1082371	Full Trial Period	1076573	44	Trial: 44	1076573	71	ÒÎ×Ó	ÍøÇò	Ãµ¹å	j	j
sjw	.	.	.	.	152	5796	17	5645	863.60	399.90	14	[1]	2	RECTANGLE_INTERESTAREA	false	false	Message: 5779ms	.	.	.	.	.	.	.	.	.	.	.	KEYBOARD	5779	863.60	399.90	sjw.edf	RIGHT	5798	1082371	Full Trial Period	1076573	44	Trial: 44	1076573	71	ÒÎ×Ó	ÍøÇò	Ãµ¹å	j	j
sjw	.	.	.	.	.	.	.	.	.	.	15	.	.	.	false	false	Message: 5842ms	.	.	.	.	.	.	.	.	.	.	.	TRIAL_RESULT 0	5842	.	.	sjw.edf	RIGHT	5798	1082371	Full Trial Period	1076573	44	Trial: 44	1076573	71	ÒÎ×Ó	ÍøÇò	Ãµ¹å	j	j
sjw	.	.	.	.	.	.	.	.	.	.	1	.	.	.	false	false	Message: -15ms	.	.	.	.	.	.	.	.	.	.	.	TRIALID 44	-15	.	.	sjw.edf	RIGHT	3358	1086787	Full Trial Period	1083429	45	Trial: 45	1083429	37	ÍøÇòÅÄ	¼ªËû	ºùÂ«	f	f
sjw	.	.	.	.	.	.	.	.	.	.	2	.	.	.	false	false	Message: -1ms	.	.	.	.	.	.	.	.	.	.	.	RECCFG CR 1000 2 0 R	-1	.	.	sjw.edf	RIGHT	3358	1086787	Full Trial Period	1083429	45	Trial: 45	1083429	37	ÍøÇòÅÄ	¼ªËû	ºùÂ«	f	f
sjw	.	.	.	.	.	.	.	.	.	.	3	.	.	.	false	false	Message: -1ms	.	.	.	.	.	.	.	.	.	.	.	ELCLCFG TOWER	-1	.	.	sjw.edf	RIGHT	3358	1086787	Full Trial Period	1083429	45	Trial: 45	1083429	37	ÍøÇòÅÄ	¼ªËû	ºùÂ«	f	f
sjw	.	.	.	.	.	.	.	.	.	.	4	.	.	.	false	false	Message: -1ms	.	.	.	.	.	.	.	.	.	.	.	GAZE_COORDS 0.00 0.00 1023.00 767.00	-1	.	.	sjw.edf	RIGHT	3358	1086787	Full Trial Period	1083429	45	Trial: 45	1083429	37	ÍøÇòÅÄ	¼ªËû	ºùÂ«	f	f
sjw	.	.	.	.	.	.	.	.	.	.	5	.	.	.	false	false	Message: -1ms	.	.	.	.	.	.	.	.	.	.	.	THRESHOLDS R 102 222	-1	.	.	sjw.edf	RIGHT	3358	1086787	Full Trial Period	1083429	45	Trial: 45	1083429	37	ÍøÇòÅÄ	¼ªËû	ºùÂ«	f	f
sjw	.	.	.	.	.	.	.	.	.	.	6	.	.	.	false	false	Message: -1ms	.	.	.	.	.	.	.	.	.	.	.	ELCL_PROC CENTROID (3)	-1	.	.	sjw.edf	RIGHT	3358	1086787	Full Trial Period	1083429	45	Trial: 45	1083429	37	ÍøÇòÅÄ	¼ªËû	ºùÂ«	f	f
sjw	.	.	.	.	.	.	.	.	.	.	7	.	.	.	false	false	Message: -1ms	.	.	.	.	.	.	.	.	.	.	.	ELCL_PCR_PARAM 5 3.0	-1	.	.	sjw.edf	RIGHT	3358	1086787	Full Trial Period	1083429	45	Trial: 45	1083429	37	ÍøÇòÅÄ	¼ªËû	ºùÂ«	f	f
sjw	.	.	.	.	.	.	.	.	.	.	8	.	.	.	false	true	Message: 0ms	.	.	.	.	.	.	.	.	.	.	.	!MODE RECORD CR 1000 2 0 R	0	.	.	sjw.edf	RIGHT	3358	1086787	Full Trial Period	1083429	45	Trial: 45	1083429	37	ÍøÇòÅÄ	¼ªËû	ºùÂ«	f	f
sjw	.	.	.	.	221	227	1	7	161.20	394.40	9	.	.	.	false	false	Message: 43ms	.	.	.	.	.	.	.	.	.	.	.	SYNCTIME	43	161.20	394.40	sjw.edf	RIGHT	3358	1086787	Full Trial Period	1083429	45	Trial: 45	1083429	37	ÍøÇòÅÄ	¼ªËû	ºùÂ«	f	f
sjw	.	.	.	.	.	.	.	.	.	.	10	.	.	.	false	false	Message: 1481ms	1.78	80.91	22	1492	542.70	391.30	5	149.00	1471	493.60	375.00	INVISIBLE_BOUNDARY[1]	1481	.	.	sjw.edf	RIGHT	3358	1086787	Full Trial Period	1083429	45	Trial: 45	1083429	37	ÍøÇòÅÄ	¼ªËû	ºùÂ«	f	f
sjw	.	.	.	.	276	1768	6	1493	536.20	390.60	11	.	.	.	false	false	Message: 1493ms	.	.	.	.	.	.	.	.	.	.	.	SYNCTIME	1493	.	.	sjw.edf	RIGHT	3358	1086787	Full Trial Period	1083429	45	Trial: 45	1083429	37	ÍøÇòÅÄ	¼ªËû	ºùÂ«	f	f
sjw	.	.	.	.	.	.	.	.	.	.	12	.	.	.	false	false	Message: 2551ms	11.36	222.82	51	2571	890.70	402.90	9	387.10	2521	552.00	376.50	INVISIBLE_BOUNDARY[2]	2551	.	.	sjw.edf	RIGHT	3358	1086787	Full Trial Period	1083429	45	Trial: 45	1083429	37	ÍøÇòÅÄ	¼ªËû	ºùÂ«	f	f
sjw	.	.	.	.	.	.	.	.	.	.	13	.	.	.	false	false	Message: 2559ms	11.36	222.82	51	2571	890.70	402.90	9	387.10	2521	552.00	376.50	SYNCTIME	2559	.	.	sjw.edf	RIGHT	3358	1086787	Full Trial Period	1083429	45	Trial: 45	1083429	37	ÍøÇòÅÄ	¼ªËû	ºùÂ«	f	f
sjw	.	.	.	.	.	.	.	.	.	.	14	.	.	.	false	false	Message: 3339ms	11.56	79.21	146	3356	527.80	397.90	13	339.30	3211	872.20	385.90	KEYBOARD	3339	.	.	sjw.edf	RIGHT	3358	1086787	Full Trial Period	1083429	45	Trial: 45	1083429	37	ÍøÇòÅÄ	¼ªËû	ºùÂ«	f	f
sjw	.	.	.	.	.	.	.	.	.	.	15	.	.	.	false	false	Message: 3396ms	.	.	.	.	.	.	.	.	.	.	.	TRIAL_RESULT 0	3396	.	.	sjw.edf	RIGHT	3358	1086787	Full Trial Period	1083429	45	Trial: 45	1083429	37	ÍøÇòÅÄ	¼ªËû	ºùÂ«	f	f
sjw	.	.	.	.	.	.	.	.	.	.	1	.	.	.	false	false	Message: -19ms	.	.	.	.	.	.	.	.	.	.	.	TRIALID 45	-19	.	.	sjw.edf	RIGHT	2828	1090610	Full Trial Period	1087782	46	Trial: 46	1087782	60	µ°¾í	¸Ö±Ê	ÏãÑÌ	j	j
sjw	.	.	.	.	.	.	.	.	.	.	2	.	.	.	false	false	Message: -1ms	.	.	.	.	.	.	.	.	.	.	.	RECCFG CR 1000 2 0 R	-1	.	.	sjw.edf	RIGHT	2828	1090610	Full Trial Period	1087782	46	Trial: 46	1087782	60	µ°¾í	¸Ö±Ê	ÏãÑÌ	j	j
sjw	.	.	.	.	.	.	.	.	.	.	3	.	.	.	false	false	Message: -1ms	.	.	.	.	.	.	.	.	.	.	.	ELCLCFG TOWER	-1	.	.	sjw.edf	RIGHT	2828	1090610	Full Trial Period	1087782	46	Trial: 46	1087782	60	µ°¾í	¸Ö±Ê	ÏãÑÌ	j	j
sjw	.	.	.	.	.	.	.	.	.	.	4	.	.	.	false	false	Message: -1ms	.	.	.	.	.	.	.	.	.	.	.	GAZE_COORDS 0.00 0.00 1023.00 767.00	-1	.	.	sjw.edf	RIGHT	2828	1090610	Full Trial Period	1087782	46	Trial: 46	1087782	60	µ°¾í	¸Ö±Ê	ÏãÑÌ	j	j
sjw	.	.	.	.	.	.	.	.	.	.	5	.	.	.	false	false	Message: -1ms	.	.	.	.	.	.	.	.	.	.	.	THRESHOLDS R 102 222	-1	.	.	sjw.edf	RIGHT	2828	1090610	Full Trial Period	1087782	46	Trial: 46	1087782	60	µ°¾í	¸Ö±Ê	ÏãÑÌ	j	j
sjw	.	.	.	.	.	.	.	.	.	.	6	.	.	.	false	false	Message: -1ms	.	.	.	.	.	.	.	.	.	.	.	ELCL_PROC CENTROID (3)	-1	.	.	sjw.edf	RIGHT	2828	1090610	Full Trial Period	1087782	46	Trial: 46	1087782	60	µ°¾í	¸Ö±Ê	ÏãÑÌ	j	j
sjw	.	.	.	.	.	.	.	.	.	.	7	.	.	.	false	false	Message: -1ms	.	.	.	.	.	.	.	.	.	.	.	ELCL_PCR_PARAM 5 3.0	-1	.	.	sjw.edf	RIGHT	2828	1090610	Full Trial Period	1087782	46	Trial: 46	1087782	60	µ°¾í	¸Ö±Ê	ÏãÑÌ	j	j
sjw	.	.	.	.	.	.	.	.	.	.	8	.	.	.	false	true	Message: 0ms	.	.	.	.	.	.	.	.	.	.	.	!MODE RECORD CR 1000 2 0 R	0	.	.	sjw.edf	RIGHT	2828	1090610	Full Trial Period	1087782	46	Trial: 46	1087782	60	µ°¾í	¸Ö±Ê	ÏãÑÌ	j	j
sjw	.	.	.	.	228	234	1	7	169.40	395.20	9	.	.	.	false	false	Message: 47ms	.	.	.	.	.	.	.	.	.	.	.	SYNCTIME	47	169.40	395.20	sjw.edf	RIGHT	2828	1090610	Full Trial Period	1087782	46	Trial: 46	1087782	60	µ°¾í	¸Ö±Ê	ÏãÑÌ	j	j
sjw	.	.	.	.	.	.	.	.	.	.	10	.	.	.	false	false	Message: 618ms	10.21	208.34	49	638	494.10	374.50	3	400.90	590	191.90	391.30	INVISIBLE_BOUNDARY[1]	618	.	.	sjw.edf	RIGHT	2828	1090610	Full Trial Period	1087782	46	Trial: 46	1087782	60	µ°¾í	¸Ö±Ê	ÏãÑÌ	j	j
sjw	.	.	.	.	.	.	.	.	.	.	11	.	.	.	false	false	Message: 622ms	10.21	208.34	49	638	494.10	374.50	3	400.90	590	191.90	391.30	SYNCTIME	622	.	.	sjw.edf	RIGHT	2828	1090610	Full Trial Period	1087782	46	Trial: 46	1087782	60	µ°¾í	¸Ö±Ê	ÏãÑÌ	j	j
sjw	.	.	.	.	.	.	.	.	.	.	12	.	.	.	false	false	Message: 1341ms	10.91	222.75	49	1360	885.70	399.20	6	349.50	1312	560.00	390.90	INVISIBLE_BOUNDARY[2]	1341	.	.	sjw.edf	RIGHT	2828	1090610	Full Trial Period	1087782	46	Trial: 46	1087782	60	µ°¾í	¸Ö±Ê	ÏãÑÌ	j	j
sjw	.	.	.	.	.	.	.	.	.	.	13	.	.	.	false	false	Message: 1347ms	10.91	222.75	49	1360	885.70	399.20	6	349.50	1312	560.00	390.90	SYNCTIME	1347	.	.	sjw.edf	RIGHT	2828	1090610	Full Trial Period	1087782	46	Trial: 46	1087782	60	µ°¾í	¸Ö±Ê	ÏãÑÌ	j	j
sjw	.	.	.	.	.	.	.	.	.	.	14	.	.	.	false	false	Message: 2809ms	9.11	239.70	38	2826	609.90	368.30	9	342.80	2789	880.20	392.50	KEYBOARD	2809	.	.	sjw.edf	RIGHT	2828	1090610	Full Trial Period	1087782	46	Trial: 46	1087782	60	µ°¾í	¸Ö±Ê	ÏãÑÌ	j	j
sjw	.	.	.	.	.	.	.	.	.	.	15	.	.	.	false	false	Message: 2878ms	.	.	.	.	.	.	.	.	.	.	.	TRIAL_RESULT 0	2878	.	.	sjw.edf	RIGHT	2828	1090610	Full Trial Period	1087782	46	Trial: 46	1087782	60	µ°¾í	¸Ö±Ê	ÏãÑÌ	j	j
sjw	.	.	.	.	.	.	.	.	.	.	1	.	.	.	false	false	Message: -17ms	.	.	.	.	.	.	.	.	.	.	.	TRIALID 46	-17	.	.	sjw.edf	RIGHT	5040	1096611	Full Trial Period	1091571	47	Trial: 47	1091571	117	Ïã½¶	Êá×Ó	ÏðÆ¤²Á	f	f
sjw	.	.	.	.	.	.	.	.	.	.	2	.	.	.	false	false	Message: -1ms	.	.	.	.	.	.	.	.	.	.	.	RECCFG CR 1000 2 0 R	-1	.	.	sjw.edf	RIGHT	5040	1096611	Full Trial Period	1091571	47	Trial: 47	1091571	117	Ïã½¶	Êá×Ó	ÏðÆ¤²Á	f	f
sjw	.	.	.	.	.	.	.	.	.	.	3	.	.	.	false	false	Message: -1ms	.	.	.	.	.	.	.	.	.	.	.	ELCLCFG TOWER	-1	.	.	sjw.edf	RIGHT	5040	1096611	Full Trial Period	1091571	47	Trial: 47	1091571	117	Ïã½¶	Êá×Ó	ÏðÆ¤²Á	f	f
sjw	.	.	.	.	.	.	.	.	.	.	4	.	.	.	false	false	Message: -1ms	.	.	.	.	.	.	.	.	.	.	.	GAZE_COORDS 0.00 0.00 1023.00 767.00	-1	.	.	sjw.edf	RIGHT	5040	1096611	Full Trial Period	1091571	47	Trial: 47	1091571	117	Ïã½¶	Êá×Ó	ÏðÆ¤²Á	f	f
sjw	.	.	.	.	.	.	.	.	.	.	5	.	.	.	false	false	Message: -1ms	.	.	.	.	.	.	.	.	.	.	.	THRESHOLDS R 102 222	-1	.	.	sjw.edf	RIGHT	5040	1096611	Full Trial Period	1091571	47	Trial: 47	1091571	117	Ïã½¶	Êá×Ó	ÏðÆ¤²Á	f	f
sjw	.	.	.	.	.	.	.	.	.	.	6	.	.	.	false	false	Message: -1ms	.	.	.	.	.	.	.	.	.	.	.	ELCL_PROC CENTROID (3)	-1	.	.	sjw.edf	RIGHT	5040	1096611	Full Trial Period	1091571	47	Trial: 47	1091571	117	Ïã½¶	Êá×Ó	ÏðÆ¤²Á	f	f
sjw	.	.	.	.	.	.	.	.	.	.	7	.	.	.	false	false	Message: -1ms	.	.	.	.	.	.	.	.	.	.	.	ELCL_PCR_PARAM 5 3.0	-1	.	.	sjw.edf	RIGHT	5040	1096611	Full Trial Period	1091571	47	Trial: 47	1091571	117	Ïã½¶	Êá×Ó	ÏðÆ¤²Á	f	f
sjw	.	.	.	.	.	.	.	.	.	.	8	.	.	.	false	true	Message: 0ms	.	.	.	.	.	.	.	.	.	.	.	!MODE RECORD CR 1000 2 0 R	0	.	.	sjw.edf	RIGHT	5040	1096611	Full Trial Period	1091571	47	Trial: 47	1091571	117	Ïã½¶	Êá×Ó	ÏðÆ¤²Á	f	f
sjw	.	.	.	.	295	301	1	7	167.80	393.10	9	.	.	.	false	false	Message: 49ms	.	.	.	.	.	.	.	.	.	.	.	SYNCTIME	49	167.80	393.10	sjw.edf	RIGHT	5040	1096611	Full Trial Period	1091571	47	Trial: 47	1091571	117	Ïã½¶	Êá×Ó	ÏðÆ¤²Á	f	f
sjw	.	.	.	.	.	.	.	.	.	.	10	.	.	.	false	false	Message: 954ms	9.64	219.04	44	974	510.00	363.80	3	422.10	931	227.20	392.50	INVISIBLE_BOUNDARY[1]	954	.	.	sjw.edf	RIGHT	5040	1096611	Full Trial Period	1091571	47	Trial: 47	1091571	117	Ïã½¶	Êá×Ó	ÏðÆ¤²Á	f	f
sjw	.	.	.	.	.	.	.	.	.	.	11	.	.	.	false	false	Message: 958ms	9.64	219.04	44	974	510.00	363.80	3	422.10	931	227.20	392.50	SYNCTIME	958	.	.	sjw.edf	RIGHT	5040	1096611	Full Trial Period	1091571	47	Trial: 47	1091571	117	Ïã½¶	Êá×Ó	ÏðÆ¤²Á	f	f
sjw	.	.	.	.	.	.	.	.	.	.	12	.	.	.	false	false	Message: 1771ms	10.18	199.63	51	1792	865.10	392.40	7	326.10	1742	562.40	381.90	INVISIBLE_BOUNDARY[2]	1771	.	.	sjw.edf	RIGHT	5040	1096611	Full Trial Period	1091571	47	Trial: 47	1091571	117	Ïã½¶	Êá×Ó	ÏðÆ¤²Á	f	f
sjw	.	.	.	.	.	.	.	.	.	.	13	.	.	.	false	false	Message: 1783ms	10.18	199.63	51	1792	865.10	392.40	7	326.10	1742	562.40	381.90	SYNCTIME	1783	.	.	sjw.edf	RIGHT	5040	1096611	Full Trial Period	1091571	47	Trial: 47	1091571	117	Ïã½¶	Êá×Ó	ÏðÆ¤²Á	f	f
sjw	.	.	.	.	36	5038	15	5003	777.90	367.90	14	.	.	.	false	false	Message: 5021ms	.	.	.	.	.	.	.	.	.	.	.	KEYBOARD	5021	777.90	367.90	sjw.edf	RIGHT	5040	1096611	Full Trial Period	1091571	47	Trial: 47	1091571	117	Ïã½¶	Êá×Ó	ÏðÆ¤²Á	f	f
sjw	.	.	.	.	.	.	.	.	.	.	15	.	.	.	false	false	Message: 5082ms	.	.	.	.	.	.	.	.	.	.	.	TRIAL_RESULT 0	5082	.	.	sjw.edf	RIGHT	5040	1096611	Full Trial Period	1091571	47	Trial: 47	1091571	117	Ïã½¶	Êá×Ó	ÏðÆ¤²Á	f	f
sjw	.	.	.	.	.	.	.	.	.	.	1	.	.	.	false	false	Message: -16ms	.	.	.	.	.	.	.	.	.	.	.	TRIALID 47	-16	.	.	sjw.edf	RIGHT	4554	1102165	Full Trial Period	1097611	48	Trial: 48	1097611	25	ÊÖïí	ÂÖÌ¥	¹þÃÜ¹Ï	f	f
sjw	.	.	.	.	.	.	.	.	.	.	2	.	.	.	false	false	Message: -1ms	.	.	.	.	.	.	.	.	.	.	.	RECCFG CR 1000 2 0 R	-1	.	.	sjw.edf	RIGHT	4554	1102165	Full Trial Period	1097611	48	Trial: 48	1097611	25	ÊÖïí	ÂÖÌ¥	¹þÃÜ¹Ï	f	f
sjw	.	.	.	.	.	.	.	.	.	.	3	.	.	.	false	false	Message: -1ms	.	.	.	.	.	.	.	.	.	.	.	ELCLCFG TOWER	-1	.	.	sjw.edf	RIGHT	4554	1102165	Full Trial Period	1097611	48	Trial: 48	1097611	25	ÊÖïí	ÂÖÌ¥	¹þÃÜ¹Ï	f	f
sjw	.	.	.	.	.	.	.	.	.	.	4	.	.	.	false	false	Message: -1ms	.	.	.	.	.	.	.	.	.	.	.	GAZE_COORDS 0.00 0.00 1023.00 767.00	-1	.	.	sjw.edf	RIGHT	4554	1102165	Full Trial Period	1097611	48	Trial: 48	1097611	25	ÊÖïí	ÂÖÌ¥	¹þÃÜ¹Ï	f	f
sjw	.	.	.	.	.	.	.	.	.	.	5	.	.	.	false	false	Message: -1ms	.	.	.	.	.	.	.	.	.	.	.	THRESHOLDS R 102 222	-1	.	.	sjw.edf	RIGHT	4554	1102165	Full Trial Period	1097611	48	Trial: 48	1097611	25	ÊÖïí	ÂÖÌ¥	¹þÃÜ¹Ï	f	f
sjw	.	.	.	.	.	.	.	.	.	.	6	.	.	.	false	false	Message: -1ms	.	.	.	.	.	.	.	.	.	.	.	ELCL_PROC CENTROID (3)	-1	.	.	sjw.edf	RIGHT	4554	1102165	Full Trial Period	1097611	48	Trial: 48	1097611	25	ÊÖïí	ÂÖÌ¥	¹þÃÜ¹Ï	f	f
sjw	.	.	.	.	.	.	.	.	.	.	7	.	.	.	false	false	Message: -1ms	.	.	.	.	.	.	.	.	.	.	.	ELCL_PCR_PARAM 5 3.0	-1	.	.	sjw.edf	RIGHT	4554	1102165	Full Trial Period	1097611	48	Trial: 48	1097611	25	ÊÖïí	ÂÖÌ¥	¹þÃÜ¹Ï	f	f
sjw	.	.	.	.	.	.	.	.	.	.	8	.	.	.	false	true	Message: 0ms	.	.	.	.	.	.	.	.	.	.	.	!MODE RECORD CR 1000 2 0 R	0	.	.	sjw.edf	RIGHT	4554	1102165	Full Trial Period	1097611	48	Trial: 48	1097611	25	ÊÖïí	ÂÖÌ¥	¹þÃÜ¹Ï	f	f
sjw	.	.	.	.	457	463	1	7	156.70	396.00	9	.	.	.	false	false	Message: 50ms	.	.	.	.	.	.	.	.	.	.	.	SYNCTIME	50	156.70	396.00	sjw.edf	RIGHT	4554	1102165	Full Trial Period	1097611	48	Trial: 48	1097611	25	ÊÖïí	ÂÖÌ¥	¹þÃÜ¹Ï	f	f
sjw	.	.	.	.	224	1516	4	1293	465.50	372.30	10	.	.	.	false	false	Message: 1450ms	.	.	.	.	.	.	.	.	.	.	.	INVISIBLE_BOUNDARY[1]	1450	465.50	372.30	sjw.edf	RIGHT	4554	1102165	Full Trial Period	1097611	48	Trial: 48	1097611	25	ÊÖïí	ÂÖÌ¥	¹þÃÜ¹Ï	f	f
sjw	.	.	.	.	224	1516	4	1293	465.50	372.30	11	.	.	.	false	false	Message: 1458ms	.	.	.	.	.	.	.	.	.	.	.	SYNCTIME	1458	465.50	372.30	sjw.edf	RIGHT	4554	1102165	Full Trial Period	1097611	48	Trial: 48	1097611	25	ÊÖïí	ÂÖÌ¥	¹þÃÜ¹Ï	f	f
sjw	.	.	.	.	.	.	.	.	.	.	12	.	.	.	false	false	Message: 2251ms	9.83	182.09	54	2269	837.60	396.40	7	330.00	2216	547.80	365.30	INVISIBLE_BOUNDARY[2]	2251	.	.	sjw.edf	RIGHT	4554	1102165	Full Trial Period	1097611	48	Trial: 48	1097611	25	ÊÖïí	ÂÖÌ¥	¹þÃÜ¹Ï	f	f
sjw	.	.	.	.	.	.	.	.	.	.	13	.	.	.	false	false	Message: 2258ms	9.83	182.09	54	2269	837.60	396.40	7	330.00	2216	547.80	365.30	SYNCTIME	2258	.	.	sjw.edf	RIGHT	4554	1102165	Full Trial Period	1097611	48	Trial: 48	1097611	25	ÊÖïí	ÂÖÌ¥	¹þÃÜ¹Ï	f	f
sjw	.	.	.	.	237	4552	11	4316	660.00	367.00	14	.	.	.	false	false	Message: 4535ms	.	.	.	.	.	.	.	.	.	.	.	KEYBOARD	4535	660.00	367.00	sjw.edf	RIGHT	4554	1102165	Full Trial Period	1097611	48	Trial: 48	1097611	25	ÊÖïí	ÂÖÌ¥	¹þÃÜ¹Ï	f	f
sjw	.	.	.	.	.	.	.	.	.	.	15	.	.	.	false	false	Message: 4599ms	.	.	.	.	.	.	.	.	.	.	.	TRIAL_RESULT 0	4599	.	.	sjw.edf	RIGHT	4554	1102165	Full Trial Period	1097611	48	Trial: 48	1097611	25	ÊÖïí	ÂÖÌ¥	¹þÃÜ¹Ï	f	f
sjw	.	.	.	.	.	.	.	.	.	.	1	.	.	.	false	false	Message: -21ms	.	.	.	.	.	.	.	.	.	.	.	TRIALID 48	-21	.	.	sjw.edf	RIGHT	6321	1109452	Full Trial Period	1103131	49	Trial: 49	1103131	95	ÐÅ·â	¹úÆì	ÓÍ»­	j	j
sjw	.	.	.	.	.	.	.	.	.	.	2	.	.	.	false	false	Message: -1ms	.	.	.	.	.	.	.	.	.	.	.	RECCFG CR 1000 2 0 R	-1	.	.	sjw.edf	RIGHT	6321	1109452	Full Trial Period	1103131	49	Trial: 49	1103131	95	ÐÅ·â	¹úÆì	ÓÍ»­	j	j
sjw	.	.	.	.	.	.	.	.	.	.	3	.	.	.	false	false	Message: -1ms	.	.	.	.	.	.	.	.	.	.	.	ELCLCFG TOWER	-1	.	.	sjw.edf	RIGHT	6321	1109452	Full Trial Period	1103131	49	Trial: 49	1103131	95	ÐÅ·â	¹úÆì	ÓÍ»­	j	j
sjw	.	.	.	.	.	.	.	.	.	.	4	.	.	.	false	false	Message: -1ms	.	.	.	.	.	.	.	.	.	.	.	GAZE_COORDS 0.00 0.00 1023.00 767.00	-1	.	.	sjw.edf	RIGHT	6321	1109452	Full Trial Period	1103131	49	Trial: 49	1103131	95	ÐÅ·â	¹úÆì	ÓÍ»­	j	j
sjw	.	.	.	.	.	.	.	.	.	.	5	.	.	.	false	false	Message: -1ms	.	.	.	.	.	.	.	.	.	.	.	THRESHOLDS R 102 222	-1	.	.	sjw.edf	RIGHT	6321	1109452	Full Trial Period	1103131	49	Trial: 49	1103131	95	ÐÅ·â	¹úÆì	ÓÍ»­	j	j
sjw	.	.	.	.	.	.	.	.	.	.	6	.	.	.	false	false	Message: -1ms	.	.	.	.	.	.	.	.	.	.	.	ELCL_PROC CENTROID (3)	-1	.	.	sjw.edf	RIGHT	6321	1109452	Full Trial Period	1103131	49	Trial: 49	1103131	95	ÐÅ·â	¹úÆì	ÓÍ»­	j	j
sjw	.	.	.	.	.	.	.	.	.	.	7	.	.	.	false	false	Message: -1ms	.	.	.	.	.	.	.	.	.	.	.	ELCL_PCR_PARAM 5 3.0	-1	.	.	sjw.edf	RIGHT	6321	1109452	Full Trial Period	1103131	49	Trial: 49	1103131	95	ÐÅ·â	¹úÆì	ÓÍ»­	j	j
sjw	.	.	.	.	.	.	.	.	.	.	8	.	.	.	false	true	Message: 0ms	.	.	.	.	.	.	.	.	.	.	.	!MODE RECORD CR 1000 2 0 R	0	.	.	sjw.edf	RIGHT	6321	1109452	Full Trial Period	1103131	49	Trial: 49	1103131	95	ÐÅ·â	¹úÆì	ÓÍ»­	j	j
sjw	.	.	.	.	242	248	1	7	172.90	386.40	9	.	.	.	false	false	Message: 45ms	.	.	.	.	.	.	.	.	.	.	.	SYNCTIME	45	172.90	386.40	sjw.edf	RIGHT	6321	1109452	Full Trial Period	1103131	49	Trial: 49	1103131	95	ÐÅ·â	¹úÆì	ÓÍ»­	j	j
sjw	.	.	.	.	.	.	.	.	.	.	10	.	.	.	false	false	Message: 2763ms	0.51	2.09	244	2977	474.20	376.50	10	987.40	2734	487.20	369.50	INVISIBLE_BOUNDARY[1]	2763	.	.	sjw.edf	RIGHT	6321	1109452	Full Trial Period	1103131	49	Trial: 49	1103131	95	ÐÅ·â	¹úÆì	ÓÍ»­	j	j
sjw	.	.	.	.	.	.	.	.	.	.	11	.	.	.	false	false	Message: 2770ms	0.51	2.09	244	2977	474.20	376.50	10	987.40	2734	487.20	369.50	SYNCTIME	2770	.	.	sjw.edf	RIGHT	6321	1109452	Full Trial Period	1103131	49	Trial: 49	1103131	95	ÐÅ·â	¹úÆì	ÓÍ»­	j	j
sjw	.	.	.	.	.	.	.	.	.	.	12	.	.	.	false	false	Message: 3806ms	13.24	228.24	58	3830	935.20	367.90	14	379.90	3773	538.30	381.20	INVISIBLE_BOUNDARY[2]	3806	.	.	sjw.edf	RIGHT	6321	1109452	Full Trial Period	1103131	49	Trial: 49	1103131	95	ÐÅ·â	¹úÆì	ÓÍ»­	j	j
sjw	.	.	.	.	.	.	.	.	.	.	13	.	.	.	false	false	Message: 3811ms	13.24	228.24	58	3830	935.20	367.90	14	379.90	3773	538.30	381.20	SYNCTIME	3811	.	.	sjw.edf	RIGHT	6321	1109452	Full Trial Period	1103131	49	Trial: 49	1103131	95	ÐÅ·â	¹úÆì	ÓÍ»­	j	j
sjw	.	.	.	.	177	6319	24	6143	602.40	388.80	14	.	.	.	false	false	Message: 6302ms	.	.	.	.	.	.	.	.	.	.	.	KEYBOARD	6302	602.40	388.80	sjw.edf	RIGHT	6321	1109452	Full Trial Period	1103131	49	Trial: 49	1103131	95	ÐÅ·â	¹úÆì	ÓÍ»­	j	j
sjw	.	.	.	.	.	.	.	.	.	.	15	.	.	.	false	false	Message: 6368ms	.	.	.	.	.	.	.	.	.	.	.	TRIAL_RESULT 0	6368	.	.	sjw.edf	RIGHT	6321	1109452	Full Trial Period	1103131	49	Trial: 49	1103131	95	ÐÅ·â	¹úÆì	ÓÍ»­	j	j
sjw	.	.	.	.	.	.	.	.	.	.	1	.	.	.	false	false	Message: -50ms	.	.	.	.	.	.	.	.	.	.	.	TRIALID 49	-50	.	.	sjw.edf	RIGHT	6312	1117213	Full Trial Period	1110901	50	Trial: 50	1110901	13	Ì«Ñô	¼å±ý	¹þÃÜ¹Ï	f	f
sjw	.	.	.	.	.	.	.	.	.	.	2	.	.	.	false	false	Message: -1ms	.	.	.	.	.	.	.	.	.	.	.	RECCFG CR 1000 2 0 R	-1	.	.	sjw.edf	RIGHT	6312	1117213	Full Trial Period	1110901	50	Trial: 50	1110901	13	Ì«Ñô	¼å±ý	¹þÃÜ¹Ï	f	f
sjw	.	.	.	.	.	.	.	.	.	.	3	.	.	.	false	false	Message: -1ms	.	.	.	.	.	.	.	.	.	.	.	ELCLCFG TOWER	-1	.	.	sjw.edf	RIGHT	6312	1117213	Full Trial Period	1110901	50	Trial: 50	1110901	13	Ì«Ñô	¼å±ý	¹þÃÜ¹Ï	f	f
sjw	.	.	.	.	.	.	.	.	.	.	4	.	.	.	false	false	Message: -1ms	.	.	.	.	.	.	.	.	.	.	.	GAZE_COORDS 0.00 0.00 1023.00 767.00	-1	.	.	sjw.edf	RIGHT	6312	1117213	Full Trial Period	1110901	50	Trial: 50	1110901	13	Ì«Ñô	¼å±ý	¹þÃÜ¹Ï	f	f
sjw	.	.	.	.	.	.	.	.	.	.	5	.	.	.	false	false	Message: -1ms	.	.	.	.	.	.	.	.	.	.	.	THRESHOLDS R 102 222	-1	.	.	sjw.edf	RIGHT	6312	1117213	Full Trial Period	1110901	50	Trial: 50	1110901	13	Ì«Ñô	¼å±ý	¹þÃÜ¹Ï	f	f
sjw	.	.	.	.	.	.	.	.	.	.	6	.	.	.	false	false	Message: -1ms	.	.	.	.	.	.	.	.	.	.	.	ELCL_PROC CENTROID (3)	-1	.	.	sjw.edf	RIGHT	6312	1117213	Full Trial Period	1110901	50	Trial: 50	1110901	13	Ì«Ñô	¼å±ý	¹þÃÜ¹Ï	f	f
sjw	.	.	.	.	.	.	.	.	.	.	7	.	.	.	false	false	Message: -1ms	.	.	.	.	.	.	.	.	.	.	.	ELCL_PCR_PARAM 5 3.0	-1	.	.	sjw.edf	RIGHT	6312	1117213	Full Trial Period	1110901	50	Trial: 50	1110901	13	Ì«Ñô	¼å±ý	¹þÃÜ¹Ï	f	f
sjw	.	.	.	.	.	.	.	.	.	.	8	.	.	.	false	true	Message: 0ms	.	.	.	.	.	.	.	.	.	.	.	!MODE RECORD CR 1000 2 0 R	0	.	.	sjw.edf	RIGHT	6312	1117213	Full Trial Period	1110901	50	Trial: 50	1110901	13	Ì«Ñô	¼å±ý	¹þÃÜ¹Ï	f	f
sjw	.	.	.	.	369	375	1	7	174.60	396.60	9	.	.	.	false	false	Message: 41ms	.	.	.	.	.	.	.	.	.	.	.	SYNCTIME	41	174.60	396.60	sjw.edf	RIGHT	6312	1117213	Full Trial Period	1110901	50	Trial: 50	1110901	13	Ì«Ñô	¼å±ý	¹þÃÜ¹Ï	f	f
sjw	.	.	.	.	.	.	.	.	.	.	10	.	.	.	false	false	Message: 3084ms	10.92	232.29	47	3103	510.90	396.70	11	436.90	3057	187.20	393.90	INVISIBLE_BOUNDARY[1]	3084	.	.	sjw.edf	RIGHT	6312	1117213	Full Trial Period	1110901	50	Trial: 50	1110901	13	Ì«Ñô	¼å±ý	¹þÃÜ¹Ï	f	f
sjw	.	.	.	.	.	.	.	.	.	.	11	.	.	.	false	false	Message: 3091ms	10.92	232.29	47	3103	510.90	396.70	11	436.90	3057	187.20	393.90	SYNCTIME	3091	.	.	sjw.edf	RIGHT	6312	1117213	Full Trial Period	1110901	50	Trial: 50	1110901	13	Ì«Ñô	¼å±ý	¹þÃÜ¹Ï	f	f
sjw	.	.	.	.	.	.	.	.	.	.	12	.	.	.	false	false	Message: 5175ms	10.08	219.09	46	5189	835.90	395.10	16	369.10	5144	539.60	361.30	INVISIBLE_BOUNDARY[2]	5175	.	.	sjw.edf	RIGHT	6312	1117213	Full Trial Period	1110901	50	Trial: 50	1110901	13	Ì«Ñô	¼å±ý	¹þÃÜ¹Ï	f	f
sjw	.	.	.	.	.	.	.	.	.	.	13	.	.	.	false	false	Message: 5182ms	10.08	219.09	46	5189	835.90	395.10	16	369.10	5144	539.60	361.30	SYNCTIME	5182	.	.	sjw.edf	RIGHT	6312	1117213	Full Trial Period	1110901	50	Trial: 50	1110901	13	Ì«Ñô	¼å±ý	¹þÃÜ¹Ï	f	f
sjw	.	.	.	.	266	6296	20	6031	548.30	361.70	14	.	.	.	false	false	Message: 6293ms	.	.	.	.	.	.	.	.	.	.	.	KEYBOARD	6293	548.30	361.70	sjw.edf	RIGHT	6312	1117213	Full Trial Period	1110901	50	Trial: 50	1110901	13	Ì«Ñô	¼å±ý	¹þÃÜ¹Ï	f	f
sjw	.	.	.	.	.	.	.	.	.	.	15	.	.	.	false	false	Message: 6357ms	.	.	.	.	.	.	.	.	.	.	.	TRIAL_RESULT 0	6357	.	.	sjw.edf	RIGHT	6312	1117213	Full Trial Period	1110901	50	Trial: 50	1110901	13	Ì«Ñô	¼å±ý	¹þÃÜ¹Ï	f	f
sjw	.	.	.	.	.	.	.	.	.	.	1	.	.	.	false	false	Message: -16ms	.	.	.	.	.	.	.	.	.	.	.	TRIALID 50	-16	.	.	sjw.edf	RIGHT	13471	1132286	Full Trial Period	1118815	51	Trial: 51	1118815	27	¸ÊÕá	ÂÖÌ¥	ÊÖïí	j	j
sjw	.	.	.	.	.	.	.	.	.	.	2	.	.	.	false	false	Message: -1ms	.	.	.	.	.	.	.	.	.	.	.	RECCFG CR 1000 2 0 R	-1	.	.	sjw.edf	RIGHT	13471	1132286	Full Trial Period	1118815	51	Trial: 51	1118815	27	¸ÊÕá	ÂÖÌ¥	ÊÖïí	j	j
sjw	.	.	.	.	.	.	.	.	.	.	3	.	.	.	false	false	Message: -1ms	.	.	.	.	.	.	.	.	.	.	.	ELCLCFG TOWER	-1	.	.	sjw.edf	RIGHT	13471	1132286	Full Trial Period	1118815	51	Trial: 51	1118815	27	¸ÊÕá	ÂÖÌ¥	ÊÖïí	j	j
sjw	.	.	.	.	.	.	.	.	.	.	4	.	.	.	false	false	Message: -1ms	.	.	.	.	.	.	.	.	.	.	.	GAZE_COORDS 0.00 0.00 1023.00 767.00	-1	.	.	sjw.edf	RIGHT	13471	1132286	Full Trial Period	1118815	51	Trial: 51	1118815	27	¸ÊÕá	ÂÖÌ¥	ÊÖïí	j	j
sjw	.	.	.	.	.	.	.	.	.	.	5	.	.	.	false	false	Message: -1ms	.	.	.	.	.	.	.	.	.	.	.	THRESHOLDS R 102 222	-1	.	.	sjw.edf	RIGHT	13471	1132286	Full Trial Period	1118815	51	Trial: 51	1118815	27	¸ÊÕá	ÂÖÌ¥	ÊÖïí	j	j
sjw	.	.	.	.	.	.	.	.	.	.	6	.	.	.	false	false	Message: -1ms	.	.	.	.	.	.	.	.	.	.	.	ELCL_PROC CENTROID (3)	-1	.	.	sjw.edf	RIGHT	13471	1132286	Full Trial Period	1118815	51	Trial: 51	1118815	27	¸ÊÕá	ÂÖÌ¥	ÊÖïí	j	j
sjw	.	.	.	.	.	.	.	.	.	.	7	.	.	.	false	false	Message: -1ms	.	.	.	.	.	.	.	.	.	.	.	ELCL_PCR_PARAM 5 3.0	-1	.	.	sjw.edf	RIGHT	13471	1132286	Full Trial Period	1118815	51	Trial: 51	1118815	27	¸ÊÕá	ÂÖÌ¥	ÊÖïí	j	j
sjw	.	.	.	.	.	.	.	.	.	.	8	.	.	.	false	true	Message: 0ms	.	.	.	.	.	.	.	.	.	.	.	!MODE RECORD CR 1000 2 0 R	0	.	.	sjw.edf	RIGHT	13471	1132286	Full Trial Period	1118815	51	Trial: 51	1118815	27	¸ÊÕá	ÂÖÌ¥	ÊÖïí	j	j
sjw	.	.	.	.	248	254	1	7	166.10	397.90	9	.	.	.	false	false	Message: 43ms	.	.	.	.	.	.	.	.	.	.	.	SYNCTIME	43	166.10	397.90	sjw.edf	RIGHT	13471	1132286	Full Trial Period	1118815	51	Trial: 51	1118815	27	¸ÊÕá	ÂÖÌ¥	ÊÖïí	j	j
sjw	.	.	.	.	.	.	.	.	.	.	10	.	.	.	false	false	Message: 7696ms	8.68	206.58	42	7705	425.10	378.60	22	374.40	7664	167.50	394.70	INVISIBLE_BOUNDARY[1]	7696	.	.	sjw.edf	RIGHT	13471	1132286	Full Trial Period	1118815	51	Trial: 51	1118815	27	¸ÊÕá	ÂÖÌ¥	ÊÖïí	j	j
sjw	.	.	.	.	.	.	.	.	.	.	11	.	.	.	false	false	Message: 7699ms	8.68	206.58	42	7705	425.10	378.60	22	374.40	7664	167.50	394.70	SYNCTIME	7699	.	.	sjw.edf	RIGHT	13471	1132286	Full Trial Period	1118815	51	Trial: 51	1118815	27	¸ÊÕá	ÂÖÌ¥	ÊÖïí	j	j
sjw	.	.	.	.	.	.	.	.	.	.	12	.	.	.	false	false	Message: 10856ms	10.42	36.17	288	11113	870.10	349.80	32	358.90	10826	562.10	378.50	INVISIBLE_BOUNDARY[2]	10856	.	.	sjw.edf	RIGHT	13471	1132286	Full Trial Period	1118815	51	Trial: 51	1118815	27	¸ÊÕá	ÂÖÌ¥	ÊÖïí	j	j
sjw	.	.	.	.	.	.	.	.	.	.	13	.	.	.	false	false	Message: 10866ms	10.42	36.17	288	11113	870.10	349.80	32	358.90	10826	562.10	378.50	SYNCTIME	10866	.	.	sjw.edf	RIGHT	13471	1132286	Full Trial Period	1118815	51	Trial: 51	1118815	27	¸ÊÕá	ÂÖÌ¥	ÊÖïí	j	j
sjw	.	.	.	.	.	.	.	.	.	.	14	.	.	.	false	false	Message: 13452ms	1.48	1.04	1422	13469	868.50	367.20	37	3270.00	12048	848.90	328.70	KEYBOARD	13452	.	.	sjw.edf	RIGHT	13471	1132286	Full Trial Period	1118815	51	Trial: 51	1118815	27	¸ÊÕá	ÂÖÌ¥	ÊÖïí	j	j
sjw	.	.	.	.	.	.	.	.	.	.	15	.	.	.	false	false	Message: 13518ms	.	.	.	.	.	.	.	.	.	.	.	TRIAL_RESULT 0	13518	.	.	sjw.edf	RIGHT	13471	1132286	Full Trial Period	1118815	51	Trial: 51	1118815	27	¸ÊÕá	ÂÖÌ¥	ÊÖïí	j	j
sjw	.	.	.	.	.	.	.	.	.	.	1	.	.	.	false	false	Message: -17ms	.	.	.	.	.	.	.	.	.	.	.	TRIALID 51	-17	.	.	sjw.edf	RIGHT	4733	1138280	Full Trial Period	1133547	52	Trial: 52	1133547	67	ÄûÃÊ	éÏé­Çò	²£Á§Öé	f	f
sjw	.	.	.	.	.	.	.	.	.	.	2	.	.	.	false	false	Message: -1ms	.	.	.	.	.	.	.	.	.	.	.	RECCFG CR 1000 2 0 R	-1	.	.	sjw.edf	RIGHT	4733	1138280	Full Trial Period	1133547	52	Trial: 52	1133547	67	ÄûÃÊ	éÏé­Çò	²£Á§Öé	f	f
sjw	.	.	.	.	.	.	.	.	.	.	3	.	.	.	false	false	Message: -1ms	.	.	.	.	.	.	.	.	.	.	.	ELCLCFG TOWER	-1	.	.	sjw.edf	RIGHT	4733	1138280	Full Trial Period	1133547	52	Trial: 52	1133547	67	ÄûÃÊ	éÏé­Çò	²£Á§Öé	f	f
sjw	.	.	.	.	.	.	.	.	.	.	4	.	.	.	false	false	Message: -1ms	.	.	.	.	.	.	.	.	.	.	.	GAZE_COORDS 0.00 0.00 1023.00 767.00	-1	.	.	sjw.edf	RIGHT	4733	1138280	Full Trial Period	1133547	52	Trial: 52	1133547	67	ÄûÃÊ	éÏé­Çò	²£Á§Öé	f	f
sjw	.	.	.	.	.	.	.	.	.	.	5	.	.	.	false	false	Message: -1ms	.	.	.	.	.	.	.	.	.	.	.	THRESHOLDS R 102 222	-1	.	.	sjw.edf	RIGHT	4733	1138280	Full Trial Period	1133547	52	Trial: 52	1133547	67	ÄûÃÊ	éÏé­Çò	²£Á§Öé	f	f
sjw	.	.	.	.	.	.	.	.	.	.	6	.	.	.	false	false	Message: -1ms	.	.	.	.	.	.	.	.	.	.	.	ELCL_PROC CENTROID (3)	-1	.	.	sjw.edf	RIGHT	4733	1138280	Full Trial Period	1133547	52	Trial: 52	1133547	67	ÄûÃÊ	éÏé­Çò	²£Á§Öé	f	f
sjw	.	.	.	.	.	.	.	.	.	.	7	.	.	.	false	false	Message: -1ms	.	.	.	.	.	.	.	.	.	.	.	ELCL_PCR_PARAM 5 3.0	-1	.	.	sjw.edf	RIGHT	4733	1138280	Full Trial Period	1133547	52	Trial: 52	1133547	67	ÄûÃÊ	éÏé­Çò	²£Á§Öé	f	f
sjw	.	.	.	.	.	.	.	.	.	.	8	.	.	.	false	true	Message: 0ms	.	.	.	.	.	.	.	.	.	.	.	!MODE RECORD CR 1000 2 0 R	0	.	.	sjw.edf	RIGHT	4733	1138280	Full Trial Period	1133547	52	Trial: 52	1133547	67	ÄûÃÊ	éÏé­Çò	²£Á§Öé	f	f
sjw	.	.	.	.	297	303	1	7	159.20	403.40	9	.	.	.	false	false	Message: 41ms	.	.	.	.	.	.	.	.	.	.	.	SYNCTIME	41	159.20	403.40	sjw.edf	RIGHT	4733	1138280	Full Trial Period	1133547	52	Trial: 52	1133547	67	ÄûÃÊ	éÏé­Çò	²£Á§Öé	f	f
sjw	.	.	.	.	390	1073	3	684	435.00	376.40	10	.	.	.	false	false	Message: 938ms	.	.	.	.	.	.	.	.	.	.	.	INVISIBLE_BOUNDARY[1]	938	435.00	376.40	sjw.edf	RIGHT	4733	1138280	Full Trial Period	1133547	52	Trial: 52	1133547	67	ÄûÃÊ	éÏé­Çò	²£Á§Öé	f	f
sjw	.	.	.	.	390	1073	3	684	435.00	376.40	11	.	.	.	false	false	Message: 950ms	.	.	.	.	.	.	.	.	.	.	.	SYNCTIME	950	435.00	376.40	sjw.edf	RIGHT	4733	1138280	Full Trial Period	1133547	52	Trial: 52	1133547	67	ÄûÃÊ	éÏé­Çò	²£Á§Öé	f	f
sjw	.	.	.	.	.	.	.	.	.	.	12	.	.	.	false	false	Message: 2526ms	11.09	226.32	49	2547	916.90	403.20	8	370.90	2499	584.80	383.80	INVISIBLE_BOUNDARY[2]	2526	.	.	sjw.edf	RIGHT	4733	1138280	Full Trial Period	1133547	52	Trial: 52	1133547	67	ÄûÃÊ	éÏé­Çò	²£Á§Öé	f	f
sjw	.	.	.	.	.	.	.	.	.	.	13	.	.	.	false	false	Message: 2533ms	11.09	226.32	49	2547	916.90	403.20	8	370.90	2499	584.80	383.80	SYNCTIME	2533	.	.	sjw.edf	RIGHT	4733	1138280	Full Trial Period	1133547	52	Trial: 52	1133547	67	ÄûÃÊ	éÏé­Çò	²£Á§Öé	f	f
sjw	.	.	.	.	81	4731	14	4651	873.10	397.60	14	[1]	2	RECTANGLE_INTERESTAREA	false	false	Message: 4714ms	.	.	.	.	.	.	.	.	.	.	.	KEYBOARD	4714	873.10	397.60	sjw.edf	RIGHT	4733	1138280	Full Trial Period	1133547	52	Trial: 52	1133547	67	ÄûÃÊ	éÏé­Çò	²£Á§Öé	f	f
sjw	.	.	.	.	.	.	.	.	.	.	15	.	.	.	false	false	Message: 4773ms	.	.	.	.	.	.	.	.	.	.	.	TRIAL_RESULT 0	4773	.	.	sjw.edf	RIGHT	4733	1138280	Full Trial Period	1133547	52	Trial: 52	1133547	67	ÄûÃÊ	éÏé­Çò	²£Á§Öé	f	f
sjw	.	.	.	.	.	.	.	.	.	.	1	.	.	.	false	false	Message: -16ms	.	.	.	.	.	.	.	.	.	.	.	TRIALID 52	-16	.	.	sjw.edf	RIGHT	4496	1143983	Full Trial Period	1139487	53	Trial: 53	1139487	88	Ð¬´ø	ÃæÌõ	µçÏß	j	j
sjw	.	.	.	.	.	.	.	.	.	.	2	.	.	.	false	false	Message: -1ms	.	.	.	.	.	.	.	.	.	.	.	RECCFG CR 1000 2 0 R	-1	.	.	sjw.edf	RIGHT	4496	1143983	Full Trial Period	1139487	53	Trial: 53	1139487	88	Ð¬´ø	ÃæÌõ	µçÏß	j	j
sjw	.	.	.	.	.	.	.	.	.	.	3	.	.	.	false	false	Message: -1ms	.	.	.	.	.	.	.	.	.	.	.	ELCLCFG TOWER	-1	.	.	sjw.edf	RIGHT	4496	1143983	Full Trial Period	1139487	53	Trial: 53	1139487	88	Ð¬´ø	ÃæÌõ	µçÏß	j	j
sjw	.	.	.	.	.	.	.	.	.	.	4	.	.	.	false	false	Message: -1ms	.	.	.	.	.	.	.	.	.	.	.	GAZE_COORDS 0.00 0.00 1023.00 767.00	-1	.	.	sjw.edf	RIGHT	4496	1143983	Full Trial Period	1139487	53	Trial: 53	1139487	88	Ð¬´ø	ÃæÌõ	µçÏß	j	j
sjw	.	.	.	.	.	.	.	.	.	.	5	.	.	.	false	false	Message: -1ms	.	.	.	.	.	.	.	.	.	.	.	THRESHOLDS R 102 222	-1	.	.	sjw.edf	RIGHT	4496	1143983	Full Trial Period	1139487	53	Trial: 53	1139487	88	Ð¬´ø	ÃæÌõ	µçÏß	j	j
sjw	.	.	.	.	.	.	.	.	.	.	6	.	.	.	false	false	Message: -1ms	.	.	.	.	.	.	.	.	.	.	.	ELCL_PROC CENTROID (3)	-1	.	.	sjw.edf	RIGHT	4496	1143983	Full Trial Period	1139487	53	Trial: 53	1139487	88	Ð¬´ø	ÃæÌõ	µçÏß	j	j
sjw	.	.	.	.	.	.	.	.	.	.	7	.	.	.	false	false	Message: -1ms	.	.	.	.	.	.	.	.	.	.	.	ELCL_PCR_PARAM 5 3.0	-1	.	.	sjw.edf	RIGHT	4496	1143983	Full Trial Period	1139487	53	Trial: 53	1139487	88	Ð¬´ø	ÃæÌõ	µçÏß	j	j
sjw	.	.	.	.	.	.	.	.	.	.	8	.	.	.	false	true	Message: 0ms	.	.	.	.	.	.	.	.	.	.	.	!MODE RECORD CR 1000 2 0 R	0	.	.	sjw.edf	RIGHT	4496	1143983	Full Trial Period	1139487	53	Trial: 53	1139487	88	Ð¬´ø	ÃæÌõ	µçÏß	j	j
sjw	.	.	.	.	218	224	1	7	161.60	401.90	9	.	.	.	false	false	Message: 43ms	.	.	.	.	.	.	.	.	.	.	.	SYNCTIME	43	161.60	401.90	sjw.edf	RIGHT	4496	1143983	Full Trial Period	1139487	53	Trial: 53	1139487	88	Ð¬´ø	ÃæÌõ	µçÏß	j	j
sjw	.	.	.	.	.	.	.	.	.	.	10	.	.	.	false	false	Message: 1299ms	10.82	225.45	48	1318	513.30	385.90	5	461.80	1271	192.70	398.60	INVISIBLE_BOUNDARY[1]	1299	.	.	sjw.edf	RIGHT	4496	1143983	Full Trial Period	1139487	53	Trial: 53	1139487	88	Ð¬´ø	ÃæÌõ	µçÏß	j	j
sjw	.	.	.	.	.	.	.	.	.	.	11	.	.	.	false	false	Message: 1309ms	10.82	225.45	48	1318	513.30	385.90	5	461.80	1271	192.70	398.60	SYNCTIME	1309	.	.	sjw.edf	RIGHT	4496	1143983	Full Trial Period	1139487	53	Trial: 53	1139487	88	Ð¬´ø	ÃæÌõ	µçÏß	j	j
sjw	.	.	.	.	.	.	.	.	.	.	12	.	.	.	false	false	Message: 2289ms	10.97	219.44	50	2309	885.70	415.20	8	386.80	2260	557.80	394.00	INVISIBLE_BOUNDARY[2]	2289	.	.	sjw.edf	RIGHT	4496	1143983	Full Trial Period	1139487	53	Trial: 53	1139487	88	Ð¬´ø	ÃæÌõ	µçÏß	j	j
sjw	.	.	.	.	.	.	.	.	.	.	13	.	.	.	false	false	Message: 2300ms	10.97	219.44	50	2309	885.70	415.20	8	386.80	2260	557.80	394.00	SYNCTIME	2300	.	.	sjw.edf	RIGHT	4496	1143983	Full Trial Period	1139487	53	Trial: 53	1139487	88	Ð¬´ø	ÃæÌõ	µçÏß	j	j
sjw	.	.	.	.	231	4494	14	4264	608.00	374.30	14	.	.	.	false	false	Message: 4477ms	.	.	.	.	.	.	.	.	.	.	.	KEYBOARD	4477	608.00	374.30	sjw.edf	RIGHT	4496	1143983	Full Trial Period	1139487	53	Trial: 53	1139487	88	Ð¬´ø	ÃæÌõ	µçÏß	j	j
sjw	.	.	.	.	.	.	.	.	.	.	15	.	.	.	false	false	Message: 4544ms	.	.	.	.	.	.	.	.	.	.	.	TRIAL_RESULT 0	4544	.	.	sjw.edf	RIGHT	4496	1143983	Full Trial Period	1139487	53	Trial: 53	1139487	88	Ð¬´ø	ÃæÌõ	µçÏß	j	j
sjw	.	.	.	.	.	.	.	.	.	.	1	.	.	.	false	false	Message: -16ms	.	.	.	.	.	.	.	.	.	.	.	TRIALID 53	-16	.	.	sjw.edf	RIGHT	4858	1149919	Full Trial Period	1145061	54	Trial: 54	1145061	140	Ô²Öé±Ê	¾íÖ½	Ð¬´ø	j	f
sjw	.	.	.	.	.	.	.	.	.	.	2	.	.	.	false	false	Message: -1ms	.	.	.	.	.	.	.	.	.	.	.	RECCFG CR 1000 2 0 R	-1	.	.	sjw.edf	RIGHT	4858	1149919	Full Trial Period	1145061	54	Trial: 54	1145061	140	Ô²Öé±Ê	¾íÖ½	Ð¬´ø	j	f
sjw	.	.	.	.	.	.	.	.	.	.	3	.	.	.	false	false	Message: -1ms	.	.	.	.	.	.	.	.	.	.	.	ELCLCFG TOWER	-1	.	.	sjw.edf	RIGHT	4858	1149919	Full Trial Period	1145061	54	Trial: 54	1145061	140	Ô²Öé±Ê	¾íÖ½	Ð¬´ø	j	f
sjw	.	.	.	.	.	.	.	.	.	.	4	.	.	.	false	false	Message: -1ms	.	.	.	.	.	.	.	.	.	.	.	GAZE_COORDS 0.00 0.00 1023.00 767.00	-1	.	.	sjw.edf	RIGHT	4858	1149919	Full Trial Period	1145061	54	Trial: 54	1145061	140	Ô²Öé±Ê	¾íÖ½	Ð¬´ø	j	f
sjw	.	.	.	.	.	.	.	.	.	.	5	.	.	.	false	false	Message: -1ms	.	.	.	.	.	.	.	.	.	.	.	THRESHOLDS R 102 222	-1	.	.	sjw.edf	RIGHT	4858	1149919	Full Trial Period	1145061	54	Trial: 54	1145061	140	Ô²Öé±Ê	¾íÖ½	Ð¬´ø	j	f
sjw	.	.	.	.	.	.	.	.	.	.	6	.	.	.	false	false	Message: -1ms	.	.	.	.	.	.	.	.	.	.	.	ELCL_PROC CENTROID (3)	-1	.	.	sjw.edf	RIGHT	4858	1149919	Full Trial Period	1145061	54	Trial: 54	1145061	140	Ô²Öé±Ê	¾íÖ½	Ð¬´ø	j	f
sjw	.	.	.	.	.	.	.	.	.	.	7	.	.	.	false	false	Message: -1ms	.	.	.	.	.	.	.	.	.	.	.	ELCL_PCR_PARAM 5 3.0	-1	.	.	sjw.edf	RIGHT	4858	1149919	Full Trial Period	1145061	54	Trial: 54	1145061	140	Ô²Öé±Ê	¾íÖ½	Ð¬´ø	j	f
sjw	.	.	.	.	.	.	.	.	.	.	8	.	.	.	false	true	Message: 0ms	.	.	.	.	.	.	.	.	.	.	.	!MODE RECORD CR 1000 2 0 R	0	.	.	sjw.edf	RIGHT	4858	1149919	Full Trial Period	1145061	54	Trial: 54	1145061	140	Ô²Öé±Ê	¾íÖ½	Ð¬´ø	j	f
sjw	.	.	.	.	497	503	1	7	167.90	406.80	9	.	.	.	false	false	Message: 42ms	.	.	.	.	.	.	.	.	.	.	.	SYNCTIME	42	167.90	406.80	sjw.edf	RIGHT	4858	1149919	Full Trial Period	1145061	54	Trial: 54	1145061	140	Ô²Öé±Ê	¾íÖ½	Ð¬´ø	j	f
sjw	.	.	.	.	.	.	.	.	.	.	10	.	.	.	false	false	Message: 1042ms	9.56	203.43	47	1058	444.80	376.80	3	468.80	1012	161.90	405.80	INVISIBLE_BOUNDARY[1]	1042	.	.	sjw.edf	RIGHT	4858	1149919	Full Trial Period	1145061	54	Trial: 54	1145061	140	Ô²Öé±Ê	¾íÖ½	Ð¬´ø	j	f
sjw	.	.	.	.	.	.	.	.	.	.	11	.	.	.	false	false	Message: 1050ms	9.56	203.43	47	1058	444.80	376.80	3	468.80	1012	161.90	405.80	SYNCTIME	1050	.	.	sjw.edf	RIGHT	4858	1149919	Full Trial Period	1145061	54	Trial: 54	1145061	140	Ô²Öé±Ê	¾íÖ½	Ð¬´ø	j	f
sjw	.	.	.	.	.	.	.	.	.	.	12	.	.	.	false	false	Message: 2875ms	10.97	219.44	50	2897	891.70	403.40	11	435.20	2848	563.20	394.80	INVISIBLE_BOUNDARY[2]	2875	.	.	sjw.edf	RIGHT	4858	1149919	Full Trial Period	1145061	54	Trial: 54	1145061	140	Ô²Öé±Ê	¾íÖ½	Ð¬´ø	j	f
sjw	.	.	.	.	.	.	.	.	.	.	13	.	.	.	false	false	Message: 2883ms	10.97	219.44	50	2897	891.70	403.40	11	435.20	2848	563.20	394.80	SYNCTIME	2883	.	.	sjw.edf	RIGHT	4858	1149919	Full Trial Period	1145061	54	Trial: 54	1145061	140	Ô²Öé±Ê	¾íÖ½	Ð¬´ø	j	f
sjw	.	.	.	.	.	.	.	.	.	.	14	.	.	.	false	false	Message: 4839ms	10.92	95.76	114	4856	549.00	375.20	16	362.70	4743	873.00	409.30	KEYBOARD	4839	.	.	sjw.edf	RIGHT	4858	1149919	Full Trial Period	1145061	54	Trial: 54	1145061	140	Ô²Öé±Ê	¾íÖ½	Ð¬´ø	j	f
sjw	.	.	.	.	.	.	.	.	.	.	15	.	.	.	false	false	Message: 4900ms	.	.	.	.	.	.	.	.	.	.	.	TRIAL_RESULT 0	4900	.	.	sjw.edf	RIGHT	4858	1149919	Full Trial Period	1145061	54	Trial: 54	1145061	140	Ô²Öé±Ê	¾íÖ½	Ð¬´ø	j	f
sjw	.	.	.	.	.	.	.	.	.	.	1	.	.	.	false	false	Message: -18ms	.	.	.	.	.	.	.	.	.	.	.	TRIALID 54	-18	.	.	sjw.edf	RIGHT	4160	1155647	Full Trial Period	1151487	55	Trial: 55	1151487	52	ÌðÌðÈ¦	ÂÝÃ±	Ñ¥×Ó	f	f
sjw	.	.	.	.	.	.	.	.	.	.	2	.	.	.	false	false	Message: -1ms	.	.	.	.	.	.	.	.	.	.	.	RECCFG CR 1000 2 0 R	-1	.	.	sjw.edf	RIGHT	4160	1155647	Full Trial Period	1151487	55	Trial: 55	1151487	52	ÌðÌðÈ¦	ÂÝÃ±	Ñ¥×Ó	f	f
sjw	.	.	.	.	.	.	.	.	.	.	3	.	.	.	false	false	Message: -1ms	.	.	.	.	.	.	.	.	.	.	.	ELCLCFG TOWER	-1	.	.	sjw.edf	RIGHT	4160	1155647	Full Trial Period	1151487	55	Trial: 55	1151487	52	ÌðÌðÈ¦	ÂÝÃ±	Ñ¥×Ó	f	f
sjw	.	.	.	.	.	.	.	.	.	.	4	.	.	.	false	false	Message: -1ms	.	.	.	.	.	.	.	.	.	.	.	GAZE_COORDS 0.00 0.00 1023.00 767.00	-1	.	.	sjw.edf	RIGHT	4160	1155647	Full Trial Period	1151487	55	Trial: 55	1151487	52	ÌðÌðÈ¦	ÂÝÃ±	Ñ¥×Ó	f	f
sjw	.	.	.	.	.	.	.	.	.	.	5	.	.	.	false	false	Message: -1ms	.	.	.	.	.	.	.	.	.	.	.	THRESHOLDS R 102 222	-1	.	.	sjw.edf	RIGHT	4160	1155647	Full Trial Period	1151487	55	Trial: 55	1151487	52	ÌðÌðÈ¦	ÂÝÃ±	Ñ¥×Ó	f	f
sjw	.	.	.	.	.	.	.	.	.	.	6	.	.	.	false	false	Message: -1ms	.	.	.	.	.	.	.	.	.	.	.	ELCL_PROC CENTROID (3)	-1	.	.	sjw.edf	RIGHT	4160	1155647	Full Trial Period	1151487	55	Trial: 55	1151487	52	ÌðÌðÈ¦	ÂÝÃ±	Ñ¥×Ó	f	f
sjw	.	.	.	.	.	.	.	.	.	.	7	.	.	.	false	false	Message: -1ms	.	.	.	.	.	.	.	.	.	.	.	ELCL_PCR_PARAM 5 3.0	-1	.	.	sjw.edf	RIGHT	4160	1155647	Full Trial Period	1151487	55	Trial: 55	1151487	52	ÌðÌðÈ¦	ÂÝÃ±	Ñ¥×Ó	f	f
sjw	.	.	.	.	.	.	.	.	.	.	8	.	.	.	false	true	Message: 0ms	.	.	.	.	.	.	.	.	.	.	.	!MODE RECORD CR 1000 2 0 R	0	.	.	sjw.edf	RIGHT	4160	1155647	Full Trial Period	1151487	55	Trial: 55	1151487	52	ÌðÌðÈ¦	ÂÝÃ±	Ñ¥×Ó	f	f
sjw	.	.	.	.	69	75	1	7	168.80	394.40	9	.	.	.	false	false	Message: 40ms	.	.	.	.	.	.	.	.	.	.	.	SYNCTIME	40	168.80	394.40	sjw.edf	RIGHT	4160	1155647	Full Trial Period	1151487	55	Trial: 55	1151487	52	ÌðÌðÈ¦	ÂÝÃ±	Ñ¥×Ó	f	f
sjw	.	.	.	.	220	2688	12	2469	523.60	389.50	10	.	.	.	false	false	Message: 2469ms	.	.	.	.	.	.	.	.	.	.	.	INVISIBLE_BOUNDARY[1]	2469	.	.	sjw.edf	RIGHT	4160	1155647	Full Trial Period	1151487	55	Trial: 55	1151487	52	ÌðÌðÈ¦	ÂÝÃ±	Ñ¥×Ó	f	f
sjw	.	.	.	.	220	2688	12	2469	523.60	389.50	11	[1]	1	RECTANGLE_INTERESTAREA	false	false	Message: 2473ms	.	.	.	.	.	.	.	.	.	.	.	SYNCTIME	2473	523.60	389.50	sjw.edf	RIGHT	4160	1155647	Full Trial Period	1151487	55	Trial: 55	1151487	52	ÌðÌðÈ¦	ÂÝÃ±	Ñ¥×Ó	f	f
sjw	.	.	.	.	.	.	.	.	.	.	12	.	.	.	false	false	Message: 3543ms	10.15	211.47	48	3561	845.00	409.50	15	367.40	3514	550.20	347.90	INVISIBLE_BOUNDARY[2]	3543	.	.	sjw.edf	RIGHT	4160	1155647	Full Trial Period	1151487	55	Trial: 55	1151487	52	ÌðÌðÈ¦	ÂÝÃ±	Ñ¥×Ó	f	f
sjw	.	.	.	.	.	.	.	.	.	.	13	.	.	.	false	false	Message: 3548ms	10.15	211.47	48	3561	845.00	409.50	15	367.40	3514	550.20	347.90	SYNCTIME	3548	.	.	sjw.edf	RIGHT	4160	1155647	Full Trial Period	1151487	55	Trial: 55	1151487	52	ÌðÌðÈ¦	ÂÝÃ±	Ñ¥×Ó	f	f
sjw	.	.	.	.	33	4158	18	4126	582.90	361.30	14	.	.	.	false	false	Message: 4142ms	.	.	.	.	.	.	.	.	.	.	.	KEYBOARD	4142	582.90	361.30	sjw.edf	RIGHT	4160	1155647	Full Trial Period	1151487	55	Trial: 55	1151487	52	ÌðÌðÈ¦	ÂÝÃ±	Ñ¥×Ó	f	f
sjw	.	.	.	.	.	.	.	.	.	.	15	.	.	.	false	false	Message: 4202ms	.	.	.	.	.	.	.	.	.	.	.	TRIAL_RESULT 0	4202	.	.	sjw.edf	RIGHT	4160	1155647	Full Trial Period	1151487	55	Trial: 55	1151487	52	ÌðÌðÈ¦	ÂÝÃ±	Ñ¥×Ó	f	f
sjw	.	.	.	.	.	.	.	.	.	.	1	.	.	.	false	false	Message: -16ms	.	.	.	.	.	.	.	.	.	.	.	TRIALID 55	-16	.	.	sjw.edf	RIGHT	2412	1159096	Full Trial Period	1156684	56	Trial: 56	1156684	100	À®°È	Â©¶·	°ÙºÏ»¨	f	j
sjw	.	.	.	.	.	.	.	.	.	.	2	.	.	.	false	false	Message: -1ms	.	.	.	.	.	.	.	.	.	.	.	RECCFG CR 1000 2 0 R	-1	.	.	sjw.edf	RIGHT	2412	1159096	Full Trial Period	1156684	56	Trial: 56	1156684	100	À®°È	Â©¶·	°ÙºÏ»¨	f	j
sjw	.	.	.	.	.	.	.	.	.	.	3	.	.	.	false	false	Message: -1ms	.	.	.	.	.	.	.	.	.	.	.	ELCLCFG TOWER	-1	.	.	sjw.edf	RIGHT	2412	1159096	Full Trial Period	1156684	56	Trial: 56	1156684	100	À®°È	Â©¶·	°ÙºÏ»¨	f	j
sjw	.	.	.	.	.	.	.	.	.	.	4	.	.	.	false	false	Message: -1ms	.	.	.	.	.	.	.	.	.	.	.	GAZE_COORDS 0.00 0.00 1023.00 767.00	-1	.	.	sjw.edf	RIGHT	2412	1159096	Full Trial Period	1156684	56	Trial: 56	1156684	100	À®°È	Â©¶·	°ÙºÏ»¨	f	j
sjw	.	.	.	.	.	.	.	.	.	.	5	.	.	.	false	false	Message: -1ms	.	.	.	.	.	.	.	.	.	.	.	THRESHOLDS R 102 222	-1	.	.	sjw.edf	RIGHT	2412	1159096	Full Trial Period	1156684	56	Trial: 56	1156684	100	À®°È	Â©¶·	°ÙºÏ»¨	f	j
sjw	.	.	.	.	.	.	.	.	.	.	6	.	.	.	false	false	Message: -1ms	.	.	.	.	.	.	.	.	.	.	.	ELCL_PROC CENTROID (3)	-1	.	.	sjw.edf	RIGHT	2412	1159096	Full Trial Period	1156684	56	Trial: 56	1156684	100	À®°È	Â©¶·	°ÙºÏ»¨	f	j
sjw	.	.	.	.	.	.	.	.	.	.	7	.	.	.	false	false	Message: -1ms	.	.	.	.	.	.	.	.	.	.	.	ELCL_PCR_PARAM 5 3.0	-1	.	.	sjw.edf	RIGHT	2412	1159096	Full Trial Period	1156684	56	Trial: 56	1156684	100	À®°È	Â©¶·	°ÙºÏ»¨	f	j
sjw	.	.	.	.	.	.	.	.	.	.	8	.	.	.	false	true	Message: 0ms	.	.	.	.	.	.	.	.	.	.	.	!MODE RECORD CR 1000 2 0 R	0	.	.	sjw.edf	RIGHT	2412	1159096	Full Trial Period	1156684	56	Trial: 56	1156684	100	À®°È	Â©¶·	°ÙºÏ»¨	f	j
sjw	.	.	.	.	455	461	1	7	169.60	403.60	9	.	.	.	false	false	Message: 50ms	.	.	.	.	.	.	.	.	.	.	.	SYNCTIME	50	169.60	403.60	sjw.edf	RIGHT	2412	1159096	Full Trial Period	1156684	56	Trial: 56	1156684	100	À®°È	Â©¶·	°ÙºÏ»¨	f	j
sjw	.	.	.	.	.	.	.	.	.	.	10	.	.	.	false	false	Message: 505ms	11.14	237.05	47	508	503.80	377.90	1	484.90	462	173.80	401.70	INVISIBLE_BOUNDARY[1]	505	.	.	sjw.edf	RIGHT	2412	1159096	Full Trial Period	1156684	56	Trial: 56	1156684	100	À®°È	Â©¶·	°ÙºÏ»¨	f	j
sjw	.	.	.	.	188	696	2	509	499.00	384.80	11	.	.	.	false	false	Message: 509ms	.	.	.	.	.	.	.	.	.	.	.	SYNCTIME	509	.	.	sjw.edf	RIGHT	2412	1159096	Full Trial Period	1156684	56	Trial: 56	1156684	100	À®°È	Â©¶·	°ÙºÏ»¨	f	j
sjw	.	.	.	.	.	.	.	.	.	.	12	.	.	.	false	false	Message: 1486ms	11.94	46.64	256	1509	910.40	405.20	4	401.60	1254	553.10	391.70	INVISIBLE_BOUNDARY[2]	1486	.	.	sjw.edf	RIGHT	2412	1159096	Full Trial Period	1156684	56	Trial: 56	1156684	100	À®°È	Â©¶·	°ÙºÏ»¨	f	j
sjw	.	.	.	.	.	.	.	.	.	.	13	.	.	.	false	false	Message: 1492ms	11.94	46.64	256	1509	910.40	405.20	4	401.60	1254	553.10	391.70	SYNCTIME	1492	.	.	sjw.edf	RIGHT	2412	1159096	Full Trial Period	1156684	56	Trial: 56	1156684	100	À®°È	Â©¶·	°ÙºÏ»¨	f	j
sjw	.	.	.	.	.	.	.	.	.	.	14	.	.	.	false	false	Message: 2393ms	1.25	31.14	40	2410	590.00	370.90	7	158.10	2371	595.90	406.30	KEYBOARD	2393	.	.	sjw.edf	RIGHT	2412	1159096	Full Trial Period	1156684	56	Trial: 56	1156684	100	À®°È	Â©¶·	°ÙºÏ»¨	f	j
sjw	.	.	.	.	.	.	.	.	.	.	15	.	.	.	false	false	Message: 2450ms	.	.	.	.	.	.	.	.	.	.	.	TRIAL_RESULT 0	2450	.	.	sjw.edf	RIGHT	2412	1159096	Full Trial Period	1156684	56	Trial: 56	1156684	100	À®°È	Â©¶·	°ÙºÏ»¨	f	j
sjw	.	.	.	.	.	.	.	.	.	.	1	.	.	.	false	false	Message: -16ms	.	.	.	.	.	.	.	.	.	.	.	TRIALID 56	-16	.	.	sjw.edf	RIGHT	6407	1166649	Full Trial Period	1160242	57	Trial: 57	1160242	124	Ë®ºø	Æ¤Çò	Ð¬×Ó	f	f
sjw	.	.	.	.	.	.	.	.	.	.	2	.	.	.	false	false	Message: -1ms	.	.	.	.	.	.	.	.	.	.	.	RECCFG CR 1000 2 0 R	-1	.	.	sjw.edf	RIGHT	6407	1166649	Full Trial Period	1160242	57	Trial: 57	1160242	124	Ë®ºø	Æ¤Çò	Ð¬×Ó	f	f
sjw	.	.	.	.	.	.	.	.	.	.	3	.	.	.	false	false	Message: -1ms	.	.	.	.	.	.	.	.	.	.	.	ELCLCFG TOWER	-1	.	.	sjw.edf	RIGHT	6407	1166649	Full Trial Period	1160242	57	Trial: 57	1160242	124	Ë®ºø	Æ¤Çò	Ð¬×Ó	f	f
sjw	.	.	.	.	.	.	.	.	.	.	4	.	.	.	false	false	Message: -1ms	.	.	.	.	.	.	.	.	.	.	.	GAZE_COORDS 0.00 0.00 1023.00 767.00	-1	.	.	sjw.edf	RIGHT	6407	1166649	Full Trial Period	1160242	57	Trial: 57	1160242	124	Ë®ºø	Æ¤Çò	Ð¬×Ó	f	f
sjw	.	.	.	.	.	.	.	.	.	.	5	.	.	.	false	false	Message: -1ms	.	.	.	.	.	.	.	.	.	.	.	THRESHOLDS R 102 222	-1	.	.	sjw.edf	RIGHT	6407	1166649	Full Trial Period	1160242	57	Trial: 57	1160242	124	Ë®ºø	Æ¤Çò	Ð¬×Ó	f	f
sjw	.	.	.	.	.	.	.	.	.	.	6	.	.	.	false	false	Message: -1ms	.	.	.	.	.	.	.	.	.	.	.	ELCL_PROC CENTROID (3)	-1	.	.	sjw.edf	RIGHT	6407	1166649	Full Trial Period	1160242	57	Trial: 57	1160242	124	Ë®ºø	Æ¤Çò	Ð¬×Ó	f	f
sjw	.	.	.	.	.	.	.	.	.	.	7	.	.	.	false	false	Message: -1ms	.	.	.	.	.	.	.	.	.	.	.	ELCL_PCR_PARAM 5 3.0	-1	.	.	sjw.edf	RIGHT	6407	1166649	Full Trial Period	1160242	57	Trial: 57	1160242	124	Ë®ºø	Æ¤Çò	Ð¬×Ó	f	f
sjw	.	.	.	.	.	.	.	.	.	.	8	.	.	.	false	true	Message: 0ms	.	.	.	.	.	.	.	.	.	.	.	!MODE RECORD CR 1000 2 0 R	0	.	.	sjw.edf	RIGHT	6407	1166649	Full Trial Period	1160242	57	Trial: 57	1160242	124	Ë®ºø	Æ¤Çò	Ð¬×Ó	f	f
sjw	.	.	.	.	270	276	1	7	169.40	401.10	9	.	.	.	false	false	Message: 43ms	.	.	.	.	.	.	.	.	.	.	.	SYNCTIME	43	169.40	401.10	sjw.edf	RIGHT	6407	1166649	Full Trial Period	1160242	57	Trial: 57	1160242	124	Ë®ºø	Æ¤Çò	Ð¬×Ó	f	f
sjw	.	.	.	.	.	.	.	.	.	.	10	.	.	.	false	false	Message: 2038ms	2.77	9.19	301	2298	435.90	357.30	9	660.70	1998	516.10	359.30	INVISIBLE_BOUNDARY[1]	2038	.	.	sjw.edf	RIGHT	6407	1166649	Full Trial Period	1160242	57	Trial: 57	1160242	124	Ë®ºø	Æ¤Çò	Ð¬×Ó	f	f
sjw	.	.	.	.	.	.	.	.	.	.	11	.	.	.	false	false	Message: 2042ms	2.77	9.19	301	2298	435.90	357.30	9	660.70	1998	516.10	359.30	SYNCTIME	2042	.	.	sjw.edf	RIGHT	6407	1166649	Full Trial Period	1160242	57	Trial: 57	1160242	124	Ë®ºø	Æ¤Çò	Ð¬×Ó	f	f
sjw	.	.	.	.	.	.	.	.	.	.	12	.	.	.	false	false	Message: 3243ms	11.21	215.61	52	3262	860.30	411.10	15	440.60	3211	536.50	335.40	INVISIBLE_BOUNDARY[2]	3243	.	.	sjw.edf	RIGHT	6407	1166649	Full Trial Period	1160242	57	Trial: 57	1160242	124	Ë®ºø	Æ¤Çò	Ð¬×Ó	f	f
sjw	.	.	.	.	.	.	.	.	.	.	13	.	.	.	false	false	Message: 3250ms	11.21	215.61	52	3262	860.30	411.10	15	440.60	3211	536.50	335.40	SYNCTIME	3250	.	.	sjw.edf	RIGHT	6407	1166649	Full Trial Period	1160242	57	Trial: 57	1160242	124	Ë®ºø	Æ¤Çò	Ð¬×Ó	f	f
sjw	.	.	.	.	290	6405	22	6116	606.60	377.70	14	.	.	.	false	false	Message: 6388ms	.	.	.	.	.	.	.	.	.	.	.	KEYBOARD	6388	606.60	377.70	sjw.edf	RIGHT	6407	1166649	Full Trial Period	1160242	57	Trial: 57	1160242	124	Ë®ºø	Æ¤Çò	Ð¬×Ó	f	f
sjw	.	.	.	.	.	.	.	.	.	.	15	.	.	.	false	false	Message: 6457ms	.	.	.	.	.	.	.	.	.	.	.	TRIAL_RESULT 0	6457	.	.	sjw.edf	RIGHT	6407	1166649	Full Trial Period	1160242	57	Trial: 57	1160242	124	Ë®ºø	Æ¤Çò	Ð¬×Ó	f	f
sjw	.	.	.	.	.	.	.	.	.	.	1	.	.	.	false	false	Message: -16ms	.	.	.	.	.	.	.	.	.	.	.	TRIALID 57	-16	.	.	sjw.edf	RIGHT	5043	1172834	Full Trial Period	1167791	58	Trial: 58	1167791	112	±´¿Ç	ÉÈ×Ó	µ°¸â	f	j
sjw	.	.	.	.	.	.	.	.	.	.	2	.	.	.	false	false	Message: -1ms	.	.	.	.	.	.	.	.	.	.	.	RECCFG CR 1000 2 0 R	-1	.	.	sjw.edf	RIGHT	5043	1172834	Full Trial Period	1167791	58	Trial: 58	1167791	112	±´¿Ç	ÉÈ×Ó	µ°¸â	f	j
sjw	.	.	.	.	.	.	.	.	.	.	3	.	.	.	false	false	Message: -1ms	.	.	.	.	.	.	.	.	.	.	.	ELCLCFG TOWER	-1	.	.	sjw.edf	RIGHT	5043	1172834	Full Trial Period	1167791	58	Trial: 58	1167791	112	±´¿Ç	ÉÈ×Ó	µ°¸â	f	j
sjw	.	.	.	.	.	.	.	.	.	.	4	.	.	.	false	false	Message: -1ms	.	.	.	.	.	.	.	.	.	.	.	GAZE_COORDS 0.00 0.00 1023.00 767.00	-1	.	.	sjw.edf	RIGHT	5043	1172834	Full Trial Period	1167791	58	Trial: 58	1167791	112	±´¿Ç	ÉÈ×Ó	µ°¸â	f	j
sjw	.	.	.	.	.	.	.	.	.	.	5	.	.	.	false	false	Message: -1ms	.	.	.	.	.	.	.	.	.	.	.	THRESHOLDS R 102 222	-1	.	.	sjw.edf	RIGHT	5043	1172834	Full Trial Period	1167791	58	Trial: 58	1167791	112	±´¿Ç	ÉÈ×Ó	µ°¸â	f	j
sjw	.	.	.	.	.	.	.	.	.	.	6	.	.	.	false	false	Message: -1ms	.	.	.	.	.	.	.	.	.	.	.	ELCL_PROC CENTROID (3)	-1	.	.	sjw.edf	RIGHT	5043	1172834	Full Trial Period	1167791	58	Trial: 58	1167791	112	±´¿Ç	ÉÈ×Ó	µ°¸â	f	j
sjw	.	.	.	.	.	.	.	.	.	.	7	.	.	.	false	false	Message: -1ms	.	.	.	.	.	.	.	.	.	.	.	ELCL_PCR_PARAM 5 3.0	-1	.	.	sjw.edf	RIGHT	5043	1172834	Full Trial Period	1167791	58	Trial: 58	1167791	112	±´¿Ç	ÉÈ×Ó	µ°¸â	f	j
sjw	.	.	.	.	.	.	.	.	.	.	8	.	.	.	false	true	Message: 0ms	.	.	.	.	.	.	.	.	.	.	.	!MODE RECORD CR 1000 2 0 R	0	.	.	sjw.edf	RIGHT	5043	1172834	Full Trial Period	1167791	58	Trial: 58	1167791	112	±´¿Ç	ÉÈ×Ó	µ°¸â	f	j
sjw	.	.	.	.	273	279	1	7	181.40	391.40	9	.	.	.	false	false	Message: 42ms	.	.	.	.	.	.	.	.	.	.	.	SYNCTIME	42	181.40	391.40	sjw.edf	RIGHT	5043	1172834	Full Trial Period	1167791	58	Trial: 58	1167791	112	±´¿Ç	ÉÈ×Ó	µ°¸â	f	j
sjw	.	.	.	.	.	.	.	.	.	.	10	.	.	.	false	false	Message: 2961ms	1.42	5.08	279	3225	515.30	389.40	12	536.20	2947	496.60	353.20	INVISIBLE_BOUNDARY[1]	2961	.	.	sjw.edf	RIGHT	5043	1172834	Full Trial Period	1167791	58	Trial: 58	1167791	112	±´¿Ç	ÉÈ×Ó	µ°¸â	f	j
sjw	.	.	.	.	.	.	.	.	.	.	11	.	.	.	false	false	Message: 2966ms	1.42	5.08	279	3225	515.30	389.40	12	536.20	2947	496.60	353.20	SYNCTIME	2966	.	.	sjw.edf	RIGHT	5043	1172834	Full Trial Period	1167791	58	Trial: 58	1167791	112	±´¿Ç	ÉÈ×Ó	µ°¸â	f	j
sjw	.	.	.	.	.	.	.	.	.	.	12	.	.	.	false	false	Message: 3991ms	11.01	207.66	53	3996	871.30	390.80	14	388.00	3944	547.30	344.80	INVISIBLE_BOUNDARY[2]	3991	.	.	sjw.edf	RIGHT	5043	1172834	Full Trial Period	1167791	58	Trial: 58	1167791	112	±´¿Ç	ÉÈ×Ó	µ°¸â	f	j
sjw	.	.	.	.	331	4327	15	3997	870.10	400.10	13	[1]	2	RECTANGLE_INTERESTAREA	false	false	Message: 4000ms	.	.	.	.	.	.	.	.	.	.	.	SYNCTIME	4000	870.10	400.10	sjw.edf	RIGHT	5043	1172834	Full Trial Period	1167791	58	Trial: 58	1167791	112	±´¿Ç	ÉÈ×Ó	µ°¸â	f	j
sjw	.	.	.	.	116	5041	17	4926	585.50	354.10	14	.	.	.	false	false	Message: 5024ms	.	.	.	.	.	.	.	.	.	.	.	KEYBOARD	5024	585.50	354.10	sjw.edf	RIGHT	5043	1172834	Full Trial Period	1167791	58	Trial: 58	1167791	112	±´¿Ç	ÉÈ×Ó	µ°¸â	f	j
sjw	.	.	.	.	.	.	.	.	.	.	15	.	.	.	false	false	Message: 5091ms	.	.	.	.	.	.	.	.	.	.	.	TRIAL_RESULT 0	5091	.	.	sjw.edf	RIGHT	5043	1172834	Full Trial Period	1167791	58	Trial: 58	1167791	112	±´¿Ç	ÉÈ×Ó	µ°¸â	f	j
sjw	.	.	.	.	.	.	.	.	.	.	1	.	.	.	false	false	Message: -16ms	.	.	.	.	.	.	.	.	.	.	.	TRIALID 58	-16	.	.	sjw.edf	RIGHT	5587	1179410	Full Trial Period	1173823	59	Trial: 59	1173823	75	¾íÖ½	ÓñÃ×	Êó±ê	f	f
sjw	.	.	.	.	.	.	.	.	.	.	2	.	.	.	false	false	Message: -1ms	.	.	.	.	.	.	.	.	.	.	.	RECCFG CR 1000 2 0 R	-1	.	.	sjw.edf	RIGHT	5587	1179410	Full Trial Period	1173823	59	Trial: 59	1173823	75	¾íÖ½	ÓñÃ×	Êó±ê	f	f
sjw	.	.	.	.	.	.	.	.	.	.	3	.	.	.	false	false	Message: -1ms	.	.	.	.	.	.	.	.	.	.	.	ELCLCFG TOWER	-1	.	.	sjw.edf	RIGHT	5587	1179410	Full Trial Period	1173823	59	Trial: 59	1173823	75	¾íÖ½	ÓñÃ×	Êó±ê	f	f
sjw	.	.	.	.	.	.	.	.	.	.	4	.	.	.	false	false	Message: -1ms	.	.	.	.	.	.	.	.	.	.	.	GAZE_COORDS 0.00 0.00 1023.00 767.00	-1	.	.	sjw.edf	RIGHT	5587	1179410	Full Trial Period	1173823	59	Trial: 59	1173823	75	¾íÖ½	ÓñÃ×	Êó±ê	f	f
sjw	.	.	.	.	.	.	.	.	.	.	5	.	.	.	false	false	Message: -1ms	.	.	.	.	.	.	.	.	.	.	.	THRESHOLDS R 102 222	-1	.	.	sjw.edf	RIGHT	5587	1179410	Full Trial Period	1173823	59	Trial: 59	1173823	75	¾íÖ½	ÓñÃ×	Êó±ê	f	f
sjw	.	.	.	.	.	.	.	.	.	.	6	.	.	.	false	false	Message: -1ms	.	.	.	.	.	.	.	.	.	.	.	ELCL_PROC CENTROID (3)	-1	.	.	sjw.edf	RIGHT	5587	1179410	Full Trial Period	1173823	59	Trial: 59	1173823	75	¾íÖ½	ÓñÃ×	Êó±ê	f	f
sjw	.	.	.	.	.	.	.	.	.	.	7	.	.	.	false	false	Message: -1ms	.	.	.	.	.	.	.	.	.	.	.	ELCL_PCR_PARAM 5 3.0	-1	.	.	sjw.edf	RIGHT	5587	1179410	Full Trial Period	1173823	59	Trial: 59	1173823	75	¾íÖ½	ÓñÃ×	Êó±ê	f	f
sjw	.	.	.	.	.	.	.	.	.	.	8	.	.	.	false	true	Message: 0ms	.	.	.	.	.	.	.	.	.	.	.	!MODE RECORD CR 1000 2 0 R	0	.	.	sjw.edf	RIGHT	5587	1179410	Full Trial Period	1173823	59	Trial: 59	1173823	75	¾íÖ½	ÓñÃ×	Êó±ê	f	f
sjw	.	.	.	.	331	337	1	7	168.70	385.10	9	.	.	.	false	false	Message: 42ms	.	.	.	.	.	.	.	.	.	.	.	SYNCTIME	42	168.70	385.10	sjw.edf	RIGHT	5587	1179410	Full Trial Period	1173823	59	Trial: 59	1173823	75	¾íÖ½	ÓñÃ×	Êó±ê	f	f
sjw	.	.	.	.	.	.	.	.	.	.	10	.	.	.	false	false	Message: 1863ms	1.42	18.71	76	1872	486.90	382.40	6	158.80	1797	487.70	341.80	INVISIBLE_BOUNDARY[1]	1863	.	.	sjw.edf	RIGHT	5587	1179410	Full Trial Period	1173823	59	Trial: 59	1173823	75	¾íÖ½	ÓñÃ×	Êó±ê	f	f
sjw	.	.	.	.	.	.	.	.	.	.	11	.	.	.	false	false	Message: 1867ms	1.42	18.71	76	1872	486.90	382.40	6	158.80	1797	487.70	341.80	SYNCTIME	1867	.	.	sjw.edf	RIGHT	5587	1179410	Full Trial Period	1173823	59	Trial: 59	1173823	75	¾íÖ½	ÓñÃ×	Êó±ê	f	f
sjw	.	.	.	.	.	.	.	.	.	.	12	.	.	.	false	false	Message: 3445ms	10.50	198.17	53	3454	848.00	398.70	13	348.40	3402	541.30	346.00	INVISIBLE_BOUNDARY[2]	3445	.	.	sjw.edf	RIGHT	5587	1179410	Full Trial Period	1173823	59	Trial: 59	1173823	75	¾íÖ½	ÓñÃ×	Êó±ê	f	f
sjw	.	.	.	.	.	.	.	.	.	.	13	.	.	.	false	false	Message: 3450ms	10.50	198.17	53	3454	848.00	398.70	13	348.40	3402	541.30	346.00	SYNCTIME	3450	.	.	sjw.edf	RIGHT	5587	1179410	Full Trial Period	1173823	59	Trial: 59	1173823	75	¾íÖ½	ÓñÃ×	Êó±ê	f	f
sjw	.	.	.	.	320	5585	20	5266	527.70	379.40	14	[1]	1	RECTANGLE_INTERESTAREA	false	false	Message: 5568ms	.	.	.	.	.	.	.	.	.	.	.	KEYBOARD	5568	527.70	379.40	sjw.edf	RIGHT	5587	1179410	Full Trial Period	1173823	59	Trial: 59	1173823	75	¾íÖ½	ÓñÃ×	Êó±ê	f	f
sjw	.	.	.	.	.	.	.	.	.	.	15	.	.	.	false	false	Message: 5633ms	.	.	.	.	.	.	.	.	.	.	.	TRIAL_RESULT 0	5633	.	.	sjw.edf	RIGHT	5587	1179410	Full Trial Period	1173823	59	Trial: 59	1173823	75	¾íÖ½	ÓñÃ×	Êó±ê	f	f
sjw	.	.	.	.	.	.	.	.	.	.	1	.	.	.	false	false	Message: -15ms	.	.	.	.	.	.	.	.	.	.	.	TRIALID 59	-15	.	.	sjw.edf	RIGHT	5975	1186971	Full Trial Period	1180996	60	Trial: 60	1180996	81	°ôÇò¹÷	¸ÊÕá	Æì¸Ë	j	j
sjw	.	.	.	.	.	.	.	.	.	.	2	.	.	.	false	false	Message: -1ms	.	.	.	.	.	.	.	.	.	.	.	RECCFG CR 1000 2 0 R	-1	.	.	sjw.edf	RIGHT	5975	1186971	Full Trial Period	1180996	60	Trial: 60	1180996	81	°ôÇò¹÷	¸ÊÕá	Æì¸Ë	j	j
sjw	.	.	.	.	.	.	.	.	.	.	3	.	.	.	false	false	Message: -1ms	.	.	.	.	.	.	.	.	.	.	.	ELCLCFG TOWER	-1	.	.	sjw.edf	RIGHT	5975	1186971	Full Trial Period	1180996	60	Trial: 60	1180996	81	°ôÇò¹÷	¸ÊÕá	Æì¸Ë	j	j
sjw	.	.	.	.	.	.	.	.	.	.	4	.	.	.	false	false	Message: -1ms	.	.	.	.	.	.	.	.	.	.	.	GAZE_COORDS 0.00 0.00 1023.00 767.00	-1	.	.	sjw.edf	RIGHT	5975	1186971	Full Trial Period	1180996	60	Trial: 60	1180996	81	°ôÇò¹÷	¸ÊÕá	Æì¸Ë	j	j
sjw	.	.	.	.	.	.	.	.	.	.	5	.	.	.	false	false	Message: -1ms	.	.	.	.	.	.	.	.	.	.	.	THRESHOLDS R 102 222	-1	.	.	sjw.edf	RIGHT	5975	1186971	Full Trial Period	1180996	60	Trial: 60	1180996	81	°ôÇò¹÷	¸ÊÕá	Æì¸Ë	j	j
sjw	.	.	.	.	.	.	.	.	.	.	6	.	.	.	false	false	Message: -1ms	.	.	.	.	.	.	.	.	.	.	.	ELCL_PROC CENTROID (3)	-1	.	.	sjw.edf	RIGHT	5975	1186971	Full Trial Period	1180996	60	Trial: 60	1180996	81	°ôÇò¹÷	¸ÊÕá	Æì¸Ë	j	j
sjw	.	.	.	.	.	.	.	.	.	.	7	.	.	.	false	false	Message: -1ms	.	.	.	.	.	.	.	.	.	.	.	ELCL_PCR_PARAM 5 3.0	-1	.	.	sjw.edf	RIGHT	5975	1186971	Full Trial Period	1180996	60	Trial: 60	1180996	81	°ôÇò¹÷	¸ÊÕá	Æì¸Ë	j	j
sjw	.	.	.	.	.	.	.	.	.	.	8	.	.	.	false	true	Message: 0ms	.	.	.	.	.	.	.	.	.	.	.	!MODE RECORD CR 1000 2 0 R	0	.	.	sjw.edf	RIGHT	5975	1186971	Full Trial Period	1180996	60	Trial: 60	1180996	81	°ôÇò¹÷	¸ÊÕá	Æì¸Ë	j	j
sjw	.	.	.	.	.	.	.	.	.	.	9	.	.	.	false	false	Message: 43ms	.	.	.	.	.	.	.	.	.	.	.	SYNCTIME	43	.	.	sjw.edf	RIGHT	5975	1186971	Full Trial Period	1180996	60	Trial: 60	1180996	81	°ôÇò¹÷	¸ÊÕá	Æì¸Ë	j	j
sjw	.	.	.	.	.	.	.	.	.	.	10	.	.	.	false	false	Message: 2240ms	1.18	30.23	39	2253	540.30	379.20	10	96.70	2215	534.90	345.90	INVISIBLE_BOUNDARY[1]	2240	.	.	sjw.edf	RIGHT	5975	1186971	Full Trial Period	1180996	60	Trial: 60	1180996	81	°ôÇò¹÷	¸ÊÕá	Æì¸Ë	j	j
sjw	.	.	.	.	.	.	.	.	.	.	11	.	.	.	false	false	Message: 2251ms	1.18	30.23	39	2253	540.30	379.20	10	96.70	2215	534.90	345.90	SYNCTIME	2251	.	.	sjw.edf	RIGHT	5975	1186971	Full Trial Period	1180996	60	Trial: 60	1180996	81	°ôÇò¹÷	¸ÊÕá	Æì¸Ë	j	j
sjw	.	.	.	.	.	.	.	.	.	.	12	.	.	.	false	false	Message: 3179ms	10.85	132.34	82	3194	883.40	391.00	14	356.50	3113	562.60	351.20	INVISIBLE_BOUNDARY[2]	3179	.	.	sjw.edf	RIGHT	5975	1186971	Full Trial Period	1180996	60	Trial: 60	1180996	81	°ôÇò¹÷	¸ÊÕá	Æì¸Ë	j	j
sjw	.	.	.	.	.	.	.	.	.	.	13	.	.	.	false	false	Message: 3184ms	10.85	132.34	82	3194	883.40	391.00	14	356.50	3113	562.60	351.20	SYNCTIME	3184	.	.	sjw.edf	RIGHT	5975	1186971	Full Trial Period	1180996	60	Trial: 60	1180996	81	°ôÇò¹÷	¸ÊÕá	Æì¸Ë	j	j
sjw	.	.	.	.	121	5973	21	5853	535.80	366.00	14	[1]	1	RECTANGLE_INTERESTAREA	false	false	Message: 5956ms	.	.	.	.	.	.	.	.	.	.	.	KEYBOARD	5956	535.80	366.00	sjw.edf	RIGHT	5975	1186971	Full Trial Period	1180996	60	Trial: 60	1180996	81	°ôÇò¹÷	¸ÊÕá	Æì¸Ë	j	j
sjw	.	.	.	.	.	.	.	.	.	.	15	.	.	.	false	false	Message: 6023ms	.	.	.	.	.	.	.	.	.	.	.	TRIAL_RESULT 0	6023	.	.	sjw.edf	RIGHT	5975	1186971	Full Trial Period	1180996	60	Trial: 60	1180996	81	°ôÇò¹÷	¸ÊÕá	Æì¸Ë	j	j
sjw	.	.	.	.	.	.	.	.	.	.	1	.	.	.	false	false	Message: -18ms	.	.	.	.	.	.	.	.	.	.	.	TRIALID 60	-18	.	.	sjw.edf	RIGHT	3915	1192163	Full Trial Period	1188248	61	Trial: 61	1188248	121	ÄÖÖÓ	ÄÏ¹Ï	ÑÛ¾µ	f	f
sjw	.	.	.	.	.	.	.	.	.	.	2	.	.	.	false	false	Message: -1ms	.	.	.	.	.	.	.	.	.	.	.	RECCFG CR 1000 2 0 R	-1	.	.	sjw.edf	RIGHT	3915	1192163	Full Trial Period	1188248	61	Trial: 61	1188248	121	ÄÖÖÓ	ÄÏ¹Ï	ÑÛ¾µ	f	f
sjw	.	.	.	.	.	.	.	.	.	.	3	.	.	.	false	false	Message: -1ms	.	.	.	.	.	.	.	.	.	.	.	ELCLCFG TOWER	-1	.	.	sjw.edf	RIGHT	3915	1192163	Full Trial Period	1188248	61	Trial: 61	1188248	121	ÄÖÖÓ	ÄÏ¹Ï	ÑÛ¾µ	f	f
sjw	.	.	.	.	.	.	.	.	.	.	4	.	.	.	false	false	Message: -1ms	.	.	.	.	.	.	.	.	.	.	.	GAZE_COORDS 0.00 0.00 1023.00 767.00	-1	.	.	sjw.edf	RIGHT	3915	1192163	Full Trial Period	1188248	61	Trial: 61	1188248	121	ÄÖÖÓ	ÄÏ¹Ï	ÑÛ¾µ	f	f
sjw	.	.	.	.	.	.	.	.	.	.	5	.	.	.	false	false	Message: -1ms	.	.	.	.	.	.	.	.	.	.	.	THRESHOLDS R 102 222	-1	.	.	sjw.edf	RIGHT	3915	1192163	Full Trial Period	1188248	61	Trial: 61	1188248	121	ÄÖÖÓ	ÄÏ¹Ï	ÑÛ¾µ	f	f
sjw	.	.	.	.	.	.	.	.	.	.	6	.	.	.	false	false	Message: -1ms	.	.	.	.	.	.	.	.	.	.	.	ELCL_PROC CENTROID (3)	-1	.	.	sjw.edf	RIGHT	3915	1192163	Full Trial Period	1188248	61	Trial: 61	1188248	121	ÄÖÖÓ	ÄÏ¹Ï	ÑÛ¾µ	f	f
sjw	.	.	.	.	.	.	.	.	.	.	7	.	.	.	false	false	Message: -1ms	.	.	.	.	.	.	.	.	.	.	.	ELCL_PCR_PARAM 5 3.0	-1	.	.	sjw.edf	RIGHT	3915	1192163	Full Trial Period	1188248	61	Trial: 61	1188248	121	ÄÖÖÓ	ÄÏ¹Ï	ÑÛ¾µ	f	f
sjw	.	.	.	.	.	.	.	.	.	.	8	.	.	.	false	true	Message: 0ms	.	.	.	.	.	.	.	.	.	.	.	!MODE RECORD CR 1000 2 0 R	0	.	.	sjw.edf	RIGHT	3915	1192163	Full Trial Period	1188248	61	Trial: 61	1188248	121	ÄÖÖÓ	ÄÏ¹Ï	ÑÛ¾µ	f	f
sjw	.	.	.	.	425	431	1	7	161.10	397.90	9	.	.	.	false	false	Message: 48ms	.	.	.	.	.	.	.	.	.	.	.	SYNCTIME	48	161.10	397.90	sjw.edf	RIGHT	3915	1192163	Full Trial Period	1188248	61	Trial: 61	1188248	121	ÄÖÖÓ	ÄÏ¹Ï	ÑÛ¾µ	f	f
sjw	.	.	.	.	50	1266	5	1217	466.90	397.30	10	.	.	.	false	false	Message: 1231ms	.	.	.	.	.	.	.	.	.	.	.	INVISIBLE_BOUNDARY[1]	1231	466.90	397.30	sjw.edf	RIGHT	3915	1192163	Full Trial Period	1188248	61	Trial: 61	1188248	121	ÄÖÖÓ	ÄÏ¹Ï	ÑÛ¾µ	f	f
sjw	.	.	.	.	50	1266	5	1217	466.90	397.30	11	.	.	.	false	false	Message: 1240ms	.	.	.	.	.	.	.	.	.	.	.	SYNCTIME	1240	466.90	397.30	sjw.edf	RIGHT	3915	1192163	Full Trial Period	1188248	61	Trial: 61	1188248	121	ÄÖÖÓ	ÄÏ¹Ï	ÑÛ¾µ	f	f
sjw	.	.	.	.	.	.	.	.	.	.	12	.	.	.	false	false	Message: 2002ms	8.29	156.40	53	2016	809.00	409.90	7	311.30	1964	563.50	398.50	INVISIBLE_BOUNDARY[2]	2002	.	.	sjw.edf	RIGHT	3915	1192163	Full Trial Period	1188248	61	Trial: 61	1188248	121	ÄÖÖÓ	ÄÏ¹Ï	ÑÛ¾µ	f	f
sjw	.	.	.	.	.	.	.	.	.	.	13	.	.	.	false	false	Message: 2006ms	8.29	156.40	53	2016	809.00	409.90	7	311.30	1964	563.50	398.50	SYNCTIME	2006	.	.	sjw.edf	RIGHT	3915	1192163	Full Trial Period	1188248	61	Trial: 61	1188248	121	ÄÖÖÓ	ÄÏ¹Ï	ÑÛ¾µ	f	f
sjw	.	.	.	.	.	.	.	.	.	.	14	.	.	.	false	false	Message: 3896ms	6.54	78.76	83	3913	345.00	358.60	12	237.30	3831	535.20	369.90	KEYBOARD	3896	.	.	sjw.edf	RIGHT	3915	1192163	Full Trial Period	1188248	61	Trial: 61	1188248	121	ÄÖÖÓ	ÄÏ¹Ï	ÑÛ¾µ	f	f
sjw	.	.	.	.	.	.	.	.	.	.	15	.	.	.	false	false	Message: 3960ms	.	.	.	.	.	.	.	.	.	.	.	TRIAL_RESULT 0	3960	.	.	sjw.edf	RIGHT	3915	1192163	Full Trial Period	1188248	61	Trial: 61	1188248	121	ÄÖÖÓ	ÄÏ¹Ï	ÑÛ¾µ	f	f
sjw	.	.	.	.	.	.	.	.	.	.	1	.	.	.	false	false	Message: -22ms	.	.	.	.	.	.	.	.	.	.	.	TRIALID 61	-22	.	.	sjw.edf	RIGHT	3578	1196804	Full Trial Period	1193226	62	Trial: 62	1193226	116	ÁïÁïÇò	´Ìâ¬	ÒÂ¼Ü	f	f
sjw	.	.	.	.	.	.	.	.	.	.	2	.	.	.	false	false	Message: -1ms	.	.	.	.	.	.	.	.	.	.	.	RECCFG CR 1000 2 0 R	-1	.	.	sjw.edf	RIGHT	3578	1196804	Full Trial Period	1193226	62	Trial: 62	1193226	116	ÁïÁïÇò	´Ìâ¬	ÒÂ¼Ü	f	f
sjw	.	.	.	.	.	.	.	.	.	.	3	.	.	.	false	false	Message: -1ms	.	.	.	.	.	.	.	.	.	.	.	ELCLCFG TOWER	-1	.	.	sjw.edf	RIGHT	3578	1196804	Full Trial Period	1193226	62	Trial: 62	1193226	116	ÁïÁïÇò	´Ìâ¬	ÒÂ¼Ü	f	f
sjw	.	.	.	.	.	.	.	.	.	.	4	.	.	.	false	false	Message: -1ms	.	.	.	.	.	.	.	.	.	.	.	GAZE_COORDS 0.00 0.00 1023.00 767.00	-1	.	.	sjw.edf	RIGHT	3578	1196804	Full Trial Period	1193226	62	Trial: 62	1193226	116	ÁïÁïÇò	´Ìâ¬	ÒÂ¼Ü	f	f
sjw	.	.	.	.	.	.	.	.	.	.	5	.	.	.	false	false	Message: -1ms	.	.	.	.	.	.	.	.	.	.	.	THRESHOLDS R 102 222	-1	.	.	sjw.edf	RIGHT	3578	1196804	Full Trial Period	1193226	62	Trial: 62	1193226	116	ÁïÁïÇò	´Ìâ¬	ÒÂ¼Ü	f	f
sjw	.	.	.	.	.	.	.	.	.	.	6	.	.	.	false	false	Message: -1ms	.	.	.	.	.	.	.	.	.	.	.	ELCL_PROC CENTROID (3)	-1	.	.	sjw.edf	RIGHT	3578	1196804	Full Trial Period	1193226	62	Trial: 62	1193226	116	ÁïÁïÇò	´Ìâ¬	ÒÂ¼Ü	f	f
sjw	.	.	.	.	.	.	.	.	.	.	7	.	.	.	false	false	Message: -1ms	.	.	.	.	.	.	.	.	.	.	.	ELCL_PCR_PARAM 5 3.0	-1	.	.	sjw.edf	RIGHT	3578	1196804	Full Trial Period	1193226	62	Trial: 62	1193226	116	ÁïÁïÇò	´Ìâ¬	ÒÂ¼Ü	f	f
sjw	.	.	.	.	.	.	.	.	.	.	8	.	.	.	false	true	Message: 0ms	.	.	.	.	.	.	.	.	.	.	.	!MODE RECORD CR 1000 2 0 R	0	.	.	sjw.edf	RIGHT	3578	1196804	Full Trial Period	1193226	62	Trial: 62	1193226	116	ÁïÁïÇò	´Ìâ¬	ÒÂ¼Ü	f	f
sjw	.	.	.	.	226	232	1	7	172.10	396.60	9	.	.	.	false	false	Message: 44ms	.	.	.	.	.	.	.	.	.	.	.	SYNCTIME	44	172.10	396.60	sjw.edf	RIGHT	3578	1196804	Full Trial Period	1193226	62	Trial: 62	1193226	116	ÁïÁïÇò	´Ìâ¬	ÒÂ¼Ü	f	f
sjw	.	.	.	.	.	.	.	.	.	.	10	.	.	.	false	false	Message: 897ms	10.38	31.07	334	934	489.40	455.20	3	618.20	601	188.00	387.00	INVISIBLE_BOUNDARY[1]	897	.	.	sjw.edf	RIGHT	3578	1196804	Full Trial Period	1193226	62	Trial: 62	1193226	116	ÁïÁïÇò	´Ìâ¬	ÒÂ¼Ü	f	f
sjw	.	.	.	.	.	.	.	.	.	.	11	.	.	.	false	false	Message: 902ms	10.38	31.07	334	934	489.40	455.20	3	618.20	601	188.00	387.00	SYNCTIME	902	.	.	sjw.edf	RIGHT	3578	1196804	Full Trial Period	1193226	62	Trial: 62	1193226	116	ÁïÁïÇò	´Ìâ¬	ÒÂ¼Ü	f	f
sjw	.	.	.	.	.	.	.	.	.	.	12	.	.	.	false	false	Message: 2422ms	8.95	179.05	50	2432	819.50	385.20	9	307.30	2383	557.60	348.80	INVISIBLE_BOUNDARY[2]	2422	.	.	sjw.edf	RIGHT	3578	1196804	Full Trial Period	1193226	62	Trial: 62	1193226	116	ÁïÁïÇò	´Ìâ¬	ÒÂ¼Ü	f	f
sjw	.	.	.	.	.	.	.	.	.	.	13	.	.	.	false	false	Message: 2427ms	8.95	179.05	50	2432	819.50	385.20	9	307.30	2383	557.60	348.80	SYNCTIME	2427	.	.	sjw.edf	RIGHT	3578	1196804	Full Trial Period	1193226	62	Trial: 62	1193226	116	ÁïÁïÇò	´Ìâ¬	ÒÂ¼Ü	f	f
sjw	.	.	.	.	197	3576	13	3380	548.40	422.20	14	.	.	.	false	false	Message: 3559ms	.	.	.	.	.	.	.	.	.	.	.	KEYBOARD	3559	548.40	422.20	sjw.edf	RIGHT	3578	1196804	Full Trial Period	1193226	62	Trial: 62	1193226	116	ÁïÁïÇò	´Ìâ¬	ÒÂ¼Ü	f	f
sjw	.	.	.	.	.	.	.	.	.	.	15	.	.	.	false	false	Message: 3620ms	.	.	.	.	.	.	.	.	.	.	.	TRIAL_RESULT 0	3620	.	.	sjw.edf	RIGHT	3578	1196804	Full Trial Period	1193226	62	Trial: 62	1193226	116	ÁïÁïÇò	´Ìâ¬	ÒÂ¼Ü	f	f
sjw	.	.	.	.	.	.	.	.	.	.	1	.	.	.	false	false	Message: -17ms	.	.	.	.	.	.	.	.	.	.	.	TRIALID 62	-17	.	.	sjw.edf	RIGHT	4502	1202331	Full Trial Period	1197829	63	Trial: 63	1197829	15	¹þÃÜ¹Ï	¼å±ý	¸Ö±Ê	f	f
sjw	.	.	.	.	.	.	.	.	.	.	2	.	.	.	false	false	Message: -1ms	.	.	.	.	.	.	.	.	.	.	.	RECCFG CR 1000 2 0 R	-1	.	.	sjw.edf	RIGHT	4502	1202331	Full Trial Period	1197829	63	Trial: 63	1197829	15	¹þÃÜ¹Ï	¼å±ý	¸Ö±Ê	f	f
sjw	.	.	.	.	.	.	.	.	.	.	3	.	.	.	false	false	Message: -1ms	.	.	.	.	.	.	.	.	.	.	.	ELCLCFG TOWER	-1	.	.	sjw.edf	RIGHT	4502	1202331	Full Trial Period	1197829	63	Trial: 63	1197829	15	¹þÃÜ¹Ï	¼å±ý	¸Ö±Ê	f	f
sjw	.	.	.	.	.	.	.	.	.	.	4	.	.	.	false	false	Message: -1ms	.	.	.	.	.	.	.	.	.	.	.	GAZE_COORDS 0.00 0.00 1023.00 767.00	-1	.	.	sjw.edf	RIGHT	4502	1202331	Full Trial Period	1197829	63	Trial: 63	1197829	15	¹þÃÜ¹Ï	¼å±ý	¸Ö±Ê	f	f
sjw	.	.	.	.	.	.	.	.	.	.	5	.	.	.	false	false	Message: -1ms	.	.	.	.	.	.	.	.	.	.	.	THRESHOLDS R 102 222	-1	.	.	sjw.edf	RIGHT	4502	1202331	Full Trial Period	1197829	63	Trial: 63	1197829	15	¹þÃÜ¹Ï	¼å±ý	¸Ö±Ê	f	f
sjw	.	.	.	.	.	.	.	.	.	.	6	.	.	.	false	false	Message: -1ms	.	.	.	.	.	.	.	.	.	.	.	ELCL_PROC CENTROID (3)	-1	.	.	sjw.edf	RIGHT	4502	1202331	Full Trial Period	1197829	63	Trial: 63	1197829	15	¹þÃÜ¹Ï	¼å±ý	¸Ö±Ê	f	f
sjw	.	.	.	.	.	.	.	.	.	.	7	.	.	.	false	false	Message: -1ms	.	.	.	.	.	.	.	.	.	.	.	ELCL_PCR_PARAM 5 3.0	-1	.	.	sjw.edf	RIGHT	4502	1202331	Full Trial Period	1197829	63	Trial: 63	1197829	15	¹þÃÜ¹Ï	¼å±ý	¸Ö±Ê	f	f
sjw	.	.	.	.	.	.	.	.	.	.	8	.	.	.	false	true	Message: 0ms	.	.	.	.	.	.	.	.	.	.	.	!MODE RECORD CR 1000 2 0 R	0	.	.	sjw.edf	RIGHT	4502	1202331	Full Trial Period	1197829	63	Trial: 63	1197829	15	¹þÃÜ¹Ï	¼å±ý	¸Ö±Ê	f	f
sjw	.	.	.	.	167	173	1	7	176.40	366.40	9	.	.	.	false	false	Message: 41ms	.	.	.	.	.	.	.	.	.	.	.	SYNCTIME	41	176.40	366.40	sjw.edf	RIGHT	4502	1202331	Full Trial Period	1197829	63	Trial: 63	1197829	15	¹þÃÜ¹Ï	¼å±ý	¸Ö±Ê	f	f
sjw	.	.	.	.	.	.	.	.	.	.	10	.	.	.	false	false	Message: 1214ms	1.03	10.16	101	1266	557.30	378.90	5	121.00	1166	555.50	349.60	INVISIBLE_BOUNDARY[1]	1214	.	.	sjw.edf	RIGHT	4502	1202331	Full Trial Period	1197829	63	Trial: 63	1197829	15	¹þÃÜ¹Ï	¼å±ý	¸Ö±Ê	f	f
sjw	.	.	.	.	.	.	.	.	.	.	11	.	.	.	false	false	Message: 1224ms	1.03	10.16	101	1266	557.30	378.90	5	121.00	1166	555.50	349.60	SYNCTIME	1224	.	.	sjw.edf	RIGHT	4502	1202331	Full Trial Period	1197829	63	Trial: 63	1197829	15	¹þÃÜ¹Ï	¼å±ý	¸Ö±Ê	f	f
sjw	.	.	.	.	155	2897	13	2743	783.80	377.90	12	.	.	.	false	false	Message: 2796ms	.	.	.	.	.	.	.	.	.	.	.	INVISIBLE_BOUNDARY[2]	2796	783.80	377.90	sjw.edf	RIGHT	4502	1202331	Full Trial Period	1197829	63	Trial: 63	1197829	15	¹þÃÜ¹Ï	¼å±ý	¸Ö±Ê	f	f
sjw	.	.	.	.	155	2897	13	2743	783.80	377.90	13	.	.	.	false	false	Message: 2807ms	.	.	.	.	.	.	.	.	.	.	.	SYNCTIME	2807	783.80	377.90	sjw.edf	RIGHT	4502	1202331	Full Trial Period	1197829	63	Trial: 63	1197829	15	¹þÃÜ¹Ï	¼å±ý	¸Ö±Ê	f	f
sjw	.	.	.	.	.	.	.	.	.	.	14	.	.	.	false	false	Message: 4484ms	11.01	172.09	64	4500	529.30	420.40	17	333.40	4437	855.00	385.30	KEYBOARD	4484	.	.	sjw.edf	RIGHT	4502	1202331	Full Trial Period	1197829	63	Trial: 63	1197829	15	¹þÃÜ¹Ï	¼å±ý	¸Ö±Ê	f	f
sjw	.	.	.	.	.	.	.	.	.	.	15	.	.	.	false	false	Message: 4542ms	.	.	.	.	.	.	.	.	.	.	.	TRIAL_RESULT 0	4542	.	.	sjw.edf	RIGHT	4502	1202331	Full Trial Period	1197829	63	Trial: 63	1197829	15	¹þÃÜ¹Ï	¼å±ý	¸Ö±Ê	f	f
sjw	.	.	.	.	.	.	.	.	.	.	1	.	.	.	false	false	Message: -20ms	.	.	.	.	.	.	.	.	.	.	.	TRIALID 63	-20	.	.	sjw.edf	RIGHT	3989	1310252	Full Trial Period	1306263	64	Trial: 64	1306263	101	¼üÅÌ	ºÚ°å	ÓÍ»­	f	j
sjw	.	.	.	.	.	.	.	.	.	.	2	.	.	.	false	false	Message: -1ms	.	.	.	.	.	.	.	.	.	.	.	RECCFG CR 1000 2 0 R	-1	.	.	sjw.edf	RIGHT	3989	1310252	Full Trial Period	1306263	64	Trial: 64	1306263	101	¼üÅÌ	ºÚ°å	ÓÍ»­	f	j
sjw	.	.	.	.	.	.	.	.	.	.	3	.	.	.	false	false	Message: -1ms	.	.	.	.	.	.	.	.	.	.	.	ELCLCFG TOWER	-1	.	.	sjw.edf	RIGHT	3989	1310252	Full Trial Period	1306263	64	Trial: 64	1306263	101	¼üÅÌ	ºÚ°å	ÓÍ»­	f	j
sjw	.	.	.	.	.	.	.	.	.	.	4	.	.	.	false	false	Message: -1ms	.	.	.	.	.	.	.	.	.	.	.	GAZE_COORDS 0.00 0.00 1023.00 767.00	-1	.	.	sjw.edf	RIGHT	3989	1310252	Full Trial Period	1306263	64	Trial: 64	1306263	101	¼üÅÌ	ºÚ°å	ÓÍ»­	f	j
sjw	.	.	.	.	.	.	.	.	.	.	5	.	.	.	false	false	Message: -1ms	.	.	.	.	.	.	.	.	.	.	.	THRESHOLDS R 104 224	-1	.	.	sjw.edf	RIGHT	3989	1310252	Full Trial Period	1306263	64	Trial: 64	1306263	101	¼üÅÌ	ºÚ°å	ÓÍ»­	f	j
sjw	.	.	.	.	.	.	.	.	.	.	6	.	.	.	false	false	Message: -1ms	.	.	.	.	.	.	.	.	.	.	.	ELCL_PROC CENTROID (3)	-1	.	.	sjw.edf	RIGHT	3989	1310252	Full Trial Period	1306263	64	Trial: 64	1306263	101	¼üÅÌ	ºÚ°å	ÓÍ»­	f	j
sjw	.	.	.	.	.	.	.	.	.	.	7	.	.	.	false	false	Message: -1ms	.	.	.	.	.	.	.	.	.	.	.	ELCL_PCR_PARAM 5 3.0	-1	.	.	sjw.edf	RIGHT	3989	1310252	Full Trial Period	1306263	64	Trial: 64	1306263	101	¼üÅÌ	ºÚ°å	ÓÍ»­	f	j
sjw	.	.	.	.	.	.	.	.	.	.	8	.	.	.	false	true	Message: 0ms	.	.	.	.	.	.	.	.	.	.	.	!MODE RECORD CR 1000 2 0 R	0	.	.	sjw.edf	RIGHT	3989	1310252	Full Trial Period	1306263	64	Trial: 64	1306263	101	¼üÅÌ	ºÚ°å	ÓÍ»­	f	j
sjw	.	.	.	.	491	497	1	7	141.40	398.70	9	.	.	.	false	false	Message: 47ms	.	.	.	.	.	.	.	.	.	.	.	SYNCTIME	47	141.40	398.70	sjw.edf	RIGHT	3989	1310252	Full Trial Period	1306263	64	Trial: 64	1306263	101	¼üÅÌ	ºÚ°å	ÓÍ»­	f	j
sjw	.	.	.	.	.	.	.	.	.	.	10	.	.	.	false	false	Message: 768ms	8.52	189.39	45	775	415.30	382.70	2	383.80	731	161.80	397.80	INVISIBLE_BOUNDARY[1]	768	.	.	sjw.edf	RIGHT	3989	1310252	Full Trial Period	1306263	64	Trial: 64	1306263	101	¼üÅÌ	ºÚ°å	ÓÍ»­	f	j
sjw	.	.	.	.	.	.	.	.	.	.	11	.	.	.	false	false	Message: 772ms	8.52	189.39	45	775	415.30	382.70	2	383.80	731	161.80	397.80	SYNCTIME	772	.	.	sjw.edf	RIGHT	3989	1310252	Full Trial Period	1306263	64	Trial: 64	1306263	101	¼üÅÌ	ºÚ°å	ÓÍ»­	f	j
sjw	.	.	.	.	.	.	.	.	.	.	12	.	.	.	false	false	Message: 2080ms	12.58	228.80	55	2102	921.30	394.70	7	402.40	2048	544.00	382.00	INVISIBLE_BOUNDARY[2]	2080	.	.	sjw.edf	RIGHT	3989	1310252	Full Trial Period	1306263	64	Trial: 64	1306263	101	¼üÅÌ	ºÚ°å	ÓÍ»­	f	j
sjw	.	.	.	.	.	.	.	.	.	.	13	.	.	.	false	false	Message: 2088ms	12.58	228.80	55	2102	921.30	394.70	7	402.40	2048	544.00	382.00	SYNCTIME	2088	.	.	sjw.edf	RIGHT	3989	1310252	Full Trial Period	1306263	64	Trial: 64	1306263	101	¼üÅÌ	ºÚ°å	ÓÍ»­	f	j
sjw	.	.	.	.	.	.	.	.	.	.	14	.	.	.	false	false	Message: 3970ms	9.16	128.99	71	3987	537.80	347.30	11	302.50	3917	807.50	350.20	KEYBOARD	3970	.	.	sjw.edf	RIGHT	3989	1310252	Full Trial Period	1306263	64	Trial: 64	1306263	101	¼üÅÌ	ºÚ°å	ÓÍ»­	f	j
sjw	.	.	.	.	.	.	.	.	.	.	15	.	.	.	false	false	Message: 4038ms	.	.	.	.	.	.	.	.	.	.	.	TRIAL_RESULT 0	4038	.	.	sjw.edf	RIGHT	3989	1310252	Full Trial Period	1306263	64	Trial: 64	1306263	101	¼üÅÌ	ºÚ°å	ÓÍ»­	f	j
sjw	.	.	.	.	.	.	.	.	.	.	1	.	.	.	false	false	Message: -26ms	.	.	.	.	.	.	.	.	.	.	.	TRIALID 64	-26	.	.	sjw.edf	RIGHT	3927	1315179	Full Trial Period	1311252	65	Trial: 65	1311252	20	éÙ×Ó	ÇúÆæ±ý	ÒÂ¼Ü	f	f
sjw	.	.	.	.	.	.	.	.	.	.	2	.	.	.	false	false	Message: -1ms	.	.	.	.	.	.	.	.	.	.	.	RECCFG CR 1000 2 0 R	-1	.	.	sjw.edf	RIGHT	3927	1315179	Full Trial Period	1311252	65	Trial: 65	1311252	20	éÙ×Ó	ÇúÆæ±ý	ÒÂ¼Ü	f	f
sjw	.	.	.	.	.	.	.	.	.	.	3	.	.	.	false	false	Message: -1ms	.	.	.	.	.	.	.	.	.	.	.	ELCLCFG TOWER	-1	.	.	sjw.edf	RIGHT	3927	1315179	Full Trial Period	1311252	65	Trial: 65	1311252	20	éÙ×Ó	ÇúÆæ±ý	ÒÂ¼Ü	f	f
sjw	.	.	.	.	.	.	.	.	.	.	4	.	.	.	false	false	Message: -1ms	.	.	.	.	.	.	.	.	.	.	.	GAZE_COORDS 0.00 0.00 1023.00 767.00	-1	.	.	sjw.edf	RIGHT	3927	1315179	Full Trial Period	1311252	65	Trial: 65	1311252	20	éÙ×Ó	ÇúÆæ±ý	ÒÂ¼Ü	f	f
sjw	.	.	.	.	.	.	.	.	.	.	5	.	.	.	false	false	Message: -1ms	.	.	.	.	.	.	.	.	.	.	.	THRESHOLDS R 104 224	-1	.	.	sjw.edf	RIGHT	3927	1315179	Full Trial Period	1311252	65	Trial: 65	1311252	20	éÙ×Ó	ÇúÆæ±ý	ÒÂ¼Ü	f	f
sjw	.	.	.	.	.	.	.	.	.	.	6	.	.	.	false	false	Message: -1ms	.	.	.	.	.	.	.	.	.	.	.	ELCL_PROC CENTROID (3)	-1	.	.	sjw.edf	RIGHT	3927	1315179	Full Trial Period	1311252	65	Trial: 65	1311252	20	éÙ×Ó	ÇúÆæ±ý	ÒÂ¼Ü	f	f
sjw	.	.	.	.	.	.	.	.	.	.	7	.	.	.	false	false	Message: -1ms	.	.	.	.	.	.	.	.	.	.	.	ELCL_PCR_PARAM 5 3.0	-1	.	.	sjw.edf	RIGHT	3927	1315179	Full Trial Period	1311252	65	Trial: 65	1311252	20	éÙ×Ó	ÇúÆæ±ý	ÒÂ¼Ü	f	f
sjw	.	.	.	.	.	.	.	.	.	.	8	.	.	.	false	true	Message: 0ms	.	.	.	.	.	.	.	.	.	.	.	!MODE RECORD CR 1000 2 0 R	0	.	.	sjw.edf	RIGHT	3927	1315179	Full Trial Period	1311252	65	Trial: 65	1311252	20	éÙ×Ó	ÇúÆæ±ý	ÒÂ¼Ü	f	f
sjw	.	.	.	.	217	223	1	7	139.60	405.80	9	.	.	.	false	false	Message: 41ms	.	.	.	.	.	.	.	.	.	.	.	SYNCTIME	41	139.60	405.80	sjw.edf	RIGHT	3927	1315179	Full Trial Period	1311252	65	Trial: 65	1311252	20	éÙ×Ó	ÇúÆæ±ý	ÒÂ¼Ü	f	f
sjw	.	.	.	.	.	.	.	.	.	.	10	.	.	.	false	false	Message: 1281ms	2.40	25.49	94	1356	474.50	389.10	4	322.40	1263	475.60	320.70	INVISIBLE_BOUNDARY[1]	1281	.	.	sjw.edf	RIGHT	3927	1315179	Full Trial Period	1311252	65	Trial: 65	1311252	20	éÙ×Ó	ÇúÆæ±ý	ÒÂ¼Ü	f	f
sjw	.	.	.	.	.	.	.	.	.	.	11	.	.	.	false	false	Message: 1290ms	2.40	25.49	94	1356	474.50	389.10	4	322.40	1263	475.60	320.70	SYNCTIME	1290	.	.	sjw.edf	RIGHT	3927	1315179	Full Trial Period	1311252	65	Trial: 65	1311252	20	éÙ×Ó	ÇúÆæ±ý	ÒÂ¼Ü	f	f
sjw	.	.	.	.	.	.	.	.	.	.	12	.	.	.	false	false	Message: 2938ms	9.00	163.58	55	2948	851.10	388.10	12	313.40	2894	594.90	317.40	INVISIBLE_BOUNDARY[2]	2938	.	.	sjw.edf	RIGHT	3927	1315179	Full Trial Period	1311252	65	Trial: 65	1311252	20	éÙ×Ó	ÇúÆæ±ý	ÒÂ¼Ü	f	f
sjw	.	.	.	.	150	3098	13	2949	850.00	389.70	13	.	.	.	false	false	Message: 2949ms	.	.	.	.	.	.	.	.	.	.	.	SYNCTIME	2949	.	.	sjw.edf	RIGHT	3927	1315179	Full Trial Period	1311252	65	Trial: 65	1311252	20	éÙ×Ó	ÇúÆæ±ý	ÒÂ¼Ü	f	f
sjw	.	.	.	.	.	.	.	.	.	.	14	.	.	.	false	false	Message: 3908ms	0.03	1.15	26	3925	574.70	333.80	17	55.00	3900	575.40	333.30	KEYBOARD	3908	.	.	sjw.edf	RIGHT	3927	1315179	Full Trial Period	1311252	65	Trial: 65	1311252	20	éÙ×Ó	ÇúÆæ±ý	ÒÂ¼Ü	f	f
sjw	.	.	.	.	.	.	.	.	.	.	15	.	.	.	false	false	Message: 4002ms	.	.	.	.	.	.	.	.	.	.	.	TRIAL_RESULT 0	4002	.	.	sjw.edf	RIGHT	3927	1315179	Full Trial Period	1311252	65	Trial: 65	1311252	20	éÙ×Ó	ÇúÆæ±ý	ÒÂ¼Ü	f	f
sjw	.	.	.	.	.	.	.	.	.	.	1	.	.	.	false	false	Message: -20ms	.	.	.	.	.	.	.	.	.	.	.	TRIALID 65	-20	.	.	sjw.edf	RIGHT	7113	1323316	Full Trial Period	1316203	66	Trial: 66	1316203	89	ÏÚ±ý	ÏóÆå	Í¼ÕÂ	j	j
sjw	.	.	.	.	.	.	.	.	.	.	2	.	.	.	false	false	Message: -1ms	.	.	.	.	.	.	.	.	.	.	.	RECCFG CR 1000 2 0 R	-1	.	.	sjw.edf	RIGHT	7113	1323316	Full Trial Period	1316203	66	Trial: 66	1316203	89	ÏÚ±ý	ÏóÆå	Í¼ÕÂ	j	j
sjw	.	.	.	.	.	.	.	.	.	.	3	.	.	.	false	false	Message: -1ms	.	.	.	.	.	.	.	.	.	.	.	ELCLCFG TOWER	-1	.	.	sjw.edf	RIGHT	7113	1323316	Full Trial Period	1316203	66	Trial: 66	1316203	89	ÏÚ±ý	ÏóÆå	Í¼ÕÂ	j	j
sjw	.	.	.	.	.	.	.	.	.	.	4	.	.	.	false	false	Message: -1ms	.	.	.	.	.	.	.	.	.	.	.	GAZE_COORDS 0.00 0.00 1023.00 767.00	-1	.	.	sjw.edf	RIGHT	7113	1323316	Full Trial Period	1316203	66	Trial: 66	1316203	89	ÏÚ±ý	ÏóÆå	Í¼ÕÂ	j	j
sjw	.	.	.	.	.	.	.	.	.	.	5	.	.	.	false	false	Message: -1ms	.	.	.	.	.	.	.	.	.	.	.	THRESHOLDS R 104 224	-1	.	.	sjw.edf	RIGHT	7113	1323316	Full Trial Period	1316203	66	Trial: 66	1316203	89	ÏÚ±ý	ÏóÆå	Í¼ÕÂ	j	j
sjw	.	.	.	.	.	.	.	.	.	.	6	.	.	.	false	false	Message: -1ms	.	.	.	.	.	.	.	.	.	.	.	ELCL_PROC CENTROID (3)	-1	.	.	sjw.edf	RIGHT	7113	1323316	Full Trial Period	1316203	66	Trial: 66	1316203	89	ÏÚ±ý	ÏóÆå	Í¼ÕÂ	j	j
sjw	.	.	.	.	.	.	.	.	.	.	7	.	.	.	false	false	Message: -1ms	.	.	.	.	.	.	.	.	.	.	.	ELCL_PCR_PARAM 5 3.0	-1	.	.	sjw.edf	RIGHT	7113	1323316	Full Trial Period	1316203	66	Trial: 66	1316203	89	ÏÚ±ý	ÏóÆå	Í¼ÕÂ	j	j
sjw	.	.	.	.	.	.	.	.	.	.	8	.	.	.	false	true	Message: 0ms	.	.	.	.	.	.	.	.	.	.	.	!MODE RECORD CR 1000 2 0 R	0	.	.	sjw.edf	RIGHT	7113	1323316	Full Trial Period	1316203	66	Trial: 66	1316203	89	ÏÚ±ý	ÏóÆå	Í¼ÕÂ	j	j
sjw	.	.	.	.	283	289	1	7	147.10	392.20	9	.	.	.	false	false	Message: 47ms	.	.	.	.	.	.	.	.	.	.	.	SYNCTIME	47	147.10	392.20	sjw.edf	RIGHT	7113	1323316	Full Trial Period	1316203	66	Trial: 66	1316203	89	ÏÚ±ý	ÏóÆå	Í¼ÕÂ	j	j
sjw	.	.	.	.	.	.	.	.	.	.	10	.	.	.	false	false	Message: 2957ms	10.31	44.83	230	3157	465.80	354.10	17	998.60	2928	162.20	393.20	INVISIBLE_BOUNDARY[1]	2957	.	.	sjw.edf	RIGHT	7113	1323316	Full Trial Period	1316203	66	Trial: 66	1316203	89	ÏÚ±ý	ÏóÆå	Í¼ÕÂ	j	j
sjw	.	.	.	.	.	.	.	.	.	.	11	.	.	.	false	false	Message: 2963ms	10.31	44.83	230	3157	465.80	354.10	17	998.60	2928	162.20	393.20	SYNCTIME	2963	.	.	sjw.edf	RIGHT	7113	1323316	Full Trial Period	1316203	66	Trial: 66	1316203	89	ÏÚ±ý	ÏóÆå	Í¼ÕÂ	j	j
sjw	.	.	.	.	.	.	.	.	.	.	12	.	.	.	false	false	Message: 4719ms	12.85	242.40	53	4733	889.50	408.80	24	428.90	4681	516.00	327.10	INVISIBLE_BOUNDARY[2]	4719	.	.	sjw.edf	RIGHT	7113	1323316	Full Trial Period	1316203	66	Trial: 66	1316203	89	ÏÚ±ý	ÏóÆå	Í¼ÕÂ	j	j
sjw	.	.	.	.	.	.	.	.	.	.	13	.	.	.	false	false	Message: 4729ms	12.85	242.40	53	4733	889.50	408.80	24	428.90	4681	516.00	327.10	SYNCTIME	4729	.	.	sjw.edf	RIGHT	7113	1323316	Full Trial Period	1316203	66	Trial: 66	1316203	89	ÏÚ±ý	ÏóÆå	Í¼ÕÂ	j	j
sjw	.	.	.	.	.	.	.	.	.	.	14	.	.	.	false	false	Message: 7094ms	0.08	0.92	89	7111	880.70	387.90	31	240.50	7023	882.80	389.20	KEYBOARD	7094	.	.	sjw.edf	RIGHT	7113	1323316	Full Trial Period	1316203	66	Trial: 66	1316203	89	ÏÚ±ý	ÏóÆå	Í¼ÕÂ	j	j
sjw	.	.	.	.	.	.	.	.	.	.	15	.	.	.	false	false	Message: 7156ms	.	.	.	.	.	.	.	.	.	.	.	TRIAL_RESULT 0	7156	.	.	sjw.edf	RIGHT	7113	1323316	Full Trial Period	1316203	66	Trial: 66	1316203	89	ÏÚ±ý	ÏóÆå	Í¼ÕÂ	j	j
sjw	.	.	.	.	.	.	.	.	.	.	1	.	.	.	false	false	Message: -16ms	.	.	.	.	.	.	.	.	.	.	.	TRIALID 66	-16	.	.	sjw.edf	RIGHT	9828	1334326	Full Trial Period	1324498	67	Trial: 67	1324498	99	Ô²Öé±Ê	ÑÀË¢	É××Ó	f	j
sjw	.	.	.	.	.	.	.	.	.	.	2	.	.	.	false	false	Message: -1ms	.	.	.	.	.	.	.	.	.	.	.	RECCFG CR 1000 2 0 R	-1	.	.	sjw.edf	RIGHT	9828	1334326	Full Trial Period	1324498	67	Trial: 67	1324498	99	Ô²Öé±Ê	ÑÀË¢	É××Ó	f	j
sjw	.	.	.	.	.	.	.	.	.	.	3	.	.	.	false	false	Message: -1ms	.	.	.	.	.	.	.	.	.	.	.	ELCLCFG TOWER	-1	.	.	sjw.edf	RIGHT	9828	1334326	Full Trial Period	1324498	67	Trial: 67	1324498	99	Ô²Öé±Ê	ÑÀË¢	É××Ó	f	j
sjw	.	.	.	.	.	.	.	.	.	.	4	.	.	.	false	false	Message: -1ms	.	.	.	.	.	.	.	.	.	.	.	GAZE_COORDS 0.00 0.00 1023.00 767.00	-1	.	.	sjw.edf	RIGHT	9828	1334326	Full Trial Period	1324498	67	Trial: 67	1324498	99	Ô²Öé±Ê	ÑÀË¢	É××Ó	f	j
sjw	.	.	.	.	.	.	.	.	.	.	5	.	.	.	false	false	Message: -1ms	.	.	.	.	.	.	.	.	.	.	.	THRESHOLDS R 104 224	-1	.	.	sjw.edf	RIGHT	9828	1334326	Full Trial Period	1324498	67	Trial: 67	1324498	99	Ô²Öé±Ê	ÑÀË¢	É××Ó	f	j
sjw	.	.	.	.	.	.	.	.	.	.	6	.	.	.	false	false	Message: -1ms	.	.	.	.	.	.	.	.	.	.	.	ELCL_PROC CENTROID (3)	-1	.	.	sjw.edf	RIGHT	9828	1334326	Full Trial Period	1324498	67	Trial: 67	1324498	99	Ô²Öé±Ê	ÑÀË¢	É××Ó	f	j
sjw	.	.	.	.	.	.	.	.	.	.	7	.	.	.	false	false	Message: -1ms	.	.	.	.	.	.	.	.	.	.	.	ELCL_PCR_PARAM 5 3.0	-1	.	.	sjw.edf	RIGHT	9828	1334326	Full Trial Period	1324498	67	Trial: 67	1324498	99	Ô²Öé±Ê	ÑÀË¢	É××Ó	f	j
sjw	.	.	.	.	.	.	.	.	.	.	8	.	.	.	false	true	Message: 0ms	.	.	.	.	.	.	.	.	.	.	.	!MODE RECORD CR 1000 2 0 R	0	.	.	sjw.edf	RIGHT	9828	1334326	Full Trial Period	1324498	67	Trial: 67	1324498	99	Ô²Öé±Ê	ÑÀË¢	É××Ó	f	j
sjw	.	.	.	.	253	259	1	7	139.10	410.80	9	.	.	.	false	false	Message: 42ms	.	.	.	.	.	.	.	.	.	.	.	SYNCTIME	42	139.10	410.80	sjw.edf	RIGHT	9828	1334326	Full Trial Period	1324498	67	Trial: 67	1324498	99	Ô²Öé±Ê	ÑÀË¢	É××Ó	f	j
sjw	.	.	.	.	398	2969	12	2572	507.60	384.20	10	[1]	1	RECTANGLE_INTERESTAREA	false	false	Message: 2709ms	.	.	.	.	.	.	.	.	.	.	.	INVISIBLE_BOUNDARY[1]	2709	507.60	384.20	sjw.edf	RIGHT	9828	1334326	Full Trial Period	1324498	67	Trial: 67	1324498	99	Ô²Öé±Ê	ÑÀË¢	É××Ó	f	j
sjw	.	.	.	.	398	2969	12	2572	507.60	384.20	11	[1]	1	RECTANGLE_INTERESTAREA	false	false	Message: 2717ms	.	.	.	.	.	.	.	.	.	.	.	SYNCTIME	2717	507.60	384.20	sjw.edf	RIGHT	9828	1334326	Full Trial Period	1324498	67	Trial: 67	1324498	99	Ô²Öé±Ê	ÑÀË¢	É××Ó	f	j
sjw	.	.	.	.	.	.	.	.	.	.	12	.	.	.	false	false	Message: 4971ms	11.93	216.87	55	4986	886.00	410.30	18	403.30	4932	538.90	335.80	INVISIBLE_BOUNDARY[2]	4971	.	.	sjw.edf	RIGHT	9828	1334326	Full Trial Period	1324498	67	Trial: 67	1324498	99	Ô²Öé±Ê	ÑÀË¢	É××Ó	f	j
sjw	.	.	.	.	.	.	.	.	.	.	13	.	.	.	false	false	Message: 4975ms	11.93	216.87	55	4986	886.00	410.30	18	403.30	4932	538.90	335.80	SYNCTIME	4975	.	.	sjw.edf	RIGHT	9828	1334326	Full Trial Period	1324498	67	Trial: 67	1324498	99	Ô²Öé±Ê	ÑÀË¢	É××Ó	f	j
sjw	.	.	.	.	229	9826	33	9598	569.60	352.40	14	.	.	.	false	false	Message: 9809ms	.	.	.	.	.	.	.	.	.	.	.	KEYBOARD	9809	569.60	352.40	sjw.edf	RIGHT	9828	1334326	Full Trial Period	1324498	67	Trial: 67	1324498	99	Ô²Öé±Ê	ÑÀË¢	É××Ó	f	j
sjw	.	.	.	.	.	.	.	.	.	.	15	.	.	.	false	false	Message: 9877ms	.	.	.	.	.	.	.	.	.	.	.	TRIAL_RESULT 0	9877	.	.	sjw.edf	RIGHT	9828	1334326	Full Trial Period	1324498	67	Trial: 67	1324498	99	Ô²Öé±Ê	ÑÀË¢	É××Ó	f	j
sjw	.	.	.	.	.	.	.	.	.	.	1	.	.	.	false	false	Message: -16ms	.	.	.	.	.	.	.	.	.	.	.	TRIALID 67	-16	.	.	sjw.edf	RIGHT	10399	1348270	Full Trial Period	1337871	68	Trial: 68	1337871	120	Ä§·½	ÄÖÖÓ	´½¸à	f	f
sjw	.	.	.	.	.	.	.	.	.	.	2	.	.	.	false	false	Message: -1ms	.	.	.	.	.	.	.	.	.	.	.	RECCFG CR 1000 2 0 R	-1	.	.	sjw.edf	RIGHT	10399	1348270	Full Trial Period	1337871	68	Trial: 68	1337871	120	Ä§·½	ÄÖÖÓ	´½¸à	f	f
sjw	.	.	.	.	.	.	.	.	.	.	3	.	.	.	false	false	Message: -1ms	.	.	.	.	.	.	.	.	.	.	.	ELCLCFG TOWER	-1	.	.	sjw.edf	RIGHT	10399	1348270	Full Trial Period	1337871	68	Trial: 68	1337871	120	Ä§·½	ÄÖÖÓ	´½¸à	f	f
sjw	.	.	.	.	.	.	.	.	.	.	4	.	.	.	false	false	Message: -1ms	.	.	.	.	.	.	.	.	.	.	.	GAZE_COORDS 0.00 0.00 1023.00 767.00	-1	.	.	sjw.edf	RIGHT	10399	1348270	Full Trial Period	1337871	68	Trial: 68	1337871	120	Ä§·½	ÄÖÖÓ	´½¸à	f	f
sjw	.	.	.	.	.	.	.	.	.	.	5	.	.	.	false	false	Message: -1ms	.	.	.	.	.	.	.	.	.	.	.	THRESHOLDS R 104 224	-1	.	.	sjw.edf	RIGHT	10399	1348270	Full Trial Period	1337871	68	Trial: 68	1337871	120	Ä§·½	ÄÖÖÓ	´½¸à	f	f
sjw	.	.	.	.	.	.	.	.	.	.	6	.	.	.	false	false	Message: -1ms	.	.	.	.	.	.	.	.	.	.	.	ELCL_PROC CENTROID (3)	-1	.	.	sjw.edf	RIGHT	10399	1348270	Full Trial Period	1337871	68	Trial: 68	1337871	120	Ä§·½	ÄÖÖÓ	´½¸à	f	f
sjw	.	.	.	.	.	.	.	.	.	.	7	.	.	.	false	false	Message: -1ms	.	.	.	.	.	.	.	.	.	.	.	ELCL_PCR_PARAM 5 3.0	-1	.	.	sjw.edf	RIGHT	10399	1348270	Full Trial Period	1337871	68	Trial: 68	1337871	120	Ä§·½	ÄÖÖÓ	´½¸à	f	f
sjw	.	.	.	.	.	.	.	.	.	.	8	.	.	.	false	true	Message: 0ms	.	.	.	.	.	.	.	.	.	.	.	!MODE RECORD CR 1000 2 0 R	0	.	.	sjw.edf	RIGHT	10399	1348270	Full Trial Period	1337871	68	Trial: 68	1337871	120	Ä§·½	ÄÖÖÓ	´½¸à	f	f
sjw	.	.	.	.	521	527	1	7	148.00	397.60	9	.	.	.	false	false	Message: 42ms	.	.	.	.	.	.	.	.	.	.	.	SYNCTIME	42	148.00	397.60	sjw.edf	RIGHT	10399	1348270	Full Trial Period	1337871	68	Trial: 68	1337871	120	Ä§·½	ÄÖÖÓ	´½¸à	f	f
sjw	.	.	.	.	.	.	.	.	.	.	10	.	.	.	false	false	Message: 4470ms	9.90	40.09	247	4523	474.80	412.00	19	823.70	4277	180.40	402.10	INVISIBLE_BOUNDARY[1]	4470	.	.	sjw.edf	RIGHT	10399	1348270	Full Trial Period	1337871	68	Trial: 68	1337871	120	Ä§·½	ÄÖÖÓ	´½¸à	f	f
sjw	.	.	.	.	.	.	.	.	.	.	11	.	.	.	false	false	Message: 4474ms	9.90	40.09	247	4523	474.80	412.00	19	823.70	4277	180.40	402.10	SYNCTIME	4474	.	.	sjw.edf	RIGHT	10399	1348270	Full Trial Period	1337871	68	Trial: 68	1337871	120	Ä§·½	ÄÖÖÓ	´½¸à	f	f
sjw	.	.	.	.	.	.	.	.	.	.	12	.	.	.	false	false	Message: 7274ms	12.35	63.33	195	7415	907.10	406.20	32	380.10	7221	543.70	342.60	INVISIBLE_BOUNDARY[2]	7274	.	.	sjw.edf	RIGHT	10399	1348270	Full Trial Period	1337871	68	Trial: 68	1337871	120	Ä§·½	ÄÖÖÓ	´½¸à	f	f
sjw	.	.	.	.	.	.	.	.	.	.	13	.	.	.	false	false	Message: 7282ms	12.35	63.33	195	7415	907.10	406.20	32	380.10	7221	543.70	342.60	SYNCTIME	7282	.	.	sjw.edf	RIGHT	10399	1348270	Full Trial Period	1337871	68	Trial: 68	1337871	120	Ä§·½	ÄÖÖÓ	´½¸à	f	f
sjw	.	.	.	.	54	10397	40	10344	505.90	353.30	14	.	.	.	false	false	Message: 10380ms	.	.	.	.	.	.	.	.	.	.	.	KEYBOARD	10380	505.90	353.30	sjw.edf	RIGHT	10399	1348270	Full Trial Period	1337871	68	Trial: 68	1337871	120	Ä§·½	ÄÖÖÓ	´½¸à	f	f
sjw	.	.	.	.	.	.	.	.	.	.	15	.	.	.	false	false	Message: 10448ms	.	.	.	.	.	.	.	.	.	.	.	TRIAL_RESULT 0	10448	.	.	sjw.edf	RIGHT	10399	1348270	Full Trial Period	1337871	68	Trial: 68	1337871	120	Ä§·½	ÄÖÖÓ	´½¸à	f	f
sjw	.	.	.	.	.	.	.	.	.	.	1	.	.	.	false	false	Message: -17ms	.	.	.	.	.	.	.	.	.	.	.	TRIALID 68	-17	.	.	sjw.edf	RIGHT	4374	1354102	Full Trial Period	1349728	69	Trial: 69	1349728	47	Å¦¿Û	ÏîÁ´	Ìú»·	j	j
sjw	.	.	.	.	.	.	.	.	.	.	2	.	.	.	false	false	Message: -1ms	.	.	.	.	.	.	.	.	.	.	.	RECCFG CR 1000 2 0 R	-1	.	.	sjw.edf	RIGHT	4374	1354102	Full Trial Period	1349728	69	Trial: 69	1349728	47	Å¦¿Û	ÏîÁ´	Ìú»·	j	j
sjw	.	.	.	.	.	.	.	.	.	.	3	.	.	.	false	false	Message: -1ms	.	.	.	.	.	.	.	.	.	.	.	ELCLCFG TOWER	-1	.	.	sjw.edf	RIGHT	4374	1354102	Full Trial Period	1349728	69	Trial: 69	1349728	47	Å¦¿Û	ÏîÁ´	Ìú»·	j	j
sjw	.	.	.	.	.	.	.	.	.	.	4	.	.	.	false	false	Message: -1ms	.	.	.	.	.	.	.	.	.	.	.	GAZE_COORDS 0.00 0.00 1023.00 767.00	-1	.	.	sjw.edf	RIGHT	4374	1354102	Full Trial Period	1349728	69	Trial: 69	1349728	47	Å¦¿Û	ÏîÁ´	Ìú»·	j	j
sjw	.	.	.	.	.	.	.	.	.	.	5	.	.	.	false	false	Message: -1ms	.	.	.	.	.	.	.	.	.	.	.	THRESHOLDS R 104 224	-1	.	.	sjw.edf	RIGHT	4374	1354102	Full Trial Period	1349728	69	Trial: 69	1349728	47	Å¦¿Û	ÏîÁ´	Ìú»·	j	j
sjw	.	.	.	.	.	.	.	.	.	.	6	.	.	.	false	false	Message: -1ms	.	.	.	.	.	.	.	.	.	.	.	ELCL_PROC CENTROID (3)	-1	.	.	sjw.edf	RIGHT	4374	1354102	Full Trial Period	1349728	69	Trial: 69	1349728	47	Å¦¿Û	ÏîÁ´	Ìú»·	j	j
sjw	.	.	.	.	.	.	.	.	.	.	7	.	.	.	false	false	Message: -1ms	.	.	.	.	.	.	.	.	.	.	.	ELCL_PCR_PARAM 5 3.0	-1	.	.	sjw.edf	RIGHT	4374	1354102	Full Trial Period	1349728	69	Trial: 69	1349728	47	Å¦¿Û	ÏîÁ´	Ìú»·	j	j
sjw	.	.	.	.	.	.	.	.	.	.	8	.	.	.	false	true	Message: 0ms	.	.	.	.	.	.	.	.	.	.	.	!MODE RECORD CR 1000 2 0 R	0	.	.	sjw.edf	RIGHT	4374	1354102	Full Trial Period	1349728	69	Trial: 69	1349728	47	Å¦¿Û	ÏîÁ´	Ìú»·	j	j
sjw	.	.	.	.	311	317	1	7	142.10	409.00	9	.	.	.	false	false	Message: 41ms	.	.	.	.	.	.	.	.	.	.	.	SYNCTIME	41	142.10	409.00	sjw.edf	RIGHT	4374	1354102	Full Trial Period	1349728	69	Trial: 69	1349728	47	Å¦¿Û	ÏîÁ´	Ìú»·	j	j
sjw	.	.	.	.	.	.	.	.	.	.	10	.	.	.	false	false	Message: 1388ms	0.43	2.23	192	1428	424.90	329.80	5	80.80	1237	431.80	339.90	INVISIBLE_BOUNDARY[1]	1388	.	.	sjw.edf	RIGHT	4374	1354102	Full Trial Period	1349728	69	Trial: 69	1349728	47	Å¦¿Û	ÏîÁ´	Ìú»·	j	j
sjw	.	.	.	.	.	.	.	.	.	.	11	.	.	.	false	false	Message: 1400ms	0.43	2.23	192	1428	424.90	329.80	5	80.80	1237	431.80	339.90	SYNCTIME	1400	.	.	sjw.edf	RIGHT	4374	1354102	Full Trial Period	1349728	69	Trial: 69	1349728	47	Å¦¿Û	ÏîÁ´	Ìú»·	j	j
sjw	.	.	.	.	.	.	.	.	.	.	12	.	.	.	false	false	Message: 2972ms	4.84	47.43	102	3051	889.00	413.70	13	238.60	2950	762.40	343.40	INVISIBLE_BOUNDARY[2]	2972	.	.	sjw.edf	RIGHT	4374	1354102	Full Trial Period	1349728	69	Trial: 69	1349728	47	Å¦¿Û	ÏîÁ´	Ìú»·	j	j
sjw	.	.	.	.	.	.	.	.	.	.	13	.	.	.	false	false	Message: 2982ms	4.84	47.43	102	3051	889.00	413.70	13	238.60	2950	762.40	343.40	SYNCTIME	2982	.	.	sjw.edf	RIGHT	4374	1354102	Full Trial Period	1349728	69	Trial: 69	1349728	47	Å¦¿Û	ÏîÁ´	Ìú»·	j	j
sjw	.	.	.	.	120	4372	18	4253	526.10	347.00	14	.	.	.	false	false	Message: 4356ms	.	.	.	.	.	.	.	.	.	.	.	KEYBOARD	4356	526.10	347.00	sjw.edf	RIGHT	4374	1354102	Full Trial Period	1349728	69	Trial: 69	1349728	47	Å¦¿Û	ÏîÁ´	Ìú»·	j	j
sjw	.	.	.	.	.	.	.	.	.	.	15	.	.	.	false	false	Message: 4418ms	.	.	.	.	.	.	.	.	.	.	.	TRIAL_RESULT 0	4418	.	.	sjw.edf	RIGHT	4374	1354102	Full Trial Period	1349728	69	Trial: 69	1349728	47	Å¦¿Û	ÏîÁ´	Ìú»·	j	j
sjw	.	.	.	.	.	.	.	.	.	.	1	.	.	.	false	false	Message: -15ms	.	.	.	.	.	.	.	.	.	.	.	TRIALID 69	-15	.	.	sjw.edf	RIGHT	3541	1359200	Full Trial Period	1355659	70	Trial: 70	1355659	74	Êó±ê	ÓñÃ×	ß¦ÃæÕÈ	j	j
sjw	.	.	.	.	.	.	.	.	.	.	2	.	.	.	false	false	Message: -1ms	.	.	.	.	.	.	.	.	.	.	.	RECCFG CR 1000 2 0 R	-1	.	.	sjw.edf	RIGHT	3541	1359200	Full Trial Period	1355659	70	Trial: 70	1355659	74	Êó±ê	ÓñÃ×	ß¦ÃæÕÈ	j	j
sjw	.	.	.	.	.	.	.	.	.	.	3	.	.	.	false	false	Message: -1ms	.	.	.	.	.	.	.	.	.	.	.	ELCLCFG TOWER	-1	.	.	sjw.edf	RIGHT	3541	1359200	Full Trial Period	1355659	70	Trial: 70	1355659	74	Êó±ê	ÓñÃ×	ß¦ÃæÕÈ	j	j
sjw	.	.	.	.	.	.	.	.	.	.	4	.	.	.	false	false	Message: -1ms	.	.	.	.	.	.	.	.	.	.	.	GAZE_COORDS 0.00 0.00 1023.00 767.00	-1	.	.	sjw.edf	RIGHT	3541	1359200	Full Trial Period	1355659	70	Trial: 70	1355659	74	Êó±ê	ÓñÃ×	ß¦ÃæÕÈ	j	j
sjw	.	.	.	.	.	.	.	.	.	.	5	.	.	.	false	false	Message: -1ms	.	.	.	.	.	.	.	.	.	.	.	THRESHOLDS R 104 224	-1	.	.	sjw.edf	RIGHT	3541	1359200	Full Trial Period	1355659	70	Trial: 70	1355659	74	Êó±ê	ÓñÃ×	ß¦ÃæÕÈ	j	j
sjw	.	.	.	.	.	.	.	.	.	.	6	.	.	.	false	false	Message: -1ms	.	.	.	.	.	.	.	.	.	.	.	ELCL_PROC CENTROID (3)	-1	.	.	sjw.edf	RIGHT	3541	1359200	Full Trial Period	1355659	70	Trial: 70	1355659	74	Êó±ê	ÓñÃ×	ß¦ÃæÕÈ	j	j
sjw	.	.	.	.	.	.	.	.	.	.	7	.	.	.	false	false	Message: -1ms	.	.	.	.	.	.	.	.	.	.	.	ELCL_PCR_PARAM 5 3.0	-1	.	.	sjw.edf	RIGHT	3541	1359200	Full Trial Period	1355659	70	Trial: 70	1355659	74	Êó±ê	ÓñÃ×	ß¦ÃæÕÈ	j	j
sjw	.	.	.	.	.	.	.	.	.	.	8	.	.	.	false	true	Message: 0ms	.	.	.	.	.	.	.	.	.	.	.	!MODE RECORD CR 1000 2 0 R	0	.	.	sjw.edf	RIGHT	3541	1359200	Full Trial Period	1355659	70	Trial: 70	1355659	74	Êó±ê	ÓñÃ×	ß¦ÃæÕÈ	j	j
sjw	.	.	.	.	305	311	1	7	147.10	407.80	9	.	.	.	false	false	Message: 42ms	.	.	.	.	.	.	.	.	.	.	.	SYNCTIME	42	147.10	407.80	sjw.edf	RIGHT	3541	1359200	Full Trial Period	1355659	70	Trial: 70	1355659	74	Êó±ê	ÓñÃ×	ß¦ÃæÕÈ	j	j
sjw	.	.	.	.	130	1166	6	1037	501.30	328.90	10	.	.	.	false	false	Message: 1083ms	.	.	.	.	.	.	.	.	.	.	.	INVISIBLE_BOUNDARY[1]	1083	501.30	328.90	sjw.edf	RIGHT	3541	1359200	Full Trial Period	1355659	70	Trial: 70	1355659	74	Êó±ê	ÓñÃ×	ß¦ÃæÕÈ	j	j
sjw	.	.	.	.	130	1166	6	1037	501.30	328.90	11	.	.	.	false	false	Message: 1092ms	.	.	.	.	.	.	.	.	.	.	.	SYNCTIME	1092	501.30	328.90	sjw.edf	RIGHT	3541	1359200	Full Trial Period	1355659	70	Trial: 70	1355659	74	Êó±ê	ÓñÃ×	ß¦ÃæÕÈ	j	j
sjw	.	.	.	.	269	2435	10	2167	895.00	388.90	12	[1]	2	RECTANGLE_INTERESTAREA	false	false	Message: 2184ms	.	.	.	.	.	.	.	.	.	.	.	INVISIBLE_BOUNDARY[2]	2184	895.00	388.90	sjw.edf	RIGHT	3541	1359200	Full Trial Period	1355659	70	Trial: 70	1355659	74	Êó±ê	ÓñÃ×	ß¦ÃæÕÈ	j	j
sjw	.	.	.	.	269	2435	10	2167	895.00	388.90	13	[1]	2	RECTANGLE_INTERESTAREA	false	false	Message: 2192ms	.	.	.	.	.	.	.	.	.	.	.	SYNCTIME	2192	895.00	388.90	sjw.edf	RIGHT	3541	1359200	Full Trial Period	1355659	70	Trial: 70	1355659	74	Êó±ê	ÓñÃ×	ß¦ÃæÕÈ	j	j
sjw	.	.	.	.	57	3539	13	3483	689.90	346.70	14	.	.	.	false	false	Message: 3522ms	.	.	.	.	.	.	.	.	.	.	.	KEYBOARD	3522	689.90	346.70	sjw.edf	RIGHT	3541	1359200	Full Trial Period	1355659	70	Trial: 70	1355659	74	Êó±ê	ÓñÃ×	ß¦ÃæÕÈ	j	j
sjw	.	.	.	.	.	.	.	.	.	.	15	.	.	.	false	false	Message: 3581ms	.	.	.	.	.	.	.	.	.	.	.	TRIAL_RESULT 0	3581	.	.	sjw.edf	RIGHT	3541	1359200	Full Trial Period	1355659	70	Trial: 70	1355659	74	Êó±ê	ÓñÃ×	ß¦ÃæÕÈ	j	j
sjw	.	.	.	.	.	.	.	.	.	.	1	.	.	.	false	false	Message: -26ms	.	.	.	.	.	.	.	.	.	.	.	TRIALID 70	-26	.	.	sjw.edf	RIGHT	6237	1367464	Full Trial Period	1361227	71	Trial: 71	1361227	87	¿ê×Ó	»ð²ñ	ÃÞÇ©	j	j
sjw	.	.	.	.	.	.	.	.	.	.	2	.	.	.	false	false	Message: -1ms	.	.	.	.	.	.	.	.	.	.	.	RECCFG CR 1000 2 0 R	-1	.	.	sjw.edf	RIGHT	6237	1367464	Full Trial Period	1361227	71	Trial: 71	1361227	87	¿ê×Ó	»ð²ñ	ÃÞÇ©	j	j
sjw	.	.	.	.	.	.	.	.	.	.	3	.	.	.	false	false	Message: -1ms	.	.	.	.	.	.	.	.	.	.	.	ELCLCFG TOWER	-1	.	.	sjw.edf	RIGHT	6237	1367464	Full Trial Period	1361227	71	Trial: 71	1361227	87	¿ê×Ó	»ð²ñ	ÃÞÇ©	j	j
sjw	.	.	.	.	.	.	.	.	.	.	4	.	.	.	false	false	Message: -1ms	.	.	.	.	.	.	.	.	.	.	.	GAZE_COORDS 0.00 0.00 1023.00 767.00	-1	.	.	sjw.edf	RIGHT	6237	1367464	Full Trial Period	1361227	71	Trial: 71	1361227	87	¿ê×Ó	»ð²ñ	ÃÞÇ©	j	j
sjw	.	.	.	.	.	.	.	.	.	.	5	.	.	.	false	false	Message: -1ms	.	.	.	.	.	.	.	.	.	.	.	THRESHOLDS R 104 224	-1	.	.	sjw.edf	RIGHT	6237	1367464	Full Trial Period	1361227	71	Trial: 71	1361227	87	¿ê×Ó	»ð²ñ	ÃÞÇ©	j	j
sjw	.	.	.	.	.	.	.	.	.	.	6	.	.	.	false	false	Message: -1ms	.	.	.	.	.	.	.	.	.	.	.	ELCL_PROC CENTROID (3)	-1	.	.	sjw.edf	RIGHT	6237	1367464	Full Trial Period	1361227	71	Trial: 71	1361227	87	¿ê×Ó	»ð²ñ	ÃÞÇ©	j	j
sjw	.	.	.	.	.	.	.	.	.	.	7	.	.	.	false	false	Message: -1ms	.	.	.	.	.	.	.	.	.	.	.	ELCL_PCR_PARAM 5 3.0	-1	.	.	sjw.edf	RIGHT	6237	1367464	Full Trial Period	1361227	71	Trial: 71	1361227	87	¿ê×Ó	»ð²ñ	ÃÞÇ©	j	j
sjw	.	.	.	.	.	.	.	.	.	.	8	.	.	.	false	true	Message: 0ms	.	.	.	.	.	.	.	.	.	.	.	!MODE RECORD CR 1000 2 0 R	0	.	.	sjw.edf	RIGHT	6237	1367464	Full Trial Period	1361227	71	Trial: 71	1361227	87	¿ê×Ó	»ð²ñ	ÃÞÇ©	j	j
sjw	.	.	.	.	564	571	1	8	148.20	409.80	9	.	.	.	false	false	Message: 40ms	.	.	.	.	.	.	.	.	.	.	.	SYNCTIME	40	148.20	409.80	sjw.edf	RIGHT	6237	1367464	Full Trial Period	1361227	71	Trial: 71	1361227	87	¿ê×Ó	»ð²ñ	ÃÞÇ©	j	j
sjw	.	.	.	.	.	.	.	.	.	.	10	.	.	.	false	false	Message: 3008ms	1.49	4.93	302	3290	463.80	373.00	11	950.70	2989	468.10	330.70	INVISIBLE_BOUNDARY[1]	3008	.	.	sjw.edf	RIGHT	6237	1367464	Full Trial Period	1361227	71	Trial: 71	1361227	87	¿ê×Ó	»ð²ñ	ÃÞÇ©	j	j
sjw	.	.	.	.	.	.	.	.	.	.	11	.	.	.	false	false	Message: 3015ms	1.49	4.93	302	3290	463.80	373.00	11	950.70	2989	468.10	330.70	SYNCTIME	3015	.	.	sjw.edf	RIGHT	6237	1367464	Full Trial Period	1361227	71	Trial: 71	1361227	87	¿ê×Ó	»ð²ñ	ÃÞÇ©	j	j
sjw	.	.	.	.	.	.	.	.	.	.	12	.	.	.	false	false	Message: 4745ms	0.56	13.68	41	4750	870.10	369.00	16	91.10	4710	866.00	353.10	INVISIBLE_BOUNDARY[2]	4745	.	.	sjw.edf	RIGHT	6237	1367464	Full Trial Period	1361227	71	Trial: 71	1361227	87	¿ê×Ó	»ð²ñ	ÃÞÇ©	j	j
sjw	.	.	.	.	320	5070	17	4751	883.10	387.00	13	[1]	2	RECTANGLE_INTERESTAREA	false	false	Message: 4756ms	.	.	.	.	.	.	.	.	.	.	.	SYNCTIME	4756	883.10	387.00	sjw.edf	RIGHT	6237	1367464	Full Trial Period	1361227	71	Trial: 71	1361227	87	¿ê×Ó	»ð²ñ	ÃÞÇ©	j	j
sjw	.	.	.	.	.	.	.	.	.	.	14	.	.	.	false	false	Message: 6218ms	13.19	216.17	61	6235	491.20	347.30	21	374.70	6175	882.90	368.20	KEYBOARD	6218	.	.	sjw.edf	RIGHT	6237	1367464	Full Trial Period	1361227	71	Trial: 71	1361227	87	¿ê×Ó	»ð²ñ	ÃÞÇ©	j	j
sjw	.	.	.	.	.	.	.	.	.	.	15	.	.	.	false	false	Message: 6282ms	.	.	.	.	.	.	.	.	.	.	.	TRIAL_RESULT 0	6282	.	.	sjw.edf	RIGHT	6237	1367464	Full Trial Period	1361227	71	Trial: 71	1361227	87	¿ê×Ó	»ð²ñ	ÃÞÇ©	j	j
sjw	.	.	.	.	.	.	.	.	.	.	1	.	.	.	false	false	Message: -17ms	.	.	.	.	.	.	.	.	.	.	.	TRIALID 71	-17	.	.	sjw.edf	RIGHT	5591	1374433	Full Trial Period	1368842	72	Trial: 72	1368842	147	ÆÏÌÑ	ÂøÍ·	ÑÀË¢	f	f
sjw	.	.	.	.	.	.	.	.	.	.	2	.	.	.	false	false	Message: -1ms	.	.	.	.	.	.	.	.	.	.	.	RECCFG CR 1000 2 0 R	-1	.	.	sjw.edf	RIGHT	5591	1374433	Full Trial Period	1368842	72	Trial: 72	1368842	147	ÆÏÌÑ	ÂøÍ·	ÑÀË¢	f	f
sjw	.	.	.	.	.	.	.	.	.	.	3	.	.	.	false	false	Message: -1ms	.	.	.	.	.	.	.	.	.	.	.	ELCLCFG TOWER	-1	.	.	sjw.edf	RIGHT	5591	1374433	Full Trial Period	1368842	72	Trial: 72	1368842	147	ÆÏÌÑ	ÂøÍ·	ÑÀË¢	f	f
sjw	.	.	.	.	.	.	.	.	.	.	4	.	.	.	false	false	Message: -1ms	.	.	.	.	.	.	.	.	.	.	.	GAZE_COORDS 0.00 0.00 1023.00 767.00	-1	.	.	sjw.edf	RIGHT	5591	1374433	Full Trial Period	1368842	72	Trial: 72	1368842	147	ÆÏÌÑ	ÂøÍ·	ÑÀË¢	f	f
sjw	.	.	.	.	.	.	.	.	.	.	5	.	.	.	false	false	Message: -1ms	.	.	.	.	.	.	.	.	.	.	.	THRESHOLDS R 104 224	-1	.	.	sjw.edf	RIGHT	5591	1374433	Full Trial Period	1368842	72	Trial: 72	1368842	147	ÆÏÌÑ	ÂøÍ·	ÑÀË¢	f	f
sjw	.	.	.	.	.	.	.	.	.	.	6	.	.	.	false	false	Message: -1ms	.	.	.	.	.	.	.	.	.	.	.	ELCL_PROC CENTROID (3)	-1	.	.	sjw.edf	RIGHT	5591	1374433	Full Trial Period	1368842	72	Trial: 72	1368842	147	ÆÏÌÑ	ÂøÍ·	ÑÀË¢	f	f
sjw	.	.	.	.	.	.	.	.	.	.	7	.	.	.	false	false	Message: -1ms	.	.	.	.	.	.	.	.	.	.	.	ELCL_PCR_PARAM 5 3.0	-1	.	.	sjw.edf	RIGHT	5591	1374433	Full Trial Period	1368842	72	Trial: 72	1368842	147	ÆÏÌÑ	ÂøÍ·	ÑÀË¢	f	f
sjw	.	.	.	.	.	.	.	.	.	.	8	.	.	.	false	true	Message: 0ms	.	.	.	.	.	.	.	.	.	.	.	!MODE RECORD CR 1000 2 0 R	0	.	.	sjw.edf	RIGHT	5591	1374433	Full Trial Period	1368842	72	Trial: 72	1368842	147	ÆÏÌÑ	ÂøÍ·	ÑÀË¢	f	f
sjw	.	.	.	.	55	61	1	7	152.20	393.30	9	.	.	.	false	false	Message: 49ms	.	.	.	.	.	.	.	.	.	.	.	SYNCTIME	49	152.20	393.30	sjw.edf	RIGHT	5591	1374433	Full Trial Period	1368842	72	Trial: 72	1368842	147	ÆÏÌÑ	ÂøÍ·	ÑÀË¢	f	f
sjw	.	.	.	.	.	.	.	.	.	.	10	.	.	.	false	false	Message: 1302ms	2.36	8.18	289	1572	468.10	406.50	8	876.10	1284	480.50	339.90	INVISIBLE_BOUNDARY[1]	1302	.	.	sjw.edf	RIGHT	5591	1374433	Full Trial Period	1368842	72	Trial: 72	1368842	147	ÆÏÌÑ	ÂøÍ·	ÑÀË¢	f	f
sjw	.	.	.	.	.	.	.	.	.	.	11	.	.	.	false	false	Message: 1307ms	2.36	8.18	289	1572	468.10	406.50	8	876.10	1284	480.50	339.90	SYNCTIME	1307	.	.	sjw.edf	RIGHT	5591	1374433	Full Trial Period	1368842	72	Trial: 72	1368842	147	ÆÏÌÑ	ÂøÍ·	ÑÀË¢	f	f
sjw	.	.	.	.	192	2937	19	2746	781.80	367.10	12	.	.	.	false	false	Message: 2824ms	.	.	.	.	.	.	.	.	.	.	.	INVISIBLE_BOUNDARY[2]	2824	781.80	367.10	sjw.edf	RIGHT	5591	1374433	Full Trial Period	1368842	72	Trial: 72	1368842	147	ÆÏÌÑ	ÂøÍ·	ÑÀË¢	f	f
sjw	.	.	.	.	192	2937	19	2746	781.80	367.10	13	.	.	.	false	false	Message: 2832ms	.	.	.	.	.	.	.	.	.	.	.	SYNCTIME	2832	781.80	367.10	sjw.edf	RIGHT	5591	1374433	Full Trial Period	1368842	72	Trial: 72	1368842	147	ÆÏÌÑ	ÂøÍ·	ÑÀË¢	f	f
sjw	.	.	.	.	.	.	.	.	.	.	14	.	.	.	false	false	Message: 5573ms	1.49	5.78	258	5589	884.20	372.00	30	113.00	5332	841.40	358.00	KEYBOARD	5573	.	.	sjw.edf	RIGHT	5591	1374433	Full Trial Period	1368842	72	Trial: 72	1368842	147	ÆÏÌÑ	ÂøÍ·	ÑÀË¢	f	f
sjw	.	.	.	.	.	.	.	.	.	.	15	.	.	.	false	false	Message: 5632ms	.	.	.	.	.	.	.	.	.	.	.	TRIAL_RESULT 0	5632	.	.	sjw.edf	RIGHT	5591	1374433	Full Trial Period	1368842	72	Trial: 72	1368842	147	ÆÏÌÑ	ÂøÍ·	ÑÀË¢	f	f
sjw	.	.	.	.	.	.	.	.	.	.	1	.	.	.	false	false	Message: -16ms	.	.	.	.	.	.	.	.	.	.	.	TRIALID 72	-16	.	.	sjw.edf	RIGHT	8196	1387793	Full Trial Period	1379597	73	Trial: 73	1379597	3	Ð¬×Ó	ÆøÇò	µÆÅÝ	j	j
sjw	.	.	.	.	.	.	.	.	.	.	2	.	.	.	false	false	Message: -1ms	.	.	.	.	.	.	.	.	.	.	.	RECCFG CR 1000 2 0 R	-1	.	.	sjw.edf	RIGHT	8196	1387793	Full Trial Period	1379597	73	Trial: 73	1379597	3	Ð¬×Ó	ÆøÇò	µÆÅÝ	j	j
sjw	.	.	.	.	.	.	.	.	.	.	3	.	.	.	false	false	Message: -1ms	.	.	.	.	.	.	.	.	.	.	.	ELCLCFG TOWER	-1	.	.	sjw.edf	RIGHT	8196	1387793	Full Trial Period	1379597	73	Trial: 73	1379597	3	Ð¬×Ó	ÆøÇò	µÆÅÝ	j	j
sjw	.	.	.	.	.	.	.	.	.	.	4	.	.	.	false	false	Message: -1ms	.	.	.	.	.	.	.	.	.	.	.	GAZE_COORDS 0.00 0.00 1023.00 767.00	-1	.	.	sjw.edf	RIGHT	8196	1387793	Full Trial Period	1379597	73	Trial: 73	1379597	3	Ð¬×Ó	ÆøÇò	µÆÅÝ	j	j
sjw	.	.	.	.	.	.	.	.	.	.	5	.	.	.	false	false	Message: -1ms	.	.	.	.	.	.	.	.	.	.	.	THRESHOLDS R 104 224	-1	.	.	sjw.edf	RIGHT	8196	1387793	Full Trial Period	1379597	73	Trial: 73	1379597	3	Ð¬×Ó	ÆøÇò	µÆÅÝ	j	j
sjw	.	.	.	.	.	.	.	.	.	.	6	.	.	.	false	false	Message: -1ms	.	.	.	.	.	.	.	.	.	.	.	ELCL_PROC CENTROID (3)	-1	.	.	sjw.edf	RIGHT	8196	1387793	Full Trial Period	1379597	73	Trial: 73	1379597	3	Ð¬×Ó	ÆøÇò	µÆÅÝ	j	j
sjw	.	.	.	.	.	.	.	.	.	.	7	.	.	.	false	false	Message: -1ms	.	.	.	.	.	.	.	.	.	.	.	ELCL_PCR_PARAM 5 3.0	-1	.	.	sjw.edf	RIGHT	8196	1387793	Full Trial Period	1379597	73	Trial: 73	1379597	3	Ð¬×Ó	ÆøÇò	µÆÅÝ	j	j
sjw	.	.	.	.	.	.	.	.	.	.	8	.	.	.	false	true	Message: 0ms	.	.	.	.	.	.	.	.	.	.	.	!MODE RECORD CR 1000 2 0 R	0	.	.	sjw.edf	RIGHT	8196	1387793	Full Trial Period	1379597	73	Trial: 73	1379597	3	Ð¬×Ó	ÆøÇò	µÆÅÝ	j	j
sjw	.	.	.	.	82	88	1	7	186.20	349.10	9	.	.	.	false	false	Message: 43ms	.	.	.	.	.	.	.	.	.	.	.	SYNCTIME	43	186.20	349.10	sjw.edf	RIGHT	8196	1387793	Full Trial Period	1379597	73	Trial: 73	1379597	3	Ð¬×Ó	ÆøÇò	µÆÅÝ	j	j
sjw	.	.	.	.	.	.	.	.	.	.	10	.	.	.	false	false	Message: 2067ms	3.55	122.41	29	2084	527.20	372.40	6	247.10	2056	424.40	364.40	INVISIBLE_BOUNDARY[1]	2067	.	.	sjw.edf	RIGHT	8196	1387793	Full Trial Period	1379597	73	Trial: 73	1379597	3	Ð¬×Ó	ÆøÇò	µÆÅÝ	j	j
sjw	.	.	.	.	.	.	.	.	.	.	11	.	.	.	false	false	Message: 2075ms	3.55	122.41	29	2084	527.20	372.40	6	247.10	2056	424.40	364.40	SYNCTIME	2075	.	.	sjw.edf	RIGHT	8196	1387793	Full Trial Period	1379597	73	Trial: 73	1379597	3	Ð¬×Ó	ÆøÇò	µÆÅÝ	j	j
sjw	.	.	.	.	.	.	.	.	.	.	12	.	.	.	false	false	Message: 5264ms	8.48	192.74	44	5274	785.80	372.70	16	318.70	5231	536.50	369.30	INVISIBLE_BOUNDARY[2]	5264	.	.	sjw.edf	RIGHT	8196	1387793	Full Trial Period	1379597	73	Trial: 73	1379597	3	Ð¬×Ó	ÆøÇò	µÆÅÝ	j	j
sjw	.	.	.	.	159	5433	17	5275	774.60	370.50	13	.	.	.	false	false	Message: 5275ms	.	.	.	.	.	.	.	.	.	.	.	SYNCTIME	5275	.	.	sjw.edf	RIGHT	8196	1387793	Full Trial Period	1379597	73	Trial: 73	1379597	3	Ð¬×Ó	ÆøÇò	µÆÅÝ	j	j
sjw	.	.	.	.	43	8194	28	8152	895.70	369.30	14	[1]	2	RECTANGLE_INTERESTAREA	false	false	Message: 8178ms	.	.	.	.	.	.	.	.	.	.	.	KEYBOARD	8178	895.70	369.30	sjw.edf	RIGHT	8196	1387793	Full Trial Period	1379597	73	Trial: 73	1379597	3	Ð¬×Ó	ÆøÇò	µÆÅÝ	j	j
sjw	.	.	.	.	.	.	.	.	.	.	15	.	.	.	false	false	Message: 8237ms	.	.	.	.	.	.	.	.	.	.	.	TRIAL_RESULT 0	8237	.	.	sjw.edf	RIGHT	8196	1387793	Full Trial Period	1379597	73	Trial: 73	1379597	3	Ð¬×Ó	ÆøÇò	µÆÅÝ	j	j
sjw	.	.	.	.	.	.	.	.	.	.	1	.	.	.	false	false	Message: -15ms	.	.	.	.	.	.	.	.	.	.	.	TRIALID 73	-15	.	.	sjw.edf	RIGHT	6696	1395666	Full Trial Period	1388970	74	Trial: 74	1388970	141	ÕÂÓã	ÍÏ°Ñ	ÈâÍè	f	f
sjw	.	.	.	.	.	.	.	.	.	.	2	.	.	.	false	false	Message: -1ms	.	.	.	.	.	.	.	.	.	.	.	RECCFG CR 1000 2 0 R	-1	.	.	sjw.edf	RIGHT	6696	1395666	Full Trial Period	1388970	74	Trial: 74	1388970	141	ÕÂÓã	ÍÏ°Ñ	ÈâÍè	f	f
sjw	.	.	.	.	.	.	.	.	.	.	3	.	.	.	false	false	Message: -1ms	.	.	.	.	.	.	.	.	.	.	.	ELCLCFG TOWER	-1	.	.	sjw.edf	RIGHT	6696	1395666	Full Trial Period	1388970	74	Trial: 74	1388970	141	ÕÂÓã	ÍÏ°Ñ	ÈâÍè	f	f
sjw	.	.	.	.	.	.	.	.	.	.	4	.	.	.	false	false	Message: -1ms	.	.	.	.	.	.	.	.	.	.	.	GAZE_COORDS 0.00 0.00 1023.00 767.00	-1	.	.	sjw.edf	RIGHT	6696	1395666	Full Trial Period	1388970	74	Trial: 74	1388970	141	ÕÂÓã	ÍÏ°Ñ	ÈâÍè	f	f
sjw	.	.	.	.	.	.	.	.	.	.	5	.	.	.	false	false	Message: -1ms	.	.	.	.	.	.	.	.	.	.	.	THRESHOLDS R 104 224	-1	.	.	sjw.edf	RIGHT	6696	1395666	Full Trial Period	1388970	74	Trial: 74	1388970	141	ÕÂÓã	ÍÏ°Ñ	ÈâÍè	f	f
sjw	.	.	.	.	.	.	.	.	.	.	6	.	.	.	false	false	Message: -1ms	.	.	.	.	.	.	.	.	.	.	.	ELCL_PROC CENTROID (3)	-1	.	.	sjw.edf	RIGHT	6696	1395666	Full Trial Period	1388970	74	Trial: 74	1388970	141	ÕÂÓã	ÍÏ°Ñ	ÈâÍè	f	f
sjw	.	.	.	.	.	.	.	.	.	.	7	.	.	.	false	false	Message: -1ms	.	.	.	.	.	.	.	.	.	.	.	ELCL_PCR_PARAM 5 3.0	-1	.	.	sjw.edf	RIGHT	6696	1395666	Full Trial Period	1388970	74	Trial: 74	1388970	141	ÕÂÓã	ÍÏ°Ñ	ÈâÍè	f	f
sjw	.	.	.	.	.	.	.	.	.	.	8	.	.	.	false	true	Message: 0ms	.	.	.	.	.	.	.	.	.	.	.	!MODE RECORD CR 1000 2 0 R	0	.	.	sjw.edf	RIGHT	6696	1395666	Full Trial Period	1388970	74	Trial: 74	1388970	141	ÕÂÓã	ÍÏ°Ñ	ÈâÍè	f	f
sjw	.	.	.	.	310	316	1	7	175.30	346.10	9	.	.	.	false	false	Message: 43ms	.	.	.	.	.	.	.	.	.	.	.	SYNCTIME	43	175.30	346.10	sjw.edf	RIGHT	6696	1395666	Full Trial Period	1388970	74	Trial: 74	1388970	141	ÕÂÓã	ÍÏ°Ñ	ÈâÍè	f	f
sjw	.	.	.	.	.	.	.	.	.	.	10	.	.	.	false	false	Message: 3140ms	2.22	7.79	285	3415	492.70	421.30	10	819.60	3131	452.70	370.90	INVISIBLE_BOUNDARY[1]	3140	.	.	sjw.edf	RIGHT	6696	1395666	Full Trial Period	1388970	74	Trial: 74	1388970	141	ÕÂÓã	ÍÏ°Ñ	ÈâÍè	f	f
sjw	.	.	.	.	.	.	.	.	.	.	11	.	.	.	false	false	Message: 3150ms	2.22	7.79	285	3415	492.70	421.30	10	819.60	3131	452.70	370.90	SYNCTIME	3150	.	.	sjw.edf	RIGHT	6696	1395666	Full Trial Period	1388970	74	Trial: 74	1388970	141	ÕÂÓã	ÍÏ°Ñ	ÈâÍè	f	f
sjw	.	.	.	.	.	.	.	.	.	.	12	.	.	.	false	false	Message: 5287ms	5.94	18.17	327	5305	878.70	443.50	18	644.30	4979	724.40	355.30	INVISIBLE_BOUNDARY[2]	5287	.	.	sjw.edf	RIGHT	6696	1395666	Full Trial Period	1388970	74	Trial: 74	1388970	141	ÕÂÓã	ÍÏ°Ñ	ÈâÍè	f	f
sjw	.	.	.	.	.	.	.	.	.	.	13	.	.	.	false	false	Message: 5292ms	5.94	18.17	327	5305	878.70	443.50	18	644.30	4979	724.40	355.30	SYNCTIME	5292	.	.	sjw.edf	RIGHT	6696	1395666	Full Trial Period	1388970	74	Trial: 74	1388970	141	ÕÂÓã	ÍÏ°Ñ	ÈâÍè	f	f
sjw	.	.	.	.	30	6694	24	6665	857.30	350.40	14	.	.	.	false	false	Message: 6677ms	.	.	.	.	.	.	.	.	.	.	.	KEYBOARD	6677	857.30	350.40	sjw.edf	RIGHT	6696	1395666	Full Trial Period	1388970	74	Trial: 74	1388970	141	ÕÂÓã	ÍÏ°Ñ	ÈâÍè	f	f
sjw	.	.	.	.	.	.	.	.	.	.	15	.	.	.	false	false	Message: 6738ms	.	.	.	.	.	.	.	.	.	.	.	TRIAL_RESULT 0	6738	.	.	sjw.edf	RIGHT	6696	1395666	Full Trial Period	1388970	74	Trial: 74	1388970	141	ÕÂÓã	ÍÏ°Ñ	ÈâÍè	f	f
sjw	.	.	.	.	.	.	.	.	.	.	1	.	.	.	false	false	Message: -33ms	.	.	.	.	.	.	.	.	.	.	.	TRIALID 74	-33	.	.	sjw.edf	RIGHT	8618	1413253	Full Trial Period	1404635	75	Trial: 75	1404635	53	Ñ¥×Ó	ÂÝÃ±	µÆÁý	j	j
sjw	.	.	.	.	.	.	.	.	.	.	2	.	.	.	false	false	Message: -1ms	.	.	.	.	.	.	.	.	.	.	.	RECCFG CR 1000 2 0 R	-1	.	.	sjw.edf	RIGHT	8618	1413253	Full Trial Period	1404635	75	Trial: 75	1404635	53	Ñ¥×Ó	ÂÝÃ±	µÆÁý	j	j
sjw	.	.	.	.	.	.	.	.	.	.	3	.	.	.	false	false	Message: -1ms	.	.	.	.	.	.	.	.	.	.	.	ELCLCFG TOWER	-1	.	.	sjw.edf	RIGHT	8618	1413253	Full Trial Period	1404635	75	Trial: 75	1404635	53	Ñ¥×Ó	ÂÝÃ±	µÆÁý	j	j
sjw	.	.	.	.	.	.	.	.	.	.	4	.	.	.	false	false	Message: -1ms	.	.	.	.	.	.	.	.	.	.	.	GAZE_COORDS 0.00 0.00 1023.00 767.00	-1	.	.	sjw.edf	RIGHT	8618	1413253	Full Trial Period	1404635	75	Trial: 75	1404635	53	Ñ¥×Ó	ÂÝÃ±	µÆÁý	j	j
sjw	.	.	.	.	.	.	.	.	.	.	5	.	.	.	false	false	Message: -1ms	.	.	.	.	.	.	.	.	.	.	.	THRESHOLDS R 104 224	-1	.	.	sjw.edf	RIGHT	8618	1413253	Full Trial Period	1404635	75	Trial: 75	1404635	53	Ñ¥×Ó	ÂÝÃ±	µÆÁý	j	j
sjw	.	.	.	.	.	.	.	.	.	.	6	.	.	.	false	false	Message: -1ms	.	.	.	.	.	.	.	.	.	.	.	ELCL_PROC CENTROID (3)	-1	.	.	sjw.edf	RIGHT	8618	1413253	Full Trial Period	1404635	75	Trial: 75	1404635	53	Ñ¥×Ó	ÂÝÃ±	µÆÁý	j	j
sjw	.	.	.	.	.	.	.	.	.	.	7	.	.	.	false	false	Message: -1ms	.	.	.	.	.	.	.	.	.	.	.	ELCL_PCR_PARAM 5 3.0	-1	.	.	sjw.edf	RIGHT	8618	1413253	Full Trial Period	1404635	75	Trial: 75	1404635	53	Ñ¥×Ó	ÂÝÃ±	µÆÁý	j	j
sjw	.	.	.	.	.	.	.	.	.	.	8	.	.	.	false	true	Message: 0ms	.	.	.	.	.	.	.	.	.	.	.	!MODE RECORD CR 1000 2 0 R	0	.	.	sjw.edf	RIGHT	8618	1413253	Full Trial Period	1404635	75	Trial: 75	1404635	53	Ñ¥×Ó	ÂÝÃ±	µÆÁý	j	j
sjw	.	.	.	.	566	572	1	7	171.10	330.50	9	.	.	.	false	false	Message: 42ms	.	.	.	.	.	.	.	.	.	.	.	SYNCTIME	42	171.10	330.50	sjw.edf	RIGHT	8618	1413253	Full Trial Period	1404635	75	Trial: 75	1404635	53	Ñ¥×Ó	ÂÝÃ±	µÆÁý	j	j
sjw	.	.	.	.	.	.	.	.	.	.	10	.	.	.	false	false	Message: 1659ms	6.19	151.08	41	1676	459.10	388.40	5	340.00	1636	277.00	386.00	INVISIBLE_BOUNDARY[1]	1659	.	.	sjw.edf	RIGHT	8618	1413253	Full Trial Period	1404635	75	Trial: 75	1404635	53	Ñ¥×Ó	ÂÝÃ±	µÆÁý	j	j
sjw	.	.	.	.	.	.	.	.	.	.	11	.	.	.	false	false	Message: 1667ms	6.19	151.08	41	1676	459.10	388.40	5	340.00	1636	277.00	386.00	SYNCTIME	1667	.	.	sjw.edf	RIGHT	8618	1413253	Full Trial Period	1404635	75	Trial: 75	1404635	53	Ñ¥×Ó	ÂÝÃ±	µÆÁý	j	j
sjw	.	.	.	.	492	4925	16	4434	941.30	377.10	12	.	.	.	false	false	Message: 4709ms	.	.	.	.	.	.	.	.	.	.	.	INVISIBLE_BOUNDARY[2]	4709	941.30	377.10	sjw.edf	RIGHT	8618	1413253	Full Trial Period	1404635	75	Trial: 75	1404635	53	Ñ¥×Ó	ÂÝÃ±	µÆÁý	j	j
sjw	.	.	.	.	492	4925	16	4434	941.30	377.10	13	.	.	.	false	false	Message: 4716ms	.	.	.	.	.	.	.	.	.	.	.	SYNCTIME	4716	941.30	377.10	sjw.edf	RIGHT	8618	1413253	Full Trial Period	1404635	75	Trial: 75	1404635	53	Ñ¥×Ó	ÂÝÃ±	µÆÁý	j	j
sjw	.	.	.	.	83	8616	32	8534	817.40	349.10	14	.	.	.	false	false	Message: 8598ms	.	.	.	.	.	.	.	.	.	.	.	KEYBOARD	8598	817.40	349.10	sjw.edf	RIGHT	8618	1413253	Full Trial Period	1404635	75	Trial: 75	1404635	53	Ñ¥×Ó	ÂÝÃ±	µÆÁý	j	j
sjw	.	.	.	.	.	.	.	.	.	.	15	.	.	.	false	false	Message: 8662ms	.	.	.	.	.	.	.	.	.	.	.	TRIAL_RESULT 0	8662	.	.	sjw.edf	RIGHT	8618	1413253	Full Trial Period	1404635	75	Trial: 75	1404635	53	Ñ¥×Ó	ÂÝÃ±	µÆÁý	j	j
sjw	.	.	.	.	.	.	.	.	.	.	1	.	.	.	false	false	Message: -16ms	.	.	.	.	.	.	.	.	.	.	.	TRIALID 75	-16	.	.	sjw.edf	RIGHT	5940	1592170	Full Trial Period	1586230	76	Trial: 76	1586230	85	°ôÇò¹÷	À¯±Ê	µ°¾í	f	j
sjw	.	.	.	.	.	.	.	.	.	.	2	.	.	.	false	false	Message: -1ms	.	.	.	.	.	.	.	.	.	.	.	RECCFG CR 1000 2 0 R	-1	.	.	sjw.edf	RIGHT	5940	1592170	Full Trial Period	1586230	76	Trial: 76	1586230	85	°ôÇò¹÷	À¯±Ê	µ°¾í	f	j
sjw	.	.	.	.	.	.	.	.	.	.	3	.	.	.	false	false	Message: -1ms	.	.	.	.	.	.	.	.	.	.	.	ELCLCFG TOWER	-1	.	.	sjw.edf	RIGHT	5940	1592170	Full Trial Period	1586230	76	Trial: 76	1586230	85	°ôÇò¹÷	À¯±Ê	µ°¾í	f	j
sjw	.	.	.	.	.	.	.	.	.	.	4	.	.	.	false	false	Message: -1ms	.	.	.	.	.	.	.	.	.	.	.	GAZE_COORDS 0.00 0.00 1023.00 767.00	-1	.	.	sjw.edf	RIGHT	5940	1592170	Full Trial Period	1586230	76	Trial: 76	1586230	85	°ôÇò¹÷	À¯±Ê	µ°¾í	f	j
sjw	.	.	.	.	.	.	.	.	.	.	5	.	.	.	false	false	Message: -1ms	.	.	.	.	.	.	.	.	.	.	.	THRESHOLDS R 105 224	-1	.	.	sjw.edf	RIGHT	5940	1592170	Full Trial Period	1586230	76	Trial: 76	1586230	85	°ôÇò¹÷	À¯±Ê	µ°¾í	f	j
sjw	.	.	.	.	.	.	.	.	.	.	6	.	.	.	false	false	Message: -1ms	.	.	.	.	.	.	.	.	.	.	.	ELCL_PROC CENTROID (3)	-1	.	.	sjw.edf	RIGHT	5940	1592170	Full Trial Period	1586230	76	Trial: 76	1586230	85	°ôÇò¹÷	À¯±Ê	µ°¾í	f	j
sjw	.	.	.	.	.	.	.	.	.	.	7	.	.	.	false	false	Message: -1ms	.	.	.	.	.	.	.	.	.	.	.	ELCL_PCR_PARAM 5 3.0	-1	.	.	sjw.edf	RIGHT	5940	1592170	Full Trial Period	1586230	76	Trial: 76	1586230	85	°ôÇò¹÷	À¯±Ê	µ°¾í	f	j
sjw	.	.	.	.	.	.	.	.	.	.	8	.	.	.	false	true	Message: 0ms	.	.	.	.	.	.	.	.	.	.	.	!MODE RECORD CR 1000 2 0 R	0	.	.	sjw.edf	RIGHT	5940	1592170	Full Trial Period	1586230	76	Trial: 76	1586230	85	°ôÇò¹÷	À¯±Ê	µ°¾í	f	j
sjw	.	.	.	.	252	258	1	7	150.60	379.10	9	.	.	.	false	false	Message: 41ms	.	.	.	.	.	.	.	.	.	.	.	SYNCTIME	41	150.60	379.10	sjw.edf	RIGHT	5940	1592170	Full Trial Period	1586230	76	Trial: 76	1586230	85	°ôÇò¹÷	À¯±Ê	µ°¾í	f	j
sjw	.	.	.	.	445	2976	12	2532	523.50	381.00	10	[1]	1	RECTANGLE_INTERESTAREA	false	false	Message: 2672ms	.	.	.	.	.	.	.	.	.	.	.	INVISIBLE_BOUNDARY[1]	2672	523.50	381.00	sjw.edf	RIGHT	5940	1592170	Full Trial Period	1586230	76	Trial: 76	1586230	85	°ôÇò¹÷	À¯±Ê	µ°¾í	f	j
sjw	.	.	.	.	445	2976	12	2532	523.50	381.00	11	[1]	1	RECTANGLE_INTERESTAREA	false	false	Message: 2684ms	.	.	.	.	.	.	.	.	.	.	.	SYNCTIME	2684	523.50	381.00	sjw.edf	RIGHT	5940	1592170	Full Trial Period	1586230	76	Trial: 76	1586230	85	°ôÇò¹÷	À¯±Ê	µ°¾í	f	j
sjw	.	.	.	.	.	.	.	.	.	.	12	.	.	.	false	false	Message: 4897ms	13.18	253.48	52	4921	937.30	403.10	18	463.00	4870	544.50	353.70	INVISIBLE_BOUNDARY[2]	4897	.	.	sjw.edf	RIGHT	5940	1592170	Full Trial Period	1586230	76	Trial: 76	1586230	85	°ôÇò¹÷	À¯±Ê	µ°¾í	f	j
sjw	.	.	.	.	.	.	.	.	.	.	13	.	.	.	false	false	Message: 4908ms	13.18	253.48	52	4921	937.30	403.10	18	463.00	4870	544.50	353.70	SYNCTIME	4908	.	.	sjw.edf	RIGHT	5940	1592170	Full Trial Period	1586230	76	Trial: 76	1586230	85	°ôÇò¹÷	À¯±Ê	µ°¾í	f	j
sjw	.	.	.	.	121	5938	21	5818	759.60	337.70	14	.	.	.	false	false	Message: 5921ms	.	.	.	.	.	.	.	.	.	.	.	KEYBOARD	5921	759.60	337.70	sjw.edf	RIGHT	5940	1592170	Full Trial Period	1586230	76	Trial: 76	1586230	85	°ôÇò¹÷	À¯±Ê	µ°¾í	f	j
sjw	.	.	.	.	.	.	.	.	.	.	15	.	.	.	false	false	Message: 5983ms	.	.	.	.	.	.	.	.	.	.	.	TRIAL_RESULT 0	5983	.	.	sjw.edf	RIGHT	5940	1592170	Full Trial Period	1586230	76	Trial: 76	1586230	85	°ôÇò¹÷	À¯±Ê	µ°¾í	f	j
sjw	.	.	.	.	.	.	.	.	.	.	1	.	.	.	false	false	Message: -15ms	.	.	.	.	.	.	.	.	.	.	.	TRIALID 76	-15	.	.	sjw.edf	RIGHT	3027	1596305	Full Trial Period	1593278	77	Trial: 77	1593278	118	À¬»øÍ°	ÒûË®»ú	²¤ÂÜ	f	f
sjw	.	.	.	.	.	.	.	.	.	.	2	.	.	.	false	false	Message: -1ms	.	.	.	.	.	.	.	.	.	.	.	RECCFG CR 1000 2 0 R	-1	.	.	sjw.edf	RIGHT	3027	1596305	Full Trial Period	1593278	77	Trial: 77	1593278	118	À¬»øÍ°	ÒûË®»ú	²¤ÂÜ	f	f
sjw	.	.	.	.	.	.	.	.	.	.	3	.	.	.	false	false	Message: -1ms	.	.	.	.	.	.	.	.	.	.	.	ELCLCFG TOWER	-1	.	.	sjw.edf	RIGHT	3027	1596305	Full Trial Period	1593278	77	Trial: 77	1593278	118	À¬»øÍ°	ÒûË®»ú	²¤ÂÜ	f	f
sjw	.	.	.	.	.	.	.	.	.	.	4	.	.	.	false	false	Message: -1ms	.	.	.	.	.	.	.	.	.	.	.	GAZE_COORDS 0.00 0.00 1023.00 767.00	-1	.	.	sjw.edf	RIGHT	3027	1596305	Full Trial Period	1593278	77	Trial: 77	1593278	118	À¬»øÍ°	ÒûË®»ú	²¤ÂÜ	f	f
sjw	.	.	.	.	.	.	.	.	.	.	5	.	.	.	false	false	Message: -1ms	.	.	.	.	.	.	.	.	.	.	.	THRESHOLDS R 105 224	-1	.	.	sjw.edf	RIGHT	3027	1596305	Full Trial Period	1593278	77	Trial: 77	1593278	118	À¬»øÍ°	ÒûË®»ú	²¤ÂÜ	f	f
sjw	.	.	.	.	.	.	.	.	.	.	6	.	.	.	false	false	Message: -1ms	.	.	.	.	.	.	.	.	.	.	.	ELCL_PROC CENTROID (3)	-1	.	.	sjw.edf	RIGHT	3027	1596305	Full Trial Period	1593278	77	Trial: 77	1593278	118	À¬»øÍ°	ÒûË®»ú	²¤ÂÜ	f	f
sjw	.	.	.	.	.	.	.	.	.	.	7	.	.	.	false	false	Message: -1ms	.	.	.	.	.	.	.	.	.	.	.	ELCL_PCR_PARAM 5 3.0	-1	.	.	sjw.edf	RIGHT	3027	1596305	Full Trial Period	1593278	77	Trial: 77	1593278	118	À¬»øÍ°	ÒûË®»ú	²¤ÂÜ	f	f
sjw	.	.	.	.	.	.	.	.	.	.	8	.	.	.	false	true	Message: 0ms	.	.	.	.	.	.	.	.	.	.	.	!MODE RECORD CR 1000 2 0 R	0	.	.	sjw.edf	RIGHT	3027	1596305	Full Trial Period	1593278	77	Trial: 77	1593278	118	À¬»øÍ°	ÒûË®»ú	²¤ÂÜ	f	f
sjw	.	.	.	.	227	233	1	7	146.50	378.00	9	.	.	.	false	false	Message: 43ms	.	.	.	.	.	.	.	.	.	.	.	SYNCTIME	43	146.50	378.00	sjw.edf	RIGHT	3027	1596305	Full Trial Period	1593278	77	Trial: 77	1593278	118	À¬»øÍ°	ÒûË®»ú	²¤ÂÜ	f	f
sjw	.	.	.	.	.	.	.	.	.	.	10	.	.	.	false	false	Message: 1111ms	2.70	9.83	275	1361	494.60	352.20	4	787.20	1087	519.10	279.60	INVISIBLE_BOUNDARY[1]	1111	.	.	sjw.edf	RIGHT	3027	1596305	Full Trial Period	1593278	77	Trial: 77	1593278	118	À¬»øÍ°	ÒûË®»ú	²¤ÂÜ	f	f
sjw	.	.	.	.	.	.	.	.	.	.	11	.	.	.	false	false	Message: 1118ms	2.70	9.83	275	1361	494.60	352.20	4	787.20	1087	519.10	279.60	SYNCTIME	1118	.	.	sjw.edf	RIGHT	3027	1596305	Full Trial Period	1593278	77	Trial: 77	1593278	118	À¬»øÍ°	ÒûË®»ú	²¤ÂÜ	f	f
sjw	.	.	.	.	293	2566	9	2274	888.50	386.60	12	[1]	2	RECTANGLE_INTERESTAREA	false	false	Message: 2277ms	.	.	.	.	.	.	.	.	.	.	.	INVISIBLE_BOUNDARY[2]	2277	888.50	386.60	sjw.edf	RIGHT	3027	1596305	Full Trial Period	1593278	77	Trial: 77	1593278	118	À¬»øÍ°	ÒûË®»ú	²¤ÂÜ	f	f
sjw	.	.	.	.	293	2566	9	2274	888.50	386.60	13	[1]	2	RECTANGLE_INTERESTAREA	false	false	Message: 2284ms	.	.	.	.	.	.	.	.	.	.	.	SYNCTIME	2284	888.50	386.60	sjw.edf	RIGHT	3027	1596305	Full Trial Period	1593278	77	Trial: 77	1593278	118	À¬»øÍ°	ÒûË®»ú	²¤ÂÜ	f	f
sjw	.	.	.	.	52	3025	11	2974	535.20	277.20	14	.	.	.	false	false	Message: 3008ms	.	.	.	.	.	.	.	.	.	.	.	KEYBOARD	3008	535.20	277.20	sjw.edf	RIGHT	3027	1596305	Full Trial Period	1593278	77	Trial: 77	1593278	118	À¬»øÍ°	ÒûË®»ú	²¤ÂÜ	f	f
sjw	.	.	.	.	.	.	.	.	.	.	15	.	.	.	false	false	Message: 3071ms	.	.	.	.	.	.	.	.	.	.	.	TRIAL_RESULT 0	3071	.	.	sjw.edf	RIGHT	3027	1596305	Full Trial Period	1593278	77	Trial: 77	1593278	118	À¬»øÍ°	ÒûË®»ú	²¤ÂÜ	f	f
sjw	.	.	.	.	.	.	.	.	.	.	1	.	.	.	false	false	Message: -15ms	.	.	.	.	.	.	.	.	.	.	.	TRIALID 77	-15	.	.	sjw.edf	RIGHT	12172	1609466	Full Trial Period	1597294	78	Trial: 78	1597294	61	µçÏß	ÉþË÷	Æì¸Ë	f	f
sjw	.	.	.	.	.	.	.	.	.	.	2	.	.	.	false	false	Message: -1ms	.	.	.	.	.	.	.	.	.	.	.	RECCFG CR 1000 2 0 R	-1	.	.	sjw.edf	RIGHT	12172	1609466	Full Trial Period	1597294	78	Trial: 78	1597294	61	µçÏß	ÉþË÷	Æì¸Ë	f	f
sjw	.	.	.	.	.	.	.	.	.	.	3	.	.	.	false	false	Message: -1ms	.	.	.	.	.	.	.	.	.	.	.	ELCLCFG TOWER	-1	.	.	sjw.edf	RIGHT	12172	1609466	Full Trial Period	1597294	78	Trial: 78	1597294	61	µçÏß	ÉþË÷	Æì¸Ë	f	f
sjw	.	.	.	.	.	.	.	.	.	.	4	.	.	.	false	false	Message: -1ms	.	.	.	.	.	.	.	.	.	.	.	GAZE_COORDS 0.00 0.00 1023.00 767.00	-1	.	.	sjw.edf	RIGHT	12172	1609466	Full Trial Period	1597294	78	Trial: 78	1597294	61	µçÏß	ÉþË÷	Æì¸Ë	f	f
sjw	.	.	.	.	.	.	.	.	.	.	5	.	.	.	false	false	Message: -1ms	.	.	.	.	.	.	.	.	.	.	.	THRESHOLDS R 105 224	-1	.	.	sjw.edf	RIGHT	12172	1609466	Full Trial Period	1597294	78	Trial: 78	1597294	61	µçÏß	ÉþË÷	Æì¸Ë	f	f
sjw	.	.	.	.	.	.	.	.	.	.	6	.	.	.	false	false	Message: -1ms	.	.	.	.	.	.	.	.	.	.	.	ELCL_PROC CENTROID (3)	-1	.	.	sjw.edf	RIGHT	12172	1609466	Full Trial Period	1597294	78	Trial: 78	1597294	61	µçÏß	ÉþË÷	Æì¸Ë	f	f
sjw	.	.	.	.	.	.	.	.	.	.	7	.	.	.	false	false	Message: -1ms	.	.	.	.	.	.	.	.	.	.	.	ELCL_PCR_PARAM 5 3.0	-1	.	.	sjw.edf	RIGHT	12172	1609466	Full Trial Period	1597294	78	Trial: 78	1597294	61	µçÏß	ÉþË÷	Æì¸Ë	f	f
sjw	.	.	.	.	.	.	.	.	.	.	8	.	.	.	false	true	Message: 0ms	.	.	.	.	.	.	.	.	.	.	.	!MODE RECORD CR 1000 2 0 R	0	.	.	sjw.edf	RIGHT	12172	1609466	Full Trial Period	1597294	78	Trial: 78	1597294	61	µçÏß	ÉþË÷	Æì¸Ë	f	f
sjw	.	.	.	.	340	346	1	7	163.80	388.00	9	.	.	.	false	false	Message: 42ms	.	.	.	.	.	.	.	.	.	.	.	SYNCTIME	42	163.80	388.00	sjw.edf	RIGHT	12172	1609466	Full Trial Period	1597294	78	Trial: 78	1597294	61	µçÏß	ÉþË÷	Æì¸Ë	f	f
sjw	.	.	.	.	.	.	.	.	.	.	10	.	.	.	false	false	Message: 8491ms	1.79	8.17	219	8684	520.50	316.30	26	1110.40	8466	525.90	366.90	INVISIBLE_BOUNDARY[1]	8491	.	.	sjw.edf	RIGHT	12172	1609466	Full Trial Period	1597294	78	Trial: 78	1597294	61	µçÏß	ÉþË÷	Æì¸Ë	f	f
sjw	.	.	.	.	.	.	.	.	.	.	11	.	.	.	false	false	Message: 8499ms	1.79	8.17	219	8684	520.50	316.30	26	1110.40	8466	525.90	366.90	SYNCTIME	8499	.	.	sjw.edf	RIGHT	12172	1609466	Full Trial Period	1597294	78	Trial: 78	1597294	61	µçÏß	ÉþË÷	Æì¸Ë	f	f
sjw	.	.	.	.	.	.	.	.	.	.	12	.	.	.	false	false	Message: 11182ms	12.69	222.63	57	11208	927.40	424.70	30	391.50	11152	547.40	387.00	INVISIBLE_BOUNDARY[2]	11182	.	.	sjw.edf	RIGHT	12172	1609466	Full Trial Period	1597294	78	Trial: 78	1597294	61	µçÏß	ÉþË÷	Æì¸Ë	f	f
sjw	.	.	.	.	.	.	.	.	.	.	13	.	.	.	false	false	Message: 11191ms	12.69	222.63	57	11208	927.40	424.70	30	391.50	11152	547.40	387.00	SYNCTIME	11191	.	.	sjw.edf	RIGHT	12172	1609466	Full Trial Period	1597294	78	Trial: 78	1597294	61	µçÏß	ÉþË÷	Æì¸Ë	f	f
sjw	.	.	.	.	274	12170	33	11897	841.10	398.20	14	[1]	2	RECTANGLE_INTERESTAREA	false	false	Message: 12153ms	.	.	.	.	.	.	.	.	.	.	.	KEYBOARD	12153	841.10	398.20	sjw.edf	RIGHT	12172	1609466	Full Trial Period	1597294	78	Trial: 78	1597294	61	µçÏß	ÉþË÷	Æì¸Ë	f	f
sjw	.	.	.	.	.	.	.	.	.	.	15	.	.	.	false	false	Message: 12215ms	.	.	.	.	.	.	.	.	.	.	.	TRIAL_RESULT 0	12215	.	.	sjw.edf	RIGHT	12172	1609466	Full Trial Period	1597294	78	Trial: 78	1597294	61	µçÏß	ÉþË÷	Æì¸Ë	f	f
sjw	.	.	.	.	.	.	.	.	.	.	1	.	.	.	false	false	Message: -16ms	.	.	.	.	.	.	.	.	.	.	.	TRIALID 78	-16	.	.	sjw.edf	RIGHT	9310	1619844	Full Trial Period	1610534	79	Trial: 79	1610534	79	ÐÅ·â	ÇÉ¿ËÁ¦	ÆË¿ËÅÆ	j	j
sjw	.	.	.	.	.	.	.	.	.	.	2	.	.	.	false	false	Message: -1ms	.	.	.	.	.	.	.	.	.	.	.	RECCFG CR 1000 2 0 R	-1	.	.	sjw.edf	RIGHT	9310	1619844	Full Trial Period	1610534	79	Trial: 79	1610534	79	ÐÅ·â	ÇÉ¿ËÁ¦	ÆË¿ËÅÆ	j	j
sjw	.	.	.	.	.	.	.	.	.	.	3	.	.	.	false	false	Message: -1ms	.	.	.	.	.	.	.	.	.	.	.	ELCLCFG TOWER	-1	.	.	sjw.edf	RIGHT	9310	1619844	Full Trial Period	1610534	79	Trial: 79	1610534	79	ÐÅ·â	ÇÉ¿ËÁ¦	ÆË¿ËÅÆ	j	j
sjw	.	.	.	.	.	.	.	.	.	.	4	.	.	.	false	false	Message: -1ms	.	.	.	.	.	.	.	.	.	.	.	GAZE_COORDS 0.00 0.00 1023.00 767.00	-1	.	.	sjw.edf	RIGHT	9310	1619844	Full Trial Period	1610534	79	Trial: 79	1610534	79	ÐÅ·â	ÇÉ¿ËÁ¦	ÆË¿ËÅÆ	j	j
sjw	.	.	.	.	.	.	.	.	.	.	5	.	.	.	false	false	Message: -1ms	.	.	.	.	.	.	.	.	.	.	.	THRESHOLDS R 105 224	-1	.	.	sjw.edf	RIGHT	9310	1619844	Full Trial Period	1610534	79	Trial: 79	1610534	79	ÐÅ·â	ÇÉ¿ËÁ¦	ÆË¿ËÅÆ	j	j
sjw	.	.	.	.	.	.	.	.	.	.	6	.	.	.	false	false	Message: -1ms	.	.	.	.	.	.	.	.	.	.	.	ELCL_PROC CENTROID (3)	-1	.	.	sjw.edf	RIGHT	9310	1619844	Full Trial Period	1610534	79	Trial: 79	1610534	79	ÐÅ·â	ÇÉ¿ËÁ¦	ÆË¿ËÅÆ	j	j
sjw	.	.	.	.	.	.	.	.	.	.	7	.	.	.	false	false	Message: -1ms	.	.	.	.	.	.	.	.	.	.	.	ELCL_PCR_PARAM 5 3.0	-1	.	.	sjw.edf	RIGHT	9310	1619844	Full Trial Period	1610534	79	Trial: 79	1610534	79	ÐÅ·â	ÇÉ¿ËÁ¦	ÆË¿ËÅÆ	j	j
sjw	.	.	.	.	.	.	.	.	.	.	8	.	.	.	false	true	Message: 0ms	.	.	.	.	.	.	.	.	.	.	.	!MODE RECORD CR 1000 2 0 R	0	.	.	sjw.edf	RIGHT	9310	1619844	Full Trial Period	1610534	79	Trial: 79	1610534	79	ÐÅ·â	ÇÉ¿ËÁ¦	ÆË¿ËÅÆ	j	j
sjw	.	.	.	.	326	332	1	7	146.30	378.20	9	.	.	.	false	false	Message: 43ms	.	.	.	.	.	.	.	.	.	.	.	SYNCTIME	43	146.30	378.20	sjw.edf	RIGHT	9310	1619844	Full Trial Period	1610534	79	Trial: 79	1610534	79	ÐÅ·â	ÇÉ¿ËÁ¦	ÆË¿ËÅÆ	j	j
sjw	.	.	.	.	.	.	.	.	.	.	10	.	.	.	false	false	Message: 1617ms	2.54	10.98	231	1825	505.40	317.90	5	954.50	1595	554.00	372.20	INVISIBLE_BOUNDARY[1]	1617	.	.	sjw.edf	RIGHT	9310	1619844	Full Trial Period	1610534	79	Trial: 79	1610534	79	ÐÅ·â	ÇÉ¿ËÁ¦	ÆË¿ËÅÆ	j	j
sjw	.	.	.	.	.	.	.	.	.	.	11	.	.	.	false	false	Message: 1625ms	2.54	10.98	231	1825	505.40	317.90	5	954.50	1595	554.00	372.20	SYNCTIME	1625	.	.	sjw.edf	RIGHT	9310	1619844	Full Trial Period	1610534	79	Trial: 79	1610534	79	ÐÅ·â	ÇÉ¿ËÁ¦	ÆË¿ËÅÆ	j	j
sjw	.	.	.	.	.	.	.	.	.	.	12	.	.	.	false	false	Message: 4706ms	6.03	34.07	177	4840	887.60	445.80	17	1181.70	4664	889.40	269.10	INVISIBLE_BOUNDARY[2]	4706	.	.	sjw.edf	RIGHT	9310	1619844	Full Trial Period	1610534	79	Trial: 79	1610534	79	ÐÅ·â	ÇÉ¿ËÁ¦	ÆË¿ËÅÆ	j	j
sjw	.	.	.	.	.	.	.	.	.	.	13	.	.	.	false	false	Message: 4717ms	6.03	34.07	177	4840	887.60	445.80	17	1181.70	4664	889.40	269.10	SYNCTIME	4717	.	.	sjw.edf	RIGHT	9310	1619844	Full Trial Period	1610534	79	Trial: 79	1610534	79	ÐÅ·â	ÇÉ¿ËÁ¦	ÆË¿ËÅÆ	j	j
sjw	.	.	.	.	488	9308	30	8821	824.80	352.90	14	.	.	.	false	false	Message: 9291ms	.	.	.	.	.	.	.	.	.	.	.	KEYBOARD	9291	824.80	352.90	sjw.edf	RIGHT	9310	1619844	Full Trial Period	1610534	79	Trial: 79	1610534	79	ÐÅ·â	ÇÉ¿ËÁ¦	ÆË¿ËÅÆ	j	j
sjw	.	.	.	.	.	.	.	.	.	.	15	.	.	.	false	false	Message: 9352ms	.	.	.	.	.	.	.	.	.	.	.	TRIAL_RESULT 0	9352	.	.	sjw.edf	RIGHT	9310	1619844	Full Trial Period	1610534	79	Trial: 79	1610534	79	ÐÅ·â	ÇÉ¿ËÁ¦	ÆË¿ËÅÆ	j	j
sjw	.	.	.	.	.	.	.	.	.	.	1	.	.	.	false	false	Message: -15ms	.	.	.	.	.	.	.	.	.	.	.	TRIALID 79	-15	.	.	sjw.edf	RIGHT	7280	1628620	Full Trial Period	1621340	80	Trial: 80	1621340	8	ÌÝ×Ó	Ìú¹ì	ÇÉ¿ËÁ¦	j	f
sjw	.	.	.	.	.	.	.	.	.	.	2	.	.	.	false	false	Message: -1ms	.	.	.	.	.	.	.	.	.	.	.	RECCFG CR 1000 2 0 R	-1	.	.	sjw.edf	RIGHT	7280	1628620	Full Trial Period	1621340	80	Trial: 80	1621340	8	ÌÝ×Ó	Ìú¹ì	ÇÉ¿ËÁ¦	j	f
sjw	.	.	.	.	.	.	.	.	.	.	3	.	.	.	false	false	Message: -1ms	.	.	.	.	.	.	.	.	.	.	.	ELCLCFG TOWER	-1	.	.	sjw.edf	RIGHT	7280	1628620	Full Trial Period	1621340	80	Trial: 80	1621340	8	ÌÝ×Ó	Ìú¹ì	ÇÉ¿ËÁ¦	j	f
sjw	.	.	.	.	.	.	.	.	.	.	4	.	.	.	false	false	Message: -1ms	.	.	.	.	.	.	.	.	.	.	.	GAZE_COORDS 0.00 0.00 1023.00 767.00	-1	.	.	sjw.edf	RIGHT	7280	1628620	Full Trial Period	1621340	80	Trial: 80	1621340	8	ÌÝ×Ó	Ìú¹ì	ÇÉ¿ËÁ¦	j	f
sjw	.	.	.	.	.	.	.	.	.	.	5	.	.	.	false	false	Message: -1ms	.	.	.	.	.	.	.	.	.	.	.	THRESHOLDS R 105 224	-1	.	.	sjw.edf	RIGHT	7280	1628620	Full Trial Period	1621340	80	Trial: 80	1621340	8	ÌÝ×Ó	Ìú¹ì	ÇÉ¿ËÁ¦	j	f
sjw	.	.	.	.	.	.	.	.	.	.	6	.	.	.	false	false	Message: -1ms	.	.	.	.	.	.	.	.	.	.	.	ELCL_PROC CENTROID (3)	-1	.	.	sjw.edf	RIGHT	7280	1628620	Full Trial Period	1621340	80	Trial: 80	1621340	8	ÌÝ×Ó	Ìú¹ì	ÇÉ¿ËÁ¦	j	f
sjw	.	.	.	.	.	.	.	.	.	.	7	.	.	.	false	false	Message: -1ms	.	.	.	.	.	.	.	.	.	.	.	ELCL_PCR_PARAM 5 3.0	-1	.	.	sjw.edf	RIGHT	7280	1628620	Full Trial Period	1621340	80	Trial: 80	1621340	8	ÌÝ×Ó	Ìú¹ì	ÇÉ¿ËÁ¦	j	f
sjw	.	.	.	.	.	.	.	.	.	.	8	.	.	.	false	true	Message: 0ms	.	.	.	.	.	.	.	.	.	.	.	!MODE RECORD CR 1000 2 0 R	0	.	.	sjw.edf	RIGHT	7280	1628620	Full Trial Period	1621340	80	Trial: 80	1621340	8	ÌÝ×Ó	Ìú¹ì	ÇÉ¿ËÁ¦	j	f
sjw	.	.	.	.	73	79	1	7	137.60	396.10	9	.	.	.	false	false	Message: 43ms	.	.	.	.	.	.	.	.	.	.	.	SYNCTIME	43	137.60	396.10	sjw.edf	RIGHT	7280	1628620	Full Trial Period	1621340	80	Trial: 80	1621340	8	ÌÝ×Ó	Ìú¹ì	ÇÉ¿ËÁ¦	j	f
sjw	.	.	.	.	.	.	.	.	.	.	10	.	.	.	false	false	Message: 1839ms	1.78	7.00	254	2071	524.60	355.00	7	606.60	1818	496.90	312.50	INVISIBLE_BOUNDARY[1]	1839	.	.	sjw.edf	RIGHT	7280	1628620	Full Trial Period	1621340	80	Trial: 80	1621340	8	ÌÝ×Ó	Ìú¹ì	ÇÉ¿ËÁ¦	j	f
sjw	.	.	.	.	.	.	.	.	.	.	11	.	.	.	false	false	Message: 1842ms	1.78	7.00	254	2071	524.60	355.00	7	606.60	1818	496.90	312.50	SYNCTIME	1842	.	.	sjw.edf	RIGHT	7280	1628620	Full Trial Period	1621340	80	Trial: 80	1621340	8	ÌÝ×Ó	Ìú¹ì	ÇÉ¿ËÁ¦	j	f
sjw	.	.	.	.	.	.	.	.	.	.	12	.	.	.	false	false	Message: 4179ms	9.21	224.58	41	4193	967.20	404.00	15	527.60	4153	701.90	320.80	INVISIBLE_BOUNDARY[2]	4179	.	.	sjw.edf	RIGHT	7280	1628620	Full Trial Period	1621340	80	Trial: 80	1621340	8	ÌÝ×Ó	Ìú¹ì	ÇÉ¿ËÁ¦	j	f
sjw	.	.	.	.	.	.	.	.	.	.	13	.	.	.	false	false	Message: 4183ms	9.21	224.58	41	4193	967.20	404.00	15	527.60	4153	701.90	320.80	SYNCTIME	4183	.	.	sjw.edf	RIGHT	7280	1628620	Full Trial Period	1621340	80	Trial: 80	1621340	8	ÌÝ×Ó	Ìú¹ì	ÇÉ¿ËÁ¦	j	f
sjw	.	.	.	.	1510	7278	23	5769	831.40	332.40	14	.	.	.	false	false	Message: 7261ms	.	.	.	.	.	.	.	.	.	.	.	KEYBOARD	7261	831.40	332.40	sjw.edf	RIGHT	7280	1628620	Full Trial Period	1621340	80	Trial: 80	1621340	8	ÌÝ×Ó	Ìú¹ì	ÇÉ¿ËÁ¦	j	f
sjw	.	.	.	.	.	.	.	.	.	.	15	.	.	.	false	false	Message: 7325ms	.	.	.	.	.	.	.	.	.	.	.	TRIAL_RESULT 0	7325	.	.	sjw.edf	RIGHT	7280	1628620	Full Trial Period	1621340	80	Trial: 80	1621340	8	ÌÝ×Ó	Ìú¹ì	ÇÉ¿ËÁ¦	j	f
sjw	.	.	.	.	.	.	.	.	.	.	1	.	.	.	false	false	Message: -15ms	.	.	.	.	.	.	.	.	.	.	.	TRIALID 80	-15	.	.	sjw.edf	RIGHT	7083	1638421	Full Trial Period	1631338	81	Trial: 81	1631338	131	Ãµ¹å	°ô°ôÌÇ	ÍøÇòÅÄ	f	f
sjw	.	.	.	.	.	.	.	.	.	.	2	.	.	.	false	false	Message: -1ms	.	.	.	.	.	.	.	.	.	.	.	RECCFG CR 1000 2 0 R	-1	.	.	sjw.edf	RIGHT	7083	1638421	Full Trial Period	1631338	81	Trial: 81	1631338	131	Ãµ¹å	°ô°ôÌÇ	ÍøÇòÅÄ	f	f
sjw	.	.	.	.	.	.	.	.	.	.	3	.	.	.	false	false	Message: -1ms	.	.	.	.	.	.	.	.	.	.	.	ELCLCFG TOWER	-1	.	.	sjw.edf	RIGHT	7083	1638421	Full Trial Period	1631338	81	Trial: 81	1631338	131	Ãµ¹å	°ô°ôÌÇ	ÍøÇòÅÄ	f	f
sjw	.	.	.	.	.	.	.	.	.	.	4	.	.	.	false	false	Message: -1ms	.	.	.	.	.	.	.	.	.	.	.	GAZE_COORDS 0.00 0.00 1023.00 767.00	-1	.	.	sjw.edf	RIGHT	7083	1638421	Full Trial Period	1631338	81	Trial: 81	1631338	131	Ãµ¹å	°ô°ôÌÇ	ÍøÇòÅÄ	f	f
sjw	.	.	.	.	.	.	.	.	.	.	5	.	.	.	false	false	Message: -1ms	.	.	.	.	.	.	.	.	.	.	.	THRESHOLDS R 105 224	-1	.	.	sjw.edf	RIGHT	7083	1638421	Full Trial Period	1631338	81	Trial: 81	1631338	131	Ãµ¹å	°ô°ôÌÇ	ÍøÇòÅÄ	f	f
sjw	.	.	.	.	.	.	.	.	.	.	6	.	.	.	false	false	Message: -1ms	.	.	.	.	.	.	.	.	.	.	.	ELCL_PROC CENTROID (3)	-1	.	.	sjw.edf	RIGHT	7083	1638421	Full Trial Period	1631338	81	Trial: 81	1631338	131	Ãµ¹å	°ô°ôÌÇ	ÍøÇòÅÄ	f	f
sjw	.	.	.	.	.	.	.	.	.	.	7	.	.	.	false	false	Message: -1ms	.	.	.	.	.	.	.	.	.	.	.	ELCL_PCR_PARAM 5 3.0	-1	.	.	sjw.edf	RIGHT	7083	1638421	Full Trial Period	1631338	81	Trial: 81	1631338	131	Ãµ¹å	°ô°ôÌÇ	ÍøÇòÅÄ	f	f
sjw	.	.	.	.	.	.	.	.	.	.	8	.	.	.	false	true	Message: 0ms	.	.	.	.	.	.	.	.	.	.	.	!MODE RECORD CR 1000 2 0 R	0	.	.	sjw.edf	RIGHT	7083	1638421	Full Trial Period	1631338	81	Trial: 81	1631338	131	Ãµ¹å	°ô°ôÌÇ	ÍøÇòÅÄ	f	f
sjw	.	.	.	.	477	483	1	7	134.90	392.20	9	.	.	.	false	false	Message: 42ms	.	.	.	.	.	.	.	.	.	.	.	SYNCTIME	42	134.90	392.20	sjw.edf	RIGHT	7083	1638421	Full Trial Period	1631338	81	Trial: 81	1631338	131	Ãµ¹å	°ô°ôÌÇ	ÍøÇòÅÄ	f	f
sjw	.	.	.	.	.	.	.	.	.	.	10	.	.	.	false	false	Message: 2643ms	10.89	51.12	213	2733	470.90	413.00	9	828.50	2521	145.10	426.90	INVISIBLE_BOUNDARY[1]	2643	.	.	sjw.edf	RIGHT	7083	1638421	Full Trial Period	1631338	81	Trial: 81	1631338	131	Ãµ¹å	°ô°ôÌÇ	ÍøÇòÅÄ	f	f
sjw	.	.	.	.	.	.	.	.	.	.	11	.	.	.	false	false	Message: 2651ms	10.89	51.12	213	2733	470.90	413.00	9	828.50	2521	145.10	426.90	SYNCTIME	2651	.	.	sjw.edf	RIGHT	7083	1638421	Full Trial Period	1631338	81	Trial: 81	1631338	131	Ãµ¹å	°ô°ôÌÇ	ÍøÇòÅÄ	f	f
sjw	.	.	.	.	.	.	.	.	.	.	12	.	.	.	false	false	Message: 3637ms	12.31	227.99	54	3645	874.00	395.00	12	515.20	3592	530.60	276.30	INVISIBLE_BOUNDARY[2]	3637	.	.	sjw.edf	RIGHT	7083	1638421	Full Trial Period	1631338	81	Trial: 81	1631338	131	Ãµ¹å	°ô°ôÌÇ	ÍøÇòÅÄ	f	f
sjw	.	.	.	.	.	.	.	.	.	.	13	.	.	.	false	false	Message: 3643ms	12.31	227.99	54	3645	874.00	395.00	12	515.20	3592	530.60	276.30	SYNCTIME	3643	.	.	sjw.edf	RIGHT	7083	1638421	Full Trial Period	1631338	81	Trial: 81	1631338	131	Ãµ¹å	°ô°ôÌÇ	ÍøÇòÅÄ	f	f
sjw	.	.	.	.	136	7081	25	6946	831.40	331.90	14	.	.	.	false	false	Message: 7064ms	.	.	.	.	.	.	.	.	.	.	.	KEYBOARD	7064	831.40	331.90	sjw.edf	RIGHT	7083	1638421	Full Trial Period	1631338	81	Trial: 81	1631338	131	Ãµ¹å	°ô°ôÌÇ	ÍøÇòÅÄ	f	f
sjw	.	.	.	.	.	.	.	.	.	.	15	.	.	.	false	false	Message: 7125ms	.	.	.	.	.	.	.	.	.	.	.	TRIAL_RESULT 0	7125	.	.	sjw.edf	RIGHT	7083	1638421	Full Trial Period	1631338	81	Trial: 81	1631338	131	Ãµ¹å	°ô°ôÌÇ	ÍøÇòÅÄ	f	f
sjw	.	.	.	.	.	.	.	.	.	.	1	.	.	.	false	false	Message: -15ms	.	.	.	.	.	.	.	.	.	.	.	TRIALID 81	-15	.	.	sjw.edf	RIGHT	4098	1643460	Full Trial Period	1639362	82	Trial: 82	1639362	66	°ô°ôÌÇ	·çÉÈ	ÂÝÐý½°	j	j
sjw	.	.	.	.	.	.	.	.	.	.	2	.	.	.	false	false	Message: -1ms	.	.	.	.	.	.	.	.	.	.	.	RECCFG CR 1000 2 0 R	-1	.	.	sjw.edf	RIGHT	4098	1643460	Full Trial Period	1639362	82	Trial: 82	1639362	66	°ô°ôÌÇ	·çÉÈ	ÂÝÐý½°	j	j
sjw	.	.	.	.	.	.	.	.	.	.	3	.	.	.	false	false	Message: -1ms	.	.	.	.	.	.	.	.	.	.	.	ELCLCFG TOWER	-1	.	.	sjw.edf	RIGHT	4098	1643460	Full Trial Period	1639362	82	Trial: 82	1639362	66	°ô°ôÌÇ	·çÉÈ	ÂÝÐý½°	j	j
sjw	.	.	.	.	.	.	.	.	.	.	4	.	.	.	false	false	Message: -1ms	.	.	.	.	.	.	.	.	.	.	.	GAZE_COORDS 0.00 0.00 1023.00 767.00	-1	.	.	sjw.edf	RIGHT	4098	1643460	Full Trial Period	1639362	82	Trial: 82	1639362	66	°ô°ôÌÇ	·çÉÈ	ÂÝÐý½°	j	j
sjw	.	.	.	.	.	.	.	.	.	.	5	.	.	.	false	false	Message: -1ms	.	.	.	.	.	.	.	.	.	.	.	THRESHOLDS R 105 224	-1	.	.	sjw.edf	RIGHT	4098	1643460	Full Trial Period	1639362	82	Trial: 82	1639362	66	°ô°ôÌÇ	·çÉÈ	ÂÝÐý½°	j	j
sjw	.	.	.	.	.	.	.	.	.	.	6	.	.	.	false	false	Message: -1ms	.	.	.	.	.	.	.	.	.	.	.	ELCL_PROC CENTROID (3)	-1	.	.	sjw.edf	RIGHT	4098	1643460	Full Trial Period	1639362	82	Trial: 82	1639362	66	°ô°ôÌÇ	·çÉÈ	ÂÝÐý½°	j	j
sjw	.	.	.	.	.	.	.	.	.	.	7	.	.	.	false	false	Message: -1ms	.	.	.	.	.	.	.	.	.	.	.	ELCL_PCR_PARAM 5 3.0	-1	.	.	sjw.edf	RIGHT	4098	1643460	Full Trial Period	1639362	82	Trial: 82	1639362	66	°ô°ôÌÇ	·çÉÈ	ÂÝÐý½°	j	j
sjw	.	.	.	.	.	.	.	.	.	.	8	.	.	.	false	true	Message: 0ms	.	.	.	.	.	.	.	.	.	.	.	!MODE RECORD CR 1000 2 0 R	0	.	.	sjw.edf	RIGHT	4098	1643460	Full Trial Period	1639362	82	Trial: 82	1639362	66	°ô°ôÌÇ	·çÉÈ	ÂÝÐý½°	j	j
sjw	.	.	.	.	.	.	.	.	.	.	9	.	.	.	false	false	Message: 43ms	0.32	39.65	8	46	144.50	364.40	1	43.70	39	154.00	362.90	SYNCTIME	43	.	.	sjw.edf	RIGHT	4098	1643460	Full Trial Period	1639362	82	Trial: 82	1639362	66	°ô°ôÌÇ	·çÉÈ	ÂÝÐý½°	j	j
sjw	.	.	.	.	.	.	.	.	.	.	10	.	.	.	false	false	Message: 1580ms	3.16	12.07	262	1812	432.60	344.00	5	674.40	1551	484.30	270.40	INVISIBLE_BOUNDARY[1]	1580	.	.	sjw.edf	RIGHT	4098	1643460	Full Trial Period	1639362	82	Trial: 82	1639362	66	°ô°ôÌÇ	·çÉÈ	ÂÝÐý½°	j	j
sjw	.	.	.	.	.	.	.	.	.	.	11	.	.	.	false	false	Message: 1584ms	3.16	12.07	262	1812	432.60	344.00	5	674.40	1551	484.30	270.40	SYNCTIME	1584	.	.	sjw.edf	RIGHT	4098	1643460	Full Trial Period	1639362	82	Trial: 82	1639362	66	°ô°ôÌÇ	·çÉÈ	ÂÝÐý½°	j	j
sjw	.	.	.	.	.	.	.	.	.	.	12	.	.	.	false	false	Message: 2862ms	10.44	121.37	86	2902	794.40	395.50	8	416.90	2817	511.00	280.80	INVISIBLE_BOUNDARY[2]	2862	.	.	sjw.edf	RIGHT	4098	1643460	Full Trial Period	1639362	82	Trial: 82	1639362	66	°ô°ôÌÇ	·çÉÈ	ÂÝÐý½°	j	j
sjw	.	.	.	.	.	.	.	.	.	.	13	.	.	.	false	false	Message: 2867ms	10.44	121.37	86	2902	794.40	395.50	8	416.90	2817	511.00	280.80	SYNCTIME	2867	.	.	sjw.edf	RIGHT	4098	1643460	Full Trial Period	1639362	82	Trial: 82	1639362	66	°ô°ôÌÇ	·çÉÈ	ÂÝÐý½°	j	j
sjw	.	.	.	.	.	.	.	.	.	.	14	.	.	.	false	false	Message: 4080ms	5.97	25.31	236	4096	745.70	346.70	13	856.20	3861	582.70	410.10	KEYBOARD	4080	.	.	sjw.edf	RIGHT	4098	1643460	Full Trial Period	1639362	82	Trial: 82	1639362	66	°ô°ôÌÇ	·çÉÈ	ÂÝÐý½°	j	j
sjw	.	.	.	.	.	.	.	.	.	.	15	.	.	.	false	false	Message: 4148ms	.	.	.	.	.	.	.	.	.	.	.	TRIAL_RESULT 0	4148	.	.	sjw.edf	RIGHT	4098	1643460	Full Trial Period	1639362	82	Trial: 82	1639362	66	°ô°ôÌÇ	·çÉÈ	ÂÝÐý½°	j	j
sjw	.	.	.	.	.	.	.	.	.	.	1	.	.	.	false	false	Message: -16ms	.	.	.	.	.	.	.	.	.	.	.	TRIALID 82	-16	.	.	sjw.edf	RIGHT	5139	1650101	Full Trial Period	1644962	83	Trial: 83	1644962	45	ÒûË®»ú	±£ÏÕÏä	Æì¸Ë	f	f
sjw	.	.	.	.	.	.	.	.	.	.	2	.	.	.	false	false	Message: -1ms	.	.	.	.	.	.	.	.	.	.	.	RECCFG CR 1000 2 0 R	-1	.	.	sjw.edf	RIGHT	5139	1650101	Full Trial Period	1644962	83	Trial: 83	1644962	45	ÒûË®»ú	±£ÏÕÏä	Æì¸Ë	f	f
sjw	.	.	.	.	.	.	.	.	.	.	3	.	.	.	false	false	Message: -1ms	.	.	.	.	.	.	.	.	.	.	.	ELCLCFG TOWER	-1	.	.	sjw.edf	RIGHT	5139	1650101	Full Trial Period	1644962	83	Trial: 83	1644962	45	ÒûË®»ú	±£ÏÕÏä	Æì¸Ë	f	f
sjw	.	.	.	.	.	.	.	.	.	.	4	.	.	.	false	false	Message: -1ms	.	.	.	.	.	.	.	.	.	.	.	GAZE_COORDS 0.00 0.00 1023.00 767.00	-1	.	.	sjw.edf	RIGHT	5139	1650101	Full Trial Period	1644962	83	Trial: 83	1644962	45	ÒûË®»ú	±£ÏÕÏä	Æì¸Ë	f	f
sjw	.	.	.	.	.	.	.	.	.	.	5	.	.	.	false	false	Message: -1ms	.	.	.	.	.	.	.	.	.	.	.	THRESHOLDS R 105 224	-1	.	.	sjw.edf	RIGHT	5139	1650101	Full Trial Period	1644962	83	Trial: 83	1644962	45	ÒûË®»ú	±£ÏÕÏä	Æì¸Ë	f	f
sjw	.	.	.	.	.	.	.	.	.	.	6	.	.	.	false	false	Message: -1ms	.	.	.	.	.	.	.	.	.	.	.	ELCL_PROC CENTROID (3)	-1	.	.	sjw.edf	RIGHT	5139	1650101	Full Trial Period	1644962	83	Trial: 83	1644962	45	ÒûË®»ú	±£ÏÕÏä	Æì¸Ë	f	f
sjw	.	.	.	.	.	.	.	.	.	.	7	.	.	.	false	false	Message: -1ms	.	.	.	.	.	.	.	.	.	.	.	ELCL_PCR_PARAM 5 3.0	-1	.	.	sjw.edf	RIGHT	5139	1650101	Full Trial Period	1644962	83	Trial: 83	1644962	45	ÒûË®»ú	±£ÏÕÏä	Æì¸Ë	f	f
sjw	.	.	.	.	.	.	.	.	.	.	8	.	.	.	false	true	Message: 0ms	.	.	.	.	.	.	.	.	.	.	.	!MODE RECORD CR 1000 2 0 R	0	.	.	sjw.edf	RIGHT	5139	1650101	Full Trial Period	1644962	83	Trial: 83	1644962	45	ÒûË®»ú	±£ÏÕÏä	Æì¸Ë	f	f
sjw	.	.	.	.	211	217	1	7	163.10	389.60	9	.	.	.	false	false	Message: 42ms	.	.	.	.	.	.	.	.	.	.	.	SYNCTIME	42	163.10	389.60	sjw.edf	RIGHT	5139	1650101	Full Trial Period	1644962	83	Trial: 83	1644962	45	ÒûË®»ú	±£ÏÕÏä	Æì¸Ë	f	f
sjw	.	.	.	.	.	.	.	.	.	.	10	.	.	.	false	false	Message: 2091ms	1.36	6.10	223	2239	506.30	296.20	9	1546.90	2017	527.90	328.30	INVISIBLE_BOUNDARY[1]	2091	.	.	sjw.edf	RIGHT	5139	1650101	Full Trial Period	1644962	83	Trial: 83	1644962	45	ÒûË®»ú	±£ÏÕÏä	Æì¸Ë	f	f
sjw	.	.	.	.	.	.	.	.	.	.	11	.	.	.	false	false	Message: 2100ms	1.36	6.10	223	2239	506.30	296.20	9	1546.90	2017	527.90	328.30	SYNCTIME	2100	.	.	sjw.edf	RIGHT	5139	1650101	Full Trial Period	1644962	83	Trial: 83	1644962	45	ÒûË®»ú	±£ÏÕÏä	Æì¸Ë	f	f
sjw	.	.	.	.	.	.	.	.	.	.	12	.	.	.	false	false	Message: 3983ms	12.74	223.50	57	4000	889.60	395.30	17	411.60	3944	531.60	278.30	INVISIBLE_BOUNDARY[2]	3983	.	.	sjw.edf	RIGHT	5139	1650101	Full Trial Period	1644962	83	Trial: 83	1644962	45	ÒûË®»ú	±£ÏÕÏä	Æì¸Ë	f	f
sjw	.	.	.	.	.	.	.	.	.	.	13	.	.	.	false	false	Message: 3991ms	12.74	223.50	57	4000	889.60	395.30	17	411.60	3944	531.60	278.30	SYNCTIME	3991	.	.	sjw.edf	RIGHT	5139	1650101	Full Trial Period	1644962	83	Trial: 83	1644962	45	ÒûË®»ú	±£ÏÕÏä	Æì¸Ë	f	f
sjw	.	.	.	.	399	5137	19	4739	512.30	399.80	14	[1]	1	RECTANGLE_INTERESTAREA	false	false	Message: 5120ms	.	.	.	.	.	.	.	.	.	.	.	KEYBOARD	5120	512.30	399.80	sjw.edf	RIGHT	5139	1650101	Full Trial Period	1644962	83	Trial: 83	1644962	45	ÒûË®»ú	±£ÏÕÏä	Æì¸Ë	f	f
sjw	.	.	.	.	.	.	.	.	.	.	15	.	.	.	false	false	Message: 5188ms	.	.	.	.	.	.	.	.	.	.	.	TRIAL_RESULT 0	5188	.	.	sjw.edf	RIGHT	5139	1650101	Full Trial Period	1644962	83	Trial: 83	1644962	45	ÒûË®»ú	±£ÏÕÏä	Æì¸Ë	f	f
sjw	.	.	.	.	.	.	.	.	.	.	1	.	.	.	false	false	Message: -19ms	.	.	.	.	.	.	.	.	.	.	.	TRIALID 83	-19	.	.	sjw.edf	RIGHT	4832	1656479	Full Trial Period	1651647	84	Trial: 84	1651647	129	Ë®±­	±ÊÍ²	µ°¸â	f	f
sjw	.	.	.	.	.	.	.	.	.	.	2	.	.	.	false	false	Message: -1ms	.	.	.	.	.	.	.	.	.	.	.	RECCFG CR 1000 2 0 R	-1	.	.	sjw.edf	RIGHT	4832	1656479	Full Trial Period	1651647	84	Trial: 84	1651647	129	Ë®±­	±ÊÍ²	µ°¸â	f	f
sjw	.	.	.	.	.	.	.	.	.	.	3	.	.	.	false	false	Message: -1ms	.	.	.	.	.	.	.	.	.	.	.	ELCLCFG TOWER	-1	.	.	sjw.edf	RIGHT	4832	1656479	Full Trial Period	1651647	84	Trial: 84	1651647	129	Ë®±­	±ÊÍ²	µ°¸â	f	f
sjw	.	.	.	.	.	.	.	.	.	.	4	.	.	.	false	false	Message: -1ms	.	.	.	.	.	.	.	.	.	.	.	GAZE_COORDS 0.00 0.00 1023.00 767.00	-1	.	.	sjw.edf	RIGHT	4832	1656479	Full Trial Period	1651647	84	Trial: 84	1651647	129	Ë®±­	±ÊÍ²	µ°¸â	f	f
sjw	.	.	.	.	.	.	.	.	.	.	5	.	.	.	false	false	Message: -1ms	.	.	.	.	.	.	.	.	.	.	.	THRESHOLDS R 105 224	-1	.	.	sjw.edf	RIGHT	4832	1656479	Full Trial Period	1651647	84	Trial: 84	1651647	129	Ë®±­	±ÊÍ²	µ°¸â	f	f
sjw	.	.	.	.	.	.	.	.	.	.	6	.	.	.	false	false	Message: -1ms	.	.	.	.	.	.	.	.	.	.	.	ELCL_PROC CENTROID (3)	-1	.	.	sjw.edf	RIGHT	4832	1656479	Full Trial Period	1651647	84	Trial: 84	1651647	129	Ë®±­	±ÊÍ²	µ°¸â	f	f
sjw	.	.	.	.	.	.	.	.	.	.	7	.	.	.	false	false	Message: -1ms	.	.	.	.	.	.	.	.	.	.	.	ELCL_PCR_PARAM 5 3.0	-1	.	.	sjw.edf	RIGHT	4832	1656479	Full Trial Period	1651647	84	Trial: 84	1651647	129	Ë®±­	±ÊÍ²	µ°¸â	f	f
sjw	.	.	.	.	.	.	.	.	.	.	8	.	.	.	false	true	Message: 0ms	.	.	.	.	.	.	.	.	.	.	.	!MODE RECORD CR 1000 2 0 R	0	.	.	sjw.edf	RIGHT	4832	1656479	Full Trial Period	1651647	84	Trial: 84	1651647	129	Ë®±­	±ÊÍ²	µ°¸â	f	f
sjw	.	.	.	.	241	247	1	7	151.70	386.30	9	.	.	.	false	false	Message: 47ms	.	.	.	.	.	.	.	.	.	.	.	SYNCTIME	47	151.70	386.30	sjw.edf	RIGHT	4832	1656479	Full Trial Period	1651647	84	Trial: 84	1651647	129	Ë®±­	±ÊÍ²	µ°¸â	f	f
sjw	.	.	.	.	.	.	.	.	.	.	10	.	.	.	false	false	Message: 1445ms	2.80	82.36	34	1447	481.40	382.90	5	165.30	1414	537.50	325.20	INVISIBLE_BOUNDARY[1]	1445	.	.	sjw.edf	RIGHT	4832	1656479	Full Trial Period	1651647	84	Trial: 84	1651647	129	Ë®±­	±ÊÍ²	µ°¸â	f	f
sjw	.	.	.	.	182	1629	6	1448	470.90	357.70	11	.	.	.	false	false	Message: 1455ms	.	.	.	.	.	.	.	.	.	.	.	SYNCTIME	1455	470.90	357.70	sjw.edf	RIGHT	4832	1656479	Full Trial Period	1651647	84	Trial: 84	1651647	129	Ë®±­	±ÊÍ²	µ°¸â	f	f
sjw	.	.	.	.	.	.	.	.	.	.	12	.	.	.	false	false	Message: 2582ms	11.62	113.90	102	2635	917.70	401.40	10	424.80	2534	589.70	292.20	INVISIBLE_BOUNDARY[2]	2582	.	.	sjw.edf	RIGHT	4832	1656479	Full Trial Period	1651647	84	Trial: 84	1651647	129	Ë®±­	±ÊÍ²	µ°¸â	f	f
sjw	.	.	.	.	.	.	.	.	.	.	13	.	.	.	false	false	Message: 2588ms	11.62	113.90	102	2635	917.70	401.40	10	424.80	2534	589.70	292.20	SYNCTIME	2588	.	.	sjw.edf	RIGHT	4832	1656479	Full Trial Period	1651647	84	Trial: 84	1651647	129	Ë®±­	±ÊÍ²	µ°¸â	f	f
sjw	.	.	.	.	.	.	.	.	.	.	14	.	.	.	false	false	Message: 4812ms	6.97	169.98	41	4830	397.90	293.20	16	248.50	4790	598.10	314.70	KEYBOARD	4812	.	.	sjw.edf	RIGHT	4832	1656479	Full Trial Period	1651647	84	Trial: 84	1651647	129	Ë®±­	±ÊÍ²	µ°¸â	f	f
sjw	.	.	.	.	.	.	.	.	.	.	15	.	.	.	false	false	Message: 4878ms	.	.	.	.	.	.	.	.	.	.	.	TRIAL_RESULT 0	4878	.	.	sjw.edf	RIGHT	4832	1656479	Full Trial Period	1651647	84	Trial: 84	1651647	129	Ë®±­	±ÊÍ²	µ°¸â	f	f
sjw	.	.	.	.	.	.	.	.	.	.	1	.	.	.	false	false	Message: -17ms	.	.	.	.	.	.	.	.	.	.	.	TRIALID 84	-17	.	.	sjw.edf	RIGHT	9413	1667799	Full Trial Period	1658386	85	Trial: 85	1658386	10	öÏÓãË¿	Æ¤´ø	¾í³ß	j	j
sjw	.	.	.	.	.	.	.	.	.	.	2	.	.	.	false	false	Message: -1ms	.	.	.	.	.	.	.	.	.	.	.	RECCFG CR 1000 2 0 R	-1	.	.	sjw.edf	RIGHT	9413	1667799	Full Trial Period	1658386	85	Trial: 85	1658386	10	öÏÓãË¿	Æ¤´ø	¾í³ß	j	j
sjw	.	.	.	.	.	.	.	.	.	.	3	.	.	.	false	false	Message: -1ms	.	.	.	.	.	.	.	.	.	.	.	ELCLCFG TOWER	-1	.	.	sjw.edf	RIGHT	9413	1667799	Full Trial Period	1658386	85	Trial: 85	1658386	10	öÏÓãË¿	Æ¤´ø	¾í³ß	j	j
sjw	.	.	.	.	.	.	.	.	.	.	4	.	.	.	false	false	Message: -1ms	.	.	.	.	.	.	.	.	.	.	.	GAZE_COORDS 0.00 0.00 1023.00 767.00	-1	.	.	sjw.edf	RIGHT	9413	1667799	Full Trial Period	1658386	85	Trial: 85	1658386	10	öÏÓãË¿	Æ¤´ø	¾í³ß	j	j
sjw	.	.	.	.	.	.	.	.	.	.	5	.	.	.	false	false	Message: -1ms	.	.	.	.	.	.	.	.	.	.	.	THRESHOLDS R 105 224	-1	.	.	sjw.edf	RIGHT	9413	1667799	Full Trial Period	1658386	85	Trial: 85	1658386	10	öÏÓãË¿	Æ¤´ø	¾í³ß	j	j
sjw	.	.	.	.	.	.	.	.	.	.	6	.	.	.	false	false	Message: -1ms	.	.	.	.	.	.	.	.	.	.	.	ELCL_PROC CENTROID (3)	-1	.	.	sjw.edf	RIGHT	9413	1667799	Full Trial Period	1658386	85	Trial: 85	1658386	10	öÏÓãË¿	Æ¤´ø	¾í³ß	j	j
sjw	.	.	.	.	.	.	.	.	.	.	7	.	.	.	false	false	Message: -1ms	.	.	.	.	.	.	.	.	.	.	.	ELCL_PCR_PARAM 5 3.0	-1	.	.	sjw.edf	RIGHT	9413	1667799	Full Trial Period	1658386	85	Trial: 85	1658386	10	öÏÓãË¿	Æ¤´ø	¾í³ß	j	j
sjw	.	.	.	.	.	.	.	.	.	.	8	.	.	.	false	true	Message: 0ms	.	.	.	.	.	.	.	.	.	.	.	!MODE RECORD CR 1000 2 0 R	0	.	.	sjw.edf	RIGHT	9413	1667799	Full Trial Period	1658386	85	Trial: 85	1658386	10	öÏÓãË¿	Æ¤´ø	¾í³ß	j	j
sjw	.	.	.	.	345	351	1	7	151.60	374.40	9	.	.	.	false	false	Message: 41ms	.	.	.	.	.	.	.	.	.	.	.	SYNCTIME	41	151.60	374.40	sjw.edf	RIGHT	9413	1667799	Full Trial Period	1658386	85	Trial: 85	1658386	10	öÏÓãË¿	Æ¤´ø	¾í³ß	j	j
sjw	.	.	.	.	225	2091	6	1867	545.80	380.70	10	[1]	1	RECTANGLE_INTERESTAREA	false	false	Message: 1878ms	.	.	.	.	.	.	.	.	.	.	.	INVISIBLE_BOUNDARY[1]	1878	545.80	380.70	sjw.edf	RIGHT	9413	1667799	Full Trial Period	1658386	85	Trial: 85	1658386	10	öÏÓãË¿	Æ¤´ø	¾í³ß	j	j
sjw	.	.	.	.	225	2091	6	1867	545.80	380.70	11	[1]	1	RECTANGLE_INTERESTAREA	false	false	Message: 1882ms	.	.	.	.	.	.	.	.	.	.	.	SYNCTIME	1882	545.80	380.70	sjw.edf	RIGHT	9413	1667799	Full Trial Period	1658386	85	Trial: 85	1658386	10	öÏÓãË¿	Æ¤´ø	¾í³ß	j	j
sjw	.	.	.	.	.	.	.	.	.	.	12	.	.	.	false	false	Message: 3803ms	10.60	212.06	50	3811	837.90	387.20	10	359.90	3762	535.60	308.90	INVISIBLE_BOUNDARY[2]	3803	.	.	sjw.edf	RIGHT	9413	1667799	Full Trial Period	1658386	85	Trial: 85	1658386	10	öÏÓãË¿	Æ¤´ø	¾í³ß	j	j
sjw	.	.	.	.	.	.	.	.	.	.	13	.	.	.	false	false	Message: 3806ms	10.60	212.06	50	3811	837.90	387.20	10	359.90	3762	535.60	308.90	SYNCTIME	3806	.	.	sjw.edf	RIGHT	9413	1667799	Full Trial Period	1658386	85	Trial: 85	1658386	10	öÏÓãË¿	Æ¤´ø	¾í³ß	j	j
sjw	.	.	.	.	.	.	.	.	.	.	14	.	.	.	false	false	Message: 9395ms	0.37	14.26	26	9411	855.70	339.90	29	74.00	9386	850.50	330.40	KEYBOARD	9395	.	.	sjw.edf	RIGHT	9413	1667799	Full Trial Period	1658386	85	Trial: 85	1658386	10	öÏÓãË¿	Æ¤´ø	¾í³ß	j	j
sjw	.	.	.	.	.	.	.	.	.	.	15	.	.	.	false	false	Message: 9454ms	.	.	.	.	.	.	.	.	.	.	.	TRIAL_RESULT 0	9454	.	.	sjw.edf	RIGHT	9413	1667799	Full Trial Period	1658386	85	Trial: 85	1658386	10	öÏÓãË¿	Æ¤´ø	¾í³ß	j	j
sjw	.	.	.	.	.	.	.	.	.	.	1	.	.	.	false	false	Message: -516ms	.	.	.	.	.	.	.	.	.	.	.	TRIALID 85	-516	.	.	sjw.edf	RIGHT	6087	1676095	Full Trial Period	1670008	86	Trial: 86	1670008	98	²£Á§Öé	Å¦¿Û	Í¼ÕÂ	j	j
sjw	.	.	.	.	.	.	.	.	.	.	2	.	.	.	false	false	Message: -1ms	.	.	.	.	.	.	.	.	.	.	.	RECCFG CR 1000 2 0 R	-1	.	.	sjw.edf	RIGHT	6087	1676095	Full Trial Period	1670008	86	Trial: 86	1670008	98	²£Á§Öé	Å¦¿Û	Í¼ÕÂ	j	j
sjw	.	.	.	.	.	.	.	.	.	.	3	.	.	.	false	false	Message: -1ms	.	.	.	.	.	.	.	.	.	.	.	ELCLCFG TOWER	-1	.	.	sjw.edf	RIGHT	6087	1676095	Full Trial Period	1670008	86	Trial: 86	1670008	98	²£Á§Öé	Å¦¿Û	Í¼ÕÂ	j	j
sjw	.	.	.	.	.	.	.	.	.	.	4	.	.	.	false	false	Message: -1ms	.	.	.	.	.	.	.	.	.	.	.	GAZE_COORDS 0.00 0.00 1023.00 767.00	-1	.	.	sjw.edf	RIGHT	6087	1676095	Full Trial Period	1670008	86	Trial: 86	1670008	98	²£Á§Öé	Å¦¿Û	Í¼ÕÂ	j	j
sjw	.	.	.	.	.	.	.	.	.	.	5	.	.	.	false	false	Message: -1ms	.	.	.	.	.	.	.	.	.	.	.	THRESHOLDS R 105 224	-1	.	.	sjw.edf	RIGHT	6087	1676095	Full Trial Period	1670008	86	Trial: 86	1670008	98	²£Á§Öé	Å¦¿Û	Í¼ÕÂ	j	j
sjw	.	.	.	.	.	.	.	.	.	.	6	.	.	.	false	false	Message: -1ms	.	.	.	.	.	.	.	.	.	.	.	ELCL_PROC CENTROID (3)	-1	.	.	sjw.edf	RIGHT	6087	1676095	Full Trial Period	1670008	86	Trial: 86	1670008	98	²£Á§Öé	Å¦¿Û	Í¼ÕÂ	j	j
sjw	.	.	.	.	.	.	.	.	.	.	7	.	.	.	false	false	Message: -1ms	.	.	.	.	.	.	.	.	.	.	.	ELCL_PCR_PARAM 5 3.0	-1	.	.	sjw.edf	RIGHT	6087	1676095	Full Trial Period	1670008	86	Trial: 86	1670008	98	²£Á§Öé	Å¦¿Û	Í¼ÕÂ	j	j
sjw	.	.	.	.	.	.	.	.	.	.	8	.	.	.	false	true	Message: 0ms	.	.	.	.	.	.	.	.	.	.	.	!MODE RECORD CR 1000 2 0 R	0	.	.	sjw.edf	RIGHT	6087	1676095	Full Trial Period	1670008	86	Trial: 86	1670008	98	²£Á§Öé	Å¦¿Û	Í¼ÕÂ	j	j
sjw	47	88	1	42	.	.	.	.	.	.	9	.	.	.	false	false	Message: 42ms	.	.	.	.	.	.	.	.	.	.	.	SYNCTIME	42	.	.	sjw.edf	RIGHT	6087	1676095	Full Trial Period	1670008	86	Trial: 86	1670008	98	²£Á§Öé	Å¦¿Û	Í¼ÕÂ	j	j
sjw	.	.	.	.	.	.	.	.	.	.	10	.	.	.	false	false	Message: 2656ms	3.35	10.97	305	2942	524.10	389.20	11	676.20	2638	458.30	319.00	INVISIBLE_BOUNDARY[1]	2656	.	.	sjw.edf	RIGHT	6087	1676095	Full Trial Period	1670008	86	Trial: 86	1670008	98	²£Á§Öé	Å¦¿Û	Í¼ÕÂ	j	j
sjw	.	.	.	.	.	.	.	.	.	.	11	.	.	.	false	false	Message: 2666ms	3.35	10.97	305	2942	524.10	389.20	11	676.20	2638	458.30	319.00	SYNCTIME	2666	.	.	sjw.edf	RIGHT	6087	1676095	Full Trial Period	1670008	86	Trial: 86	1670008	98	²£Á§Öé	Å¦¿Û	Í¼ÕÂ	j	j
sjw	.	.	.	.	.	.	.	.	.	.	12	.	.	.	false	false	Message: 3798ms	9.92	180.44	55	3814	857.60	406.10	15	376.90	3760	579.60	312.10	INVISIBLE_BOUNDARY[2]	3798	.	.	sjw.edf	RIGHT	6087	1676095	Full Trial Period	1670008	86	Trial: 86	1670008	98	²£Á§Öé	Å¦¿Û	Í¼ÕÂ	j	j
sjw	.	.	.	.	.	.	.	.	.	.	13	.	.	.	false	false	Message: 3808ms	9.92	180.44	55	3814	857.60	406.10	15	376.90	3760	579.60	312.10	SYNCTIME	3808	.	.	sjw.edf	RIGHT	6087	1676095	Full Trial Period	1670008	86	Trial: 86	1670008	98	²£Á§Öé	Å¦¿Û	Í¼ÕÂ	j	j
sjw	.	.	.	.	.	.	.	.	.	.	14	.	.	.	false	false	Message: 6068ms	3.19	152.00	21	6085	707.20	334.40	23	208.70	6065	801.30	340.70	KEYBOARD	6068	.	.	sjw.edf	RIGHT	6087	1676095	Full Trial Period	1670008	86	Trial: 86	1670008	98	²£Á§Öé	Å¦¿Û	Í¼ÕÂ	j	j
sjw	.	.	.	.	.	.	.	.	.	.	15	.	.	.	false	false	Message: 6131ms	.	.	.	.	.	.	.	.	.	.	.	TRIAL_RESULT 0	6131	.	.	sjw.edf	RIGHT	6087	1676095	Full Trial Period	1670008	86	Trial: 86	1670008	98	²£Á§Öé	Å¦¿Û	Í¼ÕÂ	j	j
sjw	.	.	.	.	.	.	.	.	.	.	1	.	.	.	false	false	Message: -15ms	.	.	.	.	.	.	.	.	.	.	.	TRIALID 86	-15	.	.	sjw.edf	RIGHT	2723	1679912	Full Trial Period	1677189	87	Trial: 87	1677189	57	ÆË¿ËÅÆ	»ð¾æ	ÌðÍ²	j	j
sjw	.	.	.	.	.	.	.	.	.	.	2	.	.	.	false	false	Message: -1ms	.	.	.	.	.	.	.	.	.	.	.	RECCFG CR 1000 2 0 R	-1	.	.	sjw.edf	RIGHT	2723	1679912	Full Trial Period	1677189	87	Trial: 87	1677189	57	ÆË¿ËÅÆ	»ð¾æ	ÌðÍ²	j	j
sjw	.	.	.	.	.	.	.	.	.	.	3	.	.	.	false	false	Message: -1ms	.	.	.	.	.	.	.	.	.	.	.	ELCLCFG TOWER	-1	.	.	sjw.edf	RIGHT	2723	1679912	Full Trial Period	1677189	87	Trial: 87	1677189	57	ÆË¿ËÅÆ	»ð¾æ	ÌðÍ²	j	j
sjw	.	.	.	.	.	.	.	.	.	.	4	.	.	.	false	false	Message: -1ms	.	.	.	.	.	.	.	.	.	.	.	GAZE_COORDS 0.00 0.00 1023.00 767.00	-1	.	.	sjw.edf	RIGHT	2723	1679912	Full Trial Period	1677189	87	Trial: 87	1677189	57	ÆË¿ËÅÆ	»ð¾æ	ÌðÍ²	j	j
sjw	.	.	.	.	.	.	.	.	.	.	5	.	.	.	false	false	Message: -1ms	.	.	.	.	.	.	.	.	.	.	.	THRESHOLDS R 105 224	-1	.	.	sjw.edf	RIGHT	2723	1679912	Full Trial Period	1677189	87	Trial: 87	1677189	57	ÆË¿ËÅÆ	»ð¾æ	ÌðÍ²	j	j
sjw	.	.	.	.	.	.	.	.	.	.	6	.	.	.	false	false	Message: -1ms	.	.	.	.	.	.	.	.	.	.	.	ELCL_PROC CENTROID (3)	-1	.	.	sjw.edf	RIGHT	2723	1679912	Full Trial Period	1677189	87	Trial: 87	1677189	57	ÆË¿ËÅÆ	»ð¾æ	ÌðÍ²	j	j
sjw	.	.	.	.	.	.	.	.	.	.	7	.	.	.	false	false	Message: -1ms	.	.	.	.	.	.	.	.	.	.	.	ELCL_PCR_PARAM 5 3.0	-1	.	.	sjw.edf	RIGHT	2723	1679912	Full Trial Period	1677189	87	Trial: 87	1677189	57	ÆË¿ËÅÆ	»ð¾æ	ÌðÍ²	j	j
sjw	.	.	.	.	.	.	.	.	.	.	8	.	.	.	false	true	Message: 0ms	.	.	.	.	.	.	.	.	.	.	.	!MODE RECORD CR 1000 2 0 R	0	.	.	sjw.edf	RIGHT	2723	1679912	Full Trial Period	1677189	87	Trial: 87	1677189	57	ÆË¿ËÅÆ	»ð¾æ	ÌðÍ²	j	j
sjw	.	.	.	.	241	247	1	7	144.70	368.80	9	.	.	.	false	false	Message: 42ms	.	.	.	.	.	.	.	.	.	.	.	SYNCTIME	42	144.70	368.80	sjw.edf	RIGHT	2723	1679912	Full Trial Period	1677189	87	Trial: 87	1677189	57	ÆË¿ËÅÆ	»ð¾æ	ÌðÍ²	j	j
sjw	.	.	.	.	.	.	.	.	.	.	10	.	.	.	false	false	Message: 844ms	12.33	237.13	52	856	569.90	380.10	4	440.10	805	205.60	372.70	INVISIBLE_BOUNDARY[1]	844	.	.	sjw.edf	RIGHT	2723	1679912	Full Trial Period	1677189	87	Trial: 87	1677189	57	ÆË¿ËÅÆ	»ð¾æ	ÌðÍ²	j	j
sjw	.	.	.	.	.	.	.	.	.	.	11	.	.	.	false	false	Message: 851ms	12.33	237.13	52	856	569.90	380.10	4	440.10	805	205.60	372.70	SYNCTIME	851	.	.	sjw.edf	RIGHT	2723	1679912	Full Trial Period	1677189	87	Trial: 87	1677189	57	ÆË¿ËÅÆ	»ð¾æ	ÌðÍ²	j	j
sjw	.	.	.	.	.	.	.	.	.	.	12	.	.	.	false	false	Message: 1656ms	12.24	226.74	54	1680	915.00	402.40	7	406.40	1627	548.60	377.10	INVISIBLE_BOUNDARY[2]	1656	.	.	sjw.edf	RIGHT	2723	1679912	Full Trial Period	1677189	87	Trial: 87	1677189	57	ÆË¿ËÅÆ	»ð¾æ	ÌðÍ²	j	j
sjw	.	.	.	.	.	.	.	.	.	.	13	.	.	.	false	false	Message: 1659ms	12.24	226.74	54	1680	915.00	402.40	7	406.40	1627	548.60	377.10	SYNCTIME	1659	.	.	sjw.edf	RIGHT	2723	1679912	Full Trial Period	1677189	87	Trial: 87	1677189	57	ÆË¿ËÅÆ	»ð¾æ	ÌðÍ²	j	j
sjw	.	.	.	.	293	2721	12	2429	907.60	405.50	14	.	.	.	false	false	Message: 2704ms	.	.	.	.	.	.	.	.	.	.	.	KEYBOARD	2704	907.60	405.50	sjw.edf	RIGHT	2723	1679912	Full Trial Period	1677189	87	Trial: 87	1677189	57	ÆË¿ËÅÆ	»ð¾æ	ÌðÍ²	j	j
sjw	.	.	.	.	.	.	.	.	.	.	15	.	.	.	false	false	Message: 2767ms	.	.	.	.	.	.	.	.	.	.	.	TRIAL_RESULT 0	2767	.	.	sjw.edf	RIGHT	2723	1679912	Full Trial Period	1677189	87	Trial: 87	1677189	57	ÆË¿ËÅÆ	»ð¾æ	ÌðÍ²	j	j
sjw	.	.	.	.	.	.	.	.	.	.	1	.	.	.	false	false	Message: -23ms	.	.	.	.	.	.	.	.	.	.	.	TRIALID 87	-23	.	.	sjw.edf	RIGHT	5529	1686425	Full Trial Period	1680896	88	Trial: 88	1680896	68	²£Á§Öé	éÏé­Çò	Ç¦±Ê	j	f
sjw	.	.	.	.	.	.	.	.	.	.	2	.	.	.	false	false	Message: -1ms	.	.	.	.	.	.	.	.	.	.	.	RECCFG CR 1000 2 0 R	-1	.	.	sjw.edf	RIGHT	5529	1686425	Full Trial Period	1680896	88	Trial: 88	1680896	68	²£Á§Öé	éÏé­Çò	Ç¦±Ê	j	f
sjw	.	.	.	.	.	.	.	.	.	.	3	.	.	.	false	false	Message: -1ms	.	.	.	.	.	.	.	.	.	.	.	ELCLCFG TOWER	-1	.	.	sjw.edf	RIGHT	5529	1686425	Full Trial Period	1680896	88	Trial: 88	1680896	68	²£Á§Öé	éÏé­Çò	Ç¦±Ê	j	f
sjw	.	.	.	.	.	.	.	.	.	.	4	.	.	.	false	false	Message: -1ms	.	.	.	.	.	.	.	.	.	.	.	GAZE_COORDS 0.00 0.00 1023.00 767.00	-1	.	.	sjw.edf	RIGHT	5529	1686425	Full Trial Period	1680896	88	Trial: 88	1680896	68	²£Á§Öé	éÏé­Çò	Ç¦±Ê	j	f
sjw	.	.	.	.	.	.	.	.	.	.	5	.	.	.	false	false	Message: -1ms	.	.	.	.	.	.	.	.	.	.	.	THRESHOLDS R 105 224	-1	.	.	sjw.edf	RIGHT	5529	1686425	Full Trial Period	1680896	88	Trial: 88	1680896	68	²£Á§Öé	éÏé­Çò	Ç¦±Ê	j	f
sjw	.	.	.	.	.	.	.	.	.	.	6	.	.	.	false	false	Message: -1ms	.	.	.	.	.	.	.	.	.	.	.	ELCL_PROC CENTROID (3)	-1	.	.	sjw.edf	RIGHT	5529	1686425	Full Trial Period	1680896	88	Trial: 88	1680896	68	²£Á§Öé	éÏé­Çò	Ç¦±Ê	j	f
sjw	.	.	.	.	.	.	.	.	.	.	7	.	.	.	false	false	Message: -1ms	.	.	.	.	.	.	.	.	.	.	.	ELCL_PCR_PARAM 5 3.0	-1	.	.	sjw.edf	RIGHT	5529	1686425	Full Trial Period	1680896	88	Trial: 88	1680896	68	²£Á§Öé	éÏé­Çò	Ç¦±Ê	j	f
sjw	.	.	.	.	.	.	.	.	.	.	8	.	.	.	false	true	Message: 0ms	.	.	.	.	.	.	.	.	.	.	.	!MODE RECORD CR 1000 2 0 R	0	.	.	sjw.edf	RIGHT	5529	1686425	Full Trial Period	1680896	88	Trial: 88	1680896	68	²£Á§Öé	éÏé­Çò	Ç¦±Ê	j	f
sjw	.	.	.	.	261	267	1	7	159.30	380.30	9	.	.	.	false	false	Message: 44ms	.	.	.	.	.	.	.	.	.	.	.	SYNCTIME	44	159.30	380.30	sjw.edf	RIGHT	5529	1686425	Full Trial Period	1680896	88	Trial: 88	1680896	68	²£Á§Öé	éÏé­Çò	Ç¦±Ê	j	f
sjw	.	.	.	.	.	.	.	.	.	.	10	.	.	.	false	false	Message: 1518ms	1.68	5.81	289	1782	508.40	345.30	6	1390.30	1494	557.00	346.00	INVISIBLE_BOUNDARY[1]	1518	.	.	sjw.edf	RIGHT	5529	1686425	Full Trial Period	1680896	88	Trial: 88	1680896	68	²£Á§Öé	éÏé­Çò	Ç¦±Ê	j	f
sjw	.	.	.	.	.	.	.	.	.	.	11	.	.	.	false	false	Message: 1527ms	1.68	5.81	289	1782	508.40	345.30	6	1390.30	1494	557.00	346.00	SYNCTIME	1527	.	.	sjw.edf	RIGHT	5529	1686425	Full Trial Period	1680896	88	Trial: 88	1680896	68	²£Á§Öé	éÏé­Çò	Ç¦±Ê	j	f
sjw	.	.	.	.	.	.	.	.	.	.	12	.	.	.	false	false	Message: 1539ms	1.68	5.81	289	1782	508.40	345.30	6	1390.30	1494	557.00	346.00	INVISIBLE_BOUNDARY[2]	1539	.	.	sjw.edf	RIGHT	5529	1686425	Full Trial Period	1680896	88	Trial: 88	1680896	68	²£Á§Öé	éÏé­Çò	Ç¦±Ê	j	f
sjw	.	.	.	.	.	.	.	.	.	.	13	.	.	.	false	false	Message: 1543ms	1.68	5.81	289	1782	508.40	345.30	6	1390.30	1494	557.00	346.00	SYNCTIME	1543	.	.	sjw.edf	RIGHT	5529	1686425	Full Trial Period	1680896	88	Trial: 88	1680896	68	²£Á§Öé	éÏé­Çò	Ç¦±Ê	j	f
sjw	.	.	.	.	164	5527	22	5364	822.70	193.40	14	.	.	.	false	false	Message: 5510ms	.	.	.	.	.	.	.	.	.	.	.	KEYBOARD	5510	822.70	193.40	sjw.edf	RIGHT	5529	1686425	Full Trial Period	1680896	88	Trial: 88	1680896	68	²£Á§Öé	éÏé­Çò	Ç¦±Ê	j	f
sjw	.	.	.	.	.	.	.	.	.	.	15	.	.	.	false	false	Message: 5568ms	.	.	.	.	.	.	.	.	.	.	.	TRIAL_RESULT 0	5568	.	.	sjw.edf	RIGHT	5529	1686425	Full Trial Period	1680896	88	Trial: 88	1680896	68	²£Á§Öé	éÏé­Çò	Ç¦±Ê	j	f
sjw	.	.	.	.	.	.	.	.	.	.	1	.	.	.	false	false	Message: -34ms	.	.	.	.	.	.	.	.	.	.	.	TRIALID 88	-34	.	.	sjw.edf	RIGHT	7818	1697265	Full Trial Period	1689447	89	Trial: 89	1689447	128	ºìÔæ	ÂøÍ·	¿óÈªË®	f	f
sjw	.	.	.	.	.	.	.	.	.	.	2	.	.	.	false	false	Message: -1ms	.	.	.	.	.	.	.	.	.	.	.	RECCFG CR 1000 2 0 R	-1	.	.	sjw.edf	RIGHT	7818	1697265	Full Trial Period	1689447	89	Trial: 89	1689447	128	ºìÔæ	ÂøÍ·	¿óÈªË®	f	f
sjw	.	.	.	.	.	.	.	.	.	.	3	.	.	.	false	false	Message: -1ms	.	.	.	.	.	.	.	.	.	.	.	ELCLCFG TOWER	-1	.	.	sjw.edf	RIGHT	7818	1697265	Full Trial Period	1689447	89	Trial: 89	1689447	128	ºìÔæ	ÂøÍ·	¿óÈªË®	f	f
sjw	.	.	.	.	.	.	.	.	.	.	4	.	.	.	false	false	Message: -1ms	.	.	.	.	.	.	.	.	.	.	.	GAZE_COORDS 0.00 0.00 1023.00 767.00	-1	.	.	sjw.edf	RIGHT	7818	1697265	Full Trial Period	1689447	89	Trial: 89	1689447	128	ºìÔæ	ÂøÍ·	¿óÈªË®	f	f
sjw	.	.	.	.	.	.	.	.	.	.	5	.	.	.	false	false	Message: -1ms	.	.	.	.	.	.	.	.	.	.	.	THRESHOLDS R 105 224	-1	.	.	sjw.edf	RIGHT	7818	1697265	Full Trial Period	1689447	89	Trial: 89	1689447	128	ºìÔæ	ÂøÍ·	¿óÈªË®	f	f
sjw	.	.	.	.	.	.	.	.	.	.	6	.	.	.	false	false	Message: -1ms	.	.	.	.	.	.	.	.	.	.	.	ELCL_PROC CENTROID (3)	-1	.	.	sjw.edf	RIGHT	7818	1697265	Full Trial Period	1689447	89	Trial: 89	1689447	128	ºìÔæ	ÂøÍ·	¿óÈªË®	f	f
sjw	.	.	.	.	.	.	.	.	.	.	7	.	.	.	false	false	Message: -1ms	.	.	.	.	.	.	.	.	.	.	.	ELCL_PCR_PARAM 5 3.0	-1	.	.	sjw.edf	RIGHT	7818	1697265	Full Trial Period	1689447	89	Trial: 89	1689447	128	ºìÔæ	ÂøÍ·	¿óÈªË®	f	f
sjw	.	.	.	.	.	.	.	.	.	.	8	.	.	.	false	true	Message: 0ms	.	.	.	.	.	.	.	.	.	.	.	!MODE RECORD CR 1000 2 0 R	0	.	.	sjw.edf	RIGHT	7818	1697265	Full Trial Period	1689447	89	Trial: 89	1689447	128	ºìÔæ	ÂøÍ·	¿óÈªË®	f	f
sjw	111	117	1	7	.	.	.	.	.	.	9	.	.	.	false	false	Message: 42ms	.	.	.	.	.	.	.	.	.	.	.	SYNCTIME	42	.	.	sjw.edf	RIGHT	7818	1697265	Full Trial Period	1689447	89	Trial: 89	1689447	128	ºìÔæ	ÂøÍ·	¿óÈªË®	f	f
sjw	.	.	.	.	.	.	.	.	.	.	10	.	.	.	false	false	Message: 2070ms	0.55	2.26	244	2286	495.50	334.50	7	1211.70	2043	487.60	348.10	INVISIBLE_BOUNDARY[1]	2070	.	.	sjw.edf	RIGHT	7818	1697265	Full Trial Period	1689447	89	Trial: 89	1689447	128	ºìÔæ	ÂøÍ·	¿óÈªË®	f	f
sjw	.	.	.	.	.	.	.	.	.	.	11	.	.	.	false	false	Message: 2074ms	0.55	2.26	244	2286	495.50	334.50	7	1211.70	2043	487.60	348.10	SYNCTIME	2074	.	.	sjw.edf	RIGHT	7818	1697265	Full Trial Period	1689447	89	Trial: 89	1689447	128	ºìÔæ	ÂøÍ·	¿óÈªË®	f	f
sjw	.	.	.	.	.	.	.	.	.	.	12	.	.	.	false	false	Message: 4555ms	0.61	2.24	273	4812	902.40	300.70	18	422.30	4540	901.70	318.40	INVISIBLE_BOUNDARY[2]	4555	.	.	sjw.edf	RIGHT	7818	1697265	Full Trial Period	1689447	89	Trial: 89	1689447	128	ºìÔæ	ÂøÍ·	¿óÈªË®	f	f
sjw	181	4742	3	4562	.	.	.	.	.	.	13	.	.	.	false	false	Message: 4566ms	0.61	2.24	273	4812	902.40	300.70	18	422.30	4540	901.70	318.40	SYNCTIME	4566	.	.	sjw.edf	RIGHT	7818	1697265	Full Trial Period	1689447	89	Trial: 89	1689447	128	ºìÔæ	ÂøÍ·	¿óÈªË®	f	f
sjw	.	.	.	.	.	.	.	.	.	.	14	.	.	.	false	false	Message: 7799ms	0.14	1.34	101	7816	834.30	301.00	37	80.40	7716	837.30	303.60	KEYBOARD	7799	.	.	sjw.edf	RIGHT	7818	1697265	Full Trial Period	1689447	89	Trial: 89	1689447	128	ºìÔæ	ÂøÍ·	¿óÈªË®	f	f
sjw	.	.	.	.	.	.	.	.	.	.	15	.	.	.	false	false	Message: 7866ms	.	.	.	.	.	.	.	.	.	.	.	TRIAL_RESULT 0	7866	.	.	sjw.edf	RIGHT	7818	1697265	Full Trial Period	1689447	89	Trial: 89	1689447	128	ºìÔæ	ÂøÍ·	¿óÈªË®	f	f
sjw	.	.	.	.	.	.	.	.	.	.	1	.	.	.	false	false	Message: -17ms	.	.	.	.	.	.	.	.	.	.	.	TRIALID 89	-17	.	.	sjw.edf	RIGHT	8438	1706850	Full Trial Period	1698412	90	Trial: 90	1698412	139	èÖ×Ó	Ë®±­	Ð¡Ïª	f	f
sjw	.	.	.	.	.	.	.	.	.	.	2	.	.	.	false	false	Message: -1ms	.	.	.	.	.	.	.	.	.	.	.	RECCFG CR 1000 2 0 R	-1	.	.	sjw.edf	RIGHT	8438	1706850	Full Trial Period	1698412	90	Trial: 90	1698412	139	èÖ×Ó	Ë®±­	Ð¡Ïª	f	f
sjw	.	.	.	.	.	.	.	.	.	.	3	.	.	.	false	false	Message: -1ms	.	.	.	.	.	.	.	.	.	.	.	ELCLCFG TOWER	-1	.	.	sjw.edf	RIGHT	8438	1706850	Full Trial Period	1698412	90	Trial: 90	1698412	139	èÖ×Ó	Ë®±­	Ð¡Ïª	f	f
sjw	.	.	.	.	.	.	.	.	.	.	4	.	.	.	false	false	Message: -1ms	.	.	.	.	.	.	.	.	.	.	.	GAZE_COORDS 0.00 0.00 1023.00 767.00	-1	.	.	sjw.edf	RIGHT	8438	1706850	Full Trial Period	1698412	90	Trial: 90	1698412	139	èÖ×Ó	Ë®±­	Ð¡Ïª	f	f
sjw	.	.	.	.	.	.	.	.	.	.	5	.	.	.	false	false	Message: -1ms	.	.	.	.	.	.	.	.	.	.	.	THRESHOLDS R 105 224	-1	.	.	sjw.edf	RIGHT	8438	1706850	Full Trial Period	1698412	90	Trial: 90	1698412	139	èÖ×Ó	Ë®±­	Ð¡Ïª	f	f
sjw	.	.	.	.	.	.	.	.	.	.	6	.	.	.	false	false	Message: -1ms	.	.	.	.	.	.	.	.	.	.	.	ELCL_PROC CENTROID (3)	-1	.	.	sjw.edf	RIGHT	8438	1706850	Full Trial Period	1698412	90	Trial: 90	1698412	139	èÖ×Ó	Ë®±­	Ð¡Ïª	f	f
sjw	.	.	.	.	.	.	.	.	.	.	7	.	.	.	false	false	Message: -1ms	.	.	.	.	.	.	.	.	.	.	.	ELCL_PCR_PARAM 5 3.0	-1	.	.	sjw.edf	RIGHT	8438	1706850	Full Trial Period	1698412	90	Trial: 90	1698412	139	èÖ×Ó	Ë®±­	Ð¡Ïª	f	f
sjw	.	.	.	.	.	.	.	.	.	.	8	.	.	.	false	true	Message: 0ms	.	.	.	.	.	.	.	.	.	.	.	!MODE RECORD CR 1000 2 0 R	0	.	.	sjw.edf	RIGHT	8438	1706850	Full Trial Period	1698412	90	Trial: 90	1698412	139	èÖ×Ó	Ë®±­	Ð¡Ïª	f	f
sjw	.	.	.	.	.	.	.	.	.	.	9	.	.	.	false	false	Message: 41ms	.	.	129	129	149.20	323.40	1	700.10	1	.	.	SYNCTIME	41	.	.	sjw.edf	RIGHT	8438	1706850	Full Trial Period	1698412	90	Trial: 90	1698412	139	èÖ×Ó	Ë®±­	Ð¡Ïª	f	f
sjw	.	.	.	.	.	.	.	.	.	.	10	.	.	.	false	false	Message: 2404ms	1.62	6.35	255	2640	543.00	337.10	9	601.30	2386	554.30	292.70	INVISIBLE_BOUNDARY[1]	2404	.	.	sjw.edf	RIGHT	8438	1706850	Full Trial Period	1698412	90	Trial: 90	1698412	139	èÖ×Ó	Ë®±­	Ð¡Ïª	f	f
sjw	.	.	.	.	.	.	.	.	.	.	11	.	.	.	false	false	Message: 2407ms	1.62	6.35	255	2640	543.00	337.10	9	601.30	2386	554.30	292.70	SYNCTIME	2407	.	.	sjw.edf	RIGHT	8438	1706850	Full Trial Period	1698412	90	Trial: 90	1698412	139	èÖ×Ó	Ë®±­	Ð¡Ïª	f	f
sjw	.	.	.	.	25	5159	16	5135	920.60	365.20	12	.	.	.	false	false	Message: 5156ms	.	.	.	.	.	.	.	.	.	.	.	INVISIBLE_BOUNDARY[2]	5156	920.60	365.20	sjw.edf	RIGHT	8438	1706850	Full Trial Period	1698412	90	Trial: 90	1698412	139	èÖ×Ó	Ë®±­	Ð¡Ïª	f	f
sjw	.	.	.	.	.	.	.	.	.	.	13	.	.	.	false	false	Message: 5166ms	0.50	70.86	7	5166	921.50	372.80	17	74.80	5160	921.00	358.20	SYNCTIME	5166	.	.	sjw.edf	RIGHT	8438	1706850	Full Trial Period	1698412	90	Trial: 90	1698412	139	èÖ×Ó	Ë®±­	Ð¡Ïª	f	f
sjw	.	.	.	.	.	.	.	.	.	.	14	.	.	.	false	false	Message: 8419ms	0.62	15.92	39	8436	860.80	314.20	33	95.80	8398	864.60	331.80	KEYBOARD	8419	.	.	sjw.edf	RIGHT	8438	1706850	Full Trial Period	1698412	90	Trial: 90	1698412	139	èÖ×Ó	Ë®±­	Ð¡Ïª	f	f
sjw	.	.	.	.	.	.	.	.	.	.	15	.	.	.	false	false	Message: 8489ms	.	.	.	.	.	.	.	.	.	.	.	TRIAL_RESULT 0	8489	.	.	sjw.edf	RIGHT	8438	1706850	Full Trial Period	1698412	90	Trial: 90	1698412	139	èÖ×Ó	Ë®±­	Ð¡Ïª	f	f
sjw	.	.	.	.	.	.	.	.	.	.	1	.	.	.	false	false	Message: -15ms	.	.	.	.	.	.	.	.	.	.	.	TRIALID 90	-15	.	.	sjw.edf	RIGHT	6826	1717643	Full Trial Period	1710817	91	Trial: 91	1710817	6	¼¦µ°	²ÍÅÌ	Ì«Ñô	j	j
sjw	.	.	.	.	.	.	.	.	.	.	2	.	.	.	false	false	Message: -1ms	.	.	.	.	.	.	.	.	.	.	.	RECCFG CR 1000 2 0 R	-1	.	.	sjw.edf	RIGHT	6826	1717643	Full Trial Period	1710817	91	Trial: 91	1710817	6	¼¦µ°	²ÍÅÌ	Ì«Ñô	j	j
sjw	.	.	.	.	.	.	.	.	.	.	3	.	.	.	false	false	Message: -1ms	.	.	.	.	.	.	.	.	.	.	.	ELCLCFG TOWER	-1	.	.	sjw.edf	RIGHT	6826	1717643	Full Trial Period	1710817	91	Trial: 91	1710817	6	¼¦µ°	²ÍÅÌ	Ì«Ñô	j	j
sjw	.	.	.	.	.	.	.	.	.	.	4	.	.	.	false	false	Message: -1ms	.	.	.	.	.	.	.	.	.	.	.	GAZE_COORDS 0.00 0.00 1023.00 767.00	-1	.	.	sjw.edf	RIGHT	6826	1717643	Full Trial Period	1710817	91	Trial: 91	1710817	6	¼¦µ°	²ÍÅÌ	Ì«Ñô	j	j
sjw	.	.	.	.	.	.	.	.	.	.	5	.	.	.	false	false	Message: -1ms	.	.	.	.	.	.	.	.	.	.	.	THRESHOLDS R 105 224	-1	.	.	sjw.edf	RIGHT	6826	1717643	Full Trial Period	1710817	91	Trial: 91	1710817	6	¼¦µ°	²ÍÅÌ	Ì«Ñô	j	j
sjw	.	.	.	.	.	.	.	.	.	.	6	.	.	.	false	false	Message: -1ms	.	.	.	.	.	.	.	.	.	.	.	ELCL_PROC CENTROID (3)	-1	.	.	sjw.edf	RIGHT	6826	1717643	Full Trial Period	1710817	91	Trial: 91	1710817	6	¼¦µ°	²ÍÅÌ	Ì«Ñô	j	j
sjw	.	.	.	.	.	.	.	.	.	.	7	.	.	.	false	false	Message: -1ms	.	.	.	.	.	.	.	.	.	.	.	ELCL_PCR_PARAM 5 3.0	-1	.	.	sjw.edf	RIGHT	6826	1717643	Full Trial Period	1710817	91	Trial: 91	1710817	6	¼¦µ°	²ÍÅÌ	Ì«Ñô	j	j
sjw	.	.	.	.	.	.	.	.	.	.	8	.	.	.	false	true	Message: 0ms	.	.	.	.	.	.	.	.	.	.	.	!MODE RECORD CR 1000 2 0 R	0	.	.	sjw.edf	RIGHT	6826	1717643	Full Trial Period	1710817	91	Trial: 91	1710817	6	¼¦µ°	²ÍÅÌ	Ì«Ñô	j	j
sjw	98	120	1	23	.	.	.	.	.	.	9	.	.	.	false	false	Message: 42ms	.	.	.	.	.	.	.	.	.	.	.	SYNCTIME	42	.	.	sjw.edf	RIGHT	6826	1717643	Full Trial Period	1710817	91	Trial: 91	1710817	6	¼¦µ°	²ÍÅÌ	Ì«Ñô	j	j
sjw	.	.	.	.	.	.	.	.	.	.	10	.	.	.	false	false	Message: 2080ms	2.63	11.07	238	2289	528.40	383.50	8	627.50	2052	552.30	312.20	INVISIBLE_BOUNDARY[1]	2080	.	.	sjw.edf	RIGHT	6826	1717643	Full Trial Period	1710817	91	Trial: 91	1710817	6	¼¦µ°	²ÍÅÌ	Ì«Ñô	j	j
sjw	.	.	.	.	.	.	.	.	.	.	11	.	.	.	false	false	Message: 2084ms	2.63	11.07	238	2289	528.40	383.50	8	627.50	2052	552.30	312.20	SYNCTIME	2084	.	.	sjw.edf	RIGHT	6826	1717643	Full Trial Period	1710817	91	Trial: 91	1710817	6	¼¦µ°	²ÍÅÌ	Ì«Ñô	j	j
sjw	.	.	.	.	.	.	.	.	.	.	12	.	.	.	false	false	Message: 3355ms	8.68	192.83	45	3366	798.60	407.50	13	371.70	3322	542.50	395.00	INVISIBLE_BOUNDARY[2]	3355	.	.	sjw.edf	RIGHT	6826	1717643	Full Trial Period	1710817	91	Trial: 91	1710817	6	¼¦µ°	²ÍÅÌ	Ì«Ñô	j	j
sjw	.	.	.	.	.	.	.	.	.	.	13	.	.	.	false	false	Message: 3358ms	8.68	192.83	45	3366	798.60	407.50	13	371.70	3322	542.50	395.00	SYNCTIME	3358	.	.	sjw.edf	RIGHT	6826	1717643	Full Trial Period	1710817	91	Trial: 91	1710817	6	¼¦µ°	²ÍÅÌ	Ì«Ñô	j	j
sjw	.	.	.	.	383	6824	20	6442	896.40	414.60	14	.	.	.	false	false	Message: 6807ms	.	.	.	.	.	.	.	.	.	.	.	KEYBOARD	6807	896.40	414.60	sjw.edf	RIGHT	6826	1717643	Full Trial Period	1710817	91	Trial: 91	1710817	6	¼¦µ°	²ÍÅÌ	Ì«Ñô	j	j
sjw	.	.	.	.	.	.	.	.	.	.	15	.	.	.	false	false	Message: 6873ms	.	.	.	.	.	.	.	.	.	.	.	TRIAL_RESULT 0	6873	.	.	sjw.edf	RIGHT	6826	1717643	Full Trial Period	1710817	91	Trial: 91	1710817	6	¼¦µ°	²ÍÅÌ	Ì«Ñô	j	j
sjw	.	.	.	.	.	.	.	.	.	.	1	.	.	.	false	false	Message: -17ms	.	.	.	.	.	.	.	.	.	.	.	TRIALID 91	-17	.	.	sjw.edf	RIGHT	6539	1725548	Full Trial Period	1719009	92	Trial: 92	1719009	49	¿ã×Ó	Ç¯×Ó	¶ú¶ä	f	f
sjw	.	.	.	.	.	.	.	.	.	.	2	.	.	.	false	false	Message: -1ms	.	.	.	.	.	.	.	.	.	.	.	RECCFG CR 1000 2 0 R	-1	.	.	sjw.edf	RIGHT	6539	1725548	Full Trial Period	1719009	92	Trial: 92	1719009	49	¿ã×Ó	Ç¯×Ó	¶ú¶ä	f	f
sjw	.	.	.	.	.	.	.	.	.	.	3	.	.	.	false	false	Message: -1ms	.	.	.	.	.	.	.	.	.	.	.	ELCLCFG TOWER	-1	.	.	sjw.edf	RIGHT	6539	1725548	Full Trial Period	1719009	92	Trial: 92	1719009	49	¿ã×Ó	Ç¯×Ó	¶ú¶ä	f	f
sjw	.	.	.	.	.	.	.	.	.	.	4	.	.	.	false	false	Message: -1ms	.	.	.	.	.	.	.	.	.	.	.	GAZE_COORDS 0.00 0.00 1023.00 767.00	-1	.	.	sjw.edf	RIGHT	6539	1725548	Full Trial Period	1719009	92	Trial: 92	1719009	49	¿ã×Ó	Ç¯×Ó	¶ú¶ä	f	f
sjw	.	.	.	.	.	.	.	.	.	.	5	.	.	.	false	false	Message: -1ms	.	.	.	.	.	.	.	.	.	.	.	THRESHOLDS R 105 224	-1	.	.	sjw.edf	RIGHT	6539	1725548	Full Trial Period	1719009	92	Trial: 92	1719009	49	¿ã×Ó	Ç¯×Ó	¶ú¶ä	f	f
sjw	.	.	.	.	.	.	.	.	.	.	6	.	.	.	false	false	Message: -1ms	.	.	.	.	.	.	.	.	.	.	.	ELCL_PROC CENTROID (3)	-1	.	.	sjw.edf	RIGHT	6539	1725548	Full Trial Period	1719009	92	Trial: 92	1719009	49	¿ã×Ó	Ç¯×Ó	¶ú¶ä	f	f
sjw	.	.	.	.	.	.	.	.	.	.	7	.	.	.	false	false	Message: -1ms	.	.	.	.	.	.	.	.	.	.	.	ELCL_PCR_PARAM 5 3.0	-1	.	.	sjw.edf	RIGHT	6539	1725548	Full Trial Period	1719009	92	Trial: 92	1719009	49	¿ã×Ó	Ç¯×Ó	¶ú¶ä	f	f
sjw	.	.	.	.	.	.	.	.	.	.	8	.	.	.	false	true	Message: 0ms	.	.	.	.	.	.	.	.	.	.	.	!MODE RECORD CR 1000 2 0 R	0	.	.	sjw.edf	RIGHT	6539	1725548	Full Trial Period	1719009	92	Trial: 92	1719009	49	¿ã×Ó	Ç¯×Ó	¶ú¶ä	f	f
sjw	47	66	1	20	.	.	.	.	.	.	9	.	.	.	false	false	Message: 41ms	.	.	.	.	.	.	.	.	.	.	.	SYNCTIME	41	.	.	sjw.edf	RIGHT	6539	1725548	Full Trial Period	1719009	92	Trial: 92	1719009	49	¿ã×Ó	Ç¯×Ó	¶ú¶ä	f	f
sjw	.	.	.	.	.	.	.	.	.	.	10	.	.	.	false	false	Message: 1887ms	2.39	9.62	249	2117	493.60	367.40	9	726.00	1869	509.90	301.30	INVISIBLE_BOUNDARY[1]	1887	.	.	sjw.edf	RIGHT	6539	1725548	Full Trial Period	1719009	92	Trial: 92	1719009	49	¿ã×Ó	Ç¯×Ó	¶ú¶ä	f	f
sjw	.	.	.	.	.	.	.	.	.	.	11	.	.	.	false	false	Message: 1890ms	2.39	9.62	249	2117	493.60	367.40	9	726.00	1869	509.90	301.30	SYNCTIME	1890	.	.	sjw.edf	RIGHT	6539	1725548	Full Trial Period	1719009	92	Trial: 92	1719009	49	¿ã×Ó	Ç¯×Ó	¶ú¶ä	f	f
sjw	.	.	.	.	.	.	.	.	.	.	12	.	.	.	false	false	Message: 4121ms	8.09	212.92	38	4137	891.90	409.90	18	518.20	4100	683.40	291.10	INVISIBLE_BOUNDARY[2]	4121	.	.	sjw.edf	RIGHT	6539	1725548	Full Trial Period	1719009	92	Trial: 92	1719009	49	¿ã×Ó	Ç¯×Ó	¶ú¶ä	f	f
sjw	.	.	.	.	.	.	.	.	.	.	13	.	.	.	false	false	Message: 4132ms	8.09	212.92	38	4137	891.90	409.90	18	518.20	4100	683.40	291.10	SYNCTIME	4132	.	.	sjw.edf	RIGHT	6539	1725548	Full Trial Period	1719009	92	Trial: 92	1719009	49	¿ã×Ó	Ç¯×Ó	¶ú¶ä	f	f
sjw	.	.	.	.	62	6537	27	6476	441.60	335.60	14	.	.	.	false	false	Message: 6520ms	.	.	.	.	.	.	.	.	.	.	.	KEYBOARD	6520	441.60	335.60	sjw.edf	RIGHT	6539	1725548	Full Trial Period	1719009	92	Trial: 92	1719009	49	¿ã×Ó	Ç¯×Ó	¶ú¶ä	f	f
sjw	.	.	.	.	.	.	.	.	.	.	15	.	.	.	false	false	Message: 6584ms	.	.	.	.	.	.	.	.	.	.	.	TRIAL_RESULT 0	6584	.	.	sjw.edf	RIGHT	6539	1725548	Full Trial Period	1719009	92	Trial: 92	1719009	49	¿ã×Ó	Ç¯×Ó	¶ú¶ä	f	f
sjw	.	.	.	.	.	.	.	.	.	.	1	.	.	.	false	false	Message: -15ms	.	.	.	.	.	.	.	.	.	.	.	TRIALID 92	-15	.	.	sjw.edf	RIGHT	6265	1742444	Full Trial Period	1736179	93	Trial: 93	1736179	84	°ÙºÏ»¨	ÓðÃ«Çò	À®°È	f	j
sjw	.	.	.	.	.	.	.	.	.	.	2	.	.	.	false	false	Message: -1ms	.	.	.	.	.	.	.	.	.	.	.	RECCFG CR 1000 2 0 R	-1	.	.	sjw.edf	RIGHT	6265	1742444	Full Trial Period	1736179	93	Trial: 93	1736179	84	°ÙºÏ»¨	ÓðÃ«Çò	À®°È	f	j
sjw	.	.	.	.	.	.	.	.	.	.	3	.	.	.	false	false	Message: -1ms	.	.	.	.	.	.	.	.	.	.	.	ELCLCFG TOWER	-1	.	.	sjw.edf	RIGHT	6265	1742444	Full Trial Period	1736179	93	Trial: 93	1736179	84	°ÙºÏ»¨	ÓðÃ«Çò	À®°È	f	j
sjw	.	.	.	.	.	.	.	.	.	.	4	.	.	.	false	false	Message: -1ms	.	.	.	.	.	.	.	.	.	.	.	GAZE_COORDS 0.00 0.00 1023.00 767.00	-1	.	.	sjw.edf	RIGHT	6265	1742444	Full Trial Period	1736179	93	Trial: 93	1736179	84	°ÙºÏ»¨	ÓðÃ«Çò	À®°È	f	j
sjw	.	.	.	.	.	.	.	.	.	.	5	.	.	.	false	false	Message: -1ms	.	.	.	.	.	.	.	.	.	.	.	THRESHOLDS R 105 224	-1	.	.	sjw.edf	RIGHT	6265	1742444	Full Trial Period	1736179	93	Trial: 93	1736179	84	°ÙºÏ»¨	ÓðÃ«Çò	À®°È	f	j
sjw	.	.	.	.	.	.	.	.	.	.	6	.	.	.	false	false	Message: -1ms	.	.	.	.	.	.	.	.	.	.	.	ELCL_PROC CENTROID (3)	-1	.	.	sjw.edf	RIGHT	6265	1742444	Full Trial Period	1736179	93	Trial: 93	1736179	84	°ÙºÏ»¨	ÓðÃ«Çò	À®°È	f	j
sjw	.	.	.	.	.	.	.	.	.	.	7	.	.	.	false	false	Message: -1ms	.	.	.	.	.	.	.	.	.	.	.	ELCL_PCR_PARAM 5 3.0	-1	.	.	sjw.edf	RIGHT	6265	1742444	Full Trial Period	1736179	93	Trial: 93	1736179	84	°ÙºÏ»¨	ÓðÃ«Çò	À®°È	f	j
sjw	.	.	.	.	.	.	.	.	.	.	8	.	.	.	false	true	Message: 0ms	.	.	.	.	.	.	.	.	.	.	.	!MODE RECORD CR 1000 2 0 R	0	.	.	sjw.edf	RIGHT	6265	1742444	Full Trial Period	1736179	93	Trial: 93	1736179	84	°ÙºÏ»¨	ÓðÃ«Çò	À®°È	f	j
sjw	.	.	.	.	413	419	1	7	160.20	374.90	9	.	.	.	false	false	Message: 43ms	.	.	.	.	.	.	.	.	.	.	.	SYNCTIME	43	160.20	374.90	sjw.edf	RIGHT	6265	1742444	Full Trial Period	1736179	93	Trial: 93	1736179	84	°ÙºÏ»¨	ÓðÃ«Çò	À®°È	f	j
sjw	.	.	.	.	.	.	.	.	.	.	10	.	.	.	false	false	Message: 1574ms	1.26	5.46	230	1774	504.60	287.50	6	810.50	1545	498.00	252.90	INVISIBLE_BOUNDARY[1]	1574	.	.	sjw.edf	RIGHT	6265	1742444	Full Trial Period	1736179	93	Trial: 93	1736179	84	°ÙºÏ»¨	ÓðÃ«Çò	À®°È	f	j
sjw	.	.	.	.	.	.	.	.	.	.	11	.	.	.	false	false	Message: 1584ms	1.26	5.46	230	1774	504.60	287.50	6	810.50	1545	498.00	252.90	SYNCTIME	1584	.	.	sjw.edf	RIGHT	6265	1742444	Full Trial Period	1736179	93	Trial: 93	1736179	84	°ÙºÏ»¨	ÓðÃ«Çò	À®°È	f	j
sjw	.	.	.	.	.	.	.	.	.	.	12	.	.	.	false	false	Message: 3029ms	11.29	150.47	75	3061	902.70	384.60	10	604.30	2987	586.40	275.60	INVISIBLE_BOUNDARY[2]	3029	.	.	sjw.edf	RIGHT	6265	1742444	Full Trial Period	1736179	93	Trial: 93	1736179	84	°ÙºÏ»¨	ÓðÃ«Çò	À®°È	f	j
sjw	.	.	.	.	.	.	.	.	.	.	13	.	.	.	false	false	Message: 3034ms	11.29	150.47	75	3061	902.70	384.60	10	604.30	2987	586.40	275.60	SYNCTIME	3034	.	.	sjw.edf	RIGHT	6265	1742444	Full Trial Period	1736179	93	Trial: 93	1736179	84	°ÙºÏ»¨	ÓðÃ«Çò	À®°È	f	j
sjw	.	.	.	.	180	6263	20	6084	645.60	286.50	14	.	.	.	false	false	Message: 6246ms	.	.	.	.	.	.	.	.	.	.	.	KEYBOARD	6246	645.60	286.50	sjw.edf	RIGHT	6265	1742444	Full Trial Period	1736179	93	Trial: 93	1736179	84	°ÙºÏ»¨	ÓðÃ«Çò	À®°È	f	j
sjw	.	.	.	.	.	.	.	.	.	.	15	.	.	.	false	false	Message: 6312ms	.	.	.	.	.	.	.	.	.	.	.	TRIAL_RESULT 0	6312	.	.	sjw.edf	RIGHT	6265	1742444	Full Trial Period	1736179	93	Trial: 93	1736179	84	°ÙºÏ»¨	ÓðÃ«Çò	À®°È	f	j
sjw	.	.	.	.	.	.	.	.	.	.	1	.	.	.	false	false	Message: -23ms	.	.	.	.	.	.	.	.	.	.	.	TRIALID 93	-23	.	.	sjw.edf	RIGHT	6121	1752373	Full Trial Period	1746252	94	Trial: 94	1746252	59	º£ëà	¸Ö±Ê	µ°¾í	j	j
sjw	.	.	.	.	.	.	.	.	.	.	2	.	.	.	false	false	Message: -1ms	.	.	.	.	.	.	.	.	.	.	.	RECCFG CR 1000 2 0 R	-1	.	.	sjw.edf	RIGHT	6121	1752373	Full Trial Period	1746252	94	Trial: 94	1746252	59	º£ëà	¸Ö±Ê	µ°¾í	j	j
sjw	.	.	.	.	.	.	.	.	.	.	3	.	.	.	false	false	Message: -1ms	.	.	.	.	.	.	.	.	.	.	.	ELCLCFG TOWER	-1	.	.	sjw.edf	RIGHT	6121	1752373	Full Trial Period	1746252	94	Trial: 94	1746252	59	º£ëà	¸Ö±Ê	µ°¾í	j	j
sjw	.	.	.	.	.	.	.	.	.	.	4	.	.	.	false	false	Message: -1ms	.	.	.	.	.	.	.	.	.	.	.	GAZE_COORDS 0.00 0.00 1023.00 767.00	-1	.	.	sjw.edf	RIGHT	6121	1752373	Full Trial Period	1746252	94	Trial: 94	1746252	59	º£ëà	¸Ö±Ê	µ°¾í	j	j
sjw	.	.	.	.	.	.	.	.	.	.	5	.	.	.	false	false	Message: -1ms	.	.	.	.	.	.	.	.	.	.	.	THRESHOLDS R 105 224	-1	.	.	sjw.edf	RIGHT	6121	1752373	Full Trial Period	1746252	94	Trial: 94	1746252	59	º£ëà	¸Ö±Ê	µ°¾í	j	j
sjw	.	.	.	.	.	.	.	.	.	.	6	.	.	.	false	false	Message: -1ms	.	.	.	.	.	.	.	.	.	.	.	ELCL_PROC CENTROID (3)	-1	.	.	sjw.edf	RIGHT	6121	1752373	Full Trial Period	1746252	94	Trial: 94	1746252	59	º£ëà	¸Ö±Ê	µ°¾í	j	j
sjw	.	.	.	.	.	.	.	.	.	.	7	.	.	.	false	false	Message: -1ms	.	.	.	.	.	.	.	.	.	.	.	ELCL_PCR_PARAM 5 3.0	-1	.	.	sjw.edf	RIGHT	6121	1752373	Full Trial Period	1746252	94	Trial: 94	1746252	59	º£ëà	¸Ö±Ê	µ°¾í	j	j
sjw	.	.	.	.	.	.	.	.	.	.	8	.	.	.	false	true	Message: 0ms	.	.	.	.	.	.	.	.	.	.	.	!MODE RECORD CR 1000 2 0 R	0	.	.	sjw.edf	RIGHT	6121	1752373	Full Trial Period	1746252	94	Trial: 94	1746252	59	º£ëà	¸Ö±Ê	µ°¾í	j	j
sjw	.	.	.	.	.	.	.	.	.	.	9	.	.	.	false	false	Message: 43ms	0.16	3.13	51	71	169.00	358.10	1	530.20	21	166.20	361.90	SYNCTIME	43	.	.	sjw.edf	RIGHT	6121	1752373	Full Trial Period	1746252	94	Trial: 94	1746252	59	º£ëà	¸Ö±Ê	µ°¾í	j	j
sjw	.	.	.	.	.	.	.	.	.	.	10	.	.	.	false	false	Message: 1179ms	2.36	7.85	301	1452	477.30	326.50	6	746.10	1152	484.10	260.30	INVISIBLE_BOUNDARY[1]	1179	.	.	sjw.edf	RIGHT	6121	1752373	Full Trial Period	1746252	94	Trial: 94	1746252	59	º£ëà	¸Ö±Ê	µ°¾í	j	j
sjw	.	.	.	.	.	.	.	.	.	.	11	.	.	.	false	false	Message: 1185ms	2.36	7.85	301	1452	477.30	326.50	6	746.10	1152	484.10	260.30	SYNCTIME	1185	.	.	sjw.edf	RIGHT	6121	1752373	Full Trial Period	1746252	94	Trial: 94	1746252	59	º£ëà	¸Ö±Ê	µ°¾í	j	j
sjw	.	.	.	.	.	.	.	.	.	.	12	.	.	.	false	false	Message: 2947ms	2.48	7.89	314	3223	837.10	393.10	11	545.30	2910	786.40	340.60	INVISIBLE_BOUNDARY[2]	2947	.	.	sjw.edf	RIGHT	6121	1752373	Full Trial Period	1746252	94	Trial: 94	1746252	59	º£ëà	¸Ö±Ê	µ°¾í	j	j
sjw	.	.	.	.	.	.	.	.	.	.	13	.	.	.	false	false	Message: 2951ms	2.48	7.89	314	3223	837.10	393.10	11	545.30	2910	786.40	340.60	SYNCTIME	2951	.	.	sjw.edf	RIGHT	6121	1752373	Full Trial Period	1746252	94	Trial: 94	1746252	59	º£ëà	¸Ö±Ê	µ°¾í	j	j
sjw	.	.	.	.	.	.	.	.	.	.	14	.	.	.	false	false	Message: 6102ms	9.82	228.28	43	6119	550.60	348.30	20	347.40	6077	838.50	318.10	KEYBOARD	6102	.	.	sjw.edf	RIGHT	6121	1752373	Full Trial Period	1746252	94	Trial: 94	1746252	59	º£ëà	¸Ö±Ê	µ°¾í	j	j
sjw	.	.	.	.	.	.	.	.	.	.	15	.	.	.	false	false	Message: 6163ms	.	.	.	.	.	.	.	.	.	.	.	TRIAL_RESULT 0	6163	.	.	sjw.edf	RIGHT	6121	1752373	Full Trial Period	1746252	94	Trial: 94	1746252	59	º£ëà	¸Ö±Ê	µ°¾í	j	j
sjw	.	.	.	.	.	.	.	.	.	.	1	.	.	.	false	false	Message: -21ms	.	.	.	.	.	.	.	.	.	.	.	TRIALID 94	-21	.	.	sjw.edf	RIGHT	4084	1767606	Full Trial Period	1763522	95	Trial: 95	1763522	35	ÓðÃ«Çò	ÊÖÖ¸	°ô°ôÌÇ	j	j
sjw	.	.	.	.	.	.	.	.	.	.	2	.	.	.	false	false	Message: -1ms	.	.	.	.	.	.	.	.	.	.	.	RECCFG CR 1000 2 0 R	-1	.	.	sjw.edf	RIGHT	4084	1767606	Full Trial Period	1763522	95	Trial: 95	1763522	35	ÓðÃ«Çò	ÊÖÖ¸	°ô°ôÌÇ	j	j
sjw	.	.	.	.	.	.	.	.	.	.	3	.	.	.	false	false	Message: -1ms	.	.	.	.	.	.	.	.	.	.	.	ELCLCFG TOWER	-1	.	.	sjw.edf	RIGHT	4084	1767606	Full Trial Period	1763522	95	Trial: 95	1763522	35	ÓðÃ«Çò	ÊÖÖ¸	°ô°ôÌÇ	j	j
sjw	.	.	.	.	.	.	.	.	.	.	4	.	.	.	false	false	Message: -1ms	.	.	.	.	.	.	.	.	.	.	.	GAZE_COORDS 0.00 0.00 1023.00 767.00	-1	.	.	sjw.edf	RIGHT	4084	1767606	Full Trial Period	1763522	95	Trial: 95	1763522	35	ÓðÃ«Çò	ÊÖÖ¸	°ô°ôÌÇ	j	j
sjw	.	.	.	.	.	.	.	.	.	.	5	.	.	.	false	false	Message: -1ms	.	.	.	.	.	.	.	.	.	.	.	THRESHOLDS R 105 224	-1	.	.	sjw.edf	RIGHT	4084	1767606	Full Trial Period	1763522	95	Trial: 95	1763522	35	ÓðÃ«Çò	ÊÖÖ¸	°ô°ôÌÇ	j	j
sjw	.	.	.	.	.	.	.	.	.	.	6	.	.	.	false	false	Message: -1ms	.	.	.	.	.	.	.	.	.	.	.	ELCL_PROC CENTROID (3)	-1	.	.	sjw.edf	RIGHT	4084	1767606	Full Trial Period	1763522	95	Trial: 95	1763522	35	ÓðÃ«Çò	ÊÖÖ¸	°ô°ôÌÇ	j	j
sjw	.	.	.	.	.	.	.	.	.	.	7	.	.	.	false	false	Message: -1ms	.	.	.	.	.	.	.	.	.	.	.	ELCL_PCR_PARAM 5 3.0	-1	.	.	sjw.edf	RIGHT	4084	1767606	Full Trial Period	1763522	95	Trial: 95	1763522	35	ÓðÃ«Çò	ÊÖÖ¸	°ô°ôÌÇ	j	j
sjw	.	.	.	.	.	.	.	.	.	.	8	.	.	.	false	true	Message: 0ms	.	.	.	.	.	.	.	.	.	.	.	!MODE RECORD CR 1000 2 0 R	0	.	.	sjw.edf	RIGHT	4084	1767606	Full Trial Period	1763522	95	Trial: 95	1763522	35	ÓðÃ«Çò	ÊÖÖ¸	°ô°ôÌÇ	j	j
sjw	.	.	.	.	110	116	1	7	195.70	385.70	9	.	.	.	false	false	Message: 46ms	.	.	.	.	.	.	.	.	.	.	.	SYNCTIME	46	195.70	385.70	sjw.edf	RIGHT	4084	1767606	Full Trial Period	1763522	95	Trial: 95	1763522	35	ÓðÃ«Çò	ÊÖÖ¸	°ô°ôÌÇ	j	j
sjw	.	.	.	.	.	.	.	.	.	.	10	.	.	.	false	false	Message: 834ms	8.13	180.60	45	850	457.90	386.10	4	336.90	806	218.00	397.00	INVISIBLE_BOUNDARY[1]	834	.	.	sjw.edf	RIGHT	4084	1767606	Full Trial Period	1763522	95	Trial: 95	1763522	35	ÓðÃ«Çò	ÊÖÖ¸	°ô°ôÌÇ	j	j
sjw	.	.	.	.	.	.	.	.	.	.	11	.	.	.	false	false	Message: 846ms	8.13	180.60	45	850	457.90	386.10	4	336.90	806	218.00	397.00	SYNCTIME	846	.	.	sjw.edf	RIGHT	4084	1767606	Full Trial Period	1763522	95	Trial: 95	1763522	35	ÓðÃ«Çò	ÊÖÖ¸	°ô°ôÌÇ	j	j
sjw	.	.	.	.	.	.	.	.	.	.	12	.	.	.	false	false	Message: 2069ms	0.03	1.29	23	2085	808.60	274.00	9	411.10	2063	808.10	273.30	INVISIBLE_BOUNDARY[2]	2069	.	.	sjw.edf	RIGHT	4084	1767606	Full Trial Period	1763522	95	Trial: 95	1763522	35	ÓðÃ«Çò	ÊÖÖ¸	°ô°ôÌÇ	j	j
sjw	.	.	.	.	.	.	.	.	.	.	13	.	.	.	false	false	Message: 2079ms	0.03	1.29	23	2085	808.60	274.00	9	411.10	2063	808.10	273.30	SYNCTIME	2079	.	.	sjw.edf	RIGHT	4084	1767606	Full Trial Period	1763522	95	Trial: 95	1763522	35	ÓðÃ«Çò	ÊÖÖ¸	°ô°ôÌÇ	j	j
sjw	.	.	.	.	32	4082	16	4051	929.90	425.00	14	.	.	.	false	false	Message: 4066ms	.	.	.	.	.	.	.	.	.	.	.	KEYBOARD	4066	929.90	425.00	sjw.edf	RIGHT	4084	1767606	Full Trial Period	1763522	95	Trial: 95	1763522	35	ÓðÃ«Çò	ÊÖÖ¸	°ô°ôÌÇ	j	j
sjw	.	.	.	.	.	.	.	.	.	.	15	.	.	.	false	false	Message: 4134ms	.	.	.	.	.	.	.	.	.	.	.	TRIAL_RESULT 0	4134	.	.	sjw.edf	RIGHT	4084	1767606	Full Trial Period	1763522	95	Trial: 95	1763522	35	ÓðÃ«Çò	ÊÖÖ¸	°ô°ôÌÇ	j	j
sjw	.	.	.	.	.	.	.	.	.	.	1	.	.	.	false	false	Message: -15ms	.	.	.	.	.	.	.	.	.	.	.	TRIALID 95	-15	.	.	sjw.edf	RIGHT	5348	1774038	Full Trial Period	1768690	96	Trial: 96	1768690	114	·¬ÇÑ	ÕÂÓã	Ã«½í	j	f
sjw	.	.	.	.	.	.	.	.	.	.	2	.	.	.	false	false	Message: -1ms	.	.	.	.	.	.	.	.	.	.	.	RECCFG CR 1000 2 0 R	-1	.	.	sjw.edf	RIGHT	5348	1774038	Full Trial Period	1768690	96	Trial: 96	1768690	114	·¬ÇÑ	ÕÂÓã	Ã«½í	j	f
sjw	.	.	.	.	.	.	.	.	.	.	3	.	.	.	false	false	Message: -1ms	.	.	.	.	.	.	.	.	.	.	.	ELCLCFG TOWER	-1	.	.	sjw.edf	RIGHT	5348	1774038	Full Trial Period	1768690	96	Trial: 96	1768690	114	·¬ÇÑ	ÕÂÓã	Ã«½í	j	f
sjw	.	.	.	.	.	.	.	.	.	.	4	.	.	.	false	false	Message: -1ms	.	.	.	.	.	.	.	.	.	.	.	GAZE_COORDS 0.00 0.00 1023.00 767.00	-1	.	.	sjw.edf	RIGHT	5348	1774038	Full Trial Period	1768690	96	Trial: 96	1768690	114	·¬ÇÑ	ÕÂÓã	Ã«½í	j	f
sjw	.	.	.	.	.	.	.	.	.	.	5	.	.	.	false	false	Message: -1ms	.	.	.	.	.	.	.	.	.	.	.	THRESHOLDS R 105 224	-1	.	.	sjw.edf	RIGHT	5348	1774038	Full Trial Period	1768690	96	Trial: 96	1768690	114	·¬ÇÑ	ÕÂÓã	Ã«½í	j	f
sjw	.	.	.	.	.	.	.	.	.	.	6	.	.	.	false	false	Message: -1ms	.	.	.	.	.	.	.	.	.	.	.	ELCL_PROC CENTROID (3)	-1	.	.	sjw.edf	RIGHT	5348	1774038	Full Trial Period	1768690	96	Trial: 96	1768690	114	·¬ÇÑ	ÕÂÓã	Ã«½í	j	f
sjw	.	.	.	.	.	.	.	.	.	.	7	.	.	.	false	false	Message: -1ms	.	.	.	.	.	.	.	.	.	.	.	ELCL_PCR_PARAM 5 3.0	-1	.	.	sjw.edf	RIGHT	5348	1774038	Full Trial Period	1768690	96	Trial: 96	1768690	114	·¬ÇÑ	ÕÂÓã	Ã«½í	j	f
sjw	.	.	.	.	.	.	.	.	.	.	8	.	.	.	false	true	Message: 0ms	.	.	.	.	.	.	.	.	.	.	.	!MODE RECORD CR 1000 2 0 R	0	.	.	sjw.edf	RIGHT	5348	1774038	Full Trial Period	1768690	96	Trial: 96	1768690	114	·¬ÇÑ	ÕÂÓã	Ã«½í	j	f
sjw	.	.	.	.	311	317	1	7	170.30	393.10	9	.	.	.	false	false	Message: 43ms	.	.	.	.	.	.	.	.	.	.	.	SYNCTIME	43	170.30	393.10	sjw.edf	RIGHT	5348	1774038	Full Trial Period	1768690	96	Trial: 96	1768690	114	·¬ÇÑ	ÕÂÓã	Ã«½í	j	f
sjw	.	.	.	.	.	.	.	.	.	.	10	.	.	.	false	false	Message: 636ms	10.91	222.71	49	656	518.30	387.50	2	429.10	608	194.80	394.00	INVISIBLE_BOUNDARY[1]	636	.	.	sjw.edf	RIGHT	5348	1774038	Full Trial Period	1768690	96	Trial: 96	1768690	114	·¬ÇÑ	ÕÂÓã	Ã«½í	j	f
sjw	.	.	.	.	.	.	.	.	.	.	11	.	.	.	false	false	Message: 643ms	10.91	222.71	49	656	518.30	387.50	2	429.10	608	194.80	394.00	SYNCTIME	643	.	.	sjw.edf	RIGHT	5348	1774038	Full Trial Period	1768690	96	Trial: 96	1768690	114	·¬ÇÑ	ÕÂÓã	Ã«½í	j	f
sjw	.	.	.	.	.	.	.	.	.	.	12	.	.	.	false	false	Message: 2702ms	11.58	218.50	53	2730	946.40	443.50	7	386.90	2678	597.00	412.00	INVISIBLE_BOUNDARY[2]	2702	.	.	sjw.edf	RIGHT	5348	1774038	Full Trial Period	1768690	96	Trial: 96	1768690	114	·¬ÇÑ	ÕÂÓã	Ã«½í	j	f
sjw	.	.	.	.	.	.	.	.	.	.	13	.	.	.	false	false	Message: 2710ms	11.58	218.50	53	2730	946.40	443.50	7	386.90	2678	597.00	412.00	SYNCTIME	2710	.	.	sjw.edf	RIGHT	5348	1774038	Full Trial Period	1768690	96	Trial: 96	1768690	114	·¬ÇÑ	ÕÂÓã	Ã«½í	j	f
sjw	.	.	.	.	35	5346	13	5312	672.80	313.50	14	.	.	.	false	false	Message: 5329ms	.	.	.	.	.	.	.	.	.	.	.	KEYBOARD	5329	672.80	313.50	sjw.edf	RIGHT	5348	1774038	Full Trial Period	1768690	96	Trial: 96	1768690	114	·¬ÇÑ	ÕÂÓã	Ã«½í	j	f
sjw	.	.	.	.	.	.	.	.	.	.	15	.	.	.	false	false	Message: 5396ms	.	.	.	.	.	.	.	.	.	.	.	TRIAL_RESULT 0	5396	.	.	sjw.edf	RIGHT	5348	1774038	Full Trial Period	1768690	96	Trial: 96	1768690	114	·¬ÇÑ	ÕÂÓã	Ã«½í	j	f
sjw	.	.	.	.	.	.	.	.	.	.	1	.	.	.	false	false	Message: -19ms	.	.	.	.	.	.	.	.	.	.	.	TRIALID 96	-19	.	.	sjw.edf	RIGHT	3882	1779583	Full Trial Period	1775701	97	Trial: 97	1775701	103	ÐÅ·â	Ïà¿ò	ÓÍ»­	j	j
sjw	.	.	.	.	.	.	.	.	.	.	2	.	.	.	false	false	Message: -1ms	.	.	.	.	.	.	.	.	.	.	.	RECCFG CR 1000 2 0 R	-1	.	.	sjw.edf	RIGHT	3882	1779583	Full Trial Period	1775701	97	Trial: 97	1775701	103	ÐÅ·â	Ïà¿ò	ÓÍ»­	j	j
sjw	.	.	.	.	.	.	.	.	.	.	3	.	.	.	false	false	Message: -1ms	.	.	.	.	.	.	.	.	.	.	.	ELCLCFG TOWER	-1	.	.	sjw.edf	RIGHT	3882	1779583	Full Trial Period	1775701	97	Trial: 97	1775701	103	ÐÅ·â	Ïà¿ò	ÓÍ»­	j	j
sjw	.	.	.	.	.	.	.	.	.	.	4	.	.	.	false	false	Message: -1ms	.	.	.	.	.	.	.	.	.	.	.	GAZE_COORDS 0.00 0.00 1023.00 767.00	-1	.	.	sjw.edf	RIGHT	3882	1779583	Full Trial Period	1775701	97	Trial: 97	1775701	103	ÐÅ·â	Ïà¿ò	ÓÍ»­	j	j
sjw	.	.	.	.	.	.	.	.	.	.	5	.	.	.	false	false	Message: -1ms	.	.	.	.	.	.	.	.	.	.	.	THRESHOLDS R 105 224	-1	.	.	sjw.edf	RIGHT	3882	1779583	Full Trial Period	1775701	97	Trial: 97	1775701	103	ÐÅ·â	Ïà¿ò	ÓÍ»­	j	j
sjw	.	.	.	.	.	.	.	.	.	.	6	.	.	.	false	false	Message: -1ms	.	.	.	.	.	.	.	.	.	.	.	ELCL_PROC CENTROID (3)	-1	.	.	sjw.edf	RIGHT	3882	1779583	Full Trial Period	1775701	97	Trial: 97	1775701	103	ÐÅ·â	Ïà¿ò	ÓÍ»­	j	j
sjw	.	.	.	.	.	.	.	.	.	.	7	.	.	.	false	false	Message: -1ms	.	.	.	.	.	.	.	.	.	.	.	ELCL_PCR_PARAM 5 3.0	-1	.	.	sjw.edf	RIGHT	3882	1779583	Full Trial Period	1775701	97	Trial: 97	1775701	103	ÐÅ·â	Ïà¿ò	ÓÍ»­	j	j
sjw	.	.	.	.	.	.	.	.	.	.	8	.	.	.	false	true	Message: 0ms	.	.	.	.	.	.	.	.	.	.	.	!MODE RECORD CR 1000 2 0 R	0	.	.	sjw.edf	RIGHT	3882	1779583	Full Trial Period	1775701	97	Trial: 97	1775701	103	ÐÅ·â	Ïà¿ò	ÓÍ»­	j	j
sjw	.	.	.	.	316	322	1	7	159.10	383.80	9	.	.	.	false	false	Message: 40ms	.	.	.	.	.	.	.	.	.	.	.	SYNCTIME	40	159.10	383.80	sjw.edf	RIGHT	3882	1779583	Full Trial Period	1775701	97	Trial: 97	1775701	103	ÐÅ·â	Ïà¿ò	ÓÍ»­	j	j
sjw	.	.	.	.	.	.	.	.	.	.	10	.	.	.	false	false	Message: 672ms	10.79	220.14	49	690	504.80	391.70	2	407.60	642	185.00	396.10	INVISIBLE_BOUNDARY[1]	672	.	.	sjw.edf	RIGHT	3882	1779583	Full Trial Period	1775701	97	Trial: 97	1775701	103	ÐÅ·â	Ïà¿ò	ÓÍ»­	j	j
sjw	.	.	.	.	.	.	.	.	.	.	11	.	.	.	false	false	Message: 681ms	10.79	220.14	49	690	504.80	391.70	2	407.60	642	185.00	396.10	SYNCTIME	681	.	.	sjw.edf	RIGHT	3882	1779583	Full Trial Period	1775701	97	Trial: 97	1775701	103	ÐÅ·â	Ïà¿ò	ÓÍ»­	j	j
sjw	.	.	.	.	.	.	.	.	.	.	12	.	.	.	false	false	Message: 1611ms	9.62	185.04	52	1628	844.20	421.00	6	305.00	1577	557.70	409.50	INVISIBLE_BOUNDARY[2]	1611	.	.	sjw.edf	RIGHT	3882	1779583	Full Trial Period	1775701	97	Trial: 97	1775701	103	ÐÅ·â	Ïà¿ò	ÓÍ»­	j	j
sjw	.	.	.	.	.	.	.	.	.	.	13	.	.	.	false	false	Message: 1614ms	9.62	185.04	52	1628	844.20	421.00	6	305.00	1577	557.70	409.50	SYNCTIME	1614	.	.	sjw.edf	RIGHT	3882	1779583	Full Trial Period	1775701	97	Trial: 97	1775701	103	ÐÅ·â	Ïà¿ò	ÓÍ»­	j	j
sjw	.	.	.	.	.	.	.	.	.	.	14	.	.	.	false	false	Message: 3864ms	11.12	247.14	45	3880	593.50	304.70	10	458.60	3836	900.00	428.60	KEYBOARD	3864	.	.	sjw.edf	RIGHT	3882	1779583	Full Trial Period	1775701	97	Trial: 97	1775701	103	ÐÅ·â	Ïà¿ò	ÓÍ»­	j	j
sjw	.	.	.	.	.	.	.	.	.	.	15	.	.	.	false	false	Message: 3923ms	.	.	.	.	.	.	.	.	.	.	.	TRIAL_RESULT 0	3923	.	.	sjw.edf	RIGHT	3882	1779583	Full Trial Period	1775701	97	Trial: 97	1775701	103	ÐÅ·â	Ïà¿ò	ÓÍ»­	j	j
sjw	.	.	.	.	.	.	.	.	.	.	1	.	.	.	false	false	Message: -15ms	.	.	.	.	.	.	.	.	.	.	.	TRIALID 97	-15	.	.	sjw.edf	RIGHT	3166	1783729	Full Trial Period	1780563	98	Trial: 98	1780563	76	ÌÀÔ²	Ö¸ÄÏÕë	ÏÚ±ý	j	j
sjw	.	.	.	.	.	.	.	.	.	.	2	.	.	.	false	false	Message: -1ms	.	.	.	.	.	.	.	.	.	.	.	RECCFG CR 1000 2 0 R	-1	.	.	sjw.edf	RIGHT	3166	1783729	Full Trial Period	1780563	98	Trial: 98	1780563	76	ÌÀÔ²	Ö¸ÄÏÕë	ÏÚ±ý	j	j
sjw	.	.	.	.	.	.	.	.	.	.	3	.	.	.	false	false	Message: -1ms	.	.	.	.	.	.	.	.	.	.	.	ELCLCFG TOWER	-1	.	.	sjw.edf	RIGHT	3166	1783729	Full Trial Period	1780563	98	Trial: 98	1780563	76	ÌÀÔ²	Ö¸ÄÏÕë	ÏÚ±ý	j	j
sjw	.	.	.	.	.	.	.	.	.	.	4	.	.	.	false	false	Message: -1ms	.	.	.	.	.	.	.	.	.	.	.	GAZE_COORDS 0.00 0.00 1023.00 767.00	-1	.	.	sjw.edf	RIGHT	3166	1783729	Full Trial Period	1780563	98	Trial: 98	1780563	76	ÌÀÔ²	Ö¸ÄÏÕë	ÏÚ±ý	j	j
sjw	.	.	.	.	.	.	.	.	.	.	5	.	.	.	false	false	Message: -1ms	.	.	.	.	.	.	.	.	.	.	.	THRESHOLDS R 105 224	-1	.	.	sjw.edf	RIGHT	3166	1783729	Full Trial Period	1780563	98	Trial: 98	1780563	76	ÌÀÔ²	Ö¸ÄÏÕë	ÏÚ±ý	j	j
sjw	.	.	.	.	.	.	.	.	.	.	6	.	.	.	false	false	Message: -1ms	.	.	.	.	.	.	.	.	.	.	.	ELCL_PROC CENTROID (3)	-1	.	.	sjw.edf	RIGHT	3166	1783729	Full Trial Period	1780563	98	Trial: 98	1780563	76	ÌÀÔ²	Ö¸ÄÏÕë	ÏÚ±ý	j	j
sjw	.	.	.	.	.	.	.	.	.	.	7	.	.	.	false	false	Message: -1ms	.	.	.	.	.	.	.	.	.	.	.	ELCL_PCR_PARAM 5 3.0	-1	.	.	sjw.edf	RIGHT	3166	1783729	Full Trial Period	1780563	98	Trial: 98	1780563	76	ÌÀÔ²	Ö¸ÄÏÕë	ÏÚ±ý	j	j
sjw	.	.	.	.	.	.	.	.	.	.	8	.	.	.	false	true	Message: 0ms	.	.	.	.	.	.	.	.	.	.	.	!MODE RECORD CR 1000 2 0 R	0	.	.	sjw.edf	RIGHT	3166	1783729	Full Trial Period	1780563	98	Trial: 98	1780563	76	ÌÀÔ²	Ö¸ÄÏÕë	ÏÚ±ý	j	j
sjw	.	.	.	.	274	280	1	7	175.20	396.60	9	.	.	.	false	false	Message: 43ms	.	.	.	.	.	.	.	.	.	.	.	SYNCTIME	43	175.20	396.60	sjw.edf	RIGHT	3166	1783729	Full Trial Period	1780563	98	Trial: 98	1780563	76	ÌÀÔ²	Ö¸ÄÏÕë	ÏÚ±ý	j	j
sjw	.	.	.	.	72	1383	7	1312	601.00	381.60	10	.	.	.	false	false	Message: 1338ms	.	.	.	.	.	.	.	.	.	.	.	INVISIBLE_BOUNDARY[1]	1338	601.00	381.60	sjw.edf	RIGHT	3166	1783729	Full Trial Period	1780563	98	Trial: 98	1780563	76	ÌÀÔ²	Ö¸ÄÏÕë	ÏÚ±ý	j	j
sjw	.	.	.	.	72	1383	7	1312	601.00	381.60	11	.	.	.	false	false	Message: 1343ms	.	.	.	.	.	.	.	.	.	.	.	SYNCTIME	1343	601.00	381.60	sjw.edf	RIGHT	3166	1783729	Full Trial Period	1780563	98	Trial: 98	1780563	76	ÌÀÔ²	Ö¸ÄÏÕë	ÏÚ±ý	j	j
sjw	.	.	.	.	.	.	.	.	.	.	12	.	.	.	false	false	Message: 2195ms	10.53	202.56	52	2220	918.10	410.00	10	333.90	2169	601.10	404.30	INVISIBLE_BOUNDARY[2]	2195	.	.	sjw.edf	RIGHT	3166	1783729	Full Trial Period	1780563	98	Trial: 98	1780563	76	ÌÀÔ²	Ö¸ÄÏÕë	ÏÚ±ý	j	j
sjw	.	.	.	.	.	.	.	.	.	.	13	.	.	.	false	false	Message: 2201ms	10.53	202.56	52	2220	918.10	410.00	10	333.90	2169	601.10	404.30	SYNCTIME	2201	.	.	sjw.edf	RIGHT	3166	1783729	Full Trial Period	1780563	98	Trial: 98	1780563	76	ÌÀÔ²	Ö¸ÄÏÕë	ÏÚ±ý	j	j
sjw	.	.	.	.	408	3164	12	2757	895.50	420.70	14	.	.	.	false	false	Message: 3147ms	.	.	.	.	.	.	.	.	.	.	.	KEYBOARD	3147	895.50	420.70	sjw.edf	RIGHT	3166	1783729	Full Trial Period	1780563	98	Trial: 98	1780563	76	ÌÀÔ²	Ö¸ÄÏÕë	ÏÚ±ý	j	j
sjw	.	.	.	.	.	.	.	.	.	.	15	.	.	.	false	false	Message: 3208ms	.	.	.	.	.	.	.	.	.	.	.	TRIAL_RESULT 0	3208	.	.	sjw.edf	RIGHT	3166	1783729	Full Trial Period	1780563	98	Trial: 98	1780563	76	ÌÀÔ²	Ö¸ÄÏÕë	ÏÚ±ý	j	j
sjw	.	.	.	.	.	.	.	.	.	.	1	.	.	.	false	false	Message: -16ms	.	.	.	.	.	.	.	.	.	.	.	TRIALID 98	-16	.	.	sjw.edf	RIGHT	3057	1787729	Full Trial Period	1784672	99	Trial: 99	1784672	46	Ìú»·	ÏîÁ´	ÏÉÈËÕÆ	f	f
sjw	.	.	.	.	.	.	.	.	.	.	2	.	.	.	false	false	Message: -1ms	.	.	.	.	.	.	.	.	.	.	.	RECCFG CR 1000 2 0 R	-1	.	.	sjw.edf	RIGHT	3057	1787729	Full Trial Period	1784672	99	Trial: 99	1784672	46	Ìú»·	ÏîÁ´	ÏÉÈËÕÆ	f	f
sjw	.	.	.	.	.	.	.	.	.	.	3	.	.	.	false	false	Message: -1ms	.	.	.	.	.	.	.	.	.	.	.	ELCLCFG TOWER	-1	.	.	sjw.edf	RIGHT	3057	1787729	Full Trial Period	1784672	99	Trial: 99	1784672	46	Ìú»·	ÏîÁ´	ÏÉÈËÕÆ	f	f
sjw	.	.	.	.	.	.	.	.	.	.	4	.	.	.	false	false	Message: -1ms	.	.	.	.	.	.	.	.	.	.	.	GAZE_COORDS 0.00 0.00 1023.00 767.00	-1	.	.	sjw.edf	RIGHT	3057	1787729	Full Trial Period	1784672	99	Trial: 99	1784672	46	Ìú»·	ÏîÁ´	ÏÉÈËÕÆ	f	f
sjw	.	.	.	.	.	.	.	.	.	.	5	.	.	.	false	false	Message: -1ms	.	.	.	.	.	.	.	.	.	.	.	THRESHOLDS R 105 224	-1	.	.	sjw.edf	RIGHT	3057	1787729	Full Trial Period	1784672	99	Trial: 99	1784672	46	Ìú»·	ÏîÁ´	ÏÉÈËÕÆ	f	f
sjw	.	.	.	.	.	.	.	.	.	.	6	.	.	.	false	false	Message: -1ms	.	.	.	.	.	.	.	.	.	.	.	ELCL_PROC CENTROID (3)	-1	.	.	sjw.edf	RIGHT	3057	1787729	Full Trial Period	1784672	99	Trial: 99	1784672	46	Ìú»·	ÏîÁ´	ÏÉÈËÕÆ	f	f
sjw	.	.	.	.	.	.	.	.	.	.	7	.	.	.	false	false	Message: -1ms	.	.	.	.	.	.	.	.	.	.	.	ELCL_PCR_PARAM 5 3.0	-1	.	.	sjw.edf	RIGHT	3057	1787729	Full Trial Period	1784672	99	Trial: 99	1784672	46	Ìú»·	ÏîÁ´	ÏÉÈËÕÆ	f	f
sjw	.	.	.	.	.	.	.	.	.	.	8	.	.	.	false	true	Message: 0ms	.	.	.	.	.	.	.	.	.	.	.	!MODE RECORD CR 1000 2 0 R	0	.	.	sjw.edf	RIGHT	3057	1787729	Full Trial Period	1784672	99	Trial: 99	1784672	46	Ìú»·	ÏîÁ´	ÏÉÈËÕÆ	f	f
sjw	.	.	.	.	312	318	1	7	170.10	402.00	9	.	.	.	false	false	Message: 50ms	.	.	.	.	.	.	.	.	.	.	.	SYNCTIME	50	170.10	402.00	sjw.edf	RIGHT	3057	1787729	Full Trial Period	1784672	99	Trial: 99	1784672	46	Ìú»·	ÏîÁ´	ÏÉÈËÕÆ	f	f
sjw	.	.	.	.	.	.	.	.	.	.	10	.	.	.	false	false	Message: 550ms	11.30	226.07	50	570	523.00	390.40	2	425.50	521	187.90	396.30	INVISIBLE_BOUNDARY[1]	550	.	.	sjw.edf	RIGHT	3057	1787729	Full Trial Period	1784672	99	Trial: 99	1784672	46	Ìú»·	ÏîÁ´	ÏÉÈËÕÆ	f	f
sjw	.	.	.	.	.	.	.	.	.	.	11	.	.	.	false	false	Message: 559ms	11.30	226.07	50	570	523.00	390.40	2	425.50	521	187.90	396.30	SYNCTIME	559	.	.	sjw.edf	RIGHT	3057	1787729	Full Trial Period	1784672	99	Trial: 99	1784672	46	Ìú»·	ÏîÁ´	ÏÉÈËÕÆ	f	f
sjw	.	.	.	.	.	.	.	.	.	.	12	.	.	.	false	false	Message: 2087ms	11.06	208.66	53	2114	930.40	425.20	7	373.30	2062	596.70	411.80	INVISIBLE_BOUNDARY[2]	2087	.	.	sjw.edf	RIGHT	3057	1787729	Full Trial Period	1784672	99	Trial: 99	1784672	46	Ìú»·	ÏîÁ´	ÏÉÈËÕÆ	f	f
sjw	.	.	.	.	.	.	.	.	.	.	13	.	.	.	false	false	Message: 2091ms	11.06	208.66	53	2114	930.40	425.20	7	373.30	2062	596.70	411.80	SYNCTIME	2091	.	.	sjw.edf	RIGHT	3057	1787729	Full Trial Period	1784672	99	Trial: 99	1784672	46	Ìú»·	ÏîÁ´	ÏÉÈËÕÆ	f	f
sjw	.	.	.	.	.	.	.	.	.	.	14	.	.	.	false	false	Message: 3038ms	0.33	18.37	18	3055	743.30	321.70	10	189.10	3038	737.40	314.20	KEYBOARD	3038	.	.	sjw.edf	RIGHT	3057	1787729	Full Trial Period	1784672	99	Trial: 99	1784672	46	Ìú»·	ÏîÁ´	ÏÉÈËÕÆ	f	f
sjw	.	.	.	.	.	.	.	.	.	.	15	.	.	.	false	false	Message: 3095ms	.	.	.	.	.	.	.	.	.	.	.	TRIAL_RESULT 0	3095	.	.	sjw.edf	RIGHT	3057	1787729	Full Trial Period	1784672	99	Trial: 99	1784672	46	Ìú»·	ÏîÁ´	ÏÉÈËÕÆ	f	f
sjw	.	.	.	.	.	.	.	.	.	.	1	.	.	.	false	false	Message: -15ms	.	.	.	.	.	.	.	.	.	.	.	TRIALID 99	-15	.	.	sjw.edf	RIGHT	3801	1792455	Full Trial Period	1788654	100	Trial: 100	1788654	21	ÒÂ¼Ü	ÇúÆæ±ý	Í¼ÕÂ	j	j
sjw	.	.	.	.	.	.	.	.	.	.	2	.	.	.	false	false	Message: -1ms	.	.	.	.	.	.	.	.	.	.	.	RECCFG CR 1000 2 0 R	-1	.	.	sjw.edf	RIGHT	3801	1792455	Full Trial Period	1788654	100	Trial: 100	1788654	21	ÒÂ¼Ü	ÇúÆæ±ý	Í¼ÕÂ	j	j
sjw	.	.	.	.	.	.	.	.	.	.	3	.	.	.	false	false	Message: -1ms	.	.	.	.	.	.	.	.	.	.	.	ELCLCFG TOWER	-1	.	.	sjw.edf	RIGHT	3801	1792455	Full Trial Period	1788654	100	Trial: 100	1788654	21	ÒÂ¼Ü	ÇúÆæ±ý	Í¼ÕÂ	j	j
sjw	.	.	.	.	.	.	.	.	.	.	4	.	.	.	false	false	Message: -1ms	.	.	.	.	.	.	.	.	.	.	.	GAZE_COORDS 0.00 0.00 1023.00 767.00	-1	.	.	sjw.edf	RIGHT	3801	1792455	Full Trial Period	1788654	100	Trial: 100	1788654	21	ÒÂ¼Ü	ÇúÆæ±ý	Í¼ÕÂ	j	j
sjw	.	.	.	.	.	.	.	.	.	.	5	.	.	.	false	false	Message: -1ms	.	.	.	.	.	.	.	.	.	.	.	THRESHOLDS R 105 224	-1	.	.	sjw.edf	RIGHT	3801	1792455	Full Trial Period	1788654	100	Trial: 100	1788654	21	ÒÂ¼Ü	ÇúÆæ±ý	Í¼ÕÂ	j	j
sjw	.	.	.	.	.	.	.	.	.	.	6	.	.	.	false	false	Message: -1ms	.	.	.	.	.	.	.	.	.	.	.	ELCL_PROC CENTROID (3)	-1	.	.	sjw.edf	RIGHT	3801	1792455	Full Trial Period	1788654	100	Trial: 100	1788654	21	ÒÂ¼Ü	ÇúÆæ±ý	Í¼ÕÂ	j	j
sjw	.	.	.	.	.	.	.	.	.	.	7	.	.	.	false	false	Message: -1ms	.	.	.	.	.	.	.	.	.	.	.	ELCL_PCR_PARAM 5 3.0	-1	.	.	sjw.edf	RIGHT	3801	1792455	Full Trial Period	1788654	100	Trial: 100	1788654	21	ÒÂ¼Ü	ÇúÆæ±ý	Í¼ÕÂ	j	j
sjw	.	.	.	.	.	.	.	.	.	.	8	.	.	.	false	true	Message: 0ms	.	.	.	.	.	.	.	.	.	.	.	!MODE RECORD CR 1000 2 0 R	0	.	.	sjw.edf	RIGHT	3801	1792455	Full Trial Period	1788654	100	Trial: 100	1788654	21	ÒÂ¼Ü	ÇúÆæ±ý	Í¼ÕÂ	j	j
sjw	.	.	.	.	324	330	1	7	168.20	397.30	9	.	.	.	false	false	Message: 43ms	.	.	.	.	.	.	.	.	.	.	.	SYNCTIME	43	168.20	397.30	sjw.edf	RIGHT	3801	1792455	Full Trial Period	1788654	100	Trial: 100	1788654	21	ÒÂ¼Ü	ÇúÆæ±ý	Í¼ÕÂ	j	j
sjw	.	.	.	.	.	.	.	.	.	.	10	.	.	.	false	false	Message: 610ms	11.93	238.66	50	633	540.70	393.20	2	470.00	584	186.90	390.80	INVISIBLE_BOUNDARY[1]	610	.	.	sjw.edf	RIGHT	3801	1792455	Full Trial Period	1788654	100	Trial: 100	1788654	21	ÒÂ¼Ü	ÇúÆæ±ý	Í¼ÕÂ	j	j
sjw	.	.	.	.	.	.	.	.	.	.	11	.	.	.	false	false	Message: 618ms	11.93	238.66	50	633	540.70	393.20	2	470.00	584	186.90	390.80	SYNCTIME	618	.	.	sjw.edf	RIGHT	3801	1792455	Full Trial Period	1788654	100	Trial: 100	1788654	21	ÒÂ¼Ü	ÇúÆæ±ý	Í¼ÕÂ	j	j
sjw	.	.	.	.	.	.	.	.	.	.	12	.	.	.	false	false	Message: 1767ms	8.38	186.23	45	1788	871.90	419.40	6	341.10	1744	621.00	412.80	INVISIBLE_BOUNDARY[2]	1767	.	.	sjw.edf	RIGHT	3801	1792455	Full Trial Period	1788654	100	Trial: 100	1788654	21	ÒÂ¼Ü	ÇúÆæ±ý	Í¼ÕÂ	j	j
sjw	.	.	.	.	.	.	.	.	.	.	13	.	.	.	false	false	Message: 1776ms	8.38	186.23	45	1788	871.90	419.40	6	341.10	1744	621.00	412.80	SYNCTIME	1776	.	.	sjw.edf	RIGHT	3801	1792455	Full Trial Period	1788654	100	Trial: 100	1788654	21	ÒÂ¼Ü	ÇúÆæ±ý	Í¼ÕÂ	j	j
sjw	.	.	.	.	965	3799	9	2835	883.10	425.90	14	.	.	.	false	false	Message: 3782ms	.	.	.	.	.	.	.	.	.	.	.	KEYBOARD	3782	883.10	425.90	sjw.edf	RIGHT	3801	1792455	Full Trial Period	1788654	100	Trial: 100	1788654	21	ÒÂ¼Ü	ÇúÆæ±ý	Í¼ÕÂ	j	j
sjw	.	.	.	.	.	.	.	.	.	.	15	.	.	.	false	false	Message: 3846ms	.	.	.	.	.	.	.	.	.	.	.	TRIAL_RESULT 0	3846	.	.	sjw.edf	RIGHT	3801	1792455	Full Trial Period	1788654	100	Trial: 100	1788654	21	ÒÂ¼Ü	ÇúÆæ±ý	Í¼ÕÂ	j	j
sjw	.	.	.	.	.	.	.	.	.	.	1	.	.	.	false	false	Message: -16ms	.	.	.	.	.	.	.	.	.	.	.	TRIALID 100	-16	.	.	sjw.edf	RIGHT	4204	1798041	Full Trial Period	1793837	101	Trial: 101	1793837	18	Õë¹Ü	·Éµú	ÁïÁïÇò	j	j
sjw	.	.	.	.	.	.	.	.	.	.	2	.	.	.	false	false	Message: -1ms	.	.	.	.	.	.	.	.	.	.	.	RECCFG CR 1000 2 0 R	-1	.	.	sjw.edf	RIGHT	4204	1798041	Full Trial Period	1793837	101	Trial: 101	1793837	18	Õë¹Ü	·Éµú	ÁïÁïÇò	j	j
sjw	.	.	.	.	.	.	.	.	.	.	3	.	.	.	false	false	Message: -1ms	.	.	.	.	.	.	.	.	.	.	.	ELCLCFG TOWER	-1	.	.	sjw.edf	RIGHT	4204	1798041	Full Trial Period	1793837	101	Trial: 101	1793837	18	Õë¹Ü	·Éµú	ÁïÁïÇò	j	j
sjw	.	.	.	.	.	.	.	.	.	.	4	.	.	.	false	false	Message: -1ms	.	.	.	.	.	.	.	.	.	.	.	GAZE_COORDS 0.00 0.00 1023.00 767.00	-1	.	.	sjw.edf	RIGHT	4204	1798041	Full Trial Period	1793837	101	Trial: 101	1793837	18	Õë¹Ü	·Éµú	ÁïÁïÇò	j	j
sjw	.	.	.	.	.	.	.	.	.	.	5	.	.	.	false	false	Message: -1ms	.	.	.	.	.	.	.	.	.	.	.	THRESHOLDS R 105 224	-1	.	.	sjw.edf	RIGHT	4204	1798041	Full Trial Period	1793837	101	Trial: 101	1793837	18	Õë¹Ü	·Éµú	ÁïÁïÇò	j	j
sjw	.	.	.	.	.	.	.	.	.	.	6	.	.	.	false	false	Message: -1ms	.	.	.	.	.	.	.	.	.	.	.	ELCL_PROC CENTROID (3)	-1	.	.	sjw.edf	RIGHT	4204	1798041	Full Trial Period	1793837	101	Trial: 101	1793837	18	Õë¹Ü	·Éµú	ÁïÁïÇò	j	j
sjw	.	.	.	.	.	.	.	.	.	.	7	.	.	.	false	false	Message: -1ms	.	.	.	.	.	.	.	.	.	.	.	ELCL_PCR_PARAM 5 3.0	-1	.	.	sjw.edf	RIGHT	4204	1798041	Full Trial Period	1793837	101	Trial: 101	1793837	18	Õë¹Ü	·Éµú	ÁïÁïÇò	j	j
sjw	.	.	.	.	.	.	.	.	.	.	8	.	.	.	false	true	Message: 0ms	.	.	.	.	.	.	.	.	.	.	.	!MODE RECORD CR 1000 2 0 R	0	.	.	sjw.edf	RIGHT	4204	1798041	Full Trial Period	1793837	101	Trial: 101	1793837	18	Õë¹Ü	·Éµú	ÁïÁïÇò	j	j
sjw	.	.	.	.	450	456	1	7	177.60	406.30	9	.	.	.	false	false	Message: 43ms	.	.	.	.	.	.	.	.	.	.	.	SYNCTIME	43	177.60	406.30	sjw.edf	RIGHT	4204	1798041	Full Trial Period	1793837	101	Trial: 101	1793837	18	Õë¹Ü	·Éµú	ÁïÁïÇò	j	j
sjw	.	.	.	.	.	.	.	.	.	.	10	.	.	.	false	false	Message: 1171ms	2.93	154.29	19	1185	496.60	384.90	4	334.50	1167	487.30	302.00	INVISIBLE_BOUNDARY[1]	1171	.	.	sjw.edf	RIGHT	4204	1798041	Full Trial Period	1793837	101	Trial: 101	1793837	18	Õë¹Ü	·Éµú	ÁïÁïÇò	j	j
sjw	.	.	.	.	.	.	.	.	.	.	11	.	.	.	false	false	Message: 1175ms	2.93	154.29	19	1185	496.60	384.90	4	334.50	1167	487.30	302.00	SYNCTIME	1175	.	.	sjw.edf	RIGHT	4204	1798041	Full Trial Period	1793837	101	Trial: 101	1793837	18	Õë¹Ü	·Éµú	ÁïÁïÇò	j	j
sjw	.	.	.	.	.	.	.	.	.	.	12	.	.	.	false	false	Message: 2252ms	9.38	183.87	51	2275	869.90	418.90	8	340.40	2225	589.80	406.70	INVISIBLE_BOUNDARY[2]	2252	.	.	sjw.edf	RIGHT	4204	1798041	Full Trial Period	1793837	101	Trial: 101	1793837	18	Õë¹Ü	·Éµú	ÁïÁïÇò	j	j
sjw	.	.	.	.	.	.	.	.	.	.	13	.	.	.	false	false	Message: 2258ms	9.38	183.87	51	2275	869.90	418.90	8	340.40	2225	589.80	406.70	SYNCTIME	2258	.	.	sjw.edf	RIGHT	4204	1798041	Full Trial Period	1793837	101	Trial: 101	1793837	18	Õë¹Ü	·Éµú	ÁïÁïÇò	j	j
sjw	.	.	.	.	204	4202	12	3999	915.50	428.20	14	.	.	.	false	false	Message: 4185ms	.	.	.	.	.	.	.	.	.	.	.	KEYBOARD	4185	915.50	428.20	sjw.edf	RIGHT	4204	1798041	Full Trial Period	1793837	101	Trial: 101	1793837	18	Õë¹Ü	·Éµú	ÁïÁïÇò	j	j
sjw	.	.	.	.	.	.	.	.	.	.	15	.	.	.	false	false	Message: 4247ms	.	.	.	.	.	.	.	.	.	.	.	TRIAL_RESULT 0	4247	.	.	sjw.edf	RIGHT	4204	1798041	Full Trial Period	1793837	101	Trial: 101	1793837	18	Õë¹Ü	·Éµú	ÁïÁïÇò	j	j
sjw	.	.	.	.	.	.	.	.	.	.	1	.	.	.	false	false	Message: -16ms	.	.	.	.	.	.	.	.	.	.	.	TRIALID 101	-16	.	.	sjw.edf	RIGHT	2839	1801842	Full Trial Period	1799003	102	Trial: 102	1799003	28	Ð¡Ïª	Éß	éÙ×Ó	f	f
sjw	.	.	.	.	.	.	.	.	.	.	2	.	.	.	false	false	Message: -1ms	.	.	.	.	.	.	.	.	.	.	.	RECCFG CR 1000 2 0 R	-1	.	.	sjw.edf	RIGHT	2839	1801842	Full Trial Period	1799003	102	Trial: 102	1799003	28	Ð¡Ïª	Éß	éÙ×Ó	f	f
sjw	.	.	.	.	.	.	.	.	.	.	3	.	.	.	false	false	Message: -1ms	.	.	.	.	.	.	.	.	.	.	.	ELCLCFG TOWER	-1	.	.	sjw.edf	RIGHT	2839	1801842	Full Trial Period	1799003	102	Trial: 102	1799003	28	Ð¡Ïª	Éß	éÙ×Ó	f	f
sjw	.	.	.	.	.	.	.	.	.	.	4	.	.	.	false	false	Message: -1ms	.	.	.	.	.	.	.	.	.	.	.	GAZE_COORDS 0.00 0.00 1023.00 767.00	-1	.	.	sjw.edf	RIGHT	2839	1801842	Full Trial Period	1799003	102	Trial: 102	1799003	28	Ð¡Ïª	Éß	éÙ×Ó	f	f
sjw	.	.	.	.	.	.	.	.	.	.	5	.	.	.	false	false	Message: -1ms	.	.	.	.	.	.	.	.	.	.	.	THRESHOLDS R 105 224	-1	.	.	sjw.edf	RIGHT	2839	1801842	Full Trial Period	1799003	102	Trial: 102	1799003	28	Ð¡Ïª	Éß	éÙ×Ó	f	f
sjw	.	.	.	.	.	.	.	.	.	.	6	.	.	.	false	false	Message: -1ms	.	.	.	.	.	.	.	.	.	.	.	ELCL_PROC CENTROID (3)	-1	.	.	sjw.edf	RIGHT	2839	1801842	Full Trial Period	1799003	102	Trial: 102	1799003	28	Ð¡Ïª	Éß	éÙ×Ó	f	f
sjw	.	.	.	.	.	.	.	.	.	.	7	.	.	.	false	false	Message: -1ms	.	.	.	.	.	.	.	.	.	.	.	ELCL_PCR_PARAM 5 3.0	-1	.	.	sjw.edf	RIGHT	2839	1801842	Full Trial Period	1799003	102	Trial: 102	1799003	28	Ð¡Ïª	Éß	éÙ×Ó	f	f
sjw	.	.	.	.	.	.	.	.	.	.	8	.	.	.	false	true	Message: 0ms	.	.	.	.	.	.	.	.	.	.	.	!MODE RECORD CR 1000 2 0 R	0	.	.	sjw.edf	RIGHT	2839	1801842	Full Trial Period	1799003	102	Trial: 102	1799003	28	Ð¡Ïª	Éß	éÙ×Ó	f	f
sjw	.	.	.	.	231	237	1	7	174.80	399.10	9	.	.	.	false	false	Message: 42ms	.	.	.	.	.	.	.	.	.	.	.	SYNCTIME	42	174.80	399.10	sjw.edf	RIGHT	2839	1801842	Full Trial Period	1799003	102	Trial: 102	1799003	28	Ð¡Ïª	Éß	éÙ×Ó	f	f
sjw	.	.	.	.	.	.	.	.	.	.	10	.	.	.	false	false	Message: 558ms	11.26	229.74	49	577	530.10	386.40	2	440.00	529	196.90	389.90	INVISIBLE_BOUNDARY[1]	558	.	.	sjw.edf	RIGHT	2839	1801842	Full Trial Period	1799003	102	Trial: 102	1799003	28	Ð¡Ïª	Éß	éÙ×Ó	f	f
sjw	.	.	.	.	.	.	.	.	.	.	11	.	.	.	false	false	Message: 567ms	11.26	229.74	49	577	530.10	386.40	2	440.00	529	196.90	389.90	SYNCTIME	567	.	.	sjw.edf	RIGHT	2839	1801842	Full Trial Period	1799003	102	Trial: 102	1799003	28	Ð¡Ïª	Éß	éÙ×Ó	f	f
sjw	.	.	.	.	.	.	.	.	.	.	12	.	.	.	false	false	Message: 1507ms	9.57	199.32	48	1532	900.30	430.20	6	366.00	1485	613.70	402.80	INVISIBLE_BOUNDARY[2]	1507	.	.	sjw.edf	RIGHT	2839	1801842	Full Trial Period	1799003	102	Trial: 102	1799003	28	Ð¡Ïª	Éß	éÙ×Ó	f	f
sjw	.	.	.	.	.	.	.	.	.	.	13	.	.	.	false	false	Message: 1517ms	9.57	199.32	48	1532	900.30	430.20	6	366.00	1485	613.70	402.80	SYNCTIME	1517	.	.	sjw.edf	RIGHT	2839	1801842	Full Trial Period	1799003	102	Trial: 102	1799003	28	Ð¡Ïª	Éß	éÙ×Ó	f	f
sjw	.	.	.	.	249	2837	9	2589	841.30	416.00	14	.	.	.	false	false	Message: 2820ms	.	.	.	.	.	.	.	.	.	.	.	KEYBOARD	2820	841.30	416.00	sjw.edf	RIGHT	2839	1801842	Full Trial Period	1799003	102	Trial: 102	1799003	28	Ð¡Ïª	Éß	éÙ×Ó	f	f
sjw	.	.	.	.	.	.	.	.	.	.	15	.	.	.	false	false	Message: 2890ms	.	.	.	.	.	.	.	.	.	.	.	TRIAL_RESULT 0	2890	.	.	sjw.edf	RIGHT	2839	1801842	Full Trial Period	1799003	102	Trial: 102	1799003	28	Ð¡Ïª	Éß	éÙ×Ó	f	f
sjw	.	.	.	.	.	.	.	.	.	.	1	.	.	.	false	false	Message: -25ms	.	.	.	.	.	.	.	.	.	.	.	TRIALID 102	-25	.	.	sjw.edf	RIGHT	3724	1806569	Full Trial Period	1802845	103	Trial: 103	1802845	93	ÅûÈø	ºôÀ²È¦	Ìú»·	j	j
sjw	.	.	.	.	.	.	.	.	.	.	2	.	.	.	false	false	Message: -1ms	.	.	.	.	.	.	.	.	.	.	.	RECCFG CR 1000 2 0 R	-1	.	.	sjw.edf	RIGHT	3724	1806569	Full Trial Period	1802845	103	Trial: 103	1802845	93	ÅûÈø	ºôÀ²È¦	Ìú»·	j	j
sjw	.	.	.	.	.	.	.	.	.	.	3	.	.	.	false	false	Message: -1ms	.	.	.	.	.	.	.	.	.	.	.	ELCLCFG TOWER	-1	.	.	sjw.edf	RIGHT	3724	1806569	Full Trial Period	1802845	103	Trial: 103	1802845	93	ÅûÈø	ºôÀ²È¦	Ìú»·	j	j
sjw	.	.	.	.	.	.	.	.	.	.	4	.	.	.	false	false	Message: -1ms	.	.	.	.	.	.	.	.	.	.	.	GAZE_COORDS 0.00 0.00 1023.00 767.00	-1	.	.	sjw.edf	RIGHT	3724	1806569	Full Trial Period	1802845	103	Trial: 103	1802845	93	ÅûÈø	ºôÀ²È¦	Ìú»·	j	j
sjw	.	.	.	.	.	.	.	.	.	.	5	.	.	.	false	false	Message: -1ms	.	.	.	.	.	.	.	.	.	.	.	THRESHOLDS R 105 224	-1	.	.	sjw.edf	RIGHT	3724	1806569	Full Trial Period	1802845	103	Trial: 103	1802845	93	ÅûÈø	ºôÀ²È¦	Ìú»·	j	j
sjw	.	.	.	.	.	.	.	.	.	.	6	.	.	.	false	false	Message: -1ms	.	.	.	.	.	.	.	.	.	.	.	ELCL_PROC CENTROID (3)	-1	.	.	sjw.edf	RIGHT	3724	1806569	Full Trial Period	1802845	103	Trial: 103	1802845	93	ÅûÈø	ºôÀ²È¦	Ìú»·	j	j
sjw	.	.	.	.	.	.	.	.	.	.	7	.	.	.	false	false	Message: -1ms	.	.	.	.	.	.	.	.	.	.	.	ELCL_PCR_PARAM 5 3.0	-1	.	.	sjw.edf	RIGHT	3724	1806569	Full Trial Period	1802845	103	Trial: 103	1802845	93	ÅûÈø	ºôÀ²È¦	Ìú»·	j	j
sjw	.	.	.	.	.	.	.	.	.	.	8	.	.	.	false	true	Message: 0ms	.	.	.	.	.	.	.	.	.	.	.	!MODE RECORD CR 1000 2 0 R	0	.	.	sjw.edf	RIGHT	3724	1806569	Full Trial Period	1802845	103	Trial: 103	1802845	93	ÅûÈø	ºôÀ²È¦	Ìú»·	j	j
sjw	.	.	.	.	370	376	1	7	178.90	404.80	9	.	.	.	false	false	Message: 41ms	.	.	.	.	.	.	.	.	.	.	.	SYNCTIME	41	178.90	404.80	sjw.edf	RIGHT	3724	1806569	Full Trial Period	1802845	103	Trial: 103	1802845	93	ÅûÈø	ºôÀ²È¦	Ìú»·	j	j
sjw	.	.	.	.	.	.	.	.	.	.	10	.	.	.	false	false	Message: 748ms	9.52	169.97	56	760	523.30	402.00	2	401.60	705	274.30	280.00	INVISIBLE_BOUNDARY[1]	748	.	.	sjw.edf	RIGHT	3724	1806569	Full Trial Period	1802845	103	Trial: 103	1802845	93	ÅûÈø	ºôÀ²È¦	Ìú»·	j	j
sjw	.	.	.	.	.	.	.	.	.	.	11	.	.	.	false	false	Message: 758ms	9.52	169.97	56	760	523.30	402.00	2	401.60	705	274.30	280.00	SYNCTIME	758	.	.	sjw.edf	RIGHT	3724	1806569	Full Trial Period	1802845	103	Trial: 103	1802845	93	ÅûÈø	ºôÀ²È¦	Ìú»·	j	j
sjw	.	.	.	.	.	.	.	.	.	.	12	.	.	.	false	false	Message: 1605ms	9.99	208.10	48	1623	857.00	419.20	6	366.60	1576	559.10	406.90	INVISIBLE_BOUNDARY[2]	1605	.	.	sjw.edf	RIGHT	3724	1806569	Full Trial Period	1802845	103	Trial: 103	1802845	93	ÅûÈø	ºôÀ²È¦	Ìú»·	j	j
sjw	.	.	.	.	.	.	.	.	.	.	13	.	.	.	false	false	Message: 1615ms	9.99	208.10	48	1623	857.00	419.20	6	366.60	1576	559.10	406.90	SYNCTIME	1615	.	.	sjw.edf	RIGHT	3724	1806569	Full Trial Period	1802845	103	Trial: 103	1802845	93	ÅûÈø	ºôÀ²È¦	Ìú»·	j	j
sjw	.	.	.	.	356	3722	12	3367	884.20	428.30	14	.	.	.	false	false	Message: 3705ms	.	.	.	.	.	.	.	.	.	.	.	KEYBOARD	3705	884.20	428.30	sjw.edf	RIGHT	3724	1806569	Full Trial Period	1802845	103	Trial: 103	1802845	93	ÅûÈø	ºôÀ²È¦	Ìú»·	j	j
sjw	.	.	.	.	.	.	.	.	.	.	15	.	.	.	false	false	Message: 3765ms	.	.	.	.	.	.	.	.	.	.	.	TRIAL_RESULT 0	3765	.	.	sjw.edf	RIGHT	3724	1806569	Full Trial Period	1802845	103	Trial: 103	1802845	93	ÅûÈø	ºôÀ²È¦	Ìú»·	j	j
sjw	.	.	.	.	.	.	.	.	.	.	1	.	.	.	false	false	Message: -16ms	.	.	.	.	.	.	.	.	.	.	.	TRIALID 103	-16	.	.	sjw.edf	RIGHT	2861	1810562	Full Trial Period	1807701	104	Trial: 104	1807701	94	µ°¾í	Ã«±Ê	¿ê×Ó	j	j
sjw	.	.	.	.	.	.	.	.	.	.	2	.	.	.	false	false	Message: -1ms	.	.	.	.	.	.	.	.	.	.	.	RECCFG CR 1000 2 0 R	-1	.	.	sjw.edf	RIGHT	2861	1810562	Full Trial Period	1807701	104	Trial: 104	1807701	94	µ°¾í	Ã«±Ê	¿ê×Ó	j	j
sjw	.	.	.	.	.	.	.	.	.	.	3	.	.	.	false	false	Message: -1ms	.	.	.	.	.	.	.	.	.	.	.	ELCLCFG TOWER	-1	.	.	sjw.edf	RIGHT	2861	1810562	Full Trial Period	1807701	104	Trial: 104	1807701	94	µ°¾í	Ã«±Ê	¿ê×Ó	j	j
sjw	.	.	.	.	.	.	.	.	.	.	4	.	.	.	false	false	Message: -1ms	.	.	.	.	.	.	.	.	.	.	.	GAZE_COORDS 0.00 0.00 1023.00 767.00	-1	.	.	sjw.edf	RIGHT	2861	1810562	Full Trial Period	1807701	104	Trial: 104	1807701	94	µ°¾í	Ã«±Ê	¿ê×Ó	j	j
sjw	.	.	.	.	.	.	.	.	.	.	5	.	.	.	false	false	Message: -1ms	.	.	.	.	.	.	.	.	.	.	.	THRESHOLDS R 105 224	-1	.	.	sjw.edf	RIGHT	2861	1810562	Full Trial Period	1807701	104	Trial: 104	1807701	94	µ°¾í	Ã«±Ê	¿ê×Ó	j	j
sjw	.	.	.	.	.	.	.	.	.	.	6	.	.	.	false	false	Message: -1ms	.	.	.	.	.	.	.	.	.	.	.	ELCL_PROC CENTROID (3)	-1	.	.	sjw.edf	RIGHT	2861	1810562	Full Trial Period	1807701	104	Trial: 104	1807701	94	µ°¾í	Ã«±Ê	¿ê×Ó	j	j
sjw	.	.	.	.	.	.	.	.	.	.	7	.	.	.	false	false	Message: -1ms	.	.	.	.	.	.	.	.	.	.	.	ELCL_PCR_PARAM 5 3.0	-1	.	.	sjw.edf	RIGHT	2861	1810562	Full Trial Period	1807701	104	Trial: 104	1807701	94	µ°¾í	Ã«±Ê	¿ê×Ó	j	j
sjw	.	.	.	.	.	.	.	.	.	.	8	.	.	.	false	true	Message: 0ms	.	.	.	.	.	.	.	.	.	.	.	!MODE RECORD CR 1000 2 0 R	0	.	.	sjw.edf	RIGHT	2861	1810562	Full Trial Period	1807701	104	Trial: 104	1807701	94	µ°¾í	Ã«±Ê	¿ê×Ó	j	j
sjw	.	.	.	.	214	220	1	7	177.60	406.10	9	.	.	.	false	false	Message: 43ms	.	.	.	.	.	.	.	.	.	.	.	SYNCTIME	43	177.60	406.10	sjw.edf	RIGHT	2861	1810562	Full Trial Period	1807701	104	Trial: 104	1807701	94	µ°¾í	Ã«±Ê	¿ê×Ó	j	j
sjw	.	.	.	.	.	.	.	.	.	.	10	.	.	.	false	false	Message: 643ms	13.11	238.42	55	672	587.80	392.40	3	474.20	618	198.40	399.10	INVISIBLE_BOUNDARY[1]	643	.	.	sjw.edf	RIGHT	2861	1810562	Full Trial Period	1807701	104	Trial: 104	1807701	94	µ°¾í	Ã«±Ê	¿ê×Ó	j	j
sjw	.	.	.	.	.	.	.	.	.	.	11	.	.	.	false	false	Message: 651ms	13.11	238.42	55	672	587.80	392.40	3	474.20	618	198.40	399.10	SYNCTIME	651	.	.	sjw.edf	RIGHT	2861	1810562	Full Trial Period	1807701	104	Trial: 104	1807701	94	µ°¾í	Ã«±Ê	¿ê×Ó	j	j
sjw	.	.	.	.	.	.	.	.	.	.	12	.	.	.	false	false	Message: 1750ms	8.69	177.36	49	1766	822.50	412.70	7	291.50	1718	564.50	405.00	INVISIBLE_BOUNDARY[2]	1750	.	.	sjw.edf	RIGHT	2861	1810562	Full Trial Period	1807701	104	Trial: 104	1807701	94	µ°¾í	Ã«±Ê	¿ê×Ó	j	j
sjw	.	.	.	.	.	.	.	.	.	.	13	.	.	.	false	false	Message: 1759ms	8.69	177.36	49	1766	822.50	412.70	7	291.50	1718	564.50	405.00	SYNCTIME	1759	.	.	sjw.edf	RIGHT	2861	1810562	Full Trial Period	1807701	104	Trial: 104	1807701	94	µ°¾í	Ã«±Ê	¿ê×Ó	j	j
sjw	.	.	.	.	82	2859	11	2778	880.90	425.20	14	.	.	.	false	false	Message: 2842ms	.	.	.	.	.	.	.	.	.	.	.	KEYBOARD	2842	880.90	425.20	sjw.edf	RIGHT	2861	1810562	Full Trial Period	1807701	104	Trial: 104	1807701	94	µ°¾í	Ã«±Ê	¿ê×Ó	j	j
sjw	.	.	.	.	.	.	.	.	.	.	15	.	.	.	false	false	Message: 2905ms	.	.	.	.	.	.	.	.	.	.	.	TRIAL_RESULT 0	2905	.	.	sjw.edf	RIGHT	2861	1810562	Full Trial Period	1807701	104	Trial: 104	1807701	94	µ°¾í	Ã«±Ê	¿ê×Ó	j	j
sjw	.	.	.	.	.	.	.	.	.	.	1	.	.	.	false	false	Message: -16ms	.	.	.	.	.	.	.	.	.	.	.	TRIALID 104	-16	.	.	sjw.edf	RIGHT	2327	1814203	Full Trial Period	1811876	105	Trial: 105	1811876	17	ÁïÁïÇò	·Éµú	ÅûÈø	j	j
sjw	.	.	.	.	.	.	.	.	.	.	2	.	.	.	false	false	Message: -1ms	.	.	.	.	.	.	.	.	.	.	.	RECCFG CR 1000 2 0 R	-1	.	.	sjw.edf	RIGHT	2327	1814203	Full Trial Period	1811876	105	Trial: 105	1811876	17	ÁïÁïÇò	·Éµú	ÅûÈø	j	j
sjw	.	.	.	.	.	.	.	.	.	.	3	.	.	.	false	false	Message: -1ms	.	.	.	.	.	.	.	.	.	.	.	ELCLCFG TOWER	-1	.	.	sjw.edf	RIGHT	2327	1814203	Full Trial Period	1811876	105	Trial: 105	1811876	17	ÁïÁïÇò	·Éµú	ÅûÈø	j	j
sjw	.	.	.	.	.	.	.	.	.	.	4	.	.	.	false	false	Message: -1ms	.	.	.	.	.	.	.	.	.	.	.	GAZE_COORDS 0.00 0.00 1023.00 767.00	-1	.	.	sjw.edf	RIGHT	2327	1814203	Full Trial Period	1811876	105	Trial: 105	1811876	17	ÁïÁïÇò	·Éµú	ÅûÈø	j	j
sjw	.	.	.	.	.	.	.	.	.	.	5	.	.	.	false	false	Message: -1ms	.	.	.	.	.	.	.	.	.	.	.	THRESHOLDS R 105 224	-1	.	.	sjw.edf	RIGHT	2327	1814203	Full Trial Period	1811876	105	Trial: 105	1811876	17	ÁïÁïÇò	·Éµú	ÅûÈø	j	j
sjw	.	.	.	.	.	.	.	.	.	.	6	.	.	.	false	false	Message: -1ms	.	.	.	.	.	.	.	.	.	.	.	ELCL_PROC CENTROID (3)	-1	.	.	sjw.edf	RIGHT	2327	1814203	Full Trial Period	1811876	105	Trial: 105	1811876	17	ÁïÁïÇò	·Éµú	ÅûÈø	j	j
sjw	.	.	.	.	.	.	.	.	.	.	7	.	.	.	false	false	Message: -1ms	.	.	.	.	.	.	.	.	.	.	.	ELCL_PCR_PARAM 5 3.0	-1	.	.	sjw.edf	RIGHT	2327	1814203	Full Trial Period	1811876	105	Trial: 105	1811876	17	ÁïÁïÇò	·Éµú	ÅûÈø	j	j
sjw	.	.	.	.	.	.	.	.	.	.	8	.	.	.	false	true	Message: 0ms	.	.	.	.	.	.	.	.	.	.	.	!MODE RECORD CR 1000 2 0 R	0	.	.	sjw.edf	RIGHT	2327	1814203	Full Trial Period	1811876	105	Trial: 105	1811876	17	ÁïÁïÇò	·Éµú	ÅûÈø	j	j
sjw	.	.	.	.	331	337	1	7	160.70	397.70	9	.	.	.	false	false	Message: 42ms	.	.	.	.	.	.	.	.	.	.	.	SYNCTIME	42	160.70	397.70	sjw.edf	RIGHT	2327	1814203	Full Trial Period	1811876	105	Trial: 105	1811876	17	ÁïÁïÇò	·Éµú	ÅûÈø	j	j
sjw	.	.	.	.	.	.	.	.	.	.	10	.	.	.	false	false	Message: 454ms	11.24	234.24	48	480	564.90	379.50	2	462.70	433	233.40	390.30	INVISIBLE_BOUNDARY[1]	454	.	.	sjw.edf	RIGHT	2327	1814203	Full Trial Period	1811876	105	Trial: 105	1811876	17	ÁïÁïÇò	·Éµú	ÅûÈø	j	j
sjw	.	.	.	.	.	.	.	.	.	.	11	.	.	.	false	false	Message: 458ms	11.24	234.24	48	480	564.90	379.50	2	462.70	433	233.40	390.30	SYNCTIME	458	.	.	sjw.edf	RIGHT	2327	1814203	Full Trial Period	1811876	105	Trial: 105	1811876	17	ÁïÁïÇò	·Éµú	ÅûÈø	j	j
sjw	.	.	.	.	.	.	.	.	.	.	12	.	.	.	false	false	Message: 1266ms	11.14	206.37	54	1292	909.80	422.80	4	358.20	1239	575.90	397.80	INVISIBLE_BOUNDARY[2]	1266	.	.	sjw.edf	RIGHT	2327	1814203	Full Trial Period	1811876	105	Trial: 105	1811876	17	ÁïÁïÇò	·Éµú	ÅûÈø	j	j
sjw	.	.	.	.	.	.	.	.	.	.	13	.	.	.	false	false	Message: 1275ms	11.14	206.37	54	1292	909.80	422.80	4	358.20	1239	575.90	397.80	SYNCTIME	1275	.	.	sjw.edf	RIGHT	2327	1814203	Full Trial Period	1811876	105	Trial: 105	1811876	17	ÁïÁïÇò	·Éµú	ÅûÈø	j	j
sjw	.	.	.	.	758	2325	6	1568	881.20	426.80	14	.	.	.	false	false	Message: 2308ms	.	.	.	.	.	.	.	.	.	.	.	KEYBOARD	2308	881.20	426.80	sjw.edf	RIGHT	2327	1814203	Full Trial Period	1811876	105	Trial: 105	1811876	17	ÁïÁïÇò	·Éµú	ÅûÈø	j	j
sjw	.	.	.	.	.	.	.	.	.	.	15	.	.	.	false	false	Message: 2372ms	.	.	.	.	.	.	.	.	.	.	.	TRIAL_RESULT 0	2372	.	.	sjw.edf	RIGHT	2327	1814203	Full Trial Period	1811876	105	Trial: 105	1811876	17	ÁïÁïÇò	·Éµú	ÅûÈø	j	j
sjw	.	.	.	.	.	.	.	.	.	.	1	.	.	.	false	false	Message: -18ms	.	.	.	.	.	.	.	.	.	.	.	TRIALID 105	-18	.	.	sjw.edf	RIGHT	2146	1817490	Full Trial Period	1815344	106	Trial: 106	1815344	50	Ô²¹æ	Ç¯×Ó	¿ã×Ó	j	f
sjw	.	.	.	.	.	.	.	.	.	.	2	.	.	.	false	false	Message: -1ms	.	.	.	.	.	.	.	.	.	.	.	RECCFG CR 1000 2 0 R	-1	.	.	sjw.edf	RIGHT	2146	1817490	Full Trial Period	1815344	106	Trial: 106	1815344	50	Ô²¹æ	Ç¯×Ó	¿ã×Ó	j	f
sjw	.	.	.	.	.	.	.	.	.	.	3	.	.	.	false	false	Message: -1ms	.	.	.	.	.	.	.	.	.	.	.	ELCLCFG TOWER	-1	.	.	sjw.edf	RIGHT	2146	1817490	Full Trial Period	1815344	106	Trial: 106	1815344	50	Ô²¹æ	Ç¯×Ó	¿ã×Ó	j	f
sjw	.	.	.	.	.	.	.	.	.	.	4	.	.	.	false	false	Message: -1ms	.	.	.	.	.	.	.	.	.	.	.	GAZE_COORDS 0.00 0.00 1023.00 767.00	-1	.	.	sjw.edf	RIGHT	2146	1817490	Full Trial Period	1815344	106	Trial: 106	1815344	50	Ô²¹æ	Ç¯×Ó	¿ã×Ó	j	f
sjw	.	.	.	.	.	.	.	.	.	.	5	.	.	.	false	false	Message: -1ms	.	.	.	.	.	.	.	.	.	.	.	THRESHOLDS R 105 224	-1	.	.	sjw.edf	RIGHT	2146	1817490	Full Trial Period	1815344	106	Trial: 106	1815344	50	Ô²¹æ	Ç¯×Ó	¿ã×Ó	j	f
sjw	.	.	.	.	.	.	.	.	.	.	6	.	.	.	false	false	Message: -1ms	.	.	.	.	.	.	.	.	.	.	.	ELCL_PROC CENTROID (3)	-1	.	.	sjw.edf	RIGHT	2146	1817490	Full Trial Period	1815344	106	Trial: 106	1815344	50	Ô²¹æ	Ç¯×Ó	¿ã×Ó	j	f
sjw	.	.	.	.	.	.	.	.	.	.	7	.	.	.	false	false	Message: -1ms	.	.	.	.	.	.	.	.	.	.	.	ELCL_PCR_PARAM 5 3.0	-1	.	.	sjw.edf	RIGHT	2146	1817490	Full Trial Period	1815344	106	Trial: 106	1815344	50	Ô²¹æ	Ç¯×Ó	¿ã×Ó	j	f
sjw	.	.	.	.	.	.	.	.	.	.	8	.	.	.	false	true	Message: 0ms	.	.	.	.	.	.	.	.	.	.	.	!MODE RECORD CR 1000 2 0 R	0	.	.	sjw.edf	RIGHT	2146	1817490	Full Trial Period	1815344	106	Trial: 106	1815344	50	Ô²¹æ	Ç¯×Ó	¿ã×Ó	j	f
sjw	.	.	.	.	364	370	1	7	175.70	397.10	9	.	.	.	false	false	Message: 40ms	.	.	.	.	.	.	.	.	.	.	.	SYNCTIME	40	175.70	397.10	sjw.edf	RIGHT	2146	1817490	Full Trial Period	1815344	106	Trial: 106	1815344	50	Ô²¹æ	Ç¯×Ó	¿ã×Ó	j	f
sjw	.	.	.	.	.	.	.	.	.	.	10	.	.	.	false	false	Message: 405ms	9.65	189.16	51	421	459.50	396.80	1	344.10	371	172.50	397.50	INVISIBLE_BOUNDARY[1]	405	.	.	sjw.edf	RIGHT	2146	1817490	Full Trial Period	1815344	106	Trial: 106	1815344	50	Ô²¹æ	Ç¯×Ó	¿ã×Ó	j	f
sjw	.	.	.	.	.	.	.	.	.	.	11	.	.	.	false	false	Message: 415ms	9.65	189.16	51	421	459.50	396.80	1	344.10	371	172.50	397.50	SYNCTIME	415	.	.	sjw.edf	RIGHT	2146	1817490	Full Trial Period	1815344	106	Trial: 106	1815344	50	Ô²¹æ	Ç¯×Ó	¿ã×Ó	j	f
sjw	.	.	.	.	.	.	.	.	.	.	12	.	.	.	false	false	Message: 1203ms	12.60	36.10	349	1300	931.70	397.00	3	573.90	952	552.50	404.30	INVISIBLE_BOUNDARY[2]	1203	.	.	sjw.edf	RIGHT	2146	1817490	Full Trial Period	1815344	106	Trial: 106	1815344	50	Ô²¹æ	Ç¯×Ó	¿ã×Ó	j	f
sjw	.	.	.	.	.	.	.	.	.	.	13	.	.	.	false	false	Message: 1206ms	12.60	36.10	349	1300	931.70	397.00	3	573.90	952	552.50	404.30	SYNCTIME	1206	.	.	sjw.edf	RIGHT	2146	1817490	Full Trial Period	1815344	106	Trial: 106	1815344	50	Ô²¹æ	Ç¯×Ó	¿ã×Ó	j	f
sjw	.	.	.	.	716	2144	5	1429	886.60	423.70	14	.	.	.	false	false	Message: 2127ms	.	.	.	.	.	.	.	.	.	.	.	KEYBOARD	2127	886.60	423.70	sjw.edf	RIGHT	2146	1817490	Full Trial Period	1815344	106	Trial: 106	1815344	50	Ô²¹æ	Ç¯×Ó	¿ã×Ó	j	f
sjw	.	.	.	.	.	.	.	.	.	.	15	.	.	.	false	false	Message: 2187ms	.	.	.	.	.	.	.	.	.	.	.	TRIAL_RESULT 0	2187	.	.	sjw.edf	RIGHT	2146	1817490	Full Trial Period	1815344	106	Trial: 106	1815344	50	Ô²¹æ	Ç¯×Ó	¿ã×Ó	j	f
sjw	.	.	.	.	.	.	.	.	.	.	1	.	.	.	false	false	Message: -18ms	.	.	.	.	.	.	.	.	.	.	.	TRIALID 106	-18	.	.	sjw.edf	RIGHT	2905	1821323	Full Trial Period	1818418	107	Trial: 107	1818418	77	µçÊÓ»ú	Ö½Ïä	¹ñ×Ó	j	j
sjw	.	.	.	.	.	.	.	.	.	.	2	.	.	.	false	false	Message: -1ms	.	.	.	.	.	.	.	.	.	.	.	RECCFG CR 1000 2 0 R	-1	.	.	sjw.edf	RIGHT	2905	1821323	Full Trial Period	1818418	107	Trial: 107	1818418	77	µçÊÓ»ú	Ö½Ïä	¹ñ×Ó	j	j
sjw	.	.	.	.	.	.	.	.	.	.	3	.	.	.	false	false	Message: -1ms	.	.	.	.	.	.	.	.	.	.	.	ELCLCFG TOWER	-1	.	.	sjw.edf	RIGHT	2905	1821323	Full Trial Period	1818418	107	Trial: 107	1818418	77	µçÊÓ»ú	Ö½Ïä	¹ñ×Ó	j	j
sjw	.	.	.	.	.	.	.	.	.	.	4	.	.	.	false	false	Message: -1ms	.	.	.	.	.	.	.	.	.	.	.	GAZE_COORDS 0.00 0.00 1023.00 767.00	-1	.	.	sjw.edf	RIGHT	2905	1821323	Full Trial Period	1818418	107	Trial: 107	1818418	77	µçÊÓ»ú	Ö½Ïä	¹ñ×Ó	j	j
sjw	.	.	.	.	.	.	.	.	.	.	5	.	.	.	false	false	Message: -1ms	.	.	.	.	.	.	.	.	.	.	.	THRESHOLDS R 105 224	-1	.	.	sjw.edf	RIGHT	2905	1821323	Full Trial Period	1818418	107	Trial: 107	1818418	77	µçÊÓ»ú	Ö½Ïä	¹ñ×Ó	j	j
sjw	.	.	.	.	.	.	.	.	.	.	6	.	.	.	false	false	Message: -1ms	.	.	.	.	.	.	.	.	.	.	.	ELCL_PROC CENTROID (3)	-1	.	.	sjw.edf	RIGHT	2905	1821323	Full Trial Period	1818418	107	Trial: 107	1818418	77	µçÊÓ»ú	Ö½Ïä	¹ñ×Ó	j	j
sjw	.	.	.	.	.	.	.	.	.	.	7	.	.	.	false	false	Message: -1ms	.	.	.	.	.	.	.	.	.	.	.	ELCL_PCR_PARAM 5 3.0	-1	.	.	sjw.edf	RIGHT	2905	1821323	Full Trial Period	1818418	107	Trial: 107	1818418	77	µçÊÓ»ú	Ö½Ïä	¹ñ×Ó	j	j
sjw	.	.	.	.	.	.	.	.	.	.	8	.	.	.	false	true	Message: 0ms	.	.	.	.	.	.	.	.	.	.	.	!MODE RECORD CR 1000 2 0 R	0	.	.	sjw.edf	RIGHT	2905	1821323	Full Trial Period	1818418	107	Trial: 107	1818418	77	µçÊÓ»ú	Ö½Ïä	¹ñ×Ó	j	j
sjw	.	.	.	.	221	227	1	7	175.50	413.40	9	.	.	.	false	false	Message: 41ms	.	.	.	.	.	.	.	.	.	.	.	SYNCTIME	41	175.50	413.40	sjw.edf	RIGHT	2905	1821323	Full Trial Period	1818418	107	Trial: 107	1818418	77	µçÊÓ»ú	Ö½Ïä	¹ñ×Ó	j	j
sjw	.	.	.	.	.	.	.	.	.	.	10	.	.	.	false	false	Message: 591ms	10.00	212.85	47	611	506.80	403.20	3	395.80	565	210.20	400.40	INVISIBLE_BOUNDARY[1]	591	.	.	sjw.edf	RIGHT	2905	1821323	Full Trial Period	1818418	107	Trial: 107	1818418	77	µçÊÓ»ú	Ö½Ïä	¹ñ×Ó	j	j
sjw	.	.	.	.	.	.	.	.	.	.	11	.	.	.	false	false	Message: 599ms	10.00	212.85	47	611	506.80	403.20	3	395.80	565	210.20	400.40	SYNCTIME	599	.	.	sjw.edf	RIGHT	2905	1821323	Full Trial Period	1818418	107	Trial: 107	1818418	77	µçÊÓ»ú	Ö½Ïä	¹ñ×Ó	j	j
sjw	.	.	.	.	.	.	.	.	.	.	12	.	.	.	false	false	Message: 1339ms	10.87	209.10	52	1363	902.80	423.50	6	347.80	1312	576.90	409.80	INVISIBLE_BOUNDARY[2]	1339	.	.	sjw.edf	RIGHT	2905	1821323	Full Trial Period	1818418	107	Trial: 107	1818418	77	µçÊÓ»ú	Ö½Ïä	¹ñ×Ó	j	j
sjw	.	.	.	.	.	.	.	.	.	.	13	.	.	.	false	false	Message: 1348ms	10.87	209.10	52	1363	902.80	423.50	6	347.80	1312	576.90	409.80	SYNCTIME	1348	.	.	sjw.edf	RIGHT	2905	1821323	Full Trial Period	1818418	107	Trial: 107	1818418	77	µçÊÓ»ú	Ö½Ïä	¹ñ×Ó	j	j
sjw	.	.	.	.	984	2903	8	1920	881.90	430.70	14	.	.	.	false	false	Message: 2886ms	.	.	.	.	.	.	.	.	.	.	.	KEYBOARD	2886	881.90	430.70	sjw.edf	RIGHT	2905	1821323	Full Trial Period	1818418	107	Trial: 107	1818418	77	µçÊÓ»ú	Ö½Ïä	¹ñ×Ó	j	j
sjw	.	.	.	.	.	.	.	.	.	.	15	.	.	.	false	false	Message: 2946ms	.	.	.	.	.	.	.	.	.	.	.	TRIAL_RESULT 0	2946	.	.	sjw.edf	RIGHT	2905	1821323	Full Trial Period	1818418	107	Trial: 107	1818418	77	µçÊÓ»ú	Ö½Ïä	¹ñ×Ó	j	j
sjw	.	.	.	.	.	.	.	.	.	.	1	.	.	.	false	false	Message: -17ms	.	.	.	.	.	.	.	.	.	.	.	TRIALID 107	-17	.	.	sjw.edf	RIGHT	3677	1826035	Full Trial Period	1822358	108	Trial: 108	1822358	149	·ÊÔí	·¬ÇÑ	ÏãÑÌ	f	f
sjw	.	.	.	.	.	.	.	.	.	.	2	.	.	.	false	false	Message: -1ms	.	.	.	.	.	.	.	.	.	.	.	RECCFG CR 1000 2 0 R	-1	.	.	sjw.edf	RIGHT	3677	1826035	Full Trial Period	1822358	108	Trial: 108	1822358	149	·ÊÔí	·¬ÇÑ	ÏãÑÌ	f	f
sjw	.	.	.	.	.	.	.	.	.	.	3	.	.	.	false	false	Message: -1ms	.	.	.	.	.	.	.	.	.	.	.	ELCLCFG TOWER	-1	.	.	sjw.edf	RIGHT	3677	1826035	Full Trial Period	1822358	108	Trial: 108	1822358	149	·ÊÔí	·¬ÇÑ	ÏãÑÌ	f	f
sjw	.	.	.	.	.	.	.	.	.	.	4	.	.	.	false	false	Message: -1ms	.	.	.	.	.	.	.	.	.	.	.	GAZE_COORDS 0.00 0.00 1023.00 767.00	-1	.	.	sjw.edf	RIGHT	3677	1826035	Full Trial Period	1822358	108	Trial: 108	1822358	149	·ÊÔí	·¬ÇÑ	ÏãÑÌ	f	f
sjw	.	.	.	.	.	.	.	.	.	.	5	.	.	.	false	false	Message: -1ms	.	.	.	.	.	.	.	.	.	.	.	THRESHOLDS R 105 224	-1	.	.	sjw.edf	RIGHT	3677	1826035	Full Trial Period	1822358	108	Trial: 108	1822358	149	·ÊÔí	·¬ÇÑ	ÏãÑÌ	f	f
sjw	.	.	.	.	.	.	.	.	.	.	6	.	.	.	false	false	Message: -1ms	.	.	.	.	.	.	.	.	.	.	.	ELCL_PROC CENTROID (3)	-1	.	.	sjw.edf	RIGHT	3677	1826035	Full Trial Period	1822358	108	Trial: 108	1822358	149	·ÊÔí	·¬ÇÑ	ÏãÑÌ	f	f
sjw	.	.	.	.	.	.	.	.	.	.	7	.	.	.	false	false	Message: -1ms	.	.	.	.	.	.	.	.	.	.	.	ELCL_PCR_PARAM 5 3.0	-1	.	.	sjw.edf	RIGHT	3677	1826035	Full Trial Period	1822358	108	Trial: 108	1822358	149	·ÊÔí	·¬ÇÑ	ÏãÑÌ	f	f
sjw	.	.	.	.	.	.	.	.	.	.	8	.	.	.	false	true	Message: 0ms	.	.	.	.	.	.	.	.	.	.	.	!MODE RECORD CR 1000 2 0 R	0	.	.	sjw.edf	RIGHT	3677	1826035	Full Trial Period	1822358	108	Trial: 108	1822358	149	·ÊÔí	·¬ÇÑ	ÏãÑÌ	f	f
sjw	.	.	.	.	255	261	1	7	172.90	406.00	9	.	.	.	false	false	Message: 41ms	.	.	.	.	.	.	.	.	.	.	.	SYNCTIME	41	172.90	406.00	sjw.edf	RIGHT	3677	1826035	Full Trial Period	1822358	108	Trial: 108	1822358	149	·ÊÔí	·¬ÇÑ	ÏãÑÌ	f	f
sjw	.	.	.	.	.	.	.	.	.	.	10	.	.	.	false	false	Message: 487ms	14.50	241.73	60	519	623.00	391.80	2	409.10	460	192.50	406.80	INVISIBLE_BOUNDARY[1]	487	.	.	sjw.edf	RIGHT	3677	1826035	Full Trial Period	1822358	108	Trial: 108	1822358	149	·ÊÔí	·¬ÇÑ	ÏãÑÌ	f	f
sjw	.	.	.	.	.	.	.	.	.	.	11	.	.	.	false	false	Message: 491ms	14.50	241.73	60	519	623.00	391.80	2	409.10	460	192.50	406.80	SYNCTIME	491	.	.	sjw.edf	RIGHT	3677	1826035	Full Trial Period	1822358	108	Trial: 108	1822358	149	·ÊÔí	·¬ÇÑ	ÏãÑÌ	f	f
sjw	.	.	.	.	.	.	.	.	.	.	12	.	.	.	false	false	Message: 1634ms	11.76	202.73	58	1656	882.00	418.40	6	451.40	1599	552.20	304.90	INVISIBLE_BOUNDARY[2]	1634	.	.	sjw.edf	RIGHT	3677	1826035	Full Trial Period	1822358	108	Trial: 108	1822358	149	·ÊÔí	·¬ÇÑ	ÏãÑÌ	f	f
sjw	.	.	.	.	.	.	.	.	.	.	13	.	.	.	false	false	Message: 1641ms	11.76	202.73	58	1656	882.00	418.40	6	451.40	1599	552.20	304.90	SYNCTIME	1641	.	.	sjw.edf	RIGHT	3677	1826035	Full Trial Period	1822358	108	Trial: 108	1822358	149	·ÊÔí	·¬ÇÑ	ÏãÑÌ	f	f
sjw	.	.	.	.	175	3675	11	3501	907.60	426.50	14	.	.	.	false	false	Message: 3659ms	.	.	.	.	.	.	.	.	.	.	.	KEYBOARD	3659	907.60	426.50	sjw.edf	RIGHT	3677	1826035	Full Trial Period	1822358	108	Trial: 108	1822358	149	·ÊÔí	·¬ÇÑ	ÏãÑÌ	f	f
sjw	.	.	.	.	.	.	.	.	.	.	15	.	.	.	false	false	Message: 3721ms	.	.	.	.	.	.	.	.	.	.	.	TRIAL_RESULT 0	3721	.	.	sjw.edf	RIGHT	3677	1826035	Full Trial Period	1822358	108	Trial: 108	1822358	149	·ÊÔí	·¬ÇÑ	ÏãÑÌ	f	f
sjw	.	.	.	.	.	.	.	.	.	.	1	.	.	.	false	false	Message: -16ms	.	.	.	.	.	.	.	.	.	.	.	TRIALID 108	-16	.	.	sjw.edf	RIGHT	3844	1831100	Full Trial Period	1827256	109	Trial: 109	1827256	107	ÌÒ×Ó	ÍøÇò	ÏßÍÅ	j	j
sjw	.	.	.	.	.	.	.	.	.	.	2	.	.	.	false	false	Message: -1ms	.	.	.	.	.	.	.	.	.	.	.	RECCFG CR 1000 2 0 R	-1	.	.	sjw.edf	RIGHT	3844	1831100	Full Trial Period	1827256	109	Trial: 109	1827256	107	ÌÒ×Ó	ÍøÇò	ÏßÍÅ	j	j
sjw	.	.	.	.	.	.	.	.	.	.	3	.	.	.	false	false	Message: -1ms	.	.	.	.	.	.	.	.	.	.	.	ELCLCFG TOWER	-1	.	.	sjw.edf	RIGHT	3844	1831100	Full Trial Period	1827256	109	Trial: 109	1827256	107	ÌÒ×Ó	ÍøÇò	ÏßÍÅ	j	j
sjw	.	.	.	.	.	.	.	.	.	.	4	.	.	.	false	false	Message: -1ms	.	.	.	.	.	.	.	.	.	.	.	GAZE_COORDS 0.00 0.00 1023.00 767.00	-1	.	.	sjw.edf	RIGHT	3844	1831100	Full Trial Period	1827256	109	Trial: 109	1827256	107	ÌÒ×Ó	ÍøÇò	ÏßÍÅ	j	j
sjw	.	.	.	.	.	.	.	.	.	.	5	.	.	.	false	false	Message: -1ms	.	.	.	.	.	.	.	.	.	.	.	THRESHOLDS R 105 224	-1	.	.	sjw.edf	RIGHT	3844	1831100	Full Trial Period	1827256	109	Trial: 109	1827256	107	ÌÒ×Ó	ÍøÇò	ÏßÍÅ	j	j
sjw	.	.	.	.	.	.	.	.	.	.	6	.	.	.	false	false	Message: -1ms	.	.	.	.	.	.	.	.	.	.	.	ELCL_PROC CENTROID (3)	-1	.	.	sjw.edf	RIGHT	3844	1831100	Full Trial Period	1827256	109	Trial: 109	1827256	107	ÌÒ×Ó	ÍøÇò	ÏßÍÅ	j	j
sjw	.	.	.	.	.	.	.	.	.	.	7	.	.	.	false	false	Message: -1ms	.	.	.	.	.	.	.	.	.	.	.	ELCL_PCR_PARAM 5 3.0	-1	.	.	sjw.edf	RIGHT	3844	1831100	Full Trial Period	1827256	109	Trial: 109	1827256	107	ÌÒ×Ó	ÍøÇò	ÏßÍÅ	j	j
sjw	.	.	.	.	.	.	.	.	.	.	8	.	.	.	false	true	Message: 0ms	.	.	.	.	.	.	.	.	.	.	.	!MODE RECORD CR 1000 2 0 R	0	.	.	sjw.edf	RIGHT	3844	1831100	Full Trial Period	1827256	109	Trial: 109	1827256	107	ÌÒ×Ó	ÍøÇò	ÏßÍÅ	j	j
sjw	.	.	.	.	208	214	1	7	180.70	399.50	9	.	.	.	false	false	Message: 42ms	.	.	.	.	.	.	.	.	.	.	.	SYNCTIME	42	180.70	399.50	sjw.edf	RIGHT	3844	1831100	Full Trial Period	1827256	109	Trial: 109	1827256	107	ÌÒ×Ó	ÍøÇò	ÏßÍÅ	j	j
sjw	.	.	.	.	.	.	.	.	.	.	10	.	.	.	false	false	Message: 731ms	7.23	172.14	42	750	497.70	402.00	3	390.30	709	285.80	385.60	INVISIBLE_BOUNDARY[1]	731	.	.	sjw.edf	RIGHT	3844	1831100	Full Trial Period	1827256	109	Trial: 109	1827256	107	ÌÒ×Ó	ÍøÇò	ÏßÍÅ	j	j
sjw	.	.	.	.	.	.	.	.	.	.	11	.	.	.	false	false	Message: 742ms	7.23	172.14	42	750	497.70	402.00	3	390.30	709	285.80	385.60	SYNCTIME	742	.	.	sjw.edf	RIGHT	3844	1831100	Full Trial Period	1827256	109	Trial: 109	1827256	107	ÌÒ×Ó	ÍøÇò	ÏßÍÅ	j	j
sjw	.	.	.	.	.	.	.	.	.	.	12	.	.	.	false	false	Message: 1744ms	8.18	166.97	49	1760	821.50	427.70	6	303.20	1712	578.10	413.80	INVISIBLE_BOUNDARY[2]	1744	.	.	sjw.edf	RIGHT	3844	1831100	Full Trial Period	1827256	109	Trial: 109	1827256	107	ÌÒ×Ó	ÍøÇò	ÏßÍÅ	j	j
sjw	.	.	.	.	.	.	.	.	.	.	13	.	.	.	false	false	Message: 1751ms	8.18	166.97	49	1760	821.50	427.70	6	303.20	1712	578.10	413.80	SYNCTIME	1751	.	.	sjw.edf	RIGHT	3844	1831100	Full Trial Period	1827256	109	Trial: 109	1827256	107	ÌÒ×Ó	ÍøÇò	ÏßÍÅ	j	j
sjw	.	.	.	.	187	3842	13	3656	883.60	427.50	14	.	.	.	false	false	Message: 3825ms	.	.	.	.	.	.	.	.	.	.	.	KEYBOARD	3825	883.60	427.50	sjw.edf	RIGHT	3844	1831100	Full Trial Period	1827256	109	Trial: 109	1827256	107	ÌÒ×Ó	ÍøÇò	ÏßÍÅ	j	j
sjw	.	.	.	.	.	.	.	.	.	.	15	.	.	.	false	false	Message: 3888ms	.	.	.	.	.	.	.	.	.	.	.	TRIAL_RESULT 0	3888	.	.	sjw.edf	RIGHT	3844	1831100	Full Trial Period	1827256	109	Trial: 109	1827256	107	ÌÒ×Ó	ÍøÇò	ÏßÍÅ	j	j
sjw	.	.	.	.	.	.	.	.	.	.	1	.	.	.	false	false	Message: -16ms	.	.	.	.	.	.	.	.	.	.	.	TRIALID 109	-16	.	.	sjw.edf	RIGHT	7989	1840436	Full Trial Period	1832447	110	Trial: 110	1832447	115	²ÝÝ®	ÌðÍ²	ÑÀ¸à	j	f
sjw	.	.	.	.	.	.	.	.	.	.	2	.	.	.	false	false	Message: -1ms	.	.	.	.	.	.	.	.	.	.	.	RECCFG CR 1000 2 0 R	-1	.	.	sjw.edf	RIGHT	7989	1840436	Full Trial Period	1832447	110	Trial: 110	1832447	115	²ÝÝ®	ÌðÍ²	ÑÀ¸à	j	f
sjw	.	.	.	.	.	.	.	.	.	.	3	.	.	.	false	false	Message: -1ms	.	.	.	.	.	.	.	.	.	.	.	ELCLCFG TOWER	-1	.	.	sjw.edf	RIGHT	7989	1840436	Full Trial Period	1832447	110	Trial: 110	1832447	115	²ÝÝ®	ÌðÍ²	ÑÀ¸à	j	f
sjw	.	.	.	.	.	.	.	.	.	.	4	.	.	.	false	false	Message: -1ms	.	.	.	.	.	.	.	.	.	.	.	GAZE_COORDS 0.00 0.00 1023.00 767.00	-1	.	.	sjw.edf	RIGHT	7989	1840436	Full Trial Period	1832447	110	Trial: 110	1832447	115	²ÝÝ®	ÌðÍ²	ÑÀ¸à	j	f
sjw	.	.	.	.	.	.	.	.	.	.	5	.	.	.	false	false	Message: -1ms	.	.	.	.	.	.	.	.	.	.	.	THRESHOLDS R 105 224	-1	.	.	sjw.edf	RIGHT	7989	1840436	Full Trial Period	1832447	110	Trial: 110	1832447	115	²ÝÝ®	ÌðÍ²	ÑÀ¸à	j	f
sjw	.	.	.	.	.	.	.	.	.	.	6	.	.	.	false	false	Message: -1ms	.	.	.	.	.	.	.	.	.	.	.	ELCL_PROC CENTROID (3)	-1	.	.	sjw.edf	RIGHT	7989	1840436	Full Trial Period	1832447	110	Trial: 110	1832447	115	²ÝÝ®	ÌðÍ²	ÑÀ¸à	j	f
sjw	.	.	.	.	.	.	.	.	.	.	7	.	.	.	false	false	Message: -1ms	.	.	.	.	.	.	.	.	.	.	.	ELCL_PCR_PARAM 5 3.0	-1	.	.	sjw.edf	RIGHT	7989	1840436	Full Trial Period	1832447	110	Trial: 110	1832447	115	²ÝÝ®	ÌðÍ²	ÑÀ¸à	j	f
sjw	.	.	.	.	.	.	.	.	.	.	8	.	.	.	false	true	Message: 0ms	.	.	.	.	.	.	.	.	.	.	.	!MODE RECORD CR 1000 2 0 R	0	.	.	sjw.edf	RIGHT	7989	1840436	Full Trial Period	1832447	110	Trial: 110	1832447	115	²ÝÝ®	ÌðÍ²	ÑÀ¸à	j	f
sjw	.	.	.	.	296	302	1	7	170.70	408.30	9	.	.	.	false	false	Message: 51ms	.	.	.	.	.	.	.	.	.	.	.	SYNCTIME	51	170.70	408.30	sjw.edf	RIGHT	7989	1840436	Full Trial Period	1832447	110	Trial: 110	1832447	115	²ÝÝ®	ÌðÍ²	ÑÀ¸à	j	f
sjw	.	.	.	.	.	.	.	.	.	.	10	.	.	.	false	false	Message: 553ms	12.27	41.45	296	661	567.30	380.60	2	717.90	366	205.00	405.10	INVISIBLE_BOUNDARY[1]	553	.	.	sjw.edf	RIGHT	7989	1840436	Full Trial Period	1832447	110	Trial: 110	1832447	115	²ÝÝ®	ÌðÍ²	ÑÀ¸à	j	f
sjw	.	.	.	.	.	.	.	.	.	.	11	.	.	.	false	false	Message: 559ms	12.27	41.45	296	661	567.30	380.60	2	717.90	366	205.00	405.10	SYNCTIME	559	.	.	sjw.edf	RIGHT	7989	1840436	Full Trial Period	1832447	110	Trial: 110	1832447	115	²ÝÝ®	ÌðÍ²	ÑÀ¸à	j	f
sjw	.	.	.	.	.	.	.	.	.	.	12	.	.	.	false	false	Message: 2179ms	11.03	212.06	52	2202	906.70	415.50	8	350.30	2151	576.10	404.10	INVISIBLE_BOUNDARY[2]	2179	.	.	sjw.edf	RIGHT	7989	1840436	Full Trial Period	1832447	110	Trial: 110	1832447	115	²ÝÝ®	ÌðÍ²	ÑÀ¸à	j	f
sjw	.	.	.	.	.	.	.	.	.	.	13	.	.	.	false	false	Message: 2184ms	11.03	212.06	52	2202	906.70	415.50	8	350.30	2151	576.10	404.10	SYNCTIME	2184	.	.	sjw.edf	RIGHT	7989	1840436	Full Trial Period	1832447	110	Trial: 110	1832447	115	²ÝÝ®	ÌðÍ²	ÑÀ¸à	j	f
sjw	.	.	.	.	.	.	.	.	.	.	14	.	.	.	false	false	Message: 7970ms	2.75	22.77	121	7987	842.20	339.70	25	261.90	7867	881.00	411.20	KEYBOARD	7970	.	.	sjw.edf	RIGHT	7989	1840436	Full Trial Period	1832447	110	Trial: 110	1832447	115	²ÝÝ®	ÌðÍ²	ÑÀ¸à	j	f
sjw	.	.	.	.	.	.	.	.	.	.	15	.	.	.	false	false	Message: 8032ms	.	.	.	.	.	.	.	.	.	.	.	TRIAL_RESULT 0	8032	.	.	sjw.edf	RIGHT	7989	1840436	Full Trial Period	1832447	110	Trial: 110	1832447	115	²ÝÝ®	ÌðÍ²	ÑÀ¸à	j	f
sjw	.	.	.	.	.	.	.	.	.	.	1	.	.	.	false	false	Message: -16ms	.	.	.	.	.	.	.	.	.	.	.	TRIALID 110	-16	.	.	sjw.edf	RIGHT	4068	1845764	Full Trial Period	1841696	111	Trial: 111	1841696	24	¹Ä	Ï´ÒÂ»ú	Ö½Ïä	j	j
sjw	.	.	.	.	.	.	.	.	.	.	2	.	.	.	false	false	Message: -1ms	.	.	.	.	.	.	.	.	.	.	.	RECCFG CR 1000 2 0 R	-1	.	.	sjw.edf	RIGHT	4068	1845764	Full Trial Period	1841696	111	Trial: 111	1841696	24	¹Ä	Ï´ÒÂ»ú	Ö½Ïä	j	j
sjw	.	.	.	.	.	.	.	.	.	.	3	.	.	.	false	false	Message: -1ms	.	.	.	.	.	.	.	.	.	.	.	ELCLCFG TOWER	-1	.	.	sjw.edf	RIGHT	4068	1845764	Full Trial Period	1841696	111	Trial: 111	1841696	24	¹Ä	Ï´ÒÂ»ú	Ö½Ïä	j	j
sjw	.	.	.	.	.	.	.	.	.	.	4	.	.	.	false	false	Message: -1ms	.	.	.	.	.	.	.	.	.	.	.	GAZE_COORDS 0.00 0.00 1023.00 767.00	-1	.	.	sjw.edf	RIGHT	4068	1845764	Full Trial Period	1841696	111	Trial: 111	1841696	24	¹Ä	Ï´ÒÂ»ú	Ö½Ïä	j	j
sjw	.	.	.	.	.	.	.	.	.	.	5	.	.	.	false	false	Message: -1ms	.	.	.	.	.	.	.	.	.	.	.	THRESHOLDS R 105 224	-1	.	.	sjw.edf	RIGHT	4068	1845764	Full Trial Period	1841696	111	Trial: 111	1841696	24	¹Ä	Ï´ÒÂ»ú	Ö½Ïä	j	j
sjw	.	.	.	.	.	.	.	.	.	.	6	.	.	.	false	false	Message: -1ms	.	.	.	.	.	.	.	.	.	.	.	ELCL_PROC CENTROID (3)	-1	.	.	sjw.edf	RIGHT	4068	1845764	Full Trial Period	1841696	111	Trial: 111	1841696	24	¹Ä	Ï´ÒÂ»ú	Ö½Ïä	j	j
sjw	.	.	.	.	.	.	.	.	.	.	7	.	.	.	false	false	Message: -1ms	.	.	.	.	.	.	.	.	.	.	.	ELCL_PCR_PARAM 5 3.0	-1	.	.	sjw.edf	RIGHT	4068	1845764	Full Trial Period	1841696	111	Trial: 111	1841696	24	¹Ä	Ï´ÒÂ»ú	Ö½Ïä	j	j
sjw	.	.	.	.	.	.	.	.	.	.	8	.	.	.	false	true	Message: 0ms	.	.	.	.	.	.	.	.	.	.	.	!MODE RECORD CR 1000 2 0 R	0	.	.	sjw.edf	RIGHT	4068	1845764	Full Trial Period	1841696	111	Trial: 111	1841696	24	¹Ä	Ï´ÒÂ»ú	Ö½Ïä	j	j
sjw	.	.	.	.	327	333	1	7	165.20	403.60	9	.	.	.	false	false	Message: 42ms	.	.	.	.	.	.	.	.	.	.	.	SYNCTIME	42	165.20	403.60	sjw.edf	RIGHT	4068	1845764	Full Trial Period	1841696	111	Trial: 111	1841696	24	¹Ä	Ï´ÒÂ»ú	Ö½Ïä	j	j
sjw	.	.	.	.	.	.	.	.	.	.	10	.	.	.	false	false	Message: 992ms	11.71	238.90	49	1013	514.00	413.90	2	469.40	965	165.20	409.00	INVISIBLE_BOUNDARY[1]	992	.	.	sjw.edf	RIGHT	4068	1845764	Full Trial Period	1841696	111	Trial: 111	1841696	24	¹Ä	Ï´ÒÂ»ú	Ö½Ïä	j	j
sjw	.	.	.	.	.	.	.	.	.	.	11	.	.	.	false	false	Message: 1000ms	11.71	238.90	49	1013	514.00	413.90	2	469.40	965	165.20	409.00	SYNCTIME	1000	.	.	sjw.edf	RIGHT	4068	1845764	Full Trial Period	1841696	111	Trial: 111	1841696	24	¹Ä	Ï´ÒÂ»ú	Ö½Ïä	j	j
sjw	.	.	.	.	.	.	.	.	.	.	12	.	.	.	false	false	Message: 2244ms	9.16	183.26	50	2265	867.30	423.90	6	316.80	2216	593.00	415.80	INVISIBLE_BOUNDARY[2]	2244	.	.	sjw.edf	RIGHT	4068	1845764	Full Trial Period	1841696	111	Trial: 111	1841696	24	¹Ä	Ï´ÒÂ»ú	Ö½Ïä	j	j
sjw	.	.	.	.	.	.	.	.	.	.	13	.	.	.	false	false	Message: 2249ms	9.16	183.26	50	2265	867.30	423.90	6	316.80	2216	593.00	415.80	SYNCTIME	2249	.	.	sjw.edf	RIGHT	4068	1845764	Full Trial Period	1841696	111	Trial: 111	1841696	24	¹Ä	Ï´ÒÂ»ú	Ö½Ïä	j	j
sjw	.	.	.	.	391	4066	11	3676	894.00	428.60	14	.	.	.	false	false	Message: 4049ms	.	.	.	.	.	.	.	.	.	.	.	KEYBOARD	4049	894.00	428.60	sjw.edf	RIGHT	4068	1845764	Full Trial Period	1841696	111	Trial: 111	1841696	24	¹Ä	Ï´ÒÂ»ú	Ö½Ïä	j	j
sjw	.	.	.	.	.	.	.	.	.	.	15	.	.	.	false	false	Message: 4112ms	.	.	.	.	.	.	.	.	.	.	.	TRIAL_RESULT 0	4112	.	.	sjw.edf	RIGHT	4068	1845764	Full Trial Period	1841696	111	Trial: 111	1841696	24	¹Ä	Ï´ÒÂ»ú	Ö½Ïä	j	j
sjw	.	.	.	.	.	.	.	.	.	.	1	.	.	.	false	false	Message: -16ms	.	.	.	.	.	.	.	.	.	.	.	TRIALID 111	-16	.	.	sjw.edf	RIGHT	2513	1849308	Full Trial Period	1846795	112	Trial: 112	1846795	14	¸Ö±Ê	¼å±ý	Ì«Ñô	j	j
sjw	.	.	.	.	.	.	.	.	.	.	2	.	.	.	false	false	Message: -1ms	.	.	.	.	.	.	.	.	.	.	.	RECCFG CR 1000 2 0 R	-1	.	.	sjw.edf	RIGHT	2513	1849308	Full Trial Period	1846795	112	Trial: 112	1846795	14	¸Ö±Ê	¼å±ý	Ì«Ñô	j	j
sjw	.	.	.	.	.	.	.	.	.	.	3	.	.	.	false	false	Message: -1ms	.	.	.	.	.	.	.	.	.	.	.	ELCLCFG TOWER	-1	.	.	sjw.edf	RIGHT	2513	1849308	Full Trial Period	1846795	112	Trial: 112	1846795	14	¸Ö±Ê	¼å±ý	Ì«Ñô	j	j
sjw	.	.	.	.	.	.	.	.	.	.	4	.	.	.	false	false	Message: -1ms	.	.	.	.	.	.	.	.	.	.	.	GAZE_COORDS 0.00 0.00 1023.00 767.00	-1	.	.	sjw.edf	RIGHT	2513	1849308	Full Trial Period	1846795	112	Trial: 112	1846795	14	¸Ö±Ê	¼å±ý	Ì«Ñô	j	j
sjw	.	.	.	.	.	.	.	.	.	.	5	.	.	.	false	false	Message: -1ms	.	.	.	.	.	.	.	.	.	.	.	THRESHOLDS R 105 224	-1	.	.	sjw.edf	RIGHT	2513	1849308	Full Trial Period	1846795	112	Trial: 112	1846795	14	¸Ö±Ê	¼å±ý	Ì«Ñô	j	j
sjw	.	.	.	.	.	.	.	.	.	.	6	.	.	.	false	false	Message: -1ms	.	.	.	.	.	.	.	.	.	.	.	ELCL_PROC CENTROID (3)	-1	.	.	sjw.edf	RIGHT	2513	1849308	Full Trial Period	1846795	112	Trial: 112	1846795	14	¸Ö±Ê	¼å±ý	Ì«Ñô	j	j
sjw	.	.	.	.	.	.	.	.	.	.	7	.	.	.	false	false	Message: -1ms	.	.	.	.	.	.	.	.	.	.	.	ELCL_PCR_PARAM 5 3.0	-1	.	.	sjw.edf	RIGHT	2513	1849308	Full Trial Period	1846795	112	Trial: 112	1846795	14	¸Ö±Ê	¼å±ý	Ì«Ñô	j	j
sjw	.	.	.	.	.	.	.	.	.	.	8	.	.	.	false	true	Message: 0ms	.	.	.	.	.	.	.	.	.	.	.	!MODE RECORD CR 1000 2 0 R	0	.	.	sjw.edf	RIGHT	2513	1849308	Full Trial Period	1846795	112	Trial: 112	1846795	14	¸Ö±Ê	¼å±ý	Ì«Ñô	j	j
sjw	.	.	.	.	319	325	1	7	180.40	401.00	9	.	.	.	false	false	Message: 42ms	.	.	.	.	.	.	.	.	.	.	.	SYNCTIME	42	180.40	401.00	sjw.edf	RIGHT	2513	1849308	Full Trial Period	1846795	112	Trial: 112	1846795	14	¸Ö±Ê	¼å±ý	Ì«Ñô	j	j
sjw	.	.	.	.	.	.	.	.	.	.	10	.	.	.	false	false	Message: 820ms	13.53	260.26	52	845	572.50	400.10	3	515.00	794	169.20	401.00	INVISIBLE_BOUNDARY[1]	820	.	.	sjw.edf	RIGHT	2513	1849308	Full Trial Period	1846795	112	Trial: 112	1846795	14	¸Ö±Ê	¼å±ý	Ì«Ñô	j	j
sjw	.	.	.	.	.	.	.	.	.	.	11	.	.	.	false	false	Message: 825ms	13.53	260.26	52	845	572.50	400.10	3	515.00	794	169.20	401.00	SYNCTIME	825	.	.	sjw.edf	RIGHT	2513	1849308	Full Trial Period	1846795	112	Trial: 112	1846795	14	¸Ö±Ê	¼å±ý	Ì«Ñô	j	j
sjw	.	.	.	.	.	.	.	.	.	.	12	.	.	.	false	false	Message: 1933ms	9.41	200.24	47	1955	894.40	421.60	7	355.10	1909	611.90	408.70	INVISIBLE_BOUNDARY[2]	1933	.	.	sjw.edf	RIGHT	2513	1849308	Full Trial Period	1846795	112	Trial: 112	1846795	14	¸Ö±Ê	¼å±ý	Ì«Ñô	j	j
sjw	.	.	.	.	.	.	.	.	.	.	13	.	.	.	false	false	Message: 1942ms	9.41	200.24	47	1955	894.40	421.60	7	355.10	1909	611.90	408.70	SYNCTIME	1942	.	.	sjw.edf	RIGHT	2513	1849308	Full Trial Period	1846795	112	Trial: 112	1846795	14	¸Ö±Ê	¼å±ý	Ì«Ñô	j	j
sjw	.	.	.	.	.	.	.	.	.	.	14	.	.	.	false	false	Message: 2495ms	10.47	243.38	43	2511	599.50	406.60	9	335.20	2469	914.30	427.60	KEYBOARD	2495	.	.	sjw.edf	RIGHT	2513	1849308	Full Trial Period	1846795	112	Trial: 112	1846795	14	¸Ö±Ê	¼å±ý	Ì«Ñô	j	j
sjw	.	.	.	.	.	.	.	.	.	.	15	.	.	.	false	false	Message: 2560ms	.	.	.	.	.	.	.	.	.	.	.	TRIAL_RESULT 0	2560	.	.	sjw.edf	RIGHT	2513	1849308	Full Trial Period	1846795	112	Trial: 112	1846795	14	¸Ö±Ê	¼å±ý	Ì«Ñô	j	j
sjw	.	.	.	.	.	.	.	.	.	.	1	.	.	.	false	false	Message: -15ms	.	.	.	.	.	.	.	.	.	.	.	TRIALID 112	-15	.	.	sjw.edf	RIGHT	3003	1853438	Full Trial Period	1850435	113	Trial: 113	1850435	51	¶ú¶ä	Ç¯×Ó	Ô²¹æ	j	j
sjw	.	.	.	.	.	.	.	.	.	.	2	.	.	.	false	false	Message: -1ms	.	.	.	.	.	.	.	.	.	.	.	RECCFG CR 1000 2 0 R	-1	.	.	sjw.edf	RIGHT	3003	1853438	Full Trial Period	1850435	113	Trial: 113	1850435	51	¶ú¶ä	Ç¯×Ó	Ô²¹æ	j	j
sjw	.	.	.	.	.	.	.	.	.	.	3	.	.	.	false	false	Message: -1ms	.	.	.	.	.	.	.	.	.	.	.	ELCLCFG TOWER	-1	.	.	sjw.edf	RIGHT	3003	1853438	Full Trial Period	1850435	113	Trial: 113	1850435	51	¶ú¶ä	Ç¯×Ó	Ô²¹æ	j	j
sjw	.	.	.	.	.	.	.	.	.	.	4	.	.	.	false	false	Message: -1ms	.	.	.	.	.	.	.	.	.	.	.	GAZE_COORDS 0.00 0.00 1023.00 767.00	-1	.	.	sjw.edf	RIGHT	3003	1853438	Full Trial Period	1850435	113	Trial: 113	1850435	51	¶ú¶ä	Ç¯×Ó	Ô²¹æ	j	j
sjw	.	.	.	.	.	.	.	.	.	.	5	.	.	.	false	false	Message: -1ms	.	.	.	.	.	.	.	.	.	.	.	THRESHOLDS R 105 224	-1	.	.	sjw.edf	RIGHT	3003	1853438	Full Trial Period	1850435	113	Trial: 113	1850435	51	¶ú¶ä	Ç¯×Ó	Ô²¹æ	j	j
sjw	.	.	.	.	.	.	.	.	.	.	6	.	.	.	false	false	Message: -1ms	.	.	.	.	.	.	.	.	.	.	.	ELCL_PROC CENTROID (3)	-1	.	.	sjw.edf	RIGHT	3003	1853438	Full Trial Period	1850435	113	Trial: 113	1850435	51	¶ú¶ä	Ç¯×Ó	Ô²¹æ	j	j
sjw	.	.	.	.	.	.	.	.	.	.	7	.	.	.	false	false	Message: -1ms	.	.	.	.	.	.	.	.	.	.	.	ELCL_PCR_PARAM 5 3.0	-1	.	.	sjw.edf	RIGHT	3003	1853438	Full Trial Period	1850435	113	Trial: 113	1850435	51	¶ú¶ä	Ç¯×Ó	Ô²¹æ	j	j
sjw	.	.	.	.	.	.	.	.	.	.	8	.	.	.	false	true	Message: 0ms	.	.	.	.	.	.	.	.	.	.	.	!MODE RECORD CR 1000 2 0 R	0	.	.	sjw.edf	RIGHT	3003	1853438	Full Trial Period	1850435	113	Trial: 113	1850435	51	¶ú¶ä	Ç¯×Ó	Ô²¹æ	j	j
sjw	.	.	.	.	437	443	1	7	182.80	395.10	9	.	.	.	false	false	Message: 43ms	.	.	.	.	.	.	.	.	.	.	.	SYNCTIME	43	182.80	395.10	sjw.edf	RIGHT	3003	1853438	Full Trial Period	1850435	113	Trial: 113	1850435	51	¶ú¶ä	Ç¯×Ó	Ô²¹æ	j	j
sjw	.	.	.	.	.	.	.	.	.	.	10	.	.	.	false	false	Message: 469ms	12.51	250.12	50	493	559.80	403.60	1	509.20	444	188.50	394.00	INVISIBLE_BOUNDARY[1]	469	.	.	sjw.edf	RIGHT	3003	1853438	Full Trial Period	1850435	113	Trial: 113	1850435	51	¶ú¶ä	Ç¯×Ó	Ô²¹æ	j	j
sjw	.	.	.	.	.	.	.	.	.	.	11	.	.	.	false	false	Message: 476ms	12.51	250.12	50	493	559.80	403.60	1	509.20	444	188.50	394.00	SYNCTIME	476	.	.	sjw.edf	RIGHT	3003	1853438	Full Trial Period	1850435	113	Trial: 113	1850435	51	¶ú¶ä	Ç¯×Ó	Ô²¹æ	j	j
sjw	.	.	.	.	.	.	.	.	.	.	12	.	.	.	false	false	Message: 1265ms	8.34	219.56	38	1273	864.00	419.10	4	492.40	1236	646.00	303.60	INVISIBLE_BOUNDARY[2]	1265	.	.	sjw.edf	RIGHT	3003	1853438	Full Trial Period	1850435	113	Trial: 113	1850435	51	¶ú¶ä	Ç¯×Ó	Ô²¹æ	j	j
sjw	.	.	.	.	211	1484	5	1274	863.60	426.90	13	.	.	.	false	false	Message: 1276ms	.	.	.	.	.	.	.	.	.	.	.	SYNCTIME	1276	863.60	426.90	sjw.edf	RIGHT	3003	1853438	Full Trial Period	1850435	113	Trial: 113	1850435	51	¶ú¶ä	Ç¯×Ó	Ô²¹æ	j	j
sjw	.	.	.	.	325	3001	9	2677	918.00	416.90	14	.	.	.	false	false	Message: 2984ms	.	.	.	.	.	.	.	.	.	.	.	KEYBOARD	2984	918.00	416.90	sjw.edf	RIGHT	3003	1853438	Full Trial Period	1850435	113	Trial: 113	1850435	51	¶ú¶ä	Ç¯×Ó	Ô²¹æ	j	j
sjw	.	.	.	.	.	.	.	.	.	.	15	.	.	.	false	false	Message: 3048ms	.	.	.	.	.	.	.	.	.	.	.	TRIAL_RESULT 0	3048	.	.	sjw.edf	RIGHT	3003	1853438	Full Trial Period	1850435	113	Trial: 113	1850435	51	¶ú¶ä	Ç¯×Ó	Ô²¹æ	j	j
sjw	.	.	.	.	.	.	.	.	.	.	1	.	.	.	false	false	Message: -27ms	.	.	.	.	.	.	.	.	.	.	.	TRIALID 113	-27	.	.	sjw.edf	RIGHT	4677	1859182	Full Trial Period	1854505	114	Trial: 114	1854505	105	²å×ù	Êá×Ó	Ö±³ß	j	j
sjw	.	.	.	.	.	.	.	.	.	.	2	.	.	.	false	false	Message: -1ms	.	.	.	.	.	.	.	.	.	.	.	RECCFG CR 1000 2 0 R	-1	.	.	sjw.edf	RIGHT	4677	1859182	Full Trial Period	1854505	114	Trial: 114	1854505	105	²å×ù	Êá×Ó	Ö±³ß	j	j
sjw	.	.	.	.	.	.	.	.	.	.	3	.	.	.	false	false	Message: -1ms	.	.	.	.	.	.	.	.	.	.	.	ELCLCFG TOWER	-1	.	.	sjw.edf	RIGHT	4677	1859182	Full Trial Period	1854505	114	Trial: 114	1854505	105	²å×ù	Êá×Ó	Ö±³ß	j	j
sjw	.	.	.	.	.	.	.	.	.	.	4	.	.	.	false	false	Message: -1ms	.	.	.	.	.	.	.	.	.	.	.	GAZE_COORDS 0.00 0.00 1023.00 767.00	-1	.	.	sjw.edf	RIGHT	4677	1859182	Full Trial Period	1854505	114	Trial: 114	1854505	105	²å×ù	Êá×Ó	Ö±³ß	j	j
sjw	.	.	.	.	.	.	.	.	.	.	5	.	.	.	false	false	Message: -1ms	.	.	.	.	.	.	.	.	.	.	.	THRESHOLDS R 105 224	-1	.	.	sjw.edf	RIGHT	4677	1859182	Full Trial Period	1854505	114	Trial: 114	1854505	105	²å×ù	Êá×Ó	Ö±³ß	j	j
sjw	.	.	.	.	.	.	.	.	.	.	6	.	.	.	false	false	Message: -1ms	.	.	.	.	.	.	.	.	.	.	.	ELCL_PROC CENTROID (3)	-1	.	.	sjw.edf	RIGHT	4677	1859182	Full Trial Period	1854505	114	Trial: 114	1854505	105	²å×ù	Êá×Ó	Ö±³ß	j	j
sjw	.	.	.	.	.	.	.	.	.	.	7	.	.	.	false	false	Message: -1ms	.	.	.	.	.	.	.	.	.	.	.	ELCL_PCR_PARAM 5 3.0	-1	.	.	sjw.edf	RIGHT	4677	1859182	Full Trial Period	1854505	114	Trial: 114	1854505	105	²å×ù	Êá×Ó	Ö±³ß	j	j
sjw	.	.	.	.	.	.	.	.	.	.	8	.	.	.	false	true	Message: 0ms	.	.	.	.	.	.	.	.	.	.	.	!MODE RECORD CR 1000 2 0 R	0	.	.	sjw.edf	RIGHT	4677	1859182	Full Trial Period	1854505	114	Trial: 114	1854505	105	²å×ù	Êá×Ó	Ö±³ß	j	j
sjw	.	.	.	.	264	270	1	7	171.20	386.20	9	.	.	.	false	false	Message: 48ms	.	.	.	.	.	.	.	.	.	.	.	SYNCTIME	48	171.20	386.20	sjw.edf	RIGHT	4677	1859182	Full Trial Period	1854505	114	Trial: 114	1854505	105	²å×ù	Êá×Ó	Ö±³ß	j	j
sjw	.	.	.	.	.	.	.	.	.	.	10	.	.	.	false	false	Message: 535ms	12.21	239.38	51	560	559.20	379.40	2	479.60	510	197.50	393.40	INVISIBLE_BOUNDARY[1]	535	.	.	sjw.edf	RIGHT	4677	1859182	Full Trial Period	1854505	114	Trial: 114	1854505	105	²å×ù	Êá×Ó	Ö±³ß	j	j
sjw	.	.	.	.	.	.	.	.	.	.	11	.	.	.	false	false	Message: 539ms	12.21	239.38	51	560	559.20	379.40	2	479.60	510	197.50	393.40	SYNCTIME	539	.	.	sjw.edf	RIGHT	4677	1859182	Full Trial Period	1854505	114	Trial: 114	1854505	105	²å×ù	Êá×Ó	Ö±³ß	j	j
sjw	.	.	.	.	.	.	.	.	.	.	12	.	.	.	false	false	Message: 1638ms	7.50	141.52	53	1660	792.50	394.30	4	349.60	1608	571.60	376.60	INVISIBLE_BOUNDARY[2]	1638	.	.	sjw.edf	RIGHT	4677	1859182	Full Trial Period	1854505	114	Trial: 114	1854505	105	²å×ù	Êá×Ó	Ö±³ß	j	j
sjw	.	.	.	.	.	.	.	.	.	.	13	.	.	.	false	false	Message: 1647ms	7.50	141.52	53	1660	792.50	394.30	4	349.60	1608	571.60	376.60	SYNCTIME	1647	.	.	sjw.edf	RIGHT	4677	1859182	Full Trial Period	1854505	114	Trial: 114	1854505	105	²å×ù	Êá×Ó	Ö±³ß	j	j
sjw	.	.	.	.	152	4675	13	4524	833.30	317.90	14	.	.	.	false	false	Message: 4658ms	.	.	.	.	.	.	.	.	.	.	.	KEYBOARD	4658	833.30	317.90	sjw.edf	RIGHT	4677	1859182	Full Trial Period	1854505	114	Trial: 114	1854505	105	²å×ù	Êá×Ó	Ö±³ß	j	j
sjw	.	.	.	.	.	.	.	.	.	.	15	.	.	.	false	false	Message: 4719ms	.	.	.	.	.	.	.	.	.	.	.	TRIAL_RESULT 0	4719	.	.	sjw.edf	RIGHT	4677	1859182	Full Trial Period	1854505	114	Trial: 114	1854505	105	²å×ù	Êá×Ó	Ö±³ß	j	j
sjw	.	.	.	.	.	.	.	.	.	.	1	.	.	.	false	false	Message: -16ms	.	.	.	.	.	.	.	.	.	.	.	TRIALID 114	-16	.	.	sjw.edf	RIGHT	4206	1866190	Full Trial Period	1861984	115	Trial: 115	1861984	22	Ö½Ïä	Ï´ÒÂ»ú	×ÔÐÐ³µ	f	f
sjw	.	.	.	.	.	.	.	.	.	.	2	.	.	.	false	false	Message: -1ms	.	.	.	.	.	.	.	.	.	.	.	RECCFG CR 1000 2 0 R	-1	.	.	sjw.edf	RIGHT	4206	1866190	Full Trial Period	1861984	115	Trial: 115	1861984	22	Ö½Ïä	Ï´ÒÂ»ú	×ÔÐÐ³µ	f	f
sjw	.	.	.	.	.	.	.	.	.	.	3	.	.	.	false	false	Message: -1ms	.	.	.	.	.	.	.	.	.	.	.	ELCLCFG TOWER	-1	.	.	sjw.edf	RIGHT	4206	1866190	Full Trial Period	1861984	115	Trial: 115	1861984	22	Ö½Ïä	Ï´ÒÂ»ú	×ÔÐÐ³µ	f	f
sjw	.	.	.	.	.	.	.	.	.	.	4	.	.	.	false	false	Message: -1ms	.	.	.	.	.	.	.	.	.	.	.	GAZE_COORDS 0.00 0.00 1023.00 767.00	-1	.	.	sjw.edf	RIGHT	4206	1866190	Full Trial Period	1861984	115	Trial: 115	1861984	22	Ö½Ïä	Ï´ÒÂ»ú	×ÔÐÐ³µ	f	f
sjw	.	.	.	.	.	.	.	.	.	.	5	.	.	.	false	false	Message: -1ms	.	.	.	.	.	.	.	.	.	.	.	THRESHOLDS R 105 224	-1	.	.	sjw.edf	RIGHT	4206	1866190	Full Trial Period	1861984	115	Trial: 115	1861984	22	Ö½Ïä	Ï´ÒÂ»ú	×ÔÐÐ³µ	f	f
sjw	.	.	.	.	.	.	.	.	.	.	6	.	.	.	false	false	Message: -1ms	.	.	.	.	.	.	.	.	.	.	.	ELCL_PROC CENTROID (3)	-1	.	.	sjw.edf	RIGHT	4206	1866190	Full Trial Period	1861984	115	Trial: 115	1861984	22	Ö½Ïä	Ï´ÒÂ»ú	×ÔÐÐ³µ	f	f
sjw	.	.	.	.	.	.	.	.	.	.	7	.	.	.	false	false	Message: -1ms	.	.	.	.	.	.	.	.	.	.	.	ELCL_PCR_PARAM 5 3.0	-1	.	.	sjw.edf	RIGHT	4206	1866190	Full Trial Period	1861984	115	Trial: 115	1861984	22	Ö½Ïä	Ï´ÒÂ»ú	×ÔÐÐ³µ	f	f
sjw	.	.	.	.	.	.	.	.	.	.	8	.	.	.	false	true	Message: 0ms	.	.	.	.	.	.	.	.	.	.	.	!MODE RECORD CR 1000 2 0 R	0	.	.	sjw.edf	RIGHT	4206	1866190	Full Trial Period	1861984	115	Trial: 115	1861984	22	Ö½Ïä	Ï´ÒÂ»ú	×ÔÐÐ³µ	f	f
sjw	.	.	.	.	338	344	1	7	169.90	397.00	9	.	.	.	false	false	Message: 43ms	.	.	.	.	.	.	.	.	.	.	.	SYNCTIME	43	169.90	397.00	sjw.edf	RIGHT	4206	1866190	Full Trial Period	1861984	115	Trial: 115	1861984	22	Ö½Ïä	Ï´ÒÂ»ú	×ÔÐÐ³µ	f	f
sjw	.	.	.	.	.	.	.	.	.	.	10	.	.	.	false	false	Message: 652ms	8.78	27.96	314	745	457.60	354.50	2	743.30	432	200.30	387.00	INVISIBLE_BOUNDARY[1]	652	.	.	sjw.edf	RIGHT	4206	1866190	Full Trial Period	1861984	115	Trial: 115	1861984	22	Ö½Ïä	Ï´ÒÂ»ú	×ÔÐÐ³µ	f	f
sjw	.	.	.	.	.	.	.	.	.	.	11	.	.	.	false	false	Message: 659ms	8.78	27.96	314	745	457.60	354.50	2	743.30	432	200.30	387.00	SYNCTIME	659	.	.	sjw.edf	RIGHT	4206	1866190	Full Trial Period	1861984	115	Trial: 115	1861984	22	Ö½Ïä	Ï´ÒÂ»ú	×ÔÐÐ³µ	f	f
sjw	.	.	.	.	.	.	.	.	.	.	12	.	.	.	false	false	Message: 1711ms	8.52	173.86	49	1726	809.90	387.90	7	425.60	1678	558.60	373.30	INVISIBLE_BOUNDARY[2]	1711	.	.	sjw.edf	RIGHT	4206	1866190	Full Trial Period	1861984	115	Trial: 115	1861984	22	Ö½Ïä	Ï´ÒÂ»ú	×ÔÐÐ³µ	f	f
sjw	.	.	.	.	.	.	.	.	.	.	13	.	.	.	false	false	Message: 1717ms	8.52	173.86	49	1726	809.90	387.90	7	425.60	1678	558.60	373.30	SYNCTIME	1717	.	.	sjw.edf	RIGHT	4206	1866190	Full Trial Period	1861984	115	Trial: 115	1861984	22	Ö½Ïä	Ï´ÒÂ»ú	×ÔÐÐ³µ	f	f
sjw	.	.	.	.	82	4204	13	4123	856.60	356.90	14	.	.	.	false	false	Message: 4186ms	.	.	.	.	.	.	.	.	.	.	.	KEYBOARD	4186	856.60	356.90	sjw.edf	RIGHT	4206	1866190	Full Trial Period	1861984	115	Trial: 115	1861984	22	Ö½Ïä	Ï´ÒÂ»ú	×ÔÐÐ³µ	f	f
sjw	.	.	.	.	.	.	.	.	.	.	15	.	.	.	false	false	Message: 4242ms	.	.	.	.	.	.	.	.	.	.	.	TRIAL_RESULT 0	4242	.	.	sjw.edf	RIGHT	4206	1866190	Full Trial Period	1861984	115	Trial: 115	1861984	22	Ö½Ïä	Ï´ÒÂ»ú	×ÔÐÐ³µ	f	f
sjw	.	.	.	.	.	.	.	.	.	.	1	.	.	.	false	false	Message: -16ms	.	.	.	.	.	.	.	.	.	.	.	TRIALID 115	-16	.	.	sjw.edf	RIGHT	4993	1873318	Full Trial Period	1868325	116	Trial: 116	1868325	58	ÏãÑÌ	¸Ö±Ê	º£ëà	f	f
sjw	.	.	.	.	.	.	.	.	.	.	2	.	.	.	false	false	Message: -1ms	.	.	.	.	.	.	.	.	.	.	.	RECCFG CR 1000 2 0 R	-1	.	.	sjw.edf	RIGHT	4993	1873318	Full Trial Period	1868325	116	Trial: 116	1868325	58	ÏãÑÌ	¸Ö±Ê	º£ëà	f	f
sjw	.	.	.	.	.	.	.	.	.	.	3	.	.	.	false	false	Message: -1ms	.	.	.	.	.	.	.	.	.	.	.	ELCLCFG TOWER	-1	.	.	sjw.edf	RIGHT	4993	1873318	Full Trial Period	1868325	116	Trial: 116	1868325	58	ÏãÑÌ	¸Ö±Ê	º£ëà	f	f
sjw	.	.	.	.	.	.	.	.	.	.	4	.	.	.	false	false	Message: -1ms	.	.	.	.	.	.	.	.	.	.	.	GAZE_COORDS 0.00 0.00 1023.00 767.00	-1	.	.	sjw.edf	RIGHT	4993	1873318	Full Trial Period	1868325	116	Trial: 116	1868325	58	ÏãÑÌ	¸Ö±Ê	º£ëà	f	f
sjw	.	.	.	.	.	.	.	.	.	.	5	.	.	.	false	false	Message: -1ms	.	.	.	.	.	.	.	.	.	.	.	THRESHOLDS R 105 224	-1	.	.	sjw.edf	RIGHT	4993	1873318	Full Trial Period	1868325	116	Trial: 116	1868325	58	ÏãÑÌ	¸Ö±Ê	º£ëà	f	f
sjw	.	.	.	.	.	.	.	.	.	.	6	.	.	.	false	false	Message: -1ms	.	.	.	.	.	.	.	.	.	.	.	ELCL_PROC CENTROID (3)	-1	.	.	sjw.edf	RIGHT	4993	1873318	Full Trial Period	1868325	116	Trial: 116	1868325	58	ÏãÑÌ	¸Ö±Ê	º£ëà	f	f
sjw	.	.	.	.	.	.	.	.	.	.	7	.	.	.	false	false	Message: -1ms	.	.	.	.	.	.	.	.	.	.	.	ELCL_PCR_PARAM 5 3.0	-1	.	.	sjw.edf	RIGHT	4993	1873318	Full Trial Period	1868325	116	Trial: 116	1868325	58	ÏãÑÌ	¸Ö±Ê	º£ëà	f	f
sjw	.	.	.	.	.	.	.	.	.	.	8	.	.	.	false	true	Message: 0ms	.	.	.	.	.	.	.	.	.	.	.	!MODE RECORD CR 1000 2 0 R	0	.	.	sjw.edf	RIGHT	4993	1873318	Full Trial Period	1868325	116	Trial: 116	1868325	58	ÏãÑÌ	¸Ö±Ê	º£ëà	f	f
sjw	.	.	.	.	.	.	.	.	.	.	9	.	.	.	false	false	Message: 42ms	.	.	.	.	.	.	.	.	.	.	.	SYNCTIME	42	.	.	sjw.edf	RIGHT	4993	1873318	Full Trial Period	1868325	116	Trial: 116	1868325	58	ÏãÑÌ	¸Ö±Ê	º£ëà	f	f
sjw	.	.	.	.	.	.	.	.	.	.	10	.	.	.	false	false	Message: 694ms	10.89	231.77	47	716	526.20	377.00	3	470.30	670	203.90	386.20	INVISIBLE_BOUNDARY[1]	694	.	.	sjw.edf	RIGHT	4993	1873318	Full Trial Period	1868325	116	Trial: 116	1868325	58	ÏãÑÌ	¸Ö±Ê	º£ëà	f	f
sjw	.	.	.	.	.	.	.	.	.	.	11	.	.	.	false	false	Message: 700ms	10.89	231.77	47	716	526.20	377.00	3	470.30	670	203.90	386.20	SYNCTIME	700	.	.	sjw.edf	RIGHT	4993	1873318	Full Trial Period	1868325	116	Trial: 116	1868325	58	ÏãÑÌ	¸Ö±Ê	º£ëà	f	f
sjw	.	.	.	.	.	.	.	.	.	.	12	.	.	.	false	false	Message: 1435ms	7.23	160.60	45	1457	856.70	404.40	6	295.80	1413	641.50	389.70	INVISIBLE_BOUNDARY[2]	1435	.	.	sjw.edf	RIGHT	4993	1873318	Full Trial Period	1868325	116	Trial: 116	1868325	58	ÏãÑÌ	¸Ö±Ê	º£ëà	f	f
sjw	.	.	.	.	.	.	.	.	.	.	13	.	.	.	false	false	Message: 1442ms	7.23	160.60	45	1457	856.70	404.40	6	295.80	1413	641.50	389.70	SYNCTIME	1442	.	.	sjw.edf	RIGHT	4993	1873318	Full Trial Period	1868325	116	Trial: 116	1868325	58	ÏãÑÌ	¸Ö±Ê	º£ëà	f	f
sjw	.	.	.	.	.	.	.	.	.	.	14	.	.	.	false	false	Message: 4974ms	9.16	130.87	70	4991	837.50	325.90	17	593.80	4922	570.50	291.60	KEYBOARD	4974	.	.	sjw.edf	RIGHT	4993	1873318	Full Trial Period	1868325	116	Trial: 116	1868325	58	ÏãÑÌ	¸Ö±Ê	º£ëà	f	f
sjw	.	.	.	.	.	.	.	.	.	.	15	.	.	.	false	false	Message: 5035ms	.	.	.	.	.	.	.	.	.	.	.	TRIAL_RESULT 0	5035	.	.	sjw.edf	RIGHT	4993	1873318	Full Trial Period	1868325	116	Trial: 116	1868325	58	ÏãÑÌ	¸Ö±Ê	º£ëà	f	f
sjw	.	.	.	.	.	.	.	.	.	.	1	.	.	.	false	false	Message: -17ms	.	.	.	.	.	.	.	.	.	.	.	TRIALID 116	-17	.	.	sjw.edf	RIGHT	5299	1896321	Full Trial Period	1891022	117	Trial: 117	1891022	69	Ç¦±Ê	éÏé­Çò	ÄûÃÊ	j	j
sjw	.	.	.	.	.	.	.	.	.	.	2	.	.	.	false	false	Message: -1ms	.	.	.	.	.	.	.	.	.	.	.	RECCFG CR 1000 2 0 R	-1	.	.	sjw.edf	RIGHT	5299	1896321	Full Trial Period	1891022	117	Trial: 117	1891022	69	Ç¦±Ê	éÏé­Çò	ÄûÃÊ	j	j
sjw	.	.	.	.	.	.	.	.	.	.	3	.	.	.	false	false	Message: -1ms	.	.	.	.	.	.	.	.	.	.	.	ELCLCFG TOWER	-1	.	.	sjw.edf	RIGHT	5299	1896321	Full Trial Period	1891022	117	Trial: 117	1891022	69	Ç¦±Ê	éÏé­Çò	ÄûÃÊ	j	j
sjw	.	.	.	.	.	.	.	.	.	.	4	.	.	.	false	false	Message: -1ms	.	.	.	.	.	.	.	.	.	.	.	GAZE_COORDS 0.00 0.00 1023.00 767.00	-1	.	.	sjw.edf	RIGHT	5299	1896321	Full Trial Period	1891022	117	Trial: 117	1891022	69	Ç¦±Ê	éÏé­Çò	ÄûÃÊ	j	j
sjw	.	.	.	.	.	.	.	.	.	.	5	.	.	.	false	false	Message: -1ms	.	.	.	.	.	.	.	.	.	.	.	THRESHOLDS R 105 224	-1	.	.	sjw.edf	RIGHT	5299	1896321	Full Trial Period	1891022	117	Trial: 117	1891022	69	Ç¦±Ê	éÏé­Çò	ÄûÃÊ	j	j
sjw	.	.	.	.	.	.	.	.	.	.	6	.	.	.	false	false	Message: -1ms	.	.	.	.	.	.	.	.	.	.	.	ELCL_PROC CENTROID (3)	-1	.	.	sjw.edf	RIGHT	5299	1896321	Full Trial Period	1891022	117	Trial: 117	1891022	69	Ç¦±Ê	éÏé­Çò	ÄûÃÊ	j	j
sjw	.	.	.	.	.	.	.	.	.	.	7	.	.	.	false	false	Message: -1ms	.	.	.	.	.	.	.	.	.	.	.	ELCL_PCR_PARAM 5 3.0	-1	.	.	sjw.edf	RIGHT	5299	1896321	Full Trial Period	1891022	117	Trial: 117	1891022	69	Ç¦±Ê	éÏé­Çò	ÄûÃÊ	j	j
sjw	.	.	.	.	.	.	.	.	.	.	8	.	.	.	false	true	Message: 0ms	.	.	.	.	.	.	.	.	.	.	.	!MODE RECORD CR 1000 2 0 R	0	.	.	sjw.edf	RIGHT	5299	1896321	Full Trial Period	1891022	117	Trial: 117	1891022	69	Ç¦±Ê	éÏé­Çò	ÄûÃÊ	j	j
sjw	.	.	.	.	373	379	1	7	181.90	394.40	9	.	.	.	false	false	Message: 41ms	.	.	.	.	.	.	.	.	.	.	.	SYNCTIME	41	181.90	394.40	sjw.edf	RIGHT	5299	1896321	Full Trial Period	1891022	117	Trial: 117	1891022	69	Ç¦±Ê	éÏé­Çò	ÄûÃÊ	j	j
sjw	.	.	.	.	.	.	.	.	.	.	10	.	.	.	false	false	Message: 749ms	12.01	235.56	51	774	553.70	389.90	2	454.90	724	198.10	389.50	INVISIBLE_BOUNDARY[1]	749	.	.	sjw.edf	RIGHT	5299	1896321	Full Trial Period	1891022	117	Trial: 117	1891022	69	Ç¦±Ê	éÏé­Çò	ÄûÃÊ	j	j
sjw	.	.	.	.	.	.	.	.	.	.	11	.	.	.	false	false	Message: 758ms	12.01	235.56	51	774	553.70	389.90	2	454.90	724	198.10	389.50	SYNCTIME	758	.	.	sjw.edf	RIGHT	5299	1896321	Full Trial Period	1891022	117	Trial: 117	1891022	69	Ç¦±Ê	éÏé­Çò	ÄûÃÊ	j	j
sjw	.	.	.	.	.	.	.	.	.	.	12	.	.	.	false	false	Message: 1800ms	6.86	156.00	44	1831	944.00	437.90	5	328.60	1788	736.80	408.80	INVISIBLE_BOUNDARY[2]	1800	.	.	sjw.edf	RIGHT	5299	1896321	Full Trial Period	1891022	117	Trial: 117	1891022	69	Ç¦±Ê	éÏé­Çò	ÄûÃÊ	j	j
sjw	.	.	.	.	.	.	.	.	.	.	13	.	.	.	false	false	Message: 1807ms	6.86	156.00	44	1831	944.00	437.90	5	328.60	1788	736.80	408.80	SYNCTIME	1807	.	.	sjw.edf	RIGHT	5299	1896321	Full Trial Period	1891022	117	Trial: 117	1891022	69	Ç¦±Ê	éÏé­Çò	ÄûÃÊ	j	j
sjw	.	.	.	.	459	5297	12	4839	819.10	326.00	14	.	.	.	false	false	Message: 5280ms	.	.	.	.	.	.	.	.	.	.	.	KEYBOARD	5280	819.10	326.00	sjw.edf	RIGHT	5299	1896321	Full Trial Period	1891022	117	Trial: 117	1891022	69	Ç¦±Ê	éÏé­Çò	ÄûÃÊ	j	j
sjw	.	.	.	.	.	.	.	.	.	.	15	.	.	.	false	false	Message: 5342ms	.	.	.	.	.	.	.	.	.	.	.	TRIAL_RESULT 0	5342	.	.	sjw.edf	RIGHT	5299	1896321	Full Trial Period	1891022	117	Trial: 117	1891022	69	Ç¦±Ê	éÏé­Çò	ÄûÃÊ	j	j
sjw	.	.	.	.	.	.	.	.	.	.	1	.	.	.	false	false	Message: -19ms	.	.	.	.	.	.	.	.	.	.	.	TRIALID 117	-19	.	.	sjw.edf	RIGHT	2921	1900377	Full Trial Period	1897456	118	Trial: 118	1897456	41	¿¨³µ	Ê±ÖÓ	ºÉ°üµ°	j	j
sjw	.	.	.	.	.	.	.	.	.	.	2	.	.	.	false	false	Message: -1ms	.	.	.	.	.	.	.	.	.	.	.	RECCFG CR 1000 2 0 R	-1	.	.	sjw.edf	RIGHT	2921	1900377	Full Trial Period	1897456	118	Trial: 118	1897456	41	¿¨³µ	Ê±ÖÓ	ºÉ°üµ°	j	j
sjw	.	.	.	.	.	.	.	.	.	.	3	.	.	.	false	false	Message: -1ms	.	.	.	.	.	.	.	.	.	.	.	ELCLCFG TOWER	-1	.	.	sjw.edf	RIGHT	2921	1900377	Full Trial Period	1897456	118	Trial: 118	1897456	41	¿¨³µ	Ê±ÖÓ	ºÉ°üµ°	j	j
sjw	.	.	.	.	.	.	.	.	.	.	4	.	.	.	false	false	Message: -1ms	.	.	.	.	.	.	.	.	.	.	.	GAZE_COORDS 0.00 0.00 1023.00 767.00	-1	.	.	sjw.edf	RIGHT	2921	1900377	Full Trial Period	1897456	118	Trial: 118	1897456	41	¿¨³µ	Ê±ÖÓ	ºÉ°üµ°	j	j
sjw	.	.	.	.	.	.	.	.	.	.	5	.	.	.	false	false	Message: -1ms	.	.	.	.	.	.	.	.	.	.	.	THRESHOLDS R 105 224	-1	.	.	sjw.edf	RIGHT	2921	1900377	Full Trial Period	1897456	118	Trial: 118	1897456	41	¿¨³µ	Ê±ÖÓ	ºÉ°üµ°	j	j
sjw	.	.	.	.	.	.	.	.	.	.	6	.	.	.	false	false	Message: -1ms	.	.	.	.	.	.	.	.	.	.	.	ELCL_PROC CENTROID (3)	-1	.	.	sjw.edf	RIGHT	2921	1900377	Full Trial Period	1897456	118	Trial: 118	1897456	41	¿¨³µ	Ê±ÖÓ	ºÉ°üµ°	j	j
sjw	.	.	.	.	.	.	.	.	.	.	7	.	.	.	false	false	Message: -1ms	.	.	.	.	.	.	.	.	.	.	.	ELCL_PCR_PARAM 5 3.0	-1	.	.	sjw.edf	RIGHT	2921	1900377	Full Trial Period	1897456	118	Trial: 118	1897456	41	¿¨³µ	Ê±ÖÓ	ºÉ°üµ°	j	j
sjw	.	.	.	.	.	.	.	.	.	.	8	.	.	.	false	true	Message: 0ms	.	.	.	.	.	.	.	.	.	.	.	!MODE RECORD CR 1000 2 0 R	0	.	.	sjw.edf	RIGHT	2921	1900377	Full Trial Period	1897456	118	Trial: 118	1897456	41	¿¨³µ	Ê±ÖÓ	ºÉ°üµ°	j	j
sjw	.	.	.	.	302	308	1	7	176.60	401.10	9	.	.	.	false	false	Message: 47ms	.	.	.	.	.	.	.	.	.	.	.	SYNCTIME	47	176.60	401.10	sjw.edf	RIGHT	2921	1900377	Full Trial Period	1897456	118	Trial: 118	1897456	41	¿¨³µ	Ê±ÖÓ	ºÉ°üµ°	j	j
sjw	.	.	.	.	36	965	4	930	547.30	262.30	10	.	.	.	false	false	Message: 962ms	.	.	.	.	.	.	.	.	.	.	.	INVISIBLE_BOUNDARY[1]	962	547.30	262.30	sjw.edf	RIGHT	2921	1900377	Full Trial Period	1897456	118	Trial: 118	1897456	41	¿¨³µ	Ê±ÖÓ	ºÉ°üµ°	j	j
sjw	.	.	.	.	.	.	.	.	.	.	11	.	.	.	false	false	Message: 972ms	0.69	1.81	382	1347	525.30	263.40	4	627.00	966	545.10	262.60	SYNCTIME	972	.	.	sjw.edf	RIGHT	2921	1900377	Full Trial Period	1897456	118	Trial: 118	1897456	41	¿¨³µ	Ê±ÖÓ	ºÉ°üµ°	j	j
sjw	.	.	.	.	.	.	.	.	.	.	12	.	.	.	false	false	Message: 1755ms	13.54	255.56	53	1767	924.40	413.90	6	720.40	1715	547.60	272.00	INVISIBLE_BOUNDARY[2]	1755	.	.	sjw.edf	RIGHT	2921	1900377	Full Trial Period	1897456	118	Trial: 118	1897456	41	¿¨³µ	Ê±ÖÓ	ºÉ°üµ°	j	j
sjw	.	.	.	.	.	.	.	.	.	.	13	.	.	.	false	false	Message: 1764ms	13.54	255.56	53	1767	924.40	413.90	6	720.40	1715	547.60	272.00	SYNCTIME	1764	.	.	sjw.edf	RIGHT	2921	1900377	Full Trial Period	1897456	118	Trial: 118	1897456	41	¿¨³µ	Ê±ÖÓ	ºÉ°üµ°	j	j
sjw	.	.	.	.	.	.	.	.	.	.	14	.	.	.	false	false	Message: 2902ms	4.93	35.72	138	2919	811.20	295.90	14	559.70	2782	887.10	419.50	KEYBOARD	2902	.	.	sjw.edf	RIGHT	2921	1900377	Full Trial Period	1897456	118	Trial: 118	1897456	41	¿¨³µ	Ê±ÖÓ	ºÉ°üµ°	j	j
sjw	.	.	.	.	.	.	.	.	.	.	15	.	.	.	false	false	Message: 2966ms	.	.	.	.	.	.	.	.	.	.	.	TRIAL_RESULT 0	2966	.	.	sjw.edf	RIGHT	2921	1900377	Full Trial Period	1897456	118	Trial: 118	1897456	41	¿¨³µ	Ê±ÖÓ	ºÉ°üµ°	j	j
sjw	.	.	.	.	.	.	.	.	.	.	1	.	.	.	false	false	Message: -18ms	.	.	.	.	.	.	.	.	.	.	.	TRIALID 118	-18	.	.	sjw.edf	RIGHT	3742	1905113	Full Trial Period	1901371	119	Trial: 119	1901371	106	ÊÁ×Ó	ÄÏ¹Ï	¾ÈÉúÈ¦	f	j
sjw	.	.	.	.	.	.	.	.	.	.	2	.	.	.	false	false	Message: -1ms	.	.	.	.	.	.	.	.	.	.	.	RECCFG CR 1000 2 0 R	-1	.	.	sjw.edf	RIGHT	3742	1905113	Full Trial Period	1901371	119	Trial: 119	1901371	106	ÊÁ×Ó	ÄÏ¹Ï	¾ÈÉúÈ¦	f	j
sjw	.	.	.	.	.	.	.	.	.	.	3	.	.	.	false	false	Message: -1ms	.	.	.	.	.	.	.	.	.	.	.	ELCLCFG TOWER	-1	.	.	sjw.edf	RIGHT	3742	1905113	Full Trial Period	1901371	119	Trial: 119	1901371	106	ÊÁ×Ó	ÄÏ¹Ï	¾ÈÉúÈ¦	f	j
sjw	.	.	.	.	.	.	.	.	.	.	4	.	.	.	false	false	Message: -1ms	.	.	.	.	.	.	.	.	.	.	.	GAZE_COORDS 0.00 0.00 1023.00 767.00	-1	.	.	sjw.edf	RIGHT	3742	1905113	Full Trial Period	1901371	119	Trial: 119	1901371	106	ÊÁ×Ó	ÄÏ¹Ï	¾ÈÉúÈ¦	f	j
sjw	.	.	.	.	.	.	.	.	.	.	5	.	.	.	false	false	Message: -1ms	.	.	.	.	.	.	.	.	.	.	.	THRESHOLDS R 105 224	-1	.	.	sjw.edf	RIGHT	3742	1905113	Full Trial Period	1901371	119	Trial: 119	1901371	106	ÊÁ×Ó	ÄÏ¹Ï	¾ÈÉúÈ¦	f	j
sjw	.	.	.	.	.	.	.	.	.	.	6	.	.	.	false	false	Message: -1ms	.	.	.	.	.	.	.	.	.	.	.	ELCL_PROC CENTROID (3)	-1	.	.	sjw.edf	RIGHT	3742	1905113	Full Trial Period	1901371	119	Trial: 119	1901371	106	ÊÁ×Ó	ÄÏ¹Ï	¾ÈÉúÈ¦	f	j
sjw	.	.	.	.	.	.	.	.	.	.	7	.	.	.	false	false	Message: -1ms	.	.	.	.	.	.	.	.	.	.	.	ELCL_PCR_PARAM 5 3.0	-1	.	.	sjw.edf	RIGHT	3742	1905113	Full Trial Period	1901371	119	Trial: 119	1901371	106	ÊÁ×Ó	ÄÏ¹Ï	¾ÈÉúÈ¦	f	j
sjw	.	.	.	.	.	.	.	.	.	.	8	.	.	.	false	true	Message: 0ms	.	.	.	.	.	.	.	.	.	.	.	!MODE RECORD CR 1000 2 0 R	0	.	.	sjw.edf	RIGHT	3742	1905113	Full Trial Period	1901371	119	Trial: 119	1901371	106	ÊÁ×Ó	ÄÏ¹Ï	¾ÈÉúÈ¦	f	j
sjw	.	.	.	.	205	211	1	7	210.60	391.70	9	.	.	.	false	false	Message: 40ms	.	.	.	.	.	.	.	.	.	.	.	SYNCTIME	40	210.60	391.70	sjw.edf	RIGHT	3742	1905113	Full Trial Period	1901371	119	Trial: 119	1901371	106	ÊÁ×Ó	ÄÏ¹Ï	¾ÈÉúÈ¦	f	j
sjw	.	.	.	.	189	991	5	803	483.60	379.80	10	[1]	1	RECTANGLE_INTERESTAREA	false	false	Message: 864ms	.	.	.	.	.	.	.	.	.	.	.	INVISIBLE_BOUNDARY[1]	864	483.60	379.80	sjw.edf	RIGHT	3742	1905113	Full Trial Period	1901371	119	Trial: 119	1901371	106	ÊÁ×Ó	ÄÏ¹Ï	¾ÈÉúÈ¦	f	j
sjw	.	.	.	.	189	991	5	803	483.60	379.80	11	[1]	1	RECTANGLE_INTERESTAREA	false	false	Message: 874ms	.	.	.	.	.	.	.	.	.	.	.	SYNCTIME	874	483.60	379.80	sjw.edf	RIGHT	3742	1905113	Full Trial Period	1901371	119	Trial: 119	1901371	106	ÊÁ×Ó	ÄÏ¹Ï	¾ÈÉúÈ¦	f	j
sjw	.	.	.	.	.	.	.	.	.	.	12	.	.	.	false	false	Message: 1560ms	7.00	75.23	93	1619	783.90	383.50	7	308.90	1527	577.50	382.80	INVISIBLE_BOUNDARY[2]	1560	.	.	sjw.edf	RIGHT	3742	1905113	Full Trial Period	1901371	119	Trial: 119	1901371	106	ÊÁ×Ó	ÄÏ¹Ï	¾ÈÉúÈ¦	f	j
sjw	.	.	.	.	.	.	.	.	.	.	13	.	.	.	false	false	Message: 1565ms	7.00	75.23	93	1619	783.90	383.50	7	308.90	1527	577.50	382.80	SYNCTIME	1565	.	.	sjw.edf	RIGHT	3742	1905113	Full Trial Period	1901371	119	Trial: 119	1901371	106	ÊÁ×Ó	ÄÏ¹Ï	¾ÈÉúÈ¦	f	j
sjw	.	.	.	.	224	3740	13	3517	817.70	290.70	14	.	.	.	false	false	Message: 3723ms	.	.	.	.	.	.	.	.	.	.	.	KEYBOARD	3723	817.70	290.70	sjw.edf	RIGHT	3742	1905113	Full Trial Period	1901371	119	Trial: 119	1901371	106	ÊÁ×Ó	ÄÏ¹Ï	¾ÈÉúÈ¦	f	j
sjw	.	.	.	.	.	.	.	.	.	.	15	.	.	.	false	false	Message: 3785ms	.	.	.	.	.	.	.	.	.	.	.	TRIAL_RESULT 0	3785	.	.	sjw.edf	RIGHT	3742	1905113	Full Trial Period	1901371	119	Trial: 119	1901371	106	ÊÁ×Ó	ÄÏ¹Ï	¾ÈÉúÈ¦	f	j
sjw	.	.	.	.	.	.	.	.	.	.	1	.	.	.	false	false	Message: -17ms	.	.	.	.	.	.	.	.	.	.	.	TRIALID 119	-17	.	.	sjw.edf	RIGHT	5820	1913922	Full Trial Period	1908102	120	Trial: 120	1908102	109	ÕíÍ·	Ïà¿ò	±Ê¼Ç±¾	j	j
sjw	.	.	.	.	.	.	.	.	.	.	2	.	.	.	false	false	Message: -1ms	.	.	.	.	.	.	.	.	.	.	.	RECCFG CR 1000 2 0 R	-1	.	.	sjw.edf	RIGHT	5820	1913922	Full Trial Period	1908102	120	Trial: 120	1908102	109	ÕíÍ·	Ïà¿ò	±Ê¼Ç±¾	j	j
sjw	.	.	.	.	.	.	.	.	.	.	3	.	.	.	false	false	Message: -1ms	.	.	.	.	.	.	.	.	.	.	.	ELCLCFG TOWER	-1	.	.	sjw.edf	RIGHT	5820	1913922	Full Trial Period	1908102	120	Trial: 120	1908102	109	ÕíÍ·	Ïà¿ò	±Ê¼Ç±¾	j	j
sjw	.	.	.	.	.	.	.	.	.	.	4	.	.	.	false	false	Message: -1ms	.	.	.	.	.	.	.	.	.	.	.	GAZE_COORDS 0.00 0.00 1023.00 767.00	-1	.	.	sjw.edf	RIGHT	5820	1913922	Full Trial Period	1908102	120	Trial: 120	1908102	109	ÕíÍ·	Ïà¿ò	±Ê¼Ç±¾	j	j
sjw	.	.	.	.	.	.	.	.	.	.	5	.	.	.	false	false	Message: -1ms	.	.	.	.	.	.	.	.	.	.	.	THRESHOLDS R 105 224	-1	.	.	sjw.edf	RIGHT	5820	1913922	Full Trial Period	1908102	120	Trial: 120	1908102	109	ÕíÍ·	Ïà¿ò	±Ê¼Ç±¾	j	j
sjw	.	.	.	.	.	.	.	.	.	.	6	.	.	.	false	false	Message: -1ms	.	.	.	.	.	.	.	.	.	.	.	ELCL_PROC CENTROID (3)	-1	.	.	sjw.edf	RIGHT	5820	1913922	Full Trial Period	1908102	120	Trial: 120	1908102	109	ÕíÍ·	Ïà¿ò	±Ê¼Ç±¾	j	j
sjw	.	.	.	.	.	.	.	.	.	.	7	.	.	.	false	false	Message: -1ms	.	.	.	.	.	.	.	.	.	.	.	ELCL_PCR_PARAM 5 3.0	-1	.	.	sjw.edf	RIGHT	5820	1913922	Full Trial Period	1908102	120	Trial: 120	1908102	109	ÕíÍ·	Ïà¿ò	±Ê¼Ç±¾	j	j
sjw	.	.	.	.	.	.	.	.	.	.	8	.	.	.	false	true	Message: 0ms	.	.	.	.	.	.	.	.	.	.	.	!MODE RECORD CR 1000 2 0 R	0	.	.	sjw.edf	RIGHT	5820	1913922	Full Trial Period	1908102	120	Trial: 120	1908102	109	ÕíÍ·	Ïà¿ò	±Ê¼Ç±¾	j	j
sjw	.	.	.	.	319	327	1	9	174.30	398.50	9	.	.	.	false	false	Message: 41ms	.	.	.	.	.	.	.	.	.	.	.	SYNCTIME	41	174.30	398.50	sjw.edf	RIGHT	5820	1913922	Full Trial Period	1908102	120	Trial: 120	1908102	109	ÕíÍ·	Ïà¿ò	±Ê¼Ç±¾	j	j
sjw	.	.	.	.	.	.	.	.	.	.	10	.	.	.	false	false	Message: 1457ms	2.64	9.44	280	1708	527.60	349.60	4	716.80	1429	541.60	276.10	INVISIBLE_BOUNDARY[1]	1457	.	.	sjw.edf	RIGHT	5820	1913922	Full Trial Period	1908102	120	Trial: 120	1908102	109	ÕíÍ·	Ïà¿ò	±Ê¼Ç±¾	j	j
sjw	.	.	.	.	.	.	.	.	.	.	11	.	.	.	false	false	Message: 1466ms	2.64	9.44	280	1708	527.60	349.60	4	716.80	1429	541.60	276.10	SYNCTIME	1466	.	.	sjw.edf	RIGHT	5820	1913922	Full Trial Period	1908102	120	Trial: 120	1908102	109	ÕíÍ·	Ïà¿ò	±Ê¼Ç±¾	j	j
sjw	.	.	.	.	.	.	.	.	.	.	12	.	.	.	false	false	Message: 4250ms	2.56	7.43	345	4578	846.00	397.50	12	622.60	4234	857.90	323.70	INVISIBLE_BOUNDARY[2]	4250	.	.	sjw.edf	RIGHT	5820	1913922	Full Trial Period	1908102	120	Trial: 120	1908102	109	ÕíÍ·	Ïà¿ò	±Ê¼Ç±¾	j	j
sjw	.	.	.	.	.	.	.	.	.	.	13	.	.	.	false	false	Message: 4257ms	2.56	7.43	345	4578	846.00	397.50	12	622.60	4234	857.90	323.70	SYNCTIME	4257	.	.	sjw.edf	RIGHT	5820	1913922	Full Trial Period	1908102	120	Trial: 120	1908102	109	ÕíÍ·	Ïà¿ò	±Ê¼Ç±¾	j	j
sjw	.	.	.	.	157	5818	17	5662	796.50	300.30	14	.	.	.	false	false	Message: 5801ms	.	.	.	.	.	.	.	.	.	.	.	KEYBOARD	5801	796.50	300.30	sjw.edf	RIGHT	5820	1913922	Full Trial Period	1908102	120	Trial: 120	1908102	109	ÕíÍ·	Ïà¿ò	±Ê¼Ç±¾	j	j
sjw	.	.	.	.	.	.	.	.	.	.	15	.	.	.	false	false	Message: 5867ms	.	.	.	.	.	.	.	.	.	.	.	TRIAL_RESULT 0	5867	.	.	sjw.edf	RIGHT	5820	1913922	Full Trial Period	1908102	120	Trial: 120	1908102	109	ÕíÍ·	Ïà¿ò	±Ê¼Ç±¾	j	j
sjw	.	.	.	.	.	.	.	.	.	.	1	.	.	.	false	false	Message: -15ms	.	.	.	.	.	.	.	.	.	.	.	TRIALID 120	-15	.	.	sjw.edf	RIGHT	4624	1925506	Full Trial Period	1920882	121	Trial: 121	1920882	78	ºÉ°üµ°	ºôÀ²È¦	ÊÖïí	j	j
sjw	.	.	.	.	.	.	.	.	.	.	2	.	.	.	false	false	Message: -1ms	.	.	.	.	.	.	.	.	.	.	.	RECCFG CR 1000 2 0 R	-1	.	.	sjw.edf	RIGHT	4624	1925506	Full Trial Period	1920882	121	Trial: 121	1920882	78	ºÉ°üµ°	ºôÀ²È¦	ÊÖïí	j	j
sjw	.	.	.	.	.	.	.	.	.	.	3	.	.	.	false	false	Message: -1ms	.	.	.	.	.	.	.	.	.	.	.	ELCLCFG TOWER	-1	.	.	sjw.edf	RIGHT	4624	1925506	Full Trial Period	1920882	121	Trial: 121	1920882	78	ºÉ°üµ°	ºôÀ²È¦	ÊÖïí	j	j
sjw	.	.	.	.	.	.	.	.	.	.	4	.	.	.	false	false	Message: -1ms	.	.	.	.	.	.	.	.	.	.	.	GAZE_COORDS 0.00 0.00 1023.00 767.00	-1	.	.	sjw.edf	RIGHT	4624	1925506	Full Trial Period	1920882	121	Trial: 121	1920882	78	ºÉ°üµ°	ºôÀ²È¦	ÊÖïí	j	j
sjw	.	.	.	.	.	.	.	.	.	.	5	.	.	.	false	false	Message: -1ms	.	.	.	.	.	.	.	.	.	.	.	THRESHOLDS R 105 224	-1	.	.	sjw.edf	RIGHT	4624	1925506	Full Trial Period	1920882	121	Trial: 121	1920882	78	ºÉ°üµ°	ºôÀ²È¦	ÊÖïí	j	j
sjw	.	.	.	.	.	.	.	.	.	.	6	.	.	.	false	false	Message: -1ms	.	.	.	.	.	.	.	.	.	.	.	ELCL_PROC CENTROID (3)	-1	.	.	sjw.edf	RIGHT	4624	1925506	Full Trial Period	1920882	121	Trial: 121	1920882	78	ºÉ°üµ°	ºôÀ²È¦	ÊÖïí	j	j
sjw	.	.	.	.	.	.	.	.	.	.	7	.	.	.	false	false	Message: -1ms	.	.	.	.	.	.	.	.	.	.	.	ELCL_PCR_PARAM 5 3.0	-1	.	.	sjw.edf	RIGHT	4624	1925506	Full Trial Period	1920882	121	Trial: 121	1920882	78	ºÉ°üµ°	ºôÀ²È¦	ÊÖïí	j	j
sjw	.	.	.	.	.	.	.	.	.	.	8	.	.	.	false	true	Message: 0ms	.	.	.	.	.	.	.	.	.	.	.	!MODE RECORD CR 1000 2 0 R	0	.	.	sjw.edf	RIGHT	4624	1925506	Full Trial Period	1920882	121	Trial: 121	1920882	78	ºÉ°üµ°	ºôÀ²È¦	ÊÖïí	j	j
sjw	.	.	.	.	103	109	1	7	182.80	392.90	9	.	.	.	false	false	Message: 43ms	.	.	.	.	.	.	.	.	.	.	.	SYNCTIME	43	182.80	392.90	sjw.edf	RIGHT	4624	1925506	Full Trial Period	1920882	121	Trial: 121	1920882	78	ºÉ°üµ°	ºôÀ²È¦	ÊÖïí	j	j
[truncated: 426 more rows]
