# Supplementary material for: Shape Representation of Word Was Automatically Activated in the Encoding Phase
Source: PLoS One. 2016 Oct 27;11(10):e0165534. doi: 10.1371/journal.pone.0165534 (PMC5082803; doi:10.1371/journal.pone.0165534)
Supplement: S1 File — (ZIP) [file pone.0165534.s001.zip › Experiment 1-Data/tjl-ia.xls]

RECORDING_SESSION_LABEL	DATA_FILE	EYE_USED	IA_AREA	IA_AVERAGE_FIX_PUPIL_SIZE	IA_BOTTOM	IA_DWELL_TIME	IA_DWELL_TIME_%	IA_FIRST_FIXATION_DURATION	IA_FIRST_FIXATION_INDEX	IA_FIRST_FIXATION_RUN_INDEX	IA_FIRST_FIXATION_TIME	IA_FIRST_FIXATION_VISITED_IA_COUNT	IA_FIRST_FIXATION_X	IA_FIRST_FIXATION_Y	IA_FIRST_FIX_PROGRESSIVE	IA_FIRST_RUN_DWELL_TIME	IA_FIRST_RUN_END_TIME	IA_FIRST_RUN_FIXATION_%	IA_FIRST_RUN_FIXATION_COUNT	IA_FIRST_RUN_START_TIME	IA_FIRST_SACCADE_AMPLITUDE	IA_FIRST_SACCADE_ANGLE	IA_FIRST_SACCADE_END_TIME	IA_FIRST_SACCADE_START_TIME	IA_FIXATION_%	IA_FIXATION_COUNT	IA_FSA_COUNT_1	IA_FSA_DURATION_1	IA_GROUP	IA_ID	IA_LABEL	IA_LAST_FIXATION_DURATION	IA_LAST_FIXATION_RUN	IA_LAST_FIXATION_TIME	IA_LAST_FIXATION_X	IA_LAST_FIXATION_Y	IA_LAST_RUN_DWELL_TIME	IA_LAST_RUN_END_TIME	IA_LAST_RUN_FIXATION_%	IA_LAST_RUN_FIXATION_COUNT	IA_LAST_RUN_START_TIME	IA_LAST_SACCADE_AMPLITUDE	IA_LAST_SACCADE_ANGLE	IA_LAST_SACCADE_END_TIME	IA_LAST_SACCADE_START_TIME	IA_LEFT	IA_LEGAL	IA_MAX_FIX_PUPIL_SIZE	IA_MIN_FIX_PUPIL_SIZE
tjl	tjl.edf	RIGHT	2701.00	3519.40	403	1632	0.2966	727	5	1	1586	1	487.10	368.00	1	1188	2799	0.1429	3	1586	11.63	4.55	1585	1529	0.2381	5	9	2034	.	1	RECTANGLE_INTERESTAREA	223	2	3476	528.60	381.50	444	3698	0.0952	2	3244	0.55	8.59	3475	3465	476	1	3618.00	3324.00
tjl	tjl.edf	RIGHT	4176.00	3556.75	402	1694	0.3079	161	12	5	3940	2	873.80	380.60	1	1301	5304	0.2381	5	3940	2.87	176.15	3939	3915	0.3810	8	9	2034	.	1	RECTANGLE_INTERESTAREA	49	2	6342	902.50	388.90	393	6390	0.1429	3	5963	0.85	12.18	6341	6327	816	1	3848.00	3321.00
tjl	tjl.edf	RIGHT	2736.00	3563.80	402	1904	0.1508	296	10	1	3926	1	503.30	371.30	1	296	4221	0.0204	1	3926	2.09	5.75	3925	3902	0.1020	5	4	1623	.	1	RECTANGLE_INTERESTAREA	404	2	7973	528.90	385.20	1608	8376	0.0816	4	6517	1.02	-3.00	7972	7957	474	1	3631.00	3500.00
tjl	tjl.edf	RIGHT	2700.00	3647.00	402	1449	0.1148	268	30	5	10219	2	862.00	379.10	1	669	10900	0.0408	2	10219	2.87	170.85	10218	9986	0.1224	6	4	1623	.	1	RECTANGLE_INTERESTAREA	43	5	15528	853.00	385.00	43	15570	0.0204	1	15528	1.19	-23.05	15527	15510	837	1	3879.00	3383.00
tjl	tjl.edf	RIGHT	2625.00	3561.75	402	1234	0.2396	214	11	1	3344	1	478.20	370.30	1	1234	4618	0.2000	4	3344	1.39	-137.42	3343	3106	0.2000	4	3	1020	.	1	RECTANGLE_INTERESTAREA	376	1	4243	524.90	378.10	1234	4618	0.2000	4	3344	0.41	-174.59	4242	4234	475	1	3613.00	3525.00
tjl	tjl.edf	RIGHT	2812.00	3550.00	403	710	0.1379	548	16	3	5032	2	867.30	376.10	1	548	5579	0.0500	1	5032	3.58	-154.95	5031	4790	0.1000	2	3	1020	.	1	RECTANGLE_INTERESTAREA	162	2	6185	848.30	392.80	162	6346	0.0500	1	6185	2.24	11.42	6184	6161	836	1	3621.00	3479.00
tjl	tjl.edf	RIGHT	2625.00	3207.00	402	651	0.2134	353	4	1	1028	1	506.20	382.90	1	651	1697	0.1429	2	1028	1.69	-172.66	1027	1008	0.1429	2	2	632	.	1	RECTANGLE_INTERESTAREA	298	1	1400	545.30	378.70	651	1697	0.1429	2	1028	1.25	7.32	1399	1381	475	1	3303.00	3111.00
tjl	tjl.edf	RIGHT	2700.00	3301.67	402	695	0.2279	194	7	3	2022	2	866.30	378.70	1	528	2565	0.1429	2	2022	2.27	6.56	2021	1998	0.2143	3	2	632	.	1	RECTANGLE_INTERESTAREA	167	2	3730	876.40	382.50	167	3896	0.0714	1	3730	24.35	-37.14	3729	3643	837	1	3513.00	3164.00
tjl	tjl.edf	RIGHT	2772.00	3273.75	402	1209	0.2736	353	7	1	2090	1	479.90	376.40	1	964	3085	0.1765	3	2090	4.69	-3.33	2089	2057	0.2353	4	4	1651	.	1	RECTANGLE_INTERESTAREA	245	2	3402	524.80	390.90	245	3646	0.0588	1	3402	5.36	-138.43	3401	3360	474	1	3410.00	3220.00
tjl	tjl.edf	RIGHT	2772.00	3469.00	402	1297	0.2935	468	12	5	3709	2	910.30	375.30	1	468	4176	0.0588	1	3709	13.39	4.70	3708	3647	0.2353	4	4	1651	.	1	RECTANGLE_INTERESTAREA	51	3	5539	851.80	378.20	51	5589	0.0588	1	5539	1.11	-15.33	5538	5523	836	1	3595.00	3288.00
tjl	tjl.edf	RIGHT	2627.00	3042.33	403	799	0.1026	408	3	1	927	1	514.70	375.70	1	799	1744	0.0909	3	927	11.83	-8.65	926	732	0.0909	3	7	2032	.	1	RECTANGLE_INTERESTAREA	123	1	1622	514.60	379.00	799	1744	0.0909	3	927	0.44	179.53	1621	1612	477	1	3110.00	2982.00
tjl	tjl.edf	RIGHT	2592.00	3297.00	402	3641	0.4675	465	11	3	2799	2	902.80	376.40	1	1763	4842	0.1515	5	2799	1.65	-170.08	2798	2777	0.3333	11	7	2032	.	1	RECTANGLE_INTERESTAREA	73	6	9459	858.60	385.20	73	9531	0.0303	1	9459	13.23	-7.06	9458	9401	838	1	3485.00	3151.00
tjl	tjl.edf	RIGHT	2736.00	3077.00	402	1020	0.1735	419	6	1	1425	1	502.10	379.90	1	889	2326	0.0833	2	1425	2.46	170.84	1424	1401	0.1250	3	3	1247	.	1	RECTANGLE_INTERESTAREA	131	2	2689	518.80	378.40	131	2819	0.0417	1	2689	5.06	-4.76	2688	2649	474	1	3150.00	3007.00
tjl	tjl.edf	RIGHT	2775.00	3233.60	403	1668	0.2838	174	15	5	3892	2	866.30	370.70	1	777	4682	0.0833	2	3892	1.75	154.65	3891	3871	0.2083	5	3	1247	.	1	RECTANGLE_INTERESTAREA	174	3	7092	887.70	374.00	317	7265	0.0833	2	6930	1.40	9.18	7091	7073	837	1	3413.00	2936.00
tjl	tjl.edf	RIGHT	2700.00	3058.00	402	741	0.1375	281	4	1	845	1	504.10	383.40	1	741	1597	0.0952	2	845	1.49	98.81	844	825	0.0952	2	1	460	.	1	RECTANGLE_INTERESTAREA	460	1	1138	527.80	372.00	741	1597	0.0952	2	845	0.61	23.30	1137	1126	475	1	3143.00	2973.00
tjl	tjl.edf	RIGHT	2700.00	3386.00	402	724	0.1343	201	10	3	3048	2	883.20	370.40	1	201	3248	0.0476	1	3048	1.57	171.17	3047	3027	0.1429	3	1	460	.	1	RECTANGLE_INTERESTAREA	136	3	6068	858.00	383.80	136	6203	0.0476	1	6068	10.67	-116.35	6067	6012	837	1	3598.00	3182.00
tjl	tjl.edf	RIGHT	2812.00	3521.00	403	732	0.1672	732	9	1	2201	1	521.40	380.40	1	732	2932	0.0588	1	2201	2.11	-4.25	2200	2176	0.0588	1	0	0	.	1	RECTANGLE_INTERESTAREA	732	1	2201	521.40	380.40	732	2932	0.0588	1	2201	2.11	-4.25	2200	2176	474	1	3521.00	3521.00
tjl	tjl.edf	RIGHT	4140.00	3633.00	402	615	0.1404	615	12	3	3450	2	868.70	371.00	1	615	4064	0.0588	1	3450	2.53	175.36	3449	3425	0.0588	1	0	0	.	1	RECTANGLE_INTERESTAREA	615	1	3450	868.70	371.00	615	4064	0.0588	1	3450	2.53	175.36	3449	3425	817	1	3633.00	3633.00
tjl	tjl.edf	RIGHT	2812.00	3274.50	403	980	0.2173	210	6	1	2072	1	499.80	381.90	1	980	3068	0.1250	2	2072	1.38	-56.82	2071	1831	0.1250	2	2	1316	.	1	RECTANGLE_INTERESTAREA	770	1	2299	531.90	381.00	980	3068	0.1250	2	2072	1.11	2.01	2298	2282	474	1	3338.00	3211.00
tjl	tjl.edf	RIGHT	2849.00	3308.67	403	927	0.2056	103	9	3	3657	2	887.50	369.90	1	649	4321	0.1250	2	3657	1.83	-97.78	3656	3406	0.1875	3	2	1316	.	1	RECTANGLE_INTERESTAREA	278	2	5249	878.30	383.80	278	5526	0.0625	1	5249	20.74	-49.30	5248	5169	836	1	3355.00	3272.00
tjl	tjl.edf	RIGHT	2736.00	3317.00	402	2204	0.2946	935	4	1	1764	1	516.70	377.30	1	2204	4014	0.1786	5	1764	10.77	-10.25	1763	1526	0.1786	5	6	1915	.	1	RECTANGLE_INTERESTAREA	317	1	3698	545.30	372.20	2204	4014	0.1786	5	1764	0.76	2.67	3697	3683	474	1	3478.00	3215.00
tjl	tjl.edf	RIGHT	2664.00	3175.50	402	1048	0.1401	163	10	3	4398	2	862.30	375.60	1	455	4869	0.0714	2	4398	1.97	-139.33	4397	4137	0.1429	4	6	1915	.	1	RECTANGLE_INTERESTAREA	354	2	6033	887.20	372.40	593	6386	0.0714	2	5776	1.26	30.87	6032	6015	837	1	3347.00	2900.00
tjl	tjl.edf	RIGHT	2664.00	3027.60	402	1386	0.2278	161	8	1	2531	1	536.90	393.00	1	1386	3986	0.2000	5	2531	12.17	-3.14	2530	2462	0.2000	5	6	2250	.	1	RECTANGLE_INTERESTAREA	310	1	3677	509.80	371.30	1386	3986	0.2000	5	2531	0.83	10.41	3676	3664	475	1	3075.00	2989.00
tjl	tjl.edf	RIGHT	2736.00	3268.20	402	1611	0.2647	305	14	3	4198	2	903.60	375.40	1	305	4502	0.0400	1	4198	1.68	-168.76	4197	4176	0.2000	5	6	2250	.	1	RECTANGLE_INTERESTAREA	535	3	6739	863.30	367.70	677	7273	0.0800	2	6583	0.78	-171.76	6738	6725	836	1	3533.00	3134.00
tjl	tjl.edf	RIGHT	4292.00	2930.83	403	910	0.2414	108	5	1	1913	1	461.60	374.70	1	636	2824	0.2222	4	1913	1.61	-9.69	1912	1893	0.3333	6	6	1153	.	1	RECTANGLE_INTERESTAREA	114	2	3482	557.20	385.90	274	3595	0.1111	2	3303	1.32	13.55	3481	3463	454	1	3090.00	2815.00
tjl	tjl.edf	RIGHT	3996.00	3170.67	402	660	0.1751	149	14	5	4040	2	883.00	368.30	1	660	4737	0.1667	3	4040	2.07	-131.13	4039	3847	0.1667	3	6	1153	.	1	RECTANGLE_INTERESTAREA	345	1	4393	906.40	387.80	660	4737	0.1667	3	4040	1.85	-8.35	4392	4370	819	1	3230.00	3075.00
tjl	tjl.edf	RIGHT	4176.00	2945.20	402	1467	0.2500	127	4	1	1327	1	564.80	397.40	1	801	2172	0.1304	3	1327	14.39	-1.38	1326	1245	0.2174	5	5	1614	.	1	RECTANGLE_INTERESTAREA	214	2	2840	550.20	382.90	666	3053	0.0870	2	2370	1.01	1.00	2839	2822	454	1	3093.00	2833.00
tjl	tjl.edf	RIGHT	2700.00	3360.86	402	1711	0.2916	211	11	5	3324	2	870.60	385.40	1	736	4072	0.0870	2	3324	1.66	-177.44	3323	3303	0.3043	7	5	1614	.	1	RECTANGLE_INTERESTAREA	65	5	6950	852.20	382.70	65	7014	0.0435	1	6950	0.79	-8.92	6949	6936	837	1	3813.00	2888.00
tjl	tjl.edf	RIGHT	2736.00	3043.50	402	1771	0.3219	430	5	1	1543	1	490.70	367.10	1	1771	3617	0.2308	6	1543	11.55	3.11	1542	1471	0.2308	6	7	1905	.	1	RECTANGLE_INTERESTAREA	526	1	3092	522.50	374.80	1771	3617	0.2308	6	1543	0.63	-8.08	3091	3080	474	1	3165.00	2886.00
tjl	tjl.edf	RIGHT	4329.00	2888.00	403	1304	0.2370	316	16	3	4465	2	881.30	369.90	1	600	5076	0.0769	2	4465	2.69	-106.71	4464	4237	0.1923	5	7	1905	.	1	RECTANGLE_INTERESTAREA	79	3	8356	845.40	375.30	79	8434	0.0385	1	8356	12.81	-7.10	8355	8300	816	1	3276.00	2369.00
tjl	tjl.edf	RIGHT	2700.00	3083.75	402	803	0.1849	99	8	1	1965	1	507.70	367.40	1	670	2877	0.1304	3	1965	0.90	-165.57	1964	1949	0.1739	4	4	826	.	1	RECTANGLE_INTERESTAREA	133	2	4435	517.90	378.50	133	4567	0.0435	1	4435	12.32	179.13	4434	4359	475	1	3256.00	2986.00
tjl	tjl.edf	RIGHT	2555.00	3257.50	402	393	0.0905	271	16	3	3958	2	874.30	379.60	1	393	4358	0.0870	2	3958	1.80	-3.59	3957	3936	0.0870	2	4	826	.	1	RECTANGLE_INTERESTAREA	122	1	4237	884.30	381.80	393	4358	0.0870	2	3958	0.35	25.12	4236	4229	838	1	3303.00	3212.00
tjl	tjl.edf	RIGHT	2700.00	3351.00	402	560	0.1153	183	5	1	1469	1	503.90	367.70	1	298	2178	0.0952	2	1469	10.74	1.99	1468	1402	0.1429	3	2	454	.	1	RECTANGLE_INTERESTAREA	262	2	2456	503.70	372.50	262	2717	0.0476	1	2456	1.06	-161.81	2455	2439	475	1	3454.00	3209.00
tjl	tjl.edf	RIGHT	2700.00	3255.33	402	619	0.1274	155	16	5	4919	2	858.50	388.30	1	494	5430	0.0952	2	4919	16.64	-10.89	4918	4854	0.1429	3	2	454	.	1	RECTANGLE_INTERESTAREA	125	2	6274	847.40	378.10	125	6398	0.0476	1	6274	6.76	-168.44	6273	6222	837	1	3391.00	3186.00
tjl	tjl.edf	RIGHT	2812.00	3184.00	403	143	0.0303	143	8	1	2327	1	502.70	375.30	1	143	2469	0.0556	1	2327	2.45	59.12	2326	2068	0.0556	1	1	98	.	1	RECTANGLE_INTERESTAREA	143	1	2327	502.70	375.30	143	2469	0.0556	1	2327	2.45	59.12	2326	2068	474	1	3184.00	3184.00
tjl	tjl.edf	RIGHT	2625.00	3249.00	402	920	0.1947	525	11	3	3810	2	869.90	371.30	1	525	4334	0.0556	1	3810	1.69	-69.09	3809	3565	0.1667	3	1	98	.	1	RECTANGLE_INTERESTAREA	98	2	5945	875.70	368.80	395	6042	0.1111	2	5632	0.95	27.69	5944	5929	837	1	3392.00	2975.00
tjl	tjl.edf	RIGHT	2812.00	3479.00	403	418	0.0846	418	9	1	2789	1	515.50	379.60	1	418	3206	0.0526	1	2789	12.99	-10.32	2788	2515	0.0526	1	1	265	.	1	RECTANGLE_INTERESTAREA	418	1	2789	515.50	379.60	418	3206	0.0526	1	2789	12.99	-10.32	2788	2515	474	1	3479.00	3479.00
tjl	tjl.edf	RIGHT	2660.00	3038.00	402	808	0.1635	293	13	3	4126	2	864.60	378.00	1	558	4694	0.1053	2	4126	2.33	16.61	4125	4102	0.1579	3	1	265	.	1	RECTANGLE_INTERESTAREA	250	2	5887	849.20	377.40	250	6136	0.0526	1	5887	12.83	-13.55	5886	5831	836	1	3133.00	2953.00
tjl	tjl.edf	RIGHT	1260.00	2714.00	402	784	0.2290	784	4	1	1802	1	510.60	374.10	1	784	2585	0.1429	1	1802	1.24	-9.59	1801	1785	0.1429	1	1	507	.	1	RECTANGLE_INTERESTAREA	784	1	1802	510.60	374.10	784	2585	0.1429	1	1802	1.24	-9.59	1801	1785	494	1	2714.00	2714.00
tjl	tjl.edf	RIGHT	2625.00	3051.50	402	654	0.1911	147	6	3	3472	2	872.50	372.50	1	654	4137	0.2857	2	3472	1.80	-92.30	3471	3195	0.2857	2	1	507	.	1	RECTANGLE_INTERESTAREA	507	1	3631	848.10	367.30	654	4137	0.2857	2	3472	0.61	179.68	3630	3619	837	1	3115.00	2988.00
tjl	tjl.edf	RIGHT	2592.00	3231.71	402	1652	0.2906	236	4	1	935	1	503.10	369.70	1	633	1828	0.1111	3	935	2.70	3.00	934	911	0.2593	7	7	1860	.	1	RECTANGLE_INTERESTAREA	185	3	3370	494.10	375.30	185	3554	0.0370	1	3370	17.49	-177.67	3369	3293	476	1	3436.00	3101.00
tjl	tjl.edf	RIGHT	2738.00	3022.25	403	937	0.1648	268	14	7	3863	2	866.90	368.20	1	730	4601	0.0741	2	3863	12.80	0.93	3862	3555	0.1481	4	7	1860	.	1	RECTANGLE_INTERESTAREA	76	2	7017	868.50	375.10	207	7092	0.0741	2	6869	1.23	37.89	7016	7000	837	1	3187.00	2879.00
tjl	tjl.edf	RIGHT	2812.00	3038.67	403	625	0.1012	301	14	1	3985	1	482.80	375.70	1	625	4638	0.1071	3	3985	1.48	-110.89	3984	3773	0.1071	3	3	736	.	1	RECTANGLE_INTERESTAREA	169	1	4470	527.00	377.70	625	4638	0.1071	3	3985	0.68	-6.46	4469	4457	474	1	3205.00	2882.00
tjl	tjl.edf	RIGHT	4218.00	3132.00	403	746	0.1208	260	22	3	6094	2	852.50	379.80	1	672	6786	0.0714	2	6094	10.07	-14.96	6093	5820	0.1071	3	3	736	.	1	RECTANGLE_INTERESTAREA	74	2	8329	862.20	398.00	74	8402	0.0357	1	8329	20.96	52.24	8328	8234	817	1	3325.00	2963.00
tjl	tjl.edf	RIGHT	2812.00	3240.00	403	536	0.1592	536	8	1	1893	1	515.40	368.30	1	536	2428	0.0526	1	1893	1.78	-7.66	1892	1871	0.0526	1	1	236	.	1	RECTANGLE_INTERESTAREA	536	1	1893	515.40	368.30	536	2428	0.0526	1	1893	1.78	-7.66	1892	1871	474	1	3240.00	3240.00
tjl	tjl.edf	RIGHT	4176.00	3436.67	402	565	0.1678	143	12	3	2695	2	859.70	366.10	1	379	3298	0.1053	2	2695	4.08	-1.72	2694	2666	0.1579	3	1	236	.	1	RECTANGLE_INTERESTAREA	186	2	3798	845.90	367.00	186	3983	0.0526	1	3798	0.44	-171.66	3797	3789	816	1	3626.00	3153.00
tjl	tjl.edf	RIGHT	4292.00	2684.00	403	72	0.0219	72	5	1	1547	1	468.50	371.00	1	72	1618	0.0588	1	1547	4.50	-0.54	1546	1516	0.0588	1	2	515	.	1	RECTANGLE_INTERESTAREA	72	1	1547	468.50	371.00	72	1618	0.0588	1	1547	4.50	-0.54	1546	1516	454	1	2684.00	2684.00
tjl	tjl.edf	RIGHT	4292.00	3073.67	403	592	0.1800	77	14	3	3515	2	822.90	382.80	1	592	4368	0.1765	3	3515	5.64	17.97	3514	3472	0.1765	3	2	515	.	1	RECTANGLE_INTERESTAREA	381	1	3988	852.10	374.60	592	4368	0.1765	3	3515	1.62	-140.94	3987	3752	816	1	3207.00	3002.00
tjl	tjl.edf	RIGHT	2812.00	2826.20	403	1230	0.2090	178	6	1	1606	1	524.30	366.70	1	638	2508	0.1111	3	1606	10.70	3.37	1605	1547	0.1852	5	5	1103	.	1	RECTANGLE_INTERESTAREA	188	2	3448	535.90	373.00	592	3635	0.0741	2	3030	0.80	11.52	3447	3434	474	1	2961.00	2641.00
tjl	tjl.edf	RIGHT	2664.00	2726.50	402	1275	0.2167	481	17	5	4407	2	859.10	367.40	1	481	4887	0.0370	1	4407	0.83	-172.76	4406	4393	0.1481	4	5	1103	.	1	RECTANGLE_INTERESTAREA	98	2	7458	852.30	371.70	794	7555	0.1111	3	6731	1.18	-177.06	7457	7440	837	1	2761.00	2700.00
tjl	tjl.edf	RIGHT	2812.00	2972.33	403	726	0.1789	345	4	1	1514	1	490.20	385.80	1	726	2510	0.2727	3	1514	11.61	0.46	1513	1450	0.2727	3	2	381	.	1	RECTANGLE_INTERESTAREA	164	1	2347	515.50	389.20	726	2510	0.2727	3	1514	2.44	-99.23	2346	2094	474	1	3081.00	2855.00
tjl	tjl.edf	RIGHT	2660.00	2835.50	402	1190	0.2932	276	9	3	3468	2	847.00	367.30	1	276	3743	0.0909	1	3468	1.17	-174.69	3467	3451	0.1818	2	2	381	.	1	RECTANGLE_INTERESTAREA	914	2	4074	874.00	373.70	914	4987	0.0909	1	4074	1.97	-89.04	4073	3837	836	1	2924.00	2747.00
tjl	tjl.edf	RIGHT	2628.00	.	402	0	0.0000	.	.	.	.	.	.	.	.	.	.	.	.	.	.	.	.	.	0.0000	0	0	0	.	1	RECTANGLE_INTERESTAREA	.	.	.	.	.	.	.	.	.	.	.	.	.	.	476	0	.	.
tjl	tjl.edf	RIGHT	2628.00	2921.00	402	474	0.1448	474	8	1	3168	1	876.40	371.70	1	474	3641	0.0833	1	3168	4.73	-152.12	3167	2891	0.0833	1	0	0	.	1	RECTANGLE_INTERESTAREA	474	1	3168	876.40	371.70	474	3641	0.0833	1	3168	4.73	-152.12	3167	2891	838	0	2921.00	2921.00
tjl	tjl.edf	RIGHT	4181.00	2936.00	403	1134	0.2451	146	4	1	1575	1	553.70	372.10	1	915	2521	0.1875	3	1575	13.83	0.00	1574	1484	0.2500	4	3	1453	.	1	RECTANGLE_INTERESTAREA	219	2	4245	541.20	373.00	219	4463	0.0625	1	4245	5.52	-173.95	4244	4207	456	1	3075.00	2863.00
tjl	tjl.edf	RIGHT	2625.00	3103.50	402	785	0.1697	101	15	5	5197	2	887.80	373.10	1	785	5999	0.1250	2	5197	1.72	-113.23	5196	4936	0.1250	2	3	1453	.	1	RECTANGLE_INTERESTAREA	684	1	5316	851.00	379.10	785	5999	0.1250	2	5197	1.28	174.20	5315	5298	837	1	3106.00	3101.00
tjl	tjl.edf	RIGHT	2849.00	2597.50	403	680	0.0813	306	10	1	2824	1	513.60	378.30	1	680	3514	0.0465	2	2824	1.83	-5.05	2823	2801	0.0465	2	3	903	.	1	RECTANGLE_INTERESTAREA	374	1	3141	532.20	369.20	680	3514	0.0465	2	2824	0.43	28.32	3140	3130	474	1	2681.00	2514.00
tjl	tjl.edf	RIGHT	4176.00	2786.00	402	1003	0.1199	376	14	3	3884	2	852.30	375.80	1	905	4819	0.0698	3	3884	2.70	-179.86	3883	3859	0.0930	4	3	903	.	1	RECTANGLE_INTERESTAREA	98	2	11659	865.50	383.30	98	11756	0.0233	1	11659	0.75	73.45	11658	11646	816	1	3029.00	2605.00
tjl	tjl.edf	RIGHT	2700.00	3022.00	402	1128	0.2335	297	7	1	1767	1	506.20	374.90	1	1128	2933	0.2000	4	1767	2.34	-142.42	1766	1515	0.2000	4	3	831	.	1	RECTANGLE_INTERESTAREA	357	1	2577	503.30	375.90	1128	2933	0.2000	4	1767	1.16	-164.48	2576	2559	475	1	3180.00	2905.00
tjl	tjl.edf	RIGHT	3990.00	3130.00	402	452	0.0936	452	13	3	3962	2	895.10	375.90	1	452	4413	0.0500	1	3962	2.53	7.43	3961	3935	0.0500	1	3	831	.	1	RECTANGLE_INTERESTAREA	452	1	3962	895.10	375.90	452	4413	0.0500	1	3962	2.53	7.43	3961	3935	817	1	3130.00	3130.00
tjl	tjl.edf	RIGHT	2736.00	2720.67	402	689	0.1719	92	5	1	1741	1	547.30	374.00	1	491	2248	0.1053	2	1741	1.60	-96.46	1740	1523	0.1579	3	2	531	.	1	RECTANGLE_INTERESTAREA	198	2	3272	545.00	372.20	198	3469	0.0526	1	3272	1.63	-13.57	3271	3249	474	1	2832.00	2646.00
tjl	tjl.edf	RIGHT	2555.00	2419.00	402	132	0.0329	132	9	5	3743	2	871.50	385.50	1	132	3874	0.0526	1	3743	11.58	-13.90	3742	3470	0.0526	1	2	531	.	1	RECTANGLE_INTERESTAREA	132	1	3743	871.50	385.50	132	3874	0.0526	1	3743	11.58	-13.90	3742	3470	838	1	2419.00	2419.00
tjl	tjl.edf	RIGHT	2775.00	3178.67	403	668	0.1312	213	6	1	1525	1	527.40	368.00	1	442	2222	0.0833	2	1525	11.91	0.49	1524	1467	0.1250	3	2	419	.	1	RECTANGLE_INTERESTAREA	226	2	3112	528.00	388.30	226	3337	0.0417	1	3112	16.88	-4.87	3111	3038	475	1	3199.00	3150.00
tjl	tjl.edf	RIGHT	2775.00	3287.75	403	1326	0.2604	190	13	5	3580	2	862.10	385.30	1	190	3769	0.0417	1	3580	11.50	-10.53	3579	3338	0.1667	4	2	419	.	1	RECTANGLE_INTERESTAREA	264	4	6772	896.90	374.70	264	7035	0.0417	1	6772	0.87	-10.04	6771	6757	837	1	3496.00	3070.00
tjl	tjl.edf	RIGHT	2812.00	3078.00	403	655	0.1854	163	8	1	2392	1	508.00	370.20	1	655	3062	0.1538	2	2392	2.10	-86.21	2391	2134	0.1538	2	5	1723	.	1	RECTANGLE_INTERESTAREA	492	1	2571	533.60	369.00	655	3062	0.1538	2	2392	0.96	1.69	2570	2555	474	1	3133.00	3023.00
tjl	tjl.edf	RIGHT	2812.00	3127.50	403	1231	0.3485	203	10	3	3129	2	900.00	387.70	1	1231	4408	0.3077	4	3129	12.36	-7.48	3128	3063	0.3077	4	5	1723	.	1	RECTANGLE_INTERESTAREA	129	1	4280	853.10	372.50	1231	4408	0.3077	4	3129	1.11	177.39	4279	4263	836	1	3355.00	2852.00
tjl	tjl.edf	RIGHT	2775.00	2839.50	403	710	0.1747	190	8	1	2450	1	501.30	377.20	1	710	3177	0.1111	2	2450	2.67	3.14	2449	2424	0.1111	2	1	520	.	1	RECTANGLE_INTERESTAREA	520	1	2658	537.70	374.50	710	3177	0.1111	2	2450	1.27	12.46	2657	2640	475	1	3005.00	2674.00
tjl	tjl.edf	RIGHT	4140.00	2939.50	402	382	0.0940	310	13	3	3923	2	875.30	376.40	1	310	4232	0.0556	1	3923	3.89	-117.92	3922	3706	0.1111	2	1	520	.	1	RECTANGLE_INTERESTAREA	72	2	5242	853.50	381.90	72	5313	0.0556	1	5242	1.20	-46.43	5241	5223	817	1	3027.00	2852.00
tjl	tjl.edf	RIGHT	2736.00	3120.50	402	610	0.1352	417	10	1	3436	1	516.40	377.80	1	610	4059	0.1053	2	3436	1.57	98.31	3435	3089	0.1053	2	2	438	.	1	RECTANGLE_INTERESTAREA	193	1	3867	535.40	369.10	610	4059	0.1053	2	3436	0.85	15.03	3866	3853	474	1	3210.00	3031.00
tjl	tjl.edf	RIGHT	2700.00	2905.00	402	245	0.0543	245	12	3	4132	2	873.80	388.10	1	245	4376	0.0526	1	4132	11.92	-9.69	4131	4060	0.0526	1	2	438	.	1	RECTANGLE_INTERESTAREA	245	1	4132	873.80	388.10	245	4376	0.0526	1	4132	11.92	-9.69	4131	4060	837	1	2905.00	2905.00
tjl	tjl.edf	RIGHT	2772.00	2579.00	402	1462	0.3168	327	6	1	1967	1	530.00	368.10	1	1462	3703	0.2500	4	1967	2.15	-175.26	1966	1945	0.2500	4	4	1575	.	1	RECTANGLE_INTERESTAREA	218	1	3486	531.20	369.70	1462	3703	0.2500	4	1967	0.76	5.68	3485	3471	474	1	2665.00	2492.00
tjl	tjl.edf	RIGHT	2700.00	2998.50	402	606	0.1313	166	12	3	4560	2	857.50	379.20	1	606	5180	0.1250	2	4560	3.60	-163.44	4559	4310	0.1250	2	4	1575	.	1	RECTANGLE_INTERESTAREA	440	1	4741	899.20	378.60	606	5180	0.1250	2	4560	1.01	4.05	4740	4726	837	1	3049.00	2948.00
tjl	tjl.edf	RIGHT	4329.00	2732.00	403	975	0.2043	574	5	1	1111	1	513.50	382.90	1	639	1765	0.1053	2	1111	3.36	73.74	1110	1081	0.1579	3	2	287	.	1	RECTANGLE_INTERESTAREA	336	2	2007	522.90	374.20	336	2342	0.0526	1	2007	1.56	-173.49	2006	1987	454	1	2773.00	2685.00
tjl	tjl.edf	RIGHT	4292.00	2851.67	403	815	0.1708	222	9	5	2606	2	866.00	366.40	1	222	2827	0.0526	1	2606	11.97	-10.33	2605	2343	0.1579	3	2	287	.	1	RECTANGLE_INTERESTAREA	93	3	5724	906.50	387.10	93	5816	0.0526	1	5724	26.90	-35.14	5723	5614	816	1	3211.00	2538.00
tjl	tjl.edf	RIGHT	2812.00	2855.00	403	726	0.1908	72	4	1	2001	1	485.20	368.70	1	469	2485	0.1000	2	2001	10.48	-5.31	2000	1722	0.2000	4	2	528	.	1	RECTANGLE_INTERESTAREA	131	2	3863	512.70	366.00	257	3993	0.1000	2	3726	0.52	140.21	3862	3852	474	1	3003.00	2697.00
tjl	tjl.edf	RIGHT	2738.00	2590.00	403	264	0.0694	264	17	5	4573	2	904.60	367.20	1	264	4836	0.0500	1	4573	0.69	10.98	4572	4560	0.0500	1	2	528	.	1	RECTANGLE_INTERESTAREA	264	1	4573	904.60	367.20	264	4836	0.0500	1	4573	0.69	10.98	4572	4560	837	1	2590.00	2590.00
tjl	tjl.edf	RIGHT	2664.00	2587.33	402	1210	0.3601	694	4	1	1139	1	501.90	368.20	1	1210	2571	0.2143	3	1139	11.18	0.93	1138	1076	0.2143	3	2	516	.	1	RECTANGLE_INTERESTAREA	313	1	2259	538.30	367.30	1210	2571	0.2143	3	1139	1.14	12.97	2258	2243	475	1	2764.00	2485.00
tjl	tjl.edf	RIGHT	2700.00	2601.00	402	378	0.1125	378	13	3	3920	2	909.50	369.60	1	378	4297	0.0714	1	3920	0.71	2.45	3919	3907	0.0714	1	2	516	.	1	RECTANGLE_INTERESTAREA	378	1	3920	909.50	369.60	378	4297	0.0714	1	3920	0.71	2.45	3919	3907	837	1	2601.00	2601.00
tjl	tjl.edf	RIGHT	1260.00	2423.00	402	573	0.1405	573	5	1	1613	1	519.30	372.30	1	573	2185	0.0667	1	1613	0.97	0.21	1612	1598	0.0667	1	0	0	.	1	RECTANGLE_INTERESTAREA	573	1	1613	519.30	372.30	573	2185	0.0667	1	1613	0.97	0.21	1612	1598	494	1	2423.00	2423.00
tjl	tjl.edf	RIGHT	2849.00	3162.00	403	395	0.0969	252	10	3	3291	2	872.00	397.30	1	252	3542	0.0667	1	3291	8.22	-25.85	3290	3247	0.1333	2	0	0	.	1	RECTANGLE_INTERESTAREA	143	2	4521	862.40	366.60	143	4663	0.0667	1	4521	0.76	-13.53	4520	4507	836	1	3378.00	2946.00
tjl	tjl.edf	RIGHT	2772.00	2796.80	402	1207	0.3343	365	4	1	981	1	508.10	369.00	1	365	1345	0.0625	1	981	12.42	1.43	980	899	0.3125	5	4	1525	.	1	RECTANGLE_INTERESTAREA	329	3	2715	538.50	375.20	495	3043	0.1250	2	2533	1.04	-1.95	2714	2699	474	1	2845.00	2763.00
tjl	tjl.edf	RIGHT	2484.00	2750.67	402	1126	0.3118	545	13	7	3242	2	897.60	381.90	1	1057	4312	0.1250	2	3242	12.37	-3.20	3241	3044	0.1875	3	4	1525	.	1	RECTANGLE_INTERESTAREA	69	2	4561	878.90	385.40	69	4629	0.0625	1	4561	9.38	-28.99	4560	4508	840	1	2862.00	2641.00
tjl	tjl.edf	RIGHT	2736.00	3011.00	402	997	0.2031	276	8	1	2626	1	510.60	382.60	1	997	3645	0.1500	3	2626	11.99	-9.99	2625	2401	0.1500	3	2	721	.	1	RECTANGLE_INTERESTAREA	118	1	3528	520.70	376.00	997	3645	0.1500	3	2626	0.35	157.15	3527	3519	474	1	3339.00	2812.00
tjl	tjl.edf	RIGHT	2556.00	2892.00	402	1004	0.2045	506	15	3	4303	2	897.50	378.50	1	506	4808	0.0500	1	4303	1.23	-3.14	4302	4285	0.1000	2	2	721	.	1	RECTANGLE_INTERESTAREA	498	2	5446	888.90	368.30	498	5943	0.0500	1	5446	2.44	-23.00	5445	5421	839	1	2995.00	2789.00
tjl	tjl.edf	RIGHT	4176.00	2393.67	402	726	0.1738	384	7	1	1674	1	514.90	371.70	1	726	2425	0.1200	3	1674	0.60	-10.51	1673	1662	0.1200	3	3	543	.	1	RECTANGLE_INTERESTAREA	162	1	2264	556.60	367.80	726	2425	0.1200	3	1674	0.54	6.03	2263	2251	454	1	2459.00	2340.00
tjl	tjl.edf	RIGHT	2772.00	2738.00	402	529	0.1266	140	14	3	3256	2	888.50	399.00	1	341	3844	0.0800	2	3256	4.17	-27.30	3255	3221	0.1600	4	3	543	.	1	RECTANGLE_INTERESTAREA	44	3	6359	894.70	390.10	44	6402	0.0400	1	6359	18.29	-6.13	6358	6283	836	1	3055.00	2426.00
tjl	tjl.edf	RIGHT	2772.00	2808.67	402	729	0.0861	175	6	1	1689	1	538.90	393.00	1	423	2409	0.0556	2	1689	2.70	-4.32	1688	1664	0.0833	3	3	1491	.	1	RECTANGLE_INTERESTAREA	306	2	2589	520.20	369.40	306	2894	0.0278	1	2589	2.37	-3.71	2588	2565	474	1	2947.00	2729.00
tjl	tjl.edf	RIGHT	2849.00	2996.43	403	2521	0.2977	209	13	5	4003	2	881.90	374.80	1	629	4643	0.0556	2	4003	1.73	-0.57	4002	3981	0.1944	7	3	1491	.	1	RECTANGLE_INTERESTAREA	405	5	9314	873.40	377.10	405	9718	0.0278	1	9314	13.00	-17.17	9313	9253	836	1	3196.00	2615.00
tjl	tjl.edf	RIGHT	2625.00	2978.75	402	1108	0.2648	265	5	1	2323	1	493.90	382.00	1	953	3303	0.1875	3	2323	4.17	-0.68	2322	2073	0.2500	4	3	912	.	1	RECTANGLE_INTERESTAREA	155	2	3784	507.80	377.90	155	3938	0.0625	1	3784	2.40	153.48	3783	3760	475	1	3059.00	2810.00
tjl	tjl.edf	RIGHT	2812.00	2705.00	403	224	0.0535	224	12	5	4185	2	845.00	370.80	1	224	4408	0.0625	1	4185	11.77	-8.55	4184	3939	0.0625	1	3	912	.	1	RECTANGLE_INTERESTAREA	224	1	4185	845.00	370.80	224	4408	0.0625	1	4185	11.77	-8.55	4184	3939	836	1	2705.00	2705.00
tjl	tjl.edf	RIGHT	2664.00	2470.00	402	469	0.1565	233	4	1	1489	1	506.80	367.50	1	469	2208	0.1667	2	1489	9.61	0.50	1488	1433	0.1667	2	1	236	.	1	RECTANGLE_INTERESTAREA	236	1	1973	512.60	373.00	469	2208	0.1667	2	1489	1.63	-80.74	1972	1722	475	1	2486.00	2454.00
tjl	tjl.edf	RIGHT	2590.00	2514.00	403	643	0.2146	643	11	3	3218	2	873.30	370.50	1	643	3860	0.0833	1	3218	2.43	2.58	3217	3180	0.0833	1	1	236	.	1	RECTANGLE_INTERESTAREA	643	1	3218	873.30	370.50	643	3860	0.0833	1	3218	2.43	2.58	3217	3180	839	1	2514.00	2514.00
tjl	tjl.edf	RIGHT	2812.00	2788.25	403	1879	0.1410	230	5	1	2380	1	504.30	394.00	1	1879	4298	0.1000	4	2380	9.47	-2.41	2379	2320	0.1000	4	6	2442	.	1	RECTANGLE_INTERESTAREA	410	1	3889	537.60	377.70	1879	4298	0.1000	4	2380	0.40	0.00	3888	3879	474	1	3167.00	2553.00
tjl	tjl.edf	RIGHT	2700.00	3288.54	402	5593	0.4197	760	10	3	4666	2	883.10	377.10	1	760	5425	0.0250	1	4666	1.95	-1.29	4665	4645	0.3250	13	6	2442	.	1	RECTANGLE_INTERESTAREA	136	10	17182	846.60	375.00	136	17317	0.0250	1	17182	13.42	0.69	17181	17106	837	1	3975.00	2429.00
tjl	tjl.edf	RIGHT	3996.00	3031.33	402	615	0.1361	209	10	1	3085	1	500.90	376.90	1	615	3971	0.1765	3	3085	1.83	-12.01	3084	3064	0.1765	3	2	406	.	1	RECTANGLE_INTERESTAREA	119	1	3853	533.00	366.00	615	3971	0.1765	3	3085	1.15	16.07	3852	3836	457	1	3066.00	2980.00
tjl	tjl.edf	RIGHT	2849.00	2989.00	403	505	0.1118	505	16	3	4934	2	871.90	380.20	1	505	5438	0.0588	1	4934	4.74	13.21	4933	4903	0.0588	1	2	406	.	1	RECTANGLE_INTERESTAREA	505	1	4934	871.90	380.20	505	5438	0.0588	1	4934	4.74	13.21	4933	4903	836	1	2989.00	2989.00
tjl	tjl.edf	RIGHT	4292.00	2844.50	403	647	0.1746	474	6	1	1417	1	526.30	371.60	1	474	1890	0.0625	1	1417	10.86	4.68	1416	1363	0.1250	2	2	755	.	1	RECTANGLE_INTERESTAREA	173	2	2890	505.60	377.80	173	3062	0.0625	1	2890	3.94	-12.59	2889	2859	454	1	3005.00	2684.00
tjl	tjl.edf	RIGHT	2664.00	2821.00	402	1114	0.3007	91	12	5	3441	2	837.90	378.60	1	846	4316	0.1875	3	3441	8.50	-5.26	3440	3183	0.2500	4	2	755	.	1	RECTANGLE_INTERESTAREA	268	2	4497	882.90	367.80	268	4764	0.0625	1	4497	1.42	-10.06	4496	4478	837	1	2878.00	2688.00
tjl	tjl.edf	RIGHT	2627.00	2506.33	403	684	0.0888	73	8	1	2778	1	484.80	381.70	1	449	3248	0.0541	2	2778	10.88	-11.11	2777	2529	0.0811	3	1	376	.	1	RECTANGLE_INTERESTAREA	235	2	3732	534.10	368.80	235	3966	0.0270	1	3732	1.17	-89.17	3731	3426	477	1	2558.00	2428.00
tjl	tjl.edf	RIGHT	2812.00	2579.00	403	603	0.0783	146	15	5	5467	2	862.00	368.10	1	146	5612	0.0270	1	5467	8.13	-7.67	5466	5217	0.0541	2	1	376	.	1	RECTANGLE_INTERESTAREA	457	2	9394	878.50	380.30	457	9850	0.0270	1	9394	1.94	128.78	9393	9370	836	1	2710.00	2448.00
tjl	tjl.edf	RIGHT	2812.00	2847.00	403	892	0.3065	59	6	1	1777	1	517.20	371.60	1	892	2970	0.2308	3	1777	1.05	179.23	1776	1760	0.2308	3	2	833	.	1	RECTANGLE_INTERESTAREA	362	1	2609	538.40	382.20	892	2970	0.2308	3	1777	1.29	-2.83	2608	2590	474	1	2947.00	2691.00
tjl	tjl.edf	RIGHT	2592.00	2795.50	402	444	0.1526	206	11	3	3615	2	893.50	369.70	1	206	3820	0.0769	1	3615	0.90	-135.73	3614	3288	0.1538	2	2	833	.	1	RECTANGLE_INTERESTAREA	238	2	4019	879.30	375.70	238	4256	0.0769	1	4019	1.44	-33.81	4018	3999	838	1	2844.00	2747.00
tjl	tjl.edf	RIGHT	2738.00	2665.25	403	720	0.2560	93	3	1	1526	1	496.10	379.80	1	672	2232	0.3333	3	1526	9.72	-4.74	1525	1252	0.4444	4	2	579	.	1	RECTANGLE_INTERESTAREA	48	2	3667	523.10	402.40	48	3714	0.1111	1	3667	11.85	-173.75	3666	3597	475	1	2735.00	2605.00
tjl	tjl.edf	RIGHT	2736.00	2775.00	402	231	0.0821	231	7	3	2971	2	865.10	382.40	1	231	3201	0.1111	1	2971	11.01	-13.47	2970	2736	0.1111	1	2	579	.	1	RECTANGLE_INTERESTAREA	231	1	2971	865.10	382.40	231	3201	0.1111	1	2971	11.01	-13.47	2970	2736	836	1	2775.00	2775.00
tjl	tjl.edf	RIGHT	2736.00	2900.33	402	875	0.2914	204	6	1	2161	1	534.00	375.60	1	875	3066	0.2500	3	2161	13.32	-6.82	2160	1817	0.2500	3	2	671	.	1	RECTANGLE_INTERESTAREA	423	1	2644	549.90	369.70	875	3066	0.2500	3	2161	1.26	-0.32	2643	2625	474	1	2951.00	2801.00
tjl	tjl.edf	RIGHT	4140.00	2761.00	402	188	0.0626	188	11	3	3651	2	921.00	373.90	1	188	3838	0.0833	1	3651	1.00	0.19	3650	3636	0.0833	1	2	671	.	1	RECTANGLE_INTERESTAREA	188	1	3651	921.00	373.90	188	3838	0.0833	1	3651	1.00	0.19	3650	3636	817	1	2761.00	2761.00
tjl	tjl.edf	RIGHT	2628.00	2533.00	402	401	0.1374	401	8	1	2014	1	516.40	368.70	1	401	2414	0.0625	1	2014	1.19	-160.36	2013	1996	0.0625	1	1	282	.	1	RECTANGLE_INTERESTAREA	401	1	2014	516.40	368.70	401	2414	0.0625	1	2014	1.19	-160.36	2013	1996	476	1	2533.00	2533.00
tjl	tjl.edf	RIGHT	4176.00	2614.50	402	493	0.1690	211	15	3	3731	2	861.30	371.20	1	493	4242	0.1250	2	3731	0.96	-147.53	3730	3716	0.1250	2	1	282	.	1	RECTANGLE_INTERESTAREA	282	1	3961	907.80	368.70	493	4242	0.1250	2	3731	1.40	9.99	3960	3942	816	1	2640.00	2589.00
tjl	tjl.edf	RIGHT	2812.00	2263.00	403	222	0.0898	222	6	1	1390	1	485.40	378.00	1	222	1611	0.0909	1	1390	8.57	-4.13	1389	1335	0.0909	1	0	0	.	1	RECTANGLE_INTERESTAREA	222	1	1390	485.40	378.00	222	1611	0.0909	1	1390	8.57	-4.13	1389	1335	474	1	2263.00	2263.00
tjl	tjl.edf	RIGHT	4255.00	2613.00	403	481	0.1946	481	11	3	2845	2	890.30	368.10	1	481	3325	0.0909	1	2845	5.65	51.39	2844	2604	0.0909	1	0	0	.	1	RECTANGLE_INTERESTAREA	481	1	2845	890.30	368.10	481	3325	0.0909	1	2845	5.65	51.39	2844	2604	817	1	2613.00	2613.00
tjl	tjl.edf	RIGHT	2700.00	2324.33	402	981	0.3309	336	6	1	1651	1	491.90	379.20	1	981	2892	0.2727	3	1651	1.06	-159.59	1650	1635	0.2727	3	2	645	.	1	RECTANGLE_INTERESTAREA	495	1	2398	540.30	378.30	981	2892	0.2727	3	1651	1.52	20.50	2397	2377	475	1	2378.00	2282.00
tjl	tjl.edf	RIGHT	2700.00	2339.00	402	197	0.0664	197	10	3	3263	2	883.60	366.70	1	197	3459	0.0909	1	3263	2.35	4.14	3262	3238	0.0909	1	2	645	.	1	RECTANGLE_INTERESTAREA	197	1	3263	883.60	366.70	197	3459	0.0909	1	3263	2.35	4.14	3262	3238	837	1	2339.00	2339.00
tjl	tjl.edf	RIGHT	2736.00	.	402	0	0.0000	.	.	.	.	.	.	.	.	.	.	.	.	.	.	.	.	.	0.0000	0	1	444	.	1	RECTANGLE_INTERESTAREA	.	.	.	.	.	.	.	.	.	.	.	.	.	.	474	0	.	.
tjl	tjl.edf	RIGHT	2812.00	2772.00	403	1355	0.3743	354	5	1	1771	1	851.50	389.10	1	798	2585	0.1538	2	1771	11.46	6.02	1770	1727	0.2308	3	1	444	.	1	RECTANGLE_INTERESTAREA	557	2	4321	867.40	390.20	557	4877	0.0769	1	4321	3.02	-5.76	4320	4293	836	0	3137.00	2515.00
tjl	tjl.edf	RIGHT	4292.00	3445.00	403	2338	0.2723	365	6	1	3237	1	562.70	383.00	1	1972	5272	0.1852	5	3237	0.62	16.32	3236	3225	0.2593	7	7	3038	.	1	RECTANGLE_INTERESTAREA	178	3	9764	550.40	399.70	178	9941	0.0370	1	9764	5.18	10.03	9763	9720	454	1	3741.00	3238.00
tjl	tjl.edf	RIGHT	2738.00	3223.83	403	2334	0.2718	311	12	3	5630	2	891.90	377.30	1	311	5940	0.0370	1	5630	1.13	173.06	5629	5614	0.2222	6	7	3038	.	1	RECTANGLE_INTERESTAREA	460	5	9998	882.60	398.60	460	10457	0.0370	1	9998	11.44	-0.14	9997	9942	837	1	3475.00	2853.00
tjl	tjl.edf	RIGHT	2736.00	2901.00	402	391	0.0796	134	11	1	3264	1	483.50	382.40	1	391	3674	0.0952	2	3264	5.28	-25.01	3263	2995	0.0952	2	3	1084	.	1	RECTANGLE_INTERESTAREA	257	1	3418	517.20	368.60	391	3674	0.0952	2	3264	1.19	0.69	3417	3398	474	1	2919.00	2883.00
tjl	tjl.edf	RIGHT	2556.00	2863.50	402	1212	0.2468	252	16	3	4373	2	859.20	394.10	1	841	5231	0.0952	2	4373	26.06	-7.42	4372	4276	0.1905	4	3	1084	.	1	RECTANGLE_INTERESTAREA	238	2	5573	875.70	370.50	371	5810	0.0952	2	5423	1.13	-6.57	5572	5556	839	1	3031.00	2654.00
tjl	tjl.edf	RIGHT	2625.00	2790.00	402	47	0.0113	47	17	3	5371	2	545.60	377.00	1	47	5417	0.0500	1	5371	12.23	-178.11	5370	5294	0.0500	1	0	0	.	1	RECTANGLE_INTERESTAREA	47	1	5371	545.60	377.00	47	5417	0.0500	1	5371	12.23	-178.11	5370	5294	475	1	2790.00	2790.00
tjl	tjl.edf	RIGHT	2700.00	2460.00	402	216	0.0520	216	15	1	4854	1	898.40	369.30	1	216	5069	0.0500	1	4854	1.40	-15.57	4853	4834	0.0500	1	0	0	.	1	RECTANGLE_INTERESTAREA	216	1	4854	898.40	369.30	216	5069	0.0500	1	4854	1.40	-15.57	4853	4834	837	1	2460.00	2460.00
tjl	tjl.edf	RIGHT	4292.00	.	403	0	0.0000	.	.	.	.	.	.	.	.	.	.	.	.	.	.	.	.	.	0.0000	0	0	0	.	1	RECTANGLE_INTERESTAREA	.	.	.	.	.	.	.	.	.	.	.	.	.	.	454	0	.	.
tjl	tjl.edf	RIGHT	2660.00	3104.50	402	903	0.1778	121	6	1	2076	1	848.80	379.50	1	121	2196	0.0400	1	2076	26.07	-2.05	2075	1978	0.1600	4	0	0	.	1	RECTANGLE_INTERESTAREA	158	4	5540	896.80	386.00	158	5697	0.0400	1	5540	23.61	-7.98	5539	5258	836	0	3280.00	2997.00
tjl	tjl.edf	RIGHT	2628.00	3183.50	402	1253	0.2101	243	7	1	1838	1	525.40	385.10	1	1253	3120	0.1429	4	1838	3.26	-104.75	1837	1599	0.1429	4	7	1876	.	1	RECTANGLE_INTERESTAREA	204	1	2917	536.00	370.00	1253	3120	0.1429	4	1838	0.38	20.88	2916	2907	476	1	3369.00	3045.00
tjl	tjl.edf	RIGHT	2555.00	3069.17	402	1261	0.2115	105	11	3	3486	2	893.00	379.40	1	105	3590	0.0357	1	3486	12.31	-7.18	3485	3121	0.2143	6	7	1876	.	1	RECTANGLE_INTERESTAREA	162	3	10499	839.60	376.10	907	10660	0.1429	4	9707	1.68	177.92	10498	10477	838	1	3568.00	2641.00
tjl	tjl.edf	RIGHT	4068.00	2788.67	402	1072	0.2819	406	6	1	2005	1	523.60	367.40	1	1072	3108	0.1875	3	2005	11.90	-6.71	2004	1741	0.1875	3	2	666	.	1	RECTANGLE_INTERESTAREA	356	1	2753	530.50	373.80	1072	3108	0.1875	3	2005	0.82	-172.86	2752	2737	456	1	2932.00	2658.00
tjl	tjl.edf	RIGHT	2736.00	2930.00	402	271	0.0713	271	16	3	4779	2	849.60	385.70	1	271	5049	0.0625	1	4779	18.01	-33.51	4778	4709	0.0625	1	2	666	.	1	RECTANGLE_INTERESTAREA	271	1	4779	849.60	385.70	271	5049	0.0625	1	4779	18.01	-33.51	4778	4709	836	1	2930.00	2930.00
tjl	tjl.edf	RIGHT	2736.00	3173.00	402	2276	0.3093	203	10	1	3591	1	506.40	393.70	1	598	4204	0.0769	2	3591	2.75	1.54	3590	3566	0.2692	7	3	1247	.	1	RECTANGLE_INTERESTAREA	387	4	6837	533.40	366.80	387	7223	0.0385	1	6837	1.68	-68.55	6836	6616	474	1	3539.00	2666.00
tjl	tjl.edf	RIGHT	4104.00	3483.00	402	252	0.0342	252	23	9	7906	2	863.80	376.00	1	252	8157	0.0385	1	7906	1.72	172.97	7905	7885	0.0385	1	3	1247	.	1	RECTANGLE_INTERESTAREA	252	1	7906	863.80	376.00	252	8157	0.0385	1	7906	1.72	172.97	7905	7885	817	1	3483.00	3483.00
tjl	tjl.edf	RIGHT	2736.00	.	402	0	0.0000	.	.	.	.	.	.	.	.	.	.	.	.	.	.	.	.	.	0.0000	0	1	402	.	1	RECTANGLE_INTERESTAREA	.	.	.	.	.	.	.	.	.	.	.	.	.	.	474	0	.	.
tjl	tjl.edf	RIGHT	2700.00	2585.00	402	702	0.1828	300	10	1	3149	1	897.30	367.80	1	702	3858	0.1429	2	3149	1.65	-6.93	3148	3127	0.1429	2	1	402	.	1	RECTANGLE_INTERESTAREA	402	1	3457	909.90	370.60	702	3858	0.1429	2	3149	0.32	-0.60	3456	3449	837	0	2620.00	2550.00
tjl	tjl.edf	RIGHT	2772.00	3206.67	402	1030	0.1662	417	13	1	4494	1	522.30	368.00	1	1030	5547	0.1250	3	4494	7.41	-11.32	4493	4261	0.1250	3	2	613	.	1	RECTANGLE_INTERESTAREA	169	1	5379	550.50	370.60	1030	5547	0.1250	3	4494	0.58	34.26	5378	5365	474	1	3308.00	3155.00
tjl	tjl.edf	RIGHT	2736.00	3123.00	402	116	0.0187	116	24	3	7766	2	857.50	401.80	1	116	7881	0.0417	1	7766	1.50	-23.40	7765	7745	0.0417	1	2	613	.	1	RECTANGLE_INTERESTAREA	116	1	7766	857.50	401.80	116	7881	0.0417	1	7766	1.50	-23.40	7765	7745	836	1	3123.00	3123.00
tjl	tjl.edf	RIGHT	2812.00	2860.50	403	573	0.1124	187	8	1	2066	1	511.80	379.80	1	573	2655	0.0833	2	2066	2.53	-122.61	2065	1799	0.0833	2	5	1399	.	1	RECTANGLE_INTERESTAREA	386	1	2270	546.70	373.60	573	2655	0.0833	2	2066	1.18	5.36	2269	2253	474	1	2892.00	2829.00
tjl	tjl.edf	RIGHT	4292.00	2915.33	403	1513	0.2968	263	10	3	2724	2	909.70	378.30	1	627	3624	0.1250	3	2724	12.47	0.81	2723	2656	0.2500	6	5	1399	.	1	RECTANGLE_INTERESTAREA	386	3	6295	863.80	385.70	701	6680	0.0833	2	5966	0.58	-0.34	6294	6281	816	1	3011.00	2704.00
tjl	tjl.edf	RIGHT	4292.00	3226.67	403	874	0.2270	177	6	1	2148	1	496.10	388.80	1	539	2708	0.1053	2	2148	3.02	-143.44	2147	1838	0.1579	3	1	362	.	1	RECTANGLE_INTERESTAREA	335	2	3138	510.40	381.30	335	3472	0.0526	1	3138	17.36	-177.85	3137	3072	454	1	3267.00	3166.00
tjl	tjl.edf	RIGHT	2812.00	2836.33	403	686	0.1782	224	12	5	3891	2	884.10	370.80	1	224	4114	0.0526	1	3891	3.14	147.76	3890	3600	0.1579	3	1	362	.	1	RECTANGLE_INTERESTAREA	412	3	6122	882.30	378.60	412	6533	0.0526	1	6122	18.33	-16.81	6121	6044	836	1	3030.00	2532.00
tjl	tjl.edf	RIGHT	2772.00	2793.50	402	560	0.1530	300	13	1	3745	1	515.10	369.10	1	300	4044	0.0476	1	3745	6.03	5.57	3744	3695	0.0952	2	0	0	.	1	RECTANGLE_INTERESTAREA	260	2	5008	533.20	392.50	260	5267	0.0476	1	5008	1.15	54.10	5007	4307	474	1	2840.00	2747.00
tjl	tjl.edf	RIGHT	2736.00	2190.00	402	75	0.0205	75	19	5	5482	2	905.00	367.00	1	75	5556	0.0476	1	5482	3.03	-176.01	5481	5454	0.0476	1	0	0	.	1	RECTANGLE_INTERESTAREA	75	1	5482	905.00	367.00	75	5556	0.0476	1	5482	3.03	-176.01	5481	5454	836	1	2190.00	2190.00
tjl	tjl.edf	RIGHT	4255.00	3467.33	403	1914	0.2369	280	5	1	2371	1	484.90	366.90	1	834	3400	0.0833	2	2371	2.16	2.39	2370	2347	0.2500	6	5	1697	.	1	RECTANGLE_INTERESTAREA	300	4	6624	556.60	375.50	300	6923	0.0417	1	6624	0.48	-161.23	6623	6612	455	1	4197.00	2981.00
tjl	tjl.edf	RIGHT	2700.00	3563.25	402	1071	0.1326	235	18	9	7603	2	877.90	387.20	1	1071	8717	0.1667	4	7603	2.12	-17.35	7602	7578	0.1667	4	5	1697	.	1	RECTANGLE_INTERESTAREA	176	1	8542	901.30	384.80	1071	8717	0.1667	4	7603	0.73	-11.66	8541	8528	837	1	3753.00	3267.00
tjl	tjl.edf	RIGHT	2736.00	2849.50	402	582	0.1449	407	5	1	1570	1	514.20	369.40	1	407	1976	0.0526	1	1570	2.11	-28.82	1569	1315	0.1053	2	2	363	.	1	RECTANGLE_INTERESTAREA	175	2	3560	480.20	374.70	175	3734	0.0526	1	3560	14.02	179.68	3559	3487	474	1	2932.00	2767.00
tjl	tjl.edf	RIGHT	4181.00	2838.00	403	363	0.0904	175	9	3	2874	2	866.10	392.10	1	363	3486	0.1053	2	2874	10.74	-4.26	2873	2821	0.1053	2	2	363	.	1	RECTANGLE_INTERESTAREA	188	1	3299	892.30	374.20	363	3486	0.1053	2	2874	1.17	-27.20	3298	3049	818	1	2956.00	2720.00
tjl	tjl.edf	RIGHT	2628.00	.	402	0	0.0000	.	.	.	.	.	.	.	.	.	.	.	.	.	.	.	.	.	0.0000	0	1	492	.	1	RECTANGLE_INTERESTAREA	.	.	.	.	.	.	.	.	.	.	.	.	.	.	476	0	.	.
tjl	tjl.edf	RIGHT	2812.00	2331.50	403	858	0.2403	366	11	1	3456	1	875.30	380.70	1	858	4325	0.1667	2	3456	1.69	147.77	3455	3436	0.1667	2	1	492	.	1	RECTANGLE_INTERESTAREA	492	1	3834	890.60	374.40	858	4325	0.1667	2	3456	0.54	14.19	3833	3822	836	0	2346.00	2317.00
tjl	tjl.edf	RIGHT	2738.00	2344.00	403	111	0.0240	111	5	1	1528	1	487.10	371.90	1	111	1638	0.0625	1	1528	11.98	2.58	1527	1458	0.0625	1	1	425	.	1	RECTANGLE_INTERESTAREA	111	1	1528	487.10	371.90	111	1638	0.0625	1	1528	11.98	2.58	1527	1458	475	1	2344.00	2344.00
tjl	tjl.edf	RIGHT	2812.00	2335.00	403	895	0.1935	141	10	3	3759	2	900.90	370.90	1	566	4340	0.1250	2	3759	13.46	-3.39	3758	3517	0.1875	3	1	425	.	1	RECTANGLE_INTERESTAREA	329	2	5613	868.20	372.30	329	5941	0.0625	1	5613	14.66	-18.12	5612	5553	836	1	2467.00	2246.00
tjl	tjl.edf	RIGHT	2625.00	2850.00	402	182	0.0218	182	18	1	6457	1	497.80	376.30	1	182	6638	0.0294	1	6457	10.67	-4.33	6456	6210	0.0294	1	1	232	.	1	RECTANGLE_INTERESTAREA	182	1	6457	497.80	376.30	182	6638	0.0294	1	6457	10.67	-4.33	6456	6210	475	1	2850.00	2850.00
tjl	tjl.edf	RIGHT	2775.00	2552.33	403	552	0.0660	147	27	3	8738	2	902.10	381.30	1	379	9134	0.0588	2	8738	0.32	-88.26	8737	8529	0.0882	3	1	232	.	1	RECTANGLE_INTERESTAREA	173	2	11069	856.70	377.80	173	11241	0.0294	1	11069	9.87	-178.58	11068	11024	837	1	2608.00	2493.00
tjl	tjl.edf	RIGHT	2736.00	2818.00	402	301	0.0403	301	11	1	3816	1	515.30	373.50	1	301	4116	0.0345	1	3816	2.26	15.58	3815	3791	0.0345	1	0	0	.	1	RECTANGLE_INTERESTAREA	301	1	3816	515.30	373.50	301	4116	0.0345	1	3816	2.26	15.58	3815	3791	474	1	2818.00	2818.00
tjl	tjl.edf	RIGHT	2660.00	2452.50	402	820	0.1098	516	15	3	5370	2	864.50	373.00	1	516	5885	0.0345	1	5370	1.47	-169.95	5369	5350	0.0690	2	0	0	.	1	RECTANGLE_INTERESTAREA	304	2	8204	880.00	370.40	304	8507	0.0345	1	8204	1.27	152.94	8203	8185	836	1	2690.00	2215.00
tjl	tjl.edf	RIGHT	2849.00	.	403	0	0.0000	.	.	.	.	.	.	.	.	.	.	.	.	.	.	.	.	.	0.0000	0	1	588	.	1	RECTANGLE_INTERESTAREA	.	.	.	.	.	.	.	.	.	.	.	.	.	.	474	0	.	.
tjl	tjl.edf	RIGHT	2700.00	2119.00	402	731	0.1555	143	12	1	5289	1	904.80	384.60	1	731	6034	0.1429	2	5289	13.01	-11.98	5288	5022	0.1429	2	1	588	.	1	RECTANGLE_INTERESTAREA	588	1	5447	871.60	369.90	731	6034	0.1429	2	5289	0.87	157.93	5446	5432	837	0	2175.00	2063.00
tjl	tjl.edf	RIGHT	4292.00	.	403	0	0.0000	.	.	.	.	.	.	.	.	.	.	.	.	.	.	.	.	.	0.0000	0	1	213	.	1	RECTANGLE_INTERESTAREA	.	.	.	.	.	.	.	.	.	.	.	.	.	.	454	0	.	.
tjl	tjl.edf	RIGHT	4140.00	1910.50	402	303	0.0689	90	16	1	4855	1	846.60	389.20	1	303	5176	0.1111	2	4855	2.81	-97.71	4854	4588	0.1111	2	1	213	.	1	RECTANGLE_INTERESTAREA	213	1	4964	883.20	367.20	303	5176	0.1111	2	4855	1.40	35.40	4963	4945	817	0	1919.00	1902.00
tjl	tjl.edf	RIGHT	2812.00	2554.00	403	232	0.0461	232	12	1	3876	1	493.60	369.10	1	232	4107	0.0455	1	3876	1.30	-168.22	3875	3857	0.0455	1	0	0	.	1	RECTANGLE_INTERESTAREA	232	1	3876	493.60	369.10	232	4107	0.0455	1	3876	1.30	-168.22	3875	3857	474	1	2554.00	2554.00
tjl	tjl.edf	RIGHT	2628.00	2271.67	402	803	0.1596	454	16	3	4457	2	904.70	376.30	1	454	4910	0.0455	1	4457	1.52	-10.33	4456	4437	0.1364	3	0	0	.	1	RECTANGLE_INTERESTAREA	156	3	6391	860.20	374.30	156	6546	0.0455	1	6391	4.74	-8.77	6390	6356	838	1	2473.00	2065.00
tjl	tjl.edf	RIGHT	2736.00	.	402	0	0.0000	.	.	.	.	.	.	.	.	.	.	.	.	.	.	.	.	.	0.0000	0	13	2868	.	1	RECTANGLE_INTERESTAREA	.	.	.	.	.	.	.	.	.	.	.	.	.	.	474	0	.	.
tjl	tjl.edf	RIGHT	5772.00	2439.47	403	3332	0.5220	82	10	1	2901	1	917.40	375.60	1	1285	4488	0.2500	7	2901	1.77	-11.73	2900	2878	0.5357	15	13	2868	.	1	RECTANGLE_INTERESTAREA	364	2	6914	939.30	378.40	2047	7277	0.2857	8	5093	0.72	-4.00	6913	6902	796	0	2693.00	2211.00
tjl	tjl.edf	RIGHT	2628.00	.	402	0	0.0000	.	.	.	.	.	.	.	.	.	.	.	.	.	.	.	.	.	0.0000	0	1	208	.	1	RECTANGLE_INTERESTAREA	.	.	.	.	.	.	.	.	.	.	.	.	.	.	476	0	.	.
tjl	tjl.edf	RIGHT	2736.00	2404.50	402	717	0.2732	509	11	1	3307	1	884.30	383.40	1	717	4031	0.1667	2	3307	2.01	-1.64	3306	3283	0.1667	2	1	208	.	1	RECTANGLE_INTERESTAREA	208	1	3824	900.20	381.70	717	4031	0.1667	2	3307	0.27	5.80	3823	3816	836	0	2449.00	2360.00
tjl	tjl.edf	RIGHT	2736.00	2766.00	402	1200	0.1542	776	9	1	3203	1	522.80	366.30	1	776	3978	0.0263	1	3203	0.95	-154.52	3202	3186	0.0526	2	0	0	.	1	RECTANGLE_INTERESTAREA	424	2	5058	507.40	376.80	424	5481	0.0263	1	5058	2.18	-102.07	5057	4782	474	1	3129.00	2403.00
tjl	tjl.edf	RIGHT	2628.00	2807.50	402	563	0.0723	109	16	5	6625	2	884.90	391.50	1	109	6733	0.0263	1	6625	11.99	-9.17	6624	6224	0.0526	2	0	0	.	1	RECTANGLE_INTERESTAREA	454	2	10313	878.30	371.20	454	10766	0.0263	1	10313	2.04	-42.25	10312	10289	838	1	2831.00	2784.00
tjl	tjl.edf	RIGHT	2660.00	.	402	0	0.0000	.	.	.	.	.	.	.	.	.	.	.	.	.	.	.	.	.	0.0000	0	5	1508	.	1	RECTANGLE_INTERESTAREA	.	.	.	.	.	.	.	.	.	.	.	.	.	.	474	0	.	.
tjl	tjl.edf	RIGHT	2736.00	2586.22	402	2762	0.3409	317	15	1	5310	1	902.80	369.50	1	317	5626	0.0303	1	5310	0.96	-1.63	5309	5296	0.2727	9	5	1508	.	1	RECTANGLE_INTERESTAREA	186	4	11799	902.90	393.20	1375	11984	0.1212	4	10291	2.45	-76.60	11798	11506	836	0	2858.00	2258.00
tjl	tjl.edf	RIGHT	2628.00	.	402	0	0.0000	.	.	.	.	.	.	.	.	.	.	.	.	.	.	.	.	.	0.0000	0	1	694	.	1	RECTANGLE_INTERESTAREA	.	.	.	.	.	.	.	.	.	.	.	.	.	.	476	0	.	.
tjl	tjl.edf	RIGHT	4176.00	2577.50	402	768	0.2116	74	12	1	3658	1	838.70	381.70	1	768	4708	0.1538	2	3658	8.14	-9.02	3657	3614	0.1538	2	1	694	.	1	RECTANGLE_INTERESTAREA	694	1	4015	877.90	375.80	768	4708	0.1538	2	3658	1.61	32.67	4014	3732	816	0	2623.00	2532.00
tjl	tjl.edf	RIGHT	2701.00	.	403	0	0.0000	.	.	.	.	.	.	.	.	.	.	.	.	.	.	.	.	.	0.0000	0	1	801	.	1	RECTANGLE_INTERESTAREA	.	.	.	.	.	.	.	.	.	.	.	.	.	.	476	0	.	.
tjl	tjl.edf	RIGHT	2700.00	2287.00	402	901	0.2402	100	12	1	3810	1	838.70	367.10	1	901	4730	0.1538	2	3810	9.11	-11.53	3809	3571	0.1538	2	1	801	.	1	RECTANGLE_INTERESTAREA	801	1	3930	881.20	366.80	901	4730	0.1538	2	3810	1.48	0.92	3929	3910	837	0	2301.00	2273.00
tjl	tjl.edf	RIGHT	2849.00	.	403	0	0.0000	.	.	.	.	.	.	.	.	.	.	.	.	.	.	.	.	.	0.0000	0	1	639	.	1	RECTANGLE_INTERESTAREA	.	.	.	.	.	.	.	.	.	.	.	.	.	.	474	0	.	.
tjl	tjl.edf	RIGHT	2700.00	2473.50	402	788	0.2038	149	14	1	3826	1	861.90	399.90	1	788	4882	0.1333	2	3826	11.69	-7.16	3825	3762	0.1333	2	1	639	.	1	RECTANGLE_INTERESTAREA	639	1	4244	911.60	373.00	788	4882	0.1333	2	3826	2.09	-27.85	4243	3975	837	0	2499.00	2448.00
tjl	tjl.edf	RIGHT	2628.00	.	402	0	0.0000	.	.	.	.	.	.	.	.	.	.	.	.	.	.	.	.	.	0.0000	0	1	814	.	1	RECTANGLE_INTERESTAREA	.	.	.	.	.	.	.	.	.	.	.	.	.	.	476	0	.	.
tjl	tjl.edf	RIGHT	4176.00	2214.50	402	848	0.2527	34	12	1	3272	1	921.70	369.60	1	848	4368	0.1538	2	3272	13.29	-2.95	3271	3205	0.1538	2	1	814	.	1	RECTANGLE_INTERESTAREA	814	1	3555	877.30	367.10	848	4368	0.1538	2	3272	1.15	-149.34	3554	3306	816	0	2269.00	2160.00
tjl	tjl.edf	RIGHT	2664.00	.	402	0	0.0000	.	.	.	.	.	.	.	.	.	.	.	.	.	.	.	.	.	0.0000	0	0	0	.	1	RECTANGLE_INTERESTAREA	.	.	.	.	.	.	.	.	.	.	.	.	.	.	475	0	.	.
tjl	tjl.edf	RIGHT	2738.00	.	403	0	0.0000	.	.	.	.	.	.	.	.	.	.	.	.	.	.	.	.	.	0.0000	0	0	0	.	1	RECTANGLE_INTERESTAREA	.	.	.	.	.	.	.	.	.	.	.	.	.	.	837	0	.	.
tjl	tjl.edf	RIGHT	2772.00	2332.00	402	196	0.0405	196	5	1	1156	1	509.20	367.00	1	196	1351	0.0556	1	1156	9.71	0.12	1155	1100	0.0556	1	0	0	.	1	RECTANGLE_INTERESTAREA	196	1	1156	509.20	367.00	196	1351	0.0556	1	1156	9.71	0.12	1155	1100	474	1	2332.00	2332.00
tjl	tjl.edf	RIGHT	2812.00	.	403	0	0.0000	.	.	.	.	.	.	.	.	.	.	.	.	.	.	.	.	.	0.0000	0	0	0	.	1	RECTANGLE_INTERESTAREA	.	.	.	.	.	.	.	.	.	.	.	.	.	.	836	0	.	.
tjl	tjl.edf	RIGHT	2812.00	2458.50	403	331	0.1008	188	7	1	2810	1	539.70	366.40	1	188	2997	0.0769	1	2810	1.09	2.21	2809	2793	0.1538	2	0	0	.	1	RECTANGLE_INTERESTAREA	143	2	4001	535.80	399.70	143	4143	0.0769	1	4001	2.40	-115.84	4000	3737	474	1	2509.00	2408.00
tjl	tjl.edf	RIGHT	2738.00	.	403	0	0.0000	.	.	.	.	.	.	.	.	.	.	.	.	.	.	.	.	.	0.0000	0	0	0	.	1	RECTANGLE_INTERESTAREA	.	.	.	.	.	.	.	.	.	.	.	.	.	.	837	0	.	.
tjl	tjl.edf	RIGHT	3996.00	.	402	0	0.0000	.	.	.	.	.	.	.	.	.	.	.	.	.	.	.	.	.	0.0000	0	0	0	.	1	RECTANGLE_INTERESTAREA	.	.	.	.	.	.	.	.	.	.	.	.	.	.	457	0	.	.
tjl	tjl.edf	RIGHT	2700.00	2089.00	402	392	0.0833	392	8	1	3121	1	902.70	368.30	1	392	3512	0.0667	1	3121	0.79	13.54	3120	3108	0.0667	1	0	0	.	1	RECTANGLE_INTERESTAREA	392	1	3121	902.70	368.30	392	3512	0.0667	1	3121	0.79	13.54	3120	3108	837	0	2089.00	2089.00
tjl	tjl.edf	RIGHT	2701.00	1871.00	403	34	0.0047	34	7	1	1756	1	545.10	371.10	1	34	1789	0.0294	1	1756	0.22	-88.24	1755	1750	0.0294	1	6	2243	.	1	RECTANGLE_INTERESTAREA	34	1	1756	545.10	371.10	34	1789	0.0294	1	1756	0.22	-88.24	1755	1750	476	1	1871.00	1871.00
tjl	tjl.edf	RIGHT	4292.00	2560.00	403	3052	0.4264	134	11	3	2968	2	914.20	367.70	1	1735	4765	0.1471	5	2968	0.61	-124.59	2967	2733	0.2647	9	6	2243	.	1	RECTANGLE_INTERESTAREA	279	3	8882	905.90	375.90	279	9160	0.0294	1	8882	1.47	-14.14	8881	8862	816	1	2805.00	2224.00
tjl	tjl.edf	RIGHT	2664.00	2498.00	402	251	0.1007	251	3	1	1340	1	525.30	366.30	1	251	1590	0.1111	1	1340	12.28	-4.85	1339	1070	0.1111	1	0	0	.	1	RECTANGLE_INTERESTAREA	251	1	1340	525.30	366.30	251	1590	0.1111	1	1340	12.28	-4.85	1339	1070	475	1	2498.00	2498.00
tjl	tjl.edf	RIGHT	2775.00	.	403	0	0.0000	.	.	.	.	.	.	.	.	.	.	.	.	.	.	.	.	.	0.0000	0	0	0	.	1	RECTANGLE_INTERESTAREA	.	.	.	.	.	.	.	.	.	.	.	.	.	.	837	0	.	.
tjl	tjl.edf	RIGHT	4181.00	.	403	0	0.0000	.	.	.	.	.	.	.	.	.	.	.	.	.	.	.	.	.	0.0000	0	2	384	.	1	RECTANGLE_INTERESTAREA	.	.	.	.	.	.	.	.	.	.	.	.	.	.	456	0	.	.
tjl	tjl.edf	RIGHT	4255.00	2483.25	403	1007	0.2793	43	5	1	1540	1	901.60	390.50	1	427	2250	0.1875	3	1540	11.92	-4.61	1539	1464	0.2500	4	2	384	.	1	RECTANGLE_INTERESTAREA	580	2	4024	909.10	379.20	580	4603	0.0625	1	4024	26.22	-34.25	4023	3915	817	0	2618.00	2371.00
tjl	tjl.edf	RIGHT	2556.00	2337.33	402	397	0.0672	138	4	1	1197	1	487.80	366.30	1	333	1550	0.0645	2	1197	8.80	-0.43	1196	935	0.0968	3	2	329	.	1	RECTANGLE_INTERESTAREA	64	2	3688	488.80	384.70	64	3751	0.0323	1	3688	0.55	90.69	3687	3676	477	1	2357.00	2317.00
tjl	tjl.edf	RIGHT	2700.00	2274.33	402	806	0.1364	134	6	3	1842	2	854.60	369.20	1	134	1975	0.0323	1	1842	11.50	-5.91	1841	1551	0.0968	3	2	329	.	1	RECTANGLE_INTERESTAREA	473	3	6492	899.70	373.40	473	6964	0.0323	1	6492	8.32	-1.11	6491	6445	837	1	2423.00	2016.00
tjl	tjl.edf	RIGHT	2738.00	.	403	0	0.0000	.	.	.	.	.	.	.	.	.	.	.	.	.	.	.	.	.	0.0000	0	1	136	.	1	RECTANGLE_INTERESTAREA	.	.	.	.	.	.	.	.	.	.	.	.	.	.	475	0	.	.
tjl	tjl.edf	RIGHT	4068.00	2499.00	402	1164	0.2178	613	12	1	4083	1	877.40	374.80	1	613	4695	0.0476	1	4083	13.64	-11.44	4082	3786	0.1905	4	1	136	.	1	RECTANGLE_INTERESTAREA	136	3	6814	885.00	382.10	290	6949	0.0952	2	6635	2.19	1.60	6813	6789	818	0	2595.00	2404.00
tjl	tjl.edf	RIGHT	4292.00	.	403	0	0.0000	.	.	.	.	.	.	.	.	.	.	.	.	.	.	.	.	.	0.0000	0	1	418	.	1	RECTANGLE_INTERESTAREA	.	.	.	.	.	.	.	.	.	.	.	.	.	.	454	0	.	.
tjl	tjl.edf	RIGHT	4033.00	2383.50	403	637	0.3504	219	7	1	2118	1	848.30	375.90	1	637	2776	0.2500	2	2118	11.17	-7.94	2117	1817	0.2500	2	1	418	.	1	RECTANGLE_INTERESTAREA	418	1	2359	893.20	378.60	637	2776	0.2500	2	2118	1.63	-4.17	2358	2337	820	0	2475.00	2292.00
tjl	tjl.edf	RIGHT	2775.00	.	403	0	0.0000	.	.	.	.	.	.	.	.	.	.	.	.	.	.	.	.	.	0.0000	0	1	272	.	1	RECTANGLE_INTERESTAREA	.	.	.	.	.	.	.	.	.	.	.	.	.	.	475	0	.	.
tjl	tjl.edf	RIGHT	3990.00	2268.50	402	522	0.2762	250	9	1	2258	1	865.40	373.40	1	522	2793	0.1818	2	2258	2.03	-6.66	2257	2233	0.1818	2	1	272	.	1	RECTANGLE_INTERESTAREA	272	1	2522	895.80	367.00	522	2793	0.1818	2	2258	0.83	-0.70	2521	2508	817	0	2307.00	2230.00
tjl	tjl.edf	RIGHT	2625.00	.	402	0	0.0000	.	.	.	.	.	.	.	.	.	.	.	.	.	.	.	.	.	0.0000	0	1	215	.	1	RECTANGLE_INTERESTAREA	.	.	.	.	.	.	.	.	.	.	.	.	.	.	475	0	.	.
tjl	tjl.edf	RIGHT	2772.00	2395.50	402	569	0.2542	354	8	1	2493	1	890.40	379.80	1	569	3069	0.2000	2	2493	13.25	-12.32	2492	2203	0.2000	2	1	215	.	1	RECTANGLE_INTERESTAREA	215	1	2855	900.10	366.20	569	3069	0.2000	2	2493	0.28	24.48	2854	2847	836	0	2459.00	2332.00
tjl	tjl.edf	RIGHT	2660.00	.	402	0	0.0000	.	.	.	.	.	.	.	.	.	.	.	.	.	.	.	.	.	0.0000	0	0	0	.	1	RECTANGLE_INTERESTAREA	.	.	.	.	.	.	.	.	.	.	.	.	.	.	474	0	.	.
tjl	tjl.edf	RIGHT	2664.00	2894.50	402	614	0.1200	290	20	1	5531	1	881.70	378.30	1	290	5820	0.0286	1	5531	2.78	-156.56	5530	5503	0.0571	2	0	0	.	1	RECTANGLE_INTERESTAREA	324	2	7741	891.40	367.30	324	8064	0.0286	1	7741	1.13	2.77	7740	7724	837	0	3032.00	2757.00
tjl	tjl.edf	RIGHT	2812.00	2841.00	403	61	0.0286	61	3	1	995	1	540.40	371.40	1	61	1055	0.0714	1	995	13.64	0.01	994	924	0.0714	1	0	0	.	1	RECTANGLE_INTERESTAREA	61	1	995	540.40	371.40	61	1055	0.0714	1	995	13.64	0.01	994	924	474	1	2841.00	2841.00
tjl	tjl.edf	RIGHT	3990.00	2702.00	402	138	0.0648	138	8	3	2108	2	867.70	370.70	1	138	2245	0.0714	1	2108	2.58	6.40	2107	2081	0.0714	1	0	0	.	1	RECTANGLE_INTERESTAREA	138	1	2108	867.70	370.70	138	2245	0.0714	1	2108	2.58	6.40	2107	2081	817	1	2702.00	2702.00
tjl	tjl.edf	RIGHT	2628.00	2439.00	402	22	0.0112	22	5	1	1249	1	496.60	382.50	1	22	1270	0.1000	1	1249	3.29	-30.58	1248	992	0.1000	1	1	264	.	1	RECTANGLE_INTERESTAREA	22	1	1249	496.60	382.50	22	1270	0.1000	1	1249	3.29	-30.58	1248	992	476	1	2439.00	2439.00
tjl	tjl.edf	RIGHT	2736.00	2468.00	402	586	0.2970	322	9	3	2387	2	850.70	368.30	1	586	2986	0.2000	2	2387	10.60	-3.92	2386	2074	0.2000	2	1	264	.	1	RECTANGLE_INTERESTAREA	264	1	2723	875.40	367.10	586	2986	0.2000	2	2387	0.75	6.45	2722	2709	836	1	2559.00	2377.00
tjl	tjl.edf	RIGHT	2812.00	2389.00	403	74	0.0313	74	5	1	1197	1	510.30	371.30	1	74	1270	0.0909	1	1197	10.64	-5.48	1196	909	0.0909	1	2	704	.	1	RECTANGLE_INTERESTAREA	74	1	1197	510.30	371.30	74	1270	0.0909	1	1197	10.64	-5.48	1196	909	474	1	2389.00	2389.00
tjl	tjl.edf	RIGHT	2736.00	2121.33	402	836	0.3539	132	9	3	2460	2	861.90	380.80	1	836	3316	0.2727	3	2460	11.49	-9.82	2459	2191	0.2727	3	2	704	.	1	RECTANGLE_INTERESTAREA	54	1	3263	870.90	366.10	836	3316	0.2727	3	2460	0.23	143.03	3262	3257	836	1	2167.00	2094.00
tjl	tjl.edf	RIGHT	2812.00	.	403	0	0.0000	.	.	.	.	.	.	.	.	.	.	.	.	.	.	.	.	.	0.0000	0	5	1690	.	1	RECTANGLE_INTERESTAREA	.	.	.	.	.	.	.	.	.	.	.	.	.	.	474	0	.	.
tjl	tjl.edf	RIGHT	4329.00	2510.22	403	2516	0.3180	102	10	1	3337	1	840.70	382.50	1	737	4097	0.0714	2	3337	10.59	7.77	3336	3069	0.3214	9	5	1690	.	1	RECTANGLE_INTERESTAREA	95	4	9097	884.90	370.10	95	9191	0.0357	1	9097	12.17	-11.74	9096	9040	816	0	2782.00	2286.00
tjl	tjl.edf	RIGHT	2812.00	2447.00	403	491	0.1375	158	5	1	1513	1	544.50	372.90	1	491	2016	0.1250	2	1513	2.01	-153.11	1512	1235	0.1250	2	2	718	.	1	RECTANGLE_INTERESTAREA	333	1	1684	525.60	369.50	491	2016	0.1250	2	1513	0.63	160.38	1683	1671	474	1	2470.00	2424.00
tjl	tjl.edf	RIGHT	2736.00	2699.00	402	455	0.1274	70	9	3	3054	2	842.50	394.60	1	455	3535	0.1250	2	3054	11.52	-8.47	3053	2753	0.1250	2	2	718	.	1	RECTANGLE_INTERESTAREA	385	1	3151	893.90	372.60	455	3535	0.1250	2	3054	2.15	6.58	3150	3124	836	1	2700.00	2698.00
tjl	tjl.edf	RIGHT	2736.00	.	402	0	0.0000	.	.	.	.	.	.	.	.	.	.	.	.	.	.	.	.	.	0.0000	0	0	0	.	1	RECTANGLE_INTERESTAREA	.	.	.	.	.	.	.	.	.	.	.	.	.	.	474	0	.	.
tjl	tjl.edf	RIGHT	2625.00	1922.00	402	103	0.0416	103	7	1	2452	1	839.00	381.90	1	103	2554	0.1250	1	2452	2.55	-7.57	2451	2423	0.1250	1	0	0	.	1	RECTANGLE_INTERESTAREA	103	1	2452	839.00	381.90	103	2554	0.1250	1	2452	2.55	-7.57	2451	2423	837	0	1922.00	1922.00
tjl	tjl.edf	RIGHT	2628.00	.	402	0	0.0000	.	.	.	.	.	.	.	.	.	.	.	.	.	.	.	.	.	0.0000	0	0	0	.	1	RECTANGLE_INTERESTAREA	.	.	.	.	.	.	.	.	.	.	.	.	.	.	476	0	.	.
tjl	tjl.edf	RIGHT	2664.00	.	402	0	0.0000	.	.	.	.	.	.	.	.	.	.	.	.	.	.	.	.	.	0.0000	0	0	0	.	1	RECTANGLE_INTERESTAREA	.	.	.	.	.	.	.	.	.	.	.	.	.	.	837	0	.	.
tjl	tjl.edf	RIGHT	3996.00	.	402	0	0.0000	.	.	.	.	.	.	.	.	.	.	.	.	.	.	.	.	.	0.0000	0	0	0	.	1	RECTANGLE_INTERESTAREA	.	.	.	.	.	.	.	.	.	.	.	.	.	.	457	0	.	.
tjl	tjl.edf	RIGHT	2701.00	2329.00	403	59	0.0170	59	11	1	4196	1	869.20	390.40	1	59	4254	0.0714	1	4196	12.19	-10.81	4195	3934	0.0714	1	0	0	.	1	RECTANGLE_INTERESTAREA	59	1	4196	869.20	390.40	59	4254	0.0714	1	4196	12.19	-10.81	4195	3934	838	0	2329.00	2329.00
tjl	tjl.edf	RIGHT	2812.00	2678.50	403	600	0.2096	251	6	1	1714	1	513.70	369.70	1	600	2324	0.1429	2	1714	0.94	-105.01	1713	1471	0.1429	2	1	349	.	1	RECTANGLE_INTERESTAREA	349	1	1976	495.00	368.20	600	2324	0.1429	2	1714	0.42	-173.62	1975	1965	474	1	2785.00	2572.00
tjl	tjl.edf	RIGHT	2738.00	2672.00	403	402	0.1404	402	12	3	3077	2	874.80	371.00	1	402	3478	0.0714	1	3077	1.52	-174.38	3076	3056	0.0714	1	1	349	.	1	RECTANGLE_INTERESTAREA	402	1	3077	874.80	371.00	402	3478	0.0714	1	3077	1.52	-174.38	3076	3056	837	1	2672.00	2672.00
tjl	tjl.edf	RIGHT	2628.00	.	402	0	0.0000	.	.	.	.	.	.	.	.	.	.	.	.	.	.	.	.	.	0.0000	0	0	0	.	1	RECTANGLE_INTERESTAREA	.	.	.	.	.	.	.	.	.	.	.	.	.	.	476	0	.	.
tjl	tjl.edf	RIGHT	2701.00	2185.00	403	257	0.1046	257	12	1	3176	1	906.50	368.10	1	257	3432	0.0833	1	3176	0.30	-7.83	3175	3168	0.0833	1	0	0	.	1	RECTANGLE_INTERESTAREA	257	1	3176	906.50	368.10	257	3432	0.0833	1	3176	0.30	-7.83	3175	3168	838	0	2185.00	2185.00
tjl	tjl.edf	RIGHT	2775.00	.	403	0	0.0000	.	.	.	.	.	.	.	.	.	.	.	.	.	.	.	.	.	0.0000	0	1	274	.	1	RECTANGLE_INTERESTAREA	.	.	.	.	.	.	.	.	.	.	.	.	.	.	475	0	.	.
tjl	tjl.edf	RIGHT	2736.00	2537.00	402	468	0.1256	194	15	1	4260	1	851.10	378.10	1	468	4743	0.1176	2	4260	24.38	-35.86	4259	4144	0.1176	2	1	274	.	1	RECTANGLE_INTERESTAREA	274	1	4470	887.10	379.00	468	4743	0.1176	2	4260	1.07	6.00	4469	4454	836	0	2663.00	2411.00
tjl	tjl.edf	RIGHT	2812.00	.	403	0	0.0000	.	.	.	.	.	.	.	.	.	.	.	.	.	.	.	.	.	0.0000	0	0	0	.	1	RECTANGLE_INTERESTAREA	.	.	.	.	.	.	.	.	.	.	.	.	.	.	474	0	.	.
tjl	tjl.edf	RIGHT	2736.00	2465.00	402	263	0.0823	263	9	1	2167	1	885.80	370.40	1	263	2429	0.0556	1	2167	11.80	-7.59	2166	1852	0.0556	1	0	0	.	1	RECTANGLE_INTERESTAREA	263	1	2167	885.80	370.40	263	2429	0.0556	1	2167	11.80	-7.59	2166	1852	836	0	2465.00	2465.00
tjl	tjl.edf	RIGHT	2812.00	.	403	0	0.0000	.	.	.	.	.	.	.	.	.	.	.	.	.	.	.	.	.	0.0000	0	1	346	.	1	RECTANGLE_INTERESTAREA	.	.	.	.	.	.	.	.	.	.	.	.	.	.	474	0	.	.
tjl	tjl.edf	RIGHT	2701.00	2267.00	403	698	0.3200	352	6	1	2292	1	875.70	369.90	1	698	3002	0.2857	2	2292	11.92	-10.22	2291	1961	0.2857	2	1	346	.	1	RECTANGLE_INTERESTAREA	346	1	2657	899.80	367.40	698	3002	0.2857	2	2292	0.71	0.27	2656	2644	838	0	2309.00	2225.00
tjl	tjl.edf	RIGHT	2812.00	.	403	0	0.0000	.	.	.	.	.	.	.	.	.	.	.	.	.	.	.	.	.	0.0000	0	0	0	.	1	RECTANGLE_INTERESTAREA	.	.	.	.	.	.	.	.	.	.	.	.	.	.	474	0	.	.
tjl	tjl.edf	RIGHT	2628.00	.	402	0	0.0000	.	.	.	.	.	.	.	.	.	.	.	.	.	.	.	.	.	0.0000	0	0	0	.	1	RECTANGLE_INTERESTAREA	.	.	.	.	.	.	.	.	.	.	.	.	.	.	838	0	.	.
tjl	tjl.edf	RIGHT	3996.00	2271.00	402	24	0.0086	24	9	1	2775	1	565.60	378.80	1	24	2798	0.0909	1	2775	2.29	-8.57	2774	2751	0.0909	1	0	0	.	1	RECTANGLE_INTERESTAREA	24	1	2775	565.60	378.80	24	2798	0.0909	1	2775	2.29	-8.57	2774	2751	457	1	2271.00	2271.00
tjl	tjl.edf	RIGHT	2736.00	.	402	0	0.0000	.	.	.	.	.	.	.	.	.	.	.	.	.	.	.	.	.	0.0000	0	0	0	.	1	RECTANGLE_INTERESTAREA	.	.	.	.	.	.	.	.	.	.	.	.	.	.	836	0	.	.
tjl	tjl.edf	RIGHT	2812.00	.	403	0	0.0000	.	.	.	.	.	.	.	.	.	.	.	.	.	.	.	.	.	0.0000	0	0	0	.	1	RECTANGLE_INTERESTAREA	.	.	.	.	.	.	.	.	.	.	.	.	.	.	474	0	.	.
tjl	tjl.edf	RIGHT	2627.00	.	403	0	0.0000	.	.	.	.	.	.	.	.	.	.	.	.	.	.	.	.	.	0.0000	0	0	0	.	1	RECTANGLE_INTERESTAREA	.	.	.	.	.	.	.	.	.	.	.	.	.	.	839	0	.	.
tjl	tjl.edf	RIGHT	2812.00	.	403	0	0.0000	.	.	.	.	.	.	.	.	.	.	.	.	.	.	.	.	.	0.0000	0	0	0	.	1	RECTANGLE_INTERESTAREA	.	.	.	.	.	.	.	.	.	.	.	.	.	.	474	0	.	.
tjl	tjl.edf	RIGHT	4292.00	.	403	0	0.0000	.	.	.	.	.	.	.	.	.	.	.	.	.	.	.	.	.	0.0000	0	0	0	.	1	RECTANGLE_INTERESTAREA	.	.	.	.	.	.	.	.	.	.	.	.	.	.	816	0	.	.
tjl	tjl.edf	RIGHT	4329.00	3089.00	403	428	0.0654	428	10	1	2618	1	500.50	376.40	1	428	3045	0.0345	1	2618	0.30	93.90	2617	2610	0.0345	1	4	1000	.	1	RECTANGLE_INTERESTAREA	428	1	2618	500.50	376.40	428	3045	0.0345	1	2618	0.30	93.90	2617	2610	454	1	3089.00	3089.00
tjl	tjl.edf	RIGHT	4292.00	2815.43	403	1680	0.2568	234	18	3	5015	2	888.80	393.60	1	1032	6090	0.1379	4	5015	1.95	-2.27	5014	4991	0.2414	7	4	1000	.	1	RECTANGLE_INTERESTAREA	293	3	7895	908.60	366.20	293	8187	0.0345	1	7895	1.17	-6.26	7894	7876	816	1	3333.00	2501.00
tjl	tjl.edf	RIGHT	2736.00	2534.67	402	466	0.1523	218	6	1	1565	1	491.90	387.10	1	389	1967	0.1538	2	1565	10.18	-13.90	1564	1290	0.2308	3	1	171	.	1	RECTANGLE_INTERESTAREA	77	2	2661	542.90	383.30	77	2737	0.0769	1	2661	1.06	-4.19	2660	2644	474	1	2711.00	2255.00
tjl	tjl.edf	RIGHT	2736.00	2282.00	402	837	0.2736	837	13	5	3175	2	895.00	367.00	1	837	4011	0.0769	1	3175	1.33	-1.02	3174	3156	0.0769	1	1	171	.	1	RECTANGLE_INTERESTAREA	837	1	3175	895.00	367.00	837	4011	0.0769	1	3175	1.33	-1.02	3174	3156	836	1	2282.00	2282.00
tjl	tjl.edf	RIGHT	4292.00	2411.00	403	227	0.0796	227	7	1	1489	1	507.30	369.10	1	227	1715	0.0588	1	1489	1.19	2.55	1488	1472	0.0588	1	0	0	.	1	RECTANGLE_INTERESTAREA	227	1	1489	507.30	369.10	227	1715	0.0588	1	1489	1.19	2.55	1488	1472	454	1	2411.00	2411.00
tjl	tjl.edf	RIGHT	2736.00	2362.00	402	457	0.1602	457	14	3	3111	2	879.30	374.00	1	457	3567	0.0588	1	3111	1.97	-2.77	3110	3088	0.0588	1	0	0	.	1	RECTANGLE_INTERESTAREA	457	1	3111	879.30	374.00	457	3567	0.0588	1	3111	1.97	-2.77	3110	3088	836	1	2362.00	2362.00
tjl	tjl.edf	RIGHT	2775.00	2148.00	403	103	0.0400	103	2	1	1347	1	548.90	376.20	1	103	1449	0.1667	1	1347	13.52	-8.73	1346	1048	0.1667	1	1	298	.	1	RECTANGLE_INTERESTAREA	103	1	1347	548.90	376.20	103	1449	0.1667	1	1347	13.52	-8.73	1346	1048	475	1	2148.00	2148.00
tjl	tjl.edf	RIGHT	2736.00	2090.50	402	593	0.2302	295	5	3	2623	2	895.70	372.00	1	593	3223	0.3333	2	2623	0.84	6.26	2622	2608	0.3333	2	1	298	.	1	RECTANGLE_INTERESTAREA	298	1	2926	911.10	367.60	593	3223	0.3333	2	2623	0.31	26.73	2925	2918	836	1	2097.00	2084.00
tjl	tjl.edf	RIGHT	2628.00	.	402	0	0.0000	.	.	.	.	.	.	.	.	.	.	.	.	.	.	.	.	.	0.0000	0	0	0	.	1	RECTANGLE_INTERESTAREA	.	.	.	.	.	.	.	.	.	.	.	.	.	.	476	0	.	.
tjl	tjl.edf	RIGHT	2849.00	.	403	0	0.0000	.	.	.	.	.	.	.	.	.	.	.	.	.	.	.	.	.	0.0000	0	0	0	.	1	RECTANGLE_INTERESTAREA	.	.	.	.	.	.	.	.	.	.	.	.	.	.	836	0	.	.
tjl	tjl.edf	RIGHT	1296.00	1750.00	402	56	0.0177	56	7	1	1303	1	503.30	392.60	1	56	1358	0.0400	1	1303	0.26	-86.96	1302	1295	0.0400	1	0	0	.	1	RECTANGLE_INTERESTAREA	56	1	1303	503.30	392.60	56	1358	0.0400	1	1303	0.26	-86.96	1302	1295	494	1	1750.00	1750.00
tjl	tjl.edf	RIGHT	2736.00	.	402	0	0.0000	.	.	.	.	.	.	.	.	.	.	.	.	.	.	.	.	.	0.0000	0	0	0	.	1	RECTANGLE_INTERESTAREA	.	.	.	.	.	.	.	.	.	.	.	.	.	.	836	0	.	.
tjl	tjl.edf	RIGHT	2736.00	2570.50	402	410	0.0482	363	16	1	5521	1	492.00	377.10	1	410	5949	0.0541	2	5521	0.62	134.83	5520	5509	0.0541	2	2	310	.	1	RECTANGLE_INTERESTAREA	47	1	5903	540.00	379.90	410	5949	0.0541	2	5521	1.32	0.00	5902	5884	474	1	2655.00	2486.00
tjl	tjl.edf	RIGHT	2736.00	2903.50	402	340	0.0400	77	33	3	9517	2	879.80	380.70	1	340	9874	0.0541	2	9517	25.74	-33.76	9516	9349	0.0541	2	2	310	.	1	RECTANGLE_INTERESTAREA	263	1	9612	844.00	376.10	340	9874	0.0541	2	9517	1.28	164.79	9611	9594	836	1	2993.00	2814.00
tjl	tjl.edf	RIGHT	2700.00	2335.00	402	767	0.1973	552	9	1	2802	1	485.10	384.50	1	767	3577	0.1333	2	2802	4.34	-112.64	2801	2476	0.1333	2	1	215	.	1	RECTANGLE_INTERESTAREA	215	1	3363	500.20	377.60	767	3577	0.1333	2	2802	0.49	-3.70	3362	3354	475	1	2499.00	2171.00
tjl	tjl.edf	RIGHT	4068.00	.	402	0	0.0000	.	.	.	.	.	.	.	.	.	.	.	.	.	.	.	.	.	0.0000	0	1	215	.	1	RECTANGLE_INTERESTAREA	.	.	.	.	.	.	.	.	.	.	.	.	.	.	818	0	.	.
tjl	tjl.edf	RIGHT	2700.00	.	402	0	0.0000	.	.	.	.	.	.	.	.	.	.	.	.	.	.	.	.	.	0.0000	0	1	58	.	1	RECTANGLE_INTERESTAREA	.	.	.	.	.	.	.	.	.	.	.	.	.	.	475	0	.	.
tjl	tjl.edf	RIGHT	2700.00	2651.00	402	235	0.0723	177	17	1	4174	1	865.20	390.80	1	235	4432	0.1000	2	4174	14.33	-8.84	4173	4110	0.1000	2	1	58	.	1	RECTANGLE_INTERESTAREA	58	1	4375	907.90	385.50	235	4432	0.1000	2	4174	1.82	-8.79	4374	4351	837	0	2747.00	2555.00
tjl	tjl.edf	RIGHT	2738.00	2601.00	403	709	0.2496	218	4	1	1206	1	501.80	377.10	1	492	1719	0.1429	2	1206	12.29	-3.73	1205	944	0.2143	3	3	860	.	1	RECTANGLE_INTERESTAREA	217	2	1996	527.30	397.40	217	2212	0.0714	1	1996	0.39	168.66	1995	1988	475	1	2831.00	2267.00
tjl	tjl.edf	RIGHT	2700.00	2649.67	402	778	0.2738	192	11	5	2629	2	855.00	377.70	1	778	3442	0.2143	3	2629	6.48	-176.95	2628	2592	0.2143	3	3	860	.	1	RECTANGLE_INTERESTAREA	376	1	3067	911.10	372.00	778	3442	0.2143	3	2629	0.91	6.78	3066	3051	837	1	2662.00	2635.00
tjl	tjl.edf	RIGHT	4292.00	.	403	0	0.0000	.	.	.	.	.	.	.	.	.	.	.	.	.	.	.	.	.	0.0000	0	1	229	.	1	RECTANGLE_INTERESTAREA	.	.	.	.	.	.	.	.	.	.	.	.	.	.	454	0	.	.
tjl	tjl.edf	RIGHT	4292.00	2327.00	403	697	0.1678	372	11	1	3416	1	909.00	366.80	1	601	4025	0.1111	2	3416	1.30	-3.43	3415	3396	0.1667	3	1	229	.	1	RECTANGLE_INTERESTAREA	96	2	5301	849.30	366.00	96	5396	0.0556	1	5301	1.41	-175.16	5300	5281	816	0	2365.00	2284.00
tjl	tjl.edf	RIGHT	4292.00	.	403	0	0.0000	.	.	.	.	.	.	.	.	.	.	.	.	.	.	.	.	.	0.0000	0	0	0	.	1	RECTANGLE_INTERESTAREA	.	.	.	.	.	.	.	.	.	.	.	.	.	.	454	0	.	.
tjl	tjl.edf	RIGHT	2772.00	1958.00	402	46	0.0179	46	8	1	1983	1	856.30	367.00	1	46	2028	0.0667	1	1983	10.84	-6.96	1982	1710	0.0667	1	0	0	.	1	RECTANGLE_INTERESTAREA	46	1	1983	856.30	367.00	46	2028	0.0667	1	1983	10.84	-6.96	1982	1710	836	0	1958.00	1958.00
tjl	tjl.edf	RIGHT	2664.00	.	402	0	0.0000	.	.	.	.	.	.	.	.	.	.	.	.	.	.	.	.	.	0.0000	0	1	484	.	1	RECTANGLE_INTERESTAREA	.	.	.	.	.	.	.	.	.	.	.	.	.	.	475	0	.	.
tjl	tjl.edf	RIGHT	3996.00	2565.33	402	882	0.3208	190	7	1	2680	1	845.80	392.10	1	674	3370	0.2000	2	2680	11.16	-15.69	2679	2412	0.3000	3	1	484	.	1	RECTANGLE_INTERESTAREA	208	2	3703	823.50	368.50	208	3910	0.1000	1	3703	9.65	-1.49	3702	3642	819	0	2647.00	2458.00
tjl	tjl.edf	RIGHT	1260.00	2724.00	402	381	0.1307	381	6	1	1709	1	515.90	370.00	1	381	2089	0.0667	1	1709	1.19	-135.02	1708	1692	0.0667	1	0	0	.	1	RECTANGLE_INTERESTAREA	381	1	1709	515.90	370.00	381	2089	0.0667	1	1709	1.19	-135.02	1708	1692	494	1	2724.00	2724.00
tjl	tjl.edf	RIGHT	2700.00	.	402	0	0.0000	.	.	.	.	.	.	.	.	.	.	.	.	.	.	.	.	.	0.0000	0	0	0	.	1	RECTANGLE_INTERESTAREA	.	.	.	.	.	.	.	.	.	.	.	.	.	.	837	0	.	.
tjl	tjl.edf	RIGHT	2812.00	2913.67	403	582	0.0727	265	10	1	3171	1	521.80	382.00	1	265	3435	0.0312	1	3171	2.54	-178.89	3170	3145	0.0938	3	1	136	.	1	RECTANGLE_INTERESTAREA	136	2	4931	543.00	380.50	317	5066	0.0625	2	4731	1.24	-5.54	4930	4912	474	1	2990.00	2836.00
tjl	tjl.edf	RIGHT	2812.00	2536.50	403	1060	0.1324	636	18	5	5472	2	898.10	374.80	1	636	6107	0.0312	1	5472	1.93	-175.67	5471	5450	0.0625	2	1	136	.	1	RECTANGLE_INTERESTAREA	424	2	7026	884.20	387.50	424	7449	0.0312	1	7026	0.68	-11.39	7025	7010	836	1	2556.00	2517.00
tjl	tjl.edf	RIGHT	2812.00	2324.00	403	22	0.0139	22	4	1	977	1	481.60	376.20	1	22	998	0.1250	1	977	0.90	174.17	976	961	0.1250	1	0	0	.	1	RECTANGLE_INTERESTAREA	22	1	977	481.60	376.20	22	998	0.1250	1	977	0.90	174.17	976	961	474	1	2324.00	2324.00
tjl	tjl.edf	RIGHT	4140.00	2384.00	402	382	0.2416	382	7	3	2052	2	929.20	367.00	1	382	2433	0.1250	1	2052	5.69	13.07	2051	1795	0.1250	1	0	0	.	1	RECTANGLE_INTERESTAREA	382	1	2052	929.20	367.00	382	2433	0.1250	1	2052	5.69	13.07	2051	1795	817	1	2384.00	2384.00
tjl	tjl.edf	RIGHT	2736.00	1685.00	402	120	0.0175	120	22	5	7234	2	519.30	385.00	1	120	7353	0.0417	1	7234	0.22	0.00	7233	7227	0.0417	1	0	0	.	1	RECTANGLE_INTERESTAREA	120	1	7234	519.30	385.00	120	7353	0.0417	1	7234	0.22	0.00	7233	7227	474	1	1685.00	1685.00
tjl	tjl.edf	RIGHT	4292.00	1672.00	403	1663	0.2424	315	9	1	2088	1	906.50	387.40	1	315	2402	0.0417	1	2088	1.80	-13.53	2087	2065	0.0833	2	0	0	.	1	RECTANGLE_INTERESTAREA	1348	2	3145	917.50	378.90	1348	4492	0.0417	1	3145	0.90	166.01	3144	3126	816	1	1702.00	1642.00
tjl	tjl.edf	RIGHT	2736.00	2594.00	402	157	0.0322	157	6	1	1746	1	518.90	384.70	1	157	1902	0.0556	1	1746	1.52	5.82	1745	1724	0.0556	1	1	469	.	1	RECTANGLE_INTERESTAREA	157	1	1746	518.90	384.70	157	1902	0.0556	1	1746	1.52	5.82	1745	1724	474	1	2594.00	2594.00
tjl	tjl.edf	RIGHT	2738.00	2866.00	403	670	0.1372	201	10	3	2948	2	875.20	389.30	1	670	3637	0.1111	2	2948	11.18	-1.94	2947	2886	0.1111	2	1	469	.	1	RECTANGLE_INTERESTAREA	469	1	3169	907.40	387.20	670	3637	0.1111	2	2948	1.33	3.30	3168	3149	837	1	2893.00	2839.00
tjl	tjl.edf	RIGHT	4292.00	2192.00	403	258	0.0356	20	12	1	4780	1	455.50	396.70	1	20	4799	0.0270	1	4780	2.55	-55.59	4779	4520	0.0811	3	0	0	.	1	RECTANGLE_INTERESTAREA	142	3	11069	460.70	374.50	142	11210	0.0270	1	11069	14.88	-164.79	11068	10358	454	1	2344.00	2088.00
tjl	tjl.edf	RIGHT	1296.00	1981.00	402	356	0.0491	356	32	5	9771	2	889.00	374.60	1	356	10126	0.0270	1	9771	17.47	-27.47	9770	9698	0.0270	1	0	0	.	1	RECTANGLE_INTERESTAREA	356	1	9771	889.00	374.60	356	10126	0.0270	1	9771	17.47	-27.47	9770	9698	856	1	1981.00	1981.00
tjl	tjl.edf	RIGHT	2812.00	2970.25	403	820	0.1614	281	6	1	1472	1	495.00	378.40	1	632	2133	0.1250	3	1472	6.59	-1.17	1471	1425	0.1667	4	3	572	.	1	RECTANGLE_INTERESTAREA	188	2	3365	486.50	376.40	188	3552	0.0417	1	3365	14.30	179.53	3364	3291	474	1	3122.00	2820.00
tjl	tjl.edf	RIGHT	2736.00	3013.50	402	545	0.1073	221	13	5	3618	2	906.30	376.20	1	221	3838	0.0417	1	3618	14.85	0.11	3617	3553	0.0833	2	3	572	.	1	RECTANGLE_INTERESTAREA	324	2	6655	847.90	394.70	324	6978	0.0417	1	6655	14.70	-35.12	6654	6592	836	1	3114.00	2913.00
tjl	tjl.edf	RIGHT	4329.00	.	403	0	0.0000	.	.	.	.	.	.	.	.	.	.	.	.	.	.	.	.	.	0.0000	0	0	0	.	1	RECTANGLE_INTERESTAREA	.	.	.	.	.	.	.	.	.	.	.	.	.	.	454	0	.	.
tjl	tjl.edf	RIGHT	2812.00	2645.00	403	389	0.2464	389	5	1	1745	1	878.00	378.30	1	389	2133	0.2000	1	1745	10.62	-7.47	1744	1502	0.2000	1	0	0	.	1	RECTANGLE_INTERESTAREA	389	1	1745	878.00	378.30	389	2133	0.2000	1	1745	10.62	-7.47	1744	1502	836	0	2645.00	2645.00
tjl	tjl.edf	RIGHT	2736.00	.	402	0	0.0000	.	.	.	.	.	.	.	.	.	.	.	.	.	.	.	.	.	0.0000	0	3	1022	.	1	RECTANGLE_INTERESTAREA	.	.	.	.	.	.	.	.	.	.	.	.	.	.	474	0	.	.
tjl	tjl.edf	RIGHT	4140.00	2495.20	402	1592	0.3929	383	6	1	2530	1	886.30	380.00	1	641	3183	0.1333	2	2530	12.10	-9.86	2529	2245	0.3333	5	3	1022	.	1	RECTANGLE_INTERESTAREA	282	2	5254	846.60	366.20	951	5535	0.2000	3	4545	2.07	174.97	5253	5230	817	0	2541.00	2442.00
tjl	tjl.edf	RIGHT	2775.00	.	403	0	0.0000	.	.	.	.	.	.	.	.	.	.	.	.	.	.	.	.	.	0.0000	0	0	0	.	1	RECTANGLE_INTERESTAREA	.	.	.	.	.	.	.	.	.	.	.	.	.	.	475	0	.	.
tjl	tjl.edf	RIGHT	2736.00	.	402	0	0.0000	.	.	.	.	.	.	.	.	.	.	.	.	.	.	.	.	.	0.0000	0	0	0	.	1	RECTANGLE_INTERESTAREA	.	.	.	.	.	.	.	.	.	.	.	.	.	.	836	0	.	.
tjl	tjl.edf	RIGHT	2772.00	.	402	0	0.0000	.	.	.	.	.	.	.	.	.	.	.	.	.	.	.	.	.	0.0000	0	0	0	.	1	RECTANGLE_INTERESTAREA	.	.	.	.	.	.	.	.	.	.	.	.	.	.	474	0	.	.
tjl	tjl.edf	RIGHT	2628.00	.	402	0	0.0000	.	.	.	.	.	.	.	.	.	.	.	.	.	.	.	.	.	0.0000	0	0	0	.	1	RECTANGLE_INTERESTAREA	.	.	.	.	.	.	.	.	.	.	.	.	.	.	838	0	.	.
tjl	tjl.edf	RIGHT	2812.00	2165.00	403	538	0.2376	538	8	1	1599	1	544.80	386.80	1	538	2136	0.0909	1	1599	0.61	-7.31	1598	1586	0.0909	1	0	0	.	1	RECTANGLE_INTERESTAREA	538	1	1599	544.80	386.80	538	2136	0.0909	1	1599	0.61	-7.31	1598	1586	474	1	2165.00	2165.00
tjl	tjl.edf	RIGHT	2849.00	.	403	0	0.0000	.	.	.	.	.	.	.	.	.	.	.	.	.	.	.	.	.	0.0000	0	0	0	.	1	RECTANGLE_INTERESTAREA	.	.	.	.	.	.	.	.	.	.	.	.	.	.	836	0	.	.
tjl	tjl.edf	RIGHT	3996.00	2315.83	402	1438	0.3174	218	8	1	2457	1	505.50	384.80	1	1008	3501	0.2105	4	2457	2.18	14.34	2456	2432	0.3158	6	4	879	.	1	RECTANGLE_INTERESTAREA	89	2	4153	543.00	397.90	430	4241	0.1053	2	3800	0.51	-173.66	4152	4141	457	1	2540.00	2161.00
tjl	tjl.edf	RIGHT	2736.00	.	402	0	0.0000	.	.	.	.	.	.	.	.	.	.	.	.	.	.	.	.	.	0.0000	0	4	879	.	1	RECTANGLE_INTERESTAREA	.	.	.	.	.	.	.	.	.	.	.	.	.	.	836	0	.	.
tjl	tjl.edf	RIGHT	2664.00	.	402	0	0.0000	.	.	.	.	.	.	.	.	.	.	.	.	.	.	.	.	.	0.0000	0	0	0	.	1	RECTANGLE_INTERESTAREA	.	.	.	.	.	.	.	.	.	.	.	.	.	.	475	0	.	.
tjl	tjl.edf	RIGHT	4176.00	.	402	0	0.0000	.	.	.	.	.	.	.	.	.	.	.	.	.	.	.	.	.	0.0000	0	0	0	.	1	RECTANGLE_INTERESTAREA	.	.	.	.	.	.	.	.	.	.	.	.	.	.	816	0	.	.
tjl	tjl.edf	RIGHT	2628.00	2408.00	402	454	0.1733	454	8	1	1357	1	541.80	369.70	1	454	1810	0.0769	1	1357	1.42	-64.08	1356	1337	0.0769	1	1	254	.	1	RECTANGLE_INTERESTAREA	454	1	1357	541.80	369.70	454	1810	0.0769	1	1357	1.42	-64.08	1356	1337	476	1	2408.00	2408.00
tjl	tjl.edf	RIGHT	2775.00	2167.50	403	739	0.2821	485	11	3	2379	2	903.50	388.70	1	739	3127	0.1538	2	2379	2.08	-3.54	2378	2355	0.1538	2	1	254	.	1	RECTANGLE_INTERESTAREA	254	1	2874	900.80	369.50	739	3127	0.1538	2	2379	0.36	121.62	2873	2864	837	1	2191.00	2144.00
tjl	tjl.edf	RIGHT	2775.00	.	403	0	0.0000	.	.	.	.	.	.	.	.	.	.	.	.	.	.	.	.	.	0.0000	0	1	169	.	1	RECTANGLE_INTERESTAREA	.	.	.	.	.	.	.	.	.	.	.	.	.	.	475	0	.	.
tjl	tjl.edf	RIGHT	2556.00	2581.50	402	393	0.2164	224	10	1	2440	1	862.90	375.60	1	393	2853	0.1818	2	2440	3.82	-3.85	2439	2411	0.1818	2	1	169	.	1	RECTANGLE_INTERESTAREA	169	1	2685	909.10	377.30	393	2853	0.1818	2	2440	1.54	-2.99	2684	2664	839	0	2622.00	2541.00
tjl	tjl.edf	RIGHT	2736.00	.	402	0	0.0000	.	.	.	.	.	.	.	.	.	.	.	.	.	.	.	.	.	0.0000	0	1	406	.	1	RECTANGLE_INTERESTAREA	.	.	.	.	.	.	.	.	.	.	.	.	.	.	474	0	.	.
tjl	tjl.edf	RIGHT	4176.00	2401.00	402	730	0.3746	324	7	1	1957	1	875.30	386.10	1	730	2703	0.2500	2	1957	2.33	-6.91	1956	1931	0.2500	2	1	406	.	1	RECTANGLE_INTERESTAREA	406	1	2298	904.90	398.50	730	2703	0.2500	2	1957	1.02	-8.49	2297	2281	816	0	2449.00	2353.00
tjl	tjl.edf	RIGHT	4329.00	2034.00	403	59	0.0176	59	15	3	3666	2	472.50	384.10	1	59	3724	0.0526	1	3666	14.09	179.62	3665	3577	0.0526	1	2	366	.	1	RECTANGLE_INTERESTAREA	59	1	3666	472.50	384.10	59	3724	0.0526	1	3666	14.09	179.62	3665	3577	454	1	2034.00	2034.00
tjl	tjl.edf	RIGHT	2625.00	1906.50	402	455	0.1359	148	13	1	3106	1	853.80	384.60	1	455	3576	0.1053	2	3106	3.33	-4.99	3105	3080	0.1053	2	2	366	.	1	RECTANGLE_INTERESTAREA	307	1	3270	894.20	385.70	455	3576	0.1053	2	3106	1.09	-1.06	3269	3254	837	1	1961.00	1852.00
tjl	tjl.edf	RIGHT	2736.00	2417.50	402	438	0.1425	88	3	1	1211	1	476.70	372.00	1	438	1671	0.1111	2	1211	10.38	-0.42	1210	873	0.1111	2	1	350	.	1	RECTANGLE_INTERESTAREA	350	1	1322	542.60	381.50	438	1671	0.1111	2	1211	2.00	-12.18	1321	1299	474	1	2488.00	2347.00
tjl	tjl.edf	RIGHT	2736.00	2275.00	402	38	0.0124	38	18	3	4109	2	883.20	380.90	1	38	4146	0.0556	1	4109	9.94	-12.03	4108	4049	0.0556	1	1	350	.	1	RECTANGLE_INTERESTAREA	38	1	4109	883.20	380.90	38	4146	0.0556	1	4109	9.94	-12.03	4108	4049	836	1	2275.00	2275.00
tjl	tjl.edf	RIGHT	2812.00	2444.50	403	941	0.3214	72	3	1	1000	1	491.50	369.30	1	941	1964	0.2500	2	1000	9.95	2.31	999	682	0.2500	2	1	869	.	1	RECTANGLE_INTERESTAREA	869	1	1096	546.40	383.80	941	1964	0.2500	2	1000	2.08	-13.79	1095	1072	474	1	2521.00	2368.00
tjl	tjl.edf	RIGHT	2812.00	2079.00	403	461	0.1574	461	6	3	2308	2	891.50	386.40	1	461	2768	0.1250	1	2308	12.23	-7.88	2307	2028	0.1250	1	1	869	.	1	RECTANGLE_INTERESTAREA	461	1	2308	891.50	386.40	461	2768	0.1250	1	2308	12.23	-7.88	2307	2028	836	1	2079.00	2079.00
[truncated: 49 more columns]
