# Supplementary material for: Shape Representation of Word Was Automatically Activated in the Encoding Phase
Source: PLoS One. 2016 Oct 27;11(10):e0165534. doi: 10.1371/journal.pone.0165534 (PMC5082803; doi:10.1371/journal.pone.0165534)
Supplement: S1 File — (ZIP) [file pone.0165534.s001.zip › Experiment 1-Data/tjl-message.xls]

RECORDING_SESSION_LABEL	CURRENT_MSG_BLINK_DURATION	CURRENT_MSG_BLINK_END	CURRENT_MSG_BLINK_INDEX	CURRENT_MSG_BLINK_START	CURRENT_MSG_FIX_DURATION	CURRENT_MSG_FIX_END	CURRENT_MSG_FIX_INDEX	CURRENT_MSG_FIX_START	CURRENT_MSG_FIX_X	CURRENT_MSG_FIX_Y	CURRENT_MSG_INDEX	CURRENT_MSG_INTEREST_AREAS	CURRENT_MSG_INTEREST_AREA_INDEX	CURRENT_MSG_INTEREST_AREA_LABEL	CURRENT_MSG_IS_RT_END	CURRENT_MSG_IS_RT_START	CURRENT_MSG_LABEL	CURRENT_MSG_SAC_AMPLITUDE	CURRENT_MSG_SAC_AVG_VELOCITY	CURRENT_MSG_SAC_DURATION	CURRENT_MSG_SAC_END_TIME	CURRENT_MSG_SAC_END_X	CURRENT_MSG_SAC_END_Y	CURRENT_MSG_SAC_INDEX	CURRENT_MSG_SAC_PEAK_VELOCITY	CURRENT_MSG_SAC_START_TIME	CURRENT_MSG_SAC_START_X	CURRENT_MSG_SAC_START_Y	CURRENT_MSG_TEXT	CURRENT_MSG_TIME	CURRENT_MSG_X_POSITION	CURRENT_MSG_Y_POSITION	DATA_FILE	EYE_USED	IP_DURATION	IP_END_TIME	IP_LABEL	IP_START_TIME	TRIAL_INDEX	TRIAL_LABEL	TRIAL_START_TIME	trial	display1	display2	display3	RESPONSE	expected
tjl	.	.	.	.	.	.	.	.	.	.	1	.	.	.	false	false	Message: -27ms	.	.	.	.	.	.	.	.	.	.	.	TRIALID 0	-27	.	.	tjl.edf	RIGHT	6392	10110119	Full Trial Period	10103727	1	Trial: 1	10103727	66	°ô°ôÌÇ	·çÉÈ	ÂÝÐý½°	j	j
tjl	.	.	.	.	.	.	.	.	.	.	2	.	.	.	false	false	Message: -1ms	.	.	.	.	.	.	.	.	.	.	.	RECCFG CR 1000 2 0 R	-1	.	.	tjl.edf	RIGHT	6392	10110119	Full Trial Period	10103727	1	Trial: 1	10103727	66	°ô°ôÌÇ	·çÉÈ	ÂÝÐý½°	j	j
tjl	.	.	.	.	.	.	.	.	.	.	3	.	.	.	false	false	Message: -1ms	.	.	.	.	.	.	.	.	.	.	.	ELCLCFG TOWER	-1	.	.	tjl.edf	RIGHT	6392	10110119	Full Trial Period	10103727	1	Trial: 1	10103727	66	°ô°ôÌÇ	·çÉÈ	ÂÝÐý½°	j	j
tjl	.	.	.	.	.	.	.	.	.	.	4	.	.	.	false	false	Message: -1ms	.	.	.	.	.	.	.	.	.	.	.	GAZE_COORDS 0.00 0.00 1023.00 767.00	-1	.	.	tjl.edf	RIGHT	6392	10110119	Full Trial Period	10103727	1	Trial: 1	10103727	66	°ô°ôÌÇ	·çÉÈ	ÂÝÐý½°	j	j
tjl	.	.	.	.	.	.	.	.	.	.	5	.	.	.	false	false	Message: -1ms	.	.	.	.	.	.	.	.	.	.	.	THRESHOLDS R 101 219	-1	.	.	tjl.edf	RIGHT	6392	10110119	Full Trial Period	10103727	1	Trial: 1	10103727	66	°ô°ôÌÇ	·çÉÈ	ÂÝÐý½°	j	j
tjl	.	.	.	.	.	.	.	.	.	.	6	.	.	.	false	false	Message: -1ms	.	.	.	.	.	.	.	.	.	.	.	ELCL_PROC CENTROID (3)	-1	.	.	tjl.edf	RIGHT	6392	10110119	Full Trial Period	10103727	1	Trial: 1	10103727	66	°ô°ôÌÇ	·çÉÈ	ÂÝÐý½°	j	j
tjl	.	.	.	.	.	.	.	.	.	.	7	.	.	.	false	false	Message: -1ms	.	.	.	.	.	.	.	.	.	.	.	ELCL_PCR_PARAM 5 3.0	-1	.	.	tjl.edf	RIGHT	6392	10110119	Full Trial Period	10103727	1	Trial: 1	10103727	66	°ô°ôÌÇ	·çÉÈ	ÂÝÐý½°	j	j
tjl	.	.	.	.	.	.	.	.	.	.	8	.	.	.	false	true	Message: 0ms	.	.	.	.	.	.	.	.	.	.	.	!MODE RECORD CR 1000 2 0 R	0	.	.	tjl.edf	RIGHT	6392	10110119	Full Trial Period	10103727	1	Trial: 1	10103727	66	°ô°ôÌÇ	·çÉÈ	ÂÝÐý½°	j	j
tjl	.	.	.	.	560	566	1	7	149.80	376.10	9	.	.	.	false	false	Message: 48ms	.	.	.	.	.	.	.	.	.	.	.	SYNCTIME	48	149.80	376.10	tjl.edf	RIGHT	6392	10110119	Full Trial Period	10103727	1	Trial: 1	10103727	66	°ô°ôÌÇ	·çÉÈ	ÂÝÐý½°	j	j
tjl	.	.	.	.	271	2592	6	2322	489.60	382.10	10	[1]	1	RECTANGLE_INTERESTAREA	false	false	Message: 2364ms	.	.	.	.	.	.	.	.	.	.	.	INVISIBLE_BOUNDARY[1]	2364	489.60	382.10	tjl.edf	RIGHT	6392	10110119	Full Trial Period	10103727	1	Trial: 1	10103727	66	°ô°ôÌÇ	·çÉÈ	ÂÝÐý½°	j	j
tjl	.	.	.	.	271	2592	6	2322	489.60	382.10	11	[1]	1	RECTANGLE_INTERESTAREA	false	false	Message: 2372ms	.	.	.	.	.	.	.	.	.	.	.	SYNCTIME	2372	489.60	382.10	tjl.edf	RIGHT	6392	10110119	Full Trial Period	10103727	1	Trial: 1	10103727	66	°ô°ôÌÇ	·çÉÈ	ÂÝÐý½°	j	j
tjl	.	.	.	.	.	.	.	.	.	.	12	.	.	.	false	false	Message: 3744ms	15.14	189.22	80	3778	987.30	388.40	10	297.70	3699	528.70	380.90	INVISIBLE_BOUNDARY[2]	3744	.	.	tjl.edf	RIGHT	6392	10110119	Full Trial Period	10103727	1	Trial: 1	10103727	66	°ô°ôÌÇ	·çÉÈ	ÂÝÐý½°	j	j
tjl	.	.	.	.	.	.	.	.	.	.	13	.	.	.	false	false	Message: 3755ms	15.14	189.22	80	3778	987.30	388.40	10	297.70	3699	528.70	380.90	SYNCTIME	3755	.	.	tjl.edf	RIGHT	6392	10110119	Full Trial Period	10103727	1	Trial: 1	10103727	66	°ô°ôÌÇ	·çÉÈ	ÂÝÐý½°	j	j
tjl	.	.	.	.	49	6390	21	6342	902.50	388.90	14	[1]	2	RECTANGLE_INTERESTAREA	false	false	Message: 6373ms	.	.	.	.	.	.	.	.	.	.	.	KEYBOARD	6373	902.50	388.90	tjl.edf	RIGHT	6392	10110119	Full Trial Period	10103727	1	Trial: 1	10103727	66	°ô°ôÌÇ	·çÉÈ	ÂÝÐý½°	j	j
tjl	.	.	.	.	.	.	.	.	.	.	15	.	.	.	false	false	Message: 6435ms	.	.	.	.	.	.	.	.	.	.	.	TRIAL_RESULT 0	6435	.	.	tjl.edf	RIGHT	6392	10110119	Full Trial Period	10103727	1	Trial: 1	10103727	66	°ô°ôÌÇ	·çÉÈ	ÂÝÐý½°	j	j
tjl	.	.	.	.	.	.	.	.	.	.	1	.	.	.	false	false	Message: -22ms	.	.	.	.	.	.	.	.	.	.	.	TRIALID 1	-22	.	.	tjl.edf	RIGHT	15572	10128126	Full Trial Period	10112554	2	Trial: 2	10112554	116	ÁïÁïÇò	´Ìâ¬	ÒÂ¼Ü	j	f
tjl	.	.	.	.	.	.	.	.	.	.	2	.	.	.	false	false	Message: -1ms	.	.	.	.	.	.	.	.	.	.	.	RECCFG CR 1000 2 0 R	-1	.	.	tjl.edf	RIGHT	15572	10128126	Full Trial Period	10112554	2	Trial: 2	10112554	116	ÁïÁïÇò	´Ìâ¬	ÒÂ¼Ü	j	f
tjl	.	.	.	.	.	.	.	.	.	.	3	.	.	.	false	false	Message: -1ms	.	.	.	.	.	.	.	.	.	.	.	ELCLCFG TOWER	-1	.	.	tjl.edf	RIGHT	15572	10128126	Full Trial Period	10112554	2	Trial: 2	10112554	116	ÁïÁïÇò	´Ìâ¬	ÒÂ¼Ü	j	f
tjl	.	.	.	.	.	.	.	.	.	.	4	.	.	.	false	false	Message: -1ms	.	.	.	.	.	.	.	.	.	.	.	GAZE_COORDS 0.00 0.00 1023.00 767.00	-1	.	.	tjl.edf	RIGHT	15572	10128126	Full Trial Period	10112554	2	Trial: 2	10112554	116	ÁïÁïÇò	´Ìâ¬	ÒÂ¼Ü	j	f
tjl	.	.	.	.	.	.	.	.	.	.	5	.	.	.	false	false	Message: -1ms	.	.	.	.	.	.	.	.	.	.	.	THRESHOLDS R 101 219	-1	.	.	tjl.edf	RIGHT	15572	10128126	Full Trial Period	10112554	2	Trial: 2	10112554	116	ÁïÁïÇò	´Ìâ¬	ÒÂ¼Ü	j	f
tjl	.	.	.	.	.	.	.	.	.	.	6	.	.	.	false	false	Message: -1ms	.	.	.	.	.	.	.	.	.	.	.	ELCL_PROC CENTROID (3)	-1	.	.	tjl.edf	RIGHT	15572	10128126	Full Trial Period	10112554	2	Trial: 2	10112554	116	ÁïÁïÇò	´Ìâ¬	ÒÂ¼Ü	j	f
tjl	.	.	.	.	.	.	.	.	.	.	7	.	.	.	false	false	Message: -1ms	.	.	.	.	.	.	.	.	.	.	.	ELCL_PCR_PARAM 5 3.0	-1	.	.	tjl.edf	RIGHT	15572	10128126	Full Trial Period	10112554	2	Trial: 2	10112554	116	ÁïÁïÇò	´Ìâ¬	ÒÂ¼Ü	j	f
tjl	.	.	.	.	.	.	.	.	.	.	8	.	.	.	false	true	Message: 0ms	.	.	.	.	.	.	.	.	.	.	.	!MODE RECORD CR 1000 2 0 R	0	.	.	tjl.edf	RIGHT	15572	10128126	Full Trial Period	10112554	2	Trial: 2	10112554	116	ÁïÁïÇò	´Ìâ¬	ÒÂ¼Ü	j	f
tjl	.	.	.	.	496	502	1	7	152.40	377.90	9	.	.	.	false	false	Message: 44ms	.	.	.	.	.	.	.	.	.	.	.	SYNCTIME	44	152.40	377.90	tjl.edf	RIGHT	15572	10128126	Full Trial Period	10112554	2	Trial: 2	10112554	116	ÁïÁïÇò	´Ìâ¬	ÒÂ¼Ü	j	f
tjl	.	.	.	.	386	6902	19	6517	540.40	381.90	10	[1]	1	RECTANGLE_INTERESTAREA	false	false	Message: 6760ms	.	.	.	.	.	.	.	.	.	.	.	INVISIBLE_BOUNDARY[1]	6760	540.40	381.90	tjl.edf	RIGHT	15572	10128126	Full Trial Period	10112554	2	Trial: 2	10112554	116	ÁïÁïÇò	´Ìâ¬	ÒÂ¼Ü	j	f
tjl	.	.	.	.	386	6902	19	6517	540.40	381.90	11	[1]	1	RECTANGLE_INTERESTAREA	false	false	Message: 6768ms	.	.	.	.	.	.	.	.	.	.	.	SYNCTIME	6768	540.40	381.90	tjl.edf	RIGHT	15572	10128126	Full Trial Period	10112554	2	Trial: 2	10112554	116	ÁïÁïÇò	´Ìâ¬	ÒÂ¼Ü	j	f
tjl	.	.	.	.	.	.	.	.	.	.	12	.	.	.	false	false	Message: 9986ms	2.87	12.31	233	10218	868.20	370.90	29	782.60	9986	955.40	384.50	INVISIBLE_BOUNDARY[2]	9986	.	.	tjl.edf	RIGHT	15572	10128126	Full Trial Period	10112554	2	Trial: 2	10112554	116	ÁïÁïÇò	´Ìâ¬	ÒÂ¼Ü	j	f
tjl	.	.	.	.	.	.	.	.	.	.	13	.	.	.	false	false	Message: 9993ms	2.87	12.31	233	10218	868.20	370.90	29	782.60	9986	955.40	384.50	SYNCTIME	9993	.	.	tjl.edf	RIGHT	15572	10128126	Full Trial Period	10112554	2	Trial: 2	10112554	116	ÁïÁïÇò	´Ìâ¬	ÒÂ¼Ü	j	f
tjl	.	.	.	.	43	15570	49	15528	853.00	385.00	14	[1]	2	RECTANGLE_INTERESTAREA	false	false	Message: 15554ms	.	.	.	.	.	.	.	.	.	.	.	KEYBOARD	15554	853.00	385.00	tjl.edf	RIGHT	15572	10128126	Full Trial Period	10112554	2	Trial: 2	10112554	116	ÁïÁïÇò	´Ìâ¬	ÒÂ¼Ü	j	f
tjl	.	.	.	.	.	.	.	.	.	.	15	.	.	.	false	false	Message: 15618ms	.	.	.	.	.	.	.	.	.	.	.	TRIAL_RESULT 0	15618	.	.	tjl.edf	RIGHT	15572	10128126	Full Trial Period	10112554	2	Trial: 2	10112554	116	ÁïÁïÇò	´Ìâ¬	ÒÂ¼Ü	j	f
tjl	.	.	.	.	.	.	.	.	.	.	1	.	.	.	false	false	Message: -16ms	.	.	.	.	.	.	.	.	.	.	.	TRIALID 2	-16	.	.	tjl.edf	RIGHT	6348	10135768	Full Trial Period	10129420	3	Trial: 3	10129420	94	µ°¾í	Ã«±Ê	¿ê×Ó	j	j
tjl	.	.	.	.	.	.	.	.	.	.	2	.	.	.	false	false	Message: -1ms	.	.	.	.	.	.	.	.	.	.	.	RECCFG CR 1000 2 0 R	-1	.	.	tjl.edf	RIGHT	6348	10135768	Full Trial Period	10129420	3	Trial: 3	10129420	94	µ°¾í	Ã«±Ê	¿ê×Ó	j	j
tjl	.	.	.	.	.	.	.	.	.	.	3	.	.	.	false	false	Message: -1ms	.	.	.	.	.	.	.	.	.	.	.	ELCLCFG TOWER	-1	.	.	tjl.edf	RIGHT	6348	10135768	Full Trial Period	10129420	3	Trial: 3	10129420	94	µ°¾í	Ã«±Ê	¿ê×Ó	j	j
tjl	.	.	.	.	.	.	.	.	.	.	4	.	.	.	false	false	Message: -1ms	.	.	.	.	.	.	.	.	.	.	.	GAZE_COORDS 0.00 0.00 1023.00 767.00	-1	.	.	tjl.edf	RIGHT	6348	10135768	Full Trial Period	10129420	3	Trial: 3	10129420	94	µ°¾í	Ã«±Ê	¿ê×Ó	j	j
tjl	.	.	.	.	.	.	.	.	.	.	5	.	.	.	false	false	Message: -1ms	.	.	.	.	.	.	.	.	.	.	.	THRESHOLDS R 101 219	-1	.	.	tjl.edf	RIGHT	6348	10135768	Full Trial Period	10129420	3	Trial: 3	10129420	94	µ°¾í	Ã«±Ê	¿ê×Ó	j	j
tjl	.	.	.	.	.	.	.	.	.	.	6	.	.	.	false	false	Message: -1ms	.	.	.	.	.	.	.	.	.	.	.	ELCL_PROC CENTROID (3)	-1	.	.	tjl.edf	RIGHT	6348	10135768	Full Trial Period	10129420	3	Trial: 3	10129420	94	µ°¾í	Ã«±Ê	¿ê×Ó	j	j
tjl	.	.	.	.	.	.	.	.	.	.	7	.	.	.	false	false	Message: -1ms	.	.	.	.	.	.	.	.	.	.	.	ELCL_PCR_PARAM 5 3.0	-1	.	.	tjl.edf	RIGHT	6348	10135768	Full Trial Period	10129420	3	Trial: 3	10129420	94	µ°¾í	Ã«±Ê	¿ê×Ó	j	j
tjl	.	.	.	.	.	.	.	.	.	.	8	.	.	.	false	true	Message: 0ms	.	.	.	.	.	.	.	.	.	.	.	!MODE RECORD CR 1000 2 0 R	0	.	.	tjl.edf	RIGHT	6348	10135768	Full Trial Period	10129420	3	Trial: 3	10129420	94	µ°¾í	Ã«±Ê	¿ê×Ó	j	j
tjl	.	.	.	.	278	284	1	7	153.50	381.90	9	.	.	.	false	false	Message: 42ms	.	.	.	.	.	.	.	.	.	.	.	SYNCTIME	42	153.50	381.90	tjl.edf	RIGHT	6348	10135768	Full Trial Period	10129420	3	Trial: 3	10129420	94	µ°¾í	Ã«±Ê	¿ê×Ó	j	j
tjl	.	.	.	.	.	.	.	.	.	.	10	.	.	.	false	false	Message: 3119ms	1.39	5.85	238	3343	476.60	366.60	10	1085.30	3106	506.40	339.90	INVISIBLE_BOUNDARY[1]	3119	.	.	tjl.edf	RIGHT	6348	10135768	Full Trial Period	10129420	3	Trial: 3	10129420	94	µ°¾í	Ã«±Ê	¿ê×Ó	j	j
tjl	.	.	.	.	.	.	.	.	.	.	11	.	.	.	false	false	Message: 3125ms	1.39	5.85	238	3343	476.60	366.60	10	1085.30	3106	506.40	339.90	SYNCTIME	3125	.	.	tjl.edf	RIGHT	6348	10135768	Full Trial Period	10129420	3	Trial: 3	10129420	94	µ°¾í	Ã«±Ê	¿ê×Ó	j	j
tjl	.	.	.	.	104	4789	15	4686	980.70	380.40	12	.	.	.	false	false	Message: 4789ms	.	.	.	.	.	.	.	.	.	.	.	INVISIBLE_BOUNDARY[2]	4789	.	.	tjl.edf	RIGHT	6348	10135768	Full Trial Period	10129420	3	Trial: 3	10129420	94	µ°¾í	Ã«±Ê	¿ê×Ó	j	j
tjl	.	.	.	.	.	.	.	.	.	.	13	.	.	.	false	false	Message: 4799ms	3.58	14.78	242	5031	878.20	431.60	15	757.10	4790	978.50	385.90	SYNCTIME	4799	.	.	tjl.edf	RIGHT	6348	10135768	Full Trial Period	10129420	3	Trial: 3	10129420	94	µ°¾í	Ã«±Ê	¿ê×Ó	j	j
tjl	.	.	.	.	162	6346	20	6185	848.30	392.80	14	[1]	2	RECTANGLE_INTERESTAREA	false	false	Message: 6329ms	.	.	.	.	.	.	.	.	.	.	.	KEYBOARD	6329	848.30	392.80	tjl.edf	RIGHT	6348	10135768	Full Trial Period	10129420	3	Trial: 3	10129420	94	µ°¾í	Ã«±Ê	¿ê×Ó	j	j
tjl	.	.	.	.	.	.	.	.	.	.	15	.	.	.	false	false	Message: 6388ms	.	.	.	.	.	.	.	.	.	.	.	TRIAL_RESULT 0	6388	.	.	tjl.edf	RIGHT	6348	10135768	Full Trial Period	10129420	3	Trial: 3	10129420	94	µ°¾í	Ã«±Ê	¿ê×Ó	j	j
tjl	.	.	.	.	.	.	.	.	.	.	1	.	.	.	false	false	Message: -16ms	.	.	.	.	.	.	.	.	.	.	.	TRIALID 3	-16	.	.	tjl.edf	RIGHT	3898	10141416	Full Trial Period	10137518	4	Trial: 4	10137518	59	º£ëà	¸Ö±Ê	µ°¾í	j	j
tjl	.	.	.	.	.	.	.	.	.	.	2	.	.	.	false	false	Message: -1ms	.	.	.	.	.	.	.	.	.	.	.	RECCFG CR 1000 2 0 R	-1	.	.	tjl.edf	RIGHT	3898	10141416	Full Trial Period	10137518	4	Trial: 4	10137518	59	º£ëà	¸Ö±Ê	µ°¾í	j	j
tjl	.	.	.	.	.	.	.	.	.	.	3	.	.	.	false	false	Message: -1ms	.	.	.	.	.	.	.	.	.	.	.	ELCLCFG TOWER	-1	.	.	tjl.edf	RIGHT	3898	10141416	Full Trial Period	10137518	4	Trial: 4	10137518	59	º£ëà	¸Ö±Ê	µ°¾í	j	j
tjl	.	.	.	.	.	.	.	.	.	.	4	.	.	.	false	false	Message: -1ms	.	.	.	.	.	.	.	.	.	.	.	GAZE_COORDS 0.00 0.00 1023.00 767.00	-1	.	.	tjl.edf	RIGHT	3898	10141416	Full Trial Period	10137518	4	Trial: 4	10137518	59	º£ëà	¸Ö±Ê	µ°¾í	j	j
tjl	.	.	.	.	.	.	.	.	.	.	5	.	.	.	false	false	Message: -1ms	.	.	.	.	.	.	.	.	.	.	.	THRESHOLDS R 101 219	-1	.	.	tjl.edf	RIGHT	3898	10141416	Full Trial Period	10137518	4	Trial: 4	10137518	59	º£ëà	¸Ö±Ê	µ°¾í	j	j
tjl	.	.	.	.	.	.	.	.	.	.	6	.	.	.	false	false	Message: -1ms	.	.	.	.	.	.	.	.	.	.	.	ELCL_PROC CENTROID (3)	-1	.	.	tjl.edf	RIGHT	3898	10141416	Full Trial Period	10137518	4	Trial: 4	10137518	59	º£ëà	¸Ö±Ê	µ°¾í	j	j
tjl	.	.	.	.	.	.	.	.	.	.	7	.	.	.	false	false	Message: -1ms	.	.	.	.	.	.	.	.	.	.	.	ELCL_PCR_PARAM 5 3.0	-1	.	.	tjl.edf	RIGHT	3898	10141416	Full Trial Period	10137518	4	Trial: 4	10137518	59	º£ëà	¸Ö±Ê	µ°¾í	j	j
tjl	.	.	.	.	.	.	.	.	.	.	8	.	.	.	false	true	Message: 0ms	.	.	.	.	.	.	.	.	.	.	.	!MODE RECORD CR 1000 2 0 R	0	.	.	tjl.edf	RIGHT	3898	10141416	Full Trial Period	10137518	4	Trial: 4	10137518	59	º£ëà	¸Ö±Ê	µ°¾í	j	j
tjl	.	.	.	.	240	246	1	7	152.30	379.60	9	.	.	.	false	false	Message: 43ms	.	.	.	.	.	.	.	.	.	.	.	SYNCTIME	43	152.30	379.60	tjl.edf	RIGHT	3898	10141416	Full Trial Period	10137518	4	Trial: 4	10137518	59	º£ëà	¸Ö±Ê	µ°¾í	j	j
tjl	.	.	.	.	.	.	.	.	.	.	10	.	.	.	false	false	Message: 864ms	13.43	58.63	229	918	562.00	417.40	2	792.10	690	167.20	362.30	INVISIBLE_BOUNDARY[1]	864	.	.	tjl.edf	RIGHT	3898	10141416	Full Trial Period	10137518	4	Trial: 4	10137518	59	º£ëà	¸Ö±Ê	µ°¾í	j	j
tjl	.	.	.	.	.	.	.	.	.	.	11	.	.	.	false	false	Message: 868ms	13.43	58.63	229	918	562.00	417.40	2	792.10	690	167.20	362.30	SYNCTIME	868	.	.	tjl.edf	RIGHT	3898	10141416	Full Trial Period	10137518	4	Trial: 4	10137518	59	º£ëà	¸Ö±Ê	µ°¾í	j	j
tjl	.	.	.	.	.	.	.	.	.	.	12	.	.	.	false	false	Message: 1867ms	9.06	40.27	225	1922	804.20	418.60	5	598.40	1698	540.90	371.00	INVISIBLE_BOUNDARY[2]	1867	.	.	tjl.edf	RIGHT	3898	10141416	Full Trial Period	10137518	4	Trial: 4	10137518	59	º£ëà	¸Ö±Ê	µ°¾í	j	j
tjl	.	.	.	.	.	.	.	.	.	.	13	.	.	.	false	false	Message: 1876ms	9.06	40.27	225	1922	804.20	418.60	5	598.40	1698	540.90	371.00	SYNCTIME	1876	.	.	tjl.edf	RIGHT	3898	10141416	Full Trial Period	10137518	4	Trial: 4	10137518	59	º£ëà	¸Ö±Ê	µ°¾í	j	j
tjl	.	.	.	.	167	3896	14	3730	876.40	382.50	14	[1]	2	RECTANGLE_INTERESTAREA	false	false	Message: 3878ms	.	.	.	.	.	.	.	.	.	.	.	KEYBOARD	3878	876.40	382.50	tjl.edf	RIGHT	3898	10141416	Full Trial Period	10137518	4	Trial: 4	10137518	59	º£ëà	¸Ö±Ê	µ°¾í	j	j
tjl	.	.	.	.	.	.	.	.	.	.	15	.	.	.	false	false	Message: 3943ms	.	.	.	.	.	.	.	.	.	.	.	TRIAL_RESULT 0	3943	.	.	tjl.edf	RIGHT	3898	10141416	Full Trial Period	10137518	4	Trial: 4	10137518	59	º£ëà	¸Ö±Ê	µ°¾í	j	j
tjl	.	.	.	.	.	.	.	.	.	.	1	.	.	.	false	false	Message: -23ms	.	.	.	.	.	.	.	.	.	.	.	TRIALID 4	-23	.	.	tjl.edf	RIGHT	5591	10148432	Full Trial Period	10142841	5	Trial: 5	10142841	50	Ô²¹æ	Ç¯×Ó	¿ã×Ó	f	f
tjl	.	.	.	.	.	.	.	.	.	.	2	.	.	.	false	false	Message: -1ms	.	.	.	.	.	.	.	.	.	.	.	RECCFG CR 1000 2 0 R	-1	.	.	tjl.edf	RIGHT	5591	10148432	Full Trial Period	10142841	5	Trial: 5	10142841	50	Ô²¹æ	Ç¯×Ó	¿ã×Ó	f	f
tjl	.	.	.	.	.	.	.	.	.	.	3	.	.	.	false	false	Message: -1ms	.	.	.	.	.	.	.	.	.	.	.	ELCLCFG TOWER	-1	.	.	tjl.edf	RIGHT	5591	10148432	Full Trial Period	10142841	5	Trial: 5	10142841	50	Ô²¹æ	Ç¯×Ó	¿ã×Ó	f	f
tjl	.	.	.	.	.	.	.	.	.	.	4	.	.	.	false	false	Message: -1ms	.	.	.	.	.	.	.	.	.	.	.	GAZE_COORDS 0.00 0.00 1023.00 767.00	-1	.	.	tjl.edf	RIGHT	5591	10148432	Full Trial Period	10142841	5	Trial: 5	10142841	50	Ô²¹æ	Ç¯×Ó	¿ã×Ó	f	f
tjl	.	.	.	.	.	.	.	.	.	.	5	.	.	.	false	false	Message: -1ms	.	.	.	.	.	.	.	.	.	.	.	THRESHOLDS R 101 219	-1	.	.	tjl.edf	RIGHT	5591	10148432	Full Trial Period	10142841	5	Trial: 5	10142841	50	Ô²¹æ	Ç¯×Ó	¿ã×Ó	f	f
tjl	.	.	.	.	.	.	.	.	.	.	6	.	.	.	false	false	Message: -1ms	.	.	.	.	.	.	.	.	.	.	.	ELCL_PROC CENTROID (3)	-1	.	.	tjl.edf	RIGHT	5591	10148432	Full Trial Period	10142841	5	Trial: 5	10142841	50	Ô²¹æ	Ç¯×Ó	¿ã×Ó	f	f
tjl	.	.	.	.	.	.	.	.	.	.	7	.	.	.	false	false	Message: -1ms	.	.	.	.	.	.	.	.	.	.	.	ELCL_PCR_PARAM 5 3.0	-1	.	.	tjl.edf	RIGHT	5591	10148432	Full Trial Period	10142841	5	Trial: 5	10142841	50	Ô²¹æ	Ç¯×Ó	¿ã×Ó	f	f
tjl	.	.	.	.	.	.	.	.	.	.	8	.	.	.	false	true	Message: 0ms	.	.	.	.	.	.	.	.	.	.	.	!MODE RECORD CR 1000 2 0 R	0	.	.	tjl.edf	RIGHT	5591	10148432	Full Trial Period	10142841	5	Trial: 5	10142841	50	Ô²¹æ	Ç¯×Ó	¿ã×Ó	f	f
tjl	.	.	.	.	75	81	1	7	145.60	385.80	9	.	.	.	false	false	Message: 43ms	.	.	.	.	.	.	.	.	.	.	.	SYNCTIME	43	145.60	385.80	tjl.edf	RIGHT	5591	10148432	Full Trial Period	10142841	5	Trial: 5	10142841	50	Ô²¹æ	Ç¯×Ó	¿ã×Ó	f	f
tjl	.	.	.	.	.	.	.	.	.	.	10	.	.	.	false	false	Message: 1886ms	7.33	48.87	150	1959	378.40	441.70	5	497.60	1810	172.30	369.70	INVISIBLE_BOUNDARY[1]	1886	.	.	tjl.edf	RIGHT	5591	10148432	Full Trial Period	10142841	5	Trial: 5	10142841	50	Ô²¹æ	Ç¯×Ó	¿ã×Ó	f	f
tjl	.	.	.	.	.	.	.	.	.	.	11	.	.	.	false	false	Message: 1894ms	7.33	48.87	150	1959	378.40	441.70	5	497.60	1810	172.30	369.70	SYNCTIME	1894	.	.	tjl.edf	RIGHT	5591	10148432	Full Trial Period	10142841	5	Trial: 5	10142841	50	Ô²¹æ	Ç¯×Ó	¿ã×Ó	f	f
tjl	.	.	.	.	.	.	.	.	.	.	12	.	.	.	false	false	Message: 4351ms	1.40	5.36	262	4591	882.90	360.70	13	688.10	4330	840.40	362.10	INVISIBLE_BOUNDARY[2]	4351	.	.	tjl.edf	RIGHT	5591	10148432	Full Trial Period	10142841	5	Trial: 5	10142841	50	Ô²¹æ	Ç¯×Ó	¿ã×Ó	f	f
tjl	.	.	.	.	.	.	.	.	.	.	13	.	.	.	false	false	Message: 4360ms	1.40	5.36	262	4591	882.90	360.70	13	688.10	4330	840.40	362.10	SYNCTIME	4360	.	.	tjl.edf	RIGHT	5591	10148432	Full Trial Period	10142841	5	Trial: 5	10142841	50	Ô²¹æ	Ç¯×Ó	¿ã×Ó	f	f
tjl	.	.	.	.	51	5589	17	5539	851.80	378.20	14	[1]	2	RECTANGLE_INTERESTAREA	false	false	Message: 5572ms	.	.	.	.	.	.	.	.	.	.	.	KEYBOARD	5572	851.80	378.20	tjl.edf	RIGHT	5591	10148432	Full Trial Period	10142841	5	Trial: 5	10142841	50	Ô²¹æ	Ç¯×Ó	¿ã×Ó	f	f
tjl	.	.	.	.	.	.	.	.	.	.	15	.	.	.	false	false	Message: 5641ms	.	.	.	.	.	.	.	.	.	.	.	TRIAL_RESULT 0	5641	.	.	tjl.edf	RIGHT	5591	10148432	Full Trial Period	10142841	5	Trial: 5	10142841	50	Ô²¹æ	Ç¯×Ó	¿ã×Ó	f	f
tjl	.	.	.	.	.	.	.	.	.	.	1	.	.	.	false	false	Message: -68ms	.	.	.	.	.	.	.	.	.	.	.	TRIALID 5	-68	.	.	tjl.edf	RIGHT	9533	10159385	Full Trial Period	10149852	6	Trial: 6	10149852	146	·çóÝ	Êó±ê	Ã«½í	f	f
tjl	.	.	.	.	.	.	.	.	.	.	2	.	.	.	false	false	Message: -1ms	.	.	.	.	.	.	.	.	.	.	.	RECCFG CR 1000 2 0 R	-1	.	.	tjl.edf	RIGHT	9533	10159385	Full Trial Period	10149852	6	Trial: 6	10149852	146	·çóÝ	Êó±ê	Ã«½í	f	f
tjl	.	.	.	.	.	.	.	.	.	.	3	.	.	.	false	false	Message: -1ms	.	.	.	.	.	.	.	.	.	.	.	ELCLCFG TOWER	-1	.	.	tjl.edf	RIGHT	9533	10159385	Full Trial Period	10149852	6	Trial: 6	10149852	146	·çóÝ	Êó±ê	Ã«½í	f	f
tjl	.	.	.	.	.	.	.	.	.	.	4	.	.	.	false	false	Message: -1ms	.	.	.	.	.	.	.	.	.	.	.	GAZE_COORDS 0.00 0.00 1023.00 767.00	-1	.	.	tjl.edf	RIGHT	9533	10159385	Full Trial Period	10149852	6	Trial: 6	10149852	146	·çóÝ	Êó±ê	Ã«½í	f	f
tjl	.	.	.	.	.	.	.	.	.	.	5	.	.	.	false	false	Message: -1ms	.	.	.	.	.	.	.	.	.	.	.	THRESHOLDS R 101 219	-1	.	.	tjl.edf	RIGHT	9533	10159385	Full Trial Period	10149852	6	Trial: 6	10149852	146	·çóÝ	Êó±ê	Ã«½í	f	f
tjl	.	.	.	.	.	.	.	.	.	.	6	.	.	.	false	false	Message: -1ms	.	.	.	.	.	.	.	.	.	.	.	ELCL_PROC CENTROID (3)	-1	.	.	tjl.edf	RIGHT	9533	10159385	Full Trial Period	10149852	6	Trial: 6	10149852	146	·çóÝ	Êó±ê	Ã«½í	f	f
tjl	.	.	.	.	.	.	.	.	.	.	7	.	.	.	false	false	Message: -1ms	.	.	.	.	.	.	.	.	.	.	.	ELCL_PCR_PARAM 5 3.0	-1	.	.	tjl.edf	RIGHT	9533	10159385	Full Trial Period	10149852	6	Trial: 6	10149852	146	·çóÝ	Êó±ê	Ã«½í	f	f
tjl	.	.	.	.	.	.	.	.	.	.	8	.	.	.	false	true	Message: 0ms	.	.	.	.	.	.	.	.	.	.	.	!MODE RECORD CR 1000 2 0 R	0	.	.	tjl.edf	RIGHT	9533	10159385	Full Trial Period	10149852	6	Trial: 6	10149852	146	·çóÝ	Êó±ê	Ã«½í	f	f
tjl	.	.	.	.	254	260	1	7	152.60	378.40	9	.	.	.	false	false	Message: 40ms	.	.	.	.	.	.	.	.	.	.	.	SYNCTIME	40	152.60	378.40	tjl.edf	RIGHT	9533	10159385	Full Trial Period	10149852	6	Trial: 6	10149852	146	·çóÝ	Êó±ê	Ã«½í	f	f
tjl	.	.	.	.	.	.	.	.	.	.	10	.	.	.	false	false	Message: 874ms	11.83	60.67	195	926	518.10	418.10	2	834.20	732	170.60	367.00	INVISIBLE_BOUNDARY[1]	874	.	.	tjl.edf	RIGHT	9533	10159385	Full Trial Period	10149852	6	Trial: 6	10149852	146	·çóÝ	Êó±ê	Ã«½í	f	f
tjl	.	.	.	.	.	.	.	.	.	.	11	.	.	.	false	false	Message: 881ms	11.83	60.67	195	926	518.10	418.10	2	834.20	732	170.60	367.00	SYNCTIME	881	.	.	tjl.edf	RIGHT	9533	10159385	Full Trial Period	10149852	6	Trial: 6	10149852	146	·çóÝ	Êó±ê	Ã«½í	f	f
tjl	.	.	.	.	.	.	.	.	.	.	12	.	.	.	false	false	Message: 3404ms	1.55	6.52	237	3627	902.80	417.40	12	837.20	3391	875.60	380.00	INVISIBLE_BOUNDARY[2]	3404	.	.	tjl.edf	RIGHT	9533	10159385	Full Trial Period	10149852	6	Trial: 6	10149852	146	·çóÝ	Êó±ê	Ã«½í	f	f
tjl	.	.	.	.	.	.	.	.	.	.	13	.	.	.	false	false	Message: 3414ms	1.55	6.52	237	3627	902.80	417.40	12	837.20	3391	875.60	380.00	SYNCTIME	3414	.	.	tjl.edf	RIGHT	9533	10159385	Full Trial Period	10149852	6	Trial: 6	10149852	146	·çóÝ	Êó±ê	Ã«½í	f	f
tjl	.	.	.	.	73	9531	33	9459	858.60	385.20	14	[1]	2	RECTANGLE_INTERESTAREA	false	false	Message: 9513ms	.	.	.	.	.	.	.	.	.	.	.	KEYBOARD	9513	858.60	385.20	tjl.edf	RIGHT	9533	10159385	Full Trial Period	10149852	6	Trial: 6	10149852	146	·çóÝ	Êó±ê	Ã«½í	f	f
tjl	.	.	.	.	.	.	.	.	.	.	15	.	.	.	false	false	Message: 9577ms	.	.	.	.	.	.	.	.	.	.	.	TRIAL_RESULT 0	9577	.	.	tjl.edf	RIGHT	9533	10159385	Full Trial Period	10149852	6	Trial: 6	10149852	146	·çóÝ	Êó±ê	Ã«½í	f	f
tjl	.	.	.	.	.	.	.	.	.	.	1	.	.	.	false	false	Message: -27ms	.	.	.	.	.	.	.	.	.	.	.	TRIALID 6	-27	.	.	tjl.edf	RIGHT	7267	10168034	Full Trial Period	10160767	7	Trial: 7	10160767	97	¸ÊÕá	¹ÕÕÈ	É¡±ú	f	j
tjl	.	.	.	.	.	.	.	.	.	.	2	.	.	.	false	false	Message: -1ms	.	.	.	.	.	.	.	.	.	.	.	RECCFG CR 1000 2 0 R	-1	.	.	tjl.edf	RIGHT	7267	10168034	Full Trial Period	10160767	7	Trial: 7	10160767	97	¸ÊÕá	¹ÕÕÈ	É¡±ú	f	j
tjl	.	.	.	.	.	.	.	.	.	.	3	.	.	.	false	false	Message: -1ms	.	.	.	.	.	.	.	.	.	.	.	ELCLCFG TOWER	-1	.	.	tjl.edf	RIGHT	7267	10168034	Full Trial Period	10160767	7	Trial: 7	10160767	97	¸ÊÕá	¹ÕÕÈ	É¡±ú	f	j
tjl	.	.	.	.	.	.	.	.	.	.	4	.	.	.	false	false	Message: -1ms	.	.	.	.	.	.	.	.	.	.	.	GAZE_COORDS 0.00 0.00 1023.00 767.00	-1	.	.	tjl.edf	RIGHT	7267	10168034	Full Trial Period	10160767	7	Trial: 7	10160767	97	¸ÊÕá	¹ÕÕÈ	É¡±ú	f	j
tjl	.	.	.	.	.	.	.	.	.	.	5	.	.	.	false	false	Message: -1ms	.	.	.	.	.	.	.	.	.	.	.	THRESHOLDS R 101 219	-1	.	.	tjl.edf	RIGHT	7267	10168034	Full Trial Period	10160767	7	Trial: 7	10160767	97	¸ÊÕá	¹ÕÕÈ	É¡±ú	f	j
tjl	.	.	.	.	.	.	.	.	.	.	6	.	.	.	false	false	Message: -1ms	.	.	.	.	.	.	.	.	.	.	.	ELCL_PROC CENTROID (3)	-1	.	.	tjl.edf	RIGHT	7267	10168034	Full Trial Period	10160767	7	Trial: 7	10160767	97	¸ÊÕá	¹ÕÕÈ	É¡±ú	f	j
tjl	.	.	.	.	.	.	.	.	.	.	7	.	.	.	false	false	Message: -1ms	.	.	.	.	.	.	.	.	.	.	.	ELCL_PCR_PARAM 5 3.0	-1	.	.	tjl.edf	RIGHT	7267	10168034	Full Trial Period	10160767	7	Trial: 7	10160767	97	¸ÊÕá	¹ÕÕÈ	É¡±ú	f	j
tjl	.	.	.	.	.	.	.	.	.	.	8	.	.	.	false	true	Message: 0ms	.	.	.	.	.	.	.	.	.	.	.	!MODE RECORD CR 1000 2 0 R	0	.	.	tjl.edf	RIGHT	7267	10168034	Full Trial Period	10160767	7	Trial: 7	10160767	97	¸ÊÕá	¹ÕÕÈ	É¡±ú	f	j
tjl	.	.	.	.	236	242	1	7	144.80	375.60	9	.	.	.	false	false	Message: 40ms	.	.	.	.	.	.	.	.	.	.	.	SYNCTIME	40	144.80	375.60	tjl.edf	RIGHT	7267	10168034	Full Trial Period	10160767	7	Trial: 7	10160767	97	¸ÊÕá	¹ÕÕÈ	É¡±ú	f	j
tjl	.	.	.	.	133	1400	5	1268	582.50	393.70	10	.	.	.	false	false	Message: 1283ms	.	.	.	.	.	.	.	.	.	.	.	INVISIBLE_BOUNDARY[1]	1283	582.50	393.70	tjl.edf	RIGHT	7267	10168034	Full Trial Period	10160767	7	Trial: 7	10160767	97	¸ÊÕá	¹ÕÕÈ	É¡±ú	f	j
tjl	.	.	.	.	133	1400	5	1268	582.50	393.70	11	.	.	.	false	false	Message: 1290ms	.	.	.	.	.	.	.	.	.	.	.	SYNCTIME	1290	582.50	393.70	tjl.edf	RIGHT	7267	10168034	Full Trial Period	10160767	7	Trial: 7	10160767	97	¸ÊÕá	¹ÕÕÈ	É¡±ú	f	j
tjl	.	.	.	.	.	.	.	.	.	.	12	.	.	.	false	false	Message: 3662ms	22.32	245.27	91	3677	843.40	402.20	12	448.40	3587	242.80	129.50	INVISIBLE_BOUNDARY[2]	3662	.	.	tjl.edf	RIGHT	7267	10168034	Full Trial Period	10160767	7	Trial: 7	10160767	97	¸ÊÕá	¹ÕÕÈ	É¡±ú	f	j
tjl	.	.	.	.	.	.	.	.	.	.	13	.	.	.	false	false	Message: 3672ms	22.32	245.27	91	3677	843.40	402.20	12	448.40	3587	242.80	129.50	SYNCTIME	3672	.	.	tjl.edf	RIGHT	7267	10168034	Full Trial Period	10160767	7	Trial: 7	10160767	97	¸ÊÕá	¹ÕÕÈ	É¡±ú	f	j
tjl	.	.	.	.	174	7265	24	7092	887.70	374.00	14	[1]	2	RECTANGLE_INTERESTAREA	false	false	Message: 7249ms	.	.	.	.	.	.	.	.	.	.	.	KEYBOARD	7249	887.70	374.00	tjl.edf	RIGHT	7267	10168034	Full Trial Period	10160767	7	Trial: 7	10160767	97	¸ÊÕá	¹ÕÕÈ	É¡±ú	f	j
tjl	.	.	.	.	.	.	.	.	.	.	15	.	.	.	false	false	Message: 7310ms	.	.	.	.	.	.	.	.	.	.	.	TRIAL_RESULT 0	7310	.	.	tjl.edf	RIGHT	7267	10168034	Full Trial Period	10160767	7	Trial: 7	10160767	97	¸ÊÕá	¹ÕÕÈ	É¡±ú	f	j
tjl	.	.	.	.	.	.	.	.	.	.	1	.	.	.	false	false	Message: -18ms	.	.	.	.	.	.	.	.	.	.	.	TRIALID 7	-18	.	.	tjl.edf	RIGHT	6205	10175978	Full Trial Period	10169773	8	Trial: 8	10169773	129	Ë®±­	±ÊÍ²	µ°¸â	f	f
tjl	.	.	.	.	.	.	.	.	.	.	2	.	.	.	false	false	Message: -1ms	.	.	.	.	.	.	.	.	.	.	.	RECCFG CR 1000 2 0 R	-1	.	.	tjl.edf	RIGHT	6205	10175978	Full Trial Period	10169773	8	Trial: 8	10169773	129	Ë®±­	±ÊÍ²	µ°¸â	f	f
tjl	.	.	.	.	.	.	.	.	.	.	3	.	.	.	false	false	Message: -1ms	.	.	.	.	.	.	.	.	.	.	.	ELCLCFG TOWER	-1	.	.	tjl.edf	RIGHT	6205	10175978	Full Trial Period	10169773	8	Trial: 8	10169773	129	Ë®±­	±ÊÍ²	µ°¸â	f	f
tjl	.	.	.	.	.	.	.	.	.	.	4	.	.	.	false	false	Message: -1ms	.	.	.	.	.	.	.	.	.	.	.	GAZE_COORDS 0.00 0.00 1023.00 767.00	-1	.	.	tjl.edf	RIGHT	6205	10175978	Full Trial Period	10169773	8	Trial: 8	10169773	129	Ë®±­	±ÊÍ²	µ°¸â	f	f
tjl	.	.	.	.	.	.	.	.	.	.	5	.	.	.	false	false	Message: -1ms	.	.	.	.	.	.	.	.	.	.	.	THRESHOLDS R 101 219	-1	.	.	tjl.edf	RIGHT	6205	10175978	Full Trial Period	10169773	8	Trial: 8	10169773	129	Ë®±­	±ÊÍ²	µ°¸â	f	f
tjl	.	.	.	.	.	.	.	.	.	.	6	.	.	.	false	false	Message: -1ms	.	.	.	.	.	.	.	.	.	.	.	ELCL_PROC CENTROID (3)	-1	.	.	tjl.edf	RIGHT	6205	10175978	Full Trial Period	10169773	8	Trial: 8	10169773	129	Ë®±­	±ÊÍ²	µ°¸â	f	f
tjl	.	.	.	.	.	.	.	.	.	.	7	.	.	.	false	false	Message: -1ms	.	.	.	.	.	.	.	.	.	.	.	ELCL_PCR_PARAM 5 3.0	-1	.	.	tjl.edf	RIGHT	6205	10175978	Full Trial Period	10169773	8	Trial: 8	10169773	129	Ë®±­	±ÊÍ²	µ°¸â	f	f
tjl	.	.	.	.	.	.	.	.	.	.	8	.	.	.	false	true	Message: 0ms	.	.	.	.	.	.	.	.	.	.	.	!MODE RECORD CR 1000 2 0 R	0	.	.	tjl.edf	RIGHT	6205	10175978	Full Trial Period	10169773	8	Trial: 8	10169773	129	Ë®±­	±ÊÍ²	µ°¸â	f	f
tjl	.	.	.	.	236	242	1	7	147.70	379.10	9	.	.	.	false	false	Message: 40ms	.	.	.	.	.	.	.	.	.	.	.	SYNCTIME	40	147.70	379.10	tjl.edf	RIGHT	6205	10175978	Full Trial Period	10169773	8	Trial: 8	10169773	129	Ë®±­	±ÊÍ²	µ°¸â	f	f
tjl	.	.	.	.	.	.	.	.	.	.	10	.	.	.	false	false	Message: 668ms	11.70	162.50	72	694	515.60	431.10	2	252.80	623	171.40	376.70	INVISIBLE_BOUNDARY[1]	668	.	.	tjl.edf	RIGHT	6205	10175978	Full Trial Period	10169773	8	Trial: 8	10169773	129	Ë®±­	±ÊÍ²	µ°¸â	f	f
tjl	.	.	.	.	.	.	.	.	.	.	11	.	.	.	false	false	Message: 674ms	11.70	162.50	72	694	515.60	431.10	2	252.80	623	171.40	376.70	SYNCTIME	674	.	.	tjl.edf	RIGHT	6205	10175978	Full Trial Period	10169773	8	Trial: 8	10169773	129	Ë®±­	±ÊÍ²	µ°¸â	f	f
tjl	.	.	.	.	.	.	.	.	.	.	12	.	.	.	false	false	Message: 3423ms	0.90	3.67	245	3655	922.30	395.90	11	750.30	3411	934.30	371.90	INVISIBLE_BOUNDARY[2]	3423	.	.	tjl.edf	RIGHT	6205	10175978	Full Trial Period	10169773	8	Trial: 8	10169773	129	Ë®±­	±ÊÍ²	µ°¸â	f	f
tjl	.	.	.	.	.	.	.	.	.	.	13	.	.	.	false	false	Message: 3432ms	0.90	3.67	245	3655	922.30	395.90	11	750.30	3411	934.30	371.90	SYNCTIME	3432	.	.	tjl.edf	RIGHT	6205	10175978	Full Trial Period	10169773	8	Trial: 8	10169773	129	Ë®±­	±ÊÍ²	µ°¸â	f	f
tjl	.	.	.	.	136	6203	21	6068	858.00	383.80	14	[1]	2	RECTANGLE_INTERESTAREA	false	false	Message: 6186ms	.	.	.	.	.	.	.	.	.	.	.	KEYBOARD	6186	858.00	383.80	tjl.edf	RIGHT	6205	10175978	Full Trial Period	10169773	8	Trial: 8	10169773	129	Ë®±­	±ÊÍ²	µ°¸â	f	f
tjl	.	.	.	.	.	.	.	.	.	.	15	.	.	.	false	false	Message: 6249ms	.	.	.	.	.	.	.	.	.	.	.	TRIAL_RESULT 0	6249	.	.	tjl.edf	RIGHT	6205	10175978	Full Trial Period	10169773	8	Trial: 8	10169773	129	Ë®±­	±ÊÍ²	µ°¸â	f	f
tjl	.	.	.	.	.	.	.	.	.	.	1	.	.	.	false	false	Message: -16ms	.	.	.	.	.	.	.	.	.	.	.	TRIALID 8	-16	.	.	tjl.edf	RIGHT	5268	10182555	Full Trial Period	10177287	9	Trial: 9	10177287	12	ÑÌ»Ò¸×	Æ¤´ø	öÏÓãË¿	j	j
tjl	.	.	.	.	.	.	.	.	.	.	2	.	.	.	false	false	Message: -1ms	.	.	.	.	.	.	.	.	.	.	.	RECCFG CR 1000 2 0 R	-1	.	.	tjl.edf	RIGHT	5268	10182555	Full Trial Period	10177287	9	Trial: 9	10177287	12	ÑÌ»Ò¸×	Æ¤´ø	öÏÓãË¿	j	j
tjl	.	.	.	.	.	.	.	.	.	.	3	.	.	.	false	false	Message: -1ms	.	.	.	.	.	.	.	.	.	.	.	ELCLCFG TOWER	-1	.	.	tjl.edf	RIGHT	5268	10182555	Full Trial Period	10177287	9	Trial: 9	10177287	12	ÑÌ»Ò¸×	Æ¤´ø	öÏÓãË¿	j	j
tjl	.	.	.	.	.	.	.	.	.	.	4	.	.	.	false	false	Message: -1ms	.	.	.	.	.	.	.	.	.	.	.	GAZE_COORDS 0.00 0.00 1023.00 767.00	-1	.	.	tjl.edf	RIGHT	5268	10182555	Full Trial Period	10177287	9	Trial: 9	10177287	12	ÑÌ»Ò¸×	Æ¤´ø	öÏÓãË¿	j	j
tjl	.	.	.	.	.	.	.	.	.	.	5	.	.	.	false	false	Message: -1ms	.	.	.	.	.	.	.	.	.	.	.	THRESHOLDS R 101 219	-1	.	.	tjl.edf	RIGHT	5268	10182555	Full Trial Period	10177287	9	Trial: 9	10177287	12	ÑÌ»Ò¸×	Æ¤´ø	öÏÓãË¿	j	j
tjl	.	.	.	.	.	.	.	.	.	.	6	.	.	.	false	false	Message: -1ms	.	.	.	.	.	.	.	.	.	.	.	ELCL_PROC CENTROID (3)	-1	.	.	tjl.edf	RIGHT	5268	10182555	Full Trial Period	10177287	9	Trial: 9	10177287	12	ÑÌ»Ò¸×	Æ¤´ø	öÏÓãË¿	j	j
tjl	.	.	.	.	.	.	.	.	.	.	7	.	.	.	false	false	Message: -1ms	.	.	.	.	.	.	.	.	.	.	.	ELCL_PCR_PARAM 5 3.0	-1	.	.	tjl.edf	RIGHT	5268	10182555	Full Trial Period	10177287	9	Trial: 9	10177287	12	ÑÌ»Ò¸×	Æ¤´ø	öÏÓãË¿	j	j
tjl	.	.	.	.	.	.	.	.	.	.	8	.	.	.	false	true	Message: 0ms	.	.	.	.	.	.	.	.	.	.	.	!MODE RECORD CR 1000 2 0 R	0	.	.	tjl.edf	RIGHT	5268	10182555	Full Trial Period	10177287	9	Trial: 9	10177287	12	ÑÌ»Ò¸×	Æ¤´ø	öÏÓãË¿	j	j
tjl	.	.	.	.	380	386	1	7	151.60	378.50	9	.	.	.	false	false	Message: 42ms	.	.	.	.	.	.	.	.	.	.	.	SYNCTIME	42	151.60	378.50	tjl.edf	RIGHT	5268	10182555	Full Trial Period	10177287	9	Trial: 9	10177287	12	ÑÌ»Ò¸×	Æ¤´ø	öÏÓãË¿	j	j
tjl	.	.	.	.	.	.	.	.	.	.	10	.	.	.	false	false	Message: 2046ms	8.92	44.38	201	2096	457.30	414.80	7	518.50	1896	196.60	371.00	INVISIBLE_BOUNDARY[1]	2046	.	.	tjl.edf	RIGHT	5268	10182555	Full Trial Period	10177287	9	Trial: 9	10177287	12	ÑÌ»Ò¸×	Æ¤´ø	öÏÓãË¿	j	j
tjl	.	.	.	.	.	.	.	.	.	.	11	.	.	.	false	false	Message: 2050ms	8.92	44.38	201	2096	457.30	414.80	7	518.50	1896	196.60	371.00	SYNCTIME	2050	.	.	tjl.edf	RIGHT	5268	10182555	Full Trial Period	10177287	9	Trial: 9	10177287	12	ÑÌ»Ò¸×	Æ¤´ø	öÏÓãË¿	j	j
tjl	.	.	.	.	.	.	.	.	.	.	12	.	.	.	false	false	Message: 3288ms	13.29	61.80	215	3342	962.40	421.30	10	642.80	3128	564.20	368.40	INVISIBLE_BOUNDARY[2]	3288	.	.	tjl.edf	RIGHT	5268	10182555	Full Trial Period	10177287	9	Trial: 9	10177287	12	ÑÌ»Ò¸×	Æ¤´ø	öÏÓãË¿	j	j
tjl	.	.	.	.	.	.	.	.	.	.	13	.	.	.	false	false	Message: 3291ms	13.29	61.80	215	3342	962.40	421.30	10	642.80	3128	564.20	368.40	SYNCTIME	3291	.	.	tjl.edf	RIGHT	5268	10182555	Full Trial Period	10177287	9	Trial: 9	10177287	12	ÑÌ»Ò¸×	Æ¤´ø	öÏÓãË¿	j	j
tjl	.	.	.	.	.	.	.	.	.	.	14	.	.	.	false	false	Message: 5249ms	22.03	301.74	73	5266	913.50	368.60	17	437.40	5194	433.40	-57.00	KEYBOARD	5249	.	.	tjl.edf	RIGHT	5268	10182555	Full Trial Period	10177287	9	Trial: 9	10177287	12	ÑÌ»Ò¸×	Æ¤´ø	öÏÓãË¿	j	j
tjl	.	.	.	.	.	.	.	.	.	.	15	.	.	.	false	false	Message: 5316ms	.	.	.	.	.	.	.	.	.	.	.	TRIAL_RESULT 0	5316	.	.	tjl.edf	RIGHT	5268	10182555	Full Trial Period	10177287	9	Trial: 9	10177287	12	ÑÌ»Ò¸×	Æ¤´ø	öÏÓãË¿	j	j
tjl	.	.	.	.	.	.	.	.	.	.	1	.	.	.	false	false	Message: -19ms	.	.	.	.	.	.	.	.	.	.	.	TRIALID 9	-19	.	.	tjl.edf	RIGHT	5528	10190092	Full Trial Period	10184564	10	Trial: 10	10184564	77	µçÊÓ»ú	Ö½Ïä	¹ñ×Ó	j	j
tjl	.	.	.	.	.	.	.	.	.	.	2	.	.	.	false	false	Message: -1ms	.	.	.	.	.	.	.	.	.	.	.	RECCFG CR 1000 2 0 R	-1	.	.	tjl.edf	RIGHT	5528	10190092	Full Trial Period	10184564	10	Trial: 10	10184564	77	µçÊÓ»ú	Ö½Ïä	¹ñ×Ó	j	j
tjl	.	.	.	.	.	.	.	.	.	.	3	.	.	.	false	false	Message: -1ms	.	.	.	.	.	.	.	.	.	.	.	ELCLCFG TOWER	-1	.	.	tjl.edf	RIGHT	5528	10190092	Full Trial Period	10184564	10	Trial: 10	10184564	77	µçÊÓ»ú	Ö½Ïä	¹ñ×Ó	j	j
tjl	.	.	.	.	.	.	.	.	.	.	4	.	.	.	false	false	Message: -1ms	.	.	.	.	.	.	.	.	.	.	.	GAZE_COORDS 0.00 0.00 1023.00 767.00	-1	.	.	tjl.edf	RIGHT	5528	10190092	Full Trial Period	10184564	10	Trial: 10	10184564	77	µçÊÓ»ú	Ö½Ïä	¹ñ×Ó	j	j
tjl	.	.	.	.	.	.	.	.	.	.	5	.	.	.	false	false	Message: -1ms	.	.	.	.	.	.	.	.	.	.	.	THRESHOLDS R 101 219	-1	.	.	tjl.edf	RIGHT	5528	10190092	Full Trial Period	10184564	10	Trial: 10	10184564	77	µçÊÓ»ú	Ö½Ïä	¹ñ×Ó	j	j
tjl	.	.	.	.	.	.	.	.	.	.	6	.	.	.	false	false	Message: -1ms	.	.	.	.	.	.	.	.	.	.	.	ELCL_PROC CENTROID (3)	-1	.	.	tjl.edf	RIGHT	5528	10190092	Full Trial Period	10184564	10	Trial: 10	10184564	77	µçÊÓ»ú	Ö½Ïä	¹ñ×Ó	j	j
tjl	.	.	.	.	.	.	.	.	.	.	7	.	.	.	false	false	Message: -1ms	.	.	.	.	.	.	.	.	.	.	.	ELCL_PCR_PARAM 5 3.0	-1	.	.	tjl.edf	RIGHT	5528	10190092	Full Trial Period	10184564	10	Trial: 10	10184564	77	µçÊÓ»ú	Ö½Ïä	¹ñ×Ó	j	j
tjl	.	.	.	.	.	.	.	.	.	.	8	.	.	.	false	true	Message: 0ms	.	.	.	.	.	.	.	.	.	.	.	!MODE RECORD CR 1000 2 0 R	0	.	.	tjl.edf	RIGHT	5528	10190092	Full Trial Period	10184564	10	Trial: 10	10184564	77	µçÊÓ»ú	Ö½Ïä	¹ñ×Ó	j	j
tjl	.	.	.	.	345	351	1	7	161.90	375.80	9	.	.	.	false	false	Message: 47ms	.	.	.	.	.	.	.	.	.	.	.	SYNCTIME	47	161.90	375.80	tjl.edf	RIGHT	5528	10190092	Full Trial Period	10184564	10	Trial: 10	10184564	77	µçÊÓ»ú	Ö½Ïä	¹ñ×Ó	j	j
tjl	.	.	.	.	.	.	.	.	.	.	10	.	.	.	false	false	Message: 1837ms	1.38	5.74	241	2071	496.50	413.70	5	670.90	1831	474.10	380.50	INVISIBLE_BOUNDARY[1]	1837	.	.	tjl.edf	RIGHT	5528	10190092	Full Trial Period	10184564	10	Trial: 10	10184564	77	µçÊÓ»ú	Ö½Ïä	¹ñ×Ó	j	j
tjl	.	.	.	.	.	.	.	.	.	.	11	.	.	.	false	false	Message: 1847ms	1.38	5.74	241	2071	496.50	413.70	5	670.90	1831	474.10	380.50	SYNCTIME	1847	.	.	tjl.edf	RIGHT	5528	10190092	Full Trial Period	10184564	10	Trial: 10	10184564	77	µçÊÓ»ú	Ö½Ïä	¹ñ×Ó	j	j
tjl	.	.	.	.	.	.	.	.	.	.	12	.	.	.	false	false	Message: 3421ms	1.83	7.27	251	3656	894.50	400.00	8	652.50	3406	902.00	346.80	INVISIBLE_BOUNDARY[2]	3421	.	.	tjl.edf	RIGHT	5528	10190092	Full Trial Period	10184564	10	Trial: 10	10184564	77	µçÊÓ»ú	Ö½Ïä	¹ñ×Ó	j	j
tjl	.	.	.	.	.	.	.	.	.	.	13	.	.	.	false	false	Message: 3430ms	1.83	7.27	251	3656	894.50	400.00	8	652.50	3406	902.00	346.80	SYNCTIME	3430	.	.	tjl.edf	RIGHT	5528	10190092	Full Trial Period	10184564	10	Trial: 10	10184564	77	µçÊÓ»ú	Ö½Ïä	¹ñ×Ó	j	j
tjl	.	.	.	.	278	5526	16	5249	878.30	383.80	14	[1]	2	RECTANGLE_INTERESTAREA	false	false	Message: 5509ms	.	.	.	.	.	.	.	.	.	.	.	KEYBOARD	5509	878.30	383.80	tjl.edf	RIGHT	5528	10190092	Full Trial Period	10184564	10	Trial: 10	10184564	77	µçÊÓ»ú	Ö½Ïä	¹ñ×Ó	j	j
tjl	.	.	.	.	.	.	.	.	.	.	15	.	.	.	false	false	Message: 5570ms	.	.	.	.	.	.	.	.	.	.	.	TRIAL_RESULT 0	5570	.	.	tjl.edf	RIGHT	5528	10190092	Full Trial Period	10184564	10	Trial: 10	10184564	77	µçÊÓ»ú	Ö½Ïä	¹ñ×Ó	j	j
tjl	.	.	.	.	.	.	.	.	.	.	1	.	.	.	false	false	Message: -16ms	.	.	.	.	.	.	.	.	.	.	.	TRIALID 10	-16	.	.	tjl.edf	RIGHT	9486	10201212	Full Trial Period	10191726	11	Trial: 11	10191726	147	ÆÏÌÑ	ÂøÍ·	ÑÀË¢	f	f
tjl	.	.	.	.	.	.	.	.	.	.	2	.	.	.	false	false	Message: -1ms	.	.	.	.	.	.	.	.	.	.	.	RECCFG CR 1000 2 0 R	-1	.	.	tjl.edf	RIGHT	9486	10201212	Full Trial Period	10191726	11	Trial: 11	10191726	147	ÆÏÌÑ	ÂøÍ·	ÑÀË¢	f	f
tjl	.	.	.	.	.	.	.	.	.	.	3	.	.	.	false	false	Message: -1ms	.	.	.	.	.	.	.	.	.	.	.	ELCLCFG TOWER	-1	.	.	tjl.edf	RIGHT	9486	10201212	Full Trial Period	10191726	11	Trial: 11	10191726	147	ÆÏÌÑ	ÂøÍ·	ÑÀË¢	f	f
tjl	.	.	.	.	.	.	.	.	.	.	4	.	.	.	false	false	Message: -1ms	.	.	.	.	.	.	.	.	.	.	.	GAZE_COORDS 0.00 0.00 1023.00 767.00	-1	.	.	tjl.edf	RIGHT	9486	10201212	Full Trial Period	10191726	11	Trial: 11	10191726	147	ÆÏÌÑ	ÂøÍ·	ÑÀË¢	f	f
tjl	.	.	.	.	.	.	.	.	.	.	5	.	.	.	false	false	Message: -1ms	.	.	.	.	.	.	.	.	.	.	.	THRESHOLDS R 101 219	-1	.	.	tjl.edf	RIGHT	9486	10201212	Full Trial Period	10191726	11	Trial: 11	10191726	147	ÆÏÌÑ	ÂøÍ·	ÑÀË¢	f	f
tjl	.	.	.	.	.	.	.	.	.	.	6	.	.	.	false	false	Message: -1ms	.	.	.	.	.	.	.	.	.	.	.	ELCL_PROC CENTROID (3)	-1	.	.	tjl.edf	RIGHT	9486	10201212	Full Trial Period	10191726	11	Trial: 11	10191726	147	ÆÏÌÑ	ÂøÍ·	ÑÀË¢	f	f
tjl	.	.	.	.	.	.	.	.	.	.	7	.	.	.	false	false	Message: -1ms	.	.	.	.	.	.	.	.	.	.	.	ELCL_PCR_PARAM 5 3.0	-1	.	.	tjl.edf	RIGHT	9486	10201212	Full Trial Period	10191726	11	Trial: 11	10191726	147	ÆÏÌÑ	ÂøÍ·	ÑÀË¢	f	f
tjl	.	.	.	.	.	.	.	.	.	.	8	.	.	.	false	true	Message: 0ms	.	.	.	.	.	.	.	.	.	.	.	!MODE RECORD CR 1000 2 0 R	0	.	.	tjl.edf	RIGHT	9486	10201212	Full Trial Period	10191726	11	Trial: 11	10191726	147	ÆÏÌÑ	ÂøÍ·	ÑÀË¢	f	f
tjl	.	.	.	.	334	340	1	7	151.30	381.90	9	.	.	.	false	false	Message: 43ms	.	.	.	.	.	.	.	.	.	.	.	SYNCTIME	43	151.30	381.90	tjl.edf	RIGHT	9486	10201212	Full Trial Period	10191726	11	Trial: 11	10191726	147	ÆÏÌÑ	ÂøÍ·	ÑÀË¢	f	f
tjl	.	.	.	.	.	.	.	.	.	.	10	.	.	.	false	false	Message: 1556ms	10.77	45.25	238	1763	516.90	429.60	3	503.00	1526	202.50	374.70	INVISIBLE_BOUNDARY[1]	1556	.	.	tjl.edf	RIGHT	9486	10201212	Full Trial Period	10191726	11	Trial: 11	10191726	147	ÆÏÌÑ	ÂøÍ·	ÑÀË¢	f	f
tjl	.	.	.	.	.	.	.	.	.	.	11	.	.	.	false	false	Message: 1567ms	10.77	45.25	238	1763	516.90	429.60	3	503.00	1526	202.50	374.70	SYNCTIME	1567	.	.	tjl.edf	RIGHT	9486	10201212	Full Trial Period	10191726	11	Trial: 11	10191726	147	ÆÏÌÑ	ÂøÍ·	ÑÀË¢	f	f
tjl	.	.	.	.	.	.	.	.	.	.	12	.	.	.	false	false	Message: 4150ms	1.97	7.55	261	4397	867.30	407.00	9	528.90	4137	913.00	369.10	INVISIBLE_BOUNDARY[2]	4150	.	.	tjl.edf	RIGHT	9486	10201212	Full Trial Period	10191726	11	Trial: 11	10191726	147	ÆÏÌÑ	ÂøÍ·	ÑÀË¢	f	f
tjl	.	.	.	.	.	.	.	.	.	.	13	.	.	.	false	false	Message: 4158ms	1.97	7.55	261	4397	867.30	407.00	9	528.90	4137	913.00	369.10	SYNCTIME	4158	.	.	tjl.edf	RIGHT	9486	10201212	Full Trial Period	10191726	11	Trial: 11	10191726	147	ÆÏÌÑ	ÂøÍ·	ÑÀË¢	f	f
tjl	.	.	.	.	63	9484	28	9422	832.50	372.70	14	.	.	.	false	false	Message: 9467ms	.	.	.	.	.	.	.	.	.	.	.	KEYBOARD	9467	832.50	372.70	tjl.edf	RIGHT	9486	10201212	Full Trial Period	10191726	11	Trial: 11	10191726	147	ÆÏÌÑ	ÂøÍ·	ÑÀË¢	f	f
tjl	.	.	.	.	.	.	.	.	.	.	15	.	.	.	false	false	Message: 9525ms	.	.	.	.	.	.	.	.	.	.	.	TRIAL_RESULT 0	9525	.	.	tjl.edf	RIGHT	9486	10201212	Full Trial Period	10191726	11	Trial: 11	10191726	147	ÆÏÌÑ	ÂøÍ·	ÑÀË¢	f	f
tjl	.	.	.	.	.	.	.	.	.	.	1	.	.	.	false	false	Message: -16ms	.	.	.	.	.	.	.	.	.	.	.	TRIALID 11	-16	.	.	tjl.edf	RIGHT	7275	10209716	Full Trial Period	10202441	12	Trial: 12	10202441	99	Ô²Öé±Ê	ÑÀË¢	É××Ó	j	j
tjl	.	.	.	.	.	.	.	.	.	.	2	.	.	.	false	false	Message: -1ms	.	.	.	.	.	.	.	.	.	.	.	RECCFG CR 1000 2 0 R	-1	.	.	tjl.edf	RIGHT	7275	10209716	Full Trial Period	10202441	12	Trial: 12	10202441	99	Ô²Öé±Ê	ÑÀË¢	É××Ó	j	j
tjl	.	.	.	.	.	.	.	.	.	.	3	.	.	.	false	false	Message: -1ms	.	.	.	.	.	.	.	.	.	.	.	ELCLCFG TOWER	-1	.	.	tjl.edf	RIGHT	7275	10209716	Full Trial Period	10202441	12	Trial: 12	10202441	99	Ô²Öé±Ê	ÑÀË¢	É××Ó	j	j
tjl	.	.	.	.	.	.	.	.	.	.	4	.	.	.	false	false	Message: -1ms	.	.	.	.	.	.	.	.	.	.	.	GAZE_COORDS 0.00 0.00 1023.00 767.00	-1	.	.	tjl.edf	RIGHT	7275	10209716	Full Trial Period	10202441	12	Trial: 12	10202441	99	Ô²Öé±Ê	ÑÀË¢	É××Ó	j	j
tjl	.	.	.	.	.	.	.	.	.	.	5	.	.	.	false	false	Message: -1ms	.	.	.	.	.	.	.	.	.	.	.	THRESHOLDS R 101 219	-1	.	.	tjl.edf	RIGHT	7275	10209716	Full Trial Period	10202441	12	Trial: 12	10202441	99	Ô²Öé±Ê	ÑÀË¢	É××Ó	j	j
tjl	.	.	.	.	.	.	.	.	.	.	6	.	.	.	false	false	Message: -1ms	.	.	.	.	.	.	.	.	.	.	.	ELCL_PROC CENTROID (3)	-1	.	.	tjl.edf	RIGHT	7275	10209716	Full Trial Period	10202441	12	Trial: 12	10202441	99	Ô²Öé±Ê	ÑÀË¢	É××Ó	j	j
tjl	.	.	.	.	.	.	.	.	.	.	7	.	.	.	false	false	Message: -1ms	.	.	.	.	.	.	.	.	.	.	.	ELCL_PCR_PARAM 5 3.0	-1	.	.	tjl.edf	RIGHT	7275	10209716	Full Trial Period	10202441	12	Trial: 12	10202441	99	Ô²Öé±Ê	ÑÀË¢	É××Ó	j	j
tjl	.	.	.	.	.	.	.	.	.	.	8	.	.	.	false	true	Message: 0ms	.	.	.	.	.	.	.	.	.	.	.	!MODE RECORD CR 1000 2 0 R	0	.	.	tjl.edf	RIGHT	7275	10209716	Full Trial Period	10202441	12	Trial: 12	10202441	99	Ô²Öé±Ê	ÑÀË¢	É××Ó	j	j
tjl	.	.	.	.	.	.	.	.	.	.	9	.	.	.	false	false	Message: 42ms	0.90	3.86	234	262	139.20	395.30	1	677.80	29	144.20	369.20	SYNCTIME	42	.	.	tjl.edf	RIGHT	7275	10209716	Full Trial Period	10202441	12	Trial: 12	10202441	99	Ô²Öé±Ê	ÑÀË¢	É××Ó	j	j
tjl	.	.	.	.	.	.	.	.	.	.	10	.	.	.	false	false	Message: 2528ms	12.17	176.42	69	2530	543.70	387.10	7	306.40	2462	183.30	368.00	INVISIBLE_BOUNDARY[1]	2528	.	.	tjl.edf	RIGHT	7275	10209716	Full Trial Period	10202441	12	Trial: 12	10202441	99	Ô²Öé±Ê	ÑÀË¢	É××Ó	j	j
tjl	.	.	.	.	161	2691	8	2531	536.90	393.00	11	[1]	1	RECTANGLE_INTERESTAREA	false	false	Message: 2534ms	.	.	.	.	.	.	.	.	.	.	.	SYNCTIME	2534	536.90	393.00	tjl.edf	RIGHT	7275	10209716	Full Trial Period	10202441	12	Trial: 12	10202441	99	Ô²Öé±Ê	ÑÀË¢	É××Ó	j	j
tjl	.	.	.	.	.	.	.	.	.	.	12	.	.	.	false	false	Message: 4719ms	1.61	7.60	212	4918	885.30	407.80	16	758.80	4707	872.40	362.10	INVISIBLE_BOUNDARY[2]	4719	.	.	tjl.edf	RIGHT	7275	10209716	Full Trial Period	10202441	12	Trial: 12	10202441	99	Ô²Öé±Ê	ÑÀË¢	É××Ó	j	j
tjl	.	.	.	.	.	.	.	.	.	.	13	.	.	.	false	false	Message: 4725ms	1.61	7.60	212	4918	885.30	407.80	16	758.80	4707	872.40	362.10	SYNCTIME	4725	.	.	tjl.edf	RIGHT	7275	10209716	Full Trial Period	10202441	12	Trial: 12	10202441	99	Ô²Öé±Ê	ÑÀË¢	É××Ó	j	j
tjl	.	.	.	.	535	7273	25	6739	863.30	367.70	14	[1]	2	RECTANGLE_INTERESTAREA	false	false	Message: 7256ms	.	.	.	.	.	.	.	.	.	.	.	KEYBOARD	7256	863.30	367.70	tjl.edf	RIGHT	7275	10209716	Full Trial Period	10202441	12	Trial: 12	10202441	99	Ô²Öé±Ê	ÑÀË¢	É××Ó	j	j
tjl	.	.	.	.	.	.	.	.	.	.	15	.	.	.	false	false	Message: 7320ms	.	.	.	.	.	.	.	.	.	.	.	TRIAL_RESULT 0	7320	.	.	tjl.edf	RIGHT	7275	10209716	Full Trial Period	10202441	12	Trial: 12	10202441	99	Ô²Öé±Ê	ÑÀË¢	É××Ó	j	j
tjl	.	.	.	.	.	.	.	.	.	.	1	.	.	.	false	false	Message: -17ms	.	.	.	.	.	.	.	.	.	.	.	TRIALID 12	-17	.	.	tjl.edf	RIGHT	5038	10216653	Full Trial Period	10211615	13	Trial: 13	10211615	131	Ãµ¹å	°ô°ôÌÇ	ÍøÇòÅÄ	f	f
tjl	.	.	.	.	.	.	.	.	.	.	2	.	.	.	false	false	Message: -1ms	.	.	.	.	.	.	.	.	.	.	.	RECCFG CR 1000 2 0 R	-1	.	.	tjl.edf	RIGHT	5038	10216653	Full Trial Period	10211615	13	Trial: 13	10211615	131	Ãµ¹å	°ô°ôÌÇ	ÍøÇòÅÄ	f	f
tjl	.	.	.	.	.	.	.	.	.	.	3	.	.	.	false	false	Message: -1ms	.	.	.	.	.	.	.	.	.	.	.	ELCLCFG TOWER	-1	.	.	tjl.edf	RIGHT	5038	10216653	Full Trial Period	10211615	13	Trial: 13	10211615	131	Ãµ¹å	°ô°ôÌÇ	ÍøÇòÅÄ	f	f
tjl	.	.	.	.	.	.	.	.	.	.	4	.	.	.	false	false	Message: -1ms	.	.	.	.	.	.	.	.	.	.	.	GAZE_COORDS 0.00 0.00 1023.00 767.00	-1	.	.	tjl.edf	RIGHT	5038	10216653	Full Trial Period	10211615	13	Trial: 13	10211615	131	Ãµ¹å	°ô°ôÌÇ	ÍøÇòÅÄ	f	f
tjl	.	.	.	.	.	.	.	.	.	.	5	.	.	.	false	false	Message: -1ms	.	.	.	.	.	.	.	.	.	.	.	THRESHOLDS R 101 219	-1	.	.	tjl.edf	RIGHT	5038	10216653	Full Trial Period	10211615	13	Trial: 13	10211615	131	Ãµ¹å	°ô°ôÌÇ	ÍøÇòÅÄ	f	f
tjl	.	.	.	.	.	.	.	.	.	.	6	.	.	.	false	false	Message: -1ms	.	.	.	.	.	.	.	.	.	.	.	ELCL_PROC CENTROID (3)	-1	.	.	tjl.edf	RIGHT	5038	10216653	Full Trial Period	10211615	13	Trial: 13	10211615	131	Ãµ¹å	°ô°ôÌÇ	ÍøÇòÅÄ	f	f
tjl	.	.	.	.	.	.	.	.	.	.	7	.	.	.	false	false	Message: -1ms	.	.	.	.	.	.	.	.	.	.	.	ELCL_PCR_PARAM 5 3.0	-1	.	.	tjl.edf	RIGHT	5038	10216653	Full Trial Period	10211615	13	Trial: 13	10211615	131	Ãµ¹å	°ô°ôÌÇ	ÍøÇòÅÄ	f	f
tjl	.	.	.	.	.	.	.	.	.	.	8	.	.	.	false	true	Message: 0ms	.	.	.	.	.	.	.	.	.	.	.	!MODE RECORD CR 1000 2 0 R	0	.	.	tjl.edf	RIGHT	5038	10216653	Full Trial Period	10211615	13	Trial: 13	10211615	131	Ãµ¹å	°ô°ôÌÇ	ÍøÇòÅÄ	f	f
tjl	.	.	.	.	281	287	1	7	152.90	374.90	9	.	.	.	false	false	Message: 42ms	.	.	.	.	.	.	.	.	.	.	.	SYNCTIME	42	152.90	374.90	tjl.edf	RIGHT	5038	10216653	Full Trial Period	10211615	13	Trial: 13	10211615	131	Ãµ¹å	°ô°ôÌÇ	ÍøÇòÅÄ	f	f
tjl	.	.	.	.	.	.	.	.	.	.	10	.	.	.	false	false	Message: 2033ms	0.20	0.82	240	2260	462.00	367.30	5	781.50	2021	460.40	372.70	INVISIBLE_BOUNDARY[1]	2033	.	.	tjl.edf	RIGHT	5038	10216653	Full Trial Period	10211615	13	Trial: 13	10211615	131	Ãµ¹å	°ô°ôÌÇ	ÍøÇòÅÄ	f	f
tjl	.	.	.	.	.	.	.	.	.	.	11	.	.	.	false	false	Message: 2041ms	0.20	0.82	240	2260	462.00	367.30	5	781.50	2021	460.40	372.70	SYNCTIME	2041	.	.	tjl.edf	RIGHT	5038	10216653	Full Trial Period	10211615	13	Trial: 13	10211615	131	Ãµ¹å	°ô°ôÌÇ	ÍøÇòÅÄ	f	f
tjl	.	.	.	.	.	.	.	.	.	.	12	.	.	.	false	false	Message: 3860ms	2.07	10.75	193	4039	891.10	412.10	13	629.20	3847	932.80	365.60	INVISIBLE_BOUNDARY[2]	3860	.	.	tjl.edf	RIGHT	5038	10216653	Full Trial Period	10211615	13	Trial: 13	10211615	131	Ãµ¹å	°ô°ôÌÇ	ÍøÇòÅÄ	f	f
tjl	.	.	.	.	.	.	.	.	.	.	13	.	.	.	false	false	Message: 3865ms	2.07	10.75	193	4039	891.10	412.10	13	629.20	3847	932.80	365.60	SYNCTIME	3865	.	.	tjl.edf	RIGHT	5038	10216653	Full Trial Period	10211615	13	Trial: 13	10211615	131	Ãµ¹å	°ô°ôÌÇ	ÍøÇòÅÄ	f	f
tjl	.	.	.	.	54	5036	18	4983	801.10	392.80	14	.	.	.	false	false	Message: 5020ms	.	.	.	.	.	.	.	.	.	.	.	KEYBOARD	5020	801.10	392.80	tjl.edf	RIGHT	5038	10216653	Full Trial Period	10211615	13	Trial: 13	10211615	131	Ãµ¹å	°ô°ôÌÇ	ÍøÇòÅÄ	f	f
tjl	.	.	.	.	.	.	.	.	.	.	15	.	.	.	false	false	Message: 5087ms	.	.	.	.	.	.	.	.	.	.	.	TRIAL_RESULT 0	5087	.	.	tjl.edf	RIGHT	5038	10216653	Full Trial Period	10211615	13	Trial: 13	10211615	131	Ãµ¹å	°ô°ôÌÇ	ÍøÇòÅÄ	f	f
tjl	.	.	.	.	.	.	.	.	.	.	1	.	.	.	false	false	Message: -19ms	.	.	.	.	.	.	.	.	.	.	.	TRIALID 13	-19	.	.	tjl.edf	RIGHT	7016	10224941	Full Trial Period	10217925	14	Trial: 14	10217925	84	°ÙºÏ»¨	ÓðÃ«Çò	À®°È	f	j
tjl	.	.	.	.	.	.	.	.	.	.	2	.	.	.	false	false	Message: -1ms	.	.	.	.	.	.	.	.	.	.	.	RECCFG CR 1000 2 0 R	-1	.	.	tjl.edf	RIGHT	7016	10224941	Full Trial Period	10217925	14	Trial: 14	10217925	84	°ÙºÏ»¨	ÓðÃ«Çò	À®°È	f	j
tjl	.	.	.	.	.	.	.	.	.	.	3	.	.	.	false	false	Message: -1ms	.	.	.	.	.	.	.	.	.	.	.	ELCLCFG TOWER	-1	.	.	tjl.edf	RIGHT	7016	10224941	Full Trial Period	10217925	14	Trial: 14	10217925	84	°ÙºÏ»¨	ÓðÃ«Çò	À®°È	f	j
tjl	.	.	.	.	.	.	.	.	.	.	4	.	.	.	false	false	Message: -1ms	.	.	.	.	.	.	.	.	.	.	.	GAZE_COORDS 0.00 0.00 1023.00 767.00	-1	.	.	tjl.edf	RIGHT	7016	10224941	Full Trial Period	10217925	14	Trial: 14	10217925	84	°ÙºÏ»¨	ÓðÃ«Çò	À®°È	f	j
tjl	.	.	.	.	.	.	.	.	.	.	5	.	.	.	false	false	Message: -1ms	.	.	.	.	.	.	.	.	.	.	.	THRESHOLDS R 101 219	-1	.	.	tjl.edf	RIGHT	7016	10224941	Full Trial Period	10217925	14	Trial: 14	10217925	84	°ÙºÏ»¨	ÓðÃ«Çò	À®°È	f	j
tjl	.	.	.	.	.	.	.	.	.	.	6	.	.	.	false	false	Message: -1ms	.	.	.	.	.	.	.	.	.	.	.	ELCL_PROC CENTROID (3)	-1	.	.	tjl.edf	RIGHT	7016	10224941	Full Trial Period	10217925	14	Trial: 14	10217925	84	°ÙºÏ»¨	ÓðÃ«Çò	À®°È	f	j
tjl	.	.	.	.	.	.	.	.	.	.	7	.	.	.	false	false	Message: -1ms	.	.	.	.	.	.	.	.	.	.	.	ELCL_PCR_PARAM 5 3.0	-1	.	.	tjl.edf	RIGHT	7016	10224941	Full Trial Period	10217925	14	Trial: 14	10217925	84	°ÙºÏ»¨	ÓðÃ«Çò	À®°È	f	j
tjl	.	.	.	.	.	.	.	.	.	.	8	.	.	.	false	true	Message: 0ms	.	.	.	.	.	.	.	.	.	.	.	!MODE RECORD CR 1000 2 0 R	0	.	.	tjl.edf	RIGHT	7016	10224941	Full Trial Period	10217925	14	Trial: 14	10217925	84	°ÙºÏ»¨	ÓðÃ«Çò	À®°È	f	j
tjl	.	.	.	.	411	419	1	9	140.50	374.50	9	.	.	.	false	false	Message: 47ms	.	.	.	.	.	.	.	.	.	.	.	SYNCTIME	47	140.50	374.50	tjl.edf	RIGHT	7016	10224941	Full Trial Period	10217925	14	Trial: 14	10217925	84	°ÙºÏ»¨	ÓðÃ«Çò	À®°È	f	j
tjl	.	.	.	.	.	.	.	.	.	.	10	.	.	.	false	false	Message: 1323ms	14.39	175.53	82	1326	581.50	388.70	3	317.80	1245	152.70	378.70	INVISIBLE_BOUNDARY[1]	1323	.	.	tjl.edf	RIGHT	7016	10224941	Full Trial Period	10217925	14	Trial: 14	10217925	84	°ÙºÏ»¨	ÓðÃ«Çò	À®°È	f	j
tjl	.	.	.	.	127	1453	4	1327	564.80	397.40	11	[1]	1	RECTANGLE_INTERESTAREA	false	false	Message: 1330ms	.	.	.	.	.	.	.	.	.	.	.	SYNCTIME	1330	564.80	397.40	tjl.edf	RIGHT	7016	10224941	Full Trial Period	10217925	14	Trial: 14	10217925	84	°ÙºÏ»¨	ÓðÃ«Çò	À®°È	f	j
tjl	.	.	.	.	211	3534	11	3324	870.60	385.40	12	[1]	2	RECTANGLE_INTERESTAREA	false	false	Message: 3331ms	.	.	.	.	.	.	.	.	.	.	.	INVISIBLE_BOUNDARY[2]	3331	870.60	385.40	tjl.edf	RIGHT	7016	10224941	Full Trial Period	10217925	14	Trial: 14	10217925	84	°ÙºÏ»¨	ÓðÃ«Çò	À®°È	f	j
tjl	.	.	.	.	211	3534	11	3324	870.60	385.40	13	[1]	2	RECTANGLE_INTERESTAREA	false	false	Message: 3339ms	.	.	.	.	.	.	.	.	.	.	.	SYNCTIME	3339	870.60	385.40	tjl.edf	RIGHT	7016	10224941	Full Trial Period	10217925	14	Trial: 14	10217925	84	°ÙºÏ»¨	ÓðÃ«Çò	À®°È	f	j
tjl	.	.	.	.	65	7014	23	6950	852.20	382.70	14	[1]	2	RECTANGLE_INTERESTAREA	false	false	Message: 6997ms	.	.	.	.	.	.	.	.	.	.	.	KEYBOARD	6997	852.20	382.70	tjl.edf	RIGHT	7016	10224941	Full Trial Period	10217925	14	Trial: 14	10217925	84	°ÙºÏ»¨	ÓðÃ«Çò	À®°È	f	j
tjl	.	.	.	.	.	.	.	.	.	.	15	.	.	.	false	false	Message: 7060ms	.	.	.	.	.	.	.	.	.	.	.	TRIAL_RESULT 0	7060	.	.	tjl.edf	RIGHT	7016	10224941	Full Trial Period	10217925	14	Trial: 14	10217925	84	°ÙºÏ»¨	ÓðÃ«Çò	À®°È	f	j
tjl	.	.	.	.	.	.	.	.	.	.	1	.	.	.	false	false	Message: -23ms	.	.	.	.	.	.	.	.	.	.	.	TRIALID 14	-23	.	.	tjl.edf	RIGHT	8436	10234638	Full Trial Period	10226202	15	Trial: 15	10226202	128	ºìÔæ	ÂøÍ·	¿óÈªË®	f	f
tjl	.	.	.	.	.	.	.	.	.	.	2	.	.	.	false	false	Message: -1ms	.	.	.	.	.	.	.	.	.	.	.	RECCFG CR 1000 2 0 R	-1	.	.	tjl.edf	RIGHT	8436	10234638	Full Trial Period	10226202	15	Trial: 15	10226202	128	ºìÔæ	ÂøÍ·	¿óÈªË®	f	f
tjl	.	.	.	.	.	.	.	.	.	.	3	.	.	.	false	false	Message: -1ms	.	.	.	.	.	.	.	.	.	.	.	ELCLCFG TOWER	-1	.	.	tjl.edf	RIGHT	8436	10234638	Full Trial Period	10226202	15	Trial: 15	10226202	128	ºìÔæ	ÂøÍ·	¿óÈªË®	f	f
tjl	.	.	.	.	.	.	.	.	.	.	4	.	.	.	false	false	Message: -1ms	.	.	.	.	.	.	.	.	.	.	.	GAZE_COORDS 0.00 0.00 1023.00 767.00	-1	.	.	tjl.edf	RIGHT	8436	10234638	Full Trial Period	10226202	15	Trial: 15	10226202	128	ºìÔæ	ÂøÍ·	¿óÈªË®	f	f
tjl	.	.	.	.	.	.	.	.	.	.	5	.	.	.	false	false	Message: -1ms	.	.	.	.	.	.	.	.	.	.	.	THRESHOLDS R 101 219	-1	.	.	tjl.edf	RIGHT	8436	10234638	Full Trial Period	10226202	15	Trial: 15	10226202	128	ºìÔæ	ÂøÍ·	¿óÈªË®	f	f
tjl	.	.	.	.	.	.	.	.	.	.	6	.	.	.	false	false	Message: -1ms	.	.	.	.	.	.	.	.	.	.	.	ELCL_PROC CENTROID (3)	-1	.	.	tjl.edf	RIGHT	8436	10234638	Full Trial Period	10226202	15	Trial: 15	10226202	128	ºìÔæ	ÂøÍ·	¿óÈªË®	f	f
tjl	.	.	.	.	.	.	.	.	.	.	7	.	.	.	false	false	Message: -1ms	.	.	.	.	.	.	.	.	.	.	.	ELCL_PCR_PARAM 5 3.0	-1	.	.	tjl.edf	RIGHT	8436	10234638	Full Trial Period	10226202	15	Trial: 15	10226202	128	ºìÔæ	ÂøÍ·	¿óÈªË®	f	f
tjl	.	.	.	.	.	.	.	.	.	.	8	.	.	.	false	true	Message: 0ms	.	.	.	.	.	.	.	.	.	.	.	!MODE RECORD CR 1000 2 0 R	0	.	.	tjl.edf	RIGHT	8436	10234638	Full Trial Period	10226202	15	Trial: 15	10226202	128	ºìÔæ	ÂøÍ·	¿óÈªË®	f	f
tjl	.	.	.	.	278	284	1	7	154.60	388.10	9	.	.	.	false	false	Message: 43ms	.	.	.	.	.	.	.	.	.	.	.	SYNCTIME	43	154.60	388.10	tjl.edf	RIGHT	8436	10234638	Full Trial Period	10226202	15	Trial: 15	10226202	128	ºìÔæ	ÂøÍ·	¿óÈªË®	f	f
tjl	.	.	.	.	.	.	.	.	.	.	10	.	.	.	false	false	Message: 2393ms	0.95	3.72	255	2635	494.50	399.10	7	660.00	2381	499.80	372.30	INVISIBLE_BOUNDARY[1]	2393	.	.	tjl.edf	RIGHT	8436	10234638	Full Trial Period	10226202	15	Trial: 15	10226202	128	ºìÔæ	ÂøÍ·	¿óÈªË®	f	f
tjl	.	.	.	.	.	.	.	.	.	.	11	.	.	.	false	false	Message: 2402ms	0.95	3.72	255	2635	494.50	399.10	7	660.00	2381	499.80	372.30	SYNCTIME	2402	.	.	tjl.edf	RIGHT	8436	10234638	Full Trial Period	10226202	15	Trial: 15	10226202	128	ºìÔæ	ÂøÍ·	¿óÈªË®	f	f
tjl	.	.	.	.	.	.	.	.	.	.	12	.	.	.	false	false	Message: 4256ms	2.69	11.79	228	4464	887.00	391.30	15	593.30	4237	910.30	315.80	INVISIBLE_BOUNDARY[2]	4256	.	.	tjl.edf	RIGHT	8436	10234638	Full Trial Period	10226202	15	Trial: 15	10226202	128	ºìÔæ	ÂøÍ·	¿óÈªË®	f	f
tjl	.	.	.	.	.	.	.	.	.	.	13	.	.	.	false	false	Message: 4260ms	2.69	11.79	228	4464	887.00	391.30	15	593.30	4237	910.30	315.80	SYNCTIME	4260	.	.	tjl.edf	RIGHT	8436	10234638	Full Trial Period	10226202	15	Trial: 15	10226202	128	ºìÔæ	ÂøÍ·	¿óÈªË®	f	f
tjl	.	.	.	.	79	8434	26	8356	845.40	375.30	14	[1]	2	RECTANGLE_INTERESTAREA	false	false	Message: 8417ms	.	.	.	.	.	.	.	.	.	.	.	KEYBOARD	8417	845.40	375.30	tjl.edf	RIGHT	8436	10234638	Full Trial Period	10226202	15	Trial: 15	10226202	128	ºìÔæ	ÂøÍ·	¿óÈªË®	f	f
tjl	.	.	.	.	.	.	.	.	.	.	15	.	.	.	false	false	Message: 8486ms	.	.	.	.	.	.	.	.	.	.	.	TRIAL_RESULT 0	8486	.	.	tjl.edf	RIGHT	8436	10234638	Full Trial Period	10226202	15	Trial: 15	10226202	128	ºìÔæ	ÂøÍ·	¿óÈªË®	f	f
tjl	.	.	.	.	.	.	.	.	.	.	1	.	.	.	false	false	Message: -16ms	.	.	.	.	.	.	.	.	.	.	.	TRIALID 15	-16	.	.	tjl.edf	RIGHT	5673	10241583	Full Trial Period	10235910	16	Trial: 16	10235910	101	¼üÅÌ	ºÚ°å	ÓÍ»­	j	j
tjl	.	.	.	.	.	.	.	.	.	.	2	.	.	.	false	false	Message: -1ms	.	.	.	.	.	.	.	.	.	.	.	RECCFG CR 1000 2 0 R	-1	.	.	tjl.edf	RIGHT	5673	10241583	Full Trial Period	10235910	16	Trial: 16	10235910	101	¼üÅÌ	ºÚ°å	ÓÍ»­	j	j
tjl	.	.	.	.	.	.	.	.	.	.	3	.	.	.	false	false	Message: -1ms	.	.	.	.	.	.	.	.	.	.	.	ELCLCFG TOWER	-1	.	.	tjl.edf	RIGHT	5673	10241583	Full Trial Period	10235910	16	Trial: 16	10235910	101	¼üÅÌ	ºÚ°å	ÓÍ»­	j	j
tjl	.	.	.	.	.	.	.	.	.	.	4	.	.	.	false	false	Message: -1ms	.	.	.	.	.	.	.	.	.	.	.	GAZE_COORDS 0.00 0.00 1023.00 767.00	-1	.	.	tjl.edf	RIGHT	5673	10241583	Full Trial Period	10235910	16	Trial: 16	10235910	101	¼üÅÌ	ºÚ°å	ÓÍ»­	j	j
tjl	.	.	.	.	.	.	.	.	.	.	5	.	.	.	false	false	Message: -1ms	.	.	.	.	.	.	.	.	.	.	.	THRESHOLDS R 101 219	-1	.	.	tjl.edf	RIGHT	5673	10241583	Full Trial Period	10235910	16	Trial: 16	10235910	101	¼üÅÌ	ºÚ°å	ÓÍ»­	j	j
tjl	.	.	.	.	.	.	.	.	.	.	6	.	.	.	false	false	Message: -1ms	.	.	.	.	.	.	.	.	.	.	.	ELCL_PROC CENTROID (3)	-1	.	.	tjl.edf	RIGHT	5673	10241583	Full Trial Period	10235910	16	Trial: 16	10235910	101	¼üÅÌ	ºÚ°å	ÓÍ»­	j	j
tjl	.	.	.	.	.	.	.	.	.	.	7	.	.	.	false	false	Message: -1ms	.	.	.	.	.	.	.	.	.	.	.	ELCL_PCR_PARAM 5 3.0	-1	.	.	tjl.edf	RIGHT	5673	10241583	Full Trial Period	10235910	16	Trial: 16	10235910	101	¼üÅÌ	ºÚ°å	ÓÍ»­	j	j
tjl	.	.	.	.	.	.	.	.	.	.	8	.	.	.	false	true	Message: 0ms	.	.	.	.	.	.	.	.	.	.	.	!MODE RECORD CR 1000 2 0 R	0	.	.	tjl.edf	RIGHT	5673	10241583	Full Trial Period	10235910	16	Trial: 16	10235910	101	¼üÅÌ	ºÚ°å	ÓÍ»­	j	j
tjl	.	.	.	.	221	227	1	7	151.40	373.70	9	.	.	.	false	false	Message: 43ms	.	.	.	.	.	.	.	.	.	.	.	SYNCTIME	43	151.40	373.70	tjl.edf	RIGHT	5673	10241583	Full Trial Period	10235910	16	Trial: 16	10235910	101	¼üÅÌ	ºÚ°å	ÓÍ»­	j	j
tjl	.	.	.	.	.	.	.	.	.	.	10	.	.	.	false	false	Message: 2074ms	2.10	9.19	229	2292	498.10	429.90	8	612.20	2064	506.60	369.80	INVISIBLE_BOUNDARY[1]	2074	.	.	tjl.edf	RIGHT	5673	10241583	Full Trial Period	10235910	16	Trial: 16	10235910	101	¼üÅÌ	ºÚ°å	ÓÍ»­	j	j
tjl	.	.	.	.	.	.	.	.	.	.	11	.	.	.	false	false	Message: 2084ms	2.10	9.19	229	2292	498.10	429.90	8	612.20	2064	506.60	369.80	SYNCTIME	2084	.	.	tjl.edf	RIGHT	5673	10241583	Full Trial Period	10235910	16	Trial: 16	10235910	101	¼üÅÌ	ºÚ°å	ÓÍ»­	j	j
tjl	.	.	.	.	.	.	.	.	.	.	12	.	.	.	false	false	Message: 3692ms	6.42	35.87	179	3846	834.20	434.30	14	607.90	3668	1021.80	368.90	INVISIBLE_BOUNDARY[2]	3692	.	.	tjl.edf	RIGHT	5673	10241583	Full Trial Period	10235910	16	Trial: 16	10235910	101	¼üÅÌ	ºÚ°å	ÓÍ»­	j	j
tjl	.	.	.	.	.	.	.	.	.	.	13	.	.	.	false	false	Message: 3700ms	6.42	35.87	179	3846	834.20	434.30	14	607.90	3668	1021.80	368.90	SYNCTIME	3700	.	.	tjl.edf	RIGHT	5673	10241583	Full Trial Period	10235910	16	Trial: 16	10235910	101	¼üÅÌ	ºÚ°å	ÓÍ»­	j	j
tjl	.	.	.	.	.	.	.	.	.	.	14	.	.	.	false	false	Message: 5655ms	18.39	227.07	81	5671	798.90	338.90	23	395.40	5591	428.50	-36.10	KEYBOARD	5655	.	.	tjl.edf	RIGHT	5673	10241583	Full Trial Period	10235910	16	Trial: 16	10235910	101	¼üÅÌ	ºÚ°å	ÓÍ»­	j	j
tjl	.	.	.	.	.	.	.	.	.	.	15	.	.	.	false	false	Message: 5715ms	.	.	.	.	.	.	.	.	.	.	.	TRIAL_RESULT 0	5715	.	.	tjl.edf	RIGHT	5673	10241583	Full Trial Period	10235910	16	Trial: 16	10235910	101	¼üÅÌ	ºÚ°å	ÓÍ»­	j	j
tjl	.	.	.	.	.	.	.	.	.	.	1	.	.	.	false	false	Message: -29ms	.	.	.	.	.	.	.	.	.	.	.	TRIALID 16	-29	.	.	tjl.edf	RIGHT	6400	10249647	Full Trial Period	10243247	17	Trial: 17	10243247	139	èÖ×Ó	Ë®±­	Ð¡Ïª	j	f
tjl	.	.	.	.	.	.	.	.	.	.	2	.	.	.	false	false	Message: -6ms	.	.	.	.	.	.	.	.	.	.	.	RECCFG CR 1000 2 0 R	-6	.	.	tjl.edf	RIGHT	6400	10249647	Full Trial Period	10243247	17	Trial: 17	10243247	139	èÖ×Ó	Ë®±­	Ð¡Ïª	j	f
tjl	.	.	.	.	.	.	.	.	.	.	3	.	.	.	false	false	Message: -6ms	.	.	.	.	.	.	.	.	.	.	.	ELCLCFG TOWER	-6	.	.	tjl.edf	RIGHT	6400	10249647	Full Trial Period	10243247	17	Trial: 17	10243247	139	èÖ×Ó	Ë®±­	Ð¡Ïª	j	f
tjl	.	.	.	.	.	.	.	.	.	.	4	.	.	.	false	false	Message: -6ms	.	.	.	.	.	.	.	.	.	.	.	GAZE_COORDS 0.00 0.00 1023.00 767.00	-6	.	.	tjl.edf	RIGHT	6400	10249647	Full Trial Period	10243247	17	Trial: 17	10243247	139	èÖ×Ó	Ë®±­	Ð¡Ïª	j	f
tjl	.	.	.	.	.	.	.	.	.	.	5	.	.	.	false	false	Message: -6ms	.	.	.	.	.	.	.	.	.	.	.	THRESHOLDS R 101 219	-6	.	.	tjl.edf	RIGHT	6400	10249647	Full Trial Period	10243247	17	Trial: 17	10243247	139	èÖ×Ó	Ë®±­	Ð¡Ïª	j	f
tjl	.	.	.	.	.	.	.	.	.	.	6	.	.	.	false	false	Message: -6ms	.	.	.	.	.	.	.	.	.	.	.	ELCL_PROC CENTROID (3)	-6	.	.	tjl.edf	RIGHT	6400	10249647	Full Trial Period	10243247	17	Trial: 17	10243247	139	èÖ×Ó	Ë®±­	Ð¡Ïª	j	f
tjl	.	.	.	.	.	.	.	.	.	.	7	.	.	.	false	false	Message: -6ms	.	.	.	.	.	.	.	.	.	.	.	ELCL_PCR_PARAM 5 3.0	-6	.	.	tjl.edf	RIGHT	6400	10249647	Full Trial Period	10243247	17	Trial: 17	10243247	139	èÖ×Ó	Ë®±­	Ð¡Ïª	j	f
tjl	.	.	.	.	.	.	.	.	.	.	8	.	.	.	false	false	Message: -5ms	.	.	.	.	.	.	.	.	.	.	.	!MODE RECORD CR 1000 2 0 R	-5	.	.	tjl.edf	RIGHT	6400	10249647	Full Trial Period	10243247	17	Trial: 17	10243247	139	èÖ×Ó	Ë®±­	Ð¡Ïª	j	f
tjl	143	158	1	16	.	.	.	.	.	.	9	.	.	.	false	false	Message: 54ms	.	.	.	.	.	.	.	.	.	.	.	SYNCTIME	54	.	.	tjl.edf	RIGHT	6400	10249647	Full Trial Period	10243247	17	Trial: 17	10243247	139	èÖ×Ó	Ë®±­	Ð¡Ïª	j	f
tjl	.	.	.	.	.	.	.	.	.	.	10	.	.	.	false	false	Message: 1663ms	0.83	2.01	412	2063	504.40	388.20	5	449.40	1652	497.10	365.50	INVISIBLE_BOUNDARY[1]	1663	.	.	tjl.edf	RIGHT	6400	10249647	Full Trial Period	10243247	17	Trial: 17	10243247	139	èÖ×Ó	Ë®±­	Ð¡Ïª	j	f
tjl	.	.	.	.	.	.	.	.	.	.	11	.	.	.	false	false	Message: 1671ms	0.83	2.01	412	2063	504.40	388.20	5	449.40	1652	497.10	365.50	SYNCTIME	1671	.	.	tjl.edf	RIGHT	6400	10249647	Full Trial Period	10243247	17	Trial: 17	10243247	139	èÖ×Ó	Ë®±­	Ð¡Ïª	j	f
tjl	.	.	.	.	.	.	.	.	.	.	12	.	.	.	false	false	Message: 2983ms	15.46	153.11	101	3021	959.90	397.60	9	273.10	2921	498.70	342.60	INVISIBLE_BOUNDARY[2]	2983	.	.	tjl.edf	RIGHT	6400	10249647	Full Trial Period	10243247	17	Trial: 17	10243247	139	èÖ×Ó	Ë®±­	Ð¡Ïª	j	f
tjl	.	.	.	.	.	.	.	.	.	.	13	.	.	.	false	false	Message: 2987ms	15.46	153.11	101	3021	959.90	397.60	9	273.10	2921	498.70	342.60	SYNCTIME	2987	.	.	tjl.edf	RIGHT	6400	10249647	Full Trial Period	10243247	17	Trial: 17	10243247	139	èÖ×Ó	Ë®±­	Ð¡Ïª	j	f
tjl	.	.	.	.	125	6398	21	6274	847.40	378.10	14	[1]	2	RECTANGLE_INTERESTAREA	false	false	Message: 6381ms	.	.	.	.	.	.	.	.	.	.	.	KEYBOARD	6381	847.40	378.10	tjl.edf	RIGHT	6400	10249647	Full Trial Period	10243247	17	Trial: 17	10243247	139	èÖ×Ó	Ë®±­	Ð¡Ïª	j	f
tjl	.	.	.	.	.	.	.	.	.	.	15	.	.	.	false	false	Message: 6448ms	.	.	.	.	.	.	.	.	.	.	.	TRIAL_RESULT 0	6448	.	.	tjl.edf	RIGHT	6400	10249647	Full Trial Period	10243247	17	Trial: 17	10243247	139	èÖ×Ó	Ë®±­	Ð¡Ïª	j	f
tjl	.	.	.	.	.	.	.	.	.	.	1	.	.	.	false	false	Message: -16ms	.	.	.	.	.	.	.	.	.	.	.	TRIALID 17	-16	.	.	tjl.edf	RIGHT	6044	10256960	Full Trial Period	10250916	18	Trial: 18	10250916	15	¹þÃÜ¹Ï	¼å±ý	¸Ö±Ê	f	f
tjl	.	.	.	.	.	.	.	.	.	.	2	.	.	.	false	false	Message: -1ms	.	.	.	.	.	.	.	.	.	.	.	RECCFG CR 1000 2 0 R	-1	.	.	tjl.edf	RIGHT	6044	10256960	Full Trial Period	10250916	18	Trial: 18	10250916	15	¹þÃÜ¹Ï	¼å±ý	¸Ö±Ê	f	f
tjl	.	.	.	.	.	.	.	.	.	.	3	.	.	.	false	false	Message: -1ms	.	.	.	.	.	.	.	.	.	.	.	ELCLCFG TOWER	-1	.	.	tjl.edf	RIGHT	6044	10256960	Full Trial Period	10250916	18	Trial: 18	10250916	15	¹þÃÜ¹Ï	¼å±ý	¸Ö±Ê	f	f
tjl	.	.	.	.	.	.	.	.	.	.	4	.	.	.	false	false	Message: -1ms	.	.	.	.	.	.	.	.	.	.	.	GAZE_COORDS 0.00 0.00 1023.00 767.00	-1	.	.	tjl.edf	RIGHT	6044	10256960	Full Trial Period	10250916	18	Trial: 18	10250916	15	¹þÃÜ¹Ï	¼å±ý	¸Ö±Ê	f	f
tjl	.	.	.	.	.	.	.	.	.	.	5	.	.	.	false	false	Message: -1ms	.	.	.	.	.	.	.	.	.	.	.	THRESHOLDS R 101 219	-1	.	.	tjl.edf	RIGHT	6044	10256960	Full Trial Period	10250916	18	Trial: 18	10250916	15	¹þÃÜ¹Ï	¼å±ý	¸Ö±Ê	f	f
tjl	.	.	.	.	.	.	.	.	.	.	6	.	.	.	false	false	Message: -1ms	.	.	.	.	.	.	.	.	.	.	.	ELCL_PROC CENTROID (3)	-1	.	.	tjl.edf	RIGHT	6044	10256960	Full Trial Period	10250916	18	Trial: 18	10250916	15	¹þÃÜ¹Ï	¼å±ý	¸Ö±Ê	f	f
tjl	.	.	.	.	.	.	.	.	.	.	7	.	.	.	false	false	Message: -1ms	.	.	.	.	.	.	.	.	.	.	.	ELCL_PCR_PARAM 5 3.0	-1	.	.	tjl.edf	RIGHT	6044	10256960	Full Trial Period	10250916	18	Trial: 18	10250916	15	¹þÃÜ¹Ï	¼å±ý	¸Ö±Ê	f	f
tjl	.	.	.	.	.	.	.	.	.	.	8	.	.	.	false	true	Message: 0ms	.	.	.	.	.	.	.	.	.	.	.	!MODE RECORD CR 1000 2 0 R	0	.	.	tjl.edf	RIGHT	6044	10256960	Full Trial Period	10250916	18	Trial: 18	10250916	15	¹þÃÜ¹Ï	¼å±ý	¸Ö±Ê	f	f
tjl	.	.	.	.	291	297	1	7	148.60	371.10	9	.	.	.	false	false	Message: 42ms	.	.	.	.	.	.	.	.	.	.	.	SYNCTIME	42	148.60	371.10	tjl.edf	RIGHT	6044	10256960	Full Trial Period	10250916	18	Trial: 18	10250916	15	¹þÃÜ¹Ï	¼å±ý	¸Ö±Ê	f	f
tjl	.	.	.	.	.	.	.	.	.	.	10	.	.	.	false	false	Message: 1975ms	11.74	103.93	113	1990	472.00	524.50	6	307.70	1878	154.10	373.30	INVISIBLE_BOUNDARY[1]	1975	.	.	tjl.edf	RIGHT	6044	10256960	Full Trial Period	10250916	18	Trial: 18	10250916	15	¹þÃÜ¹Ï	¼å±ý	¸Ö±Ê	f	f
tjl	.	.	.	.	.	.	.	.	.	.	11	.	.	.	false	false	Message: 1984ms	11.74	103.93	113	1990	472.00	524.50	6	307.70	1878	154.10	373.30	SYNCTIME	1984	.	.	tjl.edf	RIGHT	6044	10256960	Full Trial Period	10250916	18	Trial: 18	10250916	15	¹þÃÜ¹Ï	¼å±ý	¸Ö±Ê	f	f
tjl	.	.	.	.	.	.	.	.	.	.	12	.	.	.	false	false	Message: 3595ms	1.69	6.88	245	3809	877.40	401.00	10	634.00	3565	859.30	354.80	INVISIBLE_BOUNDARY[2]	3595	.	.	tjl.edf	RIGHT	6044	10256960	Full Trial Period	10250916	18	Trial: 18	10250916	15	¹þÃÜ¹Ï	¼å±ý	¸Ö±Ê	f	f
tjl	.	.	.	.	.	.	.	.	.	.	13	.	.	.	false	false	Message: 3600ms	1.69	6.88	245	3809	877.40	401.00	10	634.00	3565	859.30	354.80	SYNCTIME	3600	.	.	tjl.edf	RIGHT	6044	10256960	Full Trial Period	10250916	18	Trial: 18	10250916	15	¹þÃÜ¹Ï	¼å±ý	¸Ö±Ê	f	f
tjl	.	.	.	.	98	6042	18	5945	875.70	368.80	14	[1]	2	RECTANGLE_INTERESTAREA	false	false	Message: 6025ms	.	.	.	.	.	.	.	.	.	.	.	KEYBOARD	6025	875.70	368.80	tjl.edf	RIGHT	6044	10256960	Full Trial Period	10250916	18	Trial: 18	10250916	15	¹þÃÜ¹Ï	¼å±ý	¸Ö±Ê	f	f
tjl	.	.	.	.	.	.	.	.	.	.	15	.	.	.	false	false	Message: 6088ms	.	.	.	.	.	.	.	.	.	.	.	TRIAL_RESULT 0	6088	.	.	tjl.edf	RIGHT	6044	10256960	Full Trial Period	10250916	18	Trial: 18	10250916	15	¹þÃÜ¹Ï	¼å±ý	¸Ö±Ê	f	f
tjl	.	.	.	.	.	.	.	.	.	.	1	.	.	.	false	false	Message: -15ms	.	.	.	.	.	.	.	.	.	.	.	TRIALID 18	-15	.	.	tjl.edf	RIGHT	6138	10265169	Full Trial Period	10259031	19	Trial: 19	10259031	73	ß¦ÃæÕÈ	ÓñÃ×	¾íÖ½	j	f
tjl	.	.	.	.	.	.	.	.	.	.	2	.	.	.	false	false	Message: -1ms	.	.	.	.	.	.	.	.	.	.	.	RECCFG CR 1000 2 0 R	-1	.	.	tjl.edf	RIGHT	6138	10265169	Full Trial Period	10259031	19	Trial: 19	10259031	73	ß¦ÃæÕÈ	ÓñÃ×	¾íÖ½	j	f
tjl	.	.	.	.	.	.	.	.	.	.	3	.	.	.	false	false	Message: -1ms	.	.	.	.	.	.	.	.	.	.	.	ELCLCFG TOWER	-1	.	.	tjl.edf	RIGHT	6138	10265169	Full Trial Period	10259031	19	Trial: 19	10259031	73	ß¦ÃæÕÈ	ÓñÃ×	¾íÖ½	j	f
tjl	.	.	.	.	.	.	.	.	.	.	4	.	.	.	false	false	Message: -1ms	.	.	.	.	.	.	.	.	.	.	.	GAZE_COORDS 0.00 0.00 1023.00 767.00	-1	.	.	tjl.edf	RIGHT	6138	10265169	Full Trial Period	10259031	19	Trial: 19	10259031	73	ß¦ÃæÕÈ	ÓñÃ×	¾íÖ½	j	f
tjl	.	.	.	.	.	.	.	.	.	.	5	.	.	.	false	false	Message: -1ms	.	.	.	.	.	.	.	.	.	.	.	THRESHOLDS R 101 219	-1	.	.	tjl.edf	RIGHT	6138	10265169	Full Trial Period	10259031	19	Trial: 19	10259031	73	ß¦ÃæÕÈ	ÓñÃ×	¾íÖ½	j	f
tjl	.	.	.	.	.	.	.	.	.	.	6	.	.	.	false	false	Message: -1ms	.	.	.	.	.	.	.	.	.	.	.	ELCL_PROC CENTROID (3)	-1	.	.	tjl.edf	RIGHT	6138	10265169	Full Trial Period	10259031	19	Trial: 19	10259031	73	ß¦ÃæÕÈ	ÓñÃ×	¾íÖ½	j	f
tjl	.	.	.	.	.	.	.	.	.	.	7	.	.	.	false	false	Message: -1ms	.	.	.	.	.	.	.	.	.	.	.	ELCL_PCR_PARAM 5 3.0	-1	.	.	tjl.edf	RIGHT	6138	10265169	Full Trial Period	10259031	19	Trial: 19	10259031	73	ß¦ÃæÕÈ	ÓñÃ×	¾íÖ½	j	f
tjl	.	.	.	.	.	.	.	.	.	.	8	.	.	.	false	true	Message: 0ms	.	.	.	.	.	.	.	.	.	.	.	!MODE RECORD CR 1000 2 0 R	0	.	.	tjl.edf	RIGHT	6138	10265169	Full Trial Period	10259031	19	Trial: 19	10259031	73	ß¦ÃæÕÈ	ÓñÃ×	¾íÖ½	j	f
tjl	.	.	.	.	302	308	1	7	148.90	368.20	9	.	.	.	false	false	Message: 43ms	.	.	.	.	.	.	.	.	.	.	.	SYNCTIME	43	148.90	368.20	tjl.edf	RIGHT	6138	10265169	Full Trial Period	10259031	19	Trial: 19	10259031	73	ß¦ÃæÕÈ	ÓñÃ×	¾íÖ½	j	f
tjl	.	.	.	.	.	.	.	.	.	.	10	.	.	.	false	false	Message: 2736ms	12.99	47.41	274	2788	515.20	442.20	8	664.90	2515	132.40	374.40	INVISIBLE_BOUNDARY[1]	2736	.	.	tjl.edf	RIGHT	6138	10265169	Full Trial Period	10259031	19	Trial: 19	10259031	73	ß¦ÃæÕÈ	ÓñÃ×	¾íÖ½	j	f
tjl	.	.	.	.	.	.	.	.	.	.	11	.	.	.	false	false	Message: 2742ms	12.99	47.41	274	2788	515.20	442.20	8	664.90	2515	132.40	374.40	SYNCTIME	2742	.	.	tjl.edf	RIGHT	6138	10265169	Full Trial Period	10259031	19	Trial: 19	10259031	73	ß¦ÃæÕÈ	ÓñÃ×	¾íÖ½	j	f
tjl	.	.	.	.	.	.	.	.	.	.	12	.	.	.	false	false	Message: 3791ms	10.68	39.12	273	4030	812.20	474.80	11	617.50	3758	513.70	369.20	INVISIBLE_BOUNDARY[2]	3791	.	.	tjl.edf	RIGHT	6138	10265169	Full Trial Period	10259031	19	Trial: 19	10259031	73	ß¦ÃæÕÈ	ÓñÃ×	¾íÖ½	j	f
tjl	.	.	.	.	.	.	.	.	.	.	13	.	.	.	false	false	Message: 3800ms	10.68	39.12	273	4030	812.20	474.80	11	617.50	3758	513.70	369.20	SYNCTIME	3800	.	.	tjl.edf	RIGHT	6138	10265169	Full Trial Period	10259031	19	Trial: 19	10259031	73	ß¦ÃæÕÈ	ÓñÃ×	¾íÖ½	j	f
tjl	.	.	.	.	250	6136	19	5887	849.20	377.40	14	[1]	2	RECTANGLE_INTERESTAREA	false	false	Message: 6120ms	.	.	.	.	.	.	.	.	.	.	.	KEYBOARD	6120	849.20	377.40	tjl.edf	RIGHT	6138	10265169	Full Trial Period	10259031	19	Trial: 19	10259031	73	ß¦ÃæÕÈ	ÓñÃ×	¾íÖ½	j	f
tjl	.	.	.	.	.	.	.	.	.	.	15	.	.	.	false	false	Message: 6175ms	.	.	.	.	.	.	.	.	.	.	.	TRIAL_RESULT 0	6175	.	.	tjl.edf	RIGHT	6138	10265169	Full Trial Period	10259031	19	Trial: 19	10259031	73	ß¦ÃæÕÈ	ÓñÃ×	¾íÖ½	j	f
tjl	.	.	.	.	.	.	.	.	.	.	1	.	.	.	false	false	Message: -22ms	.	.	.	.	.	.	.	.	.	.	.	TRIALID 19	-22	.	.	tjl.edf	RIGHT	4139	10271450	Full Trial Period	10267311	20	Trial: 20	10267311	30	éÙ×Ó	Éß	Ç¦±Ê	j	j
tjl	.	.	.	.	.	.	.	.	.	.	2	.	.	.	false	false	Message: -1ms	.	.	.	.	.	.	.	.	.	.	.	RECCFG CR 1000 2 0 R	-1	.	.	tjl.edf	RIGHT	4139	10271450	Full Trial Period	10267311	20	Trial: 20	10267311	30	éÙ×Ó	Éß	Ç¦±Ê	j	j
tjl	.	.	.	.	.	.	.	.	.	.	3	.	.	.	false	false	Message: -1ms	.	.	.	.	.	.	.	.	.	.	.	ELCLCFG TOWER	-1	.	.	tjl.edf	RIGHT	4139	10271450	Full Trial Period	10267311	20	Trial: 20	10267311	30	éÙ×Ó	Éß	Ç¦±Ê	j	j
tjl	.	.	.	.	.	.	.	.	.	.	4	.	.	.	false	false	Message: -1ms	.	.	.	.	.	.	.	.	.	.	.	GAZE_COORDS 0.00 0.00 1023.00 767.00	-1	.	.	tjl.edf	RIGHT	4139	10271450	Full Trial Period	10267311	20	Trial: 20	10267311	30	éÙ×Ó	Éß	Ç¦±Ê	j	j
tjl	.	.	.	.	.	.	.	.	.	.	5	.	.	.	false	false	Message: -1ms	.	.	.	.	.	.	.	.	.	.	.	THRESHOLDS R 101 219	-1	.	.	tjl.edf	RIGHT	4139	10271450	Full Trial Period	10267311	20	Trial: 20	10267311	30	éÙ×Ó	Éß	Ç¦±Ê	j	j
tjl	.	.	.	.	.	.	.	.	.	.	6	.	.	.	false	false	Message: -1ms	.	.	.	.	.	.	.	.	.	.	.	ELCL_PROC CENTROID (3)	-1	.	.	tjl.edf	RIGHT	4139	10271450	Full Trial Period	10267311	20	Trial: 20	10267311	30	éÙ×Ó	Éß	Ç¦±Ê	j	j
tjl	.	.	.	.	.	.	.	.	.	.	7	.	.	.	false	false	Message: -1ms	.	.	.	.	.	.	.	.	.	.	.	ELCL_PCR_PARAM 5 3.0	-1	.	.	tjl.edf	RIGHT	4139	10271450	Full Trial Period	10267311	20	Trial: 20	10267311	30	éÙ×Ó	Éß	Ç¦±Ê	j	j
tjl	.	.	.	.	.	.	.	.	.	.	8	.	.	.	false	true	Message: 0ms	.	.	.	.	.	.	.	.	.	.	.	!MODE RECORD CR 1000 2 0 R	0	.	.	tjl.edf	RIGHT	4139	10271450	Full Trial Period	10267311	20	Trial: 20	10267311	30	éÙ×Ó	Éß	Ç¦±Ê	j	j
tjl	.	.	.	.	583	589	1	7	146.40	367.70	9	.	.	.	false	false	Message: 44ms	.	.	.	.	.	.	.	.	.	.	.	SYNCTIME	44	146.40	367.70	tjl.edf	RIGHT	4139	10271450	Full Trial Period	10267311	20	Trial: 20	10267311	30	éÙ×Ó	Éß	Ç¦±Ê	j	j
tjl	.	.	.	.	.	.	.	.	.	.	10	.	.	.	false	false	Message: 1490ms	10.89	34.36	317	1715	473.50	400.40	2	571.90	1399	151.00	364.40	INVISIBLE_BOUNDARY[1]	1490	.	.	tjl.edf	RIGHT	4139	10271450	Full Trial Period	10267311	20	Trial: 20	10267311	30	éÙ×Ó	Éß	Ç¦±Ê	j	j
tjl	.	.	.	.	.	.	.	.	.	.	11	.	.	.	false	false	Message: 1494ms	10.89	34.36	317	1715	473.50	400.40	2	571.90	1399	151.00	364.40	SYNCTIME	1494	.	.	tjl.edf	RIGHT	4139	10271450	Full Trial Period	10267311	20	Trial: 20	10267311	30	éÙ×Ó	Éß	Ç¦±Ê	j	j
tjl	.	.	.	.	.	.	.	.	.	.	12	.	.	.	false	false	Message: 3206ms	1.80	6.52	277	3471	883.30	425.10	5	544.80	3195	885.50	371.90	INVISIBLE_BOUNDARY[2]	3206	.	.	tjl.edf	RIGHT	4139	10271450	Full Trial Period	10267311	20	Trial: 20	10267311	30	éÙ×Ó	Éß	Ç¦±Ê	j	j
tjl	.	.	.	.	.	.	.	.	.	.	13	.	.	.	false	false	Message: 3211ms	1.80	6.52	277	3471	883.30	425.10	5	544.80	3195	885.50	371.90	SYNCTIME	3211	.	.	tjl.edf	RIGHT	4139	10271450	Full Trial Period	10267311	20	Trial: 20	10267311	30	éÙ×Ó	Éß	Ç¦±Ê	j	j
tjl	.	.	.	.	507	4137	7	3631	848.10	367.30	14	[1]	2	RECTANGLE_INTERESTAREA	false	false	Message: 4120ms	.	.	.	.	.	.	.	.	.	.	.	KEYBOARD	4120	848.10	367.30	tjl.edf	RIGHT	4139	10271450	Full Trial Period	10267311	20	Trial: 20	10267311	30	éÙ×Ó	Éß	Ç¦±Ê	j	j
tjl	.	.	.	.	.	.	.	.	.	.	15	.	.	.	false	false	Message: 4184ms	.	.	.	.	.	.	.	.	.	.	.	TRIAL_RESULT 0	4184	.	.	tjl.edf	RIGHT	4139	10271450	Full Trial Period	10267311	20	Trial: 20	10267311	30	éÙ×Ó	Éß	Ç¦±Ê	j	j
tjl	.	.	.	.	.	.	.	.	.	.	1	.	.	.	false	false	Message: -16ms	.	.	.	.	.	.	.	.	.	.	.	TRIALID 20	-16	.	.	tjl.edf	RIGHT	7094	10280698	Full Trial Period	10273604	21	Trial: 21	10273604	120	Ä§·½	ÄÖÖÓ	´½¸à	f	f
tjl	.	.	.	.	.	.	.	.	.	.	2	.	.	.	false	false	Message: -1ms	.	.	.	.	.	.	.	.	.	.	.	RECCFG CR 1000 2 0 R	-1	.	.	tjl.edf	RIGHT	7094	10280698	Full Trial Period	10273604	21	Trial: 21	10273604	120	Ä§·½	ÄÖÖÓ	´½¸à	f	f
tjl	.	.	.	.	.	.	.	.	.	.	3	.	.	.	false	false	Message: -1ms	.	.	.	.	.	.	.	.	.	.	.	ELCLCFG TOWER	-1	.	.	tjl.edf	RIGHT	7094	10280698	Full Trial Period	10273604	21	Trial: 21	10273604	120	Ä§·½	ÄÖÖÓ	´½¸à	f	f
tjl	.	.	.	.	.	.	.	.	.	.	4	.	.	.	false	false	Message: -1ms	.	.	.	.	.	.	.	.	.	.	.	GAZE_COORDS 0.00 0.00 1023.00 767.00	-1	.	.	tjl.edf	RIGHT	7094	10280698	Full Trial Period	10273604	21	Trial: 21	10273604	120	Ä§·½	ÄÖÖÓ	´½¸à	f	f
tjl	.	.	.	.	.	.	.	.	.	.	5	.	.	.	false	false	Message: -1ms	.	.	.	.	.	.	.	.	.	.	.	THRESHOLDS R 101 219	-1	.	.	tjl.edf	RIGHT	7094	10280698	Full Trial Period	10273604	21	Trial: 21	10273604	120	Ä§·½	ÄÖÖÓ	´½¸à	f	f
tjl	.	.	.	.	.	.	.	.	.	.	6	.	.	.	false	false	Message: -1ms	.	.	.	.	.	.	.	.	.	.	.	ELCL_PROC CENTROID (3)	-1	.	.	tjl.edf	RIGHT	7094	10280698	Full Trial Period	10273604	21	Trial: 21	10273604	120	Ä§·½	ÄÖÖÓ	´½¸à	f	f
tjl	.	.	.	.	.	.	.	.	.	.	7	.	.	.	false	false	Message: -1ms	.	.	.	.	.	.	.	.	.	.	.	ELCL_PCR_PARAM 5 3.0	-1	.	.	tjl.edf	RIGHT	7094	10280698	Full Trial Period	10273604	21	Trial: 21	10273604	120	Ä§·½	ÄÖÖÓ	´½¸à	f	f
tjl	.	.	.	.	.	.	.	.	.	.	8	.	.	.	false	true	Message: 0ms	.	.	.	.	.	.	.	.	.	.	.	!MODE RECORD CR 1000 2 0 R	0	.	.	tjl.edf	RIGHT	7094	10280698	Full Trial Period	10273604	21	Trial: 21	10273604	120	Ä§·½	ÄÖÖÓ	´½¸à	f	f
tjl	.	.	.	.	306	312	1	7	148.80	378.00	9	.	.	.	false	false	Message: 42ms	.	.	.	.	.	.	.	.	.	.	.	SYNCTIME	42	148.80	378.00	tjl.edf	RIGHT	7094	10280698	Full Trial Period	10273604	21	Trial: 21	10273604	120	Ä§·½	ÄÖÖÓ	´½¸à	f	f
tjl	.	.	.	.	.	.	.	.	.	.	10	.	.	.	false	false	Message: 1176ms	1.49	6.04	246	1416	500.30	423.60	4	615.80	1171	496.70	380.80	INVISIBLE_BOUNDARY[1]	1176	.	.	tjl.edf	RIGHT	7094	10280698	Full Trial Period	10273604	21	Trial: 21	10273604	120	Ä§·½	ÄÖÖÓ	´½¸à	f	f
tjl	.	.	.	.	.	.	.	.	.	.	11	.	.	.	false	false	Message: 1183ms	1.49	6.04	246	1416	500.30	423.60	4	615.80	1171	496.70	380.80	SYNCTIME	1183	.	.	tjl.edf	RIGHT	7094	10280698	Full Trial Period	10273604	21	Trial: 21	10273604	120	Ä§·½	ÄÖÖÓ	´½¸à	f	f
tjl	.	.	.	.	.	.	.	.	.	.	12	.	.	.	false	false	Message: 3806ms	12.80	41.56	308	3862	872.80	364.30	13	404.90	3555	492.70	370.30	INVISIBLE_BOUNDARY[2]	3806	.	.	tjl.edf	RIGHT	7094	10280698	Full Trial Period	10273604	21	Trial: 21	10273604	120	Ä§·½	ÄÖÖÓ	´½¸à	f	f
tjl	.	.	.	.	.	.	.	.	.	.	13	.	.	.	false	false	Message: 3816ms	12.80	41.56	308	3862	872.80	364.30	13	404.90	3555	492.70	370.30	SYNCTIME	3816	.	.	tjl.edf	RIGHT	7094	10280698	Full Trial Period	10273604	21	Trial: 21	10273604	120	Ä§·½	ÄÖÖÓ	´½¸à	f	f
tjl	.	.	.	.	76	7092	27	7017	868.50	375.10	14	[1]	2	RECTANGLE_INTERESTAREA	false	false	Message: 7075ms	.	.	.	.	.	.	.	.	.	.	.	KEYBOARD	7075	868.50	375.10	tjl.edf	RIGHT	7094	10280698	Full Trial Period	10273604	21	Trial: 21	10273604	120	Ä§·½	ÄÖÖÓ	´½¸à	f	f
tjl	.	.	.	.	.	.	.	.	.	.	15	.	.	.	false	false	Message: 7136ms	.	.	.	.	.	.	.	.	.	.	.	TRIAL_RESULT 0	7136	.	.	tjl.edf	RIGHT	7094	10280698	Full Trial Period	10273604	21	Trial: 21	10273604	120	Ä§·½	ÄÖÖÓ	´½¸à	f	f
tjl	.	.	.	.	.	.	.	.	.	.	1	.	.	.	false	false	Message: -55ms	.	.	.	.	.	.	.	.	.	.	.	TRIALID 21	-55	.	.	tjl.edf	RIGHT	8404	10290354	Full Trial Period	10281950	22	Trial: 22	10281950	138	ÂøÍ·	èÖ×Ó	Ïû·ÀË¨	f	f
tjl	.	.	.	.	.	.	.	.	.	.	2	.	.	.	false	false	Message: -1ms	.	.	.	.	.	.	.	.	.	.	.	RECCFG CR 1000 2 0 R	-1	.	.	tjl.edf	RIGHT	8404	10290354	Full Trial Period	10281950	22	Trial: 22	10281950	138	ÂøÍ·	èÖ×Ó	Ïû·ÀË¨	f	f
tjl	.	.	.	.	.	.	.	.	.	.	3	.	.	.	false	false	Message: -1ms	.	.	.	.	.	.	.	.	.	.	.	ELCLCFG TOWER	-1	.	.	tjl.edf	RIGHT	8404	10290354	Full Trial Period	10281950	22	Trial: 22	10281950	138	ÂøÍ·	èÖ×Ó	Ïû·ÀË¨	f	f
tjl	.	.	.	.	.	.	.	.	.	.	4	.	.	.	false	false	Message: -1ms	.	.	.	.	.	.	.	.	.	.	.	GAZE_COORDS 0.00 0.00 1023.00 767.00	-1	.	.	tjl.edf	RIGHT	8404	10290354	Full Trial Period	10281950	22	Trial: 22	10281950	138	ÂøÍ·	èÖ×Ó	Ïû·ÀË¨	f	f
tjl	.	.	.	.	.	.	.	.	.	.	5	.	.	.	false	false	Message: -1ms	.	.	.	.	.	.	.	.	.	.	.	THRESHOLDS R 101 219	-1	.	.	tjl.edf	RIGHT	8404	10290354	Full Trial Period	10281950	22	Trial: 22	10281950	138	ÂøÍ·	èÖ×Ó	Ïû·ÀË¨	f	f
tjl	.	.	.	.	.	.	.	.	.	.	6	.	.	.	false	false	Message: -1ms	.	.	.	.	.	.	.	.	.	.	.	ELCL_PROC CENTROID (3)	-1	.	.	tjl.edf	RIGHT	8404	10290354	Full Trial Period	10281950	22	Trial: 22	10281950	138	ÂøÍ·	èÖ×Ó	Ïû·ÀË¨	f	f
tjl	.	.	.	.	.	.	.	.	.	.	7	.	.	.	false	false	Message: -1ms	.	.	.	.	.	.	.	.	.	.	.	ELCL_PCR_PARAM 5 3.0	-1	.	.	tjl.edf	RIGHT	8404	10290354	Full Trial Period	10281950	22	Trial: 22	10281950	138	ÂøÍ·	èÖ×Ó	Ïû·ÀË¨	f	f
tjl	.	.	.	.	.	.	.	.	.	.	8	.	.	.	false	true	Message: 0ms	.	.	.	.	.	.	.	.	.	.	.	!MODE RECORD CR 1000 2 0 R	0	.	.	tjl.edf	RIGHT	8404	10290354	Full Trial Period	10281950	22	Trial: 22	10281950	138	ÂøÍ·	èÖ×Ó	Ïû·ÀË¨	f	f
tjl	.	.	.	.	552	558	1	7	139.90	367.90	9	.	.	.	false	false	Message: 44ms	.	.	.	.	.	.	.	.	.	.	.	SYNCTIME	44	139.90	367.90	tjl.edf	RIGHT	8404	10290354	Full Trial Period	10281950	22	Trial: 22	10281950	138	ÂøÍ·	èÖ×Ó	Ïû·ÀË¨	f	f
tjl	.	.	.	.	.	.	.	.	.	.	10	.	.	.	false	false	Message: 3788ms	1.48	6.96	212	3984	477.70	395.20	13	619.30	3773	493.00	355.70	INVISIBLE_BOUNDARY[1]	3788	.	.	tjl.edf	RIGHT	8404	10290354	Full Trial Period	10281950	22	Trial: 22	10281950	138	ÂøÍ·	èÖ×Ó	Ïû·ÀË¨	f	f
tjl	.	.	.	.	.	.	.	.	.	.	11	.	.	.	false	false	Message: 3795ms	1.48	6.96	212	3984	477.70	395.20	13	619.30	3773	493.00	355.70	SYNCTIME	3795	.	.	tjl.edf	RIGHT	8404	10290354	Full Trial Period	10281950	22	Trial: 22	10281950	138	ÂøÍ·	èÖ×Ó	Ïû·ÀË¨	f	f
tjl	.	.	.	.	.	.	.	.	.	.	12	.	.	.	false	false	Message: 6057ms	10.07	36.75	274	6093	858.80	408.80	21	670.70	5820	570.50	332.90	INVISIBLE_BOUNDARY[2]	6057	.	.	tjl.edf	RIGHT	8404	10290354	Full Trial Period	10281950	22	Trial: 22	10281950	138	ÂøÍ·	èÖ×Ó	Ïû·ÀË¨	f	f
tjl	.	.	.	.	.	.	.	.	.	.	13	.	.	.	false	false	Message: 6061ms	10.07	36.75	274	6093	858.80	408.80	21	670.70	5820	570.50	332.90	SYNCTIME	6061	.	.	tjl.edf	RIGHT	8404	10290354	Full Trial Period	10281950	22	Trial: 22	10281950	138	ÂøÍ·	èÖ×Ó	Ïû·ÀË¨	f	f
tjl	.	.	.	.	74	8402	28	8329	862.20	398.00	14	[1]	2	RECTANGLE_INTERESTAREA	false	false	Message: 8385ms	.	.	.	.	.	.	.	.	.	.	.	KEYBOARD	8385	862.20	398.00	tjl.edf	RIGHT	8404	10290354	Full Trial Period	10281950	22	Trial: 22	10281950	138	ÂøÍ·	èÖ×Ó	Ïû·ÀË¨	f	f
tjl	.	.	.	.	.	.	.	.	.	.	15	.	.	.	false	false	Message: 8444ms	.	.	.	.	.	.	.	.	.	.	.	TRIAL_RESULT 0	8444	.	.	tjl.edf	RIGHT	8404	10290354	Full Trial Period	10281950	22	Trial: 22	10281950	138	ÂøÍ·	èÖ×Ó	Ïû·ÀË¨	f	f
tjl	.	.	.	.	.	.	.	.	.	.	1	.	.	.	false	false	Message: -27ms	.	.	.	.	.	.	.	.	.	.	.	TRIALID 22	-27	.	.	tjl.edf	RIGHT	4679	10296283	Full Trial Period	10291604	23	Trial: 23	10291604	74	Êó±ê	ÓñÃ×	ß¦ÃæÕÈ	j	j
tjl	.	.	.	.	.	.	.	.	.	.	2	.	.	.	false	false	Message: -1ms	.	.	.	.	.	.	.	.	.	.	.	RECCFG CR 1000 2 0 R	-1	.	.	tjl.edf	RIGHT	4679	10296283	Full Trial Period	10291604	23	Trial: 23	10291604	74	Êó±ê	ÓñÃ×	ß¦ÃæÕÈ	j	j
tjl	.	.	.	.	.	.	.	.	.	.	3	.	.	.	false	false	Message: -1ms	.	.	.	.	.	.	.	.	.	.	.	ELCLCFG TOWER	-1	.	.	tjl.edf	RIGHT	4679	10296283	Full Trial Period	10291604	23	Trial: 23	10291604	74	Êó±ê	ÓñÃ×	ß¦ÃæÕÈ	j	j
tjl	.	.	.	.	.	.	.	.	.	.	4	.	.	.	false	false	Message: -1ms	.	.	.	.	.	.	.	.	.	.	.	GAZE_COORDS 0.00 0.00 1023.00 767.00	-1	.	.	tjl.edf	RIGHT	4679	10296283	Full Trial Period	10291604	23	Trial: 23	10291604	74	Êó±ê	ÓñÃ×	ß¦ÃæÕÈ	j	j
tjl	.	.	.	.	.	.	.	.	.	.	5	.	.	.	false	false	Message: -1ms	.	.	.	.	.	.	.	.	.	.	.	THRESHOLDS R 101 219	-1	.	.	tjl.edf	RIGHT	4679	10296283	Full Trial Period	10291604	23	Trial: 23	10291604	74	Êó±ê	ÓñÃ×	ß¦ÃæÕÈ	j	j
tjl	.	.	.	.	.	.	.	.	.	.	6	.	.	.	false	false	Message: -1ms	.	.	.	.	.	.	.	.	.	.	.	ELCL_PROC CENTROID (3)	-1	.	.	tjl.edf	RIGHT	4679	10296283	Full Trial Period	10291604	23	Trial: 23	10291604	74	Êó±ê	ÓñÃ×	ß¦ÃæÕÈ	j	j
tjl	.	.	.	.	.	.	.	.	.	.	7	.	.	.	false	false	Message: -1ms	.	.	.	.	.	.	.	.	.	.	.	ELCL_PCR_PARAM 5 3.0	-1	.	.	tjl.edf	RIGHT	4679	10296283	Full Trial Period	10291604	23	Trial: 23	10291604	74	Êó±ê	ÓñÃ×	ß¦ÃæÕÈ	j	j
tjl	.	.	.	.	.	.	.	.	.	.	8	.	.	.	false	true	Message: 0ms	.	.	.	.	.	.	.	.	.	.	.	!MODE RECORD CR 1000 2 0 R	0	.	.	tjl.edf	RIGHT	4679	10296283	Full Trial Period	10291604	23	Trial: 23	10291604	74	Êó±ê	ÓñÃ×	ß¦ÃæÕÈ	j	j
tjl	108	108	1	1	.	.	.	.	.	.	9	.	.	.	false	false	Message: 47ms	.	.	170	170	127.00	394.00	1	623.80	1	.	.	SYNCTIME	47	.	.	tjl.edf	RIGHT	4679	10296283	Full Trial Period	10291604	23	Trial: 23	10291604	74	Êó±ê	ÓñÃ×	ß¦ÃæÕÈ	j	j
tjl	.	.	.	.	.	.	.	.	.	.	10	.	.	.	false	false	Message: 1737ms	3.94	15.33	257	1785	461.60	388.10	7	628.90	1529	349.00	364.90	INVISIBLE_BOUNDARY[1]	1737	.	.	tjl.edf	RIGHT	4679	10296283	Full Trial Period	10291604	23	Trial: 23	10291604	74	Êó±ê	ÓñÃ×	ß¦ÃæÕÈ	j	j
tjl	.	.	.	.	.	.	.	.	.	.	11	.	.	.	false	false	Message: 1747ms	3.94	15.33	257	1785	461.60	388.10	7	628.90	1529	349.00	364.90	SYNCTIME	1747	.	.	tjl.edf	RIGHT	4679	10296283	Full Trial Period	10291604	23	Trial: 23	10291604	74	Êó±ê	ÓñÃ×	ß¦ÃæÕÈ	j	j
tjl	.	.	.	.	.	.	.	.	.	.	12	.	.	.	false	false	Message: 2675ms	4.08	140.74	29	2694	869.30	389.70	12	260.00	2666	746.50	386.10	INVISIBLE_BOUNDARY[2]	2675	.	.	tjl.edf	RIGHT	4679	10296283	Full Trial Period	10291604	23	Trial: 23	10291604	74	Êó±ê	ÓñÃ×	ß¦ÃæÕÈ	j	j
tjl	.	.	.	.	.	.	.	.	.	.	13	.	.	.	false	false	Message: 2680ms	4.08	140.74	29	2694	869.30	389.70	12	260.00	2666	746.50	386.10	SYNCTIME	2680	.	.	tjl.edf	RIGHT	4679	10296283	Full Trial Period	10291604	23	Trial: 23	10291604	74	Êó±ê	ÓñÃ×	ß¦ÃæÕÈ	j	j
tjl	.	.	.	.	126	4677	19	4552	814.70	356.30	14	.	.	.	false	false	Message: 4660ms	.	.	.	.	.	.	.	.	.	.	.	KEYBOARD	4660	814.70	356.30	tjl.edf	RIGHT	4679	10296283	Full Trial Period	10291604	23	Trial: 23	10291604	74	Êó±ê	ÓñÃ×	ß¦ÃæÕÈ	j	j
tjl	.	.	.	.	.	.	.	.	.	.	15	.	.	.	false	false	Message: 4726ms	.	.	.	.	.	.	.	.	.	.	.	TRIAL_RESULT 0	4726	.	.	tjl.edf	RIGHT	4679	10296283	Full Trial Period	10291604	23	Trial: 23	10291604	74	Êó±ê	ÓñÃ×	ß¦ÃæÕÈ	j	j
tjl	.	.	.	.	.	.	.	.	.	.	1	.	.	.	false	false	Message: -16ms	.	.	.	.	.	.	.	.	.	.	.	TRIALID 23	-16	.	.	tjl.edf	RIGHT	4575	10302275	Full Trial Period	10297700	24	Trial: 24	10297700	43	Î¢²¨Â¯	±£ÏÕÏä	ÒûË®»ú	f	f
tjl	.	.	.	.	.	.	.	.	.	.	2	.	.	.	false	false	Message: -1ms	.	.	.	.	.	.	.	.	.	.	.	RECCFG CR 1000 2 0 R	-1	.	.	tjl.edf	RIGHT	4575	10302275	Full Trial Period	10297700	24	Trial: 24	10297700	43	Î¢²¨Â¯	±£ÏÕÏä	ÒûË®»ú	f	f
tjl	.	.	.	.	.	.	.	.	.	.	3	.	.	.	false	false	Message: -1ms	.	.	.	.	.	.	.	.	.	.	.	ELCLCFG TOWER	-1	.	.	tjl.edf	RIGHT	4575	10302275	Full Trial Period	10297700	24	Trial: 24	10297700	43	Î¢²¨Â¯	±£ÏÕÏä	ÒûË®»ú	f	f
tjl	.	.	.	.	.	.	.	.	.	.	4	.	.	.	false	false	Message: -1ms	.	.	.	.	.	.	.	.	.	.	.	GAZE_COORDS 0.00 0.00 1023.00 767.00	-1	.	.	tjl.edf	RIGHT	4575	10302275	Full Trial Period	10297700	24	Trial: 24	10297700	43	Î¢²¨Â¯	±£ÏÕÏä	ÒûË®»ú	f	f
tjl	.	.	.	.	.	.	.	.	.	.	5	.	.	.	false	false	Message: -1ms	.	.	.	.	.	.	.	.	.	.	.	THRESHOLDS R 101 219	-1	.	.	tjl.edf	RIGHT	4575	10302275	Full Trial Period	10297700	24	Trial: 24	10297700	43	Î¢²¨Â¯	±£ÏÕÏä	ÒûË®»ú	f	f
tjl	.	.	.	.	.	.	.	.	.	.	6	.	.	.	false	false	Message: -1ms	.	.	.	.	.	.	.	.	.	.	.	ELCL_PROC CENTROID (3)	-1	.	.	tjl.edf	RIGHT	4575	10302275	Full Trial Period	10297700	24	Trial: 24	10297700	43	Î¢²¨Â¯	±£ÏÕÏä	ÒûË®»ú	f	f
tjl	.	.	.	.	.	.	.	.	.	.	7	.	.	.	false	false	Message: -1ms	.	.	.	.	.	.	.	.	.	.	.	ELCL_PCR_PARAM 5 3.0	-1	.	.	tjl.edf	RIGHT	4575	10302275	Full Trial Period	10297700	24	Trial: 24	10297700	43	Î¢²¨Â¯	±£ÏÕÏä	ÒûË®»ú	f	f
tjl	.	.	.	.	.	.	.	.	.	.	8	.	.	.	false	true	Message: 0ms	.	.	.	.	.	.	.	.	.	.	.	!MODE RECORD CR 1000 2 0 R	0	.	.	tjl.edf	RIGHT	4575	10302275	Full Trial Period	10297700	24	Trial: 24	10297700	43	Î¢²¨Â¯	±£ÏÕÏä	ÒûË®»ú	f	f
tjl	.	.	.	.	415	421	1	7	147.80	377.40	9	.	.	.	false	false	Message: 42ms	.	.	.	.	.	.	.	.	.	.	.	SYNCTIME	42	147.80	377.40	tjl.edf	RIGHT	4575	10302275	Full Trial Period	10297700	24	Trial: 24	10297700	43	Î¢²¨Â¯	±£ÏÕÏä	ÒûË®»ú	f	f
tjl	.	.	.	.	.	.	.	.	.	.	10	.	.	.	false	false	Message: 1739ms	1.00	4.29	234	1959	504.50	382.80	6	646.10	1726	523.20	360.70	INVISIBLE_BOUNDARY[1]	1739	.	.	tjl.edf	RIGHT	4575	10302275	Full Trial Period	10297700	24	Trial: 24	10297700	43	Î¢²¨Â¯	±£ÏÕÏä	ÒûË®»ú	f	f
tjl	.	.	.	.	.	.	.	.	.	.	11	.	.	.	false	false	Message: 1750ms	1.00	4.29	234	1959	504.50	382.80	6	646.10	1726	523.20	360.70	SYNCTIME	1750	.	.	tjl.edf	RIGHT	4575	10302275	Full Trial Period	10297700	24	Trial: 24	10297700	43	Î¢²¨Â¯	±£ÏÕÏä	ÒûË®»ú	f	f
tjl	.	.	.	.	.	.	.	.	.	.	12	.	.	.	false	false	Message: 3491ms	5.64	131.11	43	3514	830.00	378.40	13	303.00	3472	670.10	428.90	INVISIBLE_BOUNDARY[2]	3491	.	.	tjl.edf	RIGHT	4575	10302275	Full Trial Period	10297700	24	Trial: 24	10297700	43	Î¢²¨Â¯	±£ÏÕÏä	ÒûË®»ú	f	f
tjl	.	.	.	.	.	.	.	.	.	.	13	.	.	.	false	false	Message: 3500ms	5.64	131.11	43	3514	830.00	378.40	13	303.00	3472	670.10	428.90	SYNCTIME	3500	.	.	tjl.edf	RIGHT	4575	10302275	Full Trial Period	10297700	24	Trial: 24	10297700	43	Î¢²¨Â¯	±£ÏÕÏä	ÒûË®»ú	f	f
tjl	.	.	.	.	142	4573	17	4432	625.60	365.60	14	.	.	.	false	false	Message: 4557ms	.	.	.	.	.	.	.	.	.	.	.	KEYBOARD	4557	625.60	365.60	tjl.edf	RIGHT	4575	10302275	Full Trial Period	10297700	24	Trial: 24	10297700	43	Î¢²¨Â¯	±£ÏÕÏä	ÒûË®»ú	f	f
tjl	.	.	.	.	.	.	.	.	.	.	15	.	.	.	false	false	Message: 4618ms	.	.	.	.	.	.	.	.	.	.	.	TRIAL_RESULT 0	4618	.	.	tjl.edf	RIGHT	4575	10302275	Full Trial Period	10297700	24	Trial: 24	10297700	43	Î¢²¨Â¯	±£ÏÕÏä	ÒûË®»ú	f	f
tjl	.	.	.	.	.	.	.	.	.	.	1	.	.	.	false	false	Message: -20ms	.	.	.	.	.	.	.	.	.	.	.	TRIALID 24	-20	.	.	tjl.edf	RIGHT	7557	10311660	Full Trial Period	10304103	25	Trial: 25	10304103	14	ÁïÁïÇò	ÊÁ×Ó	ÔÂ±ý	f	j
tjl	.	.	.	.	.	.	.	.	.	.	2	.	.	.	false	false	Message: -1ms	.	.	.	.	.	.	.	.	.	.	.	RECCFG CR 1000 2 0 R	-1	.	.	tjl.edf	RIGHT	7557	10311660	Full Trial Period	10304103	25	Trial: 25	10304103	14	ÁïÁïÇò	ÊÁ×Ó	ÔÂ±ý	f	j
tjl	.	.	.	.	.	.	.	.	.	.	3	.	.	.	false	false	Message: -1ms	.	.	.	.	.	.	.	.	.	.	.	ELCLCFG TOWER	-1	.	.	tjl.edf	RIGHT	7557	10311660	Full Trial Period	10304103	25	Trial: 25	10304103	14	ÁïÁïÇò	ÊÁ×Ó	ÔÂ±ý	f	j
tjl	.	.	.	.	.	.	.	.	.	.	4	.	.	.	false	false	Message: -1ms	.	.	.	.	.	.	.	.	.	.	.	GAZE_COORDS 0.00 0.00 1023.00 767.00	-1	.	.	tjl.edf	RIGHT	7557	10311660	Full Trial Period	10304103	25	Trial: 25	10304103	14	ÁïÁïÇò	ÊÁ×Ó	ÔÂ±ý	f	j
tjl	.	.	.	.	.	.	.	.	.	.	5	.	.	.	false	false	Message: -1ms	.	.	.	.	.	.	.	.	.	.	.	THRESHOLDS R 101 219	-1	.	.	tjl.edf	RIGHT	7557	10311660	Full Trial Period	10304103	25	Trial: 25	10304103	14	ÁïÁïÇò	ÊÁ×Ó	ÔÂ±ý	f	j
tjl	.	.	.	.	.	.	.	.	.	.	6	.	.	.	false	false	Message: -1ms	.	.	.	.	.	.	.	.	.	.	.	ELCL_PROC CENTROID (3)	-1	.	.	tjl.edf	RIGHT	7557	10311660	Full Trial Period	10304103	25	Trial: 25	10304103	14	ÁïÁïÇò	ÊÁ×Ó	ÔÂ±ý	f	j
tjl	.	.	.	.	.	.	.	.	.	.	7	.	.	.	false	false	Message: -1ms	.	.	.	.	.	.	.	.	.	.	.	ELCL_PCR_PARAM 5 3.0	-1	.	.	tjl.edf	RIGHT	7557	10311660	Full Trial Period	10304103	25	Trial: 25	10304103	14	ÁïÁïÇò	ÊÁ×Ó	ÔÂ±ý	f	j
tjl	.	.	.	.	.	.	.	.	.	.	8	.	.	.	false	true	Message: 0ms	.	.	.	.	.	.	.	.	.	.	.	!MODE RECORD CR 1000 2 0 R	0	.	.	tjl.edf	RIGHT	7557	10311660	Full Trial Period	10304103	25	Trial: 25	10304103	14	ÁïÁïÇò	ÊÁ×Ó	ÔÂ±ý	f	j
tjl	.	.	.	.	497	503	1	7	139.70	372.80	9	.	.	.	false	false	Message: 38ms	.	.	.	.	.	.	.	.	.	.	.	SYNCTIME	38	139.70	372.80	tjl.edf	RIGHT	7557	10311660	Full Trial Period	10304103	25	Trial: 25	10304103	14	ÁïÁïÇò	ÊÁ×Ó	ÔÂ±ý	f	j
tjl	.	.	.	.	178	1783	6	1606	524.30	366.70	10	[1]	1	RECTANGLE_INTERESTAREA	false	false	Message: 1708ms	.	.	.	.	.	.	.	.	.	.	.	INVISIBLE_BOUNDARY[1]	1708	524.30	366.70	tjl.edf	RIGHT	7557	10311660	Full Trial Period	10304103	25	Trial: 25	10304103	14	ÁïÁïÇò	ÊÁ×Ó	ÔÂ±ý	f	j
tjl	.	.	.	.	178	1783	6	1606	524.30	366.70	11	[1]	1	RECTANGLE_INTERESTAREA	false	false	Message: 1713ms	.	.	.	.	.	.	.	.	.	.	.	SYNCTIME	1713	524.30	366.70	tjl.edf	RIGHT	7557	10311660	Full Trial Period	10304103	25	Trial: 25	10304103	14	ÁïÁïÇò	ÊÁ×Ó	ÔÂ±ý	f	j
tjl	.	.	.	.	.	.	.	.	.	.	12	.	.	.	false	false	Message: 4161ms	11.65	44.46	262	4182	905.20	399.30	15	541.00	3921	557.50	371.60	INVISIBLE_BOUNDARY[2]	4161	.	.	tjl.edf	RIGHT	7557	10311660	Full Trial Period	10304103	25	Trial: 25	10304103	14	ÁïÁïÇò	ÊÁ×Ó	ÔÂ±ý	f	j
tjl	.	.	.	.	.	.	.	.	.	.	13	.	.	.	false	false	Message: 4171ms	11.65	44.46	262	4182	905.20	399.30	15	541.00	3921	557.50	371.60	SYNCTIME	4171	.	.	tjl.edf	RIGHT	7557	10311660	Full Trial Period	10304103	25	Trial: 25	10304103	14	ÁïÁïÇò	ÊÁ×Ó	ÔÂ±ý	f	j
tjl	.	.	.	.	98	7555	27	7458	852.30	371.70	14	[1]	2	RECTANGLE_INTERESTAREA	false	false	Message: 7538ms	.	.	.	.	.	.	.	.	.	.	.	KEYBOARD	7538	852.30	371.70	tjl.edf	RIGHT	7557	10311660	Full Trial Period	10304103	25	Trial: 25	10304103	14	ÁïÁïÇò	ÊÁ×Ó	ÔÂ±ý	f	j
tjl	.	.	.	.	.	.	.	.	.	.	15	.	.	.	false	false	Message: 7598ms	.	.	.	.	.	.	.	.	.	.	.	TRIAL_RESULT 0	7598	.	.	tjl.edf	RIGHT	7557	10311660	Full Trial Period	10304103	25	Trial: 25	10304103	14	ÁïÁïÇò	ÊÁ×Ó	ÔÂ±ý	f	j
tjl	.	.	.	.	.	.	.	.	.	.	1	.	.	.	false	false	Message: -20ms	.	.	.	.	.	.	.	.	.	.	.	TRIALID 25	-20	.	.	tjl.edf	RIGHT	4989	10317957	Full Trial Period	10312968	26	Trial: 26	10312968	4	Ì«Ñô	²ÍÅÌ	ÐÉÐÉ	f	f
tjl	.	.	.	.	.	.	.	.	.	.	2	.	.	.	false	false	Message: -1ms	.	.	.	.	.	.	.	.	.	.	.	RECCFG CR 1000 2 0 R	-1	.	.	tjl.edf	RIGHT	4989	10317957	Full Trial Period	10312968	26	Trial: 26	10312968	4	Ì«Ñô	²ÍÅÌ	ÐÉÐÉ	f	f
tjl	.	.	.	.	.	.	.	.	.	.	3	.	.	.	false	false	Message: -1ms	.	.	.	.	.	.	.	.	.	.	.	ELCLCFG TOWER	-1	.	.	tjl.edf	RIGHT	4989	10317957	Full Trial Period	10312968	26	Trial: 26	10312968	4	Ì«Ñô	²ÍÅÌ	ÐÉÐÉ	f	f
tjl	.	.	.	.	.	.	.	.	.	.	4	.	.	.	false	false	Message: -1ms	.	.	.	.	.	.	.	.	.	.	.	GAZE_COORDS 0.00 0.00 1023.00 767.00	-1	.	.	tjl.edf	RIGHT	4989	10317957	Full Trial Period	10312968	26	Trial: 26	10312968	4	Ì«Ñô	²ÍÅÌ	ÐÉÐÉ	f	f
tjl	.	.	.	.	.	.	.	.	.	.	5	.	.	.	false	false	Message: -1ms	.	.	.	.	.	.	.	.	.	.	.	THRESHOLDS R 101 219	-1	.	.	tjl.edf	RIGHT	4989	10317957	Full Trial Period	10312968	26	Trial: 26	10312968	4	Ì«Ñô	²ÍÅÌ	ÐÉÐÉ	f	f
tjl	.	.	.	.	.	.	.	.	.	.	6	.	.	.	false	false	Message: -1ms	.	.	.	.	.	.	.	.	.	.	.	ELCL_PROC CENTROID (3)	-1	.	.	tjl.edf	RIGHT	4989	10317957	Full Trial Period	10312968	26	Trial: 26	10312968	4	Ì«Ñô	²ÍÅÌ	ÐÉÐÉ	f	f
tjl	.	.	.	.	.	.	.	.	.	.	7	.	.	.	false	false	Message: -1ms	.	.	.	.	.	.	.	.	.	.	.	ELCL_PCR_PARAM 5 3.0	-1	.	.	tjl.edf	RIGHT	4989	10317957	Full Trial Period	10312968	26	Trial: 26	10312968	4	Ì«Ñô	²ÍÅÌ	ÐÉÐÉ	f	f
tjl	.	.	.	.	.	.	.	.	.	.	8	.	.	.	false	true	Message: 0ms	.	.	.	.	.	.	.	.	.	.	.	!MODE RECORD CR 1000 2 0 R	0	.	.	tjl.edf	RIGHT	4989	10317957	Full Trial Period	10312968	26	Trial: 26	10312968	4	Ì«Ñô	²ÍÅÌ	ÐÉÐÉ	f	f
tjl	145	145	1	1	.	.	.	.	.	.	9	.	.	.	false	false	Message: 47ms	.	.	207	207	161.20	409.00	1	375.50	1	.	.	SYNCTIME	47	.	.	tjl.edf	RIGHT	4989	10317957	Full Trial Period	10312968	26	Trial: 26	10312968	4	Ì«Ñô	²ÍÅÌ	ÐÉÐÉ	f	f
tjl	.	.	.	.	345	1858	4	1514	490.20	385.80	10	[1]	1	RECTANGLE_INTERESTAREA	false	false	Message: 1543ms	.	.	.	.	.	.	.	.	.	.	.	INVISIBLE_BOUNDARY[1]	1543	490.20	385.80	tjl.edf	RIGHT	4989	10317957	Full Trial Period	10312968	26	Trial: 26	10312968	4	Ì«Ñô	²ÍÅÌ	ÐÉÐÉ	f	f
tjl	.	.	.	.	345	1858	4	1514	490.20	385.80	11	[1]	1	RECTANGLE_INTERESTAREA	false	false	Message: 1547ms	.	.	.	.	.	.	.	.	.	.	.	SYNCTIME	1547	490.20	385.80	tjl.edf	RIGHT	4989	10317957	Full Trial Period	10312968	26	Trial: 26	10312968	4	Ì«Ñô	²ÍÅÌ	ÐÉÐÉ	f	f
tjl	.	.	.	.	.	.	.	.	.	.	12	.	.	.	false	false	Message: 3854ms	1.97	8.32	237	4073	874.00	408.10	11	561.80	3837	873.00	350.20	INVISIBLE_BOUNDARY[2]	3854	.	.	tjl.edf	RIGHT	4989	10317957	Full Trial Period	10312968	26	Trial: 26	10312968	4	Ì«Ñô	²ÍÅÌ	ÐÉÐÉ	f	f
tjl	.	.	.	.	.	.	.	.	.	.	13	.	.	.	false	false	Message: 3863ms	1.97	8.32	237	4073	874.00	408.10	11	561.80	3837	873.00	350.20	SYNCTIME	3863	.	.	tjl.edf	RIGHT	4989	10317957	Full Trial Period	10312968	26	Trial: 26	10312968	4	Ì«Ñô	²ÍÅÌ	ÐÉÐÉ	f	f
tjl	.	.	.	.	914	4987	11	4074	874.00	373.70	14	[1]	2	RECTANGLE_INTERESTAREA	false	false	Message: 4970ms	.	.	.	.	.	.	.	.	.	.	.	KEYBOARD	4970	874.00	373.70	tjl.edf	RIGHT	4989	10317957	Full Trial Period	10312968	26	Trial: 26	10312968	4	Ì«Ñô	²ÍÅÌ	ÐÉÐÉ	f	f
tjl	.	.	.	.	.	.	.	.	.	.	15	.	.	.	false	false	Message: 5034ms	.	.	.	.	.	.	.	.	.	.	.	TRIAL_RESULT 0	5034	.	.	tjl.edf	RIGHT	4989	10317957	Full Trial Period	10312968	26	Trial: 26	10312968	4	Ì«Ñô	²ÍÅÌ	ÐÉÐÉ	f	f
tjl	.	.	.	.	.	.	.	.	.	.	1	.	.	.	false	false	Message: -17ms	.	.	.	.	.	.	.	.	.	.	.	TRIALID 26	-17	.	.	tjl.edf	RIGHT	4330	10323869	Full Trial Period	10319539	27	Trial: 27	10319539	108	ÌÀÔ²	Ó²±Ò	Å¦¿Û	j	j
tjl	.	.	.	.	.	.	.	.	.	.	2	.	.	.	false	false	Message: -1ms	.	.	.	.	.	.	.	.	.	.	.	RECCFG CR 1000 2 0 R	-1	.	.	tjl.edf	RIGHT	4330	10323869	Full Trial Period	10319539	27	Trial: 27	10319539	108	ÌÀÔ²	Ó²±Ò	Å¦¿Û	j	j
tjl	.	.	.	.	.	.	.	.	.	.	3	.	.	.	false	false	Message: -1ms	.	.	.	.	.	.	.	.	.	.	.	ELCLCFG TOWER	-1	.	.	tjl.edf	RIGHT	4330	10323869	Full Trial Period	10319539	27	Trial: 27	10319539	108	ÌÀÔ²	Ó²±Ò	Å¦¿Û	j	j
tjl	.	.	.	.	.	.	.	.	.	.	4	.	.	.	false	false	Message: -1ms	.	.	.	.	.	.	.	.	.	.	.	GAZE_COORDS 0.00 0.00 1023.00 767.00	-1	.	.	tjl.edf	RIGHT	4330	10323869	Full Trial Period	10319539	27	Trial: 27	10319539	108	ÌÀÔ²	Ó²±Ò	Å¦¿Û	j	j
tjl	.	.	.	.	.	.	.	.	.	.	5	.	.	.	false	false	Message: -1ms	.	.	.	.	.	.	.	.	.	.	.	THRESHOLDS R 101 219	-1	.	.	tjl.edf	RIGHT	4330	10323869	Full Trial Period	10319539	27	Trial: 27	10319539	108	ÌÀÔ²	Ó²±Ò	Å¦¿Û	j	j
tjl	.	.	.	.	.	.	.	.	.	.	6	.	.	.	false	false	Message: -1ms	.	.	.	.	.	.	.	.	.	.	.	ELCL_PROC CENTROID (3)	-1	.	.	tjl.edf	RIGHT	4330	10323869	Full Trial Period	10319539	27	Trial: 27	10319539	108	ÌÀÔ²	Ó²±Ò	Å¦¿Û	j	j
tjl	.	.	.	.	.	.	.	.	.	.	7	.	.	.	false	false	Message: -1ms	.	.	.	.	.	.	.	.	.	.	.	ELCL_PCR_PARAM 5 3.0	-1	.	.	tjl.edf	RIGHT	4330	10323869	Full Trial Period	10319539	27	Trial: 27	10319539	108	ÌÀÔ²	Ó²±Ò	Å¦¿Û	j	j
tjl	.	.	.	.	.	.	.	.	.	.	8	.	.	.	false	true	Message: 0ms	.	.	.	.	.	.	.	.	.	.	.	!MODE RECORD CR 1000 2 0 R	0	.	.	tjl.edf	RIGHT	4330	10323869	Full Trial Period	10319539	27	Trial: 27	10319539	108	ÌÀÔ²	Ó²±Ò	Å¦¿Û	j	j
tjl	98	98	1	1	.	.	.	.	.	.	9	.	.	.	false	false	Message: 42ms	.	.	163	163	154.00	381.80	1	514.80	1	.	.	SYNCTIME	42	.	.	tjl.edf	RIGHT	4330	10323869	Full Trial Period	10319539	27	Trial: 27	10319539	108	ÌÀÔ²	Ó²±Ò	Å¦¿Û	j	j
tjl	.	.	.	.	.	.	.	.	.	.	10	.	.	.	false	false	Message: 1710ms	2.11	8.68	243	1935	506.20	391.00	5	538.20	1693	540.10	340.80	INVISIBLE_BOUNDARY[1]	1710	.	.	tjl.edf	RIGHT	4330	10323869	Full Trial Period	10319539	27	Trial: 27	10319539	108	ÌÀÔ²	Ó²±Ò	Å¦¿Û	j	j
tjl	.	.	.	.	.	.	.	.	.	.	11	.	.	.	false	false	Message: 1716ms	2.11	8.68	243	1935	506.20	391.00	5	538.20	1693	540.10	340.80	SYNCTIME	1716	.	.	tjl.edf	RIGHT	4330	10323869	Full Trial Period	10319539	27	Trial: 27	10319539	108	ÌÀÔ²	Ó²±Ò	Å¦¿Û	j	j
tjl	.	.	.	.	.	.	.	.	.	.	12	.	.	.	false	false	Message: 2904ms	4.73	17.07	277	3167	885.30	430.20	8	730.60	2891	1015.10	363.30	INVISIBLE_BOUNDARY[2]	2904	.	.	tjl.edf	RIGHT	4330	10323869	Full Trial Period	10319539	27	Trial: 27	10319539	108	ÌÀÔ²	Ó²±Ò	Å¦¿Û	j	j
tjl	.	.	.	.	.	.	.	.	.	.	13	.	.	.	false	false	Message: 2908ms	4.73	17.07	277	3167	885.30	430.20	8	730.60	2891	1015.10	363.30	SYNCTIME	2908	.	.	tjl.edf	RIGHT	4330	10323869	Full Trial Period	10319539	27	Trial: 27	10319539	108	ÌÀÔ²	Ó²±Ò	Å¦¿Û	j	j
tjl	.	.	.	.	61	4328	12	4268	433.10	348.70	14	.	.	.	false	false	Message: 4311ms	.	.	.	.	.	.	.	.	.	.	.	KEYBOARD	4311	433.10	348.70	tjl.edf	RIGHT	4330	10323869	Full Trial Period	10319539	27	Trial: 27	10319539	108	ÌÀÔ²	Ó²±Ò	Å¦¿Û	j	j
tjl	.	.	.	.	.	.	.	.	.	.	15	.	.	.	false	false	Message: 4374ms	.	.	.	.	.	.	.	.	.	.	.	TRIAL_RESULT 0	4374	.	.	tjl.edf	RIGHT	4330	10323869	Full Trial Period	10319539	27	Trial: 27	10319539	108	ÌÀÔ²	Ó²±Ò	Å¦¿Û	j	j
tjl	.	.	.	.	.	.	.	.	.	.	1	.	.	.	false	false	Message: -16ms	.	.	.	.	.	.	.	.	.	.	.	TRIALID 27	-16	.	.	tjl.edf	RIGHT	6001	10331071	Full Trial Period	10325070	28	Trial: 28	10325070	125	ÕíÍ·	ÇÉ¿ËÁ¦	¸Ö±Ê	f	f
tjl	.	.	.	.	.	.	.	.	.	.	2	.	.	.	false	false	Message: -1ms	.	.	.	.	.	.	.	.	.	.	.	RECCFG CR 1000 2 0 R	-1	.	.	tjl.edf	RIGHT	6001	10331071	Full Trial Period	10325070	28	Trial: 28	10325070	125	ÕíÍ·	ÇÉ¿ËÁ¦	¸Ö±Ê	f	f
tjl	.	.	.	.	.	.	.	.	.	.	3	.	.	.	false	false	Message: -1ms	.	.	.	.	.	.	.	.	.	.	.	ELCLCFG TOWER	-1	.	.	tjl.edf	RIGHT	6001	10331071	Full Trial Period	10325070	28	Trial: 28	10325070	125	ÕíÍ·	ÇÉ¿ËÁ¦	¸Ö±Ê	f	f
tjl	.	.	.	.	.	.	.	.	.	.	4	.	.	.	false	false	Message: -1ms	.	.	.	.	.	.	.	.	.	.	.	GAZE_COORDS 0.00 0.00 1023.00 767.00	-1	.	.	tjl.edf	RIGHT	6001	10331071	Full Trial Period	10325070	28	Trial: 28	10325070	125	ÕíÍ·	ÇÉ¿ËÁ¦	¸Ö±Ê	f	f
tjl	.	.	.	.	.	.	.	.	.	.	5	.	.	.	false	false	Message: -1ms	.	.	.	.	.	.	.	.	.	.	.	THRESHOLDS R 101 219	-1	.	.	tjl.edf	RIGHT	6001	10331071	Full Trial Period	10325070	28	Trial: 28	10325070	125	ÕíÍ·	ÇÉ¿ËÁ¦	¸Ö±Ê	f	f
tjl	.	.	.	.	.	.	.	.	.	.	6	.	.	.	false	false	Message: -1ms	.	.	.	.	.	.	.	.	.	.	.	ELCL_PROC CENTROID (3)	-1	.	.	tjl.edf	RIGHT	6001	10331071	Full Trial Period	10325070	28	Trial: 28	10325070	125	ÕíÍ·	ÇÉ¿ËÁ¦	¸Ö±Ê	f	f
tjl	.	.	.	.	.	.	.	.	.	.	7	.	.	.	false	false	Message: -1ms	.	.	.	.	.	.	.	.	.	.	.	ELCL_PCR_PARAM 5 3.0	-1	.	.	tjl.edf	RIGHT	6001	10331071	Full Trial Period	10325070	28	Trial: 28	10325070	125	ÕíÍ·	ÇÉ¿ËÁ¦	¸Ö±Ê	f	f
tjl	.	.	.	.	.	.	.	.	.	.	8	.	.	.	false	true	Message: 0ms	.	.	.	.	.	.	.	.	.	.	.	!MODE RECORD CR 1000 2 0 R	0	.	.	tjl.edf	RIGHT	6001	10331071	Full Trial Period	10325070	28	Trial: 28	10325070	125	ÕíÍ·	ÇÉ¿ËÁ¦	¸Ö±Ê	f	f
tjl	.	.	.	.	104	110	1	7	170.70	371.80	9	.	.	.	false	false	Message: 42ms	.	.	.	.	.	.	.	.	.	.	.	SYNCTIME	42	170.70	371.80	tjl.edf	RIGHT	6001	10331071	Full Trial Period	10325070	28	Trial: 28	10325070	125	ÕíÍ·	ÇÉ¿ËÁ¦	¸Ö±Ê	f	f
tjl	.	.	.	.	.	.	.	.	.	.	10	.	.	.	false	false	Message: 2536ms	1.52	6.74	226	2747	503.00	404.60	6	636.90	2522	488.60	363.20	INVISIBLE_BOUNDARY[1]	2536	.	.	tjl.edf	RIGHT	6001	10331071	Full Trial Period	10325070	28	Trial: 28	10325070	125	ÕíÍ·	ÇÉ¿ËÁ¦	¸Ö±Ê	f	f
tjl	.	.	.	.	.	.	.	.	.	.	11	.	.	.	false	false	Message: 2543ms	1.52	6.74	226	2747	503.00	404.60	6	636.90	2522	488.60	363.20	SYNCTIME	2543	.	.	tjl.edf	RIGHT	6001	10331071	Full Trial Period	10325070	28	Trial: 28	10325070	125	ÕíÍ·	ÇÉ¿ËÁ¦	¸Ö±Ê	f	f
tjl	.	.	.	.	.	.	.	.	.	.	12	.	.	.	false	false	Message: 4978ms	1.72	6.58	261	5196	894.10	397.70	14	585.20	4936	914.70	351.20	INVISIBLE_BOUNDARY[2]	4978	.	.	tjl.edf	RIGHT	6001	10331071	Full Trial Period	10325070	28	Trial: 28	10325070	125	ÕíÍ·	ÇÉ¿ËÁ¦	¸Ö±Ê	f	f
tjl	.	.	.	.	.	.	.	.	.	.	13	.	.	.	false	false	Message: 4984ms	1.72	6.58	261	5196	894.10	397.70	14	585.20	4936	914.70	351.20	SYNCTIME	4984	.	.	tjl.edf	RIGHT	6001	10331071	Full Trial Period	10325070	28	Trial: 28	10325070	125	ÕíÍ·	ÇÉ¿ËÁ¦	¸Ö±Ê	f	f
tjl	.	.	.	.	684	5999	16	5316	851.00	379.10	14	[1]	2	RECTANGLE_INTERESTAREA	false	false	Message: 5982ms	.	.	.	.	.	.	.	.	.	.	.	KEYBOARD	5982	851.00	379.10	tjl.edf	RIGHT	6001	10331071	Full Trial Period	10325070	28	Trial: 28	10325070	125	ÕíÍ·	ÇÉ¿ËÁ¦	¸Ö±Ê	f	f
tjl	.	.	.	.	.	.	.	.	.	.	15	.	.	.	false	false	Message: 6043ms	.	.	.	.	.	.	.	.	.	.	.	TRIAL_RESULT 0	6043	.	.	tjl.edf	RIGHT	6001	10331071	Full Trial Period	10325070	28	Trial: 28	10325070	125	ÕíÍ·	ÇÉ¿ËÁ¦	¸Ö±Ê	f	f
tjl	.	.	.	.	.	.	.	.	.	.	1	.	.	.	false	false	Message: -17ms	.	.	.	.	.	.	.	.	.	.	.	TRIALID 28	-17	.	.	tjl.edf	RIGHT	11758	10344095	Full Trial Period	10332337	29	Trial: 29	10332337	113	ÃÞ»¨ÌÇ	Ä§·½	ß¦ÃæÕÈ	j	f
tjl	.	.	.	.	.	.	.	.	.	.	2	.	.	.	false	false	Message: -1ms	.	.	.	.	.	.	.	.	.	.	.	RECCFG CR 1000 2 0 R	-1	.	.	tjl.edf	RIGHT	11758	10344095	Full Trial Period	10332337	29	Trial: 29	10332337	113	ÃÞ»¨ÌÇ	Ä§·½	ß¦ÃæÕÈ	j	f
tjl	.	.	.	.	.	.	.	.	.	.	3	.	.	.	false	false	Message: -1ms	.	.	.	.	.	.	.	.	.	.	.	ELCLCFG TOWER	-1	.	.	tjl.edf	RIGHT	11758	10344095	Full Trial Period	10332337	29	Trial: 29	10332337	113	ÃÞ»¨ÌÇ	Ä§·½	ß¦ÃæÕÈ	j	f
tjl	.	.	.	.	.	.	.	.	.	.	4	.	.	.	false	false	Message: -1ms	.	.	.	.	.	.	.	.	.	.	.	GAZE_COORDS 0.00 0.00 1023.00 767.00	-1	.	.	tjl.edf	RIGHT	11758	10344095	Full Trial Period	10332337	29	Trial: 29	10332337	113	ÃÞ»¨ÌÇ	Ä§·½	ß¦ÃæÕÈ	j	f
tjl	.	.	.	.	.	.	.	.	.	.	5	.	.	.	false	false	Message: -1ms	.	.	.	.	.	.	.	.	.	.	.	THRESHOLDS R 101 219	-1	.	.	tjl.edf	RIGHT	11758	10344095	Full Trial Period	10332337	29	Trial: 29	10332337	113	ÃÞ»¨ÌÇ	Ä§·½	ß¦ÃæÕÈ	j	f
tjl	.	.	.	.	.	.	.	.	.	.	6	.	.	.	false	false	Message: -1ms	.	.	.	.	.	.	.	.	.	.	.	ELCL_PROC CENTROID (3)	-1	.	.	tjl.edf	RIGHT	11758	10344095	Full Trial Period	10332337	29	Trial: 29	10332337	113	ÃÞ»¨ÌÇ	Ä§·½	ß¦ÃæÕÈ	j	f
tjl	.	.	.	.	.	.	.	.	.	.	7	.	.	.	false	false	Message: -1ms	.	.	.	.	.	.	.	.	.	.	.	ELCL_PCR_PARAM 5 3.0	-1	.	.	tjl.edf	RIGHT	11758	10344095	Full Trial Period	10332337	29	Trial: 29	10332337	113	ÃÞ»¨ÌÇ	Ä§·½	ß¦ÃæÕÈ	j	f
tjl	.	.	.	.	.	.	.	.	.	.	8	.	.	.	false	true	Message: 0ms	.	.	.	.	.	.	.	.	.	.	.	!MODE RECORD CR 1000 2 0 R	0	.	.	tjl.edf	RIGHT	11758	10344095	Full Trial Period	10332337	29	Trial: 29	10332337	113	ÃÞ»¨ÌÇ	Ä§·½	ß¦ÃæÕÈ	j	f
tjl	.	.	.	.	70	76	1	7	150.10	381.20	9	.	.	.	false	false	Message: 41ms	.	.	.	.	.	.	.	.	.	.	.	SYNCTIME	41	150.10	381.20	tjl.edf	RIGHT	11758	10344095	Full Trial Period	10332337	29	Trial: 29	10332337	113	ÃÞ»¨ÌÇ	Ä§·½	ß¦ÃæÕÈ	j	f
tjl	.	.	.	.	.	.	.	.	.	.	10	.	.	.	false	false	Message: 2661ms	8.54	33.24	257	2712	460.60	384.60	8	802.30	2456	209.10	363.20	INVISIBLE_BOUNDARY[1]	2661	.	.	tjl.edf	RIGHT	11758	10344095	Full Trial Period	10332337	29	Trial: 29	10332337	113	ÃÞ»¨ÌÇ	Ä§·½	ß¦ÃæÕÈ	j	f
tjl	.	.	.	.	.	.	.	.	.	.	11	.	.	.	false	false	Message: 2666ms	8.54	33.24	257	2712	460.60	384.60	8	802.30	2456	209.10	363.20	SYNCTIME	2666	.	.	tjl.edf	RIGHT	11758	10344095	Full Trial Period	10332337	29	Trial: 29	10332337	113	ÃÞ»¨ÌÇ	Ä§·½	ß¦ÃæÕÈ	j	f
tjl	.	.	.	.	.	.	.	.	.	.	12	.	.	.	false	false	Message: 3568ms	22.13	212.75	104	3618	1235.90	417.50	11	337.70	3515	533.30	366.10	INVISIBLE_BOUNDARY[2]	3568	.	.	tjl.edf	RIGHT	11758	10344095	Full Trial Period	10332337	29	Trial: 29	10332337	113	ÃÞ»¨ÌÇ	Ä§·½	ß¦ÃæÕÈ	j	f
tjl	.	.	.	.	.	.	.	.	.	.	13	.	.	.	false	false	Message: 3574ms	22.13	212.75	104	3618	1235.90	417.50	11	337.70	3515	533.30	366.10	SYNCTIME	3574	.	.	tjl.edf	RIGHT	11758	10344095	Full Trial Period	10332337	29	Trial: 29	10332337	113	ÃÞ»¨ÌÇ	Ä§·½	ß¦ÃæÕÈ	j	f
tjl	.	.	.	.	98	11756	43	11659	865.50	383.30	14	[1]	2	RECTANGLE_INTERESTAREA	false	false	Message: 11739ms	.	.	.	.	.	.	.	.	.	.	.	KEYBOARD	11739	865.50	383.30	tjl.edf	RIGHT	11758	10344095	Full Trial Period	10332337	29	Trial: 29	10332337	113	ÃÞ»¨ÌÇ	Ä§·½	ß¦ÃæÕÈ	j	f
tjl	.	.	.	.	.	.	.	.	.	.	15	.	.	.	false	false	Message: 11800ms	.	.	.	.	.	.	.	.	.	.	.	TRIAL_RESULT 0	11800	.	.	tjl.edf	RIGHT	11758	10344095	Full Trial Period	10332337	29	Trial: 29	10332337	113	ÃÞ»¨ÌÇ	Ä§·½	ß¦ÃæÕÈ	j	f
tjl	.	.	.	.	.	.	.	.	.	.	1	.	.	.	false	false	Message: -25ms	.	.	.	.	.	.	.	.	.	.	.	TRIALID 29	-25	.	.	tjl.edf	RIGHT	5928	10352087	Full Trial Period	10346159	30	Trial: 30	10346159	100	À®°È	Â©¶·	°ÙºÏ»¨	f	j
tjl	.	.	.	.	.	.	.	.	.	.	2	.	.	.	false	false	Message: -1ms	.	.	.	.	.	.	.	.	.	.	.	RECCFG CR 1000 2 0 R	-1	.	.	tjl.edf	RIGHT	5928	10352087	Full Trial Period	10346159	30	Trial: 30	10346159	100	À®°È	Â©¶·	°ÙºÏ»¨	f	j
tjl	.	.	.	.	.	.	.	.	.	.	3	.	.	.	false	false	Message: -1ms	.	.	.	.	.	.	.	.	.	.	.	ELCLCFG TOWER	-1	.	.	tjl.edf	RIGHT	5928	10352087	Full Trial Period	10346159	30	Trial: 30	10346159	100	À®°È	Â©¶·	°ÙºÏ»¨	f	j
tjl	.	.	.	.	.	.	.	.	.	.	4	.	.	.	false	false	Message: -1ms	.	.	.	.	.	.	.	.	.	.	.	GAZE_COORDS 0.00 0.00 1023.00 767.00	-1	.	.	tjl.edf	RIGHT	5928	10352087	Full Trial Period	10346159	30	Trial: 30	10346159	100	À®°È	Â©¶·	°ÙºÏ»¨	f	j
tjl	.	.	.	.	.	.	.	.	.	.	5	.	.	.	false	false	Message: -1ms	.	.	.	.	.	.	.	.	.	.	.	THRESHOLDS R 101 219	-1	.	.	tjl.edf	RIGHT	5928	10352087	Full Trial Period	10346159	30	Trial: 30	10346159	100	À®°È	Â©¶·	°ÙºÏ»¨	f	j
tjl	.	.	.	.	.	.	.	.	.	.	6	.	.	.	false	false	Message: -1ms	.	.	.	.	.	.	.	.	.	.	.	ELCL_PROC CENTROID (3)	-1	.	.	tjl.edf	RIGHT	5928	10352087	Full Trial Period	10346159	30	Trial: 30	10346159	100	À®°È	Â©¶·	°ÙºÏ»¨	f	j
tjl	.	.	.	.	.	.	.	.	.	.	7	.	.	.	false	false	Message: -1ms	.	.	.	.	.	.	.	.	.	.	.	ELCL_PCR_PARAM 5 3.0	-1	.	.	tjl.edf	RIGHT	5928	10352087	Full Trial Period	10346159	30	Trial: 30	10346159	100	À®°È	Â©¶·	°ÙºÏ»¨	f	j
tjl	.	.	.	.	.	.	.	.	.	.	8	.	.	.	false	true	Message: 0ms	.	.	.	.	.	.	.	.	.	.	.	!MODE RECORD CR 1000 2 0 R	0	.	.	tjl.edf	RIGHT	5928	10352087	Full Trial Period	10346159	30	Trial: 30	10346159	100	À®°È	Â©¶·	°ÙºÏ»¨	f	j
tjl	.	.	.	.	369	375	1	7	151.30	376.70	9	.	.	.	false	false	Message: 42ms	.	.	.	.	.	.	.	.	.	.	.	SYNCTIME	42	151.30	376.70	tjl.edf	RIGHT	5928	10352087	Full Trial Period	10346159	30	Trial: 30	10346159	100	À®°È	Â©¶·	°ÙºÏ»¨	f	j
tjl	.	.	.	.	.	.	.	.	.	.	10	.	.	.	false	false	Message: 1525ms	2.34	9.28	252	1766	504.40	415.00	6	619.10	1515	558.80	374.30	INVISIBLE_BOUNDARY[1]	1525	.	.	tjl.edf	RIGHT	5928	10352087	Full Trial Period	10346159	30	Trial: 30	10346159	100	À®°È	Â©¶·	°ÙºÏ»¨	f	j
tjl	.	.	.	.	.	.	.	.	.	.	11	.	.	.	false	false	Message: 1534ms	2.34	9.28	252	1766	504.40	415.00	6	619.10	1515	558.80	374.30	SYNCTIME	1534	.	.	tjl.edf	RIGHT	5928	10352087	Full Trial Period	10346159	30	Trial: 30	10346159	100	À®°È	Â©¶·	°ÙºÏ»¨	f	j
tjl	.	.	.	.	.	.	.	.	.	.	12	.	.	.	false	false	Message: 3621ms	11.86	47.45	250	3830	837.60	486.50	11	594.60	3581	513.60	347.50	INVISIBLE_BOUNDARY[2]	3621	.	.	tjl.edf	RIGHT	5928	10352087	Full Trial Period	10346159	30	Trial: 30	10346159	100	À®°È	Â©¶·	°ÙºÏ»¨	f	j
tjl	.	.	.	.	.	.	.	.	.	.	13	.	.	.	false	false	Message: 3625ms	11.86	47.45	250	3830	837.60	486.50	11	594.60	3581	513.60	347.50	SYNCTIME	3625	.	.	tjl.edf	RIGHT	5928	10352087	Full Trial Period	10346159	30	Trial: 30	10346159	100	À®°È	Â©¶·	°ÙºÏ»¨	f	j
tjl	.	.	.	.	84	5926	20	5843	675.80	434.40	14	.	.	.	false	false	Message: 5910ms	.	.	.	.	.	.	.	.	.	.	.	KEYBOARD	5910	675.80	434.40	tjl.edf	RIGHT	5928	10352087	Full Trial Period	10346159	30	Trial: 30	10346159	100	À®°È	Â©¶·	°ÙºÏ»¨	f	j
tjl	.	.	.	.	.	.	.	.	.	.	15	.	.	.	false	false	Message: 5973ms	.	.	.	.	.	.	.	.	.	.	.	TRIAL_RESULT 0	5973	.	.	tjl.edf	RIGHT	5928	10352087	Full Trial Period	10346159	30	Trial: 30	10346159	100	À®°È	Â©¶·	°ÙºÏ»¨	f	j
tjl	.	.	.	.	.	.	.	.	.	.	1	.	.	.	false	false	Message: -18ms	.	.	.	.	.	.	.	.	.	.	.	TRIALID 30	-18	.	.	tjl.edf	RIGHT	6178	10359487	Full Trial Period	10353309	31	Trial: 31	10353309	103	ÐÅ·â	Ïà¿ò	ÓÍ»­	j	j
tjl	.	.	.	.	.	.	.	.	.	.	2	.	.	.	false	false	Message: -1ms	.	.	.	.	.	.	.	.	.	.	.	RECCFG CR 1000 2 0 R	-1	.	.	tjl.edf	RIGHT	6178	10359487	Full Trial Period	10353309	31	Trial: 31	10353309	103	ÐÅ·â	Ïà¿ò	ÓÍ»­	j	j
tjl	.	.	.	.	.	.	.	.	.	.	3	.	.	.	false	false	Message: -1ms	.	.	.	.	.	.	.	.	.	.	.	ELCLCFG TOWER	-1	.	.	tjl.edf	RIGHT	6178	10359487	Full Trial Period	10353309	31	Trial: 31	10353309	103	ÐÅ·â	Ïà¿ò	ÓÍ»­	j	j
tjl	.	.	.	.	.	.	.	.	.	.	4	.	.	.	false	false	Message: -1ms	.	.	.	.	.	.	.	.	.	.	.	GAZE_COORDS 0.00 0.00 1023.00 767.00	-1	.	.	tjl.edf	RIGHT	6178	10359487	Full Trial Period	10353309	31	Trial: 31	10353309	103	ÐÅ·â	Ïà¿ò	ÓÍ»­	j	j
tjl	.	.	.	.	.	.	.	.	.	.	5	.	.	.	false	false	Message: -1ms	.	.	.	.	.	.	.	.	.	.	.	THRESHOLDS R 101 219	-1	.	.	tjl.edf	RIGHT	6178	10359487	Full Trial Period	10353309	31	Trial: 31	10353309	103	ÐÅ·â	Ïà¿ò	ÓÍ»­	j	j
tjl	.	.	.	.	.	.	.	.	.	.	6	.	.	.	false	false	Message: -1ms	.	.	.	.	.	.	.	.	.	.	.	ELCL_PROC CENTROID (3)	-1	.	.	tjl.edf	RIGHT	6178	10359487	Full Trial Period	10353309	31	Trial: 31	10353309	103	ÐÅ·â	Ïà¿ò	ÓÍ»­	j	j
tjl	.	.	.	.	.	.	.	.	.	.	7	.	.	.	false	false	Message: -1ms	.	.	.	.	.	.	.	.	.	.	.	ELCL_PCR_PARAM 5 3.0	-1	.	.	tjl.edf	RIGHT	6178	10359487	Full Trial Period	10353309	31	Trial: 31	10353309	103	ÐÅ·â	Ïà¿ò	ÓÍ»­	j	j
tjl	.	.	.	.	.	.	.	.	.	.	8	.	.	.	false	true	Message: 0ms	.	.	.	.	.	.	.	.	.	.	.	!MODE RECORD CR 1000 2 0 R	0	.	.	tjl.edf	RIGHT	6178	10359487	Full Trial Period	10353309	31	Trial: 31	10353309	103	ÐÅ·â	Ïà¿ò	ÓÍ»­	j	j
tjl	.	.	.	.	264	270	1	7	163.60	372.10	9	.	.	.	false	false	Message: 40ms	.	.	.	.	.	.	.	.	.	.	.	SYNCTIME	40	163.60	372.10	tjl.edf	RIGHT	6178	10359487	Full Trial Period	10353309	31	Trial: 31	10353309	103	ÐÅ·â	Ïà¿ò	ÓÍ»­	j	j
tjl	.	.	.	.	.	.	.	.	.	.	10	.	.	.	false	false	Message: 1537ms	1.60	7.32	218	1740	545.80	401.50	4	627.40	1523	551.10	356.00	INVISIBLE_BOUNDARY[1]	1537	.	.	tjl.edf	RIGHT	6178	10359487	Full Trial Period	10353309	31	Trial: 31	10353309	103	ÐÅ·â	Ïà¿ò	ÓÍ»­	j	j
tjl	.	.	.	.	.	.	.	.	.	.	11	.	.	.	false	false	Message: 1540ms	1.60	7.32	218	1740	545.80	401.50	4	627.40	1523	551.10	356.00	SYNCTIME	1540	.	.	tjl.edf	RIGHT	6178	10359487	Full Trial Period	10353309	31	Trial: 31	10353309	103	ÐÅ·â	Ïà¿ò	ÓÍ»­	j	j
tjl	.	.	.	.	.	.	.	.	.	.	12	.	.	.	false	false	Message: 3503ms	11.58	42.42	273	3742	881.00	448.50	8	510.20	3470	544.80	367.60	INVISIBLE_BOUNDARY[2]	3503	.	.	tjl.edf	RIGHT	6178	10359487	Full Trial Period	10353309	31	Trial: 31	10353309	103	ÐÅ·â	Ïà¿ò	ÓÍ»­	j	j
tjl	.	.	.	.	.	.	.	.	.	.	13	.	.	.	false	false	Message: 3507ms	11.58	42.42	273	3742	881.00	448.50	8	510.20	3470	544.80	367.60	SYNCTIME	3507	.	.	tjl.edf	RIGHT	6178	10359487	Full Trial Period	10353309	31	Trial: 31	10353309	103	ÐÅ·â	Ïà¿ò	ÓÍ»­	j	j
tjl	.	.	.	.	30	6176	19	6147	865.40	446.10	14	.	.	.	false	false	Message: 6159ms	.	.	.	.	.	.	.	.	.	.	.	KEYBOARD	6159	865.40	446.10	tjl.edf	RIGHT	6178	10359487	Full Trial Period	10353309	31	Trial: 31	10353309	103	ÐÅ·â	Ïà¿ò	ÓÍ»­	j	j
tjl	.	.	.	.	.	.	.	.	.	.	15	.	.	.	false	false	Message: 6221ms	.	.	.	.	.	.	.	.	.	.	.	TRIAL_RESULT 0	6221	.	.	tjl.edf	RIGHT	6178	10359487	Full Trial Period	10353309	31	Trial: 31	10353309	103	ÐÅ·â	Ïà¿ò	ÓÍ»­	j	j
tjl	.	.	.	.	.	.	.	.	.	.	1	.	.	.	false	false	Message: -20ms	.	.	.	.	.	.	.	.	.	.	.	TRIALID 31	-20	.	.	tjl.edf	RIGHT	7037	10367897	Full Trial Period	10360860	32	Trial: 32	10360860	26	¹þÃÜ¹Ï	ÂÖÌ¥	¸ÊÕá	f	f
tjl	.	.	.	.	.	.	.	.	.	.	2	.	.	.	false	false	Message: -1ms	.	.	.	.	.	.	.	.	.	.	.	RECCFG CR 1000 2 0 R	-1	.	.	tjl.edf	RIGHT	7037	10367897	Full Trial Period	10360860	32	Trial: 32	10360860	26	¹þÃÜ¹Ï	ÂÖÌ¥	¸ÊÕá	f	f
tjl	.	.	.	.	.	.	.	.	.	.	3	.	.	.	false	false	Message: -1ms	.	.	.	.	.	.	.	.	.	.	.	ELCLCFG TOWER	-1	.	.	tjl.edf	RIGHT	7037	10367897	Full Trial Period	10360860	32	Trial: 32	10360860	26	¹þÃÜ¹Ï	ÂÖÌ¥	¸ÊÕá	f	f
tjl	.	.	.	.	.	.	.	.	.	.	4	.	.	.	false	false	Message: -1ms	.	.	.	.	.	.	.	.	.	.	.	GAZE_COORDS 0.00 0.00 1023.00 767.00	-1	.	.	tjl.edf	RIGHT	7037	10367897	Full Trial Period	10360860	32	Trial: 32	10360860	26	¹þÃÜ¹Ï	ÂÖÌ¥	¸ÊÕá	f	f
tjl	.	.	.	.	.	.	.	.	.	.	5	.	.	.	false	false	Message: -1ms	.	.	.	.	.	.	.	.	.	.	.	THRESHOLDS R 101 219	-1	.	.	tjl.edf	RIGHT	7037	10367897	Full Trial Period	10360860	32	Trial: 32	10360860	26	¹þÃÜ¹Ï	ÂÖÌ¥	¸ÊÕá	f	f
tjl	.	.	.	.	.	.	.	.	.	.	6	.	.	.	false	false	Message: -1ms	.	.	.	.	.	.	.	.	.	.	.	ELCL_PROC CENTROID (3)	-1	.	.	tjl.edf	RIGHT	7037	10367897	Full Trial Period	10360860	32	Trial: 32	10360860	26	¹þÃÜ¹Ï	ÂÖÌ¥	¸ÊÕá	f	f
tjl	.	.	.	.	.	.	.	.	.	.	7	.	.	.	false	false	Message: -1ms	.	.	.	.	.	.	.	.	.	.	.	ELCL_PCR_PARAM 5 3.0	-1	.	.	tjl.edf	RIGHT	7037	10367897	Full Trial Period	10360860	32	Trial: 32	10360860	26	¹þÃÜ¹Ï	ÂÖÌ¥	¸ÊÕá	f	f
tjl	.	.	.	.	.	.	.	.	.	.	8	.	.	.	false	true	Message: 0ms	.	.	.	.	.	.	.	.	.	.	.	!MODE RECORD CR 1000 2 0 R	0	.	.	tjl.edf	RIGHT	7037	10367897	Full Trial Period	10360860	32	Trial: 32	10360860	26	¹þÃÜ¹Ï	ÂÖÌ¥	¸ÊÕá	f	f
tjl	.	.	.	.	434	440	1	7	147.60	377.40	9	.	.	.	false	false	Message: 47ms	.	.	.	.	.	.	.	.	.	.	.	SYNCTIME	47	147.60	377.40	tjl.edf	RIGHT	7037	10367897	Full Trial Period	10360860	32	Trial: 32	10360860	26	¹þÃÜ¹Ï	ÂÖÌ¥	¸ÊÕá	f	f
tjl	.	.	.	.	.	.	.	.	.	.	10	.	.	.	false	false	Message: 1749ms	2.39	9.35	256	1993	491.00	431.50	6	588.20	1738	525.70	371.60	INVISIBLE_BOUNDARY[1]	1749	.	.	tjl.edf	RIGHT	7037	10367897	Full Trial Period	10360860	32	Trial: 32	10360860	26	¹þÃÜ¹Ï	ÂÖÌ¥	¸ÊÕá	f	f
tjl	.	.	.	.	.	.	.	.	.	.	11	.	.	.	false	false	Message: 1755ms	2.39	9.35	256	1993	491.00	431.50	6	588.20	1738	525.70	371.60	SYNCTIME	1755	.	.	tjl.edf	RIGHT	7037	10367897	Full Trial Period	10360860	32	Trial: 32	10360860	26	¹þÃÜ¹Ï	ÂÖÌ¥	¸ÊÕá	f	f
tjl	.	.	.	.	.	.	.	.	.	.	12	.	.	.	false	false	Message: 3525ms	11.50	47.53	242	3579	862.90	446.90	12	598.00	3338	525.20	386.00	INVISIBLE_BOUNDARY[2]	3525	.	.	tjl.edf	RIGHT	7037	10367897	Full Trial Period	10360860	32	Trial: 32	10360860	26	¹þÃÜ¹Ï	ÂÖÌ¥	¸ÊÕá	f	f
tjl	.	.	.	.	.	.	.	.	.	.	13	.	.	.	false	false	Message: 3530ms	11.50	47.53	242	3579	862.90	446.90	12	598.00	3338	525.20	386.00	SYNCTIME	3530	.	.	tjl.edf	RIGHT	7037	10367897	Full Trial Period	10360860	32	Trial: 32	10360860	26	¹þÃÜ¹Ï	ÂÖÌ¥	¸ÊÕá	f	f
tjl	.	.	.	.	264	7035	24	6772	896.90	374.70	14	[1]	2	RECTANGLE_INTERESTAREA	false	false	Message: 7018ms	.	.	.	.	.	.	.	.	.	.	.	KEYBOARD	7018	896.90	374.70	tjl.edf	RIGHT	7037	10367897	Full Trial Period	10360860	32	Trial: 32	10360860	26	¹þÃÜ¹Ï	ÂÖÌ¥	¸ÊÕá	f	f
tjl	.	.	.	.	.	.	.	.	.	.	15	.	.	.	false	false	Message: 7082ms	.	.	.	.	.	.	.	.	.	.	.	TRIAL_RESULT 0	7082	.	.	tjl.edf	RIGHT	7037	10367897	Full Trial Period	10360860	32	Trial: 32	10360860	26	¹þÃÜ¹Ï	ÂÖÌ¥	¸ÊÕá	f	f
tjl	.	.	.	.	.	.	.	.	.	.	1	.	.	.	false	false	Message: -16ms	.	.	.	.	.	.	.	.	.	.	.	TRIALID 32	-16	.	.	tjl.edf	RIGHT	4410	10373456	Full Trial Period	10369046	33	Trial: 33	10369046	87	¿ê×Ó	»ð²ñ	ÃÞÇ©	j	j
tjl	.	.	.	.	.	.	.	.	.	.	2	.	.	.	false	false	Message: -1ms	.	.	.	.	.	.	.	.	.	.	.	RECCFG CR 1000 2 0 R	-1	.	.	tjl.edf	RIGHT	4410	10373456	Full Trial Period	10369046	33	Trial: 33	10369046	87	¿ê×Ó	»ð²ñ	ÃÞÇ©	j	j
tjl	.	.	.	.	.	.	.	.	.	.	3	.	.	.	false	false	Message: -1ms	.	.	.	.	.	.	.	.	.	.	.	ELCLCFG TOWER	-1	.	.	tjl.edf	RIGHT	4410	10373456	Full Trial Period	10369046	33	Trial: 33	10369046	87	¿ê×Ó	»ð²ñ	ÃÞÇ©	j	j
tjl	.	.	.	.	.	.	.	.	.	.	4	.	.	.	false	false	Message: -1ms	.	.	.	.	.	.	.	.	.	.	.	GAZE_COORDS 0.00 0.00 1023.00 767.00	-1	.	.	tjl.edf	RIGHT	4410	10373456	Full Trial Period	10369046	33	Trial: 33	10369046	87	¿ê×Ó	»ð²ñ	ÃÞÇ©	j	j
tjl	.	.	.	.	.	.	.	.	.	.	5	.	.	.	false	false	Message: -1ms	.	.	.	.	.	.	.	.	.	.	.	THRESHOLDS R 101 219	-1	.	.	tjl.edf	RIGHT	4410	10373456	Full Trial Period	10369046	33	Trial: 33	10369046	87	¿ê×Ó	»ð²ñ	ÃÞÇ©	j	j
tjl	.	.	.	.	.	.	.	.	.	.	6	.	.	.	false	false	Message: -1ms	.	.	.	.	.	.	.	.	.	.	.	ELCL_PROC CENTROID (3)	-1	.	.	tjl.edf	RIGHT	4410	10373456	Full Trial Period	10369046	33	Trial: 33	10369046	87	¿ê×Ó	»ð²ñ	ÃÞÇ©	j	j
tjl	.	.	.	.	.	.	.	.	.	.	7	.	.	.	false	false	Message: -1ms	.	.	.	.	.	.	.	.	.	.	.	ELCL_PCR_PARAM 5 3.0	-1	.	.	tjl.edf	RIGHT	4410	10373456	Full Trial Period	10369046	33	Trial: 33	10369046	87	¿ê×Ó	»ð²ñ	ÃÞÇ©	j	j
tjl	.	.	.	.	.	.	.	.	.	.	8	.	.	.	false	true	Message: 0ms	.	.	.	.	.	.	.	.	.	.	.	!MODE RECORD CR 1000 2 0 R	0	.	.	tjl.edf	RIGHT	4410	10373456	Full Trial Period	10369046	33	Trial: 33	10369046	87	¿ê×Ó	»ð²ñ	ÃÞÇ©	j	j
tjl	.	.	.	.	599	605	1	7	140.10	374.20	9	.	.	.	false	false	Message: 43ms	.	.	.	.	.	.	.	.	.	.	.	SYNCTIME	43	140.10	374.20	tjl.edf	RIGHT	4410	10373456	Full Trial Period	10369046	33	Trial: 33	10369046	87	¿ê×Ó	»ð²ñ	ÃÞÇ©	j	j
tjl	.	.	.	.	.	.	.	.	.	.	10	.	.	.	false	false	Message: 2148ms	2.10	8.13	258	2391	510.60	412.00	7	564.70	2134	506.50	351.80	INVISIBLE_BOUNDARY[1]	2148	.	.	tjl.edf	RIGHT	4410	10373456	Full Trial Period	10369046	33	Trial: 33	10369046	87	¿ê×Ó	»ð²ñ	ÃÞÇ©	j	j
tjl	.	.	.	.	.	.	.	.	.	.	11	.	.	.	false	false	Message: 2159ms	2.10	8.13	258	2391	510.60	412.00	7	564.70	2134	506.50	351.80	SYNCTIME	2159	.	.	tjl.edf	RIGHT	4410	10373456	Full Trial Period	10369046	33	Trial: 33	10369046	87	¿ê×Ó	»ð²ñ	ÃÞÇ©	j	j
tjl	.	.	.	.	.	.	.	.	.	.	12	.	.	.	false	false	Message: 3099ms	12.36	187.25	66	3128	898.80	427.60	9	341.50	3063	531.80	380.70	INVISIBLE_BOUNDARY[2]	3099	.	.	tjl.edf	RIGHT	4410	10373456	Full Trial Period	10369046	33	Trial: 33	10369046	87	¿ê×Ó	»ð²ñ	ÃÞÇ©	j	j
tjl	.	.	.	.	.	.	.	.	.	.	13	.	.	.	false	false	Message: 3109ms	12.36	187.25	66	3128	898.80	427.60	9	341.50	3063	531.80	380.70	SYNCTIME	3109	.	.	tjl.edf	RIGHT	4410	10373456	Full Trial Period	10369046	33	Trial: 33	10369046	87	¿ê×Ó	»ð²ñ	ÃÞÇ©	j	j
tjl	.	.	.	.	129	4408	13	4280	853.10	372.50	14	[1]	2	RECTANGLE_INTERESTAREA	false	false	Message: 4391ms	.	.	.	.	.	.	.	.	.	.	.	KEYBOARD	4391	853.10	372.50	tjl.edf	RIGHT	4410	10373456	Full Trial Period	10369046	33	Trial: 33	10369046	87	¿ê×Ó	»ð²ñ	ÃÞÇ©	j	j
tjl	.	.	.	.	.	.	.	.	.	.	15	.	.	.	false	false	Message: 4459ms	.	.	.	.	.	.	.	.	.	.	.	TRIAL_RESULT 0	4459	.	.	tjl.edf	RIGHT	4410	10373456	Full Trial Period	10369046	33	Trial: 33	10369046	87	¿ê×Ó	»ð²ñ	ÃÞÇ©	j	j
tjl	.	.	.	.	.	.	.	.	.	.	1	.	.	.	false	false	Message: -17ms	.	.	.	.	.	.	.	.	.	.	.	TRIALID 33	-17	.	.	tjl.edf	RIGHT	5315	10379986	Full Trial Period	10374671	34	Trial: 34	10374671	63	Æì¸Ë	ÉþË÷	ÏÉÈËÕÆ	f	f
tjl	.	.	.	.	.	.	.	.	.	.	2	.	.	.	false	false	Message: -1ms	.	.	.	.	.	.	.	.	.	.	.	RECCFG CR 1000 2 0 R	-1	.	.	tjl.edf	RIGHT	5315	10379986	Full Trial Period	10374671	34	Trial: 34	10374671	63	Æì¸Ë	ÉþË÷	ÏÉÈËÕÆ	f	f
tjl	.	.	.	.	.	.	.	.	.	.	3	.	.	.	false	false	Message: -1ms	.	.	.	.	.	.	.	.	.	.	.	ELCLCFG TOWER	-1	.	.	tjl.edf	RIGHT	5315	10379986	Full Trial Period	10374671	34	Trial: 34	10374671	63	Æì¸Ë	ÉþË÷	ÏÉÈËÕÆ	f	f
tjl	.	.	.	.	.	.	.	.	.	.	4	.	.	.	false	false	Message: -1ms	.	.	.	.	.	.	.	.	.	.	.	GAZE_COORDS 0.00 0.00 1023.00 767.00	-1	.	.	tjl.edf	RIGHT	5315	10379986	Full Trial Period	10374671	34	Trial: 34	10374671	63	Æì¸Ë	ÉþË÷	ÏÉÈËÕÆ	f	f
tjl	.	.	.	.	.	.	.	.	.	.	5	.	.	.	false	false	Message: -1ms	.	.	.	.	.	.	.	.	.	.	.	THRESHOLDS R 101 219	-1	.	.	tjl.edf	RIGHT	5315	10379986	Full Trial Period	10374671	34	Trial: 34	10374671	63	Æì¸Ë	ÉþË÷	ÏÉÈËÕÆ	f	f
tjl	.	.	.	.	.	.	.	.	.	.	6	.	.	.	false	false	Message: -1ms	.	.	.	.	.	.	.	.	.	.	.	ELCL_PROC CENTROID (3)	-1	.	.	tjl.edf	RIGHT	5315	10379986	Full Trial Period	10374671	34	Trial: 34	10374671	63	Æì¸Ë	ÉþË÷	ÏÉÈËÕÆ	f	f
tjl	.	.	.	.	.	.	.	.	.	.	7	.	.	.	false	false	Message: -1ms	.	.	.	.	.	.	.	.	.	.	.	ELCL_PCR_PARAM 5 3.0	-1	.	.	tjl.edf	RIGHT	5315	10379986	Full Trial Period	10374671	34	Trial: 34	10374671	63	Æì¸Ë	ÉþË÷	ÏÉÈËÕÆ	f	f
tjl	.	.	.	.	.	.	.	.	.	.	8	.	.	.	false	true	Message: 0ms	.	.	.	.	.	.	.	.	.	.	.	!MODE RECORD CR 1000 2 0 R	0	.	.	tjl.edf	RIGHT	5315	10379986	Full Trial Period	10374671	34	Trial: 34	10374671	63	Æì¸Ë	ÉþË÷	ÏÉÈËÕÆ	f	f
tjl	.	.	.	.	264	270	1	7	148.20	379.90	9	.	.	.	false	false	Message: 41ms	.	.	.	.	.	.	.	.	.	.	.	SYNCTIME	41	148.20	379.90	tjl.edf	RIGHT	5315	10379986	Full Trial Period	10374671	34	Trial: 34	10374671	63	Æì¸Ë	ÉþË÷	ÏÉÈËÕÆ	f	f
tjl	.	.	.	.	.	.	.	.	.	.	10	.	.	.	false	false	Message: 2302ms	8.40	31.71	265	2314	434.30	434.30	6	733.40	2050	196.30	360.50	INVISIBLE_BOUNDARY[1]	2302	.	.	tjl.edf	RIGHT	5315	10379986	Full Trial Period	10374671	34	Trial: 34	10374671	63	Æì¸Ë	ÉþË÷	ÏÉÈËÕÆ	f	f
tjl	.	.	.	.	.	.	.	.	.	.	11	.	.	.	false	false	Message: 2308ms	8.40	31.71	265	2314	434.30	434.30	6	733.40	2050	196.30	360.50	SYNCTIME	2308	.	.	tjl.edf	RIGHT	5315	10379986	Full Trial Period	10374671	34	Trial: 34	10374671	63	Æì¸Ë	ÉþË÷	ÏÉÈËÕÆ	f	f
tjl	.	.	.	.	.	.	.	.	.	.	12	.	.	.	false	false	Message: 3720ms	3.89	17.93	217	3922	883.00	458.30	12	646.70	3706	939.20	356.20	INVISIBLE_BOUNDARY[2]	3720	.	.	tjl.edf	RIGHT	5315	10379986	Full Trial Period	10374671	34	Trial: 34	10374671	63	Æì¸Ë	ÉþË÷	ÏÉÈËÕÆ	f	f
tjl	.	.	.	.	.	.	.	.	.	.	13	.	.	.	false	false	Message: 3725ms	3.89	17.93	217	3922	883.00	458.30	12	646.70	3706	939.20	356.20	SYNCTIME	3725	.	.	tjl.edf	RIGHT	5315	10379986	Full Trial Period	10374671	34	Trial: 34	10374671	63	Æì¸Ë	ÉþË÷	ÏÉÈËÕÆ	f	f
tjl	.	.	.	.	72	5313	18	5242	853.50	381.90	14	[1]	2	RECTANGLE_INTERESTAREA	false	false	Message: 5295ms	.	.	.	.	.	.	.	.	.	.	.	KEYBOARD	5295	853.50	381.90	tjl.edf	RIGHT	5315	10379986	Full Trial Period	10374671	34	Trial: 34	10374671	63	Æì¸Ë	ÉþË÷	ÏÉÈËÕÆ	f	f
tjl	.	.	.	.	.	.	.	.	.	.	15	.	.	.	false	false	Message: 5355ms	.	.	.	.	.	.	.	.	.	.	.	TRIAL_RESULT 0	5355	.	.	tjl.edf	RIGHT	5315	10379986	Full Trial Period	10374671	34	Trial: 34	10374671	63	Æì¸Ë	ÉþË÷	ÏÉÈËÕÆ	f	f
tjl	.	.	.	.	.	.	.	.	.	.	1	.	.	.	false	false	Message: -23ms	.	.	.	.	.	.	.	.	.	.	.	TRIALID 34	-23	.	.	tjl.edf	RIGHT	5974	10387242	Full Trial Period	10381268	35	Trial: 35	10381268	149	·ÊÔí	·¬ÇÑ	ÏãÑÌ	f	f
tjl	.	.	.	.	.	.	.	.	.	.	2	.	.	.	false	false	Message: -1ms	.	.	.	.	.	.	.	.	.	.	.	RECCFG CR 1000 2 0 R	-1	.	.	tjl.edf	RIGHT	5974	10387242	Full Trial Period	10381268	35	Trial: 35	10381268	149	·ÊÔí	·¬ÇÑ	ÏãÑÌ	f	f
tjl	.	.	.	.	.	.	.	.	.	.	3	.	.	.	false	false	Message: -1ms	.	.	.	.	.	.	.	.	.	.	.	ELCLCFG TOWER	-1	.	.	tjl.edf	RIGHT	5974	10387242	Full Trial Period	10381268	35	Trial: 35	10381268	149	·ÊÔí	·¬ÇÑ	ÏãÑÌ	f	f
tjl	.	.	.	.	.	.	.	.	.	.	4	.	.	.	false	false	Message: -1ms	.	.	.	.	.	.	.	.	.	.	.	GAZE_COORDS 0.00 0.00 1023.00 767.00	-1	.	.	tjl.edf	RIGHT	5974	10387242	Full Trial Period	10381268	35	Trial: 35	10381268	149	·ÊÔí	·¬ÇÑ	ÏãÑÌ	f	f
tjl	.	.	.	.	.	.	.	.	.	.	5	.	.	.	false	false	Message: -1ms	.	.	.	.	.	.	.	.	.	.	.	THRESHOLDS R 101 219	-1	.	.	tjl.edf	RIGHT	5974	10387242	Full Trial Period	10381268	35	Trial: 35	10381268	149	·ÊÔí	·¬ÇÑ	ÏãÑÌ	f	f
tjl	.	.	.	.	.	.	.	.	.	.	6	.	.	.	false	false	Message: -1ms	.	.	.	.	.	.	.	.	.	.	.	ELCL_PROC CENTROID (3)	-1	.	.	tjl.edf	RIGHT	5974	10387242	Full Trial Period	10381268	35	Trial: 35	10381268	149	·ÊÔí	·¬ÇÑ	ÏãÑÌ	f	f
tjl	.	.	.	.	.	.	.	.	.	.	7	.	.	.	false	false	Message: -1ms	.	.	.	.	.	.	.	.	.	.	.	ELCL_PCR_PARAM 5 3.0	-1	.	.	tjl.edf	RIGHT	5974	10387242	Full Trial Period	10381268	35	Trial: 35	10381268	149	·ÊÔí	·¬ÇÑ	ÏãÑÌ	f	f
tjl	.	.	.	.	.	.	.	.	.	.	8	.	.	.	false	true	Message: 0ms	.	.	.	.	.	.	.	.	.	.	.	!MODE RECORD CR 1000 2 0 R	0	.	.	tjl.edf	RIGHT	5974	10387242	Full Trial Period	10381268	35	Trial: 35	10381268	149	·ÊÔí	·¬ÇÑ	ÏãÑÌ	f	f
tjl	.	.	.	.	734	740	1	7	161.60	381.00	9	.	.	.	false	false	Message: 51ms	.	.	.	.	.	.	.	.	.	.	.	SYNCTIME	51	161.60	381.00	tjl.edf	RIGHT	5974	10387242	Full Trial Period	10381268	35	Trial: 35	10381268	149	·ÊÔí	·¬ÇÑ	ÏãÑÌ	f	f
tjl	.	.	.	.	.	.	.	.	.	.	10	.	.	.	false	false	Message: 2683ms	11.68	36.72	318	2933	472.60	517.50	7	404.60	2616	166.30	351.20	INVISIBLE_BOUNDARY[1]	2683	.	.	tjl.edf	RIGHT	5974	10387242	Full Trial Period	10381268	35	Trial: 35	10381268	149	·ÊÔí	·¬ÇÑ	ÏãÑÌ	f	f
tjl	185	2868	2	2684	.	.	.	.	.	.	11	.	.	.	false	false	Message: 2693ms	11.68	36.72	318	2933	472.60	517.50	7	404.60	2616	166.30	351.20	SYNCTIME	2693	.	.	tjl.edf	RIGHT	5974	10387242	Full Trial Period	10381268	35	Trial: 35	10381268	149	·ÊÔí	·¬ÇÑ	ÏãÑÌ	f	f
tjl	.	.	.	.	.	.	.	.	.	.	12	.	.	.	false	false	Message: 4104ms	11.92	165.50	72	4131	885.30	428.40	11	320.70	4060	534.60	370.30	INVISIBLE_BOUNDARY[2]	4104	.	.	tjl.edf	RIGHT	5974	10387242	Full Trial Period	10381268	35	Trial: 35	10381268	149	·ÊÔí	·¬ÇÑ	ÏãÑÌ	f	f
tjl	.	.	.	.	.	.	.	.	.	.	13	.	.	.	false	false	Message: 4110ms	11.92	165.50	72	4131	885.30	428.40	11	320.70	4060	534.60	370.30	SYNCTIME	4110	.	.	tjl.edf	RIGHT	5974	10387242	Full Trial Period	10381268	35	Trial: 35	10381268	149	·ÊÔí	·¬ÇÑ	ÏãÑÌ	f	f
tjl	.	.	.	.	.	.	.	.	.	.	14	.	.	.	false	false	Message: 5955ms	14.25	197.91	72	5972	242.20	388.20	19	322.90	5901	280.60	-15.50	KEYBOARD	5955	.	.	tjl.edf	RIGHT	5974	10387242	Full Trial Period	10381268	35	Trial: 35	10381268	149	·ÊÔí	·¬ÇÑ	ÏãÑÌ	f	f
tjl	.	.	.	.	.	.	.	.	.	.	15	.	.	.	false	false	Message: 6019ms	.	.	.	.	.	.	.	.	.	.	.	TRIAL_RESULT 0	6019	.	.	tjl.edf	RIGHT	5974	10387242	Full Trial Period	10381268	35	Trial: 35	10381268	149	·ÊÔí	·¬ÇÑ	ÏãÑÌ	f	f
tjl	.	.	.	.	.	.	.	.	.	.	1	.	.	.	false	false	Message: -16ms	.	.	.	.	.	.	.	.	.	.	.	TRIALID 35	-16	.	.	tjl.edf	RIGHT	5839	10394091	Full Trial Period	10388252	36	Trial: 36	10388252	49	¿ã×Ó	Ç¯×Ó	¶ú¶ä	j	f
tjl	.	.	.	.	.	.	.	.	.	.	2	.	.	.	false	false	Message: -1ms	.	.	.	.	.	.	.	.	.	.	.	RECCFG CR 1000 2 0 R	-1	.	.	tjl.edf	RIGHT	5839	10394091	Full Trial Period	10388252	36	Trial: 36	10388252	49	¿ã×Ó	Ç¯×Ó	¶ú¶ä	j	f
tjl	.	.	.	.	.	.	.	.	.	.	3	.	.	.	false	false	Message: -1ms	.	.	.	.	.	.	.	.	.	.	.	ELCLCFG TOWER	-1	.	.	tjl.edf	RIGHT	5839	10394091	Full Trial Period	10388252	36	Trial: 36	10388252	49	¿ã×Ó	Ç¯×Ó	¶ú¶ä	j	f
tjl	.	.	.	.	.	.	.	.	.	.	4	.	.	.	false	false	Message: -1ms	.	.	.	.	.	.	.	.	.	.	.	GAZE_COORDS 0.00 0.00 1023.00 767.00	-1	.	.	tjl.edf	RIGHT	5839	10394091	Full Trial Period	10388252	36	Trial: 36	10388252	49	¿ã×Ó	Ç¯×Ó	¶ú¶ä	j	f
tjl	.	.	.	.	.	.	.	.	.	.	5	.	.	.	false	false	Message: -1ms	.	.	.	.	.	.	.	.	.	.	.	THRESHOLDS R 101 219	-1	.	.	tjl.edf	RIGHT	5839	10394091	Full Trial Period	10388252	36	Trial: 36	10388252	49	¿ã×Ó	Ç¯×Ó	¶ú¶ä	j	f
tjl	.	.	.	.	.	.	.	.	.	.	6	.	.	.	false	false	Message: -1ms	.	.	.	.	.	.	.	.	.	.	.	ELCL_PROC CENTROID (3)	-1	.	.	tjl.edf	RIGHT	5839	10394091	Full Trial Period	10388252	36	Trial: 36	10388252	49	¿ã×Ó	Ç¯×Ó	¶ú¶ä	j	f
tjl	.	.	.	.	.	.	.	.	.	.	7	.	.	.	false	false	Message: -1ms	.	.	.	.	.	.	.	.	.	.	.	ELCL_PCR_PARAM 5 3.0	-1	.	.	tjl.edf	RIGHT	5839	10394091	Full Trial Period	10388252	36	Trial: 36	10388252	49	¿ã×Ó	Ç¯×Ó	¶ú¶ä	j	f
tjl	.	.	.	.	.	.	.	.	.	.	8	.	.	.	false	true	Message: 0ms	.	.	.	.	.	.	.	.	.	.	.	!MODE RECORD CR 1000 2 0 R	0	.	.	tjl.edf	RIGHT	5839	10394091	Full Trial Period	10388252	36	Trial: 36	10388252	49	¿ã×Ó	Ç¯×Ó	¶ú¶ä	j	f
tjl	.	.	.	.	710	716	1	7	138.90	369.40	9	.	.	.	false	false	Message: 41ms	.	.	.	.	.	.	.	.	.	.	.	SYNCTIME	41	138.90	369.40	tjl.edf	RIGHT	5839	10394091	Full Trial Period	10388252	36	Trial: 36	10388252	49	¿ã×Ó	Ç¯×Ó	¶ú¶ä	j	f
tjl	.	.	.	.	.	.	.	.	.	.	10	.	.	.	false	false	Message: 2613ms	1.84	7.36	250	2847	514.50	415.50	7	622.60	2598	507.20	363.00	INVISIBLE_BOUNDARY[1]	2613	.	.	tjl.edf	RIGHT	5839	10394091	Full Trial Period	10388252	36	Trial: 36	10388252	49	¿ã×Ó	Ç¯×Ó	¶ú¶ä	j	f
tjl	.	.	.	.	.	.	.	.	.	.	11	.	.	.	false	false	Message: 2617ms	1.84	7.36	250	2847	514.50	415.50	7	622.60	2598	507.20	363.00	SYNCTIME	2617	.	.	tjl.edf	RIGHT	5839	10394091	Full Trial Period	10388252	36	Trial: 36	10388252	49	¿ã×Ó	Ç¯×Ó	¶ú¶ä	j	f
tjl	.	.	.	.	.	.	.	.	.	.	12	.	.	.	false	false	Message: 4322ms	3.60	14.40	250	4559	861.50	395.40	11	699.20	4310	967.70	364.80	INVISIBLE_BOUNDARY[2]	4322	.	.	tjl.edf	RIGHT	5839	10394091	Full Trial Period	10388252	36	Trial: 36	10388252	49	¿ã×Ó	Ç¯×Ó	¶ú¶ä	j	f
tjl	.	.	.	.	.	.	.	.	.	.	13	.	.	.	false	false	Message: 4333ms	3.60	14.40	250	4559	861.50	395.40	11	699.20	4310	967.70	364.80	SYNCTIME	4333	.	.	tjl.edf	RIGHT	5839	10394091	Full Trial Period	10388252	36	Trial: 36	10388252	49	¿ã×Ó	Ç¯×Ó	¶ú¶ä	j	f
tjl	.	.	.	.	.	.	.	.	.	.	14	.	.	.	false	false	Message: 5820ms	22.56	363.80	62	5837	824.70	372.90	16	549.90	5776	147.90	309.00	KEYBOARD	5820	.	.	tjl.edf	RIGHT	5839	10394091	Full Trial Period	10388252	36	Trial: 36	10388252	49	¿ã×Ó	Ç¯×Ó	¶ú¶ä	j	f
tjl	.	.	.	.	.	.	.	.	.	.	15	.	.	.	false	false	Message: 5882ms	.	.	.	.	.	.	.	.	.	.	.	TRIAL_RESULT 0	5882	.	.	tjl.edf	RIGHT	5839	10394091	Full Trial Period	10388252	36	Trial: 36	10388252	49	¿ã×Ó	Ç¯×Ó	¶ú¶ä	j	f
tjl	.	.	.	.	.	.	.	.	.	.	1	.	.	.	false	false	Message: -16ms	.	.	.	.	.	.	.	.	.	.	.	TRIALID 36	-16	.	.	tjl.edf	RIGHT	5875	10401667	Full Trial Period	10395792	37	Trial: 37	10395792	110	±ÊÍ²	¿óÈªË®	°ôÇò¹÷	j	j
tjl	.	.	.	.	.	.	.	.	.	.	2	.	.	.	false	false	Message: -1ms	.	.	.	.	.	.	.	.	.	.	.	RECCFG CR 1000 2 0 R	-1	.	.	tjl.edf	RIGHT	5875	10401667	Full Trial Period	10395792	37	Trial: 37	10395792	110	±ÊÍ²	¿óÈªË®	°ôÇò¹÷	j	j
tjl	.	.	.	.	.	.	.	.	.	.	3	.	.	.	false	false	Message: -1ms	.	.	.	.	.	.	.	.	.	.	.	ELCLCFG TOWER	-1	.	.	tjl.edf	RIGHT	5875	10401667	Full Trial Period	10395792	37	Trial: 37	10395792	110	±ÊÍ²	¿óÈªË®	°ôÇò¹÷	j	j
tjl	.	.	.	.	.	.	.	.	.	.	4	.	.	.	false	false	Message: -1ms	.	.	.	.	.	.	.	.	.	.	.	GAZE_COORDS 0.00 0.00 1023.00 767.00	-1	.	.	tjl.edf	RIGHT	5875	10401667	Full Trial Period	10395792	37	Trial: 37	10395792	110	±ÊÍ²	¿óÈªË®	°ôÇò¹÷	j	j
tjl	.	.	.	.	.	.	.	.	.	.	5	.	.	.	false	false	Message: -1ms	.	.	.	.	.	.	.	.	.	.	.	THRESHOLDS R 101 219	-1	.	.	tjl.edf	RIGHT	5875	10401667	Full Trial Period	10395792	37	Trial: 37	10395792	110	±ÊÍ²	¿óÈªË®	°ôÇò¹÷	j	j
tjl	.	.	.	.	.	.	.	.	.	.	6	.	.	.	false	false	Message: -1ms	.	.	.	.	.	.	.	.	.	.	.	ELCL_PROC CENTROID (3)	-1	.	.	tjl.edf	RIGHT	5875	10401667	Full Trial Period	10395792	37	Trial: 37	10395792	110	±ÊÍ²	¿óÈªË®	°ôÇò¹÷	j	j
tjl	.	.	.	.	.	.	.	.	.	.	7	.	.	.	false	false	Message: -1ms	.	.	.	.	.	.	.	.	.	.	.	ELCL_PCR_PARAM 5 3.0	-1	.	.	tjl.edf	RIGHT	5875	10401667	Full Trial Period	10395792	37	Trial: 37	10395792	110	±ÊÍ²	¿óÈªË®	°ôÇò¹÷	j	j
tjl	.	.	.	.	.	.	.	.	.	.	8	.	.	.	false	true	Message: 0ms	.	.	.	.	.	.	.	.	.	.	.	!MODE RECORD CR 1000 2 0 R	0	.	.	tjl.edf	RIGHT	5875	10401667	Full Trial Period	10395792	37	Trial: 37	10395792	110	±ÊÍ²	¿óÈªË®	°ôÇò¹÷	j	j
tjl	.	.	.	.	.	.	.	.	.	.	9	.	.	.	false	false	Message: 42ms	2.28	7.50	304	327	149.60	440.60	1	745.60	24	162.40	374.40	SYNCTIME	42	.	.	tjl.edf	RIGHT	5875	10401667	Full Trial Period	10395792	37	Trial: 37	10395792	110	±ÊÍ²	¿óÈªË®	°ôÇò¹÷	j	j
tjl	.	.	.	.	.	.	.	.	.	.	10	.	.	.	false	false	Message: 914ms	11.21	207.55	54	932	495.10	475.50	3	342.20	879	177.00	373.60	INVISIBLE_BOUNDARY[1]	914	.	.	tjl.edf	RIGHT	5875	10401667	Full Trial Period	10395792	37	Trial: 37	10395792	110	±ÊÍ²	¿óÈªË®	°ôÇò¹÷	j	j
tjl	.	.	.	.	.	.	.	.	.	.	11	.	.	.	false	false	Message: 925ms	11.21	207.55	54	932	495.10	475.50	3	342.20	879	177.00	373.60	SYNCTIME	925	.	.	tjl.edf	RIGHT	5875	10401667	Full Trial Period	10395792	37	Trial: 37	10395792	110	±ÊÍ²	¿óÈªË®	°ôÇò¹÷	j	j
tjl	.	.	.	.	.	.	.	.	.	.	12	.	.	.	false	false	Message: 2554ms	11.97	45.51	263	2605	870.70	430.60	8	491.80	2343	519.70	368.60	INVISIBLE_BOUNDARY[2]	2554	.	.	tjl.edf	RIGHT	5875	10401667	Full Trial Period	10395792	37	Trial: 37	10395792	110	±ÊÍ²	¿óÈªË®	°ôÇò¹÷	j	j
tjl	.	.	.	.	.	.	.	.	.	.	13	.	.	.	false	false	Message: 2558ms	11.97	45.51	263	2605	870.70	430.60	8	491.80	2343	519.70	368.60	SYNCTIME	2558	.	.	tjl.edf	RIGHT	5875	10401667	Full Trial Period	10395792	37	Trial: 37	10395792	110	±ÊÍ²	¿óÈªË®	°ôÇò¹÷	j	j
tjl	.	.	.	.	39	5873	19	5835	871.10	354.30	14	.	.	.	false	false	Message: 5857ms	.	.	.	.	.	.	.	.	.	.	.	KEYBOARD	5857	871.10	354.30	tjl.edf	RIGHT	5875	10401667	Full Trial Period	10395792	37	Trial: 37	10395792	110	±ÊÍ²	¿óÈªË®	°ôÇò¹÷	j	j
tjl	.	.	.	.	.	.	.	.	.	.	15	.	.	.	false	false	Message: 5921ms	.	.	.	.	.	.	.	.	.	.	.	TRIAL_RESULT 0	5921	.	.	tjl.edf	RIGHT	5875	10401667	Full Trial Period	10395792	37	Trial: 37	10395792	110	±ÊÍ²	¿óÈªË®	°ôÇò¹÷	j	j
tjl	.	.	.	.	.	.	.	.	.	.	1	.	.	.	false	false	Message: -16ms	.	.	.	.	.	.	.	.	.	.	.	TRIALID 37	-16	.	.	tjl.edf	RIGHT	5612	10408619	Full Trial Period	10403007	38	Trial: 38	10403007	126	µÆÁý	èÖ×Ó	ÑÀ¸à	f	f
tjl	.	.	.	.	.	.	.	.	.	.	2	.	.	.	false	false	Message: -1ms	.	.	.	.	.	.	.	.	.	.	.	RECCFG CR 1000 2 0 R	-1	.	.	tjl.edf	RIGHT	5612	10408619	Full Trial Period	10403007	38	Trial: 38	10403007	126	µÆÁý	èÖ×Ó	ÑÀ¸à	f	f
tjl	.	.	.	.	.	.	.	.	.	.	3	.	.	.	false	false	Message: -1ms	.	.	.	.	.	.	.	.	.	.	.	ELCLCFG TOWER	-1	.	.	tjl.edf	RIGHT	5612	10408619	Full Trial Period	10403007	38	Trial: 38	10403007	126	µÆÁý	èÖ×Ó	ÑÀ¸à	f	f
tjl	.	.	.	.	.	.	.	.	.	.	4	.	.	.	false	false	Message: -1ms	.	.	.	.	.	.	.	.	.	.	.	GAZE_COORDS 0.00 0.00 1023.00 767.00	-1	.	.	tjl.edf	RIGHT	5612	10408619	Full Trial Period	10403007	38	Trial: 38	10403007	126	µÆÁý	èÖ×Ó	ÑÀ¸à	f	f
tjl	.	.	.	.	.	.	.	.	.	.	5	.	.	.	false	false	Message: -1ms	.	.	.	.	.	.	.	.	.	.	.	THRESHOLDS R 101 219	-1	.	.	tjl.edf	RIGHT	5612	10408619	Full Trial Period	10403007	38	Trial: 38	10403007	126	µÆÁý	èÖ×Ó	ÑÀ¸à	f	f
tjl	.	.	.	.	.	.	.	.	.	.	6	.	.	.	false	false	Message: -1ms	.	.	.	.	.	.	.	.	.	.	.	ELCL_PROC CENTROID (3)	-1	.	.	tjl.edf	RIGHT	5612	10408619	Full Trial Period	10403007	38	Trial: 38	10403007	126	µÆÁý	èÖ×Ó	ÑÀ¸à	f	f
tjl	.	.	.	.	.	.	.	.	.	.	7	.	.	.	false	false	Message: -1ms	.	.	.	.	.	.	.	.	.	.	.	ELCL_PCR_PARAM 5 3.0	-1	.	.	tjl.edf	RIGHT	5612	10408619	Full Trial Period	10403007	38	Trial: 38	10403007	126	µÆÁý	èÖ×Ó	ÑÀ¸à	f	f
tjl	.	.	.	.	.	.	.	.	.	.	8	.	.	.	false	true	Message: 0ms	.	.	.	.	.	.	.	.	.	.	.	!MODE RECORD CR 1000 2 0 R	0	.	.	tjl.edf	RIGHT	5612	10408619	Full Trial Period	10403007	38	Trial: 38	10403007	126	µÆÁý	èÖ×Ó	ÑÀ¸à	f	f
tjl	.	.	.	.	312	318	1	7	149.10	376.80	9	.	.	.	false	false	Message: 42ms	.	.	.	.	.	.	.	.	.	.	.	SYNCTIME	42	149.10	376.80	tjl.edf	RIGHT	5612	10408619	Full Trial Period	10403007	38	Trial: 38	10403007	126	µÆÁý	èÖ×Ó	ÑÀ¸à	f	f
tjl	.	.	.	.	.	.	.	.	.	.	10	.	.	.	false	false	Message: 1945ms	10.48	37.57	279	2000	485.80	394.50	3	708.60	1722	176.30	366.70	INVISIBLE_BOUNDARY[1]	1945	.	.	tjl.edf	RIGHT	5612	10408619	Full Trial Period	10403007	38	Trial: 38	10403007	126	µÆÁý	èÖ×Ó	ÑÀ¸à	f	f
tjl	.	.	.	.	.	.	.	.	.	.	11	.	.	.	false	false	Message: 1951ms	10.48	37.57	279	2000	485.80	394.50	3	708.60	1722	176.30	366.70	SYNCTIME	1951	.	.	tjl.edf	RIGHT	5612	10408619	Full Trial Period	10403007	38	Trial: 38	10403007	126	µÆÁý	èÖ×Ó	ÑÀ¸à	f	f
tjl	.	.	.	.	.	.	.	.	.	.	12	.	.	.	false	false	Message: 4081ms	12.85	44.92	286	4279	895.80	401.10	15	712.30	3994	513.80	367.80	INVISIBLE_BOUNDARY[2]	4081	.	.	tjl.edf	RIGHT	5612	10408619	Full Trial Period	10403007	38	Trial: 38	10403007	126	µÆÁý	èÖ×Ó	ÑÀ¸à	f	f
tjl	.	.	.	.	.	.	.	.	.	.	13	.	.	.	false	false	Message: 4092ms	12.85	44.92	286	4279	895.80	401.10	15	712.30	3994	513.80	367.80	SYNCTIME	4092	.	.	tjl.edf	RIGHT	5612	10408619	Full Trial Period	10403007	38	Trial: 38	10403007	126	µÆÁý	èÖ×Ó	ÑÀ¸à	f	f
tjl	.	.	.	.	106	5610	20	5505	339.90	410.40	14	.	.	.	false	false	Message: 5593ms	.	.	.	.	.	.	.	.	.	.	.	KEYBOARD	5593	339.90	410.40	tjl.edf	RIGHT	5612	10408619	Full Trial Period	10403007	38	Trial: 38	10403007	126	µÆÁý	èÖ×Ó	ÑÀ¸à	f	f
tjl	.	.	.	.	.	.	.	.	.	.	15	.	.	.	false	false	Message: 5659ms	.	.	.	.	.	.	.	.	.	.	.	TRIAL_RESULT 0	5659	.	.	tjl.edf	RIGHT	5612	10408619	Full Trial Period	10403007	38	Trial: 38	10403007	126	µÆÁý	èÖ×Ó	ÑÀ¸à	f	f
tjl	.	.	.	.	.	.	.	.	.	.	1	.	.	.	false	false	Message: -15ms	.	.	.	.	.	.	.	.	.	.	.	TRIALID 38	-15	.	.	tjl.edf	RIGHT	4442	10414156	Full Trial Period	10409714	39	Trial: 39	10409714	17	ÁïÁïÇò	·Éµú	ÅûÈø	j	j
tjl	.	.	.	.	.	.	.	.	.	.	2	.	.	.	false	false	Message: -1ms	.	.	.	.	.	.	.	.	.	.	.	RECCFG CR 1000 2 0 R	-1	.	.	tjl.edf	RIGHT	4442	10414156	Full Trial Period	10409714	39	Trial: 39	10409714	17	ÁïÁïÇò	·Éµú	ÅûÈø	j	j
tjl	.	.	.	.	.	.	.	.	.	.	3	.	.	.	false	false	Message: -1ms	.	.	.	.	.	.	.	.	.	.	.	ELCLCFG TOWER	-1	.	.	tjl.edf	RIGHT	4442	10414156	Full Trial Period	10409714	39	Trial: 39	10409714	17	ÁïÁïÇò	·Éµú	ÅûÈø	j	j
tjl	.	.	.	.	.	.	.	.	.	.	4	.	.	.	false	false	Message: -1ms	.	.	.	.	.	.	.	.	.	.	.	GAZE_COORDS 0.00 0.00 1023.00 767.00	-1	.	.	tjl.edf	RIGHT	4442	10414156	Full Trial Period	10409714	39	Trial: 39	10409714	17	ÁïÁïÇò	·Éµú	ÅûÈø	j	j
tjl	.	.	.	.	.	.	.	.	.	.	5	.	.	.	false	false	Message: -1ms	.	.	.	.	.	.	.	.	.	.	.	THRESHOLDS R 101 219	-1	.	.	tjl.edf	RIGHT	4442	10414156	Full Trial Period	10409714	39	Trial: 39	10409714	17	ÁïÁïÇò	·Éµú	ÅûÈø	j	j
tjl	.	.	.	.	.	.	.	.	.	.	6	.	.	.	false	false	Message: -1ms	.	.	.	.	.	.	.	.	.	.	.	ELCL_PROC CENTROID (3)	-1	.	.	tjl.edf	RIGHT	4442	10414156	Full Trial Period	10409714	39	Trial: 39	10409714	17	ÁïÁïÇò	·Éµú	ÅûÈø	j	j
tjl	.	.	.	.	.	.	.	.	.	.	7	.	.	.	false	false	Message: -1ms	.	.	.	.	.	.	.	.	.	.	.	ELCL_PCR_PARAM 5 3.0	-1	.	.	tjl.edf	RIGHT	4442	10414156	Full Trial Period	10409714	39	Trial: 39	10409714	17	ÁïÁïÇò	·Éµú	ÅûÈø	j	j
tjl	.	.	.	.	.	.	.	.	.	.	8	.	.	.	false	true	Message: 0ms	.	.	.	.	.	.	.	.	.	.	.	!MODE RECORD CR 1000 2 0 R	0	.	.	tjl.edf	RIGHT	4442	10414156	Full Trial Period	10409714	39	Trial: 39	10409714	17	ÁïÁïÇò	·Éµú	ÅûÈø	j	j
tjl	.	.	.	.	370	376	1	7	153.70	375.40	9	.	.	.	false	false	Message: 51ms	.	.	.	.	.	.	.	.	.	.	.	SYNCTIME	51	153.70	375.40	tjl.edf	RIGHT	4442	10414156	Full Trial Period	10409714	39	Trial: 39	10409714	17	ÁïÁïÇò	·Éµú	ÅûÈø	j	j
tjl	.	.	.	.	.	.	.	.	.	.	10	.	.	.	false	false	Message: 1849ms	0.90	4.34	207	2039	517.90	375.10	4	634.60	1833	498.40	358.00	INVISIBLE_BOUNDARY[1]	1849	.	.	tjl.edf	RIGHT	4442	10414156	Full Trial Period	10409714	39	Trial: 39	10409714	17	ÁïÁïÇò	·Éµú	ÅûÈø	j	j
tjl	.	.	.	.	.	.	.	.	.	.	11	.	.	.	false	false	Message: 1859ms	0.90	4.34	207	2039	517.90	375.10	4	634.60	1833	498.40	358.00	SYNCTIME	1859	.	.	tjl.edf	RIGHT	4442	10414156	Full Trial Period	10409714	39	Trial: 39	10409714	17	ÁïÁïÇò	·Éµú	ÅûÈø	j	j
tjl	.	.	.	.	.	.	.	.	.	.	12	.	.	.	false	false	Message: 3477ms	21.96	85.44	257	3507	846.30	393.10	10	644.40	3251	255.50	125.20	INVISIBLE_BOUNDARY[2]	3477	.	.	tjl.edf	RIGHT	4442	10414156	Full Trial Period	10409714	39	Trial: 39	10409714	17	ÁïÁïÇò	·Éµú	ÅûÈø	j	j
tjl	.	.	.	.	.	.	.	.	.	.	13	.	.	.	false	false	Message: 3484ms	21.96	85.44	257	3507	846.30	393.10	10	644.40	3251	255.50	125.20	SYNCTIME	3484	.	.	tjl.edf	RIGHT	4442	10414156	Full Trial Period	10409714	39	Trial: 39	10409714	17	ÁïÁïÇò	·Éµú	ÅûÈø	j	j
tjl	.	.	.	.	122	4440	14	4319	844.40	364.80	14	.	.	.	false	false	Message: 4424ms	.	.	.	.	.	.	.	.	.	.	.	KEYBOARD	4424	844.40	364.80	tjl.edf	RIGHT	4442	10414156	Full Trial Period	10409714	39	Trial: 39	10409714	17	ÁïÁïÇò	·Éµú	ÅûÈø	j	j
tjl	.	.	.	.	.	.	.	.	.	.	15	.	.	.	false	false	Message: 4488ms	.	.	.	.	.	.	.	.	.	.	.	TRIAL_RESULT 0	4488	.	.	tjl.edf	RIGHT	4442	10414156	Full Trial Period	10409714	39	Trial: 39	10409714	17	ÁïÁïÇò	·Éµú	ÅûÈø	j	j
tjl	.	.	.	.	.	.	.	.	.	.	1	.	.	.	false	false	Message: -16ms	.	.	.	.	.	.	.	.	.	.	.	TRIALID 39	-16	.	.	tjl.edf	RIGHT	5661	10421125	Full Trial Period	10415464	40	Trial: 40	10415464	28	Ð¡Ïª	Éß	éÙ×Ó	f	f
tjl	.	.	.	.	.	.	.	.	.	.	2	.	.	.	false	false	Message: -1ms	.	.	.	.	.	.	.	.	.	.	.	RECCFG CR 1000 2 0 R	-1	.	.	tjl.edf	RIGHT	5661	10421125	Full Trial Period	10415464	40	Trial: 40	10415464	28	Ð¡Ïª	Éß	éÙ×Ó	f	f
tjl	.	.	.	.	.	.	.	.	.	.	3	.	.	.	false	false	Message: -1ms	.	.	.	.	.	.	.	.	.	.	.	ELCLCFG TOWER	-1	.	.	tjl.edf	RIGHT	5661	10421125	Full Trial Period	10415464	40	Trial: 40	10415464	28	Ð¡Ïª	Éß	éÙ×Ó	f	f
tjl	.	.	.	.	.	.	.	.	.	.	4	.	.	.	false	false	Message: -1ms	.	.	.	.	.	.	.	.	.	.	.	GAZE_COORDS 0.00 0.00 1023.00 767.00	-1	.	.	tjl.edf	RIGHT	5661	10421125	Full Trial Period	10415464	40	Trial: 40	10415464	28	Ð¡Ïª	Éß	éÙ×Ó	f	f
tjl	.	.	.	.	.	.	.	.	.	.	5	.	.	.	false	false	Message: -1ms	.	.	.	.	.	.	.	.	.	.	.	THRESHOLDS R 101 219	-1	.	.	tjl.edf	RIGHT	5661	10421125	Full Trial Period	10415464	40	Trial: 40	10415464	28	Ð¡Ïª	Éß	éÙ×Ó	f	f
tjl	.	.	.	.	.	.	.	.	.	.	6	.	.	.	false	false	Message: -1ms	.	.	.	.	.	.	.	.	.	.	.	ELCL_PROC CENTROID (3)	-1	.	.	tjl.edf	RIGHT	5661	10421125	Full Trial Period	10415464	40	Trial: 40	10415464	28	Ð¡Ïª	Éß	éÙ×Ó	f	f
tjl	.	.	.	.	.	.	.	.	.	.	7	.	.	.	false	false	Message: -1ms	.	.	.	.	.	.	.	.	.	.	.	ELCL_PCR_PARAM 5 3.0	-1	.	.	tjl.edf	RIGHT	5661	10421125	Full Trial Period	10415464	40	Trial: 40	10415464	28	Ð¡Ïª	Éß	éÙ×Ó	f	f
tjl	.	.	.	.	.	.	.	.	.	.	8	.	.	.	false	true	Message: 0ms	.	.	.	.	.	.	.	.	.	.	.	!MODE RECORD CR 1000 2 0 R	0	.	.	tjl.edf	RIGHT	5661	10421125	Full Trial Period	10415464	40	Trial: 40	10415464	28	Ð¡Ïª	Éß	éÙ×Ó	f	f
tjl	.	.	.	.	53	59	1	7	152.10	375.90	9	.	.	.	false	false	Message: 51ms	.	.	.	.	.	.	.	.	.	.	.	SYNCTIME	51	152.10	375.90	tjl.edf	RIGHT	5661	10421125	Full Trial Period	10415464	40	Trial: 40	10415464	28	Ð¡Ïª	Éß	éÙ×Ó	f	f
tjl	.	.	.	.	.	.	.	.	.	.	10	.	.	.	false	false	Message: 1266ms	0.85	3.26	260	1512	494.00	385.80	3	533.40	1253	499.20	362.10	INVISIBLE_BOUNDARY[1]	1266	.	.	tjl.edf	RIGHT	5661	10421125	Full Trial Period	10415464	40	Trial: 40	10415464	28	Ð¡Ïª	Éß	éÙ×Ó	f	f
tjl	.	.	.	.	.	.	.	.	.	.	11	.	.	.	false	false	Message: 1276ms	0.85	3.26	260	1512	494.00	385.80	3	533.40	1253	499.20	362.10	SYNCTIME	1276	.	.	tjl.edf	RIGHT	5661	10421125	Full Trial Period	10415464	40	Trial: 40	10415464	28	Ð¡Ïª	Éß	éÙ×Ó	f	f
tjl	.	.	.	.	.	.	.	.	.	.	12	.	.	.	false	false	Message: 2263ms	9.09	65.86	138	2323	766.60	440.00	5	341.70	2186	510.30	362.50	INVISIBLE_BOUNDARY[2]	2263	.	.	tjl.edf	RIGHT	5661	10421125	Full Trial Period	10415464	40	Trial: 40	10415464	28	Ð¡Ïª	Éß	éÙ×Ó	f	f
tjl	.	.	.	.	.	.	.	.	.	.	13	.	.	.	false	false	Message: 2267ms	9.09	65.86	138	2323	766.60	440.00	5	341.70	2186	510.30	362.50	SYNCTIME	2267	.	.	tjl.edf	RIGHT	5661	10421125	Full Trial Period	10415464	40	Trial: 40	10415464	28	Ð¡Ïª	Éß	éÙ×Ó	f	f
tjl	.	.	.	.	581	5659	15	5079	513.30	402.70	14	.	.	.	false	false	Message: 5642ms	.	.	.	.	.	.	.	.	.	.	.	KEYBOARD	5642	513.30	402.70	tjl.edf	RIGHT	5661	10421125	Full Trial Period	10415464	40	Trial: 40	10415464	28	Ð¡Ïª	Éß	éÙ×Ó	f	f
tjl	.	.	.	.	.	.	.	.	.	.	15	.	.	.	false	false	Message: 5706ms	.	.	.	.	.	.	.	.	.	.	.	TRIAL_RESULT 0	5706	.	.	tjl.edf	RIGHT	5661	10421125	Full Trial Period	10415464	40	Trial: 40	10415464	28	Ð¡Ïª	Éß	éÙ×Ó	f	f
tjl	.	.	.	.	.	.	.	.	.	.	1	.	.	.	false	false	Message: -15ms	.	.	.	.	.	.	.	.	.	.	.	TRIALID 40	-15	.	.	tjl.edf	RIGHT	4631	10427101	Full Trial Period	10422470	41	Trial: 41	10422470	111	ÃæÌõ	º£´ø	Î§½í	j	j
tjl	.	.	.	.	.	.	.	.	.	.	2	.	.	.	false	false	Message: -1ms	.	.	.	.	.	.	.	.	.	.	.	RECCFG CR 1000 2 0 R	-1	.	.	tjl.edf	RIGHT	4631	10427101	Full Trial Period	10422470	41	Trial: 41	10422470	111	ÃæÌõ	º£´ø	Î§½í	j	j
tjl	.	.	.	.	.	.	.	.	.	.	3	.	.	.	false	false	Message: -1ms	.	.	.	.	.	.	.	.	.	.	.	ELCLCFG TOWER	-1	.	.	tjl.edf	RIGHT	4631	10427101	Full Trial Period	10422470	41	Trial: 41	10422470	111	ÃæÌõ	º£´ø	Î§½í	j	j
tjl	.	.	.	.	.	.	.	.	.	.	4	.	.	.	false	false	Message: -1ms	.	.	.	.	.	.	.	.	.	.	.	GAZE_COORDS 0.00 0.00 1023.00 767.00	-1	.	.	tjl.edf	RIGHT	4631	10427101	Full Trial Period	10422470	41	Trial: 41	10422470	111	ÃæÌõ	º£´ø	Î§½í	j	j
tjl	.	.	.	.	.	.	.	.	.	.	5	.	.	.	false	false	Message: -1ms	.	.	.	.	.	.	.	.	.	.	.	THRESHOLDS R 101 219	-1	.	.	tjl.edf	RIGHT	4631	10427101	Full Trial Period	10422470	41	Trial: 41	10422470	111	ÃæÌõ	º£´ø	Î§½í	j	j
tjl	.	.	.	.	.	.	.	.	.	.	6	.	.	.	false	false	Message: -1ms	.	.	.	.	.	.	.	.	.	.	.	ELCL_PROC CENTROID (3)	-1	.	.	tjl.edf	RIGHT	4631	10427101	Full Trial Period	10422470	41	Trial: 41	10422470	111	ÃæÌõ	º£´ø	Î§½í	j	j
tjl	.	.	.	.	.	.	.	.	.	.	7	.	.	.	false	false	Message: -1ms	.	.	.	.	.	.	.	.	.	.	.	ELCL_PCR_PARAM 5 3.0	-1	.	.	tjl.edf	RIGHT	4631	10427101	Full Trial Period	10422470	41	Trial: 41	10422470	111	ÃæÌõ	º£´ø	Î§½í	j	j
tjl	.	.	.	.	.	.	.	.	.	.	8	.	.	.	false	true	Message: 0ms	.	.	.	.	.	.	.	.	.	.	.	!MODE RECORD CR 1000 2 0 R	0	.	.	tjl.edf	RIGHT	4631	10427101	Full Trial Period	10422470	41	Trial: 41	10422470	111	ÃæÌõ	º£´ø	Î§½í	j	j
tjl	.	.	.	.	311	317	1	7	152.00	376.90	9	.	.	.	false	false	Message: 43ms	.	.	.	.	.	.	.	.	.	.	.	SYNCTIME	43	152.00	376.90	tjl.edf	RIGHT	4631	10427101	Full Trial Period	10422470	41	Trial: 41	10422470	111	ÃæÌõ	º£´ø	Î§½í	j	j
tjl	.	.	.	.	.	.	.	.	.	.	10	.	.	.	false	false	Message: 1618ms	0.84	3.61	232	1830	496.30	353.40	6	596.80	1599	512.90	336.00	INVISIBLE_BOUNDARY[1]	1618	.	.	tjl.edf	RIGHT	4631	10427101	Full Trial Period	10422470	41	Trial: 41	10422470	111	ÃæÌõ	º£´ø	Î§½í	j	j
tjl	.	.	.	.	.	.	.	.	.	.	11	.	.	.	false	false	Message: 1627ms	0.84	3.61	232	1830	496.30	353.40	6	596.80	1599	512.90	336.00	SYNCTIME	1627	.	.	tjl.edf	RIGHT	4631	10427101	Full Trial Period	10422470	41	Trial: 41	10422470	111	ÃæÌõ	º£´ø	Î§½í	j	j
tjl	.	.	.	.	545	3786	13	3242	897.60	381.90	12	[1]	2	RECTANGLE_INTERESTAREA	false	false	Message: 3571ms	.	.	.	.	.	.	.	.	.	.	.	INVISIBLE_BOUNDARY[2]	3571	897.60	381.90	tjl.edf	RIGHT	4631	10427101	Full Trial Period	10422470	41	Trial: 41	10422470	111	ÃæÌõ	º£´ø	Î§½í	j	j
tjl	.	.	.	.	545	3786	13	3242	897.60	381.90	13	[1]	2	RECTANGLE_INTERESTAREA	false	false	Message: 3576ms	.	.	.	.	.	.	.	.	.	.	.	SYNCTIME	3576	897.60	381.90	tjl.edf	RIGHT	4631	10427101	Full Trial Period	10422470	41	Trial: 41	10422470	111	ÃæÌõ	º£´ø	Î§½í	j	j
tjl	.	.	.	.	69	4629	16	4561	878.90	385.40	14	[1]	2	RECTANGLE_INTERESTAREA	false	false	Message: 4613ms	.	.	.	.	.	.	.	.	.	.	.	KEYBOARD	4613	878.90	385.40	tjl.edf	RIGHT	4631	10427101	Full Trial Period	10422470	41	Trial: 41	10422470	111	ÃæÌõ	º£´ø	Î§½í	j	j
tjl	.	.	.	.	.	.	.	.	.	.	15	.	.	.	false	false	Message: 4677ms	.	.	.	.	.	.	.	.	.	.	.	TRIAL_RESULT 0	4677	.	.	tjl.edf	RIGHT	4631	10427101	Full Trial Period	10422470	41	Trial: 41	10422470	111	ÃæÌõ	º£´ø	Î§½í	j	j
tjl	.	.	.	.	.	.	.	.	.	.	1	.	.	.	false	false	Message: -15ms	.	.	.	.	.	.	.	.	.	.	.	TRIALID 41	-15	.	.	tjl.edf	RIGHT	6109	10434445	Full Trial Period	10428336	42	Trial: 42	10428336	88	Ð¬´ø	ÃæÌõ	µçÏß	f	j
tjl	.	.	.	.	.	.	.	.	.	.	2	.	.	.	false	false	Message: -1ms	.	.	.	.	.	.	.	.	.	.	.	RECCFG CR 1000 2 0 R	-1	.	.	tjl.edf	RIGHT	6109	10434445	Full Trial Period	10428336	42	Trial: 42	10428336	88	Ð¬´ø	ÃæÌõ	µçÏß	f	j
tjl	.	.	.	.	.	.	.	.	.	.	3	.	.	.	false	false	Message: -1ms	.	.	.	.	.	.	.	.	.	.	.	ELCLCFG TOWER	-1	.	.	tjl.edf	RIGHT	6109	10434445	Full Trial Period	10428336	42	Trial: 42	10428336	88	Ð¬´ø	ÃæÌõ	µçÏß	f	j
tjl	.	.	.	.	.	.	.	.	.	.	4	.	.	.	false	false	Message: -1ms	.	.	.	.	.	.	.	.	.	.	.	GAZE_COORDS 0.00 0.00 1023.00 767.00	-1	.	.	tjl.edf	RIGHT	6109	10434445	Full Trial Period	10428336	42	Trial: 42	10428336	88	Ð¬´ø	ÃæÌõ	µçÏß	f	j
tjl	.	.	.	.	.	.	.	.	.	.	5	.	.	.	false	false	Message: -1ms	.	.	.	.	.	.	.	.	.	.	.	THRESHOLDS R 101 219	-1	.	.	tjl.edf	RIGHT	6109	10434445	Full Trial Period	10428336	42	Trial: 42	10428336	88	Ð¬´ø	ÃæÌõ	µçÏß	f	j
tjl	.	.	.	.	.	.	.	.	.	.	6	.	.	.	false	false	Message: -1ms	.	.	.	.	.	.	.	.	.	.	.	ELCL_PROC CENTROID (3)	-1	.	.	tjl.edf	RIGHT	6109	10434445	Full Trial Period	10428336	42	Trial: 42	10428336	88	Ð¬´ø	ÃæÌõ	µçÏß	f	j
tjl	.	.	.	.	.	.	.	.	.	.	7	.	.	.	false	false	Message: -1ms	.	.	.	.	.	.	.	.	.	.	.	ELCL_PCR_PARAM 5 3.0	-1	.	.	tjl.edf	RIGHT	6109	10434445	Full Trial Period	10428336	42	Trial: 42	10428336	88	Ð¬´ø	ÃæÌõ	µçÏß	f	j
tjl	.	.	.	.	.	.	.	.	.	.	8	.	.	.	false	true	Message: 0ms	.	.	.	.	.	.	.	.	.	.	.	!MODE RECORD CR 1000 2 0 R	0	.	.	tjl.edf	RIGHT	6109	10434445	Full Trial Period	10428336	42	Trial: 42	10428336	88	Ð¬´ø	ÃæÌõ	µçÏß	f	j
tjl	109	109	1	1	.	.	.	.	.	.	9	.	.	.	false	false	Message: 42ms	.	.	174	174	147.80	389.40	1	492.30	1	.	.	SYNCTIME	42	.	.	tjl.edf	RIGHT	6109	10434445	Full Trial Period	10428336	42	Trial: 42	10428336	88	Ð¬´ø	ÃæÌõ	µçÏß	f	j
tjl	.	.	.	.	.	.	.	.	.	.	10	.	.	.	false	false	Message: 2582ms	11.99	53.30	225	2625	512.90	433.30	8	646.70	2401	160.90	372.90	INVISIBLE_BOUNDARY[1]	2582	.	.	tjl.edf	RIGHT	6109	10434445	Full Trial Period	10428336	42	Trial: 42	10428336	88	Ð¬´ø	ÃæÌõ	µçÏß	f	j
tjl	.	.	.	.	.	.	.	.	.	.	11	.	.	.	false	false	Message: 2592ms	11.99	53.30	225	2625	512.90	433.30	8	646.70	2401	160.90	372.90	SYNCTIME	2592	.	.	tjl.edf	RIGHT	6109	10434445	Full Trial Period	10428336	42	Trial: 42	10428336	88	Ð¬´ø	ÃæÌõ	µçÏß	f	j
tjl	.	.	.	.	.	.	.	.	.	.	12	.	.	.	false	false	Message: 4028ms	7.21	29.09	248	4078	866.90	400.00	14	472.40	3831	672.80	497.30	INVISIBLE_BOUNDARY[2]	4028	.	.	tjl.edf	RIGHT	6109	10434445	Full Trial Period	10428336	42	Trial: 42	10428336	88	Ð¬´ø	ÃæÌõ	µçÏß	f	j
tjl	.	.	.	.	.	.	.	.	.	.	13	.	.	.	false	false	Message: 4034ms	7.21	29.09	248	4078	866.90	400.00	14	472.40	3831	672.80	497.30	SYNCTIME	4034	.	.	tjl.edf	RIGHT	6109	10434445	Full Trial Period	10428336	42	Trial: 42	10428336	88	Ð¬´ø	ÃæÌõ	µçÏß	f	j
tjl	.	.	.	.	51	6107	20	6057	253.10	301.80	14	.	.	.	false	false	Message: 6091ms	.	.	.	.	.	.	.	.	.	.	.	KEYBOARD	6091	253.10	301.80	tjl.edf	RIGHT	6109	10434445	Full Trial Period	10428336	42	Trial: 42	10428336	88	Ð¬´ø	ÃæÌõ	µçÏß	f	j
tjl	.	.	.	.	.	.	.	.	.	.	15	.	.	.	false	false	Message: 6156ms	.	.	.	.	.	.	.	.	.	.	.	TRIAL_RESULT 0	6156	.	.	tjl.edf	RIGHT	6109	10434445	Full Trial Period	10428336	42	Trial: 42	10428336	88	Ð¬´ø	ÃæÌõ	µçÏß	f	j
tjl	.	.	.	.	.	.	.	.	.	.	1	.	.	.	false	false	Message: -25ms	.	.	.	.	.	.	.	.	.	.	.	TRIALID 42	-25	.	.	tjl.edf	RIGHT	6404	10442007	Full Trial Period	10435603	43	Trial: 43	10435603	76	ÌÀÔ²	Ö¸ÄÏÕë	ÏÚ±ý	f	j
tjl	.	.	.	.	.	.	.	.	.	.	2	.	.	.	false	false	Message: -1ms	.	.	.	.	.	.	.	.	.	.	.	RECCFG CR 1000 2 0 R	-1	.	.	tjl.edf	RIGHT	6404	10442007	Full Trial Period	10435603	43	Trial: 43	10435603	76	ÌÀÔ²	Ö¸ÄÏÕë	ÏÚ±ý	f	j
tjl	.	.	.	.	.	.	.	.	.	.	3	.	.	.	false	false	Message: -1ms	.	.	.	.	.	.	.	.	.	.	.	ELCLCFG TOWER	-1	.	.	tjl.edf	RIGHT	6404	10442007	Full Trial Period	10435603	43	Trial: 43	10435603	76	ÌÀÔ²	Ö¸ÄÏÕë	ÏÚ±ý	f	j
tjl	.	.	.	.	.	.	.	.	.	.	4	.	.	.	false	false	Message: -1ms	.	.	.	.	.	.	.	.	.	.	.	GAZE_COORDS 0.00 0.00 1023.00 767.00	-1	.	.	tjl.edf	RIGHT	6404	10442007	Full Trial Period	10435603	43	Trial: 43	10435603	76	ÌÀÔ²	Ö¸ÄÏÕë	ÏÚ±ý	f	j
tjl	.	.	.	.	.	.	.	.	.	.	5	.	.	.	false	false	Message: -1ms	.	.	.	.	.	.	.	.	.	.	.	THRESHOLDS R 101 219	-1	.	.	tjl.edf	RIGHT	6404	10442007	Full Trial Period	10435603	43	Trial: 43	10435603	76	ÌÀÔ²	Ö¸ÄÏÕë	ÏÚ±ý	f	j
tjl	.	.	.	.	.	.	.	.	.	.	6	.	.	.	false	false	Message: -1ms	.	.	.	.	.	.	.	.	.	.	.	ELCL_PROC CENTROID (3)	-1	.	.	tjl.edf	RIGHT	6404	10442007	Full Trial Period	10435603	43	Trial: 43	10435603	76	ÌÀÔ²	Ö¸ÄÏÕë	ÏÚ±ý	f	j
tjl	.	.	.	.	.	.	.	.	.	.	7	.	.	.	false	false	Message: -1ms	.	.	.	.	.	.	.	.	.	.	.	ELCL_PCR_PARAM 5 3.0	-1	.	.	tjl.edf	RIGHT	6404	10442007	Full Trial Period	10435603	43	Trial: 43	10435603	76	ÌÀÔ²	Ö¸ÄÏÕë	ÏÚ±ý	f	j
tjl	.	.	.	.	.	.	.	.	.	.	8	.	.	.	false	true	Message: 0ms	.	.	.	.	.	.	.	.	.	.	.	!MODE RECORD CR 1000 2 0 R	0	.	.	tjl.edf	RIGHT	6404	10442007	Full Trial Period	10435603	43	Trial: 43	10435603	76	ÌÀÔ²	Ö¸ÄÏÕë	ÏÚ±ý	f	j
tjl	.	.	.	.	43	49	1	7	152.40	382.40	9	.	.	.	false	false	Message: 49ms	.	.	.	.	.	.	.	.	.	.	.	SYNCTIME	49	.	.	tjl.edf	RIGHT	6404	10442007	Full Trial Period	10435603	43	Trial: 43	10435603	76	ÌÀÔ²	Ö¸ÄÏÕë	ÏÚ±ý	f	j
tjl	.	.	.	.	.	.	.	.	.	.	10	.	.	.	false	false	Message: 1318ms	5.37	18.90	284	1592	495.70	373.60	5	480.60	1309	652.40	374.90	INVISIBLE_BOUNDARY[1]	1318	.	.	tjl.edf	RIGHT	6404	10442007	Full Trial Period	10435603	43	Trial: 43	10435603	76	ÌÀÔ²	Ö¸ÄÏÕë	ÏÚ±ý	f	j
tjl	.	.	.	.	.	.	.	.	.	.	11	.	.	.	false	false	Message: 1325ms	5.37	18.90	284	1592	495.70	373.60	5	480.60	1309	652.40	374.90	SYNCTIME	1325	.	.	tjl.edf	RIGHT	6404	10442007	Full Trial Period	10435603	43	Trial: 43	10435603	76	ÌÀÔ²	Ö¸ÄÏÕë	ÏÚ±ý	f	j
tjl	.	.	.	.	146	3220	13	3075	781.60	384.20	12	.	.	.	false	false	Message: 3103ms	.	.	.	.	.	.	.	.	.	.	.	INVISIBLE_BOUNDARY[2]	3103	781.60	384.20	tjl.edf	RIGHT	6404	10442007	Full Trial Period	10435603	43	Trial: 43	10435603	76	ÌÀÔ²	Ö¸ÄÏÕë	ÏÚ±ý	f	j
tjl	.	.	.	.	146	3220	13	3075	781.60	384.20	13	.	.	.	false	false	Message: 3107ms	.	.	.	.	.	.	.	.	.	.	.	SYNCTIME	3107	781.60	384.20	tjl.edf	RIGHT	6404	10442007	Full Trial Period	10435603	43	Trial: 43	10435603	76	ÌÀÔ²	Ö¸ÄÏÕë	ÏÚ±ý	f	j
tjl	.	.	.	.	44	6402	25	6359	894.70	390.10	14	[1]	2	RECTANGLE_INTERESTAREA	false	false	Message: 6384ms	.	.	.	.	.	.	.	.	.	.	.	KEYBOARD	6384	894.70	390.10	tjl.edf	RIGHT	6404	10442007	Full Trial Period	10435603	43	Trial: 43	10435603	76	ÌÀÔ²	Ö¸ÄÏÕë	ÏÚ±ý	f	j
tjl	.	.	.	.	.	.	.	.	.	.	15	.	.	.	false	false	Message: 6449ms	.	.	.	.	.	.	.	.	.	.	.	TRIAL_RESULT 0	6449	.	.	tjl.edf	RIGHT	6404	10442007	Full Trial Period	10435603	43	Trial: 43	10435603	76	ÌÀÔ²	Ö¸ÄÏÕë	ÏÚ±ý	f	j
tjl	.	.	.	.	.	.	.	.	.	.	1	.	.	.	false	false	Message: -19ms	.	.	.	.	.	.	.	.	.	.	.	TRIALID 43	-19	.	.	tjl.edf	RIGHT	11005	10454126	Full Trial Period	10443121	44	Trial: 44	10443121	1	µÆÅÝ	ÆøÇò	éÏé­	f	f
tjl	.	.	.	.	.	.	.	.	.	.	2	.	.	.	false	false	Message: -1ms	.	.	.	.	.	.	.	.	.	.	.	RECCFG CR 1000 2 0 R	-1	.	.	tjl.edf	RIGHT	11005	10454126	Full Trial Period	10443121	44	Trial: 44	10443121	1	µÆÅÝ	ÆøÇò	éÏé­	f	f
tjl	.	.	.	.	.	.	.	.	.	.	3	.	.	.	false	false	Message: -1ms	.	.	.	.	.	.	.	.	.	.	.	ELCLCFG TOWER	-1	.	.	tjl.edf	RIGHT	11005	10454126	Full Trial Period	10443121	44	Trial: 44	10443121	1	µÆÅÝ	ÆøÇò	éÏé­	f	f
tjl	.	.	.	.	.	.	.	.	.	.	4	.	.	.	false	false	Message: -1ms	.	.	.	.	.	.	.	.	.	.	.	GAZE_COORDS 0.00 0.00 1023.00 767.00	-1	.	.	tjl.edf	RIGHT	11005	10454126	Full Trial Period	10443121	44	Trial: 44	10443121	1	µÆÅÝ	ÆøÇò	éÏé­	f	f
tjl	.	.	.	.	.	.	.	.	.	.	5	.	.	.	false	false	Message: -1ms	.	.	.	.	.	.	.	.	.	.	.	THRESHOLDS R 101 219	-1	.	.	tjl.edf	RIGHT	11005	10454126	Full Trial Period	10443121	44	Trial: 44	10443121	1	µÆÅÝ	ÆøÇò	éÏé­	f	f
tjl	.	.	.	.	.	.	.	.	.	.	6	.	.	.	false	false	Message: -1ms	.	.	.	.	.	.	.	.	.	.	.	ELCL_PROC CENTROID (3)	-1	.	.	tjl.edf	RIGHT	11005	10454126	Full Trial Period	10443121	44	Trial: 44	10443121	1	µÆÅÝ	ÆøÇò	éÏé­	f	f
tjl	.	.	.	.	.	.	.	.	.	.	7	.	.	.	false	false	Message: -1ms	.	.	.	.	.	.	.	.	.	.	.	ELCL_PCR_PARAM 5 3.0	-1	.	.	tjl.edf	RIGHT	11005	10454126	Full Trial Period	10443121	44	Trial: 44	10443121	1	µÆÅÝ	ÆøÇò	éÏé­	f	f
tjl	.	.	.	.	.	.	.	.	.	.	8	.	.	.	false	true	Message: 0ms	.	.	.	.	.	.	.	.	.	.	.	!MODE RECORD CR 1000 2 0 R	0	.	.	tjl.edf	RIGHT	11005	10454126	Full Trial Period	10443121	44	Trial: 44	10443121	1	µÆÅÝ	ÆøÇò	éÏé­	f	f
tjl	.	.	.	.	281	287	1	7	161.00	374.10	9	.	.	.	false	false	Message: 46ms	.	.	.	.	.	.	.	.	.	.	.	SYNCTIME	46	161.00	374.10	tjl.edf	RIGHT	11005	10454126	Full Trial Period	10443121	44	Trial: 44	10443121	1	µÆÅÝ	ÆøÇò	éÏé­	f	f
tjl	.	.	.	.	51	1663	5	1613	465.00	383.50	10	.	.	.	false	false	Message: 1634ms	.	.	.	.	.	.	.	.	.	.	.	INVISIBLE_BOUNDARY[1]	1634	465.00	383.50	tjl.edf	RIGHT	11005	10454126	Full Trial Period	10443121	44	Trial: 44	10443121	1	µÆÅÝ	ÆøÇò	éÏé­	f	f
tjl	.	.	.	.	51	1663	5	1613	465.00	383.50	11	.	.	.	false	false	Message: 1639ms	.	.	.	.	.	.	.	.	.	.	.	SYNCTIME	1639	465.00	383.50	tjl.edf	RIGHT	11005	10454126	Full Trial Period	10443121	44	Trial: 44	10443121	1	µÆÅÝ	ÆøÇò	éÏé­	f	f
tjl	.	.	.	.	.	.	.	.	.	.	12	.	.	.	false	false	Message: 3843ms	2.45	8.13	302	3894	836.10	424.70	11	639.00	3593	877.70	364.80	INVISIBLE_BOUNDARY[2]	3843	.	.	tjl.edf	RIGHT	11005	10454126	Full Trial Period	10443121	44	Trial: 44	10443121	1	µÆÅÝ	ÆøÇò	éÏé­	f	f
tjl	.	.	.	.	.	.	.	.	.	.	13	.	.	.	false	false	Message: 3847ms	2.45	8.13	302	3894	836.10	424.70	11	639.00	3593	877.70	364.80	SYNCTIME	3847	.	.	tjl.edf	RIGHT	11005	10454126	Full Trial Period	10443121	44	Trial: 44	10443121	1	µÆÅÝ	ÆøÇò	éÏé­	f	f
tjl	.	.	.	.	87	11003	36	10917	758.90	370.90	14	.	.	.	false	false	Message: 10986ms	.	.	.	.	.	.	.	.	.	.	.	KEYBOARD	10986	758.90	370.90	tjl.edf	RIGHT	11005	10454126	Full Trial Period	10443121	44	Trial: 44	10443121	1	µÆÅÝ	ÆøÇò	éÏé­	f	f
tjl	.	.	.	.	.	.	.	.	.	.	15	.	.	.	false	false	Message: 11053ms	.	.	.	.	.	.	.	.	.	.	.	TRIAL_RESULT 0	11053	.	.	tjl.edf	RIGHT	11005	10454126	Full Trial Period	10443121	44	Trial: 44	10443121	1	µÆÅÝ	ÆøÇò	éÏé­	f	f
tjl	.	.	.	.	.	.	.	.	.	.	1	.	.	.	false	false	Message: -16ms	.	.	.	.	.	.	.	.	.	.	.	TRIALID 44	-16	.	.	tjl.edf	RIGHT	5509	10461016	Full Trial Period	10455507	45	Trial: 45	10455507	82	ÏãÑÌ	Ç¦±Ê	¿ê×Ó	j	j
tjl	.	.	.	.	.	.	.	.	.	.	2	.	.	.	false	false	Message: -1ms	.	.	.	.	.	.	.	.	.	.	.	RECCFG CR 1000 2 0 R	-1	.	.	tjl.edf	RIGHT	5509	10461016	Full Trial Period	10455507	45	Trial: 45	10455507	82	ÏãÑÌ	Ç¦±Ê	¿ê×Ó	j	j
tjl	.	.	.	.	.	.	.	.	.	.	3	.	.	.	false	false	Message: -1ms	.	.	.	.	.	.	.	.	.	.	.	ELCLCFG TOWER	-1	.	.	tjl.edf	RIGHT	5509	10461016	Full Trial Period	10455507	45	Trial: 45	10455507	82	ÏãÑÌ	Ç¦±Ê	¿ê×Ó	j	j
tjl	.	.	.	.	.	.	.	.	.	.	4	.	.	.	false	false	Message: -1ms	.	.	.	.	.	.	.	.	.	.	.	GAZE_COORDS 0.00 0.00 1023.00 767.00	-1	.	.	tjl.edf	RIGHT	5509	10461016	Full Trial Period	10455507	45	Trial: 45	10455507	82	ÏãÑÌ	Ç¦±Ê	¿ê×Ó	j	j
tjl	.	.	.	.	.	.	.	.	.	.	5	.	.	.	false	false	Message: -1ms	.	.	.	.	.	.	.	.	.	.	.	THRESHOLDS R 101 219	-1	.	.	tjl.edf	RIGHT	5509	10461016	Full Trial Period	10455507	45	Trial: 45	10455507	82	ÏãÑÌ	Ç¦±Ê	¿ê×Ó	j	j
tjl	.	.	.	.	.	.	.	.	.	.	6	.	.	.	false	false	Message: -1ms	.	.	.	.	.	.	.	.	.	.	.	ELCL_PROC CENTROID (3)	-1	.	.	tjl.edf	RIGHT	5509	10461016	Full Trial Period	10455507	45	Trial: 45	10455507	82	ÏãÑÌ	Ç¦±Ê	¿ê×Ó	j	j
tjl	.	.	.	.	.	.	.	.	.	.	7	.	.	.	false	false	Message: -1ms	.	.	.	.	.	.	.	.	.	.	.	ELCL_PCR_PARAM 5 3.0	-1	.	.	tjl.edf	RIGHT	5509	10461016	Full Trial Period	10455507	45	Trial: 45	10455507	82	ÏãÑÌ	Ç¦±Ê	¿ê×Ó	j	j
tjl	.	.	.	.	.	.	.	.	.	.	8	.	.	.	false	true	Message: 0ms	.	.	.	.	.	.	.	.	.	.	.	!MODE RECORD CR 1000 2 0 R	0	.	.	tjl.edf	RIGHT	5509	10461016	Full Trial Period	10455507	45	Trial: 45	10455507	82	ÏãÑÌ	Ç¦±Ê	¿ê×Ó	j	j
tjl	.	.	.	.	284	290	1	7	161.40	365.90	9	.	.	.	false	false	Message: 42ms	.	.	.	.	.	.	.	.	.	.	.	SYNCTIME	42	161.40	365.90	tjl.edf	RIGHT	5509	10461016	Full Trial Period	10455507	45	Trial: 45	10455507	82	ÏãÑÌ	Ç¦±Ê	¿ê×Ó	j	j
tjl	.	.	.	.	.	.	.	.	.	.	10	.	.	.	false	false	Message: 2259ms	4.17	16.67	250	2322	494.90	385.50	4	549.80	2073	373.20	384.10	INVISIBLE_BOUNDARY[1]	2259	.	.	tjl.edf	RIGHT	5509	10461016	Full Trial Period	10455507	45	Trial: 45	10455507	82	ÏãÑÌ	Ç¦±Ê	¿ê×Ó	j	j
tjl	.	.	.	.	.	.	.	.	.	.	11	.	.	.	false	false	Message: 2267ms	4.17	16.67	250	2322	494.90	385.50	4	549.80	2073	373.20	384.10	SYNCTIME	2267	.	.	tjl.edf	RIGHT	5509	10461016	Full Trial Period	10455507	45	Trial: 45	10455507	82	ÏãÑÌ	Ç¦±Ê	¿ê×Ó	j	j
tjl	.	.	.	.	.	.	.	.	.	.	12	.	.	.	false	false	Message: 4138ms	11.77	47.86	246	4184	852.50	420.20	11	531.80	3939	506.70	369.50	INVISIBLE_BOUNDARY[2]	4138	.	.	tjl.edf	RIGHT	5509	10461016	Full Trial Period	10455507	45	Trial: 45	10455507	82	ÏãÑÌ	Ç¦±Ê	¿ê×Ó	j	j
tjl	.	.	.	.	.	.	.	.	.	.	13	.	.	.	false	false	Message: 4141ms	11.77	47.86	246	4184	852.50	420.20	11	531.80	3939	506.70	369.50	SYNCTIME	4141	.	.	tjl.edf	RIGHT	5509	10461016	Full Trial Period	10455507	45	Trial: 45	10455507	82	ÏãÑÌ	Ç¦±Ê	¿ê×Ó	j	j
tjl	.	.	.	.	.	.	.	.	.	.	14	.	.	.	false	false	Message: 5490ms	19.23	200.29	96	5507	868.90	390.30	16	326.50	5412	318.70	239.00	KEYBOARD	5490	.	.	tjl.edf	RIGHT	5509	10461016	Full Trial Period	10455507	45	Trial: 45	10455507	82	ÏãÑÌ	Ç¦±Ê	¿ê×Ó	j	j
tjl	.	.	.	.	.	.	.	.	.	.	15	.	.	.	false	false	Message: 5550ms	.	.	.	.	.	.	.	.	.	.	.	TRIAL_RESULT 0	5550	.	.	tjl.edf	RIGHT	5509	10461016	Full Trial Period	10455507	45	Trial: 45	10455507	82	ÏãÑÌ	Ç¦±Ê	¿ê×Ó	j	j
tjl	.	.	.	.	.	.	.	.	.	.	1	.	.	.	false	false	Message: -22ms	.	.	.	.	.	.	.	.	.	.	.	TRIALID 45	-22	.	.	tjl.edf	RIGHT	3975	10466279	Full Trial Period	10462304	46	Trial: 46	10462304	39	ºùÂ«	¼ªËû	´°»§	f	f
tjl	.	.	.	.	.	.	.	.	.	.	2	.	.	.	false	false	Message: -1ms	.	.	.	.	.	.	.	.	.	.	.	RECCFG CR 1000 2 0 R	-1	.	.	tjl.edf	RIGHT	3975	10466279	Full Trial Period	10462304	46	Trial: 46	10462304	39	ºùÂ«	¼ªËû	´°»§	f	f
tjl	.	.	.	.	.	.	.	.	.	.	3	.	.	.	false	false	Message: -1ms	.	.	.	.	.	.	.	.	.	.	.	ELCLCFG TOWER	-1	.	.	tjl.edf	RIGHT	3975	10466279	Full Trial Period	10462304	46	Trial: 46	10462304	39	ºùÂ«	¼ªËû	´°»§	f	f
tjl	.	.	.	.	.	.	.	.	.	.	4	.	.	.	false	false	Message: -1ms	.	.	.	.	.	.	.	.	.	.	.	GAZE_COORDS 0.00 0.00 1023.00 767.00	-1	.	.	tjl.edf	RIGHT	3975	10466279	Full Trial Period	10462304	46	Trial: 46	10462304	39	ºùÂ«	¼ªËû	´°»§	f	f
tjl	.	.	.	.	.	.	.	.	.	.	5	.	.	.	false	false	Message: -1ms	.	.	.	.	.	.	.	.	.	.	.	THRESHOLDS R 101 219	-1	.	.	tjl.edf	RIGHT	3975	10466279	Full Trial Period	10462304	46	Trial: 46	10462304	39	ºùÂ«	¼ªËû	´°»§	f	f
tjl	.	.	.	.	.	.	.	.	.	.	6	.	.	.	false	false	Message: -1ms	.	.	.	.	.	.	.	.	.	.	.	ELCL_PROC CENTROID (3)	-1	.	.	tjl.edf	RIGHT	3975	10466279	Full Trial Period	10462304	46	Trial: 46	10462304	39	ºùÂ«	¼ªËû	´°»§	f	f
tjl	.	.	.	.	.	.	.	.	.	.	7	.	.	.	false	false	Message: -1ms	.	.	.	.	.	.	.	.	.	.	.	ELCL_PCR_PARAM 5 3.0	-1	.	.	tjl.edf	RIGHT	3975	10466279	Full Trial Period	10462304	46	Trial: 46	10462304	39	ºùÂ«	¼ªËû	´°»§	f	f
tjl	.	.	.	.	.	.	.	.	.	.	8	.	.	.	false	true	Message: 0ms	.	.	.	.	.	.	.	.	.	.	.	!MODE RECORD CR 1000 2 0 R	0	.	.	tjl.edf	RIGHT	3975	10466279	Full Trial Period	10462304	46	Trial: 46	10462304	39	ºùÂ«	¼ªËû	´°»§	f	f
tjl	.	.	.	.	304	310	1	7	164.60	382.60	9	.	.	.	false	false	Message: 52ms	.	.	.	.	.	.	.	.	.	.	.	SYNCTIME	52	164.60	382.60	tjl.edf	RIGHT	3975	10466279	Full Trial Period	10462304	46	Trial: 46	10462304	39	ºùÂ«	¼ªËû	´°»§	f	f
tjl	.	.	.	.	.	.	.	.	.	.	10	.	.	.	false	false	Message: 1736ms	1.63	6.51	251	1972	512.00	411.80	4	489.70	1722	504.20	365.40	INVISIBLE_BOUNDARY[1]	1736	.	.	tjl.edf	RIGHT	3975	10466279	Full Trial Period	10462304	46	Trial: 46	10462304	39	ºùÂ«	¼ªËû	´°»§	f	f
tjl	.	.	.	.	.	.	.	.	.	.	11	.	.	.	false	false	Message: 1744ms	1.63	6.51	251	1972	512.00	411.80	4	489.70	1722	504.20	365.40	SYNCTIME	1744	.	.	tjl.edf	RIGHT	3975	10466279	Full Trial Period	10462304	46	Trial: 46	10462304	39	ºùÂ«	¼ªËû	´°»§	f	f
tjl	.	.	.	.	.	.	.	.	.	.	12	.	.	.	false	false	Message: 2791ms	24.35	204.61	119	2840	1151.20	385.20	8	305.40	2722	399.00	293.20	INVISIBLE_BOUNDARY[2]	2791	.	.	tjl.edf	RIGHT	3975	10466279	Full Trial Period	10462304	46	Trial: 46	10462304	39	ºùÂ«	¼ªËû	´°»§	f	f
tjl	.	.	.	.	.	.	.	.	.	.	13	.	.	.	false	false	Message: 2794ms	24.35	204.61	119	2840	1151.20	385.20	8	305.40	2722	399.00	293.20	SYNCTIME	2794	.	.	tjl.edf	RIGHT	3975	10466279	Full Trial Period	10462304	46	Trial: 46	10462304	39	ºùÂ«	¼ªËû	´°»§	f	f
tjl	.	.	.	.	52	3973	12	3922	588.20	361.80	14	.	.	.	false	false	Message: 3956ms	.	.	.	.	.	.	.	.	.	.	.	KEYBOARD	3956	588.20	361.80	tjl.edf	RIGHT	3975	10466279	Full Trial Period	10462304	46	Trial: 46	10462304	39	ºùÂ«	¼ªËû	´°»§	f	f
tjl	.	.	.	.	.	.	.	.	.	.	15	.	.	.	false	false	Message: 4023ms	.	.	.	.	.	.	.	.	.	.	.	TRIAL_RESULT 0	4023	.	.	tjl.edf	RIGHT	3975	10466279	Full Trial Period	10462304	46	Trial: 46	10462304	39	ºùÂ«	¼ªËû	´°»§	f	f
tjl	.	.	.	.	.	.	.	.	.	.	1	.	.	.	false	false	Message: -16ms	.	.	.	.	.	.	.	.	.	.	.	TRIALID 46	-16	.	.	tjl.edf	RIGHT	17578	10484925	Full Trial Period	10467347	47	Trial: 47	10467347	5	ÐÉÐÉ	²ÍÅÌ	¼¦µ°	f	j
tjl	.	.	.	.	.	.	.	.	.	.	2	.	.	.	false	false	Message: -1ms	.	.	.	.	.	.	.	.	.	.	.	RECCFG CR 1000 2 0 R	-1	.	.	tjl.edf	RIGHT	17578	10484925	Full Trial Period	10467347	47	Trial: 47	10467347	5	ÐÉÐÉ	²ÍÅÌ	¼¦µ°	f	j
tjl	.	.	.	.	.	.	.	.	.	.	3	.	.	.	false	false	Message: -1ms	.	.	.	.	.	.	.	.	.	.	.	ELCLCFG TOWER	-1	.	.	tjl.edf	RIGHT	17578	10484925	Full Trial Period	10467347	47	Trial: 47	10467347	5	ÐÉÐÉ	²ÍÅÌ	¼¦µ°	f	j
tjl	.	.	.	.	.	.	.	.	.	.	4	.	.	.	false	false	Message: -1ms	.	.	.	.	.	.	.	.	.	.	.	GAZE_COORDS 0.00 0.00 1023.00 767.00	-1	.	.	tjl.edf	RIGHT	17578	10484925	Full Trial Period	10467347	47	Trial: 47	10467347	5	ÐÉÐÉ	²ÍÅÌ	¼¦µ°	f	j
tjl	.	.	.	.	.	.	.	.	.	.	5	.	.	.	false	false	Message: -1ms	.	.	.	.	.	.	.	.	.	.	.	THRESHOLDS R 101 219	-1	.	.	tjl.edf	RIGHT	17578	10484925	Full Trial Period	10467347	47	Trial: 47	10467347	5	ÐÉÐÉ	²ÍÅÌ	¼¦µ°	f	j
tjl	.	.	.	.	.	.	.	.	.	.	6	.	.	.	false	false	Message: -1ms	.	.	.	.	.	.	.	.	.	.	.	ELCL_PROC CENTROID (3)	-1	.	.	tjl.edf	RIGHT	17578	10484925	Full Trial Period	10467347	47	Trial: 47	10467347	5	ÐÉÐÉ	²ÍÅÌ	¼¦µ°	f	j
tjl	.	.	.	.	.	.	.	.	.	.	7	.	.	.	false	false	Message: -1ms	.	.	.	.	.	.	.	.	.	.	.	ELCL_PCR_PARAM 5 3.0	-1	.	.	tjl.edf	RIGHT	17578	10484925	Full Trial Period	10467347	47	Trial: 47	10467347	5	ÐÉÐÉ	²ÍÅÌ	¼¦µ°	f	j
tjl	.	.	.	.	.	.	.	.	.	.	8	.	.	.	false	true	Message: 0ms	.	.	.	.	.	.	.	.	.	.	.	!MODE RECORD CR 1000 2 0 R	0	.	.	tjl.edf	RIGHT	17578	10484925	Full Trial Period	10467347	47	Trial: 47	10467347	5	ÐÉÐÉ	²ÍÅÌ	¼¦µ°	f	j
tjl	.	.	.	.	262	268	1	7	169.30	382.40	9	.	.	.	false	false	Message: 42ms	.	.	.	.	.	.	.	.	.	.	.	SYNCTIME	42	169.30	382.40	tjl.edf	RIGHT	17578	10484925	Full Trial Period	10467347	47	Trial: 47	10467347	5	ÐÉÐÉ	²ÍÅÌ	¼¦µ°	f	j
tjl	.	.	.	.	.	.	.	.	.	.	10	.	.	.	false	false	Message: 2374ms	9.47	157.88	60	2379	510.00	386.80	4	269.20	2320	230.80	375.30	INVISIBLE_BOUNDARY[1]	2374	.	.	tjl.edf	RIGHT	17578	10484925	Full Trial Period	10467347	47	Trial: 47	10467347	5	ÐÉÐÉ	²ÍÅÌ	¼¦µ°	f	j
tjl	.	.	.	.	230	2609	5	2380	504.30	394.00	11	[1]	1	RECTANGLE_INTERESTAREA	false	false	Message: 2383ms	.	.	.	.	.	.	.	.	.	.	.	SYNCTIME	2383	504.30	394.00	tjl.edf	RIGHT	17578	10484925	Full Trial Period	10467347	47	Trial: 47	10467347	5	ÐÉÐÉ	²ÍÅÌ	¼¦µ°	f	j
tjl	.	.	.	.	.	.	.	.	.	.	12	.	.	.	false	false	Message: 4526ms	9.69	35.77	271	4569	822.50	380.40	8	331.10	4299	535.60	378.10	INVISIBLE_BOUNDARY[2]	4526	.	.	tjl.edf	RIGHT	17578	10484925	Full Trial Period	10467347	47	Trial: 47	10467347	5	ÐÉÐÉ	²ÍÅÌ	¼¦µ°	f	j
tjl	.	.	.	.	.	.	.	.	.	.	13	.	.	.	false	false	Message: 4532ms	9.69	35.77	271	4569	822.50	380.40	8	331.10	4299	535.60	378.10	SYNCTIME	4532	.	.	tjl.edf	RIGHT	17578	10484925	Full Trial Period	10467347	47	Trial: 47	10467347	5	ÐÉÐÉ	²ÍÅÌ	¼¦µ°	f	j
tjl	.	.	.	.	150	17576	40	17427	544.00	968.50	14	.	.	.	false	false	Message: 17559ms	.	.	.	.	.	.	.	.	.	.	.	KEYBOARD	17559	544.00	968.50	tjl.edf	RIGHT	17578	10484925	Full Trial Period	10467347	47	Trial: 47	10467347	5	ÐÉÐÉ	²ÍÅÌ	¼¦µ°	f	j
tjl	.	.	.	.	.	.	.	.	.	.	15	.	.	.	false	false	Message: 17623ms	.	.	.	.	.	.	.	.	.	.	.	TRIAL_RESULT 0	17623	.	.	tjl.edf	RIGHT	17578	10484925	Full Trial Period	10467347	47	Trial: 47	10467347	5	ÐÉÐÉ	²ÍÅÌ	¼¦µ°	f	j
tjl	.	.	.	.	.	.	.	.	.	.	1	.	.	.	false	false	Message: -16ms	.	.	.	.	.	.	.	.	.	.	.	TRIALID 47	-16	.	.	tjl.edf	RIGHT	5670	10492081	Full Trial Period	10486411	48	Trial: 48	10486411	19	Í¼ÕÂ	ÇúÆæ±ý	éÙ×Ó	f	f
tjl	.	.	.	.	.	.	.	.	.	.	2	.	.	.	false	false	Message: -1ms	.	.	.	.	.	.	.	.	.	.	.	RECCFG CR 1000 2 0 R	-1	.	.	tjl.edf	RIGHT	5670	10492081	Full Trial Period	10486411	48	Trial: 48	10486411	19	Í¼ÕÂ	ÇúÆæ±ý	éÙ×Ó	f	f
tjl	.	.	.	.	.	.	.	.	.	.	3	.	.	.	false	false	Message: -1ms	.	.	.	.	.	.	.	.	.	.	.	ELCLCFG TOWER	-1	.	.	tjl.edf	RIGHT	5670	10492081	Full Trial Period	10486411	48	Trial: 48	10486411	19	Í¼ÕÂ	ÇúÆæ±ý	éÙ×Ó	f	f
tjl	.	.	.	.	.	.	.	.	.	.	4	.	.	.	false	false	Message: -1ms	.	.	.	.	.	.	.	.	.	.	.	GAZE_COORDS 0.00 0.00 1023.00 767.00	-1	.	.	tjl.edf	RIGHT	5670	10492081	Full Trial Period	10486411	48	Trial: 48	10486411	19	Í¼ÕÂ	ÇúÆæ±ý	éÙ×Ó	f	f
tjl	.	.	.	.	.	.	.	.	.	.	5	.	.	.	false	false	Message: -1ms	.	.	.	.	.	.	.	.	.	.	.	THRESHOLDS R 101 219	-1	.	.	tjl.edf	RIGHT	5670	10492081	Full Trial Period	10486411	48	Trial: 48	10486411	19	Í¼ÕÂ	ÇúÆæ±ý	éÙ×Ó	f	f
tjl	.	.	.	.	.	.	.	.	.	.	6	.	.	.	false	false	Message: -1ms	.	.	.	.	.	.	.	.	.	.	.	ELCL_PROC CENTROID (3)	-1	.	.	tjl.edf	RIGHT	5670	10492081	Full Trial Period	10486411	48	Trial: 48	10486411	19	Í¼ÕÂ	ÇúÆæ±ý	éÙ×Ó	f	f
tjl	.	.	.	.	.	.	.	.	.	.	7	.	.	.	false	false	Message: -1ms	.	.	.	.	.	.	.	.	.	.	.	ELCL_PCR_PARAM 5 3.0	-1	.	.	tjl.edf	RIGHT	5670	10492081	Full Trial Period	10486411	48	Trial: 48	10486411	19	Í¼ÕÂ	ÇúÆæ±ý	éÙ×Ó	f	f
tjl	.	.	.	.	.	.	.	.	.	.	8	.	.	.	false	true	Message: 0ms	.	.	.	.	.	.	.	.	.	.	.	!MODE RECORD CR 1000 2 0 R	0	.	.	tjl.edf	RIGHT	5670	10492081	Full Trial Period	10486411	48	Trial: 48	10486411	19	Í¼ÕÂ	ÇúÆæ±ý	éÙ×Ó	f	f
tjl	.	.	.	.	512	518	1	7	170.10	380.90	9	.	.	.	false	false	Message: 41ms	.	.	.	.	.	.	.	.	.	.	.	SYNCTIME	41	170.10	380.90	tjl.edf	RIGHT	5670	10492081	Full Trial Period	10486411	48	Trial: 48	10486411	19	Í¼ÕÂ	ÇúÆæ±ý	éÙ×Ó	f	f
tjl	.	.	.	.	.	.	.	.	.	.	10	.	.	.	false	false	Message: 3305ms	2.02	7.90	255	3548	501.30	429.10	10	684.40	3294	498.90	371.00	INVISIBLE_BOUNDARY[1]	3305	.	.	tjl.edf	RIGHT	5670	10492081	Full Trial Period	10486411	48	Trial: 48	10486411	19	Í¼ÕÂ	ÇúÆæ±ý	éÙ×Ó	f	f
tjl	.	.	.	.	.	.	.	.	.	.	11	.	.	.	false	false	Message: 3315ms	2.02	7.90	255	3548	501.30	429.10	10	684.40	3294	498.90	371.00	SYNCTIME	3315	.	.	tjl.edf	RIGHT	5670	10492081	Full Trial Period	10486411	48	Trial: 48	10486411	19	Í¼ÕÂ	ÇúÆæ±ý	éÙ×Ó	f	f
tjl	.	.	.	.	.	.	.	.	.	.	12	.	.	.	false	false	Message: 4515ms	8.22	24.77	332	4801	743.20	419.60	14	724.90	4470	507.00	368.60	INVISIBLE_BOUNDARY[2]	4515	.	.	tjl.edf	RIGHT	5670	10492081	Full Trial Period	10486411	48	Trial: 48	10486411	19	Í¼ÕÂ	ÇúÆæ±ý	éÙ×Ó	f	f
tjl	.	.	.	.	.	.	.	.	.	.	13	.	.	.	false	false	Message: 4523ms	8.22	24.77	332	4801	743.20	419.60	14	724.90	4470	507.00	368.60	SYNCTIME	4523	.	.	tjl.edf	RIGHT	5670	10492081	Full Trial Period	10486411	48	Trial: 48	10486411	19	Í¼ÕÂ	ÇúÆæ±ý	éÙ×Ó	f	f
tjl	.	.	.	.	142	5668	17	5527	334.30	396.10	14	.	.	.	false	false	Message: 5651ms	.	.	.	.	.	.	.	.	.	.	.	KEYBOARD	5651	334.30	396.10	tjl.edf	RIGHT	5670	10492081	Full Trial Period	10486411	48	Trial: 48	10486411	19	Í¼ÕÂ	ÇúÆæ±ý	éÙ×Ó	f	f
tjl	.	.	.	.	.	.	.	.	.	.	15	.	.	.	false	false	Message: 5712ms	.	.	.	.	.	.	.	.	.	.	.	TRIAL_RESULT 0	5712	.	.	tjl.edf	RIGHT	5670	10492081	Full Trial Period	10486411	48	Trial: 48	10486411	19	Í¼ÕÂ	ÇúÆæ±ý	éÙ×Ó	f	f
tjl	.	.	.	.	.	.	.	.	.	.	1	.	.	.	false	false	Message: -17ms	.	.	.	.	.	.	.	.	.	.	.	TRIALID 48	-17	.	.	tjl.edf	RIGHT	4843	10498161	Full Trial Period	10493318	49	Trial: 49	10493318	118	À¬»øÍ°	ÒûË®»ú	²¤ÂÜ	f	f
tjl	.	.	.	.	.	.	.	.	.	.	2	.	.	.	false	false	Message: -1ms	.	.	.	.	.	.	.	.	.	.	.	RECCFG CR 1000 2 0 R	-1	.	.	tjl.edf	RIGHT	4843	10498161	Full Trial Period	10493318	49	Trial: 49	10493318	118	À¬»øÍ°	ÒûË®»ú	²¤ÂÜ	f	f
tjl	.	.	.	.	.	.	.	.	.	.	3	.	.	.	false	false	Message: -1ms	.	.	.	.	.	.	.	.	.	.	.	ELCLCFG TOWER	-1	.	.	tjl.edf	RIGHT	4843	10498161	Full Trial Period	10493318	49	Trial: 49	10493318	118	À¬»øÍ°	ÒûË®»ú	²¤ÂÜ	f	f
tjl	.	.	.	.	.	.	.	.	.	.	4	.	.	.	false	false	Message: -1ms	.	.	.	.	.	.	.	.	.	.	.	GAZE_COORDS 0.00 0.00 1023.00 767.00	-1	.	.	tjl.edf	RIGHT	4843	10498161	Full Trial Period	10493318	49	Trial: 49	10493318	118	À¬»øÍ°	ÒûË®»ú	²¤ÂÜ	f	f
tjl	.	.	.	.	.	.	.	.	.	.	5	.	.	.	false	false	Message: -1ms	.	.	.	.	.	.	.	.	.	.	.	THRESHOLDS R 101 219	-1	.	.	tjl.edf	RIGHT	4843	10498161	Full Trial Period	10493318	49	Trial: 49	10493318	118	À¬»øÍ°	ÒûË®»ú	²¤ÂÜ	f	f
tjl	.	.	.	.	.	.	.	.	.	.	6	.	.	.	false	false	Message: -1ms	.	.	.	.	.	.	.	.	.	.	.	ELCL_PROC CENTROID (3)	-1	.	.	tjl.edf	RIGHT	4843	10498161	Full Trial Period	10493318	49	Trial: 49	10493318	118	À¬»øÍ°	ÒûË®»ú	²¤ÂÜ	f	f
tjl	.	.	.	.	.	.	.	.	.	.	7	.	.	.	false	false	Message: -1ms	.	.	.	.	.	.	.	.	.	.	.	ELCL_PCR_PARAM 5 3.0	-1	.	.	tjl.edf	RIGHT	4843	10498161	Full Trial Period	10493318	49	Trial: 49	10493318	118	À¬»øÍ°	ÒûË®»ú	²¤ÂÜ	f	f
tjl	.	.	.	.	.	.	.	.	.	.	8	.	.	.	false	true	Message: 0ms	.	.	.	.	.	.	.	.	.	.	.	!MODE RECORD CR 1000 2 0 R	0	.	.	tjl.edf	RIGHT	4843	10498161	Full Trial Period	10493318	49	Trial: 49	10493318	118	À¬»øÍ°	ÒûË®»ú	²¤ÂÜ	f	f
tjl	.	.	.	.	297	303	1	7	159.30	382.30	9	.	.	.	false	false	Message: 42ms	.	.	.	.	.	.	.	.	.	.	.	SYNCTIME	42	159.30	382.30	tjl.edf	RIGHT	4843	10498161	Full Trial Period	10493318	49	Trial: 49	10493318	118	À¬»øÍ°	ÒûË®»ú	²¤ÂÜ	f	f
tjl	.	.	.	.	.	.	.	.	.	.	10	.	.	.	false	false	Message: 1903ms	1.08	4.97	217	2107	509.90	397.60	6	647.80	1891	520.50	368.50	INVISIBLE_BOUNDARY[1]	1903	.	.	tjl.edf	RIGHT	4843	10498161	Full Trial Period	10493318	49	Trial: 49	10493318	118	À¬»øÍ°	ÒûË®»ú	²¤ÂÜ	f	f
tjl	.	.	.	.	.	.	.	.	.	.	11	.	.	.	false	false	Message: 1908ms	1.08	4.97	217	2107	509.90	397.60	6	647.80	1891	520.50	368.50	SYNCTIME	1908	.	.	tjl.edf	RIGHT	4843	10498161	Full Trial Period	10493318	49	Trial: 49	10493318	118	À¬»øÍ°	ÒûË®»ú	²¤ÂÜ	f	f
tjl	.	.	.	.	.	.	.	.	.	.	12	.	.	.	false	false	Message: 3402ms	8.50	32.95	258	3440	841.00	390.40	11	555.30	3183	589.60	367.90	INVISIBLE_BOUNDARY[2]	3402	.	.	tjl.edf	RIGHT	4843	10498161	Full Trial Period	10493318	49	Trial: 49	10493318	118	À¬»øÍ°	ÒûË®»ú	²¤ÂÜ	f	f
tjl	.	.	.	.	.	.	.	.	.	.	13	.	.	.	false	false	Message: 3407ms	8.50	32.95	258	3440	841.00	390.40	11	555.30	3183	589.60	367.90	SYNCTIME	3407	.	.	tjl.edf	RIGHT	4843	10498161	Full Trial Period	10493318	49	Trial: 49	10493318	118	À¬»øÍ°	ÒûË®»ú	²¤ÂÜ	f	f
tjl	.	.	.	.	.	.	.	.	.	.	14	.	.	.	false	false	Message: 4825ms	11.76	152.72	77	4841	531.10	378.80	16	246.50	4765	881.20	363.90	KEYBOARD	4825	.	.	tjl.edf	RIGHT	4843	10498161	Full Trial Period	10493318	49	Trial: 49	10493318	118	À¬»øÍ°	ÒûË®»ú	²¤ÂÜ	f	f
tjl	.	.	.	.	.	.	.	.	.	.	15	.	.	.	false	false	Message: 4888ms	.	.	.	.	.	.	.	.	.	.	.	TRIAL_RESULT 0	4888	.	.	tjl.edf	RIGHT	4843	10498161	Full Trial Period	10493318	49	Trial: 49	10493318	118	À¬»øÍ°	ÒûË®»ú	²¤ÂÜ	f	f
tjl	.	.	.	.	.	.	.	.	.	.	1	.	.	.	false	false	Message: -27ms	.	.	.	.	.	.	.	.	.	.	.	TRIALID 49	-27	.	.	tjl.edf	RIGHT	11214	10510658	Full Trial Period	10499444	50	Trial: 50	10499444	135	Ã¢¹û	Êó±ê	ÃÞÇ©	f	f
tjl	.	.	.	.	.	.	.	.	.	.	2	.	.	.	false	false	Message: -1ms	.	.	.	.	.	.	.	.	.	.	.	RECCFG CR 1000 2 0 R	-1	.	.	tjl.edf	RIGHT	11214	10510658	Full Trial Period	10499444	50	Trial: 50	10499444	135	Ã¢¹û	Êó±ê	ÃÞÇ©	f	f
tjl	.	.	.	.	.	.	.	.	.	.	3	.	.	.	false	false	Message: -1ms	.	.	.	.	.	.	.	.	.	.	.	ELCLCFG TOWER	-1	.	.	tjl.edf	RIGHT	11214	10510658	Full Trial Period	10499444	50	Trial: 50	10499444	135	Ã¢¹û	Êó±ê	ÃÞÇ©	f	f
tjl	.	.	.	.	.	.	.	.	.	.	4	.	.	.	false	false	Message: -1ms	.	.	.	.	.	.	.	.	.	.	.	GAZE_COORDS 0.00 0.00 1023.00 767.00	-1	.	.	tjl.edf	RIGHT	11214	10510658	Full Trial Period	10499444	50	Trial: 50	10499444	135	Ã¢¹û	Êó±ê	ÃÞÇ©	f	f
tjl	.	.	.	.	.	.	.	.	.	.	5	.	.	.	false	false	Message: -1ms	.	.	.	.	.	.	.	.	.	.	.	THRESHOLDS R 101 219	-1	.	.	tjl.edf	RIGHT	11214	10510658	Full Trial Period	10499444	50	Trial: 50	10499444	135	Ã¢¹û	Êó±ê	ÃÞÇ©	f	f
tjl	.	.	.	.	.	.	.	.	.	.	6	.	.	.	false	false	Message: -1ms	.	.	.	.	.	.	.	.	.	.	.	ELCL_PROC CENTROID (3)	-1	.	.	tjl.edf	RIGHT	11214	10510658	Full Trial Period	10499444	50	Trial: 50	10499444	135	Ã¢¹û	Êó±ê	ÃÞÇ©	f	f
tjl	.	.	.	.	.	.	.	.	.	.	7	.	.	.	false	false	Message: -1ms	.	.	.	.	.	.	.	.	.	.	.	ELCL_PCR_PARAM 5 3.0	-1	.	.	tjl.edf	RIGHT	11214	10510658	Full Trial Period	10499444	50	Trial: 50	10499444	135	Ã¢¹û	Êó±ê	ÃÞÇ©	f	f
tjl	.	.	.	.	.	.	.	.	.	.	8	.	.	.	false	true	Message: 0ms	.	.	.	.	.	.	.	.	.	.	.	!MODE RECORD CR 1000 2 0 R	0	.	.	tjl.edf	RIGHT	11214	10510658	Full Trial Period	10499444	50	Trial: 50	10499444	135	Ã¢¹û	Êó±ê	ÃÞÇ©	f	f
tjl	.	.	.	.	259	265	1	7	165.90	365.00	9	.	.	.	false	false	Message: 48ms	.	.	.	.	.	.	.	.	.	.	.	SYNCTIME	48	165.90	365.00	tjl.edf	RIGHT	11214	10510658	Full Trial Period	10499444	50	Trial: 50	10499444	135	Ã¢¹û	Êó±ê	ÃÞÇ©	f	f
tjl	.	.	.	.	.	.	.	.	.	.	10	.	.	.	false	false	Message: 2732ms	10.88	43.68	249	2777	482.80	420.60	7	635.40	2529	165.20	360.10	INVISIBLE_BOUNDARY[1]	2732	.	.	tjl.edf	RIGHT	11214	10510658	Full Trial Period	10499444	50	Trial: 50	10499444	135	Ã¢¹û	Êó±ê	ÃÞÇ©	f	f
tjl	.	.	.	.	.	.	.	.	.	.	11	.	.	.	false	false	Message: 2739ms	10.88	43.68	249	2777	482.80	420.60	7	635.40	2529	165.20	360.10	SYNCTIME	2739	.	.	tjl.edf	RIGHT	11214	10510658	Full Trial Period	10499444	50	Trial: 50	10499444	135	Ã¢¹û	Êó±ê	ÃÞÇ©	f	f
tjl	.	.	.	.	.	.	.	.	.	.	12	.	.	.	false	false	Message: 5420ms	8.13	32.50	250	5466	874.50	404.30	14	458.00	5217	634.10	372.90	INVISIBLE_BOUNDARY[2]	5420	.	.	tjl.edf	RIGHT	11214	10510658	Full Trial Period	10499444	50	Trial: 50	10499444	135	Ã¢¹û	Êó±ê	ÃÞÇ©	f	f
tjl	.	.	.	.	.	.	.	.	.	.	13	.	.	.	false	false	Message: 5431ms	8.13	32.50	250	5466	874.50	404.30	14	458.00	5217	634.10	372.90	SYNCTIME	5431	.	.	tjl.edf	RIGHT	11214	10510658	Full Trial Period	10499444	50	Trial: 50	10499444	135	Ã¢¹û	Êó±ê	ÃÞÇ©	f	f
tjl	.	.	.	.	40	11212	37	11173	509.00	406.60	14	.	.	.	false	false	Message: 11195ms	.	.	.	.	.	.	.	.	.	.	.	KEYBOARD	11195	509.00	406.60	tjl.edf	RIGHT	11214	10510658	Full Trial Period	10499444	50	Trial: 50	10499444	135	Ã¢¹û	Êó±ê	ÃÞÇ©	f	f
tjl	.	.	.	.	.	.	.	.	.	.	15	.	.	.	false	false	Message: 11264ms	.	.	.	.	.	.	.	.	.	.	.	TRIAL_RESULT 0	11264	.	.	tjl.edf	RIGHT	11214	10510658	Full Trial Period	10499444	50	Trial: 50	10499444	135	Ã¢¹û	Êó±ê	ÃÞÇ©	f	f
tjl	.	.	.	.	.	.	.	.	.	.	1	.	.	.	false	false	Message: -19ms	.	.	.	.	.	.	.	.	.	.	.	TRIALID 50	-19	.	.	tjl.edf	RIGHT	4258	10516267	Full Trial Period	10512009	51	Trial: 51	10512009	114	·¬ÇÑ	ÕÂÓã	Ã«½í	j	f
tjl	.	.	.	.	.	.	.	.	.	.	2	.	.	.	false	false	Message: -1ms	.	.	.	.	.	.	.	.	.	.	.	RECCFG CR 1000 2 0 R	-1	.	.	tjl.edf	RIGHT	4258	10516267	Full Trial Period	10512009	51	Trial: 51	10512009	114	·¬ÇÑ	ÕÂÓã	Ã«½í	j	f
tjl	.	.	.	.	.	.	.	.	.	.	3	.	.	.	false	false	Message: -1ms	.	.	.	.	.	.	.	.	.	.	.	ELCLCFG TOWER	-1	.	.	tjl.edf	RIGHT	4258	10516267	Full Trial Period	10512009	51	Trial: 51	10512009	114	·¬ÇÑ	ÕÂÓã	Ã«½í	j	f
tjl	.	.	.	.	.	.	.	.	.	.	4	.	.	.	false	false	Message: -1ms	.	.	.	.	.	.	.	.	.	.	.	GAZE_COORDS 0.00 0.00 1023.00 767.00	-1	.	.	tjl.edf	RIGHT	4258	10516267	Full Trial Period	10512009	51	Trial: 51	10512009	114	·¬ÇÑ	ÕÂÓã	Ã«½í	j	f
tjl	.	.	.	.	.	.	.	.	.	.	5	.	.	.	false	false	Message: -1ms	.	.	.	.	.	.	.	.	.	.	.	THRESHOLDS R 101 219	-1	.	.	tjl.edf	RIGHT	4258	10516267	Full Trial Period	10512009	51	Trial: 51	10512009	114	·¬ÇÑ	ÕÂÓã	Ã«½í	j	f
tjl	.	.	.	.	.	.	.	.	.	.	6	.	.	.	false	false	Message: -1ms	.	.	.	.	.	.	.	.	.	.	.	ELCL_PROC CENTROID (3)	-1	.	.	tjl.edf	RIGHT	4258	10516267	Full Trial Period	10512009	51	Trial: 51	10512009	114	·¬ÇÑ	ÕÂÓã	Ã«½í	j	f
tjl	.	.	.	.	.	.	.	.	.	.	7	.	.	.	false	false	Message: -1ms	.	.	.	.	.	.	.	.	.	.	.	ELCL_PCR_PARAM 5 3.0	-1	.	.	tjl.edf	RIGHT	4258	10516267	Full Trial Period	10512009	51	Trial: 51	10512009	114	·¬ÇÑ	ÕÂÓã	Ã«½í	j	f
tjl	.	.	.	.	.	.	.	.	.	.	8	.	.	.	false	true	Message: 0ms	.	.	.	.	.	.	.	.	.	.	.	!MODE RECORD CR 1000 2 0 R	0	.	.	tjl.edf	RIGHT	4258	10516267	Full Trial Period	10512009	51	Trial: 51	10512009	114	·¬ÇÑ	ÕÂÓã	Ã«½í	j	f
tjl	118	130	1	13	.	.	.	.	.	.	9	.	.	.	false	false	Message: 47ms	.	.	.	.	.	.	.	.	.	.	.	SYNCTIME	47	.	.	tjl.edf	RIGHT	4258	10516267	Full Trial Period	10512009	51	Trial: 51	10512009	114	·¬ÇÑ	ÕÂÓã	Ã«½í	j	f
tjl	.	.	.	.	.	.	.	.	.	.	10	.	.	.	false	false	Message: 1845ms	1.07	3.77	283	2118	507.80	406.90	6	450.60	1836	520.40	378.80	INVISIBLE_BOUNDARY[1]	1845	.	.	tjl.edf	RIGHT	4258	10516267	Full Trial Period	10512009	51	Trial: 51	10512009	114	·¬ÇÑ	ÕÂÓã	Ã«½í	j	f
tjl	.	.	.	.	.	.	.	.	.	.	11	.	.	.	false	false	Message: 1855ms	1.07	3.77	283	2118	507.80	406.90	6	450.60	1836	520.40	378.80	SYNCTIME	1855	.	.	tjl.edf	RIGHT	4258	10516267	Full Trial Period	10512009	51	Trial: 51	10512009	114	·¬ÇÑ	ÕÂÓã	Ã«½í	j	f
tjl	.	.	.	.	.	.	.	.	.	.	12	.	.	.	false	false	Message: 3294ms	0.90	2.75	327	3614	893.50	399.20	10	468.50	3288	913.20	380.50	INVISIBLE_BOUNDARY[2]	3294	.	.	tjl.edf	RIGHT	4258	10516267	Full Trial Period	10512009	51	Trial: 51	10512009	114	·¬ÇÑ	ÕÂÓã	Ã«½í	j	f
tjl	.	.	.	.	.	.	.	.	.	.	13	.	.	.	false	false	Message: 3305ms	0.90	2.75	327	3614	893.50	399.20	10	468.50	3288	913.20	380.50	SYNCTIME	3305	.	.	tjl.edf	RIGHT	4258	10516267	Full Trial Period	10512009	51	Trial: 51	10512009	114	·¬ÇÑ	ÕÂÓã	Ã«½í	j	f
tjl	.	.	.	.	238	4256	13	4019	879.30	375.70	14	[1]	2	RECTANGLE_INTERESTAREA	false	false	Message: 4239ms	.	.	.	.	.	.	.	.	.	.	.	KEYBOARD	4239	879.30	375.70	tjl.edf	RIGHT	4258	10516267	Full Trial Period	10512009	51	Trial: 51	10512009	114	·¬ÇÑ	ÕÂÓã	Ã«½í	j	f
tjl	.	.	.	.	.	.	.	.	.	.	15	.	.	.	false	false	Message: 4301ms	.	.	.	.	.	.	.	.	.	.	.	TRIAL_RESULT 0	4301	.	.	tjl.edf	RIGHT	4258	10516267	Full Trial Period	10512009	51	Trial: 51	10512009	114	·¬ÇÑ	ÕÂÓã	Ã«½í	j	f
tjl	.	.	.	.	.	.	.	.	.	.	1	.	.	.	false	false	Message: -16ms	.	.	.	.	.	.	.	.	.	.	.	TRIALID 51	-16	.	.	tjl.edf	RIGHT	3716	10521204	Full Trial Period	10517488	52	Trial: 52	10517488	52	ÌðÌðÈ¦	ÂÝÃ±	Ñ¥×Ó	f	f
tjl	.	.	.	.	.	.	.	.	.	.	2	.	.	.	false	false	Message: -1ms	.	.	.	.	.	.	.	.	.	.	.	RECCFG CR 1000 2 0 R	-1	.	.	tjl.edf	RIGHT	3716	10521204	Full Trial Period	10517488	52	Trial: 52	10517488	52	ÌðÌðÈ¦	ÂÝÃ±	Ñ¥×Ó	f	f
tjl	.	.	.	.	.	.	.	.	.	.	3	.	.	.	false	false	Message: -1ms	.	.	.	.	.	.	.	.	.	.	.	ELCLCFG TOWER	-1	.	.	tjl.edf	RIGHT	3716	10521204	Full Trial Period	10517488	52	Trial: 52	10517488	52	ÌðÌðÈ¦	ÂÝÃ±	Ñ¥×Ó	f	f
tjl	.	.	.	.	.	.	.	.	.	.	4	.	.	.	false	false	Message: -1ms	.	.	.	.	.	.	.	.	.	.	.	GAZE_COORDS 0.00 0.00 1023.00 767.00	-1	.	.	tjl.edf	RIGHT	3716	10521204	Full Trial Period	10517488	52	Trial: 52	10517488	52	ÌðÌðÈ¦	ÂÝÃ±	Ñ¥×Ó	f	f
tjl	.	.	.	.	.	.	.	.	.	.	5	.	.	.	false	false	Message: -1ms	.	.	.	.	.	.	.	.	.	.	.	THRESHOLDS R 101 219	-1	.	.	tjl.edf	RIGHT	3716	10521204	Full Trial Period	10517488	52	Trial: 52	10517488	52	ÌðÌðÈ¦	ÂÝÃ±	Ñ¥×Ó	f	f
tjl	.	.	.	.	.	.	.	.	.	.	6	.	.	.	false	false	Message: -1ms	.	.	.	.	.	.	.	.	.	.	.	ELCL_PROC CENTROID (3)	-1	.	.	tjl.edf	RIGHT	3716	10521204	Full Trial Period	10517488	52	Trial: 52	10517488	52	ÌðÌðÈ¦	ÂÝÃ±	Ñ¥×Ó	f	f
tjl	.	.	.	.	.	.	.	.	.	.	7	.	.	.	false	false	Message: -1ms	.	.	.	.	.	.	.	.	.	.	.	ELCL_PCR_PARAM 5 3.0	-1	.	.	tjl.edf	RIGHT	3716	10521204	Full Trial Period	10517488	52	Trial: 52	10517488	52	ÌðÌðÈ¦	ÂÝÃ±	Ñ¥×Ó	f	f
tjl	.	.	.	.	.	.	.	.	.	.	8	.	.	.	false	true	Message: 0ms	.	.	.	.	.	.	.	.	.	.	.	!MODE RECORD CR 1000 2 0 R	0	.	.	tjl.edf	RIGHT	3716	10521204	Full Trial Period	10517488	52	Trial: 52	10517488	52	ÌðÌðÈ¦	ÂÝÃ±	Ñ¥×Ó	f	f
tjl	.	.	.	.	549	555	1	7	167.60	378.80	9	.	.	.	false	false	Message: 43ms	.	.	.	.	.	.	.	.	.	.	.	SYNCTIME	43	167.60	378.80	tjl.edf	RIGHT	3716	10521204	Full Trial Period	10517488	52	Trial: 52	10517488	52	ÌðÌðÈ¦	ÂÝÃ±	Ñ¥×Ó	f	f
tjl	.	.	.	.	.	.	.	.	.	.	10	.	.	.	false	false	Message: 1465ms	9.72	35.47	274	1525	491.40	388.10	2	747.30	1252	205.20	364.90	INVISIBLE_BOUNDARY[1]	1465	.	.	tjl.edf	RIGHT	3716	10521204	Full Trial Period	10517488	52	Trial: 52	10517488	52	ÌðÌðÈ¦	ÂÝÃ±	Ñ¥×Ó	f	f
tjl	.	.	.	.	.	.	.	.	.	.	11	.	.	.	false	false	Message: 1476ms	9.72	35.47	274	1525	491.40	388.10	2	747.30	1252	205.20	364.90	SYNCTIME	1476	.	.	tjl.edf	RIGHT	3716	10521204	Full Trial Period	10517488	52	Trial: 52	10517488	52	ÌðÌðÈ¦	ÂÝÃ±	Ñ¥×Ó	f	f
tjl	.	.	.	.	.	.	.	.	.	.	12	.	.	.	false	false	Message: 2782ms	11.01	46.85	235	2970	870.20	447.00	6	559.50	2736	550.00	372.00	INVISIBLE_BOUNDARY[2]	2782	.	.	tjl.edf	RIGHT	3716	10521204	Full Trial Period	10517488	52	Trial: 52	10517488	52	ÌðÌðÈ¦	ÂÝÃ±	Ñ¥×Ó	f	f
tjl	129	2912	3	2784	.	.	.	.	.	.	13	.	.	.	false	false	Message: 2792ms	11.01	46.85	235	2970	870.20	447.00	6	559.50	2736	550.00	372.00	SYNCTIME	2792	.	.	tjl.edf	RIGHT	3716	10521204	Full Trial Period	10517488	52	Trial: 52	10517488	52	ÌðÌðÈ¦	ÂÝÃ±	Ñ¥×Ó	f	f
tjl	.	.	.	.	48	3714	9	3667	523.10	402.40	14	[1]	1	RECTANGLE_INTERESTAREA	false	false	Message: 3697ms	.	.	.	.	.	.	.	.	.	.	.	KEYBOARD	3697	523.10	402.40	tjl.edf	RIGHT	3716	10521204	Full Trial Period	10517488	52	Trial: 52	10517488	52	ÌðÌðÈ¦	ÂÝÃ±	Ñ¥×Ó	f	f
tjl	.	.	.	.	.	.	.	.	.	.	15	.	.	.	false	false	Message: 3766ms	.	.	.	.	.	.	.	.	.	.	.	TRIAL_RESULT 0	3766	.	.	tjl.edf	RIGHT	3716	10521204	Full Trial Period	10517488	52	Trial: 52	10517488	52	ÌðÌðÈ¦	ÂÝÃ±	Ñ¥×Ó	f	f
tjl	.	.	.	.	.	.	.	.	.	.	1	.	.	.	false	false	Message: -25ms	.	.	.	.	.	.	.	.	.	.	.	TRIALID 52	-25	.	.	tjl.edf	RIGHT	4070	10526500	Full Trial Period	10522430	53	Trial: 53	10522430	46	Ìú»·	ÏîÁ´	ÏÉÈËÕÆ	f	f
tjl	.	.	.	.	.	.	.	.	.	.	2	.	.	.	false	false	Message: -1ms	.	.	.	.	.	.	.	.	.	.	.	RECCFG CR 1000 2 0 R	-1	.	.	tjl.edf	RIGHT	4070	10526500	Full Trial Period	10522430	53	Trial: 53	10522430	46	Ìú»·	ÏîÁ´	ÏÉÈËÕÆ	f	f
tjl	.	.	.	.	.	.	.	.	.	.	3	.	.	.	false	false	Message: -1ms	.	.	.	.	.	.	.	.	.	.	.	ELCLCFG TOWER	-1	.	.	tjl.edf	RIGHT	4070	10526500	Full Trial Period	10522430	53	Trial: 53	10522430	46	Ìú»·	ÏîÁ´	ÏÉÈËÕÆ	f	f
tjl	.	.	.	.	.	.	.	.	.	.	4	.	.	.	false	false	Message: -1ms	.	.	.	.	.	.	.	.	.	.	.	GAZE_COORDS 0.00 0.00 1023.00 767.00	-1	.	.	tjl.edf	RIGHT	4070	10526500	Full Trial Period	10522430	53	Trial: 53	10522430	46	Ìú»·	ÏîÁ´	ÏÉÈËÕÆ	f	f
tjl	.	.	.	.	.	.	.	.	.	.	5	.	.	.	false	false	Message: -1ms	.	.	.	.	.	.	.	.	.	.	.	THRESHOLDS R 101 219	-1	.	.	tjl.edf	RIGHT	4070	10526500	Full Trial Period	10522430	53	Trial: 53	10522430	46	Ìú»·	ÏîÁ´	ÏÉÈËÕÆ	f	f
tjl	.	.	.	.	.	.	.	.	.	.	6	.	.	.	false	false	Message: -1ms	.	.	.	.	.	.	.	.	.	.	.	ELCL_PROC CENTROID (3)	-1	.	.	tjl.edf	RIGHT	4070	10526500	Full Trial Period	10522430	53	Trial: 53	10522430	46	Ìú»·	ÏîÁ´	ÏÉÈËÕÆ	f	f
tjl	.	.	.	.	.	.	.	.	.	.	7	.	.	.	false	false	Message: -1ms	.	.	.	.	.	.	.	.	.	.	.	ELCL_PCR_PARAM 5 3.0	-1	.	.	tjl.edf	RIGHT	4070	10526500	Full Trial Period	10522430	53	Trial: 53	10522430	46	Ìú»·	ÏîÁ´	ÏÉÈËÕÆ	f	f
tjl	.	.	.	.	.	.	.	.	.	.	8	.	.	.	false	true	Message: 0ms	.	.	.	.	.	.	.	.	.	.	.	!MODE RECORD CR 1000 2 0 R	0	.	.	tjl.edf	RIGHT	4070	10526500	Full Trial Period	10522430	53	Trial: 53	10522430	46	Ìú»·	ÏîÁ´	ÏÉÈËÕÆ	f	f
tjl	.	.	.	.	410	416	1	7	164.20	365.80	9	.	.	.	false	false	Message: 41ms	.	.	.	.	.	.	.	.	.	.	.	SYNCTIME	41	164.20	365.80	tjl.edf	RIGHT	4070	10526500	Full Trial Period	10522430	53	Trial: 53	10522430	46	Ìú»·	ÏîÁ´	ÏÉÈËÕÆ	f	f
tjl	.	.	.	.	.	.	.	.	.	.	10	.	.	.	false	false	Message: 1920ms	13.32	38.73	344	2160	539.30	419.10	5	700.80	1817	144.40	373.20	INVISIBLE_BOUNDARY[1]	1920	.	.	tjl.edf	RIGHT	4070	10526500	Full Trial Period	10522430	53	Trial: 53	10522430	46	Ìú»·	ÏîÁ´	ÏÉÈËÕÆ	f	f
tjl	.	.	.	.	.	.	.	.	.	.	11	.	.	.	false	false	Message: 1924ms	13.32	38.73	344	2160	539.30	419.10	5	700.80	1817	144.40	373.20	SYNCTIME	1924	.	.	tjl.edf	RIGHT	4070	10526500	Full Trial Period	10522430	53	Trial: 53	10522430	46	Ìú»·	ÏîÁ´	ÏÉÈËÕÆ	f	f
tjl	.	.	.	.	.	.	.	.	.	.	12	.	.	.	false	false	Message: 3249ms	10.08	41.50	243	3309	846.00	402.40	8	499.80	3067	547.70	376.30	INVISIBLE_BOUNDARY[2]	3249	.	.	tjl.edf	RIGHT	4070	10526500	Full Trial Period	10522430	53	Trial: 53	10522430	46	Ìú»·	ÏîÁ´	ÏÉÈËÕÆ	f	f
tjl	.	.	.	.	.	.	.	.	.	.	13	.	.	.	false	false	Message: 3258ms	10.08	41.50	243	3309	846.00	402.40	8	499.80	3067	547.70	376.30	SYNCTIME	3258	.	.	tjl.edf	RIGHT	4070	10526500	Full Trial Period	10522430	53	Trial: 53	10522430	46	Ìú»·	ÏîÁ´	ÏÉÈËÕÆ	f	f
tjl	.	.	.	.	152	4068	12	3917	455.10	412.90	14	.	.	.	false	false	Message: 4052ms	.	.	.	.	.	.	.	.	.	.	.	KEYBOARD	4052	455.10	412.90	tjl.edf	RIGHT	4070	10526500	Full Trial Period	10522430	53	Trial: 53	10522430	46	Ìú»·	ÏîÁ´	ÏÉÈËÕÆ	f	f
tjl	.	.	.	.	.	.	.	.	.	.	15	.	.	.	false	false	Message: 4116ms	.	.	.	.	.	.	.	.	.	.	.	TRIAL_RESULT 0	4116	.	.	tjl.edf	RIGHT	4070	10526500	Full Trial Period	10522430	53	Trial: 53	10522430	46	Ìú»·	ÏîÁ´	ÏÉÈËÕÆ	f	f
tjl	.	.	.	.	.	.	.	.	.	.	1	.	.	.	false	false	Message: -16ms	.	.	.	.	.	.	.	.	.	.	.	TRIALID 53	-16	.	.	tjl.edf	RIGHT	4244	10531789	Full Trial Period	10527545	54	Trial: 54	10527545	41	¿¨³µ	Ê±ÖÓ	ºÉ°üµ°	j	j
tjl	.	.	.	.	.	.	.	.	.	.	2	.	.	.	false	false	Message: -1ms	.	.	.	.	.	.	.	.	.	.	.	RECCFG CR 1000 2 0 R	-1	.	.	tjl.edf	RIGHT	4244	10531789	Full Trial Period	10527545	54	Trial: 54	10527545	41	¿¨³µ	Ê±ÖÓ	ºÉ°üµ°	j	j
tjl	.	.	.	.	.	.	.	.	.	.	3	.	.	.	false	false	Message: -1ms	.	.	.	.	.	.	.	.	.	.	.	ELCLCFG TOWER	-1	.	.	tjl.edf	RIGHT	4244	10531789	Full Trial Period	10527545	54	Trial: 54	10527545	41	¿¨³µ	Ê±ÖÓ	ºÉ°üµ°	j	j
tjl	.	.	.	.	.	.	.	.	.	.	4	.	.	.	false	false	Message: -1ms	.	.	.	.	.	.	.	.	.	.	.	GAZE_COORDS 0.00 0.00 1023.00 767.00	-1	.	.	tjl.edf	RIGHT	4244	10531789	Full Trial Period	10527545	54	Trial: 54	10527545	41	¿¨³µ	Ê±ÖÓ	ºÉ°üµ°	j	j
tjl	.	.	.	.	.	.	.	.	.	.	5	.	.	.	false	false	Message: -1ms	.	.	.	.	.	.	.	.	.	.	.	THRESHOLDS R 101 219	-1	.	.	tjl.edf	RIGHT	4244	10531789	Full Trial Period	10527545	54	Trial: 54	10527545	41	¿¨³µ	Ê±ÖÓ	ºÉ°üµ°	j	j
tjl	.	.	.	.	.	.	.	.	.	.	6	.	.	.	false	false	Message: -1ms	.	.	.	.	.	.	.	.	.	.	.	ELCL_PROC CENTROID (3)	-1	.	.	tjl.edf	RIGHT	4244	10531789	Full Trial Period	10527545	54	Trial: 54	10527545	41	¿¨³µ	Ê±ÖÓ	ºÉ°üµ°	j	j
tjl	.	.	.	.	.	.	.	.	.	.	7	.	.	.	false	false	Message: -1ms	.	.	.	.	.	.	.	.	.	.	.	ELCL_PCR_PARAM 5 3.0	-1	.	.	tjl.edf	RIGHT	4244	10531789	Full Trial Period	10527545	54	Trial: 54	10527545	41	¿¨³µ	Ê±ÖÓ	ºÉ°üµ°	j	j
tjl	.	.	.	.	.	.	.	.	.	.	8	.	.	.	false	true	Message: 0ms	.	.	.	.	.	.	.	.	.	.	.	!MODE RECORD CR 1000 2 0 R	0	.	.	tjl.edf	RIGHT	4244	10531789	Full Trial Period	10527545	54	Trial: 54	10527545	41	¿¨³µ	Ê±ÖÓ	ºÉ°üµ°	j	j
tjl	.	.	.	.	248	254	1	7	161.20	382.40	9	.	.	.	false	false	Message: 42ms	.	.	.	.	.	.	.	.	.	.	.	SYNCTIME	42	161.20	382.40	tjl.edf	RIGHT	4244	10531789	Full Trial Period	10527545	54	Trial: 54	10527545	41	¿¨³µ	Ê±ÖÓ	ºÉ°üµ°	j	j
tjl	.	.	.	.	.	.	.	.	.	.	10	.	.	.	false	false	Message: 1674ms	2.58	10.35	249	1900	550.20	398.40	6	569.90	1652	586.30	333.70	INVISIBLE_BOUNDARY[1]	1674	.	.	tjl.edf	RIGHT	4244	10531789	Full Trial Period	10527545	54	Trial: 54	10527545	41	¿¨³µ	Ê±ÖÓ	ºÉ°üµ°	j	j
tjl	.	.	.	.	.	.	.	.	.	.	11	.	.	.	false	false	Message: 1683ms	2.58	10.35	249	1900	550.20	398.40	6	569.90	1652	586.30	333.70	SYNCTIME	1683	.	.	tjl.edf	RIGHT	4244	10531789	Full Trial Period	10527545	54	Trial: 54	10527545	41	¿¨³µ	Ê±ÖÓ	ºÉ°üµ°	j	j
tjl	.	.	.	.	.	.	.	.	.	.	12	.	.	.	false	false	Message: 3241ms	5.76	18.83	306	3467	897.80	388.80	13	527.90	3162	730.40	345.00	INVISIBLE_BOUNDARY[2]	3241	.	.	tjl.edf	RIGHT	4244	10531789	Full Trial Period	10527545	54	Trial: 54	10527545	41	¿¨³µ	Ê±ÖÓ	ºÉ°üµ°	j	j
tjl	.	.	.	.	.	.	.	.	.	.	13	.	.	.	false	false	Message: 3249ms	5.76	18.83	306	3467	897.80	388.80	13	527.90	3162	730.40	345.00	SYNCTIME	3249	.	.	tjl.edf	RIGHT	4244	10531789	Full Trial Period	10527545	54	Trial: 54	10527545	41	¿¨³µ	Ê±ÖÓ	ºÉ°üµ°	j	j
tjl	.	.	.	.	282	4242	16	3961	907.80	368.70	14	[1]	2	RECTANGLE_INTERESTAREA	false	false	Message: 4225ms	.	.	.	.	.	.	.	.	.	.	.	KEYBOARD	4225	907.80	368.70	tjl.edf	RIGHT	4244	10531789	Full Trial Period	10527545	54	Trial: 54	10527545	41	¿¨³µ	Ê±ÖÓ	ºÉ°üµ°	j	j
tjl	.	.	.	.	.	.	.	.	.	.	15	.	.	.	false	false	Message: 4288ms	.	.	.	.	.	.	.	.	.	.	.	TRIAL_RESULT 0	4288	.	.	tjl.edf	RIGHT	4244	10531789	Full Trial Period	10527545	54	Trial: 54	10527545	41	¿¨³µ	Ê±ÖÓ	ºÉ°üµ°	j	j
tjl	.	.	.	.	.	.	.	.	.	.	1	.	.	.	false	false	Message: -19ms	.	.	.	.	.	.	.	.	.	.	.	TRIALID 54	-19	.	.	tjl.edf	RIGHT	3327	10536533	Full Trial Period	10533206	55	Trial: 55	10533206	56	°ôÇò¹÷	»ð¾æ	ÆË¿ËÅÆ	f	f
tjl	.	.	.	.	.	.	.	.	.	.	2	.	.	.	false	false	Message: -1ms	.	.	.	.	.	.	.	.	.	.	.	RECCFG CR 1000 2 0 R	-1	.	.	tjl.edf	RIGHT	3327	10536533	Full Trial Period	10533206	55	Trial: 55	10533206	56	°ôÇò¹÷	»ð¾æ	ÆË¿ËÅÆ	f	f
tjl	.	.	.	.	.	.	.	.	.	.	3	.	.	.	false	false	Message: -1ms	.	.	.	.	.	.	.	.	.	.	.	ELCLCFG TOWER	-1	.	.	tjl.edf	RIGHT	3327	10536533	Full Trial Period	10533206	55	Trial: 55	10533206	56	°ôÇò¹÷	»ð¾æ	ÆË¿ËÅÆ	f	f
tjl	.	.	.	.	.	.	.	.	.	.	4	.	.	.	false	false	Message: -1ms	.	.	.	.	.	.	.	.	.	.	.	GAZE_COORDS 0.00 0.00 1023.00 767.00	-1	.	.	tjl.edf	RIGHT	3327	10536533	Full Trial Period	10533206	55	Trial: 55	10533206	56	°ôÇò¹÷	»ð¾æ	ÆË¿ËÅÆ	f	f
tjl	.	.	.	.	.	.	.	.	.	.	5	.	.	.	false	false	Message: -1ms	.	.	.	.	.	.	.	.	.	.	.	THRESHOLDS R 101 219	-1	.	.	tjl.edf	RIGHT	3327	10536533	Full Trial Period	10533206	55	Trial: 55	10533206	56	°ôÇò¹÷	»ð¾æ	ÆË¿ËÅÆ	f	f
tjl	.	.	.	.	.	.	.	.	.	.	6	.	.	.	false	false	Message: -1ms	.	.	.	.	.	.	.	.	.	.	.	ELCL_PROC CENTROID (3)	-1	.	.	tjl.edf	RIGHT	3327	10536533	Full Trial Period	10533206	55	Trial: 55	10533206	56	°ôÇò¹÷	»ð¾æ	ÆË¿ËÅÆ	f	f
tjl	.	.	.	.	.	.	.	.	.	.	7	.	.	.	false	false	Message: -1ms	.	.	.	.	.	.	.	.	.	.	.	ELCL_PCR_PARAM 5 3.0	-1	.	.	tjl.edf	RIGHT	3327	10536533	Full Trial Period	10533206	55	Trial: 55	10533206	56	°ôÇò¹÷	»ð¾æ	ÆË¿ËÅÆ	f	f
tjl	.	.	.	.	.	.	.	.	.	.	8	.	.	.	false	true	Message: 0ms	.	.	.	.	.	.	.	.	.	.	.	!MODE RECORD CR 1000 2 0 R	0	.	.	tjl.edf	RIGHT	3327	10536533	Full Trial Period	10533206	55	Trial: 55	10533206	56	°ôÇò¹÷	»ð¾æ	ÆË¿ËÅÆ	f	f
tjl	.	.	.	.	304	310	1	7	170.20	385.60	9	.	.	.	false	false	Message: 47ms	.	.	.	.	.	.	.	.	.	.	.	SYNCTIME	47	170.20	385.60	tjl.edf	RIGHT	3327	10536533	Full Trial Period	10533206	55	Trial: 55	10533206	56	°ôÇò¹÷	»ð¾æ	ÆË¿ËÅÆ	f	f
tjl	.	.	.	.	.	.	.	.	.	.	10	.	.	.	false	false	Message: 1384ms	8.57	155.90	55	1389	483.10	391.30	5	269.60	1335	230.80	373.50	INVISIBLE_BOUNDARY[1]	1384	.	.	tjl.edf	RIGHT	3327	10536533	Full Trial Period	10533206	55	Trial: 55	10533206	56	°ôÇò¹÷	»ð¾æ	ÆË¿ËÅÆ	f	f
tjl	.	.	.	.	.	.	.	.	.	.	11	.	.	.	false	false	Message: 1389ms	8.57	155.90	55	1389	483.10	391.30	5	269.60	1335	230.80	373.50	SYNCTIME	1389	.	.	tjl.edf	RIGHT	3327	10536533	Full Trial Period	10533206	55	Trial: 55	10533206	56	°ôÇò¹÷	»ð¾æ	ÆË¿ËÅÆ	f	f
tjl	.	.	.	.	.	.	.	.	.	.	12	.	.	.	false	false	Message: 2536ms	7.56	128.10	59	2546	792.50	540.00	9	277.30	2488	635.00	379.30	INVISIBLE_BOUNDARY[2]	2536	.	.	tjl.edf	RIGHT	3327	10536533	Full Trial Period	10533206	55	Trial: 55	10533206	56	°ôÇò¹÷	»ð¾æ	ÆË¿ËÅÆ	f	f
tjl	.	.	.	.	.	.	.	.	.	.	13	.	.	.	false	false	Message: 2546ms	7.56	128.10	59	2546	792.50	540.00	9	277.30	2488	635.00	379.30	SYNCTIME	2546	.	.	tjl.edf	RIGHT	3327	10536533	Full Trial Period	10533206	55	Trial: 55	10533206	56	°ôÇò¹÷	»ð¾æ	ÆË¿ËÅÆ	f	f
tjl	.	.	.	.	481	3325	11	2845	890.30	368.10	14	[1]	2	RECTANGLE_INTERESTAREA	false	false	Message: 3307ms	.	.	.	.	.	.	.	.	.	.	.	KEYBOARD	3307	890.30	368.10	tjl.edf	RIGHT	3327	10536533	Full Trial Period	10533206	55	Trial: 55	10533206	56	°ôÇò¹÷	»ð¾æ	ÆË¿ËÅÆ	f	f
tjl	.	.	.	.	.	.	.	.	.	.	15	.	.	.	false	false	Message: 3366ms	.	.	.	.	.	.	.	.	.	.	.	TRIAL_RESULT 0	3366	.	.	tjl.edf	RIGHT	3327	10536533	Full Trial Period	10533206	55	Trial: 55	10533206	56	°ôÇò¹÷	»ð¾æ	ÆË¿ËÅÆ	f	f
tjl	.	.	.	.	.	.	.	.	.	.	1	.	.	.	false	false	Message: -16ms	.	.	.	.	.	.	.	.	.	.	.	TRIALID 55	-16	.	.	tjl.edf	RIGHT	5014	10542782	Full Trial Period	10537768	56	Trial: 56	10537768	85	°ôÇò¹÷	À¯±Ê	µ°¾í	j	j
tjl	.	.	.	.	.	.	.	.	.	.	2	.	.	.	false	false	Message: -1ms	.	.	.	.	.	.	.	.	.	.	.	RECCFG CR 1000 2 0 R	-1	.	.	tjl.edf	RIGHT	5014	10542782	Full Trial Period	10537768	56	Trial: 56	10537768	85	°ôÇò¹÷	À¯±Ê	µ°¾í	j	j
tjl	.	.	.	.	.	.	.	.	.	.	3	.	.	.	false	false	Message: -1ms	.	.	.	.	.	.	.	.	.	.	.	ELCLCFG TOWER	-1	.	.	tjl.edf	RIGHT	5014	10542782	Full Trial Period	10537768	56	Trial: 56	10537768	85	°ôÇò¹÷	À¯±Ê	µ°¾í	j	j
tjl	.	.	.	.	.	.	.	.	.	.	4	.	.	.	false	false	Message: -1ms	.	.	.	.	.	.	.	.	.	.	.	GAZE_COORDS 0.00 0.00 1023.00 767.00	-1	.	.	tjl.edf	RIGHT	5014	10542782	Full Trial Period	10537768	56	Trial: 56	10537768	85	°ôÇò¹÷	À¯±Ê	µ°¾í	j	j
tjl	.	.	.	.	.	.	.	.	.	.	5	.	.	.	false	false	Message: -1ms	.	.	.	.	.	.	.	.	.	.	.	THRESHOLDS R 101 219	-1	.	.	tjl.edf	RIGHT	5014	10542782	Full Trial Period	10537768	56	Trial: 56	10537768	85	°ôÇò¹÷	À¯±Ê	µ°¾í	j	j
tjl	.	.	.	.	.	.	.	.	.	.	6	.	.	.	false	false	Message: -1ms	.	.	.	.	.	.	.	.	.	.	.	ELCL_PROC CENTROID (3)	-1	.	.	tjl.edf	RIGHT	5014	10542782	Full Trial Period	10537768	56	Trial: 56	10537768	85	°ôÇò¹÷	À¯±Ê	µ°¾í	j	j
tjl	.	.	.	.	.	.	.	.	.	.	7	.	.	.	false	false	Message: -1ms	.	.	.	.	.	.	.	.	.	.	.	ELCL_PCR_PARAM 5 3.0	-1	.	.	tjl.edf	RIGHT	5014	10542782	Full Trial Period	10537768	56	Trial: 56	10537768	85	°ôÇò¹÷	À¯±Ê	µ°¾í	j	j
tjl	.	.	.	.	.	.	.	.	.	.	8	.	.	.	false	true	Message: 0ms	.	.	.	.	.	.	.	.	.	.	.	!MODE RECORD CR 1000 2 0 R	0	.	.	tjl.edf	RIGHT	5014	10542782	Full Trial Period	10537768	56	Trial: 56	10537768	85	°ôÇò¹÷	À¯±Ê	µ°¾í	j	j
tjl	.	.	.	.	54	60	1	7	163.60	372.10	9	.	.	.	false	false	Message: 43ms	.	.	.	.	.	.	.	.	.	.	.	SYNCTIME	43	163.60	372.10	tjl.edf	RIGHT	5014	10542782	Full Trial Period	10537768	56	Trial: 56	10537768	85	°ôÇò¹÷	À¯±Ê	µ°¾í	j	j
tjl	.	.	.	.	.	.	.	.	.	.	10	.	.	.	false	false	Message: 1999ms	2.14	8.91	240	2226	495.60	431.80	6	593.40	1987	489.30	370.40	INVISIBLE_BOUNDARY[1]	1999	.	.	tjl.edf	RIGHT	5014	10542782	Full Trial Period	10537768	56	Trial: 56	10537768	85	°ôÇò¹÷	À¯±Ê	µ°¾í	j	j
tjl	.	.	.	.	.	.	.	.	.	.	11	.	.	.	false	false	Message: 2008ms	2.14	8.91	240	2226	495.60	431.80	6	593.40	1987	489.30	370.40	SYNCTIME	2008	.	.	tjl.edf	RIGHT	5014	10542782	Full Trial Period	10537768	56	Trial: 56	10537768	85	°ôÇò¹÷	À¯±Ê	µ°¾í	j	j
tjl	.	.	.	.	.	.	.	.	.	.	12	.	.	.	false	false	Message: 3116ms	9.34	35.11	266	3158	815.50	425.50	8	464.70	2893	545.60	366.90	INVISIBLE_BOUNDARY[2]	3116	.	.	tjl.edf	RIGHT	5014	10542782	Full Trial Period	10537768	56	Trial: 56	10537768	85	°ôÇò¹÷	À¯±Ê	µ°¾í	j	j
tjl	.	.	.	.	.	.	.	.	.	.	13	.	.	.	false	false	Message: 3125ms	9.34	35.11	266	3158	815.50	425.50	8	464.70	2893	545.60	366.90	SYNCTIME	3125	.	.	tjl.edf	RIGHT	5014	10542782	Full Trial Period	10537768	56	Trial: 56	10537768	85	°ôÇò¹÷	À¯±Ê	µ°¾í	j	j
tjl	1041	5013	4	3973	.	.	.	.	.	.	14	.	.	.	false	false	Message: 4995ms	8.47	7.75	1093	5013	925.10	623.20	11	445.20	3921	914.10	363.70	KEYBOARD	4995	.	.	tjl.edf	RIGHT	5014	10542782	Full Trial Period	10537768	56	Trial: 56	10537768	85	°ôÇò¹÷	À¯±Ê	µ°¾í	j	j
tjl	.	.	.	.	.	.	.	.	.	.	15	.	.	.	false	false	Message: 5058ms	.	.	.	.	.	.	.	.	.	.	.	TRIAL_RESULT 0	5058	.	.	tjl.edf	RIGHT	5014	10542782	Full Trial Period	10537768	56	Trial: 56	10537768	85	°ôÇò¹÷	À¯±Ê	µ°¾í	j	j
tjl	.	.	.	.	.	.	.	.	.	.	1	.	.	.	false	false	Message: -16ms	.	.	.	.	.	.	.	.	.	.	.	TRIALID 56	-16	.	.	tjl.edf	RIGHT	5246	10549630	Full Trial Period	10544384	57	Trial: 57	10544384	7	Êé°ü	Ìú¹ì	ÌÝ×Ó	f	j
tjl	.	.	.	.	.	.	.	.	.	.	2	.	.	.	false	false	Message: -1ms	.	.	.	.	.	.	.	.	.	.	.	RECCFG CR 1000 2 0 R	-1	.	.	tjl.edf	RIGHT	5246	10549630	Full Trial Period	10544384	57	Trial: 57	10544384	7	Êé°ü	Ìú¹ì	ÌÝ×Ó	f	j
tjl	.	.	.	.	.	.	.	.	.	.	3	.	.	.	false	false	Message: -1ms	.	.	.	.	.	.	.	.	.	.	.	ELCLCFG TOWER	-1	.	.	tjl.edf	RIGHT	5246	10549630	Full Trial Period	10544384	57	Trial: 57	10544384	7	Êé°ü	Ìú¹ì	ÌÝ×Ó	f	j
tjl	.	.	.	.	.	.	.	.	.	.	4	.	.	.	false	false	Message: -1ms	.	.	.	.	.	.	.	.	.	.	.	GAZE_COORDS 0.00 0.00 1023.00 767.00	-1	.	.	tjl.edf	RIGHT	5246	10549630	Full Trial Period	10544384	57	Trial: 57	10544384	7	Êé°ü	Ìú¹ì	ÌÝ×Ó	f	j
tjl	.	.	.	.	.	.	.	.	.	.	5	.	.	.	false	false	Message: -1ms	.	.	.	.	.	.	.	.	.	.	.	THRESHOLDS R 101 219	-1	.	.	tjl.edf	RIGHT	5246	10549630	Full Trial Period	10544384	57	Trial: 57	10544384	7	Êé°ü	Ìú¹ì	ÌÝ×Ó	f	j
tjl	.	.	.	.	.	.	.	.	.	.	6	.	.	.	false	false	Message: -1ms	.	.	.	.	.	.	.	.	.	.	.	ELCL_PROC CENTROID (3)	-1	.	.	tjl.edf	RIGHT	5246	10549630	Full Trial Period	10544384	57	Trial: 57	10544384	7	Êé°ü	Ìú¹ì	ÌÝ×Ó	f	j
tjl	.	.	.	.	.	.	.	.	.	.	7	.	.	.	false	false	Message: -1ms	.	.	.	.	.	.	.	.	.	.	.	ELCL_PCR_PARAM 5 3.0	-1	.	.	tjl.edf	RIGHT	5246	10549630	Full Trial Period	10544384	57	Trial: 57	10544384	7	Êé°ü	Ìú¹ì	ÌÝ×Ó	f	j
tjl	.	.	.	.	.	.	.	.	.	.	8	.	.	.	false	true	Message: 0ms	.	.	.	.	.	.	.	.	.	.	.	!MODE RECORD CR 1000 2 0 R	0	.	.	tjl.edf	RIGHT	5246	10549630	Full Trial Period	10544384	57	Trial: 57	10544384	7	Êé°ü	Ìú¹ì	ÌÝ×Ó	f	j
tjl	.	.	.	.	319	325	1	7	160.20	380.40	9	.	.	.	false	false	Message: 42ms	.	.	.	.	.	.	.	.	.	.	.	SYNCTIME	42	160.20	380.40	tjl.edf	RIGHT	5246	10549630	Full Trial Period	10544384	57	Trial: 57	10544384	7	Êé°ü	Ìú¹ì	ÌÝ×Ó	f	j
tjl	.	.	.	.	.	.	.	.	.	.	10	.	.	.	false	false	Message: 1309ms	12.15	38.08	319	1588	530.30	452.30	3	527.90	1270	171.20	399.10	INVISIBLE_BOUNDARY[1]	1309	.	.	tjl.edf	RIGHT	5246	10549630	Full Trial Period	10544384	57	Trial: 57	10544384	7	Êé°ü	Ìú¹ì	ÌÝ×Ó	f	j
tjl	.	.	.	.	.	.	.	.	.	.	11	.	.	.	false	false	Message: 1317ms	12.15	38.08	319	1588	530.30	452.30	3	527.90	1270	171.20	399.10	SYNCTIME	1317	.	.	tjl.edf	RIGHT	5246	10549630	Full Trial Period	10544384	57	Trial: 57	10544384	7	Êé°ü	Ìú¹ì	ÌÝ×Ó	f	j
tjl	.	.	.	.	.	.	.	.	.	.	12	.	.	.	false	false	Message: 1356ms	12.15	38.08	319	1588	530.30	452.30	3	527.90	1270	171.20	399.10	INVISIBLE_BOUNDARY[2]	1356	.	.	tjl.edf	RIGHT	5246	10549630	Full Trial Period	10544384	57	Trial: 57	10544384	7	Êé°ü	Ìú¹ì	ÌÝ×Ó	f	j
tjl	.	.	.	.	.	.	.	.	.	.	13	.	.	.	false	false	Message: 1367ms	12.15	38.08	319	1588	530.30	452.30	3	527.90	1270	171.20	399.10	SYNCTIME	1367	.	.	tjl.edf	RIGHT	5246	10549630	Full Trial Period	10544384	57	Trial: 57	10544384	7	Êé°ü	Ìú¹ì	ÌÝ×Ó	f	j
tjl	.	.	.	.	113	5244	13	5132	119.60	412.90	14	.	.	.	false	false	Message: 5226ms	.	.	.	.	.	.	.	.	.	.	.	KEYBOARD	5226	119.60	412.90	tjl.edf	RIGHT	5246	10549630	Full Trial Period	10544384	57	Trial: 57	10544384	7	Êé°ü	Ìú¹ì	ÌÝ×Ó	f	j
tjl	.	.	.	.	.	.	.	.	.	.	15	.	.	.	false	false	Message: 5293ms	.	.	.	.	.	.	.	.	.	.	.	TRIAL_RESULT 0	5293	.	.	tjl.edf	RIGHT	5246	10549630	Full Trial Period	10544384	57	Trial: 57	10544384	7	Êé°ü	Ìú¹ì	ÌÝ×Ó	f	j
tjl	.	.	.	.	.	.	.	.	.	.	1	.	.	.	false	false	Message: -15ms	.	.	.	.	.	.	.	.	.	.	.	TRIALID 57	-15	.	.	tjl.edf	RIGHT	10459	10561199	Full Trial Period	10550740	58	Trial: 58	10550740	132	ºº±¤°ü	ÒûË®»ú	ÑÀ¸à	j	f
tjl	.	.	.	.	.	.	.	.	.	.	2	.	.	.	false	false	Message: -1ms	.	.	.	.	.	.	.	.	.	.	.	RECCFG CR 1000 2 0 R	-1	.	.	tjl.edf	RIGHT	10459	10561199	Full Trial Period	10550740	58	Trial: 58	10550740	132	ºº±¤°ü	ÒûË®»ú	ÑÀ¸à	j	f
tjl	.	.	.	.	.	.	.	.	.	.	3	.	.	.	false	false	Message: -1ms	.	.	.	.	.	.	.	.	.	.	.	ELCLCFG TOWER	-1	.	.	tjl.edf	RIGHT	10459	10561199	Full Trial Period	10550740	58	Trial: 58	10550740	132	ºº±¤°ü	ÒûË®»ú	ÑÀ¸à	j	f
tjl	.	.	.	.	.	.	.	.	.	.	4	.	.	.	false	false	Message: -1ms	.	.	.	.	.	.	.	.	.	.	.	GAZE_COORDS 0.00 0.00 1023.00 767.00	-1	.	.	tjl.edf	RIGHT	10459	10561199	Full Trial Period	10550740	58	Trial: 58	10550740	132	ºº±¤°ü	ÒûË®»ú	ÑÀ¸à	j	f
tjl	.	.	.	.	.	.	.	.	.	.	5	.	.	.	false	false	Message: -1ms	.	.	.	.	.	.	.	.	.	.	.	THRESHOLDS R 101 219	-1	.	.	tjl.edf	RIGHT	10459	10561199	Full Trial Period	10550740	58	Trial: 58	10550740	132	ºº±¤°ü	ÒûË®»ú	ÑÀ¸à	j	f
tjl	.	.	.	.	.	.	.	.	.	.	6	.	.	.	false	false	Message: -1ms	.	.	.	.	.	.	.	.	.	.	.	ELCL_PROC CENTROID (3)	-1	.	.	tjl.edf	RIGHT	10459	10561199	Full Trial Period	10550740	58	Trial: 58	10550740	132	ºº±¤°ü	ÒûË®»ú	ÑÀ¸à	j	f
tjl	.	.	.	.	.	.	.	.	.	.	7	.	.	.	false	false	Message: -1ms	.	.	.	.	.	.	.	.	.	.	.	ELCL_PCR_PARAM 5 3.0	-1	.	.	tjl.edf	RIGHT	10459	10561199	Full Trial Period	10550740	58	Trial: 58	10550740	132	ºº±¤°ü	ÒûË®»ú	ÑÀ¸à	j	f
tjl	.	.	.	.	.	.	.	.	.	.	8	.	.	.	false	true	Message: 0ms	.	.	.	.	.	.	.	.	.	.	.	!MODE RECORD CR 1000 2 0 R	0	.	.	tjl.edf	RIGHT	10459	10561199	Full Trial Period	10550740	58	Trial: 58	10550740	132	ºº±¤°ü	ÒûË®»ú	ÑÀ¸à	j	f
tjl	.	.	.	.	515	521	1	7	165.30	367.30	9	.	.	.	false	false	Message: 43ms	.	.	.	.	.	.	.	.	.	.	.	SYNCTIME	43	165.30	367.30	tjl.edf	RIGHT	10459	10561199	Full Trial Period	10550740	58	Trial: 58	10550740	132	ºº±¤°ü	ÒûË®»ú	ÑÀ¸à	j	f
tjl	.	.	.	.	.	.	.	.	.	.	10	.	.	.	false	false	Message: 2738ms	3.74	13.82	271	3001	549.90	445.70	4	649.40	2731	465.20	377.00	INVISIBLE_BOUNDARY[1]	2738	.	.	tjl.edf	RIGHT	10459	10561199	Full Trial Period	10550740	58	Trial: 58	10550740	132	ºº±¤°ü	ÒûË®»ú	ÑÀ¸à	j	f
tjl	.	.	.	.	.	.	.	.	.	.	11	.	.	.	false	false	Message: 2743ms	3.74	13.82	271	3001	549.90	445.70	4	649.40	2731	465.20	377.00	SYNCTIME	2743	.	.	tjl.edf	RIGHT	10459	10561199	Full Trial Period	10550740	58	Trial: 58	10550740	132	ºº±¤°ü	ÒûË®»ú	ÑÀ¸à	j	f
tjl	.	.	.	.	.	.	.	.	.	.	12	.	.	.	false	false	Message: 5459ms	14.24	61.64	231	5503	946.60	487.10	10	617.90	5273	525.90	393.60	INVISIBLE_BOUNDARY[2]	5459	.	.	tjl.edf	RIGHT	10459	10561199	Full Trial Period	10550740	58	Trial: 58	10550740	132	ºº±¤°ü	ÒûË®»ú	ÑÀ¸à	j	f
tjl	.	.	.	.	.	.	.	.	.	.	13	.	.	.	false	false	Message: 5468ms	14.24	61.64	231	5503	946.60	487.10	10	617.90	5273	525.90	393.60	SYNCTIME	5468	.	.	tjl.edf	RIGHT	10459	10561199	Full Trial Period	10550740	58	Trial: 58	10550740	132	ºº±¤°ü	ÒûË®»ú	ÑÀ¸à	j	f
tjl	.	.	.	.	460	10457	27	9998	882.60	398.60	14	[1]	2	RECTANGLE_INTERESTAREA	false	false	Message: 10441ms	.	.	.	.	.	.	.	.	.	.	.	KEYBOARD	10441	882.60	398.60	tjl.edf	RIGHT	10459	10561199	Full Trial Period	10550740	58	Trial: 58	10550740	132	ºº±¤°ü	ÒûË®»ú	ÑÀ¸à	j	f
tjl	.	.	.	.	.	.	.	.	.	.	15	.	.	.	false	false	Message: 10504ms	.	.	.	.	.	.	.	.	.	.	.	TRIAL_RESULT 0	10504	.	.	tjl.edf	RIGHT	10459	10561199	Full Trial Period	10550740	58	Trial: 58	10550740	132	ºº±¤°ü	ÒûË®»ú	ÑÀ¸à	j	f
tjl	.	.	.	.	.	.	.	.	.	.	1	.	.	.	false	false	Message: -17ms	.	.	.	.	.	.	.	.	.	.	.	TRIALID 58	-17	.	.	tjl.edf	RIGHT	6055	10568687	Full Trial Period	10562632	59	Trial: 59	10562632	141	ÕÂÓã	ÍÏ°Ñ	ÈâÍè	f	f
tjl	.	.	.	.	.	.	.	.	.	.	2	.	.	.	false	false	Message: -1ms	.	.	.	.	.	.	.	.	.	.	.	RECCFG CR 1000 2 0 R	-1	.	.	tjl.edf	RIGHT	6055	10568687	Full Trial Period	10562632	59	Trial: 59	10562632	141	ÕÂÓã	ÍÏ°Ñ	ÈâÍè	f	f
tjl	.	.	.	.	.	.	.	.	.	.	3	.	.	.	false	false	Message: -1ms	.	.	.	.	.	.	.	.	.	.	.	ELCLCFG TOWER	-1	.	.	tjl.edf	RIGHT	6055	10568687	Full Trial Period	10562632	59	Trial: 59	10562632	141	ÕÂÓã	ÍÏ°Ñ	ÈâÍè	f	f
tjl	.	.	.	.	.	.	.	.	.	.	4	.	.	.	false	false	Message: -1ms	.	.	.	.	.	.	.	.	.	.	.	GAZE_COORDS 0.00 0.00 1023.00 767.00	-1	.	.	tjl.edf	RIGHT	6055	10568687	Full Trial Period	10562632	59	Trial: 59	10562632	141	ÕÂÓã	ÍÏ°Ñ	ÈâÍè	f	f
tjl	.	.	.	.	.	.	.	.	.	.	5	.	.	.	false	false	Message: -1ms	.	.	.	.	.	.	.	.	.	.	.	THRESHOLDS R 101 219	-1	.	.	tjl.edf	RIGHT	6055	10568687	Full Trial Period	10562632	59	Trial: 59	10562632	141	ÕÂÓã	ÍÏ°Ñ	ÈâÍè	f	f
tjl	.	.	.	.	.	.	.	.	.	.	6	.	.	.	false	false	Message: -1ms	.	.	.	.	.	.	.	.	.	.	.	ELCL_PROC CENTROID (3)	-1	.	.	tjl.edf	RIGHT	6055	10568687	Full Trial Period	10562632	59	Trial: 59	10562632	141	ÕÂÓã	ÍÏ°Ñ	ÈâÍè	f	f
tjl	.	.	.	.	.	.	.	.	.	.	7	.	.	.	false	false	Message: -1ms	.	.	.	.	.	.	.	.	.	.	.	ELCL_PCR_PARAM 5 3.0	-1	.	.	tjl.edf	RIGHT	6055	10568687	Full Trial Period	10562632	59	Trial: 59	10562632	141	ÕÂÓã	ÍÏ°Ñ	ÈâÍè	f	f
tjl	.	.	.	.	.	.	.	.	.	.	8	.	.	.	false	true	Message: 0ms	.	.	.	.	.	.	.	.	.	.	.	!MODE RECORD CR 1000 2 0 R	0	.	.	tjl.edf	RIGHT	6055	10568687	Full Trial Period	10562632	59	Trial: 59	10562632	141	ÕÂÓã	ÍÏ°Ñ	ÈâÍè	f	f
tjl	.	.	.	.	656	662	1	7	157.30	374.10	9	.	.	.	false	false	Message: 40ms	.	.	.	.	.	.	.	.	.	.	.	SYNCTIME	40	157.30	374.10	tjl.edf	RIGHT	6055	10568687	Full Trial Period	10562632	59	Trial: 59	10562632	141	ÕÂÓã	ÍÏ°Ñ	ÈâÍè	f	f
tjl	.	.	.	.	.	.	.	.	.	.	10	.	.	.	false	false	Message: 3208ms	5.28	19.64	269	3263	488.30	438.90	10	685.70	2995	347.50	375.30	INVISIBLE_BOUNDARY[1]	3208	.	.	tjl.edf	RIGHT	6055	10568687	Full Trial Period	10562632	59	Trial: 59	10562632	141	ÕÂÓã	ÍÏ°Ñ	ÈâÍè	f	f
tjl	.	.	.	.	.	.	.	.	.	.	11	.	.	.	false	false	Message: 3216ms	5.28	19.64	269	3263	488.30	438.90	10	685.70	2995	347.50	375.30	SYNCTIME	3216	.	.	tjl.edf	RIGHT	6055	10568687	Full Trial Period	10562632	59	Trial: 59	10562632	141	ÕÂÓã	ÍÏ°Ñ	ÈâÍè	f	f
tjl	.	.	.	.	252	4624	16	4373	859.20	394.10	12	[1]	2	RECTANGLE_INTERESTAREA	false	false	Message: 4374ms	.	.	.	.	.	.	.	.	.	.	.	INVISIBLE_BOUNDARY[2]	4374	859.20	394.10	tjl.edf	RIGHT	6055	10568687	Full Trial Period	10562632	59	Trial: 59	10562632	141	ÕÂÓã	ÍÏ°Ñ	ÈâÍè	f	f
tjl	.	.	.	.	252	4624	16	4373	859.20	394.10	13	[1]	2	RECTANGLE_INTERESTAREA	false	false	Message: 4382ms	.	.	.	.	.	.	.	.	.	.	.	SYNCTIME	4382	859.20	394.10	tjl.edf	RIGHT	6055	10568687	Full Trial Period	10562632	59	Trial: 59	10562632	141	ÕÂÓã	ÍÏ°Ñ	ÈâÍè	f	f
tjl	.	.	.	.	141	6053	21	5913	258.40	401.60	14	.	.	.	false	false	Message: 6036ms	.	.	.	.	.	.	.	.	.	.	.	KEYBOARD	6036	258.40	401.60	tjl.edf	RIGHT	6055	10568687	Full Trial Period	10562632	59	Trial: 59	10562632	141	ÕÂÓã	ÍÏ°Ñ	ÈâÍè	f	f
tjl	.	.	.	.	.	.	.	.	.	.	15	.	.	.	false	false	Message: 6103ms	.	.	.	.	.	.	.	.	.	.	.	TRIAL_RESULT 0	6103	.	.	tjl.edf	RIGHT	6055	10568687	Full Trial Period	10562632	59	Trial: 59	10562632	141	ÕÂÓã	ÍÏ°Ñ	ÈâÍè	f	f
tjl	.	.	.	.	.	.	.	.	.	.	1	.	.	.	false	false	Message: -16ms	.	.	.	.	.	.	.	.	.	.	.	TRIALID 59	-16	.	.	tjl.edf	RIGHT	6158	10575904	Full Trial Period	10569746	60	Trial: 60	10569746	60	µ°¾í	¸Ö±Ê	ÏãÑÌ	j	j
tjl	.	.	.	.	.	.	.	.	.	.	2	.	.	.	false	false	Message: -1ms	.	.	.	.	.	.	.	.	.	.	.	RECCFG CR 1000 2 0 R	-1	.	.	tjl.edf	RIGHT	6158	10575904	Full Trial Period	10569746	60	Trial: 60	10569746	60	µ°¾í	¸Ö±Ê	ÏãÑÌ	j	j
tjl	.	.	.	.	.	.	.	.	.	.	3	.	.	.	false	false	Message: -1ms	.	.	.	.	.	.	.	.	.	.	.	ELCLCFG TOWER	-1	.	.	tjl.edf	RIGHT	6158	10575904	Full Trial Period	10569746	60	Trial: 60	10569746	60	µ°¾í	¸Ö±Ê	ÏãÑÌ	j	j
tjl	.	.	.	.	.	.	.	.	.	.	4	.	.	.	false	false	Message: -1ms	.	.	.	.	.	.	.	.	.	.	.	GAZE_COORDS 0.00 0.00 1023.00 767.00	-1	.	.	tjl.edf	RIGHT	6158	10575904	Full Trial Period	10569746	60	Trial: 60	10569746	60	µ°¾í	¸Ö±Ê	ÏãÑÌ	j	j
tjl	.	.	.	.	.	.	.	.	.	.	5	.	.	.	false	false	Message: -1ms	.	.	.	.	.	.	.	.	.	.	.	THRESHOLDS R 101 219	-1	.	.	tjl.edf	RIGHT	6158	10575904	Full Trial Period	10569746	60	Trial: 60	10569746	60	µ°¾í	¸Ö±Ê	ÏãÑÌ	j	j
tjl	.	.	.	.	.	.	.	.	.	.	6	.	.	.	false	false	Message: -1ms	.	.	.	.	.	.	.	.	.	.	.	ELCL_PROC CENTROID (3)	-1	.	.	tjl.edf	RIGHT	6158	10575904	Full Trial Period	10569746	60	Trial: 60	10569746	60	µ°¾í	¸Ö±Ê	ÏãÑÌ	j	j
tjl	.	.	.	.	.	.	.	.	.	.	7	.	.	.	false	false	Message: -1ms	.	.	.	.	.	.	.	.	.	.	.	ELCL_PCR_PARAM 5 3.0	-1	.	.	tjl.edf	RIGHT	6158	10575904	Full Trial Period	10569746	60	Trial: 60	10569746	60	µ°¾í	¸Ö±Ê	ÏãÑÌ	j	j
tjl	.	.	.	.	.	.	.	.	.	.	8	.	.	.	false	true	Message: 0ms	.	.	.	.	.	.	.	.	.	.	.	!MODE RECORD CR 1000 2 0 R	0	.	.	tjl.edf	RIGHT	6158	10575904	Full Trial Period	10569746	60	Trial: 60	10569746	60	µ°¾í	¸Ö±Ê	ÏãÑÌ	j	j
tjl	.	.	.	.	297	303	1	7	161.10	380.80	9	.	.	.	false	false	Message: 42ms	.	.	.	.	.	.	.	.	.	.	.	SYNCTIME	42	161.10	380.80	tjl.edf	RIGHT	6158	10575904	Full Trial Period	10569746	60	Trial: 60	10569746	60	µ°¾í	¸Ö±Ê	ÏãÑÌ	j	j
tjl	.	.	.	.	.	.	.	.	.	.	10	.	.	.	false	false	Message: 3550ms	1.69	7.26	233	3767	519.70	389.20	10	662.90	3535	563.20	366.50	INVISIBLE_BOUNDARY[1]	3550	.	.	tjl.edf	RIGHT	6158	10575904	Full Trial Period	10569746	60	Trial: 60	10569746	60	µ°¾í	¸Ö±Ê	ÏãÑÌ	j	j
tjl	.	.	.	.	.	.	.	.	.	.	11	.	.	.	false	false	Message: 3559ms	1.69	7.26	233	3767	519.70	389.20	10	662.90	3535	563.20	366.50	SYNCTIME	3559	.	.	tjl.edf	RIGHT	6158	10575904	Full Trial Period	10569746	60	Trial: 60	10569746	60	µ°¾í	¸Ö±Ê	ÏãÑÌ	j	j
tjl	.	.	.	.	.	.	.	.	.	.	12	.	.	.	false	false	Message: 4434ms	17.37	160.86	108	4487	1082.70	438.70	12	228.70	4380	549.40	379.70	INVISIBLE_BOUNDARY[2]	4434	.	.	tjl.edf	RIGHT	6158	10575904	Full Trial Period	10569746	60	Trial: 60	10569746	60	µ°¾í	¸Ö±Ê	ÏãÑÌ	j	j
tjl	.	.	.	.	.	.	.	.	.	.	13	.	.	.	false	false	Message: 4442ms	17.37	160.86	108	4487	1082.70	438.70	12	228.70	4380	549.40	379.70	SYNCTIME	4442	.	.	tjl.edf	RIGHT	6158	10575904	Full Trial Period	10569746	60	Trial: 60	10569746	60	µ°¾í	¸Ö±Ê	ÏãÑÌ	j	j
tjl	.	.	.	.	.	.	.	.	.	.	14	.	.	.	false	false	Message: 6139ms	23.06	232.91	99	6156	889.70	391.80	20	413.00	6058	188.00	415.20	KEYBOARD	6139	.	.	tjl.edf	RIGHT	6158	10575904	Full Trial Period	10569746	60	Trial: 60	10569746	60	µ°¾í	¸Ö±Ê	ÏãÑÌ	j	j
tjl	.	.	.	.	.	.	.	.	.	.	15	.	.	.	false	false	Message: 6201ms	.	.	.	.	.	.	.	.	.	.	.	TRIAL_RESULT 0	6201	.	.	tjl.edf	RIGHT	6158	10575904	Full Trial Period	10569746	60	Trial: 60	10569746	60	µ°¾í	¸Ö±Ê	ÏãÑÌ	j	j
tjl	.	.	.	.	.	.	.	.	.	.	1	.	.	.	false	false	Message: -17ms	.	.	.	.	.	.	.	.	.	.	.	TRIALID 60	-17	.	.	tjl.edf	RIGHT	8413	10585609	Full Trial Period	10577196	61	Trial: 61	10577196	143	ºº±¤°ü	ÕÁÄÔÍè	³ß×Ó	j	f
tjl	.	.	.	.	.	.	.	.	.	.	2	.	.	.	false	false	Message: -1ms	.	.	.	.	.	.	.	.	.	.	.	RECCFG CR 1000 2 0 R	-1	.	.	tjl.edf	RIGHT	8413	10585609	Full Trial Period	10577196	61	Trial: 61	10577196	143	ºº±¤°ü	ÕÁÄÔÍè	³ß×Ó	j	f
tjl	.	.	.	.	.	.	.	.	.	.	3	.	.	.	false	false	Message: -1ms	.	.	.	.	.	.	.	.	.	.	.	ELCLCFG TOWER	-1	.	.	tjl.edf	RIGHT	8413	10585609	Full Trial Period	10577196	61	Trial: 61	10577196	143	ºº±¤°ü	ÕÁÄÔÍè	³ß×Ó	j	f
tjl	.	.	.	.	.	.	.	.	.	.	4	.	.	.	false	false	Message: -1ms	.	.	.	.	.	.	.	.	.	.	.	GAZE_COORDS 0.00 0.00 1023.00 767.00	-1	.	.	tjl.edf	RIGHT	8413	10585609	Full Trial Period	10577196	61	Trial: 61	10577196	143	ºº±¤°ü	ÕÁÄÔÍè	³ß×Ó	j	f
tjl	.	.	.	.	.	.	.	.	.	.	5	.	.	.	false	false	Message: -1ms	.	.	.	.	.	.	.	.	.	.	.	THRESHOLDS R 101 219	-1	.	.	tjl.edf	RIGHT	8413	10585609	Full Trial Period	10577196	61	Trial: 61	10577196	143	ºº±¤°ü	ÕÁÄÔÍè	³ß×Ó	j	f
tjl	.	.	.	.	.	.	.	.	.	.	6	.	.	.	false	false	Message: -1ms	.	.	.	.	.	.	.	.	.	.	.	ELCL_PROC CENTROID (3)	-1	.	.	tjl.edf	RIGHT	8413	10585609	Full Trial Period	10577196	61	Trial: 61	10577196	143	ºº±¤°ü	ÕÁÄÔÍè	³ß×Ó	j	f
tjl	.	.	.	.	.	.	.	.	.	.	7	.	.	.	false	false	Message: -1ms	.	.	.	.	.	.	.	.	.	.	.	ELCL_PCR_PARAM 5 3.0	-1	.	.	tjl.edf	RIGHT	8413	10585609	Full Trial Period	10577196	61	Trial: 61	10577196	143	ºº±¤°ü	ÕÁÄÔÍè	³ß×Ó	j	f
tjl	.	.	.	.	.	.	.	.	.	.	8	.	.	.	false	true	Message: 0ms	.	.	.	.	.	.	.	.	.	.	.	!MODE RECORD CR 1000 2 0 R	0	.	.	tjl.edf	RIGHT	8413	10585609	Full Trial Period	10577196	61	Trial: 61	10577196	143	ºº±¤°ü	ÕÁÄÔÍè	³ß×Ó	j	f
tjl	.	.	.	.	291	297	1	7	164.90	371.90	9	.	.	.	false	false	Message: 42ms	.	.	.	.	.	.	.	.	.	.	.	SYNCTIME	42	164.90	371.90	tjl.edf	RIGHT	8413	10585609	Full Trial Period	10577196	61	Trial: 61	10577196	143	ºº±¤°ü	ÕÁÄÔÍè	³ß×Ó	j	f
tjl	.	.	.	.	.	.	.	.	.	.	10	.	.	.	false	false	Message: 341ms	20.81	61.22	340	637	777.20	515.10	1	942.30	298	164.20	365.70	INVISIBLE_BOUNDARY[1]	341	.	.	tjl.edf	RIGHT	8413	10585609	Full Trial Period	10577196	61	Trial: 61	10577196	143	ºº±¤°ü	ÕÁÄÔÍè	³ß×Ó	j	f
tjl	.	.	.	.	.	.	.	.	.	.	11	.	.	.	false	false	Message: 350ms	20.81	61.22	340	637	777.20	515.10	1	942.30	298	164.20	365.70	SYNCTIME	350	.	.	tjl.edf	RIGHT	8413	10585609	Full Trial Period	10577196	61	Trial: 61	10577196	143	ºº±¤°ü	ÕÁÄÔÍè	³ß×Ó	j	f
tjl	.	.	.	.	.	.	.	.	.	.	12	.	.	.	false	false	Message: 545ms	20.81	61.22	340	637	777.20	515.10	1	942.30	298	164.20	365.70	INVISIBLE_BOUNDARY[2]	545	.	.	tjl.edf	RIGHT	8413	10585609	Full Trial Period	10577196	61	Trial: 61	10577196	143	ºº±¤°ü	ÕÁÄÔÍè	³ß×Ó	j	f
tjl	.	.	.	.	.	.	.	.	.	.	13	.	.	.	false	false	Message: 549ms	20.81	61.22	340	637	777.20	515.10	1	942.30	298	164.20	365.70	SYNCTIME	549	.	.	tjl.edf	RIGHT	8413	10585609	Full Trial Period	10577196	61	Trial: 61	10577196	143	ºº±¤°ü	ÕÁÄÔÍè	³ß×Ó	j	f
tjl	.	.	.	.	170	8411	25	8242	923.60	363.70	14	.	.	.	false	false	Message: 8394ms	.	.	.	.	.	.	.	.	.	.	.	KEYBOARD	8394	923.60	363.70	tjl.edf	RIGHT	8413	10585609	Full Trial Period	10577196	61	Trial: 61	10577196	143	ºº±¤°ü	ÕÁÄÔÍè	³ß×Ó	j	f
tjl	.	.	.	.	.	.	.	.	.	.	15	.	.	.	false	false	Message: 8458ms	.	.	.	.	.	.	.	.	.	.	.	TRIAL_RESULT 0	8458	.	.	tjl.edf	RIGHT	8413	10585609	Full Trial Period	10577196	61	Trial: 61	10577196	143	ºº±¤°ü	ÕÁÄÔÍè	³ß×Ó	j	f
tjl	.	.	.	.	.	.	.	.	.	.	1	.	.	.	false	false	Message: -23ms	.	.	.	.	.	.	.	.	.	.	.	TRIALID 61	-23	.	.	tjl.edf	RIGHT	10662	10597754	Full Trial Period	10587092	62	Trial: 62	10587092	95	ÐÅ·â	¹úÆì	ÓÍ»­	f	j
tjl	.	.	.	.	.	.	.	.	.	.	2	.	.	.	false	false	Message: -1ms	.	.	.	.	.	.	.	.	.	.	.	RECCFG CR 1000 2 0 R	-1	.	.	tjl.edf	RIGHT	10662	10597754	Full Trial Period	10587092	62	Trial: 62	10587092	95	ÐÅ·â	¹úÆì	ÓÍ»­	f	j
tjl	.	.	.	.	.	.	.	.	.	.	3	.	.	.	false	false	Message: -1ms	.	.	.	.	.	.	.	.	.	.	.	ELCLCFG TOWER	-1	.	.	tjl.edf	RIGHT	10662	10597754	Full Trial Period	10587092	62	Trial: 62	10587092	95	ÐÅ·â	¹úÆì	ÓÍ»­	f	j
tjl	.	.	.	.	.	.	.	.	.	.	4	.	.	.	false	false	Message: -1ms	.	.	.	.	.	.	.	.	.	.	.	GAZE_COORDS 0.00 0.00 1023.00 767.00	-1	.	.	tjl.edf	RIGHT	10662	10597754	Full Trial Period	10587092	62	Trial: 62	10587092	95	ÐÅ·â	¹úÆì	ÓÍ»­	f	j
tjl	.	.	.	.	.	.	.	.	.	.	5	.	.	.	false	false	Message: -1ms	.	.	.	.	.	.	.	.	.	.	.	THRESHOLDS R 101 219	-1	.	.	tjl.edf	RIGHT	10662	10597754	Full Trial Period	10587092	62	Trial: 62	10587092	95	ÐÅ·â	¹úÆì	ÓÍ»­	f	j
tjl	.	.	.	.	.	.	.	.	.	.	6	.	.	.	false	false	Message: -1ms	.	.	.	.	.	.	.	.	.	.	.	ELCL_PROC CENTROID (3)	-1	.	.	tjl.edf	RIGHT	10662	10597754	Full Trial Period	10587092	62	Trial: 62	10587092	95	ÐÅ·â	¹úÆì	ÓÍ»­	f	j
tjl	.	.	.	.	.	.	.	.	.	.	7	.	.	.	false	false	Message: -1ms	.	.	.	.	.	.	.	.	.	.	.	ELCL_PCR_PARAM 5 3.0	-1	.	.	tjl.edf	RIGHT	10662	10597754	Full Trial Period	10587092	62	Trial: 62	10587092	95	ÐÅ·â	¹úÆì	ÓÍ»­	f	j
tjl	.	.	.	.	.	.	.	.	.	.	8	.	.	.	false	true	Message: 0ms	.	.	.	.	.	.	.	.	.	.	.	!MODE RECORD CR 1000 2 0 R	0	.	.	tjl.edf	RIGHT	10662	10597754	Full Trial Period	10587092	62	Trial: 62	10587092	95	ÐÅ·â	¹úÆì	ÓÍ»­	f	j
tjl	.	.	.	.	249	255	1	7	167.90	366.60	9	.	.	.	false	false	Message: 44ms	.	.	.	.	.	.	.	.	.	.	.	SYNCTIME	44	167.90	366.60	tjl.edf	RIGHT	10662	10597754	Full Trial Period	10587092	62	Trial: 62	10587092	95	ÐÅ·â	¹úÆì	ÓÍ»­	f	j
tjl	.	.	.	.	.	.	.	.	.	.	10	.	.	.	false	false	Message: 1614ms	3.26	13.64	239	1837	519.30	449.70	6	634.30	1599	544.10	358.60	INVISIBLE_BOUNDARY[1]	1614	.	.	tjl.edf	RIGHT	10662	10597754	Full Trial Period	10587092	62	Trial: 62	10587092	95	ÐÅ·â	¹úÆì	ÓÍ»­	f	j
tjl	.	.	.	.	.	.	.	.	.	.	11	.	.	.	false	false	Message: 1618ms	3.26	13.64	239	1837	519.30	449.70	6	634.30	1599	544.10	358.60	SYNCTIME	1618	.	.	tjl.edf	RIGHT	10662	10597754	Full Trial Period	10587092	62	Trial: 62	10587092	95	ÐÅ·â	¹úÆì	ÓÍ»­	f	j
tjl	.	.	.	.	.	.	.	.	.	.	12	.	.	.	false	false	Message: 3159ms	12.31	33.73	365	3485	901.10	421.60	10	434.40	3121	535.20	377.00	INVISIBLE_BOUNDARY[2]	3159	.	.	tjl.edf	RIGHT	10662	10597754	Full Trial Period	10587092	62	Trial: 62	10587092	95	ÐÅ·â	¹úÆì	ÓÍ»­	f	j
tjl	.	.	.	.	.	.	.	.	.	.	13	.	.	.	false	false	Message: 3167ms	12.31	33.73	365	3485	901.10	421.60	10	434.40	3121	535.20	377.00	SYNCTIME	3167	.	.	tjl.edf	RIGHT	10662	10597754	Full Trial Period	10587092	62	Trial: 62	10587092	95	ÐÅ·â	¹úÆì	ÓÍ»­	f	j
tjl	.	.	.	.	162	10660	28	10499	839.60	376.10	14	[1]	2	RECTANGLE_INTERESTAREA	false	false	Message: 10643ms	.	.	.	.	.	.	.	.	.	.	.	KEYBOARD	10643	839.60	376.10	tjl.edf	RIGHT	10662	10597754	Full Trial Period	10587092	62	Trial: 62	10587092	95	ÐÅ·â	¹úÆì	ÓÍ»­	f	j
tjl	.	.	.	.	.	.	.	.	.	.	15	.	.	.	false	false	Message: 10706ms	.	.	.	.	.	.	.	.	.	.	.	TRIAL_RESULT 0	10706	.	.	tjl.edf	RIGHT	10662	10597754	Full Trial Period	10587092	62	Trial: 62	10587092	95	ÐÅ·â	¹úÆì	ÓÍ»­	f	j
tjl	.	.	.	.	.	.	.	.	.	.	1	.	.	.	false	false	Message: -1017ms	.	.	.	.	.	.	.	.	.	.	.	TRIALID 62	-1017	.	.	tjl.edf	RIGHT	5051	10605019	Full Trial Period	10599968	63	Trial: 63	10599968	90	³È×Ó	ÌðÌðÈ¦	ÊÖïí	j	j
tjl	.	.	.	.	.	.	.	.	.	.	2	.	.	.	false	false	Message: -15ms	.	.	.	.	.	.	.	.	.	.	.	NO Reply is disabled for function eyecmd_printf	-15	.	.	tjl.edf	RIGHT	5051	10605019	Full Trial Period	10599968	63	Trial: 63	10599968	90	³È×Ó	ÌðÌðÈ¦	ÊÖïí	j	j
tjl	.	.	.	.	.	.	.	.	.	.	3	.	.	.	false	false	Message: -1ms	.	.	.	.	.	.	.	.	.	.	.	RECCFG CR 1000 2 0 R	-1	.	.	tjl.edf	RIGHT	5051	10605019	Full Trial Period	10599968	63	Trial: 63	10599968	90	³È×Ó	ÌðÌðÈ¦	ÊÖïí	j	j
tjl	.	.	.	.	.	.	.	.	.	.	4	.	.	.	false	false	Message: -1ms	.	.	.	.	.	.	.	.	.	.	.	ELCLCFG TOWER	-1	.	.	tjl.edf	RIGHT	5051	10605019	Full Trial Period	10599968	63	Trial: 63	10599968	90	³È×Ó	ÌðÌðÈ¦	ÊÖïí	j	j
tjl	.	.	.	.	.	.	.	.	.	.	5	.	.	.	false	false	Message: -1ms	.	.	.	.	.	.	.	.	.	.	.	GAZE_COORDS 0.00 0.00 1023.00 767.00	-1	.	.	tjl.edf	RIGHT	5051	10605019	Full Trial Period	10599968	63	Trial: 63	10599968	90	³È×Ó	ÌðÌðÈ¦	ÊÖïí	j	j
tjl	.	.	.	.	.	.	.	.	.	.	6	.	.	.	false	false	Message: -1ms	.	.	.	.	.	.	.	.	.	.	.	THRESHOLDS R 101 219	-1	.	.	tjl.edf	RIGHT	5051	10605019	Full Trial Period	10599968	63	Trial: 63	10599968	90	³È×Ó	ÌðÌðÈ¦	ÊÖïí	j	j
tjl	.	.	.	.	.	.	.	.	.	.	7	.	.	.	false	false	Message: -1ms	.	.	.	.	.	.	.	.	.	.	.	ELCL_PROC CENTROID (3)	-1	.	.	tjl.edf	RIGHT	5051	10605019	Full Trial Period	10599968	63	Trial: 63	10599968	90	³È×Ó	ÌðÌðÈ¦	ÊÖïí	j	j
tjl	.	.	.	.	.	.	.	.	.	.	8	.	.	.	false	false	Message: -1ms	.	.	.	.	.	.	.	.	.	.	.	ELCL_PCR_PARAM 5 3.0	-1	.	.	tjl.edf	RIGHT	5051	10605019	Full Trial Period	10599968	63	Trial: 63	10599968	90	³È×Ó	ÌðÌðÈ¦	ÊÖïí	j	j
tjl	.	.	.	.	.	.	.	.	.	.	9	.	.	.	false	true	Message: 0ms	.	.	.	.	.	.	.	.	.	.	.	!MODE RECORD CR 1000 2 0 R	0	.	.	tjl.edf	RIGHT	5051	10605019	Full Trial Period	10599968	63	Trial: 63	10599968	90	³È×Ó	ÌðÌðÈ¦	ÊÖïí	j	j
tjl	.	.	.	.	252	258	1	7	162.60	380.20	10	.	.	.	false	false	Message: 41ms	.	.	.	.	.	.	.	.	.	.	.	SYNCTIME	41	162.60	380.20	tjl.edf	RIGHT	5051	10605019	Full Trial Period	10599968	63	Trial: 63	10599968	90	³È×Ó	ÌðÌðÈ¦	ÊÖïí	j	j
tjl	.	.	.	.	.	.	.	.	.	.	11	.	.	.	false	false	Message: 1947ms	11.90	45.06	264	2004	529.50	408.40	5	476.50	1741	178.60	368.20	INVISIBLE_BOUNDARY[1]	1947	.	.	tjl.edf	RIGHT	5051	10605019	Full Trial Period	10599968	63	Trial: 63	10599968	90	³È×Ó	ÌðÌðÈ¦	ÊÖïí	j	j
tjl	.	.	.	.	.	.	.	.	.	.	12	.	.	.	false	false	Message: 1956ms	11.90	45.06	264	2004	529.50	408.40	5	476.50	1741	178.60	368.20	SYNCTIME	1956	.	.	tjl.edf	RIGHT	5051	10605019	Full Trial Period	10599968	63	Trial: 63	10599968	90	³È×Ó	ÌðÌðÈ¦	ÊÖïí	j	j
tjl	.	.	.	.	.	.	.	.	.	.	13	.	.	.	false	false	Message: 3196ms	5.81	171.03	34	3214	882.40	429.10	9	295.20	3181	710.10	397.50	INVISIBLE_BOUNDARY[2]	3196	.	.	tjl.edf	RIGHT	5051	10605019	Full Trial Period	10599968	63	Trial: 63	10599968	90	³È×Ó	ÌðÌðÈ¦	ÊÖïí	j	j
tjl	.	.	.	.	.	.	.	.	.	.	14	.	.	.	false	false	Message: 3206ms	5.81	171.03	34	3214	882.40	429.10	9	295.20	3181	710.10	397.50	SYNCTIME	3206	.	.	tjl.edf	RIGHT	5051	10605019	Full Trial Period	10599968	63	Trial: 63	10599968	90	³È×Ó	ÌðÌðÈ¦	ÊÖïí	j	j
tjl	.	.	.	.	271	5049	16	4779	849.60	385.70	15	[1]	2	RECTANGLE_INTERESTAREA	false	false	Message: 5032ms	.	.	.	.	.	.	.	.	.	.	.	KEYBOARD	5032	849.60	385.70	tjl.edf	RIGHT	5051	10605019	Full Trial Period	10599968	63	Trial: 63	10599968	90	³È×Ó	ÌðÌðÈ¦	ÊÖïí	j	j
tjl	.	.	.	.	.	.	.	.	.	.	16	.	.	.	false	false	Message: 5099ms	.	.	.	.	.	.	.	.	.	.	.	TRIAL_RESULT 0	5099	.	.	tjl.edf	RIGHT	5051	10605019	Full Trial Period	10599968	63	Trial: 63	10599968	90	³È×Ó	ÌðÌðÈ¦	ÊÖïí	j	j
tjl	.	.	.	.	.	.	.	.	.	.	1	.	.	.	false	false	Message: -18ms	.	.	.	.	.	.	.	.	.	.	.	TRIALID 63	-18	.	.	tjl.edf	RIGHT	9197	10615339	Full Trial Period	10606142	64	Trial: 64	10606142	109	ÕíÍ·	Ïà¿ò	±Ê¼Ç±¾	j	j
tjl	.	.	.	.	.	.	.	.	.	.	2	.	.	.	false	false	Message: -1ms	.	.	.	.	.	.	.	.	.	.	.	RECCFG CR 1000 2 0 R	-1	.	.	tjl.edf	RIGHT	9197	10615339	Full Trial Period	10606142	64	Trial: 64	10606142	109	ÕíÍ·	Ïà¿ò	±Ê¼Ç±¾	j	j
tjl	.	.	.	.	.	.	.	.	.	.	3	.	.	.	false	false	Message: -1ms	.	.	.	.	.	.	.	.	.	.	.	ELCLCFG TOWER	-1	.	.	tjl.edf	RIGHT	9197	10615339	Full Trial Period	10606142	64	Trial: 64	10606142	109	ÕíÍ·	Ïà¿ò	±Ê¼Ç±¾	j	j
tjl	.	.	.	.	.	.	.	.	.	.	4	.	.	.	false	false	Message: -1ms	.	.	.	.	.	.	.	.	.	.	.	GAZE_COORDS 0.00 0.00 1023.00 767.00	-1	.	.	tjl.edf	RIGHT	9197	10615339	Full Trial Period	10606142	64	Trial: 64	10606142	109	ÕíÍ·	Ïà¿ò	±Ê¼Ç±¾	j	j
tjl	.	.	.	.	.	.	.	.	.	.	5	.	.	.	false	false	Message: -1ms	.	.	.	.	.	.	.	.	.	.	.	THRESHOLDS R 101 219	-1	.	.	tjl.edf	RIGHT	9197	10615339	Full Trial Period	10606142	64	Trial: 64	10606142	109	ÕíÍ·	Ïà¿ò	±Ê¼Ç±¾	j	j
tjl	.	.	.	.	.	.	.	.	.	.	6	.	.	.	false	false	Message: -1ms	.	.	.	.	.	.	.	.	.	.	.	ELCL_PROC CENTROID (3)	-1	.	.	tjl.edf	RIGHT	9197	10615339	Full Trial Period	10606142	64	Trial: 64	10606142	109	ÕíÍ·	Ïà¿ò	±Ê¼Ç±¾	j	j
tjl	.	.	.	.	.	.	.	.	.	.	7	.	.	.	false	false	Message: -1ms	.	.	.	.	.	.	.	.	.	.	.	ELCL_PCR_PARAM 5 3.0	-1	.	.	tjl.edf	RIGHT	9197	10615339	Full Trial Period	10606142	64	Trial: 64	10606142	109	ÕíÍ·	Ïà¿ò	±Ê¼Ç±¾	j	j
tjl	.	.	.	.	.	.	.	.	.	.	8	.	.	.	false	true	Message: 0ms	.	.	.	.	.	.	.	.	.	.	.	!MODE RECORD CR 1000 2 0 R	0	.	.	tjl.edf	RIGHT	9197	10615339	Full Trial Period	10606142	64	Trial: 64	10606142	109	ÕíÍ·	Ïà¿ò	±Ê¼Ç±¾	j	j
tjl	.	.	.	.	355	361	1	7	161.20	380.20	9	.	.	.	false	false	Message: 48ms	.	.	.	.	.	.	.	.	.	.	.	SYNCTIME	48	161.20	380.20	tjl.edf	RIGHT	9197	10615339	Full Trial Period	10606142	64	Trial: 64	10606142	109	ÕíÍ·	Ïà¿ò	±Ê¼Ç±¾	j	j
tjl	.	.	.	.	.	.	.	.	.	.	10	.	.	.	false	false	Message: 3448ms	6.53	26.98	242	3482	421.30	430.10	8	865.70	3241	232.90	386.30	INVISIBLE_BOUNDARY[1]	3448	.	.	tjl.edf	RIGHT	9197	10615339	Full Trial Period	10606142	64	Trial: 64	10606142	109	ÕíÍ·	Ïà¿ò	±Ê¼Ç±¾	j	j
tjl	.	.	.	.	.	.	.	.	.	.	11	.	.	.	false	false	Message: 3457ms	6.53	26.98	242	3482	421.30	430.10	8	865.70	3241	232.90	386.30	SYNCTIME	3457	.	.	tjl.edf	RIGHT	9197	10615339	Full Trial Period	10606142	64	Trial: 64	10606142	109	ÕíÍ·	Ïà¿ò	±Ê¼Ç±¾	j	j
tjl	.	.	.	.	.	.	.	.	.	.	12	.	.	.	false	false	Message: 7585ms	2.64	11.63	227	7799	940.60	441.00	21	719.10	7573	943.50	362.40	INVISIBLE_BOUNDARY[2]	7585	.	.	tjl.edf	RIGHT	9197	10615339	Full Trial Period	10606142	64	Trial: 64	10606142	109	ÕíÍ·	Ïà¿ò	±Ê¼Ç±¾	j	j
tjl	.	.	.	.	.	.	.	.	.	.	13	.	.	.	false	false	Message: 7589ms	2.64	11.63	227	7799	940.60	441.00	21	719.10	7573	943.50	362.40	SYNCTIME	7589	.	.	tjl.edf	RIGHT	9197	10615339	Full Trial Period	10606142	64	Trial: 64	10606142	109	ÕíÍ·	Ïà¿ò	±Ê¼Ç±¾	j	j
tjl	.	.	.	.	111	9195	26	9085	890.30	359.60	14	.	.	.	false	false	Message: 9178ms	.	.	.	.	.	.	.	.	.	.	.	KEYBOARD	9178	890.30	359.60	tjl.edf	RIGHT	9197	10615339	Full Trial Period	10606142	64	Trial: 64	10606142	109	ÕíÍ·	Ïà¿ò	±Ê¼Ç±¾	j	j
tjl	.	.	.	.	.	.	.	.	.	.	15	.	.	.	false	false	Message: 9238ms	.	.	.	.	.	.	.	.	.	.	.	TRIAL_RESULT 0	9238	.	.	tjl.edf	RIGHT	9197	10615339	Full Trial Period	10606142	64	Trial: 64	10606142	109	ÕíÍ·	Ïà¿ò	±Ê¼Ç±¾	j	j
tjl	.	.	.	.	.	.	.	.	.	.	1	.	.	.	false	false	Message: -24ms	.	.	.	.	.	.	.	.	.	.	.	TRIALID 64	-24	.	.	tjl.edf	RIGHT	4688	10621268	Full Trial Period	10616580	65	Trial: 65	10616580	9	ÇÉ¿ËÁ¦	Ìú¹ì	Êé°ü	f	f
tjl	.	.	.	.	.	.	.	.	.	.	2	.	.	.	false	false	Message: -1ms	.	.	.	.	.	.	.	.	.	.	.	RECCFG CR 1000 2 0 R	-1	.	.	tjl.edf	RIGHT	4688	10621268	Full Trial Period	10616580	65	Trial: 65	10616580	9	ÇÉ¿ËÁ¦	Ìú¹ì	Êé°ü	f	f
tjl	.	.	.	.	.	.	.	.	.	.	3	.	.	.	false	false	Message: -1ms	.	.	.	.	.	.	.	.	.	.	.	ELCLCFG TOWER	-1	.	.	tjl.edf	RIGHT	4688	10621268	Full Trial Period	10616580	65	Trial: 65	10616580	9	ÇÉ¿ËÁ¦	Ìú¹ì	Êé°ü	f	f
tjl	.	.	.	.	.	.	.	.	.	.	4	.	.	.	false	false	Message: -1ms	.	.	.	.	.	.	.	.	.	.	.	GAZE_COORDS 0.00 0.00 1023.00 767.00	-1	.	.	tjl.edf	RIGHT	4688	10621268	Full Trial Period	10616580	65	Trial: 65	10616580	9	ÇÉ¿ËÁ¦	Ìú¹ì	Êé°ü	f	f
tjl	.	.	.	.	.	.	.	.	.	.	5	.	.	.	false	false	Message: -1ms	.	.	.	.	.	.	.	.	.	.	.	THRESHOLDS R 101 219	-1	.	.	tjl.edf	RIGHT	4688	10621268	Full Trial Period	10616580	65	Trial: 65	10616580	9	ÇÉ¿ËÁ¦	Ìú¹ì	Êé°ü	f	f
tjl	.	.	.	.	.	.	.	.	.	.	6	.	.	.	false	false	Message: -1ms	.	.	.	.	.	.	.	.	.	.	.	ELCL_PROC CENTROID (3)	-1	.	.	tjl.edf	RIGHT	4688	10621268	Full Trial Period	10616580	65	Trial: 65	10616580	9	ÇÉ¿ËÁ¦	Ìú¹ì	Êé°ü	f	f
tjl	.	.	.	.	.	.	.	.	.	.	7	.	.	.	false	false	Message: -1ms	.	.	.	.	.	.	.	.	.	.	.	ELCL_PCR_PARAM 5 3.0	-1	.	.	tjl.edf	RIGHT	4688	10621268	Full Trial Period	10616580	65	Trial: 65	10616580	9	ÇÉ¿ËÁ¦	Ìú¹ì	Êé°ü	f	f
tjl	.	.	.	.	.	.	.	.	.	.	8	.	.	.	false	true	Message: 0ms	.	.	.	.	.	.	.	.	.	.	.	!MODE RECORD CR 1000 2 0 R	0	.	.	tjl.edf	RIGHT	4688	10621268	Full Trial Period	10616580	65	Trial: 65	10616580	9	ÇÉ¿ËÁ¦	Ìú¹ì	Êé°ü	f	f
tjl	.	.	.	.	445	451	1	7	155.40	376.30	9	.	.	.	false	false	Message: 42ms	.	.	.	.	.	.	.	.	.	.	.	SYNCTIME	42	155.40	376.30	tjl.edf	RIGHT	4688	10621268	Full Trial Period	10616580	65	Trial: 65	10616580	9	ÇÉ¿ËÁ¦	Ìú¹ì	Êé°ü	f	f
tjl	.	.	.	.	.	.	.	.	.	.	10	.	.	.	false	false	Message: 1693ms	12.89	169.60	76	1711	540.50	371.40	4	260.60	1636	157.70	367.10	INVISIBLE_BOUNDARY[1]	1693	.	.	tjl.edf	RIGHT	4688	10621268	Full Trial Period	10616580	65	Trial: 65	10616580	9	ÇÉ¿ËÁ¦	Ìú¹ì	Êé°ü	f	f
tjl	.	.	.	.	.	.	.	.	.	.	11	.	.	.	false	false	Message: 1700ms	12.89	169.60	76	1711	540.50	371.40	4	260.60	1636	157.70	367.10	SYNCTIME	1700	.	.	tjl.edf	RIGHT	4688	10621268	Full Trial Period	10616580	65	Trial: 65	10616580	9	ÇÉ¿ËÁ¦	Ìú¹ì	Êé°ü	f	f
tjl	.	.	.	.	.	.	.	.	.	.	12	.	.	.	false	false	Message: 3000ms	12.24	49.36	248	3049	858.60	403.10	8	454.70	2802	505.10	322.90	INVISIBLE_BOUNDARY[2]	3000	.	.	tjl.edf	RIGHT	4688	10621268	Full Trial Period	10616580	65	Trial: 65	10616580	9	ÇÉ¿ËÁ¦	Ìú¹ì	Êé°ü	f	f
tjl	.	.	.	.	.	.	.	.	.	.	13	.	.	.	false	false	Message: 3008ms	12.24	49.36	248	3049	858.60	403.10	8	454.70	2802	505.10	322.90	SYNCTIME	3008	.	.	tjl.edf	RIGHT	4688	10621268	Full Trial Period	10616580	65	Trial: 65	10616580	9	ÇÉ¿ËÁ¦	Ìú¹ì	Êé°ü	f	f
tjl	.	.	.	.	332	4686	14	4355	510.20	327.70	14	.	.	.	false	false	Message: 4669ms	.	.	.	.	.	.	.	.	.	.	.	KEYBOARD	4669	510.20	327.70	tjl.edf	RIGHT	4688	10621268	Full Trial Period	10616580	65	Trial: 65	10616580	9	ÇÉ¿ËÁ¦	Ìú¹ì	Êé°ü	f	f
tjl	.	.	.	.	.	.	.	.	.	.	15	.	.	.	false	false	Message: 4735ms	.	.	.	.	.	.	.	.	.	.	.	TRIAL_RESULT 0	4735	.	.	tjl.edf	RIGHT	4688	10621268	Full Trial Period	10616580	65	Trial: 65	10616580	9	ÇÉ¿ËÁ¦	Ìú¹ì	Êé°ü	f	f
tjl	.	.	.	.	.	.	.	.	.	.	1	.	.	.	false	false	Message: -16ms	.	.	.	.	.	.	.	.	.	.	.	TRIALID 65	-16	.	.	tjl.edf	RIGHT	8274	10630636	Full Trial Period	10622362	66	Trial: 66	10622362	136	ÏÚ±ý	ÐÅ·â	É××Ó	f	f
tjl	.	.	.	.	.	.	.	.	.	.	2	.	.	.	false	false	Message: -1ms	.	.	.	.	.	.	.	.	.	.	.	RECCFG CR 1000 2 0 R	-1	.	.	tjl.edf	RIGHT	8274	10630636	Full Trial Period	10622362	66	Trial: 66	10622362	136	ÏÚ±ý	ÐÅ·â	É××Ó	f	f
tjl	.	.	.	.	.	.	.	.	.	.	3	.	.	.	false	false	Message: -1ms	.	.	.	.	.	.	.	.	.	.	.	ELCLCFG TOWER	-1	.	.	tjl.edf	RIGHT	8274	10630636	Full Trial Period	10622362	66	Trial: 66	10622362	136	ÏÚ±ý	ÐÅ·â	É××Ó	f	f
tjl	.	.	.	.	.	.	.	.	.	.	4	.	.	.	false	false	Message: -1ms	.	.	.	.	.	.	.	.	.	.	.	GAZE_COORDS 0.00 0.00 1023.00 767.00	-1	.	.	tjl.edf	RIGHT	8274	10630636	Full Trial Period	10622362	66	Trial: 66	10622362	136	ÏÚ±ý	ÐÅ·â	É××Ó	f	f
tjl	.	.	.	.	.	.	.	.	.	.	5	.	.	.	false	false	Message: -1ms	.	.	.	.	.	.	.	.	.	.	.	THRESHOLDS R 101 219	-1	.	.	tjl.edf	RIGHT	8274	10630636	Full Trial Period	10622362	66	Trial: 66	10622362	136	ÏÚ±ý	ÐÅ·â	É××Ó	f	f
tjl	.	.	.	.	.	.	.	.	.	.	6	.	.	.	false	false	Message: -1ms	.	.	.	.	.	.	.	.	.	.	.	ELCL_PROC CENTROID (3)	-1	.	.	tjl.edf	RIGHT	8274	10630636	Full Trial Period	10622362	66	Trial: 66	10622362	136	ÏÚ±ý	ÐÅ·â	É××Ó	f	f
tjl	.	.	.	.	.	.	.	.	.	.	7	.	.	.	false	false	Message: -1ms	.	.	.	.	.	.	.	.	.	.	.	ELCL_PCR_PARAM 5 3.0	-1	.	.	tjl.edf	RIGHT	8274	10630636	Full Trial Period	10622362	66	Trial: 66	10622362	136	ÏÚ±ý	ÐÅ·â	É××Ó	f	f
tjl	.	.	.	.	.	.	.	.	.	.	8	.	.	.	false	true	Message: 0ms	.	.	.	.	.	.	.	.	.	.	.	!MODE RECORD CR 1000 2 0 R	0	.	.	tjl.edf	RIGHT	8274	10630636	Full Trial Period	10622362	66	Trial: 66	10622362	136	ÏÚ±ý	ÐÅ·â	É××Ó	f	f
tjl	.	.	.	.	333	339	1	7	148.70	382.90	9	.	.	.	false	false	Message: 42ms	.	.	.	.	.	.	.	.	.	.	.	SYNCTIME	42	148.70	382.90	tjl.edf	RIGHT	8274	10630636	Full Trial Period	10622362	66	Trial: 66	10622362	136	ÏÚ±ý	ÐÅ·â	É××Ó	f	f
tjl	.	.	.	.	.	.	.	.	.	.	10	.	.	.	false	false	Message: 4282ms	7.41	31.79	233	4493	529.40	419.80	12	558.60	4261	316.10	378.30	INVISIBLE_BOUNDARY[1]	4282	.	.	tjl.edf	RIGHT	8274	10630636	Full Trial Period	10622362	66	Trial: 66	10622362	136	ÏÚ±ý	ÐÅ·â	É××Ó	f	f
tjl	.	.	.	.	.	.	.	.	.	.	11	.	.	.	false	false	Message: 4291ms	7.41	31.79	233	4493	529.40	419.80	12	558.60	4261	316.10	378.30	SYNCTIME	4291	.	.	tjl.edf	RIGHT	8274	10630636	Full Trial Period	10622362	66	Trial: 66	10622362	136	ÏÚ±ý	ÐÅ·â	É××Ó	f	f
tjl	.	.	.	.	.	.	.	.	.	.	12	.	.	.	false	false	Message: 5681ms	13.69	145.67	94	5713	937.40	588.40	16	324.70	5620	580.20	374.50	INVISIBLE_BOUNDARY[2]	5681	.	.	tjl.edf	RIGHT	8274	10630636	Full Trial Period	10622362	66	Trial: 66	10622362	136	ÏÚ±ý	ÐÅ·â	É××Ó	f	f
tjl	.	.	.	.	.	.	.	.	.	.	13	.	.	.	false	false	Message: 5691ms	13.69	145.67	94	5713	937.40	588.40	16	324.70	5620	580.20	374.50	SYNCTIME	5691	.	.	tjl.edf	RIGHT	8274	10630636	Full Trial Period	10622362	66	Trial: 66	10622362	136	ÏÚ±ý	ÐÅ·â	É××Ó	f	f
tjl	291	8273	5	7983	.	.	.	.	.	.	14	.	.	.	false	false	Message: 8255ms	23.98	61.17	392	8273	517.10	1199.90	24	335.80	7882	859.10	423.10	KEYBOARD	8255	.	.	tjl.edf	RIGHT	8274	10630636	Full Trial Period	10622362	66	Trial: 66	10622362	136	ÏÚ±ý	ÐÅ·â	É××Ó	f	f
tjl	.	.	.	.	.	.	.	.	.	.	15	.	.	.	false	false	Message: 8318ms	.	.	.	.	.	.	.	.	.	.	.	TRIAL_RESULT 0	8318	.	.	tjl.edf	RIGHT	8274	10630636	Full Trial Period	10622362	66	Trial: 66	10622362	136	ÏÚ±ý	ÐÅ·â	É××Ó	f	f
tjl	.	.	.	.	.	.	.	.	.	.	1	.	.	.	false	false	Message: -17ms	.	.	.	.	.	.	.	.	.	.	.	TRIALID 66	-17	.	.	tjl.edf	RIGHT	6682	10638836	Full Trial Period	10632154	67	Trial: 67	10632154	55	ÌðÍ²	»ð¾æ	°ôÇò¹÷	j	f
tjl	.	.	.	.	.	.	.	.	.	.	2	.	.	.	false	false	Message: -1ms	.	.	.	.	.	.	.	.	.	.	.	RECCFG CR 1000 2 0 R	-1	.	.	tjl.edf	RIGHT	6682	10638836	Full Trial Period	10632154	67	Trial: 67	10632154	55	ÌðÍ²	»ð¾æ	°ôÇò¹÷	j	f
tjl	.	.	.	.	.	.	.	.	.	.	3	.	.	.	false	false	Message: -1ms	.	.	.	.	.	.	.	.	.	.	.	ELCLCFG TOWER	-1	.	.	tjl.edf	RIGHT	6682	10638836	Full Trial Period	10632154	67	Trial: 67	10632154	55	ÌðÍ²	»ð¾æ	°ôÇò¹÷	j	f
tjl	.	.	.	.	.	.	.	.	.	.	4	.	.	.	false	false	Message: -1ms	.	.	.	.	.	.	.	.	.	.	.	GAZE_COORDS 0.00 0.00 1023.00 767.00	-1	.	.	tjl.edf	RIGHT	6682	10638836	Full Trial Period	10632154	67	Trial: 67	10632154	55	ÌðÍ²	»ð¾æ	°ôÇò¹÷	j	f
tjl	.	.	.	.	.	.	.	.	.	.	5	.	.	.	false	false	Message: -1ms	.	.	.	.	.	.	.	.	.	.	.	THRESHOLDS R 101 219	-1	.	.	tjl.edf	RIGHT	6682	10638836	Full Trial Period	10632154	67	Trial: 67	10632154	55	ÌðÍ²	»ð¾æ	°ôÇò¹÷	j	f
tjl	.	.	.	.	.	.	.	.	.	.	6	.	.	.	false	false	Message: -1ms	.	.	.	.	.	.	.	.	.	.	.	ELCL_PROC CENTROID (3)	-1	.	.	tjl.edf	RIGHT	6682	10638836	Full Trial Period	10632154	67	Trial: 67	10632154	55	ÌðÍ²	»ð¾æ	°ôÇò¹÷	j	f
tjl	.	.	.	.	.	.	.	.	.	.	7	.	.	.	false	false	Message: -1ms	.	.	.	.	.	.	.	.	.	.	.	ELCL_PCR_PARAM 5 3.0	-1	.	.	tjl.edf	RIGHT	6682	10638836	Full Trial Period	10632154	67	Trial: 67	10632154	55	ÌðÍ²	»ð¾æ	°ôÇò¹÷	j	f
tjl	.	.	.	.	.	.	.	.	.	.	8	.	.	.	false	true	Message: 0ms	.	.	.	.	.	.	.	.	.	.	.	!MODE RECORD CR 1000 2 0 R	0	.	.	tjl.edf	RIGHT	6682	10638836	Full Trial Period	10632154	67	Trial: 67	10632154	55	ÌðÍ²	»ð¾æ	°ôÇò¹÷	j	f
tjl	.	.	.	.	468	474	1	7	155.40	382.00	9	.	.	.	false	false	Message: 40ms	.	.	.	.	.	.	.	.	.	.	.	SYNCTIME	40	155.40	382.00	tjl.edf	RIGHT	6682	10638836	Full Trial Period	10632154	67	Trial: 67	10632154	55	ÌðÍ²	»ð¾æ	°ôÇò¹÷	j	f
tjl	.	.	.	.	.	.	.	.	.	.	10	.	.	.	false	false	Message: 1813ms	2.53	9.46	267	2065	515.20	421.70	7	582.80	1799	555.40	360.80	INVISIBLE_BOUNDARY[1]	1813	.	.	tjl.edf	RIGHT	6682	10638836	Full Trial Period	10632154	67	Trial: 67	10632154	55	ÌðÍ²	»ð¾æ	°ôÇò¹÷	j	f
tjl	.	.	.	.	.	.	.	.	.	.	11	.	.	.	false	false	Message: 1824ms	2.53	9.46	267	2065	515.20	421.70	7	582.80	1799	555.40	360.80	SYNCTIME	1824	.	.	tjl.edf	RIGHT	6682	10638836	Full Trial Period	10632154	67	Trial: 67	10632154	55	ÌðÍ²	»ð¾æ	°ôÇò¹÷	j	f
tjl	.	.	.	.	263	2986	10	2724	909.70	378.30	12	[1]	2	RECTANGLE_INTERESTAREA	false	false	Message: 2833ms	.	.	.	.	.	.	.	.	.	.	.	INVISIBLE_BOUNDARY[2]	2833	909.70	378.30	tjl.edf	RIGHT	6682	10638836	Full Trial Period	10632154	67	Trial: 67	10632154	55	ÌðÍ²	»ð¾æ	°ôÇò¹÷	j	f
tjl	.	.	.	.	263	2986	10	2724	909.70	378.30	13	[1]	2	RECTANGLE_INTERESTAREA	false	false	Message: 2840ms	.	.	.	.	.	.	.	.	.	.	.	SYNCTIME	2840	909.70	378.30	tjl.edf	RIGHT	6682	10638836	Full Trial Period	10632154	67	Trial: 67	10632154	55	ÌðÍ²	»ð¾æ	°ôÇò¹÷	j	f
tjl	.	.	.	.	386	6680	24	6295	863.80	385.70	14	[1]	2	RECTANGLE_INTERESTAREA	false	false	Message: 6663ms	.	.	.	.	.	.	.	.	.	.	.	KEYBOARD	6663	863.80	385.70	tjl.edf	RIGHT	6682	10638836	Full Trial Period	10632154	67	Trial: 67	10632154	55	ÌðÍ²	»ð¾æ	°ôÇò¹÷	j	f
tjl	.	.	.	.	.	.	.	.	.	.	15	.	.	.	false	false	Message: 6729ms	.	.	.	.	.	.	.	.	.	.	.	TRIAL_RESULT 0	6729	.	.	tjl.edf	RIGHT	6682	10638836	Full Trial Period	10632154	67	Trial: 67	10632154	55	ÌðÍ²	»ð¾æ	°ôÇò¹÷	j	f
tjl	.	.	.	.	.	.	.	.	.	.	1	.	.	.	false	false	Message: -18ms	.	.	.	.	.	.	.	.	.	.	.	TRIALID 67	-18	.	.	tjl.edf	RIGHT	6535	10646413	Full Trial Period	10639878	68	Trial: 68	10639878	24	¹Ä	Ï´ÒÂ»ú	Ö½Ïä	j	j
tjl	.	.	.	.	.	.	.	.	.	.	2	.	.	.	false	false	Message: -1ms	.	.	.	.	.	.	.	.	.	.	.	RECCFG CR 1000 2 0 R	-1	.	.	tjl.edf	RIGHT	6535	10646413	Full Trial Period	10639878	68	Trial: 68	10639878	24	¹Ä	Ï´ÒÂ»ú	Ö½Ïä	j	j
tjl	.	.	.	.	.	.	.	.	.	.	3	.	.	.	false	false	Message: -1ms	.	.	.	.	.	.	.	.	.	.	.	ELCLCFG TOWER	-1	.	.	tjl.edf	RIGHT	6535	10646413	Full Trial Period	10639878	68	Trial: 68	10639878	24	¹Ä	Ï´ÒÂ»ú	Ö½Ïä	j	j
tjl	.	.	.	.	.	.	.	.	.	.	4	.	.	.	false	false	Message: -1ms	.	.	.	.	.	.	.	.	.	.	.	GAZE_COORDS 0.00 0.00 1023.00 767.00	-1	.	.	tjl.edf	RIGHT	6535	10646413	Full Trial Period	10639878	68	Trial: 68	10639878	24	¹Ä	Ï´ÒÂ»ú	Ö½Ïä	j	j
tjl	.	.	.	.	.	.	.	.	.	.	5	.	.	.	false	false	Message: -1ms	.	.	.	.	.	.	.	.	.	.	.	THRESHOLDS R 101 219	-1	.	.	tjl.edf	RIGHT	6535	10646413	Full Trial Period	10639878	68	Trial: 68	10639878	24	¹Ä	Ï´ÒÂ»ú	Ö½Ïä	j	j
tjl	.	.	.	.	.	.	.	.	.	.	6	.	.	.	false	false	Message: -1ms	.	.	.	.	.	.	.	.	.	.	.	ELCL_PROC CENTROID (3)	-1	.	.	tjl.edf	RIGHT	6535	10646413	Full Trial Period	10639878	68	Trial: 68	10639878	24	¹Ä	Ï´ÒÂ»ú	Ö½Ïä	j	j
tjl	.	.	.	.	.	.	.	.	.	.	7	.	.	.	false	false	Message: -1ms	.	.	.	.	.	.	.	.	.	.	.	ELCL_PCR_PARAM 5 3.0	-1	.	.	tjl.edf	RIGHT	6535	10646413	Full Trial Period	10639878	68	Trial: 68	10639878	24	¹Ä	Ï´ÒÂ»ú	Ö½Ïä	j	j
tjl	.	.	.	.	.	.	.	.	.	.	8	.	.	.	false	true	Message: 0ms	.	.	.	.	.	.	.	.	.	.	.	!MODE RECORD CR 1000 2 0 R	0	.	.	tjl.edf	RIGHT	6535	10646413	Full Trial Period	10639878	68	Trial: 68	10639878	24	¹Ä	Ï´ÒÂ»ú	Ö½Ïä	j	j
tjl	.	.	.	.	484	490	1	7	153.60	382.30	9	.	.	.	false	false	Message: 41ms	.	.	.	.	.	.	.	.	.	.	.	SYNCTIME	41	153.60	382.30	tjl.edf	RIGHT	6535	10646413	Full Trial Period	10639878	68	Trial: 68	10639878	24	¹Ä	Ï´ÒÂ»ú	Ö½Ïä	j	j
tjl	.	.	.	.	244	1837	5	1594	572.20	377.30	10	.	.	.	false	false	Message: 1827ms	.	.	.	.	.	.	.	.	.	.	.	INVISIBLE_BOUNDARY[1]	1827	572.20	377.30	tjl.edf	RIGHT	6535	10646413	Full Trial Period	10639878	68	Trial: 68	10639878	24	¹Ä	Ï´ÒÂ»ú	Ö½Ïä	j	j
tjl	.	.	.	.	244	1837	5	1594	572.20	377.30	11	.	.	.	false	false	Message: 1831ms	.	.	.	.	.	.	.	.	.	.	.	SYNCTIME	1831	572.20	377.30	tjl.edf	RIGHT	6535	10646413	Full Trial Period	10639878	68	Trial: 68	10639878	24	¹Ä	Ï´ÒÂ»ú	Ö½Ïä	j	j
tjl	.	.	.	.	50	3599	11	3550	966.50	404.80	12	.	.	.	false	false	Message: 3576ms	.	.	.	.	.	.	.	.	.	.	.	INVISIBLE_BOUNDARY[2]	3576	966.50	404.80	tjl.edf	RIGHT	6535	10646413	Full Trial Period	10639878	68	Trial: 68	10639878	24	¹Ä	Ï´ÒÂ»ú	Ö½Ïä	j	j
tjl	.	.	.	.	50	3599	11	3550	966.50	404.80	13	.	.	.	false	false	Message: 3582ms	.	.	.	.	.	.	.	.	.	.	.	SYNCTIME	3582	966.50	404.80	tjl.edf	RIGHT	6535	10646413	Full Trial Period	10639878	68	Trial: 68	10639878	24	¹Ä	Ï´ÒÂ»ú	Ö½Ïä	j	j
tjl	.	.	.	.	412	6533	19	6122	882.30	378.60	14	[1]	2	RECTANGLE_INTERESTAREA	false	false	Message: 6516ms	.	.	.	.	.	.	.	.	.	.	.	KEYBOARD	6516	882.30	378.60	tjl.edf	RIGHT	6535	10646413	Full Trial Period	10639878	68	Trial: 68	10639878	24	¹Ä	Ï´ÒÂ»ú	Ö½Ïä	j	j
tjl	.	.	.	.	.	.	.	.	.	.	15	.	.	.	false	false	Message: 6578ms	.	.	.	.	.	.	.	.	.	.	.	TRIAL_RESULT 0	6578	.	.	tjl.edf	RIGHT	6535	10646413	Full Trial Period	10639878	68	Trial: 68	10639878	24	¹Ä	Ï´ÒÂ»ú	Ö½Ïä	j	j
tjl	.	.	.	.	.	.	.	.	.	.	1	.	.	.	false	false	Message: -16ms	.	.	.	.	.	.	.	.	.	.	.	TRIALID 68	-16	.	.	tjl.edf	RIGHT	10900	10658575	Full Trial Period	10647675	69	Trial: 69	10647675	2	éÏé­	ÆøÇò	Ð¬×Ó	f	f
tjl	.	.	.	.	.	.	.	.	.	.	2	.	.	.	false	false	Message: -1ms	.	.	.	.	.	.	.	.	.	.	.	RECCFG CR 1000 2 0 R	-1	.	.	tjl.edf	RIGHT	10900	10658575	Full Trial Period	10647675	69	Trial: 69	10647675	2	éÏé­	ÆøÇò	Ð¬×Ó	f	f
tjl	.	.	.	.	.	.	.	.	.	.	3	.	.	.	false	false	Message: -1ms	.	.	.	.	.	.	.	.	.	.	.	ELCLCFG TOWER	-1	.	.	tjl.edf	RIGHT	10900	10658575	Full Trial Period	10647675	69	Trial: 69	10647675	2	éÏé­	ÆøÇò	Ð¬×Ó	f	f
tjl	.	.	.	.	.	.	.	.	.	.	4	.	.	.	false	false	Message: -1ms	.	.	.	.	.	.	.	.	.	.	.	GAZE_COORDS 0.00 0.00 1023.00 767.00	-1	.	.	tjl.edf	RIGHT	10900	10658575	Full Trial Period	10647675	69	Trial: 69	10647675	2	éÏé­	ÆøÇò	Ð¬×Ó	f	f
tjl	.	.	.	.	.	.	.	.	.	.	5	.	.	.	false	false	Message: -1ms	.	.	.	.	.	.	.	.	.	.	.	THRESHOLDS R 101 219	-1	.	.	tjl.edf	RIGHT	10900	10658575	Full Trial Period	10647675	69	Trial: 69	10647675	2	éÏé­	ÆøÇò	Ð¬×Ó	f	f
tjl	.	.	.	.	.	.	.	.	.	.	6	.	.	.	false	false	Message: -1ms	.	.	.	.	.	.	.	.	.	.	.	ELCL_PROC CENTROID (3)	-1	.	.	tjl.edf	RIGHT	10900	10658575	Full Trial Period	10647675	69	Trial: 69	10647675	2	éÏé­	ÆøÇò	Ð¬×Ó	f	f
tjl	.	.	.	.	.	.	.	.	.	.	7	.	.	.	false	false	Message: -1ms	.	.	.	.	.	.	.	.	.	.	.	ELCL_PCR_PARAM 5 3.0	-1	.	.	tjl.edf	RIGHT	10900	10658575	Full Trial Period	10647675	69	Trial: 69	10647675	2	éÏé­	ÆøÇò	Ð¬×Ó	f	f
tjl	.	.	.	.	.	.	.	.	.	.	8	.	.	.	false	true	Message: 0ms	.	.	.	.	.	.	.	.	.	.	.	!MODE RECORD CR 1000 2 0 R	0	.	.	tjl.edf	RIGHT	10900	10658575	Full Trial Period	10647675	69	Trial: 69	10647675	2	éÏé­	ÆøÇò	Ð¬×Ó	f	f
tjl	.	.	.	.	262	268	1	7	155.20	375.30	9	.	.	.	false	false	Message: 42ms	.	.	.	.	.	.	.	.	.	.	.	SYNCTIME	42	155.20	375.30	tjl.edf	RIGHT	10900	10658575	Full Trial Period	10647675	69	Trial: 69	10647675	2	éÏé­	ÆøÇò	Ð¬×Ó	f	f
tjl	.	.	.	.	.	.	.	.	.	.	10	.	.	.	false	false	Message: 3710ms	6.03	120.55	50	3744	525.40	383.90	12	260.50	3695	349.90	400.50	INVISIBLE_BOUNDARY[1]	3710	.	.	tjl.edf	RIGHT	10900	10658575	Full Trial Period	10647675	69	Trial: 69	10647675	2	éÏé­	ÆøÇò	Ð¬×Ó	f	f
tjl	.	.	.	.	.	.	.	.	.	.	11	.	.	.	false	false	Message: 3717ms	6.03	120.55	50	3744	525.40	383.90	12	260.50	3695	349.90	400.50	SYNCTIME	3717	.	.	tjl.edf	RIGHT	10900	10658575	Full Trial Period	10647675	69	Trial: 69	10647675	2	éÏé­	ÆøÇò	Ð¬×Ó	f	f
tjl	.	.	.	.	.	.	.	.	.	.	12	.	.	.	false	false	Message: 5316ms	10.84	166.78	65	5332	848.00	438.60	16	264.70	5268	528.70	390.40	INVISIBLE_BOUNDARY[2]	5316	.	.	tjl.edf	RIGHT	10900	10658575	Full Trial Period	10647675	69	Trial: 69	10647675	2	éÏé­	ÆøÇò	Ð¬×Ó	f	f
tjl	.	.	.	.	.	.	.	.	.	.	13	.	.	.	false	false	Message: 5325ms	10.84	166.78	65	5332	848.00	438.60	16	264.70	5268	528.70	390.40	SYNCTIME	5325	.	.	tjl.edf	RIGHT	10900	10658575	Full Trial Period	10647675	69	Trial: 69	10647675	2	éÏé­	ÆøÇò	Ð¬×Ó	f	f
tjl	.	.	.	.	.	.	.	.	.	.	14	.	.	.	false	false	Message: 10881ms	3.22	58.48	55	10898	480.40	411.00	21	193.10	10844	399.20	458.90	KEYBOARD	10881	.	.	tjl.edf	RIGHT	10900	10658575	Full Trial Period	10647675	69	Trial: 69	10647675	2	éÏé­	ÆøÇò	Ð¬×Ó	f	f
tjl	.	.	.	.	.	.	.	.	.	.	15	.	.	.	false	false	Message: 10948ms	.	.	.	.	.	.	.	.	.	.	.	TRIAL_RESULT 0	10948	.	.	tjl.edf	RIGHT	10900	10658575	Full Trial Period	10647675	69	Trial: 69	10647675	2	éÏé­	ÆøÇò	Ð¬×Ó	f	f
tjl	.	.	.	.	.	.	.	.	.	.	1	.	.	.	false	false	Message: -18ms	.	.	.	.	.	.	.	.	.	.	.	TRIALID 69	-18	.	.	tjl.edf	RIGHT	12917	10909377	Full Trial Period	10896460	70	Trial: 70	10896460	144	ÌÝ×Ó	ÆË¿ËÅÆ	Ð¡Ïª	f	f
tjl	.	.	.	.	.	.	.	.	.	.	2	.	.	.	false	false	Message: -1ms	.	.	.	.	.	.	.	.	.	.	.	RECCFG CR 1000 2 0 R	-1	.	.	tjl.edf	RIGHT	12917	10909377	Full Trial Period	10896460	70	Trial: 70	10896460	144	ÌÝ×Ó	ÆË¿ËÅÆ	Ð¡Ïª	f	f
tjl	.	.	.	.	.	.	.	.	.	.	3	.	.	.	false	false	Message: -1ms	.	.	.	.	.	.	.	.	.	.	.	ELCLCFG TOWER	-1	.	.	tjl.edf	RIGHT	12917	10909377	Full Trial Period	10896460	70	Trial: 70	10896460	144	ÌÝ×Ó	ÆË¿ËÅÆ	Ð¡Ïª	f	f
tjl	.	.	.	.	.	.	.	.	.	.	4	.	.	.	false	false	Message: -1ms	.	.	.	.	.	.	.	.	.	.	.	GAZE_COORDS 0.00 0.00 1023.00 767.00	-1	.	.	tjl.edf	RIGHT	12917	10909377	Full Trial Period	10896460	70	Trial: 70	10896460	144	ÌÝ×Ó	ÆË¿ËÅÆ	Ð¡Ïª	f	f
tjl	.	.	.	.	.	.	.	.	.	.	5	.	.	.	false	false	Message: -1ms	.	.	.	.	.	.	.	.	.	.	.	THRESHOLDS R 101 219	-1	.	.	tjl.edf	RIGHT	12917	10909377	Full Trial Period	10896460	70	Trial: 70	10896460	144	ÌÝ×Ó	ÆË¿ËÅÆ	Ð¡Ïª	f	f
tjl	.	.	.	.	.	.	.	.	.	.	6	.	.	.	false	false	Message: -1ms	.	.	.	.	.	.	.	.	.	.	.	ELCL_PROC CENTROID (3)	-1	.	.	tjl.edf	RIGHT	12917	10909377	Full Trial Period	10896460	70	Trial: 70	10896460	144	ÌÝ×Ó	ÆË¿ËÅÆ	Ð¡Ïª	f	f
tjl	.	.	.	.	.	.	.	.	.	.	7	.	.	.	false	false	Message: -1ms	.	.	.	.	.	.	.	.	.	.	.	ELCL_PCR_PARAM 5 3.0	-1	.	.	tjl.edf	RIGHT	12917	10909377	Full Trial Period	10896460	70	Trial: 70	10896460	144	ÌÝ×Ó	ÆË¿ËÅÆ	Ð¡Ïª	f	f
tjl	.	.	.	.	.	.	.	.	.	.	8	.	.	.	false	true	Message: 0ms	.	.	.	.	.	.	.	.	.	.	.	!MODE RECORD CR 1000 2 0 R	0	.	.	tjl.edf	RIGHT	12917	10909377	Full Trial Period	10896460	70	Trial: 70	10896460	144	ÌÝ×Ó	ÆË¿ËÅÆ	Ð¡Ïª	f	f
tjl	.	.	.	.	1402	1408	1	7	123.80	380.20	9	.	.	.	false	false	Message: 40ms	.	.	.	.	.	.	.	.	.	.	.	SYNCTIME	40	123.80	380.20	tjl.edf	RIGHT	12917	10909377	Full Trial Period	10896460	70	Trial: 70	10896460	144	ÌÝ×Ó	ÆË¿ËÅÆ	Ð¡Ïª	f	f
tjl	.	.	.	.	.	.	.	.	.	.	10	.	.	.	false	false	Message: 2664ms	0.71	3.62	196	2846	502.00	362.80	5	875.20	2651	482.20	368.30	INVISIBLE_BOUNDARY[1]	2664	.	.	tjl.edf	RIGHT	12917	10909377	Full Trial Period	10896460	70	Trial: 70	10896460	144	ÌÝ×Ó	ÆË¿ËÅÆ	Ð¡Ïª	f	f
tjl	.	.	.	.	.	.	.	.	.	.	11	.	.	.	false	false	Message: 2674ms	0.71	3.62	196	2846	502.00	362.80	5	875.20	2651	482.20	368.30	SYNCTIME	2674	.	.	tjl.edf	RIGHT	12917	10909377	Full Trial Period	10896460	70	Trial: 70	10896460	144	ÌÝ×Ó	ÆË¿ËÅÆ	Ð¡Ïª	f	f
tjl	.	.	.	.	.	.	.	.	.	.	12	.	.	.	false	false	Message: 7433ms	8.73	42.40	206	7489	826.50	391.70	16	817.50	7284	567.70	383.00	INVISIBLE_BOUNDARY[2]	7433	.	.	tjl.edf	RIGHT	12917	10909377	Full Trial Period	10896460	70	Trial: 70	10896460	144	ÌÝ×Ó	ÆË¿ËÅÆ	Ð¡Ïª	f	f
tjl	.	.	.	.	.	.	.	.	.	.	13	.	.	.	false	false	Message: 7439ms	8.73	42.40	206	7489	826.50	391.70	16	817.50	7284	567.70	383.00	SYNCTIME	7439	.	.	tjl.edf	RIGHT	12917	10909377	Full Trial Period	10896460	70	Trial: 70	10896460	144	ÌÝ×Ó	ÆË¿ËÅÆ	Ð¡Ïª	f	f
tjl	.	.	.	.	35	12915	24	12881	846.90	365.30	14	.	.	.	false	false	Message: 12897ms	.	.	.	.	.	.	.	.	.	.	.	KEYBOARD	12897	846.90	365.30	tjl.edf	RIGHT	12917	10909377	Full Trial Period	10896460	70	Trial: 70	10896460	144	ÌÝ×Ó	ÆË¿ËÅÆ	Ð¡Ïª	f	f
tjl	.	.	.	.	.	.	.	.	.	.	15	.	.	.	false	false	Message: 12960ms	.	.	.	.	.	.	.	.	.	.	.	TRIAL_RESULT 0	12960	.	.	tjl.edf	RIGHT	12917	10909377	Full Trial Period	10896460	70	Trial: 70	10896460	144	ÌÝ×Ó	ÆË¿ËÅÆ	Ð¡Ïª	f	f
tjl	.	.	.	.	.	.	.	.	.	.	1	.	.	.	false	false	Message: -23ms	.	.	.	.	.	.	.	.	.	.	.	TRIALID 70	-23	.	.	tjl.edf	RIGHT	5443	10916089	Full Trial Period	10910646	71	Trial: 71	10910646	8	ÌÝ×Ó	Ìú¹ì	ÇÉ¿ËÁ¦	f	f
tjl	.	.	.	.	.	.	.	.	.	.	2	.	.	.	false	false	Message: -1ms	.	.	.	.	.	.	.	.	.	.	.	RECCFG CR 1000 2 0 R	-1	.	.	tjl.edf	RIGHT	5443	10916089	Full Trial Period	10910646	71	Trial: 71	10910646	8	ÌÝ×Ó	Ìú¹ì	ÇÉ¿ËÁ¦	f	f
tjl	.	.	.	.	.	.	.	.	.	.	3	.	.	.	false	false	Message: -1ms	.	.	.	.	.	.	.	.	.	.	.	ELCLCFG TOWER	-1	.	.	tjl.edf	RIGHT	5443	10916089	Full Trial Period	10910646	71	Trial: 71	10910646	8	ÌÝ×Ó	Ìú¹ì	ÇÉ¿ËÁ¦	f	f
tjl	.	.	.	.	.	.	.	.	.	.	4	.	.	.	false	false	Message: -1ms	.	.	.	.	.	.	.	.	.	.	.	GAZE_COORDS 0.00 0.00 1023.00 767.00	-1	.	.	tjl.edf	RIGHT	5443	10916089	Full Trial Period	10910646	71	Trial: 71	10910646	8	ÌÝ×Ó	Ìú¹ì	ÇÉ¿ËÁ¦	f	f
tjl	.	.	.	.	.	.	.	.	.	.	5	.	.	.	false	false	Message: -1ms	.	.	.	.	.	.	.	.	.	.	.	THRESHOLDS R 101 219	-1	.	.	tjl.edf	RIGHT	5443	10916089	Full Trial Period	10910646	71	Trial: 71	10910646	8	ÌÝ×Ó	Ìú¹ì	ÇÉ¿ËÁ¦	f	f
tjl	.	.	.	.	.	.	.	.	.	.	6	.	.	.	false	false	Message: -1ms	.	.	.	.	.	.	.	.	.	.	.	ELCL_PROC CENTROID (3)	-1	.	.	tjl.edf	RIGHT	5443	10916089	Full Trial Period	10910646	71	Trial: 71	10910646	8	ÌÝ×Ó	Ìú¹ì	ÇÉ¿ËÁ¦	f	f
tjl	.	.	.	.	.	.	.	.	.	.	7	.	.	.	false	false	Message: -1ms	.	.	.	.	.	.	.	.	.	.	.	ELCL_PCR_PARAM 5 3.0	-1	.	.	tjl.edf	RIGHT	5443	10916089	Full Trial Period	10910646	71	Trial: 71	10910646	8	ÌÝ×Ó	Ìú¹ì	ÇÉ¿ËÁ¦	f	f
tjl	.	.	.	.	.	.	.	.	.	.	8	.	.	.	false	true	Message: 0ms	.	.	.	.	.	.	.	.	.	.	.	!MODE RECORD CR 1000 2 0 R	0	.	.	tjl.edf	RIGHT	5443	10916089	Full Trial Period	10910646	71	Trial: 71	10910646	8	ÌÝ×Ó	Ìú¹ì	ÇÉ¿ËÁ¦	f	f
tjl	.	.	.	.	239	245	1	7	151.60	385.10	9	.	.	.	false	false	Message: 44ms	.	.	.	.	.	.	.	.	.	.	.	SYNCTIME	44	151.60	385.10	tjl.edf	RIGHT	5443	10916089	Full Trial Period	10910646	71	Trial: 71	10910646	8	ÌÝ×Ó	Ìú¹ì	ÇÉ¿ËÁ¦	f	f
tjl	.	.	.	.	.	.	.	.	.	.	10	.	.	.	false	false	Message: 1368ms	2.11	8.26	255	1569	516.40	382.20	4	819.50	1315	462.60	353.50	INVISIBLE_BOUNDARY[1]	1368	.	.	tjl.edf	RIGHT	5443	10916089	Full Trial Period	10910646	71	Trial: 71	10910646	8	ÌÝ×Ó	Ìú¹ì	ÇÉ¿ËÁ¦	f	f
tjl	.	.	.	.	.	.	.	.	.	.	11	.	.	.	false	false	Message: 1376ms	2.11	8.26	255	1569	516.40	382.20	4	819.50	1315	462.60	353.50	SYNCTIME	1376	.	.	tjl.edf	RIGHT	5443	10916089	Full Trial Period	10910646	71	Trial: 71	10910646	8	ÌÝ×Ó	Ìú¹ì	ÇÉ¿ËÁ¦	f	f
tjl	.	.	.	.	.	.	.	.	.	.	12	.	.	.	false	false	Message: 2871ms	10.74	202.64	53	2873	867.90	385.80	8	310.40	2821	549.80	362.80	INVISIBLE_BOUNDARY[2]	2871	.	.	tjl.edf	RIGHT	5443	10916089	Full Trial Period	10910646	71	Trial: 71	10910646	8	ÌÝ×Ó	Ìú¹ì	ÇÉ¿ËÁ¦	f	f
tjl	.	.	.	.	175	3048	9	2874	866.10	392.10	13	[1]	2	RECTANGLE_INTERESTAREA	false	false	Message: 2877ms	.	.	.	.	.	.	.	.	.	.	.	SYNCTIME	2877	866.10	392.10	tjl.edf	RIGHT	5443	10916089	Full Trial Period	10910646	71	Trial: 71	10910646	8	ÌÝ×Ó	Ìú¹ì	ÇÉ¿ËÁ¦	f	f
tjl	.	.	.	.	.	.	.	.	.	.	14	.	.	.	false	false	Message: 5424ms	2.39	103.85	23	5441	854.30	398.00	19	194.00	5419	814.30	340.10	KEYBOARD	5424	.	.	tjl.edf	RIGHT	5443	10916089	Full Trial Period	10910646	71	Trial: 71	10910646	8	ÌÝ×Ó	Ìú¹ì	ÇÉ¿ËÁ¦	f	f
tjl	.	.	.	.	.	.	.	.	.	.	15	.	.	.	false	false	Message: 5485ms	.	.	.	.	.	.	.	.	.	.	.	TRIAL_RESULT 0	5485	.	.	tjl.edf	RIGHT	5443	10916089	Full Trial Period	10910646	71	Trial: 71	10910646	8	ÌÝ×Ó	Ìú¹ì	ÇÉ¿ËÁ¦	f	f
tjl	.	.	.	.	.	.	.	.	.	.	1	.	.	.	false	false	Message: -15ms	.	.	.	.	.	.	.	.	.	.	.	TRIALID 71	-15	.	.	tjl.edf	RIGHT	4327	10921481	Full Trial Period	10917154	72	Trial: 72	10917154	96	ÆÏÌÑ	Å¦¿Û	ÏóÆå	j	j
tjl	.	.	.	.	.	.	.	.	.	.	2	.	.	.	false	false	Message: -1ms	.	.	.	.	.	.	.	.	.	.	.	RECCFG CR 1000 2 0 R	-1	.	.	tjl.edf	RIGHT	4327	10921481	Full Trial Period	10917154	72	Trial: 72	10917154	96	ÆÏÌÑ	Å¦¿Û	ÏóÆå	j	j
tjl	.	.	.	.	.	.	.	.	.	.	3	.	.	.	false	false	Message: -1ms	.	.	.	.	.	.	.	.	.	.	.	ELCLCFG TOWER	-1	.	.	tjl.edf	RIGHT	4327	10921481	Full Trial Period	10917154	72	Trial: 72	10917154	96	ÆÏÌÑ	Å¦¿Û	ÏóÆå	j	j
tjl	.	.	.	.	.	.	.	.	.	.	4	.	.	.	false	false	Message: -1ms	.	.	.	.	.	.	.	.	.	.	.	GAZE_COORDS 0.00 0.00 1023.00 767.00	-1	.	.	tjl.edf	RIGHT	4327	10921481	Full Trial Period	10917154	72	Trial: 72	10917154	96	ÆÏÌÑ	Å¦¿Û	ÏóÆå	j	j
tjl	.	.	.	.	.	.	.	.	.	.	5	.	.	.	false	false	Message: -1ms	.	.	.	.	.	.	.	.	.	.	.	THRESHOLDS R 101 219	-1	.	.	tjl.edf	RIGHT	4327	10921481	Full Trial Period	10917154	72	Trial: 72	10917154	96	ÆÏÌÑ	Å¦¿Û	ÏóÆå	j	j
tjl	.	.	.	.	.	.	.	.	.	.	6	.	.	.	false	false	Message: -1ms	.	.	.	.	.	.	.	.	.	.	.	ELCL_PROC CENTROID (3)	-1	.	.	tjl.edf	RIGHT	4327	10921481	Full Trial Period	10917154	72	Trial: 72	10917154	96	ÆÏÌÑ	Å¦¿Û	ÏóÆå	j	j
tjl	.	.	.	.	.	.	.	.	.	.	7	.	.	.	false	false	Message: -1ms	.	.	.	.	.	.	.	.	.	.	.	ELCL_PCR_PARAM 5 3.0	-1	.	.	tjl.edf	RIGHT	4327	10921481	Full Trial Period	10917154	72	Trial: 72	10917154	96	ÆÏÌÑ	Å¦¿Û	ÏóÆå	j	j
tjl	.	.	.	.	.	.	.	.	.	.	8	.	.	.	false	true	Message: 0ms	.	.	.	.	.	.	.	.	.	.	.	!MODE RECORD CR 1000 2 0 R	0	.	.	tjl.edf	RIGHT	4327	10921481	Full Trial Period	10917154	72	Trial: 72	10917154	96	ÆÏÌÑ	Å¦¿Û	ÏóÆå	j	j
tjl	.	.	.	.	594	600	1	7	131.40	390.40	9	.	.	.	false	false	Message: 51ms	.	.	.	.	.	.	.	.	.	.	.	SYNCTIME	51	131.40	390.40	tjl.edf	RIGHT	4327	10921481	Full Trial Period	10917154	72	Trial: 72	10917154	96	ÆÏÌÑ	Å¦¿Û	ÏóÆå	j	j
tjl	.	.	.	.	.	.	.	.	.	.	10	.	.	.	false	false	Message: 2205ms	2.27	11.36	200	2393	532.50	375.60	6	683.70	2194	598.60	376.50	INVISIBLE_BOUNDARY[1]	2205	.	.	tjl.edf	RIGHT	4327	10921481	Full Trial Period	10917154	72	Trial: 72	10917154	96	ÆÏÌÑ	Å¦¿Û	ÏóÆå	j	j
tjl	.	.	.	.	.	.	.	.	.	.	11	.	.	.	false	false	Message: 2210ms	2.27	11.36	200	2393	532.50	375.60	6	683.70	2194	598.60	376.50	SYNCTIME	2210	.	.	tjl.edf	RIGHT	4327	10921481	Full Trial Period	10917154	72	Trial: 72	10917154	96	ÆÏÌÑ	Å¦¿Û	ÏóÆå	j	j
tjl	.	.	.	.	.	.	.	.	.	.	12	.	.	.	false	false	Message: 3265ms	19.96	234.86	85	3287	938.00	415.00	9	357.30	3203	353.60	284.10	INVISIBLE_BOUNDARY[2]	3265	.	.	tjl.edf	RIGHT	4327	10921481	Full Trial Period	10917154	72	Trial: 72	10917154	96	ÆÏÌÑ	Å¦¿Û	ÏóÆå	j	j
tjl	.	.	.	.	.	.	.	.	.	.	13	.	.	.	false	false	Message: 3275ms	19.96	234.86	85	3287	938.00	415.00	9	357.30	3203	353.60	284.10	SYNCTIME	3275	.	.	tjl.edf	RIGHT	4327	10921481	Full Trial Period	10917154	72	Trial: 72	10917154	96	ÆÏÌÑ	Å¦¿Û	ÏóÆå	j	j
tjl	.	.	.	.	492	4325	12	3834	890.60	374.40	14	[1]	2	RECTANGLE_INTERESTAREA	false	false	Message: 4308ms	.	.	.	.	.	.	.	.	.	.	.	KEYBOARD	4308	890.60	374.40	tjl.edf	RIGHT	4327	10921481	Full Trial Period	10917154	72	Trial: 72	10917154	96	ÆÏÌÑ	Å¦¿Û	ÏóÆå	j	j
tjl	.	.	.	.	.	.	.	.	.	.	15	.	.	.	false	false	Message: 4375ms	.	.	.	.	.	.	.	.	.	.	.	TRIAL_RESULT 0	4375	.	.	tjl.edf	RIGHT	4327	10921481	Full Trial Period	10917154	72	Trial: 72	10917154	96	ÆÏÌÑ	Å¦¿Û	ÏóÆå	j	j
tjl	.	.	.	.	.	.	.	.	.	.	1	.	.	.	false	false	Message: -24ms	.	.	.	.	.	.	.	.	.	.	.	TRIALID 72	-24	.	.	tjl.edf	RIGHT	5943	10928738	Full Trial Period	10922795	73	Trial: 73	10922795	53	Ñ¥×Ó	ÂÝÃ±	µÆÁý	j	j
tjl	.	.	.	.	.	.	.	.	.	.	2	.	.	.	false	false	Message: -1ms	.	.	.	.	.	.	.	.	.	.	.	RECCFG CR 1000 2 0 R	-1	.	.	tjl.edf	RIGHT	5943	10928738	Full Trial Period	10922795	73	Trial: 73	10922795	53	Ñ¥×Ó	ÂÝÃ±	µÆÁý	j	j
tjl	.	.	.	.	.	.	.	.	.	.	3	.	.	.	false	false	Message: -1ms	.	.	.	.	.	.	.	.	.	.	.	ELCLCFG TOWER	-1	.	.	tjl.edf	RIGHT	5943	10928738	Full Trial Period	10922795	73	Trial: 73	10922795	53	Ñ¥×Ó	ÂÝÃ±	µÆÁý	j	j
tjl	.	.	.	.	.	.	.	.	.	.	4	.	.	.	false	false	Message: -1ms	.	.	.	.	.	.	.	.	.	.	.	GAZE_COORDS 0.00 0.00 1023.00 767.00	-1	.	.	tjl.edf	RIGHT	5943	10928738	Full Trial Period	10922795	73	Trial: 73	10922795	53	Ñ¥×Ó	ÂÝÃ±	µÆÁý	j	j
tjl	.	.	.	.	.	.	.	.	.	.	5	.	.	.	false	false	Message: -1ms	.	.	.	.	.	.	.	.	.	.	.	THRESHOLDS R 101 219	-1	.	.	tjl.edf	RIGHT	5943	10928738	Full Trial Period	10922795	73	Trial: 73	10922795	53	Ñ¥×Ó	ÂÝÃ±	µÆÁý	j	j
tjl	.	.	.	.	.	.	.	.	.	.	6	.	.	.	false	false	Message: -1ms	.	.	.	.	.	.	.	.	.	.	.	ELCL_PROC CENTROID (3)	-1	.	.	tjl.edf	RIGHT	5943	10928738	Full Trial Period	10922795	73	Trial: 73	10922795	53	Ñ¥×Ó	ÂÝÃ±	µÆÁý	j	j
tjl	.	.	.	.	.	.	.	.	.	.	7	.	.	.	false	false	Message: -1ms	.	.	.	.	.	.	.	.	.	.	.	ELCL_PCR_PARAM 5 3.0	-1	.	.	tjl.edf	RIGHT	5943	10928738	Full Trial Period	10922795	73	Trial: 73	10922795	53	Ñ¥×Ó	ÂÝÃ±	µÆÁý	j	j
tjl	.	.	.	.	.	.	.	.	.	.	8	.	.	.	false	true	Message: 0ms	.	.	.	.	.	.	.	.	.	.	.	!MODE RECORD CR 1000 2 0 R	0	.	.	tjl.edf	RIGHT	5943	10928738	Full Trial Period	10922795	73	Trial: 73	10922795	53	Ñ¥×Ó	ÂÝÃ±	µÆÁý	j	j
tjl	.	.	.	.	237	243	1	7	148.10	382.90	9	.	.	.	false	false	Message: 51ms	.	.	.	.	.	.	.	.	.	.	.	SYNCTIME	51	148.10	382.90	tjl.edf	RIGHT	5943	10928738	Full Trial Period	10922795	73	Trial: 73	10922795	53	Ñ¥×Ó	ÂÝÃ±	µÆÁý	j	j
tjl	.	.	.	.	.	.	.	.	.	.	10	.	.	.	false	false	Message: 2066ms	1.13	5.61	201	2112	514.50	382.90	6	728.00	1912	540.00	362.60	INVISIBLE_BOUNDARY[1]	2066	.	.	tjl.edf	RIGHT	5943	10928738	Full Trial Period	10922795	73	Trial: 73	10922795	53	Ñ¥×Ó	ÂÝÃ±	µÆÁý	j	j
tjl	.	.	.	.	.	.	.	.	.	.	11	.	.	.	false	false	Message: 2076ms	1.13	5.61	201	2112	514.50	382.90	6	728.00	1912	540.00	362.60	SYNCTIME	2076	.	.	tjl.edf	RIGHT	5943	10928738	Full Trial Period	10922795	73	Trial: 73	10922795	53	Ñ¥×Ó	ÂÝÃ±	µÆÁý	j	j
tjl	.	.	.	.	.	.	.	.	.	.	12	.	.	.	false	false	Message: 3555ms	13.46	55.61	242	3758	905.90	384.20	9	491.90	3517	504.90	361.10	INVISIBLE_BOUNDARY[2]	3555	.	.	tjl.edf	RIGHT	5943	10928738	Full Trial Period	10922795	73	Trial: 73	10922795	53	Ñ¥×Ó	ÂÝÃ±	µÆÁý	j	j
tjl	.	.	.	.	.	.	.	.	.	.	13	.	.	.	false	false	Message: 3559ms	13.46	55.61	242	3758	905.90	384.20	9	491.90	3517	504.90	361.10	SYNCTIME	3559	.	.	tjl.edf	RIGHT	5943	10928738	Full Trial Period	10922795	73	Trial: 73	10922795	53	Ñ¥×Ó	ÂÝÃ±	µÆÁý	j	j
tjl	.	.	.	.	329	5941	16	5613	868.20	372.30	14	[1]	2	RECTANGLE_INTERESTAREA	false	false	Message: 5924ms	.	.	.	.	.	.	.	.	.	.	.	KEYBOARD	5924	868.20	372.30	tjl.edf	RIGHT	5943	10928738	Full Trial Period	10922795	73	Trial: 73	10922795	53	Ñ¥×Ó	ÂÝÃ±	µÆÁý	j	j
tjl	.	.	.	.	.	.	.	.	.	.	15	.	.	.	false	false	Message: 5988ms	.	.	.	.	.	.	.	.	.	.	.	TRIAL_RESULT 0	5988	.	.	tjl.edf	RIGHT	5943	10928738	Full Trial Period	10922795	73	Trial: 73	10922795	53	Ñ¥×Ó	ÂÝÃ±	µÆÁý	j	j
tjl	.	.	.	.	.	.	.	.	.	.	1	.	.	.	false	false	Message: -68ms	.	.	.	.	.	.	.	.	.	.	.	TRIALID 73	-68	.	.	tjl.edf	RIGHT	11243	10941131	Full Trial Period	10929888	74	Trial: 74	10929888	142	ÄûÃÊ	·ÊÔí	¶ú»ú	f	f
tjl	.	.	.	.	.	.	.	.	.	.	2	.	.	.	false	false	Message: -1ms	.	.	.	.	.	.	.	.	.	.	.	RECCFG CR 1000 2 0 R	-1	.	.	tjl.edf	RIGHT	11243	10941131	Full Trial Period	10929888	74	Trial: 74	10929888	142	ÄûÃÊ	·ÊÔí	¶ú»ú	f	f
tjl	.	.	.	.	.	.	.	.	.	.	3	.	.	.	false	false	Message: -1ms	.	.	.	.	.	.	.	.	.	.	.	ELCLCFG TOWER	-1	.	.	tjl.edf	RIGHT	11243	10941131	Full Trial Period	10929888	74	Trial: 74	10929888	142	ÄûÃÊ	·ÊÔí	¶ú»ú	f	f
tjl	.	.	.	.	.	.	.	.	.	.	4	.	.	.	false	false	Message: -1ms	.	.	.	.	.	.	.	.	.	.	.	GAZE_COORDS 0.00 0.00 1023.00 767.00	-1	.	.	tjl.edf	RIGHT	11243	10941131	Full Trial Period	10929888	74	Trial: 74	10929888	142	ÄûÃÊ	·ÊÔí	¶ú»ú	f	f
tjl	.	.	.	.	.	.	.	.	.	.	5	.	.	.	false	false	Message: -1ms	.	.	.	.	.	.	.	.	.	.	.	THRESHOLDS R 101 219	-1	.	.	tjl.edf	RIGHT	11243	10941131	Full Trial Period	10929888	74	Trial: 74	10929888	142	ÄûÃÊ	·ÊÔí	¶ú»ú	f	f
tjl	.	.	.	.	.	.	.	.	.	.	6	.	.	.	false	false	Message: -1ms	.	.	.	.	.	.	.	.	.	.	.	ELCL_PROC CENTROID (3)	-1	.	.	tjl.edf	RIGHT	11243	10941131	Full Trial Period	10929888	74	Trial: 74	10929888	142	ÄûÃÊ	·ÊÔí	¶ú»ú	f	f
tjl	.	.	.	.	.	.	.	.	.	.	7	.	.	.	false	false	Message: -1ms	.	.	.	.	.	.	.	.	.	.	.	ELCL_PCR_PARAM 5 3.0	-1	.	.	tjl.edf	RIGHT	11243	10941131	Full Trial Period	10929888	74	Trial: 74	10929888	142	ÄûÃÊ	·ÊÔí	¶ú»ú	f	f
tjl	.	.	.	.	.	.	.	.	.	.	8	.	.	.	false	true	Message: 0ms	.	.	.	.	.	.	.	.	.	.	.	!MODE RECORD CR 1000 2 0 R	0	.	.	tjl.edf	RIGHT	11243	10941131	Full Trial Period	10929888	74	Trial: 74	10929888	142	ÄûÃÊ	·ÊÔí	¶ú»ú	f	f
tjl	.	.	.	.	231	237	1	7	145.20	375.60	9	.	.	.	false	false	Message: 41ms	.	.	.	.	.	.	.	.	.	.	.	SYNCTIME	41	145.20	375.60	tjl.edf	RIGHT	11243	10941131	Full Trial Period	10929888	74	Trial: 74	10929888	142	ÄûÃÊ	·ÊÔí	¶ú»ú	f	f
tjl	.	.	.	.	.	.	.	.	.	.	10	.	.	.	false	false	Message: 6394ms	10.67	43.19	247	6456	498.20	402.40	17	641.10	6210	182.20	379.40	INVISIBLE_BOUNDARY[1]	6394	.	.	tjl.edf	RIGHT	11243	10941131	Full Trial Period	10929888	74	Trial: 74	10929888	142	ÄûÃÊ	·ÊÔí	¶ú»ú	f	f
tjl	.	.	.	.	.	.	.	.	.	.	11	.	.	.	false	false	Message: 6397ms	10.67	43.19	247	6456	498.20	402.40	17	641.10	6210	182.20	379.40	SYNCTIME	6397	.	.	tjl.edf	RIGHT	11243	10941131	Full Trial Period	10929888	74	Trial: 74	10929888	142	ÄûÃÊ	·ÊÔí	¶ú»ú	f	f
tjl	.	.	.	.	.	.	.	.	.	.	12	.	.	.	false	false	Message: 8547ms	0.32	1.55	209	8737	905.50	370.10	26	612.70	8529	905.20	360.60	INVISIBLE_BOUNDARY[2]	8547	.	.	tjl.edf	RIGHT	11243	10941131	Full Trial Period	10929888	74	Trial: 74	10929888	142	ÄûÃÊ	·ÊÔí	¶ú»ú	f	f
tjl	.	.	.	.	.	.	.	.	.	.	13	.	.	.	false	false	Message: 8556ms	0.32	1.55	209	8737	905.50	370.10	26	612.70	8529	905.20	360.60	SYNCTIME	8556	.	.	tjl.edf	RIGHT	11243	10941131	Full Trial Period	10929888	74	Trial: 74	10929888	142	ÄûÃÊ	·ÊÔí	¶ú»ú	f	f
tjl	.	.	.	.	173	11241	34	11069	856.70	377.80	14	[1]	2	RECTANGLE_INTERESTAREA	false	false	Message: 11225ms	.	.	.	.	.	.	.	.	.	.	.	KEYBOARD	11225	856.70	377.80	tjl.edf	RIGHT	11243	10941131	Full Trial Period	10929888	74	Trial: 74	10929888	142	ÄûÃÊ	·ÊÔí	¶ú»ú	f	f
tjl	.	.	.	.	.	.	.	.	.	.	15	.	.	.	false	false	Message: 11288ms	.	.	.	.	.	.	.	.	.	.	.	TRIAL_RESULT 0	11288	.	.	tjl.edf	RIGHT	11243	10941131	Full Trial Period	10929888	74	Trial: 74	10929888	142	ÄûÃÊ	·ÊÔí	¶ú»ú	f	f
tjl	.	.	.	.	.	.	.	.	.	.	1	.	.	.	false	false	Message: -24ms	.	.	.	.	.	.	.	.	.	.	.	TRIALID 74	-24	.	.	tjl.edf	RIGHT	9274	10952924	Full Trial Period	10943650	75	Trial: 75	10943650	130	Îü¹Ü	ÕëÍ²	³ß×Ó	f	f
tjl	.	.	.	.	.	.	.	.	.	.	2	.	.	.	false	false	Message: -1ms	.	.	.	.	.	.	.	.	.	.	.	RECCFG CR 1000 2 0 R	-1	.	.	tjl.edf	RIGHT	9274	10952924	Full Trial Period	10943650	75	Trial: 75	10943650	130	Îü¹Ü	ÕëÍ²	³ß×Ó	f	f
tjl	.	.	.	.	.	.	.	.	.	.	3	.	.	.	false	false	Message: -1ms	.	.	.	.	.	.	.	.	.	.	.	ELCLCFG TOWER	-1	.	.	tjl.edf	RIGHT	9274	10952924	Full Trial Period	10943650	75	Trial: 75	10943650	130	Îü¹Ü	ÕëÍ²	³ß×Ó	f	f
tjl	.	.	.	.	.	.	.	.	.	.	4	.	.	.	false	false	Message: -1ms	.	.	.	.	.	.	.	.	.	.	.	GAZE_COORDS 0.00 0.00 1023.00 767.00	-1	.	.	tjl.edf	RIGHT	9274	10952924	Full Trial Period	10943650	75	Trial: 75	10943650	130	Îü¹Ü	ÕëÍ²	³ß×Ó	f	f
tjl	.	.	.	.	.	.	.	.	.	.	5	.	.	.	false	false	Message: -1ms	.	.	.	.	.	.	.	.	.	.	.	THRESHOLDS R 101 219	-1	.	.	tjl.edf	RIGHT	9274	10952924	Full Trial Period	10943650	75	Trial: 75	10943650	130	Îü¹Ü	ÕëÍ²	³ß×Ó	f	f
tjl	.	.	.	.	.	.	.	.	.	.	6	.	.	.	false	false	Message: -1ms	.	.	.	.	.	.	.	.	.	.	.	ELCL_PROC CENTROID (3)	-1	.	.	tjl.edf	RIGHT	9274	10952924	Full Trial Period	10943650	75	Trial: 75	10943650	130	Îü¹Ü	ÕëÍ²	³ß×Ó	f	f
tjl	.	.	.	.	.	.	.	.	.	.	7	.	.	.	false	false	Message: -1ms	.	.	.	.	.	.	.	.	.	.	.	ELCL_PCR_PARAM 5 3.0	-1	.	.	tjl.edf	RIGHT	9274	10952924	Full Trial Period	10943650	75	Trial: 75	10943650	130	Îü¹Ü	ÕëÍ²	³ß×Ó	f	f
tjl	.	.	.	.	.	.	.	.	.	.	8	.	.	.	false	true	Message: 0ms	.	.	.	.	.	.	.	.	.	.	.	!MODE RECORD CR 1000 2 0 R	0	.	.	tjl.edf	RIGHT	9274	10952924	Full Trial Period	10943650	75	Trial: 75	10943650	130	Îü¹Ü	ÕëÍ²	³ß×Ó	f	f
tjl	.	.	.	.	301	307	1	7	147.10	380.60	9	.	.	.	false	false	Message: 43ms	.	.	.	.	.	.	.	.	.	.	.	SYNCTIME	43	147.10	380.60	tjl.edf	RIGHT	9274	10952924	Full Trial Period	10943650	75	Trial: 75	10943650	130	Îü¹Ü	ÕëÍ²	³ß×Ó	f	f
tjl	.	.	.	.	.	.	.	.	.	.	10	.	.	.	false	false	Message: 3652ms	9.82	38.66	254	3701	459.40	429.30	9	838.10	3448	175.20	363.30	INVISIBLE_BOUNDARY[1]	3652	.	.	tjl.edf	RIGHT	9274	10952924	Full Trial Period	10943650	75	Trial: 75	10943650	130	Îü¹Ü	ÕëÍ²	³ß×Ó	f	f
tjl	.	.	.	.	.	.	.	.	.	.	11	.	.	.	false	false	Message: 3659ms	9.82	38.66	254	3701	459.40	429.30	9	838.10	3448	175.20	363.30	SYNCTIME	3659	.	.	tjl.edf	RIGHT	9274	10952924	Full Trial Period	10943650	75	Trial: 75	10943650	130	Îü¹Ü	ÕëÍ²	³ß×Ó	f	f
tjl	.	.	.	.	.	.	.	.	.	.	12	.	.	.	false	false	Message: 5197ms	13.73	64.14	214	5243	917.70	392.90	13	567.50	5030	509.00	349.90	INVISIBLE_BOUNDARY[2]	5197	.	.	tjl.edf	RIGHT	9274	10952924	Full Trial Period	10943650	75	Trial: 75	10943650	130	Îü¹Ü	ÕëÍ²	³ß×Ó	f	f
tjl	.	.	.	.	.	.	.	.	.	.	13	.	.	.	false	false	Message: 5209ms	13.73	64.14	214	5243	917.70	392.90	13	567.50	5030	509.00	349.90	SYNCTIME	5209	.	.	tjl.edf	RIGHT	9274	10952924	Full Trial Period	10943650	75	Trial: 75	10943650	130	Îü¹Ü	ÕëÍ²	³ß×Ó	f	f
tjl	.	.	.	.	106	9272	29	9167	253.40	138.90	14	.	.	.	false	false	Message: 9255ms	.	.	.	.	.	.	.	.	.	.	.	KEYBOARD	9255	253.40	138.90	tjl.edf	RIGHT	9274	10952924	Full Trial Period	10943650	75	Trial: 75	10943650	130	Îü¹Ü	ÕëÍ²	³ß×Ó	f	f
tjl	.	.	.	.	.	.	.	.	.	.	15	.	.	.	false	false	Message: 9318ms	.	.	.	.	.	.	.	.	.	.	.	TRIAL_RESULT 0	9318	.	.	tjl.edf	RIGHT	9274	10952924	Full Trial Period	10943650	75	Trial: 75	10943650	130	Îü¹Ü	ÕëÍ²	³ß×Ó	f	f
tjl	.	.	.	.	.	.	.	.	.	.	1	.	.	.	false	false	Message: -15ms	.	.	.	.	.	.	.	.	.	.	.	TRIALID 75	-15	.	.	tjl.edf	RIGHT	6481	10960837	Full Trial Period	10954356	76	Trial: 76	10954356	80	ÄûÃÊ	éÏé­	¼¦µ°	j	j
tjl	.	.	.	.	.	.	.	.	.	.	2	.	.	.	false	false	Message: -1ms	.	.	.	.	.	.	.	.	.	.	.	RECCFG CR 1000 2 0 R	-1	.	.	tjl.edf	RIGHT	6481	10960837	Full Trial Period	10954356	76	Trial: 76	10954356	80	ÄûÃÊ	éÏé­	¼¦µ°	j	j
tjl	.	.	.	.	.	.	.	.	.	.	3	.	.	.	false	false	Message: -1ms	.	.	.	.	.	.	.	.	.	.	.	ELCLCFG TOWER	-1	.	.	tjl.edf	RIGHT	6481	10960837	Full Trial Period	10954356	76	Trial: 76	10954356	80	ÄûÃÊ	éÏé­	¼¦µ°	j	j
tjl	.	.	.	.	.	.	.	.	.	.	4	.	.	.	false	false	Message: -1ms	.	.	.	.	.	.	.	.	.	.	.	GAZE_COORDS 0.00 0.00 1023.00 767.00	-1	.	.	tjl.edf	RIGHT	6481	10960837	Full Trial Period	10954356	76	Trial: 76	10954356	80	ÄûÃÊ	éÏé­	¼¦µ°	j	j
tjl	.	.	.	.	.	.	.	.	.	.	5	.	.	.	false	false	Message: -1ms	.	.	.	.	.	.	.	.	.	.	.	THRESHOLDS R 101 219	-1	.	.	tjl.edf	RIGHT	6481	10960837	Full Trial Period	10954356	76	Trial: 76	10954356	80	ÄûÃÊ	éÏé­	¼¦µ°	j	j
tjl	.	.	.	.	.	.	.	.	.	.	6	.	.	.	false	false	Message: -1ms	.	.	.	.	.	.	.	.	.	.	.	ELCL_PROC CENTROID (3)	-1	.	.	tjl.edf	RIGHT	6481	10960837	Full Trial Period	10954356	76	Trial: 76	10954356	80	ÄûÃÊ	éÏé­	¼¦µ°	j	j
tjl	.	.	.	.	.	.	.	.	.	.	7	.	.	.	false	false	Message: -1ms	.	.	.	.	.	.	.	.	.	.	.	ELCL_PCR_PARAM 5 3.0	-1	.	.	tjl.edf	RIGHT	6481	10960837	Full Trial Period	10954356	76	Trial: 76	10954356	80	ÄûÃÊ	éÏé­	¼¦µ°	j	j
tjl	.	.	.	.	.	.	.	.	.	.	8	.	.	.	false	true	Message: 0ms	.	.	.	.	.	.	.	.	.	.	.	!MODE RECORD CR 1000 2 0 R	0	.	.	tjl.edf	RIGHT	6481	10960837	Full Trial Period	10954356	76	Trial: 76	10954356	80	ÄûÃÊ	éÏé­	¼¦µ°	j	j
tjl	.	.	.	.	317	323	1	7	144.60	385.60	9	.	.	.	false	false	Message: 43ms	.	.	.	.	.	.	.	.	.	.	.	SYNCTIME	43	144.60	385.60	tjl.edf	RIGHT	6481	10960837	Full Trial Period	10954356	76	Trial: 76	10954356	80	ÄûÃÊ	éÏé­	¼¦µ°	j	j
tjl	.	.	.	.	.	.	.	.	.	.	10	.	.	.	false	false	Message: 1933ms	11.72	35.19	333	2180	502.40	334.90	4	697.30	1848	157.60	376.30	INVISIBLE_BOUNDARY[1]	1933	.	.	tjl.edf	RIGHT	6481	10960837	Full Trial Period	10954356	76	Trial: 76	10954356	80	ÄûÃÊ	éÏé­	¼¦µ°	j	j
tjl	.	.	.	.	.	.	.	.	.	.	11	.	.	.	false	false	Message: 1942ms	11.72	35.19	333	2180	502.40	334.90	4	697.30	1848	157.60	376.30	SYNCTIME	1942	.	.	tjl.edf	RIGHT	6481	10960837	Full Trial Period	10954356	76	Trial: 76	10954356	80	ÄûÃÊ	éÏé­	¼¦µ°	j	j
tjl	.	.	.	.	.	.	.	.	.	.	12	.	.	.	false	false	Message: 5252ms	13.01	48.71	267	5288	913.70	440.20	11	460.90	5022	532.00	361.10	INVISIBLE_BOUNDARY[2]	5252	.	.	tjl.edf	RIGHT	6481	10960837	Full Trial Period	10954356	76	Trial: 76	10954356	80	ÄûÃÊ	éÏé­	¼¦µ°	j	j
tjl	.	.	.	.	.	.	.	.	.	.	13	.	.	.	false	false	Message: 5259ms	13.01	48.71	267	5288	913.70	440.20	11	460.90	5022	532.00	361.10	SYNCTIME	5259	.	.	tjl.edf	RIGHT	6481	10960837	Full Trial Period	10954356	76	Trial: 76	10954356	80	ÄûÃÊ	éÏé­	¼¦µ°	j	j
tjl	.	.	.	.	366	6479	14	6114	460.20	351.10	14	.	.	.	false	false	Message: 6462ms	.	.	.	.	.	.	.	.	.	.	.	KEYBOARD	6462	460.20	351.10	tjl.edf	RIGHT	6481	10960837	Full Trial Period	10954356	76	Trial: 76	10954356	80	ÄûÃÊ	éÏé­	¼¦µ°	j	j
tjl	.	.	.	.	.	.	.	.	.	.	15	.	.	.	false	false	Message: 6522ms	.	.	.	.	.	.	.	.	.	.	.	TRIAL_RESULT 0	6522	.	.	tjl.edf	RIGHT	6481	10960837	Full Trial Period	10954356	76	Trial: 76	10954356	80	ÄûÃÊ	éÏé­	¼¦µ°	j	j
tjl	.	.	.	.	.	.	.	.	.	.	1	.	.	.	false	false	Message: -27ms	.	.	.	.	.	.	.	.	.	.	.	TRIALID 76	-27	.	.	tjl.edf	RIGHT	5589	10967756	Full Trial Period	10962167	77	Trial: 77	10962167	44	Æì¸Ë	±£ÏÕÏä	Î¢²¨Â¯	j	j
tjl	.	.	.	.	.	.	.	.	.	.	2	.	.	.	false	false	Message: -1ms	.	.	.	.	.	.	.	.	.	.	.	RECCFG CR 1000 2 0 R	-1	.	.	tjl.edf	RIGHT	5589	10967756	Full Trial Period	10962167	77	Trial: 77	10962167	44	Æì¸Ë	±£ÏÕÏä	Î¢²¨Â¯	j	j
tjl	.	.	.	.	.	.	.	.	.	.	3	.	.	.	false	false	Message: -1ms	.	.	.	.	.	.	.	.	.	.	.	ELCLCFG TOWER	-1	.	.	tjl.edf	RIGHT	5589	10967756	Full Trial Period	10962167	77	Trial: 77	10962167	44	Æì¸Ë	±£ÏÕÏä	Î¢²¨Â¯	j	j
tjl	.	.	.	.	.	.	.	.	.	.	4	.	.	.	false	false	Message: -1ms	.	.	.	.	.	.	.	.	.	.	.	GAZE_COORDS 0.00 0.00 1023.00 767.00	-1	.	.	tjl.edf	RIGHT	5589	10967756	Full Trial Period	10962167	77	Trial: 77	10962167	44	Æì¸Ë	±£ÏÕÏä	Î¢²¨Â¯	j	j
tjl	.	.	.	.	.	.	.	.	.	.	5	.	.	.	false	false	Message: -1ms	.	.	.	.	.	.	.	.	.	.	.	THRESHOLDS R 101 219	-1	.	.	tjl.edf	RIGHT	5589	10967756	Full Trial Period	10962167	77	Trial: 77	10962167	44	Æì¸Ë	±£ÏÕÏä	Î¢²¨Â¯	j	j
tjl	.	.	.	.	.	.	.	.	.	.	6	.	.	.	false	false	Message: -1ms	.	.	.	.	.	.	.	.	.	.	.	ELCL_PROC CENTROID (3)	-1	.	.	tjl.edf	RIGHT	5589	10967756	Full Trial Period	10962167	77	Trial: 77	10962167	44	Æì¸Ë	±£ÏÕÏä	Î¢²¨Â¯	j	j
tjl	.	.	.	.	.	.	.	.	.	.	7	.	.	.	false	false	Message: -1ms	.	.	.	.	.	.	.	.	.	.	.	ELCL_PCR_PARAM 5 3.0	-1	.	.	tjl.edf	RIGHT	5589	10967756	Full Trial Period	10962167	77	Trial: 77	10962167	44	Æì¸Ë	±£ÏÕÏä	Î¢²¨Â¯	j	j
tjl	.	.	.	.	.	.	.	.	.	.	8	.	.	.	false	true	Message: 0ms	.	.	.	.	.	.	.	.	.	.	.	!MODE RECORD CR 1000 2 0 R	0	.	.	tjl.edf	RIGHT	5589	10967756	Full Trial Period	10962167	77	Trial: 77	10962167	44	Æì¸Ë	±£ÏÕÏä	Î¢²¨Â¯	j	j
tjl	.	.	.	.	107	113	1	7	135.20	384.80	9	.	.	.	false	false	Message: 48ms	.	.	.	.	.	.	.	.	.	.	.	SYNCTIME	48	135.20	384.80	tjl.edf	RIGHT	5589	10967756	Full Trial Period	10962167	77	Trial: 77	10962167	44	Æì¸Ë	±£ÏÕÏä	Î¢²¨Â¯	j	j
tjl	.	.	.	.	.	.	.	.	.	.	10	.	.	.	false	false	Message: 2317ms	1.71	6.59	259	2557	488.30	393.20	6	973.20	2299	495.90	344.90	INVISIBLE_BOUNDARY[1]	2317	.	.	tjl.edf	RIGHT	5589	10967756	Full Trial Period	10962167	77	Trial: 77	10962167	44	Æì¸Ë	±£ÏÕÏä	Î¢²¨Â¯	j	j
tjl	.	.	.	.	.	.	.	.	.	.	11	.	.	.	false	false	Message: 2322ms	1.71	6.59	259	2557	488.30	393.20	6	973.20	2299	495.90	344.90	SYNCTIME	2322	.	.	tjl.edf	RIGHT	5589	10967756	Full Trial Period	10962167	77	Trial: 77	10962167	44	Æì¸Ë	±£ÏÕÏä	Î¢²¨Â¯	j	j
tjl	.	.	.	.	.	.	.	.	.	.	12	.	.	.	false	false	Message: 4609ms	2.81	10.53	267	4854	853.80	436.10	15	488.00	4588	865.20	354.20	INVISIBLE_BOUNDARY[2]	4609	.	.	tjl.edf	RIGHT	5589	10967756	Full Trial Period	10962167	77	Trial: 77	10962167	44	Æì¸Ë	±£ÏÕÏä	Î¢²¨Â¯	j	j
tjl	.	.	.	.	.	.	.	.	.	.	13	.	.	.	false	false	Message: 4614ms	2.81	10.53	267	4854	853.80	436.10	15	488.00	4588	865.20	354.20	SYNCTIME	4614	.	.	tjl.edf	RIGHT	5589	10967756	Full Trial Period	10962167	77	Trial: 77	10962167	44	Æì¸Ë	±£ÏÕÏä	Î¢²¨Â¯	j	j
tjl	.	.	.	.	390	5587	18	5198	934.40	366.70	14	.	.	.	false	false	Message: 5570ms	.	.	.	.	.	.	.	.	.	.	.	KEYBOARD	5570	934.40	366.70	tjl.edf	RIGHT	5589	10967756	Full Trial Period	10962167	77	Trial: 77	10962167	44	Æì¸Ë	±£ÏÕÏä	Î¢²¨Â¯	j	j
tjl	.	.	.	.	.	.	.	.	.	.	15	.	.	.	false	false	Message: 5636ms	.	.	.	.	.	.	.	.	.	.	.	TRIAL_RESULT 0	5636	.	.	tjl.edf	RIGHT	5589	10967756	Full Trial Period	10962167	77	Trial: 77	10962167	44	Æì¸Ë	±£ÏÕÏä	Î¢²¨Â¯	j	j
tjl	.	.	.	.	.	.	.	.	.	.	1	.	.	.	false	false	Message: -15ms	.	.	.	.	.	.	.	.	.	.	.	TRIALID 77	-15	.	.	tjl.edf	RIGHT	6548	10975685	Full Trial Period	10969137	78	Trial: 78	10969137	6	¼¦µ°	²ÍÅÌ	Ì«Ñô	j	j
tjl	.	.	.	.	.	.	.	.	.	.	2	.	.	.	false	false	Message: -1ms	.	.	.	.	.	.	.	.	.	.	.	RECCFG CR 1000 2 0 R	-1	.	.	tjl.edf	RIGHT	6548	10975685	Full Trial Period	10969137	78	Trial: 78	10969137	6	¼¦µ°	²ÍÅÌ	Ì«Ñô	j	j
tjl	.	.	.	.	.	.	.	.	.	.	3	.	.	.	false	false	Message: -1ms	.	.	.	.	.	.	.	.	.	.	.	ELCLCFG TOWER	-1	.	.	tjl.edf	RIGHT	6548	10975685	Full Trial Period	10969137	78	Trial: 78	10969137	6	¼¦µ°	²ÍÅÌ	Ì«Ñô	j	j
tjl	.	.	.	.	.	.	.	.	.	.	4	.	.	.	false	false	Message: -1ms	.	.	.	.	.	.	.	.	.	.	.	GAZE_COORDS 0.00 0.00 1023.00 767.00	-1	.	.	tjl.edf	RIGHT	6548	10975685	Full Trial Period	10969137	78	Trial: 78	10969137	6	¼¦µ°	²ÍÅÌ	Ì«Ñô	j	j
tjl	.	.	.	.	.	.	.	.	.	.	5	.	.	.	false	false	Message: -1ms	.	.	.	.	.	.	.	.	.	.	.	THRESHOLDS R 101 219	-1	.	.	tjl.edf	RIGHT	6548	10975685	Full Trial Period	10969137	78	Trial: 78	10969137	6	¼¦µ°	²ÍÅÌ	Ì«Ñô	j	j
tjl	.	.	.	.	.	.	.	.	.	.	6	.	.	.	false	false	Message: -1ms	.	.	.	.	.	.	.	.	.	.	.	ELCL_PROC CENTROID (3)	-1	.	.	tjl.edf	RIGHT	6548	10975685	Full Trial Period	10969137	78	Trial: 78	10969137	6	¼¦µ°	²ÍÅÌ	Ì«Ñô	j	j
tjl	.	.	.	.	.	.	.	.	.	.	7	.	.	.	false	false	Message: -1ms	.	.	.	.	.	.	.	.	.	.	.	ELCL_PCR_PARAM 5 3.0	-1	.	.	tjl.edf	RIGHT	6548	10975685	Full Trial Period	10969137	78	Trial: 78	10969137	6	¼¦µ°	²ÍÅÌ	Ì«Ñô	j	j
tjl	.	.	.	.	.	.	.	.	.	.	8	.	.	.	false	true	Message: 0ms	.	.	.	.	.	.	.	.	.	.	.	!MODE RECORD CR 1000 2 0 R	0	.	.	tjl.edf	RIGHT	6548	10975685	Full Trial Period	10969137	78	Trial: 78	10969137	6	¼¦µ°	²ÍÅÌ	Ì«Ñô	j	j
tjl	.	.	.	.	215	221	1	7	151.10	377.40	9	.	.	.	false	false	Message: 42ms	.	.	.	.	.	.	.	.	.	.	.	SYNCTIME	42	151.10	377.40	tjl.edf	RIGHT	6548	10975685	Full Trial Period	10969137	78	Trial: 78	10969137	6	¼¦µ°	²ÍÅÌ	Ì«Ñô	j	j
tjl	.	.	.	.	.	.	.	.	.	.	10	.	.	.	false	false	Message: 1724ms	2.28	7.88	289	1991	515.20	361.10	6	411.30	1703	449.20	358.60	INVISIBLE_BOUNDARY[1]	1724	.	.	tjl.edf	RIGHT	6548	10975685	Full Trial Period	10969137	78	Trial: 78	10969137	6	¼¦µ°	²ÍÅÌ	Ì«Ñô	j	j
tjl	.	.	.	.	.	.	.	.	.	.	11	.	.	.	false	false	Message: 1734ms	2.28	7.88	289	1991	515.20	361.10	6	411.30	1703	449.20	358.60	SYNCTIME	1734	.	.	tjl.edf	RIGHT	6548	10975685	Full Trial Period	10969137	78	Trial: 78	10969137	6	¼¦µ°	²ÍÅÌ	Ì«Ñô	j	j
tjl	.	.	.	.	.	.	.	.	.	.	12	.	.	.	false	false	Message: 4266ms	7.45	49.36	151	4307	791.80	353.50	13	513.30	4157	572.70	349.20	INVISIBLE_BOUNDARY[2]	4266	.	.	tjl.edf	RIGHT	6548	10975685	Full Trial Period	10969137	78	Trial: 78	10969137	6	¼¦µ°	²ÍÅÌ	Ì«Ñô	j	j
tjl	.	.	.	.	.	.	.	.	.	.	13	.	.	.	false	false	Message: 4276ms	7.45	49.36	151	4307	791.80	353.50	13	513.30	4157	572.70	349.20	SYNCTIME	4276	.	.	tjl.edf	RIGHT	6548	10975685	Full Trial Period	10969137	78	Trial: 78	10969137	6	¼¦µ°	²ÍÅÌ	Ì«Ñô	j	j
tjl	.	.	.	.	156	6546	22	6391	860.20	374.30	14	[1]	2	RECTANGLE_INTERESTAREA	false	false	Message: 6529ms	.	.	.	.	.	.	.	.	.	.	.	KEYBOARD	6529	860.20	374.30	tjl.edf	RIGHT	6548	10975685	Full Trial Period	10969137	78	Trial: 78	10969137	6	¼¦µ°	²ÍÅÌ	Ì«Ñô	j	j
tjl	.	.	.	.	.	.	.	.	.	.	15	.	.	.	false	false	Message: 6597ms	.	.	.	.	.	.	.	.	.	.	.	TRIAL_RESULT 0	6597	.	.	tjl.edf	RIGHT	6548	10975685	Full Trial Period	10969137	78	Trial: 78	10969137	6	¼¦µ°	²ÍÅÌ	Ì«Ñô	j	j
tjl	.	.	.	.	.	.	.	.	.	.	1	.	.	.	false	false	Message: -16ms	.	.	.	.	.	.	.	.	.	.	.	TRIALID 78	-16	.	.	tjl.edf	RIGHT	8107	10984910	Full Trial Period	10976803	79	Trial: 79	10976803	36	°ô°ôÌÇ	ÊÖÖ¸	·¨Ê½³¤¹÷	f	j
tjl	.	.	.	.	.	.	.	.	.	.	2	.	.	.	false	false	Message: -1ms	.	.	.	.	.	.	.	.	.	.	.	RECCFG CR 1000 2 0 R	-1	.	.	tjl.edf	RIGHT	8107	10984910	Full Trial Period	10976803	79	Trial: 79	10976803	36	°ô°ôÌÇ	ÊÖÖ¸	·¨Ê½³¤¹÷	f	j
tjl	.	.	.	.	.	.	.	.	.	.	3	.	.	.	false	false	Message: -1ms	.	.	.	.	.	.	.	.	.	.	.	ELCLCFG TOWER	-1	.	.	tjl.edf	RIGHT	8107	10984910	Full Trial Period	10976803	79	Trial: 79	10976803	36	°ô°ôÌÇ	ÊÖÖ¸	·¨Ê½³¤¹÷	f	j
tjl	.	.	.	.	.	.	.	.	.	.	4	.	.	.	false	false	Message: -1ms	.	.	.	.	.	.	.	.	.	.	.	GAZE_COORDS 0.00 0.00 1023.00 767.00	-1	.	.	tjl.edf	RIGHT	8107	10984910	Full Trial Period	10976803	79	Trial: 79	10976803	36	°ô°ôÌÇ	ÊÖÖ¸	·¨Ê½³¤¹÷	f	j
tjl	.	.	.	.	.	.	.	.	.	.	5	.	.	.	false	false	Message: -1ms	.	.	.	.	.	.	.	.	.	.	.	THRESHOLDS R 101 219	-1	.	.	tjl.edf	RIGHT	8107	10984910	Full Trial Period	10976803	79	Trial: 79	10976803	36	°ô°ôÌÇ	ÊÖÖ¸	·¨Ê½³¤¹÷	f	j
tjl	.	.	.	.	.	.	.	.	.	.	6	.	.	.	false	false	Message: -1ms	.	.	.	.	.	.	.	.	.	.	.	ELCL_PROC CENTROID (3)	-1	.	.	tjl.edf	RIGHT	8107	10984910	Full Trial Period	10976803	79	Trial: 79	10976803	36	°ô°ôÌÇ	ÊÖÖ¸	·¨Ê½³¤¹÷	f	j
tjl	.	.	.	.	.	.	.	.	.	.	7	.	.	.	false	false	Message: -1ms	.	.	.	.	.	.	.	.	.	.	.	ELCL_PCR_PARAM 5 3.0	-1	.	.	tjl.edf	RIGHT	8107	10984910	Full Trial Period	10976803	79	Trial: 79	10976803	36	°ô°ôÌÇ	ÊÖÖ¸	·¨Ê½³¤¹÷	f	j
tjl	.	.	.	.	.	.	.	.	.	.	8	.	.	.	false	true	Message: 0ms	.	.	.	.	.	.	.	.	.	.	.	!MODE RECORD CR 1000 2 0 R	0	.	.	tjl.edf	RIGHT	8107	10984910	Full Trial Period	10976803	79	Trial: 79	10976803	36	°ô°ôÌÇ	ÊÖÖ¸	·¨Ê½³¤¹÷	f	j
tjl	.	.	.	.	286	292	1	7	146.00	375.70	9	.	.	.	false	false	Message: 42ms	.	.	.	.	.	.	.	.	.	.	.	SYNCTIME	42	146.00	375.70	tjl.edf	RIGHT	8107	10984910	Full Trial Period	10976803	79	Trial: 79	10976803	36	°ô°ôÌÇ	ÊÖÖ¸	·¨Ê½³¤¹÷	f	j
tjl	.	.	.	.	.	.	.	.	.	.	10	.	.	.	false	false	Message: 1655ms	0.78	2.87	272	1707	484.10	370.10	5	911.10	1436	463.80	360.30	INVISIBLE_BOUNDARY[1]	1655	.	.	tjl.edf	RIGHT	8107	10984910	Full Trial Period	10976803	79	Trial: 79	10976803	36	°ô°ôÌÇ	ÊÖÖ¸	·¨Ê½³¤¹÷	f	j
tjl	.	.	.	.	.	.	.	.	.	.	11	.	.	.	false	false	Message: 1659ms	0.78	2.87	272	1707	484.10	370.10	5	911.10	1436	463.80	360.30	SYNCTIME	1659	.	.	tjl.edf	RIGHT	8107	10984910	Full Trial Period	10976803	79	Trial: 79	10976803	36	°ô°ôÌÇ	ÊÖÖ¸	·¨Ê½³¤¹÷	f	j
tjl	.	.	.	.	82	2982	10	2901	917.40	375.60	12	[1]	2	RECTANGLE_INTERESTAREA	false	false	Message: 2972ms	.	.	.	.	.	.	.	.	.	.	.	INVISIBLE_BOUNDARY[2]	2972	917.40	375.60	tjl.edf	RIGHT	8107	10984910	Full Trial Period	10976803	79	Trial: 79	10976803	36	°ô°ôÌÇ	ÊÖÖ¸	·¨Ê½³¤¹÷	f	j
tjl	.	.	.	.	82	2982	10	2901	917.40	375.60	13	[1]	2	RECTANGLE_INTERESTAREA	false	false	Message: 2976ms	.	.	.	.	.	.	.	.	.	.	.	SYNCTIME	2976	917.40	375.60	tjl.edf	RIGHT	8107	10984910	Full Trial Period	10976803	79	Trial: 79	10976803	36	°ô°ôÌÇ	ÊÖÖ¸	·¨Ê½³¤¹÷	f	j
tjl	.	.	.	.	.	.	.	.	.	.	14	.	.	.	false	false	Message: 8088ms	16.18	224.70	72	8105	537.30	356.80	28	321.20	8034	1029.10	351.80	KEYBOARD	8088	.	.	tjl.edf	RIGHT	8107	10984910	Full Trial Period	10976803	79	Trial: 79	10976803	36	°ô°ôÌÇ	ÊÖÖ¸	·¨Ê½³¤¹÷	f	j
tjl	.	.	.	.	.	.	.	.	.	.	15	.	.	.	false	false	Message: 8153ms	.	.	.	.	.	.	.	.	.	.	.	TRIAL_RESULT 0	8153	.	.	tjl.edf	RIGHT	8107	10984910	Full Trial Period	10976803	79	Trial: 79	10976803	36	°ô°ôÌÇ	ÊÖÖ¸	·¨Ê½³¤¹÷	f	j
tjl	.	.	.	.	.	.	.	.	.	.	1	.	.	.	false	false	Message: -15ms	.	.	.	.	.	.	.	.	.	.	.	TRIALID 79	-15	.	.	tjl.edf	RIGHT	4033	10990159	Full Trial Period	10986126	80	Trial: 80	10986126	71	ÒÎ×Ó	ÍøÇò	Ãµ¹å	j	j
tjl	.	.	.	.	.	.	.	.	.	.	2	.	.	.	false	false	Message: -1ms	.	.	.	.	.	.	.	.	.	.	.	RECCFG CR 1000 2 0 R	-1	.	.	tjl.edf	RIGHT	4033	10990159	Full Trial Period	10986126	80	Trial: 80	10986126	71	ÒÎ×Ó	ÍøÇò	Ãµ¹å	j	j
tjl	.	.	.	.	.	.	.	.	.	.	3	.	.	.	false	false	Message: -1ms	.	.	.	.	.	.	.	.	.	.	.	ELCLCFG TOWER	-1	.	.	tjl.edf	RIGHT	4033	10990159	Full Trial Period	10986126	80	Trial: 80	10986126	71	ÒÎ×Ó	ÍøÇò	Ãµ¹å	j	j
tjl	.	.	.	.	.	.	.	.	.	.	4	.	.	.	false	false	Message: -1ms	.	.	.	.	.	.	.	.	.	.	.	GAZE_COORDS 0.00 0.00 1023.00 767.00	-1	.	.	tjl.edf	RIGHT	4033	10990159	Full Trial Period	10986126	80	Trial: 80	10986126	71	ÒÎ×Ó	ÍøÇò	Ãµ¹å	j	j
tjl	.	.	.	.	.	.	.	.	.	.	5	.	.	.	false	false	Message: -1ms	.	.	.	.	.	.	.	.	.	.	.	THRESHOLDS R 101 219	-1	.	.	tjl.edf	RIGHT	4033	10990159	Full Trial Period	10986126	80	Trial: 80	10986126	71	ÒÎ×Ó	ÍøÇò	Ãµ¹å	j	j
tjl	.	.	.	.	.	.	.	.	.	.	6	.	.	.	false	false	Message: -1ms	.	.	.	.	.	.	.	.	.	.	.	ELCL_PROC CENTROID (3)	-1	.	.	tjl.edf	RIGHT	4033	10990159	Full Trial Period	10986126	80	Trial: 80	10986126	71	ÒÎ×Ó	ÍøÇò	Ãµ¹å	j	j
tjl	.	.	.	.	.	.	.	.	.	.	7	.	.	.	false	false	Message: -1ms	.	.	.	.	.	.	.	.	.	.	.	ELCL_PCR_PARAM 5 3.0	-1	.	.	tjl.edf	RIGHT	4033	10990159	Full Trial Period	10986126	80	Trial: 80	10986126	71	ÒÎ×Ó	ÍøÇò	Ãµ¹å	j	j
tjl	.	.	.	.	.	.	.	.	.	.	8	.	.	.	false	true	Message: 0ms	.	.	.	.	.	.	.	.	.	.	.	!MODE RECORD CR 1000 2 0 R	0	.	.	tjl.edf	RIGHT	4033	10990159	Full Trial Period	10986126	80	Trial: 80	10986126	71	ÒÎ×Ó	ÍøÇò	Ãµ¹å	j	j
tjl	.	.	.	.	273	279	1	7	145.90	383.50	9	.	.	.	false	false	Message: 43ms	.	.	.	.	.	.	.	.	.	.	.	SYNCTIME	43	145.90	383.50	tjl.edf	RIGHT	4033	10990159	Full Trial Period	10986126	80	Trial: 80	10986126	71	ÒÎ×Ó	ÍøÇò	Ãµ¹å	j	j
tjl	.	.	.	.	.	.	.	.	.	.	10	.	.	.	false	false	Message: 1824ms	14.53	44.56	326	1866	590.00	378.80	4	576.70	1541	159.10	358.00	INVISIBLE_BOUNDARY[1]	1824	.	.	tjl.edf	RIGHT	4033	10990159	Full Trial Period	10986126	80	Trial: 80	10986126	71	ÒÎ×Ó	ÍøÇò	Ãµ¹å	j	j
tjl	.	.	.	.	.	.	.	.	.	.	11	.	.	.	false	false	Message: 1834ms	14.53	44.56	326	1866	590.00	378.80	4	576.70	1541	159.10	358.00	SYNCTIME	1834	.	.	tjl.edf	RIGHT	4033	10990159	Full Trial Period	10986126	80	Trial: 80	10986126	71	ÒÎ×Ó	ÍøÇò	Ãµ¹å	j	j
tjl	.	.	.	.	.	.	.	.	.	.	12	.	.	.	false	false	Message: 3128ms	9.14	29.69	308	3142	838.10	401.40	9	601.30	2835	570.70	357.70	INVISIBLE_BOUNDARY[2]	3128	.	.	tjl.edf	RIGHT	4033	10990159	Full Trial Period	10986126	80	Trial: 80	10986126	71	ÒÎ×Ó	ÍøÇò	Ãµ¹å	j	j
tjl	.	.	.	.	.	.	.	.	.	.	13	.	.	.	false	false	Message: 3134ms	9.14	29.69	308	3142	838.10	401.40	9	601.30	2835	570.70	357.70	SYNCTIME	3134	.	.	tjl.edf	RIGHT	4033	10990159	Full Trial Period	10986126	80	Trial: 80	10986126	71	ÒÎ×Ó	ÍøÇò	Ãµ¹å	j	j
tjl	.	.	.	.	208	4031	12	3824	900.20	381.70	14	[1]	2	RECTANGLE_INTERESTAREA	false	false	Message: 4014ms	.	.	.	.	.	.	.	.	.	.	.	KEYBOARD	4014	900.20	381.70	tjl.edf	RIGHT	4033	10990159	Full Trial Period	10986126	80	Trial: 80	10986126	71	ÒÎ×Ó	ÍøÇò	Ãµ¹å	j	j
tjl	.	.	.	.	.	.	.	.	.	.	15	.	.	.	false	false	Message: 4076ms	.	.	.	.	.	.	.	.	.	.	.	TRIAL_RESULT 0	4076	.	.	tjl.edf	RIGHT	4033	10990159	Full Trial Period	10986126	80	Trial: 80	10986126	71	ÒÎ×Ó	ÍøÇò	Ãµ¹å	j	j
tjl	.	.	.	.	.	.	.	.	.	.	1	.	.	.	false	false	Message: -17ms	.	.	.	.	.	.	.	.	.	.	.	TRIALID 80	-17	.	.	tjl.edf	RIGHT	12338	11004015	Full Trial Period	10991677	81	Trial: 81	10991677	48	ÏÉÈËÕÆ	ÏîÁ´	Å¦¿Û	j	j
tjl	.	.	.	.	.	.	.	.	.	.	2	.	.	.	false	false	Message: -1ms	.	.	.	.	.	.	.	.	.	.	.	RECCFG CR 1000 2 0 R	-1	.	.	tjl.edf	RIGHT	12338	11004015	Full Trial Period	10991677	81	Trial: 81	10991677	48	ÏÉÈËÕÆ	ÏîÁ´	Å¦¿Û	j	j
tjl	.	.	.	.	.	.	.	.	.	.	3	.	.	.	false	false	Message: -1ms	.	.	.	.	.	.	.	.	.	.	.	ELCLCFG TOWER	-1	.	.	tjl.edf	RIGHT	12338	11004015	Full Trial Period	10991677	81	Trial: 81	10991677	48	ÏÉÈËÕÆ	ÏîÁ´	Å¦¿Û	j	j
tjl	.	.	.	.	.	.	.	.	.	.	4	.	.	.	false	false	Message: -1ms	.	.	.	.	.	.	.	.	.	.	.	GAZE_COORDS 0.00 0.00 1023.00 767.00	-1	.	.	tjl.edf	RIGHT	12338	11004015	Full Trial Period	10991677	81	Trial: 81	10991677	48	ÏÉÈËÕÆ	ÏîÁ´	Å¦¿Û	j	j
tjl	.	.	.	.	.	.	.	.	.	.	5	.	.	.	false	false	Message: -1ms	.	.	.	.	.	.	.	.	.	.	.	THRESHOLDS R 101 219	-1	.	.	tjl.edf	RIGHT	12338	11004015	Full Trial Period	10991677	81	Trial: 81	10991677	48	ÏÉÈËÕÆ	ÏîÁ´	Å¦¿Û	j	j
tjl	.	.	.	.	.	.	.	.	.	.	6	.	.	.	false	false	Message: -1ms	.	.	.	.	.	.	.	.	.	.	.	ELCL_PROC CENTROID (3)	-1	.	.	tjl.edf	RIGHT	12338	11004015	Full Trial Period	10991677	81	Trial: 81	10991677	48	ÏÉÈËÕÆ	ÏîÁ´	Å¦¿Û	j	j
tjl	.	.	.	.	.	.	.	.	.	.	7	.	.	.	false	false	Message: -1ms	.	.	.	.	.	.	.	.	.	.	.	ELCL_PCR_PARAM 5 3.0	-1	.	.	tjl.edf	RIGHT	12338	11004015	Full Trial Period	10991677	81	Trial: 81	10991677	48	ÏÉÈËÕÆ	ÏîÁ´	Å¦¿Û	j	j
tjl	.	.	.	.	.	.	.	.	.	.	8	.	.	.	false	true	Message: 0ms	.	.	.	.	.	.	.	.	.	.	.	!MODE RECORD CR 1000 2 0 R	0	.	.	tjl.edf	RIGHT	12338	11004015	Full Trial Period	10991677	81	Trial: 81	10991677	48	ÏÉÈËÕÆ	ÏîÁ´	Å¦¿Û	j	j
tjl	.	.	.	.	77	83	1	7	144.10	376.90	9	.	.	.	false	false	Message: 41ms	.	.	.	.	.	.	.	.	.	.	.	SYNCTIME	41	144.10	376.90	tjl.edf	RIGHT	12338	11004015	Full Trial Period	10991677	81	Trial: 81	10991677	48	ÏÉÈËÕÆ	ÏîÁ´	Å¦¿Û	j	j
tjl	.	.	.	.	.	.	.	.	.	.	10	.	.	.	false	false	Message: 2196ms	10.83	47.48	228	2237	527.50	363.30	6	875.90	2010	208.20	357.30	INVISIBLE_BOUNDARY[1]	2196	.	.	tjl.edf	RIGHT	12338	11004015	Full Trial Period	10991677	81	Trial: 81	10991677	48	ÏÉÈËÕÆ	ÏîÁ´	Å¦¿Û	j	j
tjl	.	.	.	.	.	.	.	.	.	.	11	.	.	.	false	false	Message: 2207ms	10.83	47.48	228	2237	527.50	363.30	6	875.90	2010	208.20	357.30	SYNCTIME	2207	.	.	tjl.edf	RIGHT	12338	11004015	Full Trial Period	10991677	81	Trial: 81	10991677	48	ÏÉÈËÕÆ	ÏîÁ´	Å¦¿Û	j	j
tjl	.	.	.	.	.	.	.	.	.	.	12	.	.	.	false	false	Message: 6579ms	11.99	29.90	401	6624	909.00	430.90	15	581.60	6224	553.80	375.80	INVISIBLE_BOUNDARY[2]	6579	.	.	tjl.edf	RIGHT	12338	11004015	Full Trial Period	10991677	81	Trial: 81	10991677	48	ÏÉÈËÕÆ	ÏîÁ´	Å¦¿Û	j	j
tjl	.	.	.	.	.	.	.	.	.	.	13	.	.	.	false	false	Message: 6590ms	11.99	29.90	401	6624	909.00	430.90	15	581.60	6224	553.80	375.80	SYNCTIME	6590	.	.	tjl.edf	RIGHT	12338	11004015	Full Trial Period	10991677	81	Trial: 81	10991677	48	ÏÉÈËÕÆ	ÏîÁ´	Å¦¿Û	j	j
tjl	.	.	.	.	34	12336	38	12303	512.90	359.50	14	.	.	.	false	false	Message: 12319ms	.	.	.	.	.	.	.	.	.	.	.	KEYBOARD	12319	512.90	359.50	tjl.edf	RIGHT	12338	11004015	Full Trial Period	10991677	81	Trial: 81	10991677	48	ÏÉÈËÕÆ	ÏîÁ´	Å¦¿Û	j	j
tjl	.	.	.	.	.	.	.	.	.	.	15	.	.	.	false	false	Message: 12386ms	.	.	.	.	.	.	.	.	.	.	.	TRIAL_RESULT 0	12386	.	.	tjl.edf	RIGHT	12338	11004015	Full Trial Period	10991677	81	Trial: 81	10991677	48	ÏÉÈËÕÆ	ÏîÁ´	Å¦¿Û	j	j
tjl	.	.	.	.	.	.	.	.	.	.	1	.	.	.	false	false	Message: -19ms	.	.	.	.	.	.	.	.	.	.	.	TRIALID 81	-19	.	.	tjl.edf	RIGHT	11986	11017071	Full Trial Period	11005085	82	Trial: 82	11005085	140	Ô²Öé±Ê	¾íÖ½	Ð¬´ø	f	f
tjl	.	.	.	.	.	.	.	.	.	.	2	.	.	.	false	false	Message: -1ms	.	.	.	.	.	.	.	.	.	.	.	RECCFG CR 1000 2 0 R	-1	.	.	tjl.edf	RIGHT	11986	11017071	Full Trial Period	11005085	82	Trial: 82	11005085	140	Ô²Öé±Ê	¾íÖ½	Ð¬´ø	f	f
tjl	.	.	.	.	.	.	.	.	.	.	3	.	.	.	false	false	Message: -1ms	.	.	.	.	.	.	.	.	.	.	.	ELCLCFG TOWER	-1	.	.	tjl.edf	RIGHT	11986	11017071	Full Trial Period	11005085	82	Trial: 82	11005085	140	Ô²Öé±Ê	¾íÖ½	Ð¬´ø	f	f
tjl	.	.	.	.	.	.	.	.	.	.	4	.	.	.	false	false	Message: -1ms	.	.	.	.	.	.	.	.	.	.	.	GAZE_COORDS 0.00 0.00 1023.00 767.00	-1	.	.	tjl.edf	RIGHT	11986	11017071	Full Trial Period	11005085	82	Trial: 82	11005085	140	Ô²Öé±Ê	¾íÖ½	Ð¬´ø	f	f
tjl	.	.	.	.	.	.	.	.	.	.	5	.	.	.	false	false	Message: -1ms	.	.	.	.	.	.	.	.	.	.	.	THRESHOLDS R 101 219	-1	.	.	tjl.edf	RIGHT	11986	11017071	Full Trial Period	11005085	82	Trial: 82	11005085	140	Ô²Öé±Ê	¾íÖ½	Ð¬´ø	f	f
tjl	.	.	.	.	.	.	.	.	.	.	6	.	.	.	false	false	Message: -1ms	.	.	.	.	.	.	.	.	.	.	.	ELCL_PROC CENTROID (3)	-1	.	.	tjl.edf	RIGHT	11986	11017071	Full Trial Period	11005085	82	Trial: 82	11005085	140	Ô²Öé±Ê	¾íÖ½	Ð¬´ø	f	f
tjl	.	.	.	.	.	.	.	.	.	.	7	.	.	.	false	false	Message: -1ms	.	.	.	.	.	.	.	.	.	.	.	ELCL_PCR_PARAM 5 3.0	-1	.	.	tjl.edf	RIGHT	11986	11017071	Full Trial Period	11005085	82	Trial: 82	11005085	140	Ô²Öé±Ê	¾íÖ½	Ð¬´ø	f	f
tjl	.	.	.	.	.	.	.	.	.	.	8	.	.	.	false	true	Message: 0ms	.	.	.	.	.	.	.	.	.	.	.	!MODE RECORD CR 1000 2 0 R	0	.	.	tjl.edf	RIGHT	11986	11017071	Full Trial Period	11005085	82	Trial: 82	11005085	140	Ô²Öé±Ê	¾íÖ½	Ð¬´ø	f	f
tjl	.	.	.	.	397	403	1	7	133.80	381.10	9	.	.	.	false	false	Message: 39ms	.	.	.	.	.	.	.	.	.	.	.	SYNCTIME	39	133.80	381.10	tjl.edf	RIGHT	11986	11017071	Full Trial Period	11005085	82	Trial: 82	11005085	140	Ô²Öé±Ê	¾íÖ½	Ð¬´ø	f	f
tjl	.	.	.	.	.	.	.	.	.	.	10	.	.	.	false	false	Message: 2421ms	1.15	4.65	247	2655	514.50	380.00	9	635.60	2409	485.40	363.90	INVISIBLE_BOUNDARY[1]	2421	.	.	tjl.edf	RIGHT	11986	11017071	Full Trial Period	11005085	82	Trial: 82	11005085	140	Ô²Öé±Ê	¾íÖ½	Ð¬´ø	f	f
tjl	.	.	.	.	.	.	.	.	.	.	11	.	.	.	false	false	Message: 2430ms	1.15	4.65	247	2655	514.50	380.00	9	635.60	2409	485.40	363.90	SYNCTIME	2430	.	.	tjl.edf	RIGHT	11986	11017071	Full Trial Period	11005085	82	Trial: 82	11005085	140	Ô²Öé±Ê	¾íÖ½	Ð¬´ø	f	f
tjl	.	.	.	.	.	.	.	.	.	.	12	.	.	.	false	false	Message: 4905ms	8.14	31.68	257	4948	763.50	408.20	12	621.50	4692	530.10	356.10	INVISIBLE_BOUNDARY[2]	4905	.	.	tjl.edf	RIGHT	11986	11017071	Full Trial Period	11005085	82	Trial: 82	11005085	140	Ô²Öé±Ê	¾íÖ½	Ð¬´ø	f	f
tjl	.	.	.	.	.	.	.	.	.	.	13	.	.	.	false	false	Message: 4913ms	8.14	31.68	257	4948	763.50	408.20	12	621.50	4692	530.10	356.10	SYNCTIME	4913	.	.	tjl.edf	RIGHT	11986	11017071	Full Trial Period	11005085	82	Trial: 82	11005085	140	Ô²Öé±Ê	¾íÖ½	Ð¬´ø	f	f
tjl	.	.	.	.	186	11984	33	11799	902.90	393.20	14	[1]	2	RECTANGLE_INTERESTAREA	false	false	Message: 11968ms	.	.	.	.	.	.	.	.	.	.	.	KEYBOARD	11968	902.90	393.20	tjl.edf	RIGHT	11986	11017071	Full Trial Period	11005085	82	Trial: 82	11005085	140	Ô²Öé±Ê	¾íÖ½	Ð¬´ø	f	f
tjl	.	.	.	.	.	.	.	.	.	.	15	.	.	.	false	false	Message: 12033ms	.	.	.	.	.	.	.	.	.	.	.	TRIAL_RESULT 0	12033	.	.	tjl.edf	RIGHT	11986	11017071	Full Trial Period	11005085	82	Trial: 82	11005085	140	Ô²Öé±Ê	¾íÖ½	Ð¬´ø	f	f
tjl	.	.	.	.	.	.	.	.	.	.	1	.	.	.	false	false	Message: -15ms	.	.	.	.	.	.	.	.	.	.	.	TRIALID 82	-15	.	.	tjl.edf	RIGHT	4710	11023106	Full Trial Period	11018396	83	Trial: 83	11018396	91	Ìú»·	Ì«Ñô	ºÉ°üµ°	j	j
tjl	.	.	.	.	.	.	.	.	.	.	2	.	.	.	false	false	Message: -1ms	.	.	.	.	.	.	.	.	.	.	.	RECCFG CR 1000 2 0 R	-1	.	.	tjl.edf	RIGHT	4710	11023106	Full Trial Period	11018396	83	Trial: 83	11018396	91	Ìú»·	Ì«Ñô	ºÉ°üµ°	j	j
tjl	.	.	.	.	.	.	.	.	.	.	3	.	.	.	false	false	Message: -1ms	.	.	.	.	.	.	.	.	.	.	.	ELCLCFG TOWER	-1	.	.	tjl.edf	RIGHT	4710	11023106	Full Trial Period	11018396	83	Trial: 83	11018396	91	Ìú»·	Ì«Ñô	ºÉ°üµ°	j	j
tjl	.	.	.	.	.	.	.	.	.	.	4	.	.	.	false	false	Message: -1ms	.	.	.	.	.	.	.	.	.	.	.	GAZE_COORDS 0.00 0.00 1023.00 767.00	-1	.	.	tjl.edf	RIGHT	4710	11023106	Full Trial Period	11018396	83	Trial: 83	11018396	91	Ìú»·	Ì«Ñô	ºÉ°üµ°	j	j
tjl	.	.	.	.	.	.	.	.	.	.	5	.	.	.	false	false	Message: -1ms	.	.	.	.	.	.	.	.	.	.	.	THRESHOLDS R 101 219	-1	.	.	tjl.edf	RIGHT	4710	11023106	Full Trial Period	11018396	83	Trial: 83	11018396	91	Ìú»·	Ì«Ñô	ºÉ°üµ°	j	j
tjl	.	.	.	.	.	.	.	.	.	.	6	.	.	.	false	false	Message: -1ms	.	.	.	.	.	.	.	.	.	.	.	ELCL_PROC CENTROID (3)	-1	.	.	tjl.edf	RIGHT	4710	11023106	Full Trial Period	11018396	83	Trial: 83	11018396	91	Ìú»·	Ì«Ñô	ºÉ°üµ°	j	j
tjl	.	.	.	.	.	.	.	.	.	.	7	.	.	.	false	false	Message: -1ms	.	.	.	.	.	.	.	.	.	.	.	ELCL_PCR_PARAM 5 3.0	-1	.	.	tjl.edf	RIGHT	4710	11023106	Full Trial Period	11018396	83	Trial: 83	11018396	91	Ìú»·	Ì«Ñô	ºÉ°üµ°	j	j
tjl	.	.	.	.	.	.	.	.	.	.	8	.	.	.	false	true	Message: 0ms	.	.	.	.	.	.	.	.	.	.	.	!MODE RECORD CR 1000 2 0 R	0	.	.	tjl.edf	RIGHT	4710	11023106	Full Trial Period	11018396	83	Trial: 83	11018396	91	Ìú»·	Ì«Ñô	ºÉ°üµ°	j	j
tjl	.	.	.	.	294	300	1	7	140.00	379.80	9	.	.	.	false	false	Message: 50ms	.	.	.	.	.	.	.	.	.	.	.	SYNCTIME	50	140.00	379.80	tjl.edf	RIGHT	4710	11023106	Full Trial Period	11018396	83	Trial: 83	11018396	91	Ìú»·	Ì«Ñô	ºÉ°üµ°	j	j
tjl	.	.	.	.	.	.	.	.	.	.	10	.	.	.	false	false	Message: 2473ms	8.21	25.73	319	2565	501.80	348.60	6	825.30	2247	261.20	360.70	INVISIBLE_BOUNDARY[1]	2473	.	.	tjl.edf	RIGHT	4710	11023106	Full Trial Period	11018396	83	Trial: 83	11018396	91	Ìú»·	Ì«Ñô	ºÉ°üµ°	j	j
tjl	.	.	.	.	.	.	.	.	.	.	11	.	.	.	false	false	Message: 2483ms	8.21	25.73	319	2565	501.80	348.60	6	825.30	2247	261.20	360.70	SYNCTIME	2483	.	.	tjl.edf	RIGHT	4710	11023106	Full Trial Period	11018396	83	Trial: 83	11018396	91	Ìú»·	Ì«Ñô	ºÉ°üµ°	j	j
tjl	.	.	.	.	74	3731	12	3658	838.70	381.70	12	[1]	2	RECTANGLE_INTERESTAREA	false	false	Message: 3712ms	.	.	.	.	.	.	.	.	.	.	.	INVISIBLE_BOUNDARY[2]	3712	838.70	381.70	tjl.edf	RIGHT	4710	11023106	Full Trial Period	11018396	83	Trial: 83	11018396	91	Ìú»·	Ì«Ñô	ºÉ°üµ°	j	j
tjl	.	.	.	.	74	3731	12	3658	838.70	381.70	13	[1]	2	RECTANGLE_INTERESTAREA	false	false	Message: 3717ms	.	.	.	.	.	.	.	.	.	.	.	SYNCTIME	3717	838.70	381.70	tjl.edf	RIGHT	4710	11023106	Full Trial Period	11018396	83	Trial: 83	11018396	91	Ìú»·	Ì«Ñô	ºÉ°üµ°	j	j
tjl	.	.	.	.	694	4708	13	4015	877.90	375.80	14	[1]	2	RECTANGLE_INTERESTAREA	false	false	Message: 4691ms	.	.	.	.	.	.	.	.	.	.	.	KEYBOARD	4691	877.90	375.80	tjl.edf	RIGHT	4710	11023106	Full Trial Period	11018396	83	Trial: 83	11018396	91	Ìú»·	Ì«Ñô	ºÉ°üµ°	j	j
tjl	.	.	.	.	.	.	.	.	.	.	15	.	.	.	false	false	Message: 4755ms	.	.	.	.	.	.	.	.	.	.	.	TRIAL_RESULT 0	4755	.	.	tjl.edf	RIGHT	4710	11023106	Full Trial Period	11018396	83	Trial: 83	11018396	91	Ìú»·	Ì«Ñô	ºÉ°üµ°	j	j
tjl	.	.	.	.	.	.	.	.	.	.	1	.	.	.	false	false	Message: -16ms	.	.	.	.	.	.	.	.	.	.	.	TRIALID 83	-16	.	.	tjl.edf	RIGHT	4752	11028898	Full Trial Period	11024146	84	Trial: 84	11024146	65	ÂÝÐý½°	·çÉÈ	À¯±Ê	f	f
tjl	.	.	.	.	.	.	.	.	.	.	2	.	.	.	false	false	Message: -1ms	.	.	.	.	.	.	.	.	.	.	.	RECCFG CR 1000 2 0 R	-1	.	.	tjl.edf	RIGHT	4752	11028898	Full Trial Period	11024146	84	Trial: 84	11024146	65	ÂÝÐý½°	·çÉÈ	À¯±Ê	f	f
tjl	.	.	.	.	.	.	.	.	.	.	3	.	.	.	false	false	Message: -1ms	.	.	.	.	.	.	.	.	.	.	.	ELCLCFG TOWER	-1	.	.	tjl.edf	RIGHT	4752	11028898	Full Trial Period	11024146	84	Trial: 84	11024146	65	ÂÝÐý½°	·çÉÈ	À¯±Ê	f	f
tjl	.	.	.	.	.	.	.	.	.	.	4	.	.	.	false	false	Message: -1ms	.	.	.	.	.	.	.	.	.	.	.	GAZE_COORDS 0.00 0.00 1023.00 767.00	-1	.	.	tjl.edf	RIGHT	4752	11028898	Full Trial Period	11024146	84	Trial: 84	11024146	65	ÂÝÐý½°	·çÉÈ	À¯±Ê	f	f
tjl	.	.	.	.	.	.	.	.	.	.	5	.	.	.	false	false	Message: -1ms	.	.	.	.	.	.	.	.	.	.	.	THRESHOLDS R 101 219	-1	.	.	tjl.edf	RIGHT	4752	11028898	Full Trial Period	11024146	84	Trial: 84	11024146	65	ÂÝÐý½°	·çÉÈ	À¯±Ê	f	f
tjl	.	.	.	.	.	.	.	.	.	.	6	.	.	.	false	false	Message: -1ms	.	.	.	.	.	.	.	.	.	.	.	ELCL_PROC CENTROID (3)	-1	.	.	tjl.edf	RIGHT	4752	11028898	Full Trial Period	11024146	84	Trial: 84	11024146	65	ÂÝÐý½°	·çÉÈ	À¯±Ê	f	f
tjl	.	.	.	.	.	.	.	.	.	.	7	.	.	.	false	false	Message: -1ms	.	.	.	.	.	.	.	.	.	.	.	ELCL_PCR_PARAM 5 3.0	-1	.	.	tjl.edf	RIGHT	4752	11028898	Full Trial Period	11024146	84	Trial: 84	11024146	65	ÂÝÐý½°	·çÉÈ	À¯±Ê	f	f
tjl	.	.	.	.	.	.	.	.	.	.	8	.	.	.	false	true	Message: 0ms	.	.	.	.	.	.	.	.	.	.	.	!MODE RECORD CR 1000 2 0 R	0	.	.	tjl.edf	RIGHT	4752	11028898	Full Trial Period	11024146	84	Trial: 84	11024146	65	ÂÝÐý½°	·çÉÈ	À¯±Ê	f	f
tjl	.	.	.	.	396	402	1	7	141.10	376.70	9	.	.	.	false	false	Message: 42ms	.	.	.	.	.	.	.	.	.	.	.	SYNCTIME	42	141.10	376.70	tjl.edf	RIGHT	4752	11028898	Full Trial Period	11024146	84	Trial: 84	11024146	65	ÂÝÐý½°	·çÉÈ	À¯±Ê	f	f
tjl	.	.	.	.	.	.	.	.	.	.	10	.	.	.	false	false	Message: 2137ms	1.05	3.73	281	2402	509.20	373.90	7	498.00	2122	485.30	355.30	INVISIBLE_BOUNDARY[1]	2137	.	.	tjl.edf	RIGHT	4752	11028898	Full Trial Period	11024146	84	Trial: 84	11024146	65	ÂÝÐý½°	·çÉÈ	À¯±Ê	f	f
tjl	.	.	.	.	.	.	.	.	.	.	11	.	.	.	false	false	Message: 2141ms	1.05	3.73	281	2402	509.20	373.90	7	498.00	2122	485.30	355.30	SYNCTIME	2141	.	.	tjl.edf	RIGHT	4752	11028898	Full Trial Period	11024146	84	Trial: 84	11024146	65	ÂÝÐý½°	·çÉÈ	À¯±Ê	f	f
tjl	.	.	.	.	.	.	.	.	.	.	12	.	.	.	false	false	Message: 3767ms	9.11	38.12	239	3809	843.40	401.50	11	477.80	3571	578.70	349.00	INVISIBLE_BOUNDARY[2]	3767	.	.	tjl.edf	RIGHT	4752	11028898	Full Trial Period	11024146	84	Trial: 84	11024146	65	ÂÝÐý½°	·çÉÈ	À¯±Ê	f	f
tjl	.	.	.	.	.	.	.	.	.	.	13	.	.	.	false	false	Message: 3774ms	9.11	38.12	239	3809	843.40	401.50	11	477.80	3571	578.70	349.00	SYNCTIME	3774	.	.	tjl.edf	RIGHT	4752	11028898	Full Trial Period	11024146	84	Trial: 84	11024146	65	ÂÝÐý½°	·çÉÈ	À¯±Ê	f	f
tjl	.	.	.	.	.	.	.	.	.	.	14	.	.	.	false	false	Message: 4733ms	2.71	135.70	20	4750	793.80	361.60	13	178.90	4731	875.30	367.00	KEYBOARD	4733	.	.	tjl.edf	RIGHT	4752	11028898	Full Trial Period	11024146	84	Trial: 84	11024146	65	ÂÝÐý½°	·çÉÈ	À¯±Ê	f	f
tjl	.	.	.	.	.	.	.	.	.	.	15	.	.	.	false	false	Message: 4794ms	.	.	.	.	.	.	.	.	.	.	.	TRIAL_RESULT 0	4794	.	.	tjl.edf	RIGHT	4752	11028898	Full Trial Period	11024146	84	Trial: 84	11024146	65	ÂÝÐý½°	·çÉÈ	À¯±Ê	f	f
tjl	.	.	.	.	.	.	.	.	.	.	1	.	.	.	false	false	Message: -15ms	.	.	.	.	.	.	.	.	.	.	.	TRIALID 84	-15	.	.	tjl.edf	RIGHT	4884	11034811	Full Trial Period	11029927	85	Trial: 85	11029927	112	±´¿Ç	ÉÈ×Ó	µ°¸â	f	j
tjl	.	.	.	.	.	.	.	.	.	.	2	.	.	.	false	false	Message: -1ms	.	.	.	.	.	.	.	.	.	.	.	RECCFG CR 1000 2 0 R	-1	.	.	tjl.edf	RIGHT	4884	11034811	Full Trial Period	11029927	85	Trial: 85	11029927	112	±´¿Ç	ÉÈ×Ó	µ°¸â	f	j
tjl	.	.	.	.	.	.	.	.	.	.	3	.	.	.	false	false	Message: -1ms	.	.	.	.	.	.	.	.	.	.	.	ELCLCFG TOWER	-1	.	.	tjl.edf	RIGHT	4884	11034811	Full Trial Period	11029927	85	Trial: 85	11029927	112	±´¿Ç	ÉÈ×Ó	µ°¸â	f	j
tjl	.	.	.	.	.	.	.	.	.	.	4	.	.	.	false	false	Message: -1ms	.	.	.	.	.	.	.	.	.	.	.	GAZE_COORDS 0.00 0.00 1023.00 767.00	-1	.	.	tjl.edf	RIGHT	4884	11034811	Full Trial Period	11029927	85	Trial: 85	11029927	112	±´¿Ç	ÉÈ×Ó	µ°¸â	f	j
tjl	.	.	.	.	.	.	.	.	.	.	5	.	.	.	false	false	Message: -1ms	.	.	.	.	.	.	.	.	.	.	.	THRESHOLDS R 101 219	-1	.	.	tjl.edf	RIGHT	4884	11034811	Full Trial Period	11029927	85	Trial: 85	11029927	112	±´¿Ç	ÉÈ×Ó	µ°¸â	f	j
tjl	.	.	.	.	.	.	.	.	.	.	6	.	.	.	false	false	Message: -1ms	.	.	.	.	.	.	.	.	.	.	.	ELCL_PROC CENTROID (3)	-1	.	.	tjl.edf	RIGHT	4884	11034811	Full Trial Period	11029927	85	Trial: 85	11029927	112	±´¿Ç	ÉÈ×Ó	µ°¸â	f	j
tjl	.	.	.	.	.	.	.	.	.	.	7	.	.	.	false	false	Message: -1ms	.	.	.	.	.	.	.	.	.	.	.	ELCL_PCR_PARAM 5 3.0	-1	.	.	tjl.edf	RIGHT	4884	11034811	Full Trial Period	11029927	85	Trial: 85	11029927	112	±´¿Ç	ÉÈ×Ó	µ°¸â	f	j
tjl	.	.	.	.	.	.	.	.	.	.	8	.	.	.	false	true	Message: 0ms	.	.	.	.	.	.	.	.	.	.	.	!MODE RECORD CR 1000 2 0 R	0	.	.	tjl.edf	RIGHT	4884	11034811	Full Trial Period	11029927	85	Trial: 85	11029927	112	±´¿Ç	ÉÈ×Ó	µ°¸â	f	j
tjl	.	.	.	.	312	318	1	7	141.90	371.50	9	.	.	.	false	false	Message: 51ms	.	.	.	.	.	.	.	.	.	.	.	SYNCTIME	51	141.90	371.50	tjl.edf	RIGHT	4884	11034811	Full Trial Period	11029927	85	Trial: 85	11029927	112	±´¿Ç	ÉÈ×Ó	µ°¸â	f	j
tjl	.	.	.	.	.	.	.	.	.	.	10	.	.	.	false	false	Message: 2491ms	2.55	10.88	234	2709	487.60	391.90	9	718.90	2476	552.40	356.70	INVISIBLE_BOUNDARY[1]	2491	.	.	tjl.edf	RIGHT	4884	11034811	Full Trial Period	11029927	85	Trial: 85	11029927	112	±´¿Ç	ÉÈ×Ó	µ°¸â	f	j
tjl	.	.	.	.	.	.	.	.	.	.	11	.	.	.	false	false	Message: 2500ms	2.55	10.88	234	2709	487.60	391.90	9	718.90	2476	552.40	356.70	SYNCTIME	2500	.	.	tjl.edf	RIGHT	4884	11034811	Full Trial Period	11029927	85	Trial: 85	11029927	112	±´¿Ç	ÉÈ×Ó	µ°¸â	f	j
tjl	.	.	.	.	.	.	.	.	.	.	12	.	.	.	false	false	Message: 3822ms	11.69	182.61	64	3825	866.10	400.00	13	322.70	3762	521.10	357.90	INVISIBLE_BOUNDARY[2]	3822	.	.	tjl.edf	RIGHT	4884	11034811	Full Trial Period	11029927	85	Trial: 85	11029927	112	±´¿Ç	ÉÈ×Ó	µ°¸â	f	j
tjl	.	.	.	.	.	.	.	.	.	.	13	.	.	.	false	false	Message: 3825ms	11.69	182.61	64	3825	866.10	400.00	13	322.70	3762	521.10	357.90	SYNCTIME	3825	.	.	tjl.edf	RIGHT	4884	11034811	Full Trial Period	11029927	85	Trial: 85	11029927	112	±´¿Ç	ÉÈ×Ó	µ°¸â	f	j
tjl	.	.	.	.	639	4882	15	4244	911.60	373.00	14	[1]	2	RECTANGLE_INTERESTAREA	false	false	Message: 4865ms	.	.	.	.	.	.	.	.	.	.	.	KEYBOARD	4865	911.60	373.00	tjl.edf	RIGHT	4884	11034811	Full Trial Period	11029927	85	Trial: 85	11029927	112	±´¿Ç	ÉÈ×Ó	µ°¸â	f	j
tjl	.	.	.	.	.	.	.	.	.	.	15	.	.	.	false	false	Message: 4930ms	.	.	.	.	.	.	.	.	.	.	.	TRIAL_RESULT 0	4930	.	.	tjl.edf	RIGHT	4884	11034811	Full Trial Period	11029927	85	Trial: 85	11029927	112	±´¿Ç	ÉÈ×Ó	µ°¸â	f	j
tjl	.	.	.	.	.	.	.	.	.	.	1	.	.	.	false	false	Message: -28ms	.	.	.	.	.	.	.	.	.	.	.	TRIALID 85	-28	.	.	tjl.edf	RIGHT	4370	11040250	Full Trial Period	11035880	86	Trial: 86	11035880	42	ºÉ°üµ°	Ê±ÖÓ	Ö¸ÄÏÕë	j	j
tjl	.	.	.	.	.	.	.	.	.	.	2	.	.	.	false	false	Message: -1ms	.	.	.	.	.	.	.	.	.	.	.	RECCFG CR 1000 2 0 R	-1	.	.	tjl.edf	RIGHT	4370	11040250	Full Trial Period	11035880	86	Trial: 86	11035880	42	ºÉ°üµ°	Ê±ÖÓ	Ö¸ÄÏÕë	j	j
tjl	.	.	.	.	.	.	.	.	.	.	3	.	.	.	false	false	Message: -1ms	.	.	.	.	.	.	.	.	.	.	.	ELCLCFG TOWER	-1	.	.	tjl.edf	RIGHT	4370	11040250	Full Trial Period	11035880	86	Trial: 86	11035880	42	ºÉ°üµ°	Ê±ÖÓ	Ö¸ÄÏÕë	j	j
tjl	.	.	.	.	.	.	.	.	.	.	4	.	.	.	false	false	Message: -1ms	.	.	.	.	.	.	.	.	.	.	.	GAZE_COORDS 0.00 0.00 1023.00 767.00	-1	.	.	tjl.edf	RIGHT	4370	11040250	Full Trial Period	11035880	86	Trial: 86	11035880	42	ºÉ°üµ°	Ê±ÖÓ	Ö¸ÄÏÕë	j	j
tjl	.	.	.	.	.	.	.	.	.	.	5	.	.	.	false	false	Message: -1ms	.	.	.	.	.	.	.	.	.	.	.	THRESHOLDS R 101 219	-1	.	.	tjl.edf	RIGHT	4370	11040250	Full Trial Period	11035880	86	Trial: 86	11035880	42	ºÉ°üµ°	Ê±ÖÓ	Ö¸ÄÏÕë	j	j
tjl	.	.	.	.	.	.	.	.	.	.	6	.	.	.	false	false	Message: -1ms	.	.	.	.	.	.	.	.	.	.	.	ELCL_PROC CENTROID (3)	-1	.	.	tjl.edf	RIGHT	4370	11040250	Full Trial Period	11035880	86	Trial: 86	11035880	42	ºÉ°üµ°	Ê±ÖÓ	Ö¸ÄÏÕë	j	j
tjl	.	.	.	.	.	.	.	.	.	.	7	.	.	.	false	false	Message: -1ms	.	.	.	.	.	.	.	.	.	.	.	ELCL_PCR_PARAM 5 3.0	-1	.	.	tjl.edf	RIGHT	4370	11040250	Full Trial Period	11035880	86	Trial: 86	11035880	42	ºÉ°üµ°	Ê±ÖÓ	Ö¸ÄÏÕë	j	j
tjl	.	.	.	.	.	.	.	.	.	.	8	.	.	.	false	true	Message: 0ms	.	.	.	.	.	.	.	.	.	.	.	!MODE RECORD CR 1000 2 0 R	0	.	.	tjl.edf	RIGHT	4370	11040250	Full Trial Period	11035880	86	Trial: 86	11035880	42	ºÉ°üµ°	Ê±ÖÓ	Ö¸ÄÏÕë	j	j
tjl	.	.	.	.	381	389	1	9	143.60	369.10	9	.	.	.	false	false	Message: 39ms	.	.	.	.	.	.	.	.	.	.	.	SYNCTIME	39	143.60	369.10	tjl.edf	RIGHT	4370	11040250	Full Trial Period	11035880	86	Trial: 86	11035880	42	ºÉ°üµ°	Ê±ÖÓ	Ö¸ÄÏÕë	j	j
tjl	.	.	.	.	.	.	.	.	.	.	10	.	.	.	false	false	Message: 1814ms	0.66	2.78	237	1860	470.10	358.30	5	885.70	1624	454.60	347.30	INVISIBLE_BOUNDARY[1]	1814	.	.	tjl.edf	RIGHT	4370	11040250	Full Trial Period	11035880	86	Trial: 86	11035880	42	ºÉ°üµ°	Ê±ÖÓ	Ö¸ÄÏÕë	j	j
tjl	.	.	.	.	.	.	.	.	.	.	11	.	.	.	false	false	Message: 1822ms	0.66	2.78	237	1860	470.10	358.30	5	885.70	1624	454.60	347.30	SYNCTIME	1822	.	.	tjl.edf	RIGHT	4370	11040250	Full Trial Period	11035880	86	Trial: 86	11035880	42	ºÉ°üµ°	Ê±ÖÓ	Ö¸ÄÏÕë	j	j
tjl	.	.	.	.	.	.	.	.	.	.	12	.	.	.	false	false	Message: 3313ms	1.15	4.62	249	3554	889.60	394.60	12	611.80	3306	919.90	377.10	INVISIBLE_BOUNDARY[2]	3313	.	.	tjl.edf	RIGHT	4370	11040250	Full Trial Period	11035880	86	Trial: 86	11035880	42	ºÉ°üµ°	Ê±ÖÓ	Ö¸ÄÏÕë	j	j
tjl	.	.	.	.	.	.	.	.	.	.	13	.	.	.	false	false	Message: 3322ms	1.15	4.62	249	3554	889.60	394.60	12	611.80	3306	919.90	377.10	SYNCTIME	3322	.	.	tjl.edf	RIGHT	4370	11040250	Full Trial Period	11035880	86	Trial: 86	11035880	42	ºÉ°üµ°	Ê±ÖÓ	Ö¸ÄÏÕë	j	j
tjl	.	.	.	.	814	4368	13	3555	877.30	367.10	14	[1]	2	RECTANGLE_INTERESTAREA	false	false	Message: 4351ms	.	.	.	.	.	.	.	.	.	.	.	KEYBOARD	4351	877.30	367.10	tjl.edf	RIGHT	4370	11040250	Full Trial Period	11035880	86	Trial: 86	11035880	42	ºÉ°üµ°	Ê±ÖÓ	Ö¸ÄÏÕë	j	j
tjl	.	.	.	.	.	.	.	.	.	.	15	.	.	.	false	false	Message: 4419ms	.	.	.	.	.	.	.	.	.	.	.	TRIAL_RESULT 0	4419	.	.	tjl.edf	RIGHT	4370	11040250	Full Trial Period	11035880	86	Trial: 86	11035880	42	ºÉ°üµ°	Ê±ÖÓ	Ö¸ÄÏÕë	j	j
tjl	.	.	.	.	.	.	.	.	.	.	1	.	.	.	false	false	Message: -16ms	.	.	.	.	.	.	.	.	.	.	.	TRIALID 86	-16	.	.	tjl.edf	RIGHT	5038	11046380	Full Trial Period	11041342	87	Trial: 87	11041342	37	ÍøÇòÅÄ	¼ªËû	ºùÂ«	f	f
tjl	.	.	.	.	.	.	.	.	.	.	2	.	.	.	false	false	Message: -1ms	.	.	.	.	.	.	.	.	.	.	.	RECCFG CR 1000 2 0 R	-1	.	.	tjl.edf	RIGHT	5038	11046380	Full Trial Period	11041342	87	Trial: 87	11041342	37	ÍøÇòÅÄ	¼ªËû	ºùÂ«	f	f
tjl	.	.	.	.	.	.	.	.	.	.	3	.	.	.	false	false	Message: -1ms	.	.	.	.	.	.	.	.	.	.	.	ELCLCFG TOWER	-1	.	.	tjl.edf	RIGHT	5038	11046380	Full Trial Period	11041342	87	Trial: 87	11041342	37	ÍøÇòÅÄ	¼ªËû	ºùÂ«	f	f
tjl	.	.	.	.	.	.	.	.	.	.	4	.	.	.	false	false	Message: -1ms	.	.	.	.	.	.	.	.	.	.	.	GAZE_COORDS 0.00 0.00 1023.00 767.00	-1	.	.	tjl.edf	RIGHT	5038	11046380	Full Trial Period	11041342	87	Trial: 87	11041342	37	ÍøÇòÅÄ	¼ªËû	ºùÂ«	f	f
tjl	.	.	.	.	.	.	.	.	.	.	5	.	.	.	false	false	Message: -1ms	.	.	.	.	.	.	.	.	.	.	.	THRESHOLDS R 101 219	-1	.	.	tjl.edf	RIGHT	5038	11046380	Full Trial Period	11041342	87	Trial: 87	11041342	37	ÍøÇòÅÄ	¼ªËû	ºùÂ«	f	f
tjl	.	.	.	.	.	.	.	.	.	.	6	.	.	.	false	false	Message: -1ms	.	.	.	.	.	.	.	.	.	.	.	ELCL_PROC CENTROID (3)	-1	.	.	tjl.edf	RIGHT	5038	11046380	Full Trial Period	11041342	87	Trial: 87	11041342	37	ÍøÇòÅÄ	¼ªËû	ºùÂ«	f	f
tjl	.	.	.	.	.	.	.	.	.	.	7	.	.	.	false	false	Message: -1ms	.	.	.	.	.	.	.	.	.	.	.	ELCL_PCR_PARAM 5 3.0	-1	.	.	tjl.edf	RIGHT	5038	11046380	Full Trial Period	11041342	87	Trial: 87	11041342	37	ÍøÇòÅÄ	¼ªËû	ºùÂ«	f	f
tjl	.	.	.	.	.	.	.	.	.	.	8	.	.	.	false	true	Message: 0ms	.	.	.	.	.	.	.	.	.	.	.	!MODE RECORD CR 1000 2 0 R	0	.	.	tjl.edf	RIGHT	5038	11046380	Full Trial Period	11041342	87	Trial: 87	11041342	37	ÍøÇòÅÄ	¼ªËû	ºùÂ«	f	f
tjl	.	.	.	.	72	78	1	7	129.40	375.90	9	.	.	.	false	false	Message: 42ms	.	.	.	.	.	.	.	.	.	.	.	SYNCTIME	42	129.40	375.90	tjl.edf	RIGHT	5038	11046380	Full Trial Period	11041342	87	Trial: 87	11041342	37	ÍøÇòÅÄ	¼ªËû	ºùÂ«	f	f
tjl	.	.	.	.	.	.	.	.	.	.	10	.	.	.	false	false	Message: 2638ms	12.22	93.98	130	2663	511.50	433.70	9	211.60	2534	154.40	364.30	INVISIBLE_BOUNDARY[1]	2638	.	.	tjl.edf	RIGHT	5038	11046380	Full Trial Period	11041342	87	Trial: 87	11041342	37	ÍøÇòÅÄ	¼ªËû	ºùÂ«	f	f
tjl	.	.	.	.	.	.	.	.	.	.	11	.	.	.	false	false	Message: 2642ms	12.22	93.98	130	2663	511.50	433.70	9	211.60	2534	154.40	364.30	SYNCTIME	2642	.	.	tjl.edf	RIGHT	5038	11046380	Full Trial Period	11041342	87	Trial: 87	11041342	37	ÍøÇòÅÄ	¼ªËû	ºùÂ«	f	f
tjl	.	.	.	.	.	.	.	.	.	.	12	.	.	.	false	false	Message: 3929ms	10.39	39.51	263	4156	908.60	405.30	12	399.60	3894	604.20	344.70	INVISIBLE_BOUNDARY[2]	3929	.	.	tjl.edf	RIGHT	5038	11046380	Full Trial Period	11041342	87	Trial: 87	11041342	37	ÍøÇòÅÄ	¼ªËû	ºùÂ«	f	f
tjl	.	.	.	.	.	.	.	.	.	.	13	.	.	.	false	false	Message: 3934ms	10.39	39.51	263	4156	908.60	405.30	12	399.60	3894	604.20	344.70	SYNCTIME	3934	.	.	tjl.edf	RIGHT	5038	11046380	Full Trial Period	11041342	87	Trial: 87	11041342	37	ÍøÇòÅÄ	¼ªËû	ºùÂ«	f	f
tjl	.	.	.	.	64	5036	15	4973	555.80	332.70	14	.	.	.	false	false	Message: 5019ms	.	.	.	.	.	.	.	.	.	.	.	KEYBOARD	5019	555.80	332.70	tjl.edf	RIGHT	5038	11046380	Full Trial Period	11041342	87	Trial: 87	11041342	37	ÍøÇòÅÄ	¼ªËû	ºùÂ«	f	f
tjl	.	.	.	.	.	.	.	.	.	.	15	.	.	.	false	false	Message: 5083ms	.	.	.	.	.	.	.	.	.	.	.	TRIAL_RESULT 0	5083	.	.	tjl.edf	RIGHT	5038	11046380	Full Trial Period	11041342	87	Trial: 87	11041342	37	ÍøÇòÅÄ	¼ªËû	ºùÂ«	f	f
tjl	.	.	.	.	.	.	.	.	.	.	1	.	.	.	false	false	Message: -16ms	.	.	.	.	.	.	.	.	.	.	.	TRIALID 87	-16	.	.	tjl.edf	RIGHT	6672	11054163	Full Trial Period	11047491	88	Trial: 88	11047491	3	Ð¬×Ó	ÆøÇò	µÆÅÝ	j	j
tjl	.	.	.	.	.	.	.	.	.	.	2	.	.	.	false	false	Message: -1ms	.	.	.	.	.	.	.	.	.	.	.	RECCFG CR 1000 2 0 R	-1	.	.	tjl.edf	RIGHT	6672	11054163	Full Trial Period	11047491	88	Trial: 88	11047491	3	Ð¬×Ó	ÆøÇò	µÆÅÝ	j	j
tjl	.	.	.	.	.	.	.	.	.	.	3	.	.	.	false	false	Message: -1ms	.	.	.	.	.	.	.	.	.	.	.	ELCLCFG TOWER	-1	.	.	tjl.edf	RIGHT	6672	11054163	Full Trial Period	11047491	88	Trial: 88	11047491	3	Ð¬×Ó	ÆøÇò	µÆÅÝ	j	j
tjl	.	.	.	.	.	.	.	.	.	.	4	.	.	.	false	false	Message: -1ms	.	.	.	.	.	.	.	.	.	.	.	GAZE_COORDS 0.00 0.00 1023.00 767.00	-1	.	.	tjl.edf	RIGHT	6672	11054163	Full Trial Period	11047491	88	Trial: 88	11047491	3	Ð¬×Ó	ÆøÇò	µÆÅÝ	j	j
tjl	.	.	.	.	.	.	.	.	.	.	5	.	.	.	false	false	Message: -1ms	.	.	.	.	.	.	.	.	.	.	.	THRESHOLDS R 101 219	-1	.	.	tjl.edf	RIGHT	6672	11054163	Full Trial Period	11047491	88	Trial: 88	11047491	3	Ð¬×Ó	ÆøÇò	µÆÅÝ	j	j
tjl	.	.	.	.	.	.	.	.	.	.	6	.	.	.	false	false	Message: -1ms	.	.	.	.	.	.	.	.	.	.	.	ELCL_PROC CENTROID (3)	-1	.	.	tjl.edf	RIGHT	6672	11054163	Full Trial Period	11047491	88	Trial: 88	11047491	3	Ð¬×Ó	ÆøÇò	µÆÅÝ	j	j
tjl	.	.	.	.	.	.	.	.	.	.	7	.	.	.	false	false	Message: -1ms	.	.	.	.	.	.	.	.	.	.	.	ELCL_PCR_PARAM 5 3.0	-1	.	.	tjl.edf	RIGHT	6672	11054163	Full Trial Period	11047491	88	Trial: 88	11047491	3	Ð¬×Ó	ÆøÇò	µÆÅÝ	j	j
tjl	.	.	.	.	.	.	.	.	.	.	8	.	.	.	false	true	Message: 0ms	.	.	.	.	.	.	.	.	.	.	.	!MODE RECORD CR 1000 2 0 R	0	.	.	tjl.edf	RIGHT	6672	11054163	Full Trial Period	11047491	88	Trial: 88	11047491	3	Ð¬×Ó	ÆøÇò	µÆÅÝ	j	j
tjl	.	.	.	.	411	417	1	7	146.00	359.70	9	.	.	.	false	false	Message: 43ms	.	.	.	.	.	.	.	.	.	.	.	SYNCTIME	43	146.00	359.70	tjl.edf	RIGHT	6672	11054163	Full Trial Period	11047491	88	Trial: 88	11047491	3	Ð¬×Ó	ÆøÇò	µÆÅÝ	j	j
tjl	.	.	.	.	.	.	.	.	.	.	10	.	.	.	false	false	Message: 1367ms	0.67	2.63	255	1606	506.60	377.10	5	639.20	1352	506.40	357.90	INVISIBLE_BOUNDARY[1]	1367	.	.	tjl.edf	RIGHT	6672	11054163	Full Trial Period	11047491	88	Trial: 88	11047491	3	Ð¬×Ó	ÆøÇò	µÆÅÝ	j	j
tjl	.	.	.	.	.	.	.	.	.	.	11	.	.	.	false	false	Message: 1376ms	0.67	2.63	255	1606	506.60	377.10	5	639.20	1352	506.40	357.90	SYNCTIME	1376	.	.	tjl.edf	RIGHT	6672	11054163	Full Trial Period	11047491	88	Trial: 88	11047491	3	Ð¬×Ó	ÆøÇò	µÆÅÝ	j	j
tjl	.	.	.	.	.	.	.	.	.	.	12	.	.	.	false	false	Message: 4480ms	11.12	37.20	299	4553	877.40	373.30	10	390.50	4255	546.60	367.10	INVISIBLE_BOUNDARY[2]	4480	.	.	tjl.edf	RIGHT	6672	11054163	Full Trial Period	11047491	88	Trial: 88	11047491	3	Ð¬×Ó	ÆøÇò	µÆÅÝ	j	j
tjl	.	.	.	.	.	.	.	.	.	.	13	.	.	.	false	false	Message: 4484ms	11.12	37.20	299	4553	877.40	373.30	10	390.50	4255	546.60	367.10	SYNCTIME	4484	.	.	tjl.edf	RIGHT	6672	11054163	Full Trial Period	11047491	88	Trial: 88	11047491	3	Ð¬×Ó	ÆøÇò	µÆÅÝ	j	j
tjl	.	.	.	.	68	6670	18	6603	856.30	351.80	14	.	.	.	false	false	Message: 6653ms	.	.	.	.	.	.	.	.	.	.	.	KEYBOARD	6653	856.30	351.80	tjl.edf	RIGHT	6672	11054163	Full Trial Period	11047491	88	Trial: 88	11047491	3	Ð¬×Ó	ÆøÇò	µÆÅÝ	j	j
tjl	.	.	.	.	.	.	.	.	.	.	15	.	.	.	false	false	Message: 6715ms	.	.	.	.	.	.	.	.	.	.	.	TRIAL_RESULT 0	6715	.	.	tjl.edf	RIGHT	6672	11054163	Full Trial Period	11047491	88	Trial: 88	11047491	3	Ð¬×Ó	ÆøÇò	µÆÅÝ	j	j
tjl	.	.	.	.	.	.	.	.	.	.	1	.	.	.	false	false	Message: -16ms	.	.	.	.	.	.	.	.	.	.	.	TRIALID 88	-16	.	.	tjl.edf	RIGHT	4897	11060204	Full Trial Period	11055307	89	Trial: 89	11055307	33	Î¢²¨Â¯	ÐÓÈÊ	ÑÛ¾¦	j	j
tjl	.	.	.	.	.	.	.	.	.	.	2	.	.	.	false	false	Message: -1ms	.	.	.	.	.	.	.	.	.	.	.	RECCFG CR 1000 2 0 R	-1	.	.	tjl.edf	RIGHT	4897	11060204	Full Trial Period	11055307	89	Trial: 89	11055307	33	Î¢²¨Â¯	ÐÓÈÊ	ÑÛ¾¦	j	j
tjl	.	.	.	.	.	.	.	.	.	.	3	.	.	.	false	false	Message: -1ms	.	.	.	.	.	.	.	.	.	.	.	ELCLCFG TOWER	-1	.	.	tjl.edf	RIGHT	4897	11060204	Full Trial Period	11055307	89	Trial: 89	11055307	33	Î¢²¨Â¯	ÐÓÈÊ	ÑÛ¾¦	j	j
tjl	.	.	.	.	.	.	.	.	.	.	4	.	.	.	false	false	Message: -1ms	.	.	.	.	.	.	.	.	.	.	.	GAZE_COORDS 0.00 0.00 1023.00 767.00	-1	.	.	tjl.edf	RIGHT	4897	11060204	Full Trial Period	11055307	89	Trial: 89	11055307	33	Î¢²¨Â¯	ÐÓÈÊ	ÑÛ¾¦	j	j
tjl	.	.	.	.	.	.	.	.	.	.	5	.	.	.	false	false	Message: -1ms	.	.	.	.	.	.	.	.	.	.	.	THRESHOLDS R 101 219	-1	.	.	tjl.edf	RIGHT	4897	11060204	Full Trial Period	11055307	89	Trial: 89	11055307	33	Î¢²¨Â¯	ÐÓÈÊ	ÑÛ¾¦	j	j
tjl	.	.	.	.	.	.	.	.	.	.	6	.	.	.	false	false	Message: -1ms	.	.	.	.	.	.	.	.	.	.	.	ELCL_PROC CENTROID (3)	-1	.	.	tjl.edf	RIGHT	4897	11060204	Full Trial Period	11055307	89	Trial: 89	11055307	33	Î¢²¨Â¯	ÐÓÈÊ	ÑÛ¾¦	j	j
tjl	.	.	.	.	.	.	.	.	.	.	7	.	.	.	false	false	Message: -1ms	.	.	.	.	.	.	.	.	.	.	.	ELCL_PCR_PARAM 5 3.0	-1	.	.	tjl.edf	RIGHT	4897	11060204	Full Trial Period	11055307	89	Trial: 89	11055307	33	Î¢²¨Â¯	ÐÓÈÊ	ÑÛ¾¦	j	j
tjl	.	.	.	.	.	.	.	.	.	.	8	.	.	.	false	true	Message: 0ms	.	.	.	.	.	.	.	.	.	.	.	!MODE RECORD CR 1000 2 0 R	0	.	.	tjl.edf	RIGHT	4897	11060204	Full Trial Period	11055307	89	Trial: 89	11055307	33	Î¢²¨Â¯	ÐÓÈÊ	ÑÛ¾¦	j	j
tjl	.	.	.	.	495	501	1	7	142.00	391.90	9	.	.	.	false	false	Message: 41ms	.	.	.	.	.	.	.	.	.	.	.	SYNCTIME	41	142.00	391.90	tjl.edf	RIGHT	4897	11060204	Full Trial Period	11055307	89	Trial: 89	11055307	33	Î¢²¨Â¯	ÐÓÈÊ	ÑÛ¾¦	j	j
tjl	.	.	.	.	.	.	.	.	.	.	10	.	.	.	false	false	Message: 1232ms	2.94	12.08	243	1460	515.30	354.90	3	520.80	1218	598.00	375.50	INVISIBLE_BOUNDARY[1]	1232	.	.	tjl.edf	RIGHT	4897	11060204	Full Trial Period	11055307	89	Trial: 89	11055307	33	Î¢²¨Â¯	ÐÓÈÊ	ÑÛ¾¦	j	j
tjl	.	.	.	.	.	.	.	.	.	.	11	.	.	.	false	false	Message: 1242ms	2.94	12.08	243	1460	515.30	354.90	3	520.80	1218	598.00	375.50	SYNCTIME	1242	.	.	tjl.edf	RIGHT	4897	11060204	Full Trial Period	11055307	89	Trial: 89	11055307	33	Î¢²¨Â¯	ÐÓÈÊ	ÑÛ¾¦	j	j
tjl	.	.	.	.	.	.	.	.	.	.	12	.	.	.	false	false	Message: 4177ms	13.34	208.40	64	4207	936.10	402.50	11	353.70	4144	535.40	393.60	INVISIBLE_BOUNDARY[2]	4177	.	.	tjl.edf	RIGHT	4897	11060204	Full Trial Period	11055307	89	Trial: 89	11055307	33	Î¢²¨Â¯	ÐÓÈÊ	ÑÛ¾¦	j	j
tjl	.	.	.	.	.	.	.	.	.	.	13	.	.	.	false	false	Message: 4183ms	13.34	208.40	64	4207	936.10	402.50	11	353.70	4144	535.40	393.60	SYNCTIME	4183	.	.	tjl.edf	RIGHT	4897	11060204	Full Trial Period	11055307	89	Trial: 89	11055307	33	Î¢²¨Â¯	ÐÓÈÊ	ÑÛ¾¦	j	j
tjl	.	.	.	.	509	4895	13	4387	877.30	360.20	14	.	.	.	false	false	Message: 4878ms	.	.	.	.	.	.	.	.	.	.	.	KEYBOARD	4878	877.30	360.20	tjl.edf	RIGHT	4897	11060204	Full Trial Period	11055307	89	Trial: 89	11055307	33	Î¢²¨Â¯	ÐÓÈÊ	ÑÛ¾¦	j	j
tjl	.	.	.	.	.	.	.	.	.	.	15	.	.	.	false	false	Message: 4943ms	.	.	.	.	.	.	.	.	.	.	.	TRIAL_RESULT 0	4943	.	.	tjl.edf	RIGHT	4897	11060204	Full Trial Period	11055307	89	Trial: 89	11055307	33	Î¢²¨Â¯	ÐÓÈÊ	ÑÛ¾¦	j	j
tjl	.	.	.	.	.	.	.	.	.	.	1	.	.	.	false	false	Message: -15ms	.	.	.	.	.	.	.	.	.	.	.	TRIALID 89	-15	.	.	tjl.edf	RIGHT	5848	11067045	Full Trial Period	11061197	90	Trial: 90	11061197	20	éÙ×Ó	ÇúÆæ±ý	ÒÂ¼Ü	f	f
tjl	.	.	.	.	.	.	.	.	.	.	2	.	.	.	false	false	Message: -1ms	.	.	.	.	.	.	.	.	.	.	.	RECCFG CR 1000 2 0 R	-1	.	.	tjl.edf	RIGHT	5848	11067045	Full Trial Period	11061197	90	Trial: 90	11061197	20	éÙ×Ó	ÇúÆæ±ý	ÒÂ¼Ü	f	f
tjl	.	.	.	.	.	.	.	.	.	.	3	.	.	.	false	false	Message: -1ms	.	.	.	.	.	.	.	.	.	.	.	ELCLCFG TOWER	-1	.	.	tjl.edf	RIGHT	5848	11067045	Full Trial Period	11061197	90	Trial: 90	11061197	20	éÙ×Ó	ÇúÆæ±ý	ÒÂ¼Ü	f	f
tjl	.	.	.	.	.	.	.	.	.	.	4	.	.	.	false	false	Message: -1ms	.	.	.	.	.	.	.	.	.	.	.	GAZE_COORDS 0.00 0.00 1023.00 767.00	-1	.	.	tjl.edf	RIGHT	5848	11067045	Full Trial Period	11061197	90	Trial: 90	11061197	20	éÙ×Ó	ÇúÆæ±ý	ÒÂ¼Ü	f	f
tjl	.	.	.	.	.	.	.	.	.	.	5	.	.	.	false	false	Message: -1ms	.	.	.	.	.	.	.	.	.	.	.	THRESHOLDS R 101 219	-1	.	.	tjl.edf	RIGHT	5848	11067045	Full Trial Period	11061197	90	Trial: 90	11061197	20	éÙ×Ó	ÇúÆæ±ý	ÒÂ¼Ü	f	f
tjl	.	.	.	.	.	.	.	.	.	.	6	.	.	.	false	false	Message: -1ms	.	.	.	.	.	.	.	.	.	.	.	ELCL_PROC CENTROID (3)	-1	.	.	tjl.edf	RIGHT	5848	11067045	Full Trial Period	11061197	90	Trial: 90	11061197	20	éÙ×Ó	ÇúÆæ±ý	ÒÂ¼Ü	f	f
tjl	.	.	.	.	.	.	.	.	.	.	7	.	.	.	false	false	Message: -1ms	.	.	.	.	.	.	.	.	.	.	.	ELCL_PCR_PARAM 5 3.0	-1	.	.	tjl.edf	RIGHT	5848	11067045	Full Trial Period	11061197	90	Trial: 90	11061197	20	éÙ×Ó	ÇúÆæ±ý	ÒÂ¼Ü	f	f
tjl	.	.	.	.	.	.	.	.	.	.	8	.	.	.	false	true	Message: 0ms	.	.	.	.	.	.	.	.	.	.	.	!MODE RECORD CR 1000 2 0 R	0	.	.	tjl.edf	RIGHT	5848	11067045	Full Trial Period	11061197	90	Trial: 90	11061197	20	éÙ×Ó	ÇúÆæ±ý	ÒÂ¼Ü	f	f
tjl	.	.	.	.	663	669	1	7	147.50	362.40	9	.	.	.	false	false	Message: 43ms	.	.	.	.	.	.	.	.	.	.	.	SYNCTIME	43	147.50	362.40	tjl.edf	RIGHT	5848	11067045	Full Trial Period	11061197	90	Trial: 90	11061197	20	éÙ×Ó	ÇúÆæ±ý	ÒÂ¼Ü	f	f
tjl	.	.	.	.	.	.	.	.	.	.	10	.	.	.	false	false	Message: 1577ms	8.49	103.59	82	1592	455.10	416.00	3	130.80	1511	212.30	353.50	INVISIBLE_BOUNDARY[1]	1577	.	.	tjl.edf	RIGHT	5848	11067045	Full Trial Period	11061197	90	Trial: 90	11061197	20	éÙ×Ó	ÇúÆæ±ý	ÒÂ¼Ü	f	f
tjl	.	.	.	.	.	.	.	.	.	.	11	.	.	.	false	false	Message: 1584ms	8.49	103.59	82	1592	455.10	416.00	3	130.80	1511	212.30	353.50	SYNCTIME	1584	.	.	tjl.edf	RIGHT	5848	11067045	Full Trial Period	11061197	90	Trial: 90	11061197	20	éÙ×Ó	ÇúÆæ±ý	ÒÂ¼Ü	f	f
tjl	.	.	.	.	.	.	.	.	.	.	12	.	.	.	false	false	Message: 2828ms	4.88	20.16	242	2871	885.60	381.90	6	528.10	2630	742.90	350.50	INVISIBLE_BOUNDARY[2]	2828	.	.	tjl.edf	RIGHT	5848	11067045	Full Trial Period	11061197	90	Trial: 90	11061197	20	éÙ×Ó	ÇúÆæ±ý	ÒÂ¼Ü	f	f
tjl	.	.	.	.	.	.	.	.	.	.	13	.	.	.	false	false	Message: 2834ms	4.88	20.16	242	2871	885.60	381.90	6	528.10	2630	742.90	350.50	SYNCTIME	2834	.	.	tjl.edf	RIGHT	5848	11067045	Full Trial Period	11061197	90	Trial: 90	11061197	20	éÙ×Ó	ÇúÆæ±ý	ÒÂ¼Ü	f	f
tjl	.	.	.	.	1088	5846	15	4759	365.10	276.40	14	.	.	.	false	false	Message: 5828ms	.	.	.	.	.	.	.	.	.	.	.	KEYBOARD	5828	365.10	276.40	tjl.edf	RIGHT	5848	11067045	Full Trial Period	11061197	90	Trial: 90	11061197	20	éÙ×Ó	ÇúÆæ±ý	ÒÂ¼Ü	f	f
tjl	.	.	.	.	.	.	.	.	.	.	15	.	.	.	false	false	Message: 5893ms	.	.	.	.	.	.	.	.	.	.	.	TRIAL_RESULT 0	5893	.	.	tjl.edf	RIGHT	5848	11067045	Full Trial Period	11061197	90	Trial: 90	11061197	20	éÙ×Ó	ÇúÆæ±ý	ÒÂ¼Ü	f	f
tjl	.	.	.	.	.	.	.	.	.	.	1	.	.	.	false	false	Message: -17ms	.	.	.	.	.	.	.	.	.	.	.	TRIALID 90	-17	.	.	tjl.edf	RIGHT	9162	11077268	Full Trial Period	11068106	91	Trial: 91	11068106	64	À¯±Ê	·çÉÈ	°ô°ôÌÇ	j	j
tjl	.	.	.	.	.	.	.	.	.	.	2	.	.	.	false	false	Message: -1ms	.	.	.	.	.	.	.	.	.	.	.	RECCFG CR 1000 2 0 R	-1	.	.	tjl.edf	RIGHT	9162	11077268	Full Trial Period	11068106	91	Trial: 91	11068106	64	À¯±Ê	·çÉÈ	°ô°ôÌÇ	j	j
tjl	.	.	.	.	.	.	.	.	.	.	3	.	.	.	false	false	Message: -1ms	.	.	.	.	.	.	.	.	.	.	.	ELCLCFG TOWER	-1	.	.	tjl.edf	RIGHT	9162	11077268	Full Trial Period	11068106	91	Trial: 91	11068106	64	À¯±Ê	·çÉÈ	°ô°ôÌÇ	j	j
tjl	.	.	.	.	.	.	.	.	.	.	4	.	.	.	false	false	Message: -1ms	.	.	.	.	.	.	.	.	.	.	.	GAZE_COORDS 0.00 0.00 1023.00 767.00	-1	.	.	tjl.edf	RIGHT	9162	11077268	Full Trial Period	11068106	91	Trial: 91	11068106	64	À¯±Ê	·çÉÈ	°ô°ôÌÇ	j	j
tjl	.	.	.	.	.	.	.	.	.	.	5	.	.	.	false	false	Message: -1ms	.	.	.	.	.	.	.	.	.	.	.	THRESHOLDS R 101 219	-1	.	.	tjl.edf	RIGHT	9162	11077268	Full Trial Period	11068106	91	Trial: 91	11068106	64	À¯±Ê	·çÉÈ	°ô°ôÌÇ	j	j
tjl	.	.	.	.	.	.	.	.	.	.	6	.	.	.	false	false	Message: -1ms	.	.	.	.	.	.	.	.	.	.	.	ELCL_PROC CENTROID (3)	-1	.	.	tjl.edf	RIGHT	9162	11077268	Full Trial Period	11068106	91	Trial: 91	11068106	64	À¯±Ê	·çÉÈ	°ô°ôÌÇ	j	j
tjl	.	.	.	.	.	.	.	.	.	.	7	.	.	.	false	false	Message: -1ms	.	.	.	.	.	.	.	.	.	.	.	ELCL_PCR_PARAM 5 3.0	-1	.	.	tjl.edf	RIGHT	9162	11077268	Full Trial Period	11068106	91	Trial: 91	11068106	64	À¯±Ê	·çÉÈ	°ô°ôÌÇ	j	j
tjl	.	.	.	.	.	.	.	.	.	.	8	.	.	.	false	true	Message: 0ms	.	.	.	.	.	.	.	.	.	.	.	!MODE RECORD CR 1000 2 0 R	0	.	.	tjl.edf	RIGHT	9162	11077268	Full Trial Period	11068106	91	Trial: 91	11068106	64	À¯±Ê	·çÉÈ	°ô°ôÌÇ	j	j
tjl	.	.	.	.	203	209	1	7	149.80	374.00	9	.	.	.	false	false	Message: 41ms	.	.	.	.	.	.	.	.	.	.	.	SYNCTIME	41	149.80	374.00	tjl.edf	RIGHT	9162	11077268	Full Trial Period	11068106	91	Trial: 91	11068106	64	À¯±Ê	·çÉÈ	°ô°ôÌÇ	j	j
tjl	.	.	.	.	.	.	.	.	.	.	10	.	.	.	false	false	Message: 1214ms	7.02	24.37	288	1251	417.20	363.80	3	756.70	964	209.80	365.30	INVISIBLE_BOUNDARY[1]	1214	.	.	tjl.edf	RIGHT	9162	11077268	Full Trial Period	11068106	91	Trial: 91	11068106	64	À¯±Ê	·çÉÈ	°ô°ôÌÇ	j	j
tjl	.	.	.	.	.	.	.	.	.	.	11	.	.	.	false	false	Message: 1224ms	7.02	24.37	288	1251	417.20	363.80	3	756.70	964	209.80	365.30	SYNCTIME	1224	.	.	tjl.edf	RIGHT	9162	11077268	Full Trial Period	11068106	91	Trial: 91	11068106	64	À¯±Ê	·çÉÈ	°ô°ôÌÇ	j	j
tjl	.	.	.	.	.	.	.	.	.	.	12	.	.	.	false	false	Message: 2742ms	0.61	2.59	235	2967	926.50	389.50	10	663.40	2733	937.10	374.60	INVISIBLE_BOUNDARY[2]	2742	.	.	tjl.edf	RIGHT	9162	11077268	Full Trial Period	11068106	91	Trial: 91	11068106	64	À¯±Ê	·çÉÈ	°ô°ôÌÇ	j	j
tjl	.	.	.	.	.	.	.	.	.	.	13	.	.	.	false	false	Message: 2749ms	0.61	2.59	235	2967	926.50	389.50	10	663.40	2733	937.10	374.60	SYNCTIME	2749	.	.	tjl.edf	RIGHT	9162	11077268	Full Trial Period	11068106	91	Trial: 91	11068106	64	À¯±Ê	·çÉÈ	°ô°ôÌÇ	j	j
tjl	.	.	.	.	279	9160	34	8882	905.90	375.90	14	[1]	2	RECTANGLE_INTERESTAREA	false	false	Message: 9143ms	.	.	.	.	.	.	.	.	.	.	.	KEYBOARD	9143	905.90	375.90	tjl.edf	RIGHT	9162	11077268	Full Trial Period	11068106	91	Trial: 91	11068106	64	À¯±Ê	·çÉÈ	°ô°ôÌÇ	j	j
tjl	.	.	.	.	.	.	.	.	.	.	15	.	.	.	false	false	Message: 9207ms	.	.	.	.	.	.	.	.	.	.	.	TRIAL_RESULT 0	9207	.	.	tjl.edf	RIGHT	9162	11077268	Full Trial Period	11068106	91	Trial: 91	11068106	64	À¯±Ê	·çÉÈ	°ô°ôÌÇ	j	j
tjl	.	.	.	.	.	.	.	.	.	.	1	.	.	.	false	false	Message: -18ms	.	.	.	.	.	.	.	.	.	.	.	TRIALID 91	-18	.	.	tjl.edf	RIGHT	3795	11082341	Full Trial Period	11078546	92	Trial: 92	11078546	16	ÅûÈø	·Éµú	Õë¹Ü	f	f
tjl	.	.	.	.	.	.	.	.	.	.	2	.	.	.	false	false	Message: -1ms	.	.	.	.	.	.	.	.	.	.	.	RECCFG CR 1000 2 0 R	-1	.	.	tjl.edf	RIGHT	3795	11082341	Full Trial Period	11078546	92	Trial: 92	11078546	16	ÅûÈø	·Éµú	Õë¹Ü	f	f
tjl	.	.	.	.	.	.	.	.	.	.	3	.	.	.	false	false	Message: -1ms	.	.	.	.	.	.	.	.	.	.	.	ELCLCFG TOWER	-1	.	.	tjl.edf	RIGHT	3795	11082341	Full Trial Period	11078546	92	Trial: 92	11078546	16	ÅûÈø	·Éµú	Õë¹Ü	f	f
tjl	.	.	.	.	.	.	.	.	.	.	4	.	.	.	false	false	Message: -1ms	.	.	.	.	.	.	.	.	.	.	.	GAZE_COORDS 0.00 0.00 1023.00 767.00	-1	.	.	tjl.edf	RIGHT	3795	11082341	Full Trial Period	11078546	92	Trial: 92	11078546	16	ÅûÈø	·Éµú	Õë¹Ü	f	f
tjl	.	.	.	.	.	.	.	.	.	.	5	.	.	.	false	false	Message: -1ms	.	.	.	.	.	.	.	.	.	.	.	THRESHOLDS R 101 219	-1	.	.	tjl.edf	RIGHT	3795	11082341	Full Trial Period	11078546	92	Trial: 92	11078546	16	ÅûÈø	·Éµú	Õë¹Ü	f	f
tjl	.	.	.	.	.	.	.	.	.	.	6	.	.	.	false	false	Message: -1ms	.	.	.	.	.	.	.	.	.	.	.	ELCL_PROC CENTROID (3)	-1	.	.	tjl.edf	RIGHT	3795	11082341	Full Trial Period	11078546	92	Trial: 92	11078546	16	ÅûÈø	·Éµú	Õë¹Ü	f	f
tjl	.	.	.	.	.	.	.	.	.	.	7	.	.	.	false	false	Message: -1ms	.	.	.	.	.	.	.	.	.	.	.	ELCL_PCR_PARAM 5 3.0	-1	.	.	tjl.edf	RIGHT	3795	11082341	Full Trial Period	11078546	92	Trial: 92	11078546	16	ÅûÈø	·Éµú	Õë¹Ü	f	f
tjl	.	.	.	.	.	.	.	.	.	.	8	.	.	.	false	true	Message: 0ms	.	.	.	.	.	.	.	.	.	.	.	!MODE RECORD CR 1000 2 0 R	0	.	.	tjl.edf	RIGHT	3795	11082341	Full Trial Period	11078546	92	Trial: 92	11078546	16	ÅûÈø	·Éµú	Õë¹Ü	f	f
tjl	.	.	.	.	.	.	.	.	.	.	9	.	.	.	false	false	Message: 41ms	.	.	.	.	.	.	.	.	.	.	.	SYNCTIME	41	.	.	tjl.edf	RIGHT	3795	11082341	Full Trial Period	11078546	92	Trial: 92	11078546	16	ÅûÈø	·Éµú	Õë¹Ü	f	f
tjl	.	.	.	.	.	.	.	.	.	.	10	.	.	.	false	false	Message: 1296ms	12.28	45.48	270	1339	527.90	391.90	2	734.10	1070	164.50	361.90	INVISIBLE_BOUNDARY[1]	1296	.	.	tjl.edf	RIGHT	3795	11082341	Full Trial Period	11078546	92	Trial: 92	11078546	16	ÅûÈø	·Éµú	Õë¹Ü	f	f
tjl	.	.	.	.	.	.	.	.	.	.	11	.	.	.	false	false	Message: 1299ms	12.28	45.48	270	1339	527.90	391.90	2	734.10	1070	164.50	361.90	SYNCTIME	1299	.	.	tjl.edf	RIGHT	3795	11082341	Full Trial Period	11078546	92	Trial: 92	11078546	16	ÅûÈø	·Éµú	Õë¹Ü	f	f
tjl	.	.	.	.	.	.	.	.	.	.	12	.	.	.	false	false	Message: 2768ms	10.07	42.13	239	2788	821.30	423.50	5	618.70	2550	532.70	350.60	INVISIBLE_BOUNDARY[2]	2768	.	.	tjl.edf	RIGHT	3795	11082341	Full Trial Period	11078546	92	Trial: 92	11078546	16	ÅûÈø	·Éµú	Õë¹Ü	f	f
tjl	.	.	.	.	.	.	.	.	.	.	13	.	.	.	false	false	Message: 2774ms	10.07	42.13	239	2788	821.30	423.50	5	618.70	2550	532.70	350.60	SYNCTIME	2774	.	.	tjl.edf	RIGHT	3795	11082341	Full Trial Period	11078546	92	Trial: 92	11078546	16	ÅûÈø	·Éµú	Õë¹Ü	f	f
tjl	.	.	.	.	234	3793	9	3560	351.00	353.40	14	.	.	.	false	false	Message: 3776ms	.	.	.	.	.	.	.	.	.	.	.	KEYBOARD	3776	351.00	353.40	tjl.edf	RIGHT	3795	11082341	Full Trial Period	11078546	92	Trial: 92	11078546	16	ÅûÈø	·Éµú	Õë¹Ü	f	f
tjl	.	.	.	.	.	.	.	.	.	.	15	.	.	.	false	false	Message: 3840ms	.	.	.	.	.	.	.	.	.	.	.	TRIAL_RESULT 0	3840	.	.	tjl.edf	RIGHT	3795	11082341	Full Trial Period	11078546	92	Trial: 92	11078546	16	ÅûÈø	·Éµú	Õë¹Ü	f	f
tjl	.	.	.	.	.	.	.	.	.	.	1	.	.	.	false	false	Message: -20ms	.	.	.	.	.	.	.	.	.	.	.	TRIALID 92	-20	.	.	tjl.edf	RIGHT	4755	11088078	Full Trial Period	11083323	93	Trial: 93	11083323	79	ÐÅ·â	ÇÉ¿ËÁ¦	ÆË¿ËÅÆ	f	j
tjl	.	.	.	.	.	.	.	.	.	.	2	.	.	.	false	false	Message: -1ms	.	.	.	.	.	.	.	.	.	.	.	RECCFG CR 1000 2 0 R	-1	.	.	tjl.edf	RIGHT	4755	11088078	Full Trial Period	11083323	93	Trial: 93	11083323	79	ÐÅ·â	ÇÉ¿ËÁ¦	ÆË¿ËÅÆ	f	j
tjl	.	.	.	.	.	.	.	.	.	.	3	.	.	.	false	false	Message: -1ms	.	.	.	.	.	.	.	.	.	.	.	ELCLCFG TOWER	-1	.	.	tjl.edf	RIGHT	4755	11088078	Full Trial Period	11083323	93	Trial: 93	11083323	79	ÐÅ·â	ÇÉ¿ËÁ¦	ÆË¿ËÅÆ	f	j
tjl	.	.	.	.	.	.	.	.	.	.	4	.	.	.	false	false	Message: -1ms	.	.	.	.	.	.	.	.	.	.	.	GAZE_COORDS 0.00 0.00 1023.00 767.00	-1	.	.	tjl.edf	RIGHT	4755	11088078	Full Trial Period	11083323	93	Trial: 93	11083323	79	ÐÅ·â	ÇÉ¿ËÁ¦	ÆË¿ËÅÆ	f	j
tjl	.	.	.	.	.	.	.	.	.	.	5	.	.	.	false	false	Message: -1ms	.	.	.	.	.	.	.	.	.	.	.	THRESHOLDS R 101 219	-1	.	.	tjl.edf	RIGHT	4755	11088078	Full Trial Period	11083323	93	Trial: 93	11083323	79	ÐÅ·â	ÇÉ¿ËÁ¦	ÆË¿ËÅÆ	f	j
tjl	.	.	.	.	.	.	.	.	.	.	6	.	.	.	false	false	Message: -1ms	.	.	.	.	.	.	.	.	.	.	.	ELCL_PROC CENTROID (3)	-1	.	.	tjl.edf	RIGHT	4755	11088078	Full Trial Period	11083323	93	Trial: 93	11083323	79	ÐÅ·â	ÇÉ¿ËÁ¦	ÆË¿ËÅÆ	f	j
tjl	.	.	.	.	.	.	.	.	.	.	7	.	.	.	false	false	Message: -1ms	.	.	.	.	.	.	.	.	.	.	.	ELCL_PCR_PARAM 5 3.0	-1	.	.	tjl.edf	RIGHT	4755	11088078	Full Trial Period	11083323	93	Trial: 93	11083323	79	ÐÅ·â	ÇÉ¿ËÁ¦	ÆË¿ËÅÆ	f	j
tjl	.	.	.	.	.	.	.	.	.	.	8	.	.	.	false	true	Message: 0ms	.	.	.	.	.	.	.	.	.	.	.	!MODE RECORD CR 1000 2 0 R	0	.	.	tjl.edf	RIGHT	4755	11088078	Full Trial Period	11083323	93	Trial: 93	11083323	79	ÐÅ·â	ÇÉ¿ËÁ¦	ÆË¿ËÅÆ	f	j
tjl	.	.	.	.	398	404	1	7	144.50	384.20	9	.	.	.	false	false	Message: 47ms	.	.	.	.	.	.	.	.	.	.	.	SYNCTIME	47	144.50	384.20	tjl.edf	RIGHT	4755	11088078	Full Trial Period	11083323	93	Trial: 93	11083323	79	ÐÅ·â	ÇÉ¿ËÁ¦	ÆË¿ËÅÆ	f	j
tjl	.	.	.	.	.	.	.	.	.	.	10	.	.	.	false	false	Message: 821ms	10.51	34.00	309	869	489.10	405.90	2	816.10	561	179.50	367.60	INVISIBLE_BOUNDARY[1]	821	.	.	tjl.edf	RIGHT	4755	11088078	Full Trial Period	11083323	93	Trial: 93	11083323	79	ÐÅ·â	ÇÉ¿ËÁ¦	ÆË¿ËÅÆ	f	j
tjl	.	.	.	.	.	.	.	.	.	.	11	.	.	.	false	false	Message: 830ms	10.51	34.00	309	869	489.10	405.90	2	816.10	561	179.50	367.60	SYNCTIME	830	.	.	tjl.edf	RIGHT	4755	11088078	Full Trial Period	11083323	93	Trial: 93	11083323	79	ÐÅ·â	ÇÉ¿ËÁ¦	ÆË¿ËÅÆ	f	j
tjl	.	.	.	.	.	.	.	.	.	.	12	.	.	.	false	false	Message: 1533ms	11.92	156.81	76	1539	907.00	386.90	4	209.60	1464	552.40	359.30	INVISIBLE_BOUNDARY[2]	1533	.	.	tjl.edf	RIGHT	4755	11088078	Full Trial Period	11083323	93	Trial: 93	11083323	79	ÐÅ·â	ÇÉ¿ËÁ¦	ÆË¿ËÅÆ	f	j
tjl	.	.	.	.	.	.	.	.	.	.	13	.	.	.	false	false	Message: 1538ms	11.92	156.81	76	1539	907.00	386.90	4	209.60	1464	552.40	359.30	SYNCTIME	1538	.	.	tjl.edf	RIGHT	4755	11088078	Full Trial Period	11083323	93	Trial: 93	11083323	79	ÐÅ·â	ÇÉ¿ËÁ¦	ÆË¿ËÅÆ	f	j
tjl	.	.	.	.	101	4753	16	4653	748.30	362.30	14	.	.	.	false	false	Message: 4737ms	.	.	.	.	.	.	.	.	.	.	.	KEYBOARD	4737	748.30	362.30	tjl.edf	RIGHT	4755	11088078	Full Trial Period	11083323	93	Trial: 93	11083323	79	ÐÅ·â	ÇÉ¿ËÁ¦	ÆË¿ËÅÆ	f	j
tjl	.	.	.	.	.	.	.	.	.	.	15	.	.	.	false	false	Message: 4798ms	.	.	.	.	.	.	.	.	.	.	.	TRIAL_RESULT 0	4798	.	.	tjl.edf	RIGHT	4755	11088078	Full Trial Period	11083323	93	Trial: 93	11083323	79	ÐÅ·â	ÇÉ¿ËÁ¦	ÆË¿ËÅÆ	f	j
tjl	.	.	.	.	.	.	.	.	.	.	1	.	.	.	false	false	Message: -25ms	.	.	.	.	.	.	.	.	.	.	.	TRIALID 93	-25	.	.	tjl.edf	RIGHT	7742	11097286	Full Trial Period	11089544	94	Trial: 94	11089544	133	³ß×Ó	µçÏß	Ë®Í°	f	f
tjl	.	.	.	.	.	.	.	.	.	.	2	.	.	.	false	false	Message: -1ms	.	.	.	.	.	.	.	.	.	.	.	RECCFG CR 1000 2 0 R	-1	.	.	tjl.edf	RIGHT	7742	11097286	Full Trial Period	11089544	94	Trial: 94	11089544	133	³ß×Ó	µçÏß	Ë®Í°	f	f
tjl	.	.	.	.	.	.	.	.	.	.	3	.	.	.	false	false	Message: -1ms	.	.	.	.	.	.	.	.	.	.	.	ELCLCFG TOWER	-1	.	.	tjl.edf	RIGHT	7742	11097286	Full Trial Period	11089544	94	Trial: 94	11089544	133	³ß×Ó	µçÏß	Ë®Í°	f	f
tjl	.	.	.	.	.	.	.	.	.	.	4	.	.	.	false	false	Message: -1ms	.	.	.	.	.	.	.	.	.	.	.	GAZE_COORDS 0.00 0.00 1023.00 767.00	-1	.	.	tjl.edf	RIGHT	7742	11097286	Full Trial Period	11089544	94	Trial: 94	11089544	133	³ß×Ó	µçÏß	Ë®Í°	f	f
tjl	.	.	.	.	.	.	.	.	.	.	5	.	.	.	false	false	Message: -1ms	.	.	.	.	.	.	.	.	.	.	.	THRESHOLDS R 101 219	-1	.	.	tjl.edf	RIGHT	7742	11097286	Full Trial Period	11089544	94	Trial: 94	11089544	133	³ß×Ó	µçÏß	Ë®Í°	f	f
tjl	.	.	.	.	.	.	.	.	.	.	6	.	.	.	false	false	Message: -1ms	.	.	.	.	.	.	.	.	.	.	.	ELCL_PROC CENTROID (3)	-1	.	.	tjl.edf	RIGHT	7742	11097286	Full Trial Period	11089544	94	Trial: 94	11089544	133	³ß×Ó	µçÏß	Ë®Í°	f	f
tjl	.	.	.	.	.	.	.	.	.	.	7	.	.	.	false	false	Message: -1ms	.	.	.	.	.	.	.	.	.	.	.	ELCL_PCR_PARAM 5 3.0	-1	.	.	tjl.edf	RIGHT	7742	11097286	Full Trial Period	11089544	94	Trial: 94	11089544	133	³ß×Ó	µçÏß	Ë®Í°	f	f
tjl	.	.	.	.	.	.	.	.	.	.	8	.	.	.	false	true	Message: 0ms	.	.	.	.	.	.	.	.	.	.	.	!MODE RECORD CR 1000 2 0 R	0	.	.	tjl.edf	RIGHT	7742	11097286	Full Trial Period	11089544	94	Trial: 94	11089544	133	³ß×Ó	µçÏß	Ë®Í°	f	f
tjl	.	.	.	.	208	214	1	7	149.20	376.10	9	.	.	.	false	false	Message: 49ms	.	.	.	.	.	.	.	.	.	.	.	SYNCTIME	49	149.20	376.10	tjl.edf	RIGHT	7742	11097286	Full Trial Period	11089544	94	Trial: 94	11089544	133	³ß×Ó	µçÏß	Ë®Í°	f	f
tjl	.	.	.	.	.	.	.	.	.	.	10	.	.	.	false	false	Message: 1150ms	8.80	33.59	262	1196	483.00	371.70	3	686.50	935	223.40	369.80	INVISIBLE_BOUNDARY[1]	1150	.	.	tjl.edf	RIGHT	7742	11097286	Full Trial Period	11089544	94	Trial: 94	11089544	133	³ß×Ó	µçÏß	Ë®Í°	f	f
tjl	.	.	.	.	.	.	.	.	.	.	11	.	.	.	false	false	Message: 1157ms	8.80	33.59	262	1196	483.00	371.70	3	686.50	935	223.40	369.80	SYNCTIME	1157	.	.	tjl.edf	RIGHT	7742	11097286	Full Trial Period	11089544	94	Trial: 94	11089544	133	³ß×Ó	µçÏß	Ë®Í°	f	f
tjl	.	.	.	.	.	.	.	.	.	.	12	.	.	.	false	false	Message: 1804ms	11.50	39.52	291	1841	867.90	393.00	5	552.90	1551	527.60	358.70	INVISIBLE_BOUNDARY[2]	1804	.	.	tjl.edf	RIGHT	7742	11097286	Full Trial Period	11089544	94	Trial: 94	11089544	133	³ß×Ó	µçÏß	Ë®Í°	f	f
tjl	.	.	.	.	.	.	.	.	.	.	13	.	.	.	false	false	Message: 1807ms	11.50	39.52	291	1841	867.90	393.00	5	552.90	1551	527.60	358.70	SYNCTIME	1807	.	.	tjl.edf	RIGHT	7742	11097286	Full Trial Period	11089544	94	Trial: 94	11089544	133	³ß×Ó	µçÏß	Ë®Í°	f	f
tjl	.	.	.	.	.	.	.	.	.	.	14	.	.	.	false	false	Message: 7723ms	13.37	145.34	92	7740	305.50	338.30	31	210.80	7649	697.60	354.50	KEYBOARD	7723	.	.	tjl.edf	RIGHT	7742	11097286	Full Trial Period	11089544	94	Trial: 94	11089544	133	³ß×Ó	µçÏß	Ë®Í°	f	f
tjl	.	.	.	.	.	.	.	.	.	.	15	.	.	.	false	false	Message: 7787ms	.	.	.	.	.	.	.	.	.	.	.	TRIAL_RESULT 0	7787	.	.	tjl.edf	RIGHT	7742	11097286	Full Trial Period	11089544	94	Trial: 94	11089544	133	³ß×Ó	µçÏß	Ë®Í°	f	f
tjl	.	.	.	.	.	.	.	.	.	.	1	.	.	.	false	false	Message: -19ms	.	.	.	.	.	.	.	.	.	.	.	TRIALID 94	-19	.	.	tjl.edf	RIGHT	6951	11105270	Full Trial Period	11098319	95	Trial: 95	11098319	54	µÆÁý	ÂÝÃ±	ÌðÌðÈ¦	j	j
tjl	.	.	.	.	.	.	.	.	.	.	2	.	.	.	false	false	Message: -1ms	.	.	.	.	.	.	.	.	.	.	.	RECCFG CR 1000 2 0 R	-1	.	.	tjl.edf	RIGHT	6951	11105270	Full Trial Period	11098319	95	Trial: 95	11098319	54	µÆÁý	ÂÝÃ±	ÌðÌðÈ¦	j	j
tjl	.	.	.	.	.	.	.	.	.	.	3	.	.	.	false	false	Message: -1ms	.	.	.	.	.	.	.	.	.	.	.	ELCLCFG TOWER	-1	.	.	tjl.edf	RIGHT	6951	11105270	Full Trial Period	11098319	95	Trial: 95	11098319	54	µÆÁý	ÂÝÃ±	ÌðÌðÈ¦	j	j
tjl	.	.	.	.	.	.	.	.	.	.	4	.	.	.	false	false	Message: -1ms	.	.	.	.	.	.	.	.	.	.	.	GAZE_COORDS 0.00 0.00 1023.00 767.00	-1	.	.	tjl.edf	RIGHT	6951	11105270	Full Trial Period	11098319	95	Trial: 95	11098319	54	µÆÁý	ÂÝÃ±	ÌðÌðÈ¦	j	j
tjl	.	.	.	.	.	.	.	.	.	.	5	.	.	.	false	false	Message: -1ms	.	.	.	.	.	.	.	.	.	.	.	THRESHOLDS R 101 219	-1	.	.	tjl.edf	RIGHT	6951	11105270	Full Trial Period	11098319	95	Trial: 95	11098319	54	µÆÁý	ÂÝÃ±	ÌðÌðÈ¦	j	j
tjl	.	.	.	.	.	.	.	.	.	.	6	.	.	.	false	false	Message: -1ms	.	.	.	.	.	.	.	.	.	.	.	ELCL_PROC CENTROID (3)	-1	.	.	tjl.edf	RIGHT	6951	11105270	Full Trial Period	11098319	95	Trial: 95	11098319	54	µÆÁý	ÂÝÃ±	ÌðÌðÈ¦	j	j
tjl	.	.	.	.	.	.	.	.	.	.	7	.	.	.	false	false	Message: -1ms	.	.	.	.	.	.	.	.	.	.	.	ELCL_PCR_PARAM 5 3.0	-1	.	.	tjl.edf	RIGHT	6951	11105270	Full Trial Period	11098319	95	Trial: 95	11098319	54	µÆÁý	ÂÝÃ±	ÌðÌðÈ¦	j	j
tjl	.	.	.	.	.	.	.	.	.	.	8	.	.	.	false	true	Message: 0ms	.	.	.	.	.	.	.	.	.	.	.	!MODE RECORD CR 1000 2 0 R	0	.	.	tjl.edf	RIGHT	6951	11105270	Full Trial Period	11098319	95	Trial: 95	11098319	54	µÆÁý	ÂÝÃ±	ÌðÌðÈ¦	j	j
tjl	.	.	.	.	159	165	1	7	147.80	376.70	9	.	.	.	false	false	Message: 48ms	.	.	.	.	.	.	.	.	.	.	.	SYNCTIME	48	147.80	376.70	tjl.edf	RIGHT	6951	11105270	Full Trial Period	11098319	95	Trial: 95	11098319	54	µÆÁý	ÂÝÃ±	ÌðÌðÈ¦	j	j
tjl	.	.	.	.	.	.	.	.	.	.	10	.	.	.	false	false	Message: 1653ms	13.04	37.70	346	1707	543.20	401.40	4	794.30	1362	158.40	352.70	INVISIBLE_BOUNDARY[1]	1653	.	.	tjl.edf	RIGHT	6951	11105270	Full Trial Period	11098319	95	Trial: 95	11098319	54	µÆÁý	ÂÝÃ±	ÌðÌðÈ¦	j	j
tjl	.	.	.	.	.	.	.	.	.	.	11	.	.	.	false	false	Message: 1664ms	13.04	37.70	346	1707	543.20	401.40	4	794.30	1362	158.40	352.70	SYNCTIME	1664	.	.	tjl.edf	RIGHT	6951	11105270	Full Trial Period	11098319	95	Trial: 95	11098319	54	µÆÁý	ÂÝÃ±	ÌðÌðÈ¦	j	j
tjl	.	.	.	.	.	.	.	.	.	.	12	.	.	.	false	false	Message: 4028ms	13.64	45.94	297	4082	885.50	438.20	11	669.90	3786	485.60	359.60	INVISIBLE_BOUNDARY[2]	4028	.	.	tjl.edf	RIGHT	6951	11105270	Full Trial Period	11098319	95	Trial: 95	11098319	54	µÆÁý	ÂÝÃ±	ÌðÌðÈ¦	j	j
tjl	.	.	.	.	.	.	.	.	.	.	13	.	.	.	false	false	Message: 4039ms	13.64	45.94	297	4082	885.50	438.20	11	669.90	3786	485.60	359.60	SYNCTIME	4039	.	.	tjl.edf	RIGHT	6951	11105270	Full Trial Period	11098319	95	Trial: 95	11098319	54	µÆÁý	ÂÝÃ±	ÌðÌðÈ¦	j	j
tjl	.	.	.	.	136	6949	21	6814	885.00	382.10	14	[1]	2	RECTANGLE_INTERESTAREA	false	false	Message: 6933ms	.	.	.	.	.	.	.	.	.	.	.	KEYBOARD	6933	885.00	382.10	tjl.edf	RIGHT	6951	11105270	Full Trial Period	11098319	95	Trial: 95	11098319	54	µÆÁý	ÂÝÃ±	ÌðÌðÈ¦	j	j
tjl	.	.	.	.	.	.	.	.	.	.	15	.	.	.	false	false	Message: 6998ms	.	.	.	.	.	.	.	.	.	.	.	TRIAL_RESULT 0	6998	.	.	tjl.edf	RIGHT	6951	11105270	Full Trial Period	11098319	95	Trial: 95	11098319	54	µÆÁý	ÂÝÃ±	ÌðÌðÈ¦	j	j
tjl	.	.	.	.	.	.	.	.	.	.	1	.	.	.	false	false	Message: -24ms	.	.	.	.	.	.	.	.	.	.	.	TRIALID 95	-24	.	.	tjl.edf	RIGHT	2778	11109368	Full Trial Period	11106590	96	Trial: 96	11106590	22	Ö½Ïä	Ï´ÒÂ»ú	×ÔÐÐ³µ	f	f
tjl	.	.	.	.	.	.	.	.	.	.	2	.	.	.	false	false	Message: -1ms	.	.	.	.	.	.	.	.	.	.	.	RECCFG CR 1000 2 0 R	-1	.	.	tjl.edf	RIGHT	2778	11109368	Full Trial Period	11106590	96	Trial: 96	11106590	22	Ö½Ïä	Ï´ÒÂ»ú	×ÔÐÐ³µ	f	f
tjl	.	.	.	.	.	.	.	.	.	.	3	.	.	.	false	false	Message: -1ms	.	.	.	.	.	.	.	.	.	.	.	ELCLCFG TOWER	-1	.	.	tjl.edf	RIGHT	2778	11109368	Full Trial Period	11106590	96	Trial: 96	11106590	22	Ö½Ïä	Ï´ÒÂ»ú	×ÔÐÐ³µ	f	f
tjl	.	.	.	.	.	.	.	.	.	.	4	.	.	.	false	false	Message: -1ms	.	.	.	.	.	.	.	.	.	.	.	GAZE_COORDS 0.00 0.00 1023.00 767.00	-1	.	.	tjl.edf	RIGHT	2778	11109368	Full Trial Period	11106590	96	Trial: 96	11106590	22	Ö½Ïä	Ï´ÒÂ»ú	×ÔÐÐ³µ	f	f
tjl	.	.	.	.	.	.	.	.	.	.	5	.	.	.	false	false	Message: -1ms	.	.	.	.	.	.	.	.	.	.	.	THRESHOLDS R 101 219	-1	.	.	tjl.edf	RIGHT	2778	11109368	Full Trial Period	11106590	96	Trial: 96	11106590	22	Ö½Ïä	Ï´ÒÂ»ú	×ÔÐÐ³µ	f	f
tjl	.	.	.	.	.	.	.	.	.	.	6	.	.	.	false	false	Message: -1ms	.	.	.	.	.	.	.	.	.	.	.	ELCL_PROC CENTROID (3)	-1	.	.	tjl.edf	RIGHT	2778	11109368	Full Trial Period	11106590	96	Trial: 96	11106590	22	Ö½Ïä	Ï´ÒÂ»ú	×ÔÐÐ³µ	f	f
tjl	.	.	.	.	.	.	.	.	.	.	7	.	.	.	false	false	Message: -1ms	.	.	.	.	.	.	.	.	.	.	.	ELCL_PCR_PARAM 5 3.0	-1	.	.	tjl.edf	RIGHT	2778	11109368	Full Trial Period	11106590	96	Trial: 96	11106590	22	Ö½Ïä	Ï´ÒÂ»ú	×ÔÐÐ³µ	f	f
tjl	.	.	.	.	.	.	.	.	.	.	8	.	.	.	false	true	Message: 0ms	.	.	.	.	.	.	.	.	.	.	.	!MODE RECORD CR 1000 2 0 R	0	.	.	tjl.edf	RIGHT	2778	11109368	Full Trial Period	11106590	96	Trial: 96	11106590	22	Ö½Ïä	Ï´ÒÂ»ú	×ÔÐÐ³µ	f	f
tjl	.	.	.	.	123	129	1	7	145.60	373.30	9	.	.	.	false	false	Message: 42ms	.	.	.	.	.	.	.	.	.	.	.	SYNCTIME	42	145.60	373.30	tjl.edf	RIGHT	2778	11109368	Full Trial Period	11106590	96	Trial: 96	11106590	22	Ö½Ïä	Ï´ÒÂ»ú	×ÔÐÐ³µ	f	f
tjl	.	.	.	.	.	.	.	.	.	.	10	.	.	.	false	false	Message: 1363ms	3.60	14.21	253	1411	460.20	398.60	4	890.50	1159	355.00	404.00	INVISIBLE_BOUNDARY[1]	1363	.	.	tjl.edf	RIGHT	2778	11109368	Full Trial Period	11106590	96	Trial: 96	11106590	22	Ö½Ïä	Ï´ÒÂ»ú	×ÔÐÐ³µ	f	f
tjl	.	.	.	.	.	.	.	.	.	.	11	.	.	.	false	false	Message: 1367ms	3.60	14.21	253	1411	460.20	398.60	4	890.50	1159	355.00	404.00	SYNCTIME	1367	.	.	tjl.edf	RIGHT	2778	11109368	Full Trial Period	11106590	96	Trial: 96	11106590	22	Ö½Ïä	Ï´ÒÂ»ú	×ÔÐÐ³µ	f	f
tjl	.	.	.	.	.	.	.	.	.	.	12	.	.	.	false	false	Message: 2087ms	11.17	37.10	301	2117	860.20	404.40	6	615.60	1817	531.70	359.80	INVISIBLE_BOUNDARY[2]	2087	.	.	tjl.edf	RIGHT	2778	11109368	Full Trial Period	11106590	96	Trial: 96	11106590	22	Ö½Ïä	Ï´ÒÂ»ú	×ÔÐÐ³µ	f	f
tjl	.	.	.	.	.	.	.	.	.	.	13	.	.	.	false	false	Message: 2092ms	11.17	37.10	301	2117	860.20	404.40	6	615.60	1817	531.70	359.80	SYNCTIME	2092	.	.	tjl.edf	RIGHT	2778	11109368	Full Trial Period	11106590	96	Trial: 96	11106590	22	Ö½Ïä	Ï´ÒÂ»ú	×ÔÐÐ³µ	f	f
tjl	.	.	.	.	418	2776	8	2359	893.20	378.60	14	[1]	2	RECTANGLE_INTERESTAREA	false	false	Message: 2759ms	.	.	.	.	.	.	.	.	.	.	.	KEYBOARD	2759	893.20	378.60	tjl.edf	RIGHT	2778	11109368	Full Trial Period	11106590	96	Trial: 96	11106590	22	Ö½Ïä	Ï´ÒÂ»ú	×ÔÐÐ³µ	f	f
tjl	.	.	.	.	.	.	.	.	.	.	15	.	.	.	false	false	Message: 2827ms	.	.	.	.	.	.	.	.	.	.	.	TRIAL_RESULT 0	2827	.	.	tjl.edf	RIGHT	2778	11109368	Full Trial Period	11106590	96	Trial: 96	11106590	22	Ö½Ïä	Ï´ÒÂ»ú	×ÔÐÐ³µ	f	f
tjl	.	.	.	.	.	.	.	.	.	.	1	.	.	.	false	false	Message: -16ms	.	.	.	.	.	.	.	.	.	.	.	TRIALID 96	-16	.	.	tjl.edf	RIGHT	2922	11113303	Full Trial Period	11110381	97	Trial: 97	11110381	25	ÊÖïí	ÂÖÌ¥	¹þÃÜ¹Ï	f	f
tjl	.	.	.	.	.	.	.	.	.	.	2	.	.	.	false	false	Message: -1ms	.	.	.	.	.	.	.	.	.	.	.	RECCFG CR 1000 2 0 R	-1	.	.	tjl.edf	RIGHT	2922	11113303	Full Trial Period	11110381	97	Trial: 97	11110381	25	ÊÖïí	ÂÖÌ¥	¹þÃÜ¹Ï	f	f
tjl	.	.	.	.	.	.	.	.	.	.	3	.	.	.	false	false	Message: -1ms	.	.	.	.	.	.	.	.	.	.	.	ELCLCFG TOWER	-1	.	.	tjl.edf	RIGHT	2922	11113303	Full Trial Period	11110381	97	Trial: 97	11110381	25	ÊÖïí	ÂÖÌ¥	¹þÃÜ¹Ï	f	f
tjl	.	.	.	.	.	.	.	.	.	.	4	.	.	.	false	false	Message: -1ms	.	.	.	.	.	.	.	.	.	.	.	GAZE_COORDS 0.00 0.00 1023.00 767.00	-1	.	.	tjl.edf	RIGHT	2922	11113303	Full Trial Period	11110381	97	Trial: 97	11110381	25	ÊÖïí	ÂÖÌ¥	¹þÃÜ¹Ï	f	f
tjl	.	.	.	.	.	.	.	.	.	.	5	.	.	.	false	false	Message: -1ms	.	.	.	.	.	.	.	.	.	.	.	THRESHOLDS R 101 219	-1	.	.	tjl.edf	RIGHT	2922	11113303	Full Trial Period	11110381	97	Trial: 97	11110381	25	ÊÖïí	ÂÖÌ¥	¹þÃÜ¹Ï	f	f
tjl	.	.	.	.	.	.	.	.	.	.	6	.	.	.	false	false	Message: -1ms	.	.	.	.	.	.	.	.	.	.	.	ELCL_PROC CENTROID (3)	-1	.	.	tjl.edf	RIGHT	2922	11113303	Full Trial Period	11110381	97	Trial: 97	11110381	25	ÊÖïí	ÂÖÌ¥	¹þÃÜ¹Ï	f	f
tjl	.	.	.	.	.	.	.	.	.	.	7	.	.	.	false	false	Message: -1ms	.	.	.	.	.	.	.	.	.	.	.	ELCL_PCR_PARAM 5 3.0	-1	.	.	tjl.edf	RIGHT	2922	11113303	Full Trial Period	11110381	97	Trial: 97	11110381	25	ÊÖïí	ÂÖÌ¥	¹þÃÜ¹Ï	f	f
tjl	.	.	.	.	.	.	.	.	.	.	8	.	.	.	false	true	Message: 0ms	.	.	.	.	.	.	.	.	.	.	.	!MODE RECORD CR 1000 2 0 R	0	.	.	tjl.edf	RIGHT	2922	11113303	Full Trial Period	11110381	97	Trial: 97	11110381	25	ÊÖïí	ÂÖÌ¥	¹þÃÜ¹Ï	f	f
tjl	.	.	.	.	267	273	1	7	144.90	360.30	9	.	.	.	false	false	Message: 42ms	.	.	.	.	.	.	.	.	.	.	.	SYNCTIME	42	144.90	360.30	tjl.edf	RIGHT	2922	11113303	Full Trial Period	11110381	97	Trial: 97	11110381	25	ÊÖïí	ÂÖÌ¥	¹þÃÜ¹Ï	f	f
tjl	.	.	.	.	.	.	.	.	.	.	10	.	.	.	false	false	Message: 1064ms	4.13	15.00	275	1313	488.70	395.30	5	576.90	1039	369.20	380.10	INVISIBLE_BOUNDARY[1]	1064	.	.	tjl.edf	RIGHT	2922	11113303	Full Trial Period	11110381	97	Trial: 97	11110381	25	ÊÖïí	ÂÖÌ¥	¹þÃÜ¹Ï	f	f
tjl	.	.	.	.	.	.	.	.	.	.	11	.	.	.	false	false	Message: 1075ms	4.13	15.00	275	1313	488.70	395.30	5	576.90	1039	369.20	380.10	SYNCTIME	1075	.	.	tjl.edf	RIGHT	2922	11113303	Full Trial Period	11110381	97	Trial: 97	11110381	25	ÊÖïí	ÂÖÌ¥	¹þÃÜ¹Ï	f	f
tjl	.	.	.	.	.	.	.	.	.	.	12	.	.	.	false	false	Message: 2065ms	10.10	37.56	269	2099	814.00	425.50	7	521.60	1831	522.00	361.90	INVISIBLE_BOUNDARY[2]	2065	.	.	tjl.edf	RIGHT	2922	11113303	Full Trial Period	11110381	97	Trial: 97	11110381	25	ÊÖïí	ÂÖÌ¥	¹þÃÜ¹Ï	f	f
tjl	.	.	.	.	.	.	.	.	.	.	13	.	.	.	false	false	Message: 2075ms	10.10	37.56	269	2099	814.00	425.50	7	521.60	1831	522.00	361.90	SYNCTIME	2075	.	.	tjl.edf	RIGHT	2922	11113303	Full Trial Period	11110381	97	Trial: 97	11110381	25	ÊÖïí	ÂÖÌ¥	¹þÃÜ¹Ï	f	f
tjl	.	.	.	.	35	2920	11	2886	429.90	368.40	14	.	.	.	false	false	Message: 2904ms	.	.	.	.	.	.	.	.	.	.	.	KEYBOARD	2904	429.90	368.40	tjl.edf	RIGHT	2922	11113303	Full Trial Period	11110381	97	Trial: 97	11110381	25	ÊÖïí	ÂÖÌ¥	¹þÃÜ¹Ï	f	f
tjl	.	.	.	.	.	.	.	.	.	.	15	.	.	.	false	false	Message: 2965ms	.	.	.	.	.	.	.	.	.	.	.	TRIAL_RESULT 0	2965	.	.	tjl.edf	RIGHT	2922	11113303	Full Trial Period	11110381	97	Trial: 97	11110381	25	ÊÖïí	ÂÖÌ¥	¹þÃÜ¹Ï	f	f
tjl	.	.	.	.	.	.	.	.	.	.	1	.	.	.	false	false	Message: -16ms	.	.	.	.	.	.	.	.	.	.	.	TRIALID 97	-16	.	.	tjl.edf	RIGHT	3328	11117608	Full Trial Period	11114280	98	Trial: 98	11114280	58	ÏãÑÌ	¸Ö±Ê	º£ëà	f	f
tjl	.	.	.	.	.	.	.	.	.	.	2	.	.	.	false	false	Message: -1ms	.	.	.	.	.	.	.	.	.	.	.	RECCFG CR 1000 2 0 R	-1	.	.	tjl.edf	RIGHT	3328	11117608	Full Trial Period	11114280	98	Trial: 98	11114280	58	ÏãÑÌ	¸Ö±Ê	º£ëà	f	f
tjl	.	.	.	.	.	.	.	.	.	.	3	.	.	.	false	false	Message: -1ms	.	.	.	.	.	.	.	.	.	.	.	ELCLCFG TOWER	-1	.	.	tjl.edf	RIGHT	3328	11117608	Full Trial Period	11114280	98	Trial: 98	11114280	58	ÏãÑÌ	¸Ö±Ê	º£ëà	f	f
tjl	.	.	.	.	.	.	.	.	.	.	4	.	.	.	false	false	Message: -1ms	.	.	.	.	.	.	.	.	.	.	.	GAZE_COORDS 0.00 0.00 1023.00 767.00	-1	.	.	tjl.edf	RIGHT	3328	11117608	Full Trial Period	11114280	98	Trial: 98	11114280	58	ÏãÑÌ	¸Ö±Ê	º£ëà	f	f
tjl	.	.	.	.	.	.	.	.	.	.	5	.	.	.	false	false	Message: -1ms	.	.	.	.	.	.	.	.	.	.	.	THRESHOLDS R 101 219	-1	.	.	tjl.edf	RIGHT	3328	11117608	Full Trial Period	11114280	98	Trial: 98	11114280	58	ÏãÑÌ	¸Ö±Ê	º£ëà	f	f
tjl	.	.	.	.	.	.	.	.	.	.	6	.	.	.	false	false	Message: -1ms	.	.	.	.	.	.	.	.	.	.	.	ELCL_PROC CENTROID (3)	-1	.	.	tjl.edf	RIGHT	3328	11117608	Full Trial Period	11114280	98	Trial: 98	11114280	58	ÏãÑÌ	¸Ö±Ê	º£ëà	f	f
tjl	.	.	.	.	.	.	.	.	.	.	7	.	.	.	false	false	Message: -1ms	.	.	.	.	.	.	.	.	.	.	.	ELCL_PCR_PARAM 5 3.0	-1	.	.	tjl.edf	RIGHT	3328	11117608	Full Trial Period	11114280	98	Trial: 98	11114280	58	ÏãÑÌ	¸Ö±Ê	º£ëà	f	f
tjl	.	.	.	.	.	.	.	.	.	.	8	.	.	.	false	true	Message: 0ms	.	.	.	.	.	.	.	.	.	.	.	!MODE RECORD CR 1000 2 0 R	0	.	.	tjl.edf	RIGHT	3328	11117608	Full Trial Period	11114280	98	Trial: 98	11114280	58	ÏãÑÌ	¸Ö±Ê	º£ëà	f	f
tjl	.	.	.	.	264	270	1	7	148.70	360.70	9	.	.	.	false	false	Message: 42ms	.	.	.	.	.	.	.	.	.	.	.	SYNCTIME	42	148.70	360.70	tjl.edf	RIGHT	3328	11117608	Full Trial Period	11114280	98	Trial: 98	11114280	58	ÏãÑÌ	¸Ö±Ê	º£ëà	f	f
tjl	.	.	.	.	.	.	.	.	.	.	10	.	.	.	false	false	Message: 1135ms	1.73	5.86	295	1416	522.20	378.10	4	689.30	1122	473.60	365.60	INVISIBLE_BOUNDARY[1]	1135	.	.	tjl.edf	RIGHT	3328	11117608	Full Trial Period	11114280	98	Trial: 98	11114280	58	ÏãÑÌ	¸Ö±Ê	º£ëà	f	f
tjl	.	.	.	.	.	.	.	.	.	.	11	.	.	.	false	false	Message: 1143ms	1.73	5.86	295	1416	522.20	378.10	4	689.30	1122	473.60	365.60	SYNCTIME	1143	.	.	tjl.edf	RIGHT	3328	11117608	Full Trial Period	11114280	98	Trial: 98	11114280	58	ÏãÑÌ	¸Ö±Ê	º£ëà	f	f
tjl	.	.	.	.	.	.	.	.	.	.	12	.	.	.	false	false	Message: 2450ms	13.25	45.70	290	2492	900.00	432.50	7	426.30	2203	512.20	350.10	INVISIBLE_BOUNDARY[2]	2450	.	.	tjl.edf	RIGHT	3328	11117608	Full Trial Period	11114280	98	Trial: 98	11114280	58	ÏãÑÌ	¸Ö±Ê	º£ëà	f	f
tjl	.	.	.	.	.	.	.	.	.	.	13	.	.	.	false	false	Message: 2458ms	13.25	45.70	290	2492	900.00	432.50	7	426.30	2203	512.20	350.10	SYNCTIME	2458	.	.	tjl.edf	RIGHT	3328	11117608	Full Trial Period	11114280	98	Trial: 98	11114280	58	ÏãÑÌ	¸Ö±Ê	º£ëà	f	f
tjl	.	.	.	.	.	.	.	.	.	.	14	.	.	.	false	false	Message: 3309ms	1.72	57.41	30	3326	619.70	370.20	10	111.70	3297	569.60	373.40	KEYBOARD	3309	.	.	tjl.edf	RIGHT	3328	11117608	Full Trial Period	11114280	98	Trial: 98	11114280	58	ÏãÑÌ	¸Ö±Ê	º£ëà	f	f
tjl	.	.	.	.	.	.	.	.	.	.	15	.	.	.	false	false	Message: 3375ms	.	.	.	.	.	.	.	.	.	.	.	TRIAL_RESULT 0	3375	.	.	tjl.edf	RIGHT	3328	11117608	Full Trial Period	11114280	98	Trial: 98	11114280	58	ÏãÑÌ	¸Ö±Ê	º£ëà	f	f
tjl	.	.	.	.	.	.	.	.	.	.	1	.	.	.	false	false	Message: -17ms	.	.	.	.	.	.	.	.	.	.	.	TRIALID 98	-17	.	.	tjl.edf	RIGHT	8818	11127465	Full Trial Period	11118647	99	Trial: 99	11118647	137	Â©¶·	¾íÖ½	ÌÀÔ²	f	f
tjl	.	.	.	.	.	.	.	.	.	.	2	.	.	.	false	false	Message: -1ms	.	.	.	.	.	.	.	.	.	.	.	RECCFG CR 1000 2 0 R	-1	.	.	tjl.edf	RIGHT	8818	11127465	Full Trial Period	11118647	99	Trial: 99	11118647	137	Â©¶·	¾íÖ½	ÌÀÔ²	f	f
tjl	.	.	.	.	.	.	.	.	.	.	3	.	.	.	false	false	Message: -1ms	.	.	.	.	.	.	.	.	.	.	.	ELCLCFG TOWER	-1	.	.	tjl.edf	RIGHT	8818	11127465	Full Trial Period	11118647	99	Trial: 99	11118647	137	Â©¶·	¾íÖ½	ÌÀÔ²	f	f
tjl	.	.	.	.	.	.	.	.	.	.	4	.	.	.	false	false	Message: -1ms	.	.	.	.	.	.	.	.	.	.	.	GAZE_COORDS 0.00 0.00 1023.00 767.00	-1	.	.	tjl.edf	RIGHT	8818	11127465	Full Trial Period	11118647	99	Trial: 99	11118647	137	Â©¶·	¾íÖ½	ÌÀÔ²	f	f
tjl	.	.	.	.	.	.	.	.	.	.	5	.	.	.	false	false	Message: -1ms	.	.	.	.	.	.	.	.	.	.	.	THRESHOLDS R 101 219	-1	.	.	tjl.edf	RIGHT	8818	11127465	Full Trial Period	11118647	99	Trial: 99	11118647	137	Â©¶·	¾íÖ½	ÌÀÔ²	f	f
tjl	.	.	.	.	.	.	.	.	.	.	6	.	.	.	false	false	Message: -1ms	.	.	.	.	.	.	.	.	.	.	.	ELCL_PROC CENTROID (3)	-1	.	.	tjl.edf	RIGHT	8818	11127465	Full Trial Period	11118647	99	Trial: 99	11118647	137	Â©¶·	¾íÖ½	ÌÀÔ²	f	f
tjl	.	.	.	.	.	.	.	.	.	.	7	.	.	.	false	false	Message: -1ms	.	.	.	.	.	.	.	.	.	.	.	ELCL_PCR_PARAM 5 3.0	-1	.	.	tjl.edf	RIGHT	8818	11127465	Full Trial Period	11118647	99	Trial: 99	11118647	137	Â©¶·	¾íÖ½	ÌÀÔ²	f	f
tjl	.	.	.	.	.	.	.	.	.	.	8	.	.	.	false	true	Message: 0ms	.	.	.	.	.	.	.	.	.	.	.	!MODE RECORD CR 1000 2 0 R	0	.	.	tjl.edf	RIGHT	8818	11127465	Full Trial Period	11118647	99	Trial: 99	11118647	137	Â©¶·	¾íÖ½	ÌÀÔ²	f	f
tjl	.	.	.	.	338	344	1	7	149.60	366.30	9	.	.	.	false	false	Message: 42ms	.	.	.	.	.	.	.	.	.	.	.	SYNCTIME	42	149.60	366.30	tjl.edf	RIGHT	8818	11127465	Full Trial Period	11118647	99	Trial: 99	11118647	137	Â©¶·	¾íÖ½	ÌÀÔ²	f	f
tjl	.	.	.	.	.	.	.	.	.	.	10	.	.	.	false	false	Message: 960ms	8.23	146.98	56	986	512.50	396.20	3	247.90	931	271.00	381.10	INVISIBLE_BOUNDARY[1]	960	.	.	tjl.edf	RIGHT	8818	11127465	Full Trial Period	11118647	99	Trial: 99	11118647	137	Â©¶·	¾íÖ½	ÌÀÔ²	f	f
tjl	.	.	.	.	.	.	.	.	.	.	11	.	.	.	false	false	Message: 966ms	8.23	146.98	56	986	512.50	396.20	3	247.90	931	271.00	381.10	SYNCTIME	966	.	.	tjl.edf	RIGHT	8818	11127465	Full Trial Period	11118647	99	Trial: 99	11118647	137	Â©¶·	¾íÖ½	ÌÀÔ²	f	f
tjl	.	.	.	.	.	.	.	.	.	.	12	.	.	.	false	false	Message: 1777ms	7.73	161.04	48	1797	846.10	430.30	6	254.80	1750	626.30	363.00	INVISIBLE_BOUNDARY[2]	1777	.	.	tjl.edf	RIGHT	8818	11127465	Full Trial Period	11118647	99	Trial: 99	11118647	137	Â©¶·	¾íÖ½	ÌÀÔ²	f	f
tjl	.	.	.	.	.	.	.	.	.	.	13	.	.	.	false	false	Message: 1783ms	7.73	161.04	48	1797	846.10	430.30	6	254.80	1750	626.30	363.00	SYNCTIME	1783	.	.	tjl.edf	RIGHT	8818	11127465	Full Trial Period	11118647	99	Trial: 99	11118647	137	Â©¶·	¾íÖ½	ÌÀÔ²	f	f
tjl	.	.	.	.	79	8816	35	8738	838.60	421.20	14	.	.	.	false	false	Message: 8800ms	.	.	.	.	.	.	.	.	.	.	.	KEYBOARD	8800	838.60	421.20	tjl.edf	RIGHT	8818	11127465	Full Trial Period	11118647	99	Trial: 99	11118647	137	Â©¶·	¾íÖ½	ÌÀÔ²	f	f
tjl	.	.	.	.	.	.	.	.	.	.	15	.	.	.	false	false	Message: 8865ms	.	.	.	.	.	.	.	.	.	.	.	TRIAL_RESULT 0	8865	.	.	tjl.edf	RIGHT	8818	11127465	Full Trial Period	11118647	99	Trial: 99	11118647	137	Â©¶·	¾íÖ½	ÌÀÔ²	f	f
tjl	.	.	.	.	.	.	.	.	.	.	1	.	.	.	false	false	Message: -16ms	.	.	.	.	.	.	.	.	.	.	.	TRIALID 99	-16	.	.	tjl.edf	RIGHT	3765	11132226	Full Trial Period	11128461	100	Trial: 100	11128461	13	Ì«Ñô	¼å±ý	¹þÃÜ¹Ï	f	f
tjl	.	.	.	.	.	.	.	.	.	.	2	.	.	.	false	false	Message: -1ms	.	.	.	.	.	.	.	.	.	.	.	RECCFG CR 1000 2 0 R	-1	.	.	tjl.edf	RIGHT	3765	11132226	Full Trial Period	11128461	100	Trial: 100	11128461	13	Ì«Ñô	¼å±ý	¹þÃÜ¹Ï	f	f
tjl	.	.	.	.	.	.	.	.	.	.	3	.	.	.	false	false	Message: -1ms	.	.	.	.	.	.	.	.	.	.	.	ELCLCFG TOWER	-1	.	.	tjl.edf	RIGHT	3765	11132226	Full Trial Period	11128461	100	Trial: 100	11128461	13	Ì«Ñô	¼å±ý	¹þÃÜ¹Ï	f	f
tjl	.	.	.	.	.	.	.	.	.	.	4	.	.	.	false	false	Message: -1ms	.	.	.	.	.	.	.	.	.	.	.	GAZE_COORDS 0.00 0.00 1023.00 767.00	-1	.	.	tjl.edf	RIGHT	3765	11132226	Full Trial Period	11128461	100	Trial: 100	11128461	13	Ì«Ñô	¼å±ý	¹þÃÜ¹Ï	f	f
tjl	.	.	.	.	.	.	.	.	.	.	5	.	.	.	false	false	Message: -1ms	.	.	.	.	.	.	.	.	.	.	.	THRESHOLDS R 101 219	-1	.	.	tjl.edf	RIGHT	3765	11132226	Full Trial Period	11128461	100	Trial: 100	11128461	13	Ì«Ñô	¼å±ý	¹þÃÜ¹Ï	f	f
tjl	.	.	.	.	.	.	.	.	.	.	6	.	.	.	false	false	Message: -1ms	.	.	.	.	.	.	.	.	.	.	.	ELCL_PROC CENTROID (3)	-1	.	.	tjl.edf	RIGHT	3765	11132226	Full Trial Period	11128461	100	Trial: 100	11128461	13	Ì«Ñô	¼å±ý	¹þÃÜ¹Ï	f	f
tjl	.	.	.	.	.	.	.	.	.	.	7	.	.	.	false	false	Message: -1ms	.	.	.	.	.	.	.	.	.	.	.	ELCL_PCR_PARAM 5 3.0	-1	.	.	tjl.edf	RIGHT	3765	11132226	Full Trial Period	11128461	100	Trial: 100	11128461	13	Ì«Ñô	¼å±ý	¹þÃÜ¹Ï	f	f
tjl	.	.	.	.	.	.	.	.	.	.	8	.	.	.	false	true	Message: 0ms	.	.	.	.	.	.	.	.	.	.	.	!MODE RECORD CR 1000 2 0 R	0	.	.	tjl.edf	RIGHT	3765	11132226	Full Trial Period	11128461	100	Trial: 100	11128461	13	Ì«Ñô	¼å±ý	¹þÃÜ¹Ï	f	f
tjl	.	.	.	.	491	497	1	7	158.10	375.60	9	.	.	.	false	false	Message: 42ms	.	.	.	.	.	.	.	.	.	.	.	SYNCTIME	42	158.10	375.60	tjl.edf	RIGHT	3765	11132226	Full Trial Period	11128461	100	Trial: 100	11128461	13	Ì«Ñô	¼å±ý	¹þÃÜ¹Ï	f	f
tjl	.	.	.	.	61	1055	3	995	540.40	371.40	10	[1]	1	RECTANGLE_INTERESTAREA	false	false	Message: 1052ms	.	.	.	.	.	.	.	.	.	.	.	INVISIBLE_BOUNDARY[1]	1052	540.40	371.40	tjl.edf	RIGHT	3765	11132226	Full Trial Period	11128461	100	Trial: 100	11128461	13	Ì«Ñô	¼å±ý	¹þÃÜ¹Ï	f	f
tjl	.	.	.	.	.	.	.	.	.	.	11	.	.	.	false	false	Message: 1059ms	1.30	4.71	277	1332	510.10	366.40	3	496.20	1056	539.10	390.50	SYNCTIME	1059	.	.	tjl.edf	RIGHT	3765	11132226	Full Trial Period	11128461	100	Trial: 100	11128461	13	Ì«Ñô	¼å±ý	¹þÃÜ¹Ï	f	f
tjl	.	.	.	.	.	.	.	.	.	.	12	.	.	.	false	false	Message: 1737ms	10.32	31.18	331	1998	805.50	401.70	6	419.20	1668	501.20	438.30	INVISIBLE_BOUNDARY[2]	1737	.	.	tjl.edf	RIGHT	3765	11132226	Full Trial Period	11128461	100	Trial: 100	11128461	13	Ì«Ñô	¼å±ý	¹þÃÜ¹Ï	f	f
tjl	209	1948	3	1740	.	.	.	.	.	.	13	.	.	.	false	false	Message: 1742ms	10.32	31.18	331	1998	805.50	401.70	6	419.20	1668	501.20	438.30	SYNCTIME	1742	.	.	tjl.edf	RIGHT	3765	11132226	Full Trial Period	11128461	100	Trial: 100	11128461	13	Ì«Ñô	¼å±ý	¹þÃÜ¹Ï	f	f
tjl	.	.	.	.	34	3763	14	3730	638.50	305.00	14	.	.	.	false	false	Message: 3745ms	.	.	.	.	.	.	.	.	.	.	.	KEYBOARD	3745	638.50	305.00	tjl.edf	RIGHT	3765	11132226	Full Trial Period	11128461	100	Trial: 100	11128461	13	Ì«Ñô	¼å±ý	¹þÃÜ¹Ï	f	f
tjl	.	.	.	.	.	.	.	.	.	.	15	.	.	.	false	false	Message: 3805ms	.	.	.	.	.	.	.	.	.	.	.	TRIAL_RESULT 0	3805	.	.	tjl.edf	RIGHT	3765	11132226	Full Trial Period	11128461	100	Trial: 100	11128461	13	Ì«Ñô	¼å±ý	¹þÃÜ¹Ï	f	f
tjl	.	.	.	.	.	.	.	.	.	.	1	.	.	.	false	false	Message: -16ms	.	.	.	.	.	.	.	.	.	.	.	TRIALID 100	-16	.	.	tjl.edf	RIGHT	2988	11136457	Full Trial Period	11133469	101	Trial: 101	11133469	70	éÙ×Ó	ÍøÇò	ÒÎ×Ó	f	f
tjl	.	.	.	.	.	.	.	.	.	.	2	.	.	.	false	false	Message: -1ms	.	.	.	.	.	.	.	.	.	.	.	RECCFG CR 1000 2 0 R	-1	.	.	tjl.edf	RIGHT	2988	11136457	Full Trial Period	11133469	101	Trial: 101	11133469	70	éÙ×Ó	ÍøÇò	ÒÎ×Ó	f	f
tjl	.	.	.	.	.	.	.	.	.	.	3	.	.	.	false	false	Message: -1ms	.	.	.	.	.	.	.	.	.	.	.	ELCLCFG TOWER	-1	.	.	tjl.edf	RIGHT	2988	11136457	Full Trial Period	11133469	101	Trial: 101	11133469	70	éÙ×Ó	ÍøÇò	ÒÎ×Ó	f	f
tjl	.	.	.	.	.	.	.	.	.	.	4	.	.	.	false	false	Message: -1ms	.	.	.	.	.	.	.	.	.	.	.	GAZE_COORDS 0.00 0.00 1023.00 767.00	-1	.	.	tjl.edf	RIGHT	2988	11136457	Full Trial Period	11133469	101	Trial: 101	11133469	70	éÙ×Ó	ÍøÇò	ÒÎ×Ó	f	f
tjl	.	.	.	.	.	.	.	.	.	.	5	.	.	.	false	false	Message: -1ms	.	.	.	.	.	.	.	.	.	.	.	THRESHOLDS R 101 219	-1	.	.	tjl.edf	RIGHT	2988	11136457	Full Trial Period	11133469	101	Trial: 101	11133469	70	éÙ×Ó	ÍøÇò	ÒÎ×Ó	f	f
tjl	.	.	.	.	.	.	.	.	.	.	6	.	.	.	false	false	Message: -1ms	.	.	.	.	.	.	.	.	.	.	.	ELCL_PROC CENTROID (3)	-1	.	.	tjl.edf	RIGHT	2988	11136457	Full Trial Period	11133469	101	Trial: 101	11133469	70	éÙ×Ó	ÍøÇò	ÒÎ×Ó	f	f
tjl	.	.	.	.	.	.	.	.	.	.	7	.	.	.	false	false	Message: -1ms	.	.	.	.	.	.	.	.	.	.	.	ELCL_PCR_PARAM 5 3.0	-1	.	.	tjl.edf	RIGHT	2988	11136457	Full Trial Period	11133469	101	Trial: 101	11133469	70	éÙ×Ó	ÍøÇò	ÒÎ×Ó	f	f
tjl	.	.	.	.	.	.	.	.	.	.	8	.	.	.	false	true	Message: 0ms	.	.	.	.	.	.	.	.	.	.	.	!MODE RECORD CR 1000 2 0 R	0	.	.	tjl.edf	RIGHT	2988	11136457	Full Trial Period	11133469	101	Trial: 101	11133469	70	éÙ×Ó	ÍøÇò	ÒÎ×Ó	f	f
tjl	.	.	.	.	89	95	1	7	147.00	357.60	9	.	.	.	false	false	Message: 42ms	.	.	.	.	.	.	.	.	.	.	.	SYNCTIME	42	147.00	357.60	tjl.edf	RIGHT	2988	11136457	Full Trial Period	11133469	101	Trial: 101	11133469	70	éÙ×Ó	ÍøÇò	ÒÎ×Ó	f	f
tjl	.	.	.	.	.	.	.	.	.	.	10	.	.	.	false	false	Message: 1011ms	3.29	12.80	257	1248	496.40	404.80	4	887.00	992	413.60	357.10	INVISIBLE_BOUNDARY[1]	1011	.	.	tjl.edf	RIGHT	2988	11136457	Full Trial Period	11133469	101	Trial: 101	11133469	70	éÙ×Ó	ÍøÇò	ÒÎ×Ó	f	f
tjl	.	.	.	.	.	.	.	.	.	.	11	.	.	.	false	false	Message: 1017ms	3.29	12.80	257	1248	496.40	404.80	4	887.00	992	413.60	357.10	SYNCTIME	1017	.	.	tjl.edf	RIGHT	2988	11136457	Full Trial Period	11133469	101	Trial: 101	11133469	70	éÙ×Ó	ÍøÇò	ÒÎ×Ó	f	f
tjl	.	.	.	.	.	.	.	.	.	.	12	.	.	.	false	false	Message: 2118ms	10.60	33.86	313	2386	856.10	406.20	8	360.30	2074	541.50	385.20	INVISIBLE_BOUNDARY[2]	2118	.	.	tjl.edf	RIGHT	2988	11136457	Full Trial Period	11133469	101	Trial: 101	11133469	70	éÙ×Ó	ÍøÇò	ÒÎ×Ó	f	f
tjl	.	.	.	.	.	.	.	.	.	.	13	.	.	.	false	false	Message: 2125ms	10.60	33.86	313	2386	856.10	406.20	8	360.30	2074	541.50	385.20	SYNCTIME	2125	.	.	tjl.edf	RIGHT	2988	11136457	Full Trial Period	11133469	101	Trial: 101	11133469	70	éÙ×Ó	ÍøÇò	ÒÎ×Ó	f	f
tjl	.	.	.	.	264	2986	10	2723	875.40	367.10	14	[1]	2	RECTANGLE_INTERESTAREA	false	false	Message: 2969ms	.	.	.	.	.	.	.	.	.	.	.	KEYBOARD	2969	875.40	367.10	tjl.edf	RIGHT	2988	11136457	Full Trial Period	11133469	101	Trial: 101	11133469	70	éÙ×Ó	ÍøÇò	ÒÎ×Ó	f	f
tjl	.	.	.	.	.	.	.	.	.	.	15	.	.	.	false	false	Message: 3033ms	.	.	.	.	.	.	.	.	.	.	.	TRIAL_RESULT 0	3033	.	.	tjl.edf	RIGHT	2988	11136457	Full Trial Period	11133469	101	Trial: 101	11133469	70	éÙ×Ó	ÍøÇò	ÒÎ×Ó	f	f
tjl	.	.	.	.	.	.	.	.	.	.	1	.	.	.	false	false	Message: -17ms	.	.	.	.	.	.	.	.	.	.	.	TRIALID 101	-17	.	.	tjl.edf	RIGHT	3318	11140737	Full Trial Period	11137419	102	Trial: 102	11137419	10	öÏÓãË¿	Æ¤´ø	¾í³ß	j	j
tjl	.	.	.	.	.	.	.	.	.	.	2	.	.	.	false	false	Message: -1ms	.	.	.	.	.	.	.	.	.	.	.	RECCFG CR 1000 2 0 R	-1	.	.	tjl.edf	RIGHT	3318	11140737	Full Trial Period	11137419	102	Trial: 102	11137419	10	öÏÓãË¿	Æ¤´ø	¾í³ß	j	j
tjl	.	.	.	.	.	.	.	.	.	.	3	.	.	.	false	false	Message: -1ms	.	.	.	.	.	.	.	.	.	.	.	ELCLCFG TOWER	-1	.	.	tjl.edf	RIGHT	3318	11140737	Full Trial Period	11137419	102	Trial: 102	11137419	10	öÏÓãË¿	Æ¤´ø	¾í³ß	j	j
tjl	.	.	.	.	.	.	.	.	.	.	4	.	.	.	false	false	Message: -1ms	.	.	.	.	.	.	.	.	.	.	.	GAZE_COORDS 0.00 0.00 1023.00 767.00	-1	.	.	tjl.edf	RIGHT	3318	11140737	Full Trial Period	11137419	102	Trial: 102	11137419	10	öÏÓãË¿	Æ¤´ø	¾í³ß	j	j
tjl	.	.	.	.	.	.	.	.	.	.	5	.	.	.	false	false	Message: -1ms	.	.	.	.	.	.	.	.	.	.	.	THRESHOLDS R 101 219	-1	.	.	tjl.edf	RIGHT	3318	11140737	Full Trial Period	11137419	102	Trial: 102	11137419	10	öÏÓãË¿	Æ¤´ø	¾í³ß	j	j
tjl	.	.	.	.	.	.	.	.	.	.	6	.	.	.	false	false	Message: -1ms	.	.	.	.	.	.	.	.	.	.	.	ELCL_PROC CENTROID (3)	-1	.	.	tjl.edf	RIGHT	3318	11140737	Full Trial Period	11137419	102	Trial: 102	11137419	10	öÏÓãË¿	Æ¤´ø	¾í³ß	j	j
tjl	.	.	.	.	.	.	.	.	.	.	7	.	.	.	false	false	Message: -1ms	.	.	.	.	.	.	.	.	.	.	.	ELCL_PCR_PARAM 5 3.0	-1	.	.	tjl.edf	RIGHT	3318	11140737	Full Trial Period	11137419	102	Trial: 102	11137419	10	öÏÓãË¿	Æ¤´ø	¾í³ß	j	j
tjl	.	.	.	.	.	.	.	.	.	.	8	.	.	.	false	true	Message: 0ms	.	.	.	.	.	.	.	.	.	.	.	!MODE RECORD CR 1000 2 0 R	0	.	.	tjl.edf	RIGHT	3318	11140737	Full Trial Period	11137419	102	Trial: 102	11137419	10	öÏÓãË¿	Æ¤´ø	¾í³ß	j	j
tjl	.	.	.	.	.	.	.	.	.	.	9	.	.	.	false	false	Message: 41ms	1.12	3.87	290	324	161.50	415.60	1	648.60	35	130.10	402.10	SYNCTIME	41	.	.	tjl.edf	RIGHT	3318	11140737	Full Trial Period	11137419	102	Trial: 102	11137419	10	öÏÓãË¿	Æ¤´ø	¾í³ß	j	j
tjl	.	.	.	.	.	.	.	.	.	.	10	.	.	.	false	false	Message: 1147ms	10.64	36.94	288	1196	512.70	406.00	4	674.50	909	198.70	376.70	INVISIBLE_BOUNDARY[1]	1147	.	.	tjl.edf	RIGHT	3318	11140737	Full Trial Period	11137419	102	Trial: 102	11137419	10	öÏÓãË¿	Æ¤´ø	¾í³ß	j	j
tjl	.	.	.	.	.	.	.	.	.	.	11	.	.	.	false	false	Message: 1158ms	10.64	36.94	288	1196	512.70	406.00	4	674.50	909	198.70	376.70	SYNCTIME	1158	.	.	tjl.edf	RIGHT	3318	11140737	Full Trial Period	11137419	102	Trial: 102	11137419	10	öÏÓãË¿	Æ¤´ø	¾í³ß	j	j
tjl	.	.	.	.	.	.	.	.	.	.	12	.	.	.	false	false	Message: 2416ms	11.49	42.71	269	2459	872.20	423.20	8	436.30	2191	534.80	366.40	INVISIBLE_BOUNDARY[2]	2416	.	.	tjl.edf	RIGHT	3318	11140737	Full Trial Period	11137419	102	Trial: 102	11137419	10	öÏÓãË¿	Æ¤´ø	¾í³ß	j	j
tjl	.	.	.	.	.	.	.	.	.	.	13	.	.	.	false	false	Message: 2424ms	11.49	42.71	269	2459	872.20	423.20	8	436.30	2191	534.80	366.40	SYNCTIME	2424	.	.	tjl.edf	RIGHT	3318	11140737	Full Trial Period	11137419	102	Trial: 102	11137419	10	öÏÓãË¿	Æ¤´ø	¾í³ß	j	j
tjl	.	.	.	.	54	3316	11	3263	870.90	366.10	14	[1]	2	RECTANGLE_INTERESTAREA	false	false	Message: 3300ms	.	.	.	.	.	.	.	.	.	.	.	KEYBOARD	3300	870.90	366.10	tjl.edf	RIGHT	3318	11140737	Full Trial Period	11137419	102	Trial: 102	11137419	10	öÏÓãË¿	Æ¤´ø	¾í³ß	j	j
tjl	.	.	.	.	.	.	.	.	.	.	15	.	.	.	false	false	Message: 3361ms	.	.	.	.	.	.	.	.	.	.	.	TRIAL_RESULT 0	3361	.	.	tjl.edf	RIGHT	3318	11140737	Full Trial Period	11137419	102	Trial: 102	11137419	10	öÏÓãË¿	Æ¤´ø	¾í³ß	j	j
tjl	.	.	.	.	.	.	.	.	.	.	1	.	.	.	false	false	Message: -17ms	.	.	.	.	.	.	.	.	.	.	.	TRIALID 102	-17	.	.	tjl.edf	RIGHT	9193	11151795	Full Trial Period	11142602	103	Trial: 103	11142602	117	Ïã½¶	Êá×Ó	ÏðÆ¤²Á	f	f
tjl	.	.	.	.	.	.	.	.	.	.	2	.	.	.	false	false	Message: -1ms	.	.	.	.	.	.	.	.	.	.	.	RECCFG CR 1000 2 0 R	-1	.	.	tjl.edf	RIGHT	9193	11151795	Full Trial Period	11142602	103	Trial: 103	11142602	117	Ïã½¶	Êá×Ó	ÏðÆ¤²Á	f	f
tjl	.	.	.	.	.	.	.	.	.	.	3	.	.	.	false	false	Message: -1ms	.	.	.	.	.	.	.	.	.	.	.	ELCLCFG TOWER	-1	.	.	tjl.edf	RIGHT	9193	11151795	Full Trial Period	11142602	103	Trial: 103	11142602	117	Ïã½¶	Êá×Ó	ÏðÆ¤²Á	f	f
tjl	.	.	.	.	.	.	.	.	.	.	4	.	.	.	false	false	Message: -1ms	.	.	.	.	.	.	.	.	.	.	.	GAZE_COORDS 0.00 0.00 1023.00 767.00	-1	.	.	tjl.edf	RIGHT	9193	11151795	Full Trial Period	11142602	103	Trial: 103	11142602	117	Ïã½¶	Êá×Ó	ÏðÆ¤²Á	f	f
tjl	.	.	.	.	.	.	.	.	.	.	5	.	.	.	false	false	Message: -1ms	.	.	.	.	.	.	.	.	.	.	.	THRESHOLDS R 101 219	-1	.	.	tjl.edf	RIGHT	9193	11151795	Full Trial Period	11142602	103	Trial: 103	11142602	117	Ïã½¶	Êá×Ó	ÏðÆ¤²Á	f	f
tjl	.	.	.	.	.	.	.	.	.	.	6	.	.	.	false	false	Message: -1ms	.	.	.	.	.	.	.	.	.	.	.	ELCL_PROC CENTROID (3)	-1	.	.	tjl.edf	RIGHT	9193	11151795	Full Trial Period	11142602	103	Trial: 103	11142602	117	Ïã½¶	Êá×Ó	ÏðÆ¤²Á	f	f
tjl	.	.	.	.	.	.	.	.	.	.	7	.	.	.	false	false	Message: -1ms	.	.	.	.	.	.	.	.	.	.	.	ELCL_PCR_PARAM 5 3.0	-1	.	.	tjl.edf	RIGHT	9193	11151795	Full Trial Period	11142602	103	Trial: 103	11142602	117	Ïã½¶	Êá×Ó	ÏðÆ¤²Á	f	f
tjl	.	.	.	.	.	.	.	.	.	.	8	.	.	.	false	true	Message: 0ms	.	.	.	.	.	.	.	.	.	.	.	!MODE RECORD CR 1000 2 0 R	0	.	.	tjl.edf	RIGHT	9193	11151795	Full Trial Period	11142602	103	Trial: 103	11142602	117	Ïã½¶	Êá×Ó	ÏðÆ¤²Á	f	f
tjl	.	.	.	.	286	292	1	7	145.80	372.10	9	.	.	.	false	false	Message: 41ms	.	.	.	.	.	.	.	.	.	.	.	SYNCTIME	41	145.80	372.10	tjl.edf	RIGHT	9193	11151795	Full Trial Period	11142602	103	Trial: 103	11142602	117	Ïã½¶	Êá×Ó	ÏðÆ¤²Á	f	f
tjl	.	.	.	.	.	.	.	.	.	.	10	.	.	.	false	false	Message: 1148ms	13.16	32.01	411	1483	556.00	363.30	2	400.60	1073	166.70	396.00	INVISIBLE_BOUNDARY[1]	1148	.	.	tjl.edf	RIGHT	9193	11151795	Full Trial Period	11142602	103	Trial: 103	11142602	117	Ïã½¶	Êá×Ó	ÏðÆ¤²Á	f	f
tjl	.	.	.	.	.	.	.	.	.	.	11	.	.	.	false	false	Message: 1157ms	13.16	32.01	411	1483	556.00	363.30	2	400.60	1073	166.70	396.00	SYNCTIME	1157	.	.	tjl.edf	RIGHT	9193	11151795	Full Trial Period	11142602	103	Trial: 103	11142602	117	Ïã½¶	Êá×Ó	ÏðÆ¤²Á	f	f
tjl	.	.	.	.	.	.	.	.	.	.	12	.	.	.	false	false	Message: 3286ms	10.59	39.51	268	3336	846.20	422.90	9	419.40	3069	532.40	464.60	INVISIBLE_BOUNDARY[2]	3286	.	.	tjl.edf	RIGHT	9193	11151795	Full Trial Period	11142602	103	Trial: 103	11142602	117	Ïã½¶	Êá×Ó	ÏðÆ¤²Á	f	f
tjl	.	.	.	.	.	.	.	.	.	.	13	.	.	.	false	false	Message: 3290ms	10.59	39.51	268	3336	846.20	422.90	9	419.40	3069	532.40	464.60	SYNCTIME	3290	.	.	tjl.edf	RIGHT	9193	11151795	Full Trial Period	11142602	103	Trial: 103	11142602	117	Ïã½¶	Êá×Ó	ÏðÆ¤²Á	f	f
tjl	.	.	.	.	95	9191	28	9097	884.90	370.10	14	[1]	2	RECTANGLE_INTERESTAREA	false	false	Message: 9174ms	.	.	.	.	.	.	.	.	.	.	.	KEYBOARD	9174	884.90	370.10	tjl.edf	RIGHT	9193	11151795	Full Trial Period	11142602	103	Trial: 103	11142602	117	Ïã½¶	Êá×Ó	ÏðÆ¤²Á	f	f
tjl	.	.	.	.	.	.	.	.	.	.	15	.	.	.	false	false	Message: 9240ms	.	.	.	.	.	.	.	.	.	.	.	TRIAL_RESULT 0	9240	.	.	tjl.edf	RIGHT	9193	11151795	Full Trial Period	11142602	103	Trial: 103	11142602	117	Ïã½¶	Êá×Ó	ÏðÆ¤²Á	f	f
tjl	.	.	.	.	.	.	.	.	.	.	1	.	.	.	false	false	Message: -23ms	.	.	.	.	.	.	.	.	.	.	.	TRIALID 103	-23	.	.	tjl.edf	RIGHT	4847	11157611	Full Trial Period	11152764	104	Trial: 104	11152764	124	Ë®ºø	Æ¤Çò	Ð¬×Ó	f	f
tjl	.	.	.	.	.	.	.	.	.	.	2	.	.	.	false	false	Message: -1ms	.	.	.	.	.	.	.	.	.	.	.	RECCFG CR 1000 2 0 R	-1	.	.	tjl.edf	RIGHT	4847	11157611	Full Trial Period	11152764	104	Trial: 104	11152764	124	Ë®ºø	Æ¤Çò	Ð¬×Ó	f	f
tjl	.	.	.	.	.	.	.	.	.	.	3	.	.	.	false	false	Message: -1ms	.	.	.	.	.	.	.	.	.	.	.	ELCLCFG TOWER	-1	.	.	tjl.edf	RIGHT	4847	11157611	Full Trial Period	11152764	104	Trial: 104	11152764	124	Ë®ºø	Æ¤Çò	Ð¬×Ó	f	f
tjl	.	.	.	.	.	.	.	.	.	.	4	.	.	.	false	false	Message: -1ms	.	.	.	.	.	.	.	.	.	.	.	GAZE_COORDS 0.00 0.00 1023.00 767.00	-1	.	.	tjl.edf	RIGHT	4847	11157611	Full Trial Period	11152764	104	Trial: 104	11152764	124	Ë®ºø	Æ¤Çò	Ð¬×Ó	f	f
tjl	.	.	.	.	.	.	.	.	.	.	5	.	.	.	false	false	Message: -1ms	.	.	.	.	.	.	.	.	.	.	.	THRESHOLDS R 101 219	-1	.	.	tjl.edf	RIGHT	4847	11157611	Full Trial Period	11152764	104	Trial: 104	11152764	124	Ë®ºø	Æ¤Çò	Ð¬×Ó	f	f
tjl	.	.	.	.	.	.	.	.	.	.	6	.	.	.	false	false	Message: -1ms	.	.	.	.	.	.	.	.	.	.	.	ELCL_PROC CENTROID (3)	-1	.	.	tjl.edf	RIGHT	4847	11157611	Full Trial Period	11152764	104	Trial: 104	11152764	124	Ë®ºø	Æ¤Çò	Ð¬×Ó	f	f
tjl	.	.	.	.	.	.	.	.	.	.	7	.	.	.	false	false	Message: -1ms	.	.	.	.	.	.	.	.	.	.	.	ELCL_PCR_PARAM 5 3.0	-1	.	.	tjl.edf	RIGHT	4847	11157611	Full Trial Period	11152764	104	Trial: 104	11152764	124	Ë®ºø	Æ¤Çò	Ð¬×Ó	f	f
tjl	.	.	.	.	.	.	.	.	.	.	8	.	.	.	false	true	Message: 0ms	.	.	.	.	.	.	.	.	.	.	.	!MODE RECORD CR 1000 2 0 R	0	.	.	tjl.edf	RIGHT	4847	11157611	Full Trial Period	11152764	104	Trial: 104	11152764	124	Ë®ºø	Æ¤Çò	Ð¬×Ó	f	f
tjl	.	.	.	.	297	303	1	7	149.30	380.20	9	.	.	.	false	false	Message: 44ms	.	.	.	.	.	.	.	.	.	.	.	SYNCTIME	44	149.30	380.20	tjl.edf	RIGHT	4847	11157611	Full Trial Period	11152764	104	Trial: 104	11152764	124	Ë®ºø	Æ¤Çò	Ð¬×Ó	f	f
tjl	.	.	.	.	58	1234	4	1177	600.40	381.80	10	.	.	.	false	false	Message: 1217ms	.	.	.	.	.	.	.	.	.	.	.	INVISIBLE_BOUNDARY[1]	1217	600.40	381.80	tjl.edf	RIGHT	4847	11157611	Full Trial Period	11152764	104	Trial: 104	11152764	124	Ë®ºø	Æ¤Çò	Ð¬×Ó	f	f
tjl	.	.	.	.	58	1234	4	1177	600.40	381.80	11	.	.	.	false	false	Message: 1226ms	.	.	.	.	.	.	.	.	.	.	.	SYNCTIME	1226	600.40	381.80	tjl.edf	RIGHT	4847	11157611	Full Trial Period	11152764	104	Trial: 104	11152764	124	Ë®ºø	Æ¤Çò	Ð¬×Ó	f	f
tjl	.	.	.	.	.	.	.	.	.	.	12	.	.	.	false	false	Message: 3001ms	11.52	38.26	301	3053	848.00	436.30	8	428.90	2753	508.50	387.10	INVISIBLE_BOUNDARY[2]	3001	.	.	tjl.edf	RIGHT	4847	11157611	Full Trial Period	11152764	104	Trial: 104	11152764	124	Ë®ºø	Æ¤Çò	Ð¬×Ó	f	f
tjl	.	.	.	.	.	.	.	.	.	.	13	.	.	.	false	false	Message: 3010ms	11.52	38.26	301	3053	848.00	436.30	8	428.90	2753	508.50	387.10	SYNCTIME	3010	.	.	tjl.edf	RIGHT	4847	11157611	Full Trial Period	11152764	104	Trial: 104	11152764	124	Ë®ºø	Æ¤Çò	Ð¬×Ó	f	f
tjl	.	.	.	.	190	4845	16	4656	217.40	-48.80	14	.	.	.	false	false	Message: 4828ms	.	.	.	.	.	.	.	.	.	.	.	KEYBOARD	4828	217.40	-48.80	tjl.edf	RIGHT	4847	11157611	Full Trial Period	11152764	104	Trial: 104	11152764	124	Ë®ºø	Æ¤Çò	Ð¬×Ó	f	f
tjl	.	.	.	.	.	.	.	.	.	.	15	.	.	.	false	false	Message: 4899ms	.	.	.	.	.	.	.	.	.	.	.	TRIAL_RESULT 0	4899	.	.	tjl.edf	RIGHT	4847	11157611	Full Trial Period	11152764	104	Trial: 104	11152764	124	Ë®ºø	Æ¤Çò	Ð¬×Ó	f	f
tjl	.	.	.	.	.	.	.	.	.	.	1	.	.	.	false	false	Message: -16ms	.	.	.	.	.	.	.	.	.	.	.	TRIALID 104	-16	.	.	tjl.edf	RIGHT	3180	11162786	Full Trial Period	11159606	105	Trial: 105	11159606	102	¼¦ÍÈ	Ã¢¹û	·ÊÔí	j	j
tjl	.	.	.	.	.	.	.	.	.	.	2	.	.	.	false	false	Message: -1ms	.	.	.	.	.	.	.	.	.	.	.	RECCFG CR 1000 2 0 R	-1	.	.	tjl.edf	RIGHT	3180	11162786	Full Trial Period	11159606	105	Trial: 105	11159606	102	¼¦ÍÈ	Ã¢¹û	·ÊÔí	j	j
tjl	.	.	.	.	.	.	.	.	.	.	3	.	.	.	false	false	Message: -1ms	.	.	.	.	.	.	.	.	.	.	.	ELCLCFG TOWER	-1	.	.	tjl.edf	RIGHT	3180	11162786	Full Trial Period	11159606	105	Trial: 105	11159606	102	¼¦ÍÈ	Ã¢¹û	·ÊÔí	j	j
tjl	.	.	.	.	.	.	.	.	.	.	4	.	.	.	false	false	Message: -1ms	.	.	.	.	.	.	.	.	.	.	.	GAZE_COORDS 0.00 0.00 1023.00 767.00	-1	.	.	tjl.edf	RIGHT	3180	11162786	Full Trial Period	11159606	105	Trial: 105	11159606	102	¼¦ÍÈ	Ã¢¹û	·ÊÔí	j	j
tjl	.	.	.	.	.	.	.	.	.	.	5	.	.	.	false	false	Message: -1ms	.	.	.	.	.	.	.	.	.	.	.	THRESHOLDS R 101 219	-1	.	.	tjl.edf	RIGHT	3180	11162786	Full Trial Period	11159606	105	Trial: 105	11159606	102	¼¦ÍÈ	Ã¢¹û	·ÊÔí	j	j
tjl	.	.	.	.	.	.	.	.	.	.	6	.	.	.	false	false	Message: -1ms	.	.	.	.	.	.	.	.	.	.	.	ELCL_PROC CENTROID (3)	-1	.	.	tjl.edf	RIGHT	3180	11162786	Full Trial Period	11159606	105	Trial: 105	11159606	102	¼¦ÍÈ	Ã¢¹û	·ÊÔí	j	j
tjl	.	.	.	.	.	.	.	.	.	.	7	.	.	.	false	false	Message: -1ms	.	.	.	.	.	.	.	.	.	.	.	ELCL_PCR_PARAM 5 3.0	-1	.	.	tjl.edf	RIGHT	3180	11162786	Full Trial Period	11159606	105	Trial: 105	11159606	102	¼¦ÍÈ	Ã¢¹û	·ÊÔí	j	j
tjl	.	.	.	.	.	.	.	.	.	.	8	.	.	.	false	true	Message: 0ms	.	.	.	.	.	.	.	.	.	.	.	!MODE RECORD CR 1000 2 0 R	0	.	.	tjl.edf	RIGHT	3180	11162786	Full Trial Period	11159606	105	Trial: 105	11159606	102	¼¦ÍÈ	Ã¢¹û	·ÊÔí	j	j
tjl	.	.	.	.	616	622	1	7	141.00	368.10	9	.	.	.	false	false	Message: 42ms	.	.	.	.	.	.	.	.	.	.	.	SYNCTIME	42	141.00	368.10	tjl.edf	RIGHT	3180	11162786	Full Trial Period	11159606	105	Trial: 105	11159606	102	¼¦ÍÈ	Ã¢¹û	·ÊÔí	j	j
tjl	.	.	.	.	.	.	.	.	.	.	10	.	.	.	false	false	Message: 1357ms	12.27	42.47	289	1403	532.60	368.70	2	1076.40	1115	169.40	360.40	INVISIBLE_BOUNDARY[1]	1357	.	.	tjl.edf	RIGHT	3180	11162786	Full Trial Period	11159606	105	Trial: 105	11159606	102	¼¦ÍÈ	Ã¢¹û	·ÊÔí	j	j
tjl	.	.	.	.	.	.	.	.	.	.	11	.	.	.	false	false	Message: 1367ms	12.27	42.47	289	1403	532.60	368.70	2	1076.40	1115	169.40	360.40	SYNCTIME	1367	.	.	tjl.edf	RIGHT	3180	11162786	Full Trial Period	11159606	105	Trial: 105	11159606	102	¼¦ÍÈ	Ã¢¹û	·ÊÔí	j	j
tjl	.	.	.	.	.	.	.	.	.	.	12	.	.	.	false	false	Message: 2451ms	2.55	87.89	29	2451	844.10	384.60	6	163.10	2423	768.30	374.80	INVISIBLE_BOUNDARY[2]	2451	.	.	tjl.edf	RIGHT	3180	11162786	Full Trial Period	11159606	105	Trial: 105	11159606	102	¼¦ÍÈ	Ã¢¹û	·ÊÔí	j	j
tjl	.	.	.	.	103	2554	7	2452	839.00	381.90	13	[1]	2	RECTANGLE_INTERESTAREA	false	false	Message: 2459ms	.	.	.	.	.	.	.	.	.	.	.	SYNCTIME	2459	839.00	381.90	tjl.edf	RIGHT	3180	11162786	Full Trial Period	11159606	105	Trial: 105	11159606	102	¼¦ÍÈ	Ã¢¹û	·ÊÔí	j	j
tjl	.	.	.	.	341	3178	8	2838	897.20	361.70	14	.	.	.	false	false	Message: 3161ms	.	.	.	.	.	.	.	.	.	.	.	KEYBOARD	3161	897.20	361.70	tjl.edf	RIGHT	3180	11162786	Full Trial Period	11159606	105	Trial: 105	11159606	102	¼¦ÍÈ	Ã¢¹û	·ÊÔí	j	j
tjl	.	.	.	.	.	.	.	.	.	.	15	.	.	.	false	false	Message: 3221ms	.	.	.	.	.	.	.	.	.	.	.	TRIAL_RESULT 0	3221	.	.	tjl.edf	RIGHT	3180	11162786	Full Trial Period	11159606	105	Trial: 105	11159606	102	¼¦ÍÈ	Ã¢¹û	·ÊÔí	j	j
tjl	.	.	.	.	.	.	.	.	.	.	1	.	.	.	false	false	Message: -524ms	.	.	.	.	.	.	.	.	.	.	.	TRIALID 105	-524	.	.	tjl.edf	RIGHT	4941	11169213	Full Trial Period	11164272	106	Trial: 106	11164272	107	ÌÒ×Ó	ÍøÇò	ÏßÍÅ	f	j
tjl	.	.	.	.	.	.	.	.	.	.	2	.	.	.	false	false	Message: -1ms	.	.	.	.	.	.	.	.	.	.	.	RECCFG CR 1000 2 0 R	-1	.	.	tjl.edf	RIGHT	4941	11169213	Full Trial Period	11164272	106	Trial: 106	11164272	107	ÌÒ×Ó	ÍøÇò	ÏßÍÅ	f	j
tjl	.	.	.	.	.	.	.	.	.	.	3	.	.	.	false	false	Message: -1ms	.	.	.	.	.	.	.	.	.	.	.	ELCLCFG TOWER	-1	.	.	tjl.edf	RIGHT	4941	11169213	Full Trial Period	11164272	106	Trial: 106	11164272	107	ÌÒ×Ó	ÍøÇò	ÏßÍÅ	f	j
tjl	.	.	.	.	.	.	.	.	.	.	4	.	.	.	false	false	Message: -1ms	.	.	.	.	.	.	.	.	.	.	.	GAZE_COORDS 0.00 0.00 1023.00 767.00	-1	.	.	tjl.edf	RIGHT	4941	11169213	Full Trial Period	11164272	106	Trial: 106	11164272	107	ÌÒ×Ó	ÍøÇò	ÏßÍÅ	f	j
tjl	.	.	.	.	.	.	.	.	.	.	5	.	.	.	false	false	Message: -1ms	.	.	.	.	.	.	.	.	.	.	.	THRESHOLDS R 101 219	-1	.	.	tjl.edf	RIGHT	4941	11169213	Full Trial Period	11164272	106	Trial: 106	11164272	107	ÌÒ×Ó	ÍøÇò	ÏßÍÅ	f	j
tjl	.	.	.	.	.	.	.	.	.	.	6	.	.	.	false	false	Message: -1ms	.	.	.	.	.	.	.	.	.	.	.	ELCL_PROC CENTROID (3)	-1	.	.	tjl.edf	RIGHT	4941	11169213	Full Trial Period	11164272	106	Trial: 106	11164272	107	ÌÒ×Ó	ÍøÇò	ÏßÍÅ	f	j
tjl	.	.	.	.	.	.	.	.	.	.	7	.	.	.	false	false	Message: -1ms	.	.	.	.	.	.	.	.	.	.	.	ELCL_PCR_PARAM 5 3.0	-1	.	.	tjl.edf	RIGHT	4941	11169213	Full Trial Period	11164272	106	Trial: 106	11164272	107	ÌÒ×Ó	ÍøÇò	ÏßÍÅ	f	j
tjl	.	.	.	.	.	.	.	.	.	.	8	.	.	.	false	true	Message: 0ms	.	.	.	.	.	.	.	.	.	.	.	!MODE RECORD CR 1000 2 0 R	0	.	.	tjl.edf	RIGHT	4941	11169213	Full Trial Period	11164272	106	Trial: 106	11164272	107	ÌÒ×Ó	ÍøÇò	ÏßÍÅ	f	j
tjl	.	.	.	.	83	89	1	7	162.60	374.70	9	.	.	.	false	false	Message: 42ms	.	.	.	.	.	.	.	.	.	.	.	SYNCTIME	42	162.60	374.70	tjl.edf	RIGHT	4941	11169213	Full Trial Period	11164272	106	Trial: 106	11164272	107	ÌÒ×Ó	ÍøÇò	ÏßÍÅ	f	j
tjl	.	.	.	.	.	.	.	.	.	.	10	.	.	.	false	false	Message: 1311ms	4.13	13.88	298	1600	530.50	359.50	6	776.60	1303	411.60	377.70	INVISIBLE_BOUNDARY[1]	1311	.	.	tjl.edf	RIGHT	4941	11169213	Full Trial Period	11164272	106	Trial: 106	11164272	107	ÌÒ×Ó	ÍøÇò	ÏßÍÅ	f	j
tjl	.	.	.	.	.	.	.	.	.	.	11	.	.	.	false	false	Message: 1316ms	4.13	13.88	298	1600	530.50	359.50	6	776.60	1303	411.60	377.70	SYNCTIME	1316	.	.	tjl.edf	RIGHT	4941	11169213	Full Trial Period	11164272	106	Trial: 106	11164272	107	ÌÒ×Ó	ÍøÇò	ÏßÍÅ	f	j
tjl	.	.	.	.	.	.	.	.	.	.	12	.	.	.	false	false	Message: 2787ms	9.42	41.30	228	2822	868.50	392.60	10	398.90	2595	589.10	367.00	INVISIBLE_BOUNDARY[2]	2787	.	.	tjl.edf	RIGHT	4941	11169213	Full Trial Period	11164272	106	Trial: 106	11164272	107	ÌÒ×Ó	ÍøÇò	ÏßÍÅ	f	j
tjl	.	.	.	.	.	.	.	.	.	.	13	.	.	.	false	false	Message: 2792ms	9.42	41.30	228	2822	868.50	392.60	10	398.90	2595	589.10	367.00	SYNCTIME	2792	.	.	tjl.edf	RIGHT	4941	11169213	Full Trial Period	11164272	106	Trial: 106	11164272	107	ÌÒ×Ó	ÍøÇò	ÏßÍÅ	f	j
tjl	.	.	.	.	.	.	.	.	.	.	14	.	.	.	false	false	Message: 4922ms	4.30	153.72	28	4939	372.10	304.70	17	219.60	4912	491.10	270.10	KEYBOARD	4922	.	.	tjl.edf	RIGHT	4941	11169213	Full Trial Period	11164272	106	Trial: 106	11164272	107	ÌÒ×Ó	ÍøÇò	ÏßÍÅ	f	j
tjl	.	.	.	.	.	.	.	.	.	.	15	.	.	.	false	false	Message: 4987ms	.	.	.	.	.	.	.	.	.	.	.	TRIAL_RESULT 0	4987	.	.	tjl.edf	RIGHT	4941	11169213	Full Trial Period	11164272	106	Trial: 106	11164272	107	ÌÒ×Ó	ÍøÇò	ÏßÍÅ	f	j
tjl	.	.	.	.	.	.	.	.	.	.	1	.	.	.	false	false	Message: -17ms	.	.	.	.	.	.	.	.	.	.	.	TRIALID 106	-17	.	.	tjl.edf	RIGHT	5184	11175531	Full Trial Period	11170347	107	Trial: 107	11170347	21	ÒÂ¼Ü	ÇúÆæ±ý	Í¼ÕÂ	j	j
tjl	.	.	.	.	.	.	.	.	.	.	2	.	.	.	false	false	Message: -1ms	.	.	.	.	.	.	.	.	.	.	.	RECCFG CR 1000 2 0 R	-1	.	.	tjl.edf	RIGHT	5184	11175531	Full Trial Period	11170347	107	Trial: 107	11170347	21	ÒÂ¼Ü	ÇúÆæ±ý	Í¼ÕÂ	j	j
tjl	.	.	.	.	.	.	.	.	.	.	3	.	.	.	false	false	Message: -1ms	.	.	.	.	.	.	.	.	.	.	.	ELCLCFG TOWER	-1	.	.	tjl.edf	RIGHT	5184	11175531	Full Trial Period	11170347	107	Trial: 107	11170347	21	ÒÂ¼Ü	ÇúÆæ±ý	Í¼ÕÂ	j	j
tjl	.	.	.	.	.	.	.	.	.	.	4	.	.	.	false	false	Message: -1ms	.	.	.	.	.	.	.	.	.	.	.	GAZE_COORDS 0.00 0.00 1023.00 767.00	-1	.	.	tjl.edf	RIGHT	5184	11175531	Full Trial Period	11170347	107	Trial: 107	11170347	21	ÒÂ¼Ü	ÇúÆæ±ý	Í¼ÕÂ	j	j
tjl	.	.	.	.	.	.	.	.	.	.	5	.	.	.	false	false	Message: -1ms	.	.	.	.	.	.	.	.	.	.	.	THRESHOLDS R 101 219	-1	.	.	tjl.edf	RIGHT	5184	11175531	Full Trial Period	11170347	107	Trial: 107	11170347	21	ÒÂ¼Ü	ÇúÆæ±ý	Í¼ÕÂ	j	j
tjl	.	.	.	.	.	.	.	.	.	.	6	.	.	.	false	false	Message: -1ms	.	.	.	.	.	.	.	.	.	.	.	ELCL_PROC CENTROID (3)	-1	.	.	tjl.edf	RIGHT	5184	11175531	Full Trial Period	11170347	107	Trial: 107	11170347	21	ÒÂ¼Ü	ÇúÆæ±ý	Í¼ÕÂ	j	j
tjl	.	.	.	.	.	.	.	.	.	.	7	.	.	.	false	false	Message: -1ms	.	.	.	.	.	.	.	.	.	.	.	ELCL_PCR_PARAM 5 3.0	-1	.	.	tjl.edf	RIGHT	5184	11175531	Full Trial Period	11170347	107	Trial: 107	11170347	21	ÒÂ¼Ü	ÇúÆæ±ý	Í¼ÕÂ	j	j
tjl	.	.	.	.	.	.	.	.	.	.	8	.	.	.	false	true	Message: 0ms	.	.	.	.	.	.	.	.	.	.	.	!MODE RECORD CR 1000 2 0 R	0	.	.	tjl.edf	RIGHT	5184	11175531	Full Trial Period	11170347	107	Trial: 107	11170347	21	ÒÂ¼Ü	ÇúÆæ±ý	Í¼ÕÂ	j	j
tjl	.	.	.	.	260	266	1	7	152.00	371.10	9	.	.	.	false	false	Message: 41ms	.	.	.	.	.	.	.	.	.	.	.	SYNCTIME	41	152.00	371.10	tjl.edf	RIGHT	5184	11175531	Full Trial Period	11170347	107	Trial: 107	11170347	21	ÒÂ¼Ü	ÇúÆæ±ý	Í¼ÕÂ	j	j
tjl	.	.	.	.	.	.	.	.	.	.	10	.	.	.	false	false	Message: 2058ms	12.45	40.82	305	2097	534.10	345.80	6	920.20	1793	165.60	367.20	INVISIBLE_BOUNDARY[1]	2058	.	.	tjl.edf	RIGHT	5184	11175531	Full Trial Period	11170347	107	Trial: 107	11170347	21	ÒÂ¼Ü	ÇúÆæ±ý	Í¼ÕÂ	j	j
tjl	.	.	.	.	.	.	.	.	.	.	11	.	.	.	false	false	Message: 2066ms	12.45	40.82	305	2097	534.10	345.80	6	920.20	1793	165.60	367.20	SYNCTIME	2066	.	.	tjl.edf	RIGHT	5184	11175531	Full Trial Period	11170347	107	Trial: 107	11170347	21	ÒÂ¼Ü	ÇúÆæ±ý	Í¼ÕÂ	j	j
tjl	.	.	.	.	.	.	.	.	.	.	12	.	.	.	false	false	Message: 4146ms	12.19	46.53	262	4195	873.50	434.90	10	579.90	3934	516.00	368.60	INVISIBLE_BOUNDARY[2]	4146	.	.	tjl.edf	RIGHT	5184	11175531	Full Trial Period	11170347	107	Trial: 107	11170347	21	ÒÂ¼Ü	ÇúÆæ±ý	Í¼ÕÂ	j	j
tjl	.	.	.	.	.	.	.	.	.	.	13	.	.	.	false	false	Message: 4157ms	12.19	46.53	262	4195	873.50	434.90	10	579.90	3934	516.00	368.60	SYNCTIME	4157	.	.	tjl.edf	RIGHT	5184	11175531	Full Trial Period	11170347	107	Trial: 107	11170347	21	ÒÂ¼Ü	ÇúÆæ±ý	Í¼ÕÂ	j	j
tjl	.	.	.	.	119	5182	14	5064	842.10	358.70	14	.	.	.	false	false	Message: 5165ms	.	.	.	.	.	.	.	.	.	.	.	KEYBOARD	5165	842.10	358.70	tjl.edf	RIGHT	5184	11175531	Full Trial Period	11170347	107	Trial: 107	11170347	21	ÒÂ¼Ü	ÇúÆæ±ý	Í¼ÕÂ	j	j
tjl	.	.	.	.	.	.	.	.	.	.	15	.	.	.	false	false	Message: 5224ms	.	.	.	.	.	.	.	.	.	.	.	TRIAL_RESULT 0	5224	.	.	tjl.edf	RIGHT	5184	11175531	Full Trial Period	11170347	107	Trial: 107	11170347	21	ÒÂ¼Ü	ÇúÆæ±ý	Í¼ÕÂ	j	j
tjl	.	.	.	.	.	.	.	.	.	.	1	.	.	.	false	false	Message: -15ms	.	.	.	.	.	.	.	.	.	.	.	TRIALID 107	-15	.	.	tjl.edf	RIGHT	4014	11180508	Full Trial Period	11176494	108	Trial: 108	11176494	127	×©¿é	ôÕ×Ó	´½¸à	f	f
tjl	.	.	.	.	.	.	.	.	.	.	2	.	.	.	false	false	Message: -1ms	.	.	.	.	.	.	.	.	.	.	.	RECCFG CR 1000 2 0 R	-1	.	.	tjl.edf	RIGHT	4014	11180508	Full Trial Period	11176494	108	Trial: 108	11176494	127	×©¿é	ôÕ×Ó	´½¸à	f	f
tjl	.	.	.	.	.	.	.	.	.	.	3	.	.	.	false	false	Message: -1ms	.	.	.	.	.	.	.	.	.	.	.	ELCLCFG TOWER	-1	.	.	tjl.edf	RIGHT	4014	11180508	Full Trial Period	11176494	108	Trial: 108	11176494	127	×©¿é	ôÕ×Ó	´½¸à	f	f
tjl	.	.	.	.	.	.	.	.	.	.	4	.	.	.	false	false	Message: -1ms	.	.	.	.	.	.	.	.	.	.	.	GAZE_COORDS 0.00 0.00 1023.00 767.00	-1	.	.	tjl.edf	RIGHT	4014	11180508	Full Trial Period	11176494	108	Trial: 108	11176494	127	×©¿é	ôÕ×Ó	´½¸à	f	f
tjl	.	.	.	.	.	.	.	.	.	.	5	.	.	.	false	false	Message: -1ms	.	.	.	.	.	.	.	.	.	.	.	THRESHOLDS R 101 219	-1	.	.	tjl.edf	RIGHT	4014	11180508	Full Trial Period	11176494	108	Trial: 108	11176494	127	×©¿é	ôÕ×Ó	´½¸à	f	f
tjl	.	.	.	.	.	.	.	.	.	.	6	.	.	.	false	false	Message: -1ms	.	.	.	.	.	.	.	.	.	.	.	ELCL_PROC CENTROID (3)	-1	.	.	tjl.edf	RIGHT	4014	11180508	Full Trial Period	11176494	108	Trial: 108	11176494	127	×©¿é	ôÕ×Ó	´½¸à	f	f
tjl	.	.	.	.	.	.	.	.	.	.	7	.	.	.	false	false	Message: -1ms	.	.	.	.	.	.	.	.	.	.	.	ELCL_PCR_PARAM 5 3.0	-1	.	.	tjl.edf	RIGHT	4014	11180508	Full Trial Period	11176494	108	Trial: 108	11176494	127	×©¿é	ôÕ×Ó	´½¸à	f	f
tjl	.	.	.	.	.	.	.	.	.	.	8	.	.	.	false	true	Message: 0ms	.	.	.	.	.	.	.	.	.	.	.	!MODE RECORD CR 1000 2 0 R	0	.	.	tjl.edf	RIGHT	4014	11180508	Full Trial Period	11176494	108	Trial: 108	11176494	127	×©¿é	ôÕ×Ó	´½¸à	f	f
tjl	.	.	.	.	330	336	1	7	145.00	366.00	9	.	.	.	false	false	Message: 43ms	.	.	.	.	.	.	.	.	.	.	.	SYNCTIME	43	145.00	366.00	tjl.edf	RIGHT	4014	11180508	Full Trial Period	11176494	108	Trial: 108	11176494	127	×©¿é	ôÕ×Ó	´½¸à	f	f
tjl	.	.	.	.	.	.	.	.	.	.	10	.	.	.	false	false	Message: 1482ms	0.94	3.87	243	1713	515.00	388.90	5	717.80	1471	522.20	362.90	INVISIBLE_BOUNDARY[1]	1482	.	.	tjl.edf	RIGHT	4014	11180508	Full Trial Period	11176494	108	Trial: 108	11176494	127	×©¿é	ôÕ×Ó	´½¸à	f	f
tjl	.	.	.	.	.	.	.	.	.	.	11	.	.	.	false	false	Message: 1492ms	0.94	3.87	243	1713	515.00	388.90	5	717.80	1471	522.20	362.90	SYNCTIME	1492	.	.	tjl.edf	RIGHT	4014	11180508	Full Trial Period	11176494	108	Trial: 108	11176494	127	×©¿é	ôÕ×Ó	´½¸à	f	f
tjl	.	.	.	.	.	.	.	.	.	.	12	.	.	.	false	false	Message: 2780ms	4.90	24.75	198	2967	930.80	438.90	10	699.50	2770	1066.70	367.60	INVISIBLE_BOUNDARY[2]	2780	.	.	tjl.edf	RIGHT	4014	11180508	Full Trial Period	11176494	108	Trial: 108	11176494	127	×©¿é	ôÕ×Ó	´½¸à	f	f
tjl	.	.	.	.	.	.	.	.	.	.	13	.	.	.	false	false	Message: 2784ms	4.90	24.75	198	2967	930.80	438.90	10	699.50	2770	1066.70	367.60	SYNCTIME	2784	.	.	tjl.edf	RIGHT	4014	11180508	Full Trial Period	11176494	108	Trial: 108	11176494	127	×©¿é	ôÕ×Ó	´½¸à	f	f
tjl	.	.	.	.	.	.	.	.	.	.	14	.	.	.	false	false	Message: 3996ms	7.74	209.31	37	4012	816.20	345.40	14	291.20	3976	590.40	316.90	KEYBOARD	3996	.	.	tjl.edf	RIGHT	4014	11180508	Full Trial Period	11176494	108	Trial: 108	11176494	127	×©¿é	ôÕ×Ó	´½¸à	f	f
tjl	.	.	.	.	.	.	.	.	.	.	15	.	.	.	false	false	Message: 4052ms	.	.	.	.	.	.	.	.	.	.	.	TRIAL_RESULT 0	4052	.	.	tjl.edf	RIGHT	4014	11180508	Full Trial Period	11176494	108	Trial: 108	11176494	127	×©¿é	ôÕ×Ó	´½¸à	f	f
tjl	.	.	.	.	.	.	.	.	.	.	1	.	.	.	false	false	Message: -24ms	.	.	.	.	.	.	.	.	.	.	.	TRIALID 108	-24	.	.	tjl.edf	RIGHT	3434	11185469	Full Trial Period	11182035	109	Trial: 109	11182035	98	²£Á§Öé	Å¦¿Û	Í¼ÕÂ	j	j
tjl	.	.	.	.	.	.	.	.	.	.	2	.	.	.	false	false	Message: -1ms	.	.	.	.	.	.	.	.	.	.	.	RECCFG CR 1000 2 0 R	-1	.	.	tjl.edf	RIGHT	3434	11185469	Full Trial Period	11182035	109	Trial: 109	11182035	98	²£Á§Öé	Å¦¿Û	Í¼ÕÂ	j	j
tjl	.	.	.	.	.	.	.	.	.	.	3	.	.	.	false	false	Message: -1ms	.	.	.	.	.	.	.	.	.	.	.	ELCLCFG TOWER	-1	.	.	tjl.edf	RIGHT	3434	11185469	Full Trial Period	11182035	109	Trial: 109	11182035	98	²£Á§Öé	Å¦¿Û	Í¼ÕÂ	j	j
tjl	.	.	.	.	.	.	.	.	.	.	4	.	.	.	false	false	Message: -1ms	.	.	.	.	.	.	.	.	.	.	.	GAZE_COORDS 0.00 0.00 1023.00 767.00	-1	.	.	tjl.edf	RIGHT	3434	11185469	Full Trial Period	11182035	109	Trial: 109	11182035	98	²£Á§Öé	Å¦¿Û	Í¼ÕÂ	j	j
tjl	.	.	.	.	.	.	.	.	.	.	5	.	.	.	false	false	Message: -1ms	.	.	.	.	.	.	.	.	.	.	.	THRESHOLDS R 101 219	-1	.	.	tjl.edf	RIGHT	3434	11185469	Full Trial Period	11182035	109	Trial: 109	11182035	98	²£Á§Öé	Å¦¿Û	Í¼ÕÂ	j	j
tjl	.	.	.	.	.	.	.	.	.	.	6	.	.	.	false	false	Message: -1ms	.	.	.	.	.	.	.	.	.	.	.	ELCL_PROC CENTROID (3)	-1	.	.	tjl.edf	RIGHT	3434	11185469	Full Trial Period	11182035	109	Trial: 109	11182035	98	²£Á§Öé	Å¦¿Û	Í¼ÕÂ	j	j
tjl	.	.	.	.	.	.	.	.	.	.	7	.	.	.	false	false	Message: -1ms	.	.	.	.	.	.	.	.	.	.	.	ELCL_PCR_PARAM 5 3.0	-1	.	.	tjl.edf	RIGHT	3434	11185469	Full Trial Period	11182035	109	Trial: 109	11182035	98	²£Á§Öé	Å¦¿Û	Í¼ÕÂ	j	j
tjl	.	.	.	.	.	.	.	.	.	.	8	.	.	.	false	true	Message: 0ms	.	.	.	.	.	.	.	.	.	.	.	!MODE RECORD CR 1000 2 0 R	0	.	.	tjl.edf	RIGHT	3434	11185469	Full Trial Period	11182035	109	Trial: 109	11182035	98	²£Á§Öé	Å¦¿Û	Í¼ÕÂ	j	j
tjl	.	.	.	.	228	234	1	7	144.20	377.10	9	.	.	.	false	false	Message: 43ms	.	.	.	.	.	.	.	.	.	.	.	SYNCTIME	43	144.20	377.10	tjl.edf	RIGHT	3434	11185469	Full Trial Period	11182035	109	Trial: 109	11182035	98	²£Á§Öé	Å¦¿Û	Í¼ÕÂ	j	j
tjl	.	.	.	.	.	.	.	.	.	.	10	.	.	.	false	false	Message: 1557ms	12.79	59.22	216	1593	579.60	386.50	6	659.80	1378	203.00	354.50	INVISIBLE_BOUNDARY[1]	1557	.	.	tjl.edf	RIGHT	3434	11185469	Full Trial Period	11182035	109	Trial: 109	11182035	98	²£Á§Öé	Å¦¿Û	Í¼ÕÂ	j	j
tjl	.	.	.	.	.	.	.	.	.	.	11	.	.	.	false	false	Message: 1568ms	12.79	59.22	216	1593	579.60	386.50	6	659.80	1378	203.00	354.50	SYNCTIME	1568	.	.	tjl.edf	RIGHT	3434	11185469	Full Trial Period	11182035	109	Trial: 109	11182035	98	²£Á§Öé	Å¦¿Û	Í¼ÕÂ	j	j
tjl	.	.	.	.	.	.	.	.	.	.	12	.	.	.	false	false	Message: 2559ms	1.11	3.80	292	2840	907.00	395.00	10	521.40	2549	884.80	370.30	INVISIBLE_BOUNDARY[2]	2559	.	.	tjl.edf	RIGHT	3434	11185469	Full Trial Period	11182035	109	Trial: 109	11182035	98	²£Á§Öé	Å¦¿Û	Í¼ÕÂ	j	j
tjl	.	.	.	.	.	.	.	.	.	.	13	.	.	.	false	false	Message: 2568ms	1.11	3.80	292	2840	907.00	395.00	10	521.40	2549	884.80	370.30	SYNCTIME	2568	.	.	tjl.edf	RIGHT	3434	11185469	Full Trial Period	11182035	109	Trial: 109	11182035	98	²£Á§Öé	Å¦¿Û	Í¼ÕÂ	j	j
tjl	.	.	.	.	257	3432	12	3176	906.50	368.10	14	[1]	2	RECTANGLE_INTERESTAREA	false	false	Message: 3415ms	.	.	.	.	.	.	.	.	.	.	.	KEYBOARD	3415	906.50	368.10	tjl.edf	RIGHT	3434	11185469	Full Trial Period	11182035	109	Trial: 109	11182035	98	²£Á§Öé	Å¦¿Û	Í¼ÕÂ	j	j
tjl	.	.	.	.	.	.	.	.	.	.	15	.	.	.	false	false	Message: 3480ms	.	.	.	.	.	.	.	.	.	.	.	TRIAL_RESULT 0	3480	.	.	tjl.edf	RIGHT	3434	11185469	Full Trial Period	11182035	109	Trial: 109	11182035	98	²£Á§Öé	Å¦¿Û	Í¼ÕÂ	j	j
tjl	.	.	.	.	.	.	.	.	.	.	1	.	.	.	false	false	Message: -15ms	.	.	.	.	.	.	.	.	.	.	.	TRIALID 109	-15	.	.	tjl.edf	RIGHT	4978	11191454	Full Trial Period	11186476	110	Trial: 110	11186476	81	°ôÇò¹÷	¸ÊÕá	Æì¸Ë	f	j
tjl	.	.	.	.	.	.	.	.	.	.	2	.	.	.	false	false	Message: -1ms	.	.	.	.	.	.	.	.	.	.	.	RECCFG CR 1000 2 0 R	-1	.	.	tjl.edf	RIGHT	4978	11191454	Full Trial Period	11186476	110	Trial: 110	11186476	81	°ôÇò¹÷	¸ÊÕá	Æì¸Ë	f	j
tjl	.	.	.	.	.	.	.	.	.	.	3	.	.	.	false	false	Message: -1ms	.	.	.	.	.	.	.	.	.	.	.	ELCLCFG TOWER	-1	.	.	tjl.edf	RIGHT	4978	11191454	Full Trial Period	11186476	110	Trial: 110	11186476	81	°ôÇò¹÷	¸ÊÕá	Æì¸Ë	f	j
tjl	.	.	.	.	.	.	.	.	.	.	4	.	.	.	false	false	Message: -1ms	.	.	.	.	.	.	.	.	.	.	.	GAZE_COORDS 0.00 0.00 1023.00 767.00	-1	.	.	tjl.edf	RIGHT	4978	11191454	Full Trial Period	11186476	110	Trial: 110	11186476	81	°ôÇò¹÷	¸ÊÕá	Æì¸Ë	f	j
tjl	.	.	.	.	.	.	.	.	.	.	5	.	.	.	false	false	Message: -1ms	.	.	.	.	.	.	.	.	.	.	.	THRESHOLDS R 101 219	-1	.	.	tjl.edf	RIGHT	4978	11191454	Full Trial Period	11186476	110	Trial: 110	11186476	81	°ôÇò¹÷	¸ÊÕá	Æì¸Ë	f	j
tjl	.	.	.	.	.	.	.	.	.	.	6	.	.	.	false	false	Message: -1ms	.	.	.	.	.	.	.	.	.	.	.	ELCL_PROC CENTROID (3)	-1	.	.	tjl.edf	RIGHT	4978	11191454	Full Trial Period	11186476	110	Trial: 110	11186476	81	°ôÇò¹÷	¸ÊÕá	Æì¸Ë	f	j
tjl	.	.	.	.	.	.	.	.	.	.	7	.	.	.	false	false	Message: -1ms	.	.	.	.	.	.	.	.	.	.	.	ELCL_PCR_PARAM 5 3.0	-1	.	.	tjl.edf	RIGHT	4978	11191454	Full Trial Period	11186476	110	Trial: 110	11186476	81	°ôÇò¹÷	¸ÊÕá	Æì¸Ë	f	j
tjl	.	.	.	.	.	.	.	.	.	.	8	.	.	.	false	true	Message: 0ms	.	.	.	.	.	.	.	.	.	.	.	!MODE RECORD CR 1000 2 0 R	0	.	.	tjl.edf	RIGHT	4978	11191454	Full Trial Period	11186476	110	Trial: 110	11186476	81	°ôÇò¹÷	¸ÊÕá	Æì¸Ë	f	j
tjl	.	.	.	.	345	351	1	7	143.20	364.20	9	.	.	.	false	false	Message: 43ms	.	.	.	.	.	.	.	.	.	.	.	SYNCTIME	43	143.20	364.20	tjl.edf	RIGHT	4978	11191454	Full Trial Period	11186476	110	Trial: 110	11186476	81	°ôÇò¹÷	¸ÊÕá	Æì¸Ë	f	j
tjl	.	.	.	.	.	.	.	.	.	.	10	.	.	.	false	false	Message: 1177ms	11.21	35.47	316	1446	521.80	350.40	4	1088.30	1131	190.90	365.40	INVISIBLE_BOUNDARY[1]	1177	.	.	tjl.edf	RIGHT	4978	11191454	Full Trial Period	11186476	110	Trial: 110	11186476	81	°ôÇò¹÷	¸ÊÕá	Æì¸Ë	f	j
tjl	.	.	.	.	.	.	.	.	.	.	11	.	.	.	false	false	Message: 1184ms	11.21	35.47	316	1446	521.80	350.40	4	1088.30	1131	190.90	365.40	SYNCTIME	1184	.	.	tjl.edf	RIGHT	4978	11191454	Full Trial Period	11186476	110	Trial: 110	11186476	81	°ôÇò¹÷	¸ÊÕá	Æì¸Ë	f	j
tjl	.	.	.	.	.	.	.	.	.	.	12	.	.	.	false	false	Message: 1405ms	11.21	35.47	316	1446	521.80	350.40	4	1088.30	1131	190.90	365.40	INVISIBLE_BOUNDARY[2]	1405	.	.	tjl.edf	RIGHT	4978	11191454	Full Trial Period	11186476	110	Trial: 110	11186476	81	°ôÇò¹÷	¸ÊÕá	Æì¸Ë	f	j
tjl	.	.	.	.	.	.	.	.	.	.	13	.	.	.	false	false	Message: 1409ms	11.21	35.47	316	1446	521.80	350.40	4	1088.30	1131	190.90	365.40	SYNCTIME	1409	.	.	tjl.edf	RIGHT	4978	11191454	Full Trial Period	11186476	110	Trial: 110	11186476	81	°ôÇò¹÷	¸ÊÕá	Æì¸Ë	f	j
tjl	.	.	.	.	149	4976	17	4828	436.20	341.90	14	.	.	.	false	false	Message: 4959ms	.	.	.	.	.	.	.	.	.	.	.	KEYBOARD	4959	436.20	341.90	tjl.edf	RIGHT	4978	11191454	Full Trial Period	11186476	110	Trial: 110	11186476	81	°ôÇò¹÷	¸ÊÕá	Æì¸Ë	f	j
tjl	.	.	.	.	.	.	.	.	.	.	15	.	.	.	false	false	Message: 5019ms	.	.	.	.	.	.	.	.	.	.	.	TRIAL_RESULT 0	5019	.	.	tjl.edf	RIGHT	4978	11191454	Full Trial Period	11186476	110	Trial: 110	11186476	81	°ôÇò¹÷	¸ÊÕá	Æì¸Ë	f	j
tjl	.	.	.	.	.	.	.	.	.	.	1	.	.	.	false	false	Message: -525ms	.	.	.	.	.	.	.	.	.	.	.	TRIALID 110	-525	.	.	tjl.edf	RIGHT	4554	11197438	Full Trial Period	11192884	111	Trial: 111	11192884	83	Îü¹Ü	»ð²ñ	ÑÀÇ©	j	j
tjl	.	.	.	.	.	.	.	.	.	.	2	.	.	.	false	false	Message: -1ms	.	.	.	.	.	.	.	.	.	.	.	RECCFG CR 1000 2 0 R	-1	.	.	tjl.edf	RIGHT	4554	11197438	Full Trial Period	11192884	111	Trial: 111	11192884	83	Îü¹Ü	»ð²ñ	ÑÀÇ©	j	j
tjl	.	.	.	.	.	.	.	.	.	.	3	.	.	.	false	false	Message: -1ms	.	.	.	.	.	.	.	.	.	.	.	ELCLCFG TOWER	-1	.	.	tjl.edf	RIGHT	4554	11197438	Full Trial Period	11192884	111	Trial: 111	11192884	83	Îü¹Ü	»ð²ñ	ÑÀÇ©	j	j
tjl	.	.	.	.	.	.	.	.	.	.	4	.	.	.	false	false	Message: -1ms	.	.	.	.	.	.	.	.	.	.	.	GAZE_COORDS 0.00 0.00 1023.00 767.00	-1	.	.	tjl.edf	RIGHT	4554	11197438	Full Trial Period	11192884	111	Trial: 111	11192884	83	Îü¹Ü	»ð²ñ	ÑÀÇ©	j	j
tjl	.	.	.	.	.	.	.	.	.	.	5	.	.	.	false	false	Message: -1ms	.	.	.	.	.	.	.	.	.	.	.	THRESHOLDS R 101 219	-1	.	.	tjl.edf	RIGHT	4554	11197438	Full Trial Period	11192884	111	Trial: 111	11192884	83	Îü¹Ü	»ð²ñ	ÑÀÇ©	j	j
tjl	.	.	.	.	.	.	.	.	.	.	6	.	.	.	false	false	Message: -1ms	.	.	.	.	.	.	.	.	.	.	.	ELCL_PROC CENTROID (3)	-1	.	.	tjl.edf	RIGHT	4554	11197438	Full Trial Period	11192884	111	Trial: 111	11192884	83	Îü¹Ü	»ð²ñ	ÑÀÇ©	j	j
tjl	.	.	.	.	.	.	.	.	.	.	7	.	.	.	false	false	Message: -1ms	.	.	.	.	.	.	.	.	.	.	.	ELCL_PCR_PARAM 5 3.0	-1	.	.	tjl.edf	RIGHT	4554	11197438	Full Trial Period	11192884	111	Trial: 111	11192884	83	Îü¹Ü	»ð²ñ	ÑÀÇ©	j	j
tjl	.	.	.	.	.	.	.	.	.	.	8	.	.	.	false	true	Message: 0ms	.	.	.	.	.	.	.	.	.	.	.	!MODE RECORD CR 1000 2 0 R	0	.	.	tjl.edf	RIGHT	4554	11197438	Full Trial Period	11192884	111	Trial: 111	11192884	83	Îü¹Ü	»ð²ñ	ÑÀÇ©	j	j
tjl	.	.	.	.	108	114	1	7	148.10	375.40	9	.	.	.	false	false	Message: 42ms	.	.	.	.	.	.	.	.	.	.	.	SYNCTIME	42	148.10	375.40	tjl.edf	RIGHT	4554	11197438	Full Trial Period	11192884	111	Trial: 111	11192884	83	Îü¹Ü	»ð²ñ	ÑÀÇ©	j	j
tjl	.	.	.	.	.	.	.	.	.	.	10	.	.	.	false	false	Message: 1192ms	3.68	13.25	278	1460	526.40	402.10	6	543.00	1183	423.40	372.00	INVISIBLE_BOUNDARY[1]	1192	.	.	tjl.edf	RIGHT	4554	11197438	Full Trial Period	11192884	111	Trial: 111	11192884	83	Îü¹Ü	»ð²ñ	ÑÀÇ©	j	j
tjl	.	.	.	.	.	.	.	.	.	.	11	.	.	.	false	false	Message: 1200ms	3.68	13.25	278	1460	526.40	402.10	6	543.00	1183	423.40	372.00	SYNCTIME	1200	.	.	tjl.edf	RIGHT	4554	11197438	Full Trial Period	11192884	111	Trial: 111	11192884	83	Îü¹Ü	»ð²ñ	ÑÀÇ©	j	j
tjl	.	.	.	.	.	.	.	.	.	.	12	.	.	.	false	false	Message: 2118ms	11.80	37.47	315	2166	891.30	414.30	8	400.90	1852	542.00	369.20	INVISIBLE_BOUNDARY[2]	2118	.	.	tjl.edf	RIGHT	4554	11197438	Full Trial Period	11192884	111	Trial: 111	11192884	83	Îü¹Ü	»ð²ñ	ÑÀÇ©	j	j
tjl	.	.	.	.	.	.	.	.	.	.	13	.	.	.	false	false	Message: 2125ms	11.80	37.47	315	2166	891.30	414.30	8	400.90	1852	542.00	369.20	SYNCTIME	2125	.	.	tjl.edf	RIGHT	4554	11197438	Full Trial Period	11192884	111	Trial: 111	11192884	83	Îü¹Ü	»ð²ñ	ÑÀÇ©	j	j
tjl	.	.	.	.	.	.	.	.	.	.	14	.	.	.	false	false	Message: 4535ms	24.47	265.96	92	4552	874.00	353.00	18	402.70	4461	276.70	-45.60	KEYBOARD	4535	.	.	tjl.edf	RIGHT	4554	11197438	Full Trial Period	11192884	111	Trial: 111	11192884	83	Îü¹Ü	»ð²ñ	ÑÀÇ©	j	j
tjl	.	.	.	.	.	.	.	.	.	.	15	.	.	.	false	false	Message: 4594ms	.	.	.	.	.	.	.	.	.	.	.	TRIAL_RESULT 0	4594	.	.	tjl.edf	RIGHT	4554	11197438	Full Trial Period	11192884	111	Trial: 111	11192884	83	Îü¹Ü	»ð²ñ	ÑÀÇ©	j	j
tjl	.	.	.	.	.	.	.	.	.	.	1	.	.	.	false	false	Message: -22ms	.	.	.	.	.	.	.	.	.	.	.	TRIALID 111	-22	.	.	tjl.edf	RIGHT	3004	11201960	Full Trial Period	11198956	112	Trial: 112	11198956	89	ÏÚ±ý	ÏóÆå	Í¼ÕÂ	j	j
tjl	.	.	.	.	.	.	.	.	.	.	2	.	.	.	false	false	Message: -1ms	.	.	.	.	.	.	.	.	.	.	.	RECCFG CR 1000 2 0 R	-1	.	.	tjl.edf	RIGHT	3004	11201960	Full Trial Period	11198956	112	Trial: 112	11198956	89	ÏÚ±ý	ÏóÆå	Í¼ÕÂ	j	j
tjl	.	.	.	.	.	.	.	.	.	.	3	.	.	.	false	false	Message: -1ms	.	.	.	.	.	.	.	.	.	.	.	ELCLCFG TOWER	-1	.	.	tjl.edf	RIGHT	3004	11201960	Full Trial Period	11198956	112	Trial: 112	11198956	89	ÏÚ±ý	ÏóÆå	Í¼ÕÂ	j	j
tjl	.	.	.	.	.	.	.	.	.	.	4	.	.	.	false	false	Message: -1ms	.	.	.	.	.	.	.	.	.	.	.	GAZE_COORDS 0.00 0.00 1023.00 767.00	-1	.	.	tjl.edf	RIGHT	3004	11201960	Full Trial Period	11198956	112	Trial: 112	11198956	89	ÏÚ±ý	ÏóÆå	Í¼ÕÂ	j	j
tjl	.	.	.	.	.	.	.	.	.	.	5	.	.	.	false	false	Message: -1ms	.	.	.	.	.	.	.	.	.	.	.	THRESHOLDS R 101 219	-1	.	.	tjl.edf	RIGHT	3004	11201960	Full Trial Period	11198956	112	Trial: 112	11198956	89	ÏÚ±ý	ÏóÆå	Í¼ÕÂ	j	j
tjl	.	.	.	.	.	.	.	.	.	.	6	.	.	.	false	false	Message: -1ms	.	.	.	.	.	.	.	.	.	.	.	ELCL_PROC CENTROID (3)	-1	.	.	tjl.edf	RIGHT	3004	11201960	Full Trial Period	11198956	112	Trial: 112	11198956	89	ÏÚ±ý	ÏóÆå	Í¼ÕÂ	j	j
tjl	.	.	.	.	.	.	.	.	.	.	7	.	.	.	false	false	Message: -1ms	.	.	.	.	.	.	.	.	.	.	.	ELCL_PCR_PARAM 5 3.0	-1	.	.	tjl.edf	RIGHT	3004	11201960	Full Trial Period	11198956	112	Trial: 112	11198956	89	ÏÚ±ý	ÏóÆå	Í¼ÕÂ	j	j
tjl	.	.	.	.	.	.	.	.	.	.	8	.	.	.	false	true	Message: 0ms	.	.	.	.	.	.	.	.	.	.	.	!MODE RECORD CR 1000 2 0 R	0	.	.	tjl.edf	RIGHT	3004	11201960	Full Trial Period	11198956	112	Trial: 112	11198956	89	ÏÚ±ý	ÏóÆå	Í¼ÕÂ	j	j
tjl	114	114	1	1	.	.	.	.	.	.	9	.	.	.	false	false	Message: 44ms	.	.	186	186	136.20	385.40	1	446.60	1	.	.	SYNCTIME	44	.	.	tjl.edf	RIGHT	3004	11201960	Full Trial Period	11198956	112	Trial: 112	11198956	89	ÏÚ±ý	ÏóÆå	Í¼ÕÂ	j	j
tjl	.	.	.	.	.	.	.	.	.	.	10	.	.	.	false	false	Message: 1246ms	9.65	41.76	231	1299	463.10	375.50	3	648.60	1069	177.60	358.80	INVISIBLE_BOUNDARY[1]	1246	.	.	tjl.edf	RIGHT	3004	11201960	Full Trial Period	11198956	112	Trial: 112	11198956	89	ÏÚ±ý	ÏóÆå	Í¼ÕÂ	j	j
tjl	.	.	.	.	.	.	.	.	.	.	11	.	.	.	false	false	Message: 1252ms	9.65	41.76	231	1299	463.10	375.50	3	648.60	1069	177.60	358.80	SYNCTIME	1252	.	.	tjl.edf	RIGHT	3004	11201960	Full Trial Period	11198956	112	Trial: 112	11198956	89	ÏÚ±ý	ÏóÆå	Í¼ÕÂ	j	j
tjl	.	.	.	.	.	.	.	.	.	.	12	.	.	.	false	false	Message: 2002ms	11.92	36.02	331	2291	884.10	428.50	6	349.00	1961	533.80	367.00	INVISIBLE_BOUNDARY[2]	2002	.	.	tjl.edf	RIGHT	3004	11201960	Full Trial Period	11198956	112	Trial: 112	11198956	89	ÏÚ±ý	ÏóÆå	Í¼ÕÂ	j	j
tjl	.	.	.	.	.	.	.	.	.	.	13	.	.	.	false	false	Message: 2011ms	11.92	36.02	331	2291	884.10	428.50	6	349.00	1961	533.80	367.00	SYNCTIME	2011	.	.	tjl.edf	RIGHT	3004	11201960	Full Trial Period	11198956	112	Trial: 112	11198956	89	ÏÚ±ý	ÏóÆå	Í¼ÕÂ	j	j
tjl	.	.	.	.	346	3002	7	2657	899.80	367.40	14	[1]	2	RECTANGLE_INTERESTAREA	false	false	Message: 2985ms	.	.	.	.	.	.	.	.	.	.	.	KEYBOARD	2985	899.80	367.40	tjl.edf	RIGHT	3004	11201960	Full Trial Period	11198956	112	Trial: 112	11198956	89	ÏÚ±ý	ÏóÆå	Í¼ÕÂ	j	j
tjl	.	.	.	.	.	.	.	.	.	.	15	.	.	.	false	false	Message: 3051ms	.	.	.	.	.	.	.	.	.	.	.	TRIAL_RESULT 0	3051	.	.	tjl.edf	RIGHT	3004	11201960	Full Trial Period	11198956	112	Trial: 112	11198956	89	ÏÚ±ý	ÏóÆå	Í¼ÕÂ	j	j
tjl	.	.	.	.	.	.	.	.	.	.	1	.	.	.	false	false	Message: -18ms	.	.	.	.	.	.	.	.	.	.	.	TRIALID 112	-18	.	.	tjl.edf	RIGHT	3395	11206888	Full Trial Period	11203493	113	Trial: 113	11203493	14	¸Ö±Ê	¼å±ý	Ì«Ñô	j	j
tjl	.	.	.	.	.	.	.	.	.	.	2	.	.	.	false	false	Message: -1ms	.	.	.	.	.	.	.	.	.	.	.	RECCFG CR 1000 2 0 R	-1	.	.	tjl.edf	RIGHT	3395	11206888	Full Trial Period	11203493	113	Trial: 113	11203493	14	¸Ö±Ê	¼å±ý	Ì«Ñô	j	j
tjl	.	.	.	.	.	.	.	.	.	.	3	.	.	.	false	false	Message: -1ms	.	.	.	.	.	.	.	.	.	.	.	ELCLCFG TOWER	-1	.	.	tjl.edf	RIGHT	3395	11206888	Full Trial Period	11203493	113	Trial: 113	11203493	14	¸Ö±Ê	¼å±ý	Ì«Ñô	j	j
tjl	.	.	.	.	.	.	.	.	.	.	4	.	.	.	false	false	Message: -1ms	.	.	.	.	.	.	.	.	.	.	.	GAZE_COORDS 0.00 0.00 1023.00 767.00	-1	.	.	tjl.edf	RIGHT	3395	11206888	Full Trial Period	11203493	113	Trial: 113	11203493	14	¸Ö±Ê	¼å±ý	Ì«Ñô	j	j
tjl	.	.	.	.	.	.	.	.	.	.	5	.	.	.	false	false	Message: -1ms	.	.	.	.	.	.	.	.	.	.	.	THRESHOLDS R 101 219	-1	.	.	tjl.edf	RIGHT	3395	11206888	Full Trial Period	11203493	113	Trial: 113	11203493	14	¸Ö±Ê	¼å±ý	Ì«Ñô	j	j
tjl	.	.	.	.	.	.	.	.	.	.	6	.	.	.	false	false	Message: -1ms	.	.	.	.	.	.	.	.	.	.	.	ELCL_PROC CENTROID (3)	-1	.	.	tjl.edf	RIGHT	3395	11206888	Full Trial Period	11203493	113	Trial: 113	11203493	14	¸Ö±Ê	¼å±ý	Ì«Ñô	j	j
tjl	.	.	.	.	.	.	.	.	.	.	7	.	.	.	false	false	Message: -1ms	.	.	.	.	.	.	.	.	.	.	.	ELCL_PCR_PARAM 5 3.0	-1	.	.	tjl.edf	RIGHT	3395	11206888	Full Trial Period	11203493	113	Trial: 113	11203493	14	¸Ö±Ê	¼å±ý	Ì«Ñô	j	j
tjl	.	.	.	.	.	.	.	.	.	.	8	.	.	.	false	true	Message: 0ms	.	.	.	.	.	.	.	.	.	.	.	!MODE RECORD CR 1000 2 0 R	0	.	.	tjl.edf	RIGHT	3395	11206888	Full Trial Period	11203493	113	Trial: 113	11203493	14	¸Ö±Ê	¼å±ý	Ì«Ñô	j	j
tjl	.	.	.	.	262	268	1	7	149.50	373.40	9	.	.	.	false	false	Message: 47ms	.	.	.	.	.	.	.	.	.	.	.	SYNCTIME	47	149.50	373.40	tjl.edf	RIGHT	3395	11206888	Full Trial Period	11203493	113	Trial: 113	11203493	14	¸Ö±Ê	¼å±ý	Ì«Ñô	j	j
tjl	.	.	.	.	.	.	.	.	.	.	10	.	.	.	false	false	Message: 1139ms	1.21	4.02	300	1385	520.20	335.70	4	1132.00	1086	485.50	338.60	INVISIBLE_BOUNDARY[1]	1139	.	.	tjl.edf	RIGHT	3395	11206888	Full Trial Period	11203493	113	Trial: 113	11203493	14	¸Ö±Ê	¼å±ý	Ì«Ñô	j	j
tjl	.	.	.	.	.	.	.	.	.	.	11	.	.	.	false	false	Message: 1148ms	1.21	4.02	300	1385	520.20	335.70	4	1132.00	1086	485.50	338.60	SYNCTIME	1148	.	.	tjl.edf	RIGHT	3395	11206888	Full Trial Period	11203493	113	Trial: 113	11203493	14	¸Ö±Ê	¼å±ý	Ì«Ñô	j	j
tjl	.	.	.	.	.	.	.	.	.	.	12	.	.	.	false	false	Message: 2533ms	13.05	38.71	337	2560	885.90	338.30	8	763.30	2224	498.70	352.70	INVISIBLE_BOUNDARY[2]	2533	.	.	tjl.edf	RIGHT	3395	11206888	Full Trial Period	11203493	113	Trial: 113	11203493	14	¸Ö±Ê	¼å±ý	Ì«Ñô	j	j
tjl	.	.	.	.	.	.	.	.	.	.	13	.	.	.	false	false	Message: 2539ms	13.05	38.71	337	2560	885.90	338.30	8	763.30	2224	498.70	352.70	SYNCTIME	2539	.	.	tjl.edf	RIGHT	3395	11206888	Full Trial Period	11203493	113	Trial: 113	11203493	14	¸Ö±Ê	¼å±ý	Ì«Ñô	j	j
tjl	.	.	.	.	723	3393	10	2671	893.60	362.70	14	.	.	.	false	false	Message: 3376ms	.	.	.	.	.	.	.	.	.	.	.	KEYBOARD	3376	893.60	362.70	tjl.edf	RIGHT	3395	11206888	Full Trial Period	11203493	113	Trial: 113	11203493	14	¸Ö±Ê	¼å±ý	Ì«Ñô	j	j
tjl	.	.	.	.	.	.	.	.	.	.	15	.	.	.	false	false	Message: 3441ms	.	.	.	.	.	.	.	.	.	.	.	TRIAL_RESULT 0	3441	.	.	tjl.edf	RIGHT	3395	11206888	Full Trial Period	11203493	113	Trial: 113	11203493	14	¸Ö±Ê	¼å±ý	Ì«Ñô	j	j
tjl	.	.	.	.	.	.	.	.	.	.	1	.	.	.	false	false	Message: -17ms	.	.	.	.	.	.	.	.	.	.	.	TRIALID 113	-17	.	.	tjl.edf	RIGHT	3978	11212702	Full Trial Period	11208724	114	Trial: 114	11208724	93	ÅûÈø	ºôÀ²È¦	Ìú»·	j	j
tjl	.	.	.	.	.	.	.	.	.	.	2	.	.	.	false	false	Message: -1ms	.	.	.	.	.	.	.	.	.	.	.	RECCFG CR 1000 2 0 R	-1	.	.	tjl.edf	RIGHT	3978	11212702	Full Trial Period	11208724	114	Trial: 114	11208724	93	ÅûÈø	ºôÀ²È¦	Ìú»·	j	j
tjl	.	.	.	.	.	.	.	.	.	.	3	.	.	.	false	false	Message: -1ms	.	.	.	.	.	.	.	.	.	.	.	ELCLCFG TOWER	-1	.	.	tjl.edf	RIGHT	3978	11212702	Full Trial Period	11208724	114	Trial: 114	11208724	93	ÅûÈø	ºôÀ²È¦	Ìú»·	j	j
tjl	.	.	.	.	.	.	.	.	.	.	4	.	.	.	false	false	Message: -1ms	.	.	.	.	.	.	.	.	.	.	.	GAZE_COORDS 0.00 0.00 1023.00 767.00	-1	.	.	tjl.edf	RIGHT	3978	11212702	Full Trial Period	11208724	114	Trial: 114	11208724	93	ÅûÈø	ºôÀ²È¦	Ìú»·	j	j
tjl	.	.	.	.	.	.	.	.	.	.	5	.	.	.	false	false	Message: -1ms	.	.	.	.	.	.	.	.	.	.	.	THRESHOLDS R 101 219	-1	.	.	tjl.edf	RIGHT	3978	11212702	Full Trial Period	11208724	114	Trial: 114	11208724	93	ÅûÈø	ºôÀ²È¦	Ìú»·	j	j
tjl	.	.	.	.	.	.	.	.	.	.	6	.	.	.	false	false	Message: -1ms	.	.	.	.	.	.	.	.	.	.	.	ELCL_PROC CENTROID (3)	-1	.	.	tjl.edf	RIGHT	3978	11212702	Full Trial Period	11208724	114	Trial: 114	11208724	93	ÅûÈø	ºôÀ²È¦	Ìú»·	j	j
tjl	.	.	.	.	.	.	.	.	.	.	7	.	.	.	false	false	Message: -1ms	.	.	.	.	.	.	.	.	.	.	.	ELCL_PCR_PARAM 5 3.0	-1	.	.	tjl.edf	RIGHT	3978	11212702	Full Trial Period	11208724	114	Trial: 114	11208724	93	ÅûÈø	ºôÀ²È¦	Ìú»·	j	j
tjl	.	.	.	.	.	.	.	.	.	.	8	.	.	.	false	true	Message: 0ms	.	.	.	.	.	.	.	.	.	.	.	!MODE RECORD CR 1000 2 0 R	0	.	.	tjl.edf	RIGHT	3978	11212702	Full Trial Period	11208724	114	Trial: 114	11208724	93	ÅûÈø	ºôÀ²È¦	Ìú»·	j	j
tjl	.	.	.	.	299	305	1	7	143.40	382.40	9	.	.	.	false	false	Message: 41ms	.	.	.	.	.	.	.	.	.	.	.	SYNCTIME	41	143.40	382.40	tjl.edf	RIGHT	3978	11212702	Full Trial Period	11208724	114	Trial: 114	11208724	93	ÅûÈø	ºôÀ²È¦	Ìú»·	j	j
tjl	.	.	.	.	.	.	.	.	.	.	10	.	.	.	false	false	Message: 1138ms	11.75	29.74	395	1455	534.10	415.70	3	327.80	1061	185.30	445.30	INVISIBLE_BOUNDARY[1]	1138	.	.	tjl.edf	RIGHT	3978	11212702	Full Trial Period	11208724	114	Trial: 114	11208724	93	ÅûÈø	ºôÀ²È¦	Ìú»·	j	j
tjl	.	.	.	.	.	.	.	.	.	.	11	.	.	.	false	false	Message: 1149ms	11.75	29.74	395	1455	534.10	415.70	3	327.80	1061	185.30	445.30	SYNCTIME	1149	.	.	tjl.edf	RIGHT	3978	11212702	Full Trial Period	11208724	114	Trial: 114	11208724	93	ÅûÈø	ºôÀ²È¦	Ìú»·	j	j
tjl	.	.	.	.	.	.	.	.	.	.	12	.	.	.	false	false	Message: 3086ms	11.98	36.99	324	3122	918.10	475.40	9	343.40	2799	565.80	394.20	INVISIBLE_BOUNDARY[2]	3086	.	.	tjl.edf	RIGHT	3978	11212702	Full Trial Period	11208724	114	Trial: 114	11208724	93	ÅûÈø	ºôÀ²È¦	Ìú»·	j	j
tjl	.	.	.	.	.	.	.	.	.	.	13	.	.	.	false	false	Message: 3090ms	11.98	36.99	324	3122	918.10	475.40	9	343.40	2799	565.80	394.20	SYNCTIME	3090	.	.	tjl.edf	RIGHT	3978	11212702	Full Trial Period	11208724	114	Trial: 114	11208724	93	ÅûÈø	ºôÀ²È¦	Ìú»·	j	j
tjl	.	.	.	.	286	3976	11	3691	828.00	372.80	14	.	.	.	false	false	Message: 3960ms	.	.	.	.	.	.	.	.	.	.	.	KEYBOARD	3960	828.00	372.80	tjl.edf	RIGHT	3978	11212702	Full Trial Period	11208724	114	Trial: 114	11208724	93	ÅûÈø	ºôÀ²È¦	Ìú»·	j	j
tjl	.	.	.	.	.	.	.	.	.	.	15	.	.	.	false	false	Message: 4018ms	.	.	.	.	.	.	.	.	.	.	.	TRIAL_RESULT 0	4018	.	.	tjl.edf	RIGHT	3978	11212702	Full Trial Period	11208724	114	Trial: 114	11208724	93	ÅûÈø	ºôÀ²È¦	Ìú»·	j	j
tjl	.	.	.	.	.	.	.	.	.	.	1	.	.	.	false	false	Message: -16ms	.	.	.	.	.	.	.	.	.	.	.	TRIALID 114	-16	.	.	tjl.edf	RIGHT	4338	11218360	Full Trial Period	11214022	115	Trial: 115	11214022	75	¾íÖ½	ÓñÃ×	Êó±ê	f	f
tjl	.	.	.	.	.	.	.	.	.	.	2	.	.	.	false	false	Message: -1ms	.	.	.	.	.	.	.	.	.	.	.	RECCFG CR 1000 2 0 R	-1	.	.	tjl.edf	RIGHT	4338	11218360	Full Trial Period	11214022	115	Trial: 115	11214022	75	¾íÖ½	ÓñÃ×	Êó±ê	f	f
tjl	.	.	.	.	.	.	.	.	.	.	3	.	.	.	false	false	Message: -1ms	.	.	.	.	.	.	.	.	.	.	.	ELCLCFG TOWER	-1	.	.	tjl.edf	RIGHT	4338	11218360	Full Trial Period	11214022	115	Trial: 115	11214022	75	¾íÖ½	ÓñÃ×	Êó±ê	f	f
tjl	.	.	.	.	.	.	.	.	.	.	4	.	.	.	false	false	Message: -1ms	.	.	.	.	.	.	.	.	.	.	.	GAZE_COORDS 0.00 0.00 1023.00 767.00	-1	.	.	tjl.edf	RIGHT	4338	11218360	Full Trial Period	11214022	115	Trial: 115	11214022	75	¾íÖ½	ÓñÃ×	Êó±ê	f	f
tjl	.	.	.	.	.	.	.	.	.	.	5	.	.	.	false	false	Message: -1ms	.	.	.	.	.	.	.	.	.	.	.	THRESHOLDS R 101 219	-1	.	.	tjl.edf	RIGHT	4338	11218360	Full Trial Period	11214022	115	Trial: 115	11214022	75	¾íÖ½	ÓñÃ×	Êó±ê	f	f
tjl	.	.	.	.	.	.	.	.	.	.	6	.	.	.	false	false	Message: -1ms	.	.	.	.	.	.	.	.	.	.	.	ELCL_PROC CENTROID (3)	-1	.	.	tjl.edf	RIGHT	4338	11218360	Full Trial Period	11214022	115	Trial: 115	11214022	75	¾íÖ½	ÓñÃ×	Êó±ê	f	f
tjl	.	.	.	.	.	.	.	.	.	.	7	.	.	.	false	false	Message: -1ms	.	.	.	.	.	.	.	.	.	.	.	ELCL_PCR_PARAM 5 3.0	-1	.	.	tjl.edf	RIGHT	4338	11218360	Full Trial Period	11214022	115	Trial: 115	11214022	75	¾íÖ½	ÓñÃ×	Êó±ê	f	f
tjl	.	.	.	.	.	.	.	.	.	.	8	.	.	.	false	true	Message: 0ms	.	.	.	.	.	.	.	.	.	.	.	!MODE RECORD CR 1000 2 0 R	0	.	.	tjl.edf	RIGHT	4338	11218360	Full Trial Period	11214022	115	Trial: 115	11214022	75	¾íÖ½	ÓñÃ×	Êó±ê	f	f
tjl	.	.	.	.	187	193	1	7	163.40	362.70	9	.	.	.	false	false	Message: 42ms	.	.	.	.	.	.	.	.	.	.	.	SYNCTIME	42	163.40	362.70	tjl.edf	RIGHT	4338	11218360	Full Trial Period	11214022	115	Trial: 115	11214022	75	¾íÖ½	ÓñÃ×	Êó±ê	f	f
tjl	.	.	.	.	63	1315	4	1253	398.40	587.40	10	.	.	.	false	false	Message: 1271ms	.	.	.	.	.	.	.	.	.	.	.	INVISIBLE_BOUNDARY[1]	1271	398.40	587.40	tjl.edf	RIGHT	4338	11218360	Full Trial Period	11214022	115	Trial: 115	11214022	75	¾íÖ½	ÓñÃ×	Êó±ê	f	f
tjl	.	.	.	.	63	1315	4	1253	398.40	587.40	11	.	.	.	false	false	Message: 1275ms	.	.	.	.	.	.	.	.	.	.	.	SYNCTIME	1275	398.40	587.40	tjl.edf	RIGHT	4338	11218360	Full Trial Period	11214022	115	Trial: 115	11214022	75	¾íÖ½	ÓñÃ×	Êó±ê	f	f
tjl	.	.	.	.	.	.	.	.	.	.	12	.	.	.	false	false	Message: 2483ms	13.03	165.00	79	2513	927.50	392.00	7	267.70	2435	541.30	341.20	INVISIBLE_BOUNDARY[2]	2483	.	.	tjl.edf	RIGHT	4338	11218360	Full Trial Period	11214022	115	Trial: 115	11214022	75	¾íÖ½	ÓñÃ×	Êó±ê	f	f
tjl	.	.	.	.	.	.	.	.	.	.	13	.	.	.	false	false	Message: 2492ms	13.03	165.00	79	2513	927.50	392.00	7	267.70	2435	541.30	341.20	SYNCTIME	2492	.	.	tjl.edf	RIGHT	4338	11218360	Full Trial Period	11214022	115	Trial: 115	11214022	75	¾íÖ½	ÓñÃ×	Êó±ê	f	f
tjl	.	.	.	.	364	4336	16	3973	966.50	-29.70	14	.	.	.	false	false	Message: 4319ms	.	.	.	.	.	.	.	.	.	.	.	KEYBOARD	4319	966.50	-29.70	tjl.edf	RIGHT	4338	11218360	Full Trial Period	11214022	115	Trial: 115	11214022	75	¾íÖ½	ÓñÃ×	Êó±ê	f	f
tjl	.	.	.	.	.	.	.	.	.	.	15	.	.	.	false	false	Message: 4377ms	.	.	.	.	.	.	.	.	.	.	.	TRIAL_RESULT 0	4377	.	.	tjl.edf	RIGHT	4338	11218360	Full Trial Period	11214022	115	Trial: 115	11214022	75	¾íÖ½	ÓñÃ×	Êó±ê	f	f
tjl	.	.	.	.	.	.	.	.	.	.	1	.	.	.	false	false	Message: -24ms	.	.	.	.	.	.	.	.	.	.	.	TRIALID 115	-24	.	.	tjl.edf	RIGHT	5718	11225489	Full Trial Period	11219771	116	Trial: 116	11219771	11	¾í³ß	Æ¤´ø	ÑÌ»Ò¸×	f	f
tjl	.	.	.	.	.	.	.	.	.	.	2	.	.	.	false	false	Message: -1ms	.	.	.	.	.	.	.	.	.	.	.	RECCFG CR 1000 2 0 R	-1	.	.	tjl.edf	RIGHT	5718	11225489	Full Trial Period	11219771	116	Trial: 116	11219771	11	¾í³ß	Æ¤´ø	ÑÌ»Ò¸×	f	f
tjl	.	.	.	.	.	.	.	.	.	.	3	.	.	.	false	false	Message: -1ms	.	.	.	.	.	.	.	.	.	.	.	ELCLCFG TOWER	-1	.	.	tjl.edf	RIGHT	5718	11225489	Full Trial Period	11219771	116	Trial: 116	11219771	11	¾í³ß	Æ¤´ø	ÑÌ»Ò¸×	f	f
tjl	.	.	.	.	.	.	.	.	.	.	4	.	.	.	false	false	Message: -1ms	.	.	.	.	.	.	.	.	.	.	.	GAZE_COORDS 0.00 0.00 1023.00 767.00	-1	.	.	tjl.edf	RIGHT	5718	11225489	Full Trial Period	11219771	116	Trial: 116	11219771	11	¾í³ß	Æ¤´ø	ÑÌ»Ò¸×	f	f
tjl	.	.	.	.	.	.	.	.	.	.	5	.	.	.	false	false	Message: -1ms	.	.	.	.	.	.	.	.	.	.	.	THRESHOLDS R 101 219	-1	.	.	tjl.edf	RIGHT	5718	11225489	Full Trial Period	11219771	116	Trial: 116	11219771	11	¾í³ß	Æ¤´ø	ÑÌ»Ò¸×	f	f
tjl	.	.	.	.	.	.	.	.	.	.	6	.	.	.	false	false	Message: -1ms	.	.	.	.	.	.	.	.	.	.	.	ELCL_PROC CENTROID (3)	-1	.	.	tjl.edf	RIGHT	5718	11225489	Full Trial Period	11219771	116	Trial: 116	11219771	11	¾í³ß	Æ¤´ø	ÑÌ»Ò¸×	f	f
tjl	.	.	.	.	.	.	.	.	.	.	7	.	.	.	false	false	Message: -1ms	.	.	.	.	.	.	.	.	.	.	.	ELCL_PCR_PARAM 5 3.0	-1	.	.	tjl.edf	RIGHT	5718	11225489	Full Trial Period	11219771	116	Trial: 116	11219771	11	¾í³ß	Æ¤´ø	ÑÌ»Ò¸×	f	f
tjl	.	.	.	.	.	.	.	.	.	.	8	.	.	.	false	true	Message: 0ms	.	.	.	.	.	.	.	.	.	.	.	!MODE RECORD CR 1000 2 0 R	0	.	.	tjl.edf	RIGHT	5718	11225489	Full Trial Period	11219771	116	Trial: 116	11219771	11	¾í³ß	Æ¤´ø	ÑÌ»Ò¸×	f	f
tjl	.	.	.	.	182	188	1	7	143.60	384.10	9	.	.	.	false	false	Message: 42ms	.	.	.	.	.	.	.	.	.	.	.	SYNCTIME	42	143.60	384.10	tjl.edf	RIGHT	5718	11225489	Full Trial Period	11219771	116	Trial: 116	11219771	11	¾í³ß	Æ¤´ø	ÑÌ»Ò¸×	f	f
tjl	.	.	.	.	.	.	.	.	.	.	10	.	.	.	false	false	Message: 1979ms	3.17	11.45	277	2218	516.50	320.50	7	1054.40	1942	581.00	385.00	INVISIBLE_BOUNDARY[1]	1979	.	.	tjl.edf	RIGHT	5718	11225489	Full Trial Period	11219771	116	Trial: 116	11219771	11	¾í³ß	Æ¤´ø	ÑÌ»Ò¸×	f	f
tjl	.	.	.	.	.	.	.	.	.	.	11	.	.	.	false	false	Message: 1984ms	3.17	11.45	277	2218	516.50	320.50	7	1054.40	1942	581.00	385.00	SYNCTIME	1984	.	.	tjl.edf	RIGHT	5718	11225489	Full Trial Period	11219771	116	Trial: 116	11219771	11	¾í³ß	Æ¤´ø	ÑÌ»Ò¸×	f	f
tjl	.	.	.	.	.	.	.	.	.	.	12	.	.	.	false	false	Message: 4563ms	2.39	8.03	298	4825	881.90	313.40	19	754.90	4528	823.30	353.80	INVISIBLE_BOUNDARY[2]	4563	.	.	tjl.edf	RIGHT	5718	11225489	Full Trial Period	11219771	116	Trial: 116	11219771	11	¾í³ß	Æ¤´ø	ÑÌ»Ò¸×	f	f
tjl	.	.	.	.	.	.	.	.	.	.	13	.	.	.	false	false	Message: 4567ms	2.39	8.03	298	4825	881.90	313.40	19	754.90	4528	823.30	353.80	SYNCTIME	4567	.	.	tjl.edf	RIGHT	5718	11225489	Full Trial Period	11219771	116	Trial: 116	11219771	11	¾í³ß	Æ¤´ø	ÑÌ»Ò¸×	f	f
tjl	.	.	.	.	.	.	.	.	.	.	14	.	.	.	false	false	Message: 5699ms	3.92	12.16	322	5716	333.70	289.40	22	998.10	5395	443.90	316.10	KEYBOARD	5699	.	.	tjl.edf	RIGHT	5718	11225489	Full Trial Period	11219771	116	Trial: 116	11219771	11	¾í³ß	Æ¤´ø	ÑÌ»Ò¸×	f	f
tjl	.	.	.	.	.	.	.	.	.	.	15	.	.	.	false	false	Message: 5762ms	.	.	.	.	.	.	.	.	.	.	.	TRIAL_RESULT 0	5762	.	.	tjl.edf	RIGHT	5718	11225489	Full Trial Period	11219771	116	Trial: 116	11219771	11	¾í³ß	Æ¤´ø	ÑÌ»Ò¸×	f	f
tjl	.	.	.	.	.	.	.	.	.	.	1	.	.	.	false	false	Message: -18ms	.	.	.	.	.	.	.	.	.	.	.	TRIALID 116	-18	.	.	tjl.edf	RIGHT	8246	11235209	Full Trial Period	11226963	117	Trial: 117	11226963	67	ÄûÃÊ	éÏé­Çò	²£Á§Öé	f	f
tjl	.	.	.	.	.	.	.	.	.	.	2	.	.	.	false	false	Message: -1ms	.	.	.	.	.	.	.	.	.	.	.	RECCFG CR 1000 2 0 R	-1	.	.	tjl.edf	RIGHT	8246	11235209	Full Trial Period	11226963	117	Trial: 117	11226963	67	ÄûÃÊ	éÏé­Çò	²£Á§Öé	f	f
tjl	.	.	.	.	.	.	.	.	.	.	3	.	.	.	false	false	Message: -1ms	.	.	.	.	.	.	.	.	.	.	.	ELCLCFG TOWER	-1	.	.	tjl.edf	RIGHT	8246	11235209	Full Trial Period	11226963	117	Trial: 117	11226963	67	ÄûÃÊ	éÏé­Çò	²£Á§Öé	f	f
tjl	.	.	.	.	.	.	.	.	.	.	4	.	.	.	false	false	Message: -1ms	.	.	.	.	.	.	.	.	.	.	.	GAZE_COORDS 0.00 0.00 1023.00 767.00	-1	.	.	tjl.edf	RIGHT	8246	11235209	Full Trial Period	11226963	117	Trial: 117	11226963	67	ÄûÃÊ	éÏé­Çò	²£Á§Öé	f	f
tjl	.	.	.	.	.	.	.	.	.	.	5	.	.	.	false	false	Message: -1ms	.	.	.	.	.	.	.	.	.	.	.	THRESHOLDS R 101 219	-1	.	.	tjl.edf	RIGHT	8246	11235209	Full Trial Period	11226963	117	Trial: 117	11226963	67	ÄûÃÊ	éÏé­Çò	²£Á§Öé	f	f
tjl	.	.	.	.	.	.	.	.	.	.	6	.	.	.	false	false	Message: -1ms	.	.	.	.	.	.	.	.	.	.	.	ELCL_PROC CENTROID (3)	-1	.	.	tjl.edf	RIGHT	8246	11235209	Full Trial Period	11226963	117	Trial: 117	11226963	67	ÄûÃÊ	éÏé­Çò	²£Á§Öé	f	f
tjl	.	.	.	.	.	.	.	.	.	.	7	.	.	.	false	false	Message: -1ms	.	.	.	.	.	.	.	.	.	.	.	ELCL_PCR_PARAM 5 3.0	-1	.	.	tjl.edf	RIGHT	8246	11235209	Full Trial Period	11226963	117	Trial: 117	11226963	67	ÄûÃÊ	éÏé­Çò	²£Á§Öé	f	f
tjl	.	.	.	.	.	.	.	.	.	.	8	.	.	.	false	true	Message: 0ms	.	.	.	.	.	.	.	.	.	.	.	!MODE RECORD CR 1000 2 0 R	0	.	.	tjl.edf	RIGHT	8246	11235209	Full Trial Period	11226963	117	Trial: 117	11226963	67	ÄûÃÊ	éÏé­Çò	²£Á§Öé	f	f
tjl	.	.	.	.	319	325	1	7	143.20	375.00	9	.	.	.	false	false	Message: 40ms	.	.	.	.	.	.	.	.	.	.	.	SYNCTIME	40	143.20	375.00	tjl.edf	RIGHT	8246	11235209	Full Trial Period	11226963	117	Trial: 117	11226963	67	ÄûÃÊ	éÏé­Çò	²£Á§Öé	f	f
tjl	.	.	.	.	.	.	.	.	.	.	10	.	.	.	false	false	Message: 1883ms	18.79	172.43	109	1924	586.20	732.20	5	508.80	1816	124.20	379.60	INVISIBLE_BOUNDARY[1]	1883	.	.	tjl.edf	RIGHT	8246	11235209	Full Trial Period	11226963	117	Trial: 117	11226963	67	ÄûÃÊ	éÏé­Çò	²£Á§Öé	f	f
tjl	.	.	.	.	.	.	.	.	.	.	11	.	.	.	false	false	Message: 1891ms	18.79	172.43	109	1924	586.20	732.20	5	508.80	1816	124.20	379.60	SYNCTIME	1891	.	.	tjl.edf	RIGHT	8246	11235209	Full Trial Period	11226963	117	Trial: 117	11226963	67	ÄûÃÊ	éÏé­Çò	²£Á§Öé	f	f
tjl	.	.	.	.	.	.	.	.	.	.	12	.	.	.	false	false	Message: 4822ms	9.73	32.89	296	4881	830.40	471.30	16	632.60	4586	557.80	373.60	INVISIBLE_BOUNDARY[2]	4822	.	.	tjl.edf	RIGHT	8246	11235209	Full Trial Period	11226963	117	Trial: 117	11226963	67	ÄûÃÊ	éÏé­Çò	²£Á§Öé	f	f
tjl	.	.	.	.	.	.	.	.	.	.	13	.	.	.	false	false	Message: 4831ms	9.73	32.89	296	4881	830.40	471.30	16	632.60	4586	557.80	373.60	SYNCTIME	4831	.	.	tjl.edf	RIGHT	8246	11235209	Full Trial Period	11226963	117	Trial: 117	11226963	67	ÄûÃÊ	éÏé­Çò	²£Á§Öé	f	f
tjl	.	.	.	.	.	.	.	.	.	.	14	.	.	.	false	false	Message: 8227ms	11.17	195.98	57	8244	572.00	360.80	29	279.00	8188	905.40	366.40	KEYBOARD	8227	.	.	tjl.edf	RIGHT	8246	11235209	Full Trial Period	11226963	117	Trial: 117	11226963	67	ÄûÃÊ	éÏé­Çò	²£Á§Öé	f	f
tjl	.	.	.	.	.	.	.	.	.	.	15	.	.	.	false	false	Message: 8290ms	.	.	.	.	.	.	.	.	.	.	.	TRIAL_RESULT 0	8290	.	.	tjl.edf	RIGHT	8246	11235209	Full Trial Period	11226963	117	Trial: 117	11226963	67	ÄûÃÊ	éÏé­Çò	²£Á§Öé	f	f
tjl	.	.	.	.	.	.	.	.	.	.	1	.	.	.	false	false	Message: -24ms	.	.	.	.	.	.	.	.	.	.	.	TRIALID 117	-24	.	.	tjl.edf	RIGHT	4013	11240248	Full Trial Period	11236235	118	Trial: 118	11236235	145	ÁïÁïÇò	Ã¢¹û	ÌðÍ²	f	f
tjl	.	.	.	.	.	.	.	.	.	.	2	.	.	.	false	false	Message: -1ms	.	.	.	.	.	.	.	.	.	.	.	RECCFG CR 1000 2 0 R	-1	.	.	tjl.edf	RIGHT	4013	11240248	Full Trial Period	11236235	118	Trial: 118	11236235	145	ÁïÁïÇò	Ã¢¹û	ÌðÍ²	f	f
tjl	.	.	.	.	.	.	.	.	.	.	3	.	.	.	false	false	Message: -1ms	.	.	.	.	.	.	.	.	.	.	.	ELCLCFG TOWER	-1	.	.	tjl.edf	RIGHT	4013	11240248	Full Trial Period	11236235	118	Trial: 118	11236235	145	ÁïÁïÇò	Ã¢¹û	ÌðÍ²	f	f
tjl	.	.	.	.	.	.	.	.	.	.	4	.	.	.	false	false	Message: -1ms	.	.	.	.	.	.	.	.	.	.	.	GAZE_COORDS 0.00 0.00 1023.00 767.00	-1	.	.	tjl.edf	RIGHT	4013	11240248	Full Trial Period	11236235	118	Trial: 118	11236235	145	ÁïÁïÇò	Ã¢¹û	ÌðÍ²	f	f
tjl	.	.	.	.	.	.	.	.	.	.	5	.	.	.	false	false	Message: -1ms	.	.	.	.	.	.	.	.	.	.	.	THRESHOLDS R 101 219	-1	.	.	tjl.edf	RIGHT	4013	11240248	Full Trial Period	11236235	118	Trial: 118	11236235	145	ÁïÁïÇò	Ã¢¹û	ÌðÍ²	f	f
tjl	.	.	.	.	.	.	.	.	.	.	6	.	.	.	false	false	Message: -1ms	.	.	.	.	.	.	.	.	.	.	.	ELCL_PROC CENTROID (3)	-1	.	.	tjl.edf	RIGHT	4013	11240248	Full Trial Period	11236235	118	Trial: 118	11236235	145	ÁïÁïÇò	Ã¢¹û	ÌðÍ²	f	f
tjl	.	.	.	.	.	.	.	.	.	.	7	.	.	.	false	false	Message: -1ms	.	.	.	.	.	.	.	.	.	.	.	ELCL_PCR_PARAM 5 3.0	-1	.	.	tjl.edf	RIGHT	4013	11240248	Full Trial Period	11236235	118	Trial: 118	11236235	145	ÁïÁïÇò	Ã¢¹û	ÌðÍ²	f	f
tjl	.	.	.	.	.	.	.	.	.	.	8	.	.	.	false	true	Message: 0ms	.	.	.	.	.	.	.	.	.	.	.	!MODE RECORD CR 1000 2 0 R	0	.	.	tjl.edf	RIGHT	4013	11240248	Full Trial Period	11236235	118	Trial: 118	11236235	145	ÁïÁïÇò	Ã¢¹û	ÌðÍ²	f	f
tjl	.	.	.	.	227	233	1	7	147.00	374.10	9	.	.	.	false	false	Message: 50ms	.	.	.	.	.	.	.	.	.	.	.	SYNCTIME	50	147.00	374.10	tjl.edf	RIGHT	4013	11240248	Full Trial Period	11236235	118	Trial: 118	11236235	145	ÁïÁïÇò	Ã¢¹û	ÌðÍ²	f	f
tjl	.	.	.	.	.	.	.	.	.	.	10	.	.	.	false	false	Message: 1509ms	10.18	37.03	275	1564	493.60	445.60	5	653.60	1290	199.90	374.80	INVISIBLE_BOUNDARY[1]	1509	.	.	tjl.edf	RIGHT	4013	11240248	Full Trial Period	11236235	118	Trial: 118	11236235	145	ÁïÁïÇò	Ã¢¹û	ÌðÍ²	f	f
tjl	.	.	.	.	.	.	.	.	.	.	11	.	.	.	false	false	Message: 1517ms	10.18	37.03	275	1564	493.60	445.60	5	653.60	1290	199.90	374.80	SYNCTIME	1517	.	.	tjl.edf	RIGHT	4013	11240248	Full Trial Period	11236235	118	Trial: 118	11236235	145	ÁïÁïÇò	Ã¢¹û	ÌðÍ²	f	f
tjl	.	.	.	.	.	.	.	.	.	.	12	.	.	.	false	false	Message: 2971ms	8.87	33.35	266	3003	806.60	396.80	10	297.10	2738	543.70	403.70	INVISIBLE_BOUNDARY[2]	2971	.	.	tjl.edf	RIGHT	4013	11240248	Full Trial Period	11236235	118	Trial: 118	11236235	145	ÁïÁïÇò	Ã¢¹û	ÌðÍ²	f	f
tjl	.	.	.	.	.	.	.	.	.	.	13	.	.	.	false	false	Message: 2975ms	8.87	33.35	266	3003	806.60	396.80	10	297.10	2738	543.70	403.70	SYNCTIME	2975	.	.	tjl.edf	RIGHT	4013	11240248	Full Trial Period	11236235	118	Trial: 118	11236235	145	ÁïÁïÇò	Ã¢¹û	ÌðÍ²	f	f
tjl	.	.	.	.	837	4011	13	3175	895.00	367.00	14	[1]	2	RECTANGLE_INTERESTAREA	false	false	Message: 3994ms	.	.	.	.	.	.	.	.	.	.	.	KEYBOARD	3994	895.00	367.00	tjl.edf	RIGHT	4013	11240248	Full Trial Period	11236235	118	Trial: 118	11236235	145	ÁïÁïÇò	Ã¢¹û	ÌðÍ²	f	f
[truncated: 467 more rows]
