# Supplementary material for: Shape Representation of Word Was Automatically Activated in the Encoding Phase
Source: PLoS One. 2016 Oct 27;11(10):e0165534. doi: 10.1371/journal.pone.0165534 (PMC5082803; doi:10.1371/journal.pone.0165534)
Supplement: S1 File — (ZIP) [file pone.0165534.s001.zip › Experiment 1-Data/wh-ia.xls]

RECORDING_SESSION_LABEL	DATA_FILE	EYE_USED	IA_AREA	IA_AVERAGE_FIX_PUPIL_SIZE	IA_BOTTOM	IA_DWELL_TIME	IA_DWELL_TIME_%	IA_FIRST_FIXATION_DURATION	IA_FIRST_FIXATION_INDEX	IA_FIRST_FIXATION_RUN_INDEX	IA_FIRST_FIXATION_TIME	IA_FIRST_FIXATION_VISITED_IA_COUNT	IA_FIRST_FIXATION_X	IA_FIRST_FIXATION_Y	IA_FIRST_FIX_PROGRESSIVE	IA_FIRST_RUN_DWELL_TIME	IA_FIRST_RUN_END_TIME	IA_FIRST_RUN_FIXATION_%	IA_FIRST_RUN_FIXATION_COUNT	IA_FIRST_RUN_START_TIME	IA_FIRST_SACCADE_AMPLITUDE	IA_FIRST_SACCADE_ANGLE	IA_FIRST_SACCADE_END_TIME	IA_FIRST_SACCADE_START_TIME	IA_FIXATION_%	IA_FIXATION_COUNT	IA_FSA_COUNT_1	IA_FSA_DURATION_1	IA_GROUP	IA_ID	IA_LABEL	IA_LAST_FIXATION_DURATION	IA_LAST_FIXATION_RUN	IA_LAST_FIXATION_TIME	IA_LAST_FIXATION_X	IA_LAST_FIXATION_Y	IA_LAST_RUN_DWELL_TIME	IA_LAST_RUN_END_TIME	IA_LAST_RUN_FIXATION_%	IA_LAST_RUN_FIXATION_COUNT	IA_LAST_RUN_START_TIME	IA_LAST_SACCADE_AMPLITUDE	IA_LAST_SACCADE_ANGLE	IA_LAST_SACCADE_END_TIME	IA_LAST_SACCADE_START_TIME	IA_LEFT	IA_LEGAL	IA_MAX_FIX_PUPIL_SIZE	IA_MIN_FIX_PUPIL_SIZE
wh	wh.edf	RIGHT	4292.00	2629.00	403	915	0.2501	274	4	1	956	1	486.20	386.80	1	915	1891	0.1667	2	956	8.07	2.01	955	910	0.1667	2	2	1159	.	1	RECTANGLE_INTERESTAREA	641	1	1251	518.50	399.60	915	1891	0.1667	2	956	1.48	-14.37	1250	1230	454	1	2651.00	2607.00
wh	wh.edf	RIGHT	2738.00	2821.00	403	764	0.2089	246	11	3	3225	2	894.10	393.50	1	764	4155	0.1667	2	3225	1.21	154.17	3224	3207	0.1667	2	2	1159	.	1	RECTANGLE_INTERESTAREA	518	1	3638	888.20	400.00	764	4155	0.1667	2	3225	1.61	-101.47	3637	3471	837	1	2862.00	2780.00
wh	wh.edf	RIGHT	4181.00	2596.67	403	1008	0.1819	147	7	1	1868	1	506.60	395.90	1	1008	3094	0.1765	3	1868	2.39	-12.20	1867	1844	0.1765	3	2	861	.	1	RECTANGLE_INTERESTAREA	422	1	2673	521.10	387.40	1008	3094	0.1765	3	1868	1.29	-156.93	2672	2654	456	1	2636.00	2575.00
wh	wh.edf	RIGHT	2625.00	2594.00	402	193	0.0348	193	13	3	4208	2	881.80	400.10	1	193	4400	0.0588	1	4208	0.53	157.65	4207	4198	0.0588	1	2	861	.	1	RECTANGLE_INTERESTAREA	193	1	4208	881.80	400.10	193	4400	0.0588	1	4208	0.53	157.65	4207	4198	837	1	2594.00	2594.00
wh	wh.edf	RIGHT	2625.00	.	402	0	0.0000	.	.	.	.	.	.	.	.	.	.	.	.	.	.	.	.	.	0.0000	0	2	2089	.	1	RECTANGLE_INTERESTAREA	.	.	.	.	.	.	.	.	.	.	.	.	.	.	475	0	.	.
wh	wh.edf	RIGHT	2700.00	2706.00	402	2547	0.5316	458	7	1	2584	1	895.40	397.70	1	2547	5161	0.3333	3	2584	2.68	-13.44	2583	2559	0.3333	3	2	2089	.	1	RECTANGLE_INTERESTAREA	909	1	4253	907.90	388.90	2547	5161	0.3333	3	2584	0.98	-0.39	4252	4231	837	0	2871.00	2497.00
wh	wh.edf	RIGHT	2628.00	2591.50	402	1200	0.2746	244	6	1	1384	1	491.20	388.20	1	1200	2603	0.1667	2	1384	2.78	-14.29	1383	1359	0.1667	2	4	2567	.	1	RECTANGLE_INTERESTAREA	956	1	1648	523.70	389.90	1200	2603	0.1667	2	1384	1.38	1.47	1647	1628	476	1	2650.00	2533.00
wh	wh.edf	RIGHT	2736.00	2598.50	402	1825	0.4176	214	9	3	2787	2	907.20	393.60	1	1825	4837	0.3333	4	2787	4.18	-8.29	2786	2759	0.3333	4	4	2567	.	1	RECTANGLE_INTERESTAREA	535	1	4303	884.80	397.40	1825	4837	0.3333	4	2787	0.55	-149.79	4302	4290	836	1	2738.00	2474.00
wh	wh.edf	RIGHT	2592.00	2394.00	402	730	0.2157	286	4	1	1577	1	490.20	378.70	1	730	2325	0.2000	2	1577	2.18	-1.11	1576	1409	0.2000	2	3	1106	.	1	RECTANGLE_INTERESTAREA	444	1	1882	525.50	385.40	730	2325	0.2000	2	1577	1.30	-7.67	1881	1863	476	1	2397.00	2391.00
wh	wh.edf	RIGHT	2738.00	2425.00	403	920	0.2719	258	7	3	2529	2	893.00	385.50	1	920	3470	0.3000	3	2529	2.42	-1.44	2528	2504	0.3000	3	3	1106	.	1	RECTANGLE_INTERESTAREA	349	1	3122	905.80	389.30	920	3470	0.3000	3	2529	0.93	4.14	3121	3107	837	1	2500.00	2370.00
wh	wh.edf	RIGHT	4292.00	2351.75	403	990	0.3260	216	7	1	1759	1	507.40	377.60	1	990	2805	0.3077	4	1759	2.32	-11.20	1758	1727	0.3077	4	4	1177	.	1	RECTANGLE_INTERESTAREA	190	1	2616	501.60	385.70	990	2805	0.3077	4	1759	0.89	175.90	2615	2602	454	1	2505.00	2187.00
wh	wh.edf	RIGHT	2660.00	2364.50	402	701	0.2308	298	12	3	3027	2	895.80	388.10	1	701	3738	0.1538	2	3027	2.40	-1.21	3026	3003	0.1538	2	4	1177	.	1	RECTANGLE_INTERESTAREA	403	1	3336	877.10	388.10	701	3738	0.1538	2	3027	0.51	172.52	3335	3325	836	1	2378.00	2351.00
wh	wh.edf	RIGHT	2812.00	2272.00	403	510	0.1354	216	5	1	1967	1	507.00	371.80	1	510	2494	0.2000	2	1967	1.03	2.97	1966	1737	0.2000	2	3	1753	.	1	RECTANGLE_INTERESTAREA	294	1	2201	525.80	392.80	510	2494	0.2000	2	1967	1.18	-44.44	2200	2183	474	1	2321.00	2223.00
wh	wh.edf	RIGHT	2736.00	2426.00	402	1655	0.4392	196	8	3	2710	2	904.00	392.30	1	1655	4566	0.3000	3	2710	2.74	21.11	2709	2685	0.3000	3	3	1753	.	1	RECTANGLE_INTERESTAREA	627	1	3940	874.60	386.70	1655	4566	0.3000	3	2710	1.42	-116.81	3939	3747	836	1	2683.00	2253.00
wh	wh.edf	RIGHT	2628.00	2447.50	402	548	0.1827	256	5	1	1463	1	512.20	387.30	1	548	2030	0.2000	2	1463	1.84	23.92	1462	1440	0.2000	2	1	292	.	1	RECTANGLE_INTERESTAREA	292	1	1739	546.10	389.30	548	2030	0.2000	2	1463	1.46	0.14	1738	1719	476	1	2461.00	2434.00
wh	wh.edf	RIGHT	2664.00	2478.00	402	877	0.2923	806	8	3	2277	2	884.00	399.30	1	806	3082	0.1000	1	2277	1.11	140.82	2276	2260	0.2000	2	1	292	.	1	RECTANGLE_INTERESTAREA	71	2	3410	891.70	401.60	71	3480	0.1000	1	3410	4.20	-6.76	3409	3375	837	1	2563.00	2393.00
wh	wh.edf	RIGHT	4292.00	2455.25	403	1002	0.2928	95	7	1	1740	1	471.50	383.40	1	1002	2805	0.3077	4	1740	11.15	-5.36	1739	1556	0.3077	4	4	1448	.	1	RECTANGLE_INTERESTAREA	530	1	2276	556.20	383.00	1002	2805	0.3077	4	1740	1.83	3.53	2275	2254	454	1	2593.00	2251.00
wh	wh.edf	RIGHT	4140.00	2395.50	402	837	0.2446	296	12	3	2992	2	890.10	395.80	1	837	3840	0.1538	2	2992	3.75	-10.27	2991	2963	0.1538	2	4	1448	.	1	RECTANGLE_INTERESTAREA	541	1	3300	870.90	391.90	837	3840	0.1538	2	2992	0.62	169.67	3299	3288	817	1	2447.00	2344.00
wh	wh.edf	RIGHT	1260.00	2331.00	402	609	0.1354	609	5	1	1419	1	514.20	386.50	1	609	2027	0.0833	1	1419	1.83	1.33	1418	1396	0.0833	1	2	627	.	1	RECTANGLE_INTERESTAREA	609	1	1419	514.20	386.50	609	2027	0.0833	1	1419	1.83	1.33	1418	1396	494	1	2331.00	2331.00
wh	wh.edf	RIGHT	2700.00	2595.33	402	1222	0.2716	595	7	3	2230	2	890.40	388.20	1	1222	3485	0.2500	3	2230	4.55	-2.62	2229	2199	0.2500	3	2	627	.	1	RECTANGLE_INTERESTAREA	446	1	3040	878.00	389.80	1222	3485	0.2500	3	2230	1.14	-12.84	3039	3022	837	1	2684.00	2452.00
wh	wh.edf	RIGHT	2700.00	2526.00	402	847	0.2531	239	4	1	1017	1	481.60	378.50	1	847	1883	0.2857	2	1017	7.46	-0.03	1016	970	0.2857	2	1	608	.	1	RECTANGLE_INTERESTAREA	608	1	1276	516.30	384.60	847	1883	0.2857	2	1017	1.48	-13.17	1275	1256	475	1	2580.00	2472.00
wh	wh.edf	RIGHT	2700.00	2599.00	402	1471	0.4396	1471	7	3	2077	2	889.20	397.30	1	1471	3547	0.1429	1	2077	3.72	-4.29	2076	2048	0.1429	1	1	608	.	1	RECTANGLE_INTERESTAREA	1471	1	2077	889.20	397.30	1471	3547	0.1429	1	2077	3.72	-4.29	2076	2048	837	1	2599.00	2599.00
wh	wh.edf	RIGHT	2812.00	2653.00	403	1093	0.3250	270	6	1	1233	1	526.20	390.90	1	1093	2336	0.1818	2	1233	1.93	-10.46	1232	1210	0.1818	2	3	1817	.	1	RECTANGLE_INTERESTAREA	823	1	1514	508.60	386.90	1093	2336	0.1818	2	1233	0.55	178.54	1513	1503	474	1	2742.00	2564.00
wh	wh.edf	RIGHT	4176.00	2637.00	402	1253	0.3726	259	9	3	2521	2	869.80	390.20	1	1253	3805	0.2727	3	2521	1.97	-2.37	2520	2498	0.2727	3	3	1817	.	1	RECTANGLE_INTERESTAREA	192	1	3614	905.20	391.90	1253	3805	0.2727	3	2521	1.69	-7.91	3613	3593	816	1	2708.00	2585.00
wh	wh.edf	RIGHT	2700.00	2750.20	402	2022	0.3395	210	5	1	1130	1	523.00	391.40	1	1135	2280	0.1053	2	1130	10.81	-1.43	1129	1079	0.2632	5	6	2543	.	1	RECTANGLE_INTERESTAREA	353	2	3177	538.50	384.30	887	3529	0.1579	3	2611	1.14	1.60	3176	3159	475	1	2818.00	2697.00
wh	wh.edf	RIGHT	2700.00	2610.00	402	1482	0.2488	245	11	5	3593	2	896.20	395.30	1	631	4232	0.1053	2	3593	12.08	-1.89	3592	3530	0.2105	4	6	2543	.	1	RECTANGLE_INTERESTAREA	368	2	6449	899.70	386.00	851	6816	0.1053	2	5943	0.88	-22.14	6448	6426	837	1	2707.00	2528.00
wh	wh.edf	RIGHT	2664.00	2575.00	402	1355	0.3956	246	4	1	850	1	499.10	386.60	1	1355	2242	0.3000	3	850	3.30	-2.56	849	815	0.3000	3	3	1688	.	1	RECTANGLE_INTERESTAREA	532	1	1711	512.20	375.90	1355	2242	0.3000	3	850	1.08	153.67	1710	1693	475	1	2705.00	2480.00
wh	wh.edf	RIGHT	2590.00	2619.00	403	828	0.2418	249	9	3	3001	2	901.60	400.20	1	828	3838	0.2000	2	3001	3.13	3.20	3000	2975	0.2000	2	3	1688	.	1	RECTANGLE_INTERESTAREA	579	1	3260	882.60	392.60	828	3838	0.2000	2	3001	0.52	156.67	3259	3250	839	1	2637.00	2601.00
wh	wh.edf	RIGHT	2736.00	2968.25	402	1887	0.4031	682	4	1	868	1	489.60	378.80	1	682	1549	0.0714	1	868	4.34	-0.14	867	839	0.2857	4	4	1502	.	1	RECTANGLE_INTERESTAREA	489	2	2646	543.30	386.50	1205	3134	0.2143	3	1899	1.05	-4.61	2645	2630	474	1	3081.00	2726.00
wh	wh.edf	RIGHT	4104.00	2790.00	402	1488	0.3179	274	10	5	3324	2	901.90	399.00	1	671	4010	0.1429	2	3324	2.22	8.80	3323	3300	0.2857	4	4	1502	.	1	RECTANGLE_INTERESTAREA	350	2	4885	891.60	391.20	817	5234	0.1429	2	4397	1.48	-17.31	4884	4864	817	1	2885.00	2731.00
wh	wh.edf	RIGHT	2664.00	2531.00	402	1606	0.3077	505	3	1	770	1	490.50	379.10	1	505	1274	0.0769	1	770	10.50	0.42	769	714	0.3077	4	4	1618	.	1	RECTANGLE_INTERESTAREA	669	2	2249	537.00	372.20	1101	2917	0.2308	3	1596	0.49	-39.78	2248	2047	475	1	2576.00	2490.00
wh	wh.edf	RIGHT	2736.00	2654.00	402	2236	0.4284	97	8	5	2980	2	842.40	386.40	1	97	3076	0.0769	1	2980	10.50	-2.38	2979	2918	0.3077	4	4	1618	.	1	RECTANGLE_INTERESTAREA	672	3	5083	873.20	379.60	1422	5754	0.1538	2	4323	0.45	-170.57	5082	5073	836	1	2900.00	2438.00
wh	wh.edf	RIGHT	4292.00	2485.67	403	835	0.1722	222	6	1	2063	1	494.00	381.50	1	835	3049	0.1875	3	2063	0.93	-161.74	2062	2049	0.1875	3	3	1060	.	1	RECTANGLE_INTERESTAREA	516	1	2534	503.20	384.50	835	3049	0.1875	3	2063	1.42	-160.15	2533	2513	454	1	2505.00	2450.00
wh	wh.edf	RIGHT	2772.00	2628.67	402	1554	0.3205	151	11	3	3476	2	895.80	383.10	1	598	4082	0.1250	2	3476	2.02	173.76	3475	3446	0.1875	3	3	1060	.	1	RECTANGLE_INTERESTAREA	956	2	4879	884.00	391.80	956	5834	0.0625	1	4879	3.78	-75.44	4878	4848	836	1	2804.00	2503.00
wh	wh.edf	RIGHT	2775.00	2520.00	403	769	0.2648	341	3	1	598	1	495.40	393.10	1	769	1387	0.2500	2	598	12.09	-0.43	597	534	0.2500	2	4	1656	.	1	RECTANGLE_INTERESTAREA	428	1	960	529.20	396.50	769	1387	0.2500	2	598	1.45	-4.32	959	939	475	1	2579.00	2461.00
wh	wh.edf	RIGHT	2775.00	2500.33	403	1228	0.4229	461	5	3	1442	2	838.50	370.30	1	1228	2704	0.3750	3	1442	10.64	4.75	1441	1388	0.3750	3	4	1656	.	1	RECTANGLE_INTERESTAREA	348	1	2357	911.60	387.40	1228	2704	0.3750	3	1442	0.73	-3.43	2356	2345	837	1	2545.00	2472.00
wh	wh.edf	RIGHT	2772.00	2476.67	402	689	0.1659	336	6	1	1286	1	508.50	382.30	1	539	1846	0.1429	2	1286	1.91	169.25	1285	1264	0.2143	3	4	1537	.	1	RECTANGLE_INTERESTAREA	150	2	2745	490.40	387.40	150	2894	0.0714	1	2745	12.95	-179.47	2744	2680	474	1	2735.00	2280.00
wh	wh.edf	RIGHT	2484.00	2629.00	402	1966	0.4733	778	8	3	1902	2	876.50	381.40	1	778	2679	0.0714	1	1902	11.52	-1.76	1901	1847	0.2857	4	4	1537	.	1	RECTANGLE_INTERESTAREA	573	4	4365	884.20	381.50	573	4937	0.0714	1	4365	8.77	-6.16	4364	4320	840	1	2787.00	2483.00
wh	wh.edf	RIGHT	2812.00	2678.00	403	1364	0.4184	720	5	1	1406	1	503.00	376.90	1	1000	2588	0.2222	2	1406	10.27	-3.83	1405	1349	0.3333	3	4	1294	.	1	RECTANGLE_INTERESTAREA	364	2	3379	532.60	381.60	364	3742	0.1111	1	3379	11.81	178.90	3378	3315	474	1	2747.00	2549.00
wh	wh.edf	RIGHT	2736.00	2417.50	402	650	0.1994	254	7	3	2649	2	866.10	390.70	1	650	3314	0.2222	2	2649	11.74	-1.60	2648	2589	0.2222	2	4	1294	.	1	RECTANGLE_INTERESTAREA	396	1	2919	886.40	388.80	650	3314	0.2222	2	2649	0.90	4.27	2918	2903	836	1	2452.00	2383.00
wh	wh.edf	RIGHT	2701.00	2508.00	403	748	0.2041	250	4	1	974	1	522.80	396.80	1	250	1223	0.0769	1	974	1.81	-3.00	973	942	0.1538	2	1	404	.	1	RECTANGLE_INTERESTAREA	498	2	1647	534.20	398.00	498	2144	0.0769	1	1647	0.58	-173.79	1646	1629	476	1	2671.00	2345.00
wh	wh.edf	RIGHT	4176.00	2637.50	402	612	0.1670	208	11	5	3072	2	878.20	399.60	1	612	3703	0.1538	2	3072	0.56	168.92	3071	3062	0.1538	2	1	404	.	1	RECTANGLE_INTERESTAREA	404	1	3300	912.30	396.60	612	3703	0.1538	2	3072	1.35	0.14	3299	3280	816	1	2646.00	2629.00
wh	wh.edf	RIGHT	2812.00	2511.00	403	981	0.2813	981	6	1	1582	1	531.50	381.80	1	981	2562	0.1250	1	1582	1.30	-31.54	1581	1563	0.1250	1	0	0	.	1	RECTANGLE_INTERESTAREA	981	1	1582	531.50	381.80	981	2562	0.1250	1	1582	1.30	-31.54	1581	1563	474	1	2511.00	2511.00
wh	wh.edf	RIGHT	2627.00	2359.00	403	1082	0.3103	1082	8	3	2759	2	889.80	393.10	1	1082	3840	0.1250	1	2759	2.44	9.93	2758	2735	0.1250	1	0	0	.	1	RECTANGLE_INTERESTAREA	1082	1	2759	889.80	393.10	1082	3840	0.1250	1	2759	2.44	9.93	2758	2735	839	1	2359.00	2359.00
wh	wh.edf	RIGHT	2812.00	2406.00	403	1063	0.2861	168	5	1	1200	1	520.40	376.60	1	168	1367	0.0833	1	1200	2.77	-1.76	1199	1176	0.2500	3	1	614	.	1	RECTANGLE_INTERESTAREA	614	2	1952	544.20	385.70	895	2565	0.1667	2	1658	0.73	-22.22	1951	1939	474	1	2484.00	2272.00
wh	wh.edf	RIGHT	2701.00	2520.00	403	362	0.0974	362	10	5	2763	2	893.10	387.60	1	362	3124	0.0833	1	2763	3.96	-6.80	2762	2734	0.0833	1	1	614	.	1	RECTANGLE_INTERESTAREA	362	1	2763	893.10	387.60	362	3124	0.0833	1	2763	3.96	-6.80	2762	2734	838	1	2520.00	2520.00
wh	wh.edf	RIGHT	2812.00	.	403	0	0.0000	.	.	.	.	.	.	.	.	.	.	.	.	.	.	.	.	.	0.0000	0	1	504	.	1	RECTANGLE_INTERESTAREA	.	.	.	.	.	.	.	.	.	.	.	.	.	.	474	0	.	.
wh	wh.edf	RIGHT	4140.00	2448.50	402	697	0.1696	193	13	1	3880	1	855.70	385.50	1	697	4599	0.1429	2	3880	7.12	-0.39	3879	3842	0.1429	2	1	504	.	1	RECTANGLE_INTERESTAREA	504	1	4096	889.60	392.80	697	4599	0.1429	2	3880	1.38	-20.38	4095	4073	817	0	2490.00	2407.00
wh	wh.edf	RIGHT	4329.00	2895.50	403	1669	0.3547	211	6	1	1663	1	501.00	401.20	1	1669	3374	0.2500	4	1663	2.32	-11.11	1662	1639	0.2500	4	3	1458	.	1	RECTANGLE_INTERESTAREA	154	1	3221	533.40	400.60	1669	3374	0.2500	4	1663	2.29	-8.50	3220	3198	454	1	2989.00	2755.00
wh	wh.edf	RIGHT	4292.00	2634.00	403	201	0.0427	201	13	3	4322	2	864.60	401.60	1	201	4522	0.0625	1	4322	1.95	177.05	4321	4300	0.0625	1	3	1458	.	1	RECTANGLE_INTERESTAREA	201	1	4322	864.60	401.60	201	4522	0.0625	1	4322	1.95	177.05	4321	4300	816	1	2634.00	2634.00
wh	wh.edf	RIGHT	2701.00	2655.00	403	863	0.4071	209	3	1	614	1	547.80	394.80	1	863	1516	0.3333	3	614	12.39	-1.09	613	556	0.3333	3	5	1320	.	1	RECTANGLE_INTERESTAREA	372	1	1145	547.40	392.60	863	1516	0.3333	3	614	1.40	2.45	1144	1125	476	1	2762.00	2493.00
wh	wh.edf	RIGHT	4292.00	2796.33	403	666	0.3142	191	6	3	1569	2	819.70	396.80	1	666	2277	0.3333	3	1569	9.41	-2.00	1568	1517	0.3333	3	5	1320	.	1	RECTANGLE_INTERESTAREA	277	1	2001	923.40	395.10	666	2277	0.3333	3	1569	1.26	-2.72	2000	1983	816	1	2813.00	2786.00
wh	wh.edf	RIGHT	2736.00	2703.00	402	918	0.3322	368	2	1	549	1	537.60	381.30	1	918	1484	0.2500	2	549	13.11	0.08	548	484	0.2500	2	1	550	.	1	RECTANGLE_INTERESTAREA	550	1	935	509.30	387.70	918	1484	0.2500	2	549	1.15	179.48	934	917	474	1	2772.00	2634.00
wh	wh.edf	RIGHT	4181.00	2539.00	403	254	0.0919	254	8	3	2796	2	895.00	397.80	1	254	3049	0.1250	1	2796	11.35	-2.61	2795	2748	0.1250	1	1	550	.	1	RECTANGLE_INTERESTAREA	254	1	2796	895.00	397.80	254	3049	0.1250	1	2796	11.35	-2.61	2795	2748	818	1	2539.00	2539.00
wh	wh.edf	RIGHT	4255.00	2492.00	403	582	0.2110	582	3	1	719	1	498.90	389.70	1	582	1300	0.1000	1	719	3.35	-1.93	718	692	0.1000	1	1	283	.	1	RECTANGLE_INTERESTAREA	582	1	719	498.90	389.70	582	1300	0.1000	1	719	3.35	-1.93	718	692	455	1	2492.00	2492.00
wh	wh.edf	RIGHT	2700.00	2664.00	402	535	0.1940	252	5	3	1573	2	876.40	396.70	1	535	2126	0.2000	2	1573	9.45	-1.54	1572	1515	0.2000	2	1	283	.	1	RECTANGLE_INTERESTAREA	283	1	1844	911.10	401.00	535	2126	0.2000	2	1573	1.28	-3.76	1843	1825	837	1	2692.00	2636.00
wh	wh.edf	RIGHT	2812.00	2531.67	403	677	0.3365	213	4	1	753	1	515.40	398.30	1	519	1286	0.2500	2	753	3.84	-6.94	752	715	0.3750	3	2	464	.	1	RECTANGLE_INTERESTAREA	158	2	2124	509.10	389.50	158	2281	0.1250	1	2124	12.68	178.58	2123	2056	474	1	2773.00	2393.00
wh	wh.edf	RIGHT	2812.00	2466.00	403	562	0.2793	562	7	3	1494	2	889.50	401.10	1	562	2055	0.1250	1	1494	1.73	9.02	1493	1470	0.1250	1	2	464	.	1	RECTANGLE_INTERESTAREA	562	1	1494	889.50	401.10	562	2055	0.1250	1	1494	1.73	9.02	1493	1470	836	1	2466.00	2466.00
wh	wh.edf	RIGHT	2812.00	2577.50	403	2492	0.4148	561	4	1	1141	1	528.70	376.00	1	561	1701	0.0476	1	1141	2.44	-17.50	1140	1118	0.3810	8	4	1240	.	1	RECTANGLE_INTERESTAREA	175	5	5944	523.40	378.10	175	6118	0.0476	1	5944	0.82	148.20	5943	5761	474	1	2637.00	2351.00
wh	wh.edf	RIGHT	2625.00	2527.67	402	1079	0.1796	298	15	9	4803	2	893.30	397.80	1	679	5490	0.0952	2	4803	2.45	-17.06	4802	4778	0.1429	3	4	1240	.	1	RECTANGLE_INTERESTAREA	400	2	6738	884.30	400.30	400	7137	0.0476	1	6738	26.69	-33.02	6737	6640	837	1	2575.00	2483.00
wh	wh.edf	RIGHT	2736.00	2759.00	402	656	0.1659	492	9	1	2551	1	514.50	398.20	1	492	3042	0.0625	1	2551	0.29	162.24	2550	2544	0.1250	2	0	0	.	1	RECTANGLE_INTERESTAREA	164	2	4317	547.10	374.40	164	4480	0.0625	1	4317	11.21	174.91	4316	4254	474	1	2841.00	2677.00
wh	wh.edf	RIGHT	2775.00	2677.00	403	81	0.0205	81	16	5	4974	2	891.60	389.90	1	81	5054	0.0625	1	4974	1.93	6.68	4973	4952	0.0625	1	0	0	.	1	RECTANGLE_INTERESTAREA	81	1	4974	891.60	389.90	81	5054	0.0625	1	4974	1.93	6.68	4973	4952	837	1	2677.00	2677.00
wh	wh.edf	RIGHT	2772.00	2646.25	402	1376	0.2880	432	5	1	1429	1	519.00	389.70	1	432	1860	0.0588	1	1429	1.06	60.44	1428	1413	0.2353	4	2	956	.	1	RECTANGLE_INTERESTAREA	250	3	3080	542.70	370.70	250	3329	0.0588	1	3080	6.41	-177.00	3079	3037	474	1	2747.00	2521.00
wh	wh.edf	RIGHT	2700.00	2624.00	402	699	0.1463	202	15	7	4489	2	865.90	396.60	1	699	5209	0.1176	2	4489	5.04	-2.48	4488	4458	0.1176	2	2	956	.	1	RECTANGLE_INTERESTAREA	497	1	4713	898.00	394.10	699	5209	0.1176	2	4489	1.06	8.53	4712	4691	837	1	2711.00	2537.00
wh	wh.edf	RIGHT	1260.00	.	402	0	0.0000	.	.	.	.	.	.	.	.	.	.	.	.	.	.	.	.	.	0.0000	0	1	526	.	1	RECTANGLE_INTERESTAREA	.	.	.	.	.	.	.	.	.	.	.	.	.	.	494	0	.	.
wh	wh.edf	RIGHT	2849.00	2399.50	403	696	0.3023	170	7	1	1986	1	893.60	374.30	1	696	2698	0.2500	2	1986	10.56	3.55	1985	1929	0.2500	2	1	526	.	1	RECTANGLE_INTERESTAREA	526	1	2173	879.70	400.30	696	2698	0.2500	2	1986	1.06	-108.78	2172	2156	836	0	2431.00	2368.00
wh	wh.edf	RIGHT	4292.00	2613.33	403	694	0.2258	167	3	1	783	1	487.40	386.60	1	470	1275	0.1667	2	783	9.44	0.21	782	734	0.2500	3	1	303	.	1	RECTANGLE_INTERESTAREA	224	2	3418	477.40	396.30	224	3641	0.0833	1	3418	13.77	178.66	3417	3357	454	1	2772.00	2458.00
wh	wh.edf	RIGHT	2664.00	2558.00	402	754	0.2454	214	6	3	1606	2	883.50	366.50	1	214	1819	0.0833	1	1606	10.59	2.47	1605	1546	0.2500	3	1	303	.	1	RECTANGLE_INTERESTAREA	231	3	2694	869.10	399.70	231	2924	0.0833	1	2694	2.23	-125.18	2693	2669	837	1	2633.00	2494.00
wh	wh.edf	RIGHT	2812.00	2593.00	403	572	0.2161	251	4	1	730	1	494.50	390.80	1	572	1324	0.1818	2	730	2.34	-11.00	729	707	0.1818	2	1	321	.	1	RECTANGLE_INTERESTAREA	321	1	1004	527.30	393.40	572	1324	0.1818	2	730	1.23	-3.76	1003	981	474	1	2649.00	2537.00
wh	wh.edf	RIGHT	2628.00	2583.50	402	697	0.2633	384	7	3	1530	2	888.40	395.30	1	384	1913	0.0909	1	1530	3.87	6.87	1529	1502	0.1818	2	1	321	.	1	RECTANGLE_INTERESTAREA	313	2	2925	899.50	396.80	313	3237	0.0909	1	2925	9.13	-5.25	2924	2879	838	1	2661.00	2506.00
wh	wh.edf	RIGHT	2736.00	2741.50	402	434	0.1960	292	4	1	1054	1	520.20	386.50	1	292	1345	0.1111	1	1054	2.85	-19.41	1053	1019	0.2222	2	2	555	.	1	RECTANGLE_INTERESTAREA	142	2	2381	540.30	376.00	142	2522	0.1111	1	2381	10.69	175.69	2380	2324	474	1	2766.00	2717.00
wh	wh.edf	RIGHT	4329.00	2603.00	403	586	0.2647	173	7	3	1722	2	882.30	394.50	1	586	2323	0.2222	2	1722	1.93	178.33	1721	1689	0.2222	2	2	555	.	1	RECTANGLE_INTERESTAREA	413	1	1911	858.80	396.60	586	2323	0.2222	2	1722	0.92	-177.27	1910	1895	816	1	2622.00	2584.00
wh	wh.edf	RIGHT	2628.00	2679.50	402	483	0.1779	175	5	1	1494	1	496.10	372.20	1	483	1998	0.2222	2	1494	2.31	-113.94	1493	1281	0.2222	2	1	308	.	1	RECTANGLE_INTERESTAREA	308	1	1691	518.40	399.50	483	1998	0.2222	2	1494	1.67	-50.60	1690	1669	476	1	2723.00	2636.00
wh	wh.edf	RIGHT	2812.00	2466.00	403	419	0.1543	419	8	3	2389	2	886.20	395.30	1	419	2807	0.1111	1	2389	1.81	5.53	2388	2367	0.1111	1	1	308	.	1	RECTANGLE_INTERESTAREA	419	1	2389	886.20	395.30	419	2807	0.1111	1	2389	1.81	5.53	2388	2367	836	1	2466.00	2466.00
wh	wh.edf	RIGHT	3996.00	2550.00	402	317	0.1304	317	3	1	714	1	517.50	397.60	1	317	1030	0.1429	1	714	2.45	-6.30	713	679	0.1429	1	0	0	.	1	RECTANGLE_INTERESTAREA	317	1	714	517.50	397.60	317	1030	0.1429	1	714	2.45	-6.30	713	679	457	1	2550.00	2550.00
wh	wh.edf	RIGHT	2849.00	.	403	0	0.0000	.	.	.	.	.	.	.	.	.	.	.	.	.	.	.	.	.	0.0000	0	0	0	.	1	RECTANGLE_INTERESTAREA	.	.	.	.	.	.	.	.	.	.	.	.	.	.	836	0	.	.
wh	wh.edf	RIGHT	2772.00	2517.50	402	688	0.2314	188	3	1	1062	1	521.00	383.40	1	688	1763	0.2500	2	1062	2.69	-5.01	1061	1038	0.2500	2	1	500	.	1	RECTANGLE_INTERESTAREA	500	1	1264	503.40	398.60	688	1763	0.2500	2	1062	0.89	-150.52	1263	1250	474	1	2621.00	2414.00
wh	wh.edf	RIGHT	2736.00	.	402	0	0.0000	.	.	.	.	.	.	.	.	.	.	.	.	.	.	.	.	.	0.0000	0	1	500	.	1	RECTANGLE_INTERESTAREA	.	.	.	.	.	.	.	.	.	.	.	.	.	.	836	0	.	.
wh	wh.edf	RIGHT	2628.00	2421.33	402	762	0.1406	229	6	1	2806	1	496.00	380.70	1	499	3322	0.1429	2	2806	2.76	-1.97	2805	2782	0.2143	3	1	270	.	1	RECTANGLE_INTERESTAREA	263	2	3513	541.80	390.10	263	3775	0.0714	1	3513	0.69	166.79	3512	3501	476	1	2424.00	2417.00
wh	wh.edf	RIGHT	2628.00	2253.00	402	815	0.1504	815	11	5	4021	2	886.60	394.50	1	815	4835	0.0714	1	4021	1.12	106.78	4020	4004	0.0714	1	1	270	.	1	RECTANGLE_INTERESTAREA	815	1	4021	886.60	394.50	815	4835	0.0714	1	4021	1.12	106.78	4020	4004	838	1	2253.00	2253.00
wh	wh.edf	RIGHT	2700.00	2337.50	402	1055	0.2794	319	5	1	1168	1	500.00	382.60	1	1055	2240	0.1818	2	1168	1.59	-4.83	1167	1148	0.1818	2	2	1442	.	1	RECTANGLE_INTERESTAREA	736	1	1505	531.10	385.70	1055	2240	0.1818	2	1168	1.11	-10.28	1504	1487	475	1	2376.00	2299.00
wh	wh.edf	RIGHT	2700.00	2391.67	402	1394	0.3692	290	8	3	2424	2	894.40	397.40	1	996	3429	0.1818	2	2424	2.96	-0.98	2423	2397	0.2727	3	2	1442	.	1	RECTANGLE_INTERESTAREA	398	2	3887	871.60	393.80	398	4284	0.0909	1	3887	7.98	-2.12	3886	3833	837	1	2583.00	2267.00
wh	wh.edf	RIGHT	4292.00	2588.50	403	392	0.0910	156	6	1	2044	1	568.90	389.10	1	392	2458	0.1333	2	2044	8.55	1.43	2043	1993	0.1333	2	1	236	.	1	RECTANGLE_INTERESTAREA	236	1	2223	513.30	400.60	392	2458	0.1333	2	2044	2.15	-168.37	2222	2200	454	1	2623.00	2554.00
wh	wh.edf	RIGHT	4292.00	2531.00	403	394	0.0915	394	13	3	3536	2	884.10	401.50	1	394	3929	0.0667	1	3536	1.57	-176.84	3535	3513	0.0667	1	1	236	.	1	RECTANGLE_INTERESTAREA	394	1	3536	884.10	401.50	394	3929	0.0667	1	3536	1.57	-176.84	3535	3513	816	1	2531.00	2531.00
wh	wh.edf	RIGHT	2812.00	2546.00	403	426	0.1287	426	6	1	1415	1	523.00	397.50	1	426	1840	0.0909	1	1415	0.36	156.35	1414	1398	0.0909	1	2	1118	.	1	RECTANGLE_INTERESTAREA	426	1	1415	523.00	397.50	426	1840	0.0909	1	1415	0.36	156.35	1414	1398	474	1	2546.00	2546.00
wh	wh.edf	RIGHT	4329.00	2465.33	403	1335	0.4032	217	9	3	2426	2	895.50	394.40	1	1335	3801	0.2727	3	2426	1.89	10.15	2425	2402	0.2727	3	2	1118	.	1	RECTANGLE_INTERESTAREA	879	1	2923	865.10	397.30	1335	3801	0.2727	3	2426	1.99	-176.73	2922	2901	816	1	2598.00	2390.00
wh	wh.edf	RIGHT	2736.00	.	402	0	0.0000	.	.	.	.	.	.	.	.	.	.	.	.	.	.	.	.	.	0.0000	0	0	0	.	1	RECTANGLE_INTERESTAREA	.	.	.	.	.	.	.	.	.	.	.	.	.	.	474	0	.	.
wh	wh.edf	RIGHT	2625.00	.	402	0	0.0000	.	.	.	.	.	.	.	.	.	.	.	.	.	.	.	.	.	0.0000	0	0	0	.	1	RECTANGLE_INTERESTAREA	.	.	.	.	.	.	.	.	.	.	.	.	.	.	837	0	.	.
wh	wh.edf	RIGHT	2736.00	.	402	0	0.0000	.	.	.	.	.	.	.	.	.	.	.	.	.	.	.	.	.	0.0000	0	0	0	.	1	RECTANGLE_INTERESTAREA	.	.	.	.	.	.	.	.	.	.	.	.	.	.	474	0	.	.
wh	wh.edf	RIGHT	4176.00	.	402	0	0.0000	.	.	.	.	.	.	.	.	.	.	.	.	.	.	.	.	.	0.0000	0	0	0	.	1	RECTANGLE_INTERESTAREA	.	.	.	.	.	.	.	.	.	.	.	.	.	.	816	0	.	.
wh	wh.edf	RIGHT	2736.00	2575.00	402	208	0.0940	208	7	1	1475	1	540.40	397.60	1	208	1682	0.0909	1	1475	0.81	171.76	1474	1455	0.0909	1	0	0	.	1	RECTANGLE_INTERESTAREA	208	1	1475	540.40	397.60	208	1682	0.0909	1	1475	0.81	171.76	1474	1455	474	1	2575.00	2575.00
wh	wh.edf	RIGHT	2664.00	.	402	0	0.0000	.	.	.	.	.	.	.	.	.	.	.	.	.	.	.	.	.	0.0000	0	0	0	.	1	RECTANGLE_INTERESTAREA	.	.	.	.	.	.	.	.	.	.	.	.	.	.	837	0	.	.
wh	wh.edf	RIGHT	4292.00	2439.00	403	282	0.1148	282	8	1	1646	1	501.60	399.50	1	282	1927	0.0909	1	1646	2.85	-4.31	1645	1610	0.0909	1	1	401	.	1	RECTANGLE_INTERESTAREA	282	1	1646	501.60	399.50	282	1927	0.0909	1	1646	2.85	-4.31	1645	1610	454	1	2439.00	2439.00
wh	wh.edf	RIGHT	4033.00	2474.00	403	663	0.2698	262	10	3	2266	2	895.00	383.40	1	663	2938	0.1818	2	2266	10.93	3.20	2265	2210	0.1818	2	1	401	.	1	RECTANGLE_INTERESTAREA	401	1	2538	900.50	402.80	663	2938	0.1818	2	2266	0.59	-59.43	2537	2528	820	1	2476.00	2472.00
wh	wh.edf	RIGHT	2736.00	2739.50	402	466	0.1991	182	6	1	1259	1	475.30	394.10	1	466	1746	0.2000	2	1259	1.38	165.80	1258	1240	0.2000	2	1	284	.	1	RECTANGLE_INTERESTAREA	284	1	1463	528.30	398.40	466	1746	0.2000	2	1259	2.08	-11.63	1462	1441	474	1	2798.00	2681.00
wh	wh.edf	RIGHT	2700.00	2613.00	402	616	0.2632	616	10	3	2027	2	891.30	381.20	1	616	2642	0.1000	1	2027	2.58	11.07	2026	2002	0.1000	1	1	284	.	1	RECTANGLE_INTERESTAREA	616	1	2027	891.30	381.20	616	2642	0.1000	1	2027	2.58	11.07	2026	2002	837	1	2613.00	2613.00
wh	wh.edf	RIGHT	2736.00	2357.00	402	298	0.1560	298	3	1	689	1	523.30	387.10	1	298	986	0.1250	1	689	4.28	-0.85	688	660	0.1250	1	0	0	.	1	RECTANGLE_INTERESTAREA	298	1	689	523.30	387.10	298	986	0.1250	1	689	4.28	-0.85	688	660	474	1	2357.00	2357.00
wh	wh.edf	RIGHT	2700.00	2403.00	402	408	0.2136	408	6	3	1459	2	898.80	396.50	1	408	1866	0.1250	1	1459	2.80	1.51	1458	1433	0.1250	1	0	0	.	1	RECTANGLE_INTERESTAREA	408	1	1459	898.80	396.50	408	1866	0.1250	1	1459	2.80	1.51	1458	1433	837	1	2403.00	2403.00
wh	wh.edf	RIGHT	2812.00	2365.00	403	1471	0.2545	235	5	1	1834	1	496.10	373.30	1	644	2517	0.1500	3	1834	1.78	-113.51	1833	1807	0.2500	5	4	973	.	1	RECTANGLE_INTERESTAREA	385	2	3837	524.60	380.90	827	4221	0.1000	2	3187	0.22	-123.03	3836	3629	474	1	2411.00	2280.00
wh	wh.edf	RIGHT	2812.00	2427.50	403	992	0.1716	179	13	5	4283	2	889.00	383.50	1	179	4461	0.0500	1	4283	12.62	-0.58	4282	4222	0.2000	4	4	973	.	1	RECTANGLE_INTERESTAREA	262	4	6290	879.80	396.10	262	6551	0.0500	1	6290	0.88	174.97	6289	6276	836	1	2640.00	2269.00
wh	wh.edf	RIGHT	4292.00	2514.00	403	594	0.1855	148	7	1	1795	1	496.10	372.60	1	148	1942	0.0714	1	1795	10.58	2.05	1794	1742	0.1429	2	0	0	.	1	RECTANGLE_INTERESTAREA	446	2	2400	530.30	398.80	446	2845	0.0714	1	2400	1.50	-152.93	2399	2376	454	1	2651.00	2377.00
wh	wh.edf	RIGHT	4292.00	.	403	0	0.0000	.	.	.	.	.	.	.	.	.	.	.	.	.	.	.	.	.	0.0000	0	0	0	.	1	RECTANGLE_INTERESTAREA	.	.	.	.	.	.	.	.	.	.	.	.	.	.	816	0	.	.
wh	wh.edf	RIGHT	2625.00	2480.67	402	751	0.2344	295	5	1	1477	1	534.10	371.30	1	751	2268	0.3000	3	1477	6.60	1.52	1476	1434	0.3000	3	2	456	.	1	RECTANGLE_INTERESTAREA	200	1	2069	532.80	379.70	751	2268	0.3000	3	1477	1.33	-0.30	2068	2049	475	1	2510.00	2432.00
wh	wh.edf	RIGHT	2700.00	2227.00	402	604	0.1885	604	9	3	2709	2	891.80	387.50	1	604	3312	0.1000	1	2709	10.44	0.11	2708	2660	0.1000	1	2	456	.	1	RECTANGLE_INTERESTAREA	604	1	2709	891.80	387.50	604	3312	0.1000	1	2709	10.44	0.11	2708	2660	837	1	2227.00	2227.00
wh	wh.edf	RIGHT	4292.00	2544.33	403	751	0.1806	115	5	1	1547	1	462.70	401.50	1	563	2143	0.1333	2	1547	8.82	-4.24	1546	1499	0.2000	3	2	644	.	1	RECTANGLE_INTERESTAREA	188	2	2396	554.70	390.70	188	2583	0.0667	1	2396	5.56	-179.96	2395	2360	454	1	2620.00	2506.00
wh	wh.edf	RIGHT	1296.00	2441.00	402	196	0.0471	196	9	5	2635	2	862.70	399.30	1	196	2830	0.0667	1	2635	10.89	-1.16	2634	2584	0.0667	1	2	644	.	1	RECTANGLE_INTERESTAREA	196	1	2635	862.70	399.30	196	2830	0.0667	1	2635	10.89	-1.16	2634	2584	856	1	2441.00	2441.00
wh	wh.edf	RIGHT	2628.00	2387.50	402	489	0.1878	196	4	1	991	1	531.50	375.20	1	196	1186	0.1000	1	991	11.38	2.07	990	938	0.2000	2	1	461	.	1	RECTANGLE_INTERESTAREA	293	2	1472	532.70	380.70	293	1764	0.1000	1	1472	3.41	-110.28	1471	1445	476	1	2413.00	2362.00
wh	wh.edf	RIGHT	2555.00	2351.00	402	738	0.2834	277	8	5	2246	2	887.80	395.20	1	738	2996	0.2000	2	2246	11.24	-0.89	2245	2189	0.2000	2	1	461	.	1	RECTANGLE_INTERESTAREA	461	1	2536	908.90	399.00	738	2996	0.2000	2	2246	0.81	-20.25	2535	2523	838	1	2362.00	2340.00
wh	wh.edf	RIGHT	2738.00	2506.00	403	724	0.2166	313	5	1	1238	1	530.50	375.40	1	724	1989	0.2727	3	1238	2.62	-20.67	1237	1202	0.2727	3	3	638	.	1	RECTANGLE_INTERESTAREA	344	1	1646	532.50	387.50	724	1989	0.2727	3	1238	0.61	-170.43	1645	1625	475	1	2609.00	2443.00
wh	wh.edf	RIGHT	2812.00	2543.00	403	381	0.1140	154	9	3	2407	2	849.00	383.10	1	381	2811	0.1818	2	2407	9.92	0.32	2406	2349	0.1818	2	3	638	.	1	RECTANGLE_INTERESTAREA	227	1	2585	903.50	396.50	381	2811	0.1818	2	2407	2.32	-9.31	2584	2561	836	1	2608.00	2478.00
wh	wh.edf	RIGHT	2628.00	2473.67	402	701	0.1027	182	6	1	1790	1	496.50	375.40	1	182	1971	0.0385	1	1790	2.58	-4.02	1789	1766	0.1154	3	4	1321	.	1	RECTANGLE_INTERESTAREA	260	2	3339	511.90	380.40	519	3598	0.0769	2	3068	0.65	-136.05	3338	3327	476	1	2598.00	2362.00
wh	wh.edf	RIGHT	4176.00	2511.17	402	1913	0.2803	225	18	5	5168	2	904.20	395.80	1	1185	6382	0.1154	3	5168	3.91	7.34	5167	5138	0.2308	6	4	1321	.	1	RECTANGLE_INTERESTAREA	101	3	7792	920.80	400.40	306	7892	0.0769	2	7565	1.19	-30.53	7791	7770	816	1	2726.00	2237.00
wh	wh.edf	RIGHT	4181.00	2745.00	403	997	0.2807	234	3	1	671	1	478.40	368.50	1	234	904	0.0714	1	671	9.55	3.31	670	622	0.2857	4	4	1240	.	1	RECTANGLE_INTERESTAREA	185	3	2788	566.20	392.20	477	2972	0.1429	2	2471	2.35	1.12	2787	2763	456	1	2823.00	2654.00
wh	wh.edf	RIGHT	4255.00	2550.33	403	1055	0.2970	125	12	7	3018	2	826.60	382.70	1	1055	4108	0.2143	3	3018	8.75	0.66	3017	2973	0.2143	3	4	1240	.	1	RECTANGLE_INTERESTAREA	687	1	3422	866.00	387.30	1055	4108	0.2143	3	3018	0.80	-177.84	3421	3409	817	1	2601.00	2508.00
wh	wh.edf	RIGHT	2736.00	2499.00	402	618	0.2025	618	6	1	1695	1	524.60	377.00	1	618	2312	0.1000	1	1695	2.83	-10.64	1694	1668	0.1000	1	2	500	.	1	RECTANGLE_INTERESTAREA	618	1	1695	524.60	377.00	618	2312	0.1000	1	1695	2.83	-10.64	1694	1668	474	1	2499.00	2499.00
wh	wh.edf	RIGHT	2660.00	2436.33	402	632	0.2071	132	8	3	2662	2	867.10	384.30	1	632	3326	0.3000	3	2662	5.61	-3.79	2661	2619	0.3000	3	2	500	.	1	RECTANGLE_INTERESTAREA	310	1	3017	892.80	395.90	632	3326	0.3000	3	2662	0.45	-162.42	3016	3008	836	1	2515.00	2378.00
wh	wh.edf	RIGHT	2701.00	2776.00	403	343	0.1131	343	8	1	1734	1	548.20	382.30	1	343	2076	0.0769	1	1734	4.62	0.39	1733	1704	0.0769	1	1	165	.	1	RECTANGLE_INTERESTAREA	343	1	1734	548.20	382.30	343	2076	0.0769	1	1734	4.62	0.39	1733	1704	476	1	2776.00	2776.00
wh	wh.edf	RIGHT	2700.00	2539.50	402	500	0.1648	335	11	3	2732	2	907.90	393.80	1	500	3238	0.1538	2	2732	3.66	-8.70	2731	2704	0.1538	2	1	165	.	1	RECTANGLE_INTERESTAREA	165	1	3074	895.50	395.70	500	3238	0.1538	2	2732	0.32	-173.96	3073	3067	837	1	2576.00	2503.00
wh	wh.edf	RIGHT	2664.00	2469.00	402	453	0.1288	244	6	1	1645	1	538.80	381.90	1	244	1888	0.0769	1	1645	0.47	-170.43	1644	1628	0.1538	2	3	1042	.	1	RECTANGLE_INTERESTAREA	209	2	2885	507.50	381.80	209	3093	0.0769	1	2885	12.67	-179.88	2884	2827	475	1	2604.00	2334.00
wh	wh.edf	RIGHT	2700.00	2384.67	402	1031	0.2932	198	9	3	2321	2	900.00	378.00	1	498	2826	0.1538	2	2321	2.38	2.44	2320	2296	0.2308	3	3	1042	.	1	RECTANGLE_INTERESTAREA	533	2	3155	903.10	376.80	533	3687	0.0769	1	3155	13.66	1.32	3154	3094	837	1	2431.00	2307.00
wh	wh.edf	RIGHT	2700.00	2481.00	402	290	0.0946	290	8	1	2246	1	521.80	381.50	1	290	2535	0.0909	1	2246	1.99	-13.48	2245	2212	0.0909	1	1	524	.	1	RECTANGLE_INTERESTAREA	290	1	2246	521.80	381.50	290	2535	0.0909	1	2246	1.99	-13.48	2245	2212	475	1	2481.00	2481.00
wh	wh.edf	RIGHT	4068.00	2329.00	402	670	0.2186	146	10	3	2929	2	838.30	382.50	1	670	3621	0.1818	2	2929	9.49	-1.40	2928	2876	0.1818	2	1	524	.	1	RECTANGLE_INTERESTAREA	524	1	3098	887.70	381.70	670	3621	0.1818	2	2929	2.10	-4.78	3097	3075	818	1	2347.00	2311.00
wh	wh.edf	RIGHT	2775.00	2458.50	403	361	0.1482	175	6	1	1401	1	543.20	385.20	1	361	1775	0.1818	2	1401	2.69	-17.54	1400	1376	0.1818	2	1	186	.	1	RECTANGLE_INTERESTAREA	186	1	1590	524.10	389.20	361	1775	0.1818	2	1401	0.71	-166.35	1589	1576	475	1	2480.00	2437.00
wh	wh.edf	RIGHT	3990.00	2536.00	402	345	0.1416	345	10	3	2158	2	882.90	396.80	1	345	2502	0.0909	1	2158	1.41	-6.70	2157	2138	0.0909	1	1	186	.	1	RECTANGLE_INTERESTAREA	345	1	2158	882.90	396.80	345	2502	0.0909	1	2158	1.41	-6.70	2157	2138	817	1	2536.00	2536.00
wh	wh.edf	RIGHT	2627.00	2365.00	403	1988	0.5430	755	6	1	1047	1	518.00	369.50	1	755	1801	0.0769	1	1047	1.63	179.88	1046	1026	0.3077	4	3	1259	.	1	RECTANGLE_INTERESTAREA	298	3	3768	535.00	398.90	298	4065	0.0769	1	3768	12.02	-177.93	3767	3697	477	1	2513.00	2198.00
wh	wh.edf	RIGHT	2592.00	2437.50	402	462	0.1262	221	11	5	3217	2	870.20	382.80	1	462	3696	0.1538	2	3217	10.01	-1.69	3216	3161	0.1538	2	3	1259	.	1	RECTANGLE_INTERESTAREA	241	1	3456	894.80	385.30	462	3696	0.1538	2	3217	1.11	-5.01	3455	3438	838	1	2472.00	2403.00
wh	wh.edf	RIGHT	2628.00	2467.00	402	310	0.1278	310	3	1	859	1	518.70	400.50	1	310	1168	0.1667	1	859	10.13	-2.92	858	805	0.1667	1	0	0	.	1	RECTANGLE_INTERESTAREA	310	1	859	518.70	400.50	310	1168	0.1667	1	859	10.13	-2.92	858	805	476	1	2467.00	2467.00
wh	wh.edf	RIGHT	2775.00	2387.00	403	295	0.1216	295	5	3	1819	2	898.90	394.60	1	295	2113	0.1667	1	1819	11.38	-1.38	1818	1760	0.1667	1	0	0	.	1	RECTANGLE_INTERESTAREA	295	1	1819	898.90	394.60	295	2113	0.1667	1	1819	11.38	-1.38	1818	1760	837	1	2387.00	2387.00
wh	wh.edf	RIGHT	2700.00	2406.33	402	822	0.2910	220	4	1	1428	1	475.80	381.30	1	551	2001	0.2000	2	1428	3.77	-0.21	1427	1401	0.3000	3	3	853	.	1	RECTANGLE_INTERESTAREA	271	2	3089	514.90	380.70	271	3359	0.1000	1	3089	12.11	179.30	3088	3027	475	1	2627.00	2274.00
wh	wh.edf	RIGHT	2555.00	2371.50	402	598	0.2117	347	8	3	2416	2	897.00	392.80	1	598	3026	0.2000	2	2416	2.75	-9.71	2415	2391	0.2000	2	3	853	.	1	RECTANGLE_INTERESTAREA	251	1	2776	876.80	386.70	598	3026	0.2000	2	2416	0.68	-178.31	2775	2763	838	1	2413.00	2330.00
wh	wh.edf	RIGHT	2700.00	2352.50	402	478	0.2391	194	3	1	745	1	495.60	388.00	1	478	1245	0.2500	2	745	9.80	-1.48	744	691	0.2500	2	1	284	.	1	RECTANGLE_INTERESTAREA	284	1	962	538.10	391.80	478	1245	0.2500	2	745	1.96	-2.36	961	939	475	1	2411.00	2294.00
wh	wh.edf	RIGHT	2700.00	.	402	0	0.0000	.	.	.	.	.	.	.	.	.	.	.	.	.	.	.	.	.	0.0000	0	1	284	.	1	RECTANGLE_INTERESTAREA	.	.	.	.	.	.	.	.	.	.	.	.	.	.	837	0	.	.
wh	wh.edf	RIGHT	4292.00	2442.50	403	519	0.1083	376	7	1	2260	1	522.40	399.00	1	519	2791	0.1429	2	2260	12.44	-1.41	2259	2204	0.1429	2	1	143	.	1	RECTANGLE_INTERESTAREA	143	1	2649	508.20	386.70	519	2791	0.1429	2	2260	0.69	151.94	2648	2636	454	1	2472.00	2413.00
wh	wh.edf	RIGHT	2736.00	2476.00	402	1407	0.2935	489	10	3	3263	2	885.60	378.50	1	489	3751	0.0714	1	3263	7.37	4.50	3262	3218	0.2143	3	1	143	.	1	RECTANGLE_INTERESTAREA	569	3	4827	895.30	397.40	569	5395	0.0714	1	4827	0.75	-159.76	4826	4812	836	1	2581.00	2331.00
wh	wh.edf	RIGHT	2628.00	2483.50	402	723	0.2295	422	7	1	1169	1	531.30	389.30	1	422	1590	0.0833	1	1169	2.04	17.05	1168	1136	0.1667	2	3	1282	.	1	RECTANGLE_INTERESTAREA	301	2	2734	522.60	386.10	301	3034	0.0833	1	2734	12.92	178.11	2733	2671	476	1	2655.00	2312.00
wh	wh.edf	RIGHT	2701.00	2487.67	403	1198	0.3802	217	9	3	2107	2	879.90	402.30	1	545	2670	0.1667	2	2107	6.16	-8.47	2106	2063	0.2500	3	3	1282	.	1	RECTANGLE_INTERESTAREA	653	2	3089	910.10	383.80	653	3741	0.0833	1	3089	13.17	-0.67	3088	3035	838	1	2676.00	2376.00
wh	wh.edf	RIGHT	2664.00	2210.00	402	254	0.0805	254	5	1	1382	1	526.20	400.80	1	254	1635	0.1000	1	1382	10.96	-3.38	1381	1326	0.1000	1	0	0	.	1	RECTANGLE_INTERESTAREA	254	1	1382	526.20	400.80	254	1635	0.1000	1	1382	10.96	-3.38	1381	1326	475	1	2210.00	2210.00
wh	wh.edf	RIGHT	4176.00	2176.00	402	251	0.0796	251	8	3	2794	2	900.30	383.80	1	251	3044	0.1000	1	2794	1.43	30.89	2793	2775	0.1000	1	0	0	.	1	RECTANGLE_INTERESTAREA	251	1	2794	900.30	383.80	251	3044	0.1000	1	2794	1.43	30.89	2793	2775	816	1	2176.00	2176.00
wh	wh.edf	RIGHT	2849.00	2301.00	403	436	0.0928	209	6	1	856	1	537.30	374.10	1	209	1064	0.0526	1	856	11.33	4.24	855	802	0.1053	2	2	924	.	1	RECTANGLE_INTERESTAREA	227	2	2348	526.00	378.00	227	2574	0.0526	1	2348	1.04	-162.74	2347	2326	474	1	2463.00	2139.00
wh	wh.edf	RIGHT	4176.00	2224.40	402	1931	0.4109	472	13	5	2843	2	872.90	366.30	1	841	3706	0.1053	2	2843	11.27	4.02	2842	2789	0.2632	5	2	924	.	1	RECTANGLE_INTERESTAREA	296	3	5152	856.50	382.30	296	5447	0.0526	1	5152	6.21	-2.71	5151	5106	816	1	2342.00	2078.00
wh	wh.edf	RIGHT	2625.00	2104.67	402	950	0.2047	191	10	1	2793	1	542.80	392.00	1	649	3453	0.1176	2	2793	3.38	174.69	2792	2766	0.1765	3	2	1130	.	1	RECTANGLE_INTERESTAREA	301	2	3631	544.40	371.10	301	3931	0.0588	1	3631	1.74	-154.92	3630	3609	475	1	2163.00	2019.00
wh	wh.edf	RIGHT	2812.00	2154.00	403	857	0.1847	672	14	5	3997	2	905.50	390.30	1	672	4668	0.0588	1	3997	12.21	-2.43	3996	3932	0.1176	2	2	1130	.	1	RECTANGLE_INTERESTAREA	185	2	5127	853.30	399.50	185	5311	0.0588	1	5127	8.12	-23.86	5126	4909	836	1	2212.00	2096.00
wh	wh.edf	RIGHT	2812.00	2167.00	403	494	0.0960	494	6	1	1596	1	525.90	368.90	1	494	2089	0.0588	1	1596	1.82	149.31	1595	1576	0.0588	1	2	630	.	1	RECTANGLE_INTERESTAREA	494	1	1596	525.90	368.90	494	2089	0.0588	1	1596	1.82	149.31	1595	1576	474	1	2167.00	2167.00
wh	wh.edf	RIGHT	2664.00	2306.80	402	1404	0.2729	340	7	3	2147	2	863.50	373.90	1	340	2486	0.0588	1	2147	11.62	-0.12	2146	2090	0.2941	5	2	630	.	1	RECTANGLE_INTERESTAREA	255	4	5735	909.30	379.90	255	5989	0.0588	1	5735	6.20	-3.77	5734	5692	837	1	2383.00	2243.00
wh	wh.edf	RIGHT	2812.00	2366.50	403	398	0.1579	102	3	1	643	1	480.60	388.90	1	102	744	0.1111	1	643	9.26	-2.32	642	588	0.2222	2	0	0	.	1	RECTANGLE_INTERESTAREA	296	2	957	529.20	377.90	296	1252	0.1111	1	957	1.27	158.66	956	936	474	1	2529.00	2204.00
wh	wh.edf	RIGHT	2628.00	.	402	0	0.0000	.	.	.	.	.	.	.	.	.	.	.	.	.	.	.	.	.	0.0000	0	0	0	.	1	RECTANGLE_INTERESTAREA	.	.	.	.	.	.	.	.	.	.	.	.	.	.	838	0	.	.
wh	wh.edf	RIGHT	2736.00	2424.00	402	249	0.0527	249	8	1	2473	1	540.00	386.30	1	249	2721	0.0625	1	2473	3.66	-0.28	2472	2445	0.0625	1	1	183	.	1	RECTANGLE_INTERESTAREA	249	1	2473	540.00	386.30	249	2721	0.0625	1	2473	3.66	-0.28	2472	2445	474	1	2424.00	2424.00
wh	wh.edf	RIGHT	2700.00	2262.75	402	1343	0.2844	393	10	3	3064	2	872.40	372.50	1	393	3456	0.0625	1	3064	10.66	1.02	3063	3006	0.2500	4	1	183	.	1	RECTANGLE_INTERESTAREA	463	3	4754	900.90	381.20	463	5216	0.0625	1	4754	0.81	-161.65	4753	4739	837	1	2376.00	2178.00
wh	wh.edf	RIGHT	4176.00	2282.50	402	490	0.1787	190	5	1	1047	1	526.00	396.10	1	490	1555	0.2222	2	1047	2.30	46.28	1046	1020	0.2222	2	1	300	.	1	RECTANGLE_INTERESTAREA	300	1	1256	567.90	398.30	490	1555	0.2222	2	1047	1.48	1.08	1255	1237	454	1	2316.00	2249.00
wh	wh.edf	RIGHT	2772.00	.	402	0	0.0000	.	.	.	.	.	.	.	.	.	.	.	.	.	.	.	.	.	0.0000	0	1	300	.	1	RECTANGLE_INTERESTAREA	.	.	.	.	.	.	.	.	.	.	.	.	.	.	836	0	.	.
wh	wh.edf	RIGHT	2849.00	2239.00	403	194	0.0802	194	5	1	1192	1	527.30	391.10	1	194	1385	0.1111	1	1192	2.97	3.27	1191	1040	0.1111	1	0	0	.	1	RECTANGLE_INTERESTAREA	194	1	1192	527.30	391.10	194	1385	0.1111	1	1192	2.97	3.27	1191	1040	474	1	2239.00	2239.00
wh	wh.edf	RIGHT	2700.00	2259.00	402	501	0.2071	501	8	3	1911	2	909.10	379.50	1	501	2411	0.1111	1	1911	3.57	3.64	1910	1883	0.1111	1	0	0	.	1	RECTANGLE_INTERESTAREA	501	1	1911	909.10	379.50	501	2411	0.1111	1	1911	3.57	3.64	1910	1883	837	1	2259.00	2259.00
wh	wh.edf	RIGHT	2736.00	2209.00	402	764	0.1836	500	3	1	867	1	542.70	369.30	1	500	1366	0.0625	1	867	10.95	4.45	866	812	0.1250	2	2	569	.	1	RECTANGLE_INTERESTAREA	264	2	2353	514.60	392.70	264	2616	0.0625	1	2353	1.95	-38.90	2352	2331	474	1	2377.00	2041.00
wh	wh.edf	RIGHT	5772.00	2244.67	403	781	0.1877	212	11	5	3383	2	935.60	393.60	1	781	4213	0.1875	3	3383	12.98	-6.50	3382	3323	0.1875	3	2	569	.	1	RECTANGLE_INTERESTAREA	310	1	3904	908.10	393.40	781	4213	0.1875	3	3383	1.33	3.61	3903	3884	796	1	2274.00	2213.00
wh	wh.edf	RIGHT	2664.00	2508.00	402	137	0.0288	51	7	1	1627	1	511.30	399.20	1	137	2020	0.1176	2	1627	9.97	-1.68	1626	1569	0.1176	2	1	86	.	1	RECTANGLE_INTERESTAREA	86	1	1935	544.20	388.10	137	2020	0.1176	2	1627	1.40	-38.20	1934	1678	475	1	2674.00	2342.00
wh	wh.edf	RIGHT	2738.00	2372.00	403	1117	0.2344	774	11	3	2716	2	902.90	387.50	1	774	3489	0.0588	1	2716	1.25	105.71	2715	2696	0.1176	2	1	86	.	1	RECTANGLE_INTERESTAREA	343	2	4510	905.30	389.50	343	4852	0.0588	1	4510	4.25	-33.07	4509	4482	837	1	2495.00	2249.00
wh	wh.edf	RIGHT	2812.00	2484.50	403	559	0.1821	259	4	1	897	1	525.90	371.60	1	259	1155	0.1000	1	897	10.17	-0.59	896	834	0.2000	2	0	0	.	1	RECTANGLE_INTERESTAREA	300	2	1515	547.80	378.20	300	1814	0.1000	1	1515	1.36	-151.28	1514	1491	474	1	2502.00	2467.00
wh	wh.edf	RIGHT	2660.00	2442.00	402	840	0.2736	840	10	5	2955	2	911.00	390.40	1	840	3794	0.1000	1	2955	4.27	-105.56	2954	2731	0.1000	1	0	0	.	1	RECTANGLE_INTERESTAREA	840	1	2955	911.00	390.40	840	3794	0.1000	1	2955	4.27	-105.56	2954	2731	836	1	2442.00	2442.00
wh	wh.edf	RIGHT	2736.00	.	402	0	0.0000	.	.	.	.	.	.	.	.	.	.	.	.	.	.	.	.	.	0.0000	0	1	549	.	1	RECTANGLE_INTERESTAREA	.	.	.	.	.	.	.	.	.	.	.	.	.	.	474	0	.	.
wh	wh.edf	RIGHT	4292.00	2481.00	403	744	0.3562	195	4	1	1677	1	859.40	390.80	1	744	2443	0.4000	2	1677	9.98	-3.98	1676	1624	0.4000	2	1	549	.	1	RECTANGLE_INTERESTAREA	549	1	1895	912.20	379.60	744	2443	0.4000	2	1677	1.99	-4.89	1894	1872	816	0	2491.00	2471.00
wh	wh.edf	RIGHT	2664.00	.	402	0	0.0000	.	.	.	.	.	.	.	.	.	.	.	.	.	.	.	.	.	0.0000	0	0	0	.	1	RECTANGLE_INTERESTAREA	.	.	.	.	.	.	.	.	.	.	.	.	.	.	475	0	.	.
wh	wh.edf	RIGHT	2775.00	2345.00	403	448	0.2554	141	5	1	1207	1	849.30	385.40	1	141	1347	0.1429	1	1207	9.99	2.29	1206	1156	0.2857	2	0	0	.	1	RECTANGLE_INTERESTAREA	307	2	1630	909.40	384.60	307	1936	0.1429	1	1630	0.66	177.37	1629	1618	837	0	2359.00	2331.00
wh	wh.edf	RIGHT	2625.00	2957.75	402	1213	0.3381	177	6	1	1618	1	484.00	372.70	1	1213	2877	0.3333	4	1618	3.52	3.59	1617	1592	0.3333	4	4	1307	.	1	RECTANGLE_INTERESTAREA	322	1	2556	507.00	373.90	1213	2877	0.3333	4	1618	0.88	170.58	2555	2542	475	1	3033.00	2910.00
wh	wh.edf	RIGHT	2812.00	2683.50	403	776	0.2163	505	11	3	3068	2	870.40	401.70	1	776	4065	0.1667	2	3068	3.35	9.33	3067	3040	0.1667	2	4	1307	.	1	RECTANGLE_INTERESTAREA	271	1	3795	853.10	393.40	776	4065	0.1667	2	3068	2.33	-113.12	3794	3573	836	1	2782.00	2585.00
wh	wh.edf	RIGHT	2772.00	2332.00	402	647	0.2288	193	7	1	1816	1	511.40	378.40	1	647	2477	0.1818	2	1816	3.02	4.63	1815	1789	0.1818	2	1	454	.	1	RECTANGLE_INTERESTAREA	454	1	2024	535.70	367.60	647	2477	0.1818	2	1816	0.88	3.90	2023	2009	474	1	2421.00	2243.00
wh	wh.edf	RIGHT	2736.00	2304.00	402	503	0.1779	503	10	3	2665	2	878.60	383.20	1	503	3167	0.0909	1	2665	2.62	-1.41	2664	2641	0.0909	1	1	454	.	1	RECTANGLE_INTERESTAREA	503	1	2665	878.60	383.20	503	3167	0.0909	1	2665	2.62	-1.41	2664	2641	836	1	2304.00	2304.00
wh	wh.edf	RIGHT	2736.00	2557.50	402	761	0.2490	166	7	1	1773	1	506.80	366.00	1	761	2762	0.3077	4	1773	3.71	3.00	1772	1746	0.3077	4	4	823	.	1	RECTANGLE_INTERESTAREA	220	1	2543	536.80	378.40	761	2762	0.3077	4	1773	1.40	-2.60	2542	2523	474	1	2633.00	2420.00
wh	wh.edf	RIGHT	2556.00	2461.00	402	441	0.1443	213	12	3	3058	2	873.20	393.00	1	441	3506	0.1538	2	3058	1.10	16.67	3057	3041	0.1538	2	4	823	.	1	RECTANGLE_INTERESTAREA	228	1	3279	857.10	386.10	441	3506	0.1538	2	3058	0.36	160.76	3278	3271	839	1	2518.00	2404.00
wh	wh.edf	RIGHT	4329.00	2427.33	403	700	0.2325	266	6	1	1842	1	481.00	382.80	1	700	2581	0.3000	3	1842	10.51	-1.74	1841	1778	0.3000	3	2	434	.	1	RECTANGLE_INTERESTAREA	208	1	2374	558.30	372.80	700	2581	0.3000	3	1842	1.25	-7.49	2373	2356	454	1	2597.00	2309.00
wh	wh.edf	RIGHT	2625.00	2419.00	402	700	0.2325	700	10	3	2773	2	876.10	385.50	1	700	3472	0.1000	1	2773	2.54	1.68	2772	2749	0.1000	1	2	434	.	1	RECTANGLE_INTERESTAREA	700	1	2773	876.10	385.50	700	3472	0.1000	1	2773	2.54	1.68	2772	2749	837	1	2419.00	2419.00
wh	wh.edf	RIGHT	2736.00	.	402	0	0.0000	.	.	.	.	.	.	.	.	.	.	.	.	.	.	.	.	.	0.0000	0	2	531	.	1	RECTANGLE_INTERESTAREA	.	.	.	.	.	.	.	.	.	.	.	.	.	.	474	0	.	.
wh	wh.edf	RIGHT	2736.00	2355.67	402	758	0.3592	227	6	1	1537	1	883.70	377.20	1	758	2503	0.3750	3	1537	3.00	-0.98	1536	1511	0.3750	3	2	531	.	1	RECTANGLE_INTERESTAREA	214	1	2290	856.50	372.40	758	2503	0.3750	3	1537	1.04	-107.94	2289	2090	836	0	2419.00	2310.00
wh	wh.edf	RIGHT	2812.00	2413.00	403	152	0.0449	152	4	1	1145	1	521.50	372.20	1	152	1296	0.0909	1	1145	11.95	-9.29	1144	947	0.0909	1	3	771	.	1	RECTANGLE_INTERESTAREA	152	1	1145	521.50	372.20	152	1296	0.0909	1	1145	11.95	-9.29	1144	947	474	1	2413.00	2413.00
wh	wh.edf	RIGHT	4218.00	2273.40	403	1385	0.4090	479	6	3	2006	2	845.90	368.90	1	479	2484	0.0909	1	2006	12.29	-1.24	2005	1950	0.4545	5	3	771	.	1	RECTANGLE_INTERESTAREA	325	2	3632	832.70	373.50	906	3956	0.3636	4	2994	1.98	172.18	3631	3609	817	1	2396.00	2073.00
wh	wh.edf	RIGHT	2812.00	2351.00	403	653	0.2131	172	5	1	1845	1	489.60	377.50	1	653	2516	0.1818	2	1845	3.14	-78.70	1844	1609	0.1818	2	6	1585	.	1	RECTANGLE_INTERESTAREA	481	1	2036	522.00	366.70	653	2516	0.1818	2	1845	1.27	-21.76	2035	2017	474	1	2353.00	2349.00
wh	wh.edf	RIGHT	4292.00	2317.80	403	1104	0.3602	222	7	3	2576	2	824.40	381.40	1	1104	3743	0.4545	5	2576	10.36	-1.77	2575	2517	0.4545	5	6	1585	.	1	RECTANGLE_INTERESTAREA	29	1	3715	873.40	387.30	1104	3743	0.4545	5	2576	0.22	163.61	3714	3709	816	1	2420.00	2128.00
wh	wh.edf	RIGHT	2812.00	2505.00	403	206	0.0659	206	6	1	1928	1	494.10	369.80	1	206	2133	0.0909	1	1928	1.96	-131.91	1927	1904	0.0909	1	1	246	.	1	RECTANGLE_INTERESTAREA	206	1	1928	494.10	369.80	206	2133	0.0909	1	1928	1.96	-131.91	1927	1904	474	1	2505.00	2505.00
wh	wh.edf	RIGHT	2700.00	2217.33	402	762	0.2436	314	8	3	2685	2	865.40	380.30	1	560	3259	0.1818	2	2685	11.88	-1.95	2684	2624	0.2727	3	1	246	.	1	RECTANGLE_INTERESTAREA	202	2	3471	887.80	382.90	202	3672	0.0909	1	3471	6.37	-5.42	3470	3431	837	1	2282.00	2173.00
wh	wh.edf	RIGHT	2736.00	2269.50	402	747	0.2072	586	4	1	1153	1	506.80	370.90	1	586	1738	0.0833	1	1153	1.18	-177.94	1152	1135	0.1667	2	1	499	.	1	RECTANGLE_INTERESTAREA	161	2	2314	507.20	378.20	161	2474	0.0833	1	2314	11.91	-0.61	2313	2256	474	1	2315.00	2224.00
wh	wh.edf	RIGHT	2736.00	2256.00	402	767	0.2128	268	11	5	3387	2	838.20	387.80	1	767	4171	0.1667	2	3387	10.51	-3.99	3386	3324	0.1667	2	1	499	.	1	RECTANGLE_INTERESTAREA	499	1	3673	870.60	383.60	767	4171	0.1667	2	3387	1.14	16.58	3672	3655	836	1	2261.00	2251.00
wh	wh.edf	RIGHT	2812.00	.	403	0	0.0000	.	.	.	.	.	.	.	.	.	.	.	.	.	.	.	.	.	0.0000	0	1	394	.	1	RECTANGLE_INTERESTAREA	.	.	.	.	.	.	.	.	.	.	.	.	.	.	474	0	.	.
wh	wh.edf	RIGHT	4255.00	2179.00	403	650	0.1522	256	15	1	4414	1	879.80	372.50	1	650	5075	0.1250	2	4414	6.43	-4.45	4413	4379	0.1250	2	1	394	.	1	RECTANGLE_INTERESTAREA	394	1	4682	899.00	377.10	650	5075	0.1250	2	4414	0.60	-7.13	4681	4670	817	0	2185.00	2173.00
wh	wh.edf	RIGHT	2849.00	2336.00	403	992	0.2575	388	5	1	1238	1	490.70	373.10	1	388	1625	0.0769	1	1238	1.56	-141.70	1237	1216	0.3077	4	4	1054	.	1	RECTANGLE_INTERESTAREA	88	2	2719	540.00	368.00	604	2806	0.2308	3	1943	2.77	-60.63	2718	2476	474	1	2360.00	2316.00
wh	wh.edf	RIGHT	2700.00	2372.33	402	991	0.2573	300	11	5	3383	2	859.20	390.80	1	991	4397	0.2308	3	3383	12.20	-4.09	3382	3320	0.2308	3	4	1054	.	1	RECTANGLE_INTERESTAREA	330	1	4068	854.50	375.90	991	4397	0.2308	3	3383	0.62	-179.69	4067	4056	837	1	2508.00	2295.00
wh	wh.edf	RIGHT	3996.00	2479.00	402	88	0.0255	88	7	1	2517	1	458.70	379.30	1	88	2604	0.0909	1	2517	2.56	-100.11	2516	2272	0.0909	1	1	553	.	1	RECTANGLE_INTERESTAREA	88	1	2517	458.70	379.30	88	2604	0.0909	1	2517	2.56	-100.11	2516	2272	457	1	2479.00	2479.00
wh	wh.edf	RIGHT	2701.00	2250.50	403	842	0.2441	289	10	3	3105	2	872.70	384.30	1	842	3955	0.1818	2	3105	11.47	-4.82	3104	3051	0.1818	2	1	553	.	1	RECTANGLE_INTERESTAREA	553	1	3403	852.90	383.30	842	3955	0.1818	2	3105	0.42	161.14	3402	3394	838	1	2265.00	2236.00
wh	wh.edf	RIGHT	2775.00	.	403	0	0.0000	.	.	.	.	.	.	.	.	.	.	.	.	.	.	.	.	.	0.0000	0	0	0	.	1	RECTANGLE_INTERESTAREA	.	.	.	.	.	.	.	.	.	.	.	.	.	.	475	0	.	.
wh	wh.edf	RIGHT	2736.00	2135.00	402	419	0.0796	419	16	1	5409	1	870.80	374.50	1	419	5827	0.0588	1	5409	1.31	8.64	5408	5386	0.0588	1	0	0	.	1	RECTANGLE_INTERESTAREA	419	1	5409	870.80	374.50	419	5827	0.0588	1	5409	1.31	8.64	5408	5386	836	0	2135.00	2135.00
wh	wh.edf	RIGHT	2628.00	.	402	0	0.0000	.	.	.	.	.	.	.	.	.	.	.	.	.	.	.	.	.	0.0000	0	3	994	.	1	RECTANGLE_INTERESTAREA	.	.	.	.	.	.	.	.	.	.	.	.	.	.	476	0	.	.
wh	wh.edf	RIGHT	4176.00	2418.75	402	1562	0.3704	568	9	1	3107	1	839.80	370.10	1	1562	4881	0.3333	4	3107	9.07	-1.77	3106	3055	0.3333	4	3	994	.	1	RECTANGLE_INTERESTAREA	417	1	4465	825.30	371.40	1562	4881	0.3333	4	3107	1.38	172.92	4464	4445	816	0	2531.00	2301.00
wh	wh.edf	RIGHT	2775.00	2542.00	403	255	0.1034	141	4	1	763	1	543.40	374.40	1	141	903	0.1111	1	763	6.05	-5.72	762	720	0.2222	2	1	1058	.	1	RECTANGLE_INTERESTAREA	114	2	1245	525.30	376.30	114	1358	0.1111	1	1245	12.27	0.99	1244	1190	475	1	2585.00	2499.00
wh	wh.edf	RIGHT	2736.00	2572.50	402	1220	0.4945	162	8	5	1790	2	889.90	383.90	1	1220	3026	0.2222	2	1790	11.04	-8.10	1789	1744	0.2222	2	1	1058	.	1	RECTANGLE_INTERESTAREA	1058	1	1969	849.20	384.70	1220	3026	0.2222	2	1790	1.04	171.78	1968	1952	836	1	2621.00	2524.00
wh	wh.edf	RIGHT	2812.00	2463.00	403	1395	0.2484	813	3	1	762	1	501.20	373.40	1	813	1574	0.0625	1	762	10.70	-3.05	761	706	0.1875	3	1	285	.	1	RECTANGLE_INTERESTAREA	285	2	3433	498.90	372.30	582	3717	0.1250	2	3121	0.97	41.13	3432	3418	474	1	2496.00	2425.00
wh	wh.edf	RIGHT	2592.00	2238.50	402	664	0.1182	220	13	5	5542	2	898.90	378.80	1	220	5761	0.0625	1	5542	2.61	1.26	5541	5518	0.1250	2	1	285	.	1	RECTANGLE_INTERESTAREA	444	2	5945	866.50	377.70	444	6388	0.0625	1	5945	1.26	-22.12	5944	5926	838	1	2315.00	2162.00
wh	wh.edf	RIGHT	2736.00	.	402	0	0.0000	.	.	.	.	.	.	.	.	.	.	.	.	.	.	.	.	.	0.0000	0	1	460	.	1	RECTANGLE_INTERESTAREA	.	.	.	.	.	.	.	.	.	.	.	.	.	.	474	0	.	.
wh	wh.edf	RIGHT	2738.00	2255.00	403	744	0.3449	284	8	1	1868	1	862.50	384.70	1	744	2628	0.2222	2	1868	11.70	-4.63	1867	1810	0.2222	2	1	460	.	1	RECTANGLE_INTERESTAREA	460	1	2169	884.80	381.80	744	2628	0.2222	2	1868	1.07	8.86	2168	2152	837	0	2272.00	2238.00
wh	wh.edf	RIGHT	2772.00	2350.00	402	415	0.1467	415	3	1	616	1	491.50	377.90	1	415	1030	0.1111	1	616	11.55	-0.17	615	560	0.1111	1	1	478	.	1	RECTANGLE_INTERESTAREA	415	1	616	491.50	377.90	415	1030	0.1111	1	616	11.55	-0.17	615	560	474	1	2350.00	2350.00
wh	wh.edf	RIGHT	2849.00	2265.50	403	649	0.2295	171	7	3	2150	2	886.90	402.40	1	649	2817	0.2222	2	2150	12.23	-7.48	2149	2086	0.2222	2	1	478	.	1	RECTANGLE_INTERESTAREA	478	1	2340	857.00	385.60	649	2817	0.2222	2	2150	1.24	144.74	2339	2321	836	1	2300.00	2231.00
wh	wh.edf	RIGHT	2812.00	2549.00	403	1364	0.3632	183	5	1	1333	1	493.80	374.60	1	183	1515	0.0625	1	1333	11.65	1.39	1332	1282	0.3125	5	2	340	.	1	RECTANGLE_INTERESTAREA	88	4	3932	531.00	366.30	88	4019	0.0625	1	3932	11.31	176.74	3931	3871	474	1	2678.00	2383.00
wh	wh.edf	RIGHT	2738.00	2485.50	403	514	0.1369	244	13	7	3627	2	863.70	384.70	1	244	3870	0.0625	1	3627	1.00	-10.09	3626	3606	0.1250	2	2	340	.	1	RECTANGLE_INTERESTAREA	270	2	4363	856.60	381.40	270	4632	0.0625	1	4363	2.81	5.88	4362	4337	837	1	2526.00	2445.00
wh	wh.edf	RIGHT	2772.00	2429.33	402	1050	0.2505	210	6	1	1635	1	474.40	366.10	1	1050	2898	0.2143	3	1635	1.52	-145.49	1634	1614	0.2143	3	2	840	.	1	RECTANGLE_INTERESTAREA	604	1	2295	479.40	368.30	1050	2898	0.2143	3	1635	0.51	143.13	2294	2284	474	1	2539.00	2288.00
wh	wh.edf	RIGHT	2628.00	2482.50	402	740	0.1765	523	12	3	3980	2	867.30	389.40	1	523	4502	0.0714	1	3980	3.24	0.78	3979	3953	0.1429	2	2	840	.	1	RECTANGLE_INTERESTAREA	217	2	4726	888.30	395.40	217	4942	0.0714	1	4726	6.16	-9.43	4725	4688	838	1	2485.00	2480.00
wh	wh.edf	RIGHT	2812.00	2458.00	403	594	0.1856	594	9	1	2456	1	495.80	367.90	1	594	3049	0.0833	1	2456	0.64	-67.12	2455	2445	0.0833	1	1	417	.	1	RECTANGLE_INTERESTAREA	594	1	2456	495.80	367.90	594	3049	0.0833	1	2456	0.64	-67.12	2455	2445	474	1	2458.00	2458.00
wh	wh.edf	RIGHT	2812.00	2564.00	403	619	0.1934	202	11	3	3265	2	873.30	379.80	1	619	3892	0.1667	2	3265	2.33	169.37	3264	3241	0.1667	2	1	417	.	1	RECTANGLE_INTERESTAREA	417	1	3476	859.40	386.10	619	3892	0.1667	2	3265	0.43	-161.34	3475	3467	836	1	2588.00	2540.00
wh	wh.edf	RIGHT	2627.00	2511.00	403	837	0.1675	345	9	1	2862	1	496.20	370.30	1	837	3721	0.1250	2	2862	1.71	12.64	2861	2659	0.1250	2	2	845	.	1	RECTANGLE_INTERESTAREA	492	1	3230	519.30	367.40	837	3721	0.1250	2	2862	1.16	-22.71	3229	3207	477	1	2600.00	2422.00
wh	wh.edf	RIGHT	2812.00	2631.50	403	651	0.1303	298	15	3	5187	2	863.30	389.50	1	651	6049	0.1250	2	5187	2.51	171.87	5186	5162	0.1250	2	2	845	.	1	RECTANGLE_INTERESTAREA	353	1	5697	859.20	379.40	651	6049	0.1250	2	5187	0.50	-102.28	5696	5485	836	1	2652.00	2611.00
wh	wh.edf	RIGHT	2812.00	2480.00	403	301	0.0662	301	11	1	2887	1	482.00	383.00	1	301	3187	0.0714	1	2887	2.76	2.55	2886	2853	0.0714	1	0	0	.	1	RECTANGLE_INTERESTAREA	301	1	2887	482.00	383.00	301	3187	0.0714	1	2887	2.76	2.55	2886	2853	474	1	2480.00	2480.00
wh	wh.edf	RIGHT	2849.00	2598.00	403	1728	0.3799	1728	14	3	3808	2	843.70	383.50	1	1728	5535	0.0714	1	3808	0.71	11.23	3807	3795	0.0714	1	0	0	.	1	RECTANGLE_INTERESTAREA	1728	1	3808	843.70	383.50	1728	5535	0.0714	1	3808	0.71	11.23	3807	3795	836	1	2598.00	2598.00
wh	wh.edf	RIGHT	2628.00	2357.00	402	527	0.1202	94	9	1	2867	1	513.30	369.20	1	527	3426	0.2000	3	2867	1.40	-134.37	2866	2617	0.2000	3	3	722	.	1	RECTANGLE_INTERESTAREA	184	1	3243	519.70	366.00	527	3426	0.2000	3	2867	1.18	-0.17	3242	3225	476	1	2420.00	2324.00
wh	wh.edf	RIGHT	2736.00	2368.50	402	1185	0.2702	289	12	3	3491	2	883.10	372.20	1	289	3779	0.0667	1	3491	12.43	-0.52	3490	3427	0.1333	2	3	722	.	1	RECTANGLE_INTERESTAREA	896	2	4398	854.10	390.60	896	5293	0.0667	1	4398	1.80	-175.41	4397	4375	836	1	2450.00	2287.00
wh	wh.edf	RIGHT	2625.00	2441.50	402	627	0.1205	401	15	1	4051	1	497.70	381.90	1	627	4688	0.1000	2	4051	12.14	-0.51	4050	3999	0.1000	2	2	650	.	1	RECTANGLE_INTERESTAREA	226	1	4463	479.20	369.90	627	4688	0.1000	2	4051	0.47	146.63	4462	4452	475	1	2514.00	2369.00
wh	wh.edf	RIGHT	2775.00	2321.50	403	673	0.1293	249	18	3	5572	2	840.80	396.20	1	673	6260	0.1000	2	5572	12.20	-6.33	5571	5508	0.1000	2	2	650	.	1	RECTANGLE_INTERESTAREA	424	1	5837	866.70	385.70	673	6260	0.1000	2	5572	0.99	17.69	5836	5821	837	1	2328.00	2315.00
wh	wh.edf	RIGHT	2812.00	2692.50	403	825	0.1381	138	10	1	2697	1	536.90	395.70	1	427	3146	0.0769	2	2697	13.26	-2.49	2696	2641	0.1538	4	3	859	.	1	RECTANGLE_INTERESTAREA	238	3	5155	492.10	377.00	238	5392	0.0385	1	5155	9.31	-176.72	5154	5102	474	1	2773.00	2601.00
wh	wh.edf	RIGHT	2736.00	2478.00	402	859	0.1438	289	24	7	6622	2	844.70	389.50	1	859	7717	0.1154	3	6622	4.05	177.02	6621	6593	0.1154	3	3	859	.	1	RECTANGLE_INTERESTAREA	303	1	7415	846.50	378.80	859	7717	0.1154	3	6622	1.20	-119.81	7414	7192	836	1	2611.00	2371.00
wh	wh.edf	RIGHT	2628.00	.	402	0	0.0000	.	.	.	.	.	.	.	.	.	.	.	.	.	.	.	.	.	0.0000	0	3	966	.	1	RECTANGLE_INTERESTAREA	.	.	.	.	.	.	.	.	.	.	.	.	.	.	476	0	.	.
wh	wh.edf	RIGHT	4176.00	2596.50	402	1103	0.3102	137	12	1	3244	1	850.90	372.70	1	1103	4404	0.2667	4	3244	3.29	-21.20	3243	3006	0.2667	4	3	966	.	1	RECTANGLE_INTERESTAREA	125	1	4280	825.40	375.70	1103	4404	0.2667	4	3244	1.60	172.92	4279	4260	816	0	2668.00	2555.00
wh	wh.edf	RIGHT	2625.00	2255.00	402	303	0.1436	303	5	1	1373	1	536.60	367.90	1	303	1675	0.1429	1	1373	1.67	1.94	1372	1351	0.1429	1	2	786	.	1	RECTANGLE_INTERESTAREA	303	1	1373	536.60	367.90	303	1675	0.1429	1	1373	1.67	1.94	1372	1351	475	1	2255.00	2255.00
wh	wh.edf	RIGHT	2772.00	2189.00	402	786	0.3725	336	6	3	1733	2	851.10	393.10	1	786	2535	0.2857	2	1733	10.97	-4.52	1732	1676	0.2857	2	2	786	.	1	RECTANGLE_INTERESTAREA	450	1	2086	875.10	380.10	786	2535	0.2857	2	1733	0.99	6.48	2085	2069	836	1	2200.00	2178.00
wh	wh.edf	RIGHT	4329.00	2558.00	403	892	0.2123	371	8	1	2437	1	478.60	384.80	1	563	3021	0.1429	2	2437	10.77	-3.60	2436	2378	0.2143	3	1	192	.	1	RECTANGLE_INTERESTAREA	329	2	3367	516.10	366.50	329	3695	0.0714	1	3367	1.47	-8.15	3366	3346	454	1	2608.00	2495.00
wh	wh.edf	RIGHT	2812.00	2384.00	403	740	0.1761	740	14	5	4142	2	860.80	387.50	1	740	4881	0.0714	1	4142	1.28	-2.88	4141	4123	0.0714	1	1	192	.	1	RECTANGLE_INTERESTAREA	740	1	4142	860.80	387.50	740	4881	0.0714	1	4142	1.28	-2.88	4141	4123	836	1	2384.00	2384.00
wh	wh.edf	RIGHT	2812.00	2313.50	403	541	0.1658	157	5	1	1379	1	500.60	367.90	1	541	1930	0.1667	2	1379	2.00	-117.85	1378	1107	0.1667	2	2	1163	.	1	RECTANGLE_INTERESTAREA	384	1	1547	492.30	370.10	541	1930	0.1667	2	1379	0.52	-174.14	1546	1536	474	1	2427.00	2200.00
wh	wh.edf	RIGHT	2849.00	2485.00	403	1116	0.3421	177	8	3	2376	2	837.00	370.30	1	956	3342	0.1667	2	2376	2.08	-52.20	2375	2161	0.2500	3	2	1163	.	1	RECTANGLE_INTERESTAREA	160	2	3911	858.60	383.90	160	4070	0.0833	1	3911	0.85	21.18	3910	3896	836	1	2547.00	2393.00
wh	wh.edf	RIGHT	1260.00	.	402	0	0.0000	.	.	.	.	.	.	.	.	.	.	.	.	.	.	.	.	.	0.0000	0	1	256	.	1	RECTANGLE_INTERESTAREA	.	.	.	.	.	.	.	.	.	.	.	.	.	.	494	0	.	.
wh	wh.edf	RIGHT	2625.00	2250.50	402	438	0.1660	182	12	1	3003	1	875.00	377.50	1	438	3455	0.1538	2	3003	2.28	-140.83	3002	2979	0.1538	2	1	256	.	1	RECTANGLE_INTERESTAREA	256	1	3200	853.10	383.70	438	3455	0.1538	2	3003	0.82	-171.62	3199	3185	837	0	2336.00	2165.00
wh	wh.edf	RIGHT	2775.00	2610.00	403	631	0.1813	419	7	1	2114	1	493.80	376.10	1	631	2767	0.1667	2	2114	0.43	-114.62	2113	2104	0.1667	2	2	705	.	1	RECTANGLE_INTERESTAREA	212	1	2556	543.10	367.90	631	2767	0.1667	2	2114	1.98	5.12	2555	2533	475	1	2618.00	2602.00
wh	wh.edf	RIGHT	2556.00	2649.00	402	717	0.2060	224	11	3	3473	2	848.70	375.80	1	717	4208	0.1667	2	3473	2.81	-22.60	3472	3447	0.1667	2	2	705	.	1	RECTANGLE_INTERESTAREA	493	1	3716	877.80	384.40	717	4208	0.1667	2	3473	1.20	-27.61	3715	3697	839	1	2680.00	2618.00
wh	wh.edf	RIGHT	2556.00	2624.75	402	1103	0.3738	281	3	1	744	1	503.10	371.90	1	893	1676	0.3000	3	744	10.94	-9.32	743	505	0.4000	4	3	822	.	1	RECTANGLE_INTERESTAREA	210	2	2392	547.50	375.80	210	2601	0.1000	1	2392	11.19	177.00	2391	2334	477	1	2768.00	2514.00
wh	wh.edf	RIGHT	2700.00	2417.00	402	288	0.0976	288	7	3	2046	2	879.30	393.80	1	288	2333	0.1000	1	2046	0.85	23.31	2045	2031	0.1000	1	3	822	.	1	RECTANGLE_INTERESTAREA	288	1	2046	879.30	393.80	288	2333	0.1000	1	2046	0.85	23.31	2045	2031	837	1	2417.00	2417.00
wh	wh.edf	RIGHT	2812.00	2328.00	403	924	0.2786	637	5	1	1377	1	477.90	373.60	1	637	2013	0.0909	1	1377	3.03	-88.53	1376	1146	0.1818	2	0	0	.	1	RECTANGLE_INTERESTAREA	287	2	2710	500.60	378.00	287	2996	0.0909	1	2710	9.16	-177.15	2709	2660	474	1	2344.00	2312.00
wh	wh.edf	RIGHT	4140.00	2294.00	402	451	0.1360	451	10	5	3265	2	845.00	384.60	1	451	3715	0.0909	1	3265	1.22	-0.96	3264	3244	0.0909	1	0	0	.	1	RECTANGLE_INTERESTAREA	451	1	3265	845.00	384.60	451	3715	0.0909	1	3265	1.22	-0.96	3264	3244	817	1	2294.00	2294.00
wh	wh.edf	RIGHT	2738.00	2560.00	403	785	0.1034	423	16	1	5042	1	492.40	367.40	1	541	5605	0.0769	2	5042	1.40	-25.56	5041	5023	0.1154	3	8	2329	.	1	RECTANGLE_INTERESTAREA	244	2	7161	533.70	371.90	244	7404	0.0385	1	7161	11.01	-179.03	7160	7107	475	1	2573.00	2549.00
wh	wh.edf	RIGHT	4068.00	2315.86	402	2541	0.3347	574	19	3	6072	2	898.00	376.00	1	1021	7106	0.0769	2	6072	2.44	-9.55	6071	6049	0.2692	7	8	2329	.	1	RECTANGLE_INTERESTAREA	527	2	8697	871.10	380.90	1520	9223	0.1923	5	7462	0.92	-7.81	8696	8682	818	1	2474.00	2203.00
wh	wh.edf	RIGHT	2738.00	2506.00	403	583	0.1759	159	6	1	1934	1	485.80	376.60	1	583	2535	0.1818	2	1934	1.53	108.93	1933	1914	0.1818	2	2	914	.	1	RECTANGLE_INTERESTAREA	424	1	2112	522.20	371.30	583	2535	0.1818	2	1934	1.26	9.36	2111	2093	475	1	2526.00	2486.00
wh	wh.edf	RIGHT	2700.00	2320.50	402	713	0.2151	223	9	3	2913	2	871.70	372.00	1	713	3638	0.1818	2	2913	3.28	1.73	2912	2886	0.1818	2	2	914	.	1	RECTANGLE_INTERESTAREA	490	1	3149	853.20	378.50	713	3638	0.1818	2	2913	0.71	-151.51	3148	3136	837	1	2387.00	2254.00
wh	wh.edf	RIGHT	2812.00	2525.00	403	232	0.0891	232	3	1	739	1	497.50	380.10	1	232	970	0.1000	1	739	10.65	-17.60	738	502	0.1000	1	0	0	.	1	RECTANGLE_INTERESTAREA	232	1	739	497.50	380.10	232	970	0.1000	1	739	10.65	-17.60	738	502	474	1	2525.00	2525.00
wh	wh.edf	RIGHT	2738.00	2564.50	403	725	0.2784	215	8	3	2134	2	858.70	385.30	1	215	2348	0.1000	1	2134	0.96	8.98	2133	2118	0.2000	2	0	0	.	1	RECTANGLE_INTERESTAREA	510	2	2563	860.60	382.70	510	3072	0.1000	1	2563	6.98	2.43	2562	2521	837	1	2593.00	2536.00
wh	wh.edf	RIGHT	4292.00	2488.00	403	451	0.0988	451	10	1	2318	1	541.40	366.50	1	451	2768	0.0556	1	2318	1.48	-0.55	2317	2298	0.0556	1	4	1075	.	1	RECTANGLE_INTERESTAREA	451	1	2318	541.40	366.50	451	2768	0.0556	1	2318	1.48	-0.55	2317	2298	454	1	2488.00	2488.00
wh	wh.edf	RIGHT	3996.00	2518.40	402	1356	0.2969	281	14	3	3862	2	871.30	383.00	1	1356	5296	0.2778	5	3862	1.98	1.38	3861	3841	0.2778	5	4	1075	.	1	RECTANGLE_INTERESTAREA	110	1	5187	868.60	396.00	1356	5296	0.2778	5	3862	1.60	-16.42	5186	5166	819	1	2673.00	2375.00
wh	wh.edf	RIGHT	3996.00	2492.25	402	1238	0.2754	585	7	1	2167	1	459.40	368.70	1	585	2751	0.0625	1	2167	3.21	-176.91	2166	2142	0.2500	4	3	888	.	1	RECTANGLE_INTERESTAREA	202	2	3854	552.10	372.30	653	4055	0.1875	3	3369	0.62	-4.90	3853	3842	457	1	2534.00	2432.00
wh	wh.edf	RIGHT	2736.00	2399.50	402	628	0.1397	242	14	5	4607	2	858.10	384.20	1	628	5248	0.1250	2	4607	2.30	-6.29	4606	4584	0.1250	2	3	888	.	1	RECTANGLE_INTERESTAREA	386	1	4863	878.80	394.30	628	5248	0.1250	2	4607	0.85	-26.71	4862	4849	836	1	2477.00	2322.00
wh	wh.edf	RIGHT	2812.00	2629.67	403	1097	0.1605	313	11	1	3629	1	486.50	382.70	1	1097	4755	0.1250	3	3629	3.85	-99.75	3628	3365	0.1250	3	7	1970	.	1	RECTANGLE_INTERESTAREA	358	1	4398	497.40	374.80	1097	4755	0.1250	3	3629	0.40	177.48	4397	4389	474	1	2665.00	2577.00
wh	wh.edf	RIGHT	2738.00	2422.12	403	2142	0.3133	187	15	3	5256	2	901.30	382.00	1	953	6251	0.1667	4	5256	2.23	-7.08	5255	5234	0.3333	8	7	1970	.	1	RECTANGLE_INTERESTAREA	237	3	7847	846.50	382.00	499	8083	0.0833	2	7563	0.94	178.35	7846	7825	837	1	2583.00	2312.00
wh	wh.edf	RIGHT	2736.00	2561.67	402	858	0.3447	330	3	1	885	1	507.90	398.40	1	708	1613	0.2222	2	885	11.61	-19.50	884	583	0.3333	3	3	759	.	1	RECTANGLE_INTERESTAREA	150	2	2667	503.10	391.10	150	2816	0.1111	1	2667	12.33	179.47	2666	2602	474	1	2629.00	2480.00
wh	wh.edf	RIGHT	2555.00	2456.50	402	821	0.3299	590	7	3	2012	2	866.90	392.40	1	590	2601	0.1111	1	2012	8.62	-2.85	2011	1964	0.2222	2	3	759	.	1	RECTANGLE_INTERESTAREA	231	2	2872	868.00	397.70	231	3102	0.1111	1	2872	12.61	-0.83	2871	2817	838	1	2473.00	2440.00
wh	wh.edf	RIGHT	2812.00	2459.33	403	750	0.0449	238	9	1	2215	1	499.10	389.50	1	635	2868	0.0357	2	2215	2.58	-24.60	2214	2183	0.0536	3	11	5024	.	1	RECTANGLE_INTERESTAREA	115	2	4157	481.10	393.60	115	4271	0.0179	1	4157	12.44	-178.59	4156	4092	474	1	2562.00	2303.00
wh	wh.edf	RIGHT	2736.00	2598.53	402	7617	0.4561	168	12	3	3310	2	892.90	384.80	1	761	4091	0.0357	2	3310	4.31	-7.97	3309	3267	0.3393	19	11	5024	.	1	RECTANGLE_INTERESTAREA	107	11	20531	851.10	387.90	107	20637	0.0179	1	20531	4.44	-179.66	20530	20501	836	1	2815.00	2386.00
wh	wh.edf	RIGHT	2775.00	2709.00	403	185	0.0355	185	14	1	5302	1	525.40	370.30	1	185	5486	0.0625	1	5302	1.31	-6.04	5301	5282	0.0625	1	2	689	.	1	RECTANGLE_INTERESTAREA	185	1	5302	525.40	370.30	185	5486	0.0625	1	5302	1.31	-6.04	5301	5282	475	1	2709.00	2709.00
wh	wh.edf	RIGHT	2736.00	2410.00	402	689	0.1323	226	15	3	5737	2	862.60	387.40	1	689	6440	0.1250	2	5737	11.57	-17.98	5736	5487	0.1250	2	2	689	.	1	RECTANGLE_INTERESTAREA	463	1	5978	887.00	370.50	689	6440	0.1250	2	5737	0.87	-2.21	5977	5963	836	1	2537.00	2283.00
wh	wh.edf	RIGHT	3996.00	2647.00	402	699	0.3958	217	4	1	906	1	510.10	375.80	1	699	1627	0.2500	2	906	8.00	8.48	905	699	0.2500	2	1	482	.	1	RECTANGLE_INTERESTAREA	482	1	1146	535.30	366.40	699	1627	0.2500	2	906	1.18	14.00	1145	1123	457	1	2690.00	2604.00
wh	wh.edf	RIGHT	2700.00	2480.00	402	482	0.2729	482	7	3	1846	2	868.50	381.00	1	482	2327	0.1250	1	1846	1.57	5.94	1845	1824	0.1250	1	1	482	.	1	RECTANGLE_INTERESTAREA	482	1	1846	868.50	381.00	482	2327	0.1250	1	1846	1.57	5.94	1845	1824	837	1	2480.00	2480.00
wh	wh.edf	RIGHT	2812.00	2696.00	403	898	0.1691	365	6	1	1781	1	487.30	372.70	1	365	2145	0.0500	1	1781	1.30	-155.80	1780	1762	0.1500	3	1	244	.	1	RECTANGLE_INTERESTAREA	244	2	2778	519.90	380.90	533	3021	0.1000	2	2475	0.73	15.72	2777	2764	474	1	2723.00	2677.00
wh	wh.edf	RIGHT	2660.00	2726.00	402	482	0.0907	482	19	5	5706	2	870.20	392.10	1	482	6187	0.0500	1	5706	1.34	27.77	5705	5686	0.0500	1	1	244	.	1	RECTANGLE_INTERESTAREA	482	1	5706	870.20	392.10	482	6187	0.0500	1	5706	1.34	27.77	5705	5686	836	1	2726.00	2726.00
wh	wh.edf	RIGHT	2736.00	.	402	0	0.0000	.	.	.	.	.	.	.	.	.	.	.	.	.	.	.	.	.	0.0000	0	0	0	.	1	RECTANGLE_INTERESTAREA	.	.	.	.	.	.	.	.	.	.	.	.	.	.	474	0	.	.
wh	wh.edf	RIGHT	2812.00	2520.25	403	1635	0.3072	677	10	1	3992	1	881.50	369.00	1	677	4668	0.0625	1	3992	0.71	-151.15	3991	3979	0.2500	4	0	0	.	1	RECTANGLE_INTERESTAREA	141	4	6183	858.90	381.40	141	6323	0.0625	1	6183	1.45	-20.62	6182	6162	836	0	2619.00	2334.00
wh	wh.edf	RIGHT	2775.00	2479.00	403	122	0.0400	122	5	1	982	1	488.60	379.30	1	122	1103	0.0909	1	982	9.10	-7.38	981	930	0.0909	1	0	0	.	1	RECTANGLE_INTERESTAREA	122	1	982	488.60	379.30	122	1103	0.0909	1	982	9.10	-7.38	981	930	475	1	2479.00	2479.00
wh	wh.edf	RIGHT	4140.00	.	402	0	0.0000	.	.	.	.	.	.	.	.	.	.	.	.	.	.	.	.	.	0.0000	0	0	0	.	1	RECTANGLE_INTERESTAREA	.	.	.	.	.	.	.	.	.	.	.	.	.	.	817	0	.	.
wh	wh.edf	RIGHT	2736.00	.	402	0	0.0000	.	.	.	.	.	.	.	.	.	.	.	.	.	.	.	.	.	0.0000	0	0	0	.	1	RECTANGLE_INTERESTAREA	.	.	.	.	.	.	.	.	.	.	.	.	.	.	474	0	.	.
wh	wh.edf	RIGHT	2736.00	2174.00	402	517	0.2075	517	7	1	2248	1	848.70	381.30	1	517	2764	0.1250	1	2248	1.79	-28.08	2247	2048	0.1250	1	0	0	.	1	RECTANGLE_INTERESTAREA	517	1	2248	848.70	381.30	517	2764	0.1250	1	2248	1.79	-28.08	2247	2048	836	0	2174.00	2174.00
wh	wh.edf	RIGHT	2738.00	2289.00	403	860	0.3191	264	7	1	1767	1	504.10	377.80	1	860	2663	0.2727	3	1767	0.87	-139.81	1766	1752	0.2727	3	2	596	.	1	RECTANGLE_INTERESTAREA	306	1	2358	506.70	374.70	860	2663	0.2727	3	1767	0.89	-177.73	2357	2343	475	1	2413.00	2193.00
wh	wh.edf	RIGHT	2736.00	2534.00	402	464	0.1722	464	11	3	2917	2	858.10	385.60	1	464	3380	0.0909	1	2917	0.98	-21.66	2916	2895	0.0909	1	2	596	.	1	RECTANGLE_INTERESTAREA	464	1	2917	858.10	385.60	464	3380	0.0909	1	2917	0.98	-21.66	2916	2895	836	1	2534.00	2534.00
wh	wh.edf	RIGHT	2736.00	2465.50	402	453	0.1709	178	9	1	2072	1	531.00	388.50	1	453	2540	0.1429	2	2072	4.39	178.17	2071	2041	0.1429	2	2	567	.	1	RECTANGLE_INTERESTAREA	275	1	2266	503.20	387.00	453	2540	0.1429	2	2072	0.97	172.08	2265	2250	474	1	2485.00	2446.00
wh	wh.edf	RIGHT	4140.00	2405.50	402	515	0.1943	223	12	3	2845	2	856.60	392.40	1	515	3374	0.1429	2	2845	1.40	3.87	2844	2822	0.1429	2	2	567	.	1	RECTANGLE_INTERESTAREA	292	1	3083	877.70	391.20	515	3374	0.1429	2	2845	0.95	-5.71	3082	3068	817	1	2416.00	2395.00
wh	wh.edf	RIGHT	4068.00	2160.00	402	622	0.3079	211	3	1	797	1	478.20	371.60	1	622	1440	0.2500	2	797	4.35	-34.41	796	602	0.2500	2	2	613	.	1	RECTANGLE_INTERESTAREA	411	1	1030	527.10	369.50	622	1440	0.2500	2	797	1.70	0.12	1029	1008	456	1	2213.00	2107.00
wh	wh.edf	RIGHT	2736.00	2073.00	402	419	0.2074	217	6	3	1753	2	877.40	371.80	1	419	2181	0.2500	2	1753	2.00	-11.77	1752	1729	0.2500	2	2	613	.	1	RECTANGLE_INTERESTAREA	202	1	1980	892.40	370.00	419	2181	0.2500	2	1753	0.54	-8.24	1979	1970	836	1	2145.00	2001.00
wh	wh.edf	RIGHT	2628.00	.	402	0	0.0000	.	.	.	.	.	.	.	.	.	.	.	.	.	.	.	.	.	0.0000	0	0	0	.	1	RECTANGLE_INTERESTAREA	.	.	.	.	.	.	.	.	.	.	.	.	.	.	476	0	.	.
wh	wh.edf	RIGHT	2849.00	2103.00	403	538	0.2099	538	11	1	2853	1	853.80	373.50	1	538	3390	0.0909	1	2853	0.48	-163.25	2852	2844	0.0909	1	0	0	.	1	RECTANGLE_INTERESTAREA	538	1	2853	853.80	373.50	538	3390	0.0909	1	2853	0.48	-163.25	2852	2844	836	0	2103.00	2103.00
wh	wh.edf	RIGHT	2700.00	.	402	0	0.0000	.	.	.	.	.	.	.	.	.	.	.	.	.	.	.	.	.	0.0000	0	2	520	.	1	RECTANGLE_INTERESTAREA	.	.	.	.	.	.	.	.	.	.	.	.	.	.	475	0	.	.
wh	wh.edf	RIGHT	3990.00	2347.00	402	864	0.1898	344	11	1	4206	1	866.20	386.80	1	864	5323	0.2308	3	4206	11.75	-4.56	4205	4150	0.2308	3	2	520	.	1	RECTANGLE_INTERESTAREA	225	1	5099	871.40	376.10	864	5323	0.2308	3	4206	2.17	-66.83	5098	4861	817	0	2391.00	2264.00
wh	wh.edf	RIGHT	2660.00	.	402	0	0.0000	.	.	.	.	.	.	.	.	.	.	.	.	.	.	.	.	.	0.0000	0	0	0	.	1	RECTANGLE_INTERESTAREA	.	.	.	.	.	.	.	.	.	.	.	.	.	.	474	0	.	.
wh	wh.edf	RIGHT	2664.00	.	402	0	0.0000	.	.	.	.	.	.	.	.	.	.	.	.	.	.	.	.	.	0.0000	0	0	0	.	1	RECTANGLE_INTERESTAREA	.	.	.	.	.	.	.	.	.	.	.	.	.	.	837	0	.	.
wh	wh.edf	RIGHT	2664.00	.	402	0	0.0000	.	.	.	.	.	.	.	.	.	.	.	.	.	.	.	.	.	0.0000	0	3	934	.	1	RECTANGLE_INTERESTAREA	.	.	.	.	.	.	.	.	.	.	.	.	.	.	475	0	.	.
wh	wh.edf	RIGHT	3996.00	2154.25	402	1172	0.4180	238	6	1	2220	1	828.70	368.10	1	1172	3625	0.4444	4	2220	11.10	-4.48	2219	2161	0.4444	4	3	934	.	1	RECTANGLE_INTERESTAREA	287	1	3339	827.30	372.70	1172	3625	0.4444	4	2220	2.21	173.49	3338	3315	819	0	2252.00	2077.00
wh	wh.edf	RIGHT	2812.00	.	403	0	0.0000	.	.	.	.	.	.	.	.	.	.	.	.	.	.	.	.	.	0.0000	0	0	0	.	1	RECTANGLE_INTERESTAREA	.	.	.	.	.	.	.	.	.	.	.	.	.	.	474	0	.	.
wh	wh.edf	RIGHT	3990.00	2259.00	402	412	0.1999	412	9	1	2498	1	842.20	371.50	1	412	2909	0.1000	1	2498	1.35	-170.02	2497	2478	0.1000	1	0	0	.	1	RECTANGLE_INTERESTAREA	412	1	2498	842.20	371.50	412	2909	0.1000	1	2498	1.35	-170.02	2497	2478	817	0	2259.00	2259.00
wh	wh.edf	RIGHT	4176.00	2388.00	402	131	0.0376	131	5	1	1496	1	507.80	371.90	1	131	1626	0.0667	1	1496	7.43	-3.61	1495	1452	0.0667	1	2	563	.	1	RECTANGLE_INTERESTAREA	131	1	1496	507.80	371.90	131	1626	0.0667	1	1496	7.43	-3.61	1495	1452	454	1	2388.00	2388.00
wh	wh.edf	RIGHT	2700.00	2215.75	402	920	0.2639	151	11	3	3138	2	903.50	392.30	1	714	3878	0.2000	3	3138	11.43	-3.43	3137	3084	0.2667	4	2	563	.	1	RECTANGLE_INTERESTAREA	206	2	4238	847.30	375.00	206	4443	0.0667	1	4238	12.79	-3.81	4237	4179	837	1	2276.00	2158.00
wh	wh.edf	RIGHT	2772.00	2273.50	402	340	0.1163	208	7	1	2090	1	480.60	366.60	1	340	2438	0.1667	2	2090	1.99	-100.10	2089	1959	0.1667	2	2	524	.	1	RECTANGLE_INTERESTAREA	132	1	2307	491.30	371.50	340	2438	0.1667	2	2090	0.42	-8.18	2306	2298	474	1	2280.00	2267.00
wh	wh.edf	RIGHT	2772.00	2236.00	402	570	0.1950	178	10	3	2898	2	895.90	390.00	1	570	3486	0.1667	2	2898	13.60	-7.43	2897	2839	0.1667	2	2	524	.	1	RECTANGLE_INTERESTAREA	392	1	3095	863.50	384.20	570	3486	0.1667	2	2898	1.14	165.16	3094	3076	836	1	2269.00	2203.00
wh	wh.edf	RIGHT	2812.00	2393.00	403	222	0.0779	222	9	1	2646	1	498.70	369.40	1	222	2867	0.0714	1	2646	1.53	-10.74	2645	2626	0.0714	1	1	21	.	1	RECTANGLE_INTERESTAREA	222	1	2646	498.70	369.40	222	2867	0.0714	1	2646	1.53	-10.74	2645	2626	474	1	2393.00	2393.00
wh	wh.edf	RIGHT	4292.00	2186.00	403	140	0.0492	119	11	3	3125	2	848.40	379.70	1	140	3274	0.1429	2	3125	11.29	-6.40	3124	3063	0.1429	2	1	21	.	1	RECTANGLE_INTERESTAREA	21	1	3254	847.10	398.90	140	3274	0.1429	2	3125	0.38	-100.67	3253	3244	816	1	2195.00	2177.00
wh	wh.edf	RIGHT	2772.00	.	402	0	0.0000	.	.	.	.	.	.	.	.	.	.	.	.	.	.	.	.	.	0.0000	0	0	0	.	1	RECTANGLE_INTERESTAREA	.	.	.	.	.	.	.	.	.	.	.	.	.	.	474	0	.	.
wh	wh.edf	RIGHT	2812.00	2314.50	403	529	0.1933	232	6	1	2177	1	905.90	369.10	1	232	2408	0.1000	1	2177	7.27	-5.39	2176	2135	0.2000	2	0	0	.	1	RECTANGLE_INTERESTAREA	297	2	2774	867.70	384.80	297	3070	0.1000	1	2774	11.27	-3.40	2773	2721	836	0	2316.00	2313.00
wh	wh.edf	RIGHT	2736.00	2417.00	402	296	0.1553	296	5	1	898	1	498.00	374.70	1	296	1193	0.1111	1	898	1.44	-146.49	897	875	0.1111	1	2	582	.	1	RECTANGLE_INTERESTAREA	296	1	898	498.00	374.70	296	1193	0.1111	1	898	1.44	-146.49	897	875	474	1	2417.00	2417.00
wh	wh.edf	RIGHT	2556.00	2396.67	402	844	0.4428	262	7	3	1692	2	866.40	371.20	1	844	2748	0.3333	3	1692	10.05	-3.59	1691	1640	0.3333	3	2	582	.	1	RECTANGLE_INTERESTAREA	321	1	2428	875.90	373.20	844	2748	0.3333	3	1692	0.75	35.17	2427	2415	839	1	2459.00	2290.00
wh	wh.edf	RIGHT	2660.00	.	402	0	0.0000	.	.	.	.	.	.	.	.	.	.	.	.	.	.	.	.	.	0.0000	0	0	0	.	1	RECTANGLE_INTERESTAREA	.	.	.	.	.	.	.	.	.	.	.	.	.	.	474	0	.	.
wh	wh.edf	RIGHT	2736.00	.	402	0	0.0000	.	.	.	.	.	.	.	.	.	.	.	.	.	.	.	.	.	0.0000	0	0	0	.	1	RECTANGLE_INTERESTAREA	.	.	.	.	.	.	.	.	.	.	.	.	.	.	836	0	.	.
wh	wh.edf	RIGHT	3996.00	2734.50	402	329	0.1472	217	8	1	1819	1	479.90	373.20	1	329	2167	0.1538	2	1819	2.94	-11.97	1818	1793	0.1538	2	1	112	.	1	RECTANGLE_INTERESTAREA	112	1	2056	524.00	373.50	329	2167	0.1538	2	1819	1.55	3.38	2055	2036	457	1	2736.00	2733.00
wh	wh.edf	RIGHT	2736.00	2704.00	402	757	0.3387	757	12	3	2735	2	851.50	379.90	1	757	3491	0.0769	1	2735	6.19	7.67	2734	2569	0.0769	1	1	112	.	1	RECTANGLE_INTERESTAREA	757	1	2735	851.50	379.90	757	3491	0.0769	1	2735	6.19	7.67	2734	2569	836	1	2704.00	2704.00
wh	wh.edf	RIGHT	1296.00	2759.50	402	432	0.1500	272	3	1	578	1	523.20	373.40	1	272	849	0.1000	1	578	12.69	-0.09	577	513	0.2000	2	2	558	.	1	RECTANGLE_INTERESTAREA	160	2	3529	527.40	375.40	160	3688	0.1000	1	3529	11.19	179.75	3528	3454	494	1	2788.00	2731.00
wh	wh.edf	RIGHT	2736.00	2581.50	402	582	0.2021	184	8	3	2851	2	896.00	382.80	1	582	3453	0.2000	2	2851	8.59	-8.91	2850	2804	0.2000	2	2	558	.	1	RECTANGLE_INTERESTAREA	398	1	3056	856.20	374.70	582	3453	0.2000	2	2851	1.46	161.17	3055	3035	836	1	2588.00	2575.00
wh	wh.edf	RIGHT	4292.00	.	403	0	0.0000	.	.	.	.	.	.	.	.	.	.	.	.	.	.	.	.	.	0.0000	0	0	0	.	1	RECTANGLE_INTERESTAREA	.	.	.	.	.	.	.	.	.	.	.	.	.	.	454	0	.	.
wh	wh.edf	RIGHT	2812.00	2595.00	403	456	0.2234	456	8	1	2471	1	848.80	377.80	1	456	2926	0.1250	1	2471	1.44	167.10	2470	2442	0.1250	1	0	0	.	1	RECTANGLE_INTERESTAREA	456	1	2471	848.80	377.80	456	2926	0.1250	1	2471	1.44	167.10	2470	2442	836	0	2595.00	2595.00
wh	wh.edf	RIGHT	2736.00	2348.00	402	675	0.2780	375	6	1	1587	1	485.30	379.80	1	375	1961	0.0909	1	1587	2.66	2.27	1586	1554	0.1818	2	0	0	.	1	RECTANGLE_INTERESTAREA	300	2	2258	528.00	372.00	300	2557	0.0909	1	2258	10.45	2.96	2257	2210	474	1	2354.00	2342.00
wh	wh.edf	RIGHT	4140.00	2514.00	402	296	0.1219	296	10	5	2899	2	848.60	381.20	1	296	3194	0.0909	1	2899	2.05	-54.56	2898	2697	0.0909	1	0	0	.	1	RECTANGLE_INTERESTAREA	296	1	2899	848.60	381.20	296	3194	0.0909	1	2899	2.05	-54.56	2898	2697	817	1	2514.00	2514.00
wh	wh.edf	RIGHT	4329.00	2704.00	403	186	0.0703	186	5	1	1151	1	518.60	371.30	1	186	1336	0.1000	1	1151	1.66	-12.30	1150	1130	0.1000	1	2	1123	.	1	RECTANGLE_INTERESTAREA	186	1	1151	518.60	371.30	186	1336	0.1000	1	1151	1.66	-12.30	1150	1130	454	1	2704.00	2704.00
wh	wh.edf	RIGHT	4292.00	2550.67	403	1498	0.5661	375	7	3	1548	2	855.30	391.90	1	1498	3078	0.3000	3	1548	9.97	-3.01	1547	1499	0.3000	3	2	1123	.	1	RECTANGLE_INTERESTAREA	912	1	2167	856.80	390.40	1498	3078	0.3000	3	1548	0.79	177.09	2166	2153	816	1	2761.00	2430.00
wh	wh.edf	RIGHT	2736.00	2374.00	402	542	0.1783	542	4	1	1269	1	483.30	367.50	1	542	1810	0.1000	1	1269	2.68	-2.18	1268	1234	0.1000	1	1	477	.	1	RECTANGLE_INTERESTAREA	542	1	1269	483.30	367.50	542	1810	0.1000	1	1269	2.68	-2.18	1268	1234	474	1	2374.00	2374.00
wh	wh.edf	RIGHT	2628.00	2372.00	402	1128	0.3712	171	6	3	2338	2	906.10	379.70	1	648	3005	0.2000	2	2338	6.11	-2.13	2337	2293	0.3000	3	1	477	.	1	RECTANGLE_INTERESTAREA	480	2	3193	856.30	378.70	480	3672	0.1000	1	3193	1.91	5.19	3192	3171	838	1	2599.00	2202.00
[truncated: 49 more columns]
