# Supplementary material for: Shape Representation of Word Was Automatically Activated in the Encoding Phase
Source: PLoS One. 2016 Oct 27;11(10):e0165534. doi: 10.1371/journal.pone.0165534 (PMC5082803; doi:10.1371/journal.pone.0165534)
Supplement: S1 File — (ZIP) [file pone.0165534.s001.zip › Experiment 1-Data/wh-message.xls]

RECORDING_SESSION_LABEL	CURRENT_MSG_BLINK_DURATION	CURRENT_MSG_BLINK_END	CURRENT_MSG_BLINK_INDEX	CURRENT_MSG_BLINK_START	CURRENT_MSG_FIX_DURATION	CURRENT_MSG_FIX_END	CURRENT_MSG_FIX_INDEX	CURRENT_MSG_FIX_START	CURRENT_MSG_FIX_X	CURRENT_MSG_FIX_Y	CURRENT_MSG_INDEX	CURRENT_MSG_INTEREST_AREAS	CURRENT_MSG_INTEREST_AREA_INDEX	CURRENT_MSG_INTEREST_AREA_LABEL	CURRENT_MSG_IS_RT_END	CURRENT_MSG_IS_RT_START	CURRENT_MSG_LABEL	CURRENT_MSG_SAC_AMPLITUDE	CURRENT_MSG_SAC_AVG_VELOCITY	CURRENT_MSG_SAC_DURATION	CURRENT_MSG_SAC_END_TIME	CURRENT_MSG_SAC_END_X	CURRENT_MSG_SAC_END_Y	CURRENT_MSG_SAC_INDEX	CURRENT_MSG_SAC_PEAK_VELOCITY	CURRENT_MSG_SAC_START_TIME	CURRENT_MSG_SAC_START_X	CURRENT_MSG_SAC_START_Y	CURRENT_MSG_TEXT	CURRENT_MSG_TIME	CURRENT_MSG_X_POSITION	CURRENT_MSG_Y_POSITION	DATA_FILE	EYE_USED	IP_DURATION	IP_END_TIME	IP_LABEL	IP_START_TIME	TRIAL_INDEX	TRIAL_LABEL	TRIAL_START_TIME	trial	display1	display2	display3	RESPONSE	expected
wh	.	.	.	.	.	.	.	.	.	.	1	.	.	.	false	false	Message: -16ms	.	.	.	.	.	.	.	.	.	.	.	TRIALID 0	-16	.	.	wh.edf	RIGHT	4157	6846476	Full Trial Period	6842319	1	Trial: 1	6842319	132	ºº±¤°ü	ÒûË®»ú	ÑÀ¸à	j	f
wh	.	.	.	.	.	.	.	.	.	.	2	.	.	.	false	false	Message: -1ms	.	.	.	.	.	.	.	.	.	.	.	RECCFG CR 1000 2 0 R	-1	.	.	wh.edf	RIGHT	4157	6846476	Full Trial Period	6842319	1	Trial: 1	6842319	132	ºº±¤°ü	ÒûË®»ú	ÑÀ¸à	j	f
wh	.	.	.	.	.	.	.	.	.	.	3	.	.	.	false	false	Message: -1ms	.	.	.	.	.	.	.	.	.	.	.	ELCLCFG TOWER	-1	.	.	wh.edf	RIGHT	4157	6846476	Full Trial Period	6842319	1	Trial: 1	6842319	132	ºº±¤°ü	ÒûË®»ú	ÑÀ¸à	j	f
wh	.	.	.	.	.	.	.	.	.	.	4	.	.	.	false	false	Message: -1ms	.	.	.	.	.	.	.	.	.	.	.	GAZE_COORDS 0.00 0.00 1023.00 767.00	-1	.	.	wh.edf	RIGHT	4157	6846476	Full Trial Period	6842319	1	Trial: 1	6842319	132	ºº±¤°ü	ÒûË®»ú	ÑÀ¸à	j	f
wh	.	.	.	.	.	.	.	.	.	.	5	.	.	.	false	false	Message: -1ms	.	.	.	.	.	.	.	.	.	.	.	THRESHOLDS R 88 213	-1	.	.	wh.edf	RIGHT	4157	6846476	Full Trial Period	6842319	1	Trial: 1	6842319	132	ºº±¤°ü	ÒûË®»ú	ÑÀ¸à	j	f
wh	.	.	.	.	.	.	.	.	.	.	6	.	.	.	false	false	Message: -1ms	.	.	.	.	.	.	.	.	.	.	.	ELCL_PROC CENTROID (3)	-1	.	.	wh.edf	RIGHT	4157	6846476	Full Trial Period	6842319	1	Trial: 1	6842319	132	ºº±¤°ü	ÒûË®»ú	ÑÀ¸à	j	f
wh	.	.	.	.	.	.	.	.	.	.	7	.	.	.	false	false	Message: -1ms	.	.	.	.	.	.	.	.	.	.	.	ELCL_PCR_PARAM 5 3.0	-1	.	.	wh.edf	RIGHT	4157	6846476	Full Trial Period	6842319	1	Trial: 1	6842319	132	ºº±¤°ü	ÒûË®»ú	ÑÀ¸à	j	f
wh	.	.	.	.	.	.	.	.	.	.	8	.	.	.	false	true	Message: 0ms	.	.	.	.	.	.	.	.	.	.	.	!MODE RECORD CR 1000 2 0 R	0	.	.	wh.edf	RIGHT	4157	6846476	Full Trial Period	6842319	1	Trial: 1	6842319	132	ºº±¤°ü	ÒûË®»ú	ÑÀ¸à	j	f
wh	.	.	.	.	257	263	1	7	156.00	388.70	9	.	.	.	false	false	Message: 41ms	.	.	.	.	.	.	.	.	.	.	.	SYNCTIME	41	156.00	388.70	wh.edf	RIGHT	4157	6846476	Full Trial Period	6842319	1	Trial: 1	6842319	132	ºº±¤°ü	ÒûË®»ú	ÑÀ¸à	j	f
wh	.	.	.	.	.	.	.	.	.	.	10	.	.	.	false	false	Message: 936ms	8.07	175.35	46	955	496.30	382.50	3	321.30	910	258.90	390.60	INVISIBLE_BOUNDARY[1]	936	.	.	wh.edf	RIGHT	4157	6846476	Full Trial Period	6842319	1	Trial: 1	6842319	132	ºº±¤°ü	ÒûË®»ú	ÑÀ¸à	j	f
wh	.	.	.	.	.	.	.	.	.	.	11	.	.	.	false	false	Message: 941ms	8.07	175.35	46	955	496.30	382.50	3	321.30	910	258.90	390.60	SYNCTIME	941	.	.	wh.edf	RIGHT	4157	6846476	Full Trial Period	6842319	1	Trial: 1	6842319	132	ºº±¤°ü	ÒûË®»ú	ÑÀ¸à	j	f
wh	.	.	.	.	.	.	.	.	.	.	12	.	.	.	false	false	Message: 1925ms	10.30	190.81	54	1945	825.00	409.70	5	400.10	1892	519.10	401.20	INVISIBLE_BOUNDARY[2]	1925	.	.	wh.edf	RIGHT	4157	6846476	Full Trial Period	6842319	1	Trial: 1	6842319	132	ºº±¤°ü	ÒûË®»ú	ÑÀ¸à	j	f
wh	.	.	.	.	.	.	.	.	.	.	13	.	.	.	false	false	Message: 1933ms	10.30	190.81	54	1945	825.00	409.70	5	400.10	1892	519.10	401.20	SYNCTIME	1933	.	.	wh.edf	RIGHT	4157	6846476	Full Trial Period	6842319	1	Trial: 1	6842319	132	ºº±¤°ü	ÒûË®»ú	ÑÀ¸à	j	f
wh	.	.	.	.	518	4155	12	3638	888.20	400.00	14	[1]	2	RECTANGLE_INTERESTAREA	false	false	Message: 4138ms	.	.	.	.	.	.	.	.	.	.	.	KEYBOARD	4138	888.20	400.00	wh.edf	RIGHT	4157	6846476	Full Trial Period	6842319	1	Trial: 1	6842319	132	ºº±¤°ü	ÒûË®»ú	ÑÀ¸à	j	f
wh	.	.	.	.	.	.	.	.	.	.	15	.	.	.	false	false	Message: 4202ms	.	.	.	.	.	.	.	.	.	.	.	TRIAL_RESULT 0	4202	.	.	wh.edf	RIGHT	4157	6846476	Full Trial Period	6842319	1	Trial: 1	6842319	132	ºº±¤°ü	ÒûË®»ú	ÑÀ¸à	j	f
wh	.	.	.	.	.	.	.	.	.	.	1	.	.	.	false	false	Message: -15ms	.	.	.	.	.	.	.	.	.	.	.	TRIALID 1	-15	.	.	wh.edf	RIGHT	6199	6853941	Full Trial Period	6847742	2	Trial: 2	6847742	125	ÕíÍ·	ÇÉ¿ËÁ¦	¸Ö±Ê	j	f
wh	.	.	.	.	.	.	.	.	.	.	2	.	.	.	false	false	Message: -1ms	.	.	.	.	.	.	.	.	.	.	.	RECCFG CR 1000 2 0 R	-1	.	.	wh.edf	RIGHT	6199	6853941	Full Trial Period	6847742	2	Trial: 2	6847742	125	ÕíÍ·	ÇÉ¿ËÁ¦	¸Ö±Ê	j	f
wh	.	.	.	.	.	.	.	.	.	.	3	.	.	.	false	false	Message: -1ms	.	.	.	.	.	.	.	.	.	.	.	ELCLCFG TOWER	-1	.	.	wh.edf	RIGHT	6199	6853941	Full Trial Period	6847742	2	Trial: 2	6847742	125	ÕíÍ·	ÇÉ¿ËÁ¦	¸Ö±Ê	j	f
wh	.	.	.	.	.	.	.	.	.	.	4	.	.	.	false	false	Message: -1ms	.	.	.	.	.	.	.	.	.	.	.	GAZE_COORDS 0.00 0.00 1023.00 767.00	-1	.	.	wh.edf	RIGHT	6199	6853941	Full Trial Period	6847742	2	Trial: 2	6847742	125	ÕíÍ·	ÇÉ¿ËÁ¦	¸Ö±Ê	j	f
wh	.	.	.	.	.	.	.	.	.	.	5	.	.	.	false	false	Message: -1ms	.	.	.	.	.	.	.	.	.	.	.	THRESHOLDS R 88 213	-1	.	.	wh.edf	RIGHT	6199	6853941	Full Trial Period	6847742	2	Trial: 2	6847742	125	ÕíÍ·	ÇÉ¿ËÁ¦	¸Ö±Ê	j	f
wh	.	.	.	.	.	.	.	.	.	.	6	.	.	.	false	false	Message: -1ms	.	.	.	.	.	.	.	.	.	.	.	ELCL_PROC CENTROID (3)	-1	.	.	wh.edf	RIGHT	6199	6853941	Full Trial Period	6847742	2	Trial: 2	6847742	125	ÕíÍ·	ÇÉ¿ËÁ¦	¸Ö±Ê	j	f
wh	.	.	.	.	.	.	.	.	.	.	7	.	.	.	false	false	Message: -1ms	.	.	.	.	.	.	.	.	.	.	.	ELCL_PCR_PARAM 5 3.0	-1	.	.	wh.edf	RIGHT	6199	6853941	Full Trial Period	6847742	2	Trial: 2	6847742	125	ÕíÍ·	ÇÉ¿ËÁ¦	¸Ö±Ê	j	f
wh	.	.	.	.	.	.	.	.	.	.	8	.	.	.	false	true	Message: 0ms	.	.	.	.	.	.	.	.	.	.	.	!MODE RECORD CR 1000 2 0 R	0	.	.	wh.edf	RIGHT	6199	6853941	Full Trial Period	6847742	2	Trial: 2	6847742	125	ÕíÍ·	ÇÉ¿ËÁ¦	¸Ö±Ê	j	f
wh	.	.	.	.	605	611	1	7	147.60	376.60	9	.	.	.	false	false	Message: 43ms	.	.	.	.	.	.	.	.	.	.	.	SYNCTIME	43	147.60	376.60	wh.edf	RIGHT	6199	6853941	Full Trial Period	6847742	2	Trial: 2	6847742	125	ÕíÍ·	ÇÉ¿ËÁ¦	¸Ö±Ê	j	f
wh	.	.	.	.	.	.	.	.	.	.	10	.	.	.	false	false	Message: 1616ms	9.82	192.47	51	1629	450.50	383.90	5	368.20	1579	158.50	387.40	INVISIBLE_BOUNDARY[1]	1616	.	.	wh.edf	RIGHT	6199	6853941	Full Trial Period	6847742	2	Trial: 2	6847742	125	ÕíÍ·	ÇÉ¿ËÁ¦	¸Ö±Ê	j	f
wh	.	.	.	.	.	.	.	.	.	.	11	.	.	.	false	false	Message: 1626ms	9.82	192.47	51	1629	450.50	383.90	5	368.20	1579	158.50	387.40	SYNCTIME	1626	.	.	wh.edf	RIGHT	6199	6853941	Full Trial Period	6847742	2	Trial: 2	6847742	125	ÕíÍ·	ÇÉ¿ËÁ¦	¸Ö±Ê	j	f
wh	.	.	.	.	.	.	.	.	.	.	12	.	.	.	false	false	Message: 3620ms	3.34	128.57	26	3634	867.10	401.80	10	211.30	3609	769.50	377.40	INVISIBLE_BOUNDARY[2]	3620	.	.	wh.edf	RIGHT	6199	6853941	Full Trial Period	6847742	2	Trial: 2	6847742	125	ÕíÍ·	ÇÉ¿ËÁ¦	¸Ö±Ê	j	f
wh	.	.	.	.	.	.	.	.	.	.	13	.	.	.	false	false	Message: 3625ms	3.34	128.57	26	3634	867.10	401.80	10	211.30	3609	769.50	377.40	SYNCTIME	3625	.	.	wh.edf	RIGHT	6199	6853941	Full Trial Period	6847742	2	Trial: 2	6847742	125	ÕíÍ·	ÇÉ¿ËÁ¦	¸Ö±Ê	j	f
wh	.	.	.	.	506	6197	17	5692	915.60	413.00	14	.	.	.	false	false	Message: 6179ms	.	.	.	.	.	.	.	.	.	.	.	KEYBOARD	6179	915.60	413.00	wh.edf	RIGHT	6199	6853941	Full Trial Period	6847742	2	Trial: 2	6847742	125	ÕíÍ·	ÇÉ¿ËÁ¦	¸Ö±Ê	j	f
wh	.	.	.	.	.	.	.	.	.	.	15	.	.	.	false	false	Message: 6243ms	.	.	.	.	.	.	.	.	.	.	.	TRIAL_RESULT 0	6243	.	.	wh.edf	RIGHT	6199	6853941	Full Trial Period	6847742	2	Trial: 2	6847742	125	ÕíÍ·	ÇÉ¿ËÁ¦	¸Ö±Ê	j	f
wh	.	.	.	.	.	.	.	.	.	.	1	.	.	.	false	false	Message: -16ms	.	.	.	.	.	.	.	.	.	.	.	TRIALID 2	-16	.	.	wh.edf	RIGHT	5163	6860388	Full Trial Period	6855225	3	Trial: 3	6855225	60	µ°¾í	¸Ö±Ê	ÏãÑÌ	f	j
wh	.	.	.	.	.	.	.	.	.	.	2	.	.	.	false	false	Message: -1ms	.	.	.	.	.	.	.	.	.	.	.	RECCFG CR 1000 2 0 R	-1	.	.	wh.edf	RIGHT	5163	6860388	Full Trial Period	6855225	3	Trial: 3	6855225	60	µ°¾í	¸Ö±Ê	ÏãÑÌ	f	j
wh	.	.	.	.	.	.	.	.	.	.	3	.	.	.	false	false	Message: -1ms	.	.	.	.	.	.	.	.	.	.	.	ELCLCFG TOWER	-1	.	.	wh.edf	RIGHT	5163	6860388	Full Trial Period	6855225	3	Trial: 3	6855225	60	µ°¾í	¸Ö±Ê	ÏãÑÌ	f	j
wh	.	.	.	.	.	.	.	.	.	.	4	.	.	.	false	false	Message: -1ms	.	.	.	.	.	.	.	.	.	.	.	GAZE_COORDS 0.00 0.00 1023.00 767.00	-1	.	.	wh.edf	RIGHT	5163	6860388	Full Trial Period	6855225	3	Trial: 3	6855225	60	µ°¾í	¸Ö±Ê	ÏãÑÌ	f	j
wh	.	.	.	.	.	.	.	.	.	.	5	.	.	.	false	false	Message: -1ms	.	.	.	.	.	.	.	.	.	.	.	THRESHOLDS R 88 213	-1	.	.	wh.edf	RIGHT	5163	6860388	Full Trial Period	6855225	3	Trial: 3	6855225	60	µ°¾í	¸Ö±Ê	ÏãÑÌ	f	j
wh	.	.	.	.	.	.	.	.	.	.	6	.	.	.	false	false	Message: -1ms	.	.	.	.	.	.	.	.	.	.	.	ELCL_PROC CENTROID (3)	-1	.	.	wh.edf	RIGHT	5163	6860388	Full Trial Period	6855225	3	Trial: 3	6855225	60	µ°¾í	¸Ö±Ê	ÏãÑÌ	f	j
wh	.	.	.	.	.	.	.	.	.	.	7	.	.	.	false	false	Message: -1ms	.	.	.	.	.	.	.	.	.	.	.	ELCL_PCR_PARAM 5 3.0	-1	.	.	wh.edf	RIGHT	5163	6860388	Full Trial Period	6855225	3	Trial: 3	6855225	60	µ°¾í	¸Ö±Ê	ÏãÑÌ	f	j
wh	.	.	.	.	.	.	.	.	.	.	8	.	.	.	false	true	Message: 0ms	.	.	.	.	.	.	.	.	.	.	.	!MODE RECORD CR 1000 2 0 R	0	.	.	wh.edf	RIGHT	5163	6860388	Full Trial Period	6855225	3	Trial: 3	6855225	60	µ°¾í	¸Ö±Ê	ÏãÑÌ	f	j
wh	.	.	.	.	280	286	1	7	141.00	389.80	9	.	.	.	false	false	Message: 41ms	.	.	.	.	.	.	.	.	.	.	.	SYNCTIME	41	141.00	389.80	wh.edf	RIGHT	5163	6860388	Full Trial Period	6855225	3	Trial: 3	6855225	60	µ°¾í	¸Ö±Ê	ÏãÑÌ	f	j
wh	.	.	.	.	105	1091	3	987	387.70	406.70	10	.	.	.	false	false	Message: 987ms	.	.	.	.	.	.	.	.	.	.	.	INVISIBLE_BOUNDARY[1]	987	.	.	wh.edf	RIGHT	5163	6860388	Full Trial Period	6855225	3	Trial: 3	6855225	60	µ°¾í	¸Ö±Ê	ÏãÑÌ	f	j
wh	.	.	.	.	105	1091	3	987	387.70	406.70	11	.	.	.	false	false	Message: 991ms	.	.	.	.	.	.	.	.	.	.	.	SYNCTIME	991	387.70	406.70	wh.edf	RIGHT	5163	6860388	Full Trial Period	6855225	3	Trial: 3	6855225	60	µ°¾í	¸Ö±Ê	ÏãÑÌ	f	j
wh	.	.	.	.	.	.	.	.	.	.	12	.	.	.	false	false	Message: 2442ms	4.69	151.34	31	2451	804.00	381.50	5	270.30	2421	665.50	368.90	INVISIBLE_BOUNDARY[2]	2442	.	.	wh.edf	RIGHT	5163	6860388	Full Trial Period	6855225	3	Trial: 3	6855225	60	µ°¾í	¸Ö±Ê	ÏãÑÌ	f	j
wh	.	.	.	.	.	.	.	.	.	.	13	.	.	.	false	false	Message: 2450ms	4.69	151.34	31	2451	804.00	381.50	5	270.30	2421	665.50	368.90	SYNCTIME	2450	.	.	wh.edf	RIGHT	5163	6860388	Full Trial Period	6855225	3	Trial: 3	6855225	60	µ°¾í	¸Ö±Ê	ÏãÑÌ	f	j
wh	.	.	.	.	909	5161	9	4253	907.90	388.90	14	[1]	2	RECTANGLE_INTERESTAREA	false	false	Message: 5144ms	.	.	.	.	.	.	.	.	.	.	.	KEYBOARD	5144	907.90	388.90	wh.edf	RIGHT	5163	6860388	Full Trial Period	6855225	3	Trial: 3	6855225	60	µ°¾í	¸Ö±Ê	ÏãÑÌ	f	j
wh	.	.	.	.	.	.	.	.	.	.	15	.	.	.	false	false	Message: 5204ms	.	.	.	.	.	.	.	.	.	.	.	TRIAL_RESULT 0	5204	.	.	wh.edf	RIGHT	5163	6860388	Full Trial Period	6855225	3	Trial: 3	6855225	60	µ°¾í	¸Ö±Ê	ÏãÑÌ	f	j
wh	.	.	.	.	.	.	.	.	.	.	1	.	.	.	false	false	Message: -16ms	.	.	.	.	.	.	.	.	.	.	.	TRIALID 3	-16	.	.	wh.edf	RIGHT	4839	6867055	Full Trial Period	6862216	4	Trial: 4	6862216	71	ÒÎ×Ó	ÍøÇò	Ãµ¹å	j	j
wh	.	.	.	.	.	.	.	.	.	.	2	.	.	.	false	false	Message: -1ms	.	.	.	.	.	.	.	.	.	.	.	RECCFG CR 1000 2 0 R	-1	.	.	wh.edf	RIGHT	4839	6867055	Full Trial Period	6862216	4	Trial: 4	6862216	71	ÒÎ×Ó	ÍøÇò	Ãµ¹å	j	j
wh	.	.	.	.	.	.	.	.	.	.	3	.	.	.	false	false	Message: -1ms	.	.	.	.	.	.	.	.	.	.	.	ELCLCFG TOWER	-1	.	.	wh.edf	RIGHT	4839	6867055	Full Trial Period	6862216	4	Trial: 4	6862216	71	ÒÎ×Ó	ÍøÇò	Ãµ¹å	j	j
wh	.	.	.	.	.	.	.	.	.	.	4	.	.	.	false	false	Message: -1ms	.	.	.	.	.	.	.	.	.	.	.	GAZE_COORDS 0.00 0.00 1023.00 767.00	-1	.	.	wh.edf	RIGHT	4839	6867055	Full Trial Period	6862216	4	Trial: 4	6862216	71	ÒÎ×Ó	ÍøÇò	Ãµ¹å	j	j
wh	.	.	.	.	.	.	.	.	.	.	5	.	.	.	false	false	Message: -1ms	.	.	.	.	.	.	.	.	.	.	.	THRESHOLDS R 88 213	-1	.	.	wh.edf	RIGHT	4839	6867055	Full Trial Period	6862216	4	Trial: 4	6862216	71	ÒÎ×Ó	ÍøÇò	Ãµ¹å	j	j
wh	.	.	.	.	.	.	.	.	.	.	6	.	.	.	false	false	Message: -1ms	.	.	.	.	.	.	.	.	.	.	.	ELCL_PROC CENTROID (3)	-1	.	.	wh.edf	RIGHT	4839	6867055	Full Trial Period	6862216	4	Trial: 4	6862216	71	ÒÎ×Ó	ÍøÇò	Ãµ¹å	j	j
wh	.	.	.	.	.	.	.	.	.	.	7	.	.	.	false	false	Message: -1ms	.	.	.	.	.	.	.	.	.	.	.	ELCL_PCR_PARAM 5 3.0	-1	.	.	wh.edf	RIGHT	4839	6867055	Full Trial Period	6862216	4	Trial: 4	6862216	71	ÒÎ×Ó	ÍøÇò	Ãµ¹å	j	j
wh	.	.	.	.	.	.	.	.	.	.	8	.	.	.	false	true	Message: 0ms	.	.	.	.	.	.	.	.	.	.	.	!MODE RECORD CR 1000 2 0 R	0	.	.	wh.edf	RIGHT	4839	6867055	Full Trial Period	6862216	4	Trial: 4	6862216	71	ÒÎ×Ó	ÍøÇò	Ãµ¹å	j	j
wh	.	.	.	.	68	74	1	7	245.10	357.90	9	.	.	.	false	false	Message: 41ms	.	.	.	.	.	.	.	.	.	.	.	SYNCTIME	41	245.10	357.90	wh.edf	RIGHT	4839	6867055	Full Trial Period	6862216	4	Trial: 4	6862216	71	ÒÎ×Ó	ÍøÇò	Ãµ¹å	j	j
wh	.	.	.	.	244	1627	6	1384	491.20	388.20	10	[1]	1	RECTANGLE_INTERESTAREA	false	false	Message: 1390ms	.	.	.	.	.	.	.	.	.	.	.	INVISIBLE_BOUNDARY[1]	1390	491.20	388.20	wh.edf	RIGHT	4839	6867055	Full Trial Period	6862216	4	Trial: 4	6862216	71	ÒÎ×Ó	ÍøÇò	Ãµ¹å	j	j
wh	.	.	.	.	244	1627	6	1384	491.20	388.20	11	[1]	1	RECTANGLE_INTERESTAREA	false	false	Message: 1399ms	.	.	.	.	.	.	.	.	.	.	.	SYNCTIME	1399	491.20	388.20	wh.edf	RIGHT	4839	6867055	Full Trial Period	6862216	4	Trial: 4	6862216	71	ÒÎ×Ó	ÍøÇò	Ãµ¹å	j	j
wh	.	.	.	.	.	.	.	.	.	.	12	.	.	.	false	false	Message: 2773ms	4.18	149.27	28	2786	894.80	393.30	8	276.80	2759	769.70	375.60	INVISIBLE_BOUNDARY[2]	2773	.	.	wh.edf	RIGHT	4839	6867055	Full Trial Period	6862216	4	Trial: 4	6862216	71	ÒÎ×Ó	ÍøÇò	Ãµ¹å	j	j
wh	.	.	.	.	.	.	.	.	.	.	13	.	.	.	false	false	Message: 2782ms	4.18	149.27	28	2786	894.80	393.30	8	276.80	2759	769.70	375.60	SYNCTIME	2782	.	.	wh.edf	RIGHT	4839	6867055	Full Trial Period	6862216	4	Trial: 4	6862216	71	ÒÎ×Ó	ÍøÇò	Ãµ¹å	j	j
wh	.	.	.	.	535	4837	12	4303	884.80	397.40	14	[1]	2	RECTANGLE_INTERESTAREA	false	false	Message: 4819ms	.	.	.	.	.	.	.	.	.	.	.	KEYBOARD	4819	884.80	397.40	wh.edf	RIGHT	4839	6867055	Full Trial Period	6862216	4	Trial: 4	6862216	71	ÒÎ×Ó	ÍøÇò	Ãµ¹å	j	j
wh	.	.	.	.	.	.	.	.	.	.	15	.	.	.	false	false	Message: 4886ms	.	.	.	.	.	.	.	.	.	.	.	TRIAL_RESULT 0	4886	.	.	wh.edf	RIGHT	4839	6867055	Full Trial Period	6862216	4	Trial: 4	6862216	71	ÒÎ×Ó	ÍøÇò	Ãµ¹å	j	j
wh	.	.	.	.	.	.	.	.	.	.	1	.	.	.	false	false	Message: -16ms	.	.	.	.	.	.	.	.	.	.	.	TRIALID 4	-16	.	.	wh.edf	RIGHT	3797	6872062	Full Trial Period	6868265	5	Trial: 5	6868265	120	Ä§·½	ÄÖÖÓ	´½¸à	f	f
wh	.	.	.	.	.	.	.	.	.	.	2	.	.	.	false	false	Message: -1ms	.	.	.	.	.	.	.	.	.	.	.	RECCFG CR 1000 2 0 R	-1	.	.	wh.edf	RIGHT	3797	6872062	Full Trial Period	6868265	5	Trial: 5	6868265	120	Ä§·½	ÄÖÖÓ	´½¸à	f	f
wh	.	.	.	.	.	.	.	.	.	.	3	.	.	.	false	false	Message: -1ms	.	.	.	.	.	.	.	.	.	.	.	ELCLCFG TOWER	-1	.	.	wh.edf	RIGHT	3797	6872062	Full Trial Period	6868265	5	Trial: 5	6868265	120	Ä§·½	ÄÖÖÓ	´½¸à	f	f
wh	.	.	.	.	.	.	.	.	.	.	4	.	.	.	false	false	Message: -1ms	.	.	.	.	.	.	.	.	.	.	.	GAZE_COORDS 0.00 0.00 1023.00 767.00	-1	.	.	wh.edf	RIGHT	3797	6872062	Full Trial Period	6868265	5	Trial: 5	6868265	120	Ä§·½	ÄÖÖÓ	´½¸à	f	f
wh	.	.	.	.	.	.	.	.	.	.	5	.	.	.	false	false	Message: -1ms	.	.	.	.	.	.	.	.	.	.	.	THRESHOLDS R 88 213	-1	.	.	wh.edf	RIGHT	3797	6872062	Full Trial Period	6868265	5	Trial: 5	6868265	120	Ä§·½	ÄÖÖÓ	´½¸à	f	f
wh	.	.	.	.	.	.	.	.	.	.	6	.	.	.	false	false	Message: -1ms	.	.	.	.	.	.	.	.	.	.	.	ELCL_PROC CENTROID (3)	-1	.	.	wh.edf	RIGHT	3797	6872062	Full Trial Period	6868265	5	Trial: 5	6868265	120	Ä§·½	ÄÖÖÓ	´½¸à	f	f
wh	.	.	.	.	.	.	.	.	.	.	7	.	.	.	false	false	Message: -1ms	.	.	.	.	.	.	.	.	.	.	.	ELCL_PCR_PARAM 5 3.0	-1	.	.	wh.edf	RIGHT	3797	6872062	Full Trial Period	6868265	5	Trial: 5	6868265	120	Ä§·½	ÄÖÖÓ	´½¸à	f	f
wh	.	.	.	.	.	.	.	.	.	.	8	.	.	.	false	true	Message: 0ms	.	.	.	.	.	.	.	.	.	.	.	!MODE RECORD CR 1000 2 0 R	0	.	.	wh.edf	RIGHT	3797	6872062	Full Trial Period	6868265	5	Trial: 5	6868265	120	Ä§·½	ÄÖÖÓ	´½¸à	f	f
wh	.	.	.	.	375	381	1	7	144.90	384.60	9	.	.	.	false	false	Message: 42ms	.	.	.	.	.	.	.	.	.	.	.	SYNCTIME	42	144.90	384.60	wh.edf	RIGHT	3797	6872062	Full Trial Period	6868265	5	Trial: 5	6868265	120	Ä§·½	ÄÖÖÓ	´½¸à	f	f
wh	.	.	.	.	.	.	.	.	.	.	10	.	.	.	false	false	Message: 1426ms	2.18	12.99	168	1576	488.40	373.70	3	954.60	1409	424.90	372.50	INVISIBLE_BOUNDARY[1]	1426	.	.	wh.edf	RIGHT	3797	6872062	Full Trial Period	6868265	5	Trial: 5	6868265	120	Ä§·½	ÄÖÖÓ	´½¸à	f	f
wh	.	.	.	.	.	.	.	.	.	.	11	.	.	.	false	false	Message: 1433ms	2.18	12.99	168	1576	488.40	373.70	3	954.60	1409	424.90	372.50	SYNCTIME	1433	.	.	wh.edf	RIGHT	3797	6872062	Full Trial Period	6868265	5	Trial: 5	6868265	120	Ä§·½	ÄÖÖÓ	´½¸à	f	f
wh	.	.	.	.	.	.	.	.	.	.	12	.	.	.	false	false	Message: 2363ms	10.32	177.88	58	2383	831.10	385.70	5	305.10	2326	525.20	384.20	INVISIBLE_BOUNDARY[2]	2363	.	.	wh.edf	RIGHT	3797	6872062	Full Trial Period	6868265	5	Trial: 5	6868265	120	Ä§·½	ÄÖÖÓ	´½¸à	f	f
wh	.	.	.	.	.	.	.	.	.	.	13	.	.	.	false	false	Message: 2366ms	10.32	177.88	58	2383	831.10	385.70	5	305.10	2326	525.20	384.20	SYNCTIME	2366	.	.	wh.edf	RIGHT	3797	6872062	Full Trial Period	6868265	5	Trial: 5	6868265	120	Ä§·½	ÄÖÖÓ	´½¸à	f	f
wh	.	.	.	.	273	3795	10	3523	648.70	379.80	14	.	.	.	false	false	Message: 3778ms	.	.	.	.	.	.	.	.	.	.	.	KEYBOARD	3778	648.70	379.80	wh.edf	RIGHT	3797	6872062	Full Trial Period	6868265	5	Trial: 5	6868265	120	Ä§·½	ÄÖÖÓ	´½¸à	f	f
wh	.	.	.	.	.	.	.	.	.	.	15	.	.	.	false	false	Message: 3841ms	.	.	.	.	.	.	.	.	.	.	.	TRIAL_RESULT 0	3841	.	.	wh.edf	RIGHT	3797	6872062	Full Trial Period	6868265	5	Trial: 5	6868265	120	Ä§·½	ÄÖÖÓ	´½¸à	f	f
wh	.	.	.	.	.	.	.	.	.	.	1	.	.	.	false	false	Message: -24ms	.	.	.	.	.	.	.	.	.	.	.	TRIALID 5	-24	.	.	wh.edf	RIGHT	3740	6877103	Full Trial Period	6873363	6	Trial: 6	6873363	143	ºº±¤°ü	ÕÁÄÔÍè	³ß×Ó	f	f
wh	.	.	.	.	.	.	.	.	.	.	2	.	.	.	false	false	Message: -2ms	.	.	.	.	.	.	.	.	.	.	.	RECCFG CR 1000 2 0 R	-2	.	.	wh.edf	RIGHT	3740	6877103	Full Trial Period	6873363	6	Trial: 6	6873363	143	ºº±¤°ü	ÕÁÄÔÍè	³ß×Ó	f	f
wh	.	.	.	.	.	.	.	.	.	.	3	.	.	.	false	false	Message: -2ms	.	.	.	.	.	.	.	.	.	.	.	ELCLCFG TOWER	-2	.	.	wh.edf	RIGHT	3740	6877103	Full Trial Period	6873363	6	Trial: 6	6873363	143	ºº±¤°ü	ÕÁÄÔÍè	³ß×Ó	f	f
wh	.	.	.	.	.	.	.	.	.	.	4	.	.	.	false	false	Message: -2ms	.	.	.	.	.	.	.	.	.	.	.	GAZE_COORDS 0.00 0.00 1023.00 767.00	-2	.	.	wh.edf	RIGHT	3740	6877103	Full Trial Period	6873363	6	Trial: 6	6873363	143	ºº±¤°ü	ÕÁÄÔÍè	³ß×Ó	f	f
wh	.	.	.	.	.	.	.	.	.	.	5	.	.	.	false	false	Message: -2ms	.	.	.	.	.	.	.	.	.	.	.	THRESHOLDS R 88 213	-2	.	.	wh.edf	RIGHT	3740	6877103	Full Trial Period	6873363	6	Trial: 6	6873363	143	ºº±¤°ü	ÕÁÄÔÍè	³ß×Ó	f	f
wh	.	.	.	.	.	.	.	.	.	.	6	.	.	.	false	false	Message: -2ms	.	.	.	.	.	.	.	.	.	.	.	ELCL_PROC CENTROID (3)	-2	.	.	wh.edf	RIGHT	3740	6877103	Full Trial Period	6873363	6	Trial: 6	6873363	143	ºº±¤°ü	ÕÁÄÔÍè	³ß×Ó	f	f
wh	.	.	.	.	.	.	.	.	.	.	7	.	.	.	false	false	Message: -2ms	.	.	.	.	.	.	.	.	.	.	.	ELCL_PCR_PARAM 5 3.0	-2	.	.	wh.edf	RIGHT	3740	6877103	Full Trial Period	6873363	6	Trial: 6	6873363	143	ºº±¤°ü	ÕÁÄÔÍè	³ß×Ó	f	f
wh	.	.	.	.	.	.	.	.	.	.	8	.	.	.	false	false	Message: -1ms	.	.	.	.	.	.	.	.	.	.	.	!MODE RECORD CR 1000 2 0 R	-1	.	.	wh.edf	RIGHT	3740	6877103	Full Trial Period	6873363	6	Trial: 6	6873363	143	ºº±¤°ü	ÕÁÄÔÍè	³ß×Ó	f	f
wh	104	112	1	9	.	.	.	.	.	.	9	.	.	.	false	false	Message: 43ms	.	.	.	.	.	.	.	.	.	.	.	SYNCTIME	43	.	.	wh.edf	RIGHT	3740	6877103	Full Trial Period	6873363	6	Trial: 6	6873363	143	ºº±¤°ü	ÕÁÄÔÍè	³ß×Ó	f	f
wh	.	.	.	.	.	.	.	.	.	.	10	.	.	.	false	false	Message: 1593ms	7.93	39.87	199	1640	433.00	354.10	5	965.90	1442	200.80	385.70	INVISIBLE_BOUNDARY[1]	1593	.	.	wh.edf	RIGHT	3740	6877103	Full Trial Period	6873363	6	Trial: 6	6873363	143	ºº±¤°ü	ÕÁÄÔÍè	³ß×Ó	f	f
wh	.	.	.	.	.	.	.	.	.	.	11	.	.	.	false	false	Message: 1600ms	7.93	39.87	199	1640	433.00	354.10	5	965.90	1442	200.80	385.70	SYNCTIME	1600	.	.	wh.edf	RIGHT	3740	6877103	Full Trial Period	6873363	6	Trial: 6	6873363	143	ºº±¤°ü	ÕÁÄÔÍè	³ß×Ó	f	f
wh	.	.	.	.	.	.	.	.	.	.	12	.	.	.	false	false	Message: 2857ms	11.27	197.69	57	2862	834.30	386.50	10	385.10	2806	500.20	386.80	INVISIBLE_BOUNDARY[2]	2857	.	.	wh.edf	RIGHT	3740	6877103	Full Trial Period	6873363	6	Trial: 6	6873363	143	ºº±¤°ü	ÕÁÄÔÍè	³ß×Ó	f	f
wh	.	.	.	.	140	3002	11	2863	828.00	385.10	13	.	.	.	false	false	Message: 2867ms	.	.	.	.	.	.	.	.	.	.	.	SYNCTIME	2867	828.00	385.10	wh.edf	RIGHT	3740	6877103	Full Trial Period	6873363	6	Trial: 6	6873363	143	ºº±¤°ü	ÕÁÄÔÍè	³ß×Ó	f	f
wh	.	.	.	.	403	3738	13	3336	877.10	388.10	14	[1]	2	RECTANGLE_INTERESTAREA	false	false	Message: 3721ms	.	.	.	.	.	.	.	.	.	.	.	KEYBOARD	3721	877.10	388.10	wh.edf	RIGHT	3740	6877103	Full Trial Period	6873363	6	Trial: 6	6873363	143	ºº±¤°ü	ÕÁÄÔÍè	³ß×Ó	f	f
wh	.	.	.	.	.	.	.	.	.	.	15	.	.	.	false	false	Message: 3784ms	.	.	.	.	.	.	.	.	.	.	.	TRIAL_RESULT 0	3784	.	.	wh.edf	RIGHT	3740	6877103	Full Trial Period	6873363	6	Trial: 6	6873363	143	ºº±¤°ü	ÕÁÄÔÍè	³ß×Ó	f	f
wh	.	.	.	.	.	.	.	.	.	.	1	.	.	.	false	false	Message: -17ms	.	.	.	.	.	.	.	.	.	.	.	TRIALID 6	-17	.	.	wh.edf	RIGHT	4568	6883015	Full Trial Period	6878447	7	Trial: 7	6878447	57	ÆË¿ËÅÆ	»ð¾æ	ÌðÍ²	j	j
wh	.	.	.	.	.	.	.	.	.	.	2	.	.	.	false	false	Message: -1ms	.	.	.	.	.	.	.	.	.	.	.	RECCFG CR 1000 2 0 R	-1	.	.	wh.edf	RIGHT	4568	6883015	Full Trial Period	6878447	7	Trial: 7	6878447	57	ÆË¿ËÅÆ	»ð¾æ	ÌðÍ²	j	j
wh	.	.	.	.	.	.	.	.	.	.	3	.	.	.	false	false	Message: -1ms	.	.	.	.	.	.	.	.	.	.	.	ELCLCFG TOWER	-1	.	.	wh.edf	RIGHT	4568	6883015	Full Trial Period	6878447	7	Trial: 7	6878447	57	ÆË¿ËÅÆ	»ð¾æ	ÌðÍ²	j	j
wh	.	.	.	.	.	.	.	.	.	.	4	.	.	.	false	false	Message: -1ms	.	.	.	.	.	.	.	.	.	.	.	GAZE_COORDS 0.00 0.00 1023.00 767.00	-1	.	.	wh.edf	RIGHT	4568	6883015	Full Trial Period	6878447	7	Trial: 7	6878447	57	ÆË¿ËÅÆ	»ð¾æ	ÌðÍ²	j	j
wh	.	.	.	.	.	.	.	.	.	.	5	.	.	.	false	false	Message: -1ms	.	.	.	.	.	.	.	.	.	.	.	THRESHOLDS R 88 213	-1	.	.	wh.edf	RIGHT	4568	6883015	Full Trial Period	6878447	7	Trial: 7	6878447	57	ÆË¿ËÅÆ	»ð¾æ	ÌðÍ²	j	j
wh	.	.	.	.	.	.	.	.	.	.	6	.	.	.	false	false	Message: -1ms	.	.	.	.	.	.	.	.	.	.	.	ELCL_PROC CENTROID (3)	-1	.	.	wh.edf	RIGHT	4568	6883015	Full Trial Period	6878447	7	Trial: 7	6878447	57	ÆË¿ËÅÆ	»ð¾æ	ÌðÍ²	j	j
wh	.	.	.	.	.	.	.	.	.	.	7	.	.	.	false	false	Message: -1ms	.	.	.	.	.	.	.	.	.	.	.	ELCL_PCR_PARAM 5 3.0	-1	.	.	wh.edf	RIGHT	4568	6883015	Full Trial Period	6878447	7	Trial: 7	6878447	57	ÆË¿ËÅÆ	»ð¾æ	ÌðÍ²	j	j
wh	.	.	.	.	.	.	.	.	.	.	8	.	.	.	false	true	Message: 0ms	.	.	.	.	.	.	.	.	.	.	.	!MODE RECORD CR 1000 2 0 R	0	.	.	wh.edf	RIGHT	4568	6883015	Full Trial Period	6878447	7	Trial: 7	6878447	57	ÆË¿ËÅÆ	»ð¾æ	ÌðÍ²	j	j
wh	.	.	.	.	287	293	1	7	144.10	385.00	9	.	.	.	false	false	Message: 42ms	.	.	.	.	.	.	.	.	.	.	.	SYNCTIME	42	144.10	385.00	wh.edf	RIGHT	4568	6883015	Full Trial Period	6878447	7	Trial: 7	6878447	57	ÆË¿ËÅÆ	»ð¾æ	ÌðÍ²	j	j
wh	.	.	.	.	.	.	.	.	.	.	10	.	.	.	false	false	Message: 1777ms	1.03	4.46	230	1966	501.50	365.20	4	1061.00	1737	471.80	366.70	INVISIBLE_BOUNDARY[1]	1777	.	.	wh.edf	RIGHT	4568	6883015	Full Trial Period	6878447	7	Trial: 7	6878447	57	ÆË¿ËÅÆ	»ð¾æ	ÌðÍ²	j	j
wh	.	.	.	.	.	.	.	.	.	.	11	.	.	.	false	false	Message: 1782ms	1.03	4.46	230	1966	501.50	365.20	4	1061.00	1737	471.80	366.70	SYNCTIME	1782	.	.	wh.edf	RIGHT	4568	6883015	Full Trial Period	6878447	7	Trial: 7	6878447	57	ÆË¿ËÅÆ	»ð¾æ	ÌðÍ²	j	j
wh	.	.	.	.	.	.	.	.	.	.	12	.	.	.	false	false	Message: 2538ms	10.39	150.53	69	2563	830.00	421.70	6	280.90	2495	523.30	389.30	INVISIBLE_BOUNDARY[2]	2538	.	.	wh.edf	RIGHT	4568	6883015	Full Trial Period	6878447	7	Trial: 7	6878447	57	ÆË¿ËÅÆ	»ð¾æ	ÌðÍ²	j	j
wh	.	.	.	.	.	.	.	.	.	.	13	.	.	.	false	false	Message: 2541ms	10.39	150.53	69	2563	830.00	421.70	6	280.90	2495	523.30	389.30	SYNCTIME	2541	.	.	wh.edf	RIGHT	4568	6883015	Full Trial Period	6878447	7	Trial: 7	6878447	57	ÆË¿ËÅÆ	»ð¾æ	ÌðÍ²	j	j
wh	.	.	.	.	627	4566	10	3940	874.60	386.70	14	[1]	2	RECTANGLE_INTERESTAREA	false	false	Message: 4550ms	.	.	.	.	.	.	.	.	.	.	.	KEYBOARD	4550	874.60	386.70	wh.edf	RIGHT	4568	6883015	Full Trial Period	6878447	7	Trial: 7	6878447	57	ÆË¿ËÅÆ	»ð¾æ	ÌðÍ²	j	j
wh	.	.	.	.	.	.	.	.	.	.	15	.	.	.	false	false	Message: 4615ms	.	.	.	.	.	.	.	.	.	.	.	TRIAL_RESULT 0	4615	.	.	wh.edf	RIGHT	4568	6883015	Full Trial Period	6878447	7	Trial: 7	6878447	57	ÆË¿ËÅÆ	»ð¾æ	ÌðÍ²	j	j
wh	.	.	.	.	.	.	.	.	.	.	1	.	.	.	false	false	Message: -16ms	.	.	.	.	.	.	.	.	.	.	.	TRIALID 7	-16	.	.	wh.edf	RIGHT	3482	6887702	Full Trial Period	6884220	8	Trial: 8	6884220	107	ÌÒ×Ó	ÍøÇò	ÏßÍÅ	j	j
wh	.	.	.	.	.	.	.	.	.	.	2	.	.	.	false	false	Message: -1ms	.	.	.	.	.	.	.	.	.	.	.	RECCFG CR 1000 2 0 R	-1	.	.	wh.edf	RIGHT	3482	6887702	Full Trial Period	6884220	8	Trial: 8	6884220	107	ÌÒ×Ó	ÍøÇò	ÏßÍÅ	j	j
wh	.	.	.	.	.	.	.	.	.	.	3	.	.	.	false	false	Message: -1ms	.	.	.	.	.	.	.	.	.	.	.	ELCLCFG TOWER	-1	.	.	wh.edf	RIGHT	3482	6887702	Full Trial Period	6884220	8	Trial: 8	6884220	107	ÌÒ×Ó	ÍøÇò	ÏßÍÅ	j	j
wh	.	.	.	.	.	.	.	.	.	.	4	.	.	.	false	false	Message: -1ms	.	.	.	.	.	.	.	.	.	.	.	GAZE_COORDS 0.00 0.00 1023.00 767.00	-1	.	.	wh.edf	RIGHT	3482	6887702	Full Trial Period	6884220	8	Trial: 8	6884220	107	ÌÒ×Ó	ÍøÇò	ÏßÍÅ	j	j
wh	.	.	.	.	.	.	.	.	.	.	5	.	.	.	false	false	Message: -1ms	.	.	.	.	.	.	.	.	.	.	.	THRESHOLDS R 88 213	-1	.	.	wh.edf	RIGHT	3482	6887702	Full Trial Period	6884220	8	Trial: 8	6884220	107	ÌÒ×Ó	ÍøÇò	ÏßÍÅ	j	j
wh	.	.	.	.	.	.	.	.	.	.	6	.	.	.	false	false	Message: -1ms	.	.	.	.	.	.	.	.	.	.	.	ELCL_PROC CENTROID (3)	-1	.	.	wh.edf	RIGHT	3482	6887702	Full Trial Period	6884220	8	Trial: 8	6884220	107	ÌÒ×Ó	ÍøÇò	ÏßÍÅ	j	j
wh	.	.	.	.	.	.	.	.	.	.	7	.	.	.	false	false	Message: -1ms	.	.	.	.	.	.	.	.	.	.	.	ELCL_PCR_PARAM 5 3.0	-1	.	.	wh.edf	RIGHT	3482	6887702	Full Trial Period	6884220	8	Trial: 8	6884220	107	ÌÒ×Ó	ÍøÇò	ÏßÍÅ	j	j
wh	.	.	.	.	.	.	.	.	.	.	8	.	.	.	false	true	Message: 0ms	.	.	.	.	.	.	.	.	.	.	.	!MODE RECORD CR 1000 2 0 R	0	.	.	wh.edf	RIGHT	3482	6887702	Full Trial Period	6884220	8	Trial: 8	6884220	107	ÌÒ×Ó	ÍøÇò	ÏßÍÅ	j	j
wh	.	.	.	.	481	487	1	7	139.50	377.90	9	.	.	.	false	false	Message: 42ms	.	.	.	.	.	.	.	.	.	.	.	SYNCTIME	42	139.50	377.90	wh.edf	RIGHT	3482	6887702	Full Trial Period	6884220	8	Trial: 8	6884220	107	ÌÒ×Ó	ÍøÇò	ÏßÍÅ	j	j
wh	.	.	.	.	184	1439	4	1256	467.60	408.10	10	.	.	.	false	false	Message: 1256ms	.	.	.	.	.	.	.	.	.	.	.	INVISIBLE_BOUNDARY[1]	1256	.	.	wh.edf	RIGHT	3482	6887702	Full Trial Period	6884220	8	Trial: 8	6884220	107	ÌÒ×Ó	ÍøÇò	ÏßÍÅ	j	j
wh	.	.	.	.	184	1439	4	1256	467.60	408.10	11	.	.	.	false	false	Message: 1267ms	.	.	.	.	.	.	.	.	.	.	.	SYNCTIME	1267	467.60	408.10	wh.edf	RIGHT	3482	6887702	Full Trial Period	6884220	8	Trial: 8	6884220	107	ÌÒ×Ó	ÍøÇò	ÏßÍÅ	j	j
wh	.	.	.	.	.	.	.	.	.	.	12	.	.	.	false	false	Message: 2062ms	12.37	213.29	58	2088	914.80	410.40	6	384.40	2031	544.20	391.10	INVISIBLE_BOUNDARY[2]	2062	.	.	wh.edf	RIGHT	3482	6887702	Full Trial Period	6884220	8	Trial: 8	6884220	107	ÌÒ×Ó	ÍøÇò	ÏßÍÅ	j	j
wh	.	.	.	.	.	.	.	.	.	.	13	.	.	.	false	false	Message: 2067ms	12.37	213.29	58	2088	914.80	410.40	6	384.40	2031	544.20	391.10	SYNCTIME	2067	.	.	wh.edf	RIGHT	3482	6887702	Full Trial Period	6884220	8	Trial: 8	6884220	107	ÌÒ×Ó	ÍøÇò	ÏßÍÅ	j	j
wh	.	.	.	.	71	3480	10	3410	891.70	401.60	14	[1]	2	RECTANGLE_INTERESTAREA	false	false	Message: 3464ms	.	.	.	.	.	.	.	.	.	.	.	KEYBOARD	3464	891.70	401.60	wh.edf	RIGHT	3482	6887702	Full Trial Period	6884220	8	Trial: 8	6884220	107	ÌÒ×Ó	ÍøÇò	ÏßÍÅ	j	j
wh	.	.	.	.	.	.	.	.	.	.	15	.	.	.	false	false	Message: 3523ms	.	.	.	.	.	.	.	.	.	.	.	TRIAL_RESULT 0	3523	.	.	wh.edf	RIGHT	3482	6887702	Full Trial Period	6884220	8	Trial: 8	6884220	107	ÌÒ×Ó	ÍøÇò	ÏßÍÅ	j	j
wh	.	.	.	.	.	.	.	.	.	.	1	.	.	.	false	false	Message: -23ms	.	.	.	.	.	.	.	.	.	.	.	TRIALID 8	-23	.	.	wh.edf	RIGHT	3842	6893727	Full Trial Period	6889885	9	Trial: 9	6889885	44	Æì¸Ë	±£ÏÕÏä	Î¢²¨Â¯	j	j
wh	.	.	.	.	.	.	.	.	.	.	2	.	.	.	false	false	Message: -1ms	.	.	.	.	.	.	.	.	.	.	.	RECCFG CR 1000 2 0 R	-1	.	.	wh.edf	RIGHT	3842	6893727	Full Trial Period	6889885	9	Trial: 9	6889885	44	Æì¸Ë	±£ÏÕÏä	Î¢²¨Â¯	j	j
wh	.	.	.	.	.	.	.	.	.	.	3	.	.	.	false	false	Message: -1ms	.	.	.	.	.	.	.	.	.	.	.	ELCLCFG TOWER	-1	.	.	wh.edf	RIGHT	3842	6893727	Full Trial Period	6889885	9	Trial: 9	6889885	44	Æì¸Ë	±£ÏÕÏä	Î¢²¨Â¯	j	j
wh	.	.	.	.	.	.	.	.	.	.	4	.	.	.	false	false	Message: -1ms	.	.	.	.	.	.	.	.	.	.	.	GAZE_COORDS 0.00 0.00 1023.00 767.00	-1	.	.	wh.edf	RIGHT	3842	6893727	Full Trial Period	6889885	9	Trial: 9	6889885	44	Æì¸Ë	±£ÏÕÏä	Î¢²¨Â¯	j	j
wh	.	.	.	.	.	.	.	.	.	.	5	.	.	.	false	false	Message: -1ms	.	.	.	.	.	.	.	.	.	.	.	THRESHOLDS R 88 213	-1	.	.	wh.edf	RIGHT	3842	6893727	Full Trial Period	6889885	9	Trial: 9	6889885	44	Æì¸Ë	±£ÏÕÏä	Î¢²¨Â¯	j	j
wh	.	.	.	.	.	.	.	.	.	.	6	.	.	.	false	false	Message: -1ms	.	.	.	.	.	.	.	.	.	.	.	ELCL_PROC CENTROID (3)	-1	.	.	wh.edf	RIGHT	3842	6893727	Full Trial Period	6889885	9	Trial: 9	6889885	44	Æì¸Ë	±£ÏÕÏä	Î¢²¨Â¯	j	j
wh	.	.	.	.	.	.	.	.	.	.	7	.	.	.	false	false	Message: -1ms	.	.	.	.	.	.	.	.	.	.	.	ELCL_PCR_PARAM 5 3.0	-1	.	.	wh.edf	RIGHT	3842	6893727	Full Trial Period	6889885	9	Trial: 9	6889885	44	Æì¸Ë	±£ÏÕÏä	Î¢²¨Â¯	j	j
wh	.	.	.	.	.	.	.	.	.	.	8	.	.	.	false	true	Message: 0ms	.	.	.	.	.	.	.	.	.	.	.	!MODE RECORD CR 1000 2 0 R	0	.	.	wh.edf	RIGHT	3842	6893727	Full Trial Period	6889885	9	Trial: 9	6889885	44	Æì¸Ë	±£ÏÕÏä	Î¢²¨Â¯	j	j
wh	.	.	.	.	.	.	.	.	.	.	9	.	.	.	false	false	Message: 43ms	0.83	59.06	14	49	170.70	366.60	1	75.10	36	154.40	385.00	SYNCTIME	43	.	.	wh.edf	RIGHT	3842	6893727	Full Trial Period	6889885	9	Trial: 9	6889885	44	Æì¸Ë	±£ÏÕÏä	Î¢²¨Â¯	j	j
wh	.	.	.	.	.	.	.	.	.	.	10	.	.	.	false	false	Message: 1699ms	11.15	60.57	184	1739	468.00	414.50	6	871.60	1556	136.20	384.20	INVISIBLE_BOUNDARY[1]	1699	.	.	wh.edf	RIGHT	3842	6893727	Full Trial Period	6889885	9	Trial: 9	6889885	44	Æì¸Ë	±£ÏÕÏä	Î¢²¨Â¯	j	j
wh	.	.	.	.	.	.	.	.	.	.	11	.	.	.	false	false	Message: 1710ms	11.15	60.57	184	1739	468.00	414.50	6	871.60	1556	136.20	384.20	SYNCTIME	1710	.	.	wh.edf	RIGHT	3842	6893727	Full Trial Period	6889885	9	Trial: 9	6889885	44	Æì¸Ë	±£ÏÕÏä	Î¢²¨Â¯	j	j
wh	.	.	.	.	.	.	.	.	.	.	12	.	.	.	false	false	Message: 2842ms	7.82	166.33	47	2852	788.30	376.50	10	333.00	2806	557.90	386.40	INVISIBLE_BOUNDARY[2]	2842	.	.	wh.edf	RIGHT	3842	6893727	Full Trial Period	6889885	9	Trial: 9	6889885	44	Æì¸Ë	±£ÏÕÏä	Î¢²¨Â¯	j	j
wh	.	.	.	.	.	.	.	.	.	.	13	.	.	.	false	false	Message: 2851ms	7.82	166.33	47	2852	788.30	376.50	10	333.00	2806	557.90	386.40	SYNCTIME	2851	.	.	wh.edf	RIGHT	3842	6893727	Full Trial Period	6889885	9	Trial: 9	6889885	44	Æì¸Ë	±£ÏÕÏä	Î¢²¨Â¯	j	j
wh	.	.	.	.	541	3840	13	3300	870.90	391.90	14	[1]	2	RECTANGLE_INTERESTAREA	false	false	Message: 3823ms	.	.	.	.	.	.	.	.	.	.	.	KEYBOARD	3823	870.90	391.90	wh.edf	RIGHT	3842	6893727	Full Trial Period	6889885	9	Trial: 9	6889885	44	Æì¸Ë	±£ÏÕÏä	Î¢²¨Â¯	j	j
wh	.	.	.	.	.	.	.	.	.	.	15	.	.	.	false	false	Message: 3881ms	.	.	.	.	.	.	.	.	.	.	.	TRIAL_RESULT 0	3881	.	.	wh.edf	RIGHT	3842	6893727	Full Trial Period	6889885	9	Trial: 9	6889885	44	Æì¸Ë	±£ÏÕÏä	Î¢²¨Â¯	j	j
wh	.	.	.	.	.	.	.	.	.	.	1	.	.	.	false	false	Message: -15ms	.	.	.	.	.	.	.	.	.	.	.	TRIALID 9	-15	.	.	wh.edf	RIGHT	5133	6900784	Full Trial Period	6895651	10	Trial: 10	6895651	29	Ç¦±Ê	Éß	Ð¡Ïª	j	j
wh	.	.	.	.	.	.	.	.	.	.	2	.	.	.	false	false	Message: -1ms	.	.	.	.	.	.	.	.	.	.	.	RECCFG CR 1000 2 0 R	-1	.	.	wh.edf	RIGHT	5133	6900784	Full Trial Period	6895651	10	Trial: 10	6895651	29	Ç¦±Ê	Éß	Ð¡Ïª	j	j
wh	.	.	.	.	.	.	.	.	.	.	3	.	.	.	false	false	Message: -1ms	.	.	.	.	.	.	.	.	.	.	.	ELCLCFG TOWER	-1	.	.	wh.edf	RIGHT	5133	6900784	Full Trial Period	6895651	10	Trial: 10	6895651	29	Ç¦±Ê	Éß	Ð¡Ïª	j	j
wh	.	.	.	.	.	.	.	.	.	.	4	.	.	.	false	false	Message: -1ms	.	.	.	.	.	.	.	.	.	.	.	GAZE_COORDS 0.00 0.00 1023.00 767.00	-1	.	.	wh.edf	RIGHT	5133	6900784	Full Trial Period	6895651	10	Trial: 10	6895651	29	Ç¦±Ê	Éß	Ð¡Ïª	j	j
wh	.	.	.	.	.	.	.	.	.	.	5	.	.	.	false	false	Message: -1ms	.	.	.	.	.	.	.	.	.	.	.	THRESHOLDS R 88 213	-1	.	.	wh.edf	RIGHT	5133	6900784	Full Trial Period	6895651	10	Trial: 10	6895651	29	Ç¦±Ê	Éß	Ð¡Ïª	j	j
wh	.	.	.	.	.	.	.	.	.	.	6	.	.	.	false	false	Message: -1ms	.	.	.	.	.	.	.	.	.	.	.	ELCL_PROC CENTROID (3)	-1	.	.	wh.edf	RIGHT	5133	6900784	Full Trial Period	6895651	10	Trial: 10	6895651	29	Ç¦±Ê	Éß	Ð¡Ïª	j	j
wh	.	.	.	.	.	.	.	.	.	.	7	.	.	.	false	false	Message: -1ms	.	.	.	.	.	.	.	.	.	.	.	ELCL_PCR_PARAM 5 3.0	-1	.	.	wh.edf	RIGHT	5133	6900784	Full Trial Period	6895651	10	Trial: 10	6895651	29	Ç¦±Ê	Éß	Ð¡Ïª	j	j
wh	.	.	.	.	.	.	.	.	.	.	8	.	.	.	false	true	Message: 0ms	.	.	.	.	.	.	.	.	.	.	.	!MODE RECORD CR 1000 2 0 R	0	.	.	wh.edf	RIGHT	5133	6900784	Full Trial Period	6895651	10	Trial: 10	6895651	29	Ç¦±Ê	Éß	Ð¡Ïª	j	j
wh	.	.	.	.	324	330	1	7	148.00	377.50	9	.	.	.	false	false	Message: 51ms	.	.	.	.	.	.	.	.	.	.	.	SYNCTIME	51	148.00	377.50	wh.edf	RIGHT	5133	6900784	Full Trial Period	6895651	10	Trial: 10	6895651	29	Ç¦±Ê	Éß	Ð¡Ïª	j	j
wh	.	.	.	.	.	.	.	.	.	.	10	.	.	.	false	false	Message: 1228ms	6.23	155.69	40	1234	472.80	390.10	3	309.90	1195	296.10	346.60	INVISIBLE_BOUNDARY[1]	1228	.	.	wh.edf	RIGHT	5133	6900784	Full Trial Period	6895651	10	Trial: 10	6895651	29	Ç¦±Ê	Éß	Ð¡Ïª	j	j
wh	.	.	.	.	.	.	.	.	.	.	11	.	.	.	false	false	Message: 1234ms	6.23	155.69	40	1234	472.80	390.10	3	309.90	1195	296.10	346.60	SYNCTIME	1234	.	.	wh.edf	RIGHT	5133	6900784	Full Trial Period	6895651	10	Trial: 10	6895651	29	Ç¦±Ê	Éß	Ð¡Ïª	j	j
wh	.	.	.	.	.	.	.	.	.	.	12	.	.	.	false	false	Message: 2070ms	9.08	174.62	52	2079	778.30	384.10	5	348.50	2028	510.90	387.30	INVISIBLE_BOUNDARY[2]	2070	.	.	wh.edf	RIGHT	5133	6900784	Full Trial Period	6895651	10	Trial: 10	6895651	29	Ç¦±Ê	Éß	Ð¡Ïª	j	j
wh	.	.	.	.	.	.	.	.	.	.	13	.	.	.	false	false	Message: 2075ms	9.08	174.62	52	2079	778.30	384.10	5	348.50	2028	510.90	387.30	SYNCTIME	2075	.	.	wh.edf	RIGHT	5133	6900784	Full Trial Period	6895651	10	Trial: 10	6895651	29	Ç¦±Ê	Éß	Ð¡Ïª	j	j
wh	.	.	.	.	1013	5131	12	4119	907.10	403.30	14	.	.	.	false	false	Message: 5114ms	.	.	.	.	.	.	.	.	.	.	.	KEYBOARD	5114	907.10	403.30	wh.edf	RIGHT	5133	6900784	Full Trial Period	6895651	10	Trial: 10	6895651	29	Ç¦±Ê	Éß	Ð¡Ïª	j	j
wh	.	.	.	.	.	.	.	.	.	.	15	.	.	.	false	false	Message: 5177ms	.	.	.	.	.	.	.	.	.	.	.	TRIAL_RESULT 0	5177	.	.	wh.edf	RIGHT	5133	6900784	Full Trial Period	6895651	10	Trial: 10	6895651	29	Ç¦±Ê	Éß	Ð¡Ïª	j	j
wh	.	.	.	.	.	.	.	.	.	.	1	.	.	.	false	false	Message: -16ms	.	.	.	.	.	.	.	.	.	.	.	TRIALID 10	-16	.	.	wh.edf	RIGHT	3549	6905400	Full Trial Period	6901851	11	Trial: 11	6901851	129	Ë®±­	±ÊÍ²	µ°¸â	f	f
wh	.	.	.	.	.	.	.	.	.	.	2	.	.	.	false	false	Message: -1ms	.	.	.	.	.	.	.	.	.	.	.	RECCFG CR 1000 2 0 R	-1	.	.	wh.edf	RIGHT	3549	6905400	Full Trial Period	6901851	11	Trial: 11	6901851	129	Ë®±­	±ÊÍ²	µ°¸â	f	f
wh	.	.	.	.	.	.	.	.	.	.	3	.	.	.	false	false	Message: -1ms	.	.	.	.	.	.	.	.	.	.	.	ELCLCFG TOWER	-1	.	.	wh.edf	RIGHT	3549	6905400	Full Trial Period	6901851	11	Trial: 11	6901851	129	Ë®±­	±ÊÍ²	µ°¸â	f	f
wh	.	.	.	.	.	.	.	.	.	.	4	.	.	.	false	false	Message: -1ms	.	.	.	.	.	.	.	.	.	.	.	GAZE_COORDS 0.00 0.00 1023.00 767.00	-1	.	.	wh.edf	RIGHT	3549	6905400	Full Trial Period	6901851	11	Trial: 11	6901851	129	Ë®±­	±ÊÍ²	µ°¸â	f	f
wh	.	.	.	.	.	.	.	.	.	.	5	.	.	.	false	false	Message: -1ms	.	.	.	.	.	.	.	.	.	.	.	THRESHOLDS R 88 213	-1	.	.	wh.edf	RIGHT	3549	6905400	Full Trial Period	6901851	11	Trial: 11	6901851	129	Ë®±­	±ÊÍ²	µ°¸â	f	f
wh	.	.	.	.	.	.	.	.	.	.	6	.	.	.	false	false	Message: -1ms	.	.	.	.	.	.	.	.	.	.	.	ELCL_PROC CENTROID (3)	-1	.	.	wh.edf	RIGHT	3549	6905400	Full Trial Period	6901851	11	Trial: 11	6901851	129	Ë®±­	±ÊÍ²	µ°¸â	f	f
wh	.	.	.	.	.	.	.	.	.	.	7	.	.	.	false	false	Message: -1ms	.	.	.	.	.	.	.	.	.	.	.	ELCL_PCR_PARAM 5 3.0	-1	.	.	wh.edf	RIGHT	3549	6905400	Full Trial Period	6901851	11	Trial: 11	6901851	129	Ë®±­	±ÊÍ²	µ°¸â	f	f
wh	.	.	.	.	.	.	.	.	.	.	8	.	.	.	false	true	Message: 0ms	.	.	.	.	.	.	.	.	.	.	.	!MODE RECORD CR 1000 2 0 R	0	.	.	wh.edf	RIGHT	3549	6905400	Full Trial Period	6901851	11	Trial: 11	6901851	129	Ë®±­	±ÊÍ²	µ°¸â	f	f
wh	.	.	.	.	253	259	1	7	138.10	384.50	9	.	.	.	false	false	Message: 42ms	.	.	.	.	.	.	.	.	.	.	.	SYNCTIME	42	138.10	384.50	wh.edf	RIGHT	3549	6905400	Full Trial Period	6901851	11	Trial: 11	6901851	129	Ë®±­	±ÊÍ²	µ°¸â	f	f
wh	.	.	.	.	.	.	.	.	.	.	10	.	.	.	false	false	Message: 993ms	7.46	158.63	47	1016	487.50	382.20	3	342.20	970	268.30	382.10	INVISIBLE_BOUNDARY[1]	993	.	.	wh.edf	RIGHT	3549	6905400	Full Trial Period	6901851	11	Trial: 11	6901851	129	Ë®±­	±ÊÍ²	µ°¸â	f	f
wh	.	.	.	.	.	.	.	.	.	.	11	.	.	.	false	false	Message: 1000ms	7.46	158.63	47	1016	487.50	382.20	3	342.20	970	268.30	382.10	SYNCTIME	1000	.	.	wh.edf	RIGHT	3549	6905400	Full Trial Period	6901851	11	Trial: 11	6901851	129	Ë®±­	±ÊÍ²	µ°¸â	f	f
wh	.	.	.	.	107	2047	6	1941	773.00	384.10	12	.	.	.	false	false	Message: 1941ms	.	.	.	.	.	.	.	.	.	.	.	INVISIBLE_BOUNDARY[2]	1941	.	.	wh.edf	RIGHT	3549	6905400	Full Trial Period	6901851	11	Trial: 11	6901851	129	Ë®±­	±ÊÍ²	µ°¸â	f	f
wh	.	.	.	.	107	2047	6	1941	773.00	384.10	13	.	.	.	false	false	Message: 1950ms	.	.	.	.	.	.	.	.	.	.	.	SYNCTIME	1950	773.00	384.10	wh.edf	RIGHT	3549	6905400	Full Trial Period	6901851	11	Trial: 11	6901851	129	Ë®±­	±ÊÍ²	µ°¸â	f	f
wh	.	.	.	.	1471	3547	7	2077	889.20	397.30	14	[1]	2	RECTANGLE_INTERESTAREA	false	false	Message: 3530ms	.	.	.	.	.	.	.	.	.	.	.	KEYBOARD	3530	889.20	397.30	wh.edf	RIGHT	3549	6905400	Full Trial Period	6901851	11	Trial: 11	6901851	129	Ë®±­	±ÊÍ²	µ°¸â	f	f
wh	.	.	.	.	.	.	.	.	.	.	15	.	.	.	false	false	Message: 3598ms	.	.	.	.	.	.	.	.	.	.	.	TRIAL_RESULT 0	3598	.	.	wh.edf	RIGHT	3549	6905400	Full Trial Period	6901851	11	Trial: 11	6901851	129	Ë®±­	±ÊÍ²	µ°¸â	f	f
wh	.	.	.	.	.	.	.	.	.	.	1	.	.	.	false	false	Message: -24ms	.	.	.	.	.	.	.	.	.	.	.	TRIALID 11	-24	.	.	wh.edf	RIGHT	3807	6911065	Full Trial Period	6907258	12	Trial: 12	6907258	74	Êó±ê	ÓñÃ×	ß¦ÃæÕÈ	j	j
wh	.	.	.	.	.	.	.	.	.	.	2	.	.	.	false	false	Message: -1ms	.	.	.	.	.	.	.	.	.	.	.	RECCFG CR 1000 2 0 R	-1	.	.	wh.edf	RIGHT	3807	6911065	Full Trial Period	6907258	12	Trial: 12	6907258	74	Êó±ê	ÓñÃ×	ß¦ÃæÕÈ	j	j
wh	.	.	.	.	.	.	.	.	.	.	3	.	.	.	false	false	Message: -1ms	.	.	.	.	.	.	.	.	.	.	.	ELCLCFG TOWER	-1	.	.	wh.edf	RIGHT	3807	6911065	Full Trial Period	6907258	12	Trial: 12	6907258	74	Êó±ê	ÓñÃ×	ß¦ÃæÕÈ	j	j
wh	.	.	.	.	.	.	.	.	.	.	4	.	.	.	false	false	Message: -1ms	.	.	.	.	.	.	.	.	.	.	.	GAZE_COORDS 0.00 0.00 1023.00 767.00	-1	.	.	wh.edf	RIGHT	3807	6911065	Full Trial Period	6907258	12	Trial: 12	6907258	74	Êó±ê	ÓñÃ×	ß¦ÃæÕÈ	j	j
wh	.	.	.	.	.	.	.	.	.	.	5	.	.	.	false	false	Message: -1ms	.	.	.	.	.	.	.	.	.	.	.	THRESHOLDS R 88 213	-1	.	.	wh.edf	RIGHT	3807	6911065	Full Trial Period	6907258	12	Trial: 12	6907258	74	Êó±ê	ÓñÃ×	ß¦ÃæÕÈ	j	j
wh	.	.	.	.	.	.	.	.	.	.	6	.	.	.	false	false	Message: -1ms	.	.	.	.	.	.	.	.	.	.	.	ELCL_PROC CENTROID (3)	-1	.	.	wh.edf	RIGHT	3807	6911065	Full Trial Period	6907258	12	Trial: 12	6907258	74	Êó±ê	ÓñÃ×	ß¦ÃæÕÈ	j	j
wh	.	.	.	.	.	.	.	.	.	.	7	.	.	.	false	false	Message: -1ms	.	.	.	.	.	.	.	.	.	.	.	ELCL_PCR_PARAM 5 3.0	-1	.	.	wh.edf	RIGHT	3807	6911065	Full Trial Period	6907258	12	Trial: 12	6907258	74	Êó±ê	ÓñÃ×	ß¦ÃæÕÈ	j	j
wh	.	.	.	.	.	.	.	.	.	.	8	.	.	.	false	true	Message: 0ms	.	.	.	.	.	.	.	.	.	.	.	!MODE RECORD CR 1000 2 0 R	0	.	.	wh.edf	RIGHT	3807	6911065	Full Trial Period	6907258	12	Trial: 12	6907258	74	Êó±ê	ÓñÃ×	ß¦ÃæÕÈ	j	j
wh	.	.	.	.	.	.	.	.	.	.	9	.	.	.	false	false	Message: 42ms	1.21	6.01	202	221	162.00	381.80	1	956.50	20	125.10	384.70	SYNCTIME	42	.	.	wh.edf	RIGHT	3807	6911065	Full Trial Period	6907258	12	Trial: 12	6907258	74	Êó±ê	ÓñÃ×	ß¦ÃæÕÈ	j	j
wh	.	.	.	.	220	1209	5	990	472.20	382.20	10	.	.	.	false	false	Message: 1098ms	.	.	.	.	.	.	.	.	.	.	.	INVISIBLE_BOUNDARY[1]	1098	472.20	382.20	wh.edf	RIGHT	3807	6911065	Full Trial Period	6907258	12	Trial: 12	6907258	74	Êó±ê	ÓñÃ×	ß¦ÃæÕÈ	j	j
wh	.	.	.	.	220	1209	5	990	472.20	382.20	11	.	.	.	false	false	Message: 1109ms	.	.	.	.	.	.	.	.	.	.	.	SYNCTIME	1109	472.20	382.20	wh.edf	RIGHT	3807	6911065	Full Trial Period	6907258	12	Trial: 12	6907258	74	Êó±ê	ÓñÃ×	ß¦ÃæÕÈ	j	j
wh	.	.	.	.	.	.	.	.	.	.	12	.	.	.	false	false	Message: 2377ms	10.70	194.48	55	2391	817.00	388.80	7	340.80	2337	500.40	385.30	INVISIBLE_BOUNDARY[2]	2377	.	.	wh.edf	RIGHT	3807	6911065	Full Trial Period	6907258	12	Trial: 12	6907258	74	Êó±ê	ÓñÃ×	ß¦ÃæÕÈ	j	j
wh	.	.	.	.	.	.	.	.	.	.	13	.	.	.	false	false	Message: 2383ms	10.70	194.48	55	2391	817.00	388.80	7	340.80	2337	500.40	385.30	SYNCTIME	2383	.	.	wh.edf	RIGHT	3807	6911065	Full Trial Period	6907258	12	Trial: 12	6907258	74	Êó±ê	ÓñÃ×	ß¦ÃæÕÈ	j	j
wh	.	.	.	.	192	3805	11	3614	905.20	391.90	14	[1]	2	RECTANGLE_INTERESTAREA	false	false	Message: 3789ms	.	.	.	.	.	.	.	.	.	.	.	KEYBOARD	3789	905.20	391.90	wh.edf	RIGHT	3807	6911065	Full Trial Period	6907258	12	Trial: 12	6907258	74	Êó±ê	ÓñÃ×	ß¦ÃæÕÈ	j	j
wh	.	.	.	.	.	.	.	.	.	.	15	.	.	.	false	false	Message: 3855ms	.	.	.	.	.	.	.	.	.	.	.	TRIAL_RESULT 0	3855	.	.	wh.edf	RIGHT	3807	6911065	Full Trial Period	6907258	12	Trial: 12	6907258	74	Êó±ê	ÓñÃ×	ß¦ÃæÕÈ	j	j
wh	.	.	.	.	.	.	.	.	.	.	1	.	.	.	false	false	Message: -16ms	.	.	.	.	.	.	.	.	.	.	.	TRIALID 12	-16	.	.	wh.edf	RIGHT	6818	6919450	Full Trial Period	6912632	13	Trial: 13	6912632	85	°ôÇò¹÷	À¯±Ê	µ°¾í	j	j
wh	.	.	.	.	.	.	.	.	.	.	2	.	.	.	false	false	Message: -1ms	.	.	.	.	.	.	.	.	.	.	.	RECCFG CR 1000 2 0 R	-1	.	.	wh.edf	RIGHT	6818	6919450	Full Trial Period	6912632	13	Trial: 13	6912632	85	°ôÇò¹÷	À¯±Ê	µ°¾í	j	j
wh	.	.	.	.	.	.	.	.	.	.	3	.	.	.	false	false	Message: -1ms	.	.	.	.	.	.	.	.	.	.	.	ELCLCFG TOWER	-1	.	.	wh.edf	RIGHT	6818	6919450	Full Trial Period	6912632	13	Trial: 13	6912632	85	°ôÇò¹÷	À¯±Ê	µ°¾í	j	j
wh	.	.	.	.	.	.	.	.	.	.	4	.	.	.	false	false	Message: -1ms	.	.	.	.	.	.	.	.	.	.	.	GAZE_COORDS 0.00 0.00 1023.00 767.00	-1	.	.	wh.edf	RIGHT	6818	6919450	Full Trial Period	6912632	13	Trial: 13	6912632	85	°ôÇò¹÷	À¯±Ê	µ°¾í	j	j
wh	.	.	.	.	.	.	.	.	.	.	5	.	.	.	false	false	Message: -1ms	.	.	.	.	.	.	.	.	.	.	.	THRESHOLDS R 88 213	-1	.	.	wh.edf	RIGHT	6818	6919450	Full Trial Period	6912632	13	Trial: 13	6912632	85	°ôÇò¹÷	À¯±Ê	µ°¾í	j	j
wh	.	.	.	.	.	.	.	.	.	.	6	.	.	.	false	false	Message: -1ms	.	.	.	.	.	.	.	.	.	.	.	ELCL_PROC CENTROID (3)	-1	.	.	wh.edf	RIGHT	6818	6919450	Full Trial Period	6912632	13	Trial: 13	6912632	85	°ôÇò¹÷	À¯±Ê	µ°¾í	j	j
wh	.	.	.	.	.	.	.	.	.	.	7	.	.	.	false	false	Message: -1ms	.	.	.	.	.	.	.	.	.	.	.	ELCL_PCR_PARAM 5 3.0	-1	.	.	wh.edf	RIGHT	6818	6919450	Full Trial Period	6912632	13	Trial: 13	6912632	85	°ôÇò¹÷	À¯±Ê	µ°¾í	j	j
wh	.	.	.	.	.	.	.	.	.	.	8	.	.	.	false	true	Message: 0ms	.	.	.	.	.	.	.	.	.	.	.	!MODE RECORD CR 1000 2 0 R	0	.	.	wh.edf	RIGHT	6818	6919450	Full Trial Period	6912632	13	Trial: 13	6912632	85	°ôÇò¹÷	À¯±Ê	µ°¾í	j	j
wh	.	.	.	.	160	194	1	35	284.00	369.10	9	.	.	.	false	false	Message: 43ms	.	.	.	.	.	.	.	.	.	.	.	SYNCTIME	43	284.00	369.10	wh.edf	RIGHT	6818	6919450	Full Trial Period	6912632	13	Trial: 13	6912632	85	°ôÇò¹÷	À¯±Ê	µ°¾í	j	j
wh	.	.	.	.	.	.	.	.	.	.	10	.	.	.	false	false	Message: 1106ms	10.81	211.91	51	1129	521.40	391.80	4	401.30	1079	201.60	384.10	INVISIBLE_BOUNDARY[1]	1106	.	.	wh.edf	RIGHT	6818	6919450	Full Trial Period	6912632	13	Trial: 13	6912632	85	°ôÇò¹÷	À¯±Ê	µ°¾í	j	j
wh	.	.	.	.	.	.	.	.	.	.	11	.	.	.	false	false	Message: 1117ms	10.81	211.91	51	1129	521.40	391.80	4	401.30	1079	201.60	384.10	SYNCTIME	1117	.	.	wh.edf	RIGHT	6818	6919450	Full Trial Period	6912632	13	Trial: 13	6912632	85	°ôÇò¹÷	À¯±Ê	µ°¾í	j	j
wh	.	.	.	.	.	.	.	.	.	.	12	.	.	.	false	false	Message: 3561ms	12.08	191.75	63	3592	902.00	396.70	10	375.70	3530	541.00	385.20	INVISIBLE_BOUNDARY[2]	3561	.	.	wh.edf	RIGHT	6818	6919450	Full Trial Period	6912632	13	Trial: 13	6912632	85	°ôÇò¹÷	À¯±Ê	µ°¾í	j	j
wh	.	.	.	.	.	.	.	.	.	.	13	.	.	.	false	false	Message: 3566ms	12.08	191.75	63	3592	902.00	396.70	10	375.70	3530	541.00	385.20	SYNCTIME	3566	.	.	wh.edf	RIGHT	6818	6919450	Full Trial Period	6912632	13	Trial: 13	6912632	85	°ôÇò¹÷	À¯±Ê	µ°¾í	j	j
wh	.	.	.	.	368	6816	19	6449	899.70	386.00	14	[1]	2	RECTANGLE_INTERESTAREA	false	false	Message: 6800ms	.	.	.	.	.	.	.	.	.	.	.	KEYBOARD	6800	899.70	386.00	wh.edf	RIGHT	6818	6919450	Full Trial Period	6912632	13	Trial: 13	6912632	85	°ôÇò¹÷	À¯±Ê	µ°¾í	j	j
wh	.	.	.	.	.	.	.	.	.	.	15	.	.	.	false	false	Message: 6860ms	.	.	.	.	.	.	.	.	.	.	.	TRIAL_RESULT 0	6860	.	.	wh.edf	RIGHT	6818	6919450	Full Trial Period	6912632	13	Trial: 13	6912632	85	°ôÇò¹÷	À¯±Ê	µ°¾í	j	j
wh	.	.	.	.	.	.	.	.	.	.	1	.	.	.	false	false	Message: -15ms	.	.	.	.	.	.	.	.	.	.	.	TRIALID 13	-15	.	.	wh.edf	RIGHT	3840	6924562	Full Trial Period	6920722	14	Trial: 14	6920722	39	ºùÂ«	¼ªËû	´°»§	f	f
wh	.	.	.	.	.	.	.	.	.	.	2	.	.	.	false	false	Message: -1ms	.	.	.	.	.	.	.	.	.	.	.	RECCFG CR 1000 2 0 R	-1	.	.	wh.edf	RIGHT	3840	6924562	Full Trial Period	6920722	14	Trial: 14	6920722	39	ºùÂ«	¼ªËû	´°»§	f	f
wh	.	.	.	.	.	.	.	.	.	.	3	.	.	.	false	false	Message: -1ms	.	.	.	.	.	.	.	.	.	.	.	ELCLCFG TOWER	-1	.	.	wh.edf	RIGHT	3840	6924562	Full Trial Period	6920722	14	Trial: 14	6920722	39	ºùÂ«	¼ªËû	´°»§	f	f
wh	.	.	.	.	.	.	.	.	.	.	4	.	.	.	false	false	Message: -1ms	.	.	.	.	.	.	.	.	.	.	.	GAZE_COORDS 0.00 0.00 1023.00 767.00	-1	.	.	wh.edf	RIGHT	3840	6924562	Full Trial Period	6920722	14	Trial: 14	6920722	39	ºùÂ«	¼ªËû	´°»§	f	f
wh	.	.	.	.	.	.	.	.	.	.	5	.	.	.	false	false	Message: -1ms	.	.	.	.	.	.	.	.	.	.	.	THRESHOLDS R 88 213	-1	.	.	wh.edf	RIGHT	3840	6924562	Full Trial Period	6920722	14	Trial: 14	6920722	39	ºùÂ«	¼ªËû	´°»§	f	f
wh	.	.	.	.	.	.	.	.	.	.	6	.	.	.	false	false	Message: -1ms	.	.	.	.	.	.	.	.	.	.	.	ELCL_PROC CENTROID (3)	-1	.	.	wh.edf	RIGHT	3840	6924562	Full Trial Period	6920722	14	Trial: 14	6920722	39	ºùÂ«	¼ªËû	´°»§	f	f
wh	.	.	.	.	.	.	.	.	.	.	7	.	.	.	false	false	Message: -1ms	.	.	.	.	.	.	.	.	.	.	.	ELCL_PCR_PARAM 5 3.0	-1	.	.	wh.edf	RIGHT	3840	6924562	Full Trial Period	6920722	14	Trial: 14	6920722	39	ºùÂ«	¼ªËû	´°»§	f	f
wh	.	.	.	.	.	.	.	.	.	.	8	.	.	.	false	true	Message: 0ms	.	.	.	.	.	.	.	.	.	.	.	!MODE RECORD CR 1000 2 0 R	0	.	.	wh.edf	RIGHT	3840	6924562	Full Trial Period	6920722	14	Trial: 14	6920722	39	ºùÂ«	¼ªËû	´°»§	f	f
wh	.	.	.	.	280	286	1	7	139.90	382.50	9	.	.	.	false	false	Message: 42ms	.	.	.	.	.	.	.	.	.	.	.	SYNCTIME	42	139.90	382.50	wh.edf	RIGHT	3840	6924562	Full Trial Period	6920722	14	Trial: 14	6920722	39	ºùÂ«	¼ªËû	´°»§	f	f
wh	.	.	.	.	127	814	3	688	392.70	383.20	10	.	.	.	false	false	Message: 710ms	.	.	.	.	.	.	.	.	.	.	.	INVISIBLE_BOUNDARY[1]	710	392.70	383.20	wh.edf	RIGHT	3840	6924562	Full Trial Period	6920722	14	Trial: 14	6920722	39	ºùÂ«	¼ªËû	´°»§	f	f
wh	.	.	.	.	127	814	3	688	392.70	383.20	11	.	.	.	false	false	Message: 717ms	.	.	.	.	.	.	.	.	.	.	.	SYNCTIME	717	392.70	383.20	wh.edf	RIGHT	3840	6924562	Full Trial Period	6920722	14	Trial: 14	6920722	39	ºùÂ«	¼ªËû	´°»§	f	f
wh	.	.	.	.	.	.	.	.	.	.	12	.	.	.	false	false	Message: 2861ms	8.51	152.05	56	2880	814.20	407.40	7	316.00	2825	563.00	387.30	INVISIBLE_BOUNDARY[2]	2861	.	.	wh.edf	RIGHT	3840	6924562	Full Trial Period	6920722	14	Trial: 14	6920722	39	ºùÂ«	¼ªËû	´°»§	f	f
wh	.	.	.	.	.	.	.	.	.	.	13	.	.	.	false	false	Message: 2867ms	8.51	152.05	56	2880	814.20	407.40	7	316.00	2825	563.00	387.30	SYNCTIME	2867	.	.	wh.edf	RIGHT	3840	6924562	Full Trial Period	6920722	14	Trial: 14	6920722	39	ºùÂ«	¼ªËû	´°»§	f	f
wh	.	.	.	.	579	3838	10	3260	882.60	392.60	14	[1]	2	RECTANGLE_INTERESTAREA	false	false	Message: 3821ms	.	.	.	.	.	.	.	.	.	.	.	KEYBOARD	3821	882.60	392.60	wh.edf	RIGHT	3840	6924562	Full Trial Period	6920722	14	Trial: 14	6920722	39	ºùÂ«	¼ªËû	´°»§	f	f
wh	.	.	.	.	.	.	.	.	.	.	15	.	.	.	false	false	Message: 3885ms	.	.	.	.	.	.	.	.	.	.	.	TRIAL_RESULT 0	3885	.	.	wh.edf	RIGHT	3840	6924562	Full Trial Period	6920722	14	Trial: 14	6920722	39	ºùÂ«	¼ªËû	´°»§	f	f
wh	.	.	.	.	.	.	.	.	.	.	1	.	.	.	false	false	Message: -27ms	.	.	.	.	.	.	.	.	.	.	.	TRIALID 14	-27	.	.	wh.edf	RIGHT	5236	6931435	Full Trial Period	6926199	15	Trial: 15	6926199	109	ÕíÍ·	Ïà¿ò	±Ê¼Ç±¾	j	j
wh	.	.	.	.	.	.	.	.	.	.	2	.	.	.	false	false	Message: -1ms	.	.	.	.	.	.	.	.	.	.	.	RECCFG CR 1000 2 0 R	-1	.	.	wh.edf	RIGHT	5236	6931435	Full Trial Period	6926199	15	Trial: 15	6926199	109	ÕíÍ·	Ïà¿ò	±Ê¼Ç±¾	j	j
wh	.	.	.	.	.	.	.	.	.	.	3	.	.	.	false	false	Message: -1ms	.	.	.	.	.	.	.	.	.	.	.	ELCLCFG TOWER	-1	.	.	wh.edf	RIGHT	5236	6931435	Full Trial Period	6926199	15	Trial: 15	6926199	109	ÕíÍ·	Ïà¿ò	±Ê¼Ç±¾	j	j
wh	.	.	.	.	.	.	.	.	.	.	4	.	.	.	false	false	Message: -1ms	.	.	.	.	.	.	.	.	.	.	.	GAZE_COORDS 0.00 0.00 1023.00 767.00	-1	.	.	wh.edf	RIGHT	5236	6931435	Full Trial Period	6926199	15	Trial: 15	6926199	109	ÕíÍ·	Ïà¿ò	±Ê¼Ç±¾	j	j
wh	.	.	.	.	.	.	.	.	.	.	5	.	.	.	false	false	Message: -1ms	.	.	.	.	.	.	.	.	.	.	.	THRESHOLDS R 88 213	-1	.	.	wh.edf	RIGHT	5236	6931435	Full Trial Period	6926199	15	Trial: 15	6926199	109	ÕíÍ·	Ïà¿ò	±Ê¼Ç±¾	j	j
wh	.	.	.	.	.	.	.	.	.	.	6	.	.	.	false	false	Message: -1ms	.	.	.	.	.	.	.	.	.	.	.	ELCL_PROC CENTROID (3)	-1	.	.	wh.edf	RIGHT	5236	6931435	Full Trial Period	6926199	15	Trial: 15	6926199	109	ÕíÍ·	Ïà¿ò	±Ê¼Ç±¾	j	j
wh	.	.	.	.	.	.	.	.	.	.	7	.	.	.	false	false	Message: -1ms	.	.	.	.	.	.	.	.	.	.	.	ELCL_PCR_PARAM 5 3.0	-1	.	.	wh.edf	RIGHT	5236	6931435	Full Trial Period	6926199	15	Trial: 15	6926199	109	ÕíÍ·	Ïà¿ò	±Ê¼Ç±¾	j	j
wh	.	.	.	.	.	.	.	.	.	.	8	.	.	.	false	true	Message: 0ms	.	.	.	.	.	.	.	.	.	.	.	!MODE RECORD CR 1000 2 0 R	0	.	.	wh.edf	RIGHT	5236	6931435	Full Trial Period	6926199	15	Trial: 15	6926199	109	ÕíÍ·	Ïà¿ò	±Ê¼Ç±¾	j	j
wh	.	.	.	.	259	265	1	7	151.70	380.00	9	.	.	.	false	false	Message: 48ms	.	.	.	.	.	.	.	.	.	.	.	SYNCTIME	48	151.70	380.00	wh.edf	RIGHT	5236	6931435	Full Trial Period	6926199	15	Trial: 15	6926199	109	ÕíÍ·	Ïà¿ò	±Ê¼Ç±¾	j	j
wh	.	.	.	.	.	.	.	.	.	.	10	.	.	.	false	false	Message: 852ms	4.34	149.62	29	867	493.60	386.80	3	310.60	839	366.90	386.50	INVISIBLE_BOUNDARY[1]	852	.	.	wh.edf	RIGHT	5236	6931435	Full Trial Period	6926199	15	Trial: 15	6926199	109	ÕíÍ·	Ïà¿ò	±Ê¼Ç±¾	j	j
wh	.	.	.	.	.	.	.	.	.	.	11	.	.	.	false	false	Message: 856ms	4.34	149.62	29	867	493.60	386.80	3	310.60	839	366.90	386.50	SYNCTIME	856	.	.	wh.edf	RIGHT	5236	6931435	Full Trial Period	6926199	15	Trial: 15	6926199	109	ÕíÍ·	Ïà¿ò	±Ê¼Ç±¾	j	j
wh	.	.	.	.	.	.	.	.	.	.	12	.	.	.	false	false	Message: 3169ms	10.07	183.16	55	3189	844.30	404.50	8	322.90	3135	545.60	387.80	INVISIBLE_BOUNDARY[2]	3169	.	.	wh.edf	RIGHT	5236	6931435	Full Trial Period	6926199	15	Trial: 15	6926199	109	ÕíÍ·	Ïà¿ò	±Ê¼Ç±¾	j	j
wh	.	.	.	.	.	.	.	.	.	.	13	.	.	.	false	false	Message: 3173ms	10.07	183.16	55	3189	844.30	404.50	8	322.90	3135	545.60	387.80	SYNCTIME	3173	.	.	wh.edf	RIGHT	5236	6931435	Full Trial Period	6926199	15	Trial: 15	6926199	109	ÕíÍ·	Ïà¿ò	±Ê¼Ç±¾	j	j
wh	.	.	.	.	350	5234	14	4885	891.60	391.20	14	[1]	2	RECTANGLE_INTERESTAREA	false	false	Message: 5217ms	.	.	.	.	.	.	.	.	.	.	.	KEYBOARD	5217	891.60	391.20	wh.edf	RIGHT	5236	6931435	Full Trial Period	6926199	15	Trial: 15	6926199	109	ÕíÍ·	Ïà¿ò	±Ê¼Ç±¾	j	j
wh	.	.	.	.	.	.	.	.	.	.	15	.	.	.	false	false	Message: 5283ms	.	.	.	.	.	.	.	.	.	.	.	TRIAL_RESULT 0	5283	.	.	wh.edf	RIGHT	5236	6931435	Full Trial Period	6926199	15	Trial: 15	6926199	109	ÕíÍ·	Ïà¿ò	±Ê¼Ç±¾	j	j
wh	.	.	.	.	.	.	.	.	.	.	1	.	.	.	false	false	Message: -15ms	.	.	.	.	.	.	.	.	.	.	.	TRIALID 15	-15	.	.	wh.edf	RIGHT	5756	6938484	Full Trial Period	6932728	16	Trial: 16	6932728	99	Ô²Öé±Ê	ÑÀË¢	É××Ó	f	j
wh	.	.	.	.	.	.	.	.	.	.	2	.	.	.	false	false	Message: -1ms	.	.	.	.	.	.	.	.	.	.	.	RECCFG CR 1000 2 0 R	-1	.	.	wh.edf	RIGHT	5756	6938484	Full Trial Period	6932728	16	Trial: 16	6932728	99	Ô²Öé±Ê	ÑÀË¢	É××Ó	f	j
wh	.	.	.	.	.	.	.	.	.	.	3	.	.	.	false	false	Message: -1ms	.	.	.	.	.	.	.	.	.	.	.	ELCLCFG TOWER	-1	.	.	wh.edf	RIGHT	5756	6938484	Full Trial Period	6932728	16	Trial: 16	6932728	99	Ô²Öé±Ê	ÑÀË¢	É××Ó	f	j
wh	.	.	.	.	.	.	.	.	.	.	4	.	.	.	false	false	Message: -1ms	.	.	.	.	.	.	.	.	.	.	.	GAZE_COORDS 0.00 0.00 1023.00 767.00	-1	.	.	wh.edf	RIGHT	5756	6938484	Full Trial Period	6932728	16	Trial: 16	6932728	99	Ô²Öé±Ê	ÑÀË¢	É××Ó	f	j
wh	.	.	.	.	.	.	.	.	.	.	5	.	.	.	false	false	Message: -1ms	.	.	.	.	.	.	.	.	.	.	.	THRESHOLDS R 88 213	-1	.	.	wh.edf	RIGHT	5756	6938484	Full Trial Period	6932728	16	Trial: 16	6932728	99	Ô²Öé±Ê	ÑÀË¢	É××Ó	f	j
wh	.	.	.	.	.	.	.	.	.	.	6	.	.	.	false	false	Message: -1ms	.	.	.	.	.	.	.	.	.	.	.	ELCL_PROC CENTROID (3)	-1	.	.	wh.edf	RIGHT	5756	6938484	Full Trial Period	6932728	16	Trial: 16	6932728	99	Ô²Öé±Ê	ÑÀË¢	É××Ó	f	j
wh	.	.	.	.	.	.	.	.	.	.	7	.	.	.	false	false	Message: -1ms	.	.	.	.	.	.	.	.	.	.	.	ELCL_PCR_PARAM 5 3.0	-1	.	.	wh.edf	RIGHT	5756	6938484	Full Trial Period	6932728	16	Trial: 16	6932728	99	Ô²Öé±Ê	ÑÀË¢	É××Ó	f	j
wh	.	.	.	.	.	.	.	.	.	.	8	.	.	.	false	true	Message: 0ms	.	.	.	.	.	.	.	.	.	.	.	!MODE RECORD CR 1000 2 0 R	0	.	.	wh.edf	RIGHT	5756	6938484	Full Trial Period	6932728	16	Trial: 16	6932728	99	Ô²Öé±Ê	ÑÀË¢	É××Ó	f	j
wh	.	.	.	.	376	382	1	7	157.80	380.30	9	.	.	.	false	false	Message: 43ms	.	.	.	.	.	.	.	.	.	.	.	SYNCTIME	43	157.80	380.30	wh.edf	RIGHT	5756	6938484	Full Trial Period	6932728	16	Trial: 16	6932728	99	Ô²Öé±Ê	ÑÀË¢	É××Ó	f	j
wh	.	.	.	.	252	1847	5	1596	490.80	385.90	10	[1]	1	RECTANGLE_INTERESTAREA	false	false	Message: 1597ms	.	.	.	.	.	.	.	.	.	.	.	INVISIBLE_BOUNDARY[1]	1597	490.80	385.90	wh.edf	RIGHT	5756	6938484	Full Trial Period	6932728	16	Trial: 16	6932728	99	Ô²Öé±Ê	ÑÀË¢	É××Ó	f	j
wh	.	.	.	.	252	1847	5	1596	490.80	385.90	11	[1]	1	RECTANGLE_INTERESTAREA	false	false	Message: 1602ms	.	.	.	.	.	.	.	.	.	.	.	SYNCTIME	1602	490.80	385.90	wh.edf	RIGHT	5756	6938484	Full Trial Period	6932728	16	Trial: 16	6932728	99	Ô²Öé±Ê	ÑÀË¢	É××Ó	f	j
wh	.	.	.	.	.	.	.	.	.	.	12	.	.	.	false	false	Message: 2955ms	10.50	169.31	62	2979	847.30	386.80	7	354.90	2918	535.80	374.20	INVISIBLE_BOUNDARY[2]	2955	.	.	wh.edf	RIGHT	5756	6938484	Full Trial Period	6932728	16	Trial: 16	6932728	99	Ô²Öé±Ê	ÑÀË¢	É××Ó	f	j
wh	.	.	.	.	.	.	.	.	.	.	13	.	.	.	false	false	Message: 2959ms	10.50	169.31	62	2979	847.30	386.80	7	354.90	2918	535.80	374.20	SYNCTIME	2959	.	.	wh.edf	RIGHT	5756	6938484	Full Trial Period	6932728	16	Trial: 16	6932728	99	Ô²Öé±Ê	ÑÀË¢	É××Ó	f	j
wh	.	.	.	.	672	5754	13	5083	873.20	379.60	14	[1]	2	RECTANGLE_INTERESTAREA	false	false	Message: 5737ms	.	.	.	.	.	.	.	.	.	.	.	KEYBOARD	5737	873.20	379.60	wh.edf	RIGHT	5756	6938484	Full Trial Period	6932728	16	Trial: 16	6932728	99	Ô²Öé±Ê	ÑÀË¢	É××Ó	f	j
wh	.	.	.	.	.	.	.	.	.	.	15	.	.	.	false	false	Message: 5798ms	.	.	.	.	.	.	.	.	.	.	.	TRIAL_RESULT 0	5798	.	.	wh.edf	RIGHT	5756	6938484	Full Trial Period	6932728	16	Trial: 16	6932728	99	Ô²Öé±Ê	ÑÀË¢	É××Ó	f	j
wh	.	.	.	.	.	.	.	.	.	.	1	.	.	.	false	false	Message: -16ms	.	.	.	.	.	.	.	.	.	.	.	TRIALID 16	-16	.	.	wh.edf	RIGHT	5836	6945980	Full Trial Period	6940144	17	Trial: 17	6940144	148	Ã¢¹û	ÑÌ»Ò¸×	¿ã×Ó	f	f
wh	.	.	.	.	.	.	.	.	.	.	2	.	.	.	false	false	Message: -1ms	.	.	.	.	.	.	.	.	.	.	.	RECCFG CR 1000 2 0 R	-1	.	.	wh.edf	RIGHT	5836	6945980	Full Trial Period	6940144	17	Trial: 17	6940144	148	Ã¢¹û	ÑÌ»Ò¸×	¿ã×Ó	f	f
wh	.	.	.	.	.	.	.	.	.	.	3	.	.	.	false	false	Message: -1ms	.	.	.	.	.	.	.	.	.	.	.	ELCLCFG TOWER	-1	.	.	wh.edf	RIGHT	5836	6945980	Full Trial Period	6940144	17	Trial: 17	6940144	148	Ã¢¹û	ÑÌ»Ò¸×	¿ã×Ó	f	f
wh	.	.	.	.	.	.	.	.	.	.	4	.	.	.	false	false	Message: -1ms	.	.	.	.	.	.	.	.	.	.	.	GAZE_COORDS 0.00 0.00 1023.00 767.00	-1	.	.	wh.edf	RIGHT	5836	6945980	Full Trial Period	6940144	17	Trial: 17	6940144	148	Ã¢¹û	ÑÌ»Ò¸×	¿ã×Ó	f	f
wh	.	.	.	.	.	.	.	.	.	.	5	.	.	.	false	false	Message: -1ms	.	.	.	.	.	.	.	.	.	.	.	THRESHOLDS R 88 213	-1	.	.	wh.edf	RIGHT	5836	6945980	Full Trial Period	6940144	17	Trial: 17	6940144	148	Ã¢¹û	ÑÌ»Ò¸×	¿ã×Ó	f	f
wh	.	.	.	.	.	.	.	.	.	.	6	.	.	.	false	false	Message: -1ms	.	.	.	.	.	.	.	.	.	.	.	ELCL_PROC CENTROID (3)	-1	.	.	wh.edf	RIGHT	5836	6945980	Full Trial Period	6940144	17	Trial: 17	6940144	148	Ã¢¹û	ÑÌ»Ò¸×	¿ã×Ó	f	f
wh	.	.	.	.	.	.	.	.	.	.	7	.	.	.	false	false	Message: -1ms	.	.	.	.	.	.	.	.	.	.	.	ELCL_PCR_PARAM 5 3.0	-1	.	.	wh.edf	RIGHT	5836	6945980	Full Trial Period	6940144	17	Trial: 17	6940144	148	Ã¢¹û	ÑÌ»Ò¸×	¿ã×Ó	f	f
wh	.	.	.	.	.	.	.	.	.	.	8	.	.	.	false	true	Message: 0ms	.	.	.	.	.	.	.	.	.	.	.	!MODE RECORD CR 1000 2 0 R	0	.	.	wh.edf	RIGHT	5836	6945980	Full Trial Period	6940144	17	Trial: 17	6940144	148	Ã¢¹û	ÑÌ»Ò¸×	¿ã×Ó	f	f
wh	.	.	.	.	257	263	1	7	148.70	371.20	9	.	.	.	false	false	Message: 42ms	.	.	.	.	.	.	.	.	.	.	.	SYNCTIME	42	148.70	371.20	wh.edf	RIGHT	5836	6945980	Full Trial Period	6940144	17	Trial: 17	6940144	148	Ã¢¹û	ÑÌ»Ò¸×	¿ã×Ó	f	f
wh	.	.	.	.	222	2284	6	2063	494.00	381.50	10	[1]	1	RECTANGLE_INTERESTAREA	false	false	Message: 2251ms	.	.	.	.	.	.	.	.	.	.	.	INVISIBLE_BOUNDARY[1]	2251	494.00	381.50	wh.edf	RIGHT	5836	6945980	Full Trial Period	6940144	17	Trial: 17	6940144	148	Ã¢¹û	ÑÌ»Ò¸×	¿ã×Ó	f	f
wh	.	.	.	.	222	2284	6	2063	494.00	381.50	11	[1]	1	RECTANGLE_INTERESTAREA	false	false	Message: 2259ms	.	.	.	.	.	.	.	.	.	.	.	SYNCTIME	2259	494.00	381.50	wh.edf	RIGHT	5836	6945980	Full Trial Period	6940144	17	Trial: 17	6940144	148	Ã¢¹û	ÑÌ»Ò¸×	¿ã×Ó	f	f
wh	.	.	.	.	.	.	.	.	.	.	12	.	.	.	false	false	Message: 3283ms	8.11	156.05	52	3322	977.80	392.20	9	336.00	3271	730.30	391.40	INVISIBLE_BOUNDARY[2]	3283	.	.	wh.edf	RIGHT	5836	6945980	Full Trial Period	6940144	17	Trial: 17	6940144	148	Ã¢¹û	ÑÌ»Ò¸×	¿ã×Ó	f	f
wh	.	.	.	.	.	.	.	.	.	.	13	.	.	.	false	false	Message: 3291ms	8.11	156.05	52	3322	977.80	392.20	9	336.00	3271	730.30	391.40	SYNCTIME	3291	.	.	wh.edf	RIGHT	5836	6945980	Full Trial Period	6940144	17	Trial: 17	6940144	148	Ã¢¹û	ÑÌ»Ò¸×	¿ã×Ó	f	f
wh	.	.	.	.	956	5834	16	4879	884.00	391.80	14	[1]	2	RECTANGLE_INTERESTAREA	false	false	Message: 5816ms	.	.	.	.	.	.	.	.	.	.	.	KEYBOARD	5816	884.00	391.80	wh.edf	RIGHT	5836	6945980	Full Trial Period	6940144	17	Trial: 17	6940144	148	Ã¢¹û	ÑÌ»Ò¸×	¿ã×Ó	f	f
wh	.	.	.	.	.	.	.	.	.	.	15	.	.	.	false	false	Message: 5882ms	.	.	.	.	.	.	.	.	.	.	.	TRIAL_RESULT 0	5882	.	.	wh.edf	RIGHT	5836	6945980	Full Trial Period	6940144	17	Trial: 17	6940144	148	Ã¢¹û	ÑÌ»Ò¸×	¿ã×Ó	f	f
wh	.	.	.	.	.	.	.	.	.	.	1	.	.	.	false	false	Message: -16ms	.	.	.	.	.	.	.	.	.	.	.	TRIALID 17	-16	.	.	wh.edf	RIGHT	3141	6950892	Full Trial Period	6947751	18	Trial: 18	6947751	26	¹þÃÜ¹Ï	ÂÖÌ¥	¸ÊÕá	f	f
wh	.	.	.	.	.	.	.	.	.	.	2	.	.	.	false	false	Message: -1ms	.	.	.	.	.	.	.	.	.	.	.	RECCFG CR 1000 2 0 R	-1	.	.	wh.edf	RIGHT	3141	6950892	Full Trial Period	6947751	18	Trial: 18	6947751	26	¹þÃÜ¹Ï	ÂÖÌ¥	¸ÊÕá	f	f
wh	.	.	.	.	.	.	.	.	.	.	3	.	.	.	false	false	Message: -1ms	.	.	.	.	.	.	.	.	.	.	.	ELCLCFG TOWER	-1	.	.	wh.edf	RIGHT	3141	6950892	Full Trial Period	6947751	18	Trial: 18	6947751	26	¹þÃÜ¹Ï	ÂÖÌ¥	¸ÊÕá	f	f
wh	.	.	.	.	.	.	.	.	.	.	4	.	.	.	false	false	Message: -1ms	.	.	.	.	.	.	.	.	.	.	.	GAZE_COORDS 0.00 0.00 1023.00 767.00	-1	.	.	wh.edf	RIGHT	3141	6950892	Full Trial Period	6947751	18	Trial: 18	6947751	26	¹þÃÜ¹Ï	ÂÖÌ¥	¸ÊÕá	f	f
wh	.	.	.	.	.	.	.	.	.	.	5	.	.	.	false	false	Message: -1ms	.	.	.	.	.	.	.	.	.	.	.	THRESHOLDS R 88 213	-1	.	.	wh.edf	RIGHT	3141	6950892	Full Trial Period	6947751	18	Trial: 18	6947751	26	¹þÃÜ¹Ï	ÂÖÌ¥	¸ÊÕá	f	f
wh	.	.	.	.	.	.	.	.	.	.	6	.	.	.	false	false	Message: -1ms	.	.	.	.	.	.	.	.	.	.	.	ELCL_PROC CENTROID (3)	-1	.	.	wh.edf	RIGHT	3141	6950892	Full Trial Period	6947751	18	Trial: 18	6947751	26	¹þÃÜ¹Ï	ÂÖÌ¥	¸ÊÕá	f	f
wh	.	.	.	.	.	.	.	.	.	.	7	.	.	.	false	false	Message: -1ms	.	.	.	.	.	.	.	.	.	.	.	ELCL_PCR_PARAM 5 3.0	-1	.	.	wh.edf	RIGHT	3141	6950892	Full Trial Period	6947751	18	Trial: 18	6947751	26	¹þÃÜ¹Ï	ÂÖÌ¥	¸ÊÕá	f	f
wh	.	.	.	.	.	.	.	.	.	.	8	.	.	.	false	true	Message: 0ms	.	.	.	.	.	.	.	.	.	.	.	!MODE RECORD CR 1000 2 0 R	0	.	.	wh.edf	RIGHT	3141	6950892	Full Trial Period	6947751	18	Trial: 18	6947751	26	¹þÃÜ¹Ï	ÂÖÌ¥	¸ÊÕá	f	f
wh	.	.	.	.	326	332	1	7	150.80	374.90	9	.	.	.	false	false	Message: 43ms	.	.	.	.	.	.	.	.	.	.	.	SYNCTIME	43	150.80	374.90	wh.edf	RIGHT	3141	6950892	Full Trial Period	6947751	18	Trial: 18	6947751	26	¹þÃÜ¹Ï	ÂÖÌ¥	¸ÊÕá	f	f
wh	.	.	.	.	.	.	.	.	.	.	10	.	.	.	false	false	Message: 573ms	12.09	188.87	64	597	500.70	388.90	2	415.50	534	140.50	386.30	INVISIBLE_BOUNDARY[1]	573	.	.	wh.edf	RIGHT	3141	6950892	Full Trial Period	6947751	18	Trial: 18	6947751	26	¹þÃÜ¹Ï	ÂÖÌ¥	¸ÊÕá	f	f
wh	.	.	.	.	.	.	.	.	.	.	11	.	.	.	false	false	Message: 584ms	12.09	188.87	64	597	500.70	388.90	2	415.50	534	140.50	386.30	SYNCTIME	584	.	.	wh.edf	RIGHT	3141	6950892	Full Trial Period	6947751	18	Trial: 18	6947751	26	¹þÃÜ¹Ï	ÂÖÌ¥	¸ÊÕá	f	f
wh	.	.	.	.	419	2344	6	1926	888.50	387.80	12	.	.	.	false	false	Message: 1926ms	.	.	.	.	.	.	.	.	.	.	.	INVISIBLE_BOUNDARY[2]	1926	.	.	wh.edf	RIGHT	3141	6950892	Full Trial Period	6947751	18	Trial: 18	6947751	26	¹þÃÜ¹Ï	ÂÖÌ¥	¸ÊÕá	f	f
wh	.	.	.	.	419	2344	6	1926	888.50	387.80	13	[1]	2	RECTANGLE_INTERESTAREA	false	false	Message: 1933ms	.	.	.	.	.	.	.	.	.	.	.	SYNCTIME	1933	888.50	387.80	wh.edf	RIGHT	3141	6950892	Full Trial Period	6947751	18	Trial: 18	6947751	26	¹þÃÜ¹Ï	ÂÖÌ¥	¸ÊÕá	f	f
wh	.	.	.	.	390	3139	8	2750	746.10	382.90	14	.	.	.	false	false	Message: 3122ms	.	.	.	.	.	.	.	.	.	.	.	KEYBOARD	3122	746.10	382.90	wh.edf	RIGHT	3141	6950892	Full Trial Period	6947751	18	Trial: 18	6947751	26	¹þÃÜ¹Ï	ÂÖÌ¥	¸ÊÕá	f	f
wh	.	.	.	.	.	.	.	.	.	.	15	.	.	.	false	false	Message: 3184ms	.	.	.	.	.	.	.	.	.	.	.	TRIAL_RESULT 0	3184	.	.	wh.edf	RIGHT	3141	6950892	Full Trial Period	6947751	18	Trial: 18	6947751	26	¹þÃÜ¹Ï	ÂÖÌ¥	¸ÊÕá	f	f
wh	.	.	.	.	.	.	.	.	.	.	1	.	.	.	false	false	Message: -15ms	.	.	.	.	.	.	.	.	.	.	.	TRIALID 18	-15	.	.	wh.edf	RIGHT	4939	6958372	Full Trial Period	6953433	19	Trial: 19	6953433	111	ÃæÌõ	º£´ø	Î§½í	j	j
wh	.	.	.	.	.	.	.	.	.	.	2	.	.	.	false	false	Message: -1ms	.	.	.	.	.	.	.	.	.	.	.	RECCFG CR 1000 2 0 R	-1	.	.	wh.edf	RIGHT	4939	6958372	Full Trial Period	6953433	19	Trial: 19	6953433	111	ÃæÌõ	º£´ø	Î§½í	j	j
wh	.	.	.	.	.	.	.	.	.	.	3	.	.	.	false	false	Message: -1ms	.	.	.	.	.	.	.	.	.	.	.	ELCLCFG TOWER	-1	.	.	wh.edf	RIGHT	4939	6958372	Full Trial Period	6953433	19	Trial: 19	6953433	111	ÃæÌõ	º£´ø	Î§½í	j	j
wh	.	.	.	.	.	.	.	.	.	.	4	.	.	.	false	false	Message: -1ms	.	.	.	.	.	.	.	.	.	.	.	GAZE_COORDS 0.00 0.00 1023.00 767.00	-1	.	.	wh.edf	RIGHT	4939	6958372	Full Trial Period	6953433	19	Trial: 19	6953433	111	ÃæÌõ	º£´ø	Î§½í	j	j
wh	.	.	.	.	.	.	.	.	.	.	5	.	.	.	false	false	Message: -1ms	.	.	.	.	.	.	.	.	.	.	.	THRESHOLDS R 88 213	-1	.	.	wh.edf	RIGHT	4939	6958372	Full Trial Period	6953433	19	Trial: 19	6953433	111	ÃæÌõ	º£´ø	Î§½í	j	j
wh	.	.	.	.	.	.	.	.	.	.	6	.	.	.	false	false	Message: -1ms	.	.	.	.	.	.	.	.	.	.	.	ELCL_PROC CENTROID (3)	-1	.	.	wh.edf	RIGHT	4939	6958372	Full Trial Period	6953433	19	Trial: 19	6953433	111	ÃæÌõ	º£´ø	Î§½í	j	j
wh	.	.	.	.	.	.	.	.	.	.	7	.	.	.	false	false	Message: -1ms	.	.	.	.	.	.	.	.	.	.	.	ELCL_PCR_PARAM 5 3.0	-1	.	.	wh.edf	RIGHT	4939	6958372	Full Trial Period	6953433	19	Trial: 19	6953433	111	ÃæÌõ	º£´ø	Î§½í	j	j
wh	.	.	.	.	.	.	.	.	.	.	8	.	.	.	false	true	Message: 0ms	.	.	.	.	.	.	.	.	.	.	.	!MODE RECORD CR 1000 2 0 R	0	.	.	wh.edf	RIGHT	4939	6958372	Full Trial Period	6953433	19	Trial: 19	6953433	111	ÃæÌõ	º£´ø	Î§½í	j	j
wh	.	.	.	.	.	.	.	.	.	.	9	.	.	.	false	false	Message: 43ms	2.76	110.43	25	61	235.00	362.80	1	180.90	37	151.90	363.20	SYNCTIME	43	.	.	wh.edf	RIGHT	4939	6958372	Full Trial Period	6953433	19	Trial: 19	6953433	111	ÃæÌõ	º£´ø	Î§½í	j	j
wh	.	.	.	.	.	.	.	.	.	.	10	.	.	.	false	false	Message: 1074ms	7.76	158.47	49	1085	572.00	395.00	4	355.10	1037	347.90	358.70	INVISIBLE_BOUNDARY[1]	1074	.	.	wh.edf	RIGHT	4939	6958372	Full Trial Period	6953433	19	Trial: 19	6953433	111	ÃæÌõ	º£´ø	Î§½í	j	j
wh	.	.	.	.	.	.	.	.	.	.	11	.	.	.	false	false	Message: 1084ms	7.76	158.47	49	1085	572.00	395.00	4	355.10	1037	347.90	358.70	SYNCTIME	1084	.	.	wh.edf	RIGHT	4939	6958372	Full Trial Period	6953433	19	Trial: 19	6953433	111	ÃæÌõ	º£´ø	Î§½í	j	j
wh	.	.	.	.	.	.	.	.	.	.	12	.	.	.	false	false	Message: 1896ms	11.52	209.45	55	1901	890.60	384.60	7	404.80	1847	546.90	374.30	INVISIBLE_BOUNDARY[2]	1896	.	.	wh.edf	RIGHT	4939	6958372	Full Trial Period	6953433	19	Trial: 19	6953433	111	ÃæÌõ	º£´ø	Î§½í	j	j
wh	.	.	.	.	.	.	.	.	.	.	13	.	.	.	false	false	Message: 1901ms	11.52	209.45	55	1901	890.60	384.60	7	404.80	1847	546.90	374.30	SYNCTIME	1901	.	.	wh.edf	RIGHT	4939	6958372	Full Trial Period	6953433	19	Trial: 19	6953433	111	ÃæÌõ	º£´ø	Î§½í	j	j
wh	.	.	.	.	573	4937	14	4365	884.20	381.50	14	[1]	2	RECTANGLE_INTERESTAREA	false	false	Message: 4920ms	.	.	.	.	.	.	.	.	.	.	.	KEYBOARD	4920	884.20	381.50	wh.edf	RIGHT	4939	6958372	Full Trial Period	6953433	19	Trial: 19	6953433	111	ÃæÌõ	º£´ø	Î§½í	j	j
wh	.	.	.	.	.	.	.	.	.	.	15	.	.	.	false	false	Message: 4984ms	.	.	.	.	.	.	.	.	.	.	.	TRIAL_RESULT 0	4984	.	.	wh.edf	RIGHT	4939	6958372	Full Trial Period	6953433	19	Trial: 19	6953433	111	ÃæÌõ	º£´ø	Î§½í	j	j
wh	.	.	.	.	.	.	.	.	.	.	1	.	.	.	false	false	Message: -16ms	.	.	.	.	.	.	.	.	.	.	.	TRIALID 19	-16	.	.	wh.edf	RIGHT	3744	6964468	Full Trial Period	6960724	20	Trial: 20	6960724	124	Ë®ºø	Æ¤Çò	Ð¬×Ó	f	f
wh	.	.	.	.	.	.	.	.	.	.	2	.	.	.	false	false	Message: -1ms	.	.	.	.	.	.	.	.	.	.	.	RECCFG CR 1000 2 0 R	-1	.	.	wh.edf	RIGHT	3744	6964468	Full Trial Period	6960724	20	Trial: 20	6960724	124	Ë®ºø	Æ¤Çò	Ð¬×Ó	f	f
wh	.	.	.	.	.	.	.	.	.	.	3	.	.	.	false	false	Message: -1ms	.	.	.	.	.	.	.	.	.	.	.	ELCLCFG TOWER	-1	.	.	wh.edf	RIGHT	3744	6964468	Full Trial Period	6960724	20	Trial: 20	6960724	124	Ë®ºø	Æ¤Çò	Ð¬×Ó	f	f
wh	.	.	.	.	.	.	.	.	.	.	4	.	.	.	false	false	Message: -1ms	.	.	.	.	.	.	.	.	.	.	.	GAZE_COORDS 0.00 0.00 1023.00 767.00	-1	.	.	wh.edf	RIGHT	3744	6964468	Full Trial Period	6960724	20	Trial: 20	6960724	124	Ë®ºø	Æ¤Çò	Ð¬×Ó	f	f
wh	.	.	.	.	.	.	.	.	.	.	5	.	.	.	false	false	Message: -1ms	.	.	.	.	.	.	.	.	.	.	.	THRESHOLDS R 88 213	-1	.	.	wh.edf	RIGHT	3744	6964468	Full Trial Period	6960724	20	Trial: 20	6960724	124	Ë®ºø	Æ¤Çò	Ð¬×Ó	f	f
wh	.	.	.	.	.	.	.	.	.	.	6	.	.	.	false	false	Message: -1ms	.	.	.	.	.	.	.	.	.	.	.	ELCL_PROC CENTROID (3)	-1	.	.	wh.edf	RIGHT	3744	6964468	Full Trial Period	6960724	20	Trial: 20	6960724	124	Ë®ºø	Æ¤Çò	Ð¬×Ó	f	f
wh	.	.	.	.	.	.	.	.	.	.	7	.	.	.	false	false	Message: -1ms	.	.	.	.	.	.	.	.	.	.	.	ELCL_PCR_PARAM 5 3.0	-1	.	.	wh.edf	RIGHT	3744	6964468	Full Trial Period	6960724	20	Trial: 20	6960724	124	Ë®ºø	Æ¤Çò	Ð¬×Ó	f	f
wh	.	.	.	.	.	.	.	.	.	.	8	.	.	.	false	true	Message: 0ms	.	.	.	.	.	.	.	.	.	.	.	!MODE RECORD CR 1000 2 0 R	0	.	.	wh.edf	RIGHT	3744	6964468	Full Trial Period	6960724	20	Trial: 20	6960724	124	Ë®ºø	Æ¤Çò	Ð¬×Ó	f	f
wh	.	.	.	.	264	270	1	7	162.30	363.00	9	.	.	.	false	false	Message: 51ms	.	.	.	.	.	.	.	.	.	.	.	SYNCTIME	51	162.30	363.00	wh.edf	RIGHT	3744	6964468	Full Trial Period	6960724	20	Trial: 20	6960724	124	Ë®ºø	Æ¤Çò	Ð¬×Ó	f	f
wh	.	.	.	.	.	.	.	.	.	.	10	.	.	.	false	false	Message: 1391ms	10.27	180.12	57	1405	513.60	378.90	4	375.80	1349	211.40	359.20	INVISIBLE_BOUNDARY[1]	1391	.	.	wh.edf	RIGHT	3744	6964468	Full Trial Period	6960724	20	Trial: 20	6960724	124	Ë®ºø	Æ¤Çò	Ð¬×Ó	f	f
wh	.	.	.	.	.	.	.	.	.	.	11	.	.	.	false	false	Message: 1401ms	10.27	180.12	57	1405	513.60	378.90	4	375.80	1349	211.40	359.20	SYNCTIME	1401	.	.	wh.edf	RIGHT	3744	6964468	Full Trial Period	6960724	20	Trial: 20	6960724	124	Ë®ºø	Æ¤Çò	Ð¬×Ó	f	f
wh	.	.	.	.	.	.	.	.	.	.	12	.	.	.	false	false	Message: 2626ms	11.74	195.66	60	2648	873.50	390.70	6	337.80	2589	523.80	381.20	INVISIBLE_BOUNDARY[2]	2626	.	.	wh.edf	RIGHT	3744	6964468	Full Trial Period	6960724	20	Trial: 20	6960724	124	Ë®ºø	Æ¤Çò	Ð¬×Ó	f	f
wh	.	.	.	.	.	.	.	.	.	.	13	.	.	.	false	false	Message: 2634ms	11.74	195.66	60	2648	873.50	390.70	6	337.80	2589	523.80	381.20	SYNCTIME	2634	.	.	wh.edf	RIGHT	3744	6964468	Full Trial Period	6960724	20	Trial: 20	6960724	124	Ë®ºø	Æ¤Çò	Ð¬×Ó	f	f
wh	.	.	.	.	364	3742	9	3379	532.60	381.60	14	[1]	1	RECTANGLE_INTERESTAREA	false	false	Message: 3726ms	.	.	.	.	.	.	.	.	.	.	.	KEYBOARD	3726	532.60	381.60	wh.edf	RIGHT	3744	6964468	Full Trial Period	6960724	20	Trial: 20	6960724	124	Ë®ºø	Æ¤Çò	Ð¬×Ó	f	f
wh	.	.	.	.	.	.	.	.	.	.	15	.	.	.	false	false	Message: 3785ms	.	.	.	.	.	.	.	.	.	.	.	TRIAL_RESULT 0	3785	.	.	wh.edf	RIGHT	3744	6964468	Full Trial Period	6960724	20	Trial: 20	6960724	124	Ë®ºø	Æ¤Çò	Ð¬×Ó	f	f
wh	.	.	.	.	.	.	.	.	.	.	1	.	.	.	false	false	Message: -23ms	.	.	.	.	.	.	.	.	.	.	.	TRIALID 20	-23	.	.	wh.edf	RIGHT	4031	6970061	Full Trial Period	6966030	21	Trial: 21	6966030	66	°ô°ôÌÇ	·çÉÈ	ÂÝÐý½°	f	j
wh	.	.	.	.	.	.	.	.	.	.	2	.	.	.	false	false	Message: -1ms	.	.	.	.	.	.	.	.	.	.	.	RECCFG CR 1000 2 0 R	-1	.	.	wh.edf	RIGHT	4031	6970061	Full Trial Period	6966030	21	Trial: 21	6966030	66	°ô°ôÌÇ	·çÉÈ	ÂÝÐý½°	f	j
wh	.	.	.	.	.	.	.	.	.	.	3	.	.	.	false	false	Message: -1ms	.	.	.	.	.	.	.	.	.	.	.	ELCLCFG TOWER	-1	.	.	wh.edf	RIGHT	4031	6970061	Full Trial Period	6966030	21	Trial: 21	6966030	66	°ô°ôÌÇ	·çÉÈ	ÂÝÐý½°	f	j
wh	.	.	.	.	.	.	.	.	.	.	4	.	.	.	false	false	Message: -1ms	.	.	.	.	.	.	.	.	.	.	.	GAZE_COORDS 0.00 0.00 1023.00 767.00	-1	.	.	wh.edf	RIGHT	4031	6970061	Full Trial Period	6966030	21	Trial: 21	6966030	66	°ô°ôÌÇ	·çÉÈ	ÂÝÐý½°	f	j
wh	.	.	.	.	.	.	.	.	.	.	5	.	.	.	false	false	Message: -1ms	.	.	.	.	.	.	.	.	.	.	.	THRESHOLDS R 88 213	-1	.	.	wh.edf	RIGHT	4031	6970061	Full Trial Period	6966030	21	Trial: 21	6966030	66	°ô°ôÌÇ	·çÉÈ	ÂÝÐý½°	f	j
wh	.	.	.	.	.	.	.	.	.	.	6	.	.	.	false	false	Message: -1ms	.	.	.	.	.	.	.	.	.	.	.	ELCL_PROC CENTROID (3)	-1	.	.	wh.edf	RIGHT	4031	6970061	Full Trial Period	6966030	21	Trial: 21	6966030	66	°ô°ôÌÇ	·çÉÈ	ÂÝÐý½°	f	j
wh	.	.	.	.	.	.	.	.	.	.	7	.	.	.	false	false	Message: -1ms	.	.	.	.	.	.	.	.	.	.	.	ELCL_PCR_PARAM 5 3.0	-1	.	.	wh.edf	RIGHT	4031	6970061	Full Trial Period	6966030	21	Trial: 21	6966030	66	°ô°ôÌÇ	·çÉÈ	ÂÝÐý½°	f	j
wh	.	.	.	.	.	.	.	.	.	.	8	.	.	.	false	true	Message: 0ms	.	.	.	.	.	.	.	.	.	.	.	!MODE RECORD CR 1000 2 0 R	0	.	.	wh.edf	RIGHT	4031	6970061	Full Trial Period	6966030	21	Trial: 21	6966030	66	°ô°ôÌÇ	·çÉÈ	ÂÝÐý½°	f	j
wh	.	.	.	.	286	292	1	7	153.50	381.50	9	.	.	.	false	false	Message: 43ms	.	.	.	.	.	.	.	.	.	.	.	SYNCTIME	43	153.50	381.50	wh.edf	RIGHT	4031	6970061	Full Trial Period	6966030	21	Trial: 21	6966030	66	°ô°ôÌÇ	·çÉÈ	ÂÝÐý½°	f	j
wh	.	.	.	.	.	.	.	.	.	.	10	.	.	.	false	false	Message: 774ms	9.65	182.01	53	787	465.70	389.60	2	334.70	735	179.20	389.80	INVISIBLE_BOUNDARY[1]	774	.	.	wh.edf	RIGHT	4031	6970061	Full Trial Period	6966030	21	Trial: 21	6966030	66	°ô°ôÌÇ	·çÉÈ	ÂÝÐý½°	f	j
wh	.	.	.	.	.	.	.	.	.	.	11	.	.	.	false	false	Message: 777ms	9.65	182.01	53	787	465.70	389.60	2	334.70	735	179.20	389.80	SYNCTIME	777	.	.	wh.edf	RIGHT	4031	6970061	Full Trial Period	6966030	21	Trial: 21	6966030	66	°ô°ôÌÇ	·çÉÈ	ÂÝÐý½°	f	j
wh	.	.	.	.	.	.	.	.	.	.	12	.	.	.	false	false	Message: 2648ms	8.87	173.88	51	2662	819.80	408.40	8	292.90	2612	557.40	391.90	INVISIBLE_BOUNDARY[2]	2648	.	.	wh.edf	RIGHT	4031	6970061	Full Trial Period	6966030	21	Trial: 21	6966030	66	°ô°ôÌÇ	·çÉÈ	ÂÝÐý½°	f	j
wh	.	.	.	.	.	.	.	.	.	.	13	.	.	.	false	false	Message: 2652ms	8.87	173.88	51	2662	819.80	408.40	8	292.90	2612	557.40	391.90	SYNCTIME	2652	.	.	wh.edf	RIGHT	4031	6970061	Full Trial Period	6966030	21	Trial: 21	6966030	66	°ô°ôÌÇ	·çÉÈ	ÂÝÐý½°	f	j
wh	.	.	.	.	267	4029	13	3763	601.30	395.50	14	.	.	.	false	false	Message: 4012ms	.	.	.	.	.	.	.	.	.	.	.	KEYBOARD	4012	601.30	395.50	wh.edf	RIGHT	4031	6970061	Full Trial Period	6966030	21	Trial: 21	6966030	66	°ô°ôÌÇ	·çÉÈ	ÂÝÐý½°	f	j
wh	.	.	.	.	.	.	.	.	.	.	15	.	.	.	false	false	Message: 4078ms	.	.	.	.	.	.	.	.	.	.	.	TRIAL_RESULT 0	4078	.	.	wh.edf	RIGHT	4031	6970061	Full Trial Period	6966030	21	Trial: 21	6966030	66	°ô°ôÌÇ	·çÉÈ	ÂÝÐý½°	f	j
wh	.	.	.	.	.	.	.	.	.	.	1	.	.	.	false	false	Message: -16ms	.	.	.	.	.	.	.	.	.	.	.	TRIALID 21	-16	.	.	wh.edf	RIGHT	3842	6975181	Full Trial Period	6971339	22	Trial: 22	6971339	75	¾íÖ½	ÓñÃ×	Êó±ê	f	f
wh	.	.	.	.	.	.	.	.	.	.	2	.	.	.	false	false	Message: -1ms	.	.	.	.	.	.	.	.	.	.	.	RECCFG CR 1000 2 0 R	-1	.	.	wh.edf	RIGHT	3842	6975181	Full Trial Period	6971339	22	Trial: 22	6971339	75	¾íÖ½	ÓñÃ×	Êó±ê	f	f
wh	.	.	.	.	.	.	.	.	.	.	3	.	.	.	false	false	Message: -1ms	.	.	.	.	.	.	.	.	.	.	.	ELCLCFG TOWER	-1	.	.	wh.edf	RIGHT	3842	6975181	Full Trial Period	6971339	22	Trial: 22	6971339	75	¾íÖ½	ÓñÃ×	Êó±ê	f	f
wh	.	.	.	.	.	.	.	.	.	.	4	.	.	.	false	false	Message: -1ms	.	.	.	.	.	.	.	.	.	.	.	GAZE_COORDS 0.00 0.00 1023.00 767.00	-1	.	.	wh.edf	RIGHT	3842	6975181	Full Trial Period	6971339	22	Trial: 22	6971339	75	¾íÖ½	ÓñÃ×	Êó±ê	f	f
wh	.	.	.	.	.	.	.	.	.	.	5	.	.	.	false	false	Message: -1ms	.	.	.	.	.	.	.	.	.	.	.	THRESHOLDS R 88 213	-1	.	.	wh.edf	RIGHT	3842	6975181	Full Trial Period	6971339	22	Trial: 22	6971339	75	¾íÖ½	ÓñÃ×	Êó±ê	f	f
wh	.	.	.	.	.	.	.	.	.	.	6	.	.	.	false	false	Message: -1ms	.	.	.	.	.	.	.	.	.	.	.	ELCL_PROC CENTROID (3)	-1	.	.	wh.edf	RIGHT	3842	6975181	Full Trial Period	6971339	22	Trial: 22	6971339	75	¾íÖ½	ÓñÃ×	Êó±ê	f	f
wh	.	.	.	.	.	.	.	.	.	.	7	.	.	.	false	false	Message: -1ms	.	.	.	.	.	.	.	.	.	.	.	ELCL_PCR_PARAM 5 3.0	-1	.	.	wh.edf	RIGHT	3842	6975181	Full Trial Period	6971339	22	Trial: 22	6971339	75	¾íÖ½	ÓñÃ×	Êó±ê	f	f
wh	.	.	.	.	.	.	.	.	.	.	8	.	.	.	false	true	Message: 0ms	.	.	.	.	.	.	.	.	.	.	.	!MODE RECORD CR 1000 2 0 R	0	.	.	wh.edf	RIGHT	3842	6975181	Full Trial Period	6971339	22	Trial: 22	6971339	75	¾íÖ½	ÓñÃ×	Êó±ê	f	f
wh	.	.	.	.	393	399	1	7	163.00	387.60	9	.	.	.	false	false	Message: 42ms	.	.	.	.	.	.	.	.	.	.	.	SYNCTIME	42	163.00	387.60	wh.edf	RIGHT	3842	6975181	Full Trial Period	6971339	22	Trial: 22	6971339	75	¾íÖ½	ÓñÃ×	Êó±ê	f	f
wh	.	.	.	.	.	.	.	.	.	.	10	.	.	.	false	false	Message: 1015ms	2.75	16.80	164	1157	507.20	317.70	3	1083.60	994	439.30	358.80	INVISIBLE_BOUNDARY[1]	1015	.	.	wh.edf	RIGHT	3842	6975181	Full Trial Period	6971339	22	Trial: 22	6971339	75	¾íÖ½	ÓñÃ×	Êó±ê	f	f
wh	.	.	.	.	.	.	.	.	.	.	11	.	.	.	false	false	Message: 1026ms	2.75	16.80	164	1157	507.20	317.70	3	1083.60	994	439.30	358.80	SYNCTIME	1026	.	.	wh.edf	RIGHT	3842	6975181	Full Trial Period	6971339	22	Trial: 22	6971339	75	¾íÖ½	ÓñÃ×	Êó±ê	f	f
wh	.	.	.	.	.	.	.	.	.	.	12	.	.	.	false	false	Message: 2597ms	10.01	192.58	52	2614	831.60	406.50	6	374.80	2563	535.90	380.20	INVISIBLE_BOUNDARY[2]	2597	.	.	wh.edf	RIGHT	3842	6975181	Full Trial Period	6971339	22	Trial: 22	6971339	75	¾íÖ½	ÓñÃ×	Êó±ê	f	f
wh	.	.	.	.	.	.	.	.	.	.	13	.	.	.	false	false	Message: 2609ms	10.01	192.58	52	2614	831.60	406.50	6	374.80	2563	535.90	380.20	SYNCTIME	2609	.	.	wh.edf	RIGHT	3842	6975181	Full Trial Period	6971339	22	Trial: 22	6971339	75	¾íÖ½	ÓñÃ×	Êó±ê	f	f
wh	.	.	.	.	1082	3840	8	2759	889.80	393.10	14	[1]	2	RECTANGLE_INTERESTAREA	false	false	Message: 3824ms	.	.	.	.	.	.	.	.	.	.	.	KEYBOARD	3824	889.80	393.10	wh.edf	RIGHT	3842	6975181	Full Trial Period	6971339	22	Trial: 22	6971339	75	¾íÖ½	ÓñÃ×	Êó±ê	f	f
wh	.	.	.	.	.	.	.	.	.	.	15	.	.	.	false	false	Message: 3886ms	.	.	.	.	.	.	.	.	.	.	.	TRIAL_RESULT 0	3886	.	.	wh.edf	RIGHT	3842	6975181	Full Trial Period	6971339	22	Trial: 22	6971339	75	¾íÖ½	ÓñÃ×	Êó±ê	f	f
wh	.	.	.	.	.	.	.	.	.	.	1	.	.	.	false	false	Message: -16ms	.	.	.	.	.	.	.	.	.	.	.	TRIALID 22	-16	.	.	wh.edf	RIGHT	4179	6982750	Full Trial Period	6978571	23	Trial: 23	6978571	89	ÏÚ±ý	ÏóÆå	Í¼ÕÂ	j	j
wh	.	.	.	.	.	.	.	.	.	.	2	.	.	.	false	false	Message: -1ms	.	.	.	.	.	.	.	.	.	.	.	RECCFG CR 1000 2 0 R	-1	.	.	wh.edf	RIGHT	4179	6982750	Full Trial Period	6978571	23	Trial: 23	6978571	89	ÏÚ±ý	ÏóÆå	Í¼ÕÂ	j	j
wh	.	.	.	.	.	.	.	.	.	.	3	.	.	.	false	false	Message: -1ms	.	.	.	.	.	.	.	.	.	.	.	ELCLCFG TOWER	-1	.	.	wh.edf	RIGHT	4179	6982750	Full Trial Period	6978571	23	Trial: 23	6978571	89	ÏÚ±ý	ÏóÆå	Í¼ÕÂ	j	j
wh	.	.	.	.	.	.	.	.	.	.	4	.	.	.	false	false	Message: -1ms	.	.	.	.	.	.	.	.	.	.	.	GAZE_COORDS 0.00 0.00 1023.00 767.00	-1	.	.	wh.edf	RIGHT	4179	6982750	Full Trial Period	6978571	23	Trial: 23	6978571	89	ÏÚ±ý	ÏóÆå	Í¼ÕÂ	j	j
wh	.	.	.	.	.	.	.	.	.	.	5	.	.	.	false	false	Message: -1ms	.	.	.	.	.	.	.	.	.	.	.	THRESHOLDS R 88 213	-1	.	.	wh.edf	RIGHT	4179	6982750	Full Trial Period	6978571	23	Trial: 23	6978571	89	ÏÚ±ý	ÏóÆå	Í¼ÕÂ	j	j
wh	.	.	.	.	.	.	.	.	.	.	6	.	.	.	false	false	Message: -1ms	.	.	.	.	.	.	.	.	.	.	.	ELCL_PROC CENTROID (3)	-1	.	.	wh.edf	RIGHT	4179	6982750	Full Trial Period	6978571	23	Trial: 23	6978571	89	ÏÚ±ý	ÏóÆå	Í¼ÕÂ	j	j
wh	.	.	.	.	.	.	.	.	.	.	7	.	.	.	false	false	Message: -1ms	.	.	.	.	.	.	.	.	.	.	.	ELCL_PCR_PARAM 5 3.0	-1	.	.	wh.edf	RIGHT	4179	6982750	Full Trial Period	6978571	23	Trial: 23	6978571	89	ÏÚ±ý	ÏóÆå	Í¼ÕÂ	j	j
wh	.	.	.	.	.	.	.	.	.	.	8	.	.	.	false	true	Message: 0ms	.	.	.	.	.	.	.	.	.	.	.	!MODE RECORD CR 1000 2 0 R	0	.	.	wh.edf	RIGHT	4179	6982750	Full Trial Period	6978571	23	Trial: 23	6978571	89	ÏÚ±ý	ÏóÆå	Í¼ÕÂ	j	j
wh	.	.	.	.	285	291	1	7	145.00	378.90	9	.	.	.	false	false	Message: 42ms	.	.	.	.	.	.	.	.	.	.	.	SYNCTIME	42	145.00	378.90	wh.edf	RIGHT	4179	6982750	Full Trial Period	6978571	23	Trial: 23	6978571	89	ÏÚ±ý	ÏóÆå	Í¼ÕÂ	j	j
wh	.	.	.	.	.	.	.	.	.	.	10	.	.	.	false	false	Message: 1378ms	1.48	7.41	199	1566	563.30	384.10	5	908.20	1368	520.50	380.70	INVISIBLE_BOUNDARY[1]	1378	.	.	wh.edf	RIGHT	4179	6982750	Full Trial Period	6978571	23	Trial: 23	6978571	89	ÏÚ±ý	ÏóÆå	Í¼ÕÂ	j	j
wh	.	.	.	.	.	.	.	.	.	.	11	.	.	.	false	false	Message: 1383ms	1.48	7.41	199	1566	563.30	384.10	5	908.20	1368	520.50	380.70	SYNCTIME	1383	.	.	wh.edf	RIGHT	4179	6982750	Full Trial Period	6978571	23	Trial: 23	6978571	89	ÏÚ±ý	ÏóÆå	Í¼ÕÂ	j	j
wh	.	.	.	.	.	.	.	.	.	.	12	.	.	.	false	false	Message: 2605ms	8.09	165.09	49	2614	783.20	380.10	8	319.30	2566	545.00	384.40	INVISIBLE_BOUNDARY[2]	2605	.	.	wh.edf	RIGHT	4179	6982750	Full Trial Period	6978571	23	Trial: 23	6978571	89	ÏÚ±ý	ÏóÆå	Í¼ÕÂ	j	j
wh	.	.	.	.	.	.	.	.	.	.	13	.	.	.	false	false	Message: 2608ms	8.09	165.09	49	2614	783.20	380.10	8	319.30	2566	545.00	384.40	SYNCTIME	2608	.	.	wh.edf	RIGHT	4179	6982750	Full Trial Period	6978571	23	Trial: 23	6978571	89	ÏÚ±ý	ÏóÆå	Í¼ÕÂ	j	j
wh	.	.	.	.	455	4177	12	3723	826.90	377.10	14	.	.	.	false	false	Message: 4160ms	.	.	.	.	.	.	.	.	.	.	.	KEYBOARD	4160	826.90	377.10	wh.edf	RIGHT	4179	6982750	Full Trial Period	6978571	23	Trial: 23	6978571	89	ÏÚ±ý	ÏóÆå	Í¼ÕÂ	j	j
wh	.	.	.	.	.	.	.	.	.	.	15	.	.	.	false	false	Message: 4226ms	.	.	.	.	.	.	.	.	.	.	.	TRIAL_RESULT 0	4226	.	.	wh.edf	RIGHT	4179	6982750	Full Trial Period	6978571	23	Trial: 23	6978571	89	ÏÚ±ý	ÏóÆå	Í¼ÕÂ	j	j
wh	.	.	.	.	.	.	.	.	.	.	1	.	.	.	false	false	Message: -15ms	.	.	.	.	.	.	.	.	.	.	.	TRIALID 23	-15	.	.	wh.edf	RIGHT	4601	6988654	Full Trial Period	6984053	24	Trial: 24	6984053	12	ÑÌ»Ò¸×	Æ¤´ø	öÏÓãË¿	j	j
wh	.	.	.	.	.	.	.	.	.	.	2	.	.	.	false	false	Message: -1ms	.	.	.	.	.	.	.	.	.	.	.	RECCFG CR 1000 2 0 R	-1	.	.	wh.edf	RIGHT	4601	6988654	Full Trial Period	6984053	24	Trial: 24	6984053	12	ÑÌ»Ò¸×	Æ¤´ø	öÏÓãË¿	j	j
wh	.	.	.	.	.	.	.	.	.	.	3	.	.	.	false	false	Message: -1ms	.	.	.	.	.	.	.	.	.	.	.	ELCLCFG TOWER	-1	.	.	wh.edf	RIGHT	4601	6988654	Full Trial Period	6984053	24	Trial: 24	6984053	12	ÑÌ»Ò¸×	Æ¤´ø	öÏÓãË¿	j	j
wh	.	.	.	.	.	.	.	.	.	.	4	.	.	.	false	false	Message: -1ms	.	.	.	.	.	.	.	.	.	.	.	GAZE_COORDS 0.00 0.00 1023.00 767.00	-1	.	.	wh.edf	RIGHT	4601	6988654	Full Trial Period	6984053	24	Trial: 24	6984053	12	ÑÌ»Ò¸×	Æ¤´ø	öÏÓãË¿	j	j
wh	.	.	.	.	.	.	.	.	.	.	5	.	.	.	false	false	Message: -1ms	.	.	.	.	.	.	.	.	.	.	.	THRESHOLDS R 88 213	-1	.	.	wh.edf	RIGHT	4601	6988654	Full Trial Period	6984053	24	Trial: 24	6984053	12	ÑÌ»Ò¸×	Æ¤´ø	öÏÓãË¿	j	j
wh	.	.	.	.	.	.	.	.	.	.	6	.	.	.	false	false	Message: -1ms	.	.	.	.	.	.	.	.	.	.	.	ELCL_PROC CENTROID (3)	-1	.	.	wh.edf	RIGHT	4601	6988654	Full Trial Period	6984053	24	Trial: 24	6984053	12	ÑÌ»Ò¸×	Æ¤´ø	öÏÓãË¿	j	j
wh	.	.	.	.	.	.	.	.	.	.	7	.	.	.	false	false	Message: -1ms	.	.	.	.	.	.	.	.	.	.	.	ELCL_PCR_PARAM 5 3.0	-1	.	.	wh.edf	RIGHT	4601	6988654	Full Trial Period	6984053	24	Trial: 24	6984053	12	ÑÌ»Ò¸×	Æ¤´ø	öÏÓãË¿	j	j
wh	.	.	.	.	.	.	.	.	.	.	8	.	.	.	false	true	Message: 0ms	.	.	.	.	.	.	.	.	.	.	.	!MODE RECORD CR 1000 2 0 R	0	.	.	wh.edf	RIGHT	4601	6988654	Full Trial Period	6984053	24	Trial: 24	6984053	12	ÑÌ»Ò¸×	Æ¤´ø	öÏÓãË¿	j	j
wh	.	.	.	.	168	174	1	7	160.70	386.50	9	.	.	.	false	false	Message: 43ms	.	.	.	.	.	.	.	.	.	.	.	SYNCTIME	43	160.70	386.50	wh.edf	RIGHT	4601	6988654	Full Trial Period	6984053	24	Trial: 24	6984053	12	ÑÌ»Ò¸×	Æ¤´ø	öÏÓãË¿	j	j
wh	.	.	.	.	.	.	.	.	.	.	10	.	.	.	false	false	Message: 2555ms	11.37	206.77	55	2571	466.10	399.10	8	420.30	2517	125.50	401.50	INVISIBLE_BOUNDARY[1]	2555	.	.	wh.edf	RIGHT	4601	6988654	Full Trial Period	6984053	24	Trial: 24	6984053	12	ÑÌ»Ò¸×	Æ¤´ø	öÏÓãË¿	j	j
wh	.	.	.	.	.	.	.	.	.	.	11	.	.	.	false	false	Message: 2559ms	11.37	206.77	55	2571	466.10	399.10	8	420.30	2517	125.50	401.50	SYNCTIME	2559	.	.	wh.edf	RIGHT	4601	6988654	Full Trial Period	6984053	24	Trial: 24	6984053	12	ÑÌ»Ò¸×	Æ¤´ø	öÏÓãË¿	j	j
wh	.	.	.	.	.	.	.	.	.	.	12	.	.	.	false	false	Message: 3863ms	7.12	187.39	38	3879	850.00	393.90	12	341.40	3842	637.80	392.50	INVISIBLE_BOUNDARY[2]	3863	.	.	wh.edf	RIGHT	4601	6988654	Full Trial Period	6984053	24	Trial: 24	6984053	12	ÑÌ»Ò¸×	Æ¤´ø	öÏÓãË¿	j	j
wh	.	.	.	.	.	.	.	.	.	.	13	.	.	.	false	false	Message: 3867ms	7.12	187.39	38	3879	850.00	393.90	12	341.40	3842	637.80	392.50	SYNCTIME	3867	.	.	wh.edf	RIGHT	4601	6988654	Full Trial Period	6984053	24	Trial: 24	6984053	12	ÑÌ»Ò¸×	Æ¤´ø	öÏÓãË¿	j	j
wh	.	.	.	.	504	4599	14	4096	889.60	392.80	14	[1]	2	RECTANGLE_INTERESTAREA	false	false	Message: 4583ms	.	.	.	.	.	.	.	.	.	.	.	KEYBOARD	4583	889.60	392.80	wh.edf	RIGHT	4601	6988654	Full Trial Period	6984053	24	Trial: 24	6984053	12	ÑÌ»Ò¸×	Æ¤´ø	öÏÓãË¿	j	j
wh	.	.	.	.	.	.	.	.	.	.	15	.	.	.	false	false	Message: 4641ms	.	.	.	.	.	.	.	.	.	.	.	TRIAL_RESULT 0	4641	.	.	wh.edf	RIGHT	4601	6988654	Full Trial Period	6984053	24	Trial: 24	6984053	12	ÑÌ»Ò¸×	Æ¤´ø	öÏÓãË¿	j	j
wh	.	.	.	.	.	.	.	.	.	.	1	.	.	.	false	false	Message: -15ms	.	.	.	.	.	.	.	.	.	.	.	TRIALID 24	-15	.	.	wh.edf	RIGHT	5381	6996383	Full Trial Period	6991002	25	Trial: 25	6991002	110	±ÊÍ²	¿óÈªË®	°ôÇò¹÷	j	j
wh	.	.	.	.	.	.	.	.	.	.	2	.	.	.	false	false	Message: -1ms	.	.	.	.	.	.	.	.	.	.	.	RECCFG CR 1000 2 0 R	-1	.	.	wh.edf	RIGHT	5381	6996383	Full Trial Period	6991002	25	Trial: 25	6991002	110	±ÊÍ²	¿óÈªË®	°ôÇò¹÷	j	j
wh	.	.	.	.	.	.	.	.	.	.	3	.	.	.	false	false	Message: -1ms	.	.	.	.	.	.	.	.	.	.	.	ELCLCFG TOWER	-1	.	.	wh.edf	RIGHT	5381	6996383	Full Trial Period	6991002	25	Trial: 25	6991002	110	±ÊÍ²	¿óÈªË®	°ôÇò¹÷	j	j
wh	.	.	.	.	.	.	.	.	.	.	4	.	.	.	false	false	Message: -1ms	.	.	.	.	.	.	.	.	.	.	.	GAZE_COORDS 0.00 0.00 1023.00 767.00	-1	.	.	wh.edf	RIGHT	5381	6996383	Full Trial Period	6991002	25	Trial: 25	6991002	110	±ÊÍ²	¿óÈªË®	°ôÇò¹÷	j	j
wh	.	.	.	.	.	.	.	.	.	.	5	.	.	.	false	false	Message: -1ms	.	.	.	.	.	.	.	.	.	.	.	THRESHOLDS R 88 213	-1	.	.	wh.edf	RIGHT	5381	6996383	Full Trial Period	6991002	25	Trial: 25	6991002	110	±ÊÍ²	¿óÈªË®	°ôÇò¹÷	j	j
wh	.	.	.	.	.	.	.	.	.	.	6	.	.	.	false	false	Message: -1ms	.	.	.	.	.	.	.	.	.	.	.	ELCL_PROC CENTROID (3)	-1	.	.	wh.edf	RIGHT	5381	6996383	Full Trial Period	6991002	25	Trial: 25	6991002	110	±ÊÍ²	¿óÈªË®	°ôÇò¹÷	j	j
wh	.	.	.	.	.	.	.	.	.	.	7	.	.	.	false	false	Message: -1ms	.	.	.	.	.	.	.	.	.	.	.	ELCL_PCR_PARAM 5 3.0	-1	.	.	wh.edf	RIGHT	5381	6996383	Full Trial Period	6991002	25	Trial: 25	6991002	110	±ÊÍ²	¿óÈªË®	°ôÇò¹÷	j	j
wh	.	.	.	.	.	.	.	.	.	.	8	.	.	.	false	true	Message: 0ms	.	.	.	.	.	.	.	.	.	.	.	!MODE RECORD CR 1000 2 0 R	0	.	.	wh.edf	RIGHT	5381	6996383	Full Trial Period	6991002	25	Trial: 25	6991002	110	±ÊÍ²	¿óÈªË®	°ôÇò¹÷	j	j
wh	.	.	.	.	337	343	1	7	160.10	376.20	9	.	.	.	false	false	Message: 42ms	.	.	.	.	.	.	.	.	.	.	.	SYNCTIME	42	160.10	376.20	wh.edf	RIGHT	5381	6996383	Full Trial Period	6991002	25	Trial: 25	6991002	110	±ÊÍ²	¿óÈªË®	°ôÇò¹÷	j	j
wh	.	.	.	.	.	.	.	.	.	.	10	.	.	.	false	false	Message: 1508ms	8.56	171.15	50	1523	446.60	385.50	4	385.50	1474	193.30	384.20	INVISIBLE_BOUNDARY[1]	1508	.	.	wh.edf	RIGHT	5381	6996383	Full Trial Period	6991002	25	Trial: 25	6991002	110	±ÊÍ²	¿óÈªË®	°ôÇò¹÷	j	j
wh	.	.	.	.	.	.	.	.	.	.	11	.	.	.	false	false	Message: 1518ms	8.56	171.15	50	1523	446.60	385.50	4	385.50	1474	193.30	384.20	SYNCTIME	1518	.	.	wh.edf	RIGHT	5381	6996383	Full Trial Period	6991002	25	Trial: 25	6991002	110	±ÊÍ²	¿óÈªË®	°ôÇò¹÷	j	j
wh	.	.	.	.	.	.	.	.	.	.	12	.	.	.	false	false	Message: 3413ms	9.45	178.25	53	3427	813.40	414.60	9	320.50	3375	533.20	400.10	INVISIBLE_BOUNDARY[2]	3413	.	.	wh.edf	RIGHT	5381	6996383	Full Trial Period	6991002	25	Trial: 25	6991002	110	±ÊÍ²	¿óÈªË®	°ôÇò¹÷	j	j
wh	.	.	.	.	.	.	.	.	.	.	13	.	.	.	false	false	Message: 3417ms	9.45	178.25	53	3427	813.40	414.60	9	320.50	3375	533.20	400.10	SYNCTIME	3417	.	.	wh.edf	RIGHT	5381	6996383	Full Trial Period	6991002	25	Trial: 25	6991002	110	±ÊÍ²	¿óÈªË®	°ôÇò¹÷	j	j
wh	.	.	.	.	204	5379	16	5176	857.70	362.80	14	.	.	.	false	false	Message: 5363ms	.	.	.	.	.	.	.	.	.	.	.	KEYBOARD	5363	857.70	362.80	wh.edf	RIGHT	5381	6996383	Full Trial Period	6991002	25	Trial: 25	6991002	110	±ÊÍ²	¿óÈªË®	°ôÇò¹÷	j	j
wh	.	.	.	.	.	.	.	.	.	.	15	.	.	.	false	false	Message: 5426ms	.	.	.	.	.	.	.	.	.	.	.	TRIAL_RESULT 0	5426	.	.	wh.edf	RIGHT	5381	6996383	Full Trial Period	6991002	25	Trial: 25	6991002	110	±ÊÍ²	¿óÈªË®	°ôÇò¹÷	j	j
wh	.	.	.	.	.	.	.	.	.	.	1	.	.	.	false	false	Message: -17ms	.	.	.	.	.	.	.	.	.	.	.	TRIALID 25	-17	.	.	wh.edf	RIGHT	2397	6999816	Full Trial Period	6997419	26	Trial: 26	6997419	64	À¯±Ê	·çÉÈ	°ô°ôÌÇ	j	j
wh	.	.	.	.	.	.	.	.	.	.	2	.	.	.	false	false	Message: -1ms	.	.	.	.	.	.	.	.	.	.	.	RECCFG CR 1000 2 0 R	-1	.	.	wh.edf	RIGHT	2397	6999816	Full Trial Period	6997419	26	Trial: 26	6997419	64	À¯±Ê	·çÉÈ	°ô°ôÌÇ	j	j
wh	.	.	.	.	.	.	.	.	.	.	3	.	.	.	false	false	Message: -1ms	.	.	.	.	.	.	.	.	.	.	.	ELCLCFG TOWER	-1	.	.	wh.edf	RIGHT	2397	6999816	Full Trial Period	6997419	26	Trial: 26	6997419	64	À¯±Ê	·çÉÈ	°ô°ôÌÇ	j	j
wh	.	.	.	.	.	.	.	.	.	.	4	.	.	.	false	false	Message: -1ms	.	.	.	.	.	.	.	.	.	.	.	GAZE_COORDS 0.00 0.00 1023.00 767.00	-1	.	.	wh.edf	RIGHT	2397	6999816	Full Trial Period	6997419	26	Trial: 26	6997419	64	À¯±Ê	·çÉÈ	°ô°ôÌÇ	j	j
wh	.	.	.	.	.	.	.	.	.	.	5	.	.	.	false	false	Message: -1ms	.	.	.	.	.	.	.	.	.	.	.	THRESHOLDS R 88 213	-1	.	.	wh.edf	RIGHT	2397	6999816	Full Trial Period	6997419	26	Trial: 26	6997419	64	À¯±Ê	·çÉÈ	°ô°ôÌÇ	j	j
wh	.	.	.	.	.	.	.	.	.	.	6	.	.	.	false	false	Message: -1ms	.	.	.	.	.	.	.	.	.	.	.	ELCL_PROC CENTROID (3)	-1	.	.	wh.edf	RIGHT	2397	6999816	Full Trial Period	6997419	26	Trial: 26	6997419	64	À¯±Ê	·çÉÈ	°ô°ôÌÇ	j	j
wh	.	.	.	.	.	.	.	.	.	.	7	.	.	.	false	false	Message: -1ms	.	.	.	.	.	.	.	.	.	.	.	ELCL_PCR_PARAM 5 3.0	-1	.	.	wh.edf	RIGHT	2397	6999816	Full Trial Period	6997419	26	Trial: 26	6997419	64	À¯±Ê	·çÉÈ	°ô°ôÌÇ	j	j
wh	.	.	.	.	.	.	.	.	.	.	8	.	.	.	false	true	Message: 0ms	.	.	.	.	.	.	.	.	.	.	.	!MODE RECORD CR 1000 2 0 R	0	.	.	wh.edf	RIGHT	2397	6999816	Full Trial Period	6997419	26	Trial: 26	6997419	64	À¯±Ê	·çÉÈ	°ô°ôÌÇ	j	j
wh	.	.	.	.	304	310	1	7	160.30	381.60	9	.	.	.	false	false	Message: 41ms	.	.	.	.	.	.	.	.	.	.	.	SYNCTIME	41	160.30	381.60	wh.edf	RIGHT	2397	6999816	Full Trial Period	6997419	26	Trial: 26	6997419	64	À¯±Ê	·çÉÈ	°ô°ôÌÇ	j	j
wh	.	.	.	.	.	.	.	.	.	.	10	.	.	.	false	false	Message: 585ms	12.39	213.56	58	613	548.90	393.30	2	412.60	556	181.70	386.50	INVISIBLE_BOUNDARY[1]	585	.	.	wh.edf	RIGHT	2397	6999816	Full Trial Period	6997419	26	Trial: 26	6997419	64	À¯±Ê	·çÉÈ	°ô°ôÌÇ	j	j
wh	.	.	.	.	.	.	.	.	.	.	11	.	.	.	false	false	Message: 591ms	12.39	213.56	58	613	548.90	393.30	2	412.60	556	181.70	386.50	SYNCTIME	591	.	.	wh.edf	RIGHT	2397	6999816	Full Trial Period	6997419	26	Trial: 26	6997419	64	À¯±Ê	·çÉÈ	°ô°ôÌÇ	j	j
wh	.	.	.	.	.	.	.	.	.	.	12	.	.	.	false	false	Message: 1553ms	9.41	181.00	52	1568	823.30	401.20	5	322.20	1517	544.40	391.70	INVISIBLE_BOUNDARY[2]	1553	.	.	wh.edf	RIGHT	2397	6999816	Full Trial Period	6997419	26	Trial: 26	6997419	64	À¯±Ê	·çÉÈ	°ô°ôÌÇ	j	j
wh	.	.	.	.	.	.	.	.	.	.	13	.	.	.	false	false	Message: 1557ms	9.41	181.00	52	1568	823.30	401.20	5	322.20	1517	544.40	391.70	SYNCTIME	1557	.	.	wh.edf	RIGHT	2397	6999816	Full Trial Period	6997419	26	Trial: 26	6997419	64	À¯±Ê	·çÉÈ	°ô°ôÌÇ	j	j
wh	.	.	.	.	56	2395	9	2340	587.10	381.90	14	.	.	.	false	false	Message: 2378ms	.	.	.	.	.	.	.	.	.	.	.	KEYBOARD	2378	587.10	381.90	wh.edf	RIGHT	2397	6999816	Full Trial Period	6997419	26	Trial: 26	6997419	64	À¯±Ê	·çÉÈ	°ô°ôÌÇ	j	j
wh	.	.	.	.	.	.	.	.	.	.	15	.	.	.	false	false	Message: 2442ms	.	.	.	.	.	.	.	.	.	.	.	TRIAL_RESULT 0	2442	.	.	wh.edf	RIGHT	2397	6999816	Full Trial Period	6997419	26	Trial: 26	6997419	64	À¯±Ê	·çÉÈ	°ô°ôÌÇ	j	j
wh	.	.	.	.	.	.	.	.	.	.	1	.	.	.	false	false	Message: -24ms	.	.	.	.	.	.	.	.	.	.	.	TRIALID 26	-24	.	.	wh.edf	RIGHT	3051	7004360	Full Trial Period	7001309	27	Trial: 27	7001309	8	ÌÝ×Ó	Ìú¹ì	ÇÉ¿ËÁ¦	j	f
wh	.	.	.	.	.	.	.	.	.	.	2	.	.	.	false	false	Message: -1ms	.	.	.	.	.	.	.	.	.	.	.	RECCFG CR 1000 2 0 R	-1	.	.	wh.edf	RIGHT	3051	7004360	Full Trial Period	7001309	27	Trial: 27	7001309	8	ÌÝ×Ó	Ìú¹ì	ÇÉ¿ËÁ¦	j	f
wh	.	.	.	.	.	.	.	.	.	.	3	.	.	.	false	false	Message: -1ms	.	.	.	.	.	.	.	.	.	.	.	ELCLCFG TOWER	-1	.	.	wh.edf	RIGHT	3051	7004360	Full Trial Period	7001309	27	Trial: 27	7001309	8	ÌÝ×Ó	Ìú¹ì	ÇÉ¿ËÁ¦	j	f
wh	.	.	.	.	.	.	.	.	.	.	4	.	.	.	false	false	Message: -1ms	.	.	.	.	.	.	.	.	.	.	.	GAZE_COORDS 0.00 0.00 1023.00 767.00	-1	.	.	wh.edf	RIGHT	3051	7004360	Full Trial Period	7001309	27	Trial: 27	7001309	8	ÌÝ×Ó	Ìú¹ì	ÇÉ¿ËÁ¦	j	f
wh	.	.	.	.	.	.	.	.	.	.	5	.	.	.	false	false	Message: -1ms	.	.	.	.	.	.	.	.	.	.	.	THRESHOLDS R 88 213	-1	.	.	wh.edf	RIGHT	3051	7004360	Full Trial Period	7001309	27	Trial: 27	7001309	8	ÌÝ×Ó	Ìú¹ì	ÇÉ¿ËÁ¦	j	f
wh	.	.	.	.	.	.	.	.	.	.	6	.	.	.	false	false	Message: -1ms	.	.	.	.	.	.	.	.	.	.	.	ELCL_PROC CENTROID (3)	-1	.	.	wh.edf	RIGHT	3051	7004360	Full Trial Period	7001309	27	Trial: 27	7001309	8	ÌÝ×Ó	Ìú¹ì	ÇÉ¿ËÁ¦	j	f
wh	.	.	.	.	.	.	.	.	.	.	7	.	.	.	false	false	Message: -1ms	.	.	.	.	.	.	.	.	.	.	.	ELCL_PCR_PARAM 5 3.0	-1	.	.	wh.edf	RIGHT	3051	7004360	Full Trial Period	7001309	27	Trial: 27	7001309	8	ÌÝ×Ó	Ìú¹ì	ÇÉ¿ËÁ¦	j	f
wh	.	.	.	.	.	.	.	.	.	.	8	.	.	.	false	true	Message: 0ms	.	.	.	.	.	.	.	.	.	.	.	!MODE RECORD CR 1000 2 0 R	0	.	.	wh.edf	RIGHT	3051	7004360	Full Trial Period	7001309	27	Trial: 27	7001309	8	ÌÝ×Ó	Ìú¹ì	ÇÉ¿ËÁ¦	j	f
wh	.	.	.	.	477	483	1	7	156.90	381.50	9	.	.	.	false	false	Message: 50ms	.	.	.	.	.	.	.	.	.	.	.	SYNCTIME	50	156.90	381.50	wh.edf	RIGHT	3051	7004360	Full Trial Period	7001309	27	Trial: 27	7001309	8	ÌÝ×Ó	Ìú¹ì	ÇÉ¿ËÁ¦	j	f
wh	.	.	.	.	368	916	2	549	537.60	381.30	10	[1]	1	RECTANGLE_INTERESTAREA	false	false	Message: 725ms	.	.	.	.	.	.	.	.	.	.	.	INVISIBLE_BOUNDARY[1]	725	537.60	381.30	wh.edf	RIGHT	3051	7004360	Full Trial Period	7001309	27	Trial: 27	7001309	8	ÌÝ×Ó	Ìú¹ì	ÇÉ¿ËÁ¦	j	f
wh	.	.	.	.	368	916	2	549	537.60	381.30	11	[1]	1	RECTANGLE_INTERESTAREA	false	false	Message: 734ms	.	.	.	.	.	.	.	.	.	.	.	SYNCTIME	734	537.60	381.30	wh.edf	RIGHT	3051	7004360	Full Trial Period	7001309	27	Trial: 27	7001309	8	ÌÝ×Ó	Ìú¹ì	ÇÉ¿ËÁ¦	j	f
wh	.	.	.	.	287	1821	4	1535	751.60	395.20	12	.	.	.	false	false	Message: 1730ms	.	.	.	.	.	.	.	.	.	.	.	INVISIBLE_BOUNDARY[2]	1730	751.60	395.20	wh.edf	RIGHT	3051	7004360	Full Trial Period	7001309	27	Trial: 27	7001309	8	ÌÝ×Ó	Ìú¹ì	ÇÉ¿ËÁ¦	j	f
wh	.	.	.	.	287	1821	4	1535	751.60	395.20	13	.	.	.	false	false	Message: 1733ms	.	.	.	.	.	.	.	.	.	.	.	SYNCTIME	1733	751.60	395.20	wh.edf	RIGHT	3051	7004360	Full Trial Period	7001309	27	Trial: 27	7001309	8	ÌÝ×Ó	Ìú¹ì	ÇÉ¿ËÁ¦	j	f
wh	.	.	.	.	254	3049	8	2796	895.00	397.80	14	[1]	2	RECTANGLE_INTERESTAREA	false	false	Message: 3031ms	.	.	.	.	.	.	.	.	.	.	.	KEYBOARD	3031	895.00	397.80	wh.edf	RIGHT	3051	7004360	Full Trial Period	7001309	27	Trial: 27	7001309	8	ÌÝ×Ó	Ìú¹ì	ÇÉ¿ËÁ¦	j	f
wh	.	.	.	.	.	.	.	.	.	.	15	.	.	.	false	false	Message: 3094ms	.	.	.	.	.	.	.	.	.	.	.	TRIAL_RESULT 0	3094	.	.	wh.edf	RIGHT	3051	7004360	Full Trial Period	7001309	27	Trial: 27	7001309	8	ÌÝ×Ó	Ìú¹ì	ÇÉ¿ËÁ¦	j	f
wh	.	.	.	.	.	.	.	.	.	.	1	.	.	.	false	false	Message: -15ms	.	.	.	.	.	.	.	.	.	.	.	TRIALID 27	-15	.	.	wh.edf	RIGHT	3214	7009680	Full Trial Period	7006466	28	Trial: 28	7006466	144	ÌÝ×Ó	ÆË¿ËÅÆ	Ð¡Ïª	f	f
wh	.	.	.	.	.	.	.	.	.	.	2	.	.	.	false	false	Message: -1ms	.	.	.	.	.	.	.	.	.	.	.	RECCFG CR 1000 2 0 R	-1	.	.	wh.edf	RIGHT	3214	7009680	Full Trial Period	7006466	28	Trial: 28	7006466	144	ÌÝ×Ó	ÆË¿ËÅÆ	Ð¡Ïª	f	f
wh	.	.	.	.	.	.	.	.	.	.	3	.	.	.	false	false	Message: -1ms	.	.	.	.	.	.	.	.	.	.	.	ELCLCFG TOWER	-1	.	.	wh.edf	RIGHT	3214	7009680	Full Trial Period	7006466	28	Trial: 28	7006466	144	ÌÝ×Ó	ÆË¿ËÅÆ	Ð¡Ïª	f	f
wh	.	.	.	.	.	.	.	.	.	.	4	.	.	.	false	false	Message: -1ms	.	.	.	.	.	.	.	.	.	.	.	GAZE_COORDS 0.00 0.00 1023.00 767.00	-1	.	.	wh.edf	RIGHT	3214	7009680	Full Trial Period	7006466	28	Trial: 28	7006466	144	ÌÝ×Ó	ÆË¿ËÅÆ	Ð¡Ïª	f	f
wh	.	.	.	.	.	.	.	.	.	.	5	.	.	.	false	false	Message: -1ms	.	.	.	.	.	.	.	.	.	.	.	THRESHOLDS R 88 213	-1	.	.	wh.edf	RIGHT	3214	7009680	Full Trial Period	7006466	28	Trial: 28	7006466	144	ÌÝ×Ó	ÆË¿ËÅÆ	Ð¡Ïª	f	f
wh	.	.	.	.	.	.	.	.	.	.	6	.	.	.	false	false	Message: -1ms	.	.	.	.	.	.	.	.	.	.	.	ELCL_PROC CENTROID (3)	-1	.	.	wh.edf	RIGHT	3214	7009680	Full Trial Period	7006466	28	Trial: 28	7006466	144	ÌÝ×Ó	ÆË¿ËÅÆ	Ð¡Ïª	f	f
wh	.	.	.	.	.	.	.	.	.	.	7	.	.	.	false	false	Message: -1ms	.	.	.	.	.	.	.	.	.	.	.	ELCL_PCR_PARAM 5 3.0	-1	.	.	wh.edf	RIGHT	3214	7009680	Full Trial Period	7006466	28	Trial: 28	7006466	144	ÌÝ×Ó	ÆË¿ËÅÆ	Ð¡Ïª	f	f
wh	.	.	.	.	.	.	.	.	.	.	8	.	.	.	false	true	Message: 0ms	.	.	.	.	.	.	.	.	.	.	.	!MODE RECORD CR 1000 2 0 R	0	.	.	wh.edf	RIGHT	3214	7009680	Full Trial Period	7006466	28	Trial: 28	7006466	144	ÌÝ×Ó	ÆË¿ËÅÆ	Ð¡Ïª	f	f
wh	.	.	.	.	449	455	1	7	150.40	384.80	9	.	.	.	false	false	Message: 43ms	.	.	.	.	.	.	.	.	.	.	.	SYNCTIME	43	150.40	384.80	wh.edf	RIGHT	3214	7009680	Full Trial Period	7006466	28	Trial: 28	7006466	144	ÌÝ×Ó	ÆË¿ËÅÆ	Ð¡Ïª	f	f
wh	.	.	.	.	189	691	2	503	403.50	382.60	10	.	.	.	false	false	Message: 584ms	.	.	.	.	.	.	.	.	.	.	.	INVISIBLE_BOUNDARY[1]	584	403.50	382.60	wh.edf	RIGHT	3214	7009680	Full Trial Period	7006466	28	Trial: 28	7006466	144	ÌÝ×Ó	ÆË¿ËÅÆ	Ð¡Ïª	f	f
wh	.	.	.	.	189	691	2	503	403.50	382.60	11	.	.	.	false	false	Message: 592ms	.	.	.	.	.	.	.	.	.	.	.	SYNCTIME	592	403.50	382.60	wh.edf	RIGHT	3214	7009680	Full Trial Period	7006466	28	Trial: 28	7006466	144	ÌÝ×Ó	ÆË¿ËÅÆ	Ð¡Ïª	f	f
wh	.	.	.	.	.	.	.	.	.	.	12	.	.	.	false	false	Message: 1543ms	9.45	162.90	58	1572	878.50	401.30	4	325.10	1515	596.10	393.90	INVISIBLE_BOUNDARY[2]	1543	.	.	wh.edf	RIGHT	3214	7009680	Full Trial Period	7006466	28	Trial: 28	7006466	144	ÌÝ×Ó	ÆË¿ËÅÆ	Ð¡Ïª	f	f
wh	.	.	.	.	.	.	.	.	.	.	13	.	.	.	false	false	Message: 1551ms	9.45	162.90	58	1572	878.50	401.30	4	325.10	1515	596.10	393.90	SYNCTIME	1551	.	.	wh.edf	RIGHT	3214	7009680	Full Trial Period	7006466	28	Trial: 28	7006466	144	ÌÝ×Ó	ÆË¿ËÅÆ	Ð¡Ïª	f	f
wh	.	.	.	.	194	3212	10	3019	633.80	317.40	14	.	.	.	false	false	Message: 3195ms	.	.	.	.	.	.	.	.	.	.	.	KEYBOARD	3195	633.80	317.40	wh.edf	RIGHT	3214	7009680	Full Trial Period	7006466	28	Trial: 28	7006466	144	ÌÝ×Ó	ÆË¿ËÅÆ	Ð¡Ïª	f	f
wh	.	.	.	.	.	.	.	.	.	.	15	.	.	.	false	false	Message: 3258ms	.	.	.	.	.	.	.	.	.	.	.	TRIAL_RESULT 0	3258	.	.	wh.edf	RIGHT	3214	7009680	Full Trial Period	7006466	28	Trial: 28	7006466	144	ÌÝ×Ó	ÆË¿ËÅÆ	Ð¡Ïª	f	f
wh	.	.	.	.	.	.	.	.	.	.	1	.	.	.	false	false	Message: -16ms	.	.	.	.	.	.	.	.	.	.	.	TRIALID 28	-16	.	.	wh.edf	RIGHT	2283	7013641	Full Trial Period	7011358	29	Trial: 29	7011358	87	¿ê×Ó	»ð²ñ	ÃÞÇ©	j	j
wh	.	.	.	.	.	.	.	.	.	.	2	.	.	.	false	false	Message: -1ms	.	.	.	.	.	.	.	.	.	.	.	RECCFG CR 1000 2 0 R	-1	.	.	wh.edf	RIGHT	2283	7013641	Full Trial Period	7011358	29	Trial: 29	7011358	87	¿ê×Ó	»ð²ñ	ÃÞÇ©	j	j
wh	.	.	.	.	.	.	.	.	.	.	3	.	.	.	false	false	Message: -1ms	.	.	.	.	.	.	.	.	.	.	.	ELCLCFG TOWER	-1	.	.	wh.edf	RIGHT	2283	7013641	Full Trial Period	7011358	29	Trial: 29	7011358	87	¿ê×Ó	»ð²ñ	ÃÞÇ©	j	j
wh	.	.	.	.	.	.	.	.	.	.	4	.	.	.	false	false	Message: -1ms	.	.	.	.	.	.	.	.	.	.	.	GAZE_COORDS 0.00 0.00 1023.00 767.00	-1	.	.	wh.edf	RIGHT	2283	7013641	Full Trial Period	7011358	29	Trial: 29	7011358	87	¿ê×Ó	»ð²ñ	ÃÞÇ©	j	j
wh	.	.	.	.	.	.	.	.	.	.	5	.	.	.	false	false	Message: -1ms	.	.	.	.	.	.	.	.	.	.	.	THRESHOLDS R 88 213	-1	.	.	wh.edf	RIGHT	2283	7013641	Full Trial Period	7011358	29	Trial: 29	7011358	87	¿ê×Ó	»ð²ñ	ÃÞÇ©	j	j
wh	.	.	.	.	.	.	.	.	.	.	6	.	.	.	false	false	Message: -1ms	.	.	.	.	.	.	.	.	.	.	.	ELCL_PROC CENTROID (3)	-1	.	.	wh.edf	RIGHT	2283	7013641	Full Trial Period	7011358	29	Trial: 29	7011358	87	¿ê×Ó	»ð²ñ	ÃÞÇ©	j	j
wh	.	.	.	.	.	.	.	.	.	.	7	.	.	.	false	false	Message: -1ms	.	.	.	.	.	.	.	.	.	.	.	ELCL_PCR_PARAM 5 3.0	-1	.	.	wh.edf	RIGHT	2283	7013641	Full Trial Period	7011358	29	Trial: 29	7011358	87	¿ê×Ó	»ð²ñ	ÃÞÇ©	j	j
wh	.	.	.	.	.	.	.	.	.	.	8	.	.	.	false	true	Message: 0ms	.	.	.	.	.	.	.	.	.	.	.	!MODE RECORD CR 1000 2 0 R	0	.	.	wh.edf	RIGHT	2283	7013641	Full Trial Period	7011358	29	Trial: 29	7011358	87	¿ê×Ó	»ð²ñ	ÃÞÇ©	j	j
wh	.	.	.	.	217	223	1	7	172.80	383.90	9	.	.	.	false	false	Message: 50ms	.	.	.	.	.	.	.	.	.	.	.	SYNCTIME	50	172.80	383.90	wh.edf	RIGHT	2283	7013641	Full Trial Period	7011358	29	Trial: 29	7011358	87	¿ê×Ó	»ð²ñ	ÃÞÇ©	j	j
wh	.	.	.	.	145	714	3	570	398.20	381.50	10	.	.	.	false	false	Message: 618ms	.	.	.	.	.	.	.	.	.	.	.	INVISIBLE_BOUNDARY[1]	618	398.20	381.50	wh.edf	RIGHT	2283	7013641	Full Trial Period	7011358	29	Trial: 29	7011358	87	¿ê×Ó	»ð²ñ	ÃÞÇ©	j	j
wh	.	.	.	.	145	714	3	570	398.20	381.50	11	.	.	.	false	false	Message: 625ms	.	.	.	.	.	.	.	.	.	.	.	SYNCTIME	625	398.20	381.50	wh.edf	RIGHT	2283	7013641	Full Trial Period	7011358	29	Trial: 29	7011358	87	¿ê×Ó	»ð²ñ	ÃÞÇ©	j	j
wh	.	.	.	.	.	.	.	.	.	.	12	.	.	.	false	false	Message: 1319ms	10.35	211.29	49	1335	846.20	415.70	5	378.30	1287	539.30	390.10	INVISIBLE_BOUNDARY[2]	1319	.	.	wh.edf	RIGHT	2283	7013641	Full Trial Period	7011358	29	Trial: 29	7011358	87	¿ê×Ó	»ð²ñ	ÃÞÇ©	j	j
wh	.	.	.	.	.	.	.	.	.	.	13	.	.	.	false	false	Message: 1324ms	10.35	211.29	49	1335	846.20	415.70	5	378.30	1287	539.30	390.10	SYNCTIME	1324	.	.	wh.edf	RIGHT	2283	7013641	Full Trial Period	7011358	29	Trial: 29	7011358	87	¿ê×Ó	»ð²ñ	ÃÞÇ©	j	j
wh	.	.	.	.	158	2281	8	2124	509.10	389.50	14	[1]	1	RECTANGLE_INTERESTAREA	false	false	Message: 2265ms	.	.	.	.	.	.	.	.	.	.	.	KEYBOARD	2265	509.10	389.50	wh.edf	RIGHT	2283	7013641	Full Trial Period	7011358	29	Trial: 29	7011358	87	¿ê×Ó	»ð²ñ	ÃÞÇ©	j	j
wh	.	.	.	.	.	.	.	.	.	.	15	.	.	.	false	false	Message: 2326ms	.	.	.	.	.	.	.	.	.	.	.	TRIAL_RESULT 0	2326	.	.	wh.edf	RIGHT	2283	7013641	Full Trial Period	7011358	29	Trial: 29	7011358	87	¿ê×Ó	»ð²ñ	ÃÞÇ©	j	j
wh	.	.	.	.	.	.	.	.	.	.	1	.	.	.	false	false	Message: -17ms	.	.	.	.	.	.	.	.	.	.	.	TRIALID 29	-17	.	.	wh.edf	RIGHT	7139	7021930	Full Trial Period	7014791	30	Trial: 30	7014791	15	¹þÃÜ¹Ï	¼å±ý	¸Ö±Ê	j	f
wh	.	.	.	.	.	.	.	.	.	.	2	.	.	.	false	false	Message: -1ms	.	.	.	.	.	.	.	.	.	.	.	RECCFG CR 1000 2 0 R	-1	.	.	wh.edf	RIGHT	7139	7021930	Full Trial Period	7014791	30	Trial: 30	7014791	15	¹þÃÜ¹Ï	¼å±ý	¸Ö±Ê	j	f
wh	.	.	.	.	.	.	.	.	.	.	3	.	.	.	false	false	Message: -1ms	.	.	.	.	.	.	.	.	.	.	.	ELCLCFG TOWER	-1	.	.	wh.edf	RIGHT	7139	7021930	Full Trial Period	7014791	30	Trial: 30	7014791	15	¹þÃÜ¹Ï	¼å±ý	¸Ö±Ê	j	f
wh	.	.	.	.	.	.	.	.	.	.	4	.	.	.	false	false	Message: -1ms	.	.	.	.	.	.	.	.	.	.	.	GAZE_COORDS 0.00 0.00 1023.00 767.00	-1	.	.	wh.edf	RIGHT	7139	7021930	Full Trial Period	7014791	30	Trial: 30	7014791	15	¹þÃÜ¹Ï	¼å±ý	¸Ö±Ê	j	f
wh	.	.	.	.	.	.	.	.	.	.	5	.	.	.	false	false	Message: -1ms	.	.	.	.	.	.	.	.	.	.	.	THRESHOLDS R 88 213	-1	.	.	wh.edf	RIGHT	7139	7021930	Full Trial Period	7014791	30	Trial: 30	7014791	15	¹þÃÜ¹Ï	¼å±ý	¸Ö±Ê	j	f
wh	.	.	.	.	.	.	.	.	.	.	6	.	.	.	false	false	Message: -1ms	.	.	.	.	.	.	.	.	.	.	.	ELCL_PROC CENTROID (3)	-1	.	.	wh.edf	RIGHT	7139	7021930	Full Trial Period	7014791	30	Trial: 30	7014791	15	¹þÃÜ¹Ï	¼å±ý	¸Ö±Ê	j	f
wh	.	.	.	.	.	.	.	.	.	.	7	.	.	.	false	false	Message: -1ms	.	.	.	.	.	.	.	.	.	.	.	ELCL_PCR_PARAM 5 3.0	-1	.	.	wh.edf	RIGHT	7139	7021930	Full Trial Period	7014791	30	Trial: 30	7014791	15	¹þÃÜ¹Ï	¼å±ý	¸Ö±Ê	j	f
wh	.	.	.	.	.	.	.	.	.	.	8	.	.	.	false	true	Message: 0ms	.	.	.	.	.	.	.	.	.	.	.	!MODE RECORD CR 1000 2 0 R	0	.	.	wh.edf	RIGHT	7139	7021930	Full Trial Period	7014791	30	Trial: 30	7014791	15	¹þÃÜ¹Ï	¼å±ý	¸Ö±Ê	j	f
wh	.	.	.	.	248	254	1	7	147.40	382.20	9	.	.	.	false	false	Message: 41ms	.	.	.	.	.	.	.	.	.	.	.	SYNCTIME	41	147.40	382.20	wh.edf	RIGHT	7139	7021930	Full Trial Period	7014791	30	Trial: 30	7014791	15	¹þÃÜ¹Ï	¼å±ý	¸Ö±Ê	j	f
wh	.	.	.	.	.	.	.	.	.	.	10	.	.	.	false	false	Message: 3392ms	1.27	8.50	149	3421	515.40	357.10	9	1060.30	3273	483.90	375.80	INVISIBLE_BOUNDARY[1]	3392	.	.	wh.edf	RIGHT	7139	7021930	Full Trial Period	7014791	30	Trial: 30	7014791	15	¹þÃÜ¹Ï	¼å±ý	¸Ö±Ê	j	f
wh	.	.	.	.	.	.	.	.	.	.	11	.	.	.	false	false	Message: 3399ms	1.27	8.50	149	3421	515.40	357.10	9	1060.30	3273	483.90	375.80	SYNCTIME	3399	.	.	wh.edf	RIGHT	7139	7021930	Full Trial Period	7014791	30	Trial: 30	7014791	15	¹þÃÜ¹Ï	¼å±ý	¸Ö±Ê	j	f
wh	.	.	.	.	.	.	.	.	.	.	12	.	.	.	false	false	Message: 4792ms	2.45	97.81	25	4802	905.40	392.80	14	197.80	4778	834.40	371.50	INVISIBLE_BOUNDARY[2]	4792	.	.	wh.edf	RIGHT	7139	7021930	Full Trial Period	7014791	30	Trial: 30	7014791	15	¹þÃÜ¹Ï	¼å±ý	¸Ö±Ê	j	f
wh	.	.	.	.	.	.	.	.	.	.	13	.	.	.	false	false	Message: 4799ms	2.45	97.81	25	4802	905.40	392.80	14	197.80	4778	834.40	371.50	SYNCTIME	4799	.	.	wh.edf	RIGHT	7139	7021930	Full Trial Period	7014791	30	Trial: 30	7014791	15	¹þÃÜ¹Ï	¼å±ý	¸Ö±Ê	j	f
wh	.	.	.	.	400	7137	21	6738	884.30	400.30	14	[1]	2	RECTANGLE_INTERESTAREA	false	false	Message: 7120ms	.	.	.	.	.	.	.	.	.	.	.	KEYBOARD	7120	884.30	400.30	wh.edf	RIGHT	7139	7021930	Full Trial Period	7014791	30	Trial: 30	7014791	15	¹þÃÜ¹Ï	¼å±ý	¸Ö±Ê	j	f
wh	.	.	.	.	.	.	.	.	.	.	15	.	.	.	false	false	Message: 7178ms	.	.	.	.	.	.	.	.	.	.	.	TRIAL_RESULT 0	7178	.	.	wh.edf	RIGHT	7139	7021930	Full Trial Period	7014791	30	Trial: 30	7014791	15	¹þÃÜ¹Ï	¼å±ý	¸Ö±Ê	j	f
wh	.	.	.	.	.	.	.	.	.	.	1	.	.	.	false	false	Message: -16ms	.	.	.	.	.	.	.	.	.	.	.	TRIALID 30	-16	.	.	wh.edf	RIGHT	5056	7029761	Full Trial Period	7024705	31	Trial: 31	7024705	97	¸ÊÕá	¹ÕÕÈ	É¡±ú	j	j
wh	.	.	.	.	.	.	.	.	.	.	2	.	.	.	false	false	Message: -1ms	.	.	.	.	.	.	.	.	.	.	.	RECCFG CR 1000 2 0 R	-1	.	.	wh.edf	RIGHT	5056	7029761	Full Trial Period	7024705	31	Trial: 31	7024705	97	¸ÊÕá	¹ÕÕÈ	É¡±ú	j	j
wh	.	.	.	.	.	.	.	.	.	.	3	.	.	.	false	false	Message: -1ms	.	.	.	.	.	.	.	.	.	.	.	ELCLCFG TOWER	-1	.	.	wh.edf	RIGHT	5056	7029761	Full Trial Period	7024705	31	Trial: 31	7024705	97	¸ÊÕá	¹ÕÕÈ	É¡±ú	j	j
wh	.	.	.	.	.	.	.	.	.	.	4	.	.	.	false	false	Message: -1ms	.	.	.	.	.	.	.	.	.	.	.	GAZE_COORDS 0.00 0.00 1023.00 767.00	-1	.	.	wh.edf	RIGHT	5056	7029761	Full Trial Period	7024705	31	Trial: 31	7024705	97	¸ÊÕá	¹ÕÕÈ	É¡±ú	j	j
wh	.	.	.	.	.	.	.	.	.	.	5	.	.	.	false	false	Message: -1ms	.	.	.	.	.	.	.	.	.	.	.	THRESHOLDS R 88 213	-1	.	.	wh.edf	RIGHT	5056	7029761	Full Trial Period	7024705	31	Trial: 31	7024705	97	¸ÊÕá	¹ÕÕÈ	É¡±ú	j	j
wh	.	.	.	.	.	.	.	.	.	.	6	.	.	.	false	false	Message: -1ms	.	.	.	.	.	.	.	.	.	.	.	ELCL_PROC CENTROID (3)	-1	.	.	wh.edf	RIGHT	5056	7029761	Full Trial Period	7024705	31	Trial: 31	7024705	97	¸ÊÕá	¹ÕÕÈ	É¡±ú	j	j
wh	.	.	.	.	.	.	.	.	.	.	7	.	.	.	false	false	Message: -1ms	.	.	.	.	.	.	.	.	.	.	.	ELCL_PCR_PARAM 5 3.0	-1	.	.	wh.edf	RIGHT	5056	7029761	Full Trial Period	7024705	31	Trial: 31	7024705	97	¸ÊÕá	¹ÕÕÈ	É¡±ú	j	j
wh	.	.	.	.	.	.	.	.	.	.	8	.	.	.	false	true	Message: 0ms	.	.	.	.	.	.	.	.	.	.	.	!MODE RECORD CR 1000 2 0 R	0	.	.	wh.edf	RIGHT	5056	7029761	Full Trial Period	7024705	31	Trial: 31	7024705	97	¸ÊÕá	¹ÕÕÈ	É¡±ú	j	j
wh	.	.	.	.	259	265	1	7	155.70	379.30	9	.	.	.	false	false	Message: 42ms	.	.	.	.	.	.	.	.	.	.	.	SYNCTIME	42	155.70	379.30	wh.edf	RIGHT	5056	7029761	Full Trial Period	7024705	31	Trial: 31	7024705	97	¸ÊÕá	¹ÕÕÈ	É¡±ú	j	j
wh	.	.	.	.	.	.	.	.	.	.	10	.	.	.	false	false	Message: 2277ms	5.28	164.98	32	2295	518.90	400.30	7	338.60	2264	364.90	389.10	INVISIBLE_BOUNDARY[1]	2277	.	.	wh.edf	RIGHT	5056	7029761	Full Trial Period	7024705	31	Trial: 31	7024705	97	¸ÊÕá	¹ÕÕÈ	É¡±ú	j	j
wh	.	.	.	.	.	.	.	.	.	.	11	.	.	.	false	false	Message: 2283ms	5.28	164.98	32	2295	518.90	400.30	7	338.60	2264	364.90	389.10	SYNCTIME	2283	.	.	wh.edf	RIGHT	5056	7029761	Full Trial Period	7024705	31	Trial: 31	7024705	97	¸ÊÕá	¹ÕÕÈ	É¡±ú	j	j
wh	.	.	.	.	.	.	.	.	.	.	12	.	.	.	false	false	Message: 3522ms	12.75	216.16	59	3551	936.30	399.50	11	394.50	3493	553.10	393.70	INVISIBLE_BOUNDARY[2]	3522	.	.	wh.edf	RIGHT	5056	7029761	Full Trial Period	7024705	31	Trial: 31	7024705	97	¸ÊÕá	¹ÕÕÈ	É¡±ú	j	j
wh	.	.	.	.	.	.	.	.	.	.	13	.	.	.	false	false	Message: 3525ms	12.75	216.16	59	3551	936.30	399.50	11	394.50	3493	553.10	393.70	SYNCTIME	3525	.	.	wh.edf	RIGHT	5056	7029761	Full Trial Period	7024705	31	Trial: 31	7024705	97	¸ÊÕá	¹ÕÕÈ	É¡±ú	j	j
wh	.	.	.	.	81	5054	16	4974	891.60	389.90	14	[1]	2	RECTANGLE_INTERESTAREA	false	false	Message: 5037ms	.	.	.	.	.	.	.	.	.	.	.	KEYBOARD	5037	891.60	389.90	wh.edf	RIGHT	5056	7029761	Full Trial Period	7024705	31	Trial: 31	7024705	97	¸ÊÕá	¹ÕÕÈ	É¡±ú	j	j
wh	.	.	.	.	.	.	.	.	.	.	15	.	.	.	false	false	Message: 5101ms	.	.	.	.	.	.	.	.	.	.	.	TRIAL_RESULT 0	5101	.	.	wh.edf	RIGHT	5056	7029761	Full Trial Period	7024705	31	Trial: 31	7024705	97	¸ÊÕá	¹ÕÕÈ	É¡±ú	j	j
wh	.	.	.	.	.	.	.	.	.	.	1	.	.	.	false	false	Message: -15ms	.	.	.	.	.	.	.	.	.	.	.	TRIALID 31	-15	.	.	wh.edf	RIGHT	5625	7036995	Full Trial Period	7031370	32	Trial: 32	7031370	49	¿ã×Ó	Ç¯×Ó	¶ú¶ä	f	f
wh	.	.	.	.	.	.	.	.	.	.	2	.	.	.	false	false	Message: -1ms	.	.	.	.	.	.	.	.	.	.	.	RECCFG CR 1000 2 0 R	-1	.	.	wh.edf	RIGHT	5625	7036995	Full Trial Period	7031370	32	Trial: 32	7031370	49	¿ã×Ó	Ç¯×Ó	¶ú¶ä	f	f
wh	.	.	.	.	.	.	.	.	.	.	3	.	.	.	false	false	Message: -1ms	.	.	.	.	.	.	.	.	.	.	.	ELCLCFG TOWER	-1	.	.	wh.edf	RIGHT	5625	7036995	Full Trial Period	7031370	32	Trial: 32	7031370	49	¿ã×Ó	Ç¯×Ó	¶ú¶ä	f	f
wh	.	.	.	.	.	.	.	.	.	.	4	.	.	.	false	false	Message: -1ms	.	.	.	.	.	.	.	.	.	.	.	GAZE_COORDS 0.00 0.00 1023.00 767.00	-1	.	.	wh.edf	RIGHT	5625	7036995	Full Trial Period	7031370	32	Trial: 32	7031370	49	¿ã×Ó	Ç¯×Ó	¶ú¶ä	f	f
wh	.	.	.	.	.	.	.	.	.	.	5	.	.	.	false	false	Message: -1ms	.	.	.	.	.	.	.	.	.	.	.	THRESHOLDS R 88 213	-1	.	.	wh.edf	RIGHT	5625	7036995	Full Trial Period	7031370	32	Trial: 32	7031370	49	¿ã×Ó	Ç¯×Ó	¶ú¶ä	f	f
wh	.	.	.	.	.	.	.	.	.	.	6	.	.	.	false	false	Message: -1ms	.	.	.	.	.	.	.	.	.	.	.	ELCL_PROC CENTROID (3)	-1	.	.	wh.edf	RIGHT	5625	7036995	Full Trial Period	7031370	32	Trial: 32	7031370	49	¿ã×Ó	Ç¯×Ó	¶ú¶ä	f	f
wh	.	.	.	.	.	.	.	.	.	.	7	.	.	.	false	false	Message: -1ms	.	.	.	.	.	.	.	.	.	.	.	ELCL_PCR_PARAM 5 3.0	-1	.	.	wh.edf	RIGHT	5625	7036995	Full Trial Period	7031370	32	Trial: 32	7031370	49	¿ã×Ó	Ç¯×Ó	¶ú¶ä	f	f
wh	.	.	.	.	.	.	.	.	.	.	8	.	.	.	false	true	Message: 0ms	.	.	.	.	.	.	.	.	.	.	.	!MODE RECORD CR 1000 2 0 R	0	.	.	wh.edf	RIGHT	5625	7036995	Full Trial Period	7031370	32	Trial: 32	7031370	49	¿ã×Ó	Ç¯×Ó	¶ú¶ä	f	f
wh	.	.	.	.	353	359	1	7	164.80	374.00	9	.	.	.	false	false	Message: 43ms	.	.	.	.	.	.	.	.	.	.	.	SYNCTIME	43	164.80	374.00	wh.edf	RIGHT	5625	7036995	Full Trial Period	7031370	32	Trial: 32	7031370	49	¿ã×Ó	Ç¯×Ó	¶ú¶ä	f	f
wh	.	.	.	.	.	.	.	.	.	.	10	.	.	.	false	false	Message: 1160ms	6.07	144.61	42	1183	502.80	420.10	3	303.60	1142	334.40	364.30	INVISIBLE_BOUNDARY[1]	1160	.	.	wh.edf	RIGHT	5625	7036995	Full Trial Period	7031370	32	Trial: 32	7031370	49	¿ã×Ó	Ç¯×Ó	¶ú¶ä	f	f
wh	.	.	.	.	.	.	.	.	.	.	11	.	.	.	false	false	Message: 1168ms	6.07	144.61	42	1183	502.80	420.10	3	303.60	1142	334.40	364.30	SYNCTIME	1168	.	.	wh.edf	RIGHT	5625	7036995	Full Trial Period	7031370	32	Trial: 32	7031370	49	¿ã×Ó	Ç¯×Ó	¶ú¶ä	f	f
wh	.	.	.	.	.	.	.	.	.	.	12	.	.	.	false	false	Message: 4472ms	5.04	162.52	31	4488	867.00	394.90	14	326.70	4458	716.00	388.50	INVISIBLE_BOUNDARY[2]	4472	.	.	wh.edf	RIGHT	5625	7036995	Full Trial Period	7031370	32	Trial: 32	7031370	49	¿ã×Ó	Ç¯×Ó	¶ú¶ä	f	f
wh	.	.	.	.	.	.	.	.	.	.	13	.	.	.	false	false	Message: 4475ms	5.04	162.52	31	4488	867.00	394.90	14	326.70	4458	716.00	388.50	SYNCTIME	4475	.	.	wh.edf	RIGHT	5625	7036995	Full Trial Period	7031370	32	Trial: 32	7031370	49	¿ã×Ó	Ç¯×Ó	¶ú¶ä	f	f
wh	.	.	.	.	359	5623	17	5265	565.60	392.90	14	.	.	.	false	false	Message: 5606ms	.	.	.	.	.	.	.	.	.	.	.	KEYBOARD	5606	565.60	392.90	wh.edf	RIGHT	5625	7036995	Full Trial Period	7031370	32	Trial: 32	7031370	49	¿ã×Ó	Ç¯×Ó	¶ú¶ä	f	f
wh	.	.	.	.	.	.	.	.	.	.	15	.	.	.	false	false	Message: 5671ms	.	.	.	.	.	.	.	.	.	.	.	TRIAL_RESULT 0	5671	.	.	wh.edf	RIGHT	5625	7036995	Full Trial Period	7031370	32	Trial: 32	7031370	49	¿ã×Ó	Ç¯×Ó	¶ú¶ä	f	f
wh	.	.	.	.	.	.	.	.	.	.	1	.	.	.	false	false	Message: -15ms	.	.	.	.	.	.	.	.	.	.	.	TRIALID 32	-15	.	.	wh.edf	RIGHT	2700	7041236	Full Trial Period	7038536	33	Trial: 33	7038536	28	Ð¡Ïª	Éß	éÙ×Ó	f	f
wh	.	.	.	.	.	.	.	.	.	.	2	.	.	.	false	false	Message: -1ms	.	.	.	.	.	.	.	.	.	.	.	RECCFG CR 1000 2 0 R	-1	.	.	wh.edf	RIGHT	2700	7041236	Full Trial Period	7038536	33	Trial: 33	7038536	28	Ð¡Ïª	Éß	éÙ×Ó	f	f
wh	.	.	.	.	.	.	.	.	.	.	3	.	.	.	false	false	Message: -1ms	.	.	.	.	.	.	.	.	.	.	.	ELCLCFG TOWER	-1	.	.	wh.edf	RIGHT	2700	7041236	Full Trial Period	7038536	33	Trial: 33	7038536	28	Ð¡Ïª	Éß	éÙ×Ó	f	f
wh	.	.	.	.	.	.	.	.	.	.	4	.	.	.	false	false	Message: -1ms	.	.	.	.	.	.	.	.	.	.	.	GAZE_COORDS 0.00 0.00 1023.00 767.00	-1	.	.	wh.edf	RIGHT	2700	7041236	Full Trial Period	7038536	33	Trial: 33	7038536	28	Ð¡Ïª	Éß	éÙ×Ó	f	f
wh	.	.	.	.	.	.	.	.	.	.	5	.	.	.	false	false	Message: -1ms	.	.	.	.	.	.	.	.	.	.	.	THRESHOLDS R 88 213	-1	.	.	wh.edf	RIGHT	2700	7041236	Full Trial Period	7038536	33	Trial: 33	7038536	28	Ð¡Ïª	Éß	éÙ×Ó	f	f
wh	.	.	.	.	.	.	.	.	.	.	6	.	.	.	false	false	Message: -1ms	.	.	.	.	.	.	.	.	.	.	.	ELCL_PROC CENTROID (3)	-1	.	.	wh.edf	RIGHT	2700	7041236	Full Trial Period	7038536	33	Trial: 33	7038536	28	Ð¡Ïª	Éß	éÙ×Ó	f	f
wh	.	.	.	.	.	.	.	.	.	.	7	.	.	.	false	false	Message: -1ms	.	.	.	.	.	.	.	.	.	.	.	ELCL_PCR_PARAM 5 3.0	-1	.	.	wh.edf	RIGHT	2700	7041236	Full Trial Period	7038536	33	Trial: 33	7038536	28	Ð¡Ïª	Éß	éÙ×Ó	f	f
wh	.	.	.	.	.	.	.	.	.	.	8	.	.	.	false	true	Message: 0ms	.	.	.	.	.	.	.	.	.	.	.	!MODE RECORD CR 1000 2 0 R	0	.	.	wh.edf	RIGHT	2700	7041236	Full Trial Period	7038536	33	Trial: 33	7038536	28	Ð¡Ïª	Éß	éÙ×Ó	f	f
wh	.	.	.	.	216	222	1	7	193.40	388.80	9	.	.	.	false	false	Message: 43ms	.	.	.	.	.	.	.	.	.	.	.	SYNCTIME	43	193.40	388.80	wh.edf	RIGHT	2700	7041236	Full Trial Period	7038536	33	Trial: 33	7038536	28	Ð¡Ïª	Éß	éÙ×Ó	f	f
wh	.	.	.	.	.	.	.	.	.	.	10	.	.	.	false	false	Message: 438ms	8.71	198.04	44	448	440.90	407.10	2	384.10	405	182.00	394.20	INVISIBLE_BOUNDARY[1]	438	.	.	wh.edf	RIGHT	2700	7041236	Full Trial Period	7038536	33	Trial: 33	7038536	28	Ð¡Ïª	Éß	éÙ×Ó	f	f
wh	.	.	.	.	.	.	.	.	.	.	11	.	.	.	false	false	Message: 442ms	8.71	198.04	44	448	440.90	407.10	2	384.10	405	182.00	394.20	SYNCTIME	442	.	.	wh.edf	RIGHT	2700	7041236	Full Trial Period	7038536	33	Trial: 33	7038536	28	Ð¡Ïª	Éß	éÙ×Ó	f	f
wh	.	.	.	.	.	.	.	.	.	.	12	.	.	.	false	false	Message: 1959ms	10.56	185.18	57	1985	900.40	373.30	6	351.80	1929	585.40	392.40	INVISIBLE_BOUNDARY[2]	1959	.	.	wh.edf	RIGHT	2700	7041236	Full Trial Period	7038536	33	Trial: 33	7038536	28	Ð¡Ïª	Éß	éÙ×Ó	f	f
wh	.	.	.	.	.	.	.	.	.	.	13	.	.	.	false	false	Message: 1968ms	10.56	185.18	57	1985	900.40	373.30	6	351.80	1929	585.40	392.40	SYNCTIME	1968	.	.	wh.edf	RIGHT	2700	7041236	Full Trial Period	7038536	33	Trial: 33	7038536	28	Ð¡Ïª	Éß	éÙ×Ó	f	f
wh	.	.	.	.	526	2698	8	2173	879.70	400.30	14	[1]	2	RECTANGLE_INTERESTAREA	false	false	Message: 2681ms	.	.	.	.	.	.	.	.	.	.	.	KEYBOARD	2681	879.70	400.30	wh.edf	RIGHT	2700	7041236	Full Trial Period	7038536	33	Trial: 33	7038536	28	Ð¡Ïª	Éß	éÙ×Ó	f	f
wh	.	.	.	.	.	.	.	.	.	.	15	.	.	.	false	false	Message: 2742ms	.	.	.	.	.	.	.	.	.	.	.	TRIAL_RESULT 0	2742	.	.	wh.edf	RIGHT	2700	7041236	Full Trial Period	7038536	33	Trial: 33	7038536	28	Ð¡Ïª	Éß	éÙ×Ó	f	f
wh	.	.	.	.	.	.	.	.	.	.	1	.	.	.	false	false	Message: -19ms	.	.	.	.	.	.	.	.	.	.	.	TRIALID 33	-19	.	.	wh.edf	RIGHT	3643	7046124	Full Trial Period	7042481	34	Trial: 34	7042481	118	À¬»øÍ°	ÒûË®»ú	²¤ÂÜ	f	f
wh	.	.	.	.	.	.	.	.	.	.	2	.	.	.	false	false	Message: -1ms	.	.	.	.	.	.	.	.	.	.	.	RECCFG CR 1000 2 0 R	-1	.	.	wh.edf	RIGHT	3643	7046124	Full Trial Period	7042481	34	Trial: 34	7042481	118	À¬»øÍ°	ÒûË®»ú	²¤ÂÜ	f	f
wh	.	.	.	.	.	.	.	.	.	.	3	.	.	.	false	false	Message: -1ms	.	.	.	.	.	.	.	.	.	.	.	ELCLCFG TOWER	-1	.	.	wh.edf	RIGHT	3643	7046124	Full Trial Period	7042481	34	Trial: 34	7042481	118	À¬»øÍ°	ÒûË®»ú	²¤ÂÜ	f	f
wh	.	.	.	.	.	.	.	.	.	.	4	.	.	.	false	false	Message: -1ms	.	.	.	.	.	.	.	.	.	.	.	GAZE_COORDS 0.00 0.00 1023.00 767.00	-1	.	.	wh.edf	RIGHT	3643	7046124	Full Trial Period	7042481	34	Trial: 34	7042481	118	À¬»øÍ°	ÒûË®»ú	²¤ÂÜ	f	f
wh	.	.	.	.	.	.	.	.	.	.	5	.	.	.	false	false	Message: -1ms	.	.	.	.	.	.	.	.	.	.	.	THRESHOLDS R 88 213	-1	.	.	wh.edf	RIGHT	3643	7046124	Full Trial Period	7042481	34	Trial: 34	7042481	118	À¬»øÍ°	ÒûË®»ú	²¤ÂÜ	f	f
wh	.	.	.	.	.	.	.	.	.	.	6	.	.	.	false	false	Message: -1ms	.	.	.	.	.	.	.	.	.	.	.	ELCL_PROC CENTROID (3)	-1	.	.	wh.edf	RIGHT	3643	7046124	Full Trial Period	7042481	34	Trial: 34	7042481	118	À¬»øÍ°	ÒûË®»ú	²¤ÂÜ	f	f
wh	.	.	.	.	.	.	.	.	.	.	7	.	.	.	false	false	Message: -1ms	.	.	.	.	.	.	.	.	.	.	.	ELCL_PCR_PARAM 5 3.0	-1	.	.	wh.edf	RIGHT	3643	7046124	Full Trial Period	7042481	34	Trial: 34	7042481	118	À¬»øÍ°	ÒûË®»ú	²¤ÂÜ	f	f
wh	.	.	.	.	.	.	.	.	.	.	8	.	.	.	false	true	Message: 0ms	.	.	.	.	.	.	.	.	.	.	.	!MODE RECORD CR 1000 2 0 R	0	.	.	wh.edf	RIGHT	3643	7046124	Full Trial Period	7042481	34	Trial: 34	7042481	118	À¬»øÍ°	ÒûË®»ú	²¤ÂÜ	f	f
wh	87	87	1	1	.	.	.	.	.	.	9	.	.	.	false	false	Message: 39ms	.	.	163	163	160.50	418.00	1	459.40	1	.	.	SYNCTIME	39	.	.	wh.edf	RIGHT	3643	7046124	Full Trial Period	7042481	34	Trial: 34	7042481	118	À¬»øÍ°	ÒûË®»ú	²¤ÂÜ	f	f
wh	.	.	.	.	.	.	.	.	.	.	10	.	.	.	false	false	Message: 772ms	9.44	192.69	49	782	489.50	384.00	3	382.80	734	210.50	385.00	INVISIBLE_BOUNDARY[1]	772	.	.	wh.edf	RIGHT	3643	7046124	Full Trial Period	7042481	34	Trial: 34	7042481	118	À¬»øÍ°	ÒûË®»ú	²¤ÂÜ	f	f
wh	.	.	.	.	.	.	.	.	.	.	11	.	.	.	false	false	Message: 780ms	9.44	192.69	49	782	489.50	384.00	3	382.80	734	210.50	385.00	SYNCTIME	780	.	.	wh.edf	RIGHT	3643	7046124	Full Trial Period	7042481	34	Trial: 34	7042481	118	À¬»øÍ°	ÒûË®»ú	²¤ÂÜ	f	f
wh	.	.	.	.	231	2924	10	2694	869.10	399.70	12	[1]	2	RECTANGLE_INTERESTAREA	false	false	Message: 2696ms	.	.	.	.	.	.	.	.	.	.	.	INVISIBLE_BOUNDARY[2]	2696	869.10	399.70	wh.edf	RIGHT	3643	7046124	Full Trial Period	7042481	34	Trial: 34	7042481	118	À¬»øÍ°	ÒûË®»ú	²¤ÂÜ	f	f
wh	.	.	.	.	231	2924	10	2694	869.10	399.70	13	[1]	2	RECTANGLE_INTERESTAREA	false	false	Message: 2704ms	.	.	.	.	.	.	.	.	.	.	.	SYNCTIME	2704	869.10	399.70	wh.edf	RIGHT	3643	7046124	Full Trial Period	7042481	34	Trial: 34	7042481	118	À¬»øÍ°	ÒûË®»ú	²¤ÂÜ	f	f
wh	.	.	.	.	224	3641	12	3418	477.40	396.30	14	[1]	1	RECTANGLE_INTERESTAREA	false	false	Message: 3624ms	.	.	.	.	.	.	.	.	.	.	.	KEYBOARD	3624	477.40	396.30	wh.edf	RIGHT	3643	7046124	Full Trial Period	7042481	34	Trial: 34	7042481	118	À¬»øÍ°	ÒûË®»ú	²¤ÂÜ	f	f
wh	.	.	.	.	.	.	.	.	.	.	15	.	.	.	false	false	Message: 3693ms	.	.	.	.	.	.	.	.	.	.	.	TRIAL_RESULT 0	3693	.	.	wh.edf	RIGHT	3643	7046124	Full Trial Period	7042481	34	Trial: 34	7042481	118	À¬»øÍ°	ÒûË®»ú	²¤ÂÜ	f	f
wh	.	.	.	.	.	.	.	.	.	.	1	.	.	.	false	false	Message: -15ms	.	.	.	.	.	.	.	.	.	.	.	TRIALID 34	-15	.	.	wh.edf	RIGHT	3239	7051715	Full Trial Period	7048476	35	Trial: 35	7048476	14	¸Ö±Ê	¼å±ý	Ì«Ñô	j	j
wh	.	.	.	.	.	.	.	.	.	.	2	.	.	.	false	false	Message: -1ms	.	.	.	.	.	.	.	.	.	.	.	RECCFG CR 1000 2 0 R	-1	.	.	wh.edf	RIGHT	3239	7051715	Full Trial Period	7048476	35	Trial: 35	7048476	14	¸Ö±Ê	¼å±ý	Ì«Ñô	j	j
wh	.	.	.	.	.	.	.	.	.	.	3	.	.	.	false	false	Message: -1ms	.	.	.	.	.	.	.	.	.	.	.	ELCLCFG TOWER	-1	.	.	wh.edf	RIGHT	3239	7051715	Full Trial Period	7048476	35	Trial: 35	7048476	14	¸Ö±Ê	¼å±ý	Ì«Ñô	j	j
wh	.	.	.	.	.	.	.	.	.	.	4	.	.	.	false	false	Message: -1ms	.	.	.	.	.	.	.	.	.	.	.	GAZE_COORDS 0.00 0.00 1023.00 767.00	-1	.	.	wh.edf	RIGHT	3239	7051715	Full Trial Period	7048476	35	Trial: 35	7048476	14	¸Ö±Ê	¼å±ý	Ì«Ñô	j	j
wh	.	.	.	.	.	.	.	.	.	.	5	.	.	.	false	false	Message: -1ms	.	.	.	.	.	.	.	.	.	.	.	THRESHOLDS R 88 213	-1	.	.	wh.edf	RIGHT	3239	7051715	Full Trial Period	7048476	35	Trial: 35	7048476	14	¸Ö±Ê	¼å±ý	Ì«Ñô	j	j
wh	.	.	.	.	.	.	.	.	.	.	6	.	.	.	false	false	Message: -1ms	.	.	.	.	.	.	.	.	.	.	.	ELCL_PROC CENTROID (3)	-1	.	.	wh.edf	RIGHT	3239	7051715	Full Trial Period	7048476	35	Trial: 35	7048476	14	¸Ö±Ê	¼å±ý	Ì«Ñô	j	j
wh	.	.	.	.	.	.	.	.	.	.	7	.	.	.	false	false	Message: -1ms	.	.	.	.	.	.	.	.	.	.	.	ELCL_PCR_PARAM 5 3.0	-1	.	.	wh.edf	RIGHT	3239	7051715	Full Trial Period	7048476	35	Trial: 35	7048476	14	¸Ö±Ê	¼å±ý	Ì«Ñô	j	j
wh	.	.	.	.	.	.	.	.	.	.	8	.	.	.	false	true	Message: 0ms	.	.	.	.	.	.	.	.	.	.	.	!MODE RECORD CR 1000 2 0 R	0	.	.	wh.edf	RIGHT	3239	7051715	Full Trial Period	7048476	35	Trial: 35	7048476	14	¸Ö±Ê	¼å±ý	Ì«Ñô	j	j
wh	.	.	.	.	330	336	1	7	168.10	394.30	9	.	.	.	false	false	Message: 42ms	.	.	.	.	.	.	.	.	.	.	.	SYNCTIME	42	168.10	394.30	wh.edf	RIGHT	3239	7051715	Full Trial Period	7048476	35	Trial: 35	7048476	14	¸Ö±Ê	¼å±ý	Ì«Ñô	j	j
wh	.	.	.	.	.	.	.	.	.	.	10	.	.	.	false	false	Message: 581ms	7.61	38.63	197	628	431.30	416.30	2	676.80	432	206.90	390.00	INVISIBLE_BOUNDARY[1]	581	.	.	wh.edf	RIGHT	3239	7051715	Full Trial Period	7048476	35	Trial: 35	7048476	14	¸Ö±Ê	¼å±ý	Ì«Ñô	j	j
wh	.	.	.	.	.	.	.	.	.	.	11	.	.	.	false	false	Message: 584ms	7.61	38.63	197	628	431.30	416.30	2	676.80	432	206.90	390.00	SYNCTIME	584	.	.	wh.edf	RIGHT	3239	7051715	Full Trial Period	7048476	35	Trial: 35	7048476	14	¸Ö±Ê	¼å±ý	Ì«Ñô	j	j
wh	.	.	.	.	.	.	.	.	.	.	12	.	.	.	false	false	Message: 1372ms	8.60	148.26	58	1382	782.80	416.40	5	320.00	1325	529.90	392.10	INVISIBLE_BOUNDARY[2]	1372	.	.	wh.edf	RIGHT	3239	7051715	Full Trial Period	7048476	35	Trial: 35	7048476	14	¸Ö±Ê	¼å±ý	Ì«Ñô	j	j
wh	.	.	.	.	.	.	.	.	.	.	13	.	.	.	false	false	Message: 1375ms	8.60	148.26	58	1382	782.80	416.40	5	320.00	1325	529.90	392.10	SYNCTIME	1375	.	.	wh.edf	RIGHT	3239	7051715	Full Trial Period	7048476	35	Trial: 35	7048476	14	¸Ö±Ê	¼å±ý	Ì«Ñô	j	j
wh	.	.	.	.	313	3237	11	2925	899.50	396.80	14	[1]	2	RECTANGLE_INTERESTAREA	false	false	Message: 3220ms	.	.	.	.	.	.	.	.	.	.	.	KEYBOARD	3220	899.50	396.80	wh.edf	RIGHT	3239	7051715	Full Trial Period	7048476	35	Trial: 35	7048476	14	¸Ö±Ê	¼å±ý	Ì«Ñô	j	j
wh	.	.	.	.	.	.	.	.	.	.	15	.	.	.	false	false	Message: 3284ms	.	.	.	.	.	.	.	.	.	.	.	TRIAL_RESULT 0	3284	.	.	wh.edf	RIGHT	3239	7051715	Full Trial Period	7048476	35	Trial: 35	7048476	14	¸Ö±Ê	¼å±ý	Ì«Ñô	j	j
wh	.	.	.	.	.	.	.	.	.	.	1	.	.	.	false	false	Message: -17ms	.	.	.	.	.	.	.	.	.	.	.	TRIALID 35	-17	.	.	wh.edf	RIGHT	2560	7056020	Full Trial Period	7053460	36	Trial: 36	7053460	128	ºìÔæ	ÂøÍ·	¿óÈªË®	f	f
wh	.	.	.	.	.	.	.	.	.	.	2	.	.	.	false	false	Message: -1ms	.	.	.	.	.	.	.	.	.	.	.	RECCFG CR 1000 2 0 R	-1	.	.	wh.edf	RIGHT	2560	7056020	Full Trial Period	7053460	36	Trial: 36	7053460	128	ºìÔæ	ÂøÍ·	¿óÈªË®	f	f
wh	.	.	.	.	.	.	.	.	.	.	3	.	.	.	false	false	Message: -1ms	.	.	.	.	.	.	.	.	.	.	.	ELCLCFG TOWER	-1	.	.	wh.edf	RIGHT	2560	7056020	Full Trial Period	7053460	36	Trial: 36	7053460	128	ºìÔæ	ÂøÍ·	¿óÈªË®	f	f
wh	.	.	.	.	.	.	.	.	.	.	4	.	.	.	false	false	Message: -1ms	.	.	.	.	.	.	.	.	.	.	.	GAZE_COORDS 0.00 0.00 1023.00 767.00	-1	.	.	wh.edf	RIGHT	2560	7056020	Full Trial Period	7053460	36	Trial: 36	7053460	128	ºìÔæ	ÂøÍ·	¿óÈªË®	f	f
wh	.	.	.	.	.	.	.	.	.	.	5	.	.	.	false	false	Message: -1ms	.	.	.	.	.	.	.	.	.	.	.	THRESHOLDS R 88 213	-1	.	.	wh.edf	RIGHT	2560	7056020	Full Trial Period	7053460	36	Trial: 36	7053460	128	ºìÔæ	ÂøÍ·	¿óÈªË®	f	f
wh	.	.	.	.	.	.	.	.	.	.	6	.	.	.	false	false	Message: -1ms	.	.	.	.	.	.	.	.	.	.	.	ELCL_PROC CENTROID (3)	-1	.	.	wh.edf	RIGHT	2560	7056020	Full Trial Period	7053460	36	Trial: 36	7053460	128	ºìÔæ	ÂøÍ·	¿óÈªË®	f	f
wh	.	.	.	.	.	.	.	.	.	.	7	.	.	.	false	false	Message: -1ms	.	.	.	.	.	.	.	.	.	.	.	ELCL_PCR_PARAM 5 3.0	-1	.	.	wh.edf	RIGHT	2560	7056020	Full Trial Period	7053460	36	Trial: 36	7053460	128	ºìÔæ	ÂøÍ·	¿óÈªË®	f	f
wh	.	.	.	.	.	.	.	.	.	.	8	.	.	.	false	true	Message: 0ms	.	.	.	.	.	.	.	.	.	.	.	!MODE RECORD CR 1000 2 0 R	0	.	.	wh.edf	RIGHT	2560	7056020	Full Trial Period	7053460	36	Trial: 36	7053460	128	ºìÔæ	ÂøÍ·	¿óÈªË®	f	f
wh	.	.	.	.	387	393	1	7	172.60	389.60	9	.	.	.	false	false	Message: 41ms	.	.	.	.	.	.	.	.	.	.	.	SYNCTIME	41	172.60	389.60	wh.edf	RIGHT	2560	7056020	Full Trial Period	7053460	36	Trial: 36	7053460	128	ºìÔæ	ÂøÍ·	¿óÈªË®	f	f
wh	.	.	.	.	.	.	.	.	.	.	10	.	.	.	false	false	Message: 870ms	2.35	102.14	23	878	430.30	365.70	2	188.10	856	365.10	386.70	INVISIBLE_BOUNDARY[1]	870	.	.	wh.edf	RIGHT	2560	7056020	Full Trial Period	7053460	36	Trial: 36	7053460	128	ºìÔæ	ÂøÍ·	¿óÈªË®	f	f
wh	.	.	.	.	.	.	.	.	.	.	11	.	.	.	false	false	Message: 874ms	2.35	102.14	23	878	430.30	365.70	2	188.10	856	365.10	386.70	SYNCTIME	874	.	.	wh.edf	RIGHT	2560	7056020	Full Trial Period	7053460	36	Trial: 36	7053460	128	ºìÔæ	ÂøÍ·	¿óÈªË®	f	f
wh	.	.	.	.	.	.	.	.	.	.	12	.	.	.	false	false	Message: 1506ms	13.82	206.30	67	1545	976.40	396.80	5	421.30	1479	557.60	396.20	INVISIBLE_BOUNDARY[2]	1506	.	.	wh.edf	RIGHT	2560	7056020	Full Trial Period	7053460	36	Trial: 36	7053460	128	ºìÔæ	ÂøÍ·	¿óÈªË®	f	f
wh	.	.	.	.	.	.	.	.	.	.	13	.	.	.	false	false	Message: 1516ms	13.82	206.30	67	1545	976.40	396.80	5	421.30	1479	557.60	396.20	SYNCTIME	1516	.	.	wh.edf	RIGHT	2560	7056020	Full Trial Period	7053460	36	Trial: 36	7053460	128	ºìÔæ	ÂøÍ·	¿óÈªË®	f	f
wh	.	.	.	.	.	.	.	.	.	.	14	.	.	.	false	false	Message: 2541ms	10.22	283.84	36	2558	840.10	401.80	9	453.80	2523	537.70	376.80	KEYBOARD	2541	.	.	wh.edf	RIGHT	2560	7056020	Full Trial Period	7053460	36	Trial: 36	7053460	128	ºìÔæ	ÂøÍ·	¿óÈªË®	f	f
wh	.	.	.	.	.	.	.	.	.	.	15	.	.	.	false	false	Message: 2608ms	.	.	.	.	.	.	.	.	.	.	.	TRIAL_RESULT 0	2608	.	.	wh.edf	RIGHT	2560	7056020	Full Trial Period	7053460	36	Trial: 36	7053460	128	ºìÔæ	ÂøÍ·	¿óÈªË®	f	f
wh	.	.	.	.	.	.	.	.	.	.	1	.	.	.	false	false	Message: -17ms	.	.	.	.	.	.	.	.	.	.	.	TRIALID 36	-17	.	.	wh.edf	RIGHT	3200	7060309	Full Trial Period	7057109	37	Trial: 37	7057109	96	ÆÏÌÑ	Å¦¿Û	ÏóÆå	j	j
wh	.	.	.	.	.	.	.	.	.	.	2	.	.	.	false	false	Message: -1ms	.	.	.	.	.	.	.	.	.	.	.	RECCFG CR 1000 2 0 R	-1	.	.	wh.edf	RIGHT	3200	7060309	Full Trial Period	7057109	37	Trial: 37	7057109	96	ÆÏÌÑ	Å¦¿Û	ÏóÆå	j	j
wh	.	.	.	.	.	.	.	.	.	.	3	.	.	.	false	false	Message: -1ms	.	.	.	.	.	.	.	.	.	.	.	ELCLCFG TOWER	-1	.	.	wh.edf	RIGHT	3200	7060309	Full Trial Period	7057109	37	Trial: 37	7057109	96	ÆÏÌÑ	Å¦¿Û	ÏóÆå	j	j
wh	.	.	.	.	.	.	.	.	.	.	4	.	.	.	false	false	Message: -1ms	.	.	.	.	.	.	.	.	.	.	.	GAZE_COORDS 0.00 0.00 1023.00 767.00	-1	.	.	wh.edf	RIGHT	3200	7060309	Full Trial Period	7057109	37	Trial: 37	7057109	96	ÆÏÌÑ	Å¦¿Û	ÏóÆå	j	j
wh	.	.	.	.	.	.	.	.	.	.	5	.	.	.	false	false	Message: -1ms	.	.	.	.	.	.	.	.	.	.	.	THRESHOLDS R 88 213	-1	.	.	wh.edf	RIGHT	3200	7060309	Full Trial Period	7057109	37	Trial: 37	7057109	96	ÆÏÌÑ	Å¦¿Û	ÏóÆå	j	j
wh	.	.	.	.	.	.	.	.	.	.	6	.	.	.	false	false	Message: -1ms	.	.	.	.	.	.	.	.	.	.	.	ELCL_PROC CENTROID (3)	-1	.	.	wh.edf	RIGHT	3200	7060309	Full Trial Period	7057109	37	Trial: 37	7057109	96	ÆÏÌÑ	Å¦¿Û	ÏóÆå	j	j
wh	.	.	.	.	.	.	.	.	.	.	7	.	.	.	false	false	Message: -1ms	.	.	.	.	.	.	.	.	.	.	.	ELCL_PCR_PARAM 5 3.0	-1	.	.	wh.edf	RIGHT	3200	7060309	Full Trial Period	7057109	37	Trial: 37	7057109	96	ÆÏÌÑ	Å¦¿Û	ÏóÆå	j	j
wh	.	.	.	.	.	.	.	.	.	.	8	.	.	.	false	true	Message: 0ms	.	.	.	.	.	.	.	.	.	.	.	!MODE RECORD CR 1000 2 0 R	0	.	.	wh.edf	RIGHT	3200	7060309	Full Trial Period	7057109	37	Trial: 37	7057109	96	ÆÏÌÑ	Å¦¿Û	ÏóÆå	j	j
wh	.	.	.	.	192	200	1	9	187.10	351.90	9	.	.	.	false	false	Message: 41ms	.	.	.	.	.	.	.	.	.	.	.	SYNCTIME	41	187.10	351.90	wh.edf	RIGHT	3200	7060309	Full Trial Period	7057109	37	Trial: 37	7057109	96	ÆÏÌÑ	Å¦¿Û	ÏóÆå	j	j
wh	.	.	.	.	.	.	.	.	.	.	10	.	.	.	false	false	Message: 1448ms	2.31	10.85	213	1493	487.30	426.20	4	800.70	1281	514.90	365.40	INVISIBLE_BOUNDARY[1]	1448	.	.	wh.edf	RIGHT	3200	7060309	Full Trial Period	7057109	37	Trial: 37	7057109	96	ÆÏÌÑ	Å¦¿Û	ÏóÆå	j	j
wh	.	.	.	.	.	.	.	.	.	.	11	.	.	.	false	false	Message: 1458ms	2.31	10.85	213	1493	487.30	426.20	4	800.70	1281	514.90	365.40	SYNCTIME	1458	.	.	wh.edf	RIGHT	3200	7060309	Full Trial Period	7057109	37	Trial: 37	7057109	96	ÆÏÌÑ	Å¦¿Û	ÏóÆå	j	j
wh	.	.	.	.	.	.	.	.	.	.	12	.	.	.	false	false	Message: 2034ms	10.96	195.77	56	2054	839.70	403.30	6	385.90	1999	514.20	395.20	INVISIBLE_BOUNDARY[2]	2034	.	.	wh.edf	RIGHT	3200	7060309	Full Trial Period	7057109	37	Trial: 37	7057109	96	ÆÏÌÑ	Å¦¿Û	ÏóÆå	j	j
wh	.	.	.	.	.	.	.	.	.	.	13	.	.	.	false	false	Message: 2041ms	10.96	195.77	56	2054	839.70	403.30	6	385.90	1999	514.20	395.20	SYNCTIME	2041	.	.	wh.edf	RIGHT	3200	7060309	Full Trial Period	7057109	37	Trial: 37	7057109	96	ÆÏÌÑ	Å¦¿Û	ÏóÆå	j	j
wh	.	.	.	.	335	3198	9	2864	552.80	393.40	14	.	.	.	false	false	Message: 3181ms	.	.	.	.	.	.	.	.	.	.	.	KEYBOARD	3181	552.80	393.40	wh.edf	RIGHT	3200	7060309	Full Trial Period	7057109	37	Trial: 37	7057109	96	ÆÏÌÑ	Å¦¿Û	ÏóÆå	j	j
wh	.	.	.	.	.	.	.	.	.	.	15	.	.	.	false	false	Message: 3244ms	.	.	.	.	.	.	.	.	.	.	.	TRIAL_RESULT 0	3244	.	.	wh.edf	RIGHT	3200	7060309	Full Trial Period	7057109	37	Trial: 37	7057109	96	ÆÏÌÑ	Å¦¿Û	ÏóÆå	j	j
wh	.	.	.	.	.	.	.	.	.	.	1	.	.	.	false	false	Message: -27ms	.	.	.	.	.	.	.	.	.	.	.	TRIALID 37	-27	.	.	wh.edf	RIGHT	2823	7064300	Full Trial Period	7061477	38	Trial: 38	7061477	19	Í¼ÕÂ	ÇúÆæ±ý	éÙ×Ó	j	f
wh	.	.	.	.	.	.	.	.	.	.	2	.	.	.	false	false	Message: -1ms	.	.	.	.	.	.	.	.	.	.	.	RECCFG CR 1000 2 0 R	-1	.	.	wh.edf	RIGHT	2823	7064300	Full Trial Period	7061477	38	Trial: 38	7061477	19	Í¼ÕÂ	ÇúÆæ±ý	éÙ×Ó	j	f
wh	.	.	.	.	.	.	.	.	.	.	3	.	.	.	false	false	Message: -1ms	.	.	.	.	.	.	.	.	.	.	.	ELCLCFG TOWER	-1	.	.	wh.edf	RIGHT	2823	7064300	Full Trial Period	7061477	38	Trial: 38	7061477	19	Í¼ÕÂ	ÇúÆæ±ý	éÙ×Ó	j	f
wh	.	.	.	.	.	.	.	.	.	.	4	.	.	.	false	false	Message: -1ms	.	.	.	.	.	.	.	.	.	.	.	GAZE_COORDS 0.00 0.00 1023.00 767.00	-1	.	.	wh.edf	RIGHT	2823	7064300	Full Trial Period	7061477	38	Trial: 38	7061477	19	Í¼ÕÂ	ÇúÆæ±ý	éÙ×Ó	j	f
wh	.	.	.	.	.	.	.	.	.	.	5	.	.	.	false	false	Message: -1ms	.	.	.	.	.	.	.	.	.	.	.	THRESHOLDS R 88 213	-1	.	.	wh.edf	RIGHT	2823	7064300	Full Trial Period	7061477	38	Trial: 38	7061477	19	Í¼ÕÂ	ÇúÆæ±ý	éÙ×Ó	j	f
wh	.	.	.	.	.	.	.	.	.	.	6	.	.	.	false	false	Message: -1ms	.	.	.	.	.	.	.	.	.	.	.	ELCL_PROC CENTROID (3)	-1	.	.	wh.edf	RIGHT	2823	7064300	Full Trial Period	7061477	38	Trial: 38	7061477	19	Í¼ÕÂ	ÇúÆæ±ý	éÙ×Ó	j	f
wh	.	.	.	.	.	.	.	.	.	.	7	.	.	.	false	false	Message: -1ms	.	.	.	.	.	.	.	.	.	.	.	ELCL_PCR_PARAM 5 3.0	-1	.	.	wh.edf	RIGHT	2823	7064300	Full Trial Period	7061477	38	Trial: 38	7061477	19	Í¼ÕÂ	ÇúÆæ±ý	éÙ×Ó	j	f
wh	.	.	.	.	.	.	.	.	.	.	8	.	.	.	false	true	Message: 0ms	.	.	.	.	.	.	.	.	.	.	.	!MODE RECORD CR 1000 2 0 R	0	.	.	wh.edf	RIGHT	2823	7064300	Full Trial Period	7061477	38	Trial: 38	7061477	19	Í¼ÕÂ	ÇúÆæ±ý	éÙ×Ó	j	f
wh	.	.	.	.	511	517	1	7	165.90	390.10	9	.	.	.	false	false	Message: 48ms	.	.	.	.	.	.	.	.	.	.	.	SYNCTIME	48	165.90	390.10	wh.edf	RIGHT	2823	7064300	Full Trial Period	7061477	38	Trial: 38	7061477	19	Í¼ÕÂ	ÇúÆæ±ý	éÙ×Ó	j	f
wh	.	.	.	.	.	.	.	.	.	.	10	.	.	.	false	false	Message: 555ms	9.24	181.22	51	568	444.60	384.30	1	390.20	518	170.20	391.60	INVISIBLE_BOUNDARY[1]	555	.	.	wh.edf	RIGHT	2823	7064300	Full Trial Period	7061477	38	Trial: 38	7061477	19	Í¼ÕÂ	ÇúÆæ±ý	éÙ×Ó	j	f
wh	.	.	.	.	.	.	.	.	.	.	11	.	.	.	false	false	Message: 565ms	9.24	181.22	51	568	444.60	384.30	1	390.20	518	170.20	391.60	SYNCTIME	565	.	.	wh.edf	RIGHT	2823	7064300	Full Trial Period	7061477	38	Trial: 38	7061477	19	Í¼ÕÂ	ÇúÆæ±ý	éÙ×Ó	j	f
wh	.	.	.	.	.	.	.	.	.	.	12	.	.	.	false	false	Message: 1528ms	6.53	145.09	45	1531	758.90	396.60	4	307.20	1487	566.30	395.60	INVISIBLE_BOUNDARY[2]	1528	.	.	wh.edf	RIGHT	2823	7064300	Full Trial Period	7061477	38	Trial: 38	7061477	19	Í¼ÕÂ	ÇúÆæ±ý	éÙ×Ó	j	f
wh	.	.	.	.	110	1641	5	1532	752.80	398.50	13	.	.	.	false	false	Message: 1539ms	.	.	.	.	.	.	.	.	.	.	.	SYNCTIME	1539	752.80	398.50	wh.edf	RIGHT	2823	7064300	Full Trial Period	7061477	38	Trial: 38	7061477	19	Í¼ÕÂ	ÇúÆæ±ý	éÙ×Ó	j	f
wh	.	.	.	.	710	2821	7	2112	599.50	346.00	14	.	.	.	false	false	Message: 2804ms	.	.	.	.	.	.	.	.	.	.	.	KEYBOARD	2804	599.50	346.00	wh.edf	RIGHT	2823	7064300	Full Trial Period	7061477	38	Trial: 38	7061477	19	Í¼ÕÂ	ÇúÆæ±ý	éÙ×Ó	j	f
wh	.	.	.	.	.	.	.	.	.	.	15	.	.	.	false	false	Message: 2866ms	.	.	.	.	.	.	.	.	.	.	.	TRIAL_RESULT 0	2866	.	.	wh.edf	RIGHT	2823	7064300	Full Trial Period	7061477	38	Trial: 38	7061477	19	Í¼ÕÂ	ÇúÆæ±ý	éÙ×Ó	j	f
wh	.	.	.	.	.	.	.	.	.	.	1	.	.	.	false	false	Message: -16ms	.	.	.	.	.	.	.	.	.	.	.	TRIALID 38	-16	.	.	wh.edf	RIGHT	3384	7068708	Full Trial Period	7065324	39	Trial: 39	7065324	136	ÏÚ±ý	ÐÅ·â	É××Ó	f	f
wh	.	.	.	.	.	.	.	.	.	.	2	.	.	.	false	false	Message: -1ms	.	.	.	.	.	.	.	.	.	.	.	RECCFG CR 1000 2 0 R	-1	.	.	wh.edf	RIGHT	3384	7068708	Full Trial Period	7065324	39	Trial: 39	7065324	136	ÏÚ±ý	ÐÅ·â	É××Ó	f	f
wh	.	.	.	.	.	.	.	.	.	.	3	.	.	.	false	false	Message: -1ms	.	.	.	.	.	.	.	.	.	.	.	ELCLCFG TOWER	-1	.	.	wh.edf	RIGHT	3384	7068708	Full Trial Period	7065324	39	Trial: 39	7065324	136	ÏÚ±ý	ÐÅ·â	É××Ó	f	f
wh	.	.	.	.	.	.	.	.	.	.	4	.	.	.	false	false	Message: -1ms	.	.	.	.	.	.	.	.	.	.	.	GAZE_COORDS 0.00 0.00 1023.00 767.00	-1	.	.	wh.edf	RIGHT	3384	7068708	Full Trial Period	7065324	39	Trial: 39	7065324	136	ÏÚ±ý	ÐÅ·â	É××Ó	f	f
wh	.	.	.	.	.	.	.	.	.	.	5	.	.	.	false	false	Message: -1ms	.	.	.	.	.	.	.	.	.	.	.	THRESHOLDS R 88 213	-1	.	.	wh.edf	RIGHT	3384	7068708	Full Trial Period	7065324	39	Trial: 39	7065324	136	ÏÚ±ý	ÐÅ·â	É××Ó	f	f
wh	.	.	.	.	.	.	.	.	.	.	6	.	.	.	false	false	Message: -1ms	.	.	.	.	.	.	.	.	.	.	.	ELCL_PROC CENTROID (3)	-1	.	.	wh.edf	RIGHT	3384	7068708	Full Trial Period	7065324	39	Trial: 39	7065324	136	ÏÚ±ý	ÐÅ·â	É××Ó	f	f
wh	.	.	.	.	.	.	.	.	.	.	7	.	.	.	false	false	Message: -1ms	.	.	.	.	.	.	.	.	.	.	.	ELCL_PCR_PARAM 5 3.0	-1	.	.	wh.edf	RIGHT	3384	7068708	Full Trial Period	7065324	39	Trial: 39	7065324	136	ÏÚ±ý	ÐÅ·â	É××Ó	f	f
wh	.	.	.	.	.	.	.	.	.	.	8	.	.	.	false	true	Message: 0ms	.	.	.	.	.	.	.	.	.	.	.	!MODE RECORD CR 1000 2 0 R	0	.	.	wh.edf	RIGHT	3384	7068708	Full Trial Period	7065324	39	Trial: 39	7065324	136	ÏÚ±ý	ÐÅ·â	É××Ó	f	f
wh	.	.	.	.	535	541	1	7	164.30	388.30	9	.	.	.	false	false	Message: 42ms	.	.	.	.	.	.	.	.	.	.	.	SYNCTIME	42	164.30	388.30	wh.edf	RIGHT	3384	7068708	Full Trial Period	7065324	39	Trial: 39	7065324	136	ÏÚ±ý	ÐÅ·â	É××Ó	f	f
wh	.	.	.	.	.	.	.	.	.	.	10	.	.	.	false	false	Message: 1050ms	2.69	111.96	24	1061	517.60	384.00	2	210.70	1038	439.70	377.30	INVISIBLE_BOUNDARY[1]	1050	.	.	wh.edf	RIGHT	3384	7068708	Full Trial Period	7065324	39	Trial: 39	7065324	136	ÏÚ±ý	ÐÅ·â	É××Ó	f	f
wh	.	.	.	.	.	.	.	.	.	.	11	.	.	.	false	false	Message: 1058ms	2.69	111.96	24	1061	517.60	384.00	2	210.70	1038	439.70	377.30	SYNCTIME	1058	.	.	wh.edf	RIGHT	3384	7068708	Full Trial Period	7065324	39	Trial: 39	7065324	136	ÏÚ±ý	ÐÅ·â	É××Ó	f	f
wh	.	.	.	.	.	.	.	.	.	.	12	.	.	.	false	false	Message: 2417ms	4.34	131.61	33	2431	816.10	400.80	5	240.90	2399	686.90	408.20	INVISIBLE_BOUNDARY[2]	2417	.	.	wh.edf	RIGHT	3384	7068708	Full Trial Period	7065324	39	Trial: 39	7065324	136	ÏÚ±ý	ÐÅ·â	É××Ó	f	f
wh	.	.	.	.	.	.	.	.	.	.	13	.	.	.	false	false	Message: 2425ms	4.34	131.61	33	2431	816.10	400.80	5	240.90	2399	686.90	408.20	SYNCTIME	2425	.	.	wh.edf	RIGHT	3384	7068708	Full Trial Period	7065324	39	Trial: 39	7065324	136	ÏÚ±ý	ÐÅ·â	É××Ó	f	f
wh	.	.	.	.	488	3382	8	2895	490.70	420.70	14	.	.	.	false	false	Message: 3366ms	.	.	.	.	.	.	.	.	.	.	.	KEYBOARD	3366	490.70	420.70	wh.edf	RIGHT	3384	7068708	Full Trial Period	7065324	39	Trial: 39	7065324	136	ÏÚ±ý	ÐÅ·â	É××Ó	f	f
wh	.	.	.	.	.	.	.	.	.	.	15	.	.	.	false	false	Message: 3427ms	.	.	.	.	.	.	.	.	.	.	.	TRIAL_RESULT 0	3427	.	.	wh.edf	RIGHT	3384	7068708	Full Trial Period	7065324	39	Trial: 39	7065324	136	ÏÚ±ý	ÐÅ·â	É××Ó	f	f
wh	.	.	.	.	.	.	.	.	.	.	1	.	.	.	false	false	Message: -16ms	.	.	.	.	.	.	.	.	.	.	.	TRIALID 39	-16	.	.	wh.edf	RIGHT	6048	7075837	Full Trial Period	7069789	40	Trial: 40	7069789	108	ÌÀÔ²	Ó²±Ò	Å¦¿Û	j	j
wh	.	.	.	.	.	.	.	.	.	.	2	.	.	.	false	false	Message: -1ms	.	.	.	.	.	.	.	.	.	.	.	RECCFG CR 1000 2 0 R	-1	.	.	wh.edf	RIGHT	6048	7075837	Full Trial Period	7069789	40	Trial: 40	7069789	108	ÌÀÔ²	Ó²±Ò	Å¦¿Û	j	j
wh	.	.	.	.	.	.	.	.	.	.	3	.	.	.	false	false	Message: -1ms	.	.	.	.	.	.	.	.	.	.	.	ELCLCFG TOWER	-1	.	.	wh.edf	RIGHT	6048	7075837	Full Trial Period	7069789	40	Trial: 40	7069789	108	ÌÀÔ²	Ó²±Ò	Å¦¿Û	j	j
wh	.	.	.	.	.	.	.	.	.	.	4	.	.	.	false	false	Message: -1ms	.	.	.	.	.	.	.	.	.	.	.	GAZE_COORDS 0.00 0.00 1023.00 767.00	-1	.	.	wh.edf	RIGHT	6048	7075837	Full Trial Period	7069789	40	Trial: 40	7069789	108	ÌÀÔ²	Ó²±Ò	Å¦¿Û	j	j
wh	.	.	.	.	.	.	.	.	.	.	5	.	.	.	false	false	Message: -1ms	.	.	.	.	.	.	.	.	.	.	.	THRESHOLDS R 88 213	-1	.	.	wh.edf	RIGHT	6048	7075837	Full Trial Period	7069789	40	Trial: 40	7069789	108	ÌÀÔ²	Ó²±Ò	Å¦¿Û	j	j
wh	.	.	.	.	.	.	.	.	.	.	6	.	.	.	false	false	Message: -1ms	.	.	.	.	.	.	.	.	.	.	.	ELCL_PROC CENTROID (3)	-1	.	.	wh.edf	RIGHT	6048	7075837	Full Trial Period	7069789	40	Trial: 40	7069789	108	ÌÀÔ²	Ó²±Ò	Å¦¿Û	j	j
wh	.	.	.	.	.	.	.	.	.	.	7	.	.	.	false	false	Message: -1ms	.	.	.	.	.	.	.	.	.	.	.	ELCL_PCR_PARAM 5 3.0	-1	.	.	wh.edf	RIGHT	6048	7075837	Full Trial Period	7069789	40	Trial: 40	7069789	108	ÌÀÔ²	Ó²±Ò	Å¦¿Û	j	j
wh	.	.	.	.	.	.	.	.	.	.	8	.	.	.	false	true	Message: 0ms	.	.	.	.	.	.	.	.	.	.	.	!MODE RECORD CR 1000 2 0 R	0	.	.	wh.edf	RIGHT	6048	7075837	Full Trial Period	7069789	40	Trial: 40	7069789	108	ÌÀÔ²	Ó²±Ò	Å¦¿Û	j	j
wh	.	.	.	.	378	386	1	9	150.00	382.30	9	.	.	.	false	false	Message: 42ms	.	.	.	.	.	.	.	.	.	.	.	SYNCTIME	42	150.00	382.30	wh.edf	RIGHT	6048	7075837	Full Trial Period	7069789	40	Trial: 40	7069789	108	ÌÀÔ²	Ó²±Ò	Å¦¿Û	j	j
wh	.	.	.	.	.	.	.	.	.	.	10	.	.	.	false	false	Message: 2797ms	2.76	114.99	24	2805	486.80	380.70	5	217.60	2782	406.40	378.00	INVISIBLE_BOUNDARY[1]	2797	.	.	wh.edf	RIGHT	6048	7075837	Full Trial Period	7069789	40	Trial: 40	7069789	108	ÌÀÔ²	Ó²±Ò	Å¦¿Û	j	j
wh	.	.	.	.	.	.	.	.	.	.	11	.	.	.	false	false	Message: 2800ms	2.76	114.99	24	2805	486.80	380.70	5	217.60	2782	406.40	378.00	SYNCTIME	2800	.	.	wh.edf	RIGHT	6048	7075837	Full Trial Period	7069789	40	Trial: 40	7069789	108	ÌÀÔ²	Ó²±Ò	Å¦¿Û	j	j
wh	.	.	.	.	.	.	.	.	.	.	12	.	.	.	false	false	Message: 3810ms	12.01	187.62	64	3839	900.00	430.60	9	330.70	3776	542.20	389.80	INVISIBLE_BOUNDARY[2]	3810	.	.	wh.edf	RIGHT	6048	7075837	Full Trial Period	7069789	40	Trial: 40	7069789	108	ÌÀÔ²	Ó²±Ò	Å¦¿Û	j	j
wh	.	.	.	.	.	.	.	.	.	.	13	.	.	.	false	false	Message: 3817ms	12.01	187.62	64	3839	900.00	430.60	9	330.70	3776	542.20	389.80	SYNCTIME	3817	.	.	wh.edf	RIGHT	6048	7075837	Full Trial Period	7069789	40	Trial: 40	7069789	108	ÌÀÔ²	Ó²±Ò	Å¦¿Û	j	j
wh	.	.	.	.	252	6046	14	5795	505.60	364.90	14	.	.	.	false	false	Message: 6029ms	.	.	.	.	.	.	.	.	.	.	.	KEYBOARD	6029	505.60	364.90	wh.edf	RIGHT	6048	7075837	Full Trial Period	7069789	40	Trial: 40	7069789	108	ÌÀÔ²	Ó²±Ò	Å¦¿Û	j	j
wh	.	.	.	.	.	.	.	.	.	.	15	.	.	.	false	false	Message: 6090ms	.	.	.	.	.	.	.	.	.	.	.	TRIAL_RESULT 0	6090	.	.	wh.edf	RIGHT	6048	7075837	Full Trial Period	7069789	40	Trial: 40	7069789	108	ÌÀÔ²	Ó²±Ò	Å¦¿Û	j	j
wh	.	.	.	.	.	.	.	.	.	.	1	.	.	.	false	false	Message: -17ms	.	.	.	.	.	.	.	.	.	.	.	TRIALID 40	-17	.	.	wh.edf	RIGHT	4286	7081317	Full Trial Period	7077031	41	Trial: 41	7077031	121	ÄÖÖÓ	ÄÏ¹Ï	ÑÛ¾µ	f	f
wh	.	.	.	.	.	.	.	.	.	.	2	.	.	.	false	false	Message: -1ms	.	.	.	.	.	.	.	.	.	.	.	RECCFG CR 1000 2 0 R	-1	.	.	wh.edf	RIGHT	4286	7081317	Full Trial Period	7077031	41	Trial: 41	7077031	121	ÄÖÖÓ	ÄÏ¹Ï	ÑÛ¾µ	f	f
wh	.	.	.	.	.	.	.	.	.	.	3	.	.	.	false	false	Message: -1ms	.	.	.	.	.	.	.	.	.	.	.	ELCLCFG TOWER	-1	.	.	wh.edf	RIGHT	4286	7081317	Full Trial Period	7077031	41	Trial: 41	7077031	121	ÄÖÖÓ	ÄÏ¹Ï	ÑÛ¾µ	f	f
wh	.	.	.	.	.	.	.	.	.	.	4	.	.	.	false	false	Message: -1ms	.	.	.	.	.	.	.	.	.	.	.	GAZE_COORDS 0.00 0.00 1023.00 767.00	-1	.	.	wh.edf	RIGHT	4286	7081317	Full Trial Period	7077031	41	Trial: 41	7077031	121	ÄÖÖÓ	ÄÏ¹Ï	ÑÛ¾µ	f	f
wh	.	.	.	.	.	.	.	.	.	.	5	.	.	.	false	false	Message: -1ms	.	.	.	.	.	.	.	.	.	.	.	THRESHOLDS R 88 213	-1	.	.	wh.edf	RIGHT	4286	7081317	Full Trial Period	7077031	41	Trial: 41	7077031	121	ÄÖÖÓ	ÄÏ¹Ï	ÑÛ¾µ	f	f
wh	.	.	.	.	.	.	.	.	.	.	6	.	.	.	false	false	Message: -1ms	.	.	.	.	.	.	.	.	.	.	.	ELCL_PROC CENTROID (3)	-1	.	.	wh.edf	RIGHT	4286	7081317	Full Trial Period	7077031	41	Trial: 41	7077031	121	ÄÖÖÓ	ÄÏ¹Ï	ÑÛ¾µ	f	f
wh	.	.	.	.	.	.	.	.	.	.	7	.	.	.	false	false	Message: -1ms	.	.	.	.	.	.	.	.	.	.	.	ELCL_PCR_PARAM 5 3.0	-1	.	.	wh.edf	RIGHT	4286	7081317	Full Trial Period	7077031	41	Trial: 41	7077031	121	ÄÖÖÓ	ÄÏ¹Ï	ÑÛ¾µ	f	f
wh	.	.	.	.	.	.	.	.	.	.	8	.	.	.	false	true	Message: 0ms	.	.	.	.	.	.	.	.	.	.	.	!MODE RECORD CR 1000 2 0 R	0	.	.	wh.edf	RIGHT	4286	7081317	Full Trial Period	7077031	41	Trial: 41	7077031	121	ÄÖÖÓ	ÄÏ¹Ï	ÑÛ¾µ	f	f
wh	.	.	.	.	52	58	1	7	166.30	374.10	9	.	.	.	false	false	Message: 41ms	.	.	.	.	.	.	.	.	.	.	.	SYNCTIME	41	166.30	374.10	wh.edf	RIGHT	4286	7081317	Full Trial Period	7077031	41	Trial: 41	7077031	121	ÄÖÖÓ	ÄÏ¹Ï	ÑÛ¾µ	f	f
wh	.	.	.	.	319	1486	5	1168	500.00	382.60	10	[1]	1	RECTANGLE_INTERESTAREA	false	false	Message: 1179ms	.	.	.	.	.	.	.	.	.	.	.	INVISIBLE_BOUNDARY[1]	1179	500.00	382.60	wh.edf	RIGHT	4286	7081317	Full Trial Period	7077031	41	Trial: 41	7077031	121	ÄÖÖÓ	ÄÏ¹Ï	ÑÛ¾µ	f	f
wh	.	.	.	.	319	1486	5	1168	500.00	382.60	11	[1]	1	RECTANGLE_INTERESTAREA	false	false	Message: 1182ms	.	.	.	.	.	.	.	.	.	.	.	SYNCTIME	1182	500.00	382.60	wh.edf	RIGHT	4286	7081317	Full Trial Period	7077031	41	Trial: 41	7077031	121	ÄÖÖÓ	ÄÏ¹Ï	ÑÛ¾µ	f	f
wh	.	.	.	.	.	.	.	.	.	.	12	.	.	.	false	false	Message: 2276ms	9.41	192.05	49	2289	809.40	395.50	6	349.80	2241	531.00	386.70	INVISIBLE_BOUNDARY[2]	2276	.	.	wh.edf	RIGHT	4286	7081317	Full Trial Period	7077031	41	Trial: 41	7077031	121	ÄÖÖÓ	ÄÏ¹Ï	ÑÛ¾µ	f	f
wh	.	.	.	.	.	.	.	.	.	.	13	.	.	.	false	false	Message: 2282ms	9.41	192.05	49	2289	809.40	395.50	6	349.80	2241	531.00	386.70	SYNCTIME	2282	.	.	wh.edf	RIGHT	4286	7081317	Full Trial Period	7077031	41	Trial: 41	7077031	121	ÄÖÖÓ	ÄÏ¹Ï	ÑÛ¾µ	f	f
wh	.	.	.	.	398	4284	11	3887	871.60	393.80	14	[1]	2	RECTANGLE_INTERESTAREA	false	false	Message: 4268ms	.	.	.	.	.	.	.	.	.	.	.	KEYBOARD	4268	871.60	393.80	wh.edf	RIGHT	4286	7081317	Full Trial Period	7077031	41	Trial: 41	7077031	121	ÄÖÖÓ	ÄÏ¹Ï	ÑÛ¾µ	f	f
wh	.	.	.	.	.	.	.	.	.	.	15	.	.	.	false	false	Message: 4333ms	.	.	.	.	.	.	.	.	.	.	.	TRIAL_RESULT 0	4333	.	.	wh.edf	RIGHT	4286	7081317	Full Trial Period	7077031	41	Trial: 41	7077031	121	ÄÖÖÓ	ÄÏ¹Ï	ÑÛ¾µ	f	f
wh	.	.	.	.	.	.	.	.	.	.	1	.	.	.	false	false	Message: -16ms	.	.	.	.	.	.	.	.	.	.	.	TRIALID 41	-16	.	.	wh.edf	RIGHT	5008	7087487	Full Trial Period	7082479	42	Trial: 42	7082479	92	ÆÏÌÑ	ÕÁÄÔÍè	²£Á§Öé	f	j
wh	.	.	.	.	.	.	.	.	.	.	2	.	.	.	false	false	Message: -1ms	.	.	.	.	.	.	.	.	.	.	.	RECCFG CR 1000 2 0 R	-1	.	.	wh.edf	RIGHT	5008	7087487	Full Trial Period	7082479	42	Trial: 42	7082479	92	ÆÏÌÑ	ÕÁÄÔÍè	²£Á§Öé	f	j
wh	.	.	.	.	.	.	.	.	.	.	3	.	.	.	false	false	Message: -1ms	.	.	.	.	.	.	.	.	.	.	.	ELCLCFG TOWER	-1	.	.	wh.edf	RIGHT	5008	7087487	Full Trial Period	7082479	42	Trial: 42	7082479	92	ÆÏÌÑ	ÕÁÄÔÍè	²£Á§Öé	f	j
wh	.	.	.	.	.	.	.	.	.	.	4	.	.	.	false	false	Message: -1ms	.	.	.	.	.	.	.	.	.	.	.	GAZE_COORDS 0.00 0.00 1023.00 767.00	-1	.	.	wh.edf	RIGHT	5008	7087487	Full Trial Period	7082479	42	Trial: 42	7082479	92	ÆÏÌÑ	ÕÁÄÔÍè	²£Á§Öé	f	j
wh	.	.	.	.	.	.	.	.	.	.	5	.	.	.	false	false	Message: -1ms	.	.	.	.	.	.	.	.	.	.	.	THRESHOLDS R 88 213	-1	.	.	wh.edf	RIGHT	5008	7087487	Full Trial Period	7082479	42	Trial: 42	7082479	92	ÆÏÌÑ	ÕÁÄÔÍè	²£Á§Öé	f	j
wh	.	.	.	.	.	.	.	.	.	.	6	.	.	.	false	false	Message: -1ms	.	.	.	.	.	.	.	.	.	.	.	ELCL_PROC CENTROID (3)	-1	.	.	wh.edf	RIGHT	5008	7087487	Full Trial Period	7082479	42	Trial: 42	7082479	92	ÆÏÌÑ	ÕÁÄÔÍè	²£Á§Öé	f	j
wh	.	.	.	.	.	.	.	.	.	.	7	.	.	.	false	false	Message: -1ms	.	.	.	.	.	.	.	.	.	.	.	ELCL_PCR_PARAM 5 3.0	-1	.	.	wh.edf	RIGHT	5008	7087487	Full Trial Period	7082479	42	Trial: 42	7082479	92	ÆÏÌÑ	ÕÁÄÔÍè	²£Á§Öé	f	j
wh	.	.	.	.	.	.	.	.	.	.	8	.	.	.	false	true	Message: 0ms	.	.	.	.	.	.	.	.	.	.	.	!MODE RECORD CR 1000 2 0 R	0	.	.	wh.edf	RIGHT	5008	7087487	Full Trial Period	7082479	42	Trial: 42	7082479	92	ÆÏÌÑ	ÕÁÄÔÍè	²£Á§Öé	f	j
wh	.	.	.	.	459	465	1	7	179.70	380.70	9	.	.	.	false	false	Message: 42ms	.	.	.	.	.	.	.	.	.	.	.	SYNCTIME	42	179.70	380.70	wh.edf	RIGHT	5008	7087487	Full Trial Period	7082479	42	Trial: 42	7082479	92	ÆÏÌÑ	ÕÁÄÔÍè	²£Á§Öé	f	j
wh	.	.	.	.	.	.	.	.	.	.	10	.	.	.	false	false	Message: 2010ms	8.55	167.60	51	2043	578.90	393.20	5	401.30	1993	328.10	399.30	INVISIBLE_BOUNDARY[1]	2010	.	.	wh.edf	RIGHT	5008	7087487	Full Trial Period	7082479	42	Trial: 42	7082479	92	ÆÏÌÑ	ÕÁÄÔÍè	²£Á§Öé	f	j
wh	.	.	.	.	.	.	.	.	.	.	11	.	.	.	false	false	Message: 2017ms	8.55	167.60	51	2043	578.90	393.20	5	401.30	1993	328.10	399.30	SYNCTIME	2017	.	.	wh.edf	RIGHT	5008	7087487	Full Trial Period	7082479	42	Trial: 42	7082479	92	ÆÏÌÑ	ÕÁÄÔÍè	²£Á§Öé	f	j
wh	.	.	.	.	.	.	.	.	.	.	12	.	.	.	false	false	Message: 2875ms	8.74	178.38	49	2894	840.20	407.60	9	357.10	2846	580.40	396.90	INVISIBLE_BOUNDARY[2]	2875	.	.	wh.edf	RIGHT	5008	7087487	Full Trial Period	7082479	42	Trial: 42	7082479	92	ÆÏÌÑ	ÕÁÄÔÍè	²£Á§Öé	f	j
wh	.	.	.	.	.	.	.	.	.	.	13	.	.	.	false	false	Message: 2883ms	8.74	178.38	49	2894	840.20	407.60	9	357.10	2846	580.40	396.90	SYNCTIME	2883	.	.	wh.edf	RIGHT	5008	7087487	Full Trial Period	7082479	42	Trial: 42	7082479	92	ÆÏÌÑ	ÕÁÄÔÍè	²£Á§Öé	f	j
wh	.	.	.	.	113	5006	15	4894	267.00	396.20	14	.	.	.	false	false	Message: 4989ms	.	.	.	.	.	.	.	.	.	.	.	KEYBOARD	4989	267.00	396.20	wh.edf	RIGHT	5008	7087487	Full Trial Period	7082479	42	Trial: 42	7082479	92	ÆÏÌÑ	ÕÁÄÔÍè	²£Á§Öé	f	j
wh	.	.	.	.	.	.	.	.	.	.	15	.	.	.	false	false	Message: 5053ms	.	.	.	.	.	.	.	.	.	.	.	TRIAL_RESULT 0	5053	.	.	wh.edf	RIGHT	5008	7087487	Full Trial Period	7082479	42	Trial: 42	7082479	92	ÆÏÌÑ	ÕÁÄÔÍè	²£Á§Öé	f	j
wh	.	.	.	.	.	.	.	.	.	.	1	.	.	.	false	false	Message: -15ms	.	.	.	.	.	.	.	.	.	.	.	TRIALID 42	-15	.	.	wh.edf	RIGHT	3803	7094022	Full Trial Period	7090219	43	Trial: 43	7090219	117	Ïã½¶	Êá×Ó	ÏðÆ¤²Á	f	f
wh	.	.	.	.	.	.	.	.	.	.	2	.	.	.	false	false	Message: -1ms	.	.	.	.	.	.	.	.	.	.	.	RECCFG CR 1000 2 0 R	-1	.	.	wh.edf	RIGHT	3803	7094022	Full Trial Period	7090219	43	Trial: 43	7090219	117	Ïã½¶	Êá×Ó	ÏðÆ¤²Á	f	f
wh	.	.	.	.	.	.	.	.	.	.	3	.	.	.	false	false	Message: -1ms	.	.	.	.	.	.	.	.	.	.	.	ELCLCFG TOWER	-1	.	.	wh.edf	RIGHT	3803	7094022	Full Trial Period	7090219	43	Trial: 43	7090219	117	Ïã½¶	Êá×Ó	ÏðÆ¤²Á	f	f
wh	.	.	.	.	.	.	.	.	.	.	4	.	.	.	false	false	Message: -1ms	.	.	.	.	.	.	.	.	.	.	.	GAZE_COORDS 0.00 0.00 1023.00 767.00	-1	.	.	wh.edf	RIGHT	3803	7094022	Full Trial Period	7090219	43	Trial: 43	7090219	117	Ïã½¶	Êá×Ó	ÏðÆ¤²Á	f	f
wh	.	.	.	.	.	.	.	.	.	.	5	.	.	.	false	false	Message: -1ms	.	.	.	.	.	.	.	.	.	.	.	THRESHOLDS R 88 213	-1	.	.	wh.edf	RIGHT	3803	7094022	Full Trial Period	7090219	43	Trial: 43	7090219	117	Ïã½¶	Êá×Ó	ÏðÆ¤²Á	f	f
wh	.	.	.	.	.	.	.	.	.	.	6	.	.	.	false	false	Message: -1ms	.	.	.	.	.	.	.	.	.	.	.	ELCL_PROC CENTROID (3)	-1	.	.	wh.edf	RIGHT	3803	7094022	Full Trial Period	7090219	43	Trial: 43	7090219	117	Ïã½¶	Êá×Ó	ÏðÆ¤²Á	f	f
wh	.	.	.	.	.	.	.	.	.	.	7	.	.	.	false	false	Message: -1ms	.	.	.	.	.	.	.	.	.	.	.	ELCL_PCR_PARAM 5 3.0	-1	.	.	wh.edf	RIGHT	3803	7094022	Full Trial Period	7090219	43	Trial: 43	7090219	117	Ïã½¶	Êá×Ó	ÏðÆ¤²Á	f	f
wh	.	.	.	.	.	.	.	.	.	.	8	.	.	.	false	true	Message: 0ms	.	.	.	.	.	.	.	.	.	.	.	!MODE RECORD CR 1000 2 0 R	0	.	.	wh.edf	RIGHT	3803	7094022	Full Trial Period	7090219	43	Trial: 43	7090219	117	Ïã½¶	Êá×Ó	ÏðÆ¤²Á	f	f
wh	.	.	.	.	294	300	1	7	167.30	384.60	9	.	.	.	false	false	Message: 51ms	.	.	.	.	.	.	.	.	.	.	.	SYNCTIME	51	167.30	384.60	wh.edf	RIGHT	3803	7094022	Full Trial Period	7090219	43	Trial: 43	7090219	117	Ïã½¶	Êá×Ó	ÏðÆ¤²Á	f	f
wh	.	.	.	.	.	.	.	.	.	.	10	.	.	.	false	false	Message: 845ms	14.97	189.48	79	902	741.40	403.60	3	406.20	824	297.90	386.90	INVISIBLE_BOUNDARY[1]	845	.	.	wh.edf	RIGHT	3803	7094022	Full Trial Period	7090219	43	Trial: 43	7090219	117	Ïã½¶	Êá×Ó	ÏðÆ¤²Á	f	f
wh	.	.	.	.	.	.	.	.	.	.	11	.	.	.	false	false	Message: 851ms	14.97	189.48	79	902	741.40	403.60	3	406.20	824	297.90	386.90	SYNCTIME	851	.	.	wh.edf	RIGHT	3803	7094022	Full Trial Period	7090219	43	Trial: 43	7090219	117	Ïã½¶	Êá×Ó	ÏðÆ¤²Á	f	f
wh	.	.	.	.	.	.	.	.	.	.	12	.	.	.	false	false	Message: 2209ms	7.58	180.56	42	2224	833.10	407.60	7	342.30	2183	608.30	388.90	INVISIBLE_BOUNDARY[2]	2209	.	.	wh.edf	RIGHT	3803	7094022	Full Trial Period	7090219	43	Trial: 43	7090219	117	Ïã½¶	Êá×Ó	ÏðÆ¤²Á	f	f
wh	.	.	.	.	.	.	.	.	.	.	13	.	.	.	false	false	Message: 2218ms	7.58	180.56	42	2224	833.10	407.60	7	342.30	2183	608.30	388.90	SYNCTIME	2218	.	.	wh.edf	RIGHT	3803	7094022	Full Trial Period	7090219	43	Trial: 43	7090219	117	Ïã½¶	Êá×Ó	ÏðÆ¤²Á	f	f
wh	.	.	.	.	879	3801	11	2923	865.10	397.30	14	[1]	2	RECTANGLE_INTERESTAREA	false	false	Message: 3785ms	.	.	.	.	.	.	.	.	.	.	.	KEYBOARD	3785	865.10	397.30	wh.edf	RIGHT	3803	7094022	Full Trial Period	7090219	43	Trial: 43	7090219	117	Ïã½¶	Êá×Ó	ÏðÆ¤²Á	f	f
wh	.	.	.	.	.	.	.	.	.	.	15	.	.	.	false	false	Message: 3852ms	.	.	.	.	.	.	.	.	.	.	.	TRIAL_RESULT 0	3852	.	.	wh.edf	RIGHT	3803	7094022	Full Trial Period	7090219	43	Trial: 43	7090219	117	Ïã½¶	Êá×Ó	ÏðÆ¤²Á	f	f
wh	.	.	.	.	.	.	.	.	.	.	1	.	.	.	false	false	Message: -16ms	.	.	.	.	.	.	.	.	.	.	.	TRIALID 43	-16	.	.	wh.edf	RIGHT	3795	7099247	Full Trial Period	7095452	44	Trial: 44	7095452	102	¼¦ÍÈ	Ã¢¹û	·ÊÔí	f	j
wh	.	.	.	.	.	.	.	.	.	.	2	.	.	.	false	false	Message: -1ms	.	.	.	.	.	.	.	.	.	.	.	RECCFG CR 1000 2 0 R	-1	.	.	wh.edf	RIGHT	3795	7099247	Full Trial Period	7095452	44	Trial: 44	7095452	102	¼¦ÍÈ	Ã¢¹û	·ÊÔí	f	j
wh	.	.	.	.	.	.	.	.	.	.	3	.	.	.	false	false	Message: -1ms	.	.	.	.	.	.	.	.	.	.	.	ELCLCFG TOWER	-1	.	.	wh.edf	RIGHT	3795	7099247	Full Trial Period	7095452	44	Trial: 44	7095452	102	¼¦ÍÈ	Ã¢¹û	·ÊÔí	f	j
wh	.	.	.	.	.	.	.	.	.	.	4	.	.	.	false	false	Message: -1ms	.	.	.	.	.	.	.	.	.	.	.	GAZE_COORDS 0.00 0.00 1023.00 767.00	-1	.	.	wh.edf	RIGHT	3795	7099247	Full Trial Period	7095452	44	Trial: 44	7095452	102	¼¦ÍÈ	Ã¢¹û	·ÊÔí	f	j
wh	.	.	.	.	.	.	.	.	.	.	5	.	.	.	false	false	Message: -1ms	.	.	.	.	.	.	.	.	.	.	.	THRESHOLDS R 88 213	-1	.	.	wh.edf	RIGHT	3795	7099247	Full Trial Period	7095452	44	Trial: 44	7095452	102	¼¦ÍÈ	Ã¢¹û	·ÊÔí	f	j
wh	.	.	.	.	.	.	.	.	.	.	6	.	.	.	false	false	Message: -1ms	.	.	.	.	.	.	.	.	.	.	.	ELCL_PROC CENTROID (3)	-1	.	.	wh.edf	RIGHT	3795	7099247	Full Trial Period	7095452	44	Trial: 44	7095452	102	¼¦ÍÈ	Ã¢¹û	·ÊÔí	f	j
wh	.	.	.	.	.	.	.	.	.	.	7	.	.	.	false	false	Message: -1ms	.	.	.	.	.	.	.	.	.	.	.	ELCL_PCR_PARAM 5 3.0	-1	.	.	wh.edf	RIGHT	3795	7099247	Full Trial Period	7095452	44	Trial: 44	7095452	102	¼¦ÍÈ	Ã¢¹û	·ÊÔí	f	j
wh	.	.	.	.	.	.	.	.	.	.	8	.	.	.	false	true	Message: 0ms	.	.	.	.	.	.	.	.	.	.	.	!MODE RECORD CR 1000 2 0 R	0	.	.	wh.edf	RIGHT	3795	7099247	Full Trial Period	7095452	44	Trial: 44	7095452	102	¼¦ÍÈ	Ã¢¹û	·ÊÔí	f	j
wh	.	.	.	.	323	329	1	7	174.10	388.40	9	.	.	.	false	false	Message: 42ms	.	.	.	.	.	.	.	.	.	.	.	SYNCTIME	42	174.10	388.40	wh.edf	RIGHT	3795	7099247	Full Trial Period	7095452	44	Trial: 44	7095452	102	¼¦ÍÈ	Ã¢¹û	·ÊÔí	f	j
wh	.	.	.	.	.	.	.	.	.	.	10	.	.	.	false	false	Message: 1758ms	7.65	166.30	46	1765	414.30	397.30	4	343.10	1720	187.10	398.90	INVISIBLE_BOUNDARY[1]	1758	.	.	wh.edf	RIGHT	3795	7099247	Full Trial Period	7095452	44	Trial: 44	7095452	102	¼¦ÍÈ	Ã¢¹û	·ÊÔí	f	j
wh	.	.	.	.	105	1870	5	1766	409.60	402.40	11	.	.	.	false	false	Message: 1767ms	.	.	.	.	.	.	.	.	.	.	.	SYNCTIME	1767	409.60	402.40	wh.edf	RIGHT	3795	7099247	Full Trial Period	7095452	44	Trial: 44	7095452	102	¼¦ÍÈ	Ã¢¹û	·ÊÔí	f	j
wh	.	.	.	.	.	.	.	.	.	.	12	.	.	.	false	false	Message: 3040ms	9.62	171.72	56	3064	863.70	422.00	9	316.00	3009	577.00	408.10	INVISIBLE_BOUNDARY[2]	3040	.	.	wh.edf	RIGHT	3795	7099247	Full Trial Period	7095452	44	Trial: 44	7095452	102	¼¦ÍÈ	Ã¢¹û	·ÊÔí	f	j
wh	.	.	.	.	.	.	.	.	.	.	13	.	.	.	false	false	Message: 3050ms	9.62	171.72	56	3064	863.70	422.00	9	316.00	3009	577.00	408.10	SYNCTIME	3050	.	.	wh.edf	RIGHT	3795	7099247	Full Trial Period	7095452	44	Trial: 44	7095452	102	¼¦ÍÈ	Ã¢¹û	·ÊÔí	f	j
wh	.	.	.	.	298	3793	12	3496	892.90	415.30	14	.	.	.	false	false	Message: 3776ms	.	.	.	.	.	.	.	.	.	.	.	KEYBOARD	3776	892.90	415.30	wh.edf	RIGHT	3795	7099247	Full Trial Period	7095452	44	Trial: 44	7095452	102	¼¦ÍÈ	Ã¢¹û	·ÊÔí	f	j
wh	.	.	.	.	.	.	.	.	.	.	15	.	.	.	false	false	Message: 3835ms	.	.	.	.	.	.	.	.	.	.	.	TRIAL_RESULT 0	3835	.	.	wh.edf	RIGHT	3795	7099247	Full Trial Period	7095452	44	Trial: 44	7095452	102	¼¦ÍÈ	Ã¢¹û	·ÊÔí	f	j
wh	.	.	.	.	.	.	.	.	.	.	1	.	.	.	false	false	Message: -16ms	.	.	.	.	.	.	.	.	.	.	.	TRIALID 44	-16	.	.	wh.edf	RIGHT	4103	7104479	Full Trial Period	7100376	45	Trial: 45	7100376	34	·¨Ê½³¤¹÷	ÊÖÖ¸	ÓðÃ«Çò	f	f
wh	.	.	.	.	.	.	.	.	.	.	2	.	.	.	false	false	Message: -1ms	.	.	.	.	.	.	.	.	.	.	.	RECCFG CR 1000 2 0 R	-1	.	.	wh.edf	RIGHT	4103	7104479	Full Trial Period	7100376	45	Trial: 45	7100376	34	·¨Ê½³¤¹÷	ÊÖÖ¸	ÓðÃ«Çò	f	f
wh	.	.	.	.	.	.	.	.	.	.	3	.	.	.	false	false	Message: -1ms	.	.	.	.	.	.	.	.	.	.	.	ELCLCFG TOWER	-1	.	.	wh.edf	RIGHT	4103	7104479	Full Trial Period	7100376	45	Trial: 45	7100376	34	·¨Ê½³¤¹÷	ÊÖÖ¸	ÓðÃ«Çò	f	f
wh	.	.	.	.	.	.	.	.	.	.	4	.	.	.	false	false	Message: -1ms	.	.	.	.	.	.	.	.	.	.	.	GAZE_COORDS 0.00 0.00 1023.00 767.00	-1	.	.	wh.edf	RIGHT	4103	7104479	Full Trial Period	7100376	45	Trial: 45	7100376	34	·¨Ê½³¤¹÷	ÊÖÖ¸	ÓðÃ«Çò	f	f
wh	.	.	.	.	.	.	.	.	.	.	5	.	.	.	false	false	Message: -1ms	.	.	.	.	.	.	.	.	.	.	.	THRESHOLDS R 88 213	-1	.	.	wh.edf	RIGHT	4103	7104479	Full Trial Period	7100376	45	Trial: 45	7100376	34	·¨Ê½³¤¹÷	ÊÖÖ¸	ÓðÃ«Çò	f	f
wh	.	.	.	.	.	.	.	.	.	.	6	.	.	.	false	false	Message: -1ms	.	.	.	.	.	.	.	.	.	.	.	ELCL_PROC CENTROID (3)	-1	.	.	wh.edf	RIGHT	4103	7104479	Full Trial Period	7100376	45	Trial: 45	7100376	34	·¨Ê½³¤¹÷	ÊÖÖ¸	ÓðÃ«Çò	f	f
wh	.	.	.	.	.	.	.	.	.	.	7	.	.	.	false	false	Message: -1ms	.	.	.	.	.	.	.	.	.	.	.	ELCL_PCR_PARAM 5 3.0	-1	.	.	wh.edf	RIGHT	4103	7104479	Full Trial Period	7100376	45	Trial: 45	7100376	34	·¨Ê½³¤¹÷	ÊÖÖ¸	ÓðÃ«Çò	f	f
wh	.	.	.	.	.	.	.	.	.	.	8	.	.	.	false	true	Message: 0ms	.	.	.	.	.	.	.	.	.	.	.	!MODE RECORD CR 1000 2 0 R	0	.	.	wh.edf	RIGHT	4103	7104479	Full Trial Period	7100376	45	Trial: 45	7100376	34	·¨Ê½³¤¹÷	ÊÖÖ¸	ÓðÃ«Çò	f	f
wh	.	.	.	.	159	165	1	7	157.70	388.40	9	.	.	.	false	false	Message: 42ms	.	.	.	.	.	.	.	.	.	.	.	SYNCTIME	42	157.70	388.40	wh.edf	RIGHT	4103	7104479	Full Trial Period	7100376	45	Trial: 45	7100376	34	·¨Ê½³¤¹÷	ÊÖÖ¸	ÓðÃ«Çò	f	f
wh	.	.	.	.	.	.	.	.	.	.	10	.	.	.	false	false	Message: 1817ms	10.69	54.53	196	1867	557.50	447.30	7	909.40	1672	245.60	392.20	INVISIBLE_BOUNDARY[1]	1817	.	.	wh.edf	RIGHT	4103	7104479	Full Trial Period	7100376	45	Trial: 45	7100376	34	·¨Ê½³¤¹÷	ÊÖÖ¸	ÓðÃ«Çò	f	f
wh	.	.	.	.	.	.	.	.	.	.	11	.	.	.	false	false	Message: 1825ms	10.69	54.53	196	1867	557.50	447.30	7	909.40	1672	245.60	392.20	SYNCTIME	1825	.	.	wh.edf	RIGHT	4103	7104479	Full Trial Period	7100376	45	Trial: 45	7100376	34	·¨Ê½³¤¹÷	ÊÖÖ¸	ÓðÃ«Çò	f	f
wh	.	.	.	.	105	2889	11	2785	758.70	403.80	12	.	.	.	false	false	Message: 2785ms	.	.	.	.	.	.	.	.	.	.	.	INVISIBLE_BOUNDARY[2]	2785	.	.	wh.edf	RIGHT	4103	7104479	Full Trial Period	7100376	45	Trial: 45	7100376	34	·¨Ê½³¤¹÷	ÊÖÖ¸	ÓðÃ«Çò	f	f
wh	.	.	.	.	105	2889	11	2785	758.70	403.80	13	.	.	.	false	false	Message: 2791ms	.	.	.	.	.	.	.	.	.	.	.	SYNCTIME	2791	758.70	403.80	wh.edf	RIGHT	4103	7104479	Full Trial Period	7100376	45	Trial: 45	7100376	34	·¨Ê½³¤¹÷	ÊÖÖ¸	ÓðÃ«Çò	f	f
wh	.	.	.	.	649	4101	14	3453	874.30	410.80	14	.	.	.	false	false	Message: 4085ms	.	.	.	.	.	.	.	.	.	.	.	KEYBOARD	4085	874.30	410.80	wh.edf	RIGHT	4103	7104479	Full Trial Period	7100376	45	Trial: 45	7100376	34	·¨Ê½³¤¹÷	ÊÖÖ¸	ÓðÃ«Çò	f	f
wh	.	.	.	.	.	.	.	.	.	.	15	.	.	.	false	false	Message: 4148ms	.	.	.	.	.	.	.	.	.	.	.	TRIAL_RESULT 0	4148	.	.	wh.edf	RIGHT	4103	7104479	Full Trial Period	7100376	45	Trial: 45	7100376	34	·¨Ê½³¤¹÷	ÊÖÖ¸	ÓðÃ«Çò	f	f
wh	.	.	.	.	.	.	.	.	.	.	1	.	.	.	false	false	Message: -18ms	.	.	.	.	.	.	.	.	.	.	.	TRIALID 45	-18	.	.	wh.edf	RIGHT	2706	7108392	Full Trial Period	7105686	46	Trial: 46	7105686	147	ÆÏÌÑ	ÂøÍ·	ÑÀË¢	f	f
wh	.	.	.	.	.	.	.	.	.	.	2	.	.	.	false	false	Message: -1ms	.	.	.	.	.	.	.	.	.	.	.	RECCFG CR 1000 2 0 R	-1	.	.	wh.edf	RIGHT	2706	7108392	Full Trial Period	7105686	46	Trial: 46	7105686	147	ÆÏÌÑ	ÂøÍ·	ÑÀË¢	f	f
wh	.	.	.	.	.	.	.	.	.	.	3	.	.	.	false	false	Message: -1ms	.	.	.	.	.	.	.	.	.	.	.	ELCLCFG TOWER	-1	.	.	wh.edf	RIGHT	2706	7108392	Full Trial Period	7105686	46	Trial: 46	7105686	147	ÆÏÌÑ	ÂøÍ·	ÑÀË¢	f	f
wh	.	.	.	.	.	.	.	.	.	.	4	.	.	.	false	false	Message: -1ms	.	.	.	.	.	.	.	.	.	.	.	GAZE_COORDS 0.00 0.00 1023.00 767.00	-1	.	.	wh.edf	RIGHT	2706	7108392	Full Trial Period	7105686	46	Trial: 46	7105686	147	ÆÏÌÑ	ÂøÍ·	ÑÀË¢	f	f
wh	.	.	.	.	.	.	.	.	.	.	5	.	.	.	false	false	Message: -1ms	.	.	.	.	.	.	.	.	.	.	.	THRESHOLDS R 88 213	-1	.	.	wh.edf	RIGHT	2706	7108392	Full Trial Period	7105686	46	Trial: 46	7105686	147	ÆÏÌÑ	ÂøÍ·	ÑÀË¢	f	f
wh	.	.	.	.	.	.	.	.	.	.	6	.	.	.	false	false	Message: -1ms	.	.	.	.	.	.	.	.	.	.	.	ELCL_PROC CENTROID (3)	-1	.	.	wh.edf	RIGHT	2706	7108392	Full Trial Period	7105686	46	Trial: 46	7105686	147	ÆÏÌÑ	ÂøÍ·	ÑÀË¢	f	f
wh	.	.	.	.	.	.	.	.	.	.	7	.	.	.	false	false	Message: -1ms	.	.	.	.	.	.	.	.	.	.	.	ELCL_PCR_PARAM 5 3.0	-1	.	.	wh.edf	RIGHT	2706	7108392	Full Trial Period	7105686	46	Trial: 46	7105686	147	ÆÏÌÑ	ÂøÍ·	ÑÀË¢	f	f
wh	.	.	.	.	.	.	.	.	.	.	8	.	.	.	false	true	Message: 0ms	.	.	.	.	.	.	.	.	.	.	.	!MODE RECORD CR 1000 2 0 R	0	.	.	wh.edf	RIGHT	2706	7108392	Full Trial Period	7105686	46	Trial: 46	7105686	147	ÆÏÌÑ	ÂøÍ·	ÑÀË¢	f	f
wh	.	.	.	.	205	211	1	7	184.50	381.00	9	.	.	.	false	false	Message: 48ms	.	.	.	.	.	.	.	.	.	.	.	SYNCTIME	48	184.50	381.00	wh.edf	RIGHT	2706	7108392	Full Trial Period	7105686	46	Trial: 46	7105686	147	ÆÏÌÑ	ÂøÍ·	ÑÀË¢	f	f
wh	.	.	.	.	.	.	.	.	.	.	10	.	.	.	false	false	Message: 731ms	8.04	39.79	202	780	445.00	393.40	3	842.20	579	206.70	391.70	INVISIBLE_BOUNDARY[1]	731	.	.	wh.edf	RIGHT	2706	7108392	Full Trial Period	7105686	46	Trial: 46	7105686	147	ÆÏÌÑ	ÂøÍ·	ÑÀË¢	f	f
wh	.	.	.	.	.	.	.	.	.	.	11	.	.	.	false	false	Message: 739ms	8.04	39.79	202	780	445.00	393.40	3	842.20	579	206.70	391.70	SYNCTIME	739	.	.	wh.edf	RIGHT	2706	7108392	Full Trial Period	7105686	46	Trial: 46	7105686	147	ÆÏÌÑ	ÂøÍ·	ÑÀË¢	f	f
wh	.	.	.	.	.	.	.	.	.	.	12	.	.	.	false	false	Message: 1723ms	8.52	167.13	51	1733	789.60	410.60	7	335.30	1683	538.10	397.10	INVISIBLE_BOUNDARY[2]	1723	.	.	wh.edf	RIGHT	2706	7108392	Full Trial Period	7105686	46	Trial: 46	7105686	147	ÆÏÌÑ	ÂøÍ·	ÑÀË¢	f	f
wh	.	.	.	.	.	.	.	.	.	.	13	.	.	.	false	false	Message: 1731ms	8.52	167.13	51	1733	789.60	410.60	7	335.30	1683	538.10	397.10	SYNCTIME	1731	.	.	wh.edf	RIGHT	2706	7108392	Full Trial Period	7105686	46	Trial: 46	7105686	147	ÆÏÌÑ	ÂøÍ·	ÑÀË¢	f	f
wh	.	.	.	.	256	2704	11	2449	455.10	388.70	14	.	.	.	false	false	Message: 2686ms	.	.	.	.	.	.	.	.	.	.	.	KEYBOARD	2686	455.10	388.70	wh.edf	RIGHT	2706	7108392	Full Trial Period	7105686	46	Trial: 46	7105686	147	ÆÏÌÑ	ÂøÍ·	ÑÀË¢	f	f
wh	.	.	.	.	.	.	.	.	.	.	15	.	.	.	false	false	Message: 2750ms	.	.	.	.	.	.	.	.	.	.	.	TRIAL_RESULT 0	2750	.	.	wh.edf	RIGHT	2706	7108392	Full Trial Period	7105686	46	Trial: 46	7105686	147	ÆÏÌÑ	ÂøÍ·	ÑÀË¢	f	f
wh	.	.	.	.	.	.	.	.	.	.	1	.	.	.	false	false	Message: -17ms	.	.	.	.	.	.	.	.	.	.	.	TRIALID 46	-17	.	.	wh.edf	RIGHT	2940	7112432	Full Trial Period	7109492	47	Trial: 47	7109492	22	Ö½Ïä	Ï´ÒÂ»ú	×ÔÐÐ³µ	f	f
wh	.	.	.	.	.	.	.	.	.	.	2	.	.	.	false	false	Message: -1ms	.	.	.	.	.	.	.	.	.	.	.	RECCFG CR 1000 2 0 R	-1	.	.	wh.edf	RIGHT	2940	7112432	Full Trial Period	7109492	47	Trial: 47	7109492	22	Ö½Ïä	Ï´ÒÂ»ú	×ÔÐÐ³µ	f	f
wh	.	.	.	.	.	.	.	.	.	.	3	.	.	.	false	false	Message: -1ms	.	.	.	.	.	.	.	.	.	.	.	ELCLCFG TOWER	-1	.	.	wh.edf	RIGHT	2940	7112432	Full Trial Period	7109492	47	Trial: 47	7109492	22	Ö½Ïä	Ï´ÒÂ»ú	×ÔÐÐ³µ	f	f
wh	.	.	.	.	.	.	.	.	.	.	4	.	.	.	false	false	Message: -1ms	.	.	.	.	.	.	.	.	.	.	.	GAZE_COORDS 0.00 0.00 1023.00 767.00	-1	.	.	wh.edf	RIGHT	2940	7112432	Full Trial Period	7109492	47	Trial: 47	7109492	22	Ö½Ïä	Ï´ÒÂ»ú	×ÔÐÐ³µ	f	f
wh	.	.	.	.	.	.	.	.	.	.	5	.	.	.	false	false	Message: -1ms	.	.	.	.	.	.	.	.	.	.	.	THRESHOLDS R 88 213	-1	.	.	wh.edf	RIGHT	2940	7112432	Full Trial Period	7109492	47	Trial: 47	7109492	22	Ö½Ïä	Ï´ÒÂ»ú	×ÔÐÐ³µ	f	f
wh	.	.	.	.	.	.	.	.	.	.	6	.	.	.	false	false	Message: -1ms	.	.	.	.	.	.	.	.	.	.	.	ELCL_PROC CENTROID (3)	-1	.	.	wh.edf	RIGHT	2940	7112432	Full Trial Period	7109492	47	Trial: 47	7109492	22	Ö½Ïä	Ï´ÒÂ»ú	×ÔÐÐ³µ	f	f
wh	.	.	.	.	.	.	.	.	.	.	7	.	.	.	false	false	Message: -1ms	.	.	.	.	.	.	.	.	.	.	.	ELCL_PCR_PARAM 5 3.0	-1	.	.	wh.edf	RIGHT	2940	7112432	Full Trial Period	7109492	47	Trial: 47	7109492	22	Ö½Ïä	Ï´ÒÂ»ú	×ÔÐÐ³µ	f	f
wh	.	.	.	.	.	.	.	.	.	.	8	.	.	.	false	true	Message: 0ms	.	.	.	.	.	.	.	.	.	.	.	!MODE RECORD CR 1000 2 0 R	0	.	.	wh.edf	RIGHT	2940	7112432	Full Trial Period	7109492	47	Trial: 47	7109492	22	Ö½Ïä	Ï´ÒÂ»ú	×ÔÐÐ³µ	f	f
wh	.	.	.	.	273	279	1	7	167.30	391.10	9	.	.	.	false	false	Message: 50ms	.	.	.	.	.	.	.	.	.	.	.	SYNCTIME	50	167.30	391.10	wh.edf	RIGHT	2940	7112432	Full Trial Period	7109492	47	Trial: 47	7109492	22	Ö½Ïä	Ï´ÒÂ»ú	×ÔÐÐ³µ	f	f
wh	.	.	.	.	.	.	.	.	.	.	10	.	.	.	false	false	Message: 1501ms	7.81	162.69	48	1510	420.40	392.80	6	342.80	1463	188.50	388.90	INVISIBLE_BOUNDARY[1]	1501	.	.	wh.edf	RIGHT	2940	7112432	Full Trial Period	7109492	47	Trial: 47	7109492	22	Ö½Ïä	Ï´ÒÂ»ú	×ÔÐÐ³µ	f	f
wh	.	.	.	.	.	.	.	.	.	.	11	.	.	.	false	false	Message: 1507ms	7.81	162.69	48	1510	420.40	392.80	6	342.80	1463	188.50	388.90	SYNCTIME	1507	.	.	wh.edf	RIGHT	2940	7112432	Full Trial Period	7109492	47	Trial: 47	7109492	22	Ö½Ïä	Ï´ÒÂ»ú	×ÔÐÐ³µ	f	f
wh	.	.	.	.	.	.	.	.	.	.	12	.	.	.	false	false	Message: 2238ms	10.93	195.15	56	2265	901.30	378.60	9	382.00	2210	574.50	396.40	INVISIBLE_BOUNDARY[2]	2238	.	.	wh.edf	RIGHT	2940	7112432	Full Trial Period	7109492	47	Trial: 47	7109492	22	Ö½Ïä	Ï´ÒÂ»ú	×ÔÐÐ³µ	f	f
wh	.	.	.	.	.	.	.	.	.	.	13	.	.	.	false	false	Message: 2241ms	10.93	195.15	56	2265	901.30	378.60	9	382.00	2210	574.50	396.40	SYNCTIME	2241	.	.	wh.edf	RIGHT	2940	7112432	Full Trial Period	7109492	47	Trial: 47	7109492	22	Ö½Ïä	Ï´ÒÂ»ú	×ÔÐÐ³µ	f	f
wh	.	.	.	.	401	2938	11	2538	900.50	402.80	14	[1]	2	RECTANGLE_INTERESTAREA	false	false	Message: 2921ms	.	.	.	.	.	.	.	.	.	.	.	KEYBOARD	2921	900.50	402.80	wh.edf	RIGHT	2940	7112432	Full Trial Period	7109492	47	Trial: 47	7109492	22	Ö½Ïä	Ï´ÒÂ»ú	×ÔÐÐ³µ	f	f
wh	.	.	.	.	.	.	.	.	.	.	15	.	.	.	false	false	Message: 2989ms	.	.	.	.	.	.	.	.	.	.	.	TRIAL_RESULT 0	2989	.	.	wh.edf	RIGHT	2940	7112432	Full Trial Period	7109492	47	Trial: 47	7109492	22	Ö½Ïä	Ï´ÒÂ»ú	×ÔÐÐ³µ	f	f
wh	.	.	.	.	.	.	.	.	.	.	1	.	.	.	false	false	Message: -15ms	.	.	.	.	.	.	.	.	.	.	.	TRIALID 47	-15	.	.	wh.edf	RIGHT	2644	7116617	Full Trial Period	7113973	48	Trial: 48	7113973	9	ÇÉ¿ËÁ¦	Ìú¹ì	Êé°ü	f	f
wh	.	.	.	.	.	.	.	.	.	.	2	.	.	.	false	false	Message: -1ms	.	.	.	.	.	.	.	.	.	.	.	RECCFG CR 1000 2 0 R	-1	.	.	wh.edf	RIGHT	2644	7116617	Full Trial Period	7113973	48	Trial: 48	7113973	9	ÇÉ¿ËÁ¦	Ìú¹ì	Êé°ü	f	f
wh	.	.	.	.	.	.	.	.	.	.	3	.	.	.	false	false	Message: -1ms	.	.	.	.	.	.	.	.	.	.	.	ELCLCFG TOWER	-1	.	.	wh.edf	RIGHT	2644	7116617	Full Trial Period	7113973	48	Trial: 48	7113973	9	ÇÉ¿ËÁ¦	Ìú¹ì	Êé°ü	f	f
wh	.	.	.	.	.	.	.	.	.	.	4	.	.	.	false	false	Message: -1ms	.	.	.	.	.	.	.	.	.	.	.	GAZE_COORDS 0.00 0.00 1023.00 767.00	-1	.	.	wh.edf	RIGHT	2644	7116617	Full Trial Period	7113973	48	Trial: 48	7113973	9	ÇÉ¿ËÁ¦	Ìú¹ì	Êé°ü	f	f
wh	.	.	.	.	.	.	.	.	.	.	5	.	.	.	false	false	Message: -1ms	.	.	.	.	.	.	.	.	.	.	.	THRESHOLDS R 88 213	-1	.	.	wh.edf	RIGHT	2644	7116617	Full Trial Period	7113973	48	Trial: 48	7113973	9	ÇÉ¿ËÁ¦	Ìú¹ì	Êé°ü	f	f
wh	.	.	.	.	.	.	.	.	.	.	6	.	.	.	false	false	Message: -1ms	.	.	.	.	.	.	.	.	.	.	.	ELCL_PROC CENTROID (3)	-1	.	.	wh.edf	RIGHT	2644	7116617	Full Trial Period	7113973	48	Trial: 48	7113973	9	ÇÉ¿ËÁ¦	Ìú¹ì	Êé°ü	f	f
wh	.	.	.	.	.	.	.	.	.	.	7	.	.	.	false	false	Message: -1ms	.	.	.	.	.	.	.	.	.	.	.	ELCL_PCR_PARAM 5 3.0	-1	.	.	wh.edf	RIGHT	2644	7116617	Full Trial Period	7113973	48	Trial: 48	7113973	9	ÇÉ¿ËÁ¦	Ìú¹ì	Êé°ü	f	f
wh	.	.	.	.	.	.	.	.	.	.	8	.	.	.	false	true	Message: 0ms	.	.	.	.	.	.	.	.	.	.	.	!MODE RECORD CR 1000 2 0 R	0	.	.	wh.edf	RIGHT	2644	7116617	Full Trial Period	7113973	48	Trial: 48	7113973	9	ÇÉ¿ËÁ¦	Ìú¹ì	Êé°ü	f	f
wh	.	.	.	.	141	177	1	37	230.90	385.80	9	.	.	.	false	false	Message: 43ms	.	.	.	.	.	.	.	.	.	.	.	SYNCTIME	43	230.90	385.80	wh.edf	RIGHT	2644	7116617	Full Trial Period	7113973	48	Trial: 48	7113973	9	ÇÉ¿ËÁ¦	Ìú¹ì	Êé°ü	f	f
wh	.	.	.	.	.	.	.	.	.	.	10	.	.	.	false	false	Message: 556ms	6.59	149.67	44	576	450.00	409.50	3	370.30	533	255.90	401.50	INVISIBLE_BOUNDARY[1]	556	.	.	wh.edf	RIGHT	2644	7116617	Full Trial Period	7113973	48	Trial: 48	7113973	9	ÇÉ¿ËÁ¦	Ìú¹ì	Êé°ü	f	f
wh	.	.	.	.	.	.	.	.	.	.	11	.	.	.	false	false	Message: 559ms	6.59	149.67	44	576	450.00	409.50	3	370.30	533	255.90	401.50	SYNCTIME	559	.	.	wh.edf	RIGHT	2644	7116617	Full Trial Period	7113973	48	Trial: 48	7113973	9	ÇÉ¿ËÁ¦	Ìú¹ì	Êé°ü	f	f
wh	.	.	.	.	.	.	.	.	.	.	12	.	.	.	false	false	Message: 1872ms	6.99	158.80	44	1892	833.20	387.90	8	325.10	1849	625.70	385.00	INVISIBLE_BOUNDARY[2]	1872	.	.	wh.edf	RIGHT	2644	7116617	Full Trial Period	7113973	48	Trial: 48	7113973	9	ÇÉ¿ËÁ¦	Ìú¹ì	Êé°ü	f	f
wh	.	.	.	.	.	.	.	.	.	.	13	.	.	.	false	false	Message: 1876ms	6.99	158.80	44	1892	833.20	387.90	8	325.10	1849	625.70	385.00	SYNCTIME	1876	.	.	wh.edf	RIGHT	2644	7116617	Full Trial Period	7113973	48	Trial: 48	7113973	9	ÇÉ¿ËÁ¦	Ìú¹ì	Êé°ü	f	f
wh	.	.	.	.	616	2642	10	2027	891.30	381.20	14	[1]	2	RECTANGLE_INTERESTAREA	false	false	Message: 2625ms	.	.	.	.	.	.	.	.	.	.	.	KEYBOARD	2625	891.30	381.20	wh.edf	RIGHT	2644	7116617	Full Trial Period	7113973	48	Trial: 48	7113973	9	ÇÉ¿ËÁ¦	Ìú¹ì	Êé°ü	f	f
wh	.	.	.	.	.	.	.	.	.	.	15	.	.	.	false	false	Message: 2690ms	.	.	.	.	.	.	.	.	.	.	.	TRIAL_RESULT 0	2690	.	.	wh.edf	RIGHT	2644	7116617	Full Trial Period	7113973	48	Trial: 48	7113973	9	ÇÉ¿ËÁ¦	Ìú¹ì	Êé°ü	f	f
wh	.	.	.	.	.	.	.	.	.	.	1	.	.	.	false	false	Message: -16ms	.	.	.	.	.	.	.	.	.	.	.	TRIALID 48	-16	.	.	wh.edf	RIGHT	2208	7120456	Full Trial Period	7118248	49	Trial: 49	7118248	149	·ÊÔí	·¬ÇÑ	ÏãÑÌ	j	f
wh	.	.	.	.	.	.	.	.	.	.	2	.	.	.	false	false	Message: -1ms	.	.	.	.	.	.	.	.	.	.	.	RECCFG CR 1000 2 0 R	-1	.	.	wh.edf	RIGHT	2208	7120456	Full Trial Period	7118248	49	Trial: 49	7118248	149	·ÊÔí	·¬ÇÑ	ÏãÑÌ	j	f
wh	.	.	.	.	.	.	.	.	.	.	3	.	.	.	false	false	Message: -1ms	.	.	.	.	.	.	.	.	.	.	.	ELCLCFG TOWER	-1	.	.	wh.edf	RIGHT	2208	7120456	Full Trial Period	7118248	49	Trial: 49	7118248	149	·ÊÔí	·¬ÇÑ	ÏãÑÌ	j	f
wh	.	.	.	.	.	.	.	.	.	.	4	.	.	.	false	false	Message: -1ms	.	.	.	.	.	.	.	.	.	.	.	GAZE_COORDS 0.00 0.00 1023.00 767.00	-1	.	.	wh.edf	RIGHT	2208	7120456	Full Trial Period	7118248	49	Trial: 49	7118248	149	·ÊÔí	·¬ÇÑ	ÏãÑÌ	j	f
wh	.	.	.	.	.	.	.	.	.	.	5	.	.	.	false	false	Message: -1ms	.	.	.	.	.	.	.	.	.	.	.	THRESHOLDS R 88 213	-1	.	.	wh.edf	RIGHT	2208	7120456	Full Trial Period	7118248	49	Trial: 49	7118248	149	·ÊÔí	·¬ÇÑ	ÏãÑÌ	j	f
wh	.	.	.	.	.	.	.	.	.	.	6	.	.	.	false	false	Message: -1ms	.	.	.	.	.	.	.	.	.	.	.	ELCL_PROC CENTROID (3)	-1	.	.	wh.edf	RIGHT	2208	7120456	Full Trial Period	7118248	49	Trial: 49	7118248	149	·ÊÔí	·¬ÇÑ	ÏãÑÌ	j	f
wh	.	.	.	.	.	.	.	.	.	.	7	.	.	.	false	false	Message: -1ms	.	.	.	.	.	.	.	.	.	.	.	ELCL_PCR_PARAM 5 3.0	-1	.	.	wh.edf	RIGHT	2208	7120456	Full Trial Period	7118248	49	Trial: 49	7118248	149	·ÊÔí	·¬ÇÑ	ÏãÑÌ	j	f
wh	.	.	.	.	.	.	.	.	.	.	8	.	.	.	false	true	Message: 0ms	.	.	.	.	.	.	.	.	.	.	.	!MODE RECORD CR 1000 2 0 R	0	.	.	wh.edf	RIGHT	2208	7120456	Full Trial Period	7118248	49	Trial: 49	7118248	149	·ÊÔí	·¬ÇÑ	ÏãÑÌ	j	f
wh	.	.	.	.	491	497	1	7	176.40	389.10	9	.	.	.	false	false	Message: 51ms	.	.	.	.	.	.	.	.	.	.	.	SYNCTIME	51	176.40	389.10	wh.edf	RIGHT	2208	7120456	Full Trial Period	7118248	49	Trial: 49	7118248	149	·ÊÔí	·¬ÇÑ	ÏãÑÌ	j	f
wh	.	.	.	.	.	.	.	.	.	.	10	.	.	.	false	false	Message: 539ms	7.79	162.33	48	545	408.70	388.80	1	296.70	498	176.90	387.50	INVISIBLE_BOUNDARY[1]	539	.	.	wh.edf	RIGHT	2208	7120456	Full Trial Period	7118248	49	Trial: 49	7118248	149	·ÊÔí	·¬ÇÑ	ÏãÑÌ	j	f
wh	.	.	.	.	.	.	.	.	.	.	11	.	.	.	false	false	Message: 542ms	7.79	162.33	48	545	408.70	388.80	1	296.70	498	176.90	387.50	SYNCTIME	542	.	.	wh.edf	RIGHT	2208	7120456	Full Trial Period	7118248	49	Trial: 49	7118248	149	·ÊÔí	·¬ÇÑ	ÏãÑÌ	j	f
wh	.	.	.	.	.	.	.	.	.	.	12	.	.	.	false	false	Message: 1305ms	8.92	156.48	57	1323	825.50	390.50	4	317.00	1267	561.50	392.10	INVISIBLE_BOUNDARY[2]	1305	.	.	wh.edf	RIGHT	2208	7120456	Full Trial Period	7118248	49	Trial: 49	7118248	149	·ÊÔí	·¬ÇÑ	ÏãÑÌ	j	f
wh	.	.	.	.	.	.	.	.	.	.	13	.	.	.	false	false	Message: 1308ms	8.92	156.48	57	1323	825.50	390.50	4	317.00	1267	561.50	392.10	SYNCTIME	1308	.	.	wh.edf	RIGHT	2208	7120456	Full Trial Period	7118248	49	Trial: 49	7118248	149	·ÊÔí	·¬ÇÑ	ÏãÑÌ	j	f
wh	.	.	.	.	40	2206	8	2167	915.00	392.70	14	.	.	.	false	false	Message: 2189ms	.	.	.	.	.	.	.	.	.	.	.	KEYBOARD	2189	915.00	392.70	wh.edf	RIGHT	2208	7120456	Full Trial Period	7118248	49	Trial: 49	7118248	149	·ÊÔí	·¬ÇÑ	ÏãÑÌ	j	f
wh	.	.	.	.	.	.	.	.	.	.	15	.	.	.	false	false	Message: 2255ms	.	.	.	.	.	.	.	.	.	.	.	TRIAL_RESULT 0	2255	.	.	wh.edf	RIGHT	2208	7120456	Full Trial Period	7118248	49	Trial: 49	7118248	149	·ÊÔí	·¬ÇÑ	ÏãÑÌ	j	f
wh	.	.	.	.	.	.	.	.	.	.	1	.	.	.	false	false	Message: -16ms	.	.	.	.	.	.	.	.	.	.	.	TRIALID 49	-16	.	.	wh.edf	RIGHT	6553	7128817	Full Trial Period	7122264	50	Trial: 50	7122264	123	Ë®Í°	Ö½Ïä	±ù¹÷	f	f
wh	.	.	.	.	.	.	.	.	.	.	2	.	.	.	false	false	Message: -1ms	.	.	.	.	.	.	.	.	.	.	.	RECCFG CR 1000 2 0 R	-1	.	.	wh.edf	RIGHT	6553	7128817	Full Trial Period	7122264	50	Trial: 50	7122264	123	Ë®Í°	Ö½Ïä	±ù¹÷	f	f
wh	.	.	.	.	.	.	.	.	.	.	3	.	.	.	false	false	Message: -1ms	.	.	.	.	.	.	.	.	.	.	.	ELCLCFG TOWER	-1	.	.	wh.edf	RIGHT	6553	7128817	Full Trial Period	7122264	50	Trial: 50	7122264	123	Ë®Í°	Ö½Ïä	±ù¹÷	f	f
wh	.	.	.	.	.	.	.	.	.	.	4	.	.	.	false	false	Message: -1ms	.	.	.	.	.	.	.	.	.	.	.	GAZE_COORDS 0.00 0.00 1023.00 767.00	-1	.	.	wh.edf	RIGHT	6553	7128817	Full Trial Period	7122264	50	Trial: 50	7122264	123	Ë®Í°	Ö½Ïä	±ù¹÷	f	f
wh	.	.	.	.	.	.	.	.	.	.	5	.	.	.	false	false	Message: -1ms	.	.	.	.	.	.	.	.	.	.	.	THRESHOLDS R 88 213	-1	.	.	wh.edf	RIGHT	6553	7128817	Full Trial Period	7122264	50	Trial: 50	7122264	123	Ë®Í°	Ö½Ïä	±ù¹÷	f	f
wh	.	.	.	.	.	.	.	.	.	.	6	.	.	.	false	false	Message: -1ms	.	.	.	.	.	.	.	.	.	.	.	ELCL_PROC CENTROID (3)	-1	.	.	wh.edf	RIGHT	6553	7128817	Full Trial Period	7122264	50	Trial: 50	7122264	123	Ë®Í°	Ö½Ïä	±ù¹÷	f	f
wh	.	.	.	.	.	.	.	.	.	.	7	.	.	.	false	false	Message: -1ms	.	.	.	.	.	.	.	.	.	.	.	ELCL_PCR_PARAM 5 3.0	-1	.	.	wh.edf	RIGHT	6553	7128817	Full Trial Period	7122264	50	Trial: 50	7122264	123	Ë®Í°	Ö½Ïä	±ù¹÷	f	f
wh	.	.	.	.	.	.	.	.	.	.	8	.	.	.	false	true	Message: 0ms	.	.	.	.	.	.	.	.	.	.	.	!MODE RECORD CR 1000 2 0 R	0	.	.	wh.edf	RIGHT	6553	7128817	Full Trial Period	7122264	50	Trial: 50	7122264	123	Ë®Í°	Ö½Ïä	±ù¹÷	f	f
wh	.	.	.	.	516	522	1	7	173.20	384.00	9	.	.	.	false	false	Message: 42ms	.	.	.	.	.	.	.	.	.	.	.	SYNCTIME	42	173.20	384.00	wh.edf	RIGHT	6553	7128817	Full Trial Period	7122264	50	Trial: 50	7122264	123	Ë®Í°	Ö½Ïä	±ù¹÷	f	f
wh	.	.	.	.	.	.	.	.	.	.	10	.	.	.	false	false	Message: 2968ms	11.90	224.57	53	2976	565.30	386.70	9	457.80	2924	213.60	384.00	INVISIBLE_BOUNDARY[1]	2968	.	.	wh.edf	RIGHT	6553	7128817	Full Trial Period	7122264	50	Trial: 50	7122264	123	Ë®Í°	Ö½Ïä	±ù¹÷	f	f
wh	.	.	.	.	.	.	.	.	.	.	11	.	.	.	false	false	Message: 2975ms	11.90	224.57	53	2976	565.30	386.70	9	457.80	2924	213.60	384.00	SYNCTIME	2975	.	.	wh.edf	RIGHT	6553	7128817	Full Trial Period	7122264	50	Trial: 50	7122264	123	Ë®Í°	Ö½Ïä	±ù¹÷	f	f
wh	.	.	.	.	.	.	.	.	.	.	12	.	.	.	false	false	Message: 4265ms	12.62	206.89	61	4282	896.20	379.70	12	402.40	4222	519.50	376.00	INVISIBLE_BOUNDARY[2]	4265	.	.	wh.edf	RIGHT	6553	7128817	Full Trial Period	7122264	50	Trial: 50	7122264	123	Ë®Í°	Ö½Ïä	±ù¹÷	f	f
wh	.	.	.	.	.	.	.	.	.	.	13	.	.	.	false	false	Message: 4275ms	12.62	206.89	61	4282	896.20	379.70	12	402.40	4222	519.50	376.00	SYNCTIME	4275	.	.	wh.edf	RIGHT	6553	7128817	Full Trial Period	7122264	50	Trial: 50	7122264	123	Ë®Í°	Ö½Ïä	±ù¹÷	f	f
wh	.	.	.	.	262	6551	20	6290	879.80	396.10	14	[1]	2	RECTANGLE_INTERESTAREA	false	false	Message: 6534ms	.	.	.	.	.	.	.	.	.	.	.	KEYBOARD	6534	879.80	396.10	wh.edf	RIGHT	6553	7128817	Full Trial Period	7122264	50	Trial: 50	7122264	123	Ë®Í°	Ö½Ïä	±ù¹÷	f	f
wh	.	.	.	.	.	.	.	.	.	.	15	.	.	.	false	false	Message: 6601ms	.	.	.	.	.	.	.	.	.	.	.	TRIAL_RESULT 0	6601	.	.	wh.edf	RIGHT	6553	7128817	Full Trial Period	7122264	50	Trial: 50	7122264	123	Ë®Í°	Ö½Ïä	±ù¹÷	f	f
wh	.	.	.	.	.	.	.	.	.	.	1	.	.	.	false	false	Message: -21ms	.	.	.	.	.	.	.	.	.	.	.	TRIALID 50	-21	.	.	wh.edf	RIGHT	3828	7134346	Full Trial Period	7130518	51	Trial: 51	7130518	43	Î¢²¨Â¯	±£ÏÕÏä	ÒûË®»ú	f	f
wh	.	.	.	.	.	.	.	.	.	.	2	.	.	.	false	false	Message: -1ms	.	.	.	.	.	.	.	.	.	.	.	RECCFG CR 1000 2 0 R	-1	.	.	wh.edf	RIGHT	3828	7134346	Full Trial Period	7130518	51	Trial: 51	7130518	43	Î¢²¨Â¯	±£ÏÕÏä	ÒûË®»ú	f	f
wh	.	.	.	.	.	.	.	.	.	.	3	.	.	.	false	false	Message: -1ms	.	.	.	.	.	.	.	.	.	.	.	ELCLCFG TOWER	-1	.	.	wh.edf	RIGHT	3828	7134346	Full Trial Period	7130518	51	Trial: 51	7130518	43	Î¢²¨Â¯	±£ÏÕÏä	ÒûË®»ú	f	f
wh	.	.	.	.	.	.	.	.	.	.	4	.	.	.	false	false	Message: -1ms	.	.	.	.	.	.	.	.	.	.	.	GAZE_COORDS 0.00 0.00 1023.00 767.00	-1	.	.	wh.edf	RIGHT	3828	7134346	Full Trial Period	7130518	51	Trial: 51	7130518	43	Î¢²¨Â¯	±£ÏÕÏä	ÒûË®»ú	f	f
wh	.	.	.	.	.	.	.	.	.	.	5	.	.	.	false	false	Message: -1ms	.	.	.	.	.	.	.	.	.	.	.	THRESHOLDS R 88 213	-1	.	.	wh.edf	RIGHT	3828	7134346	Full Trial Period	7130518	51	Trial: 51	7130518	43	Î¢²¨Â¯	±£ÏÕÏä	ÒûË®»ú	f	f
wh	.	.	.	.	.	.	.	.	.	.	6	.	.	.	false	false	Message: -1ms	.	.	.	.	.	.	.	.	.	.	.	ELCL_PROC CENTROID (3)	-1	.	.	wh.edf	RIGHT	3828	7134346	Full Trial Period	7130518	51	Trial: 51	7130518	43	Î¢²¨Â¯	±£ÏÕÏä	ÒûË®»ú	f	f
wh	.	.	.	.	.	.	.	.	.	.	7	.	.	.	false	false	Message: -1ms	.	.	.	.	.	.	.	.	.	.	.	ELCL_PCR_PARAM 5 3.0	-1	.	.	wh.edf	RIGHT	3828	7134346	Full Trial Period	7130518	51	Trial: 51	7130518	43	Î¢²¨Â¯	±£ÏÕÏä	ÒûË®»ú	f	f
wh	.	.	.	.	.	.	.	.	.	.	8	.	.	.	false	true	Message: 0ms	.	.	.	.	.	.	.	.	.	.	.	!MODE RECORD CR 1000 2 0 R	0	.	.	wh.edf	RIGHT	3828	7134346	Full Trial Period	7130518	51	Trial: 51	7130518	43	Î¢²¨Â¯	±£ÏÕÏä	ÒûË®»ú	f	f
wh	.	.	.	.	237	243	1	7	174.50	387.90	9	.	.	.	false	false	Message: 46ms	.	.	.	.	.	.	.	.	.	.	.	SYNCTIME	46	174.50	387.90	wh.edf	RIGHT	3828	7134346	Full Trial Period	7130518	51	Trial: 51	7130518	43	Î¢²¨Â¯	±£ÏÕÏä	ÒûË®»ú	f	f
wh	.	.	.	.	.	.	.	.	.	.	10	.	.	.	false	false	Message: 2216ms	12.96	244.47	53	2220	576.40	376.50	8	475.80	2168	192.90	380.50	INVISIBLE_BOUNDARY[1]	2216	.	.	wh.edf	RIGHT	3828	7134346	Full Trial Period	7130518	51	Trial: 51	7130518	43	Î¢²¨Â¯	±£ÏÕÏä	ÒûË®»ú	f	f
wh	.	.	.	.	.	.	.	.	.	.	11	.	.	.	false	false	Message: 2220ms	12.96	244.47	53	2220	576.40	376.50	8	475.80	2168	192.90	380.50	SYNCTIME	2220	.	.	wh.edf	RIGHT	3828	7134346	Full Trial Period	7130518	51	Trial: 51	7130518	43	Î¢²¨Â¯	±£ÏÕÏä	ÒûË®»ú	f	f
wh	.	.	.	.	.	.	.	.	.	.	12	.	.	.	false	false	Message: 2887ms	9.54	170.34	56	2901	812.40	400.20	10	335.60	2846	530.10	394.40	INVISIBLE_BOUNDARY[2]	2887	.	.	wh.edf	RIGHT	3828	7134346	Full Trial Period	7130518	51	Trial: 51	7130518	43	Î¢²¨Â¯	±£ÏÕÏä	ÒûË®»ú	f	f
wh	.	.	.	.	.	.	.	.	.	.	13	.	.	.	false	false	Message: 2894ms	9.54	170.34	56	2901	812.40	400.20	10	335.60	2846	530.10	394.40	SYNCTIME	2894	.	.	wh.edf	RIGHT	3828	7134346	Full Trial Period	7130518	51	Trial: 51	7130518	43	Î¢²¨Â¯	±£ÏÕÏä	ÒûË®»ú	f	f
wh	.	.	.	.	240	3826	14	3587	415.10	392.90	14	.	.	.	false	false	Message: 3809ms	.	.	.	.	.	.	.	.	.	.	.	KEYBOARD	3809	415.10	392.90	wh.edf	RIGHT	3828	7134346	Full Trial Period	7130518	51	Trial: 51	7130518	43	Î¢²¨Â¯	±£ÏÕÏä	ÒûË®»ú	f	f
wh	.	.	.	.	.	.	.	.	.	.	15	.	.	.	false	false	Message: 3901ms	.	.	.	.	.	.	.	.	.	.	.	TRIAL_RESULT 0	3901	.	.	wh.edf	RIGHT	3828	7134346	Full Trial Period	7130518	51	Trial: 51	7130518	43	Î¢²¨Â¯	±£ÏÕÏä	ÒûË®»ú	f	f
wh	.	.	.	.	.	.	.	.	.	.	1	.	.	.	false	false	Message: -17ms	.	.	.	.	.	.	.	.	.	.	.	TRIALID 51	-17	.	.	wh.edf	RIGHT	3648	7139394	Full Trial Period	7135746	52	Trial: 52	7135746	59	º£ëà	¸Ö±Ê	µ°¾í	j	j
wh	.	.	.	.	.	.	.	.	.	.	2	.	.	.	false	false	Message: -1ms	.	.	.	.	.	.	.	.	.	.	.	RECCFG CR 1000 2 0 R	-1	.	.	wh.edf	RIGHT	3648	7139394	Full Trial Period	7135746	52	Trial: 52	7135746	59	º£ëà	¸Ö±Ê	µ°¾í	j	j
wh	.	.	.	.	.	.	.	.	.	.	3	.	.	.	false	false	Message: -1ms	.	.	.	.	.	.	.	.	.	.	.	ELCLCFG TOWER	-1	.	.	wh.edf	RIGHT	3648	7139394	Full Trial Period	7135746	52	Trial: 52	7135746	59	º£ëà	¸Ö±Ê	µ°¾í	j	j
wh	.	.	.	.	.	.	.	.	.	.	4	.	.	.	false	false	Message: -1ms	.	.	.	.	.	.	.	.	.	.	.	GAZE_COORDS 0.00 0.00 1023.00 767.00	-1	.	.	wh.edf	RIGHT	3648	7139394	Full Trial Period	7135746	52	Trial: 52	7135746	59	º£ëà	¸Ö±Ê	µ°¾í	j	j
wh	.	.	.	.	.	.	.	.	.	.	5	.	.	.	false	false	Message: -1ms	.	.	.	.	.	.	.	.	.	.	.	THRESHOLDS R 88 213	-1	.	.	wh.edf	RIGHT	3648	7139394	Full Trial Period	7135746	52	Trial: 52	7135746	59	º£ëà	¸Ö±Ê	µ°¾í	j	j
wh	.	.	.	.	.	.	.	.	.	.	6	.	.	.	false	false	Message: -1ms	.	.	.	.	.	.	.	.	.	.	.	ELCL_PROC CENTROID (3)	-1	.	.	wh.edf	RIGHT	3648	7139394	Full Trial Period	7135746	52	Trial: 52	7135746	59	º£ëà	¸Ö±Ê	µ°¾í	j	j
wh	.	.	.	.	.	.	.	.	.	.	7	.	.	.	false	false	Message: -1ms	.	.	.	.	.	.	.	.	.	.	.	ELCL_PCR_PARAM 5 3.0	-1	.	.	wh.edf	RIGHT	3648	7139394	Full Trial Period	7135746	52	Trial: 52	7135746	59	º£ëà	¸Ö±Ê	µ°¾í	j	j
wh	.	.	.	.	.	.	.	.	.	.	8	.	.	.	false	true	Message: 0ms	.	.	.	.	.	.	.	.	.	.	.	!MODE RECORD CR 1000 2 0 R	0	.	.	wh.edf	RIGHT	3648	7139394	Full Trial Period	7135746	52	Trial: 52	7135746	59	º£ëà	¸Ö±Ê	µ°¾í	j	j
wh	.	.	.	.	382	388	1	7	171.50	385.70	9	.	.	.	false	false	Message: 50ms	.	.	.	.	.	.	.	.	.	.	.	SYNCTIME	50	171.50	385.70	wh.edf	RIGHT	3648	7139394	Full Trial Period	7135746	52	Trial: 52	7135746	59	º£ëà	¸Ö±Ê	µ°¾í	j	j
wh	.	.	.	.	256	2048	6	1793	500.90	378.70	10	[1]	1	RECTANGLE_INTERESTAREA	false	false	Message: 1796ms	.	.	.	.	.	.	.	.	.	.	.	INVISIBLE_BOUNDARY[1]	1796	500.90	378.70	wh.edf	RIGHT	3648	7139394	Full Trial Period	7135746	52	Trial: 52	7135746	59	º£ëà	¸Ö±Ê	µ°¾í	j	j
wh	.	.	.	.	256	2048	6	1793	500.90	378.70	11	[1]	1	RECTANGLE_INTERESTAREA	false	false	Message: 1799ms	.	.	.	.	.	.	.	.	.	.	.	SYNCTIME	1799	500.90	378.70	wh.edf	RIGHT	3648	7139394	Full Trial Period	7135746	52	Trial: 52	7135746	59	º£ëà	¸Ö±Ê	µ°¾í	j	j
wh	.	.	.	.	.	.	.	.	.	.	12	.	.	.	false	false	Message: 2686ms	10.44	213.14	49	2708	895.20	392.80	8	423.60	2660	582.40	393.40	INVISIBLE_BOUNDARY[2]	2686	.	.	wh.edf	RIGHT	3648	7139394	Full Trial Period	7135746	52	Trial: 52	7135746	59	º£ëà	¸Ö±Ê	µ°¾í	j	j
wh	.	.	.	.	.	.	.	.	.	.	13	.	.	.	false	false	Message: 2691ms	10.44	213.14	49	2708	895.20	392.80	8	423.60	2660	582.40	393.40	SYNCTIME	2691	.	.	wh.edf	RIGHT	3648	7139394	Full Trial Period	7135746	52	Trial: 52	7135746	59	º£ëà	¸Ö±Ê	µ°¾í	j	j
wh	.	.	.	.	276	3646	10	3371	575.30	366.10	14	.	.	.	false	false	Message: 3629ms	.	.	.	.	.	.	.	.	.	.	.	KEYBOARD	3629	575.30	366.10	wh.edf	RIGHT	3648	7139394	Full Trial Period	7135746	52	Trial: 52	7135746	59	º£ëà	¸Ö±Ê	µ°¾í	j	j
wh	.	.	.	.	.	.	.	.	.	.	15	.	.	.	false	false	Message: 3694ms	.	.	.	.	.	.	.	.	.	.	.	TRIAL_RESULT 0	3694	.	.	wh.edf	RIGHT	3648	7139394	Full Trial Period	7135746	52	Trial: 52	7135746	59	º£ëà	¸Ö±Ê	µ°¾í	j	j
wh	.	.	.	.	.	.	.	.	.	.	1	.	.	.	false	false	Message: -17ms	.	.	.	.	.	.	.	.	.	.	.	TRIALID 52	-17	.	.	wh.edf	RIGHT	5173	7145619	Full Trial Period	7140446	53	Trial: 53	7140446	23	×ÔÐÐ³µ	Ï´ÒÂ»ú	¹Ä	f	j
wh	.	.	.	.	.	.	.	.	.	.	2	.	.	.	false	false	Message: -1ms	.	.	.	.	.	.	.	.	.	.	.	RECCFG CR 1000 2 0 R	-1	.	.	wh.edf	RIGHT	5173	7145619	Full Trial Period	7140446	53	Trial: 53	7140446	23	×ÔÐÐ³µ	Ï´ÒÂ»ú	¹Ä	f	j
wh	.	.	.	.	.	.	.	.	.	.	3	.	.	.	false	false	Message: -1ms	.	.	.	.	.	.	.	.	.	.	.	ELCLCFG TOWER	-1	.	.	wh.edf	RIGHT	5173	7145619	Full Trial Period	7140446	53	Trial: 53	7140446	23	×ÔÐÐ³µ	Ï´ÒÂ»ú	¹Ä	f	j
wh	.	.	.	.	.	.	.	.	.	.	4	.	.	.	false	false	Message: -1ms	.	.	.	.	.	.	.	.	.	.	.	GAZE_COORDS 0.00 0.00 1023.00 767.00	-1	.	.	wh.edf	RIGHT	5173	7145619	Full Trial Period	7140446	53	Trial: 53	7140446	23	×ÔÐÐ³µ	Ï´ÒÂ»ú	¹Ä	f	j
wh	.	.	.	.	.	.	.	.	.	.	5	.	.	.	false	false	Message: -1ms	.	.	.	.	.	.	.	.	.	.	.	THRESHOLDS R 88 213	-1	.	.	wh.edf	RIGHT	5173	7145619	Full Trial Period	7140446	53	Trial: 53	7140446	23	×ÔÐÐ³µ	Ï´ÒÂ»ú	¹Ä	f	j
wh	.	.	.	.	.	.	.	.	.	.	6	.	.	.	false	false	Message: -1ms	.	.	.	.	.	.	.	.	.	.	.	ELCL_PROC CENTROID (3)	-1	.	.	wh.edf	RIGHT	5173	7145619	Full Trial Period	7140446	53	Trial: 53	7140446	23	×ÔÐÐ³µ	Ï´ÒÂ»ú	¹Ä	f	j
wh	.	.	.	.	.	.	.	.	.	.	7	.	.	.	false	false	Message: -1ms	.	.	.	.	.	.	.	.	.	.	.	ELCL_PCR_PARAM 5 3.0	-1	.	.	wh.edf	RIGHT	5173	7145619	Full Trial Period	7140446	53	Trial: 53	7140446	23	×ÔÐÐ³µ	Ï´ÒÂ»ú	¹Ä	f	j
wh	.	.	.	.	.	.	.	.	.	.	8	.	.	.	false	true	Message: 0ms	.	.	.	.	.	.	.	.	.	.	.	!MODE RECORD CR 1000 2 0 R	0	.	.	wh.edf	RIGHT	5173	7145619	Full Trial Period	7140446	53	Trial: 53	7140446	23	×ÔÐÐ³µ	Ï´ÒÂ»ú	¹Ä	f	j
wh	.	.	.	.	282	288	1	7	171.60	386.30	9	.	.	.	false	false	Message: 40ms	.	.	.	.	.	.	.	.	.	.	.	SYNCTIME	40	171.60	386.30	wh.edf	RIGHT	5173	7145619	Full Trial Period	7140446	53	Trial: 53	7140446	23	×ÔÐÐ³µ	Ï´ÒÂ»ú	¹Ä	f	j
wh	.	.	.	.	.	.	.	.	.	.	10	.	.	.	false	false	Message: 1530ms	8.82	183.67	48	1546	465.20	401.20	4	411.20	1499	204.50	382.40	INVISIBLE_BOUNDARY[1]	1530	.	.	wh.edf	RIGHT	5173	7145619	Full Trial Period	7140446	53	Trial: 53	7140446	23	×ÔÐÐ³µ	Ï´ÒÂ»ú	¹Ä	f	j
wh	.	.	.	.	.	.	.	.	.	.	11	.	.	.	false	false	Message: 1541ms	8.82	183.67	48	1546	465.20	401.20	4	411.20	1499	204.50	382.40	SYNCTIME	1541	.	.	wh.edf	RIGHT	5173	7145619	Full Trial Period	7140446	53	Trial: 53	7140446	23	×ÔÐÐ³µ	Ï´ÒÂ»ú	¹Ä	f	j
wh	.	.	.	.	.	.	.	.	.	.	12	.	.	.	false	false	Message: 2613ms	10.89	213.62	51	2634	873.80	397.20	8	399.50	2584	549.20	390.80	INVISIBLE_BOUNDARY[2]	2613	.	.	wh.edf	RIGHT	5173	7145619	Full Trial Period	7140446	53	Trial: 53	7140446	23	×ÔÐÐ³µ	Ï´ÒÂ»ú	¹Ä	f	j
wh	.	.	.	.	.	.	.	.	.	.	13	.	.	.	false	false	Message: 2624ms	10.89	213.62	51	2634	873.80	397.20	8	399.50	2584	549.20	390.80	SYNCTIME	2624	.	.	wh.edf	RIGHT	5173	7145619	Full Trial Period	7140446	53	Trial: 53	7140446	23	×ÔÐÐ³µ	Ï´ÒÂ»ú	¹Ä	f	j
wh	.	.	.	.	131	5171	15	5041	516.00	322.60	14	.	.	.	false	false	Message: 5154ms	.	.	.	.	.	.	.	.	.	.	.	KEYBOARD	5154	516.00	322.60	wh.edf	RIGHT	5173	7145619	Full Trial Period	7140446	53	Trial: 53	7140446	23	×ÔÐÐ³µ	Ï´ÒÂ»ú	¹Ä	f	j
wh	.	.	.	.	.	.	.	.	.	.	15	.	.	.	false	false	Message: 5217ms	.	.	.	.	.	.	.	.	.	.	.	TRIAL_RESULT 0	5217	.	.	wh.edf	RIGHT	5173	7145619	Full Trial Period	7140446	53	Trial: 53	7140446	23	×ÔÐÐ³µ	Ï´ÒÂ»ú	¹Ä	f	j
wh	.	.	.	.	.	.	.	.	.	.	1	.	.	.	false	false	Message: -20ms	.	.	.	.	.	.	.	.	.	.	.	TRIALID 53	-20	.	.	wh.edf	RIGHT	3112	7149843	Full Trial Period	7146731	54	Trial: 54	7146731	95	ÐÅ·â	¹úÆì	ÓÍ»­	j	j
wh	.	.	.	.	.	.	.	.	.	.	2	.	.	.	false	false	Message: -1ms	.	.	.	.	.	.	.	.	.	.	.	RECCFG CR 1000 2 0 R	-1	.	.	wh.edf	RIGHT	3112	7149843	Full Trial Period	7146731	54	Trial: 54	7146731	95	ÐÅ·â	¹úÆì	ÓÍ»­	j	j
wh	.	.	.	.	.	.	.	.	.	.	3	.	.	.	false	false	Message: -1ms	.	.	.	.	.	.	.	.	.	.	.	ELCLCFG TOWER	-1	.	.	wh.edf	RIGHT	3112	7149843	Full Trial Period	7146731	54	Trial: 54	7146731	95	ÐÅ·â	¹úÆì	ÓÍ»­	j	j
wh	.	.	.	.	.	.	.	.	.	.	4	.	.	.	false	false	Message: -1ms	.	.	.	.	.	.	.	.	.	.	.	GAZE_COORDS 0.00 0.00 1023.00 767.00	-1	.	.	wh.edf	RIGHT	3112	7149843	Full Trial Period	7146731	54	Trial: 54	7146731	95	ÐÅ·â	¹úÆì	ÓÍ»­	j	j
wh	.	.	.	.	.	.	.	.	.	.	5	.	.	.	false	false	Message: -1ms	.	.	.	.	.	.	.	.	.	.	.	THRESHOLDS R 88 213	-1	.	.	wh.edf	RIGHT	3112	7149843	Full Trial Period	7146731	54	Trial: 54	7146731	95	ÐÅ·â	¹úÆì	ÓÍ»­	j	j
wh	.	.	.	.	.	.	.	.	.	.	6	.	.	.	false	false	Message: -1ms	.	.	.	.	.	.	.	.	.	.	.	ELCL_PROC CENTROID (3)	-1	.	.	wh.edf	RIGHT	3112	7149843	Full Trial Period	7146731	54	Trial: 54	7146731	95	ÐÅ·â	¹úÆì	ÓÍ»­	j	j
wh	.	.	.	.	.	.	.	.	.	.	7	.	.	.	false	false	Message: -1ms	.	.	.	.	.	.	.	.	.	.	.	ELCL_PCR_PARAM 5 3.0	-1	.	.	wh.edf	RIGHT	3112	7149843	Full Trial Period	7146731	54	Trial: 54	7146731	95	ÐÅ·â	¹úÆì	ÓÍ»­	j	j
wh	.	.	.	.	.	.	.	.	.	.	8	.	.	.	false	true	Message: 0ms	.	.	.	.	.	.	.	.	.	.	.	!MODE RECORD CR 1000 2 0 R	0	.	.	wh.edf	RIGHT	3112	7149843	Full Trial Period	7146731	54	Trial: 54	7146731	95	ÐÅ·â	¹úÆì	ÓÍ»­	j	j
wh	.	.	.	.	481	487	1	7	179.80	382.20	9	.	.	.	false	false	Message: 46ms	.	.	.	.	.	.	.	.	.	.	.	SYNCTIME	46	179.80	382.20	wh.edf	RIGHT	3112	7149843	Full Trial Period	7146731	54	Trial: 54	7146731	95	ÐÅ·â	¹úÆì	ÓÍ»­	j	j
wh	.	.	.	.	.	.	.	.	.	.	10	.	.	.	false	false	Message: 1199ms	2.14	11.13	192	1378	564.80	326.50	4	579.40	1187	531.60	378.00	INVISIBLE_BOUNDARY[1]	1199	.	.	wh.edf	RIGHT	3112	7149843	Full Trial Period	7146731	54	Trial: 54	7146731	95	ÐÅ·â	¹úÆì	ÓÍ»­	j	j
wh	.	.	.	.	.	.	.	.	.	.	11	.	.	.	false	false	Message: 1204ms	2.14	11.13	192	1378	564.80	326.50	4	579.40	1187	531.60	378.00	SYNCTIME	1204	.	.	wh.edf	RIGHT	3112	7149843	Full Trial Period	7146731	54	Trial: 54	7146731	95	ÐÅ·â	¹úÆì	ÓÍ»­	j	j
wh	.	.	.	.	.	.	.	.	.	.	12	.	.	.	false	false	Message: 2219ms	11.24	197.17	57	2245	892.50	398.40	7	370.50	2189	556.50	393.30	INVISIBLE_BOUNDARY[2]	2219	.	.	wh.edf	RIGHT	3112	7149843	Full Trial Period	7146731	54	Trial: 54	7146731	95	ÐÅ·â	¹úÆì	ÓÍ»­	j	j
wh	.	.	.	.	.	.	.	.	.	.	13	.	.	.	false	false	Message: 2229ms	11.24	197.17	57	2245	892.50	398.40	7	370.50	2189	556.50	393.30	SYNCTIME	2229	.	.	wh.edf	RIGHT	3112	7149843	Full Trial Period	7146731	54	Trial: 54	7146731	95	ÐÅ·â	¹úÆì	ÓÍ»­	j	j
wh	.	.	.	.	61	3110	10	3050	679.50	388.00	14	.	.	.	false	false	Message: 3094ms	.	.	.	.	.	.	.	.	.	.	.	KEYBOARD	3094	679.50	388.00	wh.edf	RIGHT	3112	7149843	Full Trial Period	7146731	54	Trial: 54	7146731	95	ÐÅ·â	¹úÆì	ÓÍ»­	j	j
wh	.	.	.	.	.	.	.	.	.	.	15	.	.	.	false	false	Message: 3157ms	.	.	.	.	.	.	.	.	.	.	.	TRIAL_RESULT 0	3157	.	.	wh.edf	RIGHT	3112	7149843	Full Trial Period	7146731	54	Trial: 54	7146731	95	ÐÅ·â	¹úÆì	ÓÍ»­	j	j
wh	.	.	.	.	.	.	.	.	.	.	1	.	.	.	false	false	Message: -16ms	.	.	.	.	.	.	.	.	.	.	.	TRIALID 54	-16	.	.	wh.edf	RIGHT	3831	7155724	Full Trial Period	7151893	55	Trial: 55	7151893	53	Ñ¥×Ó	ÂÝÃ±	µÆÁý	j	j
wh	.	.	.	.	.	.	.	.	.	.	2	.	.	.	false	false	Message: -1ms	.	.	.	.	.	.	.	.	.	.	.	RECCFG CR 1000 2 0 R	-1	.	.	wh.edf	RIGHT	3831	7155724	Full Trial Period	7151893	55	Trial: 55	7151893	53	Ñ¥×Ó	ÂÝÃ±	µÆÁý	j	j
wh	.	.	.	.	.	.	.	.	.	.	3	.	.	.	false	false	Message: -1ms	.	.	.	.	.	.	.	.	.	.	.	ELCLCFG TOWER	-1	.	.	wh.edf	RIGHT	3831	7155724	Full Trial Period	7151893	55	Trial: 55	7151893	53	Ñ¥×Ó	ÂÝÃ±	µÆÁý	j	j
wh	.	.	.	.	.	.	.	.	.	.	4	.	.	.	false	false	Message: -1ms	.	.	.	.	.	.	.	.	.	.	.	GAZE_COORDS 0.00 0.00 1023.00 767.00	-1	.	.	wh.edf	RIGHT	3831	7155724	Full Trial Period	7151893	55	Trial: 55	7151893	53	Ñ¥×Ó	ÂÝÃ±	µÆÁý	j	j
wh	.	.	.	.	.	.	.	.	.	.	5	.	.	.	false	false	Message: -1ms	.	.	.	.	.	.	.	.	.	.	.	THRESHOLDS R 88 213	-1	.	.	wh.edf	RIGHT	3831	7155724	Full Trial Period	7151893	55	Trial: 55	7151893	53	Ñ¥×Ó	ÂÝÃ±	µÆÁý	j	j
wh	.	.	.	.	.	.	.	.	.	.	6	.	.	.	false	false	Message: -1ms	.	.	.	.	.	.	.	.	.	.	.	ELCL_PROC CENTROID (3)	-1	.	.	wh.edf	RIGHT	3831	7155724	Full Trial Period	7151893	55	Trial: 55	7151893	53	Ñ¥×Ó	ÂÝÃ±	µÆÁý	j	j
wh	.	.	.	.	.	.	.	.	.	.	7	.	.	.	false	false	Message: -1ms	.	.	.	.	.	.	.	.	.	.	.	ELCL_PCR_PARAM 5 3.0	-1	.	.	wh.edf	RIGHT	3831	7155724	Full Trial Period	7151893	55	Trial: 55	7151893	53	Ñ¥×Ó	ÂÝÃ±	µÆÁý	j	j
wh	.	.	.	.	.	.	.	.	.	.	8	.	.	.	false	true	Message: 0ms	.	.	.	.	.	.	.	.	.	.	.	!MODE RECORD CR 1000 2 0 R	0	.	.	wh.edf	RIGHT	3831	7155724	Full Trial Period	7151893	55	Trial: 55	7151893	53	Ñ¥×Ó	ÂÝÃ±	µÆÁý	j	j
wh	.	.	.	.	423	429	1	7	182.90	394.00	9	.	.	.	false	false	Message: 42ms	.	.	.	.	.	.	.	.	.	.	.	SYNCTIME	42	182.90	394.00	wh.edf	RIGHT	3831	7155724	Full Trial Period	7151893	55	Trial: 55	7151893	53	Ñ¥×Ó	ÂÝÃ±	µÆÁý	j	j
wh	.	.	.	.	.	.	.	.	.	.	10	.	.	.	false	false	Message: 928ms	1.90	8.32	229	1129	441.70	416.90	3	843.40	901	426.60	364.10	INVISIBLE_BOUNDARY[1]	928	.	.	wh.edf	RIGHT	3831	7155724	Full Trial Period	7151893	55	Trial: 55	7151893	53	Ñ¥×Ó	ÂÝÃ±	µÆÁý	j	j
wh	.	.	.	.	.	.	.	.	.	.	11	.	.	.	false	false	Message: 933ms	1.90	8.32	229	1129	441.70	416.90	3	843.40	901	426.60	364.10	SYNCTIME	933	.	.	wh.edf	RIGHT	3831	7155724	Full Trial Period	7151893	55	Trial: 55	7151893	53	Ñ¥×Ó	ÂÝÃ±	µÆÁý	j	j
wh	.	.	.	.	154	2560	9	2407	849.00	383.10	12	[1]	2	RECTANGLE_INTERESTAREA	false	false	Message: 2451ms	.	.	.	.	.	.	.	.	.	.	.	INVISIBLE_BOUNDARY[2]	2451	849.00	383.10	wh.edf	RIGHT	3831	7155724	Full Trial Period	7151893	55	Trial: 55	7151893	53	Ñ¥×Ó	ÂÝÃ±	µÆÁý	j	j
wh	.	.	.	.	154	2560	9	2407	849.00	383.10	13	[1]	2	RECTANGLE_INTERESTAREA	false	false	Message: 2458ms	.	.	.	.	.	.	.	.	.	.	.	SYNCTIME	2458	849.00	383.10	wh.edf	RIGHT	3831	7155724	Full Trial Period	7151893	55	Trial: 55	7151893	53	Ñ¥×Ó	ÂÝÃ±	µÆÁý	j	j
wh	.	.	.	.	1000	3829	11	2830	931.50	386.90	14	.	.	.	false	false	Message: 3812ms	.	.	.	.	.	.	.	.	.	.	.	KEYBOARD	3812	931.50	386.90	wh.edf	RIGHT	3831	7155724	Full Trial Period	7151893	55	Trial: 55	7151893	53	Ñ¥×Ó	ÂÝÃ±	µÆÁý	j	j
wh	.	.	.	.	.	.	.	.	.	.	15	.	.	.	false	false	Message: 3874ms	.	.	.	.	.	.	.	.	.	.	.	TRIAL_RESULT 0	3874	.	.	wh.edf	RIGHT	3831	7155724	Full Trial Period	7151893	55	Trial: 55	7151893	53	Ñ¥×Ó	ÂÝÃ±	µÆÁý	j	j
wh	.	.	.	.	.	.	.	.	.	.	1	.	.	.	false	false	Message: -17ms	.	.	.	.	.	.	.	.	.	.	.	TRIALID 55	-17	.	.	wh.edf	RIGHT	7894	7165620	Full Trial Period	7157726	56	Trial: 56	7157726	42	ºÉ°üµ°	Ê±ÖÓ	Ö¸ÄÏÕë	j	j
wh	.	.	.	.	.	.	.	.	.	.	2	.	.	.	false	false	Message: -1ms	.	.	.	.	.	.	.	.	.	.	.	RECCFG CR 1000 2 0 R	-1	.	.	wh.edf	RIGHT	7894	7165620	Full Trial Period	7157726	56	Trial: 56	7157726	42	ºÉ°üµ°	Ê±ÖÓ	Ö¸ÄÏÕë	j	j
wh	.	.	.	.	.	.	.	.	.	.	3	.	.	.	false	false	Message: -1ms	.	.	.	.	.	.	.	.	.	.	.	ELCLCFG TOWER	-1	.	.	wh.edf	RIGHT	7894	7165620	Full Trial Period	7157726	56	Trial: 56	7157726	42	ºÉ°üµ°	Ê±ÖÓ	Ö¸ÄÏÕë	j	j
wh	.	.	.	.	.	.	.	.	.	.	4	.	.	.	false	false	Message: -1ms	.	.	.	.	.	.	.	.	.	.	.	GAZE_COORDS 0.00 0.00 1023.00 767.00	-1	.	.	wh.edf	RIGHT	7894	7165620	Full Trial Period	7157726	56	Trial: 56	7157726	42	ºÉ°üµ°	Ê±ÖÓ	Ö¸ÄÏÕë	j	j
wh	.	.	.	.	.	.	.	.	.	.	5	.	.	.	false	false	Message: -1ms	.	.	.	.	.	.	.	.	.	.	.	THRESHOLDS R 88 213	-1	.	.	wh.edf	RIGHT	7894	7165620	Full Trial Period	7157726	56	Trial: 56	7157726	42	ºÉ°üµ°	Ê±ÖÓ	Ö¸ÄÏÕë	j	j
wh	.	.	.	.	.	.	.	.	.	.	6	.	.	.	false	false	Message: -1ms	.	.	.	.	.	.	.	.	.	.	.	ELCL_PROC CENTROID (3)	-1	.	.	wh.edf	RIGHT	7894	7165620	Full Trial Period	7157726	56	Trial: 56	7157726	42	ºÉ°üµ°	Ê±ÖÓ	Ö¸ÄÏÕë	j	j
wh	.	.	.	.	.	.	.	.	.	.	7	.	.	.	false	false	Message: -1ms	.	.	.	.	.	.	.	.	.	.	.	ELCL_PCR_PARAM 5 3.0	-1	.	.	wh.edf	RIGHT	7894	7165620	Full Trial Period	7157726	56	Trial: 56	7157726	42	ºÉ°üµ°	Ê±ÖÓ	Ö¸ÄÏÕë	j	j
wh	.	.	.	.	.	.	.	.	.	.	8	.	.	.	false	true	Message: 0ms	.	.	.	.	.	.	.	.	.	.	.	!MODE RECORD CR 1000 2 0 R	0	.	.	wh.edf	RIGHT	7894	7165620	Full Trial Period	7157726	56	Trial: 56	7157726	42	ºÉ°üµ°	Ê±ÖÓ	Ö¸ÄÏÕë	j	j
wh	.	.	.	.	155	174	1	20	243.20	362.80	9	.	.	.	false	false	Message: 49ms	.	.	.	.	.	.	.	.	.	.	.	SYNCTIME	49	243.20	362.80	wh.edf	RIGHT	7894	7165620	Full Trial Period	7157726	56	Trial: 56	7157726	42	ºÉ°üµ°	Ê±ÖÓ	Ö¸ÄÏÕë	j	j
wh	.	.	.	.	.	.	.	.	.	.	10	.	.	.	false	false	Message: 2865ms	11.11	56.09	198	2913	504.00	407.90	9	706.10	2716	174.70	381.60	INVISIBLE_BOUNDARY[1]	2865	.	.	wh.edf	RIGHT	7894	7165620	Full Trial Period	7157726	56	Trial: 56	7157726	42	ºÉ°üµ°	Ê±ÖÓ	Ö¸ÄÏÕë	j	j
wh	.	.	.	.	.	.	.	.	.	.	11	.	.	.	false	false	Message: 2874ms	11.11	56.09	198	2913	504.00	407.90	9	706.10	2716	174.70	381.60	SYNCTIME	2874	.	.	wh.edf	RIGHT	7894	7165620	Full Trial Period	7157726	56	Trial: 56	7157726	42	ºÉ°üµ°	Ê±ÖÓ	Ö¸ÄÏÕë	j	j
wh	.	.	.	.	.	.	.	.	.	.	12	.	.	.	false	false	Message: 5005ms	7.94	141.74	56	5016	789.90	412.60	16	268.30	4961	555.10	404.50	INVISIBLE_BOUNDARY[2]	5005	.	.	wh.edf	RIGHT	7894	7165620	Full Trial Period	7157726	56	Trial: 56	7157726	42	ºÉ°üµ°	Ê±ÖÓ	Ö¸ÄÏÕë	j	j
wh	.	.	.	.	.	.	.	.	.	.	13	.	.	.	false	false	Message: 5015ms	7.94	141.74	56	5016	789.90	412.60	16	268.30	4961	555.10	404.50	SYNCTIME	5015	.	.	wh.edf	RIGHT	7894	7165620	Full Trial Period	7157726	56	Trial: 56	7157726	42	ºÉ°üµ°	Ê±ÖÓ	Ö¸ÄÏÕë	j	j
wh	.	.	.	.	101	7892	26	7792	920.80	400.40	14	[1]	2	RECTANGLE_INTERESTAREA	false	false	Message: 7875ms	.	.	.	.	.	.	.	.	.	.	.	KEYBOARD	7875	920.80	400.40	wh.edf	RIGHT	7894	7165620	Full Trial Period	7157726	56	Trial: 56	7157726	42	ºÉ°üµ°	Ê±ÖÓ	Ö¸ÄÏÕë	j	j
wh	.	.	.	.	.	.	.	.	.	.	15	.	.	.	false	false	Message: 7940ms	.	.	.	.	.	.	.	.	.	.	.	TRIAL_RESULT 0	7940	.	.	wh.edf	RIGHT	7894	7165620	Full Trial Period	7157726	56	Trial: 56	7157726	42	ºÉ°üµ°	Ê±ÖÓ	Ö¸ÄÏÕë	j	j
wh	.	.	.	.	.	.	.	.	.	.	1	.	.	.	false	false	Message: -15ms	.	.	.	.	.	.	.	.	.	.	.	TRIALID 56	-15	.	.	wh.edf	RIGHT	4110	7171941	Full Trial Period	7167831	57	Trial: 57	7167831	79	ÐÅ·â	ÇÉ¿ËÁ¦	ÆË¿ËÅÆ	f	j
wh	.	.	.	.	.	.	.	.	.	.	2	.	.	.	false	false	Message: -1ms	.	.	.	.	.	.	.	.	.	.	.	RECCFG CR 1000 2 0 R	-1	.	.	wh.edf	RIGHT	4110	7171941	Full Trial Period	7167831	57	Trial: 57	7167831	79	ÐÅ·â	ÇÉ¿ËÁ¦	ÆË¿ËÅÆ	f	j
wh	.	.	.	.	.	.	.	.	.	.	3	.	.	.	false	false	Message: -1ms	.	.	.	.	.	.	.	.	.	.	.	ELCLCFG TOWER	-1	.	.	wh.edf	RIGHT	4110	7171941	Full Trial Period	7167831	57	Trial: 57	7167831	79	ÐÅ·â	ÇÉ¿ËÁ¦	ÆË¿ËÅÆ	f	j
wh	.	.	.	.	.	.	.	.	.	.	4	.	.	.	false	false	Message: -1ms	.	.	.	.	.	.	.	.	.	.	.	GAZE_COORDS 0.00 0.00 1023.00 767.00	-1	.	.	wh.edf	RIGHT	4110	7171941	Full Trial Period	7167831	57	Trial: 57	7167831	79	ÐÅ·â	ÇÉ¿ËÁ¦	ÆË¿ËÅÆ	f	j
wh	.	.	.	.	.	.	.	.	.	.	5	.	.	.	false	false	Message: -1ms	.	.	.	.	.	.	.	.	.	.	.	THRESHOLDS R 88 213	-1	.	.	wh.edf	RIGHT	4110	7171941	Full Trial Period	7167831	57	Trial: 57	7167831	79	ÐÅ·â	ÇÉ¿ËÁ¦	ÆË¿ËÅÆ	f	j
wh	.	.	.	.	.	.	.	.	.	.	6	.	.	.	false	false	Message: -1ms	.	.	.	.	.	.	.	.	.	.	.	ELCL_PROC CENTROID (3)	-1	.	.	wh.edf	RIGHT	4110	7171941	Full Trial Period	7167831	57	Trial: 57	7167831	79	ÐÅ·â	ÇÉ¿ËÁ¦	ÆË¿ËÅÆ	f	j
wh	.	.	.	.	.	.	.	.	.	.	7	.	.	.	false	false	Message: -1ms	.	.	.	.	.	.	.	.	.	.	.	ELCL_PCR_PARAM 5 3.0	-1	.	.	wh.edf	RIGHT	4110	7171941	Full Trial Period	7167831	57	Trial: 57	7167831	79	ÐÅ·â	ÇÉ¿ËÁ¦	ÆË¿ËÅÆ	f	j
wh	.	.	.	.	.	.	.	.	.	.	8	.	.	.	false	true	Message: 0ms	.	.	.	.	.	.	.	.	.	.	.	!MODE RECORD CR 1000 2 0 R	0	.	.	wh.edf	RIGHT	4110	7171941	Full Trial Period	7167831	57	Trial: 57	7167831	79	ÐÅ·â	ÇÉ¿ËÁ¦	ÆË¿ËÅÆ	f	j
wh	.	.	.	.	329	335	1	7	178.30	376.00	9	.	.	.	false	false	Message: 43ms	.	.	.	.	.	.	.	.	.	.	.	SYNCTIME	43	178.30	376.00	wh.edf	RIGHT	4110	7171941	Full Trial Period	7167831	57	Trial: 57	7167831	79	ÐÅ·â	ÇÉ¿ËÁ¦	ÆË¿ËÅÆ	f	j
wh	.	.	.	.	.	.	.	.	.	.	10	.	.	.	false	false	Message: 1472ms	8.19	151.60	54	1474	441.20	384.50	5	292.90	1421	199.10	394.70	INVISIBLE_BOUNDARY[1]	1472	.	.	wh.edf	RIGHT	4110	7171941	Full Trial Period	7167831	57	Trial: 57	7167831	79	ÐÅ·â	ÇÉ¿ËÁ¦	ÆË¿ËÅÆ	f	j
wh	.	.	.	.	113	1587	6	1475	437.70	385.30	11	.	.	.	false	false	Message: 1475ms	.	.	.	.	.	.	.	.	.	.	.	SYNCTIME	1475	.	.	wh.edf	RIGHT	4110	7171941	Full Trial Period	7167831	57	Trial: 57	7167831	79	ÐÅ·â	ÇÉ¿ËÁ¦	ÆË¿ËÅÆ	f	j
wh	.	.	.	.	.	.	.	.	.	.	12	.	.	.	false	false	Message: 3003ms	8.75	194.46	45	3017	824.80	386.20	11	349.10	2973	565.80	389.10	INVISIBLE_BOUNDARY[2]	3003	.	.	wh.edf	RIGHT	4110	7171941	Full Trial Period	7167831	57	Trial: 57	7167831	79	ÐÅ·â	ÇÉ¿ËÁ¦	ÆË¿ËÅÆ	f	j
wh	.	.	.	.	.	.	.	.	.	.	13	.	.	.	false	false	Message: 3008ms	8.75	194.46	45	3017	824.80	386.20	11	349.10	2973	565.80	389.10	SYNCTIME	3008	.	.	wh.edf	RIGHT	4110	7171941	Full Trial Period	7167831	57	Trial: 57	7167831	79	ÐÅ·â	ÇÉ¿ËÁ¦	ÆË¿ËÅÆ	f	j
wh	.	.	.	.	687	4108	14	3422	866.00	387.30	14	[1]	2	RECTANGLE_INTERESTAREA	false	false	Message: 4091ms	.	.	.	.	.	.	.	.	.	.	.	KEYBOARD	4091	866.00	387.30	wh.edf	RIGHT	4110	7171941	Full Trial Period	7167831	57	Trial: 57	7167831	79	ÐÅ·â	ÇÉ¿ËÁ¦	ÆË¿ËÅÆ	f	j
wh	.	.	.	.	.	.	.	.	.	.	15	.	.	.	false	false	Message: 4160ms	.	.	.	.	.	.	.	.	.	.	.	TRIAL_RESULT 0	4160	.	.	wh.edf	RIGHT	4110	7171941	Full Trial Period	7167831	57	Trial: 57	7167831	79	ÐÅ·â	ÇÉ¿ËÁ¦	ÆË¿ËÅÆ	f	j
wh	.	.	.	.	.	.	.	.	.	.	1	.	.	.	false	false	Message: -16ms	.	.	.	.	.	.	.	.	.	.	.	TRIALID 57	-16	.	.	wh.edf	RIGHT	3328	7179358	Full Trial Period	7176030	58	Trial: 58	7176030	130	Îü¹Ü	ÕëÍ²	³ß×Ó	f	f
wh	.	.	.	.	.	.	.	.	.	.	2	.	.	.	false	false	Message: -1ms	.	.	.	.	.	.	.	.	.	.	.	RECCFG CR 1000 2 0 R	-1	.	.	wh.edf	RIGHT	3328	7179358	Full Trial Period	7176030	58	Trial: 58	7176030	130	Îü¹Ü	ÕëÍ²	³ß×Ó	f	f
wh	.	.	.	.	.	.	.	.	.	.	3	.	.	.	false	false	Message: -1ms	.	.	.	.	.	.	.	.	.	.	.	ELCLCFG TOWER	-1	.	.	wh.edf	RIGHT	3328	7179358	Full Trial Period	7176030	58	Trial: 58	7176030	130	Îü¹Ü	ÕëÍ²	³ß×Ó	f	f
wh	.	.	.	.	.	.	.	.	.	.	4	.	.	.	false	false	Message: -1ms	.	.	.	.	.	.	.	.	.	.	.	GAZE_COORDS 0.00 0.00 1023.00 767.00	-1	.	.	wh.edf	RIGHT	3328	7179358	Full Trial Period	7176030	58	Trial: 58	7176030	130	Îü¹Ü	ÕëÍ²	³ß×Ó	f	f
wh	.	.	.	.	.	.	.	.	.	.	5	.	.	.	false	false	Message: -1ms	.	.	.	.	.	.	.	.	.	.	.	THRESHOLDS R 88 213	-1	.	.	wh.edf	RIGHT	3328	7179358	Full Trial Period	7176030	58	Trial: 58	7176030	130	Îü¹Ü	ÕëÍ²	³ß×Ó	f	f
wh	.	.	.	.	.	.	.	.	.	.	6	.	.	.	false	false	Message: -1ms	.	.	.	.	.	.	.	.	.	.	.	ELCL_PROC CENTROID (3)	-1	.	.	wh.edf	RIGHT	3328	7179358	Full Trial Period	7176030	58	Trial: 58	7176030	130	Îü¹Ü	ÕëÍ²	³ß×Ó	f	f
wh	.	.	.	.	.	.	.	.	.	.	7	.	.	.	false	false	Message: -1ms	.	.	.	.	.	.	.	.	.	.	.	ELCL_PCR_PARAM 5 3.0	-1	.	.	wh.edf	RIGHT	3328	7179358	Full Trial Period	7176030	58	Trial: 58	7176030	130	Îü¹Ü	ÕëÍ²	³ß×Ó	f	f
wh	.	.	.	.	.	.	.	.	.	.	8	.	.	.	false	true	Message: 0ms	.	.	.	.	.	.	.	.	.	.	.	!MODE RECORD CR 1000 2 0 R	0	.	.	wh.edf	RIGHT	3328	7179358	Full Trial Period	7176030	58	Trial: 58	7176030	130	Îü¹Ü	ÕëÍ²	³ß×Ó	f	f
wh	.	.	.	.	612	618	1	7	179.70	388.20	9	.	.	.	false	false	Message: 43ms	.	.	.	.	.	.	.	.	.	.	.	SYNCTIME	43	179.70	388.20	wh.edf	RIGHT	3328	7179358	Full Trial Period	7176030	58	Trial: 58	7176030	130	Îü¹Ü	ÕëÍ²	³ß×Ó	f	f
wh	.	.	.	.	120	1667	5	1548	437.60	381.90	10	.	.	.	false	false	Message: 1550ms	.	.	.	.	.	.	.	.	.	.	.	INVISIBLE_BOUNDARY[1]	1550	437.60	381.90	wh.edf	RIGHT	3328	7179358	Full Trial Period	7176030	58	Trial: 58	7176030	130	Îü¹Ü	ÕëÍ²	³ß×Ó	f	f
wh	.	.	.	.	120	1667	5	1548	437.60	381.90	11	.	.	.	false	false	Message: 1559ms	.	.	.	.	.	.	.	.	.	.	.	SYNCTIME	1559	437.60	381.90	wh.edf	RIGHT	3328	7179358	Full Trial Period	7176030	58	Trial: 58	7176030	130	Îü¹Ü	ÕëÍ²	³ß×Ó	f	f
wh	.	.	.	.	.	.	.	.	.	.	12	.	.	.	false	false	Message: 2653ms	5.61	130.56	43	2661	869.80	385.80	7	274.90	2619	702.30	375.00	INVISIBLE_BOUNDARY[2]	2653	.	.	wh.edf	RIGHT	3328	7179358	Full Trial Period	7176030	58	Trial: 58	7176030	130	Îü¹Ü	ÕëÍ²	³ß×Ó	f	f
wh	.	.	.	.	.	.	.	.	.	.	13	.	.	.	false	false	Message: 2659ms	5.61	130.56	43	2661	869.80	385.80	7	274.90	2619	702.30	375.00	SYNCTIME	2659	.	.	wh.edf	RIGHT	3328	7179358	Full Trial Period	7176030	58	Trial: 58	7176030	130	Îü¹Ü	ÕëÍ²	³ß×Ó	f	f
wh	.	.	.	.	310	3326	10	3017	892.80	395.90	14	[1]	2	RECTANGLE_INTERESTAREA	false	false	Message: 3309ms	.	.	.	.	.	.	.	.	.	.	.	KEYBOARD	3309	892.80	395.90	wh.edf	RIGHT	3328	7179358	Full Trial Period	7176030	58	Trial: 58	7176030	130	Îü¹Ü	ÕëÍ²	³ß×Ó	f	f
wh	.	.	.	.	.	.	.	.	.	.	15	.	.	.	false	false	Message: 3384ms	.	.	.	.	.	.	.	.	.	.	.	TRIAL_RESULT 0	3384	.	.	wh.edf	RIGHT	3328	7179358	Full Trial Period	7176030	58	Trial: 58	7176030	130	Îü¹Ü	ÕëÍ²	³ß×Ó	f	f
wh	.	.	.	.	.	.	.	.	.	.	1	.	.	.	false	false	Message: -21ms	.	.	.	.	.	.	.	.	.	.	.	TRIALID 58	-21	.	.	wh.edf	RIGHT	3372	7184365	Full Trial Period	7180993	59	Trial: 59	7180993	65	ÂÝÐý½°	·çÉÈ	À¯±Ê	f	f
wh	.	.	.	.	.	.	.	.	.	.	2	.	.	.	false	false	Message: -1ms	.	.	.	.	.	.	.	.	.	.	.	RECCFG CR 1000 2 0 R	-1	.	.	wh.edf	RIGHT	3372	7184365	Full Trial Period	7180993	59	Trial: 59	7180993	65	ÂÝÐý½°	·çÉÈ	À¯±Ê	f	f
wh	.	.	.	.	.	.	.	.	.	.	3	.	.	.	false	false	Message: -1ms	.	.	.	.	.	.	.	.	.	.	.	ELCLCFG TOWER	-1	.	.	wh.edf	RIGHT	3372	7184365	Full Trial Period	7180993	59	Trial: 59	7180993	65	ÂÝÐý½°	·çÉÈ	À¯±Ê	f	f
wh	.	.	.	.	.	.	.	.	.	.	4	.	.	.	false	false	Message: -1ms	.	.	.	.	.	.	.	.	.	.	.	GAZE_COORDS 0.00 0.00 1023.00 767.00	-1	.	.	wh.edf	RIGHT	3372	7184365	Full Trial Period	7180993	59	Trial: 59	7180993	65	ÂÝÐý½°	·çÉÈ	À¯±Ê	f	f
wh	.	.	.	.	.	.	.	.	.	.	5	.	.	.	false	false	Message: -1ms	.	.	.	.	.	.	.	.	.	.	.	THRESHOLDS R 88 213	-1	.	.	wh.edf	RIGHT	3372	7184365	Full Trial Period	7180993	59	Trial: 59	7180993	65	ÂÝÐý½°	·çÉÈ	À¯±Ê	f	f
wh	.	.	.	.	.	.	.	.	.	.	6	.	.	.	false	false	Message: -1ms	.	.	.	.	.	.	.	.	.	.	.	ELCL_PROC CENTROID (3)	-1	.	.	wh.edf	RIGHT	3372	7184365	Full Trial Period	7180993	59	Trial: 59	7180993	65	ÂÝÐý½°	·çÉÈ	À¯±Ê	f	f
wh	.	.	.	.	.	.	.	.	.	.	7	.	.	.	false	false	Message: -1ms	.	.	.	.	.	.	.	.	.	.	.	ELCL_PCR_PARAM 5 3.0	-1	.	.	wh.edf	RIGHT	3372	7184365	Full Trial Period	7180993	59	Trial: 59	7180993	65	ÂÝÐý½°	·çÉÈ	À¯±Ê	f	f
wh	.	.	.	.	.	.	.	.	.	.	8	.	.	.	false	true	Message: 0ms	.	.	.	.	.	.	.	.	.	.	.	!MODE RECORD CR 1000 2 0 R	0	.	.	wh.edf	RIGHT	3372	7184365	Full Trial Period	7180993	59	Trial: 59	7180993	65	ÂÝÐý½°	·çÉÈ	À¯±Ê	f	f
wh	.	.	.	.	283	289	1	7	180.40	388.80	9	.	.	.	false	false	Message: 54ms	.	.	.	.	.	.	.	.	.	.	.	SYNCTIME	54	180.40	388.80	wh.edf	RIGHT	3372	7184365	Full Trial Period	7180993	59	Trial: 59	7180993	65	ÂÝÐý½°	·çÉÈ	À¯±Ê	f	f
wh	.	.	.	.	.	.	.	.	.	.	10	.	.	.	false	false	Message: 1592ms	8.52	167.04	51	1596	424.60	379.20	6	350.20	1546	171.60	381.60	INVISIBLE_BOUNDARY[1]	1592	.	.	wh.edf	RIGHT	3372	7184365	Full Trial Period	7180993	59	Trial: 59	7180993	65	ÂÝÐý½°	·çÉÈ	À¯±Ê	f	f
wh	.	.	.	.	.	.	.	.	.	.	11	.	.	.	false	false	Message: 1595ms	8.52	167.04	51	1596	424.60	379.20	6	350.20	1546	171.60	381.60	SYNCTIME	1595	.	.	wh.edf	RIGHT	3372	7184365	Full Trial Period	7180993	59	Trial: 59	7180993	65	ÂÝÐý½°	·çÉÈ	À¯±Ê	f	f
wh	.	.	.	.	.	.	.	.	.	.	12	.	.	.	false	false	Message: 2579ms	8.12	165.62	49	2589	802.10	399.70	9	303.60	2541	562.60	387.70	INVISIBLE_BOUNDARY[2]	2579	.	.	wh.edf	RIGHT	3372	7184365	Full Trial Period	7180993	59	Trial: 59	7180993	65	ÂÝÐý½°	·çÉÈ	À¯±Ê	f	f
wh	.	.	.	.	.	.	.	.	.	.	13	.	.	.	false	false	Message: 2586ms	8.12	165.62	49	2589	802.10	399.70	9	303.60	2541	562.60	387.70	SYNCTIME	2586	.	.	wh.edf	RIGHT	3372	7184365	Full Trial Period	7180993	59	Trial: 59	7180993	65	ÂÝÐý½°	·çÉÈ	À¯±Ê	f	f
wh	.	.	.	.	80	3370	13	3291	589.20	385.60	14	.	.	.	false	false	Message: 3354ms	.	.	.	.	.	.	.	.	.	.	.	KEYBOARD	3354	589.20	385.60	wh.edf	RIGHT	3372	7184365	Full Trial Period	7180993	59	Trial: 59	7180993	65	ÂÝÐý½°	·çÉÈ	À¯±Ê	f	f
wh	.	.	.	.	.	.	.	.	.	.	15	.	.	.	false	false	Message: 3417ms	.	.	.	.	.	.	.	.	.	.	.	TRIAL_RESULT 0	3417	.	.	wh.edf	RIGHT	3372	7184365	Full Trial Period	7180993	59	Trial: 59	7180993	65	ÂÝÐý½°	·çÉÈ	À¯±Ê	f	f
wh	.	.	.	.	.	.	.	.	.	.	1	.	.	.	false	false	Message: -27ms	.	.	.	.	.	.	.	.	.	.	.	TRIALID 59	-27	.	.	wh.edf	RIGHT	3942	7189990	Full Trial Period	7186048	60	Trial: 60	7186048	17	ÁïÁïÇò	·Éµú	ÅûÈø	j	j
wh	.	.	.	.	.	.	.	.	.	.	2	.	.	.	false	false	Message: -1ms	.	.	.	.	.	.	.	.	.	.	.	RECCFG CR 1000 2 0 R	-1	.	.	wh.edf	RIGHT	3942	7189990	Full Trial Period	7186048	60	Trial: 60	7186048	17	ÁïÁïÇò	·Éµú	ÅûÈø	j	j
wh	.	.	.	.	.	.	.	.	.	.	3	.	.	.	false	false	Message: -1ms	.	.	.	.	.	.	.	.	.	.	.	ELCLCFG TOWER	-1	.	.	wh.edf	RIGHT	3942	7189990	Full Trial Period	7186048	60	Trial: 60	7186048	17	ÁïÁïÇò	·Éµú	ÅûÈø	j	j
wh	.	.	.	.	.	.	.	.	.	.	4	.	.	.	false	false	Message: -1ms	.	.	.	.	.	.	.	.	.	.	.	GAZE_COORDS 0.00 0.00 1023.00 767.00	-1	.	.	wh.edf	RIGHT	3942	7189990	Full Trial Period	7186048	60	Trial: 60	7186048	17	ÁïÁïÇò	·Éµú	ÅûÈø	j	j
wh	.	.	.	.	.	.	.	.	.	.	5	.	.	.	false	false	Message: -1ms	.	.	.	.	.	.	.	.	.	.	.	THRESHOLDS R 88 213	-1	.	.	wh.edf	RIGHT	3942	7189990	Full Trial Period	7186048	60	Trial: 60	7186048	17	ÁïÁïÇò	·Éµú	ÅûÈø	j	j
wh	.	.	.	.	.	.	.	.	.	.	6	.	.	.	false	false	Message: -1ms	.	.	.	.	.	.	.	.	.	.	.	ELCL_PROC CENTROID (3)	-1	.	.	wh.edf	RIGHT	3942	7189990	Full Trial Period	7186048	60	Trial: 60	7186048	17	ÁïÁïÇò	·Éµú	ÅûÈø	j	j
wh	.	.	.	.	.	.	.	.	.	.	7	.	.	.	false	false	Message: -1ms	.	.	.	.	.	.	.	.	.	.	.	ELCL_PCR_PARAM 5 3.0	-1	.	.	wh.edf	RIGHT	3942	7189990	Full Trial Period	7186048	60	Trial: 60	7186048	17	ÁïÁïÇò	·Éµú	ÅûÈø	j	j
wh	.	.	.	.	.	.	.	.	.	.	8	.	.	.	false	true	Message: 0ms	.	.	.	.	.	.	.	.	.	.	.	!MODE RECORD CR 1000 2 0 R	0	.	.	wh.edf	RIGHT	3942	7189990	Full Trial Period	7186048	60	Trial: 60	7186048	17	ÁïÁïÇò	·Éµú	ÅûÈø	j	j
wh	.	.	.	.	402	408	1	7	183.80	384.40	9	.	.	.	false	false	Message: 47ms	.	.	.	.	.	.	.	.	.	.	.	SYNCTIME	47	183.80	384.40	wh.edf	RIGHT	3942	7189990	Full Trial Period	7186048	60	Trial: 60	7186048	17	ÁïÁïÇò	·Éµú	ÅûÈø	j	j
wh	.	.	.	.	330	1627	5	1298	559.80	384.10	10	.	.	.	false	false	Message: 1385ms	.	.	.	.	.	.	.	.	.	.	.	INVISIBLE_BOUNDARY[1]	1385	559.80	384.10	wh.edf	RIGHT	3942	7189990	Full Trial Period	7186048	60	Trial: 60	7186048	17	ÁïÁïÇò	·Éµú	ÅûÈø	j	j
wh	.	.	.	.	330	1627	5	1298	559.80	384.10	11	.	.	.	false	false	Message: 1389ms	.	.	.	.	.	.	.	.	.	.	.	SYNCTIME	1389	559.80	384.10	wh.edf	RIGHT	3942	7189990	Full Trial Period	7186048	60	Trial: 60	7186048	17	ÁïÁïÇò	·Éµú	ÅûÈø	j	j
wh	.	.	.	.	.	.	.	.	.	.	12	.	.	.	false	false	Message: 2147ms	9.66	182.29	53	2165	837.30	390.60	7	341.90	2113	551.40	373.10	INVISIBLE_BOUNDARY[2]	2147	.	.	wh.edf	RIGHT	3942	7189990	Full Trial Period	7186048	60	Trial: 60	7186048	17	ÁïÁïÇò	·Éµú	ÅûÈø	j	j
wh	.	.	.	.	.	.	.	.	.	.	13	.	.	.	false	false	Message: 2155ms	9.66	182.29	53	2165	837.30	390.60	7	341.90	2113	551.40	373.10	SYNCTIME	2155	.	.	wh.edf	RIGHT	3942	7189990	Full Trial Period	7186048	60	Trial: 60	7186048	17	ÁïÁïÇò	·Éµú	ÅûÈø	j	j
wh	.	.	.	.	201	3940	13	3740	683.90	383.50	14	.	.	.	false	false	Message: 3923ms	.	.	.	.	.	.	.	.	.	.	.	KEYBOARD	3923	683.90	383.50	wh.edf	RIGHT	3942	7189990	Full Trial Period	7186048	60	Trial: 60	7186048	17	ÁïÁïÇò	·Éµú	ÅûÈø	j	j
wh	.	.	.	.	.	.	.	.	.	.	15	.	.	.	false	false	Message: 3979ms	.	.	.	.	.	.	.	.	.	.	.	TRIAL_RESULT 0	3979	.	.	wh.edf	RIGHT	3942	7189990	Full Trial Period	7186048	60	Trial: 60	7186048	17	ÁïÁïÇò	·Éµú	ÅûÈø	j	j
wh	.	.	.	.	.	.	.	.	.	.	1	.	.	.	false	false	Message: -20ms	.	.	.	.	.	.	.	.	.	.	.	TRIALID 60	-20	.	.	wh.edf	RIGHT	3650	7195607	Full Trial Period	7191957	61	Trial: 61	7191957	106	ÊÁ×Ó	ÄÏ¹Ï	¾ÈÉúÈ¦	f	j
wh	.	.	.	.	.	.	.	.	.	.	2	.	.	.	false	false	Message: -1ms	.	.	.	.	.	.	.	.	.	.	.	RECCFG CR 1000 2 0 R	-1	.	.	wh.edf	RIGHT	3650	7195607	Full Trial Period	7191957	61	Trial: 61	7191957	106	ÊÁ×Ó	ÄÏ¹Ï	¾ÈÉúÈ¦	f	j
wh	.	.	.	.	.	.	.	.	.	.	3	.	.	.	false	false	Message: -1ms	.	.	.	.	.	.	.	.	.	.	.	ELCLCFG TOWER	-1	.	.	wh.edf	RIGHT	3650	7195607	Full Trial Period	7191957	61	Trial: 61	7191957	106	ÊÁ×Ó	ÄÏ¹Ï	¾ÈÉúÈ¦	f	j
wh	.	.	.	.	.	.	.	.	.	.	4	.	.	.	false	false	Message: -1ms	.	.	.	.	.	.	.	.	.	.	.	GAZE_COORDS 0.00 0.00 1023.00 767.00	-1	.	.	wh.edf	RIGHT	3650	7195607	Full Trial Period	7191957	61	Trial: 61	7191957	106	ÊÁ×Ó	ÄÏ¹Ï	¾ÈÉúÈ¦	f	j
wh	.	.	.	.	.	.	.	.	.	.	5	.	.	.	false	false	Message: -1ms	.	.	.	.	.	.	.	.	.	.	.	THRESHOLDS R 88 213	-1	.	.	wh.edf	RIGHT	3650	7195607	Full Trial Period	7191957	61	Trial: 61	7191957	106	ÊÁ×Ó	ÄÏ¹Ï	¾ÈÉúÈ¦	f	j
wh	.	.	.	.	.	.	.	.	.	.	6	.	.	.	false	false	Message: -1ms	.	.	.	.	.	.	.	.	.	.	.	ELCL_PROC CENTROID (3)	-1	.	.	wh.edf	RIGHT	3650	7195607	Full Trial Period	7191957	61	Trial: 61	7191957	106	ÊÁ×Ó	ÄÏ¹Ï	¾ÈÉúÈ¦	f	j
wh	.	.	.	.	.	.	.	.	.	.	7	.	.	.	false	false	Message: -1ms	.	.	.	.	.	.	.	.	.	.	.	ELCL_PCR_PARAM 5 3.0	-1	.	.	wh.edf	RIGHT	3650	7195607	Full Trial Period	7191957	61	Trial: 61	7191957	106	ÊÁ×Ó	ÄÏ¹Ï	¾ÈÉúÈ¦	f	j
wh	.	.	.	.	.	.	.	.	.	.	8	.	.	.	false	true	Message: 0ms	.	.	.	.	.	.	.	.	.	.	.	!MODE RECORD CR 1000 2 0 R	0	.	.	wh.edf	RIGHT	3650	7195607	Full Trial Period	7191957	61	Trial: 61	7191957	106	ÊÁ×Ó	ÄÏ¹Ï	¾ÈÉúÈ¦	f	j
wh	.	.	.	.	443	449	1	7	174.60	379.30	9	.	.	.	false	false	Message: 46ms	.	.	.	.	.	.	.	.	.	.	.	SYNCTIME	46	174.60	379.30	wh.edf	RIGHT	3650	7195607	Full Trial Period	7191957	61	Trial: 61	7191957	106	ÊÁ×Ó	ÄÏ¹Ï	¾ÈÉúÈ¦	f	j
wh	.	.	.	.	.	.	.	.	.	.	10	.	.	.	false	false	Message: 1897ms	5.20	20.14	258	2143	447.00	476.70	6	1143.50	1886	550.50	366.20	INVISIBLE_BOUNDARY[1]	1897	.	.	wh.edf	RIGHT	3650	7195607	Full Trial Period	7191957	61	Trial: 61	7191957	106	ÊÁ×Ó	ÄÏ¹Ï	¾ÈÉúÈ¦	f	j
wh	.	.	.	.	.	.	.	.	.	.	11	.	.	.	false	false	Message: 1904ms	5.20	20.14	258	2143	447.00	476.70	6	1143.50	1886	550.50	366.20	SYNCTIME	1904	.	.	wh.edf	RIGHT	3650	7195607	Full Trial Period	7191957	61	Trial: 61	7191957	106	ÊÁ×Ó	ÄÏ¹Ï	¾ÈÉúÈ¦	f	j
wh	.	.	.	.	.	.	.	.	.	.	12	.	.	.	false	false	Message: 2918ms	9.49	179.12	53	2928	839.20	386.30	9	327.30	2876	557.80	379.60	INVISIBLE_BOUNDARY[2]	2918	.	.	wh.edf	RIGHT	3650	7195607	Full Trial Period	7191957	61	Trial: 61	7191957	106	ÊÁ×Ó	ÄÏ¹Ï	¾ÈÉúÈ¦	f	j
wh	.	.	.	.	146	3074	10	2929	838.30	382.50	13	.	.	.	false	false	Message: 2929ms	.	.	.	.	.	.	.	.	.	.	.	SYNCTIME	2929	.	.	wh.edf	RIGHT	3650	7195607	Full Trial Period	7191957	61	Trial: 61	7191957	106	ÊÁ×Ó	ÄÏ¹Ï	¾ÈÉúÈ¦	f	j
wh	.	.	.	.	.	.	.	.	.	.	14	.	.	.	false	false	Message: 3631ms	5.76	213.52	27	3648	711.40	395.90	11	323.40	3622	884.60	385.60	KEYBOARD	3631	.	.	wh.edf	RIGHT	3650	7195607	Full Trial Period	7191957	61	Trial: 61	7191957	106	ÊÁ×Ó	ÄÏ¹Ï	¾ÈÉúÈ¦	f	j
wh	.	.	.	.	.	.	.	.	.	.	15	.	.	.	false	false	Message: 3691ms	.	.	.	.	.	.	.	.	.	.	.	TRIAL_RESULT 0	3691	.	.	wh.edf	RIGHT	3650	7195607	Full Trial Period	7191957	61	Trial: 61	7191957	106	ÊÁ×Ó	ÄÏ¹Ï	¾ÈÉúÈ¦	f	j
wh	.	.	.	.	.	.	.	.	.	.	1	.	.	.	false	false	Message: -15ms	.	.	.	.	.	.	.	.	.	.	.	TRIALID 61	-15	.	.	wh.edf	RIGHT	2753	7200112	Full Trial Period	7197359	62	Trial: 62	7197359	25	ÊÖïí	ÂÖÌ¥	¹þÃÜ¹Ï	f	f
wh	.	.	.	.	.	.	.	.	.	.	2	.	.	.	false	false	Message: -1ms	.	.	.	.	.	.	.	.	.	.	.	RECCFG CR 1000 2 0 R	-1	.	.	wh.edf	RIGHT	2753	7200112	Full Trial Period	7197359	62	Trial: 62	7197359	25	ÊÖïí	ÂÖÌ¥	¹þÃÜ¹Ï	f	f
wh	.	.	.	.	.	.	.	.	.	.	3	.	.	.	false	false	Message: -1ms	.	.	.	.	.	.	.	.	.	.	.	ELCLCFG TOWER	-1	.	.	wh.edf	RIGHT	2753	7200112	Full Trial Period	7197359	62	Trial: 62	7197359	25	ÊÖïí	ÂÖÌ¥	¹þÃÜ¹Ï	f	f
wh	.	.	.	.	.	.	.	.	.	.	4	.	.	.	false	false	Message: -1ms	.	.	.	.	.	.	.	.	.	.	.	GAZE_COORDS 0.00 0.00 1023.00 767.00	-1	.	.	wh.edf	RIGHT	2753	7200112	Full Trial Period	7197359	62	Trial: 62	7197359	25	ÊÖïí	ÂÖÌ¥	¹þÃÜ¹Ï	f	f
wh	.	.	.	.	.	.	.	.	.	.	5	.	.	.	false	false	Message: -1ms	.	.	.	.	.	.	.	.	.	.	.	THRESHOLDS R 88 213	-1	.	.	wh.edf	RIGHT	2753	7200112	Full Trial Period	7197359	62	Trial: 62	7197359	25	ÊÖïí	ÂÖÌ¥	¹þÃÜ¹Ï	f	f
wh	.	.	.	.	.	.	.	.	.	.	6	.	.	.	false	false	Message: -1ms	.	.	.	.	.	.	.	.	.	.	.	ELCL_PROC CENTROID (3)	-1	.	.	wh.edf	RIGHT	2753	7200112	Full Trial Period	7197359	62	Trial: 62	7197359	25	ÊÖïí	ÂÖÌ¥	¹þÃÜ¹Ï	f	f
wh	.	.	.	.	.	.	.	.	.	.	7	.	.	.	false	false	Message: -1ms	.	.	.	.	.	.	.	.	.	.	.	ELCL_PCR_PARAM 5 3.0	-1	.	.	wh.edf	RIGHT	2753	7200112	Full Trial Period	7197359	62	Trial: 62	7197359	25	ÊÖïí	ÂÖÌ¥	¹þÃÜ¹Ï	f	f
wh	.	.	.	.	.	.	.	.	.	.	8	.	.	.	false	true	Message: 0ms	.	.	.	.	.	.	.	.	.	.	.	!MODE RECORD CR 1000 2 0 R	0	.	.	wh.edf	RIGHT	2753	7200112	Full Trial Period	7197359	62	Trial: 62	7197359	25	ÊÖïí	ÂÖÌ¥	¹þÃÜ¹Ï	f	f
wh	.	.	.	.	138	144	1	7	228.80	350.40	9	.	.	.	false	false	Message: 44ms	.	.	.	.	.	.	.	.	.	.	.	SYNCTIME	44	228.80	350.40	wh.edf	RIGHT	2753	7200112	Full Trial Period	7197359	62	Trial: 62	7197359	25	ÊÖïí	ÂÖÌ¥	¹þÃÜ¹Ï	f	f
wh	.	.	.	.	.	.	.	.	.	.	10	.	.	.	false	false	Message: 1242ms	3.21	123.50	26	1255	463.40	361.80	4	222.80	1230	373.80	388.50	INVISIBLE_BOUNDARY[1]	1242	.	.	wh.edf	RIGHT	2753	7200112	Full Trial Period	7197359	62	Trial: 62	7197359	25	ÊÖïí	ÂÖÌ¥	¹þÃÜ¹Ï	f	f
wh	.	.	.	.	.	.	.	.	.	.	11	.	.	.	false	false	Message: 1251ms	3.21	123.50	26	1255	463.40	361.80	4	222.80	1230	373.80	388.50	SYNCTIME	1251	.	.	wh.edf	RIGHT	2753	7200112	Full Trial Period	7197359	62	Trial: 62	7197359	25	ÊÖïí	ÂÖÌ¥	¹þÃÜ¹Ï	f	f
wh	.	.	.	.	.	.	.	.	.	.	12	.	.	.	false	false	Message: 1953ms	9.69	186.36	52	1973	846.90	417.10	8	360.70	1922	560.60	383.90	INVISIBLE_BOUNDARY[2]	1953	.	.	wh.edf	RIGHT	2753	7200112	Full Trial Period	7197359	62	Trial: 62	7197359	25	ÊÖïí	ÂÖÌ¥	¹þÃÜ¹Ï	f	f
wh	.	.	.	.	.	.	.	.	.	.	13	.	.	.	false	false	Message: 1959ms	9.69	186.36	52	1973	846.90	417.10	8	360.70	1922	560.60	383.90	SYNCTIME	1959	.	.	wh.edf	RIGHT	2753	7200112	Full Trial Period	7197359	62	Trial: 62	7197359	25	ÊÖïí	ÂÖÌ¥	¹þÃÜ¹Ï	f	f
wh	.	.	.	.	184	2751	11	2568	388.00	397.00	14	.	.	.	false	false	Message: 2734ms	.	.	.	.	.	.	.	.	.	.	.	KEYBOARD	2734	388.00	397.00	wh.edf	RIGHT	2753	7200112	Full Trial Period	7197359	62	Trial: 62	7197359	25	ÊÖïí	ÂÖÌ¥	¹þÃÜ¹Ï	f	f
wh	.	.	.	.	.	.	.	.	.	.	15	.	.	.	false	false	Message: 2796ms	.	.	.	.	.	.	.	.	.	.	.	TRIAL_RESULT 0	2796	.	.	wh.edf	RIGHT	2753	7200112	Full Trial Period	7197359	62	Trial: 62	7197359	25	ÊÖïí	ÂÖÌ¥	¹þÃÜ¹Ï	f	f
wh	.	.	.	.	.	.	.	.	.	.	1	.	.	.	false	false	Message: -16ms	.	.	.	.	.	.	.	.	.	.	.	TRIALID 62	-16	.	.	wh.edf	RIGHT	4067	7206943	Full Trial Period	7202876	63	Trial: 63	7202876	146	·çóÝ	Êó±ê	Ã«½í	f	f
wh	.	.	.	.	.	.	.	.	.	.	2	.	.	.	false	false	Message: -1ms	.	.	.	.	.	.	.	.	.	.	.	RECCFG CR 1000 2 0 R	-1	.	.	wh.edf	RIGHT	4067	7206943	Full Trial Period	7202876	63	Trial: 63	7202876	146	·çóÝ	Êó±ê	Ã«½í	f	f
wh	.	.	.	.	.	.	.	.	.	.	3	.	.	.	false	false	Message: -1ms	.	.	.	.	.	.	.	.	.	.	.	ELCLCFG TOWER	-1	.	.	wh.edf	RIGHT	4067	7206943	Full Trial Period	7202876	63	Trial: 63	7202876	146	·çóÝ	Êó±ê	Ã«½í	f	f
wh	.	.	.	.	.	.	.	.	.	.	4	.	.	.	false	false	Message: -1ms	.	.	.	.	.	.	.	.	.	.	.	GAZE_COORDS 0.00 0.00 1023.00 767.00	-1	.	.	wh.edf	RIGHT	4067	7206943	Full Trial Period	7202876	63	Trial: 63	7202876	146	·çóÝ	Êó±ê	Ã«½í	f	f
wh	.	.	.	.	.	.	.	.	.	.	5	.	.	.	false	false	Message: -1ms	.	.	.	.	.	.	.	.	.	.	.	THRESHOLDS R 88 213	-1	.	.	wh.edf	RIGHT	4067	7206943	Full Trial Period	7202876	63	Trial: 63	7202876	146	·çóÝ	Êó±ê	Ã«½í	f	f
wh	.	.	.	.	.	.	.	.	.	.	6	.	.	.	false	false	Message: -1ms	.	.	.	.	.	.	.	.	.	.	.	ELCL_PROC CENTROID (3)	-1	.	.	wh.edf	RIGHT	4067	7206943	Full Trial Period	7202876	63	Trial: 63	7202876	146	·çóÝ	Êó±ê	Ã«½í	f	f
wh	.	.	.	.	.	.	.	.	.	.	7	.	.	.	false	false	Message: -1ms	.	.	.	.	.	.	.	.	.	.	.	ELCL_PCR_PARAM 5 3.0	-1	.	.	wh.edf	RIGHT	4067	7206943	Full Trial Period	7202876	63	Trial: 63	7202876	146	·çóÝ	Êó±ê	Ã«½í	f	f
wh	.	.	.	.	.	.	.	.	.	.	8	.	.	.	false	true	Message: 0ms	.	.	.	.	.	.	.	.	.	.	.	!MODE RECORD CR 1000 2 0 R	0	.	.	wh.edf	RIGHT	4067	7206943	Full Trial Period	7202876	63	Trial: 63	7202876	146	·çóÝ	Êó±ê	Ã«½í	f	f
wh	.	.	.	.	38	44	1	7	185.30	373.30	9	.	.	.	false	false	Message: 42ms	.	.	.	.	.	.	.	.	.	.	.	SYNCTIME	42	185.30	373.30	wh.edf	RIGHT	4067	7206943	Full Trial Period	7202876	63	Trial: 63	7202876	146	·çóÝ	Êó±ê	Ã«½í	f	f
wh	.	.	.	.	135	1958	7	1824	590.20	384.70	10	.	.	.	false	false	Message: 1826ms	.	.	.	.	.	.	.	.	.	.	.	INVISIBLE_BOUNDARY[1]	1826	590.20	384.70	wh.edf	RIGHT	4067	7206943	Full Trial Period	7202876	63	Trial: 63	7202876	146	·çóÝ	Êó±ê	Ã«½í	f	f
wh	.	.	.	.	135	1958	7	1824	590.20	384.70	11	.	.	.	false	false	Message: 1834ms	.	.	.	.	.	.	.	.	.	.	.	SYNCTIME	1834	590.20	384.70	wh.edf	RIGHT	4067	7206943	Full Trial Period	7202876	63	Trial: 63	7202876	146	·çóÝ	Êó±ê	Ã«½í	f	f
wh	.	.	.	.	.	.	.	.	.	.	12	.	.	.	false	false	Message: 3197ms	10.01	178.83	56	3216	873.20	388.50	10	321.40	3161	574.90	379.90	INVISIBLE_BOUNDARY[2]	3197	.	.	wh.edf	RIGHT	4067	7206943	Full Trial Period	7202876	63	Trial: 63	7202876	146	·çóÝ	Êó±ê	Ã«½í	f	f
wh	.	.	.	.	.	.	.	.	.	.	13	.	.	.	false	false	Message: 3208ms	10.01	178.83	56	3216	873.20	388.50	10	321.40	3161	574.90	379.90	SYNCTIME	3208	.	.	wh.edf	RIGHT	4067	7206943	Full Trial Period	7202876	63	Trial: 63	7202876	146	·çóÝ	Êó±ê	Ã«½í	f	f
wh	.	.	.	.	298	4065	13	3768	535.00	398.90	14	[1]	1	RECTANGLE_INTERESTAREA	false	false	Message: 4049ms	.	.	.	.	.	.	.	.	.	.	.	KEYBOARD	4049	535.00	398.90	wh.edf	RIGHT	4067	7206943	Full Trial Period	7202876	63	Trial: 63	7202876	146	·çóÝ	Êó±ê	Ã«½í	f	f
wh	.	.	.	.	.	.	.	.	.	.	15	.	.	.	false	false	Message: 4113ms	.	.	.	.	.	.	.	.	.	.	.	TRIAL_RESULT 0	4113	.	.	wh.edf	RIGHT	4067	7206943	Full Trial Period	7202876	63	Trial: 63	7202876	146	·çóÝ	Êó±ê	Ã«½í	f	f
wh	.	.	.	.	.	.	.	.	.	.	1	.	.	.	false	false	Message: -18ms	.	.	.	.	.	.	.	.	.	.	.	TRIALID 63	-18	.	.	wh.edf	RIGHT	2610	7211120	Full Trial Period	7208510	64	Trial: 64	7208510	40	Ö¸ÄÏÕë	Ê±ÖÓ	¿¨³µ	f	f
wh	.	.	.	.	.	.	.	.	.	.	2	.	.	.	false	false	Message: -1ms	.	.	.	.	.	.	.	.	.	.	.	RECCFG CR 1000 2 0 R	-1	.	.	wh.edf	RIGHT	2610	7211120	Full Trial Period	7208510	64	Trial: 64	7208510	40	Ö¸ÄÏÕë	Ê±ÖÓ	¿¨³µ	f	f
wh	.	.	.	.	.	.	.	.	.	.	3	.	.	.	false	false	Message: -1ms	.	.	.	.	.	.	.	.	.	.	.	ELCLCFG TOWER	-1	.	.	wh.edf	RIGHT	2610	7211120	Full Trial Period	7208510	64	Trial: 64	7208510	40	Ö¸ÄÏÕë	Ê±ÖÓ	¿¨³µ	f	f
wh	.	.	.	.	.	.	.	.	.	.	4	.	.	.	false	false	Message: -1ms	.	.	.	.	.	.	.	.	.	.	.	GAZE_COORDS 0.00 0.00 1023.00 767.00	-1	.	.	wh.edf	RIGHT	2610	7211120	Full Trial Period	7208510	64	Trial: 64	7208510	40	Ö¸ÄÏÕë	Ê±ÖÓ	¿¨³µ	f	f
wh	.	.	.	.	.	.	.	.	.	.	5	.	.	.	false	false	Message: -1ms	.	.	.	.	.	.	.	.	.	.	.	THRESHOLDS R 88 213	-1	.	.	wh.edf	RIGHT	2610	7211120	Full Trial Period	7208510	64	Trial: 64	7208510	40	Ö¸ÄÏÕë	Ê±ÖÓ	¿¨³µ	f	f
wh	.	.	.	.	.	.	.	.	.	.	6	.	.	.	false	false	Message: -1ms	.	.	.	.	.	.	.	.	.	.	.	ELCL_PROC CENTROID (3)	-1	.	.	wh.edf	RIGHT	2610	7211120	Full Trial Period	7208510	64	Trial: 64	7208510	40	Ö¸ÄÏÕë	Ê±ÖÓ	¿¨³µ	f	f
wh	.	.	.	.	.	.	.	.	.	.	7	.	.	.	false	false	Message: -1ms	.	.	.	.	.	.	.	.	.	.	.	ELCL_PCR_PARAM 5 3.0	-1	.	.	wh.edf	RIGHT	2610	7211120	Full Trial Period	7208510	64	Trial: 64	7208510	40	Ö¸ÄÏÕë	Ê±ÖÓ	¿¨³µ	f	f
wh	.	.	.	.	.	.	.	.	.	.	8	.	.	.	false	true	Message: 0ms	.	.	.	.	.	.	.	.	.	.	.	!MODE RECORD CR 1000 2 0 R	0	.	.	wh.edf	RIGHT	2610	7211120	Full Trial Period	7208510	64	Trial: 64	7208510	40	Ö¸ÄÏÕë	Ê±ÖÓ	¿¨³µ	f	f
wh	.	.	.	.	536	542	1	7	180.50	379.50	9	.	.	.	false	false	Message: 40ms	.	.	.	.	.	.	.	.	.	.	.	SYNCTIME	40	180.50	379.50	wh.edf	RIGHT	2610	7211120	Full Trial Period	7208510	64	Trial: 64	7208510	40	Ö¸ÄÏÕë	Ê±ÖÓ	¿¨³µ	f	f
wh	.	.	.	.	.	.	.	.	.	.	10	.	.	.	false	false	Message: 831ms	10.13	187.56	54	858	531.40	391.10	2	369.80	805	233.00	376.30	INVISIBLE_BOUNDARY[1]	831	.	.	wh.edf	RIGHT	2610	7211120	Full Trial Period	7208510	64	Trial: 64	7208510	40	Ö¸ÄÏÕë	Ê±ÖÓ	¿¨³µ	f	f
wh	.	.	.	.	.	.	.	.	.	.	11	.	.	.	false	false	Message: 840ms	10.13	187.56	54	858	531.40	391.10	2	369.80	805	233.00	376.30	SYNCTIME	840	.	.	wh.edf	RIGHT	2610	7211120	Full Trial Period	7208510	64	Trial: 64	7208510	40	Ö¸ÄÏÕë	Ê±ÖÓ	¿¨³µ	f	f
wh	.	.	.	.	.	.	.	.	.	.	12	.	.	.	false	false	Message: 1790ms	11.38	192.86	59	1818	908.30	396.00	4	355.50	1760	567.60	388.00	INVISIBLE_BOUNDARY[2]	1790	.	.	wh.edf	RIGHT	2610	7211120	Full Trial Period	7208510	64	Trial: 64	7208510	40	Ö¸ÄÏÕë	Ê±ÖÓ	¿¨³µ	f	f
wh	.	.	.	.	.	.	.	.	.	.	13	.	.	.	false	false	Message: 1798ms	11.38	192.86	59	1818	908.30	396.00	4	355.50	1760	567.60	388.00	SYNCTIME	1798	.	.	wh.edf	RIGHT	2610	7211120	Full Trial Period	7208510	64	Trial: 64	7208510	40	Ö¸ÄÏÕë	Ê±ÖÓ	¿¨³µ	f	f
wh	.	.	.	.	477	2608	6	2132	916.80	393.30	14	.	.	.	false	false	Message: 2591ms	.	.	.	.	.	.	.	.	.	.	.	KEYBOARD	2591	916.80	393.30	wh.edf	RIGHT	2610	7211120	Full Trial Period	7208510	64	Trial: 64	7208510	40	Ö¸ÄÏÕë	Ê±ÖÓ	¿¨³µ	f	f
wh	.	.	.	.	.	.	.	.	.	.	15	.	.	.	false	false	Message: 2655ms	.	.	.	.	.	.	.	.	.	.	.	TRIAL_RESULT 0	2655	.	.	wh.edf	RIGHT	2610	7211120	Full Trial Period	7208510	64	Trial: 64	7208510	40	Ö¸ÄÏÕë	Ê±ÖÓ	¿¨³µ	f	f
wh	.	.	.	.	.	.	.	.	.	.	1	.	.	.	false	false	Message: -17ms	.	.	.	.	.	.	.	.	.	.	.	TRIALID 64	-17	.	.	wh.edf	RIGHT	3361	7215511	Full Trial Period	7212150	65	Trial: 65	7212150	101	¼üÅÌ	ºÚ°å	ÓÍ»­	f	j
wh	.	.	.	.	.	.	.	.	.	.	2	.	.	.	false	false	Message: -1ms	.	.	.	.	.	.	.	.	.	.	.	RECCFG CR 1000 2 0 R	-1	.	.	wh.edf	RIGHT	3361	7215511	Full Trial Period	7212150	65	Trial: 65	7212150	101	¼üÅÌ	ºÚ°å	ÓÍ»­	f	j
wh	.	.	.	.	.	.	.	.	.	.	3	.	.	.	false	false	Message: -1ms	.	.	.	.	.	.	.	.	.	.	.	ELCLCFG TOWER	-1	.	.	wh.edf	RIGHT	3361	7215511	Full Trial Period	7212150	65	Trial: 65	7212150	101	¼üÅÌ	ºÚ°å	ÓÍ»­	f	j
wh	.	.	.	.	.	.	.	.	.	.	4	.	.	.	false	false	Message: -1ms	.	.	.	.	.	.	.	.	.	.	.	GAZE_COORDS 0.00 0.00 1023.00 767.00	-1	.	.	wh.edf	RIGHT	3361	7215511	Full Trial Period	7212150	65	Trial: 65	7212150	101	¼üÅÌ	ºÚ°å	ÓÍ»­	f	j
wh	.	.	.	.	.	.	.	.	.	.	5	.	.	.	false	false	Message: -1ms	.	.	.	.	.	.	.	.	.	.	.	THRESHOLDS R 88 213	-1	.	.	wh.edf	RIGHT	3361	7215511	Full Trial Period	7212150	65	Trial: 65	7212150	101	¼üÅÌ	ºÚ°å	ÓÍ»­	f	j
wh	.	.	.	.	.	.	.	.	.	.	6	.	.	.	false	false	Message: -1ms	.	.	.	.	.	.	.	.	.	.	.	ELCL_PROC CENTROID (3)	-1	.	.	wh.edf	RIGHT	3361	7215511	Full Trial Period	7212150	65	Trial: 65	7212150	101	¼üÅÌ	ºÚ°å	ÓÍ»­	f	j
wh	.	.	.	.	.	.	.	.	.	.	7	.	.	.	false	false	Message: -1ms	.	.	.	.	.	.	.	.	.	.	.	ELCL_PCR_PARAM 5 3.0	-1	.	.	wh.edf	RIGHT	3361	7215511	Full Trial Period	7212150	65	Trial: 65	7212150	101	¼üÅÌ	ºÚ°å	ÓÍ»­	f	j
wh	.	.	.	.	.	.	.	.	.	.	8	.	.	.	false	true	Message: 0ms	.	.	.	.	.	.	.	.	.	.	.	!MODE RECORD CR 1000 2 0 R	0	.	.	wh.edf	RIGHT	3361	7215511	Full Trial Period	7212150	65	Trial: 65	7212150	101	¼üÅÌ	ºÚ°å	ÓÍ»­	f	j
wh	.	.	.	.	325	331	1	7	165.70	386.50	9	.	.	.	false	false	Message: 42ms	.	.	.	.	.	.	.	.	.	.	.	SYNCTIME	42	165.70	386.50	wh.edf	RIGHT	3361	7215511	Full Trial Period	7212150	65	Trial: 65	7212150	101	¼üÅÌ	ºÚ°å	ÓÍ»­	f	j
wh	.	.	.	.	.	.	.	.	.	.	10	.	.	.	false	false	Message: 1412ms	3.77	139.65	27	1427	483.30	381.00	3	305.20	1401	373.20	380.60	INVISIBLE_BOUNDARY[1]	1412	.	.	wh.edf	RIGHT	3361	7215511	Full Trial Period	7212150	65	Trial: 65	7212150	101	¼üÅÌ	ºÚ°å	ÓÍ»­	f	j
wh	.	.	.	.	.	.	.	.	.	.	11	.	.	.	false	false	Message: 1416ms	3.77	139.65	27	1427	483.30	381.00	3	305.20	1401	373.20	380.60	SYNCTIME	1416	.	.	wh.edf	RIGHT	3361	7215511	Full Trial Period	7212150	65	Trial: 65	7212150	101	¼üÅÌ	ºÚ°å	ÓÍ»­	f	j
wh	.	.	.	.	.	.	.	.	.	.	12	.	.	.	false	false	Message: 2255ms	8.96	165.95	54	2270	828.70	381.40	6	326.10	2217	563.60	390.20	INVISIBLE_BOUNDARY[2]	2255	.	.	wh.edf	RIGHT	3361	7215511	Full Trial Period	7212150	65	Trial: 65	7212150	101	¼üÅÌ	ºÚ°å	ÓÍ»­	f	j
wh	.	.	.	.	.	.	.	.	.	.	13	.	.	.	false	false	Message: 2266ms	8.96	165.95	54	2270	828.70	381.40	6	326.10	2217	563.60	390.20	SYNCTIME	2266	.	.	wh.edf	RIGHT	3361	7215511	Full Trial Period	7212150	65	Trial: 65	7212150	101	¼üÅÌ	ºÚ°å	ÓÍ»­	f	j
wh	.	.	.	.	271	3359	10	3089	514.90	380.70	14	[1]	1	RECTANGLE_INTERESTAREA	false	false	Message: 3342ms	.	.	.	.	.	.	.	.	.	.	.	KEYBOARD	3342	514.90	380.70	wh.edf	RIGHT	3361	7215511	Full Trial Period	7212150	65	Trial: 65	7212150	101	¼üÅÌ	ºÚ°å	ÓÍ»­	f	j
wh	.	.	.	.	.	.	.	.	.	.	15	.	.	.	false	false	Message: 3406ms	.	.	.	.	.	.	.	.	.	.	.	TRIAL_RESULT 0	3406	.	.	wh.edf	RIGHT	3361	7215511	Full Trial Period	7212150	65	Trial: 65	7212150	101	¼üÅÌ	ºÚ°å	ÓÍ»­	f	j
wh	.	.	.	.	.	.	.	.	.	.	1	.	.	.	false	false	Message: -22ms	.	.	.	.	.	.	.	.	.	.	.	TRIALID 65	-22	.	.	wh.edf	RIGHT	2501	7219064	Full Trial Period	7216563	66	Trial: 66	7216563	139	èÖ×Ó	Ë®±­	Ð¡Ïª	j	f
wh	.	.	.	.	.	.	.	.	.	.	2	.	.	.	false	false	Message: -1ms	.	.	.	.	.	.	.	.	.	.	.	RECCFG CR 1000 2 0 R	-1	.	.	wh.edf	RIGHT	2501	7219064	Full Trial Period	7216563	66	Trial: 66	7216563	139	èÖ×Ó	Ë®±­	Ð¡Ïª	j	f
wh	.	.	.	.	.	.	.	.	.	.	3	.	.	.	false	false	Message: -1ms	.	.	.	.	.	.	.	.	.	.	.	ELCLCFG TOWER	-1	.	.	wh.edf	RIGHT	2501	7219064	Full Trial Period	7216563	66	Trial: 66	7216563	139	èÖ×Ó	Ë®±­	Ð¡Ïª	j	f
wh	.	.	.	.	.	.	.	.	.	.	4	.	.	.	false	false	Message: -1ms	.	.	.	.	.	.	.	.	.	.	.	GAZE_COORDS 0.00 0.00 1023.00 767.00	-1	.	.	wh.edf	RIGHT	2501	7219064	Full Trial Period	7216563	66	Trial: 66	7216563	139	èÖ×Ó	Ë®±­	Ð¡Ïª	j	f
wh	.	.	.	.	.	.	.	.	.	.	5	.	.	.	false	false	Message: -1ms	.	.	.	.	.	.	.	.	.	.	.	THRESHOLDS R 88 213	-1	.	.	wh.edf	RIGHT	2501	7219064	Full Trial Period	7216563	66	Trial: 66	7216563	139	èÖ×Ó	Ë®±­	Ð¡Ïª	j	f
wh	.	.	.	.	.	.	.	.	.	.	6	.	.	.	false	false	Message: -1ms	.	.	.	.	.	.	.	.	.	.	.	ELCL_PROC CENTROID (3)	-1	.	.	wh.edf	RIGHT	2501	7219064	Full Trial Period	7216563	66	Trial: 66	7216563	139	èÖ×Ó	Ë®±­	Ð¡Ïª	j	f
wh	.	.	.	.	.	.	.	.	.	.	7	.	.	.	false	false	Message: -1ms	.	.	.	.	.	.	.	.	.	.	.	ELCL_PCR_PARAM 5 3.0	-1	.	.	wh.edf	RIGHT	2501	7219064	Full Trial Period	7216563	66	Trial: 66	7216563	139	èÖ×Ó	Ë®±­	Ð¡Ïª	j	f
wh	.	.	.	.	.	.	.	.	.	.	8	.	.	.	false	true	Message: 0ms	.	.	.	.	.	.	.	.	.	.	.	!MODE RECORD CR 1000 2 0 R	0	.	.	wh.edf	RIGHT	2501	7219064	Full Trial Period	7216563	66	Trial: 66	7216563	139	èÖ×Ó	Ë®±­	Ð¡Ïª	j	f
wh	111	111	1	1	.	.	.	.	.	.	9	.	.	.	false	false	Message: 44ms	.	.	195	195	151.40	401.20	1	517.90	1	.	.	SYNCTIME	44	.	.	wh.edf	RIGHT	2501	7219064	Full Trial Period	7216563	66	Trial: 66	7216563	139	èÖ×Ó	Ë®±­	Ð¡Ïª	j	f
wh	.	.	.	.	.	.	.	.	.	.	10	.	.	.	false	false	Message: 729ms	9.80	181.49	54	744	500.30	382.70	3	399.10	691	210.80	375.40	INVISIBLE_BOUNDARY[1]	729	.	.	wh.edf	RIGHT	2501	7219064	Full Trial Period	7216563	66	Trial: 66	7216563	139	èÖ×Ó	Ë®±­	Ð¡Ïª	j	f
wh	.	.	.	.	.	.	.	.	.	.	11	.	.	.	false	false	Message: 736ms	9.80	181.49	54	744	500.30	382.70	3	399.10	691	210.80	375.40	SYNCTIME	736	.	.	wh.edf	RIGHT	2501	7219064	Full Trial Period	7216563	66	Trial: 66	7216563	139	èÖ×Ó	Ë®±­	Ð¡Ïª	j	f
wh	.	.	.	.	.	.	.	.	.	.	12	.	.	.	false	false	Message: 1668ms	11.26	212.40	53	1692	893.70	426.30	6	414.90	1640	560.10	378.60	INVISIBLE_BOUNDARY[2]	1668	.	.	wh.edf	RIGHT	2501	7219064	Full Trial Period	7216563	66	Trial: 66	7216563	139	èÖ×Ó	Ë®±­	Ð¡Ïª	j	f
wh	.	.	.	.	.	.	.	.	.	.	13	.	.	.	false	false	Message: 1677ms	11.26	212.40	53	1692	893.70	426.30	6	414.90	1640	560.10	378.60	SYNCTIME	1677	.	.	wh.edf	RIGHT	2501	7219064	Full Trial Period	7216563	66	Trial: 66	7216563	139	èÖ×Ó	Ë®±­	Ð¡Ïª	j	f
wh	.	.	.	.	.	.	.	.	.	.	14	.	.	.	false	false	Message: 2483ms	7.28	104.06	70	2499	869.80	391.70	9	323.30	2430	652.00	392.40	KEYBOARD	2483	.	.	wh.edf	RIGHT	2501	7219064	Full Trial Period	7216563	66	Trial: 66	7216563	139	èÖ×Ó	Ë®±­	Ð¡Ïª	j	f
wh	.	.	.	.	.	.	.	.	.	.	15	.	.	.	false	false	Message: 2545ms	.	.	.	.	.	.	.	.	.	.	.	TRIAL_RESULT 0	2545	.	.	wh.edf	RIGHT	2501	7219064	Full Trial Period	7216563	66	Trial: 66	7216563	139	èÖ×Ó	Ë®±­	Ð¡Ïª	j	f
wh	.	.	.	.	.	.	.	.	.	.	1	.	.	.	false	false	Message: -20ms	.	.	.	.	.	.	.	.	.	.	.	TRIALID 66	-20	.	.	wh.edf	RIGHT	5397	7225616	Full Trial Period	7220219	67	Trial: 67	7220219	45	ÒûË®»ú	±£ÏÕÏä	Æì¸Ë	f	f
wh	.	.	.	.	.	.	.	.	.	.	2	.	.	.	false	false	Message: -1ms	.	.	.	.	.	.	.	.	.	.	.	RECCFG CR 1000 2 0 R	-1	.	.	wh.edf	RIGHT	5397	7225616	Full Trial Period	7220219	67	Trial: 67	7220219	45	ÒûË®»ú	±£ÏÕÏä	Æì¸Ë	f	f
wh	.	.	.	.	.	.	.	.	.	.	3	.	.	.	false	false	Message: -1ms	.	.	.	.	.	.	.	.	.	.	.	ELCLCFG TOWER	-1	.	.	wh.edf	RIGHT	5397	7225616	Full Trial Period	7220219	67	Trial: 67	7220219	45	ÒûË®»ú	±£ÏÕÏä	Æì¸Ë	f	f
wh	.	.	.	.	.	.	.	.	.	.	4	.	.	.	false	false	Message: -1ms	.	.	.	.	.	.	.	.	.	.	.	GAZE_COORDS 0.00 0.00 1023.00 767.00	-1	.	.	wh.edf	RIGHT	5397	7225616	Full Trial Period	7220219	67	Trial: 67	7220219	45	ÒûË®»ú	±£ÏÕÏä	Æì¸Ë	f	f
wh	.	.	.	.	.	.	.	.	.	.	5	.	.	.	false	false	Message: -1ms	.	.	.	.	.	.	.	.	.	.	.	THRESHOLDS R 88 213	-1	.	.	wh.edf	RIGHT	5397	7225616	Full Trial Period	7220219	67	Trial: 67	7220219	45	ÒûË®»ú	±£ÏÕÏä	Æì¸Ë	f	f
wh	.	.	.	.	.	.	.	.	.	.	6	.	.	.	false	false	Message: -1ms	.	.	.	.	.	.	.	.	.	.	.	ELCL_PROC CENTROID (3)	-1	.	.	wh.edf	RIGHT	5397	7225616	Full Trial Period	7220219	67	Trial: 67	7220219	45	ÒûË®»ú	±£ÏÕÏä	Æì¸Ë	f	f
wh	.	.	.	.	.	.	.	.	.	.	7	.	.	.	false	false	Message: -1ms	.	.	.	.	.	.	.	.	.	.	.	ELCL_PCR_PARAM 5 3.0	-1	.	.	wh.edf	RIGHT	5397	7225616	Full Trial Period	7220219	67	Trial: 67	7220219	45	ÒûË®»ú	±£ÏÕÏä	Æì¸Ë	f	f
wh	.	.	.	.	.	.	.	.	.	.	8	.	.	.	false	true	Message: 0ms	.	.	.	.	.	.	.	.	.	.	.	!MODE RECORD CR 1000 2 0 R	0	.	.	wh.edf	RIGHT	5397	7225616	Full Trial Period	7220219	67	Trial: 67	7220219	45	ÒûË®»ú	±£ÏÕÏä	Æì¸Ë	f	f
wh	.	.	.	.	257	263	1	7	190.30	390.00	9	.	.	.	false	false	Message: 46ms	.	.	.	.	.	.	.	.	.	.	.	SYNCTIME	46	190.30	390.00	wh.edf	RIGHT	5397	7225616	Full Trial Period	7220219	67	Trial: 67	7220219	45	ÒûË®»ú	±£ÏÕÏä	Æì¸Ë	f	f
wh	.	.	.	.	.	.	.	.	.	.	10	.	.	.	false	false	Message: 2241ms	12.44	222.16	56	2259	529.50	398.80	6	449.40	2204	159.50	389.90	INVISIBLE_BOUNDARY[1]	2241	.	.	wh.edf	RIGHT	5397	7225616	Full Trial Period	7220219	67	Trial: 67	7220219	45	ÒûË®»ú	±£ÏÕÏä	Æì¸Ë	f	f
wh	.	.	.	.	.	.	.	.	.	.	11	.	.	.	false	false	Message: 2245ms	12.44	222.16	56	2259	529.50	398.80	6	449.40	2204	159.50	389.90	SYNCTIME	2245	.	.	wh.edf	RIGHT	5397	7225616	Full Trial Period	7220219	67	Trial: 67	7220219	45	ÒûË®»ú	±£ÏÕÏä	Æì¸Ë	f	f
wh	.	.	.	.	.	.	.	.	.	.	12	.	.	.	false	false	Message: 3236ms	7.37	163.84	45	3262	899.90	374.00	9	342.20	3218	679.40	390.90	INVISIBLE_BOUNDARY[2]	3236	.	.	wh.edf	RIGHT	5397	7225616	Full Trial Period	7220219	67	Trial: 67	7220219	45	ÒûË®»ú	±£ÏÕÏä	Æì¸Ë	f	f
wh	.	.	.	.	.	.	.	.	.	.	13	.	.	.	false	false	Message: 3246ms	7.37	163.84	45	3262	899.90	374.00	9	342.20	3218	679.40	390.90	SYNCTIME	3246	.	.	wh.edf	RIGHT	5397	7225616	Full Trial Period	7220219	67	Trial: 67	7220219	45	ÒûË®»ú	±£ÏÕÏä	Æì¸Ë	f	f
wh	.	.	.	.	569	5395	14	4827	895.30	397.40	14	[1]	2	RECTANGLE_INTERESTAREA	false	false	Message: 5378ms	.	.	.	.	.	.	.	.	.	.	.	KEYBOARD	5378	895.30	397.40	wh.edf	RIGHT	5397	7225616	Full Trial Period	7220219	67	Trial: 67	7220219	45	ÒûË®»ú	±£ÏÕÏä	Æì¸Ë	f	f
wh	.	.	.	.	.	.	.	.	.	.	15	.	.	.	false	false	Message: 5441ms	.	.	.	.	.	.	.	.	.	.	.	TRIAL_RESULT 0	5441	.	.	wh.edf	RIGHT	5397	7225616	Full Trial Period	7220219	67	Trial: 67	7220219	45	ÒûË®»ú	±£ÏÕÏä	Æì¸Ë	f	f
wh	.	.	.	.	.	.	.	.	.	.	1	.	.	.	false	false	Message: -16ms	.	.	.	.	.	.	.	.	.	.	.	TRIALID 67	-16	.	.	wh.edf	RIGHT	3743	7230673	Full Trial Period	7226930	68	Trial: 68	7226930	98	²£Á§Öé	Å¦¿Û	Í¼ÕÂ	j	j
wh	.	.	.	.	.	.	.	.	.	.	2	.	.	.	false	false	Message: -1ms	.	.	.	.	.	.	.	.	.	.	.	RECCFG CR 1000 2 0 R	-1	.	.	wh.edf	RIGHT	3743	7230673	Full Trial Period	7226930	68	Trial: 68	7226930	98	²£Á§Öé	Å¦¿Û	Í¼ÕÂ	j	j
wh	.	.	.	.	.	.	.	.	.	.	3	.	.	.	false	false	Message: -1ms	.	.	.	.	.	.	.	.	.	.	.	ELCLCFG TOWER	-1	.	.	wh.edf	RIGHT	3743	7230673	Full Trial Period	7226930	68	Trial: 68	7226930	98	²£Á§Öé	Å¦¿Û	Í¼ÕÂ	j	j
wh	.	.	.	.	.	.	.	.	.	.	4	.	.	.	false	false	Message: -1ms	.	.	.	.	.	.	.	.	.	.	.	GAZE_COORDS 0.00 0.00 1023.00 767.00	-1	.	.	wh.edf	RIGHT	3743	7230673	Full Trial Period	7226930	68	Trial: 68	7226930	98	²£Á§Öé	Å¦¿Û	Í¼ÕÂ	j	j
wh	.	.	.	.	.	.	.	.	.	.	5	.	.	.	false	false	Message: -1ms	.	.	.	.	.	.	.	.	.	.	.	THRESHOLDS R 88 213	-1	.	.	wh.edf	RIGHT	3743	7230673	Full Trial Period	7226930	68	Trial: 68	7226930	98	²£Á§Öé	Å¦¿Û	Í¼ÕÂ	j	j
wh	.	.	.	.	.	.	.	.	.	.	6	.	.	.	false	false	Message: -1ms	.	.	.	.	.	.	.	.	.	.	.	ELCL_PROC CENTROID (3)	-1	.	.	wh.edf	RIGHT	3743	7230673	Full Trial Period	7226930	68	Trial: 68	7226930	98	²£Á§Öé	Å¦¿Û	Í¼ÕÂ	j	j
wh	.	.	.	.	.	.	.	.	.	.	7	.	.	.	false	false	Message: -1ms	.	.	.	.	.	.	.	.	.	.	.	ELCL_PCR_PARAM 5 3.0	-1	.	.	wh.edf	RIGHT	3743	7230673	Full Trial Period	7226930	68	Trial: 68	7226930	98	²£Á§Öé	Å¦¿Û	Í¼ÕÂ	j	j
wh	.	.	.	.	.	.	.	.	.	.	8	.	.	.	false	true	Message: 0ms	.	.	.	.	.	.	.	.	.	.	.	!MODE RECORD CR 1000 2 0 R	0	.	.	wh.edf	RIGHT	3743	7230673	Full Trial Period	7226930	68	Trial: 68	7226930	98	²£Á§Öé	Å¦¿Û	Í¼ÕÂ	j	j
wh	.	.	.	.	.	.	.	.	.	.	9	.	.	.	false	false	Message: 42ms	2.62	109.14	24	58	247.10	377.00	1	191.30	35	170.00	392.40	SYNCTIME	42	.	.	wh.edf	RIGHT	3743	7230673	Full Trial Period	7226930	68	Trial: 68	7226930	98	²£Á§Öé	Å¦¿Û	Í¼ÕÂ	j	j
wh	.	.	.	.	.	.	.	.	.	.	10	.	.	.	false	false	Message: 855ms	8.93	37.22	240	1063	468.30	473.60	5	884.90	824	220.20	379.90	INVISIBLE_BOUNDARY[1]	855	.	.	wh.edf	RIGHT	3743	7230673	Full Trial Period	7226930	68	Trial: 68	7226930	98	²£Á§Öé	Å¦¿Û	Í¼ÕÂ	j	j
wh	.	.	.	.	.	.	.	.	.	.	11	.	.	.	false	false	Message: 859ms	8.93	37.22	240	1063	468.30	473.60	5	884.90	824	220.20	379.90	SYNCTIME	859	.	.	wh.edf	RIGHT	3743	7230673	Full Trial Period	7226930	68	Trial: 68	7226930	98	²£Á§Öé	Å¦¿Û	Í¼ÕÂ	j	j
wh	.	.	.	.	.	.	.	.	.	.	12	.	.	.	false	false	Message: 2079ms	6.16	139.93	44	2106	878.10	408.90	8	301.80	2063	695.40	382.40	INVISIBLE_BOUNDARY[2]	2079	.	.	wh.edf	RIGHT	3743	7230673	Full Trial Period	7226930	68	Trial: 68	7226930	98	²£Á§Öé	Å¦¿Û	Í¼ÕÂ	j	j
wh	.	.	.	.	.	.	.	.	.	.	13	.	.	.	false	false	Message: 2083ms	6.16	139.93	44	2106	878.10	408.90	8	301.80	2063	695.40	382.40	SYNCTIME	2083	.	.	wh.edf	RIGHT	3743	7230673	Full Trial Period	7226930	68	Trial: 68	7226930	98	²£Á§Öé	Å¦¿Û	Í¼ÕÂ	j	j
wh	.	.	.	.	653	3741	12	3089	910.10	383.80	14	[1]	2	RECTANGLE_INTERESTAREA	false	false	Message: 3724ms	.	.	.	.	.	.	.	.	.	.	.	KEYBOARD	3724	910.10	383.80	wh.edf	RIGHT	3743	7230673	Full Trial Period	7226930	68	Trial: 68	7226930	98	²£Á§Öé	Å¦¿Û	Í¼ÕÂ	j	j
wh	.	.	.	.	.	.	.	.	.	.	15	.	.	.	false	false	Message: 3789ms	.	.	.	.	.	.	.	.	.	.	.	TRIAL_RESULT 0	3789	.	.	wh.edf	RIGHT	3743	7230673	Full Trial Period	7226930	68	Trial: 68	7226930	98	²£Á§Öé	Å¦¿Û	Í¼ÕÂ	j	j
wh	.	.	.	.	.	.	.	.	.	.	1	.	.	.	false	false	Message: -19ms	.	.	.	.	.	.	.	.	.	.	.	TRIALID 68	-19	.	.	wh.edf	RIGHT	3745	7235802	Full Trial Period	7232057	69	Trial: 69	7232057	18	Õë¹Ü	·Éµú	ÁïÁïÇò	j	j
wh	.	.	.	.	.	.	.	.	.	.	2	.	.	.	false	false	Message: -1ms	.	.	.	.	.	.	.	.	.	.	.	RECCFG CR 1000 2 0 R	-1	.	.	wh.edf	RIGHT	3745	7235802	Full Trial Period	7232057	69	Trial: 69	7232057	18	Õë¹Ü	·Éµú	ÁïÁïÇò	j	j
wh	.	.	.	.	.	.	.	.	.	.	3	.	.	.	false	false	Message: -1ms	.	.	.	.	.	.	.	.	.	.	.	ELCLCFG TOWER	-1	.	.	wh.edf	RIGHT	3745	7235802	Full Trial Period	7232057	69	Trial: 69	7232057	18	Õë¹Ü	·Éµú	ÁïÁïÇò	j	j
wh	.	.	.	.	.	.	.	.	.	.	4	.	.	.	false	false	Message: -1ms	.	.	.	.	.	.	.	.	.	.	.	GAZE_COORDS 0.00 0.00 1023.00 767.00	-1	.	.	wh.edf	RIGHT	3745	7235802	Full Trial Period	7232057	69	Trial: 69	7232057	18	Õë¹Ü	·Éµú	ÁïÁïÇò	j	j
wh	.	.	.	.	.	.	.	.	.	.	5	.	.	.	false	false	Message: -1ms	.	.	.	.	.	.	.	.	.	.	.	THRESHOLDS R 88 213	-1	.	.	wh.edf	RIGHT	3745	7235802	Full Trial Period	7232057	69	Trial: 69	7232057	18	Õë¹Ü	·Éµú	ÁïÁïÇò	j	j
wh	.	.	.	.	.	.	.	.	.	.	6	.	.	.	false	false	Message: -1ms	.	.	.	.	.	.	.	.	.	.	.	ELCL_PROC CENTROID (3)	-1	.	.	wh.edf	RIGHT	3745	7235802	Full Trial Period	7232057	69	Trial: 69	7232057	18	Õë¹Ü	·Éµú	ÁïÁïÇò	j	j
wh	.	.	.	.	.	.	.	.	.	.	7	.	.	.	false	false	Message: -1ms	.	.	.	.	.	.	.	.	.	.	.	ELCL_PCR_PARAM 5 3.0	-1	.	.	wh.edf	RIGHT	3745	7235802	Full Trial Period	7232057	69	Trial: 69	7232057	18	Õë¹Ü	·Éµú	ÁïÁïÇò	j	j
wh	.	.	.	.	.	.	.	.	.	.	8	.	.	.	false	true	Message: 0ms	.	.	.	.	.	.	.	.	.	.	.	!MODE RECORD CR 1000 2 0 R	0	.	.	wh.edf	RIGHT	3745	7235802	Full Trial Period	7232057	69	Trial: 69	7232057	18	Õë¹Ü	·Éµú	ÁïÁïÇò	j	j
wh	.	.	.	.	282	288	1	7	180.10	379.50	9	.	.	.	false	false	Message: 39ms	.	.	.	.	.	.	.	.	.	.	.	SYNCTIME	39	180.10	379.50	wh.edf	RIGHT	3745	7235802	Full Trial Period	7232057	69	Trial: 69	7232057	18	Õë¹Ü	·Éµú	ÁïÁïÇò	j	j
wh	.	.	.	.	.	.	.	.	.	.	10	.	.	.	false	false	Message: 1368ms	10.96	195.77	56	1381	533.00	389.90	4	400.50	1326	209.60	371.30	INVISIBLE_BOUNDARY[1]	1368	.	.	wh.edf	RIGHT	3745	7235802	Full Trial Period	7232057	69	Trial: 69	7232057	18	Õë¹Ü	·Éµú	ÁïÁïÇò	j	j
wh	.	.	.	.	.	.	.	.	.	.	11	.	.	.	false	false	Message: 1372ms	10.96	195.77	56	1381	533.00	389.90	4	400.50	1326	209.60	371.30	SYNCTIME	1372	.	.	wh.edf	RIGHT	3745	7235802	Full Trial Period	7232057	69	Trial: 69	7232057	18	Õë¹Ü	·Éµú	ÁïÁïÇò	j	j
wh	.	.	.	.	.	.	.	.	.	.	12	.	.	.	false	false	Message: 2527ms	10.94	191.85	57	2550	870.50	414.30	6	370.90	2494	544.80	393.10	INVISIBLE_BOUNDARY[2]	2527	.	.	wh.edf	RIGHT	3745	7235802	Full Trial Period	7232057	69	Trial: 69	7232057	18	Õë¹Ü	·Éµú	ÁïÁïÇò	j	j
wh	.	.	.	.	.	.	.	.	.	.	13	.	.	.	false	false	Message: 2530ms	10.94	191.85	57	2550	870.50	414.30	6	370.90	2494	544.80	393.10	SYNCTIME	2530	.	.	wh.edf	RIGHT	3745	7235802	Full Trial Period	7232057	69	Trial: 69	7232057	18	Õë¹Ü	·Éµú	ÁïÁïÇò	j	j
wh	.	.	.	.	372	3743	10	3372	941.50	375.90	14	.	.	.	false	false	Message: 3726ms	.	.	.	.	.	.	.	.	.	.	.	KEYBOARD	3726	941.50	375.90	wh.edf	RIGHT	3745	7235802	Full Trial Period	7232057	69	Trial: 69	7232057	18	Õë¹Ü	·Éµú	ÁïÁïÇò	j	j
wh	.	.	.	.	.	.	.	.	.	.	15	.	.	.	false	false	Message: 3794ms	.	.	.	.	.	.	.	.	.	.	.	TRIAL_RESULT 0	3794	.	.	wh.edf	RIGHT	3745	7235802	Full Trial Period	7232057	69	Trial: 69	7232057	18	Õë¹Ü	·Éµú	ÁïÁïÇò	j	j
wh	.	.	.	.	.	.	.	.	.	.	1	.	.	.	false	false	Message: -19ms	.	.	.	.	.	.	.	.	.	.	.	TRIALID 69	-19	.	.	wh.edf	RIGHT	5449	7242906	Full Trial Period	7237457	70	Trial: 70	7237457	113	ÃÞ»¨ÌÇ	Ä§·½	ß¦ÃæÕÈ	f	f
wh	.	.	.	.	.	.	.	.	.	.	2	.	.	.	false	false	Message: -1ms	.	.	.	.	.	.	.	.	.	.	.	RECCFG CR 1000 2 0 R	-1	.	.	wh.edf	RIGHT	5449	7242906	Full Trial Period	7237457	70	Trial: 70	7237457	113	ÃÞ»¨ÌÇ	Ä§·½	ß¦ÃæÕÈ	f	f
wh	.	.	.	.	.	.	.	.	.	.	3	.	.	.	false	false	Message: -1ms	.	.	.	.	.	.	.	.	.	.	.	ELCLCFG TOWER	-1	.	.	wh.edf	RIGHT	5449	7242906	Full Trial Period	7237457	70	Trial: 70	7237457	113	ÃÞ»¨ÌÇ	Ä§·½	ß¦ÃæÕÈ	f	f
wh	.	.	.	.	.	.	.	.	.	.	4	.	.	.	false	false	Message: -1ms	.	.	.	.	.	.	.	.	.	.	.	GAZE_COORDS 0.00 0.00 1023.00 767.00	-1	.	.	wh.edf	RIGHT	5449	7242906	Full Trial Period	7237457	70	Trial: 70	7237457	113	ÃÞ»¨ÌÇ	Ä§·½	ß¦ÃæÕÈ	f	f
wh	.	.	.	.	.	.	.	.	.	.	5	.	.	.	false	false	Message: -1ms	.	.	.	.	.	.	.	.	.	.	.	THRESHOLDS R 88 213	-1	.	.	wh.edf	RIGHT	5449	7242906	Full Trial Period	7237457	70	Trial: 70	7237457	113	ÃÞ»¨ÌÇ	Ä§·½	ß¦ÃæÕÈ	f	f
wh	.	.	.	.	.	.	.	.	.	.	6	.	.	.	false	false	Message: -1ms	.	.	.	.	.	.	.	.	.	.	.	ELCL_PROC CENTROID (3)	-1	.	.	wh.edf	RIGHT	5449	7242906	Full Trial Period	7237457	70	Trial: 70	7237457	113	ÃÞ»¨ÌÇ	Ä§·½	ß¦ÃæÕÈ	f	f
wh	.	.	.	.	.	.	.	.	.	.	7	.	.	.	false	false	Message: -1ms	.	.	.	.	.	.	.	.	.	.	.	ELCL_PCR_PARAM 5 3.0	-1	.	.	wh.edf	RIGHT	5449	7242906	Full Trial Period	7237457	70	Trial: 70	7237457	113	ÃÞ»¨ÌÇ	Ä§·½	ß¦ÃæÕÈ	f	f
wh	.	.	.	.	.	.	.	.	.	.	8	.	.	.	false	true	Message: 0ms	.	.	.	.	.	.	.	.	.	.	.	!MODE RECORD CR 1000 2 0 R	0	.	.	wh.edf	RIGHT	5449	7242906	Full Trial Period	7237457	70	Trial: 70	7237457	113	ÃÞ»¨ÌÇ	Ä§·½	ß¦ÃæÕÈ	f	f
wh	.	.	.	.	.	.	.	.	.	.	9	.	.	.	false	false	Message: 47ms	1.85	83.91	22	55	224.70	367.20	1	145.20	34	172.30	385.10	SYNCTIME	47	.	.	wh.edf	RIGHT	5449	7242906	Full Trial Period	7237457	70	Trial: 70	7237457	113	ÃÞ»¨ÌÇ	Ä§·½	ß¦ÃæÕÈ	f	f
wh	.	.	.	.	.	.	.	.	.	.	10	.	.	.	false	false	Message: 2019ms	2.17	12.08	180	2182	551.80	422.20	9	1201.80	2003	550.10	359.60	INVISIBLE_BOUNDARY[1]	2019	.	.	wh.edf	RIGHT	5449	7242906	Full Trial Period	7237457	70	Trial: 70	7237457	113	ÃÞ»¨ÌÇ	Ä§·½	ß¦ÃæÕÈ	f	f
wh	.	.	.	.	.	.	.	.	.	.	11	.	.	.	false	false	Message: 2030ms	2.17	12.08	180	2182	551.80	422.20	9	1201.80	2003	550.10	359.60	SYNCTIME	2030	.	.	wh.edf	RIGHT	5449	7242906	Full Trial Period	7237457	70	Trial: 70	7237457	113	ÃÞ»¨ÌÇ	Ä§·½	ß¦ÃæÕÈ	f	f
wh	.	.	.	.	.	.	.	.	.	.	12	.	.	.	false	false	Message: 3997ms	1.49	67.58	22	3999	925.40	384.70	15	115.40	3978	889.10	358.20	INVISIBLE_BOUNDARY[2]	3997	.	.	wh.edf	RIGHT	5449	7242906	Full Trial Period	7237457	70	Trial: 70	7237457	113	ÃÞ»¨ÌÇ	Ä§·½	ß¦ÃæÕÈ	f	f
wh	.	.	.	.	239	4238	16	4000	908.00	388.30	13	[1]	2	RECTANGLE_INTERESTAREA	false	false	Message: 4004ms	.	.	.	.	.	.	.	.	.	.	.	SYNCTIME	4004	908.00	388.30	wh.edf	RIGHT	5449	7242906	Full Trial Period	7237457	70	Trial: 70	7237457	113	ÃÞ»¨ÌÇ	Ä§·½	ß¦ÃæÕÈ	f	f
wh	.	.	.	.	296	5447	19	5152	856.50	382.30	14	[1]	2	RECTANGLE_INTERESTAREA	false	false	Message: 5431ms	.	.	.	.	.	.	.	.	.	.	.	KEYBOARD	5431	856.50	382.30	wh.edf	RIGHT	5449	7242906	Full Trial Period	7237457	70	Trial: 70	7237457	113	ÃÞ»¨ÌÇ	Ä§·½	ß¦ÃæÕÈ	f	f
wh	.	.	.	.	.	.	.	.	.	.	15	.	.	.	false	false	Message: 5488ms	.	.	.	.	.	.	.	.	.	.	.	TRIAL_RESULT 0	5488	.	.	wh.edf	RIGHT	5449	7242906	Full Trial Period	7237457	70	Trial: 70	7237457	113	ÃÞ»¨ÌÇ	Ä§·½	ß¦ÃæÕÈ	f	f
wh	.	.	.	.	.	.	.	.	.	.	1	.	.	.	false	false	Message: -17ms	.	.	.	.	.	.	.	.	.	.	.	TRIALID 70	-17	.	.	wh.edf	RIGHT	5551	7249571	Full Trial Period	7244020	71	Trial: 71	7244020	82	ÏãÑÌ	Ç¦±Ê	¿ê×Ó	j	j
wh	.	.	.	.	.	.	.	.	.	.	2	.	.	.	false	false	Message: -1ms	.	.	.	.	.	.	.	.	.	.	.	RECCFG CR 1000 2 0 R	-1	.	.	wh.edf	RIGHT	5551	7249571	Full Trial Period	7244020	71	Trial: 71	7244020	82	ÏãÑÌ	Ç¦±Ê	¿ê×Ó	j	j
wh	.	.	.	.	.	.	.	.	.	.	3	.	.	.	false	false	Message: -1ms	.	.	.	.	.	.	.	.	.	.	.	ELCLCFG TOWER	-1	.	.	wh.edf	RIGHT	5551	7249571	Full Trial Period	7244020	71	Trial: 71	7244020	82	ÏãÑÌ	Ç¦±Ê	¿ê×Ó	j	j
wh	.	.	.	.	.	.	.	.	.	.	4	.	.	.	false	false	Message: -1ms	.	.	.	.	.	.	.	.	.	.	.	GAZE_COORDS 0.00 0.00 1023.00 767.00	-1	.	.	wh.edf	RIGHT	5551	7249571	Full Trial Period	7244020	71	Trial: 71	7244020	82	ÏãÑÌ	Ç¦±Ê	¿ê×Ó	j	j
wh	.	.	.	.	.	.	.	.	.	.	5	.	.	.	false	false	Message: -1ms	.	.	.	.	.	.	.	.	.	.	.	THRESHOLDS R 88 213	-1	.	.	wh.edf	RIGHT	5551	7249571	Full Trial Period	7244020	71	Trial: 71	7244020	82	ÏãÑÌ	Ç¦±Ê	¿ê×Ó	j	j
wh	.	.	.	.	.	.	.	.	.	.	6	.	.	.	false	false	Message: -1ms	.	.	.	.	.	.	.	.	.	.	.	ELCL_PROC CENTROID (3)	-1	.	.	wh.edf	RIGHT	5551	7249571	Full Trial Period	7244020	71	Trial: 71	7244020	82	ÏãÑÌ	Ç¦±Ê	¿ê×Ó	j	j
wh	.	.	.	.	.	.	.	.	.	.	7	.	.	.	false	false	Message: -1ms	.	.	.	.	.	.	.	.	.	.	.	ELCL_PCR_PARAM 5 3.0	-1	.	.	wh.edf	RIGHT	5551	7249571	Full Trial Period	7244020	71	Trial: 71	7244020	82	ÏãÑÌ	Ç¦±Ê	¿ê×Ó	j	j
wh	.	.	.	.	.	.	.	.	.	.	8	.	.	.	false	true	Message: 0ms	.	.	.	.	.	.	.	.	.	.	.	!MODE RECORD CR 1000 2 0 R	0	.	.	wh.edf	RIGHT	5551	7249571	Full Trial Period	7244020	71	Trial: 71	7244020	82	ÏãÑÌ	Ç¦±Ê	¿ê×Ó	j	j
wh	.	.	.	.	264	270	1	7	178.80	377.10	9	.	.	.	false	false	Message: 41ms	.	.	.	.	.	.	.	.	.	.	.	SYNCTIME	41	178.80	377.10	wh.edf	RIGHT	5551	7249571	Full Trial Period	7244020	71	Trial: 71	7244020	82	ÏãÑÌ	Ç¦±Ê	¿ê×Ó	j	j
wh	.	.	.	.	.	.	.	.	.	.	10	.	.	.	false	false	Message: 2612ms	15.41	208.23	74	2645	652.40	398.50	8	419.50	2572	194.30	381.60	INVISIBLE_BOUNDARY[1]	2612	.	.	wh.edf	RIGHT	5551	7249571	Full Trial Period	7244020	71	Trial: 71	7244020	82	ÏãÑÌ	Ç¦±Ê	¿ê×Ó	j	j
wh	.	.	.	.	.	.	.	.	.	.	11	.	.	.	false	false	Message: 2616ms	15.41	208.23	74	2645	652.40	398.50	8	419.50	2572	194.30	381.60	SYNCTIME	2616	.	.	wh.edf	RIGHT	5551	7249571	Full Trial Period	7244020	71	Trial: 71	7244020	82	ÏãÑÌ	Ç¦±Ê	¿ê×Ó	j	j
wh	.	.	.	.	.	.	.	.	.	.	12	.	.	.	false	false	Message: 3971ms	12.21	187.82	65	3996	914.00	390.90	13	353.80	3932	548.70	375.80	INVISIBLE_BOUNDARY[2]	3971	.	.	wh.edf	RIGHT	5551	7249571	Full Trial Period	7244020	71	Trial: 71	7244020	82	ÏãÑÌ	Ç¦±Ê	¿ê×Ó	j	j
wh	.	.	.	.	.	.	.	.	.	.	13	.	.	.	false	false	Message: 3983ms	12.21	187.82	65	3996	914.00	390.90	13	353.80	3932	548.70	375.80	SYNCTIME	3983	.	.	wh.edf	RIGHT	5551	7249571	Full Trial Period	7244020	71	Trial: 71	7244020	82	ÏãÑÌ	Ç¦±Ê	¿ê×Ó	j	j
wh	.	.	.	.	214	5549	17	5336	912.80	371.60	14	.	.	.	false	false	Message: 5532ms	.	.	.	.	.	.	.	.	.	.	.	KEYBOARD	5532	912.80	371.60	wh.edf	RIGHT	5551	7249571	Full Trial Period	7244020	71	Trial: 71	7244020	82	ÏãÑÌ	Ç¦±Ê	¿ê×Ó	j	j
wh	.	.	.	.	.	.	.	.	.	.	15	.	.	.	false	false	Message: 5599ms	.	.	.	.	.	.	.	.	.	.	.	TRIAL_RESULT 0	5599	.	.	wh.edf	RIGHT	5551	7249571	Full Trial Period	7244020	71	Trial: 71	7244020	82	ÏãÑÌ	Ç¦±Ê	¿ê×Ó	j	j
wh	.	.	.	.	.	.	.	.	.	.	1	.	.	.	false	false	Message: -15ms	.	.	.	.	.	.	.	.	.	.	.	TRIALID 71	-15	.	.	wh.edf	RIGHT	5991	7257500	Full Trial Period	7251509	72	Trial: 72	7251509	14	ÁïÁïÇò	ÊÁ×Ó	ÔÂ±ý	j	j
wh	.	.	.	.	.	.	.	.	.	.	2	.	.	.	false	false	Message: -1ms	.	.	.	.	.	.	.	.	.	.	.	RECCFG CR 1000 2 0 R	-1	.	.	wh.edf	RIGHT	5991	7257500	Full Trial Period	7251509	72	Trial: 72	7251509	14	ÁïÁïÇò	ÊÁ×Ó	ÔÂ±ý	j	j
wh	.	.	.	.	.	.	.	.	.	.	3	.	.	.	false	false	Message: -1ms	.	.	.	.	.	.	.	.	.	.	.	ELCLCFG TOWER	-1	.	.	wh.edf	RIGHT	5991	7257500	Full Trial Period	7251509	72	Trial: 72	7251509	14	ÁïÁïÇò	ÊÁ×Ó	ÔÂ±ý	j	j
wh	.	.	.	.	.	.	.	.	.	.	4	.	.	.	false	false	Message: -1ms	.	.	.	.	.	.	.	.	.	.	.	GAZE_COORDS 0.00 0.00 1023.00 767.00	-1	.	.	wh.edf	RIGHT	5991	7257500	Full Trial Period	7251509	72	Trial: 72	7251509	14	ÁïÁïÇò	ÊÁ×Ó	ÔÂ±ý	j	j
wh	.	.	.	.	.	.	.	.	.	.	5	.	.	.	false	false	Message: -1ms	.	.	.	.	.	.	.	.	.	.	.	THRESHOLDS R 88 213	-1	.	.	wh.edf	RIGHT	5991	7257500	Full Trial Period	7251509	72	Trial: 72	7251509	14	ÁïÁïÇò	ÊÁ×Ó	ÔÂ±ý	j	j
wh	.	.	.	.	.	.	.	.	.	.	6	.	.	.	false	false	Message: -1ms	.	.	.	.	.	.	.	.	.	.	.	ELCL_PROC CENTROID (3)	-1	.	.	wh.edf	RIGHT	5991	7257500	Full Trial Period	7251509	72	Trial: 72	7251509	14	ÁïÁïÇò	ÊÁ×Ó	ÔÂ±ý	j	j
wh	.	.	.	.	.	.	.	.	.	.	7	.	.	.	false	false	Message: -1ms	.	.	.	.	.	.	.	.	.	.	.	ELCL_PCR_PARAM 5 3.0	-1	.	.	wh.edf	RIGHT	5991	7257500	Full Trial Period	7251509	72	Trial: 72	7251509	14	ÁïÁïÇò	ÊÁ×Ó	ÔÂ±ý	j	j
wh	.	.	.	.	.	.	.	.	.	.	8	.	.	.	false	true	Message: 0ms	.	.	.	.	.	.	.	.	.	.	.	!MODE RECORD CR 1000 2 0 R	0	.	.	wh.edf	RIGHT	5991	7257500	Full Trial Period	7251509	72	Trial: 72	7251509	14	ÁïÁïÇò	ÊÁ×Ó	ÔÂ±ý	j	j
wh	.	.	.	.	505	511	1	7	188.90	375.90	9	.	.	.	false	false	Message: 51ms	.	.	.	.	.	.	.	.	.	.	.	SYNCTIME	51	188.90	375.90	wh.edf	RIGHT	5991	7257500	Full Trial Period	7251509	72	Trial: 72	7251509	14	ÁïÁïÇò	ÊÁ×Ó	ÔÂ±ý	j	j
wh	.	.	.	.	.	.	.	.	.	.	10	.	.	.	false	false	Message: 1400ms	5.13	160.31	32	1408	549.80	394.00	4	333.90	1377	404.80	359.00	INVISIBLE_BOUNDARY[1]	1400	.	.	wh.edf	RIGHT	5991	7257500	Full Trial Period	7251509	72	Trial: 72	7251509	14	ÁïÁïÇò	ÊÁ×Ó	ÔÂ±ý	j	j
wh	.	.	.	.	167	1575	5	1409	574.90	401.60	11	.	.	.	false	false	Message: 1409ms	.	.	.	.	.	.	.	.	.	.	.	SYNCTIME	1409	.	.	wh.edf	RIGHT	5991	7257500	Full Trial Period	7251509	72	Trial: 72	7251509	14	ÁïÁïÇò	ÊÁ×Ó	ÔÂ±ý	j	j
wh	.	.	.	.	.	.	.	.	.	.	12	.	.	.	false	false	Message: 4444ms	2.08	13.49	154	4595	875.50	351.50	12	445.20	4442	820.80	381.40	INVISIBLE_BOUNDARY[2]	4444	.	.	wh.edf	RIGHT	5991	7257500	Full Trial Period	7251509	72	Trial: 72	7251509	14	ÁïÁïÇò	ÊÁ×Ó	ÔÂ±ý	j	j
wh	.	.	.	.	.	.	.	.	.	.	13	.	.	.	false	false	Message: 4450ms	2.08	13.49	154	4595	875.50	351.50	12	445.20	4442	820.80	381.40	SYNCTIME	4450	.	.	wh.edf	RIGHT	5991	7257500	Full Trial Period	7251509	72	Trial: 72	7251509	14	ÁïÁïÇò	ÊÁ×Ó	ÔÂ±ý	j	j
wh	.	.	.	.	255	5989	17	5735	909.30	379.90	14	[1]	2	RECTANGLE_INTERESTAREA	false	false	Message: 5972ms	.	.	.	.	.	.	.	.	.	.	.	KEYBOARD	5972	909.30	379.90	wh.edf	RIGHT	5991	7257500	Full Trial Period	7251509	72	Trial: 72	7251509	14	ÁïÁïÇò	ÊÁ×Ó	ÔÂ±ý	j	j
wh	.	.	.	.	.	.	.	.	.	.	15	.	.	.	false	false	Message: 6036ms	.	.	.	.	.	.	.	.	.	.	.	TRIAL_RESULT 0	6036	.	.	wh.edf	RIGHT	5991	7257500	Full Trial Period	7251509	72	Trial: 72	7251509	14	ÁïÁïÇò	ÊÁ×Ó	ÔÂ±ý	j	j
wh	.	.	.	.	.	.	.	.	.	.	1	.	.	.	false	false	Message: -17ms	.	.	.	.	.	.	.	.	.	.	.	TRIALID 72	-17	.	.	wh.edf	RIGHT	2768	7261827	Full Trial Period	7259059	73	Trial: 73	7259059	6	¼¦µ°	²ÍÅÌ	Ì«Ñô	j	j
wh	.	.	.	.	.	.	.	.	.	.	2	.	.	.	false	false	Message: -1ms	.	.	.	.	.	.	.	.	.	.	.	RECCFG CR 1000 2 0 R	-1	.	.	wh.edf	RIGHT	2768	7261827	Full Trial Period	7259059	73	Trial: 73	7259059	6	¼¦µ°	²ÍÅÌ	Ì«Ñô	j	j
wh	.	.	.	.	.	.	.	.	.	.	3	.	.	.	false	false	Message: -1ms	.	.	.	.	.	.	.	.	.	.	.	ELCLCFG TOWER	-1	.	.	wh.edf	RIGHT	2768	7261827	Full Trial Period	7259059	73	Trial: 73	7259059	6	¼¦µ°	²ÍÅÌ	Ì«Ñô	j	j
wh	.	.	.	.	.	.	.	.	.	.	4	.	.	.	false	false	Message: -1ms	.	.	.	.	.	.	.	.	.	.	.	GAZE_COORDS 0.00 0.00 1023.00 767.00	-1	.	.	wh.edf	RIGHT	2768	7261827	Full Trial Period	7259059	73	Trial: 73	7259059	6	¼¦µ°	²ÍÅÌ	Ì«Ñô	j	j
wh	.	.	.	.	.	.	.	.	.	.	5	.	.	.	false	false	Message: -1ms	.	.	.	.	.	.	.	.	.	.	.	THRESHOLDS R 88 213	-1	.	.	wh.edf	RIGHT	2768	7261827	Full Trial Period	7259059	73	Trial: 73	7259059	6	¼¦µ°	²ÍÅÌ	Ì«Ñô	j	j
wh	.	.	.	.	.	.	.	.	.	.	6	.	.	.	false	false	Message: -1ms	.	.	.	.	.	.	.	.	.	.	.	ELCL_PROC CENTROID (3)	-1	.	.	wh.edf	RIGHT	2768	7261827	Full Trial Period	7259059	73	Trial: 73	7259059	6	¼¦µ°	²ÍÅÌ	Ì«Ñô	j	j
wh	.	.	.	.	.	.	.	.	.	.	7	.	.	.	false	false	Message: -1ms	.	.	.	.	.	.	.	.	.	.	.	ELCL_PCR_PARAM 5 3.0	-1	.	.	wh.edf	RIGHT	2768	7261827	Full Trial Period	7259059	73	Trial: 73	7259059	6	¼¦µ°	²ÍÅÌ	Ì«Ñô	j	j
wh	.	.	.	.	.	.	.	.	.	.	8	.	.	.	false	true	Message: 0ms	.	.	.	.	.	.	.	.	.	.	.	!MODE RECORD CR 1000 2 0 R	0	.	.	wh.edf	RIGHT	2768	7261827	Full Trial Period	7259059	73	Trial: 73	7259059	6	¼¦µ°	²ÍÅÌ	Ì«Ñô	j	j
wh	.	.	.	.	326	332	1	7	178.70	369.90	9	.	.	.	false	false	Message: 41ms	.	.	.	.	.	.	.	.	.	.	.	SYNCTIME	41	178.70	369.90	wh.edf	RIGHT	2768	7261827	Full Trial Period	7259059	73	Trial: 73	7259059	6	¼¦µ°	²ÍÅÌ	Ì«Ñô	j	j
wh	.	.	.	.	.	.	.	.	.	.	10	.	.	.	false	false	Message: 630ms	9.26	168.30	55	642	479.30	383.60	2	344.50	588	206.00	372.80	INVISIBLE_BOUNDARY[1]	630	.	.	wh.edf	RIGHT	2768	7261827	Full Trial Period	7259059	73	Trial: 73	7259059	6	¼¦µ°	²ÍÅÌ	Ì«Ñô	j	j
wh	.	.	.	.	.	.	.	.	.	.	11	.	.	.	false	false	Message: 633ms	9.26	168.30	55	642	479.30	383.60	2	344.50	588	206.00	372.80	SYNCTIME	633	.	.	wh.edf	RIGHT	2768	7261827	Full Trial Period	7259059	73	Trial: 73	7259059	6	¼¦µ°	²ÍÅÌ	Ì«Ñô	j	j
wh	.	.	.	.	.	.	.	.	.	.	12	.	.	.	false	false	Message: 1673ms	8.94	182.41	49	1687	833.00	385.40	6	310.90	1639	568.00	382.80	INVISIBLE_BOUNDARY[2]	1673	.	.	wh.edf	RIGHT	2768	7261827	Full Trial Period	7259059	73	Trial: 73	7259059	6	¼¦µ°	²ÍÅÌ	Ì«Ñô	j	j
wh	.	.	.	.	.	.	.	.	.	.	13	.	.	.	false	false	Message: 1683ms	8.94	182.41	49	1687	833.00	385.40	6	310.90	1639	568.00	382.80	SYNCTIME	1683	.	.	wh.edf	RIGHT	2768	7261827	Full Trial Period	7259059	73	Trial: 73	7259059	6	¼¦µ°	²ÍÅÌ	Ì«Ñô	j	j
wh	.	.	.	.	460	2766	9	2307	941.30	389.20	14	.	.	.	false	false	Message: 2749ms	.	.	.	.	.	.	.	.	.	.	.	KEYBOARD	2749	941.30	389.20	wh.edf	RIGHT	2768	7261827	Full Trial Period	7259059	73	Trial: 73	7259059	6	¼¦µ°	²ÍÅÌ	Ì«Ñô	j	j
wh	.	.	.	.	.	.	.	.	.	.	15	.	.	.	false	false	Message: 2813ms	.	.	.	.	.	.	.	.	.	.	.	TRIAL_RESULT 0	2813	.	.	wh.edf	RIGHT	2768	7261827	Full Trial Period	7259059	73	Trial: 73	7259059	6	¼¦µ°	²ÍÅÌ	Ì«Ñô	j	j
wh	.	.	.	.	.	.	.	.	.	.	1	.	.	.	false	false	Message: -21ms	.	.	.	.	.	.	.	.	.	.	.	TRIALID 73	-21	.	.	wh.edf	RIGHT	5483	7269020	Full Trial Period	7263537	74	Trial: 74	7263537	116	ÁïÁïÇò	´Ìâ¬	ÒÂ¼Ü	f	f
wh	.	.	.	.	.	.	.	.	.	.	2	.	.	.	false	false	Message: -1ms	.	.	.	.	.	.	.	.	.	.	.	RECCFG CR 1000 2 0 R	-1	.	.	wh.edf	RIGHT	5483	7269020	Full Trial Period	7263537	74	Trial: 74	7263537	116	ÁïÁïÇò	´Ìâ¬	ÒÂ¼Ü	f	f
wh	.	.	.	.	.	.	.	.	.	.	3	.	.	.	false	false	Message: -1ms	.	.	.	.	.	.	.	.	.	.	.	ELCLCFG TOWER	-1	.	.	wh.edf	RIGHT	5483	7269020	Full Trial Period	7263537	74	Trial: 74	7263537	116	ÁïÁïÇò	´Ìâ¬	ÒÂ¼Ü	f	f
wh	.	.	.	.	.	.	.	.	.	.	4	.	.	.	false	false	Message: -1ms	.	.	.	.	.	.	.	.	.	.	.	GAZE_COORDS 0.00 0.00 1023.00 767.00	-1	.	.	wh.edf	RIGHT	5483	7269020	Full Trial Period	7263537	74	Trial: 74	7263537	116	ÁïÁïÇò	´Ìâ¬	ÒÂ¼Ü	f	f
wh	.	.	.	.	.	.	.	.	.	.	5	.	.	.	false	false	Message: -1ms	.	.	.	.	.	.	.	.	.	.	.	THRESHOLDS R 88 213	-1	.	.	wh.edf	RIGHT	5483	7269020	Full Trial Period	7263537	74	Trial: 74	7263537	116	ÁïÁïÇò	´Ìâ¬	ÒÂ¼Ü	f	f
wh	.	.	.	.	.	.	.	.	.	.	6	.	.	.	false	false	Message: -1ms	.	.	.	.	.	.	.	.	.	.	.	ELCL_PROC CENTROID (3)	-1	.	.	wh.edf	RIGHT	5483	7269020	Full Trial Period	7263537	74	Trial: 74	7263537	116	ÁïÁïÇò	´Ìâ¬	ÒÂ¼Ü	f	f
wh	.	.	.	.	.	.	.	.	.	.	7	.	.	.	false	false	Message: -1ms	.	.	.	.	.	.	.	.	.	.	.	ELCL_PCR_PARAM 5 3.0	-1	.	.	wh.edf	RIGHT	5483	7269020	Full Trial Period	7263537	74	Trial: 74	7263537	116	ÁïÁïÇò	´Ìâ¬	ÒÂ¼Ü	f	f
wh	.	.	.	.	.	.	.	.	.	.	8	.	.	.	false	true	Message: 0ms	.	.	.	.	.	.	.	.	.	.	.	!MODE RECORD CR 1000 2 0 R	0	.	.	wh.edf	RIGHT	5483	7269020	Full Trial Period	7263537	74	Trial: 74	7263537	116	ÁïÁïÇò	´Ìâ¬	ÒÂ¼Ü	f	f
wh	.	.	.	.	305	311	1	7	187.70	375.10	9	.	.	.	false	false	Message: 46ms	.	.	.	.	.	.	.	.	.	.	.	SYNCTIME	46	187.70	375.10	wh.edf	RIGHT	5483	7269020	Full Trial Period	7263537	74	Trial: 74	7263537	116	ÁïÁïÇò	´Ìâ¬	ÒÂ¼Ü	f	f
wh	.	.	.	.	132	2444	7	2313	439.90	386.60	10	.	.	.	false	false	Message: 2329ms	.	.	.	.	.	.	.	.	.	.	.	INVISIBLE_BOUNDARY[1]	2329	439.90	386.60	wh.edf	RIGHT	5483	7269020	Full Trial Period	7263537	74	Trial: 74	7263537	116	ÁïÁïÇò	´Ìâ¬	ÒÂ¼Ü	f	f
wh	.	.	.	.	132	2444	7	2313	439.90	386.60	11	.	.	.	false	false	Message: 2338ms	.	.	.	.	.	.	.	.	.	.	.	SYNCTIME	2338	439.90	386.60	wh.edf	RIGHT	5483	7269020	Full Trial Period	7263537	74	Trial: 74	7263537	116	ÁïÁïÇò	´Ìâ¬	ÒÂ¼Ü	f	f
wh	.	.	.	.	.	.	.	.	.	.	12	.	.	.	false	false	Message: 4381ms	2.56	15.03	170	4523	922.50	404.50	13	1144.60	4354	852.80	370.40	INVISIBLE_BOUNDARY[2]	4381	.	.	wh.edf	RIGHT	5483	7269020	Full Trial Period	7263537	74	Trial: 74	7263537	116	ÁïÁïÇò	´Ìâ¬	ÒÂ¼Ü	f	f
wh	.	.	.	.	.	.	.	.	.	.	13	.	.	.	false	false	Message: 4386ms	2.56	15.03	170	4523	922.50	404.50	13	1144.60	4354	852.80	370.40	SYNCTIME	4386	.	.	wh.edf	RIGHT	5483	7269020	Full Trial Period	7263537	74	Trial: 74	7263537	116	ÁïÁïÇò	´Ìâ¬	ÒÂ¼Ü	f	f
wh	.	.	.	.	41	5481	16	5441	775.70	380.50	14	.	.	.	false	false	Message: 5464ms	.	.	.	.	.	.	.	.	.	.	.	KEYBOARD	5464	775.70	380.50	wh.edf	RIGHT	5483	7269020	Full Trial Period	7263537	74	Trial: 74	7263537	116	ÁïÁïÇò	´Ìâ¬	ÒÂ¼Ü	f	f
wh	.	.	.	.	.	.	.	.	.	.	15	.	.	.	false	false	Message: 5527ms	.	.	.	.	.	.	.	.	.	.	.	TRIAL_RESULT 0	5527	.	.	wh.edf	RIGHT	5483	7269020	Full Trial Period	7263537	74	Trial: 74	7263537	116	ÁïÁïÇò	´Ìâ¬	ÒÂ¼Ü	f	f
wh	.	.	.	.	.	.	.	.	.	.	1	.	.	.	false	false	Message: -16ms	.	.	.	.	.	.	.	.	.	.	.	TRIALID 74	-16	.	.	wh.edf	RIGHT	3008	7273964	Full Trial Period	7270956	75	Trial: 75	7270956	76	ÌÀÔ²	Ö¸ÄÏÕë	ÏÚ±ý	j	j
wh	.	.	.	.	.	.	.	.	.	.	2	.	.	.	false	false	Message: -1ms	.	.	.	.	.	.	.	.	.	.	.	RECCFG CR 1000 2 0 R	-1	.	.	wh.edf	RIGHT	3008	7273964	Full Trial Period	7270956	75	Trial: 75	7270956	76	ÌÀÔ²	Ö¸ÄÏÕë	ÏÚ±ý	j	j
wh	.	.	.	.	.	.	.	.	.	.	3	.	.	.	false	false	Message: -1ms	.	.	.	.	.	.	.	.	.	.	.	ELCLCFG TOWER	-1	.	.	wh.edf	RIGHT	3008	7273964	Full Trial Period	7270956	75	Trial: 75	7270956	76	ÌÀÔ²	Ö¸ÄÏÕë	ÏÚ±ý	j	j
wh	.	.	.	.	.	.	.	.	.	.	4	.	.	.	false	false	Message: -1ms	.	.	.	.	.	.	.	.	.	.	.	GAZE_COORDS 0.00 0.00 1023.00 767.00	-1	.	.	wh.edf	RIGHT	3008	7273964	Full Trial Period	7270956	75	Trial: 75	7270956	76	ÌÀÔ²	Ö¸ÄÏÕë	ÏÚ±ý	j	j
wh	.	.	.	.	.	.	.	.	.	.	5	.	.	.	false	false	Message: -1ms	.	.	.	.	.	.	.	.	.	.	.	THRESHOLDS R 88 213	-1	.	.	wh.edf	RIGHT	3008	7273964	Full Trial Period	7270956	75	Trial: 75	7270956	76	ÌÀÔ²	Ö¸ÄÏÕë	ÏÚ±ý	j	j
wh	.	.	.	.	.	.	.	.	.	.	6	.	.	.	false	false	Message: -1ms	.	.	.	.	.	.	.	.	.	.	.	ELCL_PROC CENTROID (3)	-1	.	.	wh.edf	RIGHT	3008	7273964	Full Trial Period	7270956	75	Trial: 75	7270956	76	ÌÀÔ²	Ö¸ÄÏÕë	ÏÚ±ý	j	j
wh	.	.	.	.	.	.	.	.	.	.	7	.	.	.	false	false	Message: -1ms	.	.	.	.	.	.	.	.	.	.	.	ELCL_PCR_PARAM 5 3.0	-1	.	.	wh.edf	RIGHT	3008	7273964	Full Trial Period	7270956	75	Trial: 75	7270956	76	ÌÀÔ²	Ö¸ÄÏÕë	ÏÚ±ý	j	j
wh	.	.	.	.	.	.	.	.	.	.	8	.	.	.	false	true	Message: 0ms	.	.	.	.	.	.	.	.	.	.	.	!MODE RECORD CR 1000 2 0 R	0	.	.	wh.edf	RIGHT	3008	7273964	Full Trial Period	7270956	75	Trial: 75	7270956	76	ÌÀÔ²	Ö¸ÄÏÕë	ÏÚ±ý	j	j
wh	.	.	.	.	290	296	1	7	187.70	396.10	9	.	.	.	false	false	Message: 51ms	.	.	.	.	.	.	.	.	.	.	.	SYNCTIME	51	187.70	396.10	wh.edf	RIGHT	3008	7273964	Full Trial Period	7270956	75	Trial: 75	7270956	76	ÌÀÔ²	Ö¸ÄÏÕë	ÏÚ±ý	j	j
wh	.	.	.	.	.	.	.	.	.	.	10	.	.	.	false	false	Message: 865ms	2.74	62.37	44	897	484.60	437.40	3	103.20	854	497.30	359.10	INVISIBLE_BOUNDARY[1]	865	.	.	wh.edf	RIGHT	3008	7273964	Full Trial Period	7270956	75	Trial: 75	7270956	76	ÌÀÔ²	Ö¸ÄÏÕë	ÏÚ±ý	j	j
wh	.	.	.	.	.	.	.	.	.	.	11	.	.	.	false	false	Message: 876ms	2.74	62.37	44	897	484.60	437.40	3	103.20	854	497.30	359.10	SYNCTIME	876	.	.	wh.edf	RIGHT	3008	7273964	Full Trial Period	7270956	75	Trial: 75	7270956	76	ÌÀÔ²	Ö¸ÄÏÕë	ÏÚ±ý	j	j
wh	.	.	.	.	.	.	.	.	.	.	12	.	.	.	false	false	Message: 1718ms	11.07	197.71	56	1750	951.30	381.00	7	346.10	1695	617.50	399.90	INVISIBLE_BOUNDARY[2]	1718	.	.	wh.edf	RIGHT	3008	7273964	Full Trial Period	7270956	75	Trial: 75	7270956	76	ÌÀÔ²	Ö¸ÄÏÕë	ÏÚ±ý	j	j
wh	.	.	.	.	.	.	.	.	.	.	13	.	.	.	false	false	Message: 1725ms	11.07	197.71	56	1750	951.30	381.00	7	346.10	1695	617.50	399.90	SYNCTIME	1725	.	.	wh.edf	RIGHT	3008	7273964	Full Trial Period	7270956	75	Trial: 75	7270956	76	ÌÀÔ²	Ö¸ÄÏÕë	ÏÚ±ý	j	j
wh	.	.	.	.	1045	3006	9	1962	915.10	390.60	14	.	.	.	false	false	Message: 2989ms	.	.	.	.	.	.	.	.	.	.	.	KEYBOARD	2989	915.10	390.60	wh.edf	RIGHT	3008	7273964	Full Trial Period	7270956	75	Trial: 75	7270956	76	ÌÀÔ²	Ö¸ÄÏÕë	ÏÚ±ý	j	j
wh	.	.	.	.	.	.	.	.	.	.	15	.	.	.	false	false	Message: 3046ms	.	.	.	.	.	.	.	.	.	.	.	TRIAL_RESULT 0	3046	.	.	wh.edf	RIGHT	3008	7273964	Full Trial Period	7270956	75	Trial: 75	7270956	76	ÌÀÔ²	Ö¸ÄÏÕë	ÏÚ±ý	j	j
wh	.	.	.	.	.	.	.	.	.	.	1	.	.	.	false	false	Message: -24ms	.	.	.	.	.	.	.	.	.	.	.	TRIALID 75	-24	.	.	wh.edf	RIGHT	2901	7278165	Full Trial Period	7275264	76	Trial: 76	7275264	80	ÄûÃÊ	éÏé­	¼¦µ°	f	j
wh	.	.	.	.	.	.	.	.	.	.	2	.	.	.	false	false	Message: -1ms	.	.	.	.	.	.	.	.	.	.	.	RECCFG CR 1000 2 0 R	-1	.	.	wh.edf	RIGHT	2901	7278165	Full Trial Period	7275264	76	Trial: 76	7275264	80	ÄûÃÊ	éÏé­	¼¦µ°	f	j
wh	.	.	.	.	.	.	.	.	.	.	3	.	.	.	false	false	Message: -1ms	.	.	.	.	.	.	.	.	.	.	.	ELCLCFG TOWER	-1	.	.	wh.edf	RIGHT	2901	7278165	Full Trial Period	7275264	76	Trial: 76	7275264	80	ÄûÃÊ	éÏé­	¼¦µ°	f	j
wh	.	.	.	.	.	.	.	.	.	.	4	.	.	.	false	false	Message: -1ms	.	.	.	.	.	.	.	.	.	.	.	GAZE_COORDS 0.00 0.00 1023.00 767.00	-1	.	.	wh.edf	RIGHT	2901	7278165	Full Trial Period	7275264	76	Trial: 76	7275264	80	ÄûÃÊ	éÏé­	¼¦µ°	f	j
wh	.	.	.	.	.	.	.	.	.	.	5	.	.	.	false	false	Message: -1ms	.	.	.	.	.	.	.	.	.	.	.	THRESHOLDS R 88 213	-1	.	.	wh.edf	RIGHT	2901	7278165	Full Trial Period	7275264	76	Trial: 76	7275264	80	ÄûÃÊ	éÏé­	¼¦µ°	f	j
wh	.	.	.	.	.	.	.	.	.	.	6	.	.	.	false	false	Message: -1ms	.	.	.	.	.	.	.	.	.	.	.	ELCL_PROC CENTROID (3)	-1	.	.	wh.edf	RIGHT	2901	7278165	Full Trial Period	7275264	76	Trial: 76	7275264	80	ÄûÃÊ	éÏé­	¼¦µ°	f	j
wh	.	.	.	.	.	.	.	.	.	.	7	.	.	.	false	false	Message: -1ms	.	.	.	.	.	.	.	.	.	.	.	ELCL_PCR_PARAM 5 3.0	-1	.	.	wh.edf	RIGHT	2901	7278165	Full Trial Period	7275264	76	Trial: 76	7275264	80	ÄûÃÊ	éÏé­	¼¦µ°	f	j
wh	.	.	.	.	.	.	.	.	.	.	8	.	.	.	false	true	Message: 0ms	.	.	.	.	.	.	.	.	.	.	.	!MODE RECORD CR 1000 2 0 R	0	.	.	wh.edf	RIGHT	2901	7278165	Full Trial Period	7275264	76	Trial: 76	7275264	80	ÄûÃÊ	éÏé­	¼¦µ°	f	j
wh	.	.	.	.	135	141	1	7	329.70	69.80	9	.	.	.	false	false	Message: 50ms	.	.	.	.	.	.	.	.	.	.	.	SYNCTIME	50	329.70	69.80	wh.edf	RIGHT	2901	7278165	Full Trial Period	7275264	76	Trial: 76	7275264	80	ÄûÃÊ	éÏé­	¼¦µ°	f	j
wh	.	.	.	.	94	1039	4	946	444.90	380.00	10	.	.	.	false	false	Message: 946ms	.	.	.	.	.	.	.	.	.	.	.	INVISIBLE_BOUNDARY[1]	946	.	.	wh.edf	RIGHT	2901	7278165	Full Trial Period	7275264	76	Trial: 76	7275264	80	ÄûÃÊ	éÏé­	¼¦µ°	f	j
wh	.	.	.	.	94	1039	4	946	444.90	380.00	11	.	.	.	false	false	Message: 950ms	.	.	.	.	.	.	.	.	.	.	.	SYNCTIME	950	444.90	380.00	wh.edf	RIGHT	2901	7278165	Full Trial Period	7275264	76	Trial: 76	7275264	80	ÄûÃÊ	éÏé­	¼¦µ°	f	j
wh	.	.	.	.	159	1882	7	1724	804.80	382.80	12	.	.	.	false	false	Message: 1784ms	.	.	.	.	.	.	.	.	.	.	.	INVISIBLE_BOUNDARY[2]	1784	804.80	382.80	wh.edf	RIGHT	2901	7278165	Full Trial Period	7275264	76	Trial: 76	7275264	80	ÄûÃÊ	éÏé­	¼¦µ°	f	j
wh	.	.	.	.	159	1882	7	1724	804.80	382.80	13	.	.	.	false	false	Message: 1792ms	.	.	.	.	.	.	.	.	.	.	.	SYNCTIME	1792	804.80	382.80	wh.edf	RIGHT	2901	7278165	Full Trial Period	7275264	76	Trial: 76	7275264	80	ÄûÃÊ	éÏé­	¼¦µ°	f	j
wh	.	.	.	.	411	2899	9	2489	430.80	365.40	14	.	.	.	false	false	Message: 2882ms	.	.	.	.	.	.	.	.	.	.	.	KEYBOARD	2882	430.80	365.40	wh.edf	RIGHT	2901	7278165	Full Trial Period	7275264	76	Trial: 76	7275264	80	ÄûÃÊ	éÏé­	¼¦µ°	f	j
wh	.	.	.	.	.	.	.	.	.	.	15	.	.	.	false	false	Message: 2951ms	.	.	.	.	.	.	.	.	.	.	.	TRIAL_RESULT 0	2951	.	.	wh.edf	RIGHT	2901	7278165	Full Trial Period	7275264	76	Trial: 76	7275264	80	ÄûÃÊ	éÏé­	¼¦µ°	f	j
wh	.	.	.	.	.	.	.	.	.	.	1	.	.	.	false	false	Message: -24ms	.	.	.	.	.	.	.	.	.	.	.	TRIALID 76	-24	.	.	wh.edf	RIGHT	5269	7284574	Full Trial Period	7279305	77	Trial: 77	7279305	36	°ô°ôÌÇ	ÊÖÖ¸	·¨Ê½³¤¹÷	j	j
wh	.	.	.	.	.	.	.	.	.	.	2	.	.	.	false	false	Message: -1ms	.	.	.	.	.	.	.	.	.	.	.	RECCFG CR 1000 2 0 R	-1	.	.	wh.edf	RIGHT	5269	7284574	Full Trial Period	7279305	77	Trial: 77	7279305	36	°ô°ôÌÇ	ÊÖÖ¸	·¨Ê½³¤¹÷	j	j
wh	.	.	.	.	.	.	.	.	.	.	3	.	.	.	false	false	Message: -1ms	.	.	.	.	.	.	.	.	.	.	.	ELCLCFG TOWER	-1	.	.	wh.edf	RIGHT	5269	7284574	Full Trial Period	7279305	77	Trial: 77	7279305	36	°ô°ôÌÇ	ÊÖÖ¸	·¨Ê½³¤¹÷	j	j
wh	.	.	.	.	.	.	.	.	.	.	4	.	.	.	false	false	Message: -1ms	.	.	.	.	.	.	.	.	.	.	.	GAZE_COORDS 0.00 0.00 1023.00 767.00	-1	.	.	wh.edf	RIGHT	5269	7284574	Full Trial Period	7279305	77	Trial: 77	7279305	36	°ô°ôÌÇ	ÊÖÖ¸	·¨Ê½³¤¹÷	j	j
wh	.	.	.	.	.	.	.	.	.	.	5	.	.	.	false	false	Message: -1ms	.	.	.	.	.	.	.	.	.	.	.	THRESHOLDS R 88 213	-1	.	.	wh.edf	RIGHT	5269	7284574	Full Trial Period	7279305	77	Trial: 77	7279305	36	°ô°ôÌÇ	ÊÖÖ¸	·¨Ê½³¤¹÷	j	j
wh	.	.	.	.	.	.	.	.	.	.	6	.	.	.	false	false	Message: -1ms	.	.	.	.	.	.	.	.	.	.	.	ELCL_PROC CENTROID (3)	-1	.	.	wh.edf	RIGHT	5269	7284574	Full Trial Period	7279305	77	Trial: 77	7279305	36	°ô°ôÌÇ	ÊÖÖ¸	·¨Ê½³¤¹÷	j	j
wh	.	.	.	.	.	.	.	.	.	.	7	.	.	.	false	false	Message: -1ms	.	.	.	.	.	.	.	.	.	.	.	ELCL_PCR_PARAM 5 3.0	-1	.	.	wh.edf	RIGHT	5269	7284574	Full Trial Period	7279305	77	Trial: 77	7279305	36	°ô°ôÌÇ	ÊÖÖ¸	·¨Ê½³¤¹÷	j	j
wh	.	.	.	.	.	.	.	.	.	.	8	.	.	.	false	true	Message: 0ms	.	.	.	.	.	.	.	.	.	.	.	!MODE RECORD CR 1000 2 0 R	0	.	.	wh.edf	RIGHT	5269	7284574	Full Trial Period	7279305	77	Trial: 77	7279305	36	°ô°ôÌÇ	ÊÖÖ¸	·¨Ê½³¤¹÷	j	j
wh	140	162	1	23	.	.	.	.	.	.	9	.	.	.	false	false	Message: 42ms	.	.	.	.	.	.	.	.	.	.	.	SYNCTIME	42	.	.	wh.edf	RIGHT	5269	7284574	Full Trial Period	7279305	77	Trial: 77	7279305	36	°ô°ôÌÇ	ÊÖÖ¸	·¨Ê½³¤¹÷	j	j
wh	.	.	.	.	.	.	.	.	.	.	10	.	.	.	false	false	Message: 2346ms	1.95	88.78	22	2352	518.90	397.10	7	155.70	2331	474.50	362.20	INVISIBLE_BOUNDARY[1]	2346	.	.	wh.edf	RIGHT	5269	7284574	Full Trial Period	7279305	77	Trial: 77	7279305	36	°ô°ôÌÇ	ÊÖÖ¸	·¨Ê½³¤¹÷	j	j
wh	.	.	.	.	.	.	.	.	.	.	11	.	.	.	false	false	Message: 2349ms	1.95	88.78	22	2352	518.90	397.10	7	155.70	2331	474.50	362.20	SYNCTIME	2349	.	.	wh.edf	RIGHT	5269	7284574	Full Trial Period	7279305	77	Trial: 77	7279305	36	°ô°ôÌÇ	ÊÖÖ¸	·¨Ê½³¤¹÷	j	j
wh	.	.	.	.	.	.	.	.	.	.	12	.	.	.	false	false	Message: 3363ms	12.98	216.27	60	3382	948.30	395.70	10	399.10	3323	560.90	352.70	INVISIBLE_BOUNDARY[2]	3363	.	.	wh.edf	RIGHT	5269	7284574	Full Trial Period	7279305	77	Trial: 77	7279305	36	°ô°ôÌÇ	ÊÖÖ¸	·¨Ê½³¤¹÷	j	j
wh	.	.	.	.	.	.	.	.	.	.	13	.	.	.	false	false	Message: 3366ms	12.98	216.27	60	3382	948.30	395.70	10	399.10	3323	560.90	352.70	SYNCTIME	3366	.	.	wh.edf	RIGHT	5269	7284574	Full Trial Period	7279305	77	Trial: 77	7279305	36	°ô°ôÌÇ	ÊÖÖ¸	·¨Ê½³¤¹÷	j	j
wh	.	.	.	.	.	.	.	.	.	.	14	.	.	.	false	false	Message: 5250ms	23.30	284.17	82	5267	860.40	410.90	16	459.00	5186	269.40	60.40	KEYBOARD	5250	.	.	wh.edf	RIGHT	5269	7284574	Full Trial Period	7279305	77	Trial: 77	7279305	36	°ô°ôÌÇ	ÊÖÖ¸	·¨Ê½³¤¹÷	j	j
wh	.	.	.	.	.	.	.	.	.	.	15	.	.	.	false	false	Message: 5312ms	.	.	.	.	.	.	.	.	.	.	.	TRIAL_RESULT 0	5312	.	.	wh.edf	RIGHT	5269	7284574	Full Trial Period	7279305	77	Trial: 77	7279305	36	°ô°ôÌÇ	ÊÖÖ¸	·¨Ê½³¤¹÷	j	j
wh	.	.	.	.	.	.	.	.	.	.	1	.	.	.	false	false	Message: -16ms	.	.	.	.	.	.	.	.	.	.	.	TRIALID 77	-16	.	.	wh.edf	RIGHT	5628	7300264	Full Trial Period	7294636	78	Trial: 78	7294636	37	ÍøÇòÅÄ	¼ªËû	ºùÂ«	j	f
wh	.	.	.	.	.	.	.	.	.	.	2	.	.	.	false	false	Message: -1ms	.	.	.	.	.	.	.	.	.	.	.	RECCFG CR 1000 2 0 R	-1	.	.	wh.edf	RIGHT	5628	7300264	Full Trial Period	7294636	78	Trial: 78	7294636	37	ÍøÇòÅÄ	¼ªËû	ºùÂ«	j	f
wh	.	.	.	.	.	.	.	.	.	.	3	.	.	.	false	false	Message: -1ms	.	.	.	.	.	.	.	.	.	.	.	ELCLCFG TOWER	-1	.	.	wh.edf	RIGHT	5628	7300264	Full Trial Period	7294636	78	Trial: 78	7294636	37	ÍøÇòÅÄ	¼ªËû	ºùÂ«	j	f
wh	.	.	.	.	.	.	.	.	.	.	4	.	.	.	false	false	Message: -1ms	.	.	.	.	.	.	.	.	.	.	.	GAZE_COORDS 0.00 0.00 1023.00 767.00	-1	.	.	wh.edf	RIGHT	5628	7300264	Full Trial Period	7294636	78	Trial: 78	7294636	37	ÍøÇòÅÄ	¼ªËû	ºùÂ«	j	f
wh	.	.	.	.	.	.	.	.	.	.	5	.	.	.	false	false	Message: -1ms	.	.	.	.	.	.	.	.	.	.	.	THRESHOLDS R 88 213	-1	.	.	wh.edf	RIGHT	5628	7300264	Full Trial Period	7294636	78	Trial: 78	7294636	37	ÍøÇòÅÄ	¼ªËû	ºùÂ«	j	f
wh	.	.	.	.	.	.	.	.	.	.	6	.	.	.	false	false	Message: -1ms	.	.	.	.	.	.	.	.	.	.	.	ELCL_PROC CENTROID (3)	-1	.	.	wh.edf	RIGHT	5628	7300264	Full Trial Period	7294636	78	Trial: 78	7294636	37	ÍøÇòÅÄ	¼ªËû	ºùÂ«	j	f
wh	.	.	.	.	.	.	.	.	.	.	7	.	.	.	false	false	Message: -1ms	.	.	.	.	.	.	.	.	.	.	.	ELCL_PCR_PARAM 5 3.0	-1	.	.	wh.edf	RIGHT	5628	7300264	Full Trial Period	7294636	78	Trial: 78	7294636	37	ÍøÇòÅÄ	¼ªËû	ºùÂ«	j	f
wh	.	.	.	.	.	.	.	.	.	.	8	.	.	.	false	true	Message: 0ms	.	.	.	.	.	.	.	.	.	.	.	!MODE RECORD CR 1000 2 0 R	0	.	.	wh.edf	RIGHT	5628	7300264	Full Trial Period	7294636	78	Trial: 78	7294636	37	ÍøÇòÅÄ	¼ªËû	ºùÂ«	j	f
wh	.	.	.	.	133	139	1	7	274.00	388.10	9	.	.	.	false	false	Message: 42ms	.	.	.	.	.	.	.	.	.	.	.	SYNCTIME	42	274.00	388.10	wh.edf	RIGHT	5628	7300264	Full Trial Period	7294636	78	Trial: 78	7294636	37	ÍøÇòÅÄ	¼ªËû	ºùÂ«	j	f
wh	.	.	.	.	.	.	.	.	.	.	10	.	.	.	false	false	Message: 1602ms	9.97	171.96	58	1626	515.70	399.80	6	331.80	1569	220.60	391.40	INVISIBLE_BOUNDARY[1]	1602	.	.	wh.edf	RIGHT	5628	7300264	Full Trial Period	7294636	78	Trial: 78	7294636	37	ÍøÇòÅÄ	¼ªËû	ºùÂ«	j	f
wh	.	.	.	.	.	.	.	.	.	.	11	.	.	.	false	false	Message: 1609ms	9.97	171.96	58	1626	515.70	399.80	6	331.80	1569	220.60	391.40	SYNCTIME	1609	.	.	wh.edf	RIGHT	5628	7300264	Full Trial Period	7294636	78	Trial: 78	7294636	37	ÍøÇòÅÄ	¼ªËû	ºùÂ«	j	f
wh	.	.	.	.	.	.	.	.	.	.	12	.	.	.	false	false	Message: 2477ms	12.56	190.30	66	2512	938.00	424.20	9	361.00	2447	561.50	390.90	INVISIBLE_BOUNDARY[2]	2477	.	.	wh.edf	RIGHT	5628	7300264	Full Trial Period	7294636	78	Trial: 78	7294636	37	ÍøÇòÅÄ	¼ªËû	ºùÂ«	j	f
wh	.	.	.	.	.	.	.	.	.	.	13	.	.	.	false	false	Message: 2484ms	12.56	190.30	66	2512	938.00	424.20	9	361.00	2447	561.50	390.90	SYNCTIME	2484	.	.	wh.edf	RIGHT	5628	7300264	Full Trial Period	7294636	78	Trial: 78	7294636	37	ÍøÇòÅÄ	¼ªËû	ºùÂ«	j	f
wh	.	.	.	.	370	5626	17	5257	922.30	398.60	14	.	.	.	false	false	Message: 5608ms	.	.	.	.	.	.	.	.	.	.	.	KEYBOARD	5608	922.30	398.60	wh.edf	RIGHT	5628	7300264	Full Trial Period	7294636	78	Trial: 78	7294636	37	ÍøÇòÅÄ	¼ªËû	ºùÂ«	j	f
wh	.	.	.	.	.	.	.	.	.	.	15	.	.	.	false	false	Message: 5673ms	.	.	.	.	.	.	.	.	.	.	.	TRIAL_RESULT 0	5673	.	.	wh.edf	RIGHT	5628	7300264	Full Trial Period	7294636	78	Trial: 78	7294636	37	ÍøÇòÅÄ	¼ªËû	ºùÂ«	j	f
wh	.	.	.	.	.	.	.	.	.	.	1	.	.	.	false	false	Message: -16ms	.	.	.	.	.	.	.	.	.	.	.	TRIALID 78	-16	.	.	wh.edf	RIGHT	3796	7306855	Full Trial Period	7303059	79	Trial: 79	7303059	73	ß¦ÃæÕÈ	ÓñÃ×	¾íÖ½	f	f
wh	.	.	.	.	.	.	.	.	.	.	2	.	.	.	false	false	Message: -1ms	.	.	.	.	.	.	.	.	.	.	.	RECCFG CR 1000 2 0 R	-1	.	.	wh.edf	RIGHT	3796	7306855	Full Trial Period	7303059	79	Trial: 79	7303059	73	ß¦ÃæÕÈ	ÓñÃ×	¾íÖ½	f	f
wh	.	.	.	.	.	.	.	.	.	.	3	.	.	.	false	false	Message: -1ms	.	.	.	.	.	.	.	.	.	.	.	ELCLCFG TOWER	-1	.	.	wh.edf	RIGHT	3796	7306855	Full Trial Period	7303059	79	Trial: 79	7303059	73	ß¦ÃæÕÈ	ÓñÃ×	¾íÖ½	f	f
wh	.	.	.	.	.	.	.	.	.	.	4	.	.	.	false	false	Message: -1ms	.	.	.	.	.	.	.	.	.	.	.	GAZE_COORDS 0.00 0.00 1023.00 767.00	-1	.	.	wh.edf	RIGHT	3796	7306855	Full Trial Period	7303059	79	Trial: 79	7303059	73	ß¦ÃæÕÈ	ÓñÃ×	¾íÖ½	f	f
wh	.	.	.	.	.	.	.	.	.	.	5	.	.	.	false	false	Message: -1ms	.	.	.	.	.	.	.	.	.	.	.	THRESHOLDS R 88 213	-1	.	.	wh.edf	RIGHT	3796	7306855	Full Trial Period	7303059	79	Trial: 79	7303059	73	ß¦ÃæÕÈ	ÓñÃ×	¾íÖ½	f	f
wh	.	.	.	.	.	.	.	.	.	.	6	.	.	.	false	false	Message: -1ms	.	.	.	.	.	.	.	.	.	.	.	ELCL_PROC CENTROID (3)	-1	.	.	wh.edf	RIGHT	3796	7306855	Full Trial Period	7303059	79	Trial: 79	7303059	73	ß¦ÃæÕÈ	ÓñÃ×	¾íÖ½	f	f
wh	.	.	.	.	.	.	.	.	.	.	7	.	.	.	false	false	Message: -1ms	.	.	.	.	.	.	.	.	.	.	.	ELCL_PCR_PARAM 5 3.0	-1	.	.	wh.edf	RIGHT	3796	7306855	Full Trial Period	7303059	79	Trial: 79	7303059	73	ß¦ÃæÕÈ	ÓñÃ×	¾íÖ½	f	f
wh	.	.	.	.	.	.	.	.	.	.	8	.	.	.	false	true	Message: 0ms	.	.	.	.	.	.	.	.	.	.	.	!MODE RECORD CR 1000 2 0 R	0	.	.	wh.edf	RIGHT	3796	7306855	Full Trial Period	7303059	79	Trial: 79	7303059	73	ß¦ÃæÕÈ	ÓñÃ×	¾íÖ½	f	f
wh	.	.	.	.	199	205	1	7	195.60	365.70	9	.	.	.	false	false	Message: 43ms	.	.	.	.	.	.	.	.	.	.	.	SYNCTIME	43	195.60	365.70	wh.edf	RIGHT	3796	7306855	Full Trial Period	7303059	79	Trial: 79	7303059	73	ß¦ÃæÕÈ	ÓñÃ×	¾íÖ½	f	f
wh	.	.	.	.	.	.	.	.	.	.	10	.	.	.	false	false	Message: 1168ms	3.65	13.57	269	1424	568.10	458.20	4	536.10	1156	520.80	363.30	INVISIBLE_BOUNDARY[1]	1168	.	.	wh.edf	RIGHT	3796	7306855	Full Trial Period	7303059	79	Trial: 79	7303059	73	ß¦ÃæÕÈ	ÓñÃ×	¾íÖ½	f	f
wh	.	.	.	.	.	.	.	.	.	.	11	.	.	.	false	false	Message: 1175ms	3.65	13.57	269	1424	568.10	458.20	4	536.10	1156	520.80	363.30	SYNCTIME	1175	.	.	wh.edf	RIGHT	3796	7306855	Full Trial Period	7303059	79	Trial: 79	7303059	73	ß¦ÃæÕÈ	ÓñÃ×	¾íÖ½	f	f
wh	.	.	.	.	.	.	.	.	.	.	12	.	.	.	false	false	Message: 2737ms	4.27	19.05	224	2954	906.90	500.00	9	389.50	2731	942.20	376.40	INVISIBLE_BOUNDARY[2]	2737	.	.	wh.edf	RIGHT	3796	7306855	Full Trial Period	7303059	79	Trial: 79	7303059	73	ß¦ÃæÕÈ	ÓñÃ×	¾íÖ½	f	f
wh	.	.	.	.	.	.	.	.	.	.	13	.	.	.	false	false	Message: 2742ms	4.27	19.05	224	2954	906.90	500.00	9	389.50	2731	942.20	376.40	SYNCTIME	2742	.	.	wh.edf	RIGHT	3796	7306855	Full Trial Period	7303059	79	Trial: 79	7303059	73	ß¦ÃæÕÈ	ÓñÃ×	¾íÖ½	f	f
wh	.	.	.	.	840	3794	10	2955	911.00	390.40	14	[1]	2	RECTANGLE_INTERESTAREA	false	false	Message: 3777ms	.	.	.	.	.	.	.	.	.	.	.	KEYBOARD	3777	911.00	390.40	wh.edf	RIGHT	3796	7306855	Full Trial Period	7303059	79	Trial: 79	7303059	73	ß¦ÃæÕÈ	ÓñÃ×	¾íÖ½	f	f
wh	.	.	.	.	.	.	.	.	.	.	15	.	.	.	false	false	Message: 3839ms	.	.	.	.	.	.	.	.	.	.	.	TRIAL_RESULT 0	3839	.	.	wh.edf	RIGHT	3796	7306855	Full Trial Period	7303059	79	Trial: 79	7303059	73	ß¦ÃæÕÈ	ÓñÃ×	¾íÖ½	f	f
wh	.	.	.	.	.	.	.	.	.	.	1	.	.	.	false	false	Message: -15ms	.	.	.	.	.	.	.	.	.	.	.	TRIALID 79	-15	.	.	wh.edf	RIGHT	2445	7311494	Full Trial Period	7309049	80	Trial: 80	7309049	35	ÓðÃ«Çò	ÊÖÖ¸	°ô°ôÌÇ	j	j
wh	.	.	.	.	.	.	.	.	.	.	2	.	.	.	false	false	Message: -1ms	.	.	.	.	.	.	.	.	.	.	.	RECCFG CR 1000 2 0 R	-1	.	.	wh.edf	RIGHT	2445	7311494	Full Trial Period	7309049	80	Trial: 80	7309049	35	ÓðÃ«Çò	ÊÖÖ¸	°ô°ôÌÇ	j	j
wh	.	.	.	.	.	.	.	.	.	.	3	.	.	.	false	false	Message: -1ms	.	.	.	.	.	.	.	.	.	.	.	ELCLCFG TOWER	-1	.	.	wh.edf	RIGHT	2445	7311494	Full Trial Period	7309049	80	Trial: 80	7309049	35	ÓðÃ«Çò	ÊÖÖ¸	°ô°ôÌÇ	j	j
wh	.	.	.	.	.	.	.	.	.	.	4	.	.	.	false	false	Message: -1ms	.	.	.	.	.	.	.	.	.	.	.	GAZE_COORDS 0.00 0.00 1023.00 767.00	-1	.	.	wh.edf	RIGHT	2445	7311494	Full Trial Period	7309049	80	Trial: 80	7309049	35	ÓðÃ«Çò	ÊÖÖ¸	°ô°ôÌÇ	j	j
wh	.	.	.	.	.	.	.	.	.	.	5	.	.	.	false	false	Message: -1ms	.	.	.	.	.	.	.	.	.	.	.	THRESHOLDS R 88 213	-1	.	.	wh.edf	RIGHT	2445	7311494	Full Trial Period	7309049	80	Trial: 80	7309049	35	ÓðÃ«Çò	ÊÖÖ¸	°ô°ôÌÇ	j	j
wh	.	.	.	.	.	.	.	.	.	.	6	.	.	.	false	false	Message: -1ms	.	.	.	.	.	.	.	.	.	.	.	ELCL_PROC CENTROID (3)	-1	.	.	wh.edf	RIGHT	2445	7311494	Full Trial Period	7309049	80	Trial: 80	7309049	35	ÓðÃ«Çò	ÊÖÖ¸	°ô°ôÌÇ	j	j
wh	.	.	.	.	.	.	.	.	.	.	7	.	.	.	false	false	Message: -1ms	.	.	.	.	.	.	.	.	.	.	.	ELCL_PCR_PARAM 5 3.0	-1	.	.	wh.edf	RIGHT	2445	7311494	Full Trial Period	7309049	80	Trial: 80	7309049	35	ÓðÃ«Çò	ÊÖÖ¸	°ô°ôÌÇ	j	j
wh	.	.	.	.	.	.	.	.	.	.	8	.	.	.	false	true	Message: 0ms	.	.	.	.	.	.	.	.	.	.	.	!MODE RECORD CR 1000 2 0 R	0	.	.	wh.edf	RIGHT	2445	7311494	Full Trial Period	7309049	80	Trial: 80	7309049	35	ÓðÃ«Çò	ÊÖÖ¸	°ô°ôÌÇ	j	j
wh	128	128	1	1	.	.	.	.	.	.	9	.	.	.	false	false	Message: 43ms	.	.	200	200	208.00	429.00	1	514.50	1	.	.	SYNCTIME	43	.	.	wh.edf	RIGHT	2445	7311494	Full Trial Period	7309049	80	Trial: 80	7309049	35	ÓðÃ«Çò	ÊÖÖ¸	°ô°ôÌÇ	j	j
wh	.	.	.	.	146	894	2	749	409.40	389.10	10	.	.	.	false	false	Message: 758ms	.	.	.	.	.	.	.	.	.	.	.	INVISIBLE_BOUNDARY[1]	758	409.40	389.10	wh.edf	RIGHT	2445	7311494	Full Trial Period	7309049	80	Trial: 80	7309049	35	ÓðÃ«Çò	ÊÖÖ¸	°ô°ôÌÇ	j	j
wh	.	.	.	.	146	894	2	749	409.40	389.10	11	.	.	.	false	false	Message: 768ms	.	.	.	.	.	.	.	.	.	.	.	SYNCTIME	768	409.40	389.10	wh.edf	RIGHT	2445	7311494	Full Trial Period	7309049	80	Trial: 80	7309049	35	ÓðÃ«Çò	ÊÖÖ¸	°ô°ôÌÇ	j	j
wh	.	.	.	.	.	.	.	.	.	.	12	.	.	.	false	false	Message: 1661ms	9.98	188.31	53	1676	867.90	402.30	4	365.00	1624	571.20	382.10	INVISIBLE_BOUNDARY[2]	1661	.	.	wh.edf	RIGHT	2445	7311494	Full Trial Period	7309049	80	Trial: 80	7309049	35	ÓðÃ«Çò	ÊÖÖ¸	°ô°ôÌÇ	j	j
wh	.	.	.	.	.	.	.	.	.	.	13	.	.	.	false	false	Message: 1668ms	9.98	188.31	53	1676	867.90	402.30	4	365.00	1624	571.20	382.10	SYNCTIME	1668	.	.	wh.edf	RIGHT	2445	7311494	Full Trial Period	7309049	80	Trial: 80	7309049	35	ÓðÃ«Çò	ÊÖÖ¸	°ô°ôÌÇ	j	j
wh	.	.	.	.	549	2443	5	1895	912.20	379.60	14	[1]	2	RECTANGLE_INTERESTAREA	false	false	Message: 2427ms	.	.	.	.	.	.	.	.	.	.	.	KEYBOARD	2427	912.20	379.60	wh.edf	RIGHT	2445	7311494	Full Trial Period	7309049	80	Trial: 80	7309049	35	ÓðÃ«Çò	ÊÖÖ¸	°ô°ôÌÇ	j	j
wh	.	.	.	.	.	.	.	.	.	.	15	.	.	.	false	false	Message: 2487ms	.	.	.	.	.	.	.	.	.	.	.	TRIAL_RESULT 0	2487	.	.	wh.edf	RIGHT	2445	7311494	Full Trial Period	7309049	80	Trial: 80	7309049	35	ÓðÃ«Çò	ÊÖÖ¸	°ô°ôÌÇ	j	j
wh	.	.	.	.	.	.	.	.	.	.	1	.	.	.	false	false	Message: -22ms	.	.	.	.	.	.	.	.	.	.	.	TRIALID 80	-22	.	.	wh.edf	RIGHT	1938	7315393	Full Trial Period	7313455	81	Trial: 81	7313455	16	ÅûÈø	·Éµú	Õë¹Ü	f	f
wh	.	.	.	.	.	.	.	.	.	.	2	.	.	.	false	false	Message: -1ms	.	.	.	.	.	.	.	.	.	.	.	RECCFG CR 1000 2 0 R	-1	.	.	wh.edf	RIGHT	1938	7315393	Full Trial Period	7313455	81	Trial: 81	7313455	16	ÅûÈø	·Éµú	Õë¹Ü	f	f
wh	.	.	.	.	.	.	.	.	.	.	3	.	.	.	false	false	Message: -1ms	.	.	.	.	.	.	.	.	.	.	.	ELCLCFG TOWER	-1	.	.	wh.edf	RIGHT	1938	7315393	Full Trial Period	7313455	81	Trial: 81	7313455	16	ÅûÈø	·Éµú	Õë¹Ü	f	f
wh	.	.	.	.	.	.	.	.	.	.	4	.	.	.	false	false	Message: -1ms	.	.	.	.	.	.	.	.	.	.	.	GAZE_COORDS 0.00 0.00 1023.00 767.00	-1	.	.	wh.edf	RIGHT	1938	7315393	Full Trial Period	7313455	81	Trial: 81	7313455	16	ÅûÈø	·Éµú	Õë¹Ü	f	f
wh	.	.	.	.	.	.	.	.	.	.	5	.	.	.	false	false	Message: -1ms	.	.	.	.	.	.	.	.	.	.	.	THRESHOLDS R 88 213	-1	.	.	wh.edf	RIGHT	1938	7315393	Full Trial Period	7313455	81	Trial: 81	7313455	16	ÅûÈø	·Éµú	Õë¹Ü	f	f
wh	.	.	.	.	.	.	.	.	.	.	6	.	.	.	false	false	Message: -1ms	.	.	.	.	.	.	.	.	.	.	.	ELCL_PROC CENTROID (3)	-1	.	.	wh.edf	RIGHT	1938	7315393	Full Trial Period	7313455	81	Trial: 81	7313455	16	ÅûÈø	·Éµú	Õë¹Ü	f	f
wh	.	.	.	.	.	.	.	.	.	.	7	.	.	.	false	false	Message: -1ms	.	.	.	.	.	.	.	.	.	.	.	ELCL_PCR_PARAM 5 3.0	-1	.	.	wh.edf	RIGHT	1938	7315393	Full Trial Period	7313455	81	Trial: 81	7313455	16	ÅûÈø	·Éµú	Õë¹Ü	f	f
wh	.	.	.	.	.	.	.	.	.	.	8	.	.	.	false	true	Message: 0ms	.	.	.	.	.	.	.	.	.	.	.	!MODE RECORD CR 1000 2 0 R	0	.	.	wh.edf	RIGHT	1938	7315393	Full Trial Period	7313455	81	Trial: 81	7313455	16	ÅûÈø	·Éµú	Õë¹Ü	f	f
wh	.	.	.	.	320	326	1	7	199.50	358.70	9	.	.	.	false	false	Message: 53ms	.	.	.	.	.	.	.	.	.	.	.	SYNCTIME	53	199.50	358.70	wh.edf	RIGHT	1938	7315393	Full Trial Period	7313455	81	Trial: 81	7313455	16	ÅûÈø	·Éµú	Õë¹Ü	f	f
wh	.	.	.	.	.	.	.	.	.	.	10	.	.	.	false	false	Message: 612ms	12.63	229.64	55	618	592.10	384.80	2	466.20	564	219.30	367.30	INVISIBLE_BOUNDARY[1]	612	.	.	wh.edf	RIGHT	1938	7315393	Full Trial Period	7313455	81	Trial: 81	7313455	16	ÅûÈø	·Éµú	Õë¹Ü	f	f
wh	.	.	.	.	195	813	3	619	589.50	388.70	11	.	.	.	false	false	Message: 619ms	.	.	.	.	.	.	.	.	.	.	.	SYNCTIME	619	.	.	wh.edf	RIGHT	1938	7315393	Full Trial Period	7313455	81	Trial: 81	7313455	16	ÅûÈø	·Éµú	Õë¹Ü	f	f
wh	.	.	.	.	.	.	.	.	.	.	12	.	.	.	false	false	Message: 1198ms	9.99	195.84	51	1206	856.60	380.80	4	397.40	1156	560.20	392.30	INVISIBLE_BOUNDARY[2]	1198	.	.	wh.edf	RIGHT	1938	7315393	Full Trial Period	7313455	81	Trial: 81	7313455	16	ÅûÈø	·Éµú	Õë¹Ü	f	f
wh	.	.	.	.	.	.	.	.	.	.	13	.	.	.	false	false	Message: 1203ms	9.99	195.84	51	1206	856.60	380.80	4	397.40	1156	560.20	392.30	SYNCTIME	1203	.	.	wh.edf	RIGHT	1938	7315393	Full Trial Period	7313455	81	Trial: 81	7313455	16	ÅûÈø	·Éµú	Õë¹Ü	f	f
wh	.	.	.	.	307	1936	7	1630	909.40	384.60	14	[1]	2	RECTANGLE_INTERESTAREA	false	false	Message: 1919ms	.	.	.	.	.	.	.	.	.	.	.	KEYBOARD	1919	909.40	384.60	wh.edf	RIGHT	1938	7315393	Full Trial Period	7313455	81	Trial: 81	7313455	16	ÅûÈø	·Éµú	Õë¹Ü	f	f
wh	.	.	.	.	.	.	.	.	.	.	15	.	.	.	false	false	Message: 1981ms	.	.	.	.	.	.	.	.	.	.	.	TRIAL_RESULT 0	1981	.	.	wh.edf	RIGHT	1938	7315393	Full Trial Period	7313455	81	Trial: 81	7313455	16	ÅûÈø	·Éµú	Õë¹Ü	f	f
wh	.	.	.	.	.	.	.	.	.	.	1	.	.	.	false	false	Message: -22ms	.	.	.	.	.	.	.	.	.	.	.	TRIALID 81	-22	.	.	wh.edf	RIGHT	4067	7407366	Full Trial Period	7403299	82	Trial: 82	7403299	94	µ°¾í	Ã«±Ê	¿ê×Ó	j	j
wh	.	.	.	.	.	.	.	.	.	.	2	.	.	.	false	false	Message: -1ms	.	.	.	.	.	.	.	.	.	.	.	RECCFG CR 1000 2 0 R	-1	.	.	wh.edf	RIGHT	4067	7407366	Full Trial Period	7403299	82	Trial: 82	7403299	94	µ°¾í	Ã«±Ê	¿ê×Ó	j	j
wh	.	.	.	.	.	.	.	.	.	.	3	.	.	.	false	false	Message: -1ms	.	.	.	.	.	.	.	.	.	.	.	ELCLCFG TOWER	-1	.	.	wh.edf	RIGHT	4067	7407366	Full Trial Period	7403299	82	Trial: 82	7403299	94	µ°¾í	Ã«±Ê	¿ê×Ó	j	j
wh	.	.	.	.	.	.	.	.	.	.	4	.	.	.	false	false	Message: -1ms	.	.	.	.	.	.	.	.	.	.	.	GAZE_COORDS 0.00 0.00 1023.00 767.00	-1	.	.	wh.edf	RIGHT	4067	7407366	Full Trial Period	7403299	82	Trial: 82	7403299	94	µ°¾í	Ã«±Ê	¿ê×Ó	j	j
wh	.	.	.	.	.	.	.	.	.	.	5	.	.	.	false	false	Message: -1ms	.	.	.	.	.	.	.	.	.	.	.	THRESHOLDS R 88 213	-1	.	.	wh.edf	RIGHT	4067	7407366	Full Trial Period	7403299	82	Trial: 82	7403299	94	µ°¾í	Ã«±Ê	¿ê×Ó	j	j
wh	.	.	.	.	.	.	.	.	.	.	6	.	.	.	false	false	Message: -1ms	.	.	.	.	.	.	.	.	.	.	.	ELCL_PROC CENTROID (3)	-1	.	.	wh.edf	RIGHT	4067	7407366	Full Trial Period	7403299	82	Trial: 82	7403299	94	µ°¾í	Ã«±Ê	¿ê×Ó	j	j
wh	.	.	.	.	.	.	.	.	.	.	7	.	.	.	false	false	Message: -1ms	.	.	.	.	.	.	.	.	.	.	.	ELCL_PCR_PARAM 5 3.0	-1	.	.	wh.edf	RIGHT	4067	7407366	Full Trial Period	7403299	82	Trial: 82	7403299	94	µ°¾í	Ã«±Ê	¿ê×Ó	j	j
wh	.	.	.	.	.	.	.	.	.	.	8	.	.	.	false	true	Message: 0ms	.	.	.	.	.	.	.	.	.	.	.	!MODE RECORD CR 1000 2 0 R	0	.	.	wh.edf	RIGHT	4067	7407366	Full Trial Period	7403299	82	Trial: 82	7403299	94	µ°¾í	Ã«±Ê	¿ê×Ó	j	j
wh	.	.	.	.	469	475	1	7	168.80	383.10	9	.	.	.	false	false	Message: 44ms	.	.	.	.	.	.	.	.	.	.	.	SYNCTIME	44	168.80	383.10	wh.edf	RIGHT	4067	7407366	Full Trial Period	7403299	82	Trial: 82	7403299	94	µ°¾í	Ã«±Ê	¿ê×Ó	j	j
wh	.	.	.	.	.	.	.	.	.	.	10	.	.	.	false	false	Message: 1605ms	3.52	135.54	26	1617	474.60	380.20	5	255.80	1592	371.90	386.50	INVISIBLE_BOUNDARY[1]	1605	.	.	wh.edf	RIGHT	4067	7407366	Full Trial Period	7403299	82	Trial: 82	7403299	94	µ°¾í	Ã«±Ê	¿ê×Ó	j	j
wh	.	.	.	.	.	.	.	.	.	.	11	.	.	.	false	false	Message: 1611ms	3.52	135.54	26	1617	474.60	380.20	5	255.80	1592	371.90	386.50	SYNCTIME	1611	.	.	wh.edf	RIGHT	4067	7407366	Full Trial Period	7403299	82	Trial: 82	7403299	94	µ°¾í	Ã«±Ê	¿ê×Ó	j	j
wh	.	.	.	.	.	.	.	.	.	.	12	.	.	.	false	false	Message: 2924ms	9.45	171.80	55	2932	780.40	409.40	9	318.80	2878	503.50	377.90	INVISIBLE_BOUNDARY[2]	2924	.	.	wh.edf	RIGHT	4067	7407366	Full Trial Period	7403299	82	Trial: 82	7403299	94	µ°¾í	Ã«±Ê	¿ê×Ó	j	j
wh	.	.	.	.	.	.	.	.	.	.	13	.	.	.	false	false	Message: 2928ms	9.45	171.80	55	2932	780.40	409.40	9	318.80	2878	503.50	377.90	SYNCTIME	2928	.	.	wh.edf	RIGHT	4067	7407366	Full Trial Period	7403299	82	Trial: 82	7403299	94	µ°¾í	Ã«±Ê	¿ê×Ó	j	j
wh	.	.	.	.	271	4065	12	3795	853.10	393.40	14	[1]	2	RECTANGLE_INTERESTAREA	false	false	Message: 4048ms	.	.	.	.	.	.	.	.	.	.	.	KEYBOARD	4048	853.10	393.40	wh.edf	RIGHT	4067	7407366	Full Trial Period	7403299	82	Trial: 82	7403299	94	µ°¾í	Ã«±Ê	¿ê×Ó	j	j
wh	.	.	.	.	.	.	.	.	.	.	15	.	.	.	false	false	Message: 4106ms	.	.	.	.	.	.	.	.	.	.	.	TRIAL_RESULT 0	4106	.	.	wh.edf	RIGHT	4067	7407366	Full Trial Period	7403299	82	Trial: 82	7403299	94	µ°¾í	Ã«±Ê	¿ê×Ó	j	j
wh	.	.	.	.	.	.	.	.	.	.	1	.	.	.	false	false	Message: -23ms	.	.	.	.	.	.	.	.	.	.	.	TRIALID 82	-23	.	.	wh.edf	RIGHT	3472	7412496	Full Trial Period	7409024	83	Trial: 83	7409024	2	éÏé­	ÆøÇò	Ð¬×Ó	f	f
wh	.	.	.	.	.	.	.	.	.	.	2	.	.	.	false	false	Message: -1ms	.	.	.	.	.	.	.	.	.	.	.	RECCFG CR 1000 2 0 R	-1	.	.	wh.edf	RIGHT	3472	7412496	Full Trial Period	7409024	83	Trial: 83	7409024	2	éÏé­	ÆøÇò	Ð¬×Ó	f	f
wh	.	.	.	.	.	.	.	.	.	.	3	.	.	.	false	false	Message: -1ms	.	.	.	.	.	.	.	.	.	.	.	ELCLCFG TOWER	-1	.	.	wh.edf	RIGHT	3472	7412496	Full Trial Period	7409024	83	Trial: 83	7409024	2	éÏé­	ÆøÇò	Ð¬×Ó	f	f
wh	.	.	.	.	.	.	.	.	.	.	4	.	.	.	false	false	Message: -1ms	.	.	.	.	.	.	.	.	.	.	.	GAZE_COORDS 0.00 0.00 1023.00 767.00	-1	.	.	wh.edf	RIGHT	3472	7412496	Full Trial Period	7409024	83	Trial: 83	7409024	2	éÏé­	ÆøÇò	Ð¬×Ó	f	f
wh	.	.	.	.	.	.	.	.	.	.	5	.	.	.	false	false	Message: -1ms	.	.	.	.	.	.	.	.	.	.	.	THRESHOLDS R 88 213	-1	.	.	wh.edf	RIGHT	3472	7412496	Full Trial Period	7409024	83	Trial: 83	7409024	2	éÏé­	ÆøÇò	Ð¬×Ó	f	f
wh	.	.	.	.	.	.	.	.	.	.	6	.	.	.	false	false	Message: -1ms	.	.	.	.	.	.	.	.	.	.	.	ELCL_PROC CENTROID (3)	-1	.	.	wh.edf	RIGHT	3472	7412496	Full Trial Period	7409024	83	Trial: 83	7409024	2	éÏé­	ÆøÇò	Ð¬×Ó	f	f
wh	.	.	.	.	.	.	.	.	.	.	7	.	.	.	false	false	Message: -1ms	.	.	.	.	.	.	.	.	.	.	.	ELCL_PCR_PARAM 5 3.0	-1	.	.	wh.edf	RIGHT	3472	7412496	Full Trial Period	7409024	83	Trial: 83	7409024	2	éÏé­	ÆøÇò	Ð¬×Ó	f	f
wh	.	.	.	.	.	.	.	.	.	.	8	.	.	.	false	true	Message: 0ms	.	.	.	.	.	.	.	.	.	.	.	!MODE RECORD CR 1000 2 0 R	0	.	.	wh.edf	RIGHT	3472	7412496	Full Trial Period	7409024	83	Trial: 83	7409024	2	éÏé­	ÆøÇò	Ð¬×Ó	f	f
wh	.	.	.	.	297	303	1	7	147.60	376.80	9	.	.	.	false	false	Message: 43ms	.	.	.	.	.	.	.	.	.	.	.	SYNCTIME	43	147.60	376.80	wh.edf	RIGHT	3472	7412496	Full Trial Period	7409024	83	Trial: 83	7409024	2	éÏé­	ÆøÇò	Ð¬×Ó	f	f
wh	.	.	.	.	.	.	.	.	.	.	10	.	.	.	false	false	Message: 1673ms	9.43	42.47	222	1716	428.60	410.30	5	1096.60	1495	149.60	374.30	INVISIBLE_BOUNDARY[1]	1673	.	.	wh.edf	RIGHT	3472	7412496	Full Trial Period	7409024	83	Trial: 83	7409024	2	éÏé­	ÆøÇò	Ð¬×Ó	f	f
wh	.	.	.	.	.	.	.	.	.	.	11	.	.	.	false	false	Message: 1676ms	9.43	42.47	222	1716	428.60	410.30	5	1096.60	1495	149.60	374.30	SYNCTIME	1676	.	.	wh.edf	RIGHT	3472	7412496	Full Trial Period	7409024	83	Trial: 83	7409024	2	éÏé­	ÆøÇò	Ð¬×Ó	f	f
wh	.	.	.	.	.	.	.	.	.	.	12	.	.	.	false	false	Message: 2516ms	9.35	187.05	50	2527	811.70	389.50	8	316.70	2478	536.40	365.80	INVISIBLE_BOUNDARY[2]	2516	.	.	wh.edf	RIGHT	3472	7412496	Full Trial Period	7409024	83	Trial: 83	7409024	2	éÏé­	ÆøÇò	Ð¬×Ó	f	f
wh	.	.	.	.	.	.	.	.	.	.	13	.	.	.	false	false	Message: 2526ms	9.35	187.05	50	2527	811.70	389.50	8	316.70	2478	536.40	365.80	SYNCTIME	2526	.	.	wh.edf	RIGHT	3472	7412496	Full Trial Period	7409024	83	Trial: 83	7409024	2	éÏé­	ÆøÇò	Ð¬×Ó	f	f
wh	.	.	.	.	257	3470	11	3214	703.20	372.80	14	.	.	.	false	false	Message: 3453ms	.	.	.	.	.	.	.	.	.	.	.	KEYBOARD	3453	703.20	372.80	wh.edf	RIGHT	3472	7412496	Full Trial Period	7409024	83	Trial: 83	7409024	2	éÏé­	ÆøÇò	Ð¬×Ó	f	f
wh	.	.	.	.	.	.	.	.	.	.	15	.	.	.	false	false	Message: 3517ms	.	.	.	.	.	.	.	.	.	.	.	TRIAL_RESULT 0	3517	.	.	wh.edf	RIGHT	3472	7412496	Full Trial Period	7409024	83	Trial: 83	7409024	2	éÏé­	ÆøÇò	Ð¬×Ó	f	f
wh	.	.	.	.	.	.	.	.	.	.	1	.	.	.	false	false	Message: -15ms	.	.	.	.	.	.	.	.	.	.	.	TRIALID 83	-15	.	.	wh.edf	RIGHT	3687	7417969	Full Trial Period	7414282	84	Trial: 84	7414282	141	ÕÂÓã	ÍÏ°Ñ	ÈâÍè	f	f
wh	.	.	.	.	.	.	.	.	.	.	2	.	.	.	false	false	Message: -1ms	.	.	.	.	.	.	.	.	.	.	.	RECCFG CR 1000 2 0 R	-1	.	.	wh.edf	RIGHT	3687	7417969	Full Trial Period	7414282	84	Trial: 84	7414282	141	ÕÂÓã	ÍÏ°Ñ	ÈâÍè	f	f
wh	.	.	.	.	.	.	.	.	.	.	3	.	.	.	false	false	Message: -1ms	.	.	.	.	.	.	.	.	.	.	.	ELCLCFG TOWER	-1	.	.	wh.edf	RIGHT	3687	7417969	Full Trial Period	7414282	84	Trial: 84	7414282	141	ÕÂÓã	ÍÏ°Ñ	ÈâÍè	f	f
wh	.	.	.	.	.	.	.	.	.	.	4	.	.	.	false	false	Message: -1ms	.	.	.	.	.	.	.	.	.	.	.	GAZE_COORDS 0.00 0.00 1023.00 767.00	-1	.	.	wh.edf	RIGHT	3687	7417969	Full Trial Period	7414282	84	Trial: 84	7414282	141	ÕÂÓã	ÍÏ°Ñ	ÈâÍè	f	f
wh	.	.	.	.	.	.	.	.	.	.	5	.	.	.	false	false	Message: -1ms	.	.	.	.	.	.	.	.	.	.	.	THRESHOLDS R 88 213	-1	.	.	wh.edf	RIGHT	3687	7417969	Full Trial Period	7414282	84	Trial: 84	7414282	141	ÕÂÓã	ÍÏ°Ñ	ÈâÍè	f	f
wh	.	.	.	.	.	.	.	.	.	.	6	.	.	.	false	false	Message: -1ms	.	.	.	.	.	.	.	.	.	.	.	ELCL_PROC CENTROID (3)	-1	.	.	wh.edf	RIGHT	3687	7417969	Full Trial Period	7414282	84	Trial: 84	7414282	141	ÕÂÓã	ÍÏ°Ñ	ÈâÍè	f	f
wh	.	.	.	.	.	.	.	.	.	.	7	.	.	.	false	false	Message: -1ms	.	.	.	.	.	.	.	.	.	.	.	ELCL_PCR_PARAM 5 3.0	-1	.	.	wh.edf	RIGHT	3687	7417969	Full Trial Period	7414282	84	Trial: 84	7414282	141	ÕÂÓã	ÍÏ°Ñ	ÈâÍè	f	f
wh	.	.	.	.	.	.	.	.	.	.	8	.	.	.	false	true	Message: 0ms	.	.	.	.	.	.	.	.	.	.	.	!MODE RECORD CR 1000 2 0 R	0	.	.	wh.edf	RIGHT	3687	7417969	Full Trial Period	7414282	84	Trial: 84	7414282	141	ÕÂÓã	ÍÏ°Ñ	ÈâÍè	f	f
wh	.	.	.	.	406	412	1	7	148.70	374.50	9	.	.	.	false	false	Message: 42ms	.	.	.	.	.	.	.	.	.	.	.	SYNCTIME	42	148.70	374.50	wh.edf	RIGHT	3687	7417969	Full Trial Period	7414282	84	Trial: 84	7414282	141	ÕÂÓã	ÍÏ°Ñ	ÈâÍè	f	f
wh	.	.	.	.	.	.	.	.	.	.	10	.	.	.	false	false	Message: 2083ms	0.79	3.92	202	2140	511.10	384.90	7	1122.80	1939	502.70	363.80	INVISIBLE_BOUNDARY[1]	2083	.	.	wh.edf	RIGHT	3687	7417969	Full Trial Period	7414282	84	Trial: 84	7414282	141	ÕÂÓã	ÍÏ°Ñ	ÈâÍè	f	f
wh	.	.	.	.	.	.	.	.	.	.	11	.	.	.	false	false	Message: 2092ms	0.79	3.92	202	2140	511.10	384.90	7	1122.80	1939	502.70	363.80	SYNCTIME	2092	.	.	wh.edf	RIGHT	3687	7417969	Full Trial Period	7414282	84	Trial: 84	7414282	141	ÕÂÓã	ÍÏ°Ñ	ÈâÍè	f	f
wh	.	.	.	.	.	.	.	.	.	.	12	.	.	.	false	false	Message: 2799ms	10.89	191.01	57	2819	858.10	403.30	10	339.30	2763	535.20	378.40	INVISIBLE_BOUNDARY[2]	2799	.	.	wh.edf	RIGHT	3687	7417969	Full Trial Period	7414282	84	Trial: 84	7414282	141	ÕÂÓã	ÍÏ°Ñ	ÈâÍè	f	f
wh	.	.	.	.	.	.	.	.	.	.	13	.	.	.	false	false	Message: 2809ms	10.89	191.01	57	2819	858.10	403.30	10	339.30	2763	535.20	378.40	SYNCTIME	2809	.	.	wh.edf	RIGHT	3687	7417969	Full Trial Period	7414282	84	Trial: 84	7414282	141	ÕÂÓã	ÍÏ°Ñ	ÈâÍè	f	f
wh	155	3686	2	3532	.	.	.	.	.	.	14	.	.	.	false	false	Message: 3667ms	3.05	16.94	180	3686	842.10	478.70	13	624.60	3507	854.20	388.90	KEYBOARD	3667	.	.	wh.edf	RIGHT	3687	7417969	Full Trial Period	7414282	84	Trial: 84	7414282	141	ÕÂÓã	ÍÏ°Ñ	ÈâÍè	f	f
wh	.	.	.	.	.	.	.	.	.	.	15	.	.	.	false	false	Message: 3725ms	.	.	.	.	.	.	.	.	.	.	.	TRIAL_RESULT 0	3725	.	.	wh.edf	RIGHT	3687	7417969	Full Trial Period	7414282	84	Trial: 84	7414282	141	ÕÂÓã	ÍÏ°Ñ	ÈâÍè	f	f
wh	.	.	.	.	.	.	.	.	.	.	1	.	.	.	false	false	Message: -16ms	.	.	.	.	.	.	.	.	.	.	.	TRIALID 84	-16	.	.	wh.edf	RIGHT	3474	7423056	Full Trial Period	7419582	85	Trial: 85	7419582	68	²£Á§Öé	éÏé­Çò	Ç¦±Ê	f	f
wh	.	.	.	.	.	.	.	.	.	.	2	.	.	.	false	false	Message: -1ms	.	.	.	.	.	.	.	.	.	.	.	RECCFG CR 1000 2 0 R	-1	.	.	wh.edf	RIGHT	3474	7423056	Full Trial Period	7419582	85	Trial: 85	7419582	68	²£Á§Öé	éÏé­Çò	Ç¦±Ê	f	f
wh	.	.	.	.	.	.	.	.	.	.	3	.	.	.	false	false	Message: -1ms	.	.	.	.	.	.	.	.	.	.	.	ELCLCFG TOWER	-1	.	.	wh.edf	RIGHT	3474	7423056	Full Trial Period	7419582	85	Trial: 85	7419582	68	²£Á§Öé	éÏé­Çò	Ç¦±Ê	f	f
wh	.	.	.	.	.	.	.	.	.	.	4	.	.	.	false	false	Message: -1ms	.	.	.	.	.	.	.	.	.	.	.	GAZE_COORDS 0.00 0.00 1023.00 767.00	-1	.	.	wh.edf	RIGHT	3474	7423056	Full Trial Period	7419582	85	Trial: 85	7419582	68	²£Á§Öé	éÏé­Çò	Ç¦±Ê	f	f
wh	.	.	.	.	.	.	.	.	.	.	5	.	.	.	false	false	Message: -1ms	.	.	.	.	.	.	.	.	.	.	.	THRESHOLDS R 88 213	-1	.	.	wh.edf	RIGHT	3474	7423056	Full Trial Period	7419582	85	Trial: 85	7419582	68	²£Á§Öé	éÏé­Çò	Ç¦±Ê	f	f
wh	.	.	.	.	.	.	.	.	.	.	6	.	.	.	false	false	Message: -1ms	.	.	.	.	.	.	.	.	.	.	.	ELCL_PROC CENTROID (3)	-1	.	.	wh.edf	RIGHT	3474	7423056	Full Trial Period	7419582	85	Trial: 85	7419582	68	²£Á§Öé	éÏé­Çò	Ç¦±Ê	f	f
wh	.	.	.	.	.	.	.	.	.	.	7	.	.	.	false	false	Message: -1ms	.	.	.	.	.	.	.	.	.	.	.	ELCL_PCR_PARAM 5 3.0	-1	.	.	wh.edf	RIGHT	3474	7423056	Full Trial Period	7419582	85	Trial: 85	7419582	68	²£Á§Öé	éÏé­Çò	Ç¦±Ê	f	f
wh	.	.	.	.	.	.	.	.	.	.	8	.	.	.	false	true	Message: 0ms	.	.	.	.	.	.	.	.	.	.	.	!MODE RECORD CR 1000 2 0 R	0	.	.	wh.edf	RIGHT	3474	7423056	Full Trial Period	7419582	85	Trial: 85	7419582	68	²£Á§Öé	éÏé­Çò	Ç¦±Ê	f	f
wh	.	.	.	.	161	167	1	7	137.80	368.30	9	.	.	.	false	false	Message: 42ms	.	.	.	.	.	.	.	.	.	.	.	SYNCTIME	42	137.80	368.30	wh.edf	RIGHT	3474	7423056	Full Trial Period	7419582	85	Trial: 85	7419582	68	²£Á§Öé	éÏé­Çò	Ç¦±Ê	f	f
wh	.	.	.	.	.	.	.	.	.	.	10	.	.	.	false	false	Message: 1830ms	10.51	164.18	64	1841	489.70	379.70	5	331.00	1778	178.30	370.50	INVISIBLE_BOUNDARY[1]	1830	.	.	wh.edf	RIGHT	3474	7423056	Full Trial Period	7419582	85	Trial: 85	7419582	68	²£Á§Öé	éÏé­Çò	Ç¦±Ê	f	f
wh	.	.	.	.	.	.	.	.	.	.	11	.	.	.	false	false	Message: 1833ms	10.51	164.18	64	1841	489.70	379.70	5	331.00	1778	178.30	370.50	SYNCTIME	1833	.	.	wh.edf	RIGHT	3474	7423056	Full Trial Period	7419582	85	Trial: 85	7419582	68	²£Á§Öé	éÏé­Çò	Ç¦±Ê	f	f
wh	.	.	.	.	.	.	.	.	.	.	12	.	.	.	false	false	Message: 2617ms	8.77	175.36	50	2631	817.90	389.90	8	318.60	2582	559.00	372.20	INVISIBLE_BOUNDARY[2]	2617	.	.	wh.edf	RIGHT	3474	7423056	Full Trial Period	7419582	85	Trial: 85	7419582	68	²£Á§Öé	éÏé­Çò	Ç¦±Ê	f	f
wh	.	.	.	.	.	.	.	.	.	.	13	.	.	.	false	false	Message: 2624ms	8.77	175.36	50	2631	817.90	389.90	8	318.60	2582	559.00	372.20	SYNCTIME	2624	.	.	wh.edf	RIGHT	3474	7423056	Full Trial Period	7419582	85	Trial: 85	7419582	68	²£Á§Öé	éÏé­Çò	Ç¦±Ê	f	f
wh	.	.	.	.	700	3472	10	2773	876.10	385.50	14	[1]	2	RECTANGLE_INTERESTAREA	false	false	Message: 3456ms	.	.	.	.	.	.	.	.	.	.	.	KEYBOARD	3456	876.10	385.50	wh.edf	RIGHT	3474	7423056	Full Trial Period	7419582	85	Trial: 85	7419582	68	²£Á§Öé	éÏé­Çò	Ç¦±Ê	f	f
wh	.	.	.	.	.	.	.	.	.	.	15	.	.	.	false	false	Message: 3519ms	.	.	.	.	.	.	.	.	.	.	.	TRIAL_RESULT 0	3519	.	.	wh.edf	RIGHT	3474	7423056	Full Trial Period	7419582	85	Trial: 85	7419582	68	²£Á§Öé	éÏé­Çò	Ç¦±Ê	f	f
wh	.	.	.	.	.	.	.	.	.	.	1	.	.	.	false	false	Message: -15ms	.	.	.	.	.	.	.	.	.	.	.	TRIALID 85	-15	.	.	wh.edf	RIGHT	2505	7426960	Full Trial Period	7424455	86	Trial: 86	7424455	122	ÊÖ±í	É××Ó	ÌøÉþ	j	f
wh	.	.	.	.	.	.	.	.	.	.	2	.	.	.	false	false	Message: -1ms	.	.	.	.	.	.	.	.	.	.	.	RECCFG CR 1000 2 0 R	-1	.	.	wh.edf	RIGHT	2505	7426960	Full Trial Period	7424455	86	Trial: 86	7424455	122	ÊÖ±í	É××Ó	ÌøÉþ	j	f
wh	.	.	.	.	.	.	.	.	.	.	3	.	.	.	false	false	Message: -1ms	.	.	.	.	.	.	.	.	.	.	.	ELCLCFG TOWER	-1	.	.	wh.edf	RIGHT	2505	7426960	Full Trial Period	7424455	86	Trial: 86	7424455	122	ÊÖ±í	É××Ó	ÌøÉþ	j	f
wh	.	.	.	.	.	.	.	.	.	.	4	.	.	.	false	false	Message: -1ms	.	.	.	.	.	.	.	.	.	.	.	GAZE_COORDS 0.00 0.00 1023.00 767.00	-1	.	.	wh.edf	RIGHT	2505	7426960	Full Trial Period	7424455	86	Trial: 86	7424455	122	ÊÖ±í	É××Ó	ÌøÉþ	j	f
wh	.	.	.	.	.	.	.	.	.	.	5	.	.	.	false	false	Message: -1ms	.	.	.	.	.	.	.	.	.	.	.	THRESHOLDS R 88 213	-1	.	.	wh.edf	RIGHT	2505	7426960	Full Trial Period	7424455	86	Trial: 86	7424455	122	ÊÖ±í	É××Ó	ÌøÉþ	j	f
wh	.	.	.	.	.	.	.	.	.	.	6	.	.	.	false	false	Message: -1ms	.	.	.	.	.	.	.	.	.	.	.	ELCL_PROC CENTROID (3)	-1	.	.	wh.edf	RIGHT	2505	7426960	Full Trial Period	7424455	86	Trial: 86	7424455	122	ÊÖ±í	É××Ó	ÌøÉþ	j	f
wh	.	.	.	.	.	.	.	.	.	.	7	.	.	.	false	false	Message: -1ms	.	.	.	.	.	.	.	.	.	.	.	ELCL_PCR_PARAM 5 3.0	-1	.	.	wh.edf	RIGHT	2505	7426960	Full Trial Period	7424455	86	Trial: 86	7424455	122	ÊÖ±í	É××Ó	ÌøÉþ	j	f
wh	.	.	.	.	.	.	.	.	.	.	8	.	.	.	false	true	Message: 0ms	.	.	.	.	.	.	.	.	.	.	.	!MODE RECORD CR 1000 2 0 R	0	.	.	wh.edf	RIGHT	2505	7426960	Full Trial Period	7424455	86	Trial: 86	7424455	122	ÊÖ±í	É××Ó	ÌøÉþ	j	f
wh	.	.	.	.	298	304	1	7	148.40	364.50	9	.	.	.	false	false	Message: 43ms	.	.	.	.	.	.	.	.	.	.	.	SYNCTIME	43	148.40	364.50	wh.edf	RIGHT	2505	7426960	Full Trial Period	7424455	86	Trial: 86	7424455	122	ÊÖ±í	É××Ó	ÌøÉþ	j	f
wh	.	.	.	.	.	.	.	.	.	.	10	.	.	.	false	false	Message: 560ms	13.83	216.12	64	566	581.30	381.40	2	387.40	503	171.40	368.60	INVISIBLE_BOUNDARY[1]	560	.	.	wh.edf	RIGHT	2505	7426960	Full Trial Period	7424455	86	Trial: 86	7424455	122	ÊÖ±í	É××Ó	ÌøÉþ	j	f
wh	.	.	.	.	134	700	3	567	575.70	379.30	11	.	.	.	false	false	Message: 568ms	.	.	.	.	.	.	.	.	.	.	.	SYNCTIME	568	575.70	379.30	wh.edf	RIGHT	2505	7426960	Full Trial Period	7424455	86	Trial: 86	7424455	122	ÊÖ±í	É××Ó	ÌøÉþ	j	f
wh	.	.	.	.	.	.	.	.	.	.	12	.	.	.	false	false	Message: 1523ms	3.00	115.53	26	1536	880.10	380.50	5	220.00	1511	789.40	379.00	INVISIBLE_BOUNDARY[2]	1523	.	.	wh.edf	RIGHT	2505	7426960	Full Trial Period	7424455	86	Trial: 86	7424455	122	ÊÖ±í	É××Ó	ÌøÉþ	j	f
wh	.	.	.	.	.	.	.	.	.	.	13	.	.	.	false	false	Message: 1526ms	3.00	115.53	26	1536	880.10	380.50	5	220.00	1511	789.40	379.00	SYNCTIME	1526	.	.	wh.edf	RIGHT	2505	7426960	Full Trial Period	7424455	86	Trial: 86	7424455	122	ÊÖ±í	É××Ó	ÌøÉþ	j	f
wh	.	.	.	.	214	2503	8	2290	856.50	372.40	14	[1]	2	RECTANGLE_INTERESTAREA	false	false	Message: 2486ms	.	.	.	.	.	.	.	.	.	.	.	KEYBOARD	2486	856.50	372.40	wh.edf	RIGHT	2505	7426960	Full Trial Period	7424455	86	Trial: 86	7424455	122	ÊÖ±í	É××Ó	ÌøÉþ	j	f
wh	.	.	.	.	.	.	.	.	.	.	15	.	.	.	false	false	Message: 2545ms	.	.	.	.	.	.	.	.	.	.	.	TRIAL_RESULT 0	2545	.	.	wh.edf	RIGHT	2505	7426960	Full Trial Period	7424455	86	Trial: 86	7424455	122	ÊÖ±í	É××Ó	ÌøÉþ	j	f
wh	.	.	.	.	.	.	.	.	.	.	1	.	.	.	false	false	Message: -15ms	.	.	.	.	.	.	.	.	.	.	.	TRIALID 86	-15	.	.	wh.edf	RIGHT	3958	7432696	Full Trial Period	7428738	87	Trial: 87	7428738	138	ÂøÍ·	èÖ×Ó	Ïû·ÀË¨	f	f
wh	.	.	.	.	.	.	.	.	.	.	2	.	.	.	false	false	Message: -1ms	.	.	.	.	.	.	.	.	.	.	.	RECCFG CR 1000 2 0 R	-1	.	.	wh.edf	RIGHT	3958	7432696	Full Trial Period	7428738	87	Trial: 87	7428738	138	ÂøÍ·	èÖ×Ó	Ïû·ÀË¨	f	f
wh	.	.	.	.	.	.	.	.	.	.	3	.	.	.	false	false	Message: -1ms	.	.	.	.	.	.	.	.	.	.	.	ELCLCFG TOWER	-1	.	.	wh.edf	RIGHT	3958	7432696	Full Trial Period	7428738	87	Trial: 87	7428738	138	ÂøÍ·	èÖ×Ó	Ïû·ÀË¨	f	f
wh	.	.	.	.	.	.	.	.	.	.	4	.	.	.	false	false	Message: -1ms	.	.	.	.	.	.	.	.	.	.	.	GAZE_COORDS 0.00 0.00 1023.00 767.00	-1	.	.	wh.edf	RIGHT	3958	7432696	Full Trial Period	7428738	87	Trial: 87	7428738	138	ÂøÍ·	èÖ×Ó	Ïû·ÀË¨	f	f
wh	.	.	.	.	.	.	.	.	.	.	5	.	.	.	false	false	Message: -1ms	.	.	.	.	.	.	.	.	.	.	.	THRESHOLDS R 88 213	-1	.	.	wh.edf	RIGHT	3958	7432696	Full Trial Period	7428738	87	Trial: 87	7428738	138	ÂøÍ·	èÖ×Ó	Ïû·ÀË¨	f	f
wh	.	.	.	.	.	.	.	.	.	.	6	.	.	.	false	false	Message: -1ms	.	.	.	.	.	.	.	.	.	.	.	ELCL_PROC CENTROID (3)	-1	.	.	wh.edf	RIGHT	3958	7432696	Full Trial Period	7428738	87	Trial: 87	7428738	138	ÂøÍ·	èÖ×Ó	Ïû·ÀË¨	f	f
wh	.	.	.	.	.	.	.	.	.	.	7	.	.	.	false	false	Message: -1ms	.	.	.	.	.	.	.	.	.	.	.	ELCL_PCR_PARAM 5 3.0	-1	.	.	wh.edf	RIGHT	3958	7432696	Full Trial Period	7428738	87	Trial: 87	7428738	138	ÂøÍ·	èÖ×Ó	Ïû·ÀË¨	f	f
wh	.	.	.	.	.	.	.	.	.	.	8	.	.	.	false	true	Message: 0ms	.	.	.	.	.	.	.	.	.	.	.	!MODE RECORD CR 1000 2 0 R	0	.	.	wh.edf	RIGHT	3958	7432696	Full Trial Period	7428738	87	Trial: 87	7428738	138	ÂøÍ·	èÖ×Ó	Ïû·ÀË¨	f	f
wh	.	.	.	.	433	439	1	7	140.00	371.60	9	.	.	.	false	false	Message: 43ms	.	.	.	.	.	.	.	.	.	.	.	SYNCTIME	43	140.00	371.60	wh.edf	RIGHT	3958	7432696	Full Trial Period	7428738	87	Trial: 87	7428738	138	ÂøÍ·	èÖ×Ó	Ïû·ÀË¨	f	f
wh	.	.	.	.	.	.	.	.	.	.	10	.	.	.	false	false	Message: 980ms	11.95	60.34	198	1144	520.70	420.40	3	905.00	947	170.40	365.00	INVISIBLE_BOUNDARY[1]	980	.	.	wh.edf	RIGHT	3958	7432696	Full Trial Period	7428738	87	Trial: 87	7428738	138	ÂøÍ·	èÖ×Ó	Ïû·ÀË¨	f	f
wh	.	.	.	.	.	.	.	.	.	.	11	.	.	.	false	false	Message: 985ms	11.95	60.34	198	1144	520.70	420.40	3	905.00	947	170.40	365.00	SYNCTIME	985	.	.	wh.edf	RIGHT	3958	7432696	Full Trial Period	7428738	87	Trial: 87	7428738	138	ÂøÍ·	èÖ×Ó	Ïû·ÀË¨	f	f
wh	.	.	.	.	.	.	.	.	.	.	12	.	.	.	false	false	Message: 2825ms	0.27	1.46	181	2993	881.10	367.40	7	1103.30	2813	886.70	361.80	INVISIBLE_BOUNDARY[2]	2825	.	.	wh.edf	RIGHT	3958	7432696	Full Trial Period	7428738	87	Trial: 87	7428738	138	ÂøÍ·	èÖ×Ó	Ïû·ÀË¨	f	f
wh	.	.	.	.	.	.	.	.	.	.	13	.	.	.	false	false	Message: 2833ms	0.27	1.46	181	2993	881.10	367.40	7	1103.30	2813	886.70	361.80	SYNCTIME	2833	.	.	wh.edf	RIGHT	3958	7432696	Full Trial Period	7428738	87	Trial: 87	7428738	138	ÂøÍ·	èÖ×Ó	Ïû·ÀË¨	f	f
wh	.	.	.	.	325	3956	11	3632	832.70	373.50	14	[1]	2	RECTANGLE_INTERESTAREA	false	false	Message: 3939ms	.	.	.	.	.	.	.	.	.	.	.	KEYBOARD	3939	832.70	373.50	wh.edf	RIGHT	3958	7432696	Full Trial Period	7428738	87	Trial: 87	7428738	138	ÂøÍ·	èÖ×Ó	Ïû·ÀË¨	f	f
wh	.	.	.	.	.	.	.	.	.	.	15	.	.	.	false	false	Message: 4005ms	.	.	.	.	.	.	.	.	.	.	.	TRIAL_RESULT 0	4005	.	.	wh.edf	RIGHT	3958	7432696	Full Trial Period	7428738	87	Trial: 87	7428738	138	ÂøÍ·	èÖ×Ó	Ïû·ÀË¨	f	f
wh	.	.	.	.	.	.	.	.	.	.	1	.	.	.	false	false	Message: -16ms	.	.	.	.	.	.	.	.	.	.	.	TRIALID 87	-16	.	.	wh.edf	RIGHT	3745	7437841	Full Trial Period	7434096	88	Trial: 88	7434096	55	ÌðÍ²	»ð¾æ	°ôÇò¹÷	f	f
wh	.	.	.	.	.	.	.	.	.	.	2	.	.	.	false	false	Message: -1ms	.	.	.	.	.	.	.	.	.	.	.	RECCFG CR 1000 2 0 R	-1	.	.	wh.edf	RIGHT	3745	7437841	Full Trial Period	7434096	88	Trial: 88	7434096	55	ÌðÍ²	»ð¾æ	°ôÇò¹÷	f	f
wh	.	.	.	.	.	.	.	.	.	.	3	.	.	.	false	false	Message: -1ms	.	.	.	.	.	.	.	.	.	.	.	ELCLCFG TOWER	-1	.	.	wh.edf	RIGHT	3745	7437841	Full Trial Period	7434096	88	Trial: 88	7434096	55	ÌðÍ²	»ð¾æ	°ôÇò¹÷	f	f
wh	.	.	.	.	.	.	.	.	.	.	4	.	.	.	false	false	Message: -1ms	.	.	.	.	.	.	.	.	.	.	.	GAZE_COORDS 0.00 0.00 1023.00 767.00	-1	.	.	wh.edf	RIGHT	3745	7437841	Full Trial Period	7434096	88	Trial: 88	7434096	55	ÌðÍ²	»ð¾æ	°ôÇò¹÷	f	f
wh	.	.	.	.	.	.	.	.	.	.	5	.	.	.	false	false	Message: -1ms	.	.	.	.	.	.	.	.	.	.	.	THRESHOLDS R 88 213	-1	.	.	wh.edf	RIGHT	3745	7437841	Full Trial Period	7434096	88	Trial: 88	7434096	55	ÌðÍ²	»ð¾æ	°ôÇò¹÷	f	f
wh	.	.	.	.	.	.	.	.	.	.	6	.	.	.	false	false	Message: -1ms	.	.	.	.	.	.	.	.	.	.	.	ELCL_PROC CENTROID (3)	-1	.	.	wh.edf	RIGHT	3745	7437841	Full Trial Period	7434096	88	Trial: 88	7434096	55	ÌðÍ²	»ð¾æ	°ôÇò¹÷	f	f
wh	.	.	.	.	.	.	.	.	.	.	7	.	.	.	false	false	Message: -1ms	.	.	.	.	.	.	.	.	.	.	.	ELCL_PCR_PARAM 5 3.0	-1	.	.	wh.edf	RIGHT	3745	7437841	Full Trial Period	7434096	88	Trial: 88	7434096	55	ÌðÍ²	»ð¾æ	°ôÇò¹÷	f	f
wh	.	.	.	.	.	.	.	.	.	.	8	.	.	.	false	true	Message: 0ms	.	.	.	.	.	.	.	.	.	.	.	!MODE RECORD CR 1000 2 0 R	0	.	.	wh.edf	RIGHT	3745	7437841	Full Trial Period	7434096	88	Trial: 88	7434096	55	ÌðÍ²	»ð¾æ	°ôÇò¹÷	f	f
wh	.	.	.	.	298	304	1	7	150.70	367.10	9	.	.	.	false	false	Message: 42ms	.	.	.	.	.	.	.	.	.	.	.	SYNCTIME	42	150.70	367.10	wh.edf	RIGHT	3745	7437841	Full Trial Period	7434096	88	Trial: 88	7434096	55	ÌðÍ²	»ð¾æ	°ôÇò¹÷	f	f
wh	.	.	.	.	.	.	.	.	.	.	10	.	.	.	false	false	Message: 1791ms	3.14	13.32	236	1844	479.70	461.10	4	1081.30	1609	461.30	371.60	INVISIBLE_BOUNDARY[1]	1791	.	.	wh.edf	RIGHT	3745	7437841	Full Trial Period	7434096	88	Trial: 88	7434096	55	ÌðÍ²	»ð¾æ	°ôÇò¹÷	f	f
wh	.	.	.	.	.	.	.	.	.	.	11	.	.	.	false	false	Message: 1800ms	3.14	13.32	236	1844	479.70	461.10	4	1081.30	1609	461.30	371.60	SYNCTIME	1800	.	.	wh.edf	RIGHT	3745	7437841	Full Trial Period	7434096	88	Trial: 88	7434096	55	ÌðÍ²	»ð¾æ	°ôÇò¹÷	f	f
wh	.	.	.	.	222	2797	7	2576	824.40	381.40	12	[1]	2	RECTANGLE_INTERESTAREA	false	false	Message: 2693ms	.	.	.	.	.	.	.	.	.	.	.	INVISIBLE_BOUNDARY[2]	2693	824.40	381.40	wh.edf	RIGHT	3745	7437841	Full Trial Period	7434096	88	Trial: 88	7434096	55	ÌðÍ²	»ð¾æ	°ôÇò¹÷	f	f
wh	.	.	.	.	222	2797	7	2576	824.40	381.40	13	[1]	2	RECTANGLE_INTERESTAREA	false	false	Message: 2700ms	.	.	.	.	.	.	.	.	.	.	.	SYNCTIME	2700	824.40	381.40	wh.edf	RIGHT	3745	7437841	Full Trial Period	7434096	88	Trial: 88	7434096	55	ÌðÍ²	»ð¾æ	°ôÇò¹÷	f	f
wh	.	.	.	.	29	3743	11	3715	873.40	387.30	14	[1]	2	RECTANGLE_INTERESTAREA	false	false	Message: 3726ms	.	.	.	.	.	.	.	.	.	.	.	KEYBOARD	3726	873.40	387.30	wh.edf	RIGHT	3745	7437841	Full Trial Period	7434096	88	Trial: 88	7434096	55	ÌðÍ²	»ð¾æ	°ôÇò¹÷	f	f
wh	.	.	.	.	.	.	.	.	.	.	15	.	.	.	false	false	Message: 3787ms	.	.	.	.	.	.	.	.	.	.	.	TRIAL_RESULT 0	3787	.	.	wh.edf	RIGHT	3745	7437841	Full Trial Period	7434096	88	Trial: 88	7434096	55	ÌðÍ²	»ð¾æ	°ôÇò¹÷	f	f
wh	.	.	.	.	.	.	.	.	.	.	1	.	.	.	false	false	Message: -18ms	.	.	.	.	.	.	.	.	.	.	.	TRIALID 88	-18	.	.	wh.edf	RIGHT	3674	7443513	Full Trial Period	7439839	89	Trial: 89	7439839	5	ÐÉÐÉ	²ÍÅÌ	¼¦µ°	j	j
wh	.	.	.	.	.	.	.	.	.	.	2	.	.	.	false	false	Message: -1ms	.	.	.	.	.	.	.	.	.	.	.	RECCFG CR 1000 2 0 R	-1	.	.	wh.edf	RIGHT	3674	7443513	Full Trial Period	7439839	89	Trial: 89	7439839	5	ÐÉÐÉ	²ÍÅÌ	¼¦µ°	j	j
wh	.	.	.	.	.	.	.	.	.	.	3	.	.	.	false	false	Message: -1ms	.	.	.	.	.	.	.	.	.	.	.	ELCLCFG TOWER	-1	.	.	wh.edf	RIGHT	3674	7443513	Full Trial Period	7439839	89	Trial: 89	7439839	5	ÐÉÐÉ	²ÍÅÌ	¼¦µ°	j	j
wh	.	.	.	.	.	.	.	.	.	.	4	.	.	.	false	false	Message: -1ms	.	.	.	.	.	.	.	.	.	.	.	GAZE_COORDS 0.00 0.00 1023.00 767.00	-1	.	.	wh.edf	RIGHT	3674	7443513	Full Trial Period	7439839	89	Trial: 89	7439839	5	ÐÉÐÉ	²ÍÅÌ	¼¦µ°	j	j
wh	.	.	.	.	.	.	.	.	.	.	5	.	.	.	false	false	Message: -1ms	.	.	.	.	.	.	.	.	.	.	.	THRESHOLDS R 88 213	-1	.	.	wh.edf	RIGHT	3674	7443513	Full Trial Period	7439839	89	Trial: 89	7439839	5	ÐÉÐÉ	²ÍÅÌ	¼¦µ°	j	j
wh	.	.	.	.	.	.	.	.	.	.	6	.	.	.	false	false	Message: -1ms	.	.	.	.	.	.	.	.	.	.	.	ELCL_PROC CENTROID (3)	-1	.	.	wh.edf	RIGHT	3674	7443513	Full Trial Period	7439839	89	Trial: 89	7439839	5	ÐÉÐÉ	²ÍÅÌ	¼¦µ°	j	j
wh	.	.	.	.	.	.	.	.	.	.	7	.	.	.	false	false	Message: -1ms	.	.	.	.	.	.	.	.	.	.	.	ELCL_PCR_PARAM 5 3.0	-1	.	.	wh.edf	RIGHT	3674	7443513	Full Trial Period	7439839	89	Trial: 89	7439839	5	ÐÉÐÉ	²ÍÅÌ	¼¦µ°	j	j
wh	.	.	.	.	.	.	.	.	.	.	8	.	.	.	false	true	Message: 0ms	.	.	.	.	.	.	.	.	.	.	.	!MODE RECORD CR 1000 2 0 R	0	.	.	wh.edf	RIGHT	3674	7443513	Full Trial Period	7439839	89	Trial: 89	7439839	5	ÐÉÐÉ	²ÍÅÌ	¼¦µ°	j	j
wh	.	.	.	.	263	269	1	7	141.80	386.60	9	.	.	.	false	false	Message: 40ms	.	.	.	.	.	.	.	.	.	.	.	SYNCTIME	40	141.80	386.60	wh.edf	RIGHT	3674	7443513	Full Trial Period	7439839	89	Trial: 89	7439839	5	ÐÉÐÉ	²ÍÅÌ	¼¦µ°	j	j
wh	.	.	.	.	.	.	.	.	.	.	10	.	.	.	false	false	Message: 1634ms	0.87	3.68	236	1854	515.20	381.40	4	995.50	1619	504.40	358.90	INVISIBLE_BOUNDARY[1]	1634	.	.	wh.edf	RIGHT	3674	7443513	Full Trial Period	7439839	89	Trial: 89	7439839	5	ÐÉÐÉ	²ÍÅÌ	¼¦µ°	j	j
wh	.	.	.	.	.	.	.	.	.	.	11	.	.	.	false	false	Message: 1639ms	0.87	3.68	236	1854	515.20	381.40	4	995.50	1619	504.40	358.90	SYNCTIME	1639	.	.	wh.edf	RIGHT	3674	7443513	Full Trial Period	7439839	89	Trial: 89	7439839	5	ÐÉÐÉ	²ÍÅÌ	¼¦µ°	j	j
wh	.	.	.	.	.	.	.	.	.	.	12	.	.	.	false	false	Message: 2672ms	11.88	194.68	61	2684	878.60	380.70	7	339.20	2624	525.50	369.00	INVISIBLE_BOUNDARY[2]	2672	.	.	wh.edf	RIGHT	3674	7443513	Full Trial Period	7439839	89	Trial: 89	7439839	5	ÐÉÐÉ	²ÍÅÌ	¼¦µ°	j	j
wh	.	.	.	.	.	.	.	.	.	.	13	.	.	.	false	false	Message: 2681ms	11.88	194.68	61	2684	878.60	380.70	7	339.20	2624	525.50	369.00	SYNCTIME	2681	.	.	wh.edf	RIGHT	3674	7443513	Full Trial Period	7439839	89	Trial: 89	7439839	5	ÐÉÐÉ	²ÍÅÌ	¼¦µ°	j	j
wh	.	.	.	.	202	3672	11	3471	887.80	382.90	14	[1]	2	RECTANGLE_INTERESTAREA	false	false	Message: 3655ms	.	.	.	.	.	.	.	.	.	.	.	KEYBOARD	3655	887.80	382.90	wh.edf	RIGHT	3674	7443513	Full Trial Period	7439839	89	Trial: 89	7439839	5	ÐÉÐÉ	²ÍÅÌ	¼¦µ°	j	j
wh	.	.	.	.	.	.	.	.	.	.	15	.	.	.	false	false	Message: 3721ms	.	.	.	.	.	.	.	.	.	.	.	TRIAL_RESULT 0	3721	.	.	wh.edf	RIGHT	3674	7443513	Full Trial Period	7439839	89	Trial: 89	7439839	5	ÐÉÐÉ	²ÍÅÌ	¼¦µ°	j	j
wh	.	.	.	.	.	.	.	.	.	.	1	.	.	.	false	false	Message: -16ms	.	.	.	.	.	.	.	.	.	.	.	TRIALID 89	-16	.	.	wh.edf	RIGHT	4173	7449226	Full Trial Period	7445053	90	Trial: 90	7445053	47	Å¦¿Û	ÏîÁ´	Ìú»·	j	j
wh	.	.	.	.	.	.	.	.	.	.	2	.	.	.	false	false	Message: -1ms	.	.	.	.	.	.	.	.	.	.	.	RECCFG CR 1000 2 0 R	-1	.	.	wh.edf	RIGHT	4173	7449226	Full Trial Period	7445053	90	Trial: 90	7445053	47	Å¦¿Û	ÏîÁ´	Ìú»·	j	j
wh	.	.	.	.	.	.	.	.	.	.	3	.	.	.	false	false	Message: -1ms	.	.	.	.	.	.	.	.	.	.	.	ELCLCFG TOWER	-1	.	.	wh.edf	RIGHT	4173	7449226	Full Trial Period	7445053	90	Trial: 90	7445053	47	Å¦¿Û	ÏîÁ´	Ìú»·	j	j
wh	.	.	.	.	.	.	.	.	.	.	4	.	.	.	false	false	Message: -1ms	.	.	.	.	.	.	.	.	.	.	.	GAZE_COORDS 0.00 0.00 1023.00 767.00	-1	.	.	wh.edf	RIGHT	4173	7449226	Full Trial Period	7445053	90	Trial: 90	7445053	47	Å¦¿Û	ÏîÁ´	Ìú»·	j	j
wh	.	.	.	.	.	.	.	.	.	.	5	.	.	.	false	false	Message: -1ms	.	.	.	.	.	.	.	.	.	.	.	THRESHOLDS R 88 213	-1	.	.	wh.edf	RIGHT	4173	7449226	Full Trial Period	7445053	90	Trial: 90	7445053	47	Å¦¿Û	ÏîÁ´	Ìú»·	j	j
wh	.	.	.	.	.	.	.	.	.	.	6	.	.	.	false	false	Message: -1ms	.	.	.	.	.	.	.	.	.	.	.	ELCL_PROC CENTROID (3)	-1	.	.	wh.edf	RIGHT	4173	7449226	Full Trial Period	7445053	90	Trial: 90	7445053	47	Å¦¿Û	ÏîÁ´	Ìú»·	j	j
wh	.	.	.	.	.	.	.	.	.	.	7	.	.	.	false	false	Message: -1ms	.	.	.	.	.	.	.	.	.	.	.	ELCL_PCR_PARAM 5 3.0	-1	.	.	wh.edf	RIGHT	4173	7449226	Full Trial Period	7445053	90	Trial: 90	7445053	47	Å¦¿Û	ÏîÁ´	Ìú»·	j	j
wh	.	.	.	.	.	.	.	.	.	.	8	.	.	.	false	true	Message: 0ms	.	.	.	.	.	.	.	.	.	.	.	!MODE RECORD CR 1000 2 0 R	0	.	.	wh.edf	RIGHT	4173	7449226	Full Trial Period	7445053	90	Trial: 90	7445053	47	Å¦¿Û	ÏîÁ´	Ìú»·	j	j
wh	.	.	.	.	437	443	1	7	153.10	379.40	9	.	.	.	false	false	Message: 42ms	.	.	.	.	.	.	.	.	.	.	.	SYNCTIME	42	153.10	379.40	wh.edf	RIGHT	4173	7449226	Full Trial Period	7445053	90	Trial: 90	7445053	47	Å¦¿Û	ÏîÁ´	Ìú»·	j	j
wh	.	.	.	.	.	.	.	.	.	.	10	.	.	.	false	false	Message: 2488ms	1.37	7.63	179	2653	518.20	340.60	7	1064.60	2475	504.50	377.20	INVISIBLE_BOUNDARY[1]	2488	.	.	wh.edf	RIGHT	4173	7449226	Full Trial Period	7445053	90	Trial: 90	7445053	47	Å¦¿Û	ÏîÁ´	Ìú»·	j	j
wh	.	.	.	.	.	.	.	.	.	.	11	.	.	.	false	false	Message: 2491ms	1.37	7.63	179	2653	518.20	340.60	7	1064.60	2475	504.50	377.20	SYNCTIME	2491	.	.	wh.edf	RIGHT	4173	7449226	Full Trial Period	7445053	90	Trial: 90	7445053	47	Å¦¿Û	ÏîÁ´	Ìú»·	j	j
wh	.	.	.	.	.	.	.	.	.	.	12	.	.	.	false	false	Message: 3377ms	10.51	166.86	63	3386	841.60	383.90	10	350.60	3324	531.20	362.70	INVISIBLE_BOUNDARY[2]	3377	.	.	wh.edf	RIGHT	4173	7449226	Full Trial Period	7445053	90	Trial: 90	7445053	47	Å¦¿Û	ÏîÁ´	Ìú»·	j	j
wh	.	.	.	.	.	.	.	.	.	.	13	.	.	.	false	false	Message: 3382ms	10.51	166.86	63	3386	841.60	383.90	10	350.60	3324	531.20	362.70	SYNCTIME	3382	.	.	wh.edf	RIGHT	4173	7449226	Full Trial Period	7445053	90	Trial: 90	7445053	47	Å¦¿Û	ÏîÁ´	Ìú»·	j	j
wh	.	.	.	.	499	4171	12	3673	870.60	383.60	14	[1]	2	RECTANGLE_INTERESTAREA	false	false	Message: 4155ms	.	.	.	.	.	.	.	.	.	.	.	KEYBOARD	4155	870.60	383.60	wh.edf	RIGHT	4173	7449226	Full Trial Period	7445053	90	Trial: 90	7445053	47	Å¦¿Û	ÏîÁ´	Ìú»·	j	j
wh	.	.	.	.	.	.	.	.	.	.	15	.	.	.	false	false	Message: 4219ms	.	.	.	.	.	.	.	.	.	.	.	TRIAL_RESULT 0	4219	.	.	wh.edf	RIGHT	4173	7449226	Full Trial Period	7445053	90	Trial: 90	7445053	47	Å¦¿Û	ÏîÁ´	Ìú»·	j	j
wh	.	.	.	.	.	.	.	.	.	.	1	.	.	.	false	false	Message: -15ms	.	.	.	.	.	.	.	.	.	.	.	TRIALID 90	-15	.	.	wh.edf	RIGHT	5077	7456394	Full Trial Period	7451317	91	Trial: 91	7451317	56	°ôÇò¹÷	»ð¾æ	ÆË¿ËÅÆ	f	f
wh	.	.	.	.	.	.	.	.	.	.	2	.	.	.	false	false	Message: -1ms	.	.	.	.	.	.	.	.	.	.	.	RECCFG CR 1000 2 0 R	-1	.	.	wh.edf	RIGHT	5077	7456394	Full Trial Period	7451317	91	Trial: 91	7451317	56	°ôÇò¹÷	»ð¾æ	ÆË¿ËÅÆ	f	f
wh	.	.	.	.	.	.	.	.	.	.	3	.	.	.	false	false	Message: -1ms	.	.	.	.	.	.	.	.	.	.	.	ELCLCFG TOWER	-1	.	.	wh.edf	RIGHT	5077	7456394	Full Trial Period	7451317	91	Trial: 91	7451317	56	°ôÇò¹÷	»ð¾æ	ÆË¿ËÅÆ	f	f
wh	.	.	.	.	.	.	.	.	.	.	4	.	.	.	false	false	Message: -1ms	.	.	.	.	.	.	.	.	.	.	.	GAZE_COORDS 0.00 0.00 1023.00 767.00	-1	.	.	wh.edf	RIGHT	5077	7456394	Full Trial Period	7451317	91	Trial: 91	7451317	56	°ôÇò¹÷	»ð¾æ	ÆË¿ËÅÆ	f	f
wh	.	.	.	.	.	.	.	.	.	.	5	.	.	.	false	false	Message: -1ms	.	.	.	.	.	.	.	.	.	.	.	THRESHOLDS R 88 213	-1	.	.	wh.edf	RIGHT	5077	7456394	Full Trial Period	7451317	91	Trial: 91	7451317	56	°ôÇò¹÷	»ð¾æ	ÆË¿ËÅÆ	f	f
wh	.	.	.	.	.	.	.	.	.	.	6	.	.	.	false	false	Message: -1ms	.	.	.	.	.	.	.	.	.	.	.	ELCL_PROC CENTROID (3)	-1	.	.	wh.edf	RIGHT	5077	7456394	Full Trial Period	7451317	91	Trial: 91	7451317	56	°ôÇò¹÷	»ð¾æ	ÆË¿ËÅÆ	f	f
wh	.	.	.	.	.	.	.	.	.	.	7	.	.	.	false	false	Message: -1ms	.	.	.	.	.	.	.	.	.	.	.	ELCL_PCR_PARAM 5 3.0	-1	.	.	wh.edf	RIGHT	5077	7456394	Full Trial Period	7451317	91	Trial: 91	7451317	56	°ôÇò¹÷	»ð¾æ	ÆË¿ËÅÆ	f	f
wh	.	.	.	.	.	.	.	.	.	.	8	.	.	.	false	true	Message: 0ms	.	.	.	.	.	.	.	.	.	.	.	!MODE RECORD CR 1000 2 0 R	0	.	.	wh.edf	RIGHT	5077	7456394	Full Trial Period	7451317	91	Trial: 91	7451317	56	°ôÇò¹÷	»ð¾æ	ÆË¿ËÅÆ	f	f
wh	.	.	.	.	278	284	1	7	141.50	370.10	9	.	.	.	false	false	Message: 43ms	.	.	.	.	.	.	.	.	.	.	.	SYNCTIME	43	141.50	370.10	wh.edf	RIGHT	5077	7456394	Full Trial Period	7451317	91	Trial: 91	7451317	56	°ôÇò¹÷	»ð¾æ	ÆË¿ËÅÆ	f	f
wh	.	.	.	.	.	.	.	.	.	.	10	.	.	.	false	false	Message: 3140ms	1.01	4.82	210	3333	502.30	356.80	11	1101.30	3124	474.90	346.50	INVISIBLE_BOUNDARY[1]	3140	.	.	wh.edf	RIGHT	5077	7456394	Full Trial Period	7451317	91	Trial: 91	7451317	56	°ôÇò¹÷	»ð¾æ	ÆË¿ËÅÆ	f	f
wh	.	.	.	.	.	.	.	.	.	.	11	.	.	.	false	false	Message: 3151ms	1.01	4.82	210	3333	502.30	356.80	11	1101.30	3124	474.90	346.50	SYNCTIME	3151	.	.	wh.edf	RIGHT	5077	7456394	Full Trial Period	7451317	91	Trial: 91	7451317	56	°ôÇò¹÷	»ð¾æ	ÆË¿ËÅÆ	f	f
wh	.	.	.	.	.	.	.	.	.	.	12	.	.	.	false	false	Message: 4078ms	6.21	25.67	242	4283	688.90	426.00	13	850.80	4042	521.50	355.70	INVISIBLE_BOUNDARY[2]	4078	.	.	wh.edf	RIGHT	5077	7456394	Full Trial Period	7451317	91	Trial: 91	7451317	56	°ôÇò¹÷	»ð¾æ	ÆË¿ËÅÆ	f	f
wh	.	.	.	.	.	.	.	.	.	.	13	.	.	.	false	false	Message: 4084ms	6.21	25.67	242	4283	688.90	426.00	13	850.80	4042	521.50	355.70	SYNCTIME	4084	.	.	wh.edf	RIGHT	5077	7456394	Full Trial Period	7451317	91	Trial: 91	7451317	56	°ôÇò¹÷	»ð¾æ	ÆË¿ËÅÆ	f	f
wh	.	.	.	.	394	5075	16	4682	899.00	377.10	14	[1]	2	RECTANGLE_INTERESTAREA	false	false	Message: 5058ms	.	.	.	.	.	.	.	.	.	.	.	KEYBOARD	5058	899.00	377.10	wh.edf	RIGHT	5077	7456394	Full Trial Period	7451317	91	Trial: 91	7451317	56	°ôÇò¹÷	»ð¾æ	ÆË¿ËÅÆ	f	f
wh	.	.	.	.	.	.	.	.	.	.	15	.	.	.	false	false	Message: 5119ms	.	.	.	.	.	.	.	.	.	.	.	TRIAL_RESULT 0	5119	.	.	wh.edf	RIGHT	5077	7456394	Full Trial Period	7451317	91	Trial: 91	7451317	56	°ôÇò¹÷	»ð¾æ	ÆË¿ËÅÆ	f	f
wh	.	.	.	.	.	.	.	.	.	.	1	.	.	.	false	false	Message: -16ms	.	.	.	.	.	.	.	.	.	.	.	TRIALID 91	-16	.	.	wh.edf	RIGHT	4399	7462058	Full Trial Period	7457659	92	Trial: 92	7457659	112	±´¿Ç	ÉÈ×Ó	µ°¸â	f	j
wh	.	.	.	.	.	.	.	.	.	.	2	.	.	.	false	false	Message: -1ms	.	.	.	.	.	.	.	.	.	.	.	RECCFG CR 1000 2 0 R	-1	.	.	wh.edf	RIGHT	4399	7462058	Full Trial Period	7457659	92	Trial: 92	7457659	112	±´¿Ç	ÉÈ×Ó	µ°¸â	f	j
wh	.	.	.	.	.	.	.	.	.	.	3	.	.	.	false	false	Message: -1ms	.	.	.	.	.	.	.	.	.	.	.	ELCLCFG TOWER	-1	.	.	wh.edf	RIGHT	4399	7462058	Full Trial Period	7457659	92	Trial: 92	7457659	112	±´¿Ç	ÉÈ×Ó	µ°¸â	f	j
wh	.	.	.	.	.	.	.	.	.	.	4	.	.	.	false	false	Message: -1ms	.	.	.	.	.	.	.	.	.	.	.	GAZE_COORDS 0.00 0.00 1023.00 767.00	-1	.	.	wh.edf	RIGHT	4399	7462058	Full Trial Period	7457659	92	Trial: 92	7457659	112	±´¿Ç	ÉÈ×Ó	µ°¸â	f	j
wh	.	.	.	.	.	.	.	.	.	.	5	.	.	.	false	false	Message: -1ms	.	.	.	.	.	.	.	.	.	.	.	THRESHOLDS R 88 213	-1	.	.	wh.edf	RIGHT	4399	7462058	Full Trial Period	7457659	92	Trial: 92	7457659	112	±´¿Ç	ÉÈ×Ó	µ°¸â	f	j
wh	.	.	.	.	.	.	.	.	.	.	6	.	.	.	false	false	Message: -1ms	.	.	.	.	.	.	.	.	.	.	.	ELCL_PROC CENTROID (3)	-1	.	.	wh.edf	RIGHT	4399	7462058	Full Trial Period	7457659	92	Trial: 92	7457659	112	±´¿Ç	ÉÈ×Ó	µ°¸â	f	j
wh	.	.	.	.	.	.	.	.	.	.	7	.	.	.	false	false	Message: -1ms	.	.	.	.	.	.	.	.	.	.	.	ELCL_PCR_PARAM 5 3.0	-1	.	.	wh.edf	RIGHT	4399	7462058	Full Trial Period	7457659	92	Trial: 92	7457659	112	±´¿Ç	ÉÈ×Ó	µ°¸â	f	j
wh	.	.	.	.	.	.	.	.	.	.	8	.	.	.	false	true	Message: 0ms	.	.	.	.	.	.	.	.	.	.	.	!MODE RECORD CR 1000 2 0 R	0	.	.	wh.edf	RIGHT	4399	7462058	Full Trial Period	7457659	92	Trial: 92	7457659	112	±´¿Ç	ÉÈ×Ó	µ°¸â	f	j
wh	.	.	.	.	307	313	1	7	148.50	372.70	9	.	.	.	false	false	Message: 42ms	.	.	.	.	.	.	.	.	.	.	.	SYNCTIME	42	148.50	372.70	wh.edf	RIGHT	4399	7462058	Full Trial Period	7457659	92	Trial: 92	7457659	112	±´¿Ç	ÉÈ×Ó	µ°¸â	f	j
wh	.	.	.	.	241	2183	7	1943	487.00	399.30	10	[1]	1	RECTANGLE_INTERESTAREA	false	false	Message: 1952ms	.	.	.	.	.	.	.	.	.	.	.	INVISIBLE_BOUNDARY[1]	1952	487.00	399.30	wh.edf	RIGHT	4399	7462058	Full Trial Period	7457659	92	Trial: 92	7457659	112	±´¿Ç	ÉÈ×Ó	µ°¸â	f	j
wh	.	.	.	.	241	2183	7	1943	487.00	399.30	11	[1]	1	RECTANGLE_INTERESTAREA	false	false	Message: 1958ms	.	.	.	.	.	.	.	.	.	.	.	SYNCTIME	1958	487.00	399.30	wh.edf	RIGHT	4399	7462058	Full Trial Period	7457659	92	Trial: 92	7457659	112	±´¿Ç	ÉÈ×Ó	µ°¸â	f	j
wh	.	.	.	.	.	.	.	.	.	.	12	.	.	.	false	false	Message: 3362ms	12.20	193.64	63	3382	865.40	387.60	10	336.00	3320	504.00	362.30	INVISIBLE_BOUNDARY[2]	3362	.	.	wh.edf	RIGHT	4399	7462058	Full Trial Period	7457659	92	Trial: 92	7457659	112	±´¿Ç	ÉÈ×Ó	µ°¸â	f	j
wh	.	.	.	.	.	.	.	.	.	.	13	.	.	.	false	false	Message: 3367ms	12.20	193.64	63	3382	865.40	387.60	10	336.00	3320	504.00	362.30	SYNCTIME	3367	.	.	wh.edf	RIGHT	4399	7462058	Full Trial Period	7457659	92	Trial: 92	7457659	112	±´¿Ç	ÉÈ×Ó	µ°¸â	f	j
wh	.	.	.	.	330	4397	13	4068	854.50	375.90	14	[1]	2	RECTANGLE_INTERESTAREA	false	false	Message: 4380ms	.	.	.	.	.	.	.	.	.	.	.	KEYBOARD	4380	854.50	375.90	wh.edf	RIGHT	4399	7462058	Full Trial Period	7457659	92	Trial: 92	7457659	112	±´¿Ç	ÉÈ×Ó	µ°¸â	f	j
wh	.	.	.	.	.	.	.	.	.	.	15	.	.	.	false	false	Message: 4447ms	.	.	.	.	.	.	.	.	.	.	.	TRIAL_RESULT 0	4447	.	.	wh.edf	RIGHT	4399	7462058	Full Trial Period	7457659	92	Trial: 92	7457659	112	±´¿Ç	ÉÈ×Ó	µ°¸â	f	j
wh	.	.	.	.	.	.	.	.	.	.	1	.	.	.	false	false	Message: -18ms	.	.	.	.	.	.	.	.	.	.	.	TRIALID 92	-18	.	.	wh.edf	RIGHT	3957	7467300	Full Trial Period	7463343	93	Trial: 93	7463343	21	ÒÂ¼Ü	ÇúÆæ±ý	Í¼ÕÂ	j	j
wh	.	.	.	.	.	.	.	.	.	.	2	.	.	.	false	false	Message: -1ms	.	.	.	.	.	.	.	.	.	.	.	RECCFG CR 1000 2 0 R	-1	.	.	wh.edf	RIGHT	3957	7467300	Full Trial Period	7463343	93	Trial: 93	7463343	21	ÒÂ¼Ü	ÇúÆæ±ý	Í¼ÕÂ	j	j
wh	.	.	.	.	.	.	.	.	.	.	3	.	.	.	false	false	Message: -1ms	.	.	.	.	.	.	.	.	.	.	.	ELCLCFG TOWER	-1	.	.	wh.edf	RIGHT	3957	7467300	Full Trial Period	7463343	93	Trial: 93	7463343	21	ÒÂ¼Ü	ÇúÆæ±ý	Í¼ÕÂ	j	j
wh	.	.	.	.	.	.	.	.	.	.	4	.	.	.	false	false	Message: -1ms	.	.	.	.	.	.	.	.	.	.	.	GAZE_COORDS 0.00 0.00 1023.00 767.00	-1	.	.	wh.edf	RIGHT	3957	7467300	Full Trial Period	7463343	93	Trial: 93	7463343	21	ÒÂ¼Ü	ÇúÆæ±ý	Í¼ÕÂ	j	j
wh	.	.	.	.	.	.	.	.	.	.	5	.	.	.	false	false	Message: -1ms	.	.	.	.	.	.	.	.	.	.	.	THRESHOLDS R 88 213	-1	.	.	wh.edf	RIGHT	3957	7467300	Full Trial Period	7463343	93	Trial: 93	7463343	21	ÒÂ¼Ü	ÇúÆæ±ý	Í¼ÕÂ	j	j
wh	.	.	.	.	.	.	.	.	.	.	6	.	.	.	false	false	Message: -1ms	.	.	.	.	.	.	.	.	.	.	.	ELCL_PROC CENTROID (3)	-1	.	.	wh.edf	RIGHT	3957	7467300	Full Trial Period	7463343	93	Trial: 93	7463343	21	ÒÂ¼Ü	ÇúÆæ±ý	Í¼ÕÂ	j	j
wh	.	.	.	.	.	.	.	.	.	.	7	.	.	.	false	false	Message: -1ms	.	.	.	.	.	.	.	.	.	.	.	ELCL_PCR_PARAM 5 3.0	-1	.	.	wh.edf	RIGHT	3957	7467300	Full Trial Period	7463343	93	Trial: 93	7463343	21	ÒÂ¼Ü	ÇúÆæ±ý	Í¼ÕÂ	j	j
wh	.	.	.	.	.	.	.	.	.	.	8	.	.	.	false	true	Message: 0ms	.	.	.	.	.	.	.	.	.	.	.	!MODE RECORD CR 1000 2 0 R	0	.	.	wh.edf	RIGHT	3957	7467300	Full Trial Period	7463343	93	Trial: 93	7463343	21	ÒÂ¼Ü	ÇúÆæ±ý	Í¼ÕÂ	j	j
wh	.	.	.	.	142	150	1	9	203.70	329.70	9	.	.	.	false	false	Message: 56ms	.	.	.	.	.	.	.	.	.	.	.	SYNCTIME	56	203.70	329.70	wh.edf	RIGHT	3957	7467300	Full Trial Period	7463343	93	Trial: 93	7463343	21	ÒÂ¼Ü	ÇúÆæ±ý	Í¼ÕÂ	j	j
wh	.	.	.	.	.	.	.	.	.	.	10	.	.	.	false	false	Message: 2459ms	2.56	10.47	245	2516	453.80	431.90	6	998.90	2272	467.10	359.10	INVISIBLE_BOUNDARY[1]	2459	.	.	wh.edf	RIGHT	3957	7467300	Full Trial Period	7463343	93	Trial: 93	7463343	21	ÒÂ¼Ü	ÇúÆæ±ý	Í¼ÕÂ	j	j
wh	.	.	.	.	.	.	.	.	.	.	11	.	.	.	false	false	Message: 2465ms	2.56	10.47	245	2516	453.80	431.90	6	998.90	2272	467.10	359.10	SYNCTIME	2465	.	.	wh.edf	RIGHT	3957	7467300	Full Trial Period	7463343	93	Trial: 93	7463343	21	ÒÂ¼Ü	ÇúÆæ±ý	Í¼ÕÂ	j	j
wh	.	.	.	.	.	.	.	.	.	.	12	.	.	.	false	false	Message: 3090ms	11.47	212.40	54	3104	880.20	385.90	9	358.50	3051	540.20	357.90	INVISIBLE_BOUNDARY[2]	3090	.	.	wh.edf	RIGHT	3957	7467300	Full Trial Period	7463343	93	Trial: 93	7463343	21	ÒÂ¼Ü	ÇúÆæ±ý	Í¼ÕÂ	j	j
wh	.	.	.	.	.	.	.	.	.	.	13	.	.	.	false	false	Message: 3098ms	11.47	212.40	54	3104	880.20	385.90	9	358.50	3051	540.20	357.90	SYNCTIME	3098	.	.	wh.edf	RIGHT	3957	7467300	Full Trial Period	7463343	93	Trial: 93	7463343	21	ÒÂ¼Ü	ÇúÆæ±ý	Í¼ÕÂ	j	j
wh	.	.	.	.	553	3955	11	3403	852.90	383.30	14	[1]	2	RECTANGLE_INTERESTAREA	false	false	Message: 3938ms	.	.	.	.	.	.	.	.	.	.	.	KEYBOARD	3938	852.90	383.30	wh.edf	RIGHT	3957	7467300	Full Trial Period	7463343	93	Trial: 93	7463343	21	ÒÂ¼Ü	ÇúÆæ±ý	Í¼ÕÂ	j	j
wh	.	.	.	.	.	.	.	.	.	.	15	.	.	.	false	false	Message: 4002ms	.	.	.	.	.	.	.	.	.	.	.	TRIAL_RESULT 0	4002	.	.	wh.edf	RIGHT	3957	7467300	Full Trial Period	7463343	93	Trial: 93	7463343	21	ÒÂ¼Ü	ÇúÆæ±ý	Í¼ÕÂ	j	j
wh	.	.	.	.	.	.	.	.	.	.	1	.	.	.	false	false	Message: -16ms	.	.	.	.	.	.	.	.	.	.	.	TRIALID 93	-16	.	.	wh.edf	RIGHT	6240	7476188	Full Trial Period	7469948	94	Trial: 94	7469948	81	°ôÇò¹÷	¸ÊÕá	Æì¸Ë	j	j
wh	.	.	.	.	.	.	.	.	.	.	2	.	.	.	false	false	Message: -1ms	.	.	.	.	.	.	.	.	.	.	.	RECCFG CR 1000 2 0 R	-1	.	.	wh.edf	RIGHT	6240	7476188	Full Trial Period	7469948	94	Trial: 94	7469948	81	°ôÇò¹÷	¸ÊÕá	Æì¸Ë	j	j
wh	.	.	.	.	.	.	.	.	.	.	3	.	.	.	false	false	Message: -1ms	.	.	.	.	.	.	.	.	.	.	.	ELCLCFG TOWER	-1	.	.	wh.edf	RIGHT	6240	7476188	Full Trial Period	7469948	94	Trial: 94	7469948	81	°ôÇò¹÷	¸ÊÕá	Æì¸Ë	j	j
wh	.	.	.	.	.	.	.	.	.	.	4	.	.	.	false	false	Message: -1ms	.	.	.	.	.	.	.	.	.	.	.	GAZE_COORDS 0.00 0.00 1023.00 767.00	-1	.	.	wh.edf	RIGHT	6240	7476188	Full Trial Period	7469948	94	Trial: 94	7469948	81	°ôÇò¹÷	¸ÊÕá	Æì¸Ë	j	j
wh	.	.	.	.	.	.	.	.	.	.	5	.	.	.	false	false	Message: -1ms	.	.	.	.	.	.	.	.	.	.	.	THRESHOLDS R 88 213	-1	.	.	wh.edf	RIGHT	6240	7476188	Full Trial Period	7469948	94	Trial: 94	7469948	81	°ôÇò¹÷	¸ÊÕá	Æì¸Ë	j	j
wh	.	.	.	.	.	.	.	.	.	.	6	.	.	.	false	false	Message: -1ms	.	.	.	.	.	.	.	.	.	.	.	ELCL_PROC CENTROID (3)	-1	.	.	wh.edf	RIGHT	6240	7476188	Full Trial Period	7469948	94	Trial: 94	7469948	81	°ôÇò¹÷	¸ÊÕá	Æì¸Ë	j	j
wh	.	.	.	.	.	.	.	.	.	.	7	.	.	.	false	false	Message: -1ms	.	.	.	.	.	.	.	.	.	.	.	ELCL_PCR_PARAM 5 3.0	-1	.	.	wh.edf	RIGHT	6240	7476188	Full Trial Period	7469948	94	Trial: 94	7469948	81	°ôÇò¹÷	¸ÊÕá	Æì¸Ë	j	j
wh	.	.	.	.	.	.	.	.	.	.	8	.	.	.	false	true	Message: 0ms	.	.	.	.	.	.	.	.	.	.	.	!MODE RECORD CR 1000 2 0 R	0	.	.	wh.edf	RIGHT	6240	7476188	Full Trial Period	7469948	94	Trial: 94	7469948	81	°ôÇò¹÷	¸ÊÕá	Æì¸Ë	j	j
wh	.	.	.	.	284	290	1	7	136.10	376.60	9	.	.	.	false	false	Message: 42ms	.	.	.	.	.	.	.	.	.	.	.	SYNCTIME	42	136.10	376.60	wh.edf	RIGHT	6240	7476188	Full Trial Period	7469948	94	Trial: 94	7469948	81	°ôÇò¹÷	¸ÊÕá	Æì¸Ë	j	j
wh	.	.	.	.	.	.	.	.	.	.	10	.	.	.	false	false	Message: 4101ms	1.23	7.84	157	4235	446.50	384.80	11	1029.80	4079	461.50	352.80	INVISIBLE_BOUNDARY[1]	4101	.	.	wh.edf	RIGHT	6240	7476188	Full Trial Period	7469948	94	Trial: 94	7469948	81	°ôÇò¹÷	¸ÊÕá	Æì¸Ë	j	j
wh	.	.	.	.	.	.	.	.	.	.	11	.	.	.	false	false	Message: 4109ms	1.23	7.84	157	4235	446.50	384.80	11	1029.80	4079	461.50	352.80	SYNCTIME	4109	.	.	wh.edf	RIGHT	6240	7476188	Full Trial Period	7469948	94	Trial: 94	7469948	81	°ôÇò¹÷	¸ÊÕá	Æì¸Ë	j	j
wh	.	.	.	.	.	.	.	.	.	.	12	.	.	.	false	false	Message: 5177ms	10.89	187.81	58	5187	838.70	381.40	14	346.40	5130	517.40	355.00	INVISIBLE_BOUNDARY[2]	5177	.	.	wh.edf	RIGHT	6240	7476188	Full Trial Period	7469948	94	Trial: 94	7469948	81	°ôÇò¹÷	¸ÊÕá	Æì¸Ë	j	j
wh	.	.	.	.	.	.	.	.	.	.	13	.	.	.	false	false	Message: 5183ms	10.89	187.81	58	5187	838.70	381.40	14	346.40	5130	517.40	355.00	SYNCTIME	5183	.	.	wh.edf	RIGHT	6240	7476188	Full Trial Period	7469948	94	Trial: 94	7469948	81	°ôÇò¹÷	¸ÊÕá	Æì¸Ë	j	j
wh	.	.	.	.	178	6238	17	6061	801.70	347.60	14	.	.	.	false	false	Message: 6221ms	.	.	.	.	.	.	.	.	.	.	.	KEYBOARD	6221	801.70	347.60	wh.edf	RIGHT	6240	7476188	Full Trial Period	7469948	94	Trial: 94	7469948	81	°ôÇò¹÷	¸ÊÕá	Æì¸Ë	j	j
wh	.	.	.	.	.	.	.	.	.	.	15	.	.	.	false	false	Message: 6281ms	.	.	.	.	.	.	.	.	.	.	.	TRIAL_RESULT 0	6281	.	.	wh.edf	RIGHT	6240	7476188	Full Trial Period	7469948	94	Trial: 94	7469948	81	°ôÇò¹÷	¸ÊÕá	Æì¸Ë	j	j
wh	.	.	.	.	.	.	.	.	.	.	1	.	.	.	false	false	Message: -16ms	.	.	.	.	.	.	.	.	.	.	.	TRIALID 94	-16	.	.	wh.edf	RIGHT	4883	7482980	Full Trial Period	7478097	95	Trial: 95	7478097	41	¿¨³µ	Ê±ÖÓ	ºÉ°üµ°	j	j
wh	.	.	.	.	.	.	.	.	.	.	2	.	.	.	false	false	Message: -1ms	.	.	.	.	.	.	.	.	.	.	.	RECCFG CR 1000 2 0 R	-1	.	.	wh.edf	RIGHT	4883	7482980	Full Trial Period	7478097	95	Trial: 95	7478097	41	¿¨³µ	Ê±ÖÓ	ºÉ°üµ°	j	j
wh	.	.	.	.	.	.	.	.	.	.	3	.	.	.	false	false	Message: -1ms	.	.	.	.	.	.	.	.	.	.	.	ELCLCFG TOWER	-1	.	.	wh.edf	RIGHT	4883	7482980	Full Trial Period	7478097	95	Trial: 95	7478097	41	¿¨³µ	Ê±ÖÓ	ºÉ°üµ°	j	j
wh	.	.	.	.	.	.	.	.	.	.	4	.	.	.	false	false	Message: -1ms	.	.	.	.	.	.	.	.	.	.	.	GAZE_COORDS 0.00 0.00 1023.00 767.00	-1	.	.	wh.edf	RIGHT	4883	7482980	Full Trial Period	7478097	95	Trial: 95	7478097	41	¿¨³µ	Ê±ÖÓ	ºÉ°üµ°	j	j
wh	.	.	.	.	.	.	.	.	.	.	5	.	.	.	false	false	Message: -1ms	.	.	.	.	.	.	.	.	.	.	.	THRESHOLDS R 88 213	-1	.	.	wh.edf	RIGHT	4883	7482980	Full Trial Period	7478097	95	Trial: 95	7478097	41	¿¨³µ	Ê±ÖÓ	ºÉ°üµ°	j	j
wh	.	.	.	.	.	.	.	.	.	.	6	.	.	.	false	false	Message: -1ms	.	.	.	.	.	.	.	.	.	.	.	ELCL_PROC CENTROID (3)	-1	.	.	wh.edf	RIGHT	4883	7482980	Full Trial Period	7478097	95	Trial: 95	7478097	41	¿¨³µ	Ê±ÖÓ	ºÉ°üµ°	j	j
wh	.	.	.	.	.	.	.	.	.	.	7	.	.	.	false	false	Message: -1ms	.	.	.	.	.	.	.	.	.	.	.	ELCL_PCR_PARAM 5 3.0	-1	.	.	wh.edf	RIGHT	4883	7482980	Full Trial Period	7478097	95	Trial: 95	7478097	41	¿¨³µ	Ê±ÖÓ	ºÉ°üµ°	j	j
wh	.	.	.	.	.	.	.	.	.	.	8	.	.	.	false	true	Message: 0ms	.	.	.	.	.	.	.	.	.	.	.	!MODE RECORD CR 1000 2 0 R	0	.	.	wh.edf	RIGHT	4883	7482980	Full Trial Period	7478097	95	Trial: 95	7478097	41	¿¨³µ	Ê±ÖÓ	ºÉ°üµ°	j	j
wh	.	.	.	.	253	259	1	7	132.30	371.30	9	.	.	.	false	false	Message: 42ms	.	.	.	.	.	.	.	.	.	.	.	SYNCTIME	42	132.30	371.30	wh.edf	RIGHT	4883	7482980	Full Trial Period	7478097	95	Trial: 95	7478097	41	¿¨³µ	Ê±ÖÓ	ºÉ°üµ°	j	j
wh	.	.	.	.	.	.	.	.	.	.	10	.	.	.	false	false	Message: 2370ms	4.42	19.21	230	2419	481.50	414.00	6	964.70	2190	462.70	289.20	INVISIBLE_BOUNDARY[1]	2370	.	.	wh.edf	RIGHT	4883	7482980	Full Trial Period	7478097	95	Trial: 95	7478097	41	¿¨³µ	Ê±ÖÓ	ºÉ°üµ°	j	j
wh	.	.	.	.	.	.	.	.	.	.	11	.	.	.	false	false	Message: 2375ms	4.42	19.21	230	2419	481.50	414.00	6	964.70	2190	462.70	289.20	SYNCTIME	2375	.	.	wh.edf	RIGHT	4883	7482980	Full Trial Period	7478097	95	Trial: 95	7478097	41	¿¨³µ	Ê±ÖÓ	ºÉ°üµ°	j	j
wh	.	.	.	.	.	.	.	.	.	.	12	.	.	.	false	false	Message: 3818ms	1.51	8.65	175	3849	827.00	411.10	9	498.30	3675	836.90	367.90	INVISIBLE_BOUNDARY[2]	3818	.	.	wh.edf	RIGHT	4883	7482980	Full Trial Period	7478097	95	Trial: 95	7478097	41	¿¨³µ	Ê±ÖÓ	ºÉ°üµ°	j	j
wh	.	.	.	.	.	.	.	.	.	.	13	.	.	.	false	false	Message: 3824ms	1.51	8.65	175	3849	827.00	411.10	9	498.30	3675	836.90	367.90	SYNCTIME	3824	.	.	wh.edf	RIGHT	4883	7482980	Full Trial Period	7478097	95	Trial: 95	7478097	41	¿¨³µ	Ê±ÖÓ	ºÉ°üµ°	j	j
wh	.	.	.	.	417	4881	12	4465	825.30	371.40	14	[1]	2	RECTANGLE_INTERESTAREA	false	false	Message: 4865ms	.	.	.	.	.	.	.	.	.	.	.	KEYBOARD	4865	825.30	371.40	wh.edf	RIGHT	4883	7482980	Full Trial Period	7478097	95	Trial: 95	7478097	41	¿¨³µ	Ê±ÖÓ	ºÉ°üµ°	j	j
wh	.	.	.	.	.	.	.	.	.	.	15	.	.	.	false	false	Message: 4930ms	.	.	.	.	.	.	.	.	.	.	.	TRIAL_RESULT 0	4930	.	.	wh.edf	RIGHT	4883	7482980	Full Trial Period	7478097	95	Trial: 95	7478097	41	¿¨³µ	Ê±ÖÓ	ºÉ°üµ°	j	j
wh	.	.	.	.	.	.	.	.	.	.	1	.	.	.	false	false	Message: -23ms	.	.	.	.	.	.	.	.	.	.	.	TRIALID 95	-23	.	.	wh.edf	RIGHT	3028	7491022	Full Trial Period	7487994	96	Trial: 96	7487994	61	µçÏß	ÉþË÷	Æì¸Ë	j	f
wh	.	.	.	.	.	.	.	.	.	.	2	.	.	.	false	false	Message: -1ms	.	.	.	.	.	.	.	.	.	.	.	RECCFG CR 1000 2 0 R	-1	.	.	wh.edf	RIGHT	3028	7491022	Full Trial Period	7487994	96	Trial: 96	7487994	61	µçÏß	ÉþË÷	Æì¸Ë	j	f
wh	.	.	.	.	.	.	.	.	.	.	3	.	.	.	false	false	Message: -1ms	.	.	.	.	.	.	.	.	.	.	.	ELCLCFG TOWER	-1	.	.	wh.edf	RIGHT	3028	7491022	Full Trial Period	7487994	96	Trial: 96	7487994	61	µçÏß	ÉþË÷	Æì¸Ë	j	f
wh	.	.	.	.	.	.	.	.	.	.	4	.	.	.	false	false	Message: -1ms	.	.	.	.	.	.	.	.	.	.	.	GAZE_COORDS 0.00 0.00 1023.00 767.00	-1	.	.	wh.edf	RIGHT	3028	7491022	Full Trial Period	7487994	96	Trial: 96	7487994	61	µçÏß	ÉþË÷	Æì¸Ë	j	f
wh	.	.	.	.	.	.	.	.	.	.	5	.	.	.	false	false	Message: -1ms	.	.	.	.	.	.	.	.	.	.	.	THRESHOLDS R 88 213	-1	.	.	wh.edf	RIGHT	3028	7491022	Full Trial Period	7487994	96	Trial: 96	7487994	61	µçÏß	ÉþË÷	Æì¸Ë	j	f
wh	.	.	.	.	.	.	.	.	.	.	6	.	.	.	false	false	Message: -1ms	.	.	.	.	.	.	.	.	.	.	.	ELCL_PROC CENTROID (3)	-1	.	.	wh.edf	RIGHT	3028	7491022	Full Trial Period	7487994	96	Trial: 96	7487994	61	µçÏß	ÉþË÷	Æì¸Ë	j	f
wh	.	.	.	.	.	.	.	.	.	.	7	.	.	.	false	false	Message: -1ms	.	.	.	.	.	.	.	.	.	.	.	ELCL_PCR_PARAM 5 3.0	-1	.	.	wh.edf	RIGHT	3028	7491022	Full Trial Period	7487994	96	Trial: 96	7487994	61	µçÏß	ÉþË÷	Æì¸Ë	j	f
wh	.	.	.	.	.	.	.	.	.	.	8	.	.	.	false	true	Message: 0ms	.	.	.	.	.	.	.	.	.	.	.	!MODE RECORD CR 1000 2 0 R	0	.	.	wh.edf	RIGHT	3028	7491022	Full Trial Period	7487994	96	Trial: 96	7487994	61	µçÏß	ÉþË÷	Æì¸Ë	j	f
wh	.	.	.	.	277	283	1	7	134.00	371.90	9	.	.	.	false	false	Message: 44ms	.	.	.	.	.	.	.	.	.	.	.	SYNCTIME	44	134.00	371.90	wh.edf	RIGHT	3028	7491022	Full Trial Period	7487994	96	Trial: 96	7487994	61	µçÏß	ÉþË÷	Æì¸Ë	j	f
wh	.	.	.	.	.	.	.	.	.	.	10	.	.	.	false	false	Message: 1375ms	1.55	5.61	277	1635	570.40	369.70	6	596.80	1359	525.80	376.90	INVISIBLE_BOUNDARY[1]	1375	.	.	wh.edf	RIGHT	3028	7491022	Full Trial Period	7487994	96	Trial: 96	7487994	61	µçÏß	ÉþË÷	Æì¸Ë	j	f
wh	.	.	.	.	.	.	.	.	.	.	11	.	.	.	false	false	Message: 1385ms	1.55	5.61	277	1635	570.40	369.70	6	596.80	1359	525.80	376.90	SYNCTIME	1385	.	.	wh.edf	RIGHT	3028	7491022	Full Trial Period	7487994	96	Trial: 96	7487994	61	µçÏß	ÉþË÷	Æì¸Ë	j	f
wh	.	.	.	.	.	.	.	.	.	.	12	.	.	.	false	false	Message: 1401ms	1.55	5.61	277	1635	570.40	369.70	6	596.80	1359	525.80	376.90	INVISIBLE_BOUNDARY[2]	1401	.	.	wh.edf	RIGHT	3028	7491022	Full Trial Period	7487994	96	Trial: 96	7487994	61	µçÏß	ÉþË÷	Æì¸Ë	j	f
wh	.	.	.	.	.	.	.	.	.	.	13	.	.	.	false	false	Message: 1409ms	1.55	5.61	277	1635	570.40	369.70	6	596.80	1359	525.80	376.90	SYNCTIME	1409	.	.	wh.edf	RIGHT	3028	7491022	Full Trial Period	7487994	96	Trial: 96	7487994	61	µçÏß	ÉþË÷	Æì¸Ë	j	f
wh	.	.	.	.	1058	3026	9	1969	849.20	384.70	14	[1]	2	RECTANGLE_INTERESTAREA	false	false	Message: 3009ms	.	.	.	.	.	.	.	.	.	.	.	KEYBOARD	3009	849.20	384.70	wh.edf	RIGHT	3028	7491022	Full Trial Period	7487994	96	Trial: 96	7487994	61	µçÏß	ÉþË÷	Æì¸Ë	j	f
wh	.	.	.	.	.	.	.	.	.	.	15	.	.	.	false	false	Message: 3067ms	.	.	.	.	.	.	.	.	.	.	.	TRIAL_RESULT 0	3067	.	.	wh.edf	RIGHT	3028	7491022	Full Trial Period	7487994	96	Trial: 96	7487994	61	µçÏß	ÉþË÷	Æì¸Ë	j	f
wh	.	.	.	.	.	.	.	.	.	.	1	.	.	.	false	false	Message: -15ms	.	.	.	.	.	.	.	.	.	.	.	TRIALID 96	-15	.	.	wh.edf	RIGHT	6708	7498927	Full Trial Period	7492219	97	Trial: 97	7492219	114	·¬ÇÑ	ÕÂÓã	Ã«½í	f	f
wh	.	.	.	.	.	.	.	.	.	.	2	.	.	.	false	false	Message: -1ms	.	.	.	.	.	.	.	.	.	.	.	RECCFG CR 1000 2 0 R	-1	.	.	wh.edf	RIGHT	6708	7498927	Full Trial Period	7492219	97	Trial: 97	7492219	114	·¬ÇÑ	ÕÂÓã	Ã«½í	f	f
wh	.	.	.	.	.	.	.	.	.	.	3	.	.	.	false	false	Message: -1ms	.	.	.	.	.	.	.	.	.	.	.	ELCLCFG TOWER	-1	.	.	wh.edf	RIGHT	6708	7498927	Full Trial Period	7492219	97	Trial: 97	7492219	114	·¬ÇÑ	ÕÂÓã	Ã«½í	f	f
wh	.	.	.	.	.	.	.	.	.	.	4	.	.	.	false	false	Message: -1ms	.	.	.	.	.	.	.	.	.	.	.	GAZE_COORDS 0.00 0.00 1023.00 767.00	-1	.	.	wh.edf	RIGHT	6708	7498927	Full Trial Period	7492219	97	Trial: 97	7492219	114	·¬ÇÑ	ÕÂÓã	Ã«½í	f	f
wh	.	.	.	.	.	.	.	.	.	.	5	.	.	.	false	false	Message: -1ms	.	.	.	.	.	.	.	.	.	.	.	THRESHOLDS R 88 213	-1	.	.	wh.edf	RIGHT	6708	7498927	Full Trial Period	7492219	97	Trial: 97	7492219	114	·¬ÇÑ	ÕÂÓã	Ã«½í	f	f
wh	.	.	.	.	.	.	.	.	.	.	6	.	.	.	false	false	Message: -1ms	.	.	.	.	.	.	.	.	.	.	.	ELCL_PROC CENTROID (3)	-1	.	.	wh.edf	RIGHT	6708	7498927	Full Trial Period	7492219	97	Trial: 97	7492219	114	·¬ÇÑ	ÕÂÓã	Ã«½í	f	f
wh	.	.	.	.	.	.	.	.	.	.	7	.	.	.	false	false	Message: -1ms	.	.	.	.	.	.	.	.	.	.	.	ELCL_PCR_PARAM 5 3.0	-1	.	.	wh.edf	RIGHT	6708	7498927	Full Trial Period	7492219	97	Trial: 97	7492219	114	·¬ÇÑ	ÕÂÓã	Ã«½í	f	f
wh	.	.	.	.	.	.	.	.	.	.	8	.	.	.	false	true	Message: 0ms	.	.	.	.	.	.	.	.	.	.	.	!MODE RECORD CR 1000 2 0 R	0	.	.	wh.edf	RIGHT	6708	7498927	Full Trial Period	7492219	97	Trial: 97	7492219	114	·¬ÇÑ	ÕÂÓã	Ã«½í	f	f
wh	.	.	.	.	310	316	1	7	145.80	382.00	9	.	.	.	false	false	Message: 43ms	.	.	.	.	.	.	.	.	.	.	.	SYNCTIME	43	145.80	382.00	wh.edf	RIGHT	6708	7498927	Full Trial Period	7492219	97	Trial: 97	7492219	114	·¬ÇÑ	ÕÂÓã	Ã«½í	f	f
wh	.	.	.	.	297	3417	7	3121	481.90	391.60	10	[1]	1	RECTANGLE_INTERESTAREA	false	false	Message: 3137ms	.	.	.	.	.	.	.	.	.	.	.	INVISIBLE_BOUNDARY[1]	3137	481.90	391.60	wh.edf	RIGHT	6708	7498927	Full Trial Period	7492219	97	Trial: 97	7492219	114	·¬ÇÑ	ÕÂÓã	Ã«½í	f	f
wh	.	.	.	.	297	3417	7	3121	481.90	391.60	11	[1]	1	RECTANGLE_INTERESTAREA	false	false	Message: 3142ms	.	.	.	.	.	.	.	.	.	.	.	SYNCTIME	3142	481.90	391.60	wh.edf	RIGHT	6708	7498927	Full Trial Period	7492219	97	Trial: 97	7492219	114	·¬ÇÑ	ÕÂÓã	Ã«½í	f	f
wh	.	.	.	.	220	5761	13	5542	898.90	378.80	12	[1]	2	RECTANGLE_INTERESTAREA	false	false	Message: 5754ms	.	.	.	.	.	.	.	.	.	.	.	INVISIBLE_BOUNDARY[2]	5754	898.90	378.80	wh.edf	RIGHT	6708	7498927	Full Trial Period	7492219	97	Trial: 97	7492219	114	·¬ÇÑ	ÕÂÓã	Ã«½í	f	f
wh	.	.	.	.	220	5761	13	5542	898.90	378.80	13	[1]	2	RECTANGLE_INTERESTAREA	false	false	Message: 5758ms	.	.	.	.	.	.	.	.	.	.	.	SYNCTIME	5758	898.90	378.80	wh.edf	RIGHT	6708	7498927	Full Trial Period	7492219	97	Trial: 97	7492219	114	·¬ÇÑ	ÕÂÓã	Ã«½í	f	f
wh	.	.	.	.	75	6706	16	6632	774.90	425.00	14	.	.	.	false	false	Message: 6689ms	.	.	.	.	.	.	.	.	.	.	.	KEYBOARD	6689	774.90	425.00	wh.edf	RIGHT	6708	7498927	Full Trial Period	7492219	97	Trial: 97	7492219	114	·¬ÇÑ	ÕÂÓã	Ã«½í	f	f
wh	.	.	.	.	.	.	.	.	.	.	15	.	.	.	false	false	Message: 6750ms	.	.	.	.	.	.	.	.	.	.	.	TRIAL_RESULT 0	6750	.	.	wh.edf	RIGHT	6708	7498927	Full Trial Period	7492219	97	Trial: 97	7492219	114	·¬ÇÑ	ÕÂÓã	Ã«½í	f	f
wh	.	.	.	.	.	.	.	.	.	.	1	.	.	.	false	false	Message: -18ms	.	.	.	.	.	.	.	.	.	.	.	TRIALID 97	-18	.	.	wh.edf	RIGHT	2630	7502950	Full Trial Period	7500320	98	Trial: 98	7500320	115	²ÝÝ®	ÌðÍ²	ÑÀ¸à	j	f
wh	.	.	.	.	.	.	.	.	.	.	2	.	.	.	false	false	Message: -1ms	.	.	.	.	.	.	.	.	.	.	.	RECCFG CR 1000 2 0 R	-1	.	.	wh.edf	RIGHT	2630	7502950	Full Trial Period	7500320	98	Trial: 98	7500320	115	²ÝÝ®	ÌðÍ²	ÑÀ¸à	j	f
wh	.	.	.	.	.	.	.	.	.	.	3	.	.	.	false	false	Message: -1ms	.	.	.	.	.	.	.	.	.	.	.	ELCLCFG TOWER	-1	.	.	wh.edf	RIGHT	2630	7502950	Full Trial Period	7500320	98	Trial: 98	7500320	115	²ÝÝ®	ÌðÍ²	ÑÀ¸à	j	f
wh	.	.	.	.	.	.	.	.	.	.	4	.	.	.	false	false	Message: -1ms	.	.	.	.	.	.	.	.	.	.	.	GAZE_COORDS 0.00 0.00 1023.00 767.00	-1	.	.	wh.edf	RIGHT	2630	7502950	Full Trial Period	7500320	98	Trial: 98	7500320	115	²ÝÝ®	ÌðÍ²	ÑÀ¸à	j	f
wh	.	.	.	.	.	.	.	.	.	.	5	.	.	.	false	false	Message: -1ms	.	.	.	.	.	.	.	.	.	.	.	THRESHOLDS R 88 213	-1	.	.	wh.edf	RIGHT	2630	7502950	Full Trial Period	7500320	98	Trial: 98	7500320	115	²ÝÝ®	ÌðÍ²	ÑÀ¸à	j	f
wh	.	.	.	.	.	.	.	.	.	.	6	.	.	.	false	false	Message: -1ms	.	.	.	.	.	.	.	.	.	.	.	ELCL_PROC CENTROID (3)	-1	.	.	wh.edf	RIGHT	2630	7502950	Full Trial Period	7500320	98	Trial: 98	7500320	115	²ÝÝ®	ÌðÍ²	ÑÀ¸à	j	f
wh	.	.	.	.	.	.	.	.	.	.	7	.	.	.	false	false	Message: -1ms	.	.	.	.	.	.	.	.	.	.	.	ELCL_PCR_PARAM 5 3.0	-1	.	.	wh.edf	RIGHT	2630	7502950	Full Trial Period	7500320	98	Trial: 98	7500320	115	²ÝÝ®	ÌðÍ²	ÑÀ¸à	j	f
wh	.	.	.	.	.	.	.	.	.	.	8	.	.	.	false	true	Message: 0ms	.	.	.	.	.	.	.	.	.	.	.	!MODE RECORD CR 1000 2 0 R	0	.	.	wh.edf	RIGHT	2630	7502950	Full Trial Period	7500320	98	Trial: 98	7500320	115	²ÝÝ®	ÌðÍ²	ÑÀ¸à	j	f
wh	.	.	.	.	124	130	1	7	159.20	362.40	9	.	.	.	false	false	Message: 49ms	.	.	.	.	.	.	.	.	.	.	.	SYNCTIME	49	159.20	362.40	wh.edf	RIGHT	2630	7502950	Full Trial Period	7500320	98	Trial: 98	7500320	115	²ÝÝ®	ÌðÍ²	ÑÀ¸à	j	f
wh	.	.	.	.	.	.	.	.	.	.	10	.	.	.	false	false	Message: 911ms	1.42	5.27	270	1161	450.30	386.40	4	960.00	892	411.00	373.20	INVISIBLE_BOUNDARY[1]	911	.	.	wh.edf	RIGHT	2630	7502950	Full Trial Period	7500320	98	Trial: 98	7500320	115	²ÝÝ®	ÌðÍ²	ÑÀ¸à	j	f
wh	.	.	.	.	.	.	.	.	.	.	11	.	.	.	false	false	Message: 915ms	1.42	5.27	270	1161	450.30	386.40	4	960.00	892	411.00	373.20	SYNCTIME	915	.	.	wh.edf	RIGHT	2630	7502950	Full Trial Period	7500320	98	Trial: 98	7500320	115	²ÝÝ®	ÌðÍ²	ÑÀ¸à	j	f
wh	.	.	.	.	.	.	.	.	.	.	12	.	.	.	false	false	Message: 1849ms	11.70	201.69	58	1867	870.00	382.80	7	348.90	1810	523.70	355.50	INVISIBLE_BOUNDARY[2]	1849	.	.	wh.edf	RIGHT	2630	7502950	Full Trial Period	7500320	98	Trial: 98	7500320	115	²ÝÝ®	ÌðÍ²	ÑÀ¸à	j	f
wh	.	.	.	.	.	.	.	.	.	.	13	.	.	.	false	false	Message: 1857ms	11.70	201.69	58	1867	870.00	382.80	7	348.90	1810	523.70	355.50	SYNCTIME	1857	.	.	wh.edf	RIGHT	2630	7502950	Full Trial Period	7500320	98	Trial: 98	7500320	115	²ÝÝ®	ÌðÍ²	ÑÀ¸à	j	f
wh	.	.	.	.	460	2628	9	2169	884.80	381.80	14	[1]	2	RECTANGLE_INTERESTAREA	false	false	Message: 2611ms	.	.	.	.	.	.	.	.	.	.	.	KEYBOARD	2611	884.80	381.80	wh.edf	RIGHT	2630	7502950	Full Trial Period	7500320	98	Trial: 98	7500320	115	²ÝÝ®	ÌðÍ²	ÑÀ¸à	j	f
wh	.	.	.	.	.	.	.	.	.	.	15	.	.	.	false	false	Message: 2676ms	.	.	.	.	.	.	.	.	.	.	.	TRIAL_RESULT 0	2676	.	.	wh.edf	RIGHT	2630	7502950	Full Trial Period	7500320	98	Trial: 98	7500320	115	²ÝÝ®	ÌðÍ²	ÑÀ¸à	j	f
wh	.	.	.	.	.	.	.	.	.	.	1	.	.	.	false	false	Message: -16ms	.	.	.	.	.	.	.	.	.	.	.	TRIALID 98	-16	.	.	wh.edf	RIGHT	3336	7508295	Full Trial Period	7504959	99	Trial: 99	7504959	1	µÆÅÝ	ÆøÇò	éÏé­	f	f
wh	.	.	.	.	.	.	.	.	.	.	2	.	.	.	false	false	Message: -1ms	.	.	.	.	.	.	.	.	.	.	.	RECCFG CR 1000 2 0 R	-1	.	.	wh.edf	RIGHT	3336	7508295	Full Trial Period	7504959	99	Trial: 99	7504959	1	µÆÅÝ	ÆøÇò	éÏé­	f	f
wh	.	.	.	.	.	.	.	.	.	.	3	.	.	.	false	false	Message: -1ms	.	.	.	.	.	.	.	.	.	.	.	ELCLCFG TOWER	-1	.	.	wh.edf	RIGHT	3336	7508295	Full Trial Period	7504959	99	Trial: 99	7504959	1	µÆÅÝ	ÆøÇò	éÏé­	f	f
wh	.	.	.	.	.	.	.	.	.	.	4	.	.	.	false	false	Message: -1ms	.	.	.	.	.	.	.	.	.	.	.	GAZE_COORDS 0.00 0.00 1023.00 767.00	-1	.	.	wh.edf	RIGHT	3336	7508295	Full Trial Period	7504959	99	Trial: 99	7504959	1	µÆÅÝ	ÆøÇò	éÏé­	f	f
wh	.	.	.	.	.	.	.	.	.	.	5	.	.	.	false	false	Message: -1ms	.	.	.	.	.	.	.	.	.	.	.	THRESHOLDS R 88 213	-1	.	.	wh.edf	RIGHT	3336	7508295	Full Trial Period	7504959	99	Trial: 99	7504959	1	µÆÅÝ	ÆøÇò	éÏé­	f	f
wh	.	.	.	.	.	.	.	.	.	.	6	.	.	.	false	false	Message: -1ms	.	.	.	.	.	.	.	.	.	.	.	ELCL_PROC CENTROID (3)	-1	.	.	wh.edf	RIGHT	3336	7508295	Full Trial Period	7504959	99	Trial: 99	7504959	1	µÆÅÝ	ÆøÇò	éÏé­	f	f
wh	.	.	.	.	.	.	.	.	.	.	7	.	.	.	false	false	Message: -1ms	.	.	.	.	.	.	.	.	.	.	.	ELCL_PCR_PARAM 5 3.0	-1	.	.	wh.edf	RIGHT	3336	7508295	Full Trial Period	7504959	99	Trial: 99	7504959	1	µÆÅÝ	ÆøÇò	éÏé­	f	f
wh	.	.	.	.	.	.	.	.	.	.	8	.	.	.	false	true	Message: 0ms	.	.	.	.	.	.	.	.	.	.	.	!MODE RECORD CR 1000 2 0 R	0	.	.	wh.edf	RIGHT	3336	7508295	Full Trial Period	7504959	99	Trial: 99	7504959	1	µÆÅÝ	ÆøÇò	éÏé­	f	f
wh	.	.	.	.	252	258	1	7	135.00	372.50	9	.	.	.	false	false	Message: 42ms	.	.	.	.	.	.	.	.	.	.	.	SYNCTIME	42	135.00	372.50	wh.edf	RIGHT	3336	7508295	Full Trial Period	7504959	99	Trial: 99	7504959	1	µÆÅÝ	ÆøÇò	éÏé­	f	f
wh	.	.	.	.	415	1030	3	616	491.50	377.90	10	[1]	1	RECTANGLE_INTERESTAREA	false	false	Message: 734ms	.	.	.	.	.	.	.	.	.	.	.	INVISIBLE_BOUNDARY[1]	734	491.50	377.90	wh.edf	RIGHT	3336	7508295	Full Trial Period	7504959	99	Trial: 99	7504959	1	µÆÅÝ	ÆøÇò	éÏé­	f	f
wh	.	.	.	.	415	1030	3	616	491.50	377.90	11	[1]	1	RECTANGLE_INTERESTAREA	false	false	Message: 742ms	.	.	.	.	.	.	.	.	.	.	.	SYNCTIME	742	491.50	377.90	wh.edf	RIGHT	3336	7508295	Full Trial Period	7504959	99	Trial: 99	7504959	1	µÆÅÝ	ÆøÇò	éÏé­	f	f
wh	.	.	.	.	.	.	.	.	.	.	12	.	.	.	false	false	Message: 2123ms	12.23	191.02	64	2149	890.20	405.90	6	312.10	2086	528.40	359.50	INVISIBLE_BOUNDARY[2]	2123	.	.	wh.edf	RIGHT	3336	7508295	Full Trial Period	7504959	99	Trial: 99	7504959	1	µÆÅÝ	ÆøÇò	éÏé­	f	f
wh	.	.	.	.	.	.	.	.	.	.	13	.	.	.	false	false	Message: 2133ms	12.23	191.02	64	2149	890.20	405.90	6	312.10	2086	528.40	359.50	SYNCTIME	2133	.	.	wh.edf	RIGHT	3336	7508295	Full Trial Period	7504959	99	Trial: 99	7504959	1	µÆÅÝ	ÆøÇò	éÏé­	f	f
wh	.	.	.	.	.	.	.	.	.	.	14	.	.	.	false	false	Message: 3317ms	7.02	30.38	231	3334	657.40	565.90	9	1122.20	3104	622.00	361.20	KEYBOARD	3317	.	.	wh.edf	RIGHT	3336	7508295	Full Trial Period	7504959	99	Trial: 99	7504959	1	µÆÅÝ	ÆøÇò	éÏé­	f	f
wh	.	.	.	.	.	.	.	.	.	.	15	.	.	.	false	false	Message: 3383ms	.	.	.	.	.	.	.	.	.	.	.	TRIAL_RESULT 0	3383	.	.	wh.edf	RIGHT	3336	7508295	Full Trial Period	7504959	99	Trial: 99	7504959	1	µÆÅÝ	ÆøÇò	éÏé­	f	f
wh	.	.	.	.	.	.	.	.	.	.	1	.	.	.	false	false	Message: -20ms	.	.	.	.	.	.	.	.	.	.	.	TRIALID 99	-20	.	.	wh.edf	RIGHT	4634	7514846	Full Trial Period	7510212	100	Trial: 100	7510212	126	µÆÁý	èÖ×Ó	ÑÀ¸à	f	f
wh	.	.	.	.	.	.	.	.	.	.	2	.	.	.	false	false	Message: -1ms	.	.	.	.	.	.	.	.	.	.	.	RECCFG CR 1000 2 0 R	-1	.	.	wh.edf	RIGHT	4634	7514846	Full Trial Period	7510212	100	Trial: 100	7510212	126	µÆÁý	èÖ×Ó	ÑÀ¸à	f	f
wh	.	.	.	.	.	.	.	.	.	.	3	.	.	.	false	false	Message: -1ms	.	.	.	.	.	.	.	.	.	.	.	ELCLCFG TOWER	-1	.	.	wh.edf	RIGHT	4634	7514846	Full Trial Period	7510212	100	Trial: 100	7510212	126	µÆÁý	èÖ×Ó	ÑÀ¸à	f	f
wh	.	.	.	.	.	.	.	.	.	.	4	.	.	.	false	false	Message: -1ms	.	.	.	.	.	.	.	.	.	.	.	GAZE_COORDS 0.00 0.00 1023.00 767.00	-1	.	.	wh.edf	RIGHT	4634	7514846	Full Trial Period	7510212	100	Trial: 100	7510212	126	µÆÁý	èÖ×Ó	ÑÀ¸à	f	f
wh	.	.	.	.	.	.	.	.	.	.	5	.	.	.	false	false	Message: -1ms	.	.	.	.	.	.	.	.	.	.	.	THRESHOLDS R 88 213	-1	.	.	wh.edf	RIGHT	4634	7514846	Full Trial Period	7510212	100	Trial: 100	7510212	126	µÆÁý	èÖ×Ó	ÑÀ¸à	f	f
wh	.	.	.	.	.	.	.	.	.	.	6	.	.	.	false	false	Message: -1ms	.	.	.	.	.	.	.	.	.	.	.	ELCL_PROC CENTROID (3)	-1	.	.	wh.edf	RIGHT	4634	7514846	Full Trial Period	7510212	100	Trial: 100	7510212	126	µÆÁý	èÖ×Ó	ÑÀ¸à	f	f
wh	.	.	.	.	.	.	.	.	.	.	7	.	.	.	false	false	Message: -1ms	.	.	.	.	.	.	.	.	.	.	.	ELCL_PCR_PARAM 5 3.0	-1	.	.	wh.edf	RIGHT	4634	7514846	Full Trial Period	7510212	100	Trial: 100	7510212	126	µÆÁý	èÖ×Ó	ÑÀ¸à	f	f
wh	.	.	.	.	.	.	.	.	.	.	8	.	.	.	false	true	Message: 0ms	.	.	.	.	.	.	.	.	.	.	.	!MODE RECORD CR 1000 2 0 R	0	.	.	wh.edf	RIGHT	4634	7514846	Full Trial Period	7510212	100	Trial: 100	7510212	126	µÆÁý	èÖ×Ó	ÑÀ¸à	f	f
wh	.	.	.	.	278	284	1	7	145.20	371.50	9	.	.	.	false	false	Message: 47ms	.	.	.	.	.	.	.	.	.	.	.	SYNCTIME	47	145.20	371.50	wh.edf	RIGHT	4634	7514846	Full Trial Period	7510212	100	Trial: 100	7510212	126	µÆÁý	èÖ×Ó	ÑÀ¸à	f	f
wh	.	.	.	.	.	.	.	.	.	.	10	.	.	.	false	false	Message: 1540ms	0.73	3.67	199	1714	506.90	361.50	5	868.20	1516	490.30	374.50	INVISIBLE_BOUNDARY[1]	1540	.	.	wh.edf	RIGHT	4634	7514846	Full Trial Period	7510212	100	Trial: 100	7510212	126	µÆÁý	èÖ×Ó	ÑÀ¸à	f	f
wh	118	1661	1	1544	.	.	.	.	.	.	11	.	.	.	false	false	Message: 1546ms	0.73	3.67	199	1714	506.90	361.50	5	868.20	1516	490.30	374.50	SYNCTIME	1546	.	.	wh.edf	RIGHT	4634	7514846	Full Trial Period	7510212	100	Trial: 100	7510212	126	µÆÁý	èÖ×Ó	ÑÀ¸à	f	f
wh	.	.	.	.	231	3605	12	3375	835.50	377.50	12	.	.	.	false	false	Message: 3378ms	.	.	.	.	.	.	.	.	.	.	.	INVISIBLE_BOUNDARY[2]	3378	835.50	377.50	wh.edf	RIGHT	4634	7514846	Full Trial Period	7510212	100	Trial: 100	7510212	126	µÆÁý	èÖ×Ó	ÑÀ¸à	f	f
wh	.	.	.	.	231	3605	12	3375	835.50	377.50	13	.	.	.	false	false	Message: 3388ms	.	.	.	.	.	.	.	.	.	.	.	SYNCTIME	3388	835.50	377.50	wh.edf	RIGHT	4634	7514846	Full Trial Period	7510212	100	Trial: 100	7510212	126	µÆÁý	èÖ×Ó	ÑÀ¸à	f	f
wh	.	.	.	.	270	4632	16	4363	856.60	381.40	14	[1]	2	RECTANGLE_INTERESTAREA	false	false	Message: 4616ms	.	.	.	.	.	.	.	.	.	.	.	KEYBOARD	4616	856.60	381.40	wh.edf	RIGHT	4634	7514846	Full Trial Period	7510212	100	Trial: 100	7510212	126	µÆÁý	èÖ×Ó	ÑÀ¸à	f	f
wh	.	.	.	.	.	.	.	.	.	.	15	.	.	.	false	false	Message: 4675ms	.	.	.	.	.	.	.	.	.	.	.	TRIAL_RESULT 0	4675	.	.	wh.edf	RIGHT	4634	7514846	Full Trial Period	7510212	100	Trial: 100	7510212	126	µÆÁý	èÖ×Ó	ÑÀ¸à	f	f
wh	.	.	.	.	.	.	.	.	.	.	1	.	.	.	false	false	Message: -26ms	.	.	.	.	.	.	.	.	.	.	.	TRIALID 100	-26	.	.	wh.edf	RIGHT	4944	7521712	Full Trial Period	7516768	101	Trial: 101	7516768	51	¶ú¶ä	Ç¯×Ó	Ô²¹æ	j	j
wh	.	.	.	.	.	.	.	.	.	.	2	.	.	.	false	false	Message: -1ms	.	.	.	.	.	.	.	.	.	.	.	RECCFG CR 1000 2 0 R	-1	.	.	wh.edf	RIGHT	4944	7521712	Full Trial Period	7516768	101	Trial: 101	7516768	51	¶ú¶ä	Ç¯×Ó	Ô²¹æ	j	j
wh	.	.	.	.	.	.	.	.	.	.	3	.	.	.	false	false	Message: -1ms	.	.	.	.	.	.	.	.	.	.	.	ELCLCFG TOWER	-1	.	.	wh.edf	RIGHT	4944	7521712	Full Trial Period	7516768	101	Trial: 101	7516768	51	¶ú¶ä	Ç¯×Ó	Ô²¹æ	j	j
wh	.	.	.	.	.	.	.	.	.	.	4	.	.	.	false	false	Message: -1ms	.	.	.	.	.	.	.	.	.	.	.	GAZE_COORDS 0.00 0.00 1023.00 767.00	-1	.	.	wh.edf	RIGHT	4944	7521712	Full Trial Period	7516768	101	Trial: 101	7516768	51	¶ú¶ä	Ç¯×Ó	Ô²¹æ	j	j
wh	.	.	.	.	.	.	.	.	.	.	5	.	.	.	false	false	Message: -1ms	.	.	.	.	.	.	.	.	.	.	.	THRESHOLDS R 88 213	-1	.	.	wh.edf	RIGHT	4944	7521712	Full Trial Period	7516768	101	Trial: 101	7516768	51	¶ú¶ä	Ç¯×Ó	Ô²¹æ	j	j
wh	.	.	.	.	.	.	.	.	.	.	6	.	.	.	false	false	Message: -1ms	.	.	.	.	.	.	.	.	.	.	.	ELCL_PROC CENTROID (3)	-1	.	.	wh.edf	RIGHT	4944	7521712	Full Trial Period	7516768	101	Trial: 101	7516768	51	¶ú¶ä	Ç¯×Ó	Ô²¹æ	j	j
wh	.	.	.	.	.	.	.	.	.	.	7	.	.	.	false	false	Message: -1ms	.	.	.	.	.	.	.	.	.	.	.	ELCL_PCR_PARAM 5 3.0	-1	.	.	wh.edf	RIGHT	4944	7521712	Full Trial Period	7516768	101	Trial: 101	7516768	51	¶ú¶ä	Ç¯×Ó	Ô²¹æ	j	j
wh	.	.	.	.	.	.	.	.	.	.	8	.	.	.	false	true	Message: 0ms	.	.	.	.	.	.	.	.	.	.	.	!MODE RECORD CR 1000 2 0 R	0	.	.	wh.edf	RIGHT	4944	7521712	Full Trial Period	7516768	101	Trial: 101	7516768	51	¶ú¶ä	Ç¯×Ó	Ô²¹æ	j	j
wh	.	.	.	.	259	265	1	7	131.50	381.60	9	.	.	.	false	false	Message: 48ms	.	.	.	.	.	.	.	.	.	.	.	SYNCTIME	48	131.50	381.60	wh.edf	RIGHT	4944	7521712	Full Trial Period	7516768	101	Trial: 101	7516768	51	¶ú¶ä	Ç¯×Ó	Ô²¹æ	j	j
wh	.	.	.	.	.	.	.	.	.	.	10	.	.	.	false	false	Message: 1866ms	0.72	3.54	203	2047	493.00	368.20	6	1188.00	1845	472.50	364.60	INVISIBLE_BOUNDARY[1]	1866	.	.	wh.edf	RIGHT	4944	7521712	Full Trial Period	7516768	101	Trial: 101	7516768	51	¶ú¶ä	Ç¯×Ó	Ô²¹æ	j	j
wh	.	.	.	.	.	.	.	.	.	.	11	.	.	.	false	false	Message: 1872ms	0.72	3.54	203	2047	493.00	368.20	6	1188.00	1845	472.50	364.60	SYNCTIME	1872	.	.	wh.edf	RIGHT	4944	7521712	Full Trial Period	7516768	101	Trial: 101	7516768	51	¶ú¶ä	Ç¯×Ó	Ô²¹æ	j	j
wh	.	.	.	.	.	.	.	.	.	.	12	.	.	.	false	false	Message: 3828ms	9.78	188.09	52	3835	773.50	393.30	10	359.40	3784	488.00	359.70	INVISIBLE_BOUNDARY[2]	3828	.	.	wh.edf	RIGHT	4944	7521712	Full Trial Period	7516768	101	Trial: 101	7516768	51	¶ú¶ä	Ç¯×Ó	Ô²¹æ	j	j
wh	.	.	.	.	117	3952	11	3836	769.00	391.90	13	.	.	.	false	false	Message: 3839ms	.	.	.	.	.	.	.	.	.	.	.	SYNCTIME	3839	769.00	391.90	wh.edf	RIGHT	4944	7521712	Full Trial Period	7516768	101	Trial: 101	7516768	51	¶ú¶ä	Ç¯×Ó	Ô²¹æ	j	j
wh	.	.	.	.	217	4942	14	4726	888.30	395.40	14	[1]	2	RECTANGLE_INTERESTAREA	false	false	Message: 4924ms	.	.	.	.	.	.	.	.	.	.	.	KEYBOARD	4924	888.30	395.40	wh.edf	RIGHT	4944	7521712	Full Trial Period	7516768	101	Trial: 101	7516768	51	¶ú¶ä	Ç¯×Ó	Ô²¹æ	j	j
wh	.	.	.	.	.	.	.	.	.	.	15	.	.	.	false	false	Message: 4989ms	.	.	.	.	.	.	.	.	.	.	.	TRIAL_RESULT 0	4989	.	.	wh.edf	RIGHT	4944	7521712	Full Trial Period	7516768	101	Trial: 101	7516768	51	¶ú¶ä	Ç¯×Ó	Ô²¹æ	j	j
wh	.	.	.	.	.	.	.	.	.	.	1	.	.	.	false	false	Message: -15ms	.	.	.	.	.	.	.	.	.	.	.	TRIALID 101	-15	.	.	wh.edf	RIGHT	3953	7527167	Full Trial Period	7523214	102	Trial: 102	7523214	105	²å×ù	Êá×Ó	Ö±³ß	j	j
wh	.	.	.	.	.	.	.	.	.	.	2	.	.	.	false	false	Message: -1ms	.	.	.	.	.	.	.	.	.	.	.	RECCFG CR 1000 2 0 R	-1	.	.	wh.edf	RIGHT	3953	7527167	Full Trial Period	7523214	102	Trial: 102	7523214	105	²å×ù	Êá×Ó	Ö±³ß	j	j
wh	.	.	.	.	.	.	.	.	.	.	3	.	.	.	false	false	Message: -1ms	.	.	.	.	.	.	.	.	.	.	.	ELCLCFG TOWER	-1	.	.	wh.edf	RIGHT	3953	7527167	Full Trial Period	7523214	102	Trial: 102	7523214	105	²å×ù	Êá×Ó	Ö±³ß	j	j
wh	.	.	.	.	.	.	.	.	.	.	4	.	.	.	false	false	Message: -1ms	.	.	.	.	.	.	.	.	.	.	.	GAZE_COORDS 0.00 0.00 1023.00 767.00	-1	.	.	wh.edf	RIGHT	3953	7527167	Full Trial Period	7523214	102	Trial: 102	7523214	105	²å×ù	Êá×Ó	Ö±³ß	j	j
wh	.	.	.	.	.	.	.	.	.	.	5	.	.	.	false	false	Message: -1ms	.	.	.	.	.	.	.	.	.	.	.	THRESHOLDS R 88 213	-1	.	.	wh.edf	RIGHT	3953	7527167	Full Trial Period	7523214	102	Trial: 102	7523214	105	²å×ù	Êá×Ó	Ö±³ß	j	j
wh	.	.	.	.	.	.	.	.	.	.	6	.	.	.	false	false	Message: -1ms	.	.	.	.	.	.	.	.	.	.	.	ELCL_PROC CENTROID (3)	-1	.	.	wh.edf	RIGHT	3953	7527167	Full Trial Period	7523214	102	Trial: 102	7523214	105	²å×ù	Êá×Ó	Ö±³ß	j	j
wh	.	.	.	.	.	.	.	.	.	.	7	.	.	.	false	false	Message: -1ms	.	.	.	.	.	.	.	.	.	.	.	ELCL_PCR_PARAM 5 3.0	-1	.	.	wh.edf	RIGHT	3953	7527167	Full Trial Period	7523214	102	Trial: 102	7523214	105	²å×ù	Êá×Ó	Ö±³ß	j	j
wh	.	.	.	.	.	.	.	.	.	.	8	.	.	.	false	true	Message: 0ms	.	.	.	.	.	.	.	.	.	.	.	!MODE RECORD CR 1000 2 0 R	0	.	.	wh.edf	RIGHT	3953	7527167	Full Trial Period	7523214	102	Trial: 102	7523214	105	²å×ù	Êá×Ó	Ö±³ß	j	j
wh	.	.	.	.	243	249	1	7	141.10	380.20	9	.	.	.	false	false	Message: 43ms	.	.	.	.	.	.	.	.	.	.	.	SYNCTIME	43	141.10	380.20	wh.edf	RIGHT	3953	7527167	Full Trial Period	7523214	102	Trial: 102	7523214	105	²å×ù	Êá×Ó	Ö±³ß	j	j
wh	.	.	.	.	.	.	.	.	.	.	10	.	.	.	false	false	Message: 2170ms	1.07	5.97	180	2213	479.30	360.20	7	1202.50	2034	510.00	365.50	INVISIBLE_BOUNDARY[1]	2170	.	.	wh.edf	RIGHT	3953	7527167	Full Trial Period	7523214	102	Trial: 102	7523214	105	²å×ù	Êá×Ó	Ö±³ß	j	j
wh	.	.	.	.	.	.	.	.	.	.	11	.	.	.	false	false	Message: 2175ms	1.07	5.97	180	2213	479.30	360.20	7	1202.50	2034	510.00	365.50	SYNCTIME	2175	.	.	wh.edf	RIGHT	3953	7527167	Full Trial Period	7523214	102	Trial: 102	7523214	105	²å×ù	Êá×Ó	Ö±³ß	j	j
wh	.	.	.	.	.	.	.	.	.	.	12	.	.	.	false	false	Message: 3092ms	15.09	215.55	70	3119	951.00	394.90	9	349.20	3050	497.70	367.80	INVISIBLE_BOUNDARY[2]	3092	.	.	wh.edf	RIGHT	3953	7527167	Full Trial Period	7523214	102	Trial: 102	7523214	105	²å×ù	Êá×Ó	Ö±³ß	j	j
wh	.	.	.	.	.	.	.	.	.	.	13	.	.	.	false	false	Message: 3100ms	15.09	215.55	70	3119	951.00	394.90	9	349.20	3050	497.70	367.80	SYNCTIME	3100	.	.	wh.edf	RIGHT	3953	7527167	Full Trial Period	7523214	102	Trial: 102	7523214	105	²å×ù	Êá×Ó	Ö±³ß	j	j
wh	.	.	.	.	.	.	.	.	.	.	14	.	.	.	false	false	Message: 3934ms	10.84	183.75	59	3951	540.90	344.90	12	288.50	3893	860.00	386.70	KEYBOARD	3934	.	.	wh.edf	RIGHT	3953	7527167	Full Trial Period	7523214	102	Trial: 102	7523214	105	²å×ù	Êá×Ó	Ö±³ß	j	j
wh	.	.	.	.	.	.	.	.	.	.	15	.	.	.	false	false	Message: 3996ms	.	.	.	.	.	.	.	.	.	.	.	TRIAL_RESULT 0	3996	.	.	wh.edf	RIGHT	3953	7527167	Full Trial Period	7523214	102	Trial: 102	7523214	105	²å×ù	Êá×Ó	Ö±³ß	j	j
wh	.	.	.	.	.	.	.	.	.	.	1	.	.	.	false	false	Message: -16ms	.	.	.	.	.	.	.	.	.	.	.	TRIALID 102	-16	.	.	wh.edf	RIGHT	6125	7534697	Full Trial Period	7528572	103	Trial: 103	7528572	135	Ã¢¹û	Êó±ê	ÃÞÇ©	j	f
wh	.	.	.	.	.	.	.	.	.	.	2	.	.	.	false	false	Message: -1ms	.	.	.	.	.	.	.	.	.	.	.	RECCFG CR 1000 2 0 R	-1	.	.	wh.edf	RIGHT	6125	7534697	Full Trial Period	7528572	103	Trial: 103	7528572	135	Ã¢¹û	Êó±ê	ÃÞÇ©	j	f
wh	.	.	.	.	.	.	.	.	.	.	3	.	.	.	false	false	Message: -1ms	.	.	.	.	.	.	.	.	.	.	.	ELCLCFG TOWER	-1	.	.	wh.edf	RIGHT	6125	7534697	Full Trial Period	7528572	103	Trial: 103	7528572	135	Ã¢¹û	Êó±ê	ÃÞÇ©	j	f
wh	.	.	.	.	.	.	.	.	.	.	4	.	.	.	false	false	Message: -1ms	.	.	.	.	.	.	.	.	.	.	.	GAZE_COORDS 0.00 0.00 1023.00 767.00	-1	.	.	wh.edf	RIGHT	6125	7534697	Full Trial Period	7528572	103	Trial: 103	7528572	135	Ã¢¹û	Êó±ê	ÃÞÇ©	j	f
wh	.	.	.	.	.	.	.	.	.	.	5	.	.	.	false	false	Message: -1ms	.	.	.	.	.	.	.	.	.	.	.	THRESHOLDS R 88 213	-1	.	.	wh.edf	RIGHT	6125	7534697	Full Trial Period	7528572	103	Trial: 103	7528572	135	Ã¢¹û	Êó±ê	ÃÞÇ©	j	f
wh	.	.	.	.	.	.	.	.	.	.	6	.	.	.	false	false	Message: -1ms	.	.	.	.	.	.	.	.	.	.	.	ELCL_PROC CENTROID (3)	-1	.	.	wh.edf	RIGHT	6125	7534697	Full Trial Period	7528572	103	Trial: 103	7528572	135	Ã¢¹û	Êó±ê	ÃÞÇ©	j	f
wh	.	.	.	.	.	.	.	.	.	.	7	.	.	.	false	false	Message: -1ms	.	.	.	.	.	.	.	.	.	.	.	ELCL_PCR_PARAM 5 3.0	-1	.	.	wh.edf	RIGHT	6125	7534697	Full Trial Period	7528572	103	Trial: 103	7528572	135	Ã¢¹û	Êó±ê	ÃÞÇ©	j	f
wh	.	.	.	.	.	.	.	.	.	.	8	.	.	.	false	true	Message: 0ms	.	.	.	.	.	.	.	.	.	.	.	!MODE RECORD CR 1000 2 0 R	0	.	.	wh.edf	RIGHT	6125	7534697	Full Trial Period	7528572	103	Trial: 103	7528572	135	Ã¢¹û	Êó±ê	ÃÞÇ©	j	f
wh	.	.	.	.	380	386	1	7	151.40	384.90	9	.	.	.	false	false	Message: 42ms	.	.	.	.	.	.	.	.	.	.	.	SYNCTIME	42	151.40	384.90	wh.edf	RIGHT	6125	7534697	Full Trial Period	7528572	103	Trial: 103	7528572	135	Ã¢¹û	Êó±ê	ÃÞÇ©	j	f
wh	.	.	.	.	.	.	.	.	.	.	10	.	.	.	false	false	Message: 2816ms	1.71	8.44	203	2861	497.80	368.70	8	943.20	2659	449.20	379.30	INVISIBLE_BOUNDARY[1]	2816	.	.	wh.edf	RIGHT	6125	7534697	Full Trial Period	7528572	103	Trial: 103	7528572	135	Ã¢¹û	Êó±ê	ÃÞÇ©	j	f
wh	.	.	.	.	.	.	.	.	.	.	11	.	.	.	false	false	Message: 2825ms	1.71	8.44	203	2861	497.80	368.70	8	943.20	2659	449.20	379.30	SYNCTIME	2825	.	.	wh.edf	RIGHT	6125	7534697	Full Trial Period	7528572	103	Trial: 103	7528572	135	Ã¢¹û	Êó±ê	ÃÞÇ©	j	f
wh	.	.	.	.	.	.	.	.	.	.	12	.	.	.	false	false	Message: 4994ms	3.23	124.42	26	5007	923.00	402.20	13	216.00	4982	828.20	375.80	INVISIBLE_BOUNDARY[2]	4994	.	.	wh.edf	RIGHT	6125	7534697	Full Trial Period	7528572	103	Trial: 103	7528572	135	Ã¢¹û	Êó±ê	ÃÞÇ©	j	f
wh	.	.	.	.	.	.	.	.	.	.	13	.	.	.	false	false	Message: 5000ms	3.23	124.42	26	5007	923.00	402.20	13	216.00	4982	828.20	375.80	SYNCTIME	5000	.	.	wh.edf	RIGHT	6125	7534697	Full Trial Period	7528572	103	Trial: 103	7528572	135	Ã¢¹û	Êó±ê	ÃÞÇ©	j	f
wh	.	.	.	.	.	.	.	.	.	.	14	.	.	.	false	false	Message: 6106ms	6.07	82.01	74	6123	682.80	364.40	16	192.90	6050	863.10	381.40	KEYBOARD	6106	.	.	wh.edf	RIGHT	6125	7534697	Full Trial Period	7528572	103	Trial: 103	7528572	135	Ã¢¹û	Êó±ê	ÃÞÇ©	j	f
wh	.	.	.	.	.	.	.	.	.	.	15	.	.	.	false	false	Message: 6170ms	.	.	.	.	.	.	.	.	.	.	.	TRIAL_RESULT 0	6170	.	.	wh.edf	RIGHT	6125	7534697	Full Trial Period	7528572	103	Trial: 103	7528572	135	Ã¢¹û	Êó±ê	ÃÞÇ©	j	f
wh	.	.	.	.	.	.	.	.	.	.	1	.	.	.	false	false	Message: -20ms	.	.	.	.	.	.	.	.	.	.	.	TRIALID 103	-20	.	.	wh.edf	RIGHT	5537	7542137	Full Trial Period	7536600	104	Trial: 104	7536600	31	ÑÛ¾¦	ÐÓÈÊ	éÙ×Ó	f	f
wh	.	.	.	.	.	.	.	.	.	.	2	.	.	.	false	false	Message: -1ms	.	.	.	.	.	.	.	.	.	.	.	RECCFG CR 1000 2 0 R	-1	.	.	wh.edf	RIGHT	5537	7542137	Full Trial Period	7536600	104	Trial: 104	7536600	31	ÑÛ¾¦	ÐÓÈÊ	éÙ×Ó	f	f
wh	.	.	.	.	.	.	.	.	.	.	3	.	.	.	false	false	Message: -1ms	.	.	.	.	.	.	.	.	.	.	.	ELCLCFG TOWER	-1	.	.	wh.edf	RIGHT	5537	7542137	Full Trial Period	7536600	104	Trial: 104	7536600	31	ÑÛ¾¦	ÐÓÈÊ	éÙ×Ó	f	f
wh	.	.	.	.	.	.	.	.	.	.	4	.	.	.	false	false	Message: -1ms	.	.	.	.	.	.	.	.	.	.	.	GAZE_COORDS 0.00 0.00 1023.00 767.00	-1	.	.	wh.edf	RIGHT	5537	7542137	Full Trial Period	7536600	104	Trial: 104	7536600	31	ÑÛ¾¦	ÐÓÈÊ	éÙ×Ó	f	f
wh	.	.	.	.	.	.	.	.	.	.	5	.	.	.	false	false	Message: -1ms	.	.	.	.	.	.	.	.	.	.	.	THRESHOLDS R 88 213	-1	.	.	wh.edf	RIGHT	5537	7542137	Full Trial Period	7536600	104	Trial: 104	7536600	31	ÑÛ¾¦	ÐÓÈÊ	éÙ×Ó	f	f
wh	.	.	.	.	.	.	.	.	.	.	6	.	.	.	false	false	Message: -1ms	.	.	.	.	.	.	.	.	.	.	.	ELCL_PROC CENTROID (3)	-1	.	.	wh.edf	RIGHT	5537	7542137	Full Trial Period	7536600	104	Trial: 104	7536600	31	ÑÛ¾¦	ÐÓÈÊ	éÙ×Ó	f	f
wh	.	.	.	.	.	.	.	.	.	.	7	.	.	.	false	false	Message: -1ms	.	.	.	.	.	.	.	.	.	.	.	ELCL_PCR_PARAM 5 3.0	-1	.	.	wh.edf	RIGHT	5537	7542137	Full Trial Period	7536600	104	Trial: 104	7536600	31	ÑÛ¾¦	ÐÓÈÊ	éÙ×Ó	f	f
wh	.	.	.	.	.	.	.	.	.	.	8	.	.	.	false	true	Message: 0ms	.	.	.	.	.	.	.	.	.	.	.	!MODE RECORD CR 1000 2 0 R	0	.	.	wh.edf	RIGHT	5537	7542137	Full Trial Period	7536600	104	Trial: 104	7536600	31	ÑÛ¾¦	ÐÓÈÊ	éÙ×Ó	f	f
wh	.	.	.	.	50	56	1	7	144.50	388.30	9	.	.	.	false	false	Message: 46ms	.	.	.	.	.	.	.	.	.	.	.	SYNCTIME	46	144.50	388.30	wh.edf	RIGHT	5537	7542137	Full Trial Period	7536600	104	Trial: 104	7536600	31	ÑÛ¾¦	ÐÓÈÊ	éÙ×Ó	f	f
wh	.	.	.	.	137	2852	10	2716	395.00	378.90	10	.	.	.	false	false	Message: 2721ms	.	.	.	.	.	.	.	.	.	.	.	INVISIBLE_BOUNDARY[1]	2721	395.00	378.90	wh.edf	RIGHT	5537	7542137	Full Trial Period	7536600	104	Trial: 104	7536600	31	ÑÛ¾¦	ÐÓÈÊ	éÙ×Ó	f	f
wh	.	.	.	.	137	2852	10	2716	395.00	378.90	11	.	.	.	false	false	Message: 2730ms	.	.	.	.	.	.	.	.	.	.	.	SYNCTIME	2730	395.00	378.90	wh.edf	RIGHT	5537	7542137	Full Trial Period	7536600	104	Trial: 104	7536600	31	ÑÛ¾¦	ÐÓÈÊ	éÙ×Ó	f	f
wh	.	.	.	.	.	.	.	.	.	.	12	.	.	.	false	false	Message: 3365ms	1.51	6.36	238	3425	516.50	363.00	11	1047.70	3188	480.40	387.80	INVISIBLE_BOUNDARY[2]	3365	.	.	wh.edf	RIGHT	5537	7542137	Full Trial Period	7536600	104	Trial: 104	7536600	31	ÑÛ¾¦	ÐÓÈÊ	éÙ×Ó	f	f
wh	.	.	.	.	.	.	.	.	.	.	13	.	.	.	false	false	Message: 3370ms	1.51	6.36	238	3425	516.50	363.00	11	1047.70	3188	480.40	387.80	SYNCTIME	3370	.	.	wh.edf	RIGHT	5537	7542137	Full Trial Period	7536600	104	Trial: 104	7536600	31	ÑÛ¾¦	ÐÓÈÊ	éÙ×Ó	f	f
wh	.	.	.	.	1728	5535	14	3808	843.70	383.50	14	[1]	2	RECTANGLE_INTERESTAREA	false	false	Message: 5518ms	.	.	.	.	.	.	.	.	.	.	.	KEYBOARD	5518	843.70	383.50	wh.edf	RIGHT	5537	7542137	Full Trial Period	7536600	104	Trial: 104	7536600	31	ÑÛ¾¦	ÐÓÈÊ	éÙ×Ó	f	f
wh	.	.	.	.	.	.	.	.	.	.	15	.	.	.	false	false	Message: 5582ms	.	.	.	.	.	.	.	.	.	.	.	TRIAL_RESULT 0	5582	.	.	wh.edf	RIGHT	5537	7542137	Full Trial Period	7536600	104	Trial: 104	7536600	31	ÑÛ¾¦	ÐÓÈÊ	éÙ×Ó	f	f
wh	.	.	.	.	.	.	.	.	.	.	1	.	.	.	false	false	Message: -16ms	.	.	.	.	.	.	.	.	.	.	.	TRIALID 104	-16	.	.	wh.edf	RIGHT	5295	7549881	Full Trial Period	7544586	105	Trial: 105	7544586	70	éÙ×Ó	ÍøÇò	ÒÎ×Ó	f	f
wh	.	.	.	.	.	.	.	.	.	.	2	.	.	.	false	false	Message: -1ms	.	.	.	.	.	.	.	.	.	.	.	RECCFG CR 1000 2 0 R	-1	.	.	wh.edf	RIGHT	5295	7549881	Full Trial Period	7544586	105	Trial: 105	7544586	70	éÙ×Ó	ÍøÇò	ÒÎ×Ó	f	f
wh	.	.	.	.	.	.	.	.	.	.	3	.	.	.	false	false	Message: -1ms	.	.	.	.	.	.	.	.	.	.	.	ELCLCFG TOWER	-1	.	.	wh.edf	RIGHT	5295	7549881	Full Trial Period	7544586	105	Trial: 105	7544586	70	éÙ×Ó	ÍøÇò	ÒÎ×Ó	f	f
wh	.	.	.	.	.	.	.	.	.	.	4	.	.	.	false	false	Message: -1ms	.	.	.	.	.	.	.	.	.	.	.	GAZE_COORDS 0.00 0.00 1023.00 767.00	-1	.	.	wh.edf	RIGHT	5295	7549881	Full Trial Period	7544586	105	Trial: 105	7544586	70	éÙ×Ó	ÍøÇò	ÒÎ×Ó	f	f
wh	.	.	.	.	.	.	.	.	.	.	5	.	.	.	false	false	Message: -1ms	.	.	.	.	.	.	.	.	.	.	.	THRESHOLDS R 88 213	-1	.	.	wh.edf	RIGHT	5295	7549881	Full Trial Period	7544586	105	Trial: 105	7544586	70	éÙ×Ó	ÍøÇò	ÒÎ×Ó	f	f
wh	.	.	.	.	.	.	.	.	.	.	6	.	.	.	false	false	Message: -1ms	.	.	.	.	.	.	.	.	.	.	.	ELCL_PROC CENTROID (3)	-1	.	.	wh.edf	RIGHT	5295	7549881	Full Trial Period	7544586	105	Trial: 105	7544586	70	éÙ×Ó	ÍøÇò	ÒÎ×Ó	f	f
wh	.	.	.	.	.	.	.	.	.	.	7	.	.	.	false	false	Message: -1ms	.	.	.	.	.	.	.	.	.	.	.	ELCL_PCR_PARAM 5 3.0	-1	.	.	wh.edf	RIGHT	5295	7549881	Full Trial Period	7544586	105	Trial: 105	7544586	70	éÙ×Ó	ÍøÇò	ÒÎ×Ó	f	f
wh	.	.	.	.	.	.	.	.	.	.	8	.	.	.	false	true	Message: 0ms	.	.	.	.	.	.	.	.	.	.	.	!MODE RECORD CR 1000 2 0 R	0	.	.	wh.edf	RIGHT	5295	7549881	Full Trial Period	7544586	105	Trial: 105	7544586	70	éÙ×Ó	ÍøÇò	ÒÎ×Ó	f	f
wh	.	.	.	.	50	56	1	7	133.20	382.40	9	.	.	.	false	false	Message: 42ms	.	.	.	.	.	.	.	.	.	.	.	SYNCTIME	42	133.20	382.40	wh.edf	RIGHT	5295	7549881	Full Trial Period	7544586	105	Trial: 105	7544586	70	éÙ×Ó	ÍøÇò	ÒÎ×Ó	f	f
wh	.	.	.	.	118	2616	8	2499	535.50	365.30	10	.	.	.	false	false	Message: 2611ms	.	.	.	.	.	.	.	.	.	.	.	INVISIBLE_BOUNDARY[1]	2611	535.50	365.30	wh.edf	RIGHT	5295	7549881	Full Trial Period	7544586	105	Trial: 105	7544586	70	éÙ×Ó	ÍøÇò	ÒÎ×Ó	f	f
wh	.	.	.	.	118	2616	8	2499	535.50	365.30	11	.	.	.	false	false	Message: 2616ms	.	.	.	.	.	.	.	.	.	.	.	SYNCTIME	2616	.	.	wh.edf	RIGHT	5295	7549881	Full Trial Period	7544586	105	Trial: 105	7544586	70	éÙ×Ó	ÍøÇò	ÒÎ×Ó	f	f
wh	.	.	.	.	.	.	.	.	.	.	12	.	.	.	false	false	Message: 4205ms	5.34	118.71	45	4213	918.10	382.80	13	250.60	4169	759.40	354.80	INVISIBLE_BOUNDARY[2]	4205	.	.	wh.edf	RIGHT	5295	7549881	Full Trial Period	7544586	105	Trial: 105	7544586	70	éÙ×Ó	ÍøÇò	ÒÎ×Ó	f	f
wh	.	.	.	.	.	.	.	.	.	.	13	.	.	.	false	false	Message: 4208ms	5.34	118.71	45	4213	918.10	382.80	13	250.60	4169	759.40	354.80	SYNCTIME	4208	.	.	wh.edf	RIGHT	5295	7549881	Full Trial Period	7544586	105	Trial: 105	7544586	70	éÙ×Ó	ÍøÇò	ÒÎ×Ó	f	f
wh	.	.	.	.	896	5293	15	4398	854.10	390.60	14	[1]	2	RECTANGLE_INTERESTAREA	false	false	Message: 5276ms	.	.	.	.	.	.	.	.	.	.	.	KEYBOARD	5276	854.10	390.60	wh.edf	RIGHT	5295	7549881	Full Trial Period	7544586	105	Trial: 105	7544586	70	éÙ×Ó	ÍøÇò	ÒÎ×Ó	f	f
wh	.	.	.	.	.	.	.	.	.	.	15	.	.	.	false	false	Message: 5347ms	.	.	.	.	.	.	.	.	.	.	.	TRIAL_RESULT 0	5347	.	.	wh.edf	RIGHT	5295	7549881	Full Trial Period	7544586	105	Trial: 105	7544586	70	éÙ×Ó	ÍøÇò	ÒÎ×Ó	f	f
wh	.	.	.	.	.	.	.	.	.	.	1	.	.	.	false	false	Message: -23ms	.	.	.	.	.	.	.	.	.	.	.	TRIALID 105	-23	.	.	wh.edf	RIGHT	6455	7557747	Full Trial Period	7551292	106	Trial: 106	7551292	142	ÄûÃÊ	·ÊÔí	¶ú»ú	f	f
wh	.	.	.	.	.	.	.	.	.	.	2	.	.	.	false	false	Message: -1ms	.	.	.	.	.	.	.	.	.	.	.	RECCFG CR 1000 2 0 R	-1	.	.	wh.edf	RIGHT	6455	7557747	Full Trial Period	7551292	106	Trial: 106	7551292	142	ÄûÃÊ	·ÊÔí	¶ú»ú	f	f
wh	.	.	.	.	.	.	.	.	.	.	3	.	.	.	false	false	Message: -1ms	.	.	.	.	.	.	.	.	.	.	.	ELCLCFG TOWER	-1	.	.	wh.edf	RIGHT	6455	7557747	Full Trial Period	7551292	106	Trial: 106	7551292	142	ÄûÃÊ	·ÊÔí	¶ú»ú	f	f
wh	.	.	.	.	.	.	.	.	.	.	4	.	.	.	false	false	Message: -1ms	.	.	.	.	.	.	.	.	.	.	.	GAZE_COORDS 0.00 0.00 1023.00 767.00	-1	.	.	wh.edf	RIGHT	6455	7557747	Full Trial Period	7551292	106	Trial: 106	7551292	142	ÄûÃÊ	·ÊÔí	¶ú»ú	f	f
wh	.	.	.	.	.	.	.	.	.	.	5	.	.	.	false	false	Message: -1ms	.	.	.	.	.	.	.	.	.	.	.	THRESHOLDS R 88 213	-1	.	.	wh.edf	RIGHT	6455	7557747	Full Trial Period	7551292	106	Trial: 106	7551292	142	ÄûÃÊ	·ÊÔí	¶ú»ú	f	f
wh	.	.	.	.	.	.	.	.	.	.	6	.	.	.	false	false	Message: -1ms	.	.	.	.	.	.	.	.	.	.	.	ELCL_PROC CENTROID (3)	-1	.	.	wh.edf	RIGHT	6455	7557747	Full Trial Period	7551292	106	Trial: 106	7551292	142	ÄûÃÊ	·ÊÔí	¶ú»ú	f	f
wh	.	.	.	.	.	.	.	.	.	.	7	.	.	.	false	false	Message: -1ms	.	.	.	.	.	.	.	.	.	.	.	ELCL_PCR_PARAM 5 3.0	-1	.	.	wh.edf	RIGHT	6455	7557747	Full Trial Period	7551292	106	Trial: 106	7551292	142	ÄûÃÊ	·ÊÔí	¶ú»ú	f	f
wh	.	.	.	.	.	.	.	.	.	.	8	.	.	.	false	true	Message: 0ms	.	.	.	.	.	.	.	.	.	.	.	!MODE RECORD CR 1000 2 0 R	0	.	.	wh.edf	RIGHT	6455	7557747	Full Trial Period	7551292	106	Trial: 106	7551292	142	ÄûÃÊ	·ÊÔí	¶ú»ú	f	f
wh	.	.	.	.	337	343	1	7	136.00	370.80	9	.	.	.	false	false	Message: 43ms	.	.	.	.	.	.	.	.	.	.	.	SYNCTIME	43	136.00	370.80	wh.edf	RIGHT	6455	7557747	Full Trial Period	7551292	106	Trial: 106	7551292	142	ÄûÃÊ	·ÊÔí	¶ú»ú	f	f
wh	.	.	.	.	401	4451	15	4051	497.70	381.90	10	[1]	1	RECTANGLE_INTERESTAREA	false	false	Message: 4190ms	.	.	.	.	.	.	.	.	.	.	.	INVISIBLE_BOUNDARY[1]	4190	497.70	381.90	wh.edf	RIGHT	6455	7557747	Full Trial Period	7551292	106	Trial: 106	7551292	142	ÄûÃÊ	·ÊÔí	¶ú»ú	f	f
wh	.	.	.	.	401	4451	15	4051	497.70	381.90	11	[1]	1	RECTANGLE_INTERESTAREA	false	false	Message: 4202ms	.	.	.	.	.	.	.	.	.	.	.	SYNCTIME	4202	497.70	381.90	wh.edf	RIGHT	6455	7557747	Full Trial Period	7551292	106	Trial: 106	7551292	142	ÄûÃÊ	·ÊÔí	¶ú»ú	f	f
wh	.	.	.	.	.	.	.	.	.	.	12	.	.	.	false	false	Message: 5549ms	12.20	190.65	64	5571	848.10	398.60	17	357.70	5508	488.50	359.80	INVISIBLE_BOUNDARY[2]	5549	.	.	wh.edf	RIGHT	6455	7557747	Full Trial Period	7551292	106	Trial: 106	7551292	142	ÄûÃÊ	·ÊÔí	¶ú»ú	f	f
wh	.	.	.	.	.	.	.	.	.	.	13	.	.	.	false	false	Message: 5560ms	12.20	190.65	64	5571	848.10	398.60	17	357.70	5508	488.50	359.80	SYNCTIME	5560	.	.	wh.edf	RIGHT	6455	7557747	Full Trial Period	7551292	106	Trial: 106	7551292	142	ÄûÃÊ	·ÊÔí	¶ú»ú	f	f
wh	.	.	.	.	126	6453	20	6328	427.60	362.80	14	.	.	.	false	false	Message: 6436ms	.	.	.	.	.	.	.	.	.	.	.	KEYBOARD	6436	427.60	362.80	wh.edf	RIGHT	6455	7557747	Full Trial Period	7551292	106	Trial: 106	7551292	142	ÄûÃÊ	·ÊÔí	¶ú»ú	f	f
wh	.	.	.	.	.	.	.	.	.	.	15	.	.	.	false	false	Message: 6496ms	.	.	.	.	.	.	.	.	.	.	.	TRIAL_RESULT 0	6496	.	.	wh.edf	RIGHT	6455	7557747	Full Trial Period	7551292	106	Trial: 106	7551292	142	ÄûÃÊ	·ÊÔí	¶ú»ú	f	f
wh	.	.	.	.	.	.	.	.	.	.	1	.	.	.	false	false	Message: -16ms	.	.	.	.	.	.	.	.	.	.	.	TRIALID 106	-16	.	.	wh.edf	RIGHT	7719	7567203	Full Trial Period	7559484	107	Trial: 107	7559484	83	Îü¹Ü	»ð²ñ	ÑÀÇ©	j	j
wh	.	.	.	.	.	.	.	.	.	.	2	.	.	.	false	false	Message: -1ms	.	.	.	.	.	.	.	.	.	.	.	RECCFG CR 1000 2 0 R	-1	.	.	wh.edf	RIGHT	7719	7567203	Full Trial Period	7559484	107	Trial: 107	7559484	83	Îü¹Ü	»ð²ñ	ÑÀÇ©	j	j
wh	.	.	.	.	.	.	.	.	.	.	3	.	.	.	false	false	Message: -1ms	.	.	.	.	.	.	.	.	.	.	.	ELCLCFG TOWER	-1	.	.	wh.edf	RIGHT	7719	7567203	Full Trial Period	7559484	107	Trial: 107	7559484	83	Îü¹Ü	»ð²ñ	ÑÀÇ©	j	j
wh	.	.	.	.	.	.	.	.	.	.	4	.	.	.	false	false	Message: -1ms	.	.	.	.	.	.	.	.	.	.	.	GAZE_COORDS 0.00 0.00 1023.00 767.00	-1	.	.	wh.edf	RIGHT	7719	7567203	Full Trial Period	7559484	107	Trial: 107	7559484	83	Îü¹Ü	»ð²ñ	ÑÀÇ©	j	j
wh	.	.	.	.	.	.	.	.	.	.	5	.	.	.	false	false	Message: -1ms	.	.	.	.	.	.	.	.	.	.	.	THRESHOLDS R 88 213	-1	.	.	wh.edf	RIGHT	7719	7567203	Full Trial Period	7559484	107	Trial: 107	7559484	83	Îü¹Ü	»ð²ñ	ÑÀÇ©	j	j
wh	.	.	.	.	.	.	.	.	.	.	6	.	.	.	false	false	Message: -1ms	.	.	.	.	.	.	.	.	.	.	.	ELCL_PROC CENTROID (3)	-1	.	.	wh.edf	RIGHT	7719	7567203	Full Trial Period	7559484	107	Trial: 107	7559484	83	Îü¹Ü	»ð²ñ	ÑÀÇ©	j	j
wh	.	.	.	.	.	.	.	.	.	.	7	.	.	.	false	false	Message: -1ms	.	.	.	.	.	.	.	.	.	.	.	ELCL_PCR_PARAM 5 3.0	-1	.	.	wh.edf	RIGHT	7719	7567203	Full Trial Period	7559484	107	Trial: 107	7559484	83	Îü¹Ü	»ð²ñ	ÑÀÇ©	j	j
wh	.	.	.	.	.	.	.	.	.	.	8	.	.	.	false	true	Message: 0ms	.	.	.	.	.	.	.	.	.	.	.	!MODE RECORD CR 1000 2 0 R	0	.	.	wh.edf	RIGHT	7719	7567203	Full Trial Period	7559484	107	Trial: 107	7559484	83	Îü¹Ü	»ð²ñ	ÑÀÇ©	j	j
wh	.	.	.	.	445	451	1	7	142.80	371.90	9	.	.	.	false	false	Message: 42ms	.	.	.	.	.	.	.	.	.	.	.	SYNCTIME	42	142.80	371.90	wh.edf	RIGHT	7719	7567203	Full Trial Period	7559484	107	Trial: 107	7559484	83	Îü¹Ü	»ð²ñ	ÑÀÇ©	j	j
wh	.	.	.	.	.	.	.	.	.	.	10	.	.	.	false	false	Message: 2679ms	13.26	236.76	56	2696	540.00	397.80	9	398.70	2641	144.60	381.10	INVISIBLE_BOUNDARY[1]	2679	.	.	wh.edf	RIGHT	7719	7567203	Full Trial Period	7559484	107	Trial: 107	7559484	83	Îü¹Ü	»ð²ñ	ÑÀÇ©	j	j
wh	.	.	.	.	.	.	.	.	.	.	11	.	.	.	false	false	Message: 2683ms	13.26	236.76	56	2696	540.00	397.80	9	398.70	2641	144.60	381.10	SYNCTIME	2683	.	.	wh.edf	RIGHT	7719	7567203	Full Trial Period	7559484	107	Trial: 107	7559484	83	Îü¹Ü	»ð²ñ	ÑÀÇ©	j	j
wh	.	.	.	.	.	.	.	.	.	.	12	.	.	.	false	false	Message: 6435ms	15.90	274.08	58	6462	979.20	392.30	22	491.10	6405	499.80	367.60	INVISIBLE_BOUNDARY[2]	6435	.	.	wh.edf	RIGHT	7719	7567203	Full Trial Period	7559484	107	Trial: 107	7559484	83	Îü¹Ü	»ð²ñ	ÑÀÇ©	j	j
wh	.	.	.	.	.	.	.	.	.	.	13	.	.	.	false	false	Message: 6440ms	15.90	274.08	58	6462	979.20	392.30	22	491.10	6405	499.80	367.60	SYNCTIME	6440	.	.	wh.edf	RIGHT	7719	7567203	Full Trial Period	7559484	107	Trial: 107	7559484	83	Îü¹Ü	»ð²ñ	ÑÀÇ©	j	j
wh	.	.	.	.	303	7717	26	7415	846.50	378.80	14	[1]	2	RECTANGLE_INTERESTAREA	false	false	Message: 7699ms	.	.	.	.	.	.	.	.	.	.	.	KEYBOARD	7699	846.50	378.80	wh.edf	RIGHT	7719	7567203	Full Trial Period	7559484	107	Trial: 107	7559484	83	Îü¹Ü	»ð²ñ	ÑÀÇ©	j	j
wh	.	.	.	.	.	.	.	.	.	.	15	.	.	.	false	false	Message: 7812ms	.	.	.	.	.	.	.	.	.	.	.	TRIAL_RESULT 0	7812	.	.	wh.edf	RIGHT	7719	7567203	Full Trial Period	7559484	107	Trial: 107	7559484	83	Îü¹Ü	»ð²ñ	ÑÀÇ©	j	j
wh	.	.	.	.	.	.	.	.	.	.	1	.	.	.	false	false	Message: -17ms	.	.	.	.	.	.	.	.	.	.	.	TRIALID 107	-17	.	.	wh.edf	RIGHT	4406	7572931	Full Trial Period	7568525	108	Trial: 108	7568525	91	Ìú»·	Ì«Ñô	ºÉ°üµ°	j	j
wh	.	.	.	.	.	.	.	.	.	.	2	.	.	.	false	false	Message: -1ms	.	.	.	.	.	.	.	.	.	.	.	RECCFG CR 1000 2 0 R	-1	.	.	wh.edf	RIGHT	4406	7572931	Full Trial Period	7568525	108	Trial: 108	7568525	91	Ìú»·	Ì«Ñô	ºÉ°üµ°	j	j
wh	.	.	.	.	.	.	.	.	.	.	3	.	.	.	false	false	Message: -1ms	.	.	.	.	.	.	.	.	.	.	.	ELCLCFG TOWER	-1	.	.	wh.edf	RIGHT	4406	7572931	Full Trial Period	7568525	108	Trial: 108	7568525	91	Ìú»·	Ì«Ñô	ºÉ°üµ°	j	j
wh	.	.	.	.	.	.	.	.	.	.	4	.	.	.	false	false	Message: -1ms	.	.	.	.	.	.	.	.	.	.	.	GAZE_COORDS 0.00 0.00 1023.00 767.00	-1	.	.	wh.edf	RIGHT	4406	7572931	Full Trial Period	7568525	108	Trial: 108	7568525	91	Ìú»·	Ì«Ñô	ºÉ°üµ°	j	j
wh	.	.	.	.	.	.	.	.	.	.	5	.	.	.	false	false	Message: -1ms	.	.	.	.	.	.	.	.	.	.	.	THRESHOLDS R 88 213	-1	.	.	wh.edf	RIGHT	4406	7572931	Full Trial Period	7568525	108	Trial: 108	7568525	91	Ìú»·	Ì«Ñô	ºÉ°üµ°	j	j
wh	.	.	.	.	.	.	.	.	.	.	6	.	.	.	false	false	Message: -1ms	.	.	.	.	.	.	.	.	.	.	.	ELCL_PROC CENTROID (3)	-1	.	.	wh.edf	RIGHT	4406	7572931	Full Trial Period	7568525	108	Trial: 108	7568525	91	Ìú»·	Ì«Ñô	ºÉ°üµ°	j	j
wh	.	.	.	.	.	.	.	.	.	.	7	.	.	.	false	false	Message: -1ms	.	.	.	.	.	.	.	.	.	.	.	ELCL_PCR_PARAM 5 3.0	-1	.	.	wh.edf	RIGHT	4406	7572931	Full Trial Period	7568525	108	Trial: 108	7568525	91	Ìú»·	Ì«Ñô	ºÉ°üµ°	j	j
wh	.	.	.	.	.	.	.	.	.	.	8	.	.	.	false	true	Message: 0ms	.	.	.	.	.	.	.	.	.	.	.	!MODE RECORD CR 1000 2 0 R	0	.	.	wh.edf	RIGHT	4406	7572931	Full Trial Period	7568525	108	Trial: 108	7568525	91	Ìú»·	Ì«Ñô	ºÉ°üµ°	j	j
wh	.	.	.	.	47	53	1	7	122.80	375.50	9	.	.	.	false	false	Message: 41ms	.	.	.	.	.	.	.	.	.	.	.	SYNCTIME	41	122.80	375.50	wh.edf	RIGHT	4406	7572931	Full Trial Period	7568525	108	Trial: 108	7568525	91	Ìú»·	Ì«Ñô	ºÉ°üµ°	j	j
wh	.	.	.	.	.	.	.	.	.	.	10	.	.	.	false	false	Message: 863ms	8.38	34.91	240	1061	397.20	362.40	4	1149.90	822	148.00	367.80	INVISIBLE_BOUNDARY[1]	863	.	.	wh.edf	RIGHT	4406	7572931	Full Trial Period	7568525	108	Trial: 108	7568525	91	Ìú»·	Ì«Ñô	ºÉ°üµ°	j	j
wh	.	.	.	.	.	.	.	.	.	.	11	.	.	.	false	false	Message: 874ms	8.38	34.91	240	1061	397.20	362.40	4	1149.90	822	148.00	367.80	SYNCTIME	874	.	.	wh.edf	RIGHT	4406	7572931	Full Trial Period	7568525	108	Trial: 108	7568525	91	Ìú»·	Ì«Ñô	ºÉ°üµ°	j	j
wh	.	.	.	.	.	.	.	.	.	.	12	.	.	.	false	false	Message: 3015ms	3.29	13.83	238	3243	851.30	414.70	11	477.90	3006	759.00	380.00	INVISIBLE_BOUNDARY[2]	3015	.	.	wh.edf	RIGHT	4406	7572931	Full Trial Period	7568525	108	Trial: 108	7568525	91	Ìú»·	Ì«Ñô	ºÉ°üµ°	j	j
wh	.	.	.	.	.	.	.	.	.	.	13	.	.	.	false	false	Message: 3023ms	3.29	13.83	238	3243	851.30	414.70	11	477.90	3006	759.00	380.00	SYNCTIME	3023	.	.	wh.edf	RIGHT	4406	7572931	Full Trial Period	7568525	108	Trial: 108	7568525	91	Ìú»·	Ì«Ñô	ºÉ°üµ°	j	j
wh	.	.	.	.	125	4404	15	4280	825.40	375.70	14	[1]	2	RECTANGLE_INTERESTAREA	false	false	Message: 4387ms	.	.	.	.	.	.	.	.	.	.	.	KEYBOARD	4387	825.40	375.70	wh.edf	RIGHT	4406	7572931	Full Trial Period	7568525	108	Trial: 108	7568525	91	Ìú»·	Ì«Ñô	ºÉ°üµ°	j	j
wh	.	.	.	.	.	.	.	.	.	.	15	.	.	.	false	false	Message: 4452ms	.	.	.	.	.	.	.	.	.	.	.	TRIAL_RESULT 0	4452	.	.	wh.edf	RIGHT	4406	7572931	Full Trial Period	7568525	108	Trial: 108	7568525	91	Ìú»·	Ì«Ñô	ºÉ°üµ°	j	j
wh	.	.	.	.	.	.	.	.	.	.	1	.	.	.	false	false	Message: -15ms	.	.	.	.	.	.	.	.	.	.	.	TRIALID 108	-15	.	.	wh.edf	RIGHT	2553	7577058	Full Trial Period	7574505	109	Trial: 109	7574505	58	ÏãÑÌ	¸Ö±Ê	º£ëà	f	f
wh	.	.	.	.	.	.	.	.	.	.	2	.	.	.	false	false	Message: -1ms	.	.	.	.	.	.	.	.	.	.	.	RECCFG CR 1000 2 0 R	-1	.	.	wh.edf	RIGHT	2553	7577058	Full Trial Period	7574505	109	Trial: 109	7574505	58	ÏãÑÌ	¸Ö±Ê	º£ëà	f	f
wh	.	.	.	.	.	.	.	.	.	.	3	.	.	.	false	false	Message: -1ms	.	.	.	.	.	.	.	.	.	.	.	ELCLCFG TOWER	-1	.	.	wh.edf	RIGHT	2553	7577058	Full Trial Period	7574505	109	Trial: 109	7574505	58	ÏãÑÌ	¸Ö±Ê	º£ëà	f	f
wh	.	.	.	.	.	.	.	.	.	.	4	.	.	.	false	false	Message: -1ms	.	.	.	.	.	.	.	.	.	.	.	GAZE_COORDS 0.00 0.00 1023.00 767.00	-1	.	.	wh.edf	RIGHT	2553	7577058	Full Trial Period	7574505	109	Trial: 109	7574505	58	ÏãÑÌ	¸Ö±Ê	º£ëà	f	f
wh	.	.	.	.	.	.	.	.	.	.	5	.	.	.	false	false	Message: -1ms	.	.	.	.	.	.	.	.	.	.	.	THRESHOLDS R 88 213	-1	.	.	wh.edf	RIGHT	2553	7577058	Full Trial Period	7574505	109	Trial: 109	7574505	58	ÏãÑÌ	¸Ö±Ê	º£ëà	f	f
wh	.	.	.	.	.	.	.	.	.	.	6	.	.	.	false	false	Message: -1ms	.	.	.	.	.	.	.	.	.	.	.	ELCL_PROC CENTROID (3)	-1	.	.	wh.edf	RIGHT	2553	7577058	Full Trial Period	7574505	109	Trial: 109	7574505	58	ÏãÑÌ	¸Ö±Ê	º£ëà	f	f
wh	.	.	.	.	.	.	.	.	.	.	7	.	.	.	false	false	Message: -1ms	.	.	.	.	.	.	.	.	.	.	.	ELCL_PCR_PARAM 5 3.0	-1	.	.	wh.edf	RIGHT	2553	7577058	Full Trial Period	7574505	109	Trial: 109	7574505	58	ÏãÑÌ	¸Ö±Ê	º£ëà	f	f
wh	.	.	.	.	.	.	.	.	.	.	8	.	.	.	false	true	Message: 0ms	.	.	.	.	.	.	.	.	.	.	.	!MODE RECORD CR 1000 2 0 R	0	.	.	wh.edf	RIGHT	2553	7577058	Full Trial Period	7574505	109	Trial: 109	7574505	58	ÏãÑÌ	¸Ö±Ê	º£ëà	f	f
wh	.	.	.	.	364	370	1	7	146.90	371.30	9	.	.	.	false	false	Message: 43ms	.	.	.	.	.	.	.	.	.	.	.	SYNCTIME	43	146.90	371.30	wh.edf	RIGHT	2553	7577058	Full Trial Period	7574505	109	Trial: 109	7574505	58	ÏãÑÌ	¸Ö±Ê	º£ëà	f	f
wh	.	.	.	.	.	.	.	.	.	.	10	.	.	.	false	false	Message: 793ms	8.92	31.75	281	843	427.40	435.10	2	1081.80	563	170.90	366.40	INVISIBLE_BOUNDARY[1]	793	.	.	wh.edf	RIGHT	2553	7577058	Full Trial Period	7574505	109	Trial: 109	7574505	58	ÏãÑÌ	¸Ö±Ê	º£ëà	f	f
wh	.	.	.	.	.	.	.	.	.	.	11	.	.	.	false	false	Message: 802ms	8.92	31.75	281	843	427.40	435.10	2	1081.80	563	170.90	366.40	SYNCTIME	802	.	.	wh.edf	RIGHT	2553	7577058	Full Trial Period	7574505	109	Trial: 109	7574505	58	ÏãÑÌ	¸Ö±Ê	º£ëà	f	f
wh	.	.	.	.	.	.	.	.	.	.	12	.	.	.	false	false	Message: 1713ms	10.97	192.40	57	1732	861.80	391.50	5	353.70	1676	537.10	366.50	INVISIBLE_BOUNDARY[2]	1713	.	.	wh.edf	RIGHT	2553	7577058	Full Trial Period	7574505	109	Trial: 109	7574505	58	ÏãÑÌ	¸Ö±Ê	º£ëà	f	f
wh	.	.	.	.	.	.	.	.	.	.	13	.	.	.	false	false	Message: 1718ms	10.97	192.40	57	1732	861.80	391.50	5	353.70	1676	537.10	366.50	SYNCTIME	1718	.	.	wh.edf	RIGHT	2553	7577058	Full Trial Period	7574505	109	Trial: 109	7574505	58	ÏãÑÌ	¸Ö±Ê	º£ëà	f	f
wh	.	.	.	.	450	2535	7	2086	875.10	380.10	14	.	.	.	false	false	Message: 2535ms	.	.	.	.	.	.	.	.	.	.	.	KEYBOARD	2535	.	.	wh.edf	RIGHT	2553	7577058	Full Trial Period	7574505	109	Trial: 109	7574505	58	ÏãÑÌ	¸Ö±Ê	º£ëà	f	f
wh	.	.	.	.	.	.	.	.	.	.	15	.	.	.	false	false	Message: 2601ms	.	.	.	.	.	.	.	.	.	.	.	TRIAL_RESULT 0	2601	.	.	wh.edf	RIGHT	2553	7577058	Full Trial Period	7574505	109	Trial: 109	7574505	58	ÏãÑÌ	¸Ö±Ê	º£ëà	f	f
wh	.	.	.	.	.	.	.	.	.	.	1	.	.	.	false	false	Message: -22ms	.	.	.	.	.	.	.	.	.	.	.	TRIALID 109	-22	.	.	wh.edf	RIGHT	4883	7583003	Full Trial Period	7578120	110	Trial: 110	7578120	69	Ç¦±Ê	éÏé­Çò	ÄûÃÊ	f	j
wh	.	.	.	.	.	.	.	.	.	.	2	.	.	.	false	false	Message: -1ms	.	.	.	.	.	.	.	.	.	.	.	RECCFG CR 1000 2 0 R	-1	.	.	wh.edf	RIGHT	4883	7583003	Full Trial Period	7578120	110	Trial: 110	7578120	69	Ç¦±Ê	éÏé­Çò	ÄûÃÊ	f	j
wh	.	.	.	.	.	.	.	.	.	.	3	.	.	.	false	false	Message: -1ms	.	.	.	.	.	.	.	.	.	.	.	ELCLCFG TOWER	-1	.	.	wh.edf	RIGHT	4883	7583003	Full Trial Period	7578120	110	Trial: 110	7578120	69	Ç¦±Ê	éÏé­Çò	ÄûÃÊ	f	j
wh	.	.	.	.	.	.	.	.	.	.	4	.	.	.	false	false	Message: -1ms	.	.	.	.	.	.	.	.	.	.	.	GAZE_COORDS 0.00 0.00 1023.00 767.00	-1	.	.	wh.edf	RIGHT	4883	7583003	Full Trial Period	7578120	110	Trial: 110	7578120	69	Ç¦±Ê	éÏé­Çò	ÄûÃÊ	f	j
wh	.	.	.	.	.	.	.	.	.	.	5	.	.	.	false	false	Message: -1ms	.	.	.	.	.	.	.	.	.	.	.	THRESHOLDS R 88 213	-1	.	.	wh.edf	RIGHT	4883	7583003	Full Trial Period	7578120	110	Trial: 110	7578120	69	Ç¦±Ê	éÏé­Çò	ÄûÃÊ	f	j
wh	.	.	.	.	.	.	.	.	.	.	6	.	.	.	false	false	Message: -1ms	.	.	.	.	.	.	.	.	.	.	.	ELCL_PROC CENTROID (3)	-1	.	.	wh.edf	RIGHT	4883	7583003	Full Trial Period	7578120	110	Trial: 110	7578120	69	Ç¦±Ê	éÏé­Çò	ÄûÃÊ	f	j
wh	.	.	.	.	.	.	.	.	.	.	7	.	.	.	false	false	Message: -1ms	.	.	.	.	.	.	.	.	.	.	.	ELCL_PCR_PARAM 5 3.0	-1	.	.	wh.edf	RIGHT	4883	7583003	Full Trial Period	7578120	110	Trial: 110	7578120	69	Ç¦±Ê	éÏé­Çò	ÄûÃÊ	f	j
wh	.	.	.	.	.	.	.	.	.	.	8	.	.	.	false	true	Message: 0ms	.	.	.	.	.	.	.	.	.	.	.	!MODE RECORD CR 1000 2 0 R	0	.	.	wh.edf	RIGHT	4883	7583003	Full Trial Period	7578120	110	Trial: 110	7578120	69	Ç¦±Ê	éÏé­Çò	ÄûÃÊ	f	j
wh	.	.	.	.	290	296	1	7	146.20	379.90	9	.	.	.	false	false	Message: 45ms	.	.	.	.	.	.	.	.	.	.	.	SYNCTIME	45	146.20	379.90	wh.edf	RIGHT	4883	7583003	Full Trial Period	7578120	110	Trial: 110	7578120	69	Ç¦±Ê	éÏé­Çò	ÄûÃÊ	f	j
wh	.	.	.	.	.	.	.	.	.	.	10	.	.	.	false	false	Message: 2433ms	10.77	182.58	59	2436	483.30	386.60	7	316.50	2378	164.00	367.00	INVISIBLE_BOUNDARY[1]	2433	.	.	wh.edf	RIGHT	4883	7583003	Full Trial Period	7578120	110	Trial: 110	7578120	69	Ç¦±Ê	éÏé­Çò	ÄûÃÊ	f	j
wh	.	.	.	.	371	2807	8	2437	478.60	384.80	11	[1]	1	RECTANGLE_INTERESTAREA	false	false	Message: 2444ms	.	.	.	.	.	.	.	.	.	.	.	SYNCTIME	2444	478.60	384.80	wh.edf	RIGHT	4883	7583003	Full Trial Period	7578120	110	Trial: 110	7578120	69	Ç¦±Ê	éÏé­Çò	ÄûÃÊ	f	j
wh	.	.	.	.	.	.	.	.	.	.	12	.	.	.	false	false	Message: 3866ms	7.98	153.53	52	3882	835.10	381.70	12	331.00	3831	598.50	374.50	INVISIBLE_BOUNDARY[2]	3866	.	.	wh.edf	RIGHT	4883	7583003	Full Trial Period	7578120	110	Trial: 110	7578120	69	Ç¦±Ê	éÏé­Çò	ÄûÃÊ	f	j
wh	.	.	.	.	.	.	.	.	.	.	13	.	.	.	false	false	Message: 3877ms	7.98	153.53	52	3882	835.10	381.70	12	331.00	3831	598.50	374.50	SYNCTIME	3877	.	.	wh.edf	RIGHT	4883	7583003	Full Trial Period	7578120	110	Trial: 110	7578120	69	Ç¦±Ê	éÏé­Çò	ÄûÃÊ	f	j
wh	.	.	.	.	740	4881	14	4142	860.80	387.50	14	[1]	2	RECTANGLE_INTERESTAREA	false	false	Message: 4865ms	.	.	.	.	.	.	.	.	.	.	.	KEYBOARD	4865	860.80	387.50	wh.edf	RIGHT	4883	7583003	Full Trial Period	7578120	110	Trial: 110	7578120	69	Ç¦±Ê	éÏé­Çò	ÄûÃÊ	f	j
wh	.	.	.	.	.	.	.	.	.	.	15	.	.	.	false	false	Message: 4925ms	.	.	.	.	.	.	.	.	.	.	.	TRIAL_RESULT 0	4925	.	.	wh.edf	RIGHT	4883	7583003	Full Trial Period	7578120	110	Trial: 110	7578120	69	Ç¦±Ê	éÏé­Çò	ÄûÃÊ	f	j
wh	.	.	.	.	.	.	.	.	.	.	1	.	.	.	false	false	Message: -15ms	.	.	.	.	.	.	.	.	.	.	.	TRIALID 110	-15	.	.	wh.edf	RIGHT	4072	7588084	Full Trial Period	7584012	111	Trial: 111	7584012	77	µçÊÓ»ú	Ö½Ïä	¹ñ×Ó	j	j
wh	.	.	.	.	.	.	.	.	.	.	2	.	.	.	false	false	Message: -1ms	.	.	.	.	.	.	.	.	.	.	.	RECCFG CR 1000 2 0 R	-1	.	.	wh.edf	RIGHT	4072	7588084	Full Trial Period	7584012	111	Trial: 111	7584012	77	µçÊÓ»ú	Ö½Ïä	¹ñ×Ó	j	j
wh	.	.	.	.	.	.	.	.	.	.	3	.	.	.	false	false	Message: -1ms	.	.	.	.	.	.	.	.	.	.	.	ELCLCFG TOWER	-1	.	.	wh.edf	RIGHT	4072	7588084	Full Trial Period	7584012	111	Trial: 111	7584012	77	µçÊÓ»ú	Ö½Ïä	¹ñ×Ó	j	j
wh	.	.	.	.	.	.	.	.	.	.	4	.	.	.	false	false	Message: -1ms	.	.	.	.	.	.	.	.	.	.	.	GAZE_COORDS 0.00 0.00 1023.00 767.00	-1	.	.	wh.edf	RIGHT	4072	7588084	Full Trial Period	7584012	111	Trial: 111	7584012	77	µçÊÓ»ú	Ö½Ïä	¹ñ×Ó	j	j
wh	.	.	.	.	.	.	.	.	.	.	5	.	.	.	false	false	Message: -1ms	.	.	.	.	.	.	.	.	.	.	.	THRESHOLDS R 88 213	-1	.	.	wh.edf	RIGHT	4072	7588084	Full Trial Period	7584012	111	Trial: 111	7584012	77	µçÊÓ»ú	Ö½Ïä	¹ñ×Ó	j	j
wh	.	.	.	.	.	.	.	.	.	.	6	.	.	.	false	false	Message: -1ms	.	.	.	.	.	.	.	.	.	.	.	ELCL_PROC CENTROID (3)	-1	.	.	wh.edf	RIGHT	4072	7588084	Full Trial Period	7584012	111	Trial: 111	7584012	77	µçÊÓ»ú	Ö½Ïä	¹ñ×Ó	j	j
wh	.	.	.	.	.	.	.	.	.	.	7	.	.	.	false	false	Message: -1ms	.	.	.	.	.	.	.	.	.	.	.	ELCL_PCR_PARAM 5 3.0	-1	.	.	wh.edf	RIGHT	4072	7588084	Full Trial Period	7584012	111	Trial: 111	7584012	77	µçÊÓ»ú	Ö½Ïä	¹ñ×Ó	j	j
wh	.	.	.	.	.	.	.	.	.	.	8	.	.	.	false	true	Message: 0ms	.	.	.	.	.	.	.	.	.	.	.	!MODE RECORD CR 1000 2 0 R	0	.	.	wh.edf	RIGHT	4072	7588084	Full Trial Period	7584012	111	Trial: 111	7584012	77	µçÊÓ»ú	Ö½Ïä	¹ñ×Ó	j	j
wh	.	.	.	.	458	464	1	7	166.70	366.10	9	.	.	.	false	false	Message: 43ms	.	.	.	.	.	.	.	.	.	.	.	SYNCTIME	43	166.70	366.10	wh.edf	RIGHT	4072	7588084	Full Trial Period	7584012	111	Trial: 111	7584012	77	µçÊÓ»ú	Ö½Ïä	¹ñ×Ó	j	j
wh	.	.	.	.	.	.	.	.	.	.	10	.	.	.	false	false	Message: 1120ms	2.00	7.35	272	1378	490.60	425.80	4	747.80	1107	518.20	374.90	INVISIBLE_BOUNDARY[1]	1120	.	.	wh.edf	RIGHT	4072	7588084	Full Trial Period	7584012	111	Trial: 111	7584012	77	µçÊÓ»ú	Ö½Ïä	¹ñ×Ó	j	j
wh	.	.	.	.	.	.	.	.	.	.	11	.	.	.	false	false	Message: 1127ms	2.00	7.35	272	1378	490.60	425.80	4	747.80	1107	518.20	374.90	SYNCTIME	1127	.	.	wh.edf	RIGHT	4072	7588084	Full Trial Period	7584012	111	Trial: 111	7584012	77	µçÊÓ»ú	Ö½Ïä	¹ñ×Ó	j	j
wh	145	2329	2	2185	.	.	.	.	.	.	12	.	.	.	false	false	Message: 2318ms	2.08	9.66	215	2375	836.80	420.90	7	479.80	2161	798.50	372.80	INVISIBLE_BOUNDARY[2]	2318	.	.	wh.edf	RIGHT	4072	7588084	Full Trial Period	7584012	111	Trial: 111	7584012	77	µçÊÓ»ú	Ö½Ïä	¹ñ×Ó	j	j
wh	145	2329	2	2185	.	.	.	.	.	.	13	.	.	.	false	false	Message: 2326ms	2.08	9.66	215	2375	836.80	420.90	7	479.80	2161	798.50	372.80	SYNCTIME	2326	.	.	wh.edf	RIGHT	4072	7588084	Full Trial Period	7584012	111	Trial: 111	7584012	77	µçÊÓ»ú	Ö½Ïä	¹ñ×Ó	j	j
wh	.	.	.	.	160	4070	12	3911	858.60	383.90	14	[1]	2	RECTANGLE_INTERESTAREA	false	false	Message: 4053ms	.	.	.	.	.	.	.	.	.	.	.	KEYBOARD	4053	858.60	383.90	wh.edf	RIGHT	4072	7588084	Full Trial Period	7584012	111	Trial: 111	7584012	77	µçÊÓ»ú	Ö½Ïä	¹ñ×Ó	j	j
wh	.	.	.	.	.	.	.	.	.	.	15	.	.	.	false	false	Message: 4116ms	.	.	.	.	.	.	.	.	.	.	.	TRIAL_RESULT 0	4116	.	.	wh.edf	RIGHT	4072	7588084	Full Trial Period	7584012	111	Trial: 111	7584012	77	µçÊÓ»ú	Ö½Ïä	¹ñ×Ó	j	j
wh	.	.	.	.	.	.	.	.	.	.	1	.	.	.	false	false	Message: -20ms	.	.	.	.	.	.	.	.	.	.	.	TRIALID 111	-20	.	.	wh.edf	RIGHT	3457	7594406	Full Trial Period	7590949	112	Trial: 112	7590949	30	éÙ×Ó	Éß	Ç¦±Ê	j	j
wh	.	.	.	.	.	.	.	.	.	.	2	.	.	.	false	false	Message: -1ms	.	.	.	.	.	.	.	.	.	.	.	RECCFG CR 1000 2 0 R	-1	.	.	wh.edf	RIGHT	3457	7594406	Full Trial Period	7590949	112	Trial: 112	7590949	30	éÙ×Ó	Éß	Ç¦±Ê	j	j
wh	.	.	.	.	.	.	.	.	.	.	3	.	.	.	false	false	Message: -1ms	.	.	.	.	.	.	.	.	.	.	.	ELCLCFG TOWER	-1	.	.	wh.edf	RIGHT	3457	7594406	Full Trial Period	7590949	112	Trial: 112	7590949	30	éÙ×Ó	Éß	Ç¦±Ê	j	j
wh	.	.	.	.	.	.	.	.	.	.	4	.	.	.	false	false	Message: -1ms	.	.	.	.	.	.	.	.	.	.	.	GAZE_COORDS 0.00 0.00 1023.00 767.00	-1	.	.	wh.edf	RIGHT	3457	7594406	Full Trial Period	7590949	112	Trial: 112	7590949	30	éÙ×Ó	Éß	Ç¦±Ê	j	j
wh	.	.	.	.	.	.	.	.	.	.	5	.	.	.	false	false	Message: -1ms	.	.	.	.	.	.	.	.	.	.	.	THRESHOLDS R 88 213	-1	.	.	wh.edf	RIGHT	3457	7594406	Full Trial Period	7590949	112	Trial: 112	7590949	30	éÙ×Ó	Éß	Ç¦±Ê	j	j
wh	.	.	.	.	.	.	.	.	.	.	6	.	.	.	false	false	Message: -1ms	.	.	.	.	.	.	.	.	.	.	.	ELCL_PROC CENTROID (3)	-1	.	.	wh.edf	RIGHT	3457	7594406	Full Trial Period	7590949	112	Trial: 112	7590949	30	éÙ×Ó	Éß	Ç¦±Ê	j	j
wh	.	.	.	.	.	.	.	.	.	.	7	.	.	.	false	false	Message: -1ms	.	.	.	.	.	.	.	.	.	.	.	ELCL_PCR_PARAM 5 3.0	-1	.	.	wh.edf	RIGHT	3457	7594406	Full Trial Period	7590949	112	Trial: 112	7590949	30	éÙ×Ó	Éß	Ç¦±Ê	j	j
wh	.	.	.	.	.	.	.	.	.	.	8	.	.	.	false	true	Message: 0ms	.	.	.	.	.	.	.	.	.	.	.	!MODE RECORD CR 1000 2 0 R	0	.	.	wh.edf	RIGHT	3457	7594406	Full Trial Period	7590949	112	Trial: 112	7590949	30	éÙ×Ó	Éß	Ç¦±Ê	j	j
wh	.	.	.	.	154	160	1	7	156.30	346.30	9	.	.	.	false	false	Message: 47ms	.	.	.	.	.	.	.	.	.	.	.	SYNCTIME	47	156.30	346.30	wh.edf	RIGHT	3457	7594406	Full Trial Period	7590949	112	Trial: 112	7590949	30	éÙ×Ó	Éß	Ç¦±Ê	j	j
wh	.	.	.	.	.	.	.	.	.	.	10	.	.	.	false	false	Message: 1863ms	0.62	2.80	221	1909	426.50	331.30	6	1081.90	1689	424.50	348.80	INVISIBLE_BOUNDARY[1]	1863	.	.	wh.edf	RIGHT	3457	7594406	Full Trial Period	7590949	112	Trial: 112	7590949	30	éÙ×Ó	Éß	Ç¦±Ê	j	j
wh	.	.	.	.	.	.	.	.	.	.	11	.	.	.	false	false	Message: 1871ms	0.62	2.80	221	1909	426.50	331.30	6	1081.90	1689	424.50	348.80	SYNCTIME	1871	.	.	wh.edf	RIGHT	3457	7594406	Full Trial Period	7590949	112	Trial: 112	7590949	30	éÙ×Ó	Éß	Ç¦±Ê	j	j
wh	.	.	.	.	.	.	.	.	.	.	12	.	.	.	false	false	Message: 2818ms	4.03	108.88	37	2848	926.20	358.20	10	227.90	2812	806.60	383.60	INVISIBLE_BOUNDARY[2]	2818	.	.	wh.edf	RIGHT	3457	7594406	Full Trial Period	7590949	112	Trial: 112	7590949	30	éÙ×Ó	Éß	Ç¦±Ê	j	j
wh	.	.	.	.	.	.	.	.	.	.	13	.	.	.	false	false	Message: 2822ms	4.03	108.88	37	2848	926.20	358.20	10	227.90	2812	806.60	383.60	SYNCTIME	2822	.	.	wh.edf	RIGHT	3457	7594406	Full Trial Period	7590949	112	Trial: 112	7590949	30	éÙ×Ó	Éß	Ç¦±Ê	j	j
wh	.	.	.	.	256	3455	13	3200	853.10	383.70	14	[1]	2	RECTANGLE_INTERESTAREA	false	false	Message: 3438ms	.	.	.	.	.	.	.	.	.	.	.	KEYBOARD	3438	853.10	383.70	wh.edf	RIGHT	3457	7594406	Full Trial Period	7590949	112	Trial: 112	7590949	30	éÙ×Ó	Éß	Ç¦±Ê	j	j
wh	.	.	.	.	.	.	.	.	.	.	15	.	.	.	false	false	Message: 3497ms	.	.	.	.	.	.	.	.	.	.	.	TRIAL_RESULT 0	3497	.	.	wh.edf	RIGHT	3457	7594406	Full Trial Period	7590949	112	Trial: 112	7590949	30	éÙ×Ó	Éß	Ç¦±Ê	j	j
wh	.	.	.	.	.	.	.	.	.	.	1	.	.	.	false	false	Message: -16ms	.	.	.	.	.	.	.	.	.	.	.	TRIALID 112	-16	.	.	wh.edf	RIGHT	4260	7600479	Full Trial Period	7596219	113	Trial: 113	7596219	62	ÏÉÈËÕÆ	ÉþË÷	µçÏß	j	j
wh	.	.	.	.	.	.	.	.	.	.	2	.	.	.	false	false	Message: -1ms	.	.	.	.	.	.	.	.	.	.	.	RECCFG CR 1000 2 0 R	-1	.	.	wh.edf	RIGHT	4260	7600479	Full Trial Period	7596219	113	Trial: 113	7596219	62	ÏÉÈËÕÆ	ÉþË÷	µçÏß	j	j
wh	.	.	.	.	.	.	.	.	.	.	3	.	.	.	false	false	Message: -1ms	.	.	.	.	.	.	.	.	.	.	.	ELCLCFG TOWER	-1	.	.	wh.edf	RIGHT	4260	7600479	Full Trial Period	7596219	113	Trial: 113	7596219	62	ÏÉÈËÕÆ	ÉþË÷	µçÏß	j	j
wh	.	.	.	.	.	.	.	.	.	.	4	.	.	.	false	false	Message: -1ms	.	.	.	.	.	.	.	.	.	.	.	GAZE_COORDS 0.00 0.00 1023.00 767.00	-1	.	.	wh.edf	RIGHT	4260	7600479	Full Trial Period	7596219	113	Trial: 113	7596219	62	ÏÉÈËÕÆ	ÉþË÷	µçÏß	j	j
wh	.	.	.	.	.	.	.	.	.	.	5	.	.	.	false	false	Message: -1ms	.	.	.	.	.	.	.	.	.	.	.	THRESHOLDS R 88 213	-1	.	.	wh.edf	RIGHT	4260	7600479	Full Trial Period	7596219	113	Trial: 113	7596219	62	ÏÉÈËÕÆ	ÉþË÷	µçÏß	j	j
wh	.	.	.	.	.	.	.	.	.	.	6	.	.	.	false	false	Message: -1ms	.	.	.	.	.	.	.	.	.	.	.	ELCL_PROC CENTROID (3)	-1	.	.	wh.edf	RIGHT	4260	7600479	Full Trial Period	7596219	113	Trial: 113	7596219	62	ÏÉÈËÕÆ	ÉþË÷	µçÏß	j	j
wh	.	.	.	.	.	.	.	.	.	.	7	.	.	.	false	false	Message: -1ms	.	.	.	.	.	.	.	.	.	.	.	ELCL_PCR_PARAM 5 3.0	-1	.	.	wh.edf	RIGHT	4260	7600479	Full Trial Period	7596219	113	Trial: 113	7596219	62	ÏÉÈËÕÆ	ÉþË÷	µçÏß	j	j
wh	.	.	.	.	.	.	.	.	.	.	8	.	.	.	false	true	Message: 0ms	.	.	.	.	.	.	.	.	.	.	.	!MODE RECORD CR 1000 2 0 R	0	.	.	wh.edf	RIGHT	4260	7600479	Full Trial Period	7596219	113	Trial: 113	7596219	62	ÏÉÈËÕÆ	ÉþË÷	µçÏß	j	j
wh	.	.	.	.	464	470	1	7	147.90	362.00	9	.	.	.	false	false	Message: 42ms	.	.	.	.	.	.	.	.	.	.	.	SYNCTIME	42	147.90	362.00	wh.edf	RIGHT	4260	7600479	Full Trial Period	7596219	113	Trial: 113	7596219	62	ÏÉÈËÕÆ	ÉþË÷	µçÏß	j	j
wh	.	.	.	.	.	.	.	.	.	.	10	.	.	.	false	false	Message: 1238ms	2.28	8.54	267	1478	511.30	402.30	4	826.70	1212	542.60	344.60	INVISIBLE_BOUNDARY[1]	1238	.	.	wh.edf	RIGHT	4260	7600479	Full Trial Period	7596219	113	Trial: 113	7596219	62	ÏÉÈËÕÆ	ÉþË÷	µçÏß	j	j
wh	.	.	.	.	.	.	.	.	.	.	11	.	.	.	false	false	Message: 1242ms	2.28	8.54	267	1478	511.30	402.30	4	826.70	1212	542.60	344.60	SYNCTIME	1242	.	.	wh.edf	RIGHT	4260	7600479	Full Trial Period	7596219	113	Trial: 113	7596219	62	ÏÉÈËÕÆ	ÉþË÷	µçÏß	j	j
wh	.	.	.	.	.	.	.	.	.	.	12	.	.	.	false	false	Message: 3171ms	1.55	7.24	214	3370	768.60	413.30	9	457.30	3157	795.10	376.20	INVISIBLE_BOUNDARY[2]	3171	.	.	wh.edf	RIGHT	4260	7600479	Full Trial Period	7596219	113	Trial: 113	7596219	62	ÏÉÈËÕÆ	ÉþË÷	µçÏß	j	j
wh	.	.	.	.	.	.	.	.	.	.	13	.	.	.	false	false	Message: 3176ms	1.55	7.24	214	3370	768.60	413.30	9	457.30	3157	795.10	376.20	SYNCTIME	3176	.	.	wh.edf	RIGHT	4260	7600479	Full Trial Period	7596219	113	Trial: 113	7596219	62	ÏÉÈËÕÆ	ÉþË÷	µçÏß	j	j
wh	.	.	.	.	.	.	.	.	.	.	14	.	.	.	false	false	Message: 4240ms	4.27	85.42	50	4258	750.00	364.30	12	210.70	4209	876.70	384.20	KEYBOARD	4240	.	.	wh.edf	RIGHT	4260	7600479	Full Trial Period	7596219	113	Trial: 113	7596219	62	ÏÉÈËÕÆ	ÉþË÷	µçÏß	j	j
wh	.	.	.	.	.	.	.	.	.	.	15	.	.	.	false	false	Message: 4304ms	.	.	.	.	.	.	.	.	.	.	.	TRIAL_RESULT 0	4304	.	.	wh.edf	RIGHT	4260	7600479	Full Trial Period	7596219	113	Trial: 113	7596219	62	ÏÉÈËÕÆ	ÉþË÷	µçÏß	j	j
wh	.	.	.	.	.	.	.	.	.	.	1	.	.	.	false	false	Message: -22ms	.	.	.	.	.	.	.	.	.	.	.	TRIALID 113	-22	.	.	wh.edf	RIGHT	3463	7605862	Full Trial Period	7602399	114	Trial: 114	7602399	133	³ß×Ó	µçÏß	Ë®Í°	f	f
wh	.	.	.	.	.	.	.	.	.	.	2	.	.	.	false	false	Message: -1ms	.	.	.	.	.	.	.	.	.	.	.	RECCFG CR 1000 2 0 R	-1	.	.	wh.edf	RIGHT	3463	7605862	Full Trial Period	7602399	114	Trial: 114	7602399	133	³ß×Ó	µçÏß	Ë®Í°	f	f
wh	.	.	.	.	.	.	.	.	.	.	3	.	.	.	false	false	Message: -1ms	.	.	.	.	.	.	.	.	.	.	.	ELCLCFG TOWER	-1	.	.	wh.edf	RIGHT	3463	7605862	Full Trial Period	7602399	114	Trial: 114	7602399	133	³ß×Ó	µçÏß	Ë®Í°	f	f
wh	.	.	.	.	.	.	.	.	.	.	4	.	.	.	false	false	Message: -1ms	.	.	.	.	.	.	.	.	.	.	.	GAZE_COORDS 0.00 0.00 1023.00 767.00	-1	.	.	wh.edf	RIGHT	3463	7605862	Full Trial Period	7602399	114	Trial: 114	7602399	133	³ß×Ó	µçÏß	Ë®Í°	f	f
wh	.	.	.	.	.	.	.	.	.	.	5	.	.	.	false	false	Message: -1ms	.	.	.	.	.	.	.	.	.	.	.	THRESHOLDS R 88 213	-1	.	.	wh.edf	RIGHT	3463	7605862	Full Trial Period	7602399	114	Trial: 114	7602399	133	³ß×Ó	µçÏß	Ë®Í°	f	f
wh	.	.	.	.	.	.	.	.	.	.	6	.	.	.	false	false	Message: -1ms	.	.	.	.	.	.	.	.	.	.	.	ELCL_PROC CENTROID (3)	-1	.	.	wh.edf	RIGHT	3463	7605862	Full Trial Period	7602399	114	Trial: 114	7602399	133	³ß×Ó	µçÏß	Ë®Í°	f	f
wh	.	.	.	.	.	.	.	.	.	.	7	.	.	.	false	false	Message: -1ms	.	.	.	.	.	.	.	.	.	.	.	ELCL_PCR_PARAM 5 3.0	-1	.	.	wh.edf	RIGHT	3463	7605862	Full Trial Period	7602399	114	Trial: 114	7602399	133	³ß×Ó	µçÏß	Ë®Í°	f	f
wh	.	.	.	.	.	.	.	.	.	.	8	.	.	.	false	true	Message: 0ms	.	.	.	.	.	.	.	.	.	.	.	!MODE RECORD CR 1000 2 0 R	0	.	.	wh.edf	RIGHT	3463	7605862	Full Trial Period	7602399	114	Trial: 114	7602399	133	³ß×Ó	µçÏß	Ë®Í°	f	f
wh	.	.	.	.	367	373	1	7	144.70	389.90	9	.	.	.	false	false	Message: 45ms	.	.	.	.	.	.	.	.	.	.	.	SYNCTIME	45	144.70	389.90	wh.edf	RIGHT	3463	7605862	Full Trial Period	7602399	114	Trial: 114	7602399	133	³ß×Ó	µçÏß	Ë®Í°	f	f
wh	.	.	.	.	.	.	.	.	.	.	10	.	.	.	false	false	Message: 682ms	10.94	45.79	239	743	499.20	428.10	2	955.40	505	177.90	376.70	INVISIBLE_BOUNDARY[1]	682	.	.	wh.edf	RIGHT	3463	7605862	Full Trial Period	7602399	114	Trial: 114	7602399	133	³ß×Ó	µçÏß	Ë®Í°	f	f
wh	.	.	.	.	.	.	.	.	.	.	11	.	.	.	false	false	Message: 687ms	10.94	45.79	239	743	499.20	428.10	2	955.40	505	177.90	376.70	SYNCTIME	687	.	.	wh.edf	RIGHT	3463	7605862	Full Trial Period	7602399	114	Trial: 114	7602399	133	³ß×Ó	µçÏß	Ë®Í°	f	f
wh	.	.	.	.	.	.	.	.	.	.	12	.	.	.	false	false	Message: 1712ms	11.83	204.03	58	1734	867.20	404.10	5	361.00	1677	515.60	377.70	INVISIBLE_BOUNDARY[2]	1712	.	.	wh.edf	RIGHT	3463	7605862	Full Trial Period	7602399	114	Trial: 114	7602399	133	³ß×Ó	µçÏß	Ë®Í°	f	f
wh	.	.	.	.	.	.	.	.	.	.	13	.	.	.	false	false	Message: 1720ms	11.83	204.03	58	1734	867.20	404.10	5	361.00	1677	515.60	377.70	SYNCTIME	1720	.	.	wh.edf	RIGHT	3463	7605862	Full Trial Period	7602399	114	Trial: 114	7602399	133	³ß×Ó	µçÏß	Ë®Í°	f	f
wh	.	.	.	.	381	3461	10	3081	834.00	386.90	14	.	.	.	false	false	Message: 3444ms	.	.	.	.	.	.	.	.	.	.	.	KEYBOARD	3444	834.00	386.90	wh.edf	RIGHT	3463	7605862	Full Trial Period	7602399	114	Trial: 114	7602399	133	³ß×Ó	µçÏß	Ë®Í°	f	f
wh	.	.	.	.	.	.	.	.	.	.	15	.	.	.	false	false	Message: 3506ms	.	.	.	.	.	.	.	.	.	.	.	TRIAL_RESULT 0	3506	.	.	wh.edf	RIGHT	3463	7605862	Full Trial Period	7602399	114	Trial: 114	7602399	133	³ß×Ó	µçÏß	Ë®Í°	f	f
wh	.	.	.	.	.	.	.	.	.	.	1	.	.	.	false	false	Message: -21ms	.	.	.	.	.	.	.	.	.	.	.	TRIALID 114	-21	.	.	wh.edf	RIGHT	3912	7611343	Full Trial Period	7607431	115	Trial: 115	7607431	32	éÙ×Ó	ÐÓÈÊ	Î¢²¨Â¯	f	f
wh	.	.	.	.	.	.	.	.	.	.	2	.	.	.	false	false	Message: -1ms	.	.	.	.	.	.	.	.	.	.	.	RECCFG CR 1000 2 0 R	-1	.	.	wh.edf	RIGHT	3912	7611343	Full Trial Period	7607431	115	Trial: 115	7607431	32	éÙ×Ó	ÐÓÈÊ	Î¢²¨Â¯	f	f
wh	.	.	.	.	.	.	.	.	.	.	3	.	.	.	false	false	Message: -1ms	.	.	.	.	.	.	.	.	.	.	.	ELCLCFG TOWER	-1	.	.	wh.edf	RIGHT	3912	7611343	Full Trial Period	7607431	115	Trial: 115	7607431	32	éÙ×Ó	ÐÓÈÊ	Î¢²¨Â¯	f	f
wh	.	.	.	.	.	.	.	.	.	.	4	.	.	.	false	false	Message: -1ms	.	.	.	.	.	.	.	.	.	.	.	GAZE_COORDS 0.00 0.00 1023.00 767.00	-1	.	.	wh.edf	RIGHT	3912	7611343	Full Trial Period	7607431	115	Trial: 115	7607431	32	éÙ×Ó	ÐÓÈÊ	Î¢²¨Â¯	f	f
wh	.	.	.	.	.	.	.	.	.	.	5	.	.	.	false	false	Message: -1ms	.	.	.	.	.	.	.	.	.	.	.	THRESHOLDS R 88 213	-1	.	.	wh.edf	RIGHT	3912	7611343	Full Trial Period	7607431	115	Trial: 115	7607431	32	éÙ×Ó	ÐÓÈÊ	Î¢²¨Â¯	f	f
wh	.	.	.	.	.	.	.	.	.	.	6	.	.	.	false	false	Message: -1ms	.	.	.	.	.	.	.	.	.	.	.	ELCL_PROC CENTROID (3)	-1	.	.	wh.edf	RIGHT	3912	7611343	Full Trial Period	7607431	115	Trial: 115	7607431	32	éÙ×Ó	ÐÓÈÊ	Î¢²¨Â¯	f	f
wh	.	.	.	.	.	.	.	.	.	.	7	.	.	.	false	false	Message: -1ms	.	.	.	.	.	.	.	.	.	.	.	ELCL_PCR_PARAM 5 3.0	-1	.	.	wh.edf	RIGHT	3912	7611343	Full Trial Period	7607431	115	Trial: 115	7607431	32	éÙ×Ó	ÐÓÈÊ	Î¢²¨Â¯	f	f
wh	.	.	.	.	.	.	.	.	.	.	8	.	.	.	false	true	Message: 0ms	.	.	.	.	.	.	.	.	.	.	.	!MODE RECORD CR 1000 2 0 R	0	.	.	wh.edf	RIGHT	3912	7611343	Full Trial Period	7607431	115	Trial: 115	7607431	32	éÙ×Ó	ÐÓÈÊ	Î¢²¨Â¯	f	f
wh	.	.	.	.	245	251	1	7	161.60	365.80	9	.	.	.	false	false	Message: 45ms	.	.	.	.	.	.	.	.	.	.	.	SYNCTIME	45	161.60	365.80	wh.edf	RIGHT	3912	7611343	Full Trial Period	7607431	115	Trial: 115	7607431	32	éÙ×Ó	ÐÓÈÊ	Î¢²¨Â¯	f	f
wh	.	.	.	.	.	.	.	.	.	.	10	.	.	.	false	false	Message: 1329ms	3.03	13.10	231	1376	475.90	438.10	4	1130.00	1146	473.60	350.80	INVISIBLE_BOUNDARY[1]	1329	.	.	wh.edf	RIGHT	3912	7611343	Full Trial Period	7607431	115	Trial: 115	7607431	32	éÙ×Ó	ÐÓÈÊ	Î¢²¨Â¯	f	f
wh	.	.	.	.	.	.	.	.	.	.	11	.	.	.	false	false	Message: 1336ms	3.03	13.10	231	1376	475.90	438.10	4	1130.00	1146	473.60	350.80	SYNCTIME	1336	.	.	wh.edf	RIGHT	3912	7611343	Full Trial Period	7607431	115	Trial: 115	7607431	32	éÙ×Ó	ÐÓÈÊ	Î¢²¨Â¯	f	f
wh	.	.	.	.	.	.	.	.	.	.	12	.	.	.	false	false	Message: 3042ms	10.77	179.46	60	3056	816.30	382.60	8	326.10	2997	497.60	378.90	INVISIBLE_BOUNDARY[2]	3042	.	.	wh.edf	RIGHT	3912	7611343	Full Trial Period	7607431	115	Trial: 115	7607431	32	éÙ×Ó	ÐÓÈÊ	Î¢²¨Â¯	f	f
wh	.	.	.	.	.	.	.	.	.	.	13	.	.	.	false	false	Message: 3053ms	10.77	179.46	60	3056	816.30	382.60	8	326.10	2997	497.60	378.90	SYNCTIME	3053	.	.	wh.edf	RIGHT	3912	7611343	Full Trial Period	7607431	115	Trial: 115	7607431	32	éÙ×Ó	ÐÓÈÊ	Î¢²¨Â¯	f	f
wh	.	.	.	.	138	3910	11	3773	550.50	368.80	14	.	.	.	false	false	Message: 3893ms	.	.	.	.	.	.	.	.	.	.	.	KEYBOARD	3893	550.50	368.80	wh.edf	RIGHT	3912	7611343	Full Trial Period	7607431	115	Trial: 115	7607431	32	éÙ×Ó	ÐÓÈÊ	Î¢²¨Â¯	f	f
wh	.	.	.	.	.	.	.	.	.	.	15	.	.	.	false	false	Message: 3958ms	.	.	.	.	.	.	.	.	.	.	.	TRIAL_RESULT 0	3958	.	.	wh.edf	RIGHT	3912	7611343	Full Trial Period	7607431	115	Trial: 115	7607431	32	éÙ×Ó	ÐÓÈÊ	Î¢²¨Â¯	f	f
wh	.	.	.	.	.	.	.	.	.	.	1	.	.	.	false	false	Message: -22ms	.	.	.	.	.	.	.	.	.	.	.	TRIALID 115	-22	.	.	wh.edf	RIGHT	9225	7622222	Full Trial Period	7612997	116	Trial: 116	7612997	54	µÆÁý	ÂÝÃ±	ÌðÌðÈ¦	j	j
wh	.	.	.	.	.	.	.	.	.	.	2	.	.	.	false	false	Message: -1ms	.	.	.	.	.	.	.	.	.	.	.	RECCFG CR 1000 2 0 R	-1	.	.	wh.edf	RIGHT	9225	7622222	Full Trial Period	7612997	116	Trial: 116	7612997	54	µÆÁý	ÂÝÃ±	ÌðÌðÈ¦	j	j
wh	.	.	.	.	.	.	.	.	.	.	3	.	.	.	false	false	Message: -1ms	.	.	.	.	.	.	.	.	.	.	.	ELCLCFG TOWER	-1	.	.	wh.edf	RIGHT	9225	7622222	Full Trial Period	7612997	116	Trial: 116	7612997	54	µÆÁý	ÂÝÃ±	ÌðÌðÈ¦	j	j
wh	.	.	.	.	.	.	.	.	.	.	4	.	.	.	false	false	Message: -1ms	.	.	.	.	.	.	.	.	.	.	.	GAZE_COORDS 0.00 0.00 1023.00 767.00	-1	.	.	wh.edf	RIGHT	9225	7622222	Full Trial Period	7612997	116	Trial: 116	7612997	54	µÆÁý	ÂÝÃ±	ÌðÌðÈ¦	j	j
wh	.	.	.	.	.	.	.	.	.	.	5	.	.	.	false	false	Message: -1ms	.	.	.	.	.	.	.	.	.	.	.	THRESHOLDS R 88 213	-1	.	.	wh.edf	RIGHT	9225	7622222	Full Trial Period	7612997	116	Trial: 116	7612997	54	µÆÁý	ÂÝÃ±	ÌðÌðÈ¦	j	j
wh	.	.	.	.	.	.	.	.	.	.	6	.	.	.	false	false	Message: -1ms	.	.	.	.	.	.	.	.	.	.	.	ELCL_PROC CENTROID (3)	-1	.	.	wh.edf	RIGHT	9225	7622222	Full Trial Period	7612997	116	Trial: 116	7612997	54	µÆÁý	ÂÝÃ±	ÌðÌðÈ¦	j	j
wh	.	.	.	.	.	.	.	.	.	.	7	.	.	.	false	false	Message: -1ms	.	.	.	.	.	.	.	.	.	.	.	ELCL_PCR_PARAM 5 3.0	-1	.	.	wh.edf	RIGHT	9225	7622222	Full Trial Period	7612997	116	Trial: 116	7612997	54	µÆÁý	ÂÝÃ±	ÌðÌðÈ¦	j	j
wh	.	.	.	.	.	.	.	.	.	.	8	.	.	.	false	true	Message: 0ms	.	.	.	.	.	.	.	.	.	.	.	!MODE RECORD CR 1000 2 0 R	0	.	.	wh.edf	RIGHT	9225	7622222	Full Trial Period	7612997	116	Trial: 116	7612997	54	µÆÁý	ÂÝÃ±	ÌðÌðÈ¦	j	j
wh	.	.	.	.	296	302	1	7	158.80	368.80	9	.	.	.	false	false	Message: 44ms	.	.	.	.	.	.	.	.	.	.	.	SYNCTIME	44	158.80	368.80	wh.edf	RIGHT	9225	7622222	Full Trial Period	7612997	116	Trial: 116	7612997	54	µÆÁý	ÂÝÃ±	ÌðÌðÈ¦	j	j
wh	.	.	.	.	.	.	.	.	.	.	10	.	.	.	false	false	Message: 3732ms	9.25	37.59	246	3777	454.90	447.50	11	853.10	3532	187.50	382.00	INVISIBLE_BOUNDARY[1]	3732	.	.	wh.edf	RIGHT	9225	7622222	Full Trial Period	7612997	116	Trial: 116	7612997	54	µÆÁý	ÂÝÃ±	ÌðÌðÈ¦	j	j
wh	.	.	.	.	.	.	.	.	.	.	11	.	.	.	false	false	Message: 3735ms	9.25	37.59	246	3777	454.90	447.50	11	853.10	3532	187.50	382.00	SYNCTIME	3735	.	.	wh.edf	RIGHT	9225	7622222	Full Trial Period	7612997	116	Trial: 116	7612997	54	µÆÁý	ÂÝÃ±	ÌðÌðÈ¦	j	j
wh	.	.	.	.	.	.	.	.	.	.	12	.	.	.	false	false	Message: 7624ms	0.83	4.42	188	7796	869.70	401.50	22	1163.50	7609	879.10	378.80	INVISIBLE_BOUNDARY[2]	7624	.	.	wh.edf	RIGHT	9225	7622222	Full Trial Period	7612997	116	Trial: 116	7612997	54	µÆÁý	ÂÝÃ±	ÌðÌðÈ¦	j	j
wh	.	.	.	.	.	.	.	.	.	.	13	.	.	.	false	false	Message: 7635ms	0.83	4.42	188	7796	869.70	401.50	22	1163.50	7609	879.10	378.80	SYNCTIME	7635	.	.	wh.edf	RIGHT	9225	7622222	Full Trial Period	7612997	116	Trial: 116	7612997	54	µÆÁý	ÂÝÃ±	ÌðÌðÈ¦	j	j
wh	.	.	.	.	527	9223	26	8697	871.10	380.90	14	[1]	2	RECTANGLE_INTERESTAREA	false	false	Message: 9206ms	.	.	.	.	.	.	.	.	.	.	.	KEYBOARD	9206	871.10	380.90	wh.edf	RIGHT	9225	7622222	Full Trial Period	7612997	116	Trial: 116	7612997	54	µÆÁý	ÂÝÃ±	ÌðÌðÈ¦	j	j
wh	.	.	.	.	.	.	.	.	.	.	15	.	.	.	false	false	Message: 9274ms	.	.	.	.	.	.	.	.	.	.	.	TRIAL_RESULT 0	9274	.	.	wh.edf	RIGHT	9225	7622222	Full Trial Period	7612997	116	Trial: 116	7612997	54	µÆÁý	ÂÝÃ±	ÌðÌðÈ¦	j	j
wh	.	.	.	.	.	.	.	.	.	.	1	.	.	.	false	false	Message: -15ms	.	.	.	.	.	.	.	.	.	.	.	TRIALID 116	-15	.	.	wh.edf	RIGHT	3919	7627199	Full Trial Period	7623280	117	Trial: 117	7623280	119	ÖñËñ	ÑÀ¸à	ÄÏ¹Ï	f	f
wh	.	.	.	.	.	.	.	.	.	.	2	.	.	.	false	false	Message: -1ms	.	.	.	.	.	.	.	.	.	.	.	RECCFG CR 1000 2 0 R	-1	.	.	wh.edf	RIGHT	3919	7627199	Full Trial Period	7623280	117	Trial: 117	7623280	119	ÖñËñ	ÑÀ¸à	ÄÏ¹Ï	f	f
wh	.	.	.	.	.	.	.	.	.	.	3	.	.	.	false	false	Message: -1ms	.	.	.	.	.	.	.	.	.	.	.	ELCLCFG TOWER	-1	.	.	wh.edf	RIGHT	3919	7627199	Full Trial Period	7623280	117	Trial: 117	7623280	119	ÖñËñ	ÑÀ¸à	ÄÏ¹Ï	f	f
wh	.	.	.	.	.	.	.	.	.	.	4	.	.	.	false	false	Message: -1ms	.	.	.	.	.	.	.	.	.	.	.	GAZE_COORDS 0.00 0.00 1023.00 767.00	-1	.	.	wh.edf	RIGHT	3919	7627199	Full Trial Period	7623280	117	Trial: 117	7623280	119	ÖñËñ	ÑÀ¸à	ÄÏ¹Ï	f	f
wh	.	.	.	.	.	.	.	.	.	.	5	.	.	.	false	false	Message: -1ms	.	.	.	.	.	.	.	.	.	.	.	THRESHOLDS R 88 213	-1	.	.	wh.edf	RIGHT	3919	7627199	Full Trial Period	7623280	117	Trial: 117	7623280	119	ÖñËñ	ÑÀ¸à	ÄÏ¹Ï	f	f
wh	.	.	.	.	.	.	.	.	.	.	6	.	.	.	false	false	Message: -1ms	.	.	.	.	.	.	.	.	.	.	.	ELCL_PROC CENTROID (3)	-1	.	.	wh.edf	RIGHT	3919	7627199	Full Trial Period	7623280	117	Trial: 117	7623280	119	ÖñËñ	ÑÀ¸à	ÄÏ¹Ï	f	f
wh	.	.	.	.	.	.	.	.	.	.	7	.	.	.	false	false	Message: -1ms	.	.	.	.	.	.	.	.	.	.	.	ELCL_PCR_PARAM 5 3.0	-1	.	.	wh.edf	RIGHT	3919	7627199	Full Trial Period	7623280	117	Trial: 117	7623280	119	ÖñËñ	ÑÀ¸à	ÄÏ¹Ï	f	f
wh	.	.	.	.	.	.	.	.	.	.	8	.	.	.	false	true	Message: 0ms	.	.	.	.	.	.	.	.	.	.	.	!MODE RECORD CR 1000 2 0 R	0	.	.	wh.edf	RIGHT	3919	7627199	Full Trial Period	7623280	117	Trial: 117	7623280	119	ÖñËñ	ÑÀ¸à	ÄÏ¹Ï	f	f
wh	.	.	.	.	.	.	.	.	.	.	9	.	.	.	false	false	Message: 44ms	.	.	.	.	.	.	.	.	.	.	.	SYNCTIME	44	.	.	wh.edf	RIGHT	3919	7627199	Full Trial Period	7623280	117	Trial: 117	7623280	119	ÖñËñ	ÑÀ¸à	ÄÏ¹Ï	f	f
wh	.	.	.	.	168	1913	5	1746	496.10	409.80	10	.	.	.	false	false	Message: 1752ms	.	.	.	.	.	.	.	.	.	.	.	INVISIBLE_BOUNDARY[1]	1752	496.10	409.80	wh.edf	RIGHT	3919	7627199	Full Trial Period	7623280	117	Trial: 117	7623280	119	ÖñËñ	ÑÀ¸à	ÄÏ¹Ï	f	f
wh	.	.	.	.	168	1913	5	1746	496.10	409.80	11	.	.	.	false	false	Message: 1759ms	.	.	.	.	.	.	.	.	.	.	.	SYNCTIME	1759	496.10	409.80	wh.edf	RIGHT	3919	7627199	Full Trial Period	7623280	117	Trial: 117	7623280	119	ÖñËñ	ÑÀ¸à	ÄÏ¹Ï	f	f
wh	.	.	.	.	.	.	.	.	.	.	12	.	.	.	false	false	Message: 2897ms	3.28	121.38	27	2912	865.20	377.30	8	214.50	2886	766.60	380.20	INVISIBLE_BOUNDARY[2]	2897	.	.	wh.edf	RIGHT	3919	7627199	Full Trial Period	7623280	117	Trial: 117	7623280	119	ÖñËñ	ÑÀ¸à	ÄÏ¹Ï	f	f
wh	.	.	.	.	.	.	.	.	.	.	13	.	.	.	false	false	Message: 2901ms	3.28	121.38	27	2912	865.20	377.30	8	214.50	2886	766.60	380.20	SYNCTIME	2901	.	.	wh.edf	RIGHT	3919	7627199	Full Trial Period	7623280	117	Trial: 117	7623280	119	ÖñËñ	ÑÀ¸à	ÄÏ¹Ï	f	f
wh	.	.	.	.	210	3917	11	3708	474.80	384.90	14	.	.	.	false	false	Message: 3900ms	.	.	.	.	.	.	.	.	.	.	.	KEYBOARD	3900	474.80	384.90	wh.edf	RIGHT	3919	7627199	Full Trial Period	7623280	117	Trial: 117	7623280	119	ÖñËñ	ÑÀ¸à	ÄÏ¹Ï	f	f
wh	.	.	.	.	.	.	.	.	.	.	15	.	.	.	false	false	Message: 3962ms	.	.	.	.	.	.	.	.	.	.	.	TRIAL_RESULT 0	3962	.	.	wh.edf	RIGHT	3919	7627199	Full Trial Period	7623280	117	Trial: 117	7623280	119	ÖñËñ	ÑÀ¸à	ÄÏ¹Ï	f	f
wh	.	.	.	.	.	.	.	.	.	.	1	.	.	.	false	false	Message: -20ms	.	.	.	.	.	.	.	.	.	.	.	TRIALID 117	-20	.	.	wh.edf	RIGHT	3074	7631617	Full Trial Period	7628543	118	Trial: 118	7628543	33	Î¢²¨Â¯	ÐÓÈÊ	ÑÛ¾¦	j	j
wh	.	.	.	.	.	.	.	.	.	.	2	.	.	.	false	false	Message: -1ms	.	.	.	.	.	.	.	.	.	.	.	RECCFG CR 1000 2 0 R	-1	.	.	wh.edf	RIGHT	3074	7631617	Full Trial Period	7628543	118	Trial: 118	7628543	33	Î¢²¨Â¯	ÐÓÈÊ	ÑÛ¾¦	j	j
wh	.	.	.	.	.	.	.	.	.	.	3	.	.	.	false	false	Message: -1ms	.	.	.	.	.	.	.	.	.	.	.	ELCLCFG TOWER	-1	.	.	wh.edf	RIGHT	3074	7631617	Full Trial Period	7628543	118	Trial: 118	7628543	33	Î¢²¨Â¯	ÐÓÈÊ	ÑÛ¾¦	j	j
wh	.	.	.	.	.	.	.	.	.	.	4	.	.	.	false	false	Message: -1ms	.	.	.	.	.	.	.	.	.	.	.	GAZE_COORDS 0.00 0.00 1023.00 767.00	-1	.	.	wh.edf	RIGHT	3074	7631617	Full Trial Period	7628543	118	Trial: 118	7628543	33	Î¢²¨Â¯	ÐÓÈÊ	ÑÛ¾¦	j	j
wh	.	.	.	.	.	.	.	.	.	.	5	.	.	.	false	false	Message: -1ms	.	.	.	.	.	.	.	.	.	.	.	THRESHOLDS R 88 213	-1	.	.	wh.edf	RIGHT	3074	7631617	Full Trial Period	7628543	118	Trial: 118	7628543	33	Î¢²¨Â¯	ÐÓÈÊ	ÑÛ¾¦	j	j
wh	.	.	.	.	.	.	.	.	.	.	6	.	.	.	false	false	Message: -1ms	.	.	.	.	.	.	.	.	.	.	.	ELCL_PROC CENTROID (3)	-1	.	.	wh.edf	RIGHT	3074	7631617	Full Trial Period	7628543	118	Trial: 118	7628543	33	Î¢²¨Â¯	ÐÓÈÊ	ÑÛ¾¦	j	j
wh	.	.	.	.	.	.	.	.	.	.	7	.	.	.	false	false	Message: -1ms	.	.	.	.	.	.	.	.	.	.	.	ELCL_PCR_PARAM 5 3.0	-1	.	.	wh.edf	RIGHT	3074	7631617	Full Trial Period	7628543	118	Trial: 118	7628543	33	Î¢²¨Â¯	ÐÓÈÊ	ÑÛ¾¦	j	j
wh	.	.	.	.	.	.	.	.	.	.	8	.	.	.	false	true	Message: 0ms	.	.	.	.	.	.	.	.	.	.	.	!MODE RECORD CR 1000 2 0 R	0	.	.	wh.edf	RIGHT	3074	7631617	Full Trial Period	7628543	118	Trial: 118	7628543	33	Î¢²¨Â¯	ÐÓÈÊ	ÑÛ¾¦	j	j
wh	.	.	.	.	338	344	1	7	149.80	385.40	9	.	.	.	false	false	Message: 46ms	.	.	.	.	.	.	.	.	.	.	.	SYNCTIME	46	149.80	385.40	wh.edf	RIGHT	3074	7631617	Full Trial Period	7628543	118	Trial: 118	7628543	33	Î¢²¨Â¯	ÐÓÈÊ	ÑÛ¾¦	j	j
wh	.	.	.	.	.	.	.	.	.	.	10	.	.	.	false	false	Message: 661ms	10.65	44.95	237	738	494.20	466.80	2	1084.70	502	191.80	373.40	INVISIBLE_BOUNDARY[1]	661	.	.	wh.edf	RIGHT	3074	7631617	Full Trial Period	7628543	118	Trial: 118	7628543	33	Î¢²¨Â¯	ÐÓÈÊ	ÑÛ¾¦	j	j
wh	.	.	.	.	.	.	.	.	.	.	11	.	.	.	false	false	Message: 671ms	10.65	44.95	237	738	494.20	466.80	2	1084.70	502	191.80	373.40	SYNCTIME	671	.	.	wh.edf	RIGHT	3074	7631617	Full Trial Period	7628543	118	Trial: 118	7628543	33	Î¢²¨Â¯	ÐÓÈÊ	ÑÛ¾¦	j	j
wh	.	.	.	.	231	2117	7	1887	835.40	389.10	12	.	.	.	false	false	Message: 1903ms	.	.	.	.	.	.	.	.	.	.	.	INVISIBLE_BOUNDARY[2]	1903	835.40	389.10	wh.edf	RIGHT	3074	7631617	Full Trial Period	7628543	118	Trial: 118	7628543	33	Î¢²¨Â¯	ÐÓÈÊ	ÑÛ¾¦	j	j
wh	.	.	.	.	231	2117	7	1887	835.40	389.10	13	.	.	.	false	false	Message: 1913ms	.	.	.	.	.	.	.	.	.	.	.	SYNCTIME	1913	835.40	389.10	wh.edf	RIGHT	3074	7631617	Full Trial Period	7628543	118	Trial: 118	7628543	33	Î¢²¨Â¯	ÐÓÈÊ	ÑÛ¾¦	j	j
wh	.	.	.	.	510	3072	10	2563	860.60	382.70	14	[1]	2	RECTANGLE_INTERESTAREA	false	false	Message: 3055ms	.	.	.	.	.	.	.	.	.	.	.	KEYBOARD	3055	860.60	382.70	wh.edf	RIGHT	3074	7631617	Full Trial Period	7628543	118	Trial: 118	7628543	33	Î¢²¨Â¯	ÐÓÈÊ	ÑÛ¾¦	j	j
wh	.	.	.	.	.	.	.	.	.	.	15	.	.	.	false	false	Message: 3121ms	.	.	.	.	.	.	.	.	.	.	.	TRIAL_RESULT 0	3121	.	.	wh.edf	RIGHT	3074	7631617	Full Trial Period	7628543	118	Trial: 118	7628543	33	Î¢²¨Â¯	ÐÓÈÊ	ÑÛ¾¦	j	j
wh	.	.	.	.	.	.	.	.	.	.	1	.	.	.	false	false	Message: -18ms	.	.	.	.	.	.	.	.	.	.	.	TRIALID 118	-18	.	.	wh.edf	RIGHT	5298	7638296	Full Trial Period	7632998	119	Trial: 119	7632998	131	Ãµ¹å	°ô°ôÌÇ	ÍøÇòÅÄ	j	f
wh	.	.	.	.	.	.	.	.	.	.	2	.	.	.	false	false	Message: -1ms	.	.	.	.	.	.	.	.	.	.	.	RECCFG CR 1000 2 0 R	-1	.	.	wh.edf	RIGHT	5298	7638296	Full Trial Period	7632998	119	Trial: 119	7632998	131	Ãµ¹å	°ô°ôÌÇ	ÍøÇòÅÄ	j	f
wh	.	.	.	.	.	.	.	.	.	.	3	.	.	.	false	false	Message: -1ms	.	.	.	.	.	.	.	.	.	.	.	ELCLCFG TOWER	-1	.	.	wh.edf	RIGHT	5298	7638296	Full Trial Period	7632998	119	Trial: 119	7632998	131	Ãµ¹å	°ô°ôÌÇ	ÍøÇòÅÄ	j	f
wh	.	.	.	.	.	.	.	.	.	.	4	.	.	.	false	false	Message: -1ms	.	.	.	.	.	.	.	.	.	.	.	GAZE_COORDS 0.00 0.00 1023.00 767.00	-1	.	.	wh.edf	RIGHT	5298	7638296	Full Trial Period	7632998	119	Trial: 119	7632998	131	Ãµ¹å	°ô°ôÌÇ	ÍøÇòÅÄ	j	f
wh	.	.	.	.	.	.	.	.	.	.	5	.	.	.	false	false	Message: -1ms	.	.	.	.	.	.	.	.	.	.	.	THRESHOLDS R 88 213	-1	.	.	wh.edf	RIGHT	5298	7638296	Full Trial Period	7632998	119	Trial: 119	7632998	131	Ãµ¹å	°ô°ôÌÇ	ÍøÇòÅÄ	j	f
wh	.	.	.	.	.	.	.	.	.	.	6	.	.	.	false	false	Message: -1ms	.	.	.	.	.	.	.	.	.	.	.	ELCL_PROC CENTROID (3)	-1	.	.	wh.edf	RIGHT	5298	7638296	Full Trial Period	7632998	119	Trial: 119	7632998	131	Ãµ¹å	°ô°ôÌÇ	ÍøÇòÅÄ	j	f
wh	.	.	.	.	.	.	.	.	.	.	7	.	.	.	false	false	Message: -1ms	.	.	.	.	.	.	.	.	.	.	.	ELCL_PCR_PARAM 5 3.0	-1	.	.	wh.edf	RIGHT	5298	7638296	Full Trial Period	7632998	119	Trial: 119	7632998	131	Ãµ¹å	°ô°ôÌÇ	ÍøÇòÅÄ	j	f
wh	.	.	.	.	.	.	.	.	.	.	8	.	.	.	false	true	Message: 0ms	.	.	.	.	.	.	.	.	.	.	.	!MODE RECORD CR 1000 2 0 R	0	.	.	wh.edf	RIGHT	5298	7638296	Full Trial Period	7632998	119	Trial: 119	7632998	131	Ãµ¹å	°ô°ôÌÇ	ÍøÇòÅÄ	j	f
wh	.	.	.	.	245	251	1	7	151.50	358.00	9	.	.	.	false	false	Message: 40ms	.	.	.	.	.	.	.	.	.	.	.	SYNCTIME	40	151.50	358.00	wh.edf	RIGHT	5298	7638296	Full Trial Period	7632998	119	Trial: 119	7632998	131	Ãµ¹å	°ô°ôÌÇ	ÍøÇòÅÄ	j	f
wh	.	.	.	.	.	.	.	.	.	.	10	.	.	.	false	false	Message: 1269ms	3.29	10.86	303	1312	433.60	454.10	4	888.10	1010	399.70	364.80	INVISIBLE_BOUNDARY[1]	1269	.	.	wh.edf	RIGHT	5298	7638296	Full Trial Period	7632998	119	Trial: 119	7632998	131	Ãµ¹å	°ô°ôÌÇ	ÍøÇòÅÄ	j	f
wh	.	.	.	.	.	.	.	.	.	.	11	.	.	.	false	false	Message: 1273ms	3.29	10.86	303	1312	433.60	454.10	4	888.10	1010	399.70	364.80	SYNCTIME	1273	.	.	wh.edf	RIGHT	5298	7638296	Full Trial Period	7632998	119	Trial: 119	7632998	131	Ãµ¹å	°ô°ôÌÇ	ÍøÇòÅÄ	j	f
wh	.	.	.	.	.	.	.	.	.	.	12	.	.	.	false	false	Message: 3846ms	1.98	94.16	21	3861	865.80	378.20	13	169.10	3841	806.10	379.60	INVISIBLE_BOUNDARY[2]	3846	.	.	wh.edf	RIGHT	5298	7638296	Full Trial Period	7632998	119	Trial: 119	7632998	131	Ãµ¹å	°ô°ôÌÇ	ÍøÇòÅÄ	j	f
wh	.	.	.	.	.	.	.	.	.	.	13	.	.	.	false	false	Message: 3857ms	1.98	94.16	21	3861	865.80	378.20	13	169.10	3841	806.10	379.60	SYNCTIME	3857	.	.	wh.edf	RIGHT	5298	7638296	Full Trial Period	7632998	119	Trial: 119	7632998	131	Ãµ¹å	°ô°ôÌÇ	ÍøÇòÅÄ	j	f
wh	.	.	.	.	110	5296	18	5187	868.60	396.00	14	[1]	2	RECTANGLE_INTERESTAREA	false	false	Message: 5279ms	.	.	.	.	.	.	.	.	.	.	.	KEYBOARD	5279	868.60	396.00	wh.edf	RIGHT	5298	7638296	Full Trial Period	7632998	119	Trial: 119	7632998	131	Ãµ¹å	°ô°ôÌÇ	ÍøÇòÅÄ	j	f
wh	.	.	.	.	.	.	.	.	.	.	15	.	.	.	false	false	Message: 5338ms	.	.	.	.	.	.	.	.	.	.	.	TRIAL_RESULT 0	5338	.	.	wh.edf	RIGHT	5298	7638296	Full Trial Period	7632998	119	Trial: 119	7632998	131	Ãµ¹å	°ô°ôÌÇ	ÍøÇòÅÄ	j	f
wh	.	.	.	.	.	.	.	.	.	.	1	.	.	.	false	false	Message: -71ms	.	.	.	.	.	.	.	.	.	.	.	TRIALID 119	-71	.	.	wh.edf	RIGHT	5399	7645049	Full Trial Period	7639650	120	Trial: 120	7639650	78	ºÉ°üµ°	ºôÀ²È¦	ÊÖïí	j	j
wh	.	.	.	.	.	.	.	.	.	.	2	.	.	.	false	false	Message: -1ms	.	.	.	.	.	.	.	.	.	.	.	RECCFG CR 1000 2 0 R	-1	.	.	wh.edf	RIGHT	5399	7645049	Full Trial Period	7639650	120	Trial: 120	7639650	78	ºÉ°üµ°	ºôÀ²È¦	ÊÖïí	j	j
wh	.	.	.	.	.	.	.	.	.	.	3	.	.	.	false	false	Message: -1ms	.	.	.	.	.	.	.	.	.	.	.	ELCLCFG TOWER	-1	.	.	wh.edf	RIGHT	5399	7645049	Full Trial Period	7639650	120	Trial: 120	7639650	78	ºÉ°üµ°	ºôÀ²È¦	ÊÖïí	j	j
wh	.	.	.	.	.	.	.	.	.	.	4	.	.	.	false	false	Message: -1ms	.	.	.	.	.	.	.	.	.	.	.	GAZE_COORDS 0.00 0.00 1023.00 767.00	-1	.	.	wh.edf	RIGHT	5399	7645049	Full Trial Period	7639650	120	Trial: 120	7639650	78	ºÉ°üµ°	ºôÀ²È¦	ÊÖïí	j	j
wh	.	.	.	.	.	.	.	.	.	.	5	.	.	.	false	false	Message: -1ms	.	.	.	.	.	.	.	.	.	.	.	THRESHOLDS R 88 213	-1	.	.	wh.edf	RIGHT	5399	7645049	Full Trial Period	7639650	120	Trial: 120	7639650	78	ºÉ°üµ°	ºôÀ²È¦	ÊÖïí	j	j
wh	.	.	.	.	.	.	.	.	.	.	6	.	.	.	false	false	Message: -1ms	.	.	.	.	.	.	.	.	.	.	.	ELCL_PROC CENTROID (3)	-1	.	.	wh.edf	RIGHT	5399	7645049	Full Trial Period	7639650	120	Trial: 120	7639650	78	ºÉ°üµ°	ºôÀ²È¦	ÊÖïí	j	j
wh	.	.	.	.	.	.	.	.	.	.	7	.	.	.	false	false	Message: -1ms	.	.	.	.	.	.	.	.	.	.	.	ELCL_PCR_PARAM 5 3.0	-1	.	.	wh.edf	RIGHT	5399	7645049	Full Trial Period	7639650	120	Trial: 120	7639650	78	ºÉ°üµ°	ºôÀ²È¦	ÊÖïí	j	j
wh	.	.	.	.	.	.	.	.	.	.	8	.	.	.	false	true	Message: 0ms	.	.	.	.	.	.	.	.	.	.	.	!MODE RECORD CR 1000 2 0 R	0	.	.	wh.edf	RIGHT	5399	7645049	Full Trial Period	7639650	120	Trial: 120	7639650	78	ºÉ°üµ°	ºôÀ²È¦	ÊÖïí	j	j
wh	.	.	.	.	424	430	1	7	157.10	373.90	9	.	.	.	false	false	Message: 46ms	.	.	.	.	.	.	.	.	.	.	.	SYNCTIME	46	157.10	373.90	wh.edf	RIGHT	5399	7645049	Full Trial Period	7639650	120	Trial: 120	7639650	78	ºÉ°üµ°	ºôÀ²È¦	ÊÖïí	j	j
wh	.	.	.	.	185	3344	9	3160	450.00	379.60	10	.	.	.	false	false	Message: 3166ms	.	.	.	.	.	.	.	.	.	.	.	INVISIBLE_BOUNDARY[1]	3166	450.00	379.60	wh.edf	RIGHT	5399	7645049	Full Trial Period	7639650	120	Trial: 120	7639650	78	ºÉ°üµ°	ºôÀ²È¦	ÊÖïí	j	j
wh	.	.	.	.	185	3344	9	3160	450.00	379.60	11	.	.	.	false	false	Message: 3171ms	.	.	.	.	.	.	.	.	.	.	.	SYNCTIME	3171	450.00	379.60	wh.edf	RIGHT	5399	7645049	Full Trial Period	7639650	120	Trial: 120	7639650	78	ºÉ°üµ°	ºôÀ²È¦	ÊÖïí	j	j
wh	.	.	.	.	.	.	.	.	.	.	12	.	.	.	false	false	Message: 4599ms	2.30	100.01	23	4606	850.90	384.80	13	163.00	4584	782.20	377.40	INVISIBLE_BOUNDARY[2]	4599	.	.	wh.edf	RIGHT	5399	7645049	Full Trial Period	7639650	120	Trial: 120	7639650	78	ºÉ°üµ°	ºôÀ²È¦	ÊÖïí	j	j
wh	.	.	.	.	.	.	.	.	.	.	13	.	.	.	false	false	Message: 4603ms	2.30	100.01	23	4606	850.90	384.80	13	163.00	4584	782.20	377.40	SYNCTIME	4603	.	.	wh.edf	RIGHT	5399	7645049	Full Trial Period	7639650	120	Trial: 120	7639650	78	ºÉ°üµ°	ºôÀ²È¦	ÊÖïí	j	j
wh	.	.	.	.	104	5397	16	5294	704.70	388.50	14	.	.	.	false	false	Message: 5380ms	.	.	.	.	.	.	.	.	.	.	.	KEYBOARD	5380	704.70	388.50	wh.edf	RIGHT	5399	7645049	Full Trial Period	7639650	120	Trial: 120	7639650	78	ºÉ°üµ°	ºôÀ²È¦	ÊÖïí	j	j
wh	.	.	.	.	.	.	.	.	.	.	15	.	.	.	false	false	Message: 5441ms	.	.	.	.	.	.	.	.	.	.	.	TRIAL_RESULT 0	5441	.	.	wh.edf	RIGHT	5399	7645049	Full Trial Period	7639650	120	Trial: 120	7639650	78	ºÉ°üµ°	ºôÀ²È¦	ÊÖïí	j	j
wh	.	.	.	.	.	.	.	.	.	.	1	.	.	.	false	false	Message: -17ms	.	.	.	.	.	.	.	.	.	.	.	TRIALID 120	-17	.	.	wh.edf	RIGHT	8085	7654705	Full Trial Period	7646620	121	Trial: 121	7646620	127	×©¿é	ôÕ×Ó	´½¸à	j	f
wh	.	.	.	.	.	.	.	.	.	.	2	.	.	.	false	false	Message: -1ms	.	.	.	.	.	.	.	.	.	.	.	RECCFG CR 1000 2 0 R	-1	.	.	wh.edf	RIGHT	8085	7654705	Full Trial Period	7646620	121	Trial: 121	7646620	127	×©¿é	ôÕ×Ó	´½¸à	j	f
wh	.	.	.	.	.	.	.	.	.	.	3	.	.	.	false	false	Message: -1ms	.	.	.	.	.	.	.	.	.	.	.	ELCLCFG TOWER	-1	.	.	wh.edf	RIGHT	8085	7654705	Full Trial Period	7646620	121	Trial: 121	7646620	127	×©¿é	ôÕ×Ó	´½¸à	j	f
wh	.	.	.	.	.	.	.	.	.	.	4	.	.	.	false	false	Message: -1ms	.	.	.	.	.	.	.	.	.	.	.	GAZE_COORDS 0.00 0.00 1023.00 767.00	-1	.	.	wh.edf	RIGHT	8085	7654705	Full Trial Period	7646620	121	Trial: 121	7646620	127	×©¿é	ôÕ×Ó	´½¸à	j	f
wh	.	.	.	.	.	.	.	.	.	.	5	.	.	.	false	false	Message: -1ms	.	.	.	.	.	.	.	.	.	.	.	THRESHOLDS R 88 213	-1	.	.	wh.edf	RIGHT	8085	7654705	Full Trial Period	7646620	121	Trial: 121	7646620	127	×©¿é	ôÕ×Ó	´½¸à	j	f
wh	.	.	.	.	.	.	.	.	.	.	6	.	.	.	false	false	Message: -1ms	.	.	.	.	.	.	.	.	.	.	.	ELCL_PROC CENTROID (3)	-1	.	.	wh.edf	RIGHT	8085	7654705	Full Trial Period	7646620	121	Trial: 121	7646620	127	×©¿é	ôÕ×Ó	´½¸à	j	f
wh	.	.	.	.	.	.	.	.	.	.	7	.	.	.	false	false	Message: -1ms	.	.	.	.	.	.	.	.	.	.	.	ELCL_PCR_PARAM 5 3.0	-1	.	.	wh.edf	RIGHT	8085	7654705	Full Trial Period	7646620	121	Trial: 121	7646620	127	×©¿é	ôÕ×Ó	´½¸à	j	f
wh	.	.	.	.	.	.	.	.	.	.	8	.	.	.	false	true	Message: 0ms	.	.	.	.	.	.	.	.	.	.	.	!MODE RECORD CR 1000 2 0 R	0	.	.	wh.edf	RIGHT	8085	7654705	Full Trial Period	7646620	121	Trial: 121	7646620	127	×©¿é	ôÕ×Ó	´½¸à	j	f
wh	.	.	.	.	307	313	1	7	162.80	386.90	9	.	.	.	false	false	Message: 49ms	.	.	.	.	.	.	.	.	.	.	.	SYNCTIME	49	162.80	386.90	wh.edf	RIGHT	8085	7654705	Full Trial Period	7646620	121	Trial: 121	7646620	127	×©¿é	ôÕ×Ó	´½¸à	j	f
wh	.	.	.	.	.	.	.	.	.	.	10	.	.	.	false	false	Message: 2949ms	2.66	11.17	238	3013	461.30	438.50	8	1115.40	2776	462.90	361.70	INVISIBLE_BOUNDARY[1]	2949	.	.	wh.edf	RIGHT	8085	7654705	Full Trial Period	7646620	121	Trial: 121	7646620	127	×©¿é	ôÕ×Ó	´½¸à	j	f
wh	.	.	.	.	.	.	.	.	.	.	11	.	.	.	false	false	Message: 2958ms	2.66	11.17	238	3013	461.30	438.50	8	1115.40	2776	462.90	361.70	SYNCTIME	2958	.	.	wh.edf	RIGHT	8085	7654705	Full Trial Period	7646620	121	Trial: 121	7646620	127	×©¿é	ôÕ×Ó	´½¸à	j	f
wh	.	.	.	.	187	5442	15	5256	901.30	382.00	12	[1]	2	RECTANGLE_INTERESTAREA	false	false	Message: 5268ms	.	.	.	.	.	.	.	.	.	.	.	INVISIBLE_BOUNDARY[2]	5268	901.30	382.00	wh.edf	RIGHT	8085	7654705	Full Trial Period	7646620	121	Trial: 121	7646620	127	×©¿é	ôÕ×Ó	´½¸à	j	f
wh	.	.	.	.	187	5442	15	5256	901.30	382.00	13	[1]	2	RECTANGLE_INTERESTAREA	false	false	Message: 5274ms	.	.	.	.	.	.	.	.	.	.	.	SYNCTIME	5274	901.30	382.00	wh.edf	RIGHT	8085	7654705	Full Trial Period	7646620	121	Trial: 121	7646620	127	×©¿é	ôÕ×Ó	´½¸à	j	f
wh	.	.	.	.	237	8083	24	7847	846.50	382.00	14	[1]	2	RECTANGLE_INTERESTAREA	false	false	Message: 8066ms	.	.	.	.	.	.	.	.	.	.	.	KEYBOARD	8066	846.50	382.00	wh.edf	RIGHT	8085	7654705	Full Trial Period	7646620	121	Trial: 121	7646620	127	×©¿é	ôÕ×Ó	´½¸à	j	f
[truncated: 421 more rows]
