# Supplementary material for: Shape Representation of Word Was Automatically Activated in the Encoding Phase
Source: PLoS One. 2016 Oct 27;11(10):e0165534. doi: 10.1371/journal.pone.0165534 (PMC5082803; doi:10.1371/journal.pone.0165534)
Supplement: S1 File — (ZIP) [file pone.0165534.s001.zip › Experiment 1-Data/wrp-ia.xls]

RECORDING_SESSION_LABEL	DATA_FILE	EYE_USED	IA_AREA	IA_AVERAGE_FIX_PUPIL_SIZE	IA_BOTTOM	IA_DWELL_TIME	IA_DWELL_TIME_%	IA_FIRST_FIXATION_DURATION	IA_FIRST_FIXATION_INDEX	IA_FIRST_FIXATION_RUN_INDEX	IA_FIRST_FIXATION_TIME	IA_FIRST_FIXATION_VISITED_IA_COUNT	IA_FIRST_FIXATION_X	IA_FIRST_FIXATION_Y	IA_FIRST_FIX_PROGRESSIVE	IA_FIRST_RUN_DWELL_TIME	IA_FIRST_RUN_END_TIME	IA_FIRST_RUN_FIXATION_%	IA_FIRST_RUN_FIXATION_COUNT	IA_FIRST_RUN_START_TIME	IA_FIRST_SACCADE_AMPLITUDE	IA_FIRST_SACCADE_ANGLE	IA_FIRST_SACCADE_END_TIME	IA_FIRST_SACCADE_START_TIME	IA_FIXATION_%	IA_FIXATION_COUNT	IA_FSA_COUNT_1	IA_FSA_DURATION_1	IA_GROUP	IA_ID	IA_LABEL	IA_LAST_FIXATION_DURATION	IA_LAST_FIXATION_RUN	IA_LAST_FIXATION_TIME	IA_LAST_FIXATION_X	IA_LAST_FIXATION_Y	IA_LAST_RUN_DWELL_TIME	IA_LAST_RUN_END_TIME	IA_LAST_RUN_FIXATION_%	IA_LAST_RUN_FIXATION_COUNT	IA_LAST_RUN_START_TIME	IA_LAST_SACCADE_AMPLITUDE	IA_LAST_SACCADE_ANGLE	IA_LAST_SACCADE_END_TIME	IA_LAST_SACCADE_START_TIME	IA_LEFT	IA_LEGAL	IA_MAX_FIX_PUPIL_SIZE	IA_MIN_FIX_PUPIL_SIZE
wrp	wrp.edf	RIGHT	2736.00	.	402	0	0.0000	.	.	.	.	.	.	.	.	.	.	.	.	.	.	.	.	.	0.0000	0	0	0	.	1	RECTANGLE_INTERESTAREA	.	.	.	.	.	.	.	.	.	.	.	.	.	.	474	0	.	.
wrp	wrp.edf	RIGHT	4104.00	.	402	0	0.0000	.	.	.	.	.	.	.	.	.	.	.	.	.	.	.	.	.	0.0000	0	0	0	.	1	RECTANGLE_INTERESTAREA	.	.	.	.	.	.	.	.	.	.	.	.	.	.	817	0	.	.
wrp	wrp.edf	RIGHT	2812.00	1650.00	403	578	0.0908	148	3	1	1477	1	482.20	390.60	1	578	2077	0.1429	2	1477	9.99	-0.06	1476	1428	0.1429	2	1	430	.	1	RECTANGLE_INTERESTAREA	430	1	1648	535.00	372.60	578	2077	0.1429	2	1477	2.18	9.80	1647	1625	474	1	1673.00	1627.00
wrp	wrp.edf	RIGHT	2660.00	.	402	0	0.0000	.	.	.	.	.	.	.	.	.	.	.	.	.	.	.	.	.	0.0000	0	1	430	.	1	RECTANGLE_INTERESTAREA	.	.	.	.	.	.	.	.	.	.	.	.	.	.	836	0	.	.
wrp	wrp.edf	RIGHT	2701.00	.	403	0	0.0000	.	.	.	.	.	.	.	.	.	.	.	.	.	.	.	.	.	0.0000	0	0	0	.	1	RECTANGLE_INTERESTAREA	.	.	.	.	.	.	.	.	.	.	.	.	.	.	476	0	.	.
wrp	wrp.edf	RIGHT	4176.00	.	402	0	0.0000	.	.	.	.	.	.	.	.	.	.	.	.	.	.	.	.	.	0.0000	0	0	0	.	1	RECTANGLE_INTERESTAREA	.	.	.	.	.	.	.	.	.	.	.	.	.	.	816	0	.	.
wrp	wrp.edf	RIGHT	3996.00	1472.00	402	1593	0.4236	997	6	1	1339	1	499.00	394.20	1	1593	3119	0.3000	3	1339	2.51	9.35	1338	1314	0.3000	3	4	1692	.	1	RECTANGLE_INTERESTAREA	423	1	2697	533.70	387.60	1593	3119	0.3000	3	1339	1.00	92.93	2696	2528	457	1	1515.00	1412.00
wrp	wrp.edf	RIGHT	2701.00	1430.00	403	1096	0.2914	687	9	3	3172	2	898.30	375.10	1	1096	4430	0.2000	2	3172	12.40	-0.55	3171	3120	0.2000	2	4	1692	.	1	RECTANGLE_INTERESTAREA	409	1	4022	905.80	383.90	1096	4430	0.2000	2	3172	0.22	82.31	4021	3859	838	1	1462.00	1398.00
wrp	wrp.edf	RIGHT	4292.00	1502.75	403	1211	0.3295	392	5	1	1403	1	516.00	396.20	1	907	2352	0.2500	3	1403	1.89	7.36	1402	1379	0.3333	4	4	1428	.	1	RECTANGLE_INTERESTAREA	304	2	3688	460.40	376.30	304	3991	0.0833	1	3688	15.19	179.86	3687	3619	454	1	1667.00	1419.00
wrp	wrp.edf	RIGHT	4033.00	1503.50	403	835	0.2272	226	9	3	2765	2	896.70	397.70	1	835	3618	0.1667	2	2765	10.84	-2.89	2764	2716	0.1667	2	4	1428	.	1	RECTANGLE_INTERESTAREA	609	1	3010	913.30	387.30	835	3618	0.1667	2	2765	0.82	17.27	3009	2991	820	1	1509.00	1498.00
wrp	wrp.edf	RIGHT	2775.00	1514.33	403	840	0.3100	385	3	1	575	1	516.00	400.30	1	594	1183	0.2222	2	575	11.86	4.53	574	523	0.3333	3	3	1229	.	1	RECTANGLE_INTERESTAREA	246	2	2602	529.10	401.50	246	2847	0.1111	1	2602	12.05	-174.68	2601	2548	475	1	1537.00	1486.00
wrp	wrp.edf	RIGHT	3990.00	1468.00	402	1019	0.3760	245	6	3	1508	2	923.10	381.80	1	1019	2547	0.2222	2	1508	10.96	1.67	1507	1462	0.2222	2	3	1229	.	1	RECTANGLE_INTERESTAREA	774	1	1774	881.70	372.40	1019	2547	0.2222	2	1508	1.45	176.17	1773	1753	817	1	1470.00	1466.00
wrp	wrp.edf	RIGHT	2772.00	1426.00	402	853	0.3446	853	3	1	764	1	513.50	394.80	1	853	1616	0.1250	1	764	1.13	15.70	763	741	0.1250	1	1	464	.	1	RECTANGLE_INTERESTAREA	853	1	764	513.50	394.80	853	1616	0.1250	1	764	1.13	15.70	763	741	474	1	1426.00	1426.00
wrp	wrp.edf	RIGHT	2812.00	1492.67	403	721	0.2913	178	5	3	1806	2	881.90	402.50	1	642	2469	0.2500	2	1806	8.49	-2.98	1805	1760	0.3750	3	1	464	.	1	RECTANGLE_INTERESTAREA	79	2	2788	907.40	385.40	79	2866	0.1250	1	2788	10.29	-0.27	2787	2635	836	1	1527.00	1450.00
wrp	wrp.edf	RIGHT	2812.00	1556.00	403	527	0.1831	336	4	1	1521	1	517.70	395.80	1	336	1856	0.1111	1	1521	1.28	10.79	1520	1501	0.2222	2	3	894	.	1	RECTANGLE_INTERESTAREA	191	2	3231	527.70	394.90	191	3421	0.1111	1	3231	12.53	-174.62	3230	3174	474	1	1592.00	1520.00
wrp	wrp.edf	RIGHT	2700.00	1495.00	402	823	0.2860	450	5	3	1924	2	878.50	367.80	1	450	2373	0.1111	1	1924	12.40	4.62	1923	1857	0.3333	3	3	894	.	1	RECTANGLE_INTERESTAREA	253	2	2921	890.40	367.30	373	3173	0.2222	2	2633	0.51	131.01	2920	2753	837	1	1528.00	1472.00
wrp	wrp.edf	RIGHT	2736.00	1679.00	402	222	0.0645	222	12	5	4133	2	505.80	370.70	1	222	4354	0.0833	1	4133	3.32	123.58	4132	3939	0.0833	1	0	0	.	1	RECTANGLE_INTERESTAREA	222	1	4133	505.80	370.70	222	4354	0.0833	1	4133	3.32	123.58	4132	3939	474	1	1679.00	1679.00
wrp	wrp.edf	RIGHT	2556.00	1493.50	402	304	0.0884	146	5	1	1473	1	858.60	387.70	1	146	1618	0.0833	1	1473	12.04	3.54	1472	1415	0.1667	2	0	0	.	1	RECTANGLE_INTERESTAREA	158	2	2151	894.80	383.40	158	2308	0.0833	1	2151	1.20	177.15	2150	2133	839	1	1571.00	1416.00
wrp	wrp.edf	RIGHT	2701.00	.	403	0	0.0000	.	.	.	.	.	.	.	.	.	.	.	.	.	.	.	.	.	0.0000	0	0	0	.	1	RECTANGLE_INTERESTAREA	.	.	.	.	.	.	.	.	.	.	.	.	.	.	476	0	.	.
wrp	wrp.edf	RIGHT	2700.00	1597.50	402	1055	0.3366	715	4	1	861	1	907.30	397.60	1	715	1575	0.1111	1	861	13.59	2.84	860	808	0.2222	2	0	0	.	1	RECTANGLE_INTERESTAREA	340	2	2229	877.80	393.10	340	2568	0.1111	1	2229	19.12	2.81	2228	2170	837	0	1602.00	1593.00
wrp	wrp.edf	RIGHT	2628.00	.	402	0	0.0000	.	.	.	.	.	.	.	.	.	.	.	.	.	.	.	.	.	0.0000	0	1	235	.	1	RECTANGLE_INTERESTAREA	.	.	.	.	.	.	.	.	.	.	.	.	.	.	476	0	.	.
wrp	wrp.edf	RIGHT	2701.00	1562.50	403	820	0.1916	585	8	1	2930	1	909.70	389.30	1	820	3943	0.1538	2	2930	2.79	3.50	2929	2904	0.1538	2	1	235	.	1	RECTANGLE_INTERESTAREA	235	1	3709	904.40	385.00	820	3943	0.1538	2	2930	0.14	-154.22	3708	3515	838	0	1576.00	1549.00
wrp	wrp.edf	RIGHT	2736.00	1623.00	402	235	0.0729	235	9	3	3354	2	521.30	388.40	1	235	3588	0.1000	1	3354	12.90	174.94	3353	3162	0.1000	1	2	886	.	1	RECTANGLE_INTERESTAREA	235	1	3354	521.30	388.40	235	3588	0.1000	1	3354	12.90	174.94	3353	3162	474	1	1623.00	1623.00
wrp	wrp.edf	RIGHT	2700.00	1551.00	402	800	0.2483	149	7	1	2338	1	852.90	388.50	1	800	3161	0.2000	2	2338	11.51	2.20	2337	2287	0.2000	2	2	886	.	1	RECTANGLE_INTERESTAREA	651	1	2511	906.20	379.60	800	3161	0.2000	2	2338	1.96	5.48	2510	2487	837	1	1551.00	1551.00
wrp	wrp.edf	RIGHT	4292.00	.	403	0	0.0000	.	.	.	.	.	.	.	.	.	.	.	.	.	.	.	.	.	0.0000	0	0	0	.	1	RECTANGLE_INTERESTAREA	.	.	.	.	.	.	.	.	.	.	.	.	.	.	454	0	.	.
wrp	wrp.edf	RIGHT	2664.00	.	402	0	0.0000	.	.	.	.	.	.	.	.	.	.	.	.	.	.	.	.	.	0.0000	0	0	0	.	1	RECTANGLE_INTERESTAREA	.	.	.	.	.	.	.	.	.	.	.	.	.	.	837	0	.	.
wrp	wrp.edf	RIGHT	2812.00	1390.00	403	937	0.3214	937	4	1	727	1	503.70	397.20	1	937	1663	0.1000	1	727	1.30	8.40	726	704	0.1000	1	2	407	.	1	RECTANGLE_INTERESTAREA	937	1	727	503.70	397.20	937	1663	0.1000	1	727	1.30	8.40	726	704	474	1	1390.00	1390.00
wrp	wrp.edf	RIGHT	3990.00	1411.00	402	642	0.2202	235	6	3	1905	2	874.00	380.10	1	642	2587	0.3000	3	1905	10.93	2.98	1904	1855	0.3000	3	2	407	.	1	RECTANGLE_INTERESTAREA	101	1	2487	876.60	385.00	642	2587	0.3000	3	1905	1.11	178.79	2486	2469	817	1	1448.00	1384.00
wrp	wrp.edf	RIGHT	4255.00	1582.20	403	1673	0.3334	517	5	1	1331	1	496.50	402.40	1	1041	2413	0.1875	3	1331	2.14	11.55	1330	1301	0.3125	5	3	663	.	1	RECTANGLE_INTERESTAREA	324	3	5494	486.40	370.20	324	5817	0.0625	1	5494	4.46	22.16	5493	5294	455	1	1646.00	1535.00
wrp	wrp.edf	RIGHT	2700.00	1450.50	402	397	0.0791	258	10	3	3137	2	909.50	381.60	1	258	3394	0.0625	1	3137	2.02	-168.69	3136	3115	0.1250	2	3	663	.	1	RECTANGLE_INTERESTAREA	139	2	5871	904.40	384.60	139	6009	0.0625	1	5871	14.19	-2.09	5870	5818	837	1	1469.00	1432.00
wrp	wrp.edf	RIGHT	2736.00	1507.00	402	256	0.0905	256	4	1	2005	1	525.20	398.80	1	256	2260	0.1429	1	2005	1.13	10.03	2004	1978	0.1429	1	0	0	.	1	RECTANGLE_INTERESTAREA	256	1	2005	525.20	398.80	256	2260	0.1429	1	2005	1.13	10.03	2004	1978	474	1	1507.00	1507.00
wrp	wrp.edf	RIGHT	4329.00	1518.00	403	406	0.1435	406	6	3	2561	2	896.30	377.60	1	406	2966	0.1429	1	2561	1.94	172.63	2560	2539	0.1429	1	0	0	.	1	RECTANGLE_INTERESTAREA	406	1	2561	896.30	377.60	406	2966	0.1429	1	2561	1.94	172.63	2560	2539	816	1	1518.00	1518.00
wrp	wrp.edf	RIGHT	2628.00	1472.00	402	1331	0.3865	509	3	1	1036	1	489.80	399.10	1	509	1544	0.0909	1	1036	10.22	2.14	1035	987	0.3636	4	3	715	.	1	RECTANGLE_INTERESTAREA	258	3	3536	540.50	376.90	258	3793	0.0909	1	3536	12.16	-178.80	3535	3484	476	1	1514.00	1442.00
wrp	wrp.edf	RIGHT	4176.00	1459.00	402	456	0.1324	243	9	5	3241	2	897.30	367.70	1	243	3483	0.0909	1	3241	0.50	-81.52	3240	3052	0.1818	2	3	715	.	1	RECTANGLE_INTERESTAREA	213	2	3843	869.90	379.60	213	4055	0.0909	1	3843	11.33	0.12	3842	3794	816	1	1532.00	1386.00
wrp	wrp.edf	RIGHT	2660.00	.	402	0	0.0000	.	.	.	.	.	.	.	.	.	.	.	.	.	.	.	.	.	0.0000	0	0	0	.	1	RECTANGLE_INTERESTAREA	.	.	.	.	.	.	.	.	.	.	.	.	.	.	474	0	.	.
wrp	wrp.edf	RIGHT	2664.00	.	402	0	0.0000	.	.	.	.	.	.	.	.	.	.	.	.	.	.	.	.	.	0.0000	0	0	0	.	1	RECTANGLE_INTERESTAREA	.	.	.	.	.	.	.	.	.	.	.	.	.	.	837	0	.	.
wrp	wrp.edf	RIGHT	4292.00	.	403	0	0.0000	.	.	.	.	.	.	.	.	.	.	.	.	.	.	.	.	.	0.0000	0	0	0	.	1	RECTANGLE_INTERESTAREA	.	.	.	.	.	.	.	.	.	.	.	.	.	.	454	0	.	.
wrp	wrp.edf	RIGHT	2812.00	1552.00	403	172	0.0644	172	5	1	2260	1	887.60	398.20	1	172	2431	0.1667	1	2260	11.86	1.70	2259	2206	0.1667	1	0	0	.	1	RECTANGLE_INTERESTAREA	172	1	2260	887.60	398.20	172	2431	0.1667	1	2260	11.86	1.70	2259	2206	836	0	1552.00	1552.00
wrp	wrp.edf	RIGHT	2772.00	1285.50	402	463	0.1210	216	4	1	1346	1	522.00	385.60	1	216	1561	0.0909	1	1346	1.89	14.63	1345	1325	0.1818	2	1	634	.	1	RECTANGLE_INTERESTAREA	247	2	1896	507.30	387.90	247	2142	0.0909	1	1896	1.19	-126.45	1895	1875	474	1	1306.00	1265.00
wrp	wrp.edf	RIGHT	2736.00	1416.00	402	944	0.2467	634	7	5	2197	2	882.40	370.20	1	634	2830	0.0909	1	2197	12.79	4.19	2196	2143	0.1818	2	1	634	.	1	RECTANGLE_INTERESTAREA	310	2	3093	907.90	370.40	310	3402	0.0909	1	3093	1.19	172.29	3092	3074	836	1	1440.00	1392.00
wrp	wrp.edf	RIGHT	2812.00	1393.00	403	827	0.3797	272	3	1	570	1	485.00	393.50	1	827	1423	0.3333	2	570	10.42	1.99	569	513	0.3333	2	1	555	.	1	RECTANGLE_INTERESTAREA	555	1	869	516.80	384.40	827	1423	0.3333	2	570	1.12	19.85	868	842	474	1	1426.00	1360.00
wrp	wrp.edf	RIGHT	2628.00	.	402	0	0.0000	.	.	.	.	.	.	.	.	.	.	.	.	.	.	.	.	.	0.0000	0	1	555	.	1	RECTANGLE_INTERESTAREA	.	.	.	.	.	.	.	.	.	.	.	.	.	.	838	0	.	.
wrp	wrp.edf	RIGHT	2812.00	1498.00	403	796	0.2652	696	4	1	1011	1	490.50	398.30	1	796	1829	0.2222	2	1011	1.45	1.11	1010	988	0.2222	2	3	651	.	1	RECTANGLE_INTERESTAREA	100	1	1730	547.40	393.20	796	1829	0.2222	2	1011	2.13	4.91	1729	1707	474	1	1501.00	1495.00
wrp	wrp.edf	RIGHT	2738.00	1491.50	403	551	0.1836	149	6	3	1878	2	838.50	382.10	1	551	2453	0.2222	2	1878	9.96	1.75	1877	1830	0.2222	2	3	651	.	1	RECTANGLE_INTERESTAREA	402	1	2052	908.60	384.70	551	2453	0.2222	2	1878	2.55	-0.30	2051	2027	837	1	1515.00	1468.00
wrp	wrp.edf	RIGHT	2627.00	1403.67	403	1372	0.2323	471	4	1	1240	1	482.90	390.60	1	797	2057	0.1429	2	1240	1.72	9.56	1239	1219	0.2143	3	2	1099	.	1	RECTANGLE_INTERESTAREA	575	2	4622	484.40	379.10	575	5196	0.0714	1	4622	13.16	-176.71	4621	4556	477	1	1406.00	1400.00
wrp	wrp.edf	RIGHT	2812.00	1369.00	403	773	0.1309	773	6	3	2117	2	865.50	372.00	1	773	2889	0.0714	1	2117	11.75	1.03	2116	2058	0.0714	1	2	1099	.	1	RECTANGLE_INTERESTAREA	773	1	2117	865.50	372.00	773	2889	0.0714	1	2117	11.75	1.03	2116	2058	836	1	1369.00	1369.00
wrp	wrp.edf	RIGHT	4292.00	1655.00	403	484	0.1106	484	11	5	4217	2	498.20	400.90	1	484	4700	0.0769	1	4217	13.52	-176.00	4216	4153	0.0769	1	1	484	.	1	RECTANGLE_INTERESTAREA	484	1	4217	498.20	400.90	484	4700	0.0769	1	4217	13.52	-176.00	4216	4153	454	1	1655.00	1655.00
wrp	wrp.edf	RIGHT	2772.00	1594.50	402	962	0.2199	547	6	1	1780	1	907.60	387.10	1	547	2326	0.0769	1	1780	2.59	3.11	1779	1755	0.1538	2	1	484	.	1	RECTANGLE_INTERESTAREA	415	2	3738	908.50	372.40	415	4152	0.0769	1	3738	7.96	-3.65	3737	3695	836	1	1626.00	1563.00
wrp	wrp.edf	RIGHT	2736.00	1472.75	402	1002	0.1202	247	6	1	2243	1	549.10	392.30	1	331	2596	0.0870	2	2243	2.28	6.10	2242	2219	0.1739	4	1	84	.	1	RECTANGLE_INTERESTAREA	338	3	7227	482.30	400.10	338	7564	0.0435	1	7227	5.77	-174.57	7226	7185	474	1	1527.00	1393.00
wrp	wrp.edf	RIGHT	2556.00	1489.00	402	283	0.0339	283	20	7	8313	2	886.30	386.30	1	283	8595	0.0435	1	8313	17.66	1.48	8312	8258	0.0435	1	1	84	.	1	RECTANGLE_INTERESTAREA	283	1	8313	886.30	386.30	283	8595	0.0435	1	8313	17.66	1.48	8312	8258	839	1	1489.00	1489.00
wrp	wrp.edf	RIGHT	2812.00	1538.50	403	462	0.1262	253	7	1	2217	1	538.70	387.60	1	462	2696	0.1667	2	2217	1.21	23.95	2216	2197	0.1667	2	2	590	.	1	RECTANGLE_INTERESTAREA	209	1	2488	510.70	391.30	462	2696	0.1667	2	2217	1.11	-167.85	2487	2470	474	1	1551.00	1526.00
wrp	wrp.edf	RIGHT	2736.00	1552.00	402	381	0.1041	381	9	3	2749	2	883.30	374.20	1	381	3129	0.0833	1	2749	12.66	2.81	2748	2697	0.0833	1	2	590	.	1	RECTANGLE_INTERESTAREA	381	1	2749	883.30	374.20	381	3129	0.0833	1	2749	12.66	2.81	2748	2697	836	1	1552.00	1552.00
wrp	wrp.edf	RIGHT	4292.00	1581.50	403	597	0.1118	180	8	1	2257	1	511.30	401.50	1	180	2436	0.0556	1	2257	1.54	11.08	2256	2236	0.1111	2	3	982	.	1	RECTANGLE_INTERESTAREA	417	2	6027	469.70	395.50	417	6443	0.0556	1	6027	13.71	-176.04	6026	5974	454	1	1606.00	1557.00
wrp	wrp.edf	RIGHT	4292.00	1537.60	403	1377	0.2578	282	10	3	2739	2	903.30	381.60	1	282	3020	0.0556	1	2739	2.04	171.08	2738	2716	0.2778	5	3	982	.	1	RECTANGLE_INTERESTAREA	316	3	5658	872.70	370.30	873	5973	0.1667	3	5077	0.93	166.84	5657	5642	816	1	1668.00	1460.00
wrp	wrp.edf	RIGHT	2736.00	1487.67	402	1102	0.3577	269	4	1	1008	1	503.40	382.40	1	1102	2136	0.3333	3	1008	10.83	6.01	1007	958	0.3333	3	2	833	.	1	RECTANGLE_INTERESTAREA	527	1	1610	533.10	385.70	1102	2136	0.3333	3	1008	1.23	2.13	1609	1589	474	1	1504.00	1476.00
wrp	wrp.edf	RIGHT	2700.00	1466.00	402	504	0.1636	504	9	3	2788	2	910.20	377.60	1	504	3291	0.1111	1	2788	0.97	-172.13	2787	2767	0.1111	1	2	833	.	1	RECTANGLE_INTERESTAREA	504	1	2788	910.20	377.60	504	3291	0.1111	1	2788	0.97	-172.13	2787	2767	837	1	1466.00	1466.00
wrp	wrp.edf	RIGHT	4292.00	1499.60	403	1593	0.4369	325	4	1	1035	1	497.70	396.50	1	325	1359	0.0833	1	1035	1.60	11.42	1034	1005	0.4167	5	3	879	.	1	RECTANGLE_INTERESTAREA	542	3	3977	522.30	391.30	542	4518	0.0833	1	3977	13.84	-174.91	3976	3906	454	1	1537.00	1473.00
wrp	wrp.edf	RIGHT	4140.00	1403.00	402	442	0.1212	442	9	5	2890	2	908.80	382.50	1	442	3331	0.0833	1	2890	14.41	2.12	2889	2833	0.0833	1	3	879	.	1	RECTANGLE_INTERESTAREA	442	1	2890	908.80	382.50	442	3331	0.0833	1	2890	14.41	2.12	2889	2833	817	1	1403.00	1403.00
wrp	wrp.edf	RIGHT	2812.00	1498.67	403	943	0.3191	364	4	1	1379	1	493.90	391.40	1	775	2327	0.2500	2	1379	0.94	-2.14	1378	1353	0.3750	3	2	579	.	1	RECTANGLE_INTERESTAREA	168	2	3196	506.30	396.80	168	3363	0.1250	1	3196	13.12	-177.55	3195	3133	474	1	1525.00	1466.00
wrp	wrp.edf	RIGHT	4218.00	1451.00	403	590	0.1997	590	7	3	2543	2	906.30	380.50	1	590	3132	0.1250	1	2543	3.19	2.89	2542	2516	0.1250	1	2	579	.	1	RECTANGLE_INTERESTAREA	590	1	2543	906.30	380.50	590	3132	0.1250	1	2543	3.19	2.89	2542	2516	817	1	1451.00	1451.00
wrp	wrp.edf	RIGHT	2775.00	1420.00	403	352	0.0686	176	7	1	2015	1	511.80	394.60	1	176	2190	0.0714	1	2015	6.85	4.12	2014	1976	0.1429	2	0	0	.	1	RECTANGLE_INTERESTAREA	176	2	5531	505.40	381.90	176	5706	0.0714	1	5531	13.96	-176.49	5530	5474	475	1	1435.00	1405.00
wrp	wrp.edf	RIGHT	2775.00	.	403	0	0.0000	.	.	.	.	.	.	.	.	.	.	.	.	.	.	.	.	.	0.0000	0	0	0	.	1	RECTANGLE_INTERESTAREA	.	.	.	.	.	.	.	.	.	.	.	.	.	.	837	0	.	.
wrp	wrp.edf	RIGHT	2738.00	1339.00	403	840	0.1644	578	6	1	2044	1	488.30	387.20	1	840	2904	0.1538	2	2044	1.22	12.20	2043	2015	0.1538	2	2	817	.	1	RECTANGLE_INTERESTAREA	262	1	2643	516.70	382.20	840	2904	0.1538	2	2044	0.97	4.83	2642	2622	475	1	1366.00	1312.00
wrp	wrp.edf	RIGHT	2700.00	1349.00	402	555	0.1087	555	8	3	2967	2	889.90	368.10	1	555	3521	0.0769	1	2967	12.51	2.33	2966	2905	0.0769	1	2	817	.	1	RECTANGLE_INTERESTAREA	555	1	2967	889.90	368.10	555	3521	0.0769	1	2967	12.51	2.33	2966	2905	837	1	1349.00	1349.00
wrp	wrp.edf	RIGHT	2700.00	1393.80	402	2234	0.3155	316	7	1	2035	1	506.70	399.20	1	1677	3765	0.1905	4	2035	10.87	1.26	2034	1979	0.2381	5	3	1361	.	1	RECTANGLE_INTERESTAREA	557	2	5511	503.60	382.30	557	6067	0.0476	1	5511	13.52	-175.83	5510	5441	475	1	1447.00	1307.00
wrp	wrp.edf	RIGHT	2700.00	1428.00	402	540	0.0763	540	21	5	7523	2	896.10	382.70	1	540	8062	0.0476	1	7523	2.00	2.80	7522	7500	0.0476	1	3	1361	.	1	RECTANGLE_INTERESTAREA	540	1	7523	896.10	382.70	540	8062	0.0476	1	7523	2.00	2.80	7522	7500	837	1	1428.00	1428.00
wrp	wrp.edf	RIGHT	2628.00	1541.00	402	961	0.2890	381	6	1	1283	1	506.40	390.20	1	961	2270	0.2308	3	1283	3.69	0.00	1282	1255	0.2308	3	4	980	.	1	RECTANGLE_INTERESTAREA	268	1	2003	524.30	393.90	961	2270	0.2308	3	1283	1.42	-5.72	2002	1984	476	1	1569.00	1518.00
wrp	wrp.edf	RIGHT	2628.00	1516.00	402	946	0.2845	546	10	3	2487	2	907.60	374.10	1	946	3666	0.2308	3	2487	2.54	-3.87	2486	2463	0.2308	3	4	980	.	1	RECTANGLE_INTERESTAREA	296	1	3371	905.80	378.70	946	3666	0.2308	3	2487	2.17	-5.32	3370	3348	838	1	1538.00	1485.00
wrp	wrp.edf	RIGHT	2736.00	1474.50	402	2054	0.4976	542	5	1	971	1	496.10	395.70	1	1847	2856	0.2308	3	971	2.86	4.16	970	945	0.3077	4	4	1851	.	1	RECTANGLE_INTERESTAREA	207	2	3909	508.10	375.20	207	4115	0.0769	1	3909	12.36	178.06	3908	3690	474	1	1532.00	1435.00
wrp	wrp.edf	RIGHT	4140.00	1458.00	402	577	0.1398	238	9	3	3096	2	914.80	380.90	1	577	3689	0.1538	2	3096	2.07	171.66	3095	3073	0.1538	2	4	1851	.	1	RECTANGLE_INTERESTAREA	339	1	3351	882.20	374.30	577	3689	0.1538	2	3096	1.02	-179.81	3350	3334	817	1	1477.00	1439.00
wrp	wrp.edf	RIGHT	2772.00	1603.50	402	725	0.1671	372	10	1	2473	1	501.50	399.50	1	372	2844	0.0667	1	2473	2.32	1.82	2472	2449	0.1333	2	0	0	.	1	RECTANGLE_INTERESTAREA	353	2	3379	524.10	396.10	353	3731	0.0667	1	3379	1.60	2.77	3378	3358	474	1	1658.00	1549.00
wrp	wrp.edf	RIGHT	2736.00	1446.00	402	617	0.1422	617	14	5	3955	2	903.70	370.10	1	617	4571	0.0667	1	3955	2.37	1.22	3954	3930	0.0667	1	0	0	.	1	RECTANGLE_INTERESTAREA	617	1	3955	903.70	370.10	617	4571	0.0667	1	3955	2.37	1.22	3954	3930	836	1	1446.00	1446.00
wrp	wrp.edf	RIGHT	2628.00	1311.33	402	1676	0.3008	748	6	1	1843	1	497.80	381.80	1	1445	3308	0.1538	2	1843	1.13	35.45	1842	1820	0.2308	3	1	697	.	1	RECTANGLE_INTERESTAREA	231	2	5809	497.80	382.30	231	6039	0.0769	1	5809	13.52	-176.44	5808	5747	476	1	1482.00	1220.00
wrp	wrp.edf	RIGHT	2849.00	.	403	0	0.0000	.	.	.	.	.	.	.	.	.	.	.	.	.	.	.	.	.	0.0000	0	1	697	.	1	RECTANGLE_INTERESTAREA	.	.	.	.	.	.	.	.	.	.	.	.	.	.	836	0	.	.
wrp	wrp.edf	RIGHT	2664.00	1415.67	402	2577	0.4096	255	5	1	1537	1	476.00	393.20	1	2405	4025	0.2941	5	1537	4.42	2.05	1536	1505	0.3529	6	4	2150	.	1	RECTANGLE_INTERESTAREA	172	2	6956	513.00	393.60	172	7127	0.0588	1	6956	12.92	-174.96	6955	6891	475	1	1476.00	1364.00
wrp	wrp.edf	RIGHT	2736.00	.	402	0	0.0000	.	.	.	.	.	.	.	.	.	.	.	.	.	.	.	.	.	0.0000	0	4	2150	.	1	RECTANGLE_INTERESTAREA	.	.	.	.	.	.	.	.	.	.	.	.	.	.	836	0	.	.
wrp	wrp.edf	RIGHT	4292.00	1449.40	403	1528	0.4509	235	3	1	1201	1	523.40	393.10	1	1528	2815	0.5556	5	1201	11.28	2.18	1200	1143	0.5556	5	6	2209	.	1	RECTANGLE_INTERESTAREA	199	1	2617	552.10	390.00	1528	2815	0.5556	5	1201	1.97	-1.53	2616	2594	454	1	1531.00	1362.00
wrp	wrp.edf	RIGHT	2736.00	1440.50	402	916	0.2703	177	8	3	2869	2	856.90	373.50	1	916	3812	0.2222	2	2869	10.65	2.72	2868	2816	0.2222	2	6	2209	.	1	RECTANGLE_INTERESTAREA	739	1	3074	901.50	369.20	916	3812	0.2222	2	2869	1.39	4.85	3073	3046	836	1	1447.00	1434.00
wrp	wrp.edf	RIGHT	4292.00	1405.50	403	608	0.1871	451	4	1	1226	1	479.30	387.70	1	608	1856	0.2000	2	1226	3.05	2.19	1225	1200	0.2000	2	1	157	.	1	RECTANGLE_INTERESTAREA	157	1	1700	532.20	385.50	608	1856	0.2000	2	1226	2.06	2.76	1699	1677	454	1	1423.00	1388.00
wrp	wrp.edf	RIGHT	1296.00	1481.00	402	240	0.0738	240	10	3	3467	2	880.20	380.20	1	240	3706	0.1000	1	3467	1.38	179.02	3466	3257	0.1000	1	1	157	.	1	RECTANGLE_INTERESTAREA	240	1	3467	880.20	380.20	240	3706	0.1000	1	3467	1.38	179.02	3466	3257	856	1	1481.00	1481.00
wrp	wrp.edf	RIGHT	2812.00	1492.25	403	1472	0.2297	718	4	1	928	1	485.40	390.00	1	1309	2275	0.1579	3	928	3.27	0.74	927	902	0.2105	4	2	591	.	1	RECTANGLE_INTERESTAREA	163	2	7432	474.80	399.80	163	7594	0.0526	1	7432	14.65	179.08	7431	7377	474	1	1665.00	1415.00
wrp	wrp.edf	RIGHT	2592.00	.	402	0	0.0000	.	.	.	.	.	.	.	.	.	.	.	.	.	.	.	.	.	0.0000	0	2	591	.	1	RECTANGLE_INTERESTAREA	.	.	.	.	.	.	.	.	.	.	.	.	.	.	838	0	.	.
wrp	wrp.edf	RIGHT	2736.00	1413.67	402	1821	0.2763	141	5	1	2047	1	519.90	390.30	1	141	2187	0.0526	1	2047	1.92	60.42	2046	1856	0.3158	6	6	2411	.	1	RECTANGLE_INTERESTAREA	509	2	3707	519.80	383.50	1680	4215	0.2632	5	2458	1.26	10.26	3706	3686	474	1	1469.00	1308.00
wrp	wrp.edf	RIGHT	2736.00	1429.00	402	1519	0.2305	896	12	5	4269	2	891.00	373.70	1	896	5164	0.0526	1	4269	12.30	2.19	4268	4216	0.2105	4	6	2411	.	1	RECTANGLE_INTERESTAREA	228	3	6543	884.10	374.90	228	6770	0.0526	1	6543	14.43	7.30	6542	6482	836	1	1484.00	1360.00
wrp	wrp.edf	RIGHT	2700.00	1483.67	402	1043	0.2120	385	5	1	2371	1	494.90	388.90	1	567	3110	0.1667	2	2371	1.20	4.84	2370	2348	0.2500	3	4	1287	.	1	RECTANGLE_INTERESTAREA	476	2	4262	483.50	391.30	476	4737	0.0833	1	4262	1.56	93.13	4261	3993	475	1	1582.00	1402.00
wrp	wrp.edf	RIGHT	2555.00	1477.67	402	1105	0.2246	561	7	3	3163	2	898.80	383.40	1	561	3723	0.0833	1	3163	12.69	3.05	3162	3111	0.2500	3	4	1287	.	1	RECTANGLE_INTERESTAREA	303	2	5059	902.20	370.00	544	5361	0.1667	2	4795	0.87	-8.42	5058	5036	838	1	1496.00	1464.00
wrp	wrp.edf	RIGHT	2772.00	1564.00	402	1623	0.3177	513	6	1	2449	1	494.60	388.60	1	1034	3698	0.2500	3	2449	1.80	80.07	2448	2240	0.3333	4	3	1126	.	1	RECTANGLE_INTERESTAREA	589	2	4221	513.60	392.70	589	4809	0.0833	1	4221	6.22	1.60	4220	4181	474	1	1624.00	1488.00
wrp	wrp.edf	RIGHT	2700.00	1486.00	402	605	0.1184	605	11	5	4863	2	878.10	371.30	1	605	5467	0.0833	1	4863	12.50	1.84	4862	4810	0.0833	1	3	1126	.	1	RECTANGLE_INTERESTAREA	605	1	4863	878.10	371.30	605	5467	0.0833	1	4863	12.50	1.84	4862	4810	837	1	1486.00	1486.00
wrp	wrp.edf	RIGHT	4329.00	1531.00	403	1099	0.2447	227	8	1	2724	1	540.10	396.20	1	1099	3864	0.2308	3	2724	2.95	13.32	2723	2697	0.2308	3	4	1616	.	1	RECTANGLE_INTERESTAREA	609	1	3256	528.60	394.20	1099	3864	0.2308	3	2724	1.73	1.87	3255	3235	454	1	1560.00	1505.00
wrp	wrp.edf	RIGHT	2625.00	1453.00	402	744	0.1657	150	11	3	3916	2	840.80	383.90	1	744	4683	0.1538	2	3916	10.73	1.43	3915	3865	0.1538	2	4	1616	.	1	RECTANGLE_INTERESTAREA	594	1	4090	903.00	375.70	744	4683	0.1538	2	3916	2.33	4.21	4089	4066	837	1	1478.00	1428.00
wrp	wrp.edf	RIGHT	2700.00	1370.00	402	1060	0.2840	1060	6	1	1955	1	498.50	400.70	1	1060	3014	0.1111	1	1955	3.56	9.62	1954	1927	0.1111	1	0	0	.	1	RECTANGLE_INTERESTAREA	1060	1	1955	498.50	400.70	1060	3014	0.1111	1	1955	3.56	9.62	1954	1927	475	1	1370.00	1370.00
wrp	wrp.edf	RIGHT	2700.00	1390.00	402	566	0.1517	566	9	3	3604	2	911.80	377.00	1	566	4169	0.1111	1	3604	1.54	171.28	3603	3584	0.1111	1	0	0	.	1	RECTANGLE_INTERESTAREA	566	1	3604	911.80	377.00	566	4169	0.1111	1	3604	1.54	171.28	3603	3584	837	1	1390.00	1390.00
wrp	wrp.edf	RIGHT	4329.00	1321.33	403	2688	0.3228	500	6	1	2585	1	493.00	388.60	1	500	3084	0.0476	1	2585	6.84	2.71	2584	2545	0.4286	9	8	3177	.	1	RECTANGLE_INTERESTAREA	163	2	5713	539.10	378.50	2188	5875	0.3810	8	3543	1.78	9.89	5712	5690	454	1	1336.00	1301.00
wrp	wrp.edf	RIGHT	4292.00	1310.00	403	1484	0.1782	198	18	5	6964	2	891.70	375.20	1	1484	8467	0.0952	2	6964	1.65	176.90	6963	6944	0.0952	2	8	3177	.	1	RECTANGLE_INTERESTAREA	1286	1	7182	921.80	379.30	1484	8467	0.0952	2	6964	1.28	4.01	7181	7162	816	1	1379.00	1241.00
wrp	wrp.edf	RIGHT	2625.00	1384.00	402	244	0.0953	244	6	1	1697	1	496.10	399.90	1	244	1940	0.1111	1	1697	0.80	-175.22	1696	1683	0.1111	1	0	0	.	1	RECTANGLE_INTERESTAREA	244	1	1697	496.10	399.90	244	1940	0.1111	1	1697	0.80	-175.22	1696	1683	475	1	1384.00	1384.00
wrp	wrp.edf	RIGHT	2772.00	1344.00	402	415	0.1622	415	9	3	2558	2	905.40	374.80	1	415	2972	0.1111	1	2558	1.33	177.27	2557	2536	0.1111	1	0	0	.	1	RECTANGLE_INTERESTAREA	415	1	2558	905.40	374.80	415	2972	0.1111	1	2558	1.33	177.27	2557	2536	836	1	1344.00	1344.00
wrp	wrp.edf	RIGHT	2738.00	1377.25	403	1239	0.2506	268	4	1	1330	1	496.10	395.30	1	1239	2626	0.2667	4	1330	1.95	6.45	1329	1306	0.2667	4	5	1464	.	1	RECTANGLE_INTERESTAREA	322	1	2305	520.50	390.50	1239	2626	0.2667	4	1330	1.52	-0.27	2304	2285	475	1	1407.00	1354.00
wrp	wrp.edf	RIGHT	4068.00	1405.50	402	1262	0.2553	554	9	3	3105	2	919.90	366.70	1	554	3658	0.0667	1	3105	3.83	-4.58	3104	3074	0.2667	4	5	1464	.	1	RECTANGLE_INTERESTAREA	279	2	5150	884.60	374.40	708	5428	0.2000	3	4690	1.70	175.12	5149	5129	818	1	1457.00	1305.00
wrp	wrp.edf	RIGHT	4181.00	1475.00	403	961	0.2257	307	5	1	2450	1	516.90	400.90	1	961	3431	0.1667	2	2450	1.68	65.17	2449	2177	0.1667	2	3	1208	.	1	RECTANGLE_INTERESTAREA	654	1	2778	555.40	393.80	961	3431	0.1667	2	2450	1.65	-1.22	2777	2757	456	1	1490.00	1460.00
wrp	wrp.edf	RIGHT	4255.00	1440.00	403	722	0.1696	168	8	3	3766	2	869.80	368.30	1	722	4706	0.2500	3	3766	5.70	5.28	3765	3731	0.2500	3	3	1208	.	1	RECTANGLE_INTERESTAREA	128	1	4579	910.70	367.20	722	4706	0.2500	3	3766	0.24	-176.03	4578	4384	817	1	1503.00	1397.00
wrp	wrp.edf	RIGHT	2812.00	1329.25	403	1355	0.3603	294	3	1	1399	1	500.90	390.10	1	1355	2805	0.4444	4	1399	3.71	6.68	1398	1372	0.4444	4	4	1371	.	1	RECTANGLE_INTERESTAREA	372	1	2434	489.00	381.10	1355	2805	0.4444	4	1399	1.33	-171.93	2433	2415	474	1	1374.00	1295.00
wrp	wrp.edf	RIGHT	2628.00	1242.00	402	310	0.0824	310	7	3	2862	2	865.30	371.90	1	310	3171	0.1111	1	2862	12.73	1.58	2861	2806	0.1111	1	4	1371	.	1	RECTANGLE_INTERESTAREA	310	1	2862	865.30	371.90	310	3171	0.1111	1	2862	12.73	1.58	2861	2806	838	1	1242.00	1242.00
wrp	wrp.edf	RIGHT	2736.00	1576.50	402	1175	0.2457	292	6	1	1738	1	510.60	395.60	1	994	2770	0.2000	3	1738	3.63	3.17	1737	1711	0.2667	4	2	702	.	1	RECTANGLE_INTERESTAREA	181	2	3160	526.70	396.60	181	3340	0.0667	1	3160	3.15	170.35	3159	3133	474	1	1606.00	1525.00
wrp	wrp.edf	RIGHT	2660.00	.	402	0	0.0000	.	.	.	.	.	.	.	.	.	.	.	.	.	.	.	.	.	0.0000	0	2	702	.	1	RECTANGLE_INTERESTAREA	.	.	.	.	.	.	.	.	.	.	.	.	.	.	836	0	.	.
wrp	wrp.edf	RIGHT	2738.00	1472.25	403	1582	0.4485	285	5	1	1424	1	491.30	391.70	1	1582	3070	0.4000	4	1424	1.48	7.59	1423	1401	0.4000	4	3	1297	.	1	RECTANGLE_INTERESTAREA	665	1	2406	526.90	397.10	1582	3070	0.4000	4	1424	1.76	5.70	2405	2383	475	1	1559.00	1410.00
wrp	wrp.edf	RIGHT	2736.00	1483.00	402	500	0.1418	500	10	3	3290	2	893.80	380.00	1	500	3789	0.1000	1	3290	1.65	-1.87	3289	3262	0.1000	1	3	1297	.	1	RECTANGLE_INTERESTAREA	500	1	3290	893.80	380.00	500	3789	0.1000	1	3290	1.65	-1.87	3289	3262	836	1	1483.00	1483.00
wrp	wrp.edf	RIGHT	2736.00	1299.00	402	660	0.1158	407	5	1	1958	1	504.80	387.10	1	660	2629	0.1538	2	1958	7.26	-1.80	1957	1915	0.1538	2	1	253	.	1	RECTANGLE_INTERESTAREA	253	1	2377	486.50	385.90	660	2629	0.1538	2	1958	0.70	-173.91	2376	2365	474	1	1321.00	1277.00
wrp	wrp.edf	RIGHT	4140.00	1371.50	402	1858	0.3259	1410	8	3	3511	2	920.10	370.00	1	1410	4920	0.0769	1	3511	1.95	-13.40	3510	3488	0.1538	2	1	253	.	1	RECTANGLE_INTERESTAREA	448	2	5355	903.30	366.60	448	5802	0.0769	1	5355	0.50	-99.87	5354	5344	817	1	1446.00	1297.00
wrp	wrp.edf	RIGHT	1260.00	1426.00	402	673	0.1768	673	5	1	1494	1	505.10	387.70	1	673	2166	0.1000	1	1494	4.44	10.82	1493	1461	0.1000	1	1	252	.	1	RECTANGLE_INTERESTAREA	673	1	1494	505.10	387.70	673	2166	0.1000	1	1494	4.44	10.82	1493	1461	494	1	1426.00	1426.00
wrp	wrp.edf	RIGHT	2700.00	1406.00	402	1009	0.2650	423	7	3	2635	2	839.10	367.30	1	675	3333	0.2000	2	2635	7.75	4.33	2634	2589	0.3000	3	1	252	.	1	RECTANGLE_INTERESTAREA	334	2	3734	894.40	379.20	334	4067	0.1000	1	3734	1.26	178.02	3733	3712	837	1	1443.00	1380.00
wrp	wrp.edf	RIGHT	2775.00	1451.00	403	950	0.2388	484	4	1	1297	1	497.50	390.80	1	484	1780	0.1111	1	1297	1.68	1.08	1296	1267	0.2222	2	0	0	.	1	RECTANGLE_INTERESTAREA	466	2	2488	500.60	387.30	466	2953	0.1111	1	2488	1.28	0.32	2487	2465	475	1	1490.00	1412.00
wrp	wrp.edf	RIGHT	2736.00	1365.00	402	762	0.1916	762	9	5	3477	2	901.80	371.50	1	762	4238	0.1111	1	3477	1.59	169.88	3476	3454	0.1111	1	0	0	.	1	RECTANGLE_INTERESTAREA	762	1	3477	901.80	371.50	762	4238	0.1111	1	3477	1.59	169.88	3476	3454	836	1	1365.00	1365.00
wrp	wrp.edf	RIGHT	2812.00	1432.00	403	597	0.1736	597	5	1	1821	1	494.80	396.00	1	597	2417	0.1250	1	1821	1.78	7.50	1820	1791	0.1250	1	1	603	.	1	RECTANGLE_INTERESTAREA	597	1	1821	494.80	396.00	597	2417	0.1250	1	1821	1.78	7.50	1820	1791	474	1	1432.00	1432.00
wrp	wrp.edf	RIGHT	4140.00	1395.50	402	808	0.2350	205	7	3	2823	2	845.10	377.50	1	808	3653	0.2500	2	2823	7.31	3.62	2822	2782	0.2500	2	1	603	.	1	RECTANGLE_INTERESTAREA	603	1	3051	890.40	381.70	808	3653	0.2500	2	2823	1.66	-7.61	3050	3028	817	1	1425.00	1366.00
wrp	wrp.edf	RIGHT	2812.00	1293.75	403	1916	0.3723	951	5	1	1159	1	486.40	391.60	1	1916	3138	0.2500	4	1159	3.19	4.25	1158	1133	0.2500	4	3	965	.	1	RECTANGLE_INTERESTAREA	256	1	2883	526.40	377.70	1916	3138	0.2500	4	1159	1.81	2.02	2882	2861	474	1	1301.00	1281.00
wrp	wrp.edf	RIGHT	4255.00	.	403	0	0.0000	.	.	.	.	.	.	.	.	.	.	.	.	.	.	.	.	.	0.0000	0	3	965	.	1	RECTANGLE_INTERESTAREA	.	.	.	.	.	.	.	.	.	.	.	.	.	.	817	0	.	.
wrp	wrp.edf	RIGHT	2812.00	1365.33	403	1178	0.1811	572	6	1	1574	1	495.40	390.90	1	944	2538	0.1111	2	1574	1.70	1.91	1573	1542	0.1667	3	2	607	.	1	RECTANGLE_INTERESTAREA	234	2	6554	521.90	394.20	234	6787	0.0556	1	6554	5.08	-172.73	6553	6511	474	1	1442.00	1322.00
wrp	wrp.edf	RIGHT	4292.00	1392.25	403	2286	0.3515	235	8	3	2596	2	928.50	376.80	1	235	2830	0.0556	1	2596	13.61	3.81	2595	2539	0.2222	4	2	607	.	1	RECTANGLE_INTERESTAREA	429	4	5485	872.80	367.10	429	5913	0.0556	1	5485	1.20	-162.19	5484	5468	816	1	1444.00	1328.00
wrp	wrp.edf	RIGHT	2736.00	1448.00	402	1574	0.2264	493	8	1	2739	1	519.40	398.50	1	493	3231	0.0526	1	2739	7.83	1.33	2738	2697	0.1579	3	0	0	.	1	RECTANGLE_INTERESTAREA	727	3	5223	527.30	386.00	727	5949	0.0526	1	5223	6.43	-174.56	5222	5185	474	1	1504.00	1396.00
wrp	wrp.edf	RIGHT	2628.00	1375.00	402	739	0.1063	739	12	5	4101	2	903.50	372.30	1	739	4839	0.0526	1	4101	3.78	3.59	4100	4074	0.0526	1	0	0	.	1	RECTANGLE_INTERESTAREA	739	1	4101	903.50	372.30	739	4839	0.0526	1	4101	3.78	3.59	4100	4074	838	1	1375.00	1375.00
wrp	wrp.edf	RIGHT	2812.00	1381.67	403	1918	0.3510	884	4	1	1793	1	490.00	402.70	1	1258	3072	0.1667	2	1793	9.07	-0.57	1792	1745	0.2500	3	3	909	.	1	RECTANGLE_INTERESTAREA	660	2	5302	504.90	396.90	660	5961	0.0833	1	5302	12.52	-173.00	5301	5240	474	1	1412.00	1366.00
wrp	wrp.edf	RIGHT	2736.00	1380.50	402	535	0.0979	132	6	3	3127	2	842.80	383.60	1	535	3683	0.1667	2	3127	10.38	2.74	3126	3073	0.1667	2	3	909	.	1	RECTANGLE_INTERESTAREA	403	1	3281	904.30	373.40	535	3683	0.1667	2	3127	2.04	2.28	3280	3259	836	1	1393.00	1368.00
wrp	wrp.edf	RIGHT	4329.00	1549.33	403	1337	0.2581	396	5	1	1132	1	508.40	395.80	1	396	1527	0.0588	1	1132	2.18	3.42	1131	1108	0.1765	3	2	941	.	1	RECTANGLE_INTERESTAREA	304	3	4538	487.10	398.50	304	4841	0.0588	1	4538	13.67	-174.62	4537	4469	454	1	1578.00	1528.00
wrp	wrp.edf	RIGHT	4292.00	1548.67	403	1100	0.2123	368	8	3	2207	2	891.90	369.50	1	368	2574	0.0588	1	2207	1.64	175.34	2206	2186	0.1765	3	2	941	.	1	RECTANGLE_INTERESTAREA	423	3	5620	897.50	397.00	423	6042	0.0588	1	5620	15.18	-0.08	5619	5564	816	1	1637.00	1487.00
wrp	wrp.edf	RIGHT	2592.00	1639.00	402	118	0.0228	118	13	3	3729	2	480.90	396.50	1	118	3846	0.0526	1	3729	6.01	-175.68	3728	3688	0.0526	1	1	273	.	1	RECTANGLE_INTERESTAREA	118	1	3729	480.90	396.50	118	3846	0.0526	1	3729	6.01	-175.68	3728	3688	476	1	1639.00	1639.00
wrp	wrp.edf	RIGHT	2738.00	1481.00	403	657	0.1267	384	9	1	2437	1	908.20	372.20	1	657	3105	0.1053	2	2437	1.91	162.08	2436	2415	0.1053	2	1	273	.	1	RECTANGLE_INTERESTAREA	273	1	2833	893.00	372.00	657	3105	0.1053	2	2437	0.67	-169.68	2832	2821	837	1	1509.00	1453.00
wrp	wrp.edf	RIGHT	2628.00	1418.25	402	1765	0.3949	752	3	1	1612	1	480.70	398.00	1	1765	3612	0.4444	4	1612	6.15	-2.33	1611	1571	0.4444	4	4	1488	.	1	RECTANGLE_INTERESTAREA	573	1	3040	523.90	392.60	1765	3612	0.4444	4	1612	1.65	6.21	3039	3017	476	1	1445.00	1391.00
wrp	wrp.edf	RIGHT	4176.00	1456.00	402	728	0.1629	253	8	3	4139	2	928.50	380.10	1	728	4886	0.2222	2	4139	12.80	2.65	4138	4086	0.2222	2	4	1488	.	1	RECTANGLE_INTERESTAREA	475	1	4412	891.40	375.30	728	4886	0.2222	2	4139	1.36	-179.72	4411	4392	816	1	1459.00	1453.00
wrp	wrp.edf	RIGHT	2736.00	1672.50	402	496	0.0841	189	13	3	4442	2	511.40	399.80	1	189	4630	0.0588	1	4442	10.69	-175.14	4441	4394	0.1176	2	1	505	.	1	RECTANGLE_INTERESTAREA	307	2	5900	521.40	400.30	307	6206	0.0588	1	5900	1.48	14.66	5899	5698	474	1	1717.00	1628.00
wrp	wrp.edf	RIGHT	2700.00	1489.00	402	774	0.1313	269	11	1	3382	1	896.90	372.60	1	269	3650	0.0588	1	3382	1.06	-174.79	3381	3360	0.1176	2	1	505	.	1	RECTANGLE_INTERESTAREA	505	2	6270	910.70	385.40	505	6774	0.0588	1	6270	12.85	1.12	6269	6207	837	1	1516.00	1462.00
wrp	wrp.edf	RIGHT	2812.00	1423.00	403	473	0.1041	473	5	1	2533	1	520.60	385.20	1	473	3005	0.1111	1	2533	5.31	3.38	2532	2494	0.1111	1	1	664	.	1	RECTANGLE_INTERESTAREA	473	1	2533	520.60	385.20	473	3005	0.1111	1	2533	5.31	3.38	2532	2494	474	1	1423.00	1423.00
wrp	wrp.edf	RIGHT	2627.00	1350.00	403	1341	0.2952	664	6	3	3062	2	884.90	376.60	1	664	3725	0.1111	1	3062	12.63	1.39	3061	3006	0.2222	2	1	664	.	1	RECTANGLE_INTERESTAREA	677	2	3972	902.70	382.00	677	4648	0.1111	1	3972	1.27	173.96	3971	3953	839	1	1375.00	1325.00
wrp	wrp.edf	RIGHT	2625.00	.	402	0	0.0000	.	.	.	.	.	.	.	.	.	.	.	.	.	.	.	.	.	0.0000	0	1	398	.	1	RECTANGLE_INTERESTAREA	.	.	.	.	.	.	.	.	.	.	.	.	.	.	475	0	.	.
wrp	wrp.edf	RIGHT	2812.00	1541.00	403	1421	0.3193	350	6	1	2123	1	878.30	396.30	1	748	2891	0.1818	2	2123	12.63	2.88	2122	2070	0.2727	3	1	398	.	1	RECTANGLE_INTERESTAREA	673	2	4185	895.40	379.40	673	4857	0.0909	1	4185	1.02	-10.65	4184	4157	836	0	1593.00	1514.00
wrp	wrp.edf	RIGHT	4292.00	1498.25	403	1901	0.3810	253	7	1	1973	1	457.60	386.10	1	1901	3940	0.3333	4	1973	9.03	3.97	1972	1927	0.3333	4	5	2897	.	1	RECTANGLE_INTERESTAREA	751	1	3190	485.90	396.70	1901	3940	0.3333	4	1973	1.96	-175.49	3189	3167	454	1	1552.00	1444.00
wrp	wrp.edf	RIGHT	2660.00	1442.00	402	1249	0.2504	153	11	3	3996	2	855.00	390.40	1	1249	5266	0.1667	2	3996	12.58	1.40	3995	3941	0.1667	2	5	2897	.	1	RECTANGLE_INTERESTAREA	1096	1	4171	905.00	383.80	1249	5266	0.1667	2	3996	1.86	-1.13	4170	4149	836	1	1448.00	1436.00
wrp	wrp.edf	RIGHT	2700.00	1283.33	402	558	0.1763	88	4	1	1462	1	484.30	383.20	1	558	2175	0.3000	3	1462	3.82	-1.80	1461	1433	0.3000	3	2	470	.	1	RECTANGLE_INTERESTAREA	262	1	1914	514.80	382.80	558	2175	0.3000	3	1462	1.31	0.62	1913	1893	475	1	1340.00	1242.00
wrp	wrp.edf	RIGHT	4068.00	1301.00	402	729	0.2303	304	8	3	2555	2	920.10	375.00	1	304	2858	0.1000	1	2555	3.74	-4.51	2554	2524	0.2000	2	2	470	.	1	RECTANGLE_INTERESTAREA	425	2	3352	876.90	372.30	425	3776	0.1000	1	3352	1.86	176.08	3351	3080	818	1	1378.00	1224.00
wrp	wrp.edf	RIGHT	2775.00	1341.33	403	2230	0.2446	1260	9	1	3466	1	496.40	382.80	1	1703	5192	0.0870	2	3466	1.49	1.90	3465	3442	0.1304	3	2	728	.	1	RECTANGLE_INTERESTAREA	527	2	6479	545.50	388.50	527	7005	0.0435	1	6479	11.01	-173.40	6478	6418	475	1	1363.00	1328.00
wrp	wrp.edf	RIGHT	4140.00	1456.50	402	620	0.0680	335	21	5	8918	2	899.00	379.30	1	620	9553	0.0870	2	8918	13.69	4.93	8917	8865	0.0870	2	2	728	.	1	RECTANGLE_INTERESTAREA	285	1	9269	873.40	372.30	620	9553	0.0870	2	8918	0.98	179.61	9268	9253	817	1	1461.00	1452.00
wrp	wrp.edf	RIGHT	4329.00	1761.50	403	901	0.1863	416	6	1	2673	1	539.70	395.00	1	901	3734	0.2000	2	2673	1.65	-0.12	2672	2652	0.2000	2	4	2014	.	1	RECTANGLE_INTERESTAREA	485	1	3250	524.20	402.60	901	3734	0.2000	2	2673	1.26	140.81	3249	3089	454	1	1815.00	1708.00
wrp	wrp.edf	RIGHT	2812.00	1705.33	403	1529	0.3162	775	8	3	3790	2	888.20	375.30	1	1529	5354	0.3000	3	3790	12.87	4.30	3789	3735	0.3000	3	4	2014	.	1	RECTANGLE_INTERESTAREA	584	1	4771	887.40	382.70	1529	5354	0.3000	3	3790	1.35	4.29	4770	4751	836	1	1717.00	1692.00
wrp	wrp.edf	RIGHT	2664.00	1688.50	402	1159	0.2081	748	7	1	1828	1	527.50	401.40	1	1159	3168	0.1538	2	1828	1.17	3.97	1827	1808	0.1538	2	1	411	.	1	RECTANGLE_INTERESTAREA	411	1	2758	513.70	385.30	1159	3168	0.1538	2	1828	1.60	123.50	2757	2576	475	1	1710.00	1667.00
wrp	wrp.edf	RIGHT	2700.00	1555.00	402	326	0.0585	326	10	3	3729	2	849.40	368.50	1	326	4054	0.0769	1	3729	9.85	3.79	3728	3682	0.0769	1	1	411	.	1	RECTANGLE_INTERESTAREA	326	1	3729	849.40	368.50	326	4054	0.0769	1	3729	9.85	3.79	3728	3682	837	1	1555.00	1555.00
wrp	wrp.edf	RIGHT	2700.00	.	402	0	0.0000	.	.	.	.	.	.	.	.	.	.	.	.	.	.	.	.	.	0.0000	0	1	578	.	1	RECTANGLE_INTERESTAREA	.	.	.	.	.	.	.	.	.	.	.	.	.	.	475	0	.	.
wrp	wrp.edf	RIGHT	3990.00	1672.00	402	1046	0.2078	214	10	1	4093	1	904.30	395.70	1	792	4901	0.1538	2	4093	11.80	1.16	4092	4034	0.2308	3	1	578	.	1	RECTANGLE_INTERESTAREA	254	2	5311	859.50	372.50	254	5564	0.0769	1	5311	9.43	3.45	5310	5266	817	0	1727.00	1644.00
wrp	wrp.edf	RIGHT	2628.00	1641.00	402	1242	0.2421	242	3	1	1421	1	480.80	382.40	1	1242	2842	0.2727	3	1421	10.90	0.18	1420	1372	0.2727	3	5	2596	.	1	RECTANGLE_INTERESTAREA	805	1	2038	506.00	397.70	1242	2842	0.2727	3	1421	0.60	108.97	2037	1877	476	1	1653.00	1618.00
wrp	wrp.edf	RIGHT	2812.00	1568.50	403	1875	0.3655	388	6	3	2898	2	855.50	370.50	1	1085	4002	0.1818	2	2898	11.97	3.42	2897	2843	0.3636	4	5	2596	.	1	RECTANGLE_INTERESTAREA	511	2	4733	863.10	373.20	790	5243	0.1818	2	4439	0.97	-172.35	4732	4718	836	1	1589.00	1533.00
wrp	wrp.edf	RIGHT	3996.00	1569.00	402	1176	0.2211	388	8	1	2271	1	501.60	391.80	1	1176	3467	0.1429	2	2271	1.36	7.32	2270	2251	0.1429	2	1	788	.	1	RECTANGLE_INTERESTAREA	788	1	2680	545.90	387.20	1176	3467	0.1429	2	2271	1.67	-0.24	2679	2659	457	1	1601.00	1537.00
wrp	wrp.edf	RIGHT	2700.00	1639.00	402	209	0.0393	209	13	3	4854	2	902.60	368.90	1	209	5062	0.0714	1	4854	1.76	-20.42	4853	4725	0.0714	1	1	788	.	1	RECTANGLE_INTERESTAREA	209	1	4854	902.60	368.90	209	5062	0.0714	1	4854	1.76	-20.42	4853	4725	837	1	1639.00	1639.00
wrp	wrp.edf	RIGHT	4176.00	1485.50	402	591	0.1985	355	4	1	1736	1	506.30	396.70	1	591	2346	0.2857	2	1736	1.82	8.13	1735	1715	0.2857	2	3	1134	.	1	RECTANGLE_INTERESTAREA	236	1	2111	541.20	396.60	591	2346	0.2857	2	1736	1.38	1.03	2110	2091	454	1	1530.00	1441.00
wrp	wrp.edf	RIGHT	2772.00	1527.00	402	898	0.3015	163	6	3	2400	2	840.80	380.00	1	898	3317	0.2857	2	2400	10.28	3.83	2399	2347	0.2857	2	3	1134	.	1	RECTANGLE_INTERESTAREA	735	1	2583	875.00	370.00	898	3317	0.2857	2	2400	1.39	5.45	2582	2563	836	1	1534.00	1520.00
wrp	wrp.edf	RIGHT	4181.00	1516.00	403	476	0.1118	296	5	1	1791	1	481.40	401.00	1	476	2288	0.1538	2	1791	1.05	-176.35	1790	1773	0.1538	2	3	764	.	1	RECTANGLE_INTERESTAREA	180	1	2109	540.50	397.40	476	2288	0.1538	2	1791	2.10	0.67	2108	2087	456	1	1547.00	1485.00
wrp	wrp.edf	RIGHT	2625.00	1535.50	402	1176	0.2763	169	7	3	2341	2	844.70	390.30	1	584	2942	0.1538	2	2341	10.32	0.44	2340	2289	0.3077	4	3	764	.	1	RECTANGLE_INTERESTAREA	480	3	4490	869.40	367.20	480	4969	0.0769	1	4490	0.79	-14.08	4489	4470	837	1	1606.00	1481.00
wrp	wrp.edf	RIGHT	2736.00	1633.00	402	342	0.0589	342	9	1	3913	1	518.60	396.60	1	342	4254	0.0769	1	3913	1.56	-3.49	3912	3893	0.0769	1	0	0	.	1	RECTANGLE_INTERESTAREA	342	1	3913	518.60	396.60	342	4254	0.0769	1	3913	1.56	-3.49	3912	3893	474	1	1633.00	1633.00
wrp	wrp.edf	RIGHT	2736.00	1495.00	402	794	0.1367	794	11	3	4489	2	866.90	371.80	1	794	5282	0.0769	1	4489	2.64	4.13	4488	4464	0.0769	1	0	0	.	1	RECTANGLE_INTERESTAREA	794	1	4489	866.90	371.80	794	5282	0.0769	1	4489	2.64	4.13	4488	4464	836	1	1495.00	1495.00
wrp	wrp.edf	RIGHT	2812.00	1456.20	403	1488	0.2107	335	11	1	3866	1	493.30	375.60	1	816	4854	0.1579	3	3866	1.53	6.60	3865	3846	0.2632	5	3	807	.	1	RECTANGLE_INTERESTAREA	326	2	5482	487.90	378.70	672	5807	0.1053	2	5122	0.84	-174.71	5481	5468	474	1	1495.00	1407.00
wrp	wrp.edf	RIGHT	2701.00	.	403	0	0.0000	.	.	.	.	.	.	.	.	.	.	.	.	.	.	.	.	.	0.0000	0	3	807	.	1	RECTANGLE_INTERESTAREA	.	.	.	.	.	.	.	.	.	.	.	.	.	.	838	0	.	.
wrp	wrp.edf	RIGHT	2812.00	1514.00	403	754	0.2586	754	5	1	1123	1	490.70	387.30	1	754	1876	0.1250	1	1123	2.49	1.78	1122	1099	0.1250	1	1	519	.	1	RECTANGLE_INTERESTAREA	754	1	1123	490.70	387.30	754	1876	0.1250	1	1123	2.49	1.78	1122	1099	474	1	1514.00	1514.00
wrp	wrp.edf	RIGHT	2812.00	1549.50	403	785	0.2692	266	7	3	2316	2	885.20	380.10	1	785	3109	0.2500	2	2316	10.70	0.74	2315	2263	0.2500	2	1	519	.	1	RECTANGLE_INTERESTAREA	519	1	2591	865.30	372.00	785	3109	0.2500	2	2316	0.45	173.11	2590	2582	836	1	1578.00	1521.00
wrp	wrp.edf	RIGHT	2772.00	1360.00	402	771	0.1622	771	3	1	1159	1	504.20	386.70	1	771	1929	0.0833	1	1159	12.07	-3.50	1158	1106	0.0833	1	1	282	.	1	RECTANGLE_INTERESTAREA	771	1	1159	504.20	386.70	771	1929	0.0833	1	1159	12.07	-3.50	1158	1106	474	1	1360.00	1360.00
wrp	wrp.edf	RIGHT	2849.00	1257.00	403	282	0.0593	282	4	3	1982	2	851.10	370.70	1	282	2263	0.0833	1	1982	11.54	1.86	1981	1930	0.0833	1	1	282	.	1	RECTANGLE_INTERESTAREA	282	1	1982	851.10	370.70	282	2263	0.0833	1	1982	11.54	1.86	1981	1930	836	1	1257.00	1257.00
wrp	wrp.edf	RIGHT	2625.00	1489.00	402	924	0.1904	767	4	1	1674	1	496.90	387.10	1	767	2440	0.1000	1	1674	1.18	-8.40	1673	1654	0.2000	2	3	1295	.	1	RECTANGLE_INTERESTAREA	157	2	5081	493.30	383.20	157	5237	0.1000	1	5081	13.26	-177.35	5080	5023	475	1	1571.00	1407.00
wrp	wrp.edf	RIGHT	2700.00	1444.67	402	1463	0.3015	325	7	3	3412	2	857.30	374.10	1	1463	5022	0.3000	3	3412	0.66	-105.50	3411	3400	0.3000	3	3	1295	.	1	RECTANGLE_INTERESTAREA	936	1	4087	878.00	373.10	1463	5022	0.3000	3	3412	0.77	109.30	4086	3956	837	1	1453.00	1431.00
wrp	wrp.edf	RIGHT	2812.00	1436.85	403	4575	0.4580	367	5	1	1885	1	509.40	388.80	1	3713	5896	0.3103	9	1885	11.76	0.10	1884	1834	0.4483	13	11	3862	.	1	RECTANGLE_INTERESTAREA	158	4	10953	519.00	394.00	158	11110	0.0345	1	10953	5.27	-176.61	10952	10917	474	1	1642.00	1370.00
wrp	wrp.edf	RIGHT	4329.00	1547.50	403	586	0.0587	488	18	3	7384	2	893.40	369.30	1	488	7871	0.0345	1	7384	4.44	-174.86	7383	7345	0.0690	2	11	3862	.	1	RECTANGLE_INTERESTAREA	98	2	11158	851.20	377.60	98	11255	0.0345	1	11158	11.47	3.11	11157	11111	816	1	1578.00	1517.00
wrp	wrp.edf	RIGHT	2628.00	1562.50	402	1353	0.3673	928	5	1	1693	1	503.00	399.40	1	1353	3067	0.2500	2	1693	4.20	5.41	1692	1661	0.2500	2	3	1174	.	1	RECTANGLE_INTERESTAREA	425	1	2643	534.40	397.70	1353	3067	0.2500	2	1693	1.28	-1.90	2642	2621	476	1	1588.00	1537.00
wrp	wrp.edf	RIGHT	2664.00	1598.50	402	749	0.2033	448	7	3	3121	2	878.90	374.00	1	749	3875	0.2500	2	3121	11.77	4.38	3120	3068	0.2500	2	3	1174	.	1	RECTANGLE_INTERESTAREA	301	1	3575	883.40	376.90	749	3875	0.2500	2	3121	0.24	-32.59	3574	3569	837	1	1619.00	1578.00
wrp	wrp.edf	RIGHT	2736.00	1613.25	402	1279	0.3231	374	6	1	1596	1	509.70	392.20	1	1279	2931	0.2857	4	1596	1.39	14.26	1595	1575	0.2857	4	6	1638	.	1	RECTANGLE_INTERESTAREA	397	1	2535	539.00	391.70	1279	2931	0.2857	4	1596	1.52	1.60	2534	2515	474	1	1630.00	1596.00
wrp	wrp.edf	RIGHT	4292.00	1503.25	403	1021	0.2580	288	11	3	3336	2	911.80	366.50	1	1021	4550	0.2857	4	3336	3.40	1.71	3335	3304	0.2857	4	6	1638	.	1	RECTANGLE_INTERESTAREA	290	1	4261	856.40	373.20	1021	4550	0.2857	4	3336	1.44	179.87	4260	4241	816	1	1509.00	1499.00
wrp	wrp.edf	RIGHT	2812.00	1578.00	403	842	0.2234	456	4	1	958	1	499.40	395.80	1	692	1660	0.1667	2	958	3.13	0.96	957	931	0.2500	3	4	1762	.	1	RECTANGLE_INTERESTAREA	150	2	3115	480.90	374.90	150	3264	0.0833	1	3115	13.35	-178.95	3114	3056	474	1	1698.00	1514.00
wrp	wrp.edf	RIGHT	2849.00	1567.67	403	1609	0.4269	233	7	3	1897	2	894.90	371.80	1	1145	3055	0.1667	2	1897	8.03	1.78	1896	1851	0.2500	3	4	1762	.	1	RECTANGLE_INTERESTAREA	464	2	3316	861.90	378.70	464	3779	0.0833	1	3316	13.20	-0.94	3315	3265	836	1	1617.00	1524.00
wrp	wrp.edf	RIGHT	1260.00	1477.00	402	459	0.1202	459	6	1	2228	1	507.00	386.00	1	459	2686	0.1000	1	2228	1.66	-160.73	2227	2207	0.1000	1	1	244	.	1	RECTANGLE_INTERESTAREA	459	1	2228	507.00	386.00	459	2686	0.1000	1	2228	1.66	-160.73	2227	2207	494	1	1477.00	1477.00
wrp	wrp.edf	RIGHT	2625.00	1427.00	402	244	0.0639	244	7	3	2743	2	849.50	367.40	1	244	2986	0.1000	1	2743	11.64	2.38	2742	2687	0.1000	1	1	244	.	1	RECTANGLE_INTERESTAREA	244	1	2743	849.50	367.40	244	2986	0.1000	1	2743	11.64	2.38	2742	2687	837	1	1427.00	1427.00
wrp	wrp.edf	RIGHT	4068.00	1642.33	402	917	0.2645	430	6	1	1432	1	500.10	396.40	1	430	1861	0.0769	1	1432	2.85	11.90	1431	1405	0.2308	3	1	262	.	1	RECTANGLE_INTERESTAREA	262	3	3693	516.00	388.80	262	3954	0.0769	1	3693	12.70	-177.82	3692	3638	456	1	1672.00	1609.00
wrp	wrp.edf	RIGHT	2736.00	1589.00	402	424	0.1223	424	12	5	3214	2	890.30	376.30	1	424	3637	0.0769	1	3214	1.64	174.99	3213	3193	0.0769	1	1	262	.	1	RECTANGLE_INTERESTAREA	424	1	3214	890.30	376.30	424	3637	0.0769	1	3214	1.64	174.99	3213	3193	836	1	1589.00	1589.00
wrp	wrp.edf	RIGHT	2627.00	1467.00	403	1581	0.3162	823	7	1	1971	1	493.30	389.40	1	1581	3577	0.2308	3	1971	1.58	18.07	1970	1942	0.2308	3	3	1088	.	1	RECTANGLE_INTERESTAREA	489	1	3089	518.60	382.90	1581	3577	0.2308	3	1971	1.58	7.21	3088	3070	477	1	1501.00	1448.00
wrp	wrp.edf	RIGHT	2592.00	1610.00	402	815	0.1630	330	10	3	3638	2	890.10	374.60	1	330	3967	0.0769	1	3638	12.69	2.66	3637	3578	0.1538	2	3	1088	.	1	RECTANGLE_INTERESTAREA	485	2	4439	884.20	370.20	485	4923	0.0769	1	4439	2.88	154.06	4438	4249	838	1	1628.00	1592.00
wrp	wrp.edf	RIGHT	2775.00	1470.00	403	772	0.1727	202	9	1	2675	1	541.10	383.00	1	772	3645	0.1875	3	2675	5.02	-1.54	2674	2642	0.1875	3	2	570	.	1	RECTANGLE_INTERESTAREA	402	1	3244	525.00	368.90	772	3645	0.1875	3	2675	1.43	66.08	3243	3064	475	1	1499.00	1442.00
wrp	wrp.edf	RIGHT	2736.00	.	402	0	0.0000	.	.	.	.	.	.	.	.	.	.	.	.	.	.	.	.	.	0.0000	0	2	570	.	1	RECTANGLE_INTERESTAREA	.	.	.	.	.	.	.	.	.	.	.	.	.	.	836	0	.	.
wrp	wrp.edf	RIGHT	2812.00	1573.00	403	1438	0.2946	361	5	1	1724	1	518.20	398.20	1	1438	3376	0.2857	4	1724	11.57	1.59	1723	1675	0.2857	4	3	1077	.	1	RECTANGLE_INTERESTAREA	357	1	3020	521.20	382.70	1438	3376	0.2857	4	1724	1.18	-0.17	3019	2999	474	1	1603.00	1544.00
wrp	wrp.edf	RIGHT	2812.00	1578.00	403	202	0.0414	202	13	3	4956	2	846.80	366.70	1	202	5157	0.0714	1	4956	14.71	7.52	4955	4900	0.0714	1	3	1077	.	1	RECTANGLE_INTERESTAREA	202	1	4956	846.80	366.70	202	5157	0.0714	1	4956	14.71	7.52	4955	4900	836	1	1578.00	1578.00
wrp	wrp.edf	RIGHT	2628.00	1618.50	402	895	0.2284	555	5	1	1298	1	497.50	393.00	1	555	1852	0.0833	1	1298	11.27	-0.19	1297	1247	0.1667	2	0	0	.	1	RECTANGLE_INTERESTAREA	340	2	3968	532.70	389.40	340	4307	0.0833	1	3968	11.87	-175.48	3967	3912	476	1	1652.00	1585.00
wrp	wrp.edf	RIGHT	2555.00	1460.00	402	275	0.0702	275	8	3	2686	2	908.50	370.10	1	275	2960	0.0833	1	2686	11.47	2.94	2685	2630	0.0833	1	0	0	.	1	RECTANGLE_INTERESTAREA	275	1	2686	908.50	370.10	275	2960	0.0833	1	2686	11.47	2.94	2685	2630	838	1	1460.00	1460.00
wrp	wrp.edf	RIGHT	2700.00	1462.50	402	1892	0.2664	780	10	1	3307	1	486.10	378.90	1	1127	4451	0.1053	2	3307	2.61	7.14	3306	3282	0.2105	4	1	347	.	1	RECTANGLE_INTERESTAREA	500	3	7194	487.00	389.00	500	7693	0.0526	1	7194	3.59	-167.40	7193	7159	475	1	1581.00	1380.00
wrp	wrp.edf	RIGHT	2700.00	.	402	0	0.0000	.	.	.	.	.	.	.	.	.	.	.	.	.	.	.	.	.	0.0000	0	1	347	.	1	RECTANGLE_INTERESTAREA	.	.	.	.	.	.	.	.	.	.	.	.	.	.	837	0	.	.
wrp	wrp.edf	RIGHT	2812.00	1463.00	403	686	0.0609	686	9	1	2776	1	486.60	389.20	1	686	3461	0.0312	1	2776	3.49	0.29	2775	2748	0.0312	1	1	322	.	1	RECTANGLE_INTERESTAREA	686	1	2776	486.60	389.20	686	3461	0.0312	1	2776	3.49	0.29	2775	2748	474	1	1463.00	1463.00
wrp	wrp.edf	RIGHT	2664.00	1681.00	402	569	0.0505	247	28	3	11745	2	908.50	377.30	1	569	12321	0.0625	2	11745	0.74	58.05	11744	11532	0.0625	2	1	322	.	1	RECTANGLE_INTERESTAREA	322	1	12000	898.20	390.80	569	12321	0.0625	2	11745	0.33	-156.27	11999	11992	837	1	1692.00	1670.00
wrp	wrp.edf	RIGHT	2664.00	1693.00	402	715	0.0924	428	18	1	5722	1	490.00	399.70	1	428	6149	0.0435	1	5722	0.84	-177.35	5721	5706	0.0870	2	1	287	.	1	RECTANGLE_INTERESTAREA	287	2	8433	500.30	396.70	287	8719	0.0435	1	8433	12.47	-176.13	8432	8377	475	1	1709.00	1677.00
wrp	wrp.edf	RIGHT	2738.00	1604.00	403	1120	0.1447	1120	22	3	7257	2	872.80	373.40	1	1120	8376	0.0435	1	7257	2.68	1.89	7256	7233	0.0435	1	1	287	.	1	RECTANGLE_INTERESTAREA	1120	1	7257	872.80	373.40	1120	8376	0.0435	1	7257	2.68	1.89	7256	7233	837	1	1604.00	1604.00
wrp	wrp.edf	RIGHT	2628.00	1643.00	402	485	0.1001	485	10	1	3540	1	528.60	391.00	1	485	4024	0.0769	1	3540	2.04	5.57	3539	3516	0.0769	1	3	1193	.	1	RECTANGLE_INTERESTAREA	485	1	3540	528.60	391.00	485	4024	0.0769	1	3540	2.04	5.57	3539	3516	476	1	1643.00	1643.00
wrp	wrp.edf	RIGHT	2736.00	1529.67	402	1193	0.2463	288	11	3	4079	2	837.90	379.30	1	1193	5316	0.2308	3	4079	10.74	4.36	4078	4025	0.2308	3	3	1193	.	1	RECTANGLE_INTERESTAREA	703	1	4614	866.60	372.50	1193	5316	0.2308	3	4079	1.28	172.71	4613	4593	836	1	1552.00	1511.00
wrp	wrp.edf	RIGHT	2812.00	1653.00	403	424	0.0953	424	5	1	1225	1	492.50	401.20	1	424	1648	0.1000	1	1225	1.49	-4.99	1224	1202	0.1000	1	1	959	.	1	RECTANGLE_INTERESTAREA	424	1	1225	492.50	401.20	424	1648	0.1000	1	1225	1.49	-4.99	1224	1202	474	1	1653.00	1653.00
wrp	wrp.edf	RIGHT	2736.00	1530.00	402	959	0.2156	959	6	3	1707	2	859.80	390.60	1	959	2665	0.1000	1	1707	12.26	1.49	1706	1649	0.1000	1	1	959	.	1	RECTANGLE_INTERESTAREA	959	1	1707	859.80	390.60	959	2665	0.1000	1	1707	12.26	1.49	1706	1649	836	1	1530.00	1530.00
wrp	wrp.edf	RIGHT	4176.00	1472.50	402	3011	0.4170	782	5	1	1895	1	471.50	398.80	1	3011	5002	0.4000	6	1895	2.51	10.52	1894	1870	0.4000	6	6	3184	.	1	RECTANGLE_INTERESTAREA	674	1	4329	526.80	383.00	3011	5002	0.4000	6	1895	1.90	-3.65	4328	4307	454	1	1486.00	1458.00
wrp	wrp.edf	RIGHT	2700.00	1521.00	402	1246	0.1726	291	14	3	6580	2	899.50	394.70	1	1246	7839	0.1333	2	6580	21.06	51.97	6579	6493	0.1333	2	6	3184	.	1	RECTANGLE_INTERESTAREA	955	1	6885	873.70	378.70	1246	7839	0.1333	2	6580	0.84	170.54	6884	6871	837	1	1582.00	1460.00
wrp	wrp.edf	RIGHT	2664.00	1524.20	402	1709	0.3207	239	6	1	1584	1	477.00	374.50	1	981	2604	0.1579	3	1584	11.03	0.70	1583	1535	0.2632	5	3	1013	.	1	RECTANGLE_INTERESTAREA	271	2	3367	484.70	380.40	728	3637	0.1053	2	2892	1.10	-169.56	3366	3349	475	1	1551.00	1505.00
wrp	wrp.edf	RIGHT	2590.00	1499.00	403	620	0.1163	481	14	5	4417	2	852.50	373.80	1	481	4897	0.0526	1	4417	2.06	-176.94	4416	4396	0.1053	2	3	1013	.	1	RECTANGLE_INTERESTAREA	139	2	5870	842.20	382.20	139	6008	0.0526	1	5870	15.19	4.69	5869	5813	839	1	1544.00	1454.00
wrp	wrp.edf	RIGHT	2812.00	1689.00	403	856	0.3015	583	6	1	1481	1	501.10	395.10	1	856	2358	0.2000	2	1481	0.90	-3.81	1480	1455	0.2000	2	3	969	.	1	RECTANGLE_INTERESTAREA	273	1	2086	537.50	392.10	856	2358	0.2000	2	1481	1.31	-7.87	2085	2064	474	1	1693.00	1685.00
wrp	wrp.edf	RIGHT	2849.00	1688.50	403	696	0.2452	220	8	3	2577	2	862.60	383.50	1	696	3289	0.2000	2	2577	11.12	7.22	2576	2359	0.2000	2	3	969	.	1	RECTANGLE_INTERESTAREA	476	1	2814	875.50	381.40	696	3289	0.2000	2	2577	0.50	-1.17	2813	2797	836	1	1689.00	1688.00
wrp	wrp.edf	RIGHT	2812.00	1496.50	403	678	0.1275	490	3	1	782	1	480.70	399.50	1	678	1668	0.1176	2	782	11.08	-1.14	781	697	0.1176	2	1	188	.	1	RECTANGLE_INTERESTAREA	188	1	1481	502.30	390.70	678	1668	0.1176	2	782	0.99	43.17	1480	1272	474	1	1530.00	1463.00
wrp	wrp.edf	RIGHT	2738.00	1543.00	403	1292	0.2429	360	9	3	2976	2	874.60	370.00	1	360	3335	0.0588	1	2976	0.99	-6.29	2975	2956	0.1176	2	1	188	.	1	RECTANGLE_INTERESTAREA	932	2	5382	866.80	367.50	932	6313	0.0588	1	5382	10.74	9.68	5381	5323	837	1	1547.00	1539.00
wrp	wrp.edf	RIGHT	2849.00	1561.33	403	1212	0.1951	438	11	1	3127	1	476.10	369.10	1	438	3564	0.0476	1	3127	10.63	4.93	3126	3075	0.1429	3	1	186	.	1	RECTANGLE_INTERESTAREA	713	3	4134	489.50	380.50	713	4846	0.0476	1	4134	1.96	-175.75	4133	4111	474	1	1654.00	1503.00
wrp	wrp.edf	RIGHT	4176.00	1564.00	402	803	0.1293	300	17	7	5484	2	860.20	374.20	1	486	5988	0.0952	2	5484	0.73	122.71	5483	5337	0.1429	3	1	186	.	1	RECTANGLE_INTERESTAREA	317	2	6730	854.90	377.50	317	7046	0.0476	1	6730	17.35	5.40	6729	6666	816	1	1654.00	1490.00
wrp	wrp.edf	RIGHT	2736.00	1561.00	402	701	0.0629	435	8	1	2432	1	494.10	387.60	1	435	2866	0.0294	1	2432	2.35	2.35	2431	2402	0.0588	2	1	42	.	1	RECTANGLE_INTERESTAREA	266	2	3307	502.60	375.00	266	3572	0.0294	1	3307	1.54	2.00	3306	3287	474	1	1574.00	1548.00
wrp	wrp.edf	RIGHT	2736.00	1907.50	402	304	0.0273	262	33	5	12481	2	874.40	381.50	1	304	12805	0.0588	2	12481	4.03	-175.56	12480	12324	0.0588	2	1	42	.	1	RECTANGLE_INTERESTAREA	42	1	12764	897.60	383.90	304	12805	0.0588	2	12481	0.92	0.42	12763	12743	836	1	1916.00	1899.00
wrp	wrp.edf	RIGHT	2736.00	1507.33	402	1535	0.3006	799	11	1	3344	1	490.70	388.00	1	1535	4914	0.1765	3	3344	1.32	163.09	3343	3322	0.1765	3	3	1094	.	1	RECTANGLE_INTERESTAREA	292	1	4623	503.80	380.60	1535	4914	0.1765	3	3344	1.01	-174.58	4622	4606	474	1	1555.00	1472.00
wrp	wrp.edf	RIGHT	2625.00	1555.50	402	593	0.1161	235	16	3	5536	2	892.60	369.10	1	593	6139	0.1176	2	5536	1.52	149.44	5535	5355	0.1176	2	3	1094	.	1	RECTANGLE_INTERESTAREA	358	1	5782	877.80	369.10	593	6139	0.1176	2	5536	0.66	170.94	5781	5771	837	1	1577.00	1534.00
wrp	wrp.edf	RIGHT	1296.00	1728.50	402	734	0.1619	473	7	1	2524	1	503.30	382.60	1	473	2996	0.0769	1	2524	1.52	6.79	2523	2495	0.1538	2	0	0	.	1	RECTANGLE_INTERESTAREA	261	2	3402	510.70	378.70	261	3662	0.0769	1	3402	0.89	-20.85	3401	3380	494	1	1765.00	1692.00
wrp	wrp.edf	RIGHT	2736.00	1657.00	402	163	0.0359	163	12	5	4607	2	847.60	370.10	1	163	4769	0.0769	1	4607	9.30	14.89	4606	4559	0.0769	1	0	0	.	1	RECTANGLE_INTERESTAREA	163	1	4607	847.60	370.10	163	4769	0.0769	1	4607	9.30	14.89	4606	4559	836	1	1657.00	1657.00
wrp	wrp.edf	RIGHT	2775.00	1343.00	403	1258	0.2870	657	7	1	1913	1	489.80	373.40	1	946	2875	0.1429	2	1913	1.38	0.00	1912	1890	0.2143	3	1	289	.	1	RECTANGLE_INTERESTAREA	312	2	3191	518.80	367.50	312	3502	0.0714	1	3191	1.44	-2.69	3190	3172	475	1	1379.00	1322.00
wrp	wrp.edf	RIGHT	2556.00	.	402	0	0.0000	.	.	.	.	.	.	.	.	.	.	.	.	.	.	.	.	.	0.0000	0	1	289	.	1	RECTANGLE_INTERESTAREA	.	.	.	.	.	.	.	.	.	.	.	.	.	.	839	0	.	.
wrp	wrp.edf	RIGHT	2736.00	1399.00	402	937	0.2137	475	4	1	1051	1	492.90	376.50	1	937	2009	0.1538	2	1051	2.31	0.96	1050	1028	0.1538	2	1	462	.	1	RECTANGLE_INTERESTAREA	462	1	1548	521.50	375.50	937	2009	0.1538	2	1051	1.06	-4.80	1547	1526	474	1	1407.00	1391.00
wrp	wrp.edf	RIGHT	2555.00	1506.00	402	220	0.0502	220	11	3	4251	2	875.00	369.60	1	220	4470	0.0769	1	4251	10.09	2.55	4250	4195	0.0769	1	1	462	.	1	RECTANGLE_INTERESTAREA	220	1	4251	875.00	369.60	220	4470	0.0769	1	4251	10.09	2.55	4250	4195	838	1	1506.00	1506.00
wrp	wrp.edf	RIGHT	2812.00	1506.00	403	948	0.3067	277	6	1	1525	1	502.50	385.50	1	948	2509	0.2727	3	1525	1.14	4.10	1524	1498	0.2727	3	5	1592	.	1	RECTANGLE_INTERESTAREA	356	1	2154	521.00	379.70	948	2509	0.2727	3	1525	1.46	6.66	2153	2131	474	1	1542.00	1483.00
wrp	wrp.edf	RIGHT	4292.00	1561.67	403	921	0.2980	279	9	3	2568	2	844.00	369.30	1	921	3682	0.2727	3	2568	10.99	4.53	2567	2510	0.2727	3	5	1592	.	1	RECTANGLE_INTERESTAREA	396	1	3287	886.40	368.60	921	3682	0.2727	3	2568	0.87	4.24	3286	3272	816	1	1588.00	1536.00
wrp	wrp.edf	RIGHT	4292.00	1565.00	403	1106	0.4413	214	3	1	1082	1	514.20	391.90	1	1106	2235	0.3750	3	1082	11.96	-1.39	1081	1028	0.3750	3	5	1453	.	1	RECTANGLE_INTERESTAREA	164	1	2072	537.60	389.90	1106	2235	0.3750	3	1082	2.45	8.69	2071	2048	454	1	1618.00	1535.00
wrp	wrp.edf	RIGHT	4292.00	1605.67	403	561	0.2239	250	6	3	2301	2	886.90	367.20	1	561	3069	0.3750	3	2301	11.86	4.73	2300	2236	0.3750	3	5	1453	.	1	RECTANGLE_INTERESTAREA	90	1	2980	892.30	378.10	561	3069	0.3750	3	2301	1.40	4.27	2979	2961	816	1	1613.00	1601.00
wrp	wrp.edf	RIGHT	2812.00	1592.50	403	866	0.3931	547	5	1	971	1	490.50	400.70	1	866	1857	0.2857	2	971	2.63	6.27	970	947	0.2857	2	2	953	.	1	RECTANGLE_INTERESTAREA	319	1	1539	527.60	395.70	866	1857	0.2857	2	971	1.58	4.57	1538	1518	474	1	1608.00	1577.00
wrp	wrp.edf	RIGHT	2738.00	1602.00	403	634	0.2878	634	7	3	1914	2	875.90	384.00	1	634	2547	0.1429	1	1914	11.73	2.44	1913	1858	0.1429	1	2	953	.	1	RECTANGLE_INTERESTAREA	634	1	1914	875.90	384.00	634	2547	0.1429	1	1914	11.73	2.44	1913	1858	837	1	1602.00	1602.00
wrp	wrp.edf	RIGHT	2736.00	1656.75	402	1283	0.3066	209	4	1	1114	1	533.20	396.40	1	669	1804	0.1818	2	1114	12.40	0.30	1113	1052	0.3636	4	2	857	.	1	RECTANGLE_INTERESTAREA	397	2	3062	513.40	395.40	614	3458	0.1818	2	2827	0.72	2.51	3061	3044	474	1	1711.00	1606.00
wrp	wrp.edf	RIGHT	2812.00	1621.00	403	697	0.1666	697	10	5	3703	2	867.20	380.30	1	697	4399	0.0909	1	3703	1.32	1.61	3702	3680	0.0909	1	2	857	.	1	RECTANGLE_INTERESTAREA	697	1	3703	867.20	380.30	697	4399	0.0909	1	3703	1.32	1.61	3702	3680	836	1	1621.00	1621.00
wrp	wrp.edf	RIGHT	2736.00	1529.00	402	695	0.1436	310	6	1	2484	1	513.80	379.20	1	695	3198	0.1429	2	2484	2.85	37.55	2483	2294	0.1429	2	7	2109	.	1	RECTANGLE_INTERESTAREA	385	1	2814	530.80	383.80	695	3198	0.1429	2	2484	0.86	-21.98	2813	2794	474	1	1534.00	1524.00
wrp	wrp.edf	RIGHT	5772.00	1590.83	403	1724	0.3562	314	8	3	3252	2	820.40	371.80	1	1724	5272	0.4286	6	3252	10.02	3.69	3251	3199	0.4286	6	7	2109	.	1	RECTANGLE_INTERESTAREA	405	1	4868	891.40	383.20	1724	5272	0.4286	6	3252	1.85	-4.31	4867	4845	796	1	1667.00	1486.00
wrp	wrp.edf	RIGHT	2660.00	1671.50	402	1220	0.2013	349	11	1	2541	1	486.50	394.20	1	1220	3963	0.1905	4	2541	2.21	0.46	2540	2519	0.1905	4	4	1164	.	1	RECTANGLE_INTERESTAREA	261	1	3703	506.20	390.50	1220	3963	0.1905	4	2541	0.70	173.96	3702	3693	474	1	1710.00	1638.00
wrp	wrp.edf	RIGHT	2736.00	1577.00	402	293	0.0483	293	15	3	4017	2	861.30	375.60	1	293	4309	0.0476	1	4017	12.02	4.73	4016	3964	0.0476	1	4	1164	.	1	RECTANGLE_INTERESTAREA	293	1	4017	861.30	375.60	293	4309	0.0476	1	4017	12.02	4.73	4016	3964	836	1	1577.00	1577.00
wrp	wrp.edf	RIGHT	2556.00	1585.00	402	1112	0.2734	484	4	1	1579	1	489.50	384.70	1	484	2062	0.1000	1	1579	2.21	2.83	1578	1548	0.2000	2	1	483	.	1	RECTANGLE_INTERESTAREA	628	2	2421	513.40	384.70	628	3048	0.1000	1	2421	1.50	0.67	2420	2392	477	1	1595.00	1575.00
wrp	wrp.edf	RIGHT	2700.00	1533.50	402	631	0.1552	148	8	5	3384	2	892.70	374.30	1	631	4178	0.2000	2	3384	2.67	-9.73	3383	3359	0.2000	2	1	483	.	1	RECTANGLE_INTERESTAREA	483	1	3696	887.20	375.20	631	4178	0.2000	2	3384	1.04	96.99	3695	3532	837	1	1551.00	1516.00
wrp	wrp.edf	RIGHT	2812.00	1583.00	403	552	0.2458	552	5	1	1220	1	490.20	400.70	1	552	1771	0.1250	1	1220	10.78	-3.14	1219	1170	0.1250	1	1	358	.	1	RECTANGLE_INTERESTAREA	552	1	1220	490.20	400.70	552	1771	0.1250	1	1220	10.78	-3.14	1219	1170	474	1	1583.00	1583.00
wrp	wrp.edf	RIGHT	2736.00	1526.50	402	641	0.2854	283	7	3	2110	2	888.00	379.80	1	641	2761	0.2500	2	2110	13.01	-1.39	2109	2053	0.2500	2	1	358	.	1	RECTANGLE_INTERESTAREA	358	1	2404	871.00	375.20	641	2761	0.2500	2	2110	0.56	155.21	2403	2393	836	1	1530.00	1523.00
wrp	wrp.edf	RIGHT	2736.00	1506.50	402	685	0.1784	375	5	1	1985	1	502.10	385.70	1	685	2686	0.1818	2	1985	11.72	1.12	1984	1932	0.1818	2	1	310	.	1	RECTANGLE_INTERESTAREA	310	1	2377	482.90	378.00	685	2686	0.1818	2	1985	0.48	-175.75	2376	2360	474	1	1559.00	1454.00
wrp	wrp.edf	RIGHT	2775.00	.	403	0	0.0000	.	.	.	.	.	.	.	.	.	.	.	.	.	.	.	.	.	0.0000	0	1	310	.	1	RECTANGLE_INTERESTAREA	.	.	.	.	.	.	.	.	.	.	.	.	.	.	837	0	.	.
wrp	wrp.edf	RIGHT	2812.00	1401.00	403	491	0.1239	491	4	1	1618	1	489.40	381.10	1	491	2108	0.1000	1	1618	1.37	20.46	1617	1597	0.1000	1	0	0	.	1	RECTANGLE_INTERESTAREA	491	1	1618	489.40	381.10	491	2108	0.1000	1	1618	1.37	20.46	1617	1597	474	1	1401.00	1401.00
wrp	wrp.edf	RIGHT	2812.00	1306.00	403	472	0.1191	472	6	3	2350	2	886.40	369.20	1	472	2821	0.1000	1	2350	10.74	3.22	2349	2295	0.1000	1	0	0	.	1	RECTANGLE_INTERESTAREA	472	1	2350	886.40	369.20	472	2821	0.1000	1	2350	10.74	3.22	2349	2295	836	1	1306.00	1306.00
wrp	wrp.edf	RIGHT	2664.00	1567.00	402	2113	0.2584	547	8	1	3492	1	488.90	385.60	1	2113	5711	0.3889	7	3492	1.37	8.67	3491	3464	0.3889	7	7	2551	.	1	RECTANGLE_INTERESTAREA	272	1	5440	529.50	391.50	2113	5711	0.3889	7	3492	1.59	-1.77	5439	5419	475	1	1646.00	1485.00
wrp	wrp.edf	RIGHT	3996.00	1574.00	402	985	0.1204	985	15	3	5761	2	871.90	371.10	1	985	6745	0.0556	1	5761	11.93	4.10	5760	5712	0.0556	1	7	2551	.	1	RECTANGLE_INTERESTAREA	985	1	5761	871.90	371.10	985	6745	0.0556	1	5761	11.93	4.10	5760	5712	819	1	1574.00	1574.00
wrp	wrp.edf	RIGHT	2625.00	1692.40	402	2320	0.3896	253	4	1	1895	1	522.10	396.90	1	1091	3001	0.1667	2	1895	1.60	12.34	1894	1873	0.4167	5	3	1795	.	1	RECTANGLE_INTERESTAREA	536	2	3925	521.10	384.80	1229	4460	0.2500	3	3193	1.74	-0.46	3924	3903	475	1	1761.00	1566.00
wrp	wrp.edf	RIGHT	2812.00	.	403	0	0.0000	.	.	.	.	.	.	.	.	.	.	.	.	.	.	.	.	.	0.0000	0	3	1795	.	1	RECTANGLE_INTERESTAREA	.	.	.	.	.	.	.	.	.	.	.	.	.	.	836	0	.	.
wrp	wrp.edf	RIGHT	2772.00	1534.67	402	1278	0.2797	572	7	1	1833	1	489.60	371.40	1	1278	3143	0.2000	3	1833	1.55	6.32	1832	1810	0.2000	3	2	706	.	1	RECTANGLE_INTERESTAREA	226	1	2918	492.70	367.20	1278	3143	0.2000	3	1833	0.84	-2.67	2917	2897	474	1	1576.00	1513.00
wrp	wrp.edf	RIGHT	2772.00	1497.50	402	880	0.1926	537	11	3	3571	2	886.10	369.20	1	537	4107	0.0667	1	3571	7.81	-3.22	3570	3526	0.1333	2	2	706	.	1	RECTANGLE_INTERESTAREA	343	2	4962	868.00	368.30	343	5304	0.0667	1	4962	0.69	-169.00	4961	4951	836	1	1520.00	1475.00
wrp	wrp.edf	RIGHT	3996.00	1328.00	402	642	0.1864	193	4	1	1964	1	472.50	385.00	1	642	2647	0.3750	3	1964	11.29	-3.57	1963	1911	0.3750	3	2	449	.	1	RECTANGLE_INTERESTAREA	140	1	2508	540.40	366.70	642	2647	0.3750	3	1964	1.93	-1.26	2507	2486	457	1	1391.00	1249.00
wrp	wrp.edf	RIGHT	2849.00	.	403	0	0.0000	.	.	.	.	.	.	.	.	.	.	.	.	.	.	.	.	.	0.0000	0	2	449	.	1	RECTANGLE_INTERESTAREA	.	.	.	.	.	.	.	.	.	.	.	.	.	.	836	0	.	.
wrp	wrp.edf	RIGHT	2849.00	1479.14	403	2030	0.3611	258	5	1	2225	1	491.50	370.30	1	1574	3876	0.3333	5	2225	1.46	64.61	2224	2048	0.4667	7	5	1602	.	1	RECTANGLE_INTERESTAREA	286	2	4372	512.10	376.80	456	4657	0.1333	2	4184	0.82	7.41	4371	4354	474	1	1526.00	1403.00
wrp	wrp.edf	RIGHT	2700.00	.	402	0	0.0000	.	.	.	.	.	.	.	.	.	.	.	.	.	.	.	.	.	0.0000	0	5	1602	.	1	RECTANGLE_INTERESTAREA	.	.	.	.	.	.	.	.	.	.	.	.	.	.	837	0	.	.
wrp	wrp.edf	RIGHT	2628.00	1483.00	402	845	0.3340	261	4	1	1021	1	477.90	381.30	1	845	1884	0.2500	2	1021	9.63	1.35	1020	974	0.2500	2	2	946	.	1	RECTANGLE_INTERESTAREA	584	1	1301	500.20	374.00	845	1884	0.2500	2	1021	0.81	5.27	1300	1282	476	1	1506.00	1460.00
wrp	wrp.edf	RIGHT	2775.00	1471.50	403	779	0.3079	362	6	3	1942	2	870.20	375.20	1	362	2303	0.1250	1	1942	12.46	1.52	1941	1885	0.2500	2	2	946	.	1	RECTANGLE_INTERESTAREA	417	2	2641	872.30	372.00	417	3057	0.1250	1	2641	1.34	149.85	2640	2444	837	1	1504.00	1439.00
wrp	wrp.edf	RIGHT	2849.00	1460.33	403	1922	0.4492	435	5	1	1758	1	499.50	366.10	1	435	2192	0.1000	1	1758	5.60	0.93	1757	1709	0.3000	3	1	289	.	1	RECTANGLE_INTERESTAREA	289	2	3743	514.20	372.80	1487	4031	0.2000	2	2524	1.58	-1.02	3742	3722	474	1	1499.00	1396.00
wrp	wrp.edf	RIGHT	2700.00	.	402	0	0.0000	.	.	.	.	.	.	.	.	.	.	.	.	.	.	.	.	.	0.0000	0	1	289	.	1	RECTANGLE_INTERESTAREA	.	.	.	.	.	.	.	.	.	.	.	.	.	.	837	0	.	.
wrp	wrp.edf	RIGHT	4292.00	1547.67	403	1517	0.3641	320	4	1	1369	1	500.90	366.30	1	320	1688	0.0667	1	1369	3.25	6.97	1368	1342	0.4000	6	3	724	.	1	RECTANGLE_INTERESTAREA	152	3	3404	541.00	375.40	1003	3555	0.2667	4	2489	2.20	2.66	3403	3382	454	1	1590.00	1509.00
wrp	wrp.edf	RIGHT	3996.00	.	402	0	0.0000	.	.	.	.	.	.	.	.	.	.	.	.	.	.	.	.	.	0.0000	0	3	724	.	1	RECTANGLE_INTERESTAREA	.	.	.	.	.	.	.	.	.	.	.	.	.	.	819	0	.	.
wrp	wrp.edf	RIGHT	2628.00	1566.67	402	1144	0.2046	329	5	1	1686	1	483.30	370.90	1	691	2399	0.1111	2	1686	6.71	2.40	1685	1649	0.1667	3	2	815	.	1	RECTANGLE_INTERESTAREA	453	2	4577	498.30	369.00	453	5029	0.0556	1	4577	11.79	-178.76	4576	4512	476	1	1641.00	1511.00
wrp	wrp.edf	RIGHT	2736.00	1653.67	402	951	0.1701	488	11	3	3497	2	879.20	371.20	1	488	3984	0.0556	1	3497	1.17	-14.40	3496	3479	0.1667	3	2	815	.	1	RECTANGLE_INTERESTAREA	265	3	6694	868.70	368.80	265	6958	0.0556	1	6694	2.56	-11.01	6693	6670	836	1	1680.00	1637.00
wrp	wrp.edf	RIGHT	2628.00	1625.00	402	576	0.1629	394	7	1	2087	1	491.70	386.70	1	576	2689	0.1667	2	2087	11.89	0.68	2086	2029	0.1667	2	4	1031	.	1	RECTANGLE_INTERESTAREA	182	1	2508	525.20	383.80	576	2689	0.1667	2	2087	1.04	12.19	2507	2481	476	1	1631.00	1619.00
wrp	wrp.edf	RIGHT	4176.00	1585.00	402	849	0.2402	359	9	3	2746	2	899.60	366.90	1	849	3820	0.2500	3	2746	12.75	4.60	2745	2690	0.2500	3	4	1031	.	1	RECTANGLE_INTERESTAREA	304	1	3517	881.80	375.60	849	3820	0.2500	3	2746	1.42	-0.55	3516	3497	816	1	1640.00	1516.00
wrp	wrp.edf	RIGHT	1260.00	.	402	0	0.0000	.	.	.	.	.	.	.	.	.	.	.	.	.	.	.	.	.	0.0000	0	0	0	.	1	RECTANGLE_INTERESTAREA	.	.	.	.	.	.	.	.	.	.	.	.	.	.	494	0	.	.
wrp	wrp.edf	RIGHT	2849.00	.	403	0	0.0000	.	.	.	.	.	.	.	.	.	.	.	.	.	.	.	.	.	0.0000	0	0	0	.	1	RECTANGLE_INTERESTAREA	.	.	.	.	.	.	.	.	.	.	.	.	.	.	836	0	.	.
wrp	wrp.edf	RIGHT	3996.00	1477.00	402	1017	0.2193	305	9	1	2305	1	491.10	374.50	1	1017	3341	0.1250	2	2305	1.46	19.98	2304	2282	0.1250	2	1	712	.	1	RECTANGLE_INTERESTAREA	712	1	2630	458.30	374.80	1017	3341	0.1250	2	2305	1.48	-173.95	2629	2610	457	1	1499.00	1455.00
wrp	wrp.edf	RIGHT	2736.00	.	402	0	0.0000	.	.	.	.	.	.	.	.	.	.	.	.	.	.	.	.	.	0.0000	0	1	712	.	1	RECTANGLE_INTERESTAREA	.	.	.	.	.	.	.	.	.	.	.	.	.	.	836	0	.	.
wrp	wrp.edf	RIGHT	2812.00	1492.50	403	820	0.1260	265	11	1	3216	1	546.00	374.20	1	631	4046	0.1500	3	3216	2.72	-2.85	3215	3192	0.2000	4	2	366	.	1	RECTANGLE_INTERESTAREA	189	2	7349	515.80	370.90	189	7537	0.0500	1	7349	11.43	-177.09	7348	7289	474	1	1693.00	1380.00
wrp	wrp.edf	RIGHT	4140.00	.	402	0	0.0000	.	.	.	.	.	.	.	.	.	.	.	.	.	.	.	.	.	0.0000	0	2	366	.	1	RECTANGLE_INTERESTAREA	.	.	.	.	.	.	.	.	.	.	.	.	.	.	817	0	.	.
wrp	wrp.edf	RIGHT	2812.00	1503.00	403	2071	0.2403	607	6	1	2735	1	483.90	385.00	1	1266	4044	0.1364	3	2735	0.34	54.79	2734	2533	0.2273	5	3	1035	.	1	RECTANGLE_INTERESTAREA	376	2	4862	519.40	370.40	805	5237	0.0909	2	4412	1.18	-10.03	4861	4841	474	1	1537.00	1479.00
wrp	wrp.edf	RIGHT	2625.00	.	402	0	0.0000	.	.	.	.	.	.	.	.	.	.	.	.	.	.	.	.	.	0.0000	0	3	1035	.	1	RECTANGLE_INTERESTAREA	.	.	.	.	.	.	.	.	.	.	.	.	.	.	837	0	.	.
wrp	wrp.edf	RIGHT	2700.00	1509.50	402	709	0.1315	379	11	1	3194	1	501.40	368.30	1	379	3572	0.0476	1	3194	1.05	-134.63	3193	3171	0.0952	2	0	0	.	1	RECTANGLE_INTERESTAREA	330	2	4767	544.20	377.90	330	5096	0.0476	1	4767	11.06	-175.16	4766	4706	475	1	1607.00	1412.00
wrp	wrp.edf	RIGHT	2700.00	.	402	0	0.0000	.	.	.	.	.	.	.	.	.	.	.	.	.	.	.	.	.	0.0000	0	0	0	.	1	RECTANGLE_INTERESTAREA	.	.	.	.	.	.	.	.	.	.	.	.	.	.	837	0	.	.
wrp	wrp.edf	RIGHT	2736.00	1519.00	402	515	0.1935	515	6	1	1223	1	500.20	385.70	1	515	1737	0.1111	1	1223	3.09	2.22	1222	1196	0.1111	1	2	915	.	1	RECTANGLE_INTERESTAREA	515	1	1223	500.20	385.70	515	1737	0.1111	1	1223	3.09	2.22	1222	1196	474	1	1519.00	1519.00
wrp	wrp.edf	RIGHT	4176.00	1539.50	402	915	0.3437	235	7	3	1793	2	840.20	372.50	1	915	2908	0.2222	2	1793	11.59	4.38	1792	1738	0.2222	2	2	915	.	1	RECTANGLE_INTERESTAREA	680	1	2229	868.30	377.40	915	2908	0.2222	2	1793	0.87	11.92	2228	2028	816	1	1573.00	1506.00
wrp	wrp.edf	RIGHT	2625.00	1497.00	402	415	0.0884	415	13	1	3274	1	491.10	382.40	1	415	3688	0.0588	1	3274	2.62	4.50	3273	3249	0.0588	1	0	0	.	1	RECTANGLE_INTERESTAREA	415	1	3274	491.10	382.40	415	3688	0.0588	1	3274	2.62	4.50	3273	3249	475	1	1497.00	1497.00
wrp	wrp.edf	RIGHT	2700.00	.	402	0	0.0000	.	.	.	.	.	.	.	.	.	.	.	.	.	.	.	.	.	0.0000	0	0	0	.	1	RECTANGLE_INTERESTAREA	.	.	.	.	.	.	.	.	.	.	.	.	.	.	837	0	.	.
wrp	wrp.edf	RIGHT	2775.00	1467.00	403	422	0.1891	422	7	1	1525	1	490.30	390.80	1	422	1946	0.1111	1	1525	1.57	16.14	1524	1502	0.1111	1	0	0	.	1	RECTANGLE_INTERESTAREA	422	1	1525	490.30	390.80	422	1946	0.1111	1	1525	1.57	16.14	1524	1502	475	1	1467.00	1467.00
wrp	wrp.edf	RIGHT	2736.00	1393.00	402	478	0.2142	478	9	3	2187	2	870.00	370.90	1	478	2664	0.1111	1	2187	1.85	158.32	2186	2165	0.1111	1	0	0	.	1	RECTANGLE_INTERESTAREA	478	1	2187	870.00	370.90	478	2664	0.1111	1	2187	1.85	158.32	2186	2165	836	1	1393.00	1393.00
wrp	wrp.edf	RIGHT	2664.00	1496.00	402	330	0.0578	330	19	1	6169	1	547.80	399.30	1	330	6498	0.0526	1	6169	11.37	-173.11	6168	6118	0.0526	1	0	0	.	1	RECTANGLE_INTERESTAREA	330	1	6169	547.80	399.30	330	6498	0.0526	1	6169	11.37	-173.11	6168	6118	475	1	1496.00	1496.00
wrp	wrp.edf	RIGHT	4176.00	.	402	0	0.0000	.	.	.	.	.	.	.	.	.	.	.	.	.	.	.	.	.	0.0000	0	0	0	.	1	RECTANGLE_INTERESTAREA	.	.	.	.	.	.	.	.	.	.	.	.	.	.	816	0	.	.
wrp	wrp.edf	RIGHT	2736.00	1492.50	402	512	0.2099	172	5	1	1538	1	481.00	368.10	1	512	2071	0.2222	2	1538	2.38	27.69	1537	1352	0.2222	2	4	999	.	1	RECTANGLE_INTERESTAREA	340	1	1732	512.00	378.40	512	2071	0.2222	2	1538	1.19	-13.90	1731	1710	474	1	1506.00	1479.00
wrp	wrp.edf	RIGHT	4181.00	1563.67	403	659	0.2702	201	7	3	2125	2	856.40	374.30	1	659	3014	0.3333	3	2125	11.71	0.85	2124	2072	0.3333	3	4	999	.	1	RECTANGLE_INTERESTAREA	314	1	2701	883.50	371.30	659	3014	0.3333	3	2125	1.23	-5.72	2700	2679	818	1	1599.00	1503.00
wrp	wrp.edf	RIGHT	2772.00	1485.00	402	1041	0.1384	659	4	1	1705	1	484.20	377.20	1	1041	2767	0.0952	2	1705	5.08	-4.09	1704	1667	0.0952	2	2	631	.	1	RECTANGLE_INTERESTAREA	382	1	2386	507.10	370.40	1041	2767	0.0952	2	1705	0.97	-0.63	2385	2364	474	1	1491.00	1479.00
wrp	wrp.edf	RIGHT	2484.00	1706.33	402	714	0.0950	298	17	3	7609	2	889.20	393.60	1	298	7906	0.0476	1	7609	4.12	-173.96	7608	7579	0.1429	3	2	631	.	1	RECTANGLE_INTERESTAREA	249	2	8512	886.90	389.60	416	8760	0.0952	2	8337	0.39	-140.49	8511	8504	840	1	1737.00	1688.00
wrp	wrp.edf	RIGHT	2664.00	1607.50	402	674	0.1910	547	7	1	2409	1	502.70	397.00	1	674	3105	0.2000	2	2409	11.27	3.54	2408	2359	0.2000	2	1	127	.	1	RECTANGLE_INTERESTAREA	127	1	2979	539.40	393.40	674	3105	0.2000	2	2409	1.53	-0.79	2978	2956	475	1	1646.00	1569.00
wrp	wrp.edf	RIGHT	2775.00	1528.00	403	576	0.1632	576	10	3	3352	2	876.60	380.50	1	576	3927	0.1000	1	3352	1.77	167.57	3351	3331	0.1000	1	1	127	.	1	RECTANGLE_INTERESTAREA	576	1	3352	876.60	380.50	576	3927	0.1000	1	3352	1.77	167.57	3351	3331	837	1	1528.00	1528.00
wrp	wrp.edf	RIGHT	4292.00	1525.50	403	1015	0.2491	625	3	1	942	1	457.90	392.10	1	1015	1982	0.2500	2	942	9.96	-2.15	941	895	0.2500	2	1	390	.	1	RECTANGLE_INTERESTAREA	390	1	1593	529.90	383.60	1015	1982	0.2500	2	942	2.65	2.51	1592	1567	454	1	1537.00	1514.00
wrp	wrp.edf	RIGHT	2738.00	1600.00	403	833	0.2045	833	6	3	2231	2	878.10	382.10	1	833	3063	0.1250	1	2231	3.36	2.90	2230	2203	0.1250	1	1	390	.	1	RECTANGLE_INTERESTAREA	833	1	2231	878.10	382.10	833	3063	0.1250	1	2231	3.36	2.90	2230	2203	837	1	1600.00	1600.00
wrp	wrp.edf	RIGHT	2625.00	1544.33	402	1321	0.3581	488	5	1	1605	1	491.00	392.10	1	1321	2952	0.3000	3	1605	1.07	-5.32	1604	1582	0.3000	3	2	833	.	1	RECTANGLE_INTERESTAREA	458	1	2495	508.50	397.60	1321	2952	0.3000	3	1605	1.21	-4.00	2494	2476	475	1	1550.00	1533.00
wrp	wrp.edf	RIGHT	2775.00	.	403	0	0.0000	.	.	.	.	.	.	.	.	.	.	.	.	.	.	.	.	.	0.0000	0	2	833	.	1	RECTANGLE_INTERESTAREA	.	.	.	.	.	.	.	.	.	.	.	.	.	.	837	0	.	.
wrp	wrp.edf	RIGHT	2736.00	1460.00	402	708	0.0905	708	3	1	858	1	487.50	400.10	1	708	1565	0.0370	1	858	11.06	-1.51	857	806	0.0370	1	3	637	.	1	RECTANGLE_INTERESTAREA	708	1	858	487.50	400.10	708	1565	0.0370	1	858	11.06	-1.51	857	806	474	1	1460.00	1460.00
wrp	wrp.edf	RIGHT	2664.00	1616.57	402	1382	0.1767	181	5	3	1980	2	856.80	366.50	1	181	2160	0.0370	1	1980	3.30	13.98	1979	1786	0.2593	7	3	637	.	1	RECTANGLE_INTERESTAREA	73	4	9450	905.60	380.20	73	9522	0.0370	1	9450	0.31	-138.15	9449	9271	837	1	1815.00	1393.00
wrp	wrp.edf	RIGHT	2812.00	1565.00	403	276	0.0325	276	23	1	7981	1	544.20	401.20	1	276	8256	0.0333	1	7981	2.17	-1.78	7980	7958	0.0333	1	4	997	.	1	RECTANGLE_INTERESTAREA	276	1	7981	544.20	401.20	276	8256	0.0333	1	7981	2.17	-1.78	7980	7958	474	1	1565.00	1565.00
wrp	wrp.edf	RIGHT	4176.00	1621.60	402	1130	0.1330	249	24	3	8307	2	841.30	377.10	1	997	9564	0.1333	4	8307	10.32	6.75	8306	8257	0.1667	5	4	997	.	1	RECTANGLE_INTERESTAREA	133	2	10315	851.20	389.00	133	10447	0.0333	1	10315	12.99	5.80	10314	10253	816	1	1715.00	1554.00
wrp	wrp.edf	RIGHT	2738.00	1633.00	403	567	0.1559	567	9	1	2827	1	486.00	402.40	1	567	3393	0.0833	1	2827	1.33	-179.85	2826	2808	0.0833	1	1	101	.	1	RECTANGLE_INTERESTAREA	567	1	2827	486.00	402.40	567	3393	0.0833	1	2827	1.33	-179.85	2826	2808	475	1	1633.00	1633.00
wrp	wrp.edf	RIGHT	2812.00	1506.50	403	607	0.1668	506	11	3	3613	2	884.20	378.10	1	607	4239	0.1667	2	3613	2.65	-0.22	3612	3588	0.1667	2	1	101	.	1	RECTANGLE_INTERESTAREA	101	1	4139	847.70	375.90	607	4239	0.1667	2	3613	1.43	177.14	4138	4119	836	1	1508.00	1505.00
wrp	wrp.edf	RIGHT	2812.00	1507.00	403	703	0.1904	703	7	1	2379	1	485.40	398.00	1	703	3081	0.0909	1	2379	1.99	13.27	2378	2355	0.0909	1	1	328	.	1	RECTANGLE_INTERESTAREA	703	1	2379	485.40	398.00	703	3081	0.0909	1	2379	1.99	13.27	2378	2355	474	1	1507.00	1507.00
wrp	wrp.edf	RIGHT	2660.00	1506.50	402	1008	0.2729	328	8	3	3144	2	860.90	371.00	1	328	3471	0.0909	1	3144	12.76	3.91	3143	3082	0.1818	2	1	328	.	1	RECTANGLE_INTERESTAREA	680	2	3823	877.10	373.90	680	4502	0.0909	1	3823	1.20	-3.73	3822	3794	836	1	1545.00	1468.00
wrp	wrp.edf	RIGHT	3996.00	1546.00	402	994	0.2693	382	6	1	1850	1	499.60	394.00	1	994	2888	0.2727	3	1850	3.38	7.95	1849	1823	0.2727	3	5	1754	.	1	RECTANGLE_INTERESTAREA	263	1	2626	492.00	398.00	994	2888	0.2727	3	1850	2.08	-175.44	2625	2604	457	1	1574.00	1513.00
wrp	wrp.edf	RIGHT	2736.00	1631.33	402	1142	0.3094	301	9	3	2946	2	860.80	377.40	1	1142	4295	0.2727	3	2946	12.60	3.30	2945	2889	0.2727	3	5	1754	.	1	RECTANGLE_INTERESTAREA	647	1	3649	880.20	378.60	1142	4295	0.2727	3	2946	0.80	-3.15	3648	3634	836	1	1657.00	1590.00
wrp	wrp.edf	RIGHT	2736.00	1497.83	402	2457	0.3616	254	12	1	3104	1	496.30	387.40	1	2457	5815	0.2609	6	3104	2.56	9.13	3103	3073	0.2609	6	5	2203	.	1	RECTANGLE_INTERESTAREA	1004	1	4812	482.20	388.80	2457	5815	0.2609	6	3104	1.20	177.64	4811	4794	474	1	1566.00	1447.00
wrp	wrp.edf	RIGHT	2738.00	.	403	0	0.0000	.	.	.	.	.	.	.	.	.	.	.	.	.	.	.	.	.	0.0000	0	5	2203	.	1	RECTANGLE_INTERESTAREA	.	.	.	.	.	.	.	.	.	.	.	.	.	.	837	0	.	.
wrp	wrp.edf	RIGHT	2772.00	1358.33	402	1567	0.4217	198	4	1	880	1	494.10	393.50	1	1567	2691	0.5455	6	880	0.96	151.20	879	865	0.5455	6	7	2725	.	1	RECTANGLE_INTERESTAREA	135	1	2557	505.70	382.30	1567	2691	0.5455	6	880	1.15	7.71	2556	2538	474	1	1406.00	1318.00
wrp	wrp.edf	RIGHT	2628.00	1421.50	402	1356	0.3649	305	10	3	2749	2	864.40	370.30	1	1356	4275	0.1818	2	2749	12.39	2.78	2748	2692	0.1818	2	7	2725	.	1	RECTANGLE_INTERESTAREA	1051	1	3225	876.40	380.60	1356	4275	0.1818	2	2749	0.75	64.83	3224	3054	838	1	1458.00	1385.00
wrp	wrp.edf	RIGHT	2701.00	1444.12	403	2646	0.3392	525	6	1	1565	1	509.00	394.30	1	2402	4090	0.2500	7	1565	3.01	10.68	1564	1540	0.2857	8	11	2926	.	1	RECTANGLE_INTERESTAREA	244	2	8838	546.60	400.70	244	9081	0.0357	1	8838	7.55	-152.93	8837	8793	476	1	1684.00	1353.00
wrp	wrp.edf	RIGHT	4292.00	1502.00	403	1783	0.2286	202	14	3	4322	2	901.90	370.30	1	636	5123	0.1071	3	4322	4.35	-0.04	4321	4284	0.2857	8	11	2926	.	1	RECTANGLE_INTERESTAREA	186	3	8247	891.40	374.10	668	8432	0.1071	3	7725	1.70	-13.16	8246	8225	816	1	1541.00	1474.00
[truncated: 49 more columns]
