# Supplementary material for: Shape Representation of Word Was Automatically Activated in the Encoding Phase
Source: PLoS One. 2016 Oct 27;11(10):e0165534. doi: 10.1371/journal.pone.0165534 (PMC5082803; doi:10.1371/journal.pone.0165534)
Supplement: S1 File — (ZIP) [file pone.0165534.s001.zip › Experiment 1-Data/wrp-message.xls]

RECORDING_SESSION_LABEL	CURRENT_MSG_BLINK_DURATION	CURRENT_MSG_BLINK_END	CURRENT_MSG_BLINK_INDEX	CURRENT_MSG_BLINK_START	CURRENT_MSG_FIX_DURATION	CURRENT_MSG_FIX_END	CURRENT_MSG_FIX_INDEX	CURRENT_MSG_FIX_START	CURRENT_MSG_FIX_X	CURRENT_MSG_FIX_Y	CURRENT_MSG_INDEX	CURRENT_MSG_INTEREST_AREAS	CURRENT_MSG_INTEREST_AREA_INDEX	CURRENT_MSG_INTEREST_AREA_LABEL	CURRENT_MSG_IS_RT_END	CURRENT_MSG_IS_RT_START	CURRENT_MSG_LABEL	CURRENT_MSG_SAC_AMPLITUDE	CURRENT_MSG_SAC_AVG_VELOCITY	CURRENT_MSG_SAC_DURATION	CURRENT_MSG_SAC_END_TIME	CURRENT_MSG_SAC_END_X	CURRENT_MSG_SAC_END_Y	CURRENT_MSG_SAC_INDEX	CURRENT_MSG_SAC_PEAK_VELOCITY	CURRENT_MSG_SAC_START_TIME	CURRENT_MSG_SAC_START_X	CURRENT_MSG_SAC_START_Y	CURRENT_MSG_TEXT	CURRENT_MSG_TIME	CURRENT_MSG_X_POSITION	CURRENT_MSG_Y_POSITION	DATA_FILE	EYE_USED	IP_DURATION	IP_END_TIME	IP_LABEL	IP_START_TIME	TRIAL_INDEX	TRIAL_LABEL	TRIAL_START_TIME	trial	display1	display2	display3	RESPONSE	expected
wrp	.	.	.	.	.	.	.	.	.	.	1	.	.	.	false	false	Message: -20ms	.	.	.	.	.	.	.	.	.	.	.	TRIALID 0	-20	.	.	wrp.edf	RIGHT	9694	2251760	Full Trial Period	2242066	1	Trial: 1	2242066	109	ÕíÍ·	Ïà¿ò	±Ê¼Ç±¾	j	j
wrp	.	.	.	.	.	.	.	.	.	.	2	.	.	.	false	false	Message: -1ms	.	.	.	.	.	.	.	.	.	.	.	RECCFG CR 1000 2 0 R	-1	.	.	wrp.edf	RIGHT	9694	2251760	Full Trial Period	2242066	1	Trial: 1	2242066	109	ÕíÍ·	Ïà¿ò	±Ê¼Ç±¾	j	j
wrp	.	.	.	.	.	.	.	.	.	.	3	.	.	.	false	false	Message: -1ms	.	.	.	.	.	.	.	.	.	.	.	ELCLCFG TOWER	-1	.	.	wrp.edf	RIGHT	9694	2251760	Full Trial Period	2242066	1	Trial: 1	2242066	109	ÕíÍ·	Ïà¿ò	±Ê¼Ç±¾	j	j
wrp	.	.	.	.	.	.	.	.	.	.	4	.	.	.	false	false	Message: -1ms	.	.	.	.	.	.	.	.	.	.	.	GAZE_COORDS 0.00 0.00 1023.00 767.00	-1	.	.	wrp.edf	RIGHT	9694	2251760	Full Trial Period	2242066	1	Trial: 1	2242066	109	ÕíÍ·	Ïà¿ò	±Ê¼Ç±¾	j	j
wrp	.	.	.	.	.	.	.	.	.	.	5	.	.	.	false	false	Message: -1ms	.	.	.	.	.	.	.	.	.	.	.	THRESHOLDS R 94 219	-1	.	.	wrp.edf	RIGHT	9694	2251760	Full Trial Period	2242066	1	Trial: 1	2242066	109	ÕíÍ·	Ïà¿ò	±Ê¼Ç±¾	j	j
wrp	.	.	.	.	.	.	.	.	.	.	6	.	.	.	false	false	Message: -1ms	.	.	.	.	.	.	.	.	.	.	.	ELCL_PROC CENTROID (3)	-1	.	.	wrp.edf	RIGHT	9694	2251760	Full Trial Period	2242066	1	Trial: 1	2242066	109	ÕíÍ·	Ïà¿ò	±Ê¼Ç±¾	j	j
wrp	.	.	.	.	.	.	.	.	.	.	7	.	.	.	false	false	Message: -1ms	.	.	.	.	.	.	.	.	.	.	.	ELCL_PCR_PARAM 5 3.0	-1	.	.	wrp.edf	RIGHT	9694	2251760	Full Trial Period	2242066	1	Trial: 1	2242066	109	ÕíÍ·	Ïà¿ò	±Ê¼Ç±¾	j	j
wrp	.	.	.	.	.	.	.	.	.	.	8	.	.	.	false	true	Message: 0ms	.	.	.	.	.	.	.	.	.	.	.	!MODE RECORD CR 1000 2 0 R	0	.	.	wrp.edf	RIGHT	9694	2251760	Full Trial Period	2242066	1	Trial: 1	2242066	109	ÕíÍ·	Ïà¿ò	±Ê¼Ç±¾	j	j
wrp	.	.	.	.	581	587	1	7	159.40	379.20	9	.	.	.	false	false	Message: 46ms	.	.	.	.	.	.	.	.	.	.	.	SYNCTIME	46	159.40	379.20	wrp.edf	RIGHT	9694	2251760	Full Trial Period	2242066	1	Trial: 1	2242066	109	ÕíÍ·	Ïà¿ò	±Ê¼Ç±¾	j	j
wrp	.	.	.	.	.	.	.	.	.	.	10	.	.	.	false	false	Message: 3553ms	1.33	7.80	171	3604	540.20	308.40	6	1065.00	3434	562.80	339.00	INVISIBLE_BOUNDARY[1]	3553	.	.	wrp.edf	RIGHT	9694	2251760	Full Trial Period	2242066	1	Trial: 1	2242066	109	ÕíÍ·	Ïà¿ò	±Ê¼Ç±¾	j	j
wrp	.	.	.	.	.	.	.	.	.	.	11	.	.	.	false	false	Message: 3562ms	1.33	7.80	171	3604	540.20	308.40	6	1065.00	3434	562.80	339.00	SYNCTIME	3562	.	.	wrp.edf	RIGHT	9694	2251760	Full Trial Period	2242066	1	Trial: 1	2242066	109	ÕíÍ·	Ïà¿ò	±Ê¼Ç±¾	j	j
wrp	.	.	.	.	.	.	.	.	.	.	12	.	.	.	false	false	Message: 7377ms	2.24	93.29	24	7384	1051.50	387.20	12	159.00	7361	981.80	373.50	INVISIBLE_BOUNDARY[2]	7377	.	.	wrp.edf	RIGHT	9694	2251760	Full Trial Period	2242066	1	Trial: 1	2242066	109	ÕíÍ·	Ïà¿ò	±Ê¼Ç±¾	j	j
wrp	.	.	.	.	169	7553	13	7385	1057.40	384.10	13	.	.	.	false	false	Message: 7387ms	.	.	.	.	.	.	.	.	.	.	.	SYNCTIME	7387	1057.40	384.10	wrp.edf	RIGHT	9694	2251760	Full Trial Period	2242066	1	Trial: 1	2242066	109	ÕíÍ·	Ïà¿ò	±Ê¼Ç±¾	j	j
wrp	.	.	.	.	692	9692	18	9001	929.10	348.70	14	.	.	.	false	false	Message: 9675ms	.	.	.	.	.	.	.	.	.	.	.	KEYBOARD	9675	929.10	348.70	wrp.edf	RIGHT	9694	2251760	Full Trial Period	2242066	1	Trial: 1	2242066	109	ÕíÍ·	Ïà¿ò	±Ê¼Ç±¾	j	j
wrp	.	.	.	.	.	.	.	.	.	.	15	.	.	.	false	false	Message: 9736ms	.	.	.	.	.	.	.	.	.	.	.	TRIAL_RESULT 0	9736	.	.	wrp.edf	RIGHT	9694	2251760	Full Trial Period	2242066	1	Trial: 1	2242066	109	ÕíÍ·	Ïà¿ò	±Ê¼Ç±¾	j	j
wrp	.	.	.	.	.	.	.	.	.	.	1	.	.	.	false	false	Message: -16ms	.	.	.	.	.	.	.	.	.	.	.	TRIALID 1	-16	.	.	wrp.edf	RIGHT	7134	2260202	Full Trial Period	2253068	2	Trial: 2	2253068	73	ß¦ÃæÕÈ	ÓñÃ×	¾íÖ½	j	f
wrp	.	.	.	.	.	.	.	.	.	.	2	.	.	.	false	false	Message: -1ms	.	.	.	.	.	.	.	.	.	.	.	RECCFG CR 1000 2 0 R	-1	.	.	wrp.edf	RIGHT	7134	2260202	Full Trial Period	2253068	2	Trial: 2	2253068	73	ß¦ÃæÕÈ	ÓñÃ×	¾íÖ½	j	f
wrp	.	.	.	.	.	.	.	.	.	.	3	.	.	.	false	false	Message: -1ms	.	.	.	.	.	.	.	.	.	.	.	ELCLCFG TOWER	-1	.	.	wrp.edf	RIGHT	7134	2260202	Full Trial Period	2253068	2	Trial: 2	2253068	73	ß¦ÃæÕÈ	ÓñÃ×	¾íÖ½	j	f
wrp	.	.	.	.	.	.	.	.	.	.	4	.	.	.	false	false	Message: -1ms	.	.	.	.	.	.	.	.	.	.	.	GAZE_COORDS 0.00 0.00 1023.00 767.00	-1	.	.	wrp.edf	RIGHT	7134	2260202	Full Trial Period	2253068	2	Trial: 2	2253068	73	ß¦ÃæÕÈ	ÓñÃ×	¾íÖ½	j	f
wrp	.	.	.	.	.	.	.	.	.	.	5	.	.	.	false	false	Message: -1ms	.	.	.	.	.	.	.	.	.	.	.	THRESHOLDS R 94 219	-1	.	.	wrp.edf	RIGHT	7134	2260202	Full Trial Period	2253068	2	Trial: 2	2253068	73	ß¦ÃæÕÈ	ÓñÃ×	¾íÖ½	j	f
wrp	.	.	.	.	.	.	.	.	.	.	6	.	.	.	false	false	Message: -1ms	.	.	.	.	.	.	.	.	.	.	.	ELCL_PROC CENTROID (3)	-1	.	.	wrp.edf	RIGHT	7134	2260202	Full Trial Period	2253068	2	Trial: 2	2253068	73	ß¦ÃæÕÈ	ÓñÃ×	¾íÖ½	j	f
wrp	.	.	.	.	.	.	.	.	.	.	7	.	.	.	false	false	Message: -1ms	.	.	.	.	.	.	.	.	.	.	.	ELCL_PCR_PARAM 5 3.0	-1	.	.	wrp.edf	RIGHT	7134	2260202	Full Trial Period	2253068	2	Trial: 2	2253068	73	ß¦ÃæÕÈ	ÓñÃ×	¾íÖ½	j	f
wrp	.	.	.	.	.	.	.	.	.	.	8	.	.	.	false	true	Message: 0ms	.	.	.	.	.	.	.	.	.	.	.	!MODE RECORD CR 1000 2 0 R	0	.	.	wrp.edf	RIGHT	7134	2260202	Full Trial Period	2253068	2	Trial: 2	2253068	73	ß¦ÃæÕÈ	ÓñÃ×	¾íÖ½	j	f
wrp	.	.	.	.	518	524	1	7	154.10	395.80	9	.	.	.	false	false	Message: 42ms	.	.	.	.	.	.	.	.	.	.	.	SYNCTIME	42	154.10	395.80	wrp.edf	RIGHT	7134	2260202	Full Trial Period	2253068	2	Trial: 2	2253068	73	ß¦ÃæÕÈ	ÓñÃ×	¾íÖ½	j	f
wrp	.	.	.	.	.	.	.	.	.	.	10	.	.	.	false	false	Message: 1458ms	9.99	203.94	49	1476	485.80	390.10	2	369.90	1428	189.50	389.80	INVISIBLE_BOUNDARY[1]	1458	.	.	wrp.edf	RIGHT	7134	2260202	Full Trial Period	2253068	2	Trial: 2	2253068	73	ß¦ÃæÕÈ	ÓñÃ×	¾íÖ½	j	f
wrp	.	.	.	.	.	.	.	.	.	.	11	.	.	.	false	false	Message: 1467ms	9.99	203.94	49	1476	485.80	390.10	2	369.90	1428	189.50	389.80	SYNCTIME	1467	.	.	wrp.edf	RIGHT	7134	2260202	Full Trial Period	2253068	2	Trial: 2	2253068	73	ß¦ÃæÕÈ	ÓñÃ×	¾íÖ½	j	f
wrp	.	.	.	.	.	.	.	.	.	.	12	.	.	.	false	false	Message: 5667ms	13.73	214.45	64	5679	1001.20	392.60	10	357.60	5616	587.00	356.60	INVISIBLE_BOUNDARY[2]	5667	.	.	wrp.edf	RIGHT	7134	2260202	Full Trial Period	2253068	2	Trial: 2	2253068	73	ß¦ÃæÕÈ	ÓñÃ×	¾íÖ½	j	f
wrp	.	.	.	.	.	.	.	.	.	.	13	.	.	.	false	false	Message: 5674ms	13.73	214.45	64	5679	1001.20	392.60	10	357.60	5616	587.00	356.60	SYNCTIME	5674	.	.	wrp.edf	RIGHT	7134	2260202	Full Trial Period	2253068	2	Trial: 2	2253068	73	ß¦ÃæÕÈ	ÓñÃ×	¾íÖ½	j	f
wrp	.	.	.	.	158	7132	14	6975	922.80	356.60	14	.	.	.	false	false	Message: 7115ms	.	.	.	.	.	.	.	.	.	.	.	KEYBOARD	7115	922.80	356.60	wrp.edf	RIGHT	7134	2260202	Full Trial Period	2253068	2	Trial: 2	2253068	73	ß¦ÃæÕÈ	ÓñÃ×	¾íÖ½	j	f
wrp	.	.	.	.	.	.	.	.	.	.	15	.	.	.	false	false	Message: 7184ms	.	.	.	.	.	.	.	.	.	.	.	TRIAL_RESULT 0	7184	.	.	wrp.edf	RIGHT	7134	2260202	Full Trial Period	2253068	2	Trial: 2	2253068	73	ß¦ÃæÕÈ	ÓñÃ×	¾íÖ½	j	f
wrp	.	.	.	.	.	.	.	.	.	.	1	.	.	.	false	false	Message: -23ms	.	.	.	.	.	.	.	.	.	.	.	TRIALID 2	-23	.	.	wrp.edf	RIGHT	14438	2276003	Full Trial Period	2261565	3	Trial: 3	2261565	66	°ô°ôÌÇ	·çÉÈ	ÂÝÐý½°	j	j
wrp	.	.	.	.	.	.	.	.	.	.	2	.	.	.	false	false	Message: -1ms	.	.	.	.	.	.	.	.	.	.	.	RECCFG CR 1000 2 0 R	-1	.	.	wrp.edf	RIGHT	14438	2276003	Full Trial Period	2261565	3	Trial: 3	2261565	66	°ô°ôÌÇ	·çÉÈ	ÂÝÐý½°	j	j
wrp	.	.	.	.	.	.	.	.	.	.	3	.	.	.	false	false	Message: -1ms	.	.	.	.	.	.	.	.	.	.	.	ELCLCFG TOWER	-1	.	.	wrp.edf	RIGHT	14438	2276003	Full Trial Period	2261565	3	Trial: 3	2261565	66	°ô°ôÌÇ	·çÉÈ	ÂÝÐý½°	j	j
wrp	.	.	.	.	.	.	.	.	.	.	4	.	.	.	false	false	Message: -1ms	.	.	.	.	.	.	.	.	.	.	.	GAZE_COORDS 0.00 0.00 1023.00 767.00	-1	.	.	wrp.edf	RIGHT	14438	2276003	Full Trial Period	2261565	3	Trial: 3	2261565	66	°ô°ôÌÇ	·çÉÈ	ÂÝÐý½°	j	j
wrp	.	.	.	.	.	.	.	.	.	.	5	.	.	.	false	false	Message: -1ms	.	.	.	.	.	.	.	.	.	.	.	THRESHOLDS R 94 219	-1	.	.	wrp.edf	RIGHT	14438	2276003	Full Trial Period	2261565	3	Trial: 3	2261565	66	°ô°ôÌÇ	·çÉÈ	ÂÝÐý½°	j	j
wrp	.	.	.	.	.	.	.	.	.	.	6	.	.	.	false	false	Message: -1ms	.	.	.	.	.	.	.	.	.	.	.	ELCL_PROC CENTROID (3)	-1	.	.	wrp.edf	RIGHT	14438	2276003	Full Trial Period	2261565	3	Trial: 3	2261565	66	°ô°ôÌÇ	·çÉÈ	ÂÝÐý½°	j	j
wrp	.	.	.	.	.	.	.	.	.	.	7	.	.	.	false	false	Message: -1ms	.	.	.	.	.	.	.	.	.	.	.	ELCL_PCR_PARAM 5 3.0	-1	.	.	wrp.edf	RIGHT	14438	2276003	Full Trial Period	2261565	3	Trial: 3	2261565	66	°ô°ôÌÇ	·çÉÈ	ÂÝÐý½°	j	j
wrp	.	.	.	.	.	.	.	.	.	.	8	.	.	.	false	true	Message: 0ms	.	.	.	.	.	.	.	.	.	.	.	!MODE RECORD CR 1000 2 0 R	0	.	.	wrp.edf	RIGHT	14438	2276003	Full Trial Period	2261565	3	Trial: 3	2261565	66	°ô°ôÌÇ	·çÉÈ	ÂÝÐý½°	j	j
wrp	.	.	.	.	185	191	1	7	159.60	381.30	9	.	.	.	false	false	Message: 44ms	.	.	.	.	.	.	.	.	.	.	.	SYNCTIME	44	159.60	381.30	wrp.edf	RIGHT	14438	2276003	Full Trial Period	2261565	3	Trial: 3	2261565	66	°ô°ôÌÇ	·çÉÈ	ÂÝÐý½°	j	j
wrp	.	.	.	.	.	.	.	.	.	.	10	.	.	.	false	false	Message: 3862ms	0.31	2.06	150	3998	549.90	329.10	8	719.70	3849	553.80	337.00	INVISIBLE_BOUNDARY[1]	3862	.	.	wrp.edf	RIGHT	14438	2276003	Full Trial Period	2261565	3	Trial: 3	2261565	66	°ô°ôÌÇ	·çÉÈ	ÂÝÐý½°	j	j
wrp	.	.	.	.	.	.	.	.	.	.	11	.	.	.	false	false	Message: 3868ms	0.31	2.06	150	3998	549.90	329.10	8	719.70	3849	553.80	337.00	SYNCTIME	3868	.	.	wrp.edf	RIGHT	14438	2276003	Full Trial Period	2261565	3	Trial: 3	2261565	66	°ô°ôÌÇ	·çÉÈ	ÂÝÐý½°	j	j
wrp	.	.	.	.	.	.	.	.	.	.	12	.	.	.	false	false	Message: 12130ms	0.39	2.36	165	12274	969.60	360.90	24	1022.40	12110	958.30	356.70	INVISIBLE_BOUNDARY[2]	12130	.	.	wrp.edf	RIGHT	14438	2276003	Full Trial Period	2261565	3	Trial: 3	2261565	66	°ô°ôÌÇ	·çÉÈ	ÂÝÐý½°	j	j
wrp	75	12207	2	12133	.	.	.	.	.	.	13	.	.	.	false	false	Message: 12142ms	0.39	2.36	165	12274	969.60	360.90	24	1022.40	12110	958.30	356.70	SYNCTIME	12142	.	.	wrp.edf	RIGHT	14438	2276003	Full Trial Period	2261565	3	Trial: 3	2261565	66	°ô°ôÌÇ	·çÉÈ	ÂÝÐý½°	j	j
wrp	.	.	.	.	308	14436	31	14129	957.40	354.00	14	.	.	.	false	false	Message: 14419ms	.	.	.	.	.	.	.	.	.	.	.	KEYBOARD	14419	957.40	354.00	wrp.edf	RIGHT	14438	2276003	Full Trial Period	2261565	3	Trial: 3	2261565	66	°ô°ôÌÇ	·çÉÈ	ÂÝÐý½°	j	j
wrp	.	.	.	.	.	.	.	.	.	.	15	.	.	.	false	false	Message: 14483ms	.	.	.	.	.	.	.	.	.	.	.	TRIAL_RESULT 0	14483	.	.	wrp.edf	RIGHT	14438	2276003	Full Trial Period	2261565	3	Trial: 3	2261565	66	°ô°ôÌÇ	·çÉÈ	ÂÝÐý½°	j	j
wrp	.	.	.	.	.	.	.	.	.	.	1	.	.	.	false	false	Message: -17ms	.	.	.	.	.	.	.	.	.	.	.	TRIALID 3	-17	.	.	wrp.edf	RIGHT	4432	2333447	Full Trial Period	2329015	4	Trial: 4	2329015	21	ÒÂ¼Ü	ÇúÆæ±ý	Í¼ÕÂ	j	j
wrp	.	.	.	.	.	.	.	.	.	.	2	.	.	.	false	false	Message: -1ms	.	.	.	.	.	.	.	.	.	.	.	RECCFG CR 1000 2 0 R	-1	.	.	wrp.edf	RIGHT	4432	2333447	Full Trial Period	2329015	4	Trial: 4	2329015	21	ÒÂ¼Ü	ÇúÆæ±ý	Í¼ÕÂ	j	j
wrp	.	.	.	.	.	.	.	.	.	.	3	.	.	.	false	false	Message: -1ms	.	.	.	.	.	.	.	.	.	.	.	ELCLCFG TOWER	-1	.	.	wrp.edf	RIGHT	4432	2333447	Full Trial Period	2329015	4	Trial: 4	2329015	21	ÒÂ¼Ü	ÇúÆæ±ý	Í¼ÕÂ	j	j
wrp	.	.	.	.	.	.	.	.	.	.	4	.	.	.	false	false	Message: -1ms	.	.	.	.	.	.	.	.	.	.	.	GAZE_COORDS 0.00 0.00 1023.00 767.00	-1	.	.	wrp.edf	RIGHT	4432	2333447	Full Trial Period	2329015	4	Trial: 4	2329015	21	ÒÂ¼Ü	ÇúÆæ±ý	Í¼ÕÂ	j	j
wrp	.	.	.	.	.	.	.	.	.	.	5	.	.	.	false	false	Message: -1ms	.	.	.	.	.	.	.	.	.	.	.	THRESHOLDS R 94 219	-1	.	.	wrp.edf	RIGHT	4432	2333447	Full Trial Period	2329015	4	Trial: 4	2329015	21	ÒÂ¼Ü	ÇúÆæ±ý	Í¼ÕÂ	j	j
wrp	.	.	.	.	.	.	.	.	.	.	6	.	.	.	false	false	Message: -1ms	.	.	.	.	.	.	.	.	.	.	.	ELCL_PROC CENTROID (3)	-1	.	.	wrp.edf	RIGHT	4432	2333447	Full Trial Period	2329015	4	Trial: 4	2329015	21	ÒÂ¼Ü	ÇúÆæ±ý	Í¼ÕÂ	j	j
wrp	.	.	.	.	.	.	.	.	.	.	7	.	.	.	false	false	Message: -1ms	.	.	.	.	.	.	.	.	.	.	.	ELCL_PCR_PARAM 5 3.0	-1	.	.	wrp.edf	RIGHT	4432	2333447	Full Trial Period	2329015	4	Trial: 4	2329015	21	ÒÂ¼Ü	ÇúÆæ±ý	Í¼ÕÂ	j	j
wrp	.	.	.	.	.	.	.	.	.	.	8	.	.	.	false	true	Message: 0ms	.	.	.	.	.	.	.	.	.	.	.	!MODE RECORD CR 1000 2 0 R	0	.	.	wrp.edf	RIGHT	4432	2333447	Full Trial Period	2329015	4	Trial: 4	2329015	21	ÒÂ¼Ü	ÇúÆæ±ý	Í¼ÕÂ	j	j
wrp	.	.	.	.	344	350	1	7	140.90	406.60	9	.	.	.	false	false	Message: 41ms	.	.	.	.	.	.	.	.	.	.	.	SYNCTIME	41	140.90	406.60	wrp.edf	RIGHT	4432	2333447	Full Trial Period	2329015	4	Trial: 4	2329015	21	ÒÂ¼Ü	ÇúÆæ±ý	Í¼ÕÂ	j	j
wrp	.	.	.	.	.	.	.	.	.	.	10	.	.	.	false	false	Message: 1160ms	9.83	213.64	46	1172	439.50	405.30	4	376.40	1127	146.20	400.20	INVISIBLE_BOUNDARY[1]	1160	.	.	wrp.edf	RIGHT	4432	2333447	Full Trial Period	2329015	4	Trial: 4	2329015	21	ÒÂ¼Ü	ÇúÆæ±ý	Í¼ÕÂ	j	j
wrp	.	.	.	.	.	.	.	.	.	.	11	.	.	.	false	false	Message: 1166ms	9.83	213.64	46	1172	439.50	405.30	4	376.40	1127	146.20	400.20	SYNCTIME	1166	.	.	wrp.edf	RIGHT	4432	2333447	Full Trial Period	2329015	4	Trial: 4	2329015	21	ÒÂ¼Ü	ÇúÆæ±ý	Í¼ÕÂ	j	j
wrp	.	.	.	.	.	.	.	.	.	.	12	.	.	.	false	false	Message: 3149ms	12.40	238.43	52	3171	901.50	386.60	8	395.80	3120	530.80	383.10	INVISIBLE_BOUNDARY[2]	3149	.	.	wrp.edf	RIGHT	4432	2333447	Full Trial Period	2329015	4	Trial: 4	2329015	21	ÒÂ¼Ü	ÇúÆæ±ý	Í¼ÕÂ	j	j
wrp	.	.	.	.	.	.	.	.	.	.	13	.	.	.	false	false	Message: 3157ms	12.40	238.43	52	3171	901.50	386.60	8	395.80	3120	530.80	383.10	SYNCTIME	3157	.	.	wrp.edf	RIGHT	4432	2333447	Full Trial Period	2329015	4	Trial: 4	2329015	21	ÒÂ¼Ü	ÇúÆæ±ý	Í¼ÕÂ	j	j
wrp	.	.	.	.	409	4430	10	4022	905.80	383.90	14	[1]	2	RECTANGLE_INTERESTAREA	false	false	Message: 4413ms	.	.	.	.	.	.	.	.	.	.	.	KEYBOARD	4413	905.80	383.90	wrp.edf	RIGHT	4432	2333447	Full Trial Period	2329015	4	Trial: 4	2329015	21	ÒÂ¼Ü	ÇúÆæ±ý	Í¼ÕÂ	j	j
wrp	.	.	.	.	.	.	.	.	.	.	15	.	.	.	false	false	Message: 4474ms	.	.	.	.	.	.	.	.	.	.	.	TRIAL_RESULT 0	4474	.	.	wrp.edf	RIGHT	4432	2333447	Full Trial Period	2329015	4	Trial: 4	2329015	21	ÒÂ¼Ü	ÇúÆæ±ý	Í¼ÕÂ	j	j
wrp	.	.	.	.	.	.	.	.	.	.	1	.	.	.	false	false	Message: -15ms	.	.	.	.	.	.	.	.	.	.	.	TRIALID 4	-15	.	.	wrp.edf	RIGHT	4472	2339351	Full Trial Period	2334879	5	Trial: 5	2334879	22	Ö½Ïä	Ï´ÒÂ»ú	×ÔÐÐ³µ	f	f
wrp	.	.	.	.	.	.	.	.	.	.	2	.	.	.	false	false	Message: -1ms	.	.	.	.	.	.	.	.	.	.	.	RECCFG CR 1000 2 0 R	-1	.	.	wrp.edf	RIGHT	4472	2339351	Full Trial Period	2334879	5	Trial: 5	2334879	22	Ö½Ïä	Ï´ÒÂ»ú	×ÔÐÐ³µ	f	f
wrp	.	.	.	.	.	.	.	.	.	.	3	.	.	.	false	false	Message: -1ms	.	.	.	.	.	.	.	.	.	.	.	ELCLCFG TOWER	-1	.	.	wrp.edf	RIGHT	4472	2339351	Full Trial Period	2334879	5	Trial: 5	2334879	22	Ö½Ïä	Ï´ÒÂ»ú	×ÔÐÐ³µ	f	f
wrp	.	.	.	.	.	.	.	.	.	.	4	.	.	.	false	false	Message: -1ms	.	.	.	.	.	.	.	.	.	.	.	GAZE_COORDS 0.00 0.00 1023.00 767.00	-1	.	.	wrp.edf	RIGHT	4472	2339351	Full Trial Period	2334879	5	Trial: 5	2334879	22	Ö½Ïä	Ï´ÒÂ»ú	×ÔÐÐ³µ	f	f
wrp	.	.	.	.	.	.	.	.	.	.	5	.	.	.	false	false	Message: -1ms	.	.	.	.	.	.	.	.	.	.	.	THRESHOLDS R 94 219	-1	.	.	wrp.edf	RIGHT	4472	2339351	Full Trial Period	2334879	5	Trial: 5	2334879	22	Ö½Ïä	Ï´ÒÂ»ú	×ÔÐÐ³µ	f	f
wrp	.	.	.	.	.	.	.	.	.	.	6	.	.	.	false	false	Message: -1ms	.	.	.	.	.	.	.	.	.	.	.	ELCL_PROC CENTROID (3)	-1	.	.	wrp.edf	RIGHT	4472	2339351	Full Trial Period	2334879	5	Trial: 5	2334879	22	Ö½Ïä	Ï´ÒÂ»ú	×ÔÐÐ³µ	f	f
wrp	.	.	.	.	.	.	.	.	.	.	7	.	.	.	false	false	Message: -1ms	.	.	.	.	.	.	.	.	.	.	.	ELCL_PCR_PARAM 5 3.0	-1	.	.	wrp.edf	RIGHT	4472	2339351	Full Trial Period	2334879	5	Trial: 5	2334879	22	Ö½Ïä	Ï´ÒÂ»ú	×ÔÐÐ³µ	f	f
wrp	.	.	.	.	.	.	.	.	.	.	8	.	.	.	false	true	Message: 0ms	.	.	.	.	.	.	.	.	.	.	.	!MODE RECORD CR 1000 2 0 R	0	.	.	wrp.edf	RIGHT	4472	2339351	Full Trial Period	2334879	5	Trial: 5	2334879	22	Ö½Ïä	Ï´ÒÂ»ú	×ÔÐÐ³µ	f	f
wrp	.	.	.	.	371	377	1	7	148.30	412.40	9	.	.	.	false	false	Message: 43ms	.	.	.	.	.	.	.	.	.	.	.	SYNCTIME	43	148.30	412.40	wrp.edf	RIGHT	4472	2339351	Full Trial Period	2334879	5	Trial: 5	2334879	22	Ö½Ïä	Ï´ÒÂ»ú	×ÔÐÐ³µ	f	f
wrp	.	.	.	.	.	.	.	.	.	.	10	.	.	.	false	false	Message: 1140ms	10.23	213.21	48	1150	468.70	403.40	3	374.10	1103	163.60	418.60	INVISIBLE_BOUNDARY[1]	1140	.	.	wrp.edf	RIGHT	4472	2339351	Full Trial Period	2334879	5	Trial: 5	2334879	22	Ö½Ïä	Ï´ÒÂ»ú	×ÔÐÐ³µ	f	f
wrp	.	.	.	.	228	1378	4	1151	464.60	403.20	11	.	.	.	false	false	Message: 1151ms	.	.	.	.	.	.	.	.	.	.	.	SYNCTIME	1151	.	.	wrp.edf	RIGHT	4472	2339351	Full Trial Period	2334879	5	Trial: 5	2334879	22	Ö½Ïä	Ï´ÒÂ»ú	×ÔÐÐ³µ	f	f
wrp	.	.	.	.	.	.	.	.	.	.	12	.	.	.	false	false	Message: 2741ms	10.84	221.26	49	2764	903.60	402.50	8	391.30	2716	579.30	386.50	INVISIBLE_BOUNDARY[2]	2741	.	.	wrp.edf	RIGHT	4472	2339351	Full Trial Period	2334879	5	Trial: 5	2334879	22	Ö½Ïä	Ï´ÒÂ»ú	×ÔÐÐ³µ	f	f
wrp	.	.	.	.	.	.	.	.	.	.	13	.	.	.	false	false	Message: 2751ms	10.84	221.26	49	2764	903.60	402.50	8	391.30	2716	579.30	386.50	SYNCTIME	2751	.	.	wrp.edf	RIGHT	4472	2339351	Full Trial Period	2334879	5	Trial: 5	2334879	22	Ö½Ïä	Ï´ÒÂ»ú	×ÔÐÐ³µ	f	f
wrp	.	.	.	.	294	4470	12	4177	229.50	424.80	14	.	.	.	false	false	Message: 4452ms	.	.	.	.	.	.	.	.	.	.	.	KEYBOARD	4452	229.50	424.80	wrp.edf	RIGHT	4472	2339351	Full Trial Period	2334879	5	Trial: 5	2334879	22	Ö½Ïä	Ï´ÒÂ»ú	×ÔÐÐ³µ	f	f
wrp	.	.	.	.	.	.	.	.	.	.	15	.	.	.	false	false	Message: 4514ms	.	.	.	.	.	.	.	.	.	.	.	TRIAL_RESULT 0	4514	.	.	wrp.edf	RIGHT	4472	2339351	Full Trial Period	2334879	5	Trial: 5	2334879	22	Ö½Ïä	Ï´ÒÂ»ú	×ÔÐÐ³µ	f	f
wrp	.	.	.	.	.	.	.	.	.	.	1	.	.	.	false	false	Message: -17ms	.	.	.	.	.	.	.	.	.	.	.	TRIALID 5	-17	.	.	wrp.edf	RIGHT	3129	2344742	Full Trial Period	2341613	6	Trial: 6	2341613	25	ÊÖïí	ÂÖÌ¥	¹þÃÜ¹Ï	f	f
wrp	.	.	.	.	.	.	.	.	.	.	2	.	.	.	false	false	Message: -1ms	.	.	.	.	.	.	.	.	.	.	.	RECCFG CR 1000 2 0 R	-1	.	.	wrp.edf	RIGHT	3129	2344742	Full Trial Period	2341613	6	Trial: 6	2341613	25	ÊÖïí	ÂÖÌ¥	¹þÃÜ¹Ï	f	f
wrp	.	.	.	.	.	.	.	.	.	.	3	.	.	.	false	false	Message: -1ms	.	.	.	.	.	.	.	.	.	.	.	ELCLCFG TOWER	-1	.	.	wrp.edf	RIGHT	3129	2344742	Full Trial Period	2341613	6	Trial: 6	2341613	25	ÊÖïí	ÂÖÌ¥	¹þÃÜ¹Ï	f	f
wrp	.	.	.	.	.	.	.	.	.	.	4	.	.	.	false	false	Message: -1ms	.	.	.	.	.	.	.	.	.	.	.	GAZE_COORDS 0.00 0.00 1023.00 767.00	-1	.	.	wrp.edf	RIGHT	3129	2344742	Full Trial Period	2341613	6	Trial: 6	2341613	25	ÊÖïí	ÂÖÌ¥	¹þÃÜ¹Ï	f	f
wrp	.	.	.	.	.	.	.	.	.	.	5	.	.	.	false	false	Message: -1ms	.	.	.	.	.	.	.	.	.	.	.	THRESHOLDS R 94 219	-1	.	.	wrp.edf	RIGHT	3129	2344742	Full Trial Period	2341613	6	Trial: 6	2341613	25	ÊÖïí	ÂÖÌ¥	¹þÃÜ¹Ï	f	f
wrp	.	.	.	.	.	.	.	.	.	.	6	.	.	.	false	false	Message: -1ms	.	.	.	.	.	.	.	.	.	.	.	ELCL_PROC CENTROID (3)	-1	.	.	wrp.edf	RIGHT	3129	2344742	Full Trial Period	2341613	6	Trial: 6	2341613	25	ÊÖïí	ÂÖÌ¥	¹þÃÜ¹Ï	f	f
wrp	.	.	.	.	.	.	.	.	.	.	7	.	.	.	false	false	Message: -1ms	.	.	.	.	.	.	.	.	.	.	.	ELCL_PCR_PARAM 5 3.0	-1	.	.	wrp.edf	RIGHT	3129	2344742	Full Trial Period	2341613	6	Trial: 6	2341613	25	ÊÖïí	ÂÖÌ¥	¹þÃÜ¹Ï	f	f
wrp	.	.	.	.	.	.	.	.	.	.	8	.	.	.	false	true	Message: 0ms	.	.	.	.	.	.	.	.	.	.	.	!MODE RECORD CR 1000 2 0 R	0	.	.	wrp.edf	RIGHT	3129	2344742	Full Trial Period	2341613	6	Trial: 6	2341613	25	ÊÖïí	ÂÖÌ¥	¹þÃÜ¹Ï	f	f
wrp	.	.	.	.	206	212	1	7	152.40	429.10	9	.	.	.	false	false	Message: 50ms	.	.	.	.	.	.	.	.	.	.	.	SYNCTIME	50	152.40	429.10	wrp.edf	RIGHT	3129	2344742	Full Trial Period	2341613	6	Trial: 6	2341613	25	ÊÖïí	ÂÖÌ¥	¹þÃÜ¹Ï	f	f
wrp	.	.	.	.	.	.	.	.	.	.	10	.	.	.	false	false	Message: 555ms	11.86	228.06	52	574	519.70	397.40	2	375.30	523	167.40	424.70	INVISIBLE_BOUNDARY[1]	555	.	.	wrp.edf	RIGHT	3129	2344742	Full Trial Period	2341613	6	Trial: 6	2341613	25	ÊÖïí	ÂÖÌ¥	¹þÃÜ¹Ï	f	f
wrp	.	.	.	.	.	.	.	.	.	.	11	.	.	.	false	false	Message: 566ms	11.86	228.06	52	574	519.70	397.40	2	375.30	523	167.40	424.70	SYNCTIME	566	.	.	wrp.edf	RIGHT	3129	2344742	Full Trial Period	2341613	6	Trial: 6	2341613	25	ÊÖïí	ÂÖÌ¥	¹þÃÜ¹Ï	f	f
wrp	.	.	.	.	.	.	.	.	.	.	12	.	.	.	false	false	Message: 1486ms	10.96	238.33	46	1507	926.10	389.10	5	391.90	1462	596.80	398.50	INVISIBLE_BOUNDARY[2]	1486	.	.	wrp.edf	RIGHT	3129	2344742	Full Trial Period	2341613	6	Trial: 6	2341613	25	ÊÖïí	ÂÖÌ¥	¹þÃÜ¹Ï	f	f
wrp	.	.	.	.	.	.	.	.	.	.	13	.	.	.	false	false	Message: 1490ms	10.96	238.33	46	1507	926.10	389.10	5	391.90	1462	596.80	398.50	SYNCTIME	1490	.	.	wrp.edf	RIGHT	3129	2344742	Full Trial Period	2341613	6	Trial: 6	2341613	25	ÊÖïí	ÂÖÌ¥	¹þÃÜ¹Ï	f	f
wrp	.	.	.	.	236	3127	9	2892	344.80	400.90	14	.	.	.	false	false	Message: 3111ms	.	.	.	.	.	.	.	.	.	.	.	KEYBOARD	3111	344.80	400.90	wrp.edf	RIGHT	3129	2344742	Full Trial Period	2341613	6	Trial: 6	2341613	25	ÊÖïí	ÂÖÌ¥	¹þÃÜ¹Ï	f	f
wrp	.	.	.	.	.	.	.	.	.	.	15	.	.	.	false	false	Message: 3174ms	.	.	.	.	.	.	.	.	.	.	.	TRIAL_RESULT 0	3174	.	.	wrp.edf	RIGHT	3129	2344742	Full Trial Period	2341613	6	Trial: 6	2341613	25	ÊÖïí	ÂÖÌ¥	¹þÃÜ¹Ï	f	f
wrp	.	.	.	.	.	.	.	.	.	.	1	.	.	.	false	false	Message: -67ms	.	.	.	.	.	.	.	.	.	.	.	TRIALID 6	-67	.	.	wrp.edf	RIGHT	2868	2349455	Full Trial Period	2346587	7	Trial: 7	2346587	3	Ð¬×Ó	ÆøÇò	µÆÅÝ	j	j
wrp	.	.	.	.	.	.	.	.	.	.	2	.	.	.	false	false	Message: -1ms	.	.	.	.	.	.	.	.	.	.	.	RECCFG CR 1000 2 0 R	-1	.	.	wrp.edf	RIGHT	2868	2349455	Full Trial Period	2346587	7	Trial: 7	2346587	3	Ð¬×Ó	ÆøÇò	µÆÅÝ	j	j
wrp	.	.	.	.	.	.	.	.	.	.	3	.	.	.	false	false	Message: -1ms	.	.	.	.	.	.	.	.	.	.	.	ELCLCFG TOWER	-1	.	.	wrp.edf	RIGHT	2868	2349455	Full Trial Period	2346587	7	Trial: 7	2346587	3	Ð¬×Ó	ÆøÇò	µÆÅÝ	j	j
wrp	.	.	.	.	.	.	.	.	.	.	4	.	.	.	false	false	Message: -1ms	.	.	.	.	.	.	.	.	.	.	.	GAZE_COORDS 0.00 0.00 1023.00 767.00	-1	.	.	wrp.edf	RIGHT	2868	2349455	Full Trial Period	2346587	7	Trial: 7	2346587	3	Ð¬×Ó	ÆøÇò	µÆÅÝ	j	j
wrp	.	.	.	.	.	.	.	.	.	.	5	.	.	.	false	false	Message: -1ms	.	.	.	.	.	.	.	.	.	.	.	THRESHOLDS R 94 219	-1	.	.	wrp.edf	RIGHT	2868	2349455	Full Trial Period	2346587	7	Trial: 7	2346587	3	Ð¬×Ó	ÆøÇò	µÆÅÝ	j	j
wrp	.	.	.	.	.	.	.	.	.	.	6	.	.	.	false	false	Message: -1ms	.	.	.	.	.	.	.	.	.	.	.	ELCL_PROC CENTROID (3)	-1	.	.	wrp.edf	RIGHT	2868	2349455	Full Trial Period	2346587	7	Trial: 7	2346587	3	Ð¬×Ó	ÆøÇò	µÆÅÝ	j	j
wrp	.	.	.	.	.	.	.	.	.	.	7	.	.	.	false	false	Message: -1ms	.	.	.	.	.	.	.	.	.	.	.	ELCL_PCR_PARAM 5 3.0	-1	.	.	wrp.edf	RIGHT	2868	2349455	Full Trial Period	2346587	7	Trial: 7	2346587	3	Ð¬×Ó	ÆøÇò	µÆÅÝ	j	j
wrp	.	.	.	.	.	.	.	.	.	.	8	.	.	.	false	true	Message: 0ms	.	.	.	.	.	.	.	.	.	.	.	!MODE RECORD CR 1000 2 0 R	0	.	.	wrp.edf	RIGHT	2868	2349455	Full Trial Period	2346587	7	Trial: 7	2346587	3	Ð¬×Ó	ÆøÇò	µÆÅÝ	j	j
wrp	.	.	.	.	508	514	1	7	146.20	413.60	9	.	.	.	false	false	Message: 41ms	.	.	.	.	.	.	.	.	.	.	.	SYNCTIME	41	146.20	413.60	wrp.edf	RIGHT	2868	2349455	Full Trial Period	2346587	7	Trial: 7	2346587	3	Ð¬×Ó	ÆøÇò	µÆÅÝ	j	j
wrp	.	.	.	.	.	.	.	.	.	.	10	.	.	.	false	false	Message: 553ms	11.70	229.49	51	565	491.80	402.20	1	370.90	515	142.00	412.10	INVISIBLE_BOUNDARY[1]	553	.	.	wrp.edf	RIGHT	2868	2349455	Full Trial Period	2346587	7	Trial: 7	2346587	3	Ð¬×Ó	ÆøÇò	µÆÅÝ	j	j
wrp	.	.	.	.	.	.	.	.	.	.	11	.	.	.	false	false	Message: 558ms	11.70	229.49	51	565	491.80	402.20	1	370.90	515	142.00	412.10	SYNCTIME	558	.	.	wrp.edf	RIGHT	2868	2349455	Full Trial Period	2346587	7	Trial: 7	2346587	3	Ð¬×Ó	ÆøÇò	µÆÅÝ	j	j
wrp	.	.	.	.	.	.	.	.	.	.	12	.	.	.	false	false	Message: 1782ms	8.49	184.54	46	1805	886.90	403.90	4	341.50	1760	633.00	391.00	INVISIBLE_BOUNDARY[2]	1782	.	.	wrp.edf	RIGHT	2868	2349455	Full Trial Period	2346587	7	Trial: 7	2346587	3	Ð¬×Ó	ÆøÇò	µÆÅÝ	j	j
wrp	.	.	.	.	.	.	.	.	.	.	13	.	.	.	false	false	Message: 1791ms	8.49	184.54	46	1805	886.90	403.90	4	341.50	1760	633.00	391.00	SYNCTIME	1791	.	.	wrp.edf	RIGHT	2868	2349455	Full Trial Period	2346587	7	Trial: 7	2346587	3	Ð¬×Ó	ÆøÇò	µÆÅÝ	j	j
wrp	.	.	.	.	79	2866	8	2788	907.40	385.40	14	[1]	2	RECTANGLE_INTERESTAREA	false	false	Message: 2850ms	.	.	.	.	.	.	.	.	.	.	.	KEYBOARD	2850	907.40	385.40	wrp.edf	RIGHT	2868	2349455	Full Trial Period	2346587	7	Trial: 7	2346587	3	Ð¬×Ó	ÆøÇò	µÆÅÝ	j	j
wrp	.	.	.	.	.	.	.	.	.	.	15	.	.	.	false	false	Message: 2916ms	.	.	.	.	.	.	.	.	.	.	.	TRIAL_RESULT 0	2916	.	.	wrp.edf	RIGHT	2868	2349455	Full Trial Period	2346587	7	Trial: 7	2346587	3	Ð¬×Ó	ÆøÇò	µÆÅÝ	j	j
wrp	.	.	.	.	.	.	.	.	.	.	1	.	.	.	false	false	Message: -15ms	.	.	.	.	.	.	.	.	.	.	.	TRIALID 7	-15	.	.	wrp.edf	RIGHT	3466	2354409	Full Trial Period	2350943	8	Trial: 8	2350943	5	ÐÉÐÉ	²ÍÅÌ	¼¦µ°	j	j
wrp	.	.	.	.	.	.	.	.	.	.	2	.	.	.	false	false	Message: -1ms	.	.	.	.	.	.	.	.	.	.	.	RECCFG CR 1000 2 0 R	-1	.	.	wrp.edf	RIGHT	3466	2354409	Full Trial Period	2350943	8	Trial: 8	2350943	5	ÐÉÐÉ	²ÍÅÌ	¼¦µ°	j	j
wrp	.	.	.	.	.	.	.	.	.	.	3	.	.	.	false	false	Message: -1ms	.	.	.	.	.	.	.	.	.	.	.	ELCLCFG TOWER	-1	.	.	wrp.edf	RIGHT	3466	2354409	Full Trial Period	2350943	8	Trial: 8	2350943	5	ÐÉÐÉ	²ÍÅÌ	¼¦µ°	j	j
wrp	.	.	.	.	.	.	.	.	.	.	4	.	.	.	false	false	Message: -1ms	.	.	.	.	.	.	.	.	.	.	.	GAZE_COORDS 0.00 0.00 1023.00 767.00	-1	.	.	wrp.edf	RIGHT	3466	2354409	Full Trial Period	2350943	8	Trial: 8	2350943	5	ÐÉÐÉ	²ÍÅÌ	¼¦µ°	j	j
wrp	.	.	.	.	.	.	.	.	.	.	5	.	.	.	false	false	Message: -1ms	.	.	.	.	.	.	.	.	.	.	.	THRESHOLDS R 94 219	-1	.	.	wrp.edf	RIGHT	3466	2354409	Full Trial Period	2350943	8	Trial: 8	2350943	5	ÐÉÐÉ	²ÍÅÌ	¼¦µ°	j	j
wrp	.	.	.	.	.	.	.	.	.	.	6	.	.	.	false	false	Message: -1ms	.	.	.	.	.	.	.	.	.	.	.	ELCL_PROC CENTROID (3)	-1	.	.	wrp.edf	RIGHT	3466	2354409	Full Trial Period	2350943	8	Trial: 8	2350943	5	ÐÉÐÉ	²ÍÅÌ	¼¦µ°	j	j
wrp	.	.	.	.	.	.	.	.	.	.	7	.	.	.	false	false	Message: -1ms	.	.	.	.	.	.	.	.	.	.	.	ELCL_PCR_PARAM 5 3.0	-1	.	.	wrp.edf	RIGHT	3466	2354409	Full Trial Period	2350943	8	Trial: 8	2350943	5	ÐÉÐÉ	²ÍÅÌ	¼¦µ°	j	j
wrp	.	.	.	.	.	.	.	.	.	.	8	.	.	.	false	true	Message: 0ms	.	.	.	.	.	.	.	.	.	.	.	!MODE RECORD CR 1000 2 0 R	0	.	.	wrp.edf	RIGHT	3466	2354409	Full Trial Period	2350943	8	Trial: 8	2350943	5	ÐÉÐÉ	²ÍÅÌ	¼¦µ°	j	j
wrp	.	.	.	.	278	284	1	7	155.80	421.10	9	.	.	.	false	false	Message: 43ms	.	.	.	.	.	.	.	.	.	.	.	SYNCTIME	43	155.80	421.10	wrp.edf	RIGHT	3466	2354409	Full Trial Period	2350943	8	Trial: 8	2350943	5	ÐÉÐÉ	²ÍÅÌ	¼¦µ°	j	j
wrp	.	.	.	.	.	.	.	.	.	.	10	.	.	.	false	false	Message: 679ms	10.32	219.48	47	695	499.00	410.60	2	375.70	649	192.40	423.80	INVISIBLE_BOUNDARY[1]	679	.	.	wrp.edf	RIGHT	3466	2354409	Full Trial Period	2350943	8	Trial: 8	2350943	5	ÐÉÐÉ	²ÍÅÌ	¼¦µ°	j	j
wrp	.	.	.	.	.	.	.	.	.	.	11	.	.	.	false	false	Message: 684ms	10.32	219.48	47	695	499.00	410.60	2	375.70	649	192.40	423.80	SYNCTIME	684	.	.	wrp.edf	RIGHT	3466	2354409	Full Trial Period	2350943	8	Trial: 8	2350943	5	ÐÉÐÉ	²ÍÅÌ	¼¦µ°	j	j
wrp	.	.	.	.	.	.	.	.	.	.	12	.	.	.	false	false	Message: 2393ms	2.23	96.87	23	2396	941.30	388.80	5	190.70	2374	877.30	365.60	INVISIBLE_BOUNDARY[2]	2393	.	.	wrp.edf	RIGHT	3466	2354409	Full Trial Period	2350943	8	Trial: 8	2350943	5	ÐÉÐÉ	²ÍÅÌ	¼¦µ°	j	j
wrp	.	.	.	.	217	2613	6	2397	933.90	384.40	13	.	.	.	false	false	Message: 2401ms	.	.	.	.	.	.	.	.	.	.	.	SYNCTIME	2401	933.90	384.40	wrp.edf	RIGHT	3466	2354409	Full Trial Period	2350943	8	Trial: 8	2350943	5	ÐÉÐÉ	²ÍÅÌ	¼¦µ°	j	j
wrp	.	.	.	.	.	.	.	.	.	.	14	.	.	.	false	false	Message: 3447ms	12.16	282.78	43	3464	889.50	381.20	9	410.00	3422	526.80	394.50	KEYBOARD	3447	.	.	wrp.edf	RIGHT	3466	2354409	Full Trial Period	2350943	8	Trial: 8	2350943	5	ÐÉÐÉ	²ÍÅÌ	¼¦µ°	j	j
wrp	.	.	.	.	.	.	.	.	.	.	15	.	.	.	false	false	Message: 3509ms	.	.	.	.	.	.	.	.	.	.	.	TRIAL_RESULT 0	3509	.	.	wrp.edf	RIGHT	3466	2354409	Full Trial Period	2350943	8	Trial: 8	2350943	5	ÐÉÐÉ	²ÍÅÌ	¼¦µ°	j	j
wrp	.	.	.	.	.	.	.	.	.	.	1	.	.	.	false	false	Message: -20ms	.	.	.	.	.	.	.	.	.	.	.	TRIALID 8	-20	.	.	wrp.edf	RIGHT	4356	2360103	Full Trial Period	2355747	9	Trial: 9	2355747	88	Ð¬´ø	ÃæÌõ	µçÏß	f	j
wrp	.	.	.	.	.	.	.	.	.	.	2	.	.	.	false	false	Message: -1ms	.	.	.	.	.	.	.	.	.	.	.	RECCFG CR 1000 2 0 R	-1	.	.	wrp.edf	RIGHT	4356	2360103	Full Trial Period	2355747	9	Trial: 9	2355747	88	Ð¬´ø	ÃæÌõ	µçÏß	f	j
wrp	.	.	.	.	.	.	.	.	.	.	3	.	.	.	false	false	Message: -1ms	.	.	.	.	.	.	.	.	.	.	.	ELCLCFG TOWER	-1	.	.	wrp.edf	RIGHT	4356	2360103	Full Trial Period	2355747	9	Trial: 9	2355747	88	Ð¬´ø	ÃæÌõ	µçÏß	f	j
wrp	.	.	.	.	.	.	.	.	.	.	4	.	.	.	false	false	Message: -1ms	.	.	.	.	.	.	.	.	.	.	.	GAZE_COORDS 0.00 0.00 1023.00 767.00	-1	.	.	wrp.edf	RIGHT	4356	2360103	Full Trial Period	2355747	9	Trial: 9	2355747	88	Ð¬´ø	ÃæÌõ	µçÏß	f	j
wrp	.	.	.	.	.	.	.	.	.	.	5	.	.	.	false	false	Message: -1ms	.	.	.	.	.	.	.	.	.	.	.	THRESHOLDS R 94 219	-1	.	.	wrp.edf	RIGHT	4356	2360103	Full Trial Period	2355747	9	Trial: 9	2355747	88	Ð¬´ø	ÃæÌõ	µçÏß	f	j
wrp	.	.	.	.	.	.	.	.	.	.	6	.	.	.	false	false	Message: -1ms	.	.	.	.	.	.	.	.	.	.	.	ELCL_PROC CENTROID (3)	-1	.	.	wrp.edf	RIGHT	4356	2360103	Full Trial Period	2355747	9	Trial: 9	2355747	88	Ð¬´ø	ÃæÌõ	µçÏß	f	j
wrp	.	.	.	.	.	.	.	.	.	.	7	.	.	.	false	false	Message: -1ms	.	.	.	.	.	.	.	.	.	.	.	ELCL_PCR_PARAM 5 3.0	-1	.	.	wrp.edf	RIGHT	4356	2360103	Full Trial Period	2355747	9	Trial: 9	2355747	88	Ð¬´ø	ÃæÌõ	µçÏß	f	j
wrp	.	.	.	.	.	.	.	.	.	.	8	.	.	.	false	true	Message: 0ms	.	.	.	.	.	.	.	.	.	.	.	!MODE RECORD CR 1000 2 0 R	0	.	.	wrp.edf	RIGHT	4356	2360103	Full Trial Period	2355747	9	Trial: 9	2355747	88	Ð¬´ø	ÃæÌõ	µçÏß	f	j
wrp	.	.	.	.	180	186	1	7	147.30	417.70	9	.	.	.	false	false	Message: 46ms	.	.	.	.	.	.	.	.	.	.	.	SYNCTIME	46	147.30	417.70	wrp.edf	RIGHT	4356	2360103	Full Trial Period	2355747	9	Trial: 9	2355747	88	Ð¬´ø	ÃæÌõ	µçÏß	f	j
wrp	.	.	.	.	.	.	.	.	.	.	10	.	.	.	false	false	Message: 798ms	10.71	223.17	48	814	481.30	411.70	2	397.80	767	162.10	407.50	INVISIBLE_BOUNDARY[1]	798	.	.	wrp.edf	RIGHT	4356	2360103	Full Trial Period	2355747	9	Trial: 9	2355747	88	Ð¬´ø	ÃæÌõ	µçÏß	f	j
wrp	.	.	.	.	.	.	.	.	.	.	11	.	.	.	false	false	Message: 804ms	10.71	223.17	48	814	481.30	411.70	2	397.80	767	162.10	407.50	SYNCTIME	804	.	.	wrp.edf	RIGHT	4356	2360103	Full Trial Period	2355747	9	Trial: 9	2355747	88	Ð¬´ø	ÃæÌõ	µçÏß	f	j
wrp	.	.	.	.	.	.	.	.	.	.	12	.	.	.	false	false	Message: 1452ms	12.04	207.64	58	1472	864.70	386.10	4	365.70	1415	506.50	407.70	INVISIBLE_BOUNDARY[2]	1452	.	.	wrp.edf	RIGHT	4356	2360103	Full Trial Period	2355747	9	Trial: 9	2355747	88	Ð¬´ø	ÃæÌõ	µçÏß	f	j
wrp	.	.	.	.	.	.	.	.	.	.	13	.	.	.	false	false	Message: 1463ms	12.04	207.64	58	1472	864.70	386.10	4	365.70	1415	506.50	407.70	SYNCTIME	1463	.	.	wrp.edf	RIGHT	4356	2360103	Full Trial Period	2355747	9	Trial: 9	2355747	88	Ð¬´ø	ÃæÌõ	µçÏß	f	j
wrp	.	.	.	.	222	4354	12	4133	505.80	370.70	14	[1]	1	RECTANGLE_INTERESTAREA	false	false	Message: 4337ms	.	.	.	.	.	.	.	.	.	.	.	KEYBOARD	4337	505.80	370.70	wrp.edf	RIGHT	4356	2360103	Full Trial Period	2355747	9	Trial: 9	2355747	88	Ð¬´ø	ÃæÌõ	µçÏß	f	j
wrp	.	.	.	.	.	.	.	.	.	.	15	.	.	.	false	false	Message: 4399ms	.	.	.	.	.	.	.	.	.	.	.	TRIAL_RESULT 0	4399	.	.	wrp.edf	RIGHT	4356	2360103	Full Trial Period	2355747	9	Trial: 9	2355747	88	Ð¬´ø	ÃæÌõ	µçÏß	f	j
wrp	.	.	.	.	.	.	.	.	.	.	1	.	.	.	false	false	Message: -15ms	.	.	.	.	.	.	.	.	.	.	.	TRIALID 9	-15	.	.	wrp.edf	RIGHT	3701	2365217	Full Trial Period	2361516	10	Trial: 10	2361516	65	ÂÝÐý½°	·çÉÈ	À¯±Ê	f	f
wrp	.	.	.	.	.	.	.	.	.	.	2	.	.	.	false	false	Message: -1ms	.	.	.	.	.	.	.	.	.	.	.	RECCFG CR 1000 2 0 R	-1	.	.	wrp.edf	RIGHT	3701	2365217	Full Trial Period	2361516	10	Trial: 10	2361516	65	ÂÝÐý½°	·çÉÈ	À¯±Ê	f	f
wrp	.	.	.	.	.	.	.	.	.	.	3	.	.	.	false	false	Message: -1ms	.	.	.	.	.	.	.	.	.	.	.	ELCLCFG TOWER	-1	.	.	wrp.edf	RIGHT	3701	2365217	Full Trial Period	2361516	10	Trial: 10	2361516	65	ÂÝÐý½°	·çÉÈ	À¯±Ê	f	f
wrp	.	.	.	.	.	.	.	.	.	.	4	.	.	.	false	false	Message: -1ms	.	.	.	.	.	.	.	.	.	.	.	GAZE_COORDS 0.00 0.00 1023.00 767.00	-1	.	.	wrp.edf	RIGHT	3701	2365217	Full Trial Period	2361516	10	Trial: 10	2361516	65	ÂÝÐý½°	·çÉÈ	À¯±Ê	f	f
wrp	.	.	.	.	.	.	.	.	.	.	5	.	.	.	false	false	Message: -1ms	.	.	.	.	.	.	.	.	.	.	.	THRESHOLDS R 94 219	-1	.	.	wrp.edf	RIGHT	3701	2365217	Full Trial Period	2361516	10	Trial: 10	2361516	65	ÂÝÐý½°	·çÉÈ	À¯±Ê	f	f
wrp	.	.	.	.	.	.	.	.	.	.	6	.	.	.	false	false	Message: -1ms	.	.	.	.	.	.	.	.	.	.	.	ELCL_PROC CENTROID (3)	-1	.	.	wrp.edf	RIGHT	3701	2365217	Full Trial Period	2361516	10	Trial: 10	2361516	65	ÂÝÐý½°	·çÉÈ	À¯±Ê	f	f
wrp	.	.	.	.	.	.	.	.	.	.	7	.	.	.	false	false	Message: -1ms	.	.	.	.	.	.	.	.	.	.	.	ELCL_PCR_PARAM 5 3.0	-1	.	.	wrp.edf	RIGHT	3701	2365217	Full Trial Period	2361516	10	Trial: 10	2361516	65	ÂÝÐý½°	·çÉÈ	À¯±Ê	f	f
wrp	.	.	.	.	.	.	.	.	.	.	8	.	.	.	false	true	Message: 0ms	.	.	.	.	.	.	.	.	.	.	.	!MODE RECORD CR 1000 2 0 R	0	.	.	wrp.edf	RIGHT	3701	2365217	Full Trial Period	2361516	10	Trial: 10	2361516	65	ÂÝÐý½°	·çÉÈ	À¯±Ê	f	f
wrp	.	.	.	.	.	.	.	.	.	.	9	.	.	.	false	false	Message: 42ms	10.79	174.11	62	83	481.80	423.50	1	335.80	22	158.90	439.50	SYNCTIME	42	.	.	wrp.edf	RIGHT	3701	2365217	Full Trial Period	2361516	10	Trial: 10	2361516	65	ÂÝÐý½°	·çÉÈ	À¯±Ê	f	f
wrp	.	.	.	.	.	.	.	.	.	.	10	.	.	.	false	false	Message: 58ms	10.79	174.11	62	83	481.80	423.50	1	335.80	22	158.90	439.50	INVISIBLE_BOUNDARY[1]	58	.	.	wrp.edf	RIGHT	3701	2365217	Full Trial Period	2361516	10	Trial: 10	2361516	65	ÂÝÐý½°	·çÉÈ	À¯±Ê	f	f
wrp	.	.	.	.	.	.	.	.	.	.	11	.	.	.	false	false	Message: 68ms	10.79	174.11	62	83	481.80	423.50	1	335.80	22	158.90	439.50	SYNCTIME	68	.	.	wrp.edf	RIGHT	3701	2365217	Full Trial Period	2361516	10	Trial: 10	2361516	65	ÂÝÐý½°	·çÉÈ	À¯±Ê	f	f
wrp	.	.	.	.	.	.	.	.	.	.	12	.	.	.	false	false	Message: 840ms	13.59	256.37	53	860	916.80	396.70	3	402.40	808	509.00	416.60	INVISIBLE_BOUNDARY[2]	840	.	.	wrp.edf	RIGHT	3701	2365217	Full Trial Period	2361516	10	Trial: 10	2361516	65	ÂÝÐý½°	·çÉÈ	À¯±Ê	f	f
wrp	.	.	.	.	.	.	.	.	.	.	13	.	.	.	false	false	Message: 843ms	13.59	256.37	53	860	916.80	396.70	3	402.40	808	509.00	416.60	SYNCTIME	843	.	.	wrp.edf	RIGHT	3701	2365217	Full Trial Period	2361516	10	Trial: 10	2361516	65	ÂÝÐý½°	·çÉÈ	À¯±Ê	f	f
wrp	.	.	.	.	258	3699	9	3442	335.40	429.30	14	.	.	.	false	false	Message: 3682ms	.	.	.	.	.	.	.	.	.	.	.	KEYBOARD	3682	335.40	429.30	wrp.edf	RIGHT	3701	2365217	Full Trial Period	2361516	10	Trial: 10	2361516	65	ÂÝÐý½°	·çÉÈ	À¯±Ê	f	f
wrp	.	.	.	.	.	.	.	.	.	.	15	.	.	.	false	false	Message: 3749ms	.	.	.	.	.	.	.	.	.	.	.	TRIAL_RESULT 0	3749	.	.	wrp.edf	RIGHT	3701	2365217	Full Trial Period	2361516	10	Trial: 10	2361516	65	ÂÝÐý½°	·çÉÈ	À¯±Ê	f	f
wrp	.	.	.	.	.	.	.	.	.	.	1	.	.	.	false	false	Message: -15ms	.	.	.	.	.	.	.	.	.	.	.	TRIALID 10	-15	.	.	wrp.edf	RIGHT	5220	2371602	Full Trial Period	2366382	11	Trial: 11	2366382	98	²£Á§Öé	Å¦¿Û	Í¼ÕÂ	f	j
wrp	.	.	.	.	.	.	.	.	.	.	2	.	.	.	false	false	Message: -1ms	.	.	.	.	.	.	.	.	.	.	.	RECCFG CR 1000 2 0 R	-1	.	.	wrp.edf	RIGHT	5220	2371602	Full Trial Period	2366382	11	Trial: 11	2366382	98	²£Á§Öé	Å¦¿Û	Í¼ÕÂ	f	j
wrp	.	.	.	.	.	.	.	.	.	.	3	.	.	.	false	false	Message: -1ms	.	.	.	.	.	.	.	.	.	.	.	ELCLCFG TOWER	-1	.	.	wrp.edf	RIGHT	5220	2371602	Full Trial Period	2366382	11	Trial: 11	2366382	98	²£Á§Öé	Å¦¿Û	Í¼ÕÂ	f	j
wrp	.	.	.	.	.	.	.	.	.	.	4	.	.	.	false	false	Message: -1ms	.	.	.	.	.	.	.	.	.	.	.	GAZE_COORDS 0.00 0.00 1023.00 767.00	-1	.	.	wrp.edf	RIGHT	5220	2371602	Full Trial Period	2366382	11	Trial: 11	2366382	98	²£Á§Öé	Å¦¿Û	Í¼ÕÂ	f	j
wrp	.	.	.	.	.	.	.	.	.	.	5	.	.	.	false	false	Message: -1ms	.	.	.	.	.	.	.	.	.	.	.	THRESHOLDS R 94 219	-1	.	.	wrp.edf	RIGHT	5220	2371602	Full Trial Period	2366382	11	Trial: 11	2366382	98	²£Á§Öé	Å¦¿Û	Í¼ÕÂ	f	j
wrp	.	.	.	.	.	.	.	.	.	.	6	.	.	.	false	false	Message: -1ms	.	.	.	.	.	.	.	.	.	.	.	ELCL_PROC CENTROID (3)	-1	.	.	wrp.edf	RIGHT	5220	2371602	Full Trial Period	2366382	11	Trial: 11	2366382	98	²£Á§Öé	Å¦¿Û	Í¼ÕÂ	f	j
wrp	.	.	.	.	.	.	.	.	.	.	7	.	.	.	false	false	Message: -1ms	.	.	.	.	.	.	.	.	.	.	.	ELCL_PCR_PARAM 5 3.0	-1	.	.	wrp.edf	RIGHT	5220	2371602	Full Trial Period	2366382	11	Trial: 11	2366382	98	²£Á§Öé	Å¦¿Û	Í¼ÕÂ	f	j
wrp	.	.	.	.	.	.	.	.	.	.	8	.	.	.	false	true	Message: 0ms	.	.	.	.	.	.	.	.	.	.	.	!MODE RECORD CR 1000 2 0 R	0	.	.	wrp.edf	RIGHT	5220	2371602	Full Trial Period	2366382	11	Trial: 11	2366382	98	²£Á§Öé	Å¦¿Û	Í¼ÕÂ	f	j
wrp	.	.	.	.	176	182	1	7	144.70	422.70	9	.	.	.	false	false	Message: 43ms	.	.	.	.	.	.	.	.	.	.	.	SYNCTIME	43	144.70	422.70	wrp.edf	RIGHT	5220	2371602	Full Trial Period	2366382	11	Trial: 11	2366382	98	²£Á§Öé	Å¦¿Û	Í¼ÕÂ	f	j
wrp	.	.	.	.	.	.	.	.	.	.	10	.	.	.	false	false	Message: 1339ms	11.02	200.40	55	1359	509.40	425.40	2	317.90	1305	180.40	423.30	INVISIBLE_BOUNDARY[1]	1339	.	.	wrp.edf	RIGHT	5220	2371602	Full Trial Period	2366382	11	Trial: 11	2366382	98	²£Á§Öé	Å¦¿Û	Í¼ÕÂ	f	j
wrp	.	.	.	.	.	.	.	.	.	.	11	.	.	.	false	false	Message: 1351ms	11.02	200.40	55	1359	509.40	425.40	2	317.90	1305	180.40	423.30	SYNCTIME	1351	.	.	wrp.edf	RIGHT	5220	2371602	Full Trial Period	2366382	11	Trial: 11	2366382	98	²£Á§Öé	Å¦¿Û	Í¼ÕÂ	f	j
wrp	.	.	.	.	.	.	.	.	.	.	12	.	.	.	false	false	Message: 2753ms	10.38	192.24	54	2770	840.50	400.30	6	302.80	2717	532.00	414.40	INVISIBLE_BOUNDARY[2]	2753	.	.	wrp.edf	RIGHT	5220	2371602	Full Trial Period	2366382	11	Trial: 11	2366382	98	²£Á§Öé	Å¦¿Û	Í¼ÕÂ	f	j
wrp	.	.	.	.	.	.	.	.	.	.	13	.	.	.	false	false	Message: 2759ms	10.38	192.24	54	2770	840.50	400.30	6	302.80	2717	532.00	414.40	SYNCTIME	2759	.	.	wrp.edf	RIGHT	5220	2371602	Full Trial Period	2366382	11	Trial: 11	2366382	98	²£Á§Öé	Å¦¿Û	Í¼ÕÂ	f	j
wrp	.	.	.	.	130	5218	13	5089	592.20	415.20	14	.	.	.	false	false	Message: 5201ms	.	.	.	.	.	.	.	.	.	.	.	KEYBOARD	5201	592.20	415.20	wrp.edf	RIGHT	5220	2371602	Full Trial Period	2366382	11	Trial: 11	2366382	98	²£Á§Öé	Å¦¿Û	Í¼ÕÂ	f	j
wrp	.	.	.	.	.	.	.	.	.	.	15	.	.	.	false	false	Message: 5265ms	.	.	.	.	.	.	.	.	.	.	.	TRIAL_RESULT 0	5265	.	.	wrp.edf	RIGHT	5220	2371602	Full Trial Period	2366382	11	Trial: 11	2366382	98	²£Á§Öé	Å¦¿Û	Í¼ÕÂ	f	j
wrp	.	.	.	.	.	.	.	.	.	.	1	.	.	.	false	false	Message: -15ms	.	.	.	.	.	.	.	.	.	.	.	TRIALID 11	-15	.	.	wrp.edf	RIGHT	3829	2376593	Full Trial Period	2372764	12	Trial: 12	2372764	149	·ÊÔí	·¬ÇÑ	ÏãÑÌ	f	f
wrp	.	.	.	.	.	.	.	.	.	.	2	.	.	.	false	false	Message: -1ms	.	.	.	.	.	.	.	.	.	.	.	RECCFG CR 1000 2 0 R	-1	.	.	wrp.edf	RIGHT	3829	2376593	Full Trial Period	2372764	12	Trial: 12	2372764	149	·ÊÔí	·¬ÇÑ	ÏãÑÌ	f	f
wrp	.	.	.	.	.	.	.	.	.	.	3	.	.	.	false	false	Message: -1ms	.	.	.	.	.	.	.	.	.	.	.	ELCLCFG TOWER	-1	.	.	wrp.edf	RIGHT	3829	2376593	Full Trial Period	2372764	12	Trial: 12	2372764	149	·ÊÔí	·¬ÇÑ	ÏãÑÌ	f	f
wrp	.	.	.	.	.	.	.	.	.	.	4	.	.	.	false	false	Message: -1ms	.	.	.	.	.	.	.	.	.	.	.	GAZE_COORDS 0.00 0.00 1023.00 767.00	-1	.	.	wrp.edf	RIGHT	3829	2376593	Full Trial Period	2372764	12	Trial: 12	2372764	149	·ÊÔí	·¬ÇÑ	ÏãÑÌ	f	f
wrp	.	.	.	.	.	.	.	.	.	.	5	.	.	.	false	false	Message: -1ms	.	.	.	.	.	.	.	.	.	.	.	THRESHOLDS R 94 219	-1	.	.	wrp.edf	RIGHT	3829	2376593	Full Trial Period	2372764	12	Trial: 12	2372764	149	·ÊÔí	·¬ÇÑ	ÏãÑÌ	f	f
wrp	.	.	.	.	.	.	.	.	.	.	6	.	.	.	false	false	Message: -1ms	.	.	.	.	.	.	.	.	.	.	.	ELCL_PROC CENTROID (3)	-1	.	.	wrp.edf	RIGHT	3829	2376593	Full Trial Period	2372764	12	Trial: 12	2372764	149	·ÊÔí	·¬ÇÑ	ÏãÑÌ	f	f
wrp	.	.	.	.	.	.	.	.	.	.	7	.	.	.	false	false	Message: -1ms	.	.	.	.	.	.	.	.	.	.	.	ELCL_PCR_PARAM 5 3.0	-1	.	.	wrp.edf	RIGHT	3829	2376593	Full Trial Period	2372764	12	Trial: 12	2372764	149	·ÊÔí	·¬ÇÑ	ÏãÑÌ	f	f
wrp	.	.	.	.	.	.	.	.	.	.	8	.	.	.	false	true	Message: 0ms	.	.	.	.	.	.	.	.	.	.	.	!MODE RECORD CR 1000 2 0 R	0	.	.	wrp.edf	RIGHT	3829	2376593	Full Trial Period	2372764	12	Trial: 12	2372764	149	·ÊÔí	·¬ÇÑ	ÏãÑÌ	f	f
wrp	.	.	.	.	227	233	1	7	151.00	416.70	9	.	.	.	false	false	Message: 51ms	.	.	.	.	.	.	.	.	.	.	.	SYNCTIME	51	151.00	416.70	wrp.edf	RIGHT	3829	2376593	Full Trial Period	2372764	12	Trial: 12	2372764	149	·ÊÔí	·¬ÇÑ	ÏãÑÌ	f	f
wrp	.	.	.	.	.	.	.	.	.	.	10	.	.	.	false	false	Message: 543ms	11.34	231.40	49	560	505.30	399.60	2	405.40	512	168.20	411.50	INVISIBLE_BOUNDARY[1]	543	.	.	wrp.edf	RIGHT	3829	2376593	Full Trial Period	2372764	12	Trial: 12	2372764	149	·ÊÔí	·¬ÇÑ	ÏãÑÌ	f	f
wrp	.	.	.	.	.	.	.	.	.	.	11	.	.	.	false	false	Message: 551ms	11.34	231.40	49	560	505.30	399.60	2	405.40	512	168.20	411.50	SYNCTIME	551	.	.	wrp.edf	RIGHT	3829	2376593	Full Trial Period	2372764	12	Trial: 12	2372764	149	·ÊÔí	·¬ÇÑ	ÏãÑÌ	f	f
wrp	.	.	.	.	.	.	.	.	.	.	12	.	.	.	false	false	Message: 2321ms	11.51	225.66	51	2337	857.00	391.60	6	388.00	2287	514.30	404.50	INVISIBLE_BOUNDARY[2]	2321	.	.	wrp.edf	RIGHT	3829	2376593	Full Trial Period	2372764	12	Trial: 12	2372764	149	·ÊÔí	·¬ÇÑ	ÏãÑÌ	f	f
wrp	.	.	.	.	.	.	.	.	.	.	13	.	.	.	false	false	Message: 2326ms	11.51	225.66	51	2337	857.00	391.60	6	388.00	2287	514.30	404.50	SYNCTIME	2326	.	.	wrp.edf	RIGHT	3829	2376593	Full Trial Period	2372764	12	Trial: 12	2372764	149	·ÊÔí	·¬ÇÑ	ÏãÑÌ	f	f
wrp	.	.	.	.	194	3827	10	3634	332.80	411.00	14	.	.	.	false	false	Message: 3810ms	.	.	.	.	.	.	.	.	.	.	.	KEYBOARD	3810	332.80	411.00	wrp.edf	RIGHT	3829	2376593	Full Trial Period	2372764	12	Trial: 12	2372764	149	·ÊÔí	·¬ÇÑ	ÏãÑÌ	f	f
wrp	.	.	.	.	.	.	.	.	.	.	15	.	.	.	false	false	Message: 3871ms	.	.	.	.	.	.	.	.	.	.	.	TRIAL_RESULT 0	3871	.	.	wrp.edf	RIGHT	3829	2376593	Full Trial Period	2372764	12	Trial: 12	2372764	149	·ÊÔí	·¬ÇÑ	ÏãÑÌ	f	f
wrp	.	.	.	.	.	.	.	.	.	.	1	.	.	.	false	false	Message: -1017ms	.	.	.	.	.	.	.	.	.	.	.	TRIALID 12	-1017	.	.	wrp.edf	RIGHT	4730	2383737	Full Trial Period	2379007	13	Trial: 13	2379007	118	À¬»øÍ°	ÒûË®»ú	²¤ÂÜ	f	f
wrp	.	.	.	.	.	.	.	.	.	.	2	.	.	.	false	false	Message: -14ms	.	.	.	.	.	.	.	.	.	.	.	NO Reply is disabled for function eyecmd_printf	-14	.	.	wrp.edf	RIGHT	4730	2383737	Full Trial Period	2379007	13	Trial: 13	2379007	118	À¬»øÍ°	ÒûË®»ú	²¤ÂÜ	f	f
wrp	.	.	.	.	.	.	.	.	.	.	3	.	.	.	false	false	Message: -1ms	.	.	.	.	.	.	.	.	.	.	.	RECCFG CR 1000 2 0 R	-1	.	.	wrp.edf	RIGHT	4730	2383737	Full Trial Period	2379007	13	Trial: 13	2379007	118	À¬»øÍ°	ÒûË®»ú	²¤ÂÜ	f	f
wrp	.	.	.	.	.	.	.	.	.	.	4	.	.	.	false	false	Message: -1ms	.	.	.	.	.	.	.	.	.	.	.	ELCLCFG TOWER	-1	.	.	wrp.edf	RIGHT	4730	2383737	Full Trial Period	2379007	13	Trial: 13	2379007	118	À¬»øÍ°	ÒûË®»ú	²¤ÂÜ	f	f
wrp	.	.	.	.	.	.	.	.	.	.	5	.	.	.	false	false	Message: -1ms	.	.	.	.	.	.	.	.	.	.	.	GAZE_COORDS 0.00 0.00 1023.00 767.00	-1	.	.	wrp.edf	RIGHT	4730	2383737	Full Trial Period	2379007	13	Trial: 13	2379007	118	À¬»øÍ°	ÒûË®»ú	²¤ÂÜ	f	f
wrp	.	.	.	.	.	.	.	.	.	.	6	.	.	.	false	false	Message: -1ms	.	.	.	.	.	.	.	.	.	.	.	THRESHOLDS R 94 219	-1	.	.	wrp.edf	RIGHT	4730	2383737	Full Trial Period	2379007	13	Trial: 13	2379007	118	À¬»øÍ°	ÒûË®»ú	²¤ÂÜ	f	f
wrp	.	.	.	.	.	.	.	.	.	.	7	.	.	.	false	false	Message: -1ms	.	.	.	.	.	.	.	.	.	.	.	ELCL_PROC CENTROID (3)	-1	.	.	wrp.edf	RIGHT	4730	2383737	Full Trial Period	2379007	13	Trial: 13	2379007	118	À¬»øÍ°	ÒûË®»ú	²¤ÂÜ	f	f
wrp	.	.	.	.	.	.	.	.	.	.	8	.	.	.	false	false	Message: -1ms	.	.	.	.	.	.	.	.	.	.	.	ELCL_PCR_PARAM 5 3.0	-1	.	.	wrp.edf	RIGHT	4730	2383737	Full Trial Period	2379007	13	Trial: 13	2379007	118	À¬»øÍ°	ÒûË®»ú	²¤ÂÜ	f	f
wrp	.	.	.	.	.	.	.	.	.	.	9	.	.	.	false	true	Message: 0ms	.	.	.	.	.	.	.	.	.	.	.	!MODE RECORD CR 1000 2 0 R	0	.	.	wrp.edf	RIGHT	4730	2383737	Full Trial Period	2379007	13	Trial: 13	2379007	118	À¬»øÍ°	ÒûË®»ú	²¤ÂÜ	f	f
wrp	.	.	.	.	190	200	1	11	163.00	421.90	10	.	.	.	false	false	Message: 41ms	.	.	.	.	.	.	.	.	.	.	.	SYNCTIME	41	163.00	421.90	wrp.edf	RIGHT	4730	2383737	Full Trial Period	2379007	13	Trial: 13	2379007	118	À¬»øÍ°	ÒûË®»ú	²¤ÂÜ	f	f
wrp	.	.	.	.	.	.	.	.	.	.	11	.	.	.	false	false	Message: 995ms	5.83	153.49	38	1013	502.00	408.80	3	311.40	976	330.90	414.10	INVISIBLE_BOUNDARY[1]	995	.	.	wrp.edf	RIGHT	4730	2383737	Full Trial Period	2379007	13	Trial: 13	2379007	118	À¬»øÍ°	ÒûË®»ú	²¤ÂÜ	f	f
wrp	.	.	.	.	.	.	.	.	.	.	12	.	.	.	false	false	Message: 999ms	5.83	153.49	38	1013	502.00	408.80	3	311.40	976	330.90	414.10	SYNCTIME	999	.	.	wrp.edf	RIGHT	4730	2383737	Full Trial Period	2379007	13	Trial: 13	2379007	118	À¬»øÍ°	ÒûË®»ú	²¤ÂÜ	f	f
wrp	.	.	.	.	.	.	.	.	.	.	13	.	.	.	false	false	Message: 2416ms	11.38	164.92	69	2452	952.80	370.90	5	264.80	2384	610.30	390.40	INVISIBLE_BOUNDARY[2]	2416	.	.	wrp.edf	RIGHT	4730	2383737	Full Trial Period	2379007	13	Trial: 13	2379007	118	À¬»øÍ°	ÒûË®»ú	²¤ÂÜ	f	f
wrp	.	.	.	.	.	.	.	.	.	.	14	.	.	.	false	false	Message: 2424ms	11.38	164.92	69	2452	952.80	370.90	5	264.80	2384	610.30	390.40	SYNCTIME	2424	.	.	wrp.edf	RIGHT	4730	2383737	Full Trial Period	2379007	13	Trial: 13	2379007	118	À¬»øÍ°	ÒûË®»ú	²¤ÂÜ	f	f
wrp	.	.	.	.	542	4728	9	4187	249.10	398.40	15	.	.	.	false	false	Message: 4711ms	.	.	.	.	.	.	.	.	.	.	.	KEYBOARD	4711	249.10	398.40	wrp.edf	RIGHT	4730	2383737	Full Trial Period	2379007	13	Trial: 13	2379007	118	À¬»øÍ°	ÒûË®»ú	²¤ÂÜ	f	f
wrp	.	.	.	.	.	.	.	.	.	.	16	.	.	.	false	false	Message: 4773ms	.	.	.	.	.	.	.	.	.	.	.	TRIAL_RESULT 0	4773	.	.	wrp.edf	RIGHT	4730	2383737	Full Trial Period	2379007	13	Trial: 13	2379007	118	À¬»øÍ°	ÒûË®»ú	²¤ÂÜ	f	f
wrp	.	.	.	.	.	.	.	.	.	.	1	.	.	.	false	false	Message: -16ms	.	.	.	.	.	.	.	.	.	.	.	TRIALID 13	-16	.	.	wrp.edf	RIGHT	3394	2388315	Full Trial Period	2384921	14	Trial: 14	2384921	13	Ì«Ñô	¼å±ý	¹þÃÜ¹Ï	f	f
wrp	.	.	.	.	.	.	.	.	.	.	2	.	.	.	false	false	Message: -1ms	.	.	.	.	.	.	.	.	.	.	.	RECCFG CR 1000 2 0 R	-1	.	.	wrp.edf	RIGHT	3394	2388315	Full Trial Period	2384921	14	Trial: 14	2384921	13	Ì«Ñô	¼å±ý	¹þÃÜ¹Ï	f	f
wrp	.	.	.	.	.	.	.	.	.	.	3	.	.	.	false	false	Message: -1ms	.	.	.	.	.	.	.	.	.	.	.	ELCLCFG TOWER	-1	.	.	wrp.edf	RIGHT	3394	2388315	Full Trial Period	2384921	14	Trial: 14	2384921	13	Ì«Ñô	¼å±ý	¹þÃÜ¹Ï	f	f
wrp	.	.	.	.	.	.	.	.	.	.	4	.	.	.	false	false	Message: -1ms	.	.	.	.	.	.	.	.	.	.	.	GAZE_COORDS 0.00 0.00 1023.00 767.00	-1	.	.	wrp.edf	RIGHT	3394	2388315	Full Trial Period	2384921	14	Trial: 14	2384921	13	Ì«Ñô	¼å±ý	¹þÃÜ¹Ï	f	f
wrp	.	.	.	.	.	.	.	.	.	.	5	.	.	.	false	false	Message: -1ms	.	.	.	.	.	.	.	.	.	.	.	THRESHOLDS R 94 219	-1	.	.	wrp.edf	RIGHT	3394	2388315	Full Trial Period	2384921	14	Trial: 14	2384921	13	Ì«Ñô	¼å±ý	¹þÃÜ¹Ï	f	f
wrp	.	.	.	.	.	.	.	.	.	.	6	.	.	.	false	false	Message: -1ms	.	.	.	.	.	.	.	.	.	.	.	ELCL_PROC CENTROID (3)	-1	.	.	wrp.edf	RIGHT	3394	2388315	Full Trial Period	2384921	14	Trial: 14	2384921	13	Ì«Ñô	¼å±ý	¹þÃÜ¹Ï	f	f
wrp	.	.	.	.	.	.	.	.	.	.	7	.	.	.	false	false	Message: -1ms	.	.	.	.	.	.	.	.	.	.	.	ELCL_PCR_PARAM 5 3.0	-1	.	.	wrp.edf	RIGHT	3394	2388315	Full Trial Period	2384921	14	Trial: 14	2384921	13	Ì«Ñô	¼å±ý	¹þÃÜ¹Ï	f	f
wrp	.	.	.	.	.	.	.	.	.	.	8	.	.	.	false	true	Message: 0ms	.	.	.	.	.	.	.	.	.	.	.	!MODE RECORD CR 1000 2 0 R	0	.	.	wrp.edf	RIGHT	3394	2388315	Full Trial Period	2384921	14	Trial: 14	2384921	13	Ì«Ñô	¼å±ý	¹þÃÜ¹Ï	f	f
wrp	.	.	.	.	194	200	1	7	145.00	407.00	9	.	.	.	false	false	Message: 42ms	.	.	.	.	.	.	.	.	.	.	.	SYNCTIME	42	145.00	407.00	wrp.edf	RIGHT	3394	2388315	Full Trial Period	2384921	14	Trial: 14	2384921	13	Ì«Ñô	¼å±ý	¹þÃÜ¹Ï	f	f
wrp	.	.	.	.	.	.	.	.	.	.	10	.	.	.	false	false	Message: 460ms	10.12	210.81	48	475	471.00	401.70	2	347.40	428	169.60	410.80	INVISIBLE_BOUNDARY[1]	460	.	.	wrp.edf	RIGHT	3394	2388315	Full Trial Period	2384921	14	Trial: 14	2384921	13	Ì«Ñô	¼å±ý	¹þÃÜ¹Ï	f	f
wrp	.	.	.	.	.	.	.	.	.	.	11	.	.	.	false	false	Message: 467ms	10.12	210.81	48	475	471.00	401.70	2	347.40	428	169.60	410.80	SYNCTIME	467	.	.	wrp.edf	RIGHT	3394	2388315	Full Trial Period	2384921	14	Trial: 14	2384921	13	Ì«Ñô	¼å±ý	¹þÃÜ¹Ï	f	f
wrp	.	.	.	.	.	.	.	.	.	.	12	.	.	.	false	false	Message: 1884ms	10.93	218.68	50	1904	879.00	377.80	5	374.20	1855	553.60	394.30	INVISIBLE_BOUNDARY[2]	1884	.	.	wrp.edf	RIGHT	3394	2388315	Full Trial Period	2384921	14	Trial: 14	2384921	13	Ì«Ñô	¼å±ý	¹þÃÜ¹Ï	f	f
wrp	.	.	.	.	.	.	.	.	.	.	13	.	.	.	false	false	Message: 1892ms	10.93	218.68	50	1904	879.00	377.80	5	374.20	1855	553.60	394.30	SYNCTIME	1892	.	.	wrp.edf	RIGHT	3394	2388315	Full Trial Period	2384921	14	Trial: 14	2384921	13	Ì«Ñô	¼å±ý	¹þÃÜ¹Ï	f	f
wrp	.	.	.	.	427	3392	10	2966	347.50	424.40	14	.	.	.	false	false	Message: 3375ms	.	.	.	.	.	.	.	.	.	.	.	KEYBOARD	3375	347.50	424.40	wrp.edf	RIGHT	3394	2388315	Full Trial Period	2384921	14	Trial: 14	2384921	13	Ì«Ñô	¼å±ý	¹þÃÜ¹Ï	f	f
wrp	.	.	.	.	.	.	.	.	.	.	15	.	.	.	false	false	Message: 3439ms	.	.	.	.	.	.	.	.	.	.	.	TRIAL_RESULT 0	3439	.	.	wrp.edf	RIGHT	3394	2388315	Full Trial Period	2384921	14	Trial: 14	2384921	13	Ì«Ñô	¼å±ý	¹þÃÜ¹Ï	f	f
wrp	.	.	.	.	.	.	.	.	.	.	1	.	.	.	false	false	Message: -27ms	.	.	.	.	.	.	.	.	.	.	.	TRIALID 14	-27	.	.	wrp.edf	RIGHT	6011	2395642	Full Trial Period	2389631	15	Trial: 15	2389631	144	ÌÝ×Ó	ÆË¿ËÅÆ	Ð¡Ïª	j	f
wrp	.	.	.	.	.	.	.	.	.	.	2	.	.	.	false	false	Message: -1ms	.	.	.	.	.	.	.	.	.	.	.	RECCFG CR 1000 2 0 R	-1	.	.	wrp.edf	RIGHT	6011	2395642	Full Trial Period	2389631	15	Trial: 15	2389631	144	ÌÝ×Ó	ÆË¿ËÅÆ	Ð¡Ïª	j	f
wrp	.	.	.	.	.	.	.	.	.	.	3	.	.	.	false	false	Message: -1ms	.	.	.	.	.	.	.	.	.	.	.	ELCLCFG TOWER	-1	.	.	wrp.edf	RIGHT	6011	2395642	Full Trial Period	2389631	15	Trial: 15	2389631	144	ÌÝ×Ó	ÆË¿ËÅÆ	Ð¡Ïª	j	f
wrp	.	.	.	.	.	.	.	.	.	.	4	.	.	.	false	false	Message: -1ms	.	.	.	.	.	.	.	.	.	.	.	GAZE_COORDS 0.00 0.00 1023.00 767.00	-1	.	.	wrp.edf	RIGHT	6011	2395642	Full Trial Period	2389631	15	Trial: 15	2389631	144	ÌÝ×Ó	ÆË¿ËÅÆ	Ð¡Ïª	j	f
wrp	.	.	.	.	.	.	.	.	.	.	5	.	.	.	false	false	Message: -1ms	.	.	.	.	.	.	.	.	.	.	.	THRESHOLDS R 94 219	-1	.	.	wrp.edf	RIGHT	6011	2395642	Full Trial Period	2389631	15	Trial: 15	2389631	144	ÌÝ×Ó	ÆË¿ËÅÆ	Ð¡Ïª	j	f
wrp	.	.	.	.	.	.	.	.	.	.	6	.	.	.	false	false	Message: -1ms	.	.	.	.	.	.	.	.	.	.	.	ELCL_PROC CENTROID (3)	-1	.	.	wrp.edf	RIGHT	6011	2395642	Full Trial Period	2389631	15	Trial: 15	2389631	144	ÌÝ×Ó	ÆË¿ËÅÆ	Ð¡Ïª	j	f
wrp	.	.	.	.	.	.	.	.	.	.	7	.	.	.	false	false	Message: -1ms	.	.	.	.	.	.	.	.	.	.	.	ELCL_PCR_PARAM 5 3.0	-1	.	.	wrp.edf	RIGHT	6011	2395642	Full Trial Period	2389631	15	Trial: 15	2389631	144	ÌÝ×Ó	ÆË¿ËÅÆ	Ð¡Ïª	j	f
wrp	.	.	.	.	.	.	.	.	.	.	8	.	.	.	false	true	Message: 0ms	.	.	.	.	.	.	.	.	.	.	.	!MODE RECORD CR 1000 2 0 R	0	.	.	wrp.edf	RIGHT	6011	2395642	Full Trial Period	2389631	15	Trial: 15	2389631	144	ÌÝ×Ó	ÆË¿ËÅÆ	Ð¡Ïª	j	f
wrp	.	.	.	.	261	267	1	7	152.50	420.80	9	.	.	.	false	false	Message: 48ms	.	.	.	.	.	.	.	.	.	.	.	SYNCTIME	48	152.50	420.80	wrp.edf	RIGHT	6011	2395642	Full Trial Period	2389631	15	Trial: 15	2389631	144	ÌÝ×Ó	ÆË¿ËÅÆ	Ð¡Ïª	j	f
wrp	.	.	.	.	.	.	.	.	.	.	10	.	.	.	false	false	Message: 1136ms	9.72	220.80	44	1147	440.70	415.90	3	423.20	1104	150.00	428.10	INVISIBLE_BOUNDARY[1]	1136	.	.	wrp.edf	RIGHT	6011	2395642	Full Trial Period	2389631	15	Trial: 15	2389631	144	ÌÝ×Ó	ÆË¿ËÅÆ	Ð¡Ïª	j	f
wrp	.	.	.	.	.	.	.	.	.	.	11	.	.	.	false	false	Message: 1140ms	9.72	220.80	44	1147	440.70	415.90	3	423.20	1104	150.00	428.10	SYNCTIME	1140	.	.	wrp.edf	RIGHT	6011	2395642	Full Trial Period	2389631	15	Trial: 15	2389631	144	ÌÝ×Ó	ÆË¿ËÅÆ	Ð¡Ïª	j	f
wrp	.	.	.	.	258	3394	10	3137	909.50	381.60	12	[1]	2	RECTANGLE_INTERESTAREA	false	false	Message: 3139ms	.	.	.	.	.	.	.	.	.	.	.	INVISIBLE_BOUNDARY[2]	3139	909.50	381.60	wrp.edf	RIGHT	6011	2395642	Full Trial Period	2389631	15	Trial: 15	2389631	144	ÌÝ×Ó	ÆË¿ËÅÆ	Ð¡Ïª	j	f
wrp	.	.	.	.	258	3394	10	3137	909.50	381.60	13	[1]	2	RECTANGLE_INTERESTAREA	false	false	Message: 3148ms	.	.	.	.	.	.	.	.	.	.	.	SYNCTIME	3148	909.50	381.60	wrp.edf	RIGHT	6011	2395642	Full Trial Period	2389631	15	Trial: 15	2389631	144	ÌÝ×Ó	ÆË¿ËÅÆ	Ð¡Ïª	j	f
wrp	.	.	.	.	139	6009	16	5871	904.40	384.60	14	[1]	2	RECTANGLE_INTERESTAREA	false	false	Message: 5992ms	.	.	.	.	.	.	.	.	.	.	.	KEYBOARD	5992	904.40	384.60	wrp.edf	RIGHT	6011	2395642	Full Trial Period	2389631	15	Trial: 15	2389631	144	ÌÝ×Ó	ÆË¿ËÅÆ	Ð¡Ïª	j	f
wrp	.	.	.	.	.	.	.	.	.	.	15	.	.	.	false	false	Message: 6059ms	.	.	.	.	.	.	.	.	.	.	.	TRIAL_RESULT 0	6059	.	.	wrp.edf	RIGHT	6011	2395642	Full Trial Period	2389631	15	Trial: 15	2389631	144	ÌÝ×Ó	ÆË¿ËÅÆ	Ð¡Ïª	j	f
wrp	.	.	.	.	.	.	.	.	.	.	1	.	.	.	false	false	Message: -18ms	.	.	.	.	.	.	.	.	.	.	.	TRIALID 15	-18	.	.	wrp.edf	RIGHT	3243	2400164	Full Trial Period	2396921	16	Trial: 16	2396921	128	ºìÔæ	ÂøÍ·	¿óÈªË®	f	f
wrp	.	.	.	.	.	.	.	.	.	.	2	.	.	.	false	false	Message: -1ms	.	.	.	.	.	.	.	.	.	.	.	RECCFG CR 1000 2 0 R	-1	.	.	wrp.edf	RIGHT	3243	2400164	Full Trial Period	2396921	16	Trial: 16	2396921	128	ºìÔæ	ÂøÍ·	¿óÈªË®	f	f
wrp	.	.	.	.	.	.	.	.	.	.	3	.	.	.	false	false	Message: -1ms	.	.	.	.	.	.	.	.	.	.	.	ELCLCFG TOWER	-1	.	.	wrp.edf	RIGHT	3243	2400164	Full Trial Period	2396921	16	Trial: 16	2396921	128	ºìÔæ	ÂøÍ·	¿óÈªË®	f	f
wrp	.	.	.	.	.	.	.	.	.	.	4	.	.	.	false	false	Message: -1ms	.	.	.	.	.	.	.	.	.	.	.	GAZE_COORDS 0.00 0.00 1023.00 767.00	-1	.	.	wrp.edf	RIGHT	3243	2400164	Full Trial Period	2396921	16	Trial: 16	2396921	128	ºìÔæ	ÂøÍ·	¿óÈªË®	f	f
wrp	.	.	.	.	.	.	.	.	.	.	5	.	.	.	false	false	Message: -1ms	.	.	.	.	.	.	.	.	.	.	.	THRESHOLDS R 94 219	-1	.	.	wrp.edf	RIGHT	3243	2400164	Full Trial Period	2396921	16	Trial: 16	2396921	128	ºìÔæ	ÂøÍ·	¿óÈªË®	f	f
wrp	.	.	.	.	.	.	.	.	.	.	6	.	.	.	false	false	Message: -1ms	.	.	.	.	.	.	.	.	.	.	.	ELCL_PROC CENTROID (3)	-1	.	.	wrp.edf	RIGHT	3243	2400164	Full Trial Period	2396921	16	Trial: 16	2396921	128	ºìÔæ	ÂøÍ·	¿óÈªË®	f	f
wrp	.	.	.	.	.	.	.	.	.	.	7	.	.	.	false	false	Message: -1ms	.	.	.	.	.	.	.	.	.	.	.	ELCL_PCR_PARAM 5 3.0	-1	.	.	wrp.edf	RIGHT	3243	2400164	Full Trial Period	2396921	16	Trial: 16	2396921	128	ºìÔæ	ÂøÍ·	¿óÈªË®	f	f
wrp	.	.	.	.	.	.	.	.	.	.	8	.	.	.	false	true	Message: 0ms	.	.	.	.	.	.	.	.	.	.	.	!MODE RECORD CR 1000 2 0 R	0	.	.	wrp.edf	RIGHT	3243	2400164	Full Trial Period	2396921	16	Trial: 16	2396921	128	ºìÔæ	ÂøÍ·	¿óÈªË®	f	f
wrp	.	.	.	.	223	229	1	7	159.80	422.50	9	.	.	.	false	false	Message: 48ms	.	.	.	.	.	.	.	.	.	.	.	SYNCTIME	48	159.80	422.50	wrp.edf	RIGHT	3243	2400164	Full Trial Period	2396921	16	Trial: 16	2396921	128	ºìÔæ	ÂøÍ·	¿óÈªË®	f	f
wrp	.	.	.	.	.	.	.	.	.	.	10	.	.	.	false	false	Message: 1006ms	10.44	217.53	48	1024	492.80	407.10	2	402.80	977	182.20	411.80	INVISIBLE_BOUNDARY[1]	1006	.	.	wrp.edf	RIGHT	3243	2400164	Full Trial Period	2396921	16	Trial: 16	2396921	128	ºìÔæ	ÂøÍ·	¿óÈªË®	f	f
wrp	.	.	.	.	.	.	.	.	.	.	11	.	.	.	false	false	Message: 1015ms	10.44	217.53	48	1024	492.80	407.10	2	402.80	977	182.20	411.80	SYNCTIME	1015	.	.	wrp.edf	RIGHT	3243	2400164	Full Trial Period	2396921	16	Trial: 16	2396921	128	ºìÔæ	ÂøÍ·	¿óÈªË®	f	f
wrp	.	.	.	.	.	.	.	.	.	.	12	.	.	.	false	false	Message: 2290ms	14.30	242.36	59	2319	960.10	391.00	4	398.70	2261	528.40	401.30	INVISIBLE_BOUNDARY[2]	2290	.	.	wrp.edf	RIGHT	3243	2400164	Full Trial Period	2396921	16	Trial: 16	2396921	128	ºìÔæ	ÂøÍ·	¿óÈªË®	f	f
wrp	.	.	.	.	.	.	.	.	.	.	13	.	.	.	false	false	Message: 2298ms	14.30	242.36	59	2319	960.10	391.00	4	398.70	2261	528.40	401.30	SYNCTIME	2298	.	.	wrp.edf	RIGHT	3243	2400164	Full Trial Period	2396921	16	Trial: 16	2396921	128	ºìÔæ	ÂøÍ·	¿óÈªË®	f	f
wrp	.	.	.	.	206	3241	7	3036	422.90	401.40	14	.	.	.	false	false	Message: 3224ms	.	.	.	.	.	.	.	.	.	.	.	KEYBOARD	3224	422.90	401.40	wrp.edf	RIGHT	3243	2400164	Full Trial Period	2396921	16	Trial: 16	2396921	128	ºìÔæ	ÂøÍ·	¿óÈªË®	f	f
wrp	.	.	.	.	.	.	.	.	.	.	15	.	.	.	false	false	Message: 3289ms	.	.	.	.	.	.	.	.	.	.	.	TRIAL_RESULT 0	3289	.	.	wrp.edf	RIGHT	3243	2400164	Full Trial Period	2396921	16	Trial: 16	2396921	128	ºìÔæ	ÂøÍ·	¿óÈªË®	f	f
wrp	.	.	.	.	.	.	.	.	.	.	1	.	.	.	false	false	Message: -21ms	.	.	.	.	.	.	.	.	.	.	.	TRIALID 16	-21	.	.	wrp.edf	RIGHT	4057	2405739	Full Trial Period	2401682	17	Trial: 17	2401682	42	ºÉ°üµ°	Ê±ÖÓ	Ö¸ÄÏÕë	j	j
wrp	.	.	.	.	.	.	.	.	.	.	2	.	.	.	false	false	Message: -1ms	.	.	.	.	.	.	.	.	.	.	.	RECCFG CR 1000 2 0 R	-1	.	.	wrp.edf	RIGHT	4057	2405739	Full Trial Period	2401682	17	Trial: 17	2401682	42	ºÉ°üµ°	Ê±ÖÓ	Ö¸ÄÏÕë	j	j
wrp	.	.	.	.	.	.	.	.	.	.	3	.	.	.	false	false	Message: -1ms	.	.	.	.	.	.	.	.	.	.	.	ELCLCFG TOWER	-1	.	.	wrp.edf	RIGHT	4057	2405739	Full Trial Period	2401682	17	Trial: 17	2401682	42	ºÉ°üµ°	Ê±ÖÓ	Ö¸ÄÏÕë	j	j
wrp	.	.	.	.	.	.	.	.	.	.	4	.	.	.	false	false	Message: -1ms	.	.	.	.	.	.	.	.	.	.	.	GAZE_COORDS 0.00 0.00 1023.00 767.00	-1	.	.	wrp.edf	RIGHT	4057	2405739	Full Trial Period	2401682	17	Trial: 17	2401682	42	ºÉ°üµ°	Ê±ÖÓ	Ö¸ÄÏÕë	j	j
wrp	.	.	.	.	.	.	.	.	.	.	5	.	.	.	false	false	Message: -1ms	.	.	.	.	.	.	.	.	.	.	.	THRESHOLDS R 94 219	-1	.	.	wrp.edf	RIGHT	4057	2405739	Full Trial Period	2401682	17	Trial: 17	2401682	42	ºÉ°üµ°	Ê±ÖÓ	Ö¸ÄÏÕë	j	j
wrp	.	.	.	.	.	.	.	.	.	.	6	.	.	.	false	false	Message: -1ms	.	.	.	.	.	.	.	.	.	.	.	ELCL_PROC CENTROID (3)	-1	.	.	wrp.edf	RIGHT	4057	2405739	Full Trial Period	2401682	17	Trial: 17	2401682	42	ºÉ°üµ°	Ê±ÖÓ	Ö¸ÄÏÕë	j	j
wrp	.	.	.	.	.	.	.	.	.	.	7	.	.	.	false	false	Message: -1ms	.	.	.	.	.	.	.	.	.	.	.	ELCL_PCR_PARAM 5 3.0	-1	.	.	wrp.edf	RIGHT	4057	2405739	Full Trial Period	2401682	17	Trial: 17	2401682	42	ºÉ°üµ°	Ê±ÖÓ	Ö¸ÄÏÕë	j	j
wrp	.	.	.	.	.	.	.	.	.	.	8	.	.	.	false	true	Message: 0ms	.	.	.	.	.	.	.	.	.	.	.	!MODE RECORD CR 1000 2 0 R	0	.	.	wrp.edf	RIGHT	4057	2405739	Full Trial Period	2401682	17	Trial: 17	2401682	42	ºÉ°üµ°	Ê±ÖÓ	Ö¸ÄÏÕë	j	j
wrp	48	48	1	1	.	.	.	.	.	.	9	.	.	.	false	false	Message: 45ms	.	.	112	112	149.90	367.60	1	543.40	1	.	.	SYNCTIME	45	.	.	wrp.edf	RIGHT	4057	2405739	Full Trial Period	2401682	17	Trial: 17	2401682	42	ºÉ°üµ°	Ê±ÖÓ	Ö¸ÄÏÕë	j	j
wrp	.	.	.	.	.	.	.	.	.	.	10	.	.	.	false	false	Message: 1017ms	10.22	208.62	49	1035	492.80	401.10	3	389.70	987	188.90	412.20	INVISIBLE_BOUNDARY[1]	1017	.	.	wrp.edf	RIGHT	4057	2405739	Full Trial Period	2401682	17	Trial: 17	2401682	42	ºÉ°üµ°	Ê±ÖÓ	Ö¸ÄÏÕë	j	j
wrp	.	.	.	.	.	.	.	.	.	.	11	.	.	.	false	false	Message: 1020ms	10.22	208.62	49	1035	492.80	401.10	3	389.70	987	188.90	412.20	SYNCTIME	1020	.	.	wrp.edf	RIGHT	4057	2405739	Full Trial Period	2401682	17	Trial: 17	2401682	42	ºÉ°üµ°	Ê±ÖÓ	Ö¸ÄÏÕë	j	j
wrp	.	.	.	.	.	.	.	.	.	.	12	.	.	.	false	false	Message: 2462ms	13.98	249.64	56	2488	960.10	379.10	7	395.60	2433	538.70	387.50	INVISIBLE_BOUNDARY[2]	2462	.	.	wrp.edf	RIGHT	4057	2405739	Full Trial Period	2401682	17	Trial: 17	2401682	42	ºÉ°üµ°	Ê±ÖÓ	Ö¸ÄÏÕë	j	j
wrp	.	.	.	.	.	.	.	.	.	.	13	.	.	.	false	false	Message: 2470ms	13.98	249.64	56	2488	960.10	379.10	7	395.60	2433	538.70	387.50	SYNCTIME	2470	.	.	wrp.edf	RIGHT	4057	2405739	Full Trial Period	2401682	17	Trial: 17	2401682	42	ºÉ°üµ°	Ê±ÖÓ	Ö¸ÄÏÕë	j	j
wrp	.	.	.	.	213	4055	11	3843	869.90	379.60	14	[1]	2	RECTANGLE_INTERESTAREA	false	false	Message: 4038ms	.	.	.	.	.	.	.	.	.	.	.	KEYBOARD	4038	869.90	379.60	wrp.edf	RIGHT	4057	2405739	Full Trial Period	2401682	17	Trial: 17	2401682	42	ºÉ°üµ°	Ê±ÖÓ	Ö¸ÄÏÕë	j	j
wrp	.	.	.	.	.	.	.	.	.	.	15	.	.	.	false	false	Message: 4095ms	.	.	.	.	.	.	.	.	.	.	.	TRIAL_RESULT 0	4095	.	.	wrp.edf	RIGHT	4057	2405739	Full Trial Period	2401682	17	Trial: 17	2401682	42	ºÉ°üµ°	Ê±ÖÓ	Ö¸ÄÏÕë	j	j
wrp	.	.	.	.	.	.	.	.	.	.	1	.	.	.	false	false	Message: -16ms	.	.	.	.	.	.	.	.	.	.	.	TRIALID 17	-16	.	.	wrp.edf	RIGHT	3521	2410997	Full Trial Period	2407476	18	Trial: 18	2407476	137	Â©¶·	¾íÖ½	ÌÀÔ²	j	f
wrp	.	.	.	.	.	.	.	.	.	.	2	.	.	.	false	false	Message: -1ms	.	.	.	.	.	.	.	.	.	.	.	RECCFG CR 1000 2 0 R	-1	.	.	wrp.edf	RIGHT	3521	2410997	Full Trial Period	2407476	18	Trial: 18	2407476	137	Â©¶·	¾íÖ½	ÌÀÔ²	j	f
wrp	.	.	.	.	.	.	.	.	.	.	3	.	.	.	false	false	Message: -1ms	.	.	.	.	.	.	.	.	.	.	.	ELCLCFG TOWER	-1	.	.	wrp.edf	RIGHT	3521	2410997	Full Trial Period	2407476	18	Trial: 18	2407476	137	Â©¶·	¾íÖ½	ÌÀÔ²	j	f
wrp	.	.	.	.	.	.	.	.	.	.	4	.	.	.	false	false	Message: -1ms	.	.	.	.	.	.	.	.	.	.	.	GAZE_COORDS 0.00 0.00 1023.00 767.00	-1	.	.	wrp.edf	RIGHT	3521	2410997	Full Trial Period	2407476	18	Trial: 18	2407476	137	Â©¶·	¾íÖ½	ÌÀÔ²	j	f
wrp	.	.	.	.	.	.	.	.	.	.	5	.	.	.	false	false	Message: -1ms	.	.	.	.	.	.	.	.	.	.	.	THRESHOLDS R 94 219	-1	.	.	wrp.edf	RIGHT	3521	2410997	Full Trial Period	2407476	18	Trial: 18	2407476	137	Â©¶·	¾íÖ½	ÌÀÔ²	j	f
wrp	.	.	.	.	.	.	.	.	.	.	6	.	.	.	false	false	Message: -1ms	.	.	.	.	.	.	.	.	.	.	.	ELCL_PROC CENTROID (3)	-1	.	.	wrp.edf	RIGHT	3521	2410997	Full Trial Period	2407476	18	Trial: 18	2407476	137	Â©¶·	¾íÖ½	ÌÀÔ²	j	f
wrp	.	.	.	.	.	.	.	.	.	.	7	.	.	.	false	false	Message: -1ms	.	.	.	.	.	.	.	.	.	.	.	ELCL_PCR_PARAM 5 3.0	-1	.	.	wrp.edf	RIGHT	3521	2410997	Full Trial Period	2407476	18	Trial: 18	2407476	137	Â©¶·	¾íÖ½	ÌÀÔ²	j	f
wrp	.	.	.	.	.	.	.	.	.	.	8	.	.	.	false	true	Message: 0ms	.	.	.	.	.	.	.	.	.	.	.	!MODE RECORD CR 1000 2 0 R	0	.	.	wrp.edf	RIGHT	3521	2410997	Full Trial Period	2407476	18	Trial: 18	2407476	137	Â©¶·	¾íÖ½	ÌÀÔ²	j	f
wrp	.	.	.	.	366	372	1	7	153.90	407.30	9	.	.	.	false	false	Message: 42ms	.	.	.	.	.	.	.	.	.	.	.	SYNCTIME	42	153.90	407.30	wrp.edf	RIGHT	3521	2410997	Full Trial Period	2407476	18	Trial: 18	2407476	137	Â©¶·	¾íÖ½	ÌÀÔ²	j	f
wrp	.	.	.	.	.	.	.	.	.	.	10	.	.	.	false	false	Message: 406ms	11.27	220.91	51	423	494.70	410.00	1	372.30	373	158.40	407.60	INVISIBLE_BOUNDARY[1]	406	.	.	wrp.edf	RIGHT	3521	2410997	Full Trial Period	2407476	18	Trial: 18	2407476	137	Â©¶·	¾íÖ½	ÌÀÔ²	j	f
wrp	.	.	.	.	.	.	.	.	.	.	11	.	.	.	false	false	Message: 417ms	11.27	220.91	51	423	494.70	410.00	1	372.30	373	158.40	407.60	SYNCTIME	417	.	.	wrp.edf	RIGHT	3521	2410997	Full Trial Period	2407476	18	Trial: 18	2407476	137	Â©¶·	¾íÖ½	ÌÀÔ²	j	f
wrp	.	.	.	.	.	.	.	.	.	.	12	.	.	.	false	false	Message: 1747ms	12.72	244.68	52	1770	920.70	394.10	3	409.80	1719	538.50	404.30	INVISIBLE_BOUNDARY[2]	1747	.	.	wrp.edf	RIGHT	3521	2410997	Full Trial Period	2407476	18	Trial: 18	2407476	137	Â©¶·	¾íÖ½	ÌÀÔ²	j	f
wrp	.	.	.	.	.	.	.	.	.	.	13	.	.	.	false	false	Message: 1758ms	12.72	244.68	52	1770	920.70	394.10	3	409.80	1719	538.50	404.30	SYNCTIME	1758	.	.	wrp.edf	RIGHT	3521	2410997	Full Trial Period	2407476	18	Trial: 18	2407476	137	Â©¶·	¾íÖ½	ÌÀÔ²	j	f
wrp	.	.	.	.	214	3519	8	3306	450.20	389.70	14	.	.	.	false	false	Message: 3501ms	.	.	.	.	.	.	.	.	.	.	.	KEYBOARD	3501	450.20	389.70	wrp.edf	RIGHT	3521	2410997	Full Trial Period	2407476	18	Trial: 18	2407476	137	Â©¶·	¾íÖ½	ÌÀÔ²	j	f
wrp	.	.	.	.	.	.	.	.	.	.	15	.	.	.	false	false	Message: 3564ms	.	.	.	.	.	.	.	.	.	.	.	TRIAL_RESULT 0	3564	.	.	wrp.edf	RIGHT	3521	2410997	Full Trial Period	2407476	18	Trial: 18	2407476	137	Â©¶·	¾íÖ½	ÌÀÔ²	j	f
wrp	.	.	.	.	.	.	.	.	.	.	1	.	.	.	false	false	Message: -16ms	.	.	.	.	.	.	.	.	.	.	.	TRIALID 18	-16	.	.	wrp.edf	RIGHT	3036	2415236	Full Trial Period	2412200	19	Trial: 19	2412200	24	¹Ä	Ï´ÒÂ»ú	Ö½Ïä	j	j
wrp	.	.	.	.	.	.	.	.	.	.	2	.	.	.	false	false	Message: -1ms	.	.	.	.	.	.	.	.	.	.	.	RECCFG CR 1000 2 0 R	-1	.	.	wrp.edf	RIGHT	3036	2415236	Full Trial Period	2412200	19	Trial: 19	2412200	24	¹Ä	Ï´ÒÂ»ú	Ö½Ïä	j	j
wrp	.	.	.	.	.	.	.	.	.	.	3	.	.	.	false	false	Message: -1ms	.	.	.	.	.	.	.	.	.	.	.	ELCLCFG TOWER	-1	.	.	wrp.edf	RIGHT	3036	2415236	Full Trial Period	2412200	19	Trial: 19	2412200	24	¹Ä	Ï´ÒÂ»ú	Ö½Ïä	j	j
wrp	.	.	.	.	.	.	.	.	.	.	4	.	.	.	false	false	Message: -1ms	.	.	.	.	.	.	.	.	.	.	.	GAZE_COORDS 0.00 0.00 1023.00 767.00	-1	.	.	wrp.edf	RIGHT	3036	2415236	Full Trial Period	2412200	19	Trial: 19	2412200	24	¹Ä	Ï´ÒÂ»ú	Ö½Ïä	j	j
wrp	.	.	.	.	.	.	.	.	.	.	5	.	.	.	false	false	Message: -1ms	.	.	.	.	.	.	.	.	.	.	.	THRESHOLDS R 94 219	-1	.	.	wrp.edf	RIGHT	3036	2415236	Full Trial Period	2412200	19	Trial: 19	2412200	24	¹Ä	Ï´ÒÂ»ú	Ö½Ïä	j	j
wrp	.	.	.	.	.	.	.	.	.	.	6	.	.	.	false	false	Message: -1ms	.	.	.	.	.	.	.	.	.	.	.	ELCL_PROC CENTROID (3)	-1	.	.	wrp.edf	RIGHT	3036	2415236	Full Trial Period	2412200	19	Trial: 19	2412200	24	¹Ä	Ï´ÒÂ»ú	Ö½Ïä	j	j
wrp	.	.	.	.	.	.	.	.	.	.	7	.	.	.	false	false	Message: -1ms	.	.	.	.	.	.	.	.	.	.	.	ELCL_PCR_PARAM 5 3.0	-1	.	.	wrp.edf	RIGHT	3036	2415236	Full Trial Period	2412200	19	Trial: 19	2412200	24	¹Ä	Ï´ÒÂ»ú	Ö½Ïä	j	j
wrp	.	.	.	.	.	.	.	.	.	.	8	.	.	.	false	true	Message: 0ms	.	.	.	.	.	.	.	.	.	.	.	!MODE RECORD CR 1000 2 0 R	0	.	.	wrp.edf	RIGHT	3036	2415236	Full Trial Period	2412200	19	Trial: 19	2412200	24	¹Ä	Ï´ÒÂ»ú	Ö½Ïä	j	j
wrp	.	.	.	.	224	230	1	7	155.10	422.90	9	.	.	.	false	false	Message: 42ms	.	.	.	.	.	.	.	.	.	.	.	SYNCTIME	42	155.10	422.90	wrp.edf	RIGHT	3036	2415236	Full Trial Period	2412200	19	Trial: 19	2412200	24	¹Ä	Ï´ÒÂ»ú	Ö½Ïä	j	j
wrp	.	.	.	.	.	.	.	.	.	.	10	.	.	.	false	false	Message: 815ms	7.79	152.74	51	843	495.50	420.40	2	341.20	793	265.90	411.00	INVISIBLE_BOUNDARY[1]	815	.	.	wrp.edf	RIGHT	3036	2415236	Full Trial Period	2412200	19	Trial: 19	2412200	24	¹Ä	Ï´ÒÂ»ú	Ö½Ïä	j	j
wrp	.	.	.	.	.	.	.	.	.	.	11	.	.	.	false	false	Message: 826ms	7.79	152.74	51	843	495.50	420.40	2	341.20	793	265.90	411.00	SYNCTIME	826	.	.	wrp.edf	RIGHT	3036	2415236	Full Trial Period	2412200	19	Trial: 19	2412200	24	¹Ä	Ï´ÒÂ»ú	Ö½Ïä	j	j
wrp	.	.	.	.	.	.	.	.	.	.	12	.	.	.	false	false	Message: 2237ms	11.86	219.72	54	2259	889.30	398.50	4	368.70	2206	534.70	408.80	INVISIBLE_BOUNDARY[2]	2237	.	.	wrp.edf	RIGHT	3036	2415236	Full Trial Period	2412200	19	Trial: 19	2412200	24	¹Ä	Ï´ÒÂ»ú	Ö½Ïä	j	j
wrp	.	.	.	.	.	.	.	.	.	.	13	.	.	.	false	false	Message: 2242ms	11.86	219.72	54	2259	889.30	398.50	4	368.70	2206	534.70	408.80	SYNCTIME	2242	.	.	wrp.edf	RIGHT	3036	2415236	Full Trial Period	2412200	19	Trial: 19	2412200	24	¹Ä	Ï´ÒÂ»ú	Ö½Ïä	j	j
wrp	.	.	.	.	581	3034	6	2454	924.20	387.90	14	.	.	.	false	false	Message: 3017ms	.	.	.	.	.	.	.	.	.	.	.	KEYBOARD	3017	924.20	387.90	wrp.edf	RIGHT	3036	2415236	Full Trial Period	2412200	19	Trial: 19	2412200	24	¹Ä	Ï´ÒÂ»ú	Ö½Ïä	j	j
wrp	.	.	.	.	.	.	.	.	.	.	15	.	.	.	false	false	Message: 3069ms	.	.	.	.	.	.	.	.	.	.	.	TRIAL_RESULT 0	3069	.	.	wrp.edf	RIGHT	3036	2415236	Full Trial Period	2412200	19	Trial: 19	2412200	24	¹Ä	Ï´ÒÂ»ú	Ö½Ïä	j	j
wrp	.	.	.	.	.	.	.	.	.	.	1	.	.	.	false	false	Message: -15ms	.	.	.	.	.	.	.	.	.	.	.	TRIALID 19	-15	.	.	wrp.edf	RIGHT	4574	2422572	Full Trial Period	2417998	20	Trial: 20	2417998	136	ÏÚ±ý	ÐÅ·â	É××Ó	f	f
wrp	.	.	.	.	.	.	.	.	.	.	2	.	.	.	false	false	Message: -1ms	.	.	.	.	.	.	.	.	.	.	.	RECCFG CR 1000 2 0 R	-1	.	.	wrp.edf	RIGHT	4574	2422572	Full Trial Period	2417998	20	Trial: 20	2417998	136	ÏÚ±ý	ÐÅ·â	É××Ó	f	f
wrp	.	.	.	.	.	.	.	.	.	.	3	.	.	.	false	false	Message: -1ms	.	.	.	.	.	.	.	.	.	.	.	ELCLCFG TOWER	-1	.	.	wrp.edf	RIGHT	4574	2422572	Full Trial Period	2417998	20	Trial: 20	2417998	136	ÏÚ±ý	ÐÅ·â	É××Ó	f	f
wrp	.	.	.	.	.	.	.	.	.	.	4	.	.	.	false	false	Message: -1ms	.	.	.	.	.	.	.	.	.	.	.	GAZE_COORDS 0.00 0.00 1023.00 767.00	-1	.	.	wrp.edf	RIGHT	4574	2422572	Full Trial Period	2417998	20	Trial: 20	2417998	136	ÏÚ±ý	ÐÅ·â	É××Ó	f	f
wrp	.	.	.	.	.	.	.	.	.	.	5	.	.	.	false	false	Message: -1ms	.	.	.	.	.	.	.	.	.	.	.	THRESHOLDS R 94 219	-1	.	.	wrp.edf	RIGHT	4574	2422572	Full Trial Period	2417998	20	Trial: 20	2417998	136	ÏÚ±ý	ÐÅ·â	É××Ó	f	f
wrp	.	.	.	.	.	.	.	.	.	.	6	.	.	.	false	false	Message: -1ms	.	.	.	.	.	.	.	.	.	.	.	ELCL_PROC CENTROID (3)	-1	.	.	wrp.edf	RIGHT	4574	2422572	Full Trial Period	2417998	20	Trial: 20	2417998	136	ÏÚ±ý	ÐÅ·â	É××Ó	f	f
wrp	.	.	.	.	.	.	.	.	.	.	7	.	.	.	false	false	Message: -1ms	.	.	.	.	.	.	.	.	.	.	.	ELCL_PCR_PARAM 5 3.0	-1	.	.	wrp.edf	RIGHT	4574	2422572	Full Trial Period	2417998	20	Trial: 20	2417998	136	ÏÚ±ý	ÐÅ·â	É××Ó	f	f
wrp	.	.	.	.	.	.	.	.	.	.	8	.	.	.	false	true	Message: 0ms	.	.	.	.	.	.	.	.	.	.	.	!MODE RECORD CR 1000 2 0 R	0	.	.	wrp.edf	RIGHT	4574	2422572	Full Trial Period	2417998	20	Trial: 20	2417998	136	ÏÚ±ý	ÐÅ·â	É××Ó	f	f
wrp	.	.	.	.	435	441	1	7	164.20	412.40	9	.	.	.	false	false	Message: 43ms	.	.	.	.	.	.	.	.	.	.	.	SYNCTIME	43	164.20	412.40	wrp.edf	RIGHT	4574	2422572	Full Trial Period	2417998	20	Trial: 20	2417998	136	ÏÚ±ý	ÐÅ·â	É××Ó	f	f
wrp	.	.	.	.	.	.	.	.	.	.	10	.	.	.	false	false	Message: 839ms	8.17	54.82	149	896	485.70	377.10	2	761.70	748	246.60	406.40	INVISIBLE_BOUNDARY[1]	839	.	.	wrp.edf	RIGHT	4574	2422572	Full Trial Period	2417998	20	Trial: 20	2417998	136	ÏÚ±ý	ÐÅ·â	É××Ó	f	f
wrp	.	.	.	.	.	.	.	.	.	.	11	.	.	.	false	false	Message: 843ms	8.17	54.82	149	896	485.70	377.10	2	761.70	748	246.60	406.40	SYNCTIME	843	.	.	wrp.edf	RIGHT	4574	2422572	Full Trial Period	2417998	20	Trial: 20	2417998	136	ÏÚ±ý	ÐÅ·â	É××Ó	f	f
wrp	.	.	.	.	.	.	.	.	.	.	12	.	.	.	false	false	Message: 2846ms	2.17	94.50	23	2853	948.40	383.30	7	189.90	2831	881.90	375.90	INVISIBLE_BOUNDARY[2]	2846	.	.	wrp.edf	RIGHT	4574	2422572	Full Trial Period	2417998	20	Trial: 20	2417998	136	ÏÚ±ý	ÐÅ·â	É××Ó	f	f
wrp	.	.	.	.	.	.	.	.	.	.	13	.	.	.	false	false	Message: 2851ms	2.17	94.50	23	2853	948.40	383.30	7	189.90	2831	881.90	375.90	SYNCTIME	2851	.	.	wrp.edf	RIGHT	4574	2422572	Full Trial Period	2417998	20	Trial: 20	2417998	136	ÏÚ±ý	ÐÅ·â	É××Ó	f	f
wrp	.	.	.	.	682	4572	11	3891	482.30	403.90	14	.	.	.	false	false	Message: 4555ms	.	.	.	.	.	.	.	.	.	.	.	KEYBOARD	4555	482.30	403.90	wrp.edf	RIGHT	4574	2422572	Full Trial Period	2417998	20	Trial: 20	2417998	136	ÏÚ±ý	ÐÅ·â	É××Ó	f	f
wrp	.	.	.	.	.	.	.	.	.	.	15	.	.	.	false	false	Message: 4621ms	.	.	.	.	.	.	.	.	.	.	.	TRIAL_RESULT 0	4621	.	.	wrp.edf	RIGHT	4574	2422572	Full Trial Period	2417998	20	Trial: 20	2417998	136	ÏÚ±ý	ÐÅ·â	É××Ó	f	f
wrp	.	.	.	.	.	.	.	.	.	.	1	.	.	.	false	false	Message: -16ms	.	.	.	.	.	.	.	.	.	.	.	TRIALID 20	-16	.	.	wrp.edf	RIGHT	2356	2426029	Full Trial Period	2423673	21	Trial: 21	2423673	14	¸Ö±Ê	¼å±ý	Ì«Ñô	j	j
wrp	.	.	.	.	.	.	.	.	.	.	2	.	.	.	false	false	Message: -1ms	.	.	.	.	.	.	.	.	.	.	.	RECCFG CR 1000 2 0 R	-1	.	.	wrp.edf	RIGHT	2356	2426029	Full Trial Period	2423673	21	Trial: 21	2423673	14	¸Ö±Ê	¼å±ý	Ì«Ñô	j	j
wrp	.	.	.	.	.	.	.	.	.	.	3	.	.	.	false	false	Message: -1ms	.	.	.	.	.	.	.	.	.	.	.	ELCLCFG TOWER	-1	.	.	wrp.edf	RIGHT	2356	2426029	Full Trial Period	2423673	21	Trial: 21	2423673	14	¸Ö±Ê	¼å±ý	Ì«Ñô	j	j
wrp	.	.	.	.	.	.	.	.	.	.	4	.	.	.	false	false	Message: -1ms	.	.	.	.	.	.	.	.	.	.	.	GAZE_COORDS 0.00 0.00 1023.00 767.00	-1	.	.	wrp.edf	RIGHT	2356	2426029	Full Trial Period	2423673	21	Trial: 21	2423673	14	¸Ö±Ê	¼å±ý	Ì«Ñô	j	j
wrp	.	.	.	.	.	.	.	.	.	.	5	.	.	.	false	false	Message: -1ms	.	.	.	.	.	.	.	.	.	.	.	THRESHOLDS R 94 219	-1	.	.	wrp.edf	RIGHT	2356	2426029	Full Trial Period	2423673	21	Trial: 21	2423673	14	¸Ö±Ê	¼å±ý	Ì«Ñô	j	j
wrp	.	.	.	.	.	.	.	.	.	.	6	.	.	.	false	false	Message: -1ms	.	.	.	.	.	.	.	.	.	.	.	ELCL_PROC CENTROID (3)	-1	.	.	wrp.edf	RIGHT	2356	2426029	Full Trial Period	2423673	21	Trial: 21	2423673	14	¸Ö±Ê	¼å±ý	Ì«Ñô	j	j
wrp	.	.	.	.	.	.	.	.	.	.	7	.	.	.	false	false	Message: -1ms	.	.	.	.	.	.	.	.	.	.	.	ELCL_PCR_PARAM 5 3.0	-1	.	.	wrp.edf	RIGHT	2356	2426029	Full Trial Period	2423673	21	Trial: 21	2423673	14	¸Ö±Ê	¼å±ý	Ì«Ñô	j	j
wrp	.	.	.	.	.	.	.	.	.	.	8	.	.	.	false	true	Message: 0ms	.	.	.	.	.	.	.	.	.	.	.	!MODE RECORD CR 1000 2 0 R	0	.	.	wrp.edf	RIGHT	2356	2426029	Full Trial Period	2423673	21	Trial: 21	2423673	14	¸Ö±Ê	¼å±ý	Ì«Ñô	j	j
wrp	.	.	.	.	196	202	1	7	154.60	400.80	9	.	.	.	false	false	Message: 42ms	.	.	.	.	.	.	.	.	.	.	.	SYNCTIME	42	154.60	400.80	wrp.edf	RIGHT	2356	2426029	Full Trial Period	2423673	21	Trial: 21	2423673	14	¸Ö±Ê	¼å±ý	Ì«Ñô	j	j
wrp	.	.	.	.	.	.	.	.	.	.	10	.	.	.	false	false	Message: 545ms	10.42	182.86	57	569	478.70	390.90	2	385.30	513	168.80	401.40	INVISIBLE_BOUNDARY[1]	545	.	.	wrp.edf	RIGHT	2356	2426029	Full Trial Period	2423673	21	Trial: 21	2423673	14	¸Ö±Ê	¼å±ý	Ì«Ñô	j	j
wrp	.	.	.	.	.	.	.	.	.	.	11	.	.	.	false	false	Message: 550ms	10.42	182.86	57	569	478.70	390.90	2	385.30	513	168.80	401.40	SYNCTIME	550	.	.	wrp.edf	RIGHT	2356	2426029	Full Trial Period	2423673	21	Trial: 21	2423673	14	¸Ö±Ê	¼å±ý	Ì«Ñô	j	j
wrp	.	.	.	.	.	.	.	.	.	.	12	.	.	.	false	false	Message: 1709ms	12.12	228.69	53	1730	929.40	386.10	5	373.20	1678	565.80	382.40	INVISIBLE_BOUNDARY[2]	1709	.	.	wrp.edf	RIGHT	2356	2426029	Full Trial Period	2423673	21	Trial: 21	2423673	14	¸Ö±Ê	¼å±ý	Ì«Ñô	j	j
wrp	.	.	.	.	.	.	.	.	.	.	13	.	.	.	false	false	Message: 1717ms	12.12	228.69	53	1730	929.40	386.10	5	373.20	1678	565.80	382.40	SYNCTIME	1717	.	.	wrp.edf	RIGHT	2356	2426029	Full Trial Period	2423673	21	Trial: 21	2423673	14	¸Ö±Ê	¼å±ý	Ì«Ñô	j	j
wrp	.	.	.	.	624	2354	6	1731	922.10	389.80	14	.	.	.	false	false	Message: 2337ms	.	.	.	.	.	.	.	.	.	.	.	KEYBOARD	2337	922.10	389.80	wrp.edf	RIGHT	2356	2426029	Full Trial Period	2423673	21	Trial: 21	2423673	14	¸Ö±Ê	¼å±ý	Ì«Ñô	j	j
wrp	.	.	.	.	.	.	.	.	.	.	15	.	.	.	false	false	Message: 2396ms	.	.	.	.	.	.	.	.	.	.	.	TRIAL_RESULT 0	2396	.	.	wrp.edf	RIGHT	2356	2426029	Full Trial Period	2423673	21	Trial: 21	2423673	14	¸Ö±Ê	¼å±ý	Ì«Ñô	j	j
wrp	.	.	.	.	.	.	.	.	.	.	1	.	.	.	false	false	Message: -16ms	.	.	.	.	.	.	.	.	.	.	.	TRIALID 21	-16	.	.	wrp.edf	RIGHT	3433	2431022	Full Trial Period	2427589	22	Trial: 22	2427589	126	µÆÁý	èÖ×Ó	ÑÀ¸à	f	f
wrp	.	.	.	.	.	.	.	.	.	.	2	.	.	.	false	false	Message: -1ms	.	.	.	.	.	.	.	.	.	.	.	RECCFG CR 1000 2 0 R	-1	.	.	wrp.edf	RIGHT	3433	2431022	Full Trial Period	2427589	22	Trial: 22	2427589	126	µÆÁý	èÖ×Ó	ÑÀ¸à	f	f
wrp	.	.	.	.	.	.	.	.	.	.	3	.	.	.	false	false	Message: -1ms	.	.	.	.	.	.	.	.	.	.	.	ELCLCFG TOWER	-1	.	.	wrp.edf	RIGHT	3433	2431022	Full Trial Period	2427589	22	Trial: 22	2427589	126	µÆÁý	èÖ×Ó	ÑÀ¸à	f	f
wrp	.	.	.	.	.	.	.	.	.	.	4	.	.	.	false	false	Message: -1ms	.	.	.	.	.	.	.	.	.	.	.	GAZE_COORDS 0.00 0.00 1023.00 767.00	-1	.	.	wrp.edf	RIGHT	3433	2431022	Full Trial Period	2427589	22	Trial: 22	2427589	126	µÆÁý	èÖ×Ó	ÑÀ¸à	f	f
wrp	.	.	.	.	.	.	.	.	.	.	5	.	.	.	false	false	Message: -1ms	.	.	.	.	.	.	.	.	.	.	.	THRESHOLDS R 94 219	-1	.	.	wrp.edf	RIGHT	3433	2431022	Full Trial Period	2427589	22	Trial: 22	2427589	126	µÆÁý	èÖ×Ó	ÑÀ¸à	f	f
wrp	.	.	.	.	.	.	.	.	.	.	6	.	.	.	false	false	Message: -1ms	.	.	.	.	.	.	.	.	.	.	.	ELCL_PROC CENTROID (3)	-1	.	.	wrp.edf	RIGHT	3433	2431022	Full Trial Period	2427589	22	Trial: 22	2427589	126	µÆÁý	èÖ×Ó	ÑÀ¸à	f	f
wrp	.	.	.	.	.	.	.	.	.	.	7	.	.	.	false	false	Message: -1ms	.	.	.	.	.	.	.	.	.	.	.	ELCL_PCR_PARAM 5 3.0	-1	.	.	wrp.edf	RIGHT	3433	2431022	Full Trial Period	2427589	22	Trial: 22	2427589	126	µÆÁý	èÖ×Ó	ÑÀ¸à	f	f
wrp	.	.	.	.	.	.	.	.	.	.	8	.	.	.	false	true	Message: 0ms	.	.	.	.	.	.	.	.	.	.	.	!MODE RECORD CR 1000 2 0 R	0	.	.	wrp.edf	RIGHT	3433	2431022	Full Trial Period	2427589	22	Trial: 22	2427589	126	µÆÁý	èÖ×Ó	ÑÀ¸à	f	f
wrp	.	.	.	.	192	198	1	7	153.20	409.80	9	.	.	.	false	false	Message: 42ms	.	.	.	.	.	.	.	.	.	.	.	SYNCTIME	42	153.20	409.80	wrp.edf	RIGHT	3433	2431022	Full Trial Period	2427589	22	Trial: 22	2427589	126	µÆÁý	èÖ×Ó	ÑÀ¸à	f	f
wrp	.	.	.	.	.	.	.	.	.	.	10	.	.	.	false	false	Message: 830ms	9.72	202.57	48	843	456.90	392.90	2	339.40	796	167.30	402.20	INVISIBLE_BOUNDARY[1]	830	.	.	wrp.edf	RIGHT	3433	2431022	Full Trial Period	2427589	22	Trial: 22	2427589	126	µÆÁý	èÖ×Ó	ÑÀ¸à	f	f
wrp	.	.	.	.	.	.	.	.	.	.	11	.	.	.	false	false	Message: 834ms	9.72	202.57	48	843	456.90	392.90	2	339.40	796	167.30	402.20	SYNCTIME	834	.	.	wrp.edf	RIGHT	3433	2431022	Full Trial Period	2427589	22	Trial: 22	2427589	126	µÆÁý	èÖ×Ó	ÑÀ¸à	f	f
wrp	.	.	.	.	.	.	.	.	.	.	12	.	.	.	false	false	Message: 1863ms	9.96	207.52	48	1877	842.60	383.50	5	338.30	1830	547.40	392.30	INVISIBLE_BOUNDARY[2]	1863	.	.	wrp.edf	RIGHT	3433	2431022	Full Trial Period	2427589	22	Trial: 22	2427589	126	µÆÁý	èÖ×Ó	ÑÀ¸à	f	f
wrp	.	.	.	.	.	.	.	.	.	.	13	.	.	.	false	false	Message: 1867ms	9.96	207.52	48	1877	842.60	383.50	5	338.30	1830	547.40	392.30	SYNCTIME	1867	.	.	wrp.edf	RIGHT	3433	2431022	Full Trial Period	2427589	22	Trial: 22	2427589	126	µÆÁý	èÖ×Ó	ÑÀ¸à	f	f
wrp	.	.	.	.	627	3431	9	2805	368.40	408.70	14	.	.	.	false	false	Message: 3414ms	.	.	.	.	.	.	.	.	.	.	.	KEYBOARD	3414	368.40	408.70	wrp.edf	RIGHT	3433	2431022	Full Trial Period	2427589	22	Trial: 22	2427589	126	µÆÁý	èÖ×Ó	ÑÀ¸à	f	f
wrp	.	.	.	.	.	.	.	.	.	.	15	.	.	.	false	false	Message: 3478ms	.	.	.	.	.	.	.	.	.	.	.	TRIAL_RESULT 0	3478	.	.	wrp.edf	RIGHT	3433	2431022	Full Trial Period	2427589	22	Trial: 22	2427589	126	µÆÁý	èÖ×Ó	ÑÀ¸à	f	f
wrp	.	.	.	.	.	.	.	.	.	.	1	.	.	.	false	false	Message: -19ms	.	.	.	.	.	.	.	.	.	.	.	TRIALID 22	-19	.	.	wrp.edf	RIGHT	6654	2438854	Full Trial Period	2432200	23	Trial: 23	2432200	135	Ã¢¹û	Êó±ê	ÃÞÇ©	f	f
wrp	.	.	.	.	.	.	.	.	.	.	2	.	.	.	false	false	Message: -1ms	.	.	.	.	.	.	.	.	.	.	.	RECCFG CR 1000 2 0 R	-1	.	.	wrp.edf	RIGHT	6654	2438854	Full Trial Period	2432200	23	Trial: 23	2432200	135	Ã¢¹û	Êó±ê	ÃÞÇ©	f	f
wrp	.	.	.	.	.	.	.	.	.	.	3	.	.	.	false	false	Message: -1ms	.	.	.	.	.	.	.	.	.	.	.	ELCLCFG TOWER	-1	.	.	wrp.edf	RIGHT	6654	2438854	Full Trial Period	2432200	23	Trial: 23	2432200	135	Ã¢¹û	Êó±ê	ÃÞÇ©	f	f
wrp	.	.	.	.	.	.	.	.	.	.	4	.	.	.	false	false	Message: -1ms	.	.	.	.	.	.	.	.	.	.	.	GAZE_COORDS 0.00 0.00 1023.00 767.00	-1	.	.	wrp.edf	RIGHT	6654	2438854	Full Trial Period	2432200	23	Trial: 23	2432200	135	Ã¢¹û	Êó±ê	ÃÞÇ©	f	f
wrp	.	.	.	.	.	.	.	.	.	.	5	.	.	.	false	false	Message: -1ms	.	.	.	.	.	.	.	.	.	.	.	THRESHOLDS R 94 219	-1	.	.	wrp.edf	RIGHT	6654	2438854	Full Trial Period	2432200	23	Trial: 23	2432200	135	Ã¢¹û	Êó±ê	ÃÞÇ©	f	f
wrp	.	.	.	.	.	.	.	.	.	.	6	.	.	.	false	false	Message: -1ms	.	.	.	.	.	.	.	.	.	.	.	ELCL_PROC CENTROID (3)	-1	.	.	wrp.edf	RIGHT	6654	2438854	Full Trial Period	2432200	23	Trial: 23	2432200	135	Ã¢¹û	Êó±ê	ÃÞÇ©	f	f
wrp	.	.	.	.	.	.	.	.	.	.	7	.	.	.	false	false	Message: -1ms	.	.	.	.	.	.	.	.	.	.	.	ELCL_PCR_PARAM 5 3.0	-1	.	.	wrp.edf	RIGHT	6654	2438854	Full Trial Period	2432200	23	Trial: 23	2432200	135	Ã¢¹û	Êó±ê	ÃÞÇ©	f	f
wrp	.	.	.	.	.	.	.	.	.	.	8	.	.	.	false	true	Message: 0ms	.	.	.	.	.	.	.	.	.	.	.	!MODE RECORD CR 1000 2 0 R	0	.	.	wrp.edf	RIGHT	6654	2438854	Full Trial Period	2432200	23	Trial: 23	2432200	135	Ã¢¹û	Êó±ê	ÃÞÇ©	f	f
wrp	.	.	.	.	341	347	1	7	160.80	405.00	9	.	.	.	false	false	Message: 38ms	.	.	.	.	.	.	.	.	.	.	.	SYNCTIME	38	160.80	405.00	wrp.edf	RIGHT	6654	2438854	Full Trial Period	2432200	23	Trial: 23	2432200	135	Ã¢¹û	Êó±ê	ÃÞÇ©	f	f
wrp	.	.	.	.	.	.	.	.	.	.	10	.	.	.	false	false	Message: 1050ms	5.90	143.79	41	1064	439.40	397.10	2	268.70	1024	265.50	398.80	INVISIBLE_BOUNDARY[1]	1050	.	.	wrp.edf	RIGHT	6654	2438854	Full Trial Period	2432200	23	Trial: 23	2432200	135	Ã¢¹û	Êó±ê	ÃÞÇ©	f	f
wrp	.	.	.	.	.	.	.	.	.	.	11	.	.	.	false	false	Message: 1055ms	5.90	143.79	41	1064	439.40	397.10	2	268.70	1024	265.50	398.80	SYNCTIME	1055	.	.	wrp.edf	RIGHT	6654	2438854	Full Trial Period	2432200	23	Trial: 23	2432200	135	Ã¢¹û	Êó±ê	ÃÞÇ©	f	f
wrp	.	.	.	.	.	.	.	.	.	.	12	.	.	.	false	false	Message: 3900ms	1.27	7.87	161	4038	932.70	379.20	8	996.80	3878	957.30	350.00	INVISIBLE_BOUNDARY[2]	3900	.	.	wrp.edf	RIGHT	6654	2438854	Full Trial Period	2432200	23	Trial: 23	2432200	135	Ã¢¹û	Êó±ê	ÃÞÇ©	f	f
wrp	72	3972	1	3901	.	.	.	.	.	.	13	.	.	.	false	false	Message: 3905ms	1.27	7.87	161	4038	932.70	379.20	8	996.80	3878	957.30	350.00	SYNCTIME	3905	.	.	wrp.edf	RIGHT	6654	2438854	Full Trial Period	2432200	23	Trial: 23	2432200	135	Ã¢¹û	Êó±ê	ÃÞÇ©	f	f
wrp	.	.	.	.	463	6652	14	6190	461.60	392.20	14	.	.	.	false	false	Message: 6636ms	.	.	.	.	.	.	.	.	.	.	.	KEYBOARD	6636	461.60	392.20	wrp.edf	RIGHT	6654	2438854	Full Trial Period	2432200	23	Trial: 23	2432200	135	Ã¢¹û	Êó±ê	ÃÞÇ©	f	f
wrp	.	.	.	.	.	.	.	.	.	.	15	.	.	.	false	false	Message: 6696ms	.	.	.	.	.	.	.	.	.	.	.	TRIAL_RESULT 0	6696	.	.	wrp.edf	RIGHT	6654	2438854	Full Trial Period	2432200	23	Trial: 23	2432200	135	Ã¢¹û	Êó±ê	ÃÞÇ©	f	f
wrp	.	.	.	.	.	.	.	.	.	.	1	.	.	.	false	false	Message: -15ms	.	.	.	.	.	.	.	.	.	.	.	TRIALID 23	-15	.	.	wrp.edf	RIGHT	5193	2445446	Full Trial Period	2440253	24	Trial: 24	2440253	148	Ã¢¹û	ÑÌ»Ò¸×	¿ã×Ó	j	f
wrp	.	.	.	.	.	.	.	.	.	.	2	.	.	.	false	false	Message: -1ms	.	.	.	.	.	.	.	.	.	.	.	RECCFG CR 1000 2 0 R	-1	.	.	wrp.edf	RIGHT	5193	2445446	Full Trial Period	2440253	24	Trial: 24	2440253	148	Ã¢¹û	ÑÌ»Ò¸×	¿ã×Ó	j	f
wrp	.	.	.	.	.	.	.	.	.	.	3	.	.	.	false	false	Message: -1ms	.	.	.	.	.	.	.	.	.	.	.	ELCLCFG TOWER	-1	.	.	wrp.edf	RIGHT	5193	2445446	Full Trial Period	2440253	24	Trial: 24	2440253	148	Ã¢¹û	ÑÌ»Ò¸×	¿ã×Ó	j	f
wrp	.	.	.	.	.	.	.	.	.	.	4	.	.	.	false	false	Message: -1ms	.	.	.	.	.	.	.	.	.	.	.	GAZE_COORDS 0.00 0.00 1023.00 767.00	-1	.	.	wrp.edf	RIGHT	5193	2445446	Full Trial Period	2440253	24	Trial: 24	2440253	148	Ã¢¹û	ÑÌ»Ò¸×	¿ã×Ó	j	f
wrp	.	.	.	.	.	.	.	.	.	.	5	.	.	.	false	false	Message: -1ms	.	.	.	.	.	.	.	.	.	.	.	THRESHOLDS R 94 219	-1	.	.	wrp.edf	RIGHT	5193	2445446	Full Trial Period	2440253	24	Trial: 24	2440253	148	Ã¢¹û	ÑÌ»Ò¸×	¿ã×Ó	j	f
wrp	.	.	.	.	.	.	.	.	.	.	6	.	.	.	false	false	Message: -1ms	.	.	.	.	.	.	.	.	.	.	.	ELCL_PROC CENTROID (3)	-1	.	.	wrp.edf	RIGHT	5193	2445446	Full Trial Period	2440253	24	Trial: 24	2440253	148	Ã¢¹û	ÑÌ»Ò¸×	¿ã×Ó	j	f
wrp	.	.	.	.	.	.	.	.	.	.	7	.	.	.	false	false	Message: -1ms	.	.	.	.	.	.	.	.	.	.	.	ELCL_PCR_PARAM 5 3.0	-1	.	.	wrp.edf	RIGHT	5193	2445446	Full Trial Period	2440253	24	Trial: 24	2440253	148	Ã¢¹û	ÑÌ»Ò¸×	¿ã×Ó	j	f
wrp	.	.	.	.	.	.	.	.	.	.	8	.	.	.	false	true	Message: 0ms	.	.	.	.	.	.	.	.	.	.	.	!MODE RECORD CR 1000 2 0 R	0	.	.	wrp.edf	RIGHT	5193	2445446	Full Trial Period	2440253	24	Trial: 24	2440253	148	Ã¢¹û	ÑÌ»Ò¸×	¿ã×Ó	j	f
wrp	.	.	.	.	305	311	1	7	165.20	397.80	9	.	.	.	false	false	Message: 51ms	.	.	.	.	.	.	.	.	.	.	.	SYNCTIME	51	165.20	397.80	wrp.edf	RIGHT	5193	2445446	Full Trial Period	2440253	24	Trial: 24	2440253	148	Ã¢¹û	ÑÌ»Ò¸×	¿ã×Ó	j	f
wrp	.	.	.	.	.	.	.	.	.	.	10	.	.	.	false	false	Message: 738ms	8.99	195.53	46	757	495.60	406.10	2	378.30	712	229.50	414.50	INVISIBLE_BOUNDARY[1]	738	.	.	wrp.edf	RIGHT	5193	2445446	Full Trial Period	2440253	24	Trial: 24	2440253	148	Ã¢¹û	ÑÌ»Ò¸×	¿ã×Ó	j	f
wrp	.	.	.	.	.	.	.	.	.	.	11	.	.	.	false	false	Message: 743ms	8.99	195.53	46	757	495.60	406.10	2	378.30	712	229.50	414.50	SYNCTIME	743	.	.	wrp.edf	RIGHT	5193	2445446	Full Trial Period	2440253	24	Trial: 24	2440253	148	Ã¢¹û	ÑÌ»Ò¸×	¿ã×Ó	j	f
wrp	.	.	.	.	.	.	.	.	.	.	12	.	.	.	false	false	Message: 1582ms	10.07	205.60	49	1597	837.40	390.40	4	367.50	1549	538.40	401.50	INVISIBLE_BOUNDARY[2]	1582	.	.	wrp.edf	RIGHT	5193	2445446	Full Trial Period	2440253	24	Trial: 24	2440253	148	Ã¢¹û	ÑÌ»Ò¸×	¿ã×Ó	j	f
wrp	.	.	.	.	.	.	.	.	.	.	13	.	.	.	false	false	Message: 1592ms	10.07	205.60	49	1597	837.40	390.40	4	367.50	1549	538.40	401.50	SYNCTIME	1592	.	.	wrp.edf	RIGHT	5193	2445446	Full Trial Period	2440253	24	Trial: 24	2440253	148	Ã¢¹û	ÑÌ»Ò¸×	¿ã×Ó	j	f
wrp	.	.	.	.	154	5191	13	5038	622.10	436.70	14	.	.	.	false	false	Message: 5174ms	.	.	.	.	.	.	.	.	.	.	.	KEYBOARD	5174	622.10	436.70	wrp.edf	RIGHT	5193	2445446	Full Trial Period	2440253	24	Trial: 24	2440253	148	Ã¢¹û	ÑÌ»Ò¸×	¿ã×Ó	j	f
wrp	.	.	.	.	.	.	.	.	.	.	15	.	.	.	false	false	Message: 5238ms	.	.	.	.	.	.	.	.	.	.	.	TRIAL_RESULT 0	5238	.	.	wrp.edf	RIGHT	5193	2445446	Full Trial Period	2440253	24	Trial: 24	2440253	148	Ã¢¹û	ÑÌ»Ò¸×	¿ã×Ó	j	f
wrp	.	.	.	.	.	.	.	.	.	.	1	.	.	.	false	false	Message: -16ms	.	.	.	.	.	.	.	.	.	.	.	TRIALID 24	-16	.	.	wrp.edf	RIGHT	9790	2456543	Full Trial Period	2446753	25	Trial: 25	2446753	141	ÕÂÓã	ÍÏ°Ñ	ÈâÍè	f	f
wrp	.	.	.	.	.	.	.	.	.	.	2	.	.	.	false	false	Message: -1ms	.	.	.	.	.	.	.	.	.	.	.	RECCFG CR 1000 2 0 R	-1	.	.	wrp.edf	RIGHT	9790	2456543	Full Trial Period	2446753	25	Trial: 25	2446753	141	ÕÂÓã	ÍÏ°Ñ	ÈâÍè	f	f
wrp	.	.	.	.	.	.	.	.	.	.	3	.	.	.	false	false	Message: -1ms	.	.	.	.	.	.	.	.	.	.	.	ELCLCFG TOWER	-1	.	.	wrp.edf	RIGHT	9790	2456543	Full Trial Period	2446753	25	Trial: 25	2446753	141	ÕÂÓã	ÍÏ°Ñ	ÈâÍè	f	f
wrp	.	.	.	.	.	.	.	.	.	.	4	.	.	.	false	false	Message: -1ms	.	.	.	.	.	.	.	.	.	.	.	GAZE_COORDS 0.00 0.00 1023.00 767.00	-1	.	.	wrp.edf	RIGHT	9790	2456543	Full Trial Period	2446753	25	Trial: 25	2446753	141	ÕÂÓã	ÍÏ°Ñ	ÈâÍè	f	f
wrp	.	.	.	.	.	.	.	.	.	.	5	.	.	.	false	false	Message: -1ms	.	.	.	.	.	.	.	.	.	.	.	THRESHOLDS R 94 219	-1	.	.	wrp.edf	RIGHT	9790	2456543	Full Trial Period	2446753	25	Trial: 25	2446753	141	ÕÂÓã	ÍÏ°Ñ	ÈâÍè	f	f
wrp	.	.	.	.	.	.	.	.	.	.	6	.	.	.	false	false	Message: -1ms	.	.	.	.	.	.	.	.	.	.	.	ELCL_PROC CENTROID (3)	-1	.	.	wrp.edf	RIGHT	9790	2456543	Full Trial Period	2446753	25	Trial: 25	2446753	141	ÕÂÓã	ÍÏ°Ñ	ÈâÍè	f	f
wrp	.	.	.	.	.	.	.	.	.	.	7	.	.	.	false	false	Message: -1ms	.	.	.	.	.	.	.	.	.	.	.	ELCL_PCR_PARAM 5 3.0	-1	.	.	wrp.edf	RIGHT	9790	2456543	Full Trial Period	2446753	25	Trial: 25	2446753	141	ÕÂÓã	ÍÏ°Ñ	ÈâÍè	f	f
wrp	.	.	.	.	.	.	.	.	.	.	8	.	.	.	false	true	Message: 0ms	.	.	.	.	.	.	.	.	.	.	.	!MODE RECORD CR 1000 2 0 R	0	.	.	wrp.edf	RIGHT	9790	2456543	Full Trial Period	2446753	25	Trial: 25	2446753	141	ÕÂÓã	ÍÏ°Ñ	ÈâÍè	f	f
wrp	.	.	.	.	795	801	1	7	163.20	427.80	9	.	.	.	false	false	Message: 50ms	.	.	.	.	.	.	.	.	.	.	.	SYNCTIME	50	163.20	427.80	wrp.edf	RIGHT	9790	2456543	Full Trial Period	2446753	25	Trial: 25	2446753	141	ÕÂÓã	ÍÏ°Ñ	ÈâÍè	f	f
wrp	.	.	.	.	.	.	.	.	.	.	10	.	.	.	false	false	Message: 1389ms	10.23	204.68	50	1402	482.50	414.20	3	365.30	1353	177.70	424.20	INVISIBLE_BOUNDARY[1]	1389	.	.	wrp.edf	RIGHT	9790	2456543	Full Trial Period	2446753	25	Trial: 25	2446753	141	ÕÂÓã	ÍÏ°Ñ	ÈâÍè	f	f
wrp	.	.	.	.	.	.	.	.	.	.	11	.	.	.	false	false	Message: 1392ms	10.23	204.68	50	1402	482.50	414.20	3	365.30	1353	177.70	424.20	SYNCTIME	1392	.	.	wrp.edf	RIGHT	9790	2456543	Full Trial Period	2446753	25	Trial: 25	2446753	141	ÕÂÓã	ÍÏ°Ñ	ÈâÍè	f	f
wrp	.	.	.	.	1324	6101	13	4778	930.70	373.90	12	.	.	.	false	false	Message: 5855ms	.	.	.	.	.	.	.	.	.	.	.	INVISIBLE_BOUNDARY[2]	5855	930.70	373.90	wrp.edf	RIGHT	9790	2456543	Full Trial Period	2446753	25	Trial: 25	2446753	141	ÕÂÓã	ÍÏ°Ñ	ÈâÍè	f	f
wrp	.	.	.	.	1324	6101	13	4778	930.70	373.90	13	.	.	.	false	false	Message: 5866ms	.	.	.	.	.	.	.	.	.	.	.	SYNCTIME	5866	930.70	373.90	wrp.edf	RIGHT	9790	2456543	Full Trial Period	2446753	25	Trial: 25	2446753	141	ÕÂÓã	ÍÏ°Ñ	ÈâÍè	f	f
wrp	.	.	.	.	275	9788	23	9514	355.10	386.70	14	.	.	.	false	false	Message: 9771ms	.	.	.	.	.	.	.	.	.	.	.	KEYBOARD	9771	355.10	386.70	wrp.edf	RIGHT	9790	2456543	Full Trial Period	2446753	25	Trial: 25	2446753	141	ÕÂÓã	ÍÏ°Ñ	ÈâÍè	f	f
wrp	.	.	.	.	.	.	.	.	.	.	15	.	.	.	false	false	Message: 9842ms	.	.	.	.	.	.	.	.	.	.	.	TRIAL_RESULT 0	9842	.	.	wrp.edf	RIGHT	9790	2456543	Full Trial Period	2446753	25	Trial: 25	2446753	141	ÕÂÓã	ÍÏ°Ñ	ÈâÍè	f	f
wrp	.	.	.	.	.	.	.	.	.	.	1	.	.	.	false	false	Message: -17ms	.	.	.	.	.	.	.	.	.	.	.	TRIALID 25	-17	.	.	wrp.edf	RIGHT	4125	2461760	Full Trial Period	2457635	26	Trial: 26	2457635	124	Ë®ºø	Æ¤Çò	Ð¬×Ó	f	f
wrp	.	.	.	.	.	.	.	.	.	.	2	.	.	.	false	false	Message: -1ms	.	.	.	.	.	.	.	.	.	.	.	RECCFG CR 1000 2 0 R	-1	.	.	wrp.edf	RIGHT	4125	2461760	Full Trial Period	2457635	26	Trial: 26	2457635	124	Ë®ºø	Æ¤Çò	Ð¬×Ó	f	f
wrp	.	.	.	.	.	.	.	.	.	.	3	.	.	.	false	false	Message: -1ms	.	.	.	.	.	.	.	.	.	.	.	ELCLCFG TOWER	-1	.	.	wrp.edf	RIGHT	4125	2461760	Full Trial Period	2457635	26	Trial: 26	2457635	124	Ë®ºø	Æ¤Çò	Ð¬×Ó	f	f
wrp	.	.	.	.	.	.	.	.	.	.	4	.	.	.	false	false	Message: -1ms	.	.	.	.	.	.	.	.	.	.	.	GAZE_COORDS 0.00 0.00 1023.00 767.00	-1	.	.	wrp.edf	RIGHT	4125	2461760	Full Trial Period	2457635	26	Trial: 26	2457635	124	Ë®ºø	Æ¤Çò	Ð¬×Ó	f	f
wrp	.	.	.	.	.	.	.	.	.	.	5	.	.	.	false	false	Message: -1ms	.	.	.	.	.	.	.	.	.	.	.	THRESHOLDS R 94 219	-1	.	.	wrp.edf	RIGHT	4125	2461760	Full Trial Period	2457635	26	Trial: 26	2457635	124	Ë®ºø	Æ¤Çò	Ð¬×Ó	f	f
wrp	.	.	.	.	.	.	.	.	.	.	6	.	.	.	false	false	Message: -1ms	.	.	.	.	.	.	.	.	.	.	.	ELCL_PROC CENTROID (3)	-1	.	.	wrp.edf	RIGHT	4125	2461760	Full Trial Period	2457635	26	Trial: 26	2457635	124	Ë®ºø	Æ¤Çò	Ð¬×Ó	f	f
wrp	.	.	.	.	.	.	.	.	.	.	7	.	.	.	false	false	Message: -1ms	.	.	.	.	.	.	.	.	.	.	.	ELCL_PCR_PARAM 5 3.0	-1	.	.	wrp.edf	RIGHT	4125	2461760	Full Trial Period	2457635	26	Trial: 26	2457635	124	Ë®ºø	Æ¤Çò	Ð¬×Ó	f	f
wrp	.	.	.	.	.	.	.	.	.	.	8	.	.	.	false	true	Message: 0ms	.	.	.	.	.	.	.	.	.	.	.	!MODE RECORD CR 1000 2 0 R	0	.	.	wrp.edf	RIGHT	4125	2461760	Full Trial Period	2457635	26	Trial: 26	2457635	124	Ë®ºø	Æ¤Çò	Ð¬×Ó	f	f
wrp	.	.	.	.	191	197	1	7	152.30	424.00	9	.	.	.	false	false	Message: 42ms	.	.	.	.	.	.	.	.	.	.	.	SYNCTIME	42	152.30	424.00	wrp.edf	RIGHT	4125	2461760	Full Trial Period	2457635	26	Trial: 26	2457635	124	Ë®ºø	Æ¤Çò	Ð¬×Ó	f	f
wrp	.	.	.	.	.	.	.	.	.	.	10	.	.	.	false	false	Message: 1521ms	11.16	202.95	55	1542	507.20	398.20	5	338.90	1488	175.80	406.70	INVISIBLE_BOUNDARY[1]	1521	.	.	wrp.edf	RIGHT	4125	2461760	Full Trial Period	2457635	26	Trial: 26	2457635	124	Ë®ºø	Æ¤Çò	Ð¬×Ó	f	f
wrp	.	.	.	.	.	.	.	.	.	.	11	.	.	.	false	false	Message: 1524ms	11.16	202.95	55	1542	507.20	398.20	5	338.90	1488	175.80	406.70	SYNCTIME	1524	.	.	wrp.edf	RIGHT	4125	2461760	Full Trial Period	2457635	26	Trial: 26	2457635	124	Ë®ºø	Æ¤Çò	Ð¬×Ó	f	f
wrp	.	.	.	.	.	.	.	.	.	.	12	.	.	.	false	false	Message: 3144ms	3.24	124.67	26	3155	985.90	387.70	9	240.40	3130	886.30	375.00	INVISIBLE_BOUNDARY[2]	3144	.	.	wrp.edf	RIGHT	4125	2461760	Full Trial Period	2457635	26	Trial: 26	2457635	124	Ë®ºø	Æ¤Çò	Ð¬×Ó	f	f
wrp	.	.	.	.	.	.	.	.	.	.	13	.	.	.	false	false	Message: 3149ms	3.24	124.67	26	3155	985.90	387.70	9	240.40	3130	886.30	375.00	SYNCTIME	3149	.	.	wrp.edf	RIGHT	4125	2461760	Full Trial Period	2457635	26	Trial: 26	2457635	124	Ë®ºø	Æ¤Çò	Ð¬×Ó	f	f
wrp	.	.	.	.	278	4123	12	3846	471.50	395.50	14	.	.	.	false	false	Message: 4106ms	.	.	.	.	.	.	.	.	.	.	.	KEYBOARD	4106	471.50	395.50	wrp.edf	RIGHT	4125	2461760	Full Trial Period	2457635	26	Trial: 26	2457635	124	Ë®ºø	Æ¤Çò	Ð¬×Ó	f	f
wrp	.	.	.	.	.	.	.	.	.	.	15	.	.	.	false	false	Message: 4171ms	.	.	.	.	.	.	.	.	.	.	.	TRIAL_RESULT 0	4171	.	.	wrp.edf	RIGHT	4125	2461760	Full Trial Period	2457635	26	Trial: 26	2457635	124	Ë®ºø	Æ¤Çò	Ð¬×Ó	f	f
wrp	.	.	.	.	.	.	.	.	.	.	1	.	.	.	false	false	Message: -15ms	.	.	.	.	.	.	.	.	.	.	.	TRIALID 26	-15	.	.	wrp.edf	RIGHT	6445	2470777	Full Trial Period	2464332	27	Trial: 27	2464332	92	ÆÏÌÑ	ÕÁÄÔÍè	²£Á§Öé	f	j
wrp	.	.	.	.	.	.	.	.	.	.	2	.	.	.	false	false	Message: -1ms	.	.	.	.	.	.	.	.	.	.	.	RECCFG CR 1000 2 0 R	-1	.	.	wrp.edf	RIGHT	6445	2470777	Full Trial Period	2464332	27	Trial: 27	2464332	92	ÆÏÌÑ	ÕÁÄÔÍè	²£Á§Öé	f	j
wrp	.	.	.	.	.	.	.	.	.	.	3	.	.	.	false	false	Message: -1ms	.	.	.	.	.	.	.	.	.	.	.	ELCLCFG TOWER	-1	.	.	wrp.edf	RIGHT	6445	2470777	Full Trial Period	2464332	27	Trial: 27	2464332	92	ÆÏÌÑ	ÕÁÄÔÍè	²£Á§Öé	f	j
wrp	.	.	.	.	.	.	.	.	.	.	4	.	.	.	false	false	Message: -1ms	.	.	.	.	.	.	.	.	.	.	.	GAZE_COORDS 0.00 0.00 1023.00 767.00	-1	.	.	wrp.edf	RIGHT	6445	2470777	Full Trial Period	2464332	27	Trial: 27	2464332	92	ÆÏÌÑ	ÕÁÄÔÍè	²£Á§Öé	f	j
wrp	.	.	.	.	.	.	.	.	.	.	5	.	.	.	false	false	Message: -1ms	.	.	.	.	.	.	.	.	.	.	.	THRESHOLDS R 94 219	-1	.	.	wrp.edf	RIGHT	6445	2470777	Full Trial Period	2464332	27	Trial: 27	2464332	92	ÆÏÌÑ	ÕÁÄÔÍè	²£Á§Öé	f	j
wrp	.	.	.	.	.	.	.	.	.	.	6	.	.	.	false	false	Message: -1ms	.	.	.	.	.	.	.	.	.	.	.	ELCL_PROC CENTROID (3)	-1	.	.	wrp.edf	RIGHT	6445	2470777	Full Trial Period	2464332	27	Trial: 27	2464332	92	ÆÏÌÑ	ÕÁÄÔÍè	²£Á§Öé	f	j
wrp	.	.	.	.	.	.	.	.	.	.	7	.	.	.	false	false	Message: -1ms	.	.	.	.	.	.	.	.	.	.	.	ELCL_PCR_PARAM 5 3.0	-1	.	.	wrp.edf	RIGHT	6445	2470777	Full Trial Period	2464332	27	Trial: 27	2464332	92	ÆÏÌÑ	ÕÁÄÔÍè	²£Á§Öé	f	j
wrp	.	.	.	.	.	.	.	.	.	.	8	.	.	.	false	true	Message: 0ms	.	.	.	.	.	.	.	.	.	.	.	!MODE RECORD CR 1000 2 0 R	0	.	.	wrp.edf	RIGHT	6445	2470777	Full Trial Period	2464332	27	Trial: 27	2464332	92	ÆÏÌÑ	ÕÁÄÔÍè	²£Á§Öé	f	j
wrp	.	.	.	.	202	208	1	7	151.30	428.60	9	.	.	.	false	false	Message: 43ms	.	.	.	.	.	.	.	.	.	.	.	SYNCTIME	43	151.30	428.60	wrp.edf	RIGHT	6445	2470777	Full Trial Period	2464332	27	Trial: 27	2464332	92	ÆÏÌÑ	ÕÁÄÔÍè	²£Á§Öé	f	j
wrp	.	.	.	.	.	.	.	.	.	.	10	.	.	.	false	false	Message: 1229ms	8.87	161.29	55	1251	444.70	419.20	4	387.30	1197	179.90	417.70	INVISIBLE_BOUNDARY[1]	1229	.	.	wrp.edf	RIGHT	6445	2470777	Full Trial Period	2464332	27	Trial: 27	2464332	92	ÆÏÌÑ	ÕÁÄÔÍè	²£Á§Öé	f	j
wrp	.	.	.	.	.	.	.	.	.	.	11	.	.	.	false	false	Message: 1234ms	8.87	161.29	55	1251	444.70	419.20	4	387.30	1197	179.90	417.70	SYNCTIME	1234	.	.	wrp.edf	RIGHT	6445	2470777	Full Trial Period	2464332	27	Trial: 27	2464332	92	ÆÏÌÑ	ÕÁÄÔÍè	²£Á§Öé	f	j
wrp	.	.	.	.	.	.	.	.	.	.	12	.	.	.	false	false	Message: 2474ms	15.06	218.24	69	2505	966.70	397.70	8	324.80	2437	511.20	400.80	INVISIBLE_BOUNDARY[2]	2474	.	.	wrp.edf	RIGHT	6445	2470777	Full Trial Period	2464332	27	Trial: 27	2464332	92	ÆÏÌÑ	ÕÁÄÔÍè	²£Á§Öé	f	j
wrp	.	.	.	.	.	.	.	.	.	.	13	.	.	.	false	false	Message: 2485ms	15.06	218.24	69	2505	966.70	397.70	8	324.80	2437	511.20	400.80	SYNCTIME	2485	.	.	wrp.edf	RIGHT	6445	2470777	Full Trial Period	2464332	27	Trial: 27	2464332	92	ÆÏÌÑ	ÕÁÄÔÍè	²£Á§Öé	f	j
wrp	.	.	.	.	417	6443	18	6027	469.70	395.50	14	[1]	1	RECTANGLE_INTERESTAREA	false	false	Message: 6426ms	.	.	.	.	.	.	.	.	.	.	.	KEYBOARD	6426	469.70	395.50	wrp.edf	RIGHT	6445	2470777	Full Trial Period	2464332	27	Trial: 27	2464332	92	ÆÏÌÑ	ÕÁÄÔÍè	²£Á§Öé	f	j
wrp	.	.	.	.	.	.	.	.	.	.	15	.	.	.	false	false	Message: 6485ms	.	.	.	.	.	.	.	.	.	.	.	TRIAL_RESULT 0	6485	.	.	wrp.edf	RIGHT	6445	2470777	Full Trial Period	2464332	27	Trial: 27	2464332	92	ÆÏÌÑ	ÕÁÄÔÍè	²£Á§Öé	f	j
wrp	.	.	.	.	.	.	.	.	.	.	1	.	.	.	false	false	Message: -17ms	.	.	.	.	.	.	.	.	.	.	.	TRIALID 27	-17	.	.	wrp.edf	RIGHT	3293	2475609	Full Trial Period	2472316	28	Trial: 28	2472316	116	ÁïÁïÇò	´Ìâ¬	ÒÂ¼Ü	f	f
wrp	.	.	.	.	.	.	.	.	.	.	2	.	.	.	false	false	Message: -1ms	.	.	.	.	.	.	.	.	.	.	.	RECCFG CR 1000 2 0 R	-1	.	.	wrp.edf	RIGHT	3293	2475609	Full Trial Period	2472316	28	Trial: 28	2472316	116	ÁïÁïÇò	´Ìâ¬	ÒÂ¼Ü	f	f
wrp	.	.	.	.	.	.	.	.	.	.	3	.	.	.	false	false	Message: -1ms	.	.	.	.	.	.	.	.	.	.	.	ELCLCFG TOWER	-1	.	.	wrp.edf	RIGHT	3293	2475609	Full Trial Period	2472316	28	Trial: 28	2472316	116	ÁïÁïÇò	´Ìâ¬	ÒÂ¼Ü	f	f
wrp	.	.	.	.	.	.	.	.	.	.	4	.	.	.	false	false	Message: -1ms	.	.	.	.	.	.	.	.	.	.	.	GAZE_COORDS 0.00 0.00 1023.00 767.00	-1	.	.	wrp.edf	RIGHT	3293	2475609	Full Trial Period	2472316	28	Trial: 28	2472316	116	ÁïÁïÇò	´Ìâ¬	ÒÂ¼Ü	f	f
wrp	.	.	.	.	.	.	.	.	.	.	5	.	.	.	false	false	Message: -1ms	.	.	.	.	.	.	.	.	.	.	.	THRESHOLDS R 94 219	-1	.	.	wrp.edf	RIGHT	3293	2475609	Full Trial Period	2472316	28	Trial: 28	2472316	116	ÁïÁïÇò	´Ìâ¬	ÒÂ¼Ü	f	f
wrp	.	.	.	.	.	.	.	.	.	.	6	.	.	.	false	false	Message: -1ms	.	.	.	.	.	.	.	.	.	.	.	ELCL_PROC CENTROID (3)	-1	.	.	wrp.edf	RIGHT	3293	2475609	Full Trial Period	2472316	28	Trial: 28	2472316	116	ÁïÁïÇò	´Ìâ¬	ÒÂ¼Ü	f	f
wrp	.	.	.	.	.	.	.	.	.	.	7	.	.	.	false	false	Message: -1ms	.	.	.	.	.	.	.	.	.	.	.	ELCL_PCR_PARAM 5 3.0	-1	.	.	wrp.edf	RIGHT	3293	2475609	Full Trial Period	2472316	28	Trial: 28	2472316	116	ÁïÁïÇò	´Ìâ¬	ÒÂ¼Ü	f	f
wrp	.	.	.	.	.	.	.	.	.	.	8	.	.	.	false	true	Message: 0ms	.	.	.	.	.	.	.	.	.	.	.	!MODE RECORD CR 1000 2 0 R	0	.	.	wrp.edf	RIGHT	3293	2475609	Full Trial Period	2472316	28	Trial: 28	2472316	116	ÁïÁïÇò	´Ìâ¬	ÒÂ¼Ü	f	f
wrp	.	.	.	.	191	197	1	7	160.30	419.60	9	.	.	.	false	false	Message: 41ms	.	.	.	.	.	.	.	.	.	.	.	SYNCTIME	41	160.30	419.60	wrp.edf	RIGHT	3293	2475609	Full Trial Period	2472316	28	Trial: 28	2472316	116	ÁïÁïÇò	´Ìâ¬	ÒÂ¼Ü	f	f
wrp	.	.	.	.	.	.	.	.	.	.	10	.	.	.	false	false	Message: 988ms	10.83	216.60	50	1007	509.50	382.70	3	369.50	958	189.60	415.50	INVISIBLE_BOUNDARY[1]	988	.	.	wrp.edf	RIGHT	3293	2475609	Full Trial Period	2472316	28	Trial: 28	2472316	116	ÁïÁïÇò	´Ìâ¬	ÒÂ¼Ü	f	f
wrp	.	.	.	.	.	.	.	.	.	.	11	.	.	.	false	false	Message: 999ms	10.83	216.60	50	1007	509.50	382.70	3	369.50	958	189.60	415.50	SYNCTIME	999	.	.	wrp.edf	RIGHT	3293	2475609	Full Trial Period	2472316	28	Trial: 28	2472316	116	ÁïÁïÇò	´Ìâ¬	ÒÂ¼Ü	f	f
wrp	.	.	.	.	.	.	.	.	.	.	12	.	.	.	false	false	Message: 2469ms	7.25	168.67	43	2499	952.70	370.50	7	319.60	2457	733.60	390.90	INVISIBLE_BOUNDARY[2]	2469	.	.	wrp.edf	RIGHT	3293	2475609	Full Trial Period	2472316	28	Trial: 28	2472316	116	ÁïÁïÇò	´Ìâ¬	ÒÂ¼Ü	f	f
wrp	.	.	.	.	.	.	.	.	.	.	13	.	.	.	false	false	Message: 2474ms	7.25	168.67	43	2499	952.70	370.50	7	319.60	2457	733.60	390.90	SYNCTIME	2474	.	.	wrp.edf	RIGHT	3293	2475609	Full Trial Period	2472316	28	Trial: 28	2472316	116	ÁïÁïÇò	´Ìâ¬	ÒÂ¼Ü	f	f
wrp	.	.	.	.	504	3291	9	2788	910.20	377.60	14	[1]	2	RECTANGLE_INTERESTAREA	false	false	Message: 3274ms	.	.	.	.	.	.	.	.	.	.	.	KEYBOARD	3274	910.20	377.60	wrp.edf	RIGHT	3293	2475609	Full Trial Period	2472316	28	Trial: 28	2472316	116	ÁïÁïÇò	´Ìâ¬	ÒÂ¼Ü	f	f
wrp	.	.	.	.	.	.	.	.	.	.	15	.	.	.	false	false	Message: 3338ms	.	.	.	.	.	.	.	.	.	.	.	TRIAL_RESULT 0	3338	.	.	wrp.edf	RIGHT	3293	2475609	Full Trial Period	2472316	28	Trial: 28	2472316	116	ÁïÁïÇò	´Ìâ¬	ÒÂ¼Ü	f	f
wrp	.	.	.	.	.	.	.	.	.	.	1	.	.	.	false	false	Message: -25ms	.	.	.	.	.	.	.	.	.	.	.	TRIALID 28	-25	.	.	wrp.edf	RIGHT	4520	2481393	Full Trial Period	2476873	29	Trial: 29	2476873	44	Æì¸Ë	±£ÏÕÏä	Î¢²¨Â¯	j	j
wrp	.	.	.	.	.	.	.	.	.	.	2	.	.	.	false	false	Message: -1ms	.	.	.	.	.	.	.	.	.	.	.	RECCFG CR 1000 2 0 R	-1	.	.	wrp.edf	RIGHT	4520	2481393	Full Trial Period	2476873	29	Trial: 29	2476873	44	Æì¸Ë	±£ÏÕÏä	Î¢²¨Â¯	j	j
wrp	.	.	.	.	.	.	.	.	.	.	3	.	.	.	false	false	Message: -1ms	.	.	.	.	.	.	.	.	.	.	.	ELCLCFG TOWER	-1	.	.	wrp.edf	RIGHT	4520	2481393	Full Trial Period	2476873	29	Trial: 29	2476873	44	Æì¸Ë	±£ÏÕÏä	Î¢²¨Â¯	j	j
wrp	.	.	.	.	.	.	.	.	.	.	4	.	.	.	false	false	Message: -1ms	.	.	.	.	.	.	.	.	.	.	.	GAZE_COORDS 0.00 0.00 1023.00 767.00	-1	.	.	wrp.edf	RIGHT	4520	2481393	Full Trial Period	2476873	29	Trial: 29	2476873	44	Æì¸Ë	±£ÏÕÏä	Î¢²¨Â¯	j	j
wrp	.	.	.	.	.	.	.	.	.	.	5	.	.	.	false	false	Message: -1ms	.	.	.	.	.	.	.	.	.	.	.	THRESHOLDS R 94 219	-1	.	.	wrp.edf	RIGHT	4520	2481393	Full Trial Period	2476873	29	Trial: 29	2476873	44	Æì¸Ë	±£ÏÕÏä	Î¢²¨Â¯	j	j
wrp	.	.	.	.	.	.	.	.	.	.	6	.	.	.	false	false	Message: -1ms	.	.	.	.	.	.	.	.	.	.	.	ELCL_PROC CENTROID (3)	-1	.	.	wrp.edf	RIGHT	4520	2481393	Full Trial Period	2476873	29	Trial: 29	2476873	44	Æì¸Ë	±£ÏÕÏä	Î¢²¨Â¯	j	j
wrp	.	.	.	.	.	.	.	.	.	.	7	.	.	.	false	false	Message: -1ms	.	.	.	.	.	.	.	.	.	.	.	ELCL_PCR_PARAM 5 3.0	-1	.	.	wrp.edf	RIGHT	4520	2481393	Full Trial Period	2476873	29	Trial: 29	2476873	44	Æì¸Ë	±£ÏÕÏä	Î¢²¨Â¯	j	j
wrp	.	.	.	.	.	.	.	.	.	.	8	.	.	.	false	true	Message: 0ms	.	.	.	.	.	.	.	.	.	.	.	!MODE RECORD CR 1000 2 0 R	0	.	.	wrp.edf	RIGHT	4520	2481393	Full Trial Period	2476873	29	Trial: 29	2476873	44	Æì¸Ë	±£ÏÕÏä	Î¢²¨Â¯	j	j
wrp	.	.	.	.	331	337	1	7	163.80	409.60	9	.	.	.	false	false	Message: 51ms	.	.	.	.	.	.	.	.	.	.	.	SYNCTIME	51	163.80	409.60	wrp.edf	RIGHT	4520	2481393	Full Trial Period	2476873	29	Trial: 29	2476873	44	Æì¸Ë	±£ÏÕÏä	Î¢²¨Â¯	j	j
wrp	.	.	.	.	.	.	.	.	.	.	10	.	.	.	false	false	Message: 848ms	9.12	212.09	43	861	459.50	407.00	2	382.70	819	188.70	401.60	INVISIBLE_BOUNDARY[1]	848	.	.	wrp.edf	RIGHT	4520	2481393	Full Trial Period	2476873	29	Trial: 29	2476873	44	Æì¸Ë	±£ÏÕÏä	Î¢²¨Â¯	j	j
wrp	.	.	.	.	.	.	.	.	.	.	11	.	.	.	false	false	Message: 858ms	9.12	212.09	43	861	459.50	407.00	2	382.70	819	188.70	401.60	SYNCTIME	858	.	.	wrp.edf	RIGHT	4520	2481393	Full Trial Period	2476873	29	Trial: 29	2476873	44	Æì¸Ë	±£ÏÕÏä	Î¢²¨Â¯	j	j
wrp	.	.	.	.	.	.	.	.	.	.	12	.	.	.	false	false	Message: 2865ms	14.41	252.76	57	2889	911.50	381.20	8	455.40	2833	480.30	396.80	INVISIBLE_BOUNDARY[2]	2865	.	.	wrp.edf	RIGHT	4520	2481393	Full Trial Period	2476873	29	Trial: 29	2476873	44	Æì¸Ë	±£ÏÕÏä	Î¢²¨Â¯	j	j
wrp	.	.	.	.	.	.	.	.	.	.	13	.	.	.	false	false	Message: 2874ms	14.41	252.76	57	2889	911.50	381.20	8	455.40	2833	480.30	396.80	SYNCTIME	2874	.	.	wrp.edf	RIGHT	4520	2481393	Full Trial Period	2476873	29	Trial: 29	2476873	44	Æì¸Ë	±£ÏÕÏä	Î¢²¨Â¯	j	j
wrp	.	.	.	.	542	4518	12	3977	522.30	391.30	14	[1]	1	RECTANGLE_INTERESTAREA	false	false	Message: 4501ms	.	.	.	.	.	.	.	.	.	.	.	KEYBOARD	4501	522.30	391.30	wrp.edf	RIGHT	4520	2481393	Full Trial Period	2476873	29	Trial: 29	2476873	44	Æì¸Ë	±£ÏÕÏä	Î¢²¨Â¯	j	j
wrp	.	.	.	.	.	.	.	.	.	.	15	.	.	.	false	false	Message: 4564ms	.	.	.	.	.	.	.	.	.	.	.	TRIAL_RESULT 0	4564	.	.	wrp.edf	RIGHT	4520	2481393	Full Trial Period	2476873	29	Trial: 29	2476873	44	Æì¸Ë	±£ÏÕÏä	Î¢²¨Â¯	j	j
wrp	.	.	.	.	.	.	.	.	.	.	1	.	.	.	false	false	Message: -17ms	.	.	.	.	.	.	.	.	.	.	.	TRIALID 29	-17	.	.	wrp.edf	RIGHT	3365	2486754	Full Trial Period	2483389	30	Trial: 30	2483389	138	ÂøÍ·	èÖ×Ó	Ïû·ÀË¨	f	f
wrp	.	.	.	.	.	.	.	.	.	.	2	.	.	.	false	false	Message: -1ms	.	.	.	.	.	.	.	.	.	.	.	RECCFG CR 1000 2 0 R	-1	.	.	wrp.edf	RIGHT	3365	2486754	Full Trial Period	2483389	30	Trial: 30	2483389	138	ÂøÍ·	èÖ×Ó	Ïû·ÀË¨	f	f
wrp	.	.	.	.	.	.	.	.	.	.	3	.	.	.	false	false	Message: -1ms	.	.	.	.	.	.	.	.	.	.	.	ELCLCFG TOWER	-1	.	.	wrp.edf	RIGHT	3365	2486754	Full Trial Period	2483389	30	Trial: 30	2483389	138	ÂøÍ·	èÖ×Ó	Ïû·ÀË¨	f	f
wrp	.	.	.	.	.	.	.	.	.	.	4	.	.	.	false	false	Message: -1ms	.	.	.	.	.	.	.	.	.	.	.	GAZE_COORDS 0.00 0.00 1023.00 767.00	-1	.	.	wrp.edf	RIGHT	3365	2486754	Full Trial Period	2483389	30	Trial: 30	2483389	138	ÂøÍ·	èÖ×Ó	Ïû·ÀË¨	f	f
wrp	.	.	.	.	.	.	.	.	.	.	5	.	.	.	false	false	Message: -1ms	.	.	.	.	.	.	.	.	.	.	.	THRESHOLDS R 94 219	-1	.	.	wrp.edf	RIGHT	3365	2486754	Full Trial Period	2483389	30	Trial: 30	2483389	138	ÂøÍ·	èÖ×Ó	Ïû·ÀË¨	f	f
wrp	.	.	.	.	.	.	.	.	.	.	6	.	.	.	false	false	Message: -1ms	.	.	.	.	.	.	.	.	.	.	.	ELCL_PROC CENTROID (3)	-1	.	.	wrp.edf	RIGHT	3365	2486754	Full Trial Period	2483389	30	Trial: 30	2483389	138	ÂøÍ·	èÖ×Ó	Ïû·ÀË¨	f	f
wrp	.	.	.	.	.	.	.	.	.	.	7	.	.	.	false	false	Message: -1ms	.	.	.	.	.	.	.	.	.	.	.	ELCL_PCR_PARAM 5 3.0	-1	.	.	wrp.edf	RIGHT	3365	2486754	Full Trial Period	2483389	30	Trial: 30	2483389	138	ÂøÍ·	èÖ×Ó	Ïû·ÀË¨	f	f
wrp	.	.	.	.	.	.	.	.	.	.	8	.	.	.	false	true	Message: 0ms	.	.	.	.	.	.	.	.	.	.	.	!MODE RECORD CR 1000 2 0 R	0	.	.	wrp.edf	RIGHT	3365	2486754	Full Trial Period	2483389	30	Trial: 30	2483389	138	ÂøÍ·	èÖ×Ó	Ïû·ÀË¨	f	f
wrp	.	.	.	.	686	692	1	7	165.70	408.60	9	.	.	.	false	false	Message: 41ms	.	.	.	.	.	.	.	.	.	.	.	SYNCTIME	41	165.70	408.60	wrp.edf	RIGHT	3365	2486754	Full Trial Period	2483389	30	Trial: 30	2483389	138	ÂøÍ·	èÖ×Ó	Ïû·ÀË¨	f	f
wrp	.	.	.	.	.	.	.	.	.	.	10	.	.	.	false	false	Message: 1180ms	7.59	180.80	42	1195	467.70	384.20	2	313.70	1154	244.40	401.70	INVISIBLE_BOUNDARY[1]	1180	.	.	wrp.edf	RIGHT	3365	2486754	Full Trial Period	2483389	30	Trial: 30	2483389	138	ÂøÍ·	èÖ×Ó	Ïû·ÀË¨	f	f
wrp	.	.	.	.	.	.	.	.	.	.	11	.	.	.	false	false	Message: 1191ms	7.59	180.80	42	1195	467.70	384.20	2	313.70	1154	244.40	401.70	SYNCTIME	1191	.	.	wrp.edf	RIGHT	3365	2486754	Full Trial Period	2483389	30	Trial: 30	2483389	138	ÂøÍ·	èÖ×Ó	Ïû·ÀË¨	f	f
wrp	.	.	.	.	.	.	.	.	.	.	12	.	.	.	false	false	Message: 2360ms	10.72	223.23	48	2375	822.50	389.10	5	392.50	2328	505.50	399.20	INVISIBLE_BOUNDARY[2]	2360	.	.	wrp.edf	RIGHT	3365	2486754	Full Trial Period	2483389	30	Trial: 30	2483389	138	ÂøÍ·	èÖ×Ó	Ïû·ÀË¨	f	f
wrp	.	.	.	.	.	.	.	.	.	.	13	.	.	.	false	false	Message: 2366ms	10.72	223.23	48	2375	822.50	389.10	5	392.50	2328	505.50	399.20	SYNCTIME	2366	.	.	wrp.edf	RIGHT	3365	2486754	Full Trial Period	2483389	30	Trial: 30	2483389	138	ÂøÍ·	èÖ×Ó	Ïû·ÀË¨	f	f
wrp	.	.	.	.	168	3363	8	3196	506.30	396.80	14	[1]	1	RECTANGLE_INTERESTAREA	false	false	Message: 3346ms	.	.	.	.	.	.	.	.	.	.	.	KEYBOARD	3346	506.30	396.80	wrp.edf	RIGHT	3365	2486754	Full Trial Period	2483389	30	Trial: 30	2483389	138	ÂøÍ·	èÖ×Ó	Ïû·ÀË¨	f	f
wrp	.	.	.	.	.	.	.	.	.	.	15	.	.	.	false	false	Message: 3407ms	.	.	.	.	.	.	.	.	.	.	.	TRIAL_RESULT 0	3407	.	.	wrp.edf	RIGHT	3365	2486754	Full Trial Period	2483389	30	Trial: 30	2483389	138	ÂøÍ·	èÖ×Ó	Ïû·ÀË¨	f	f
wrp	.	.	.	.	.	.	.	.	.	.	1	.	.	.	false	false	Message: -16ms	.	.	.	.	.	.	.	.	.	.	.	TRIALID 30	-16	.	.	wrp.edf	RIGHT	5844	2493882	Full Trial Period	2488038	31	Trial: 31	2488038	26	¹þÃÜ¹Ï	ÂÖÌ¥	¸ÊÕá	f	f
wrp	.	.	.	.	.	.	.	.	.	.	2	.	.	.	false	false	Message: -1ms	.	.	.	.	.	.	.	.	.	.	.	RECCFG CR 1000 2 0 R	-1	.	.	wrp.edf	RIGHT	5844	2493882	Full Trial Period	2488038	31	Trial: 31	2488038	26	¹þÃÜ¹Ï	ÂÖÌ¥	¸ÊÕá	f	f
wrp	.	.	.	.	.	.	.	.	.	.	3	.	.	.	false	false	Message: -1ms	.	.	.	.	.	.	.	.	.	.	.	ELCLCFG TOWER	-1	.	.	wrp.edf	RIGHT	5844	2493882	Full Trial Period	2488038	31	Trial: 31	2488038	26	¹þÃÜ¹Ï	ÂÖÌ¥	¸ÊÕá	f	f
wrp	.	.	.	.	.	.	.	.	.	.	4	.	.	.	false	false	Message: -1ms	.	.	.	.	.	.	.	.	.	.	.	GAZE_COORDS 0.00 0.00 1023.00 767.00	-1	.	.	wrp.edf	RIGHT	5844	2493882	Full Trial Period	2488038	31	Trial: 31	2488038	26	¹þÃÜ¹Ï	ÂÖÌ¥	¸ÊÕá	f	f
wrp	.	.	.	.	.	.	.	.	.	.	5	.	.	.	false	false	Message: -1ms	.	.	.	.	.	.	.	.	.	.	.	THRESHOLDS R 94 219	-1	.	.	wrp.edf	RIGHT	5844	2493882	Full Trial Period	2488038	31	Trial: 31	2488038	26	¹þÃÜ¹Ï	ÂÖÌ¥	¸ÊÕá	f	f
wrp	.	.	.	.	.	.	.	.	.	.	6	.	.	.	false	false	Message: -1ms	.	.	.	.	.	.	.	.	.	.	.	ELCL_PROC CENTROID (3)	-1	.	.	wrp.edf	RIGHT	5844	2493882	Full Trial Period	2488038	31	Trial: 31	2488038	26	¹þÃÜ¹Ï	ÂÖÌ¥	¸ÊÕá	f	f
wrp	.	.	.	.	.	.	.	.	.	.	7	.	.	.	false	false	Message: -1ms	.	.	.	.	.	.	.	.	.	.	.	ELCL_PCR_PARAM 5 3.0	-1	.	.	wrp.edf	RIGHT	5844	2493882	Full Trial Period	2488038	31	Trial: 31	2488038	26	¹þÃÜ¹Ï	ÂÖÌ¥	¸ÊÕá	f	f
wrp	.	.	.	.	.	.	.	.	.	.	8	.	.	.	false	true	Message: 0ms	.	.	.	.	.	.	.	.	.	.	.	!MODE RECORD CR 1000 2 0 R	0	.	.	wrp.edf	RIGHT	5844	2493882	Full Trial Period	2488038	31	Trial: 31	2488038	26	¹þÃÜ¹Ï	ÂÖÌ¥	¸ÊÕá	f	f
wrp	.	.	.	.	211	217	1	7	152.70	410.00	9	.	.	.	false	false	Message: 41ms	.	.	.	.	.	.	.	.	.	.	.	SYNCTIME	41	152.70	410.00	wrp.edf	RIGHT	5844	2493882	Full Trial Period	2488038	31	Trial: 31	2488038	26	¹þÃÜ¹Ï	ÂÖÌ¥	¸ÊÕá	f	f
wrp	.	.	.	.	.	.	.	.	.	.	10	.	.	.	false	false	Message: 812ms	9.49	175.76	54	835	483.20	403.00	3	356.40	782	201.60	415.40	INVISIBLE_BOUNDARY[1]	812	.	.	wrp.edf	RIGHT	5844	2493882	Full Trial Period	2488038	31	Trial: 31	2488038	26	¹þÃÜ¹Ï	ÂÖÌ¥	¸ÊÕá	f	f
wrp	.	.	.	.	.	.	.	.	.	.	11	.	.	.	false	false	Message: 816ms	9.49	175.76	54	835	483.20	403.00	3	356.40	782	201.60	415.40	SYNCTIME	816	.	.	wrp.edf	RIGHT	5844	2493882	Full Trial Period	2488038	31	Trial: 31	2488038	26	¹þÃÜ¹Ï	ÂÖÌ¥	¸ÊÕá	f	f
wrp	.	.	.	.	.	.	.	.	.	.	12	.	.	.	false	false	Message: 2232ms	9.35	173.21	54	2244	786.50	384.50	7	387.80	2191	510.70	392.60	INVISIBLE_BOUNDARY[2]	2232	.	.	wrp.edf	RIGHT	5844	2493882	Full Trial Period	2488038	31	Trial: 31	2488038	26	¹þÃÜ¹Ï	ÂÖÌ¥	¸ÊÕá	f	f
wrp	.	.	.	.	.	.	.	.	.	.	13	.	.	.	false	false	Message: 2242ms	9.35	173.21	54	2244	786.50	384.50	7	387.80	2191	510.70	392.60	SYNCTIME	2242	.	.	wrp.edf	RIGHT	5844	2493882	Full Trial Period	2488038	31	Trial: 31	2488038	26	¹þÃÜ¹Ï	ÂÖÌ¥	¸ÊÕá	f	f
wrp	.	.	.	.	77	5842	14	5766	933.20	362.00	14	.	.	.	false	false	Message: 5825ms	.	.	.	.	.	.	.	.	.	.	.	KEYBOARD	5825	933.20	362.00	wrp.edf	RIGHT	5844	2493882	Full Trial Period	2488038	31	Trial: 31	2488038	26	¹þÃÜ¹Ï	ÂÖÌ¥	¸ÊÕá	f	f
wrp	.	.	.	.	.	.	.	.	.	.	15	.	.	.	false	false	Message: 5888ms	.	.	.	.	.	.	.	.	.	.	.	TRIAL_RESULT 0	5888	.	.	wrp.edf	RIGHT	5844	2493882	Full Trial Period	2488038	31	Trial: 31	2488038	26	¹þÃÜ¹Ï	ÂÖÌ¥	¸ÊÕá	f	f
wrp	.	.	.	.	.	.	.	.	.	.	1	.	.	.	false	false	Message: -15ms	.	.	.	.	.	.	.	.	.	.	.	TRIALID 31	-15	.	.	wrp.edf	RIGHT	5619	2501163	Full Trial Period	2495544	32	Trial: 32	2495544	119	ÖñËñ	ÑÀ¸à	ÄÏ¹Ï	f	f
wrp	.	.	.	.	.	.	.	.	.	.	2	.	.	.	false	false	Message: -1ms	.	.	.	.	.	.	.	.	.	.	.	RECCFG CR 1000 2 0 R	-1	.	.	wrp.edf	RIGHT	5619	2501163	Full Trial Period	2495544	32	Trial: 32	2495544	119	ÖñËñ	ÑÀ¸à	ÄÏ¹Ï	f	f
wrp	.	.	.	.	.	.	.	.	.	.	3	.	.	.	false	false	Message: -1ms	.	.	.	.	.	.	.	.	.	.	.	ELCLCFG TOWER	-1	.	.	wrp.edf	RIGHT	5619	2501163	Full Trial Period	2495544	32	Trial: 32	2495544	119	ÖñËñ	ÑÀ¸à	ÄÏ¹Ï	f	f
wrp	.	.	.	.	.	.	.	.	.	.	4	.	.	.	false	false	Message: -1ms	.	.	.	.	.	.	.	.	.	.	.	GAZE_COORDS 0.00 0.00 1023.00 767.00	-1	.	.	wrp.edf	RIGHT	5619	2501163	Full Trial Period	2495544	32	Trial: 32	2495544	119	ÖñËñ	ÑÀ¸à	ÄÏ¹Ï	f	f
wrp	.	.	.	.	.	.	.	.	.	.	5	.	.	.	false	false	Message: -1ms	.	.	.	.	.	.	.	.	.	.	.	THRESHOLDS R 94 219	-1	.	.	wrp.edf	RIGHT	5619	2501163	Full Trial Period	2495544	32	Trial: 32	2495544	119	ÖñËñ	ÑÀ¸à	ÄÏ¹Ï	f	f
wrp	.	.	.	.	.	.	.	.	.	.	6	.	.	.	false	false	Message: -1ms	.	.	.	.	.	.	.	.	.	.	.	ELCL_PROC CENTROID (3)	-1	.	.	wrp.edf	RIGHT	5619	2501163	Full Trial Period	2495544	32	Trial: 32	2495544	119	ÖñËñ	ÑÀ¸à	ÄÏ¹Ï	f	f
wrp	.	.	.	.	.	.	.	.	.	.	7	.	.	.	false	false	Message: -1ms	.	.	.	.	.	.	.	.	.	.	.	ELCL_PCR_PARAM 5 3.0	-1	.	.	wrp.edf	RIGHT	5619	2501163	Full Trial Period	2495544	32	Trial: 32	2495544	119	ÖñËñ	ÑÀ¸à	ÄÏ¹Ï	f	f
wrp	.	.	.	.	.	.	.	.	.	.	8	.	.	.	false	true	Message: 0ms	.	.	.	.	.	.	.	.	.	.	.	!MODE RECORD CR 1000 2 0 R	0	.	.	wrp.edf	RIGHT	5619	2501163	Full Trial Period	2495544	32	Trial: 32	2495544	119	ÖñËñ	ÑÀ¸à	ÄÏ¹Ï	f	f
wrp	.	.	.	.	192	198	1	7	158.80	415.40	9	.	.	.	false	false	Message: 43ms	.	.	.	.	.	.	.	.	.	.	.	SYNCTIME	43	158.80	415.40	wrp.edf	RIGHT	5619	2501163	Full Trial Period	2495544	32	Trial: 32	2495544	119	ÖñËñ	ÑÀ¸à	ÄÏ¹Ï	f	f
wrp	.	.	.	.	.	.	.	.	.	.	10	.	.	.	false	false	Message: 1843ms	9.71	202.28	48	1857	455.40	397.80	4	360.50	1810	166.10	402.30	INVISIBLE_BOUNDARY[1]	1843	.	.	wrp.edf	RIGHT	5619	2501163	Full Trial Period	2495544	32	Trial: 32	2495544	119	ÖñËñ	ÑÀ¸à	ÄÏ¹Ï	f	f
wrp	.	.	.	.	.	.	.	.	.	.	11	.	.	.	false	false	Message: 1851ms	9.71	202.28	48	1857	455.40	397.80	4	360.50	1810	166.10	402.30	SYNCTIME	1851	.	.	wrp.edf	RIGHT	5619	2501163	Full Trial Period	2495544	32	Trial: 32	2495544	119	ÖñËñ	ÑÀ¸à	ÄÏ¹Ï	f	f
wrp	.	.	.	.	.	.	.	.	.	.	12	.	.	.	false	false	Message: 4489ms	0.51	3.10	163	4639	942.90	363.00	10	865.30	4477	956.80	356.10	INVISIBLE_BOUNDARY[2]	4489	.	.	wrp.edf	RIGHT	5619	2501163	Full Trial Period	2495544	32	Trial: 32	2495544	119	ÖñËñ	ÑÀ¸à	ÄÏ¹Ï	f	f
wrp	.	.	.	.	.	.	.	.	.	.	13	.	.	.	false	false	Message: 4492ms	0.51	3.10	163	4639	942.90	363.00	10	865.30	4477	956.80	356.10	SYNCTIME	4492	.	.	wrp.edf	RIGHT	5619	2501163	Full Trial Period	2495544	32	Trial: 32	2495544	119	ÖñËñ	ÑÀ¸à	ÄÏ¹Ï	f	f
wrp	.	.	.	.	213	5617	13	5405	312.50	409.90	14	.	.	.	false	false	Message: 5600ms	.	.	.	.	.	.	.	.	.	.	.	KEYBOARD	5600	312.50	409.90	wrp.edf	RIGHT	5619	2501163	Full Trial Period	2495544	32	Trial: 32	2495544	119	ÖñËñ	ÑÀ¸à	ÄÏ¹Ï	f	f
wrp	.	.	.	.	.	.	.	.	.	.	15	.	.	.	false	false	Message: 5661ms	.	.	.	.	.	.	.	.	.	.	.	TRIAL_RESULT 0	5661	.	.	wrp.edf	RIGHT	5619	2501163	Full Trial Period	2495544	32	Trial: 32	2495544	119	ÖñËñ	ÑÀ¸à	ÄÏ¹Ï	f	f
wrp	.	.	.	.	.	.	.	.	.	.	1	.	.	.	false	false	Message: -24ms	.	.	.	.	.	.	.	.	.	.	.	TRIALID 32	-24	.	.	wrp.edf	RIGHT	8064	2510482	Full Trial Period	2502418	33	Trial: 33	2502418	85	°ôÇò¹÷	À¯±Ê	µ°¾í	j	j
wrp	.	.	.	.	.	.	.	.	.	.	2	.	.	.	false	false	Message: -1ms	.	.	.	.	.	.	.	.	.	.	.	RECCFG CR 1000 2 0 R	-1	.	.	wrp.edf	RIGHT	8064	2510482	Full Trial Period	2502418	33	Trial: 33	2502418	85	°ôÇò¹÷	À¯±Ê	µ°¾í	j	j
wrp	.	.	.	.	.	.	.	.	.	.	3	.	.	.	false	false	Message: -1ms	.	.	.	.	.	.	.	.	.	.	.	ELCLCFG TOWER	-1	.	.	wrp.edf	RIGHT	8064	2510482	Full Trial Period	2502418	33	Trial: 33	2502418	85	°ôÇò¹÷	À¯±Ê	µ°¾í	j	j
wrp	.	.	.	.	.	.	.	.	.	.	4	.	.	.	false	false	Message: -1ms	.	.	.	.	.	.	.	.	.	.	.	GAZE_COORDS 0.00 0.00 1023.00 767.00	-1	.	.	wrp.edf	RIGHT	8064	2510482	Full Trial Period	2502418	33	Trial: 33	2502418	85	°ôÇò¹÷	À¯±Ê	µ°¾í	j	j
wrp	.	.	.	.	.	.	.	.	.	.	5	.	.	.	false	false	Message: -1ms	.	.	.	.	.	.	.	.	.	.	.	THRESHOLDS R 94 219	-1	.	.	wrp.edf	RIGHT	8064	2510482	Full Trial Period	2502418	33	Trial: 33	2502418	85	°ôÇò¹÷	À¯±Ê	µ°¾í	j	j
wrp	.	.	.	.	.	.	.	.	.	.	6	.	.	.	false	false	Message: -1ms	.	.	.	.	.	.	.	.	.	.	.	ELCL_PROC CENTROID (3)	-1	.	.	wrp.edf	RIGHT	8064	2510482	Full Trial Period	2502418	33	Trial: 33	2502418	85	°ôÇò¹÷	À¯±Ê	µ°¾í	j	j
wrp	.	.	.	.	.	.	.	.	.	.	7	.	.	.	false	false	Message: -1ms	.	.	.	.	.	.	.	.	.	.	.	ELCL_PCR_PARAM 5 3.0	-1	.	.	wrp.edf	RIGHT	8064	2510482	Full Trial Period	2502418	33	Trial: 33	2502418	85	°ôÇò¹÷	À¯±Ê	µ°¾í	j	j
wrp	.	.	.	.	.	.	.	.	.	.	8	.	.	.	false	true	Message: 0ms	.	.	.	.	.	.	.	.	.	.	.	!MODE RECORD CR 1000 2 0 R	0	.	.	wrp.edf	RIGHT	8064	2510482	Full Trial Period	2502418	33	Trial: 33	2502418	85	°ôÇò¹÷	À¯±Ê	µ°¾í	j	j
wrp	.	.	.	.	219	225	1	7	147.50	397.40	9	.	.	.	false	false	Message: 43ms	.	.	.	.	.	.	.	.	.	.	.	SYNCTIME	43	147.50	397.40	wrp.edf	RIGHT	8064	2510482	Full Trial Period	2502418	33	Trial: 33	2502418	85	°ôÇò¹÷	À¯±Ê	µ°¾í	j	j
wrp	.	.	.	.	.	.	.	.	.	.	10	.	.	.	false	false	Message: 2007ms	10.87	194.04	56	2034	502.60	401.80	6	408.80	1979	179.40	408.70	INVISIBLE_BOUNDARY[1]	2007	.	.	wrp.edf	RIGHT	8064	2510482	Full Trial Period	2502418	33	Trial: 33	2502418	85	°ôÇò¹÷	À¯±Ê	µ°¾í	j	j
wrp	.	.	.	.	.	.	.	.	.	.	11	.	.	.	false	false	Message: 2018ms	10.87	194.04	56	2034	502.60	401.80	6	408.80	1979	179.40	408.70	SYNCTIME	2018	.	.	wrp.edf	RIGHT	8064	2510482	Full Trial Period	2502418	33	Trial: 33	2502418	85	°ôÇò¹÷	À¯±Ê	µ°¾í	j	j
wrp	.	.	.	.	.	.	.	.	.	.	12	.	.	.	false	false	Message: 4268ms	9.40	164.97	57	4311	1002.20	349.10	11	355.50	4255	716.90	377.30	INVISIBLE_BOUNDARY[2]	4268	.	.	wrp.edf	RIGHT	8064	2510482	Full Trial Period	2502418	33	Trial: 33	2502418	85	°ôÇò¹÷	À¯±Ê	µ°¾í	j	j
wrp	.	.	.	.	.	.	.	.	.	.	13	.	.	.	false	false	Message: 4275ms	9.40	164.97	57	4311	1002.20	349.10	11	355.50	4255	716.90	377.30	SYNCTIME	4275	.	.	wrp.edf	RIGHT	8064	2510482	Full Trial Period	2502418	33	Trial: 33	2502418	85	°ôÇò¹÷	À¯±Ê	µ°¾í	j	j
wrp	.	.	.	.	540	8062	21	7523	896.10	382.70	14	[1]	2	RECTANGLE_INTERESTAREA	false	false	Message: 8046ms	.	.	.	.	.	.	.	.	.	.	.	KEYBOARD	8046	896.10	382.70	wrp.edf	RIGHT	8064	2510482	Full Trial Period	2502418	33	Trial: 33	2502418	85	°ôÇò¹÷	À¯±Ê	µ°¾í	j	j
wrp	.	.	.	.	.	.	.	.	.	.	15	.	.	.	false	false	Message: 8109ms	.	.	.	.	.	.	.	.	.	.	.	TRIAL_RESULT 0	8109	.	.	wrp.edf	RIGHT	8064	2510482	Full Trial Period	2502418	33	Trial: 33	2502418	85	°ôÇò¹÷	À¯±Ê	µ°¾í	j	j
wrp	.	.	.	.	.	.	.	.	.	.	1	.	.	.	false	false	Message: -17ms	.	.	.	.	.	.	.	.	.	.	.	TRIALID 33	-17	.	.	wrp.edf	RIGHT	4038	2515748	Full Trial Period	2511710	34	Trial: 34	2511710	108	ÌÀÔ²	Ó²±Ò	Å¦¿Û	j	j
wrp	.	.	.	.	.	.	.	.	.	.	2	.	.	.	false	false	Message: -1ms	.	.	.	.	.	.	.	.	.	.	.	RECCFG CR 1000 2 0 R	-1	.	.	wrp.edf	RIGHT	4038	2515748	Full Trial Period	2511710	34	Trial: 34	2511710	108	ÌÀÔ²	Ó²±Ò	Å¦¿Û	j	j
wrp	.	.	.	.	.	.	.	.	.	.	3	.	.	.	false	false	Message: -1ms	.	.	.	.	.	.	.	.	.	.	.	ELCLCFG TOWER	-1	.	.	wrp.edf	RIGHT	4038	2515748	Full Trial Period	2511710	34	Trial: 34	2511710	108	ÌÀÔ²	Ó²±Ò	Å¦¿Û	j	j
wrp	.	.	.	.	.	.	.	.	.	.	4	.	.	.	false	false	Message: -1ms	.	.	.	.	.	.	.	.	.	.	.	GAZE_COORDS 0.00 0.00 1023.00 767.00	-1	.	.	wrp.edf	RIGHT	4038	2515748	Full Trial Period	2511710	34	Trial: 34	2511710	108	ÌÀÔ²	Ó²±Ò	Å¦¿Û	j	j
wrp	.	.	.	.	.	.	.	.	.	.	5	.	.	.	false	false	Message: -1ms	.	.	.	.	.	.	.	.	.	.	.	THRESHOLDS R 94 219	-1	.	.	wrp.edf	RIGHT	4038	2515748	Full Trial Period	2511710	34	Trial: 34	2511710	108	ÌÀÔ²	Ó²±Ò	Å¦¿Û	j	j
wrp	.	.	.	.	.	.	.	.	.	.	6	.	.	.	false	false	Message: -1ms	.	.	.	.	.	.	.	.	.	.	.	ELCL_PROC CENTROID (3)	-1	.	.	wrp.edf	RIGHT	4038	2515748	Full Trial Period	2511710	34	Trial: 34	2511710	108	ÌÀÔ²	Ó²±Ò	Å¦¿Û	j	j
wrp	.	.	.	.	.	.	.	.	.	.	7	.	.	.	false	false	Message: -1ms	.	.	.	.	.	.	.	.	.	.	.	ELCL_PCR_PARAM 5 3.0	-1	.	.	wrp.edf	RIGHT	4038	2515748	Full Trial Period	2511710	34	Trial: 34	2511710	108	ÌÀÔ²	Ó²±Ò	Å¦¿Û	j	j
wrp	.	.	.	.	.	.	.	.	.	.	8	.	.	.	false	true	Message: 0ms	.	.	.	.	.	.	.	.	.	.	.	!MODE RECORD CR 1000 2 0 R	0	.	.	wrp.edf	RIGHT	4038	2515748	Full Trial Period	2511710	34	Trial: 34	2511710	108	ÌÀÔ²	Ó²±Ò	Å¦¿Û	j	j
wrp	.	.	.	.	75	81	1	7	153.20	401.90	9	.	.	.	false	false	Message: 40ms	.	.	.	.	.	.	.	.	.	.	.	SYNCTIME	40	153.20	401.90	wrp.edf	RIGHT	4038	2515748	Full Trial Period	2511710	34	Trial: 34	2511710	108	ÌÀÔ²	Ó²±Ò	Å¦¿Û	j	j
wrp	.	.	.	.	.	.	.	.	.	.	10	.	.	.	false	false	Message: 1104ms	7.82	195.47	40	1111	411.70	385.40	4	374.50	1072	180.20	407.60	INVISIBLE_BOUNDARY[1]	1104	.	.	wrp.edf	RIGHT	4038	2515748	Full Trial Period	2511710	34	Trial: 34	2511710	108	ÌÀÔ²	Ó²±Ò	Å¦¿Û	j	j
wrp	.	.	.	.	.	.	.	.	.	.	11	.	.	.	false	false	Message: 1107ms	7.82	195.47	40	1111	411.70	385.40	4	374.50	1072	180.20	407.60	SYNCTIME	1107	.	.	wrp.edf	RIGHT	4038	2515748	Full Trial Period	2511710	34	Trial: 34	2511710	108	ÌÀÔ²	Ó²±Ò	Å¦¿Û	j	j
wrp	.	.	.	.	.	.	.	.	.	.	12	.	.	.	false	false	Message: 2307ms	10.76	199.28	54	2324	842.70	373.50	8	352.70	2271	524.30	393.70	INVISIBLE_BOUNDARY[2]	2307	.	.	wrp.edf	RIGHT	4038	2515748	Full Trial Period	2511710	34	Trial: 34	2511710	108	ÌÀÔ²	Ó²±Ò	Å¦¿Û	j	j
wrp	.	.	.	.	.	.	.	.	.	.	13	.	.	.	false	false	Message: 2315ms	10.76	199.28	54	2324	842.70	373.50	8	352.70	2271	524.30	393.70	SYNCTIME	2315	.	.	wrp.edf	RIGHT	4038	2515748	Full Trial Period	2511710	34	Trial: 34	2511710	108	ÌÀÔ²	Ó²±Ò	Å¦¿Û	j	j
wrp	.	.	.	.	322	4036	13	3715	591.50	394.90	14	.	.	.	false	false	Message: 4018ms	.	.	.	.	.	.	.	.	.	.	.	KEYBOARD	4018	591.50	394.90	wrp.edf	RIGHT	4038	2515748	Full Trial Period	2511710	34	Trial: 34	2511710	108	ÌÀÔ²	Ó²±Ò	Å¦¿Û	j	j
wrp	.	.	.	.	.	.	.	.	.	.	15	.	.	.	false	false	Message: 4087ms	.	.	.	.	.	.	.	.	.	.	.	TRIAL_RESULT 0	4087	.	.	wrp.edf	RIGHT	4038	2515748	Full Trial Period	2511710	34	Trial: 34	2511710	108	ÌÀÔ²	Ó²±Ò	Å¦¿Û	j	j
wrp	.	.	.	.	.	.	.	.	.	.	1	.	.	.	false	false	Message: -20ms	.	.	.	.	.	.	.	.	.	.	.	TRIALID 34	-20	.	.	wrp.edf	RIGHT	4849	2521852	Full Trial Period	2517003	35	Trial: 35	2517003	86	¶ú»ú	Ð¬´ø	öÏÓãË¿	j	j
wrp	.	.	.	.	.	.	.	.	.	.	2	.	.	.	false	false	Message: -1ms	.	.	.	.	.	.	.	.	.	.	.	RECCFG CR 1000 2 0 R	-1	.	.	wrp.edf	RIGHT	4849	2521852	Full Trial Period	2517003	35	Trial: 35	2517003	86	¶ú»ú	Ð¬´ø	öÏÓãË¿	j	j
wrp	.	.	.	.	.	.	.	.	.	.	3	.	.	.	false	false	Message: -1ms	.	.	.	.	.	.	.	.	.	.	.	ELCLCFG TOWER	-1	.	.	wrp.edf	RIGHT	4849	2521852	Full Trial Period	2517003	35	Trial: 35	2517003	86	¶ú»ú	Ð¬´ø	öÏÓãË¿	j	j
wrp	.	.	.	.	.	.	.	.	.	.	4	.	.	.	false	false	Message: -1ms	.	.	.	.	.	.	.	.	.	.	.	GAZE_COORDS 0.00 0.00 1023.00 767.00	-1	.	.	wrp.edf	RIGHT	4849	2521852	Full Trial Period	2517003	35	Trial: 35	2517003	86	¶ú»ú	Ð¬´ø	öÏÓãË¿	j	j
wrp	.	.	.	.	.	.	.	.	.	.	5	.	.	.	false	false	Message: -1ms	.	.	.	.	.	.	.	.	.	.	.	THRESHOLDS R 94 219	-1	.	.	wrp.edf	RIGHT	4849	2521852	Full Trial Period	2517003	35	Trial: 35	2517003	86	¶ú»ú	Ð¬´ø	öÏÓãË¿	j	j
wrp	.	.	.	.	.	.	.	.	.	.	6	.	.	.	false	false	Message: -1ms	.	.	.	.	.	.	.	.	.	.	.	ELCL_PROC CENTROID (3)	-1	.	.	wrp.edf	RIGHT	4849	2521852	Full Trial Period	2517003	35	Trial: 35	2517003	86	¶ú»ú	Ð¬´ø	öÏÓãË¿	j	j
wrp	.	.	.	.	.	.	.	.	.	.	7	.	.	.	false	false	Message: -1ms	.	.	.	.	.	.	.	.	.	.	.	ELCL_PCR_PARAM 5 3.0	-1	.	.	wrp.edf	RIGHT	4849	2521852	Full Trial Period	2517003	35	Trial: 35	2517003	86	¶ú»ú	Ð¬´ø	öÏÓãË¿	j	j
wrp	.	.	.	.	.	.	.	.	.	.	8	.	.	.	false	true	Message: 0ms	.	.	.	.	.	.	.	.	.	.	.	!MODE RECORD CR 1000 2 0 R	0	.	.	wrp.edf	RIGHT	4849	2521852	Full Trial Period	2517003	35	Trial: 35	2517003	86	¶ú»ú	Ð¬´ø	öÏÓãË¿	j	j
wrp	.	.	.	.	197	203	1	7	159.70	421.00	9	.	.	.	false	false	Message: 39ms	.	.	.	.	.	.	.	.	.	.	.	SYNCTIME	39	159.70	421.00	wrp.edf	RIGHT	4849	2521852	Full Trial Period	2517003	35	Trial: 35	2517003	86	¶ú»ú	Ð¬´ø	öÏÓãË¿	j	j
wrp	.	.	.	.	.	.	.	.	.	.	10	.	.	.	false	false	Message: 811ms	6.73	129.51	52	828	413.30	403.60	3	297.80	777	213.90	393.20	INVISIBLE_BOUNDARY[1]	811	.	.	wrp.edf	RIGHT	4849	2521852	Full Trial Period	2517003	35	Trial: 35	2517003	86	¶ú»ú	Ð¬´ø	öÏÓãË¿	j	j
wrp	.	.	.	.	.	.	.	.	.	.	11	.	.	.	false	false	Message: 822ms	6.73	129.51	52	828	413.30	403.60	3	297.80	777	213.90	393.20	SYNCTIME	822	.	.	wrp.edf	RIGHT	4849	2521852	Full Trial Period	2517003	35	Trial: 35	2517003	86	¶ú»ú	Ð¬´ø	öÏÓãË¿	j	j
wrp	.	.	.	.	.	.	.	.	.	.	12	.	.	.	false	false	Message: 2887ms	14.84	243.28	61	2917	981.20	390.50	7	410.90	2857	532.30	388.50	INVISIBLE_BOUNDARY[2]	2887	.	.	wrp.edf	RIGHT	4849	2521852	Full Trial Period	2517003	35	Trial: 35	2517003	86	¶ú»ú	Ð¬´ø	öÏÓãË¿	j	j
wrp	.	.	.	.	.	.	.	.	.	.	13	.	.	.	false	false	Message: 2896ms	14.84	243.28	61	2917	981.20	390.50	7	410.90	2857	532.30	388.50	SYNCTIME	2896	.	.	wrp.edf	RIGHT	4849	2521852	Full Trial Period	2517003	35	Trial: 35	2517003	86	¶ú»ú	Ð¬´ø	öÏÓãË¿	j	j
wrp	.	.	.	.	175	4847	13	4673	876.10	365.70	14	.	.	.	false	false	Message: 4831ms	.	.	.	.	.	.	.	.	.	.	.	KEYBOARD	4831	876.10	365.70	wrp.edf	RIGHT	4849	2521852	Full Trial Period	2517003	35	Trial: 35	2517003	86	¶ú»ú	Ð¬´ø	öÏÓãË¿	j	j
wrp	.	.	.	.	.	.	.	.	.	.	15	.	.	.	false	false	Message: 4890ms	.	.	.	.	.	.	.	.	.	.	.	TRIAL_RESULT 0	4890	.	.	wrp.edf	RIGHT	4849	2521852	Full Trial Period	2517003	35	Trial: 35	2517003	86	¶ú»ú	Ð¬´ø	öÏÓãË¿	j	j
wrp	.	.	.	.	.	.	.	.	.	.	1	.	.	.	false	false	Message: -25ms	.	.	.	.	.	.	.	.	.	.	.	TRIALID 35	-25	.	.	wrp.edf	RIGHT	4898	2528822	Full Trial Period	2523924	36	Trial: 36	2523924	2	éÏé­	ÆøÇò	Ð¬×Ó	f	f
wrp	.	.	.	.	.	.	.	.	.	.	2	.	.	.	false	false	Message: -1ms	.	.	.	.	.	.	.	.	.	.	.	RECCFG CR 1000 2 0 R	-1	.	.	wrp.edf	RIGHT	4898	2528822	Full Trial Period	2523924	36	Trial: 36	2523924	2	éÏé­	ÆøÇò	Ð¬×Ó	f	f
wrp	.	.	.	.	.	.	.	.	.	.	3	.	.	.	false	false	Message: -1ms	.	.	.	.	.	.	.	.	.	.	.	ELCLCFG TOWER	-1	.	.	wrp.edf	RIGHT	4898	2528822	Full Trial Period	2523924	36	Trial: 36	2523924	2	éÏé­	ÆøÇò	Ð¬×Ó	f	f
wrp	.	.	.	.	.	.	.	.	.	.	4	.	.	.	false	false	Message: -1ms	.	.	.	.	.	.	.	.	.	.	.	GAZE_COORDS 0.00 0.00 1023.00 767.00	-1	.	.	wrp.edf	RIGHT	4898	2528822	Full Trial Period	2523924	36	Trial: 36	2523924	2	éÏé­	ÆøÇò	Ð¬×Ó	f	f
wrp	.	.	.	.	.	.	.	.	.	.	5	.	.	.	false	false	Message: -1ms	.	.	.	.	.	.	.	.	.	.	.	THRESHOLDS R 94 219	-1	.	.	wrp.edf	RIGHT	4898	2528822	Full Trial Period	2523924	36	Trial: 36	2523924	2	éÏé­	ÆøÇò	Ð¬×Ó	f	f
wrp	.	.	.	.	.	.	.	.	.	.	6	.	.	.	false	false	Message: -1ms	.	.	.	.	.	.	.	.	.	.	.	ELCL_PROC CENTROID (3)	-1	.	.	wrp.edf	RIGHT	4898	2528822	Full Trial Period	2523924	36	Trial: 36	2523924	2	éÏé­	ÆøÇò	Ð¬×Ó	f	f
wrp	.	.	.	.	.	.	.	.	.	.	7	.	.	.	false	false	Message: -1ms	.	.	.	.	.	.	.	.	.	.	.	ELCL_PCR_PARAM 5 3.0	-1	.	.	wrp.edf	RIGHT	4898	2528822	Full Trial Period	2523924	36	Trial: 36	2523924	2	éÏé­	ÆøÇò	Ð¬×Ó	f	f
wrp	.	.	.	.	.	.	.	.	.	.	8	.	.	.	false	true	Message: 0ms	.	.	.	.	.	.	.	.	.	.	.	!MODE RECORD CR 1000 2 0 R	0	.	.	wrp.edf	RIGHT	4898	2528822	Full Trial Period	2523924	36	Trial: 36	2523924	2	éÏé­	ÆøÇò	Ð¬×Ó	f	f
wrp	.	.	.	.	222	228	1	7	179.60	424.50	9	.	.	.	false	false	Message: 42ms	.	.	.	.	.	.	.	.	.	.	.	SYNCTIME	42	179.60	424.50	wrp.edf	RIGHT	4898	2528822	Full Trial Period	2523924	36	Trial: 36	2523924	2	éÏé­	ÆøÇò	Ð¬×Ó	f	f
wrp	.	.	.	.	.	.	.	.	.	.	10	.	.	.	false	false	Message: 2282ms	9.75	183.88	53	2297	452.50	409.10	8	305.20	2245	162.20	433.90	INVISIBLE_BOUNDARY[1]	2282	.	.	wrp.edf	RIGHT	4898	2528822	Full Trial Period	2523924	36	Trial: 36	2523924	2	éÏé­	ÆøÇò	Ð¬×Ó	f	f
wrp	.	.	.	.	.	.	.	.	.	.	11	.	.	.	false	false	Message: 2290ms	9.75	183.88	53	2297	452.50	409.10	8	305.20	2245	162.20	433.90	SYNCTIME	2290	.	.	wrp.edf	RIGHT	4898	2528822	Full Trial Period	2523924	36	Trial: 36	2523924	2	éÏé­	ÆøÇò	Ð¬×Ó	f	f
wrp	.	.	.	.	.	.	.	.	.	.	12	.	.	.	false	false	Message: 3766ms	10.60	207.81	51	3782	839.00	384.50	12	368.20	3732	524.90	393.50	INVISIBLE_BOUNDARY[2]	3766	.	.	wrp.edf	RIGHT	4898	2528822	Full Trial Period	2523924	36	Trial: 36	2523924	2	éÏé­	ÆøÇò	Ð¬×Ó	f	f
wrp	.	.	.	.	.	.	.	.	.	.	13	.	.	.	false	false	Message: 3774ms	10.60	207.81	51	3782	839.00	384.50	12	368.20	3732	524.90	393.50	SYNCTIME	3774	.	.	wrp.edf	RIGHT	4898	2528822	Full Trial Period	2523924	36	Trial: 36	2523924	2	éÏé­	ÆøÇò	Ð¬×Ó	f	f
wrp	.	.	.	.	254	4896	15	4643	396.70	397.90	14	.	.	.	false	false	Message: 4879ms	.	.	.	.	.	.	.	.	.	.	.	KEYBOARD	4879	396.70	397.90	wrp.edf	RIGHT	4898	2528822	Full Trial Period	2523924	36	Trial: 36	2523924	2	éÏé­	ÆøÇò	Ð¬×Ó	f	f
wrp	.	.	.	.	.	.	.	.	.	.	15	.	.	.	false	false	Message: 4942ms	.	.	.	.	.	.	.	.	.	.	.	TRIAL_RESULT 0	4942	.	.	wrp.edf	RIGHT	4898	2528822	Full Trial Period	2523924	36	Trial: 36	2523924	2	éÏé­	ÆøÇò	Ð¬×Ó	f	f
wrp	.	.	.	.	.	.	.	.	.	.	1	.	.	.	false	false	Message: -15ms	.	.	.	.	.	.	.	.	.	.	.	TRIALID 36	-15	.	.	wrp.edf	RIGHT	6041	2536229	Full Trial Period	2530188	37	Trial: 37	2530188	72	Ãµ¹å	ÍøÇò	éÙ×Ó	j	j
wrp	.	.	.	.	.	.	.	.	.	.	2	.	.	.	false	false	Message: -1ms	.	.	.	.	.	.	.	.	.	.	.	RECCFG CR 1000 2 0 R	-1	.	.	wrp.edf	RIGHT	6041	2536229	Full Trial Period	2530188	37	Trial: 37	2530188	72	Ãµ¹å	ÍøÇò	éÙ×Ó	j	j
wrp	.	.	.	.	.	.	.	.	.	.	3	.	.	.	false	false	Message: -1ms	.	.	.	.	.	.	.	.	.	.	.	ELCLCFG TOWER	-1	.	.	wrp.edf	RIGHT	6041	2536229	Full Trial Period	2530188	37	Trial: 37	2530188	72	Ãµ¹å	ÍøÇò	éÙ×Ó	j	j
wrp	.	.	.	.	.	.	.	.	.	.	4	.	.	.	false	false	Message: -1ms	.	.	.	.	.	.	.	.	.	.	.	GAZE_COORDS 0.00 0.00 1023.00 767.00	-1	.	.	wrp.edf	RIGHT	6041	2536229	Full Trial Period	2530188	37	Trial: 37	2530188	72	Ãµ¹å	ÍøÇò	éÙ×Ó	j	j
wrp	.	.	.	.	.	.	.	.	.	.	5	.	.	.	false	false	Message: -1ms	.	.	.	.	.	.	.	.	.	.	.	THRESHOLDS R 94 219	-1	.	.	wrp.edf	RIGHT	6041	2536229	Full Trial Period	2530188	37	Trial: 37	2530188	72	Ãµ¹å	ÍøÇò	éÙ×Ó	j	j
wrp	.	.	.	.	.	.	.	.	.	.	6	.	.	.	false	false	Message: -1ms	.	.	.	.	.	.	.	.	.	.	.	ELCL_PROC CENTROID (3)	-1	.	.	wrp.edf	RIGHT	6041	2536229	Full Trial Period	2530188	37	Trial: 37	2530188	72	Ãµ¹å	ÍøÇò	éÙ×Ó	j	j
wrp	.	.	.	.	.	.	.	.	.	.	7	.	.	.	false	false	Message: -1ms	.	.	.	.	.	.	.	.	.	.	.	ELCL_PCR_PARAM 5 3.0	-1	.	.	wrp.edf	RIGHT	6041	2536229	Full Trial Period	2530188	37	Trial: 37	2530188	72	Ãµ¹å	ÍøÇò	éÙ×Ó	j	j
wrp	.	.	.	.	.	.	.	.	.	.	8	.	.	.	false	true	Message: 0ms	.	.	.	.	.	.	.	.	.	.	.	!MODE RECORD CR 1000 2 0 R	0	.	.	wrp.edf	RIGHT	6041	2536229	Full Trial Period	2530188	37	Trial: 37	2530188	72	Ãµ¹å	ÍøÇò	éÙ×Ó	j	j
wrp	.	.	.	.	350	356	1	7	166.00	404.40	9	.	.	.	false	false	Message: 43ms	.	.	.	.	.	.	.	.	.	.	.	SYNCTIME	43	166.00	404.40	wrp.edf	RIGHT	6041	2536229	Full Trial Period	2530188	37	Trial: 37	2530188	72	Ãµ¹å	ÍøÇò	éÙ×Ó	j	j
wrp	.	.	.	.	.	.	.	.	.	.	10	.	.	.	false	false	Message: 1583ms	10.99	189.45	58	1607	467.30	394.50	4	385.00	1550	139.90	389.40	INVISIBLE_BOUNDARY[1]	1583	.	.	wrp.edf	RIGHT	6041	2536229	Full Trial Period	2530188	37	Trial: 37	2530188	72	Ãµ¹å	ÍøÇò	éÙ×Ó	j	j
wrp	.	.	.	.	.	.	.	.	.	.	11	.	.	.	false	false	Message: 1593ms	10.99	189.45	58	1607	467.30	394.50	4	385.00	1550	139.90	389.40	SYNCTIME	1593	.	.	wrp.edf	RIGHT	6041	2536229	Full Trial Period	2530188	37	Trial: 37	2530188	72	Ãµ¹å	ÍøÇò	éÙ×Ó	j	j
wrp	.	.	.	.	.	.	.	.	.	.	12	.	.	.	false	false	Message: 4551ms	1.89	78.82	24	4558	1023.60	383.70	9	136.00	4535	965.80	370.00	INVISIBLE_BOUNDARY[2]	4551	.	.	wrp.edf	RIGHT	6041	2536229	Full Trial Period	2530188	37	Trial: 37	2530188	72	Ãµ¹å	ÍøÇò	éÙ×Ó	j	j
wrp	.	.	.	.	149	4707	10	4559	1014.00	380.50	13	.	.	.	false	false	Message: 4559ms	.	.	.	.	.	.	.	.	.	.	.	SYNCTIME	4559	.	.	wrp.edf	RIGHT	6041	2536229	Full Trial Period	2530188	37	Trial: 37	2530188	72	Ãµ¹å	ÍøÇò	éÙ×Ó	j	j
wrp	.	.	.	.	231	6039	13	5809	497.80	382.30	14	[1]	1	RECTANGLE_INTERESTAREA	false	false	Message: 6022ms	.	.	.	.	.	.	.	.	.	.	.	KEYBOARD	6022	497.80	382.30	wrp.edf	RIGHT	6041	2536229	Full Trial Period	2530188	37	Trial: 37	2530188	72	Ãµ¹å	ÍøÇò	éÙ×Ó	j	j
wrp	.	.	.	.	.	.	.	.	.	.	15	.	.	.	false	false	Message: 6088ms	.	.	.	.	.	.	.	.	.	.	.	TRIAL_RESULT 0	6088	.	.	wrp.edf	RIGHT	6041	2536229	Full Trial Period	2530188	37	Trial: 37	2530188	72	Ãµ¹å	ÍøÇò	éÙ×Ó	j	j
wrp	.	.	.	.	.	.	.	.	.	.	1	.	.	.	false	false	Message: -17ms	.	.	.	.	.	.	.	.	.	.	.	TRIALID 37	-17	.	.	wrp.edf	RIGHT	7129	2544693	Full Trial Period	2537564	38	Trial: 38	2537564	99	Ô²Öé±Ê	ÑÀË¢	É××Ó	j	j
wrp	.	.	.	.	.	.	.	.	.	.	2	.	.	.	false	false	Message: -1ms	.	.	.	.	.	.	.	.	.	.	.	RECCFG CR 1000 2 0 R	-1	.	.	wrp.edf	RIGHT	7129	2544693	Full Trial Period	2537564	38	Trial: 38	2537564	99	Ô²Öé±Ê	ÑÀË¢	É××Ó	j	j
wrp	.	.	.	.	.	.	.	.	.	.	3	.	.	.	false	false	Message: -1ms	.	.	.	.	.	.	.	.	.	.	.	ELCLCFG TOWER	-1	.	.	wrp.edf	RIGHT	7129	2544693	Full Trial Period	2537564	38	Trial: 38	2537564	99	Ô²Öé±Ê	ÑÀË¢	É××Ó	j	j
wrp	.	.	.	.	.	.	.	.	.	.	4	.	.	.	false	false	Message: -1ms	.	.	.	.	.	.	.	.	.	.	.	GAZE_COORDS 0.00 0.00 1023.00 767.00	-1	.	.	wrp.edf	RIGHT	7129	2544693	Full Trial Period	2537564	38	Trial: 38	2537564	99	Ô²Öé±Ê	ÑÀË¢	É××Ó	j	j
wrp	.	.	.	.	.	.	.	.	.	.	5	.	.	.	false	false	Message: -1ms	.	.	.	.	.	.	.	.	.	.	.	THRESHOLDS R 94 219	-1	.	.	wrp.edf	RIGHT	7129	2544693	Full Trial Period	2537564	38	Trial: 38	2537564	99	Ô²Öé±Ê	ÑÀË¢	É××Ó	j	j
wrp	.	.	.	.	.	.	.	.	.	.	6	.	.	.	false	false	Message: -1ms	.	.	.	.	.	.	.	.	.	.	.	ELCL_PROC CENTROID (3)	-1	.	.	wrp.edf	RIGHT	7129	2544693	Full Trial Period	2537564	38	Trial: 38	2537564	99	Ô²Öé±Ê	ÑÀË¢	É××Ó	j	j
wrp	.	.	.	.	.	.	.	.	.	.	7	.	.	.	false	false	Message: -1ms	.	.	.	.	.	.	.	.	.	.	.	ELCL_PCR_PARAM 5 3.0	-1	.	.	wrp.edf	RIGHT	7129	2544693	Full Trial Period	2537564	38	Trial: 38	2537564	99	Ô²Öé±Ê	ÑÀË¢	É××Ó	j	j
wrp	.	.	.	.	.	.	.	.	.	.	8	.	.	.	false	true	Message: 0ms	.	.	.	.	.	.	.	.	.	.	.	!MODE RECORD CR 1000 2 0 R	0	.	.	wrp.edf	RIGHT	7129	2544693	Full Trial Period	2537564	38	Trial: 38	2537564	99	Ô²Öé±Ê	ÑÀË¢	É××Ó	j	j
wrp	.	.	.	.	192	198	1	7	147.50	389.40	9	.	.	.	false	false	Message: 41ms	.	.	.	.	.	.	.	.	.	.	.	SYNCTIME	41	147.50	389.40	wrp.edf	RIGHT	7129	2544693	Full Trial Period	2537564	38	Trial: 38	2537564	99	Ô²Öé±Ê	ÑÀË¢	É××Ó	j	j
wrp	.	.	.	.	.	.	.	.	.	.	10	.	.	.	false	false	Message: 1519ms	4.42	138.01	32	1536	484.40	392.00	4	292.30	1505	355.30	396.50	INVISIBLE_BOUNDARY[1]	1519	.	.	wrp.edf	RIGHT	7129	2544693	Full Trial Period	2537564	38	Trial: 38	2537564	99	Ô²Öé±Ê	ÑÀË¢	É××Ó	j	j
wrp	.	.	.	.	.	.	.	.	.	.	11	.	.	.	false	false	Message: 1524ms	4.42	138.01	32	1536	484.40	392.00	4	292.30	1505	355.30	396.50	SYNCTIME	1524	.	.	wrp.edf	RIGHT	7129	2544693	Full Trial Period	2537564	38	Trial: 38	2537564	99	Ô²Öé±Ê	ÑÀË¢	É××Ó	j	j
wrp	.	.	.	.	.	.	.	.	.	.	12	.	.	.	false	false	Message: 6139ms	0.97	6.77	143	6270	928.90	354.10	14	753.90	6128	908.60	374.90	INVISIBLE_BOUNDARY[2]	6139	.	.	wrp.edf	RIGHT	7129	2544693	Full Trial Period	2537564	38	Trial: 38	2537564	99	Ô²Öé±Ê	ÑÀË¢	É××Ó	j	j
wrp	.	.	.	.	.	.	.	.	.	.	13	.	.	.	false	false	Message: 6148ms	0.97	6.77	143	6270	928.90	354.10	14	753.90	6128	908.60	374.90	SYNCTIME	6148	.	.	wrp.edf	RIGHT	7129	2544693	Full Trial Period	2537564	38	Trial: 38	2537564	99	Ô²Öé±Ê	ÑÀË¢	É××Ó	j	j
wrp	.	.	.	.	172	7127	17	6956	513.00	393.60	14	[1]	1	RECTANGLE_INTERESTAREA	false	false	Message: 7111ms	.	.	.	.	.	.	.	.	.	.	.	KEYBOARD	7111	513.00	393.60	wrp.edf	RIGHT	7129	2544693	Full Trial Period	2537564	38	Trial: 38	2537564	99	Ô²Öé±Ê	ÑÀË¢	É××Ó	j	j
wrp	.	.	.	.	.	.	.	.	.	.	15	.	.	.	false	false	Message: 7171ms	.	.	.	.	.	.	.	.	.	.	.	TRIAL_RESULT 0	7171	.	.	wrp.edf	RIGHT	7129	2544693	Full Trial Period	2537564	38	Trial: 38	2537564	99	Ô²Öé±Ê	ÑÀË¢	É××Ó	j	j
wrp	.	.	.	.	.	.	.	.	.	.	1	.	.	.	false	false	Message: -15ms	.	.	.	.	.	.	.	.	.	.	.	TRIALID 38	-15	.	.	wrp.edf	RIGHT	3814	2549799	Full Trial Period	2545985	39	Trial: 39	2545985	45	ÒûË®»ú	±£ÏÕÏä	Æì¸Ë	f	f
wrp	.	.	.	.	.	.	.	.	.	.	2	.	.	.	false	false	Message: -1ms	.	.	.	.	.	.	.	.	.	.	.	RECCFG CR 1000 2 0 R	-1	.	.	wrp.edf	RIGHT	3814	2549799	Full Trial Period	2545985	39	Trial: 39	2545985	45	ÒûË®»ú	±£ÏÕÏä	Æì¸Ë	f	f
wrp	.	.	.	.	.	.	.	.	.	.	3	.	.	.	false	false	Message: -1ms	.	.	.	.	.	.	.	.	.	.	.	ELCLCFG TOWER	-1	.	.	wrp.edf	RIGHT	3814	2549799	Full Trial Period	2545985	39	Trial: 39	2545985	45	ÒûË®»ú	±£ÏÕÏä	Æì¸Ë	f	f
wrp	.	.	.	.	.	.	.	.	.	.	4	.	.	.	false	false	Message: -1ms	.	.	.	.	.	.	.	.	.	.	.	GAZE_COORDS 0.00 0.00 1023.00 767.00	-1	.	.	wrp.edf	RIGHT	3814	2549799	Full Trial Period	2545985	39	Trial: 39	2545985	45	ÒûË®»ú	±£ÏÕÏä	Æì¸Ë	f	f
wrp	.	.	.	.	.	.	.	.	.	.	5	.	.	.	false	false	Message: -1ms	.	.	.	.	.	.	.	.	.	.	.	THRESHOLDS R 94 219	-1	.	.	wrp.edf	RIGHT	3814	2549799	Full Trial Period	2545985	39	Trial: 39	2545985	45	ÒûË®»ú	±£ÏÕÏä	Æì¸Ë	f	f
wrp	.	.	.	.	.	.	.	.	.	.	6	.	.	.	false	false	Message: -1ms	.	.	.	.	.	.	.	.	.	.	.	ELCL_PROC CENTROID (3)	-1	.	.	wrp.edf	RIGHT	3814	2549799	Full Trial Period	2545985	39	Trial: 39	2545985	45	ÒûË®»ú	±£ÏÕÏä	Æì¸Ë	f	f
wrp	.	.	.	.	.	.	.	.	.	.	7	.	.	.	false	false	Message: -1ms	.	.	.	.	.	.	.	.	.	.	.	ELCL_PCR_PARAM 5 3.0	-1	.	.	wrp.edf	RIGHT	3814	2549799	Full Trial Period	2545985	39	Trial: 39	2545985	45	ÒûË®»ú	±£ÏÕÏä	Æì¸Ë	f	f
wrp	.	.	.	.	.	.	.	.	.	.	8	.	.	.	false	true	Message: 0ms	.	.	.	.	.	.	.	.	.	.	.	!MODE RECORD CR 1000 2 0 R	0	.	.	wrp.edf	RIGHT	3814	2549799	Full Trial Period	2545985	39	Trial: 39	2545985	45	ÒûË®»ú	±£ÏÕÏä	Æì¸Ë	f	f
wrp	.	.	.	.	226	232	1	7	155.10	403.70	9	.	.	.	false	false	Message: 44ms	.	.	.	.	.	.	.	.	.	.	.	SYNCTIME	44	155.10	403.70	wrp.edf	RIGHT	3814	2549799	Full Trial Period	2545985	39	Trial: 39	2545985	45	ÒûË®»ú	±£ÏÕÏä	Æì¸Ë	f	f
wrp	.	.	.	.	.	.	.	.	.	.	10	.	.	.	false	false	Message: 1172ms	11.28	194.56	58	1200	516.10	391.40	2	423.40	1143	181.20	403.90	INVISIBLE_BOUNDARY[1]	1172	.	.	wrp.edf	RIGHT	3814	2549799	Full Trial Period	2545985	39	Trial: 39	2545985	45	ÒûË®»ú	±£ÏÕÏä	Æì¸Ë	f	f
wrp	.	.	.	.	.	.	.	.	.	.	11	.	.	.	false	false	Message: 1176ms	11.28	194.56	58	1200	516.10	391.40	2	423.40	1143	181.20	403.90	SYNCTIME	1176	.	.	wrp.edf	RIGHT	3814	2549799	Full Trial Period	2545985	39	Trial: 39	2545985	45	ÒûË®»ú	±£ÏÕÏä	Æì¸Ë	f	f
wrp	.	.	.	.	.	.	.	.	.	.	12	.	.	.	false	false	Message: 2847ms	10.65	200.96	53	2868	865.60	373.70	7	352.80	2816	549.10	388.40	INVISIBLE_BOUNDARY[2]	2847	.	.	wrp.edf	RIGHT	3814	2549799	Full Trial Period	2545985	39	Trial: 39	2545985	45	ÒûË®»ú	±£ÏÕÏä	Æì¸Ë	f	f
wrp	.	.	.	.	.	.	.	.	.	.	13	.	.	.	false	false	Message: 2851ms	10.65	200.96	53	2868	865.60	373.70	7	352.80	2816	549.10	388.40	SYNCTIME	2851	.	.	wrp.edf	RIGHT	3814	2549799	Full Trial Period	2545985	39	Trial: 39	2545985	45	ÒûË®»ú	±£ÏÕÏä	Æì¸Ë	f	f
wrp	.	.	.	.	739	3812	9	3074	901.50	369.20	14	[1]	2	RECTANGLE_INTERESTAREA	false	false	Message: 3795ms	.	.	.	.	.	.	.	.	.	.	.	KEYBOARD	3795	901.50	369.20	wrp.edf	RIGHT	3814	2549799	Full Trial Period	2545985	39	Trial: 39	2545985	45	ÒûË®»ú	±£ÏÕÏä	Æì¸Ë	f	f
wrp	.	.	.	.	.	.	.	.	.	.	15	.	.	.	false	false	Message: 3858ms	.	.	.	.	.	.	.	.	.	.	.	TRIAL_RESULT 0	3858	.	.	wrp.edf	RIGHT	3814	2549799	Full Trial Period	2545985	39	Trial: 39	2545985	45	ÒûË®»ú	±£ÏÕÏä	Æì¸Ë	f	f
wrp	.	.	.	.	.	.	.	.	.	.	1	.	.	.	false	false	Message: -28ms	.	.	.	.	.	.	.	.	.	.	.	TRIALID 39	-28	.	.	wrp.edf	RIGHT	3708	2554855	Full Trial Period	2551147	40	Trial: 40	2551147	23	×ÔÐÐ³µ	Ï´ÒÂ»ú	¹Ä	j	j
wrp	.	.	.	.	.	.	.	.	.	.	2	.	.	.	false	false	Message: -1ms	.	.	.	.	.	.	.	.	.	.	.	RECCFG CR 1000 2 0 R	-1	.	.	wrp.edf	RIGHT	3708	2554855	Full Trial Period	2551147	40	Trial: 40	2551147	23	×ÔÐÐ³µ	Ï´ÒÂ»ú	¹Ä	j	j
wrp	.	.	.	.	.	.	.	.	.	.	3	.	.	.	false	false	Message: -1ms	.	.	.	.	.	.	.	.	.	.	.	ELCLCFG TOWER	-1	.	.	wrp.edf	RIGHT	3708	2554855	Full Trial Period	2551147	40	Trial: 40	2551147	23	×ÔÐÐ³µ	Ï´ÒÂ»ú	¹Ä	j	j
wrp	.	.	.	.	.	.	.	.	.	.	4	.	.	.	false	false	Message: -1ms	.	.	.	.	.	.	.	.	.	.	.	GAZE_COORDS 0.00 0.00 1023.00 767.00	-1	.	.	wrp.edf	RIGHT	3708	2554855	Full Trial Period	2551147	40	Trial: 40	2551147	23	×ÔÐÐ³µ	Ï´ÒÂ»ú	¹Ä	j	j
wrp	.	.	.	.	.	.	.	.	.	.	5	.	.	.	false	false	Message: -1ms	.	.	.	.	.	.	.	.	.	.	.	THRESHOLDS R 94 219	-1	.	.	wrp.edf	RIGHT	3708	2554855	Full Trial Period	2551147	40	Trial: 40	2551147	23	×ÔÐÐ³µ	Ï´ÒÂ»ú	¹Ä	j	j
wrp	.	.	.	.	.	.	.	.	.	.	6	.	.	.	false	false	Message: -1ms	.	.	.	.	.	.	.	.	.	.	.	ELCL_PROC CENTROID (3)	-1	.	.	wrp.edf	RIGHT	3708	2554855	Full Trial Period	2551147	40	Trial: 40	2551147	23	×ÔÐÐ³µ	Ï´ÒÂ»ú	¹Ä	j	j
wrp	.	.	.	.	.	.	.	.	.	.	7	.	.	.	false	false	Message: -1ms	.	.	.	.	.	.	.	.	.	.	.	ELCL_PCR_PARAM 5 3.0	-1	.	.	wrp.edf	RIGHT	3708	2554855	Full Trial Period	2551147	40	Trial: 40	2551147	23	×ÔÐÐ³µ	Ï´ÒÂ»ú	¹Ä	j	j
wrp	.	.	.	.	.	.	.	.	.	.	8	.	.	.	false	true	Message: 0ms	.	.	.	.	.	.	.	.	.	.	.	!MODE RECORD CR 1000 2 0 R	0	.	.	wrp.edf	RIGHT	3708	2554855	Full Trial Period	2551147	40	Trial: 40	2551147	23	×ÔÐÐ³µ	Ï´ÒÂ»ú	¹Ä	j	j
wrp	.	.	.	.	326	332	1	7	155.30	403.20	9	.	.	.	false	false	Message: 39ms	.	.	.	.	.	.	.	.	.	.	.	SYNCTIME	39	155.30	403.20	wrp.edf	RIGHT	3708	2554855	Full Trial Period	2551147	40	Trial: 40	2551147	23	×ÔÐÐ³µ	Ï´ÒÂ»ú	¹Ä	j	j
wrp	.	.	.	.	.	.	.	.	.	.	10	.	.	.	false	false	Message: 1057ms	7.29	161.94	45	1063	399.90	391.10	2	283.50	1019	183.50	404.00	INVISIBLE_BOUNDARY[1]	1057	.	.	wrp.edf	RIGHT	3708	2554855	Full Trial Period	2551147	40	Trial: 40	2551147	23	×ÔÐÐ³µ	Ï´ÒÂ»ú	¹Ä	j	j
wrp	.	.	.	.	136	1199	3	1064	395.50	391.00	11	.	.	.	false	false	Message: 1064ms	.	.	.	.	.	.	.	.	.	.	.	SYNCTIME	1064	.	.	wrp.edf	RIGHT	3708	2554855	Full Trial Period	2551147	40	Trial: 40	2551147	23	×ÔÐÐ³µ	Ï´ÒÂ»ú	¹Ä	j	j
wrp	.	.	.	.	344	2725	7	2382	953.90	377.20	12	.	.	.	false	false	Message: 2641ms	.	.	.	.	.	.	.	.	.	.	.	INVISIBLE_BOUNDARY[2]	2641	953.90	377.20	wrp.edf	RIGHT	3708	2554855	Full Trial Period	2551147	40	Trial: 40	2551147	23	×ÔÐÐ³µ	Ï´ÒÂ»ú	¹Ä	j	j
wrp	.	.	.	.	344	2725	7	2382	953.90	377.20	13	.	.	.	false	false	Message: 2647ms	.	.	.	.	.	.	.	.	.	.	.	SYNCTIME	2647	953.90	377.20	wrp.edf	RIGHT	3708	2554855	Full Trial Period	2551147	40	Trial: 40	2551147	23	×ÔÐÐ³µ	Ï´ÒÂ»ú	¹Ä	j	j
wrp	.	.	.	.	240	3706	10	3467	880.20	380.20	14	[1]	2	RECTANGLE_INTERESTAREA	false	false	Message: 3689ms	.	.	.	.	.	.	.	.	.	.	.	KEYBOARD	3689	880.20	380.20	wrp.edf	RIGHT	3708	2554855	Full Trial Period	2551147	40	Trial: 40	2551147	23	×ÔÐÐ³µ	Ï´ÒÂ»ú	¹Ä	j	j
wrp	.	.	.	.	.	.	.	.	.	.	15	.	.	.	false	false	Message: 3747ms	.	.	.	.	.	.	.	.	.	.	.	TRIAL_RESULT 0	3747	.	.	wrp.edf	RIGHT	3708	2554855	Full Trial Period	2551147	40	Trial: 40	2551147	23	×ÔÐÐ³µ	Ï´ÒÂ»ú	¹Ä	j	j
wrp	.	.	.	.	.	.	.	.	.	.	1	.	.	.	false	false	Message: -15ms	.	.	.	.	.	.	.	.	.	.	.	TRIALID 40	-15	.	.	wrp.edf	RIGHT	7596	2563855	Full Trial Period	2556259	41	Trial: 41	2556259	114	·¬ÇÑ	ÕÂÓã	Ã«½í	j	f
wrp	.	.	.	.	.	.	.	.	.	.	2	.	.	.	false	false	Message: -1ms	.	.	.	.	.	.	.	.	.	.	.	RECCFG CR 1000 2 0 R	-1	.	.	wrp.edf	RIGHT	7596	2563855	Full Trial Period	2556259	41	Trial: 41	2556259	114	·¬ÇÑ	ÕÂÓã	Ã«½í	j	f
wrp	.	.	.	.	.	.	.	.	.	.	3	.	.	.	false	false	Message: -1ms	.	.	.	.	.	.	.	.	.	.	.	ELCLCFG TOWER	-1	.	.	wrp.edf	RIGHT	7596	2563855	Full Trial Period	2556259	41	Trial: 41	2556259	114	·¬ÇÑ	ÕÂÓã	Ã«½í	j	f
wrp	.	.	.	.	.	.	.	.	.	.	4	.	.	.	false	false	Message: -1ms	.	.	.	.	.	.	.	.	.	.	.	GAZE_COORDS 0.00 0.00 1023.00 767.00	-1	.	.	wrp.edf	RIGHT	7596	2563855	Full Trial Period	2556259	41	Trial: 41	2556259	114	·¬ÇÑ	ÕÂÓã	Ã«½í	j	f
wrp	.	.	.	.	.	.	.	.	.	.	5	.	.	.	false	false	Message: -1ms	.	.	.	.	.	.	.	.	.	.	.	THRESHOLDS R 94 219	-1	.	.	wrp.edf	RIGHT	7596	2563855	Full Trial Period	2556259	41	Trial: 41	2556259	114	·¬ÇÑ	ÕÂÓã	Ã«½í	j	f
wrp	.	.	.	.	.	.	.	.	.	.	6	.	.	.	false	false	Message: -1ms	.	.	.	.	.	.	.	.	.	.	.	ELCL_PROC CENTROID (3)	-1	.	.	wrp.edf	RIGHT	7596	2563855	Full Trial Period	2556259	41	Trial: 41	2556259	114	·¬ÇÑ	ÕÂÓã	Ã«½í	j	f
wrp	.	.	.	.	.	.	.	.	.	.	7	.	.	.	false	false	Message: -1ms	.	.	.	.	.	.	.	.	.	.	.	ELCL_PCR_PARAM 5 3.0	-1	.	.	wrp.edf	RIGHT	7596	2563855	Full Trial Period	2556259	41	Trial: 41	2556259	114	·¬ÇÑ	ÕÂÓã	Ã«½í	j	f
wrp	.	.	.	.	.	.	.	.	.	.	8	.	.	.	false	true	Message: 0ms	.	.	.	.	.	.	.	.	.	.	.	!MODE RECORD CR 1000 2 0 R	0	.	.	wrp.edf	RIGHT	7596	2563855	Full Trial Period	2556259	41	Trial: 41	2556259	114	·¬ÇÑ	ÕÂÓã	Ã«½í	j	f
wrp	.	.	.	.	287	293	1	7	154.60	417.90	9	.	.	.	false	false	Message: 42ms	.	.	.	.	.	.	.	.	.	.	.	SYNCTIME	42	154.60	417.90	wrp.edf	RIGHT	7596	2563855	Full Trial Period	2556259	41	Trial: 41	2556259	114	·¬ÇÑ	ÕÂÓã	Ã«½í	j	f
wrp	.	.	.	.	.	.	.	.	.	.	10	.	.	.	false	false	Message: 756ms	7.75	172.26	45	761	401.80	395.00	2	299.30	717	171.50	416.90	INVISIBLE_BOUNDARY[1]	756	.	.	wrp.edf	RIGHT	7596	2563855	Full Trial Period	2556259	41	Trial: 41	2556259	114	·¬ÇÑ	ÕÂÓã	Ã«½í	j	f
wrp	.	.	.	.	.	.	.	.	.	.	11	.	.	.	false	false	Message: 759ms	7.75	172.26	45	761	401.80	395.00	2	299.30	717	171.50	416.90	SYNCTIME	759	.	.	wrp.edf	RIGHT	7596	2563855	Full Trial Period	2556259	41	Trial: 41	2556259	114	·¬ÇÑ	ÕÂÓã	Ã«½í	j	f
wrp	.	.	.	.	332	4000	9	3669	918.20	383.30	12	.	.	.	false	false	Message: 3696ms	.	.	.	.	.	.	.	.	.	.	.	INVISIBLE_BOUNDARY[2]	3696	918.20	383.30	wrp.edf	RIGHT	7596	2563855	Full Trial Period	2556259	41	Trial: 41	2556259	114	·¬ÇÑ	ÕÂÓã	Ã«½í	j	f
wrp	.	.	.	.	332	4000	9	3669	918.20	383.30	13	.	.	.	false	false	Message: 3700ms	.	.	.	.	.	.	.	.	.	.	.	SYNCTIME	3700	918.20	383.30	wrp.edf	RIGHT	7596	2563855	Full Trial Period	2556259	41	Trial: 41	2556259	114	·¬ÇÑ	ÕÂÓã	Ã«½í	j	f
wrp	.	.	.	.	163	7594	19	7432	474.80	399.80	14	[1]	1	RECTANGLE_INTERESTAREA	false	false	Message: 7577ms	.	.	.	.	.	.	.	.	.	.	.	KEYBOARD	7577	474.80	399.80	wrp.edf	RIGHT	7596	2563855	Full Trial Period	2556259	41	Trial: 41	2556259	114	·¬ÇÑ	ÕÂÓã	Ã«½í	j	f
wrp	.	.	.	.	.	.	.	.	.	.	15	.	.	.	false	false	Message: 7640ms	.	.	.	.	.	.	.	.	.	.	.	TRIAL_RESULT 0	7640	.	.	wrp.edf	RIGHT	7596	2563855	Full Trial Period	2556259	41	Trial: 41	2556259	114	·¬ÇÑ	ÕÂÓã	Ã«½í	j	f
wrp	.	.	.	.	.	.	.	.	.	.	1	.	.	.	false	false	Message: -24ms	.	.	.	.	.	.	.	.	.	.	.	TRIALID 41	-24	.	.	wrp.edf	RIGHT	7676	2572784	Full Trial Period	2565108	42	Trial: 42	2565108	122	ÊÖ±í	É××Ó	ÌøÉþ	j	f
wrp	.	.	.	.	.	.	.	.	.	.	2	.	.	.	false	false	Message: -1ms	.	.	.	.	.	.	.	.	.	.	.	RECCFG CR 1000 2 0 R	-1	.	.	wrp.edf	RIGHT	7676	2572784	Full Trial Period	2565108	42	Trial: 42	2565108	122	ÊÖ±í	É××Ó	ÌøÉþ	j	f
wrp	.	.	.	.	.	.	.	.	.	.	3	.	.	.	false	false	Message: -1ms	.	.	.	.	.	.	.	.	.	.	.	ELCLCFG TOWER	-1	.	.	wrp.edf	RIGHT	7676	2572784	Full Trial Period	2565108	42	Trial: 42	2565108	122	ÊÖ±í	É××Ó	ÌøÉþ	j	f
wrp	.	.	.	.	.	.	.	.	.	.	4	.	.	.	false	false	Message: -1ms	.	.	.	.	.	.	.	.	.	.	.	GAZE_COORDS 0.00 0.00 1023.00 767.00	-1	.	.	wrp.edf	RIGHT	7676	2572784	Full Trial Period	2565108	42	Trial: 42	2565108	122	ÊÖ±í	É××Ó	ÌøÉþ	j	f
wrp	.	.	.	.	.	.	.	.	.	.	5	.	.	.	false	false	Message: -1ms	.	.	.	.	.	.	.	.	.	.	.	THRESHOLDS R 94 219	-1	.	.	wrp.edf	RIGHT	7676	2572784	Full Trial Period	2565108	42	Trial: 42	2565108	122	ÊÖ±í	É××Ó	ÌøÉþ	j	f
wrp	.	.	.	.	.	.	.	.	.	.	6	.	.	.	false	false	Message: -1ms	.	.	.	.	.	.	.	.	.	.	.	ELCL_PROC CENTROID (3)	-1	.	.	wrp.edf	RIGHT	7676	2572784	Full Trial Period	2565108	42	Trial: 42	2565108	122	ÊÖ±í	É××Ó	ÌøÉþ	j	f
wrp	.	.	.	.	.	.	.	.	.	.	7	.	.	.	false	false	Message: -1ms	.	.	.	.	.	.	.	.	.	.	.	ELCL_PCR_PARAM 5 3.0	-1	.	.	wrp.edf	RIGHT	7676	2572784	Full Trial Period	2565108	42	Trial: 42	2565108	122	ÊÖ±í	É××Ó	ÌøÉþ	j	f
wrp	.	.	.	.	.	.	.	.	.	.	8	.	.	.	false	true	Message: 0ms	.	.	.	.	.	.	.	.	.	.	.	!MODE RECORD CR 1000 2 0 R	0	.	.	wrp.edf	RIGHT	7676	2572784	Full Trial Period	2565108	42	Trial: 42	2565108	122	ÊÖ±í	É××Ó	ÌøÉþ	j	f
wrp	.	.	.	.	208	214	1	7	155.50	414.10	9	.	.	.	false	false	Message: 42ms	.	.	.	.	.	.	.	.	.	.	.	SYNCTIME	42	155.50	414.10	wrp.edf	RIGHT	7676	2572784	Full Trial Period	2565108	42	Trial: 42	2565108	122	ÊÖ±í	É××Ó	ÌøÉþ	j	f
wrp	.	.	.	.	.	.	.	.	.	.	10	.	.	.	false	false	Message: 1265ms	7.60	172.72	44	1269	393.30	404.00	2	295.50	1226	166.70	420.50	INVISIBLE_BOUNDARY[1]	1265	.	.	wrp.edf	RIGHT	7676	2572784	Full Trial Period	2565108	42	Trial: 42	2565108	122	ÊÖ±í	É××Ó	ÌøÉþ	j	f
wrp	.	.	.	.	147	1416	3	1270	388.10	404.90	11	.	.	.	false	false	Message: 1275ms	.	.	.	.	.	.	.	.	.	.	.	SYNCTIME	1275	388.10	404.90	wrp.edf	RIGHT	7676	2572784	Full Trial Period	2565108	42	Trial: 42	2565108	122	ÊÖ±í	É××Ó	ÌøÉþ	j	f
wrp	.	.	.	.	896	5164	12	4269	891.00	373.70	12	[1]	2	RECTANGLE_INTERESTAREA	false	false	Message: 4998ms	.	.	.	.	.	.	.	.	.	.	.	INVISIBLE_BOUNDARY[2]	4998	891.00	373.70	wrp.edf	RIGHT	7676	2572784	Full Trial Period	2565108	42	Trial: 42	2565108	122	ÊÖ±í	É××Ó	ÌøÉþ	j	f
wrp	.	.	.	.	896	5164	12	4269	891.00	373.70	13	[1]	2	RECTANGLE_INTERESTAREA	false	false	Message: 5008ms	.	.	.	.	.	.	.	.	.	.	.	SYNCTIME	5008	891.00	373.70	wrp.edf	RIGHT	7676	2572784	Full Trial Period	2565108	42	Trial: 42	2565108	122	ÊÖ±í	É××Ó	ÌøÉþ	j	f
wrp	.	.	.	.	345	7674	19	7330	445.00	394.70	14	.	.	.	false	false	Message: 7657ms	.	.	.	.	.	.	.	.	.	.	.	KEYBOARD	7657	445.00	394.70	wrp.edf	RIGHT	7676	2572784	Full Trial Period	2565108	42	Trial: 42	2565108	122	ÊÖ±í	É××Ó	ÌøÉþ	j	f
wrp	.	.	.	.	.	.	.	.	.	.	15	.	.	.	false	false	Message: 7714ms	.	.	.	.	.	.	.	.	.	.	.	TRIAL_RESULT 0	7714	.	.	wrp.edf	RIGHT	7676	2572784	Full Trial Period	2565108	42	Trial: 42	2565108	122	ÊÖ±í	É××Ó	ÌøÉþ	j	f
wrp	.	.	.	.	.	.	.	.	.	.	1	.	.	.	false	false	Message: -16ms	.	.	.	.	.	.	.	.	.	.	.	TRIALID 42	-16	.	.	wrp.edf	RIGHT	5861	2579834	Full Trial Period	2573973	43	Trial: 43	2573973	101	¼üÅÌ	ºÚ°å	ÓÍ»­	j	j
wrp	.	.	.	.	.	.	.	.	.	.	2	.	.	.	false	false	Message: -1ms	.	.	.	.	.	.	.	.	.	.	.	RECCFG CR 1000 2 0 R	-1	.	.	wrp.edf	RIGHT	5861	2579834	Full Trial Period	2573973	43	Trial: 43	2573973	101	¼üÅÌ	ºÚ°å	ÓÍ»­	j	j
wrp	.	.	.	.	.	.	.	.	.	.	3	.	.	.	false	false	Message: -1ms	.	.	.	.	.	.	.	.	.	.	.	ELCLCFG TOWER	-1	.	.	wrp.edf	RIGHT	5861	2579834	Full Trial Period	2573973	43	Trial: 43	2573973	101	¼üÅÌ	ºÚ°å	ÓÍ»­	j	j
wrp	.	.	.	.	.	.	.	.	.	.	4	.	.	.	false	false	Message: -1ms	.	.	.	.	.	.	.	.	.	.	.	GAZE_COORDS 0.00 0.00 1023.00 767.00	-1	.	.	wrp.edf	RIGHT	5861	2579834	Full Trial Period	2573973	43	Trial: 43	2573973	101	¼üÅÌ	ºÚ°å	ÓÍ»­	j	j
wrp	.	.	.	.	.	.	.	.	.	.	5	.	.	.	false	false	Message: -1ms	.	.	.	.	.	.	.	.	.	.	.	THRESHOLDS R 94 219	-1	.	.	wrp.edf	RIGHT	5861	2579834	Full Trial Period	2573973	43	Trial: 43	2573973	101	¼üÅÌ	ºÚ°å	ÓÍ»­	j	j
wrp	.	.	.	.	.	.	.	.	.	.	6	.	.	.	false	false	Message: -1ms	.	.	.	.	.	.	.	.	.	.	.	ELCL_PROC CENTROID (3)	-1	.	.	wrp.edf	RIGHT	5861	2579834	Full Trial Period	2573973	43	Trial: 43	2573973	101	¼üÅÌ	ºÚ°å	ÓÍ»­	j	j
wrp	.	.	.	.	.	.	.	.	.	.	7	.	.	.	false	false	Message: -1ms	.	.	.	.	.	.	.	.	.	.	.	ELCL_PCR_PARAM 5 3.0	-1	.	.	wrp.edf	RIGHT	5861	2579834	Full Trial Period	2573973	43	Trial: 43	2573973	101	¼üÅÌ	ºÚ°å	ÓÍ»­	j	j
wrp	.	.	.	.	.	.	.	.	.	.	8	.	.	.	false	true	Message: 0ms	.	.	.	.	.	.	.	.	.	.	.	!MODE RECORD CR 1000 2 0 R	0	.	.	wrp.edf	RIGHT	5861	2579834	Full Trial Period	2573973	43	Trial: 43	2573973	101	¼üÅÌ	ºÚ°å	ÓÍ»­	j	j
wrp	.	.	.	.	320	326	1	7	146.70	432.40	9	.	.	.	false	false	Message: 43ms	.	.	.	.	.	.	.	.	.	.	.	SYNCTIME	43	146.70	432.40	wrp.edf	RIGHT	5861	2579834	Full Trial Period	2573973	43	Trial: 43	2573973	101	¼üÅÌ	ºÚ°å	ÓÍ»­	j	j
wrp	.	.	.	.	.	.	.	.	.	.	10	.	.	.	false	false	Message: 2157ms	4.07	113.15	36	2177	461.50	391.20	3	243.00	2142	342.60	398.70	INVISIBLE_BOUNDARY[1]	2157	.	.	wrp.edf	RIGHT	5861	2579834	Full Trial Period	2573973	43	Trial: 43	2573973	101	¼üÅÌ	ºÚ°å	ÓÍ»­	j	j
wrp	.	.	.	.	.	.	.	.	.	.	11	.	.	.	false	false	Message: 2167ms	4.07	113.15	36	2177	461.50	391.20	3	243.00	2142	342.60	398.70	SYNCTIME	2167	.	.	wrp.edf	RIGHT	5861	2579834	Full Trial Period	2573973	43	Trial: 43	2573973	101	¼üÅÌ	ºÚ°å	ÓÍ»­	j	j
wrp	.	.	.	.	.	.	.	.	.	.	12	.	.	.	false	false	Message: 3143ms	12.69	243.96	52	3162	904.00	380.00	6	408.50	3111	524.60	399.80	INVISIBLE_BOUNDARY[2]	3143	.	.	wrp.edf	RIGHT	5861	2579834	Full Trial Period	2573973	43	Trial: 43	2573973	101	¼üÅÌ	ºÚ°å	ÓÍ»­	j	j
wrp	.	.	.	.	.	.	.	.	.	.	13	.	.	.	false	false	Message: 3150ms	12.69	243.96	52	3162	904.00	380.00	6	408.50	3111	524.60	399.80	SYNCTIME	3150	.	.	wrp.edf	RIGHT	5861	2579834	Full Trial Period	2573973	43	Trial: 43	2573973	101	¼üÅÌ	ºÚ°å	ÓÍ»­	j	j
wrp	97	5860	3	5764	.	.	.	.	.	.	14	.	.	.	false	false	Message: 5841ms	7.04	53.75	131	5860	449.20	632.20	12	647.20	5730	455.20	420.00	KEYBOARD	5841	.	.	wrp.edf	RIGHT	5861	2579834	Full Trial Period	2573973	43	Trial: 43	2573973	101	¼üÅÌ	ºÚ°å	ÓÍ»­	j	j
wrp	.	.	.	.	.	.	.	.	.	.	15	.	.	.	false	false	Message: 5906ms	.	.	.	.	.	.	.	.	.	.	.	TRIAL_RESULT 0	5906	.	.	wrp.edf	RIGHT	5861	2579834	Full Trial Period	2573973	43	Trial: 43	2573973	101	¼üÅÌ	ºÚ°å	ÓÍ»­	j	j
wrp	.	.	.	.	.	.	.	.	.	.	1	.	.	.	false	false	Message: -16ms	.	.	.	.	.	.	.	.	.	.	.	TRIALID 43	-16	.	.	wrp.edf	RIGHT	5832	2586921	Full Trial Period	2581089	44	Trial: 44	2581089	49	¿ã×Ó	Ç¯×Ó	¶ú¶ä	f	f
wrp	.	.	.	.	.	.	.	.	.	.	2	.	.	.	false	false	Message: -1ms	.	.	.	.	.	.	.	.	.	.	.	RECCFG CR 1000 2 0 R	-1	.	.	wrp.edf	RIGHT	5832	2586921	Full Trial Period	2581089	44	Trial: 44	2581089	49	¿ã×Ó	Ç¯×Ó	¶ú¶ä	f	f
wrp	.	.	.	.	.	.	.	.	.	.	3	.	.	.	false	false	Message: -1ms	.	.	.	.	.	.	.	.	.	.	.	ELCLCFG TOWER	-1	.	.	wrp.edf	RIGHT	5832	2586921	Full Trial Period	2581089	44	Trial: 44	2581089	49	¿ã×Ó	Ç¯×Ó	¶ú¶ä	f	f
wrp	.	.	.	.	.	.	.	.	.	.	4	.	.	.	false	false	Message: -1ms	.	.	.	.	.	.	.	.	.	.	.	GAZE_COORDS 0.00 0.00 1023.00 767.00	-1	.	.	wrp.edf	RIGHT	5832	2586921	Full Trial Period	2581089	44	Trial: 44	2581089	49	¿ã×Ó	Ç¯×Ó	¶ú¶ä	f	f
wrp	.	.	.	.	.	.	.	.	.	.	5	.	.	.	false	false	Message: -1ms	.	.	.	.	.	.	.	.	.	.	.	THRESHOLDS R 94 219	-1	.	.	wrp.edf	RIGHT	5832	2586921	Full Trial Period	2581089	44	Trial: 44	2581089	49	¿ã×Ó	Ç¯×Ó	¶ú¶ä	f	f
wrp	.	.	.	.	.	.	.	.	.	.	6	.	.	.	false	false	Message: -1ms	.	.	.	.	.	.	.	.	.	.	.	ELCL_PROC CENTROID (3)	-1	.	.	wrp.edf	RIGHT	5832	2586921	Full Trial Period	2581089	44	Trial: 44	2581089	49	¿ã×Ó	Ç¯×Ó	¶ú¶ä	f	f
wrp	.	.	.	.	.	.	.	.	.	.	7	.	.	.	false	false	Message: -1ms	.	.	.	.	.	.	.	.	.	.	.	ELCL_PCR_PARAM 5 3.0	-1	.	.	wrp.edf	RIGHT	5832	2586921	Full Trial Period	2581089	44	Trial: 44	2581089	49	¿ã×Ó	Ç¯×Ó	¶ú¶ä	f	f
wrp	.	.	.	.	.	.	.	.	.	.	8	.	.	.	false	true	Message: 0ms	.	.	.	.	.	.	.	.	.	.	.	!MODE RECORD CR 1000 2 0 R	0	.	.	wrp.edf	RIGHT	5832	2586921	Full Trial Period	2581089	44	Trial: 44	2581089	49	¿ã×Ó	Ç¯×Ó	¶ú¶ä	f	f
wrp	.	.	.	.	323	329	1	7	161.90	406.30	9	.	.	.	false	false	Message: 41ms	.	.	.	.	.	.	.	.	.	.	.	SYNCTIME	41	161.90	406.30	wrp.edf	RIGHT	5832	2586921	Full Trial Period	2581089	44	Trial: 44	2581089	49	¿ã×Ó	Ç¯×Ó	¶ú¶ä	f	f
wrp	.	.	.	.	.	.	.	.	.	.	10	.	.	.	false	false	Message: 1745ms	9.81	172.07	57	1771	471.70	408.40	4	379.60	1715	180.00	401.50	INVISIBLE_BOUNDARY[1]	1745	.	.	wrp.edf	RIGHT	5832	2586921	Full Trial Period	2581089	44	Trial: 44	2581089	49	¿ã×Ó	Ç¯×Ó	¶ú¶ä	f	f
wrp	.	.	.	.	.	.	.	.	.	.	11	.	.	.	false	false	Message: 1750ms	9.81	172.07	57	1771	471.70	408.40	4	379.60	1715	180.00	401.50	SYNCTIME	1750	.	.	wrp.edf	RIGHT	5832	2586921	Full Trial Period	2581089	44	Trial: 44	2581089	49	¿ã×Ó	Ç¯×Ó	¶ú¶ä	f	f
wrp	.	.	.	.	.	.	.	.	.	.	12	.	.	.	false	false	Message: 4841ms	12.50	235.78	53	4862	886.30	379.50	10	400.20	4810	514.10	391.20	INVISIBLE_BOUNDARY[2]	4841	.	.	wrp.edf	RIGHT	5832	2586921	Full Trial Period	2581089	44	Trial: 44	2581089	49	¿ã×Ó	Ç¯×Ó	¶ú¶ä	f	f
wrp	.	.	.	.	.	.	.	.	.	.	13	.	.	.	false	false	Message: 4849ms	12.50	235.78	53	4862	886.30	379.50	10	400.20	4810	514.10	391.20	SYNCTIME	4849	.	.	wrp.edf	RIGHT	5832	2586921	Full Trial Period	2581089	44	Trial: 44	2581089	49	¿ã×Ó	Ç¯×Ó	¶ú¶ä	f	f
wrp	.	.	.	.	298	5830	12	5533	448.10	396.60	14	.	.	.	false	false	Message: 5814ms	.	.	.	.	.	.	.	.	.	.	.	KEYBOARD	5814	448.10	396.60	wrp.edf	RIGHT	5832	2586921	Full Trial Period	2581089	44	Trial: 44	2581089	49	¿ã×Ó	Ç¯×Ó	¶ú¶ä	f	f
wrp	.	.	.	.	.	.	.	.	.	.	15	.	.	.	false	false	Message: 5877ms	.	.	.	.	.	.	.	.	.	.	.	TRIAL_RESULT 0	5877	.	.	wrp.edf	RIGHT	5832	2586921	Full Trial Period	2581089	44	Trial: 44	2581089	49	¿ã×Ó	Ç¯×Ó	¶ú¶ä	f	f
wrp	.	.	.	.	.	.	.	.	.	.	1	.	.	.	false	false	Message: -17ms	.	.	.	.	.	.	.	.	.	.	.	TRIALID 44	-17	.	.	wrp.edf	RIGHT	4853	2593075	Full Trial Period	2588222	45	Trial: 45	2588222	68	²£Á§Öé	éÏé­Çò	Ç¦±Ê	f	f
wrp	.	.	.	.	.	.	.	.	.	.	2	.	.	.	false	false	Message: -1ms	.	.	.	.	.	.	.	.	.	.	.	RECCFG CR 1000 2 0 R	-1	.	.	wrp.edf	RIGHT	4853	2593075	Full Trial Period	2588222	45	Trial: 45	2588222	68	²£Á§Öé	éÏé­Çò	Ç¦±Ê	f	f
wrp	.	.	.	.	.	.	.	.	.	.	3	.	.	.	false	false	Message: -1ms	.	.	.	.	.	.	.	.	.	.	.	ELCLCFG TOWER	-1	.	.	wrp.edf	RIGHT	4853	2593075	Full Trial Period	2588222	45	Trial: 45	2588222	68	²£Á§Öé	éÏé­Çò	Ç¦±Ê	f	f
wrp	.	.	.	.	.	.	.	.	.	.	4	.	.	.	false	false	Message: -1ms	.	.	.	.	.	.	.	.	.	.	.	GAZE_COORDS 0.00 0.00 1023.00 767.00	-1	.	.	wrp.edf	RIGHT	4853	2593075	Full Trial Period	2588222	45	Trial: 45	2588222	68	²£Á§Öé	éÏé­Çò	Ç¦±Ê	f	f
wrp	.	.	.	.	.	.	.	.	.	.	5	.	.	.	false	false	Message: -1ms	.	.	.	.	.	.	.	.	.	.	.	THRESHOLDS R 94 219	-1	.	.	wrp.edf	RIGHT	4853	2593075	Full Trial Period	2588222	45	Trial: 45	2588222	68	²£Á§Öé	éÏé­Çò	Ç¦±Ê	f	f
wrp	.	.	.	.	.	.	.	.	.	.	6	.	.	.	false	false	Message: -1ms	.	.	.	.	.	.	.	.	.	.	.	ELCL_PROC CENTROID (3)	-1	.	.	wrp.edf	RIGHT	4853	2593075	Full Trial Period	2588222	45	Trial: 45	2588222	68	²£Á§Öé	éÏé­Çò	Ç¦±Ê	f	f
wrp	.	.	.	.	.	.	.	.	.	.	7	.	.	.	false	false	Message: -1ms	.	.	.	.	.	.	.	.	.	.	.	ELCL_PCR_PARAM 5 3.0	-1	.	.	wrp.edf	RIGHT	4853	2593075	Full Trial Period	2588222	45	Trial: 45	2588222	68	²£Á§Öé	éÏé­Çò	Ç¦±Ê	f	f
wrp	.	.	.	.	.	.	.	.	.	.	8	.	.	.	false	true	Message: 0ms	.	.	.	.	.	.	.	.	.	.	.	!MODE RECORD CR 1000 2 0 R	0	.	.	wrp.edf	RIGHT	4853	2593075	Full Trial Period	2588222	45	Trial: 45	2588222	68	²£Á§Öé	éÏé­Çò	Ç¦±Ê	f	f
wrp	.	.	.	.	184	190	1	7	160.30	423.60	9	.	.	.	false	false	Message: 41ms	.	.	.	.	.	.	.	.	.	.	.	SYNCTIME	41	160.30	423.60	wrp.edf	RIGHT	4853	2593075	Full Trial Period	2588222	45	Trial: 45	2588222	68	²£Á§Öé	éÏé­Çò	Ç¦±Ê	f	f
wrp	.	.	.	.	.	.	.	.	.	.	10	.	.	.	false	false	Message: 2011ms	8.86	155.39	57	2034	451.30	405.50	6	317.00	1978	187.90	412.90	INVISIBLE_BOUNDARY[1]	2011	.	.	wrp.edf	RIGHT	4853	2593075	Full Trial Period	2588222	45	Trial: 45	2588222	68	²£Á§Öé	éÏé­Çò	Ç¦±Ê	f	f
wrp	.	.	.	.	.	.	.	.	.	.	11	.	.	.	false	false	Message: 2016ms	8.86	155.39	57	2034	451.30	405.50	6	317.00	1978	187.90	412.90	SYNCTIME	2016	.	.	wrp.edf	RIGHT	4853	2593075	Full Trial Period	2588222	45	Trial: 45	2588222	68	²£Á§Öé	éÏé­Çò	Ç¦±Ê	f	f
wrp	.	.	.	.	.	.	.	.	.	.	12	.	.	.	false	false	Message: 3901ms	10.73	210.47	51	3915	846.70	383.70	10	357.20	3865	528.00	391.50	INVISIBLE_BOUNDARY[2]	3901	.	.	wrp.edf	RIGHT	4853	2593075	Full Trial Period	2588222	45	Trial: 45	2588222	68	²£Á§Öé	éÏé­Çò	Ç¦±Ê	f	f
wrp	.	.	.	.	.	.	.	.	.	.	13	.	.	.	false	false	Message: 3908ms	10.73	210.47	51	3915	846.70	383.70	10	357.20	3865	528.00	391.50	SYNCTIME	3908	.	.	wrp.edf	RIGHT	4853	2593075	Full Trial Period	2588222	45	Trial: 45	2588222	68	²£Á§Öé	éÏé­Çò	Ç¦±Ê	f	f
wrp	.	.	.	.	97	4851	13	4755	412.90	402.00	14	.	.	.	false	false	Message: 4834ms	.	.	.	.	.	.	.	.	.	.	.	KEYBOARD	4834	412.90	402.00	wrp.edf	RIGHT	4853	2593075	Full Trial Period	2588222	45	Trial: 45	2588222	68	²£Á§Öé	éÏé­Çò	Ç¦±Ê	f	f
wrp	.	.	.	.	.	.	.	.	.	.	15	.	.	.	false	false	Message: 4895ms	.	.	.	.	.	.	.	.	.	.	.	TRIAL_RESULT 0	4895	.	.	wrp.edf	RIGHT	4853	2593075	Full Trial Period	2588222	45	Trial: 45	2588222	68	²£Á§Öé	éÏé­Çò	Ç¦±Ê	f	f
wrp	.	.	.	.	.	.	.	.	.	.	1	.	.	.	false	false	Message: -17ms	.	.	.	.	.	.	.	.	.	.	.	TRIALID 45	-17	.	.	wrp.edf	RIGHT	4171	2598459	Full Trial Period	2594288	46	Trial: 46	2594288	129	Ë®±­	±ÊÍ²	µ°¸â	f	f
wrp	.	.	.	.	.	.	.	.	.	.	2	.	.	.	false	false	Message: -1ms	.	.	.	.	.	.	.	.	.	.	.	RECCFG CR 1000 2 0 R	-1	.	.	wrp.edf	RIGHT	4171	2598459	Full Trial Period	2594288	46	Trial: 46	2594288	129	Ë®±­	±ÊÍ²	µ°¸â	f	f
wrp	.	.	.	.	.	.	.	.	.	.	3	.	.	.	false	false	Message: -1ms	.	.	.	.	.	.	.	.	.	.	.	ELCLCFG TOWER	-1	.	.	wrp.edf	RIGHT	4171	2598459	Full Trial Period	2594288	46	Trial: 46	2594288	129	Ë®±­	±ÊÍ²	µ°¸â	f	f
wrp	.	.	.	.	.	.	.	.	.	.	4	.	.	.	false	false	Message: -1ms	.	.	.	.	.	.	.	.	.	.	.	GAZE_COORDS 0.00 0.00 1023.00 767.00	-1	.	.	wrp.edf	RIGHT	4171	2598459	Full Trial Period	2594288	46	Trial: 46	2594288	129	Ë®±­	±ÊÍ²	µ°¸â	f	f
wrp	.	.	.	.	.	.	.	.	.	.	5	.	.	.	false	false	Message: -1ms	.	.	.	.	.	.	.	.	.	.	.	THRESHOLDS R 94 219	-1	.	.	wrp.edf	RIGHT	4171	2598459	Full Trial Period	2594288	46	Trial: 46	2594288	129	Ë®±­	±ÊÍ²	µ°¸â	f	f
wrp	.	.	.	.	.	.	.	.	.	.	6	.	.	.	false	false	Message: -1ms	.	.	.	.	.	.	.	.	.	.	.	ELCL_PROC CENTROID (3)	-1	.	.	wrp.edf	RIGHT	4171	2598459	Full Trial Period	2594288	46	Trial: 46	2594288	129	Ë®±­	±ÊÍ²	µ°¸â	f	f
wrp	.	.	.	.	.	.	.	.	.	.	7	.	.	.	false	false	Message: -1ms	.	.	.	.	.	.	.	.	.	.	.	ELCL_PCR_PARAM 5 3.0	-1	.	.	wrp.edf	RIGHT	4171	2598459	Full Trial Period	2594288	46	Trial: 46	2594288	129	Ë®±­	±ÊÍ²	µ°¸â	f	f
wrp	.	.	.	.	.	.	.	.	.	.	8	.	.	.	false	true	Message: 0ms	.	.	.	.	.	.	.	.	.	.	.	!MODE RECORD CR 1000 2 0 R	0	.	.	wrp.edf	RIGHT	4171	2598459	Full Trial Period	2594288	46	Trial: 46	2594288	129	Ë®±­	±ÊÍ²	µ°¸â	f	f
wrp	.	.	.	.	283	289	1	7	167.80	419.90	9	.	.	.	false	false	Message: 41ms	.	.	.	.	.	.	.	.	.	.	.	SYNCTIME	41	167.80	419.90	wrp.edf	RIGHT	4171	2598459	Full Trial Period	2594288	46	Trial: 46	2594288	129	Ë®±­	±ÊÍ²	µ°¸â	f	f
wrp	.	.	.	.	.	.	.	.	.	.	10	.	.	.	false	false	Message: 1779ms	7.11	134.07	53	1791	382.20	427.40	4	288.80	1739	170.10	415.30	INVISIBLE_BOUNDARY[1]	1779	.	.	wrp.edf	RIGHT	4171	2598459	Full Trial Period	2594288	46	Trial: 46	2594288	129	Ë®±­	±ÊÍ²	µ°¸â	f	f
wrp	.	.	.	.	.	.	.	.	.	.	11	.	.	.	false	false	Message: 1782ms	7.11	134.07	53	1791	382.20	427.40	4	288.80	1739	170.10	415.30	SYNCTIME	1782	.	.	wrp.edf	RIGHT	4171	2598459	Full Trial Period	2594288	46	Trial: 46	2594288	129	Ë®±­	±ÊÍ²	µ°¸â	f	f
wrp	.	.	.	.	.	.	.	.	.	.	12	.	.	.	false	false	Message: 3353ms	7.55	145.23	52	3391	951.20	384.70	7	367.20	3340	722.00	385.30	INVISIBLE_BOUNDARY[2]	3353	.	.	wrp.edf	RIGHT	4171	2598459	Full Trial Period	2594288	46	Trial: 46	2594288	129	Ë®±­	±ÊÍ²	µ°¸â	f	f
wrp	.	.	.	.	.	.	.	.	.	.	13	.	.	.	false	false	Message: 3357ms	7.55	145.23	52	3391	951.20	384.70	7	367.20	3340	722.00	385.30	SYNCTIME	3357	.	.	wrp.edf	RIGHT	4171	2598459	Full Trial Period	2594288	46	Trial: 46	2594288	129	Ë®±­	±ÊÍ²	µ°¸â	f	f
wrp	.	.	.	.	566	4169	9	3604	911.80	377.00	14	[1]	2	RECTANGLE_INTERESTAREA	false	false	Message: 4152ms	.	.	.	.	.	.	.	.	.	.	.	KEYBOARD	4152	911.80	377.00	wrp.edf	RIGHT	4171	2598459	Full Trial Period	2594288	46	Trial: 46	2594288	129	Ë®±­	±ÊÍ²	µ°¸â	f	f
wrp	.	.	.	.	.	.	.	.	.	.	15	.	.	.	false	false	Message: 4205ms	.	.	.	.	.	.	.	.	.	.	.	TRIAL_RESULT 0	4205	.	.	wrp.edf	RIGHT	4171	2598459	Full Trial Period	2594288	46	Trial: 46	2594288	129	Ë®±­	±ÊÍ²	µ°¸â	f	f
wrp	.	.	.	.	.	.	.	.	.	.	1	.	.	.	false	false	Message: -16ms	.	.	.	.	.	.	.	.	.	.	.	TRIALID 46	-16	.	.	wrp.edf	RIGHT	8879	2608548	Full Trial Period	2599669	47	Trial: 47	2599669	67	ÄûÃÊ	éÏé­Çò	²£Á§Öé	f	f
wrp	.	.	.	.	.	.	.	.	.	.	2	.	.	.	false	false	Message: -1ms	.	.	.	.	.	.	.	.	.	.	.	RECCFG CR 1000 2 0 R	-1	.	.	wrp.edf	RIGHT	8879	2608548	Full Trial Period	2599669	47	Trial: 47	2599669	67	ÄûÃÊ	éÏé­Çò	²£Á§Öé	f	f
wrp	.	.	.	.	.	.	.	.	.	.	3	.	.	.	false	false	Message: -1ms	.	.	.	.	.	.	.	.	.	.	.	ELCLCFG TOWER	-1	.	.	wrp.edf	RIGHT	8879	2608548	Full Trial Period	2599669	47	Trial: 47	2599669	67	ÄûÃÊ	éÏé­Çò	²£Á§Öé	f	f
wrp	.	.	.	.	.	.	.	.	.	.	4	.	.	.	false	false	Message: -1ms	.	.	.	.	.	.	.	.	.	.	.	GAZE_COORDS 0.00 0.00 1023.00 767.00	-1	.	.	wrp.edf	RIGHT	8879	2608548	Full Trial Period	2599669	47	Trial: 47	2599669	67	ÄûÃÊ	éÏé­Çò	²£Á§Öé	f	f
wrp	.	.	.	.	.	.	.	.	.	.	5	.	.	.	false	false	Message: -1ms	.	.	.	.	.	.	.	.	.	.	.	THRESHOLDS R 94 219	-1	.	.	wrp.edf	RIGHT	8879	2608548	Full Trial Period	2599669	47	Trial: 47	2599669	67	ÄûÃÊ	éÏé­Çò	²£Á§Öé	f	f
wrp	.	.	.	.	.	.	.	.	.	.	6	.	.	.	false	false	Message: -1ms	.	.	.	.	.	.	.	.	.	.	.	ELCL_PROC CENTROID (3)	-1	.	.	wrp.edf	RIGHT	8879	2608548	Full Trial Period	2599669	47	Trial: 47	2599669	67	ÄûÃÊ	éÏé­Çò	²£Á§Öé	f	f
wrp	.	.	.	.	.	.	.	.	.	.	7	.	.	.	false	false	Message: -1ms	.	.	.	.	.	.	.	.	.	.	.	ELCL_PCR_PARAM 5 3.0	-1	.	.	wrp.edf	RIGHT	8879	2608548	Full Trial Period	2599669	47	Trial: 47	2599669	67	ÄûÃÊ	éÏé­Çò	²£Á§Öé	f	f
wrp	.	.	.	.	.	.	.	.	.	.	8	.	.	.	false	true	Message: 0ms	.	.	.	.	.	.	.	.	.	.	.	!MODE RECORD CR 1000 2 0 R	0	.	.	wrp.edf	RIGHT	8879	2608548	Full Trial Period	2599669	47	Trial: 47	2599669	67	ÄûÃÊ	éÏé­Çò	²£Á§Öé	f	f
wrp	.	.	.	.	203	209	1	7	148.90	401.60	9	.	.	.	false	false	Message: 42ms	.	.	.	.	.	.	.	.	.	.	.	SYNCTIME	42	148.90	401.60	wrp.edf	RIGHT	8879	2608548	Full Trial Period	2599669	47	Trial: 47	2599669	67	ÄûÃÊ	éÏé­Çò	²£Á§Öé	f	f
wrp	.	.	.	.	.	.	.	.	.	.	10	.	.	.	false	false	Message: 2564ms	6.84	171.06	40	2584	496.00	389.30	5	313.70	2545	295.40	398.60	INVISIBLE_BOUNDARY[1]	2564	.	.	wrp.edf	RIGHT	8879	2608548	Full Trial Period	2599669	47	Trial: 47	2599669	67	ÄûÃÊ	éÏé­Çò	²£Á§Öé	f	f
wrp	.	.	.	.	.	.	.	.	.	.	11	.	.	.	false	false	Message: 2575ms	6.84	171.06	40	2584	496.00	389.30	5	313.70	2545	295.40	398.60	SYNCTIME	2575	.	.	wrp.edf	RIGHT	8879	2608548	Full Trial Period	2599669	47	Trial: 47	2599669	67	ÄûÃÊ	éÏé­Çò	²£Á§Öé	f	f
wrp	.	.	.	.	327	6943	17	6617	943.60	377.40	12	.	.	.	false	false	Message: 6943ms	.	.	.	.	.	.	.	.	.	.	.	INVISIBLE_BOUNDARY[2]	6943	.	.	wrp.edf	RIGHT	8879	2608548	Full Trial Period	2599669	47	Trial: 47	2599669	67	ÄûÃÊ	éÏé­Çò	²£Á§Öé	f	f
wrp	.	.	.	.	.	.	.	.	.	.	13	.	.	.	false	false	Message: 6949ms	1.65	82.62	20	6963	894.90	377.60	17	158.20	6944	945.80	380.30	SYNCTIME	6949	.	.	wrp.edf	RIGHT	8879	2608548	Full Trial Period	2599669	47	Trial: 47	2599669	67	ÄûÃÊ	éÏé­Çò	²£Á§Öé	f	f
wrp	.	.	.	.	112	8877	21	8766	484.60	404.50	14	.	.	.	false	false	Message: 8860ms	.	.	.	.	.	.	.	.	.	.	.	KEYBOARD	8860	484.60	404.50	wrp.edf	RIGHT	8879	2608548	Full Trial Period	2599669	47	Trial: 47	2599669	67	ÄûÃÊ	éÏé­Çò	²£Á§Öé	f	f
wrp	.	.	.	.	.	.	.	.	.	.	15	.	.	.	false	false	Message: 8928ms	.	.	.	.	.	.	.	.	.	.	.	TRIAL_RESULT 0	8928	.	.	wrp.edf	RIGHT	8879	2608548	Full Trial Period	2599669	47	Trial: 47	2599669	67	ÄûÃÊ	éÏé­Çò	²£Á§Öé	f	f
wrp	.	.	.	.	.	.	.	.	.	.	1	.	.	.	false	false	Message: -15ms	.	.	.	.	.	.	.	.	.	.	.	TRIALID 47	-15	.	.	wrp.edf	RIGHT	2974	2613099	Full Trial Period	2610125	48	Trial: 48	2610125	58	ÏãÑÌ	¸Ö±Ê	º£ëà	f	f
wrp	.	.	.	.	.	.	.	.	.	.	2	.	.	.	false	false	Message: -1ms	.	.	.	.	.	.	.	.	.	.	.	RECCFG CR 1000 2 0 R	-1	.	.	wrp.edf	RIGHT	2974	2613099	Full Trial Period	2610125	48	Trial: 48	2610125	58	ÏãÑÌ	¸Ö±Ê	º£ëà	f	f
wrp	.	.	.	.	.	.	.	.	.	.	3	.	.	.	false	false	Message: -1ms	.	.	.	.	.	.	.	.	.	.	.	ELCLCFG TOWER	-1	.	.	wrp.edf	RIGHT	2974	2613099	Full Trial Period	2610125	48	Trial: 48	2610125	58	ÏãÑÌ	¸Ö±Ê	º£ëà	f	f
wrp	.	.	.	.	.	.	.	.	.	.	4	.	.	.	false	false	Message: -1ms	.	.	.	.	.	.	.	.	.	.	.	GAZE_COORDS 0.00 0.00 1023.00 767.00	-1	.	.	wrp.edf	RIGHT	2974	2613099	Full Trial Period	2610125	48	Trial: 48	2610125	58	ÏãÑÌ	¸Ö±Ê	º£ëà	f	f
wrp	.	.	.	.	.	.	.	.	.	.	5	.	.	.	false	false	Message: -1ms	.	.	.	.	.	.	.	.	.	.	.	THRESHOLDS R 94 219	-1	.	.	wrp.edf	RIGHT	2974	2613099	Full Trial Period	2610125	48	Trial: 48	2610125	58	ÏãÑÌ	¸Ö±Ê	º£ëà	f	f
wrp	.	.	.	.	.	.	.	.	.	.	6	.	.	.	false	false	Message: -1ms	.	.	.	.	.	.	.	.	.	.	.	ELCL_PROC CENTROID (3)	-1	.	.	wrp.edf	RIGHT	2974	2613099	Full Trial Period	2610125	48	Trial: 48	2610125	58	ÏãÑÌ	¸Ö±Ê	º£ëà	f	f
wrp	.	.	.	.	.	.	.	.	.	.	7	.	.	.	false	false	Message: -1ms	.	.	.	.	.	.	.	.	.	.	.	ELCL_PCR_PARAM 5 3.0	-1	.	.	wrp.edf	RIGHT	2974	2613099	Full Trial Period	2610125	48	Trial: 48	2610125	58	ÏãÑÌ	¸Ö±Ê	º£ëà	f	f
wrp	.	.	.	.	.	.	.	.	.	.	8	.	.	.	false	true	Message: 0ms	.	.	.	.	.	.	.	.	.	.	.	!MODE RECORD CR 1000 2 0 R	0	.	.	wrp.edf	RIGHT	2974	2613099	Full Trial Period	2610125	48	Trial: 48	2610125	58	ÏãÑÌ	¸Ö±Ê	º£ëà	f	f
wrp	.	.	.	.	374	380	1	7	156.50	406.40	9	.	.	.	false	false	Message: 43ms	.	.	.	.	.	.	.	.	.	.	.	SYNCTIME	43	156.50	406.40	wrp.edf	RIGHT	2974	2613099	Full Trial Period	2610125	48	Trial: 48	2610125	58	ÏãÑÌ	¸Ö±Ê	º£ëà	f	f
wrp	.	.	.	.	.	.	.	.	.	.	10	.	.	.	false	false	Message: 1109ms	10.78	224.57	48	1126	490.00	413.60	3	390.70	1079	168.90	404.60	INVISIBLE_BOUNDARY[1]	1109	.	.	wrp.edf	RIGHT	2974	2613099	Full Trial Period	2610125	48	Trial: 48	2610125	58	ÏãÑÌ	¸Ö±Ê	º£ëà	f	f
wrp	.	.	.	.	.	.	.	.	.	.	11	.	.	.	false	false	Message: 1118ms	10.78	224.57	48	1126	490.00	413.60	3	390.70	1079	168.90	404.60	SYNCTIME	1118	.	.	wrp.edf	RIGHT	2974	2613099	Full Trial Period	2610125	48	Trial: 48	2610125	58	ÏãÑÌ	¸Ö±Ê	º£ëà	f	f
wrp	.	.	.	.	.	.	.	.	.	.	12	.	.	.	false	false	Message: 2256ms	8.94	194.32	46	2285	952.30	379.40	7	376.40	2240	681.90	379.30	INVISIBLE_BOUNDARY[2]	2256	.	.	wrp.edf	RIGHT	2974	2613099	Full Trial Period	2610125	48	Trial: 48	2610125	58	ÏãÑÌ	¸Ö±Ê	º£ëà	f	f
wrp	.	.	.	.	.	.	.	.	.	.	13	.	.	.	false	false	Message: 2267ms	8.94	194.32	46	2285	952.30	379.40	7	376.40	2240	681.90	379.30	SYNCTIME	2267	.	.	wrp.edf	RIGHT	2974	2613099	Full Trial Period	2610125	48	Trial: 48	2610125	58	ÏãÑÌ	¸Ö±Ê	º£ëà	f	f
wrp	.	.	.	.	415	2972	9	2558	905.40	374.80	14	[1]	2	RECTANGLE_INTERESTAREA	false	false	Message: 2955ms	.	.	.	.	.	.	.	.	.	.	.	KEYBOARD	2955	905.40	374.80	wrp.edf	RIGHT	2974	2613099	Full Trial Period	2610125	48	Trial: 48	2610125	58	ÏãÑÌ	¸Ö±Ê	º£ëà	f	f
wrp	.	.	.	.	.	.	.	.	.	.	15	.	.	.	false	false	Message: 3021ms	.	.	.	.	.	.	.	.	.	.	.	TRIAL_RESULT 0	3021	.	.	wrp.edf	RIGHT	2974	2613099	Full Trial Period	2610125	48	Trial: 48	2610125	58	ÏãÑÌ	¸Ö±Ê	º£ëà	f	f
wrp	.	.	.	.	.	.	.	.	.	.	1	.	.	.	false	false	Message: -16ms	.	.	.	.	.	.	.	.	.	.	.	TRIALID 48	-16	.	.	wrp.edf	RIGHT	5430	2619813	Full Trial Period	2614383	49	Trial: 49	2614383	54	µÆÁý	ÂÝÃ±	ÌðÌðÈ¦	j	j
wrp	.	.	.	.	.	.	.	.	.	.	2	.	.	.	false	false	Message: -1ms	.	.	.	.	.	.	.	.	.	.	.	RECCFG CR 1000 2 0 R	-1	.	.	wrp.edf	RIGHT	5430	2619813	Full Trial Period	2614383	49	Trial: 49	2614383	54	µÆÁý	ÂÝÃ±	ÌðÌðÈ¦	j	j
wrp	.	.	.	.	.	.	.	.	.	.	3	.	.	.	false	false	Message: -1ms	.	.	.	.	.	.	.	.	.	.	.	ELCLCFG TOWER	-1	.	.	wrp.edf	RIGHT	5430	2619813	Full Trial Period	2614383	49	Trial: 49	2614383	54	µÆÁý	ÂÝÃ±	ÌðÌðÈ¦	j	j
wrp	.	.	.	.	.	.	.	.	.	.	4	.	.	.	false	false	Message: -1ms	.	.	.	.	.	.	.	.	.	.	.	GAZE_COORDS 0.00 0.00 1023.00 767.00	-1	.	.	wrp.edf	RIGHT	5430	2619813	Full Trial Period	2614383	49	Trial: 49	2614383	54	µÆÁý	ÂÝÃ±	ÌðÌðÈ¦	j	j
wrp	.	.	.	.	.	.	.	.	.	.	5	.	.	.	false	false	Message: -1ms	.	.	.	.	.	.	.	.	.	.	.	THRESHOLDS R 94 219	-1	.	.	wrp.edf	RIGHT	5430	2619813	Full Trial Period	2614383	49	Trial: 49	2614383	54	µÆÁý	ÂÝÃ±	ÌðÌðÈ¦	j	j
wrp	.	.	.	.	.	.	.	.	.	.	6	.	.	.	false	false	Message: -1ms	.	.	.	.	.	.	.	.	.	.	.	ELCL_PROC CENTROID (3)	-1	.	.	wrp.edf	RIGHT	5430	2619813	Full Trial Period	2614383	49	Trial: 49	2614383	54	µÆÁý	ÂÝÃ±	ÌðÌðÈ¦	j	j
wrp	.	.	.	.	.	.	.	.	.	.	7	.	.	.	false	false	Message: -1ms	.	.	.	.	.	.	.	.	.	.	.	ELCL_PCR_PARAM 5 3.0	-1	.	.	wrp.edf	RIGHT	5430	2619813	Full Trial Period	2614383	49	Trial: 49	2614383	54	µÆÁý	ÂÝÃ±	ÌðÌðÈ¦	j	j
wrp	.	.	.	.	.	.	.	.	.	.	8	.	.	.	false	true	Message: 0ms	.	.	.	.	.	.	.	.	.	.	.	!MODE RECORD CR 1000 2 0 R	0	.	.	wrp.edf	RIGHT	5430	2619813	Full Trial Period	2614383	49	Trial: 49	2614383	54	µÆÁý	ÂÝÃ±	ÌðÌðÈ¦	j	j
wrp	.	.	.	.	292	298	1	7	152.70	392.30	9	.	.	.	false	false	Message: 50ms	.	.	.	.	.	.	.	.	.	.	.	SYNCTIME	50	152.70	392.30	wrp.edf	RIGHT	5430	2619813	Full Trial Period	2614383	49	Trial: 49	2614383	54	µÆÁý	ÂÝÃ±	ÌðÌðÈ¦	j	j
wrp	.	.	.	.	.	.	.	.	.	.	10	.	.	.	false	false	Message: 1163ms	9.15	183.07	50	1175	449.00	398.80	2	292.30	1126	176.70	401.20	INVISIBLE_BOUNDARY[1]	1163	.	.	wrp.edf	RIGHT	5430	2619813	Full Trial Period	2614383	49	Trial: 49	2614383	54	µÆÁý	ÂÝÃ±	ÌðÌðÈ¦	j	j
wrp	.	.	.	.	.	.	.	.	.	.	11	.	.	.	false	false	Message: 1167ms	9.15	183.07	50	1175	449.00	398.80	2	292.30	1126	176.70	401.20	SYNCTIME	1167	.	.	wrp.edf	RIGHT	5430	2619813	Full Trial Period	2614383	49	Trial: 49	2614383	54	µÆÁý	ÂÝÃ±	ÌðÌðÈ¦	j	j
wrp	.	.	.	.	236	4534	12	4299	958.50	379.00	12	.	.	.	false	false	Message: 4511ms	.	.	.	.	.	.	.	.	.	.	.	INVISIBLE_BOUNDARY[2]	4511	958.50	379.00	wrp.edf	RIGHT	5430	2619813	Full Trial Period	2614383	49	Trial: 49	2614383	54	µÆÁý	ÂÝÃ±	ÌðÌðÈ¦	j	j
wrp	.	.	.	.	236	4534	12	4299	958.50	379.00	13	.	.	.	false	false	Message: 4517ms	.	.	.	.	.	.	.	.	.	.	.	SYNCTIME	4517	958.50	379.00	wrp.edf	RIGHT	5430	2619813	Full Trial Period	2614383	49	Trial: 49	2614383	54	µÆÁý	ÂÝÃ±	ÌðÌðÈ¦	j	j
wrp	.	.	.	.	279	5428	15	5150	884.60	374.40	14	[1]	2	RECTANGLE_INTERESTAREA	false	false	Message: 5411ms	.	.	.	.	.	.	.	.	.	.	.	KEYBOARD	5411	884.60	374.40	wrp.edf	RIGHT	5430	2619813	Full Trial Period	2614383	49	Trial: 49	2614383	54	µÆÁý	ÂÝÃ±	ÌðÌðÈ¦	j	j
wrp	.	.	.	.	.	.	.	.	.	.	15	.	.	.	false	false	Message: 5476ms	.	.	.	.	.	.	.	.	.	.	.	TRIAL_RESULT 0	5476	.	.	wrp.edf	RIGHT	5430	2619813	Full Trial Period	2614383	49	Trial: 49	2614383	54	µÆÁý	ÂÝÃ±	ÌðÌðÈ¦	j	j
wrp	.	.	.	.	.	.	.	.	.	.	1	.	.	.	false	false	Message: -23ms	.	.	.	.	.	.	.	.	.	.	.	TRIALID 49	-23	.	.	wrp.edf	RIGHT	5184	2626556	Full Trial Period	2621372	50	Trial: 50	2621372	79	ÐÅ·â	ÇÉ¿ËÁ¦	ÆË¿ËÅÆ	j	j
wrp	.	.	.	.	.	.	.	.	.	.	2	.	.	.	false	false	Message: -1ms	.	.	.	.	.	.	.	.	.	.	.	RECCFG CR 1000 2 0 R	-1	.	.	wrp.edf	RIGHT	5184	2626556	Full Trial Period	2621372	50	Trial: 50	2621372	79	ÐÅ·â	ÇÉ¿ËÁ¦	ÆË¿ËÅÆ	j	j
wrp	.	.	.	.	.	.	.	.	.	.	3	.	.	.	false	false	Message: -1ms	.	.	.	.	.	.	.	.	.	.	.	ELCLCFG TOWER	-1	.	.	wrp.edf	RIGHT	5184	2626556	Full Trial Period	2621372	50	Trial: 50	2621372	79	ÐÅ·â	ÇÉ¿ËÁ¦	ÆË¿ËÅÆ	j	j
wrp	.	.	.	.	.	.	.	.	.	.	4	.	.	.	false	false	Message: -1ms	.	.	.	.	.	.	.	.	.	.	.	GAZE_COORDS 0.00 0.00 1023.00 767.00	-1	.	.	wrp.edf	RIGHT	5184	2626556	Full Trial Period	2621372	50	Trial: 50	2621372	79	ÐÅ·â	ÇÉ¿ËÁ¦	ÆË¿ËÅÆ	j	j
wrp	.	.	.	.	.	.	.	.	.	.	5	.	.	.	false	false	Message: -1ms	.	.	.	.	.	.	.	.	.	.	.	THRESHOLDS R 94 219	-1	.	.	wrp.edf	RIGHT	5184	2626556	Full Trial Period	2621372	50	Trial: 50	2621372	79	ÐÅ·â	ÇÉ¿ËÁ¦	ÆË¿ËÅÆ	j	j
wrp	.	.	.	.	.	.	.	.	.	.	6	.	.	.	false	false	Message: -1ms	.	.	.	.	.	.	.	.	.	.	.	ELCL_PROC CENTROID (3)	-1	.	.	wrp.edf	RIGHT	5184	2626556	Full Trial Period	2621372	50	Trial: 50	2621372	79	ÐÅ·â	ÇÉ¿ËÁ¦	ÆË¿ËÅÆ	j	j
wrp	.	.	.	.	.	.	.	.	.	.	7	.	.	.	false	false	Message: -1ms	.	.	.	.	.	.	.	.	.	.	.	ELCL_PCR_PARAM 5 3.0	-1	.	.	wrp.edf	RIGHT	5184	2626556	Full Trial Period	2621372	50	Trial: 50	2621372	79	ÐÅ·â	ÇÉ¿ËÁ¦	ÆË¿ËÅÆ	j	j
wrp	.	.	.	.	.	.	.	.	.	.	8	.	.	.	false	true	Message: 0ms	.	.	.	.	.	.	.	.	.	.	.	!MODE RECORD CR 1000 2 0 R	0	.	.	wrp.edf	RIGHT	5184	2626556	Full Trial Period	2621372	50	Trial: 50	2621372	79	ÐÅ·â	ÇÉ¿ËÁ¦	ÆË¿ËÅÆ	j	j
wrp	.	.	.	.	257	263	1	7	160.60	406.30	9	.	.	.	false	false	Message: 44ms	.	.	.	.	.	.	.	.	.	.	.	SYNCTIME	44	160.60	406.30	wrp.edf	RIGHT	5184	2626556	Full Trial Period	2621372	50	Trial: 50	2621372	79	ÐÅ·â	ÇÉ¿ËÁ¦	ÆË¿ËÅÆ	j	j
wrp	.	.	.	.	.	.	.	.	.	.	10	.	.	.	false	false	Message: 1088ms	9.76	207.71	47	1103	462.60	415.40	2	360.80	1057	171.70	418.80	INVISIBLE_BOUNDARY[1]	1088	.	.	wrp.edf	RIGHT	5184	2626556	Full Trial Period	2621372	50	Trial: 50	2621372	79	ÐÅ·â	ÇÉ¿ËÁ¦	ÆË¿ËÅÆ	j	j
wrp	.	.	.	.	.	.	.	.	.	.	11	.	.	.	false	false	Message: 1094ms	9.76	207.71	47	1103	462.60	415.40	2	360.80	1057	171.70	418.80	SYNCTIME	1094	.	.	wrp.edf	RIGHT	5184	2626556	Full Trial Period	2621372	50	Trial: 50	2621372	79	ÐÅ·â	ÇÉ¿ËÁ¦	ÆË¿ËÅÆ	j	j
wrp	.	.	.	.	.	.	.	.	.	.	12	.	.	.	false	false	Message: 3749ms	5.70	162.77	35	3765	875.90	365.90	7	343.90	3731	706.00	381.20	INVISIBLE_BOUNDARY[2]	3749	.	.	wrp.edf	RIGHT	5184	2626556	Full Trial Period	2621372	50	Trial: 50	2621372	79	ÐÅ·â	ÇÉ¿ËÁ¦	ÆË¿ËÅÆ	j	j
wrp	.	.	.	.	.	.	.	.	.	.	13	.	.	.	false	false	Message: 3752ms	5.70	162.77	35	3765	875.90	365.90	7	343.90	3731	706.00	381.20	SYNCTIME	3752	.	.	wrp.edf	RIGHT	5184	2626556	Full Trial Period	2621372	50	Trial: 50	2621372	79	ÐÅ·â	ÇÉ¿ËÁ¦	ÆË¿ËÅÆ	j	j
wrp	.	.	.	.	319	5182	12	4864	198.60	408.90	14	.	.	.	false	false	Message: 5165ms	.	.	.	.	.	.	.	.	.	.	.	KEYBOARD	5165	198.60	408.90	wrp.edf	RIGHT	5184	2626556	Full Trial Period	2621372	50	Trial: 50	2621372	79	ÐÅ·â	ÇÉ¿ËÁ¦	ÆË¿ËÅÆ	j	j
wrp	.	.	.	.	.	.	.	.	.	.	15	.	.	.	false	false	Message: 5225ms	.	.	.	.	.	.	.	.	.	.	.	TRIAL_RESULT 0	5225	.	.	wrp.edf	RIGHT	5184	2626556	Full Trial Period	2621372	50	Trial: 50	2621372	79	ÐÅ·â	ÇÉ¿ËÁ¦	ÆË¿ËÅÆ	j	j
wrp	.	.	.	.	.	.	.	.	.	.	1	.	.	.	false	false	Message: -16ms	.	.	.	.	.	.	.	.	.	.	.	TRIALID 50	-16	.	.	wrp.edf	RIGHT	4005	2633694	Full Trial Period	2629689	51	Trial: 51	2629689	6	¼¦µ°	²ÍÅÌ	Ì«Ñô	j	j
wrp	.	.	.	.	.	.	.	.	.	.	2	.	.	.	false	false	Message: -1ms	.	.	.	.	.	.	.	.	.	.	.	RECCFG CR 1000 2 0 R	-1	.	.	wrp.edf	RIGHT	4005	2633694	Full Trial Period	2629689	51	Trial: 51	2629689	6	¼¦µ°	²ÍÅÌ	Ì«Ñô	j	j
wrp	.	.	.	.	.	.	.	.	.	.	3	.	.	.	false	false	Message: -1ms	.	.	.	.	.	.	.	.	.	.	.	ELCLCFG TOWER	-1	.	.	wrp.edf	RIGHT	4005	2633694	Full Trial Period	2629689	51	Trial: 51	2629689	6	¼¦µ°	²ÍÅÌ	Ì«Ñô	j	j
wrp	.	.	.	.	.	.	.	.	.	.	4	.	.	.	false	false	Message: -1ms	.	.	.	.	.	.	.	.	.	.	.	GAZE_COORDS 0.00 0.00 1023.00 767.00	-1	.	.	wrp.edf	RIGHT	4005	2633694	Full Trial Period	2629689	51	Trial: 51	2629689	6	¼¦µ°	²ÍÅÌ	Ì«Ñô	j	j
wrp	.	.	.	.	.	.	.	.	.	.	5	.	.	.	false	false	Message: -1ms	.	.	.	.	.	.	.	.	.	.	.	THRESHOLDS R 94 219	-1	.	.	wrp.edf	RIGHT	4005	2633694	Full Trial Period	2629689	51	Trial: 51	2629689	6	¼¦µ°	²ÍÅÌ	Ì«Ñô	j	j
wrp	.	.	.	.	.	.	.	.	.	.	6	.	.	.	false	false	Message: -1ms	.	.	.	.	.	.	.	.	.	.	.	ELCL_PROC CENTROID (3)	-1	.	.	wrp.edf	RIGHT	4005	2633694	Full Trial Period	2629689	51	Trial: 51	2629689	6	¼¦µ°	²ÍÅÌ	Ì«Ñô	j	j
wrp	.	.	.	.	.	.	.	.	.	.	7	.	.	.	false	false	Message: -1ms	.	.	.	.	.	.	.	.	.	.	.	ELCL_PCR_PARAM 5 3.0	-1	.	.	wrp.edf	RIGHT	4005	2633694	Full Trial Period	2629689	51	Trial: 51	2629689	6	¼¦µ°	²ÍÅÌ	Ì«Ñô	j	j
wrp	.	.	.	.	.	.	.	.	.	.	8	.	.	.	false	true	Message: 0ms	.	.	.	.	.	.	.	.	.	.	.	!MODE RECORD CR 1000 2 0 R	0	.	.	wrp.edf	RIGHT	4005	2633694	Full Trial Period	2629689	51	Trial: 51	2629689	6	¼¦µ°	²ÍÅÌ	Ì«Ñô	j	j
wrp	.	.	.	.	1164	1170	1	7	161.10	413.90	9	.	.	.	false	false	Message: 42ms	.	.	.	.	.	.	.	.	.	.	.	SYNCTIME	42	161.10	413.90	wrp.edf	RIGHT	4005	2633694	Full Trial Period	2629689	51	Trial: 51	2629689	6	¼¦µ°	²ÍÅÌ	Ì«Ñô	j	j
wrp	.	.	.	.	.	.	.	.	.	.	10	.	.	.	false	false	Message: 1212ms	8.08	175.62	46	1216	396.90	398.20	1	316.90	1171	155.40	403.20	INVISIBLE_BOUNDARY[1]	1212	.	.	wrp.edf	RIGHT	4005	2633694	Full Trial Period	2629689	51	Trial: 51	2629689	6	¼¦µ°	²ÍÅÌ	Ì«Ñô	j	j
wrp	.	.	.	.	155	1371	2	1217	393.50	400.80	11	.	.	.	false	false	Message: 1217ms	.	.	.	.	.	.	.	.	.	.	.	SYNCTIME	1217	.	.	wrp.edf	RIGHT	4005	2633694	Full Trial Period	2629689	51	Trial: 51	2629689	6	¼¦µ°	²ÍÅÌ	Ì«Ñô	j	j
wrp	.	.	.	.	.	.	.	.	.	.	12	.	.	.	false	false	Message: 3189ms	3.42	100.71	34	3205	970.00	381.30	7	215.50	3172	864.80	372.10	INVISIBLE_BOUNDARY[2]	3189	.	.	wrp.edf	RIGHT	4005	2633694	Full Trial Period	2629689	51	Trial: 51	2629689	6	¼¦µ°	²ÍÅÌ	Ì«Ñô	j	j
wrp	.	.	.	.	.	.	.	.	.	.	13	.	.	.	false	false	Message: 3200ms	3.42	100.71	34	3205	970.00	381.30	7	215.50	3172	864.80	372.10	SYNCTIME	3200	.	.	wrp.edf	RIGHT	4005	2633694	Full Trial Period	2629689	51	Trial: 51	2629689	6	¼¦µ°	²ÍÅÌ	Ì«Ñô	j	j
wrp	.	.	.	.	597	4003	9	3407	919.80	376.20	14	.	.	.	false	false	Message: 3986ms	.	.	.	.	.	.	.	.	.	.	.	KEYBOARD	3986	919.80	376.20	wrp.edf	RIGHT	4005	2633694	Full Trial Period	2629689	51	Trial: 51	2629689	6	¼¦µ°	²ÍÅÌ	Ì«Ñô	j	j
wrp	.	.	.	.	.	.	.	.	.	.	15	.	.	.	false	false	Message: 4048ms	.	.	.	.	.	.	.	.	.	.	.	TRIAL_RESULT 0	4048	.	.	wrp.edf	RIGHT	4005	2633694	Full Trial Period	2629689	51	Trial: 51	2629689	6	¼¦µ°	²ÍÅÌ	Ì«Ñô	j	j
wrp	.	.	.	.	.	.	.	.	.	.	1	.	.	.	false	false	Message: -16ms	.	.	.	.	.	.	.	.	.	.	.	TRIALID 51	-16	.	.	wrp.edf	RIGHT	5395	2640358	Full Trial Period	2634963	52	Trial: 52	2634963	130	Îü¹Ü	ÕëÍ²	³ß×Ó	f	f
wrp	.	.	.	.	.	.	.	.	.	.	2	.	.	.	false	false	Message: -1ms	.	.	.	.	.	.	.	.	.	.	.	RECCFG CR 1000 2 0 R	-1	.	.	wrp.edf	RIGHT	5395	2640358	Full Trial Period	2634963	52	Trial: 52	2634963	130	Îü¹Ü	ÕëÍ²	³ß×Ó	f	f
wrp	.	.	.	.	.	.	.	.	.	.	3	.	.	.	false	false	Message: -1ms	.	.	.	.	.	.	.	.	.	.	.	ELCLCFG TOWER	-1	.	.	wrp.edf	RIGHT	5395	2640358	Full Trial Period	2634963	52	Trial: 52	2634963	130	Îü¹Ü	ÕëÍ²	³ß×Ó	f	f
wrp	.	.	.	.	.	.	.	.	.	.	4	.	.	.	false	false	Message: -1ms	.	.	.	.	.	.	.	.	.	.	.	GAZE_COORDS 0.00 0.00 1023.00 767.00	-1	.	.	wrp.edf	RIGHT	5395	2640358	Full Trial Period	2634963	52	Trial: 52	2634963	130	Îü¹Ü	ÕëÍ²	³ß×Ó	f	f
wrp	.	.	.	.	.	.	.	.	.	.	5	.	.	.	false	false	Message: -1ms	.	.	.	.	.	.	.	.	.	.	.	THRESHOLDS R 94 219	-1	.	.	wrp.edf	RIGHT	5395	2640358	Full Trial Period	2634963	52	Trial: 52	2634963	130	Îü¹Ü	ÕëÍ²	³ß×Ó	f	f
wrp	.	.	.	.	.	.	.	.	.	.	6	.	.	.	false	false	Message: -1ms	.	.	.	.	.	.	.	.	.	.	.	ELCL_PROC CENTROID (3)	-1	.	.	wrp.edf	RIGHT	5395	2640358	Full Trial Period	2634963	52	Trial: 52	2634963	130	Îü¹Ü	ÕëÍ²	³ß×Ó	f	f
wrp	.	.	.	.	.	.	.	.	.	.	7	.	.	.	false	false	Message: -1ms	.	.	.	.	.	.	.	.	.	.	.	ELCL_PCR_PARAM 5 3.0	-1	.	.	wrp.edf	RIGHT	5395	2640358	Full Trial Period	2634963	52	Trial: 52	2634963	130	Îü¹Ü	ÕëÍ²	³ß×Ó	f	f
wrp	.	.	.	.	.	.	.	.	.	.	8	.	.	.	false	true	Message: 0ms	.	.	.	.	.	.	.	.	.	.	.	!MODE RECORD CR 1000 2 0 R	0	.	.	wrp.edf	RIGHT	5395	2640358	Full Trial Period	2634963	52	Trial: 52	2634963	130	Îü¹Ü	ÕëÍ²	³ß×Ó	f	f
wrp	.	.	.	.	197	203	1	7	157.00	412.00	9	.	.	.	false	false	Message: 42ms	.	.	.	.	.	.	.	.	.	.	.	SYNCTIME	42	157.00	412.00	wrp.edf	RIGHT	5395	2640358	Full Trial Period	2634963	52	Trial: 52	2634963	130	Îü¹Ü	ÕëÍ²	³ß×Ó	f	f
wrp	.	.	.	.	.	.	.	.	.	.	10	.	.	.	false	false	Message: 1558ms	7.53	142.15	53	1573	401.30	397.50	4	293.70	1521	176.80	399.50	INVISIBLE_BOUNDARY[1]	1558	.	.	wrp.edf	RIGHT	5395	2640358	Full Trial Period	2634963	52	Trial: 52	2634963	130	Îü¹Ü	ÕëÍ²	³ß×Ó	f	f
wrp	.	.	.	.	.	.	.	.	.	.	11	.	.	.	false	false	Message: 1567ms	7.53	142.15	53	1573	401.30	397.50	4	293.70	1521	176.80	399.50	SYNCTIME	1567	.	.	wrp.edf	RIGHT	5395	2640358	Full Trial Period	2634963	52	Trial: 52	2634963	130	Îü¹Ü	ÕëÍ²	³ß×Ó	f	f
wrp	.	.	.	.	.	.	.	.	.	.	12	.	.	.	false	false	Message: 3376ms	14.22	229.42	62	3402	951.60	374.30	10	395.90	3341	524.20	398.90	INVISIBLE_BOUNDARY[2]	3376	.	.	wrp.edf	RIGHT	5395	2640358	Full Trial Period	2634963	52	Trial: 52	2634963	130	Îü¹Ü	ÕëÍ²	³ß×Ó	f	f
wrp	.	.	.	.	.	.	.	.	.	.	13	.	.	.	false	false	Message: 3383ms	14.22	229.42	62	3402	951.60	374.30	10	395.90	3341	524.20	398.90	SYNCTIME	3383	.	.	wrp.edf	RIGHT	5395	2640358	Full Trial Period	2634963	52	Trial: 52	2634963	130	Îü¹Ü	ÕëÍ²	³ß×Ó	f	f
wrp	.	.	.	.	697	5393	15	4697	432.90	400.20	14	.	.	.	false	false	Message: 5376ms	.	.	.	.	.	.	.	.	.	.	.	KEYBOARD	5376	432.90	400.20	wrp.edf	RIGHT	5395	2640358	Full Trial Period	2634963	52	Trial: 52	2634963	130	Îü¹Ü	ÕëÍ²	³ß×Ó	f	f
wrp	.	.	.	.	.	.	.	.	.	.	15	.	.	.	false	false	Message: 5434ms	.	.	.	.	.	.	.	.	.	.	.	TRIAL_RESULT 0	5434	.	.	wrp.edf	RIGHT	5395	2640358	Full Trial Period	2634963	52	Trial: 52	2634963	130	Îü¹Ü	ÕëÍ²	³ß×Ó	f	f
wrp	.	.	.	.	.	.	.	.	.	.	1	.	.	.	false	false	Message: -23ms	.	.	.	.	.	.	.	.	.	.	.	TRIALID 52	-23	.	.	wrp.edf	RIGHT	3791	2645302	Full Trial Period	2641511	53	Trial: 53	2641511	52	ÌðÌðÈ¦	ÂÝÃ±	Ñ¥×Ó	f	f
wrp	.	.	.	.	.	.	.	.	.	.	2	.	.	.	false	false	Message: -1ms	.	.	.	.	.	.	.	.	.	.	.	RECCFG CR 1000 2 0 R	-1	.	.	wrp.edf	RIGHT	3791	2645302	Full Trial Period	2641511	53	Trial: 53	2641511	52	ÌðÌðÈ¦	ÂÝÃ±	Ñ¥×Ó	f	f
wrp	.	.	.	.	.	.	.	.	.	.	3	.	.	.	false	false	Message: -1ms	.	.	.	.	.	.	.	.	.	.	.	ELCLCFG TOWER	-1	.	.	wrp.edf	RIGHT	3791	2645302	Full Trial Period	2641511	53	Trial: 53	2641511	52	ÌðÌðÈ¦	ÂÝÃ±	Ñ¥×Ó	f	f
wrp	.	.	.	.	.	.	.	.	.	.	4	.	.	.	false	false	Message: -1ms	.	.	.	.	.	.	.	.	.	.	.	GAZE_COORDS 0.00 0.00 1023.00 767.00	-1	.	.	wrp.edf	RIGHT	3791	2645302	Full Trial Period	2641511	53	Trial: 53	2641511	52	ÌðÌðÈ¦	ÂÝÃ±	Ñ¥×Ó	f	f
wrp	.	.	.	.	.	.	.	.	.	.	5	.	.	.	false	false	Message: -1ms	.	.	.	.	.	.	.	.	.	.	.	THRESHOLDS R 94 219	-1	.	.	wrp.edf	RIGHT	3791	2645302	Full Trial Period	2641511	53	Trial: 53	2641511	52	ÌðÌðÈ¦	ÂÝÃ±	Ñ¥×Ó	f	f
wrp	.	.	.	.	.	.	.	.	.	.	6	.	.	.	false	false	Message: -1ms	.	.	.	.	.	.	.	.	.	.	.	ELCL_PROC CENTROID (3)	-1	.	.	wrp.edf	RIGHT	3791	2645302	Full Trial Period	2641511	53	Trial: 53	2641511	52	ÌðÌðÈ¦	ÂÝÃ±	Ñ¥×Ó	f	f
wrp	.	.	.	.	.	.	.	.	.	.	7	.	.	.	false	false	Message: -1ms	.	.	.	.	.	.	.	.	.	.	.	ELCL_PCR_PARAM 5 3.0	-1	.	.	wrp.edf	RIGHT	3791	2645302	Full Trial Period	2641511	53	Trial: 53	2641511	52	ÌðÌðÈ¦	ÂÝÃ±	Ñ¥×Ó	f	f
wrp	.	.	.	.	.	.	.	.	.	.	8	.	.	.	false	true	Message: 0ms	.	.	.	.	.	.	.	.	.	.	.	!MODE RECORD CR 1000 2 0 R	0	.	.	wrp.edf	RIGHT	3791	2645302	Full Trial Period	2641511	53	Trial: 53	2641511	52	ÌðÌðÈ¦	ÂÝÃ±	Ñ¥×Ó	f	f
wrp	.	.	.	.	204	210	1	7	148.80	410.50	9	.	.	.	false	false	Message: 52ms	.	.	.	.	.	.	.	.	.	.	.	SYNCTIME	52	148.80	410.50	wrp.edf	RIGHT	3791	2645302	Full Trial Period	2641511	53	Trial: 53	2641511	52	ÌðÌðÈ¦	ÂÝÃ±	Ñ¥×Ó	f	f
wrp	.	.	.	.	.	.	.	.	.	.	10	.	.	.	false	false	Message: 1218ms	8.63	179.75	48	1235	460.50	403.30	3	341.80	1188	204.90	393.00	INVISIBLE_BOUNDARY[1]	1218	.	.	wrp.edf	RIGHT	3791	2645302	Full Trial Period	2641511	53	Trial: 53	2641511	52	ÌðÌðÈ¦	ÂÝÃ±	Ñ¥×Ó	f	f
wrp	.	.	.	.	.	.	.	.	.	.	11	.	.	.	false	false	Message: 1226ms	8.63	179.75	48	1235	460.50	403.30	3	341.80	1188	204.90	393.00	SYNCTIME	1226	.	.	wrp.edf	RIGHT	3791	2645302	Full Trial Period	2641511	53	Trial: 53	2641511	52	ÌðÌðÈ¦	ÂÝÃ±	Ñ¥×Ó	f	f
wrp	.	.	.	.	.	.	.	.	.	.	12	.	.	.	false	false	Message: 3105ms	10.79	207.50	52	3122	842.00	386.90	8	337.00	3071	522.30	398.50	INVISIBLE_BOUNDARY[2]	3105	.	.	wrp.edf	RIGHT	3791	2645302	Full Trial Period	2641511	53	Trial: 53	2641511	52	ÌðÌðÈ¦	ÂÝÃ±	Ñ¥×Ó	f	f
wrp	.	.	.	.	.	.	.	.	.	.	13	.	.	.	false	false	Message: 3109ms	10.79	207.50	52	3122	842.00	386.90	8	337.00	3071	522.30	398.50	SYNCTIME	3109	.	.	wrp.edf	RIGHT	3791	2645302	Full Trial Period	2641511	53	Trial: 53	2641511	52	ÌðÌðÈ¦	ÂÝÃ±	Ñ¥×Ó	f	f
wrp	.	.	.	.	500	3789	10	3290	893.80	380.00	14	[1]	2	RECTANGLE_INTERESTAREA	false	false	Message: 3772ms	.	.	.	.	.	.	.	.	.	.	.	KEYBOARD	3772	893.80	380.00	wrp.edf	RIGHT	3791	2645302	Full Trial Period	2641511	53	Trial: 53	2641511	52	ÌðÌðÈ¦	ÂÝÃ±	Ñ¥×Ó	f	f
wrp	.	.	.	.	.	.	.	.	.	.	15	.	.	.	false	false	Message: 3831ms	.	.	.	.	.	.	.	.	.	.	.	TRIAL_RESULT 0	3831	.	.	wrp.edf	RIGHT	3791	2645302	Full Trial Period	2641511	53	Trial: 53	2641511	52	ÌðÌðÈ¦	ÂÝÃ±	Ñ¥×Ó	f	f
wrp	.	.	.	.	.	.	.	.	.	.	1	.	.	.	false	false	Message: -21ms	.	.	.	.	.	.	.	.	.	.	.	TRIALID 53	-21	.	.	wrp.edf	RIGHT	6352	2653302	Full Trial Period	2646950	54	Trial: 54	2646950	46	Ìú»·	ÏîÁ´	ÏÉÈËÕÆ	f	f
wrp	.	.	.	.	.	.	.	.	.	.	2	.	.	.	false	false	Message: -1ms	.	.	.	.	.	.	.	.	.	.	.	RECCFG CR 1000 2 0 R	-1	.	.	wrp.edf	RIGHT	6352	2653302	Full Trial Period	2646950	54	Trial: 54	2646950	46	Ìú»·	ÏîÁ´	ÏÉÈËÕÆ	f	f
wrp	.	.	.	.	.	.	.	.	.	.	3	.	.	.	false	false	Message: -1ms	.	.	.	.	.	.	.	.	.	.	.	ELCLCFG TOWER	-1	.	.	wrp.edf	RIGHT	6352	2653302	Full Trial Period	2646950	54	Trial: 54	2646950	46	Ìú»·	ÏîÁ´	ÏÉÈËÕÆ	f	f
wrp	.	.	.	.	.	.	.	.	.	.	4	.	.	.	false	false	Message: -1ms	.	.	.	.	.	.	.	.	.	.	.	GAZE_COORDS 0.00 0.00 1023.00 767.00	-1	.	.	wrp.edf	RIGHT	6352	2653302	Full Trial Period	2646950	54	Trial: 54	2646950	46	Ìú»·	ÏîÁ´	ÏÉÈËÕÆ	f	f
wrp	.	.	.	.	.	.	.	.	.	.	5	.	.	.	false	false	Message: -1ms	.	.	.	.	.	.	.	.	.	.	.	THRESHOLDS R 94 219	-1	.	.	wrp.edf	RIGHT	6352	2653302	Full Trial Period	2646950	54	Trial: 54	2646950	46	Ìú»·	ÏîÁ´	ÏÉÈËÕÆ	f	f
wrp	.	.	.	.	.	.	.	.	.	.	6	.	.	.	false	false	Message: -1ms	.	.	.	.	.	.	.	.	.	.	.	ELCL_PROC CENTROID (3)	-1	.	.	wrp.edf	RIGHT	6352	2653302	Full Trial Period	2646950	54	Trial: 54	2646950	46	Ìú»·	ÏîÁ´	ÏÉÈËÕÆ	f	f
wrp	.	.	.	.	.	.	.	.	.	.	7	.	.	.	false	false	Message: -1ms	.	.	.	.	.	.	.	.	.	.	.	ELCL_PCR_PARAM 5 3.0	-1	.	.	wrp.edf	RIGHT	6352	2653302	Full Trial Period	2646950	54	Trial: 54	2646950	46	Ìú»·	ÏîÁ´	ÏÉÈËÕÆ	f	f
wrp	.	.	.	.	.	.	.	.	.	.	8	.	.	.	false	true	Message: 0ms	.	.	.	.	.	.	.	.	.	.	.	!MODE RECORD CR 1000 2 0 R	0	.	.	wrp.edf	RIGHT	6352	2653302	Full Trial Period	2646950	54	Trial: 54	2646950	46	Ìú»·	ÏîÁ´	ÏÉÈËÕÆ	f	f
wrp	.	.	.	.	380	386	1	7	164.50	402.20	9	.	.	.	false	false	Message: 45ms	.	.	.	.	.	.	.	.	.	.	.	SYNCTIME	45	164.50	402.20	wrp.edf	RIGHT	6352	2653302	Full Trial Period	2646950	54	Trial: 54	2646950	46	Ìú»·	ÏîÁ´	ÏÉÈËÕÆ	f	f
wrp	.	.	.	.	.	.	.	.	.	.	10	.	.	.	false	false	Message: 1936ms	7.26	168.93	43	1957	510.30	391.30	4	313.00	1915	297.20	384.80	INVISIBLE_BOUNDARY[1]	1936	.	.	wrp.edf	RIGHT	6352	2653302	Full Trial Period	2646950	54	Trial: 54	2646950	46	Ìú»·	ÏîÁ´	ÏÉÈËÕÆ	f	f
wrp	.	.	.	.	.	.	.	.	.	.	11	.	.	.	false	false	Message: 1944ms	7.26	168.93	43	1957	510.30	391.30	4	313.00	1915	297.20	384.80	SYNCTIME	1944	.	.	wrp.edf	RIGHT	6352	2653302	Full Trial Period	2646950	54	Trial: 54	2646950	46	Ìú»·	ÏîÁ´	ÏÉÈËÕÆ	f	f
wrp	.	.	.	.	237	5178	9	4942	969.40	380.70	12	.	.	.	false	false	Message: 5063ms	.	.	.	.	.	.	.	.	.	.	.	INVISIBLE_BOUNDARY[2]	5063	969.40	380.70	wrp.edf	RIGHT	6352	2653302	Full Trial Period	2646950	54	Trial: 54	2646950	46	Ìú»·	ÏîÁ´	ÏÉÈËÕÆ	f	f
wrp	.	.	.	.	237	5178	9	4942	969.40	380.70	13	.	.	.	false	false	Message: 5069ms	.	.	.	.	.	.	.	.	.	.	.	SYNCTIME	5069	969.40	380.70	wrp.edf	RIGHT	6352	2653302	Full Trial Period	2646950	54	Trial: 54	2646950	46	Ìú»·	ÏîÁ´	ÏÉÈËÕÆ	f	f
wrp	.	.	.	.	126	6350	13	6225	304.40	383.50	14	.	.	.	false	false	Message: 6333ms	.	.	.	.	.	.	.	.	.	.	.	KEYBOARD	6333	304.40	383.50	wrp.edf	RIGHT	6352	2653302	Full Trial Period	2646950	54	Trial: 54	2646950	46	Ìú»·	ÏîÁ´	ÏÉÈËÕÆ	f	f
wrp	.	.	.	.	.	.	.	.	.	.	15	.	.	.	false	false	Message: 6395ms	.	.	.	.	.	.	.	.	.	.	.	TRIAL_RESULT 0	6395	.	.	wrp.edf	RIGHT	6352	2653302	Full Trial Period	2646950	54	Trial: 54	2646950	46	Ìú»·	ÏîÁ´	ÏÉÈËÕÆ	f	f
wrp	.	.	.	.	.	.	.	.	.	.	1	.	.	.	false	false	Message: -15ms	.	.	.	.	.	.	.	.	.	.	.	TRIALID 54	-15	.	.	wrp.edf	RIGHT	4069	2658670	Full Trial Period	2654601	55	Trial: 55	2654601	29	Ç¦±Ê	Éß	Ð¡Ïª	j	j
wrp	.	.	.	.	.	.	.	.	.	.	2	.	.	.	false	false	Message: -1ms	.	.	.	.	.	.	.	.	.	.	.	RECCFG CR 1000 2 0 R	-1	.	.	wrp.edf	RIGHT	4069	2658670	Full Trial Period	2654601	55	Trial: 55	2654601	29	Ç¦±Ê	Éß	Ð¡Ïª	j	j
wrp	.	.	.	.	.	.	.	.	.	.	3	.	.	.	false	false	Message: -1ms	.	.	.	.	.	.	.	.	.	.	.	ELCLCFG TOWER	-1	.	.	wrp.edf	RIGHT	4069	2658670	Full Trial Period	2654601	55	Trial: 55	2654601	29	Ç¦±Ê	Éß	Ð¡Ïª	j	j
wrp	.	.	.	.	.	.	.	.	.	.	4	.	.	.	false	false	Message: -1ms	.	.	.	.	.	.	.	.	.	.	.	GAZE_COORDS 0.00 0.00 1023.00 767.00	-1	.	.	wrp.edf	RIGHT	4069	2658670	Full Trial Period	2654601	55	Trial: 55	2654601	29	Ç¦±Ê	Éß	Ð¡Ïª	j	j
wrp	.	.	.	.	.	.	.	.	.	.	5	.	.	.	false	false	Message: -1ms	.	.	.	.	.	.	.	.	.	.	.	THRESHOLDS R 94 219	-1	.	.	wrp.edf	RIGHT	4069	2658670	Full Trial Period	2654601	55	Trial: 55	2654601	29	Ç¦±Ê	Éß	Ð¡Ïª	j	j
wrp	.	.	.	.	.	.	.	.	.	.	6	.	.	.	false	false	Message: -1ms	.	.	.	.	.	.	.	.	.	.	.	ELCL_PROC CENTROID (3)	-1	.	.	wrp.edf	RIGHT	4069	2658670	Full Trial Period	2654601	55	Trial: 55	2654601	29	Ç¦±Ê	Éß	Ð¡Ïª	j	j
wrp	.	.	.	.	.	.	.	.	.	.	7	.	.	.	false	false	Message: -1ms	.	.	.	.	.	.	.	.	.	.	.	ELCL_PCR_PARAM 5 3.0	-1	.	.	wrp.edf	RIGHT	4069	2658670	Full Trial Period	2654601	55	Trial: 55	2654601	29	Ç¦±Ê	Éß	Ð¡Ïª	j	j
wrp	.	.	.	.	.	.	.	.	.	.	8	.	.	.	false	true	Message: 0ms	.	.	.	.	.	.	.	.	.	.	.	!MODE RECORD CR 1000 2 0 R	0	.	.	wrp.edf	RIGHT	4069	2658670	Full Trial Period	2654601	55	Trial: 55	2654601	29	Ç¦±Ê	Éß	Ð¡Ïª	j	j
wrp	.	.	.	.	210	216	1	7	153.50	413.70	9	.	.	.	false	false	Message: 51ms	.	.	.	.	.	.	.	.	.	.	.	SYNCTIME	51	153.50	413.70	wrp.edf	RIGHT	4069	2658670	Full Trial Period	2654601	55	Trial: 55	2654601	29	Ç¦±Ê	Éß	Ð¡Ïª	j	j
wrp	.	.	.	.	.	.	.	.	.	.	10	.	.	.	false	false	Message: 1471ms	4.44	134.61	33	1493	509.70	388.10	4	275.30	1461	382.00	411.80	INVISIBLE_BOUNDARY[1]	1471	.	.	wrp.edf	RIGHT	4069	2658670	Full Trial Period	2654601	55	Trial: 55	2654601	29	Ç¦±Ê	Éß	Ð¡Ïª	j	j
wrp	.	.	.	.	.	.	.	.	.	.	11	.	.	.	false	false	Message: 1476ms	4.44	134.61	33	1493	509.70	388.10	4	275.30	1461	382.00	411.80	SYNCTIME	1476	.	.	wrp.edf	RIGHT	4069	2658670	Full Trial Period	2654601	55	Trial: 55	2654601	29	Ç¦±Ê	Éß	Ð¡Ïª	j	j
wrp	.	.	.	.	.	.	.	.	.	.	12	.	.	.	false	false	Message: 3077ms	2.42	100.84	24	3081	911.00	384.80	7	201.40	3058	839.60	366.80	INVISIBLE_BOUNDARY[2]	3077	.	.	wrp.edf	RIGHT	4069	2658670	Full Trial Period	2654601	55	Trial: 55	2654601	29	Ç¦±Ê	Éß	Ð¡Ïª	j	j
wrp	.	.	.	.	252	3333	8	3082	905.30	378.80	13	[1]	2	RECTANGLE_INTERESTAREA	false	false	Message: 3084ms	.	.	.	.	.	.	.	.	.	.	.	SYNCTIME	3084	905.30	378.80	wrp.edf	RIGHT	4069	2658670	Full Trial Period	2654601	55	Trial: 55	2654601	29	Ç¦±Ê	Éß	Ð¡Ïª	j	j
wrp	.	.	.	.	334	4067	10	3734	894.40	379.20	14	[1]	2	RECTANGLE_INTERESTAREA	false	false	Message: 4050ms	.	.	.	.	.	.	.	.	.	.	.	KEYBOARD	4050	894.40	379.20	wrp.edf	RIGHT	4069	2658670	Full Trial Period	2654601	55	Trial: 55	2654601	29	Ç¦±Ê	Éß	Ð¡Ïª	j	j
wrp	.	.	.	.	.	.	.	.	.	.	15	.	.	.	false	false	Message: 4114ms	.	.	.	.	.	.	.	.	.	.	.	TRIAL_RESULT 0	4114	.	.	wrp.edf	RIGHT	4069	2658670	Full Trial Period	2654601	55	Trial: 55	2654601	29	Ç¦±Ê	Éß	Ð¡Ïª	j	j
wrp	.	.	.	.	.	.	.	.	.	.	1	.	.	.	false	false	Message: -77ms	.	.	.	.	.	.	.	.	.	.	.	TRIALID 55	-77	.	.	wrp.edf	RIGHT	4240	2664552	Full Trial Period	2660312	56	Trial: 56	2660312	61	µçÏß	ÉþË÷	Æì¸Ë	f	f
wrp	.	.	.	.	.	.	.	.	.	.	2	.	.	.	false	false	Message: -1ms	.	.	.	.	.	.	.	.	.	.	.	RECCFG CR 1000 2 0 R	-1	.	.	wrp.edf	RIGHT	4240	2664552	Full Trial Period	2660312	56	Trial: 56	2660312	61	µçÏß	ÉþË÷	Æì¸Ë	f	f
wrp	.	.	.	.	.	.	.	.	.	.	3	.	.	.	false	false	Message: -1ms	.	.	.	.	.	.	.	.	.	.	.	ELCLCFG TOWER	-1	.	.	wrp.edf	RIGHT	4240	2664552	Full Trial Period	2660312	56	Trial: 56	2660312	61	µçÏß	ÉþË÷	Æì¸Ë	f	f
wrp	.	.	.	.	.	.	.	.	.	.	4	.	.	.	false	false	Message: -1ms	.	.	.	.	.	.	.	.	.	.	.	GAZE_COORDS 0.00 0.00 1023.00 767.00	-1	.	.	wrp.edf	RIGHT	4240	2664552	Full Trial Period	2660312	56	Trial: 56	2660312	61	µçÏß	ÉþË÷	Æì¸Ë	f	f
wrp	.	.	.	.	.	.	.	.	.	.	5	.	.	.	false	false	Message: -1ms	.	.	.	.	.	.	.	.	.	.	.	THRESHOLDS R 94 219	-1	.	.	wrp.edf	RIGHT	4240	2664552	Full Trial Period	2660312	56	Trial: 56	2660312	61	µçÏß	ÉþË÷	Æì¸Ë	f	f
wrp	.	.	.	.	.	.	.	.	.	.	6	.	.	.	false	false	Message: -1ms	.	.	.	.	.	.	.	.	.	.	.	ELCL_PROC CENTROID (3)	-1	.	.	wrp.edf	RIGHT	4240	2664552	Full Trial Period	2660312	56	Trial: 56	2660312	61	µçÏß	ÉþË÷	Æì¸Ë	f	f
wrp	.	.	.	.	.	.	.	.	.	.	7	.	.	.	false	false	Message: -1ms	.	.	.	.	.	.	.	.	.	.	.	ELCL_PCR_PARAM 5 3.0	-1	.	.	wrp.edf	RIGHT	4240	2664552	Full Trial Period	2660312	56	Trial: 56	2660312	61	µçÏß	ÉþË÷	Æì¸Ë	f	f
wrp	.	.	.	.	.	.	.	.	.	.	8	.	.	.	false	true	Message: 0ms	.	.	.	.	.	.	.	.	.	.	.	!MODE RECORD CR 1000 2 0 R	0	.	.	wrp.edf	RIGHT	4240	2664552	Full Trial Period	2660312	56	Trial: 56	2660312	61	µçÏß	ÉþË÷	Æì¸Ë	f	f
wrp	.	.	.	.	312	318	1	7	163.60	422.80	9	.	.	.	false	false	Message: 39ms	.	.	.	.	.	.	.	.	.	.	.	SYNCTIME	39	163.60	422.80	wrp.edf	RIGHT	4240	2664552	Full Trial Period	2660312	56	Trial: 56	2660312	61	µçÏß	ÉþË÷	Æì¸Ë	f	f
wrp	.	.	.	.	.	.	.	.	.	.	10	.	.	.	false	false	Message: 1070ms	8.71	155.54	56	1092	442.20	394.30	2	314.40	1037	183.30	405.00	INVISIBLE_BOUNDARY[1]	1070	.	.	wrp.edf	RIGHT	4240	2664552	Full Trial Period	2660312	56	Trial: 56	2660312	61	µçÏß	ÉþË÷	Æì¸Ë	f	f
wrp	.	.	.	.	.	.	.	.	.	.	11	.	.	.	false	false	Message: 1080ms	8.71	155.54	56	1092	442.20	394.30	2	314.40	1037	183.30	405.00	SYNCTIME	1080	.	.	wrp.edf	RIGHT	4240	2664552	Full Trial Period	2660312	56	Trial: 56	2660312	61	µçÏß	ÉþË÷	Æì¸Ë	f	f
wrp	.	.	.	.	236	3453	8	3218	949.00	378.90	12	.	.	.	false	false	Message: 3258ms	.	.	.	.	.	.	.	.	.	.	.	INVISIBLE_BOUNDARY[2]	3258	949.00	378.90	wrp.edf	RIGHT	4240	2664552	Full Trial Period	2660312	56	Trial: 56	2660312	61	µçÏß	ÉþË÷	Æì¸Ë	f	f
wrp	.	.	.	.	236	3453	8	3218	949.00	378.90	13	.	.	.	false	false	Message: 3263ms	.	.	.	.	.	.	.	.	.	.	.	SYNCTIME	3263	949.00	378.90	wrp.edf	RIGHT	4240	2664552	Full Trial Period	2660312	56	Trial: 56	2660312	61	µçÏß	ÉþË÷	Æì¸Ë	f	f
wrp	.	.	.	.	762	4238	9	3477	901.80	371.50	14	[1]	2	RECTANGLE_INTERESTAREA	false	false	Message: 4221ms	.	.	.	.	.	.	.	.	.	.	.	KEYBOARD	4221	901.80	371.50	wrp.edf	RIGHT	4240	2664552	Full Trial Period	2660312	56	Trial: 56	2660312	61	µçÏß	ÉþË÷	Æì¸Ë	f	f
wrp	.	.	.	.	.	.	.	.	.	.	15	.	.	.	false	false	Message: 4284ms	.	.	.	.	.	.	.	.	.	.	.	TRIAL_RESULT 0	4284	.	.	wrp.edf	RIGHT	4240	2664552	Full Trial Period	2660312	56	Trial: 56	2660312	61	µçÏß	ÉþË÷	Æì¸Ë	f	f
wrp	.	.	.	.	.	.	.	.	.	.	1	.	.	.	false	false	Message: -27ms	.	.	.	.	.	.	.	.	.	.	.	TRIALID 56	-27	.	.	wrp.edf	RIGHT	3655	2669591	Full Trial Period	2665936	57	Trial: 57	2665936	32	éÙ×Ó	ÐÓÈÊ	Î¢²¨Â¯	f	f
wrp	.	.	.	.	.	.	.	.	.	.	2	.	.	.	false	false	Message: -1ms	.	.	.	.	.	.	.	.	.	.	.	RECCFG CR 1000 2 0 R	-1	.	.	wrp.edf	RIGHT	3655	2669591	Full Trial Period	2665936	57	Trial: 57	2665936	32	éÙ×Ó	ÐÓÈÊ	Î¢²¨Â¯	f	f
wrp	.	.	.	.	.	.	.	.	.	.	3	.	.	.	false	false	Message: -1ms	.	.	.	.	.	.	.	.	.	.	.	ELCLCFG TOWER	-1	.	.	wrp.edf	RIGHT	3655	2669591	Full Trial Period	2665936	57	Trial: 57	2665936	32	éÙ×Ó	ÐÓÈÊ	Î¢²¨Â¯	f	f
wrp	.	.	.	.	.	.	.	.	.	.	4	.	.	.	false	false	Message: -1ms	.	.	.	.	.	.	.	.	.	.	.	GAZE_COORDS 0.00 0.00 1023.00 767.00	-1	.	.	wrp.edf	RIGHT	3655	2669591	Full Trial Period	2665936	57	Trial: 57	2665936	32	éÙ×Ó	ÐÓÈÊ	Î¢²¨Â¯	f	f
wrp	.	.	.	.	.	.	.	.	.	.	5	.	.	.	false	false	Message: -1ms	.	.	.	.	.	.	.	.	.	.	.	THRESHOLDS R 94 219	-1	.	.	wrp.edf	RIGHT	3655	2669591	Full Trial Period	2665936	57	Trial: 57	2665936	32	éÙ×Ó	ÐÓÈÊ	Î¢²¨Â¯	f	f
wrp	.	.	.	.	.	.	.	.	.	.	6	.	.	.	false	false	Message: -1ms	.	.	.	.	.	.	.	.	.	.	.	ELCL_PROC CENTROID (3)	-1	.	.	wrp.edf	RIGHT	3655	2669591	Full Trial Period	2665936	57	Trial: 57	2665936	32	éÙ×Ó	ÐÓÈÊ	Î¢²¨Â¯	f	f
wrp	.	.	.	.	.	.	.	.	.	.	7	.	.	.	false	false	Message: -1ms	.	.	.	.	.	.	.	.	.	.	.	ELCL_PCR_PARAM 5 3.0	-1	.	.	wrp.edf	RIGHT	3655	2669591	Full Trial Period	2665936	57	Trial: 57	2665936	32	éÙ×Ó	ÐÓÈÊ	Î¢²¨Â¯	f	f
wrp	.	.	.	.	.	.	.	.	.	.	8	.	.	.	false	true	Message: 0ms	.	.	.	.	.	.	.	.	.	.	.	!MODE RECORD CR 1000 2 0 R	0	.	.	wrp.edf	RIGHT	3655	2669591	Full Trial Period	2665936	57	Trial: 57	2665936	32	éÙ×Ó	ÐÓÈÊ	Î¢²¨Â¯	f	f
wrp	.	.	.	.	225	231	1	7	154.70	398.00	9	.	.	.	false	false	Message: 48ms	.	.	.	.	.	.	.	.	.	.	.	SYNCTIME	48	154.70	398.00	wrp.edf	RIGHT	3655	2669591	Full Trial Period	2665936	57	Trial: 57	2665936	32	éÙ×Ó	ÐÓÈÊ	Î¢²¨Â¯	f	f
wrp	.	.	.	.	.	.	.	.	.	.	10	.	.	.	false	false	Message: 1494ms	9.01	173.29	52	1510	446.10	402.20	3	299.00	1459	178.10	395.50	INVISIBLE_BOUNDARY[1]	1494	.	.	wrp.edf	RIGHT	3655	2669591	Full Trial Period	2665936	57	Trial: 57	2665936	32	éÙ×Ó	ÐÓÈÊ	Î¢²¨Â¯	f	f
wrp	.	.	.	.	.	.	.	.	.	.	11	.	.	.	false	false	Message: 1497ms	9.01	173.29	52	1510	446.10	402.20	3	299.00	1459	178.10	395.50	SYNCTIME	1497	.	.	wrp.edf	RIGHT	3655	2669591	Full Trial Period	2665936	57	Trial: 57	2665936	32	éÙ×Ó	ÐÓÈÊ	Î¢²¨Â¯	f	f
wrp	.	.	.	.	.	.	.	.	.	.	12	.	.	.	false	false	Message: 2803ms	7.31	178.29	41	2822	853.60	376.40	6	324.80	2782	636.20	389.80	INVISIBLE_BOUNDARY[2]	2803	.	.	wrp.edf	RIGHT	3655	2669591	Full Trial Period	2665936	57	Trial: 57	2665936	32	éÙ×Ó	ÐÓÈÊ	Î¢²¨Â¯	f	f
wrp	.	.	.	.	.	.	.	.	.	.	13	.	.	.	false	false	Message: 2814ms	7.31	178.29	41	2822	853.60	376.40	6	324.80	2782	636.20	389.80	SYNCTIME	2814	.	.	wrp.edf	RIGHT	3655	2669591	Full Trial Period	2665936	57	Trial: 57	2665936	32	éÙ×Ó	ÐÓÈÊ	Î¢²¨Â¯	f	f
wrp	.	.	.	.	603	3653	8	3051	890.40	381.70	14	[1]	2	RECTANGLE_INTERESTAREA	false	false	Message: 3636ms	.	.	.	.	.	.	.	.	.	.	.	KEYBOARD	3636	890.40	381.70	wrp.edf	RIGHT	3655	2669591	Full Trial Period	2665936	57	Trial: 57	2665936	32	éÙ×Ó	ÐÓÈÊ	Î¢²¨Â¯	f	f
wrp	.	.	.	.	.	.	.	.	.	.	15	.	.	.	false	false	Message: 3700ms	.	.	.	.	.	.	.	.	.	.	.	TRIAL_RESULT 0	3700	.	.	wrp.edf	RIGHT	3655	2669591	Full Trial Period	2665936	57	Trial: 57	2665936	32	éÙ×Ó	ÐÓÈÊ	Î¢²¨Â¯	f	f
wrp	.	.	.	.	.	.	.	.	.	.	1	.	.	.	false	false	Message: -21ms	.	.	.	.	.	.	.	.	.	.	.	TRIALID 57	-21	.	.	wrp.edf	RIGHT	5706	2678976	Full Trial Period	2673270	58	Trial: 58	2673270	56	°ôÇò¹÷	»ð¾æ	ÆË¿ËÅÆ	f	f
wrp	.	.	.	.	.	.	.	.	.	.	2	.	.	.	false	false	Message: -1ms	.	.	.	.	.	.	.	.	.	.	.	RECCFG CR 1000 2 0 R	-1	.	.	wrp.edf	RIGHT	5706	2678976	Full Trial Period	2673270	58	Trial: 58	2673270	56	°ôÇò¹÷	»ð¾æ	ÆË¿ËÅÆ	f	f
wrp	.	.	.	.	.	.	.	.	.	.	3	.	.	.	false	false	Message: -1ms	.	.	.	.	.	.	.	.	.	.	.	ELCLCFG TOWER	-1	.	.	wrp.edf	RIGHT	5706	2678976	Full Trial Period	2673270	58	Trial: 58	2673270	56	°ôÇò¹÷	»ð¾æ	ÆË¿ËÅÆ	f	f
wrp	.	.	.	.	.	.	.	.	.	.	4	.	.	.	false	false	Message: -1ms	.	.	.	.	.	.	.	.	.	.	.	GAZE_COORDS 0.00 0.00 1023.00 767.00	-1	.	.	wrp.edf	RIGHT	5706	2678976	Full Trial Period	2673270	58	Trial: 58	2673270	56	°ôÇò¹÷	»ð¾æ	ÆË¿ËÅÆ	f	f
wrp	.	.	.	.	.	.	.	.	.	.	5	.	.	.	false	false	Message: -1ms	.	.	.	.	.	.	.	.	.	.	.	THRESHOLDS R 94 219	-1	.	.	wrp.edf	RIGHT	5706	2678976	Full Trial Period	2673270	58	Trial: 58	2673270	56	°ôÇò¹÷	»ð¾æ	ÆË¿ËÅÆ	f	f
wrp	.	.	.	.	.	.	.	.	.	.	6	.	.	.	false	false	Message: -1ms	.	.	.	.	.	.	.	.	.	.	.	ELCL_PROC CENTROID (3)	-1	.	.	wrp.edf	RIGHT	5706	2678976	Full Trial Period	2673270	58	Trial: 58	2673270	56	°ôÇò¹÷	»ð¾æ	ÆË¿ËÅÆ	f	f
wrp	.	.	.	.	.	.	.	.	.	.	7	.	.	.	false	false	Message: -1ms	.	.	.	.	.	.	.	.	.	.	.	ELCL_PCR_PARAM 5 3.0	-1	.	.	wrp.edf	RIGHT	5706	2678976	Full Trial Period	2673270	58	Trial: 58	2673270	56	°ôÇò¹÷	»ð¾æ	ÆË¿ËÅÆ	f	f
wrp	.	.	.	.	.	.	.	.	.	.	8	.	.	.	false	true	Message: 0ms	.	.	.	.	.	.	.	.	.	.	.	!MODE RECORD CR 1000 2 0 R	0	.	.	wrp.edf	RIGHT	5706	2678976	Full Trial Period	2673270	58	Trial: 58	2673270	56	°ôÇò¹÷	»ð¾æ	ÆË¿ËÅÆ	f	f
wrp	.	.	.	.	181	187	1	7	152.00	421.90	9	.	.	.	false	false	Message: 45ms	.	.	.	.	.	.	.	.	.	.	.	SYNCTIME	45	152.00	421.90	wrp.edf	RIGHT	5706	2678976	Full Trial Period	2673270	58	Trial: 58	2673270	56	°ôÇò¹÷	»ð¾æ	ÆË¿ËÅÆ	f	f
wrp	.	.	.	.	.	.	.	.	.	.	10	.	.	.	false	false	Message: 962ms	8.68	188.74	46	968	402.40	400.70	3	309.90	923	142.40	404.10	INVISIBLE_BOUNDARY[1]	962	.	.	wrp.edf	RIGHT	5706	2678976	Full Trial Period	2673270	58	Trial: 58	2673270	56	°ôÇò¹÷	»ð¾æ	ÆË¿ËÅÆ	f	f
wrp	.	.	.	.	164	1132	4	969	396.70	402.30	11	.	.	.	false	false	Message: 970ms	.	.	.	.	.	.	.	.	.	.	.	SYNCTIME	970	396.70	402.30	wrp.edf	RIGHT	5706	2678976	Full Trial Period	2673270	58	Trial: 58	2673270	56	°ôÇò¹÷	»ð¾æ	ÆË¿ËÅÆ	f	f
wrp	.	.	.	.	.	.	.	.	.	.	12	.	.	.	false	false	Message: 4715ms	1.24	8.51	146	4836	925.70	332.70	13	797.30	4691	929.20	369.00	INVISIBLE_BOUNDARY[2]	4715	.	.	wrp.edf	RIGHT	5706	2678976	Full Trial Period	2673270	58	Trial: 58	2673270	56	°ôÇò¹÷	»ð¾æ	ÆË¿ËÅÆ	f	f
wrp	41	4757	1	4717	.	.	.	.	.	.	13	.	.	.	false	false	Message: 4720ms	1.24	8.51	146	4836	925.70	332.70	13	797.30	4691	929.20	369.00	SYNCTIME	4720	.	.	wrp.edf	RIGHT	5706	2678976	Full Trial Period	2673270	58	Trial: 58	2673270	56	°ôÇò¹÷	»ð¾æ	ÆË¿ËÅÆ	f	f
wrp	.	.	.	.	133	5704	16	5572	388.50	402.90	14	.	.	.	false	false	Message: 5687ms	.	.	.	.	.	.	.	.	.	.	.	KEYBOARD	5687	388.50	402.90	wrp.edf	RIGHT	5706	2678976	Full Trial Period	2673270	58	Trial: 58	2673270	56	°ôÇò¹÷	»ð¾æ	ÆË¿ËÅÆ	f	f
wrp	.	.	.	.	.	.	.	.	.	.	15	.	.	.	false	false	Message: 5743ms	.	.	.	.	.	.	.	.	.	.	.	TRIAL_RESULT 0	5743	.	.	wrp.edf	RIGHT	5706	2678976	Full Trial Period	2673270	58	Trial: 58	2673270	56	°ôÇò¹÷	»ð¾æ	ÆË¿ËÅÆ	f	f
wrp	.	.	.	.	.	.	.	.	.	.	1	.	.	.	false	false	Message: -22ms	.	.	.	.	.	.	.	.	.	.	.	TRIALID 58	-22	.	.	wrp.edf	RIGHT	7020	2687240	Full Trial Period	2680220	59	Trial: 59	2680220	55	ÌðÍ²	»ð¾æ	°ôÇò¹÷	f	f
wrp	.	.	.	.	.	.	.	.	.	.	2	.	.	.	false	false	Message: -1ms	.	.	.	.	.	.	.	.	.	.	.	RECCFG CR 1000 2 0 R	-1	.	.	wrp.edf	RIGHT	7020	2687240	Full Trial Period	2680220	59	Trial: 59	2680220	55	ÌðÍ²	»ð¾æ	°ôÇò¹÷	f	f
wrp	.	.	.	.	.	.	.	.	.	.	3	.	.	.	false	false	Message: -1ms	.	.	.	.	.	.	.	.	.	.	.	ELCLCFG TOWER	-1	.	.	wrp.edf	RIGHT	7020	2687240	Full Trial Period	2680220	59	Trial: 59	2680220	55	ÌðÍ²	»ð¾æ	°ôÇò¹÷	f	f
wrp	.	.	.	.	.	.	.	.	.	.	4	.	.	.	false	false	Message: -1ms	.	.	.	.	.	.	.	.	.	.	.	GAZE_COORDS 0.00 0.00 1023.00 767.00	-1	.	.	wrp.edf	RIGHT	7020	2687240	Full Trial Period	2680220	59	Trial: 59	2680220	55	ÌðÍ²	»ð¾æ	°ôÇò¹÷	f	f
wrp	.	.	.	.	.	.	.	.	.	.	5	.	.	.	false	false	Message: -1ms	.	.	.	.	.	.	.	.	.	.	.	THRESHOLDS R 94 219	-1	.	.	wrp.edf	RIGHT	7020	2687240	Full Trial Period	2680220	59	Trial: 59	2680220	55	ÌðÍ²	»ð¾æ	°ôÇò¹÷	f	f
wrp	.	.	.	.	.	.	.	.	.	.	6	.	.	.	false	false	Message: -1ms	.	.	.	.	.	.	.	.	.	.	.	ELCL_PROC CENTROID (3)	-1	.	.	wrp.edf	RIGHT	7020	2687240	Full Trial Period	2680220	59	Trial: 59	2680220	55	ÌðÍ²	»ð¾æ	°ôÇò¹÷	f	f
wrp	.	.	.	.	.	.	.	.	.	.	7	.	.	.	false	false	Message: -1ms	.	.	.	.	.	.	.	.	.	.	.	ELCL_PCR_PARAM 5 3.0	-1	.	.	wrp.edf	RIGHT	7020	2687240	Full Trial Period	2680220	59	Trial: 59	2680220	55	ÌðÍ²	»ð¾æ	°ôÇò¹÷	f	f
wrp	.	.	.	.	.	.	.	.	.	.	8	.	.	.	false	true	Message: 0ms	.	.	.	.	.	.	.	.	.	.	.	!MODE RECORD CR 1000 2 0 R	0	.	.	wrp.edf	RIGHT	7020	2687240	Full Trial Period	2680220	59	Trial: 59	2680220	55	ÌðÍ²	»ð¾æ	°ôÇò¹÷	f	f
wrp	.	.	.	.	290	296	1	7	149.00	414.20	9	.	.	.	false	false	Message: 44ms	.	.	.	.	.	.	.	.	.	.	.	SYNCTIME	44	149.00	414.20	wrp.edf	RIGHT	7020	2687240	Full Trial Period	2680220	59	Trial: 59	2680220	55	ÌðÍ²	»ð¾æ	°ôÇò¹÷	f	f
wrp	.	.	.	.	.	.	.	.	.	.	10	.	.	.	false	false	Message: 1383ms	8.67	154.79	56	1405	434.50	396.60	4	354.30	1350	176.90	408.40	INVISIBLE_BOUNDARY[1]	1383	.	.	wrp.edf	RIGHT	7020	2687240	Full Trial Period	2680220	59	Trial: 59	2680220	55	ÌðÍ²	»ð¾æ	°ôÇò¹÷	f	f
wrp	.	.	.	.	.	.	.	.	.	.	11	.	.	.	false	false	Message: 1394ms	8.67	154.79	56	1405	434.50	396.60	4	354.30	1350	176.90	408.40	SYNCTIME	1394	.	.	wrp.edf	RIGHT	7020	2687240	Full Trial Period	2680220	59	Trial: 59	2680220	55	ÌðÍ²	»ð¾æ	°ôÇò¹÷	f	f
wrp	.	.	.	.	.	.	.	.	.	.	12	.	.	.	false	false	Message: 2570ms	13.61	238.83	57	2595	936.90	366.20	7	400.90	2539	529.40	392.50	INVISIBLE_BOUNDARY[2]	2570	.	.	wrp.edf	RIGHT	7020	2687240	Full Trial Period	2680220	59	Trial: 59	2680220	55	ÌðÍ²	»ð¾æ	°ôÇò¹÷	f	f
wrp	.	.	.	.	.	.	.	.	.	.	13	.	.	.	false	false	Message: 2577ms	13.61	238.83	57	2595	936.90	366.20	7	400.90	2539	529.40	392.50	SYNCTIME	2577	.	.	wrp.edf	RIGHT	7020	2687240	Full Trial Period	2680220	59	Trial: 59	2680220	55	ÌðÍ²	»ð¾æ	°ôÇò¹÷	f	f
wrp	.	.	.	.	175	7018	18	6844	883.10	365.70	14	.	.	.	false	false	Message: 7001ms	.	.	.	.	.	.	.	.	.	.	.	KEYBOARD	7001	883.10	365.70	wrp.edf	RIGHT	7020	2687240	Full Trial Period	2680220	59	Trial: 59	2680220	55	ÌðÍ²	»ð¾æ	°ôÇò¹÷	f	f
wrp	.	.	.	.	.	.	.	.	.	.	15	.	.	.	false	false	Message: 7061ms	.	.	.	.	.	.	.	.	.	.	.	TRIAL_RESULT 0	7061	.	.	wrp.edf	RIGHT	7020	2687240	Full Trial Period	2680220	59	Trial: 59	2680220	55	ÌðÍ²	»ð¾æ	°ôÇò¹÷	f	f
wrp	.	.	.	.	.	.	.	.	.	.	1	.	.	.	false	false	Message: -16ms	.	.	.	.	.	.	.	.	.	.	.	TRIALID 59	-16	.	.	wrp.edf	RIGHT	7674	2696170	Full Trial Period	2688496	60	Trial: 60	2688496	48	ÏÉÈËÕÆ	ÏîÁ´	Å¦¿Û	f	j
wrp	.	.	.	.	.	.	.	.	.	.	2	.	.	.	false	false	Message: -1ms	.	.	.	.	.	.	.	.	.	.	.	RECCFG CR 1000 2 0 R	-1	.	.	wrp.edf	RIGHT	7674	2696170	Full Trial Period	2688496	60	Trial: 60	2688496	48	ÏÉÈËÕÆ	ÏîÁ´	Å¦¿Û	f	j
wrp	.	.	.	.	.	.	.	.	.	.	3	.	.	.	false	false	Message: -1ms	.	.	.	.	.	.	.	.	.	.	.	ELCLCFG TOWER	-1	.	.	wrp.edf	RIGHT	7674	2696170	Full Trial Period	2688496	60	Trial: 60	2688496	48	ÏÉÈËÕÆ	ÏîÁ´	Å¦¿Û	f	j
wrp	.	.	.	.	.	.	.	.	.	.	4	.	.	.	false	false	Message: -1ms	.	.	.	.	.	.	.	.	.	.	.	GAZE_COORDS 0.00 0.00 1023.00 767.00	-1	.	.	wrp.edf	RIGHT	7674	2696170	Full Trial Period	2688496	60	Trial: 60	2688496	48	ÏÉÈËÕÆ	ÏîÁ´	Å¦¿Û	f	j
wrp	.	.	.	.	.	.	.	.	.	.	5	.	.	.	false	false	Message: -1ms	.	.	.	.	.	.	.	.	.	.	.	THRESHOLDS R 94 219	-1	.	.	wrp.edf	RIGHT	7674	2696170	Full Trial Period	2688496	60	Trial: 60	2688496	48	ÏÉÈËÕÆ	ÏîÁ´	Å¦¿Û	f	j
wrp	.	.	.	.	.	.	.	.	.	.	6	.	.	.	false	false	Message: -1ms	.	.	.	.	.	.	.	.	.	.	.	ELCL_PROC CENTROID (3)	-1	.	.	wrp.edf	RIGHT	7674	2696170	Full Trial Period	2688496	60	Trial: 60	2688496	48	ÏÉÈËÕÆ	ÏîÁ´	Å¦¿Û	f	j
wrp	.	.	.	.	.	.	.	.	.	.	7	.	.	.	false	false	Message: -1ms	.	.	.	.	.	.	.	.	.	.	.	ELCL_PCR_PARAM 5 3.0	-1	.	.	wrp.edf	RIGHT	7674	2696170	Full Trial Period	2688496	60	Trial: 60	2688496	48	ÏÉÈËÕÆ	ÏîÁ´	Å¦¿Û	f	j
wrp	.	.	.	.	.	.	.	.	.	.	8	.	.	.	false	true	Message: 0ms	.	.	.	.	.	.	.	.	.	.	.	!MODE RECORD CR 1000 2 0 R	0	.	.	wrp.edf	RIGHT	7674	2696170	Full Trial Period	2688496	60	Trial: 60	2688496	48	ÏÉÈËÕÆ	ÏîÁ´	Å¦¿Û	f	j
wrp	.	.	.	.	185	191	1	7	172.80	423.50	9	.	.	.	false	false	Message: 42ms	.	.	.	.	.	.	.	.	.	.	.	SYNCTIME	42	172.80	423.50	wrp.edf	RIGHT	7674	2696170	Full Trial Period	2688496	60	Trial: 60	2688496	48	ÏÉÈËÕÆ	ÏîÁ´	Å¦¿Û	f	j
wrp	.	.	.	.	.	.	.	.	.	.	10	.	.	.	false	false	Message: 1335ms	7.55	142.42	53	1358	424.10	397.40	5	349.40	1306	200.00	403.50	INVISIBLE_BOUNDARY[1]	1335	.	.	wrp.edf	RIGHT	7674	2696170	Full Trial Period	2688496	60	Trial: 60	2688496	48	ÏÉÈËÕÆ	ÏîÁ´	Å¦¿Û	f	j
wrp	.	.	.	.	.	.	.	.	.	.	11	.	.	.	false	false	Message: 1342ms	7.55	142.42	53	1358	424.10	397.40	5	349.40	1306	200.00	403.50	SYNCTIME	1342	.	.	wrp.edf	RIGHT	7674	2696170	Full Trial Period	2688496	60	Trial: 60	2688496	48	ÏÉÈËÕÆ	ÏîÁ´	Å¦¿Û	f	j
wrp	.	.	.	.	.	.	.	.	.	.	12	.	.	.	false	false	Message: 3907ms	9.03	192.06	47	3917	790.70	383.30	10	312.10	3871	524.50	400.00	INVISIBLE_BOUNDARY[2]	3907	.	.	wrp.edf	RIGHT	7674	2696170	Full Trial Period	2688496	60	Trial: 60	2688496	48	ÏÉÈËÕÆ	ÏîÁ´	Å¦¿Û	f	j
wrp	.	.	.	.	.	.	.	.	.	.	13	.	.	.	false	false	Message: 3917ms	9.03	192.06	47	3917	790.70	383.30	10	312.10	3871	524.50	400.00	SYNCTIME	3917	.	.	wrp.edf	RIGHT	7674	2696170	Full Trial Period	2688496	60	Trial: 60	2688496	48	ÏÉÈËÕÆ	ÏîÁ´	Å¦¿Û	f	j
wrp	.	.	.	.	610	7672	19	7063	506.90	405.60	14	.	.	.	false	false	Message: 7655ms	.	.	.	.	.	.	.	.	.	.	.	KEYBOARD	7655	506.90	405.60	wrp.edf	RIGHT	7674	2696170	Full Trial Period	2688496	60	Trial: 60	2688496	48	ÏÉÈËÕÆ	ÏîÁ´	Å¦¿Û	f	j
wrp	.	.	.	.	.	.	.	.	.	.	15	.	.	.	false	false	Message: 7719ms	.	.	.	.	.	.	.	.	.	.	.	TRIAL_RESULT 0	7719	.	.	wrp.edf	RIGHT	7674	2696170	Full Trial Period	2688496	60	Trial: 60	2688496	48	ÏÉÈËÕÆ	ÏîÁ´	Å¦¿Û	f	j
wrp	.	.	.	.	.	.	.	.	.	.	1	.	.	.	false	false	Message: -65ms	.	.	.	.	.	.	.	.	.	.	.	TRIALID 60	-65	.	.	wrp.edf	RIGHT	6051	2703370	Full Trial Period	2697319	61	Trial: 61	2697319	83	Îü¹Ü	»ð²ñ	ÑÀÇ©	f	j
wrp	.	.	.	.	.	.	.	.	.	.	2	.	.	.	false	false	Message: -1ms	.	.	.	.	.	.	.	.	.	.	.	RECCFG CR 1000 2 0 R	-1	.	.	wrp.edf	RIGHT	6051	2703370	Full Trial Period	2697319	61	Trial: 61	2697319	83	Îü¹Ü	»ð²ñ	ÑÀÇ©	f	j
wrp	.	.	.	.	.	.	.	.	.	.	3	.	.	.	false	false	Message: -1ms	.	.	.	.	.	.	.	.	.	.	.	ELCLCFG TOWER	-1	.	.	wrp.edf	RIGHT	6051	2703370	Full Trial Period	2697319	61	Trial: 61	2697319	83	Îü¹Ü	»ð²ñ	ÑÀÇ©	f	j
wrp	.	.	.	.	.	.	.	.	.	.	4	.	.	.	false	false	Message: -1ms	.	.	.	.	.	.	.	.	.	.	.	GAZE_COORDS 0.00 0.00 1023.00 767.00	-1	.	.	wrp.edf	RIGHT	6051	2703370	Full Trial Period	2697319	61	Trial: 61	2697319	83	Îü¹Ü	»ð²ñ	ÑÀÇ©	f	j
wrp	.	.	.	.	.	.	.	.	.	.	5	.	.	.	false	false	Message: -1ms	.	.	.	.	.	.	.	.	.	.	.	THRESHOLDS R 94 219	-1	.	.	wrp.edf	RIGHT	6051	2703370	Full Trial Period	2697319	61	Trial: 61	2697319	83	Îü¹Ü	»ð²ñ	ÑÀÇ©	f	j
wrp	.	.	.	.	.	.	.	.	.	.	6	.	.	.	false	false	Message: -1ms	.	.	.	.	.	.	.	.	.	.	.	ELCL_PROC CENTROID (3)	-1	.	.	wrp.edf	RIGHT	6051	2703370	Full Trial Period	2697319	61	Trial: 61	2697319	83	Îü¹Ü	»ð²ñ	ÑÀÇ©	f	j
wrp	.	.	.	.	.	.	.	.	.	.	7	.	.	.	false	false	Message: -1ms	.	.	.	.	.	.	.	.	.	.	.	ELCL_PCR_PARAM 5 3.0	-1	.	.	wrp.edf	RIGHT	6051	2703370	Full Trial Period	2697319	61	Trial: 61	2697319	83	Îü¹Ü	»ð²ñ	ÑÀÇ©	f	j
wrp	.	.	.	.	.	.	.	.	.	.	8	.	.	.	false	true	Message: 0ms	.	.	.	.	.	.	.	.	.	.	.	!MODE RECORD CR 1000 2 0 R	0	.	.	wrp.edf	RIGHT	6051	2703370	Full Trial Period	2697319	61	Trial: 61	2697319	83	Îü¹Ü	»ð²ñ	ÑÀÇ©	f	j
wrp	.	.	.	.	279	285	1	7	151.40	418.30	9	.	.	.	false	false	Message: 43ms	.	.	.	.	.	.	.	.	.	.	.	SYNCTIME	43	151.40	418.30	wrp.edf	RIGHT	6051	2703370	Full Trial Period	2697319	61	Trial: 61	2697319	83	Îü¹Ü	»ð²ñ	ÑÀÇ©	f	j
wrp	.	.	.	.	.	.	.	.	.	.	10	.	.	.	false	false	Message: 1775ms	9.07	188.92	48	1792	492.40	405.20	3	294.30	1745	224.00	402.60	INVISIBLE_BOUNDARY[1]	1775	.	.	wrp.edf	RIGHT	6051	2703370	Full Trial Period	2697319	61	Trial: 61	2697319	83	Îü¹Ü	»ð²ñ	ÑÀÇ©	f	j
wrp	.	.	.	.	.	.	.	.	.	.	11	.	.	.	false	false	Message: 1784ms	9.07	188.92	48	1792	492.40	405.20	3	294.30	1745	224.00	402.60	SYNCTIME	1784	.	.	wrp.edf	RIGHT	6051	2703370	Full Trial Period	2697319	61	Trial: 61	2697319	83	Îü¹Ü	»ð²ñ	ÑÀÇ©	f	j
wrp	.	.	.	.	.	.	.	.	.	.	12	.	.	.	false	false	Message: 3110ms	10.38	192.20	54	3126	847.70	381.30	5	322.00	3073	539.80	395.60	INVISIBLE_BOUNDARY[2]	3110	.	.	wrp.edf	RIGHT	6051	2703370	Full Trial Period	2697319	61	Trial: 61	2697319	83	Îü¹Ü	»ð²ñ	ÑÀÇ©	f	j
wrp	.	.	.	.	.	.	.	.	.	.	13	.	.	.	false	false	Message: 3117ms	10.38	192.20	54	3126	847.70	381.30	5	322.00	3073	539.80	395.60	SYNCTIME	3117	.	.	wrp.edf	RIGHT	6051	2703370	Full Trial Period	2697319	61	Trial: 61	2697319	83	Îü¹Ü	»ð²ñ	ÑÀÇ©	f	j
wrp	.	.	.	.	37	6049	12	6013	880.20	359.60	14	.	.	.	false	false	Message: 6032ms	.	.	.	.	.	.	.	.	.	.	.	KEYBOARD	6032	880.20	359.60	wrp.edf	RIGHT	6051	2703370	Full Trial Period	2697319	61	Trial: 61	2697319	83	Îü¹Ü	»ð²ñ	ÑÀÇ©	f	j
wrp	.	.	.	.	.	.	.	.	.	.	15	.	.	.	false	false	Message: 6096ms	.	.	.	.	.	.	.	.	.	.	.	TRIAL_RESULT 0	6096	.	.	wrp.edf	RIGHT	6051	2703370	Full Trial Period	2697319	61	Trial: 61	2697319	83	Îü¹Ü	»ð²ñ	ÑÀÇ©	f	j
wrp	.	.	.	.	.	.	.	.	.	.	1	.	.	.	false	false	Message: -15ms	.	.	.	.	.	.	.	.	.	.	.	TRIALID 61	-15	.	.	wrp.edf	RIGHT	6203	2712787	Full Trial Period	2706584	62	Trial: 62	2706584	110	±ÊÍ²	¿óÈªË®	°ôÇò¹÷	f	j
wrp	.	.	.	.	.	.	.	.	.	.	2	.	.	.	false	false	Message: -1ms	.	.	.	.	.	.	.	.	.	.	.	RECCFG CR 1000 2 0 R	-1	.	.	wrp.edf	RIGHT	6203	2712787	Full Trial Period	2706584	62	Trial: 62	2706584	110	±ÊÍ²	¿óÈªË®	°ôÇò¹÷	f	j
wrp	.	.	.	.	.	.	.	.	.	.	3	.	.	.	false	false	Message: -1ms	.	.	.	.	.	.	.	.	.	.	.	ELCLCFG TOWER	-1	.	.	wrp.edf	RIGHT	6203	2712787	Full Trial Period	2706584	62	Trial: 62	2706584	110	±ÊÍ²	¿óÈªË®	°ôÇò¹÷	f	j
wrp	.	.	.	.	.	.	.	.	.	.	4	.	.	.	false	false	Message: -1ms	.	.	.	.	.	.	.	.	.	.	.	GAZE_COORDS 0.00 0.00 1023.00 767.00	-1	.	.	wrp.edf	RIGHT	6203	2712787	Full Trial Period	2706584	62	Trial: 62	2706584	110	±ÊÍ²	¿óÈªË®	°ôÇò¹÷	f	j
wrp	.	.	.	.	.	.	.	.	.	.	5	.	.	.	false	false	Message: -1ms	.	.	.	.	.	.	.	.	.	.	.	THRESHOLDS R 94 219	-1	.	.	wrp.edf	RIGHT	6203	2712787	Full Trial Period	2706584	62	Trial: 62	2706584	110	±ÊÍ²	¿óÈªË®	°ôÇò¹÷	f	j
wrp	.	.	.	.	.	.	.	.	.	.	6	.	.	.	false	false	Message: -1ms	.	.	.	.	.	.	.	.	.	.	.	ELCL_PROC CENTROID (3)	-1	.	.	wrp.edf	RIGHT	6203	2712787	Full Trial Period	2706584	62	Trial: 62	2706584	110	±ÊÍ²	¿óÈªË®	°ôÇò¹÷	f	j
wrp	.	.	.	.	.	.	.	.	.	.	7	.	.	.	false	false	Message: -1ms	.	.	.	.	.	.	.	.	.	.	.	ELCL_PCR_PARAM 5 3.0	-1	.	.	wrp.edf	RIGHT	6203	2712787	Full Trial Period	2706584	62	Trial: 62	2706584	110	±ÊÍ²	¿óÈªË®	°ôÇò¹÷	f	j
wrp	.	.	.	.	.	.	.	.	.	.	8	.	.	.	false	true	Message: 0ms	.	.	.	.	.	.	.	.	.	.	.	!MODE RECORD CR 1000 2 0 R	0	.	.	wrp.edf	RIGHT	6203	2712787	Full Trial Period	2706584	62	Trial: 62	2706584	110	±ÊÍ²	¿óÈªË®	°ôÇò¹÷	f	j
wrp	.	.	.	.	217	223	1	7	148.80	411.60	9	.	.	.	false	false	Message: 42ms	.	.	.	.	.	.	.	.	.	.	.	SYNCTIME	42	148.80	411.60	wrp.edf	RIGHT	6203	2712787	Full Trial Period	2706584	62	Trial: 62	2706584	110	±ÊÍ²	¿óÈªË®	°ôÇò¹÷	f	j
wrp	.	.	.	.	.	.	.	.	.	.	10	.	.	.	false	false	Message: 947ms	7.01	137.49	51	969	440.70	394.80	3	322.80	919	233.50	396.80	INVISIBLE_BOUNDARY[1]	947	.	.	wrp.edf	RIGHT	6203	2712787	Full Trial Period	2706584	62	Trial: 62	2706584	110	±ÊÍ²	¿óÈªË®	°ôÇò¹÷	f	j
wrp	.	.	.	.	.	.	.	.	.	.	11	.	.	.	false	false	Message: 951ms	7.01	137.49	51	969	440.70	394.80	3	322.80	919	233.50	396.80	SYNCTIME	951	.	.	wrp.edf	RIGHT	6203	2712787	Full Trial Period	2706584	62	Trial: 62	2706584	110	±ÊÍ²	¿óÈªË®	°ôÇò¹÷	f	j
wrp	.	.	.	.	295	2185	7	1891	939.40	376.40	12	.	.	.	false	false	Message: 1926ms	.	.	.	.	.	.	.	.	.	.	.	INVISIBLE_BOUNDARY[2]	1926	939.40	376.40	wrp.edf	RIGHT	6203	2712787	Full Trial Period	2706584	62	Trial: 62	2706584	110	±ÊÍ²	¿óÈªË®	°ôÇò¹÷	f	j
wrp	.	.	.	.	295	2185	7	1891	939.40	376.40	13	.	.	.	false	false	Message: 1934ms	.	.	.	.	.	.	.	.	.	.	.	SYNCTIME	1934	939.40	376.40	wrp.edf	RIGHT	6203	2712787	Full Trial Period	2706584	62	Trial: 62	2706584	110	±ÊÍ²	¿óÈªË®	°ôÇò¹÷	f	j
wrp	.	.	.	.	114	6201	17	6088	591.00	399.00	14	.	.	.	false	false	Message: 6184ms	.	.	.	.	.	.	.	.	.	.	.	KEYBOARD	6184	591.00	399.00	wrp.edf	RIGHT	6203	2712787	Full Trial Period	2706584	62	Trial: 62	2706584	110	±ÊÍ²	¿óÈªË®	°ôÇò¹÷	f	j
wrp	.	.	.	.	.	.	.	.	.	.	15	.	.	.	false	false	Message: 6246ms	.	.	.	.	.	.	.	.	.	.	.	TRIAL_RESULT 0	6246	.	.	wrp.edf	RIGHT	6203	2712787	Full Trial Period	2706584	62	Trial: 62	2706584	110	±ÊÍ²	¿óÈªË®	°ôÇò¹÷	f	j
wrp	.	.	.	.	.	.	.	.	.	.	1	.	.	.	false	false	Message: -17ms	.	.	.	.	.	.	.	.	.	.	.	TRIALID 62	-17	.	.	wrp.edf	RIGHT	6121	2720372	Full Trial Period	2714251	63	Trial: 63	2714251	120	Ä§·½	ÄÖÖÓ	´½¸à	f	f
wrp	.	.	.	.	.	.	.	.	.	.	2	.	.	.	false	false	Message: -1ms	.	.	.	.	.	.	.	.	.	.	.	RECCFG CR 1000 2 0 R	-1	.	.	wrp.edf	RIGHT	6121	2720372	Full Trial Period	2714251	63	Trial: 63	2714251	120	Ä§·½	ÄÖÖÓ	´½¸à	f	f
wrp	.	.	.	.	.	.	.	.	.	.	3	.	.	.	false	false	Message: -1ms	.	.	.	.	.	.	.	.	.	.	.	ELCLCFG TOWER	-1	.	.	wrp.edf	RIGHT	6121	2720372	Full Trial Period	2714251	63	Trial: 63	2714251	120	Ä§·½	ÄÖÖÓ	´½¸à	f	f
wrp	.	.	.	.	.	.	.	.	.	.	4	.	.	.	false	false	Message: -1ms	.	.	.	.	.	.	.	.	.	.	.	GAZE_COORDS 0.00 0.00 1023.00 767.00	-1	.	.	wrp.edf	RIGHT	6121	2720372	Full Trial Period	2714251	63	Trial: 63	2714251	120	Ä§·½	ÄÖÖÓ	´½¸à	f	f
wrp	.	.	.	.	.	.	.	.	.	.	5	.	.	.	false	false	Message: -1ms	.	.	.	.	.	.	.	.	.	.	.	THRESHOLDS R 94 219	-1	.	.	wrp.edf	RIGHT	6121	2720372	Full Trial Period	2714251	63	Trial: 63	2714251	120	Ä§·½	ÄÖÖÓ	´½¸à	f	f
wrp	.	.	.	.	.	.	.	.	.	.	6	.	.	.	false	false	Message: -1ms	.	.	.	.	.	.	.	.	.	.	.	ELCL_PROC CENTROID (3)	-1	.	.	wrp.edf	RIGHT	6121	2720372	Full Trial Period	2714251	63	Trial: 63	2714251	120	Ä§·½	ÄÖÖÓ	´½¸à	f	f
wrp	.	.	.	.	.	.	.	.	.	.	7	.	.	.	false	false	Message: -1ms	.	.	.	.	.	.	.	.	.	.	.	ELCL_PCR_PARAM 5 3.0	-1	.	.	wrp.edf	RIGHT	6121	2720372	Full Trial Period	2714251	63	Trial: 63	2714251	120	Ä§·½	ÄÖÖÓ	´½¸à	f	f
wrp	.	.	.	.	.	.	.	.	.	.	8	.	.	.	false	true	Message: 0ms	.	.	.	.	.	.	.	.	.	.	.	!MODE RECORD CR 1000 2 0 R	0	.	.	wrp.edf	RIGHT	6121	2720372	Full Trial Period	2714251	63	Trial: 63	2714251	120	Ä§·½	ÄÖÖÓ	´½¸à	f	f
wrp	.	.	.	.	237	243	1	7	168.00	418.40	9	.	.	.	false	false	Message: 49ms	.	.	.	.	.	.	.	.	.	.	.	SYNCTIME	49	168.00	418.40	wrp.edf	RIGHT	6121	2720372	Full Trial Period	2714251	63	Trial: 63	2714251	120	Ä§·½	ÄÖÖÓ	´½¸à	f	f
wrp	.	.	.	.	.	.	.	.	.	.	10	.	.	.	false	false	Message: 902ms	6.61	127.15	52	915	383.20	412.60	3	275.20	864	185.90	424.90	INVISIBLE_BOUNDARY[1]	902	.	.	wrp.edf	RIGHT	6121	2720372	Full Trial Period	2714251	63	Trial: 63	2714251	120	Ä§·½	ÄÖÖÓ	´½¸à	f	f
wrp	.	.	.	.	.	.	.	.	.	.	11	.	.	.	false	false	Message: 908ms	6.61	127.15	52	915	383.20	412.60	3	275.20	864	185.90	424.90	SYNCTIME	908	.	.	wrp.edf	RIGHT	6121	2720372	Full Trial Period	2714251	63	Trial: 63	2714251	120	Ä§·½	ÄÖÖÓ	´½¸à	f	f
wrp	.	.	.	.	.	.	.	.	.	.	12	.	.	.	false	false	Message: 2224ms	3.41	106.64	32	2235	966.60	388.30	7	227.60	2204	865.20	361.80	INVISIBLE_BOUNDARY[2]	2224	.	.	wrp.edf	RIGHT	6121	2720372	Full Trial Period	2714251	63	Trial: 63	2714251	120	Ä§·½	ÄÖÖÓ	´½¸à	f	f
wrp	.	.	.	.	.	.	.	.	.	.	13	.	.	.	false	false	Message: 2232ms	3.41	106.64	32	2235	966.60	388.30	7	227.60	2204	865.20	361.80	SYNCTIME	2232	.	.	wrp.edf	RIGHT	6121	2720372	Full Trial Period	2714251	63	Trial: 63	2714251	120	Ä§·½	ÄÖÖÓ	´½¸à	f	f
wrp	.	.	.	.	327	6119	19	5793	545.20	412.00	14	.	.	.	false	false	Message: 6101ms	.	.	.	.	.	.	.	.	.	.	.	KEYBOARD	6101	545.20	412.00	wrp.edf	RIGHT	6121	2720372	Full Trial Period	2714251	63	Trial: 63	2714251	120	Ä§·½	ÄÖÖÓ	´½¸à	f	f
wrp	.	.	.	.	.	.	.	.	.	.	15	.	.	.	false	false	Message: 6166ms	.	.	.	.	.	.	.	.	.	.	.	TRIAL_RESULT 0	6166	.	.	wrp.edf	RIGHT	6121	2720372	Full Trial Period	2714251	63	Trial: 63	2714251	120	Ä§·½	ÄÖÖÓ	´½¸à	f	f
wrp	.	.	.	.	.	.	.	.	.	.	1	.	.	.	false	false	Message: -15ms	.	.	.	.	.	.	.	.	.	.	.	TRIALID 63	-15	.	.	wrp.edf	RIGHT	4888	2727836	Full Trial Period	2722948	64	Trial: 64	2722948	41	¿¨³µ	Ê±ÖÓ	ºÉ°üµ°	j	j
wrp	.	.	.	.	.	.	.	.	.	.	2	.	.	.	false	false	Message: -1ms	.	.	.	.	.	.	.	.	.	.	.	RECCFG CR 1000 2 0 R	-1	.	.	wrp.edf	RIGHT	4888	2727836	Full Trial Period	2722948	64	Trial: 64	2722948	41	¿¨³µ	Ê±ÖÓ	ºÉ°üµ°	j	j
wrp	.	.	.	.	.	.	.	.	.	.	3	.	.	.	false	false	Message: -1ms	.	.	.	.	.	.	.	.	.	.	.	ELCLCFG TOWER	-1	.	.	wrp.edf	RIGHT	4888	2727836	Full Trial Period	2722948	64	Trial: 64	2722948	41	¿¨³µ	Ê±ÖÓ	ºÉ°üµ°	j	j
wrp	.	.	.	.	.	.	.	.	.	.	4	.	.	.	false	false	Message: -1ms	.	.	.	.	.	.	.	.	.	.	.	GAZE_COORDS 0.00 0.00 1023.00 767.00	-1	.	.	wrp.edf	RIGHT	4888	2727836	Full Trial Period	2722948	64	Trial: 64	2722948	41	¿¨³µ	Ê±ÖÓ	ºÉ°üµ°	j	j
wrp	.	.	.	.	.	.	.	.	.	.	5	.	.	.	false	false	Message: -1ms	.	.	.	.	.	.	.	.	.	.	.	THRESHOLDS R 94 219	-1	.	.	wrp.edf	RIGHT	4888	2727836	Full Trial Period	2722948	64	Trial: 64	2722948	41	¿¨³µ	Ê±ÖÓ	ºÉ°üµ°	j	j
wrp	.	.	.	.	.	.	.	.	.	.	6	.	.	.	false	false	Message: -1ms	.	.	.	.	.	.	.	.	.	.	.	ELCL_PROC CENTROID (3)	-1	.	.	wrp.edf	RIGHT	4888	2727836	Full Trial Period	2722948	64	Trial: 64	2722948	41	¿¨³µ	Ê±ÖÓ	ºÉ°üµ°	j	j
wrp	.	.	.	.	.	.	.	.	.	.	7	.	.	.	false	false	Message: -1ms	.	.	.	.	.	.	.	.	.	.	.	ELCL_PCR_PARAM 5 3.0	-1	.	.	wrp.edf	RIGHT	4888	2727836	Full Trial Period	2722948	64	Trial: 64	2722948	41	¿¨³µ	Ê±ÖÓ	ºÉ°üµ°	j	j
wrp	.	.	.	.	.	.	.	.	.	.	8	.	.	.	false	true	Message: 0ms	.	.	.	.	.	.	.	.	.	.	.	!MODE RECORD CR 1000 2 0 R	0	.	.	wrp.edf	RIGHT	4888	2727836	Full Trial Period	2722948	64	Trial: 64	2722948	41	¿¨³µ	Ê±ÖÓ	ºÉ°üµ°	j	j
wrp	.	.	.	.	1020	1026	1	7	173.50	424.50	9	.	.	.	false	false	Message: 43ms	.	.	.	.	.	.	.	.	.	.	.	SYNCTIME	43	173.50	424.50	wrp.edf	RIGHT	4888	2727836	Full Trial Period	2722948	64	Trial: 64	2722948	41	¿¨³µ	Ê±ÖÓ	ºÉ°üµ°	j	j
wrp	.	.	.	.	.	.	.	.	.	.	10	.	.	.	false	false	Message: 1591ms	6.15	150.11	41	1611	485.40	398.20	2	295.40	1571	304.60	391.00	INVISIBLE_BOUNDARY[1]	1591	.	.	wrp.edf	RIGHT	4888	2727836	Full Trial Period	2722948	64	Trial: 64	2722948	41	¿¨³µ	Ê±ÖÓ	ºÉ°üµ°	j	j
wrp	.	.	.	.	.	.	.	.	.	.	11	.	.	.	false	false	Message: 1601ms	6.15	150.11	41	1611	485.40	398.20	2	295.40	1571	304.60	391.00	SYNCTIME	1601	.	.	wrp.edf	RIGHT	4888	2727836	Full Trial Period	2722948	64	Trial: 64	2722948	41	¿¨³µ	Ê±ÖÓ	ºÉ°üµ°	j	j
wrp	.	.	.	.	.	.	.	.	.	.	12	.	.	.	false	false	Message: 4115ms	12.80	241.58	53	4138	931.90	377.80	7	379.70	4086	548.20	395.20	INVISIBLE_BOUNDARY[2]	4115	.	.	wrp.edf	RIGHT	4888	2727836	Full Trial Period	2722948	64	Trial: 64	2722948	41	¿¨³µ	Ê±ÖÓ	ºÉ°üµ°	j	j
wrp	.	.	.	.	.	.	.	.	.	.	13	.	.	.	false	false	Message: 4125ms	12.80	241.58	53	4138	931.90	377.80	7	379.70	4086	548.20	395.20	SYNCTIME	4125	.	.	wrp.edf	RIGHT	4888	2727836	Full Trial Period	2722948	64	Trial: 64	2722948	41	¿¨³µ	Ê±ÖÓ	ºÉ°üµ°	j	j
wrp	.	.	.	.	475	4886	9	4412	891.40	375.30	14	[1]	2	RECTANGLE_INTERESTAREA	false	false	Message: 4869ms	.	.	.	.	.	.	.	.	.	.	.	KEYBOARD	4869	891.40	375.30	wrp.edf	RIGHT	4888	2727836	Full Trial Period	2722948	64	Trial: 64	2722948	41	¿¨³µ	Ê±ÖÓ	ºÉ°üµ°	j	j
wrp	.	.	.	.	.	.	.	.	.	.	15	.	.	.	false	false	Message: 4927ms	.	.	.	.	.	.	.	.	.	.	.	TRIAL_RESULT 0	4927	.	.	wrp.edf	RIGHT	4888	2727836	Full Trial Period	2722948	64	Trial: 64	2722948	41	¿¨³µ	Ê±ÖÓ	ºÉ°üµ°	j	j
wrp	.	.	.	.	.	.	.	.	.	.	1	.	.	.	false	false	Message: -15ms	.	.	.	.	.	.	.	.	.	.	.	TRIALID 64	-15	.	.	wrp.edf	RIGHT	6776	2735956	Full Trial Period	2729180	65	Trial: 65	2729180	9	ÇÉ¿ËÁ¦	Ìú¹ì	Êé°ü	j	f
wrp	.	.	.	.	.	.	.	.	.	.	2	.	.	.	false	false	Message: -1ms	.	.	.	.	.	.	.	.	.	.	.	RECCFG CR 1000 2 0 R	-1	.	.	wrp.edf	RIGHT	6776	2735956	Full Trial Period	2729180	65	Trial: 65	2729180	9	ÇÉ¿ËÁ¦	Ìú¹ì	Êé°ü	j	f
wrp	.	.	.	.	.	.	.	.	.	.	3	.	.	.	false	false	Message: -1ms	.	.	.	.	.	.	.	.	.	.	.	ELCLCFG TOWER	-1	.	.	wrp.edf	RIGHT	6776	2735956	Full Trial Period	2729180	65	Trial: 65	2729180	9	ÇÉ¿ËÁ¦	Ìú¹ì	Êé°ü	j	f
wrp	.	.	.	.	.	.	.	.	.	.	4	.	.	.	false	false	Message: -1ms	.	.	.	.	.	.	.	.	.	.	.	GAZE_COORDS 0.00 0.00 1023.00 767.00	-1	.	.	wrp.edf	RIGHT	6776	2735956	Full Trial Period	2729180	65	Trial: 65	2729180	9	ÇÉ¿ËÁ¦	Ìú¹ì	Êé°ü	j	f
wrp	.	.	.	.	.	.	.	.	.	.	5	.	.	.	false	false	Message: -1ms	.	.	.	.	.	.	.	.	.	.	.	THRESHOLDS R 94 219	-1	.	.	wrp.edf	RIGHT	6776	2735956	Full Trial Period	2729180	65	Trial: 65	2729180	9	ÇÉ¿ËÁ¦	Ìú¹ì	Êé°ü	j	f
wrp	.	.	.	.	.	.	.	.	.	.	6	.	.	.	false	false	Message: -1ms	.	.	.	.	.	.	.	.	.	.	.	ELCL_PROC CENTROID (3)	-1	.	.	wrp.edf	RIGHT	6776	2735956	Full Trial Period	2729180	65	Trial: 65	2729180	9	ÇÉ¿ËÁ¦	Ìú¹ì	Êé°ü	j	f
wrp	.	.	.	.	.	.	.	.	.	.	7	.	.	.	false	false	Message: -1ms	.	.	.	.	.	.	.	.	.	.	.	ELCL_PCR_PARAM 5 3.0	-1	.	.	wrp.edf	RIGHT	6776	2735956	Full Trial Period	2729180	65	Trial: 65	2729180	9	ÇÉ¿ËÁ¦	Ìú¹ì	Êé°ü	j	f
wrp	.	.	.	.	.	.	.	.	.	.	8	.	.	.	false	true	Message: 0ms	.	.	.	.	.	.	.	.	.	.	.	!MODE RECORD CR 1000 2 0 R	0	.	.	wrp.edf	RIGHT	6776	2735956	Full Trial Period	2729180	65	Trial: 65	2729180	9	ÇÉ¿ËÁ¦	Ìú¹ì	Êé°ü	j	f
wrp	.	.	.	.	195	201	1	7	160.10	417.10	9	.	.	.	false	false	Message: 43ms	.	.	.	.	.	.	.	.	.	.	.	SYNCTIME	43	160.10	417.10	wrp.edf	RIGHT	6776	2735956	Full Trial Period	2729180	65	Trial: 65	2729180	9	ÇÉ¿ËÁ¦	Ìú¹ì	Êé°ü	j	f
wrp	.	.	.	.	.	.	.	.	.	.	10	.	.	.	false	false	Message: 940ms	4.65	129.09	36	960	471.00	407.80	3	246.90	925	334.70	412.80	INVISIBLE_BOUNDARY[1]	940	.	.	wrp.edf	RIGHT	6776	2735956	Full Trial Period	2729180	65	Trial: 65	2729180	9	ÇÉ¿ËÁ¦	Ìú¹ì	Êé°ü	j	f
wrp	.	.	.	.	.	.	.	.	.	.	11	.	.	.	false	false	Message: 951ms	4.65	129.09	36	960	471.00	407.80	3	246.90	925	334.70	412.80	SYNCTIME	951	.	.	wrp.edf	RIGHT	6776	2735956	Full Trial Period	2729180	65	Trial: 65	2729180	9	ÇÉ¿ËÁ¦	Ìú¹ì	Êé°ü	j	f
wrp	.	.	.	.	.	.	.	.	.	.	12	.	.	.	false	false	Message: 3109ms	8.53	193.90	44	3136	937.10	368.30	9	343.00	3093	680.70	388.30	INVISIBLE_BOUNDARY[2]	3109	.	.	wrp.edf	RIGHT	6776	2735956	Full Trial Period	2729180	65	Trial: 65	2729180	9	ÇÉ¿ËÁ¦	Ìú¹ì	Êé°ü	j	f
wrp	.	.	.	.	.	.	.	.	.	.	13	.	.	.	false	false	Message: 3117ms	8.53	193.90	44	3136	937.10	368.30	9	343.00	3093	680.70	388.30	SYNCTIME	3117	.	.	wrp.edf	RIGHT	6776	2735956	Full Trial Period	2729180	65	Trial: 65	2729180	9	ÇÉ¿ËÁ¦	Ìú¹ì	Êé°ü	j	f
wrp	.	.	.	.	505	6774	17	6270	910.70	385.40	14	[1]	2	RECTANGLE_INTERESTAREA	false	false	Message: 6757ms	.	.	.	.	.	.	.	.	.	.	.	KEYBOARD	6757	910.70	385.40	wrp.edf	RIGHT	6776	2735956	Full Trial Period	2729180	65	Trial: 65	2729180	9	ÇÉ¿ËÁ¦	Ìú¹ì	Êé°ü	j	f
wrp	.	.	.	.	.	.	.	.	.	.	15	.	.	.	false	false	Message: 6825ms	.	.	.	.	.	.	.	.	.	.	.	TRIAL_RESULT 0	6825	.	.	wrp.edf	RIGHT	6776	2735956	Full Trial Period	2729180	65	Trial: 65	2729180	9	ÇÉ¿ËÁ¦	Ìú¹ì	Êé°ü	j	f
wrp	.	.	.	.	.	.	.	.	.	.	1	.	.	.	false	false	Message: -22ms	.	.	.	.	.	.	.	.	.	.	.	TRIALID 65	-22	.	.	wrp.edf	RIGHT	4885	2742412	Full Trial Period	2737527	66	Trial: 66	2737527	75	¾íÖ½	ÓñÃ×	Êó±ê	f	f
wrp	.	.	.	.	.	.	.	.	.	.	2	.	.	.	false	false	Message: -1ms	.	.	.	.	.	.	.	.	.	.	.	RECCFG CR 1000 2 0 R	-1	.	.	wrp.edf	RIGHT	4885	2742412	Full Trial Period	2737527	66	Trial: 66	2737527	75	¾íÖ½	ÓñÃ×	Êó±ê	f	f
wrp	.	.	.	.	.	.	.	.	.	.	3	.	.	.	false	false	Message: -1ms	.	.	.	.	.	.	.	.	.	.	.	ELCLCFG TOWER	-1	.	.	wrp.edf	RIGHT	4885	2742412	Full Trial Period	2737527	66	Trial: 66	2737527	75	¾íÖ½	ÓñÃ×	Êó±ê	f	f
wrp	.	.	.	.	.	.	.	.	.	.	4	.	.	.	false	false	Message: -1ms	.	.	.	.	.	.	.	.	.	.	.	GAZE_COORDS 0.00 0.00 1023.00 767.00	-1	.	.	wrp.edf	RIGHT	4885	2742412	Full Trial Period	2737527	66	Trial: 66	2737527	75	¾íÖ½	ÓñÃ×	Êó±ê	f	f
wrp	.	.	.	.	.	.	.	.	.	.	5	.	.	.	false	false	Message: -1ms	.	.	.	.	.	.	.	.	.	.	.	THRESHOLDS R 94 219	-1	.	.	wrp.edf	RIGHT	4885	2742412	Full Trial Period	2737527	66	Trial: 66	2737527	75	¾íÖ½	ÓñÃ×	Êó±ê	f	f
wrp	.	.	.	.	.	.	.	.	.	.	6	.	.	.	false	false	Message: -1ms	.	.	.	.	.	.	.	.	.	.	.	ELCL_PROC CENTROID (3)	-1	.	.	wrp.edf	RIGHT	4885	2742412	Full Trial Period	2737527	66	Trial: 66	2737527	75	¾íÖ½	ÓñÃ×	Êó±ê	f	f
wrp	.	.	.	.	.	.	.	.	.	.	7	.	.	.	false	false	Message: -1ms	.	.	.	.	.	.	.	.	.	.	.	ELCL_PCR_PARAM 5 3.0	-1	.	.	wrp.edf	RIGHT	4885	2742412	Full Trial Period	2737527	66	Trial: 66	2737527	75	¾íÖ½	ÓñÃ×	Êó±ê	f	f
wrp	.	.	.	.	.	.	.	.	.	.	8	.	.	.	false	true	Message: 0ms	.	.	.	.	.	.	.	.	.	.	.	!MODE RECORD CR 1000 2 0 R	0	.	.	wrp.edf	RIGHT	4885	2742412	Full Trial Period	2737527	66	Trial: 66	2737527	75	¾íÖ½	ÓñÃ×	Êó±ê	f	f
wrp	.	.	.	.	384	390	1	7	163.50	425.00	9	.	.	.	false	false	Message: 53ms	.	.	.	.	.	.	.	.	.	.	.	SYNCTIME	53	163.50	425.00	wrp.edf	RIGHT	4885	2742412	Full Trial Period	2737527	66	Trial: 66	2737527	75	¾íÖ½	ÓñÃ×	Êó±ê	f	f
wrp	.	.	.	.	.	.	.	.	.	.	10	.	.	.	false	false	Message: 1079ms	9.64	196.79	49	1093	464.00	403.70	2	312.90	1045	176.70	409.20	INVISIBLE_BOUNDARY[1]	1079	.	.	wrp.edf	RIGHT	4885	2742412	Full Trial Period	2737527	66	Trial: 66	2737527	75	¾íÖ½	ÓñÃ×	Êó±ê	f	f
wrp	.	.	.	.	.	.	.	.	.	.	11	.	.	.	false	false	Message: 1086ms	9.64	196.79	49	1093	464.00	403.70	2	312.90	1045	176.70	409.20	SYNCTIME	1086	.	.	wrp.edf	RIGHT	4885	2742412	Full Trial Period	2737527	66	Trial: 66	2737527	75	¾íÖ½	ÓñÃ×	Êó±ê	f	f
wrp	.	.	.	.	.	.	.	.	.	.	12	.	.	.	false	false	Message: 3735ms	2.00	86.79	23	3748	945.10	382.40	6	174.40	3726	883.70	379.30	INVISIBLE_BOUNDARY[2]	3735	.	.	wrp.edf	RIGHT	4885	2742412	Full Trial Period	2737527	66	Trial: 66	2737527	75	¾íÖ½	ÓñÃ×	Êó±ê	f	f
wrp	.	.	.	.	.	.	.	.	.	.	13	.	.	.	false	false	Message: 3744ms	2.00	86.79	23	3748	945.10	382.40	6	174.40	3726	883.70	379.30	SYNCTIME	3744	.	.	wrp.edf	RIGHT	4885	2742412	Full Trial Period	2737527	66	Trial: 66	2737527	75	¾íÖ½	ÓñÃ×	Êó±ê	f	f
wrp	.	.	.	.	.	.	.	.	.	.	14	.	.	.	false	false	Message: 4867ms	9.71	183.26	53	4883	908.00	384.50	9	402.40	4831	617.20	391.70	KEYBOARD	4867	.	.	wrp.edf	RIGHT	4885	2742412	Full Trial Period	2737527	66	Trial: 66	2737527	75	¾íÖ½	ÓñÃ×	Êó±ê	f	f
wrp	.	.	.	.	.	.	.	.	.	.	15	.	.	.	false	false	Message: 4933ms	.	.	.	.	.	.	.	.	.	.	.	TRIAL_RESULT 0	4933	.	.	wrp.edf	RIGHT	4885	2742412	Full Trial Period	2737527	66	Trial: 66	2737527	75	¾íÖ½	ÓñÃ×	Êó±ê	f	f
wrp	.	.	.	.	.	.	.	.	.	.	1	.	.	.	false	false	Message: -21ms	.	.	.	.	.	.	.	.	.	.	.	TRIALID 66	-21	.	.	wrp.edf	RIGHT	4947	2748581	Full Trial Period	2743634	67	Trial: 67	2743634	82	ÏãÑÌ	Ç¦±Ê	¿ê×Ó	j	j
wrp	.	.	.	.	.	.	.	.	.	.	2	.	.	.	false	false	Message: -1ms	.	.	.	.	.	.	.	.	.	.	.	RECCFG CR 1000 2 0 R	-1	.	.	wrp.edf	RIGHT	4947	2748581	Full Trial Period	2743634	67	Trial: 67	2743634	82	ÏãÑÌ	Ç¦±Ê	¿ê×Ó	j	j
wrp	.	.	.	.	.	.	.	.	.	.	3	.	.	.	false	false	Message: -1ms	.	.	.	.	.	.	.	.	.	.	.	ELCLCFG TOWER	-1	.	.	wrp.edf	RIGHT	4947	2748581	Full Trial Period	2743634	67	Trial: 67	2743634	82	ÏãÑÌ	Ç¦±Ê	¿ê×Ó	j	j
wrp	.	.	.	.	.	.	.	.	.	.	4	.	.	.	false	false	Message: -1ms	.	.	.	.	.	.	.	.	.	.	.	GAZE_COORDS 0.00 0.00 1023.00 767.00	-1	.	.	wrp.edf	RIGHT	4947	2748581	Full Trial Period	2743634	67	Trial: 67	2743634	82	ÏãÑÌ	Ç¦±Ê	¿ê×Ó	j	j
wrp	.	.	.	.	.	.	.	.	.	.	5	.	.	.	false	false	Message: -1ms	.	.	.	.	.	.	.	.	.	.	.	THRESHOLDS R 94 219	-1	.	.	wrp.edf	RIGHT	4947	2748581	Full Trial Period	2743634	67	Trial: 67	2743634	82	ÏãÑÌ	Ç¦±Ê	¿ê×Ó	j	j
wrp	.	.	.	.	.	.	.	.	.	.	6	.	.	.	false	false	Message: -1ms	.	.	.	.	.	.	.	.	.	.	.	ELCL_PROC CENTROID (3)	-1	.	.	wrp.edf	RIGHT	4947	2748581	Full Trial Period	2743634	67	Trial: 67	2743634	82	ÏãÑÌ	Ç¦±Ê	¿ê×Ó	j	j
wrp	.	.	.	.	.	.	.	.	.	.	7	.	.	.	false	false	Message: -1ms	.	.	.	.	.	.	.	.	.	.	.	ELCL_PCR_PARAM 5 3.0	-1	.	.	wrp.edf	RIGHT	4947	2748581	Full Trial Period	2743634	67	Trial: 67	2743634	82	ÏãÑÌ	Ç¦±Ê	¿ê×Ó	j	j
wrp	.	.	.	.	.	.	.	.	.	.	8	.	.	.	false	true	Message: 0ms	.	.	.	.	.	.	.	.	.	.	.	!MODE RECORD CR 1000 2 0 R	0	.	.	wrp.edf	RIGHT	4947	2748581	Full Trial Period	2743634	67	Trial: 67	2743634	82	ÏãÑÌ	Ç¦±Ê	¿ê×Ó	j	j
wrp	.	.	.	.	206	212	1	7	142.60	403.80	9	.	.	.	false	false	Message: 45ms	.	.	.	.	.	.	.	.	.	.	.	SYNCTIME	45	142.60	403.80	wrp.edf	RIGHT	4947	2748581	Full Trial Period	2743634	67	Trial: 67	2743634	82	ÏãÑÌ	Ç¦±Ê	¿ê×Ó	j	j
wrp	.	.	.	.	.	.	.	.	.	.	10	.	.	.	false	false	Message: 534ms	9.98	203.68	49	547	462.00	403.00	2	347.40	499	164.60	405.40	INVISIBLE_BOUNDARY[1]	534	.	.	wrp.edf	RIGHT	4947	2748581	Full Trial Period	2743634	67	Trial: 67	2743634	82	ÏãÑÌ	Ç¦±Ê	¿ê×Ó	j	j
wrp	.	.	.	.	.	.	.	.	.	.	11	.	.	.	false	false	Message: 545ms	9.98	203.68	49	547	462.00	403.00	2	347.40	499	164.60	405.40	SYNCTIME	545	.	.	wrp.edf	RIGHT	4947	2748581	Full Trial Period	2743634	67	Trial: 67	2743634	82	ÏãÑÌ	Ç¦±Ê	¿ê×Ó	j	j
wrp	.	.	.	.	.	.	.	.	.	.	12	.	.	.	false	false	Message: 2101ms	12.63	238.39	53	2122	885.80	393.00	5	414.90	2070	508.50	411.50	INVISIBLE_BOUNDARY[2]	2101	.	.	wrp.edf	RIGHT	4947	2748581	Full Trial Period	2743634	67	Trial: 67	2743634	82	ÏãÑÌ	Ç¦±Ê	¿ê×Ó	j	j
wrp	.	.	.	.	.	.	.	.	.	.	13	.	.	.	false	false	Message: 2112ms	12.63	238.39	53	2122	885.80	393.00	5	414.90	2070	508.50	411.50	SYNCTIME	2112	.	.	wrp.edf	RIGHT	4947	2748581	Full Trial Period	2743634	67	Trial: 67	2743634	82	ÏãÑÌ	Ç¦±Ê	¿ê×Ó	j	j
wrp	.	.	.	.	.	.	.	.	.	.	14	.	.	.	false	false	Message: 4929ms	12.63	143.57	88	4945	515.30	403.00	11	458.30	4858	892.80	389.40	KEYBOARD	4929	.	.	wrp.edf	RIGHT	4947	2748581	Full Trial Period	2743634	67	Trial: 67	2743634	82	ÏãÑÌ	Ç¦±Ê	¿ê×Ó	j	j
wrp	.	.	.	.	.	.	.	.	.	.	15	.	.	.	false	false	Message: 4996ms	.	.	.	.	.	.	.	.	.	.	.	TRIAL_RESULT 0	4996	.	.	wrp.edf	RIGHT	4947	2748581	Full Trial Period	2743634	67	Trial: 67	2743634	82	ÏãÑÌ	Ç¦±Ê	¿ê×Ó	j	j
wrp	.	.	.	.	.	.	.	.	.	.	1	.	.	.	false	false	Message: -15ms	.	.	.	.	.	.	.	.	.	.	.	TRIALID 67	-15	.	.	wrp.edf	RIGHT	5268	2755495	Full Trial Period	2750227	68	Trial: 68	2750227	143	ºº±¤°ü	ÕÁÄÔÍè	³ß×Ó	f	f
wrp	.	.	.	.	.	.	.	.	.	.	2	.	.	.	false	false	Message: -1ms	.	.	.	.	.	.	.	.	.	.	.	RECCFG CR 1000 2 0 R	-1	.	.	wrp.edf	RIGHT	5268	2755495	Full Trial Period	2750227	68	Trial: 68	2750227	143	ºº±¤°ü	ÕÁÄÔÍè	³ß×Ó	f	f
wrp	.	.	.	.	.	.	.	.	.	.	3	.	.	.	false	false	Message: -1ms	.	.	.	.	.	.	.	.	.	.	.	ELCLCFG TOWER	-1	.	.	wrp.edf	RIGHT	5268	2755495	Full Trial Period	2750227	68	Trial: 68	2750227	143	ºº±¤°ü	ÕÁÄÔÍè	³ß×Ó	f	f
wrp	.	.	.	.	.	.	.	.	.	.	4	.	.	.	false	false	Message: -1ms	.	.	.	.	.	.	.	.	.	.	.	GAZE_COORDS 0.00 0.00 1023.00 767.00	-1	.	.	wrp.edf	RIGHT	5268	2755495	Full Trial Period	2750227	68	Trial: 68	2750227	143	ºº±¤°ü	ÕÁÄÔÍè	³ß×Ó	f	f
wrp	.	.	.	.	.	.	.	.	.	.	5	.	.	.	false	false	Message: -1ms	.	.	.	.	.	.	.	.	.	.	.	THRESHOLDS R 94 219	-1	.	.	wrp.edf	RIGHT	5268	2755495	Full Trial Period	2750227	68	Trial: 68	2750227	143	ºº±¤°ü	ÕÁÄÔÍè	³ß×Ó	f	f
wrp	.	.	.	.	.	.	.	.	.	.	6	.	.	.	false	false	Message: -1ms	.	.	.	.	.	.	.	.	.	.	.	ELCL_PROC CENTROID (3)	-1	.	.	wrp.edf	RIGHT	5268	2755495	Full Trial Period	2750227	68	Trial: 68	2750227	143	ºº±¤°ü	ÕÁÄÔÍè	³ß×Ó	f	f
wrp	.	.	.	.	.	.	.	.	.	.	7	.	.	.	false	false	Message: -1ms	.	.	.	.	.	.	.	.	.	.	.	ELCL_PCR_PARAM 5 3.0	-1	.	.	wrp.edf	RIGHT	5268	2755495	Full Trial Period	2750227	68	Trial: 68	2750227	143	ºº±¤°ü	ÕÁÄÔÍè	³ß×Ó	f	f
wrp	.	.	.	.	.	.	.	.	.	.	8	.	.	.	false	true	Message: 0ms	.	.	.	.	.	.	.	.	.	.	.	!MODE RECORD CR 1000 2 0 R	0	.	.	wrp.edf	RIGHT	5268	2755495	Full Trial Period	2750227	68	Trial: 68	2750227	143	ºº±¤°ü	ÕÁÄÔÍè	³ß×Ó	f	f
wrp	.	.	.	.	181	187	1	7	161.40	424.40	9	.	.	.	false	false	Message: 42ms	.	.	.	.	.	.	.	.	.	.	.	SYNCTIME	42	161.40	424.40	wrp.edf	RIGHT	5268	2755495	Full Trial Period	2750227	68	Trial: 68	2750227	143	ºº±¤°ü	ÕÁÄÔÍè	³ß×Ó	f	f
wrp	.	.	.	.	.	.	.	.	.	.	10	.	.	.	false	false	Message: 1957ms	9.03	196.23	46	1972	460.00	381.10	6	341.10	1927	193.00	399.20	INVISIBLE_BOUNDARY[1]	1957	.	.	wrp.edf	RIGHT	5268	2755495	Full Trial Period	2750227	68	Trial: 68	2750227	143	ºº±¤°ü	ÕÁÄÔÍè	³ß×Ó	f	f
wrp	.	.	.	.	.	.	.	.	.	.	11	.	.	.	false	false	Message: 1967ms	9.03	196.23	46	1972	460.00	381.10	6	341.10	1927	193.00	399.20	SYNCTIME	1967	.	.	wrp.edf	RIGHT	5268	2755495	Full Trial Period	2750227	68	Trial: 68	2750227	143	ºº±¤°ü	ÕÁÄÔÍè	³ß×Ó	f	f
wrp	.	.	.	.	.	.	.	.	.	.	12	.	.	.	false	false	Message: 3974ms	12.58	228.76	55	3995	860.30	386.70	10	405.60	3941	486.10	395.60	INVISIBLE_BOUNDARY[2]	3974	.	.	wrp.edf	RIGHT	5268	2755495	Full Trial Period	2750227	68	Trial: 68	2750227	143	ºº±¤°ü	ÕÁÄÔÍè	³ß×Ó	f	f
wrp	.	.	.	.	.	.	.	.	.	.	13	.	.	.	false	false	Message: 3983ms	12.58	228.76	55	3995	860.30	386.70	10	405.60	3941	486.10	395.60	SYNCTIME	3983	.	.	wrp.edf	RIGHT	5268	2755495	Full Trial Period	2750227	68	Trial: 68	2750227	143	ºº±¤°ü	ÕÁÄÔÍè	³ß×Ó	f	f
wrp	.	.	.	.	1096	5266	12	4171	905.00	383.80	14	[1]	2	RECTANGLE_INTERESTAREA	false	false	Message: 5249ms	.	.	.	.	.	.	.	.	.	.	.	KEYBOARD	5249	905.00	383.80	wrp.edf	RIGHT	5268	2755495	Full Trial Period	2750227	68	Trial: 68	2750227	143	ºº±¤°ü	ÕÁÄÔÍè	³ß×Ó	f	f
wrp	.	.	.	.	.	.	.	.	.	.	15	.	.	.	false	false	Message: 5309ms	.	.	.	.	.	.	.	.	.	.	.	TRIAL_RESULT 0	5309	.	.	wrp.edf	RIGHT	5268	2755495	Full Trial Period	2750227	68	Trial: 68	2750227	143	ºº±¤°ü	ÕÁÄÔÍè	³ß×Ó	f	f
wrp	.	.	.	.	.	.	.	.	.	.	1	.	.	.	false	false	Message: -17ms	.	.	.	.	.	.	.	.	.	.	.	TRIALID 68	-17	.	.	wrp.edf	RIGHT	3778	2762222	Full Trial Period	2758444	69	Trial: 69	2758444	106	ÊÁ×Ó	ÄÏ¹Ï	¾ÈÉúÈ¦	f	j
wrp	.	.	.	.	.	.	.	.	.	.	2	.	.	.	false	false	Message: -1ms	.	.	.	.	.	.	.	.	.	.	.	RECCFG CR 1000 2 0 R	-1	.	.	wrp.edf	RIGHT	3778	2762222	Full Trial Period	2758444	69	Trial: 69	2758444	106	ÊÁ×Ó	ÄÏ¹Ï	¾ÈÉúÈ¦	f	j
wrp	.	.	.	.	.	.	.	.	.	.	3	.	.	.	false	false	Message: -1ms	.	.	.	.	.	.	.	.	.	.	.	ELCLCFG TOWER	-1	.	.	wrp.edf	RIGHT	3778	2762222	Full Trial Period	2758444	69	Trial: 69	2758444	106	ÊÁ×Ó	ÄÏ¹Ï	¾ÈÉúÈ¦	f	j
wrp	.	.	.	.	.	.	.	.	.	.	4	.	.	.	false	false	Message: -1ms	.	.	.	.	.	.	.	.	.	.	.	GAZE_COORDS 0.00 0.00 1023.00 767.00	-1	.	.	wrp.edf	RIGHT	3778	2762222	Full Trial Period	2758444	69	Trial: 69	2758444	106	ÊÁ×Ó	ÄÏ¹Ï	¾ÈÉúÈ¦	f	j
wrp	.	.	.	.	.	.	.	.	.	.	5	.	.	.	false	false	Message: -1ms	.	.	.	.	.	.	.	.	.	.	.	THRESHOLDS R 94 219	-1	.	.	wrp.edf	RIGHT	3778	2762222	Full Trial Period	2758444	69	Trial: 69	2758444	106	ÊÁ×Ó	ÄÏ¹Ï	¾ÈÉúÈ¦	f	j
wrp	.	.	.	.	.	.	.	.	.	.	6	.	.	.	false	false	Message: -1ms	.	.	.	.	.	.	.	.	.	.	.	ELCL_PROC CENTROID (3)	-1	.	.	wrp.edf	RIGHT	3778	2762222	Full Trial Period	2758444	69	Trial: 69	2758444	106	ÊÁ×Ó	ÄÏ¹Ï	¾ÈÉúÈ¦	f	j
wrp	.	.	.	.	.	.	.	.	.	.	7	.	.	.	false	false	Message: -1ms	.	.	.	.	.	.	.	.	.	.	.	ELCL_PCR_PARAM 5 3.0	-1	.	.	wrp.edf	RIGHT	3778	2762222	Full Trial Period	2758444	69	Trial: 69	2758444	106	ÊÁ×Ó	ÄÏ¹Ï	¾ÈÉúÈ¦	f	j
wrp	.	.	.	.	.	.	.	.	.	.	8	.	.	.	false	true	Message: 0ms	.	.	.	.	.	.	.	.	.	.	.	!MODE RECORD CR 1000 2 0 R	0	.	.	wrp.edf	RIGHT	3778	2762222	Full Trial Period	2758444	69	Trial: 69	2758444	106	ÊÁ×Ó	ÄÏ¹Ï	¾ÈÉúÈ¦	f	j
wrp	.	.	.	.	736	742	1	7	152.70	414.10	9	.	.	.	false	false	Message: 49ms	.	.	.	.	.	.	.	.	.	.	.	SYNCTIME	49	152.70	414.10	wrp.edf	RIGHT	3778	2762222	Full Trial Period	2758444	69	Trial: 69	2758444	106	ÊÁ×Ó	ÄÏ¹Ï	¾ÈÉúÈ¦	f	j
wrp	.	.	.	.	.	.	.	.	.	.	10	.	.	.	false	false	Message: 1444ms	3.82	131.74	29	1461	482.70	381.90	3	260.50	1433	371.20	378.50	INVISIBLE_BOUNDARY[1]	1444	.	.	wrp.edf	RIGHT	3778	2762222	Full Trial Period	2758444	69	Trial: 69	2758444	106	ÊÁ×Ó	ÄÏ¹Ï	¾ÈÉúÈ¦	f	j
wrp	.	.	.	.	.	.	.	.	.	.	11	.	.	.	false	false	Message: 1449ms	3.82	131.74	29	1461	482.70	381.90	3	260.50	1433	371.20	378.50	SYNCTIME	1449	.	.	wrp.edf	RIGHT	3778	2762222	Full Trial Period	2758444	69	Trial: 69	2758444	106	ÊÁ×Ó	ÄÏ¹Ï	¾ÈÉúÈ¦	f	j
wrp	.	.	.	.	.	.	.	.	.	.	12	.	.	.	false	false	Message: 2545ms	3.74	120.62	31	2554	931.00	375.40	7	258.50	2524	817.50	366.70	INVISIBLE_BOUNDARY[2]	2545	.	.	wrp.edf	RIGHT	3778	2762222	Full Trial Period	2758444	69	Trial: 69	2758444	106	ÊÁ×Ó	ÄÏ¹Ï	¾ÈÉúÈ¦	f	j
wrp	.	.	.	.	.	.	.	.	.	.	13	.	.	.	false	false	Message: 2549ms	3.74	120.62	31	2554	931.00	375.40	7	258.50	2524	817.50	366.70	SYNCTIME	2549	.	.	wrp.edf	RIGHT	3778	2762222	Full Trial Period	2758444	69	Trial: 69	2758444	106	ÊÁ×Ó	ÄÏ¹Ï	¾ÈÉúÈ¦	f	j
wrp	.	.	.	.	425	3776	10	3352	876.90	372.30	14	[1]	2	RECTANGLE_INTERESTAREA	false	false	Message: 3759ms	.	.	.	.	.	.	.	.	.	.	.	KEYBOARD	3759	876.90	372.30	wrp.edf	RIGHT	3778	2762222	Full Trial Period	2758444	69	Trial: 69	2758444	106	ÊÁ×Ó	ÄÏ¹Ï	¾ÈÉúÈ¦	f	j
wrp	.	.	.	.	.	.	.	.	.	.	15	.	.	.	false	false	Message: 3818ms	.	.	.	.	.	.	.	.	.	.	.	TRIAL_RESULT 0	3818	.	.	wrp.edf	RIGHT	3778	2762222	Full Trial Period	2758444	69	Trial: 69	2758444	106	ÊÁ×Ó	ÄÏ¹Ï	¾ÈÉúÈ¦	f	j
wrp	.	.	.	.	.	.	.	.	.	.	1	.	.	.	false	false	Message: -16ms	.	.	.	.	.	.	.	.	.	.	.	TRIALID 69	-16	.	.	wrp.edf	RIGHT	9991	2773808	Full Trial Period	2763817	70	Trial: 70	2763817	63	Æì¸Ë	ÉþË÷	ÏÉÈËÕÆ	f	f
wrp	.	.	.	.	.	.	.	.	.	.	2	.	.	.	false	false	Message: -1ms	.	.	.	.	.	.	.	.	.	.	.	RECCFG CR 1000 2 0 R	-1	.	.	wrp.edf	RIGHT	9991	2773808	Full Trial Period	2763817	70	Trial: 70	2763817	63	Æì¸Ë	ÉþË÷	ÏÉÈËÕÆ	f	f
wrp	.	.	.	.	.	.	.	.	.	.	3	.	.	.	false	false	Message: -1ms	.	.	.	.	.	.	.	.	.	.	.	ELCLCFG TOWER	-1	.	.	wrp.edf	RIGHT	9991	2773808	Full Trial Period	2763817	70	Trial: 70	2763817	63	Æì¸Ë	ÉþË÷	ÏÉÈËÕÆ	f	f
wrp	.	.	.	.	.	.	.	.	.	.	4	.	.	.	false	false	Message: -1ms	.	.	.	.	.	.	.	.	.	.	.	GAZE_COORDS 0.00 0.00 1023.00 767.00	-1	.	.	wrp.edf	RIGHT	9991	2773808	Full Trial Period	2763817	70	Trial: 70	2763817	63	Æì¸Ë	ÉþË÷	ÏÉÈËÕÆ	f	f
wrp	.	.	.	.	.	.	.	.	.	.	5	.	.	.	false	false	Message: -1ms	.	.	.	.	.	.	.	.	.	.	.	THRESHOLDS R 94 219	-1	.	.	wrp.edf	RIGHT	9991	2773808	Full Trial Period	2763817	70	Trial: 70	2763817	63	Æì¸Ë	ÉþË÷	ÏÉÈËÕÆ	f	f
wrp	.	.	.	.	.	.	.	.	.	.	6	.	.	.	false	false	Message: -1ms	.	.	.	.	.	.	.	.	.	.	.	ELCL_PROC CENTROID (3)	-1	.	.	wrp.edf	RIGHT	9991	2773808	Full Trial Period	2763817	70	Trial: 70	2763817	63	Æì¸Ë	ÉþË÷	ÏÉÈËÕÆ	f	f
wrp	.	.	.	.	.	.	.	.	.	.	7	.	.	.	false	false	Message: -1ms	.	.	.	.	.	.	.	.	.	.	.	ELCL_PCR_PARAM 5 3.0	-1	.	.	wrp.edf	RIGHT	9991	2773808	Full Trial Period	2763817	70	Trial: 70	2763817	63	Æì¸Ë	ÉþË÷	ÏÉÈËÕÆ	f	f
wrp	.	.	.	.	.	.	.	.	.	.	8	.	.	.	false	true	Message: 0ms	.	.	.	.	.	.	.	.	.	.	.	!MODE RECORD CR 1000 2 0 R	0	.	.	wrp.edf	RIGHT	9991	2773808	Full Trial Period	2763817	70	Trial: 70	2763817	63	Æì¸Ë	ÉþË÷	ÏÉÈËÕÆ	f	f
wrp	.	.	.	.	1088	1094	1	7	191.70	426.40	9	.	.	.	false	false	Message: 50ms	.	.	.	.	.	.	.	.	.	.	.	SYNCTIME	50	191.70	426.40	wrp.edf	RIGHT	9991	2773808	Full Trial Period	2763817	70	Trial: 70	2763817	63	Æì¸Ë	ÉþË÷	ÏÉÈËÕÆ	f	f
wrp	.	.	.	.	.	.	.	.	.	.	10	.	.	.	false	false	Message: 3269ms	7.83	182.20	43	3285	470.20	392.40	7	328.40	3243	239.10	395.40	INVISIBLE_BOUNDARY[1]	3269	.	.	wrp.edf	RIGHT	9991	2773808	Full Trial Period	2763817	70	Trial: 70	2763817	63	Æì¸Ë	ÉþË÷	ÏÉÈËÕÆ	f	f
wrp	.	.	.	.	.	.	.	.	.	.	11	.	.	.	false	false	Message: 3274ms	7.83	182.20	43	3285	470.20	392.40	7	328.40	3243	239.10	395.40	SYNCTIME	3274	.	.	wrp.edf	RIGHT	9991	2773808	Full Trial Period	2763817	70	Trial: 70	2763817	63	Æì¸Ë	ÉþË÷	ÏÉÈËÕÆ	f	f
wrp	.	.	.	.	193	5866	12	5674	959.40	378.70	12	.	.	.	false	false	Message: 5674ms	.	.	.	.	.	.	.	.	.	.	.	INVISIBLE_BOUNDARY[2]	5674	.	.	wrp.edf	RIGHT	9991	2773808	Full Trial Period	2763817	70	Trial: 70	2763817	63	Æì¸Ë	ÉþË÷	ÏÉÈËÕÆ	f	f
wrp	.	.	.	.	193	5866	12	5674	959.40	378.70	13	.	.	.	false	false	Message: 5683ms	.	.	.	.	.	.	.	.	.	.	.	SYNCTIME	5683	959.40	378.70	wrp.edf	RIGHT	9991	2773808	Full Trial Period	2763817	70	Trial: 70	2763817	63	Æì¸Ë	ÉþË÷	ÏÉÈËÕÆ	f	f
wrp	.	.	.	.	372	9989	23	9618	444.30	392.80	14	.	.	.	false	false	Message: 9972ms	.	.	.	.	.	.	.	.	.	.	.	KEYBOARD	9972	444.30	392.80	wrp.edf	RIGHT	9991	2773808	Full Trial Period	2763817	70	Trial: 70	2763817	63	Æì¸Ë	ÉþË÷	ÏÉÈËÕÆ	f	f
wrp	.	.	.	.	.	.	.	.	.	.	15	.	.	.	false	false	Message: 10029ms	.	.	.	.	.	.	.	.	.	.	.	TRIAL_RESULT 0	10029	.	.	wrp.edf	RIGHT	9991	2773808	Full Trial Period	2763817	70	Trial: 70	2763817	63	Æì¸Ë	ÉþË÷	ÏÉÈËÕÆ	f	f
wrp	.	.	.	.	.	.	.	.	.	.	1	.	.	.	false	false	Message: -17ms	.	.	.	.	.	.	.	.	.	.	.	TRIALID 70	-17	.	.	wrp.edf	RIGHT	5356	2858742	Full Trial Period	2853386	71	Trial: 71	2853386	69	Ç¦±Ê	éÏé­Çò	ÄûÃÊ	j	j
wrp	.	.	.	.	.	.	.	.	.	.	2	.	.	.	false	false	Message: -1ms	.	.	.	.	.	.	.	.	.	.	.	RECCFG CR 1000 2 0 R	-1	.	.	wrp.edf	RIGHT	5356	2858742	Full Trial Period	2853386	71	Trial: 71	2853386	69	Ç¦±Ê	éÏé­Çò	ÄûÃÊ	j	j
wrp	.	.	.	.	.	.	.	.	.	.	3	.	.	.	false	false	Message: -1ms	.	.	.	.	.	.	.	.	.	.	.	ELCLCFG TOWER	-1	.	.	wrp.edf	RIGHT	5356	2858742	Full Trial Period	2853386	71	Trial: 71	2853386	69	Ç¦±Ê	éÏé­Çò	ÄûÃÊ	j	j
wrp	.	.	.	.	.	.	.	.	.	.	4	.	.	.	false	false	Message: -1ms	.	.	.	.	.	.	.	.	.	.	.	GAZE_COORDS 0.00 0.00 1023.00 767.00	-1	.	.	wrp.edf	RIGHT	5356	2858742	Full Trial Period	2853386	71	Trial: 71	2853386	69	Ç¦±Ê	éÏé­Çò	ÄûÃÊ	j	j
wrp	.	.	.	.	.	.	.	.	.	.	5	.	.	.	false	false	Message: -1ms	.	.	.	.	.	.	.	.	.	.	.	THRESHOLDS R 94 219	-1	.	.	wrp.edf	RIGHT	5356	2858742	Full Trial Period	2853386	71	Trial: 71	2853386	69	Ç¦±Ê	éÏé­Çò	ÄûÃÊ	j	j
wrp	.	.	.	.	.	.	.	.	.	.	6	.	.	.	false	false	Message: -1ms	.	.	.	.	.	.	.	.	.	.	.	ELCL_PROC CENTROID (3)	-1	.	.	wrp.edf	RIGHT	5356	2858742	Full Trial Period	2853386	71	Trial: 71	2853386	69	Ç¦±Ê	éÏé­Çò	ÄûÃÊ	j	j
wrp	.	.	.	.	.	.	.	.	.	.	7	.	.	.	false	false	Message: -1ms	.	.	.	.	.	.	.	.	.	.	.	ELCL_PCR_PARAM 5 3.0	-1	.	.	wrp.edf	RIGHT	5356	2858742	Full Trial Period	2853386	71	Trial: 71	2853386	69	Ç¦±Ê	éÏé­Çò	ÄûÃÊ	j	j
wrp	.	.	.	.	.	.	.	.	.	.	8	.	.	.	false	true	Message: 0ms	.	.	.	.	.	.	.	.	.	.	.	!MODE RECORD CR 1000 2 0 R	0	.	.	wrp.edf	RIGHT	5356	2858742	Full Trial Period	2853386	71	Trial: 71	2853386	69	Ç¦±Ê	éÏé­Çò	ÄûÃÊ	j	j
wrp	.	.	.	.	293	299	1	7	148.20	394.00	9	.	.	.	false	false	Message: 50ms	.	.	.	.	.	.	.	.	.	.	.	SYNCTIME	50	148.20	394.00	wrp.edf	RIGHT	5356	2858742	Full Trial Period	2853386	71	Trial: 71	2853386	69	Ç¦±Ê	éÏé­Çò	ÄûÃÊ	j	j
wrp	.	.	.	.	.	.	.	.	.	.	10	.	.	.	false	false	Message: 1965ms	11.59	236.49	49	1984	513.60	407.00	4	432.10	1936	168.30	410.70	INVISIBLE_BOUNDARY[1]	1965	.	.	wrp.edf	RIGHT	5356	2858742	Full Trial Period	2853386	71	Trial: 71	2853386	69	Ç¦±Ê	éÏé­Çò	ÄûÃÊ	j	j
wrp	.	.	.	.	.	.	.	.	.	.	11	.	.	.	false	false	Message: 1975ms	11.59	236.49	49	1984	513.60	407.00	4	432.10	1936	168.30	410.70	SYNCTIME	1975	.	.	wrp.edf	RIGHT	5356	2858742	Full Trial Period	2853386	71	Trial: 71	2853386	69	Ç¦±Ê	éÏé­Çò	ÄûÃÊ	j	j
wrp	.	.	.	.	170	4750	9	4581	851.00	388.00	12	[1]	2	RECTANGLE_INTERESTAREA	false	false	Message: 4590ms	.	.	.	.	.	.	.	.	.	.	.	INVISIBLE_BOUNDARY[2]	4590	851.00	388.00	wrp.edf	RIGHT	5356	2858742	Full Trial Period	2853386	71	Trial: 71	2853386	69	Ç¦±Ê	éÏé­Çò	ÄûÃÊ	j	j
wrp	.	.	.	.	170	4750	9	4581	851.00	388.00	13	[1]	2	RECTANGLE_INTERESTAREA	false	false	Message: 4599ms	.	.	.	.	.	.	.	.	.	.	.	SYNCTIME	4599	851.00	388.00	wrp.edf	RIGHT	5356	2858742	Full Trial Period	2853386	71	Trial: 71	2853386	69	Ç¦±Ê	éÏé­Çò	ÄûÃÊ	j	j
wrp	.	.	.	.	584	5354	10	4771	887.40	382.70	14	[1]	2	RECTANGLE_INTERESTAREA	false	false	Message: 5336ms	.	.	.	.	.	.	.	.	.	.	.	KEYBOARD	5336	887.40	382.70	wrp.edf	RIGHT	5356	2858742	Full Trial Period	2853386	71	Trial: 71	2853386	69	Ç¦±Ê	éÏé­Çò	ÄûÃÊ	j	j
wrp	.	.	.	.	.	.	.	.	.	.	15	.	.	.	false	false	Message: 5399ms	.	.	.	.	.	.	.	.	.	.	.	TRIAL_RESULT 0	5399	.	.	wrp.edf	RIGHT	5356	2858742	Full Trial Period	2853386	71	Trial: 71	2853386	69	Ç¦±Ê	éÏé­Çò	ÄûÃÊ	j	j
wrp	.	.	.	.	.	.	.	.	.	.	1	.	.	.	false	false	Message: -27ms	.	.	.	.	.	.	.	.	.	.	.	TRIALID 71	-27	.	.	wrp.edf	RIGHT	6149	2866111	Full Trial Period	2859962	72	Trial: 72	2859962	17	ÁïÁïÇò	·Éµú	ÅûÈø	j	j
wrp	.	.	.	.	.	.	.	.	.	.	2	.	.	.	false	false	Message: -1ms	.	.	.	.	.	.	.	.	.	.	.	RECCFG CR 1000 2 0 R	-1	.	.	wrp.edf	RIGHT	6149	2866111	Full Trial Period	2859962	72	Trial: 72	2859962	17	ÁïÁïÇò	·Éµú	ÅûÈø	j	j
wrp	.	.	.	.	.	.	.	.	.	.	3	.	.	.	false	false	Message: -1ms	.	.	.	.	.	.	.	.	.	.	.	ELCLCFG TOWER	-1	.	.	wrp.edf	RIGHT	6149	2866111	Full Trial Period	2859962	72	Trial: 72	2859962	17	ÁïÁïÇò	·Éµú	ÅûÈø	j	j
wrp	.	.	.	.	.	.	.	.	.	.	4	.	.	.	false	false	Message: -1ms	.	.	.	.	.	.	.	.	.	.	.	GAZE_COORDS 0.00 0.00 1023.00 767.00	-1	.	.	wrp.edf	RIGHT	6149	2866111	Full Trial Period	2859962	72	Trial: 72	2859962	17	ÁïÁïÇò	·Éµú	ÅûÈø	j	j
wrp	.	.	.	.	.	.	.	.	.	.	5	.	.	.	false	false	Message: -1ms	.	.	.	.	.	.	.	.	.	.	.	THRESHOLDS R 94 219	-1	.	.	wrp.edf	RIGHT	6149	2866111	Full Trial Period	2859962	72	Trial: 72	2859962	17	ÁïÁïÇò	·Éµú	ÅûÈø	j	j
wrp	.	.	.	.	.	.	.	.	.	.	6	.	.	.	false	false	Message: -1ms	.	.	.	.	.	.	.	.	.	.	.	ELCL_PROC CENTROID (3)	-1	.	.	wrp.edf	RIGHT	6149	2866111	Full Trial Period	2859962	72	Trial: 72	2859962	17	ÁïÁïÇò	·Éµú	ÅûÈø	j	j
wrp	.	.	.	.	.	.	.	.	.	.	7	.	.	.	false	false	Message: -1ms	.	.	.	.	.	.	.	.	.	.	.	ELCL_PCR_PARAM 5 3.0	-1	.	.	wrp.edf	RIGHT	6149	2866111	Full Trial Period	2859962	72	Trial: 72	2859962	17	ÁïÁïÇò	·Éµú	ÅûÈø	j	j
wrp	.	.	.	.	.	.	.	.	.	.	8	.	.	.	false	true	Message: 0ms	.	.	.	.	.	.	.	.	.	.	.	!MODE RECORD CR 1000 2 0 R	0	.	.	wrp.edf	RIGHT	6149	2866111	Full Trial Period	2859962	72	Trial: 72	2859962	17	ÁïÁïÇò	·Éµú	ÅûÈø	j	j
wrp	.	.	.	.	186	192	1	7	139.50	392.30	9	.	.	.	false	false	Message: 40ms	.	.	.	.	.	.	.	.	.	.	.	SYNCTIME	40	139.50	392.30	wrp.edf	RIGHT	6149	2866111	Full Trial Period	2859962	72	Trial: 72	2859962	17	ÁïÁïÇò	·Éµú	ÅûÈø	j	j
wrp	.	.	.	.	.	.	.	.	.	.	10	.	.	.	false	false	Message: 1349ms	9.14	198.62	46	1362	454.40	416.10	4	338.60	1317	182.80	405.50	INVISIBLE_BOUNDARY[1]	1349	.	.	wrp.edf	RIGHT	6149	2866111	Full Trial Period	2859962	72	Trial: 72	2859962	17	ÁïÁïÇò	·Éµú	ÅûÈø	j	j
wrp	.	.	.	.	.	.	.	.	.	.	11	.	.	.	false	false	Message: 1356ms	9.14	198.62	46	1362	454.40	416.10	4	338.60	1317	182.80	405.50	SYNCTIME	1356	.	.	wrp.edf	RIGHT	6149	2866111	Full Trial Period	2859962	72	Trial: 72	2859962	17	ÁïÁïÇò	·Éµú	ÅûÈø	j	j
wrp	.	.	.	.	.	.	.	.	.	.	12	.	.	.	false	false	Message: 5282ms	1.37	8.94	153	5427	896.50	343.90	11	914.40	5275	915.30	379.80	INVISIBLE_BOUNDARY[2]	5282	.	.	wrp.edf	RIGHT	6149	2866111	Full Trial Period	2859962	72	Trial: 72	2859962	17	ÁïÁïÇò	·Éµú	ÅûÈø	j	j
wrp	.	.	.	.	.	.	.	.	.	.	13	.	.	.	false	false	Message: 5288ms	1.37	8.94	153	5427	896.50	343.90	11	914.40	5275	915.30	379.80	SYNCTIME	5288	.	.	wrp.edf	RIGHT	6149	2866111	Full Trial Period	2859962	72	Trial: 72	2859962	17	ÁïÁïÇò	·Éµú	ÅûÈø	j	j
wrp	.	.	.	.	524	6147	13	5624	875.10	364.70	14	.	.	.	false	false	Message: 6130ms	.	.	.	.	.	.	.	.	.	.	.	KEYBOARD	6130	875.10	364.70	wrp.edf	RIGHT	6149	2866111	Full Trial Period	2859962	72	Trial: 72	2859962	17	ÁïÁïÇò	·Éµú	ÅûÈø	j	j
wrp	.	.	.	.	.	.	.	.	.	.	15	.	.	.	false	false	Message: 6197ms	.	.	.	.	.	.	.	.	.	.	.	TRIAL_RESULT 0	6197	.	.	wrp.edf	RIGHT	6149	2866111	Full Trial Period	2859962	72	Trial: 72	2859962	17	ÁïÁïÇò	·Éµú	ÅûÈø	j	j
wrp	.	.	.	.	.	.	.	.	.	.	1	.	.	.	false	false	Message: -16ms	.	.	.	.	.	.	.	.	.	.	.	TRIALID 72	-16	.	.	wrp.edf	RIGHT	5566	2873007	Full Trial Period	2867441	73	Trial: 73	2867441	100	À®°È	Â©¶·	°ÙºÏ»¨	j	j
wrp	.	.	.	.	.	.	.	.	.	.	2	.	.	.	false	false	Message: -1ms	.	.	.	.	.	.	.	.	.	.	.	RECCFG CR 1000 2 0 R	-1	.	.	wrp.edf	RIGHT	5566	2873007	Full Trial Period	2867441	73	Trial: 73	2867441	100	À®°È	Â©¶·	°ÙºÏ»¨	j	j
wrp	.	.	.	.	.	.	.	.	.	.	3	.	.	.	false	false	Message: -1ms	.	.	.	.	.	.	.	.	.	.	.	ELCLCFG TOWER	-1	.	.	wrp.edf	RIGHT	5566	2873007	Full Trial Period	2867441	73	Trial: 73	2867441	100	À®°È	Â©¶·	°ÙºÏ»¨	j	j
wrp	.	.	.	.	.	.	.	.	.	.	4	.	.	.	false	false	Message: -1ms	.	.	.	.	.	.	.	.	.	.	.	GAZE_COORDS 0.00 0.00 1023.00 767.00	-1	.	.	wrp.edf	RIGHT	5566	2873007	Full Trial Period	2867441	73	Trial: 73	2867441	100	À®°È	Â©¶·	°ÙºÏ»¨	j	j
wrp	.	.	.	.	.	.	.	.	.	.	5	.	.	.	false	false	Message: -1ms	.	.	.	.	.	.	.	.	.	.	.	THRESHOLDS R 94 219	-1	.	.	wrp.edf	RIGHT	5566	2873007	Full Trial Period	2867441	73	Trial: 73	2867441	100	À®°È	Â©¶·	°ÙºÏ»¨	j	j
wrp	.	.	.	.	.	.	.	.	.	.	6	.	.	.	false	false	Message: -1ms	.	.	.	.	.	.	.	.	.	.	.	ELCL_PROC CENTROID (3)	-1	.	.	wrp.edf	RIGHT	5566	2873007	Full Trial Period	2867441	73	Trial: 73	2867441	100	À®°È	Â©¶·	°ÙºÏ»¨	j	j
wrp	.	.	.	.	.	.	.	.	.	.	7	.	.	.	false	false	Message: -1ms	.	.	.	.	.	.	.	.	.	.	.	ELCL_PCR_PARAM 5 3.0	-1	.	.	wrp.edf	RIGHT	5566	2873007	Full Trial Period	2867441	73	Trial: 73	2867441	100	À®°È	Â©¶·	°ÙºÏ»¨	j	j
wrp	.	.	.	.	.	.	.	.	.	.	8	.	.	.	false	true	Message: 0ms	.	.	.	.	.	.	.	.	.	.	.	!MODE RECORD CR 1000 2 0 R	0	.	.	wrp.edf	RIGHT	5566	2873007	Full Trial Period	2867441	73	Trial: 73	2867441	100	À®°È	Â©¶·	°ÙºÏ»¨	j	j
wrp	.	.	.	.	66	72	1	7	156.10	421.80	9	.	.	.	false	false	Message: 42ms	.	.	.	.	.	.	.	.	.	.	.	SYNCTIME	42	156.10	421.80	wrp.edf	RIGHT	5566	2873007	Full Trial Period	2867441	73	Trial: 73	2867441	100	À®°È	Â©¶·	°ÙºÏ»¨	j	j
wrp	.	.	.	.	.	.	.	.	.	.	10	.	.	.	false	false	Message: 1901ms	11.68	238.33	49	1916	482.20	414.90	6	414.20	1868	132.50	408.40	INVISIBLE_BOUNDARY[1]	1901	.	.	wrp.edf	RIGHT	5566	2873007	Full Trial Period	2867441	73	Trial: 73	2867441	100	À®°È	Â©¶·	°ÙºÏ»¨	j	j
wrp	.	.	.	.	.	.	.	.	.	.	11	.	.	.	false	false	Message: 1909ms	11.68	238.33	49	1916	482.20	414.90	6	414.20	1868	132.50	408.40	SYNCTIME	1909	.	.	wrp.edf	RIGHT	5566	2873007	Full Trial Period	2867441	73	Trial: 73	2867441	100	À®°È	Â©¶·	°ÙºÏ»¨	j	j
wrp	.	.	.	.	.	.	.	.	.	.	12	.	.	.	false	false	Message: 4066ms	11.80	199.93	59	4092	910.30	395.50	9	323.00	4034	556.50	402.50	INVISIBLE_BOUNDARY[2]	4066	.	.	wrp.edf	RIGHT	5566	2873007	Full Trial Period	2867441	73	Trial: 73	2867441	100	À®°È	Â©¶·	°ÙºÏ»¨	j	j
wrp	.	.	.	.	.	.	.	.	.	.	13	.	.	.	false	false	Message: 4076ms	11.80	199.93	59	4092	910.30	395.50	9	323.00	4034	556.50	402.50	SYNCTIME	4076	.	.	wrp.edf	RIGHT	5566	2873007	Full Trial Period	2867441	73	Trial: 73	2867441	100	À®°È	Â©¶·	°ÙºÏ»¨	j	j
wrp	.	.	.	.	254	5564	13	5311	859.50	372.50	14	[1]	2	RECTANGLE_INTERESTAREA	false	false	Message: 5547ms	.	.	.	.	.	.	.	.	.	.	.	KEYBOARD	5547	859.50	372.50	wrp.edf	RIGHT	5566	2873007	Full Trial Period	2867441	73	Trial: 73	2867441	100	À®°È	Â©¶·	°ÙºÏ»¨	j	j
wrp	.	.	.	.	.	.	.	.	.	.	15	.	.	.	false	false	Message: 5612ms	.	.	.	.	.	.	.	.	.	.	.	TRIAL_RESULT 0	5612	.	.	wrp.edf	RIGHT	5566	2873007	Full Trial Period	2867441	73	Trial: 73	2867441	100	À®°È	Â©¶·	°ÙºÏ»¨	j	j
wrp	.	.	.	.	.	.	.	.	.	.	1	.	.	.	false	false	Message: -526ms	.	.	.	.	.	.	.	.	.	.	.	TRIALID 73	-526	.	.	wrp.edf	RIGHT	5705	2880464	Full Trial Period	2874759	74	Trial: 74	2874759	96	ÆÏÌÑ	Å¦¿Û	ÏóÆå	j	j
wrp	.	.	.	.	.	.	.	.	.	.	2	.	.	.	false	false	Message: -1ms	.	.	.	.	.	.	.	.	.	.	.	RECCFG CR 1000 2 0 R	-1	.	.	wrp.edf	RIGHT	5705	2880464	Full Trial Period	2874759	74	Trial: 74	2874759	96	ÆÏÌÑ	Å¦¿Û	ÏóÆå	j	j
wrp	.	.	.	.	.	.	.	.	.	.	3	.	.	.	false	false	Message: -1ms	.	.	.	.	.	.	.	.	.	.	.	ELCLCFG TOWER	-1	.	.	wrp.edf	RIGHT	5705	2880464	Full Trial Period	2874759	74	Trial: 74	2874759	96	ÆÏÌÑ	Å¦¿Û	ÏóÆå	j	j
wrp	.	.	.	.	.	.	.	.	.	.	4	.	.	.	false	false	Message: -1ms	.	.	.	.	.	.	.	.	.	.	.	GAZE_COORDS 0.00 0.00 1023.00 767.00	-1	.	.	wrp.edf	RIGHT	5705	2880464	Full Trial Period	2874759	74	Trial: 74	2874759	96	ÆÏÌÑ	Å¦¿Û	ÏóÆå	j	j
wrp	.	.	.	.	.	.	.	.	.	.	5	.	.	.	false	false	Message: -1ms	.	.	.	.	.	.	.	.	.	.	.	THRESHOLDS R 94 219	-1	.	.	wrp.edf	RIGHT	5705	2880464	Full Trial Period	2874759	74	Trial: 74	2874759	96	ÆÏÌÑ	Å¦¿Û	ÏóÆå	j	j
wrp	.	.	.	.	.	.	.	.	.	.	6	.	.	.	false	false	Message: -1ms	.	.	.	.	.	.	.	.	.	.	.	ELCL_PROC CENTROID (3)	-1	.	.	wrp.edf	RIGHT	5705	2880464	Full Trial Period	2874759	74	Trial: 74	2874759	96	ÆÏÌÑ	Å¦¿Û	ÏóÆå	j	j
wrp	.	.	.	.	.	.	.	.	.	.	7	.	.	.	false	false	Message: -1ms	.	.	.	.	.	.	.	.	.	.	.	ELCL_PCR_PARAM 5 3.0	-1	.	.	wrp.edf	RIGHT	5705	2880464	Full Trial Period	2874759	74	Trial: 74	2874759	96	ÆÏÌÑ	Å¦¿Û	ÏóÆå	j	j
wrp	.	.	.	.	.	.	.	.	.	.	8	.	.	.	false	true	Message: 0ms	.	.	.	.	.	.	.	.	.	.	.	!MODE RECORD CR 1000 2 0 R	0	.	.	wrp.edf	RIGHT	5705	2880464	Full Trial Period	2874759	74	Trial: 74	2874759	96	ÆÏÌÑ	Å¦¿Û	ÏóÆå	j	j
wrp	.	.	.	.	320	330	1	11	152.30	381.80	9	.	.	.	false	false	Message: 40ms	.	.	.	.	.	.	.	.	.	.	.	SYNCTIME	40	152.30	381.80	wrp.edf	RIGHT	5705	2880464	Full Trial Period	2874759	74	Trial: 74	2874759	96	ÆÏÌÑ	Å¦¿Û	ÏóÆå	j	j
wrp	.	.	.	.	.	.	.	.	.	.	10	.	.	.	false	false	Message: 1410ms	10.90	222.43	49	1420	488.40	378.30	2	376.10	1372	164.70	379.30	INVISIBLE_BOUNDARY[1]	1410	.	.	wrp.edf	RIGHT	5705	2880464	Full Trial Period	2874759	74	Trial: 74	2874759	96	ÆÏÌÑ	Å¦¿Û	ÏóÆå	j	j
wrp	.	.	.	.	.	.	.	.	.	.	11	.	.	.	false	false	Message: 1415ms	10.90	222.43	49	1420	488.40	378.30	2	376.10	1372	164.70	379.30	SYNCTIME	1415	.	.	wrp.edf	RIGHT	5705	2880464	Full Trial Period	2874759	74	Trial: 74	2874759	96	ÆÏÌÑ	Å¦¿Û	ÏóÆå	j	j
wrp	.	.	.	.	.	.	.	.	.	.	12	.	.	.	false	false	Message: 4011ms	1.80	11.12	162	4164	873.20	331.60	7	912.80	4003	899.20	377.90	INVISIBLE_BOUNDARY[2]	4011	.	.	wrp.edf	RIGHT	5705	2880464	Full Trial Period	2874759	74	Trial: 74	2874759	96	ÆÏÌÑ	Å¦¿Û	ÏóÆå	j	j
wrp	.	.	.	.	.	.	.	.	.	.	13	.	.	.	false	false	Message: 4022ms	1.80	11.12	162	4164	873.20	331.60	7	912.80	4003	899.20	377.90	SYNCTIME	4022	.	.	wrp.edf	RIGHT	5705	2880464	Full Trial Period	2874759	74	Trial: 74	2874759	96	ÆÏÌÑ	Å¦¿Û	ÏóÆå	j	j
wrp	.	.	.	.	402	5703	11	5302	449.30	413.60	14	.	.	.	false	false	Message: 5686ms	.	.	.	.	.	.	.	.	.	.	.	KEYBOARD	5686	449.30	413.60	wrp.edf	RIGHT	5705	2880464	Full Trial Period	2874759	74	Trial: 74	2874759	96	ÆÏÌÑ	Å¦¿Û	ÏóÆå	j	j
wrp	.	.	.	.	.	.	.	.	.	.	15	.	.	.	false	false	Message: 5753ms	.	.	.	.	.	.	.	.	.	.	.	TRIAL_RESULT 0	5753	.	.	wrp.edf	RIGHT	5705	2880464	Full Trial Period	2874759	74	Trial: 74	2874759	96	ÆÏÌÑ	Å¦¿Û	ÏóÆå	j	j
wrp	.	.	.	.	.	.	.	.	.	.	1	.	.	.	false	false	Message: -16ms	.	.	.	.	.	.	.	.	.	.	.	TRIALID 74	-16	.	.	wrp.edf	RIGHT	5797	2887744	Full Trial Period	2881947	75	Trial: 75	2881947	20	éÙ×Ó	ÇúÆæ±ý	ÒÂ¼Ü	f	f
wrp	.	.	.	.	.	.	.	.	.	.	2	.	.	.	false	false	Message: -1ms	.	.	.	.	.	.	.	.	.	.	.	RECCFG CR 1000 2 0 R	-1	.	.	wrp.edf	RIGHT	5797	2887744	Full Trial Period	2881947	75	Trial: 75	2881947	20	éÙ×Ó	ÇúÆæ±ý	ÒÂ¼Ü	f	f
wrp	.	.	.	.	.	.	.	.	.	.	3	.	.	.	false	false	Message: -1ms	.	.	.	.	.	.	.	.	.	.	.	ELCLCFG TOWER	-1	.	.	wrp.edf	RIGHT	5797	2887744	Full Trial Period	2881947	75	Trial: 75	2881947	20	éÙ×Ó	ÇúÆæ±ý	ÒÂ¼Ü	f	f
wrp	.	.	.	.	.	.	.	.	.	.	4	.	.	.	false	false	Message: -1ms	.	.	.	.	.	.	.	.	.	.	.	GAZE_COORDS 0.00 0.00 1023.00 767.00	-1	.	.	wrp.edf	RIGHT	5797	2887744	Full Trial Period	2881947	75	Trial: 75	2881947	20	éÙ×Ó	ÇúÆæ±ý	ÒÂ¼Ü	f	f
wrp	.	.	.	.	.	.	.	.	.	.	5	.	.	.	false	false	Message: -1ms	.	.	.	.	.	.	.	.	.	.	.	THRESHOLDS R 94 219	-1	.	.	wrp.edf	RIGHT	5797	2887744	Full Trial Period	2881947	75	Trial: 75	2881947	20	éÙ×Ó	ÇúÆæ±ý	ÒÂ¼Ü	f	f
wrp	.	.	.	.	.	.	.	.	.	.	6	.	.	.	false	false	Message: -1ms	.	.	.	.	.	.	.	.	.	.	.	ELCL_PROC CENTROID (3)	-1	.	.	wrp.edf	RIGHT	5797	2887744	Full Trial Period	2881947	75	Trial: 75	2881947	20	éÙ×Ó	ÇúÆæ±ý	ÒÂ¼Ü	f	f
wrp	.	.	.	.	.	.	.	.	.	.	7	.	.	.	false	false	Message: -1ms	.	.	.	.	.	.	.	.	.	.	.	ELCL_PCR_PARAM 5 3.0	-1	.	.	wrp.edf	RIGHT	5797	2887744	Full Trial Period	2881947	75	Trial: 75	2881947	20	éÙ×Ó	ÇúÆæ±ý	ÒÂ¼Ü	f	f
wrp	.	.	.	.	.	.	.	.	.	.	8	.	.	.	false	true	Message: 0ms	.	.	.	.	.	.	.	.	.	.	.	!MODE RECORD CR 1000 2 0 R	0	.	.	wrp.edf	RIGHT	5797	2887744	Full Trial Period	2881947	75	Trial: 75	2881947	20	éÙ×Ó	ÇúÆæ±ý	ÒÂ¼Ü	f	f
wrp	.	.	.	.	235	241	1	7	147.70	396.70	9	.	.	.	false	false	Message: 51ms	.	.	.	.	.	.	.	.	.	.	.	SYNCTIME	51	147.70	396.70	wrp.edf	RIGHT	5797	2887744	Full Trial Period	2881947	75	Trial: 75	2881947	20	éÙ×Ó	ÇúÆæ±ý	ÒÂ¼Ü	f	f
wrp	.	.	.	.	.	.	.	.	.	.	10	.	.	.	false	false	Message: 1965ms	10.85	212.65	51	1981	477.90	406.10	6	384.20	1931	155.00	392.90	INVISIBLE_BOUNDARY[1]	1965	.	.	wrp.edf	RIGHT	5797	2887744	Full Trial Period	2881947	75	Trial: 75	2881947	20	éÙ×Ó	ÇúÆæ±ý	ÒÂ¼Ü	f	f
wrp	.	.	.	.	.	.	.	.	.	.	11	.	.	.	false	false	Message: 1976ms	10.85	212.65	51	1981	477.90	406.10	6	384.20	1931	155.00	392.90	SYNCTIME	1976	.	.	wrp.edf	RIGHT	5797	2887744	Full Trial Period	2881947	75	Trial: 75	2881947	20	éÙ×Ó	ÇúÆæ±ý	ÒÂ¼Ü	f	f
wrp	.	.	.	.	.	.	.	.	.	.	12	.	.	.	false	false	Message: 4738ms	1.76	13.62	129	4853	903.00	380.30	12	747.10	4725	852.90	362.20	INVISIBLE_BOUNDARY[2]	4738	.	.	wrp.edf	RIGHT	5797	2887744	Full Trial Period	2881947	75	Trial: 75	2881947	20	éÙ×Ó	ÇúÆæ±ý	ÒÂ¼Ü	f	f
wrp	.	.	.	.	.	.	.	.	.	.	13	.	.	.	false	false	Message: 4742ms	1.76	13.62	129	4853	903.00	380.30	12	747.10	4725	852.90	362.20	SYNCTIME	4742	.	.	wrp.edf	RIGHT	5797	2887744	Full Trial Period	2881947	75	Trial: 75	2881947	20	éÙ×Ó	ÇúÆæ±ý	ÒÂ¼Ü	f	f
wrp	.	.	.	.	717	5795	14	5079	877.20	365.70	14	.	.	.	false	false	Message: 5778ms	.	.	.	.	.	.	.	.	.	.	.	KEYBOARD	5778	877.20	365.70	wrp.edf	RIGHT	5797	2887744	Full Trial Period	2881947	75	Trial: 75	2881947	20	éÙ×Ó	ÇúÆæ±ý	ÒÂ¼Ü	f	f
wrp	.	.	.	.	.	.	.	.	.	.	15	.	.	.	false	false	Message: 5836ms	.	.	.	.	.	.	.	.	.	.	.	TRIAL_RESULT 0	5836	.	.	wrp.edf	RIGHT	5797	2887744	Full Trial Period	2881947	75	Trial: 75	2881947	20	éÙ×Ó	ÇúÆæ±ý	ÒÂ¼Ü	f	f
wrp	.	.	.	.	.	.	.	.	.	.	1	.	.	.	false	false	Message: -17ms	.	.	.	.	.	.	.	.	.	.	.	TRIALID 75	-17	.	.	wrp.edf	RIGHT	3319	2892266	Full Trial Period	2888947	76	Trial: 76	2888947	76	ÌÀÔ²	Ö¸ÄÏÕë	ÏÚ±ý	j	j
wrp	.	.	.	.	.	.	.	.	.	.	2	.	.	.	false	false	Message: -1ms	.	.	.	.	.	.	.	.	.	.	.	RECCFG CR 1000 2 0 R	-1	.	.	wrp.edf	RIGHT	3319	2892266	Full Trial Period	2888947	76	Trial: 76	2888947	76	ÌÀÔ²	Ö¸ÄÏÕë	ÏÚ±ý	j	j
wrp	.	.	.	.	.	.	.	.	.	.	3	.	.	.	false	false	Message: -1ms	.	.	.	.	.	.	.	.	.	.	.	ELCLCFG TOWER	-1	.	.	wrp.edf	RIGHT	3319	2892266	Full Trial Period	2888947	76	Trial: 76	2888947	76	ÌÀÔ²	Ö¸ÄÏÕë	ÏÚ±ý	j	j
wrp	.	.	.	.	.	.	.	.	.	.	4	.	.	.	false	false	Message: -1ms	.	.	.	.	.	.	.	.	.	.	.	GAZE_COORDS 0.00 0.00 1023.00 767.00	-1	.	.	wrp.edf	RIGHT	3319	2892266	Full Trial Period	2888947	76	Trial: 76	2888947	76	ÌÀÔ²	Ö¸ÄÏÕë	ÏÚ±ý	j	j
wrp	.	.	.	.	.	.	.	.	.	.	5	.	.	.	false	false	Message: -1ms	.	.	.	.	.	.	.	.	.	.	.	THRESHOLDS R 94 219	-1	.	.	wrp.edf	RIGHT	3319	2892266	Full Trial Period	2888947	76	Trial: 76	2888947	76	ÌÀÔ²	Ö¸ÄÏÕë	ÏÚ±ý	j	j
wrp	.	.	.	.	.	.	.	.	.	.	6	.	.	.	false	false	Message: -1ms	.	.	.	.	.	.	.	.	.	.	.	ELCL_PROC CENTROID (3)	-1	.	.	wrp.edf	RIGHT	3319	2892266	Full Trial Period	2888947	76	Trial: 76	2888947	76	ÌÀÔ²	Ö¸ÄÏÕë	ÏÚ±ý	j	j
wrp	.	.	.	.	.	.	.	.	.	.	7	.	.	.	false	false	Message: -1ms	.	.	.	.	.	.	.	.	.	.	.	ELCL_PCR_PARAM 5 3.0	-1	.	.	wrp.edf	RIGHT	3319	2892266	Full Trial Period	2888947	76	Trial: 76	2888947	76	ÌÀÔ²	Ö¸ÄÏÕë	ÏÚ±ý	j	j
wrp	.	.	.	.	.	.	.	.	.	.	8	.	.	.	false	true	Message: 0ms	.	.	.	.	.	.	.	.	.	.	.	!MODE RECORD CR 1000 2 0 R	0	.	.	wrp.edf	RIGHT	3319	2892266	Full Trial Period	2888947	76	Trial: 76	2888947	76	ÌÀÔ²	Ö¸ÄÏÕë	ÏÚ±ý	j	j
wrp	.	.	.	.	242	248	1	7	137.50	392.40	9	.	.	.	false	false	Message: 49ms	.	.	.	.	.	.	.	.	.	.	.	SYNCTIME	49	137.50	392.40	wrp.edf	RIGHT	3319	2892266	Full Trial Period	2888947	76	Trial: 76	2888947	76	ÌÀÔ²	Ö¸ÄÏÕë	ÏÚ±ý	j	j
wrp	.	.	.	.	.	.	.	.	.	.	10	.	.	.	false	false	Message: 1052ms	9.93	211.35	47	1064	455.10	409.40	2	386.80	1018	160.50	381.10	INVISIBLE_BOUNDARY[1]	1052	.	.	wrp.edf	RIGHT	3319	2892266	Full Trial Period	2888947	76	Trial: 76	2888947	76	ÌÀÔ²	Ö¸ÄÏÕë	ÏÚ±ý	j	j
wrp	.	.	.	.	.	.	.	.	.	.	11	.	.	.	false	false	Message: 1058ms	9.93	211.35	47	1064	455.10	409.40	2	386.80	1018	160.50	381.10	SYNCTIME	1058	.	.	wrp.edf	RIGHT	3319	2892266	Full Trial Period	2888947	76	Trial: 76	2888947	76	ÌÀÔ²	Ö¸ÄÏÕë	ÏÚ±ý	j	j
wrp	.	.	.	.	.	.	.	.	.	.	12	.	.	.	false	false	Message: 2379ms	10.28	194.00	53	2399	845.00	378.40	5	346.30	2347	540.30	398.30	INVISIBLE_BOUNDARY[2]	2379	.	.	wrp.edf	RIGHT	3319	2892266	Full Trial Period	2888947	76	Trial: 76	2888947	76	ÌÀÔ²	Ö¸ÄÏÕë	ÏÚ±ý	j	j
wrp	.	.	.	.	.	.	.	.	.	.	13	.	.	.	false	false	Message: 2382ms	10.28	194.00	53	2399	845.00	378.40	5	346.30	2347	540.30	398.30	SYNCTIME	2382	.	.	wrp.edf	RIGHT	3319	2892266	Full Trial Period	2888947	76	Trial: 76	2888947	76	ÌÀÔ²	Ö¸ÄÏÕë	ÏÚ±ý	j	j
wrp	.	.	.	.	735	3317	7	2583	875.00	370.00	14	[1]	2	RECTANGLE_INTERESTAREA	false	false	Message: 3299ms	.	.	.	.	.	.	.	.	.	.	.	KEYBOARD	3299	875.00	370.00	wrp.edf	RIGHT	3319	2892266	Full Trial Period	2888947	76	Trial: 76	2888947	76	ÌÀÔ²	Ö¸ÄÏÕë	ÏÚ±ý	j	j
wrp	.	.	.	.	.	.	.	.	.	.	15	.	.	.	false	false	Message: 3362ms	.	.	.	.	.	.	.	.	.	.	.	TRIAL_RESULT 0	3362	.	.	wrp.edf	RIGHT	3319	2892266	Full Trial Period	2888947	76	Trial: 76	2888947	76	ÌÀÔ²	Ö¸ÄÏÕë	ÏÚ±ý	j	j
wrp	.	.	.	.	.	.	.	.	.	.	1	.	.	.	false	false	Message: -40ms	.	.	.	.	.	.	.	.	.	.	.	TRIALID 76	-40	.	.	wrp.edf	RIGHT	4971	2898632	Full Trial Period	2893661	77	Trial: 77	2893661	125	ÕíÍ·	ÇÉ¿ËÁ¦	¸Ö±Ê	f	f
wrp	.	.	.	.	.	.	.	.	.	.	2	.	.	.	false	false	Message: -1ms	.	.	.	.	.	.	.	.	.	.	.	RECCFG CR 1000 2 0 R	-1	.	.	wrp.edf	RIGHT	4971	2898632	Full Trial Period	2893661	77	Trial: 77	2893661	125	ÕíÍ·	ÇÉ¿ËÁ¦	¸Ö±Ê	f	f
wrp	.	.	.	.	.	.	.	.	.	.	3	.	.	.	false	false	Message: -1ms	.	.	.	.	.	.	.	.	.	.	.	ELCLCFG TOWER	-1	.	.	wrp.edf	RIGHT	4971	2898632	Full Trial Period	2893661	77	Trial: 77	2893661	125	ÕíÍ·	ÇÉ¿ËÁ¦	¸Ö±Ê	f	f
wrp	.	.	.	.	.	.	.	.	.	.	4	.	.	.	false	false	Message: -1ms	.	.	.	.	.	.	.	.	.	.	.	GAZE_COORDS 0.00 0.00 1023.00 767.00	-1	.	.	wrp.edf	RIGHT	4971	2898632	Full Trial Period	2893661	77	Trial: 77	2893661	125	ÕíÍ·	ÇÉ¿ËÁ¦	¸Ö±Ê	f	f
wrp	.	.	.	.	.	.	.	.	.	.	5	.	.	.	false	false	Message: -1ms	.	.	.	.	.	.	.	.	.	.	.	THRESHOLDS R 94 219	-1	.	.	wrp.edf	RIGHT	4971	2898632	Full Trial Period	2893661	77	Trial: 77	2893661	125	ÕíÍ·	ÇÉ¿ËÁ¦	¸Ö±Ê	f	f
wrp	.	.	.	.	.	.	.	.	.	.	6	.	.	.	false	false	Message: -1ms	.	.	.	.	.	.	.	.	.	.	.	ELCL_PROC CENTROID (3)	-1	.	.	wrp.edf	RIGHT	4971	2898632	Full Trial Period	2893661	77	Trial: 77	2893661	125	ÕíÍ·	ÇÉ¿ËÁ¦	¸Ö±Ê	f	f
wrp	.	.	.	.	.	.	.	.	.	.	7	.	.	.	false	false	Message: -1ms	.	.	.	.	.	.	.	.	.	.	.	ELCL_PCR_PARAM 5 3.0	-1	.	.	wrp.edf	RIGHT	4971	2898632	Full Trial Period	2893661	77	Trial: 77	2893661	125	ÕíÍ·	ÇÉ¿ËÁ¦	¸Ö±Ê	f	f
wrp	.	.	.	.	.	.	.	.	.	.	8	.	.	.	false	true	Message: 0ms	.	.	.	.	.	.	.	.	.	.	.	!MODE RECORD CR 1000 2 0 R	0	.	.	wrp.edf	RIGHT	4971	2898632	Full Trial Period	2893661	77	Trial: 77	2893661	125	ÕíÍ·	ÇÉ¿ËÁ¦	¸Ö±Ê	f	f
wrp	.	.	.	.	419	428	1	10	137.70	387.60	9	.	.	.	false	false	Message: 44ms	.	.	.	.	.	.	.	.	.	.	.	SYNCTIME	44	137.70	387.60	wrp.edf	RIGHT	4971	2898632	Full Trial Period	2893661	77	Trial: 77	2893661	125	ÕíÍ·	ÇÉ¿ËÁ¦	¸Ö±Ê	f	f
wrp	.	.	.	.	.	.	.	.	.	.	10	.	.	.	false	false	Message: 1417ms	5.89	143.73	41	1443	523.60	412.60	3	295.90	1403	350.70	417.00	INVISIBLE_BOUNDARY[1]	1417	.	.	wrp.edf	RIGHT	4971	2898632	Full Trial Period	2893661	77	Trial: 77	2893661	125	ÕíÍ·	ÇÉ¿ËÁ¦	¸Ö±Ê	f	f
wrp	.	.	.	.	.	.	.	.	.	.	11	.	.	.	false	false	Message: 1426ms	5.89	143.73	41	1443	523.60	412.60	3	295.90	1403	350.70	417.00	SYNCTIME	1426	.	.	wrp.edf	RIGHT	4971	2898632	Full Trial Period	2893661	77	Trial: 77	2893661	125	ÕíÍ·	ÇÉ¿ËÁ¦	¸Ö±Ê	f	f
wrp	.	.	.	.	.	.	.	.	.	.	12	.	.	.	false	false	Message: 2322ms	10.32	198.53	52	2340	847.10	392.00	6	333.30	2289	540.50	394.30	INVISIBLE_BOUNDARY[2]	2322	.	.	wrp.edf	RIGHT	4971	2898632	Full Trial Period	2893661	77	Trial: 77	2893661	125	ÕíÍ·	ÇÉ¿ËÁ¦	¸Ö±Ê	f	f
wrp	.	.	.	.	.	.	.	.	.	.	13	.	.	.	false	false	Message: 2326ms	10.32	198.53	52	2340	847.10	392.00	6	333.30	2289	540.50	394.30	SYNCTIME	2326	.	.	wrp.edf	RIGHT	4971	2898632	Full Trial Period	2893661	77	Trial: 77	2893661	125	ÕíÍ·	ÇÉ¿ËÁ¦	¸Ö±Ê	f	f
wrp	.	.	.	.	480	4969	13	4490	869.40	367.20	14	[1]	2	RECTANGLE_INTERESTAREA	false	false	Message: 4952ms	.	.	.	.	.	.	.	.	.	.	.	KEYBOARD	4952	869.40	367.20	wrp.edf	RIGHT	4971	2898632	Full Trial Period	2893661	77	Trial: 77	2893661	125	ÕíÍ·	ÇÉ¿ËÁ¦	¸Ö±Ê	f	f
wrp	.	.	.	.	.	.	.	.	.	.	15	.	.	.	false	false	Message: 5017ms	.	.	.	.	.	.	.	.	.	.	.	TRIAL_RESULT 0	5017	.	.	wrp.edf	RIGHT	4971	2898632	Full Trial Period	2893661	77	Trial: 77	2893661	125	ÕíÍ·	ÇÉ¿ËÁ¦	¸Ö±Ê	f	f
wrp	.	.	.	.	.	.	.	.	.	.	1	.	.	.	false	false	Message: -16ms	.	.	.	.	.	.	.	.	.	.	.	TRIALID 77	-16	.	.	wrp.edf	RIGHT	6312	2906298	Full Trial Period	2899986	78	Trial: 78	2899986	145	ÁïÁïÇò	Ã¢¹û	ÌðÍ²	f	f
wrp	.	.	.	.	.	.	.	.	.	.	2	.	.	.	false	false	Message: -1ms	.	.	.	.	.	.	.	.	.	.	.	RECCFG CR 1000 2 0 R	-1	.	.	wrp.edf	RIGHT	6312	2906298	Full Trial Period	2899986	78	Trial: 78	2899986	145	ÁïÁïÇò	Ã¢¹û	ÌðÍ²	f	f
wrp	.	.	.	.	.	.	.	.	.	.	3	.	.	.	false	false	Message: -1ms	.	.	.	.	.	.	.	.	.	.	.	ELCLCFG TOWER	-1	.	.	wrp.edf	RIGHT	6312	2906298	Full Trial Period	2899986	78	Trial: 78	2899986	145	ÁïÁïÇò	Ã¢¹û	ÌðÍ²	f	f
wrp	.	.	.	.	.	.	.	.	.	.	4	.	.	.	false	false	Message: -1ms	.	.	.	.	.	.	.	.	.	.	.	GAZE_COORDS 0.00 0.00 1023.00 767.00	-1	.	.	wrp.edf	RIGHT	6312	2906298	Full Trial Period	2899986	78	Trial: 78	2899986	145	ÁïÁïÇò	Ã¢¹û	ÌðÍ²	f	f
wrp	.	.	.	.	.	.	.	.	.	.	5	.	.	.	false	false	Message: -1ms	.	.	.	.	.	.	.	.	.	.	.	THRESHOLDS R 94 219	-1	.	.	wrp.edf	RIGHT	6312	2906298	Full Trial Period	2899986	78	Trial: 78	2899986	145	ÁïÁïÇò	Ã¢¹û	ÌðÍ²	f	f
wrp	.	.	.	.	.	.	.	.	.	.	6	.	.	.	false	false	Message: -1ms	.	.	.	.	.	.	.	.	.	.	.	ELCL_PROC CENTROID (3)	-1	.	.	wrp.edf	RIGHT	6312	2906298	Full Trial Period	2899986	78	Trial: 78	2899986	145	ÁïÁïÇò	Ã¢¹û	ÌðÍ²	f	f
wrp	.	.	.	.	.	.	.	.	.	.	7	.	.	.	false	false	Message: -1ms	.	.	.	.	.	.	.	.	.	.	.	ELCL_PCR_PARAM 5 3.0	-1	.	.	wrp.edf	RIGHT	6312	2906298	Full Trial Period	2899986	78	Trial: 78	2899986	145	ÁïÁïÇò	Ã¢¹û	ÌðÍ²	f	f
wrp	.	.	.	.	.	.	.	.	.	.	8	.	.	.	false	true	Message: 0ms	.	.	.	.	.	.	.	.	.	.	.	!MODE RECORD CR 1000 2 0 R	0	.	.	wrp.edf	RIGHT	6312	2906298	Full Trial Period	2899986	78	Trial: 78	2899986	145	ÁïÁïÇò	Ã¢¹û	ÌðÍ²	f	f
wrp	.	.	.	.	196	202	1	7	158.50	417.50	9	.	.	.	false	false	Message: 42ms	.	.	.	.	.	.	.	.	.	.	.	SYNCTIME	42	158.50	417.50	wrp.edf	RIGHT	6312	2906298	Full Trial Period	2899986	78	Trial: 78	2899986	145	ÁïÁïÇò	Ã¢¹û	ÌðÍ²	f	f
wrp	.	.	.	.	.	.	.	.	.	.	10	.	.	.	false	false	Message: 2610ms	10.40	221.17	47	2627	490.60	409.40	7	398.10	2581	182.40	391.60	INVISIBLE_BOUNDARY[1]	2610	.	.	wrp.edf	RIGHT	6312	2906298	Full Trial Period	2899986	78	Trial: 78	2899986	145	ÁïÁïÇò	Ã¢¹û	ÌðÍ²	f	f
wrp	.	.	.	.	.	.	.	.	.	.	11	.	.	.	false	false	Message: 2617ms	10.40	221.17	47	2627	490.60	409.40	7	398.10	2581	182.40	391.60	SYNCTIME	2617	.	.	wrp.edf	RIGHT	6312	2906298	Full Trial Period	2899986	78	Trial: 78	2899986	145	ÁïÁïÇò	Ã¢¹û	ÌðÍ²	f	f
wrp	.	.	.	.	.	.	.	.	.	.	12	.	.	.	false	false	Message: 4290ms	9.47	201.57	47	4301	795.40	380.80	9	335.80	4255	516.30	395.00	INVISIBLE_BOUNDARY[2]	4290	.	.	wrp.edf	RIGHT	6312	2906298	Full Trial Period	2899986	78	Trial: 78	2899986	145	ÁïÁïÇò	Ã¢¹û	ÌðÍ²	f	f
wrp	.	.	.	.	.	.	.	.	.	.	13	.	.	.	false	false	Message: 4300ms	9.47	201.57	47	4301	795.40	380.80	9	335.80	4255	516.30	395.00	SYNCTIME	4300	.	.	wrp.edf	RIGHT	6312	2906298	Full Trial Period	2899986	78	Trial: 78	2899986	145	ÁïÁïÇò	Ã¢¹û	ÌðÍ²	f	f
wrp	.	.	.	.	333	6310	13	5978	464.90	405.00	14	.	.	.	false	false	Message: 6293ms	.	.	.	.	.	.	.	.	.	.	.	KEYBOARD	6293	464.90	405.00	wrp.edf	RIGHT	6312	2906298	Full Trial Period	2899986	78	Trial: 78	2899986	145	ÁïÁïÇò	Ã¢¹û	ÌðÍ²	f	f
wrp	.	.	.	.	.	.	.	.	.	.	15	.	.	.	false	false	Message: 6363ms	.	.	.	.	.	.	.	.	.	.	.	TRIAL_RESULT 0	6363	.	.	wrp.edf	RIGHT	6312	2906298	Full Trial Period	2899986	78	Trial: 78	2899986	145	ÁïÁïÇò	Ã¢¹û	ÌðÍ²	f	f
wrp	.	.	.	.	.	.	.	.	.	.	1	.	.	.	false	false	Message: -17ms	.	.	.	.	.	.	.	.	.	.	.	TRIALID 78	-17	.	.	wrp.edf	RIGHT	7760	2915171	Full Trial Period	2907411	79	Trial: 79	2907411	89	ÏÚ±ý	ÏóÆå	Í¼ÕÂ	j	j
wrp	.	.	.	.	.	.	.	.	.	.	2	.	.	.	false	false	Message: -1ms	.	.	.	.	.	.	.	.	.	.	.	RECCFG CR 1000 2 0 R	-1	.	.	wrp.edf	RIGHT	7760	2915171	Full Trial Period	2907411	79	Trial: 79	2907411	89	ÏÚ±ý	ÏóÆå	Í¼ÕÂ	j	j
wrp	.	.	.	.	.	.	.	.	.	.	3	.	.	.	false	false	Message: -1ms	.	.	.	.	.	.	.	.	.	.	.	ELCLCFG TOWER	-1	.	.	wrp.edf	RIGHT	7760	2915171	Full Trial Period	2907411	79	Trial: 79	2907411	89	ÏÚ±ý	ÏóÆå	Í¼ÕÂ	j	j
wrp	.	.	.	.	.	.	.	.	.	.	4	.	.	.	false	false	Message: -1ms	.	.	.	.	.	.	.	.	.	.	.	GAZE_COORDS 0.00 0.00 1023.00 767.00	-1	.	.	wrp.edf	RIGHT	7760	2915171	Full Trial Period	2907411	79	Trial: 79	2907411	89	ÏÚ±ý	ÏóÆå	Í¼ÕÂ	j	j
wrp	.	.	.	.	.	.	.	.	.	.	5	.	.	.	false	false	Message: -1ms	.	.	.	.	.	.	.	.	.	.	.	THRESHOLDS R 94 219	-1	.	.	wrp.edf	RIGHT	7760	2915171	Full Trial Period	2907411	79	Trial: 79	2907411	89	ÏÚ±ý	ÏóÆå	Í¼ÕÂ	j	j
wrp	.	.	.	.	.	.	.	.	.	.	6	.	.	.	false	false	Message: -1ms	.	.	.	.	.	.	.	.	.	.	.	ELCL_PROC CENTROID (3)	-1	.	.	wrp.edf	RIGHT	7760	2915171	Full Trial Period	2907411	79	Trial: 79	2907411	89	ÏÚ±ý	ÏóÆå	Í¼ÕÂ	j	j
wrp	.	.	.	.	.	.	.	.	.	.	7	.	.	.	false	false	Message: -1ms	.	.	.	.	.	.	.	.	.	.	.	ELCL_PCR_PARAM 5 3.0	-1	.	.	wrp.edf	RIGHT	7760	2915171	Full Trial Period	2907411	79	Trial: 79	2907411	89	ÏÚ±ý	ÏóÆå	Í¼ÕÂ	j	j
wrp	.	.	.	.	.	.	.	.	.	.	8	.	.	.	false	true	Message: 0ms	.	.	.	.	.	.	.	.	.	.	.	!MODE RECORD CR 1000 2 0 R	0	.	.	wrp.edf	RIGHT	7760	2915171	Full Trial Period	2907411	79	Trial: 79	2907411	89	ÏÚ±ý	ÏóÆå	Í¼ÕÂ	j	j
wrp	.	.	.	.	190	196	1	7	138.20	387.60	9	.	.	.	false	false	Message: 41ms	.	.	.	.	.	.	.	.	.	.	.	SYNCTIME	41	138.20	387.60	wrp.edf	RIGHT	7760	2915171	Full Trial Period	2907411	79	Trial: 79	2907411	89	ÏÚ±ý	ÏóÆå	Í¼ÕÂ	j	j
wrp	.	.	.	.	.	.	.	.	.	.	10	.	.	.	false	false	Message: 3584ms	6.70	155.84	43	3598	462.60	387.50	9	282.00	3556	267.20	365.50	INVISIBLE_BOUNDARY[1]	3584	.	.	wrp.edf	RIGHT	7760	2915171	Full Trial Period	2907411	79	Trial: 79	2907411	89	ÏÚ±ý	ÏóÆå	Í¼ÕÂ	j	j
wrp	.	.	.	.	.	.	.	.	.	.	11	.	.	.	false	false	Message: 3590ms	6.70	155.84	43	3598	462.60	387.50	9	282.00	3556	267.20	365.50	SYNCTIME	3590	.	.	wrp.edf	RIGHT	7760	2915171	Full Trial Period	2907411	79	Trial: 79	2907411	89	ÏÚ±ý	ÏóÆå	Í¼ÕÂ	j	j
wrp	.	.	.	.	.	.	.	.	.	.	12	.	.	.	false	false	Message: 6490ms	6.93	164.96	42	6507	856.90	369.40	17	238.60	6466	650.70	379.60	INVISIBLE_BOUNDARY[2]	6490	.	.	wrp.edf	RIGHT	7760	2915171	Full Trial Period	2907411	79	Trial: 79	2907411	89	ÏÚ±ý	ÏóÆå	Í¼ÕÂ	j	j
wrp	.	.	.	.	.	.	.	.	.	.	13	.	.	.	false	false	Message: 6498ms	6.93	164.96	42	6507	856.90	369.40	17	238.60	6466	650.70	379.60	SYNCTIME	6498	.	.	wrp.edf	RIGHT	7760	2915171	Full Trial Period	2907411	79	Trial: 79	2907411	89	ÏÚ±ý	ÏóÆå	Í¼ÕÂ	j	j
wrp	.	.	.	.	369	7758	19	7390	445.90	366.50	14	.	.	.	false	false	Message: 7741ms	.	.	.	.	.	.	.	.	.	.	.	KEYBOARD	7741	445.90	366.50	wrp.edf	RIGHT	7760	2915171	Full Trial Period	2907411	79	Trial: 79	2907411	89	ÏÚ±ý	ÏóÆå	Í¼ÕÂ	j	j
wrp	.	.	.	.	.	.	.	.	.	.	15	.	.	.	false	false	Message: 7806ms	.	.	.	.	.	.	.	.	.	.	.	TRIAL_RESULT 0	7806	.	.	wrp.edf	RIGHT	7760	2915171	Full Trial Period	2907411	79	Trial: 79	2907411	89	ÏÚ±ý	ÏóÆå	Í¼ÕÂ	j	j
wrp	.	.	.	.	.	.	.	.	.	.	1	.	.	.	false	false	Message: -22ms	.	.	.	.	.	.	.	.	.	.	.	TRIALID 79	-22	.	.	wrp.edf	RIGHT	3111	2920292	Full Trial Period	2917181	80	Trial: 80	2917181	87	¿ê×Ó	»ð²ñ	ÃÞÇ©	f	j
wrp	.	.	.	.	.	.	.	.	.	.	2	.	.	.	false	false	Message: -1ms	.	.	.	.	.	.	.	.	.	.	.	RECCFG CR 1000 2 0 R	-1	.	.	wrp.edf	RIGHT	3111	2920292	Full Trial Period	2917181	80	Trial: 80	2917181	87	¿ê×Ó	»ð²ñ	ÃÞÇ©	f	j
wrp	.	.	.	.	.	.	.	.	.	.	3	.	.	.	false	false	Message: -1ms	.	.	.	.	.	.	.	.	.	.	.	ELCLCFG TOWER	-1	.	.	wrp.edf	RIGHT	3111	2920292	Full Trial Period	2917181	80	Trial: 80	2917181	87	¿ê×Ó	»ð²ñ	ÃÞÇ©	f	j
wrp	.	.	.	.	.	.	.	.	.	.	4	.	.	.	false	false	Message: -1ms	.	.	.	.	.	.	.	.	.	.	.	GAZE_COORDS 0.00 0.00 1023.00 767.00	-1	.	.	wrp.edf	RIGHT	3111	2920292	Full Trial Period	2917181	80	Trial: 80	2917181	87	¿ê×Ó	»ð²ñ	ÃÞÇ©	f	j
wrp	.	.	.	.	.	.	.	.	.	.	5	.	.	.	false	false	Message: -1ms	.	.	.	.	.	.	.	.	.	.	.	THRESHOLDS R 94 219	-1	.	.	wrp.edf	RIGHT	3111	2920292	Full Trial Period	2917181	80	Trial: 80	2917181	87	¿ê×Ó	»ð²ñ	ÃÞÇ©	f	j
wrp	.	.	.	.	.	.	.	.	.	.	6	.	.	.	false	false	Message: -1ms	.	.	.	.	.	.	.	.	.	.	.	ELCL_PROC CENTROID (3)	-1	.	.	wrp.edf	RIGHT	3111	2920292	Full Trial Period	2917181	80	Trial: 80	2917181	87	¿ê×Ó	»ð²ñ	ÃÞÇ©	f	j
wrp	.	.	.	.	.	.	.	.	.	.	7	.	.	.	false	false	Message: -1ms	.	.	.	.	.	.	.	.	.	.	.	ELCL_PCR_PARAM 5 3.0	-1	.	.	wrp.edf	RIGHT	3111	2920292	Full Trial Period	2917181	80	Trial: 80	2917181	87	¿ê×Ó	»ð²ñ	ÃÞÇ©	f	j
wrp	.	.	.	.	.	.	.	.	.	.	8	.	.	.	false	true	Message: 0ms	.	.	.	.	.	.	.	.	.	.	.	!MODE RECORD CR 1000 2 0 R	0	.	.	wrp.edf	RIGHT	3111	2920292	Full Trial Period	2917181	80	Trial: 80	2917181	87	¿ê×Ó	»ð²ñ	ÃÞÇ©	f	j
wrp	.	.	.	.	217	223	1	7	150.40	390.80	9	.	.	.	false	false	Message: 45ms	.	.	.	.	.	.	.	.	.	.	.	SYNCTIME	45	150.40	390.80	wrp.edf	RIGHT	3111	2920292	Full Trial Period	2917181	80	Trial: 80	2917181	87	¿ê×Ó	»ð²ñ	ÃÞÇ©	f	j
wrp	.	.	.	.	.	.	.	.	.	.	10	.	.	.	false	false	Message: 951ms	8.84	188.06	47	959	419.80	395.00	3	313.90	913	156.50	387.80	INVISIBLE_BOUNDARY[1]	951	.	.	wrp.edf	RIGHT	3111	2920292	Full Trial Period	2917181	80	Trial: 80	2917181	87	¿ê×Ó	»ð²ñ	ÃÞÇ©	f	j
wrp	.	.	.	.	139	1098	4	960	418.70	395.10	11	.	.	.	false	false	Message: 961ms	.	.	.	.	.	.	.	.	.	.	.	SYNCTIME	961	418.70	395.10	wrp.edf	RIGHT	3111	2920292	Full Trial Period	2917181	80	Trial: 80	2917181	87	¿ê×Ó	»ð²ñ	ÃÞÇ©	f	j
wrp	.	.	.	.	.	.	.	.	.	.	12	.	.	.	false	false	Message: 2292ms	10.70	201.97	53	2315	894.10	381.00	6	337.20	2263	574.60	385.00	INVISIBLE_BOUNDARY[2]	2292	.	.	wrp.edf	RIGHT	3111	2920292	Full Trial Period	2917181	80	Trial: 80	2917181	87	¿ê×Ó	»ð²ñ	ÃÞÇ©	f	j
wrp	.	.	.	.	.	.	.	.	.	.	13	.	.	.	false	false	Message: 2302ms	10.70	201.97	53	2315	894.10	381.00	6	337.20	2263	574.60	385.00	SYNCTIME	2302	.	.	wrp.edf	RIGHT	3111	2920292	Full Trial Period	2917181	80	Trial: 80	2917181	87	¿ê×Ó	»ð²ñ	ÃÞÇ©	f	j
wrp	.	.	.	.	519	3109	8	2591	865.30	372.00	14	[1]	2	RECTANGLE_INTERESTAREA	false	false	Message: 3092ms	.	.	.	.	.	.	.	.	.	.	.	KEYBOARD	3092	865.30	372.00	wrp.edf	RIGHT	3111	2920292	Full Trial Period	2917181	80	Trial: 80	2917181	87	¿ê×Ó	»ð²ñ	ÃÞÇ©	f	j
wrp	.	.	.	.	.	.	.	.	.	.	15	.	.	.	false	false	Message: 3155ms	.	.	.	.	.	.	.	.	.	.	.	TRIAL_RESULT 0	3155	.	.	wrp.edf	RIGHT	3111	2920292	Full Trial Period	2917181	80	Trial: 80	2917181	87	¿ê×Ó	»ð²ñ	ÃÞÇ©	f	j
wrp	.	.	.	.	.	.	.	.	.	.	1	.	.	.	false	false	Message: -15ms	.	.	.	.	.	.	.	.	.	.	.	TRIALID 80	-15	.	.	wrp.edf	RIGHT	5373	2927180	Full Trial Period	2921807	81	Trial: 81	2921807	1	µÆÅÝ	ÆøÇò	éÏé­	j	f
wrp	.	.	.	.	.	.	.	.	.	.	2	.	.	.	false	false	Message: -1ms	.	.	.	.	.	.	.	.	.	.	.	RECCFG CR 1000 2 0 R	-1	.	.	wrp.edf	RIGHT	5373	2927180	Full Trial Period	2921807	81	Trial: 81	2921807	1	µÆÅÝ	ÆøÇò	éÏé­	j	f
wrp	.	.	.	.	.	.	.	.	.	.	3	.	.	.	false	false	Message: -1ms	.	.	.	.	.	.	.	.	.	.	.	ELCLCFG TOWER	-1	.	.	wrp.edf	RIGHT	5373	2927180	Full Trial Period	2921807	81	Trial: 81	2921807	1	µÆÅÝ	ÆøÇò	éÏé­	j	f
wrp	.	.	.	.	.	.	.	.	.	.	4	.	.	.	false	false	Message: -1ms	.	.	.	.	.	.	.	.	.	.	.	GAZE_COORDS 0.00 0.00 1023.00 767.00	-1	.	.	wrp.edf	RIGHT	5373	2927180	Full Trial Period	2921807	81	Trial: 81	2921807	1	µÆÅÝ	ÆøÇò	éÏé­	j	f
wrp	.	.	.	.	.	.	.	.	.	.	5	.	.	.	false	false	Message: -1ms	.	.	.	.	.	.	.	.	.	.	.	THRESHOLDS R 94 219	-1	.	.	wrp.edf	RIGHT	5373	2927180	Full Trial Period	2921807	81	Trial: 81	2921807	1	µÆÅÝ	ÆøÇò	éÏé­	j	f
wrp	.	.	.	.	.	.	.	.	.	.	6	.	.	.	false	false	Message: -1ms	.	.	.	.	.	.	.	.	.	.	.	ELCL_PROC CENTROID (3)	-1	.	.	wrp.edf	RIGHT	5373	2927180	Full Trial Period	2921807	81	Trial: 81	2921807	1	µÆÅÝ	ÆøÇò	éÏé­	j	f
wrp	.	.	.	.	.	.	.	.	.	.	7	.	.	.	false	false	Message: -1ms	.	.	.	.	.	.	.	.	.	.	.	ELCL_PCR_PARAM 5 3.0	-1	.	.	wrp.edf	RIGHT	5373	2927180	Full Trial Period	2921807	81	Trial: 81	2921807	1	µÆÅÝ	ÆøÇò	éÏé­	j	f
wrp	.	.	.	.	.	.	.	.	.	.	8	.	.	.	false	true	Message: 0ms	.	.	.	.	.	.	.	.	.	.	.	!MODE RECORD CR 1000 2 0 R	0	.	.	wrp.edf	RIGHT	5373	2927180	Full Trial Period	2921807	81	Trial: 81	2921807	1	µÆÅÝ	ÆøÇò	éÏé­	j	f
wrp	.	.	.	.	319	325	1	7	136.60	370.00	9	.	.	.	false	false	Message: 42ms	.	.	.	.	.	.	.	.	.	.	.	SYNCTIME	42	136.60	370.00	wrp.edf	RIGHT	5373	2927180	Full Trial Period	2921807	81	Trial: 81	2921807	1	µÆÅÝ	ÆøÇò	éÏé­	j	f
wrp	.	.	.	.	.	.	.	.	.	.	10	.	.	.	false	false	Message: 1139ms	12.07	227.79	53	1158	513.50	391.10	2	413.80	1106	155.00	369.80	INVISIBLE_BOUNDARY[1]	1139	.	.	wrp.edf	RIGHT	5373	2927180	Full Trial Period	2921807	81	Trial: 81	2921807	1	µÆÅÝ	ÆøÇò	éÏé­	j	f
wrp	.	.	.	.	.	.	.	.	.	.	11	.	.	.	false	false	Message: 1151ms	12.07	227.79	53	1158	513.50	391.10	2	413.80	1106	155.00	369.80	SYNCTIME	1151	.	.	wrp.edf	RIGHT	5373	2927180	Full Trial Period	2921807	81	Trial: 81	2921807	1	µÆÅÝ	ÆøÇò	éÏé­	j	f
wrp	.	.	.	.	.	.	.	.	.	.	12	.	.	.	false	false	Message: 1968ms	11.54	221.93	52	1981	847.30	371.50	3	380.40	1930	505.30	382.30	INVISIBLE_BOUNDARY[2]	1968	.	.	wrp.edf	RIGHT	5373	2927180	Full Trial Period	2921807	81	Trial: 81	2921807	1	µÆÅÝ	ÆøÇò	éÏé­	j	f
wrp	.	.	.	.	.	.	.	.	.	.	13	.	.	.	false	false	Message: 1975ms	11.54	221.93	52	1981	847.30	371.50	3	380.40	1930	505.30	382.30	SYNCTIME	1975	.	.	wrp.edf	RIGHT	5373	2927180	Full Trial Period	2921807	81	Trial: 81	2921807	1	µÆÅÝ	ÆøÇò	éÏé­	j	f
wrp	.	.	.	.	173	5371	12	5199	868.80	357.00	14	.	.	.	false	false	Message: 5353ms	.	.	.	.	.	.	.	.	.	.	.	KEYBOARD	5353	868.80	357.00	wrp.edf	RIGHT	5373	2927180	Full Trial Period	2921807	81	Trial: 81	2921807	1	µÆÅÝ	ÆøÇò	éÏé­	j	f
wrp	.	.	.	.	.	.	.	.	.	.	15	.	.	.	false	false	Message: 5417ms	.	.	.	.	.	.	.	.	.	.	.	TRIAL_RESULT 0	5417	.	.	wrp.edf	RIGHT	5373	2927180	Full Trial Period	2921807	81	Trial: 81	2921807	1	µÆÅÝ	ÆøÇò	éÏé­	j	f
wrp	.	.	.	.	.	.	.	.	.	.	1	.	.	.	false	false	Message: -17ms	.	.	.	.	.	.	.	.	.	.	.	TRIALID 81	-17	.	.	wrp.edf	RIGHT	5239	2933788	Full Trial Period	2928549	82	Trial: 82	2928549	59	º£ëà	¸Ö±Ê	µ°¾í	j	j
wrp	.	.	.	.	.	.	.	.	.	.	2	.	.	.	false	false	Message: -1ms	.	.	.	.	.	.	.	.	.	.	.	RECCFG CR 1000 2 0 R	-1	.	.	wrp.edf	RIGHT	5239	2933788	Full Trial Period	2928549	82	Trial: 82	2928549	59	º£ëà	¸Ö±Ê	µ°¾í	j	j
wrp	.	.	.	.	.	.	.	.	.	.	3	.	.	.	false	false	Message: -1ms	.	.	.	.	.	.	.	.	.	.	.	ELCLCFG TOWER	-1	.	.	wrp.edf	RIGHT	5239	2933788	Full Trial Period	2928549	82	Trial: 82	2928549	59	º£ëà	¸Ö±Ê	µ°¾í	j	j
wrp	.	.	.	.	.	.	.	.	.	.	4	.	.	.	false	false	Message: -1ms	.	.	.	.	.	.	.	.	.	.	.	GAZE_COORDS 0.00 0.00 1023.00 767.00	-1	.	.	wrp.edf	RIGHT	5239	2933788	Full Trial Period	2928549	82	Trial: 82	2928549	59	º£ëà	¸Ö±Ê	µ°¾í	j	j
wrp	.	.	.	.	.	.	.	.	.	.	5	.	.	.	false	false	Message: -1ms	.	.	.	.	.	.	.	.	.	.	.	THRESHOLDS R 94 219	-1	.	.	wrp.edf	RIGHT	5239	2933788	Full Trial Period	2928549	82	Trial: 82	2928549	59	º£ëà	¸Ö±Ê	µ°¾í	j	j
wrp	.	.	.	.	.	.	.	.	.	.	6	.	.	.	false	false	Message: -1ms	.	.	.	.	.	.	.	.	.	.	.	ELCL_PROC CENTROID (3)	-1	.	.	wrp.edf	RIGHT	5239	2933788	Full Trial Period	2928549	82	Trial: 82	2928549	59	º£ëà	¸Ö±Ê	µ°¾í	j	j
wrp	.	.	.	.	.	.	.	.	.	.	7	.	.	.	false	false	Message: -1ms	.	.	.	.	.	.	.	.	.	.	.	ELCL_PCR_PARAM 5 3.0	-1	.	.	wrp.edf	RIGHT	5239	2933788	Full Trial Period	2928549	82	Trial: 82	2928549	59	º£ëà	¸Ö±Ê	µ°¾í	j	j
wrp	.	.	.	.	.	.	.	.	.	.	8	.	.	.	false	true	Message: 0ms	.	.	.	.	.	.	.	.	.	.	.	!MODE RECORD CR 1000 2 0 R	0	.	.	wrp.edf	RIGHT	5239	2933788	Full Trial Period	2928549	82	Trial: 82	2928549	59	º£ëà	¸Ö±Ê	µ°¾í	j	j
wrp	.	.	.	.	371	377	1	7	141.70	393.90	9	.	.	.	false	false	Message: 41ms	.	.	.	.	.	.	.	.	.	.	.	SYNCTIME	41	141.70	393.90	wrp.edf	RIGHT	5239	2933788	Full Trial Period	2928549	82	Trial: 82	2928549	59	º£ëà	¸Ö±Ê	µ°¾í	j	j
wrp	.	.	.	.	.	.	.	.	.	.	10	.	.	.	false	false	Message: 810ms	10.41	221.42	47	823	473.10	391.00	2	362.00	777	163.50	390.70	INVISIBLE_BOUNDARY[1]	810	.	.	wrp.edf	RIGHT	5239	2933788	Full Trial Period	2928549	82	Trial: 82	2928549	59	º£ëà	¸Ö±Ê	µ°¾í	j	j
wrp	.	.	.	.	.	.	.	.	.	.	11	.	.	.	false	false	Message: 816ms	10.41	221.42	47	823	473.10	391.00	2	362.00	777	163.50	390.70	SYNCTIME	816	.	.	wrp.edf	RIGHT	5239	2933788	Full Trial Period	2928549	82	Trial: 82	2928549	59	º£ëà	¸Ö±Ê	µ°¾í	j	j
wrp	.	.	.	.	.	.	.	.	.	.	12	.	.	.	false	false	Message: 3962ms	0.77	5.90	131	4086	876.20	363.50	8	719.80	3956	883.90	384.90	INVISIBLE_BOUNDARY[2]	3962	.	.	wrp.edf	RIGHT	5239	2933788	Full Trial Period	2928549	82	Trial: 82	2928549	59	º£ëà	¸Ö±Ê	µ°¾í	j	j
wrp	.	.	.	.	.	.	.	.	.	.	13	.	.	.	false	false	Message: 3965ms	0.77	5.90	131	4086	876.20	363.50	8	719.80	3956	883.90	384.90	SYNCTIME	3965	.	.	wrp.edf	RIGHT	5239	2933788	Full Trial Period	2928549	82	Trial: 82	2928549	59	º£ëà	¸Ö±Ê	µ°¾í	j	j
wrp	.	.	.	.	157	5237	10	5081	493.30	383.20	14	[1]	1	RECTANGLE_INTERESTAREA	false	false	Message: 5220ms	.	.	.	.	.	.	.	.	.	.	.	KEYBOARD	5220	493.30	383.20	wrp.edf	RIGHT	5239	2933788	Full Trial Period	2928549	82	Trial: 82	2928549	59	º£ëà	¸Ö±Ê	µ°¾í	j	j
wrp	.	.	.	.	.	.	.	.	.	.	15	.	.	.	false	false	Message: 5281ms	.	.	.	.	.	.	.	.	.	.	.	TRIAL_RESULT 0	5281	.	.	wrp.edf	RIGHT	5239	2933788	Full Trial Period	2928549	82	Trial: 82	2928549	59	º£ëà	¸Ö±Ê	µ°¾í	j	j
wrp	.	.	.	.	.	.	.	.	.	.	1	.	.	.	false	false	Message: -15ms	.	.	.	.	.	.	.	.	.	.	.	TRIALID 82	-15	.	.	wrp.edf	RIGHT	11257	2946470	Full Trial Period	2935213	83	Trial: 83	2935213	117	Ïã½¶	Êá×Ó	ÏðÆ¤²Á	j	f
wrp	.	.	.	.	.	.	.	.	.	.	2	.	.	.	false	false	Message: -1ms	.	.	.	.	.	.	.	.	.	.	.	RECCFG CR 1000 2 0 R	-1	.	.	wrp.edf	RIGHT	11257	2946470	Full Trial Period	2935213	83	Trial: 83	2935213	117	Ïã½¶	Êá×Ó	ÏðÆ¤²Á	j	f
wrp	.	.	.	.	.	.	.	.	.	.	3	.	.	.	false	false	Message: -1ms	.	.	.	.	.	.	.	.	.	.	.	ELCLCFG TOWER	-1	.	.	wrp.edf	RIGHT	11257	2946470	Full Trial Period	2935213	83	Trial: 83	2935213	117	Ïã½¶	Êá×Ó	ÏðÆ¤²Á	j	f
wrp	.	.	.	.	.	.	.	.	.	.	4	.	.	.	false	false	Message: -1ms	.	.	.	.	.	.	.	.	.	.	.	GAZE_COORDS 0.00 0.00 1023.00 767.00	-1	.	.	wrp.edf	RIGHT	11257	2946470	Full Trial Period	2935213	83	Trial: 83	2935213	117	Ïã½¶	Êá×Ó	ÏðÆ¤²Á	j	f
wrp	.	.	.	.	.	.	.	.	.	.	5	.	.	.	false	false	Message: -1ms	.	.	.	.	.	.	.	.	.	.	.	THRESHOLDS R 94 219	-1	.	.	wrp.edf	RIGHT	11257	2946470	Full Trial Period	2935213	83	Trial: 83	2935213	117	Ïã½¶	Êá×Ó	ÏðÆ¤²Á	j	f
wrp	.	.	.	.	.	.	.	.	.	.	6	.	.	.	false	false	Message: -1ms	.	.	.	.	.	.	.	.	.	.	.	ELCL_PROC CENTROID (3)	-1	.	.	wrp.edf	RIGHT	11257	2946470	Full Trial Period	2935213	83	Trial: 83	2935213	117	Ïã½¶	Êá×Ó	ÏðÆ¤²Á	j	f
wrp	.	.	.	.	.	.	.	.	.	.	7	.	.	.	false	false	Message: -1ms	.	.	.	.	.	.	.	.	.	.	.	ELCL_PCR_PARAM 5 3.0	-1	.	.	wrp.edf	RIGHT	11257	2946470	Full Trial Period	2935213	83	Trial: 83	2935213	117	Ïã½¶	Êá×Ó	ÏðÆ¤²Á	j	f
wrp	.	.	.	.	.	.	.	.	.	.	8	.	.	.	false	true	Message: 0ms	.	.	.	.	.	.	.	.	.	.	.	!MODE RECORD CR 1000 2 0 R	0	.	.	wrp.edf	RIGHT	11257	2946470	Full Trial Period	2935213	83	Trial: 83	2935213	117	Ïã½¶	Êá×Ó	ÏðÆ¤²Á	j	f
wrp	.	.	.	.	182	188	1	7	148.40	375.80	9	.	.	.	false	false	Message: 42ms	.	.	.	.	.	.	.	.	.	.	.	SYNCTIME	42	148.40	375.80	wrp.edf	RIGHT	11257	2946470	Full Trial Period	2935213	83	Trial: 83	2935213	117	Ïã½¶	Êá×Ó	ÏðÆ¤²Á	j	f
wrp	.	.	.	.	.	.	.	.	.	.	10	.	.	.	false	false	Message: 1868ms	11.76	230.61	51	1884	512.90	388.30	4	383.50	1834	163.00	388.90	INVISIBLE_BOUNDARY[1]	1868	.	.	wrp.edf	RIGHT	11257	2946470	Full Trial Period	2935213	83	Trial: 83	2935213	117	Ïã½¶	Êá×Ó	ÏðÆ¤²Á	j	f
wrp	.	.	.	.	.	.	.	.	.	.	11	.	.	.	false	false	Message: 1876ms	11.76	230.61	51	1884	512.90	388.30	4	383.50	1834	163.00	388.90	SYNCTIME	1876	.	.	wrp.edf	RIGHT	11257	2946470	Full Trial Period	2935213	83	Trial: 83	2935213	117	Ïã½¶	Êá×Ó	ÏðÆ¤²Á	j	f
wrp	.	.	.	.	.	.	.	.	.	.	12	.	.	.	false	false	Message: 8560ms	1.61	9.09	177	8724	905.00	326.80	21	835.20	8548	933.50	365.30	INVISIBLE_BOUNDARY[2]	8560	.	.	wrp.edf	RIGHT	11257	2946470	Full Trial Period	2935213	83	Trial: 83	2935213	117	Ïã½¶	Êá×Ó	ÏðÆ¤²Á	j	f
wrp	.	.	.	.	.	.	.	.	.	.	13	.	.	.	false	false	Message: 8566ms	1.61	9.09	177	8724	905.00	326.80	21	835.20	8548	933.50	365.30	SYNCTIME	8566	.	.	wrp.edf	RIGHT	11257	2946470	Full Trial Period	2935213	83	Trial: 83	2935213	117	Ïã½¶	Êá×Ó	ÏðÆ¤²Á	j	f
wrp	.	.	.	.	98	11255	29	11158	851.20	377.60	14	[1]	2	RECTANGLE_INTERESTAREA	false	false	Message: 11238ms	.	.	.	.	.	.	.	.	.	.	.	KEYBOARD	11238	851.20	377.60	wrp.edf	RIGHT	11257	2946470	Full Trial Period	2935213	83	Trial: 83	2935213	117	Ïã½¶	Êá×Ó	ÏðÆ¤²Á	j	f
wrp	.	.	.	.	.	.	.	.	.	.	15	.	.	.	false	false	Message: 11304ms	.	.	.	.	.	.	.	.	.	.	.	TRIAL_RESULT 0	11304	.	.	wrp.edf	RIGHT	11257	2946470	Full Trial Period	2935213	83	Trial: 83	2935213	117	Ïã½¶	Êá×Ó	ÏðÆ¤²Á	j	f
wrp	.	.	.	.	.	.	.	.	.	.	1	.	.	.	false	false	Message: -26ms	.	.	.	.	.	.	.	.	.	.	.	TRIALID 83	-26	.	.	wrp.edf	RIGHT	3877	2951557	Full Trial Period	2947680	84	Trial: 84	2947680	107	ÌÒ×Ó	ÍøÇò	ÏßÍÅ	f	j
wrp	.	.	.	.	.	.	.	.	.	.	2	.	.	.	false	false	Message: -1ms	.	.	.	.	.	.	.	.	.	.	.	RECCFG CR 1000 2 0 R	-1	.	.	wrp.edf	RIGHT	3877	2951557	Full Trial Period	2947680	84	Trial: 84	2947680	107	ÌÒ×Ó	ÍøÇò	ÏßÍÅ	f	j
wrp	.	.	.	.	.	.	.	.	.	.	3	.	.	.	false	false	Message: -1ms	.	.	.	.	.	.	.	.	.	.	.	ELCLCFG TOWER	-1	.	.	wrp.edf	RIGHT	3877	2951557	Full Trial Period	2947680	84	Trial: 84	2947680	107	ÌÒ×Ó	ÍøÇò	ÏßÍÅ	f	j
wrp	.	.	.	.	.	.	.	.	.	.	4	.	.	.	false	false	Message: -1ms	.	.	.	.	.	.	.	.	.	.	.	GAZE_COORDS 0.00 0.00 1023.00 767.00	-1	.	.	wrp.edf	RIGHT	3877	2951557	Full Trial Period	2947680	84	Trial: 84	2947680	107	ÌÒ×Ó	ÍøÇò	ÏßÍÅ	f	j
wrp	.	.	.	.	.	.	.	.	.	.	5	.	.	.	false	false	Message: -1ms	.	.	.	.	.	.	.	.	.	.	.	THRESHOLDS R 94 219	-1	.	.	wrp.edf	RIGHT	3877	2951557	Full Trial Period	2947680	84	Trial: 84	2947680	107	ÌÒ×Ó	ÍøÇò	ÏßÍÅ	f	j
wrp	.	.	.	.	.	.	.	.	.	.	6	.	.	.	false	false	Message: -1ms	.	.	.	.	.	.	.	.	.	.	.	ELCL_PROC CENTROID (3)	-1	.	.	wrp.edf	RIGHT	3877	2951557	Full Trial Period	2947680	84	Trial: 84	2947680	107	ÌÒ×Ó	ÍøÇò	ÏßÍÅ	f	j
wrp	.	.	.	.	.	.	.	.	.	.	7	.	.	.	false	false	Message: -1ms	.	.	.	.	.	.	.	.	.	.	.	ELCL_PCR_PARAM 5 3.0	-1	.	.	wrp.edf	RIGHT	3877	2951557	Full Trial Period	2947680	84	Trial: 84	2947680	107	ÌÒ×Ó	ÍøÇò	ÏßÍÅ	f	j
wrp	.	.	.	.	.	.	.	.	.	.	8	.	.	.	false	true	Message: 0ms	.	.	.	.	.	.	.	.	.	.	.	!MODE RECORD CR 1000 2 0 R	0	.	.	wrp.edf	RIGHT	3877	2951557	Full Trial Period	2947680	84	Trial: 84	2947680	107	ÌÒ×Ó	ÍøÇò	ÏßÍÅ	f	j
wrp	.	.	.	.	460	466	1	7	151.80	396.30	9	.	.	.	false	false	Message: 48ms	.	.	.	.	.	.	.	.	.	.	.	SYNCTIME	48	151.80	396.30	wrp.edf	RIGHT	3877	2951557	Full Trial Period	2947680	84	Trial: 84	2947680	107	ÌÒ×Ó	ÍøÇò	ÏßÍÅ	f	j
wrp	.	.	.	.	.	.	.	.	.	.	10	.	.	.	false	false	Message: 1470ms	7.37	160.28	46	1472	395.00	414.80	3	285.00	1427	176.20	391.70	INVISIBLE_BOUNDARY[1]	1470	.	.	wrp.edf	RIGHT	3877	2951557	Full Trial Period	2947680	84	Trial: 84	2947680	107	ÌÒ×Ó	ÍøÇò	ÏßÍÅ	f	j
wrp	.	.	.	.	188	1660	4	1473	389.60	415.30	11	.	.	.	false	false	Message: 1473ms	.	.	.	.	.	.	.	.	.	.	.	SYNCTIME	1473	.	.	wrp.edf	RIGHT	3877	2951557	Full Trial Period	2947680	84	Trial: 84	2947680	107	ÌÒ×Ó	ÍøÇò	ÏßÍÅ	f	j
wrp	.	.	.	.	.	.	.	.	.	.	12	.	.	.	false	false	Message: 3100ms	11.77	222.06	53	3120	883.70	371.30	6	365.90	3068	534.00	397.40	INVISIBLE_BOUNDARY[2]	3100	.	.	wrp.edf	RIGHT	3877	2951557	Full Trial Period	2947680	84	Trial: 84	2947680	107	ÌÒ×Ó	ÍøÇò	ÏßÍÅ	f	j
wrp	.	.	.	.	.	.	.	.	.	.	13	.	.	.	false	false	Message: 3106ms	11.77	222.06	53	3120	883.70	371.30	6	365.90	3068	534.00	397.40	SYNCTIME	3106	.	.	wrp.edf	RIGHT	3877	2951557	Full Trial Period	2947680	84	Trial: 84	2947680	107	ÌÒ×Ó	ÍøÇò	ÏßÍÅ	f	j
wrp	.	.	.	.	301	3875	8	3575	883.40	376.90	14	[1]	2	RECTANGLE_INTERESTAREA	false	false	Message: 3858ms	.	.	.	.	.	.	.	.	.	.	.	KEYBOARD	3858	883.40	376.90	wrp.edf	RIGHT	3877	2951557	Full Trial Period	2947680	84	Trial: 84	2947680	107	ÌÒ×Ó	ÍøÇò	ÏßÍÅ	f	j
wrp	.	.	.	.	.	.	.	.	.	.	15	.	.	.	false	false	Message: 3916ms	.	.	.	.	.	.	.	.	.	.	.	TRIAL_RESULT 0	3916	.	.	wrp.edf	RIGHT	3877	2951557	Full Trial Period	2947680	84	Trial: 84	2947680	107	ÌÒ×Ó	ÍøÇò	ÏßÍÅ	f	j
wrp	.	.	.	.	.	.	.	.	.	.	1	.	.	.	false	false	Message: -16ms	.	.	.	.	.	.	.	.	.	.	.	TRIALID 84	-16	.	.	wrp.edf	RIGHT	4552	2958054	Full Trial Period	2953502	85	Trial: 85	2953502	35	ÓðÃ«Çò	ÊÖÖ¸	°ô°ôÌÇ	j	j
wrp	.	.	.	.	.	.	.	.	.	.	2	.	.	.	false	false	Message: -1ms	.	.	.	.	.	.	.	.	.	.	.	RECCFG CR 1000 2 0 R	-1	.	.	wrp.edf	RIGHT	4552	2958054	Full Trial Period	2953502	85	Trial: 85	2953502	35	ÓðÃ«Çò	ÊÖÖ¸	°ô°ôÌÇ	j	j
wrp	.	.	.	.	.	.	.	.	.	.	3	.	.	.	false	false	Message: -1ms	.	.	.	.	.	.	.	.	.	.	.	ELCLCFG TOWER	-1	.	.	wrp.edf	RIGHT	4552	2958054	Full Trial Period	2953502	85	Trial: 85	2953502	35	ÓðÃ«Çò	ÊÖÖ¸	°ô°ôÌÇ	j	j
wrp	.	.	.	.	.	.	.	.	.	.	4	.	.	.	false	false	Message: -1ms	.	.	.	.	.	.	.	.	.	.	.	GAZE_COORDS 0.00 0.00 1023.00 767.00	-1	.	.	wrp.edf	RIGHT	4552	2958054	Full Trial Period	2953502	85	Trial: 85	2953502	35	ÓðÃ«Çò	ÊÖÖ¸	°ô°ôÌÇ	j	j
wrp	.	.	.	.	.	.	.	.	.	.	5	.	.	.	false	false	Message: -1ms	.	.	.	.	.	.	.	.	.	.	.	THRESHOLDS R 94 219	-1	.	.	wrp.edf	RIGHT	4552	2958054	Full Trial Period	2953502	85	Trial: 85	2953502	35	ÓðÃ«Çò	ÊÖÖ¸	°ô°ôÌÇ	j	j
wrp	.	.	.	.	.	.	.	.	.	.	6	.	.	.	false	false	Message: -1ms	.	.	.	.	.	.	.	.	.	.	.	ELCL_PROC CENTROID (3)	-1	.	.	wrp.edf	RIGHT	4552	2958054	Full Trial Period	2953502	85	Trial: 85	2953502	35	ÓðÃ«Çò	ÊÖÖ¸	°ô°ôÌÇ	j	j
wrp	.	.	.	.	.	.	.	.	.	.	7	.	.	.	false	false	Message: -1ms	.	.	.	.	.	.	.	.	.	.	.	ELCL_PCR_PARAM 5 3.0	-1	.	.	wrp.edf	RIGHT	4552	2958054	Full Trial Period	2953502	85	Trial: 85	2953502	35	ÓðÃ«Çò	ÊÖÖ¸	°ô°ôÌÇ	j	j
wrp	.	.	.	.	.	.	.	.	.	.	8	.	.	.	false	true	Message: 0ms	.	.	.	.	.	.	.	.	.	.	.	!MODE RECORD CR 1000 2 0 R	0	.	.	wrp.edf	RIGHT	4552	2958054	Full Trial Period	2953502	85	Trial: 85	2953502	35	ÓðÃ«Çò	ÊÖÖ¸	°ô°ôÌÇ	j	j
wrp	.	.	.	.	215	221	1	7	145.60	389.00	9	.	.	.	false	false	Message: 42ms	.	.	.	.	.	.	.	.	.	.	.	SYNCTIME	42	145.60	389.00	wrp.edf	RIGHT	4552	2958054	Full Trial Period	2953502	85	Trial: 85	2953502	35	ÓðÃ«Çò	ÊÖÖ¸	°ô°ôÌÇ	j	j
wrp	.	.	.	.	.	.	.	.	.	.	10	.	.	.	false	false	Message: 1144ms	9.95	211.61	47	1157	470.30	398.40	4	370.60	1111	175.70	377.40	INVISIBLE_BOUNDARY[1]	1144	.	.	wrp.edf	RIGHT	4552	2958054	Full Trial Period	2953502	85	Trial: 85	2953502	35	ÓðÃ«Çò	ÊÖÖ¸	°ô°ôÌÇ	j	j
wrp	.	.	.	.	.	.	.	.	.	.	11	.	.	.	false	false	Message: 1151ms	9.95	211.61	47	1157	470.30	398.40	4	370.60	1111	175.70	377.40	SYNCTIME	1151	.	.	wrp.edf	RIGHT	4552	2958054	Full Trial Period	2953502	85	Trial: 85	2953502	35	ÓðÃ«Çò	ÊÖÖ¸	°ô°ôÌÇ	j	j
wrp	.	.	.	.	.	.	.	.	.	.	12	.	.	.	false	false	Message: 3635ms	1.35	8.63	157	3780	876.50	347.70	11	688.30	3624	909.20	372.00	INVISIBLE_BOUNDARY[2]	3635	.	.	wrp.edf	RIGHT	4552	2958054	Full Trial Period	2953502	85	Trial: 85	2953502	35	ÓðÃ«Çò	ÊÖÖ¸	°ô°ôÌÇ	j	j
wrp	.	.	.	.	.	.	.	.	.	.	13	.	.	.	false	false	Message: 3641ms	1.35	8.63	157	3780	876.50	347.70	11	688.30	3624	909.20	372.00	SYNCTIME	3641	.	.	wrp.edf	RIGHT	4552	2958054	Full Trial Period	2953502	85	Trial: 85	2953502	35	ÓðÃ«Çò	ÊÖÖ¸	°ô°ôÌÇ	j	j
wrp	.	.	.	.	290	4550	14	4261	856.40	373.20	14	[1]	2	RECTANGLE_INTERESTAREA	false	false	Message: 4534ms	.	.	.	.	.	.	.	.	.	.	.	KEYBOARD	4534	856.40	373.20	wrp.edf	RIGHT	4552	2958054	Full Trial Period	2953502	85	Trial: 85	2953502	35	ÓðÃ«Çò	ÊÖÖ¸	°ô°ôÌÇ	j	j
wrp	.	.	.	.	.	.	.	.	.	.	15	.	.	.	false	false	Message: 4592ms	.	.	.	.	.	.	.	.	.	.	.	TRIAL_RESULT 0	4592	.	.	wrp.edf	RIGHT	4552	2958054	Full Trial Period	2953502	85	Trial: 85	2953502	35	ÓðÃ«Çò	ÊÖÖ¸	°ô°ôÌÇ	j	j
wrp	.	.	.	.	.	.	.	.	.	.	1	.	.	.	false	false	Message: -15ms	.	.	.	.	.	.	.	.	.	.	.	TRIALID 85	-15	.	.	wrp.edf	RIGHT	4494	2963869	Full Trial Period	2959375	86	Trial: 86	2959375	77	µçÊÓ»ú	Ö½Ïä	¹ñ×Ó	f	j
wrp	.	.	.	.	.	.	.	.	.	.	2	.	.	.	false	false	Message: -1ms	.	.	.	.	.	.	.	.	.	.	.	RECCFG CR 1000 2 0 R	-1	.	.	wrp.edf	RIGHT	4494	2963869	Full Trial Period	2959375	86	Trial: 86	2959375	77	µçÊÓ»ú	Ö½Ïä	¹ñ×Ó	f	j
wrp	.	.	.	.	.	.	.	.	.	.	3	.	.	.	false	false	Message: -1ms	.	.	.	.	.	.	.	.	.	.	.	ELCLCFG TOWER	-1	.	.	wrp.edf	RIGHT	4494	2963869	Full Trial Period	2959375	86	Trial: 86	2959375	77	µçÊÓ»ú	Ö½Ïä	¹ñ×Ó	f	j
wrp	.	.	.	.	.	.	.	.	.	.	4	.	.	.	false	false	Message: -1ms	.	.	.	.	.	.	.	.	.	.	.	GAZE_COORDS 0.00 0.00 1023.00 767.00	-1	.	.	wrp.edf	RIGHT	4494	2963869	Full Trial Period	2959375	86	Trial: 86	2959375	77	µçÊÓ»ú	Ö½Ïä	¹ñ×Ó	f	j
wrp	.	.	.	.	.	.	.	.	.	.	5	.	.	.	false	false	Message: -1ms	.	.	.	.	.	.	.	.	.	.	.	THRESHOLDS R 94 219	-1	.	.	wrp.edf	RIGHT	4494	2963869	Full Trial Period	2959375	86	Trial: 86	2959375	77	µçÊÓ»ú	Ö½Ïä	¹ñ×Ó	f	j
wrp	.	.	.	.	.	.	.	.	.	.	6	.	.	.	false	false	Message: -1ms	.	.	.	.	.	.	.	.	.	.	.	ELCL_PROC CENTROID (3)	-1	.	.	wrp.edf	RIGHT	4494	2963869	Full Trial Period	2959375	86	Trial: 86	2959375	77	µçÊÓ»ú	Ö½Ïä	¹ñ×Ó	f	j
wrp	.	.	.	.	.	.	.	.	.	.	7	.	.	.	false	false	Message: -1ms	.	.	.	.	.	.	.	.	.	.	.	ELCL_PCR_PARAM 5 3.0	-1	.	.	wrp.edf	RIGHT	4494	2963869	Full Trial Period	2959375	86	Trial: 86	2959375	77	µçÊÓ»ú	Ö½Ïä	¹ñ×Ó	f	j
wrp	.	.	.	.	.	.	.	.	.	.	8	.	.	.	false	true	Message: 0ms	.	.	.	.	.	.	.	.	.	.	.	!MODE RECORD CR 1000 2 0 R	0	.	.	wrp.edf	RIGHT	4494	2963869	Full Trial Period	2959375	86	Trial: 86	2959375	77	µçÊÓ»ú	Ö½Ïä	¹ñ×Ó	f	j
wrp	.	.	.	.	250	256	1	7	150.70	393.20	9	.	.	.	false	false	Message: 43ms	.	.	.	.	.	.	.	.	.	.	.	SYNCTIME	43	150.70	393.20	wrp.edf	RIGHT	4494	2963869	Full Trial Period	2959375	86	Trial: 86	2959375	77	µçÊÓ»ú	Ö½Ïä	¹ñ×Ó	f	j
wrp	.	.	.	.	.	.	.	.	.	.	10	.	.	.	false	false	Message: 795ms	8.27	179.75	46	798	422.50	400.10	2	301.40	753	178.10	376.60	INVISIBLE_BOUNDARY[1]	795	.	.	wrp.edf	RIGHT	4494	2963869	Full Trial Period	2959375	86	Trial: 86	2959375	77	µçÊÓ»ú	Ö½Ïä	¹ñ×Ó	f	j
wrp	.	.	.	.	132	930	3	799	415.20	400.00	11	.	.	.	false	false	Message: 802ms	.	.	.	.	.	.	.	.	.	.	.	SYNCTIME	802	415.20	400.00	wrp.edf	RIGHT	4494	2963869	Full Trial Period	2959375	86	Trial: 86	2959375	77	µçÊÓ»ú	Ö½Ïä	¹ñ×Ó	f	j
wrp	.	.	.	.	.	.	.	.	.	.	12	.	.	.	false	false	Message: 1870ms	8.03	174.65	46	1896	904.60	367.90	6	330.70	1851	663.70	375.20	INVISIBLE_BOUNDARY[2]	1870	.	.	wrp.edf	RIGHT	4494	2963869	Full Trial Period	2959375	86	Trial: 86	2959375	77	µçÊÓ»ú	Ö½Ïä	¹ñ×Ó	f	j
wrp	.	.	.	.	.	.	.	.	.	.	13	.	.	.	false	false	Message: 1876ms	8.03	174.65	46	1896	904.60	367.90	6	330.70	1851	663.70	375.20	SYNCTIME	1876	.	.	wrp.edf	RIGHT	4494	2963869	Full Trial Period	2959375	86	Trial: 86	2959375	77	µçÊÓ»ú	Ö½Ïä	¹ñ×Ó	f	j
wrp	.	.	.	.	234	4492	12	4259	506.80	356.80	14	.	.	.	false	false	Message: 4475ms	.	.	.	.	.	.	.	.	.	.	.	KEYBOARD	4475	506.80	356.80	wrp.edf	RIGHT	4494	2963869	Full Trial Period	2959375	86	Trial: 86	2959375	77	µçÊÓ»ú	Ö½Ïä	¹ñ×Ó	f	j
wrp	.	.	.	.	.	.	.	.	.	.	15	.	.	.	false	false	Message: 4540ms	.	.	.	.	.	.	.	.	.	.	.	TRIAL_RESULT 0	4540	.	.	wrp.edf	RIGHT	4494	2963869	Full Trial Period	2959375	86	Trial: 86	2959375	77	µçÊÓ»ú	Ö½Ïä	¹ñ×Ó	f	j
wrp	.	.	.	.	.	.	.	.	.	.	1	.	.	.	false	false	Message: -520ms	.	.	.	.	.	.	.	.	.	.	.	TRIALID 86	-520	.	.	wrp.edf	RIGHT	4373	2969877	Full Trial Period	2965504	87	Trial: 87	2965504	30	éÙ×Ó	Éß	Ç¦±Ê	j	j
wrp	.	.	.	.	.	.	.	.	.	.	2	.	.	.	false	false	Message: -1ms	.	.	.	.	.	.	.	.	.	.	.	RECCFG CR 1000 2 0 R	-1	.	.	wrp.edf	RIGHT	4373	2969877	Full Trial Period	2965504	87	Trial: 87	2965504	30	éÙ×Ó	Éß	Ç¦±Ê	j	j
wrp	.	.	.	.	.	.	.	.	.	.	3	.	.	.	false	false	Message: -1ms	.	.	.	.	.	.	.	.	.	.	.	ELCLCFG TOWER	-1	.	.	wrp.edf	RIGHT	4373	2969877	Full Trial Period	2965504	87	Trial: 87	2965504	30	éÙ×Ó	Éß	Ç¦±Ê	j	j
wrp	.	.	.	.	.	.	.	.	.	.	4	.	.	.	false	false	Message: -1ms	.	.	.	.	.	.	.	.	.	.	.	GAZE_COORDS 0.00 0.00 1023.00 767.00	-1	.	.	wrp.edf	RIGHT	4373	2969877	Full Trial Period	2965504	87	Trial: 87	2965504	30	éÙ×Ó	Éß	Ç¦±Ê	j	j
wrp	.	.	.	.	.	.	.	.	.	.	5	.	.	.	false	false	Message: -1ms	.	.	.	.	.	.	.	.	.	.	.	THRESHOLDS R 94 219	-1	.	.	wrp.edf	RIGHT	4373	2969877	Full Trial Period	2965504	87	Trial: 87	2965504	30	éÙ×Ó	Éß	Ç¦±Ê	j	j
wrp	.	.	.	.	.	.	.	.	.	.	6	.	.	.	false	false	Message: -1ms	.	.	.	.	.	.	.	.	.	.	.	ELCL_PROC CENTROID (3)	-1	.	.	wrp.edf	RIGHT	4373	2969877	Full Trial Period	2965504	87	Trial: 87	2965504	30	éÙ×Ó	Éß	Ç¦±Ê	j	j
wrp	.	.	.	.	.	.	.	.	.	.	7	.	.	.	false	false	Message: -1ms	.	.	.	.	.	.	.	.	.	.	.	ELCL_PCR_PARAM 5 3.0	-1	.	.	wrp.edf	RIGHT	4373	2969877	Full Trial Period	2965504	87	Trial: 87	2965504	30	éÙ×Ó	Éß	Ç¦±Ê	j	j
wrp	.	.	.	.	.	.	.	.	.	.	8	.	.	.	false	true	Message: 0ms	.	.	.	.	.	.	.	.	.	.	.	!MODE RECORD CR 1000 2 0 R	0	.	.	wrp.edf	RIGHT	4373	2969877	Full Trial Period	2965504	87	Trial: 87	2965504	30	éÙ×Ó	Éß	Ç¦±Ê	j	j
wrp	.	.	.	.	539	545	1	7	149.50	382.10	9	.	.	.	false	false	Message: 97ms	.	.	.	.	.	.	.	.	.	.	.	SYNCTIME	97	149.50	382.10	wrp.edf	RIGHT	4373	2969877	Full Trial Period	2965504	87	Trial: 87	2965504	30	éÙ×Ó	Éß	Ç¦±Ê	j	j
wrp	.	.	.	.	.	.	.	.	.	.	10	.	.	.	false	false	Message: 2003ms	12.73	235.68	54	2027	561.30	370.00	4	420.80	1974	184.00	376.10	INVISIBLE_BOUNDARY[1]	2003	.	.	wrp.edf	RIGHT	4373	2969877	Full Trial Period	2965504	87	Trial: 87	2965504	30	éÙ×Ó	Éß	Ç¦±Ê	j	j
wrp	.	.	.	.	.	.	.	.	.	.	11	.	.	.	false	false	Message: 2013ms	12.73	235.68	54	2027	561.30	370.00	4	420.80	1974	184.00	376.10	SYNCTIME	2013	.	.	wrp.edf	RIGHT	4373	2969877	Full Trial Period	2965504	87	Trial: 87	2965504	30	éÙ×Ó	Éß	Ç¦±Ê	j	j
wrp	.	.	.	.	.	.	.	.	.	.	12	.	.	.	false	false	Message: 3464ms	1.53	8.48	181	3634	891.70	329.30	8	848.80	3454	912.10	369.70	INVISIBLE_BOUNDARY[2]	3464	.	.	wrp.edf	RIGHT	4373	2969877	Full Trial Period	2965504	87	Trial: 87	2965504	30	éÙ×Ó	Éß	Ç¦±Ê	j	j
wrp	.	.	.	.	.	.	.	.	.	.	13	.	.	.	false	false	Message: 3471ms	1.53	8.48	181	3634	891.70	329.30	8	848.80	3454	912.10	369.70	SYNCTIME	3471	.	.	wrp.edf	RIGHT	4373	2969877	Full Trial Period	2965504	87	Trial: 87	2965504	30	éÙ×Ó	Éß	Ç¦±Ê	j	j
wrp	.	.	.	.	531	4371	10	3841	873.80	355.40	14	.	.	.	false	false	Message: 4355ms	.	.	.	.	.	.	.	.	.	.	.	KEYBOARD	4355	873.80	355.40	wrp.edf	RIGHT	4373	2969877	Full Trial Period	2965504	87	Trial: 87	2965504	30	éÙ×Ó	Éß	Ç¦±Ê	j	j
wrp	.	.	.	.	.	.	.	.	.	.	15	.	.	.	false	false	Message: 4416ms	.	.	.	.	.	.	.	.	.	.	.	TRIAL_RESULT 0	4416	.	.	wrp.edf	RIGHT	4373	2969877	Full Trial Period	2965504	87	Trial: 87	2965504	30	éÙ×Ó	Éß	Ç¦±Ê	j	j
wrp	.	.	.	.	.	.	.	.	.	.	1	.	.	.	false	false	Message: -27ms	.	.	.	.	.	.	.	.	.	.	.	TRIALID 87	-27	.	.	wrp.edf	RIGHT	3956	2975591	Full Trial Period	2971635	88	Trial: 88	2971635	90	³È×Ó	ÌðÌðÈ¦	ÊÖïí	j	j
wrp	.	.	.	.	.	.	.	.	.	.	2	.	.	.	false	false	Message: -1ms	.	.	.	.	.	.	.	.	.	.	.	RECCFG CR 1000 2 0 R	-1	.	.	wrp.edf	RIGHT	3956	2975591	Full Trial Period	2971635	88	Trial: 88	2971635	90	³È×Ó	ÌðÌðÈ¦	ÊÖïí	j	j
wrp	.	.	.	.	.	.	.	.	.	.	3	.	.	.	false	false	Message: -1ms	.	.	.	.	.	.	.	.	.	.	.	ELCLCFG TOWER	-1	.	.	wrp.edf	RIGHT	3956	2975591	Full Trial Period	2971635	88	Trial: 88	2971635	90	³È×Ó	ÌðÌðÈ¦	ÊÖïí	j	j
wrp	.	.	.	.	.	.	.	.	.	.	4	.	.	.	false	false	Message: -1ms	.	.	.	.	.	.	.	.	.	.	.	GAZE_COORDS 0.00 0.00 1023.00 767.00	-1	.	.	wrp.edf	RIGHT	3956	2975591	Full Trial Period	2971635	88	Trial: 88	2971635	90	³È×Ó	ÌðÌðÈ¦	ÊÖïí	j	j
wrp	.	.	.	.	.	.	.	.	.	.	5	.	.	.	false	false	Message: -1ms	.	.	.	.	.	.	.	.	.	.	.	THRESHOLDS R 94 219	-1	.	.	wrp.edf	RIGHT	3956	2975591	Full Trial Period	2971635	88	Trial: 88	2971635	90	³È×Ó	ÌðÌðÈ¦	ÊÖïí	j	j
wrp	.	.	.	.	.	.	.	.	.	.	6	.	.	.	false	false	Message: -1ms	.	.	.	.	.	.	.	.	.	.	.	ELCL_PROC CENTROID (3)	-1	.	.	wrp.edf	RIGHT	3956	2975591	Full Trial Period	2971635	88	Trial: 88	2971635	90	³È×Ó	ÌðÌðÈ¦	ÊÖïí	j	j
wrp	.	.	.	.	.	.	.	.	.	.	7	.	.	.	false	false	Message: -1ms	.	.	.	.	.	.	.	.	.	.	.	ELCL_PCR_PARAM 5 3.0	-1	.	.	wrp.edf	RIGHT	3956	2975591	Full Trial Period	2971635	88	Trial: 88	2971635	90	³È×Ó	ÌðÌðÈ¦	ÊÖïí	j	j
wrp	.	.	.	.	.	.	.	.	.	.	8	.	.	.	false	true	Message: 0ms	.	.	.	.	.	.	.	.	.	.	.	!MODE RECORD CR 1000 2 0 R	0	.	.	wrp.edf	RIGHT	3956	2975591	Full Trial Period	2971635	88	Trial: 88	2971635	90	³È×Ó	ÌðÌðÈ¦	ÊÖïí	j	j
wrp	.	.	.	.	235	241	1	7	167.90	423.90	9	.	.	.	false	false	Message: 48ms	.	.	.	.	.	.	.	.	.	.	.	SYNCTIME	48	167.90	423.90	wrp.edf	RIGHT	3956	2975591	Full Trial Period	2971635	88	Trial: 88	2971635	90	³È×Ó	ÌðÌðÈ¦	ÊÖïí	j	j
wrp	.	.	.	.	.	.	.	.	.	.	10	.	.	.	false	false	Message: 1245ms	8.45	183.67	46	1255	431.10	409.40	4	341.30	1210	179.40	424.90	INVISIBLE_BOUNDARY[1]	1245	.	.	wrp.edf	RIGHT	3956	2975591	Full Trial Period	2971635	88	Trial: 88	2971635	90	³È×Ó	ÌðÌðÈ¦	ÊÖïí	j	j
wrp	.	.	.	.	.	.	.	.	.	.	11	.	.	.	false	false	Message: 1248ms	8.45	183.67	46	1255	431.10	409.40	4	341.30	1210	179.40	424.90	SYNCTIME	1248	.	.	wrp.edf	RIGHT	3956	2975591	Full Trial Period	2971635	88	Trial: 88	2971635	90	³È×Ó	ÌðÌðÈ¦	ÊÖïí	j	j
wrp	.	.	.	.	.	.	.	.	.	.	12	.	.	.	false	false	Message: 2987ms	3.69	119.06	31	2994	944.40	373.70	10	220.90	2964	831.80	379.40	INVISIBLE_BOUNDARY[2]	2987	.	.	wrp.edf	RIGHT	3956	2975591	Full Trial Period	2971635	88	Trial: 88	2971635	90	³È×Ó	ÌðÌðÈ¦	ÊÖïí	j	j
wrp	.	.	.	.	198	3192	11	2995	939.10	375.20	13	.	.	.	false	false	Message: 2998ms	.	.	.	.	.	.	.	.	.	.	.	SYNCTIME	2998	939.10	375.20	wrp.edf	RIGHT	3956	2975591	Full Trial Period	2971635	88	Trial: 88	2971635	90	³È×Ó	ÌðÌðÈ¦	ÊÖïí	j	j
wrp	.	.	.	.	262	3954	13	3693	516.00	388.80	14	[1]	1	RECTANGLE_INTERESTAREA	false	false	Message: 3936ms	.	.	.	.	.	.	.	.	.	.	.	KEYBOARD	3936	516.00	388.80	wrp.edf	RIGHT	3956	2975591	Full Trial Period	2971635	88	Trial: 88	2971635	90	³È×Ó	ÌðÌðÈ¦	ÊÖïí	j	j
wrp	.	.	.	.	.	.	.	.	.	.	15	.	.	.	false	false	Message: 4004ms	.	.	.	.	.	.	.	.	.	.	.	TRIAL_RESULT 0	4004	.	.	wrp.edf	RIGHT	3956	2975591	Full Trial Period	2971635	88	Trial: 88	2971635	90	³È×Ó	ÌðÌðÈ¦	ÊÖïí	j	j
wrp	.	.	.	.	.	.	.	.	.	.	1	.	.	.	false	false	Message: -20ms	.	.	.	.	.	.	.	.	.	.	.	TRIALID 88	-20	.	.	wrp.edf	RIGHT	5852	2983071	Full Trial Period	2977219	89	Trial: 89	2977219	146	·çóÝ	Êó±ê	Ã«½í	f	f
wrp	.	.	.	.	.	.	.	.	.	.	2	.	.	.	false	false	Message: -1ms	.	.	.	.	.	.	.	.	.	.	.	RECCFG CR 1000 2 0 R	-1	.	.	wrp.edf	RIGHT	5852	2983071	Full Trial Period	2977219	89	Trial: 89	2977219	146	·çóÝ	Êó±ê	Ã«½í	f	f
wrp	.	.	.	.	.	.	.	.	.	.	3	.	.	.	false	false	Message: -1ms	.	.	.	.	.	.	.	.	.	.	.	ELCLCFG TOWER	-1	.	.	wrp.edf	RIGHT	5852	2983071	Full Trial Period	2977219	89	Trial: 89	2977219	146	·çóÝ	Êó±ê	Ã«½í	f	f
wrp	.	.	.	.	.	.	.	.	.	.	4	.	.	.	false	false	Message: -1ms	.	.	.	.	.	.	.	.	.	.	.	GAZE_COORDS 0.00 0.00 1023.00 767.00	-1	.	.	wrp.edf	RIGHT	5852	2983071	Full Trial Period	2977219	89	Trial: 89	2977219	146	·çóÝ	Êó±ê	Ã«½í	f	f
wrp	.	.	.	.	.	.	.	.	.	.	5	.	.	.	false	false	Message: -1ms	.	.	.	.	.	.	.	.	.	.	.	THRESHOLDS R 94 219	-1	.	.	wrp.edf	RIGHT	5852	2983071	Full Trial Period	2977219	89	Trial: 89	2977219	146	·çóÝ	Êó±ê	Ã«½í	f	f
wrp	.	.	.	.	.	.	.	.	.	.	6	.	.	.	false	false	Message: -1ms	.	.	.	.	.	.	.	.	.	.	.	ELCL_PROC CENTROID (3)	-1	.	.	wrp.edf	RIGHT	5852	2983071	Full Trial Period	2977219	89	Trial: 89	2977219	146	·çóÝ	Êó±ê	Ã«½í	f	f
wrp	.	.	.	.	.	.	.	.	.	.	7	.	.	.	false	false	Message: -1ms	.	.	.	.	.	.	.	.	.	.	.	ELCL_PCR_PARAM 5 3.0	-1	.	.	wrp.edf	RIGHT	5852	2983071	Full Trial Period	2977219	89	Trial: 89	2977219	146	·çóÝ	Êó±ê	Ã«½í	f	f
wrp	.	.	.	.	.	.	.	.	.	.	8	.	.	.	false	true	Message: 0ms	.	.	.	.	.	.	.	.	.	.	.	!MODE RECORD CR 1000 2 0 R	0	.	.	wrp.edf	RIGHT	5852	2983071	Full Trial Period	2977219	89	Trial: 89	2977219	146	·çóÝ	Êó±ê	Ã«½í	f	f
wrp	.	.	.	.	351	357	1	7	148.10	408.00	9	.	.	.	false	false	Message: 47ms	.	.	.	.	.	.	.	.	.	.	.	SYNCTIME	47	148.10	408.00	wrp.edf	RIGHT	5852	2983071	Full Trial Period	2977219	89	Trial: 89	2977219	146	·çóÝ	Êó±ê	Ã«½í	f	f
wrp	.	.	.	.	.	.	.	.	.	.	10	.	.	.	false	false	Message: 1776ms	9.47	169.06	56	1799	440.70	405.40	5	375.10	1744	160.70	375.60	INVISIBLE_BOUNDARY[1]	1776	.	.	wrp.edf	RIGHT	5852	2983071	Full Trial Period	2977219	89	Trial: 89	2977219	146	·çóÝ	Êó±ê	Ã«½í	f	f
wrp	.	.	.	.	.	.	.	.	.	.	11	.	.	.	false	false	Message: 1788ms	9.47	169.06	56	1799	440.70	405.40	5	375.10	1744	160.70	375.60	SYNCTIME	1788	.	.	wrp.edf	RIGHT	5852	2983071	Full Trial Period	2977219	89	Trial: 89	2977219	146	·çóÝ	Êó±ê	Ã«½í	f	f
wrp	.	.	.	.	.	.	.	.	.	.	12	.	.	.	false	false	Message: 4259ms	2.88	15.14	190	4438	890.30	338.50	11	777.20	4249	969.80	376.10	INVISIBLE_BOUNDARY[2]	4259	.	.	wrp.edf	RIGHT	5852	2983071	Full Trial Period	2977219	89	Trial: 89	2977219	146	·çóÝ	Êó±ê	Ã«½í	f	f
wrp	.	.	.	.	.	.	.	.	.	.	13	.	.	.	false	false	Message: 4262ms	2.88	15.14	190	4438	890.30	338.50	11	777.20	4249	969.80	376.10	SYNCTIME	4262	.	.	wrp.edf	RIGHT	5852	2983071	Full Trial Period	2977219	89	Trial: 89	2977219	146	·çóÝ	Êó±ê	Ã«½í	f	f
wrp	.	.	.	.	860	5850	13	4991	415.20	413.00	14	.	.	.	false	false	Message: 5833ms	.	.	.	.	.	.	.	.	.	.	.	KEYBOARD	5833	415.20	413.00	wrp.edf	RIGHT	5852	2983071	Full Trial Period	2977219	89	Trial: 89	2977219	146	·çóÝ	Êó±ê	Ã«½í	f	f
wrp	.	.	.	.	.	.	.	.	.	.	15	.	.	.	false	false	Message: 5897ms	.	.	.	.	.	.	.	.	.	.	.	TRIAL_RESULT 0	5897	.	.	wrp.edf	RIGHT	5852	2983071	Full Trial Period	2977219	89	Trial: 89	2977219	146	·çóÝ	Êó±ê	Ã«½í	f	f
wrp	.	.	.	.	.	.	.	.	.	.	1	.	.	.	false	false	Message: -19ms	.	.	.	.	.	.	.	.	.	.	.	TRIALID 89	-19	.	.	wrp.edf	RIGHT	5340	2989648	Full Trial Period	2984308	90	Trial: 90	2984308	81	°ôÇò¹÷	¸ÊÕá	Æì¸Ë	j	j
wrp	.	.	.	.	.	.	.	.	.	.	2	.	.	.	false	false	Message: -2ms	.	.	.	.	.	.	.	.	.	.	.	RECCFG CR 1000 2 0 R	-2	.	.	wrp.edf	RIGHT	5340	2989648	Full Trial Period	2984308	90	Trial: 90	2984308	81	°ôÇò¹÷	¸ÊÕá	Æì¸Ë	j	j
wrp	.	.	.	.	.	.	.	.	.	.	3	.	.	.	false	false	Message: -2ms	.	.	.	.	.	.	.	.	.	.	.	ELCLCFG TOWER	-2	.	.	wrp.edf	RIGHT	5340	2989648	Full Trial Period	2984308	90	Trial: 90	2984308	81	°ôÇò¹÷	¸ÊÕá	Æì¸Ë	j	j
wrp	.	.	.	.	.	.	.	.	.	.	4	.	.	.	false	false	Message: -2ms	.	.	.	.	.	.	.	.	.	.	.	GAZE_COORDS 0.00 0.00 1023.00 767.00	-2	.	.	wrp.edf	RIGHT	5340	2989648	Full Trial Period	2984308	90	Trial: 90	2984308	81	°ôÇò¹÷	¸ÊÕá	Æì¸Ë	j	j
wrp	.	.	.	.	.	.	.	.	.	.	5	.	.	.	false	false	Message: -2ms	.	.	.	.	.	.	.	.	.	.	.	THRESHOLDS R 94 219	-2	.	.	wrp.edf	RIGHT	5340	2989648	Full Trial Period	2984308	90	Trial: 90	2984308	81	°ôÇò¹÷	¸ÊÕá	Æì¸Ë	j	j
wrp	.	.	.	.	.	.	.	.	.	.	6	.	.	.	false	false	Message: -2ms	.	.	.	.	.	.	.	.	.	.	.	ELCL_PROC CENTROID (3)	-2	.	.	wrp.edf	RIGHT	5340	2989648	Full Trial Period	2984308	90	Trial: 90	2984308	81	°ôÇò¹÷	¸ÊÕá	Æì¸Ë	j	j
wrp	.	.	.	.	.	.	.	.	.	.	7	.	.	.	false	false	Message: -2ms	.	.	.	.	.	.	.	.	.	.	.	ELCL_PCR_PARAM 5 3.0	-2	.	.	wrp.edf	RIGHT	5340	2989648	Full Trial Period	2984308	90	Trial: 90	2984308	81	°ôÇò¹÷	¸ÊÕá	Æì¸Ë	j	j
wrp	.	.	.	.	.	.	.	.	.	.	8	.	.	.	false	false	Message: -1ms	.	.	.	.	.	.	.	.	.	.	.	!MODE RECORD CR 1000 2 0 R	-1	.	.	wrp.edf	RIGHT	5340	2989648	Full Trial Period	2984308	90	Trial: 90	2984308	81	°ôÇò¹÷	¸ÊÕá	Æì¸Ë	j	j
wrp	.	.	.	.	183	189	1	7	142.70	406.80	9	.	.	.	false	false	Message: 47ms	.	.	.	.	.	.	.	.	.	.	.	SYNCTIME	47	142.70	406.80	wrp.edf	RIGHT	5340	2989648	Full Trial Period	2984308	90	Trial: 90	2984308	81	°ôÇò¹÷	¸ÊÕá	Æì¸Ë	j	j
wrp	.	.	.	.	263	2641	8	2379	405.70	379.70	10	.	.	.	false	false	Message: 2574ms	.	.	.	.	.	.	.	.	.	.	.	INVISIBLE_BOUNDARY[1]	2574	405.70	379.70	wrp.edf	RIGHT	5340	2989648	Full Trial Period	2984308	90	Trial: 90	2984308	81	°ôÇò¹÷	¸ÊÕá	Æì¸Ë	j	j
wrp	.	.	.	.	263	2641	8	2379	405.70	379.70	11	.	.	.	false	false	Message: 2581ms	.	.	.	.	.	.	.	.	.	.	.	SYNCTIME	2581	405.70	379.70	wrp.edf	RIGHT	5340	2989648	Full Trial Period	2984308	90	Trial: 90	2984308	81	°ôÇò¹÷	¸ÊÕá	Æì¸Ë	j	j
wrp	.	.	.	.	.	.	.	.	.	.	12	.	.	.	false	false	Message: 4338ms	1.73	10.68	162	4485	881.50	322.90	13	930.10	4324	924.20	352.60	INVISIBLE_BOUNDARY[2]	4338	.	.	wrp.edf	RIGHT	5340	2989648	Full Trial Period	2984308	90	Trial: 90	2984308	81	°ôÇò¹÷	¸ÊÕá	Æì¸Ë	j	j
wrp	82	4428	3	4347	.	.	.	.	.	.	13	.	.	.	false	false	Message: 4347ms	1.73	10.68	162	4485	881.50	322.90	13	930.10	4324	924.20	352.60	SYNCTIME	4347	.	.	wrp.edf	RIGHT	5340	2989648	Full Trial Period	2984308	90	Trial: 90	2984308	81	°ôÇò¹÷	¸ÊÕá	Æì¸Ë	j	j
wrp	.	.	.	.	366	5338	16	4973	873.70	349.60	14	.	.	.	false	false	Message: 5321ms	.	.	.	.	.	.	.	.	.	.	.	KEYBOARD	5321	873.70	349.60	wrp.edf	RIGHT	5340	2989648	Full Trial Period	2984308	90	Trial: 90	2984308	81	°ôÇò¹÷	¸ÊÕá	Æì¸Ë	j	j
wrp	.	.	.	.	.	.	.	.	.	.	15	.	.	.	false	false	Message: 5385ms	.	.	.	.	.	.	.	.	.	.	.	TRIAL_RESULT 0	5385	.	.	wrp.edf	RIGHT	5340	2989648	Full Trial Period	2984308	90	Trial: 90	2984308	81	°ôÇò¹÷	¸ÊÕá	Æì¸Ë	j	j
wrp	.	.	.	.	.	.	.	.	.	.	1	.	.	.	false	false	Message: -17ms	.	.	.	.	.	.	.	.	.	.	.	TRIALID 90	-17	.	.	wrp.edf	RIGHT	5819	2997074	Full Trial Period	2991255	91	Trial: 91	2991255	105	²å×ù	Êá×Ó	Ö±³ß	j	j
wrp	.	.	.	.	.	.	.	.	.	.	2	.	.	.	false	false	Message: -1ms	.	.	.	.	.	.	.	.	.	.	.	RECCFG CR 1000 2 0 R	-1	.	.	wrp.edf	RIGHT	5819	2997074	Full Trial Period	2991255	91	Trial: 91	2991255	105	²å×ù	Êá×Ó	Ö±³ß	j	j
wrp	.	.	.	.	.	.	.	.	.	.	3	.	.	.	false	false	Message: -1ms	.	.	.	.	.	.	.	.	.	.	.	ELCLCFG TOWER	-1	.	.	wrp.edf	RIGHT	5819	2997074	Full Trial Period	2991255	91	Trial: 91	2991255	105	²å×ù	Êá×Ó	Ö±³ß	j	j
wrp	.	.	.	.	.	.	.	.	.	.	4	.	.	.	false	false	Message: -1ms	.	.	.	.	.	.	.	.	.	.	.	GAZE_COORDS 0.00 0.00 1023.00 767.00	-1	.	.	wrp.edf	RIGHT	5819	2997074	Full Trial Period	2991255	91	Trial: 91	2991255	105	²å×ù	Êá×Ó	Ö±³ß	j	j
wrp	.	.	.	.	.	.	.	.	.	.	5	.	.	.	false	false	Message: -1ms	.	.	.	.	.	.	.	.	.	.	.	THRESHOLDS R 94 219	-1	.	.	wrp.edf	RIGHT	5819	2997074	Full Trial Period	2991255	91	Trial: 91	2991255	105	²å×ù	Êá×Ó	Ö±³ß	j	j
wrp	.	.	.	.	.	.	.	.	.	.	6	.	.	.	false	false	Message: -1ms	.	.	.	.	.	.	.	.	.	.	.	ELCL_PROC CENTROID (3)	-1	.	.	wrp.edf	RIGHT	5819	2997074	Full Trial Period	2991255	91	Trial: 91	2991255	105	²å×ù	Êá×Ó	Ö±³ß	j	j
wrp	.	.	.	.	.	.	.	.	.	.	7	.	.	.	false	false	Message: -1ms	.	.	.	.	.	.	.	.	.	.	.	ELCL_PCR_PARAM 5 3.0	-1	.	.	wrp.edf	RIGHT	5819	2997074	Full Trial Period	2991255	91	Trial: 91	2991255	105	²å×ù	Êá×Ó	Ö±³ß	j	j
wrp	.	.	.	.	.	.	.	.	.	.	8	.	.	.	false	true	Message: 0ms	.	.	.	.	.	.	.	.	.	.	.	!MODE RECORD CR 1000 2 0 R	0	.	.	wrp.edf	RIGHT	5819	2997074	Full Trial Period	2991255	91	Trial: 91	2991255	105	²å×ù	Êá×Ó	Ö±³ß	j	j
wrp	.	.	.	.	278	284	1	7	165.40	409.00	9	.	.	.	false	false	Message: 41ms	.	.	.	.	.	.	.	.	.	.	.	SYNCTIME	41	165.40	409.00	wrp.edf	RIGHT	5819	2997074	Full Trial Period	2991255	91	Trial: 91	2991255	105	²å×ù	Êá×Ó	Ö±³ß	j	j
wrp	.	.	.	.	.	.	.	.	.	.	10	.	.	.	false	false	Message: 1706ms	11.57	236.12	49	1723	527.00	392.90	4	410.00	1675	183.50	402.20	INVISIBLE_BOUNDARY[1]	1706	.	.	wrp.edf	RIGHT	5819	2997074	Full Trial Period	2991255	91	Trial: 91	2991255	105	²å×ù	Êá×Ó	Ö±³ß	j	j
wrp	.	.	.	.	.	.	.	.	.	.	11	.	.	.	false	false	Message: 1716ms	11.57	236.12	49	1723	527.00	392.90	4	410.00	1675	183.50	402.20	SYNCTIME	1716	.	.	wrp.edf	RIGHT	5819	2997074	Full Trial Period	2991255	91	Trial: 91	2991255	105	²å×ù	Êá×Ó	Ö±³ß	j	j
wrp	.	.	.	.	.	.	.	.	.	.	12	.	.	.	false	false	Message: 3904ms	2.37	15.78	150	4040	877.00	340.20	10	674.90	3891	943.80	367.20	INVISIBLE_BOUNDARY[2]	3904	.	.	wrp.edf	RIGHT	5819	2997074	Full Trial Period	2991255	91	Trial: 91	2991255	105	²å×ù	Êá×Ó	Ö±³ß	j	j
wrp	.	.	.	.	.	.	.	.	.	.	13	.	.	.	false	false	Message: 3907ms	2.37	15.78	150	4040	877.00	340.20	10	674.90	3891	943.80	367.20	SYNCTIME	3907	.	.	wrp.edf	RIGHT	5819	2997074	Full Trial Period	2991255	91	Trial: 91	2991255	105	²å×ù	Êá×Ó	Ö±³ß	j	j
wrp	.	.	.	.	410	5817	14	5408	144.90	409.20	14	.	.	.	false	false	Message: 5800ms	.	.	.	.	.	.	.	.	.	.	.	KEYBOARD	5800	144.90	409.20	wrp.edf	RIGHT	5819	2997074	Full Trial Period	2991255	91	Trial: 91	2991255	105	²å×ù	Êá×Ó	Ö±³ß	j	j
wrp	.	.	.	.	.	.	.	.	.	.	15	.	.	.	false	false	Message: 5861ms	.	.	.	.	.	.	.	.	.	.	.	TRIAL_RESULT 0	5861	.	.	wrp.edf	RIGHT	5819	2997074	Full Trial Period	2991255	91	Trial: 91	2991255	105	²å×ù	Êá×Ó	Ö±³ß	j	j
wrp	.	.	.	.	.	.	.	.	.	.	1	.	.	.	false	false	Message: -16ms	.	.	.	.	.	.	.	.	.	.	.	TRIALID 91	-16	.	.	wrp.edf	RIGHT	4655	3003233	Full Trial Period	2998578	92	Trial: 92	2998578	95	ÐÅ·â	¹úÆì	ÓÍ»­	f	j
wrp	.	.	.	.	.	.	.	.	.	.	2	.	.	.	false	false	Message: -1ms	.	.	.	.	.	.	.	.	.	.	.	RECCFG CR 1000 2 0 R	-1	.	.	wrp.edf	RIGHT	4655	3003233	Full Trial Period	2998578	92	Trial: 92	2998578	95	ÐÅ·â	¹úÆì	ÓÍ»­	f	j
wrp	.	.	.	.	.	.	.	.	.	.	3	.	.	.	false	false	Message: -1ms	.	.	.	.	.	.	.	.	.	.	.	ELCLCFG TOWER	-1	.	.	wrp.edf	RIGHT	4655	3003233	Full Trial Period	2998578	92	Trial: 92	2998578	95	ÐÅ·â	¹úÆì	ÓÍ»­	f	j
wrp	.	.	.	.	.	.	.	.	.	.	4	.	.	.	false	false	Message: -1ms	.	.	.	.	.	.	.	.	.	.	.	GAZE_COORDS 0.00 0.00 1023.00 767.00	-1	.	.	wrp.edf	RIGHT	4655	3003233	Full Trial Period	2998578	92	Trial: 92	2998578	95	ÐÅ·â	¹úÆì	ÓÍ»­	f	j
wrp	.	.	.	.	.	.	.	.	.	.	5	.	.	.	false	false	Message: -1ms	.	.	.	.	.	.	.	.	.	.	.	THRESHOLDS R 94 219	-1	.	.	wrp.edf	RIGHT	4655	3003233	Full Trial Period	2998578	92	Trial: 92	2998578	95	ÐÅ·â	¹úÆì	ÓÍ»­	f	j
wrp	.	.	.	.	.	.	.	.	.	.	6	.	.	.	false	false	Message: -1ms	.	.	.	.	.	.	.	.	.	.	.	ELCL_PROC CENTROID (3)	-1	.	.	wrp.edf	RIGHT	4655	3003233	Full Trial Period	2998578	92	Trial: 92	2998578	95	ÐÅ·â	¹úÆì	ÓÍ»­	f	j
wrp	.	.	.	.	.	.	.	.	.	.	7	.	.	.	false	false	Message: -1ms	.	.	.	.	.	.	.	.	.	.	.	ELCL_PCR_PARAM 5 3.0	-1	.	.	wrp.edf	RIGHT	4655	3003233	Full Trial Period	2998578	92	Trial: 92	2998578	95	ÐÅ·â	¹úÆì	ÓÍ»­	f	j
wrp	.	.	.	.	.	.	.	.	.	.	8	.	.	.	false	true	Message: 0ms	.	.	.	.	.	.	.	.	.	.	.	!MODE RECORD CR 1000 2 0 R	0	.	.	wrp.edf	RIGHT	4655	3003233	Full Trial Period	2998578	92	Trial: 92	2998578	95	ÐÅ·â	¹úÆì	ÓÍ»­	f	j
wrp	.	.	.	.	211	217	1	7	145.10	386.50	9	.	.	.	false	false	Message: 42ms	.	.	.	.	.	.	.	.	.	.	.	SYNCTIME	42	145.10	386.50	wrp.edf	RIGHT	4655	3003233	Full Trial Period	2998578	92	Trial: 92	2998578	95	ÐÅ·â	¹úÆì	ÓÍ»­	f	j
wrp	.	.	.	.	.	.	.	.	.	.	10	.	.	.	false	false	Message: 1281ms	11.27	220.90	51	1297	504.00	387.60	4	382.60	1247	169.40	386.50	INVISIBLE_BOUNDARY[1]	1281	.	.	wrp.edf	RIGHT	4655	3003233	Full Trial Period	2998578	92	Trial: 92	2998578	95	ÐÅ·â	¹úÆì	ÓÍ»­	f	j
wrp	.	.	.	.	.	.	.	.	.	.	11	.	.	.	false	false	Message: 1292ms	11.27	220.90	51	1297	504.00	387.60	4	382.60	1247	169.40	386.50	SYNCTIME	1292	.	.	wrp.edf	RIGHT	4655	3003233	Full Trial Period	2998578	92	Trial: 92	2998578	95	ÐÅ·â	¹úÆì	ÓÍ»­	f	j
wrp	.	.	.	.	.	.	.	.	.	.	12	.	.	.	false	false	Message: 3013ms	2.59	12.27	211	3171	845.20	328.50	8	576.10	2961	909.40	372.20	INVISIBLE_BOUNDARY[2]	3013	.	.	wrp.edf	RIGHT	4655	3003233	Full Trial Period	2998578	92	Trial: 92	2998578	95	ÐÅ·â	¹úÆì	ÓÍ»­	f	j
wrp	.	.	.	.	.	.	.	.	.	.	13	.	.	.	false	false	Message: 3017ms	2.59	12.27	211	3171	845.20	328.50	8	576.10	2961	909.40	372.20	SYNCTIME	3017	.	.	wrp.edf	RIGHT	4655	3003233	Full Trial Period	2998578	92	Trial: 92	2998578	95	ÐÅ·â	¹úÆì	ÓÍ»­	f	j
wrp	.	.	.	.	308	4653	12	4346	419.90	400.40	14	.	.	.	false	false	Message: 4636ms	.	.	.	.	.	.	.	.	.	.	.	KEYBOARD	4636	419.90	400.40	wrp.edf	RIGHT	4655	3003233	Full Trial Period	2998578	92	Trial: 92	2998578	95	ÐÅ·â	¹úÆì	ÓÍ»­	f	j
wrp	.	.	.	.	.	.	.	.	.	.	15	.	.	.	false	false	Message: 4694ms	.	.	.	.	.	.	.	.	.	.	.	TRIAL_RESULT 0	4694	.	.	wrp.edf	RIGHT	4655	3003233	Full Trial Period	2998578	92	Trial: 92	2998578	95	ÐÅ·â	¹úÆì	ÓÍ»­	f	j
wrp	.	.	.	.	.	.	.	.	.	.	1	.	.	.	false	false	Message: -20ms	.	.	.	.	.	.	.	.	.	.	.	TRIALID 92	-20	.	.	wrp.edf	RIGHT	8084	3012465	Full Trial Period	3004381	93	Trial: 93	3004381	121	ÄÖÖÓ	ÄÏ¹Ï	ÑÛ¾µ	f	f
wrp	.	.	.	.	.	.	.	.	.	.	2	.	.	.	false	false	Message: -1ms	.	.	.	.	.	.	.	.	.	.	.	RECCFG CR 1000 2 0 R	-1	.	.	wrp.edf	RIGHT	8084	3012465	Full Trial Period	3004381	93	Trial: 93	3004381	121	ÄÖÖÓ	ÄÏ¹Ï	ÑÛ¾µ	f	f
wrp	.	.	.	.	.	.	.	.	.	.	3	.	.	.	false	false	Message: -1ms	.	.	.	.	.	.	.	.	.	.	.	ELCLCFG TOWER	-1	.	.	wrp.edf	RIGHT	8084	3012465	Full Trial Period	3004381	93	Trial: 93	3004381	121	ÄÖÖÓ	ÄÏ¹Ï	ÑÛ¾µ	f	f
wrp	.	.	.	.	.	.	.	.	.	.	4	.	.	.	false	false	Message: -1ms	.	.	.	.	.	.	.	.	.	.	.	GAZE_COORDS 0.00 0.00 1023.00 767.00	-1	.	.	wrp.edf	RIGHT	8084	3012465	Full Trial Period	3004381	93	Trial: 93	3004381	121	ÄÖÖÓ	ÄÏ¹Ï	ÑÛ¾µ	f	f
wrp	.	.	.	.	.	.	.	.	.	.	5	.	.	.	false	false	Message: -1ms	.	.	.	.	.	.	.	.	.	.	.	THRESHOLDS R 94 219	-1	.	.	wrp.edf	RIGHT	8084	3012465	Full Trial Period	3004381	93	Trial: 93	3004381	121	ÄÖÖÓ	ÄÏ¹Ï	ÑÛ¾µ	f	f
wrp	.	.	.	.	.	.	.	.	.	.	6	.	.	.	false	false	Message: -1ms	.	.	.	.	.	.	.	.	.	.	.	ELCL_PROC CENTROID (3)	-1	.	.	wrp.edf	RIGHT	8084	3012465	Full Trial Period	3004381	93	Trial: 93	3004381	121	ÄÖÖÓ	ÄÏ¹Ï	ÑÛ¾µ	f	f
wrp	.	.	.	.	.	.	.	.	.	.	7	.	.	.	false	false	Message: -1ms	.	.	.	.	.	.	.	.	.	.	.	ELCL_PCR_PARAM 5 3.0	-1	.	.	wrp.edf	RIGHT	8084	3012465	Full Trial Period	3004381	93	Trial: 93	3004381	121	ÄÖÖÓ	ÄÏ¹Ï	ÑÛ¾µ	f	f
wrp	.	.	.	.	.	.	.	.	.	.	8	.	.	.	false	true	Message: 0ms	.	.	.	.	.	.	.	.	.	.	.	!MODE RECORD CR 1000 2 0 R	0	.	.	wrp.edf	RIGHT	8084	3012465	Full Trial Period	3004381	93	Trial: 93	3004381	121	ÄÖÖÓ	ÄÏ¹Ï	ÑÛ¾µ	f	f
wrp	.	.	.	.	285	291	1	7	151.90	400.80	9	.	.	.	false	false	Message: 46ms	.	.	.	.	.	.	.	.	.	.	.	SYNCTIME	46	151.90	400.80	wrp.edf	RIGHT	8084	3012465	Full Trial Period	3004381	93	Trial: 93	3004381	121	ÄÖÖÓ	ÄÏ¹Ï	ÑÛ¾µ	f	f
wrp	.	.	.	.	.	.	.	.	.	.	10	.	.	.	false	false	Message: 3127ms	8.02	182.25	44	3135	423.10	388.70	8	309.90	3092	185.00	383.30	INVISIBLE_BOUNDARY[1]	3127	.	.	wrp.edf	RIGHT	8084	3012465	Full Trial Period	3004381	93	Trial: 93	3004381	121	ÄÖÖÓ	ÄÏ¹Ï	ÑÛ¾µ	f	f
wrp	.	.	.	.	146	3281	9	3136	415.70	389.90	11	.	.	.	false	false	Message: 3137ms	.	.	.	.	.	.	.	.	.	.	.	SYNCTIME	3137	415.70	389.90	wrp.edf	RIGHT	8084	3012465	Full Trial Period	3004381	93	Trial: 93	3004381	121	ÄÖÖÓ	ÄÏ¹Ï	ÑÛ¾µ	f	f
wrp	.	.	.	.	.	.	.	.	.	.	12	.	.	.	false	false	Message: 5834ms	1.90	10.84	175	5992	873.80	330.80	15	906.10	5818	927.50	351.60	INVISIBLE_BOUNDARY[2]	5834	.	.	wrp.edf	RIGHT	8084	3012465	Full Trial Period	3004381	93	Trial: 93	3004381	121	ÄÖÖÓ	ÄÏ¹Ï	ÑÛ¾µ	f	f
wrp	.	.	.	.	.	.	.	.	.	.	13	.	.	.	false	false	Message: 5837ms	1.90	10.84	175	5992	873.80	330.80	15	906.10	5818	927.50	351.60	SYNCTIME	5837	.	.	wrp.edf	RIGHT	8084	3012465	Full Trial Period	3004381	93	Trial: 93	3004381	121	ÄÖÖÓ	ÄÏ¹Ï	ÑÛ¾µ	f	f
wrp	.	.	.	.	368	8082	19	7715	446.90	400.80	14	.	.	.	false	false	Message: 8065ms	.	.	.	.	.	.	.	.	.	.	.	KEYBOARD	8065	446.90	400.80	wrp.edf	RIGHT	8084	3012465	Full Trial Period	3004381	93	Trial: 93	3004381	121	ÄÖÖÓ	ÄÏ¹Ï	ÑÛ¾µ	f	f
wrp	.	.	.	.	.	.	.	.	.	.	15	.	.	.	false	false	Message: 8130ms	.	.	.	.	.	.	.	.	.	.	.	TRIAL_RESULT 0	8130	.	.	wrp.edf	RIGHT	8084	3012465	Full Trial Period	3004381	93	Trial: 93	3004381	121	ÄÖÖÓ	ÄÏ¹Ï	ÑÛ¾µ	f	f
wrp	.	.	.	.	.	.	.	.	.	.	1	.	.	.	false	false	Message: -15ms	.	.	.	.	.	.	.	.	.	.	.	TRIALID 93	-15	.	.	wrp.edf	RIGHT	12916	3026549	Full Trial Period	3013633	94	Trial: 94	3013633	14	ÁïÁïÇò	ÊÁ×Ó	ÔÂ±ý	f	j
wrp	.	.	.	.	.	.	.	.	.	.	2	.	.	.	false	false	Message: -1ms	.	.	.	.	.	.	.	.	.	.	.	RECCFG CR 1000 2 0 R	-1	.	.	wrp.edf	RIGHT	12916	3026549	Full Trial Period	3013633	94	Trial: 94	3013633	14	ÁïÁïÇò	ÊÁ×Ó	ÔÂ±ý	f	j
wrp	.	.	.	.	.	.	.	.	.	.	3	.	.	.	false	false	Message: -1ms	.	.	.	.	.	.	.	.	.	.	.	ELCLCFG TOWER	-1	.	.	wrp.edf	RIGHT	12916	3026549	Full Trial Period	3013633	94	Trial: 94	3013633	14	ÁïÁïÇò	ÊÁ×Ó	ÔÂ±ý	f	j
wrp	.	.	.	.	.	.	.	.	.	.	4	.	.	.	false	false	Message: -1ms	.	.	.	.	.	.	.	.	.	.	.	GAZE_COORDS 0.00 0.00 1023.00 767.00	-1	.	.	wrp.edf	RIGHT	12916	3026549	Full Trial Period	3013633	94	Trial: 94	3013633	14	ÁïÁïÇò	ÊÁ×Ó	ÔÂ±ý	f	j
wrp	.	.	.	.	.	.	.	.	.	.	5	.	.	.	false	false	Message: -1ms	.	.	.	.	.	.	.	.	.	.	.	THRESHOLDS R 94 219	-1	.	.	wrp.edf	RIGHT	12916	3026549	Full Trial Period	3013633	94	Trial: 94	3013633	14	ÁïÁïÇò	ÊÁ×Ó	ÔÂ±ý	f	j
wrp	.	.	.	.	.	.	.	.	.	.	6	.	.	.	false	false	Message: -1ms	.	.	.	.	.	.	.	.	.	.	.	ELCL_PROC CENTROID (3)	-1	.	.	wrp.edf	RIGHT	12916	3026549	Full Trial Period	3013633	94	Trial: 94	3013633	14	ÁïÁïÇò	ÊÁ×Ó	ÔÂ±ý	f	j
wrp	.	.	.	.	.	.	.	.	.	.	7	.	.	.	false	false	Message: -1ms	.	.	.	.	.	.	.	.	.	.	.	ELCL_PCR_PARAM 5 3.0	-1	.	.	wrp.edf	RIGHT	12916	3026549	Full Trial Period	3013633	94	Trial: 94	3013633	14	ÁïÁïÇò	ÊÁ×Ó	ÔÂ±ý	f	j
wrp	.	.	.	.	.	.	.	.	.	.	8	.	.	.	false	true	Message: 0ms	.	.	.	.	.	.	.	.	.	.	.	!MODE RECORD CR 1000 2 0 R	0	.	.	wrp.edf	RIGHT	12916	3026549	Full Trial Period	3013633	94	Trial: 94	3013633	14	ÁïÁïÇò	ÊÁ×Ó	ÔÂ±ý	f	j
wrp	.	.	.	.	410	416	1	7	158.60	394.20	9	.	.	.	false	false	Message: 51ms	.	.	.	.	.	.	.	.	.	.	.	SYNCTIME	51	158.60	394.20	wrp.edf	RIGHT	12916	3026549	Full Trial Period	3013633	94	Trial: 94	3013633	14	ÁïÁïÇò	ÊÁ×Ó	ÔÂ±ý	f	j
wrp	.	.	.	.	.	.	.	.	.	.	10	.	.	.	false	false	Message: 2585ms	8.19	177.99	46	2588	395.10	389.10	7	306.50	2543	151.20	382.70	INVISIBLE_BOUNDARY[1]	2585	.	.	wrp.edf	RIGHT	12916	3026549	Full Trial Period	3013633	94	Trial: 94	3013633	14	ÁïÁïÇò	ÊÁ×Ó	ÔÂ±ý	f	j
wrp	.	.	.	.	159	2747	8	2589	386.90	389.90	11	.	.	.	false	false	Message: 2592ms	.	.	.	.	.	.	.	.	.	.	.	SYNCTIME	2592	386.90	389.90	wrp.edf	RIGHT	12916	3026549	Full Trial Period	3013633	94	Trial: 94	3013633	14	ÁïÁïÇò	ÊÁ×Ó	ÔÂ±ý	f	j
wrp	.	.	.	.	.	.	.	.	.	.	12	.	.	.	false	false	Message: 3642ms	8.61	172.17	50	3672	930.30	368.70	10	316.80	3623	671.30	384.90	INVISIBLE_BOUNDARY[2]	3642	.	.	wrp.edf	RIGHT	12916	3026549	Full Trial Period	3013633	94	Trial: 94	3013633	14	ÁïÁïÇò	ÊÁ×Ó	ÔÂ±ý	f	j
wrp	.	.	.	.	.	.	.	.	.	.	13	.	.	.	false	false	Message: 3651ms	8.61	172.17	50	3672	930.30	368.70	10	316.80	3623	671.30	384.90	SYNCTIME	3651	.	.	wrp.edf	RIGHT	12916	3026549	Full Trial Period	3013633	94	Trial: 94	3013633	14	ÁïÁïÇò	ÊÁ×Ó	ÔÂ±ý	f	j
wrp	.	.	.	.	67	12914	32	12848	886.60	365.20	14	.	.	.	false	false	Message: 12898ms	.	.	.	.	.	.	.	.	.	.	.	KEYBOARD	12898	886.60	365.20	wrp.edf	RIGHT	12916	3026549	Full Trial Period	3013633	94	Trial: 94	3013633	14	ÁïÁïÇò	ÊÁ×Ó	ÔÂ±ý	f	j
wrp	.	.	.	.	.	.	.	.	.	.	15	.	.	.	false	false	Message: 12959ms	.	.	.	.	.	.	.	.	.	.	.	TRIAL_RESULT 0	12959	.	.	wrp.edf	RIGHT	12916	3026549	Full Trial Period	3013633	94	Trial: 94	3013633	14	ÁïÁïÇò	ÊÁ×Ó	ÔÂ±ý	f	j
wrp	.	.	.	.	.	.	.	.	.	.	1	.	.	.	false	false	Message: -25ms	.	.	.	.	.	.	.	.	.	.	.	TRIALID 94	-25	.	.	wrp.edf	RIGHT	8721	3037036	Full Trial Period	3028315	95	Trial: 95	3028315	37	ÍøÇòÅÄ	¼ªËû	ºùÂ«	f	f
wrp	.	.	.	.	.	.	.	.	.	.	2	.	.	.	false	false	Message: -1ms	.	.	.	.	.	.	.	.	.	.	.	RECCFG CR 1000 2 0 R	-1	.	.	wrp.edf	RIGHT	8721	3037036	Full Trial Period	3028315	95	Trial: 95	3028315	37	ÍøÇòÅÄ	¼ªËû	ºùÂ«	f	f
wrp	.	.	.	.	.	.	.	.	.	.	3	.	.	.	false	false	Message: -1ms	.	.	.	.	.	.	.	.	.	.	.	ELCLCFG TOWER	-1	.	.	wrp.edf	RIGHT	8721	3037036	Full Trial Period	3028315	95	Trial: 95	3028315	37	ÍøÇòÅÄ	¼ªËû	ºùÂ«	f	f
wrp	.	.	.	.	.	.	.	.	.	.	4	.	.	.	false	false	Message: -1ms	.	.	.	.	.	.	.	.	.	.	.	GAZE_COORDS 0.00 0.00 1023.00 767.00	-1	.	.	wrp.edf	RIGHT	8721	3037036	Full Trial Period	3028315	95	Trial: 95	3028315	37	ÍøÇòÅÄ	¼ªËû	ºùÂ«	f	f
wrp	.	.	.	.	.	.	.	.	.	.	5	.	.	.	false	false	Message: -1ms	.	.	.	.	.	.	.	.	.	.	.	THRESHOLDS R 94 219	-1	.	.	wrp.edf	RIGHT	8721	3037036	Full Trial Period	3028315	95	Trial: 95	3028315	37	ÍøÇòÅÄ	¼ªËû	ºùÂ«	f	f
wrp	.	.	.	.	.	.	.	.	.	.	6	.	.	.	false	false	Message: -1ms	.	.	.	.	.	.	.	.	.	.	.	ELCL_PROC CENTROID (3)	-1	.	.	wrp.edf	RIGHT	8721	3037036	Full Trial Period	3028315	95	Trial: 95	3028315	37	ÍøÇòÅÄ	¼ªËû	ºùÂ«	f	f
wrp	.	.	.	.	.	.	.	.	.	.	7	.	.	.	false	false	Message: -1ms	.	.	.	.	.	.	.	.	.	.	.	ELCL_PCR_PARAM 5 3.0	-1	.	.	wrp.edf	RIGHT	8721	3037036	Full Trial Period	3028315	95	Trial: 95	3028315	37	ÍøÇòÅÄ	¼ªËû	ºùÂ«	f	f
wrp	.	.	.	.	.	.	.	.	.	.	8	.	.	.	false	true	Message: 0ms	.	.	.	.	.	.	.	.	.	.	.	!MODE RECORD CR 1000 2 0 R	0	.	.	wrp.edf	RIGHT	8721	3037036	Full Trial Period	3028315	95	Trial: 95	3028315	37	ÍøÇòÅÄ	¼ªËû	ºùÂ«	f	f
wrp	.	.	.	.	548	554	1	7	165.50	403.50	9	.	.	.	false	false	Message: 42ms	.	.	.	.	.	.	.	.	.	.	.	SYNCTIME	42	165.50	403.50	wrp.edf	RIGHT	8721	3037036	Full Trial Period	3028315	95	Trial: 95	3028315	37	ÍøÇòÅÄ	¼ªËû	ºùÂ«	f	f
wrp	.	.	.	.	.	.	.	.	.	.	10	.	.	.	false	false	Message: 5154ms	8.68	192.81	45	5164	419.30	401.40	15	361.50	5120	160.40	408.00	INVISIBLE_BOUNDARY[1]	5154	.	.	wrp.edf	RIGHT	8721	3037036	Full Trial Period	3028315	95	Trial: 95	3028315	37	ÍøÇòÅÄ	¼ªËû	ºùÂ«	f	f
wrp	.	.	.	.	155	5319	16	5165	412.40	409.60	11	.	.	.	false	false	Message: 5166ms	.	.	.	.	.	.	.	.	.	.	.	SYNCTIME	5166	412.40	409.60	wrp.edf	RIGHT	8721	3037036	Full Trial Period	3028315	95	Trial: 95	3028315	37	ÍøÇòÅÄ	¼ªËû	ºùÂ«	f	f
wrp	.	.	.	.	162	7232	21	7071	793.70	382.50	12	.	.	.	false	false	Message: 7104ms	.	.	.	.	.	.	.	.	.	.	.	INVISIBLE_BOUNDARY[2]	7104	793.70	382.50	wrp.edf	RIGHT	8721	3037036	Full Trial Period	3028315	95	Trial: 95	3028315	37	ÍøÇòÅÄ	¼ªËû	ºùÂ«	f	f
wrp	.	.	.	.	162	7232	21	7071	793.70	382.50	13	.	.	.	false	false	Message: 7107ms	.	.	.	.	.	.	.	.	.	.	.	SYNCTIME	7107	793.70	382.50	wrp.edf	RIGHT	8721	3037036	Full Trial Period	3028315	95	Trial: 95	3028315	37	ÍøÇòÅÄ	¼ªËû	ºùÂ«	f	f
wrp	.	.	.	.	287	8719	23	8433	500.30	396.70	14	[1]	1	RECTANGLE_INTERESTAREA	false	false	Message: 8702ms	.	.	.	.	.	.	.	.	.	.	.	KEYBOARD	8702	500.30	396.70	wrp.edf	RIGHT	8721	3037036	Full Trial Period	3028315	95	Trial: 95	3028315	37	ÍøÇòÅÄ	¼ªËû	ºùÂ«	f	f
wrp	.	.	.	.	.	.	.	.	.	.	15	.	.	.	false	false	Message: 8772ms	.	.	.	.	.	.	.	.	.	.	.	TRIAL_RESULT 0	8772	.	.	wrp.edf	RIGHT	8721	3037036	Full Trial Period	3028315	95	Trial: 95	3028315	37	ÍøÇòÅÄ	¼ªËû	ºùÂ«	f	f
wrp	.	.	.	.	.	.	.	.	.	.	1	.	.	.	false	false	Message: -16ms	.	.	.	.	.	.	.	.	.	.	.	TRIALID 95	-16	.	.	wrp.edf	RIGHT	5318	3043381	Full Trial Period	3038063	96	Trial: 96	3038063	70	éÙ×Ó	ÍøÇò	ÒÎ×Ó	f	f
wrp	.	.	.	.	.	.	.	.	.	.	2	.	.	.	false	false	Message: -1ms	.	.	.	.	.	.	.	.	.	.	.	RECCFG CR 1000 2 0 R	-1	.	.	wrp.edf	RIGHT	5318	3043381	Full Trial Period	3038063	96	Trial: 96	3038063	70	éÙ×Ó	ÍøÇò	ÒÎ×Ó	f	f
wrp	.	.	.	.	.	.	.	.	.	.	3	.	.	.	false	false	Message: -1ms	.	.	.	.	.	.	.	.	.	.	.	ELCLCFG TOWER	-1	.	.	wrp.edf	RIGHT	5318	3043381	Full Trial Period	3038063	96	Trial: 96	3038063	70	éÙ×Ó	ÍøÇò	ÒÎ×Ó	f	f
wrp	.	.	.	.	.	.	.	.	.	.	4	.	.	.	false	false	Message: -1ms	.	.	.	.	.	.	.	.	.	.	.	GAZE_COORDS 0.00 0.00 1023.00 767.00	-1	.	.	wrp.edf	RIGHT	5318	3043381	Full Trial Period	3038063	96	Trial: 96	3038063	70	éÙ×Ó	ÍøÇò	ÒÎ×Ó	f	f
wrp	.	.	.	.	.	.	.	.	.	.	5	.	.	.	false	false	Message: -1ms	.	.	.	.	.	.	.	.	.	.	.	THRESHOLDS R 94 219	-1	.	.	wrp.edf	RIGHT	5318	3043381	Full Trial Period	3038063	96	Trial: 96	3038063	70	éÙ×Ó	ÍøÇò	ÒÎ×Ó	f	f
wrp	.	.	.	.	.	.	.	.	.	.	6	.	.	.	false	false	Message: -1ms	.	.	.	.	.	.	.	.	.	.	.	ELCL_PROC CENTROID (3)	-1	.	.	wrp.edf	RIGHT	5318	3043381	Full Trial Period	3038063	96	Trial: 96	3038063	70	éÙ×Ó	ÍøÇò	ÒÎ×Ó	f	f
wrp	.	.	.	.	.	.	.	.	.	.	7	.	.	.	false	false	Message: -1ms	.	.	.	.	.	.	.	.	.	.	.	ELCL_PCR_PARAM 5 3.0	-1	.	.	wrp.edf	RIGHT	5318	3043381	Full Trial Period	3038063	96	Trial: 96	3038063	70	éÙ×Ó	ÍøÇò	ÒÎ×Ó	f	f
wrp	.	.	.	.	.	.	.	.	.	.	8	.	.	.	false	true	Message: 0ms	.	.	.	.	.	.	.	.	.	.	.	!MODE RECORD CR 1000 2 0 R	0	.	.	wrp.edf	RIGHT	5318	3043381	Full Trial Period	3038063	96	Trial: 96	3038063	70	éÙ×Ó	ÍøÇò	ÒÎ×Ó	f	f
wrp	.	.	.	.	231	237	1	7	131.30	390.80	9	.	.	.	false	false	Message: 42ms	.	.	.	.	.	.	.	.	.	.	.	SYNCTIME	42	131.30	390.80	wrp.edf	RIGHT	5318	3043381	Full Trial Period	3038063	96	Trial: 96	3038063	70	éÙ×Ó	ÍøÇò	ÒÎ×Ó	f	f
wrp	.	.	.	.	.	.	.	.	.	.	10	.	.	.	false	false	Message: 2550ms	11.91	228.96	52	2569	508.60	400.70	7	412.40	2518	154.20	384.40	INVISIBLE_BOUNDARY[1]	2550	.	.	wrp.edf	RIGHT	5318	3043381	Full Trial Period	3038063	96	Trial: 96	3038063	70	éÙ×Ó	ÍøÇò	ÒÎ×Ó	f	f
wrp	.	.	.	.	.	.	.	.	.	.	11	.	.	.	false	false	Message: 2558ms	11.91	228.96	52	2569	508.60	400.70	7	412.40	2518	154.20	384.40	SYNCTIME	2558	.	.	wrp.edf	RIGHT	5318	3043381	Full Trial Period	3038063	96	Trial: 96	3038063	70	éÙ×Ó	ÍøÇò	ÒÎ×Ó	f	f
wrp	.	.	.	.	.	.	.	.	.	.	12	.	.	.	false	false	Message: 4380ms	2.44	101.48	24	4390	910.40	385.00	11	181.70	4367	836.30	380.00	INVISIBLE_BOUNDARY[2]	4380	.	.	wrp.edf	RIGHT	5318	3043381	Full Trial Period	3038063	96	Trial: 96	3038063	70	éÙ×Ó	ÍøÇò	ÒÎ×Ó	f	f
wrp	.	.	.	.	.	.	.	.	.	.	13	.	.	.	false	false	Message: 4383ms	2.44	101.48	24	4390	910.40	385.00	11	181.70	4367	836.30	380.00	SYNCTIME	4383	.	.	wrp.edf	RIGHT	5318	3043381	Full Trial Period	3038063	96	Trial: 96	3038063	70	éÙ×Ó	ÍøÇò	ÒÎ×Ó	f	f
wrp	.	.	.	.	703	5316	13	4614	866.60	372.50	14	[1]	2	RECTANGLE_INTERESTAREA	false	false	Message: 5298ms	.	.	.	.	.	.	.	.	.	.	.	KEYBOARD	5298	866.60	372.50	wrp.edf	RIGHT	5318	3043381	Full Trial Period	3038063	96	Trial: 96	3038063	70	éÙ×Ó	ÍøÇò	ÒÎ×Ó	f	f
wrp	.	.	.	.	.	.	.	.	.	.	15	.	.	.	false	false	Message: 5364ms	.	.	.	.	.	.	.	.	.	.	.	TRIAL_RESULT 0	5364	.	.	wrp.edf	RIGHT	5318	3043381	Full Trial Period	3038063	96	Trial: 96	3038063	70	éÙ×Ó	ÍøÇò	ÒÎ×Ó	f	f
wrp	.	.	.	.	.	.	.	.	.	.	1	.	.	.	false	false	Message: -16ms	.	.	.	.	.	.	.	.	.	.	.	TRIALID 96	-16	.	.	wrp.edf	RIGHT	5054	3049908	Full Trial Period	3044854	97	Trial: 97	3044854	10	öÏÓãË¿	Æ¤´ø	¾í³ß	f	j
wrp	.	.	.	.	.	.	.	.	.	.	2	.	.	.	false	false	Message: -1ms	.	.	.	.	.	.	.	.	.	.	.	RECCFG CR 1000 2 0 R	-1	.	.	wrp.edf	RIGHT	5054	3049908	Full Trial Period	3044854	97	Trial: 97	3044854	10	öÏÓãË¿	Æ¤´ø	¾í³ß	f	j
wrp	.	.	.	.	.	.	.	.	.	.	3	.	.	.	false	false	Message: -1ms	.	.	.	.	.	.	.	.	.	.	.	ELCLCFG TOWER	-1	.	.	wrp.edf	RIGHT	5054	3049908	Full Trial Period	3044854	97	Trial: 97	3044854	10	öÏÓãË¿	Æ¤´ø	¾í³ß	f	j
wrp	.	.	.	.	.	.	.	.	.	.	4	.	.	.	false	false	Message: -1ms	.	.	.	.	.	.	.	.	.	.	.	GAZE_COORDS 0.00 0.00 1023.00 767.00	-1	.	.	wrp.edf	RIGHT	5054	3049908	Full Trial Period	3044854	97	Trial: 97	3044854	10	öÏÓãË¿	Æ¤´ø	¾í³ß	f	j
wrp	.	.	.	.	.	.	.	.	.	.	5	.	.	.	false	false	Message: -1ms	.	.	.	.	.	.	.	.	.	.	.	THRESHOLDS R 94 219	-1	.	.	wrp.edf	RIGHT	5054	3049908	Full Trial Period	3044854	97	Trial: 97	3044854	10	öÏÓãË¿	Æ¤´ø	¾í³ß	f	j
wrp	.	.	.	.	.	.	.	.	.	.	6	.	.	.	false	false	Message: -1ms	.	.	.	.	.	.	.	.	.	.	.	ELCL_PROC CENTROID (3)	-1	.	.	wrp.edf	RIGHT	5054	3049908	Full Trial Period	3044854	97	Trial: 97	3044854	10	öÏÓãË¿	Æ¤´ø	¾í³ß	f	j
wrp	.	.	.	.	.	.	.	.	.	.	7	.	.	.	false	false	Message: -1ms	.	.	.	.	.	.	.	.	.	.	.	ELCL_PCR_PARAM 5 3.0	-1	.	.	wrp.edf	RIGHT	5054	3049908	Full Trial Period	3044854	97	Trial: 97	3044854	10	öÏÓãË¿	Æ¤´ø	¾í³ß	f	j
wrp	.	.	.	.	.	.	.	.	.	.	8	.	.	.	false	true	Message: 0ms	.	.	.	.	.	.	.	.	.	.	.	!MODE RECORD CR 1000 2 0 R	0	.	.	wrp.edf	RIGHT	5054	3049908	Full Trial Period	3044854	97	Trial: 97	3044854	10	öÏÓãË¿	Æ¤´ø	¾í³ß	f	j
wrp	.	.	.	.	203	209	1	7	135.70	387.40	9	.	.	.	false	false	Message: 42ms	.	.	.	.	.	.	.	.	.	.	.	SYNCTIME	42	135.70	387.40	wrp.edf	RIGHT	5054	3049908	Full Trial Period	3044854	97	Trial: 97	3044854	10	öÏÓãË¿	Æ¤´ø	¾í³ß	f	j
wrp	.	.	.	.	.	.	.	.	.	.	10	.	.	.	false	false	Message: 1031ms	10.67	70.20	152	1086	448.10	380.80	3	1024.90	935	129.60	380.60	INVISIBLE_BOUNDARY[1]	1031	.	.	wrp.edf	RIGHT	5054	3049908	Full Trial Period	3044854	97	Trial: 97	3044854	10	öÏÓãË¿	Æ¤´ø	¾í³ß	f	j
wrp	.	.	.	.	.	.	.	.	.	.	11	.	.	.	false	false	Message: 1042ms	10.67	70.20	152	1086	448.10	380.80	3	1024.90	935	129.60	380.60	SYNCTIME	1042	.	.	wrp.edf	RIGHT	5054	3049908	Full Trial Period	3044854	97	Trial: 97	3044854	10	öÏÓãË¿	Æ¤´ø	¾í³ß	f	j
wrp	.	.	.	.	.	.	.	.	.	.	12	.	.	.	false	false	Message: 1689ms	12.26	211.37	58	1706	852.90	389.80	5	330.70	1649	488.30	399.10	INVISIBLE_BOUNDARY[2]	1689	.	.	wrp.edf	RIGHT	5054	3049908	Full Trial Period	3044854	97	Trial: 97	3044854	10	öÏÓãË¿	Æ¤´ø	¾í³ß	f	j
wrp	.	.	.	.	.	.	.	.	.	.	13	.	.	.	false	false	Message: 1700ms	12.26	211.37	58	1706	852.90	389.80	5	330.70	1649	488.30	399.10	SYNCTIME	1700	.	.	wrp.edf	RIGHT	5054	3049908	Full Trial Period	3044854	97	Trial: 97	3044854	10	öÏÓãË¿	Æ¤´ø	¾í³ß	f	j
wrp	.	.	.	.	431	5052	10	4622	472.70	387.90	14	.	.	.	false	false	Message: 5036ms	.	.	.	.	.	.	.	.	.	.	.	KEYBOARD	5036	472.70	387.90	wrp.edf	RIGHT	5054	3049908	Full Trial Period	3044854	97	Trial: 97	3044854	10	öÏÓãË¿	Æ¤´ø	¾í³ß	f	j
wrp	.	.	.	.	.	.	.	.	.	.	15	.	.	.	false	false	Message: 5099ms	.	.	.	.	.	.	.	.	.	.	.	TRIAL_RESULT 0	5099	.	.	wrp.edf	RIGHT	5054	3049908	Full Trial Period	3044854	97	Trial: 97	3044854	10	öÏÓãË¿	Æ¤´ø	¾í³ß	f	j
wrp	.	.	.	.	.	.	.	.	.	.	1	.	.	.	false	false	Message: -17ms	.	.	.	.	.	.	.	.	.	.	.	TRIALID 97	-17	.	.	wrp.edf	RIGHT	7841	3058861	Full Trial Period	3051020	98	Trial: 98	3051020	84	°ÙºÏ»¨	ÓðÃ«Çò	À®°È	j	j
wrp	.	.	.	.	.	.	.	.	.	.	2	.	.	.	false	false	Message: -1ms	.	.	.	.	.	.	.	.	.	.	.	RECCFG CR 1000 2 0 R	-1	.	.	wrp.edf	RIGHT	7841	3058861	Full Trial Period	3051020	98	Trial: 98	3051020	84	°ÙºÏ»¨	ÓðÃ«Çò	À®°È	j	j
wrp	.	.	.	.	.	.	.	.	.	.	3	.	.	.	false	false	Message: -1ms	.	.	.	.	.	.	.	.	.	.	.	ELCLCFG TOWER	-1	.	.	wrp.edf	RIGHT	7841	3058861	Full Trial Period	3051020	98	Trial: 98	3051020	84	°ÙºÏ»¨	ÓðÃ«Çò	À®°È	j	j
wrp	.	.	.	.	.	.	.	.	.	.	4	.	.	.	false	false	Message: -1ms	.	.	.	.	.	.	.	.	.	.	.	GAZE_COORDS 0.00 0.00 1023.00 767.00	-1	.	.	wrp.edf	RIGHT	7841	3058861	Full Trial Period	3051020	98	Trial: 98	3051020	84	°ÙºÏ»¨	ÓðÃ«Çò	À®°È	j	j
wrp	.	.	.	.	.	.	.	.	.	.	5	.	.	.	false	false	Message: -1ms	.	.	.	.	.	.	.	.	.	.	.	THRESHOLDS R 94 219	-1	.	.	wrp.edf	RIGHT	7841	3058861	Full Trial Period	3051020	98	Trial: 98	3051020	84	°ÙºÏ»¨	ÓðÃ«Çò	À®°È	j	j
wrp	.	.	.	.	.	.	.	.	.	.	6	.	.	.	false	false	Message: -1ms	.	.	.	.	.	.	.	.	.	.	.	ELCL_PROC CENTROID (3)	-1	.	.	wrp.edf	RIGHT	7841	3058861	Full Trial Period	3051020	98	Trial: 98	3051020	84	°ÙºÏ»¨	ÓðÃ«Çò	À®°È	j	j
wrp	.	.	.	.	.	.	.	.	.	.	7	.	.	.	false	false	Message: -1ms	.	.	.	.	.	.	.	.	.	.	.	ELCL_PCR_PARAM 5 3.0	-1	.	.	wrp.edf	RIGHT	7841	3058861	Full Trial Period	3051020	98	Trial: 98	3051020	84	°ÙºÏ»¨	ÓðÃ«Çò	À®°È	j	j
wrp	.	.	.	.	.	.	.	.	.	.	8	.	.	.	false	true	Message: 0ms	.	.	.	.	.	.	.	.	.	.	.	!MODE RECORD CR 1000 2 0 R	0	.	.	wrp.edf	RIGHT	7841	3058861	Full Trial Period	3051020	98	Trial: 98	3051020	84	°ÙºÏ»¨	ÓðÃ«Çò	À®°È	j	j
wrp	.	.	.	.	402	408	1	7	146.00	387.40	9	.	.	.	false	false	Message: 41ms	.	.	.	.	.	.	.	.	.	.	.	SYNCTIME	41	146.00	387.40	wrp.edf	RIGHT	7841	3058861	Full Trial Period	3051020	98	Trial: 98	3051020	84	°ÙºÏ»¨	ÓðÃ«Çò	À®°È	j	j
wrp	.	.	.	.	.	.	.	.	.	.	10	.	.	.	false	false	Message: 1714ms	7.86	151.11	52	1721	389.70	412.20	3	365.40	1670	157.70	376.00	INVISIBLE_BOUNDARY[1]	1714	.	.	wrp.edf	RIGHT	7841	3058861	Full Trial Period	3051020	98	Trial: 98	3051020	84	°ÙºÏ»¨	ÓðÃ«Çò	À®°È	j	j
wrp	.	.	.	.	148	1869	4	1722	396.00	411.80	11	.	.	.	false	false	Message: 1724ms	.	.	.	.	.	.	.	.	.	.	.	SYNCTIME	1724	396.00	411.80	wrp.edf	RIGHT	7841	3058861	Full Trial Period	3051020	98	Trial: 98	3051020	84	°ÙºÏ»¨	ÓðÃ«Çò	À®°È	j	j
wrp	.	.	.	.	.	.	.	.	.	.	12	.	.	.	false	false	Message: 6527ms	21.06	242.11	87	6579	901.10	391.50	13	489.10	6493	479.30	926.50	INVISIBLE_BOUNDARY[2]	6527	.	.	wrp.edf	RIGHT	7841	3058861	Full Trial Period	3051020	98	Trial: 98	3051020	84	°ÙºÏ»¨	ÓðÃ«Çò	À®°È	j	j
wrp	.	.	.	.	.	.	.	.	.	.	13	.	.	.	false	false	Message: 6532ms	21.06	242.11	87	6579	901.10	391.50	13	489.10	6493	479.30	926.50	SYNCTIME	6532	.	.	wrp.edf	RIGHT	7841	3058861	Full Trial Period	3051020	98	Trial: 98	3051020	84	°ÙºÏ»¨	ÓðÃ«Çò	À®°È	j	j
wrp	.	.	.	.	955	7839	15	6885	873.70	378.70	14	[1]	2	RECTANGLE_INTERESTAREA	false	false	Message: 7822ms	.	.	.	.	.	.	.	.	.	.	.	KEYBOARD	7822	873.70	378.70	wrp.edf	RIGHT	7841	3058861	Full Trial Period	3051020	98	Trial: 98	3051020	84	°ÙºÏ»¨	ÓðÃ«Çò	À®°È	j	j
wrp	.	.	.	.	.	.	.	.	.	.	15	.	.	.	false	false	Message: 7886ms	.	.	.	.	.	.	.	.	.	.	.	TRIAL_RESULT 0	7886	.	.	wrp.edf	RIGHT	7841	3058861	Full Trial Period	3051020	98	Trial: 98	3051020	84	°ÙºÏ»¨	ÓðÃ«Çò	À®°È	j	j
wrp	.	.	.	.	.	.	.	.	.	.	1	.	.	.	false	false	Message: -17ms	.	.	.	.	.	.	.	.	.	.	.	TRIALID 98	-17	.	.	wrp.edf	RIGHT	6229	3067006	Full Trial Period	3060777	99	Trial: 99	3060777	39	ºùÂ«	¼ªËû	´°»§	f	f
wrp	.	.	.	.	.	.	.	.	.	.	2	.	.	.	false	false	Message: -1ms	.	.	.	.	.	.	.	.	.	.	.	RECCFG CR 1000 2 0 R	-1	.	.	wrp.edf	RIGHT	6229	3067006	Full Trial Period	3060777	99	Trial: 99	3060777	39	ºùÂ«	¼ªËû	´°»§	f	f
wrp	.	.	.	.	.	.	.	.	.	.	3	.	.	.	false	false	Message: -1ms	.	.	.	.	.	.	.	.	.	.	.	ELCLCFG TOWER	-1	.	.	wrp.edf	RIGHT	6229	3067006	Full Trial Period	3060777	99	Trial: 99	3060777	39	ºùÂ«	¼ªËû	´°»§	f	f
wrp	.	.	.	.	.	.	.	.	.	.	4	.	.	.	false	false	Message: -1ms	.	.	.	.	.	.	.	.	.	.	.	GAZE_COORDS 0.00 0.00 1023.00 767.00	-1	.	.	wrp.edf	RIGHT	6229	3067006	Full Trial Period	3060777	99	Trial: 99	3060777	39	ºùÂ«	¼ªËû	´°»§	f	f
wrp	.	.	.	.	.	.	.	.	.	.	5	.	.	.	false	false	Message: -1ms	.	.	.	.	.	.	.	.	.	.	.	THRESHOLDS R 94 219	-1	.	.	wrp.edf	RIGHT	6229	3067006	Full Trial Period	3060777	99	Trial: 99	3060777	39	ºùÂ«	¼ªËû	´°»§	f	f
wrp	.	.	.	.	.	.	.	.	.	.	6	.	.	.	false	false	Message: -1ms	.	.	.	.	.	.	.	.	.	.	.	ELCL_PROC CENTROID (3)	-1	.	.	wrp.edf	RIGHT	6229	3067006	Full Trial Period	3060777	99	Trial: 99	3060777	39	ºùÂ«	¼ªËû	´°»§	f	f
wrp	.	.	.	.	.	.	.	.	.	.	7	.	.	.	false	false	Message: -1ms	.	.	.	.	.	.	.	.	.	.	.	ELCL_PCR_PARAM 5 3.0	-1	.	.	wrp.edf	RIGHT	6229	3067006	Full Trial Period	3060777	99	Trial: 99	3060777	39	ºùÂ«	¼ªËû	´°»§	f	f
wrp	.	.	.	.	.	.	.	.	.	.	8	.	.	.	false	true	Message: 0ms	.	.	.	.	.	.	.	.	.	.	.	!MODE RECORD CR 1000 2 0 R	0	.	.	wrp.edf	RIGHT	6229	3067006	Full Trial Period	3060777	99	Trial: 99	3060777	39	ºùÂ«	¼ªËû	´°»§	f	f
wrp	.	.	.	.	227	233	1	7	145.90	384.60	9	.	.	.	false	false	Message: 49ms	.	.	.	.	.	.	.	.	.	.	.	SYNCTIME	49	145.90	384.60	wrp.edf	RIGHT	6229	3067006	Full Trial Period	3060777	99	Trial: 99	3060777	39	ºùÂ«	¼ªËû	´°»§	f	f
wrp	.	.	.	.	.	.	.	.	.	.	10	.	.	.	false	false	Message: 1572ms	11.03	225.09	49	1583	484.10	374.10	5	418.20	1535	156.00	378.00	INVISIBLE_BOUNDARY[1]	1572	.	.	wrp.edf	RIGHT	6229	3067006	Full Trial Period	3060777	99	Trial: 99	3060777	39	ºùÂ«	¼ªËû	´°»§	f	f
wrp	.	.	.	.	.	.	.	.	.	.	11	.	.	.	false	false	Message: 1582ms	11.03	225.09	49	1583	484.10	374.10	5	418.20	1535	156.00	378.00	SYNCTIME	1582	.	.	wrp.edf	RIGHT	6229	3067006	Full Trial Period	3060777	99	Trial: 99	3060777	39	ºùÂ«	¼ªËû	´°»§	f	f
wrp	.	.	.	.	.	.	.	.	.	.	12	.	.	.	false	false	Message: 4909ms	1.60	8.70	184	5081	860.40	331.40	14	777.70	4898	851.00	377.10	INVISIBLE_BOUNDARY[2]	4909	.	.	wrp.edf	RIGHT	6229	3067006	Full Trial Period	3060777	99	Trial: 99	3060777	39	ºùÂ«	¼ªËû	´°»§	f	f
wrp	.	.	.	.	.	.	.	.	.	.	13	.	.	.	false	false	Message: 4915ms	1.60	8.70	184	5081	860.40	331.40	14	777.70	4898	851.00	377.10	SYNCTIME	4915	.	.	wrp.edf	RIGHT	6229	3067006	Full Trial Period	3060777	99	Trial: 99	3060777	39	ºùÂ«	¼ªËû	´°»§	f	f
wrp	.	.	.	.	150	6227	19	6078	529.50	875.00	14	.	.	.	false	false	Message: 6209ms	.	.	.	.	.	.	.	.	.	.	.	KEYBOARD	6209	529.50	875.00	wrp.edf	RIGHT	6229	3067006	Full Trial Period	3060777	99	Trial: 99	3060777	39	ºùÂ«	¼ªËû	´°»§	f	f
wrp	.	.	.	.	.	.	.	.	.	.	15	.	.	.	false	false	Message: 6272ms	.	.	.	.	.	.	.	.	.	.	.	TRIAL_RESULT 0	6272	.	.	wrp.edf	RIGHT	6229	3067006	Full Trial Period	3060777	99	Trial: 99	3060777	39	ºùÂ«	¼ªËû	´°»§	f	f
wrp	.	.	.	.	.	.	.	.	.	.	1	.	.	.	false	false	Message: -57ms	.	.	.	.	.	.	.	.	.	.	.	TRIALID 99	-57	.	.	wrp.edf	RIGHT	3507	3073231	Full Trial Period	3069724	100	Trial: 100	3069724	31	ÑÛ¾¦	ÐÓÈÊ	éÙ×Ó	f	f
wrp	.	.	.	.	.	.	.	.	.	.	2	.	.	.	false	false	Message: -1ms	.	.	.	.	.	.	.	.	.	.	.	RECCFG CR 1000 2 0 R	-1	.	.	wrp.edf	RIGHT	3507	3073231	Full Trial Period	3069724	100	Trial: 100	3069724	31	ÑÛ¾¦	ÐÓÈÊ	éÙ×Ó	f	f
wrp	.	.	.	.	.	.	.	.	.	.	3	.	.	.	false	false	Message: -1ms	.	.	.	.	.	.	.	.	.	.	.	ELCLCFG TOWER	-1	.	.	wrp.edf	RIGHT	3507	3073231	Full Trial Period	3069724	100	Trial: 100	3069724	31	ÑÛ¾¦	ÐÓÈÊ	éÙ×Ó	f	f
wrp	.	.	.	.	.	.	.	.	.	.	4	.	.	.	false	false	Message: -1ms	.	.	.	.	.	.	.	.	.	.	.	GAZE_COORDS 0.00 0.00 1023.00 767.00	-1	.	.	wrp.edf	RIGHT	3507	3073231	Full Trial Period	3069724	100	Trial: 100	3069724	31	ÑÛ¾¦	ÐÓÈÊ	éÙ×Ó	f	f
wrp	.	.	.	.	.	.	.	.	.	.	5	.	.	.	false	false	Message: -1ms	.	.	.	.	.	.	.	.	.	.	.	THRESHOLDS R 94 219	-1	.	.	wrp.edf	RIGHT	3507	3073231	Full Trial Period	3069724	100	Trial: 100	3069724	31	ÑÛ¾¦	ÐÓÈÊ	éÙ×Ó	f	f
wrp	.	.	.	.	.	.	.	.	.	.	6	.	.	.	false	false	Message: -1ms	.	.	.	.	.	.	.	.	.	.	.	ELCL_PROC CENTROID (3)	-1	.	.	wrp.edf	RIGHT	3507	3073231	Full Trial Period	3069724	100	Trial: 100	3069724	31	ÑÛ¾¦	ÐÓÈÊ	éÙ×Ó	f	f
wrp	.	.	.	.	.	.	.	.	.	.	7	.	.	.	false	false	Message: -1ms	.	.	.	.	.	.	.	.	.	.	.	ELCL_PCR_PARAM 5 3.0	-1	.	.	wrp.edf	RIGHT	3507	3073231	Full Trial Period	3069724	100	Trial: 100	3069724	31	ÑÛ¾¦	ÐÓÈÊ	éÙ×Ó	f	f
wrp	.	.	.	.	.	.	.	.	.	.	8	.	.	.	false	true	Message: 0ms	.	.	.	.	.	.	.	.	.	.	.	!MODE RECORD CR 1000 2 0 R	0	.	.	wrp.edf	RIGHT	3507	3073231	Full Trial Period	3069724	100	Trial: 100	3069724	31	ÑÛ¾¦	ÐÓÈÊ	éÙ×Ó	f	f
wrp	.	.	.	.	190	196	1	7	162.70	-39.10	9	.	.	.	false	false	Message: 43ms	.	.	.	.	.	.	.	.	.	.	.	SYNCTIME	43	162.70	-39.10	wrp.edf	RIGHT	3507	3073231	Full Trial Period	3069724	100	Trial: 100	3069724	31	ÑÛ¾¦	ÐÓÈÊ	éÙ×Ó	f	f
wrp	.	.	.	.	.	.	.	.	.	.	10	.	.	.	false	false	Message: 1235ms	10.09	186.89	54	1258	466.40	403.50	4	428.00	1205	165.70	408.80	INVISIBLE_BOUNDARY[1]	1235	.	.	wrp.edf	RIGHT	3507	3073231	Full Trial Period	3069724	100	Trial: 100	3069724	31	ÑÛ¾¦	ÐÓÈÊ	éÙ×Ó	f	f
wrp	.	.	.	.	.	.	.	.	.	.	11	.	.	.	false	false	Message: 1242ms	10.09	186.89	54	1258	466.40	403.50	4	428.00	1205	165.70	408.80	SYNCTIME	1242	.	.	wrp.edf	RIGHT	3507	3073231	Full Trial Period	3069724	100	Trial: 100	3069724	31	ÑÛ¾¦	ÐÓÈÊ	éÙ×Ó	f	f
wrp	.	.	.	.	.	.	.	.	.	.	12	.	.	.	false	false	Message: 2526ms	11.12	51.00	218	2576	866.10	352.10	7	825.80	2359	538.50	392.50	INVISIBLE_BOUNDARY[2]	2526	.	.	wrp.edf	RIGHT	3507	3073231	Full Trial Period	3069724	100	Trial: 100	3069724	31	ÑÛ¾¦	ÐÓÈÊ	éÙ×Ó	f	f
wrp	.	.	.	.	.	.	.	.	.	.	13	.	.	.	false	false	Message: 2534ms	11.12	51.00	218	2576	866.10	352.10	7	825.80	2359	538.50	392.50	SYNCTIME	2534	.	.	wrp.edf	RIGHT	3507	3073231	Full Trial Period	3069724	100	Trial: 100	3069724	31	ÑÛ¾¦	ÐÓÈÊ	éÙ×Ó	f	f
wrp	.	.	.	.	153	3505	10	3353	404.30	400.40	14	.	.	.	false	false	Message: 3488ms	.	.	.	.	.	.	.	.	.	.	.	KEYBOARD	3488	404.30	400.40	wrp.edf	RIGHT	3507	3073231	Full Trial Period	3069724	100	Trial: 100	3069724	31	ÑÛ¾¦	ÐÓÈÊ	éÙ×Ó	f	f
wrp	.	.	.	.	.	.	.	.	.	.	15	.	.	.	false	false	Message: 3547ms	.	.	.	.	.	.	.	.	.	.	.	TRIAL_RESULT 0	3547	.	.	wrp.edf	RIGHT	3507	3073231	Full Trial Period	3069724	100	Trial: 100	3069724	31	ÑÛ¾¦	ÐÓÈÊ	éÙ×Ó	f	f
wrp	.	.	.	.	.	.	.	.	.	.	1	.	.	.	false	false	Message: -21ms	.	.	.	.	.	.	.	.	.	.	.	TRIALID 100	-21	.	.	wrp.edf	RIGHT	6818	3081263	Full Trial Period	3074445	101	Trial: 101	3074445	127	×©¿é	ôÕ×Ó	´½¸à	j	f
wrp	.	.	.	.	.	.	.	.	.	.	2	.	.	.	false	false	Message: -1ms	.	.	.	.	.	.	.	.	.	.	.	RECCFG CR 1000 2 0 R	-1	.	.	wrp.edf	RIGHT	6818	3081263	Full Trial Period	3074445	101	Trial: 101	3074445	127	×©¿é	ôÕ×Ó	´½¸à	j	f
wrp	.	.	.	.	.	.	.	.	.	.	3	.	.	.	false	false	Message: -1ms	.	.	.	.	.	.	.	.	.	.	.	ELCLCFG TOWER	-1	.	.	wrp.edf	RIGHT	6818	3081263	Full Trial Period	3074445	101	Trial: 101	3074445	127	×©¿é	ôÕ×Ó	´½¸à	j	f
wrp	.	.	.	.	.	.	.	.	.	.	4	.	.	.	false	false	Message: -1ms	.	.	.	.	.	.	.	.	.	.	.	GAZE_COORDS 0.00 0.00 1023.00 767.00	-1	.	.	wrp.edf	RIGHT	6818	3081263	Full Trial Period	3074445	101	Trial: 101	3074445	127	×©¿é	ôÕ×Ó	´½¸à	j	f
wrp	.	.	.	.	.	.	.	.	.	.	5	.	.	.	false	false	Message: -1ms	.	.	.	.	.	.	.	.	.	.	.	THRESHOLDS R 94 219	-1	.	.	wrp.edf	RIGHT	6818	3081263	Full Trial Period	3074445	101	Trial: 101	3074445	127	×©¿é	ôÕ×Ó	´½¸à	j	f
wrp	.	.	.	.	.	.	.	.	.	.	6	.	.	.	false	false	Message: -1ms	.	.	.	.	.	.	.	.	.	.	.	ELCL_PROC CENTROID (3)	-1	.	.	wrp.edf	RIGHT	6818	3081263	Full Trial Period	3074445	101	Trial: 101	3074445	127	×©¿é	ôÕ×Ó	´½¸à	j	f
wrp	.	.	.	.	.	.	.	.	.	.	7	.	.	.	false	false	Message: -1ms	.	.	.	.	.	.	.	.	.	.	.	ELCL_PCR_PARAM 5 3.0	-1	.	.	wrp.edf	RIGHT	6818	3081263	Full Trial Period	3074445	101	Trial: 101	3074445	127	×©¿é	ôÕ×Ó	´½¸à	j	f
wrp	.	.	.	.	.	.	.	.	.	.	8	.	.	.	false	true	Message: 0ms	.	.	.	.	.	.	.	.	.	.	.	!MODE RECORD CR 1000 2 0 R	0	.	.	wrp.edf	RIGHT	6818	3081263	Full Trial Period	3074445	101	Trial: 101	3074445	127	×©¿é	ôÕ×Ó	´½¸à	j	f
wrp	.	.	.	.	212	218	1	7	147.10	414.20	9	.	.	.	false	false	Message: 46ms	.	.	.	.	.	.	.	.	.	.	.	SYNCTIME	46	147.10	414.20	wrp.edf	RIGHT	6818	3081263	Full Trial Period	3074445	101	Trial: 101	3074445	127	×©¿é	ôÕ×Ó	´½¸à	j	f
wrp	.	.	.	.	.	.	.	.	.	.	10	.	.	.	false	false	Message: 764ms	11.08	130.35	85	781	488.50	400.20	2	387.10	697	158.40	393.80	INVISIBLE_BOUNDARY[1]	764	.	.	wrp.edf	RIGHT	6818	3081263	Full Trial Period	3074445	101	Trial: 101	3074445	127	×©¿é	ôÕ×Ó	´½¸à	j	f
wrp	.	.	.	.	.	.	.	.	.	.	11	.	.	.	false	false	Message: 770ms	11.08	130.35	85	781	488.50	400.20	2	387.10	697	158.40	393.80	SYNCTIME	770	.	.	wrp.edf	RIGHT	6818	3081263	Full Trial Period	3074445	101	Trial: 101	3074445	127	×©¿é	ôÕ×Ó	´½¸à	j	f
wrp	.	.	.	.	.	.	.	.	.	.	12	.	.	.	false	false	Message: 2650ms	0.38	1.84	204	2823	846.80	346.20	7	895.20	2620	843.40	356.60	INVISIBLE_BOUNDARY[2]	2650	.	.	wrp.edf	RIGHT	6818	3081263	Full Trial Period	3074445	101	Trial: 101	3074445	127	×©¿é	ôÕ×Ó	´½¸à	j	f
wrp	105	2756	2	2652	.	.	.	.	.	.	13	.	.	.	false	false	Message: 2654ms	0.38	1.84	204	2823	846.80	346.20	7	895.20	2620	843.40	356.60	SYNCTIME	2654	.	.	wrp.edf	RIGHT	6818	3081263	Full Trial Period	3074445	101	Trial: 101	3074445	127	×©¿é	ôÕ×Ó	´½¸à	j	f
wrp	.	.	.	.	434	6816	17	6383	322.30	392.40	14	.	.	.	false	false	Message: 6799ms	.	.	.	.	.	.	.	.	.	.	.	KEYBOARD	6799	322.30	392.40	wrp.edf	RIGHT	6818	3081263	Full Trial Period	3074445	101	Trial: 101	3074445	127	×©¿é	ôÕ×Ó	´½¸à	j	f
wrp	.	.	.	.	.	.	.	.	.	.	15	.	.	.	false	false	Message: 6861ms	.	.	.	.	.	.	.	.	.	.	.	TRIAL_RESULT 0	6861	.	.	wrp.edf	RIGHT	6818	3081263	Full Trial Period	3074445	101	Trial: 101	3074445	127	×©¿é	ôÕ×Ó	´½¸à	j	f
wrp	.	.	.	.	.	.	.	.	.	.	1	.	.	.	false	false	Message: -17ms	.	.	.	.	.	.	.	.	.	.	.	TRIALID 101	-17	.	.	wrp.edf	RIGHT	7210	3089825	Full Trial Period	3082615	102	Trial: 102	3082615	113	ÃÞ»¨ÌÇ	Ä§·½	ß¦ÃæÕÈ	f	f
wrp	.	.	.	.	.	.	.	.	.	.	2	.	.	.	false	false	Message: -1ms	.	.	.	.	.	.	.	.	.	.	.	RECCFG CR 1000 2 0 R	-1	.	.	wrp.edf	RIGHT	7210	3089825	Full Trial Period	3082615	102	Trial: 102	3082615	113	ÃÞ»¨ÌÇ	Ä§·½	ß¦ÃæÕÈ	f	f
wrp	.	.	.	.	.	.	.	.	.	.	3	.	.	.	false	false	Message: -1ms	.	.	.	.	.	.	.	.	.	.	.	ELCLCFG TOWER	-1	.	.	wrp.edf	RIGHT	7210	3089825	Full Trial Period	3082615	102	Trial: 102	3082615	113	ÃÞ»¨ÌÇ	Ä§·½	ß¦ÃæÕÈ	f	f
wrp	.	.	.	.	.	.	.	.	.	.	4	.	.	.	false	false	Message: -1ms	.	.	.	.	.	.	.	.	.	.	.	GAZE_COORDS 0.00 0.00 1023.00 767.00	-1	.	.	wrp.edf	RIGHT	7210	3089825	Full Trial Period	3082615	102	Trial: 102	3082615	113	ÃÞ»¨ÌÇ	Ä§·½	ß¦ÃæÕÈ	f	f
wrp	.	.	.	.	.	.	.	.	.	.	5	.	.	.	false	false	Message: -1ms	.	.	.	.	.	.	.	.	.	.	.	THRESHOLDS R 94 219	-1	.	.	wrp.edf	RIGHT	7210	3089825	Full Trial Period	3082615	102	Trial: 102	3082615	113	ÃÞ»¨ÌÇ	Ä§·½	ß¦ÃæÕÈ	f	f
wrp	.	.	.	.	.	.	.	.	.	.	6	.	.	.	false	false	Message: -1ms	.	.	.	.	.	.	.	.	.	.	.	ELCL_PROC CENTROID (3)	-1	.	.	wrp.edf	RIGHT	7210	3089825	Full Trial Period	3082615	102	Trial: 102	3082615	113	ÃÞ»¨ÌÇ	Ä§·½	ß¦ÃæÕÈ	f	f
wrp	.	.	.	.	.	.	.	.	.	.	7	.	.	.	false	false	Message: -1ms	.	.	.	.	.	.	.	.	.	.	.	ELCL_PCR_PARAM 5 3.0	-1	.	.	wrp.edf	RIGHT	7210	3089825	Full Trial Period	3082615	102	Trial: 102	3082615	113	ÃÞ»¨ÌÇ	Ä§·½	ß¦ÃæÕÈ	f	f
wrp	.	.	.	.	.	.	.	.	.	.	8	.	.	.	false	true	Message: 0ms	.	.	.	.	.	.	.	.	.	.	.	!MODE RECORD CR 1000 2 0 R	0	.	.	wrp.edf	RIGHT	7210	3089825	Full Trial Period	3082615	102	Trial: 102	3082615	113	ÃÞ»¨ÌÇ	Ä§·½	ß¦ÃæÕÈ	f	f
wrp	.	.	.	.	181	187	1	7	139.10	401.30	9	.	.	.	false	false	Message: 41ms	.	.	.	.	.	.	.	.	.	.	.	SYNCTIME	41	139.10	401.30	wrp.edf	RIGHT	7210	3089825	Full Trial Period	3082615	102	Trial: 102	3082615	113	ÃÞ»¨ÌÇ	Ä§·½	ß¦ÃæÕÈ	f	f
wrp	.	.	.	.	61	3912	13	3852	548.90	384.00	10	[1]	1	RECTANGLE_INTERESTAREA	false	false	Message: 3854ms	.	.	.	.	.	.	.	.	.	.	.	INVISIBLE_BOUNDARY[1]	3854	548.90	384.00	wrp.edf	RIGHT	7210	3089825	Full Trial Period	3082615	102	Trial: 102	3082615	113	ÃÞ»¨ÌÇ	Ä§·½	ß¦ÃæÕÈ	f	f
wrp	.	.	.	.	61	3912	13	3852	548.90	384.00	11	[1]	1	RECTANGLE_INTERESTAREA	false	false	Message: 3865ms	.	.	.	.	.	.	.	.	.	.	.	SYNCTIME	3865	548.90	384.00	wrp.edf	RIGHT	7210	3089825	Full Trial Period	3082615	102	Trial: 102	3082615	113	ÃÞ»¨ÌÇ	Ä§·½	ß¦ÃæÕÈ	f	f
wrp	.	.	.	.	.	.	.	.	.	.	12	.	.	.	false	false	Message: 5349ms	0.73	4.98	147	5483	865.50	339.40	16	791.40	5337	877.40	357.40	INVISIBLE_BOUNDARY[2]	5349	.	.	wrp.edf	RIGHT	7210	3089825	Full Trial Period	3082615	102	Trial: 102	3082615	113	ÃÞ»¨ÌÇ	Ä§·½	ß¦ÃæÕÈ	f	f
wrp	.	.	.	.	.	.	.	.	.	.	13	.	.	.	false	false	Message: 5357ms	0.73	4.98	147	5483	865.50	339.40	16	791.40	5337	877.40	357.40	SYNCTIME	5357	.	.	wrp.edf	RIGHT	7210	3089825	Full Trial Period	3082615	102	Trial: 102	3082615	113	ÃÞ»¨ÌÇ	Ä§·½	ß¦ÃæÕÈ	f	f
wrp	.	.	.	.	92	7208	21	7117	377.30	401.70	14	.	.	.	false	false	Message: 7190ms	.	.	.	.	.	.	.	.	.	.	.	KEYBOARD	7190	377.30	401.70	wrp.edf	RIGHT	7210	3089825	Full Trial Period	3082615	102	Trial: 102	3082615	113	ÃÞ»¨ÌÇ	Ä§·½	ß¦ÃæÕÈ	f	f
wrp	.	.	.	.	.	.	.	.	.	.	15	.	.	.	false	false	Message: 7258ms	.	.	.	.	.	.	.	.	.	.	.	TRIAL_RESULT 0	7258	.	.	wrp.edf	RIGHT	7210	3089825	Full Trial Period	3082615	102	Trial: 102	3082615	113	ÃÞ»¨ÌÇ	Ä§·½	ß¦ÃæÕÈ	f	f
wrp	.	.	.	.	.	.	.	.	.	.	1	.	.	.	false	false	Message: -26ms	.	.	.	.	.	.	.	.	.	.	.	TRIALID 102	-26	.	.	wrp.edf	RIGHT	12807	3103663	Full Trial Period	3090856	103	Trial: 103	3090856	47	Å¦¿Û	ÏîÁ´	Ìú»·	f	j
wrp	.	.	.	.	.	.	.	.	.	.	2	.	.	.	false	false	Message: -1ms	.	.	.	.	.	.	.	.	.	.	.	RECCFG CR 1000 2 0 R	-1	.	.	wrp.edf	RIGHT	12807	3103663	Full Trial Period	3090856	103	Trial: 103	3090856	47	Å¦¿Û	ÏîÁ´	Ìú»·	f	j
wrp	.	.	.	.	.	.	.	.	.	.	3	.	.	.	false	false	Message: -1ms	.	.	.	.	.	.	.	.	.	.	.	ELCLCFG TOWER	-1	.	.	wrp.edf	RIGHT	12807	3103663	Full Trial Period	3090856	103	Trial: 103	3090856	47	Å¦¿Û	ÏîÁ´	Ìú»·	f	j
wrp	.	.	.	.	.	.	.	.	.	.	4	.	.	.	false	false	Message: -1ms	.	.	.	.	.	.	.	.	.	.	.	GAZE_COORDS 0.00 0.00 1023.00 767.00	-1	.	.	wrp.edf	RIGHT	12807	3103663	Full Trial Period	3090856	103	Trial: 103	3090856	47	Å¦¿Û	ÏîÁ´	Ìú»·	f	j
wrp	.	.	.	.	.	.	.	.	.	.	5	.	.	.	false	false	Message: -1ms	.	.	.	.	.	.	.	.	.	.	.	THRESHOLDS R 94 219	-1	.	.	wrp.edf	RIGHT	12807	3103663	Full Trial Period	3090856	103	Trial: 103	3090856	47	Å¦¿Û	ÏîÁ´	Ìú»·	f	j
wrp	.	.	.	.	.	.	.	.	.	.	6	.	.	.	false	false	Message: -1ms	.	.	.	.	.	.	.	.	.	.	.	ELCL_PROC CENTROID (3)	-1	.	.	wrp.edf	RIGHT	12807	3103663	Full Trial Period	3090856	103	Trial: 103	3090856	47	Å¦¿Û	ÏîÁ´	Ìú»·	f	j
wrp	.	.	.	.	.	.	.	.	.	.	7	.	.	.	false	false	Message: -1ms	.	.	.	.	.	.	.	.	.	.	.	ELCL_PCR_PARAM 5 3.0	-1	.	.	wrp.edf	RIGHT	12807	3103663	Full Trial Period	3090856	103	Trial: 103	3090856	47	Å¦¿Û	ÏîÁ´	Ìú»·	f	j
wrp	.	.	.	.	.	.	.	.	.	.	8	.	.	.	false	true	Message: 0ms	.	.	.	.	.	.	.	.	.	.	.	!MODE RECORD CR 1000 2 0 R	0	.	.	wrp.edf	RIGHT	12807	3103663	Full Trial Period	3090856	103	Trial: 103	3090856	47	Å¦¿Û	ÏîÁ´	Ìú»·	f	j
wrp	.	.	.	.	299	305	1	7	143.10	386.30	9	.	.	.	false	false	Message: 49ms	.	.	.	.	.	.	.	.	.	.	.	SYNCTIME	49	143.10	386.30	wrp.edf	RIGHT	12807	3103663	Full Trial Period	3090856	103	Trial: 103	3090856	47	Å¦¿Û	ÏîÁ´	Ìú»·	f	j
wrp	.	.	.	.	153	2401	7	2249	426.50	382.60	10	.	.	.	false	false	Message: 2273ms	.	.	.	.	.	.	.	.	.	.	.	INVISIBLE_BOUNDARY[1]	2273	426.50	382.60	wrp.edf	RIGHT	12807	3103663	Full Trial Period	3090856	103	Trial: 103	3090856	47	Å¦¿Û	ÏîÁ´	Ìú»·	f	j
wrp	.	.	.	.	153	2401	7	2249	426.50	382.60	11	.	.	.	false	false	Message: 2282ms	.	.	.	.	.	.	.	.	.	.	.	SYNCTIME	2282	426.50	382.60	wrp.edf	RIGHT	12807	3103663	Full Trial Period	3090856	103	Trial: 103	3090856	47	Å¦¿Û	ÏîÁ´	Ìú»·	f	j
wrp	.	.	.	.	.	.	.	.	.	.	12	.	.	.	false	false	Message: 4788ms	2.04	14.59	140	4913	891.70	300.40	12	712.20	4774	900.00	359.30	INVISIBLE_BOUNDARY[2]	4788	.	.	wrp.edf	RIGHT	12807	3103663	Full Trial Period	3090856	103	Trial: 103	3090856	47	Å¦¿Û	ÏîÁ´	Ìú»·	f	j
wrp	.	.	.	.	.	.	.	.	.	.	13	.	.	.	false	false	Message: 4798ms	2.04	14.59	140	4913	891.70	300.40	12	712.20	4774	900.00	359.30	SYNCTIME	4798	.	.	wrp.edf	RIGHT	12807	3103663	Full Trial Period	3090856	103	Trial: 103	3090856	47	Å¦¿Û	ÏîÁ´	Ìú»·	f	j
wrp	.	.	.	.	42	12805	34	12764	897.60	383.90	14	[1]	2	RECTANGLE_INTERESTAREA	false	false	Message: 12788ms	.	.	.	.	.	.	.	.	.	.	.	KEYBOARD	12788	897.60	383.90	wrp.edf	RIGHT	12807	3103663	Full Trial Period	3090856	103	Trial: 103	3090856	47	Å¦¿Û	ÏîÁ´	Ìú»·	f	j
wrp	.	.	.	.	.	.	.	.	.	.	15	.	.	.	false	false	Message: 12852ms	.	.	.	.	.	.	.	.	.	.	.	TRIAL_RESULT 0	12852	.	.	wrp.edf	RIGHT	12807	3103663	Full Trial Period	3090856	103	Trial: 103	3090856	47	Å¦¿Û	ÏîÁ´	Ìú»·	f	j
wrp	.	.	.	.	.	.	.	.	.	.	1	.	.	.	false	false	Message: -22ms	.	.	.	.	.	.	.	.	.	.	.	TRIALID 103	-22	.	.	wrp.edf	RIGHT	6141	3111082	Full Trial Period	3104941	104	Trial: 104	3104941	102	¼¦ÍÈ	Ã¢¹û	·ÊÔí	j	j
wrp	.	.	.	.	.	.	.	.	.	.	2	.	.	.	false	false	Message: -1ms	.	.	.	.	.	.	.	.	.	.	.	RECCFG CR 1000 2 0 R	-1	.	.	wrp.edf	RIGHT	6141	3111082	Full Trial Period	3104941	104	Trial: 104	3104941	102	¼¦ÍÈ	Ã¢¹û	·ÊÔí	j	j
wrp	.	.	.	.	.	.	.	.	.	.	3	.	.	.	false	false	Message: -1ms	.	.	.	.	.	.	.	.	.	.	.	ELCLCFG TOWER	-1	.	.	wrp.edf	RIGHT	6141	3111082	Full Trial Period	3104941	104	Trial: 104	3104941	102	¼¦ÍÈ	Ã¢¹û	·ÊÔí	j	j
wrp	.	.	.	.	.	.	.	.	.	.	4	.	.	.	false	false	Message: -1ms	.	.	.	.	.	.	.	.	.	.	.	GAZE_COORDS 0.00 0.00 1023.00 767.00	-1	.	.	wrp.edf	RIGHT	6141	3111082	Full Trial Period	3104941	104	Trial: 104	3104941	102	¼¦ÍÈ	Ã¢¹û	·ÊÔí	j	j
wrp	.	.	.	.	.	.	.	.	.	.	5	.	.	.	false	false	Message: -1ms	.	.	.	.	.	.	.	.	.	.	.	THRESHOLDS R 94 219	-1	.	.	wrp.edf	RIGHT	6141	3111082	Full Trial Period	3104941	104	Trial: 104	3104941	102	¼¦ÍÈ	Ã¢¹û	·ÊÔí	j	j
wrp	.	.	.	.	.	.	.	.	.	.	6	.	.	.	false	false	Message: -1ms	.	.	.	.	.	.	.	.	.	.	.	ELCL_PROC CENTROID (3)	-1	.	.	wrp.edf	RIGHT	6141	3111082	Full Trial Period	3104941	104	Trial: 104	3104941	102	¼¦ÍÈ	Ã¢¹û	·ÊÔí	j	j
wrp	.	.	.	.	.	.	.	.	.	.	7	.	.	.	false	false	Message: -1ms	.	.	.	.	.	.	.	.	.	.	.	ELCL_PCR_PARAM 5 3.0	-1	.	.	wrp.edf	RIGHT	6141	3111082	Full Trial Period	3104941	104	Trial: 104	3104941	102	¼¦ÍÈ	Ã¢¹û	·ÊÔí	j	j
wrp	.	.	.	.	.	.	.	.	.	.	8	.	.	.	false	true	Message: 0ms	.	.	.	.	.	.	.	.	.	.	.	!MODE RECORD CR 1000 2 0 R	0	.	.	wrp.edf	RIGHT	6141	3111082	Full Trial Period	3104941	104	Trial: 104	3104941	102	¼¦ÍÈ	Ã¢¹û	·ÊÔí	j	j
wrp	208	208	1	1	.	.	.	.	.	.	9	.	.	.	false	false	Message: 45ms	.	.	266	266	141.40	365.10	1	647.20	1	.	.	SYNCTIME	45	.	.	wrp.edf	RIGHT	6141	3111082	Full Trial Period	3104941	104	Trial: 104	3104941	102	¼¦ÍÈ	Ã¢¹û	·ÊÔí	j	j
wrp	.	.	.	.	.	.	.	.	.	.	10	.	.	.	false	false	Message: 3110ms	12.90	198.46	65	3142	523.40	402.80	10	427.80	3078	137.90	390.60	INVISIBLE_BOUNDARY[1]	3110	.	.	wrp.edf	RIGHT	6141	3111082	Full Trial Period	3104941	104	Trial: 104	3104941	102	¼¦ÍÈ	Ã¢¹û	·ÊÔí	j	j
wrp	.	.	.	.	.	.	.	.	.	.	11	.	.	.	false	false	Message: 3119ms	12.90	198.46	65	3142	523.40	402.80	10	427.80	3078	137.90	390.60	SYNCTIME	3119	.	.	wrp.edf	RIGHT	6141	3111082	Full Trial Period	3104941	104	Trial: 104	3104941	102	¼¦ÍÈ	Ã¢¹û	·ÊÔí	j	j
wrp	.	.	.	.	.	.	.	.	.	.	12	.	.	.	false	false	Message: 5367ms	1.52	8.38	181	5535	893.70	348.80	16	711.70	5355	933.60	371.70	INVISIBLE_BOUNDARY[2]	5367	.	.	wrp.edf	RIGHT	6141	3111082	Full Trial Period	3104941	104	Trial: 104	3104941	102	¼¦ÍÈ	Ã¢¹û	·ÊÔí	j	j
wrp	.	.	.	.	.	.	.	.	.	.	13	.	.	.	false	false	Message: 5377ms	1.52	8.38	181	5535	893.70	348.80	16	711.70	5355	933.60	371.70	SYNCTIME	5377	.	.	wrp.edf	RIGHT	6141	3111082	Full Trial Period	3104941	104	Trial: 104	3104941	102	¼¦ÍÈ	Ã¢¹û	·ÊÔí	j	j
wrp	.	.	.	.	358	6139	17	5782	877.80	369.10	14	[1]	2	RECTANGLE_INTERESTAREA	false	false	Message: 6122ms	.	.	.	.	.	.	.	.	.	.	.	KEYBOARD	6122	877.80	369.10	wrp.edf	RIGHT	6141	3111082	Full Trial Period	3104941	104	Trial: 104	3104941	102	¼¦ÍÈ	Ã¢¹û	·ÊÔí	j	j
wrp	.	.	.	.	.	.	.	.	.	.	15	.	.	.	false	false	Message: 6185ms	.	.	.	.	.	.	.	.	.	.	.	TRIAL_RESULT 0	6185	.	.	wrp.edf	RIGHT	6141	3111082	Full Trial Period	3104941	104	Trial: 104	3104941	102	¼¦ÍÈ	Ã¢¹û	·ÊÔí	j	j
wrp	.	.	.	.	.	.	.	.	.	.	1	.	.	.	false	false	Message: -20ms	.	.	.	.	.	.	.	.	.	.	.	TRIALID 104	-20	.	.	wrp.edf	RIGHT	5372	3117602	Full Trial Period	3112230	105	Trial: 105	3112230	134	Ö½Ïä	¹Ä	ÑÀÇ©	f	f
wrp	.	.	.	.	.	.	.	.	.	.	2	.	.	.	false	false	Message: -1ms	.	.	.	.	.	.	.	.	.	.	.	RECCFG CR 1000 2 0 R	-1	.	.	wrp.edf	RIGHT	5372	3117602	Full Trial Period	3112230	105	Trial: 105	3112230	134	Ö½Ïä	¹Ä	ÑÀÇ©	f	f
wrp	.	.	.	.	.	.	.	.	.	.	3	.	.	.	false	false	Message: -1ms	.	.	.	.	.	.	.	.	.	.	.	ELCLCFG TOWER	-1	.	.	wrp.edf	RIGHT	5372	3117602	Full Trial Period	3112230	105	Trial: 105	3112230	134	Ö½Ïä	¹Ä	ÑÀÇ©	f	f
wrp	.	.	.	.	.	.	.	.	.	.	4	.	.	.	false	false	Message: -1ms	.	.	.	.	.	.	.	.	.	.	.	GAZE_COORDS 0.00 0.00 1023.00 767.00	-1	.	.	wrp.edf	RIGHT	5372	3117602	Full Trial Period	3112230	105	Trial: 105	3112230	134	Ö½Ïä	¹Ä	ÑÀÇ©	f	f
wrp	.	.	.	.	.	.	.	.	.	.	5	.	.	.	false	false	Message: -1ms	.	.	.	.	.	.	.	.	.	.	.	THRESHOLDS R 94 219	-1	.	.	wrp.edf	RIGHT	5372	3117602	Full Trial Period	3112230	105	Trial: 105	3112230	134	Ö½Ïä	¹Ä	ÑÀÇ©	f	f
wrp	.	.	.	.	.	.	.	.	.	.	6	.	.	.	false	false	Message: -1ms	.	.	.	.	.	.	.	.	.	.	.	ELCL_PROC CENTROID (3)	-1	.	.	wrp.edf	RIGHT	5372	3117602	Full Trial Period	3112230	105	Trial: 105	3112230	134	Ö½Ïä	¹Ä	ÑÀÇ©	f	f
wrp	.	.	.	.	.	.	.	.	.	.	7	.	.	.	false	false	Message: -1ms	.	.	.	.	.	.	.	.	.	.	.	ELCL_PCR_PARAM 5 3.0	-1	.	.	wrp.edf	RIGHT	5372	3117602	Full Trial Period	3112230	105	Trial: 105	3112230	134	Ö½Ïä	¹Ä	ÑÀÇ©	f	f
wrp	.	.	.	.	.	.	.	.	.	.	8	.	.	.	false	true	Message: 0ms	.	.	.	.	.	.	.	.	.	.	.	!MODE RECORD CR 1000 2 0 R	0	.	.	wrp.edf	RIGHT	5372	3117602	Full Trial Period	3112230	105	Trial: 105	3112230	134	Ö½Ïä	¹Ä	ÑÀÇ©	f	f
wrp	.	.	.	.	248	254	1	7	146.70	397.70	9	.	.	.	false	false	Message: 47ms	.	.	.	.	.	.	.	.	.	.	.	SYNCTIME	47	146.70	397.70	wrp.edf	RIGHT	5372	3117602	Full Trial Period	3112230	105	Trial: 105	3112230	134	Ö½Ïä	¹Ä	ÑÀÇ©	f	f
wrp	.	.	.	.	.	.	.	.	.	.	10	.	.	.	false	false	Message: 2331ms	10.24	204.83	50	2344	463.00	386.80	5	333.40	2295	158.40	379.80	INVISIBLE_BOUNDARY[1]	2331	.	.	wrp.edf	RIGHT	5372	3117602	Full Trial Period	3112230	105	Trial: 105	3112230	134	Ö½Ïä	¹Ä	ÑÀÇ©	f	f
wrp	.	.	.	.	.	.	.	.	.	.	11	.	.	.	false	false	Message: 2337ms	10.24	204.83	50	2344	463.00	386.80	5	333.40	2295	158.40	379.80	SYNCTIME	2337	.	.	wrp.edf	RIGHT	5372	3117602	Full Trial Period	3112230	105	Trial: 105	3112230	134	Ö½Ïä	¹Ä	ÑÀÇ©	f	f
wrp	.	.	.	.	.	.	.	.	.	.	12	.	.	.	false	false	Message: 4589ms	9.30	193.81	48	4606	853.00	372.10	11	340.60	4559	584.60	441.80	INVISIBLE_BOUNDARY[2]	4589	.	.	wrp.edf	RIGHT	5372	3117602	Full Trial Period	3112230	105	Trial: 105	3112230	134	Ö½Ïä	¹Ä	ÑÀÇ©	f	f
wrp	.	.	.	.	.	.	.	.	.	.	13	.	.	.	false	false	Message: 4596ms	9.30	193.81	48	4606	853.00	372.10	11	340.60	4559	584.60	441.80	SYNCTIME	4596	.	.	wrp.edf	RIGHT	5372	3117602	Full Trial Period	3112230	105	Trial: 105	3112230	134	Ö½Ïä	¹Ä	ÑÀÇ©	f	f
wrp	.	.	.	.	579	5370	13	4792	880.40	361.80	14	.	.	.	false	false	Message: 5353ms	.	.	.	.	.	.	.	.	.	.	.	KEYBOARD	5353	880.40	361.80	wrp.edf	RIGHT	5372	3117602	Full Trial Period	3112230	105	Trial: 105	3112230	134	Ö½Ïä	¹Ä	ÑÀÇ©	f	f
wrp	.	.	.	.	.	.	.	.	.	.	15	.	.	.	false	false	Message: 5419ms	.	.	.	.	.	.	.	.	.	.	.	TRIAL_RESULT 0	5419	.	.	wrp.edf	RIGHT	5372	3117602	Full Trial Period	3112230	105	Trial: 105	3112230	134	Ö½Ïä	¹Ä	ÑÀÇ©	f	f
wrp	.	.	.	.	.	.	.	.	.	.	1	.	.	.	false	false	Message: -16ms	.	.	.	.	.	.	.	.	.	.	.	TRIALID 105	-16	.	.	wrp.edf	RIGHT	4863	3123954	Full Trial Period	3119091	106	Trial: 106	3119091	62	ÏÉÈËÕÆ	ÉþË÷	µçÏß	j	j
wrp	.	.	.	.	.	.	.	.	.	.	2	.	.	.	false	false	Message: -1ms	.	.	.	.	.	.	.	.	.	.	.	RECCFG CR 1000 2 0 R	-1	.	.	wrp.edf	RIGHT	4863	3123954	Full Trial Period	3119091	106	Trial: 106	3119091	62	ÏÉÈËÕÆ	ÉþË÷	µçÏß	j	j
wrp	.	.	.	.	.	.	.	.	.	.	3	.	.	.	false	false	Message: -1ms	.	.	.	.	.	.	.	.	.	.	.	ELCLCFG TOWER	-1	.	.	wrp.edf	RIGHT	4863	3123954	Full Trial Period	3119091	106	Trial: 106	3119091	62	ÏÉÈËÕÆ	ÉþË÷	µçÏß	j	j
wrp	.	.	.	.	.	.	.	.	.	.	4	.	.	.	false	false	Message: -1ms	.	.	.	.	.	.	.	.	.	.	.	GAZE_COORDS 0.00 0.00 1023.00 767.00	-1	.	.	wrp.edf	RIGHT	4863	3123954	Full Trial Period	3119091	106	Trial: 106	3119091	62	ÏÉÈËÕÆ	ÉþË÷	µçÏß	j	j
wrp	.	.	.	.	.	.	.	.	.	.	5	.	.	.	false	false	Message: -1ms	.	.	.	.	.	.	.	.	.	.	.	THRESHOLDS R 94 219	-1	.	.	wrp.edf	RIGHT	4863	3123954	Full Trial Period	3119091	106	Trial: 106	3119091	62	ÏÉÈËÕÆ	ÉþË÷	µçÏß	j	j
wrp	.	.	.	.	.	.	.	.	.	.	6	.	.	.	false	false	Message: -1ms	.	.	.	.	.	.	.	.	.	.	.	ELCL_PROC CENTROID (3)	-1	.	.	wrp.edf	RIGHT	4863	3123954	Full Trial Period	3119091	106	Trial: 106	3119091	62	ÏÉÈËÕÆ	ÉþË÷	µçÏß	j	j
wrp	.	.	.	.	.	.	.	.	.	.	7	.	.	.	false	false	Message: -1ms	.	.	.	.	.	.	.	.	.	.	.	ELCL_PCR_PARAM 5 3.0	-1	.	.	wrp.edf	RIGHT	4863	3123954	Full Trial Period	3119091	106	Trial: 106	3119091	62	ÏÉÈËÕÆ	ÉþË÷	µçÏß	j	j
wrp	.	.	.	.	.	.	.	.	.	.	8	.	.	.	false	true	Message: 0ms	.	.	.	.	.	.	.	.	.	.	.	!MODE RECORD CR 1000 2 0 R	0	.	.	wrp.edf	RIGHT	4863	3123954	Full Trial Period	3119091	106	Trial: 106	3119091	62	ÏÉÈËÕÆ	ÉþË÷	µçÏß	j	j
wrp	.	.	.	.	194	200	1	7	133.10	388.70	9	.	.	.	false	false	Message: 42ms	.	.	.	.	.	.	.	.	.	.	.	SYNCTIME	42	133.10	388.70	wrp.edf	RIGHT	4863	3123954	Full Trial Period	3119091	106	Trial: 106	3119091	62	ÏÉÈËÕÆ	ÉþË÷	µçÏß	j	j
wrp	.	.	.	.	.	.	.	.	.	.	10	.	.	.	false	false	Message: 1727ms	9.76	191.47	51	1737	458.00	374.10	5	337.00	1687	168.00	371.40	INVISIBLE_BOUNDARY[1]	1727	.	.	wrp.edf	RIGHT	4863	3123954	Full Trial Period	3119091	106	Trial: 106	3119091	62	ÏÉÈËÕÆ	ÉþË÷	µçÏß	j	j
wrp	.	.	.	.	.	.	.	.	.	.	11	.	.	.	false	false	Message: 1734ms	9.76	191.47	51	1737	458.00	374.10	5	337.00	1687	168.00	371.40	SYNCTIME	1734	.	.	wrp.edf	RIGHT	4863	3123954	Full Trial Period	3119091	106	Trial: 106	3119091	62	ÏÉÈËÕÆ	ÉþË÷	µçÏß	j	j
wrp	.	.	.	.	.	.	.	.	.	.	12	.	.	.	false	false	Message: 4076ms	1.45	8.81	164	4221	874.60	323.20	12	908.50	4058	897.30	359.30	INVISIBLE_BOUNDARY[2]	4076	.	.	wrp.edf	RIGHT	4863	3123954	Full Trial Period	3119091	106	Trial: 106	3119091	62	ÏÉÈËÕÆ	ÉþË÷	µçÏß	j	j
wrp	82	4164	1	4083	.	.	.	.	.	.	13	.	.	.	false	false	Message: 4084ms	1.45	8.81	164	4221	874.60	323.20	12	908.50	4058	897.30	359.30	SYNCTIME	4084	.	.	wrp.edf	RIGHT	4863	3123954	Full Trial Period	3119091	106	Trial: 106	3119091	62	ÏÉÈËÕÆ	ÉþË÷	µçÏß	j	j
wrp	.	.	.	.	407	4861	14	4455	895.40	358.20	14	.	.	.	false	false	Message: 4844ms	.	.	.	.	.	.	.	.	.	.	.	KEYBOARD	4844	895.40	358.20	wrp.edf	RIGHT	4863	3123954	Full Trial Period	3119091	106	Trial: 106	3119091	62	ÏÉÈËÕÆ	ÉþË÷	µçÏß	j	j
wrp	.	.	.	.	.	.	.	.	.	.	15	.	.	.	false	false	Message: 4906ms	.	.	.	.	.	.	.	.	.	.	.	TRIAL_RESULT 0	4906	.	.	wrp.edf	RIGHT	4863	3123954	Full Trial Period	3119091	106	Trial: 106	3119091	62	ÏÉÈËÕÆ	ÉþË÷	µçÏß	j	j
wrp	.	.	.	.	.	.	.	.	.	.	1	.	.	.	false	false	Message: -16ms	.	.	.	.	.	.	.	.	.	.	.	TRIALID 106	-16	.	.	wrp.edf	RIGHT	5140	3130506	Full Trial Period	3125366	107	Trial: 107	3125366	103	ÐÅ·â	Ïà¿ò	ÓÍ»­	j	j
wrp	.	.	.	.	.	.	.	.	.	.	2	.	.	.	false	false	Message: -1ms	.	.	.	.	.	.	.	.	.	.	.	RECCFG CR 1000 2 0 R	-1	.	.	wrp.edf	RIGHT	5140	3130506	Full Trial Period	3125366	107	Trial: 107	3125366	103	ÐÅ·â	Ïà¿ò	ÓÍ»­	j	j
wrp	.	.	.	.	.	.	.	.	.	.	3	.	.	.	false	false	Message: -1ms	.	.	.	.	.	.	.	.	.	.	.	ELCLCFG TOWER	-1	.	.	wrp.edf	RIGHT	5140	3130506	Full Trial Period	3125366	107	Trial: 107	3125366	103	ÐÅ·â	Ïà¿ò	ÓÍ»­	j	j
wrp	.	.	.	.	.	.	.	.	.	.	4	.	.	.	false	false	Message: -1ms	.	.	.	.	.	.	.	.	.	.	.	GAZE_COORDS 0.00 0.00 1023.00 767.00	-1	.	.	wrp.edf	RIGHT	5140	3130506	Full Trial Period	3125366	107	Trial: 107	3125366	103	ÐÅ·â	Ïà¿ò	ÓÍ»­	j	j
wrp	.	.	.	.	.	.	.	.	.	.	5	.	.	.	false	false	Message: -1ms	.	.	.	.	.	.	.	.	.	.	.	THRESHOLDS R 94 219	-1	.	.	wrp.edf	RIGHT	5140	3130506	Full Trial Period	3125366	107	Trial: 107	3125366	103	ÐÅ·â	Ïà¿ò	ÓÍ»­	j	j
wrp	.	.	.	.	.	.	.	.	.	.	6	.	.	.	false	false	Message: -1ms	.	.	.	.	.	.	.	.	.	.	.	ELCL_PROC CENTROID (3)	-1	.	.	wrp.edf	RIGHT	5140	3130506	Full Trial Period	3125366	107	Trial: 107	3125366	103	ÐÅ·â	Ïà¿ò	ÓÍ»­	j	j
wrp	.	.	.	.	.	.	.	.	.	.	7	.	.	.	false	false	Message: -1ms	.	.	.	.	.	.	.	.	.	.	.	ELCL_PCR_PARAM 5 3.0	-1	.	.	wrp.edf	RIGHT	5140	3130506	Full Trial Period	3125366	107	Trial: 107	3125366	103	ÐÅ·â	Ïà¿ò	ÓÍ»­	j	j
wrp	.	.	.	.	.	.	.	.	.	.	8	.	.	.	false	true	Message: 0ms	.	.	.	.	.	.	.	.	.	.	.	!MODE RECORD CR 1000 2 0 R	0	.	.	wrp.edf	RIGHT	5140	3130506	Full Trial Period	3125366	107	Trial: 107	3125366	103	ÐÅ·â	Ïà¿ò	ÓÍ»­	j	j
wrp	.	.	.	.	207	213	1	7	137.50	389.90	9	.	.	.	false	false	Message: 42ms	.	.	.	.	.	.	.	.	.	.	.	SYNCTIME	42	137.50	389.90	wrp.edf	RIGHT	5140	3130506	Full Trial Period	3125366	107	Trial: 107	3125366	103	ÐÅ·â	Ïà¿ò	ÓÍ»­	j	j
wrp	.	.	.	.	173	1027	3	855	428.60	382.00	10	.	.	.	false	false	Message: 899ms	.	.	.	.	.	.	.	.	.	.	.	INVISIBLE_BOUNDARY[1]	899	428.60	382.00	wrp.edf	RIGHT	5140	3130506	Full Trial Period	3125366	107	Trial: 107	3125366	103	ÐÅ·â	Ïà¿ò	ÓÍ»­	j	j
wrp	.	.	.	.	173	1027	3	855	428.60	382.00	11	.	.	.	false	false	Message: 908ms	.	.	.	.	.	.	.	.	.	.	.	SYNCTIME	908	428.60	382.00	wrp.edf	RIGHT	5140	3130506	Full Trial Period	3125366	107	Trial: 107	3125366	103	ÐÅ·â	Ïà¿ò	ÓÍ»­	j	j
wrp	.	.	.	.	.	.	.	.	.	.	12	.	.	.	false	false	Message: 2723ms	1.01	6.60	153	2860	888.10	322.80	7	705.80	2708	885.80	352.10	INVISIBLE_BOUNDARY[2]	2723	.	.	wrp.edf	RIGHT	5140	3130506	Full Trial Period	3125366	107	Trial: 107	3125366	103	ÐÅ·â	Ïà¿ò	ÓÍ»­	j	j
wrp	.	.	.	.	.	.	.	.	.	.	13	.	.	.	false	false	Message: 2733ms	1.01	6.60	153	2860	888.10	322.80	7	705.80	2708	885.80	352.10	SYNCTIME	2733	.	.	wrp.edf	RIGHT	5140	3130506	Full Trial Period	3125366	107	Trial: 107	3125366	103	ÐÅ·â	Ïà¿ò	ÓÍ»­	j	j
wrp	.	.	.	.	303	5138	13	4836	389.70	408.10	14	.	.	.	false	false	Message: 5121ms	.	.	.	.	.	.	.	.	.	.	.	KEYBOARD	5121	389.70	408.10	wrp.edf	RIGHT	5140	3130506	Full Trial Period	3125366	107	Trial: 107	3125366	103	ÐÅ·â	Ïà¿ò	ÓÍ»­	j	j
wrp	.	.	.	.	.	.	.	.	.	.	15	.	.	.	false	false	Message: 5184ms	.	.	.	.	.	.	.	.	.	.	.	TRIAL_RESULT 0	5184	.	.	wrp.edf	RIGHT	5140	3130506	Full Trial Period	3125366	107	Trial: 107	3125366	103	ÐÅ·â	Ïà¿ò	ÓÍ»­	j	j
wrp	.	.	.	.	.	.	.	.	.	.	1	.	.	.	false	false	Message: -17ms	.	.	.	.	.	.	.	.	.	.	.	TRIALID 107	-17	.	.	wrp.edf	RIGHT	3684	3135324	Full Trial Period	3131640	108	Trial: 108	3131640	11	¾í³ß	Æ¤´ø	ÑÌ»Ò¸×	f	f
wrp	.	.	.	.	.	.	.	.	.	.	2	.	.	.	false	false	Message: -1ms	.	.	.	.	.	.	.	.	.	.	.	RECCFG CR 1000 2 0 R	-1	.	.	wrp.edf	RIGHT	3684	3135324	Full Trial Period	3131640	108	Trial: 108	3131640	11	¾í³ß	Æ¤´ø	ÑÌ»Ò¸×	f	f
wrp	.	.	.	.	.	.	.	.	.	.	3	.	.	.	false	false	Message: -1ms	.	.	.	.	.	.	.	.	.	.	.	ELCLCFG TOWER	-1	.	.	wrp.edf	RIGHT	3684	3135324	Full Trial Period	3131640	108	Trial: 108	3131640	11	¾í³ß	Æ¤´ø	ÑÌ»Ò¸×	f	f
wrp	.	.	.	.	.	.	.	.	.	.	4	.	.	.	false	false	Message: -1ms	.	.	.	.	.	.	.	.	.	.	.	GAZE_COORDS 0.00 0.00 1023.00 767.00	-1	.	.	wrp.edf	RIGHT	3684	3135324	Full Trial Period	3131640	108	Trial: 108	3131640	11	¾í³ß	Æ¤´ø	ÑÌ»Ò¸×	f	f
wrp	.	.	.	.	.	.	.	.	.	.	5	.	.	.	false	false	Message: -1ms	.	.	.	.	.	.	.	.	.	.	.	THRESHOLDS R 94 219	-1	.	.	wrp.edf	RIGHT	3684	3135324	Full Trial Period	3131640	108	Trial: 108	3131640	11	¾í³ß	Æ¤´ø	ÑÌ»Ò¸×	f	f
wrp	.	.	.	.	.	.	.	.	.	.	6	.	.	.	false	false	Message: -1ms	.	.	.	.	.	.	.	.	.	.	.	ELCL_PROC CENTROID (3)	-1	.	.	wrp.edf	RIGHT	3684	3135324	Full Trial Period	3131640	108	Trial: 108	3131640	11	¾í³ß	Æ¤´ø	ÑÌ»Ò¸×	f	f
wrp	.	.	.	.	.	.	.	.	.	.	7	.	.	.	false	false	Message: -1ms	.	.	.	.	.	.	.	.	.	.	.	ELCL_PCR_PARAM 5 3.0	-1	.	.	wrp.edf	RIGHT	3684	3135324	Full Trial Period	3131640	108	Trial: 108	3131640	11	¾í³ß	Æ¤´ø	ÑÌ»Ò¸×	f	f
wrp	.	.	.	.	.	.	.	.	.	.	8	.	.	.	false	true	Message: 0ms	.	.	.	.	.	.	.	.	.	.	.	!MODE RECORD CR 1000 2 0 R	0	.	.	wrp.edf	RIGHT	3684	3135324	Full Trial Period	3131640	108	Trial: 108	3131640	11	¾í³ß	Æ¤´ø	ÑÌ»Ò¸×	f	f
wrp	.	.	.	.	268	274	1	7	138.80	375.30	9	.	.	.	false	false	Message: 49ms	.	.	.	.	.	.	.	.	.	.	.	SYNCTIME	49	138.80	375.30	wrp.edf	RIGHT	3684	3135324	Full Trial Period	3131640	108	Trial: 108	3131640	11	¾í³ß	Æ¤´ø	ÑÌ»Ò¸×	f	f
wrp	.	.	.	.	.	.	.	.	.	.	10	.	.	.	false	false	Message: 1282ms	10.98	186.10	59	1306	465.20	383.10	4	408.70	1248	138.00	383.50	INVISIBLE_BOUNDARY[1]	1282	.	.	wrp.edf	RIGHT	3684	3135324	Full Trial Period	3131640	108	Trial: 108	3131640	11	¾í³ß	Æ¤´ø	ÑÌ»Ò¸×	f	f
wrp	.	.	.	.	.	.	.	.	.	.	11	.	.	.	false	false	Message: 1291ms	10.98	186.10	59	1306	465.20	383.10	4	408.70	1248	138.00	383.50	SYNCTIME	1291	.	.	wrp.edf	RIGHT	3684	3135324	Full Trial Period	3131640	108	Trial: 108	3131640	11	¾í³ß	Æ¤´ø	ÑÌ»Ò¸×	f	f
wrp	.	.	.	.	.	.	.	.	.	.	12	.	.	.	false	false	Message: 2862ms	1.27	7.09	179	3025	871.40	339.60	9	834.30	2847	845.60	367.00	INVISIBLE_BOUNDARY[2]	2862	.	.	wrp.edf	RIGHT	3684	3135324	Full Trial Period	3131640	108	Trial: 108	3131640	11	¾í³ß	Æ¤´ø	ÑÌ»Ò¸×	f	f
wrp	.	.	.	.	.	.	.	.	.	.	13	.	.	.	false	false	Message: 2866ms	1.27	7.09	179	3025	871.40	339.60	9	834.30	2847	845.60	367.00	SYNCTIME	2866	.	.	wrp.edf	RIGHT	3684	3135324	Full Trial Period	3131640	108	Trial: 108	3131640	11	¾í³ß	Æ¤´ø	ÑÌ»Ò¸×	f	f
wrp	.	.	.	.	396	3682	11	3287	886.40	368.60	14	[1]	2	RECTANGLE_INTERESTAREA	false	false	Message: 3665ms	.	.	.	.	.	.	.	.	.	.	.	KEYBOARD	3665	886.40	368.60	wrp.edf	RIGHT	3684	3135324	Full Trial Period	3131640	108	Trial: 108	3131640	11	¾í³ß	Æ¤´ø	ÑÌ»Ò¸×	f	f
wrp	.	.	.	.	.	.	.	.	.	.	15	.	.	.	false	false	Message: 3730ms	.	.	.	.	.	.	.	.	.	.	.	TRIAL_RESULT 0	3730	.	.	wrp.edf	RIGHT	3684	3135324	Full Trial Period	3131640	108	Trial: 108	3131640	11	¾í³ß	Æ¤´ø	ÑÌ»Ò¸×	f	f
wrp	.	.	.	.	.	.	.	.	.	.	1	.	.	.	false	false	Message: -21ms	.	.	.	.	.	.	.	.	.	.	.	TRIALID 108	-21	.	.	wrp.edf	RIGHT	3071	3139764	Full Trial Period	3136693	109	Trial: 109	3136693	43	Î¢²¨Â¯	±£ÏÕÏä	ÒûË®»ú	f	f
wrp	.	.	.	.	.	.	.	.	.	.	2	.	.	.	false	false	Message: -1ms	.	.	.	.	.	.	.	.	.	.	.	RECCFG CR 1000 2 0 R	-1	.	.	wrp.edf	RIGHT	3071	3139764	Full Trial Period	3136693	109	Trial: 109	3136693	43	Î¢²¨Â¯	±£ÏÕÏä	ÒûË®»ú	f	f
wrp	.	.	.	.	.	.	.	.	.	.	3	.	.	.	false	false	Message: -1ms	.	.	.	.	.	.	.	.	.	.	.	ELCLCFG TOWER	-1	.	.	wrp.edf	RIGHT	3071	3139764	Full Trial Period	3136693	109	Trial: 109	3136693	43	Î¢²¨Â¯	±£ÏÕÏä	ÒûË®»ú	f	f
wrp	.	.	.	.	.	.	.	.	.	.	4	.	.	.	false	false	Message: -1ms	.	.	.	.	.	.	.	.	.	.	.	GAZE_COORDS 0.00 0.00 1023.00 767.00	-1	.	.	wrp.edf	RIGHT	3071	3139764	Full Trial Period	3136693	109	Trial: 109	3136693	43	Î¢²¨Â¯	±£ÏÕÏä	ÒûË®»ú	f	f
wrp	.	.	.	.	.	.	.	.	.	.	5	.	.	.	false	false	Message: -1ms	.	.	.	.	.	.	.	.	.	.	.	THRESHOLDS R 94 219	-1	.	.	wrp.edf	RIGHT	3071	3139764	Full Trial Period	3136693	109	Trial: 109	3136693	43	Î¢²¨Â¯	±£ÏÕÏä	ÒûË®»ú	f	f
wrp	.	.	.	.	.	.	.	.	.	.	6	.	.	.	false	false	Message: -1ms	.	.	.	.	.	.	.	.	.	.	.	ELCL_PROC CENTROID (3)	-1	.	.	wrp.edf	RIGHT	3071	3139764	Full Trial Period	3136693	109	Trial: 109	3136693	43	Î¢²¨Â¯	±£ÏÕÏä	ÒûË®»ú	f	f
wrp	.	.	.	.	.	.	.	.	.	.	7	.	.	.	false	false	Message: -1ms	.	.	.	.	.	.	.	.	.	.	.	ELCL_PCR_PARAM 5 3.0	-1	.	.	wrp.edf	RIGHT	3071	3139764	Full Trial Period	3136693	109	Trial: 109	3136693	43	Î¢²¨Â¯	±£ÏÕÏä	ÒûË®»ú	f	f
wrp	.	.	.	.	.	.	.	.	.	.	8	.	.	.	false	true	Message: 0ms	.	.	.	.	.	.	.	.	.	.	.	!MODE RECORD CR 1000 2 0 R	0	.	.	wrp.edf	RIGHT	3071	3139764	Full Trial Period	3136693	109	Trial: 109	3136693	43	Î¢²¨Â¯	±£ÏÕÏä	ÒûË®»ú	f	f
wrp	.	.	.	.	272	278	1	7	157.70	398.40	9	.	.	.	false	false	Message: 55ms	.	.	.	.	.	.	.	.	.	.	.	SYNCTIME	55	157.70	398.40	wrp.edf	RIGHT	3071	3139764	Full Trial Period	3136693	109	Trial: 109	3136693	43	Î¢²¨Â¯	±£ÏÕÏä	ÒûË®»ú	f	f
wrp	.	.	.	.	.	.	.	.	.	.	10	.	.	.	false	false	Message: 1059ms	11.96	221.48	54	1081	524.20	382.80	2	371.90	1028	169.10	374.40	INVISIBLE_BOUNDARY[1]	1059	.	.	wrp.edf	RIGHT	3071	3139764	Full Trial Period	3136693	109	Trial: 109	3136693	43	Î¢²¨Â¯	±£ÏÕÏä	ÒûË®»ú	f	f
wrp	.	.	.	.	.	.	.	.	.	.	11	.	.	.	false	false	Message: 1062ms	11.96	221.48	54	1081	524.20	382.80	2	371.90	1028	169.10	374.40	SYNCTIME	1062	.	.	wrp.edf	RIGHT	3071	3139764	Full Trial Period	3136693	109	Trial: 109	3136693	43	Î¢²¨Â¯	±£ÏÕÏä	ÒûË®»ú	f	f
wrp	.	.	.	.	.	.	.	.	.	.	12	.	.	.	false	false	Message: 2564ms	1.00	5.29	189	2739	860.40	366.10	6	819.50	2551	889.80	373.70	INVISIBLE_BOUNDARY[2]	2564	.	.	wrp.edf	RIGHT	3071	3139764	Full Trial Period	3136693	109	Trial: 109	3136693	43	Î¢²¨Â¯	±£ÏÕÏä	ÒûË®»ú	f	f
wrp	.	.	.	.	.	.	.	.	.	.	13	.	.	.	false	false	Message: 2570ms	1.00	5.29	189	2739	860.40	366.10	6	819.50	2551	889.80	373.70	SYNCTIME	2570	.	.	wrp.edf	RIGHT	3071	3139764	Full Trial Period	3136693	109	Trial: 109	3136693	43	Î¢²¨Â¯	±£ÏÕÏä	ÒûË®»ú	f	f
wrp	.	.	.	.	90	3069	8	2980	892.30	378.10	14	[1]	2	RECTANGLE_INTERESTAREA	false	false	Message: 3052ms	.	.	.	.	.	.	.	.	.	.	.	KEYBOARD	3052	892.30	378.10	wrp.edf	RIGHT	3071	3139764	Full Trial Period	3136693	109	Trial: 109	3136693	43	Î¢²¨Â¯	±£ÏÕÏä	ÒûË®»ú	f	f
wrp	.	.	.	.	.	.	.	.	.	.	15	.	.	.	false	false	Message: 3111ms	.	.	.	.	.	.	.	.	.	.	.	TRIAL_RESULT 0	3111	.	.	wrp.edf	RIGHT	3071	3139764	Full Trial Period	3136693	109	Trial: 109	3136693	43	Î¢²¨Â¯	±£ÏÕÏä	ÒûË®»ú	f	f
wrp	.	.	.	.	.	.	.	.	.	.	1	.	.	.	false	false	Message: -16ms	.	.	.	.	.	.	.	.	.	.	.	TRIALID 109	-16	.	.	wrp.edf	RIGHT	2549	3143612	Full Trial Period	3141063	110	Trial: 110	3141063	33	Î¢²¨Â¯	ÐÓÈÊ	ÑÛ¾¦	j	j
wrp	.	.	.	.	.	.	.	.	.	.	2	.	.	.	false	false	Message: -1ms	.	.	.	.	.	.	.	.	.	.	.	RECCFG CR 1000 2 0 R	-1	.	.	wrp.edf	RIGHT	2549	3143612	Full Trial Period	3141063	110	Trial: 110	3141063	33	Î¢²¨Â¯	ÐÓÈÊ	ÑÛ¾¦	j	j
wrp	.	.	.	.	.	.	.	.	.	.	3	.	.	.	false	false	Message: -1ms	.	.	.	.	.	.	.	.	.	.	.	ELCLCFG TOWER	-1	.	.	wrp.edf	RIGHT	2549	3143612	Full Trial Period	3141063	110	Trial: 110	3141063	33	Î¢²¨Â¯	ÐÓÈÊ	ÑÛ¾¦	j	j
wrp	.	.	.	.	.	.	.	.	.	.	4	.	.	.	false	false	Message: -1ms	.	.	.	.	.	.	.	.	.	.	.	GAZE_COORDS 0.00 0.00 1023.00 767.00	-1	.	.	wrp.edf	RIGHT	2549	3143612	Full Trial Period	3141063	110	Trial: 110	3141063	33	Î¢²¨Â¯	ÐÓÈÊ	ÑÛ¾¦	j	j
wrp	.	.	.	.	.	.	.	.	.	.	5	.	.	.	false	false	Message: -1ms	.	.	.	.	.	.	.	.	.	.	.	THRESHOLDS R 94 219	-1	.	.	wrp.edf	RIGHT	2549	3143612	Full Trial Period	3141063	110	Trial: 110	3141063	33	Î¢²¨Â¯	ÐÓÈÊ	ÑÛ¾¦	j	j
wrp	.	.	.	.	.	.	.	.	.	.	6	.	.	.	false	false	Message: -1ms	.	.	.	.	.	.	.	.	.	.	.	ELCL_PROC CENTROID (3)	-1	.	.	wrp.edf	RIGHT	2549	3143612	Full Trial Period	3141063	110	Trial: 110	3141063	33	Î¢²¨Â¯	ÐÓÈÊ	ÑÛ¾¦	j	j
wrp	.	.	.	.	.	.	.	.	.	.	7	.	.	.	false	false	Message: -1ms	.	.	.	.	.	.	.	.	.	.	.	ELCL_PCR_PARAM 5 3.0	-1	.	.	wrp.edf	RIGHT	2549	3143612	Full Trial Period	3141063	110	Trial: 110	3141063	33	Î¢²¨Â¯	ÐÓÈÊ	ÑÛ¾¦	j	j
wrp	.	.	.	.	.	.	.	.	.	.	8	.	.	.	false	true	Message: 0ms	.	.	.	.	.	.	.	.	.	.	.	!MODE RECORD CR 1000 2 0 R	0	.	.	wrp.edf	RIGHT	2549	3143612	Full Trial Period	3141063	110	Trial: 110	3141063	33	Î¢²¨Â¯	ÐÓÈÊ	ÑÛ¾¦	j	j
wrp	.	.	.	.	188	194	1	7	152.00	395.10	9	.	.	.	false	false	Message: 42ms	.	.	.	.	.	.	.	.	.	.	.	SYNCTIME	42	152.00	395.10	wrp.edf	RIGHT	2549	3143612	Full Trial Period	3141063	110	Trial: 110	3141063	33	Î¢²¨Â¯	ÐÓÈÊ	ÑÛ¾¦	j	j
wrp	.	.	.	.	.	.	.	.	.	.	10	.	.	.	false	false	Message: 774ms	8.57	161.69	53	792	423.90	402.90	3	368.90	740	169.70	383.80	INVISIBLE_BOUNDARY[1]	774	.	.	wrp.edf	RIGHT	2549	3143612	Full Trial Period	3141063	110	Trial: 110	3141063	33	Î¢²¨Â¯	ÐÓÈÊ	ÑÛ¾¦	j	j
wrp	.	.	.	.	.	.	.	.	.	.	11	.	.	.	false	false	Message: 783ms	8.57	161.69	53	792	423.90	402.90	3	368.90	740	169.70	383.80	SYNCTIME	783	.	.	wrp.edf	RIGHT	2549	3143612	Full Trial Period	3141063	110	Trial: 110	3141063	33	Î¢²¨Â¯	ÐÓÈÊ	ÑÛ¾¦	j	j
wrp	.	.	.	.	.	.	.	.	.	.	12	.	.	.	false	false	Message: 1904ms	11.73	209.38	56	1913	876.00	378.70	6	356.10	1858	526.90	393.20	INVISIBLE_BOUNDARY[2]	1904	.	.	wrp.edf	RIGHT	2549	3143612	Full Trial Period	3141063	110	Trial: 110	3141063	33	Î¢²¨Â¯	ÐÓÈÊ	ÑÛ¾¦	j	j
wrp	.	.	.	.	.	.	.	.	.	.	13	.	.	.	false	false	Message: 1908ms	11.73	209.38	56	1913	876.00	378.70	6	356.10	1858	526.90	393.20	SYNCTIME	1908	.	.	wrp.edf	RIGHT	2549	3143612	Full Trial Period	3141063	110	Trial: 110	3141063	33	Î¢²¨Â¯	ÐÓÈÊ	ÑÛ¾¦	j	j
wrp	.	.	.	.	634	2547	7	1914	875.90	384.00	14	[1]	2	RECTANGLE_INTERESTAREA	false	false	Message: 2531ms	.	.	.	.	.	.	.	.	.	.	.	KEYBOARD	2531	875.90	384.00	wrp.edf	RIGHT	2549	3143612	Full Trial Period	3141063	110	Trial: 110	3141063	33	Î¢²¨Â¯	ÐÓÈÊ	ÑÛ¾¦	j	j
wrp	.	.	.	.	.	.	.	.	.	.	15	.	.	.	false	false	Message: 2597ms	.	.	.	.	.	.	.	.	.	.	.	TRIAL_RESULT 0	2597	.	.	wrp.edf	RIGHT	2549	3143612	Full Trial Period	3141063	110	Trial: 110	3141063	33	Î¢²¨Â¯	ÐÓÈÊ	ÑÛ¾¦	j	j
wrp	.	.	.	.	.	.	.	.	.	.	1	.	.	.	false	false	Message: -26ms	.	.	.	.	.	.	.	.	.	.	.	TRIALID 110	-26	.	.	wrp.edf	RIGHT	4687	3149509	Full Trial Period	3144822	111	Trial: 111	3144822	7	Êé°ü	Ìú¹ì	ÌÝ×Ó	j	j
wrp	.	.	.	.	.	.	.	.	.	.	2	.	.	.	false	false	Message: -1ms	.	.	.	.	.	.	.	.	.	.	.	RECCFG CR 1000 2 0 R	-1	.	.	wrp.edf	RIGHT	4687	3149509	Full Trial Period	3144822	111	Trial: 111	3144822	7	Êé°ü	Ìú¹ì	ÌÝ×Ó	j	j
wrp	.	.	.	.	.	.	.	.	.	.	3	.	.	.	false	false	Message: -1ms	.	.	.	.	.	.	.	.	.	.	.	ELCLCFG TOWER	-1	.	.	wrp.edf	RIGHT	4687	3149509	Full Trial Period	3144822	111	Trial: 111	3144822	7	Êé°ü	Ìú¹ì	ÌÝ×Ó	j	j
wrp	.	.	.	.	.	.	.	.	.	.	4	.	.	.	false	false	Message: -1ms	.	.	.	.	.	.	.	.	.	.	.	GAZE_COORDS 0.00 0.00 1023.00 767.00	-1	.	.	wrp.edf	RIGHT	4687	3149509	Full Trial Period	3144822	111	Trial: 111	3144822	7	Êé°ü	Ìú¹ì	ÌÝ×Ó	j	j
wrp	.	.	.	.	.	.	.	.	.	.	5	.	.	.	false	false	Message: -1ms	.	.	.	.	.	.	.	.	.	.	.	THRESHOLDS R 94 219	-1	.	.	wrp.edf	RIGHT	4687	3149509	Full Trial Period	3144822	111	Trial: 111	3144822	7	Êé°ü	Ìú¹ì	ÌÝ×Ó	j	j
wrp	.	.	.	.	.	.	.	.	.	.	6	.	.	.	false	false	Message: -1ms	.	.	.	.	.	.	.	.	.	.	.	ELCL_PROC CENTROID (3)	-1	.	.	wrp.edf	RIGHT	4687	3149509	Full Trial Period	3144822	111	Trial: 111	3144822	7	Êé°ü	Ìú¹ì	ÌÝ×Ó	j	j
wrp	.	.	.	.	.	.	.	.	.	.	7	.	.	.	false	false	Message: -1ms	.	.	.	.	.	.	.	.	.	.	.	ELCL_PCR_PARAM 5 3.0	-1	.	.	wrp.edf	RIGHT	4687	3149509	Full Trial Period	3144822	111	Trial: 111	3144822	7	Êé°ü	Ìú¹ì	ÌÝ×Ó	j	j
wrp	.	.	.	.	.	.	.	.	.	.	8	.	.	.	false	true	Message: 0ms	.	.	.	.	.	.	.	.	.	.	.	!MODE RECORD CR 1000 2 0 R	0	.	.	wrp.edf	RIGHT	4687	3149509	Full Trial Period	3144822	111	Trial: 111	3144822	7	Êé°ü	Ìú¹ì	ÌÝ×Ó	j	j
wrp	.	.	.	.	289	295	1	7	145.90	387.70	9	.	.	.	false	false	Message: 48ms	.	.	.	.	.	.	.	.	.	.	.	SYNCTIME	48	145.90	387.70	wrp.edf	RIGHT	4687	3149509	Full Trial Period	3144822	111	Trial: 111	3144822	7	Êé°ü	Ìú¹ì	ÌÝ×Ó	j	j
wrp	.	.	.	.	.	.	.	.	.	.	10	.	.	.	false	false	Message: 1083ms	12.40	199.95	62	1113	528.90	393.30	3	438.60	1052	160.10	395.20	INVISIBLE_BOUNDARY[1]	1083	.	.	wrp.edf	RIGHT	4687	3149509	Full Trial Period	3144822	111	Trial: 111	3144822	7	Êé°ü	Ìú¹ì	ÌÝ×Ó	j	j
wrp	.	.	.	.	.	.	.	.	.	.	11	.	.	.	false	false	Message: 1090ms	12.40	199.95	62	1113	528.90	393.30	3	438.60	1052	160.10	395.20	SYNCTIME	1090	.	.	wrp.edf	RIGHT	4687	3149509	Full Trial Period	3144822	111	Trial: 111	3144822	7	Êé°ü	Ìú¹ì	ÌÝ×Ó	j	j
wrp	.	.	.	.	.	.	.	.	.	.	12	.	.	.	false	false	Message: 3499ms	10.92	185.09	59	3517	835.60	372.60	8	344.80	3459	513.20	395.40	INVISIBLE_BOUNDARY[2]	3499	.	.	wrp.edf	RIGHT	4687	3149509	Full Trial Period	3144822	111	Trial: 111	3144822	7	Êé°ü	Ìú¹ì	ÌÝ×Ó	j	j
wrp	.	.	.	.	.	.	.	.	.	.	13	.	.	.	false	false	Message: 3506ms	10.92	185.09	59	3517	835.60	372.60	8	344.80	3459	513.20	395.40	SYNCTIME	3506	.	.	wrp.edf	RIGHT	4687	3149509	Full Trial Period	3144822	111	Trial: 111	3144822	7	Êé°ü	Ìú¹ì	ÌÝ×Ó	j	j
wrp	.	.	.	.	263	4685	11	4423	794.60	373.80	14	.	.	.	false	false	Message: 4668ms	.	.	.	.	.	.	.	.	.	.	.	KEYBOARD	4668	794.60	373.80	wrp.edf	RIGHT	4687	3149509	Full Trial Period	3144822	111	Trial: 111	3144822	7	Êé°ü	Ìú¹ì	ÌÝ×Ó	j	j
wrp	.	.	.	.	.	.	.	.	.	.	15	.	.	.	false	false	Message: 4730ms	.	.	.	.	.	.	.	.	.	.	.	TRIAL_RESULT 0	4730	.	.	wrp.edf	RIGHT	4687	3149509	Full Trial Period	3144822	111	Trial: 111	3144822	7	Êé°ü	Ìú¹ì	ÌÝ×Ó	j	j
wrp	.	.	.	.	.	.	.	.	.	.	1	.	.	.	false	false	Message: -16ms	.	.	.	.	.	.	.	.	.	.	.	TRIALID 111	-16	.	.	wrp.edf	RIGHT	5738	3156516	Full Trial Period	3150778	112	Trial: 112	3150778	36	°ô°ôÌÇ	ÊÖÖ¸	·¨Ê½³¤¹÷	f	j
wrp	.	.	.	.	.	.	.	.	.	.	2	.	.	.	false	false	Message: -1ms	.	.	.	.	.	.	.	.	.	.	.	RECCFG CR 1000 2 0 R	-1	.	.	wrp.edf	RIGHT	5738	3156516	Full Trial Period	3150778	112	Trial: 112	3150778	36	°ô°ôÌÇ	ÊÖÖ¸	·¨Ê½³¤¹÷	f	j
wrp	.	.	.	.	.	.	.	.	.	.	3	.	.	.	false	false	Message: -1ms	.	.	.	.	.	.	.	.	.	.	.	ELCLCFG TOWER	-1	.	.	wrp.edf	RIGHT	5738	3156516	Full Trial Period	3150778	112	Trial: 112	3150778	36	°ô°ôÌÇ	ÊÖÖ¸	·¨Ê½³¤¹÷	f	j
wrp	.	.	.	.	.	.	.	.	.	.	4	.	.	.	false	false	Message: -1ms	.	.	.	.	.	.	.	.	.	.	.	GAZE_COORDS 0.00 0.00 1023.00 767.00	-1	.	.	wrp.edf	RIGHT	5738	3156516	Full Trial Period	3150778	112	Trial: 112	3150778	36	°ô°ôÌÇ	ÊÖÖ¸	·¨Ê½³¤¹÷	f	j
wrp	.	.	.	.	.	.	.	.	.	.	5	.	.	.	false	false	Message: -1ms	.	.	.	.	.	.	.	.	.	.	.	THRESHOLDS R 94 219	-1	.	.	wrp.edf	RIGHT	5738	3156516	Full Trial Period	3150778	112	Trial: 112	3150778	36	°ô°ôÌÇ	ÊÖÖ¸	·¨Ê½³¤¹÷	f	j
wrp	.	.	.	.	.	.	.	.	.	.	6	.	.	.	false	false	Message: -1ms	.	.	.	.	.	.	.	.	.	.	.	ELCL_PROC CENTROID (3)	-1	.	.	wrp.edf	RIGHT	5738	3156516	Full Trial Period	3150778	112	Trial: 112	3150778	36	°ô°ôÌÇ	ÊÖÖ¸	·¨Ê½³¤¹÷	f	j
wrp	.	.	.	.	.	.	.	.	.	.	7	.	.	.	false	false	Message: -1ms	.	.	.	.	.	.	.	.	.	.	.	ELCL_PCR_PARAM 5 3.0	-1	.	.	wrp.edf	RIGHT	5738	3156516	Full Trial Period	3150778	112	Trial: 112	3150778	36	°ô°ôÌÇ	ÊÖÖ¸	·¨Ê½³¤¹÷	f	j
wrp	.	.	.	.	.	.	.	.	.	.	8	.	.	.	false	true	Message: 0ms	.	.	.	.	.	.	.	.	.	.	.	!MODE RECORD CR 1000 2 0 R	0	.	.	wrp.edf	RIGHT	5738	3156516	Full Trial Period	3150778	112	Trial: 112	3150778	36	°ô°ôÌÇ	ÊÖÖ¸	·¨Ê½³¤¹÷	f	j
wrp	.	.	.	.	275	281	1	7	144.30	394.90	9	.	.	.	false	false	Message: 42ms	.	.	.	.	.	.	.	.	.	.	.	SYNCTIME	42	144.30	394.90	wrp.edf	RIGHT	5738	3156516	Full Trial Period	3150778	112	Trial: 112	3150778	36	°ô°ôÌÇ	ÊÖÖ¸	·¨Ê½³¤¹÷	f	j
wrp	.	.	.	.	.	.	.	.	.	.	10	.	.	.	false	false	Message: 1767ms	8.73	189.68	46	1784	457.40	405.40	4	383.00	1739	198.40	397.20	INVISIBLE_BOUNDARY[1]	1767	.	.	wrp.edf	RIGHT	5738	3156516	Full Trial Period	3150778	112	Trial: 112	3150778	36	°ô°ôÌÇ	ÊÖÖ¸	·¨Ê½³¤¹÷	f	j
wrp	.	.	.	.	.	.	.	.	.	.	11	.	.	.	false	false	Message: 1775ms	8.73	189.68	46	1784	457.40	405.40	4	383.00	1739	198.40	397.20	SYNCTIME	1775	.	.	wrp.edf	RIGHT	5738	3156516	Full Trial Period	3150778	112	Trial: 112	3150778	36	°ô°ôÌÇ	ÊÖÖ¸	·¨Ê½³¤¹÷	f	j
wrp	.	.	.	.	.	.	.	.	.	.	12	.	.	.	false	false	Message: 4023ms	1.41	7.12	198	4210	882.20	344.30	10	820.00	4013	913.40	372.70	INVISIBLE_BOUNDARY[2]	4023	.	.	wrp.edf	RIGHT	5738	3156516	Full Trial Period	3150778	112	Trial: 112	3150778	36	°ô°ôÌÇ	ÊÖÖ¸	·¨Ê½³¤¹÷	f	j
wrp	.	.	.	.	.	.	.	.	.	.	13	.	.	.	false	false	Message: 4033ms	1.41	7.12	198	4210	882.20	344.30	10	820.00	4013	913.40	372.70	SYNCTIME	4033	.	.	wrp.edf	RIGHT	5738	3156516	Full Trial Period	3150778	112	Trial: 112	3150778	36	°ô°ôÌÇ	ÊÖÖ¸	·¨Ê½³¤¹÷	f	j
wrp	.	.	.	.	393	5736	14	5344	470.10	398.40	14	.	.	.	false	false	Message: 5720ms	.	.	.	.	.	.	.	.	.	.	.	KEYBOARD	5720	470.10	398.40	wrp.edf	RIGHT	5738	3156516	Full Trial Period	3150778	112	Trial: 112	3150778	36	°ô°ôÌÇ	ÊÖÖ¸	·¨Ê½³¤¹÷	f	j
wrp	.	.	.	.	.	.	.	.	.	.	15	.	.	.	false	false	Message: 5782ms	.	.	.	.	.	.	.	.	.	.	.	TRIAL_RESULT 0	5782	.	.	wrp.edf	RIGHT	5738	3156516	Full Trial Period	3150778	112	Trial: 112	3150778	36	°ô°ôÌÇ	ÊÖÖ¸	·¨Ê½³¤¹÷	f	j
wrp	.	.	.	.	.	.	.	.	.	.	1	.	.	.	false	false	Message: -15ms	.	.	.	.	.	.	.	.	.	.	.	TRIALID 112	-15	.	.	wrp.edf	RIGHT	7348	3165165	Full Trial Period	3157817	113	Trial: 113	3157817	140	Ô²Öé±Ê	¾íÖ½	Ð¬´ø	f	f
wrp	.	.	.	.	.	.	.	.	.	.	2	.	.	.	false	false	Message: -1ms	.	.	.	.	.	.	.	.	.	.	.	RECCFG CR 1000 2 0 R	-1	.	.	wrp.edf	RIGHT	7348	3165165	Full Trial Period	3157817	113	Trial: 113	3157817	140	Ô²Öé±Ê	¾íÖ½	Ð¬´ø	f	f
wrp	.	.	.	.	.	.	.	.	.	.	3	.	.	.	false	false	Message: -1ms	.	.	.	.	.	.	.	.	.	.	.	ELCLCFG TOWER	-1	.	.	wrp.edf	RIGHT	7348	3165165	Full Trial Period	3157817	113	Trial: 113	3157817	140	Ô²Öé±Ê	¾íÖ½	Ð¬´ø	f	f
wrp	.	.	.	.	.	.	.	.	.	.	4	.	.	.	false	false	Message: -1ms	.	.	.	.	.	.	.	.	.	.	.	GAZE_COORDS 0.00 0.00 1023.00 767.00	-1	.	.	wrp.edf	RIGHT	7348	3165165	Full Trial Period	3157817	113	Trial: 113	3157817	140	Ô²Öé±Ê	¾íÖ½	Ð¬´ø	f	f
wrp	.	.	.	.	.	.	.	.	.	.	5	.	.	.	false	false	Message: -1ms	.	.	.	.	.	.	.	.	.	.	.	THRESHOLDS R 94 219	-1	.	.	wrp.edf	RIGHT	7348	3165165	Full Trial Period	3157817	113	Trial: 113	3157817	140	Ô²Öé±Ê	¾íÖ½	Ð¬´ø	f	f
wrp	.	.	.	.	.	.	.	.	.	.	6	.	.	.	false	false	Message: -1ms	.	.	.	.	.	.	.	.	.	.	.	ELCL_PROC CENTROID (3)	-1	.	.	wrp.edf	RIGHT	7348	3165165	Full Trial Period	3157817	113	Trial: 113	3157817	140	Ô²Öé±Ê	¾íÖ½	Ð¬´ø	f	f
wrp	.	.	.	.	.	.	.	.	.	.	7	.	.	.	false	false	Message: -1ms	.	.	.	.	.	.	.	.	.	.	.	ELCL_PCR_PARAM 5 3.0	-1	.	.	wrp.edf	RIGHT	7348	3165165	Full Trial Period	3157817	113	Trial: 113	3157817	140	Ô²Öé±Ê	¾íÖ½	Ð¬´ø	f	f
wrp	.	.	.	.	.	.	.	.	.	.	8	.	.	.	false	true	Message: 0ms	.	.	.	.	.	.	.	.	.	.	.	!MODE RECORD CR 1000 2 0 R	0	.	.	wrp.edf	RIGHT	7348	3165165	Full Trial Period	3157817	113	Trial: 113	3157817	140	Ô²Öé±Ê	¾íÖ½	Ð¬´ø	f	f
wrp	.	.	.	.	193	199	1	7	142.60	393.70	9	.	.	.	false	false	Message: 44ms	.	.	.	.	.	.	.	.	.	.	.	SYNCTIME	44	142.60	393.70	wrp.edf	RIGHT	7348	3165165	Full Trial Period	3157817	113	Trial: 113	3157817	140	Ô²Öé±Ê	¾íÖ½	Ð¬´ø	f	f
wrp	.	.	.	.	.	.	.	.	.	.	10	.	.	.	false	false	Message: 2375ms	9.01	187.64	48	2387	440.50	386.20	9	317.30	2340	173.60	409.40	INVISIBLE_BOUNDARY[1]	2375	.	.	wrp.edf	RIGHT	7348	3165165	Full Trial Period	3157817	113	Trial: 113	3157817	140	Ô²Öé±Ê	¾íÖ½	Ð¬´ø	f	f
wrp	.	.	.	.	.	.	.	.	.	.	11	.	.	.	false	false	Message: 2385ms	9.01	187.64	48	2387	440.50	386.20	9	317.30	2340	173.60	409.40	SYNCTIME	2385	.	.	wrp.edf	RIGHT	7348	3165165	Full Trial Period	3157817	113	Trial: 113	3157817	140	Ô²Öé±Ê	¾íÖ½	Ð¬´ø	f	f
wrp	.	.	.	.	.	.	.	.	.	.	12	.	.	.	false	false	Message: 5411ms	1.39	6.83	203	5601	910.20	323.20	17	813.30	5399	923.60	361.70	INVISIBLE_BOUNDARY[2]	5411	.	.	wrp.edf	RIGHT	7348	3165165	Full Trial Period	3157817	113	Trial: 113	3157817	140	Ô²Öé±Ê	¾íÖ½	Ð¬´ø	f	f
wrp	.	.	.	.	.	.	.	.	.	.	13	.	.	.	false	false	Message: 5417ms	1.39	6.83	203	5601	910.20	323.20	17	813.30	5399	923.60	361.70	SYNCTIME	5417	.	.	wrp.edf	RIGHT	7348	3165165	Full Trial Period	3157817	113	Trial: 113	3157817	140	Ô²Öé±Ê	¾íÖ½	Ð¬´ø	f	f
wrp	.	.	.	.	417	7331	21	6915	866.80	354.20	14	.	.	.	false	false	Message: 7329ms	.	.	.	.	.	.	.	.	.	.	.	KEYBOARD	7329	866.80	354.20	wrp.edf	RIGHT	7348	3165165	Full Trial Period	3157817	113	Trial: 113	3157817	140	Ô²Öé±Ê	¾íÖ½	Ð¬´ø	f	f
wrp	.	.	.	.	.	.	.	.	.	.	15	.	.	.	false	false	Message: 7388ms	.	.	.	.	.	.	.	.	.	.	.	TRIAL_RESULT 0	7388	.	.	wrp.edf	RIGHT	7348	3165165	Full Trial Period	3157817	113	Trial: 113	3157817	140	Ô²Öé±Ê	¾íÖ½	Ð¬´ø	f	f
wrp	.	.	.	.	.	.	.	.	.	.	1	.	.	.	false	false	Message: -16ms	.	.	.	.	.	.	.	.	.	.	.	TRIALID 113	-16	.	.	wrp.edf	RIGHT	4690	3171007	Full Trial Period	3166317	114	Trial: 114	3166317	133	³ß×Ó	µçÏß	Ë®Í°	f	f
wrp	.	.	.	.	.	.	.	.	.	.	2	.	.	.	false	false	Message: -1ms	.	.	.	.	.	.	.	.	.	.	.	RECCFG CR 1000 2 0 R	-1	.	.	wrp.edf	RIGHT	4690	3171007	Full Trial Period	3166317	114	Trial: 114	3166317	133	³ß×Ó	µçÏß	Ë®Í°	f	f
wrp	.	.	.	.	.	.	.	.	.	.	3	.	.	.	false	false	Message: -1ms	.	.	.	.	.	.	.	.	.	.	.	ELCLCFG TOWER	-1	.	.	wrp.edf	RIGHT	4690	3171007	Full Trial Period	3166317	114	Trial: 114	3166317	133	³ß×Ó	µçÏß	Ë®Í°	f	f
wrp	.	.	.	.	.	.	.	.	.	.	4	.	.	.	false	false	Message: -1ms	.	.	.	.	.	.	.	.	.	.	.	GAZE_COORDS 0.00 0.00 1023.00 767.00	-1	.	.	wrp.edf	RIGHT	4690	3171007	Full Trial Period	3166317	114	Trial: 114	3166317	133	³ß×Ó	µçÏß	Ë®Í°	f	f
wrp	.	.	.	.	.	.	.	.	.	.	5	.	.	.	false	false	Message: -1ms	.	.	.	.	.	.	.	.	.	.	.	THRESHOLDS R 94 219	-1	.	.	wrp.edf	RIGHT	4690	3171007	Full Trial Period	3166317	114	Trial: 114	3166317	133	³ß×Ó	µçÏß	Ë®Í°	f	f
wrp	.	.	.	.	.	.	.	.	.	.	6	.	.	.	false	false	Message: -1ms	.	.	.	.	.	.	.	.	.	.	.	ELCL_PROC CENTROID (3)	-1	.	.	wrp.edf	RIGHT	4690	3171007	Full Trial Period	3166317	114	Trial: 114	3166317	133	³ß×Ó	µçÏß	Ë®Í°	f	f
wrp	.	.	.	.	.	.	.	.	.	.	7	.	.	.	false	false	Message: -1ms	.	.	.	.	.	.	.	.	.	.	.	ELCL_PCR_PARAM 5 3.0	-1	.	.	wrp.edf	RIGHT	4690	3171007	Full Trial Period	3166317	114	Trial: 114	3166317	133	³ß×Ó	µçÏß	Ë®Í°	f	f
wrp	.	.	.	.	.	.	.	.	.	.	8	.	.	.	false	true	Message: 0ms	.	.	.	.	.	.	.	.	.	.	.	!MODE RECORD CR 1000 2 0 R	0	.	.	wrp.edf	RIGHT	4690	3171007	Full Trial Period	3166317	114	Trial: 114	3166317	133	³ß×Ó	µçÏß	Ë®Í°	f	f
wrp	.	.	.	.	192	198	1	7	131.40	381.00	9	.	.	.	false	false	Message: 42ms	.	.	.	.	.	.	.	.	.	.	.	SYNCTIME	42	131.40	381.00	wrp.edf	RIGHT	4690	3171007	Full Trial Period	3166317	114	Trial: 114	3166317	133	³ß×Ó	µçÏß	Ë®Í°	f	f
wrp	.	.	.	.	.	.	.	.	.	.	10	.	.	.	false	false	Message: 1362ms	8.81	183.64	48	1371	428.90	381.60	2	349.10	1324	167.10	382.80	INVISIBLE_BOUNDARY[1]	1362	.	.	wrp.edf	RIGHT	4690	3171007	Full Trial Period	3166317	114	Trial: 114	3166317	133	³ß×Ó	µçÏß	Ë®Í°	f	f
wrp	.	.	.	.	.	.	.	.	.	.	11	.	.	.	false	false	Message: 1367ms	8.81	183.64	48	1371	428.90	381.60	2	349.10	1324	167.10	382.80	SYNCTIME	1367	.	.	wrp.edf	RIGHT	4690	3171007	Full Trial Period	3166317	114	Trial: 114	3166317	133	³ß×Ó	µçÏß	Ë®Í°	f	f
wrp	.	.	.	.	.	.	.	.	.	.	12	.	.	.	false	false	Message: 3546ms	1.04	6.35	164	3695	891.00	339.30	8	778.90	3532	894.80	369.50	INVISIBLE_BOUNDARY[2]	3546	.	.	wrp.edf	RIGHT	4690	3171007	Full Trial Period	3166317	114	Trial: 114	3166317	133	³ß×Ó	µçÏß	Ë®Í°	f	f
wrp	.	.	.	.	.	.	.	.	.	.	13	.	.	.	false	false	Message: 3550ms	1.04	6.35	164	3695	891.00	339.30	8	778.90	3532	894.80	369.50	SYNCTIME	3550	.	.	wrp.edf	RIGHT	4690	3171007	Full Trial Period	3166317	114	Trial: 114	3166317	133	³ß×Ó	µçÏß	Ë®Í°	f	f
wrp	.	.	.	.	275	4688	10	4414	433.90	374.30	14	.	.	.	false	false	Message: 4671ms	.	.	.	.	.	.	.	.	.	.	.	KEYBOARD	4671	433.90	374.30	wrp.edf	RIGHT	4690	3171007	Full Trial Period	3166317	114	Trial: 114	3166317	133	³ß×Ó	µçÏß	Ë®Í°	f	f
wrp	.	.	.	.	.	.	.	.	.	.	15	.	.	.	false	false	Message: 4735ms	.	.	.	.	.	.	.	.	.	.	.	TRIAL_RESULT 0	4735	.	.	wrp.edf	RIGHT	4690	3171007	Full Trial Period	3166317	114	Trial: 114	3166317	133	³ß×Ó	µçÏß	Ë®Í°	f	f
wrp	.	.	.	.	.	.	.	.	.	.	1	.	.	.	false	false	Message: -17ms	.	.	.	.	.	.	.	.	.	.	.	TRIALID 114	-17	.	.	wrp.edf	RIGHT	2763	3175047	Full Trial Period	3172284	115	Trial: 115	3172284	57	ÆË¿ËÅÆ	»ð¾æ	ÌðÍ²	j	j
wrp	.	.	.	.	.	.	.	.	.	.	2	.	.	.	false	false	Message: -1ms	.	.	.	.	.	.	.	.	.	.	.	RECCFG CR 1000 2 0 R	-1	.	.	wrp.edf	RIGHT	2763	3175047	Full Trial Period	3172284	115	Trial: 115	3172284	57	ÆË¿ËÅÆ	»ð¾æ	ÌðÍ²	j	j
wrp	.	.	.	.	.	.	.	.	.	.	3	.	.	.	false	false	Message: -1ms	.	.	.	.	.	.	.	.	.	.	.	ELCLCFG TOWER	-1	.	.	wrp.edf	RIGHT	2763	3175047	Full Trial Period	3172284	115	Trial: 115	3172284	57	ÆË¿ËÅÆ	»ð¾æ	ÌðÍ²	j	j
wrp	.	.	.	.	.	.	.	.	.	.	4	.	.	.	false	false	Message: -1ms	.	.	.	.	.	.	.	.	.	.	.	GAZE_COORDS 0.00 0.00 1023.00 767.00	-1	.	.	wrp.edf	RIGHT	2763	3175047	Full Trial Period	3172284	115	Trial: 115	3172284	57	ÆË¿ËÅÆ	»ð¾æ	ÌðÍ²	j	j
wrp	.	.	.	.	.	.	.	.	.	.	5	.	.	.	false	false	Message: -1ms	.	.	.	.	.	.	.	.	.	.	.	THRESHOLDS R 94 219	-1	.	.	wrp.edf	RIGHT	2763	3175047	Full Trial Period	3172284	115	Trial: 115	3172284	57	ÆË¿ËÅÆ	»ð¾æ	ÌðÍ²	j	j
wrp	.	.	.	.	.	.	.	.	.	.	6	.	.	.	false	false	Message: -1ms	.	.	.	.	.	.	.	.	.	.	.	ELCL_PROC CENTROID (3)	-1	.	.	wrp.edf	RIGHT	2763	3175047	Full Trial Period	3172284	115	Trial: 115	3172284	57	ÆË¿ËÅÆ	»ð¾æ	ÌðÍ²	j	j
wrp	.	.	.	.	.	.	.	.	.	.	7	.	.	.	false	false	Message: -1ms	.	.	.	.	.	.	.	.	.	.	.	ELCL_PCR_PARAM 5 3.0	-1	.	.	wrp.edf	RIGHT	2763	3175047	Full Trial Period	3172284	115	Trial: 115	3172284	57	ÆË¿ËÅÆ	»ð¾æ	ÌðÍ²	j	j
wrp	.	.	.	.	.	.	.	.	.	.	8	.	.	.	false	true	Message: 0ms	.	.	.	.	.	.	.	.	.	.	.	!MODE RECORD CR 1000 2 0 R	0	.	.	wrp.edf	RIGHT	2763	3175047	Full Trial Period	3172284	115	Trial: 115	3172284	57	ÆË¿ËÅÆ	»ð¾æ	ÌðÍ²	j	j
wrp	.	.	.	.	191	197	1	7	136.10	384.60	9	.	.	.	false	false	Message: 41ms	.	.	.	.	.	.	.	.	.	.	.	SYNCTIME	41	136.10	384.60	wrp.edf	RIGHT	2763	3175047	Full Trial Period	3172284	115	Trial: 115	3172284	57	ÆË¿ËÅÆ	»ð¾æ	ÌðÍ²	j	j
wrp	.	.	.	.	.	.	.	.	.	.	10	.	.	.	false	false	Message: 1203ms	10.78	215.70	50	1219	492.20	390.50	4	357.60	1170	172.90	373.50	INVISIBLE_BOUNDARY[1]	1203	.	.	wrp.edf	RIGHT	2763	3175047	Full Trial Period	3172284	115	Trial: 115	3172284	57	ÆË¿ËÅÆ	»ð¾æ	ÌðÍ²	j	j
wrp	.	.	.	.	.	.	.	.	.	.	11	.	.	.	false	false	Message: 1208ms	10.78	215.70	50	1219	492.20	390.50	4	357.60	1170	172.90	373.50	SYNCTIME	1208	.	.	wrp.edf	RIGHT	2763	3175047	Full Trial Period	3172284	115	Trial: 115	3172284	57	ÆË¿ËÅÆ	»ð¾æ	ÌðÍ²	j	j
wrp	.	.	.	.	283	2392	7	2110	888.00	379.80	12	[1]	2	RECTANGLE_INTERESTAREA	false	false	Message: 2185ms	.	.	.	.	.	.	.	.	.	.	.	INVISIBLE_BOUNDARY[2]	2185	888.00	379.80	wrp.edf	RIGHT	2763	3175047	Full Trial Period	3172284	115	Trial: 115	3172284	57	ÆË¿ËÅÆ	»ð¾æ	ÌðÍ²	j	j
wrp	.	.	.	.	283	2392	7	2110	888.00	379.80	13	[1]	2	RECTANGLE_INTERESTAREA	false	false	Message: 2190ms	.	.	.	.	.	.	.	.	.	.	.	SYNCTIME	2190	888.00	379.80	wrp.edf	RIGHT	2763	3175047	Full Trial Period	3172284	115	Trial: 115	3172284	57	ÆË¿ËÅÆ	»ð¾æ	ÌðÍ²	j	j
wrp	.	.	.	.	358	2761	8	2404	871.00	375.20	14	[1]	2	RECTANGLE_INTERESTAREA	false	false	Message: 2744ms	.	.	.	.	.	.	.	.	.	.	.	KEYBOARD	2744	871.00	375.20	wrp.edf	RIGHT	2763	3175047	Full Trial Period	3172284	115	Trial: 115	3172284	57	ÆË¿ËÅÆ	»ð¾æ	ÌðÍ²	j	j
wrp	.	.	.	.	.	.	.	.	.	.	15	.	.	.	false	false	Message: 2812ms	.	.	.	.	.	.	.	.	.	.	.	TRIAL_RESULT 0	2812	.	.	wrp.edf	RIGHT	2763	3175047	Full Trial Period	3172284	115	Trial: 115	3172284	57	ÆË¿ËÅÆ	»ð¾æ	ÌðÍ²	j	j
wrp	.	.	.	.	.	.	.	.	.	.	1	.	.	.	false	false	Message: -17ms	.	.	.	.	.	.	.	.	.	.	.	TRIALID 115	-17	.	.	wrp.edf	RIGHT	4561	3180952	Full Trial Period	3176391	116	Trial: 116	3176391	97	¸ÊÕá	¹ÕÕÈ	É¡±ú	f	j
wrp	.	.	.	.	.	.	.	.	.	.	2	.	.	.	false	false	Message: -1ms	.	.	.	.	.	.	.	.	.	.	.	RECCFG CR 1000 2 0 R	-1	.	.	wrp.edf	RIGHT	4561	3180952	Full Trial Period	3176391	116	Trial: 116	3176391	97	¸ÊÕá	¹ÕÕÈ	É¡±ú	f	j
wrp	.	.	.	.	.	.	.	.	.	.	3	.	.	.	false	false	Message: -1ms	.	.	.	.	.	.	.	.	.	.	.	ELCLCFG TOWER	-1	.	.	wrp.edf	RIGHT	4561	3180952	Full Trial Period	3176391	116	Trial: 116	3176391	97	¸ÊÕá	¹ÕÕÈ	É¡±ú	f	j
wrp	.	.	.	.	.	.	.	.	.	.	4	.	.	.	false	false	Message: -1ms	.	.	.	.	.	.	.	.	.	.	.	GAZE_COORDS 0.00 0.00 1023.00 767.00	-1	.	.	wrp.edf	RIGHT	4561	3180952	Full Trial Period	3176391	116	Trial: 116	3176391	97	¸ÊÕá	¹ÕÕÈ	É¡±ú	f	j
wrp	.	.	.	.	.	.	.	.	.	.	5	.	.	.	false	false	Message: -1ms	.	.	.	.	.	.	.	.	.	.	.	THRESHOLDS R 94 219	-1	.	.	wrp.edf	RIGHT	4561	3180952	Full Trial Period	3176391	116	Trial: 116	3176391	97	¸ÊÕá	¹ÕÕÈ	É¡±ú	f	j
wrp	.	.	.	.	.	.	.	.	.	.	6	.	.	.	false	false	Message: -1ms	.	.	.	.	.	.	.	.	.	.	.	ELCL_PROC CENTROID (3)	-1	.	.	wrp.edf	RIGHT	4561	3180952	Full Trial Period	3176391	116	Trial: 116	3176391	97	¸ÊÕá	¹ÕÕÈ	É¡±ú	f	j
wrp	.	.	.	.	.	.	.	.	.	.	7	.	.	.	false	false	Message: -1ms	.	.	.	.	.	.	.	.	.	.	.	ELCL_PCR_PARAM 5 3.0	-1	.	.	wrp.edf	RIGHT	4561	3180952	Full Trial Period	3176391	116	Trial: 116	3176391	97	¸ÊÕá	¹ÕÕÈ	É¡±ú	f	j
wrp	.	.	.	.	.	.	.	.	.	.	8	.	.	.	false	true	Message: 0ms	.	.	.	.	.	.	.	.	.	.	.	!MODE RECORD CR 1000 2 0 R	0	.	.	wrp.edf	RIGHT	4561	3180952	Full Trial Period	3176391	116	Trial: 116	3176391	97	¸ÊÕá	¹ÕÕÈ	É¡±ú	f	j
wrp	.	.	.	.	187	193	1	7	137.30	379.60	9	.	.	.	false	false	Message: 41ms	.	.	.	.	.	.	.	.	.	.	.	SYNCTIME	41	137.30	379.60	wrp.edf	RIGHT	4561	3180952	Full Trial Period	3176391	116	Trial: 116	3176391	97	¸ÊÕá	¹ÕÕÈ	É¡±ú	f	j
wrp	.	.	.	.	.	.	.	.	.	.	10	.	.	.	false	false	Message: 1965ms	11.72	221.06	53	1984	512.80	376.50	4	395.00	1932	164.90	383.10	INVISIBLE_BOUNDARY[1]	1965	.	.	wrp.edf	RIGHT	4561	3180952	Full Trial Period	3176391	116	Trial: 116	3176391	97	¸ÊÕá	¹ÕÕÈ	É¡±ú	f	j
wrp	.	.	.	.	.	.	.	.	.	.	11	.	.	.	false	false	Message: 1974ms	11.72	221.06	53	1984	512.80	376.50	4	395.00	1932	164.90	383.10	SYNCTIME	1974	.	.	wrp.edf	RIGHT	4561	3180952	Full Trial Period	3176391	116	Trial: 116	3176391	97	¸ÊÕá	¹ÕÕÈ	É¡±ú	f	j
wrp	.	.	.	.	.	.	.	.	.	.	12	.	.	.	false	false	Message: 3089ms	1.70	9.17	185	3258	887.30	304.10	8	929.40	3074	909.90	348.50	INVISIBLE_BOUNDARY[2]	3089	.	.	wrp.edf	RIGHT	4561	3180952	Full Trial Period	3176391	116	Trial: 116	3176391	97	¸ÊÕá	¹ÕÕÈ	É¡±ú	f	j
wrp	95	3192	2	3098	.	.	.	.	.	.	13	.	.	.	false	false	Message: 3099ms	1.70	9.17	185	3258	887.30	304.10	8	929.40	3074	909.90	348.50	SYNCTIME	3099	.	.	wrp.edf	RIGHT	4561	3180952	Full Trial Period	3176391	116	Trial: 116	3176391	97	¸ÊÕá	¹ÕÕÈ	É¡±ú	f	j
wrp	.	.	.	.	132	4559	11	4428	867.40	363.80	14	.	.	.	false	false	Message: 4541ms	.	.	.	.	.	.	.	.	.	.	.	KEYBOARD	4541	867.40	363.80	wrp.edf	RIGHT	4561	3180952	Full Trial Period	3176391	116	Trial: 116	3176391	97	¸ÊÕá	¹ÕÕÈ	É¡±ú	f	j
wrp	.	.	.	.	.	.	.	.	.	.	15	.	.	.	false	false	Message: 4603ms	.	.	.	.	.	.	.	.	.	.	.	TRIAL_RESULT 0	4603	.	.	wrp.edf	RIGHT	4561	3180952	Full Trial Period	3176391	116	Trial: 116	3176391	97	¸ÊÕá	¹ÕÕÈ	É¡±ú	f	j
wrp	.	.	.	.	.	.	.	.	.	.	1	.	.	.	false	false	Message: -17ms	.	.	.	.	.	.	.	.	.	.	.	TRIALID 116	-17	.	.	wrp.edf	RIGHT	4407	3186814	Full Trial Period	3182407	117	Trial: 117	3182407	123	Ë®Í°	Ö½Ïä	±ù¹÷	f	f
wrp	.	.	.	.	.	.	.	.	.	.	2	.	.	.	false	false	Message: -1ms	.	.	.	.	.	.	.	.	.	.	.	RECCFG CR 1000 2 0 R	-1	.	.	wrp.edf	RIGHT	4407	3186814	Full Trial Period	3182407	117	Trial: 117	3182407	123	Ë®Í°	Ö½Ïä	±ù¹÷	f	f
wrp	.	.	.	.	.	.	.	.	.	.	3	.	.	.	false	false	Message: -1ms	.	.	.	.	.	.	.	.	.	.	.	ELCLCFG TOWER	-1	.	.	wrp.edf	RIGHT	4407	3186814	Full Trial Period	3182407	117	Trial: 117	3182407	123	Ë®Í°	Ö½Ïä	±ù¹÷	f	f
wrp	.	.	.	.	.	.	.	.	.	.	4	.	.	.	false	false	Message: -1ms	.	.	.	.	.	.	.	.	.	.	.	GAZE_COORDS 0.00 0.00 1023.00 767.00	-1	.	.	wrp.edf	RIGHT	4407	3186814	Full Trial Period	3182407	117	Trial: 117	3182407	123	Ë®Í°	Ö½Ïä	±ù¹÷	f	f
wrp	.	.	.	.	.	.	.	.	.	.	5	.	.	.	false	false	Message: -1ms	.	.	.	.	.	.	.	.	.	.	.	THRESHOLDS R 94 219	-1	.	.	wrp.edf	RIGHT	4407	3186814	Full Trial Period	3182407	117	Trial: 117	3182407	123	Ë®Í°	Ö½Ïä	±ù¹÷	f	f
wrp	.	.	.	.	.	.	.	.	.	.	6	.	.	.	false	false	Message: -1ms	.	.	.	.	.	.	.	.	.	.	.	ELCL_PROC CENTROID (3)	-1	.	.	wrp.edf	RIGHT	4407	3186814	Full Trial Period	3182407	117	Trial: 117	3182407	123	Ë®Í°	Ö½Ïä	±ù¹÷	f	f
wrp	.	.	.	.	.	.	.	.	.	.	7	.	.	.	false	false	Message: -1ms	.	.	.	.	.	.	.	.	.	.	.	ELCL_PCR_PARAM 5 3.0	-1	.	.	wrp.edf	RIGHT	4407	3186814	Full Trial Period	3182407	117	Trial: 117	3182407	123	Ë®Í°	Ö½Ïä	±ù¹÷	f	f
wrp	.	.	.	.	.	.	.	.	.	.	8	.	.	.	false	true	Message: 0ms	.	.	.	.	.	.	.	.	.	.	.	!MODE RECORD CR 1000 2 0 R	0	.	.	wrp.edf	RIGHT	4407	3186814	Full Trial Period	3182407	117	Trial: 117	3182407	123	Ë®Í°	Ö½Ïä	±ù¹÷	f	f
wrp	.	.	.	.	180	186	1	7	131.10	377.00	9	.	.	.	false	false	Message: 41ms	.	.	.	.	.	.	.	.	.	.	.	SYNCTIME	41	131.10	377.00	wrp.edf	RIGHT	4407	3186814	Full Trial Period	3182407	117	Trial: 117	3182407	123	Ë®Í°	Ö½Ïä	±ù¹÷	f	f
wrp	.	.	.	.	.	.	.	.	.	.	10	.	.	.	false	false	Message: 469ms	10.38	195.84	53	484	459.60	391.80	2	342.80	432	151.20	376.50	INVISIBLE_BOUNDARY[1]	469	.	.	wrp.edf	RIGHT	4407	3186814	Full Trial Period	3182407	117	Trial: 117	3182407	123	Ë®Í°	Ö½Ïä	±ù¹÷	f	f
wrp	.	.	.	.	.	.	.	.	.	.	11	.	.	.	false	false	Message: 474ms	10.38	195.84	53	484	459.60	391.80	2	342.80	432	151.20	376.50	SYNCTIME	474	.	.	wrp.edf	RIGHT	4407	3186814	Full Trial Period	3182407	117	Trial: 117	3182407	123	Ë®Í°	Ö½Ïä	±ù¹÷	f	f
wrp	.	.	.	.	.	.	.	.	.	.	12	.	.	.	false	false	Message: 3365ms	2.29	11.98	191	3539	904.20	311.00	8	879.40	3349	851.50	354.30	INVISIBLE_BOUNDARY[2]	3365	.	.	wrp.edf	RIGHT	4407	3186814	Full Trial Period	3182407	117	Trial: 117	3182407	123	Ë®Í°	Ö½Ïä	±ù¹÷	f	f
wrp	92	3465	1	3374	.	.	.	.	.	.	13	.	.	.	false	false	Message: 3374ms	2.29	11.98	191	3539	904.20	311.00	8	879.40	3349	851.50	354.30	SYNCTIME	3374	.	.	wrp.edf	RIGHT	4407	3186814	Full Trial Period	3182407	117	Trial: 117	3182407	123	Ë®Í°	Ö½Ïä	±ù¹÷	f	f
wrp	.	.	.	.	719	4405	10	3687	863.40	353.10	14	.	.	.	false	false	Message: 4389ms	.	.	.	.	.	.	.	.	.	.	.	KEYBOARD	4389	863.40	353.10	wrp.edf	RIGHT	4407	3186814	Full Trial Period	3182407	117	Trial: 117	3182407	123	Ë®Í°	Ö½Ïä	±ù¹÷	f	f
wrp	.	.	.	.	.	.	.	.	.	.	15	.	.	.	false	false	Message: 4456ms	.	.	.	.	.	.	.	.	.	.	.	TRIAL_RESULT 0	4456	.	.	wrp.edf	RIGHT	4407	3186814	Full Trial Period	3182407	117	Trial: 117	3182407	123	Ë®Í°	Ö½Ïä	±ù¹÷	f	f
wrp	.	.	.	.	.	.	.	.	.	.	1	.	.	.	false	false	Message: -15ms	.	.	.	.	.	.	.	.	.	.	.	TRIALID 117	-15	.	.	wrp.edf	RIGHT	8643	3196864	Full Trial Period	3188221	118	Trial: 118	3188221	38	´°»§	¼ªËû	ÍøÇòÅÄ	j	j
wrp	.	.	.	.	.	.	.	.	.	.	2	.	.	.	false	false	Message: -1ms	.	.	.	.	.	.	.	.	.	.	.	RECCFG CR 1000 2 0 R	-1	.	.	wrp.edf	RIGHT	8643	3196864	Full Trial Period	3188221	118	Trial: 118	3188221	38	´°»§	¼ªËû	ÍøÇòÅÄ	j	j
wrp	.	.	.	.	.	.	.	.	.	.	3	.	.	.	false	false	Message: -1ms	.	.	.	.	.	.	.	.	.	.	.	ELCLCFG TOWER	-1	.	.	wrp.edf	RIGHT	8643	3196864	Full Trial Period	3188221	118	Trial: 118	3188221	38	´°»§	¼ªËû	ÍøÇòÅÄ	j	j
wrp	.	.	.	.	.	.	.	.	.	.	4	.	.	.	false	false	Message: -1ms	.	.	.	.	.	.	.	.	.	.	.	GAZE_COORDS 0.00 0.00 1023.00 767.00	-1	.	.	wrp.edf	RIGHT	8643	3196864	Full Trial Period	3188221	118	Trial: 118	3188221	38	´°»§	¼ªËû	ÍøÇòÅÄ	j	j
wrp	.	.	.	.	.	.	.	.	.	.	5	.	.	.	false	false	Message: -1ms	.	.	.	.	.	.	.	.	.	.	.	THRESHOLDS R 94 219	-1	.	.	wrp.edf	RIGHT	8643	3196864	Full Trial Period	3188221	118	Trial: 118	3188221	38	´°»§	¼ªËû	ÍøÇòÅÄ	j	j
wrp	.	.	.	.	.	.	.	.	.	.	6	.	.	.	false	false	Message: -1ms	.	.	.	.	.	.	.	.	.	.	.	ELCL_PROC CENTROID (3)	-1	.	.	wrp.edf	RIGHT	8643	3196864	Full Trial Period	3188221	118	Trial: 118	3188221	38	´°»§	¼ªËû	ÍøÇòÅÄ	j	j
wrp	.	.	.	.	.	.	.	.	.	.	7	.	.	.	false	false	Message: -1ms	.	.	.	.	.	.	.	.	.	.	.	ELCL_PCR_PARAM 5 3.0	-1	.	.	wrp.edf	RIGHT	8643	3196864	Full Trial Period	3188221	118	Trial: 118	3188221	38	´°»§	¼ªËû	ÍøÇòÅÄ	j	j
wrp	.	.	.	.	.	.	.	.	.	.	8	.	.	.	false	true	Message: 0ms	.	.	.	.	.	.	.	.	.	.	.	!MODE RECORD CR 1000 2 0 R	0	.	.	wrp.edf	RIGHT	8643	3196864	Full Trial Period	3188221	118	Trial: 118	3188221	38	´°»§	¼ªËû	ÍøÇòÅÄ	j	j
wrp	.	.	.	.	208	214	1	7	148.10	387.50	9	.	.	.	false	false	Message: 43ms	.	.	.	.	.	.	.	.	.	.	.	SYNCTIME	43	148.10	387.50	wrp.edf	RIGHT	8643	3196864	Full Trial Period	3188221	118	Trial: 118	3188221	38	´°»§	¼ªËû	ÍøÇòÅÄ	j	j
wrp	.	.	.	.	.	.	.	.	.	.	10	.	.	.	false	false	Message: 3285ms	10.19	185.29	55	3300	456.40	390.60	6	290.70	3246	153.80	372.40	INVISIBLE_BOUNDARY[1]	3285	.	.	wrp.edf	RIGHT	8643	3196864	Full Trial Period	3188221	118	Trial: 118	3188221	38	´°»§	¼ªËû	ÍøÇòÅÄ	j	j
wrp	.	.	.	.	.	.	.	.	.	.	11	.	.	.	false	false	Message: 3292ms	10.19	185.29	55	3300	456.40	390.60	6	290.70	3246	153.80	372.40	SYNCTIME	3292	.	.	wrp.edf	RIGHT	8643	3196864	Full Trial Period	3188221	118	Trial: 118	3188221	38	´°»§	¼ªËû	ÍøÇòÅÄ	j	j
wrp	.	.	.	.	.	.	.	.	.	.	12	.	.	.	false	false	Message: 5742ms	11.93	243.40	49	5760	883.10	370.30	14	408.70	5712	528.60	395.10	INVISIBLE_BOUNDARY[2]	5742	.	.	wrp.edf	RIGHT	8643	3196864	Full Trial Period	3188221	118	Trial: 118	3188221	38	´°»§	¼ªËû	ÍøÇòÅÄ	j	j
wrp	.	.	.	.	.	.	.	.	.	.	13	.	.	.	false	false	Message: 5750ms	11.93	243.40	49	5760	883.10	370.30	14	408.70	5712	528.60	395.10	SYNCTIME	5750	.	.	wrp.edf	RIGHT	8643	3196864	Full Trial Period	3188221	118	Trial: 118	3188221	38	´°»§	¼ªËû	ÍøÇòÅÄ	j	j
wrp	.	.	.	.	1172	8641	18	7470	855.90	365.10	14	.	.	.	false	false	Message: 8624ms	.	.	.	.	.	.	.	.	.	.	.	KEYBOARD	8624	855.90	365.10	wrp.edf	RIGHT	8643	3196864	Full Trial Period	3188221	118	Trial: 118	3188221	38	´°»§	¼ªËû	ÍøÇòÅÄ	j	j
wrp	.	.	.	.	.	.	.	.	.	.	15	.	.	.	false	false	Message: 8690ms	.	.	.	.	.	.	.	.	.	.	.	TRIAL_RESULT 0	8690	.	.	wrp.edf	RIGHT	8643	3196864	Full Trial Period	3188221	118	Trial: 118	3188221	38	´°»§	¼ªËû	ÍøÇòÅÄ	j	j
wrp	.	.	.	.	.	.	.	.	.	.	1	.	.	.	false	false	Message: -16ms	.	.	.	.	.	.	.	.	.	.	.	TRIALID 118	-16	.	.	wrp.edf	RIGHT	6381	3210792	Full Trial Period	3204411	119	Trial: 119	3204411	94	µ°¾í	Ã«±Ê	¿ê×Ó	j	j
wrp	.	.	.	.	.	.	.	.	.	.	2	.	.	.	false	false	Message: -1ms	.	.	.	.	.	.	.	.	.	.	.	RECCFG CR 1000 2 0 R	-1	.	.	wrp.edf	RIGHT	6381	3210792	Full Trial Period	3204411	119	Trial: 119	3204411	94	µ°¾í	Ã«±Ê	¿ê×Ó	j	j
wrp	.	.	.	.	.	.	.	.	.	.	3	.	.	.	false	false	Message: -1ms	.	.	.	.	.	.	.	.	.	.	.	ELCLCFG TOWER	-1	.	.	wrp.edf	RIGHT	6381	3210792	Full Trial Period	3204411	119	Trial: 119	3204411	94	µ°¾í	Ã«±Ê	¿ê×Ó	j	j
wrp	.	.	.	.	.	.	.	.	.	.	4	.	.	.	false	false	Message: -1ms	.	.	.	.	.	.	.	.	.	.	.	GAZE_COORDS 0.00 0.00 1023.00 767.00	-1	.	.	wrp.edf	RIGHT	6381	3210792	Full Trial Period	3204411	119	Trial: 119	3204411	94	µ°¾í	Ã«±Ê	¿ê×Ó	j	j
wrp	.	.	.	.	.	.	.	.	.	.	5	.	.	.	false	false	Message: -1ms	.	.	.	.	.	.	.	.	.	.	.	THRESHOLDS R 94 219	-1	.	.	wrp.edf	RIGHT	6381	3210792	Full Trial Period	3204411	119	Trial: 119	3204411	94	µ°¾í	Ã«±Ê	¿ê×Ó	j	j
wrp	.	.	.	.	.	.	.	.	.	.	6	.	.	.	false	false	Message: -1ms	.	.	.	.	.	.	.	.	.	.	.	ELCL_PROC CENTROID (3)	-1	.	.	wrp.edf	RIGHT	6381	3210792	Full Trial Period	3204411	119	Trial: 119	3204411	94	µ°¾í	Ã«±Ê	¿ê×Ó	j	j
wrp	.	.	.	.	.	.	.	.	.	.	7	.	.	.	false	false	Message: -1ms	.	.	.	.	.	.	.	.	.	.	.	ELCL_PCR_PARAM 5 3.0	-1	.	.	wrp.edf	RIGHT	6381	3210792	Full Trial Period	3204411	119	Trial: 119	3204411	94	µ°¾í	Ã«±Ê	¿ê×Ó	j	j
wrp	.	.	.	.	.	.	.	.	.	.	8	.	.	.	false	true	Message: 0ms	.	.	.	.	.	.	.	.	.	.	.	!MODE RECORD CR 1000 2 0 R	0	.	.	wrp.edf	RIGHT	6381	3210792	Full Trial Period	3204411	119	Trial: 119	3204411	94	µ°¾í	Ã«±Ê	¿ê×Ó	j	j
wrp	.	.	.	.	233	239	1	7	138.80	407.00	9	.	.	.	false	false	Message: 41ms	.	.	.	.	.	.	.	.	.	.	.	SYNCTIME	41	138.80	407.00	wrp.edf	RIGHT	6381	3210792	Full Trial Period	3204411	119	Trial: 119	3204411	94	µ°¾í	Ã«±Ê	¿ê×Ó	j	j
wrp	.	.	.	.	.	.	.	.	.	.	10	.	.	.	false	false	Message: 1072ms	10.85	226.14	48	1087	481.60	404.70	2	377.80	1040	158.30	394.40	INVISIBLE_BOUNDARY[1]	1072	.	.	wrp.edf	RIGHT	6381	3210792	Full Trial Period	3204411	119	Trial: 119	3204411	94	µ°¾í	Ã«±Ê	¿ê×Ó	j	j
wrp	.	.	.	.	.	.	.	.	.	.	11	.	.	.	false	false	Message: 1075ms	10.85	226.14	48	1087	481.60	404.70	2	377.80	1040	158.30	394.40	SYNCTIME	1075	.	.	wrp.edf	RIGHT	6381	3210792	Full Trial Period	3204411	119	Trial: 119	3204411	94	µ°¾í	Ã«±Ê	¿ê×Ó	j	j
wrp	.	.	.	.	.	.	.	.	.	.	12	.	.	.	false	false	Message: 4949ms	1.32	7.80	169	5104	904.00	320.90	10	866.60	4936	923.80	354.50	INVISIBLE_BOUNDARY[2]	4949	.	.	wrp.edf	RIGHT	6381	3210792	Full Trial Period	3204411	119	Trial: 119	3204411	94	µ°¾í	Ã«±Ê	¿ê×Ó	j	j
wrp	.	.	.	.	.	.	.	.	.	.	13	.	.	.	false	false	Message: 4957ms	1.32	7.80	169	5104	904.00	320.90	10	866.60	4936	923.80	354.50	SYNCTIME	4957	.	.	wrp.edf	RIGHT	6381	3210792	Full Trial Period	3204411	119	Trial: 119	3204411	94	µ°¾í	Ã«±Ê	¿ê×Ó	j	j
wrp	.	.	.	.	1114	6379	12	5266	865.70	356.10	14	.	.	.	false	false	Message: 6362ms	.	.	.	.	.	.	.	.	.	.	.	KEYBOARD	6362	865.70	356.10	wrp.edf	RIGHT	6381	3210792	Full Trial Period	3204411	119	Trial: 119	3204411	94	µ°¾í	Ã«±Ê	¿ê×Ó	j	j
wrp	.	.	.	.	.	.	.	.	.	.	15	.	.	.	false	false	Message: 6425ms	.	.	.	.	.	.	.	.	.	.	.	TRIAL_RESULT 0	6425	.	.	wrp.edf	RIGHT	6381	3210792	Full Trial Period	3204411	119	Trial: 119	3204411	94	µ°¾í	Ã«±Ê	¿ê×Ó	j	j
wrp	.	.	.	.	.	.	.	.	.	.	1	.	.	.	false	false	Message: -16ms	.	.	.	.	.	.	.	.	.	.	.	TRIALID 119	-16	.	.	wrp.edf	RIGHT	5306	3217490	Full Trial Period	3212184	120	Trial: 120	3212184	50	Ô²¹æ	Ç¯×Ó	¿ã×Ó	f	f
wrp	.	.	.	.	.	.	.	.	.	.	2	.	.	.	false	false	Message: -1ms	.	.	.	.	.	.	.	.	.	.	.	RECCFG CR 1000 2 0 R	-1	.	.	wrp.edf	RIGHT	5306	3217490	Full Trial Period	3212184	120	Trial: 120	3212184	50	Ô²¹æ	Ç¯×Ó	¿ã×Ó	f	f
wrp	.	.	.	.	.	.	.	.	.	.	3	.	.	.	false	false	Message: -1ms	.	.	.	.	.	.	.	.	.	.	.	ELCLCFG TOWER	-1	.	.	wrp.edf	RIGHT	5306	3217490	Full Trial Period	3212184	120	Trial: 120	3212184	50	Ô²¹æ	Ç¯×Ó	¿ã×Ó	f	f
wrp	.	.	.	.	.	.	.	.	.	.	4	.	.	.	false	false	Message: -1ms	.	.	.	.	.	.	.	.	.	.	.	GAZE_COORDS 0.00 0.00 1023.00 767.00	-1	.	.	wrp.edf	RIGHT	5306	3217490	Full Trial Period	3212184	120	Trial: 120	3212184	50	Ô²¹æ	Ç¯×Ó	¿ã×Ó	f	f
wrp	.	.	.	.	.	.	.	.	.	.	5	.	.	.	false	false	Message: -1ms	.	.	.	.	.	.	.	.	.	.	.	THRESHOLDS R 94 219	-1	.	.	wrp.edf	RIGHT	5306	3217490	Full Trial Period	3212184	120	Trial: 120	3212184	50	Ô²¹æ	Ç¯×Ó	¿ã×Ó	f	f
wrp	.	.	.	.	.	.	.	.	.	.	6	.	.	.	false	false	Message: -1ms	.	.	.	.	.	.	.	.	.	.	.	ELCL_PROC CENTROID (3)	-1	.	.	wrp.edf	RIGHT	5306	3217490	Full Trial Period	3212184	120	Trial: 120	3212184	50	Ô²¹æ	Ç¯×Ó	¿ã×Ó	f	f
wrp	.	.	.	.	.	.	.	.	.	.	7	.	.	.	false	false	Message: -1ms	.	.	.	.	.	.	.	.	.	.	.	ELCL_PCR_PARAM 5 3.0	-1	.	.	wrp.edf	RIGHT	5306	3217490	Full Trial Period	3212184	120	Trial: 120	3212184	50	Ô²¹æ	Ç¯×Ó	¿ã×Ó	f	f
wrp	.	.	.	.	.	.	.	.	.	.	8	.	.	.	false	true	Message: 0ms	.	.	.	.	.	.	.	.	.	.	.	!MODE RECORD CR 1000 2 0 R	0	.	.	wrp.edf	RIGHT	5306	3217490	Full Trial Period	3212184	120	Trial: 120	3212184	50	Ô²¹æ	Ç¯×Ó	¿ã×Ó	f	f
wrp	.	.	.	.	209	215	1	7	152.40	378.80	9	.	.	.	false	false	Message: 51ms	.	.	.	.	.	.	.	.	.	.	.	SYNCTIME	51	152.40	378.80	wrp.edf	RIGHT	5306	3217490	Full Trial Period	3212184	120	Trial: 120	3212184	50	Ô²¹æ	Ç¯×Ó	¿ã×Ó	f	f
wrp	.	.	.	.	208	1809	6	1602	446.80	376.80	10	.	.	.	false	false	Message: 1685ms	.	.	.	.	.	.	.	.	.	.	.	INVISIBLE_BOUNDARY[1]	1685	446.80	376.80	wrp.edf	RIGHT	5306	3217490	Full Trial Period	3212184	120	Trial: 120	3212184	50	Ô²¹æ	Ç¯×Ó	¿ã×Ó	f	f
wrp	.	.	.	.	208	1809	6	1602	446.80	376.80	11	.	.	.	false	false	Message: 1692ms	.	.	.	.	.	.	.	.	.	.	.	SYNCTIME	1692	446.80	376.80	wrp.edf	RIGHT	5306	3217490	Full Trial Period	3212184	120	Trial: 120	3212184	50	Ô²¹æ	Ç¯×Ó	¿ã×Ó	f	f
wrp	.	.	.	.	.	.	.	.	.	.	12	.	.	.	false	false	Message: 4641ms	0.74	4.37	170	4796	888.40	339.80	13	1007.60	4627	868.10	349.20	INVISIBLE_BOUNDARY[2]	4641	.	.	wrp.edf	RIGHT	5306	3217490	Full Trial Period	3212184	120	Trial: 120	3212184	50	Ô²¹æ	Ç¯×Ó	¿ã×Ó	f	f
wrp	.	.	.	.	.	.	.	.	.	.	13	.	.	.	false	false	Message: 4650ms	0.74	4.37	170	4796	888.40	339.80	13	1007.60	4627	868.10	349.20	SYNCTIME	4650	.	.	wrp.edf	RIGHT	5306	3217490	Full Trial Period	3212184	120	Trial: 120	3212184	50	Ô²¹æ	Ç¯×Ó	¿ã×Ó	f	f
wrp	.	.	.	.	343	5304	15	4962	868.00	368.30	14	[1]	2	RECTANGLE_INTERESTAREA	false	false	Message: 5287ms	.	.	.	.	.	.	.	.	.	.	.	KEYBOARD	5287	868.00	368.30	wrp.edf	RIGHT	5306	3217490	Full Trial Period	3212184	120	Trial: 120	3212184	50	Ô²¹æ	Ç¯×Ó	¿ã×Ó	f	f
[truncated: 436 more rows]
