# Supplementary material for: Shape Representation of Word Was Automatically Activated in the Encoding Phase
Source: PLoS One. 2016 Oct 27;11(10):e0165534. doi: 10.1371/journal.pone.0165534 (PMC5082803; doi:10.1371/journal.pone.0165534)
Supplement: S1 File — (ZIP) [file pone.0165534.s001.zip › Experiment 1-Data/wwh-ia.xls]

RECORDING_SESSION_LABEL	DATA_FILE	EYE_USED	IA_AREA	IA_AVERAGE_FIX_PUPIL_SIZE	IA_BOTTOM	IA_DWELL_TIME	IA_DWELL_TIME_%	IA_FIRST_FIXATION_DURATION	IA_FIRST_FIXATION_INDEX	IA_FIRST_FIXATION_RUN_INDEX	IA_FIRST_FIXATION_TIME	IA_FIRST_FIXATION_VISITED_IA_COUNT	IA_FIRST_FIXATION_X	IA_FIRST_FIXATION_Y	IA_FIRST_FIX_PROGRESSIVE	IA_FIRST_RUN_DWELL_TIME	IA_FIRST_RUN_END_TIME	IA_FIRST_RUN_FIXATION_%	IA_FIRST_RUN_FIXATION_COUNT	IA_FIRST_RUN_START_TIME	IA_FIRST_SACCADE_AMPLITUDE	IA_FIRST_SACCADE_ANGLE	IA_FIRST_SACCADE_END_TIME	IA_FIRST_SACCADE_START_TIME	IA_FIXATION_%	IA_FIXATION_COUNT	IA_FSA_COUNT_1	IA_FSA_DURATION_1	IA_GROUP	IA_ID	IA_LABEL	IA_LAST_FIXATION_DURATION	IA_LAST_FIXATION_RUN	IA_LAST_FIXATION_TIME	IA_LAST_FIXATION_X	IA_LAST_FIXATION_Y	IA_LAST_RUN_DWELL_TIME	IA_LAST_RUN_END_TIME	IA_LAST_RUN_FIXATION_%	IA_LAST_RUN_FIXATION_COUNT	IA_LAST_RUN_START_TIME	IA_LAST_SACCADE_AMPLITUDE	IA_LAST_SACCADE_ANGLE	IA_LAST_SACCADE_END_TIME	IA_LAST_SACCADE_START_TIME	IA_LEFT	IA_LEGAL	IA_MAX_FIX_PUPIL_SIZE	IA_MIN_FIX_PUPIL_SIZE
wwh	wwh.edf	RIGHT	2738.00	1903.50	403	230	0.0929	144	6	1	1908	1	498.30	385.70	1	230	2154	0.1818	2	1908	10.38	3.26	1907	1862	0.1818	2	2	777	.	1	RECTANGLE_INTERESTAREA	86	1	2069	522.20	399.40	230	2154	0.1818	2	1908	1.16	-12.09	2068	2052	475	1	2029.00	1778.00
wwh	wwh.edf	RIGHT	4068.00	1809.00	402	836	0.3375	145	9	3	2663	2	844.20	387.60	1	836	3519	0.1818	2	2663	11.71	4.69	2662	2610	0.1818	2	2	777	.	1	RECTANGLE_INTERESTAREA	691	1	2829	888.50	390.90	836	3519	0.1818	2	2663	1.69	-6.64	2828	2808	818	1	1816.00	1802.00
wwh	wwh.edf	RIGHT	2736.00	1856.00	402	625	0.2998	625	2	1	663	1	533.10	379.40	1	625	1287	0.2000	1	663	12.46	0.32	662	457	0.2000	1	3	1088	.	1	RECTANGLE_INTERESTAREA	625	1	663	533.10	379.40	625	1287	0.2000	1	663	12.46	0.32	662	457	474	1	1856.00	1856.00
wwh	wwh.edf	RIGHT	2736.00	1786.00	402	1088	0.5218	139	3	3	1341	2	841.90	371.40	1	1088	2652	0.6000	3	1341	11.52	1.67	1340	1288	0.6000	3	3	1088	.	1	RECTANGLE_INTERESTAREA	821	1	1832	890.60	394.10	1088	2652	0.6000	3	1341	0.26	70.92	1831	1630	836	1	1909.00	1706.00
wwh	wwh.edf	RIGHT	1260.00	1783.00	402	914	0.3197	914	3	1	755	1	528.50	381.30	1	914	1668	0.1250	1	755	4.23	0.71	754	593	0.1250	1	0	0	.	1	RECTANGLE_INTERESTAREA	914	1	755	528.50	381.30	914	1668	0.1250	1	755	4.23	0.71	754	593	494	1	1783.00	1783.00
wwh	wwh.edf	RIGHT	2700.00	1968.50	402	850	0.2973	714	6	3	2204	2	875.90	375.90	1	714	2917	0.1250	1	2204	2.03	-0.86	2203	2181	0.2500	2	0	0	.	1	RECTANGLE_INTERESTAREA	136	2	3413	846.00	366.80	136	3548	0.1250	1	3413	10.76	3.29	3412	3363	837	1	2017.00	1920.00
wwh	wwh.edf	RIGHT	1260.00	.	402	0	0.0000	.	.	.	.	.	.	.	.	.	.	.	.	.	.	.	.	.	0.0000	0	0	0	.	1	RECTANGLE_INTERESTAREA	.	.	.	.	.	.	.	.	.	.	.	.	.	.	494	0	.	.
wwh	wwh.edf	RIGHT	2625.00	1676.00	402	515	0.1740	515	7	1	2613	1	892.00	378.80	1	515	3127	0.1250	1	2613	1.00	-172.26	2612	2443	0.1250	1	0	0	.	1	RECTANGLE_INTERESTAREA	515	1	2613	892.00	378.80	515	3127	0.1250	1	2613	1.00	-172.26	2612	2443	837	0	1676.00	1676.00
wwh	wwh.edf	RIGHT	2625.00	1532.00	402	999	0.2742	422	2	1	549	1	495.70	375.00	1	940	1505	0.2000	2	549	11.10	-0.89	548	400	0.3000	3	2	1310	.	1	RECTANGLE_INTERESTAREA	59	2	4359	482.20	370.80	59	4417	0.1000	1	4359	9.75	7.44	4358	4309	475	1	1636.00	1472.00
wwh	wwh.edf	RIGHT	2812.00	1720.50	403	1162	0.3190	370	5	3	2037	2	866.30	372.50	1	1162	3388	0.2000	2	2037	5.33	3.86	2036	2003	0.2000	2	2	1310	.	1	RECTANGLE_INTERESTAREA	792	1	2597	882.50	380.30	1162	3388	0.2000	2	2037	0.78	-5.46	2596	2407	836	1	1816.00	1625.00
wwh	wwh.edf	RIGHT	2736.00	1628.00	402	485	0.1695	485	4	1	922	1	519.10	383.80	1	485	1406	0.1000	1	922	1.10	-173.56	921	906	0.1000	1	1	451	.	1	RECTANGLE_INTERESTAREA	485	1	922	519.10	383.80	485	1406	0.1000	1	922	1.10	-173.56	921	906	474	1	1628.00	1628.00
wwh	wwh.edf	RIGHT	2555.00	1747.50	402	604	0.2111	153	7	3	2080	2	857.00	382.00	1	604	2701	0.2000	2	2080	3.19	3.49	2079	2054	0.2000	2	1	451	.	1	RECTANGLE_INTERESTAREA	451	1	2251	898.20	379.70	604	2701	0.2000	2	2080	1.29	-0.75	2250	2233	838	1	1755.00	1740.00
wwh	wwh.edf	RIGHT	4329.00	1424.25	403	1397	0.5789	273	3	1	459	1	503.50	369.00	1	273	731	0.1000	1	459	7.45	0.03	458	415	0.4000	4	3	874	.	1	RECTANGLE_INTERESTAREA	158	2	1962	570.90	396.00	1124	2119	0.3000	3	961	2.42	-3.08	1961	1938	454	1	1564.00	1296.00
wwh	wwh.edf	RIGHT	4292.00	1676.00	403	371	0.1538	32	9	5	2303	2	889.20	373.30	1	371	2849	0.2000	2	2303	2.81	0.69	2302	2278	0.2000	2	3	874	.	1	RECTANGLE_INTERESTAREA	339	1	2511	879.80	382.60	371	2849	0.2000	2	2303	0.79	105.44	2510	2335	816	1	1745.00	1607.00
wwh	wwh.edf	RIGHT	2556.00	1470.00	402	582	0.1653	582	3	1	798	1	520.30	385.80	1	582	1379	0.1000	1	798	1.26	-54.99	797	638	0.1000	1	2	625	.	1	RECTANGLE_INTERESTAREA	582	1	798	520.30	385.80	582	1379	0.1000	1	798	1.26	-54.99	797	638	477	1	1470.00	1470.00
wwh	wwh.edf	RIGHT	2700.00	1722.75	402	1639	0.4656	80	5	3	1570	2	863.70	379.40	1	80	1649	0.1000	1	1570	5.74	0.76	1569	1534	0.4000	4	2	625	.	1	RECTANGLE_INTERESTAREA	538	2	3629	867.70	395.20	1559	4166	0.3000	3	2445	1.03	137.89	3628	3477	837	1	1926.00	1520.00
wwh	wwh.edf	RIGHT	2700.00	1341.33	402	1305	0.3257	458	4	1	924	1	492.00	369.30	1	1305	2370	0.2500	3	924	3.90	-0.36	923	894	0.2500	3	2	847	.	1	RECTANGLE_INTERESTAREA	526	1	1845	528.50	376.30	1305	2370	0.2500	3	924	0.90	0.00	1844	1831	475	1	1387.00	1295.00
wwh	wwh.edf	RIGHT	2700.00	1513.00	402	1253	0.3127	1199	8	3	2763	2	884.80	377.70	1	1199	3961	0.0833	1	2763	1.39	-5.98	2762	2743	0.1667	2	2	847	.	1	RECTANGLE_INTERESTAREA	54	2	4815	862.00	380.70	54	4868	0.0833	1	4815	5.52	7.01	4814	4778	837	1	1561.00	1465.00
wwh	wwh.edf	RIGHT	2775.00	1643.33	403	1247	0.2783	853	4	1	717	1	526.50	380.60	1	1247	2137	0.2143	3	717	8.42	-2.56	716	675	0.2143	3	5	1342	.	1	RECTANGLE_INTERESTAREA	185	1	1953	536.50	383.70	1247	2137	0.2143	3	717	1.70	-32.74	1952	1799	475	1	1791.00	1482.00
wwh	wwh.edf	RIGHT	2736.00	1631.50	402	1277	0.2850	217	7	3	2187	2	845.60	376.20	1	217	2403	0.0714	1	2187	10.93	1.96	2186	2138	0.2857	4	5	1342	.	1	RECTANGLE_INTERESTAREA	496	2	3602	879.50	382.20	1060	4097	0.2143	3	2868	0.78	175.06	3601	3589	836	1	1818.00	1546.00
wwh	wwh.edf	RIGHT	4329.00	1474.00	403	858	0.3920	289	3	1	711	1	507.40	387.30	1	858	1588	0.3333	2	711	2.85	-0.35	710	686	0.3333	2	3	1271	.	1	RECTANGLE_INTERESTAREA	569	1	1020	552.40	395.50	858	1588	0.3333	2	711	1.41	-13.04	1019	1000	454	1	1536.00	1412.00
wwh	wwh.edf	RIGHT	2812.00	1617.50	403	702	0.3207	150	5	3	1645	2	860.90	382.00	1	702	2361	0.3333	2	1645	10.82	1.89	1644	1589	0.3333	2	3	1271	.	1	RECTANGLE_INTERESTAREA	552	1	1810	890.60	379.20	702	2361	0.3333	2	1645	1.12	1.55	1809	1795	836	1	1618.00	1617.00
wwh	wwh.edf	RIGHT	2736.00	1338.00	402	599	0.1793	599	5	1	1154	1	527.80	381.50	1	599	1752	0.0769	1	1154	0.83	-152.50	1153	1049	0.0769	1	4	1088	.	1	RECTANGLE_INTERESTAREA	599	1	1154	527.80	381.50	599	1752	0.0769	1	1154	0.83	-152.50	1153	1049	474	1	1338.00	1338.00
wwh	wwh.edf	RIGHT	5772.00	1571.00	403	1459	0.4367	144	7	3	2059	2	810.80	383.20	1	1232	3536	0.3846	5	2059	3.83	4.96	2058	2030	0.4615	6	4	1088	.	1	RECTANGLE_INTERESTAREA	227	2	3852	859.60	384.20	227	4078	0.0769	1	3852	4.23	3.39	3851	3821	796	1	1890.00	1411.00
wwh	wwh.edf	RIGHT	2738.00	1465.00	403	879	0.3169	879	5	1	1153	1	509.10	385.20	1	879	2031	0.1111	1	1153	1.78	-3.97	1152	1132	0.1111	1	1	769	.	1	RECTANGLE_INTERESTAREA	879	1	1153	509.10	385.20	879	2031	0.1111	1	1153	1.78	-3.97	1152	1132	475	1	1465.00	1465.00
wwh	wwh.edf	RIGHT	2736.00	1631.50	402	914	0.3295	145	7	3	2183	2	850.40	372.50	1	914	3114	0.2222	2	2183	8.83	4.07	2182	2135	0.2222	2	1	769	.	1	RECTANGLE_INTERESTAREA	769	1	2346	885.50	373.00	914	3114	0.2222	2	2183	1.33	-6.87	2345	2328	836	1	1649.00	1614.00
wwh	wwh.edf	RIGHT	4292.00	1405.00	403	296	0.0768	296	3	1	1082	1	525.90	373.20	1	296	1377	0.0833	1	1082	0.64	-129.98	1081	930	0.0833	1	0	0	.	1	RECTANGLE_INTERESTAREA	296	1	1082	525.90	373.20	296	1377	0.0833	1	1082	0.64	-129.98	1081	930	454	1	1405.00	1405.00
wwh	wwh.edf	RIGHT	2738.00	1525.00	403	851	0.2208	851	9	3	2881	2	883.10	373.50	1	851	3731	0.0833	1	2881	2.12	-1.00	2880	2859	0.0833	1	0	0	.	1	RECTANGLE_INTERESTAREA	851	1	2881	883.10	373.50	851	3731	0.0833	1	2881	2.12	-1.00	2880	2859	837	1	1525.00	1525.00
wwh	wwh.edf	RIGHT	2775.00	1336.67	403	1351	0.4844	441	3	1	767	1	533.60	379.30	1	1351	2211	0.4286	3	767	2.81	-2.65	766	742	0.4286	3	3	1604	.	1	RECTANGLE_INTERESTAREA	591	1	1621	504.90	380.90	1351	2211	0.4286	3	767	0.83	179.03	1620	1608	475	1	1352.00	1309.00
wwh	wwh.edf	RIGHT	2736.00	1386.00	402	694	0.2488	694	6	3	2396	2	894.40	385.50	1	694	3089	0.1429	1	2396	12.92	1.73	2395	2212	0.1429	1	3	1604	.	1	RECTANGLE_INTERESTAREA	694	1	2396	894.40	385.50	694	3089	0.1429	1	2396	12.92	1.73	2395	2212	836	1	1386.00	1386.00
wwh	wwh.edf	RIGHT	4255.00	1435.50	403	787	0.1908	486	4	1	818	1	499.50	388.10	1	787	1620	0.1667	2	818	1.41	-156.98	817	799	0.1667	2	2	1904	.	1	RECTANGLE_INTERESTAREA	301	1	1320	534.50	388.70	787	1620	0.1667	2	818	1.08	-3.17	1319	1304	455	1	1464.00	1407.00
wwh	wwh.edf	RIGHT	2700.00	1480.00	402	1806	0.4379	203	7	3	1934	2	862.40	379.10	1	1806	3757	0.1667	2	1934	8.94	1.36	1933	1889	0.1667	2	2	1904	.	1	RECTANGLE_INTERESTAREA	1603	1	2155	895.20	374.90	1806	3757	0.1667	2	1934	1.25	7.12	2154	2137	837	1	1516.00	1444.00
wwh	wwh.edf	RIGHT	4176.00	1426.00	402	1113	0.3517	276	3	1	639	1	495.40	379.30	1	1113	1972	0.2000	2	639	8.10	-1.26	638	594	0.2000	2	2	1358	.	1	RECTANGLE_INTERESTAREA	837	1	1136	516.10	396.70	1113	1972	0.2000	2	639	1.03	13.49	1135	915	454	1	1518.00	1334.00
wwh	wwh.edf	RIGHT	2700.00	1598.67	402	782	0.2471	126	6	3	2168	2	870.50	383.50	1	647	2992	0.2000	2	2168	2.19	-6.98	2167	2145	0.3000	3	2	1358	.	1	RECTANGLE_INTERESTAREA	135	2	3705	864.50	386.00	135	3839	0.1000	1	3705	8.68	5.86	3704	3657	837	1	1658.00	1535.00
wwh	wwh.edf	RIGHT	2628.00	1597.50	402	794	0.2802	255	5	1	947	1	502.30	381.50	1	794	1945	0.2000	2	947	4.13	-5.24	946	917	0.2000	2	2	1303	.	1	RECTANGLE_INTERESTAREA	539	1	1407	522.30	388.40	794	1945	0.2000	2	947	0.69	6.16	1406	1202	476	1	1603.00	1592.00
wwh	wwh.edf	RIGHT	4176.00	1556.00	402	1035	0.3652	271	8	3	2248	2	868.80	382.30	1	1035	3476	0.2000	2	2248	10.94	2.13	2247	2196	0.2000	2	2	1303	.	1	RECTANGLE_INTERESTAREA	764	1	2713	894.40	387.80	1035	3476	0.2000	2	2248	2.26	41.59	2712	2519	816	1	1565.00	1547.00
wwh	wwh.edf	RIGHT	2700.00	1468.00	402	1008	0.3936	352	3	1	568	1	500.70	387.50	1	1008	1592	0.2500	2	568	11.16	-3.04	567	518	0.2500	2	5	1717	.	1	RECTANGLE_INTERESTAREA	656	1	937	533.20	389.80	1008	1592	0.2500	2	568	1.19	5.10	936	920	475	1	1469.00	1467.00
wwh	wwh.edf	RIGHT	2700.00	1502.25	402	1061	0.4143	39	5	3	1647	2	844.50	388.40	1	1061	2754	0.5000	4	1647	10.47	0.08	1646	1593	0.5000	4	5	1717	.	1	RECTANGLE_INTERESTAREA	324	1	2431	878.50	377.40	1061	2754	0.5000	4	1647	0.59	175.12	2430	2421	837	1	1545.00	1433.00
wwh	wwh.edf	RIGHT	2775.00	1350.50	403	548	0.2335	180	6	1	1216	1	486.50	393.20	1	548	1928	0.1818	2	1216	1.54	-13.36	1215	1036	0.1818	2	2	832	.	1	RECTANGLE_INTERESTAREA	368	1	1561	523.60	385.60	548	1928	0.1818	2	1216	1.38	13.42	1560	1396	475	1	1380.00	1321.00
wwh	wwh.edf	RIGHT	2556.00	1480.00	402	580	0.2471	116	10	3	2550	2	875.60	375.70	1	580	3325	0.1818	2	2550	1.57	2.61	2549	2530	0.1818	2	2	832	.	1	RECTANGLE_INTERESTAREA	464	1	2862	887.70	379.50	580	3325	0.1818	2	2550	1.20	50.09	2861	2666	839	1	1509.00	1451.00
wwh	wwh.edf	RIGHT	2625.00	1397.67	402	1100	0.2941	154	3	1	463	1	488.10	378.80	1	1100	1841	0.2500	3	463	11.93	-1.24	462	410	0.2500	3	4	1993	.	1	RECTANGLE_INTERESTAREA	642	1	1200	515.00	396.30	1100	1841	0.2500	3	463	0.57	-105.56	1199	938	475	1	1448.00	1362.00
wwh	wwh.edf	RIGHT	2700.00	1540.00	402	1224	0.3273	177	7	3	1973	2	866.50	373.70	1	1224	3223	0.2500	3	1973	2.85	0.13	1972	1947	0.2500	3	4	1993	.	1	RECTANGLE_INTERESTAREA	266	1	2958	863.30	394.80	1224	3223	0.2500	3	1973	0.79	-165.20	2957	2945	837	1	1629.00	1472.00
wwh	wwh.edf	RIGHT	2812.00	1473.00	403	1019	0.4436	150	3	1	704	1	474.70	389.00	1	1019	1741	0.2500	2	704	3.17	-3.04	703	680	0.2500	2	1	869	.	1	RECTANGLE_INTERESTAREA	869	1	873	517.90	389.80	1019	1741	0.2500	2	704	1.44	-2.51	872	854	474	1	1483.00	1463.00
wwh	wwh.edf	RIGHT	2628.00	1562.00	402	449	0.1955	449	7	3	2007	2	878.20	379.10	1	449	2455	0.1250	1	2007	1.65	1.52	2006	1986	0.1250	1	1	869	.	1	RECTANGLE_INTERESTAREA	449	1	2007	878.20	379.10	449	2455	0.1250	1	2007	1.65	1.52	2006	1986	838	1	1562.00	1562.00
wwh	wwh.edf	RIGHT	2736.00	1411.67	402	679	0.2736	240	5	1	1356	1	497.10	391.60	1	679	2257	0.3000	3	1356	2.21	-11.11	1355	1223	0.3000	3	3	821	.	1	RECTANGLE_INTERESTAREA	252	1	2006	524.50	372.80	679	2257	0.3000	3	1356	1.08	77.62	2005	1794	474	1	1443.00	1364.00
wwh	wwh.edf	RIGHT	4140.00	1482.50	402	704	0.2836	322	9	3	2378	2	866.10	382.60	1	704	3099	0.2000	2	2378	4.74	1.11	2377	2345	0.2000	2	3	821	.	1	RECTANGLE_INTERESTAREA	382	1	2718	909.00	378.20	704	3099	0.2000	2	2378	1.38	0.42	2717	2700	817	1	1500.00	1465.00
wwh	wwh.edf	RIGHT	2664.00	1376.00	402	1118	0.3017	115	3	1	693	1	536.10	372.90	1	1118	1972	0.2727	3	693	2.28	-4.44	692	670	0.2727	3	2	1003	.	1	RECTANGLE_INTERESTAREA	679	1	1294	501.70	385.00	1118	1972	0.2727	3	693	0.63	-152.75	1293	1283	475	1	1423.00	1352.00
wwh	wwh.edf	RIGHT	2590.00	1512.00	403	508	0.1371	508	8	3	2567	2	880.60	370.10	1	508	3074	0.0909	1	2567	2.14	27.07	2566	2453	0.0909	1	2	1003	.	1	RECTANGLE_INTERESTAREA	508	1	2567	880.60	370.10	508	3074	0.0909	1	2567	2.14	27.07	2566	2453	839	1	1512.00	1512.00
wwh	wwh.edf	RIGHT	2736.00	1620.33	402	885	0.3445	681	5	1	1142	1	508.20	387.60	1	844	2315	0.2000	2	1142	1.63	178.27	1141	1121	0.3000	3	3	789	.	1	RECTANGLE_INTERESTAREA	41	2	3418	496.90	387.60	41	3458	0.1000	1	3418	12.42	-178.03	3417	3357	474	1	1744.00	1495.00
wwh	wwh.edf	RIGHT	2738.00	1593.00	403	658	0.2561	73	8	3	2621	2	844.40	366.50	1	658	3356	0.2000	2	2621	6.57	7.09	2620	2579	0.2000	2	3	789	.	1	RECTANGLE_INTERESTAREA	585	1	2772	867.80	379.20	658	3356	0.2000	2	2621	1.22	3.01	2771	2694	837	1	1596.00	1590.00
wwh	wwh.edf	RIGHT	3996.00	1371.00	402	843	0.2954	32	3	1	581	1	485.50	367.20	1	843	1553	0.2727	3	581	4.63	0.52	580	552	0.2727	3	3	1279	.	1	RECTANGLE_INTERESTAREA	480	1	1074	536.00	381.20	843	1553	0.2727	3	581	1.48	-8.46	1073	1055	457	1	1411.00	1347.00
wwh	wwh.edf	RIGHT	2849.00	1499.50	403	708	0.2481	240	7	3	2010	2	838.00	382.40	1	708	2738	0.1818	2	2010	5.42	-1.45	2009	1970	0.1818	2	3	1279	.	1	RECTANGLE_INTERESTAREA	468	1	2271	887.60	383.50	708	2738	0.1818	2	2010	1.73	-0.22	2270	2250	836	1	1515.00	1484.00
wwh	wwh.edf	RIGHT	2812.00	1424.00	403	1135	0.3276	1135	3	1	674	1	501.10	385.00	1	1135	1808	0.1429	1	674	5.95	-4.94	673	636	0.1429	1	2	766	.	1	RECTANGLE_INTERESTAREA	1135	1	674	501.10	385.00	1135	1808	0.1429	1	674	5.95	-4.94	673	636	474	1	1424.00	1424.00
wwh	wwh.edf	RIGHT	2812.00	1540.33	403	1606	0.4635	840	5	3	2026	2	886.20	379.30	1	1606	3667	0.4286	3	2026	9.85	4.65	2025	1973	0.4286	3	2	766	.	1	RECTANGLE_INTERESTAREA	418	1	3250	880.10	390.50	1606	3667	0.4286	3	2026	1.34	-6.81	3249	3232	836	1	1640.00	1482.00
wwh	wwh.edf	RIGHT	2772.00	1493.67	402	855	0.2493	264	6	1	1051	1	539.80	384.10	1	855	2123	0.2000	3	1051	5.16	-3.72	1050	1020	0.2000	3	4	1566	.	1	RECTANGLE_INTERESTAREA	496	1	1628	530.70	373.70	855	2123	0.2000	3	1051	0.66	42.16	1627	1426	474	1	1521.00	1446.00
wwh	wwh.edf	RIGHT	2736.00	1641.67	402	1185	0.3456	210	12	3	3215	2	864.70	373.60	1	1185	4647	0.2000	3	3215	0.42	59.80	3214	2912	0.2000	3	4	1566	.	1	RECTANGLE_INTERESTAREA	641	1	4007	876.20	373.90	1185	4647	0.2000	3	3215	1.08	-1.81	4006	3991	836	1	1727.00	1584.00
wwh	wwh.edf	RIGHT	4176.00	1508.00	402	1071	0.2348	229	4	1	1148	1	483.50	373.40	1	1071	2441	0.2308	3	1148	2.26	-7.96	1147	1125	0.2308	3	4	1941	.	1	RECTANGLE_INTERESTAREA	242	1	2200	507.10	396.70	1071	2441	0.2308	3	1148	0.92	-97.83	2199	1995	454	1	1559.00	1461.00
wwh	wwh.edf	RIGHT	2772.00	1508.25	402	1585	0.3475	236	8	3	2706	2	863.50	373.70	1	1335	4354	0.2308	3	2706	6.00	4.09	2705	2666	0.3077	4	4	1941	.	1	RECTANGLE_INTERESTAREA	250	2	4840	870.80	391.50	250	5089	0.0769	1	4840	9.64	11.42	4839	4789	836	1	1538.00	1462.00
wwh	wwh.edf	RIGHT	2812.00	1355.33	403	878	0.2988	201	5	1	901	1	494.50	377.20	1	810	1729	0.1818	2	901	2.95	0.48	900	876	0.2727	3	4	1380	.	1	RECTANGLE_INTERESTAREA	68	2	3572	502.60	384.60	68	3639	0.0909	1	3572	12.57	-179.39	3571	3372	474	1	1586.00	1235.00
wwh	wwh.edf	RIGHT	2627.00	1465.67	403	1137	0.3870	434	8	3	2063	2	884.90	373.70	1	1137	3371	0.2727	3	2063	7.28	-0.14	2062	2016	0.2727	3	4	1380	.	1	RECTANGLE_INTERESTAREA	507	1	2865	873.90	372.00	1137	3371	0.2727	3	2063	0.80	-176.88	2864	2852	839	1	1522.00	1393.00
wwh	wwh.edf	RIGHT	4292.00	1551.50	403	569	0.1645	261	2	1	671	1	504.70	399.80	1	569	1470	0.2222	2	671	11.87	-1.43	670	439	0.2222	2	2	815	.	1	RECTANGLE_INTERESTAREA	308	1	1163	502.40	394.10	569	1470	0.2222	2	671	0.71	85.62	1162	932	454	1	1664.00	1439.00
wwh	wwh.edf	RIGHT	2772.00	1949.00	402	1311	0.3790	804	6	3	1885	2	870.70	386.60	1	1311	3210	0.2222	2	1885	1.83	-16.99	1884	1864	0.2222	2	2	815	.	1	RECTANGLE_INTERESTAREA	507	1	2704	901.70	400.80	1311	3210	0.2222	2	1885	0.77	-30.67	2703	2689	836	1	2062.00	1836.00
wwh	wwh.edf	RIGHT	2664.00	1367.50	402	383	0.1594	115	6	1	1411	1	515.30	386.90	1	383	2071	0.2000	2	1411	1.43	1.69	1410	1391	0.2000	2	2	811	.	1	RECTANGLE_INTERESTAREA	268	1	1804	547.90	394.70	383	2071	0.2000	2	1411	0.90	27.98	1803	1526	475	1	1433.00	1302.00
wwh	wwh.edf	RIGHT	2775.00	1535.50	403	687	0.2859	144	9	3	2399	2	846.60	383.20	1	687	3104	0.2000	2	2399	3.85	1.07	2398	2370	0.2000	2	2	811	.	1	RECTANGLE_INTERESTAREA	543	1	2562	881.30	385.10	687	3104	0.2000	2	2399	1.33	0.72	2561	2543	837	1	1541.00	1530.00
wwh	wwh.edf	RIGHT	2812.00	1333.75	403	863	0.2537	197	4	1	943	1	480.30	388.00	1	559	1827	0.3000	3	943	4.42	-3.98	942	911	0.4000	4	2	362	.	1	RECTANGLE_INTERESTAREA	304	2	2209	517.30	387.20	304	2512	0.1000	1	2209	0.98	173.03	2208	2196	474	1	1376.00	1295.00
wwh	wwh.edf	RIGHT	2592.00	1584.00	402	1356	0.3986	1356	10	5	3062	2	870.60	376.20	1	1356	4417	0.1000	1	3062	3.16	3.88	3061	3035	0.1000	1	2	362	.	1	RECTANGLE_INTERESTAREA	1356	1	3062	870.60	376.20	1356	4417	0.1000	1	3062	3.16	3.88	3061	3035	838	1	1584.00	1584.00
wwh	wwh.edf	RIGHT	2812.00	1363.67	403	732	0.2686	327	3	1	1016	1	484.40	367.30	1	732	1997	0.3333	3	1016	5.75	11.55	1015	790	0.3333	3	2	405	.	1	RECTANGLE_INTERESTAREA	143	1	1855	507.20	371.20	732	1997	0.3333	3	1016	1.09	151.33	1854	1624	474	1	1389.00	1320.00
wwh	wwh.edf	RIGHT	2628.00	1519.00	402	641	0.2352	641	8	3	2613	2	899.50	382.30	1	641	3253	0.1111	1	2613	2.48	0.62	2612	2588	0.1111	1	2	405	.	1	RECTANGLE_INTERESTAREA	641	1	2613	899.50	382.30	641	3253	0.1111	1	2613	2.48	0.62	2612	2588	838	1	1519.00	1519.00
wwh	wwh.edf	RIGHT	2736.00	1257.00	402	607	0.1236	198	5	1	998	1	487.30	384.40	1	607	1622	0.1250	2	998	2.16	-3.67	997	974	0.1250	2	2	718	.	1	RECTANGLE_INTERESTAREA	409	1	1214	523.50	380.80	607	1622	0.1250	2	998	1.26	3.23	1213	1196	474	1	1257.00	1257.00
wwh	wwh.edf	RIGHT	2700.00	1525.25	402	1675	0.3411	170	9	3	2597	2	877.40	368.60	1	170	2766	0.0625	1	2597	0.52	-175.14	2596	2588	0.2500	4	2	718	.	1	RECTANGLE_INTERESTAREA	560	3	4945	868.30	368.10	560	5504	0.0625	1	4945	1.12	-9.81	4944	4928	837	1	1640.00	1442.00
wwh	wwh.edf	RIGHT	3996.00	1381.00	402	711	0.2636	253	3	1	900	1	479.30	373.10	1	711	1805	0.2727	3	900	4.68	2.84	899	866	0.2727	3	2	458	.	1	RECTANGLE_INTERESTAREA	281	1	1525	546.50	383.00	711	1805	0.2727	3	900	1.42	-4.29	1524	1345	457	1	1415.00	1322.00
wwh	wwh.edf	RIGHT	2736.00	1535.00	402	710	0.2633	645	8	3	2201	2	851.30	370.40	1	645	2845	0.0909	1	2201	1.51	-1.68	2200	2181	0.1818	2	2	458	.	1	RECTANGLE_INTERESTAREA	65	2	3455	870.10	372.70	65	3519	0.0909	1	3455	4.51	5.39	3454	3428	836	1	1555.00	1515.00
wwh	wwh.edf	RIGHT	2812.00	1619.00	403	162	0.0547	162	4	1	1571	1	515.90	386.10	1	162	1732	0.1250	1	1571	0.69	-120.79	1570	1357	0.1250	1	1	723	.	1	RECTANGLE_INTERESTAREA	162	1	1571	515.90	386.10	162	1732	0.1250	1	1571	0.69	-120.79	1570	1357	474	1	1619.00	1619.00
wwh	wwh.edf	RIGHT	2812.00	1657.50	403	1418	0.4784	695	7	3	2315	2	877.70	382.00	1	1418	3965	0.2500	2	2315	2.27	2.66	2314	2291	0.2500	2	1	723	.	1	RECTANGLE_INTERESTAREA	723	1	3243	868.50	379.10	1418	3965	0.2500	2	2315	0.60	53.72	3242	3010	836	1	1722.00	1593.00
wwh	wwh.edf	RIGHT	3996.00	1477.33	402	860	0.2210	412	7	1	1753	1	513.20	390.90	1	690	2455	0.1250	2	1753	4.72	-8.88	1752	1724	0.1875	3	4	1099	.	1	RECTANGLE_INTERESTAREA	170	2	3035	520.90	386.60	170	3204	0.0625	1	3035	8.66	-177.60	3034	2989	457	1	1520.00	1413.00
wwh	wwh.edf	RIGHT	2736.00	1519.50	402	1016	0.2611	195	13	5	3571	2	855.60	380.60	1	1016	4826	0.2500	4	3571	7.15	1.02	3570	3536	0.2500	4	4	1099	.	1	RECTANGLE_INTERESTAREA	176	1	4651	875.70	373.70	1016	4826	0.2500	4	3571	1.02	9.94	4650	4636	836	1	1615.00	1462.00
wwh	wwh.edf	RIGHT	2592.00	1466.00	402	242	0.0882	242	5	1	1469	1	519.20	381.30	1	242	1710	0.1111	1	1469	1.45	-5.31	1468	1449	0.1111	1	1	493	.	1	RECTANGLE_INTERESTAREA	242	1	1469	519.20	381.30	242	1710	0.1111	1	1469	1.45	-5.31	1468	1449	476	1	1466.00	1466.00
wwh	wwh.edf	RIGHT	2738.00	1753.00	403	1162	0.4235	669	7	3	2017	2	867.80	369.80	1	1162	3381	0.2222	2	2017	2.84	-3.51	2016	1992	0.2222	2	1	493	.	1	RECTANGLE_INTERESTAREA	493	1	2889	859.50	378.80	1162	3381	0.2222	2	2017	0.68	107.39	2888	2686	837	1	1865.00	1641.00
wwh	wwh.edf	RIGHT	2736.00	1427.50	402	750	0.2945	398	4	1	824	1	493.50	393.60	1	750	1593	0.2222	2	824	3.02	-8.35	823	800	0.2222	2	2	607	.	1	RECTANGLE_INTERESTAREA	352	1	1242	533.50	392.90	750	1593	0.2222	2	824	1.43	-6.79	1241	1222	474	1	1429.00	1426.00
wwh	wwh.edf	RIGHT	2625.00	1677.00	402	911	0.3577	656	8	3	1927	2	858.90	374.90	1	911	3009	0.2222	2	1927	1.83	-4.79	1926	1905	0.2222	2	2	607	.	1	RECTANGLE_INTERESTAREA	255	1	2755	850.60	370.50	911	3009	0.2222	2	1927	0.62	116.89	2754	2583	837	1	1769.00	1585.00
wwh	wwh.edf	RIGHT	2738.00	1459.40	403	819	0.2814	39	5	1	988	1	510.70	382.30	1	819	2212	0.3333	5	988	2.92	-1.86	987	963	0.3333	5	6	1613	.	1	RECTANGLE_INTERESTAREA	273	1	1940	535.60	400.20	819	2212	0.3333	5	988	1.30	-3.10	1939	1921	475	1	1606.00	1338.00
wwh	wwh.edf	RIGHT	2700.00	1534.00	402	1117	0.3838	284	11	3	2389	2	870.70	390.40	1	1117	3702	0.2000	3	2389	2.56	-4.39	2388	2364	0.2000	3	6	1613	.	1	RECTANGLE_INTERESTAREA	526	1	3177	858.80	391.80	1117	3702	0.2000	3	2389	0.54	-178.22	3176	3167	837	1	1569.00	1468.00
wwh	wwh.edf	RIGHT	2628.00	1395.50	402	670	0.2705	129	5	1	1206	1	502.30	397.60	1	670	2056	0.1818	2	1206	1.90	-6.57	1205	1185	0.1818	2	2	921	.	1	RECTANGLE_INTERESTAREA	541	1	1516	524.10	384.20	670	2056	0.1818	2	1206	1.31	60.79	1515	1335	476	1	1405.00	1386.00
wwh	wwh.edf	RIGHT	4176.00	1483.50	402	564	0.2277	184	9	3	2426	2	839.10	381.20	1	564	3011	0.1818	2	2426	3.28	2.75	2425	2398	0.1818	2	2	921	.	1	RECTANGLE_INTERESTAREA	380	1	2632	884.70	381.00	564	3011	0.1818	2	2426	1.69	2.06	2631	2610	816	1	1535.00	1432.00
wwh	wwh.edf	RIGHT	2812.00	1579.00	403	275	0.0906	275	6	1	1426	1	512.90	399.20	1	275	1700	0.0667	1	1426	1.31	-51.22	1425	1175	0.0667	1	0	0	.	1	RECTANGLE_INTERESTAREA	275	1	1426	512.90	399.20	275	1700	0.0667	1	1426	1.31	-51.22	1425	1175	474	1	1579.00	1579.00
wwh	wwh.edf	RIGHT	2736.00	1602.00	402	513	0.1691	513	13	3	3730	2	876.30	372.70	1	513	4242	0.0667	1	3730	1.74	-172.71	3729	3710	0.0667	1	0	0	.	1	RECTANGLE_INTERESTAREA	513	1	3730	876.30	372.70	513	4242	0.0667	1	3730	1.74	-172.71	3729	3710	836	1	1602.00	1602.00
wwh	wwh.edf	RIGHT	2812.00	1528.00	403	551	0.1637	245	5	1	1297	1	515.60	384.30	1	551	2361	0.2143	3	1297	2.73	177.94	1296	1271	0.2143	3	2	306	.	1	RECTANGLE_INTERESTAREA	154	1	2208	478.60	383.20	551	2361	0.2143	3	1297	1.03	-177.45	2207	1987	474	1	1560.00	1488.00
wwh	wwh.edf	RIGHT	4255.00	1453.50	403	808	0.2400	288	10	3	2888	2	872.30	368.20	1	288	3175	0.0714	1	2888	2.69	1.75	2887	2863	0.1429	2	2	306	.	1	RECTANGLE_INTERESTAREA	520	2	3480	865.30	369.20	520	3999	0.0714	1	3480	1.42	-4.80	3479	3461	817	1	1483.00	1424.00
wwh	wwh.edf	RIGHT	2700.00	1371.00	402	596	0.2049	322	5	1	1560	1	507.20	390.20	1	596	2164	0.2000	2	1560	2.14	-9.09	1559	1536	0.2000	2	1	274	.	1	RECTANGLE_INTERESTAREA	274	1	1891	487.40	383.40	596	2164	0.2000	2	1560	0.40	164.51	1890	1882	475	1	1436.00	1306.00
wwh	wwh.edf	RIGHT	3990.00	1436.00	402	727	0.2499	449	8	3	2515	2	849.20	381.70	1	449	2963	0.1000	1	2515	3.71	-1.81	2514	2488	0.2000	2	1	274	.	1	RECTANGLE_INTERESTAREA	278	2	3339	882.20	385.70	278	3616	0.1000	1	3339	8.57	2.91	3338	3293	817	1	1483.00	1389.00
wwh	wwh.edf	RIGHT	2701.00	1420.00	403	492	0.2217	297	4	1	1155	1	502.20	378.00	1	492	1666	0.2000	2	1155	3.09	8.49	1154	1002	0.2000	2	2	740	.	1	RECTANGLE_INTERESTAREA	195	1	1472	541.90	389.50	492	1666	0.2000	2	1155	1.38	1.76	1471	1452	476	1	1460.00	1380.00
wwh	wwh.edf	RIGHT	4292.00	1514.50	403	683	0.3078	138	8	3	2109	2	912.90	367.30	1	683	2811	0.2000	2	2109	1.82	158.47	2108	1940	0.2000	2	2	740	.	1	RECTANGLE_INTERESTAREA	545	1	2267	862.20	377.80	683	2811	0.2000	2	2109	1.63	-175.04	2266	2247	816	1	1570.00	1459.00
wwh	wwh.edf	RIGHT	2772.00	1438.00	402	604	0.2097	307	5	1	1071	1	476.40	370.60	1	604	1693	0.1538	2	1071	2.06	13.74	1070	909	0.1538	2	4	1258	.	1	RECTANGLE_INTERESTAREA	297	1	1397	514.40	385.40	604	1693	0.1538	2	1071	1.37	-10.20	1396	1378	474	1	1478.00	1398.00
wwh	wwh.edf	RIGHT	2700.00	1563.75	402	1013	0.3517	52	8	3	1884	2	875.90	370.60	1	1013	3349	0.3077	4	1884	3.14	-1.30	1883	1857	0.3077	4	4	1258	.	1	RECTANGLE_INTERESTAREA	552	1	2798	853.20	391.20	1013	3349	0.3077	4	1884	1.15	-44.91	2797	2553	837	1	1698.00	1478.00
wwh	wwh.edf	RIGHT	2736.00	1538.00	402	465	0.2300	246	3	1	759	1	490.50	385.10	1	246	1004	0.1111	1	759	3.42	-1.70	758	733	0.2222	2	0	0	.	1	RECTANGLE_INTERESTAREA	219	2	1326	509.40	387.80	219	1544	0.1111	1	1326	2.77	-3.63	1325	1300	474	1	1565.00	1511.00
wwh	wwh.edf	RIGHT	2664.00	1619.00	402	427	0.2112	427	8	5	1929	2	880.40	378.00	1	427	2355	0.1111	1	1929	1.70	-4.46	1928	1908	0.1111	1	0	0	.	1	RECTANGLE_INTERESTAREA	427	1	1929	880.40	378.00	427	2355	0.1111	1	1929	1.70	-4.46	1928	1908	837	1	1619.00	1619.00
wwh	wwh.edf	RIGHT	2625.00	1475.00	402	413	0.1385	413	2	1	513	1	497.90	383.90	1	413	925	0.1429	1	513	11.51	0.47	512	322	0.1429	1	1	738	.	1	RECTANGLE_INTERESTAREA	413	1	513	497.90	383.90	413	925	0.1429	1	513	11.51	0.47	512	322	475	1	1475.00	1475.00
wwh	wwh.edf	RIGHT	2812.00	1414.00	403	1826	0.6123	286	4	3	1111	2	870.70	371.20	1	286	1396	0.1429	1	1111	8.51	6.03	1110	1064	0.4286	3	1	738	.	1	RECTANGLE_INTERESTAREA	738	2	2703	882.20	389.10	1540	3440	0.2857	2	1889	0.60	-15.41	2702	2691	836	1	1518.00	1346.00
wwh	wwh.edf	RIGHT	2812.00	1472.50	403	1126	0.3390	726	7	1	1728	1	490.60	384.20	1	1126	2873	0.1667	2	1728	1.36	-163.40	1727	1709	0.1667	2	1	400	.	1	RECTANGLE_INTERESTAREA	400	1	2474	529.80	386.60	1126	2873	0.1667	2	1728	1.50	-7.00	2473	2454	474	1	1492.00	1453.00
wwh	wwh.edf	RIGHT	4292.00	1555.00	403	506	0.1523	506	10	3	3184	2	847.70	376.30	1	506	3689	0.0833	1	3184	3.66	2.52	3183	3156	0.0833	1	1	400	.	1	RECTANGLE_INTERESTAREA	506	1	3184	847.70	376.30	506	3689	0.0833	1	3184	3.66	2.52	3183	3156	816	1	1555.00	1555.00
wwh	wwh.edf	RIGHT	4292.00	1491.50	403	637	0.2935	193	6	1	1748	1	467.20	369.40	1	637	2408	0.2222	2	1748	3.47	-1.63	1747	1567	0.2222	2	1	444	.	1	RECTANGLE_INTERESTAREA	444	1	1965	523.90	379.30	637	2408	0.2222	2	1748	2.07	-11.00	1964	1941	454	1	1525.00	1458.00
wwh	wwh.edf	RIGHT	2736.00	1572.00	402	523	0.2410	523	9	3	2752	2	889.60	372.80	1	523	3274	0.1111	1	2752	1.66	-0.93	2751	2731	0.1111	1	1	444	.	1	RECTANGLE_INTERESTAREA	523	1	2752	889.60	372.80	523	3274	0.1111	1	2752	1.66	-0.93	2751	2731	836	1	1572.00	1572.00
wwh	wwh.edf	RIGHT	2772.00	1388.50	402	1192	0.3063	841	3	1	466	1	502.70	371.00	1	1192	1754	0.1818	2	466	12.56	-1.87	465	412	0.1818	2	2	773	.	1	RECTANGLE_INTERESTAREA	351	1	1404	520.80	374.40	1192	1754	0.1818	2	466	0.71	0.00	1403	1307	474	1	1427.00	1350.00
wwh	wwh.edf	RIGHT	2736.00	1442.33	402	842	0.2164	269	7	3	2904	2	897.20	367.20	1	691	3607	0.1818	2	2904	1.99	158.18	2903	2794	0.2727	3	2	773	.	1	RECTANGLE_INTERESTAREA	151	2	4304	858.00	395.60	151	4454	0.0909	1	4304	10.03	2.35	4303	4251	836	1	1461.00	1431.00
wwh	wwh.edf	RIGHT	2849.00	1304.50	403	932	0.2750	515	4	1	824	1	489.70	380.80	1	932	1764	0.1818	2	824	1.56	162.12	823	665	0.1818	2	3	1318	.	1	RECTANGLE_INTERESTAREA	417	1	1348	504.30	395.60	932	1764	0.1818	2	824	0.48	-25.75	1347	1339	474	1	1319.00	1290.00
wwh	wwh.edf	RIGHT	4176.00	1393.00	402	1212	0.3576	311	7	3	2133	2	849.90	389.60	1	1212	3579	0.2727	3	2133	6.38	9.74	2132	1937	0.2727	3	3	1318	.	1	RECTANGLE_INTERESTAREA	474	1	3106	833.70	375.60	1212	3579	0.2727	3	2133	1.38	151.12	3105	2890	816	1	1459.00	1359.00
wwh	wwh.edf	RIGHT	4181.00	1383.00	403	765	0.1996	99	3	1	852	1	497.70	375.80	1	765	2219	0.2000	3	852	1.97	-4.08	851	829	0.2000	3	5	1486	.	1	RECTANGLE_INTERESTAREA	363	1	1857	491.80	396.60	765	2219	0.2000	3	852	1.92	159.97	1856	1585	456	1	1457.00	1279.00
wwh	wwh.edf	RIGHT	2625.00	1559.75	402	1020	0.2661	200	9	3	3292	2	868.30	379.70	1	1020	4834	0.2667	4	3292	3.34	-1.93	3291	3266	0.2667	4	5	1486	.	1	RECTANGLE_INTERESTAREA	485	1	4350	880.90	392.70	1020	4834	0.2667	4	3292	0.94	10.51	4349	4335	837	1	1699.00	1465.00
wwh	wwh.edf	RIGHT	2625.00	1429.50	402	478	0.2037	286	5	1	752	1	485.60	369.60	1	478	1479	0.1818	2	752	2.12	-7.95	751	728	0.1818	2	2	789	.	1	RECTANGLE_INTERESTAREA	192	1	1288	495.60	382.20	478	1479	0.1818	2	752	0.33	-11.60	1287	1038	475	1	1461.00	1398.00
wwh	wwh.edf	RIGHT	2772.00	1593.50	402	840	0.3579	243	8	3	1829	2	854.90	392.10	1	840	2687	0.1818	2	1829	7.39	-0.56	1828	1784	0.1818	2	2	789	.	1	RECTANGLE_INTERESTAREA	597	1	2091	887.40	382.40	840	2687	0.1818	2	1829	1.27	16.39	2090	2072	836	1	1608.00	1579.00
wwh	wwh.edf	RIGHT	3996.00	1369.00	402	131	0.0545	131	5	1	1024	1	493.30	386.40	1	131	1154	0.1111	1	1024	1.87	-0.43	1023	1002	0.1111	1	0	0	.	1	RECTANGLE_INTERESTAREA	131	1	1024	493.30	386.40	131	1154	0.1111	1	1024	1.87	-0.43	1023	1002	457	1	1369.00	1369.00
wwh	wwh.edf	RIGHT	2700.00	1670.00	402	1105	0.4595	1105	8	3	1761	2	866.80	374.50	1	1105	2865	0.1111	1	1761	1.84	-1.37	1760	1739	0.1111	1	0	0	.	1	RECTANGLE_INTERESTAREA	1105	1	1761	866.80	374.50	1105	2865	0.1111	1	1761	1.84	-1.37	1760	1739	837	1	1670.00	1670.00
wwh	wwh.edf	RIGHT	2812.00	1454.00	403	524	0.2898	333	2	1	666	1	491.10	389.10	1	524	1212	0.2857	2	666	10.88	-2.00	665	466	0.2857	2	1	191	.	1	RECTANGLE_INTERESTAREA	191	1	1022	547.90	393.80	524	1212	0.2857	2	666	1.92	3.04	1021	999	474	1	1481.00	1427.00
wwh	wwh.edf	RIGHT	2700.00	1440.00	402	452	0.2500	452	6	3	1642	2	866.40	371.60	1	452	2093	0.1429	1	1642	1.34	1.74	1641	1624	0.1429	1	1	191	.	1	RECTANGLE_INTERESTAREA	452	1	1642	866.40	371.60	452	2093	0.1429	1	1642	1.34	1.74	1641	1624	837	1	1440.00	1440.00
wwh	wwh.edf	RIGHT	3996.00	1426.00	402	821	0.3141	283	4	1	856	1	490.70	387.60	1	821	1700	0.1818	2	856	1.85	-1.74	855	834	0.1818	2	2	847	.	1	RECTANGLE_INTERESTAREA	538	1	1163	562.70	392.60	821	1700	0.1818	2	856	2.38	-3.58	1162	1139	457	1	1493.00	1359.00
wwh	wwh.edf	RIGHT	2701.00	1493.67	403	593	0.2269	206	8	3	2310	2	874.90	393.60	1	515	3101	0.1818	2	2310	0.53	-129.16	2309	2083	0.2727	3	2	847	.	1	RECTANGLE_INTERESTAREA	78	2	3470	872.50	383.70	78	3547	0.0909	1	3470	1.69	4.25	3469	3449	838	1	1497.00	1491.00
wwh	wwh.edf	RIGHT	2736.00	1279.00	402	632	0.2223	346	4	1	752	1	490.40	379.70	1	632	1403	0.2000	2	752	2.70	23.51	751	585	0.2000	2	1	286	.	1	RECTANGLE_INTERESTAREA	286	1	1118	532.00	379.30	632	1403	0.2000	2	752	1.50	-3.91	1117	1098	474	1	1284.00	1274.00
wwh	wwh.edf	RIGHT	2628.00	1432.50	402	1029	0.3619	826	7	3	1723	2	875.00	379.60	1	826	2548	0.1000	1	1723	1.99	-9.31	1722	1700	0.2000	2	1	286	.	1	RECTANGLE_INTERESTAREA	203	2	3387	872.30	379.40	203	3589	0.1000	1	3387	1.88	-4.26	3386	3364	838	1	1495.00	1370.00
wwh	wwh.edf	RIGHT	2736.00	1342.67	402	597	0.1869	173	3	1	881	1	519.50	390.50	1	597	1892	0.2727	3	881	6.45	-4.11	880	842	0.2727	3	6	1984	.	1	RECTANGLE_INTERESTAREA	180	1	1713	540.00	386.60	597	1892	0.2727	3	881	1.49	22.00	1712	1489	474	1	1371.00	1289.00
wwh	wwh.edf	RIGHT	4329.00	1428.00	403	1560	0.4884	349	6	3	1949	2	892.80	388.20	1	1560	3732	0.3636	4	1949	12.43	-0.22	1948	1893	0.3636	4	6	1984	.	1	RECTANGLE_INTERESTAREA	296	1	3437	847.90	382.90	1560	3732	0.3636	4	1949	1.14	-177.80	3436	3421	816	1	1474.00	1361.00
wwh	wwh.edf	RIGHT	4181.00	1349.50	403	330	0.1670	96	4	1	789	1	512.60	374.10	1	330	1399	0.1818	2	789	1.80	-24.83	788	767	0.1818	2	1	234	.	1	RECTANGLE_INTERESTAREA	234	1	1166	552.60	390.50	330	1399	0.1818	2	789	1.63	3.66	1165	885	456	1	1365.00	1334.00
wwh	wwh.edf	RIGHT	4255.00	1514.00	403	520	0.2632	520	8	3	2105	2	848.30	388.40	1	520	2624	0.0909	1	2105	0.57	30.15	2104	1800	0.0909	1	1	234	.	1	RECTANGLE_INTERESTAREA	520	1	2105	848.30	388.40	520	2624	0.0909	1	2105	0.57	30.15	2104	1800	817	1	1514.00	1514.00
wwh	wwh.edf	RIGHT	2849.00	1425.00	403	174	0.1593	174	4	1	798	1	497.80	384.30	1	174	971	0.1667	1	798	2.40	0.92	797	774	0.1667	1	0	0	.	1	RECTANGLE_INTERESTAREA	174	1	798	497.80	384.30	174	971	0.1667	1	798	2.40	0.92	797	774	474	1	1425.00	1425.00
wwh	wwh.edf	RIGHT	2700.00	.	402	0	0.0000	.	.	.	.	.	.	.	.	.	.	.	.	.	.	.	.	.	0.0000	0	0	0	.	1	RECTANGLE_INTERESTAREA	.	.	.	.	.	.	.	.	.	.	.	.	.	.	837	0	.	.
wwh	wwh.edf	RIGHT	2736.00	1659.50	402	549	0.3540	187	4	1	1005	1	474.50	370.90	1	549	1574	0.2857	2	1005	6.21	4.24	1004	810	0.2857	2	1	362	.	1	RECTANGLE_INTERESTAREA	362	1	1213	522.40	380.50	549	1574	0.2857	2	1005	1.68	-9.42	1212	1192	474	1	1714.00	1605.00
wwh	wwh.edf	RIGHT	2556.00	1625.00	402	262	0.1689	262	7	3	1903	2	906.30	380.20	1	262	2164	0.1429	1	1903	4.58	-2.81	1902	1872	0.1429	1	1	362	.	1	RECTANGLE_INTERESTAREA	262	1	1903	906.30	380.20	262	2164	0.1429	1	1903	4.58	-2.81	1902	1872	839	1	1625.00	1625.00
wwh	wwh.edf	RIGHT	2812.00	1407.00	403	116	0.0946	116	4	1	790	1	509.90	389.70	1	116	905	0.1250	1	790	2.21	-12.22	789	767	0.1250	1	1	127	.	1	RECTANGLE_INTERESTAREA	116	1	790	509.90	389.70	116	905	0.1250	1	790	2.21	-12.22	789	767	474	1	1407.00	1407.00
wwh	wwh.edf	RIGHT	2736.00	1575.00	402	306	0.2496	179	7	3	1493	2	869.10	380.20	1	306	2025	0.2500	2	1493	3.88	1.77	1492	1464	0.2500	2	1	127	.	1	RECTANGLE_INTERESTAREA	127	1	1899	883.20	375.50	306	2025	0.2500	2	1493	1.11	39.99	1898	1672	836	1	1576.00	1574.00
wwh	wwh.edf	RIGHT	2736.00	1560.00	402	94	0.0502	94	3	1	781	1	517.90	388.60	1	94	874	0.1250	1	781	1.77	1.25	780	759	0.1250	1	1	278	.	1	RECTANGLE_INTERESTAREA	94	1	781	517.90	388.60	94	874	0.1250	1	781	1.77	1.25	780	759	474	1	1560.00	1560.00
wwh	wwh.edf	RIGHT	4104.00	1530.50	402	539	0.2876	261	6	3	1816	2	907.40	370.90	1	539	2372	0.2500	2	1816	4.70	10.50	1815	1567	0.2500	2	1	278	.	1	RECTANGLE_INTERESTAREA	278	1	2095	868.30	382.10	539	2372	0.2500	2	1816	1.24	-170.32	2094	2077	817	1	1541.00	1520.00
wwh	wwh.edf	RIGHT	2736.00	1425.00	402	372	0.2238	372	2	1	664	1	501.00	381.50	1	372	1035	0.1000	1	664	11.56	-0.77	663	427	0.1000	1	2	51	.	1	RECTANGLE_INTERESTAREA	372	1	664	501.00	381.50	372	1035	0.1000	1	664	11.56	-0.77	663	427	474	1	1425.00	1425.00
wwh	wwh.edf	RIGHT	4140.00	1537.25	402	454	0.2732	50	4	3	1220	2	823.80	378.50	1	101	1431	0.3000	3	1220	9.24	0.47	1219	1170	0.4000	4	2	51	.	1	RECTANGLE_INTERESTAREA	353	2	1728	864.80	398.20	353	2080	0.1000	1	1728	0.90	-119.15	1727	1511	817	1	1759.00	1393.00
wwh	wwh.edf	RIGHT	4292.00	1698.67	403	500	0.2308	229	4	1	562	1	545.20	372.60	1	500	1362	0.2308	3	562	13.28	1.07	561	349	0.2308	3	2	271	.	1	RECTANGLE_INTERESTAREA	163	1	1200	535.40	392.40	500	1362	0.2308	3	562	1.05	-4.05	1199	920	454	1	1740.00	1671.00
wwh	wwh.edf	RIGHT	3996.00	1716.00	402	578	0.2669	347	10	3	1965	2	890.00	373.50	1	347	2311	0.0769	1	1965	1.95	-8.10	1964	1943	0.1538	2	2	271	.	1	RECTANGLE_INTERESTAREA	231	2	2877	888.20	376.50	231	3107	0.0769	1	2877	8.86	3.81	2876	2832	819	1	1717.00	1715.00
wwh	wwh.edf	RIGHT	2625.00	.	402	0	0.0000	.	.	.	.	.	.	.	.	.	.	.	.	.	.	.	.	.	0.0000	0	1	396	.	1	RECTANGLE_INTERESTAREA	.	.	.	.	.	.	.	.	.	.	.	.	.	.	475	0	.	.
wwh	wwh.edf	RIGHT	2700.00	1472.00	402	547	0.2557	151	5	1	1553	1	857.60	378.70	1	547	2119	0.2222	2	1553	3.42	10.92	1552	1383	0.2222	2	1	396	.	1	RECTANGLE_INTERESTAREA	396	1	1724	898.30	377.80	547	2119	0.2222	2	1553	1.52	0.63	1723	1704	837	0	1481.00	1463.00
wwh	wwh.edf	RIGHT	2736.00	1382.00	402	306	0.1942	306	2	1	537	1	514.70	384.20	1	306	842	0.1667	1	537	11.48	0.03	536	340	0.1667	1	0	0	.	1	RECTANGLE_INTERESTAREA	306	1	537	514.70	384.20	306	842	0.1667	1	537	11.48	0.03	536	340	474	1	1382.00	1382.00
wwh	wwh.edf	RIGHT	2736.00	1557.00	402	506	0.3211	506	5	3	1608	2	875.40	379.20	1	506	2113	0.1667	1	1608	3.04	-1.92	1607	1580	0.1667	1	0	0	.	1	RECTANGLE_INTERESTAREA	506	1	1608	875.40	379.20	506	2113	0.1667	1	1608	3.04	-1.92	1607	1580	836	1	1557.00	1557.00
wwh	wwh.edf	RIGHT	2628.00	1409.00	402	369	0.1778	369	4	1	791	1	515.10	391.00	1	369	1159	0.1000	1	791	2.33	-178.45	790	766	0.1000	1	0	0	.	1	RECTANGLE_INTERESTAREA	369	1	791	515.10	391.00	369	1159	0.1000	1	791	2.33	-178.45	790	766	476	1	1409.00	1409.00
wwh	wwh.edf	RIGHT	2849.00	1425.00	403	745	0.3590	492	7	3	1484	2	854.00	377.40	1	492	1975	0.1000	1	1484	3.42	1.55	1483	1456	0.2000	2	0	0	.	1	RECTANGLE_INTERESTAREA	253	2	2768	887.30	376.80	253	3020	0.1000	1	2768	9.35	4.81	2767	2723	836	1	1462.00	1388.00
wwh	wwh.edf	RIGHT	4292.00	1308.50	403	476	0.3063	360	2	1	588	1	500.10	377.00	1	476	1085	0.2857	2	588	10.82	2.42	587	415	0.2857	2	2	512	.	1	RECTANGLE_INTERESTAREA	116	1	970	558.80	379.20	476	1085	0.2857	2	588	2.06	-0.88	969	948	454	1	1311.00	1306.00
wwh	wwh.edf	RIGHT	4292.00	1530.00	403	565	0.3636	169	6	3	1405	2	835.00	375.30	1	565	1988	0.2857	2	1405	2.02	-13.09	1404	1382	0.2857	2	2	512	.	1	RECTANGLE_INTERESTAREA	396	1	1593	877.60	389.90	565	1988	0.2857	2	1405	1.53	-8.02	1592	1574	816	1	1578.00	1482.00
wwh	wwh.edf	RIGHT	2700.00	1549.00	402	972	0.3940	78	3	1	665	1	510.80	384.70	1	282	1304	0.2222	2	665	1.39	-6.08	664	646	0.3333	3	2	430	.	1	RECTANGLE_INTERESTAREA	690	2	1938	511.50	386.10	690	2627	0.1111	1	1938	1.81	177.67	1937	1916	475	1	1730.00	1438.00
wwh	wwh.edf	RIGHT	4068.00	1675.00	402	471	0.1909	245	8	5	3044	2	842.40	376.80	1	471	3535	0.2222	2	3044	7.76	3.88	3043	3000	0.2222	2	2	430	.	1	RECTANGLE_INTERESTAREA	226	1	3310	887.00	381.50	471	3535	0.2222	2	3044	1.56	-7.20	3309	3289	818	1	1701.00	1649.00
wwh	wwh.edf	RIGHT	2772.00	1450.00	402	382	0.1775	149	5	1	754	1	492.30	395.40	1	382	1375	0.1667	2	754	2.90	-7.12	753	730	0.1667	2	3	731	.	1	RECTANGLE_INTERESTAREA	233	1	1143	534.70	384.50	382	1375	0.1667	2	754	1.31	9.44	1142	903	474	1	1502.00	1398.00
wwh	wwh.edf	RIGHT	2484.00	1444.25	402	827	0.3843	155	8	3	1688	2	846.70	383.40	1	653	2697	0.2500	3	1688	3.78	2.40	1687	1659	0.3333	4	3	731	.	1	RECTANGLE_INTERESTAREA	174	2	3057	884.00	378.50	174	3230	0.0833	1	3057	3.22	-1.39	3056	3030	840	1	1473.00	1433.00
wwh	wwh.edf	RIGHT	2812.00	1495.00	403	205	0.1138	205	5	1	974	1	492.30	383.60	1	205	1178	0.0833	1	974	1.82	29.07	973	803	0.0833	1	1	86	.	1	RECTANGLE_INTERESTAREA	205	1	974	492.30	383.60	205	1178	0.0833	1	974	1.82	29.07	973	803	474	1	1495.00	1495.00
wwh	wwh.edf	RIGHT	2664.00	1620.00	402	202	0.1121	116	8	3	1853	2	845.10	379.40	1	202	2070	0.1667	2	1853	1.79	-5.24	1852	1649	0.1667	2	1	86	.	1	RECTANGLE_INTERESTAREA	86	1	1985	878.10	378.60	202	2070	0.1667	2	1853	1.02	8.54	1984	1969	837	1	1630.00	1610.00
wwh	wwh.edf	RIGHT	2812.00	1394.00	403	436	0.3841	112	4	1	714	1	508.50	382.90	1	436	1442	0.3333	2	714	2.29	0.79	713	690	0.3333	2	1	324	.	1	RECTANGLE_INTERESTAREA	324	1	1119	545.00	366.60	436	1442	0.3333	2	714	1.29	19.31	1118	826	474	1	1453.00	1335.00
wwh	wwh.edf	RIGHT	2701.00	.	403	0	0.0000	.	.	.	.	.	.	.	.	.	.	.	.	.	.	.	.	.	0.0000	0	1	324	.	1	RECTANGLE_INTERESTAREA	.	.	.	.	.	.	.	.	.	.	.	.	.	.	838	0	.	.
wwh	wwh.edf	RIGHT	2812.00	1337.33	403	557	0.2637	206	4	1	1052	1	485.00	374.60	1	206	1257	0.1000	1	1052	3.55	2.84	1051	883	0.3000	3	1	105	.	1	RECTANGLE_INTERESTAREA	105	3	3688	474.60	378.80	105	3792	0.1000	1	3688	13.32	-172.65	3687	3439	474	1	1431.00	1278.00
wwh	wwh.edf	RIGHT	2625.00	1196.00	402	321	0.1520	321	9	5	3118	2	874.10	376.00	1	321	3438	0.1000	1	3118	1.99	-16.81	3117	3095	0.1000	1	1	105	.	1	RECTANGLE_INTERESTAREA	321	1	3118	874.10	376.00	321	3438	0.1000	1	3118	1.99	-16.81	3117	3095	837	1	1196.00	1196.00
wwh	wwh.edf	RIGHT	2701.00	1483.50	403	677	0.2441	268	4	1	1338	1	492.60	400.80	1	677	2277	0.2000	2	1338	3.90	-5.94	1337	1310	0.2000	2	2	751	.	1	RECTANGLE_INTERESTAREA	409	1	1869	527.70	393.50	677	2277	0.2000	2	1338	0.98	-0.82	1868	1606	476	1	1492.00	1475.00
wwh	wwh.edf	RIGHT	4176.00	1450.33	402	497	0.1792	50	7	3	2731	2	850.70	383.20	1	392	3291	0.2000	2	2731	4.04	-3.65	2730	2694	0.3000	3	2	751	.	1	RECTANGLE_INTERESTAREA	105	2	3691	868.50	387.20	105	3795	0.1000	1	3691	2.21	2.38	3690	3666	816	1	1479.00	1433.00
wwh	wwh.edf	RIGHT	2628.00	1398.33	402	759	0.4014	279	3	1	676	1	498.60	382.40	1	438	1347	0.2222	2	676	2.77	-11.18	675	651	0.3333	3	1	159	.	1	RECTANGLE_INTERESTAREA	321	2	2636	487.50	392.10	321	2956	0.1111	1	2636	7.27	177.55	2635	2452	476	1	1524.00	1334.00
wwh	wwh.edf	RIGHT	2555.00	1422.00	402	273	0.1444	273	7	3	2113	2	883.50	391.60	1	273	2385	0.1111	1	2113	1.33	175.71	2112	2094	0.1111	1	1	159	.	1	RECTANGLE_INTERESTAREA	273	1	2113	883.50	391.60	273	2385	0.1111	1	2113	1.33	175.71	2112	2094	838	1	1422.00	1422.00
wwh	wwh.edf	RIGHT	2812.00	1457.50	403	249	0.1397	132	3	1	665	1	508.70	390.60	1	249	1164	0.2222	2	665	2.67	-7.40	664	640	0.2222	2	2	282	.	1	RECTANGLE_INTERESTAREA	117	1	1048	511.70	393.10	249	1164	0.2222	2	665	1.37	-96.51	1047	797	474	1	1510.00	1405.00
wwh	wwh.edf	RIGHT	4218.00	1455.50	403	397	0.2228	232	7	3	1637	2	845.50	383.70	1	397	2052	0.2222	2	1637	6.41	6.63	1636	1459	0.2222	2	2	282	.	1	RECTANGLE_INTERESTAREA	165	1	1888	887.10	381.90	397	2052	0.2222	2	1637	1.36	4.97	1887	1869	817	1	1479.00	1432.00
wwh	wwh.edf	RIGHT	2849.00	1388.50	403	277	0.2661	131	3	1	748	1	497.40	373.20	1	277	1286	0.2857	2	748	3.05	-7.96	747	722	0.2857	2	1	146	.	1	RECTANGLE_INTERESTAREA	146	1	1141	506.50	369.30	277	1286	0.2857	2	748	0.36	8.47	1140	879	474	1	1410.00	1367.00
wwh	wwh.edf	RIGHT	2700.00	1530.00	402	115	0.1105	115	7	3	1614	2	879.70	367.50	1	115	1728	0.1429	1	1614	4.54	-1.66	1613	1488	0.1429	1	1	146	.	1	RECTANGLE_INTERESTAREA	115	1	1614	879.70	367.50	115	1728	0.1429	1	1614	4.54	-1.66	1613	1488	837	1	1530.00	1530.00
wwh	wwh.edf	RIGHT	4329.00	1271.00	403	757	0.3951	231	3	1	678	1	535.60	379.10	1	757	1450	0.2857	2	678	3.89	4.33	677	533	0.2857	2	1	526	.	1	RECTANGLE_INTERESTAREA	526	1	925	499.30	385.60	757	1450	0.2857	2	678	1.08	-174.95	924	909	454	1	1291.00	1251.00
wwh	wwh.edf	RIGHT	2625.00	1422.00	402	389	0.2030	389	7	3	1998	2	862.00	375.30	1	389	2386	0.1429	1	1998	2.38	4.01	1997	1973	0.1429	1	1	526	.	1	RECTANGLE_INTERESTAREA	389	1	1998	862.00	375.30	389	2386	0.1429	1	1998	2.38	4.01	1997	1973	837	1	1422.00	1422.00
wwh	wwh.edf	RIGHT	2700.00	1746.00	402	178	0.1321	178	4	1	990	1	517.70	399.70	1	178	1167	0.1250	1	990	2.93	-7.88	989	964	0.1250	1	1	436	.	1	RECTANGLE_INTERESTAREA	178	1	990	517.70	399.70	178	1167	0.1250	1	990	2.93	-7.88	989	964	475	1	1746.00	1746.00
wwh	wwh.edf	RIGHT	2700.00	1876.50	402	521	0.3868	85	7	3	1841	2	841.70	399.90	1	521	2547	0.2500	2	1841	4.44	13.96	1840	1663	0.2500	2	1	436	.	1	RECTANGLE_INTERESTAREA	436	1	2112	894.00	398.80	521	2547	0.2500	2	1841	2.03	29.35	2111	1926	837	1	1924.00	1829.00
wwh	wwh.edf	RIGHT	2812.00	1970.50	403	940	0.5529	626	4	1	581	1	505.90	380.40	1	940	1534	0.2857	2	581	3.35	-2.10	580	554	0.2857	2	1	314	.	1	RECTANGLE_INTERESTAREA	314	1	1221	529.20	376.50	940	1534	0.2857	2	581	0.90	6.99	1220	1207	474	1	1982.00	1959.00
wwh	wwh.edf	RIGHT	4292.00	1817.00	403	143	0.0841	143	7	3	1868	2	879.70	374.00	1	143	2010	0.1429	1	1868	2.26	-3.45	1867	1845	0.1429	1	1	314	.	1	RECTANGLE_INTERESTAREA	143	1	1868	879.70	374.00	143	2010	0.1429	1	1868	2.26	-3.45	1867	1845	816	1	1817.00	1817.00
wwh	wwh.edf	RIGHT	2772.00	1880.00	402	581	0.2788	581	2	1	546	1	504.70	366.80	1	581	1126	0.1667	1	546	11.84	4.86	545	367	0.1667	1	2	642	.	1	RECTANGLE_INTERESTAREA	581	1	546	504.70	366.80	581	1126	0.1667	1	546	11.84	4.86	545	367	474	1	1880.00	1880.00
wwh	wwh.edf	RIGHT	2772.00	1799.33	402	718	0.3445	76	4	3	1743	2	869.20	375.60	1	718	2629	0.5000	3	1743	12.21	-1.93	1742	1686	0.5000	3	2	642	.	1	RECTANGLE_INTERESTAREA	330	1	2300	860.80	384.10	718	2629	0.5000	3	1743	0.67	170.40	2299	2287	836	1	1867.00	1751.00
wwh	wwh.edf	RIGHT	2812.00	.	403	0	0.0000	.	.	.	.	.	.	.	.	.	.	.	.	.	.	.	.	.	0.0000	0	0	0	.	1	RECTANGLE_INTERESTAREA	.	.	.	.	.	.	.	.	.	.	.	.	.	.	474	0	.	.
wwh	wwh.edf	RIGHT	2736.00	1801.00	402	615	0.3013	615	7	1	1706	1	862.10	370.20	1	615	2320	0.1250	1	1706	1.08	-1.63	1705	1691	0.1250	1	0	0	.	1	RECTANGLE_INTERESTAREA	615	1	1706	862.10	370.20	615	2320	0.1250	1	1706	1.08	-1.63	1705	1691	836	0	1801.00	1801.00
wwh	wwh.edf	RIGHT	2664.00	.	402	0	0.0000	.	.	.	.	.	.	.	.	.	.	.	.	.	.	.	.	.	0.0000	0	0	0	.	1	RECTANGLE_INTERESTAREA	.	.	.	.	.	.	.	.	.	.	.	.	.	.	475	0	.	.
wwh	wwh.edf	RIGHT	2736.00	1720.00	402	573	0.2768	573	6	1	1974	1	870.80	367.90	1	573	2546	0.1429	1	1974	2.37	29.29	1973	1785	0.1429	1	0	0	.	1	RECTANGLE_INTERESTAREA	573	1	1974	870.80	367.90	573	2546	0.1429	1	1974	2.37	29.29	1973	1785	836	0	1720.00	1720.00
wwh	wwh.edf	RIGHT	1296.00	1587.00	402	71	0.0422	71	4	1	831	1	522.90	370.40	1	71	901	0.1111	1	831	0.83	7.31	830	818	0.1111	1	0	0	.	1	RECTANGLE_INTERESTAREA	71	1	831	522.90	370.40	71	901	0.1111	1	831	0.83	7.31	830	818	494	1	1587.00	1587.00
wwh	wwh.edf	RIGHT	2736.00	1656.00	402	173	0.1027	173	7	3	1664	2	856.10	372.70	1	173	1836	0.1111	1	1664	1.04	-6.77	1663	1648	0.1111	1	0	0	.	1	RECTANGLE_INTERESTAREA	173	1	1664	856.10	372.70	173	1836	0.1111	1	1664	1.04	-6.77	1663	1648	836	1	1656.00	1656.00
wwh	wwh.edf	RIGHT	2736.00	.	402	0	0.0000	.	.	.	.	.	.	.	.	.	.	.	.	.	.	.	.	.	0.0000	0	0	0	.	1	RECTANGLE_INTERESTAREA	.	.	.	.	.	.	.	.	.	.	.	.	.	.	474	0	.	.
wwh	wwh.edf	RIGHT	2556.00	.	402	0	0.0000	.	.	.	.	.	.	.	.	.	.	.	.	.	.	.	.	.	0.0000	0	0	0	.	1	RECTANGLE_INTERESTAREA	.	.	.	.	.	.	.	.	.	.	.	.	.	.	839	0	.	.
wwh	wwh.edf	RIGHT	2812.00	.	403	0	0.0000	.	.	.	.	.	.	.	.	.	.	.	.	.	.	.	.	.	0.0000	0	0	0	.	1	RECTANGLE_INTERESTAREA	.	.	.	.	.	.	.	.	.	.	.	.	.	.	474	0	.	.
wwh	wwh.edf	RIGHT	4140.00	.	402	0	0.0000	.	.	.	.	.	.	.	.	.	.	.	.	.	.	.	.	.	0.0000	0	0	0	.	1	RECTANGLE_INTERESTAREA	.	.	.	.	.	.	.	.	.	.	.	.	.	.	817	0	.	.
wwh	wwh.edf	RIGHT	2628.00	.	402	0	0.0000	.	.	.	.	.	.	.	.	.	.	.	.	.	.	.	.	.	0.0000	0	0	0	.	1	RECTANGLE_INTERESTAREA	.	.	.	.	.	.	.	.	.	.	.	.	.	.	476	0	.	.
wwh	wwh.edf	RIGHT	2775.00	.	403	0	0.0000	.	.	.	.	.	.	.	.	.	.	.	.	.	.	.	.	.	0.0000	0	0	0	.	1	RECTANGLE_INTERESTAREA	.	.	.	.	.	.	.	.	.	.	.	.	.	.	837	0	.	.
wwh	wwh.edf	RIGHT	2664.00	.	402	0	0.0000	.	.	.	.	.	.	.	.	.	.	.	.	.	.	.	.	.	0.0000	0	1	335	.	1	RECTANGLE_INTERESTAREA	.	.	.	.	.	.	.	.	.	.	.	.	.	.	475	0	.	.
wwh	wwh.edf	RIGHT	2700.00	1555.50	402	594	0.2810	259	8	1	2263	1	900.90	376.90	1	594	2865	0.2222	2	2263	12.28	-0.48	2262	2060	0.2222	2	1	335	.	1	RECTANGLE_INTERESTAREA	335	1	2531	878.90	368.70	594	2865	0.2222	2	2263	0.44	174.28	2530	2522	837	0	1606.00	1505.00
wwh	wwh.edf	RIGHT	2700.00	.	402	0	0.0000	.	.	.	.	.	.	.	.	.	.	.	.	.	.	.	.	.	0.0000	0	0	0	.	1	RECTANGLE_INTERESTAREA	.	.	.	.	.	.	.	.	.	.	.	.	.	.	475	0	.	.
wwh	wwh.edf	RIGHT	2555.00	.	402	0	0.0000	.	.	.	.	.	.	.	.	.	.	.	.	.	.	.	.	.	0.0000	0	0	0	.	1	RECTANGLE_INTERESTAREA	.	.	.	.	.	.	.	.	.	.	.	.	.	.	838	0	.	.
wwh	wwh.edf	RIGHT	2736.00	1754.00	402	292	0.1198	292	4	1	805	1	506.40	371.50	1	292	1096	0.1000	1	805	1.07	179.06	804	790	0.1000	1	0	0	.	1	RECTANGLE_INTERESTAREA	292	1	805	506.40	371.50	292	1096	0.1000	1	805	1.07	179.06	804	790	474	1	1754.00	1754.00
wwh	wwh.edf	RIGHT	2775.00	1709.00	403	440	0.1805	340	8	3	2070	2	886.90	366.10	1	340	2409	0.1000	1	2070	1.59	-8.22	2069	2050	0.2000	2	0	0	.	1	RECTANGLE_INTERESTAREA	100	2	2937	897.70	379.70	100	3036	0.1000	1	2937	2.92	-4.15	2936	2910	837	1	1733.00	1685.00
wwh	wwh.edf	RIGHT	4292.00	.	403	0	0.0000	.	.	.	.	.	.	.	.	.	.	.	.	.	.	.	.	.	0.0000	0	0	0	.	1	RECTANGLE_INTERESTAREA	.	.	.	.	.	.	.	.	.	.	.	.	.	.	454	0	.	.
wwh	wwh.edf	RIGHT	2812.00	.	403	0	0.0000	.	.	.	.	.	.	.	.	.	.	.	.	.	.	.	.	.	0.0000	0	0	0	.	1	RECTANGLE_INTERESTAREA	.	.	.	.	.	.	.	.	.	.	.	.	.	.	836	0	.	.
wwh	wwh.edf	RIGHT	2627.00	.	403	0	0.0000	.	.	.	.	.	.	.	.	.	.	.	.	.	.	.	.	.	0.0000	0	0	0	.	1	RECTANGLE_INTERESTAREA	.	.	.	.	.	.	.	.	.	.	.	.	.	.	477	0	.	.
wwh	wwh.edf	RIGHT	2592.00	.	402	0	0.0000	.	.	.	.	.	.	.	.	.	.	.	.	.	.	.	.	.	0.0000	0	0	0	.	1	RECTANGLE_INTERESTAREA	.	.	.	.	.	.	.	.	.	.	.	.	.	.	838	0	.	.
wwh	wwh.edf	RIGHT	4329.00	.	403	0	0.0000	.	.	.	.	.	.	.	.	.	.	.	.	.	.	.	.	.	0.0000	0	1	294	.	1	RECTANGLE_INTERESTAREA	.	.	.	.	.	.	.	.	.	.	.	.	.	.	454	0	.	.
wwh	wwh.edf	RIGHT	4292.00	1604.50	403	723	0.4050	429	6	1	1792	1	858.10	372.00	1	723	2531	0.2857	2	1792	1.78	0.33	1791	1772	0.2857	2	1	294	.	1	RECTANGLE_INTERESTAREA	294	1	2238	898.40	371.60	723	2531	0.2857	2	1792	1.08	-4.49	2237	2221	816	0	1615.00	1594.00
wwh	wwh.edf	RIGHT	2812.00	.	403	0	0.0000	.	.	.	.	.	.	.	.	.	.	.	.	.	.	.	.	.	0.0000	0	0	0	.	1	RECTANGLE_INTERESTAREA	.	.	.	.	.	.	.	.	.	.	.	.	.	.	474	0	.	.
wwh	wwh.edf	RIGHT	2849.00	1544.00	403	708	0.3018	708	7	1	2113	1	887.20	366.10	1	708	2820	0.1429	1	2113	0.88	-17.98	2112	2100	0.1429	1	0	0	.	1	RECTANGLE_INTERESTAREA	708	1	2113	887.20	366.10	708	2820	0.1429	1	2113	0.88	-17.98	2112	2100	836	0	1544.00	1544.00
wwh	wwh.edf	RIGHT	2628.00	.	402	0	0.0000	.	.	.	.	.	.	.	.	.	.	.	.	.	.	.	.	.	0.0000	0	0	0	.	1	RECTANGLE_INTERESTAREA	.	.	.	.	.	.	.	.	.	.	.	.	.	.	476	0	.	.
wwh	wwh.edf	RIGHT	2664.00	1459.00	402	867	0.3164	867	8	1	2298	1	871.90	367.50	1	867	3164	0.1250	1	2298	2.70	-6.30	2297	2272	0.1250	1	0	0	.	1	RECTANGLE_INTERESTAREA	867	1	2298	871.90	367.50	867	3164	0.1250	1	2298	2.70	-6.30	2297	2272	837	0	1459.00	1459.00
wwh	wwh.edf	RIGHT	2736.00	.	402	0	0.0000	.	.	.	.	.	.	.	.	.	.	.	.	.	.	.	.	.	0.0000	0	1	913	.	1	RECTANGLE_INTERESTAREA	.	.	.	.	.	.	.	.	.	.	.	.	.	.	474	0	.	.
wwh	wwh.edf	RIGHT	2812.00	1464.00	403	1214	0.2689	209	7	1	3993	1	901.20	369.70	1	1122	5126	0.2000	2	3993	11.68	2.79	3992	3818	0.3000	3	1	913	.	1	RECTANGLE_INTERESTAREA	92	2	5350	874.50	371.00	92	5441	0.1000	1	5350	2.49	-6.69	5349	5324	836	0	1541.00	1419.00
wwh	wwh.edf	RIGHT	2736.00	.	402	0	0.0000	.	.	.	.	.	.	.	.	.	.	.	.	.	.	.	.	.	0.0000	0	0	0	.	1	RECTANGLE_INTERESTAREA	.	.	.	.	.	.	.	.	.	.	.	.	.	.	474	0	.	.
wwh	wwh.edf	RIGHT	2660.00	.	402	0	0.0000	.	.	.	.	.	.	.	.	.	.	.	.	.	.	.	.	.	0.0000	0	0	0	.	1	RECTANGLE_INTERESTAREA	.	.	.	.	.	.	.	.	.	.	.	.	.	.	836	0	.	.
wwh	wwh.edf	RIGHT	4068.00	.	402	0	0.0000	.	.	.	.	.	.	.	.	.	.	.	.	.	.	.	.	.	0.0000	0	0	0	.	1	RECTANGLE_INTERESTAREA	.	.	.	.	.	.	.	.	.	.	.	.	.	.	456	0	.	.
wwh	wwh.edf	RIGHT	2736.00	1452.00	402	457	0.2213	457	8	1	2335	1	888.50	367.40	1	457	2791	0.1250	1	2335	1.09	-1.60	2334	2319	0.1250	1	0	0	.	1	RECTANGLE_INTERESTAREA	457	1	2335	888.50	367.40	457	2791	0.1250	1	2335	1.09	-1.60	2334	2319	836	0	1452.00	1452.00
wwh	wwh.edf	RIGHT	2736.00	1432.00	402	231	0.1124	231	3	1	709	1	506.60	372.10	1	231	939	0.1111	1	709	8.35	4.94	708	548	0.1111	1	1	444	.	1	RECTANGLE_INTERESTAREA	231	1	709	506.60	372.10	231	939	0.1111	1	709	8.35	4.94	708	548	474	1	1432.00	1432.00
wwh	wwh.edf	RIGHT	2700.00	1437.00	402	811	0.3945	367	7	3	2113	2	893.70	384.80	1	811	2939	0.2222	2	2113	10.66	-3.28	2112	1889	0.2222	2	1	444	.	1	RECTANGLE_INTERESTAREA	444	1	2496	859.60	369.10	811	2939	0.2222	2	2113	1.07	163.69	2495	2480	837	1	1469.00	1405.00
wwh	wwh.edf	RIGHT	2664.00	.	402	0	0.0000	.	.	.	.	.	.	.	.	.	.	.	.	.	.	.	.	.	0.0000	0	1	459	.	1	RECTANGLE_INTERESTAREA	.	.	.	.	.	.	.	.	.	.	.	.	.	.	475	0	.	.
wwh	wwh.edf	RIGHT	3996.00	1466.00	402	730	0.2861	271	8	1	2649	1	881.20	369.80	1	730	3396	0.2222	2	2649	3.85	6.74	2648	2463	0.2222	2	1	459	.	1	RECTANGLE_INTERESTAREA	459	1	2938	837.40	371.60	730	3396	0.2222	2	2649	1.39	-173.55	2937	2920	819	0	1466.00	1466.00
wwh	wwh.edf	RIGHT	2812.00	.	403	0	0.0000	.	.	.	.	.	.	.	.	.	.	.	.	.	.	.	.	.	0.0000	0	0	0	.	1	RECTANGLE_INTERESTAREA	.	.	.	.	.	.	.	.	.	.	.	.	.	.	474	0	.	.
wwh	wwh.edf	RIGHT	2812.00	1463.00	403	911	0.4147	911	7	1	1864	1	867.90	372.80	1	911	2774	0.1250	1	1864	1.74	10.38	1863	1684	0.1250	1	0	0	.	1	RECTANGLE_INTERESTAREA	911	1	1864	867.90	372.80	911	2774	0.1250	1	1864	1.74	10.38	1863	1684	836	0	1463.00	1463.00
wwh	wwh.edf	RIGHT	2736.00	.	402	0	0.0000	.	.	.	.	.	.	.	.	.	.	.	.	.	.	.	.	.	0.0000	0	0	0	.	1	RECTANGLE_INTERESTAREA	.	.	.	.	.	.	.	.	.	.	.	.	.	.	474	0	.	.
wwh	wwh.edf	RIGHT	2700.00	1422.00	402	534	0.3060	534	6	1	1708	1	872.90	368.20	1	534	2241	0.1250	1	1708	2.73	-11.37	1707	1683	0.1250	1	0	0	.	1	RECTANGLE_INTERESTAREA	534	1	1708	872.90	368.20	534	2241	0.1250	1	1708	2.73	-11.37	1707	1683	837	0	1422.00	1422.00
wwh	wwh.edf	RIGHT	2660.00	.	402	0	0.0000	.	.	.	.	.	.	.	.	.	.	.	.	.	.	.	.	.	0.0000	0	1	513	.	1	RECTANGLE_INTERESTAREA	.	.	.	.	.	.	.	.	.	.	.	.	.	.	474	0	.	.
wwh	wwh.edf	RIGHT	2736.00	1469.00	402	800	0.1761	287	9	1	3746	1	886.10	375.40	1	800	4556	0.1667	2	3746	3.81	14.07	3745	3541	0.1667	2	1	513	.	1	RECTANGLE_INTERESTAREA	513	1	4044	860.40	372.30	800	4556	0.1667	2	3746	0.63	170.66	4043	4033	836	0	1493.00	1445.00
wwh	wwh.edf	RIGHT	2701.00	.	403	0	0.0000	.	.	.	.	.	.	.	.	.	.	.	.	.	.	.	.	.	0.0000	0	0	0	.	1	RECTANGLE_INTERESTAREA	.	.	.	.	.	.	.	.	.	.	.	.	.	.	476	0	.	.
wwh	wwh.edf	RIGHT	2700.00	1420.00	402	502	0.2606	502	9	1	2173	1	882.10	366.50	1	502	2674	0.1111	1	2173	2.00	-8.40	2172	2151	0.1111	1	0	0	.	1	RECTANGLE_INTERESTAREA	502	1	2173	882.10	366.50	502	2674	0.1111	1	2173	2.00	-8.40	2172	2151	837	0	1420.00	1420.00
wwh	wwh.edf	RIGHT	2772.00	.	402	0	0.0000	.	.	.	.	.	.	.	.	.	.	.	.	.	.	.	.	.	0.0000	0	1	654	.	1	RECTANGLE_INTERESTAREA	.	.	.	.	.	.	.	.	.	.	.	.	.	.	474	0	.	.
wwh	wwh.edf	RIGHT	2849.00	1580.50	403	738	0.3574	84	9	1	1962	1	871.60	389.30	1	738	3107	0.2000	2	1962	2.38	-6.08	1961	1938	0.2000	2	1	654	.	1	RECTANGLE_INTERESTAREA	654	1	2454	881.70	393.70	738	3107	0.2000	2	1962	0.64	3.91	2453	2046	836	0	1698.00	1463.00
wwh	wwh.edf	RIGHT	2812.00	1737.00	403	268	0.0879	268	4	1	1411	1	522.10	369.60	1	268	1678	0.0909	1	1411	4.56	-4.68	1410	1381	0.0909	1	1	267	.	1	RECTANGLE_INTERESTAREA	268	1	1411	522.10	369.60	268	1678	0.0909	1	1411	4.56	-4.68	1410	1381	474	1	1737.00	1737.00
wwh	wwh.edf	RIGHT	2738.00	1543.33	403	562	0.1843	120	8	3	2805	2	892.70	375.30	1	120	2924	0.0909	1	2805	2.53	-9.10	2804	2781	0.2727	3	1	267	.	1	RECTANGLE_INTERESTAREA	267	2	3688	862.10	367.50	442	3954	0.1818	2	3302	1.18	67.11	3687	3477	837	1	1630.00	1488.00
wwh	wwh.edf	RIGHT	2628.00	1609.00	402	290	0.1622	290	7	1	1676	1	516.00	369.90	1	290	1965	0.1111	1	1676	0.93	-61.83	1675	1346	0.1111	1	2	598	.	1	RECTANGLE_INTERESTAREA	290	1	1676	516.00	369.90	290	1965	0.1111	1	1676	0.93	-61.83	1675	1346	476	1	1609.00	1609.00
wwh	wwh.edf	RIGHT	2812.00	1595.50	403	598	0.3345	217	8	3	2024	2	861.20	386.20	1	598	2846	0.2222	2	2024	12.32	-2.41	2023	1966	0.2222	2	2	598	.	1	RECTANGLE_INTERESTAREA	381	1	2466	882.20	368.00	598	2846	0.2222	2	2024	2.01	54.26	2465	2241	836	1	1633.00	1558.00
wwh	wwh.edf	RIGHT	4292.00	.	403	0	0.0000	.	.	.	.	.	.	.	.	.	.	.	.	.	.	.	.	.	0.0000	0	0	0	.	1	RECTANGLE_INTERESTAREA	.	.	.	.	.	.	.	.	.	.	.	.	.	.	454	0	.	.
wwh	wwh.edf	RIGHT	2660.00	1559.00	402	432	0.1879	432	9	1	2406	1	890.20	377.30	1	432	2837	0.1000	1	2406	2.89	19.51	2405	2223	0.1000	1	0	0	.	1	RECTANGLE_INTERESTAREA	432	1	2406	890.20	377.30	432	2837	0.1000	1	2406	2.89	19.51	2405	2223	836	0	1559.00	1559.00
wwh	wwh.edf	RIGHT	2625.00	.	402	0	0.0000	.	.	.	.	.	.	.	.	.	.	.	.	.	.	.	.	.	0.0000	0	0	0	.	1	RECTANGLE_INTERESTAREA	.	.	.	.	.	.	.	.	.	.	.	.	.	.	475	0	.	.
wwh	wwh.edf	RIGHT	2775.00	.	403	0	0.0000	.	.	.	.	.	.	.	.	.	.	.	.	.	.	.	.	.	0.0000	0	0	0	.	1	RECTANGLE_INTERESTAREA	.	.	.	.	.	.	.	.	.	.	.	.	.	.	837	0	.	.
wwh	wwh.edf	RIGHT	2738.00	.	403	0	0.0000	.	.	.	.	.	.	.	.	.	.	.	.	.	.	.	.	.	0.0000	0	0	0	.	1	RECTANGLE_INTERESTAREA	.	.	.	.	.	.	.	.	.	.	.	.	.	.	475	0	.	.
wwh	wwh.edf	RIGHT	2812.00	.	403	0	0.0000	.	.	.	.	.	.	.	.	.	.	.	.	.	.	.	.	.	0.0000	0	0	0	.	1	RECTANGLE_INTERESTAREA	.	.	.	.	.	.	.	.	.	.	.	.	.	.	836	0	.	.
wwh	wwh.edf	RIGHT	2628.00	.	402	0	0.0000	.	.	.	.	.	.	.	.	.	.	.	.	.	.	.	.	.	0.0000	0	0	0	.	1	RECTANGLE_INTERESTAREA	.	.	.	.	.	.	.	.	.	.	.	.	.	.	476	0	.	.
wwh	wwh.edf	RIGHT	2628.00	1383.00	402	489	0.2661	489	7	1	2403	1	857.40	372.60	1	489	2891	0.1429	1	2403	1.66	-7.10	2402	2383	0.1429	1	0	0	.	1	RECTANGLE_INTERESTAREA	489	1	2403	857.40	372.60	489	2891	0.1429	1	2403	1.66	-7.10	2402	2383	838	0	1383.00	1383.00
wwh	wwh.edf	RIGHT	2664.00	.	402	0	0.0000	.	.	.	.	.	.	.	.	.	.	.	.	.	.	.	.	.	0.0000	0	0	0	.	1	RECTANGLE_INTERESTAREA	.	.	.	.	.	.	.	.	.	.	.	.	.	.	475	0	.	.
wwh	wwh.edf	RIGHT	2738.00	.	403	0	0.0000	.	.	.	.	.	.	.	.	.	.	.	.	.	.	.	.	.	0.0000	0	0	0	.	1	RECTANGLE_INTERESTAREA	.	.	.	.	.	.	.	.	.	.	.	.	.	.	837	0	.	.
wwh	wwh.edf	RIGHT	4292.00	1486.00	403	169	0.1120	169	4	1	638	1	465.60	370.70	1	169	806	0.1667	1	638	8.88	-0.70	637	593	0.1667	1	0	0	.	1	RECTANGLE_INTERESTAREA	169	1	638	465.60	370.70	169	806	0.1667	1	638	8.88	-0.70	637	593	454	1	1486.00	1486.00
wwh	wwh.edf	RIGHT	4033.00	1561.00	403	569	0.3771	569	6	3	1389	2	847.70	369.30	1	569	1957	0.1667	1	1389	12.81	-1.75	1388	1337	0.1667	1	0	0	.	1	RECTANGLE_INTERESTAREA	569	1	1389	847.70	369.30	569	1957	0.1667	1	1389	12.81	-1.75	1388	1337	820	1	1561.00	1561.00
wwh	wwh.edf	RIGHT	2664.00	.	402	0	0.0000	.	.	.	.	.	.	.	.	.	.	.	.	.	.	.	.	.	0.0000	0	0	0	.	1	RECTANGLE_INTERESTAREA	.	.	.	.	.	.	.	.	.	.	.	.	.	.	475	0	.	.
wwh	wwh.edf	RIGHT	4176.00	1500.00	402	220	0.1268	220	5	1	1688	1	821.00	367.00	1	220	1907	0.1667	1	1688	3.33	-9.16	1687	1660	0.1667	1	0	0	.	1	RECTANGLE_INTERESTAREA	220	1	1688	821.00	367.00	220	1907	0.1667	1	1688	3.33	-9.16	1687	1660	816	0	1500.00	1500.00
wwh	wwh.edf	RIGHT	2736.00	.	402	0	0.0000	.	.	.	.	.	.	.	.	.	.	.	.	.	.	.	.	.	0.0000	0	0	0	.	1	RECTANGLE_INTERESTAREA	.	.	.	.	.	.	.	.	.	.	.	.	.	.	474	0	.	.
wwh	wwh.edf	RIGHT	4292.00	1476.00	403	619	0.2007	619	9	1	3282	1	871.50	370.80	1	619	3900	0.1111	1	3282	4.00	11.44	3281	3092	0.1111	1	0	0	.	1	RECTANGLE_INTERESTAREA	619	1	3282	871.50	370.80	619	3900	0.1111	1	3282	4.00	11.44	3281	3092	816	0	1476.00	1476.00
wwh	wwh.edf	RIGHT	2628.00	.	402	0	0.0000	.	.	.	.	.	.	.	.	.	.	.	.	.	.	.	.	.	0.0000	0	0	0	.	1	RECTANGLE_INTERESTAREA	.	.	.	.	.	.	.	.	.	.	.	.	.	.	476	0	.	.
wwh	wwh.edf	RIGHT	4176.00	.	402	0	0.0000	.	.	.	.	.	.	.	.	.	.	.	.	.	.	.	.	.	0.0000	0	0	0	.	1	RECTANGLE_INTERESTAREA	.	.	.	.	.	.	.	.	.	.	.	.	.	.	816	0	.	.
wwh	wwh.edf	RIGHT	2775.00	.	403	0	0.0000	.	.	.	.	.	.	.	.	.	.	.	.	.	.	.	.	.	0.0000	0	0	0	.	1	RECTANGLE_INTERESTAREA	.	.	.	.	.	.	.	.	.	.	.	.	.	.	475	0	.	.
wwh	wwh.edf	RIGHT	4140.00	1417.00	402	476	0.2808	476	8	1	2247	1	853.30	367.90	1	476	2722	0.1250	1	2247	2.53	-4.98	2246	2222	0.1250	1	0	0	.	1	RECTANGLE_INTERESTAREA	476	1	2247	853.30	367.90	476	2722	0.1250	1	2247	2.53	-4.98	2246	2222	817	0	1417.00	1417.00
wwh	wwh.edf	RIGHT	2736.00	.	402	0	0.0000	.	.	.	.	.	.	.	.	.	.	.	.	.	.	.	.	.	0.0000	0	0	0	.	1	RECTANGLE_INTERESTAREA	.	.	.	.	.	.	.	.	.	.	.	.	.	.	474	0	.	.
wwh	wwh.edf	RIGHT	4176.00	1667.00	402	940	0.4178	940	8	1	2247	1	881.20	374.20	1	940	3186	0.1111	1	2247	1.53	-13.07	2246	2227	0.1111	1	0	0	.	1	RECTANGLE_INTERESTAREA	940	1	2247	881.20	374.20	940	3186	0.1111	1	2247	1.53	-13.07	2246	2227	816	0	1667.00	1667.00
wwh	wwh.edf	RIGHT	2628.00	.	402	0	0.0000	.	.	.	.	.	.	.	.	.	.	.	.	.	.	.	.	.	0.0000	0	0	0	.	1	RECTANGLE_INTERESTAREA	.	.	.	.	.	.	.	.	.	.	.	.	.	.	476	0	.	.
wwh	wwh.edf	RIGHT	2701.00	1434.00	403	480	0.3002	480	5	1	2015	1	870.40	370.00	1	480	2494	0.2000	1	2015	0.93	-7.81	2014	2002	0.2000	1	0	0	.	1	RECTANGLE_INTERESTAREA	480	1	2015	870.40	370.00	480	2494	0.2000	1	2015	0.93	-7.81	2014	2002	838	0	1434.00	1434.00
wwh	wwh.edf	RIGHT	2628.00	.	402	0	0.0000	.	.	.	.	.	.	.	.	.	.	.	.	.	.	.	.	.	0.0000	0	0	0	.	1	RECTANGLE_INTERESTAREA	.	.	.	.	.	.	.	.	.	.	.	.	.	.	476	0	.	.
wwh	wwh.edf	RIGHT	2736.00	1425.00	402	553	0.1477	230	12	1	3601	1	887.00	372.50	1	230	3830	0.0667	1	3601	2.34	-4.24	3600	3576	0.1333	2	0	0	.	1	RECTANGLE_INTERESTAREA	323	2	4590	870.00	372.90	323	4912	0.0667	1	4590	1.35	2.44	4589	4571	836	0	1455.00	1395.00
wwh	wwh.edf	RIGHT	2775.00	.	403	0	0.0000	.	.	.	.	.	.	.	.	.	.	.	.	.	.	.	.	.	0.0000	0	0	0	.	1	RECTANGLE_INTERESTAREA	.	.	.	.	.	.	.	.	.	.	.	.	.	.	475	0	.	.
wwh	wwh.edf	RIGHT	2736.00	1352.00	402	501	0.1695	501	9	1	3085	1	890.60	370.40	1	501	3585	0.1000	1	3085	1.29	-10.16	3084	3067	0.1000	1	0	0	.	1	RECTANGLE_INTERESTAREA	501	1	3085	890.60	370.40	501	3585	0.1000	1	3085	1.29	-10.16	3084	3067	836	0	1352.00	1352.00
wwh	wwh.edf	RIGHT	2812.00	.	403	0	0.0000	.	.	.	.	.	.	.	.	.	.	.	.	.	.	.	.	.	0.0000	0	0	0	.	1	RECTANGLE_INTERESTAREA	.	.	.	.	.	.	.	.	.	.	.	.	.	.	474	0	.	.
wwh	wwh.edf	RIGHT	4329.00	1401.00	403	780	0.2697	780	7	1	3009	1	855.30	367.40	1	780	3788	0.1429	1	3009	3.31	-6.28	3008	2982	0.1429	1	0	0	.	1	RECTANGLE_INTERESTAREA	780	1	3009	855.30	367.40	780	3788	0.1429	1	3009	3.31	-6.28	3008	2982	816	0	1401.00	1401.00
wwh	wwh.edf	RIGHT	2812.00	1280.00	403	159	0.0683	159	4	1	392	1	488.60	367.50	1	159	550	0.0909	1	392	4.00	-19.00	391	365	0.0909	1	0	0	.	1	RECTANGLE_INTERESTAREA	159	1	392	488.60	367.50	159	550	0.0909	1	392	4.00	-19.00	391	365	474	1	1280.00	1280.00
wwh	wwh.edf	RIGHT	2849.00	1373.00	403	204	0.0876	204	7	3	1356	2	900.70	372.70	1	204	1559	0.0909	1	1356	6.19	-6.92	1355	1312	0.0909	1	0	0	.	1	RECTANGLE_INTERESTAREA	204	1	1356	900.70	372.70	204	1559	0.0909	1	1356	6.19	-6.92	1355	1312	836	1	1373.00	1373.00
wwh	wwh.edf	RIGHT	2812.00	.	403	0	0.0000	.	.	.	.	.	.	.	.	.	.	.	.	.	.	.	.	.	0.0000	0	0	0	.	1	RECTANGLE_INTERESTAREA	.	.	.	.	.	.	.	.	.	.	.	.	.	.	474	0	.	.
wwh	wwh.edf	RIGHT	4176.00	.	402	0	0.0000	.	.	.	.	.	.	.	.	.	.	.	.	.	.	.	.	.	0.0000	0	0	0	.	1	RECTANGLE_INTERESTAREA	.	.	.	.	.	.	.	.	.	.	.	.	.	.	816	0	.	.
wwh	wwh.edf	RIGHT	2812.00	.	403	0	0.0000	.	.	.	.	.	.	.	.	.	.	.	.	.	.	.	.	.	0.0000	0	0	0	.	1	RECTANGLE_INTERESTAREA	.	.	.	.	.	.	.	.	.	.	.	.	.	.	474	0	.	.
wwh	wwh.edf	RIGHT	4140.00	.	402	0	0.0000	.	.	.	.	.	.	.	.	.	.	.	.	.	.	.	.	.	0.0000	0	0	0	.	1	RECTANGLE_INTERESTAREA	.	.	.	.	.	.	.	.	.	.	.	.	.	.	817	0	.	.
wwh	wwh.edf	RIGHT	4292.00	1418.00	403	190	0.0710	190	3	1	701	1	507.50	377.70	1	190	890	0.0909	1	701	11.48	-4.57	700	503	0.0909	1	0	0	.	1	RECTANGLE_INTERESTAREA	190	1	701	507.50	377.70	190	890	0.0909	1	701	11.48	-4.57	700	503	454	1	1418.00	1418.00
wwh	wwh.edf	RIGHT	4292.00	1587.50	403	1054	0.3939	719	8	3	1932	2	849.40	377.70	1	719	2650	0.0909	1	1932	2.02	-7.67	1931	1910	0.1818	2	0	0	.	1	RECTANGLE_INTERESTAREA	335	2	3294	872.90	387.30	335	3628	0.0909	1	3294	4.35	3.24	3293	3262	816	1	1618.00	1557.00
wwh	wwh.edf	RIGHT	2812.00	.	403	0	0.0000	.	.	.	.	.	.	.	.	.	.	.	.	.	.	.	.	.	0.0000	0	0	0	.	1	RECTANGLE_INTERESTAREA	.	.	.	.	.	.	.	.	.	.	.	.	.	.	474	0	.	.
wwh	wwh.edf	RIGHT	2738.00	1591.00	403	839	0.4411	839	6	1	1760	1	875.30	371.10	1	839	2598	0.1667	1	1760	1.68	-2.89	1759	1738	0.1667	1	0	0	.	1	RECTANGLE_INTERESTAREA	839	1	1760	875.30	371.10	839	2598	0.1667	1	1760	1.68	-2.89	1759	1738	837	0	1591.00	1591.00
wwh	wwh.edf	RIGHT	2628.00	1385.00	402	182	0.0608	182	3	1	1148	1	544.20	373.90	1	182	1329	0.0909	1	1148	2.40	6.73	1147	961	0.0909	1	0	0	.	1	RECTANGLE_INTERESTAREA	182	1	1148	544.20	373.90	182	1329	0.0909	1	1148	2.40	6.73	1147	961	476	1	1385.00	1385.00
wwh	wwh.edf	RIGHT	2736.00	1649.00	402	269	0.0899	269	10	3	3603	2	841.60	374.20	1	269	3871	0.0909	1	3603	1.98	-10.59	3602	3581	0.0909	1	0	0	.	1	RECTANGLE_INTERESTAREA	269	1	3603	841.60	374.20	269	3871	0.0909	1	3603	1.98	-10.59	3602	3581	836	1	1649.00	1649.00
wwh	wwh.edf	RIGHT	1260.00	.	402	0	0.0000	.	.	.	.	.	.	.	.	.	.	.	.	.	.	.	.	.	0.0000	0	0	0	.	1	RECTANGLE_INTERESTAREA	.	.	.	.	.	.	.	.	.	.	.	.	.	.	494	0	.	.
wwh	wwh.edf	RIGHT	2849.00	1474.00	403	242	0.1713	242	6	1	1837	1	872.30	370.20	1	242	2078	0.1667	1	1837	1.37	-14.09	1836	1819	0.1667	1	0	0	.	1	RECTANGLE_INTERESTAREA	242	1	1837	872.30	370.20	242	2078	0.1667	1	1837	1.37	-14.09	1836	1819	836	0	1474.00	1474.00
wwh	wwh.edf	RIGHT	2736.00	.	402	0	0.0000	.	.	.	.	.	.	.	.	.	.	.	.	.	.	.	.	.	0.0000	0	1	52	.	1	RECTANGLE_INTERESTAREA	.	.	.	.	.	.	.	.	.	.	.	.	.	.	474	0	.	.
wwh	wwh.edf	RIGHT	4181.00	1573.50	403	353	0.2543	301	7	1	1792	1	844.40	366.10	1	353	2162	0.2500	2	1792	5.19	14.28	1791	1592	0.2500	2	1	52	.	1	RECTANGLE_INTERESTAREA	52	1	2111	889.40	377.80	353	2162	0.2500	2	1792	1.27	-13.39	2110	2093	818	0	1587.00	1560.00
wwh	wwh.edf	RIGHT	2812.00	.	403	0	0.0000	.	.	.	.	.	.	.	.	.	.	.	.	.	.	.	.	.	0.0000	0	0	0	.	1	RECTANGLE_INTERESTAREA	.	.	.	.	.	.	.	.	.	.	.	.	.	.	474	0	.	.
wwh	wwh.edf	RIGHT	2660.00	.	402	0	0.0000	.	.	.	.	.	.	.	.	.	.	.	.	.	.	.	.	.	0.0000	0	0	0	.	1	RECTANGLE_INTERESTAREA	.	.	.	.	.	.	.	.	.	.	.	.	.	.	836	0	.	.
wwh	wwh.edf	RIGHT	2812.00	.	403	0	0.0000	.	.	.	.	.	.	.	.	.	.	.	.	.	.	.	.	.	0.0000	0	0	0	.	1	RECTANGLE_INTERESTAREA	.	.	.	.	.	.	.	.	.	.	.	.	.	.	474	0	.	.
wwh	wwh.edf	RIGHT	2736.00	.	402	0	0.0000	.	.	.	.	.	.	.	.	.	.	.	.	.	.	.	.	.	0.0000	0	0	0	.	1	RECTANGLE_INTERESTAREA	.	.	.	.	.	.	.	.	.	.	.	.	.	.	836	0	.	.
wwh	wwh.edf	RIGHT	2700.00	.	402	0	0.0000	.	.	.	.	.	.	.	.	.	.	.	.	.	.	.	.	.	0.0000	0	0	0	.	1	RECTANGLE_INTERESTAREA	.	.	.	.	.	.	.	.	.	.	.	.	.	.	475	0	.	.
wwh	wwh.edf	RIGHT	2700.00	.	402	0	0.0000	.	.	.	.	.	.	.	.	.	.	.	.	.	.	.	.	.	0.0000	0	0	0	.	1	RECTANGLE_INTERESTAREA	.	.	.	.	.	.	.	.	.	.	.	.	.	.	837	0	.	.
wwh	wwh.edf	RIGHT	2772.00	.	402	0	0.0000	.	.	.	.	.	.	.	.	.	.	.	.	.	.	.	.	.	0.0000	0	0	0	.	1	RECTANGLE_INTERESTAREA	.	.	.	.	.	.	.	.	.	.	.	.	.	.	474	0	.	.
wwh	wwh.edf	RIGHT	2812.00	.	403	0	0.0000	.	.	.	.	.	.	.	.	.	.	.	.	.	.	.	.	.	0.0000	0	0	0	.	1	RECTANGLE_INTERESTAREA	.	.	.	.	.	.	.	.	.	.	.	.	.	.	836	0	.	.
wwh	wwh.edf	RIGHT	2736.00	.	402	0	0.0000	.	.	.	.	.	.	.	.	.	.	.	.	.	.	.	.	.	0.0000	0	0	0	.	1	RECTANGLE_INTERESTAREA	.	.	.	.	.	.	.	.	.	.	.	.	.	.	474	0	.	.
wwh	wwh.edf	RIGHT	2736.00	1569.00	402	578	0.2553	212	7	1	2287	1	887.90	372.40	1	212	2498	0.1000	1	2287	1.37	-12.84	2286	2267	0.2000	2	0	0	.	1	RECTANGLE_INTERESTAREA	366	2	2923	872.10	374.10	366	3288	0.1000	1	2923	2.65	-2.44	2922	2899	836	0	1607.00	1531.00
wwh	wwh.edf	RIGHT	2775.00	.	403	0	0.0000	.	.	.	.	.	.	.	.	.	.	.	.	.	.	.	.	.	0.0000	0	0	0	.	1	RECTANGLE_INTERESTAREA	.	.	.	.	.	.	.	.	.	.	.	.	.	.	475	0	.	.
wwh	wwh.edf	RIGHT	3990.00	1517.00	402	568	0.2647	568	6	1	1971	1	853.60	367.40	1	568	2538	0.1250	1	1971	2.18	-12.04	1970	1948	0.1250	1	0	0	.	1	RECTANGLE_INTERESTAREA	568	1	1971	853.60	367.40	568	2538	0.1250	1	1971	2.18	-12.04	1970	1948	817	0	1517.00	1517.00
wwh	wwh.edf	RIGHT	2660.00	1563.00	402	238	0.1203	238	4	1	760	1	499.20	377.80	1	238	997	0.1111	1	760	1.75	-9.89	759	737	0.1111	1	1	406	.	1	RECTANGLE_INTERESTAREA	238	1	760	499.20	377.80	238	997	0.1111	1	760	1.75	-9.89	759	737	474	1	1563.00	1563.00
wwh	wwh.edf	RIGHT	2664.00	1649.50	402	575	0.2906	169	7	3	1657	2	840.00	372.70	1	575	2249	0.2222	2	1657	3.07	-8.44	1656	1631	0.2222	2	1	406	.	1	RECTANGLE_INTERESTAREA	406	1	1844	872.60	378.30	575	2249	0.2222	2	1657	1.14	-7.51	1843	1826	837	1	1684.00	1615.00
wwh	wwh.edf	RIGHT	2627.00	1440.00	403	45	0.0187	45	4	1	848	1	503.60	368.50	1	45	892	0.1111	1	848	3.07	-5.29	847	821	0.1111	1	1	333	.	1	RECTANGLE_INTERESTAREA	45	1	848	503.60	368.50	45	892	0.1111	1	848	3.07	-5.29	847	821	477	1	1440.00	1440.00
wwh	wwh.edf	RIGHT	2812.00	1480.00	403	656	0.2730	323	8	3	2641	2	898.70	369.60	1	656	3309	0.2222	2	2641	7.91	2.07	2640	2446	0.2222	2	1	333	.	1	RECTANGLE_INTERESTAREA	333	1	2977	872.10	370.60	656	3309	0.2222	2	2641	0.75	169.10	2976	2964	836	1	1557.00	1403.00
wwh	wwh.edf	RIGHT	2812.00	1380.00	403	453	0.1119	453	4	1	1490	1	484.10	369.60	1	453	1942	0.0909	1	1490	11.05	1.98	1489	1285	0.0909	1	0	0	.	1	RECTANGLE_INTERESTAREA	453	1	1490	484.10	369.60	453	1942	0.0909	1	1490	11.05	1.98	1489	1285	474	1	1380.00	1380.00
wwh	wwh.edf	RIGHT	3990.00	1378.00	402	432	0.1067	432	11	3	4411	2	879.20	379.00	1	432	4842	0.0909	1	4411	1.78	-16.32	4410	4389	0.0909	1	0	0	.	1	RECTANGLE_INTERESTAREA	432	1	4411	879.20	379.00	432	4842	0.0909	1	4411	1.78	-16.32	4410	4389	817	1	1378.00	1378.00
wwh	wwh.edf	RIGHT	2812.00	.	403	0	0.0000	.	.	.	.	.	.	.	.	.	.	.	.	.	.	.	.	.	0.0000	0	0	0	.	1	RECTANGLE_INTERESTAREA	.	.	.	.	.	.	.	.	.	.	.	.	.	.	474	0	.	.
wwh	wwh.edf	RIGHT	2660.00	.	402	0	0.0000	.	.	.	.	.	.	.	.	.	.	.	.	.	.	.	.	.	0.0000	0	0	0	.	1	RECTANGLE_INTERESTAREA	.	.	.	.	.	.	.	.	.	.	.	.	.	.	836	0	.	.
wwh	wwh.edf	RIGHT	2772.00	.	402	0	0.0000	.	.	.	.	.	.	.	.	.	.	.	.	.	.	.	.	.	0.0000	0	0	0	.	1	RECTANGLE_INTERESTAREA	.	.	.	.	.	.	.	.	.	.	.	.	.	.	474	0	.	.
wwh	wwh.edf	RIGHT	2628.00	.	402	0	0.0000	.	.	.	.	.	.	.	.	.	.	.	.	.	.	.	.	.	0.0000	0	0	0	.	1	RECTANGLE_INTERESTAREA	.	.	.	.	.	.	.	.	.	.	.	.	.	.	838	0	.	.
wwh	wwh.edf	RIGHT	4292.00	.	403	0	0.0000	.	.	.	.	.	.	.	.	.	.	.	.	.	.	.	.	.	0.0000	0	0	0	.	1	RECTANGLE_INTERESTAREA	.	.	.	.	.	.	.	.	.	.	.	.	.	.	454	0	.	.
wwh	wwh.edf	RIGHT	4140.00	1429.00	402	45	0.0260	45	4	1	1533	1	838.90	375.00	1	45	1577	0.2000	1	1533	10.48	-7.68	1532	1482	0.2000	1	0	0	.	1	RECTANGLE_INTERESTAREA	45	1	1533	838.90	375.00	45	1577	0.2000	1	1533	10.48	-7.68	1532	1482	817	0	1429.00	1429.00
wwh	wwh.edf	RIGHT	2775.00	.	403	0	0.0000	.	.	.	.	.	.	.	.	.	.	.	.	.	.	.	.	.	0.0000	0	0	0	.	1	RECTANGLE_INTERESTAREA	.	.	.	.	.	.	.	.	.	.	.	.	.	.	475	0	.	.
wwh	wwh.edf	RIGHT	2775.00	.	403	0	0.0000	.	.	.	.	.	.	.	.	.	.	.	.	.	.	.	.	.	0.0000	0	0	0	.	1	RECTANGLE_INTERESTAREA	.	.	.	.	.	.	.	.	.	.	.	.	.	.	837	0	.	.
wwh	wwh.edf	RIGHT	4292.00	1379.00	403	198	0.0605	198	6	1	1944	1	523.70	366.80	1	198	2141	0.0833	1	1944	1.91	-11.03	1943	1922	0.0833	1	0	0	.	1	RECTANGLE_INTERESTAREA	198	1	1944	523.70	366.80	198	2141	0.0833	1	1944	1.91	-11.03	1943	1922	454	1	1379.00	1379.00
wwh	wwh.edf	RIGHT	2664.00	.	402	0	0.0000	.	.	.	.	.	.	.	.	.	.	.	.	.	.	.	.	.	0.0000	0	0	0	.	1	RECTANGLE_INTERESTAREA	.	.	.	.	.	.	.	.	.	.	.	.	.	.	837	0	.	.
wwh	wwh.edf	RIGHT	2812.00	.	403	0	0.0000	.	.	.	.	.	.	.	.	.	.	.	.	.	.	.	.	.	0.0000	0	1	483	.	1	RECTANGLE_INTERESTAREA	.	.	.	.	.	.	.	.	.	.	.	.	.	.	474	0	.	.
wwh	wwh.edf	RIGHT	2738.00	1381.00	403	1366	0.2773	701	11	1	4137	1	897.90	366.80	1	701	4837	0.0667	1	4137	8.03	-7.73	4136	4093	0.2000	3	1	483	.	1	RECTANGLE_INTERESTAREA	483	2	5559	879.60	373.10	665	6041	0.1333	2	5365	0.76	175.68	5558	5547	837	0	1413.00	1335.00
wwh	wwh.edf	RIGHT	4292.00	.	403	0	0.0000	.	.	.	.	.	.	.	.	.	.	.	.	.	.	.	.	.	0.0000	0	0	0	.	1	RECTANGLE_INTERESTAREA	.	.	.	.	.	.	.	.	.	.	.	.	.	.	454	0	.	.
wwh	wwh.edf	RIGHT	1296.00	.	402	0	0.0000	.	.	.	.	.	.	.	.	.	.	.	.	.	.	.	.	.	0.0000	0	0	0	.	1	RECTANGLE_INTERESTAREA	.	.	.	.	.	.	.	.	.	.	.	.	.	.	856	0	.	.
[truncated: 49 more columns]
