# Supplementary material for: Shape Representation of Word Was Automatically Activated in the Encoding Phase
Source: PLoS One. 2016 Oct 27;11(10):e0165534. doi: 10.1371/journal.pone.0165534 (PMC5082803; doi:10.1371/journal.pone.0165534)
Supplement: S1 File — (ZIP) [file pone.0165534.s001.zip › Experiment 1-Data/wwh-message.xls]

RECORDING_SESSION_LABEL	CURRENT_MSG_BLINK_DURATION	CURRENT_MSG_BLINK_END	CURRENT_MSG_BLINK_INDEX	CURRENT_MSG_BLINK_START	CURRENT_MSG_FIX_DURATION	CURRENT_MSG_FIX_END	CURRENT_MSG_FIX_INDEX	CURRENT_MSG_FIX_START	CURRENT_MSG_FIX_X	CURRENT_MSG_FIX_Y	CURRENT_MSG_INDEX	CURRENT_MSG_INTEREST_AREAS	CURRENT_MSG_INTEREST_AREA_INDEX	CURRENT_MSG_INTEREST_AREA_LABEL	CURRENT_MSG_IS_RT_END	CURRENT_MSG_IS_RT_START	CURRENT_MSG_LABEL	CURRENT_MSG_SAC_AMPLITUDE	CURRENT_MSG_SAC_AVG_VELOCITY	CURRENT_MSG_SAC_DURATION	CURRENT_MSG_SAC_END_TIME	CURRENT_MSG_SAC_END_X	CURRENT_MSG_SAC_END_Y	CURRENT_MSG_SAC_INDEX	CURRENT_MSG_SAC_PEAK_VELOCITY	CURRENT_MSG_SAC_START_TIME	CURRENT_MSG_SAC_START_X	CURRENT_MSG_SAC_START_Y	CURRENT_MSG_TEXT	CURRENT_MSG_TIME	CURRENT_MSG_X_POSITION	CURRENT_MSG_Y_POSITION	DATA_FILE	EYE_USED	IP_DURATION	IP_END_TIME	IP_LABEL	IP_START_TIME	TRIAL_INDEX	TRIAL_LABEL	TRIAL_START_TIME	trial	display1	display2	display3	RESPONSE	expected
wwh	.	.	.	.	.	.	.	.	.	.	1	.	.	.	false	false	Message: -23ms	.	.	.	.	.	.	.	.	.	.	.	TRIALID 0	-23	.	.	wwh.edf	RIGHT	4203	4338566	Full Trial Period	4334363	1	Trial: 1	4334363	54	µÆÁý	ÂÝÃ±	ÌðÌðÈ¦	j	j
wwh	.	.	.	.	.	.	.	.	.	.	2	.	.	.	false	false	Message: -1ms	.	.	.	.	.	.	.	.	.	.	.	RECCFG CR 1000 2 0 R	-1	.	.	wwh.edf	RIGHT	4203	4338566	Full Trial Period	4334363	1	Trial: 1	4334363	54	µÆÁý	ÂÝÃ±	ÌðÌðÈ¦	j	j
wwh	.	.	.	.	.	.	.	.	.	.	3	.	.	.	false	false	Message: -1ms	.	.	.	.	.	.	.	.	.	.	.	ELCLCFG TOWER	-1	.	.	wwh.edf	RIGHT	4203	4338566	Full Trial Period	4334363	1	Trial: 1	4334363	54	µÆÁý	ÂÝÃ±	ÌðÌðÈ¦	j	j
wwh	.	.	.	.	.	.	.	.	.	.	4	.	.	.	false	false	Message: -1ms	.	.	.	.	.	.	.	.	.	.	.	GAZE_COORDS 0.00 0.00 1023.00 767.00	-1	.	.	wwh.edf	RIGHT	4203	4338566	Full Trial Period	4334363	1	Trial: 1	4334363	54	µÆÁý	ÂÝÃ±	ÌðÌðÈ¦	j	j
wwh	.	.	.	.	.	.	.	.	.	.	5	.	.	.	false	false	Message: -1ms	.	.	.	.	.	.	.	.	.	.	.	THRESHOLDS R 67 210	-1	.	.	wwh.edf	RIGHT	4203	4338566	Full Trial Period	4334363	1	Trial: 1	4334363	54	µÆÁý	ÂÝÃ±	ÌðÌðÈ¦	j	j
wwh	.	.	.	.	.	.	.	.	.	.	6	.	.	.	false	false	Message: -1ms	.	.	.	.	.	.	.	.	.	.	.	ELCL_PROC CENTROID (3)	-1	.	.	wwh.edf	RIGHT	4203	4338566	Full Trial Period	4334363	1	Trial: 1	4334363	54	µÆÁý	ÂÝÃ±	ÌðÌðÈ¦	j	j
wwh	.	.	.	.	.	.	.	.	.	.	7	.	.	.	false	false	Message: -1ms	.	.	.	.	.	.	.	.	.	.	.	ELCL_PCR_PARAM 5 3.0	-1	.	.	wwh.edf	RIGHT	4203	4338566	Full Trial Period	4334363	1	Trial: 1	4334363	54	µÆÁý	ÂÝÃ±	ÌðÌðÈ¦	j	j
wwh	.	.	.	.	.	.	.	.	.	.	8	.	.	.	false	true	Message: 0ms	.	.	.	.	.	.	.	.	.	.	.	!MODE RECORD CR 1000 2 0 R	0	.	.	wwh.edf	RIGHT	4203	4338566	Full Trial Period	4334363	1	Trial: 1	4334363	54	µÆÁý	ÂÝÃ±	ÌðÌðÈ¦	j	j
wwh	73	73	1	1	.	.	.	.	.	.	9	.	.	.	false	false	Message: 43ms	.	.	108	108	161.30	367.30	1	385.20	1	.	.	SYNCTIME	43	.	.	wwh.edf	RIGHT	4203	4338566	Full Trial Period	4334363	1	Trial: 1	4334363	54	µÆÁý	ÂÝÃ±	ÌðÌðÈ¦	j	j
wwh	.	.	.	.	.	.	.	.	.	.	10	.	.	.	false	false	Message: 1882ms	10.38	225.64	46	1907	539.30	374.20	6	580.00	1862	233.70	392.90	INVISIBLE_BOUNDARY[1]	1882	.	.	wwh.edf	RIGHT	4203	4338566	Full Trial Period	4334363	1	Trial: 1	4334363	54	µÆÁý	ÂÝÃ±	ÌðÌðÈ¦	j	j
wwh	.	.	.	.	.	.	.	.	.	.	11	.	.	.	false	false	Message: 1893ms	10.38	225.64	46	1907	539.30	374.20	6	580.00	1862	233.70	392.90	SYNCTIME	1893	.	.	wwh.edf	RIGHT	4203	4338566	Full Trial Period	4334363	1	Trial: 1	4334363	54	µÆÁý	ÂÝÃ±	ÌðÌðÈ¦	j	j
wwh	.	.	.	.	.	.	.	.	.	.	12	.	.	.	false	false	Message: 2643ms	11.71	220.99	53	2662	876.50	382.20	9	374.90	2610	528.30	412.90	INVISIBLE_BOUNDARY[2]	2643	.	.	wwh.edf	RIGHT	4203	4338566	Full Trial Period	4334363	1	Trial: 1	4334363	54	µÆÁý	ÂÝÃ±	ÌðÌðÈ¦	j	j
wwh	.	.	.	.	.	.	.	.	.	.	13	.	.	.	false	false	Message: 2651ms	11.71	220.99	53	2662	876.50	382.20	9	374.90	2610	528.30	412.90	SYNCTIME	2651	.	.	wwh.edf	RIGHT	4203	4338566	Full Trial Period	4334363	1	Trial: 1	4334363	54	µÆÁý	ÂÝÃ±	ÌðÌðÈ¦	j	j
wwh	.	.	.	.	.	.	.	.	.	.	14	.	.	.	false	false	Message: 4184ms	6.13	37.83	162	4201	669.30	460.70	12	482.60	4040	843.50	403.00	KEYBOARD	4184	.	.	wwh.edf	RIGHT	4203	4338566	Full Trial Period	4334363	1	Trial: 1	4334363	54	µÆÁý	ÂÝÃ±	ÌðÌðÈ¦	j	j
wwh	.	.	.	.	.	.	.	.	.	.	15	.	.	.	false	false	Message: 4247ms	.	.	.	.	.	.	.	.	.	.	.	TRIAL_RESULT 0	4247	.	.	wwh.edf	RIGHT	4203	4338566	Full Trial Period	4334363	1	Trial: 1	4334363	54	µÆÁý	ÂÝÃ±	ÌðÌðÈ¦	j	j
wwh	.	.	.	.	.	.	.	.	.	.	1	.	.	.	false	false	Message: -15ms	.	.	.	.	.	.	.	.	.	.	.	TRIALID 1	-15	.	.	wwh.edf	RIGHT	2654	4342374	Full Trial Period	4339720	2	Trial: 2	4339720	47	Å¦¿Û	ÏîÁ´	Ìú»·	j	j
wwh	.	.	.	.	.	.	.	.	.	.	2	.	.	.	false	false	Message: -1ms	.	.	.	.	.	.	.	.	.	.	.	RECCFG CR 1000 2 0 R	-1	.	.	wwh.edf	RIGHT	2654	4342374	Full Trial Period	4339720	2	Trial: 2	4339720	47	Å¦¿Û	ÏîÁ´	Ìú»·	j	j
wwh	.	.	.	.	.	.	.	.	.	.	3	.	.	.	false	false	Message: -1ms	.	.	.	.	.	.	.	.	.	.	.	ELCLCFG TOWER	-1	.	.	wwh.edf	RIGHT	2654	4342374	Full Trial Period	4339720	2	Trial: 2	4339720	47	Å¦¿Û	ÏîÁ´	Ìú»·	j	j
wwh	.	.	.	.	.	.	.	.	.	.	4	.	.	.	false	false	Message: -1ms	.	.	.	.	.	.	.	.	.	.	.	GAZE_COORDS 0.00 0.00 1023.00 767.00	-1	.	.	wwh.edf	RIGHT	2654	4342374	Full Trial Period	4339720	2	Trial: 2	4339720	47	Å¦¿Û	ÏîÁ´	Ìú»·	j	j
wwh	.	.	.	.	.	.	.	.	.	.	5	.	.	.	false	false	Message: -1ms	.	.	.	.	.	.	.	.	.	.	.	THRESHOLDS R 67 210	-1	.	.	wwh.edf	RIGHT	2654	4342374	Full Trial Period	4339720	2	Trial: 2	4339720	47	Å¦¿Û	ÏîÁ´	Ìú»·	j	j
wwh	.	.	.	.	.	.	.	.	.	.	6	.	.	.	false	false	Message: -1ms	.	.	.	.	.	.	.	.	.	.	.	ELCL_PROC CENTROID (3)	-1	.	.	wwh.edf	RIGHT	2654	4342374	Full Trial Period	4339720	2	Trial: 2	4339720	47	Å¦¿Û	ÏîÁ´	Ìú»·	j	j
wwh	.	.	.	.	.	.	.	.	.	.	7	.	.	.	false	false	Message: -1ms	.	.	.	.	.	.	.	.	.	.	.	ELCL_PCR_PARAM 5 3.0	-1	.	.	wwh.edf	RIGHT	2654	4342374	Full Trial Period	4339720	2	Trial: 2	4339720	47	Å¦¿Û	ÏîÁ´	Ìú»·	j	j
wwh	.	.	.	.	.	.	.	.	.	.	8	.	.	.	false	true	Message: 0ms	.	.	.	.	.	.	.	.	.	.	.	!MODE RECORD CR 1000 2 0 R	0	.	.	wwh.edf	RIGHT	2654	4342374	Full Trial Period	4339720	2	Trial: 2	4339720	47	Å¦¿Û	ÏîÁ´	Ìú»·	j	j
wwh	48	48	1	1	.	.	.	.	.	.	9	.	.	.	false	false	Message: 43ms	.	.	84	84	178.80	349.40	1	410.60	1	.	.	SYNCTIME	43	.	.	wwh.edf	RIGHT	2654	4342374	Full Trial Period	4339720	2	Trial: 2	4339720	47	Å¦¿Û	ÏîÁ´	Ìú»·	j	j
wwh	.	.	.	.	.	.	.	.	.	.	10	.	.	.	false	false	Message: 488ms	12.46	60.48	206	662	531.50	374.30	2	510.00	457	161.50	376.30	INVISIBLE_BOUNDARY[1]	488	.	.	wwh.edf	RIGHT	2654	4342374	Full Trial Period	4339720	2	Trial: 2	4339720	47	Å¦¿Û	ÏîÁ´	Ìú»·	j	j
wwh	143	632	2	490	.	.	.	.	.	.	11	.	.	.	false	false	Message: 493ms	12.46	60.48	206	662	531.50	374.30	2	510.00	457	161.50	376.30	SYNCTIME	493	.	.	wwh.edf	RIGHT	2654	4342374	Full Trial Period	4339720	2	Trial: 2	4339720	47	Å¦¿Û	ÏîÁ´	Ìú»·	j	j
wwh	.	.	.	.	.	.	.	.	.	.	12	.	.	.	false	false	Message: 1320ms	11.52	217.37	53	1340	875.20	367.70	3	375.00	1288	532.60	377.40	INVISIBLE_BOUNDARY[2]	1320	.	.	wwh.edf	RIGHT	2654	4342374	Full Trial Period	4339720	2	Trial: 2	4339720	47	Å¦¿Û	ÏîÁ´	Ìú»·	j	j
wwh	.	.	.	.	.	.	.	.	.	.	13	.	.	.	false	false	Message: 1326ms	11.52	217.37	53	1340	875.20	367.70	3	375.00	1288	532.60	377.40	SYNCTIME	1326	.	.	wwh.edf	RIGHT	2654	4342374	Full Trial Period	4339720	2	Trial: 2	4339720	47	Å¦¿Û	ÏîÁ´	Ìú»·	j	j
wwh	.	.	.	.	821	2652	5	1832	890.60	394.10	14	[1]	2	RECTANGLE_INTERESTAREA	false	false	Message: 2634ms	.	.	.	.	.	.	.	.	.	.	.	KEYBOARD	2634	890.60	394.10	wwh.edf	RIGHT	2654	4342374	Full Trial Period	4339720	2	Trial: 2	4339720	47	Å¦¿Û	ÏîÁ´	Ìú»·	j	j
wwh	.	.	.	.	.	.	.	.	.	.	15	.	.	.	false	false	Message: 2701ms	.	.	.	.	.	.	.	.	.	.	.	TRIAL_RESULT 0	2701	.	.	wwh.edf	RIGHT	2654	4342374	Full Trial Period	4339720	2	Trial: 2	4339720	47	Å¦¿Û	ÏîÁ´	Ìú»·	j	j
wwh	.	.	.	.	.	.	.	.	.	.	1	.	.	.	false	false	Message: -25ms	.	.	.	.	.	.	.	.	.	.	.	TRIALID 2	-25	.	.	wwh.edf	RIGHT	3550	4347446	Full Trial Period	4343896	3	Trial: 3	4343896	29	Ç¦±Ê	Éß	Ð¡Ïª	j	j
wwh	.	.	.	.	.	.	.	.	.	.	2	.	.	.	false	false	Message: -1ms	.	.	.	.	.	.	.	.	.	.	.	RECCFG CR 1000 2 0 R	-1	.	.	wwh.edf	RIGHT	3550	4347446	Full Trial Period	4343896	3	Trial: 3	4343896	29	Ç¦±Ê	Éß	Ð¡Ïª	j	j
wwh	.	.	.	.	.	.	.	.	.	.	3	.	.	.	false	false	Message: -1ms	.	.	.	.	.	.	.	.	.	.	.	ELCLCFG TOWER	-1	.	.	wwh.edf	RIGHT	3550	4347446	Full Trial Period	4343896	3	Trial: 3	4343896	29	Ç¦±Ê	Éß	Ð¡Ïª	j	j
wwh	.	.	.	.	.	.	.	.	.	.	4	.	.	.	false	false	Message: -1ms	.	.	.	.	.	.	.	.	.	.	.	GAZE_COORDS 0.00 0.00 1023.00 767.00	-1	.	.	wwh.edf	RIGHT	3550	4347446	Full Trial Period	4343896	3	Trial: 3	4343896	29	Ç¦±Ê	Éß	Ð¡Ïª	j	j
wwh	.	.	.	.	.	.	.	.	.	.	5	.	.	.	false	false	Message: -1ms	.	.	.	.	.	.	.	.	.	.	.	THRESHOLDS R 67 210	-1	.	.	wwh.edf	RIGHT	3550	4347446	Full Trial Period	4343896	3	Trial: 3	4343896	29	Ç¦±Ê	Éß	Ð¡Ïª	j	j
wwh	.	.	.	.	.	.	.	.	.	.	6	.	.	.	false	false	Message: -1ms	.	.	.	.	.	.	.	.	.	.	.	ELCL_PROC CENTROID (3)	-1	.	.	wwh.edf	RIGHT	3550	4347446	Full Trial Period	4343896	3	Trial: 3	4343896	29	Ç¦±Ê	Éß	Ð¡Ïª	j	j
wwh	.	.	.	.	.	.	.	.	.	.	7	.	.	.	false	false	Message: -1ms	.	.	.	.	.	.	.	.	.	.	.	ELCL_PCR_PARAM 5 3.0	-1	.	.	wwh.edf	RIGHT	3550	4347446	Full Trial Period	4343896	3	Trial: 3	4343896	29	Ç¦±Ê	Éß	Ð¡Ïª	j	j
wwh	.	.	.	.	.	.	.	.	.	.	8	.	.	.	false	true	Message: 0ms	.	.	.	.	.	.	.	.	.	.	.	!MODE RECORD CR 1000 2 0 R	0	.	.	wwh.edf	RIGHT	3550	4347446	Full Trial Period	4343896	3	Trial: 3	4343896	29	Ç¦±Ê	Éß	Ð¡Ïª	j	j
wwh	.	.	.	.	383	389	1	7	149.90	373.90	9	.	.	.	false	false	Message: 42ms	.	.	.	.	.	.	.	.	.	.	.	SYNCTIME	42	149.90	373.90	wwh.edf	RIGHT	3550	4347446	Full Trial Period	4343896	3	Trial: 3	4343896	29	Ç¦±Ê	Éß	Ð¡Ïª	j	j
wwh	.	.	.	.	.	.	.	.	.	.	10	.	.	.	false	false	Message: 608ms	4.23	26.13	162	754	526.30	374.00	2	308.70	593	402.90	375.50	INVISIBLE_BOUNDARY[1]	608	.	.	wwh.edf	RIGHT	3550	4347446	Full Trial Period	4343896	3	Trial: 3	4343896	29	Ç¦±Ê	Éß	Ð¡Ïª	j	j
wwh	.	.	.	.	.	.	.	.	.	.	11	.	.	.	false	false	Message: 617ms	4.23	26.13	162	754	526.30	374.00	2	308.70	593	402.90	375.50	SYNCTIME	617	.	.	wwh.edf	RIGHT	3550	4347446	Full Trial Period	4343896	3	Trial: 3	4343896	29	Ç¦±Ê	Éß	Ð¡Ïª	j	j
wwh	.	.	.	.	.	.	.	.	.	.	12	.	.	.	false	false	Message: 2048ms	5.05	25.90	195	2070	818.30	346.90	4	893.10	1876	672.30	378.10	INVISIBLE_BOUNDARY[2]	2048	.	.	wwh.edf	RIGHT	3550	4347446	Full Trial Period	4343896	3	Trial: 3	4343896	29	Ç¦±Ê	Éß	Ð¡Ïª	j	j
wwh	.	.	.	.	.	.	.	.	.	.	13	.	.	.	false	false	Message: 2058ms	5.05	25.90	195	2070	818.30	346.90	4	893.10	1876	672.30	378.10	SYNCTIME	2058	.	.	wwh.edf	RIGHT	3550	4347446	Full Trial Period	4343896	3	Trial: 3	4343896	29	Ç¦±Ê	Éß	Ð¡Ïª	j	j
wwh	.	.	.	.	136	3548	8	3413	846.00	366.80	14	[1]	2	RECTANGLE_INTERESTAREA	false	false	Message: 3531ms	.	.	.	.	.	.	.	.	.	.	.	KEYBOARD	3531	846.00	366.80	wwh.edf	RIGHT	3550	4347446	Full Trial Period	4343896	3	Trial: 3	4343896	29	Ç¦±Ê	Éß	Ð¡Ïª	j	j
wwh	.	.	.	.	.	.	.	.	.	.	15	.	.	.	false	false	Message: 3594ms	.	.	.	.	.	.	.	.	.	.	.	TRIAL_RESULT 0	3594	.	.	wwh.edf	RIGHT	3550	4347446	Full Trial Period	4343896	3	Trial: 3	4343896	29	Ç¦±Ê	Éß	Ð¡Ïª	j	j
wwh	.	.	.	.	.	.	.	.	.	.	1	.	.	.	false	false	Message: -15ms	.	.	.	.	.	.	.	.	.	.	.	TRIALID 3	-15	.	.	wwh.edf	RIGHT	3675	4352686	Full Trial Period	4349011	4	Trial: 4	4349011	30	éÙ×Ó	Éß	Ç¦±Ê	j	j
wwh	.	.	.	.	.	.	.	.	.	.	2	.	.	.	false	false	Message: -1ms	.	.	.	.	.	.	.	.	.	.	.	RECCFG CR 1000 2 0 R	-1	.	.	wwh.edf	RIGHT	3675	4352686	Full Trial Period	4349011	4	Trial: 4	4349011	30	éÙ×Ó	Éß	Ç¦±Ê	j	j
wwh	.	.	.	.	.	.	.	.	.	.	3	.	.	.	false	false	Message: -1ms	.	.	.	.	.	.	.	.	.	.	.	ELCLCFG TOWER	-1	.	.	wwh.edf	RIGHT	3675	4352686	Full Trial Period	4349011	4	Trial: 4	4349011	30	éÙ×Ó	Éß	Ç¦±Ê	j	j
wwh	.	.	.	.	.	.	.	.	.	.	4	.	.	.	false	false	Message: -1ms	.	.	.	.	.	.	.	.	.	.	.	GAZE_COORDS 0.00 0.00 1023.00 767.00	-1	.	.	wwh.edf	RIGHT	3675	4352686	Full Trial Period	4349011	4	Trial: 4	4349011	30	éÙ×Ó	Éß	Ç¦±Ê	j	j
wwh	.	.	.	.	.	.	.	.	.	.	5	.	.	.	false	false	Message: -1ms	.	.	.	.	.	.	.	.	.	.	.	THRESHOLDS R 67 210	-1	.	.	wwh.edf	RIGHT	3675	4352686	Full Trial Period	4349011	4	Trial: 4	4349011	30	éÙ×Ó	Éß	Ç¦±Ê	j	j
wwh	.	.	.	.	.	.	.	.	.	.	6	.	.	.	false	false	Message: -1ms	.	.	.	.	.	.	.	.	.	.	.	ELCL_PROC CENTROID (3)	-1	.	.	wwh.edf	RIGHT	3675	4352686	Full Trial Period	4349011	4	Trial: 4	4349011	30	éÙ×Ó	Éß	Ç¦±Ê	j	j
wwh	.	.	.	.	.	.	.	.	.	.	7	.	.	.	false	false	Message: -1ms	.	.	.	.	.	.	.	.	.	.	.	ELCL_PCR_PARAM 5 3.0	-1	.	.	wwh.edf	RIGHT	3675	4352686	Full Trial Period	4349011	4	Trial: 4	4349011	30	éÙ×Ó	Éß	Ç¦±Ê	j	j
wwh	.	.	.	.	.	.	.	.	.	.	8	.	.	.	false	true	Message: 0ms	.	.	.	.	.	.	.	.	.	.	.	!MODE RECORD CR 1000 2 0 R	0	.	.	wwh.edf	RIGHT	3675	4352686	Full Trial Period	4349011	4	Trial: 4	4349011	30	éÙ×Ó	Éß	Ç¦±Ê	j	j
wwh	.	.	.	.	376	382	1	7	148.60	365.90	9	.	.	.	false	false	Message: 42ms	.	.	.	.	.	.	.	.	.	.	.	SYNCTIME	42	148.60	365.90	wwh.edf	RIGHT	3675	4352686	Full Trial Period	4349011	4	Trial: 4	4349011	30	éÙ×Ó	Éß	Ç¦±Ê	j	j
wwh	.	.	.	.	.	.	.	.	.	.	10	.	.	.	false	false	Message: 416ms	10.82	48.31	224	606	472.50	368.00	1	960.20	383	151.10	365.50	INVISIBLE_BOUNDARY[1]	416	.	.	wwh.edf	RIGHT	3675	4352686	Full Trial Period	4349011	4	Trial: 4	4349011	30	éÙ×Ó	Éß	Ç¦±Ê	j	j
wwh	151	573	1	423	.	.	.	.	.	.	11	.	.	.	false	false	Message: 426ms	10.82	48.31	224	606	472.50	368.00	1	960.20	383	151.10	365.50	SYNCTIME	426	.	.	wwh.edf	RIGHT	3675	4352686	Full Trial Period	4349011	4	Trial: 4	4349011	30	éÙ×Ó	Éß	Ç¦±Ê	j	j
wwh	.	.	.	.	.	.	.	.	.	.	12	.	.	.	false	false	Message: 2389ms	12.87	225.74	57	2416	940.80	361.00	5	413.20	2360	555.70	394.70	INVISIBLE_BOUNDARY[2]	2389	.	.	wwh.edf	RIGHT	3675	4352686	Full Trial Period	4349011	4	Trial: 4	4349011	30	éÙ×Ó	Éß	Ç¦±Ê	j	j
wwh	.	.	.	.	.	.	.	.	.	.	13	.	.	.	false	false	Message: 2392ms	12.87	225.74	57	2416	940.80	361.00	5	413.20	2360	555.70	394.70	SYNCTIME	2392	.	.	wwh.edf	RIGHT	3675	4352686	Full Trial Period	4349011	4	Trial: 4	4349011	30	éÙ×Ó	Éß	Ç¦±Ê	j	j
wwh	.	.	.	.	518	3673	8	3156	778.20	393.00	14	.	.	.	false	false	Message: 3656ms	.	.	.	.	.	.	.	.	.	.	.	KEYBOARD	3656	778.20	393.00	wwh.edf	RIGHT	3675	4352686	Full Trial Period	4349011	4	Trial: 4	4349011	30	éÙ×Ó	Éß	Ç¦±Ê	j	j
wwh	.	.	.	.	.	.	.	.	.	.	15	.	.	.	false	false	Message: 3718ms	.	.	.	.	.	.	.	.	.	.	.	TRIAL_RESULT 0	3718	.	.	wwh.edf	RIGHT	3675	4352686	Full Trial Period	4349011	4	Trial: 4	4349011	30	éÙ×Ó	Éß	Ç¦±Ê	j	j
wwh	.	.	.	.	.	.	.	.	.	.	1	.	.	.	false	false	Message: -16ms	.	.	.	.	.	.	.	.	.	.	.	TRIALID 4	-16	.	.	wwh.edf	RIGHT	4419	4358630	Full Trial Period	4354211	5	Trial: 5	4354211	94	µ°¾í	Ã«±Ê	¿ê×Ó	f	j
wwh	.	.	.	.	.	.	.	.	.	.	2	.	.	.	false	false	Message: -1ms	.	.	.	.	.	.	.	.	.	.	.	RECCFG CR 1000 2 0 R	-1	.	.	wwh.edf	RIGHT	4419	4358630	Full Trial Period	4354211	5	Trial: 5	4354211	94	µ°¾í	Ã«±Ê	¿ê×Ó	f	j
wwh	.	.	.	.	.	.	.	.	.	.	3	.	.	.	false	false	Message: -1ms	.	.	.	.	.	.	.	.	.	.	.	ELCLCFG TOWER	-1	.	.	wwh.edf	RIGHT	4419	4358630	Full Trial Period	4354211	5	Trial: 5	4354211	94	µ°¾í	Ã«±Ê	¿ê×Ó	f	j
wwh	.	.	.	.	.	.	.	.	.	.	4	.	.	.	false	false	Message: -1ms	.	.	.	.	.	.	.	.	.	.	.	GAZE_COORDS 0.00 0.00 1023.00 767.00	-1	.	.	wwh.edf	RIGHT	4419	4358630	Full Trial Period	4354211	5	Trial: 5	4354211	94	µ°¾í	Ã«±Ê	¿ê×Ó	f	j
wwh	.	.	.	.	.	.	.	.	.	.	5	.	.	.	false	false	Message: -1ms	.	.	.	.	.	.	.	.	.	.	.	THRESHOLDS R 67 210	-1	.	.	wwh.edf	RIGHT	4419	4358630	Full Trial Period	4354211	5	Trial: 5	4354211	94	µ°¾í	Ã«±Ê	¿ê×Ó	f	j
wwh	.	.	.	.	.	.	.	.	.	.	6	.	.	.	false	false	Message: -1ms	.	.	.	.	.	.	.	.	.	.	.	ELCL_PROC CENTROID (3)	-1	.	.	wwh.edf	RIGHT	4419	4358630	Full Trial Period	4354211	5	Trial: 5	4354211	94	µ°¾í	Ã«±Ê	¿ê×Ó	f	j
wwh	.	.	.	.	.	.	.	.	.	.	7	.	.	.	false	false	Message: -1ms	.	.	.	.	.	.	.	.	.	.	.	ELCL_PCR_PARAM 5 3.0	-1	.	.	wwh.edf	RIGHT	4419	4358630	Full Trial Period	4354211	5	Trial: 5	4354211	94	µ°¾í	Ã«±Ê	¿ê×Ó	f	j
wwh	.	.	.	.	.	.	.	.	.	.	8	.	.	.	false	true	Message: 0ms	.	.	.	.	.	.	.	.	.	.	.	!MODE RECORD CR 1000 2 0 R	0	.	.	wwh.edf	RIGHT	4419	4358630	Full Trial Period	4354211	5	Trial: 5	4354211	94	µ°¾í	Ã«±Ê	¿ê×Ó	f	j
wwh	.	.	.	.	393	399	1	7	155.10	371.30	9	.	.	.	false	false	Message: 42ms	.	.	.	.	.	.	.	.	.	.	.	SYNCTIME	42	155.10	371.30	wwh.edf	RIGHT	4419	4358630	Full Trial Period	4354211	5	Trial: 5	4354211	94	µ°¾í	Ã«±Ê	¿ê×Ó	f	j
wwh	.	.	.	.	422	970	2	549	495.70	375.00	10	[1]	1	RECTANGLE_INTERESTAREA	false	false	Message: 616ms	.	.	.	.	.	.	.	.	.	.	.	INVISIBLE_BOUNDARY[1]	616	495.70	375.00	wwh.edf	RIGHT	4419	4358630	Full Trial Period	4354211	5	Trial: 5	4354211	94	µ°¾í	Ã«±Ê	¿ê×Ó	f	j
wwh	.	.	.	.	422	970	2	549	495.70	375.00	11	[1]	1	RECTANGLE_INTERESTAREA	false	false	Message: 625ms	.	.	.	.	.	.	.	.	.	.	.	SYNCTIME	625	495.70	375.00	wwh.edf	RIGHT	4419	4358630	Full Trial Period	4354211	5	Trial: 5	4354211	94	µ°¾í	Ã«±Ê	¿ê×Ó	f	j
wwh	.	.	.	.	.	.	.	.	.	.	12	.	.	.	false	false	Message: 2019ms	5.33	156.89	34	2036	867.40	375.50	4	294.70	2003	708.00	386.00	INVISIBLE_BOUNDARY[2]	2019	.	.	wwh.edf	RIGHT	4419	4358630	Full Trial Period	4354211	5	Trial: 5	4354211	94	µ°¾í	Ã«±Ê	¿ê×Ó	f	j
wwh	.	.	.	.	.	.	.	.	.	.	13	.	.	.	false	false	Message: 2024ms	5.33	156.89	34	2036	867.40	375.50	4	294.70	2003	708.00	386.00	SYNCTIME	2024	.	.	wwh.edf	RIGHT	4419	4358630	Full Trial Period	4354211	5	Trial: 5	4354211	94	µ°¾í	Ã«±Ê	¿ê×Ó	f	j
wwh	.	.	.	.	59	4417	10	4359	482.20	370.80	14	[1]	1	RECTANGLE_INTERESTAREA	false	false	Message: 4400ms	.	.	.	.	.	.	.	.	.	.	.	KEYBOARD	4400	482.20	370.80	wwh.edf	RIGHT	4419	4358630	Full Trial Period	4354211	5	Trial: 5	4354211	94	µ°¾í	Ã«±Ê	¿ê×Ó	f	j
wwh	.	.	.	.	.	.	.	.	.	.	15	.	.	.	false	false	Message: 4463ms	.	.	.	.	.	.	.	.	.	.	.	TRIAL_RESULT 0	4463	.	.	wwh.edf	RIGHT	4419	4358630	Full Trial Period	4354211	5	Trial: 5	4354211	94	µ°¾í	Ã«±Ê	¿ê×Ó	f	j
wwh	.	.	.	.	.	.	.	.	.	.	1	.	.	.	false	false	Message: -24ms	.	.	.	.	.	.	.	.	.	.	.	TRIALID 5	-24	.	.	wwh.edf	RIGHT	3458	4363559	Full Trial Period	4360101	6	Trial: 6	4360101	103	ÐÅ·â	Ïà¿ò	ÓÍ»­	j	j
wwh	.	.	.	.	.	.	.	.	.	.	2	.	.	.	false	false	Message: -1ms	.	.	.	.	.	.	.	.	.	.	.	RECCFG CR 1000 2 0 R	-1	.	.	wwh.edf	RIGHT	3458	4363559	Full Trial Period	4360101	6	Trial: 6	4360101	103	ÐÅ·â	Ïà¿ò	ÓÍ»­	j	j
wwh	.	.	.	.	.	.	.	.	.	.	3	.	.	.	false	false	Message: -1ms	.	.	.	.	.	.	.	.	.	.	.	ELCLCFG TOWER	-1	.	.	wwh.edf	RIGHT	3458	4363559	Full Trial Period	4360101	6	Trial: 6	4360101	103	ÐÅ·â	Ïà¿ò	ÓÍ»­	j	j
wwh	.	.	.	.	.	.	.	.	.	.	4	.	.	.	false	false	Message: -1ms	.	.	.	.	.	.	.	.	.	.	.	GAZE_COORDS 0.00 0.00 1023.00 767.00	-1	.	.	wwh.edf	RIGHT	3458	4363559	Full Trial Period	4360101	6	Trial: 6	4360101	103	ÐÅ·â	Ïà¿ò	ÓÍ»­	j	j
wwh	.	.	.	.	.	.	.	.	.	.	5	.	.	.	false	false	Message: -1ms	.	.	.	.	.	.	.	.	.	.	.	THRESHOLDS R 67 210	-1	.	.	wwh.edf	RIGHT	3458	4363559	Full Trial Period	4360101	6	Trial: 6	4360101	103	ÐÅ·â	Ïà¿ò	ÓÍ»­	j	j
wwh	.	.	.	.	.	.	.	.	.	.	6	.	.	.	false	false	Message: -1ms	.	.	.	.	.	.	.	.	.	.	.	ELCL_PROC CENTROID (3)	-1	.	.	wwh.edf	RIGHT	3458	4363559	Full Trial Period	4360101	6	Trial: 6	4360101	103	ÐÅ·â	Ïà¿ò	ÓÍ»­	j	j
wwh	.	.	.	.	.	.	.	.	.	.	7	.	.	.	false	false	Message: -1ms	.	.	.	.	.	.	.	.	.	.	.	ELCL_PCR_PARAM 5 3.0	-1	.	.	wwh.edf	RIGHT	3458	4363559	Full Trial Period	4360101	6	Trial: 6	4360101	103	ÐÅ·â	Ïà¿ò	ÓÍ»­	j	j
wwh	.	.	.	.	.	.	.	.	.	.	8	.	.	.	false	true	Message: 0ms	.	.	.	.	.	.	.	.	.	.	.	!MODE RECORD CR 1000 2 0 R	0	.	.	wwh.edf	RIGHT	3458	4363559	Full Trial Period	4360101	6	Trial: 6	4360101	103	ÐÅ·â	Ïà¿ò	ÓÍ»­	j	j
wwh	.	.	.	.	434	440	1	7	160.50	366.80	9	.	.	.	false	false	Message: 51ms	.	.	.	.	.	.	.	.	.	.	.	SYNCTIME	51	160.50	366.80	wwh.edf	RIGHT	3458	4363559	Full Trial Period	4360101	6	Trial: 6	4360101	103	ÐÅ·â	Ïà¿ò	ÓÍ»­	j	j
wwh	.	.	.	.	.	.	.	.	.	.	10	.	.	.	false	false	Message: 643ms	4.58	24.78	185	813	539.40	367.00	2	314.50	629	406.70	380.60	INVISIBLE_BOUNDARY[1]	643	.	.	wwh.edf	RIGHT	3458	4363559	Full Trial Period	4360101	6	Trial: 6	4360101	103	ÐÅ·â	Ïà¿ò	ÓÍ»­	j	j
wwh	.	.	.	.	.	.	.	.	.	.	11	.	.	.	false	false	Message: 650ms	4.58	24.78	185	813	539.40	367.00	2	314.50	629	406.70	380.60	SYNCTIME	650	.	.	wwh.edf	RIGHT	3458	4363559	Full Trial Period	4360101	6	Trial: 6	4360101	103	ÐÅ·â	Ïà¿ò	ÓÍ»­	j	j
wwh	.	.	.	.	319	2053	6	1735	753.40	380.40	12	.	.	.	false	false	Message: 1940ms	.	.	.	.	.	.	.	.	.	.	.	INVISIBLE_BOUNDARY[2]	1940	753.40	380.40	wwh.edf	RIGHT	3458	4363559	Full Trial Period	4360101	6	Trial: 6	4360101	103	ÐÅ·â	Ïà¿ò	ÓÍ»­	j	j
wwh	.	.	.	.	319	2053	6	1735	753.40	380.40	13	.	.	.	false	false	Message: 1950ms	.	.	.	.	.	.	.	.	.	.	.	SYNCTIME	1950	753.40	380.40	wwh.edf	RIGHT	3458	4363559	Full Trial Period	4360101	6	Trial: 6	4360101	103	ÐÅ·â	Ïà¿ò	ÓÍ»­	j	j
wwh	.	.	.	.	42	3456	10	3415	555.00	393.20	14	.	.	.	false	false	Message: 3439ms	.	.	.	.	.	.	.	.	.	.	.	KEYBOARD	3439	555.00	393.20	wwh.edf	RIGHT	3458	4363559	Full Trial Period	4360101	6	Trial: 6	4360101	103	ÐÅ·â	Ïà¿ò	ÓÍ»­	j	j
wwh	.	.	.	.	.	.	.	.	.	.	15	.	.	.	false	false	Message: 3500ms	.	.	.	.	.	.	.	.	.	.	.	TRIAL_RESULT 0	3500	.	.	wwh.edf	RIGHT	3458	4363559	Full Trial Period	4360101	6	Trial: 6	4360101	103	ÐÅ·â	Ïà¿ò	ÓÍ»­	j	j
wwh	.	.	.	.	.	.	.	.	.	.	1	.	.	.	false	false	Message: -15ms	.	.	.	.	.	.	.	.	.	.	.	TRIALID 6	-15	.	.	wwh.edf	RIGHT	2851	4367951	Full Trial Period	4365100	7	Trial: 7	4365100	67	ÄûÃÊ	éÏé­Çò	²£Á§Öé	f	f
wwh	.	.	.	.	.	.	.	.	.	.	2	.	.	.	false	false	Message: -1ms	.	.	.	.	.	.	.	.	.	.	.	RECCFG CR 1000 2 0 R	-1	.	.	wwh.edf	RIGHT	2851	4367951	Full Trial Period	4365100	7	Trial: 7	4365100	67	ÄûÃÊ	éÏé­Çò	²£Á§Öé	f	f
wwh	.	.	.	.	.	.	.	.	.	.	3	.	.	.	false	false	Message: -1ms	.	.	.	.	.	.	.	.	.	.	.	ELCLCFG TOWER	-1	.	.	wwh.edf	RIGHT	2851	4367951	Full Trial Period	4365100	7	Trial: 7	4365100	67	ÄûÃÊ	éÏé­Çò	²£Á§Öé	f	f
wwh	.	.	.	.	.	.	.	.	.	.	4	.	.	.	false	false	Message: -1ms	.	.	.	.	.	.	.	.	.	.	.	GAZE_COORDS 0.00 0.00 1023.00 767.00	-1	.	.	wwh.edf	RIGHT	2851	4367951	Full Trial Period	4365100	7	Trial: 7	4365100	67	ÄûÃÊ	éÏé­Çò	²£Á§Öé	f	f
wwh	.	.	.	.	.	.	.	.	.	.	5	.	.	.	false	false	Message: -1ms	.	.	.	.	.	.	.	.	.	.	.	THRESHOLDS R 67 210	-1	.	.	wwh.edf	RIGHT	2851	4367951	Full Trial Period	4365100	7	Trial: 7	4365100	67	ÄûÃÊ	éÏé­Çò	²£Á§Öé	f	f
wwh	.	.	.	.	.	.	.	.	.	.	6	.	.	.	false	false	Message: -1ms	.	.	.	.	.	.	.	.	.	.	.	ELCL_PROC CENTROID (3)	-1	.	.	wwh.edf	RIGHT	2851	4367951	Full Trial Period	4365100	7	Trial: 7	4365100	67	ÄûÃÊ	éÏé­Çò	²£Á§Öé	f	f
wwh	.	.	.	.	.	.	.	.	.	.	7	.	.	.	false	false	Message: -1ms	.	.	.	.	.	.	.	.	.	.	.	ELCL_PCR_PARAM 5 3.0	-1	.	.	wwh.edf	RIGHT	2851	4367951	Full Trial Period	4365100	7	Trial: 7	4365100	67	ÄûÃÊ	éÏé­Çò	²£Á§Öé	f	f
wwh	.	.	.	.	.	.	.	.	.	.	8	.	.	.	false	true	Message: 0ms	.	.	.	.	.	.	.	.	.	.	.	!MODE RECORD CR 1000 2 0 R	0	.	.	wwh.edf	RIGHT	2851	4367951	Full Trial Period	4365100	7	Trial: 7	4365100	67	ÄûÃÊ	éÏé­Çò	²£Á§Öé	f	f
wwh	.	.	.	.	303	309	1	7	150.80	378.10	9	.	.	.	false	false	Message: 51ms	.	.	.	.	.	.	.	.	.	.	.	SYNCTIME	51	150.80	378.10	wwh.edf	RIGHT	2851	4367951	Full Trial Period	4365100	7	Trial: 7	4365100	67	ÄûÃÊ	éÏé­Çò	²£Á§Öé	f	f
wwh	.	.	.	.	.	.	.	.	.	.	10	.	.	.	false	false	Message: 756ms	2.80	107.69	26	757	578.80	381.40	3	176.80	732	498.20	370.60	INVISIBLE_BOUNDARY[1]	756	.	.	wwh.edf	RIGHT	2851	4367951	Full Trial Period	4365100	7	Trial: 7	4365100	67	ÄûÃÊ	éÏé­Çò	²£Á§Öé	f	f
wwh	.	.	.	.	162	919	4	758	586.20	377.20	11	.	.	.	false	false	Message: 759ms	.	.	.	.	.	.	.	.	.	.	.	SYNCTIME	759	586.20	377.20	wwh.edf	RIGHT	2851	4367951	Full Trial Period	4365100	7	Trial: 7	4365100	67	ÄûÃÊ	éÏé­Çò	²£Á§Öé	f	f
wwh	.	.	.	.	.	.	.	.	.	.	12	.	.	.	false	false	Message: 2154ms	8.30	176.67	47	2166	811.50	378.00	7	306.30	2120	566.30	394.50	INVISIBLE_BOUNDARY[2]	2154	.	.	wwh.edf	RIGHT	2851	4367951	Full Trial Period	4365100	7	Trial: 7	4365100	67	ÄûÃÊ	éÏé­Çò	²£Á§Öé	f	f
wwh	.	.	.	.	.	.	.	.	.	.	13	.	.	.	false	false	Message: 2158ms	8.30	176.67	47	2166	811.50	378.00	7	306.30	2120	566.30	394.50	SYNCTIME	2158	.	.	wwh.edf	RIGHT	2851	4367951	Full Trial Period	4365100	7	Trial: 7	4365100	67	ÄûÃÊ	éÏé­Çò	²£Á§Öé	f	f
wwh	.	.	.	.	339	2849	10	2511	879.80	382.60	14	[1]	2	RECTANGLE_INTERESTAREA	false	false	Message: 2832ms	.	.	.	.	.	.	.	.	.	.	.	KEYBOARD	2832	879.80	382.60	wwh.edf	RIGHT	2851	4367951	Full Trial Period	4365100	7	Trial: 7	4365100	67	ÄûÃÊ	éÏé­Çò	²£Á§Öé	f	f
wwh	.	.	.	.	.	.	.	.	.	.	15	.	.	.	false	false	Message: 2893ms	.	.	.	.	.	.	.	.	.	.	.	TRIAL_RESULT 0	2893	.	.	wwh.edf	RIGHT	2851	4367951	Full Trial Period	4365100	7	Trial: 7	4365100	67	ÄûÃÊ	éÏé­Çò	²£Á§Öé	f	f
wwh	.	.	.	.	.	.	.	.	.	.	1	.	.	.	false	false	Message: -526ms	.	.	.	.	.	.	.	.	.	.	.	TRIALID 7	-526	.	.	wwh.edf	RIGHT	4168	4374136	Full Trial Period	4369968	8	Trial: 8	4369968	133	³ß×Ó	µçÏß	Ë®Í°	j	f
wwh	.	.	.	.	.	.	.	.	.	.	2	.	.	.	false	false	Message: -1ms	.	.	.	.	.	.	.	.	.	.	.	RECCFG CR 1000 2 0 R	-1	.	.	wwh.edf	RIGHT	4168	4374136	Full Trial Period	4369968	8	Trial: 8	4369968	133	³ß×Ó	µçÏß	Ë®Í°	j	f
wwh	.	.	.	.	.	.	.	.	.	.	3	.	.	.	false	false	Message: -1ms	.	.	.	.	.	.	.	.	.	.	.	ELCLCFG TOWER	-1	.	.	wwh.edf	RIGHT	4168	4374136	Full Trial Period	4369968	8	Trial: 8	4369968	133	³ß×Ó	µçÏß	Ë®Í°	j	f
wwh	.	.	.	.	.	.	.	.	.	.	4	.	.	.	false	false	Message: -1ms	.	.	.	.	.	.	.	.	.	.	.	GAZE_COORDS 0.00 0.00 1023.00 767.00	-1	.	.	wwh.edf	RIGHT	4168	4374136	Full Trial Period	4369968	8	Trial: 8	4369968	133	³ß×Ó	µçÏß	Ë®Í°	j	f
wwh	.	.	.	.	.	.	.	.	.	.	5	.	.	.	false	false	Message: -1ms	.	.	.	.	.	.	.	.	.	.	.	THRESHOLDS R 67 210	-1	.	.	wwh.edf	RIGHT	4168	4374136	Full Trial Period	4369968	8	Trial: 8	4369968	133	³ß×Ó	µçÏß	Ë®Í°	j	f
wwh	.	.	.	.	.	.	.	.	.	.	6	.	.	.	false	false	Message: -1ms	.	.	.	.	.	.	.	.	.	.	.	ELCL_PROC CENTROID (3)	-1	.	.	wwh.edf	RIGHT	4168	4374136	Full Trial Period	4369968	8	Trial: 8	4369968	133	³ß×Ó	µçÏß	Ë®Í°	j	f
wwh	.	.	.	.	.	.	.	.	.	.	7	.	.	.	false	false	Message: -1ms	.	.	.	.	.	.	.	.	.	.	.	ELCL_PCR_PARAM 5 3.0	-1	.	.	wwh.edf	RIGHT	4168	4374136	Full Trial Period	4369968	8	Trial: 8	4369968	133	³ß×Ó	µçÏß	Ë®Í°	j	f
wwh	.	.	.	.	.	.	.	.	.	.	8	.	.	.	false	true	Message: 0ms	.	.	.	.	.	.	.	.	.	.	.	!MODE RECORD CR 1000 2 0 R	0	.	.	wwh.edf	RIGHT	4168	4374136	Full Trial Period	4369968	8	Trial: 8	4369968	133	³ß×Ó	µçÏß	Ë®Í°	j	f
wwh	.	.	.	.	400	406	1	7	146.30	377.10	9	.	.	.	false	false	Message: 40ms	.	.	.	.	.	.	.	.	.	.	.	SYNCTIME	40	146.30	377.10	wwh.edf	RIGHT	4168	4374136	Full Trial Period	4369968	8	Trial: 8	4369968	133	³ß×Ó	µçÏß	Ë®Í°	j	f
wwh	.	.	.	.	.	.	.	.	.	.	10	.	.	.	false	false	Message: 656ms	1.26	7.89	160	797	503.00	365.80	2	3187.70	638	481.80	336.50	INVISIBLE_BOUNDARY[1]	656	.	.	wwh.edf	RIGHT	4168	4374136	Full Trial Period	4369968	8	Trial: 8	4369968	133	³ß×Ó	µçÏß	Ë®Í°	j	f
wwh	117	774	1	658	.	.	.	.	.	.	11	.	.	.	false	false	Message: 666ms	1.26	7.89	160	797	503.00	365.80	2	3187.70	638	481.80	336.50	SYNCTIME	666	.	.	wwh.edf	RIGHT	4168	4374136	Full Trial Period	4369968	8	Trial: 8	4369968	133	³ß×Ó	µçÏß	Ë®Í°	j	f
wwh	.	.	.	.	.	.	.	.	.	.	12	.	.	.	false	false	Message: 2017ms	1.25	8.05	155	2155	902.30	343.30	6	1139.50	2001	912.50	378.60	INVISIBLE_BOUNDARY[2]	2017	.	.	wwh.edf	RIGHT	4168	4374136	Full Trial Period	4369968	8	Trial: 8	4369968	133	³ß×Ó	µçÏß	Ë®Í°	j	f
wwh	.	.	.	.	.	.	.	.	.	.	13	.	.	.	false	false	Message: 2023ms	1.25	8.05	155	2155	902.30	343.30	6	1139.50	2001	912.50	378.60	SYNCTIME	2023	.	.	wwh.edf	RIGHT	4168	4374136	Full Trial Period	4369968	8	Trial: 8	4369968	133	³ß×Ó	µçÏß	Ë®Í°	j	f
wwh	.	.	.	.	538	4166	10	3629	867.70	395.20	14	[1]	2	RECTANGLE_INTERESTAREA	false	false	Message: 4148ms	.	.	.	.	.	.	.	.	.	.	.	KEYBOARD	4148	867.70	395.20	wwh.edf	RIGHT	4168	4374136	Full Trial Period	4369968	8	Trial: 8	4369968	133	³ß×Ó	µçÏß	Ë®Í°	j	f
wwh	.	.	.	.	.	.	.	.	.	.	15	.	.	.	false	false	Message: 4211ms	.	.	.	.	.	.	.	.	.	.	.	TRIAL_RESULT 0	4211	.	.	wwh.edf	RIGHT	4168	4374136	Full Trial Period	4369968	8	Trial: 8	4369968	133	³ß×Ó	µçÏß	Ë®Í°	j	f
wwh	.	.	.	.	.	.	.	.	.	.	1	.	.	.	false	false	Message: -22ms	.	.	.	.	.	.	.	.	.	.	.	TRIALID 8	-22	.	.	wwh.edf	RIGHT	4870	4383008	Full Trial Period	4378138	9	Trial: 9	4378138	129	Ë®±­	±ÊÍ²	µ°¸â	j	f
wwh	.	.	.	.	.	.	.	.	.	.	2	.	.	.	false	false	Message: -1ms	.	.	.	.	.	.	.	.	.	.	.	RECCFG CR 1000 2 0 R	-1	.	.	wwh.edf	RIGHT	4870	4383008	Full Trial Period	4378138	9	Trial: 9	4378138	129	Ë®±­	±ÊÍ²	µ°¸â	j	f
wwh	.	.	.	.	.	.	.	.	.	.	3	.	.	.	false	false	Message: -1ms	.	.	.	.	.	.	.	.	.	.	.	ELCLCFG TOWER	-1	.	.	wwh.edf	RIGHT	4870	4383008	Full Trial Period	4378138	9	Trial: 9	4378138	129	Ë®±­	±ÊÍ²	µ°¸â	j	f
wwh	.	.	.	.	.	.	.	.	.	.	4	.	.	.	false	false	Message: -1ms	.	.	.	.	.	.	.	.	.	.	.	GAZE_COORDS 0.00 0.00 1023.00 767.00	-1	.	.	wwh.edf	RIGHT	4870	4383008	Full Trial Period	4378138	9	Trial: 9	4378138	129	Ë®±­	±ÊÍ²	µ°¸â	j	f
wwh	.	.	.	.	.	.	.	.	.	.	5	.	.	.	false	false	Message: -1ms	.	.	.	.	.	.	.	.	.	.	.	THRESHOLDS R 67 210	-1	.	.	wwh.edf	RIGHT	4870	4383008	Full Trial Period	4378138	9	Trial: 9	4378138	129	Ë®±­	±ÊÍ²	µ°¸â	j	f
wwh	.	.	.	.	.	.	.	.	.	.	6	.	.	.	false	false	Message: -1ms	.	.	.	.	.	.	.	.	.	.	.	ELCL_PROC CENTROID (3)	-1	.	.	wwh.edf	RIGHT	4870	4383008	Full Trial Period	4378138	9	Trial: 9	4378138	129	Ë®±­	±ÊÍ²	µ°¸â	j	f
wwh	.	.	.	.	.	.	.	.	.	.	7	.	.	.	false	false	Message: -1ms	.	.	.	.	.	.	.	.	.	.	.	ELCL_PCR_PARAM 5 3.0	-1	.	.	wwh.edf	RIGHT	4870	4383008	Full Trial Period	4378138	9	Trial: 9	4378138	129	Ë®±­	±ÊÍ²	µ°¸â	j	f
wwh	.	.	.	.	.	.	.	.	.	.	8	.	.	.	false	true	Message: 0ms	.	.	.	.	.	.	.	.	.	.	.	!MODE RECORD CR 1000 2 0 R	0	.	.	wwh.edf	RIGHT	4870	4383008	Full Trial Period	4378138	9	Trial: 9	4378138	129	Ë®±­	±ÊÍ²	µ°¸â	j	f
wwh	.	.	.	.	301	307	1	7	156.60	372.80	9	.	.	.	false	false	Message: 44ms	.	.	.	.	.	.	.	.	.	.	.	SYNCTIME	44	156.60	372.80	wwh.edf	RIGHT	4870	4383008	Full Trial Period	4378138	9	Trial: 9	4378138	129	Ë®±­	±ÊÍ²	µ°¸â	j	f
wwh	.	.	.	.	.	.	.	.	.	.	10	.	.	.	false	false	Message: 1401ms	0.11	0.87	128	1509	490.50	361.10	4	146.80	1382	489.00	358.30	INVISIBLE_BOUNDARY[1]	1401	.	.	wwh.edf	RIGHT	4870	4383008	Full Trial Period	4378138	9	Trial: 9	4378138	129	Ë®±­	±ÊÍ²	µ°¸â	j	f
wwh	76	1480	2	1405	.	.	.	.	.	.	11	.	.	.	false	false	Message: 1411ms	0.11	0.87	128	1509	490.50	361.10	4	146.80	1382	489.00	358.30	SYNCTIME	1411	.	.	wwh.edf	RIGHT	4870	4383008	Full Trial Period	4378138	9	Trial: 9	4378138	129	Ë®±­	±ÊÍ²	µ°¸â	j	f
wwh	.	.	.	.	.	.	.	.	.	.	12	.	.	.	false	false	Message: 2597ms	11.04	44.71	247	2617	853.10	336.50	6	353.40	2371	528.70	379.90	INVISIBLE_BOUNDARY[2]	2597	.	.	wwh.edf	RIGHT	4870	4383008	Full Trial Period	4378138	9	Trial: 9	4378138	129	Ë®±­	±ÊÍ²	µ°¸â	j	f
wwh	.	.	.	.	.	.	.	.	.	.	13	.	.	.	false	false	Message: 2602ms	11.04	44.71	247	2617	853.10	336.50	6	353.40	2371	528.70	379.90	SYNCTIME	2602	.	.	wwh.edf	RIGHT	4870	4383008	Full Trial Period	4378138	9	Trial: 9	4378138	129	Ë®±­	±ÊÍ²	µ°¸â	j	f
wwh	.	.	.	.	54	4868	12	4815	862.00	380.70	14	[1]	2	RECTANGLE_INTERESTAREA	false	false	Message: 4851ms	.	.	.	.	.	.	.	.	.	.	.	KEYBOARD	4851	862.00	380.70	wwh.edf	RIGHT	4870	4383008	Full Trial Period	4378138	9	Trial: 9	4378138	129	Ë®±­	±ÊÍ²	µ°¸â	j	f
wwh	.	.	.	.	.	.	.	.	.	.	15	.	.	.	false	false	Message: 4915ms	.	.	.	.	.	.	.	.	.	.	.	TRIAL_RESULT 0	4915	.	.	wwh.edf	RIGHT	4870	4383008	Full Trial Period	4378138	9	Trial: 9	4378138	129	Ë®±­	±ÊÍ²	µ°¸â	j	f
wwh	.	.	.	.	.	.	.	.	.	.	1	.	.	.	false	false	Message: -15ms	.	.	.	.	.	.	.	.	.	.	.	TRIALID 9	-15	.	.	wwh.edf	RIGHT	5178	4389816	Full Trial Period	4384638	10	Trial: 10	4384638	81	°ôÇò¹÷	¸ÊÕá	Æì¸Ë	j	j
wwh	.	.	.	.	.	.	.	.	.	.	2	.	.	.	false	false	Message: -1ms	.	.	.	.	.	.	.	.	.	.	.	RECCFG CR 1000 2 0 R	-1	.	.	wwh.edf	RIGHT	5178	4389816	Full Trial Period	4384638	10	Trial: 10	4384638	81	°ôÇò¹÷	¸ÊÕá	Æì¸Ë	j	j
wwh	.	.	.	.	.	.	.	.	.	.	3	.	.	.	false	false	Message: -1ms	.	.	.	.	.	.	.	.	.	.	.	ELCLCFG TOWER	-1	.	.	wwh.edf	RIGHT	5178	4389816	Full Trial Period	4384638	10	Trial: 10	4384638	81	°ôÇò¹÷	¸ÊÕá	Æì¸Ë	j	j
wwh	.	.	.	.	.	.	.	.	.	.	4	.	.	.	false	false	Message: -1ms	.	.	.	.	.	.	.	.	.	.	.	GAZE_COORDS 0.00 0.00 1023.00 767.00	-1	.	.	wwh.edf	RIGHT	5178	4389816	Full Trial Period	4384638	10	Trial: 10	4384638	81	°ôÇò¹÷	¸ÊÕá	Æì¸Ë	j	j
wwh	.	.	.	.	.	.	.	.	.	.	5	.	.	.	false	false	Message: -1ms	.	.	.	.	.	.	.	.	.	.	.	THRESHOLDS R 67 210	-1	.	.	wwh.edf	RIGHT	5178	4389816	Full Trial Period	4384638	10	Trial: 10	4384638	81	°ôÇò¹÷	¸ÊÕá	Æì¸Ë	j	j
wwh	.	.	.	.	.	.	.	.	.	.	6	.	.	.	false	false	Message: -1ms	.	.	.	.	.	.	.	.	.	.	.	ELCL_PROC CENTROID (3)	-1	.	.	wwh.edf	RIGHT	5178	4389816	Full Trial Period	4384638	10	Trial: 10	4384638	81	°ôÇò¹÷	¸ÊÕá	Æì¸Ë	j	j
wwh	.	.	.	.	.	.	.	.	.	.	7	.	.	.	false	false	Message: -1ms	.	.	.	.	.	.	.	.	.	.	.	ELCL_PCR_PARAM 5 3.0	-1	.	.	wwh.edf	RIGHT	5178	4389816	Full Trial Period	4384638	10	Trial: 10	4384638	81	°ôÇò¹÷	¸ÊÕá	Æì¸Ë	j	j
wwh	.	.	.	.	.	.	.	.	.	.	8	.	.	.	false	true	Message: 0ms	.	.	.	.	.	.	.	.	.	.	.	!MODE RECORD CR 1000 2 0 R	0	.	.	wwh.edf	RIGHT	5178	4389816	Full Trial Period	4384638	10	Trial: 10	4384638	81	°ôÇò¹÷	¸ÊÕá	Æì¸Ë	j	j
wwh	.	.	.	.	372	378	1	7	162.50	376.10	9	.	.	.	false	false	Message: 52ms	.	.	.	.	.	.	.	.	.	.	.	SYNCTIME	52	162.50	376.10	wwh.edf	RIGHT	5178	4389816	Full Trial Period	4384638	10	Trial: 10	4384638	81	°ôÇò¹÷	¸ÊÕá	Æì¸Ë	j	j
wwh	.	.	.	.	.	.	.	.	.	.	10	.	.	.	false	false	Message: 695ms	8.42	200.50	42	716	551.70	386.20	3	411.20	675	305.20	375.50	INVISIBLE_BOUNDARY[1]	695	.	.	wwh.edf	RIGHT	5178	4389816	Full Trial Period	4384638	10	Trial: 10	4384638	81	°ôÇò¹÷	¸ÊÕá	Æì¸Ë	j	j
wwh	.	.	.	.	.	.	.	.	.	.	11	.	.	.	false	false	Message: 701ms	8.42	200.50	42	716	551.70	386.20	3	411.20	675	305.20	375.50	SYNCTIME	701	.	.	wwh.edf	RIGHT	5178	4389816	Full Trial Period	4384638	10	Trial: 10	4384638	81	°ôÇò¹÷	¸ÊÕá	Æì¸Ë	j	j
wwh	.	.	.	.	.	.	.	.	.	.	12	.	.	.	false	false	Message: 3209ms	0.86	5.47	157	3353	907.20	358.60	9	455.40	3197	890.80	378.30	INVISIBLE_BOUNDARY[2]	3209	.	.	wwh.edf	RIGHT	5178	4389816	Full Trial Period	4384638	10	Trial: 10	4384638	81	°ôÇò¹÷	¸ÊÕá	Æì¸Ë	j	j
wwh	96	3308	2	3213	.	.	.	.	.	.	13	.	.	.	false	false	Message: 3217ms	0.86	5.47	157	3353	907.20	358.60	9	455.40	3197	890.80	378.30	SYNCTIME	3217	.	.	wwh.edf	RIGHT	5178	4389816	Full Trial Period	4384638	10	Trial: 10	4384638	81	°ôÇò¹÷	¸ÊÕá	Æì¸Ë	j	j
wwh	.	.	.	.	.	.	.	.	.	.	14	.	.	.	false	false	Message: 5159ms	1.52	43.32	35	5176	852.60	403.50	14	101.10	5142	807.40	411.10	KEYBOARD	5159	.	.	wwh.edf	RIGHT	5178	4389816	Full Trial Period	4384638	10	Trial: 10	4384638	81	°ôÇò¹÷	¸ÊÕá	Æì¸Ë	j	j
wwh	.	.	.	.	.	.	.	.	.	.	15	.	.	.	false	false	Message: 5218ms	.	.	.	.	.	.	.	.	.	.	.	TRIAL_RESULT 0	5218	.	.	wwh.edf	RIGHT	5178	4389816	Full Trial Period	4384638	10	Trial: 10	4384638	81	°ôÇò¹÷	¸ÊÕá	Æì¸Ë	j	j
wwh	.	.	.	.	.	.	.	.	.	.	1	.	.	.	false	false	Message: -16ms	.	.	.	.	.	.	.	.	.	.	.	TRIALID 10	-16	.	.	wwh.edf	RIGHT	2363	4393793	Full Trial Period	4391430	11	Trial: 11	4391430	69	Ç¦±Ê	éÏé­Çò	ÄûÃÊ	j	j
wwh	.	.	.	.	.	.	.	.	.	.	2	.	.	.	false	false	Message: -1ms	.	.	.	.	.	.	.	.	.	.	.	RECCFG CR 1000 2 0 R	-1	.	.	wwh.edf	RIGHT	2363	4393793	Full Trial Period	4391430	11	Trial: 11	4391430	69	Ç¦±Ê	éÏé­Çò	ÄûÃÊ	j	j
wwh	.	.	.	.	.	.	.	.	.	.	3	.	.	.	false	false	Message: -1ms	.	.	.	.	.	.	.	.	.	.	.	ELCLCFG TOWER	-1	.	.	wwh.edf	RIGHT	2363	4393793	Full Trial Period	4391430	11	Trial: 11	4391430	69	Ç¦±Ê	éÏé­Çò	ÄûÃÊ	j	j
wwh	.	.	.	.	.	.	.	.	.	.	4	.	.	.	false	false	Message: -1ms	.	.	.	.	.	.	.	.	.	.	.	GAZE_COORDS 0.00 0.00 1023.00 767.00	-1	.	.	wwh.edf	RIGHT	2363	4393793	Full Trial Period	4391430	11	Trial: 11	4391430	69	Ç¦±Ê	éÏé­Çò	ÄûÃÊ	j	j
wwh	.	.	.	.	.	.	.	.	.	.	5	.	.	.	false	false	Message: -1ms	.	.	.	.	.	.	.	.	.	.	.	THRESHOLDS R 67 210	-1	.	.	wwh.edf	RIGHT	2363	4393793	Full Trial Period	4391430	11	Trial: 11	4391430	69	Ç¦±Ê	éÏé­Çò	ÄûÃÊ	j	j
wwh	.	.	.	.	.	.	.	.	.	.	6	.	.	.	false	false	Message: -1ms	.	.	.	.	.	.	.	.	.	.	.	ELCL_PROC CENTROID (3)	-1	.	.	wwh.edf	RIGHT	2363	4393793	Full Trial Period	4391430	11	Trial: 11	4391430	69	Ç¦±Ê	éÏé­Çò	ÄûÃÊ	j	j
wwh	.	.	.	.	.	.	.	.	.	.	7	.	.	.	false	false	Message: -1ms	.	.	.	.	.	.	.	.	.	.	.	ELCL_PCR_PARAM 5 3.0	-1	.	.	wwh.edf	RIGHT	2363	4393793	Full Trial Period	4391430	11	Trial: 11	4391430	69	Ç¦±Ê	éÏé­Çò	ÄûÃÊ	j	j
wwh	.	.	.	.	.	.	.	.	.	.	8	.	.	.	false	true	Message: 0ms	.	.	.	.	.	.	.	.	.	.	.	!MODE RECORD CR 1000 2 0 R	0	.	.	wwh.edf	RIGHT	2363	4393793	Full Trial Period	4391430	11	Trial: 11	4391430	69	Ç¦±Ê	éÏé­Çò	ÄûÃÊ	j	j
wwh	.	.	.	.	497	503	1	7	155.40	378.30	9	.	.	.	false	false	Message: 41ms	.	.	.	.	.	.	.	.	.	.	.	SYNCTIME	41	155.40	378.30	wwh.edf	RIGHT	2363	4393793	Full Trial Period	4391430	11	Trial: 11	4391430	69	Ç¦±Ê	éÏé­Çò	ÄûÃÊ	j	j
wwh	.	.	.	.	.	.	.	.	.	.	10	.	.	.	false	false	Message: 539ms	10.26	205.23	50	553	464.20	388.70	1	374.20	504	159.00	381.90	INVISIBLE_BOUNDARY[1]	539	.	.	wwh.edf	RIGHT	2363	4393793	Full Trial Period	4391430	11	Trial: 11	4391430	69	Ç¦±Ê	éÏé­Çò	ÄûÃÊ	j	j
wwh	.	.	.	.	.	.	.	.	.	.	11	.	.	.	false	false	Message: 550ms	10.26	205.23	50	553	464.20	388.70	1	374.20	504	159.00	381.90	SYNCTIME	550	.	.	wwh.edf	RIGHT	2363	4393793	Full Trial Period	4391430	11	Trial: 11	4391430	69	Ç¦±Ê	éÏé­Çò	ÄûÃÊ	j	j
wwh	.	.	.	.	.	.	.	.	.	.	12	.	.	.	false	false	Message: 1626ms	10.82	193.26	56	1644	868.30	382.60	4	280.40	1589	546.50	393.00	INVISIBLE_BOUNDARY[2]	1626	.	.	wwh.edf	RIGHT	2363	4393793	Full Trial Period	4391430	11	Trial: 11	4391430	69	Ç¦±Ê	éÏé­Çò	ÄûÃÊ	j	j
wwh	.	.	.	.	.	.	.	.	.	.	13	.	.	.	false	false	Message: 1632ms	10.82	193.26	56	1644	868.30	382.60	4	280.40	1589	546.50	393.00	SYNCTIME	1632	.	.	wwh.edf	RIGHT	2363	4393793	Full Trial Period	4391430	11	Trial: 11	4391430	69	Ç¦±Ê	éÏé­Çò	ÄûÃÊ	j	j
wwh	.	.	.	.	552	2361	6	1810	890.60	379.20	14	[1]	2	RECTANGLE_INTERESTAREA	false	false	Message: 2345ms	.	.	.	.	.	.	.	.	.	.	.	KEYBOARD	2345	890.60	379.20	wwh.edf	RIGHT	2363	4393793	Full Trial Period	4391430	11	Trial: 11	4391430	69	Ç¦±Ê	éÏé­Çò	ÄûÃÊ	j	j
wwh	.	.	.	.	.	.	.	.	.	.	15	.	.	.	false	false	Message: 2404ms	.	.	.	.	.	.	.	.	.	.	.	TRIAL_RESULT 0	2404	.	.	wwh.edf	RIGHT	2363	4393793	Full Trial Period	4391430	11	Trial: 11	4391430	69	Ç¦±Ê	éÏé­Çò	ÄûÃÊ	j	j
wwh	.	.	.	.	.	.	.	.	.	.	1	.	.	.	false	false	Message: -24ms	.	.	.	.	.	.	.	.	.	.	.	TRIALID 11	-24	.	.	wwh.edf	RIGHT	4143	4398947	Full Trial Period	4394804	12	Trial: 12	4394804	36	°ô°ôÌÇ	ÊÖÖ¸	·¨Ê½³¤¹÷	j	j
wwh	.	.	.	.	.	.	.	.	.	.	2	.	.	.	false	false	Message: -1ms	.	.	.	.	.	.	.	.	.	.	.	RECCFG CR 1000 2 0 R	-1	.	.	wwh.edf	RIGHT	4143	4398947	Full Trial Period	4394804	12	Trial: 12	4394804	36	°ô°ôÌÇ	ÊÖÖ¸	·¨Ê½³¤¹÷	j	j
wwh	.	.	.	.	.	.	.	.	.	.	3	.	.	.	false	false	Message: -1ms	.	.	.	.	.	.	.	.	.	.	.	ELCLCFG TOWER	-1	.	.	wwh.edf	RIGHT	4143	4398947	Full Trial Period	4394804	12	Trial: 12	4394804	36	°ô°ôÌÇ	ÊÖÖ¸	·¨Ê½³¤¹÷	j	j
wwh	.	.	.	.	.	.	.	.	.	.	4	.	.	.	false	false	Message: -1ms	.	.	.	.	.	.	.	.	.	.	.	GAZE_COORDS 0.00 0.00 1023.00 767.00	-1	.	.	wwh.edf	RIGHT	4143	4398947	Full Trial Period	4394804	12	Trial: 12	4394804	36	°ô°ôÌÇ	ÊÖÖ¸	·¨Ê½³¤¹÷	j	j
wwh	.	.	.	.	.	.	.	.	.	.	5	.	.	.	false	false	Message: -1ms	.	.	.	.	.	.	.	.	.	.	.	THRESHOLDS R 67 210	-1	.	.	wwh.edf	RIGHT	4143	4398947	Full Trial Period	4394804	12	Trial: 12	4394804	36	°ô°ôÌÇ	ÊÖÖ¸	·¨Ê½³¤¹÷	j	j
wwh	.	.	.	.	.	.	.	.	.	.	6	.	.	.	false	false	Message: -1ms	.	.	.	.	.	.	.	.	.	.	.	ELCL_PROC CENTROID (3)	-1	.	.	wwh.edf	RIGHT	4143	4398947	Full Trial Period	4394804	12	Trial: 12	4394804	36	°ô°ôÌÇ	ÊÖÖ¸	·¨Ê½³¤¹÷	j	j
wwh	.	.	.	.	.	.	.	.	.	.	7	.	.	.	false	false	Message: -1ms	.	.	.	.	.	.	.	.	.	.	.	ELCL_PCR_PARAM 5 3.0	-1	.	.	wwh.edf	RIGHT	4143	4398947	Full Trial Period	4394804	12	Trial: 12	4394804	36	°ô°ôÌÇ	ÊÖÖ¸	·¨Ê½³¤¹÷	j	j
wwh	.	.	.	.	.	.	.	.	.	.	8	.	.	.	false	true	Message: 0ms	.	.	.	.	.	.	.	.	.	.	.	!MODE RECORD CR 1000 2 0 R	0	.	.	wwh.edf	RIGHT	4143	4398947	Full Trial Period	4394804	12	Trial: 12	4394804	36	°ô°ôÌÇ	ÊÖÖ¸	·¨Ê½³¤¹÷	j	j
wwh	.	.	.	.	.	.	.	.	.	.	9	.	.	.	false	false	Message: 42ms	.	.	64	64	155.00	367.40	1	706.20	1	.	.	SYNCTIME	42	.	.	wwh.edf	RIGHT	4143	4398947	Full Trial Period	4394804	12	Trial: 12	4394804	36	°ô°ôÌÇ	ÊÖÖ¸	·¨Ê½³¤¹÷	j	j
wwh	.	.	.	.	68	1048	4	981	551.80	380.10	10	.	.	.	false	false	Message: 982ms	.	.	.	.	.	.	.	.	.	.	.	INVISIBLE_BOUNDARY[1]	982	551.80	380.10	wwh.edf	RIGHT	4143	4398947	Full Trial Period	4394804	12	Trial: 12	4394804	36	°ô°ôÌÇ	ÊÖÖ¸	·¨Ê½³¤¹÷	j	j
wwh	.	.	.	.	68	1048	4	981	551.80	380.10	11	.	.	.	false	false	Message: 991ms	.	.	.	.	.	.	.	.	.	.	.	SYNCTIME	991	551.80	380.10	wwh.edf	RIGHT	4143	4398947	Full Trial Period	4394804	12	Trial: 12	4394804	36	°ô°ôÌÇ	ÊÖÖ¸	·¨Ê½³¤¹÷	j	j
wwh	.	.	.	.	.	.	.	.	.	.	12	.	.	.	false	false	Message: 2050ms	3.83	132.05	29	2058	803.00	381.90	7	227.70	2030	689.50	391.50	INVISIBLE_BOUNDARY[2]	2050	.	.	wwh.edf	RIGHT	4143	4398947	Full Trial Period	4394804	12	Trial: 12	4394804	36	°ô°ôÌÇ	ÊÖÖ¸	·¨Ê½³¤¹÷	j	j
wwh	.	.	.	.	.	.	.	.	.	.	13	.	.	.	false	false	Message: 2058ms	3.83	132.05	29	2058	803.00	381.90	7	227.70	2030	689.50	391.50	SYNCTIME	2058	.	.	wwh.edf	RIGHT	4143	4398947	Full Trial Period	4394804	12	Trial: 12	4394804	36	°ô°ôÌÇ	ÊÖÖ¸	·¨Ê½³¤¹÷	j	j
wwh	.	.	.	.	.	.	.	.	.	.	14	.	.	.	false	false	Message: 4123ms	7.87	124.99	63	4141	623.80	399.40	14	264.70	4079	857.90	383.60	KEYBOARD	4123	.	.	wwh.edf	RIGHT	4143	4398947	Full Trial Period	4394804	12	Trial: 12	4394804	36	°ô°ôÌÇ	ÊÖÖ¸	·¨Ê½³¤¹÷	j	j
wwh	.	.	.	.	.	.	.	.	.	.	15	.	.	.	false	false	Message: 4191ms	.	.	.	.	.	.	.	.	.	.	.	TRIAL_RESULT 0	4191	.	.	wwh.edf	RIGHT	4143	4398947	Full Trial Period	4394804	12	Trial: 12	4394804	36	°ô°ôÌÇ	ÊÖÖ¸	·¨Ê½³¤¹÷	j	j
wwh	.	.	.	.	.	.	.	.	.	.	1	.	.	.	false	false	Message: -16ms	.	.	.	.	.	.	.	.	.	.	.	TRIALID 12	-16	.	.	wwh.edf	RIGHT	3218	4403154	Full Trial Period	4399936	13	Trial: 13	4399936	52	ÌðÌðÈ¦	ÂÝÃ±	Ñ¥×Ó	f	f
wwh	.	.	.	.	.	.	.	.	.	.	2	.	.	.	false	false	Message: -1ms	.	.	.	.	.	.	.	.	.	.	.	RECCFG CR 1000 2 0 R	-1	.	.	wwh.edf	RIGHT	3218	4403154	Full Trial Period	4399936	13	Trial: 13	4399936	52	ÌðÌðÈ¦	ÂÝÃ±	Ñ¥×Ó	f	f
wwh	.	.	.	.	.	.	.	.	.	.	3	.	.	.	false	false	Message: -1ms	.	.	.	.	.	.	.	.	.	.	.	ELCLCFG TOWER	-1	.	.	wwh.edf	RIGHT	3218	4403154	Full Trial Period	4399936	13	Trial: 13	4399936	52	ÌðÌðÈ¦	ÂÝÃ±	Ñ¥×Ó	f	f
wwh	.	.	.	.	.	.	.	.	.	.	4	.	.	.	false	false	Message: -1ms	.	.	.	.	.	.	.	.	.	.	.	GAZE_COORDS 0.00 0.00 1023.00 767.00	-1	.	.	wwh.edf	RIGHT	3218	4403154	Full Trial Period	4399936	13	Trial: 13	4399936	52	ÌðÌðÈ¦	ÂÝÃ±	Ñ¥×Ó	f	f
wwh	.	.	.	.	.	.	.	.	.	.	5	.	.	.	false	false	Message: -1ms	.	.	.	.	.	.	.	.	.	.	.	THRESHOLDS R 67 210	-1	.	.	wwh.edf	RIGHT	3218	4403154	Full Trial Period	4399936	13	Trial: 13	4399936	52	ÌðÌðÈ¦	ÂÝÃ±	Ñ¥×Ó	f	f
wwh	.	.	.	.	.	.	.	.	.	.	6	.	.	.	false	false	Message: -1ms	.	.	.	.	.	.	.	.	.	.	.	ELCL_PROC CENTROID (3)	-1	.	.	wwh.edf	RIGHT	3218	4403154	Full Trial Period	4399936	13	Trial: 13	4399936	52	ÌðÌðÈ¦	ÂÝÃ±	Ñ¥×Ó	f	f
wwh	.	.	.	.	.	.	.	.	.	.	7	.	.	.	false	false	Message: -1ms	.	.	.	.	.	.	.	.	.	.	.	ELCL_PCR_PARAM 5 3.0	-1	.	.	wwh.edf	RIGHT	3218	4403154	Full Trial Period	4399936	13	Trial: 13	4399936	52	ÌðÌðÈ¦	ÂÝÃ±	Ñ¥×Ó	f	f
wwh	.	.	.	.	.	.	.	.	.	.	8	.	.	.	false	true	Message: 0ms	.	.	.	.	.	.	.	.	.	.	.	!MODE RECORD CR 1000 2 0 R	0	.	.	wwh.edf	RIGHT	3218	4403154	Full Trial Period	4399936	13	Trial: 13	4399936	52	ÌðÌðÈ¦	ÂÝÃ±	Ñ¥×Ó	f	f
wwh	.	.	.	.	63	69	1	7	152.00	387.70	9	.	.	.	false	false	Message: 51ms	.	.	.	.	.	.	.	.	.	.	.	SYNCTIME	51	152.00	387.70	wwh.edf	RIGHT	3218	4403154	Full Trial Period	4399936	13	Trial: 13	4399936	52	ÌðÌðÈ¦	ÂÝÃ±	Ñ¥×Ó	f	f
wwh	.	.	.	.	.	.	.	.	.	.	10	.	.	.	false	false	Message: 942ms	8.90	193.40	46	958	484.60	389.40	3	352.20	913	222.50	376.20	INVISIBLE_BOUNDARY[1]	942	.	.	wwh.edf	RIGHT	3218	4403154	Full Trial Period	4399936	13	Trial: 13	4399936	52	ÌðÌðÈ¦	ÂÝÃ±	Ñ¥×Ó	f	f
wwh	.	.	.	.	.	.	.	.	.	.	11	.	.	.	false	false	Message: 950ms	8.90	193.40	46	958	484.60	389.40	3	352.20	913	222.50	376.20	SYNCTIME	950	.	.	wwh.edf	RIGHT	3218	4403154	Full Trial Period	4399936	13	Trial: 13	4399936	52	ÌðÌðÈ¦	ÂÝÃ±	Ñ¥×Ó	f	f
wwh	.	.	.	.	.	.	.	.	.	.	12	.	.	.	false	false	Message: 2165ms	8.83	184.01	48	2182	860.30	374.00	6	289.20	2135	598.20	392.20	INVISIBLE_BOUNDARY[2]	2165	.	.	wwh.edf	RIGHT	3218	4403154	Full Trial Period	4399936	13	Trial: 13	4399936	52	ÌðÌðÈ¦	ÂÝÃ±	Ñ¥×Ó	f	f
wwh	.	.	.	.	.	.	.	.	.	.	13	.	.	.	false	false	Message: 2176ms	8.83	184.01	48	2182	860.30	374.00	6	289.20	2135	598.20	392.20	SYNCTIME	2176	.	.	wwh.edf	RIGHT	3218	4403154	Full Trial Period	4399936	13	Trial: 13	4399936	52	ÌðÌðÈ¦	ÂÝÃ±	Ñ¥×Ó	f	f
wwh	.	.	.	.	30	3216	9	3187	370.50	408.50	14	.	.	.	false	false	Message: 3200ms	.	.	.	.	.	.	.	.	.	.	.	KEYBOARD	3200	370.50	408.50	wwh.edf	RIGHT	3218	4403154	Full Trial Period	4399936	13	Trial: 13	4399936	52	ÌðÌðÈ¦	ÂÝÃ±	Ñ¥×Ó	f	f
wwh	.	.	.	.	.	.	.	.	.	.	15	.	.	.	false	false	Message: 3265ms	.	.	.	.	.	.	.	.	.	.	.	TRIAL_RESULT 0	3265	.	.	wwh.edf	RIGHT	3218	4403154	Full Trial Period	4399936	13	Trial: 13	4399936	52	ÌðÌðÈ¦	ÂÝÃ±	Ñ¥×Ó	f	f
wwh	.	.	.	.	.	.	.	.	.	.	1	.	.	.	false	false	Message: -21ms	.	.	.	.	.	.	.	.	.	.	.	TRIALID 13	-21	.	.	wwh.edf	RIGHT	4647	4408771	Full Trial Period	4404124	14	Trial: 14	4404124	132	ºº±¤°ü	ÒûË®»ú	ÑÀ¸à	f	f
wwh	.	.	.	.	.	.	.	.	.	.	2	.	.	.	false	false	Message: -3ms	.	.	.	.	.	.	.	.	.	.	.	RECCFG CR 1000 2 0 R	-3	.	.	wwh.edf	RIGHT	4647	4408771	Full Trial Period	4404124	14	Trial: 14	4404124	132	ºº±¤°ü	ÒûË®»ú	ÑÀ¸à	f	f
wwh	.	.	.	.	.	.	.	.	.	.	3	.	.	.	false	false	Message: -3ms	.	.	.	.	.	.	.	.	.	.	.	ELCLCFG TOWER	-3	.	.	wwh.edf	RIGHT	4647	4408771	Full Trial Period	4404124	14	Trial: 14	4404124	132	ºº±¤°ü	ÒûË®»ú	ÑÀ¸à	f	f
wwh	.	.	.	.	.	.	.	.	.	.	4	.	.	.	false	false	Message: -3ms	.	.	.	.	.	.	.	.	.	.	.	GAZE_COORDS 0.00 0.00 1023.00 767.00	-3	.	.	wwh.edf	RIGHT	4647	4408771	Full Trial Period	4404124	14	Trial: 14	4404124	132	ºº±¤°ü	ÒûË®»ú	ÑÀ¸à	f	f
wwh	.	.	.	.	.	.	.	.	.	.	5	.	.	.	false	false	Message: -3ms	.	.	.	.	.	.	.	.	.	.	.	THRESHOLDS R 67 210	-3	.	.	wwh.edf	RIGHT	4647	4408771	Full Trial Period	4404124	14	Trial: 14	4404124	132	ºº±¤°ü	ÒûË®»ú	ÑÀ¸à	f	f
wwh	.	.	.	.	.	.	.	.	.	.	6	.	.	.	false	false	Message: -3ms	.	.	.	.	.	.	.	.	.	.	.	ELCL_PROC CENTROID (3)	-3	.	.	wwh.edf	RIGHT	4647	4408771	Full Trial Period	4404124	14	Trial: 14	4404124	132	ºº±¤°ü	ÒûË®»ú	ÑÀ¸à	f	f
wwh	.	.	.	.	.	.	.	.	.	.	7	.	.	.	false	false	Message: -3ms	.	.	.	.	.	.	.	.	.	.	.	ELCL_PCR_PARAM 5 3.0	-3	.	.	wwh.edf	RIGHT	4647	4408771	Full Trial Period	4404124	14	Trial: 14	4404124	132	ºº±¤°ü	ÒûË®»ú	ÑÀ¸à	f	f
wwh	.	.	.	.	.	.	.	.	.	.	8	.	.	.	false	false	Message: -2ms	.	.	.	.	.	.	.	.	.	.	.	!MODE RECORD CR 1000 2 0 R	-2	.	.	wwh.edf	RIGHT	4647	4408771	Full Trial Period	4404124	14	Trial: 14	4404124	132	ºº±¤°ü	ÒûË®»ú	ÑÀ¸à	f	f
wwh	67	68	1	2	.	.	.	.	.	.	9	.	.	.	false	false	Message: 45ms	13.70	117.05	117	117	156.90	360.50	1	631.50	1	-3.10	765.40	SYNCTIME	45	.	.	wwh.edf	RIGHT	4647	4408771	Full Trial Period	4404124	14	Trial: 14	4404124	132	ºº±¤°ü	ÒûË®»ú	ÑÀ¸à	f	f
wwh	.	.	.	.	.	.	.	.	.	.	10	.	.	.	false	false	Message: 2367ms	1.19	9.19	130	2483	539.60	347.70	7	463.60	2354	573.00	356.70	INVISIBLE_BOUNDARY[1]	2367	.	.	wwh.edf	RIGHT	4647	4408771	Full Trial Period	4404124	14	Trial: 14	4404124	132	ºº±¤°ü	ÒûË®»ú	ÑÀ¸à	f	f
wwh	.	.	.	.	.	.	.	.	.	.	11	.	.	.	false	false	Message: 2370ms	1.19	9.19	130	2483	539.60	347.70	7	463.60	2354	573.00	356.70	SYNCTIME	2370	.	.	wwh.edf	RIGHT	4647	4408771	Full Trial Period	4404124	14	Trial: 14	4404124	132	ºº±¤°ü	ÒûË®»ú	ÑÀ¸à	f	f
wwh	.	.	.	.	.	.	.	.	.	.	12	.	.	.	false	false	Message: 2371ms	1.19	9.19	130	2483	539.60	347.70	7	463.60	2354	573.00	356.70	INVISIBLE_BOUNDARY[2]	2371	.	.	wwh.edf	RIGHT	4647	4408771	Full Trial Period	4404124	14	Trial: 14	4404124	132	ºº±¤°ü	ÒûË®»ú	ÑÀ¸à	f	f
wwh	88	2459	3	2372	.	.	.	.	.	.	13	.	.	.	false	false	Message: 2378ms	1.19	9.19	130	2483	539.60	347.70	7	463.60	2354	573.00	356.70	SYNCTIME	2378	.	.	wwh.edf	RIGHT	4647	4408771	Full Trial Period	4404124	14	Trial: 14	4404124	132	ºº±¤°ü	ÒûË®»ú	ÑÀ¸à	f	f
wwh	.	.	.	.	404	4645	12	4242	471.40	409.50	14	.	.	.	false	false	Message: 4627ms	.	.	.	.	.	.	.	.	.	.	.	KEYBOARD	4627	471.40	409.50	wwh.edf	RIGHT	4647	4408771	Full Trial Period	4404124	14	Trial: 14	4404124	132	ºº±¤°ü	ÒûË®»ú	ÑÀ¸à	f	f
wwh	.	.	.	.	.	.	.	.	.	.	15	.	.	.	false	false	Message: 4686ms	.	.	.	.	.	.	.	.	.	.	.	TRIAL_RESULT 0	4686	.	.	wwh.edf	RIGHT	4647	4408771	Full Trial Period	4404124	14	Trial: 14	4404124	132	ºº±¤°ü	ÒûË®»ú	ÑÀ¸à	f	f
wwh	.	.	.	.	.	.	.	.	.	.	1	.	.	.	false	false	Message: -20ms	.	.	.	.	.	.	.	.	.	.	.	TRIALID 14	-20	.	.	wwh.edf	RIGHT	3228	4413883	Full Trial Period	4410655	15	Trial: 15	4410655	61	µçÏß	ÉþË÷	Æì¸Ë	f	f
wwh	.	.	.	.	.	.	.	.	.	.	2	.	.	.	false	false	Message: -1ms	.	.	.	.	.	.	.	.	.	.	.	RECCFG CR 1000 2 0 R	-1	.	.	wwh.edf	RIGHT	3228	4413883	Full Trial Period	4410655	15	Trial: 15	4410655	61	µçÏß	ÉþË÷	Æì¸Ë	f	f
wwh	.	.	.	.	.	.	.	.	.	.	3	.	.	.	false	false	Message: -1ms	.	.	.	.	.	.	.	.	.	.	.	ELCLCFG TOWER	-1	.	.	wwh.edf	RIGHT	3228	4413883	Full Trial Period	4410655	15	Trial: 15	4410655	61	µçÏß	ÉþË÷	Æì¸Ë	f	f
wwh	.	.	.	.	.	.	.	.	.	.	4	.	.	.	false	false	Message: -1ms	.	.	.	.	.	.	.	.	.	.	.	GAZE_COORDS 0.00 0.00 1023.00 767.00	-1	.	.	wwh.edf	RIGHT	3228	4413883	Full Trial Period	4410655	15	Trial: 15	4410655	61	µçÏß	ÉþË÷	Æì¸Ë	f	f
wwh	.	.	.	.	.	.	.	.	.	.	5	.	.	.	false	false	Message: -1ms	.	.	.	.	.	.	.	.	.	.	.	THRESHOLDS R 67 210	-1	.	.	wwh.edf	RIGHT	3228	4413883	Full Trial Period	4410655	15	Trial: 15	4410655	61	µçÏß	ÉþË÷	Æì¸Ë	f	f
wwh	.	.	.	.	.	.	.	.	.	.	6	.	.	.	false	false	Message: -1ms	.	.	.	.	.	.	.	.	.	.	.	ELCL_PROC CENTROID (3)	-1	.	.	wwh.edf	RIGHT	3228	4413883	Full Trial Period	4410655	15	Trial: 15	4410655	61	µçÏß	ÉþË÷	Æì¸Ë	f	f
wwh	.	.	.	.	.	.	.	.	.	.	7	.	.	.	false	false	Message: -1ms	.	.	.	.	.	.	.	.	.	.	.	ELCL_PCR_PARAM 5 3.0	-1	.	.	wwh.edf	RIGHT	3228	4413883	Full Trial Period	4410655	15	Trial: 15	4410655	61	µçÏß	ÉþË÷	Æì¸Ë	f	f
wwh	.	.	.	.	.	.	.	.	.	.	8	.	.	.	false	true	Message: 0ms	.	.	.	.	.	.	.	.	.	.	.	!MODE RECORD CR 1000 2 0 R	0	.	.	wwh.edf	RIGHT	3228	4413883	Full Trial Period	4410655	15	Trial: 15	4410655	61	µçÏß	ÉþË÷	Æì¸Ë	f	f
wwh	.	.	.	.	381	387	1	7	153.70	373.00	9	.	.	.	false	false	Message: 47ms	.	.	.	.	.	.	.	.	.	.	.	SYNCTIME	47	153.70	373.00	wwh.edf	RIGHT	3228	4413883	Full Trial Period	4410655	15	Trial: 15	4410655	61	µçÏß	ÉþË÷	Æì¸Ë	f	f
wwh	.	.	.	.	.	.	.	.	.	.	10	.	.	.	false	false	Message: 1275ms	0.37	4.61	81	1288	535.40	365.00	3	133.00	1208	534.00	375.60	INVISIBLE_BOUNDARY[1]	1275	.	.	wwh.edf	RIGHT	3228	4413883	Full Trial Period	4410655	15	Trial: 15	4410655	61	µçÏß	ÉþË÷	Æì¸Ë	f	f
wwh	.	.	.	.	.	.	.	.	.	.	11	.	.	.	false	false	Message: 1280ms	0.37	4.61	81	1288	535.40	365.00	3	133.00	1208	534.00	375.60	SYNCTIME	1280	.	.	wwh.edf	RIGHT	3228	4413883	Full Trial Period	4410655	15	Trial: 15	4410655	61	µçÏß	ÉþË÷	Æì¸Ë	f	f
wwh	.	.	.	.	.	.	.	.	.	.	12	.	.	.	false	false	Message: 2239ms	12.92	70.24	184	2395	892.00	368.70	5	451.10	2212	506.40	380.10	INVISIBLE_BOUNDARY[2]	2239	.	.	wwh.edf	RIGHT	3228	4413883	Full Trial Period	4410655	15	Trial: 15	4410655	61	µçÏß	ÉþË÷	Æì¸Ë	f	f
wwh	108	2347	2	2240	.	.	.	.	.	.	13	.	.	.	false	false	Message: 2246ms	12.92	70.24	184	2395	892.00	368.70	5	451.10	2212	506.40	380.10	SYNCTIME	2246	.	.	wwh.edf	RIGHT	3228	4413883	Full Trial Period	4410655	15	Trial: 15	4410655	61	µçÏß	ÉþË÷	Æì¸Ë	f	f
wwh	.	.	.	.	60	3226	7	3167	296.80	381.10	14	.	.	.	false	false	Message: 3210ms	.	.	.	.	.	.	.	.	.	.	.	KEYBOARD	3210	296.80	381.10	wwh.edf	RIGHT	3228	4413883	Full Trial Period	4410655	15	Trial: 15	4410655	61	µçÏß	ÉþË÷	Æì¸Ë	f	f
wwh	.	.	.	.	.	.	.	.	.	.	15	.	.	.	false	false	Message: 3276ms	.	.	.	.	.	.	.	.	.	.	.	TRIAL_RESULT 0	3276	.	.	wwh.edf	RIGHT	3228	4413883	Full Trial Period	4410655	15	Trial: 15	4410655	61	µçÏß	ÉþË÷	Æì¸Ë	f	f
wwh	.	.	.	.	.	.	.	.	.	.	1	.	.	.	false	false	Message: -19ms	.	.	.	.	.	.	.	.	.	.	.	TRIALID 15	-19	.	.	wwh.edf	RIGHT	4835	4420347	Full Trial Period	4415512	16	Trial: 16	4415512	144	ÌÝ×Ó	ÆË¿ËÅÆ	Ð¡Ïª	f	f
wwh	.	.	.	.	.	.	.	.	.	.	2	.	.	.	false	false	Message: -5ms	.	.	.	.	.	.	.	.	.	.	.	RECCFG CR 1000 2 0 R	-5	.	.	wwh.edf	RIGHT	4835	4420347	Full Trial Period	4415512	16	Trial: 16	4415512	144	ÌÝ×Ó	ÆË¿ËÅÆ	Ð¡Ïª	f	f
wwh	.	.	.	.	.	.	.	.	.	.	3	.	.	.	false	false	Message: -5ms	.	.	.	.	.	.	.	.	.	.	.	ELCLCFG TOWER	-5	.	.	wwh.edf	RIGHT	4835	4420347	Full Trial Period	4415512	16	Trial: 16	4415512	144	ÌÝ×Ó	ÆË¿ËÅÆ	Ð¡Ïª	f	f
wwh	.	.	.	.	.	.	.	.	.	.	4	.	.	.	false	false	Message: -5ms	.	.	.	.	.	.	.	.	.	.	.	GAZE_COORDS 0.00 0.00 1023.00 767.00	-5	.	.	wwh.edf	RIGHT	4835	4420347	Full Trial Period	4415512	16	Trial: 16	4415512	144	ÌÝ×Ó	ÆË¿ËÅÆ	Ð¡Ïª	f	f
wwh	.	.	.	.	.	.	.	.	.	.	5	.	.	.	false	false	Message: -5ms	.	.	.	.	.	.	.	.	.	.	.	THRESHOLDS R 67 210	-5	.	.	wwh.edf	RIGHT	4835	4420347	Full Trial Period	4415512	16	Trial: 16	4415512	144	ÌÝ×Ó	ÆË¿ËÅÆ	Ð¡Ïª	f	f
wwh	.	.	.	.	.	.	.	.	.	.	6	.	.	.	false	false	Message: -5ms	.	.	.	.	.	.	.	.	.	.	.	ELCL_PROC CENTROID (3)	-5	.	.	wwh.edf	RIGHT	4835	4420347	Full Trial Period	4415512	16	Trial: 16	4415512	144	ÌÝ×Ó	ÆË¿ËÅÆ	Ð¡Ïª	f	f
wwh	.	.	.	.	.	.	.	.	.	.	7	.	.	.	false	false	Message: -5ms	.	.	.	.	.	.	.	.	.	.	.	ELCL_PCR_PARAM 5 3.0	-5	.	.	wwh.edf	RIGHT	4835	4420347	Full Trial Period	4415512	16	Trial: 16	4415512	144	ÌÝ×Ó	ÆË¿ËÅÆ	Ð¡Ïª	f	f
wwh	.	.	.	.	.	.	.	.	.	.	8	.	.	.	false	false	Message: -4ms	.	.	.	.	.	.	.	.	.	.	.	!MODE RECORD CR 1000 2 0 R	-4	.	.	wwh.edf	RIGHT	4835	4420347	Full Trial Period	4415512	16	Trial: 16	4415512	144	ÌÝ×Ó	ÆË¿ËÅÆ	Ð¡Ïª	f	f
wwh	.	.	.	.	155	161	1	7	120.90	379.50	9	.	.	.	false	false	Message: 47ms	.	.	.	.	.	.	.	.	.	.	.	SYNCTIME	47	120.90	379.50	wwh.edf	RIGHT	4835	4420347	Full Trial Period	4415512	16	Trial: 16	4415512	144	ÌÝ×Ó	ÆË¿ËÅÆ	Ð¡Ïª	f	f
wwh	.	.	.	.	.	.	.	.	.	.	10	.	.	.	false	false	Message: 606ms	12.43	51.80	240	624	524.40	350.80	2	608.60	385	156.10	376.30	INVISIBLE_BOUNDARY[1]	606	.	.	wwh.edf	RIGHT	4835	4420347	Full Trial Period	4415512	16	Trial: 16	4415512	144	ÌÝ×Ó	ÆË¿ËÅÆ	Ð¡Ïª	f	f
wwh	.	.	.	.	.	.	.	.	.	.	11	.	.	.	false	false	Message: 614ms	12.43	51.80	240	624	524.40	350.80	2	608.60	385	156.10	376.30	SYNCTIME	614	.	.	wwh.edf	RIGHT	4835	4420347	Full Trial Period	4415512	16	Trial: 16	4415512	144	ÌÝ×Ó	ÆË¿ËÅÆ	Ð¡Ïª	f	f
wwh	.	.	.	.	.	.	.	.	.	.	12	.	.	.	false	false	Message: 1640ms	1.86	12.01	155	1775	524.00	435.00	5	725.20	1621	533.90	382.10	INVISIBLE_BOUNDARY[2]	1640	.	.	wwh.edf	RIGHT	4835	4420347	Full Trial Period	4415512	16	Trial: 16	4415512	144	ÌÝ×Ó	ÆË¿ËÅÆ	Ð¡Ïª	f	f
wwh	122	1766	2	1645	.	.	.	.	.	.	13	.	.	.	false	false	Message: 1647ms	1.86	12.01	155	1775	524.00	435.00	5	725.20	1621	533.90	382.10	SYNCTIME	1647	.	.	wwh.edf	RIGHT	4835	4420347	Full Trial Period	4415512	16	Trial: 16	4415512	144	ÌÝ×Ó	ÆË¿ËÅÆ	Ð¡Ïª	f	f
wwh	.	.	.	.	95	4833	12	4739	123.40	383.00	14	.	.	.	false	false	Message: 4816ms	.	.	.	.	.	.	.	.	.	.	.	KEYBOARD	4816	123.40	383.00	wwh.edf	RIGHT	4835	4420347	Full Trial Period	4415512	16	Trial: 16	4415512	144	ÌÝ×Ó	ÆË¿ËÅÆ	Ð¡Ïª	f	f
wwh	.	.	.	.	.	.	.	.	.	.	15	.	.	.	false	false	Message: 4875ms	.	.	.	.	.	.	.	.	.	.	.	TRIAL_RESULT 0	4875	.	.	wwh.edf	RIGHT	4835	4420347	Full Trial Period	4415512	16	Trial: 16	4415512	144	ÌÝ×Ó	ÆË¿ËÅÆ	Ð¡Ïª	f	f
wwh	.	.	.	.	.	.	.	.	.	.	1	.	.	.	false	false	Message: -16ms	.	.	.	.	.	.	.	.	.	.	.	TRIALID 16	-16	.	.	wwh.edf	RIGHT	3841	4426715	Full Trial Period	4422874	17	Trial: 17	4422874	84	°ÙºÏ»¨	ÓðÃ«Çò	À®°È	j	j
wwh	.	.	.	.	.	.	.	.	.	.	2	.	.	.	false	false	Message: -1ms	.	.	.	.	.	.	.	.	.	.	.	RECCFG CR 1000 2 0 R	-1	.	.	wwh.edf	RIGHT	3841	4426715	Full Trial Period	4422874	17	Trial: 17	4422874	84	°ÙºÏ»¨	ÓðÃ«Çò	À®°È	j	j
wwh	.	.	.	.	.	.	.	.	.	.	3	.	.	.	false	false	Message: -1ms	.	.	.	.	.	.	.	.	.	.	.	ELCLCFG TOWER	-1	.	.	wwh.edf	RIGHT	3841	4426715	Full Trial Period	4422874	17	Trial: 17	4422874	84	°ÙºÏ»¨	ÓðÃ«Çò	À®°È	j	j
wwh	.	.	.	.	.	.	.	.	.	.	4	.	.	.	false	false	Message: -1ms	.	.	.	.	.	.	.	.	.	.	.	GAZE_COORDS 0.00 0.00 1023.00 767.00	-1	.	.	wwh.edf	RIGHT	3841	4426715	Full Trial Period	4422874	17	Trial: 17	4422874	84	°ÙºÏ»¨	ÓðÃ«Çò	À®°È	j	j
wwh	.	.	.	.	.	.	.	.	.	.	5	.	.	.	false	false	Message: -1ms	.	.	.	.	.	.	.	.	.	.	.	THRESHOLDS R 67 210	-1	.	.	wwh.edf	RIGHT	3841	4426715	Full Trial Period	4422874	17	Trial: 17	4422874	84	°ÙºÏ»¨	ÓðÃ«Çò	À®°È	j	j
wwh	.	.	.	.	.	.	.	.	.	.	6	.	.	.	false	false	Message: -1ms	.	.	.	.	.	.	.	.	.	.	.	ELCL_PROC CENTROID (3)	-1	.	.	wwh.edf	RIGHT	3841	4426715	Full Trial Period	4422874	17	Trial: 17	4422874	84	°ÙºÏ»¨	ÓðÃ«Çò	À®°È	j	j
wwh	.	.	.	.	.	.	.	.	.	.	7	.	.	.	false	false	Message: -1ms	.	.	.	.	.	.	.	.	.	.	.	ELCL_PCR_PARAM 5 3.0	-1	.	.	wwh.edf	RIGHT	3841	4426715	Full Trial Period	4422874	17	Trial: 17	4422874	84	°ÙºÏ»¨	ÓðÃ«Çò	À®°È	j	j
wwh	.	.	.	.	.	.	.	.	.	.	8	.	.	.	false	true	Message: 0ms	.	.	.	.	.	.	.	.	.	.	.	!MODE RECORD CR 1000 2 0 R	0	.	.	wwh.edf	RIGHT	3841	4426715	Full Trial Period	4422874	17	Trial: 17	4422874	84	°ÙºÏ»¨	ÓðÃ«Çò	À®°È	j	j
wwh	.	.	.	.	433	439	1	7	153.70	366.10	9	.	.	.	false	false	Message: 42ms	.	.	.	.	.	.	.	.	.	.	.	SYNCTIME	42	153.70	366.10	wwh.edf	RIGHT	3841	4426715	Full Trial Period	4422874	17	Trial: 17	4422874	84	°ÙºÏ»¨	ÓðÃ«Çò	À®°È	j	j
wwh	.	.	.	.	.	.	.	.	.	.	10	.	.	.	false	false	Message: 618ms	8.10	180.01	45	638	509.90	381.10	2	329.80	594	271.80	376.00	INVISIBLE_BOUNDARY[1]	618	.	.	wwh.edf	RIGHT	3841	4426715	Full Trial Period	4422874	17	Trial: 17	4422874	84	°ÙºÏ»¨	ÓðÃ«Çò	À®°È	j	j
wwh	.	.	.	.	.	.	.	.	.	.	11	.	.	.	false	false	Message: 625ms	8.10	180.01	45	638	509.90	381.10	2	329.80	594	271.80	376.00	SYNCTIME	625	.	.	wwh.edf	RIGHT	3841	4426715	Full Trial Period	4422874	17	Trial: 17	4422874	84	°ÙºÏ»¨	ÓðÃ«Çò	À®°È	j	j
wwh	.	.	.	.	.	.	.	.	.	.	12	.	.	.	false	false	Message: 2013ms	9.80	196.06	50	2022	805.90	375.90	4	311.60	1973	516.80	400.20	INVISIBLE_BOUNDARY[2]	2013	.	.	wwh.edf	RIGHT	3841	4426715	Full Trial Period	4422874	17	Trial: 17	4422874	84	°ÙºÏ»¨	ÓðÃ«Çò	À®°È	j	j
wwh	.	.	.	.	.	.	.	.	.	.	13	.	.	.	false	false	Message: 2017ms	9.80	196.06	50	2022	805.90	375.90	4	311.60	1973	516.80	400.20	SYNCTIME	2017	.	.	wwh.edf	RIGHT	3841	4426715	Full Trial Period	4422874	17	Trial: 17	4422874	84	°ÙºÏ»¨	ÓðÃ«Çò	À®°È	j	j
wwh	.	.	.	.	135	3839	10	3705	864.50	386.00	14	[1]	2	RECTANGLE_INTERESTAREA	false	false	Message: 3822ms	.	.	.	.	.	.	.	.	.	.	.	KEYBOARD	3822	864.50	386.00	wwh.edf	RIGHT	3841	4426715	Full Trial Period	4422874	17	Trial: 17	4422874	84	°ÙºÏ»¨	ÓðÃ«Çò	À®°È	j	j
wwh	.	.	.	.	.	.	.	.	.	.	15	.	.	.	false	false	Message: 3885ms	.	.	.	.	.	.	.	.	.	.	.	TRIAL_RESULT 0	3885	.	.	wwh.edf	RIGHT	3841	4426715	Full Trial Period	4422874	17	Trial: 17	4422874	84	°ÙºÏ»¨	ÓðÃ«Çò	À®°È	j	j
wwh	.	.	.	.	.	.	.	.	.	.	1	.	.	.	false	false	Message: -16ms	.	.	.	.	.	.	.	.	.	.	.	TRIALID 17	-16	.	.	wwh.edf	RIGHT	3585	4431267	Full Trial Period	4427682	18	Trial: 18	4427682	42	ºÉ°üµ°	Ê±ÖÓ	Ö¸ÄÏÕë	j	j
wwh	.	.	.	.	.	.	.	.	.	.	2	.	.	.	false	false	Message: -1ms	.	.	.	.	.	.	.	.	.	.	.	RECCFG CR 1000 2 0 R	-1	.	.	wwh.edf	RIGHT	3585	4431267	Full Trial Period	4427682	18	Trial: 18	4427682	42	ºÉ°üµ°	Ê±ÖÓ	Ö¸ÄÏÕë	j	j
wwh	.	.	.	.	.	.	.	.	.	.	3	.	.	.	false	false	Message: -1ms	.	.	.	.	.	.	.	.	.	.	.	ELCLCFG TOWER	-1	.	.	wwh.edf	RIGHT	3585	4431267	Full Trial Period	4427682	18	Trial: 18	4427682	42	ºÉ°üµ°	Ê±ÖÓ	Ö¸ÄÏÕë	j	j
wwh	.	.	.	.	.	.	.	.	.	.	4	.	.	.	false	false	Message: -1ms	.	.	.	.	.	.	.	.	.	.	.	GAZE_COORDS 0.00 0.00 1023.00 767.00	-1	.	.	wwh.edf	RIGHT	3585	4431267	Full Trial Period	4427682	18	Trial: 18	4427682	42	ºÉ°üµ°	Ê±ÖÓ	Ö¸ÄÏÕë	j	j
wwh	.	.	.	.	.	.	.	.	.	.	5	.	.	.	false	false	Message: -1ms	.	.	.	.	.	.	.	.	.	.	.	THRESHOLDS R 67 210	-1	.	.	wwh.edf	RIGHT	3585	4431267	Full Trial Period	4427682	18	Trial: 18	4427682	42	ºÉ°üµ°	Ê±ÖÓ	Ö¸ÄÏÕë	j	j
wwh	.	.	.	.	.	.	.	.	.	.	6	.	.	.	false	false	Message: -1ms	.	.	.	.	.	.	.	.	.	.	.	ELCL_PROC CENTROID (3)	-1	.	.	wwh.edf	RIGHT	3585	4431267	Full Trial Period	4427682	18	Trial: 18	4427682	42	ºÉ°üµ°	Ê±ÖÓ	Ö¸ÄÏÕë	j	j
wwh	.	.	.	.	.	.	.	.	.	.	7	.	.	.	false	false	Message: -1ms	.	.	.	.	.	.	.	.	.	.	.	ELCL_PCR_PARAM 5 3.0	-1	.	.	wwh.edf	RIGHT	3585	4431267	Full Trial Period	4427682	18	Trial: 18	4427682	42	ºÉ°üµ°	Ê±ÖÓ	Ö¸ÄÏÕë	j	j
wwh	.	.	.	.	.	.	.	.	.	.	8	.	.	.	false	true	Message: 0ms	.	.	.	.	.	.	.	.	.	.	.	!MODE RECORD CR 1000 2 0 R	0	.	.	wwh.edf	RIGHT	3585	4431267	Full Trial Period	4427682	18	Trial: 18	4427682	42	ºÉ°üµ°	Ê±ÖÓ	Ö¸ÄÏÕë	j	j
wwh	.	.	.	.	.	.	.	.	.	.	9	.	.	.	false	false	Message: 42ms	0.59	3.90	150	169	161.00	337.60	1	2667.50	20	156.70	354.10	SYNCTIME	42	.	.	wwh.edf	RIGHT	3585	4431267	Full Trial Period	4427682	18	Trial: 18	4427682	42	ºÉ°üµ°	Ê±ÖÓ	Ö¸ÄÏÕë	j	j
wwh	.	.	.	.	.	.	.	.	.	.	10	.	.	.	false	false	Message: 937ms	4.13	137.67	30	946	497.60	382.20	4	234.50	917	377.70	371.50	INVISIBLE_BOUNDARY[1]	937	.	.	wwh.edf	RIGHT	3585	4431267	Full Trial Period	4427682	18	Trial: 18	4427682	42	ºÉ°üµ°	Ê±ÖÓ	Ö¸ÄÏÕë	j	j
wwh	.	.	.	.	.	.	.	.	.	.	11	.	.	.	false	false	Message: 941ms	4.13	137.67	30	946	497.60	382.20	4	234.50	917	377.70	371.50	SYNCTIME	941	.	.	wwh.edf	RIGHT	3585	4431267	Full Trial Period	4427682	18	Trial: 18	4427682	42	ºÉ°üµ°	Ê±ÖÓ	Ö¸ÄÏÕë	j	j
wwh	.	.	.	.	.	.	.	.	.	.	12	.	.	.	false	false	Message: 2227ms	10.94	210.33	52	2247	885.20	383.40	7	353.30	2196	558.40	395.20	INVISIBLE_BOUNDARY[2]	2227	.	.	wwh.edf	RIGHT	3585	4431267	Full Trial Period	4427682	18	Trial: 18	4427682	42	ºÉ°üµ°	Ê±ÖÓ	Ö¸ÄÏÕë	j	j
wwh	.	.	.	.	.	.	.	.	.	.	13	.	.	.	false	false	Message: 2233ms	10.94	210.33	52	2247	885.20	383.40	7	353.30	2196	558.40	395.20	SYNCTIME	2233	.	.	wwh.edf	RIGHT	3585	4431267	Full Trial Period	4427682	18	Trial: 18	4427682	42	ºÉ°üµ°	Ê±ÖÓ	Ö¸ÄÏÕë	j	j
wwh	.	.	.	.	70	3583	10	3514	719.20	408.10	14	.	.	.	false	false	Message: 3567ms	.	.	.	.	.	.	.	.	.	.	.	KEYBOARD	3567	719.20	408.10	wwh.edf	RIGHT	3585	4431267	Full Trial Period	4427682	18	Trial: 18	4427682	42	ºÉ°üµ°	Ê±ÖÓ	Ö¸ÄÏÕë	j	j
wwh	.	.	.	.	.	.	.	.	.	.	15	.	.	.	false	false	Message: 3635ms	.	.	.	.	.	.	.	.	.	.	.	TRIAL_RESULT 0	3635	.	.	wwh.edf	RIGHT	3585	4431267	Full Trial Period	4427682	18	Trial: 18	4427682	42	ºÉ°üµ°	Ê±ÖÓ	Ö¸ÄÏÕë	j	j
wwh	.	.	.	.	.	.	.	.	.	.	1	.	.	.	false	false	Message: -23ms	.	.	.	.	.	.	.	.	.	.	.	TRIALID 18	-23	.	.	wwh.edf	RIGHT	2846	4435509	Full Trial Period	4432663	19	Trial: 19	4432663	85	°ôÇò¹÷	À¯±Ê	µ°¾í	j	j
wwh	.	.	.	.	.	.	.	.	.	.	2	.	.	.	false	false	Message: -1ms	.	.	.	.	.	.	.	.	.	.	.	RECCFG CR 1000 2 0 R	-1	.	.	wwh.edf	RIGHT	2846	4435509	Full Trial Period	4432663	19	Trial: 19	4432663	85	°ôÇò¹÷	À¯±Ê	µ°¾í	j	j
wwh	.	.	.	.	.	.	.	.	.	.	3	.	.	.	false	false	Message: -1ms	.	.	.	.	.	.	.	.	.	.	.	ELCLCFG TOWER	-1	.	.	wwh.edf	RIGHT	2846	4435509	Full Trial Period	4432663	19	Trial: 19	4432663	85	°ôÇò¹÷	À¯±Ê	µ°¾í	j	j
wwh	.	.	.	.	.	.	.	.	.	.	4	.	.	.	false	false	Message: -1ms	.	.	.	.	.	.	.	.	.	.	.	GAZE_COORDS 0.00 0.00 1023.00 767.00	-1	.	.	wwh.edf	RIGHT	2846	4435509	Full Trial Period	4432663	19	Trial: 19	4432663	85	°ôÇò¹÷	À¯±Ê	µ°¾í	j	j
wwh	.	.	.	.	.	.	.	.	.	.	5	.	.	.	false	false	Message: -1ms	.	.	.	.	.	.	.	.	.	.	.	THRESHOLDS R 67 210	-1	.	.	wwh.edf	RIGHT	2846	4435509	Full Trial Period	4432663	19	Trial: 19	4432663	85	°ôÇò¹÷	À¯±Ê	µ°¾í	j	j
wwh	.	.	.	.	.	.	.	.	.	.	6	.	.	.	false	false	Message: -1ms	.	.	.	.	.	.	.	.	.	.	.	ELCL_PROC CENTROID (3)	-1	.	.	wwh.edf	RIGHT	2846	4435509	Full Trial Period	4432663	19	Trial: 19	4432663	85	°ôÇò¹÷	À¯±Ê	µ°¾í	j	j
wwh	.	.	.	.	.	.	.	.	.	.	7	.	.	.	false	false	Message: -1ms	.	.	.	.	.	.	.	.	.	.	.	ELCL_PCR_PARAM 5 3.0	-1	.	.	wwh.edf	RIGHT	2846	4435509	Full Trial Period	4432663	19	Trial: 19	4432663	85	°ôÇò¹÷	À¯±Ê	µ°¾í	j	j
wwh	.	.	.	.	.	.	.	.	.	.	8	.	.	.	false	true	Message: 0ms	.	.	.	.	.	.	.	.	.	.	.	!MODE RECORD CR 1000 2 0 R	0	.	.	wwh.edf	RIGHT	2846	4435509	Full Trial Period	4432663	19	Trial: 19	4432663	85	°ôÇò¹÷	À¯±Ê	µ°¾í	j	j
wwh	.	.	.	.	333	339	1	7	161.20	374.10	9	.	.	.	false	false	Message: 43ms	.	.	.	.	.	.	.	.	.	.	.	SYNCTIME	43	161.20	374.10	wwh.edf	RIGHT	2846	4435509	Full Trial Period	4432663	19	Trial: 19	4432663	85	°ôÇò¹÷	À¯±Ê	µ°¾í	j	j
wwh	.	.	.	.	.	.	.	.	.	.	10	.	.	.	false	false	Message: 546ms	11.16	223.19	50	567	532.10	389.10	2	393.20	518	202.80	372.10	INVISIBLE_BOUNDARY[1]	546	.	.	wwh.edf	RIGHT	2846	4435509	Full Trial Period	4432663	19	Trial: 19	4432663	85	°ôÇò¹÷	À¯±Ê	µ°¾í	j	j
wwh	.	.	.	.	.	.	.	.	.	.	11	.	.	.	false	false	Message: 551ms	11.16	223.19	50	567	532.10	389.10	2	393.20	518	202.80	372.10	SYNCTIME	551	.	.	wwh.edf	RIGHT	2846	4435509	Full Trial Period	4432663	19	Trial: 19	4432663	85	°ôÇò¹÷	À¯±Ê	µ°¾í	j	j
wwh	.	.	.	.	.	.	.	.	.	.	12	.	.	.	false	false	Message: 1631ms	10.47	193.91	54	1646	842.70	388.80	4	308.90	1593	531.70	389.20	INVISIBLE_BOUNDARY[2]	1631	.	.	wwh.edf	RIGHT	2846	4435509	Full Trial Period	4432663	19	Trial: 19	4432663	85	°ôÇò¹÷	À¯±Ê	µ°¾í	j	j
wwh	.	.	.	.	.	.	.	.	.	.	13	.	.	.	false	false	Message: 1634ms	10.47	193.91	54	1646	842.70	388.80	4	308.90	1593	531.70	389.20	SYNCTIME	1634	.	.	wwh.edf	RIGHT	2846	4435509	Full Trial Period	4432663	19	Trial: 19	4432663	85	°ôÇò¹÷	À¯±Ê	µ°¾í	j	j
wwh	.	.	.	.	.	.	.	.	.	.	14	.	.	.	false	false	Message: 2827ms	3.41	37.90	90	2844	933.40	464.40	8	894.30	2755	878.90	377.40	KEYBOARD	2827	.	.	wwh.edf	RIGHT	2846	4435509	Full Trial Period	4432663	19	Trial: 19	4432663	85	°ôÇò¹÷	À¯±Ê	µ°¾í	j	j
wwh	.	.	.	.	.	.	.	.	.	.	15	.	.	.	false	false	Message: 2889ms	.	.	.	.	.	.	.	.	.	.	.	TRIAL_RESULT 0	2889	.	.	wwh.edf	RIGHT	2846	4435509	Full Trial Period	4432663	19	Trial: 19	4432663	85	°ôÇò¹÷	À¯±Ê	µ°¾í	j	j
wwh	.	.	.	.	.	.	.	.	.	.	1	.	.	.	false	false	Message: -16ms	.	.	.	.	.	.	.	.	.	.	.	TRIALID 19	-16	.	.	wwh.edf	RIGHT	3327	4439949	Full Trial Period	4436622	20	Trial: 20	4436622	62	ÏÉÈËÕÆ	ÉþË÷	µçÏß	j	j
wwh	.	.	.	.	.	.	.	.	.	.	2	.	.	.	false	false	Message: -1ms	.	.	.	.	.	.	.	.	.	.	.	RECCFG CR 1000 2 0 R	-1	.	.	wwh.edf	RIGHT	3327	4439949	Full Trial Period	4436622	20	Trial: 20	4436622	62	ÏÉÈËÕÆ	ÉþË÷	µçÏß	j	j
wwh	.	.	.	.	.	.	.	.	.	.	3	.	.	.	false	false	Message: -1ms	.	.	.	.	.	.	.	.	.	.	.	ELCLCFG TOWER	-1	.	.	wwh.edf	RIGHT	3327	4439949	Full Trial Period	4436622	20	Trial: 20	4436622	62	ÏÉÈËÕÆ	ÉþË÷	µçÏß	j	j
wwh	.	.	.	.	.	.	.	.	.	.	4	.	.	.	false	false	Message: -1ms	.	.	.	.	.	.	.	.	.	.	.	GAZE_COORDS 0.00 0.00 1023.00 767.00	-1	.	.	wwh.edf	RIGHT	3327	4439949	Full Trial Period	4436622	20	Trial: 20	4436622	62	ÏÉÈËÕÆ	ÉþË÷	µçÏß	j	j
wwh	.	.	.	.	.	.	.	.	.	.	5	.	.	.	false	false	Message: -1ms	.	.	.	.	.	.	.	.	.	.	.	THRESHOLDS R 67 210	-1	.	.	wwh.edf	RIGHT	3327	4439949	Full Trial Period	4436622	20	Trial: 20	4436622	62	ÏÉÈËÕÆ	ÉþË÷	µçÏß	j	j
wwh	.	.	.	.	.	.	.	.	.	.	6	.	.	.	false	false	Message: -1ms	.	.	.	.	.	.	.	.	.	.	.	ELCL_PROC CENTROID (3)	-1	.	.	wwh.edf	RIGHT	3327	4439949	Full Trial Period	4436622	20	Trial: 20	4436622	62	ÏÉÈËÕÆ	ÉþË÷	µçÏß	j	j
wwh	.	.	.	.	.	.	.	.	.	.	7	.	.	.	false	false	Message: -1ms	.	.	.	.	.	.	.	.	.	.	.	ELCL_PCR_PARAM 5 3.0	-1	.	.	wwh.edf	RIGHT	3327	4439949	Full Trial Period	4436622	20	Trial: 20	4436622	62	ÏÉÈËÕÆ	ÉþË÷	µçÏß	j	j
wwh	.	.	.	.	.	.	.	.	.	.	8	.	.	.	false	true	Message: 0ms	.	.	.	.	.	.	.	.	.	.	.	!MODE RECORD CR 1000 2 0 R	0	.	.	wwh.edf	RIGHT	3327	4439949	Full Trial Period	4436622	20	Trial: 20	4436622	62	ÏÉÈËÕÆ	ÉþË÷	µçÏß	j	j
wwh	.	.	.	.	.	.	.	.	.	.	9	.	.	.	false	false	Message: 50ms	0.93	6.22	149	185	161.20	352.00	1	842.00	37	150.40	377.00	SYNCTIME	50	.	.	wwh.edf	RIGHT	3327	4439949	Full Trial Period	4436622	20	Trial: 20	4436622	62	ÏÉÈËÕÆ	ÉþË÷	µçÏß	j	j
wwh	.	.	.	.	.	.	.	.	.	.	10	.	.	.	false	false	Message: 992ms	5.66	148.97	38	1002	437.30	381.00	4	267.40	965	270.90	378.10	INVISIBLE_BOUNDARY[1]	992	.	.	wwh.edf	RIGHT	3327	4439949	Full Trial Period	4436622	20	Trial: 20	4436622	62	ÏÉÈËÕÆ	ÉþË÷	µçÏß	j	j
wwh	.	.	.	.	.	.	.	.	.	.	11	.	.	.	false	false	Message: 1000ms	5.66	148.97	38	1002	437.30	381.00	4	267.40	965	270.90	378.10	SYNCTIME	1000	.	.	wwh.edf	RIGHT	3327	4439949	Full Trial Period	4436622	20	Trial: 20	4436622	62	ÏÉÈËÕÆ	ÉþË÷	µçÏß	j	j
wwh	.	.	.	.	.	.	.	.	.	.	12	.	.	.	false	false	Message: 2366ms	2.80	111.87	25	2376	802.10	383.40	8	176.50	2352	718.90	382.60	INVISIBLE_BOUNDARY[2]	2366	.	.	wwh.edf	RIGHT	3327	4439949	Full Trial Period	4436622	20	Trial: 20	4436622	62	ÏÉÈËÕÆ	ÉþË÷	µçÏß	j	j
wwh	.	.	.	.	.	.	.	.	.	.	13	.	.	.	false	false	Message: 2375ms	2.80	111.87	25	2376	802.10	383.40	8	176.50	2352	718.90	382.60	SYNCTIME	2375	.	.	wwh.edf	RIGHT	3327	4439949	Full Trial Period	4436622	20	Trial: 20	4436622	62	ÏÉÈËÕÆ	ÉþË÷	µçÏß	j	j
wwh	.	.	.	.	464	3325	11	2862	887.70	379.50	14	[1]	2	RECTANGLE_INTERESTAREA	false	false	Message: 3308ms	.	.	.	.	.	.	.	.	.	.	.	KEYBOARD	3308	887.70	379.50	wwh.edf	RIGHT	3327	4439949	Full Trial Period	4436622	20	Trial: 20	4436622	62	ÏÉÈËÕÆ	ÉþË÷	µçÏß	j	j
wwh	.	.	.	.	.	.	.	.	.	.	15	.	.	.	false	false	Message: 3369ms	.	.	.	.	.	.	.	.	.	.	.	TRIAL_RESULT 0	3369	.	.	wwh.edf	RIGHT	3327	4439949	Full Trial Period	4436622	20	Trial: 20	4436622	62	ÏÉÈËÕÆ	ÉþË÷	µçÏß	j	j
wwh	.	.	.	.	.	.	.	.	.	.	1	.	.	.	false	false	Message: -21ms	.	.	.	.	.	.	.	.	.	.	.	TRIALID 20	-21	.	.	wwh.edf	RIGHT	4816	4446326	Full Trial Period	4441510	21	Trial: 21	4441510	59	º£ëà	¸Ö±Ê	µ°¾í	f	j
wwh	.	.	.	.	.	.	.	.	.	.	2	.	.	.	false	false	Message: -1ms	.	.	.	.	.	.	.	.	.	.	.	RECCFG CR 1000 2 0 R	-1	.	.	wwh.edf	RIGHT	4816	4446326	Full Trial Period	4441510	21	Trial: 21	4441510	59	º£ëà	¸Ö±Ê	µ°¾í	f	j
wwh	.	.	.	.	.	.	.	.	.	.	3	.	.	.	false	false	Message: -1ms	.	.	.	.	.	.	.	.	.	.	.	ELCLCFG TOWER	-1	.	.	wwh.edf	RIGHT	4816	4446326	Full Trial Period	4441510	21	Trial: 21	4441510	59	º£ëà	¸Ö±Ê	µ°¾í	f	j
wwh	.	.	.	.	.	.	.	.	.	.	4	.	.	.	false	false	Message: -1ms	.	.	.	.	.	.	.	.	.	.	.	GAZE_COORDS 0.00 0.00 1023.00 767.00	-1	.	.	wwh.edf	RIGHT	4816	4446326	Full Trial Period	4441510	21	Trial: 21	4441510	59	º£ëà	¸Ö±Ê	µ°¾í	f	j
wwh	.	.	.	.	.	.	.	.	.	.	5	.	.	.	false	false	Message: -1ms	.	.	.	.	.	.	.	.	.	.	.	THRESHOLDS R 67 210	-1	.	.	wwh.edf	RIGHT	4816	4446326	Full Trial Period	4441510	21	Trial: 21	4441510	59	º£ëà	¸Ö±Ê	µ°¾í	f	j
wwh	.	.	.	.	.	.	.	.	.	.	6	.	.	.	false	false	Message: -1ms	.	.	.	.	.	.	.	.	.	.	.	ELCL_PROC CENTROID (3)	-1	.	.	wwh.edf	RIGHT	4816	4446326	Full Trial Period	4441510	21	Trial: 21	4441510	59	º£ëà	¸Ö±Ê	µ°¾í	f	j
wwh	.	.	.	.	.	.	.	.	.	.	7	.	.	.	false	false	Message: -1ms	.	.	.	.	.	.	.	.	.	.	.	ELCL_PCR_PARAM 5 3.0	-1	.	.	wwh.edf	RIGHT	4816	4446326	Full Trial Period	4441510	21	Trial: 21	4441510	59	º£ëà	¸Ö±Ê	µ°¾í	f	j
wwh	.	.	.	.	.	.	.	.	.	.	8	.	.	.	false	true	Message: 0ms	.	.	.	.	.	.	.	.	.	.	.	!MODE RECORD CR 1000 2 0 R	0	.	.	wwh.edf	RIGHT	4816	4446326	Full Trial Period	4441510	21	Trial: 21	4441510	59	º£ëà	¸Ö±Ê	µ°¾í	f	j
wwh	.	.	.	.	61	67	1	7	148.80	372.90	9	.	.	.	false	false	Message: 44ms	.	.	.	.	.	.	.	.	.	.	.	SYNCTIME	44	148.80	372.90	wwh.edf	RIGHT	4816	4446326	Full Trial Period	4441510	21	Trial: 21	4441510	59	º£ëà	¸Ö±Ê	µ°¾í	f	j
wwh	.	.	.	.	.	.	.	.	.	.	10	.	.	.	false	false	Message: 444ms	11.93	225.14	53	462	512.50	380.00	2	396.80	410	157.60	372.30	INVISIBLE_BOUNDARY[1]	444	.	.	wwh.edf	RIGHT	4816	4446326	Full Trial Period	4441510	21	Trial: 21	4441510	59	º£ëà	¸Ö±Ê	µ°¾í	f	j
wwh	.	.	.	.	.	.	.	.	.	.	11	.	.	.	false	false	Message: 453ms	11.93	225.14	53	462	512.50	380.00	2	396.80	410	157.60	372.30	SYNCTIME	453	.	.	wwh.edf	RIGHT	4816	4446326	Full Trial Period	4441510	21	Trial: 21	4441510	59	º£ëà	¸Ö±Ê	µ°¾í	f	j
wwh	.	.	.	.	.	.	.	.	.	.	12	.	.	.	false	false	Message: 1887ms	9.38	180.47	52	1893	786.60	375.00	5	292.60	1842	510.90	393.90	INVISIBLE_BOUNDARY[2]	1887	.	.	wwh.edf	RIGHT	4816	4446326	Full Trial Period	4441510	21	Trial: 21	4441510	59	º£ëà	¸Ö±Ê	µ°¾í	f	j
wwh	.	.	.	.	53	1946	6	1894	787.50	373.40	13	.	.	.	false	false	Message: 1894ms	.	.	.	.	.	.	.	.	.	.	.	SYNCTIME	1894	.	.	wwh.edf	RIGHT	4816	4446326	Full Trial Period	4441510	21	Trial: 21	4441510	59	º£ëà	¸Ö±Ê	µ°¾í	f	j
wwh	.	.	.	.	.	.	.	.	.	.	14	.	.	.	false	false	Message: 4797ms	17.36	251.57	69	4814	437.30	437.60	12	383.80	4746	532.80	1010.10	KEYBOARD	4797	.	.	wwh.edf	RIGHT	4816	4446326	Full Trial Period	4441510	21	Trial: 21	4441510	59	º£ëà	¸Ö±Ê	µ°¾í	f	j
wwh	.	.	.	.	.	.	.	.	.	.	15	.	.	.	false	false	Message: 4859ms	.	.	.	.	.	.	.	.	.	.	.	TRIAL_RESULT 0	4859	.	.	wwh.edf	RIGHT	4816	4446326	Full Trial Period	4441510	21	Trial: 21	4441510	59	º£ëà	¸Ö±Ê	µ°¾í	f	j
wwh	.	.	.	.	.	.	.	.	.	.	1	.	.	.	false	false	Message: -16ms	.	.	.	.	.	.	.	.	.	.	.	TRIALID 21	-16	.	.	wwh.edf	RIGHT	2538	4450308	Full Trial Period	4447770	22	Trial: 22	4447770	14	¸Ö±Ê	¼å±ý	Ì«Ñô	j	j
wwh	.	.	.	.	.	.	.	.	.	.	2	.	.	.	false	false	Message: -1ms	.	.	.	.	.	.	.	.	.	.	.	RECCFG CR 1000 2 0 R	-1	.	.	wwh.edf	RIGHT	2538	4450308	Full Trial Period	4447770	22	Trial: 22	4447770	14	¸Ö±Ê	¼å±ý	Ì«Ñô	j	j
wwh	.	.	.	.	.	.	.	.	.	.	3	.	.	.	false	false	Message: -1ms	.	.	.	.	.	.	.	.	.	.	.	ELCLCFG TOWER	-1	.	.	wwh.edf	RIGHT	2538	4450308	Full Trial Period	4447770	22	Trial: 22	4447770	14	¸Ö±Ê	¼å±ý	Ì«Ñô	j	j
wwh	.	.	.	.	.	.	.	.	.	.	4	.	.	.	false	false	Message: -1ms	.	.	.	.	.	.	.	.	.	.	.	GAZE_COORDS 0.00 0.00 1023.00 767.00	-1	.	.	wwh.edf	RIGHT	2538	4450308	Full Trial Period	4447770	22	Trial: 22	4447770	14	¸Ö±Ê	¼å±ý	Ì«Ñô	j	j
wwh	.	.	.	.	.	.	.	.	.	.	5	.	.	.	false	false	Message: -1ms	.	.	.	.	.	.	.	.	.	.	.	THRESHOLDS R 67 210	-1	.	.	wwh.edf	RIGHT	2538	4450308	Full Trial Period	4447770	22	Trial: 22	4447770	14	¸Ö±Ê	¼å±ý	Ì«Ñô	j	j
wwh	.	.	.	.	.	.	.	.	.	.	6	.	.	.	false	false	Message: -1ms	.	.	.	.	.	.	.	.	.	.	.	ELCL_PROC CENTROID (3)	-1	.	.	wwh.edf	RIGHT	2538	4450308	Full Trial Period	4447770	22	Trial: 22	4447770	14	¸Ö±Ê	¼å±ý	Ì«Ñô	j	j
wwh	.	.	.	.	.	.	.	.	.	.	7	.	.	.	false	false	Message: -1ms	.	.	.	.	.	.	.	.	.	.	.	ELCL_PCR_PARAM 5 3.0	-1	.	.	wwh.edf	RIGHT	2538	4450308	Full Trial Period	4447770	22	Trial: 22	4447770	14	¸Ö±Ê	¼å±ý	Ì«Ñô	j	j
wwh	.	.	.	.	.	.	.	.	.	.	8	.	.	.	false	true	Message: 0ms	.	.	.	.	.	.	.	.	.	.	.	!MODE RECORD CR 1000 2 0 R	0	.	.	wwh.edf	RIGHT	2538	4450308	Full Trial Period	4447770	22	Trial: 22	4447770	14	¸Ö±Ê	¼å±ý	Ì«Ñô	j	j
wwh	.	.	.	.	502	508	1	7	159.30	378.80	9	.	.	.	false	false	Message: 42ms	.	.	.	.	.	.	.	.	.	.	.	SYNCTIME	42	159.30	378.80	wwh.edf	RIGHT	2538	4450308	Full Trial Period	4447770	22	Trial: 22	4447770	14	¸Ö±Ê	¼å±ý	Ì«Ñô	j	j
wwh	.	.	.	.	.	.	.	.	.	.	10	.	.	.	false	false	Message: 553ms	8.01	177.91	45	553	395.90	389.40	1	302.50	509	157.60	378.10	INVISIBLE_BOUNDARY[1]	553	.	.	wwh.edf	RIGHT	2538	4450308	Full Trial Period	4447770	22	Trial: 22	4447770	14	¸Ö±Ê	¼å±ý	Ì«Ñô	j	j
wwh	.	.	.	.	126	679	2	554	380.10	387.00	11	.	.	.	false	false	Message: 559ms	.	.	.	.	.	.	.	.	.	.	.	SYNCTIME	559	380.10	387.00	wwh.edf	RIGHT	2538	4450308	Full Trial Period	4447770	22	Trial: 22	4447770	14	¸Ö±Ê	¼å±ý	Ì«Ñô	j	j
wwh	.	.	.	.	.	.	.	.	.	.	12	.	.	.	false	false	Message: 1881ms	3.31	122.47	27	1893	823.10	382.20	5	209.20	1867	724.40	381.20	INVISIBLE_BOUNDARY[2]	1881	.	.	wwh.edf	RIGHT	2538	4450308	Full Trial Period	4447770	22	Trial: 22	4447770	14	¸Ö±Ê	¼å±ý	Ì«Ñô	j	j
wwh	.	.	.	.	.	.	.	.	.	.	13	.	.	.	false	false	Message: 1892ms	3.31	122.47	27	1893	823.10	382.20	5	209.20	1867	724.40	381.20	SYNCTIME	1892	.	.	wwh.edf	RIGHT	2538	4450308	Full Trial Period	4447770	22	Trial: 22	4447770	14	¸Ö±Ê	¼å±ý	Ì«Ñô	j	j
wwh	.	.	.	.	31	2536	8	2506	567.50	395.40	14	.	.	.	false	false	Message: 2520ms	.	.	.	.	.	.	.	.	.	.	.	KEYBOARD	2520	567.50	395.40	wwh.edf	RIGHT	2538	4450308	Full Trial Period	4447770	22	Trial: 22	4447770	14	¸Ö±Ê	¼å±ý	Ì«Ñô	j	j
wwh	.	.	.	.	.	.	.	.	.	.	15	.	.	.	false	false	Message: 2577ms	.	.	.	.	.	.	.	.	.	.	.	TRIAL_RESULT 0	2577	.	.	wwh.edf	RIGHT	2538	4450308	Full Trial Period	4447770	22	Trial: 22	4447770	14	¸Ö±Ê	¼å±ý	Ì«Ñô	j	j
wwh	.	.	.	.	.	.	.	.	.	.	1	.	.	.	false	false	Message: -15ms	.	.	.	.	.	.	.	.	.	.	.	TRIALID 22	-15	.	.	wwh.edf	RIGHT	3101	4454686	Full Trial Period	4451585	23	Trial: 23	4451585	46	Ìú»·	ÏîÁ´	ÏÉÈËÕÆ	f	f
wwh	.	.	.	.	.	.	.	.	.	.	2	.	.	.	false	false	Message: -1ms	.	.	.	.	.	.	.	.	.	.	.	RECCFG CR 1000 2 0 R	-1	.	.	wwh.edf	RIGHT	3101	4454686	Full Trial Period	4451585	23	Trial: 23	4451585	46	Ìú»·	ÏîÁ´	ÏÉÈËÕÆ	f	f
wwh	.	.	.	.	.	.	.	.	.	.	3	.	.	.	false	false	Message: -1ms	.	.	.	.	.	.	.	.	.	.	.	ELCLCFG TOWER	-1	.	.	wwh.edf	RIGHT	3101	4454686	Full Trial Period	4451585	23	Trial: 23	4451585	46	Ìú»·	ÏîÁ´	ÏÉÈËÕÆ	f	f
wwh	.	.	.	.	.	.	.	.	.	.	4	.	.	.	false	false	Message: -1ms	.	.	.	.	.	.	.	.	.	.	.	GAZE_COORDS 0.00 0.00 1023.00 767.00	-1	.	.	wwh.edf	RIGHT	3101	4454686	Full Trial Period	4451585	23	Trial: 23	4451585	46	Ìú»·	ÏîÁ´	ÏÉÈËÕÆ	f	f
wwh	.	.	.	.	.	.	.	.	.	.	5	.	.	.	false	false	Message: -1ms	.	.	.	.	.	.	.	.	.	.	.	THRESHOLDS R 67 210	-1	.	.	wwh.edf	RIGHT	3101	4454686	Full Trial Period	4451585	23	Trial: 23	4451585	46	Ìú»·	ÏîÁ´	ÏÉÈËÕÆ	f	f
wwh	.	.	.	.	.	.	.	.	.	.	6	.	.	.	false	false	Message: -1ms	.	.	.	.	.	.	.	.	.	.	.	ELCL_PROC CENTROID (3)	-1	.	.	wwh.edf	RIGHT	3101	4454686	Full Trial Period	4451585	23	Trial: 23	4451585	46	Ìú»·	ÏîÁ´	ÏÉÈËÕÆ	f	f
wwh	.	.	.	.	.	.	.	.	.	.	7	.	.	.	false	false	Message: -1ms	.	.	.	.	.	.	.	.	.	.	.	ELCL_PCR_PARAM 5 3.0	-1	.	.	wwh.edf	RIGHT	3101	4454686	Full Trial Period	4451585	23	Trial: 23	4451585	46	Ìú»·	ÏîÁ´	ÏÉÈËÕÆ	f	f
wwh	.	.	.	.	.	.	.	.	.	.	8	.	.	.	false	true	Message: 0ms	.	.	.	.	.	.	.	.	.	.	.	!MODE RECORD CR 1000 2 0 R	0	.	.	wwh.edf	RIGHT	3101	4454686	Full Trial Period	4451585	23	Trial: 23	4451585	46	Ìú»·	ÏîÁ´	ÏÉÈËÕÆ	f	f
wwh	.	.	.	.	.	.	.	.	.	.	9	.	.	.	false	false	Message: 43ms	.	.	92	92	163.50	368.50	1	721.90	1	.	.	SYNCTIME	43	.	.	wwh.edf	RIGHT	3101	4454686	Full Trial Period	4451585	23	Trial: 23	4451585	46	Ìú»·	ÏîÁ´	ÏÉÈËÕÆ	f	f
wwh	.	.	.	.	.	.	.	.	.	.	10	.	.	.	false	false	Message: 1267ms	2.21	16.58	133	1355	494.20	381.10	5	689.90	1223	431.20	369.00	INVISIBLE_BOUNDARY[1]	1267	.	.	wwh.edf	RIGHT	3101	4454686	Full Trial Period	4451585	23	Trial: 23	4451585	46	Ìú»·	ÏîÁ´	ÏÉÈËÕÆ	f	f
wwh	48	1318	2	1271	.	.	.	.	.	.	11	.	.	.	false	false	Message: 1276ms	2.21	16.58	133	1355	494.20	381.10	5	689.90	1223	431.20	369.00	SYNCTIME	1276	.	.	wwh.edf	RIGHT	3101	4454686	Full Trial Period	4451585	23	Trial: 23	4451585	46	Ìú»·	ÏîÁ´	ÏÉÈËÕÆ	f	f
wwh	.	.	.	.	.	.	.	.	.	.	12	.	.	.	false	false	Message: 2359ms	4.74	143.56	33	2377	869.10	385.10	9	275.50	2345	727.00	387.80	INVISIBLE_BOUNDARY[2]	2359	.	.	wwh.edf	RIGHT	3101	4454686	Full Trial Period	4451585	23	Trial: 23	4451585	46	Ìú»·	ÏîÁ´	ÏÉÈËÕÆ	f	f
wwh	.	.	.	.	.	.	.	.	.	.	13	.	.	.	false	false	Message: 2368ms	4.74	143.56	33	2377	869.10	385.10	9	275.50	2345	727.00	387.80	SYNCTIME	2368	.	.	wwh.edf	RIGHT	3101	4454686	Full Trial Period	4451585	23	Trial: 23	4451585	46	Ìú»·	ÏîÁ´	ÏÉÈËÕÆ	f	f
wwh	.	.	.	.	382	3099	10	2718	909.00	378.20	14	[1]	2	RECTANGLE_INTERESTAREA	false	false	Message: 3081ms	.	.	.	.	.	.	.	.	.	.	.	KEYBOARD	3081	909.00	378.20	wwh.edf	RIGHT	3101	4454686	Full Trial Period	4451585	23	Trial: 23	4451585	46	Ìú»·	ÏîÁ´	ÏÉÈËÕÆ	f	f
wwh	.	.	.	.	.	.	.	.	.	.	15	.	.	.	false	false	Message: 3143ms	.	.	.	.	.	.	.	.	.	.	.	TRIAL_RESULT 0	3143	.	.	wwh.edf	RIGHT	3101	4454686	Full Trial Period	4451585	23	Trial: 23	4451585	46	Ìú»·	ÏîÁ´	ÏÉÈËÕÆ	f	f
wwh	.	.	.	.	.	.	.	.	.	.	1	.	.	.	false	false	Message: -30ms	.	.	.	.	.	.	.	.	.	.	.	TRIALID 23	-30	.	.	wwh.edf	RIGHT	4282	4460631	Full Trial Period	4456349	24	Trial: 24	4456349	39	ºùÂ«	¼ªËû	´°»§	f	f
wwh	.	.	.	.	.	.	.	.	.	.	2	.	.	.	false	false	Message: -1ms	.	.	.	.	.	.	.	.	.	.	.	RECCFG CR 1000 2 0 R	-1	.	.	wwh.edf	RIGHT	4282	4460631	Full Trial Period	4456349	24	Trial: 24	4456349	39	ºùÂ«	¼ªËû	´°»§	f	f
wwh	.	.	.	.	.	.	.	.	.	.	3	.	.	.	false	false	Message: -1ms	.	.	.	.	.	.	.	.	.	.	.	ELCLCFG TOWER	-1	.	.	wwh.edf	RIGHT	4282	4460631	Full Trial Period	4456349	24	Trial: 24	4456349	39	ºùÂ«	¼ªËû	´°»§	f	f
wwh	.	.	.	.	.	.	.	.	.	.	4	.	.	.	false	false	Message: -1ms	.	.	.	.	.	.	.	.	.	.	.	GAZE_COORDS 0.00 0.00 1023.00 767.00	-1	.	.	wwh.edf	RIGHT	4282	4460631	Full Trial Period	4456349	24	Trial: 24	4456349	39	ºùÂ«	¼ªËû	´°»§	f	f
wwh	.	.	.	.	.	.	.	.	.	.	5	.	.	.	false	false	Message: -1ms	.	.	.	.	.	.	.	.	.	.	.	THRESHOLDS R 67 210	-1	.	.	wwh.edf	RIGHT	4282	4460631	Full Trial Period	4456349	24	Trial: 24	4456349	39	ºùÂ«	¼ªËû	´°»§	f	f
wwh	.	.	.	.	.	.	.	.	.	.	6	.	.	.	false	false	Message: -1ms	.	.	.	.	.	.	.	.	.	.	.	ELCL_PROC CENTROID (3)	-1	.	.	wwh.edf	RIGHT	4282	4460631	Full Trial Period	4456349	24	Trial: 24	4456349	39	ºùÂ«	¼ªËû	´°»§	f	f
wwh	.	.	.	.	.	.	.	.	.	.	7	.	.	.	false	false	Message: -1ms	.	.	.	.	.	.	.	.	.	.	.	ELCL_PCR_PARAM 5 3.0	-1	.	.	wwh.edf	RIGHT	4282	4460631	Full Trial Period	4456349	24	Trial: 24	4456349	39	ºùÂ«	¼ªËû	´°»§	f	f
wwh	.	.	.	.	.	.	.	.	.	.	8	.	.	.	false	true	Message: 0ms	.	.	.	.	.	.	.	.	.	.	.	!MODE RECORD CR 1000 2 0 R	0	.	.	wwh.edf	RIGHT	4282	4460631	Full Trial Period	4456349	24	Trial: 24	4456349	39	ºùÂ«	¼ªËû	´°»§	f	f
wwh	.	.	.	.	326	332	1	7	146.70	378.50	9	.	.	.	false	false	Message: 45ms	.	.	.	.	.	.	.	.	.	.	.	SYNCTIME	45	146.70	378.50	wwh.edf	RIGHT	4282	4460631	Full Trial Period	4456349	24	Trial: 24	4456349	39	ºùÂ«	¼ªËû	´°»§	f	f
wwh	.	.	.	.	.	.	.	.	.	.	10	.	.	.	false	false	Message: 925ms	0.71	4.71	151	958	513.60	365.20	3	1662.20	808	532.30	373.90	INVISIBLE_BOUNDARY[1]	925	.	.	wwh.edf	RIGHT	4282	4460631	Full Trial Period	4456349	24	Trial: 24	4456349	39	ºùÂ«	¼ªËû	´°»§	f	f
wwh	.	.	.	.	.	.	.	.	.	.	11	.	.	.	false	false	Message: 928ms	0.71	4.71	151	958	513.60	365.20	3	1662.20	808	532.30	373.90	SYNCTIME	928	.	.	wwh.edf	RIGHT	4282	4460631	Full Trial Period	4456349	24	Trial: 24	4456349	39	ºùÂ«	¼ªËû	´°»§	f	f
wwh	.	.	.	.	.	.	.	.	.	.	12	.	.	.	false	false	Message: 2495ms	2.14	18.78	114	2566	887.20	343.50	7	572.40	2453	829.70	372.20	INVISIBLE_BOUNDARY[2]	2495	.	.	wwh.edf	RIGHT	4282	4460631	Full Trial Period	4456349	24	Trial: 24	4456349	39	ºùÂ«	¼ªËû	´°»§	f	f
wwh	.	.	.	.	.	.	.	.	.	.	13	.	.	.	false	false	Message: 2503ms	2.14	18.78	114	2566	887.20	343.50	7	572.40	2453	829.70	372.20	SYNCTIME	2503	.	.	wwh.edf	RIGHT	4282	4460631	Full Trial Period	4456349	24	Trial: 24	4456349	39	ºùÂ«	¼ªËû	´°»§	f	f
wwh	.	.	.	.	104	4280	11	4177	132.50	404.50	14	.	.	.	false	false	Message: 4263ms	.	.	.	.	.	.	.	.	.	.	.	KEYBOARD	4263	132.50	404.50	wwh.edf	RIGHT	4282	4460631	Full Trial Period	4456349	24	Trial: 24	4456349	39	ºùÂ«	¼ªËû	´°»§	f	f
wwh	.	.	.	.	.	.	.	.	.	.	15	.	.	.	false	false	Message: 4324ms	.	.	.	.	.	.	.	.	.	.	.	TRIAL_RESULT 0	4324	.	.	wwh.edf	RIGHT	4282	4460631	Full Trial Period	4456349	24	Trial: 24	4456349	39	ºùÂ«	¼ªËû	´°»§	f	f
wwh	.	.	.	.	.	.	.	.	.	.	1	.	.	.	false	false	Message: -16ms	.	.	.	.	.	.	.	.	.	.	.	TRIALID 24	-16	.	.	wwh.edf	RIGHT	3460	4465519	Full Trial Period	4462059	25	Trial: 25	4462059	115	²ÝÝ®	ÌðÍ²	ÑÀ¸à	j	f
wwh	.	.	.	.	.	.	.	.	.	.	2	.	.	.	false	false	Message: -1ms	.	.	.	.	.	.	.	.	.	.	.	RECCFG CR 1000 2 0 R	-1	.	.	wwh.edf	RIGHT	3460	4465519	Full Trial Period	4462059	25	Trial: 25	4462059	115	²ÝÝ®	ÌðÍ²	ÑÀ¸à	j	f
wwh	.	.	.	.	.	.	.	.	.	.	3	.	.	.	false	false	Message: -1ms	.	.	.	.	.	.	.	.	.	.	.	ELCLCFG TOWER	-1	.	.	wwh.edf	RIGHT	3460	4465519	Full Trial Period	4462059	25	Trial: 25	4462059	115	²ÝÝ®	ÌðÍ²	ÑÀ¸à	j	f
wwh	.	.	.	.	.	.	.	.	.	.	4	.	.	.	false	false	Message: -1ms	.	.	.	.	.	.	.	.	.	.	.	GAZE_COORDS 0.00 0.00 1023.00 767.00	-1	.	.	wwh.edf	RIGHT	3460	4465519	Full Trial Period	4462059	25	Trial: 25	4462059	115	²ÝÝ®	ÌðÍ²	ÑÀ¸à	j	f
wwh	.	.	.	.	.	.	.	.	.	.	5	.	.	.	false	false	Message: -1ms	.	.	.	.	.	.	.	.	.	.	.	THRESHOLDS R 67 210	-1	.	.	wwh.edf	RIGHT	3460	4465519	Full Trial Period	4462059	25	Trial: 25	4462059	115	²ÝÝ®	ÌðÍ²	ÑÀ¸à	j	f
wwh	.	.	.	.	.	.	.	.	.	.	6	.	.	.	false	false	Message: -1ms	.	.	.	.	.	.	.	.	.	.	.	ELCL_PROC CENTROID (3)	-1	.	.	wwh.edf	RIGHT	3460	4465519	Full Trial Period	4462059	25	Trial: 25	4462059	115	²ÝÝ®	ÌðÍ²	ÑÀ¸à	j	f
wwh	.	.	.	.	.	.	.	.	.	.	7	.	.	.	false	false	Message: -1ms	.	.	.	.	.	.	.	.	.	.	.	ELCL_PCR_PARAM 5 3.0	-1	.	.	wwh.edf	RIGHT	3460	4465519	Full Trial Period	4462059	25	Trial: 25	4462059	115	²ÝÝ®	ÌðÍ²	ÑÀ¸à	j	f
wwh	.	.	.	.	.	.	.	.	.	.	8	.	.	.	false	true	Message: 0ms	.	.	.	.	.	.	.	.	.	.	.	!MODE RECORD CR 1000 2 0 R	0	.	.	wwh.edf	RIGHT	3460	4465519	Full Trial Period	4462059	25	Trial: 25	4462059	115	²ÝÝ®	ÌðÍ²	ÑÀ¸à	j	f
wwh	.	.	.	.	310	316	1	7	166.20	376.40	9	.	.	.	false	false	Message: 42ms	.	.	.	.	.	.	.	.	.	.	.	SYNCTIME	42	166.20	376.40	wwh.edf	RIGHT	3460	4465519	Full Trial Period	4462059	25	Trial: 25	4462059	115	²ÝÝ®	ÌðÍ²	ÑÀ¸à	j	f
wwh	.	.	.	.	50	931	3	882	425.60	384.50	10	.	.	.	false	false	Message: 895ms	.	.	.	.	.	.	.	.	.	.	.	INVISIBLE_BOUNDARY[1]	895	425.60	384.50	wwh.edf	RIGHT	3460	4465519	Full Trial Period	4462059	25	Trial: 25	4462059	115	²ÝÝ®	ÌðÍ²	ÑÀ¸à	j	f
wwh	.	.	.	.	50	931	3	882	425.60	384.50	11	.	.	.	false	false	Message: 900ms	.	.	.	.	.	.	.	.	.	.	.	SYNCTIME	900	425.60	384.50	wwh.edf	RIGHT	3460	4465519	Full Trial Period	4462059	25	Trial: 25	4462059	115	²ÝÝ®	ÌðÍ²	ÑÀ¸à	j	f
wwh	.	.	.	.	.	.	.	.	.	.	12	.	.	.	false	false	Message: 2603ms	6.57	156.38	42	2620	847.00	370.50	7	225.00	2579	653.10	394.10	INVISIBLE_BOUNDARY[2]	2603	.	.	wwh.edf	RIGHT	3460	4465519	Full Trial Period	4462059	25	Trial: 25	4462059	115	²ÝÝ®	ÌðÍ²	ÑÀ¸à	j	f
wwh	.	.	.	.	.	.	.	.	.	.	13	.	.	.	false	false	Message: 2608ms	6.57	156.38	42	2620	847.00	370.50	7	225.00	2579	653.10	394.10	SYNCTIME	2608	.	.	wwh.edf	RIGHT	3460	4465519	Full Trial Period	4462059	25	Trial: 25	4462059	115	²ÝÝ®	ÌðÍ²	ÑÀ¸à	j	f
wwh	.	.	.	.	41	3458	10	3418	496.90	387.60	14	[1]	1	RECTANGLE_INTERESTAREA	false	false	Message: 3440ms	.	.	.	.	.	.	.	.	.	.	.	KEYBOARD	3440	496.90	387.60	wwh.edf	RIGHT	3460	4465519	Full Trial Period	4462059	25	Trial: 25	4462059	115	²ÝÝ®	ÌðÍ²	ÑÀ¸à	j	f
wwh	.	.	.	.	.	.	.	.	.	.	15	.	.	.	false	false	Message: 3505ms	.	.	.	.	.	.	.	.	.	.	.	TRIAL_RESULT 0	3505	.	.	wwh.edf	RIGHT	3460	4465519	Full Trial Period	4462059	25	Trial: 25	4462059	115	²ÝÝ®	ÌðÍ²	ÑÀ¸à	j	f
wwh	.	.	.	.	.	.	.	.	.	.	1	.	.	.	false	false	Message: -17ms	.	.	.	.	.	.	.	.	.	.	.	TRIALID 25	-17	.	.	wwh.edf	RIGHT	3357	4469991	Full Trial Period	4466634	26	Trial: 26	4466634	19	Í¼ÕÂ	ÇúÆæ±ý	éÙ×Ó	f	f
wwh	.	.	.	.	.	.	.	.	.	.	2	.	.	.	false	false	Message: -1ms	.	.	.	.	.	.	.	.	.	.	.	RECCFG CR 1000 2 0 R	-1	.	.	wwh.edf	RIGHT	3357	4469991	Full Trial Period	4466634	26	Trial: 26	4466634	19	Í¼ÕÂ	ÇúÆæ±ý	éÙ×Ó	f	f
wwh	.	.	.	.	.	.	.	.	.	.	3	.	.	.	false	false	Message: -1ms	.	.	.	.	.	.	.	.	.	.	.	ELCLCFG TOWER	-1	.	.	wwh.edf	RIGHT	3357	4469991	Full Trial Period	4466634	26	Trial: 26	4466634	19	Í¼ÕÂ	ÇúÆæ±ý	éÙ×Ó	f	f
wwh	.	.	.	.	.	.	.	.	.	.	4	.	.	.	false	false	Message: -1ms	.	.	.	.	.	.	.	.	.	.	.	GAZE_COORDS 0.00 0.00 1023.00 767.00	-1	.	.	wwh.edf	RIGHT	3357	4469991	Full Trial Period	4466634	26	Trial: 26	4466634	19	Í¼ÕÂ	ÇúÆæ±ý	éÙ×Ó	f	f
wwh	.	.	.	.	.	.	.	.	.	.	5	.	.	.	false	false	Message: -1ms	.	.	.	.	.	.	.	.	.	.	.	THRESHOLDS R 67 210	-1	.	.	wwh.edf	RIGHT	3357	4469991	Full Trial Period	4466634	26	Trial: 26	4466634	19	Í¼ÕÂ	ÇúÆæ±ý	éÙ×Ó	f	f
wwh	.	.	.	.	.	.	.	.	.	.	6	.	.	.	false	false	Message: -1ms	.	.	.	.	.	.	.	.	.	.	.	ELCL_PROC CENTROID (3)	-1	.	.	wwh.edf	RIGHT	3357	4469991	Full Trial Period	4466634	26	Trial: 26	4466634	19	Í¼ÕÂ	ÇúÆæ±ý	éÙ×Ó	f	f
wwh	.	.	.	.	.	.	.	.	.	.	7	.	.	.	false	false	Message: -1ms	.	.	.	.	.	.	.	.	.	.	.	ELCL_PCR_PARAM 5 3.0	-1	.	.	wwh.edf	RIGHT	3357	4469991	Full Trial Period	4466634	26	Trial: 26	4466634	19	Í¼ÕÂ	ÇúÆæ±ý	éÙ×Ó	f	f
wwh	.	.	.	.	.	.	.	.	.	.	8	.	.	.	false	true	Message: 0ms	.	.	.	.	.	.	.	.	.	.	.	!MODE RECORD CR 1000 2 0 R	0	.	.	wwh.edf	RIGHT	3357	4469991	Full Trial Period	4466634	26	Trial: 26	4466634	19	Í¼ÕÂ	ÇúÆæ±ý	éÙ×Ó	f	f
wwh	.	.	.	.	.	.	.	.	.	.	9	.	.	.	false	false	Message: 42ms	.	.	71	71	158.00	363.50	1	664.50	1	.	.	SYNCTIME	42	.	.	wwh.edf	RIGHT	3357	4469991	Full Trial Period	4466634	26	Trial: 26	4466634	19	Í¼ÕÂ	ÇúÆæ±ý	éÙ×Ó	f	f
wwh	.	.	.	.	.	.	.	.	.	.	10	.	.	.	false	false	Message: 627ms	0.21	1.85	111	723	482.60	366.40	4	1387.70	613	483.60	360.60	INVISIBLE_BOUNDARY[1]	627	.	.	wwh.edf	RIGHT	3357	4469991	Full Trial Period	4466634	26	Trial: 26	4466634	19	Í¼ÕÂ	ÇúÆæ±ý	éÙ×Ó	f	f
wwh	.	.	.	.	.	.	.	.	.	.	11	.	.	.	false	false	Message: 633ms	0.21	1.85	111	723	482.60	366.40	4	1387.70	613	483.60	360.60	SYNCTIME	633	.	.	wwh.edf	RIGHT	3357	4469991	Full Trial Period	4466634	26	Trial: 26	4466634	19	Í¼ÕÂ	ÇúÆæ±ý	éÙ×Ó	f	f
wwh	.	.	.	.	240	2249	7	2010	838.00	382.40	12	[1]	2	RECTANGLE_INTERESTAREA	false	false	Message: 2131ms	.	.	.	.	.	.	.	.	.	.	.	INVISIBLE_BOUNDARY[2]	2131	838.00	382.40	wwh.edf	RIGHT	3357	4469991	Full Trial Period	4466634	26	Trial: 26	4466634	19	Í¼ÕÂ	ÇúÆæ±ý	éÙ×Ó	f	f
wwh	.	.	.	.	240	2249	7	2010	838.00	382.40	13	[1]	2	RECTANGLE_INTERESTAREA	false	false	Message: 2141ms	.	.	.	.	.	.	.	.	.	.	.	SYNCTIME	2141	838.00	382.40	wwh.edf	RIGHT	3357	4469991	Full Trial Period	4466634	26	Trial: 26	4466634	19	Í¼ÕÂ	ÇúÆæ±ý	éÙ×Ó	f	f
wwh	.	.	.	.	76	3355	11	3280	236.00	407.10	14	.	.	.	false	false	Message: 3338ms	.	.	.	.	.	.	.	.	.	.	.	KEYBOARD	3338	236.00	407.10	wwh.edf	RIGHT	3357	4469991	Full Trial Period	4466634	26	Trial: 26	4466634	19	Í¼ÕÂ	ÇúÆæ±ý	éÙ×Ó	f	f
wwh	.	.	.	.	.	.	.	.	.	.	15	.	.	.	false	false	Message: 3399ms	.	.	.	.	.	.	.	.	.	.	.	TRIAL_RESULT 0	3399	.	.	wwh.edf	RIGHT	3357	4469991	Full Trial Period	4466634	26	Trial: 26	4466634	19	Í¼ÕÂ	ÇúÆæ±ý	éÙ×Ó	f	f
wwh	.	.	.	.	.	.	.	.	.	.	1	.	.	.	false	false	Message: -23ms	.	.	.	.	.	.	.	.	.	.	.	TRIALID 26	-23	.	.	wwh.edf	RIGHT	3669	4474967	Full Trial Period	4471298	27	Trial: 27	4471298	105	²å×ù	Êá×Ó	Ö±³ß	j	j
wwh	.	.	.	.	.	.	.	.	.	.	2	.	.	.	false	false	Message: -1ms	.	.	.	.	.	.	.	.	.	.	.	RECCFG CR 1000 2 0 R	-1	.	.	wwh.edf	RIGHT	3669	4474967	Full Trial Period	4471298	27	Trial: 27	4471298	105	²å×ù	Êá×Ó	Ö±³ß	j	j
wwh	.	.	.	.	.	.	.	.	.	.	3	.	.	.	false	false	Message: -1ms	.	.	.	.	.	.	.	.	.	.	.	ELCLCFG TOWER	-1	.	.	wwh.edf	RIGHT	3669	4474967	Full Trial Period	4471298	27	Trial: 27	4471298	105	²å×ù	Êá×Ó	Ö±³ß	j	j
wwh	.	.	.	.	.	.	.	.	.	.	4	.	.	.	false	false	Message: -1ms	.	.	.	.	.	.	.	.	.	.	.	GAZE_COORDS 0.00 0.00 1023.00 767.00	-1	.	.	wwh.edf	RIGHT	3669	4474967	Full Trial Period	4471298	27	Trial: 27	4471298	105	²å×ù	Êá×Ó	Ö±³ß	j	j
wwh	.	.	.	.	.	.	.	.	.	.	5	.	.	.	false	false	Message: -1ms	.	.	.	.	.	.	.	.	.	.	.	THRESHOLDS R 67 210	-1	.	.	wwh.edf	RIGHT	3669	4474967	Full Trial Period	4471298	27	Trial: 27	4471298	105	²å×ù	Êá×Ó	Ö±³ß	j	j
wwh	.	.	.	.	.	.	.	.	.	.	6	.	.	.	false	false	Message: -1ms	.	.	.	.	.	.	.	.	.	.	.	ELCL_PROC CENTROID (3)	-1	.	.	wwh.edf	RIGHT	3669	4474967	Full Trial Period	4471298	27	Trial: 27	4471298	105	²å×ù	Êá×Ó	Ö±³ß	j	j
wwh	.	.	.	.	.	.	.	.	.	.	7	.	.	.	false	false	Message: -1ms	.	.	.	.	.	.	.	.	.	.	.	ELCL_PCR_PARAM 5 3.0	-1	.	.	wwh.edf	RIGHT	3669	4474967	Full Trial Period	4471298	27	Trial: 27	4471298	105	²å×ù	Êá×Ó	Ö±³ß	j	j
wwh	.	.	.	.	.	.	.	.	.	.	8	.	.	.	false	true	Message: 0ms	.	.	.	.	.	.	.	.	.	.	.	!MODE RECORD CR 1000 2 0 R	0	.	.	wwh.edf	RIGHT	3669	4474967	Full Trial Period	4471298	27	Trial: 27	4471298	105	²å×ù	Êá×Ó	Ö±³ß	j	j
wwh	.	.	.	.	398	404	1	7	153.30	381.70	9	.	.	.	false	false	Message: 43ms	.	.	.	.	.	.	.	.	.	.	.	SYNCTIME	43	153.30	381.70	wwh.edf	RIGHT	3669	4474967	Full Trial Period	4471298	27	Trial: 27	4471298	105	²å×ù	Êá×Ó	Ö±³ß	j	j
wwh	.	.	.	.	.	.	.	.	.	.	10	.	.	.	false	false	Message: 655ms	5.95	156.66	38	673	522.00	390.80	2	301.80	636	348.80	376.20	INVISIBLE_BOUNDARY[1]	655	.	.	wwh.edf	RIGHT	3669	4474967	Full Trial Period	4471298	27	Trial: 27	4471298	105	²å×ù	Êá×Ó	Ö±³ß	j	j
wwh	.	.	.	.	.	.	.	.	.	.	11	.	.	.	false	false	Message: 660ms	5.95	156.66	38	673	522.00	390.80	2	301.80	636	348.80	376.20	SYNCTIME	660	.	.	wwh.edf	RIGHT	3669	4474967	Full Trial Period	4471298	27	Trial: 27	4471298	105	²å×ù	Êá×Ó	Ö±³ß	j	j
wwh	.	.	.	.	.	.	.	.	.	.	12	.	.	.	false	false	Message: 2004ms	9.85	185.89	53	2025	895.70	384.20	4	273.30	1973	601.60	407.50	INVISIBLE_BOUNDARY[2]	2004	.	.	wwh.edf	RIGHT	3669	4474967	Full Trial Period	4471298	27	Trial: 27	4471298	105	²å×ù	Êá×Ó	Ö±³ß	j	j
wwh	.	.	.	.	.	.	.	.	.	.	13	.	.	.	false	false	Message: 2010ms	9.85	185.89	53	2025	895.70	384.20	4	273.30	1973	601.60	407.50	SYNCTIME	2010	.	.	wwh.edf	RIGHT	3669	4474967	Full Trial Period	4471298	27	Trial: 27	4471298	105	²å×ù	Êá×Ó	Ö±³ß	j	j
wwh	.	.	.	.	418	3667	7	3250	880.10	390.50	14	[1]	2	RECTANGLE_INTERESTAREA	false	false	Message: 3650ms	.	.	.	.	.	.	.	.	.	.	.	KEYBOARD	3650	880.10	390.50	wwh.edf	RIGHT	3669	4474967	Full Trial Period	4471298	27	Trial: 27	4471298	105	²å×ù	Êá×Ó	Ö±³ß	j	j
wwh	.	.	.	.	.	.	.	.	.	.	15	.	.	.	false	false	Message: 3710ms	.	.	.	.	.	.	.	.	.	.	.	TRIAL_RESULT 0	3710	.	.	wwh.edf	RIGHT	3669	4474967	Full Trial Period	4471298	27	Trial: 27	4471298	105	²å×ù	Êá×Ó	Ö±³ß	j	j
wwh	.	.	.	.	.	.	.	.	.	.	1	.	.	.	false	false	Message: -16ms	.	.	.	.	.	.	.	.	.	.	.	TRIALID 27	-16	.	.	wwh.edf	RIGHT	4913	4481528	Full Trial Period	4476615	28	Trial: 28	4476615	136	ÏÚ±ý	ÐÅ·â	É××Ó	f	f
wwh	.	.	.	.	.	.	.	.	.	.	2	.	.	.	false	false	Message: -1ms	.	.	.	.	.	.	.	.	.	.	.	RECCFG CR 1000 2 0 R	-1	.	.	wwh.edf	RIGHT	4913	4481528	Full Trial Period	4476615	28	Trial: 28	4476615	136	ÏÚ±ý	ÐÅ·â	É××Ó	f	f
wwh	.	.	.	.	.	.	.	.	.	.	3	.	.	.	false	false	Message: -1ms	.	.	.	.	.	.	.	.	.	.	.	ELCLCFG TOWER	-1	.	.	wwh.edf	RIGHT	4913	4481528	Full Trial Period	4476615	28	Trial: 28	4476615	136	ÏÚ±ý	ÐÅ·â	É××Ó	f	f
wwh	.	.	.	.	.	.	.	.	.	.	4	.	.	.	false	false	Message: -1ms	.	.	.	.	.	.	.	.	.	.	.	GAZE_COORDS 0.00 0.00 1023.00 767.00	-1	.	.	wwh.edf	RIGHT	4913	4481528	Full Trial Period	4476615	28	Trial: 28	4476615	136	ÏÚ±ý	ÐÅ·â	É××Ó	f	f
wwh	.	.	.	.	.	.	.	.	.	.	5	.	.	.	false	false	Message: -1ms	.	.	.	.	.	.	.	.	.	.	.	THRESHOLDS R 67 210	-1	.	.	wwh.edf	RIGHT	4913	4481528	Full Trial Period	4476615	28	Trial: 28	4476615	136	ÏÚ±ý	ÐÅ·â	É××Ó	f	f
wwh	.	.	.	.	.	.	.	.	.	.	6	.	.	.	false	false	Message: -1ms	.	.	.	.	.	.	.	.	.	.	.	ELCL_PROC CENTROID (3)	-1	.	.	wwh.edf	RIGHT	4913	4481528	Full Trial Period	4476615	28	Trial: 28	4476615	136	ÏÚ±ý	ÐÅ·â	É××Ó	f	f
wwh	.	.	.	.	.	.	.	.	.	.	7	.	.	.	false	false	Message: -1ms	.	.	.	.	.	.	.	.	.	.	.	ELCL_PCR_PARAM 5 3.0	-1	.	.	wwh.edf	RIGHT	4913	4481528	Full Trial Period	4476615	28	Trial: 28	4476615	136	ÏÚ±ý	ÐÅ·â	É××Ó	f	f
wwh	.	.	.	.	.	.	.	.	.	.	8	.	.	.	false	true	Message: 0ms	.	.	.	.	.	.	.	.	.	.	.	!MODE RECORD CR 1000 2 0 R	0	.	.	wwh.edf	RIGHT	4913	4481528	Full Trial Period	4476615	28	Trial: 28	4476615	136	ÏÚ±ý	ÐÅ·â	É××Ó	f	f
wwh	.	.	.	.	70	76	1	7	159.10	380.30	9	.	.	.	false	false	Message: 42ms	.	.	.	.	.	.	.	.	.	.	.	SYNCTIME	42	159.10	380.30	wwh.edf	RIGHT	4913	4481528	Full Trial Period	4476615	28	Trial: 28	4476615	136	ÏÚ±ý	ÐÅ·â	É××Ó	f	f
wwh	.	.	.	.	.	.	.	.	.	.	10	.	.	.	false	false	Message: 1041ms	5.16	166.45	31	1050	545.90	383.40	5	332.00	1020	395.80	373.90	INVISIBLE_BOUNDARY[1]	1041	.	.	wwh.edf	RIGHT	4913	4481528	Full Trial Period	4476615	28	Trial: 28	4476615	136	ÏÚ±ý	ÐÅ·â	É××Ó	f	f
wwh	.	.	.	.	264	1314	6	1051	539.80	384.10	11	.	.	.	false	false	Message: 1051ms	.	.	.	.	.	.	.	.	.	.	.	SYNCTIME	1051	.	.	wwh.edf	RIGHT	4913	4481528	Full Trial Period	4476615	28	Trial: 28	4476615	136	ÏÚ±ý	ÐÅ·â	É××Ó	f	f
wwh	116	2365	3	2250	.	.	.	.	.	.	12	.	.	.	false	false	Message: 2350ms	4.52	28.97	156	2390	761.40	368.90	9	566.40	2235	628.30	369.00	INVISIBLE_BOUNDARY[2]	2350	.	.	wwh.edf	RIGHT	4913	4481528	Full Trial Period	4476615	28	Trial: 28	4476615	136	ÏÚ±ý	ÐÅ·â	É××Ó	f	f
wwh	116	2365	3	2250	.	.	.	.	.	.	13	.	.	.	false	false	Message: 2358ms	4.52	28.97	156	2390	761.40	368.90	9	566.40	2235	628.30	369.00	SYNCTIME	2358	.	.	wwh.edf	RIGHT	4913	4481528	Full Trial Period	4476615	28	Trial: 28	4476615	136	ÏÚ±ý	ÐÅ·â	É××Ó	f	f
wwh	.	.	.	.	222	4911	15	4690	720.70	398.50	14	.	.	.	false	false	Message: 4895ms	.	.	.	.	.	.	.	.	.	.	.	KEYBOARD	4895	720.70	398.50	wwh.edf	RIGHT	4913	4481528	Full Trial Period	4476615	28	Trial: 28	4476615	136	ÏÚ±ý	ÐÅ·â	É××Ó	f	f
wwh	.	.	.	.	.	.	.	.	.	.	15	.	.	.	false	false	Message: 4957ms	.	.	.	.	.	.	.	.	.	.	.	TRIAL_RESULT 0	4957	.	.	wwh.edf	RIGHT	4913	4481528	Full Trial Period	4476615	28	Trial: 28	4476615	136	ÏÚ±ý	ÐÅ·â	É××Ó	f	f
wwh	.	.	.	.	.	.	.	.	.	.	1	.	.	.	false	false	Message: -21ms	.	.	.	.	.	.	.	.	.	.	.	TRIALID 28	-21	.	.	wwh.edf	RIGHT	5588	4488232	Full Trial Period	4482644	29	Trial: 29	4482644	76	ÌÀÔ²	Ö¸ÄÏÕë	ÏÚ±ý	f	j
wwh	.	.	.	.	.	.	.	.	.	.	2	.	.	.	false	false	Message: -1ms	.	.	.	.	.	.	.	.	.	.	.	RECCFG CR 1000 2 0 R	-1	.	.	wwh.edf	RIGHT	5588	4488232	Full Trial Period	4482644	29	Trial: 29	4482644	76	ÌÀÔ²	Ö¸ÄÏÕë	ÏÚ±ý	f	j
wwh	.	.	.	.	.	.	.	.	.	.	3	.	.	.	false	false	Message: -1ms	.	.	.	.	.	.	.	.	.	.	.	ELCLCFG TOWER	-1	.	.	wwh.edf	RIGHT	5588	4488232	Full Trial Period	4482644	29	Trial: 29	4482644	76	ÌÀÔ²	Ö¸ÄÏÕë	ÏÚ±ý	f	j
wwh	.	.	.	.	.	.	.	.	.	.	4	.	.	.	false	false	Message: -1ms	.	.	.	.	.	.	.	.	.	.	.	GAZE_COORDS 0.00 0.00 1023.00 767.00	-1	.	.	wwh.edf	RIGHT	5588	4488232	Full Trial Period	4482644	29	Trial: 29	4482644	76	ÌÀÔ²	Ö¸ÄÏÕë	ÏÚ±ý	f	j
wwh	.	.	.	.	.	.	.	.	.	.	5	.	.	.	false	false	Message: -1ms	.	.	.	.	.	.	.	.	.	.	.	THRESHOLDS R 67 210	-1	.	.	wwh.edf	RIGHT	5588	4488232	Full Trial Period	4482644	29	Trial: 29	4482644	76	ÌÀÔ²	Ö¸ÄÏÕë	ÏÚ±ý	f	j
wwh	.	.	.	.	.	.	.	.	.	.	6	.	.	.	false	false	Message: -1ms	.	.	.	.	.	.	.	.	.	.	.	ELCL_PROC CENTROID (3)	-1	.	.	wwh.edf	RIGHT	5588	4488232	Full Trial Period	4482644	29	Trial: 29	4482644	76	ÌÀÔ²	Ö¸ÄÏÕë	ÏÚ±ý	f	j
wwh	.	.	.	.	.	.	.	.	.	.	7	.	.	.	false	false	Message: -1ms	.	.	.	.	.	.	.	.	.	.	.	ELCL_PCR_PARAM 5 3.0	-1	.	.	wwh.edf	RIGHT	5588	4488232	Full Trial Period	4482644	29	Trial: 29	4482644	76	ÌÀÔ²	Ö¸ÄÏÕë	ÏÚ±ý	f	j
wwh	.	.	.	.	.	.	.	.	.	.	8	.	.	.	false	true	Message: 0ms	.	.	.	.	.	.	.	.	.	.	.	!MODE RECORD CR 1000 2 0 R	0	.	.	wwh.edf	RIGHT	5588	4488232	Full Trial Period	4482644	29	Trial: 29	4482644	76	ÌÀÔ²	Ö¸ÄÏÕë	ÏÚ±ý	f	j
wwh	.	.	.	.	599	605	1	7	155.30	377.00	9	.	.	.	false	false	Message: 46ms	.	.	.	.	.	.	.	.	.	.	.	SYNCTIME	46	155.30	377.00	wwh.edf	RIGHT	5588	4488232	Full Trial Period	4482644	29	Trial: 29	4482644	76	ÌÀÔ²	Ö¸ÄÏÕë	ÏÚ±ý	f	j
wwh	.	.	.	.	.	.	.	.	.	.	10	.	.	.	false	false	Message: 983ms	5.21	31.58	165	1008	410.60	342.10	2	676.80	844	262.70	380.30	INVISIBLE_BOUNDARY[1]	983	.	.	wwh.edf	RIGHT	5588	4488232	Full Trial Period	4482644	29	Trial: 29	4482644	76	ÌÀÔ²	Ö¸ÄÏÕë	ÏÚ±ý	f	j
wwh	.	.	.	.	.	.	.	.	.	.	11	.	.	.	false	false	Message: 987ms	5.21	31.58	165	1008	410.60	342.10	2	676.80	844	262.70	380.30	SYNCTIME	987	.	.	wwh.edf	RIGHT	5588	4488232	Full Trial Period	4482644	29	Trial: 29	4482644	76	ÌÀÔ²	Ö¸ÄÏÕë	ÏÚ±ý	f	j
wwh	.	.	.	.	.	.	.	.	.	.	12	.	.	.	false	false	Message: 2684ms	6.00	149.97	40	2705	867.50	378.80	7	242.90	2666	688.60	391.30	INVISIBLE_BOUNDARY[2]	2684	.	.	wwh.edf	RIGHT	5588	4488232	Full Trial Period	4482644	29	Trial: 29	4482644	76	ÌÀÔ²	Ö¸ÄÏÕë	ÏÚ±ý	f	j
wwh	.	.	.	.	.	.	.	.	.	.	13	.	.	.	false	false	Message: 2687ms	6.00	149.97	40	2705	867.50	378.80	7	242.90	2666	688.60	391.30	SYNCTIME	2687	.	.	wwh.edf	RIGHT	5588	4488232	Full Trial Period	4482644	29	Trial: 29	4482644	76	ÌÀÔ²	Ö¸ÄÏÕë	ÏÚ±ý	f	j
wwh	.	.	.	.	420	5586	13	5167	342.20	443.50	14	.	.	.	false	false	Message: 5568ms	.	.	.	.	.	.	.	.	.	.	.	KEYBOARD	5568	342.20	443.50	wwh.edf	RIGHT	5588	4488232	Full Trial Period	4482644	29	Trial: 29	4482644	76	ÌÀÔ²	Ö¸ÄÏÕë	ÏÚ±ý	f	j
wwh	.	.	.	.	.	.	.	.	.	.	15	.	.	.	false	false	Message: 5636ms	.	.	.	.	.	.	.	.	.	.	.	TRIAL_RESULT 0	5636	.	.	wwh.edf	RIGHT	5588	4488232	Full Trial Period	4482644	29	Trial: 29	4482644	76	ÌÀÔ²	Ö¸ÄÏÕë	ÏÚ±ý	f	j
wwh	.	.	.	.	.	.	.	.	.	.	1	.	.	.	false	false	Message: -16ms	.	.	.	.	.	.	.	.	.	.	.	TRIALID 29	-16	.	.	wwh.edf	RIGHT	3641	4492879	Full Trial Period	4489238	30	Trial: 30	4489238	75	¾íÖ½	ÓñÃ×	Êó±ê	f	f
wwh	.	.	.	.	.	.	.	.	.	.	2	.	.	.	false	false	Message: -1ms	.	.	.	.	.	.	.	.	.	.	.	RECCFG CR 1000 2 0 R	-1	.	.	wwh.edf	RIGHT	3641	4492879	Full Trial Period	4489238	30	Trial: 30	4489238	75	¾íÖ½	ÓñÃ×	Êó±ê	f	f
wwh	.	.	.	.	.	.	.	.	.	.	3	.	.	.	false	false	Message: -1ms	.	.	.	.	.	.	.	.	.	.	.	ELCLCFG TOWER	-1	.	.	wwh.edf	RIGHT	3641	4492879	Full Trial Period	4489238	30	Trial: 30	4489238	75	¾íÖ½	ÓñÃ×	Êó±ê	f	f
wwh	.	.	.	.	.	.	.	.	.	.	4	.	.	.	false	false	Message: -1ms	.	.	.	.	.	.	.	.	.	.	.	GAZE_COORDS 0.00 0.00 1023.00 767.00	-1	.	.	wwh.edf	RIGHT	3641	4492879	Full Trial Period	4489238	30	Trial: 30	4489238	75	¾íÖ½	ÓñÃ×	Êó±ê	f	f
wwh	.	.	.	.	.	.	.	.	.	.	5	.	.	.	false	false	Message: -1ms	.	.	.	.	.	.	.	.	.	.	.	THRESHOLDS R 67 210	-1	.	.	wwh.edf	RIGHT	3641	4492879	Full Trial Period	4489238	30	Trial: 30	4489238	75	¾íÖ½	ÓñÃ×	Êó±ê	f	f
wwh	.	.	.	.	.	.	.	.	.	.	6	.	.	.	false	false	Message: -1ms	.	.	.	.	.	.	.	.	.	.	.	ELCL_PROC CENTROID (3)	-1	.	.	wwh.edf	RIGHT	3641	4492879	Full Trial Period	4489238	30	Trial: 30	4489238	75	¾íÖ½	ÓñÃ×	Êó±ê	f	f
wwh	.	.	.	.	.	.	.	.	.	.	7	.	.	.	false	false	Message: -1ms	.	.	.	.	.	.	.	.	.	.	.	ELCL_PCR_PARAM 5 3.0	-1	.	.	wwh.edf	RIGHT	3641	4492879	Full Trial Period	4489238	30	Trial: 30	4489238	75	¾íÖ½	ÓñÃ×	Êó±ê	f	f
wwh	.	.	.	.	.	.	.	.	.	.	8	.	.	.	false	true	Message: 0ms	.	.	.	.	.	.	.	.	.	.	.	!MODE RECORD CR 1000 2 0 R	0	.	.	wwh.edf	RIGHT	3641	4492879	Full Trial Period	4489238	30	Trial: 30	4489238	75	¾íÖ½	ÓñÃ×	Êó±ê	f	f
wwh	.	.	.	.	101	107	1	7	168.10	385.80	9	.	.	.	false	false	Message: 51ms	.	.	.	.	.	.	.	.	.	.	.	SYNCTIME	51	168.10	385.80	wwh.edf	RIGHT	3641	4492879	Full Trial Period	4489238	30	Trial: 30	4489238	75	¾íÖ½	ÓñÃ×	Êó±ê	f	f
wwh	.	.	.	.	.	.	.	.	.	.	10	.	.	.	false	false	Message: 714ms	3.69	119.14	31	715	400.90	384.90	3	200.70	685	292.40	380.60	INVISIBLE_BOUNDARY[1]	714	.	.	wwh.edf	RIGHT	3641	4492879	Full Trial Period	4489238	30	Trial: 30	4489238	75	¾íÖ½	ÓñÃ×	Êó±ê	f	f
wwh	.	.	.	.	160	875	4	716	408.60	380.90	11	.	.	.	false	false	Message: 717ms	.	.	.	.	.	.	.	.	.	.	.	SYNCTIME	717	408.60	380.90	wwh.edf	RIGHT	3641	4492879	Full Trial Period	4489238	30	Trial: 30	4489238	75	¾íÖ½	ÓñÃ×	Êó±ê	f	f
wwh	.	.	.	.	.	.	.	.	.	.	12	.	.	.	false	false	Message: 2512ms	0.66	4.17	159	2655	898.80	359.80	8	1111.60	2497	883.30	372.30	INVISIBLE_BOUNDARY[2]	2512	.	.	wwh.edf	RIGHT	3641	4492879	Full Trial Period	4489238	30	Trial: 30	4489238	75	¾íÖ½	ÓñÃ×	Êó±ê	f	f
wwh	.	.	.	.	.	.	.	.	.	.	13	.	.	.	false	false	Message: 2517ms	0.66	4.17	159	2655	898.80	359.80	8	1111.60	2497	883.30	372.30	SYNCTIME	2517	.	.	wwh.edf	RIGHT	3641	4492879	Full Trial Period	4489238	30	Trial: 30	4489238	75	¾íÖ½	ÓñÃ×	Êó±ê	f	f
wwh	.	.	.	.	68	3639	11	3572	502.60	384.60	14	[1]	1	RECTANGLE_INTERESTAREA	false	false	Message: 3623ms	.	.	.	.	.	.	.	.	.	.	.	KEYBOARD	3623	502.60	384.60	wwh.edf	RIGHT	3641	4492879	Full Trial Period	4489238	30	Trial: 30	4489238	75	¾íÖ½	ÓñÃ×	Êó±ê	f	f
wwh	.	.	.	.	.	.	.	.	.	.	15	.	.	.	false	false	Message: 3688ms	.	.	.	.	.	.	.	.	.	.	.	TRIAL_RESULT 0	3688	.	.	wwh.edf	RIGHT	3641	4492879	Full Trial Period	4489238	30	Trial: 30	4489238	75	¾íÖ½	ÓñÃ×	Êó±ê	f	f
wwh	.	.	.	.	.	.	.	.	.	.	1	.	.	.	false	false	Message: -15ms	.	.	.	.	.	.	.	.	.	.	.	TRIALID 30	-15	.	.	wwh.edf	RIGHT	4239	4498834	Full Trial Period	4494595	31	Trial: 31	4494595	148	Ã¢¹û	ÑÌ»Ò¸×	¿ã×Ó	j	f
wwh	.	.	.	.	.	.	.	.	.	.	2	.	.	.	false	false	Message: -1ms	.	.	.	.	.	.	.	.	.	.	.	RECCFG CR 1000 2 0 R	-1	.	.	wwh.edf	RIGHT	4239	4498834	Full Trial Period	4494595	31	Trial: 31	4494595	148	Ã¢¹û	ÑÌ»Ò¸×	¿ã×Ó	j	f
wwh	.	.	.	.	.	.	.	.	.	.	3	.	.	.	false	false	Message: -1ms	.	.	.	.	.	.	.	.	.	.	.	ELCLCFG TOWER	-1	.	.	wwh.edf	RIGHT	4239	4498834	Full Trial Period	4494595	31	Trial: 31	4494595	148	Ã¢¹û	ÑÌ»Ò¸×	¿ã×Ó	j	f
wwh	.	.	.	.	.	.	.	.	.	.	4	.	.	.	false	false	Message: -1ms	.	.	.	.	.	.	.	.	.	.	.	GAZE_COORDS 0.00 0.00 1023.00 767.00	-1	.	.	wwh.edf	RIGHT	4239	4498834	Full Trial Period	4494595	31	Trial: 31	4494595	148	Ã¢¹û	ÑÌ»Ò¸×	¿ã×Ó	j	f
wwh	.	.	.	.	.	.	.	.	.	.	5	.	.	.	false	false	Message: -1ms	.	.	.	.	.	.	.	.	.	.	.	THRESHOLDS R 67 210	-1	.	.	wwh.edf	RIGHT	4239	4498834	Full Trial Period	4494595	31	Trial: 31	4494595	148	Ã¢¹û	ÑÌ»Ò¸×	¿ã×Ó	j	f
wwh	.	.	.	.	.	.	.	.	.	.	6	.	.	.	false	false	Message: -1ms	.	.	.	.	.	.	.	.	.	.	.	ELCL_PROC CENTROID (3)	-1	.	.	wwh.edf	RIGHT	4239	4498834	Full Trial Period	4494595	31	Trial: 31	4494595	148	Ã¢¹û	ÑÌ»Ò¸×	¿ã×Ó	j	f
wwh	.	.	.	.	.	.	.	.	.	.	7	.	.	.	false	false	Message: -1ms	.	.	.	.	.	.	.	.	.	.	.	ELCL_PCR_PARAM 5 3.0	-1	.	.	wwh.edf	RIGHT	4239	4498834	Full Trial Period	4494595	31	Trial: 31	4494595	148	Ã¢¹û	ÑÌ»Ò¸×	¿ã×Ó	j	f
wwh	.	.	.	.	.	.	.	.	.	.	8	.	.	.	false	true	Message: 0ms	.	.	.	.	.	.	.	.	.	.	.	!MODE RECORD CR 1000 2 0 R	0	.	.	wwh.edf	RIGHT	4239	4498834	Full Trial Period	4494595	31	Trial: 31	4494595	148	Ã¢¹û	ÑÌ»Ò¸×	¿ã×Ó	j	f
wwh	.	.	.	.	432	438	1	7	148.50	379.40	9	.	.	.	false	false	Message: 42ms	.	.	.	.	.	.	.	.	.	.	.	SYNCTIME	42	148.50	379.40	wwh.edf	RIGHT	4239	4498834	Full Trial Period	4494595	31	Trial: 31	4494595	148	Ã¢¹û	ÑÌ»Ò¸×	¿ã×Ó	j	f
wwh	.	.	.	.	.	.	.	.	.	.	10	.	.	.	false	false	Message: 519ms	11.87	51.16	232	670	501.40	389.60	1	976.40	439	147.80	381.00	INVISIBLE_BOUNDARY[1]	519	.	.	wwh.edf	RIGHT	4239	4498834	Full Trial Period	4494595	31	Trial: 31	4494595	148	Ã¢¹û	ÑÌ»Ò¸×	¿ã×Ó	j	f
wwh	.	.	.	.	.	.	.	.	.	.	11	.	.	.	false	false	Message: 526ms	11.87	51.16	232	670	501.40	389.60	1	976.40	439	147.80	381.00	SYNCTIME	526	.	.	wwh.edf	RIGHT	4239	4498834	Full Trial Period	4494595	31	Trial: 31	4494595	148	Ã¢¹û	ÑÌ»Ò¸×	¿ã×Ó	j	f
wwh	.	.	.	.	.	.	.	.	.	.	12	.	.	.	false	false	Message: 1684ms	8.49	68.44	124	1775	814.70	349.10	4	849.50	1652	570.90	406.60	INVISIBLE_BOUNDARY[2]	1684	.	.	wwh.edf	RIGHT	4239	4498834	Full Trial Period	4494595	31	Trial: 31	4494595	148	Ã¢¹û	ÑÌ»Ò¸×	¿ã×Ó	j	f
wwh	.	.	.	.	.	.	.	.	.	.	13	.	.	.	false	false	Message: 1692ms	8.49	68.44	124	1775	814.70	349.10	4	849.50	1652	570.90	406.60	SYNCTIME	1692	.	.	wwh.edf	RIGHT	4239	4498834	Full Trial Period	4494595	31	Trial: 31	4494595	148	Ã¢¹û	ÑÌ»Ò¸×	¿ã×Ó	j	f
wwh	.	.	.	.	518	4237	9	3720	239.90	404.90	14	.	.	.	false	false	Message: 4219ms	.	.	.	.	.	.	.	.	.	.	.	KEYBOARD	4219	239.90	404.90	wwh.edf	RIGHT	4239	4498834	Full Trial Period	4494595	31	Trial: 31	4494595	148	Ã¢¹û	ÑÌ»Ò¸×	¿ã×Ó	j	f
wwh	.	.	.	.	.	.	.	.	.	.	15	.	.	.	false	false	Message: 4281ms	.	.	.	.	.	.	.	.	.	.	.	TRIAL_RESULT 0	4281	.	.	wwh.edf	RIGHT	4239	4498834	Full Trial Period	4494595	31	Trial: 31	4494595	148	Ã¢¹û	ÑÌ»Ò¸×	¿ã×Ó	j	f
wwh	.	.	.	.	.	.	.	.	.	.	1	.	.	.	false	false	Message: -20ms	.	.	.	.	.	.	.	.	.	.	.	TRIALID 31	-20	.	.	wwh.edf	RIGHT	3106	4503130	Full Trial Period	4500024	32	Trial: 32	4500024	16	ÅûÈø	·Éµú	Õë¹Ü	f	f
wwh	.	.	.	.	.	.	.	.	.	.	2	.	.	.	false	false	Message: -1ms	.	.	.	.	.	.	.	.	.	.	.	RECCFG CR 1000 2 0 R	-1	.	.	wwh.edf	RIGHT	3106	4503130	Full Trial Period	4500024	32	Trial: 32	4500024	16	ÅûÈø	·Éµú	Õë¹Ü	f	f
wwh	.	.	.	.	.	.	.	.	.	.	3	.	.	.	false	false	Message: -1ms	.	.	.	.	.	.	.	.	.	.	.	ELCLCFG TOWER	-1	.	.	wwh.edf	RIGHT	3106	4503130	Full Trial Period	4500024	32	Trial: 32	4500024	16	ÅûÈø	·Éµú	Õë¹Ü	f	f
wwh	.	.	.	.	.	.	.	.	.	.	4	.	.	.	false	false	Message: -1ms	.	.	.	.	.	.	.	.	.	.	.	GAZE_COORDS 0.00 0.00 1023.00 767.00	-1	.	.	wwh.edf	RIGHT	3106	4503130	Full Trial Period	4500024	32	Trial: 32	4500024	16	ÅûÈø	·Éµú	Õë¹Ü	f	f
wwh	.	.	.	.	.	.	.	.	.	.	5	.	.	.	false	false	Message: -1ms	.	.	.	.	.	.	.	.	.	.	.	THRESHOLDS R 67 210	-1	.	.	wwh.edf	RIGHT	3106	4503130	Full Trial Period	4500024	32	Trial: 32	4500024	16	ÅûÈø	·Éµú	Õë¹Ü	f	f
wwh	.	.	.	.	.	.	.	.	.	.	6	.	.	.	false	false	Message: -1ms	.	.	.	.	.	.	.	.	.	.	.	ELCL_PROC CENTROID (3)	-1	.	.	wwh.edf	RIGHT	3106	4503130	Full Trial Period	4500024	32	Trial: 32	4500024	16	ÅûÈø	·Éµú	Õë¹Ü	f	f
wwh	.	.	.	.	.	.	.	.	.	.	7	.	.	.	false	false	Message: -1ms	.	.	.	.	.	.	.	.	.	.	.	ELCL_PCR_PARAM 5 3.0	-1	.	.	wwh.edf	RIGHT	3106	4503130	Full Trial Period	4500024	32	Trial: 32	4500024	16	ÅûÈø	·Éµú	Õë¹Ü	f	f
wwh	.	.	.	.	.	.	.	.	.	.	8	.	.	.	false	true	Message: 0ms	.	.	.	.	.	.	.	.	.	.	.	!MODE RECORD CR 1000 2 0 R	0	.	.	wwh.edf	RIGHT	3106	4503130	Full Trial Period	4500024	32	Trial: 32	4500024	16	ÅûÈø	·Éµú	Õë¹Ü	f	f
wwh	177	177	1	1	.	.	.	.	.	.	9	.	.	.	false	false	Message: 46ms	.	.	213	213	138.20	376.80	1	384.10	1	.	.	SYNCTIME	46	.	.	wwh.edf	RIGHT	3106	4503130	Full Trial Period	4500024	32	Trial: 32	4500024	16	ÅûÈø	·Éµú	Õë¹Ü	f	f
wwh	.	.	.	.	.	.	.	.	.	.	10	.	.	.	false	false	Message: 1208ms	3.28	121.59	27	1222	467.30	394.00	5	216.00	1196	371.50	400.50	INVISIBLE_BOUNDARY[1]	1208	.	.	wwh.edf	RIGHT	3106	4503130	Full Trial Period	4500024	32	Trial: 32	4500024	16	ÅûÈø	·Éµú	Õë¹Ü	f	f
wwh	.	.	.	.	.	.	.	.	.	.	11	.	.	.	false	false	Message: 1212ms	3.28	121.59	27	1222	467.30	394.00	5	216.00	1196	371.50	400.50	SYNCTIME	1212	.	.	wwh.edf	RIGHT	3106	4503130	Full Trial Period	4500024	32	Trial: 32	4500024	16	ÅûÈø	·Éµú	Õë¹Ü	f	f
wwh	.	.	.	.	.	.	.	.	.	.	12	.	.	.	false	false	Message: 2386ms	3.85	132.63	29	2398	827.50	383.00	9	204.90	2370	712.90	385.10	INVISIBLE_BOUNDARY[2]	2386	.	.	wwh.edf	RIGHT	3106	4503130	Full Trial Period	4500024	32	Trial: 32	4500024	16	ÅûÈø	·Éµú	Õë¹Ü	f	f
wwh	.	.	.	.	.	.	.	.	.	.	13	.	.	.	false	false	Message: 2396ms	3.85	132.63	29	2398	827.50	383.00	9	204.90	2370	712.90	385.10	SYNCTIME	2396	.	.	wwh.edf	RIGHT	3106	4503130	Full Trial Period	4500024	32	Trial: 32	4500024	16	ÅûÈø	·Éµú	Õë¹Ü	f	f
wwh	.	.	.	.	543	3104	10	2562	881.30	385.10	14	[1]	2	RECTANGLE_INTERESTAREA	false	false	Message: 3087ms	.	.	.	.	.	.	.	.	.	.	.	KEYBOARD	3087	881.30	385.10	wwh.edf	RIGHT	3106	4503130	Full Trial Period	4500024	32	Trial: 32	4500024	16	ÅûÈø	·Éµú	Õë¹Ü	f	f
wwh	.	.	.	.	.	.	.	.	.	.	15	.	.	.	false	false	Message: 3148ms	.	.	.	.	.	.	.	.	.	.	.	TRIAL_RESULT 0	3148	.	.	wwh.edf	RIGHT	3106	4503130	Full Trial Period	4500024	32	Trial: 32	4500024	16	ÅûÈø	·Éµú	Õë¹Ü	f	f
wwh	.	.	.	.	.	.	.	.	.	.	1	.	.	.	false	false	Message: -15ms	.	.	.	.	.	.	.	.	.	.	.	TRIALID 32	-15	.	.	wwh.edf	RIGHT	4419	4508529	Full Trial Period	4504110	33	Trial: 33	4504110	114	·¬ÇÑ	ÕÂÓã	Ã«½í	j	f
wwh	.	.	.	.	.	.	.	.	.	.	2	.	.	.	false	false	Message: -1ms	.	.	.	.	.	.	.	.	.	.	.	RECCFG CR 1000 2 0 R	-1	.	.	wwh.edf	RIGHT	4419	4508529	Full Trial Period	4504110	33	Trial: 33	4504110	114	·¬ÇÑ	ÕÂÓã	Ã«½í	j	f
wwh	.	.	.	.	.	.	.	.	.	.	3	.	.	.	false	false	Message: -1ms	.	.	.	.	.	.	.	.	.	.	.	ELCLCFG TOWER	-1	.	.	wwh.edf	RIGHT	4419	4508529	Full Trial Period	4504110	33	Trial: 33	4504110	114	·¬ÇÑ	ÕÂÓã	Ã«½í	j	f
wwh	.	.	.	.	.	.	.	.	.	.	4	.	.	.	false	false	Message: -1ms	.	.	.	.	.	.	.	.	.	.	.	GAZE_COORDS 0.00 0.00 1023.00 767.00	-1	.	.	wwh.edf	RIGHT	4419	4508529	Full Trial Period	4504110	33	Trial: 33	4504110	114	·¬ÇÑ	ÕÂÓã	Ã«½í	j	f
wwh	.	.	.	.	.	.	.	.	.	.	5	.	.	.	false	false	Message: -1ms	.	.	.	.	.	.	.	.	.	.	.	THRESHOLDS R 67 210	-1	.	.	wwh.edf	RIGHT	4419	4508529	Full Trial Period	4504110	33	Trial: 33	4504110	114	·¬ÇÑ	ÕÂÓã	Ã«½í	j	f
wwh	.	.	.	.	.	.	.	.	.	.	6	.	.	.	false	false	Message: -1ms	.	.	.	.	.	.	.	.	.	.	.	ELCL_PROC CENTROID (3)	-1	.	.	wwh.edf	RIGHT	4419	4508529	Full Trial Period	4504110	33	Trial: 33	4504110	114	·¬ÇÑ	ÕÂÓã	Ã«½í	j	f
wwh	.	.	.	.	.	.	.	.	.	.	7	.	.	.	false	false	Message: -1ms	.	.	.	.	.	.	.	.	.	.	.	ELCL_PCR_PARAM 5 3.0	-1	.	.	wwh.edf	RIGHT	4419	4508529	Full Trial Period	4504110	33	Trial: 33	4504110	114	·¬ÇÑ	ÕÂÓã	Ã«½í	j	f
wwh	.	.	.	.	.	.	.	.	.	.	8	.	.	.	false	true	Message: 0ms	.	.	.	.	.	.	.	.	.	.	.	!MODE RECORD CR 1000 2 0 R	0	.	.	wwh.edf	RIGHT	4419	4508529	Full Trial Period	4504110	33	Trial: 33	4504110	114	·¬ÇÑ	ÕÂÓã	Ã«½í	j	f
wwh	.	.	.	.	252	258	1	7	181.80	388.60	9	.	.	.	false	false	Message: 43ms	.	.	.	.	.	.	.	.	.	.	.	SYNCTIME	43	181.80	388.60	wwh.edf	RIGHT	4419	4508529	Full Trial Period	4504110	33	Trial: 33	4504110	114	·¬ÇÑ	ÕÂÓã	Ã«½í	j	f
wwh	.	.	.	.	.	.	.	.	.	.	10	.	.	.	false	false	Message: 928ms	4.42	138.15	32	942	468.20	390.70	3	251.10	911	339.20	381.90	INVISIBLE_BOUNDARY[1]	928	.	.	wwh.edf	RIGHT	4419	4508529	Full Trial Period	4504110	33	Trial: 33	4504110	114	·¬ÇÑ	ÕÂÓã	Ã«½í	j	f
wwh	.	.	.	.	.	.	.	.	.	.	11	.	.	.	false	false	Message: 934ms	4.42	138.15	32	942	468.20	390.70	3	251.10	911	339.20	381.90	SYNCTIME	934	.	.	wwh.edf	RIGHT	4419	4508529	Full Trial Period	4504110	33	Trial: 33	4504110	114	·¬ÇÑ	ÕÂÓã	Ã«½í	j	f
wwh	.	.	.	.	.	.	.	.	.	.	12	.	.	.	false	false	Message: 2905ms	8.44	20.48	412	2924	770.40	359.50	8	275.40	2513	523.10	372.40	INVISIBLE_BOUNDARY[2]	2905	.	.	wwh.edf	RIGHT	4419	4508529	Full Trial Period	4504110	33	Trial: 33	4504110	114	·¬ÇÑ	ÕÂÓã	Ã«½í	j	f
wwh	.	.	.	.	.	.	.	.	.	.	13	.	.	.	false	false	Message: 2909ms	8.44	20.48	412	2924	770.40	359.50	8	275.40	2513	523.10	372.40	SYNCTIME	2909	.	.	wwh.edf	RIGHT	4419	4508529	Full Trial Period	4504110	33	Trial: 33	4504110	114	·¬ÇÑ	ÕÂÓã	Ã«½í	j	f
wwh	.	.	.	.	1356	4417	10	3062	870.60	376.20	14	[1]	2	RECTANGLE_INTERESTAREA	false	false	Message: 4400ms	.	.	.	.	.	.	.	.	.	.	.	KEYBOARD	4400	870.60	376.20	wwh.edf	RIGHT	4419	4508529	Full Trial Period	4504110	33	Trial: 33	4504110	114	·¬ÇÑ	ÕÂÓã	Ã«½í	j	f
wwh	.	.	.	.	.	.	.	.	.	.	15	.	.	.	false	false	Message: 4462ms	.	.	.	.	.	.	.	.	.	.	.	TRIAL_RESULT 0	4462	.	.	wwh.edf	RIGHT	4419	4508529	Full Trial Period	4504110	33	Trial: 33	4504110	114	·¬ÇÑ	ÕÂÓã	Ã«½í	j	f
wwh	.	.	.	.	.	.	.	.	.	.	1	.	.	.	false	false	Message: -25ms	.	.	.	.	.	.	.	.	.	.	.	TRIALID 33	-25	.	.	wwh.edf	RIGHT	3573	4513250	Full Trial Period	4509677	34	Trial: 34	4509677	6	¼¦µ°	²ÍÅÌ	Ì«Ñô	j	j
wwh	.	.	.	.	.	.	.	.	.	.	2	.	.	.	false	false	Message: -1ms	.	.	.	.	.	.	.	.	.	.	.	RECCFG CR 1000 2 0 R	-1	.	.	wwh.edf	RIGHT	3573	4513250	Full Trial Period	4509677	34	Trial: 34	4509677	6	¼¦µ°	²ÍÅÌ	Ì«Ñô	j	j
wwh	.	.	.	.	.	.	.	.	.	.	3	.	.	.	false	false	Message: -1ms	.	.	.	.	.	.	.	.	.	.	.	ELCLCFG TOWER	-1	.	.	wwh.edf	RIGHT	3573	4513250	Full Trial Period	4509677	34	Trial: 34	4509677	6	¼¦µ°	²ÍÅÌ	Ì«Ñô	j	j
wwh	.	.	.	.	.	.	.	.	.	.	4	.	.	.	false	false	Message: -1ms	.	.	.	.	.	.	.	.	.	.	.	GAZE_COORDS 0.00 0.00 1023.00 767.00	-1	.	.	wwh.edf	RIGHT	3573	4513250	Full Trial Period	4509677	34	Trial: 34	4509677	6	¼¦µ°	²ÍÅÌ	Ì«Ñô	j	j
wwh	.	.	.	.	.	.	.	.	.	.	5	.	.	.	false	false	Message: -1ms	.	.	.	.	.	.	.	.	.	.	.	THRESHOLDS R 67 210	-1	.	.	wwh.edf	RIGHT	3573	4513250	Full Trial Period	4509677	34	Trial: 34	4509677	6	¼¦µ°	²ÍÅÌ	Ì«Ñô	j	j
wwh	.	.	.	.	.	.	.	.	.	.	6	.	.	.	false	false	Message: -1ms	.	.	.	.	.	.	.	.	.	.	.	ELCL_PROC CENTROID (3)	-1	.	.	wwh.edf	RIGHT	3573	4513250	Full Trial Period	4509677	34	Trial: 34	4509677	6	¼¦µ°	²ÍÅÌ	Ì«Ñô	j	j
wwh	.	.	.	.	.	.	.	.	.	.	7	.	.	.	false	false	Message: -1ms	.	.	.	.	.	.	.	.	.	.	.	ELCL_PCR_PARAM 5 3.0	-1	.	.	wwh.edf	RIGHT	3573	4513250	Full Trial Period	4509677	34	Trial: 34	4509677	6	¼¦µ°	²ÍÅÌ	Ì«Ñô	j	j
wwh	.	.	.	.	.	.	.	.	.	.	8	.	.	.	false	true	Message: 0ms	.	.	.	.	.	.	.	.	.	.	.	!MODE RECORD CR 1000 2 0 R	0	.	.	wwh.edf	RIGHT	3573	4513250	Full Trial Period	4509677	34	Trial: 34	4509677	6	¼¦µ°	²ÍÅÌ	Ì«Ñô	j	j
wwh	.	.	.	.	454	460	1	7	154.00	381.60	9	.	.	.	false	false	Message: 41ms	.	.	.	.	.	.	.	.	.	.	.	SYNCTIME	41	154.00	381.60	wwh.edf	RIGHT	3573	4513250	Full Trial Period	4509677	34	Trial: 34	4509677	6	¼¦µ°	²ÍÅÌ	Ì«Ñô	j	j
wwh	.	.	.	.	.	.	.	.	.	.	10	.	.	.	false	false	Message: 826ms	5.75	25.44	226	1015	470.00	340.60	2	3270.00	790	305.20	373.50	INVISIBLE_BOUNDARY[1]	826	.	.	wwh.edf	RIGHT	3573	4513250	Full Trial Period	4509677	34	Trial: 34	4509677	6	¼¦µ°	²ÍÅÌ	Ì«Ñô	j	j
wwh	131	958	1	828	.	.	.	.	.	.	11	.	.	.	false	false	Message: 833ms	5.75	25.44	226	1015	470.00	340.60	2	3270.00	790	305.20	373.50	SYNCTIME	833	.	.	wwh.edf	RIGHT	3573	4513250	Full Trial Period	4509677	34	Trial: 34	4509677	6	¼¦µ°	²ÍÅÌ	Ì«Ñô	j	j
wwh	.	.	.	.	.	.	.	.	.	.	12	.	.	.	false	false	Message: 2604ms	2.48	99.35	25	2612	899.90	380.10	7	170.00	2588	824.40	380.90	INVISIBLE_BOUNDARY[2]	2604	.	.	wwh.edf	RIGHT	3573	4513250	Full Trial Period	4509677	34	Trial: 34	4509677	6	¼¦µ°	²ÍÅÌ	Ì«Ñô	j	j
wwh	.	.	.	.	.	.	.	.	.	.	13	.	.	.	false	false	Message: 2608ms	2.48	99.35	25	2612	899.90	380.10	7	170.00	2588	824.40	380.90	SYNCTIME	2608	.	.	wwh.edf	RIGHT	3573	4513250	Full Trial Period	4509677	34	Trial: 34	4509677	6	¼¦µ°	²ÍÅÌ	Ì«Ñô	j	j
wwh	.	.	.	.	273	3571	9	3299	704.70	397.50	14	.	.	.	false	false	Message: 3554ms	.	.	.	.	.	.	.	.	.	.	.	KEYBOARD	3554	704.70	397.50	wwh.edf	RIGHT	3573	4513250	Full Trial Period	4509677	34	Trial: 34	4509677	6	¼¦µ°	²ÍÅÌ	Ì«Ñô	j	j
wwh	.	.	.	.	.	.	.	.	.	.	15	.	.	.	false	false	Message: 3618ms	.	.	.	.	.	.	.	.	.	.	.	TRIAL_RESULT 0	3618	.	.	wwh.edf	RIGHT	3573	4513250	Full Trial Period	4509677	34	Trial: 34	4509677	6	¼¦µ°	²ÍÅÌ	Ì«Ñô	j	j
wwh	.	.	.	.	.	.	.	.	.	.	1	.	.	.	false	false	Message: -21ms	.	.	.	.	.	.	.	.	.	.	.	TRIALID 34	-21	.	.	wwh.edf	RIGHT	5897	4521402	Full Trial Period	4515505	35	Trial: 35	4515505	149	·ÊÔí	·¬ÇÑ	ÏãÑÌ	f	f
wwh	.	.	.	.	.	.	.	.	.	.	2	.	.	.	false	false	Message: -1ms	.	.	.	.	.	.	.	.	.	.	.	RECCFG CR 1000 2 0 R	-1	.	.	wwh.edf	RIGHT	5897	4521402	Full Trial Period	4515505	35	Trial: 35	4515505	149	·ÊÔí	·¬ÇÑ	ÏãÑÌ	f	f
wwh	.	.	.	.	.	.	.	.	.	.	3	.	.	.	false	false	Message: -1ms	.	.	.	.	.	.	.	.	.	.	.	ELCLCFG TOWER	-1	.	.	wwh.edf	RIGHT	5897	4521402	Full Trial Period	4515505	35	Trial: 35	4515505	149	·ÊÔí	·¬ÇÑ	ÏãÑÌ	f	f
wwh	.	.	.	.	.	.	.	.	.	.	4	.	.	.	false	false	Message: -1ms	.	.	.	.	.	.	.	.	.	.	.	GAZE_COORDS 0.00 0.00 1023.00 767.00	-1	.	.	wwh.edf	RIGHT	5897	4521402	Full Trial Period	4515505	35	Trial: 35	4515505	149	·ÊÔí	·¬ÇÑ	ÏãÑÌ	f	f
wwh	.	.	.	.	.	.	.	.	.	.	5	.	.	.	false	false	Message: -1ms	.	.	.	.	.	.	.	.	.	.	.	THRESHOLDS R 67 210	-1	.	.	wwh.edf	RIGHT	5897	4521402	Full Trial Period	4515505	35	Trial: 35	4515505	149	·ÊÔí	·¬ÇÑ	ÏãÑÌ	f	f
wwh	.	.	.	.	.	.	.	.	.	.	6	.	.	.	false	false	Message: -1ms	.	.	.	.	.	.	.	.	.	.	.	ELCL_PROC CENTROID (3)	-1	.	.	wwh.edf	RIGHT	5897	4521402	Full Trial Period	4515505	35	Trial: 35	4515505	149	·ÊÔí	·¬ÇÑ	ÏãÑÌ	f	f
wwh	.	.	.	.	.	.	.	.	.	.	7	.	.	.	false	false	Message: -1ms	.	.	.	.	.	.	.	.	.	.	.	ELCL_PCR_PARAM 5 3.0	-1	.	.	wwh.edf	RIGHT	5897	4521402	Full Trial Period	4515505	35	Trial: 35	4515505	149	·ÊÔí	·¬ÇÑ	ÏãÑÌ	f	f
wwh	.	.	.	.	.	.	.	.	.	.	8	.	.	.	false	true	Message: 0ms	.	.	.	.	.	.	.	.	.	.	.	!MODE RECORD CR 1000 2 0 R	0	.	.	wwh.edf	RIGHT	5897	4521402	Full Trial Period	4515505	35	Trial: 35	4515505	149	·ÊÔí	·¬ÇÑ	ÏãÑÌ	f	f
wwh	.	.	.	.	73	79	1	7	160.50	371.10	9	.	.	.	false	false	Message: 46ms	.	.	.	.	.	.	.	.	.	.	.	SYNCTIME	46	160.50	371.10	wwh.edf	RIGHT	5897	4521402	Full Trial Period	4515505	35	Trial: 35	4515505	149	·ÊÔí	·¬ÇÑ	ÏãÑÌ	f	f
wwh	.	.	.	.	255	973	4	719	423.20	381.10	10	.	.	.	false	false	Message: 862ms	.	.	.	.	.	.	.	.	.	.	.	INVISIBLE_BOUNDARY[1]	862	423.20	381.10	wwh.edf	RIGHT	5897	4521402	Full Trial Period	4515505	35	Trial: 35	4515505	149	·ÊÔí	·¬ÇÑ	ÏãÑÌ	f	f
wwh	.	.	.	.	255	973	4	719	423.20	381.10	11	.	.	.	false	false	Message: 870ms	.	.	.	.	.	.	.	.	.	.	.	SYNCTIME	870	423.20	381.10	wwh.edf	RIGHT	5897	4521402	Full Trial Period	4515505	35	Trial: 35	4515505	149	·ÊÔí	·¬ÇÑ	ÏãÑÌ	f	f
wwh	.	.	.	.	.	.	.	.	.	.	12	.	.	.	false	false	Message: 3036ms	1.66	4.62	360	3379	898.60	331.30	10	689.70	3020	947.30	346.10	INVISIBLE_BOUNDARY[2]	3036	.	.	wwh.edf	RIGHT	5897	4521402	Full Trial Period	4515505	35	Trial: 35	4515505	149	·ÊÔí	·¬ÇÑ	ÏãÑÌ	f	f
wwh	294	3336	2	3043	.	.	.	.	.	.	13	.	.	.	false	false	Message: 3045ms	1.66	4.62	360	3379	898.60	331.30	10	689.70	3020	947.30	346.10	SYNCTIME	3045	.	.	wwh.edf	RIGHT	5897	4521402	Full Trial Period	4515505	35	Trial: 35	4515505	149	·ÊÔí	·¬ÇÑ	ÏãÑÌ	f	f
wwh	.	.	.	.	194	5895	16	5702	161.30	428.80	14	.	.	.	false	false	Message: 5878ms	.	.	.	.	.	.	.	.	.	.	.	KEYBOARD	5878	161.30	428.80	wwh.edf	RIGHT	5897	4521402	Full Trial Period	4515505	35	Trial: 35	4515505	149	·ÊÔí	·¬ÇÑ	ÏãÑÌ	f	f
wwh	.	.	.	.	.	.	.	.	.	.	15	.	.	.	false	false	Message: 5943ms	.	.	.	.	.	.	.	.	.	.	.	TRIAL_RESULT 0	5943	.	.	wwh.edf	RIGHT	5897	4521402	Full Trial Period	4515505	35	Trial: 35	4515505	149	·ÊÔí	·¬ÇÑ	ÏãÑÌ	f	f
wwh	.	.	.	.	.	.	.	.	.	.	1	.	.	.	false	false	Message: -17ms	.	.	.	.	.	.	.	.	.	.	.	TRIALID 35	-17	.	.	wwh.edf	RIGHT	3521	4526754	Full Trial Period	4523233	36	Trial: 36	4523233	93	ÅûÈø	ºôÀ²È¦	Ìú»·	j	j
wwh	.	.	.	.	.	.	.	.	.	.	2	.	.	.	false	false	Message: -1ms	.	.	.	.	.	.	.	.	.	.	.	RECCFG CR 1000 2 0 R	-1	.	.	wwh.edf	RIGHT	3521	4526754	Full Trial Period	4523233	36	Trial: 36	4523233	93	ÅûÈø	ºôÀ²È¦	Ìú»·	j	j
wwh	.	.	.	.	.	.	.	.	.	.	3	.	.	.	false	false	Message: -1ms	.	.	.	.	.	.	.	.	.	.	.	ELCLCFG TOWER	-1	.	.	wwh.edf	RIGHT	3521	4526754	Full Trial Period	4523233	36	Trial: 36	4523233	93	ÅûÈø	ºôÀ²È¦	Ìú»·	j	j
wwh	.	.	.	.	.	.	.	.	.	.	4	.	.	.	false	false	Message: -1ms	.	.	.	.	.	.	.	.	.	.	.	GAZE_COORDS 0.00 0.00 1023.00 767.00	-1	.	.	wwh.edf	RIGHT	3521	4526754	Full Trial Period	4523233	36	Trial: 36	4523233	93	ÅûÈø	ºôÀ²È¦	Ìú»·	j	j
wwh	.	.	.	.	.	.	.	.	.	.	5	.	.	.	false	false	Message: -1ms	.	.	.	.	.	.	.	.	.	.	.	THRESHOLDS R 67 210	-1	.	.	wwh.edf	RIGHT	3521	4526754	Full Trial Period	4523233	36	Trial: 36	4523233	93	ÅûÈø	ºôÀ²È¦	Ìú»·	j	j
wwh	.	.	.	.	.	.	.	.	.	.	6	.	.	.	false	false	Message: -1ms	.	.	.	.	.	.	.	.	.	.	.	ELCL_PROC CENTROID (3)	-1	.	.	wwh.edf	RIGHT	3521	4526754	Full Trial Period	4523233	36	Trial: 36	4523233	93	ÅûÈø	ºôÀ²È¦	Ìú»·	j	j
wwh	.	.	.	.	.	.	.	.	.	.	7	.	.	.	false	false	Message: -1ms	.	.	.	.	.	.	.	.	.	.	.	ELCL_PCR_PARAM 5 3.0	-1	.	.	wwh.edf	RIGHT	3521	4526754	Full Trial Period	4523233	36	Trial: 36	4523233	93	ÅûÈø	ºôÀ²È¦	Ìú»·	j	j
wwh	.	.	.	.	.	.	.	.	.	.	8	.	.	.	false	true	Message: 0ms	.	.	.	.	.	.	.	.	.	.	.	!MODE RECORD CR 1000 2 0 R	0	.	.	wwh.edf	RIGHT	3521	4526754	Full Trial Period	4523233	36	Trial: 36	4523233	93	ÅûÈø	ºôÀ²È¦	Ìú»·	j	j
wwh	.	.	.	.	429	435	1	7	152.70	370.40	9	.	.	.	false	false	Message: 42ms	.	.	.	.	.	.	.	.	.	.	.	SYNCTIME	42	152.70	370.40	wwh.edf	RIGHT	3521	4526754	Full Trial Period	4523233	36	Trial: 36	4523233	93	ÅûÈø	ºôÀ²È¦	Ìú»·	j	j
wwh	.	.	.	.	.	.	.	.	.	.	10	.	.	.	false	false	Message: 880ms	4.68	137.55	34	899	494.10	376.30	2	243.80	866	357.70	382.90	INVISIBLE_BOUNDARY[1]	880	.	.	wwh.edf	RIGHT	3521	4526754	Full Trial Period	4523233	36	Trial: 36	4523233	93	ÅûÈø	ºôÀ²È¦	Ìú»·	j	j
wwh	.	.	.	.	.	.	.	.	.	.	11	.	.	.	false	false	Message: 883ms	4.68	137.55	34	899	494.10	376.30	2	243.80	866	357.70	382.90	SYNCTIME	883	.	.	wwh.edf	RIGHT	3521	4526754	Full Trial Period	4523233	36	Trial: 36	4523233	93	ÅûÈø	ºôÀ²È¦	Ìú»·	j	j
wwh	.	.	.	.	.	.	.	.	.	.	12	.	.	.	false	false	Message: 2016ms	2.56	16.29	157	2071	805.00	346.20	6	3270.00	1915	732.50	368.20	INVISIBLE_BOUNDARY[2]	2016	.	.	wwh.edf	RIGHT	3521	4526754	Full Trial Period	4523233	36	Trial: 36	4523233	93	ÅûÈø	ºôÀ²È¦	Ìú»·	j	j
wwh	.	.	.	.	.	.	.	.	.	.	13	.	.	.	false	false	Message: 2024ms	2.56	16.29	157	2071	805.00	346.20	6	3270.00	1915	732.50	368.20	SYNCTIME	2024	.	.	wwh.edf	RIGHT	3521	4526754	Full Trial Period	4523233	36	Trial: 36	4523233	93	ÅûÈø	ºôÀ²È¦	Ìú»·	j	j
wwh	.	.	.	.	65	3519	11	3455	870.10	372.70	14	[1]	2	RECTANGLE_INTERESTAREA	false	false	Message: 3503ms	.	.	.	.	.	.	.	.	.	.	.	KEYBOARD	3503	870.10	372.70	wwh.edf	RIGHT	3521	4526754	Full Trial Period	4523233	36	Trial: 36	4523233	93	ÅûÈø	ºôÀ²È¦	Ìú»·	j	j
wwh	.	.	.	.	.	.	.	.	.	.	15	.	.	.	false	false	Message: 3568ms	.	.	.	.	.	.	.	.	.	.	.	TRIAL_RESULT 0	3568	.	.	wwh.edf	RIGHT	3521	4526754	Full Trial Period	4523233	36	Trial: 36	4523233	93	ÅûÈø	ºôÀ²È¦	Ìú»·	j	j
wwh	.	.	.	.	.	.	.	.	.	.	1	.	.	.	false	false	Message: -16ms	.	.	.	.	.	.	.	.	.	.	.	TRIALID 36	-16	.	.	wwh.edf	RIGHT	3967	4532124	Full Trial Period	4528157	37	Trial: 37	4528157	123	Ë®Í°	Ö½Ïä	±ù¹÷	j	f
wwh	.	.	.	.	.	.	.	.	.	.	2	.	.	.	false	false	Message: -1ms	.	.	.	.	.	.	.	.	.	.	.	RECCFG CR 1000 2 0 R	-1	.	.	wwh.edf	RIGHT	3967	4532124	Full Trial Period	4528157	37	Trial: 37	4528157	123	Ë®Í°	Ö½Ïä	±ù¹÷	j	f
wwh	.	.	.	.	.	.	.	.	.	.	3	.	.	.	false	false	Message: -1ms	.	.	.	.	.	.	.	.	.	.	.	ELCLCFG TOWER	-1	.	.	wwh.edf	RIGHT	3967	4532124	Full Trial Period	4528157	37	Trial: 37	4528157	123	Ë®Í°	Ö½Ïä	±ù¹÷	j	f
wwh	.	.	.	.	.	.	.	.	.	.	4	.	.	.	false	false	Message: -1ms	.	.	.	.	.	.	.	.	.	.	.	GAZE_COORDS 0.00 0.00 1023.00 767.00	-1	.	.	wwh.edf	RIGHT	3967	4532124	Full Trial Period	4528157	37	Trial: 37	4528157	123	Ë®Í°	Ö½Ïä	±ù¹÷	j	f
wwh	.	.	.	.	.	.	.	.	.	.	5	.	.	.	false	false	Message: -1ms	.	.	.	.	.	.	.	.	.	.	.	THRESHOLDS R 67 210	-1	.	.	wwh.edf	RIGHT	3967	4532124	Full Trial Period	4528157	37	Trial: 37	4528157	123	Ë®Í°	Ö½Ïä	±ù¹÷	j	f
wwh	.	.	.	.	.	.	.	.	.	.	6	.	.	.	false	false	Message: -1ms	.	.	.	.	.	.	.	.	.	.	.	ELCL_PROC CENTROID (3)	-1	.	.	wwh.edf	RIGHT	3967	4532124	Full Trial Period	4528157	37	Trial: 37	4528157	123	Ë®Í°	Ö½Ïä	±ù¹÷	j	f
wwh	.	.	.	.	.	.	.	.	.	.	7	.	.	.	false	false	Message: -1ms	.	.	.	.	.	.	.	.	.	.	.	ELCL_PCR_PARAM 5 3.0	-1	.	.	wwh.edf	RIGHT	3967	4532124	Full Trial Period	4528157	37	Trial: 37	4528157	123	Ë®Í°	Ö½Ïä	±ù¹÷	j	f
wwh	.	.	.	.	.	.	.	.	.	.	8	.	.	.	false	true	Message: 0ms	.	.	.	.	.	.	.	.	.	.	.	!MODE RECORD CR 1000 2 0 R	0	.	.	wwh.edf	RIGHT	3967	4532124	Full Trial Period	4528157	37	Trial: 37	4528157	123	Ë®Í°	Ö½Ïä	±ù¹÷	j	f
wwh	.	.	.	.	332	338	1	7	144.80	372.60	9	.	.	.	false	false	Message: 41ms	.	.	.	.	.	.	.	.	.	.	.	SYNCTIME	41	144.80	372.60	wwh.edf	RIGHT	3967	4532124	Full Trial Period	4528157	37	Trial: 37	4528157	123	Ë®Í°	Ö½Ïä	±ù¹÷	j	f
wwh	.	.	.	.	.	.	.	.	.	.	10	.	.	.	false	false	Message: 752ms	10.94	60.75	180	895	499.70	344.00	2	594.70	716	177.30	365.40	INVISIBLE_BOUNDARY[1]	752	.	.	wwh.edf	RIGHT	3967	4532124	Full Trial Period	4528157	37	Trial: 37	4528157	123	Ë®Í°	Ö½Ïä	±ù¹÷	j	f
wwh	.	.	.	.	.	.	.	.	.	.	11	.	.	.	false	false	Message: 758ms	10.94	60.75	180	895	499.70	344.00	2	594.70	716	177.30	365.40	SYNCTIME	758	.	.	wwh.edf	RIGHT	3967	4532124	Full Trial Period	4528157	37	Trial: 37	4528157	123	Ë®Í°	Ö½Ïä	±ù¹÷	j	f
wwh	228	1981	3	1754	.	.	.	.	.	.	12	.	.	.	false	false	Message: 1956ms	2.76	9.54	289	2021	597.70	382.00	4	154.20	1733	517.40	385.80	INVISIBLE_BOUNDARY[2]	1956	.	.	wwh.edf	RIGHT	3967	4532124	Full Trial Period	4528157	37	Trial: 37	4528157	123	Ë®Í°	Ö½Ïä	±ù¹÷	j	f
wwh	228	1981	3	1754	.	.	.	.	.	.	13	.	.	.	false	false	Message: 1966ms	2.76	9.54	289	2021	597.70	382.00	4	154.20	1733	517.40	385.80	SYNCTIME	1966	.	.	wwh.edf	RIGHT	3967	4532124	Full Trial Period	4528157	37	Trial: 37	4528157	123	Ë®Í°	Ö½Ïä	±ù¹÷	j	f
wwh	.	.	.	.	723	3965	8	3243	868.50	379.10	14	[1]	2	RECTANGLE_INTERESTAREA	false	false	Message: 3947ms	.	.	.	.	.	.	.	.	.	.	.	KEYBOARD	3947	868.50	379.10	wwh.edf	RIGHT	3967	4532124	Full Trial Period	4528157	37	Trial: 37	4528157	123	Ë®Í°	Ö½Ïä	±ù¹÷	j	f
wwh	.	.	.	.	.	.	.	.	.	.	15	.	.	.	false	false	Message: 4007ms	.	.	.	.	.	.	.	.	.	.	.	TRIAL_RESULT 0	4007	.	.	wwh.edf	RIGHT	3967	4532124	Full Trial Period	4528157	37	Trial: 37	4528157	123	Ë®Í°	Ö½Ïä	±ù¹÷	j	f
wwh	.	.	.	.	.	.	.	.	.	.	1	.	.	.	false	false	Message: -18ms	.	.	.	.	.	.	.	.	.	.	.	TRIALID 37	-18	.	.	wwh.edf	RIGHT	4828	4538477	Full Trial Period	4533649	38	Trial: 38	4533649	78	ºÉ°üµ°	ºôÀ²È¦	ÊÖïí	j	j
wwh	.	.	.	.	.	.	.	.	.	.	2	.	.	.	false	false	Message: -1ms	.	.	.	.	.	.	.	.	.	.	.	RECCFG CR 1000 2 0 R	-1	.	.	wwh.edf	RIGHT	4828	4538477	Full Trial Period	4533649	38	Trial: 38	4533649	78	ºÉ°üµ°	ºôÀ²È¦	ÊÖïí	j	j
wwh	.	.	.	.	.	.	.	.	.	.	3	.	.	.	false	false	Message: -1ms	.	.	.	.	.	.	.	.	.	.	.	ELCLCFG TOWER	-1	.	.	wwh.edf	RIGHT	4828	4538477	Full Trial Period	4533649	38	Trial: 38	4533649	78	ºÉ°üµ°	ºôÀ²È¦	ÊÖïí	j	j
wwh	.	.	.	.	.	.	.	.	.	.	4	.	.	.	false	false	Message: -1ms	.	.	.	.	.	.	.	.	.	.	.	GAZE_COORDS 0.00 0.00 1023.00 767.00	-1	.	.	wwh.edf	RIGHT	4828	4538477	Full Trial Period	4533649	38	Trial: 38	4533649	78	ºÉ°üµ°	ºôÀ²È¦	ÊÖïí	j	j
wwh	.	.	.	.	.	.	.	.	.	.	5	.	.	.	false	false	Message: -1ms	.	.	.	.	.	.	.	.	.	.	.	THRESHOLDS R 67 210	-1	.	.	wwh.edf	RIGHT	4828	4538477	Full Trial Period	4533649	38	Trial: 38	4533649	78	ºÉ°üµ°	ºôÀ²È¦	ÊÖïí	j	j
wwh	.	.	.	.	.	.	.	.	.	.	6	.	.	.	false	false	Message: -1ms	.	.	.	.	.	.	.	.	.	.	.	ELCL_PROC CENTROID (3)	-1	.	.	wwh.edf	RIGHT	4828	4538477	Full Trial Period	4533649	38	Trial: 38	4533649	78	ºÉ°üµ°	ºôÀ²È¦	ÊÖïí	j	j
wwh	.	.	.	.	.	.	.	.	.	.	7	.	.	.	false	false	Message: -1ms	.	.	.	.	.	.	.	.	.	.	.	ELCL_PCR_PARAM 5 3.0	-1	.	.	wwh.edf	RIGHT	4828	4538477	Full Trial Period	4533649	38	Trial: 38	4533649	78	ºÉ°üµ°	ºôÀ²È¦	ÊÖïí	j	j
wwh	.	.	.	.	.	.	.	.	.	.	8	.	.	.	false	true	Message: 0ms	.	.	.	.	.	.	.	.	.	.	.	!MODE RECORD CR 1000 2 0 R	0	.	.	wwh.edf	RIGHT	4828	4538477	Full Trial Period	4533649	38	Trial: 38	4533649	78	ºÉ°üµ°	ºôÀ²È¦	ÊÖïí	j	j
wwh	.	.	.	.	347	353	1	7	151.50	372.60	9	.	.	.	false	false	Message: 41ms	.	.	.	.	.	.	.	.	.	.	.	SYNCTIME	41	151.50	372.60	wwh.edf	RIGHT	4828	4538477	Full Trial Period	4533649	38	Trial: 38	4533649	78	ºÉ°üµ°	ºôÀ²È¦	ÊÖïí	j	j
wwh	.	.	.	.	.	.	.	.	.	.	10	.	.	.	false	false	Message: 1742ms	4.72	162.86	29	1752	502.30	390.60	6	298.10	1724	366.00	369.90	INVISIBLE_BOUNDARY[1]	1742	.	.	wwh.edf	RIGHT	4828	4538477	Full Trial Period	4533649	38	Trial: 38	4533649	78	ºÉ°üµ°	ºôÀ²È¦	ÊÖïí	j	j
wwh	.	.	.	.	.	.	.	.	.	.	11	.	.	.	false	false	Message: 1748ms	4.72	162.86	29	1752	502.30	390.60	6	298.10	1724	366.00	369.90	SYNCTIME	1748	.	.	wwh.edf	RIGHT	4828	4538477	Full Trial Period	4533649	38	Trial: 38	4533649	78	ºÉ°üµ°	ºôÀ²È¦	ÊÖïí	j	j
wwh	183	3403	2	3221	.	.	.	.	.	.	12	.	.	.	false	false	Message: 3368ms	4.16	18.31	227	3431	646.90	365.60	11	117.70	3205	527.00	382.90	INVISIBLE_BOUNDARY[2]	3368	.	.	wwh.edf	RIGHT	4828	4538477	Full Trial Period	4533649	38	Trial: 38	4533649	78	ºÉ°üµ°	ºôÀ²È¦	ÊÖïí	j	j
wwh	183	3403	2	3221	.	.	.	.	.	.	13	.	.	.	false	false	Message: 3373ms	4.16	18.31	227	3431	646.90	365.60	11	117.70	3205	527.00	382.90	SYNCTIME	3373	.	.	wwh.edf	RIGHT	4828	4538477	Full Trial Period	4533649	38	Trial: 38	4533649	78	ºÉ°üµ°	ºôÀ²È¦	ÊÖïí	j	j
wwh	.	.	.	.	176	4826	16	4651	875.70	373.70	14	[1]	2	RECTANGLE_INTERESTAREA	false	false	Message: 4809ms	.	.	.	.	.	.	.	.	.	.	.	KEYBOARD	4809	875.70	373.70	wwh.edf	RIGHT	4828	4538477	Full Trial Period	4533649	38	Trial: 38	4533649	78	ºÉ°üµ°	ºôÀ²È¦	ÊÖïí	j	j
wwh	.	.	.	.	.	.	.	.	.	.	15	.	.	.	false	false	Message: 4870ms	.	.	.	.	.	.	.	.	.	.	.	TRIAL_RESULT 0	4870	.	.	wwh.edf	RIGHT	4828	4538477	Full Trial Period	4533649	38	Trial: 38	4533649	78	ºÉ°üµ°	ºôÀ²È¦	ÊÖïí	j	j
wwh	.	.	.	.	.	.	.	.	.	.	1	.	.	.	false	false	Message: -25ms	.	.	.	.	.	.	.	.	.	.	.	TRIALID 38	-25	.	.	wwh.edf	RIGHT	3617	4543156	Full Trial Period	4539539	39	Trial: 39	4539539	120	Ä§·½	ÄÖÖÓ	´½¸à	f	f
wwh	.	.	.	.	.	.	.	.	.	.	2	.	.	.	false	false	Message: -1ms	.	.	.	.	.	.	.	.	.	.	.	RECCFG CR 1000 2 0 R	-1	.	.	wwh.edf	RIGHT	3617	4543156	Full Trial Period	4539539	39	Trial: 39	4539539	120	Ä§·½	ÄÖÖÓ	´½¸à	f	f
wwh	.	.	.	.	.	.	.	.	.	.	3	.	.	.	false	false	Message: -1ms	.	.	.	.	.	.	.	.	.	.	.	ELCLCFG TOWER	-1	.	.	wwh.edf	RIGHT	3617	4543156	Full Trial Period	4539539	39	Trial: 39	4539539	120	Ä§·½	ÄÖÖÓ	´½¸à	f	f
wwh	.	.	.	.	.	.	.	.	.	.	4	.	.	.	false	false	Message: -1ms	.	.	.	.	.	.	.	.	.	.	.	GAZE_COORDS 0.00 0.00 1023.00 767.00	-1	.	.	wwh.edf	RIGHT	3617	4543156	Full Trial Period	4539539	39	Trial: 39	4539539	120	Ä§·½	ÄÖÖÓ	´½¸à	f	f
wwh	.	.	.	.	.	.	.	.	.	.	5	.	.	.	false	false	Message: -1ms	.	.	.	.	.	.	.	.	.	.	.	THRESHOLDS R 67 210	-1	.	.	wwh.edf	RIGHT	3617	4543156	Full Trial Period	4539539	39	Trial: 39	4539539	120	Ä§·½	ÄÖÖÓ	´½¸à	f	f
wwh	.	.	.	.	.	.	.	.	.	.	6	.	.	.	false	false	Message: -1ms	.	.	.	.	.	.	.	.	.	.	.	ELCL_PROC CENTROID (3)	-1	.	.	wwh.edf	RIGHT	3617	4543156	Full Trial Period	4539539	39	Trial: 39	4539539	120	Ä§·½	ÄÖÖÓ	´½¸à	f	f
wwh	.	.	.	.	.	.	.	.	.	.	7	.	.	.	false	false	Message: -1ms	.	.	.	.	.	.	.	.	.	.	.	ELCL_PCR_PARAM 5 3.0	-1	.	.	wwh.edf	RIGHT	3617	4543156	Full Trial Period	4539539	39	Trial: 39	4539539	120	Ä§·½	ÄÖÖÓ	´½¸à	f	f
wwh	.	.	.	.	.	.	.	.	.	.	8	.	.	.	false	true	Message: 0ms	.	.	.	.	.	.	.	.	.	.	.	!MODE RECORD CR 1000 2 0 R	0	.	.	wwh.edf	RIGHT	3617	4543156	Full Trial Period	4539539	39	Trial: 39	4539539	120	Ä§·½	ÄÖÖÓ	´½¸à	f	f
wwh	58	92	1	35	.	.	.	.	.	.	9	.	.	.	false	false	Message: 41ms	.	.	.	.	.	.	.	.	.	.	.	SYNCTIME	41	.	.	wwh.edf	RIGHT	3617	4543156	Full Trial Period	4539539	39	Trial: 39	4539539	120	Ä§·½	ÄÖÖÓ	´½¸à	f	f
wwh	.	.	.	.	.	.	.	.	.	.	10	.	.	.	false	false	Message: 1008ms	2.01	12.08	166	1157	472.10	348.50	3	999.60	992	417.00	367.10	INVISIBLE_BOUNDARY[1]	1008	.	.	wwh.edf	RIGHT	3617	4543156	Full Trial Period	4539539	39	Trial: 39	4539539	120	Ä§·½	ÄÖÖÓ	´½¸à	f	f
wwh	117	1132	2	1016	.	.	.	.	.	.	11	.	.	.	false	false	Message: 1016ms	2.01	12.08	166	1157	472.10	348.50	3	999.60	992	417.00	367.10	SYNCTIME	1016	.	.	wwh.edf	RIGHT	3617	4543156	Full Trial Period	4539539	39	Trial: 39	4539539	120	Ä§·½	ÄÖÖÓ	´½¸à	f	f
wwh	.	.	.	.	.	.	.	.	.	.	12	.	.	.	false	false	Message: 1857ms	8.83	49.04	180	1890	777.00	344.80	5	3270.00	1711	519.30	375.00	INVISIBLE_BOUNDARY[2]	1857	.	.	wwh.edf	RIGHT	3617	4543156	Full Trial Period	4539539	39	Trial: 39	4539539	120	Ä§·½	ÄÖÖÓ	´½¸à	f	f
wwh	.	.	.	.	.	.	.	.	.	.	13	.	.	.	false	false	Message: 1866ms	8.83	49.04	180	1890	777.00	344.80	5	3270.00	1711	519.30	375.00	SYNCTIME	1866	.	.	wwh.edf	RIGHT	3617	4543156	Full Trial Period	4539539	39	Trial: 39	4539539	120	Ä§·½	ÄÖÖÓ	´½¸à	f	f
wwh	.	.	.	.	179	3615	9	3437	555.30	402.60	14	.	.	.	false	false	Message: 3598ms	.	.	.	.	.	.	.	.	.	.	.	KEYBOARD	3598	555.30	402.60	wwh.edf	RIGHT	3617	4543156	Full Trial Period	4539539	39	Trial: 39	4539539	120	Ä§·½	ÄÖÖÓ	´½¸à	f	f
wwh	.	.	.	.	.	.	.	.	.	.	15	.	.	.	false	false	Message: 3660ms	.	.	.	.	.	.	.	.	.	.	.	TRIAL_RESULT 0	3660	.	.	wwh.edf	RIGHT	3617	4543156	Full Trial Period	4539539	39	Trial: 39	4539539	120	Ä§·½	ÄÖÖÓ	´½¸à	f	f
wwh	.	.	.	.	.	.	.	.	.	.	1	.	.	.	false	false	Message: -17ms	.	.	.	.	.	.	.	.	.	.	.	TRIALID 39	-17	.	.	wwh.edf	RIGHT	3011	4547149	Full Trial Period	4544138	40	Trial: 40	4544138	102	¼¦ÍÈ	Ã¢¹û	·ÊÔí	j	j
wwh	.	.	.	.	.	.	.	.	.	.	2	.	.	.	false	false	Message: -1ms	.	.	.	.	.	.	.	.	.	.	.	RECCFG CR 1000 2 0 R	-1	.	.	wwh.edf	RIGHT	3011	4547149	Full Trial Period	4544138	40	Trial: 40	4544138	102	¼¦ÍÈ	Ã¢¹û	·ÊÔí	j	j
wwh	.	.	.	.	.	.	.	.	.	.	3	.	.	.	false	false	Message: -1ms	.	.	.	.	.	.	.	.	.	.	.	ELCLCFG TOWER	-1	.	.	wwh.edf	RIGHT	3011	4547149	Full Trial Period	4544138	40	Trial: 40	4544138	102	¼¦ÍÈ	Ã¢¹û	·ÊÔí	j	j
wwh	.	.	.	.	.	.	.	.	.	.	4	.	.	.	false	false	Message: -1ms	.	.	.	.	.	.	.	.	.	.	.	GAZE_COORDS 0.00 0.00 1023.00 767.00	-1	.	.	wwh.edf	RIGHT	3011	4547149	Full Trial Period	4544138	40	Trial: 40	4544138	102	¼¦ÍÈ	Ã¢¹û	·ÊÔí	j	j
wwh	.	.	.	.	.	.	.	.	.	.	5	.	.	.	false	false	Message: -1ms	.	.	.	.	.	.	.	.	.	.	.	THRESHOLDS R 67 210	-1	.	.	wwh.edf	RIGHT	3011	4547149	Full Trial Period	4544138	40	Trial: 40	4544138	102	¼¦ÍÈ	Ã¢¹û	·ÊÔí	j	j
wwh	.	.	.	.	.	.	.	.	.	.	6	.	.	.	false	false	Message: -1ms	.	.	.	.	.	.	.	.	.	.	.	ELCL_PROC CENTROID (3)	-1	.	.	wwh.edf	RIGHT	3011	4547149	Full Trial Period	4544138	40	Trial: 40	4544138	102	¼¦ÍÈ	Ã¢¹û	·ÊÔí	j	j
wwh	.	.	.	.	.	.	.	.	.	.	7	.	.	.	false	false	Message: -1ms	.	.	.	.	.	.	.	.	.	.	.	ELCL_PCR_PARAM 5 3.0	-1	.	.	wwh.edf	RIGHT	3011	4547149	Full Trial Period	4544138	40	Trial: 40	4544138	102	¼¦ÍÈ	Ã¢¹û	·ÊÔí	j	j
wwh	.	.	.	.	.	.	.	.	.	.	8	.	.	.	false	true	Message: 0ms	.	.	.	.	.	.	.	.	.	.	.	!MODE RECORD CR 1000 2 0 R	0	.	.	wwh.edf	RIGHT	3011	4547149	Full Trial Period	4544138	40	Trial: 40	4544138	102	¼¦ÍÈ	Ã¢¹û	·ÊÔí	j	j
wwh	.	.	.	.	.	.	.	.	.	.	9	.	.	.	false	false	Message: 41ms	.	.	93	93	131.70	346.20	1	443.00	1	.	.	SYNCTIME	41	.	.	wwh.edf	RIGHT	3011	4547149	Full Trial Period	4544138	40	Trial: 40	4544138	102	¼¦ÍÈ	Ã¢¹û	·ÊÔí	j	j
wwh	.	.	.	.	.	.	.	.	.	.	10	.	.	.	false	false	Message: 705ms	5.50	137.38	40	713	417.40	385.40	3	269.00	674	255.30	383.40	INVISIBLE_BOUNDARY[1]	705	.	.	wwh.edf	RIGHT	3011	4547149	Full Trial Period	4544138	40	Trial: 40	4544138	102	¼¦ÍÈ	Ã¢¹û	·ÊÔí	j	j
wwh	.	.	.	.	.	.	.	.	.	.	11	.	.	.	false	false	Message: 708ms	5.50	137.38	40	713	417.40	385.40	3	269.00	674	255.30	383.40	SYNCTIME	708	.	.	wwh.edf	RIGHT	3011	4547149	Full Trial Period	4544138	40	Trial: 40	4544138	102	¼¦ÍÈ	Ã¢¹û	·ÊÔí	j	j
wwh	.	.	.	.	.	.	.	.	.	.	12	.	.	.	false	false	Message: 1773ms	3.31	127.13	26	1779	785.00	381.50	7	225.90	1754	687.00	380.90	INVISIBLE_BOUNDARY[2]	1773	.	.	wwh.edf	RIGHT	3011	4547149	Full Trial Period	4544138	40	Trial: 40	4544138	102	¼¦ÍÈ	Ã¢¹û	·ÊÔí	j	j
wwh	.	.	.	.	125	1904	7	1780	802.80	377.60	13	.	.	.	false	false	Message: 1783ms	.	.	.	.	.	.	.	.	.	.	.	SYNCTIME	1783	802.80	377.60	wwh.edf	RIGHT	3011	4547149	Full Trial Period	4544138	40	Trial: 40	4544138	102	¼¦ÍÈ	Ã¢¹û	·ÊÔí	j	j
wwh	.	.	.	.	255	3009	9	2755	850.60	370.50	14	[1]	2	RECTANGLE_INTERESTAREA	false	false	Message: 2992ms	.	.	.	.	.	.	.	.	.	.	.	KEYBOARD	2992	850.60	370.50	wwh.edf	RIGHT	3011	4547149	Full Trial Period	4544138	40	Trial: 40	4544138	102	¼¦ÍÈ	Ã¢¹û	·ÊÔí	j	j
wwh	.	.	.	.	.	.	.	.	.	.	15	.	.	.	false	false	Message: 3058ms	.	.	.	.	.	.	.	.	.	.	.	TRIAL_RESULT 0	3058	.	.	wwh.edf	RIGHT	3011	4547149	Full Trial Period	4544138	40	Trial: 40	4544138	102	¼¦ÍÈ	Ã¢¹û	·ÊÔí	j	j
wwh	.	.	.	.	.	.	.	.	.	.	1	.	.	.	false	false	Message: -16ms	.	.	.	.	.	.	.	.	.	.	.	TRIALID 40	-16	.	.	wwh.edf	RIGHT	4055	4552308	Full Trial Period	4548253	41	Trial: 41	4548253	119	ÖñËñ	ÑÀ¸à	ÄÏ¹Ï	f	f
wwh	.	.	.	.	.	.	.	.	.	.	2	.	.	.	false	false	Message: -1ms	.	.	.	.	.	.	.	.	.	.	.	RECCFG CR 1000 2 0 R	-1	.	.	wwh.edf	RIGHT	4055	4552308	Full Trial Period	4548253	41	Trial: 41	4548253	119	ÖñËñ	ÑÀ¸à	ÄÏ¹Ï	f	f
wwh	.	.	.	.	.	.	.	.	.	.	3	.	.	.	false	false	Message: -1ms	.	.	.	.	.	.	.	.	.	.	.	ELCLCFG TOWER	-1	.	.	wwh.edf	RIGHT	4055	4552308	Full Trial Period	4548253	41	Trial: 41	4548253	119	ÖñËñ	ÑÀ¸à	ÄÏ¹Ï	f	f
wwh	.	.	.	.	.	.	.	.	.	.	4	.	.	.	false	false	Message: -1ms	.	.	.	.	.	.	.	.	.	.	.	GAZE_COORDS 0.00 0.00 1023.00 767.00	-1	.	.	wwh.edf	RIGHT	4055	4552308	Full Trial Period	4548253	41	Trial: 41	4548253	119	ÖñËñ	ÑÀ¸à	ÄÏ¹Ï	f	f
wwh	.	.	.	.	.	.	.	.	.	.	5	.	.	.	false	false	Message: -1ms	.	.	.	.	.	.	.	.	.	.	.	THRESHOLDS R 67 210	-1	.	.	wwh.edf	RIGHT	4055	4552308	Full Trial Period	4548253	41	Trial: 41	4548253	119	ÖñËñ	ÑÀ¸à	ÄÏ¹Ï	f	f
wwh	.	.	.	.	.	.	.	.	.	.	6	.	.	.	false	false	Message: -1ms	.	.	.	.	.	.	.	.	.	.	.	ELCL_PROC CENTROID (3)	-1	.	.	wwh.edf	RIGHT	4055	4552308	Full Trial Period	4548253	41	Trial: 41	4548253	119	ÖñËñ	ÑÀ¸à	ÄÏ¹Ï	f	f
wwh	.	.	.	.	.	.	.	.	.	.	7	.	.	.	false	false	Message: -1ms	.	.	.	.	.	.	.	.	.	.	.	ELCL_PCR_PARAM 5 3.0	-1	.	.	wwh.edf	RIGHT	4055	4552308	Full Trial Period	4548253	41	Trial: 41	4548253	119	ÖñËñ	ÑÀ¸à	ÄÏ¹Ï	f	f
wwh	.	.	.	.	.	.	.	.	.	.	8	.	.	.	false	true	Message: 0ms	.	.	.	.	.	.	.	.	.	.	.	!MODE RECORD CR 1000 2 0 R	0	.	.	wwh.edf	RIGHT	4055	4552308	Full Trial Period	4548253	41	Trial: 41	4548253	119	ÖñËñ	ÑÀ¸à	ÄÏ¹Ï	f	f
wwh	.	.	.	.	81	87	1	7	152.70	370.50	9	.	.	.	false	false	Message: 51ms	.	.	.	.	.	.	.	.	.	.	.	SYNCTIME	51	152.70	370.50	wwh.edf	RIGHT	4055	4552308	Full Trial Period	4548253	41	Trial: 41	4548253	119	ÖñËñ	ÑÀ¸à	ÄÏ¹Ï	f	f
wwh	.	.	.	.	.	.	.	.	.	.	10	.	.	.	false	false	Message: 806ms	3.38	129.87	26	811	411.20	387.30	3	235.10	786	312.20	382.90	INVISIBLE_BOUNDARY[1]	806	.	.	wwh.edf	RIGHT	4055	4552308	Full Trial Period	4548253	41	Trial: 41	4548253	119	ÖñËñ	ÑÀ¸à	ÄÏ¹Ï	f	f
wwh	.	.	.	.	.	.	.	.	.	.	11	.	.	.	false	false	Message: 809ms	3.38	129.87	26	811	411.20	387.30	3	235.10	786	312.20	382.90	SYNCTIME	809	.	.	wwh.edf	RIGHT	4055	4552308	Full Trial Period	4548253	41	Trial: 41	4548253	119	ÖñËñ	ÑÀ¸à	ÄÏ¹Ï	f	f
wwh	.	.	.	.	.	.	.	.	.	.	12	.	.	.	false	false	Message: 2248ms	9.28	193.33	48	2260	810.30	391.00	9	352.80	2213	535.40	402.50	INVISIBLE_BOUNDARY[2]	2248	.	.	wwh.edf	RIGHT	4055	4552308	Full Trial Period	4548253	41	Trial: 41	4548253	119	ÖñËñ	ÑÀ¸à	ÄÏ¹Ï	f	f
wwh	.	.	.	.	.	.	.	.	.	.	13	.	.	.	false	false	Message: 2259ms	9.28	193.33	48	2260	810.30	391.00	9	352.80	2213	535.40	402.50	SYNCTIME	2259	.	.	wwh.edf	RIGHT	4055	4552308	Full Trial Period	4548253	41	Trial: 41	4548253	119	ÖñËñ	ÑÀ¸à	ÄÏ¹Ï	f	f
wwh	.	.	.	.	112	4053	15	3942	717.90	395.20	14	.	.	.	false	false	Message: 4036ms	.	.	.	.	.	.	.	.	.	.	.	KEYBOARD	4036	717.90	395.20	wwh.edf	RIGHT	4055	4552308	Full Trial Period	4548253	41	Trial: 41	4548253	119	ÖñËñ	ÑÀ¸à	ÄÏ¹Ï	f	f
wwh	.	.	.	.	.	.	.	.	.	.	15	.	.	.	false	false	Message: 4102ms	.	.	.	.	.	.	.	.	.	.	.	TRIAL_RESULT 0	4102	.	.	wwh.edf	RIGHT	4055	4552308	Full Trial Period	4548253	41	Trial: 41	4548253	119	ÖñËñ	ÑÀ¸à	ÄÏ¹Ï	f	f
wwh	.	.	.	.	.	.	.	.	.	.	1	.	.	.	false	false	Message: -15ms	.	.	.	.	.	.	.	.	.	.	.	TRIALID 41	-15	.	.	wwh.edf	RIGHT	3230	4556582	Full Trial Period	4553352	42	Trial: 42	4553352	91	Ìú»·	Ì«Ñô	ºÉ°üµ°	j	j
wwh	.	.	.	.	.	.	.	.	.	.	2	.	.	.	false	false	Message: -1ms	.	.	.	.	.	.	.	.	.	.	.	RECCFG CR 1000 2 0 R	-1	.	.	wwh.edf	RIGHT	3230	4556582	Full Trial Period	4553352	42	Trial: 42	4553352	91	Ìú»·	Ì«Ñô	ºÉ°üµ°	j	j
wwh	.	.	.	.	.	.	.	.	.	.	3	.	.	.	false	false	Message: -1ms	.	.	.	.	.	.	.	.	.	.	.	ELCLCFG TOWER	-1	.	.	wwh.edf	RIGHT	3230	4556582	Full Trial Period	4553352	42	Trial: 42	4553352	91	Ìú»·	Ì«Ñô	ºÉ°üµ°	j	j
wwh	.	.	.	.	.	.	.	.	.	.	4	.	.	.	false	false	Message: -1ms	.	.	.	.	.	.	.	.	.	.	.	GAZE_COORDS 0.00 0.00 1023.00 767.00	-1	.	.	wwh.edf	RIGHT	3230	4556582	Full Trial Period	4553352	42	Trial: 42	4553352	91	Ìú»·	Ì«Ñô	ºÉ°üµ°	j	j
wwh	.	.	.	.	.	.	.	.	.	.	5	.	.	.	false	false	Message: -1ms	.	.	.	.	.	.	.	.	.	.	.	THRESHOLDS R 67 210	-1	.	.	wwh.edf	RIGHT	3230	4556582	Full Trial Period	4553352	42	Trial: 42	4553352	91	Ìú»·	Ì«Ñô	ºÉ°üµ°	j	j
wwh	.	.	.	.	.	.	.	.	.	.	6	.	.	.	false	false	Message: -1ms	.	.	.	.	.	.	.	.	.	.	.	ELCL_PROC CENTROID (3)	-1	.	.	wwh.edf	RIGHT	3230	4556582	Full Trial Period	4553352	42	Trial: 42	4553352	91	Ìú»·	Ì«Ñô	ºÉ°üµ°	j	j
wwh	.	.	.	.	.	.	.	.	.	.	7	.	.	.	false	false	Message: -1ms	.	.	.	.	.	.	.	.	.	.	.	ELCL_PCR_PARAM 5 3.0	-1	.	.	wwh.edf	RIGHT	3230	4556582	Full Trial Period	4553352	42	Trial: 42	4553352	91	Ìú»·	Ì«Ñô	ºÉ°üµ°	j	j
wwh	.	.	.	.	.	.	.	.	.	.	8	.	.	.	false	true	Message: 0ms	.	.	.	.	.	.	.	.	.	.	.	!MODE RECORD CR 1000 2 0 R	0	.	.	wwh.edf	RIGHT	3230	4556582	Full Trial Period	4553352	42	Trial: 42	4553352	91	Ìú»·	Ì«Ñô	ºÉ°üµ°	j	j
wwh	.	.	.	.	302	308	1	7	160.10	385.10	9	.	.	.	false	false	Message: 42ms	.	.	.	.	.	.	.	.	.	.	.	SYNCTIME	42	160.10	385.10	wwh.edf	RIGHT	3230	4556582	Full Trial Period	4553352	42	Trial: 42	4553352	91	Ìú»·	Ì«Ñô	ºÉ°üµ°	j	j
wwh	.	.	.	.	.	.	.	.	.	.	10	.	.	.	false	false	Message: 1024ms	6.03	140.34	43	1041	461.90	399.90	3	249.90	999	285.20	384.20	INVISIBLE_BOUNDARY[1]	1024	.	.	wwh.edf	RIGHT	3230	4556582	Full Trial Period	4553352	42	Trial: 42	4553352	91	Ìú»·	Ì«Ñô	ºÉ°üµ°	j	j
wwh	.	.	.	.	.	.	.	.	.	.	11	.	.	.	false	false	Message: 1034ms	6.03	140.34	43	1041	461.90	399.90	3	249.90	999	285.20	384.20	SYNCTIME	1034	.	.	wwh.edf	RIGHT	3230	4556582	Full Trial Period	4553352	42	Trial: 42	4553352	91	Ìú»·	Ì«Ñô	ºÉ°üµ°	j	j
wwh	123	2283	3	2161	.	.	.	.	.	.	12	.	.	.	false	false	Message: 2272ms	11.38	72.02	158	2308	738.30	367.80	7	2465.60	2151	963.20	635.60	INVISIBLE_BOUNDARY[2]	2272	.	.	wwh.edf	RIGHT	3230	4556582	Full Trial Period	4553352	42	Trial: 42	4553352	91	Ìú»·	Ì«Ñô	ºÉ°üµ°	j	j
wwh	123	2283	3	2161	.	.	.	.	.	.	13	.	.	.	false	false	Message: 2275ms	11.38	72.02	158	2308	738.30	367.80	7	2465.60	2151	963.20	635.60	SYNCTIME	2275	.	.	wwh.edf	RIGHT	3230	4556582	Full Trial Period	4553352	42	Trial: 42	4553352	91	Ìú»·	Ì«Ñô	ºÉ°üµ°	j	j
wwh	.	.	.	.	168	3228	11	3061	639.60	383.70	14	.	.	.	false	false	Message: 3211ms	.	.	.	.	.	.	.	.	.	.	.	KEYBOARD	3211	639.60	383.70	wwh.edf	RIGHT	3230	4556582	Full Trial Period	4553352	42	Trial: 42	4553352	91	Ìú»·	Ì«Ñô	ºÉ°üµ°	j	j
wwh	.	.	.	.	.	.	.	.	.	.	15	.	.	.	false	false	Message: 3277ms	.	.	.	.	.	.	.	.	.	.	.	TRIAL_RESULT 0	3277	.	.	wwh.edf	RIGHT	3230	4556582	Full Trial Period	4553352	42	Trial: 42	4553352	91	Ìú»·	Ì«Ñô	ºÉ°üµ°	j	j
wwh	.	.	.	.	.	.	.	.	.	.	1	.	.	.	false	false	Message: -27ms	.	.	.	.	.	.	.	.	.	.	.	TRIALID 42	-27	.	.	wwh.edf	RIGHT	4830	4562526	Full Trial Period	4557696	43	Trial: 43	4557696	124	Ë®ºø	Æ¤Çò	Ð¬×Ó	f	f
wwh	.	.	.	.	.	.	.	.	.	.	2	.	.	.	false	false	Message: -1ms	.	.	.	.	.	.	.	.	.	.	.	RECCFG CR 1000 2 0 R	-1	.	.	wwh.edf	RIGHT	4830	4562526	Full Trial Period	4557696	43	Trial: 43	4557696	124	Ë®ºø	Æ¤Çò	Ð¬×Ó	f	f
wwh	.	.	.	.	.	.	.	.	.	.	3	.	.	.	false	false	Message: -1ms	.	.	.	.	.	.	.	.	.	.	.	ELCLCFG TOWER	-1	.	.	wwh.edf	RIGHT	4830	4562526	Full Trial Period	4557696	43	Trial: 43	4557696	124	Ë®ºø	Æ¤Çò	Ð¬×Ó	f	f
wwh	.	.	.	.	.	.	.	.	.	.	4	.	.	.	false	false	Message: -1ms	.	.	.	.	.	.	.	.	.	.	.	GAZE_COORDS 0.00 0.00 1023.00 767.00	-1	.	.	wwh.edf	RIGHT	4830	4562526	Full Trial Period	4557696	43	Trial: 43	4557696	124	Ë®ºø	Æ¤Çò	Ð¬×Ó	f	f
wwh	.	.	.	.	.	.	.	.	.	.	5	.	.	.	false	false	Message: -1ms	.	.	.	.	.	.	.	.	.	.	.	THRESHOLDS R 67 210	-1	.	.	wwh.edf	RIGHT	4830	4562526	Full Trial Period	4557696	43	Trial: 43	4557696	124	Ë®ºø	Æ¤Çò	Ð¬×Ó	f	f
wwh	.	.	.	.	.	.	.	.	.	.	6	.	.	.	false	false	Message: -1ms	.	.	.	.	.	.	.	.	.	.	.	ELCL_PROC CENTROID (3)	-1	.	.	wwh.edf	RIGHT	4830	4562526	Full Trial Period	4557696	43	Trial: 43	4557696	124	Ë®ºø	Æ¤Çò	Ð¬×Ó	f	f
wwh	.	.	.	.	.	.	.	.	.	.	7	.	.	.	false	false	Message: -1ms	.	.	.	.	.	.	.	.	.	.	.	ELCL_PCR_PARAM 5 3.0	-1	.	.	wwh.edf	RIGHT	4830	4562526	Full Trial Period	4557696	43	Trial: 43	4557696	124	Ë®ºø	Æ¤Çò	Ð¬×Ó	f	f
wwh	.	.	.	.	.	.	.	.	.	.	8	.	.	.	false	true	Message: 0ms	.	.	.	.	.	.	.	.	.	.	.	!MODE RECORD CR 1000 2 0 R	0	.	.	wwh.edf	RIGHT	4830	4562526	Full Trial Period	4557696	43	Trial: 43	4557696	124	Ë®ºø	Æ¤Çò	Ð¬×Ó	f	f
wwh	.	.	.	.	50	56	1	7	155.00	372.80	9	.	.	.	false	false	Message: 40ms	.	.	.	.	.	.	.	.	.	.	.	SYNCTIME	40	155.00	372.80	wwh.edf	RIGHT	4830	4562526	Full Trial Period	4557696	43	Trial: 43	4557696	124	Ë®ºø	Æ¤Çò	Ð¬×Ó	f	f
wwh	.	.	.	.	.	.	.	.	.	.	10	.	.	.	false	false	Message: 1064ms	3.20	14.96	214	1095	470.60	353.90	4	1145.00	882	378.20	365.60	INVISIBLE_BOUNDARY[1]	1064	.	.	wwh.edf	RIGHT	4830	4562526	Full Trial Period	4557696	43	Trial: 43	4557696	124	Ë®ºø	Æ¤Çò	Ð¬×Ó	f	f
wwh	.	.	.	.	.	.	.	.	.	.	11	.	.	.	false	false	Message: 1073ms	3.20	14.96	214	1095	470.60	353.90	4	1145.00	882	378.20	365.60	SYNCTIME	1073	.	.	wwh.edf	RIGHT	4830	4562526	Full Trial Period	4557696	43	Trial: 43	4557696	124	Ë®ºø	Æ¤Çò	Ð¬×Ó	f	f
wwh	.	.	.	.	.	.	.	.	.	.	12	.	.	.	false	false	Message: 3416ms	1.93	12.15	159	3561	931.40	341.50	11	1569.90	3403	873.40	352.50	INVISIBLE_BOUNDARY[2]	3416	.	.	wwh.edf	RIGHT	4830	4562526	Full Trial Period	4557696	43	Trial: 43	4557696	124	Ë®ºø	Æ¤Çò	Ð¬×Ó	f	f
wwh	87	3507	6	3421	.	.	.	.	.	.	13	.	.	.	false	false	Message: 3422ms	1.93	12.15	159	3561	931.40	341.50	11	1569.90	3403	873.40	352.50	SYNCTIME	3422	.	.	wwh.edf	RIGHT	4830	4562526	Full Trial Period	4557696	43	Trial: 43	4557696	124	Ë®ºø	Æ¤Çò	Ð¬×Ó	f	f
wwh	.	.	.	.	133	4828	15	4696	251.00	369.70	14	.	.	.	false	false	Message: 4811ms	.	.	.	.	.	.	.	.	.	.	.	KEYBOARD	4811	251.00	369.70	wwh.edf	RIGHT	4830	4562526	Full Trial Period	4557696	43	Trial: 43	4557696	124	Ë®ºø	Æ¤Çò	Ð¬×Ó	f	f
wwh	.	.	.	.	.	.	.	.	.	.	15	.	.	.	false	false	Message: 4878ms	.	.	.	.	.	.	.	.	.	.	.	TRIAL_RESULT 0	4878	.	.	wwh.edf	RIGHT	4830	4562526	Full Trial Period	4557696	43	Trial: 43	4557696	124	Ë®ºø	Æ¤Çò	Ð¬×Ó	f	f
wwh	.	.	.	.	.	.	.	.	.	.	1	.	.	.	false	false	Message: -15ms	.	.	.	.	.	.	.	.	.	.	.	TRIALID 43	-15	.	.	wwh.edf	RIGHT	4804	4568662	Full Trial Period	4563858	44	Trial: 44	4563858	56	°ôÇò¹÷	»ð¾æ	ÆË¿ËÅÆ	f	f
wwh	.	.	.	.	.	.	.	.	.	.	2	.	.	.	false	false	Message: -1ms	.	.	.	.	.	.	.	.	.	.	.	RECCFG CR 1000 2 0 R	-1	.	.	wwh.edf	RIGHT	4804	4568662	Full Trial Period	4563858	44	Trial: 44	4563858	56	°ôÇò¹÷	»ð¾æ	ÆË¿ËÅÆ	f	f
wwh	.	.	.	.	.	.	.	.	.	.	3	.	.	.	false	false	Message: -1ms	.	.	.	.	.	.	.	.	.	.	.	ELCLCFG TOWER	-1	.	.	wwh.edf	RIGHT	4804	4568662	Full Trial Period	4563858	44	Trial: 44	4563858	56	°ôÇò¹÷	»ð¾æ	ÆË¿ËÅÆ	f	f
wwh	.	.	.	.	.	.	.	.	.	.	4	.	.	.	false	false	Message: -1ms	.	.	.	.	.	.	.	.	.	.	.	GAZE_COORDS 0.00 0.00 1023.00 767.00	-1	.	.	wwh.edf	RIGHT	4804	4568662	Full Trial Period	4563858	44	Trial: 44	4563858	56	°ôÇò¹÷	»ð¾æ	ÆË¿ËÅÆ	f	f
wwh	.	.	.	.	.	.	.	.	.	.	5	.	.	.	false	false	Message: -1ms	.	.	.	.	.	.	.	.	.	.	.	THRESHOLDS R 67 210	-1	.	.	wwh.edf	RIGHT	4804	4568662	Full Trial Period	4563858	44	Trial: 44	4563858	56	°ôÇò¹÷	»ð¾æ	ÆË¿ËÅÆ	f	f
wwh	.	.	.	.	.	.	.	.	.	.	6	.	.	.	false	false	Message: -1ms	.	.	.	.	.	.	.	.	.	.	.	ELCL_PROC CENTROID (3)	-1	.	.	wwh.edf	RIGHT	4804	4568662	Full Trial Period	4563858	44	Trial: 44	4563858	56	°ôÇò¹÷	»ð¾æ	ÆË¿ËÅÆ	f	f
wwh	.	.	.	.	.	.	.	.	.	.	7	.	.	.	false	false	Message: -1ms	.	.	.	.	.	.	.	.	.	.	.	ELCL_PCR_PARAM 5 3.0	-1	.	.	wwh.edf	RIGHT	4804	4568662	Full Trial Period	4563858	44	Trial: 44	4563858	56	°ôÇò¹÷	»ð¾æ	ÆË¿ËÅÆ	f	f
wwh	.	.	.	.	.	.	.	.	.	.	8	.	.	.	false	true	Message: 0ms	.	.	.	.	.	.	.	.	.	.	.	!MODE RECORD CR 1000 2 0 R	0	.	.	wwh.edf	RIGHT	4804	4568662	Full Trial Period	4563858	44	Trial: 44	4563858	56	°ôÇò¹÷	»ð¾æ	ÆË¿ËÅÆ	f	f
wwh	.	.	.	.	564	570	1	7	148.70	365.70	9	.	.	.	false	false	Message: 43ms	.	.	.	.	.	.	.	.	.	.	.	SYNCTIME	43	148.70	365.70	wwh.edf	RIGHT	4804	4568662	Full Trial Period	4563858	44	Trial: 44	4563858	56	°ôÇò¹÷	»ð¾æ	ÆË¿ËÅÆ	f	f
wwh	.	.	.	.	.	.	.	.	.	.	10	.	.	.	false	false	Message: 1115ms	16.23	279.78	58	1138	640.90	377.90	3	527.20	1081	158.60	357.40	INVISIBLE_BOUNDARY[1]	1115	.	.	wwh.edf	RIGHT	4804	4568662	Full Trial Period	4563858	44	Trial: 44	4563858	56	°ôÇò¹÷	»ð¾æ	ÆË¿ËÅÆ	f	f
wwh	.	.	.	.	.	.	.	.	.	.	11	.	.	.	false	false	Message: 1117ms	16.23	279.78	58	1138	640.90	377.90	3	527.20	1081	158.60	357.40	SYNCTIME	1117	.	.	wwh.edf	RIGHT	4804	4568662	Full Trial Period	4563858	44	Trial: 44	4563858	56	°ôÇò¹÷	»ð¾æ	ÆË¿ËÅÆ	f	f
wwh	.	.	.	.	.	.	.	.	.	.	12	.	.	.	false	false	Message: 3231ms	2.00	9.52	210	3385	818.60	343.90	10	3194.70	3176	872.40	370.20	INVISIBLE_BOUNDARY[2]	3231	.	.	wwh.edf	RIGHT	4804	4568662	Full Trial Period	4563858	44	Trial: 44	4563858	56	°ôÇò¹÷	»ð¾æ	ÆË¿ËÅÆ	f	f
wwh	.	.	.	.	.	.	.	.	.	.	13	.	.	.	false	false	Message: 3234ms	2.00	9.52	210	3385	818.60	343.90	10	3194.70	3176	872.40	370.20	SYNCTIME	3234	.	.	wwh.edf	RIGHT	4804	4568662	Full Trial Period	4563858	44	Trial: 44	4563858	56	°ôÇò¹÷	»ð¾æ	ÆË¿ËÅÆ	f	f
wwh	.	.	.	.	.	.	.	.	.	.	14	.	.	.	false	false	Message: 4785ms	6.75	96.46	70	4802	284.70	404.40	14	218.10	4733	483.20	416.20	KEYBOARD	4785	.	.	wwh.edf	RIGHT	4804	4568662	Full Trial Period	4563858	44	Trial: 44	4563858	56	°ôÇò¹÷	»ð¾æ	ÆË¿ËÅÆ	f	f
wwh	.	.	.	.	.	.	.	.	.	.	15	.	.	.	false	false	Message: 4853ms	.	.	.	.	.	.	.	.	.	.	.	TRIAL_RESULT 0	4853	.	.	wwh.edf	RIGHT	4804	4568662	Full Trial Period	4563858	44	Trial: 44	4563858	56	°ôÇò¹÷	»ð¾æ	ÆË¿ËÅÆ	f	f
wwh	.	.	.	.	.	.	.	.	.	.	1	.	.	.	false	false	Message: -16ms	.	.	.	.	.	.	.	.	.	.	.	TRIALID 44	-16	.	.	wwh.edf	RIGHT	3618	4573343	Full Trial Period	4569725	45	Trial: 45	4569725	100	À®°È	Â©¶·	°ÙºÏ»¨	j	j
wwh	.	.	.	.	.	.	.	.	.	.	2	.	.	.	false	false	Message: -1ms	.	.	.	.	.	.	.	.	.	.	.	RECCFG CR 1000 2 0 R	-1	.	.	wwh.edf	RIGHT	3618	4573343	Full Trial Period	4569725	45	Trial: 45	4569725	100	À®°È	Â©¶·	°ÙºÏ»¨	j	j
wwh	.	.	.	.	.	.	.	.	.	.	3	.	.	.	false	false	Message: -1ms	.	.	.	.	.	.	.	.	.	.	.	ELCLCFG TOWER	-1	.	.	wwh.edf	RIGHT	3618	4573343	Full Trial Period	4569725	45	Trial: 45	4569725	100	À®°È	Â©¶·	°ÙºÏ»¨	j	j
wwh	.	.	.	.	.	.	.	.	.	.	4	.	.	.	false	false	Message: -1ms	.	.	.	.	.	.	.	.	.	.	.	GAZE_COORDS 0.00 0.00 1023.00 767.00	-1	.	.	wwh.edf	RIGHT	3618	4573343	Full Trial Period	4569725	45	Trial: 45	4569725	100	À®°È	Â©¶·	°ÙºÏ»¨	j	j
wwh	.	.	.	.	.	.	.	.	.	.	5	.	.	.	false	false	Message: -1ms	.	.	.	.	.	.	.	.	.	.	.	THRESHOLDS R 67 210	-1	.	.	wwh.edf	RIGHT	3618	4573343	Full Trial Period	4569725	45	Trial: 45	4569725	100	À®°È	Â©¶·	°ÙºÏ»¨	j	j
wwh	.	.	.	.	.	.	.	.	.	.	6	.	.	.	false	false	Message: -1ms	.	.	.	.	.	.	.	.	.	.	.	ELCL_PROC CENTROID (3)	-1	.	.	wwh.edf	RIGHT	3618	4573343	Full Trial Period	4569725	45	Trial: 45	4569725	100	À®°È	Â©¶·	°ÙºÏ»¨	j	j
wwh	.	.	.	.	.	.	.	.	.	.	7	.	.	.	false	false	Message: -1ms	.	.	.	.	.	.	.	.	.	.	.	ELCL_PCR_PARAM 5 3.0	-1	.	.	wwh.edf	RIGHT	3618	4573343	Full Trial Period	4569725	45	Trial: 45	4569725	100	À®°È	Â©¶·	°ÙºÏ»¨	j	j
wwh	.	.	.	.	.	.	.	.	.	.	8	.	.	.	false	true	Message: 0ms	.	.	.	.	.	.	.	.	.	.	.	!MODE RECORD CR 1000 2 0 R	0	.	.	wwh.edf	RIGHT	3618	4573343	Full Trial Period	4569725	45	Trial: 45	4569725	100	À®°È	Â©¶·	°ÙºÏ»¨	j	j
wwh	46	46	1	1	.	.	.	.	.	.	9	.	.	.	false	false	Message: 42ms	.	.	100	100	155.20	344.80	1	471.30	1	.	.	SYNCTIME	42	.	.	wwh.edf	RIGHT	3618	4573343	Full Trial Period	4569725	45	Trial: 45	4569725	100	À®°È	Â©¶·	°ÙºÏ»¨	j	j
wwh	.	.	.	.	.	.	.	.	.	.	10	.	.	.	false	false	Message: 1396ms	11.19	55.97	200	1413	452.80	365.70	4	745.80	1214	118.10	369.80	INVISIBLE_BOUNDARY[1]	1396	.	.	wwh.edf	RIGHT	3618	4573343	Full Trial Period	4569725	45	Trial: 45	4569725	100	À®°È	Â©¶·	°ÙºÏ»¨	j	j
wwh	.	.	.	.	.	.	.	.	.	.	11	.	.	.	false	false	Message: 1400ms	11.19	55.97	200	1413	452.80	365.70	4	745.80	1214	118.10	369.80	SYNCTIME	1400	.	.	wwh.edf	RIGHT	3618	4573343	Full Trial Period	4569725	45	Trial: 45	4569725	100	À®°È	Â©¶·	°ÙºÏ»¨	j	j
wwh	130	2366	3	2237	.	.	.	.	.	.	12	.	.	.	false	false	Message: 2345ms	8.17	34.75	235	2399	723.60	357.00	7	330.60	2165	486.10	385.80	INVISIBLE_BOUNDARY[2]	2345	.	.	wwh.edf	RIGHT	3618	4573343	Full Trial Period	4569725	45	Trial: 45	4569725	100	À®°È	Â©¶·	°ÙºÏ»¨	j	j
wwh	130	2366	3	2237	.	.	.	.	.	.	13	.	.	.	false	false	Message: 2350ms	8.17	34.75	235	2399	723.60	357.00	7	330.60	2165	486.10	385.80	SYNCTIME	2350	.	.	wwh.edf	RIGHT	3618	4573343	Full Trial Period	4569725	45	Trial: 45	4569725	100	À®°È	Â©¶·	°ÙºÏ»¨	j	j
wwh	.	.	.	.	278	3616	10	3339	882.20	385.70	14	[1]	2	RECTANGLE_INTERESTAREA	false	false	Message: 3599ms	.	.	.	.	.	.	.	.	.	.	.	KEYBOARD	3599	882.20	385.70	wwh.edf	RIGHT	3618	4573343	Full Trial Period	4569725	45	Trial: 45	4569725	100	À®°È	Â©¶·	°ÙºÏ»¨	j	j
wwh	.	.	.	.	.	.	.	.	.	.	15	.	.	.	false	false	Message: 3660ms	.	.	.	.	.	.	.	.	.	.	.	TRIAL_RESULT 0	3660	.	.	wwh.edf	RIGHT	3618	4573343	Full Trial Period	4569725	45	Trial: 45	4569725	100	À®°È	Â©¶·	°ÙºÏ»¨	j	j
wwh	.	.	.	.	.	.	.	.	.	.	1	.	.	.	false	false	Message: -23ms	.	.	.	.	.	.	.	.	.	.	.	TRIALID 45	-23	.	.	wwh.edf	RIGHT	2913	4577744	Full Trial Period	4574831	46	Trial: 46	4574831	64	À¯±Ê	·çÉÈ	°ô°ôÌÇ	j	j
wwh	.	.	.	.	.	.	.	.	.	.	2	.	.	.	false	false	Message: -1ms	.	.	.	.	.	.	.	.	.	.	.	RECCFG CR 1000 2 0 R	-1	.	.	wwh.edf	RIGHT	2913	4577744	Full Trial Period	4574831	46	Trial: 46	4574831	64	À¯±Ê	·çÉÈ	°ô°ôÌÇ	j	j
wwh	.	.	.	.	.	.	.	.	.	.	3	.	.	.	false	false	Message: -1ms	.	.	.	.	.	.	.	.	.	.	.	ELCLCFG TOWER	-1	.	.	wwh.edf	RIGHT	2913	4577744	Full Trial Period	4574831	46	Trial: 46	4574831	64	À¯±Ê	·çÉÈ	°ô°ôÌÇ	j	j
wwh	.	.	.	.	.	.	.	.	.	.	4	.	.	.	false	false	Message: -1ms	.	.	.	.	.	.	.	.	.	.	.	GAZE_COORDS 0.00 0.00 1023.00 767.00	-1	.	.	wwh.edf	RIGHT	2913	4577744	Full Trial Period	4574831	46	Trial: 46	4574831	64	À¯±Ê	·çÉÈ	°ô°ôÌÇ	j	j
wwh	.	.	.	.	.	.	.	.	.	.	5	.	.	.	false	false	Message: -1ms	.	.	.	.	.	.	.	.	.	.	.	THRESHOLDS R 67 210	-1	.	.	wwh.edf	RIGHT	2913	4577744	Full Trial Period	4574831	46	Trial: 46	4574831	64	À¯±Ê	·çÉÈ	°ô°ôÌÇ	j	j
wwh	.	.	.	.	.	.	.	.	.	.	6	.	.	.	false	false	Message: -1ms	.	.	.	.	.	.	.	.	.	.	.	ELCL_PROC CENTROID (3)	-1	.	.	wwh.edf	RIGHT	2913	4577744	Full Trial Period	4574831	46	Trial: 46	4574831	64	À¯±Ê	·çÉÈ	°ô°ôÌÇ	j	j
wwh	.	.	.	.	.	.	.	.	.	.	7	.	.	.	false	false	Message: -1ms	.	.	.	.	.	.	.	.	.	.	.	ELCL_PCR_PARAM 5 3.0	-1	.	.	wwh.edf	RIGHT	2913	4577744	Full Trial Period	4574831	46	Trial: 46	4574831	64	À¯±Ê	·çÉÈ	°ô°ôÌÇ	j	j
wwh	.	.	.	.	.	.	.	.	.	.	8	.	.	.	false	true	Message: 0ms	.	.	.	.	.	.	.	.	.	.	.	!MODE RECORD CR 1000 2 0 R	0	.	.	wwh.edf	RIGHT	2913	4577744	Full Trial Period	4574831	46	Trial: 46	4574831	64	À¯±Ê	·çÉÈ	°ô°ôÌÇ	j	j
wwh	81	81	1	1	.	.	.	.	.	.	9	.	.	.	false	false	Message: 43ms	.	.	146	146	141.40	357.10	1	424.50	1	.	.	SYNCTIME	43	.	.	wwh.edf	RIGHT	2913	4577744	Full Trial Period	4574831	46	Trial: 46	4574831	64	À¯±Ê	·çÉÈ	°ô°ôÌÇ	j	j
wwh	.	.	.	.	.	.	.	.	.	.	10	.	.	.	false	false	Message: 1015ms	3.09	20.19	153	1154	507.20	361.40	4	789.50	1002	418.40	374.30	INVISIBLE_BOUNDARY[1]	1015	.	.	wwh.edf	RIGHT	2913	4577744	Full Trial Period	4574831	46	Trial: 46	4574831	64	À¯±Ê	·çÉÈ	°ô°ôÌÇ	j	j
wwh	98	1114	2	1017	.	.	.	.	.	.	11	.	.	.	false	false	Message: 1018ms	3.09	20.19	153	1154	507.20	361.40	4	789.50	1002	418.40	374.30	SYNCTIME	1018	.	.	wwh.edf	RIGHT	2913	4577744	Full Trial Period	4574831	46	Trial: 46	4574831	64	À¯±Ê	·çÉÈ	°ô°ôÌÇ	j	j
wwh	.	.	.	.	.	.	.	.	.	.	12	.	.	.	false	false	Message: 1957ms	1.82	10.74	169	2108	911.90	349.90	8	709.70	1940	964.00	369.90	INVISIBLE_BOUNDARY[2]	1957	.	.	wwh.edf	RIGHT	2913	4577744	Full Trial Period	4574831	46	Trial: 46	4574831	64	À¯±Ê	·çÉÈ	°ô°ôÌÇ	j	j
wwh	87	2051	3	1965	.	.	.	.	.	.	13	.	.	.	false	false	Message: 1968ms	1.82	10.74	169	2108	911.90	349.90	8	709.70	1940	964.00	369.90	SYNCTIME	1968	.	.	wwh.edf	RIGHT	2913	4577744	Full Trial Period	4574831	46	Trial: 46	4574831	64	À¯±Ê	·çÉÈ	°ô°ôÌÇ	j	j
wwh	.	.	.	.	58	2911	10	2854	677.50	392.60	14	.	.	.	false	false	Message: 2894ms	.	.	.	.	.	.	.	.	.	.	.	KEYBOARD	2894	677.50	392.60	wwh.edf	RIGHT	2913	4577744	Full Trial Period	4574831	46	Trial: 46	4574831	64	À¯±Ê	·çÉÈ	°ô°ôÌÇ	j	j
wwh	.	.	.	.	.	.	.	.	.	.	15	.	.	.	false	false	Message: 2961ms	.	.	.	.	.	.	.	.	.	.	.	TRIAL_RESULT 0	2961	.	.	wwh.edf	RIGHT	2913	4577744	Full Trial Period	4574831	46	Trial: 46	4574831	64	À¯±Ê	·çÉÈ	°ô°ôÌÇ	j	j
wwh	.	.	.	.	.	.	.	.	.	.	1	.	.	.	false	false	Message: -16ms	.	.	.	.	.	.	.	.	.	.	.	TRIALID 46	-16	.	.	wwh.edf	RIGHT	4145	4582902	Full Trial Period	4578757	47	Trial: 47	4578757	49	¿ã×Ó	Ç¯×Ó	¶ú¶ä	f	f
wwh	.	.	.	.	.	.	.	.	.	.	2	.	.	.	false	false	Message: -1ms	.	.	.	.	.	.	.	.	.	.	.	RECCFG CR 1000 2 0 R	-1	.	.	wwh.edf	RIGHT	4145	4582902	Full Trial Period	4578757	47	Trial: 47	4578757	49	¿ã×Ó	Ç¯×Ó	¶ú¶ä	f	f
wwh	.	.	.	.	.	.	.	.	.	.	3	.	.	.	false	false	Message: -1ms	.	.	.	.	.	.	.	.	.	.	.	ELCLCFG TOWER	-1	.	.	wwh.edf	RIGHT	4145	4582902	Full Trial Period	4578757	47	Trial: 47	4578757	49	¿ã×Ó	Ç¯×Ó	¶ú¶ä	f	f
wwh	.	.	.	.	.	.	.	.	.	.	4	.	.	.	false	false	Message: -1ms	.	.	.	.	.	.	.	.	.	.	.	GAZE_COORDS 0.00 0.00 1023.00 767.00	-1	.	.	wwh.edf	RIGHT	4145	4582902	Full Trial Period	4578757	47	Trial: 47	4578757	49	¿ã×Ó	Ç¯×Ó	¶ú¶ä	f	f
wwh	.	.	.	.	.	.	.	.	.	.	5	.	.	.	false	false	Message: -1ms	.	.	.	.	.	.	.	.	.	.	.	THRESHOLDS R 67 210	-1	.	.	wwh.edf	RIGHT	4145	4582902	Full Trial Period	4578757	47	Trial: 47	4578757	49	¿ã×Ó	Ç¯×Ó	¶ú¶ä	f	f
wwh	.	.	.	.	.	.	.	.	.	.	6	.	.	.	false	false	Message: -1ms	.	.	.	.	.	.	.	.	.	.	.	ELCL_PROC CENTROID (3)	-1	.	.	wwh.edf	RIGHT	4145	4582902	Full Trial Period	4578757	47	Trial: 47	4578757	49	¿ã×Ó	Ç¯×Ó	¶ú¶ä	f	f
wwh	.	.	.	.	.	.	.	.	.	.	7	.	.	.	false	false	Message: -1ms	.	.	.	.	.	.	.	.	.	.	.	ELCL_PCR_PARAM 5 3.0	-1	.	.	wwh.edf	RIGHT	4145	4582902	Full Trial Period	4578757	47	Trial: 47	4578757	49	¿ã×Ó	Ç¯×Ó	¶ú¶ä	f	f
wwh	.	.	.	.	.	.	.	.	.	.	8	.	.	.	false	true	Message: 0ms	.	.	.	.	.	.	.	.	.	.	.	!MODE RECORD CR 1000 2 0 R	0	.	.	wwh.edf	RIGHT	4145	4582902	Full Trial Period	4578757	47	Trial: 47	4578757	49	¿ã×Ó	Ç¯×Ó	¶ú¶ä	f	f
wwh	.	.	.	.	200	206	1	7	156.00	370.00	9	.	.	.	false	false	Message: 42ms	.	.	.	.	.	.	.	.	.	.	.	SYNCTIME	42	156.00	370.00	wwh.edf	RIGHT	4145	4582902	Full Trial Period	4578757	47	Trial: 47	4578757	49	¿ã×Ó	Ç¯×Ó	¶ú¶ä	f	f
wwh	.	.	.	.	.	.	.	.	.	.	10	.	.	.	false	false	Message: 925ms	2.06	12.70	162	1070	480.10	357.70	4	2635.60	909	422.00	371.60	INVISIBLE_BOUNDARY[1]	925	.	.	wwh.edf	RIGHT	4145	4582902	Full Trial Period	4578757	47	Trial: 47	4578757	49	¿ã×Ó	Ç¯×Ó	¶ú¶ä	f	f
wwh	.	.	.	.	.	.	.	.	.	.	11	.	.	.	false	false	Message: 933ms	2.06	12.70	162	1070	480.10	357.70	4	2635.60	909	422.00	371.60	SYNCTIME	933	.	.	wwh.edf	RIGHT	4145	4582902	Full Trial Period	4578757	47	Trial: 47	4578757	49	¿ã×Ó	Ç¯×Ó	¶ú¶ä	f	f
wwh	.	.	.	.	.	.	.	.	.	.	12	.	.	.	false	false	Message: 1734ms	9.41	192.14	49	1742	790.40	378.10	6	316.50	1694	512.80	386.50	INVISIBLE_BOUNDARY[2]	1734	.	.	wwh.edf	RIGHT	4145	4582902	Full Trial Period	4578757	47	Trial: 47	4578757	49	¿ã×Ó	Ç¯×Ó	¶ú¶ä	f	f
wwh	.	.	.	.	.	.	.	.	.	.	13	.	.	.	false	false	Message: 1741ms	9.41	192.14	49	1742	790.40	378.10	6	316.50	1694	512.80	386.50	SYNCTIME	1741	.	.	wwh.edf	RIGHT	4145	4582902	Full Trial Period	4578757	47	Trial: 47	4578757	49	¿ã×Ó	Ç¯×Ó	¶ú¶ä	f	f
wwh	.	.	.	.	.	.	.	.	.	.	14	.	.	.	false	false	Message: 4127ms	3.77	156.98	24	4143	289.50	523.10	13	232.00	4120	339.50	627.50	KEYBOARD	4127	.	.	wwh.edf	RIGHT	4145	4582902	Full Trial Period	4578757	47	Trial: 47	4578757	49	¿ã×Ó	Ç¯×Ó	¶ú¶ä	f	f
wwh	.	.	.	.	.	.	.	.	.	.	15	.	.	.	false	false	Message: 4193ms	.	.	.	.	.	.	.	.	.	.	.	TRIAL_RESULT 0	4193	.	.	wwh.edf	RIGHT	4145	4582902	Full Trial Period	4578757	47	Trial: 47	4578757	49	¿ã×Ó	Ç¯×Ó	¶ú¶ä	f	f
wwh	.	.	.	.	.	.	.	.	.	.	1	.	.	.	false	false	Message: -16ms	.	.	.	.	.	.	.	.	.	.	.	TRIALID 47	-16	.	.	wwh.edf	RIGHT	2960	4587216	Full Trial Period	4584256	48	Trial: 48	4584256	147	ÆÏÌÑ	ÂøÍ·	ÑÀË¢	f	f
wwh	.	.	.	.	.	.	.	.	.	.	2	.	.	.	false	false	Message: -1ms	.	.	.	.	.	.	.	.	.	.	.	RECCFG CR 1000 2 0 R	-1	.	.	wwh.edf	RIGHT	2960	4587216	Full Trial Period	4584256	48	Trial: 48	4584256	147	ÆÏÌÑ	ÂøÍ·	ÑÀË¢	f	f
wwh	.	.	.	.	.	.	.	.	.	.	3	.	.	.	false	false	Message: -1ms	.	.	.	.	.	.	.	.	.	.	.	ELCLCFG TOWER	-1	.	.	wwh.edf	RIGHT	2960	4587216	Full Trial Period	4584256	48	Trial: 48	4584256	147	ÆÏÌÑ	ÂøÍ·	ÑÀË¢	f	f
wwh	.	.	.	.	.	.	.	.	.	.	4	.	.	.	false	false	Message: -1ms	.	.	.	.	.	.	.	.	.	.	.	GAZE_COORDS 0.00 0.00 1023.00 767.00	-1	.	.	wwh.edf	RIGHT	2960	4587216	Full Trial Period	4584256	48	Trial: 48	4584256	147	ÆÏÌÑ	ÂøÍ·	ÑÀË¢	f	f
wwh	.	.	.	.	.	.	.	.	.	.	5	.	.	.	false	false	Message: -1ms	.	.	.	.	.	.	.	.	.	.	.	THRESHOLDS R 67 210	-1	.	.	wwh.edf	RIGHT	2960	4587216	Full Trial Period	4584256	48	Trial: 48	4584256	147	ÆÏÌÑ	ÂøÍ·	ÑÀË¢	f	f
wwh	.	.	.	.	.	.	.	.	.	.	6	.	.	.	false	false	Message: -1ms	.	.	.	.	.	.	.	.	.	.	.	ELCL_PROC CENTROID (3)	-1	.	.	wwh.edf	RIGHT	2960	4587216	Full Trial Period	4584256	48	Trial: 48	4584256	147	ÆÏÌÑ	ÂøÍ·	ÑÀË¢	f	f
wwh	.	.	.	.	.	.	.	.	.	.	7	.	.	.	false	false	Message: -1ms	.	.	.	.	.	.	.	.	.	.	.	ELCL_PCR_PARAM 5 3.0	-1	.	.	wwh.edf	RIGHT	2960	4587216	Full Trial Period	4584256	48	Trial: 48	4584256	147	ÆÏÌÑ	ÂøÍ·	ÑÀË¢	f	f
wwh	.	.	.	.	.	.	.	.	.	.	8	.	.	.	false	true	Message: 0ms	.	.	.	.	.	.	.	.	.	.	.	!MODE RECORD CR 1000 2 0 R	0	.	.	wwh.edf	RIGHT	2960	4587216	Full Trial Period	4584256	48	Trial: 48	4584256	147	ÆÏÌÑ	ÂøÍ·	ÑÀË¢	f	f
wwh	.	.	.	.	348	354	1	7	151.30	378.40	9	.	.	.	false	false	Message: 42ms	.	.	.	.	.	.	.	.	.	.	.	SYNCTIME	42	151.30	378.40	wwh.edf	RIGHT	2960	4587216	Full Trial Period	4584256	48	Trial: 48	4584256	147	ÆÏÌÑ	ÂøÍ·	ÑÀË¢	f	f
wwh	.	.	.	.	158	732	2	575	393.70	381.60	10	.	.	.	false	false	Message: 620ms	.	.	.	.	.	.	.	.	.	.	.	INVISIBLE_BOUNDARY[1]	620	393.70	381.60	wwh.edf	RIGHT	2960	4587216	Full Trial Period	4584256	48	Trial: 48	4584256	147	ÆÏÌÑ	ÂøÍ·	ÑÀË¢	f	f
wwh	.	.	.	.	158	732	2	575	393.70	381.60	11	.	.	.	false	false	Message: 625ms	.	.	.	.	.	.	.	.	.	.	.	SYNCTIME	625	393.70	381.60	wwh.edf	RIGHT	2960	4587216	Full Trial Period	4584256	48	Trial: 48	4584256	147	ÆÏÌÑ	ÂøÍ·	ÑÀË¢	f	f
wwh	145	1775	3	1631	.	.	.	.	.	.	12	.	.	.	false	false	Message: 1762ms	5.81	30.92	188	1803	849.10	361.80	6	543.10	1616	677.70	386.30	INVISIBLE_BOUNDARY[2]	1762	.	.	wwh.edf	RIGHT	2960	4587216	Full Trial Period	4584256	48	Trial: 48	4584256	147	ÆÏÌÑ	ÂøÍ·	ÑÀË¢	f	f
wwh	145	1775	3	1631	.	.	.	.	.	.	13	.	.	.	false	false	Message: 1766ms	5.81	30.92	188	1803	849.10	361.80	6	543.10	1616	677.70	386.30	SYNCTIME	1766	.	.	wwh.edf	RIGHT	2960	4587216	Full Trial Period	4584256	48	Trial: 48	4584256	147	ÆÏÌÑ	ÂøÍ·	ÑÀË¢	f	f
wwh	.	.	.	.	391	2958	9	2568	250.40	384.10	14	.	.	.	false	false	Message: 2942ms	.	.	.	.	.	.	.	.	.	.	.	KEYBOARD	2942	250.40	384.10	wwh.edf	RIGHT	2960	4587216	Full Trial Period	4584256	48	Trial: 48	4584256	147	ÆÏÌÑ	ÂøÍ·	ÑÀË¢	f	f
wwh	.	.	.	.	.	.	.	.	.	.	15	.	.	.	false	false	Message: 3002ms	.	.	.	.	.	.	.	.	.	.	.	TRIAL_RESULT 0	3002	.	.	wwh.edf	RIGHT	2960	4587216	Full Trial Period	4584256	48	Trial: 48	4584256	147	ÆÏÌÑ	ÂøÍ·	ÑÀË¢	f	f
wwh	.	.	.	.	.	.	.	.	.	.	1	.	.	.	false	false	Message: -63ms	.	.	.	.	.	.	.	.	.	.	.	TRIALID 48	-63	.	.	wwh.edf	RIGHT	3442	4591977	Full Trial Period	4588535	49	Trial: 49	4588535	82	ÏãÑÌ	Ç¦±Ê	¿ê×Ó	j	j
wwh	.	.	.	.	.	.	.	.	.	.	2	.	.	.	false	false	Message: -1ms	.	.	.	.	.	.	.	.	.	.	.	RECCFG CR 1000 2 0 R	-1	.	.	wwh.edf	RIGHT	3442	4591977	Full Trial Period	4588535	49	Trial: 49	4588535	82	ÏãÑÌ	Ç¦±Ê	¿ê×Ó	j	j
wwh	.	.	.	.	.	.	.	.	.	.	3	.	.	.	false	false	Message: -1ms	.	.	.	.	.	.	.	.	.	.	.	ELCLCFG TOWER	-1	.	.	wwh.edf	RIGHT	3442	4591977	Full Trial Period	4588535	49	Trial: 49	4588535	82	ÏãÑÌ	Ç¦±Ê	¿ê×Ó	j	j
wwh	.	.	.	.	.	.	.	.	.	.	4	.	.	.	false	false	Message: -1ms	.	.	.	.	.	.	.	.	.	.	.	GAZE_COORDS 0.00 0.00 1023.00 767.00	-1	.	.	wwh.edf	RIGHT	3442	4591977	Full Trial Period	4588535	49	Trial: 49	4588535	82	ÏãÑÌ	Ç¦±Ê	¿ê×Ó	j	j
wwh	.	.	.	.	.	.	.	.	.	.	5	.	.	.	false	false	Message: -1ms	.	.	.	.	.	.	.	.	.	.	.	THRESHOLDS R 67 210	-1	.	.	wwh.edf	RIGHT	3442	4591977	Full Trial Period	4588535	49	Trial: 49	4588535	82	ÏãÑÌ	Ç¦±Ê	¿ê×Ó	j	j
wwh	.	.	.	.	.	.	.	.	.	.	6	.	.	.	false	false	Message: -1ms	.	.	.	.	.	.	.	.	.	.	.	ELCL_PROC CENTROID (3)	-1	.	.	wwh.edf	RIGHT	3442	4591977	Full Trial Period	4588535	49	Trial: 49	4588535	82	ÏãÑÌ	Ç¦±Ê	¿ê×Ó	j	j
wwh	.	.	.	.	.	.	.	.	.	.	7	.	.	.	false	false	Message: -1ms	.	.	.	.	.	.	.	.	.	.	.	ELCL_PCR_PARAM 5 3.0	-1	.	.	wwh.edf	RIGHT	3442	4591977	Full Trial Period	4588535	49	Trial: 49	4588535	82	ÏãÑÌ	Ç¦±Ê	¿ê×Ó	j	j
wwh	.	.	.	.	.	.	.	.	.	.	8	.	.	.	false	true	Message: 0ms	.	.	.	.	.	.	.	.	.	.	.	!MODE RECORD CR 1000 2 0 R	0	.	.	wwh.edf	RIGHT	3442	4591977	Full Trial Period	4588535	49	Trial: 49	4588535	82	ÏãÑÌ	Ç¦±Ê	¿ê×Ó	j	j
wwh	.	.	.	.	315	321	1	7	140.50	373.30	9	.	.	.	false	false	Message: 45ms	.	.	.	.	.	.	.	.	.	.	.	SYNCTIME	45	140.50	373.30	wwh.edf	RIGHT	3442	4591977	Full Trial Period	4588535	49	Trial: 49	4588535	82	ÏãÑÌ	Ç¦±Ê	¿ê×Ó	j	j
wwh	.	.	.	.	.	.	.	.	.	.	10	.	.	.	false	false	Message: 500ms	11.51	60.24	191	512	484.40	369.90	1	3270.00	322	142.10	372.60	INVISIBLE_BOUNDARY[1]	500	.	.	wwh.edf	RIGHT	3442	4591977	Full Trial Period	4588535	49	Trial: 49	4588535	82	ÏãÑÌ	Ç¦±Ê	¿ê×Ó	j	j
wwh	.	.	.	.	.	.	.	.	.	.	11	.	.	.	false	false	Message: 503ms	11.51	60.24	191	512	484.40	369.90	1	3270.00	322	142.10	372.60	SYNCTIME	503	.	.	wwh.edf	RIGHT	3442	4591977	Full Trial Period	4588535	49	Trial: 49	4588535	82	ÏãÑÌ	Ç¦±Ê	¿ê×Ó	j	j
wwh	.	.	.	.	.	.	.	.	.	.	12	.	.	.	false	false	Message: 1411ms	0.97	5.97	163	1559	867.60	336.60	4	704.40	1397	868.40	364.90	INVISIBLE_BOUNDARY[2]	1411	.	.	wwh.edf	RIGHT	3442	4591977	Full Trial Period	4588535	49	Trial: 49	4588535	82	ÏãÑÌ	Ç¦±Ê	¿ê×Ó	j	j
wwh	93	1510	2	1418	.	.	.	.	.	.	13	.	.	.	false	false	Message: 1421ms	0.97	5.97	163	1559	867.60	336.60	4	704.40	1397	868.40	364.90	SYNCTIME	1421	.	.	wwh.edf	RIGHT	3442	4591977	Full Trial Period	4588535	49	Trial: 49	4588535	82	ÏãÑÌ	Ç¦±Ê	¿ê×Ó	j	j
wwh	.	.	.	.	738	3440	7	2703	882.20	389.10	14	[1]	2	RECTANGLE_INTERESTAREA	false	false	Message: 3423ms	.	.	.	.	.	.	.	.	.	.	.	KEYBOARD	3423	882.20	389.10	wwh.edf	RIGHT	3442	4591977	Full Trial Period	4588535	49	Trial: 49	4588535	82	ÏãÑÌ	Ç¦±Ê	¿ê×Ó	j	j
wwh	.	.	.	.	.	.	.	.	.	.	15	.	.	.	false	false	Message: 3481ms	.	.	.	.	.	.	.	.	.	.	.	TRIAL_RESULT 0	3481	.	.	wwh.edf	RIGHT	3442	4591977	Full Trial Period	4588535	49	Trial: 49	4588535	82	ÏãÑÌ	Ç¦±Ê	¿ê×Ó	j	j
wwh	.	.	.	.	.	.	.	.	.	.	1	.	.	.	false	false	Message: -16ms	.	.	.	.	.	.	.	.	.	.	.	TRIALID 49	-16	.	.	wwh.edf	RIGHT	4394	4597856	Full Trial Period	4593462	50	Trial: 50	4593462	11	¾í³ß	Æ¤´ø	ÑÌ»Ò¸×	f	f
wwh	.	.	.	.	.	.	.	.	.	.	2	.	.	.	false	false	Message: -1ms	.	.	.	.	.	.	.	.	.	.	.	RECCFG CR 1000 2 0 R	-1	.	.	wwh.edf	RIGHT	4394	4597856	Full Trial Period	4593462	50	Trial: 50	4593462	11	¾í³ß	Æ¤´ø	ÑÌ»Ò¸×	f	f
wwh	.	.	.	.	.	.	.	.	.	.	3	.	.	.	false	false	Message: -1ms	.	.	.	.	.	.	.	.	.	.	.	ELCLCFG TOWER	-1	.	.	wwh.edf	RIGHT	4394	4597856	Full Trial Period	4593462	50	Trial: 50	4593462	11	¾í³ß	Æ¤´ø	ÑÌ»Ò¸×	f	f
wwh	.	.	.	.	.	.	.	.	.	.	4	.	.	.	false	false	Message: -1ms	.	.	.	.	.	.	.	.	.	.	.	GAZE_COORDS 0.00 0.00 1023.00 767.00	-1	.	.	wwh.edf	RIGHT	4394	4597856	Full Trial Period	4593462	50	Trial: 50	4593462	11	¾í³ß	Æ¤´ø	ÑÌ»Ò¸×	f	f
wwh	.	.	.	.	.	.	.	.	.	.	5	.	.	.	false	false	Message: -1ms	.	.	.	.	.	.	.	.	.	.	.	THRESHOLDS R 67 210	-1	.	.	wwh.edf	RIGHT	4394	4597856	Full Trial Period	4593462	50	Trial: 50	4593462	11	¾í³ß	Æ¤´ø	ÑÌ»Ò¸×	f	f
wwh	.	.	.	.	.	.	.	.	.	.	6	.	.	.	false	false	Message: -1ms	.	.	.	.	.	.	.	.	.	.	.	ELCL_PROC CENTROID (3)	-1	.	.	wwh.edf	RIGHT	4394	4597856	Full Trial Period	4593462	50	Trial: 50	4593462	11	¾í³ß	Æ¤´ø	ÑÌ»Ò¸×	f	f
wwh	.	.	.	.	.	.	.	.	.	.	7	.	.	.	false	false	Message: -1ms	.	.	.	.	.	.	.	.	.	.	.	ELCL_PCR_PARAM 5 3.0	-1	.	.	wwh.edf	RIGHT	4394	4597856	Full Trial Period	4593462	50	Trial: 50	4593462	11	¾í³ß	Æ¤´ø	ÑÌ»Ò¸×	f	f
wwh	.	.	.	.	.	.	.	.	.	.	8	.	.	.	false	true	Message: 0ms	.	.	.	.	.	.	.	.	.	.	.	!MODE RECORD CR 1000 2 0 R	0	.	.	wwh.edf	RIGHT	4394	4597856	Full Trial Period	4593462	50	Trial: 50	4593462	11	¾í³ß	Æ¤´ø	ÑÌ»Ò¸×	f	f
wwh	.	.	.	.	77	83	1	7	141.80	370.00	9	.	.	.	false	false	Message: 67ms	.	.	.	.	.	.	.	.	.	.	.	SYNCTIME	67	141.80	370.00	wwh.edf	RIGHT	4394	4597856	Full Trial Period	4593462	50	Trial: 50	4593462	11	¾í³ß	Æ¤´ø	ÑÌ»Ò¸×	f	f
wwh	.	.	.	.	.	.	.	.	.	.	10	.	.	.	false	false	Message: 1364ms	10.59	57.24	185	1510	510.90	353.00	5	1836.10	1326	198.80	366.40	INVISIBLE_BOUNDARY[1]	1364	.	.	wwh.edf	RIGHT	4394	4597856	Full Trial Period	4593462	50	Trial: 50	4593462	11	¾í³ß	Æ¤´ø	ÑÌ»Ò¸×	f	f
wwh	.	.	.	.	.	.	.	.	.	.	11	.	.	.	false	false	Message: 1367ms	10.59	57.24	185	1510	510.90	353.00	5	1836.10	1326	198.80	366.40	SYNCTIME	1367	.	.	wwh.edf	RIGHT	4394	4597856	Full Trial Period	4593462	50	Trial: 50	4593462	11	¾í³ß	Æ¤´ø	ÑÌ»Ò¸×	f	f
wwh	.	.	.	.	.	.	.	.	.	.	12	.	.	.	false	false	Message: 2909ms	7.25	37.18	195	3068	741.80	355.00	8	3270.00	2874	531.70	385.80	INVISIBLE_BOUNDARY[2]	2909	.	.	wwh.edf	RIGHT	4394	4597856	Full Trial Period	4593462	50	Trial: 50	4593462	11	¾í³ß	Æ¤´ø	ÑÌ»Ò¸×	f	f
wwh	105	3018	3	2914	.	.	.	.	.	.	13	.	.	.	false	false	Message: 2917ms	7.25	37.18	195	3068	741.80	355.00	8	3270.00	2874	531.70	385.80	SYNCTIME	2917	.	.	wwh.edf	RIGHT	4394	4597856	Full Trial Period	4593462	50	Trial: 50	4593462	11	¾í³ß	Æ¤´ø	ÑÌ»Ò¸×	f	f
wwh	.	.	.	.	85	4392	12	4308	175.30	428.50	14	.	.	.	false	false	Message: 4375ms	.	.	.	.	.	.	.	.	.	.	.	KEYBOARD	4375	175.30	428.50	wwh.edf	RIGHT	4394	4597856	Full Trial Period	4593462	50	Trial: 50	4593462	11	¾í³ß	Æ¤´ø	ÑÌ»Ò¸×	f	f
wwh	.	.	.	.	.	.	.	.	.	.	15	.	.	.	false	false	Message: 4437ms	.	.	.	.	.	.	.	.	.	.	.	TRIAL_RESULT 0	4437	.	.	wwh.edf	RIGHT	4394	4597856	Full Trial Period	4593462	50	Trial: 50	4593462	11	¾í³ß	Æ¤´ø	ÑÌ»Ò¸×	f	f
wwh	.	.	.	.	.	.	.	.	.	.	1	.	.	.	false	false	Message: -19ms	.	.	.	.	.	.	.	.	.	.	.	TRIALID 50	-19	.	.	wwh.edf	RIGHT	3328	4602217	Full Trial Period	4598889	51	Trial: 51	4598889	45	ÒûË®»ú	±£ÏÕÏä	Æì¸Ë	f	f
wwh	.	.	.	.	.	.	.	.	.	.	2	.	.	.	false	false	Message: -1ms	.	.	.	.	.	.	.	.	.	.	.	RECCFG CR 1000 2 0 R	-1	.	.	wwh.edf	RIGHT	3328	4602217	Full Trial Period	4598889	51	Trial: 51	4598889	45	ÒûË®»ú	±£ÏÕÏä	Æì¸Ë	f	f
wwh	.	.	.	.	.	.	.	.	.	.	3	.	.	.	false	false	Message: -1ms	.	.	.	.	.	.	.	.	.	.	.	ELCLCFG TOWER	-1	.	.	wwh.edf	RIGHT	3328	4602217	Full Trial Period	4598889	51	Trial: 51	4598889	45	ÒûË®»ú	±£ÏÕÏä	Æì¸Ë	f	f
wwh	.	.	.	.	.	.	.	.	.	.	4	.	.	.	false	false	Message: -1ms	.	.	.	.	.	.	.	.	.	.	.	GAZE_COORDS 0.00 0.00 1023.00 767.00	-1	.	.	wwh.edf	RIGHT	3328	4602217	Full Trial Period	4598889	51	Trial: 51	4598889	45	ÒûË®»ú	±£ÏÕÏä	Æì¸Ë	f	f
wwh	.	.	.	.	.	.	.	.	.	.	5	.	.	.	false	false	Message: -1ms	.	.	.	.	.	.	.	.	.	.	.	THRESHOLDS R 67 210	-1	.	.	wwh.edf	RIGHT	3328	4602217	Full Trial Period	4598889	51	Trial: 51	4598889	45	ÒûË®»ú	±£ÏÕÏä	Æì¸Ë	f	f
wwh	.	.	.	.	.	.	.	.	.	.	6	.	.	.	false	false	Message: -1ms	.	.	.	.	.	.	.	.	.	.	.	ELCL_PROC CENTROID (3)	-1	.	.	wwh.edf	RIGHT	3328	4602217	Full Trial Period	4598889	51	Trial: 51	4598889	45	ÒûË®»ú	±£ÏÕÏä	Æì¸Ë	f	f
wwh	.	.	.	.	.	.	.	.	.	.	7	.	.	.	false	false	Message: -1ms	.	.	.	.	.	.	.	.	.	.	.	ELCL_PCR_PARAM 5 3.0	-1	.	.	wwh.edf	RIGHT	3328	4602217	Full Trial Period	4598889	51	Trial: 51	4598889	45	ÒûË®»ú	±£ÏÕÏä	Æì¸Ë	f	f
wwh	.	.	.	.	.	.	.	.	.	.	8	.	.	.	false	true	Message: 0ms	.	.	.	.	.	.	.	.	.	.	.	!MODE RECORD CR 1000 2 0 R	0	.	.	wwh.edf	RIGHT	3328	4602217	Full Trial Period	4598889	51	Trial: 51	4598889	45	ÒûË®»ú	±£ÏÕÏä	Æì¸Ë	f	f
wwh	.	.	.	.	310	316	1	7	163.40	381.30	9	.	.	.	false	false	Message: 40ms	.	.	.	.	.	.	.	.	.	.	.	SYNCTIME	40	163.40	381.30	wwh.edf	RIGHT	3328	4602217	Full Trial Period	4598889	51	Trial: 51	4598889	45	ÒûË®»ú	±£ÏÕÏä	Æì¸Ë	f	f
wwh	.	.	.	.	.	.	.	.	.	.	10	.	.	.	false	false	Message: 1716ms	3.47	19.18	181	1747	469.60	347.10	5	960.20	1567	368.60	344.30	INVISIBLE_BOUNDARY[1]	1716	.	.	wwh.edf	RIGHT	3328	4602217	Full Trial Period	4598889	51	Trial: 51	4598889	45	ÒûË®»ú	±£ÏÕÏä	Æì¸Ë	f	f
wwh	.	.	.	.	.	.	.	.	.	.	11	.	.	.	false	false	Message: 1722ms	3.47	19.18	181	1747	469.60	347.10	5	960.20	1567	368.60	344.30	SYNCTIME	1722	.	.	wwh.edf	RIGHT	3328	4602217	Full Trial Period	4598889	51	Trial: 51	4598889	45	ÒûË®»ú	±£ÏÕÏä	Æì¸Ë	f	f
wwh	.	.	.	.	.	.	.	.	.	.	12	.	.	.	false	false	Message: 2436ms	10.97	52.73	208	2616	844.10	350.80	7	3270.00	2409	520.60	377.70	INVISIBLE_BOUNDARY[2]	2436	.	.	wwh.edf	RIGHT	3328	4602217	Full Trial Period	4598889	51	Trial: 51	4598889	45	ÒûË®»ú	±£ÏÕÏä	Æì¸Ë	f	f
wwh	117	2555	4	2439	.	.	.	.	.	.	13	.	.	.	false	false	Message: 2439ms	10.97	52.73	208	2616	844.10	350.80	7	3270.00	2409	520.60	377.70	SYNCTIME	2439	.	.	wwh.edf	RIGHT	3328	4602217	Full Trial Period	4598889	51	Trial: 51	4598889	45	ÒûË®»ú	±£ÏÕÏä	Æì¸Ë	f	f
wwh	.	.	.	.	.	.	.	.	.	.	14	.	.	.	false	false	Message: 3309ms	12.48	240.02	52	3326	518.70	408.40	9	341.40	3275	889.10	369.40	KEYBOARD	3309	.	.	wwh.edf	RIGHT	3328	4602217	Full Trial Period	4598889	51	Trial: 51	4598889	45	ÒûË®»ú	±£ÏÕÏä	Æì¸Ë	f	f
wwh	.	.	.	.	.	.	.	.	.	.	15	.	.	.	false	false	Message: 3374ms	.	.	.	.	.	.	.	.	.	.	.	TRIAL_RESULT 0	3374	.	.	wwh.edf	RIGHT	3328	4602217	Full Trial Period	4598889	51	Trial: 51	4598889	45	ÒûË®»ú	±£ÏÕÏä	Æì¸Ë	f	f
wwh	.	.	.	.	.	.	.	.	.	.	1	.	.	.	false	false	Message: -16ms	.	.	.	.	.	.	.	.	.	.	.	TRIALID 51	-16	.	.	wwh.edf	RIGHT	4637	4608473	Full Trial Period	4603836	52	Trial: 52	4603836	2	éÏé­	ÆøÇò	Ð¬×Ó	f	f
wwh	.	.	.	.	.	.	.	.	.	.	2	.	.	.	false	false	Message: -1ms	.	.	.	.	.	.	.	.	.	.	.	RECCFG CR 1000 2 0 R	-1	.	.	wwh.edf	RIGHT	4637	4608473	Full Trial Period	4603836	52	Trial: 52	4603836	2	éÏé­	ÆøÇò	Ð¬×Ó	f	f
wwh	.	.	.	.	.	.	.	.	.	.	3	.	.	.	false	false	Message: -1ms	.	.	.	.	.	.	.	.	.	.	.	ELCLCFG TOWER	-1	.	.	wwh.edf	RIGHT	4637	4608473	Full Trial Period	4603836	52	Trial: 52	4603836	2	éÏé­	ÆøÇò	Ð¬×Ó	f	f
wwh	.	.	.	.	.	.	.	.	.	.	4	.	.	.	false	false	Message: -1ms	.	.	.	.	.	.	.	.	.	.	.	GAZE_COORDS 0.00 0.00 1023.00 767.00	-1	.	.	wwh.edf	RIGHT	4637	4608473	Full Trial Period	4603836	52	Trial: 52	4603836	2	éÏé­	ÆøÇò	Ð¬×Ó	f	f
wwh	.	.	.	.	.	.	.	.	.	.	5	.	.	.	false	false	Message: -1ms	.	.	.	.	.	.	.	.	.	.	.	THRESHOLDS R 67 210	-1	.	.	wwh.edf	RIGHT	4637	4608473	Full Trial Period	4603836	52	Trial: 52	4603836	2	éÏé­	ÆøÇò	Ð¬×Ó	f	f
wwh	.	.	.	.	.	.	.	.	.	.	6	.	.	.	false	false	Message: -1ms	.	.	.	.	.	.	.	.	.	.	.	ELCL_PROC CENTROID (3)	-1	.	.	wwh.edf	RIGHT	4637	4608473	Full Trial Period	4603836	52	Trial: 52	4603836	2	éÏé­	ÆøÇò	Ð¬×Ó	f	f
wwh	.	.	.	.	.	.	.	.	.	.	7	.	.	.	false	false	Message: -1ms	.	.	.	.	.	.	.	.	.	.	.	ELCL_PCR_PARAM 5 3.0	-1	.	.	wwh.edf	RIGHT	4637	4608473	Full Trial Period	4603836	52	Trial: 52	4603836	2	éÏé­	ÆøÇò	Ð¬×Ó	f	f
wwh	.	.	.	.	.	.	.	.	.	.	8	.	.	.	false	true	Message: 0ms	.	.	.	.	.	.	.	.	.	.	.	!MODE RECORD CR 1000 2 0 R	0	.	.	wwh.edf	RIGHT	4637	4608473	Full Trial Period	4603836	52	Trial: 52	4603836	2	éÏé­	ÆøÇò	Ð¬×Ó	f	f
wwh	.	.	.	.	99	105	1	7	205.20	358.30	9	.	.	.	false	false	Message: 42ms	.	.	.	.	.	.	.	.	.	.	.	SYNCTIME	42	205.20	358.30	wwh.edf	RIGHT	4637	4608473	Full Trial Period	4603836	52	Trial: 52	4603836	2	éÏé­	ÆøÇò	Ð¬×Ó	f	f
wwh	.	.	.	.	.	.	.	.	.	.	10	.	.	.	false	false	Message: 1329ms	0.71	7.36	97	1403	518.80	366.30	3	692.80	1307	498.10	366.30	INVISIBLE_BOUNDARY[1]	1329	.	.	wwh.edf	RIGHT	4637	4608473	Full Trial Period	4603836	52	Trial: 52	4603836	2	éÏé­	ÆøÇò	Ð¬×Ó	f	f
wwh	47	1378	1	1332	.	.	.	.	.	.	11	.	.	.	false	false	Message: 1333ms	0.71	7.36	97	1403	518.80	366.30	3	692.80	1307	498.10	366.30	SYNCTIME	1333	.	.	wwh.edf	RIGHT	4637	4608473	Full Trial Period	4603836	52	Trial: 52	4603836	2	éÏé­	ÆøÇò	Ð¬×Ó	f	f
wwh	.	.	.	.	.	.	.	.	.	.	12	.	.	.	false	false	Message: 2817ms	1.99	18.09	110	2903	885.50	349.30	6	623.30	2794	942.10	371.30	INVISIBLE_BOUNDARY[2]	2817	.	.	wwh.edf	RIGHT	4637	4608473	Full Trial Period	4603836	52	Trial: 52	4603836	2	éÏé­	ÆøÇò	Ð¬×Ó	f	f
wwh	.	.	.	.	.	.	.	.	.	.	13	.	.	.	false	false	Message: 2824ms	1.99	18.09	110	2903	885.50	349.30	6	623.30	2794	942.10	371.30	SYNCTIME	2824	.	.	wwh.edf	RIGHT	4637	4608473	Full Trial Period	4603836	52	Trial: 52	4603836	2	éÏé­	ÆøÇò	Ð¬×Ó	f	f
wwh	.	.	.	.	97	4635	11	4539	209.10	426.80	14	.	.	.	false	false	Message: 4618ms	.	.	.	.	.	.	.	.	.	.	.	KEYBOARD	4618	209.10	426.80	wwh.edf	RIGHT	4637	4608473	Full Trial Period	4603836	52	Trial: 52	4603836	2	éÏé­	ÆøÇò	Ð¬×Ó	f	f
wwh	.	.	.	.	.	.	.	.	.	.	15	.	.	.	false	false	Message: 4684ms	.	.	.	.	.	.	.	.	.	.	.	TRIAL_RESULT 0	4684	.	.	wwh.edf	RIGHT	4637	4608473	Full Trial Period	4603836	52	Trial: 52	4603836	2	éÏé­	ÆøÇò	Ð¬×Ó	f	f
wwh	.	.	.	.	.	.	.	.	.	.	1	.	.	.	false	false	Message: -67ms	.	.	.	.	.	.	.	.	.	.	.	TRIALID 52	-67	.	.	wwh.edf	RIGHT	4247	4615274	Full Trial Period	4611027	53	Trial: 53	4611027	113	ÃÞ»¨ÌÇ	Ä§·½	ß¦ÃæÕÈ	j	f
wwh	.	.	.	.	.	.	.	.	.	.	2	.	.	.	false	false	Message: -1ms	.	.	.	.	.	.	.	.	.	.	.	RECCFG CR 1000 2 0 R	-1	.	.	wwh.edf	RIGHT	4247	4615274	Full Trial Period	4611027	53	Trial: 53	4611027	113	ÃÞ»¨ÌÇ	Ä§·½	ß¦ÃæÕÈ	j	f
wwh	.	.	.	.	.	.	.	.	.	.	3	.	.	.	false	false	Message: -1ms	.	.	.	.	.	.	.	.	.	.	.	ELCLCFG TOWER	-1	.	.	wwh.edf	RIGHT	4247	4615274	Full Trial Period	4611027	53	Trial: 53	4611027	113	ÃÞ»¨ÌÇ	Ä§·½	ß¦ÃæÕÈ	j	f
wwh	.	.	.	.	.	.	.	.	.	.	4	.	.	.	false	false	Message: -1ms	.	.	.	.	.	.	.	.	.	.	.	GAZE_COORDS 0.00 0.00 1023.00 767.00	-1	.	.	wwh.edf	RIGHT	4247	4615274	Full Trial Period	4611027	53	Trial: 53	4611027	113	ÃÞ»¨ÌÇ	Ä§·½	ß¦ÃæÕÈ	j	f
wwh	.	.	.	.	.	.	.	.	.	.	5	.	.	.	false	false	Message: -1ms	.	.	.	.	.	.	.	.	.	.	.	THRESHOLDS R 67 210	-1	.	.	wwh.edf	RIGHT	4247	4615274	Full Trial Period	4611027	53	Trial: 53	4611027	113	ÃÞ»¨ÌÇ	Ä§·½	ß¦ÃæÕÈ	j	f
wwh	.	.	.	.	.	.	.	.	.	.	6	.	.	.	false	false	Message: -1ms	.	.	.	.	.	.	.	.	.	.	.	ELCL_PROC CENTROID (3)	-1	.	.	wwh.edf	RIGHT	4247	4615274	Full Trial Period	4611027	53	Trial: 53	4611027	113	ÃÞ»¨ÌÇ	Ä§·½	ß¦ÃæÕÈ	j	f
wwh	.	.	.	.	.	.	.	.	.	.	7	.	.	.	false	false	Message: -1ms	.	.	.	.	.	.	.	.	.	.	.	ELCL_PCR_PARAM 5 3.0	-1	.	.	wwh.edf	RIGHT	4247	4615274	Full Trial Period	4611027	53	Trial: 53	4611027	113	ÃÞ»¨ÌÇ	Ä§·½	ß¦ÃæÕÈ	j	f
wwh	.	.	.	.	.	.	.	.	.	.	8	.	.	.	false	true	Message: 0ms	.	.	.	.	.	.	.	.	.	.	.	!MODE RECORD CR 1000 2 0 R	0	.	.	wwh.edf	RIGHT	4247	4615274	Full Trial Period	4611027	53	Trial: 53	4611027	113	ÃÞ»¨ÌÇ	Ä§·½	ß¦ÃæÕÈ	j	f
wwh	.	.	.	.	313	319	1	7	148.60	384.80	9	.	.	.	false	false	Message: 42ms	.	.	.	.	.	.	.	.	.	.	.	SYNCTIME	42	148.60	384.80	wwh.edf	RIGHT	4247	4615274	Full Trial Period	4611027	53	Trial: 53	4611027	113	ÃÞ»¨ÌÇ	Ä§·½	ß¦ÃæÕÈ	j	f
wwh	.	.	.	.	.	.	.	.	.	.	10	.	.	.	false	false	Message: 798ms	1.56	9.82	159	823	472.40	347.70	3	787.40	665	515.50	361.30	INVISIBLE_BOUNDARY[1]	798	.	.	wwh.edf	RIGHT	4247	4615274	Full Trial Period	4611027	53	Trial: 53	4611027	113	ÃÞ»¨ÌÇ	Ä§·½	ß¦ÃæÕÈ	j	f
wwh	.	.	.	.	.	.	.	.	.	.	11	.	.	.	false	false	Message: 807ms	1.56	9.82	159	823	472.40	347.70	3	787.40	665	515.50	361.30	SYNCTIME	807	.	.	wwh.edf	RIGHT	4247	4615274	Full Trial Period	4611027	53	Trial: 53	4611027	113	ÃÞ»¨ÌÇ	Ä§·½	ß¦ÃæÕÈ	j	f
wwh	.	.	.	.	.	.	.	.	.	.	12	.	.	.	false	false	Message: 2103ms	6.38	32.54	196	2132	854.80	365.80	6	2321.10	1937	667.20	397.30	INVISIBLE_BOUNDARY[2]	2103	.	.	wwh.edf	RIGHT	4247	4615274	Full Trial Period	4611027	53	Trial: 53	4611027	113	ÃÞ»¨ÌÇ	Ä§·½	ß¦ÃæÕÈ	j	f
wwh	.	.	.	.	.	.	.	.	.	.	13	.	.	.	false	false	Message: 2107ms	6.38	32.54	196	2132	854.80	365.80	6	2321.10	1937	667.20	397.30	SYNCTIME	2107	.	.	wwh.edf	RIGHT	4247	4615274	Full Trial Period	4611027	53	Trial: 53	4611027	113	ÃÞ»¨ÌÇ	Ä§·½	ß¦ÃæÕÈ	j	f
wwh	.	.	.	.	.	.	.	.	.	.	14	.	.	.	false	false	Message: 4228ms	5.24	149.73	35	4245	604.80	427.20	11	296.60	4211	451.40	441.40	KEYBOARD	4228	.	.	wwh.edf	RIGHT	4247	4615274	Full Trial Period	4611027	53	Trial: 53	4611027	113	ÃÞ»¨ÌÇ	Ä§·½	ß¦ÃæÕÈ	j	f
wwh	.	.	.	.	.	.	.	.	.	.	15	.	.	.	false	false	Message: 4298ms	.	.	.	.	.	.	.	.	.	.	.	TRIAL_RESULT 0	4298	.	.	wwh.edf	RIGHT	4247	4615274	Full Trial Period	4611027	53	Trial: 53	4611027	113	ÃÞ»¨ÌÇ	Ä§·½	ß¦ÃæÕÈ	j	f
wwh	.	.	.	.	.	.	.	.	.	.	1	.	.	.	false	false	Message: -17ms	.	.	.	.	.	.	.	.	.	.	.	TRIALID 53	-17	.	.	wwh.edf	RIGHT	5834	4622819	Full Trial Period	4616985	54	Trial: 54	4616985	125	ÕíÍ·	ÇÉ¿ËÁ¦	¸Ö±Ê	f	f
wwh	.	.	.	.	.	.	.	.	.	.	2	.	.	.	false	false	Message: -1ms	.	.	.	.	.	.	.	.	.	.	.	RECCFG CR 1000 2 0 R	-1	.	.	wwh.edf	RIGHT	5834	4622819	Full Trial Period	4616985	54	Trial: 54	4616985	125	ÕíÍ·	ÇÉ¿ËÁ¦	¸Ö±Ê	f	f
wwh	.	.	.	.	.	.	.	.	.	.	3	.	.	.	false	false	Message: -1ms	.	.	.	.	.	.	.	.	.	.	.	ELCLCFG TOWER	-1	.	.	wwh.edf	RIGHT	5834	4622819	Full Trial Period	4616985	54	Trial: 54	4616985	125	ÕíÍ·	ÇÉ¿ËÁ¦	¸Ö±Ê	f	f
wwh	.	.	.	.	.	.	.	.	.	.	4	.	.	.	false	false	Message: -1ms	.	.	.	.	.	.	.	.	.	.	.	GAZE_COORDS 0.00 0.00 1023.00 767.00	-1	.	.	wwh.edf	RIGHT	5834	4622819	Full Trial Period	4616985	54	Trial: 54	4616985	125	ÕíÍ·	ÇÉ¿ËÁ¦	¸Ö±Ê	f	f
wwh	.	.	.	.	.	.	.	.	.	.	5	.	.	.	false	false	Message: -1ms	.	.	.	.	.	.	.	.	.	.	.	THRESHOLDS R 67 210	-1	.	.	wwh.edf	RIGHT	5834	4622819	Full Trial Period	4616985	54	Trial: 54	4616985	125	ÕíÍ·	ÇÉ¿ËÁ¦	¸Ö±Ê	f	f
wwh	.	.	.	.	.	.	.	.	.	.	6	.	.	.	false	false	Message: -1ms	.	.	.	.	.	.	.	.	.	.	.	ELCL_PROC CENTROID (3)	-1	.	.	wwh.edf	RIGHT	5834	4622819	Full Trial Period	4616985	54	Trial: 54	4616985	125	ÕíÍ·	ÇÉ¿ËÁ¦	¸Ö±Ê	f	f
wwh	.	.	.	.	.	.	.	.	.	.	7	.	.	.	false	false	Message: -1ms	.	.	.	.	.	.	.	.	.	.	.	ELCL_PCR_PARAM 5 3.0	-1	.	.	wwh.edf	RIGHT	5834	4622819	Full Trial Period	4616985	54	Trial: 54	4616985	125	ÕíÍ·	ÇÉ¿ËÁ¦	¸Ö±Ê	f	f
wwh	.	.	.	.	.	.	.	.	.	.	8	.	.	.	false	true	Message: 0ms	.	.	.	.	.	.	.	.	.	.	.	!MODE RECORD CR 1000 2 0 R	0	.	.	wwh.edf	RIGHT	5834	4622819	Full Trial Period	4616985	54	Trial: 54	4616985	125	ÕíÍ·	ÇÉ¿ËÁ¦	¸Ö±Ê	f	f
wwh	78	78	1	1	.	.	.	.	.	.	9	.	.	.	false	false	Message: 40ms	.	.	125	125	146.90	339.10	1	383.70	1	.	.	SYNCTIME	40	.	.	wwh.edf	RIGHT	5834	4622819	Full Trial Period	4616985	54	Trial: 54	4616985	125	ÕíÍ·	ÇÉ¿ËÁ¦	¸Ö±Ê	f	f
wwh	.	.	.	.	.	.	.	.	.	.	10	.	.	.	false	false	Message: 656ms	9.31	58.55	159	682	433.60	348.90	2	984.10	524	158.30	368.50	INVISIBLE_BOUNDARY[1]	656	.	.	wwh.edf	RIGHT	5834	4622819	Full Trial Period	4616985	54	Trial: 54	4616985	125	ÕíÍ·	ÇÉ¿ËÁ¦	¸Ö±Ê	f	f
wwh	.	.	.	.	.	.	.	.	.	.	11	.	.	.	false	false	Message: 665ms	9.31	58.55	159	682	433.60	348.90	2	984.10	524	158.30	368.50	SYNCTIME	665	.	.	wwh.edf	RIGHT	5834	4622819	Full Trial Period	4616985	54	Trial: 54	4616985	125	ÕíÍ·	ÇÉ¿ËÁ¦	¸Ö±Ê	f	f
wwh	.	.	.	.	.	.	.	.	.	.	12	.	.	.	false	false	Message: 3132ms	7.05	171.94	41	3133	761.10	388.00	8	283.80	3093	553.40	398.20	INVISIBLE_BOUNDARY[2]	3132	.	.	wwh.edf	RIGHT	5834	4622819	Full Trial Period	4616985	54	Trial: 54	4616985	125	ÕíÍ·	ÇÉ¿ËÁ¦	¸Ö±Ê	f	f
wwh	.	.	.	.	132	3265	8	3134	759.30	383.60	13	.	.	.	false	false	Message: 3140ms	.	.	.	.	.	.	.	.	.	.	.	SYNCTIME	3140	759.30	383.60	wwh.edf	RIGHT	5834	4622819	Full Trial Period	4616985	54	Trial: 54	4616985	125	ÕíÍ·	ÇÉ¿ËÁ¦	¸Ö±Ê	f	f
wwh	.	.	.	.	127	5832	15	5706	278.70	455.10	14	.	.	.	false	false	Message: 5815ms	.	.	.	.	.	.	.	.	.	.	.	KEYBOARD	5815	278.70	455.10	wwh.edf	RIGHT	5834	4622819	Full Trial Period	4616985	54	Trial: 54	4616985	125	ÕíÍ·	ÇÉ¿ËÁ¦	¸Ö±Ê	f	f
wwh	.	.	.	.	.	.	.	.	.	.	15	.	.	.	false	false	Message: 5875ms	.	.	.	.	.	.	.	.	.	.	.	TRIAL_RESULT 0	5875	.	.	wwh.edf	RIGHT	5834	4622819	Full Trial Period	4616985	54	Trial: 54	4616985	125	ÕíÍ·	ÇÉ¿ËÁ¦	¸Ö±Ê	f	f
wwh	.	.	.	.	.	.	.	.	.	.	1	.	.	.	false	false	Message: -17ms	.	.	.	.	.	.	.	.	.	.	.	TRIALID 54	-17	.	.	wwh.edf	RIGHT	3167	4627475	Full Trial Period	4624308	55	Trial: 55	4624308	58	ÏãÑÌ	¸Ö±Ê	º£ëà	j	f
wwh	.	.	.	.	.	.	.	.	.	.	2	.	.	.	false	false	Message: -1ms	.	.	.	.	.	.	.	.	.	.	.	RECCFG CR 1000 2 0 R	-1	.	.	wwh.edf	RIGHT	3167	4627475	Full Trial Period	4624308	55	Trial: 55	4624308	58	ÏãÑÌ	¸Ö±Ê	º£ëà	j	f
wwh	.	.	.	.	.	.	.	.	.	.	3	.	.	.	false	false	Message: -1ms	.	.	.	.	.	.	.	.	.	.	.	ELCLCFG TOWER	-1	.	.	wwh.edf	RIGHT	3167	4627475	Full Trial Period	4624308	55	Trial: 55	4624308	58	ÏãÑÌ	¸Ö±Ê	º£ëà	j	f
wwh	.	.	.	.	.	.	.	.	.	.	4	.	.	.	false	false	Message: -1ms	.	.	.	.	.	.	.	.	.	.	.	GAZE_COORDS 0.00 0.00 1023.00 767.00	-1	.	.	wwh.edf	RIGHT	3167	4627475	Full Trial Period	4624308	55	Trial: 55	4624308	58	ÏãÑÌ	¸Ö±Ê	º£ëà	j	f
wwh	.	.	.	.	.	.	.	.	.	.	5	.	.	.	false	false	Message: -1ms	.	.	.	.	.	.	.	.	.	.	.	THRESHOLDS R 67 210	-1	.	.	wwh.edf	RIGHT	3167	4627475	Full Trial Period	4624308	55	Trial: 55	4624308	58	ÏãÑÌ	¸Ö±Ê	º£ëà	j	f
wwh	.	.	.	.	.	.	.	.	.	.	6	.	.	.	false	false	Message: -1ms	.	.	.	.	.	.	.	.	.	.	.	ELCL_PROC CENTROID (3)	-1	.	.	wwh.edf	RIGHT	3167	4627475	Full Trial Period	4624308	55	Trial: 55	4624308	58	ÏãÑÌ	¸Ö±Ê	º£ëà	j	f
wwh	.	.	.	.	.	.	.	.	.	.	7	.	.	.	false	false	Message: -1ms	.	.	.	.	.	.	.	.	.	.	.	ELCL_PCR_PARAM 5 3.0	-1	.	.	wwh.edf	RIGHT	3167	4627475	Full Trial Period	4624308	55	Trial: 55	4624308	58	ÏãÑÌ	¸Ö±Ê	º£ëà	j	f
wwh	.	.	.	.	.	.	.	.	.	.	8	.	.	.	false	true	Message: 0ms	.	.	.	.	.	.	.	.	.	.	.	!MODE RECORD CR 1000 2 0 R	0	.	.	wwh.edf	RIGHT	3167	4627475	Full Trial Period	4624308	55	Trial: 55	4624308	58	ÏãÑÌ	¸Ö±Ê	º£ëà	j	f
wwh	.	.	.	.	61	67	1	7	149.10	370.00	9	.	.	.	false	false	Message: 42ms	.	.	.	.	.	.	.	.	.	.	.	SYNCTIME	42	149.10	370.00	wwh.edf	RIGHT	3167	4627475	Full Trial Period	4624308	55	Trial: 55	4624308	58	ÏãÑÌ	¸Ö±Ê	º£ëà	j	f
wwh	.	.	.	.	.	.	.	.	.	.	10	.	.	.	false	false	Message: 582ms	8.99	49.92	180	607	429.50	340.50	3	3270.00	428	165.10	372.30	INVISIBLE_BOUNDARY[1]	582	.	.	wwh.edf	RIGHT	3167	4627475	Full Trial Period	4624308	55	Trial: 55	4624308	58	ÏãÑÌ	¸Ö±Ê	º£ëà	j	f
wwh	.	.	.	.	.	.	.	.	.	.	11	.	.	.	false	false	Message: 592ms	8.99	49.92	180	607	429.50	340.50	3	3270.00	428	165.10	372.30	SYNCTIME	592	.	.	wwh.edf	RIGHT	3167	4627475	Full Trial Period	4624308	55	Trial: 55	4624308	58	ÏãÑÌ	¸Ö±Ê	º£ëà	j	f
wwh	.	.	.	.	.	.	.	.	.	.	12	.	.	.	false	false	Message: 1807ms	7.39	164.24	45	1828	865.90	392.70	7	298.20	1784	645.30	390.60	INVISIBLE_BOUNDARY[2]	1807	.	.	wwh.edf	RIGHT	3167	4627475	Full Trial Period	4624308	55	Trial: 55	4624308	58	ÏãÑÌ	¸Ö±Ê	º£ëà	j	f
wwh	.	.	.	.	.	.	.	.	.	.	13	.	.	.	false	false	Message: 1816ms	7.39	164.24	45	1828	865.90	392.70	7	298.20	1784	645.30	390.60	SYNCTIME	1816	.	.	wwh.edf	RIGHT	3167	4627475	Full Trial Period	4624308	55	Trial: 55	4624308	58	ÏãÑÌ	¸Ö±Ê	º£ëà	j	f
wwh	.	.	.	.	75	3165	11	3091	826.70	373.60	14	.	.	.	false	false	Message: 3148ms	.	.	.	.	.	.	.	.	.	.	.	KEYBOARD	3148	826.70	373.60	wwh.edf	RIGHT	3167	4627475	Full Trial Period	4624308	55	Trial: 55	4624308	58	ÏãÑÌ	¸Ö±Ê	º£ëà	j	f
wwh	.	.	.	.	.	.	.	.	.	.	15	.	.	.	false	false	Message: 3220ms	.	.	.	.	.	.	.	.	.	.	.	TRIAL_RESULT 0	3220	.	.	wwh.edf	RIGHT	3167	4627475	Full Trial Period	4624308	55	Trial: 55	4624308	58	ÏãÑÌ	¸Ö±Ê	º£ëà	j	f
wwh	.	.	.	.	.	.	.	.	.	.	1	.	.	.	false	false	Message: -20ms	.	.	.	.	.	.	.	.	.	.	.	TRIALID 55	-20	.	.	wwh.edf	RIGHT	3241	4631810	Full Trial Period	4628569	56	Trial: 56	4628569	20	éÙ×Ó	ÇúÆæ±ý	ÒÂ¼Ü	f	f
wwh	.	.	.	.	.	.	.	.	.	.	2	.	.	.	false	false	Message: -1ms	.	.	.	.	.	.	.	.	.	.	.	RECCFG CR 1000 2 0 R	-1	.	.	wwh.edf	RIGHT	3241	4631810	Full Trial Period	4628569	56	Trial: 56	4628569	20	éÙ×Ó	ÇúÆæ±ý	ÒÂ¼Ü	f	f
wwh	.	.	.	.	.	.	.	.	.	.	3	.	.	.	false	false	Message: -1ms	.	.	.	.	.	.	.	.	.	.	.	ELCLCFG TOWER	-1	.	.	wwh.edf	RIGHT	3241	4631810	Full Trial Period	4628569	56	Trial: 56	4628569	20	éÙ×Ó	ÇúÆæ±ý	ÒÂ¼Ü	f	f
wwh	.	.	.	.	.	.	.	.	.	.	4	.	.	.	false	false	Message: -1ms	.	.	.	.	.	.	.	.	.	.	.	GAZE_COORDS 0.00 0.00 1023.00 767.00	-1	.	.	wwh.edf	RIGHT	3241	4631810	Full Trial Period	4628569	56	Trial: 56	4628569	20	éÙ×Ó	ÇúÆæ±ý	ÒÂ¼Ü	f	f
wwh	.	.	.	.	.	.	.	.	.	.	5	.	.	.	false	false	Message: -1ms	.	.	.	.	.	.	.	.	.	.	.	THRESHOLDS R 67 210	-1	.	.	wwh.edf	RIGHT	3241	4631810	Full Trial Period	4628569	56	Trial: 56	4628569	20	éÙ×Ó	ÇúÆæ±ý	ÒÂ¼Ü	f	f
wwh	.	.	.	.	.	.	.	.	.	.	6	.	.	.	false	false	Message: -1ms	.	.	.	.	.	.	.	.	.	.	.	ELCL_PROC CENTROID (3)	-1	.	.	wwh.edf	RIGHT	3241	4631810	Full Trial Period	4628569	56	Trial: 56	4628569	20	éÙ×Ó	ÇúÆæ±ý	ÒÂ¼Ü	f	f
wwh	.	.	.	.	.	.	.	.	.	.	7	.	.	.	false	false	Message: -1ms	.	.	.	.	.	.	.	.	.	.	.	ELCL_PCR_PARAM 5 3.0	-1	.	.	wwh.edf	RIGHT	3241	4631810	Full Trial Period	4628569	56	Trial: 56	4628569	20	éÙ×Ó	ÇúÆæ±ý	ÒÂ¼Ü	f	f
wwh	.	.	.	.	.	.	.	.	.	.	8	.	.	.	false	true	Message: 0ms	.	.	.	.	.	.	.	.	.	.	.	!MODE RECORD CR 1000 2 0 R	0	.	.	wwh.edf	RIGHT	3241	4631810	Full Trial Period	4628569	56	Trial: 56	4628569	20	éÙ×Ó	ÇúÆæ±ý	ÒÂ¼Ü	f	f
wwh	85	85	1	1	.	.	.	.	.	.	9	.	.	.	false	false	Message: 46ms	.	.	136	136	143.90	351.10	1	516.10	1	.	.	SYNCTIME	46	.	.	wwh.edf	RIGHT	3241	4631810	Full Trial Period	4628569	56	Trial: 56	4628569	20	éÙ×Ó	ÇúÆæ±ý	ÒÂ¼Ü	f	f
wwh	.	.	.	.	.	.	.	.	.	.	10	.	.	.	false	false	Message: 715ms	1.53	9.80	156	859	436.20	366.60	4	3270.00	704	391.90	371.30	INVISIBLE_BOUNDARY[1]	715	.	.	wwh.edf	RIGHT	3241	4631810	Full Trial Period	4628569	56	Trial: 56	4628569	20	éÙ×Ó	ÇúÆæ±ý	ÒÂ¼Ü	f	f
wwh	.	.	.	.	.	.	.	.	.	.	11	.	.	.	false	false	Message: 721ms	1.53	9.80	156	859	436.20	366.60	4	3270.00	704	391.90	371.30	SYNCTIME	721	.	.	wwh.edf	RIGHT	3241	4631810	Full Trial Period	4628569	56	Trial: 56	4628569	20	éÙ×Ó	ÇúÆæ±ý	ÒÂ¼Ü	f	f
wwh	236	1410	3	1175	.	.	.	.	.	.	12	.	.	.	false	false	Message: 1390ms	3.40	11.56	294	1448	591.80	380.20	6	3270.00	1155	493.10	386.50	INVISIBLE_BOUNDARY[2]	1390	.	.	wwh.edf	RIGHT	3241	4631810	Full Trial Period	4628569	56	Trial: 56	4628569	20	éÙ×Ó	ÇúÆæ±ý	ÒÂ¼Ü	f	f
wwh	236	1410	3	1175	.	.	.	.	.	.	13	.	.	.	false	false	Message: 1396ms	3.40	11.56	294	1448	591.80	380.20	6	3270.00	1155	493.10	386.50	SYNCTIME	1396	.	.	wwh.edf	RIGHT	3241	4631810	Full Trial Period	4628569	56	Trial: 56	4628569	20	éÙ×Ó	ÇúÆæ±ý	ÒÂ¼Ü	f	f
wwh	.	.	.	.	.	.	.	.	.	.	14	.	.	.	false	false	Message: 3222ms	3.54	131.12	27	3239	231.40	419.10	10	197.60	3213	320.70	475.50	KEYBOARD	3222	.	.	wwh.edf	RIGHT	3241	4631810	Full Trial Period	4628569	56	Trial: 56	4628569	20	éÙ×Ó	ÇúÆæ±ý	ÒÂ¼Ü	f	f
wwh	.	.	.	.	.	.	.	.	.	.	15	.	.	.	false	false	Message: 3284ms	.	.	.	.	.	.	.	.	.	.	.	TRIAL_RESULT 0	3284	.	.	wwh.edf	RIGHT	3241	4631810	Full Trial Period	4628569	56	Trial: 56	4628569	20	éÙ×Ó	ÇúÆæ±ý	ÒÂ¼Ü	f	f
wwh	.	.	.	.	.	.	.	.	.	.	1	.	.	.	false	false	Message: -19ms	.	.	.	.	.	.	.	.	.	.	.	TRIALID 56	-19	.	.	wwh.edf	RIGHT	2407	4635691	Full Trial Period	4633284	57	Trial: 57	4633284	5	ÐÉÐÉ	²ÍÅÌ	¼¦µ°	j	j
wwh	.	.	.	.	.	.	.	.	.	.	2	.	.	.	false	false	Message: -1ms	.	.	.	.	.	.	.	.	.	.	.	RECCFG CR 1000 2 0 R	-1	.	.	wwh.edf	RIGHT	2407	4635691	Full Trial Period	4633284	57	Trial: 57	4633284	5	ÐÉÐÉ	²ÍÅÌ	¼¦µ°	j	j
wwh	.	.	.	.	.	.	.	.	.	.	3	.	.	.	false	false	Message: -1ms	.	.	.	.	.	.	.	.	.	.	.	ELCLCFG TOWER	-1	.	.	wwh.edf	RIGHT	2407	4635691	Full Trial Period	4633284	57	Trial: 57	4633284	5	ÐÉÐÉ	²ÍÅÌ	¼¦µ°	j	j
wwh	.	.	.	.	.	.	.	.	.	.	4	.	.	.	false	false	Message: -1ms	.	.	.	.	.	.	.	.	.	.	.	GAZE_COORDS 0.00 0.00 1023.00 767.00	-1	.	.	wwh.edf	RIGHT	2407	4635691	Full Trial Period	4633284	57	Trial: 57	4633284	5	ÐÉÐÉ	²ÍÅÌ	¼¦µ°	j	j
wwh	.	.	.	.	.	.	.	.	.	.	5	.	.	.	false	false	Message: -1ms	.	.	.	.	.	.	.	.	.	.	.	THRESHOLDS R 67 210	-1	.	.	wwh.edf	RIGHT	2407	4635691	Full Trial Period	4633284	57	Trial: 57	4633284	5	ÐÉÐÉ	²ÍÅÌ	¼¦µ°	j	j
wwh	.	.	.	.	.	.	.	.	.	.	6	.	.	.	false	false	Message: -1ms	.	.	.	.	.	.	.	.	.	.	.	ELCL_PROC CENTROID (3)	-1	.	.	wwh.edf	RIGHT	2407	4635691	Full Trial Period	4633284	57	Trial: 57	4633284	5	ÐÉÐÉ	²ÍÅÌ	¼¦µ°	j	j
wwh	.	.	.	.	.	.	.	.	.	.	7	.	.	.	false	false	Message: -1ms	.	.	.	.	.	.	.	.	.	.	.	ELCL_PCR_PARAM 5 3.0	-1	.	.	wwh.edf	RIGHT	2407	4635691	Full Trial Period	4633284	57	Trial: 57	4633284	5	ÐÉÐÉ	²ÍÅÌ	¼¦µ°	j	j
wwh	.	.	.	.	.	.	.	.	.	.	8	.	.	.	false	true	Message: 0ms	.	.	.	.	.	.	.	.	.	.	.	!MODE RECORD CR 1000 2 0 R	0	.	.	wwh.edf	RIGHT	2407	4635691	Full Trial Period	4633284	57	Trial: 57	4633284	5	ÐÉÐÉ	²ÍÅÌ	¼¦µ°	j	j
wwh	.	.	.	.	.	.	.	.	.	.	9	.	.	.	false	false	Message: 38ms	.	.	82	82	150.80	348.40	1	555.50	1	.	.	SYNCTIME	38	.	.	wwh.edf	RIGHT	2407	4635691	Full Trial Period	4633284	57	Trial: 57	4633284	5	ÐÉÐÉ	²ÍÅÌ	¼¦µ°	j	j
wwh	.	.	.	.	.	.	.	.	.	.	10	.	.	.	false	false	Message: 503ms	10.88	54.39	200	665	486.60	381.10	2	939.00	466	163.70	370.10	INVISIBLE_BOUNDARY[1]	503	.	.	wwh.edf	RIGHT	2407	4635691	Full Trial Period	4633284	57	Trial: 57	4633284	5	ÐÉÐÉ	²ÍÅÌ	¼¦µ°	j	j
wwh	.	.	.	.	.	.	.	.	.	.	11	.	.	.	false	false	Message: 513ms	10.88	54.39	200	665	486.60	381.10	2	939.00	466	163.70	370.10	SYNCTIME	513	.	.	wwh.edf	RIGHT	2407	4635691	Full Trial Period	4633284	57	Trial: 57	4633284	5	ÐÉÐÉ	²ÍÅÌ	¼¦µ°	j	j
wwh	.	.	.	.	.	.	.	.	.	.	12	.	.	.	false	false	Message: 1389ms	1.51	8.55	176	1551	810.20	354.30	5	3229.30	1376	766.30	363.30	INVISIBLE_BOUNDARY[2]	1389	.	.	wwh.edf	RIGHT	2407	4635691	Full Trial Period	4633284	57	Trial: 57	4633284	5	ÐÉÐÉ	²ÍÅÌ	¼¦µ°	j	j
wwh	.	.	.	.	.	.	.	.	.	.	13	.	.	.	false	false	Message: 1397ms	1.51	8.55	176	1551	810.20	354.30	5	3229.30	1376	766.30	363.30	SYNCTIME	1397	.	.	wwh.edf	RIGHT	2407	4635691	Full Trial Period	4633284	57	Trial: 57	4633284	5	ÐÉÐÉ	²ÍÅÌ	¼¦µ°	j	j
wwh	.	.	.	.	256	2405	7	2150	554.30	388.20	14	.	.	.	false	false	Message: 2388ms	.	.	.	.	.	.	.	.	.	.	.	KEYBOARD	2388	554.30	388.20	wwh.edf	RIGHT	2407	4635691	Full Trial Period	4633284	57	Trial: 57	4633284	5	ÐÉÐÉ	²ÍÅÌ	¼¦µ°	j	j
wwh	.	.	.	.	.	.	.	.	.	.	15	.	.	.	false	false	Message: 2448ms	.	.	.	.	.	.	.	.	.	.	.	TRIAL_RESULT 0	2448	.	.	wwh.edf	RIGHT	2407	4635691	Full Trial Period	4633284	57	Trial: 57	4633284	5	ÐÉÐÉ	²ÍÅÌ	¼¦µ°	j	j
wwh	.	.	.	.	.	.	.	.	.	.	1	.	.	.	false	false	Message: -23ms	.	.	.	.	.	.	.	.	.	.	.	TRIALID 57	-23	.	.	wwh.edf	RIGHT	3549	4640220	Full Trial Period	4636671	58	Trial: 58	4636671	21	ÒÂ¼Ü	ÇúÆæ±ý	Í¼ÕÂ	j	j
wwh	.	.	.	.	.	.	.	.	.	.	2	.	.	.	false	false	Message: -1ms	.	.	.	.	.	.	.	.	.	.	.	RECCFG CR 1000 2 0 R	-1	.	.	wwh.edf	RIGHT	3549	4640220	Full Trial Period	4636671	58	Trial: 58	4636671	21	ÒÂ¼Ü	ÇúÆæ±ý	Í¼ÕÂ	j	j
wwh	.	.	.	.	.	.	.	.	.	.	3	.	.	.	false	false	Message: -1ms	.	.	.	.	.	.	.	.	.	.	.	ELCLCFG TOWER	-1	.	.	wwh.edf	RIGHT	3549	4640220	Full Trial Period	4636671	58	Trial: 58	4636671	21	ÒÂ¼Ü	ÇúÆæ±ý	Í¼ÕÂ	j	j
wwh	.	.	.	.	.	.	.	.	.	.	4	.	.	.	false	false	Message: -1ms	.	.	.	.	.	.	.	.	.	.	.	GAZE_COORDS 0.00 0.00 1023.00 767.00	-1	.	.	wwh.edf	RIGHT	3549	4640220	Full Trial Period	4636671	58	Trial: 58	4636671	21	ÒÂ¼Ü	ÇúÆæ±ý	Í¼ÕÂ	j	j
wwh	.	.	.	.	.	.	.	.	.	.	5	.	.	.	false	false	Message: -1ms	.	.	.	.	.	.	.	.	.	.	.	THRESHOLDS R 67 210	-1	.	.	wwh.edf	RIGHT	3549	4640220	Full Trial Period	4636671	58	Trial: 58	4636671	21	ÒÂ¼Ü	ÇúÆæ±ý	Í¼ÕÂ	j	j
wwh	.	.	.	.	.	.	.	.	.	.	6	.	.	.	false	false	Message: -1ms	.	.	.	.	.	.	.	.	.	.	.	ELCL_PROC CENTROID (3)	-1	.	.	wwh.edf	RIGHT	3549	4640220	Full Trial Period	4636671	58	Trial: 58	4636671	21	ÒÂ¼Ü	ÇúÆæ±ý	Í¼ÕÂ	j	j
wwh	.	.	.	.	.	.	.	.	.	.	7	.	.	.	false	false	Message: -1ms	.	.	.	.	.	.	.	.	.	.	.	ELCL_PCR_PARAM 5 3.0	-1	.	.	wwh.edf	RIGHT	3549	4640220	Full Trial Period	4636671	58	Trial: 58	4636671	21	ÒÂ¼Ü	ÇúÆæ±ý	Í¼ÕÂ	j	j
wwh	.	.	.	.	.	.	.	.	.	.	8	.	.	.	false	true	Message: 0ms	.	.	.	.	.	.	.	.	.	.	.	!MODE RECORD CR 1000 2 0 R	0	.	.	wwh.edf	RIGHT	3549	4640220	Full Trial Period	4636671	58	Trial: 58	4636671	21	ÒÂ¼Ü	ÇúÆæ±ý	Í¼ÕÂ	j	j
wwh	.	.	.	.	.	.	.	.	.	.	9	.	.	.	false	false	Message: 43ms	.	.	93	93	144.70	375.00	1	476.40	1	.	.	SYNCTIME	43	.	.	wwh.edf	RIGHT	3549	4640220	Full Trial Period	4636671	58	Trial: 58	4636671	21	ÒÂ¼Ü	ÇúÆæ±ý	Í¼ÕÂ	j	j
wwh	.	.	.	.	.	.	.	.	.	.	10	.	.	.	false	false	Message: 660ms	2.81	112.55	25	668	438.00	386.00	3	217.50	644	356.30	376.20	INVISIBLE_BOUNDARY[1]	660	.	.	wwh.edf	RIGHT	3549	4640220	Full Trial Period	4636671	58	Trial: 58	4636671	21	ÒÂ¼Ü	ÇúÆæ±ý	Í¼ÕÂ	j	j
wwh	.	.	.	.	.	.	.	.	.	.	11	.	.	.	false	false	Message: 668ms	2.81	112.55	25	668	438.00	386.00	3	217.50	644	356.30	376.20	SYNCTIME	668	.	.	wwh.edf	RIGHT	3549	4640220	Full Trial Period	4636671	58	Trial: 58	4636671	21	ÒÂ¼Ü	ÇúÆæ±ý	Í¼ÕÂ	j	j
wwh	.	.	.	.	.	.	.	.	.	.	12	.	.	.	false	false	Message: 1739ms	8.16	166.47	49	1749	806.70	389.40	6	235.90	1701	565.30	394.10	INVISIBLE_BOUNDARY[2]	1739	.	.	wwh.edf	RIGHT	3549	4640220	Full Trial Period	4636671	58	Trial: 58	4636671	21	ÒÂ¼Ü	ÇúÆæ±ý	Í¼ÕÂ	j	j
wwh	.	.	.	.	.	.	.	.	.	.	13	.	.	.	false	false	Message: 1742ms	8.16	166.47	49	1749	806.70	389.40	6	235.90	1701	565.30	394.10	SYNCTIME	1742	.	.	wwh.edf	RIGHT	3549	4640220	Full Trial Period	4636671	58	Trial: 58	4636671	21	ÒÂ¼Ü	ÇúÆæ±ý	Í¼ÕÂ	j	j
wwh	.	.	.	.	78	3547	11	3470	872.50	383.70	14	[1]	2	RECTANGLE_INTERESTAREA	false	false	Message: 3530ms	.	.	.	.	.	.	.	.	.	.	.	KEYBOARD	3530	872.50	383.70	wwh.edf	RIGHT	3549	4640220	Full Trial Period	4636671	58	Trial: 58	4636671	21	ÒÂ¼Ü	ÇúÆæ±ý	Í¼ÕÂ	j	j
wwh	.	.	.	.	.	.	.	.	.	.	15	.	.	.	false	false	Message: 3590ms	.	.	.	.	.	.	.	.	.	.	.	TRIAL_RESULT 0	3590	.	.	wwh.edf	RIGHT	3549	4640220	Full Trial Period	4636671	58	Trial: 58	4636671	21	ÒÂ¼Ü	ÇúÆæ±ý	Í¼ÕÂ	j	j
wwh	.	.	.	.	.	.	.	.	.	.	1	.	.	.	false	false	Message: -22ms	.	.	.	.	.	.	.	.	.	.	.	TRIALID 58	-22	.	.	wwh.edf	RIGHT	3816	4646093	Full Trial Period	4642277	59	Trial: 59	4642277	48	ÏÉÈËÕÆ	ÏîÁ´	Å¦¿Û	f	j
wwh	.	.	.	.	.	.	.	.	.	.	2	.	.	.	false	false	Message: -1ms	.	.	.	.	.	.	.	.	.	.	.	RECCFG CR 1000 2 0 R	-1	.	.	wwh.edf	RIGHT	3816	4646093	Full Trial Period	4642277	59	Trial: 59	4642277	48	ÏÉÈËÕÆ	ÏîÁ´	Å¦¿Û	f	j
wwh	.	.	.	.	.	.	.	.	.	.	3	.	.	.	false	false	Message: -1ms	.	.	.	.	.	.	.	.	.	.	.	ELCLCFG TOWER	-1	.	.	wwh.edf	RIGHT	3816	4646093	Full Trial Period	4642277	59	Trial: 59	4642277	48	ÏÉÈËÕÆ	ÏîÁ´	Å¦¿Û	f	j
wwh	.	.	.	.	.	.	.	.	.	.	4	.	.	.	false	false	Message: -1ms	.	.	.	.	.	.	.	.	.	.	.	GAZE_COORDS 0.00 0.00 1023.00 767.00	-1	.	.	wwh.edf	RIGHT	3816	4646093	Full Trial Period	4642277	59	Trial: 59	4642277	48	ÏÉÈËÕÆ	ÏîÁ´	Å¦¿Û	f	j
wwh	.	.	.	.	.	.	.	.	.	.	5	.	.	.	false	false	Message: -1ms	.	.	.	.	.	.	.	.	.	.	.	THRESHOLDS R 67 210	-1	.	.	wwh.edf	RIGHT	3816	4646093	Full Trial Period	4642277	59	Trial: 59	4642277	48	ÏÉÈËÕÆ	ÏîÁ´	Å¦¿Û	f	j
wwh	.	.	.	.	.	.	.	.	.	.	6	.	.	.	false	false	Message: -1ms	.	.	.	.	.	.	.	.	.	.	.	ELCL_PROC CENTROID (3)	-1	.	.	wwh.edf	RIGHT	3816	4646093	Full Trial Period	4642277	59	Trial: 59	4642277	48	ÏÉÈËÕÆ	ÏîÁ´	Å¦¿Û	f	j
wwh	.	.	.	.	.	.	.	.	.	.	7	.	.	.	false	false	Message: -1ms	.	.	.	.	.	.	.	.	.	.	.	ELCL_PCR_PARAM 5 3.0	-1	.	.	wwh.edf	RIGHT	3816	4646093	Full Trial Period	4642277	59	Trial: 59	4642277	48	ÏÉÈËÕÆ	ÏîÁ´	Å¦¿Û	f	j
wwh	.	.	.	.	.	.	.	.	.	.	8	.	.	.	false	true	Message: 0ms	.	.	.	.	.	.	.	.	.	.	.	!MODE RECORD CR 1000 2 0 R	0	.	.	wwh.edf	RIGHT	3816	4646093	Full Trial Period	4642277	59	Trial: 59	4642277	48	ÏÉÈËÕÆ	ÏîÁ´	Å¦¿Û	f	j
wwh	.	.	.	.	357	363	1	7	147.80	374.30	9	.	.	.	false	false	Message: 44ms	.	.	.	.	.	.	.	.	.	.	.	SYNCTIME	44	147.80	374.30	wwh.edf	RIGHT	3816	4646093	Full Trial Period	4642277	59	Trial: 59	4642277	48	ÏÉÈËÕÆ	ÏîÁ´	Å¦¿Û	f	j
wwh	.	.	.	.	.	.	.	.	.	.	10	.	.	.	false	false	Message: 722ms	2.70	16.18	167	751	478.80	346.10	3	837.00	585	406.60	376.70	INVISIBLE_BOUNDARY[1]	722	.	.	wwh.edf	RIGHT	3816	4646093	Full Trial Period	4642277	59	Trial: 59	4642277	48	ÏÉÈËÕÆ	ÏîÁ´	Å¦¿Û	f	j
wwh	.	.	.	.	.	.	.	.	.	.	11	.	.	.	false	false	Message: 727ms	2.70	16.18	167	751	478.80	346.10	3	837.00	585	406.60	376.70	SYNCTIME	727	.	.	wwh.edf	RIGHT	3816	4646093	Full Trial Period	4642277	59	Trial: 59	4642277	48	ÏÉÈËÕÆ	ÏîÁ´	Å¦¿Û	f	j
wwh	.	.	.	.	.	.	.	.	.	.	12	.	.	.	false	false	Message: 1549ms	9.98	55.76	179	1582	825.40	359.50	5	601.50	1404	531.20	379.70	INVISIBLE_BOUNDARY[2]	1549	.	.	wwh.edf	RIGHT	3816	4646093	Full Trial Period	4642277	59	Trial: 59	4642277	48	ÏÉÈËÕÆ	ÏîÁ´	Å¦¿Û	f	j
wwh	.	.	.	.	.	.	.	.	.	.	13	.	.	.	false	false	Message: 1552ms	9.98	55.76	179	1582	825.40	359.50	5	601.50	1404	531.20	379.70	SYNCTIME	1552	.	.	wwh.edf	RIGHT	3816	4646093	Full Trial Period	4642277	59	Trial: 59	4642277	48	ÏÉÈËÕÆ	ÏîÁ´	Å¦¿Û	f	j
wwh	122	3815	4	3694	.	.	.	.	.	.	14	.	.	.	false	false	Message: 3797ms	25.53	112.95	226	3815	129.50	678.80	10	895.40	3590	868.90	382.70	KEYBOARD	3797	.	.	wwh.edf	RIGHT	3816	4646093	Full Trial Period	4642277	59	Trial: 59	4642277	48	ÏÉÈËÕÆ	ÏîÁ´	Å¦¿Û	f	j
wwh	.	.	.	.	.	.	.	.	.	.	15	.	.	.	false	false	Message: 3858ms	.	.	.	.	.	.	.	.	.	.	.	TRIAL_RESULT 0	3858	.	.	wwh.edf	RIGHT	3816	4646093	Full Trial Period	4642277	59	Trial: 59	4642277	48	ÏÉÈËÕÆ	ÏîÁ´	Å¦¿Û	f	j
wwh	.	.	.	.	.	.	.	.	.	.	1	.	.	.	false	false	Message: -17ms	.	.	.	.	.	.	.	.	.	.	.	TRIALID 59	-17	.	.	wwh.edf	RIGHT	4522	4655276	Full Trial Period	4650754	60	Trial: 60	4650754	128	ºìÔæ	ÂøÍ·	¿óÈªË®	f	f
wwh	.	.	.	.	.	.	.	.	.	.	2	.	.	.	false	false	Message: -1ms	.	.	.	.	.	.	.	.	.	.	.	RECCFG CR 1000 2 0 R	-1	.	.	wwh.edf	RIGHT	4522	4655276	Full Trial Period	4650754	60	Trial: 60	4650754	128	ºìÔæ	ÂøÍ·	¿óÈªË®	f	f
wwh	.	.	.	.	.	.	.	.	.	.	3	.	.	.	false	false	Message: -1ms	.	.	.	.	.	.	.	.	.	.	.	ELCLCFG TOWER	-1	.	.	wwh.edf	RIGHT	4522	4655276	Full Trial Period	4650754	60	Trial: 60	4650754	128	ºìÔæ	ÂøÍ·	¿óÈªË®	f	f
wwh	.	.	.	.	.	.	.	.	.	.	4	.	.	.	false	false	Message: -1ms	.	.	.	.	.	.	.	.	.	.	.	GAZE_COORDS 0.00 0.00 1023.00 767.00	-1	.	.	wwh.edf	RIGHT	4522	4655276	Full Trial Period	4650754	60	Trial: 60	4650754	128	ºìÔæ	ÂøÍ·	¿óÈªË®	f	f
wwh	.	.	.	.	.	.	.	.	.	.	5	.	.	.	false	false	Message: -1ms	.	.	.	.	.	.	.	.	.	.	.	THRESHOLDS R 67 210	-1	.	.	wwh.edf	RIGHT	4522	4655276	Full Trial Period	4650754	60	Trial: 60	4650754	128	ºìÔæ	ÂøÍ·	¿óÈªË®	f	f
wwh	.	.	.	.	.	.	.	.	.	.	6	.	.	.	false	false	Message: -1ms	.	.	.	.	.	.	.	.	.	.	.	ELCL_PROC CENTROID (3)	-1	.	.	wwh.edf	RIGHT	4522	4655276	Full Trial Period	4650754	60	Trial: 60	4650754	128	ºìÔæ	ÂøÍ·	¿óÈªË®	f	f
wwh	.	.	.	.	.	.	.	.	.	.	7	.	.	.	false	false	Message: -1ms	.	.	.	.	.	.	.	.	.	.	.	ELCL_PCR_PARAM 5 3.0	-1	.	.	wwh.edf	RIGHT	4522	4655276	Full Trial Period	4650754	60	Trial: 60	4650754	128	ºìÔæ	ÂøÍ·	¿óÈªË®	f	f
wwh	.	.	.	.	.	.	.	.	.	.	8	.	.	.	false	true	Message: 0ms	.	.	.	.	.	.	.	.	.	.	.	!MODE RECORD CR 1000 2 0 R	0	.	.	wwh.edf	RIGHT	4522	4655276	Full Trial Period	4650754	60	Trial: 60	4650754	128	ºìÔæ	ÂøÍ·	¿óÈªË®	f	f
wwh	.	.	.	.	394	400	1	7	142.10	374.20	9	.	.	.	false	false	Message: 41ms	.	.	.	.	.	.	.	.	.	.	.	SYNCTIME	41	142.10	374.20	wwh.edf	RIGHT	4522	4655276	Full Trial Period	4650754	60	Trial: 60	4650754	128	ºìÔæ	ÂøÍ·	¿óÈªË®	f	f
wwh	.	.	.	.	.	.	.	.	.	.	10	.	.	.	false	false	Message: 858ms	6.45	165.40	39	880	524.60	391.50	2	354.30	842	336.40	378.30	INVISIBLE_BOUNDARY[1]	858	.	.	wwh.edf	RIGHT	4522	4655276	Full Trial Period	4650754	60	Trial: 60	4650754	128	ºìÔæ	ÂøÍ·	¿óÈªË®	f	f
wwh	.	.	.	.	.	.	.	.	.	.	11	.	.	.	false	false	Message: 866ms	6.45	165.40	39	880	524.60	391.50	2	354.30	842	336.40	378.30	SYNCTIME	866	.	.	wwh.edf	RIGHT	4522	4655276	Full Trial Period	4650754	60	Trial: 60	4650754	128	ºìÔæ	ÂøÍ·	¿óÈªË®	f	f
wwh	.	.	.	.	.	.	.	.	.	.	12	.	.	.	false	false	Message: 1924ms	12.43	221.92	56	1948	911.10	390.20	5	362.40	1893	538.90	388.80	INVISIBLE_BOUNDARY[2]	1924	.	.	wwh.edf	RIGHT	4522	4655276	Full Trial Period	4650754	60	Trial: 60	4650754	128	ºìÔæ	ÂøÍ·	¿óÈªË®	f	f
wwh	.	.	.	.	.	.	.	.	.	.	13	.	.	.	false	false	Message: 1932ms	12.43	221.92	56	1948	911.10	390.20	5	362.40	1893	538.90	388.80	SYNCTIME	1932	.	.	wwh.edf	RIGHT	4522	4655276	Full Trial Period	4650754	60	Trial: 60	4650754	128	ºìÔæ	ÂøÍ·	¿óÈªË®	f	f
wwh	.	.	.	.	.	.	.	.	.	.	14	.	.	.	false	false	Message: 4504ms	3.50	12.45	281	4520	203.60	359.20	11	852.30	4240	274.80	434.10	KEYBOARD	4504	.	.	wwh.edf	RIGHT	4522	4655276	Full Trial Period	4650754	60	Trial: 60	4650754	128	ºìÔæ	ÂøÍ·	¿óÈªË®	f	f
wwh	.	.	.	.	.	.	.	.	.	.	15	.	.	.	false	false	Message: 4564ms	.	.	.	.	.	.	.	.	.	.	.	TRIAL_RESULT 0	4564	.	.	wwh.edf	RIGHT	4522	4655276	Full Trial Period	4650754	60	Trial: 60	4650754	128	ºìÔæ	ÂøÍ·	¿óÈªË®	f	f
wwh	.	.	.	.	.	.	.	.	.	.	1	.	.	.	false	false	Message: -21ms	.	.	.	.	.	.	.	.	.	.	.	TRIALID 60	-21	.	.	wwh.edf	RIGHT	3419	4660301	Full Trial Period	4656882	61	Trial: 61	4656882	79	ÐÅ·â	ÇÉ¿ËÁ¦	ÆË¿ËÅÆ	f	j
wwh	.	.	.	.	.	.	.	.	.	.	2	.	.	.	false	false	Message: -1ms	.	.	.	.	.	.	.	.	.	.	.	RECCFG CR 1000 2 0 R	-1	.	.	wwh.edf	RIGHT	3419	4660301	Full Trial Period	4656882	61	Trial: 61	4656882	79	ÐÅ·â	ÇÉ¿ËÁ¦	ÆË¿ËÅÆ	f	j
wwh	.	.	.	.	.	.	.	.	.	.	3	.	.	.	false	false	Message: -1ms	.	.	.	.	.	.	.	.	.	.	.	ELCLCFG TOWER	-1	.	.	wwh.edf	RIGHT	3419	4660301	Full Trial Period	4656882	61	Trial: 61	4656882	79	ÐÅ·â	ÇÉ¿ËÁ¦	ÆË¿ËÅÆ	f	j
wwh	.	.	.	.	.	.	.	.	.	.	4	.	.	.	false	false	Message: -1ms	.	.	.	.	.	.	.	.	.	.	.	GAZE_COORDS 0.00 0.00 1023.00 767.00	-1	.	.	wwh.edf	RIGHT	3419	4660301	Full Trial Period	4656882	61	Trial: 61	4656882	79	ÐÅ·â	ÇÉ¿ËÁ¦	ÆË¿ËÅÆ	f	j
wwh	.	.	.	.	.	.	.	.	.	.	5	.	.	.	false	false	Message: -1ms	.	.	.	.	.	.	.	.	.	.	.	THRESHOLDS R 67 210	-1	.	.	wwh.edf	RIGHT	3419	4660301	Full Trial Period	4656882	61	Trial: 61	4656882	79	ÐÅ·â	ÇÉ¿ËÁ¦	ÆË¿ËÅÆ	f	j
wwh	.	.	.	.	.	.	.	.	.	.	6	.	.	.	false	false	Message: -1ms	.	.	.	.	.	.	.	.	.	.	.	ELCL_PROC CENTROID (3)	-1	.	.	wwh.edf	RIGHT	3419	4660301	Full Trial Period	4656882	61	Trial: 61	4656882	79	ÐÅ·â	ÇÉ¿ËÁ¦	ÆË¿ËÅÆ	f	j
wwh	.	.	.	.	.	.	.	.	.	.	7	.	.	.	false	false	Message: -1ms	.	.	.	.	.	.	.	.	.	.	.	ELCL_PCR_PARAM 5 3.0	-1	.	.	wwh.edf	RIGHT	3419	4660301	Full Trial Period	4656882	61	Trial: 61	4656882	79	ÐÅ·â	ÇÉ¿ËÁ¦	ÆË¿ËÅÆ	f	j
wwh	.	.	.	.	.	.	.	.	.	.	8	.	.	.	false	true	Message: 0ms	.	.	.	.	.	.	.	.	.	.	.	!MODE RECORD CR 1000 2 0 R	0	.	.	wwh.edf	RIGHT	3419	4660301	Full Trial Period	4656882	61	Trial: 61	4656882	79	ÐÅ·â	ÇÉ¿ËÁ¦	ÆË¿ËÅÆ	f	j
wwh	.	.	.	.	55	61	1	7	138.30	366.30	9	.	.	.	false	false	Message: 45ms	.	.	.	.	.	.	.	.	.	.	.	SYNCTIME	45	138.30	366.30	wwh.edf	RIGHT	3419	4660301	Full Trial Period	4656882	61	Trial: 61	4656882	79	ÐÅ·â	ÇÉ¿ËÁ¦	ÆË¿ËÅÆ	f	j
wwh	.	.	.	.	.	.	.	.	.	.	10	.	.	.	false	false	Message: 520ms	9.53	49.14	194	543	467.00	339.20	2	3270.00	350	185.90	347.60	INVISIBLE_BOUNDARY[1]	520	.	.	wwh.edf	RIGHT	3419	4660301	Full Trial Period	4656882	61	Trial: 61	4656882	79	ÐÅ·â	ÇÉ¿ËÁ¦	ÆË¿ËÅÆ	f	j
wwh	.	.	.	.	.	.	.	.	.	.	11	.	.	.	false	false	Message: 528ms	9.53	49.14	194	543	467.00	339.20	2	3270.00	350	185.90	347.60	SYNCTIME	528	.	.	wwh.edf	RIGHT	3419	4660301	Full Trial Period	4656882	61	Trial: 61	4656882	79	ÐÅ·â	ÇÉ¿ËÁ¦	ÆË¿ËÅÆ	f	j
wwh	59	1484	4	1426	.	.	.	.	.	.	12	.	.	.	false	false	Message: 1477ms	7.40	62.70	118	1517	769.10	351.40	5	124.50	1400	555.50	391.60	INVISIBLE_BOUNDARY[2]	1477	.	.	wwh.edf	RIGHT	3419	4660301	Full Trial Period	4656882	61	Trial: 61	4656882	79	ÐÅ·â	ÇÉ¿ËÁ¦	ÆË¿ËÅÆ	f	j
wwh	.	.	.	.	.	.	.	.	.	.	13	.	.	.	false	false	Message: 1487ms	7.40	62.70	118	1517	769.10	351.40	5	124.50	1400	555.50	391.60	SYNCTIME	1487	.	.	wwh.edf	RIGHT	3419	4660301	Full Trial Period	4656882	61	Trial: 61	4656882	79	ÐÅ·â	ÇÉ¿ËÁ¦	ÆË¿ËÅÆ	f	j
wwh	.	.	.	.	60	3417	11	3358	436.80	872.40	14	.	.	.	false	false	Message: 3400ms	.	.	.	.	.	.	.	.	.	.	.	KEYBOARD	3400	436.80	872.40	wwh.edf	RIGHT	3419	4660301	Full Trial Period	4656882	61	Trial: 61	4656882	79	ÐÅ·â	ÇÉ¿ËÁ¦	ÆË¿ËÅÆ	f	j
wwh	.	.	.	.	.	.	.	.	.	.	15	.	.	.	false	false	Message: 3460ms	.	.	.	.	.	.	.	.	.	.	.	TRIAL_RESULT 0	3460	.	.	wwh.edf	RIGHT	3419	4660301	Full Trial Period	4656882	61	Trial: 61	4656882	79	ÐÅ·â	ÇÉ¿ËÁ¦	ÆË¿ËÅÆ	f	j
wwh	.	.	.	.	.	.	.	.	.	.	1	.	.	.	false	false	Message: -15ms	.	.	.	.	.	.	.	.	.	.	.	TRIALID 61	-15	.	.	wwh.edf	RIGHT	1569	4663461	Full Trial Period	4661892	62	Trial: 62	4661892	112	±´¿Ç	ÉÈ×Ó	µ°¸â	f	j
wwh	.	.	.	.	.	.	.	.	.	.	2	.	.	.	false	false	Message: -1ms	.	.	.	.	.	.	.	.	.	.	.	RECCFG CR 1000 2 0 R	-1	.	.	wwh.edf	RIGHT	1569	4663461	Full Trial Period	4661892	62	Trial: 62	4661892	112	±´¿Ç	ÉÈ×Ó	µ°¸â	f	j
wwh	.	.	.	.	.	.	.	.	.	.	3	.	.	.	false	false	Message: -1ms	.	.	.	.	.	.	.	.	.	.	.	ELCLCFG TOWER	-1	.	.	wwh.edf	RIGHT	1569	4663461	Full Trial Period	4661892	62	Trial: 62	4661892	112	±´¿Ç	ÉÈ×Ó	µ°¸â	f	j
wwh	.	.	.	.	.	.	.	.	.	.	4	.	.	.	false	false	Message: -1ms	.	.	.	.	.	.	.	.	.	.	.	GAZE_COORDS 0.00 0.00 1023.00 767.00	-1	.	.	wwh.edf	RIGHT	1569	4663461	Full Trial Period	4661892	62	Trial: 62	4661892	112	±´¿Ç	ÉÈ×Ó	µ°¸â	f	j
wwh	.	.	.	.	.	.	.	.	.	.	5	.	.	.	false	false	Message: -1ms	.	.	.	.	.	.	.	.	.	.	.	THRESHOLDS R 67 210	-1	.	.	wwh.edf	RIGHT	1569	4663461	Full Trial Period	4661892	62	Trial: 62	4661892	112	±´¿Ç	ÉÈ×Ó	µ°¸â	f	j
wwh	.	.	.	.	.	.	.	.	.	.	6	.	.	.	false	false	Message: -1ms	.	.	.	.	.	.	.	.	.	.	.	ELCL_PROC CENTROID (3)	-1	.	.	wwh.edf	RIGHT	1569	4663461	Full Trial Period	4661892	62	Trial: 62	4661892	112	±´¿Ç	ÉÈ×Ó	µ°¸â	f	j
wwh	.	.	.	.	.	.	.	.	.	.	7	.	.	.	false	false	Message: -1ms	.	.	.	.	.	.	.	.	.	.	.	ELCL_PCR_PARAM 5 3.0	-1	.	.	wwh.edf	RIGHT	1569	4663461	Full Trial Period	4661892	62	Trial: 62	4661892	112	±´¿Ç	ÉÈ×Ó	µ°¸â	f	j
wwh	.	.	.	.	.	.	.	.	.	.	8	.	.	.	false	true	Message: 0ms	.	.	.	.	.	.	.	.	.	.	.	!MODE RECORD CR 1000 2 0 R	0	.	.	wwh.edf	RIGHT	1569	4663461	Full Trial Period	4661892	62	Trial: 62	4661892	112	±´¿Ç	ÉÈ×Ó	µ°¸â	f	j
wwh	.	.	.	.	426	432	1	7	155.80	368.70	9	.	.	.	false	false	Message: 43ms	.	.	.	.	.	.	.	.	.	.	.	SYNCTIME	43	155.80	368.70	wwh.edf	RIGHT	1569	4663461	Full Trial Period	4661892	62	Trial: 62	4661892	112	±´¿Ç	ÉÈ×Ó	µ°¸â	f	j
wwh	.	.	.	.	.	.	.	.	.	.	10	.	.	.	false	false	Message: 638ms	3.27	25.15	130	652	419.30	371.90	2	2446.60	523	324.00	379.70	INVISIBLE_BOUNDARY[1]	638	.	.	wwh.edf	RIGHT	1569	4663461	Full Trial Period	4661892	62	Trial: 62	4661892	112	±´¿Ç	ÉÈ×Ó	µ°¸â	f	j
wwh	.	.	.	.	.	.	.	.	.	.	11	.	.	.	false	false	Message: 642ms	3.27	25.15	130	652	419.30	371.90	2	2446.60	523	324.00	379.70	SYNCTIME	642	.	.	wwh.edf	RIGHT	1569	4663461	Full Trial Period	4661892	62	Trial: 62	4661892	112	±´¿Ç	ÉÈ×Ó	µ°¸â	f	j
wwh	170	1158	2	989	.	.	.	.	.	.	12	.	.	.	false	false	Message: 1148ms	2.53	10.86	233	1204	570.00	367.10	4	3270.00	972	496.60	370.80	INVISIBLE_BOUNDARY[2]	1148	.	.	wwh.edf	RIGHT	1569	4663461	Full Trial Period	4661892	62	Trial: 62	4661892	112	±´¿Ç	ÉÈ×Ó	µ°¸â	f	j
wwh	.	.	.	.	.	.	.	.	.	.	13	.	.	.	false	false	Message: 1159ms	2.53	10.86	233	1204	570.00	367.10	4	3270.00	972	496.60	370.80	SYNCTIME	1159	.	.	wwh.edf	RIGHT	1569	4663461	Full Trial Period	4661892	62	Trial: 62	4661892	112	±´¿Ç	ÉÈ×Ó	µ°¸â	f	j
wwh	.	.	.	.	218	1567	6	1350	835.70	363.90	14	.	.	.	false	false	Message: 1550ms	.	.	.	.	.	.	.	.	.	.	.	KEYBOARD	1550	835.70	363.90	wwh.edf	RIGHT	1569	4663461	Full Trial Period	4661892	62	Trial: 62	4661892	112	±´¿Ç	ÉÈ×Ó	µ°¸â	f	j
wwh	.	.	.	.	.	.	.	.	.	.	15	.	.	.	false	false	Message: 1611ms	.	.	.	.	.	.	.	.	.	.	.	TRIAL_RESULT 0	1611	.	.	wwh.edf	RIGHT	1569	4663461	Full Trial Period	4661892	62	Trial: 62	4661892	112	±´¿Ç	ÉÈ×Ó	µ°¸â	f	j
wwh	.	.	.	.	.	.	.	.	.	.	1	.	.	.	false	false	Message: -23ms	.	.	.	.	.	.	.	.	.	.	.	TRIALID 62	-23	.	.	wwh.edf	RIGHT	2166	4666590	Full Trial Period	4664424	63	Trial: 63	4664424	88	Ð¬´ø	ÃæÌõ	µçÏß	f	j
wwh	.	.	.	.	.	.	.	.	.	.	2	.	.	.	false	false	Message: -1ms	.	.	.	.	.	.	.	.	.	.	.	RECCFG CR 1000 2 0 R	-1	.	.	wwh.edf	RIGHT	2166	4666590	Full Trial Period	4664424	63	Trial: 63	4664424	88	Ð¬´ø	ÃæÌõ	µçÏß	f	j
wwh	.	.	.	.	.	.	.	.	.	.	3	.	.	.	false	false	Message: -1ms	.	.	.	.	.	.	.	.	.	.	.	ELCLCFG TOWER	-1	.	.	wwh.edf	RIGHT	2166	4666590	Full Trial Period	4664424	63	Trial: 63	4664424	88	Ð¬´ø	ÃæÌõ	µçÏß	f	j
wwh	.	.	.	.	.	.	.	.	.	.	4	.	.	.	false	false	Message: -1ms	.	.	.	.	.	.	.	.	.	.	.	GAZE_COORDS 0.00 0.00 1023.00 767.00	-1	.	.	wwh.edf	RIGHT	2166	4666590	Full Trial Period	4664424	63	Trial: 63	4664424	88	Ð¬´ø	ÃæÌõ	µçÏß	f	j
wwh	.	.	.	.	.	.	.	.	.	.	5	.	.	.	false	false	Message: -1ms	.	.	.	.	.	.	.	.	.	.	.	THRESHOLDS R 67 210	-1	.	.	wwh.edf	RIGHT	2166	4666590	Full Trial Period	4664424	63	Trial: 63	4664424	88	Ð¬´ø	ÃæÌõ	µçÏß	f	j
wwh	.	.	.	.	.	.	.	.	.	.	6	.	.	.	false	false	Message: -1ms	.	.	.	.	.	.	.	.	.	.	.	ELCL_PROC CENTROID (3)	-1	.	.	wwh.edf	RIGHT	2166	4666590	Full Trial Period	4664424	63	Trial: 63	4664424	88	Ð¬´ø	ÃæÌõ	µçÏß	f	j
wwh	.	.	.	.	.	.	.	.	.	.	7	.	.	.	false	false	Message: -1ms	.	.	.	.	.	.	.	.	.	.	.	ELCL_PCR_PARAM 5 3.0	-1	.	.	wwh.edf	RIGHT	2166	4666590	Full Trial Period	4664424	63	Trial: 63	4664424	88	Ð¬´ø	ÃæÌõ	µçÏß	f	j
wwh	.	.	.	.	.	.	.	.	.	.	8	.	.	.	false	true	Message: 0ms	.	.	.	.	.	.	.	.	.	.	.	!MODE RECORD CR 1000 2 0 R	0	.	.	wwh.edf	RIGHT	2166	4666590	Full Trial Period	4664424	63	Trial: 63	4664424	88	Ð¬´ø	ÃæÌõ	µçÏß	f	j
wwh	.	.	.	.	233	239	1	7	177.40	378.70	9	.	.	.	false	false	Message: 52ms	.	.	.	.	.	.	.	.	.	.	.	SYNCTIME	52	177.40	378.70	wwh.edf	RIGHT	2166	4666590	Full Trial Period	4664424	63	Trial: 63	4664424	88	Ð¬´ø	ÃæÌõ	µçÏß	f	j
wwh	.	.	.	.	.	.	.	.	.	.	10	.	.	.	false	false	Message: 973ms	6.21	31.87	195	1004	472.10	365.00	3	803.20	810	290.50	378.10	INVISIBLE_BOUNDARY[1]	973	.	.	wwh.edf	RIGHT	2166	4666590	Full Trial Period	4664424	63	Trial: 63	4664424	88	Ð¬´ø	ÃæÌõ	µçÏß	f	j
wwh	.	.	.	.	.	.	.	.	.	.	11	.	.	.	false	false	Message: 977ms	6.21	31.87	195	1004	472.10	365.00	3	803.20	810	290.50	378.10	SYNCTIME	977	.	.	wwh.edf	RIGHT	2166	4666590	Full Trial Period	4664424	63	Trial: 63	4664424	88	Ð¬´ø	ÃæÌõ	µçÏß	f	j
wwh	.	.	.	.	.	.	.	.	.	.	12	.	.	.	false	false	Message: 1718ms	8.86	54.38	163	1737	777.60	341.60	5	444.50	1575	520.10	380.90	INVISIBLE_BOUNDARY[2]	1718	.	.	wwh.edf	RIGHT	2166	4666590	Full Trial Period	4664424	63	Trial: 63	4664424	88	Ð¬´ø	ÃæÌõ	µçÏß	f	j
wwh	.	.	.	.	.	.	.	.	.	.	13	.	.	.	false	false	Message: 1727ms	8.86	54.38	163	1737	777.60	341.60	5	444.50	1575	520.10	380.90	SYNCTIME	1727	.	.	wwh.edf	RIGHT	2166	4666590	Full Trial Period	4664424	63	Trial: 63	4664424	88	Ð¬´ø	ÃæÌõ	µçÏß	f	j
wwh	.	.	.	.	262	2164	7	1903	906.30	380.20	14	[1]	2	RECTANGLE_INTERESTAREA	false	false	Message: 2147ms	.	.	.	.	.	.	.	.	.	.	.	KEYBOARD	2147	906.30	380.20	wwh.edf	RIGHT	2166	4666590	Full Trial Period	4664424	63	Trial: 63	4664424	88	Ð¬´ø	ÃæÌõ	µçÏß	f	j
wwh	.	.	.	.	.	.	.	.	.	.	15	.	.	.	false	false	Message: 2212ms	.	.	.	.	.	.	.	.	.	.	.	TRIAL_RESULT 0	2212	.	.	wwh.edf	RIGHT	2166	4666590	Full Trial Period	4664424	63	Trial: 63	4664424	88	Ð¬´ø	ÃæÌõ	µçÏß	f	j
wwh	.	.	.	.	.	.	.	.	.	.	1	.	.	.	false	false	Message: -25ms	.	.	.	.	.	.	.	.	.	.	.	TRIALID 63	-25	.	.	wwh.edf	RIGHT	2072	4670573	Full Trial Period	4668501	64	Trial: 64	4668501	10	öÏÓãË¿	Æ¤´ø	¾í³ß	j	j
wwh	.	.	.	.	.	.	.	.	.	.	2	.	.	.	false	false	Message: -1ms	.	.	.	.	.	.	.	.	.	.	.	RECCFG CR 1000 2 0 R	-1	.	.	wwh.edf	RIGHT	2072	4670573	Full Trial Period	4668501	64	Trial: 64	4668501	10	öÏÓãË¿	Æ¤´ø	¾í³ß	j	j
wwh	.	.	.	.	.	.	.	.	.	.	3	.	.	.	false	false	Message: -1ms	.	.	.	.	.	.	.	.	.	.	.	ELCLCFG TOWER	-1	.	.	wwh.edf	RIGHT	2072	4670573	Full Trial Period	4668501	64	Trial: 64	4668501	10	öÏÓãË¿	Æ¤´ø	¾í³ß	j	j
wwh	.	.	.	.	.	.	.	.	.	.	4	.	.	.	false	false	Message: -1ms	.	.	.	.	.	.	.	.	.	.	.	GAZE_COORDS 0.00 0.00 1023.00 767.00	-1	.	.	wwh.edf	RIGHT	2072	4670573	Full Trial Period	4668501	64	Trial: 64	4668501	10	öÏÓãË¿	Æ¤´ø	¾í³ß	j	j
wwh	.	.	.	.	.	.	.	.	.	.	5	.	.	.	false	false	Message: -1ms	.	.	.	.	.	.	.	.	.	.	.	THRESHOLDS R 67 210	-1	.	.	wwh.edf	RIGHT	2072	4670573	Full Trial Period	4668501	64	Trial: 64	4668501	10	öÏÓãË¿	Æ¤´ø	¾í³ß	j	j
wwh	.	.	.	.	.	.	.	.	.	.	6	.	.	.	false	false	Message: -1ms	.	.	.	.	.	.	.	.	.	.	.	ELCL_PROC CENTROID (3)	-1	.	.	wwh.edf	RIGHT	2072	4670573	Full Trial Period	4668501	64	Trial: 64	4668501	10	öÏÓãË¿	Æ¤´ø	¾í³ß	j	j
wwh	.	.	.	.	.	.	.	.	.	.	7	.	.	.	false	false	Message: -1ms	.	.	.	.	.	.	.	.	.	.	.	ELCL_PCR_PARAM 5 3.0	-1	.	.	wwh.edf	RIGHT	2072	4670573	Full Trial Period	4668501	64	Trial: 64	4668501	10	öÏÓãË¿	Æ¤´ø	¾í³ß	j	j
wwh	.	.	.	.	.	.	.	.	.	.	8	.	.	.	false	true	Message: 0ms	.	.	.	.	.	.	.	.	.	.	.	!MODE RECORD CR 1000 2 0 R	0	.	.	wwh.edf	RIGHT	2072	4670573	Full Trial Period	4668501	64	Trial: 64	4668501	10	öÏÓãË¿	Æ¤´ø	¾í³ß	j	j
wwh	.	.	.	.	.	.	.	.	.	.	9	.	.	.	false	false	Message: 41ms	.	.	.	.	.	.	.	.	.	.	.	SYNCTIME	41	.	.	wwh.edf	RIGHT	2072	4670573	Full Trial Period	4668501	64	Trial: 64	4668501	10	öÏÓãË¿	Æ¤´ø	¾í³ß	j	j
wwh	.	.	.	.	.	.	.	.	.	.	10	.	.	.	false	false	Message: 622ms	10.88	209.27	52	637	475.60	379.20	2	378.90	586	151.90	373.90	INVISIBLE_BOUNDARY[1]	622	.	.	wwh.edf	RIGHT	2072	4670573	Full Trial Period	4668501	64	Trial: 64	4668501	10	öÏÓãË¿	Æ¤´ø	¾í³ß	j	j
wwh	.	.	.	.	.	.	.	.	.	.	11	.	.	.	false	false	Message: 633ms	10.88	209.27	52	637	475.60	379.20	2	378.90	586	151.90	373.90	SYNCTIME	633	.	.	wwh.edf	RIGHT	2072	4670573	Full Trial Period	4668501	64	Trial: 64	4668501	10	öÏÓãË¿	Æ¤´ø	¾í³ß	j	j
wwh	.	.	.	.	112	1463	6	1352	753.70	383.70	12	.	.	.	false	false	Message: 1352ms	.	.	.	.	.	.	.	.	.	.	.	INVISIBLE_BOUNDARY[2]	1352	.	.	wwh.edf	RIGHT	2072	4670573	Full Trial Period	4668501	64	Trial: 64	4668501	10	öÏÓãË¿	Æ¤´ø	¾í³ß	j	j
wwh	.	.	.	.	112	1463	6	1352	753.70	383.70	13	.	.	.	false	false	Message: 1357ms	.	.	.	.	.	.	.	.	.	.	.	SYNCTIME	1357	753.70	383.70	wwh.edf	RIGHT	2072	4670573	Full Trial Period	4668501	64	Trial: 64	4668501	10	öÏÓãË¿	Æ¤´ø	¾í³ß	j	j
wwh	.	.	.	.	.	.	.	.	.	.	14	.	.	.	false	false	Message: 2053ms	13.94	309.76	45	2070	467.60	376.70	8	418.30	2026	882.90	385.10	KEYBOARD	2053	.	.	wwh.edf	RIGHT	2072	4670573	Full Trial Period	4668501	64	Trial: 64	4668501	10	öÏÓãË¿	Æ¤´ø	¾í³ß	j	j
wwh	.	.	.	.	.	.	.	.	.	.	15	.	.	.	false	false	Message: 2119ms	.	.	.	.	.	.	.	.	.	.	.	TRIAL_RESULT 0	2119	.	.	wwh.edf	RIGHT	2072	4670573	Full Trial Period	4668501	64	Trial: 64	4668501	10	öÏÓãË¿	Æ¤´ø	¾í³ß	j	j
wwh	.	.	.	.	.	.	.	.	.	.	1	.	.	.	false	false	Message: -20ms	.	.	.	.	.	.	.	.	.	.	.	TRIALID 64	-20	.	.	wwh.edf	RIGHT	2715	4674277	Full Trial Period	4671562	65	Trial: 65	4671562	109	ÕíÍ·	Ïà¿ò	±Ê¼Ç±¾	j	j
wwh	.	.	.	.	.	.	.	.	.	.	2	.	.	.	false	false	Message: -1ms	.	.	.	.	.	.	.	.	.	.	.	RECCFG CR 1000 2 0 R	-1	.	.	wwh.edf	RIGHT	2715	4674277	Full Trial Period	4671562	65	Trial: 65	4671562	109	ÕíÍ·	Ïà¿ò	±Ê¼Ç±¾	j	j
wwh	.	.	.	.	.	.	.	.	.	.	3	.	.	.	false	false	Message: -1ms	.	.	.	.	.	.	.	.	.	.	.	ELCLCFG TOWER	-1	.	.	wwh.edf	RIGHT	2715	4674277	Full Trial Period	4671562	65	Trial: 65	4671562	109	ÕíÍ·	Ïà¿ò	±Ê¼Ç±¾	j	j
wwh	.	.	.	.	.	.	.	.	.	.	4	.	.	.	false	false	Message: -1ms	.	.	.	.	.	.	.	.	.	.	.	GAZE_COORDS 0.00 0.00 1023.00 767.00	-1	.	.	wwh.edf	RIGHT	2715	4674277	Full Trial Period	4671562	65	Trial: 65	4671562	109	ÕíÍ·	Ïà¿ò	±Ê¼Ç±¾	j	j
wwh	.	.	.	.	.	.	.	.	.	.	5	.	.	.	false	false	Message: -1ms	.	.	.	.	.	.	.	.	.	.	.	THRESHOLDS R 67 210	-1	.	.	wwh.edf	RIGHT	2715	4674277	Full Trial Period	4671562	65	Trial: 65	4671562	109	ÕíÍ·	Ïà¿ò	±Ê¼Ç±¾	j	j
wwh	.	.	.	.	.	.	.	.	.	.	6	.	.	.	false	false	Message: -1ms	.	.	.	.	.	.	.	.	.	.	.	ELCL_PROC CENTROID (3)	-1	.	.	wwh.edf	RIGHT	2715	4674277	Full Trial Period	4671562	65	Trial: 65	4671562	109	ÕíÍ·	Ïà¿ò	±Ê¼Ç±¾	j	j
wwh	.	.	.	.	.	.	.	.	.	.	7	.	.	.	false	false	Message: -1ms	.	.	.	.	.	.	.	.	.	.	.	ELCL_PCR_PARAM 5 3.0	-1	.	.	wwh.edf	RIGHT	2715	4674277	Full Trial Period	4671562	65	Trial: 65	4671562	109	ÕíÍ·	Ïà¿ò	±Ê¼Ç±¾	j	j
wwh	.	.	.	.	.	.	.	.	.	.	8	.	.	.	false	true	Message: 0ms	.	.	.	.	.	.	.	.	.	.	.	!MODE RECORD CR 1000 2 0 R	0	.	.	wwh.edf	RIGHT	2715	4674277	Full Trial Period	4671562	65	Trial: 65	4671562	109	ÕíÍ·	Ïà¿ò	±Ê¼Ç±¾	j	j
wwh	.	.	.	.	.	.	.	.	.	.	9	.	.	.	false	false	Message: 38ms	.	.	87	87	162.00	353.50	1	729.00	1	.	.	SYNCTIME	38	.	.	wwh.edf	RIGHT	2715	4674277	Full Trial Period	4671562	65	Trial: 65	4671562	109	ÕíÍ·	Ïà¿ò	±Ê¼Ç±¾	j	j
wwh	.	.	.	.	.	.	.	.	.	.	10	.	.	.	false	false	Message: 612ms	9.72	58.53	166	628	450.70	362.90	2	783.60	463	162.60	362.70	INVISIBLE_BOUNDARY[1]	612	.	.	wwh.edf	RIGHT	2715	4674277	Full Trial Period	4671562	65	Trial: 65	4671562	109	ÕíÍ·	Ïà¿ò	±Ê¼Ç±¾	j	j
wwh	.	.	.	.	.	.	.	.	.	.	11	.	.	.	false	false	Message: 621ms	9.72	58.53	166	628	450.70	362.90	2	783.60	463	162.60	362.70	SYNCTIME	621	.	.	wwh.edf	RIGHT	2715	4674277	Full Trial Period	4671562	65	Trial: 65	4671562	109	ÕíÍ·	Ïà¿ò	±Ê¼Ç±¾	j	j
wwh	.	.	.	.	.	.	.	.	.	.	12	.	.	.	false	false	Message: 1637ms	4.70	18.88	249	1815	916.60	349.10	6	705.70	1567	776.80	374.40	INVISIBLE_BOUNDARY[2]	1637	.	.	wwh.edf	RIGHT	2715	4674277	Full Trial Period	4671562	65	Trial: 65	4671562	109	ÕíÍ·	Ïà¿ò	±Ê¼Ç±¾	j	j
wwh	109	1753	4	1645	.	.	.	.	.	.	13	.	.	.	false	false	Message: 1646ms	4.70	18.88	249	1815	916.60	349.10	6	705.70	1567	776.80	374.40	SYNCTIME	1646	.	.	wwh.edf	RIGHT	2715	4674277	Full Trial Period	4671562	65	Trial: 65	4671562	109	ÕíÍ·	Ïà¿ò	±Ê¼Ç±¾	j	j
wwh	.	.	.	.	297	2713	8	2417	692.20	400.20	14	.	.	.	false	false	Message: 2696ms	.	.	.	.	.	.	.	.	.	.	.	KEYBOARD	2696	692.20	400.20	wwh.edf	RIGHT	2715	4674277	Full Trial Period	4671562	65	Trial: 65	4671562	109	ÕíÍ·	Ïà¿ò	±Ê¼Ç±¾	j	j
wwh	.	.	.	.	.	.	.	.	.	.	15	.	.	.	false	false	Message: 2759ms	.	.	.	.	.	.	.	.	.	.	.	TRIAL_RESULT 0	2759	.	.	wwh.edf	RIGHT	2715	4674277	Full Trial Period	4671562	65	Trial: 65	4671562	109	ÕíÍ·	Ïà¿ò	±Ê¼Ç±¾	j	j
wwh	.	.	.	.	.	.	.	.	.	.	1	.	.	.	false	false	Message: -16ms	.	.	.	.	.	.	.	.	.	.	.	TRIALID 65	-16	.	.	wwh.edf	RIGHT	2430	4678087	Full Trial Period	4675657	66	Trial: 66	4675657	86	¶ú»ú	Ð¬´ø	öÏÓãË¿	f	j
wwh	.	.	.	.	.	.	.	.	.	.	2	.	.	.	false	false	Message: -1ms	.	.	.	.	.	.	.	.	.	.	.	RECCFG CR 1000 2 0 R	-1	.	.	wwh.edf	RIGHT	2430	4678087	Full Trial Period	4675657	66	Trial: 66	4675657	86	¶ú»ú	Ð¬´ø	öÏÓãË¿	f	j
wwh	.	.	.	.	.	.	.	.	.	.	3	.	.	.	false	false	Message: -1ms	.	.	.	.	.	.	.	.	.	.	.	ELCLCFG TOWER	-1	.	.	wwh.edf	RIGHT	2430	4678087	Full Trial Period	4675657	66	Trial: 66	4675657	86	¶ú»ú	Ð¬´ø	öÏÓãË¿	f	j
wwh	.	.	.	.	.	.	.	.	.	.	4	.	.	.	false	false	Message: -1ms	.	.	.	.	.	.	.	.	.	.	.	GAZE_COORDS 0.00 0.00 1023.00 767.00	-1	.	.	wwh.edf	RIGHT	2430	4678087	Full Trial Period	4675657	66	Trial: 66	4675657	86	¶ú»ú	Ð¬´ø	öÏÓãË¿	f	j
wwh	.	.	.	.	.	.	.	.	.	.	5	.	.	.	false	false	Message: -1ms	.	.	.	.	.	.	.	.	.	.	.	THRESHOLDS R 67 210	-1	.	.	wwh.edf	RIGHT	2430	4678087	Full Trial Period	4675657	66	Trial: 66	4675657	86	¶ú»ú	Ð¬´ø	öÏÓãË¿	f	j
wwh	.	.	.	.	.	.	.	.	.	.	6	.	.	.	false	false	Message: -1ms	.	.	.	.	.	.	.	.	.	.	.	ELCL_PROC CENTROID (3)	-1	.	.	wwh.edf	RIGHT	2430	4678087	Full Trial Period	4675657	66	Trial: 66	4675657	86	¶ú»ú	Ð¬´ø	öÏÓãË¿	f	j
wwh	.	.	.	.	.	.	.	.	.	.	7	.	.	.	false	false	Message: -1ms	.	.	.	.	.	.	.	.	.	.	.	ELCL_PCR_PARAM 5 3.0	-1	.	.	wwh.edf	RIGHT	2430	4678087	Full Trial Period	4675657	66	Trial: 66	4675657	86	¶ú»ú	Ð¬´ø	öÏÓãË¿	f	j
wwh	.	.	.	.	.	.	.	.	.	.	8	.	.	.	false	true	Message: 0ms	.	.	.	.	.	.	.	.	.	.	.	!MODE RECORD CR 1000 2 0 R	0	.	.	wwh.edf	RIGHT	2430	4678087	Full Trial Period	4675657	66	Trial: 66	4675657	86	¶ú»ú	Ð¬´ø	öÏÓãË¿	f	j
wwh	.	.	.	.	420	426	1	7	142.40	363.10	9	.	.	.	false	false	Message: 42ms	.	.	.	.	.	.	.	.	.	.	.	SYNCTIME	42	142.40	363.10	wwh.edf	RIGHT	2430	4678087	Full Trial Period	4675657	66	Trial: 66	4675657	86	¶ú»ú	Ð¬´ø	öÏÓãË¿	f	j
wwh	.	.	.	.	.	.	.	.	.	.	10	.	.	.	false	false	Message: 633ms	11.56	48.76	237	663	486.70	367.30	1	933.00	427	143.50	362.80	INVISIBLE_BOUNDARY[1]	633	.	.	wwh.edf	RIGHT	2430	4678087	Full Trial Period	4675657	66	Trial: 66	4675657	86	¶ú»ú	Ð¬´ø	öÏÓãË¿	f	j
wwh	.	.	.	.	.	.	.	.	.	.	11	.	.	.	false	false	Message: 642ms	11.56	48.76	237	663	486.70	367.30	1	933.00	427	143.50	362.80	SYNCTIME	642	.	.	wwh.edf	RIGHT	2430	4678087	Full Trial Period	4675657	66	Trial: 66	4675657	86	¶ú»ú	Ð¬´ø	öÏÓãË¿	f	j
wwh	.	.	.	.	.	.	.	.	.	.	12	.	.	.	false	false	Message: 1206ms	9.24	184.74	50	1219	829.10	377.70	3	283.40	1170	555.70	379.90	INVISIBLE_BOUNDARY[2]	1206	.	.	wwh.edf	RIGHT	2430	4678087	Full Trial Period	4675657	66	Trial: 66	4675657	86	¶ú»ú	Ð¬´ø	öÏÓãË¿	f	j
wwh	.	.	.	.	.	.	.	.	.	.	13	.	.	.	false	false	Message: 1217ms	9.24	184.74	50	1219	829.10	377.70	3	283.40	1170	555.70	379.90	SYNCTIME	1217	.	.	wwh.edf	RIGHT	2430	4678087	Full Trial Period	4675657	66	Trial: 66	4675657	86	¶ú»ú	Ð¬´ø	öÏÓãË¿	f	j
wwh	.	.	.	.	97	2428	10	2332	160.60	418.50	14	.	.	.	false	false	Message: 2411ms	.	.	.	.	.	.	.	.	.	.	.	KEYBOARD	2411	160.60	418.50	wwh.edf	RIGHT	2430	4678087	Full Trial Period	4675657	66	Trial: 66	4675657	86	¶ú»ú	Ð¬´ø	öÏÓãË¿	f	j
wwh	.	.	.	.	.	.	.	.	.	.	15	.	.	.	false	false	Message: 2475ms	.	.	.	.	.	.	.	.	.	.	.	TRIAL_RESULT 0	2475	.	.	wwh.edf	RIGHT	2430	4678087	Full Trial Period	4675657	66	Trial: 66	4675657	86	¶ú»ú	Ð¬´ø	öÏÓãË¿	f	j
wwh	.	.	.	.	.	.	.	.	.	.	1	.	.	.	false	false	Message: -16ms	.	.	.	.	.	.	.	.	.	.	.	TRIALID 66	-16	.	.	wwh.edf	RIGHT	3109	4682774	Full Trial Period	4679665	67	Trial: 67	4679665	131	Ãµ¹å	°ô°ôÌÇ	ÍøÇòÅÄ	j	f
wwh	.	.	.	.	.	.	.	.	.	.	2	.	.	.	false	false	Message: -1ms	.	.	.	.	.	.	.	.	.	.	.	RECCFG CR 1000 2 0 R	-1	.	.	wwh.edf	RIGHT	3109	4682774	Full Trial Period	4679665	67	Trial: 67	4679665	131	Ãµ¹å	°ô°ôÌÇ	ÍøÇòÅÄ	j	f
wwh	.	.	.	.	.	.	.	.	.	.	3	.	.	.	false	false	Message: -1ms	.	.	.	.	.	.	.	.	.	.	.	ELCLCFG TOWER	-1	.	.	wwh.edf	RIGHT	3109	4682774	Full Trial Period	4679665	67	Trial: 67	4679665	131	Ãµ¹å	°ô°ôÌÇ	ÍøÇòÅÄ	j	f
wwh	.	.	.	.	.	.	.	.	.	.	4	.	.	.	false	false	Message: -1ms	.	.	.	.	.	.	.	.	.	.	.	GAZE_COORDS 0.00 0.00 1023.00 767.00	-1	.	.	wwh.edf	RIGHT	3109	4682774	Full Trial Period	4679665	67	Trial: 67	4679665	131	Ãµ¹å	°ô°ôÌÇ	ÍøÇòÅÄ	j	f
wwh	.	.	.	.	.	.	.	.	.	.	5	.	.	.	false	false	Message: -1ms	.	.	.	.	.	.	.	.	.	.	.	THRESHOLDS R 67 210	-1	.	.	wwh.edf	RIGHT	3109	4682774	Full Trial Period	4679665	67	Trial: 67	4679665	131	Ãµ¹å	°ô°ôÌÇ	ÍøÇòÅÄ	j	f
wwh	.	.	.	.	.	.	.	.	.	.	6	.	.	.	false	false	Message: -1ms	.	.	.	.	.	.	.	.	.	.	.	ELCL_PROC CENTROID (3)	-1	.	.	wwh.edf	RIGHT	3109	4682774	Full Trial Period	4679665	67	Trial: 67	4679665	131	Ãµ¹å	°ô°ôÌÇ	ÍøÇòÅÄ	j	f
wwh	.	.	.	.	.	.	.	.	.	.	7	.	.	.	false	false	Message: -1ms	.	.	.	.	.	.	.	.	.	.	.	ELCL_PCR_PARAM 5 3.0	-1	.	.	wwh.edf	RIGHT	3109	4682774	Full Trial Period	4679665	67	Trial: 67	4679665	131	Ãµ¹å	°ô°ôÌÇ	ÍøÇòÅÄ	j	f
wwh	.	.	.	.	.	.	.	.	.	.	8	.	.	.	false	true	Message: 0ms	.	.	.	.	.	.	.	.	.	.	.	!MODE RECORD CR 1000 2 0 R	0	.	.	wwh.edf	RIGHT	3109	4682774	Full Trial Period	4679665	67	Trial: 67	4679665	131	Ãµ¹å	°ô°ôÌÇ	ÍøÇòÅÄ	j	f
wwh	.	.	.	.	.	.	.	.	.	.	9	.	.	.	false	false	Message: 42ms	1.79	85.44	21	43	198.80	367.50	1	140.40	23	144.70	364.50	SYNCTIME	42	.	.	wwh.edf	RIGHT	3109	4682774	Full Trial Period	4679665	67	Trial: 67	4679665	131	Ãµ¹å	°ô°ôÌÇ	ÍøÇòÅÄ	j	f
wwh	.	.	.	.	.	.	.	.	.	.	10	.	.	.	false	false	Message: 543ms	13.28	62.36	213	561	539.20	356.50	3	921.10	349	144.80	363.70	INVISIBLE_BOUNDARY[1]	543	.	.	wwh.edf	RIGHT	3109	4682774	Full Trial Period	4679665	67	Trial: 67	4679665	131	Ãµ¹å	°ô°ôÌÇ	ÍøÇòÅÄ	j	f
wwh	.	.	.	.	.	.	.	.	.	.	11	.	.	.	false	false	Message: 550ms	13.28	62.36	213	561	539.20	356.50	3	921.10	349	144.80	363.70	SYNCTIME	550	.	.	wwh.edf	RIGHT	3109	4682774	Full Trial Period	4679665	67	Trial: 67	4679665	131	Ãµ¹å	°ô°ôÌÇ	ÍøÇòÅÄ	j	f
wwh	.	.	.	.	.	.	.	.	.	.	12	.	.	.	false	false	Message: 1639ms	5.43	139.19	39	1652	812.70	379.40	7	228.10	1614	651.80	383.20	INVISIBLE_BOUNDARY[2]	1639	.	.	wwh.edf	RIGHT	3109	4682774	Full Trial Period	4679665	67	Trial: 67	4679665	131	Ãµ¹å	°ô°ôÌÇ	ÍøÇòÅÄ	j	f
wwh	.	.	.	.	.	.	.	.	.	.	13	.	.	.	false	false	Message: 1650ms	5.43	139.19	39	1652	812.70	379.40	7	228.10	1614	651.80	383.20	SYNCTIME	1650	.	.	wwh.edf	RIGHT	3109	4682774	Full Trial Period	4679665	67	Trial: 67	4679665	131	Ãµ¹å	°ô°ôÌÇ	ÍøÇòÅÄ	j	f
wwh	.	.	.	.	231	3107	13	2877	888.20	376.50	14	[1]	2	RECTANGLE_INTERESTAREA	false	false	Message: 3090ms	.	.	.	.	.	.	.	.	.	.	.	KEYBOARD	3090	888.20	376.50	wwh.edf	RIGHT	3109	4682774	Full Trial Period	4679665	67	Trial: 67	4679665	131	Ãµ¹å	°ô°ôÌÇ	ÍøÇòÅÄ	j	f
wwh	.	.	.	.	.	.	.	.	.	.	15	.	.	.	false	false	Message: 3145ms	.	.	.	.	.	.	.	.	.	.	.	TRIAL_RESULT 0	3145	.	.	wwh.edf	RIGHT	3109	4682774	Full Trial Period	4679665	67	Trial: 67	4679665	131	Ãµ¹å	°ô°ôÌÇ	ÍøÇòÅÄ	j	f
wwh	.	.	.	.	.	.	.	.	.	.	1	.	.	.	false	false	Message: -24ms	.	.	.	.	.	.	.	.	.	.	.	TRIALID 67	-24	.	.	wwh.edf	RIGHT	2737	4686926	Full Trial Period	4684189	68	Trial: 68	4684189	60	µ°¾í	¸Ö±Ê	ÏãÑÌ	j	j
wwh	.	.	.	.	.	.	.	.	.	.	2	.	.	.	false	false	Message: -1ms	.	.	.	.	.	.	.	.	.	.	.	RECCFG CR 1000 2 0 R	-1	.	.	wwh.edf	RIGHT	2737	4686926	Full Trial Period	4684189	68	Trial: 68	4684189	60	µ°¾í	¸Ö±Ê	ÏãÑÌ	j	j
wwh	.	.	.	.	.	.	.	.	.	.	3	.	.	.	false	false	Message: -1ms	.	.	.	.	.	.	.	.	.	.	.	ELCLCFG TOWER	-1	.	.	wwh.edf	RIGHT	2737	4686926	Full Trial Period	4684189	68	Trial: 68	4684189	60	µ°¾í	¸Ö±Ê	ÏãÑÌ	j	j
wwh	.	.	.	.	.	.	.	.	.	.	4	.	.	.	false	false	Message: -1ms	.	.	.	.	.	.	.	.	.	.	.	GAZE_COORDS 0.00 0.00 1023.00 767.00	-1	.	.	wwh.edf	RIGHT	2737	4686926	Full Trial Period	4684189	68	Trial: 68	4684189	60	µ°¾í	¸Ö±Ê	ÏãÑÌ	j	j
wwh	.	.	.	.	.	.	.	.	.	.	5	.	.	.	false	false	Message: -1ms	.	.	.	.	.	.	.	.	.	.	.	THRESHOLDS R 67 210	-1	.	.	wwh.edf	RIGHT	2737	4686926	Full Trial Period	4684189	68	Trial: 68	4684189	60	µ°¾í	¸Ö±Ê	ÏãÑÌ	j	j
wwh	.	.	.	.	.	.	.	.	.	.	6	.	.	.	false	false	Message: -1ms	.	.	.	.	.	.	.	.	.	.	.	ELCL_PROC CENTROID (3)	-1	.	.	wwh.edf	RIGHT	2737	4686926	Full Trial Period	4684189	68	Trial: 68	4684189	60	µ°¾í	¸Ö±Ê	ÏãÑÌ	j	j
wwh	.	.	.	.	.	.	.	.	.	.	7	.	.	.	false	false	Message: -1ms	.	.	.	.	.	.	.	.	.	.	.	ELCL_PCR_PARAM 5 3.0	-1	.	.	wwh.edf	RIGHT	2737	4686926	Full Trial Period	4684189	68	Trial: 68	4684189	60	µ°¾í	¸Ö±Ê	ÏãÑÌ	j	j
wwh	.	.	.	.	.	.	.	.	.	.	8	.	.	.	false	true	Message: 0ms	.	.	.	.	.	.	.	.	.	.	.	!MODE RECORD CR 1000 2 0 R	0	.	.	wwh.edf	RIGHT	2737	4686926	Full Trial Period	4684189	68	Trial: 68	4684189	60	µ°¾í	¸Ö±Ê	ÏãÑÌ	j	j
wwh	.	.	.	.	258	264	1	7	149.80	373.90	9	.	.	.	false	false	Message: 42ms	.	.	.	.	.	.	.	.	.	.	.	SYNCTIME	42	149.80	373.90	wwh.edf	RIGHT	2737	4686926	Full Trial Period	4684189	68	Trial: 68	4684189	60	µ°¾í	¸Ö±Ê	ÏãÑÌ	j	j
wwh	.	.	.	.	.	.	.	.	.	.	10	.	.	.	false	false	Message: 840ms	1.30	7.18	181	1008	498.70	341.30	2	306.90	828	530.10	361.70	INVISIBLE_BOUNDARY[1]	840	.	.	wwh.edf	RIGHT	2737	4686926	Full Trial Period	4684189	68	Trial: 68	4684189	60	µ°¾í	¸Ö±Ê	ÏãÑÌ	j	j
wwh	137	982	1	846	.	.	.	.	.	.	11	.	.	.	false	false	Message: 850ms	1.30	7.18	181	1008	498.70	341.30	2	306.90	828	530.10	361.70	SYNCTIME	850	.	.	wwh.edf	RIGHT	2737	4686926	Full Trial Period	4684189	68	Trial: 68	4684189	60	µ°¾í	¸Ö±Ê	ÏãÑÌ	j	j
wwh	.	.	.	.	.	.	.	.	.	.	12	.	.	.	false	false	Message: 1394ms	3.42	20.09	170	1552	862.10	353.30	4	723.50	1383	761.50	372.20	INVISIBLE_BOUNDARY[2]	1394	.	.	wwh.edf	RIGHT	2737	4686926	Full Trial Period	4684189	68	Trial: 68	4684189	60	µ°¾í	¸Ö±Ê	ÏãÑÌ	j	j
wwh	.	.	.	.	.	.	.	.	.	.	13	.	.	.	false	false	Message: 1400ms	3.42	20.09	170	1552	862.10	353.30	4	723.50	1383	761.50	372.20	SYNCTIME	1400	.	.	wwh.edf	RIGHT	2737	4686926	Full Trial Period	4684189	68	Trial: 68	4684189	60	µ°¾í	¸Ö±Ê	ÏãÑÌ	j	j
wwh	.	.	.	.	34	2735	9	2702	830.30	387.20	14	.	.	.	false	false	Message: 2718ms	.	.	.	.	.	.	.	.	.	.	.	KEYBOARD	2718	830.30	387.20	wwh.edf	RIGHT	2737	4686926	Full Trial Period	4684189	68	Trial: 68	4684189	60	µ°¾í	¸Ö±Ê	ÏãÑÌ	j	j
wwh	.	.	.	.	.	.	.	.	.	.	15	.	.	.	false	false	Message: 2780ms	.	.	.	.	.	.	.	.	.	.	.	TRIAL_RESULT 0	2780	.	.	wwh.edf	RIGHT	2737	4686926	Full Trial Period	4684189	68	Trial: 68	4684189	60	µ°¾í	¸Ö±Ê	ÏãÑÌ	j	j
wwh	.	.	.	.	.	.	.	.	.	.	1	.	.	.	false	false	Message: -17ms	.	.	.	.	.	.	.	.	.	.	.	TRIALID 68	-17	.	.	wwh.edf	RIGHT	2270	4690584	Full Trial Period	4688314	69	Trial: 69	4688314	145	ÁïÁïÇò	Ã¢¹û	ÌðÍ²	j	f
wwh	.	.	.	.	.	.	.	.	.	.	2	.	.	.	false	false	Message: -1ms	.	.	.	.	.	.	.	.	.	.	.	RECCFG CR 1000 2 0 R	-1	.	.	wwh.edf	RIGHT	2270	4690584	Full Trial Period	4688314	69	Trial: 69	4688314	145	ÁïÁïÇò	Ã¢¹û	ÌðÍ²	j	f
wwh	.	.	.	.	.	.	.	.	.	.	3	.	.	.	false	false	Message: -1ms	.	.	.	.	.	.	.	.	.	.	.	ELCLCFG TOWER	-1	.	.	wwh.edf	RIGHT	2270	4690584	Full Trial Period	4688314	69	Trial: 69	4688314	145	ÁïÁïÇò	Ã¢¹û	ÌðÍ²	j	f
wwh	.	.	.	.	.	.	.	.	.	.	4	.	.	.	false	false	Message: -1ms	.	.	.	.	.	.	.	.	.	.	.	GAZE_COORDS 0.00 0.00 1023.00 767.00	-1	.	.	wwh.edf	RIGHT	2270	4690584	Full Trial Period	4688314	69	Trial: 69	4688314	145	ÁïÁïÇò	Ã¢¹û	ÌðÍ²	j	f
wwh	.	.	.	.	.	.	.	.	.	.	5	.	.	.	false	false	Message: -1ms	.	.	.	.	.	.	.	.	.	.	.	THRESHOLDS R 67 210	-1	.	.	wwh.edf	RIGHT	2270	4690584	Full Trial Period	4688314	69	Trial: 69	4688314	145	ÁïÁïÇò	Ã¢¹û	ÌðÍ²	j	f
wwh	.	.	.	.	.	.	.	.	.	.	6	.	.	.	false	false	Message: -1ms	.	.	.	.	.	.	.	.	.	.	.	ELCL_PROC CENTROID (3)	-1	.	.	wwh.edf	RIGHT	2270	4690584	Full Trial Period	4688314	69	Trial: 69	4688314	145	ÁïÁïÇò	Ã¢¹û	ÌðÍ²	j	f
wwh	.	.	.	.	.	.	.	.	.	.	7	.	.	.	false	false	Message: -1ms	.	.	.	.	.	.	.	.	.	.	.	ELCL_PCR_PARAM 5 3.0	-1	.	.	wwh.edf	RIGHT	2270	4690584	Full Trial Period	4688314	69	Trial: 69	4688314	145	ÁïÁïÇò	Ã¢¹û	ÌðÍ²	j	f
wwh	.	.	.	.	.	.	.	.	.	.	8	.	.	.	false	true	Message: 0ms	.	.	.	.	.	.	.	.	.	.	.	!MODE RECORD CR 1000 2 0 R	0	.	.	wwh.edf	RIGHT	2270	4690584	Full Trial Period	4688314	69	Trial: 69	4688314	145	ÁïÁïÇò	Ã¢¹û	ÌðÍ²	j	f
wwh	.	.	.	.	333	339	1	7	150.60	366.90	9	.	.	.	false	false	Message: 41ms	.	.	.	.	.	.	.	.	.	.	.	SYNCTIME	41	150.60	366.90	wwh.edf	RIGHT	2270	4690584	Full Trial Period	4688314	69	Trial: 69	4688314	145	ÁïÁïÇò	Ã¢¹û	ÌðÍ²	j	f
wwh	.	.	.	.	306	842	2	537	514.70	384.20	10	[1]	1	RECTANGLE_INTERESTAREA	false	false	Message: 562ms	.	.	.	.	.	.	.	.	.	.	.	INVISIBLE_BOUNDARY[1]	562	514.70	384.20	wwh.edf	RIGHT	2270	4690584	Full Trial Period	4688314	69	Trial: 69	4688314	145	ÁïÁïÇò	Ã¢¹û	ÌðÍ²	j	f
wwh	.	.	.	.	306	842	2	537	514.70	384.20	11	[1]	1	RECTANGLE_INTERESTAREA	false	false	Message: 566ms	.	.	.	.	.	.	.	.	.	.	.	SYNCTIME	566	514.70	384.20	wwh.edf	RIGHT	2270	4690584	Full Trial Period	4688314	69	Trial: 69	4688314	145	ÁïÁïÇò	Ã¢¹û	ÌðÍ²	j	f
wwh	.	.	.	.	.	.	.	.	.	.	12	.	.	.	false	false	Message: 1442ms	9.90	54.68	181	1467	789.80	356.70	3	898.70	1287	499.00	366.70	INVISIBLE_BOUNDARY[2]	1442	.	.	wwh.edf	RIGHT	2270	4690584	Full Trial Period	4688314	69	Trial: 69	4688314	145	ÁïÁïÇò	Ã¢¹û	ÌðÍ²	j	f
wwh	.	.	.	.	.	.	.	.	.	.	13	.	.	.	false	false	Message: 1449ms	9.90	54.68	181	1467	789.80	356.70	3	898.70	1287	499.00	366.70	SYNCTIME	1449	.	.	wwh.edf	RIGHT	2270	4690584	Full Trial Period	4688314	69	Trial: 69	4688314	145	ÁïÁïÇò	Ã¢¹û	ÌðÍ²	j	f
wwh	.	.	.	.	114	2268	6	2155	671.70	391.00	14	.	.	.	false	false	Message: 2250ms	.	.	.	.	.	.	.	.	.	.	.	KEYBOARD	2250	671.70	391.00	wwh.edf	RIGHT	2270	4690584	Full Trial Period	4688314	69	Trial: 69	4688314	145	ÁïÁïÇò	Ã¢¹û	ÌðÍ²	j	f
wwh	.	.	.	.	.	.	.	.	.	.	15	.	.	.	false	false	Message: 2316ms	.	.	.	.	.	.	.	.	.	.	.	TRIAL_RESULT 0	2316	.	.	wwh.edf	RIGHT	2270	4690584	Full Trial Period	4688314	69	Trial: 69	4688314	145	ÁïÁïÇò	Ã¢¹û	ÌðÍ²	j	f
wwh	.	.	.	.	.	.	.	.	.	.	1	.	.	.	false	false	Message: -20ms	.	.	.	.	.	.	.	.	.	.	.	TRIALID 69	-20	.	.	wwh.edf	RIGHT	3155	4695047	Full Trial Period	4691892	70	Trial: 70	4691892	72	Ãµ¹å	ÍøÇò	éÙ×Ó	f	j
wwh	.	.	.	.	.	.	.	.	.	.	2	.	.	.	false	false	Message: -1ms	.	.	.	.	.	.	.	.	.	.	.	RECCFG CR 1000 2 0 R	-1	.	.	wwh.edf	RIGHT	3155	4695047	Full Trial Period	4691892	70	Trial: 70	4691892	72	Ãµ¹å	ÍøÇò	éÙ×Ó	f	j
wwh	.	.	.	.	.	.	.	.	.	.	3	.	.	.	false	false	Message: -1ms	.	.	.	.	.	.	.	.	.	.	.	ELCLCFG TOWER	-1	.	.	wwh.edf	RIGHT	3155	4695047	Full Trial Period	4691892	70	Trial: 70	4691892	72	Ãµ¹å	ÍøÇò	éÙ×Ó	f	j
wwh	.	.	.	.	.	.	.	.	.	.	4	.	.	.	false	false	Message: -1ms	.	.	.	.	.	.	.	.	.	.	.	GAZE_COORDS 0.00 0.00 1023.00 767.00	-1	.	.	wwh.edf	RIGHT	3155	4695047	Full Trial Period	4691892	70	Trial: 70	4691892	72	Ãµ¹å	ÍøÇò	éÙ×Ó	f	j
wwh	.	.	.	.	.	.	.	.	.	.	5	.	.	.	false	false	Message: -1ms	.	.	.	.	.	.	.	.	.	.	.	THRESHOLDS R 67 210	-1	.	.	wwh.edf	RIGHT	3155	4695047	Full Trial Period	4691892	70	Trial: 70	4691892	72	Ãµ¹å	ÍøÇò	éÙ×Ó	f	j
wwh	.	.	.	.	.	.	.	.	.	.	6	.	.	.	false	false	Message: -1ms	.	.	.	.	.	.	.	.	.	.	.	ELCL_PROC CENTROID (3)	-1	.	.	wwh.edf	RIGHT	3155	4695047	Full Trial Period	4691892	70	Trial: 70	4691892	72	Ãµ¹å	ÍøÇò	éÙ×Ó	f	j
wwh	.	.	.	.	.	.	.	.	.	.	7	.	.	.	false	false	Message: -1ms	.	.	.	.	.	.	.	.	.	.	.	ELCL_PCR_PARAM 5 3.0	-1	.	.	wwh.edf	RIGHT	3155	4695047	Full Trial Period	4691892	70	Trial: 70	4691892	72	Ãµ¹å	ÍøÇò	éÙ×Ó	f	j
wwh	.	.	.	.	.	.	.	.	.	.	8	.	.	.	false	true	Message: 0ms	.	.	.	.	.	.	.	.	.	.	.	!MODE RECORD CR 1000 2 0 R	0	.	.	wwh.edf	RIGHT	3155	4695047	Full Trial Period	4691892	70	Trial: 70	4691892	72	Ãµ¹å	ÍøÇò	éÙ×Ó	f	j
wwh	.	.	.	.	329	335	1	7	146.30	385.20	9	.	.	.	false	false	Message: 46ms	.	.	.	.	.	.	.	.	.	.	.	SYNCTIME	46	146.30	385.20	wwh.edf	RIGHT	3155	4695047	Full Trial Period	4691892	70	Trial: 70	4691892	72	Ãµ¹å	ÍøÇò	éÙ×Ó	f	j
wwh	.	.	.	.	132	685	2	554	676.20	396.20	10	.	.	.	false	false	Message: 559ms	.	.	.	.	.	.	.	.	.	.	.	INVISIBLE_BOUNDARY[1]	559	676.20	396.20	wwh.edf	RIGHT	3155	4695047	Full Trial Period	4691892	70	Trial: 70	4691892	72	Ãµ¹å	ÍøÇò	éÙ×Ó	f	j
wwh	.	.	.	.	132	685	2	554	676.20	396.20	11	.	.	.	false	false	Message: 563ms	.	.	.	.	.	.	.	.	.	.	.	SYNCTIME	563	676.20	396.20	wwh.edf	RIGHT	3155	4695047	Full Trial Period	4691892	70	Trial: 70	4691892	72	Ãµ¹å	ÍøÇò	éÙ×Ó	f	j
wwh	.	.	.	.	.	.	.	.	.	.	12	.	.	.	false	false	Message: 1331ms	3.97	28.59	139	1355	756.70	353.30	5	226.10	1217	643.00	380.40	INVISIBLE_BOUNDARY[2]	1331	.	.	wwh.edf	RIGHT	3155	4695047	Full Trial Period	4691892	70	Trial: 70	4691892	72	Ãµ¹å	ÍøÇò	éÙ×Ó	f	j
wwh	.	.	.	.	.	.	.	.	.	.	13	.	.	.	false	false	Message: 1338ms	3.97	28.59	139	1355	756.70	353.30	5	226.10	1217	643.00	380.40	SYNCTIME	1338	.	.	wwh.edf	RIGHT	3155	4695047	Full Trial Period	4691892	70	Trial: 70	4691892	72	Ãµ¹å	ÍøÇò	éÙ×Ó	f	j
wwh	92	3154	4	3063	.	.	.	.	.	.	14	.	.	.	false	false	Message: 3136ms	8.67	64.68	134	3154	625.00	385.20	10	414.60	3021	883.50	375.00	KEYBOARD	3136	.	.	wwh.edf	RIGHT	3155	4695047	Full Trial Period	4691892	70	Trial: 70	4691892	72	Ãµ¹å	ÍøÇò	éÙ×Ó	f	j
wwh	.	.	.	.	.	.	.	.	.	.	15	.	.	.	false	false	Message: 3201ms	.	.	.	.	.	.	.	.	.	.	.	TRIAL_RESULT 0	3201	.	.	wwh.edf	RIGHT	3155	4695047	Full Trial Period	4691892	70	Trial: 70	4691892	72	Ãµ¹å	ÍøÇò	éÙ×Ó	f	j
wwh	.	.	.	.	.	.	.	.	.	.	1	.	.	.	false	false	Message: -524ms	.	.	.	.	.	.	.	.	.	.	.	TRIALID 70	-524	.	.	wwh.edf	RIGHT	1990	4698960	Full Trial Period	4696970	71	Trial: 71	4696970	43	Î¢²¨Â¯	±£ÏÕÏä	ÒûË®»ú	f	f
wwh	.	.	.	.	.	.	.	.	.	.	2	.	.	.	false	false	Message: -1ms	.	.	.	.	.	.	.	.	.	.	.	RECCFG CR 1000 2 0 R	-1	.	.	wwh.edf	RIGHT	1990	4698960	Full Trial Period	4696970	71	Trial: 71	4696970	43	Î¢²¨Â¯	±£ÏÕÏä	ÒûË®»ú	f	f
wwh	.	.	.	.	.	.	.	.	.	.	3	.	.	.	false	false	Message: -1ms	.	.	.	.	.	.	.	.	.	.	.	ELCLCFG TOWER	-1	.	.	wwh.edf	RIGHT	1990	4698960	Full Trial Period	4696970	71	Trial: 71	4696970	43	Î¢²¨Â¯	±£ÏÕÏä	ÒûË®»ú	f	f
wwh	.	.	.	.	.	.	.	.	.	.	4	.	.	.	false	false	Message: -1ms	.	.	.	.	.	.	.	.	.	.	.	GAZE_COORDS 0.00 0.00 1023.00 767.00	-1	.	.	wwh.edf	RIGHT	1990	4698960	Full Trial Period	4696970	71	Trial: 71	4696970	43	Î¢²¨Â¯	±£ÏÕÏä	ÒûË®»ú	f	f
wwh	.	.	.	.	.	.	.	.	.	.	5	.	.	.	false	false	Message: -1ms	.	.	.	.	.	.	.	.	.	.	.	THRESHOLDS R 67 210	-1	.	.	wwh.edf	RIGHT	1990	4698960	Full Trial Period	4696970	71	Trial: 71	4696970	43	Î¢²¨Â¯	±£ÏÕÏä	ÒûË®»ú	f	f
wwh	.	.	.	.	.	.	.	.	.	.	6	.	.	.	false	false	Message: -1ms	.	.	.	.	.	.	.	.	.	.	.	ELCL_PROC CENTROID (3)	-1	.	.	wwh.edf	RIGHT	1990	4698960	Full Trial Period	4696970	71	Trial: 71	4696970	43	Î¢²¨Â¯	±£ÏÕÏä	ÒûË®»ú	f	f
wwh	.	.	.	.	.	.	.	.	.	.	7	.	.	.	false	false	Message: -1ms	.	.	.	.	.	.	.	.	.	.	.	ELCL_PCR_PARAM 5 3.0	-1	.	.	wwh.edf	RIGHT	1990	4698960	Full Trial Period	4696970	71	Trial: 71	4696970	43	Î¢²¨Â¯	±£ÏÕÏä	ÒûË®»ú	f	f
wwh	.	.	.	.	.	.	.	.	.	.	8	.	.	.	false	true	Message: 0ms	.	.	.	.	.	.	.	.	.	.	.	!MODE RECORD CR 1000 2 0 R	0	.	.	wwh.edf	RIGHT	1990	4698960	Full Trial Period	4696970	71	Trial: 71	4696970	43	Î¢²¨Â¯	±£ÏÕÏä	ÒûË®»ú	f	f
wwh	.	.	.	.	408	414	1	7	152.70	372.70	9	.	.	.	false	false	Message: 42ms	.	.	.	.	.	.	.	.	.	.	.	SYNCTIME	42	152.70	372.70	wwh.edf	RIGHT	1990	4698960	Full Trial Period	4696970	71	Trial: 71	4696970	43	Î¢²¨Â¯	±£ÏÕÏä	ÒûË®»ú	f	f
wwh	.	.	.	.	.	.	.	.	.	.	10	.	.	.	false	false	Message: 444ms	10.82	62.53	173	587	476.50	360.20	1	646.60	415	155.50	373.40	INVISIBLE_BOUNDARY[1]	444	.	.	wwh.edf	RIGHT	1990	4698960	Full Trial Period	4696970	71	Trial: 71	4696970	43	Î¢²¨Â¯	±£ÏÕÏä	ÒûË®»ú	f	f
wwh	108	557	1	450	.	.	.	.	.	.	11	.	.	.	false	false	Message: 450ms	10.82	62.53	173	587	476.50	360.20	1	646.60	415	155.50	373.40	SYNCTIME	450	.	.	wwh.edf	RIGHT	1990	4698960	Full Trial Period	4696970	71	Trial: 71	4696970	43	Î¢²¨Â¯	±£ÏÕÏä	ÒûË®»ú	f	f
wwh	.	.	.	.	.	.	.	.	.	.	12	.	.	.	false	false	Message: 1215ms	2.98	19.21	155	1319	786.60	337.30	4	974.80	1165	705.20	369.80	INVISIBLE_BOUNDARY[2]	1215	.	.	wwh.edf	RIGHT	1990	4698960	Full Trial Period	4696970	71	Trial: 71	4696970	43	Î¢²¨Â¯	±£ÏÕÏä	ÒûË®»ú	f	f
wwh	64	1284	2	1221	.	.	.	.	.	.	13	.	.	.	false	false	Message: 1225ms	2.98	19.21	155	1319	786.60	337.30	4	974.80	1165	705.20	369.80	SYNCTIME	1225	.	.	wwh.edf	RIGHT	1990	4698960	Full Trial Period	4696970	71	Trial: 71	4696970	43	Î¢²¨Â¯	±£ÏÕÏä	ÒûË®»ú	f	f
wwh	.	.	.	.	396	1988	7	1593	877.60	389.90	14	[1]	2	RECTANGLE_INTERESTAREA	false	false	Message: 1971ms	.	.	.	.	.	.	.	.	.	.	.	KEYBOARD	1971	877.60	389.90	wwh.edf	RIGHT	1990	4698960	Full Trial Period	4696970	71	Trial: 71	4696970	43	Î¢²¨Â¯	±£ÏÕÏä	ÒûË®»ú	f	f
wwh	.	.	.	.	.	.	.	.	.	.	15	.	.	.	false	false	Message: 2029ms	.	.	.	.	.	.	.	.	.	.	.	TRIAL_RESULT 0	2029	.	.	wwh.edf	RIGHT	1990	4698960	Full Trial Period	4696970	71	Trial: 71	4696970	43	Î¢²¨Â¯	±£ÏÕÏä	ÒûË®»ú	f	f
wwh	.	.	.	.	.	.	.	.	.	.	1	.	.	.	false	false	Message: -22ms	.	.	.	.	.	.	.	.	.	.	.	TRIALID 71	-22	.	.	wwh.edf	RIGHT	3654	4703896	Full Trial Period	4700242	72	Trial: 72	4700242	106	ÊÁ×Ó	ÄÏ¹Ï	¾ÈÉúÈ¦	f	j
wwh	.	.	.	.	.	.	.	.	.	.	2	.	.	.	false	false	Message: -1ms	.	.	.	.	.	.	.	.	.	.	.	RECCFG CR 1000 2 0 R	-1	.	.	wwh.edf	RIGHT	3654	4703896	Full Trial Period	4700242	72	Trial: 72	4700242	106	ÊÁ×Ó	ÄÏ¹Ï	¾ÈÉúÈ¦	f	j
wwh	.	.	.	.	.	.	.	.	.	.	3	.	.	.	false	false	Message: -1ms	.	.	.	.	.	.	.	.	.	.	.	ELCLCFG TOWER	-1	.	.	wwh.edf	RIGHT	3654	4703896	Full Trial Period	4700242	72	Trial: 72	4700242	106	ÊÁ×Ó	ÄÏ¹Ï	¾ÈÉúÈ¦	f	j
wwh	.	.	.	.	.	.	.	.	.	.	4	.	.	.	false	false	Message: -1ms	.	.	.	.	.	.	.	.	.	.	.	GAZE_COORDS 0.00 0.00 1023.00 767.00	-1	.	.	wwh.edf	RIGHT	3654	4703896	Full Trial Period	4700242	72	Trial: 72	4700242	106	ÊÁ×Ó	ÄÏ¹Ï	¾ÈÉúÈ¦	f	j
wwh	.	.	.	.	.	.	.	.	.	.	5	.	.	.	false	false	Message: -1ms	.	.	.	.	.	.	.	.	.	.	.	THRESHOLDS R 67 210	-1	.	.	wwh.edf	RIGHT	3654	4703896	Full Trial Period	4700242	72	Trial: 72	4700242	106	ÊÁ×Ó	ÄÏ¹Ï	¾ÈÉúÈ¦	f	j
wwh	.	.	.	.	.	.	.	.	.	.	6	.	.	.	false	false	Message: -1ms	.	.	.	.	.	.	.	.	.	.	.	ELCL_PROC CENTROID (3)	-1	.	.	wwh.edf	RIGHT	3654	4703896	Full Trial Period	4700242	72	Trial: 72	4700242	106	ÊÁ×Ó	ÄÏ¹Ï	¾ÈÉúÈ¦	f	j
wwh	.	.	.	.	.	.	.	.	.	.	7	.	.	.	false	false	Message: -1ms	.	.	.	.	.	.	.	.	.	.	.	ELCL_PCR_PARAM 5 3.0	-1	.	.	wwh.edf	RIGHT	3654	4703896	Full Trial Period	4700242	72	Trial: 72	4700242	106	ÊÁ×Ó	ÄÏ¹Ï	¾ÈÉúÈ¦	f	j
wwh	.	.	.	.	.	.	.	.	.	.	8	.	.	.	false	true	Message: 0ms	.	.	.	.	.	.	.	.	.	.	.	!MODE RECORD CR 1000 2 0 R	0	.	.	wwh.edf	RIGHT	3654	4703896	Full Trial Period	4700242	72	Trial: 72	4700242	106	ÊÁ×Ó	ÄÏ¹Ï	¾ÈÉúÈ¦	f	j
wwh	.	.	.	.	282	288	1	7	149.20	381.90	9	.	.	.	false	false	Message: 44ms	.	.	.	.	.	.	.	.	.	.	.	SYNCTIME	44	149.20	381.90	wwh.edf	RIGHT	3654	4703896	Full Trial Period	4700242	72	Trial: 72	4700242	106	ÊÁ×Ó	ÄÏ¹Ï	¾ÈÉúÈ¦	f	j
wwh	.	.	.	.	.	.	.	.	.	.	10	.	.	.	false	false	Message: 471ms	10.48	51.61	203	491	459.50	368.70	1	885.60	289	147.90	376.40	INVISIBLE_BOUNDARY[1]	471	.	.	wwh.edf	RIGHT	3654	4703896	Full Trial Period	4700242	72	Trial: 72	4700242	106	ÊÁ×Ó	ÄÏ¹Ï	¾ÈÉúÈ¦	f	j
wwh	.	.	.	.	.	.	.	.	.	.	11	.	.	.	false	false	Message: 478ms	10.48	51.61	203	491	459.50	368.70	1	885.60	289	147.90	376.40	SYNCTIME	478	.	.	wwh.edf	RIGHT	3654	4703896	Full Trial Period	4700242	72	Trial: 72	4700242	106	ÊÁ×Ó	ÄÏ¹Ï	¾ÈÉúÈ¦	f	j
wwh	.	.	.	.	.	.	.	.	.	.	12	.	.	.	false	false	Message: 3025ms	7.76	176.27	44	3043	852.90	378.20	7	330.80	3000	622.30	393.50	INVISIBLE_BOUNDARY[2]	3025	.	.	wwh.edf	RIGHT	3654	4703896	Full Trial Period	4700242	72	Trial: 72	4700242	106	ÊÁ×Ó	ÄÏ¹Ï	¾ÈÉúÈ¦	f	j
wwh	.	.	.	.	.	.	.	.	.	.	13	.	.	.	false	false	Message: 3036ms	7.76	176.27	44	3043	852.90	378.20	7	330.80	3000	622.30	393.50	SYNCTIME	3036	.	.	wwh.edf	RIGHT	3654	4703896	Full Trial Period	4700242	72	Trial: 72	4700242	106	ÊÁ×Ó	ÄÏ¹Ï	¾ÈÉúÈ¦	f	j
wwh	98	3653	5	3556	.	.	.	.	.	.	14	.	.	.	false	false	Message: 3635ms	0.60	5.12	118	3653	874.80	370.20	9	178.00	3536	886.10	384.20	KEYBOARD	3635	.	.	wwh.edf	RIGHT	3654	4703896	Full Trial Period	4700242	72	Trial: 72	4700242	106	ÊÁ×Ó	ÄÏ¹Ï	¾ÈÉúÈ¦	f	j
wwh	.	.	.	.	.	.	.	.	.	.	15	.	.	.	false	false	Message: 3695ms	.	.	.	.	.	.	.	.	.	.	.	TRIAL_RESULT 0	3695	.	.	wwh.edf	RIGHT	3654	4703896	Full Trial Period	4700242	72	Trial: 72	4700242	106	ÊÁ×Ó	ÄÏ¹Ï	¾ÈÉúÈ¦	f	j
wwh	.	.	.	.	.	.	.	.	.	.	1	.	.	.	false	false	Message: -532ms	.	.	.	.	.	.	.	.	.	.	.	TRIALID 72	-532	.	.	wwh.edf	RIGHT	3232	4709033	Full Trial Period	4705801	73	Trial: 73	4705801	111	ÃæÌõ	º£´ø	Î§½í	j	j
wwh	.	.	.	.	.	.	.	.	.	.	2	.	.	.	false	false	Message: -3ms	.	.	.	.	.	.	.	.	.	.	.	RECCFG CR 1000 2 0 R	-3	.	.	wwh.edf	RIGHT	3232	4709033	Full Trial Period	4705801	73	Trial: 73	4705801	111	ÃæÌõ	º£´ø	Î§½í	j	j
wwh	.	.	.	.	.	.	.	.	.	.	3	.	.	.	false	false	Message: -3ms	.	.	.	.	.	.	.	.	.	.	.	ELCLCFG TOWER	-3	.	.	wwh.edf	RIGHT	3232	4709033	Full Trial Period	4705801	73	Trial: 73	4705801	111	ÃæÌõ	º£´ø	Î§½í	j	j
wwh	.	.	.	.	.	.	.	.	.	.	4	.	.	.	false	false	Message: -3ms	.	.	.	.	.	.	.	.	.	.	.	GAZE_COORDS 0.00 0.00 1023.00 767.00	-3	.	.	wwh.edf	RIGHT	3232	4709033	Full Trial Period	4705801	73	Trial: 73	4705801	111	ÃæÌõ	º£´ø	Î§½í	j	j
wwh	.	.	.	.	.	.	.	.	.	.	5	.	.	.	false	false	Message: -3ms	.	.	.	.	.	.	.	.	.	.	.	THRESHOLDS R 67 210	-3	.	.	wwh.edf	RIGHT	3232	4709033	Full Trial Period	4705801	73	Trial: 73	4705801	111	ÃæÌõ	º£´ø	Î§½í	j	j
wwh	.	.	.	.	.	.	.	.	.	.	6	.	.	.	false	false	Message: -3ms	.	.	.	.	.	.	.	.	.	.	.	ELCL_PROC CENTROID (3)	-3	.	.	wwh.edf	RIGHT	3232	4709033	Full Trial Period	4705801	73	Trial: 73	4705801	111	ÃæÌõ	º£´ø	Î§½í	j	j
wwh	.	.	.	.	.	.	.	.	.	.	7	.	.	.	false	false	Message: -3ms	.	.	.	.	.	.	.	.	.	.	.	ELCL_PCR_PARAM 5 3.0	-3	.	.	wwh.edf	RIGHT	3232	4709033	Full Trial Period	4705801	73	Trial: 73	4705801	111	ÃæÌõ	º£´ø	Î§½í	j	j
wwh	.	.	.	.	.	.	.	.	.	.	8	.	.	.	false	false	Message: -2ms	.	.	.	.	.	.	.	.	.	.	.	!MODE RECORD CR 1000 2 0 R	-2	.	.	wwh.edf	RIGHT	3232	4709033	Full Trial Period	4705801	73	Trial: 73	4705801	111	ÃæÌõ	º£´ø	Î§½í	j	j
wwh	.	.	.	.	143	153	1	11	204.80	379.90	9	.	.	.	false	false	Message: 51ms	.	.	.	.	.	.	.	.	.	.	.	SYNCTIME	51	204.80	379.90	wwh.edf	RIGHT	3232	4709033	Full Trial Period	4705801	73	Trial: 73	4705801	111	ÃæÌõ	º£´ø	Î§½í	j	j
wwh	.	.	.	.	.	.	.	.	.	.	10	.	.	.	false	false	Message: 591ms	7.81	169.71	46	597	414.90	383.20	3	298.20	552	183.50	369.00	INVISIBLE_BOUNDARY[1]	591	.	.	wwh.edf	RIGHT	3232	4709033	Full Trial Period	4705801	73	Trial: 73	4705801	111	ÃæÌõ	º£´ø	Î§½í	j	j
wwh	.	.	.	.	132	729	4	598	405.30	383.70	11	.	.	.	false	false	Message: 601ms	.	.	.	.	.	.	.	.	.	.	.	SYNCTIME	601	405.30	383.70	wwh.edf	RIGHT	3232	4709033	Full Trial Period	4705801	73	Trial: 73	4705801	111	ÃæÌõ	º£´ø	Î§½í	j	j
wwh	.	.	.	.	.	.	.	.	.	.	12	.	.	.	false	false	Message: 1418ms	6.86	40.12	171	1546	732.60	369.70	6	604.70	1376	532.50	388.50	INVISIBLE_BOUNDARY[2]	1418	.	.	wwh.edf	RIGHT	3232	4709033	Full Trial Period	4705801	73	Trial: 73	4705801	111	ÃæÌõ	º£´ø	Î§½í	j	j
wwh	104	1523	3	1420	.	.	.	.	.	.	13	.	.	.	false	false	Message: 1426ms	6.86	40.12	171	1546	732.60	369.70	6	604.70	1376	532.50	388.50	SYNCTIME	1426	.	.	wwh.edf	RIGHT	3232	4709033	Full Trial Period	4705801	73	Trial: 73	4705801	111	ÃæÌõ	º£´ø	Î§½í	j	j
wwh	.	.	.	.	174	3230	12	3057	884.00	378.50	14	[1]	2	RECTANGLE_INTERESTAREA	false	false	Message: 3213ms	.	.	.	.	.	.	.	.	.	.	.	KEYBOARD	3213	884.00	378.50	wwh.edf	RIGHT	3232	4709033	Full Trial Period	4705801	73	Trial: 73	4705801	111	ÃæÌõ	º£´ø	Î§½í	j	j
wwh	.	.	.	.	.	.	.	.	.	.	15	.	.	.	false	false	Message: 3277ms	.	.	.	.	.	.	.	.	.	.	.	TRIAL_RESULT 0	3277	.	.	wwh.edf	RIGHT	3232	4709033	Full Trial Period	4705801	73	Trial: 73	4705801	111	ÃæÌõ	º£´ø	Î§½í	j	j
wwh	.	.	.	.	.	.	.	.	.	.	1	.	.	.	false	false	Message: -16ms	.	.	.	.	.	.	.	.	.	.	.	TRIALID 73	-16	.	.	wwh.edf	RIGHT	3163	4714706	Full Trial Period	4711543	74	Trial: 74	4711543	14	ÁïÁïÇò	ÊÁ×Ó	ÔÂ±ý	f	j
wwh	.	.	.	.	.	.	.	.	.	.	2	.	.	.	false	false	Message: -1ms	.	.	.	.	.	.	.	.	.	.	.	RECCFG CR 1000 2 0 R	-1	.	.	wwh.edf	RIGHT	3163	4714706	Full Trial Period	4711543	74	Trial: 74	4711543	14	ÁïÁïÇò	ÊÁ×Ó	ÔÂ±ý	f	j
wwh	.	.	.	.	.	.	.	.	.	.	3	.	.	.	false	false	Message: -1ms	.	.	.	.	.	.	.	.	.	.	.	ELCLCFG TOWER	-1	.	.	wwh.edf	RIGHT	3163	4714706	Full Trial Period	4711543	74	Trial: 74	4711543	14	ÁïÁïÇò	ÊÁ×Ó	ÔÂ±ý	f	j
wwh	.	.	.	.	.	.	.	.	.	.	4	.	.	.	false	false	Message: -1ms	.	.	.	.	.	.	.	.	.	.	.	GAZE_COORDS 0.00 0.00 1023.00 767.00	-1	.	.	wwh.edf	RIGHT	3163	4714706	Full Trial Period	4711543	74	Trial: 74	4711543	14	ÁïÁïÇò	ÊÁ×Ó	ÔÂ±ý	f	j
wwh	.	.	.	.	.	.	.	.	.	.	5	.	.	.	false	false	Message: -1ms	.	.	.	.	.	.	.	.	.	.	.	THRESHOLDS R 67 210	-1	.	.	wwh.edf	RIGHT	3163	4714706	Full Trial Period	4711543	74	Trial: 74	4711543	14	ÁïÁïÇò	ÊÁ×Ó	ÔÂ±ý	f	j
wwh	.	.	.	.	.	.	.	.	.	.	6	.	.	.	false	false	Message: -1ms	.	.	.	.	.	.	.	.	.	.	.	ELCL_PROC CENTROID (3)	-1	.	.	wwh.edf	RIGHT	3163	4714706	Full Trial Period	4711543	74	Trial: 74	4711543	14	ÁïÁïÇò	ÊÁ×Ó	ÔÂ±ý	f	j
wwh	.	.	.	.	.	.	.	.	.	.	7	.	.	.	false	false	Message: -1ms	.	.	.	.	.	.	.	.	.	.	.	ELCL_PCR_PARAM 5 3.0	-1	.	.	wwh.edf	RIGHT	3163	4714706	Full Trial Period	4711543	74	Trial: 74	4711543	14	ÁïÁïÇò	ÊÁ×Ó	ÔÂ±ý	f	j
wwh	.	.	.	.	.	.	.	.	.	.	8	.	.	.	false	true	Message: 0ms	.	.	.	.	.	.	.	.	.	.	.	!MODE RECORD CR 1000 2 0 R	0	.	.	wwh.edf	RIGHT	3163	4714706	Full Trial Period	4711543	74	Trial: 74	4711543	14	ÁïÁïÇò	ÊÁ×Ó	ÔÂ±ý	f	j
wwh	.	.	.	.	80	86	1	7	200.20	386.40	9	.	.	.	false	false	Message: 42ms	.	.	.	.	.	.	.	.	.	.	.	SYNCTIME	42	200.20	386.40	wwh.edf	RIGHT	3163	4714706	Full Trial Period	4711543	74	Trial: 74	4711543	14	ÁïÁïÇò	ÊÁ×Ó	ÔÂ±ý	f	j
wwh	.	.	.	.	.	.	.	.	.	.	10	.	.	.	false	false	Message: 689ms	4.52	155.92	29	697	448.60	390.90	3	298.70	669	315.90	392.90	INVISIBLE_BOUNDARY[1]	689	.	.	wwh.edf	RIGHT	3163	4714706	Full Trial Period	4711543	74	Trial: 74	4711543	14	ÁïÁïÇò	ÊÁ×Ó	ÔÂ±ý	f	j
wwh	.	.	.	.	105	802	4	698	454.60	388.60	11	.	.	.	false	false	Message: 700ms	.	.	.	.	.	.	.	.	.	.	.	SYNCTIME	700	454.60	388.60	wwh.edf	RIGHT	3163	4714706	Full Trial Period	4711543	74	Trial: 74	4711543	14	ÁïÁïÇò	ÊÁ×Ó	ÔÂ±ý	f	j
wwh	.	.	.	.	.	.	.	.	.	.	12	.	.	.	false	false	Message: 1622ms	4.46	148.81	30	1623	763.10	393.20	6	245.60	1594	631.20	395.40	INVISIBLE_BOUNDARY[2]	1622	.	.	wwh.edf	RIGHT	3163	4714706	Full Trial Period	4711543	74	Trial: 74	4711543	14	ÁïÁïÇò	ÊÁ×Ó	ÔÂ±ý	f	j
wwh	.	.	.	.	25	1648	7	1624	780.20	387.70	13	.	.	.	false	false	Message: 1625ms	.	.	.	.	.	.	.	.	.	.	.	SYNCTIME	1625	780.20	387.70	wwh.edf	RIGHT	3163	4714706	Full Trial Period	4711543	74	Trial: 74	4711543	14	ÁïÁïÇò	ÊÁ×Ó	ÔÂ±ý	f	j
wwh	.	.	.	.	63	3161	12	3099	520.20	428.40	14	.	.	.	false	false	Message: 3144ms	.	.	.	.	.	.	.	.	.	.	.	KEYBOARD	3144	520.20	428.40	wwh.edf	RIGHT	3163	4714706	Full Trial Period	4711543	74	Trial: 74	4711543	14	ÁïÁïÇò	ÊÁ×Ó	ÔÂ±ý	f	j
wwh	.	.	.	.	.	.	.	.	.	.	15	.	.	.	false	false	Message: 3206ms	.	.	.	.	.	.	.	.	.	.	.	TRIAL_RESULT 0	3206	.	.	wwh.edf	RIGHT	3163	4714706	Full Trial Period	4711543	74	Trial: 74	4711543	14	ÁïÁïÇò	ÊÁ×Ó	ÔÂ±ý	f	j
wwh	.	.	.	.	.	.	.	.	.	.	1	.	.	.	false	false	Message: -26ms	.	.	.	.	.	.	.	.	.	.	.	TRIALID 74	-26	.	.	wwh.edf	RIGHT	1926	4718070	Full Trial Period	4716144	75	Trial: 75	4716144	89	ÏÚ±ý	ÏóÆå	Í¼ÕÂ	f	j
wwh	.	.	.	.	.	.	.	.	.	.	2	.	.	.	false	false	Message: -1ms	.	.	.	.	.	.	.	.	.	.	.	RECCFG CR 1000 2 0 R	-1	.	.	wwh.edf	RIGHT	1926	4718070	Full Trial Period	4716144	75	Trial: 75	4716144	89	ÏÚ±ý	ÏóÆå	Í¼ÕÂ	f	j
wwh	.	.	.	.	.	.	.	.	.	.	3	.	.	.	false	false	Message: -1ms	.	.	.	.	.	.	.	.	.	.	.	ELCLCFG TOWER	-1	.	.	wwh.edf	RIGHT	1926	4718070	Full Trial Period	4716144	75	Trial: 75	4716144	89	ÏÚ±ý	ÏóÆå	Í¼ÕÂ	f	j
wwh	.	.	.	.	.	.	.	.	.	.	4	.	.	.	false	false	Message: -1ms	.	.	.	.	.	.	.	.	.	.	.	GAZE_COORDS 0.00 0.00 1023.00 767.00	-1	.	.	wwh.edf	RIGHT	1926	4718070	Full Trial Period	4716144	75	Trial: 75	4716144	89	ÏÚ±ý	ÏóÆå	Í¼ÕÂ	f	j
wwh	.	.	.	.	.	.	.	.	.	.	5	.	.	.	false	false	Message: -1ms	.	.	.	.	.	.	.	.	.	.	.	THRESHOLDS R 67 210	-1	.	.	wwh.edf	RIGHT	1926	4718070	Full Trial Period	4716144	75	Trial: 75	4716144	89	ÏÚ±ý	ÏóÆå	Í¼ÕÂ	f	j
wwh	.	.	.	.	.	.	.	.	.	.	6	.	.	.	false	false	Message: -1ms	.	.	.	.	.	.	.	.	.	.	.	ELCL_PROC CENTROID (3)	-1	.	.	wwh.edf	RIGHT	1926	4718070	Full Trial Period	4716144	75	Trial: 75	4716144	89	ÏÚ±ý	ÏóÆå	Í¼ÕÂ	f	j
wwh	.	.	.	.	.	.	.	.	.	.	7	.	.	.	false	false	Message: -1ms	.	.	.	.	.	.	.	.	.	.	.	ELCL_PCR_PARAM 5 3.0	-1	.	.	wwh.edf	RIGHT	1926	4718070	Full Trial Period	4716144	75	Trial: 75	4716144	89	ÏÚ±ý	ÏóÆå	Í¼ÕÂ	f	j
wwh	.	.	.	.	.	.	.	.	.	.	8	.	.	.	false	true	Message: 0ms	.	.	.	.	.	.	.	.	.	.	.	!MODE RECORD CR 1000 2 0 R	0	.	.	wwh.edf	RIGHT	1926	4718070	Full Trial Period	4716144	75	Trial: 75	4716144	89	ÏÚ±ý	ÏóÆå	Í¼ÕÂ	f	j
wwh	.	.	.	.	302	308	1	7	147.80	369.60	9	.	.	.	false	false	Message: 40ms	.	.	.	.	.	.	.	.	.	.	.	SYNCTIME	40	147.80	369.60	wwh.edf	RIGHT	1926	4718070	Full Trial Period	4716144	75	Trial: 75	4716144	89	ÏÚ±ý	ÏóÆå	Í¼ÕÂ	f	j
wwh	.	.	.	.	.	.	.	.	.	.	10	.	.	.	false	false	Message: 558ms	0.73	4.32	169	587	439.50	368.00	2	3270.00	419	421.10	378.50	INVISIBLE_BOUNDARY[1]	558	.	.	wwh.edf	RIGHT	1926	4718070	Full Trial Period	4716144	75	Trial: 75	4716144	89	ÏÚ±ý	ÏóÆå	Í¼ÕÂ	f	j
wwh	.	.	.	.	.	.	.	.	.	.	11	.	.	.	false	false	Message: 565ms	0.73	4.32	169	587	439.50	368.00	2	3270.00	419	421.10	378.50	SYNCTIME	565	.	.	wwh.edf	RIGHT	1926	4718070	Full Trial Period	4716144	75	Trial: 75	4716144	89	ÏÚ±ý	ÏóÆå	Í¼ÕÂ	f	j
wwh	.	.	.	.	.	.	.	.	.	.	12	.	.	.	false	false	Message: 1896ms	5.18	95.99	54	1924	865.30	383.00	6	273.70	1871	710.10	379.40	INVISIBLE_BOUNDARY[2]	1896	.	.	wwh.edf	RIGHT	1926	4718070	Full Trial Period	4716144	75	Trial: 75	4716144	89	ÏÚ±ý	ÏóÆå	Í¼ÕÂ	f	j
wwh	.	.	.	.	.	.	.	.	.	.	13	.	.	.	false	false	Message: 1906ms	5.18	95.99	54	1924	865.30	383.00	6	273.70	1871	710.10	379.40	SYNCTIME	1906	.	.	wwh.edf	RIGHT	1926	4718070	Full Trial Period	4716144	75	Trial: 75	4716144	89	ÏÚ±ý	ÏóÆå	Í¼ÕÂ	f	j
wwh	.	.	.	.	.	.	.	.	.	.	14	.	.	.	false	false	Message: 1907ms	5.18	95.99	54	1924	865.30	383.00	6	273.70	1871	710.10	379.40	KEYBOARD	1907	.	.	wwh.edf	RIGHT	1926	4718070	Full Trial Period	4716144	75	Trial: 75	4716144	89	ÏÚ±ý	ÏóÆå	Í¼ÕÂ	f	j
wwh	.	.	.	.	.	.	.	.	.	.	15	.	.	.	false	false	Message: 1970ms	.	.	.	.	.	.	.	.	.	.	.	TRIAL_RESULT 0	1970	.	.	wwh.edf	RIGHT	1926	4718070	Full Trial Period	4716144	75	Trial: 75	4716144	89	ÏÚ±ý	ÏóÆå	Í¼ÕÂ	f	j
wwh	.	.	.	.	.	.	.	.	.	.	1	.	.	.	false	false	Message: -15ms	.	.	.	.	.	.	.	.	.	.	.	TRIALID 75	-15	.	.	wwh.edf	RIGHT	3794	4723401	Full Trial Period	4719607	76	Trial: 76	4719607	15	¹þÃÜ¹Ï	¼å±ý	¸Ö±Ê	f	f
wwh	.	.	.	.	.	.	.	.	.	.	2	.	.	.	false	false	Message: -1ms	.	.	.	.	.	.	.	.	.	.	.	RECCFG CR 1000 2 0 R	-1	.	.	wwh.edf	RIGHT	3794	4723401	Full Trial Period	4719607	76	Trial: 76	4719607	15	¹þÃÜ¹Ï	¼å±ý	¸Ö±Ê	f	f
wwh	.	.	.	.	.	.	.	.	.	.	3	.	.	.	false	false	Message: -1ms	.	.	.	.	.	.	.	.	.	.	.	ELCLCFG TOWER	-1	.	.	wwh.edf	RIGHT	3794	4723401	Full Trial Period	4719607	76	Trial: 76	4719607	15	¹þÃÜ¹Ï	¼å±ý	¸Ö±Ê	f	f
wwh	.	.	.	.	.	.	.	.	.	.	4	.	.	.	false	false	Message: -1ms	.	.	.	.	.	.	.	.	.	.	.	GAZE_COORDS 0.00 0.00 1023.00 767.00	-1	.	.	wwh.edf	RIGHT	3794	4723401	Full Trial Period	4719607	76	Trial: 76	4719607	15	¹þÃÜ¹Ï	¼å±ý	¸Ö±Ê	f	f
wwh	.	.	.	.	.	.	.	.	.	.	5	.	.	.	false	false	Message: -1ms	.	.	.	.	.	.	.	.	.	.	.	THRESHOLDS R 67 210	-1	.	.	wwh.edf	RIGHT	3794	4723401	Full Trial Period	4719607	76	Trial: 76	4719607	15	¹þÃÜ¹Ï	¼å±ý	¸Ö±Ê	f	f
wwh	.	.	.	.	.	.	.	.	.	.	6	.	.	.	false	false	Message: -1ms	.	.	.	.	.	.	.	.	.	.	.	ELCL_PROC CENTROID (3)	-1	.	.	wwh.edf	RIGHT	3794	4723401	Full Trial Period	4719607	76	Trial: 76	4719607	15	¹þÃÜ¹Ï	¼å±ý	¸Ö±Ê	f	f
wwh	.	.	.	.	.	.	.	.	.	.	7	.	.	.	false	false	Message: -1ms	.	.	.	.	.	.	.	.	.	.	.	ELCL_PCR_PARAM 5 3.0	-1	.	.	wwh.edf	RIGHT	3794	4723401	Full Trial Period	4719607	76	Trial: 76	4719607	15	¹þÃÜ¹Ï	¼å±ý	¸Ö±Ê	f	f
wwh	.	.	.	.	.	.	.	.	.	.	8	.	.	.	false	true	Message: 0ms	.	.	.	.	.	.	.	.	.	.	.	!MODE RECORD CR 1000 2 0 R	0	.	.	wwh.edf	RIGHT	3794	4723401	Full Trial Period	4719607	76	Trial: 76	4719607	15	¹þÃÜ¹Ï	¼å±ý	¸Ö±Ê	f	f
wwh	.	.	.	.	37	43	1	7	153.50	384.40	9	.	.	.	false	false	Message: 43ms	.	.	.	.	.	.	.	.	.	.	.	SYNCTIME	43	.	.	wwh.edf	RIGHT	3794	4723401	Full Trial Period	4719607	76	Trial: 76	4719607	15	¹þÃÜ¹Ï	¼å±ý	¸Ö±Ê	f	f
wwh	.	.	.	.	.	.	.	.	.	.	10	.	.	.	false	false	Message: 1039ms	3.55	21.03	169	1051	487.40	370.90	3	929.30	883	384.10	375.90	INVISIBLE_BOUNDARY[1]	1039	.	.	wwh.edf	RIGHT	3794	4723401	Full Trial Period	4719607	76	Trial: 76	4719607	15	¹þÃÜ¹Ï	¼å±ý	¸Ö±Ê	f	f
wwh	.	.	.	.	.	.	.	.	.	.	11	.	.	.	false	false	Message: 1043ms	3.55	21.03	169	1051	487.40	370.90	3	929.30	883	384.10	375.90	SYNCTIME	1043	.	.	wwh.edf	RIGHT	3794	4723401	Full Trial Period	4719607	76	Trial: 76	4719607	15	¹þÃÜ¹Ï	¼å±ý	¸Ö±Ê	f	f
wwh	.	.	.	.	.	.	.	.	.	.	12	.	.	.	false	false	Message: 2823ms	2.06	9.52	216	3018	825.80	348.90	7	544.00	2803	771.40	376.70	INVISIBLE_BOUNDARY[2]	2823	.	.	wwh.edf	RIGHT	3794	4723401	Full Trial Period	4719607	76	Trial: 76	4719607	15	¹þÃÜ¹Ï	¼å±ý	¸Ö±Ê	f	f
wwh	162	2987	5	2826	.	.	.	.	.	.	13	.	.	.	false	false	Message: 2826ms	2.06	9.52	216	3018	825.80	348.90	7	544.00	2803	771.40	376.70	SYNCTIME	2826	.	.	wwh.edf	RIGHT	3794	4723401	Full Trial Period	4719607	76	Trial: 76	4719607	15	¹þÃÜ¹Ï	¼å±ý	¸Ö±Ê	f	f
wwh	.	.	.	.	105	3792	10	3688	474.60	378.80	14	[1]	1	RECTANGLE_INTERESTAREA	false	false	Message: 3776ms	.	.	.	.	.	.	.	.	.	.	.	KEYBOARD	3776	474.60	378.80	wwh.edf	RIGHT	3794	4723401	Full Trial Period	4719607	76	Trial: 76	4719607	15	¹þÃÜ¹Ï	¼å±ý	¸Ö±Ê	f	f
wwh	.	.	.	.	.	.	.	.	.	.	15	.	.	.	false	false	Message: 3836ms	.	.	.	.	.	.	.	.	.	.	.	TRIAL_RESULT 0	3836	.	.	wwh.edf	RIGHT	3794	4723401	Full Trial Period	4719607	76	Trial: 76	4719607	15	¹þÃÜ¹Ï	¼å±ý	¸Ö±Ê	f	f
wwh	.	.	.	.	.	.	.	.	.	.	1	.	.	.	false	false	Message: -59ms	.	.	.	.	.	.	.	.	.	.	.	TRIALID 76	-59	.	.	wwh.edf	RIGHT	3797	4728506	Full Trial Period	4724709	77	Trial: 77	4724709	66	°ô°ôÌÇ	·çÉÈ	ÂÝÐý½°	j	j
wwh	.	.	.	.	.	.	.	.	.	.	2	.	.	.	false	false	Message: -1ms	.	.	.	.	.	.	.	.	.	.	.	RECCFG CR 1000 2 0 R	-1	.	.	wwh.edf	RIGHT	3797	4728506	Full Trial Period	4724709	77	Trial: 77	4724709	66	°ô°ôÌÇ	·çÉÈ	ÂÝÐý½°	j	j
wwh	.	.	.	.	.	.	.	.	.	.	3	.	.	.	false	false	Message: -1ms	.	.	.	.	.	.	.	.	.	.	.	ELCLCFG TOWER	-1	.	.	wwh.edf	RIGHT	3797	4728506	Full Trial Period	4724709	77	Trial: 77	4724709	66	°ô°ôÌÇ	·çÉÈ	ÂÝÐý½°	j	j
wwh	.	.	.	.	.	.	.	.	.	.	4	.	.	.	false	false	Message: -1ms	.	.	.	.	.	.	.	.	.	.	.	GAZE_COORDS 0.00 0.00 1023.00 767.00	-1	.	.	wwh.edf	RIGHT	3797	4728506	Full Trial Period	4724709	77	Trial: 77	4724709	66	°ô°ôÌÇ	·çÉÈ	ÂÝÐý½°	j	j
wwh	.	.	.	.	.	.	.	.	.	.	5	.	.	.	false	false	Message: -1ms	.	.	.	.	.	.	.	.	.	.	.	THRESHOLDS R 67 210	-1	.	.	wwh.edf	RIGHT	3797	4728506	Full Trial Period	4724709	77	Trial: 77	4724709	66	°ô°ôÌÇ	·çÉÈ	ÂÝÐý½°	j	j
wwh	.	.	.	.	.	.	.	.	.	.	6	.	.	.	false	false	Message: -1ms	.	.	.	.	.	.	.	.	.	.	.	ELCL_PROC CENTROID (3)	-1	.	.	wwh.edf	RIGHT	3797	4728506	Full Trial Period	4724709	77	Trial: 77	4724709	66	°ô°ôÌÇ	·çÉÈ	ÂÝÐý½°	j	j
wwh	.	.	.	.	.	.	.	.	.	.	7	.	.	.	false	false	Message: -1ms	.	.	.	.	.	.	.	.	.	.	.	ELCL_PCR_PARAM 5 3.0	-1	.	.	wwh.edf	RIGHT	3797	4728506	Full Trial Period	4724709	77	Trial: 77	4724709	66	°ô°ôÌÇ	·çÉÈ	ÂÝÐý½°	j	j
wwh	.	.	.	.	.	.	.	.	.	.	8	.	.	.	false	true	Message: 0ms	.	.	.	.	.	.	.	.	.	.	.	!MODE RECORD CR 1000 2 0 R	0	.	.	wwh.edf	RIGHT	3797	4728506	Full Trial Period	4724709	77	Trial: 77	4724709	66	°ô°ôÌÇ	·çÉÈ	ÂÝÐý½°	j	j
wwh	.	.	.	.	536	542	1	7	143.50	373.50	9	.	.	.	false	false	Message: 41ms	.	.	.	.	.	.	.	.	.	.	.	SYNCTIME	41	143.50	373.50	wwh.edf	RIGHT	3797	4728506	Full Trial Period	4724709	77	Trial: 77	4724709	66	°ô°ôÌÇ	·çÉÈ	ÂÝÐý½°	j	j
wwh	.	.	.	.	.	.	.	.	.	.	10	.	.	.	false	false	Message: 1163ms	8.08	175.66	46	1165	395.10	392.20	2	322.50	1120	153.50	394.30	INVISIBLE_BOUNDARY[1]	1163	.	.	wwh.edf	RIGHT	3797	4728506	Full Trial Period	4724709	77	Trial: 77	4724709	66	°ô°ôÌÇ	·çÉÈ	ÂÝÐý½°	j	j
wwh	.	.	.	.	144	1309	3	1166	377.80	394.40	11	.	.	.	false	false	Message: 1174ms	.	.	.	.	.	.	.	.	.	.	.	SYNCTIME	1174	377.80	394.40	wwh.edf	RIGHT	3797	4728506	Full Trial Period	4724709	77	Trial: 77	4724709	66	°ô°ôÌÇ	·çÉÈ	ÂÝÐý½°	j	j
wwh	.	.	.	.	.	.	.	.	.	.	12	.	.	.	false	false	Message: 2724ms	4.04	109.23	37	2730	844.60	385.20	6	184.40	2694	724.00	377.70	INVISIBLE_BOUNDARY[2]	2724	.	.	wwh.edf	RIGHT	3797	4728506	Full Trial Period	4724709	77	Trial: 77	4724709	66	°ô°ôÌÇ	·çÉÈ	ÂÝÐý½°	j	j
wwh	.	.	.	.	50	2780	7	2731	850.70	383.20	13	.	.	.	false	false	Message: 2731ms	.	.	.	.	.	.	.	.	.	.	.	SYNCTIME	2731	.	.	wwh.edf	RIGHT	3797	4728506	Full Trial Period	4724709	77	Trial: 77	4724709	66	°ô°ôÌÇ	·çÉÈ	ÂÝÐý½°	j	j
wwh	.	.	.	.	105	3795	10	3691	868.50	387.20	14	[1]	2	RECTANGLE_INTERESTAREA	false	false	Message: 3778ms	.	.	.	.	.	.	.	.	.	.	.	KEYBOARD	3778	868.50	387.20	wwh.edf	RIGHT	3797	4728506	Full Trial Period	4724709	77	Trial: 77	4724709	66	°ô°ôÌÇ	·çÉÈ	ÂÝÐý½°	j	j
wwh	.	.	.	.	.	.	.	.	.	.	15	.	.	.	false	false	Message: 3839ms	.	.	.	.	.	.	.	.	.	.	.	TRIAL_RESULT 0	3839	.	.	wwh.edf	RIGHT	3797	4728506	Full Trial Period	4724709	77	Trial: 77	4724709	66	°ô°ôÌÇ	·çÉÈ	ÂÝÐý½°	j	j
wwh	.	.	.	.	.	.	.	.	.	.	1	.	.	.	false	false	Message: -22ms	.	.	.	.	.	.	.	.	.	.	.	TRIALID 77	-22	.	.	wwh.edf	RIGHT	2958	4733179	Full Trial Period	4730221	78	Trial: 78	4730221	95	ÐÅ·â	¹úÆì	ÓÍ»­	j	j
wwh	.	.	.	.	.	.	.	.	.	.	2	.	.	.	false	false	Message: -1ms	.	.	.	.	.	.	.	.	.	.	.	RECCFG CR 1000 2 0 R	-1	.	.	wwh.edf	RIGHT	2958	4733179	Full Trial Period	4730221	78	Trial: 78	4730221	95	ÐÅ·â	¹úÆì	ÓÍ»­	j	j
wwh	.	.	.	.	.	.	.	.	.	.	3	.	.	.	false	false	Message: -1ms	.	.	.	.	.	.	.	.	.	.	.	ELCLCFG TOWER	-1	.	.	wwh.edf	RIGHT	2958	4733179	Full Trial Period	4730221	78	Trial: 78	4730221	95	ÐÅ·â	¹úÆì	ÓÍ»­	j	j
wwh	.	.	.	.	.	.	.	.	.	.	4	.	.	.	false	false	Message: -1ms	.	.	.	.	.	.	.	.	.	.	.	GAZE_COORDS 0.00 0.00 1023.00 767.00	-1	.	.	wwh.edf	RIGHT	2958	4733179	Full Trial Period	4730221	78	Trial: 78	4730221	95	ÐÅ·â	¹úÆì	ÓÍ»­	j	j
wwh	.	.	.	.	.	.	.	.	.	.	5	.	.	.	false	false	Message: -1ms	.	.	.	.	.	.	.	.	.	.	.	THRESHOLDS R 67 210	-1	.	.	wwh.edf	RIGHT	2958	4733179	Full Trial Period	4730221	78	Trial: 78	4730221	95	ÐÅ·â	¹úÆì	ÓÍ»­	j	j
wwh	.	.	.	.	.	.	.	.	.	.	6	.	.	.	false	false	Message: -1ms	.	.	.	.	.	.	.	.	.	.	.	ELCL_PROC CENTROID (3)	-1	.	.	wwh.edf	RIGHT	2958	4733179	Full Trial Period	4730221	78	Trial: 78	4730221	95	ÐÅ·â	¹úÆì	ÓÍ»­	j	j
wwh	.	.	.	.	.	.	.	.	.	.	7	.	.	.	false	false	Message: -1ms	.	.	.	.	.	.	.	.	.	.	.	ELCL_PCR_PARAM 5 3.0	-1	.	.	wwh.edf	RIGHT	2958	4733179	Full Trial Period	4730221	78	Trial: 78	4730221	95	ÐÅ·â	¹úÆì	ÓÍ»­	j	j
wwh	.	.	.	.	.	.	.	.	.	.	8	.	.	.	false	true	Message: 0ms	.	.	.	.	.	.	.	.	.	.	.	!MODE RECORD CR 1000 2 0 R	0	.	.	wwh.edf	RIGHT	2958	4733179	Full Trial Period	4730221	78	Trial: 78	4730221	95	ÐÅ·â	¹úÆì	ÓÍ»­	j	j
wwh	.	.	.	.	349	355	1	7	157.90	373.30	9	.	.	.	false	false	Message: 44ms	.	.	.	.	.	.	.	.	.	.	.	SYNCTIME	44	157.90	373.30	wwh.edf	RIGHT	2958	4733179	Full Trial Period	4730221	78	Trial: 78	4730221	95	ÐÅ·â	¹úÆì	ÓÍ»­	j	j
wwh	.	.	.	.	.	.	.	.	.	.	10	.	.	.	false	false	Message: 391ms	8.43	43.70	193	548	408.30	343.10	1	847.20	356	159.80	373.60	INVISIBLE_BOUNDARY[1]	391	.	.	wwh.edf	RIGHT	2958	4733179	Full Trial Period	4730221	78	Trial: 78	4730221	95	ÐÅ·â	¹úÆì	ÓÍ»­	j	j
wwh	.	.	.	.	.	.	.	.	.	.	11	.	.	.	false	false	Message: 394ms	8.43	43.70	193	548	408.30	343.10	1	847.20	356	159.80	373.60	SYNCTIME	394	.	.	wwh.edf	RIGHT	2958	4733179	Full Trial Period	4730221	78	Trial: 78	4730221	95	ÐÅ·â	¹úÆì	ÓÍ»­	j	j
wwh	146	1509	3	1364	.	.	.	.	.	.	12	.	.	.	false	false	Message: 1497ms	3.50	19.00	184	1531	617.80	377.00	4	150.50	1348	516.10	383.80	INVISIBLE_BOUNDARY[2]	1497	.	.	wwh.edf	RIGHT	2958	4733179	Full Trial Period	4730221	78	Trial: 78	4730221	95	ÐÅ·â	¹úÆì	ÓÍ»­	j	j
wwh	146	1509	3	1364	.	.	.	.	.	.	13	.	.	.	false	false	Message: 1502ms	3.50	19.00	184	1531	617.80	377.00	4	150.50	1348	516.10	383.80	SYNCTIME	1502	.	.	wwh.edf	RIGHT	2958	4733179	Full Trial Period	4730221	78	Trial: 78	4730221	95	ÐÅ·â	¹úÆì	ÓÍ»­	j	j
wwh	.	.	.	.	321	2956	9	2636	487.50	392.10	14	[1]	1	RECTANGLE_INTERESTAREA	false	false	Message: 2939ms	.	.	.	.	.	.	.	.	.	.	.	KEYBOARD	2939	487.50	392.10	wwh.edf	RIGHT	2958	4733179	Full Trial Period	4730221	78	Trial: 78	4730221	95	ÐÅ·â	¹úÆì	ÓÍ»­	j	j
wwh	.	.	.	.	.	.	.	.	.	.	15	.	.	.	false	false	Message: 3000ms	.	.	.	.	.	.	.	.	.	.	.	TRIAL_RESULT 0	3000	.	.	wwh.edf	RIGHT	2958	4733179	Full Trial Period	4730221	78	Trial: 78	4730221	95	ÐÅ·â	¹úÆì	ÓÍ»­	j	j
wwh	.	.	.	.	.	.	.	.	.	.	1	.	.	.	false	false	Message: -16ms	.	.	.	.	.	.	.	.	.	.	.	TRIALID 78	-16	.	.	wwh.edf	RIGHT	3052	4737658	Full Trial Period	4734606	79	Trial: 79	4734606	138	ÂøÍ·	èÖ×Ó	Ïû·ÀË¨	f	f
wwh	.	.	.	.	.	.	.	.	.	.	2	.	.	.	false	false	Message: -1ms	.	.	.	.	.	.	.	.	.	.	.	RECCFG CR 1000 2 0 R	-1	.	.	wwh.edf	RIGHT	3052	4737658	Full Trial Period	4734606	79	Trial: 79	4734606	138	ÂøÍ·	èÖ×Ó	Ïû·ÀË¨	f	f
wwh	.	.	.	.	.	.	.	.	.	.	3	.	.	.	false	false	Message: -1ms	.	.	.	.	.	.	.	.	.	.	.	ELCLCFG TOWER	-1	.	.	wwh.edf	RIGHT	3052	4737658	Full Trial Period	4734606	79	Trial: 79	4734606	138	ÂøÍ·	èÖ×Ó	Ïû·ÀË¨	f	f
wwh	.	.	.	.	.	.	.	.	.	.	4	.	.	.	false	false	Message: -1ms	.	.	.	.	.	.	.	.	.	.	.	GAZE_COORDS 0.00 0.00 1023.00 767.00	-1	.	.	wwh.edf	RIGHT	3052	4737658	Full Trial Period	4734606	79	Trial: 79	4734606	138	ÂøÍ·	èÖ×Ó	Ïû·ÀË¨	f	f
wwh	.	.	.	.	.	.	.	.	.	.	5	.	.	.	false	false	Message: -1ms	.	.	.	.	.	.	.	.	.	.	.	THRESHOLDS R 67 210	-1	.	.	wwh.edf	RIGHT	3052	4737658	Full Trial Period	4734606	79	Trial: 79	4734606	138	ÂøÍ·	èÖ×Ó	Ïû·ÀË¨	f	f
wwh	.	.	.	.	.	.	.	.	.	.	6	.	.	.	false	false	Message: -1ms	.	.	.	.	.	.	.	.	.	.	.	ELCL_PROC CENTROID (3)	-1	.	.	wwh.edf	RIGHT	3052	4737658	Full Trial Period	4734606	79	Trial: 79	4734606	138	ÂøÍ·	èÖ×Ó	Ïû·ÀË¨	f	f
wwh	.	.	.	.	.	.	.	.	.	.	7	.	.	.	false	false	Message: -1ms	.	.	.	.	.	.	.	.	.	.	.	ELCL_PCR_PARAM 5 3.0	-1	.	.	wwh.edf	RIGHT	3052	4737658	Full Trial Period	4734606	79	Trial: 79	4734606	138	ÂøÍ·	èÖ×Ó	Ïû·ÀË¨	f	f
wwh	.	.	.	.	.	.	.	.	.	.	8	.	.	.	false	true	Message: 0ms	.	.	.	.	.	.	.	.	.	.	.	!MODE RECORD CR 1000 2 0 R	0	.	.	wwh.edf	RIGHT	3052	4737658	Full Trial Period	4734606	79	Trial: 79	4734606	138	ÂøÍ·	èÖ×Ó	Ïû·ÀË¨	f	f
wwh	.	.	.	.	263	269	1	7	146.20	391.90	9	.	.	.	false	false	Message: 42ms	.	.	.	.	.	.	.	.	.	.	.	SYNCTIME	42	146.20	391.90	wwh.edf	RIGHT	3052	4737658	Full Trial Period	4734606	79	Trial: 79	4734606	138	ÂøÍ·	èÖ×Ó	Ïû·ÀË¨	f	f
wwh	.	.	.	.	.	.	.	.	.	.	10	.	.	.	false	false	Message: 494ms	9.19	37.83	243	512	423.40	389.30	1	1238.30	270	149.00	392.10	INVISIBLE_BOUNDARY[1]	494	.	.	wwh.edf	RIGHT	3052	4737658	Full Trial Period	4734606	79	Trial: 79	4734606	138	ÂøÍ·	èÖ×Ó	Ïû·ÀË¨	f	f
wwh	.	.	.	.	.	.	.	.	.	.	11	.	.	.	false	false	Message: 500ms	9.19	37.83	243	512	423.40	389.30	1	1238.30	270	149.00	392.10	SYNCTIME	500	.	.	wwh.edf	RIGHT	3052	4737658	Full Trial Period	4734606	79	Trial: 79	4734606	138	ÂøÍ·	èÖ×Ó	Ïû·ÀË¨	f	f
wwh	.	.	.	.	.	.	.	.	.	.	12	.	.	.	false	false	Message: 1609ms	6.41	36.01	178	1636	880.20	373.20	6	633.00	1459	689.20	394.90	INVISIBLE_BOUNDARY[2]	1609	.	.	wwh.edf	RIGHT	3052	4737658	Full Trial Period	4734606	79	Trial: 79	4734606	138	ÂøÍ·	èÖ×Ó	Ïû·ÀË¨	f	f
wwh	.	.	.	.	.	.	.	.	.	.	13	.	.	.	false	false	Message: 1616ms	6.41	36.01	178	1636	880.20	373.20	6	633.00	1459	689.20	394.90	SYNCTIME	1616	.	.	wwh.edf	RIGHT	3052	4737658	Full Trial Period	4734606	79	Trial: 79	4734606	138	ÂøÍ·	èÖ×Ó	Ïû·ÀË¨	f	f
wwh	.	.	.	.	.	.	.	.	.	.	14	.	.	.	false	false	Message: 3033ms	21.31	74.00	288	3050	184.00	486.80	9	761.30	2763	819.30	373.90	KEYBOARD	3033	.	.	wwh.edf	RIGHT	3052	4737658	Full Trial Period	4734606	79	Trial: 79	4734606	138	ÂøÍ·	èÖ×Ó	Ïû·ÀË¨	f	f
wwh	.	.	.	.	.	.	.	.	.	.	15	.	.	.	false	false	Message: 3099ms	.	.	.	.	.	.	.	.	.	.	.	TRIAL_RESULT 0	3099	.	.	wwh.edf	RIGHT	3052	4737658	Full Trial Period	4734606	79	Trial: 79	4734606	138	ÂøÍ·	èÖ×Ó	Ïû·ÀË¨	f	f
wwh	.	.	.	.	.	.	.	.	.	.	1	.	.	.	false	false	Message: -16ms	.	.	.	.	.	.	.	.	.	.	.	TRIALID 79	-16	.	.	wwh.edf	RIGHT	1730	4740651	Full Trial Period	4738921	80	Trial: 80	4738921	80	ÄûÃÊ	éÏé­	¼¦µ°	f	j
wwh	.	.	.	.	.	.	.	.	.	.	2	.	.	.	false	false	Message: -1ms	.	.	.	.	.	.	.	.	.	.	.	RECCFG CR 1000 2 0 R	-1	.	.	wwh.edf	RIGHT	1730	4740651	Full Trial Period	4738921	80	Trial: 80	4738921	80	ÄûÃÊ	éÏé­	¼¦µ°	f	j
wwh	.	.	.	.	.	.	.	.	.	.	3	.	.	.	false	false	Message: -1ms	.	.	.	.	.	.	.	.	.	.	.	ELCLCFG TOWER	-1	.	.	wwh.edf	RIGHT	1730	4740651	Full Trial Period	4738921	80	Trial: 80	4738921	80	ÄûÃÊ	éÏé­	¼¦µ°	f	j
wwh	.	.	.	.	.	.	.	.	.	.	4	.	.	.	false	false	Message: -1ms	.	.	.	.	.	.	.	.	.	.	.	GAZE_COORDS 0.00 0.00 1023.00 767.00	-1	.	.	wwh.edf	RIGHT	1730	4740651	Full Trial Period	4738921	80	Trial: 80	4738921	80	ÄûÃÊ	éÏé­	¼¦µ°	f	j
wwh	.	.	.	.	.	.	.	.	.	.	5	.	.	.	false	false	Message: -1ms	.	.	.	.	.	.	.	.	.	.	.	THRESHOLDS R 67 210	-1	.	.	wwh.edf	RIGHT	1730	4740651	Full Trial Period	4738921	80	Trial: 80	4738921	80	ÄûÃÊ	éÏé­	¼¦µ°	f	j
wwh	.	.	.	.	.	.	.	.	.	.	6	.	.	.	false	false	Message: -1ms	.	.	.	.	.	.	.	.	.	.	.	ELCL_PROC CENTROID (3)	-1	.	.	wwh.edf	RIGHT	1730	4740651	Full Trial Period	4738921	80	Trial: 80	4738921	80	ÄûÃÊ	éÏé­	¼¦µ°	f	j
wwh	.	.	.	.	.	.	.	.	.	.	7	.	.	.	false	false	Message: -1ms	.	.	.	.	.	.	.	.	.	.	.	ELCL_PCR_PARAM 5 3.0	-1	.	.	wwh.edf	RIGHT	1730	4740651	Full Trial Period	4738921	80	Trial: 80	4738921	80	ÄûÃÊ	éÏé­	¼¦µ°	f	j
wwh	.	.	.	.	.	.	.	.	.	.	8	.	.	.	false	true	Message: 0ms	.	.	.	.	.	.	.	.	.	.	.	!MODE RECORD CR 1000 2 0 R	0	.	.	wwh.edf	RIGHT	1730	4740651	Full Trial Period	4738921	80	Trial: 80	4738921	80	ÄûÃÊ	éÏé­	¼¦µ°	f	j
wwh	.	.	.	.	397	403	1	7	162.20	370.90	9	.	.	.	false	false	Message: 43ms	.	.	.	.	.	.	.	.	.	.	.	SYNCTIME	43	162.20	370.90	wwh.edf	RIGHT	1730	4740651	Full Trial Period	4738921	80	Trial: 80	4738921	80	ÄûÃÊ	éÏé­	¼¦µ°	f	j
wwh	.	.	.	.	.	.	.	.	.	.	10	.	.	.	false	false	Message: 571ms	7.71	37.44	206	609	392.30	347.70	1	1196.30	404	164.30	369.30	INVISIBLE_BOUNDARY[1]	571	.	.	wwh.edf	RIGHT	1730	4740651	Full Trial Period	4738921	80	Trial: 80	4738921	80	ÄûÃÊ	éÏé­	¼¦µ°	f	j
wwh	.	.	.	.	.	.	.	.	.	.	11	.	.	.	false	false	Message: 576ms	7.71	37.44	206	609	392.30	347.70	1	1196.30	404	164.30	369.30	SYNCTIME	576	.	.	wwh.edf	RIGHT	1730	4740651	Full Trial Period	4738921	80	Trial: 80	4738921	80	ÄûÃÊ	éÏé­	¼¦µ°	f	j
wwh	.	.	.	.	.	.	.	.	.	.	12	.	.	.	false	false	Message: 1379ms	3.94	135.94	29	1385	778.20	379.80	5	255.80	1357	661.90	386.40	INVISIBLE_BOUNDARY[2]	1379	.	.	wwh.edf	RIGHT	1730	4740651	Full Trial Period	4738921	80	Trial: 80	4738921	80	ÄûÃÊ	éÏé­	¼¦µ°	f	j
wwh	.	.	.	.	.	.	.	.	.	.	13	.	.	.	false	false	Message: 1384ms	3.94	135.94	29	1385	778.20	379.80	5	255.80	1357	661.90	386.40	SYNCTIME	1384	.	.	wwh.edf	RIGHT	1730	4740651	Full Trial Period	4738921	80	Trial: 80	4738921	80	ÄûÃÊ	éÏé­	¼¦µ°	f	j
wwh	.	.	.	.	115	1728	7	1614	879.70	367.50	14	[1]	2	RECTANGLE_INTERESTAREA	false	false	Message: 1711ms	.	.	.	.	.	.	.	.	.	.	.	KEYBOARD	1711	879.70	367.50	wwh.edf	RIGHT	1730	4740651	Full Trial Period	4738921	80	Trial: 80	4738921	80	ÄûÃÊ	éÏé­	¼¦µ°	f	j
wwh	.	.	.	.	.	.	.	.	.	.	15	.	.	.	false	false	Message: 1777ms	.	.	.	.	.	.	.	.	.	.	.	TRIAL_RESULT 0	1777	.	.	wwh.edf	RIGHT	1730	4740651	Full Trial Period	4738921	80	Trial: 80	4738921	80	ÄûÃÊ	éÏé­	¼¦µ°	f	j
wwh	.	.	.	.	.	.	.	.	.	.	1	.	.	.	false	false	Message: -23ms	.	.	.	.	.	.	.	.	.	.	.	TRIALID 80	-23	.	.	wwh.edf	RIGHT	2544	4747163	Full Trial Period	4744619	81	Trial: 81	4744619	68	²£Á§Öé	éÏé­Çò	Ç¦±Ê	f	f
wwh	.	.	.	.	.	.	.	.	.	.	2	.	.	.	false	false	Message: -1ms	.	.	.	.	.	.	.	.	.	.	.	RECCFG CR 1000 2 0 R	-1	.	.	wwh.edf	RIGHT	2544	4747163	Full Trial Period	4744619	81	Trial: 81	4744619	68	²£Á§Öé	éÏé­Çò	Ç¦±Ê	f	f
wwh	.	.	.	.	.	.	.	.	.	.	3	.	.	.	false	false	Message: -1ms	.	.	.	.	.	.	.	.	.	.	.	ELCLCFG TOWER	-1	.	.	wwh.edf	RIGHT	2544	4747163	Full Trial Period	4744619	81	Trial: 81	4744619	68	²£Á§Öé	éÏé­Çò	Ç¦±Ê	f	f
wwh	.	.	.	.	.	.	.	.	.	.	4	.	.	.	false	false	Message: -1ms	.	.	.	.	.	.	.	.	.	.	.	GAZE_COORDS 0.00 0.00 1023.00 767.00	-1	.	.	wwh.edf	RIGHT	2544	4747163	Full Trial Period	4744619	81	Trial: 81	4744619	68	²£Á§Öé	éÏé­Çò	Ç¦±Ê	f	f
wwh	.	.	.	.	.	.	.	.	.	.	5	.	.	.	false	false	Message: -1ms	.	.	.	.	.	.	.	.	.	.	.	THRESHOLDS R 67 210	-1	.	.	wwh.edf	RIGHT	2544	4747163	Full Trial Period	4744619	81	Trial: 81	4744619	68	²£Á§Öé	éÏé­Çò	Ç¦±Ê	f	f
wwh	.	.	.	.	.	.	.	.	.	.	6	.	.	.	false	false	Message: -1ms	.	.	.	.	.	.	.	.	.	.	.	ELCL_PROC CENTROID (3)	-1	.	.	wwh.edf	RIGHT	2544	4747163	Full Trial Period	4744619	81	Trial: 81	4744619	68	²£Á§Öé	éÏé­Çò	Ç¦±Ê	f	f
wwh	.	.	.	.	.	.	.	.	.	.	7	.	.	.	false	false	Message: -1ms	.	.	.	.	.	.	.	.	.	.	.	ELCL_PCR_PARAM 5 3.0	-1	.	.	wwh.edf	RIGHT	2544	4747163	Full Trial Period	4744619	81	Trial: 81	4744619	68	²£Á§Öé	éÏé­Çò	Ç¦±Ê	f	f
wwh	.	.	.	.	.	.	.	.	.	.	8	.	.	.	false	true	Message: 0ms	.	.	.	.	.	.	.	.	.	.	.	!MODE RECORD CR 1000 2 0 R	0	.	.	wwh.edf	RIGHT	2544	4747163	Full Trial Period	4744619	81	Trial: 81	4744619	68	²£Á§Öé	éÏé­Çò	Ç¦±Ê	f	f
wwh	.	.	.	.	403	409	1	7	139.30	371.70	9	.	.	.	false	false	Message: 44ms	.	.	.	.	.	.	.	.	.	.	.	SYNCTIME	44	139.30	371.70	wwh.edf	RIGHT	2544	4747163	Full Trial Period	4744619	81	Trial: 81	4744619	68	²£Á§Öé	éÏé­Çò	Ç¦±Ê	f	f
wwh	.	.	.	.	.	.	.	.	.	.	10	.	.	.	false	false	Message: 448ms	9.94	202.94	49	458	435.30	385.50	1	353.40	410	138.80	371.90	INVISIBLE_BOUNDARY[1]	448	.	.	wwh.edf	RIGHT	2544	4747163	Full Trial Period	4744619	81	Trial: 81	4744619	68	²£Á§Öé	éÏé­Çò	Ç¦±Ê	f	f
wwh	.	.	.	.	.	.	.	.	.	.	11	.	.	.	false	false	Message: 452ms	9.94	202.94	49	458	435.30	385.50	1	353.40	410	138.80	371.90	SYNCTIME	452	.	.	wwh.edf	RIGHT	2544	4747163	Full Trial Period	4744619	81	Trial: 81	4744619	68	²£Á§Öé	éÏé­Çò	Ç¦±Ê	f	f
wwh	.	.	.	.	.	.	.	.	.	.	12	.	.	.	false	false	Message: 1826ms	7.12	154.72	46	1838	798.30	381.00	5	290.70	1793	588.30	392.20	INVISIBLE_BOUNDARY[2]	1826	.	.	wwh.edf	RIGHT	2544	4747163	Full Trial Period	4744619	81	Trial: 81	4744619	68	²£Á§Öé	éÏé­Çò	Ç¦±Ê	f	f
wwh	.	.	.	.	.	.	.	.	.	.	13	.	.	.	false	false	Message: 1836ms	7.12	154.72	46	1838	798.30	381.00	5	290.70	1793	588.30	392.20	SYNCTIME	1836	.	.	wwh.edf	RIGHT	2544	4747163	Full Trial Period	4744619	81	Trial: 81	4744619	68	²£Á§Öé	éÏé­Çò	Ç¦±Ê	f	f
wwh	121	2543	3	2423	.	.	.	.	.	.	14	.	.	.	false	false	Message: 2525ms	6.25	39.82	157	2543	938.60	548.30	7	829.90	2387	858.40	376.40	KEYBOARD	2525	.	.	wwh.edf	RIGHT	2544	4747163	Full Trial Period	4744619	81	Trial: 81	4744619	68	²£Á§Öé	éÏé­Çò	Ç¦±Ê	f	f
wwh	.	.	.	.	.	.	.	.	.	.	15	.	.	.	false	false	Message: 2616ms	.	.	.	.	.	.	.	.	.	.	.	TRIAL_RESULT 0	2616	.	.	wwh.edf	RIGHT	2544	4747163	Full Trial Period	4744619	81	Trial: 81	4744619	68	²£Á§Öé	éÏé­Çò	Ç¦±Ê	f	f
wwh	.	.	.	.	.	.	.	.	.	.	1	.	.	.	false	false	Message: -27ms	.	.	.	.	.	.	.	.	.	.	.	TRIALID 81	-27	.	.	wwh.edf	RIGHT	2549	4751980	Full Trial Period	4749431	82	Trial: 82	4749431	121	ÄÖÖÓ	ÄÏ¹Ï	ÑÛ¾µ	j	f
wwh	.	.	.	.	.	.	.	.	.	.	2	.	.	.	false	false	Message: -1ms	.	.	.	.	.	.	.	.	.	.	.	RECCFG CR 1000 2 0 R	-1	.	.	wwh.edf	RIGHT	2549	4751980	Full Trial Period	4749431	82	Trial: 82	4749431	121	ÄÖÖÓ	ÄÏ¹Ï	ÑÛ¾µ	j	f
wwh	.	.	.	.	.	.	.	.	.	.	3	.	.	.	false	false	Message: -1ms	.	.	.	.	.	.	.	.	.	.	.	ELCLCFG TOWER	-1	.	.	wwh.edf	RIGHT	2549	4751980	Full Trial Period	4749431	82	Trial: 82	4749431	121	ÄÖÖÓ	ÄÏ¹Ï	ÑÛ¾µ	j	f
wwh	.	.	.	.	.	.	.	.	.	.	4	.	.	.	false	false	Message: -1ms	.	.	.	.	.	.	.	.	.	.	.	GAZE_COORDS 0.00 0.00 1023.00 767.00	-1	.	.	wwh.edf	RIGHT	2549	4751980	Full Trial Period	4749431	82	Trial: 82	4749431	121	ÄÖÖÓ	ÄÏ¹Ï	ÑÛ¾µ	j	f
wwh	.	.	.	.	.	.	.	.	.	.	5	.	.	.	false	false	Message: -1ms	.	.	.	.	.	.	.	.	.	.	.	THRESHOLDS R 67 210	-1	.	.	wwh.edf	RIGHT	2549	4751980	Full Trial Period	4749431	82	Trial: 82	4749431	121	ÄÖÖÓ	ÄÏ¹Ï	ÑÛ¾µ	j	f
wwh	.	.	.	.	.	.	.	.	.	.	6	.	.	.	false	false	Message: -1ms	.	.	.	.	.	.	.	.	.	.	.	ELCL_PROC CENTROID (3)	-1	.	.	wwh.edf	RIGHT	2549	4751980	Full Trial Period	4749431	82	Trial: 82	4749431	121	ÄÖÖÓ	ÄÏ¹Ï	ÑÛ¾µ	j	f
wwh	.	.	.	.	.	.	.	.	.	.	7	.	.	.	false	false	Message: -1ms	.	.	.	.	.	.	.	.	.	.	.	ELCL_PCR_PARAM 5 3.0	-1	.	.	wwh.edf	RIGHT	2549	4751980	Full Trial Period	4749431	82	Trial: 82	4749431	121	ÄÖÖÓ	ÄÏ¹Ï	ÑÛ¾µ	j	f
wwh	.	.	.	.	.	.	.	.	.	.	8	.	.	.	false	true	Message: 0ms	.	.	.	.	.	.	.	.	.	.	.	!MODE RECORD CR 1000 2 0 R	0	.	.	wwh.edf	RIGHT	2549	4751980	Full Trial Period	4749431	82	Trial: 82	4749431	121	ÄÖÖÓ	ÄÏ¹Ï	ÑÛ¾µ	j	f
wwh	.	.	.	.	112	118	1	7	298.60	371.40	9	.	.	.	false	false	Message: 39ms	.	.	.	.	.	.	.	.	.	.	.	SYNCTIME	39	298.60	371.40	wwh.edf	RIGHT	2549	4751980	Full Trial Period	4749431	82	Trial: 82	4749431	121	ÄÖÖÓ	ÄÏ¹Ï	ÑÛ¾µ	j	f
wwh	.	.	.	.	.	.	.	.	.	.	10	.	.	.	false	false	Message: 854ms	8.66	22.98	377	859	432.10	392.90	2	855.00	483	175.00	416.30	INVISIBLE_BOUNDARY[1]	854	.	.	wwh.edf	RIGHT	2549	4751980	Full Trial Period	4749431	82	Trial: 82	4749431	121	ÄÖÖÓ	ÄÏ¹Ï	ÑÛ¾µ	j	f
wwh	.	.	.	.	104	963	3	860	432.30	394.50	11	.	.	.	false	false	Message: 864ms	.	.	.	.	.	.	.	.	.	.	.	SYNCTIME	864	432.30	394.50	wwh.edf	RIGHT	2549	4751980	Full Trial Period	4749431	82	Trial: 82	4749431	121	ÄÖÖÓ	ÄÏ¹Ï	ÑÛ¾µ	j	f
wwh	.	.	.	.	.	.	.	.	.	.	12	.	.	.	false	false	Message: 1814ms	4.44	24.96	178	1840	847.90	378.20	6	714.00	1663	718.80	409.60	INVISIBLE_BOUNDARY[2]	1814	.	.	wwh.edf	RIGHT	2549	4751980	Full Trial Period	4749431	82	Trial: 82	4749431	121	ÄÖÖÓ	ÄÏ¹Ï	ÑÛ¾µ	j	f
wwh	.	.	.	.	.	.	.	.	.	.	13	.	.	.	false	false	Message: 1822ms	4.44	24.96	178	1840	847.90	378.20	6	714.00	1663	718.80	409.60	SYNCTIME	1822	.	.	wwh.edf	RIGHT	2549	4751980	Full Trial Period	4749431	82	Trial: 82	4749431	121	ÄÖÖÓ	ÄÏ¹Ï	ÑÛ¾µ	j	f
wwh	.	.	.	.	436	2547	8	2112	894.00	398.80	14	[1]	2	RECTANGLE_INTERESTAREA	false	false	Message: 2531ms	.	.	.	.	.	.	.	.	.	.	.	KEYBOARD	2531	894.00	398.80	wwh.edf	RIGHT	2549	4751980	Full Trial Period	4749431	82	Trial: 82	4749431	121	ÄÖÖÓ	ÄÏ¹Ï	ÑÛ¾µ	j	f
wwh	.	.	.	.	.	.	.	.	.	.	15	.	.	.	false	false	Message: 2590ms	.	.	.	.	.	.	.	.	.	.	.	TRIAL_RESULT 0	2590	.	.	wwh.edf	RIGHT	2549	4751980	Full Trial Period	4749431	82	Trial: 82	4749431	121	ÄÖÖÓ	ÄÏ¹Ï	ÑÛ¾µ	j	f
wwh	.	.	.	.	.	.	.	.	.	.	1	.	.	.	false	false	Message: -525ms	.	.	.	.	.	.	.	.	.	.	.	TRIALID 82	-525	.	.	wwh.edf	RIGHT	2012	4924312	Full Trial Period	4922300	83	Trial: 83	4922300	55	ÌðÍ²	»ð¾æ	°ôÇò¹÷	f	f
wwh	.	.	.	.	.	.	.	.	.	.	2	.	.	.	false	false	Message: -1ms	.	.	.	.	.	.	.	.	.	.	.	RECCFG CR 1000 2 0 R	-1	.	.	wwh.edf	RIGHT	2012	4924312	Full Trial Period	4922300	83	Trial: 83	4922300	55	ÌðÍ²	»ð¾æ	°ôÇò¹÷	f	f
wwh	.	.	.	.	.	.	.	.	.	.	3	.	.	.	false	false	Message: -1ms	.	.	.	.	.	.	.	.	.	.	.	ELCLCFG TOWER	-1	.	.	wwh.edf	RIGHT	2012	4924312	Full Trial Period	4922300	83	Trial: 83	4922300	55	ÌðÍ²	»ð¾æ	°ôÇò¹÷	f	f
wwh	.	.	.	.	.	.	.	.	.	.	4	.	.	.	false	false	Message: -1ms	.	.	.	.	.	.	.	.	.	.	.	GAZE_COORDS 0.00 0.00 1023.00 767.00	-1	.	.	wwh.edf	RIGHT	2012	4924312	Full Trial Period	4922300	83	Trial: 83	4922300	55	ÌðÍ²	»ð¾æ	°ôÇò¹÷	f	f
wwh	.	.	.	.	.	.	.	.	.	.	5	.	.	.	false	false	Message: -1ms	.	.	.	.	.	.	.	.	.	.	.	THRESHOLDS R 67 210	-1	.	.	wwh.edf	RIGHT	2012	4924312	Full Trial Period	4922300	83	Trial: 83	4922300	55	ÌðÍ²	»ð¾æ	°ôÇò¹÷	f	f
wwh	.	.	.	.	.	.	.	.	.	.	6	.	.	.	false	false	Message: -1ms	.	.	.	.	.	.	.	.	.	.	.	ELCL_PROC CENTROID (3)	-1	.	.	wwh.edf	RIGHT	2012	4924312	Full Trial Period	4922300	83	Trial: 83	4922300	55	ÌðÍ²	»ð¾æ	°ôÇò¹÷	f	f
wwh	.	.	.	.	.	.	.	.	.	.	7	.	.	.	false	false	Message: -1ms	.	.	.	.	.	.	.	.	.	.	.	ELCL_PCR_PARAM 5 3.0	-1	.	.	wwh.edf	RIGHT	2012	4924312	Full Trial Period	4922300	83	Trial: 83	4922300	55	ÌðÍ²	»ð¾æ	°ôÇò¹÷	f	f
wwh	.	.	.	.	.	.	.	.	.	.	8	.	.	.	false	true	Message: 0ms	.	.	.	.	.	.	.	.	.	.	.	!MODE RECORD CR 1000 2 0 R	0	.	.	wwh.edf	RIGHT	2012	4924312	Full Trial Period	4922300	83	Trial: 83	4922300	55	ÌðÍ²	»ð¾æ	°ôÇò¹÷	f	f
wwh	.	.	.	.	356	362	1	7	151.30	368.60	9	.	.	.	false	false	Message: 41ms	.	.	.	.	.	.	.	.	.	.	.	SYNCTIME	41	151.30	368.60	wwh.edf	RIGHT	2012	4924312	Full Trial Period	4922300	83	Trial: 83	4922300	55	ÌðÍ²	»ð¾æ	°ôÇò¹÷	f	f
wwh	.	.	.	.	626	1206	4	581	505.90	380.40	10	[1]	1	RECTANGLE_INTERESTAREA	false	false	Message: 984ms	.	.	.	.	.	.	.	.	.	.	.	INVISIBLE_BOUNDARY[1]	984	505.90	380.40	wwh.edf	RIGHT	2012	4924312	Full Trial Period	4922300	83	Trial: 83	4922300	55	ÌðÍ²	»ð¾æ	°ôÇò¹÷	f	f
wwh	.	.	.	.	626	1206	4	581	505.90	380.40	11	[1]	1	RECTANGLE_INTERESTAREA	false	false	Message: 991ms	.	.	.	.	.	.	.	.	.	.	.	SYNCTIME	991	505.90	380.40	wwh.edf	RIGHT	2012	4924312	Full Trial Period	4922300	83	Trial: 83	4922300	55	ÌðÍ²	»ð¾æ	°ôÇò¹÷	f	f
wwh	84	1686	1	1603	.	.	.	.	.	.	12	.	.	.	false	false	Message: 1678ms	9.57	53.47	179	1713	806.30	346.90	5	255.70	1535	525.30	373.90	INVISIBLE_BOUNDARY[2]	1678	.	.	wwh.edf	RIGHT	2012	4924312	Full Trial Period	4922300	83	Trial: 83	4922300	55	ÌðÍ²	»ð¾æ	°ôÇò¹÷	f	f
wwh	84	1686	1	1603	.	.	.	.	.	.	13	.	.	.	false	false	Message: 1682ms	9.57	53.47	179	1713	806.30	346.90	5	255.70	1535	525.30	373.90	SYNCTIME	1682	.	.	wwh.edf	RIGHT	2012	4924312	Full Trial Period	4922300	83	Trial: 83	4922300	55	ÌðÍ²	»ð¾æ	°ôÇò¹÷	f	f
wwh	.	.	.	.	143	2010	7	1868	879.70	374.00	14	[1]	2	RECTANGLE_INTERESTAREA	false	false	Message: 1993ms	.	.	.	.	.	.	.	.	.	.	.	KEYBOARD	1993	879.70	374.00	wwh.edf	RIGHT	2012	4924312	Full Trial Period	4922300	83	Trial: 83	4922300	55	ÌðÍ²	»ð¾æ	°ôÇò¹÷	f	f
wwh	.	.	.	.	.	.	.	.	.	.	15	.	.	.	false	false	Message: 2058ms	.	.	.	.	.	.	.	.	.	.	.	TRIAL_RESULT 0	2058	.	.	wwh.edf	RIGHT	2012	4924312	Full Trial Period	4922300	83	Trial: 83	4922300	55	ÌðÍ²	»ð¾æ	°ôÇò¹÷	f	f
wwh	.	.	.	.	.	.	.	.	.	.	1	.	.	.	false	false	Message: -23ms	.	.	.	.	.	.	.	.	.	.	.	TRIALID 83	-23	.	.	wwh.edf	RIGHT	2631	4928537	Full Trial Period	4925906	84	Trial: 84	4925906	50	Ô²¹æ	Ç¯×Ó	¿ã×Ó	j	f
wwh	.	.	.	.	.	.	.	.	.	.	2	.	.	.	false	false	Message: -1ms	.	.	.	.	.	.	.	.	.	.	.	RECCFG CR 1000 2 0 R	-1	.	.	wwh.edf	RIGHT	2631	4928537	Full Trial Period	4925906	84	Trial: 84	4925906	50	Ô²¹æ	Ç¯×Ó	¿ã×Ó	j	f
wwh	.	.	.	.	.	.	.	.	.	.	3	.	.	.	false	false	Message: -1ms	.	.	.	.	.	.	.	.	.	.	.	ELCLCFG TOWER	-1	.	.	wwh.edf	RIGHT	2631	4928537	Full Trial Period	4925906	84	Trial: 84	4925906	50	Ô²¹æ	Ç¯×Ó	¿ã×Ó	j	f
wwh	.	.	.	.	.	.	.	.	.	.	4	.	.	.	false	false	Message: -1ms	.	.	.	.	.	.	.	.	.	.	.	GAZE_COORDS 0.00 0.00 1023.00 767.00	-1	.	.	wwh.edf	RIGHT	2631	4928537	Full Trial Period	4925906	84	Trial: 84	4925906	50	Ô²¹æ	Ç¯×Ó	¿ã×Ó	j	f
wwh	.	.	.	.	.	.	.	.	.	.	5	.	.	.	false	false	Message: -1ms	.	.	.	.	.	.	.	.	.	.	.	THRESHOLDS R 67 210	-1	.	.	wwh.edf	RIGHT	2631	4928537	Full Trial Period	4925906	84	Trial: 84	4925906	50	Ô²¹æ	Ç¯×Ó	¿ã×Ó	j	f
wwh	.	.	.	.	.	.	.	.	.	.	6	.	.	.	false	false	Message: -1ms	.	.	.	.	.	.	.	.	.	.	.	ELCL_PROC CENTROID (3)	-1	.	.	wwh.edf	RIGHT	2631	4928537	Full Trial Period	4925906	84	Trial: 84	4925906	50	Ô²¹æ	Ç¯×Ó	¿ã×Ó	j	f
wwh	.	.	.	.	.	.	.	.	.	.	7	.	.	.	false	false	Message: -1ms	.	.	.	.	.	.	.	.	.	.	.	ELCL_PCR_PARAM 5 3.0	-1	.	.	wwh.edf	RIGHT	2631	4928537	Full Trial Period	4925906	84	Trial: 84	4925906	50	Ô²¹æ	Ç¯×Ó	¿ã×Ó	j	f
wwh	.	.	.	.	.	.	.	.	.	.	8	.	.	.	false	true	Message: 0ms	.	.	.	.	.	.	.	.	.	.	.	!MODE RECORD CR 1000 2 0 R	0	.	.	wwh.edf	RIGHT	2631	4928537	Full Trial Period	4925906	84	Trial: 84	4925906	50	Ô²¹æ	Ç¯×Ó	¿ã×Ó	j	f
wwh	.	.	.	.	360	366	1	7	149.30	374.40	9	.	.	.	false	false	Message: 43ms	.	.	.	.	.	.	.	.	.	.	.	SYNCTIME	43	149.30	374.40	wwh.edf	RIGHT	2631	4928537	Full Trial Period	4925906	84	Trial: 84	4925906	50	Ô²¹æ	Ç¯×Ó	¿ã×Ó	j	f
wwh	.	.	.	.	.	.	.	.	.	.	10	.	.	.	false	false	Message: 1138ms	0.89	6.64	134	1260	505.70	346.80	2	547.80	1127	497.50	370.90	INVISIBLE_BOUNDARY[1]	1138	.	.	wwh.edf	RIGHT	2631	4928537	Full Trial Period	4925906	84	Trial: 84	4925906	50	Ô²¹æ	Ç¯×Ó	¿ã×Ó	j	f
wwh	.	.	.	.	.	.	.	.	.	.	11	.	.	.	false	false	Message: 1143ms	0.89	6.64	134	1260	505.70	346.80	2	547.80	1127	497.50	370.90	SYNCTIME	1143	.	.	wwh.edf	RIGHT	2631	4928537	Full Trial Period	4925906	84	Trial: 84	4925906	50	Ô²¹æ	Ç¯×Ó	¿ã×Ó	j	f
wwh	.	.	.	.	.	.	.	.	.	.	12	.	.	.	false	false	Message: 1830ms	1.20	7.68	156	1974	893.80	362.90	4	844.80	1819	858.90	373.00	INVISIBLE_BOUNDARY[2]	1830	.	.	wwh.edf	RIGHT	2631	4928537	Full Trial Period	4925906	84	Trial: 84	4925906	50	Ô²¹æ	Ç¯×Ó	¿ã×Ó	j	f
wwh	.	.	.	.	.	.	.	.	.	.	13	.	.	.	false	false	Message: 1834ms	1.20	7.68	156	1974	893.80	362.90	4	844.80	1819	858.90	373.00	SYNCTIME	1834	.	.	wwh.edf	RIGHT	2631	4928537	Full Trial Period	4925906	84	Trial: 84	4925906	50	Ô²¹æ	Ç¯×Ó	¿ã×Ó	j	f
wwh	.	.	.	.	330	2629	6	2300	860.80	384.10	14	[1]	2	RECTANGLE_INTERESTAREA	false	false	Message: 2612ms	.	.	.	.	.	.	.	.	.	.	.	KEYBOARD	2612	860.80	384.10	wwh.edf	RIGHT	2631	4928537	Full Trial Period	4925906	84	Trial: 84	4925906	50	Ô²¹æ	Ç¯×Ó	¿ã×Ó	j	f
wwh	.	.	.	.	.	.	.	.	.	.	15	.	.	.	false	false	Message: 2677ms	.	.	.	.	.	.	.	.	.	.	.	TRIAL_RESULT 0	2677	.	.	wwh.edf	RIGHT	2631	4928537	Full Trial Period	4925906	84	Trial: 84	4925906	50	Ô²¹æ	Ç¯×Ó	¿ã×Ó	j	f
wwh	.	.	.	.	.	.	.	.	.	.	1	.	.	.	false	false	Message: -16ms	.	.	.	.	.	.	.	.	.	.	.	TRIALID 84	-16	.	.	wwh.edf	RIGHT	2788	4932744	Full Trial Period	4929956	85	Trial: 85	4929956	83	Îü¹Ü	»ð²ñ	ÑÀÇ©	j	j
wwh	.	.	.	.	.	.	.	.	.	.	2	.	.	.	false	false	Message: -1ms	.	.	.	.	.	.	.	.	.	.	.	RECCFG CR 1000 2 0 R	-1	.	.	wwh.edf	RIGHT	2788	4932744	Full Trial Period	4929956	85	Trial: 85	4929956	83	Îü¹Ü	»ð²ñ	ÑÀÇ©	j	j
wwh	.	.	.	.	.	.	.	.	.	.	3	.	.	.	false	false	Message: -1ms	.	.	.	.	.	.	.	.	.	.	.	ELCLCFG TOWER	-1	.	.	wwh.edf	RIGHT	2788	4932744	Full Trial Period	4929956	85	Trial: 85	4929956	83	Îü¹Ü	»ð²ñ	ÑÀÇ©	j	j
wwh	.	.	.	.	.	.	.	.	.	.	4	.	.	.	false	false	Message: -1ms	.	.	.	.	.	.	.	.	.	.	.	GAZE_COORDS 0.00 0.00 1023.00 767.00	-1	.	.	wwh.edf	RIGHT	2788	4932744	Full Trial Period	4929956	85	Trial: 85	4929956	83	Îü¹Ü	»ð²ñ	ÑÀÇ©	j	j
wwh	.	.	.	.	.	.	.	.	.	.	5	.	.	.	false	false	Message: -1ms	.	.	.	.	.	.	.	.	.	.	.	THRESHOLDS R 67 210	-1	.	.	wwh.edf	RIGHT	2788	4932744	Full Trial Period	4929956	85	Trial: 85	4929956	83	Îü¹Ü	»ð²ñ	ÑÀÇ©	j	j
wwh	.	.	.	.	.	.	.	.	.	.	6	.	.	.	false	false	Message: -1ms	.	.	.	.	.	.	.	.	.	.	.	ELCL_PROC CENTROID (3)	-1	.	.	wwh.edf	RIGHT	2788	4932744	Full Trial Period	4929956	85	Trial: 85	4929956	83	Îü¹Ü	»ð²ñ	ÑÀÇ©	j	j
wwh	.	.	.	.	.	.	.	.	.	.	7	.	.	.	false	false	Message: -1ms	.	.	.	.	.	.	.	.	.	.	.	ELCL_PCR_PARAM 5 3.0	-1	.	.	wwh.edf	RIGHT	2788	4932744	Full Trial Period	4929956	85	Trial: 85	4929956	83	Îü¹Ü	»ð²ñ	ÑÀÇ©	j	j
wwh	.	.	.	.	.	.	.	.	.	.	8	.	.	.	false	true	Message: 0ms	.	.	.	.	.	.	.	.	.	.	.	!MODE RECORD CR 1000 2 0 R	0	.	.	wwh.edf	RIGHT	2788	4932744	Full Trial Period	4929956	85	Trial: 85	4929956	83	Îü¹Ü	»ð²ñ	ÑÀÇ©	j	j
wwh	.	.	.	.	46	52	1	7	152.90	373.10	9	.	.	.	false	false	Message: 42ms	.	.	.	.	.	.	.	.	.	.	.	SYNCTIME	42	152.90	373.10	wwh.edf	RIGHT	2788	4932744	Full Trial Period	4929956	85	Trial: 85	4929956	83	Îü¹Ü	»ð²ñ	ÑÀÇ©	j	j
wwh	.	.	.	.	.	.	.	.	.	.	10	.	.	.	false	false	Message: 419ms	11.91	73.96	161	433	497.60	336.30	2	1024.50	273	147.00	376.70	INVISIBLE_BOUNDARY[1]	419	.	.	wwh.edf	RIGHT	2788	4932744	Full Trial Period	4929956	85	Trial: 85	4929956	83	Îü¹Ü	»ð²ñ	ÑÀÇ©	j	j
wwh	.	.	.	.	.	.	.	.	.	.	11	.	.	.	false	false	Message: 425ms	11.91	73.96	161	433	497.60	336.30	2	1024.50	273	147.00	376.70	SYNCTIME	425	.	.	wwh.edf	RIGHT	2788	4932744	Full Trial Period	4929956	85	Trial: 85	4929956	83	Îü¹Ü	»ð²ñ	ÑÀÇ©	j	j
wwh	.	.	.	.	233	1690	6	1458	828.60	381.20	12	.	.	.	false	false	Message: 1563ms	.	.	.	.	.	.	.	.	.	.	.	INVISIBLE_BOUNDARY[2]	1563	828.60	381.20	wwh.edf	RIGHT	2788	4932744	Full Trial Period	4929956	85	Trial: 85	4929956	83	Îü¹Ü	»ð²ñ	ÑÀÇ©	j	j
wwh	.	.	.	.	233	1690	6	1458	828.60	381.20	13	.	.	.	false	false	Message: 1567ms	.	.	.	.	.	.	.	.	.	.	.	SYNCTIME	1567	828.60	381.20	wwh.edf	RIGHT	2788	4932744	Full Trial Period	4929956	85	Trial: 85	4929956	83	Îü¹Ü	»ð²ñ	ÑÀÇ©	j	j
wwh	.	.	.	.	276	2786	8	2511	126.60	376.10	14	.	.	.	false	false	Message: 2770ms	.	.	.	.	.	.	.	.	.	.	.	KEYBOARD	2770	126.60	376.10	wwh.edf	RIGHT	2788	4932744	Full Trial Period	4929956	85	Trial: 85	4929956	83	Îü¹Ü	»ð²ñ	ÑÀÇ©	j	j
wwh	.	.	.	.	.	.	.	.	.	.	15	.	.	.	false	false	Message: 2831ms	.	.	.	.	.	.	.	.	.	.	.	TRIAL_RESULT 0	2831	.	.	wwh.edf	RIGHT	2788	4932744	Full Trial Period	4929956	85	Trial: 85	4929956	83	Îü¹Ü	»ð²ñ	ÑÀÇ©	j	j
wwh	.	.	.	.	.	.	.	.	.	.	1	.	.	.	false	false	Message: -17ms	.	.	.	.	.	.	.	.	.	.	.	TRIALID 85	-17	.	.	wwh.edf	RIGHT	2715	4936738	Full Trial Period	4934023	86	Trial: 86	4934023	99	Ô²Öé±Ê	ÑÀË¢	É××Ó	j	j
wwh	.	.	.	.	.	.	.	.	.	.	2	.	.	.	false	false	Message: -1ms	.	.	.	.	.	.	.	.	.	.	.	RECCFG CR 1000 2 0 R	-1	.	.	wwh.edf	RIGHT	2715	4936738	Full Trial Period	4934023	86	Trial: 86	4934023	99	Ô²Öé±Ê	ÑÀË¢	É××Ó	j	j
wwh	.	.	.	.	.	.	.	.	.	.	3	.	.	.	false	false	Message: -1ms	.	.	.	.	.	.	.	.	.	.	.	ELCLCFG TOWER	-1	.	.	wwh.edf	RIGHT	2715	4936738	Full Trial Period	4934023	86	Trial: 86	4934023	99	Ô²Öé±Ê	ÑÀË¢	É××Ó	j	j
wwh	.	.	.	.	.	.	.	.	.	.	4	.	.	.	false	false	Message: -1ms	.	.	.	.	.	.	.	.	.	.	.	GAZE_COORDS 0.00 0.00 1023.00 767.00	-1	.	.	wwh.edf	RIGHT	2715	4936738	Full Trial Period	4934023	86	Trial: 86	4934023	99	Ô²Öé±Ê	ÑÀË¢	É××Ó	j	j
wwh	.	.	.	.	.	.	.	.	.	.	5	.	.	.	false	false	Message: -1ms	.	.	.	.	.	.	.	.	.	.	.	THRESHOLDS R 67 210	-1	.	.	wwh.edf	RIGHT	2715	4936738	Full Trial Period	4934023	86	Trial: 86	4934023	99	Ô²Öé±Ê	ÑÀË¢	É××Ó	j	j
wwh	.	.	.	.	.	.	.	.	.	.	6	.	.	.	false	false	Message: -1ms	.	.	.	.	.	.	.	.	.	.	.	ELCL_PROC CENTROID (3)	-1	.	.	wwh.edf	RIGHT	2715	4936738	Full Trial Period	4934023	86	Trial: 86	4934023	99	Ô²Öé±Ê	ÑÀË¢	É××Ó	j	j
wwh	.	.	.	.	.	.	.	.	.	.	7	.	.	.	false	false	Message: -1ms	.	.	.	.	.	.	.	.	.	.	.	ELCL_PCR_PARAM 5 3.0	-1	.	.	wwh.edf	RIGHT	2715	4936738	Full Trial Period	4934023	86	Trial: 86	4934023	99	Ô²Öé±Ê	ÑÀË¢	É××Ó	j	j
wwh	.	.	.	.	.	.	.	.	.	.	8	.	.	.	false	true	Message: 0ms	.	.	.	.	.	.	.	.	.	.	.	!MODE RECORD CR 1000 2 0 R	0	.	.	wwh.edf	RIGHT	2715	4936738	Full Trial Period	4934023	86	Trial: 86	4934023	99	Ô²Öé±Ê	ÑÀË¢	É××Ó	j	j
wwh	.	.	.	.	254	260	1	7	135.10	363.60	9	.	.	.	false	false	Message: 41ms	.	.	.	.	.	.	.	.	.	.	.	SYNCTIME	41	135.10	363.60	wwh.edf	RIGHT	2715	4936738	Full Trial Period	4934023	86	Trial: 86	4934023	99	Ô²Öé±Ê	ÑÀË¢	É××Ó	j	j
wwh	.	.	.	.	.	.	.	.	.	.	10	.	.	.	false	false	Message: 432ms	9.64	48.92	197	457	423.90	332.90	1	980.90	261	138.70	361.10	INVISIBLE_BOUNDARY[1]	432	.	.	wwh.edf	RIGHT	2715	4936738	Full Trial Period	4934023	86	Trial: 86	4934023	99	Ô²Öé±Ê	ÑÀË¢	É××Ó	j	j
wwh	.	.	.	.	.	.	.	.	.	.	11	.	.	.	false	false	Message: 441ms	9.64	48.92	197	457	423.90	332.90	1	980.90	261	138.70	361.10	SYNCTIME	441	.	.	wwh.edf	RIGHT	2715	4936738	Full Trial Period	4934023	86	Trial: 86	4934023	99	Ô²Öé±Ê	ÑÀË¢	É××Ó	j	j
wwh	.	.	.	.	.	.	.	.	.	.	12	.	.	.	false	false	Message: 1796ms	2.37	12.56	189	1973	873.30	335.40	5	1081.30	1785	811.00	369.40	INVISIBLE_BOUNDARY[2]	1796	.	.	wwh.edf	RIGHT	2715	4936738	Full Trial Period	4934023	86	Trial: 86	4934023	99	Ô²Öé±Ê	ÑÀË¢	É××Ó	j	j
wwh	.	.	.	.	.	.	.	.	.	.	13	.	.	.	false	false	Message: 1799ms	2.37	12.56	189	1973	873.30	335.40	5	1081.30	1785	811.00	369.40	SYNCTIME	1799	.	.	wwh.edf	RIGHT	2715	4936738	Full Trial Period	4934023	86	Trial: 86	4934023	99	Ô²Öé±Ê	ÑÀË¢	É××Ó	j	j
wwh	.	.	.	.	136	2713	7	2578	736.60	364.30	14	.	.	.	false	false	Message: 2696ms	.	.	.	.	.	.	.	.	.	.	.	KEYBOARD	2696	736.60	364.30	wwh.edf	RIGHT	2715	4936738	Full Trial Period	4934023	86	Trial: 86	4934023	99	Ô²Öé±Ê	ÑÀË¢	É××Ó	j	j
wwh	.	.	.	.	.	.	.	.	.	.	15	.	.	.	false	false	Message: 2756ms	.	.	.	.	.	.	.	.	.	.	.	TRIAL_RESULT 0	2756	.	.	wwh.edf	RIGHT	2715	4936738	Full Trial Period	4934023	86	Trial: 86	4934023	99	Ô²Öé±Ê	ÑÀË¢	É××Ó	j	j
wwh	.	.	.	.	.	.	.	.	.	.	1	.	.	.	false	false	Message: -17ms	.	.	.	.	.	.	.	.	.	.	.	TRIALID 86	-17	.	.	wwh.edf	RIGHT	2495	4940443	Full Trial Period	4937948	87	Trial: 87	4937948	134	Ö½Ïä	¹Ä	ÑÀÇ©	f	f
wwh	.	.	.	.	.	.	.	.	.	.	2	.	.	.	false	false	Message: -1ms	.	.	.	.	.	.	.	.	.	.	.	RECCFG CR 1000 2 0 R	-1	.	.	wwh.edf	RIGHT	2495	4940443	Full Trial Period	4937948	87	Trial: 87	4937948	134	Ö½Ïä	¹Ä	ÑÀÇ©	f	f
wwh	.	.	.	.	.	.	.	.	.	.	3	.	.	.	false	false	Message: -1ms	.	.	.	.	.	.	.	.	.	.	.	ELCLCFG TOWER	-1	.	.	wwh.edf	RIGHT	2495	4940443	Full Trial Period	4937948	87	Trial: 87	4937948	134	Ö½Ïä	¹Ä	ÑÀÇ©	f	f
wwh	.	.	.	.	.	.	.	.	.	.	4	.	.	.	false	false	Message: -1ms	.	.	.	.	.	.	.	.	.	.	.	GAZE_COORDS 0.00 0.00 1023.00 767.00	-1	.	.	wwh.edf	RIGHT	2495	4940443	Full Trial Period	4937948	87	Trial: 87	4937948	134	Ö½Ïä	¹Ä	ÑÀÇ©	f	f
wwh	.	.	.	.	.	.	.	.	.	.	5	.	.	.	false	false	Message: -1ms	.	.	.	.	.	.	.	.	.	.	.	THRESHOLDS R 67 210	-1	.	.	wwh.edf	RIGHT	2495	4940443	Full Trial Period	4937948	87	Trial: 87	4937948	134	Ö½Ïä	¹Ä	ÑÀÇ©	f	f
wwh	.	.	.	.	.	.	.	.	.	.	6	.	.	.	false	false	Message: -1ms	.	.	.	.	.	.	.	.	.	.	.	ELCL_PROC CENTROID (3)	-1	.	.	wwh.edf	RIGHT	2495	4940443	Full Trial Period	4937948	87	Trial: 87	4937948	134	Ö½Ïä	¹Ä	ÑÀÇ©	f	f
wwh	.	.	.	.	.	.	.	.	.	.	7	.	.	.	false	false	Message: -1ms	.	.	.	.	.	.	.	.	.	.	.	ELCL_PCR_PARAM 5 3.0	-1	.	.	wwh.edf	RIGHT	2495	4940443	Full Trial Period	4937948	87	Trial: 87	4937948	134	Ö½Ïä	¹Ä	ÑÀÇ©	f	f
wwh	.	.	.	.	.	.	.	.	.	.	8	.	.	.	false	true	Message: 0ms	.	.	.	.	.	.	.	.	.	.	.	!MODE RECORD CR 1000 2 0 R	0	.	.	wwh.edf	RIGHT	2495	4940443	Full Trial Period	4937948	87	Trial: 87	4937948	134	Ö½Ïä	¹Ä	ÑÀÇ©	f	f
wwh	.	.	.	.	316	322	1	7	136.30	367.40	9	.	.	.	false	false	Message: 41ms	.	.	.	.	.	.	.	.	.	.	.	SYNCTIME	41	136.30	367.40	wwh.edf	RIGHT	2495	4940443	Full Trial Period	4937948	87	Trial: 87	4937948	134	Ö½Ïä	¹Ä	ÑÀÇ©	f	f
wwh	.	.	.	.	.	.	.	.	.	.	10	.	.	.	false	false	Message: 370ms	9.56	53.40	179	501	416.40	346.60	1	1259.80	323	132.70	365.30	INVISIBLE_BOUNDARY[1]	370	.	.	wwh.edf	RIGHT	2495	4940443	Full Trial Period	4937948	87	Trial: 87	4937948	134	Ö½Ïä	¹Ä	ÑÀÇ©	f	f
wwh	.	.	.	.	.	.	.	.	.	.	11	.	.	.	false	false	Message: 374ms	9.56	53.40	179	501	416.40	346.60	1	1259.80	323	132.70	365.30	SYNCTIME	374	.	.	wwh.edf	RIGHT	2495	4940443	Full Trial Period	4937948	87	Trial: 87	4937948	134	Ö½Ïä	¹Ä	ÑÀÇ©	f	f
wwh	.	.	.	.	.	.	.	.	.	.	12	.	.	.	false	false	Message: 1495ms	4.69	25.91	181	1533	804.00	349.20	5	733.00	1353	665.70	357.40	INVISIBLE_BOUNDARY[2]	1495	.	.	wwh.edf	RIGHT	2495	4940443	Full Trial Period	4937948	87	Trial: 87	4937948	134	Ö½Ïä	¹Ä	ÑÀÇ©	f	f
wwh	.	.	.	.	.	.	.	.	.	.	13	.	.	.	false	false	Message: 1499ms	4.69	25.91	181	1533	804.00	349.20	5	733.00	1353	665.70	357.40	SYNCTIME	1499	.	.	wwh.edf	RIGHT	2495	4940443	Full Trial Period	4937948	87	Trial: 87	4937948	134	Ö½Ïä	¹Ä	ÑÀÇ©	f	f
wwh	.	.	.	.	111	2493	9	2383	625.30	375.70	14	.	.	.	false	false	Message: 2476ms	.	.	.	.	.	.	.	.	.	.	.	KEYBOARD	2476	625.30	375.70	wwh.edf	RIGHT	2495	4940443	Full Trial Period	4937948	87	Trial: 87	4937948	134	Ö½Ïä	¹Ä	ÑÀÇ©	f	f
wwh	.	.	.	.	.	.	.	.	.	.	15	.	.	.	false	false	Message: 2538ms	.	.	.	.	.	.	.	.	.	.	.	TRIAL_RESULT 0	2538	.	.	wwh.edf	RIGHT	2495	4940443	Full Trial Period	4937948	87	Trial: 87	4937948	134	Ö½Ïä	¹Ä	ÑÀÇ©	f	f
wwh	.	.	.	.	.	.	.	.	.	.	1	.	.	.	false	false	Message: -22ms	.	.	.	.	.	.	.	.	.	.	.	TRIALID 87	-22	.	.	wwh.edf	RIGHT	1490	4943442	Full Trial Period	4941952	88	Trial: 88	4941952	141	ÕÂÓã	ÍÏ°Ñ	ÈâÍè	f	f
wwh	.	.	.	.	.	.	.	.	.	.	2	.	.	.	false	false	Message: -1ms	.	.	.	.	.	.	.	.	.	.	.	RECCFG CR 1000 2 0 R	-1	.	.	wwh.edf	RIGHT	1490	4943442	Full Trial Period	4941952	88	Trial: 88	4941952	141	ÕÂÓã	ÍÏ°Ñ	ÈâÍè	f	f
wwh	.	.	.	.	.	.	.	.	.	.	3	.	.	.	false	false	Message: -1ms	.	.	.	.	.	.	.	.	.	.	.	ELCLCFG TOWER	-1	.	.	wwh.edf	RIGHT	1490	4943442	Full Trial Period	4941952	88	Trial: 88	4941952	141	ÕÂÓã	ÍÏ°Ñ	ÈâÍè	f	f
wwh	.	.	.	.	.	.	.	.	.	.	4	.	.	.	false	false	Message: -1ms	.	.	.	.	.	.	.	.	.	.	.	GAZE_COORDS 0.00 0.00 1023.00 767.00	-1	.	.	wwh.edf	RIGHT	1490	4943442	Full Trial Period	4941952	88	Trial: 88	4941952	141	ÕÂÓã	ÍÏ°Ñ	ÈâÍè	f	f
wwh	.	.	.	.	.	.	.	.	.	.	5	.	.	.	false	false	Message: -1ms	.	.	.	.	.	.	.	.	.	.	.	THRESHOLDS R 67 210	-1	.	.	wwh.edf	RIGHT	1490	4943442	Full Trial Period	4941952	88	Trial: 88	4941952	141	ÕÂÓã	ÍÏ°Ñ	ÈâÍè	f	f
wwh	.	.	.	.	.	.	.	.	.	.	6	.	.	.	false	false	Message: -1ms	.	.	.	.	.	.	.	.	.	.	.	ELCL_PROC CENTROID (3)	-1	.	.	wwh.edf	RIGHT	1490	4943442	Full Trial Period	4941952	88	Trial: 88	4941952	141	ÕÂÓã	ÍÏ°Ñ	ÈâÍè	f	f
wwh	.	.	.	.	.	.	.	.	.	.	7	.	.	.	false	false	Message: -1ms	.	.	.	.	.	.	.	.	.	.	.	ELCL_PCR_PARAM 5 3.0	-1	.	.	wwh.edf	RIGHT	1490	4943442	Full Trial Period	4941952	88	Trial: 88	4941952	141	ÕÂÓã	ÍÏ°Ñ	ÈâÍè	f	f
wwh	.	.	.	.	.	.	.	.	.	.	8	.	.	.	false	true	Message: 0ms	.	.	.	.	.	.	.	.	.	.	.	!MODE RECORD CR 1000 2 0 R	0	.	.	wwh.edf	RIGHT	1490	4943442	Full Trial Period	4941952	88	Trial: 88	4941952	141	ÕÂÓã	ÍÏ°Ñ	ÈâÍè	f	f
wwh	.	.	.	.	235	241	1	7	140.50	356.50	9	.	.	.	false	false	Message: 45ms	.	.	.	.	.	.	.	.	.	.	.	SYNCTIME	45	140.50	356.50	wwh.edf	RIGHT	1490	4943442	Full Trial Period	4941952	88	Trial: 88	4941952	141	ÕÂÓã	ÍÏ°Ñ	ÈâÍè	f	f
wwh	.	.	.	.	.	.	.	.	.	.	10	.	.	.	false	false	Message: 486ms	12.24	47.80	256	497	502.40	329.80	1	512.20	242	140.40	353.30	INVISIBLE_BOUNDARY[1]	486	.	.	wwh.edf	RIGHT	1490	4943442	Full Trial Period	4941952	88	Trial: 88	4941952	141	ÕÂÓã	ÍÏ°Ñ	ÈâÍè	f	f
wwh	.	.	.	.	.	.	.	.	.	.	11	.	.	.	false	false	Message: 494ms	12.24	47.80	256	497	502.40	329.80	1	512.20	242	140.40	353.30	SYNCTIME	494	.	.	wwh.edf	RIGHT	1490	4943442	Full Trial Period	4941952	88	Trial: 88	4941952	141	ÕÂÓã	ÍÏ°Ñ	ÈâÍè	f	f
wwh	.	.	.	.	.	.	.	.	.	.	12	.	.	.	false	false	Message: 882ms	6.29	32.28	195	1059	691.30	335.50	2	477.50	865	508.50	351.10	INVISIBLE_BOUNDARY[2]	882	.	.	wwh.edf	RIGHT	1490	4943442	Full Trial Period	4941952	88	Trial: 88	4941952	141	ÕÂÓã	ÍÏ°Ñ	ÈâÍè	f	f
wwh	142	1024	2	883	.	.	.	.	.	.	13	.	.	.	false	false	Message: 886ms	6.29	32.28	195	1059	691.30	335.50	2	477.50	865	508.50	351.10	SYNCTIME	886	.	.	wwh.edf	RIGHT	1490	4943442	Full Trial Period	4941952	88	Trial: 88	4941952	141	ÕÂÓã	ÍÏ°Ñ	ÈâÍè	f	f
wwh	.	.	.	.	123	1488	5	1366	873.30	363.00	14	.	.	.	false	false	Message: 1471ms	.	.	.	.	.	.	.	.	.	.	.	KEYBOARD	1471	873.30	363.00	wwh.edf	RIGHT	1490	4943442	Full Trial Period	4941952	88	Trial: 88	4941952	141	ÕÂÓã	ÍÏ°Ñ	ÈâÍè	f	f
wwh	.	.	.	.	.	.	.	.	.	.	15	.	.	.	false	false	Message: 1535ms	.	.	.	.	.	.	.	.	.	.	.	TRIAL_RESULT 0	1535	.	.	wwh.edf	RIGHT	1490	4943442	Full Trial Period	4941952	88	Trial: 88	4941952	141	ÕÂÓã	ÍÏ°Ñ	ÈâÍè	f	f
wwh	.	.	.	.	.	.	.	.	.	.	1	.	.	.	false	false	Message: -27ms	.	.	.	.	.	.	.	.	.	.	.	TRIALID 88	-27	.	.	wwh.edf	RIGHT	3598	4948579	Full Trial Period	4944981	89	Trial: 89	4944981	32	éÙ×Ó	ÐÓÈÊ	Î¢²¨Â¯	f	f
wwh	.	.	.	.	.	.	.	.	.	.	2	.	.	.	false	false	Message: -1ms	.	.	.	.	.	.	.	.	.	.	.	RECCFG CR 1000 2 0 R	-1	.	.	wwh.edf	RIGHT	3598	4948579	Full Trial Period	4944981	89	Trial: 89	4944981	32	éÙ×Ó	ÐÓÈÊ	Î¢²¨Â¯	f	f
wwh	.	.	.	.	.	.	.	.	.	.	3	.	.	.	false	false	Message: -1ms	.	.	.	.	.	.	.	.	.	.	.	ELCLCFG TOWER	-1	.	.	wwh.edf	RIGHT	3598	4948579	Full Trial Period	4944981	89	Trial: 89	4944981	32	éÙ×Ó	ÐÓÈÊ	Î¢²¨Â¯	f	f
wwh	.	.	.	.	.	.	.	.	.	.	4	.	.	.	false	false	Message: -1ms	.	.	.	.	.	.	.	.	.	.	.	GAZE_COORDS 0.00 0.00 1023.00 767.00	-1	.	.	wwh.edf	RIGHT	3598	4948579	Full Trial Period	4944981	89	Trial: 89	4944981	32	éÙ×Ó	ÐÓÈÊ	Î¢²¨Â¯	f	f
wwh	.	.	.	.	.	.	.	.	.	.	5	.	.	.	false	false	Message: -1ms	.	.	.	.	.	.	.	.	.	.	.	THRESHOLDS R 67 210	-1	.	.	wwh.edf	RIGHT	3598	4948579	Full Trial Period	4944981	89	Trial: 89	4944981	32	éÙ×Ó	ÐÓÈÊ	Î¢²¨Â¯	f	f
wwh	.	.	.	.	.	.	.	.	.	.	6	.	.	.	false	false	Message: -1ms	.	.	.	.	.	.	.	.	.	.	.	ELCL_PROC CENTROID (3)	-1	.	.	wwh.edf	RIGHT	3598	4948579	Full Trial Period	4944981	89	Trial: 89	4944981	32	éÙ×Ó	ÐÓÈÊ	Î¢²¨Â¯	f	f
wwh	.	.	.	.	.	.	.	.	.	.	7	.	.	.	false	false	Message: -1ms	.	.	.	.	.	.	.	.	.	.	.	ELCL_PCR_PARAM 5 3.0	-1	.	.	wwh.edf	RIGHT	3598	4948579	Full Trial Period	4944981	89	Trial: 89	4944981	32	éÙ×Ó	ÐÓÈÊ	Î¢²¨Â¯	f	f
wwh	.	.	.	.	.	.	.	.	.	.	8	.	.	.	false	true	Message: 0ms	.	.	.	.	.	.	.	.	.	.	.	!MODE RECORD CR 1000 2 0 R	0	.	.	wwh.edf	RIGHT	3598	4948579	Full Trial Period	4944981	89	Trial: 89	4944981	32	éÙ×Ó	ÐÓÈÊ	Î¢²¨Â¯	f	f
wwh	.	.	.	.	203	209	1	7	202.10	365.30	9	.	.	.	false	false	Message: 40ms	.	.	.	.	.	.	.	.	.	.	.	SYNCTIME	40	202.10	365.30	wwh.edf	RIGHT	3598	4948579	Full Trial Period	4944981	89	Trial: 89	4944981	32	éÙ×Ó	ÐÓÈÊ	Î¢²¨Â¯	f	f
wwh	.	.	.	.	.	.	.	.	.	.	10	.	.	.	false	false	Message: 1925ms	1.03	7.00	147	2056	518.00	346.20	5	1292.20	1910	546.20	355.80	INVISIBLE_BOUNDARY[1]	1925	.	.	wwh.edf	RIGHT	3598	4948579	Full Trial Period	4944981	89	Trial: 89	4944981	32	éÙ×Ó	ÐÓÈÊ	Î¢²¨Â¯	f	f
wwh	.	.	.	.	.	.	.	.	.	.	11	.	.	.	false	false	Message: 1931ms	1.03	7.00	147	2056	518.00	346.20	5	1292.20	1910	546.20	355.80	SYNCTIME	1931	.	.	wwh.edf	RIGHT	3598	4948579	Full Trial Period	4944981	89	Trial: 89	4944981	32	éÙ×Ó	ÐÓÈÊ	Î¢²¨Â¯	f	f
wwh	.	.	.	.	.	.	.	.	.	.	12	.	.	.	false	false	Message: 2725ms	10.60	48.19	220	2903	809.90	325.00	7	1119.60	2684	500.30	360.30	INVISIBLE_BOUNDARY[2]	2725	.	.	wwh.edf	RIGHT	3598	4948579	Full Trial Period	4944981	89	Trial: 89	4944981	32	éÙ×Ó	ÐÓÈÊ	Î¢²¨Â¯	f	f
wwh	139	2868	3	2730	.	.	.	.	.	.	13	.	.	.	false	false	Message: 2731ms	10.60	48.19	220	2903	809.90	325.00	7	1119.60	2684	500.30	360.30	SYNCTIME	2731	.	.	wwh.edf	RIGHT	3598	4948579	Full Trial Period	4944981	89	Trial: 89	4944981	32	éÙ×Ó	ÐÓÈÊ	Î¢²¨Â¯	f	f
wwh	.	.	.	.	586	3596	9	3011	864.30	363.30	14	.	.	.	false	false	Message: 3579ms	.	.	.	.	.	.	.	.	.	.	.	KEYBOARD	3579	864.30	363.30	wwh.edf	RIGHT	3598	4948579	Full Trial Period	4944981	89	Trial: 89	4944981	32	éÙ×Ó	ÐÓÈÊ	Î¢²¨Â¯	f	f
wwh	.	.	.	.	.	.	.	.	.	.	15	.	.	.	false	false	Message: 3647ms	.	.	.	.	.	.	.	.	.	.	.	TRIAL_RESULT 0	3647	.	.	wwh.edf	RIGHT	3598	4948579	Full Trial Period	4944981	89	Trial: 89	4944981	32	éÙ×Ó	ÐÓÈÊ	Î¢²¨Â¯	f	f
wwh	.	.	.	.	.	.	.	.	.	.	1	.	.	.	false	false	Message: -16ms	.	.	.	.	.	.	.	.	.	.	.	TRIALID 89	-16	.	.	wwh.edf	RIGHT	2883	4952420	Full Trial Period	4949537	90	Trial: 90	4949537	40	Ö¸ÄÏÕë	Ê±ÖÓ	¿¨³µ	f	f
wwh	.	.	.	.	.	.	.	.	.	.	2	.	.	.	false	false	Message: -1ms	.	.	.	.	.	.	.	.	.	.	.	RECCFG CR 1000 2 0 R	-1	.	.	wwh.edf	RIGHT	2883	4952420	Full Trial Period	4949537	90	Trial: 90	4949537	40	Ö¸ÄÏÕë	Ê±ÖÓ	¿¨³µ	f	f
wwh	.	.	.	.	.	.	.	.	.	.	3	.	.	.	false	false	Message: -1ms	.	.	.	.	.	.	.	.	.	.	.	ELCLCFG TOWER	-1	.	.	wwh.edf	RIGHT	2883	4952420	Full Trial Period	4949537	90	Trial: 90	4949537	40	Ö¸ÄÏÕë	Ê±ÖÓ	¿¨³µ	f	f
wwh	.	.	.	.	.	.	.	.	.	.	4	.	.	.	false	false	Message: -1ms	.	.	.	.	.	.	.	.	.	.	.	GAZE_COORDS 0.00 0.00 1023.00 767.00	-1	.	.	wwh.edf	RIGHT	2883	4952420	Full Trial Period	4949537	90	Trial: 90	4949537	40	Ö¸ÄÏÕë	Ê±ÖÓ	¿¨³µ	f	f
wwh	.	.	.	.	.	.	.	.	.	.	5	.	.	.	false	false	Message: -1ms	.	.	.	.	.	.	.	.	.	.	.	THRESHOLDS R 67 210	-1	.	.	wwh.edf	RIGHT	2883	4952420	Full Trial Period	4949537	90	Trial: 90	4949537	40	Ö¸ÄÏÕë	Ê±ÖÓ	¿¨³µ	f	f
wwh	.	.	.	.	.	.	.	.	.	.	6	.	.	.	false	false	Message: -1ms	.	.	.	.	.	.	.	.	.	.	.	ELCL_PROC CENTROID (3)	-1	.	.	wwh.edf	RIGHT	2883	4952420	Full Trial Period	4949537	90	Trial: 90	4949537	40	Ö¸ÄÏÕë	Ê±ÖÓ	¿¨³µ	f	f
wwh	.	.	.	.	.	.	.	.	.	.	7	.	.	.	false	false	Message: -1ms	.	.	.	.	.	.	.	.	.	.	.	ELCL_PCR_PARAM 5 3.0	-1	.	.	wwh.edf	RIGHT	2883	4952420	Full Trial Period	4949537	90	Trial: 90	4949537	40	Ö¸ÄÏÕë	Ê±ÖÓ	¿¨³µ	f	f
wwh	.	.	.	.	.	.	.	.	.	.	8	.	.	.	false	true	Message: 0ms	.	.	.	.	.	.	.	.	.	.	.	!MODE RECORD CR 1000 2 0 R	0	.	.	wwh.edf	RIGHT	2883	4952420	Full Trial Period	4949537	90	Trial: 90	4949537	40	Ö¸ÄÏÕë	Ê±ÖÓ	¿¨³µ	f	f
wwh	70	70	1	1	.	.	.	.	.	.	9	.	.	.	false	false	Message: 42ms	.	.	131	131	122.80	332.30	1	701.70	1	.	.	SYNCTIME	42	.	.	wwh.edf	RIGHT	2883	4952420	Full Trial Period	4949537	90	Trial: 90	4949537	40	Ö¸ÄÏÕë	Ê±ÖÓ	¿¨³µ	f	f
wwh	.	.	.	.	.	.	.	.	.	.	10	.	.	.	false	false	Message: 944ms	1.30	7.16	181	1110	497.50	349.80	5	381.70	930	461.70	361.10	INVISIBLE_BOUNDARY[1]	944	.	.	wwh.edf	RIGHT	2883	4952420	Full Trial Period	4949537	90	Trial: 90	4949537	40	Ö¸ÄÏÕë	Ê±ÖÓ	¿¨³µ	f	f
wwh	140	1084	2	945	.	.	.	.	.	.	11	.	.	.	false	false	Message: 950ms	1.30	7.16	181	1110	497.50	349.80	5	381.70	930	461.70	361.10	SYNCTIME	950	.	.	wwh.edf	RIGHT	2883	4952420	Full Trial Period	4949537	90	Trial: 90	4949537	40	Ö¸ÄÏÕë	Ê±ÖÓ	¿¨³µ	f	f
wwh	.	.	.	.	.	.	.	.	.	.	12	.	.	.	false	false	Message: 2320ms	1.35	7.81	173	2479	857.50	329.00	9	1003.10	2307	834.00	361.00	INVISIBLE_BOUNDARY[2]	2320	.	.	wwh.edf	RIGHT	2883	4952420	Full Trial Period	4949537	90	Trial: 90	4949537	40	Ö¸ÄÏÕë	Ê±ÖÓ	¿¨³µ	f	f
wwh	.	.	.	.	.	.	.	.	.	.	13	.	.	.	false	false	Message: 2324ms	1.35	7.81	173	2479	857.50	329.00	9	1003.10	2307	834.00	361.00	SYNCTIME	2324	.	.	wwh.edf	RIGHT	2883	4952420	Full Trial Period	4949537	90	Trial: 90	4949537	40	Ö¸ÄÏÕë	Ê±ÖÓ	¿¨³µ	f	f
wwh	.	.	.	.	402	2881	9	2480	865.10	349.60	14	.	.	.	false	false	Message: 2864ms	.	.	.	.	.	.	.	.	.	.	.	KEYBOARD	2864	865.10	349.60	wwh.edf	RIGHT	2883	4952420	Full Trial Period	4949537	90	Trial: 90	4949537	40	Ö¸ÄÏÕë	Ê±ÖÓ	¿¨³µ	f	f
wwh	.	.	.	.	.	.	.	.	.	.	15	.	.	.	false	false	Message: 2931ms	.	.	.	.	.	.	.	.	.	.	.	TRIAL_RESULT 0	2931	.	.	wwh.edf	RIGHT	2883	4952420	Full Trial Period	4949537	90	Trial: 90	4949537	40	Ö¸ÄÏÕë	Ê±ÖÓ	¿¨³µ	f	f
wwh	.	.	.	.	.	.	.	.	.	.	1	.	.	.	false	false	Message: -15ms	.	.	.	.	.	.	.	.	.	.	.	TRIALID 90	-15	.	.	wwh.edf	RIGHT	2867	4956802	Full Trial Period	4953935	91	Trial: 91	4953935	17	ÁïÁïÇò	·Éµú	ÅûÈø	f	j
wwh	.	.	.	.	.	.	.	.	.	.	2	.	.	.	false	false	Message: -1ms	.	.	.	.	.	.	.	.	.	.	.	RECCFG CR 1000 2 0 R	-1	.	.	wwh.edf	RIGHT	2867	4956802	Full Trial Period	4953935	91	Trial: 91	4953935	17	ÁïÁïÇò	·Éµú	ÅûÈø	f	j
wwh	.	.	.	.	.	.	.	.	.	.	3	.	.	.	false	false	Message: -1ms	.	.	.	.	.	.	.	.	.	.	.	ELCLCFG TOWER	-1	.	.	wwh.edf	RIGHT	2867	4956802	Full Trial Period	4953935	91	Trial: 91	4953935	17	ÁïÁïÇò	·Éµú	ÅûÈø	f	j
wwh	.	.	.	.	.	.	.	.	.	.	4	.	.	.	false	false	Message: -1ms	.	.	.	.	.	.	.	.	.	.	.	GAZE_COORDS 0.00 0.00 1023.00 767.00	-1	.	.	wwh.edf	RIGHT	2867	4956802	Full Trial Period	4953935	91	Trial: 91	4953935	17	ÁïÁïÇò	·Éµú	ÅûÈø	f	j
wwh	.	.	.	.	.	.	.	.	.	.	5	.	.	.	false	false	Message: -1ms	.	.	.	.	.	.	.	.	.	.	.	THRESHOLDS R 67 210	-1	.	.	wwh.edf	RIGHT	2867	4956802	Full Trial Period	4953935	91	Trial: 91	4953935	17	ÁïÁïÇò	·Éµú	ÅûÈø	f	j
wwh	.	.	.	.	.	.	.	.	.	.	6	.	.	.	false	false	Message: -1ms	.	.	.	.	.	.	.	.	.	.	.	ELCL_PROC CENTROID (3)	-1	.	.	wwh.edf	RIGHT	2867	4956802	Full Trial Period	4953935	91	Trial: 91	4953935	17	ÁïÁïÇò	·Éµú	ÅûÈø	f	j
wwh	.	.	.	.	.	.	.	.	.	.	7	.	.	.	false	false	Message: -1ms	.	.	.	.	.	.	.	.	.	.	.	ELCL_PCR_PARAM 5 3.0	-1	.	.	wwh.edf	RIGHT	2867	4956802	Full Trial Period	4953935	91	Trial: 91	4953935	17	ÁïÁïÇò	·Éµú	ÅûÈø	f	j
wwh	.	.	.	.	.	.	.	.	.	.	8	.	.	.	false	true	Message: 0ms	.	.	.	.	.	.	.	.	.	.	.	!MODE RECORD CR 1000 2 0 R	0	.	.	wwh.edf	RIGHT	2867	4956802	Full Trial Period	4953935	91	Trial: 91	4953935	17	ÁïÁïÇò	·Éµú	ÅûÈø	f	j
wwh	.	.	.	.	391	397	1	7	135.90	363.90	9	.	.	.	false	false	Message: 43ms	.	.	.	.	.	.	.	.	.	.	.	SYNCTIME	43	135.90	363.90	wwh.edf	RIGHT	2867	4956802	Full Trial Period	4953935	91	Trial: 91	4953935	17	ÁïÁïÇò	·Éµú	ÅûÈø	f	j
wwh	.	.	.	.	.	.	.	.	.	.	10	.	.	.	false	false	Message: 1048ms	1.22	7.72	158	1192	448.10	331.40	4	1333.10	1035	472.30	356.70	INVISIBLE_BOUNDARY[1]	1048	.	.	wwh.edf	RIGHT	2867	4956802	Full Trial Period	4953935	91	Trial: 91	4953935	17	ÁïÁïÇò	·Éµú	ÅûÈø	f	j
wwh	.	.	.	.	.	.	.	.	.	.	11	.	.	.	false	false	Message: 1051ms	1.22	7.72	158	1192	448.10	331.40	4	1333.10	1035	472.30	356.70	SYNCTIME	1051	.	.	wwh.edf	RIGHT	2867	4956802	Full Trial Period	4953935	91	Trial: 91	4953935	17	ÁïÁïÇò	·Éµú	ÅûÈø	f	j
wwh	.	.	.	.	.	.	.	.	.	.	12	.	.	.	false	false	Message: 2233ms	12.28	60.50	203	2262	906.40	357.80	7	789.30	2060	540.40	354.80	INVISIBLE_BOUNDARY[2]	2233	.	.	wwh.edf	RIGHT	2867	4956802	Full Trial Period	4953935	91	Trial: 91	4953935	17	ÁïÁïÇò	·Éµú	ÅûÈø	f	j
wwh	.	.	.	.	.	.	.	.	.	.	13	.	.	.	false	false	Message: 2243ms	12.28	60.50	203	2262	906.40	357.80	7	789.30	2060	540.40	354.80	SYNCTIME	2243	.	.	wwh.edf	RIGHT	2867	4956802	Full Trial Period	4953935	91	Trial: 91	4953935	17	ÁïÁïÇò	·Éµú	ÅûÈø	f	j
wwh	.	.	.	.	335	2865	9	2531	878.90	368.70	14	[1]	2	RECTANGLE_INTERESTAREA	false	false	Message: 2849ms	.	.	.	.	.	.	.	.	.	.	.	KEYBOARD	2849	878.90	368.70	wwh.edf	RIGHT	2867	4956802	Full Trial Period	4953935	91	Trial: 91	4953935	17	ÁïÁïÇò	·Éµú	ÅûÈø	f	j
wwh	.	.	.	.	.	.	.	.	.	.	15	.	.	.	false	false	Message: 2906ms	.	.	.	.	.	.	.	.	.	.	.	TRIAL_RESULT 0	2906	.	.	wwh.edf	RIGHT	2867	4956802	Full Trial Period	4953935	91	Trial: 91	4953935	17	ÁïÁïÇò	·Éµú	ÅûÈø	f	j
wwh	.	.	.	.	.	.	.	.	.	.	1	.	.	.	false	false	Message: -15ms	.	.	.	.	.	.	.	.	.	.	.	TRIALID 91	-15	.	.	wwh.edf	RIGHT	2675	4960876	Full Trial Period	4958201	92	Trial: 92	4958201	101	¼üÅÌ	ºÚ°å	ÓÍ»­	j	j
wwh	.	.	.	.	.	.	.	.	.	.	2	.	.	.	false	false	Message: -1ms	.	.	.	.	.	.	.	.	.	.	.	RECCFG CR 1000 2 0 R	-1	.	.	wwh.edf	RIGHT	2675	4960876	Full Trial Period	4958201	92	Trial: 92	4958201	101	¼üÅÌ	ºÚ°å	ÓÍ»­	j	j
wwh	.	.	.	.	.	.	.	.	.	.	3	.	.	.	false	false	Message: -1ms	.	.	.	.	.	.	.	.	.	.	.	ELCLCFG TOWER	-1	.	.	wwh.edf	RIGHT	2675	4960876	Full Trial Period	4958201	92	Trial: 92	4958201	101	¼üÅÌ	ºÚ°å	ÓÍ»­	j	j
wwh	.	.	.	.	.	.	.	.	.	.	4	.	.	.	false	false	Message: -1ms	.	.	.	.	.	.	.	.	.	.	.	GAZE_COORDS 0.00 0.00 1023.00 767.00	-1	.	.	wwh.edf	RIGHT	2675	4960876	Full Trial Period	4958201	92	Trial: 92	4958201	101	¼üÅÌ	ºÚ°å	ÓÍ»­	j	j
wwh	.	.	.	.	.	.	.	.	.	.	5	.	.	.	false	false	Message: -1ms	.	.	.	.	.	.	.	.	.	.	.	THRESHOLDS R 67 210	-1	.	.	wwh.edf	RIGHT	2675	4960876	Full Trial Period	4958201	92	Trial: 92	4958201	101	¼üÅÌ	ºÚ°å	ÓÍ»­	j	j
wwh	.	.	.	.	.	.	.	.	.	.	6	.	.	.	false	false	Message: -1ms	.	.	.	.	.	.	.	.	.	.	.	ELCL_PROC CENTROID (3)	-1	.	.	wwh.edf	RIGHT	2675	4960876	Full Trial Period	4958201	92	Trial: 92	4958201	101	¼üÅÌ	ºÚ°å	ÓÍ»­	j	j
wwh	.	.	.	.	.	.	.	.	.	.	7	.	.	.	false	false	Message: -1ms	.	.	.	.	.	.	.	.	.	.	.	ELCL_PCR_PARAM 5 3.0	-1	.	.	wwh.edf	RIGHT	2675	4960876	Full Trial Period	4958201	92	Trial: 92	4958201	101	¼üÅÌ	ºÚ°å	ÓÍ»­	j	j
wwh	.	.	.	.	.	.	.	.	.	.	8	.	.	.	false	true	Message: 0ms	.	.	.	.	.	.	.	.	.	.	.	!MODE RECORD CR 1000 2 0 R	0	.	.	wwh.edf	RIGHT	2675	4960876	Full Trial Period	4958201	92	Trial: 92	4958201	101	¼üÅÌ	ºÚ°å	ÓÍ»­	j	j
wwh	71	89	1	19	.	.	.	.	.	.	9	.	.	.	false	false	Message: 42ms	.	.	.	.	.	.	.	.	.	.	.	SYNCTIME	42	.	.	wwh.edf	RIGHT	2675	4960876	Full Trial Period	4958201	92	Trial: 92	4958201	101	¼üÅÌ	ºÚ°å	ÓÍ»­	j	j
wwh	.	.	.	.	.	.	.	.	.	.	10	.	.	.	false	false	Message: 832ms	1.03	6.74	153	971	466.60	340.80	3	1126.10	819	446.60	362.70	INVISIBLE_BOUNDARY[1]	832	.	.	wwh.edf	RIGHT	2675	4960876	Full Trial Period	4958201	92	Trial: 92	4958201	101	¼üÅÌ	ºÚ°å	ÓÍ»­	j	j
wwh	106	946	2	841	.	.	.	.	.	.	11	.	.	.	false	false	Message: 842ms	1.03	6.74	153	971	466.60	340.80	3	1126.10	819	446.60	362.70	SYNCTIME	842	.	.	wwh.edf	RIGHT	2675	4960876	Full Trial Period	4958201	92	Trial: 92	4958201	101	¼üÅÌ	ºÚ°å	ÓÍ»­	j	j
wwh	.	.	.	.	.	.	.	.	.	.	12	.	.	.	false	false	Message: 1711ms	9.98	59.07	169	1860	820.60	344.90	5	779.80	1692	526.10	346.50	INVISIBLE_BOUNDARY[2]	1711	.	.	wwh.edf	RIGHT	2675	4960876	Full Trial Period	4958201	92	Trial: 92	4958201	101	¼üÅÌ	ºÚ°å	ÓÍ»­	j	j
wwh	104	1819	3	1716	.	.	.	.	.	.	13	.	.	.	false	false	Message: 1717ms	9.98	59.07	169	1860	820.60	344.90	5	779.80	1692	526.10	346.50	SYNCTIME	1717	.	.	wwh.edf	RIGHT	2675	4960876	Full Trial Period	4958201	92	Trial: 92	4958201	101	¼üÅÌ	ºÚ°å	ÓÍ»­	j	j
wwh	.	.	.	.	137	2673	8	2537	599.20	360.80	14	.	.	.	false	false	Message: 2656ms	.	.	.	.	.	.	.	.	.	.	.	KEYBOARD	2656	599.20	360.80	wwh.edf	RIGHT	2675	4960876	Full Trial Period	4958201	92	Trial: 92	4958201	101	¼üÅÌ	ºÚ°å	ÓÍ»­	j	j
wwh	.	.	.	.	.	.	.	.	.	.	15	.	.	.	false	false	Message: 2715ms	.	.	.	.	.	.	.	.	.	.	.	TRIAL_RESULT 0	2715	.	.	wwh.edf	RIGHT	2675	4960876	Full Trial Period	4958201	92	Trial: 92	4958201	101	¼üÅÌ	ºÚ°å	ÓÍ»­	j	j
wwh	.	.	.	.	.	.	.	.	.	.	1	.	.	.	false	false	Message: -17ms	.	.	.	.	.	.	.	.	.	.	.	TRIALID 92	-17	.	.	wwh.edf	RIGHT	3038	4965940	Full Trial Period	4962902	93	Trial: 93	4962902	97	¸ÊÕá	¹ÕÕÈ	É¡±ú	j	j
wwh	.	.	.	.	.	.	.	.	.	.	2	.	.	.	false	false	Message: -1ms	.	.	.	.	.	.	.	.	.	.	.	RECCFG CR 1000 2 0 R	-1	.	.	wwh.edf	RIGHT	3038	4965940	Full Trial Period	4962902	93	Trial: 93	4962902	97	¸ÊÕá	¹ÕÕÈ	É¡±ú	j	j
wwh	.	.	.	.	.	.	.	.	.	.	3	.	.	.	false	false	Message: -1ms	.	.	.	.	.	.	.	.	.	.	.	ELCLCFG TOWER	-1	.	.	wwh.edf	RIGHT	3038	4965940	Full Trial Period	4962902	93	Trial: 93	4962902	97	¸ÊÕá	¹ÕÕÈ	É¡±ú	j	j
wwh	.	.	.	.	.	.	.	.	.	.	4	.	.	.	false	false	Message: -1ms	.	.	.	.	.	.	.	.	.	.	.	GAZE_COORDS 0.00 0.00 1023.00 767.00	-1	.	.	wwh.edf	RIGHT	3038	4965940	Full Trial Period	4962902	93	Trial: 93	4962902	97	¸ÊÕá	¹ÕÕÈ	É¡±ú	j	j
wwh	.	.	.	.	.	.	.	.	.	.	5	.	.	.	false	false	Message: -1ms	.	.	.	.	.	.	.	.	.	.	.	THRESHOLDS R 67 210	-1	.	.	wwh.edf	RIGHT	3038	4965940	Full Trial Period	4962902	93	Trial: 93	4962902	97	¸ÊÕá	¹ÕÕÈ	É¡±ú	j	j
wwh	.	.	.	.	.	.	.	.	.	.	6	.	.	.	false	false	Message: -1ms	.	.	.	.	.	.	.	.	.	.	.	ELCL_PROC CENTROID (3)	-1	.	.	wwh.edf	RIGHT	3038	4965940	Full Trial Period	4962902	93	Trial: 93	4962902	97	¸ÊÕá	¹ÕÕÈ	É¡±ú	j	j
wwh	.	.	.	.	.	.	.	.	.	.	7	.	.	.	false	false	Message: -1ms	.	.	.	.	.	.	.	.	.	.	.	ELCL_PCR_PARAM 5 3.0	-1	.	.	wwh.edf	RIGHT	3038	4965940	Full Trial Period	4962902	93	Trial: 93	4962902	97	¸ÊÕá	¹ÕÕÈ	É¡±ú	j	j
wwh	.	.	.	.	.	.	.	.	.	.	8	.	.	.	false	true	Message: 0ms	.	.	.	.	.	.	.	.	.	.	.	!MODE RECORD CR 1000 2 0 R	0	.	.	wwh.edf	RIGHT	3038	4965940	Full Trial Period	4962902	93	Trial: 93	4962902	97	¸ÊÕá	¹ÕÕÈ	É¡±ú	j	j
wwh	.	.	.	.	275	281	1	7	133.80	364.40	9	.	.	.	false	false	Message: 41ms	.	.	.	.	.	.	.	.	.	.	.	SYNCTIME	41	133.80	364.40	wwh.edf	RIGHT	3038	4965940	Full Trial Period	4962902	93	Trial: 93	4962902	97	¸ÊÕá	¹ÕÕÈ	É¡±ú	j	j
wwh	.	.	.	.	.	.	.	.	.	.	10	.	.	.	false	false	Message: 582ms	12.08	88.83	136	587	551.20	380.00	2	936.00	452	193.90	365.70	INVISIBLE_BOUNDARY[1]	582	.	.	wwh.edf	RIGHT	3038	4965940	Full Trial Period	4962902	93	Trial: 93	4962902	97	¸ÊÕá	¹ÕÕÈ	É¡±ú	j	j
wwh	.	.	.	.	202	789	3	588	550.30	369.50	11	.	.	.	false	false	Message: 591ms	.	.	.	.	.	.	.	.	.	.	.	SYNCTIME	591	550.30	369.50	wwh.edf	RIGHT	3038	4965940	Full Trial Period	4962902	93	Trial: 93	4962902	97	¸ÊÕá	¹ÕÕÈ	É¡±ú	j	j
wwh	.	.	.	.	.	.	.	.	.	.	12	.	.	.	false	false	Message: 1894ms	3.37	22.47	150	1929	836.50	345.40	6	1074.40	1780	737.30	360.60	INVISIBLE_BOUNDARY[2]	1894	.	.	wwh.edf	RIGHT	3038	4965940	Full Trial Period	4962902	93	Trial: 93	4962902	97	¸ÊÕá	¹ÕÕÈ	É¡±ú	j	j
wwh	.	.	.	.	.	.	.	.	.	.	13	.	.	.	false	false	Message: 1899ms	3.37	22.47	150	1929	836.50	345.40	6	1074.40	1780	737.30	360.60	SYNCTIME	1899	.	.	wwh.edf	RIGHT	3038	4965940	Full Trial Period	4962902	93	Trial: 93	4962902	97	¸ÊÕá	¹ÕÕÈ	É¡±ú	j	j
wwh	.	.	.	.	100	3036	10	2937	897.70	379.70	14	[1]	2	RECTANGLE_INTERESTAREA	false	false	Message: 3020ms	.	.	.	.	.	.	.	.	.	.	.	KEYBOARD	3020	897.70	379.70	wwh.edf	RIGHT	3038	4965940	Full Trial Period	4962902	93	Trial: 93	4962902	97	¸ÊÕá	¹ÕÕÈ	É¡±ú	j	j
wwh	.	.	.	.	.	.	.	.	.	.	15	.	.	.	false	false	Message: 3082ms	.	.	.	.	.	.	.	.	.	.	.	TRIAL_RESULT 0	3082	.	.	wwh.edf	RIGHT	3038	4965940	Full Trial Period	4962902	93	Trial: 93	4962902	97	¸ÊÕá	¹ÕÕÈ	É¡±ú	j	j
wwh	.	.	.	.	.	.	.	.	.	.	1	.	.	.	false	false	Message: -16ms	.	.	.	.	.	.	.	.	.	.	.	TRIALID 93	-16	.	.	wwh.edf	RIGHT	2343	4969493	Full Trial Period	4967150	94	Trial: 94	4967150	24	¹Ä	Ï´ÒÂ»ú	Ö½Ïä	f	j
wwh	.	.	.	.	.	.	.	.	.	.	2	.	.	.	false	false	Message: -1ms	.	.	.	.	.	.	.	.	.	.	.	RECCFG CR 1000 2 0 R	-1	.	.	wwh.edf	RIGHT	2343	4969493	Full Trial Period	4967150	94	Trial: 94	4967150	24	¹Ä	Ï´ÒÂ»ú	Ö½Ïä	f	j
wwh	.	.	.	.	.	.	.	.	.	.	3	.	.	.	false	false	Message: -1ms	.	.	.	.	.	.	.	.	.	.	.	ELCLCFG TOWER	-1	.	.	wwh.edf	RIGHT	2343	4969493	Full Trial Period	4967150	94	Trial: 94	4967150	24	¹Ä	Ï´ÒÂ»ú	Ö½Ïä	f	j
wwh	.	.	.	.	.	.	.	.	.	.	4	.	.	.	false	false	Message: -1ms	.	.	.	.	.	.	.	.	.	.	.	GAZE_COORDS 0.00 0.00 1023.00 767.00	-1	.	.	wwh.edf	RIGHT	2343	4969493	Full Trial Period	4967150	94	Trial: 94	4967150	24	¹Ä	Ï´ÒÂ»ú	Ö½Ïä	f	j
wwh	.	.	.	.	.	.	.	.	.	.	5	.	.	.	false	false	Message: -1ms	.	.	.	.	.	.	.	.	.	.	.	THRESHOLDS R 67 210	-1	.	.	wwh.edf	RIGHT	2343	4969493	Full Trial Period	4967150	94	Trial: 94	4967150	24	¹Ä	Ï´ÒÂ»ú	Ö½Ïä	f	j
wwh	.	.	.	.	.	.	.	.	.	.	6	.	.	.	false	false	Message: -1ms	.	.	.	.	.	.	.	.	.	.	.	ELCL_PROC CENTROID (3)	-1	.	.	wwh.edf	RIGHT	2343	4969493	Full Trial Period	4967150	94	Trial: 94	4967150	24	¹Ä	Ï´ÒÂ»ú	Ö½Ïä	f	j
wwh	.	.	.	.	.	.	.	.	.	.	7	.	.	.	false	false	Message: -1ms	.	.	.	.	.	.	.	.	.	.	.	ELCL_PCR_PARAM 5 3.0	-1	.	.	wwh.edf	RIGHT	2343	4969493	Full Trial Period	4967150	94	Trial: 94	4967150	24	¹Ä	Ï´ÒÂ»ú	Ö½Ïä	f	j
wwh	.	.	.	.	.	.	.	.	.	.	8	.	.	.	false	true	Message: 0ms	.	.	.	.	.	.	.	.	.	.	.	!MODE RECORD CR 1000 2 0 R	0	.	.	wwh.edf	RIGHT	2343	4969493	Full Trial Period	4967150	94	Trial: 94	4967150	24	¹Ä	Ï´ÒÂ»ú	Ö½Ïä	f	j
wwh	.	.	.	.	.	.	.	.	.	.	9	.	.	.	false	false	Message: 42ms	.	.	.	.	.	.	.	.	.	.	.	SYNCTIME	42	.	.	wwh.edf	RIGHT	2343	4969493	Full Trial Period	4967150	94	Trial: 94	4967150	24	¹Ä	Ï´ÒÂ»ú	Ö½Ïä	f	j
wwh	.	.	.	.	.	.	.	.	.	.	10	.	.	.	false	false	Message: 691ms	0.59	3.86	153	829	469.30	345.20	3	992.80	677	452.20	345.90	INVISIBLE_BOUNDARY[1]	691	.	.	wwh.edf	RIGHT	2343	4969493	Full Trial Period	4967150	94	Trial: 94	4967150	24	¹Ä	Ï´ÒÂ»ú	Ö½Ïä	f	j
wwh	104	801	1	698	.	.	.	.	.	.	11	.	.	.	false	false	Message: 700ms	0.59	3.86	153	829	469.30	345.20	3	992.80	677	452.20	345.90	SYNCTIME	700	.	.	wwh.edf	RIGHT	2343	4969493	Full Trial Period	4967150	94	Trial: 94	4967150	24	¹Ä	Ï´ÒÂ»ú	Ö½Ïä	f	j
wwh	.	.	.	.	.	.	.	.	.	.	12	.	.	.	false	false	Message: 1538ms	1.36	7.66	178	1700	872.60	336.50	6	613.50	1523	832.50	345.30	INVISIBLE_BOUNDARY[2]	1538	.	.	wwh.edf	RIGHT	2343	4969493	Full Trial Period	4967150	94	Trial: 94	4967150	24	¹Ä	Ï´ÒÂ»ú	Ö½Ïä	f	j
wwh	.	.	.	.	.	.	.	.	.	.	13	.	.	.	false	false	Message: 1542ms	1.36	7.66	178	1700	872.60	336.50	6	613.50	1523	832.50	345.30	SYNCTIME	1542	.	.	wwh.edf	RIGHT	2343	4969493	Full Trial Period	4967150	94	Trial: 94	4967150	24	¹Ä	Ï´ÒÂ»ú	Ö½Ïä	f	j
wwh	.	.	.	.	641	2341	7	1701	863.50	364.60	14	.	.	.	false	false	Message: 2324ms	.	.	.	.	.	.	.	.	.	.	.	KEYBOARD	2324	863.50	364.60	wwh.edf	RIGHT	2343	4969493	Full Trial Period	4967150	94	Trial: 94	4967150	24	¹Ä	Ï´ÒÂ»ú	Ö½Ïä	f	j
wwh	.	.	.	.	.	.	.	.	.	.	15	.	.	.	false	false	Message: 2387ms	.	.	.	.	.	.	.	.	.	.	.	TRIAL_RESULT 0	2387	.	.	wwh.edf	RIGHT	2343	4969493	Full Trial Period	4967150	94	Trial: 94	4967150	24	¹Ä	Ï´ÒÂ»ú	Ö½Ïä	f	j
wwh	.	.	.	.	.	.	.	.	.	.	1	.	.	.	false	false	Message: -18ms	.	.	.	.	.	.	.	.	.	.	.	TRIALID 94	-18	.	.	wwh.edf	RIGHT	4077	4975020	Full Trial Period	4970943	95	Trial: 95	4970943	146	·çóÝ	Êó±ê	Ã«½í	j	f
wwh	.	.	.	.	.	.	.	.	.	.	2	.	.	.	false	false	Message: -1ms	.	.	.	.	.	.	.	.	.	.	.	RECCFG CR 1000 2 0 R	-1	.	.	wwh.edf	RIGHT	4077	4975020	Full Trial Period	4970943	95	Trial: 95	4970943	146	·çóÝ	Êó±ê	Ã«½í	j	f
wwh	.	.	.	.	.	.	.	.	.	.	3	.	.	.	false	false	Message: -1ms	.	.	.	.	.	.	.	.	.	.	.	ELCLCFG TOWER	-1	.	.	wwh.edf	RIGHT	4077	4975020	Full Trial Period	4970943	95	Trial: 95	4970943	146	·çóÝ	Êó±ê	Ã«½í	j	f
wwh	.	.	.	.	.	.	.	.	.	.	4	.	.	.	false	false	Message: -1ms	.	.	.	.	.	.	.	.	.	.	.	GAZE_COORDS 0.00 0.00 1023.00 767.00	-1	.	.	wwh.edf	RIGHT	4077	4975020	Full Trial Period	4970943	95	Trial: 95	4970943	146	·çóÝ	Êó±ê	Ã«½í	j	f
wwh	.	.	.	.	.	.	.	.	.	.	5	.	.	.	false	false	Message: -1ms	.	.	.	.	.	.	.	.	.	.	.	THRESHOLDS R 67 210	-1	.	.	wwh.edf	RIGHT	4077	4975020	Full Trial Period	4970943	95	Trial: 95	4970943	146	·çóÝ	Êó±ê	Ã«½í	j	f
wwh	.	.	.	.	.	.	.	.	.	.	6	.	.	.	false	false	Message: -1ms	.	.	.	.	.	.	.	.	.	.	.	ELCL_PROC CENTROID (3)	-1	.	.	wwh.edf	RIGHT	4077	4975020	Full Trial Period	4970943	95	Trial: 95	4970943	146	·çóÝ	Êó±ê	Ã«½í	j	f
wwh	.	.	.	.	.	.	.	.	.	.	7	.	.	.	false	false	Message: -1ms	.	.	.	.	.	.	.	.	.	.	.	ELCL_PCR_PARAM 5 3.0	-1	.	.	wwh.edf	RIGHT	4077	4975020	Full Trial Period	4970943	95	Trial: 95	4970943	146	·çóÝ	Êó±ê	Ã«½í	j	f
wwh	.	.	.	.	.	.	.	.	.	.	8	.	.	.	false	true	Message: 0ms	.	.	.	.	.	.	.	.	.	.	.	!MODE RECORD CR 1000 2 0 R	0	.	.	wwh.edf	RIGHT	4077	4975020	Full Trial Period	4970943	95	Trial: 95	4970943	146	·çóÝ	Êó±ê	Ã«½í	j	f
wwh	.	.	.	.	414	420	1	7	136.40	360.80	9	.	.	.	false	false	Message: 49ms	.	.	.	.	.	.	.	.	.	.	.	SYNCTIME	49	136.40	360.80	wwh.edf	RIGHT	4077	4975020	Full Trial Period	4970943	95	Trial: 95	4970943	146	·çóÝ	Êó±ê	Ã«½í	j	f
wwh	.	.	.	.	.	.	.	.	.	.	10	.	.	.	false	false	Message: 1322ms	1.49	11.59	129	1436	502.30	322.80	3	1189.40	1308	467.10	347.50	INVISIBLE_BOUNDARY[1]	1322	.	.	wwh.edf	RIGHT	4077	4975020	Full Trial Period	4970943	95	Trial: 95	4970943	146	·çóÝ	Êó±ê	Ã«½í	j	f
wwh	.	.	.	.	.	.	.	.	.	.	11	.	.	.	false	false	Message: 1332ms	1.49	11.59	129	1436	502.30	322.80	3	1189.40	1308	467.10	347.50	SYNCTIME	1332	.	.	wwh.edf	RIGHT	4077	4975020	Full Trial Period	4970943	95	Trial: 95	4970943	146	·çóÝ	Êó±ê	Ã«½í	j	f
wwh	.	.	.	.	.	.	.	.	.	.	12	.	.	.	false	false	Message: 2641ms	3.07	14.98	205	2674	803.10	327.20	7	628.50	2470	715.40	350.40	INVISIBLE_BOUNDARY[2]	2641	.	.	wwh.edf	RIGHT	4077	4975020	Full Trial Period	4970943	95	Trial: 95	4970943	146	·çóÝ	Êó±ê	Ã«½í	j	f
wwh	.	.	.	.	.	.	.	.	.	.	13	.	.	.	false	false	Message: 2648ms	3.07	14.98	205	2674	803.10	327.20	7	628.50	2470	715.40	350.40	SYNCTIME	2648	.	.	wwh.edf	RIGHT	4077	4975020	Full Trial Period	4970943	95	Trial: 95	4970943	146	·çóÝ	Êó±ê	Ã«½í	j	f
wwh	.	.	.	.	1285	4075	9	2791	868.90	362.90	14	.	.	.	false	false	Message: 4058ms	.	.	.	.	.	.	.	.	.	.	.	KEYBOARD	4058	868.90	362.90	wwh.edf	RIGHT	4077	4975020	Full Trial Period	4970943	95	Trial: 95	4970943	146	·çóÝ	Êó±ê	Ã«½í	j	f
wwh	.	.	.	.	.	.	.	.	.	.	15	.	.	.	false	false	Message: 4127ms	.	.	.	.	.	.	.	.	.	.	.	TRIAL_RESULT 0	4127	.	.	wwh.edf	RIGHT	4077	4975020	Full Trial Period	4970943	95	Trial: 95	4970943	146	·çóÝ	Êó±ê	Ã«½í	j	f
wwh	.	.	.	.	.	.	.	.	.	.	1	.	.	.	false	false	Message: -15ms	.	.	.	.	.	.	.	.	.	.	.	TRIALID 95	-15	.	.	wwh.edf	RIGHT	2597	4979045	Full Trial Period	4976448	96	Trial: 96	4976448	110	±ÊÍ²	¿óÈªË®	°ôÇò¹÷	f	j
wwh	.	.	.	.	.	.	.	.	.	.	2	.	.	.	false	false	Message: -1ms	.	.	.	.	.	.	.	.	.	.	.	RECCFG CR 1000 2 0 R	-1	.	.	wwh.edf	RIGHT	2597	4979045	Full Trial Period	4976448	96	Trial: 96	4976448	110	±ÊÍ²	¿óÈªË®	°ôÇò¹÷	f	j
wwh	.	.	.	.	.	.	.	.	.	.	3	.	.	.	false	false	Message: -1ms	.	.	.	.	.	.	.	.	.	.	.	ELCLCFG TOWER	-1	.	.	wwh.edf	RIGHT	2597	4979045	Full Trial Period	4976448	96	Trial: 96	4976448	110	±ÊÍ²	¿óÈªË®	°ôÇò¹÷	f	j
wwh	.	.	.	.	.	.	.	.	.	.	4	.	.	.	false	false	Message: -1ms	.	.	.	.	.	.	.	.	.	.	.	GAZE_COORDS 0.00 0.00 1023.00 767.00	-1	.	.	wwh.edf	RIGHT	2597	4979045	Full Trial Period	4976448	96	Trial: 96	4976448	110	±ÊÍ²	¿óÈªË®	°ôÇò¹÷	f	j
wwh	.	.	.	.	.	.	.	.	.	.	5	.	.	.	false	false	Message: -1ms	.	.	.	.	.	.	.	.	.	.	.	THRESHOLDS R 67 210	-1	.	.	wwh.edf	RIGHT	2597	4979045	Full Trial Period	4976448	96	Trial: 96	4976448	110	±ÊÍ²	¿óÈªË®	°ôÇò¹÷	f	j
wwh	.	.	.	.	.	.	.	.	.	.	6	.	.	.	false	false	Message: -1ms	.	.	.	.	.	.	.	.	.	.	.	ELCL_PROC CENTROID (3)	-1	.	.	wwh.edf	RIGHT	2597	4979045	Full Trial Period	4976448	96	Trial: 96	4976448	110	±ÊÍ²	¿óÈªË®	°ôÇò¹÷	f	j
wwh	.	.	.	.	.	.	.	.	.	.	7	.	.	.	false	false	Message: -1ms	.	.	.	.	.	.	.	.	.	.	.	ELCL_PCR_PARAM 5 3.0	-1	.	.	wwh.edf	RIGHT	2597	4979045	Full Trial Period	4976448	96	Trial: 96	4976448	110	±ÊÍ²	¿óÈªË®	°ôÇò¹÷	f	j
wwh	.	.	.	.	.	.	.	.	.	.	8	.	.	.	false	true	Message: 0ms	.	.	.	.	.	.	.	.	.	.	.	!MODE RECORD CR 1000 2 0 R	0	.	.	wwh.edf	RIGHT	2597	4979045	Full Trial Period	4976448	96	Trial: 96	4976448	110	±ÊÍ²	¿óÈªË®	°ôÇò¹÷	f	j
wwh	.	.	.	.	426	432	1	7	144.00	367.80	9	.	.	.	false	false	Message: 43ms	.	.	.	.	.	.	.	.	.	.	.	SYNCTIME	43	144.00	367.80	wwh.edf	RIGHT	2597	4979045	Full Trial Period	4976448	96	Trial: 96	4976448	110	±ÊÍ²	¿óÈªË®	°ôÇò¹÷	f	j
wwh	.	.	.	.	.	.	.	.	.	.	10	.	.	.	false	false	Message: 574ms	9.12	53.36	171	603	416.10	348.00	1	818.00	433	145.10	363.20	INVISIBLE_BOUNDARY[1]	574	.	.	wwh.edf	RIGHT	2597	4979045	Full Trial Period	4976448	96	Trial: 96	4976448	110	±ÊÍ²	¿óÈªË®	°ôÇò¹÷	f	j
wwh	.	.	.	.	.	.	.	.	.	.	11	.	.	.	false	false	Message: 584ms	9.12	53.36	171	603	416.10	348.00	1	818.00	433	145.10	363.20	SYNCTIME	584	.	.	wwh.edf	RIGHT	2597	4979045	Full Trial Period	4976448	96	Trial: 96	4976448	110	±ÊÍ²	¿óÈªË®	°ôÇò¹÷	f	j
wwh	.	.	.	.	.	.	.	.	.	.	12	.	.	.	false	false	Message: 1513ms	9.53	45.18	211	1686	813.20	329.20	4	784.20	1476	535.50	372.50	INVISIBLE_BOUNDARY[2]	1513	.	.	wwh.edf	RIGHT	2597	4979045	Full Trial Period	4976448	96	Trial: 96	4976448	110	±ÊÍ²	¿óÈªË®	°ôÇò¹÷	f	j
wwh	.	.	.	.	.	.	.	.	.	.	13	.	.	.	false	false	Message: 1517ms	9.53	45.18	211	1686	813.20	329.20	4	784.20	1476	535.50	372.50	SYNCTIME	1517	.	.	wwh.edf	RIGHT	2597	4979045	Full Trial Period	4976448	96	Trial: 96	4976448	110	±ÊÍ²	¿óÈªË®	°ôÇò¹÷	f	j
wwh	37	2596	4	2560	.	.	.	.	.	.	14	.	.	.	false	false	Message: 2578ms	.	.	65	2596	.	.	7	872.00	2532	895.70	370.30	KEYBOARD	2578	.	.	wwh.edf	RIGHT	2597	4979045	Full Trial Period	4976448	96	Trial: 96	4976448	110	±ÊÍ²	¿óÈªË®	°ôÇò¹÷	f	j
wwh	.	.	.	.	.	.	.	.	.	.	15	.	.	.	false	false	Message: 2640ms	.	.	.	.	.	.	.	.	.	.	.	TRIAL_RESULT 0	2640	.	.	wwh.edf	RIGHT	2597	4979045	Full Trial Period	4976448	96	Trial: 96	4976448	110	±ÊÍ²	¿óÈªË®	°ôÇò¹÷	f	j
wwh	.	.	.	.	.	.	.	.	.	.	1	.	.	.	false	false	Message: -18ms	.	.	.	.	.	.	.	.	.	.	.	TRIALID 96	-18	.	.	wwh.edf	RIGHT	2880	4983413	Full Trial Period	4980533	97	Trial: 97	4980533	77	µçÊÓ»ú	Ö½Ïä	¹ñ×Ó	j	j
wwh	.	.	.	.	.	.	.	.	.	.	2	.	.	.	false	false	Message: -1ms	.	.	.	.	.	.	.	.	.	.	.	RECCFG CR 1000 2 0 R	-1	.	.	wwh.edf	RIGHT	2880	4983413	Full Trial Period	4980533	97	Trial: 97	4980533	77	µçÊÓ»ú	Ö½Ïä	¹ñ×Ó	j	j
wwh	.	.	.	.	.	.	.	.	.	.	3	.	.	.	false	false	Message: -1ms	.	.	.	.	.	.	.	.	.	.	.	ELCLCFG TOWER	-1	.	.	wwh.edf	RIGHT	2880	4983413	Full Trial Period	4980533	97	Trial: 97	4980533	77	µçÊÓ»ú	Ö½Ïä	¹ñ×Ó	j	j
wwh	.	.	.	.	.	.	.	.	.	.	4	.	.	.	false	false	Message: -1ms	.	.	.	.	.	.	.	.	.	.	.	GAZE_COORDS 0.00 0.00 1023.00 767.00	-1	.	.	wwh.edf	RIGHT	2880	4983413	Full Trial Period	4980533	97	Trial: 97	4980533	77	µçÊÓ»ú	Ö½Ïä	¹ñ×Ó	j	j
wwh	.	.	.	.	.	.	.	.	.	.	5	.	.	.	false	false	Message: -1ms	.	.	.	.	.	.	.	.	.	.	.	THRESHOLDS R 67 210	-1	.	.	wwh.edf	RIGHT	2880	4983413	Full Trial Period	4980533	97	Trial: 97	4980533	77	µçÊÓ»ú	Ö½Ïä	¹ñ×Ó	j	j
wwh	.	.	.	.	.	.	.	.	.	.	6	.	.	.	false	false	Message: -1ms	.	.	.	.	.	.	.	.	.	.	.	ELCL_PROC CENTROID (3)	-1	.	.	wwh.edf	RIGHT	2880	4983413	Full Trial Period	4980533	97	Trial: 97	4980533	77	µçÊÓ»ú	Ö½Ïä	¹ñ×Ó	j	j
wwh	.	.	.	.	.	.	.	.	.	.	7	.	.	.	false	false	Message: -1ms	.	.	.	.	.	.	.	.	.	.	.	ELCL_PCR_PARAM 5 3.0	-1	.	.	wwh.edf	RIGHT	2880	4983413	Full Trial Period	4980533	97	Trial: 97	4980533	77	µçÊÓ»ú	Ö½Ïä	¹ñ×Ó	j	j
wwh	.	.	.	.	.	.	.	.	.	.	8	.	.	.	false	true	Message: 0ms	.	.	.	.	.	.	.	.	.	.	.	!MODE RECORD CR 1000 2 0 R	0	.	.	wwh.edf	RIGHT	2880	4983413	Full Trial Period	4980533	97	Trial: 97	4980533	77	µçÊÓ»ú	Ö½Ïä	¹ñ×Ó	j	j
wwh	.	.	.	.	425	431	1	7	138.20	355.50	9	.	.	.	false	false	Message: 40ms	.	.	.	.	.	.	.	.	.	.	.	SYNCTIME	40	138.20	355.50	wwh.edf	RIGHT	2880	4983413	Full Trial Period	4980533	97	Trial: 97	4980533	77	µçÊÓ»ú	Ö½Ïä	¹ñ×Ó	j	j
wwh	.	.	.	.	.	.	.	.	.	.	10	.	.	.	false	false	Message: 686ms	1.34	7.40	181	852	501.60	335.60	2	1056.50	672	465.90	350.50	INVISIBLE_BOUNDARY[1]	686	.	.	wwh.edf	RIGHT	2880	4983413	Full Trial Period	4980533	97	Trial: 97	4980533	77	µçÊÓ»ú	Ö½Ïä	¹ñ×Ó	j	j
wwh	.	.	.	.	.	.	.	.	.	.	11	.	.	.	false	false	Message: 690ms	1.34	7.40	181	852	501.60	335.60	2	1056.50	672	465.90	350.50	SYNCTIME	690	.	.	wwh.edf	RIGHT	2880	4983413	Full Trial Period	4980533	97	Trial: 97	4980533	77	µçÊÓ»ú	Ö½Ïä	¹ñ×Ó	j	j
wwh	121	1907	2	1787	.	.	.	.	.	.	12	.	.	.	false	false	Message: 1906ms	9.53	54.46	175	1949	861.90	302.70	5	434.40	1775	586.30	361.00	INVISIBLE_BOUNDARY[2]	1906	.	.	wwh.edf	RIGHT	2880	4983413	Full Trial Period	4980533	97	Trial: 97	4980533	77	µçÊÓ»ú	Ö½Ïä	¹ñ×Ó	j	j
wwh	.	.	.	.	.	.	.	.	.	.	13	.	.	.	false	false	Message: 1915ms	9.53	54.46	175	1949	861.90	302.70	5	434.40	1775	586.30	361.00	SYNCTIME	1915	.	.	wwh.edf	RIGHT	2880	4983413	Full Trial Period	4980533	97	Trial: 97	4980533	77	µçÊÓ»ú	Ö½Ïä	¹ñ×Ó	j	j
wwh	.	.	.	.	.	.	.	.	.	.	14	.	.	.	false	false	Message: 2861ms	11.78	203.10	58	2878	535.30	372.30	7	281.70	2821	886.30	367.10	KEYBOARD	2861	.	.	wwh.edf	RIGHT	2880	4983413	Full Trial Period	4980533	97	Trial: 97	4980533	77	µçÊÓ»ú	Ö½Ïä	¹ñ×Ó	j	j
wwh	.	.	.	.	.	.	.	.	.	.	15	.	.	.	false	false	Message: 2924ms	.	.	.	.	.	.	.	.	.	.	.	TRIAL_RESULT 0	2924	.	.	wwh.edf	RIGHT	2880	4983413	Full Trial Period	4980533	97	Trial: 97	4980533	77	µçÊÓ»ú	Ö½Ïä	¹ñ×Ó	j	j
wwh	.	.	.	.	.	.	.	.	.	.	1	.	.	.	false	false	Message: -16ms	.	.	.	.	.	.	.	.	.	.	.	TRIALID 97	-16	.	.	wwh.edf	RIGHT	3166	4988388	Full Trial Period	4985222	98	Trial: 98	4985222	107	ÌÒ×Ó	ÍøÇò	ÏßÍÅ	j	j
wwh	.	.	.	.	.	.	.	.	.	.	2	.	.	.	false	false	Message: -1ms	.	.	.	.	.	.	.	.	.	.	.	RECCFG CR 1000 2 0 R	-1	.	.	wwh.edf	RIGHT	3166	4988388	Full Trial Period	4985222	98	Trial: 98	4985222	107	ÌÒ×Ó	ÍøÇò	ÏßÍÅ	j	j
wwh	.	.	.	.	.	.	.	.	.	.	3	.	.	.	false	false	Message: -1ms	.	.	.	.	.	.	.	.	.	.	.	ELCLCFG TOWER	-1	.	.	wwh.edf	RIGHT	3166	4988388	Full Trial Period	4985222	98	Trial: 98	4985222	107	ÌÒ×Ó	ÍøÇò	ÏßÍÅ	j	j
wwh	.	.	.	.	.	.	.	.	.	.	4	.	.	.	false	false	Message: -1ms	.	.	.	.	.	.	.	.	.	.	.	GAZE_COORDS 0.00 0.00 1023.00 767.00	-1	.	.	wwh.edf	RIGHT	3166	4988388	Full Trial Period	4985222	98	Trial: 98	4985222	107	ÌÒ×Ó	ÍøÇò	ÏßÍÅ	j	j
wwh	.	.	.	.	.	.	.	.	.	.	5	.	.	.	false	false	Message: -1ms	.	.	.	.	.	.	.	.	.	.	.	THRESHOLDS R 67 210	-1	.	.	wwh.edf	RIGHT	3166	4988388	Full Trial Period	4985222	98	Trial: 98	4985222	107	ÌÒ×Ó	ÍøÇò	ÏßÍÅ	j	j
wwh	.	.	.	.	.	.	.	.	.	.	6	.	.	.	false	false	Message: -1ms	.	.	.	.	.	.	.	.	.	.	.	ELCL_PROC CENTROID (3)	-1	.	.	wwh.edf	RIGHT	3166	4988388	Full Trial Period	4985222	98	Trial: 98	4985222	107	ÌÒ×Ó	ÍøÇò	ÏßÍÅ	j	j
wwh	.	.	.	.	.	.	.	.	.	.	7	.	.	.	false	false	Message: -1ms	.	.	.	.	.	.	.	.	.	.	.	ELCL_PCR_PARAM 5 3.0	-1	.	.	wwh.edf	RIGHT	3166	4988388	Full Trial Period	4985222	98	Trial: 98	4985222	107	ÌÒ×Ó	ÍøÇò	ÏßÍÅ	j	j
wwh	.	.	.	.	.	.	.	.	.	.	8	.	.	.	false	true	Message: 0ms	.	.	.	.	.	.	.	.	.	.	.	!MODE RECORD CR 1000 2 0 R	0	.	.	wwh.edf	RIGHT	3166	4988388	Full Trial Period	4985222	98	Trial: 98	4985222	107	ÌÒ×Ó	ÍøÇò	ÏßÍÅ	j	j
wwh	.	.	.	.	419	425	1	7	135.30	357.60	9	.	.	.	false	false	Message: 42ms	.	.	.	.	.	.	.	.	.	.	.	SYNCTIME	42	135.30	357.60	wwh.edf	RIGHT	3166	4988388	Full Trial Period	4985222	98	Trial: 98	4985222	107	ÌÒ×Ó	ÍøÇò	ÏßÍÅ	j	j
wwh	.	.	.	.	.	.	.	.	.	.	10	.	.	.	false	false	Message: 1097ms	0.30	2.34	130	1213	500.00	334.20	3	951.70	1084	493.40	339.90	INVISIBLE_BOUNDARY[1]	1097	.	.	wwh.edf	RIGHT	3166	4988388	Full Trial Period	4985222	98	Trial: 98	4985222	107	ÌÒ×Ó	ÍøÇò	ÏßÍÅ	j	j
wwh	.	.	.	.	.	.	.	.	.	.	11	.	.	.	false	false	Message: 1100ms	0.30	2.34	130	1213	500.00	334.20	3	951.70	1084	493.40	339.90	SYNCTIME	1100	.	.	wwh.edf	RIGHT	3166	4988388	Full Trial Period	4985222	98	Trial: 98	4985222	107	ÌÒ×Ó	ÍøÇò	ÏßÍÅ	j	j
wwh	103	2141	2	2039	.	.	.	.	.	.	12	.	.	.	false	false	Message: 2132ms	7.15	48.63	147	2172	796.50	317.20	6	339.70	2026	591.00	360.20	INVISIBLE_BOUNDARY[2]	2132	.	.	wwh.edf	RIGHT	3166	4988388	Full Trial Period	4985222	98	Trial: 98	4985222	107	ÌÒ×Ó	ÍøÇò	ÏßÍÅ	j	j
wwh	.	.	.	.	.	.	.	.	.	.	13	.	.	.	false	false	Message: 2142ms	7.15	48.63	147	2172	796.50	317.20	6	339.70	2026	591.00	360.20	SYNCTIME	2142	.	.	wwh.edf	RIGHT	3166	4988388	Full Trial Period	4985222	98	Trial: 98	4985222	107	ÌÒ×Ó	ÍøÇò	ÏßÍÅ	j	j
wwh	.	.	.	.	867	3164	8	2298	871.90	367.50	14	[1]	2	RECTANGLE_INTERESTAREA	false	false	Message: 3148ms	.	.	.	.	.	.	.	.	.	.	.	KEYBOARD	3148	871.90	367.50	wwh.edf	RIGHT	3166	4988388	Full Trial Period	4985222	98	Trial: 98	4985222	107	ÌÒ×Ó	ÍøÇò	ÏßÍÅ	j	j
wwh	.	.	.	.	.	.	.	.	.	.	15	.	.	.	false	false	Message: 3209ms	.	.	.	.	.	.	.	.	.	.	.	TRIAL_RESULT 0	3209	.	.	wwh.edf	RIGHT	3166	4988388	Full Trial Period	4985222	98	Trial: 98	4985222	107	ÌÒ×Ó	ÍøÇò	ÏßÍÅ	j	j
wwh	.	.	.	.	.	.	.	.	.	.	1	.	.	.	false	false	Message: -15ms	.	.	.	.	.	.	.	.	.	.	.	TRIALID 98	-15	.	.	wwh.edf	RIGHT	5443	4994805	Full Trial Period	4989362	99	Trial: 99	4989362	7	Êé°ü	Ìú¹ì	ÌÝ×Ó	j	j
wwh	.	.	.	.	.	.	.	.	.	.	2	.	.	.	false	false	Message: -1ms	.	.	.	.	.	.	.	.	.	.	.	RECCFG CR 1000 2 0 R	-1	.	.	wwh.edf	RIGHT	5443	4994805	Full Trial Period	4989362	99	Trial: 99	4989362	7	Êé°ü	Ìú¹ì	ÌÝ×Ó	j	j
wwh	.	.	.	.	.	.	.	.	.	.	3	.	.	.	false	false	Message: -1ms	.	.	.	.	.	.	.	.	.	.	.	ELCLCFG TOWER	-1	.	.	wwh.edf	RIGHT	5443	4994805	Full Trial Period	4989362	99	Trial: 99	4989362	7	Êé°ü	Ìú¹ì	ÌÝ×Ó	j	j
wwh	.	.	.	.	.	.	.	.	.	.	4	.	.	.	false	false	Message: -1ms	.	.	.	.	.	.	.	.	.	.	.	GAZE_COORDS 0.00 0.00 1023.00 767.00	-1	.	.	wwh.edf	RIGHT	5443	4994805	Full Trial Period	4989362	99	Trial: 99	4989362	7	Êé°ü	Ìú¹ì	ÌÝ×Ó	j	j
wwh	.	.	.	.	.	.	.	.	.	.	5	.	.	.	false	false	Message: -1ms	.	.	.	.	.	.	.	.	.	.	.	THRESHOLDS R 67 210	-1	.	.	wwh.edf	RIGHT	5443	4994805	Full Trial Period	4989362	99	Trial: 99	4989362	7	Êé°ü	Ìú¹ì	ÌÝ×Ó	j	j
wwh	.	.	.	.	.	.	.	.	.	.	6	.	.	.	false	false	Message: -1ms	.	.	.	.	.	.	.	.	.	.	.	ELCL_PROC CENTROID (3)	-1	.	.	wwh.edf	RIGHT	5443	4994805	Full Trial Period	4989362	99	Trial: 99	4989362	7	Êé°ü	Ìú¹ì	ÌÝ×Ó	j	j
wwh	.	.	.	.	.	.	.	.	.	.	7	.	.	.	false	false	Message: -1ms	.	.	.	.	.	.	.	.	.	.	.	ELCL_PCR_PARAM 5 3.0	-1	.	.	wwh.edf	RIGHT	5443	4994805	Full Trial Period	4989362	99	Trial: 99	4989362	7	Êé°ü	Ìú¹ì	ÌÝ×Ó	j	j
wwh	.	.	.	.	.	.	.	.	.	.	8	.	.	.	false	true	Message: 0ms	.	.	.	.	.	.	.	.	.	.	.	!MODE RECORD CR 1000 2 0 R	0	.	.	wwh.edf	RIGHT	5443	4994805	Full Trial Period	4989362	99	Trial: 99	4989362	7	Êé°ü	Ìú¹ì	ÌÝ×Ó	j	j
wwh	87	87	1	1	.	.	.	.	.	.	9	.	.	.	false	false	Message: 43ms	.	.	147	147	118.60	340.40	1	588.20	1	.	.	SYNCTIME	43	.	.	wwh.edf	RIGHT	5443	4994805	Full Trial Period	4989362	99	Trial: 99	4989362	7	Êé°ü	Ìú¹ì	ÌÝ×Ó	j	j
wwh	.	.	.	.	.	.	.	.	.	.	10	.	.	.	false	false	Message: 2692ms	0.41	2.63	157	2835	490.30	332.00	5	876.50	2679	502.10	333.70	INVISIBLE_BOUNDARY[1]	2692	.	.	wwh.edf	RIGHT	5443	4994805	Full Trial Period	4989362	99	Trial: 99	4989362	7	Êé°ü	Ìú¹ì	ÌÝ×Ó	j	j
wwh	110	2808	4	2699	.	.	.	.	.	.	11	.	.	.	false	false	Message: 2701ms	0.41	2.63	157	2835	490.30	332.00	5	876.50	2679	502.10	333.70	SYNCTIME	2701	.	.	wwh.edf	RIGHT	5443	4994805	Full Trial Period	4989362	99	Trial: 99	4989362	7	Êé°ü	Ìú¹ì	ÌÝ×Ó	j	j
wwh	.	.	.	.	.	.	.	.	.	.	12	.	.	.	false	false	Message: 3833ms	11.68	66.71	175	3992	906.90	346.60	7	502.20	3818	559.40	363.10	INVISIBLE_BOUNDARY[2]	3833	.	.	wwh.edf	RIGHT	5443	4994805	Full Trial Period	4989362	99	Trial: 99	4989362	7	Êé°ü	Ìú¹ì	ÌÝ×Ó	j	j
wwh	108	3942	5	3835	.	.	.	.	.	.	13	.	.	.	false	false	Message: 3842ms	11.68	66.71	175	3992	906.90	346.60	7	502.20	3818	559.40	363.10	SYNCTIME	3842	.	.	wwh.edf	RIGHT	5443	4994805	Full Trial Period	4989362	99	Trial: 99	4989362	7	Êé°ü	Ìú¹ì	ÌÝ×Ó	j	j
wwh	.	.	.	.	92	5441	10	5350	874.50	371.00	14	[1]	2	RECTANGLE_INTERESTAREA	false	false	Message: 5424ms	.	.	.	.	.	.	.	.	.	.	.	KEYBOARD	5424	874.50	371.00	wwh.edf	RIGHT	5443	4994805	Full Trial Period	4989362	99	Trial: 99	4989362	7	Êé°ü	Ìú¹ì	ÌÝ×Ó	j	j
wwh	.	.	.	.	.	.	.	.	.	.	15	.	.	.	false	false	Message: 5489ms	.	.	.	.	.	.	.	.	.	.	.	TRIAL_RESULT 0	5489	.	.	wwh.edf	RIGHT	5443	4994805	Full Trial Period	4989362	99	Trial: 99	4989362	7	Êé°ü	Ìú¹ì	ÌÝ×Ó	j	j
wwh	.	.	.	.	.	.	.	.	.	.	1	.	.	.	false	false	Message: -30ms	.	.	.	.	.	.	.	.	.	.	.	TRIALID 99	-30	.	.	wwh.edf	RIGHT	4559	5000702	Full Trial Period	4996143	100	Trial: 100	4996143	130	Îü¹Ü	ÕëÍ²	³ß×Ó	f	f
wwh	.	.	.	.	.	.	.	.	.	.	2	.	.	.	false	false	Message: -7ms	.	.	.	.	.	.	.	.	.	.	.	RECCFG CR 1000 2 0 R	-7	.	.	wwh.edf	RIGHT	4559	5000702	Full Trial Period	4996143	100	Trial: 100	4996143	130	Îü¹Ü	ÕëÍ²	³ß×Ó	f	f
wwh	.	.	.	.	.	.	.	.	.	.	3	.	.	.	false	false	Message: -7ms	.	.	.	.	.	.	.	.	.	.	.	ELCLCFG TOWER	-7	.	.	wwh.edf	RIGHT	4559	5000702	Full Trial Period	4996143	100	Trial: 100	4996143	130	Îü¹Ü	ÕëÍ²	³ß×Ó	f	f
wwh	.	.	.	.	.	.	.	.	.	.	4	.	.	.	false	false	Message: -7ms	.	.	.	.	.	.	.	.	.	.	.	GAZE_COORDS 0.00 0.00 1023.00 767.00	-7	.	.	wwh.edf	RIGHT	4559	5000702	Full Trial Period	4996143	100	Trial: 100	4996143	130	Îü¹Ü	ÕëÍ²	³ß×Ó	f	f
wwh	.	.	.	.	.	.	.	.	.	.	5	.	.	.	false	false	Message: -7ms	.	.	.	.	.	.	.	.	.	.	.	THRESHOLDS R 67 210	-7	.	.	wwh.edf	RIGHT	4559	5000702	Full Trial Period	4996143	100	Trial: 100	4996143	130	Îü¹Ü	ÕëÍ²	³ß×Ó	f	f
wwh	.	.	.	.	.	.	.	.	.	.	6	.	.	.	false	false	Message: -7ms	.	.	.	.	.	.	.	.	.	.	.	ELCL_PROC CENTROID (3)	-7	.	.	wwh.edf	RIGHT	4559	5000702	Full Trial Period	4996143	100	Trial: 100	4996143	130	Îü¹Ü	ÕëÍ²	³ß×Ó	f	f
wwh	.	.	.	.	.	.	.	.	.	.	7	.	.	.	false	false	Message: -7ms	.	.	.	.	.	.	.	.	.	.	.	ELCL_PCR_PARAM 5 3.0	-7	.	.	wwh.edf	RIGHT	4559	5000702	Full Trial Period	4996143	100	Trial: 100	4996143	130	Îü¹Ü	ÕëÍ²	³ß×Ó	f	f
wwh	.	.	.	.	.	.	.	.	.	.	8	.	.	.	false	false	Message: -6ms	.	.	.	.	.	.	.	.	.	.	.	!MODE RECORD CR 1000 2 0 R	-6	.	.	wwh.edf	RIGHT	4559	5000702	Full Trial Period	4996143	100	Trial: 100	4996143	130	Îü¹Ü	ÕëÍ²	³ß×Ó	f	f
wwh	68	74	1	7	.	.	.	.	.	.	9	.	.	.	false	false	Message: 45ms	.	.	.	.	.	.	.	.	.	.	.	SYNCTIME	45	.	.	wwh.edf	RIGHT	4559	5000702	Full Trial Period	4996143	100	Trial: 100	4996143	130	Îü¹Ü	ÕëÍ²	³ß×Ó	f	f
wwh	.	.	.	.	.	.	.	.	.	.	10	.	.	.	false	false	Message: 1633ms	1.05	5.60	187	1806	514.00	343.10	4	143.40	1620	484.40	349.60	INVISIBLE_BOUNDARY[1]	1633	.	.	wwh.edf	RIGHT	4559	5000702	Full Trial Period	4996143	100	Trial: 100	4996143	130	Îü¹Ü	ÕëÍ²	³ß×Ó	f	f
wwh	147	1780	3	1634	.	.	.	.	.	.	11	.	.	.	false	false	Message: 1636ms	1.05	5.60	187	1806	514.00	343.10	4	143.40	1620	484.40	349.60	SYNCTIME	1636	.	.	wwh.edf	RIGHT	4559	5000702	Full Trial Period	4996143	100	Trial: 100	4996143	130	Îü¹Ü	ÕëÍ²	³ß×Ó	f	f
wwh	.	.	.	.	.	.	.	.	.	.	12	.	.	.	false	false	Message: 3203ms	0.97	5.80	168	3358	843.20	329.90	9	681.00	3191	824.90	351.90	INVISIBLE_BOUNDARY[2]	3203	.	.	wwh.edf	RIGHT	4559	5000702	Full Trial Period	4996143	100	Trial: 100	4996143	130	Îü¹Ü	ÕëÍ²	³ß×Ó	f	f
wwh	.	.	.	.	.	.	.	.	.	.	13	.	.	.	false	false	Message: 3211ms	0.97	5.80	168	3358	843.20	329.90	9	681.00	3191	824.90	351.90	SYNCTIME	3211	.	.	wwh.edf	RIGHT	4559	5000702	Full Trial Period	4996143	100	Trial: 100	4996143	130	Îü¹Ü	ÕëÍ²	³ß×Ó	f	f
wwh	.	.	.	.	297	4557	12	4261	145.30	381.60	14	.	.	.	false	false	Message: 4541ms	.	.	.	.	.	.	.	.	.	.	.	KEYBOARD	4541	145.30	381.60	wwh.edf	RIGHT	4559	5000702	Full Trial Period	4996143	100	Trial: 100	4996143	130	Îü¹Ü	ÕëÍ²	³ß×Ó	f	f
wwh	.	.	.	.	.	.	.	.	.	.	15	.	.	.	false	false	Message: 4599ms	.	.	.	.	.	.	.	.	.	.	.	TRIAL_RESULT 0	4599	.	.	wwh.edf	RIGHT	4559	5000702	Full Trial Period	4996143	100	Trial: 100	4996143	130	Îü¹Ü	ÕëÍ²	³ß×Ó	f	f
wwh	.	.	.	.	.	.	.	.	.	.	1	.	.	.	false	false	Message: -21ms	.	.	.	.	.	.	.	.	.	.	.	TRIALID 100	-21	.	.	wwh.edf	RIGHT	2793	5006559	Full Trial Period	5003766	101	Trial: 101	5003766	90	³È×Ó	ÌðÌðÈ¦	ÊÖïí	j	j
wwh	.	.	.	.	.	.	.	.	.	.	2	.	.	.	false	false	Message: -1ms	.	.	.	.	.	.	.	.	.	.	.	RECCFG CR 1000 2 0 R	-1	.	.	wwh.edf	RIGHT	2793	5006559	Full Trial Period	5003766	101	Trial: 101	5003766	90	³È×Ó	ÌðÌðÈ¦	ÊÖïí	j	j
wwh	.	.	.	.	.	.	.	.	.	.	3	.	.	.	false	false	Message: -1ms	.	.	.	.	.	.	.	.	.	.	.	ELCLCFG TOWER	-1	.	.	wwh.edf	RIGHT	2793	5006559	Full Trial Period	5003766	101	Trial: 101	5003766	90	³È×Ó	ÌðÌðÈ¦	ÊÖïí	j	j
wwh	.	.	.	.	.	.	.	.	.	.	4	.	.	.	false	false	Message: -1ms	.	.	.	.	.	.	.	.	.	.	.	GAZE_COORDS 0.00 0.00 1023.00 767.00	-1	.	.	wwh.edf	RIGHT	2793	5006559	Full Trial Period	5003766	101	Trial: 101	5003766	90	³È×Ó	ÌðÌðÈ¦	ÊÖïí	j	j
wwh	.	.	.	.	.	.	.	.	.	.	5	.	.	.	false	false	Message: -1ms	.	.	.	.	.	.	.	.	.	.	.	THRESHOLDS R 67 210	-1	.	.	wwh.edf	RIGHT	2793	5006559	Full Trial Period	5003766	101	Trial: 101	5003766	90	³È×Ó	ÌðÌðÈ¦	ÊÖïí	j	j
wwh	.	.	.	.	.	.	.	.	.	.	6	.	.	.	false	false	Message: -1ms	.	.	.	.	.	.	.	.	.	.	.	ELCL_PROC CENTROID (3)	-1	.	.	wwh.edf	RIGHT	2793	5006559	Full Trial Period	5003766	101	Trial: 101	5003766	90	³È×Ó	ÌðÌðÈ¦	ÊÖïí	j	j
wwh	.	.	.	.	.	.	.	.	.	.	7	.	.	.	false	false	Message: -1ms	.	.	.	.	.	.	.	.	.	.	.	ELCL_PCR_PARAM 5 3.0	-1	.	.	wwh.edf	RIGHT	2793	5006559	Full Trial Period	5003766	101	Trial: 101	5003766	90	³È×Ó	ÌðÌðÈ¦	ÊÖïí	j	j
wwh	.	.	.	.	.	.	.	.	.	.	8	.	.	.	false	true	Message: 0ms	.	.	.	.	.	.	.	.	.	.	.	!MODE RECORD CR 1000 2 0 R	0	.	.	wwh.edf	RIGHT	2793	5006559	Full Trial Period	5003766	101	Trial: 101	5003766	90	³È×Ó	ÌðÌðÈ¦	ÊÖïí	j	j
wwh	.	.	.	.	410	416	1	7	141.00	363.60	9	.	.	.	false	false	Message: 45ms	.	.	.	.	.	.	.	.	.	.	.	SYNCTIME	45	141.00	363.60	wwh.edf	RIGHT	2793	5006559	Full Trial Period	5003766	101	Trial: 101	5003766	90	³È×Ó	ÌðÌðÈ¦	ÊÖïí	j	j
wwh	.	.	.	.	.	.	.	.	.	.	10	.	.	.	false	false	Message: 1067ms	1.67	17.94	93	1145	462.80	330.00	3	187.90	1053	510.50	336.90	INVISIBLE_BOUNDARY[1]	1067	.	.	wwh.edf	RIGHT	2793	5006559	Full Trial Period	5003766	101	Trial: 101	5003766	90	³È×Ó	ÌðÌðÈ¦	ÊÖïí	j	j
wwh	41	1109	2	1069	.	.	.	.	.	.	11	.	.	.	false	false	Message: 1070ms	1.67	17.94	93	1145	462.80	330.00	3	187.90	1053	510.50	336.90	SYNCTIME	1070	.	.	wwh.edf	RIGHT	2793	5006559	Full Trial Period	5003766	101	Trial: 101	5003766	90	³È×Ó	ÌðÌðÈ¦	ÊÖïí	j	j
wwh	.	.	.	.	.	.	.	.	.	.	12	.	.	.	false	false	Message: 2017ms	7.74	38.88	199	2200	857.40	335.90	6	476.90	2002	628.60	352.30	INVISIBLE_BOUNDARY[2]	2017	.	.	wwh.edf	RIGHT	2793	5006559	Full Trial Period	5003766	101	Trial: 101	5003766	90	³È×Ó	ÌðÌðÈ¦	ÊÖïí	j	j
wwh	127	2145	4	2019	.	.	.	.	.	.	13	.	.	.	false	false	Message: 2019ms	7.74	38.88	199	2200	857.40	335.90	6	476.90	2002	628.60	352.30	SYNCTIME	2019	.	.	wwh.edf	RIGHT	2793	5006559	Full Trial Period	5003766	101	Trial: 101	5003766	90	³È×Ó	ÌðÌðÈ¦	ÊÖïí	j	j
wwh	.	.	.	.	457	2791	8	2335	888.50	367.40	14	[1]	2	RECTANGLE_INTERESTAREA	false	false	Message: 2774ms	.	.	.	.	.	.	.	.	.	.	.	KEYBOARD	2774	888.50	367.40	wwh.edf	RIGHT	2793	5006559	Full Trial Period	5003766	101	Trial: 101	5003766	90	³È×Ó	ÌðÌðÈ¦	ÊÖïí	j	j
wwh	.	.	.	.	.	.	.	.	.	.	15	.	.	.	false	false	Message: 2840ms	.	.	.	.	.	.	.	.	.	.	.	TRIAL_RESULT 0	2840	.	.	wwh.edf	RIGHT	2793	5006559	Full Trial Period	5003766	101	Trial: 101	5003766	90	³È×Ó	ÌðÌðÈ¦	ÊÖïí	j	j
wwh	.	.	.	.	.	.	.	.	.	.	1	.	.	.	false	false	Message: -16ms	.	.	.	.	.	.	.	.	.	.	.	TRIALID 101	-16	.	.	wwh.edf	RIGHT	3170	5012663	Full Trial Period	5009493	102	Trial: 102	5009493	116	ÁïÁïÇò	´Ìâ¬	ÒÂ¼Ü	j	f
wwh	.	.	.	.	.	.	.	.	.	.	2	.	.	.	false	false	Message: -1ms	.	.	.	.	.	.	.	.	.	.	.	RECCFG CR 1000 2 0 R	-1	.	.	wwh.edf	RIGHT	3170	5012663	Full Trial Period	5009493	102	Trial: 102	5009493	116	ÁïÁïÇò	´Ìâ¬	ÒÂ¼Ü	j	f
wwh	.	.	.	.	.	.	.	.	.	.	3	.	.	.	false	false	Message: -1ms	.	.	.	.	.	.	.	.	.	.	.	ELCLCFG TOWER	-1	.	.	wwh.edf	RIGHT	3170	5012663	Full Trial Period	5009493	102	Trial: 102	5009493	116	ÁïÁïÇò	´Ìâ¬	ÒÂ¼Ü	j	f
wwh	.	.	.	.	.	.	.	.	.	.	4	.	.	.	false	false	Message: -1ms	.	.	.	.	.	.	.	.	.	.	.	GAZE_COORDS 0.00 0.00 1023.00 767.00	-1	.	.	wwh.edf	RIGHT	3170	5012663	Full Trial Period	5009493	102	Trial: 102	5009493	116	ÁïÁïÇò	´Ìâ¬	ÒÂ¼Ü	j	f
wwh	.	.	.	.	.	.	.	.	.	.	5	.	.	.	false	false	Message: -1ms	.	.	.	.	.	.	.	.	.	.	.	THRESHOLDS R 67 210	-1	.	.	wwh.edf	RIGHT	3170	5012663	Full Trial Period	5009493	102	Trial: 102	5009493	116	ÁïÁïÇò	´Ìâ¬	ÒÂ¼Ü	j	f
wwh	.	.	.	.	.	.	.	.	.	.	6	.	.	.	false	false	Message: -1ms	.	.	.	.	.	.	.	.	.	.	.	ELCL_PROC CENTROID (3)	-1	.	.	wwh.edf	RIGHT	3170	5012663	Full Trial Period	5009493	102	Trial: 102	5009493	116	ÁïÁïÇò	´Ìâ¬	ÒÂ¼Ü	j	f
wwh	.	.	.	.	.	.	.	.	.	.	7	.	.	.	false	false	Message: -1ms	.	.	.	.	.	.	.	.	.	.	.	ELCL_PCR_PARAM 5 3.0	-1	.	.	wwh.edf	RIGHT	3170	5012663	Full Trial Period	5009493	102	Trial: 102	5009493	116	ÁïÁïÇò	´Ìâ¬	ÒÂ¼Ü	j	f
wwh	.	.	.	.	.	.	.	.	.	.	8	.	.	.	false	true	Message: 0ms	.	.	.	.	.	.	.	.	.	.	.	!MODE RECORD CR 1000 2 0 R	0	.	.	wwh.edf	RIGHT	3170	5012663	Full Trial Period	5009493	102	Trial: 102	5009493	116	ÁïÁïÇò	´Ìâ¬	ÒÂ¼Ü	j	f
wwh	.	.	.	.	403	409	1	7	125.50	371.30	9	.	.	.	false	false	Message: 51ms	.	.	.	.	.	.	.	.	.	.	.	SYNCTIME	51	125.50	371.30	wwh.edf	RIGHT	3170	5012663	Full Trial Period	5009493	102	Trial: 102	5009493	116	ÁïÁïÇò	´Ìâ¬	ÒÂ¼Ü	j	f
wwh	.	.	.	.	.	.	.	.	.	.	10	.	.	.	false	false	Message: 682ms	8.35	51.89	161	708	506.00	366.10	2	818.90	548	261.30	386.70	INVISIBLE_BOUNDARY[1]	682	.	.	wwh.edf	RIGHT	3170	5012663	Full Trial Period	5009493	102	Trial: 102	5009493	116	ÁïÁïÇò	´Ìâ¬	ÒÂ¼Ü	j	f
wwh	.	.	.	.	.	.	.	.	.	.	11	.	.	.	false	false	Message: 692ms	8.35	51.89	161	708	506.00	366.10	2	818.90	548	261.30	386.70	SYNCTIME	692	.	.	wwh.edf	RIGHT	3170	5012663	Full Trial Period	5009493	102	Trial: 102	5009493	116	ÁïÁïÇò	´Ìâ¬	ÒÂ¼Ü	j	f
wwh	.	.	.	.	.	.	.	.	.	.	12	.	.	.	false	false	Message: 1571ms	1.63	7.73	211	1762	568.30	354.60	5	749.40	1552	521.80	363.20	INVISIBLE_BOUNDARY[2]	1571	.	.	wwh.edf	RIGHT	3170	5012663	Full Trial Period	5009493	102	Trial: 102	5009493	116	ÁïÁïÇò	´Ìâ¬	ÒÂ¼Ü	j	f
wwh	163	1735	3	1573	.	.	.	.	.	.	13	.	.	.	false	false	Message: 1575ms	1.63	7.73	211	1762	568.30	354.60	5	749.40	1552	521.80	363.20	SYNCTIME	1575	.	.	wwh.edf	RIGHT	3170	5012663	Full Trial Period	5009493	102	Trial: 102	5009493	116	ÁïÁïÇò	´Ìâ¬	ÒÂ¼Ü	j	f
wwh	.	.	.	.	46	3168	9	3123	852.40	360.90	14	.	.	.	false	false	Message: 3151ms	.	.	.	.	.	.	.	.	.	.	.	KEYBOARD	3151	852.40	360.90	wwh.edf	RIGHT	3170	5012663	Full Trial Period	5009493	102	Trial: 102	5009493	116	ÁïÁïÇò	´Ìâ¬	ÒÂ¼Ü	j	f
wwh	.	.	.	.	.	.	.	.	.	.	15	.	.	.	false	false	Message: 3213ms	.	.	.	.	.	.	.	.	.	.	.	TRIAL_RESULT 0	3213	.	.	wwh.edf	RIGHT	3170	5012663	Full Trial Period	5009493	102	Trial: 102	5009493	116	ÁïÁïÇò	´Ìâ¬	ÒÂ¼Ü	j	f
wwh	.	.	.	.	.	.	.	.	.	.	1	.	.	.	false	false	Message: -16ms	.	.	.	.	.	.	.	.	.	.	.	TRIALID 102	-16	.	.	wwh.edf	RIGHT	3461	5017545	Full Trial Period	5014084	103	Trial: 103	5014084	38	´°»§	¼ªËû	ÍøÇòÅÄ	j	j
wwh	.	.	.	.	.	.	.	.	.	.	2	.	.	.	false	false	Message: -1ms	.	.	.	.	.	.	.	.	.	.	.	RECCFG CR 1000 2 0 R	-1	.	.	wwh.edf	RIGHT	3461	5017545	Full Trial Period	5014084	103	Trial: 103	5014084	38	´°»§	¼ªËû	ÍøÇòÅÄ	j	j
wwh	.	.	.	.	.	.	.	.	.	.	3	.	.	.	false	false	Message: -1ms	.	.	.	.	.	.	.	.	.	.	.	ELCLCFG TOWER	-1	.	.	wwh.edf	RIGHT	3461	5017545	Full Trial Period	5014084	103	Trial: 103	5014084	38	´°»§	¼ªËû	ÍøÇòÅÄ	j	j
wwh	.	.	.	.	.	.	.	.	.	.	4	.	.	.	false	false	Message: -1ms	.	.	.	.	.	.	.	.	.	.	.	GAZE_COORDS 0.00 0.00 1023.00 767.00	-1	.	.	wwh.edf	RIGHT	3461	5017545	Full Trial Period	5014084	103	Trial: 103	5014084	38	´°»§	¼ªËû	ÍøÇòÅÄ	j	j
wwh	.	.	.	.	.	.	.	.	.	.	5	.	.	.	false	false	Message: -1ms	.	.	.	.	.	.	.	.	.	.	.	THRESHOLDS R 67 210	-1	.	.	wwh.edf	RIGHT	3461	5017545	Full Trial Period	5014084	103	Trial: 103	5014084	38	´°»§	¼ªËû	ÍøÇòÅÄ	j	j
wwh	.	.	.	.	.	.	.	.	.	.	6	.	.	.	false	false	Message: -1ms	.	.	.	.	.	.	.	.	.	.	.	ELCL_PROC CENTROID (3)	-1	.	.	wwh.edf	RIGHT	3461	5017545	Full Trial Period	5014084	103	Trial: 103	5014084	38	´°»§	¼ªËû	ÍøÇòÅÄ	j	j
wwh	.	.	.	.	.	.	.	.	.	.	7	.	.	.	false	false	Message: -1ms	.	.	.	.	.	.	.	.	.	.	.	ELCL_PCR_PARAM 5 3.0	-1	.	.	wwh.edf	RIGHT	3461	5017545	Full Trial Period	5014084	103	Trial: 103	5014084	38	´°»§	¼ªËû	ÍøÇòÅÄ	j	j
wwh	.	.	.	.	.	.	.	.	.	.	8	.	.	.	false	true	Message: 0ms	.	.	.	.	.	.	.	.	.	.	.	!MODE RECORD CR 1000 2 0 R	0	.	.	wwh.edf	RIGHT	3461	5017545	Full Trial Period	5014084	103	Trial: 103	5014084	38	´°»§	¼ªËû	ÍøÇòÅÄ	j	j
wwh	.	.	.	.	53	59	1	7	122.00	368.10	9	.	.	.	false	false	Message: 42ms	.	.	.	.	.	.	.	.	.	.	.	SYNCTIME	42	122.00	368.10	wwh.edf	RIGHT	3461	5017545	Full Trial Period	5014084	103	Trial: 103	5014084	38	´°»§	¼ªËû	ÍøÇòÅÄ	j	j
wwh	.	.	.	.	.	.	.	.	.	.	10	.	.	.	false	false	Message: 865ms	9.38	51.24	183	881	431.50	354.20	2	1169.30	699	153.50	358.40	INVISIBLE_BOUNDARY[1]	865	.	.	wwh.edf	RIGHT	3461	5017545	Full Trial Period	5014084	103	Trial: 103	5014084	38	´°»§	¼ªËû	ÍøÇòÅÄ	j	j
wwh	.	.	.	.	.	.	.	.	.	.	11	.	.	.	false	false	Message: 875ms	9.38	51.24	183	881	431.50	354.20	2	1169.30	699	153.50	358.40	SYNCTIME	875	.	.	wwh.edf	RIGHT	3461	5017545	Full Trial Period	5014084	103	Trial: 103	5014084	38	´°»§	¼ªËû	ÍøÇòÅÄ	j	j
wwh	.	.	.	.	.	.	.	.	.	.	12	.	.	.	false	false	Message: 2476ms	3.85	20.68	186	2648	889.10	343.40	7	724.20	2463	774.30	356.60	INVISIBLE_BOUNDARY[2]	2476	.	.	wwh.edf	RIGHT	3461	5017545	Full Trial Period	5014084	103	Trial: 103	5014084	38	´°»§	¼ªËû	ÍøÇòÅÄ	j	j
wwh	.	.	.	.	.	.	.	.	.	.	13	.	.	.	false	false	Message: 2484ms	3.85	20.68	186	2648	889.10	343.40	7	724.20	2463	774.30	356.60	SYNCTIME	2484	.	.	wwh.edf	RIGHT	3461	5017545	Full Trial Period	5014084	103	Trial: 103	5014084	38	´°»§	¼ªËû	ÍøÇòÅÄ	j	j
wwh	.	.	.	.	.	.	.	.	.	.	14	.	.	.	false	false	Message: 3442ms	13.00	206.38	63	3459	452.30	372.20	9	292.20	3397	837.80	369.70	KEYBOARD	3442	.	.	wwh.edf	RIGHT	3461	5017545	Full Trial Period	5014084	103	Trial: 103	5014084	38	´°»§	¼ªËû	ÍøÇòÅÄ	j	j
wwh	.	.	.	.	.	.	.	.	.	.	15	.	.	.	false	false	Message: 3503ms	.	.	.	.	.	.	.	.	.	.	.	TRIAL_RESULT 0	3503	.	.	wwh.edf	RIGHT	3461	5017545	Full Trial Period	5014084	103	Trial: 103	5014084	38	´°»§	¼ªËû	ÍøÇòÅÄ	j	j
wwh	.	.	.	.	.	.	.	.	.	.	1	.	.	.	false	false	Message: -17ms	.	.	.	.	.	.	.	.	.	.	.	TRIALID 103	-17	.	.	wwh.edf	RIGHT	2885	5022744	Full Trial Period	5019859	104	Trial: 104	5019859	87	¿ê×Ó	»ð²ñ	ÃÞÇ©	j	j
wwh	.	.	.	.	.	.	.	.	.	.	2	.	.	.	false	false	Message: -1ms	.	.	.	.	.	.	.	.	.	.	.	RECCFG CR 1000 2 0 R	-1	.	.	wwh.edf	RIGHT	2885	5022744	Full Trial Period	5019859	104	Trial: 104	5019859	87	¿ê×Ó	»ð²ñ	ÃÞÇ©	j	j
wwh	.	.	.	.	.	.	.	.	.	.	3	.	.	.	false	false	Message: -1ms	.	.	.	.	.	.	.	.	.	.	.	ELCLCFG TOWER	-1	.	.	wwh.edf	RIGHT	2885	5022744	Full Trial Period	5019859	104	Trial: 104	5019859	87	¿ê×Ó	»ð²ñ	ÃÞÇ©	j	j
wwh	.	.	.	.	.	.	.	.	.	.	4	.	.	.	false	false	Message: -1ms	.	.	.	.	.	.	.	.	.	.	.	GAZE_COORDS 0.00 0.00 1023.00 767.00	-1	.	.	wwh.edf	RIGHT	2885	5022744	Full Trial Period	5019859	104	Trial: 104	5019859	87	¿ê×Ó	»ð²ñ	ÃÞÇ©	j	j
wwh	.	.	.	.	.	.	.	.	.	.	5	.	.	.	false	false	Message: -1ms	.	.	.	.	.	.	.	.	.	.	.	THRESHOLDS R 67 210	-1	.	.	wwh.edf	RIGHT	2885	5022744	Full Trial Period	5019859	104	Trial: 104	5019859	87	¿ê×Ó	»ð²ñ	ÃÞÇ©	j	j
wwh	.	.	.	.	.	.	.	.	.	.	6	.	.	.	false	false	Message: -1ms	.	.	.	.	.	.	.	.	.	.	.	ELCL_PROC CENTROID (3)	-1	.	.	wwh.edf	RIGHT	2885	5022744	Full Trial Period	5019859	104	Trial: 104	5019859	87	¿ê×Ó	»ð²ñ	ÃÞÇ©	j	j
wwh	.	.	.	.	.	.	.	.	.	.	7	.	.	.	false	false	Message: -1ms	.	.	.	.	.	.	.	.	.	.	.	ELCL_PCR_PARAM 5 3.0	-1	.	.	wwh.edf	RIGHT	2885	5022744	Full Trial Period	5019859	104	Trial: 104	5019859	87	¿ê×Ó	»ð²ñ	ÃÞÇ©	j	j
wwh	.	.	.	.	.	.	.	.	.	.	8	.	.	.	false	true	Message: 0ms	.	.	.	.	.	.	.	.	.	.	.	!MODE RECORD CR 1000 2 0 R	0	.	.	wwh.edf	RIGHT	2885	5022744	Full Trial Period	5019859	104	Trial: 104	5019859	87	¿ê×Ó	»ð²ñ	ÃÞÇ©	j	j
wwh	.	.	.	.	336	342	1	7	145.30	365.20	9	.	.	.	false	false	Message: 50ms	.	.	.	.	.	.	.	.	.	.	.	SYNCTIME	50	145.30	365.20	wwh.edf	RIGHT	2885	5022744	Full Trial Period	5019859	104	Trial: 104	5019859	87	¿ê×Ó	»ð²ñ	ÃÞÇ©	j	j
wwh	.	.	.	.	.	.	.	.	.	.	10	.	.	.	false	false	Message: 691ms	11.67	59.53	196	720	469.30	335.40	2	1244.00	525	123.40	363.90	INVISIBLE_BOUNDARY[1]	691	.	.	wwh.edf	RIGHT	2885	5022744	Full Trial Period	5019859	104	Trial: 104	5019859	87	¿ê×Ó	»ð²ñ	ÃÞÇ©	j	j
wwh	.	.	.	.	.	.	.	.	.	.	11	.	.	.	false	false	Message: 699ms	11.67	59.53	196	720	469.30	335.40	2	1244.00	525	123.40	363.90	SYNCTIME	699	.	.	wwh.edf	RIGHT	2885	5022744	Full Trial Period	5019859	104	Trial: 104	5019859	87	¿ê×Ó	»ð²ñ	ÃÞÇ©	j	j
wwh	.	.	.	.	.	.	.	.	.	.	12	.	.	.	false	false	Message: 1697ms	1.74	9.67	180	1863	871.60	358.60	6	865.80	1684	819.90	367.80	INVISIBLE_BOUNDARY[2]	1697	.	.	wwh.edf	RIGHT	2885	5022744	Full Trial Period	5019859	104	Trial: 104	5019859	87	¿ê×Ó	»ð²ñ	ÃÞÇ©	j	j
wwh	91	1797	3	1707	.	.	.	.	.	.	13	.	.	.	false	false	Message: 1708ms	1.74	9.67	180	1863	871.60	358.60	6	865.80	1684	819.90	367.80	SYNCTIME	1708	.	.	wwh.edf	RIGHT	2885	5022744	Full Trial Period	5019859	104	Trial: 104	5019859	87	¿ê×Ó	»ð²ñ	ÃÞÇ©	j	j
wwh	.	.	.	.	59	2883	8	2825	619.90	365.80	14	.	.	.	false	false	Message: 2866ms	.	.	.	.	.	.	.	.	.	.	.	KEYBOARD	2866	619.90	365.80	wwh.edf	RIGHT	2885	5022744	Full Trial Period	5019859	104	Trial: 104	5019859	87	¿ê×Ó	»ð²ñ	ÃÞÇ©	j	j
wwh	.	.	.	.	.	.	.	.	.	.	15	.	.	.	false	false	Message: 2929ms	.	.	.	.	.	.	.	.	.	.	.	TRIAL_RESULT 0	2929	.	.	wwh.edf	RIGHT	2885	5022744	Full Trial Period	5019859	104	Trial: 104	5019859	87	¿ê×Ó	»ð²ñ	ÃÞÇ©	j	j
wwh	.	.	.	.	.	.	.	.	.	.	1	.	.	.	false	false	Message: -15ms	.	.	.	.	.	.	.	.	.	.	.	TRIALID 104	-15	.	.	wwh.edf	RIGHT	2696	5027336	Full Trial Period	5024640	105	Trial: 105	5024640	9	ÇÉ¿ËÁ¦	Ìú¹ì	Êé°ü	f	f
wwh	.	.	.	.	.	.	.	.	.	.	2	.	.	.	false	false	Message: -1ms	.	.	.	.	.	.	.	.	.	.	.	RECCFG CR 1000 2 0 R	-1	.	.	wwh.edf	RIGHT	2696	5027336	Full Trial Period	5024640	105	Trial: 105	5024640	9	ÇÉ¿ËÁ¦	Ìú¹ì	Êé°ü	f	f
wwh	.	.	.	.	.	.	.	.	.	.	3	.	.	.	false	false	Message: -1ms	.	.	.	.	.	.	.	.	.	.	.	ELCLCFG TOWER	-1	.	.	wwh.edf	RIGHT	2696	5027336	Full Trial Period	5024640	105	Trial: 105	5024640	9	ÇÉ¿ËÁ¦	Ìú¹ì	Êé°ü	f	f
wwh	.	.	.	.	.	.	.	.	.	.	4	.	.	.	false	false	Message: -1ms	.	.	.	.	.	.	.	.	.	.	.	GAZE_COORDS 0.00 0.00 1023.00 767.00	-1	.	.	wwh.edf	RIGHT	2696	5027336	Full Trial Period	5024640	105	Trial: 105	5024640	9	ÇÉ¿ËÁ¦	Ìú¹ì	Êé°ü	f	f
wwh	.	.	.	.	.	.	.	.	.	.	5	.	.	.	false	false	Message: -1ms	.	.	.	.	.	.	.	.	.	.	.	THRESHOLDS R 67 210	-1	.	.	wwh.edf	RIGHT	2696	5027336	Full Trial Period	5024640	105	Trial: 105	5024640	9	ÇÉ¿ËÁ¦	Ìú¹ì	Êé°ü	f	f
wwh	.	.	.	.	.	.	.	.	.	.	6	.	.	.	false	false	Message: -1ms	.	.	.	.	.	.	.	.	.	.	.	ELCL_PROC CENTROID (3)	-1	.	.	wwh.edf	RIGHT	2696	5027336	Full Trial Period	5024640	105	Trial: 105	5024640	9	ÇÉ¿ËÁ¦	Ìú¹ì	Êé°ü	f	f
wwh	.	.	.	.	.	.	.	.	.	.	7	.	.	.	false	false	Message: -1ms	.	.	.	.	.	.	.	.	.	.	.	ELCL_PCR_PARAM 5 3.0	-1	.	.	wwh.edf	RIGHT	2696	5027336	Full Trial Period	5024640	105	Trial: 105	5024640	9	ÇÉ¿ËÁ¦	Ìú¹ì	Êé°ü	f	f
wwh	.	.	.	.	.	.	.	.	.	.	8	.	.	.	false	true	Message: 0ms	.	.	.	.	.	.	.	.	.	.	.	!MODE RECORD CR 1000 2 0 R	0	.	.	wwh.edf	RIGHT	2696	5027336	Full Trial Period	5024640	105	Trial: 105	5024640	9	ÇÉ¿ËÁ¦	Ìú¹ì	Êé°ü	f	f
wwh	.	.	.	.	.	.	.	.	.	.	9	.	.	.	false	false	Message: 42ms	0.83	4.41	188	207	132.70	340.70	1	778.50	20	139.60	364.00	SYNCTIME	42	.	.	wwh.edf	RIGHT	2696	5027336	Full Trial Period	5024640	105	Trial: 105	5024640	9	ÇÉ¿ËÁ¦	Ìú¹ì	Êé°ü	f	f
wwh	.	.	.	.	.	.	.	.	.	.	10	.	.	.	false	false	Message: 613ms	11.96	53.38	224	787	480.40	343.50	2	339.00	564	124.50	360.30	INVISIBLE_BOUNDARY[1]	613	.	.	wwh.edf	RIGHT	2696	5027336	Full Trial Period	5024640	105	Trial: 105	5024640	9	ÇÉ¿ËÁ¦	Ìú¹ì	Êé°ü	f	f
wwh	142	756	2	615	.	.	.	.	.	.	11	.	.	.	false	false	Message: 617ms	11.96	53.38	224	787	480.40	343.50	2	339.00	564	124.50	360.30	SYNCTIME	617	.	.	wwh.edf	RIGHT	2696	5027336	Full Trial Period	5024640	105	Trial: 105	5024640	9	ÇÉ¿ËÁ¦	Ìú¹ì	Êé°ü	f	f
wwh	158	1491	3	1334	.	.	.	.	.	.	12	.	.	.	false	false	Message: 1481ms	6.69	31.26	214	1522	685.20	335.90	3	985.20	1309	491.10	350.20	INVISIBLE_BOUNDARY[2]	1481	.	.	wwh.edf	RIGHT	2696	5027336	Full Trial Period	5024640	105	Trial: 105	5024640	9	ÇÉ¿ËÁ¦	Ìú¹ì	Êé°ü	f	f
wwh	158	1491	3	1334	.	.	.	.	.	.	13	.	.	.	false	false	Message: 1484ms	6.69	31.26	214	1522	685.20	335.90	3	985.20	1309	491.10	350.20	SYNCTIME	1484	.	.	wwh.edf	RIGHT	2696	5027336	Full Trial Period	5024640	105	Trial: 105	5024640	9	ÇÉ¿ËÁ¦	Ìú¹ì	Êé°ü	f	f
wwh	.	.	.	.	120	2694	8	2575	182.10	406.10	14	.	.	.	false	false	Message: 2678ms	.	.	.	.	.	.	.	.	.	.	.	KEYBOARD	2678	182.10	406.10	wwh.edf	RIGHT	2696	5027336	Full Trial Period	5024640	105	Trial: 105	5024640	9	ÇÉ¿ËÁ¦	Ìú¹ì	Êé°ü	f	f
wwh	.	.	.	.	.	.	.	.	.	.	15	.	.	.	false	false	Message: 2743ms	.	.	.	.	.	.	.	.	.	.	.	TRIAL_RESULT 0	2743	.	.	wwh.edf	RIGHT	2696	5027336	Full Trial Period	5024640	105	Trial: 105	5024640	9	ÇÉ¿ËÁ¦	Ìú¹ì	Êé°ü	f	f
wwh	.	.	.	.	.	.	.	.	.	.	1	.	.	.	false	false	Message: -21ms	.	.	.	.	.	.	.	.	.	.	.	TRIALID 105	-21	.	.	wwh.edf	RIGHT	5601	5034921	Full Trial Period	5029320	106	Trial: 106	5029320	140	Ô²Öé±Ê	¾íÖ½	Ð¬´ø	f	f
wwh	.	.	.	.	.	.	.	.	.	.	2	.	.	.	false	false	Message: -1ms	.	.	.	.	.	.	.	.	.	.	.	RECCFG CR 1000 2 0 R	-1	.	.	wwh.edf	RIGHT	5601	5034921	Full Trial Period	5029320	106	Trial: 106	5029320	140	Ô²Öé±Ê	¾íÖ½	Ð¬´ø	f	f
wwh	.	.	.	.	.	.	.	.	.	.	3	.	.	.	false	false	Message: -1ms	.	.	.	.	.	.	.	.	.	.	.	ELCLCFG TOWER	-1	.	.	wwh.edf	RIGHT	5601	5034921	Full Trial Period	5029320	106	Trial: 106	5029320	140	Ô²Öé±Ê	¾íÖ½	Ð¬´ø	f	f
wwh	.	.	.	.	.	.	.	.	.	.	4	.	.	.	false	false	Message: -1ms	.	.	.	.	.	.	.	.	.	.	.	GAZE_COORDS 0.00 0.00 1023.00 767.00	-1	.	.	wwh.edf	RIGHT	5601	5034921	Full Trial Period	5029320	106	Trial: 106	5029320	140	Ô²Öé±Ê	¾íÖ½	Ð¬´ø	f	f
wwh	.	.	.	.	.	.	.	.	.	.	5	.	.	.	false	false	Message: -1ms	.	.	.	.	.	.	.	.	.	.	.	THRESHOLDS R 67 210	-1	.	.	wwh.edf	RIGHT	5601	5034921	Full Trial Period	5029320	106	Trial: 106	5029320	140	Ô²Öé±Ê	¾íÖ½	Ð¬´ø	f	f
wwh	.	.	.	.	.	.	.	.	.	.	6	.	.	.	false	false	Message: -1ms	.	.	.	.	.	.	.	.	.	.	.	ELCL_PROC CENTROID (3)	-1	.	.	wwh.edf	RIGHT	5601	5034921	Full Trial Period	5029320	106	Trial: 106	5029320	140	Ô²Öé±Ê	¾íÖ½	Ð¬´ø	f	f
wwh	.	.	.	.	.	.	.	.	.	.	7	.	.	.	false	false	Message: -1ms	.	.	.	.	.	.	.	.	.	.	.	ELCL_PCR_PARAM 5 3.0	-1	.	.	wwh.edf	RIGHT	5601	5034921	Full Trial Period	5029320	106	Trial: 106	5029320	140	Ô²Öé±Ê	¾íÖ½	Ð¬´ø	f	f
wwh	.	.	.	.	.	.	.	.	.	.	8	.	.	.	false	true	Message: 0ms	.	.	.	.	.	.	.	.	.	.	.	!MODE RECORD CR 1000 2 0 R	0	.	.	wwh.edf	RIGHT	5601	5034921	Full Trial Period	5029320	106	Trial: 106	5029320	140	Ô²Öé±Ê	¾íÖ½	Ð¬´ø	f	f
wwh	73	73	1	1	.	.	.	.	.	.	9	.	.	.	false	false	Message: 45ms	.	.	123	123	123.90	341.10	1	598.90	1	.	.	SYNCTIME	45	.	.	wwh.edf	RIGHT	5601	5034921	Full Trial Period	5029320	106	Trial: 106	5029320	140	Ô²Öé±Ê	¾íÖ½	Ð¬´ø	f	f
wwh	.	.	.	.	.	.	.	.	.	.	10	.	.	.	false	false	Message: 2027ms	0.23	1.28	179	2190	486.80	337.00	6	217.70	2012	480.20	337.40	INVISIBLE_BOUNDARY[1]	2027	.	.	wwh.edf	RIGHT	5601	5034921	Full Trial Period	5029320	106	Trial: 106	5029320	140	Ô²Öé±Ê	¾íÖ½	Ð¬´ø	f	f
wwh	137	2164	3	2028	.	.	.	.	.	.	11	.	.	.	false	false	Message: 2037ms	0.23	1.28	179	2190	486.80	337.00	6	217.70	2012	480.20	337.40	SYNCTIME	2037	.	.	wwh.edf	RIGHT	5601	5034921	Full Trial Period	5029320	106	Trial: 106	5029320	140	Ô²Öé±Ê	¾íÖ½	Ð¬´ø	f	f
wwh	.	.	.	.	.	.	.	.	.	.	12	.	.	.	false	false	Message: 3555ms	3.81	18.59	205	3745	891.80	341.10	9	712.10	3541	780.40	368.20	INVISIBLE_BOUNDARY[2]	3555	.	.	wwh.edf	RIGHT	5601	5034921	Full Trial Period	5029320	106	Trial: 106	5029320	140	Ô²Öé±Ê	¾íÖ½	Ð¬´ø	f	f
wwh	.	.	.	.	.	.	.	.	.	.	13	.	.	.	false	false	Message: 3561ms	3.81	18.59	205	3745	891.80	341.10	9	712.10	3541	780.40	368.20	SYNCTIME	3561	.	.	wwh.edf	RIGHT	5601	5034921	Full Trial Period	5029320	106	Trial: 106	5029320	140	Ô²Öé±Ê	¾íÖ½	Ð¬´ø	f	f
wwh	.	.	.	.	450	5599	12	5150	607.70	395.20	14	.	.	.	false	false	Message: 5583ms	.	.	.	.	.	.	.	.	.	.	.	KEYBOARD	5583	607.70	395.20	wwh.edf	RIGHT	5601	5034921	Full Trial Period	5029320	106	Trial: 106	5029320	140	Ô²Öé±Ê	¾íÖ½	Ð¬´ø	f	f
wwh	.	.	.	.	.	.	.	.	.	.	15	.	.	.	false	false	Message: 5647ms	.	.	.	.	.	.	.	.	.	.	.	TRIAL_RESULT 0	5647	.	.	wwh.edf	RIGHT	5601	5034921	Full Trial Period	5029320	106	Trial: 106	5029320	140	Ô²Öé±Ê	¾íÖ½	Ð¬´ø	f	f
wwh	.	.	.	.	.	.	.	.	.	.	1	.	.	.	false	false	Message: -24ms	.	.	.	.	.	.	.	.	.	.	.	TRIALID 106	-24	.	.	wwh.edf	RIGHT	2676	5039114	Full Trial Period	5036438	107	Trial: 107	5036438	65	ÂÝÐý½°	·çÉÈ	À¯±Ê	f	f
wwh	.	.	.	.	.	.	.	.	.	.	2	.	.	.	false	false	Message: -1ms	.	.	.	.	.	.	.	.	.	.	.	RECCFG CR 1000 2 0 R	-1	.	.	wwh.edf	RIGHT	2676	5039114	Full Trial Period	5036438	107	Trial: 107	5036438	65	ÂÝÐý½°	·çÉÈ	À¯±Ê	f	f
wwh	.	.	.	.	.	.	.	.	.	.	3	.	.	.	false	false	Message: -1ms	.	.	.	.	.	.	.	.	.	.	.	ELCLCFG TOWER	-1	.	.	wwh.edf	RIGHT	2676	5039114	Full Trial Period	5036438	107	Trial: 107	5036438	65	ÂÝÐý½°	·çÉÈ	À¯±Ê	f	f
wwh	.	.	.	.	.	.	.	.	.	.	4	.	.	.	false	false	Message: -1ms	.	.	.	.	.	.	.	.	.	.	.	GAZE_COORDS 0.00 0.00 1023.00 767.00	-1	.	.	wwh.edf	RIGHT	2676	5039114	Full Trial Period	5036438	107	Trial: 107	5036438	65	ÂÝÐý½°	·çÉÈ	À¯±Ê	f	f
wwh	.	.	.	.	.	.	.	.	.	.	5	.	.	.	false	false	Message: -1ms	.	.	.	.	.	.	.	.	.	.	.	THRESHOLDS R 67 210	-1	.	.	wwh.edf	RIGHT	2676	5039114	Full Trial Period	5036438	107	Trial: 107	5036438	65	ÂÝÐý½°	·çÉÈ	À¯±Ê	f	f
wwh	.	.	.	.	.	.	.	.	.	.	6	.	.	.	false	false	Message: -1ms	.	.	.	.	.	.	.	.	.	.	.	ELCL_PROC CENTROID (3)	-1	.	.	wwh.edf	RIGHT	2676	5039114	Full Trial Period	5036438	107	Trial: 107	5036438	65	ÂÝÐý½°	·çÉÈ	À¯±Ê	f	f
wwh	.	.	.	.	.	.	.	.	.	.	7	.	.	.	false	false	Message: -1ms	.	.	.	.	.	.	.	.	.	.	.	ELCL_PCR_PARAM 5 3.0	-1	.	.	wwh.edf	RIGHT	2676	5039114	Full Trial Period	5036438	107	Trial: 107	5036438	65	ÂÝÐý½°	·çÉÈ	À¯±Ê	f	f
wwh	.	.	.	.	.	.	.	.	.	.	8	.	.	.	false	true	Message: 0ms	.	.	.	.	.	.	.	.	.	.	.	!MODE RECORD CR 1000 2 0 R	0	.	.	wwh.edf	RIGHT	2676	5039114	Full Trial Period	5036438	107	Trial: 107	5036438	65	ÂÝÐý½°	·çÉÈ	À¯±Ê	f	f
wwh	.	.	.	.	442	448	1	7	117.90	362.70	9	.	.	.	false	false	Message: 51ms	.	.	.	.	.	.	.	.	.	.	.	SYNCTIME	51	117.90	362.70	wwh.edf	RIGHT	2676	5039114	Full Trial Period	5036438	107	Trial: 107	5036438	65	ÂÝÐý½°	·çÉÈ	À¯±Ê	f	f
wwh	.	.	.	.	.	.	.	.	.	.	10	.	.	.	false	false	Message: 649ms	7.20	46.78	154	676	391.70	340.40	2	1091.50	523	178.80	352.00	INVISIBLE_BOUNDARY[1]	649	.	.	wwh.edf	RIGHT	2676	5039114	Full Trial Period	5036438	107	Trial: 107	5036438	65	ÂÝÐý½°	·çÉÈ	À¯±Ê	f	f
wwh	.	.	.	.	.	.	.	.	.	.	11	.	.	.	false	false	Message: 659ms	7.20	46.78	154	676	391.70	340.40	2	1091.50	523	178.80	352.00	SYNCTIME	659	.	.	wwh.edf	RIGHT	2676	5039114	Full Trial Period	5036438	107	Trial: 107	5036438	65	ÂÝÐý½°	·çÉÈ	À¯±Ê	f	f
wwh	.	.	.	.	.	.	.	.	.	.	12	.	.	.	false	false	Message: 1878ms	10.19	47.86	213	2058	821.60	336.00	7	1189.70	1846	522.60	362.30	INVISIBLE_BOUNDARY[2]	1878	.	.	wwh.edf	RIGHT	2676	5039114	Full Trial Period	5036438	107	Trial: 107	5036438	65	ÂÝÐý½°	·çÉÈ	À¯±Ê	f	f
wwh	143	2024	3	1882	.	.	.	.	.	.	13	.	.	.	false	false	Message: 1884ms	10.19	47.86	213	2058	821.60	336.00	7	1189.70	1846	522.60	362.30	SYNCTIME	1884	.	.	wwh.edf	RIGHT	2676	5039114	Full Trial Period	5036438	107	Trial: 107	5036438	65	ÂÝÐý½°	·çÉÈ	À¯±Ê	f	f
wwh	.	.	.	.	502	2674	9	2173	882.10	366.50	14	[1]	2	RECTANGLE_INTERESTAREA	false	false	Message: 2656ms	.	.	.	.	.	.	.	.	.	.	.	KEYBOARD	2656	882.10	366.50	wwh.edf	RIGHT	2676	5039114	Full Trial Period	5036438	107	Trial: 107	5036438	65	ÂÝÐý½°	·çÉÈ	À¯±Ê	f	f
wwh	.	.	.	.	.	.	.	.	.	.	15	.	.	.	false	false	Message: 2721ms	.	.	.	.	.	.	.	.	.	.	.	TRIAL_RESULT 0	2721	.	.	wwh.edf	RIGHT	2676	5039114	Full Trial Period	5036438	107	Trial: 107	5036438	65	ÂÝÐý½°	·çÉÈ	À¯±Ê	f	f
wwh	.	.	.	.	.	.	.	.	.	.	1	.	.	.	false	false	Message: -26ms	.	.	.	.	.	.	.	.	.	.	.	TRIALID 107	-26	.	.	wwh.edf	RIGHT	3109	5044257	Full Trial Period	5041148	108	Trial: 108	5041148	1	µÆÅÝ	ÆøÇò	éÏé­	j	f
wwh	.	.	.	.	.	.	.	.	.	.	2	.	.	.	false	false	Message: -1ms	.	.	.	.	.	.	.	.	.	.	.	RECCFG CR 1000 2 0 R	-1	.	.	wwh.edf	RIGHT	3109	5044257	Full Trial Period	5041148	108	Trial: 108	5041148	1	µÆÅÝ	ÆøÇò	éÏé­	j	f
wwh	.	.	.	.	.	.	.	.	.	.	3	.	.	.	false	false	Message: -1ms	.	.	.	.	.	.	.	.	.	.	.	ELCLCFG TOWER	-1	.	.	wwh.edf	RIGHT	3109	5044257	Full Trial Period	5041148	108	Trial: 108	5041148	1	µÆÅÝ	ÆøÇò	éÏé­	j	f
wwh	.	.	.	.	.	.	.	.	.	.	4	.	.	.	false	false	Message: -1ms	.	.	.	.	.	.	.	.	.	.	.	GAZE_COORDS 0.00 0.00 1023.00 767.00	-1	.	.	wwh.edf	RIGHT	3109	5044257	Full Trial Period	5041148	108	Trial: 108	5041148	1	µÆÅÝ	ÆøÇò	éÏé­	j	f
wwh	.	.	.	.	.	.	.	.	.	.	5	.	.	.	false	false	Message: -1ms	.	.	.	.	.	.	.	.	.	.	.	THRESHOLDS R 67 210	-1	.	.	wwh.edf	RIGHT	3109	5044257	Full Trial Period	5041148	108	Trial: 108	5041148	1	µÆÅÝ	ÆøÇò	éÏé­	j	f
wwh	.	.	.	.	.	.	.	.	.	.	6	.	.	.	false	false	Message: -1ms	.	.	.	.	.	.	.	.	.	.	.	ELCL_PROC CENTROID (3)	-1	.	.	wwh.edf	RIGHT	3109	5044257	Full Trial Period	5041148	108	Trial: 108	5041148	1	µÆÅÝ	ÆøÇò	éÏé­	j	f
wwh	.	.	.	.	.	.	.	.	.	.	7	.	.	.	false	false	Message: -1ms	.	.	.	.	.	.	.	.	.	.	.	ELCL_PCR_PARAM 5 3.0	-1	.	.	wwh.edf	RIGHT	3109	5044257	Full Trial Period	5041148	108	Trial: 108	5041148	1	µÆÅÝ	ÆøÇò	éÏé­	j	f
wwh	.	.	.	.	.	.	.	.	.	.	8	.	.	.	false	true	Message: 0ms	.	.	.	.	.	.	.	.	.	.	.	!MODE RECORD CR 1000 2 0 R	0	.	.	wwh.edf	RIGHT	3109	5044257	Full Trial Period	5041148	108	Trial: 108	5041148	1	µÆÅÝ	ÆøÇò	éÏé­	j	f
wwh	120	130	1	11	.	.	.	.	.	.	9	.	.	.	false	false	Message: 49ms	.	.	.	.	.	.	.	.	.	.	.	SYNCTIME	49	.	.	wwh.edf	RIGHT	3109	5044257	Full Trial Period	5041148	108	Trial: 108	5041148	1	µÆÅÝ	ÆøÇò	éÏé­	j	f
wwh	.	.	.	.	.	.	.	.	.	.	10	.	.	.	false	false	Message: 684ms	9.19	176.76	52	694	458.20	379.40	2	317.60	643	185.70	383.40	INVISIBLE_BOUNDARY[1]	684	.	.	wwh.edf	RIGHT	3109	5044257	Full Trial Period	5041148	108	Trial: 108	5041148	1	µÆÅÝ	ÆøÇò	éÏé­	j	f
wwh	.	.	.	.	.	.	.	.	.	.	11	.	.	.	false	false	Message: 690ms	9.19	176.76	52	694	458.20	379.40	2	317.60	643	185.70	383.40	SYNCTIME	690	.	.	wwh.edf	RIGHT	3109	5044257	Full Trial Period	5041148	108	Trial: 108	5041148	1	µÆÅÝ	ÆøÇò	éÏé­	j	f
wwh	.	.	.	.	231	1738	6	1508	789.70	381.30	12	.	.	.	false	false	Message: 1659ms	.	.	.	.	.	.	.	.	.	.	.	INVISIBLE_BOUNDARY[2]	1659	789.70	381.30	wwh.edf	RIGHT	3109	5044257	Full Trial Period	5041148	108	Trial: 108	5041148	1	µÆÅÝ	ÆøÇò	éÏé­	j	f
wwh	.	.	.	.	231	1738	6	1508	789.70	381.30	13	.	.	.	false	false	Message: 1665ms	.	.	.	.	.	.	.	.	.	.	.	SYNCTIME	1665	789.70	381.30	wwh.edf	RIGHT	3109	5044257	Full Trial Period	5041148	108	Trial: 108	5041148	1	µÆÅÝ	ÆøÇò	éÏé­	j	f
wwh	.	.	.	.	654	3107	10	2454	881.70	393.70	14	[1]	2	RECTANGLE_INTERESTAREA	false	false	Message: 3090ms	.	.	.	.	.	.	.	.	.	.	.	KEYBOARD	3090	881.70	393.70	wwh.edf	RIGHT	3109	5044257	Full Trial Period	5041148	108	Trial: 108	5041148	1	µÆÅÝ	ÆøÇò	éÏé­	j	f
wwh	.	.	.	.	.	.	.	.	.	.	15	.	.	.	false	false	Message: 3203ms	.	.	.	.	.	.	.	.	.	.	.	TRIAL_RESULT 0	3203	.	.	wwh.edf	RIGHT	3109	5044257	Full Trial Period	5041148	108	Trial: 108	5041148	1	µÆÅÝ	ÆøÇò	éÏé­	j	f
wwh	.	.	.	.	.	.	.	.	.	.	1	.	.	.	false	false	Message: -19ms	.	.	.	.	.	.	.	.	.	.	.	TRIALID 108	-19	.	.	wwh.edf	RIGHT	3956	5050371	Full Trial Period	5046415	109	Trial: 109	5046415	127	×©¿é	ôÕ×Ó	´½¸à	j	f
wwh	.	.	.	.	.	.	.	.	.	.	2	.	.	.	false	false	Message: -1ms	.	.	.	.	.	.	.	.	.	.	.	RECCFG CR 1000 2 0 R	-1	.	.	wwh.edf	RIGHT	3956	5050371	Full Trial Period	5046415	109	Trial: 109	5046415	127	×©¿é	ôÕ×Ó	´½¸à	j	f
wwh	.	.	.	.	.	.	.	.	.	.	3	.	.	.	false	false	Message: -1ms	.	.	.	.	.	.	.	.	.	.	.	ELCLCFG TOWER	-1	.	.	wwh.edf	RIGHT	3956	5050371	Full Trial Period	5046415	109	Trial: 109	5046415	127	×©¿é	ôÕ×Ó	´½¸à	j	f
wwh	.	.	.	.	.	.	.	.	.	.	4	.	.	.	false	false	Message: -1ms	.	.	.	.	.	.	.	.	.	.	.	GAZE_COORDS 0.00 0.00 1023.00 767.00	-1	.	.	wwh.edf	RIGHT	3956	5050371	Full Trial Period	5046415	109	Trial: 109	5046415	127	×©¿é	ôÕ×Ó	´½¸à	j	f
wwh	.	.	.	.	.	.	.	.	.	.	5	.	.	.	false	false	Message: -1ms	.	.	.	.	.	.	.	.	.	.	.	THRESHOLDS R 67 210	-1	.	.	wwh.edf	RIGHT	3956	5050371	Full Trial Period	5046415	109	Trial: 109	5046415	127	×©¿é	ôÕ×Ó	´½¸à	j	f
wwh	.	.	.	.	.	.	.	.	.	.	6	.	.	.	false	false	Message: -1ms	.	.	.	.	.	.	.	.	.	.	.	ELCL_PROC CENTROID (3)	-1	.	.	wwh.edf	RIGHT	3956	5050371	Full Trial Period	5046415	109	Trial: 109	5046415	127	×©¿é	ôÕ×Ó	´½¸à	j	f
wwh	.	.	.	.	.	.	.	.	.	.	7	.	.	.	false	false	Message: -1ms	.	.	.	.	.	.	.	.	.	.	.	ELCL_PCR_PARAM 5 3.0	-1	.	.	wwh.edf	RIGHT	3956	5050371	Full Trial Period	5046415	109	Trial: 109	5046415	127	×©¿é	ôÕ×Ó	´½¸à	j	f
wwh	.	.	.	.	.	.	.	.	.	.	8	.	.	.	false	true	Message: 0ms	.	.	.	.	.	.	.	.	.	.	.	!MODE RECORD CR 1000 2 0 R	0	.	.	wwh.edf	RIGHT	3956	5050371	Full Trial Period	5046415	109	Trial: 109	5046415	127	×©¿é	ôÕ×Ó	´½¸à	j	f
wwh	.	.	.	.	922	928	1	7	143.90	369.50	9	.	.	.	false	false	Message: 39ms	.	.	.	.	.	.	.	.	.	.	.	SYNCTIME	39	143.90	369.50	wwh.edf	RIGHT	3956	5050371	Full Trial Period	5046415	109	Trial: 109	5046415	127	×©¿é	ôÕ×Ó	´½¸à	j	f
wwh	.	.	.	.	.	.	.	.	.	.	10	.	.	.	false	false	Message: 1266ms	8.90	58.19	153	1292	385.20	355.80	2	959.50	1140	119.50	377.70	INVISIBLE_BOUNDARY[1]	1266	.	.	wwh.edf	RIGHT	3956	5050371	Full Trial Period	5046415	109	Trial: 109	5046415	127	×©¿é	ôÕ×Ó	´½¸à	j	f
wwh	.	.	.	.	.	.	.	.	.	.	11	.	.	.	false	false	Message: 1273ms	8.90	58.19	153	1292	385.20	355.80	2	959.50	1140	119.50	377.70	SYNCTIME	1273	.	.	wwh.edf	RIGHT	3956	5050371	Full Trial Period	5046415	109	Trial: 109	5046415	127	×©¿é	ôÕ×Ó	´½¸à	j	f
wwh	.	.	.	.	.	.	.	.	.	.	12	.	.	.	false	false	Message: 2939ms	1.83	9.68	189	3113	914.50	328.20	8	577.30	2925	887.00	374.80	INVISIBLE_BOUNDARY[2]	2939	.	.	wwh.edf	RIGHT	3956	5050371	Full Trial Period	5046415	109	Trial: 109	5046415	127	×©¿é	ôÕ×Ó	´½¸à	j	f
wwh	113	3058	3	2946	.	.	.	.	.	.	13	.	.	.	false	false	Message: 2947ms	1.83	9.68	189	3113	914.50	328.20	8	577.30	2925	887.00	374.80	SYNCTIME	2947	.	.	wwh.edf	RIGHT	3956	5050371	Full Trial Period	5046415	109	Trial: 109	5046415	127	×©¿é	ôÕ×Ó	´½¸à	j	f
wwh	.	.	.	.	267	3954	11	3688	862.10	367.50	14	[1]	2	RECTANGLE_INTERESTAREA	false	false	Message: 3937ms	.	.	.	.	.	.	.	.	.	.	.	KEYBOARD	3937	862.10	367.50	wwh.edf	RIGHT	3956	5050371	Full Trial Period	5046415	109	Trial: 109	5046415	127	×©¿é	ôÕ×Ó	´½¸à	j	f
wwh	.	.	.	.	.	.	.	.	.	.	15	.	.	.	false	false	Message: 4000ms	.	.	.	.	.	.	.	.	.	.	.	TRIAL_RESULT 0	4000	.	.	wwh.edf	RIGHT	3956	5050371	Full Trial Period	5046415	109	Trial: 109	5046415	127	×©¿é	ôÕ×Ó	´½¸à	j	f
wwh	.	.	.	.	.	.	.	.	.	.	1	.	.	.	false	false	Message: -16ms	.	.	.	.	.	.	.	.	.	.	.	TRIALID 109	-16	.	.	wwh.edf	RIGHT	2848	5054242	Full Trial Period	5051394	110	Trial: 110	5051394	96	ÆÏÌÑ	Å¦¿Û	ÏóÆå	j	j
wwh	.	.	.	.	.	.	.	.	.	.	2	.	.	.	false	false	Message: -1ms	.	.	.	.	.	.	.	.	.	.	.	RECCFG CR 1000 2 0 R	-1	.	.	wwh.edf	RIGHT	2848	5054242	Full Trial Period	5051394	110	Trial: 110	5051394	96	ÆÏÌÑ	Å¦¿Û	ÏóÆå	j	j
wwh	.	.	.	.	.	.	.	.	.	.	3	.	.	.	false	false	Message: -1ms	.	.	.	.	.	.	.	.	.	.	.	ELCLCFG TOWER	-1	.	.	wwh.edf	RIGHT	2848	5054242	Full Trial Period	5051394	110	Trial: 110	5051394	96	ÆÏÌÑ	Å¦¿Û	ÏóÆå	j	j
wwh	.	.	.	.	.	.	.	.	.	.	4	.	.	.	false	false	Message: -1ms	.	.	.	.	.	.	.	.	.	.	.	GAZE_COORDS 0.00 0.00 1023.00 767.00	-1	.	.	wwh.edf	RIGHT	2848	5054242	Full Trial Period	5051394	110	Trial: 110	5051394	96	ÆÏÌÑ	Å¦¿Û	ÏóÆå	j	j
wwh	.	.	.	.	.	.	.	.	.	.	5	.	.	.	false	false	Message: -1ms	.	.	.	.	.	.	.	.	.	.	.	THRESHOLDS R 67 210	-1	.	.	wwh.edf	RIGHT	2848	5054242	Full Trial Period	5051394	110	Trial: 110	5051394	96	ÆÏÌÑ	Å¦¿Û	ÏóÆå	j	j
wwh	.	.	.	.	.	.	.	.	.	.	6	.	.	.	false	false	Message: -1ms	.	.	.	.	.	.	.	.	.	.	.	ELCL_PROC CENTROID (3)	-1	.	.	wwh.edf	RIGHT	2848	5054242	Full Trial Period	5051394	110	Trial: 110	5051394	96	ÆÏÌÑ	Å¦¿Û	ÏóÆå	j	j
wwh	.	.	.	.	.	.	.	.	.	.	7	.	.	.	false	false	Message: -1ms	.	.	.	.	.	.	.	.	.	.	.	ELCL_PCR_PARAM 5 3.0	-1	.	.	wwh.edf	RIGHT	2848	5054242	Full Trial Period	5051394	110	Trial: 110	5051394	96	ÆÏÌÑ	Å¦¿Û	ÏóÆå	j	j
wwh	.	.	.	.	.	.	.	.	.	.	8	.	.	.	false	true	Message: 0ms	.	.	.	.	.	.	.	.	.	.	.	!MODE RECORD CR 1000 2 0 R	0	.	.	wwh.edf	RIGHT	2848	5054242	Full Trial Period	5051394	110	Trial: 110	5051394	96	ÆÏÌÑ	Å¦¿Û	ÏóÆå	j	j
wwh	.	.	.	.	.	.	.	.	.	.	9	.	.	.	false	false	Message: 43ms	0.91	4.92	184	204	135.10	343.60	1	780.50	21	133.80	370.00	SYNCTIME	43	.	.	wwh.edf	RIGHT	2848	5054242	Full Trial Period	5051394	110	Trial: 110	5051394	96	ÆÏÌÑ	Å¦¿Û	ÏóÆå	j	j
wwh	.	.	.	.	.	.	.	.	.	.	10	.	.	.	false	false	Message: 1037ms	2.65	15.14	175	1064	457.70	344.70	4	1093.80	890	382.90	363.00	INVISIBLE_BOUNDARY[1]	1037	.	.	wwh.edf	RIGHT	2848	5054242	Full Trial Period	5051394	110	Trial: 110	5051394	96	ÆÏÌÑ	Å¦¿Û	ÏóÆå	j	j
wwh	.	.	.	.	.	.	.	.	.	.	11	.	.	.	false	false	Message: 1042ms	2.65	15.14	175	1064	457.70	344.70	4	1093.80	890	382.90	363.00	SYNCTIME	1042	.	.	wwh.edf	RIGHT	2848	5054242	Full Trial Period	5051394	110	Trial: 110	5051394	96	ÆÏÌÑ	Å¦¿Û	ÏóÆå	j	j
wwh	.	.	.	.	.	.	.	.	.	.	12	.	.	.	false	false	Message: 2013ms	12.32	212.42	58	2023	878.40	386.90	7	349.70	1966	512.20	371.90	INVISIBLE_BOUNDARY[2]	2013	.	.	wwh.edf	RIGHT	2848	5054242	Full Trial Period	5051394	110	Trial: 110	5051394	96	ÆÏÌÑ	Å¦¿Û	ÏóÆå	j	j
wwh	.	.	.	.	.	.	.	.	.	.	13	.	.	.	false	false	Message: 2017ms	12.32	212.42	58	2023	878.40	386.90	7	349.70	1966	512.20	371.90	SYNCTIME	2017	.	.	wwh.edf	RIGHT	2848	5054242	Full Trial Period	5051394	110	Trial: 110	5051394	96	ÆÏÌÑ	Å¦¿Û	ÏóÆå	j	j
wwh	.	.	.	.	381	2846	9	2466	882.20	368.00	14	[1]	2	RECTANGLE_INTERESTAREA	false	false	Message: 2829ms	.	.	.	.	.	.	.	.	.	.	.	KEYBOARD	2829	882.20	368.00	wwh.edf	RIGHT	2848	5054242	Full Trial Period	5051394	110	Trial: 110	5051394	96	ÆÏÌÑ	Å¦¿Û	ÏóÆå	j	j
wwh	.	.	.	.	.	.	.	.	.	.	15	.	.	.	false	false	Message: 2891ms	.	.	.	.	.	.	.	.	.	.	.	TRIAL_RESULT 0	2891	.	.	wwh.edf	RIGHT	2848	5054242	Full Trial Period	5051394	110	Trial: 110	5051394	96	ÆÏÌÑ	Å¦¿Û	ÏóÆå	j	j
wwh	.	.	.	.	.	.	.	.	.	.	1	.	.	.	false	false	Message: -16ms	.	.	.	.	.	.	.	.	.	.	.	TRIALID 110	-16	.	.	wwh.edf	RIGHT	3178	5058730	Full Trial Period	5055552	111	Trial: 111	5055552	143	ºº±¤°ü	ÕÁÄÔÍè	³ß×Ó	f	f
wwh	.	.	.	.	.	.	.	.	.	.	2	.	.	.	false	false	Message: -1ms	.	.	.	.	.	.	.	.	.	.	.	RECCFG CR 1000 2 0 R	-1	.	.	wwh.edf	RIGHT	3178	5058730	Full Trial Period	5055552	111	Trial: 111	5055552	143	ºº±¤°ü	ÕÁÄÔÍè	³ß×Ó	f	f
wwh	.	.	.	.	.	.	.	.	.	.	3	.	.	.	false	false	Message: -1ms	.	.	.	.	.	.	.	.	.	.	.	ELCLCFG TOWER	-1	.	.	wwh.edf	RIGHT	3178	5058730	Full Trial Period	5055552	111	Trial: 111	5055552	143	ºº±¤°ü	ÕÁÄÔÍè	³ß×Ó	f	f
wwh	.	.	.	.	.	.	.	.	.	.	4	.	.	.	false	false	Message: -1ms	.	.	.	.	.	.	.	.	.	.	.	GAZE_COORDS 0.00 0.00 1023.00 767.00	-1	.	.	wwh.edf	RIGHT	3178	5058730	Full Trial Period	5055552	111	Trial: 111	5055552	143	ºº±¤°ü	ÕÁÄÔÍè	³ß×Ó	f	f
wwh	.	.	.	.	.	.	.	.	.	.	5	.	.	.	false	false	Message: -1ms	.	.	.	.	.	.	.	.	.	.	.	THRESHOLDS R 67 210	-1	.	.	wwh.edf	RIGHT	3178	5058730	Full Trial Period	5055552	111	Trial: 111	5055552	143	ºº±¤°ü	ÕÁÄÔÍè	³ß×Ó	f	f
wwh	.	.	.	.	.	.	.	.	.	.	6	.	.	.	false	false	Message: -1ms	.	.	.	.	.	.	.	.	.	.	.	ELCL_PROC CENTROID (3)	-1	.	.	wwh.edf	RIGHT	3178	5058730	Full Trial Period	5055552	111	Trial: 111	5055552	143	ºº±¤°ü	ÕÁÄÔÍè	³ß×Ó	f	f
wwh	.	.	.	.	.	.	.	.	.	.	7	.	.	.	false	false	Message: -1ms	.	.	.	.	.	.	.	.	.	.	.	ELCL_PCR_PARAM 5 3.0	-1	.	.	wwh.edf	RIGHT	3178	5058730	Full Trial Period	5055552	111	Trial: 111	5055552	143	ºº±¤°ü	ÕÁÄÔÍè	³ß×Ó	f	f
wwh	.	.	.	.	.	.	.	.	.	.	8	.	.	.	false	true	Message: 0ms	.	.	.	.	.	.	.	.	.	.	.	!MODE RECORD CR 1000 2 0 R	0	.	.	wwh.edf	RIGHT	3178	5058730	Full Trial Period	5055552	111	Trial: 111	5055552	143	ºº±¤°ü	ÕÁÄÔÍè	³ß×Ó	f	f
wwh	.	.	.	.	316	359	2	44	119.70	370.80	9	.	.	.	false	false	Message: 50ms	.	.	.	.	.	.	.	.	.	.	.	SYNCTIME	50	119.70	370.80	wwh.edf	RIGHT	3178	5058730	Full Trial Period	5055552	111	Trial: 111	5055552	143	ºº±¤°ü	ÕÁÄÔÍè	³ß×Ó	f	f
wwh	.	.	.	.	.	.	.	.	.	.	10	.	.	.	false	false	Message: 1087ms	0.55	3.47	160	1232	503.00	343.60	4	855.10	1073	514.20	354.90	INVISIBLE_BOUNDARY[1]	1087	.	.	wwh.edf	RIGHT	3178	5058730	Full Trial Period	5055552	111	Trial: 111	5055552	143	ºº±¤°ü	ÕÁÄÔÍè	³ß×Ó	f	f
wwh	.	.	.	.	.	.	.	.	.	.	11	.	.	.	false	false	Message: 1092ms	0.55	3.47	160	1232	503.00	343.60	4	855.10	1073	514.20	354.90	SYNCTIME	1092	.	.	wwh.edf	RIGHT	3178	5058730	Full Trial Period	5055552	111	Trial: 111	5055552	143	ºº±¤°ü	ÕÁÄÔÍè	³ß×Ó	f	f
wwh	.	.	.	.	.	.	.	.	.	.	12	.	.	.	false	false	Message: 2235ms	2.89	15.82	183	2405	910.10	346.20	8	682.20	2223	827.40	374.70	INVISIBLE_BOUNDARY[2]	2235	.	.	wwh.edf	RIGHT	3178	5058730	Full Trial Period	5055552	111	Trial: 111	5055552	143	ºº±¤°ü	ÕÁÄÔÍè	³ß×Ó	f	f
wwh	.	.	.	.	.	.	.	.	.	.	13	.	.	.	false	false	Message: 2242ms	2.89	15.82	183	2405	910.10	346.20	8	682.20	2223	827.40	374.70	SYNCTIME	2242	.	.	wwh.edf	RIGHT	3178	5058730	Full Trial Period	5055552	111	Trial: 111	5055552	143	ºº±¤°ü	ÕÁÄÔÍè	³ß×Ó	f	f
wwh	.	.	.	.	325	3176	10	2852	853.20	366.20	14	.	.	.	false	false	Message: 3160ms	.	.	.	.	.	.	.	.	.	.	.	KEYBOARD	3160	853.20	366.20	wwh.edf	RIGHT	3178	5058730	Full Trial Period	5055552	111	Trial: 111	5055552	143	ºº±¤°ü	ÕÁÄÔÍè	³ß×Ó	f	f
wwh	.	.	.	.	.	.	.	.	.	.	15	.	.	.	false	false	Message: 3220ms	.	.	.	.	.	.	.	.	.	.	.	TRIAL_RESULT 0	3220	.	.	wwh.edf	RIGHT	3178	5058730	Full Trial Period	5055552	111	Trial: 111	5055552	143	ºº±¤°ü	ÕÁÄÔÍè	³ß×Ó	f	f
wwh	.	.	.	.	.	.	.	.	.	.	1	.	.	.	false	false	Message: -24ms	.	.	.	.	.	.	.	.	.	.	.	TRIALID 111	-24	.	.	wwh.edf	RIGHT	3447	5063731	Full Trial Period	5060284	112	Trial: 112	5060284	142	ÄûÃÊ	·ÊÔí	¶ú»ú	f	f
wwh	.	.	.	.	.	.	.	.	.	.	2	.	.	.	false	false	Message: -1ms	.	.	.	.	.	.	.	.	.	.	.	RECCFG CR 1000 2 0 R	-1	.	.	wwh.edf	RIGHT	3447	5063731	Full Trial Period	5060284	112	Trial: 112	5060284	142	ÄûÃÊ	·ÊÔí	¶ú»ú	f	f
wwh	.	.	.	.	.	.	.	.	.	.	3	.	.	.	false	false	Message: -1ms	.	.	.	.	.	.	.	.	.	.	.	ELCLCFG TOWER	-1	.	.	wwh.edf	RIGHT	3447	5063731	Full Trial Period	5060284	112	Trial: 112	5060284	142	ÄûÃÊ	·ÊÔí	¶ú»ú	f	f
wwh	.	.	.	.	.	.	.	.	.	.	4	.	.	.	false	false	Message: -1ms	.	.	.	.	.	.	.	.	.	.	.	GAZE_COORDS 0.00 0.00 1023.00 767.00	-1	.	.	wwh.edf	RIGHT	3447	5063731	Full Trial Period	5060284	112	Trial: 112	5060284	142	ÄûÃÊ	·ÊÔí	¶ú»ú	f	f
wwh	.	.	.	.	.	.	.	.	.	.	5	.	.	.	false	false	Message: -1ms	.	.	.	.	.	.	.	.	.	.	.	THRESHOLDS R 67 210	-1	.	.	wwh.edf	RIGHT	3447	5063731	Full Trial Period	5060284	112	Trial: 112	5060284	142	ÄûÃÊ	·ÊÔí	¶ú»ú	f	f
wwh	.	.	.	.	.	.	.	.	.	.	6	.	.	.	false	false	Message: -1ms	.	.	.	.	.	.	.	.	.	.	.	ELCL_PROC CENTROID (3)	-1	.	.	wwh.edf	RIGHT	3447	5063731	Full Trial Period	5060284	112	Trial: 112	5060284	142	ÄûÃÊ	·ÊÔí	¶ú»ú	f	f
wwh	.	.	.	.	.	.	.	.	.	.	7	.	.	.	false	false	Message: -1ms	.	.	.	.	.	.	.	.	.	.	.	ELCL_PCR_PARAM 5 3.0	-1	.	.	wwh.edf	RIGHT	3447	5063731	Full Trial Period	5060284	112	Trial: 112	5060284	142	ÄûÃÊ	·ÊÔí	¶ú»ú	f	f
wwh	.	.	.	.	.	.	.	.	.	.	8	.	.	.	false	true	Message: 0ms	.	.	.	.	.	.	.	.	.	.	.	!MODE RECORD CR 1000 2 0 R	0	.	.	wwh.edf	RIGHT	3447	5063731	Full Trial Period	5060284	112	Trial: 112	5060284	142	ÄûÃÊ	·ÊÔí	¶ú»ú	f	f
wwh	.	.	.	.	448	454	1	7	127.60	364.80	9	.	.	.	false	false	Message: 42ms	.	.	.	.	.	.	.	.	.	.	.	SYNCTIME	42	127.60	364.80	wwh.edf	RIGHT	3447	5063731	Full Trial Period	5060284	112	Trial: 112	5060284	142	ÄûÃÊ	·ÊÔí	¶ú»ú	f	f
wwh	.	.	.	.	.	.	.	.	.	.	10	.	.	.	false	false	Message: 1164ms	0.36	2.66	134	1281	502.80	349.70	3	1243.60	1148	512.70	352.60	INVISIBLE_BOUNDARY[1]	1164	.	.	wwh.edf	RIGHT	3447	5063731	Full Trial Period	5060284	112	Trial: 112	5060284	142	ÄûÃÊ	·ÊÔí	¶ú»ú	f	f
wwh	.	.	.	.	.	.	.	.	.	.	11	.	.	.	false	false	Message: 1167ms	0.36	2.66	134	1281	502.80	349.70	3	1243.60	1148	512.70	352.60	SYNCTIME	1167	.	.	wwh.edf	RIGHT	3447	5063731	Full Trial Period	5060284	112	Trial: 112	5060284	142	ÄûÃÊ	·ÊÔí	¶ú»ú	f	f
wwh	.	.	.	.	.	.	.	.	.	.	12	.	.	.	false	false	Message: 2059ms	12.97	51.89	250	2238	869.30	318.80	5	635.50	1989	487.70	360.60	INVISIBLE_BOUNDARY[2]	2059	.	.	wwh.edf	RIGHT	3447	5063731	Full Trial Period	5060284	112	Trial: 112	5060284	142	ÄûÃÊ	·ÊÔí	¶ú»ú	f	f
wwh	119	2183	2	2065	.	.	.	.	.	.	13	.	.	.	false	false	Message: 2067ms	12.97	51.89	250	2238	869.30	318.80	5	635.50	1989	487.70	360.60	SYNCTIME	2067	.	.	wwh.edf	RIGHT	3447	5063731	Full Trial Period	5060284	112	Trial: 112	5060284	142	ÄûÃÊ	·ÊÔí	¶ú»ú	f	f
wwh	84	3446	3	3363	.	.	.	.	.	.	14	.	.	.	false	false	Message: 3428ms	7.60	66.62	114	3446	921.00	578.80	7	873.80	3333	842.60	362.20	KEYBOARD	3428	.	.	wwh.edf	RIGHT	3447	5063731	Full Trial Period	5060284	112	Trial: 112	5060284	142	ÄûÃÊ	·ÊÔí	¶ú»ú	f	f
wwh	.	.	.	.	.	.	.	.	.	.	15	.	.	.	false	false	Message: 3487ms	.	.	.	.	.	.	.	.	.	.	.	TRIAL_RESULT 0	3487	.	.	wwh.edf	RIGHT	3447	5063731	Full Trial Period	5060284	112	Trial: 112	5060284	142	ÄûÃÊ	·ÊÔí	¶ú»ú	f	f
wwh	.	.	.	.	.	.	.	.	.	.	1	.	.	.	false	false	Message: -17ms	.	.	.	.	.	.	.	.	.	.	.	TRIALID 112	-17	.	.	wwh.edf	RIGHT	3906	5068699	Full Trial Period	5064793	113	Trial: 113	5064793	53	Ñ¥×Ó	ÂÝÃ±	µÆÁý	f	j
wwh	.	.	.	.	.	.	.	.	.	.	2	.	.	.	false	false	Message: -1ms	.	.	.	.	.	.	.	.	.	.	.	RECCFG CR 1000 2 0 R	-1	.	.	wwh.edf	RIGHT	3906	5068699	Full Trial Period	5064793	113	Trial: 113	5064793	53	Ñ¥×Ó	ÂÝÃ±	µÆÁý	f	j
wwh	.	.	.	.	.	.	.	.	.	.	3	.	.	.	false	false	Message: -1ms	.	.	.	.	.	.	.	.	.	.	.	ELCLCFG TOWER	-1	.	.	wwh.edf	RIGHT	3906	5068699	Full Trial Period	5064793	113	Trial: 113	5064793	53	Ñ¥×Ó	ÂÝÃ±	µÆÁý	f	j
wwh	.	.	.	.	.	.	.	.	.	.	4	.	.	.	false	false	Message: -1ms	.	.	.	.	.	.	.	.	.	.	.	GAZE_COORDS 0.00 0.00 1023.00 767.00	-1	.	.	wwh.edf	RIGHT	3906	5068699	Full Trial Period	5064793	113	Trial: 113	5064793	53	Ñ¥×Ó	ÂÝÃ±	µÆÁý	f	j
wwh	.	.	.	.	.	.	.	.	.	.	5	.	.	.	false	false	Message: -1ms	.	.	.	.	.	.	.	.	.	.	.	THRESHOLDS R 67 210	-1	.	.	wwh.edf	RIGHT	3906	5068699	Full Trial Period	5064793	113	Trial: 113	5064793	53	Ñ¥×Ó	ÂÝÃ±	µÆÁý	f	j
wwh	.	.	.	.	.	.	.	.	.	.	6	.	.	.	false	false	Message: -1ms	.	.	.	.	.	.	.	.	.	.	.	ELCL_PROC CENTROID (3)	-1	.	.	wwh.edf	RIGHT	3906	5068699	Full Trial Period	5064793	113	Trial: 113	5064793	53	Ñ¥×Ó	ÂÝÃ±	µÆÁý	f	j
wwh	.	.	.	.	.	.	.	.	.	.	7	.	.	.	false	false	Message: -1ms	.	.	.	.	.	.	.	.	.	.	.	ELCL_PCR_PARAM 5 3.0	-1	.	.	wwh.edf	RIGHT	3906	5068699	Full Trial Period	5064793	113	Trial: 113	5064793	53	Ñ¥×Ó	ÂÝÃ±	µÆÁý	f	j
wwh	.	.	.	.	.	.	.	.	.	.	8	.	.	.	false	true	Message: 0ms	.	.	.	.	.	.	.	.	.	.	.	!MODE RECORD CR 1000 2 0 R	0	.	.	wwh.edf	RIGHT	3906	5068699	Full Trial Period	5064793	113	Trial: 113	5064793	53	Ñ¥×Ó	ÂÝÃ±	µÆÁý	f	j
wwh	122	151	1	30	.	.	.	.	.	.	9	.	.	.	false	false	Message: 41ms	.	.	.	.	.	.	.	.	.	.	.	SYNCTIME	41	.	.	wwh.edf	RIGHT	3906	5068699	Full Trial Period	5064793	113	Trial: 113	5064793	53	Ñ¥×Ó	ÂÝÃ±	µÆÁý	f	j
wwh	.	.	.	.	.	.	.	.	.	.	10	.	.	.	false	false	Message: 1017ms	1.70	8.42	202	1038	465.90	326.50	4	433.20	837	422.60	349.50	INVISIBLE_BOUNDARY[1]	1017	.	.	wwh.edf	RIGHT	3906	5068699	Full Trial Period	5064793	113	Trial: 113	5064793	53	Ñ¥×Ó	ÂÝÃ±	µÆÁý	f	j
wwh	.	.	.	.	.	.	.	.	.	.	11	.	.	.	false	false	Message: 1024ms	1.70	8.42	202	1038	465.90	326.50	4	433.20	837	422.60	349.50	SYNCTIME	1024	.	.	wwh.edf	RIGHT	3906	5068699	Full Trial Period	5064793	113	Trial: 113	5064793	53	Ñ¥×Ó	ÂÝÃ±	µÆÁý	f	j
wwh	.	.	.	.	.	.	.	.	.	.	12	.	.	.	false	false	Message: 2463ms	1.23	6.02	204	2654	881.10	329.20	7	926.00	2451	861.70	359.70	INVISIBLE_BOUNDARY[2]	2463	.	.	wwh.edf	RIGHT	3906	5068699	Full Trial Period	5064793	113	Trial: 113	5064793	53	Ñ¥×Ó	ÂÝÃ±	µÆÁý	f	j
wwh	.	.	.	.	.	.	.	.	.	.	13	.	.	.	false	false	Message: 2466ms	1.23	6.02	204	2654	881.10	329.20	7	926.00	2451	861.70	359.70	SYNCTIME	2466	.	.	wwh.edf	RIGHT	3906	5068699	Full Trial Period	5064793	113	Trial: 113	5064793	53	Ñ¥×Ó	ÂÝÃ±	µÆÁý	f	j
wwh	.	.	.	.	.	.	.	.	.	.	14	.	.	.	false	false	Message: 3887ms	2.85	150.10	19	3904	652.50	358.80	10	180.70	3886	736.20	359.40	KEYBOARD	3887	.	.	wwh.edf	RIGHT	3906	5068699	Full Trial Period	5064793	113	Trial: 113	5064793	53	Ñ¥×Ó	ÂÝÃ±	µÆÁý	f	j
wwh	.	.	.	.	.	.	.	.	.	.	15	.	.	.	false	false	Message: 3949ms	.	.	.	.	.	.	.	.	.	.	.	TRIAL_RESULT 0	3949	.	.	wwh.edf	RIGHT	3906	5068699	Full Trial Period	5064793	113	Trial: 113	5064793	53	Ñ¥×Ó	ÂÝÃ±	µÆÁý	f	j
wwh	.	.	.	.	.	.	.	.	.	.	1	.	.	.	false	false	Message: -26ms	.	.	.	.	.	.	.	.	.	.	.	TRIALID 113	-26	.	.	wwh.edf	RIGHT	3042	5073252	Full Trial Period	5070210	114	Trial: 114	5070210	108	ÌÀÔ²	Ó²±Ò	Å¦¿Û	j	j
wwh	.	.	.	.	.	.	.	.	.	.	2	.	.	.	false	false	Message: -1ms	.	.	.	.	.	.	.	.	.	.	.	RECCFG CR 1000 2 0 R	-1	.	.	wwh.edf	RIGHT	3042	5073252	Full Trial Period	5070210	114	Trial: 114	5070210	108	ÌÀÔ²	Ó²±Ò	Å¦¿Û	j	j
wwh	.	.	.	.	.	.	.	.	.	.	3	.	.	.	false	false	Message: -1ms	.	.	.	.	.	.	.	.	.	.	.	ELCLCFG TOWER	-1	.	.	wwh.edf	RIGHT	3042	5073252	Full Trial Period	5070210	114	Trial: 114	5070210	108	ÌÀÔ²	Ó²±Ò	Å¦¿Û	j	j
wwh	.	.	.	.	.	.	.	.	.	.	4	.	.	.	false	false	Message: -1ms	.	.	.	.	.	.	.	.	.	.	.	GAZE_COORDS 0.00 0.00 1023.00 767.00	-1	.	.	wwh.edf	RIGHT	3042	5073252	Full Trial Period	5070210	114	Trial: 114	5070210	108	ÌÀÔ²	Ó²±Ò	Å¦¿Û	j	j
wwh	.	.	.	.	.	.	.	.	.	.	5	.	.	.	false	false	Message: -1ms	.	.	.	.	.	.	.	.	.	.	.	THRESHOLDS R 67 210	-1	.	.	wwh.edf	RIGHT	3042	5073252	Full Trial Period	5070210	114	Trial: 114	5070210	108	ÌÀÔ²	Ó²±Ò	Å¦¿Û	j	j
wwh	.	.	.	.	.	.	.	.	.	.	6	.	.	.	false	false	Message: -1ms	.	.	.	.	.	.	.	.	.	.	.	ELCL_PROC CENTROID (3)	-1	.	.	wwh.edf	RIGHT	3042	5073252	Full Trial Period	5070210	114	Trial: 114	5070210	108	ÌÀÔ²	Ó²±Ò	Å¦¿Û	j	j
wwh	.	.	.	.	.	.	.	.	.	.	7	.	.	.	false	false	Message: -1ms	.	.	.	.	.	.	.	.	.	.	.	ELCL_PCR_PARAM 5 3.0	-1	.	.	wwh.edf	RIGHT	3042	5073252	Full Trial Period	5070210	114	Trial: 114	5070210	108	ÌÀÔ²	Ó²±Ò	Å¦¿Û	j	j
wwh	.	.	.	.	.	.	.	.	.	.	8	.	.	.	false	true	Message: 0ms	.	.	.	.	.	.	.	.	.	.	.	!MODE RECORD CR 1000 2 0 R	0	.	.	wwh.edf	RIGHT	3042	5073252	Full Trial Period	5070210	114	Trial: 114	5070210	108	ÌÀÔ²	Ó²±Ò	Å¦¿Û	j	j
wwh	.	.	.	.	452	458	1	7	134.20	356.90	9	.	.	.	false	false	Message: 40ms	.	.	.	.	.	.	.	.	.	.	.	SYNCTIME	40	134.20	356.90	wwh.edf	RIGHT	3042	5073252	Full Trial Period	5070210	114	Trial: 114	5070210	108	ÌÀÔ²	Ó²±Ò	Å¦¿Û	j	j
wwh	.	.	.	.	.	.	.	.	.	.	10	.	.	.	false	false	Message: 620ms	9.65	51.06	189	647	422.60	325.60	1	812.20	459	137.40	357.40	INVISIBLE_BOUNDARY[1]	620	.	.	wwh.edf	RIGHT	3042	5073252	Full Trial Period	5070210	114	Trial: 114	5070210	108	ÌÀÔ²	Ó²±Ò	Å¦¿Û	j	j
wwh	.	.	.	.	.	.	.	.	.	.	11	.	.	.	false	false	Message: 623ms	9.65	51.06	189	647	422.60	325.60	1	812.20	459	137.40	357.40	SYNCTIME	623	.	.	wwh.edf	RIGHT	3042	5073252	Full Trial Period	5070210	114	Trial: 114	5070210	108	ÌÀÔ²	Ó²±Ò	Å¦¿Û	j	j
wwh	.	.	.	.	.	.	.	.	.	.	12	.	.	.	false	false	Message: 2134ms	0.89	4.83	184	2303	807.40	325.30	5	1121.70	2120	804.50	350.80	INVISIBLE_BOUNDARY[2]	2134	.	.	wwh.edf	RIGHT	3042	5073252	Full Trial Period	5070210	114	Trial: 114	5070210	108	ÌÀÔ²	Ó²±Ò	Å¦¿Û	j	j
wwh	.	.	.	.	.	.	.	.	.	.	13	.	.	.	false	false	Message: 2139ms	0.89	4.83	184	2303	807.40	325.30	5	1121.70	2120	804.50	350.80	SYNCTIME	2139	.	.	wwh.edf	RIGHT	3042	5073252	Full Trial Period	5070210	114	Trial: 114	5070210	108	ÌÀÔ²	Ó²±Ò	Å¦¿Û	j	j
wwh	109	3041	5	2933	.	.	.	.	.	.	14	.	.	.	false	false	Message: 3023ms	9.43	62.84	150	3041	1083.70	549.50	7	751.10	2892	851.10	369.00	KEYBOARD	3023	.	.	wwh.edf	RIGHT	3042	5073252	Full Trial Period	5070210	114	Trial: 114	5070210	108	ÌÀÔ²	Ó²±Ò	Å¦¿Û	j	j
wwh	.	.	.	.	.	.	.	.	.	.	15	.	.	.	false	false	Message: 3086ms	.	.	.	.	.	.	.	.	.	.	.	TRIAL_RESULT 0	3086	.	.	wwh.edf	RIGHT	3042	5073252	Full Trial Period	5070210	114	Trial: 114	5070210	108	ÌÀÔ²	Ó²±Ò	Å¦¿Û	j	j
wwh	.	.	.	.	.	.	.	.	.	.	1	.	.	.	false	false	Message: -22ms	.	.	.	.	.	.	.	.	.	.	.	TRIALID 114	-22	.	.	wwh.edf	RIGHT	3585	5078340	Full Trial Period	5074755	115	Trial: 115	5074755	37	ÍøÇòÅÄ	¼ªËû	ºùÂ«	f	f
wwh	.	.	.	.	.	.	.	.	.	.	2	.	.	.	false	false	Message: -1ms	.	.	.	.	.	.	.	.	.	.	.	RECCFG CR 1000 2 0 R	-1	.	.	wwh.edf	RIGHT	3585	5078340	Full Trial Period	5074755	115	Trial: 115	5074755	37	ÍøÇòÅÄ	¼ªËû	ºùÂ«	f	f
wwh	.	.	.	.	.	.	.	.	.	.	3	.	.	.	false	false	Message: -1ms	.	.	.	.	.	.	.	.	.	.	.	ELCLCFG TOWER	-1	.	.	wwh.edf	RIGHT	3585	5078340	Full Trial Period	5074755	115	Trial: 115	5074755	37	ÍøÇòÅÄ	¼ªËû	ºùÂ«	f	f
wwh	.	.	.	.	.	.	.	.	.	.	4	.	.	.	false	false	Message: -1ms	.	.	.	.	.	.	.	.	.	.	.	GAZE_COORDS 0.00 0.00 1023.00 767.00	-1	.	.	wwh.edf	RIGHT	3585	5078340	Full Trial Period	5074755	115	Trial: 115	5074755	37	ÍøÇòÅÄ	¼ªËû	ºùÂ«	f	f
wwh	.	.	.	.	.	.	.	.	.	.	5	.	.	.	false	false	Message: -1ms	.	.	.	.	.	.	.	.	.	.	.	THRESHOLDS R 67 210	-1	.	.	wwh.edf	RIGHT	3585	5078340	Full Trial Period	5074755	115	Trial: 115	5074755	37	ÍøÇòÅÄ	¼ªËû	ºùÂ«	f	f
wwh	.	.	.	.	.	.	.	.	.	.	6	.	.	.	false	false	Message: -1ms	.	.	.	.	.	.	.	.	.	.	.	ELCL_PROC CENTROID (3)	-1	.	.	wwh.edf	RIGHT	3585	5078340	Full Trial Period	5074755	115	Trial: 115	5074755	37	ÍøÇòÅÄ	¼ªËû	ºùÂ«	f	f
wwh	.	.	.	.	.	.	.	.	.	.	7	.	.	.	false	false	Message: -1ms	.	.	.	.	.	.	.	.	.	.	.	ELCL_PCR_PARAM 5 3.0	-1	.	.	wwh.edf	RIGHT	3585	5078340	Full Trial Period	5074755	115	Trial: 115	5074755	37	ÍøÇòÅÄ	¼ªËû	ºùÂ«	f	f
wwh	.	.	.	.	.	.	.	.	.	.	8	.	.	.	false	true	Message: 0ms	.	.	.	.	.	.	.	.	.	.	.	!MODE RECORD CR 1000 2 0 R	0	.	.	wwh.edf	RIGHT	3585	5078340	Full Trial Period	5074755	115	Trial: 115	5074755	37	ÍøÇòÅÄ	¼ªËû	ºùÂ«	f	f
wwh	105	143	1	39	.	.	.	.	.	.	9	.	.	.	false	false	Message: 45ms	.	.	.	.	.	.	.	.	.	.	.	SYNCTIME	45	.	.	wwh.edf	RIGHT	3585	5078340	Full Trial Period	5074755	115	Trial: 115	5074755	37	ÍøÇòÅÄ	¼ªËû	ºùÂ«	f	f
wwh	.	.	.	.	.	.	.	.	.	.	10	.	.	.	false	false	Message: 1771ms	4.61	24.50	188	1782	546.30	377.00	4	217.80	1595	415.60	347.90	INVISIBLE_BOUNDARY[1]	1771	.	.	wwh.edf	RIGHT	3585	5078340	Full Trial Period	5074755	115	Trial: 115	5074755	37	ÍøÇòÅÄ	¼ªËû	ºùÂ«	f	f
wwh	.	.	.	.	.	.	.	.	.	.	11	.	.	.	false	false	Message: 1777ms	4.61	24.50	188	1782	546.30	377.00	4	217.80	1595	415.60	347.90	SYNCTIME	1777	.	.	wwh.edf	RIGHT	3585	5078340	Full Trial Period	5074755	115	Trial: 115	5074755	37	ÍøÇòÅÄ	¼ªËû	ºùÂ«	f	f
wwh	.	.	.	.	.	.	.	.	.	.	12	.	.	.	false	false	Message: 3119ms	1.95	9.40	207	3313	892.50	321.40	9	830.10	3107	855.20	365.30	INVISIBLE_BOUNDARY[2]	3119	.	.	wwh.edf	RIGHT	3585	5078340	Full Trial Period	5074755	115	Trial: 115	5074755	37	ÍøÇòÅÄ	¼ªËû	ºùÂ«	f	f
wwh	.	.	.	.	.	.	.	.	.	.	13	.	.	.	false	false	Message: 3127ms	1.95	9.40	207	3313	892.50	321.40	9	830.10	3107	855.20	365.30	SYNCTIME	3127	.	.	wwh.edf	RIGHT	3585	5078340	Full Trial Period	5074755	115	Trial: 115	5074755	37	ÍøÇòÅÄ	¼ªËû	ºùÂ«	f	f
wwh	.	.	.	.	81	3583	11	3503	859.60	365.30	14	.	.	.	false	false	Message: 3566ms	.	.	.	.	.	.	.	.	.	.	.	KEYBOARD	3566	859.60	365.30	wwh.edf	RIGHT	3585	5078340	Full Trial Period	5074755	115	Trial: 115	5074755	37	ÍøÇòÅÄ	¼ªËû	ºùÂ«	f	f
wwh	.	.	.	.	.	.	.	.	.	.	15	.	.	.	false	false	Message: 3630ms	.	.	.	.	.	.	.	.	.	.	.	TRIAL_RESULT 0	3630	.	.	wwh.edf	RIGHT	3585	5078340	Full Trial Period	5074755	115	Trial: 115	5074755	37	ÍøÇòÅÄ	¼ªËû	ºùÂ«	f	f
wwh	.	.	.	.	.	.	.	.	.	.	1	.	.	.	false	false	Message: -16ms	.	.	.	.	.	.	.	.	.	.	.	TRIALID 115	-16	.	.	wwh.edf	RIGHT	2086	5083067	Full Trial Period	5080981	116	Trial: 116	5080981	22	Ö½Ïä	Ï´ÒÂ»ú	×ÔÐÐ³µ	f	f
wwh	.	.	.	.	.	.	.	.	.	.	2	.	.	.	false	false	Message: -1ms	.	.	.	.	.	.	.	.	.	.	.	RECCFG CR 1000 2 0 R	-1	.	.	wwh.edf	RIGHT	2086	5083067	Full Trial Period	5080981	116	Trial: 116	5080981	22	Ö½Ïä	Ï´ÒÂ»ú	×ÔÐÐ³µ	f	f
wwh	.	.	.	.	.	.	.	.	.	.	3	.	.	.	false	false	Message: -1ms	.	.	.	.	.	.	.	.	.	.	.	ELCLCFG TOWER	-1	.	.	wwh.edf	RIGHT	2086	5083067	Full Trial Period	5080981	116	Trial: 116	5080981	22	Ö½Ïä	Ï´ÒÂ»ú	×ÔÐÐ³µ	f	f
wwh	.	.	.	.	.	.	.	.	.	.	4	.	.	.	false	false	Message: -1ms	.	.	.	.	.	.	.	.	.	.	.	GAZE_COORDS 0.00 0.00 1023.00 767.00	-1	.	.	wwh.edf	RIGHT	2086	5083067	Full Trial Period	5080981	116	Trial: 116	5080981	22	Ö½Ïä	Ï´ÒÂ»ú	×ÔÐÐ³µ	f	f
wwh	.	.	.	.	.	.	.	.	.	.	5	.	.	.	false	false	Message: -1ms	.	.	.	.	.	.	.	.	.	.	.	THRESHOLDS R 67 210	-1	.	.	wwh.edf	RIGHT	2086	5083067	Full Trial Period	5080981	116	Trial: 116	5080981	22	Ö½Ïä	Ï´ÒÂ»ú	×ÔÐÐ³µ	f	f
wwh	.	.	.	.	.	.	.	.	.	.	6	.	.	.	false	false	Message: -1ms	.	.	.	.	.	.	.	.	.	.	.	ELCL_PROC CENTROID (3)	-1	.	.	wwh.edf	RIGHT	2086	5083067	Full Trial Period	5080981	116	Trial: 116	5080981	22	Ö½Ïä	Ï´ÒÂ»ú	×ÔÐÐ³µ	f	f
wwh	.	.	.	.	.	.	.	.	.	.	7	.	.	.	false	false	Message: -1ms	.	.	.	.	.	.	.	.	.	.	.	ELCL_PCR_PARAM 5 3.0	-1	.	.	wwh.edf	RIGHT	2086	5083067	Full Trial Period	5080981	116	Trial: 116	5080981	22	Ö½Ïä	Ï´ÒÂ»ú	×ÔÐÐ³µ	f	f
wwh	.	.	.	.	.	.	.	.	.	.	8	.	.	.	false	true	Message: 0ms	.	.	.	.	.	.	.	.	.	.	.	!MODE RECORD CR 1000 2 0 R	0	.	.	wwh.edf	RIGHT	2086	5083067	Full Trial Period	5080981	116	Trial: 116	5080981	22	Ö½Ïä	Ï´ÒÂ»ú	×ÔÐÐ³µ	f	f
wwh	.	.	.	.	36	42	1	7	138.90	366.70	9	.	.	.	false	false	Message: 42ms	.	.	.	.	.	.	.	.	.	.	.	SYNCTIME	42	.	.	wwh.edf	RIGHT	2086	5083067	Full Trial Period	5080981	116	Trial: 116	5080981	22	Ö½Ïä	Ï´ÒÂ»ú	×ÔÐÐ³µ	f	f
wwh	.	.	.	.	.	.	.	.	.	.	10	.	.	.	false	false	Message: 819ms	1.43	8.71	164	970	494.40	348.60	4	882.60	807	458.10	368.40	INVISIBLE_BOUNDARY[1]	819	.	.	wwh.edf	RIGHT	2086	5083067	Full Trial Period	5080981	116	Trial: 116	5080981	22	Ö½Ïä	Ï´ÒÂ»ú	×ÔÐÐ³µ	f	f
wwh	.	.	.	.	.	.	.	.	.	.	11	.	.	.	false	false	Message: 825ms	1.43	8.71	164	970	494.40	348.60	4	882.60	807	458.10	368.40	SYNCTIME	825	.	.	wwh.edf	RIGHT	2086	5083067	Full Trial Period	5080981	116	Trial: 116	5080981	22	Ö½Ïä	Ï´ÒÂ»ú	×ÔÐÐ³µ	f	f
wwh	116	943	2	828	.	.	.	.	.	.	12	.	.	.	false	false	Message: 936ms	1.43	8.71	164	970	494.40	348.60	4	882.60	807	458.10	368.40	INVISIBLE_BOUNDARY[2]	936	.	.	wwh.edf	RIGHT	2086	5083067	Full Trial Period	5080981	116	Trial: 116	5080981	22	Ö½Ïä	Ï´ÒÂ»ú	×ÔÐÐ³µ	f	f
wwh	116	943	2	828	.	.	.	.	.	.	13	.	.	.	false	false	Message: 942ms	1.43	8.71	164	970	494.40	348.60	4	882.60	807	458.10	368.40	SYNCTIME	942	.	.	wwh.edf	RIGHT	2086	5083067	Full Trial Period	5080981	116	Trial: 116	5080981	22	Ö½Ïä	Ï´ÒÂ»ú	×ÔÐÐ³µ	f	f
wwh	.	.	.	.	.	.	.	.	.	.	14	.	.	.	false	false	Message: 2068ms	4.78	37.64	127	2084	703.20	403.40	6	653.00	1958	843.10	374.90	KEYBOARD	2068	.	.	wwh.edf	RIGHT	2086	5083067	Full Trial Period	5080981	116	Trial: 116	5080981	22	Ö½Ïä	Ï´ÒÂ»ú	×ÔÐÐ³µ	f	f
wwh	.	.	.	.	.	.	.	.	.	.	15	.	.	.	false	false	Message: 2131ms	.	.	.	.	.	.	.	.	.	.	.	TRIAL_RESULT 0	2131	.	.	wwh.edf	RIGHT	2086	5083067	Full Trial Period	5080981	116	Trial: 116	5080981	22	Ö½Ïä	Ï´ÒÂ»ú	×ÔÐÐ³µ	f	f
wwh	.	.	.	.	.	.	.	.	.	.	1	.	.	.	false	false	Message: -17ms	.	.	.	.	.	.	.	.	.	.	.	TRIALID 116	-17	.	.	wwh.edf	RIGHT	2589	5087629	Full Trial Period	5085040	117	Trial: 117	5085040	18	Õë¹Ü	·Éµú	ÁïÁïÇò	f	j
wwh	.	.	.	.	.	.	.	.	.	.	2	.	.	.	false	false	Message: -1ms	.	.	.	.	.	.	.	.	.	.	.	RECCFG CR 1000 2 0 R	-1	.	.	wwh.edf	RIGHT	2589	5087629	Full Trial Period	5085040	117	Trial: 117	5085040	18	Õë¹Ü	·Éµú	ÁïÁïÇò	f	j
wwh	.	.	.	.	.	.	.	.	.	.	3	.	.	.	false	false	Message: -1ms	.	.	.	.	.	.	.	.	.	.	.	ELCLCFG TOWER	-1	.	.	wwh.edf	RIGHT	2589	5087629	Full Trial Period	5085040	117	Trial: 117	5085040	18	Õë¹Ü	·Éµú	ÁïÁïÇò	f	j
wwh	.	.	.	.	.	.	.	.	.	.	4	.	.	.	false	false	Message: -1ms	.	.	.	.	.	.	.	.	.	.	.	GAZE_COORDS 0.00 0.00 1023.00 767.00	-1	.	.	wwh.edf	RIGHT	2589	5087629	Full Trial Period	5085040	117	Trial: 117	5085040	18	Õë¹Ü	·Éµú	ÁïÁïÇò	f	j
wwh	.	.	.	.	.	.	.	.	.	.	5	.	.	.	false	false	Message: -1ms	.	.	.	.	.	.	.	.	.	.	.	THRESHOLDS R 67 210	-1	.	.	wwh.edf	RIGHT	2589	5087629	Full Trial Period	5085040	117	Trial: 117	5085040	18	Õë¹Ü	·Éµú	ÁïÁïÇò	f	j
wwh	.	.	.	.	.	.	.	.	.	.	6	.	.	.	false	false	Message: -1ms	.	.	.	.	.	.	.	.	.	.	.	ELCL_PROC CENTROID (3)	-1	.	.	wwh.edf	RIGHT	2589	5087629	Full Trial Period	5085040	117	Trial: 117	5085040	18	Õë¹Ü	·Éµú	ÁïÁïÇò	f	j
wwh	.	.	.	.	.	.	.	.	.	.	7	.	.	.	false	false	Message: -1ms	.	.	.	.	.	.	.	.	.	.	.	ELCL_PCR_PARAM 5 3.0	-1	.	.	wwh.edf	RIGHT	2589	5087629	Full Trial Period	5085040	117	Trial: 117	5085040	18	Õë¹Ü	·Éµú	ÁïÁïÇò	f	j
wwh	.	.	.	.	.	.	.	.	.	.	8	.	.	.	false	true	Message: 0ms	.	.	.	.	.	.	.	.	.	.	.	!MODE RECORD CR 1000 2 0 R	0	.	.	wwh.edf	RIGHT	2589	5087629	Full Trial Period	5085040	117	Trial: 117	5085040	18	Õë¹Ü	·Éµú	ÁïÁïÇò	f	j
wwh	.	.	.	.	346	352	1	7	124.00	368.80	9	.	.	.	false	false	Message: 41ms	.	.	.	.	.	.	.	.	.	.	.	SYNCTIME	41	124.00	368.80	wwh.edf	RIGHT	2589	5087629	Full Trial Period	5085040	117	Trial: 117	5085040	18	Õë¹Ü	·Éµú	ÁïÁïÇò	f	j
wwh	.	.	.	.	.	.	.	.	.	.	10	.	.	.	false	false	Message: 540ms	13.20	66.66	198	550	519.10	348.60	1	689.60	353	126.40	369.60	INVISIBLE_BOUNDARY[1]	540	.	.	wwh.edf	RIGHT	2589	5087629	Full Trial Period	5085040	117	Trial: 117	5085040	18	Õë¹Ü	·Éµú	ÁïÁïÇò	f	j
wwh	.	.	.	.	.	.	.	.	.	.	11	.	.	.	false	false	Message: 550ms	13.20	66.66	198	550	519.10	348.60	1	689.60	353	126.40	369.60	SYNCTIME	550	.	.	wwh.edf	RIGHT	2589	5087629	Full Trial Period	5085040	117	Trial: 117	5085040	18	Õë¹Ü	·Éµú	ÁïÁïÇò	f	j
wwh	.	.	.	.	.	.	.	.	.	.	12	.	.	.	false	false	Message: 1920ms	2.09	9.05	231	2138	875.40	335.30	5	796.80	1908	821.10	366.20	INVISIBLE_BOUNDARY[2]	1920	.	.	wwh.edf	RIGHT	2589	5087629	Full Trial Period	5085040	117	Trial: 117	5085040	18	Õë¹Ü	·Éµú	ÁïÁïÇò	f	j
wwh	.	.	.	.	.	.	.	.	.	.	13	.	.	.	false	false	Message: 1924ms	2.09	9.05	231	2138	875.40	335.30	5	796.80	1908	821.10	366.20	SYNCTIME	1924	.	.	wwh.edf	RIGHT	2589	5087629	Full Trial Period	5085040	117	Trial: 117	5085040	18	Õë¹Ü	·Éµú	ÁïÁïÇò	f	j
wwh	131	2588	4	2458	.	.	.	.	.	.	14	.	.	.	false	false	Message: 2571ms	1.83	11.64	157	2588	890.00	402.50	6	645.10	2432	869.10	352.80	KEYBOARD	2571	.	.	wwh.edf	RIGHT	2589	5087629	Full Trial Period	5085040	117	Trial: 117	5085040	18	Õë¹Ü	·Éµú	ÁïÁïÇò	f	j
wwh	.	.	.	.	.	.	.	.	.	.	15	.	.	.	false	false	Message: 2632ms	.	.	.	.	.	.	.	.	.	.	.	TRIAL_RESULT 0	2632	.	.	wwh.edf	RIGHT	2589	5087629	Full Trial Period	5085040	117	Trial: 117	5085040	18	Õë¹Ü	·Éµú	ÁïÁïÇò	f	j
wwh	.	.	.	.	.	.	.	.	.	.	1	.	.	.	false	false	Message: -15ms	.	.	.	.	.	.	.	.	.	.	.	TRIALID 117	-15	.	.	wwh.edf	RIGHT	3902	5093181	Full Trial Period	5089279	118	Trial: 118	5089279	35	ÓðÃ«Çò	ÊÖÖ¸	°ô°ôÌÇ	j	j
wwh	.	.	.	.	.	.	.	.	.	.	2	.	.	.	false	false	Message: -1ms	.	.	.	.	.	.	.	.	.	.	.	RECCFG CR 1000 2 0 R	-1	.	.	wwh.edf	RIGHT	3902	5093181	Full Trial Period	5089279	118	Trial: 118	5089279	35	ÓðÃ«Çò	ÊÖÖ¸	°ô°ôÌÇ	j	j
wwh	.	.	.	.	.	.	.	.	.	.	3	.	.	.	false	false	Message: -1ms	.	.	.	.	.	.	.	.	.	.	.	ELCLCFG TOWER	-1	.	.	wwh.edf	RIGHT	3902	5093181	Full Trial Period	5089279	118	Trial: 118	5089279	35	ÓðÃ«Çò	ÊÖÖ¸	°ô°ôÌÇ	j	j
wwh	.	.	.	.	.	.	.	.	.	.	4	.	.	.	false	false	Message: -1ms	.	.	.	.	.	.	.	.	.	.	.	GAZE_COORDS 0.00 0.00 1023.00 767.00	-1	.	.	wwh.edf	RIGHT	3902	5093181	Full Trial Period	5089279	118	Trial: 118	5089279	35	ÓðÃ«Çò	ÊÖÖ¸	°ô°ôÌÇ	j	j
wwh	.	.	.	.	.	.	.	.	.	.	5	.	.	.	false	false	Message: -1ms	.	.	.	.	.	.	.	.	.	.	.	THRESHOLDS R 67 210	-1	.	.	wwh.edf	RIGHT	3902	5093181	Full Trial Period	5089279	118	Trial: 118	5089279	35	ÓðÃ«Çò	ÊÖÖ¸	°ô°ôÌÇ	j	j
wwh	.	.	.	.	.	.	.	.	.	.	6	.	.	.	false	false	Message: -1ms	.	.	.	.	.	.	.	.	.	.	.	ELCL_PROC CENTROID (3)	-1	.	.	wwh.edf	RIGHT	3902	5093181	Full Trial Period	5089279	118	Trial: 118	5089279	35	ÓðÃ«Çò	ÊÖÖ¸	°ô°ôÌÇ	j	j
wwh	.	.	.	.	.	.	.	.	.	.	7	.	.	.	false	false	Message: -1ms	.	.	.	.	.	.	.	.	.	.	.	ELCL_PCR_PARAM 5 3.0	-1	.	.	wwh.edf	RIGHT	3902	5093181	Full Trial Period	5089279	118	Trial: 118	5089279	35	ÓðÃ«Çò	ÊÖÖ¸	°ô°ôÌÇ	j	j
wwh	.	.	.	.	.	.	.	.	.	.	8	.	.	.	false	true	Message: 0ms	.	.	.	.	.	.	.	.	.	.	.	!MODE RECORD CR 1000 2 0 R	0	.	.	wwh.edf	RIGHT	3902	5093181	Full Trial Period	5089279	118	Trial: 118	5089279	35	ÓðÃ«Çò	ÊÖÖ¸	°ô°ôÌÇ	j	j
wwh	.	.	.	.	566	572	1	7	130.40	364.40	9	.	.	.	false	false	Message: 43ms	.	.	.	.	.	.	.	.	.	.	.	SYNCTIME	43	130.40	364.40	wwh.edf	RIGHT	3902	5093181	Full Trial Period	5089279	118	Trial: 118	5089279	35	ÓðÃ«Çò	ÊÖÖ¸	°ô°ôÌÇ	j	j
wwh	.	.	.	.	.	.	.	.	.	.	10	.	.	.	false	false	Message: 1591ms	14.05	88.93	158	1598	563.60	388.70	3	807.00	1441	146.20	366.70	INVISIBLE_BOUNDARY[1]	1591	.	.	wwh.edf	RIGHT	3902	5093181	Full Trial Period	5089279	118	Trial: 118	5089279	35	ÓðÃ«Çò	ÊÖÖ¸	°ô°ôÌÇ	j	j
wwh	.	.	.	.	148	1746	4	1599	563.60	366.90	11	.	.	.	false	false	Message: 1601ms	.	.	.	.	.	.	.	.	.	.	.	SYNCTIME	1601	563.60	366.90	wwh.edf	RIGHT	3902	5093181	Full Trial Period	5089279	118	Trial: 118	5089279	35	ÓðÃ«Çò	ÊÖÖ¸	°ô°ôÌÇ	j	j
wwh	.	.	.	.	.	.	.	.	.	.	12	.	.	.	false	false	Message: 3120ms	4.00	21.06	190	3281	877.00	342.60	8	659.80	3092	759.40	365.80	INVISIBLE_BOUNDARY[2]	3120	.	.	wwh.edf	RIGHT	3902	5093181	Full Trial Period	5089279	118	Trial: 118	5089279	35	ÓðÃ«Çò	ÊÖÖ¸	°ô°ôÌÇ	j	j
wwh	.	.	.	.	.	.	.	.	.	.	13	.	.	.	false	false	Message: 3126ms	4.00	21.06	190	3281	877.00	342.60	8	659.80	3092	759.40	365.80	SYNCTIME	3126	.	.	wwh.edf	RIGHT	3902	5093181	Full Trial Period	5089279	118	Trial: 118	5089279	35	ÓðÃ«Çò	ÊÖÖ¸	°ô°ôÌÇ	j	j
wwh	.	.	.	.	619	3900	9	3282	871.50	370.80	14	[1]	2	RECTANGLE_INTERESTAREA	false	false	Message: 3883ms	.	.	.	.	.	.	.	.	.	.	.	KEYBOARD	3883	871.50	370.80	wwh.edf	RIGHT	3902	5093181	Full Trial Period	5089279	118	Trial: 118	5089279	35	ÓðÃ«Çò	ÊÖÖ¸	°ô°ôÌÇ	j	j
wwh	.	.	.	.	.	.	.	.	.	.	15	.	.	.	false	false	Message: 3949ms	.	.	.	.	.	.	.	.	.	.	.	TRIAL_RESULT 0	3949	.	.	wwh.edf	RIGHT	3902	5093181	Full Trial Period	5089279	118	Trial: 118	5089279	35	ÓðÃ«Çò	ÊÖÖ¸	°ô°ôÌÇ	j	j
wwh	.	.	.	.	.	.	.	.	.	.	1	.	.	.	false	false	Message: -16ms	.	.	.	.	.	.	.	.	.	.	.	TRIALID 118	-16	.	.	wwh.edf	RIGHT	2130	5098517	Full Trial Period	5096387	119	Trial: 119	5096387	41	¿¨³µ	Ê±ÖÓ	ºÉ°üµ°	j	j
wwh	.	.	.	.	.	.	.	.	.	.	2	.	.	.	false	false	Message: -1ms	.	.	.	.	.	.	.	.	.	.	.	RECCFG CR 1000 2 0 R	-1	.	.	wwh.edf	RIGHT	2130	5098517	Full Trial Period	5096387	119	Trial: 119	5096387	41	¿¨³µ	Ê±ÖÓ	ºÉ°üµ°	j	j
wwh	.	.	.	.	.	.	.	.	.	.	3	.	.	.	false	false	Message: -1ms	.	.	.	.	.	.	.	.	.	.	.	ELCLCFG TOWER	-1	.	.	wwh.edf	RIGHT	2130	5098517	Full Trial Period	5096387	119	Trial: 119	5096387	41	¿¨³µ	Ê±ÖÓ	ºÉ°üµ°	j	j
wwh	.	.	.	.	.	.	.	.	.	.	4	.	.	.	false	false	Message: -1ms	.	.	.	.	.	.	.	.	.	.	.	GAZE_COORDS 0.00 0.00 1023.00 767.00	-1	.	.	wwh.edf	RIGHT	2130	5098517	Full Trial Period	5096387	119	Trial: 119	5096387	41	¿¨³µ	Ê±ÖÓ	ºÉ°üµ°	j	j
wwh	.	.	.	.	.	.	.	.	.	.	5	.	.	.	false	false	Message: -1ms	.	.	.	.	.	.	.	.	.	.	.	THRESHOLDS R 67 210	-1	.	.	wwh.edf	RIGHT	2130	5098517	Full Trial Period	5096387	119	Trial: 119	5096387	41	¿¨³µ	Ê±ÖÓ	ºÉ°üµ°	j	j
wwh	.	.	.	.	.	.	.	.	.	.	6	.	.	.	false	false	Message: -1ms	.	.	.	.	.	.	.	.	.	.	.	ELCL_PROC CENTROID (3)	-1	.	.	wwh.edf	RIGHT	2130	5098517	Full Trial Period	5096387	119	Trial: 119	5096387	41	¿¨³µ	Ê±ÖÓ	ºÉ°üµ°	j	j
wwh	.	.	.	.	.	.	.	.	.	.	7	.	.	.	false	false	Message: -1ms	.	.	.	.	.	.	.	.	.	.	.	ELCL_PCR_PARAM 5 3.0	-1	.	.	wwh.edf	RIGHT	2130	5098517	Full Trial Period	5096387	119	Trial: 119	5096387	41	¿¨³µ	Ê±ÖÓ	ºÉ°üµ°	j	j
wwh	.	.	.	.	.	.	.	.	.	.	8	.	.	.	false	true	Message: 0ms	.	.	.	.	.	.	.	.	.	.	.	!MODE RECORD CR 1000 2 0 R	0	.	.	wwh.edf	RIGHT	2130	5098517	Full Trial Period	5096387	119	Trial: 119	5096387	41	¿¨³µ	Ê±ÖÓ	ºÉ°üµ°	j	j
wwh	.	.	.	.	384	390	1	7	118.30	365.90	9	.	.	.	false	false	Message: 42ms	.	.	.	.	.	.	.	.	.	.	.	SYNCTIME	42	118.30	365.90	wwh.edf	RIGHT	2130	5098517	Full Trial Period	5096387	119	Trial: 119	5096387	41	¿¨³µ	Ê±ÖÓ	ºÉ°üµ°	j	j
wwh	.	.	.	.	.	.	.	.	.	.	10	.	.	.	false	false	Message: 853ms	0.75	3.24	232	1071	466.40	338.80	2	130.80	840	486.90	331.70	INVISIBLE_BOUNDARY[1]	853	.	.	wwh.edf	RIGHT	2130	5098517	Full Trial Period	5096387	119	Trial: 119	5096387	41	¿¨³µ	Ê±ÖÓ	ºÉ°üµ°	j	j
wwh	196	1049	2	854	.	.	.	.	.	.	11	.	.	.	false	false	Message: 858ms	0.75	3.24	232	1071	466.40	338.80	2	130.80	840	486.90	331.70	SYNCTIME	858	.	.	wwh.edf	RIGHT	2130	5098517	Full Trial Period	5096387	119	Trial: 119	5096387	41	¿¨³µ	Ê±ÖÓ	ºÉ°üµ°	j	j
wwh	191	1683	3	1493	.	.	.	.	.	.	12	.	.	.	false	false	Message: 1652ms	10.04	42.19	238	1715	827.20	334.30	4	269.70	1478	531.60	341.70	INVISIBLE_BOUNDARY[2]	1652	.	.	wwh.edf	RIGHT	2130	5098517	Full Trial Period	5096387	119	Trial: 119	5096387	41	¿¨³µ	Ê±ÖÓ	ºÉ°üµ°	j	j
wwh	191	1683	3	1493	.	.	.	.	.	.	13	.	.	.	false	false	Message: 1658ms	10.04	42.19	238	1715	827.20	334.30	4	269.70	1478	531.60	341.70	SYNCTIME	1658	.	.	wwh.edf	RIGHT	2130	5098517	Full Trial Period	5096387	119	Trial: 119	5096387	41	¿¨³µ	Ê±ÖÓ	ºÉ°üµ°	j	j
wwh	.	.	.	.	296	2128	6	1833	854.30	363.20	14	.	.	.	false	false	Message: 2111ms	.	.	.	.	.	.	.	.	.	.	.	KEYBOARD	2111	854.30	363.20	wwh.edf	RIGHT	2130	5098517	Full Trial Period	5096387	119	Trial: 119	5096387	41	¿¨³µ	Ê±ÖÓ	ºÉ°üµ°	j	j
wwh	.	.	.	.	.	.	.	.	.	.	15	.	.	.	false	false	Message: 2174ms	.	.	.	.	.	.	.	.	.	.	.	TRIAL_RESULT 0	2174	.	.	wwh.edf	RIGHT	2130	5098517	Full Trial Period	5096387	119	Trial: 119	5096387	41	¿¨³µ	Ê±ÖÓ	ºÉ°üµ°	j	j
wwh	.	.	.	.	.	.	.	.	.	.	1	.	.	.	false	false	Message: -16ms	.	.	.	.	.	.	.	.	.	.	.	TRIALID 119	-16	.	.	wwh.edf	RIGHT	2823	5102301	Full Trial Period	5099478	120	Trial: 120	5099478	63	Æì¸Ë	ÉþË÷	ÏÉÈËÕÆ	f	f
wwh	.	.	.	.	.	.	.	.	.	.	2	.	.	.	false	false	Message: -1ms	.	.	.	.	.	.	.	.	.	.	.	RECCFG CR 1000 2 0 R	-1	.	.	wwh.edf	RIGHT	2823	5102301	Full Trial Period	5099478	120	Trial: 120	5099478	63	Æì¸Ë	ÉþË÷	ÏÉÈËÕÆ	f	f
wwh	.	.	.	.	.	.	.	.	.	.	3	.	.	.	false	false	Message: -1ms	.	.	.	.	.	.	.	.	.	.	.	ELCLCFG TOWER	-1	.	.	wwh.edf	RIGHT	2823	5102301	Full Trial Period	5099478	120	Trial: 120	5099478	63	Æì¸Ë	ÉþË÷	ÏÉÈËÕÆ	f	f
wwh	.	.	.	.	.	.	.	.	.	.	4	.	.	.	false	false	Message: -1ms	.	.	.	.	.	.	.	.	.	.	.	GAZE_COORDS 0.00 0.00 1023.00 767.00	-1	.	.	wwh.edf	RIGHT	2823	5102301	Full Trial Period	5099478	120	Trial: 120	5099478	63	Æì¸Ë	ÉþË÷	ÏÉÈËÕÆ	f	f
wwh	.	.	.	.	.	.	.	.	.	.	5	.	.	.	false	false	Message: -1ms	.	.	.	.	.	.	.	.	.	.	.	THRESHOLDS R 67 210	-1	.	.	wwh.edf	RIGHT	2823	5102301	Full Trial Period	5099478	120	Trial: 120	5099478	63	Æì¸Ë	ÉþË÷	ÏÉÈËÕÆ	f	f
wwh	.	.	.	.	.	.	.	.	.	.	6	.	.	.	false	false	Message: -1ms	.	.	.	.	.	.	.	.	.	.	.	ELCL_PROC CENTROID (3)	-1	.	.	wwh.edf	RIGHT	2823	5102301	Full Trial Period	5099478	120	Trial: 120	5099478	63	Æì¸Ë	ÉþË÷	ÏÉÈËÕÆ	f	f
wwh	.	.	.	.	.	.	.	.	.	.	7	.	.	.	false	false	Message: -1ms	.	.	.	.	.	.	.	.	.	.	.	ELCL_PCR_PARAM 5 3.0	-1	.	.	wwh.edf	RIGHT	2823	5102301	Full Trial Period	5099478	120	Trial: 120	5099478	63	Æì¸Ë	ÉþË÷	ÏÉÈËÕÆ	f	f
wwh	.	.	.	.	.	.	.	.	.	.	8	.	.	.	false	true	Message: 0ms	.	.	.	.	.	.	.	.	.	.	.	!MODE RECORD CR 1000 2 0 R	0	.	.	wwh.edf	RIGHT	2823	5102301	Full Trial Period	5099478	120	Trial: 120	5099478	63	Æì¸Ë	ÉþË÷	ÏÉÈËÕÆ	f	f
wwh	.	.	.	.	228	234	1	7	123.10	367.00	9	.	.	.	false	false	Message: 42ms	.	.	.	.	.	.	.	.	.	.	.	SYNCTIME	42	123.10	367.00	wwh.edf	RIGHT	2823	5102301	Full Trial Period	5099478	120	Trial: 120	5099478	63	Æì¸Ë	ÉþË÷	ÏÉÈËÕÆ	f	f
wwh	.	.	.	.	.	.	.	.	.	.	10	.	.	.	false	false	Message: 915ms	3.89	19.35	201	1100	527.40	334.40	3	1190.70	900	415.00	341.00	INVISIBLE_BOUNDARY[1]	915	.	.	wwh.edf	RIGHT	2823	5102301	Full Trial Period	5099478	120	Trial: 120	5099478	63	Æì¸Ë	ÉþË÷	ÏÉÈËÕÆ	f	f
wwh	.	.	.	.	.	.	.	.	.	.	11	.	.	.	false	false	Message: 925ms	3.89	19.35	201	1100	527.40	334.40	3	1190.70	900	415.00	341.00	SYNCTIME	925	.	.	wwh.edf	RIGHT	2823	5102301	Full Trial Period	5099478	120	Trial: 120	5099478	63	Æì¸Ë	ÉþË÷	ÏÉÈËÕÆ	f	f
wwh	186	2069	4	1884	.	.	.	.	.	.	12	.	.	.	false	false	Message: 2048ms	0.74	3.04	242	2106	772.10	345.50	6	624.40	1865	759.90	363.10	INVISIBLE_BOUNDARY[2]	2048	.	.	wwh.edf	RIGHT	2823	5102301	Full Trial Period	5099478	120	Trial: 120	5099478	63	Æì¸Ë	ÉþË÷	ÏÉÈËÕÆ	f	f
wwh	186	2069	4	1884	.	.	.	.	.	.	13	.	.	.	false	false	Message: 2058ms	0.74	3.04	242	2106	772.10	345.50	6	624.40	1865	759.90	363.10	SYNCTIME	2058	.	.	wwh.edf	RIGHT	2823	5102301	Full Trial Period	5099478	120	Trial: 120	5099478	63	Æì¸Ë	ÉþË÷	ÏÉÈËÕÆ	f	f
wwh	65	2822	5	2758	.	.	.	.	.	.	14	.	.	.	false	false	Message: 2804ms	9.66	96.62	100	2822	1008.50	620.30	8	796.80	2723	851.00	366.50	KEYBOARD	2804	.	.	wwh.edf	RIGHT	2823	5102301	Full Trial Period	5099478	120	Trial: 120	5099478	63	Æì¸Ë	ÉþË÷	ÏÉÈËÕÆ	f	f
wwh	.	.	.	.	.	.	.	.	.	.	15	.	.	.	false	false	Message: 2869ms	.	.	.	.	.	.	.	.	.	.	.	TRIAL_RESULT 0	2869	.	.	wwh.edf	RIGHT	2823	5102301	Full Trial Period	5099478	120	Trial: 120	5099478	63	Æì¸Ë	ÉþË÷	ÏÉÈËÕÆ	f	f
wwh	.	.	.	.	.	.	.	.	.	.	1	.	.	.	false	false	Message: -15ms	.	.	.	.	.	.	.	.	.	.	.	TRIALID 120	-15	.	.	wwh.edf	RIGHT	3266	5106734	Full Trial Period	5103468	121	Trial: 121	5103468	34	·¨Ê½³¤¹÷	ÊÖÖ¸	ÓðÃ«Çò	j	f
[truncated: 434 more rows]
