# Supplementary material for: Shape Representation of Word Was Automatically Activated in the Encoding Phase
Source: PLoS One. 2016 Oct 27;11(10):e0165534. doi: 10.1371/journal.pone.0165534 (PMC5082803; doi:10.1371/journal.pone.0165534)
Supplement: S1 File — (ZIP) [file pone.0165534.s001.zip › Experiment 1-Data/xc-ia.xls]

RECORDING_SESSION_LABEL	DATA_FILE	EYE_USED	IA_AREA	IA_AVERAGE_FIX_PUPIL_SIZE	IA_BOTTOM	IA_DWELL_TIME	IA_DWELL_TIME_%	IA_FIRST_FIXATION_DURATION	IA_FIRST_FIXATION_INDEX	IA_FIRST_FIXATION_RUN_INDEX	IA_FIRST_FIXATION_TIME	IA_FIRST_FIXATION_VISITED_IA_COUNT	IA_FIRST_FIXATION_X	IA_FIRST_FIXATION_Y	IA_FIRST_FIX_PROGRESSIVE	IA_FIRST_RUN_DWELL_TIME	IA_FIRST_RUN_END_TIME	IA_FIRST_RUN_FIXATION_%	IA_FIRST_RUN_FIXATION_COUNT	IA_FIRST_RUN_START_TIME	IA_FIRST_SACCADE_AMPLITUDE	IA_FIRST_SACCADE_ANGLE	IA_FIRST_SACCADE_END_TIME	IA_FIRST_SACCADE_START_TIME	IA_FIXATION_%	IA_FIXATION_COUNT	IA_FSA_COUNT_1	IA_FSA_DURATION_1	IA_GROUP	IA_ID	IA_LABEL	IA_LAST_FIXATION_DURATION	IA_LAST_FIXATION_RUN	IA_LAST_FIXATION_TIME	IA_LAST_FIXATION_X	IA_LAST_FIXATION_Y	IA_LAST_RUN_DWELL_TIME	IA_LAST_RUN_END_TIME	IA_LAST_RUN_FIXATION_%	IA_LAST_RUN_FIXATION_COUNT	IA_LAST_RUN_START_TIME	IA_LAST_SACCADE_AMPLITUDE	IA_LAST_SACCADE_ANGLE	IA_LAST_SACCADE_END_TIME	IA_LAST_SACCADE_START_TIME	IA_LEFT	IA_LEGAL	IA_MAX_FIX_PUPIL_SIZE	IA_MIN_FIX_PUPIL_SIZE
xc	xc.edf	RIGHT	2736.00	.	402	0	0.0000	.	.	.	.	.	.	.	.	.	.	.	.	.	.	.	.	.	0.0000	0	0	0	.	1	RECTANGLE_INTERESTAREA	.	.	.	.	.	.	.	.	.	.	.	.	.	.	474	0	.	.
xc	xc.edf	RIGHT	4104.00	.	402	0	0.0000	.	.	.	.	.	.	.	.	.	.	.	.	.	.	.	.	.	0.0000	0	0	0	.	1	RECTANGLE_INTERESTAREA	.	.	.	.	.	.	.	.	.	.	.	.	.	.	817	0	.	.
xc	xc.edf	RIGHT	2812.00	.	403	0	0.0000	.	.	.	.	.	.	.	.	.	.	.	.	.	.	.	.	.	0.0000	0	0	0	.	1	RECTANGLE_INTERESTAREA	.	.	.	.	.	.	.	.	.	.	.	.	.	.	474	0	.	.
xc	xc.edf	RIGHT	4140.00	.	402	0	0.0000	.	.	.	.	.	.	.	.	.	.	.	.	.	.	.	.	.	0.0000	0	0	0	.	1	RECTANGLE_INTERESTAREA	.	.	.	.	.	.	.	.	.	.	.	.	.	.	817	0	.	.
xc	xc.edf	RIGHT	4292.00	.	403	0	0.0000	.	.	.	.	.	.	.	.	.	.	.	.	.	.	.	.	.	0.0000	0	0	0	.	1	RECTANGLE_INTERESTAREA	.	.	.	.	.	.	.	.	.	.	.	.	.	.	454	0	.	.
xc	xc.edf	RIGHT	2736.00	.	402	0	0.0000	.	.	.	.	.	.	.	.	.	.	.	.	.	.	.	.	.	0.0000	0	0	0	.	1	RECTANGLE_INTERESTAREA	.	.	.	.	.	.	.	.	.	.	.	.	.	.	836	0	.	.
xc	xc.edf	RIGHT	2812.00	.	403	0	0.0000	.	.	.	.	.	.	.	.	.	.	.	.	.	.	.	.	.	0.0000	0	0	0	.	1	RECTANGLE_INTERESTAREA	.	.	.	.	.	.	.	.	.	.	.	.	.	.	474	0	.	.
xc	xc.edf	RIGHT	2812.00	.	403	0	0.0000	.	.	.	.	.	.	.	.	.	.	.	.	.	.	.	.	.	0.0000	0	0	0	.	1	RECTANGLE_INTERESTAREA	.	.	.	.	.	.	.	.	.	.	.	.	.	.	836	0	.	.
xc	xc.edf	RIGHT	1260.00	.	402	0	0.0000	.	.	.	.	.	.	.	.	.	.	.	.	.	.	.	.	.	0.0000	0	0	0	.	1	RECTANGLE_INTERESTAREA	.	.	.	.	.	.	.	.	.	.	.	.	.	.	494	0	.	.
xc	xc.edf	RIGHT	2849.00	.	403	0	0.0000	.	.	.	.	.	.	.	.	.	.	.	.	.	.	.	.	.	0.0000	0	0	0	.	1	RECTANGLE_INTERESTAREA	.	.	.	.	.	.	.	.	.	.	.	.	.	.	836	0	.	.
xc	xc.edf	RIGHT	2812.00	.	403	0	0.0000	.	.	.	.	.	.	.	.	.	.	.	.	.	.	.	.	.	0.0000	0	0	0	.	1	RECTANGLE_INTERESTAREA	.	.	.	.	.	.	.	.	.	.	.	.	.	.	474	0	.	.
xc	xc.edf	RIGHT	2660.00	.	402	0	0.0000	.	.	.	.	.	.	.	.	.	.	.	.	.	.	.	.	.	0.0000	0	0	0	.	1	RECTANGLE_INTERESTAREA	.	.	.	.	.	.	.	.	.	.	.	.	.	.	836	0	.	.
xc	xc.edf	RIGHT	2700.00	.	402	0	0.0000	.	.	.	.	.	.	.	.	.	.	.	.	.	.	.	.	.	0.0000	0	0	0	.	1	RECTANGLE_INTERESTAREA	.	.	.	.	.	.	.	.	.	.	.	.	.	.	475	0	.	.
xc	xc.edf	RIGHT	4068.00	.	402	0	0.0000	.	.	.	.	.	.	.	.	.	.	.	.	.	.	.	.	.	0.0000	0	0	0	.	1	RECTANGLE_INTERESTAREA	.	.	.	.	.	.	.	.	.	.	.	.	.	.	818	0	.	.
xc	xc.edf	RIGHT	2627.00	2511.90	403	6946	0.3384	1184	5	1	1832	1	526.40	370.90	1	1184	3015	0.0204	1	1832	1.21	167.92	1831	1812	0.2041	10	3	1693	.	1	RECTANGLE_INTERESTAREA	137	7	20177	514.60	366.60	137	20313	0.0204	1	20177	9.22	179.57	20176	20127	477	1	2741.00	2194.00
xc	xc.edf	RIGHT	2592.00	2698.00	402	1728	0.0842	1728	43	15	20798	2	897.20	380.00	1	1728	22525	0.0204	1	20798	5.35	3.61	20797	20753	0.0204	1	3	1693	.	1	RECTANGLE_INTERESTAREA	1728	1	20798	897.20	380.00	1728	22525	0.0204	1	20798	5.35	3.61	20797	20753	838	1	2698.00	2698.00
xc	xc.edf	RIGHT	4181.00	2502.50	403	1105	0.3026	421	5	1	1331	1	487.70	388.10	1	1105	2459	0.1818	2	1331	2.94	-175.81	1330	1302	0.1818	2	1	684	.	1	RECTANGLE_INTERESTAREA	684	1	1776	556.30	396.60	1105	2459	0.1818	2	1331	2.59	-11.67	1775	1752	456	1	2514.00	2491.00
xc	xc.edf	RIGHT	4255.00	2773.50	403	823	0.2254	659	9	3	2869	2	903.50	392.20	1	659	3527	0.0909	1	2869	1.28	-23.69	2868	2845	0.1818	2	1	684	.	1	RECTANGLE_INTERESTAREA	164	2	3808	908.10	401.00	164	3971	0.0909	1	3808	3.48	-13.53	3807	3779	817	1	3006.00	2541.00
xc	xc.edf	RIGHT	2625.00	2258.00	402	1134	0.2496	1134	5	1	2039	1	517.60	380.90	1	1134	3172	0.1111	1	2039	1.92	-170.51	2038	2016	0.1111	1	0	0	.	1	RECTANGLE_INTERESTAREA	1134	1	2039	517.60	380.90	1134	3172	0.1111	1	2039	1.92	-170.51	2038	2016	475	1	2258.00	2258.00
xc	xc.edf	RIGHT	2812.00	2800.00	403	974	0.2143	974	9	3	3882	2	887.60	395.40	1	974	4855	0.1111	1	3882	1.60	-20.69	3881	3859	0.1111	1	0	0	.	1	RECTANGLE_INTERESTAREA	974	1	3882	887.60	395.40	974	4855	0.1111	1	3882	1.60	-20.69	3881	3859	836	1	2800.00	2800.00
xc	xc.edf	RIGHT	2772.00	2812.00	402	415	0.1320	415	5	1	1354	1	504.70	377.70	1	415	1768	0.1250	1	1354	1.53	-18.70	1353	1323	0.1250	1	0	0	.	1	RECTANGLE_INTERESTAREA	415	1	1354	504.70	377.70	415	1768	0.1250	1	1354	1.53	-18.70	1353	1323	474	1	2812.00	2812.00
xc	xc.edf	RIGHT	2736.00	2948.00	402	1254	0.3989	1254	8	3	2197	2	860.40	389.90	1	1254	3450	0.1250	1	2197	2.81	-11.87	2196	2170	0.1250	1	0	0	.	1	RECTANGLE_INTERESTAREA	1254	1	2197	860.40	389.90	1254	3450	0.1250	1	2197	2.81	-11.87	2196	2170	836	1	2948.00	2948.00
xc	xc.edf	RIGHT	2775.00	2555.50	403	533	0.1030	59	11	1	4214	1	512.70	380.40	1	59	4272	0.0667	1	4214	11.43	-2.21	4213	4154	0.1333	2	2	876	.	1	RECTANGLE_INTERESTAREA	474	2	4455	486.00	380.60	474	4928	0.0667	1	4455	13.66	0.62	4454	4391	475	1	2676.00	2435.00
xc	xc.edf	RIGHT	2775.00	2376.00	403	876	0.1693	219	14	5	5012	2	903.70	392.70	1	876	5905	0.1333	2	5012	14.42	-3.88	5011	4929	0.1333	2	2	876	.	1	RECTANGLE_INTERESTAREA	657	1	5249	873.80	394.00	876	5905	0.1333	2	5012	1.07	-166.59	5248	5231	837	1	2419.00	2333.00
xc	xc.edf	RIGHT	2736.00	2226.80	402	2416	0.3400	605	10	1	3718	1	498.10	366.00	1	605	4322	0.0556	1	3718	13.16	2.69	3717	3662	0.2778	5	3	1686	.	1	RECTANGLE_INTERESTAREA	834	2	5967	501.40	376.50	1811	6800	0.2222	4	4707	0.89	127.20	5966	5954	474	1	2337.00	2105.00
xc	xc.edf	RIGHT	4329.00	2689.00	403	564	0.0794	564	18	5	7646	2	881.50	378.40	1	564	8209	0.0556	1	7646	4.07	-5.89	7645	7567	0.0556	1	3	1686	.	1	RECTANGLE_INTERESTAREA	564	1	7646	881.50	378.40	564	8209	0.0556	1	7646	4.07	-5.89	7645	7567	816	1	2689.00	2689.00
xc	xc.edf	RIGHT	4068.00	2619.40	402	1918	0.1784	222	5	1	2384	1	509.40	367.30	1	222	2605	0.0270	1	2384	13.11	3.45	2383	2315	0.2703	10	4	726	.	1	RECTANGLE_INTERESTAREA	335	6	13064	538.20	385.90	441	13398	0.0541	2	12934	1.56	-122.20	13063	13040	456	1	2960.00	2274.00
xc	xc.edf	RIGHT	2736.00	2758.67	402	404	0.0376	54	31	13	13774	2	900.80	381.90	1	54	13827	0.0270	1	13774	2.44	-0.96	13773	13740	0.0811	3	4	726	.	1	RECTANGLE_INTERESTAREA	111	3	15401	879.70	390.80	111	15511	0.0270	1	15401	1.28	-141.56	15400	15381	836	1	3214.00	2431.00
xc	xc.edf	RIGHT	2664.00	2712.00	402	935	0.2306	935	5	1	1511	1	515.70	398.00	1	935	2445	0.0909	1	1511	2.94	-17.11	1510	1486	0.0909	1	0	0	.	1	RECTANGLE_INTERESTAREA	935	1	1511	515.70	398.00	935	2445	0.0909	1	1511	2.94	-17.11	1510	1486	475	1	2712.00	2712.00
xc	xc.edf	RIGHT	2700.00	2412.00	402	505	0.1246	505	8	3	3031	2	874.20	386.60	1	505	3535	0.0909	1	3031	1.41	-173.69	3030	3011	0.0909	1	0	0	.	1	RECTANGLE_INTERESTAREA	505	1	3031	874.20	386.60	505	3535	0.0909	1	3031	1.41	-173.69	3030	3011	837	1	2412.00	2412.00
xc	xc.edf	RIGHT	2812.00	2939.50	403	390	0.1262	315	4	1	1270	1	499.40	400.30	1	390	1689	0.2857	2	1270	12.29	-3.68	1269	1213	0.2857	2	1	75	.	1	RECTANGLE_INTERESTAREA	75	1	1615	537.50	402.40	390	1689	0.2857	2	1270	1.16	-28.81	1614	1585	474	1	2994.00	2885.00
xc	xc.edf	RIGHT	2660.00	2956.00	402	922	0.2983	922	7	3	2617	2	882.30	392.60	1	922	3538	0.1429	1	2617	10.61	-4.09	2616	2547	0.1429	1	1	75	.	1	RECTANGLE_INTERESTAREA	922	1	2617	882.30	392.60	922	3538	0.1429	1	2617	10.61	-4.09	2616	2547	836	1	2956.00	2956.00
xc	xc.edf	RIGHT	2812.00	2754.00	403	930	0.3245	930	3	1	869	1	512.00	383.40	1	930	1798	0.2500	1	869	13.23	-10.25	868	594	0.2500	1	1	1357	.	1	RECTANGLE_INTERESTAREA	930	1	869	512.00	383.40	930	1798	0.2500	1	869	13.23	-10.25	868	594	474	1	2754.00	2754.00
xc	xc.edf	RIGHT	2628.00	2858.00	402	1357	0.4735	1357	4	3	1870	2	897.00	394.90	1	1357	3226	0.2500	1	1870	13.63	-8.99	1869	1799	0.2500	1	1	1357	.	1	RECTANGLE_INTERESTAREA	1357	1	1870	897.00	394.90	1357	3226	0.2500	1	1870	13.63	-8.99	1869	1799	838	1	2858.00	2858.00
xc	xc.edf	RIGHT	2772.00	2684.33	402	1282	0.4821	383	4	1	628	1	525.70	377.90	1	1282	1954	0.3750	3	628	14.35	-4.06	627	567	0.3750	3	4	1966	.	1	RECTANGLE_INTERESTAREA	285	1	1670	539.40	391.10	1282	1954	0.3750	3	628	1.43	-8.09	1669	1640	474	1	2847.00	2428.00
xc	xc.edf	RIGHT	2700.00	2865.50	402	1067	0.4013	186	7	3	2208	2	902.50	396.80	1	1067	3288	0.2500	2	2208	12.31	-7.41	2207	1955	0.2500	2	4	1966	.	1	RECTANGLE_INTERESTAREA	881	1	2408	876.90	385.30	1067	3288	0.2500	2	2208	0.86	-174.20	2407	2394	837	1	2952.00	2779.00
xc	xc.edf	RIGHT	4292.00	2679.00	403	236	0.1333	236	3	1	758	1	540.10	394.40	1	236	993	0.1667	1	758	14.88	0.95	757	687	0.1667	1	0	0	.	1	RECTANGLE_INTERESTAREA	236	1	758	540.10	394.40	236	993	0.1667	1	758	14.88	0.95	757	687	454	1	2679.00	2679.00
xc	xc.edf	RIGHT	4140.00	2666.00	402	455	0.2571	455	6	3	1717	2	870.70	386.30	1	455	2171	0.1667	1	1717	2.81	-0.28	1716	1693	0.1667	1	0	0	.	1	RECTANGLE_INTERESTAREA	455	1	1717	870.70	386.30	455	2171	0.1667	1	1717	2.81	-0.28	1716	1693	817	1	2666.00	2666.00
xc	xc.edf	RIGHT	2664.00	2422.00	402	710	0.3539	189	5	1	967	1	488.00	393.00	1	710	1699	0.2000	2	967	5.24	-152.50	966	771	0.2000	2	3	824	.	1	RECTANGLE_INTERESTAREA	521	1	1179	523.10	378.50	710	1699	0.2000	2	967	1.33	20.08	1178	1156	475	1	2441.00	2403.00
xc	xc.edf	RIGHT	2736.00	2479.50	402	303	0.1510	96	7	3	1768	2	907.90	381.20	1	303	2293	0.2000	2	1768	13.35	-4.07	1767	1700	0.2000	2	3	824	.	1	RECTANGLE_INTERESTAREA	207	1	2087	886.50	390.60	303	2293	0.2000	2	1768	3.04	-100.23	2086	1864	836	1	2519.00	2440.00
xc	xc.edf	RIGHT	2700.00	2689.00	402	139	0.0701	139	4	1	1010	1	532.30	390.30	1	139	1148	0.1250	1	1010	14.78	-2.63	1009	672	0.1250	1	0	0	.	1	RECTANGLE_INTERESTAREA	139	1	1010	532.30	390.30	139	1148	0.1250	1	1010	14.78	-2.63	1009	672	475	1	2689.00	2689.00
xc	xc.edf	RIGHT	2700.00	.	402	0	0.0000	.	.	.	.	.	.	.	.	.	.	.	.	.	.	.	.	.	0.0000	0	0	0	.	1	RECTANGLE_INTERESTAREA	.	.	.	.	.	.	.	.	.	.	.	.	.	.	837	0	.	.
xc	xc.edf	RIGHT	2736.00	.	402	0	0.0000	.	.	.	.	.	.	.	.	.	.	.	.	.	.	.	.	.	0.0000	0	0	0	.	1	RECTANGLE_INTERESTAREA	.	.	.	.	.	.	.	.	.	.	.	.	.	.	474	0	.	.
xc	xc.edf	RIGHT	4176.00	.	402	0	0.0000	.	.	.	.	.	.	.	.	.	.	.	.	.	.	.	.	.	0.0000	0	0	0	.	1	RECTANGLE_INTERESTAREA	.	.	.	.	.	.	.	.	.	.	.	.	.	.	816	0	.	.
xc	xc.edf	RIGHT	1260.00	2667.00	402	703	0.3078	703	6	1	1014	1	518.00	381.40	1	703	1716	0.1250	1	1014	2.52	-165.33	1013	989	0.1250	1	0	0	.	1	RECTANGLE_INTERESTAREA	703	1	1014	518.00	381.40	703	1716	0.1250	1	1014	2.52	-165.33	1013	989	494	1	2667.00	2667.00
xc	xc.edf	RIGHT	2700.00	.	402	0	0.0000	.	.	.	.	.	.	.	.	.	.	.	.	.	.	.	.	.	0.0000	0	0	0	.	1	RECTANGLE_INTERESTAREA	.	.	.	.	.	.	.	.	.	.	.	.	.	.	837	0	.	.
xc	xc.edf	RIGHT	2660.00	2571.00	402	1945	0.4812	1201	3	1	664	1	479.50	370.70	1	1945	2878	0.3750	3	664	13.19	-0.06	663	600	0.3750	3	2	744	.	1	RECTANGLE_INTERESTAREA	508	1	2371	504.70	389.70	1945	2878	0.3750	3	664	0.43	-85.45	2370	2361	474	1	2676.00	2398.00
xc	xc.edf	RIGHT	2664.00	.	402	0	0.0000	.	.	.	.	.	.	.	.	.	.	.	.	.	.	.	.	.	0.0000	0	2	744	.	1	RECTANGLE_INTERESTAREA	.	.	.	.	.	.	.	.	.	.	.	.	.	.	837	0	.	.
xc	xc.edf	RIGHT	2772.00	2298.00	402	1216	0.3394	183	4	1	788	1	545.30	376.10	1	1216	2022	0.2500	2	788	3.72	178.10	787	758	0.2500	2	1	1033	.	1	RECTANGLE_INTERESTAREA	1033	1	990	498.50	367.50	1216	2022	0.2500	2	788	1.54	176.98	989	971	474	1	2351.00	2245.00
xc	xc.edf	RIGHT	2628.00	2532.00	402	1395	0.3893	1395	8	3	2634	2	885.10	400.10	1	1395	4028	0.1250	1	2634	2.07	-2.72	2633	2612	0.1250	1	1	1033	.	1	RECTANGLE_INTERESTAREA	1395	1	2634	885.10	400.10	1395	4028	0.1250	1	2634	2.07	-2.72	2633	2612	838	1	2532.00	2532.00
xc	xc.edf	RIGHT	2736.00	2855.50	402	512	0.2131	312	4	1	947	1	528.50	392.80	1	512	1473	0.2000	2	947	2.35	-9.54	946	912	0.2000	2	1	200	.	1	RECTANGLE_INTERESTAREA	200	1	1274	504.60	392.20	512	1473	0.2000	2	947	0.91	-176.24	1273	1259	474	1	2898.00	2813.00
xc	xc.edf	RIGHT	2556.00	.	402	0	0.0000	.	.	.	.	.	.	.	.	.	.	.	.	.	.	.	.	.	0.0000	0	1	200	.	1	RECTANGLE_INTERESTAREA	.	.	.	.	.	.	.	.	.	.	.	.	.	.	839	0	.	.
xc	xc.edf	RIGHT	2812.00	.	403	0	0.0000	.	.	.	.	.	.	.	.	.	.	.	.	.	.	.	.	.	0.0000	0	0	0	.	1	RECTANGLE_INTERESTAREA	.	.	.	.	.	.	.	.	.	.	.	.	.	.	474	0	.	.
xc	xc.edf	RIGHT	3990.00	.	402	0	0.0000	.	.	.	.	.	.	.	.	.	.	.	.	.	.	.	.	.	0.0000	0	0	0	.	1	RECTANGLE_INTERESTAREA	.	.	.	.	.	.	.	.	.	.	.	.	.	.	817	0	.	.
xc	xc.edf	RIGHT	4292.00	2534.50	403	536	0.2968	177	5	1	855	1	542.00	379.30	1	536	1411	0.2857	2	855	3.37	-173.03	854	826	0.2857	2	1	359	.	1	RECTANGLE_INTERESTAREA	359	1	1053	498.60	375.00	536	1411	0.2857	2	855	1.58	178.08	1052	1032	454	1	2675.00	2394.00
xc	xc.edf	RIGHT	2812.00	.	403	0	0.0000	.	.	.	.	.	.	.	.	.	.	.	.	.	.	.	.	.	0.0000	0	1	359	.	1	RECTANGLE_INTERESTAREA	.	.	.	.	.	.	.	.	.	.	.	.	.	.	836	0	.	.
xc	xc.edf	RIGHT	2812.00	2062.00	403	639	0.2108	639	3	1	549	1	517.10	380.00	1	639	1187	0.2000	1	549	2.10	-175.10	548	527	0.2000	1	1	1352	.	1	RECTANGLE_INTERESTAREA	639	1	549	517.10	380.00	639	1187	0.2000	1	549	2.10	-175.10	548	527	474	1	2062.00	2062.00
xc	xc.edf	RIGHT	2700.00	2390.00	402	1352	0.4459	1352	4	3	1243	2	856.80	394.90	1	1352	2594	0.2000	1	1243	11.79	-5.30	1242	1188	0.2000	1	1	1352	.	1	RECTANGLE_INTERESTAREA	1352	1	1243	856.80	394.90	1352	2594	0.2000	1	1243	11.79	-5.30	1242	1188	837	1	2390.00	2390.00
xc	xc.edf	RIGHT	2628.00	2543.00	402	494	0.2837	197	2	1	349	1	533.60	377.90	1	494	861	0.2857	2	349	14.32	-3.28	348	284	0.2857	2	1	297	.	1	RECTANGLE_INTERESTAREA	297	1	565	506.50	385.60	494	861	0.2857	2	349	1.12	-164.93	564	546	476	1	2583.00	2503.00
xc	xc.edf	RIGHT	2628.00	.	402	0	0.0000	.	.	.	.	.	.	.	.	.	.	.	.	.	.	.	.	.	0.0000	0	1	297	.	1	RECTANGLE_INTERESTAREA	.	.	.	.	.	.	.	.	.	.	.	.	.	.	838	0	.	.
xc	xc.edf	RIGHT	2775.00	.	403	0	0.0000	.	.	.	.	.	.	.	.	.	.	.	.	.	.	.	.	.	0.0000	0	0	0	.	1	RECTANGLE_INTERESTAREA	.	.	.	.	.	.	.	.	.	.	.	.	.	.	475	0	.	.
xc	xc.edf	RIGHT	3990.00	.	402	0	0.0000	.	.	.	.	.	.	.	.	.	.	.	.	.	.	.	.	.	0.0000	0	0	0	.	1	RECTANGLE_INTERESTAREA	.	.	.	.	.	.	.	.	.	.	.	.	.	.	817	0	.	.
xc	xc.edf	RIGHT	3996.00	.	402	0	0.0000	.	.	.	.	.	.	.	.	.	.	.	.	.	.	.	.	.	0.0000	0	0	0	.	1	RECTANGLE_INTERESTAREA	.	.	.	.	.	.	.	.	.	.	.	.	.	.	457	0	.	.
xc	xc.edf	RIGHT	2700.00	.	402	0	0.0000	.	.	.	.	.	.	.	.	.	.	.	.	.	.	.	.	.	0.0000	0	0	0	.	1	RECTANGLE_INTERESTAREA	.	.	.	.	.	.	.	.	.	.	.	.	.	.	837	0	.	.
xc	xc.edf	RIGHT	2628.00	.	402	0	0.0000	.	.	.	.	.	.	.	.	.	.	.	.	.	.	.	.	.	0.0000	0	0	0	.	1	RECTANGLE_INTERESTAREA	.	.	.	.	.	.	.	.	.	.	.	.	.	.	476	0	.	.
xc	xc.edf	RIGHT	2849.00	.	403	0	0.0000	.	.	.	.	.	.	.	.	.	.	.	.	.	.	.	.	.	0.0000	0	0	0	.	1	RECTANGLE_INTERESTAREA	.	.	.	.	.	.	.	.	.	.	.	.	.	.	836	0	.	.
xc	xc.edf	RIGHT	2738.00	2083.00	403	402	0.2334	402	3	1	398	1	508.30	380.20	1	402	799	0.1667	1	398	14.39	-2.98	397	343	0.1667	1	0	0	.	1	RECTANGLE_INTERESTAREA	402	1	398	508.30	380.20	402	799	0.1667	1	398	14.39	-2.98	397	343	475	1	2083.00	2083.00
xc	xc.edf	RIGHT	2736.00	.	402	0	0.0000	.	.	.	.	.	.	.	.	.	.	.	.	.	.	.	.	.	0.0000	0	0	0	.	1	RECTANGLE_INTERESTAREA	.	.	.	.	.	.	.	.	.	.	.	.	.	.	836	0	.	.
xc	xc.edf	RIGHT	4329.00	2494.00	403	299	0.1890	60	4	1	577	1	530.60	390.10	1	299	906	0.2857	2	577	2.61	-169.99	576	553	0.2857	2	3	1065	.	1	RECTANGLE_INTERESTAREA	239	1	668	481.10	388.80	299	906	0.2857	2	577	1.52	178.27	667	637	454	1	2538.00	2450.00
xc	xc.edf	RIGHT	4292.00	2197.00	403	826	0.5221	204	6	3	970	2	896.60	394.20	1	826	1813	0.2857	2	970	14.04	-3.77	969	907	0.2857	2	3	1065	.	1	RECTANGLE_INTERESTAREA	622	1	1192	863.80	398.90	826	1813	0.2857	2	970	1.20	179.20	1191	1174	816	1	2258.00	2136.00
xc	xc.edf	RIGHT	2772.00	2225.00	402	288	0.1992	288	2	1	506	1	496.50	378.40	1	288	793	0.1667	1	506	12.88	-3.24	505	431	0.1667	1	0	0	.	1	RECTANGLE_INTERESTAREA	288	1	506	496.50	378.40	288	793	0.1667	1	506	12.88	-3.24	505	431	474	1	2225.00	2225.00
xc	xc.edf	RIGHT	2736.00	2373.00	402	313	0.2165	313	5	3	1118	2	870.20	387.00	1	313	1430	0.1667	1	1118	2.55	-17.40	1117	1092	0.1667	1	0	0	.	1	RECTANGLE_INTERESTAREA	313	1	1118	870.20	387.00	313	1430	0.1667	1	1118	2.55	-17.40	1117	1092	836	1	2373.00	2373.00
xc	xc.edf	RIGHT	3996.00	2230.50	402	523	0.3001	257	3	1	511	1	545.90	379.90	1	523	1053	0.3333	2	511	15.56	-3.49	510	442	0.3333	2	1	266	.	1	RECTANGLE_INTERESTAREA	266	1	788	492.10	386.90	523	1053	0.3333	2	511	1.63	-170.62	787	768	457	1	2238.00	2223.00
xc	xc.edf	RIGHT	2736.00	.	402	0	0.0000	.	.	.	.	.	.	.	.	.	.	.	.	.	.	.	.	.	0.0000	0	1	266	.	1	RECTANGLE_INTERESTAREA	.	.	.	.	.	.	.	.	.	.	.	.	.	.	836	0	.	.
xc	xc.edf	RIGHT	2812.00	2234.00	403	1147	0.4935	463	4	1	611	1	509.80	385.20	1	1147	1767	0.2500	2	611	2.74	-7.79	610	586	0.2500	2	1	684	.	1	RECTANGLE_INTERESTAREA	684	1	1084	490.30	383.80	1147	1767	0.2500	2	611	0.58	177.56	1083	1074	474	1	2240.00	2228.00
xc	xc.edf	RIGHT	2812.00	2149.00	403	460	0.1979	460	7	3	1954	2	875.50	391.20	1	460	2413	0.1250	1	1954	3.07	-20.60	1953	1928	0.1250	1	1	684	.	1	RECTANGLE_INTERESTAREA	460	1	1954	875.50	391.20	460	2413	0.1250	1	1954	3.07	-20.60	1953	1928	836	1	2149.00	2149.00
xc	xc.edf	RIGHT	2556.00	2624.00	402	414	0.1953	174	3	1	703	1	478.80	400.00	1	414	1146	0.2222	2	703	4.53	-5.13	702	675	0.2222	2	2	409	.	1	RECTANGLE_INTERESTAREA	240	1	907	521.90	398.70	414	1146	0.2222	2	703	1.40	-16.57	906	877	477	1	2792.00	2456.00
xc	xc.edf	RIGHT	2700.00	2204.00	402	379	0.1788	210	6	3	1287	2	868.30	383.70	1	379	1684	0.2222	2	1287	2.52	-16.87	1286	1262	0.2222	2	2	409	.	1	RECTANGLE_INTERESTAREA	169	1	1516	904.40	390.60	379	1684	0.2222	2	1287	1.31	-7.33	1515	1497	837	1	2275.00	2133.00
xc	xc.edf	RIGHT	2812.00	2326.00	403	405	0.2186	405	4	1	654	1	512.80	378.90	1	405	1058	0.2000	1	654	3.28	-8.04	653	627	0.2000	1	1	894	.	1	RECTANGLE_INTERESTAREA	405	1	654	512.80	378.90	405	1058	0.2000	1	654	3.28	-8.04	653	627	474	1	2326.00	2326.00
xc	xc.edf	RIGHT	4218.00	2327.00	403	894	0.4825	894	5	3	1120	2	885.90	397.90	1	894	2013	0.2000	1	1120	12.74	-4.85	1119	1059	0.2000	1	1	894	.	1	RECTANGLE_INTERESTAREA	894	1	1120	885.90	397.90	894	2013	0.2000	1	1120	12.74	-4.85	1119	1059	817	1	2327.00	2327.00
xc	xc.edf	RIGHT	2812.00	2521.00	403	597	0.3012	597	3	1	522	1	528.70	401.10	1	597	1118	0.1667	1	522	14.28	-2.69	521	454	0.1667	1	0	0	.	1	RECTANGLE_INTERESTAREA	597	1	522	528.70	401.10	597	1118	0.1667	1	522	14.28	-2.69	521	454	474	1	2521.00	2521.00
xc	xc.edf	RIGHT	2736.00	2054.00	402	746	0.3764	746	6	3	1417	2	881.40	398.90	1	746	2162	0.1667	1	1417	1.63	-14.61	1416	1396	0.1667	1	0	0	.	1	RECTANGLE_INTERESTAREA	746	1	1417	881.40	398.90	746	2162	0.1667	1	1417	1.63	-14.61	1416	1396	836	1	2054.00	2054.00
xc	xc.edf	RIGHT	2772.00	1955.50	402	394	0.2532	206	3	1	495	1	522.60	381.20	1	394	901	0.3333	2	495	3.11	-10.99	494	470	0.3333	2	3	939	.	1	RECTANGLE_INTERESTAREA	188	1	714	496.20	373.30	394	901	0.3333	2	495	0.79	169.15	713	701	474	1	1973.00	1938.00
xc	xc.edf	RIGHT	2849.00	2249.50	403	751	0.4826	229	5	3	974	2	894.60	370.10	1	751	1740	0.3333	2	974	13.85	-1.82	973	902	0.3333	2	3	939	.	1	RECTANGLE_INTERESTAREA	522	1	1219	866.40	382.70	751	1740	0.3333	2	974	0.93	-166.01	1218	1203	836	1	2369.00	2130.00
xc	xc.edf	RIGHT	2772.00	2200.50	402	2039	0.6142	886	2	1	364	1	523.00	378.80	1	1599	2103	0.3750	3	364	13.85	0.01	363	308	0.5000	4	2	713	.	1	RECTANGLE_INTERESTAREA	440	2	2470	506.70	371.60	440	2909	0.1250	1	2470	10.07	-178.20	2469	2415	474	1	2392.00	2054.00
xc	xc.edf	RIGHT	2772.00	2449.00	402	562	0.1693	562	8	5	3154	2	878.50	383.00	1	562	3715	0.1250	1	3154	2.69	-88.52	3153	3128	0.1250	1	2	713	.	1	RECTANGLE_INTERESTAREA	562	1	3154	878.50	383.00	562	3715	0.1250	1	3154	2.69	-88.52	3153	3128	836	1	2449.00	2449.00
xc	xc.edf	RIGHT	4292.00	2315.00	403	397	0.1832	208	2	1	497	1	535.30	381.00	1	397	915	0.4000	2	497	14.32	-2.81	496	431	0.4000	2	3	1535	.	1	RECTANGLE_INTERESTAREA	189	1	727	482.40	378.90	397	915	0.4000	2	497	1.68	-177.47	726	705	454	1	2342.00	2288.00
xc	xc.edf	RIGHT	2738.00	2393.00	403	1346	0.6211	209	4	3	984	2	849.10	370.80	1	1346	2348	0.4000	2	984	12.76	-0.95	983	916	0.4000	2	3	1535	.	1	RECTANGLE_INTERESTAREA	1137	1	1212	888.90	380.40	1346	2348	0.4000	2	984	1.30	-10.65	1211	1193	837	1	2610.00	2176.00
xc	xc.edf	RIGHT	2772.00	2482.00	402	250	0.1518	250	4	1	704	1	514.90	390.30	1	250	953	0.1667	1	704	3.39	-4.24	703	678	0.1667	1	2	797	.	1	RECTANGLE_INTERESTAREA	250	1	704	514.90	390.30	250	953	0.1667	1	704	3.39	-4.24	703	678	474	1	2482.00	2482.00
xc	xc.edf	RIGHT	2812.00	2160.50	403	797	0.4839	330	5	3	1025	2	878.20	376.60	1	797	1840	0.3333	2	1025	12.63	-2.33	1024	954	0.3333	2	2	797	.	1	RECTANGLE_INTERESTAREA	467	1	1374	903.60	376.40	797	1840	0.3333	2	1025	0.93	-3.93	1373	1355	836	1	2215.00	2106.00
xc	xc.edf	RIGHT	2664.00	2380.00	402	389	0.2616	295	3	1	581	1	492.10	373.60	1	389	1001	0.2857	2	581	12.22	-2.37	580	521	0.2857	2	2	303	.	1	RECTANGLE_INTERESTAREA	94	1	908	541.80	380.90	389	1001	0.2857	2	581	1.62	-9.08	907	876	475	1	2421.00	2339.00
xc	xc.edf	RIGHT	3996.00	2080.50	402	337	0.2266	209	5	3	1064	2	836.20	376.10	1	209	1272	0.1429	1	1064	10.28	-0.16	1063	1002	0.2857	2	2	303	.	1	RECTANGLE_INTERESTAREA	128	2	1574	925.70	369.90	128	1701	0.1429	1	1574	0.92	-11.21	1573	1558	819	1	2082.00	2079.00
xc	xc.edf	RIGHT	4292.00	2416.50	403	359	0.1219	200	3	1	538	1	505.00	377.70	1	200	737	0.1111	1	538	2.36	177.94	537	514	0.2222	2	2	1388	.	1	RECTANGLE_INTERESTAREA	159	2	2199	531.50	370.40	159	2357	0.1111	1	2199	11.70	-172.97	2198	2024	454	1	2483.00	2350.00
xc	xc.edf	RIGHT	3996.00	2280.00	402	1229	0.4173	1229	4	3	795	2	877.20	368.00	1	1229	2023	0.1111	1	795	12.77	0.05	794	738	0.1111	1	2	1388	.	1	RECTANGLE_INTERESTAREA	1229	1	795	877.20	368.00	1229	2023	0.1111	1	795	12.77	0.05	794	738	819	1	2280.00	2280.00
xc	xc.edf	RIGHT	4176.00	2460.50	402	442	0.2068	179	4	1	574	1	478.50	391.10	1	442	1039	0.3333	2	574	2.97	-10.08	573	549	0.3333	2	2	1496	.	1	RECTANGLE_INTERESTAREA	263	1	777	531.90	390.70	442	1039	0.3333	2	574	1.99	-0.81	776	753	454	1	2590.00	2331.00
xc	xc.edf	RIGHT	2772.00	2274.00	402	1233	0.5770	1233	6	3	1094	2	856.60	377.80	1	1233	2326	0.1667	1	1094	11.43	-3.05	1093	1040	0.1667	1	2	1496	.	1	RECTANGLE_INTERESTAREA	1233	1	1094	856.60	377.80	1233	2326	0.1667	1	1094	11.43	-3.05	1093	1040	836	1	2274.00	2274.00
xc	xc.edf	RIGHT	2700.00	2580.00	402	420	0.2122	420	3	1	525	1	535.30	392.90	1	420	944	0.2000	1	525	13.89	-2.37	524	453	0.2000	1	2	1131	.	1	RECTANGLE_INTERESTAREA	420	1	525	535.30	392.90	420	944	0.2000	1	525	13.89	-2.37	524	453	475	1	2580.00	2580.00
xc	xc.edf	RIGHT	3990.00	2389.00	402	1131	0.5715	153	4	3	997	2	839.50	390.30	1	1131	2152	0.4000	2	997	10.78	-3.85	996	945	0.4000	2	2	1131	.	1	RECTANGLE_INTERESTAREA	978	1	1175	898.70	396.90	1131	2152	0.4000	2	997	2.16	-15.15	1174	1150	817	1	2530.00	2248.00
xc	xc.edf	RIGHT	2849.00	2303.00	403	288	0.1712	288	3	1	666	1	521.00	398.60	1	288	953	0.1667	1	666	2.65	-13.48	665	636	0.1667	1	0	0	.	1	RECTANGLE_INTERESTAREA	288	1	666	521.00	398.60	288	953	0.1667	1	666	2.65	-13.48	665	636	474	1	2303.00	2303.00
xc	xc.edf	RIGHT	2700.00	.	402	0	0.0000	.	.	.	.	.	.	.	.	.	.	.	.	.	.	.	.	.	0.0000	0	0	0	.	1	RECTANGLE_INTERESTAREA	.	.	.	.	.	.	.	.	.	.	.	.	.	.	837	0	.	.
xc	xc.edf	RIGHT	2700.00	2247.00	402	898	0.2820	898	5	1	1360	1	511.90	366.00	1	898	2257	0.0909	1	1360	1.50	-78.20	1359	1152	0.0909	1	0	0	.	1	RECTANGLE_INTERESTAREA	898	1	1360	511.90	366.00	898	2257	0.0909	1	1360	1.50	-78.20	1359	1152	475	1	2247.00	2247.00
xc	xc.edf	RIGHT	2700.00	2639.00	402	653	0.2051	653	7	3	2449	2	876.10	375.80	1	653	3101	0.0909	1	2449	4.68	-1.63	2448	2409	0.0909	1	0	0	.	1	RECTANGLE_INTERESTAREA	653	1	2449	876.10	375.80	653	3101	0.0909	1	2449	4.68	-1.63	2448	2409	837	1	2639.00	2639.00
xc	xc.edf	RIGHT	2812.00	2615.00	403	257	0.1120	257	4	1	605	1	506.70	383.70	1	257	861	0.1111	1	605	3.18	-4.51	604	580	0.1111	1	0	0	.	1	RECTANGLE_INTERESTAREA	257	1	605	506.70	383.70	257	861	0.1111	1	605	3.18	-4.51	604	580	474	1	2615.00	2615.00
xc	xc.edf	RIGHT	2701.00	2750.00	403	1052	0.4586	809	7	3	1259	2	888.90	385.00	1	809	2067	0.1111	1	1259	1.36	-8.19	1258	1228	0.2222	2	0	0	.	1	RECTANGLE_INTERESTAREA	243	2	2512	849.50	379.90	243	2754	0.1111	1	2512	24.95	1.46	2511	2426	838	1	2892.00	2608.00
xc	xc.edf	RIGHT	2592.00	.	402	0	0.0000	.	.	.	.	.	.	.	.	.	.	.	.	.	.	.	.	.	0.0000	0	1	720	.	1	RECTANGLE_INTERESTAREA	.	.	.	.	.	.	.	.	.	.	.	.	.	.	476	0	.	.
xc	xc.edf	RIGHT	2738.00	2863.67	403	1062	0.2807	263	6	1	2597	1	891.20	376.30	1	983	3592	0.2000	2	2597	13.75	-11.57	2596	2273	0.3000	3	1	720	.	1	RECTANGLE_INTERESTAREA	79	2	4929	894.50	378.30	79	5007	0.1000	1	4929	2.13	-15.21	4928	4895	837	0	3122.00	2731.00
xc	xc.edf	RIGHT	4292.00	.	403	0	0.0000	.	.	.	.	.	.	.	.	.	.	.	.	.	.	.	.	.	0.0000	0	0	0	.	1	RECTANGLE_INTERESTAREA	.	.	.	.	.	.	.	.	.	.	.	.	.	.	454	0	.	.
xc	xc.edf	RIGHT	4292.00	.	403	0	0.0000	.	.	.	.	.	.	.	.	.	.	.	.	.	.	.	.	.	0.0000	0	0	0	.	1	RECTANGLE_INTERESTAREA	.	.	.	.	.	.	.	.	.	.	.	.	.	.	816	0	.	.
xc	xc.edf	RIGHT	2664.00	2693.00	402	242	0.1599	242	3	1	622	1	517.30	388.00	1	242	863	0.2500	1	622	2.47	180.00	621	597	0.2500	1	1	756	.	1	RECTANGLE_INTERESTAREA	242	1	622	517.30	388.00	242	863	0.2500	1	622	2.47	180.00	621	597	475	1	2693.00	2693.00
xc	xc.edf	RIGHT	2738.00	2531.00	403	756	0.4997	756	4	3	923	2	867.90	393.70	1	756	1678	0.2500	1	923	12.17	-3.05	922	864	0.2500	1	1	756	.	1	RECTANGLE_INTERESTAREA	756	1	923	867.90	393.70	756	1678	0.2500	1	923	12.17	-3.05	922	864	837	1	2531.00	2531.00
xc	xc.edf	RIGHT	2736.00	.	402	0	0.0000	.	.	.	.	.	.	.	.	.	.	.	.	.	.	.	.	.	0.0000	0	0	0	.	1	RECTANGLE_INTERESTAREA	.	.	.	.	.	.	.	.	.	.	.	.	.	.	474	0	.	.
xc	xc.edf	RIGHT	4181.00	.	403	0	0.0000	.	.	.	.	.	.	.	.	.	.	.	.	.	.	.	.	.	0.0000	0	0	0	.	1	RECTANGLE_INTERESTAREA	.	.	.	.	.	.	.	.	.	.	.	.	.	.	818	0	.	.
xc	xc.edf	RIGHT	2812.00	2478.00	403	280	0.1240	280	5	1	824	1	515.80	384.00	1	280	1103	0.1667	1	824	1.50	-178.24	823	803	0.1667	1	1	1498	.	1	RECTANGLE_INTERESTAREA	280	1	824	515.80	384.00	280	1103	0.1667	1	824	1.50	-178.24	823	803	474	1	2478.00	2478.00
xc	xc.edf	RIGHT	2849.00	2742.00	403	1498	0.6634	1498	6	3	1157	2	874.50	391.40	1	1498	2654	0.1667	1	1157	12.27	-3.92	1156	1104	0.1667	1	1	1498	.	1	RECTANGLE_INTERESTAREA	1498	1	1157	874.50	391.40	1498	2654	0.1667	1	1157	12.27	-3.92	1156	1104	836	1	2742.00	2742.00
xc	xc.edf	RIGHT	2664.00	.	402	0	0.0000	.	.	.	.	.	.	.	.	.	.	.	.	.	.	.	.	.	0.0000	0	0	0	.	1	RECTANGLE_INTERESTAREA	.	.	.	.	.	.	.	.	.	.	.	.	.	.	475	0	.	.
xc	xc.edf	RIGHT	2590.00	2890.00	403	879	0.3988	879	7	1	1992	1	874.70	376.50	1	879	2870	0.1429	1	1992	10.21	-13.74	1991	1678	0.1429	1	0	0	.	1	RECTANGLE_INTERESTAREA	879	1	1992	874.70	376.50	879	2870	0.1429	1	1992	10.21	-13.74	1991	1678	839	0	2890.00	2890.00
xc	xc.edf	RIGHT	2812.00	2603.00	403	333	0.1493	333	4	1	697	1	530.20	373.30	1	333	1029	0.1111	1	697	2.53	3.44	696	673	0.1111	1	0	0	.	1	RECTANGLE_INTERESTAREA	333	1	697	530.20	373.30	333	1029	0.1111	1	697	2.53	3.44	696	673	474	1	2603.00	2603.00
xc	xc.edf	RIGHT	4255.00	2911.50	403	878	0.3935	274	6	3	1845	2	876.90	378.40	1	274	2118	0.1111	1	1845	2.22	-83.59	1844	1498	0.2222	2	0	0	.	1	RECTANGLE_INTERESTAREA	604	2	2480	860.90	375.70	604	3083	0.1111	1	2480	21.94	0.74	2479	2389	817	1	2956.00	2867.00
xc	xc.edf	RIGHT	2660.00	2844.00	402	373	0.1443	373	4	1	1036	1	521.60	372.50	1	373	1408	0.0909	1	1036	2.14	-106.49	1035	844	0.0909	1	2	669	.	1	RECTANGLE_INTERESTAREA	373	1	1036	521.60	372.50	373	1408	0.0909	1	1036	2.14	-106.49	1035	844	474	1	2844.00	2844.00
xc	xc.edf	RIGHT	2736.00	2714.50	402	669	0.2588	210	5	3	1467	2	906.10	394.80	1	669	2153	0.1818	2	1467	12.90	-6.54	1466	1409	0.1818	2	2	669	.	1	RECTANGLE_INTERESTAREA	459	1	1695	868.60	380.90	669	2153	0.1818	2	1467	1.14	175.24	1694	1677	836	1	2838.00	2591.00
xc	xc.edf	RIGHT	2812.00	2574.00	403	322	0.0680	322	2	1	399	1	515.20	376.80	1	322	720	0.0833	1	399	13.54	1.83	398	334	0.0833	1	1	564	.	1	RECTANGLE_INTERESTAREA	322	1	399	515.20	376.80	322	720	0.0833	1	399	13.54	1.83	398	334	474	1	2574.00	2574.00
xc	xc.edf	RIGHT	4329.00	3087.00	403	2576	0.5441	1774	9	3	2490	2	874.00	383.50	1	1774	4263	0.0833	1	2490	13.17	-9.18	2489	2262	0.2500	3	1	564	.	1	RECTANGLE_INTERESTAREA	564	2	5176	889.40	369.80	802	5739	0.1667	2	4906	2.17	13.84	5175	5144	816	1	3302.00	2796.00
xc	xc.edf	RIGHT	2812.00	2551.00	403	749	0.2359	247	2	1	372	1	529.50	371.70	1	749	1137	0.2500	2	372	13.99	1.92	371	308	0.2500	2	1	502	.	1	RECTANGLE_INTERESTAREA	502	1	636	499.70	378.00	749	1137	0.2500	2	372	1.00	178.99	635	619	474	1	2586.00	2516.00
xc	xc.edf	RIGHT	2736.00	2751.00	402	1615	0.5087	1615	8	3	1927	2	879.90	371.60	1	1615	3541	0.1250	1	1927	1.84	-174.79	1926	1905	0.1250	1	1	502	.	1	RECTANGLE_INTERESTAREA	1615	1	1927	879.90	371.60	1615	3541	0.1250	1	1927	1.84	-174.79	1926	1905	836	1	2751.00	2751.00
xc	xc.edf	RIGHT	4292.00	2342.00	403	252	0.1238	252	5	1	924	1	516.70	375.70	1	252	1175	0.1111	1	924	2.17	-169.07	923	901	0.1111	1	0	0	.	1	RECTANGLE_INTERESTAREA	252	1	924	516.70	375.70	252	1175	0.1111	1	924	2.17	-169.07	923	901	454	1	2342.00	2342.00
xc	xc.edf	RIGHT	1296.00	3290.00	402	70	0.0344	70	9	3	2839	2	885.10	383.70	1	70	2908	0.1111	1	2839	21.45	-14.19	2838	2769	0.1111	1	0	0	.	1	RECTANGLE_INTERESTAREA	70	1	2839	885.10	383.70	70	2908	0.1111	1	2839	21.45	-14.19	2838	2769	856	1	3290.00	3290.00
xc	xc.edf	RIGHT	2664.00	2441.50	402	400	0.1709	227	3	1	872	1	522.80	366.20	1	400	1483	0.3333	2	872	2.47	3.35	871	841	0.3333	2	1	173	.	1	RECTANGLE_INTERESTAREA	173	1	1311	514.60	366.40	400	1483	0.3333	2	872	2.05	-87.43	1310	1099	475	1	2555.00	2328.00
xc	xc.edf	RIGHT	4176.00	2556.00	402	999	0.4267	999	6	3	1721	2	887.00	368.80	1	999	2719	0.1667	1	1721	11.65	-2.10	1720	1663	0.1667	1	1	173	.	1	RECTANGLE_INTERESTAREA	999	1	1721	887.00	368.80	999	2719	0.1667	1	1721	11.65	-2.10	1720	1663	816	1	2556.00	2556.00
xc	xc.edf	RIGHT	2628.00	2944.00	402	465	0.3012	465	3	1	460	1	539.10	369.10	1	465	924	0.2000	1	460	14.63	-1.04	459	401	0.2000	1	0	0	.	1	RECTANGLE_INTERESTAREA	465	1	460	539.10	369.10	465	924	0.2000	1	460	14.63	-1.04	459	401	476	1	2944.00	2944.00
xc	xc.edf	RIGHT	4176.00	2888.00	402	547	0.3543	547	5	3	1158	2	877.40	386.50	1	547	1704	0.2000	1	1158	2.28	-7.39	1157	1135	0.2000	1	0	0	.	1	RECTANGLE_INTERESTAREA	547	1	1158	877.40	386.50	547	1704	0.2000	1	1158	2.28	-7.39	1157	1135	816	1	2888.00	2888.00
xc	xc.edf	RIGHT	2625.00	.	402	0	0.0000	.	.	.	.	.	.	.	.	.	.	.	.	.	.	.	.	.	0.0000	0	2	344	.	1	RECTANGLE_INTERESTAREA	.	.	.	.	.	.	.	.	.	.	.	.	.	.	475	0	.	.
xc	xc.edf	RIGHT	2775.00	2513.20	403	1927	0.5720	592	6	1	1555	1	853.70	370.10	1	676	2419	0.1429	2	1555	11.49	0.38	1554	1498	0.3571	5	2	344	.	1	RECTANGLE_INTERESTAREA	260	3	3967	897.00	382.20	714	4226	0.1429	2	3490	1.68	-8.44	3966	3944	837	0	2814.00	2143.00
xc	xc.edf	RIGHT	2625.00	2460.50	402	455	0.1383	177	3	1	565	1	545.10	393.10	1	455	1035	0.1818	2	565	15.18	-4.32	564	509	0.1818	2	2	385	.	1	RECTANGLE_INTERESTAREA	278	1	758	509.80	378.50	455	1035	0.1818	2	565	1.01	160.28	757	742	475	1	2496.00	2425.00
xc	xc.edf	RIGHT	2812.00	2790.00	403	1241	0.3773	629	6	3	1702	2	881.30	381.20	1	629	2330	0.0909	1	1702	4.66	-63.83	1701	1506	0.2727	3	2	385	.	1	RECTANGLE_INTERESTAREA	107	2	4021	867.30	378.90	612	4127	0.1818	2	3500	0.96	174.12	4020	4005	836	1	3007.00	2556.00
xc	xc.edf	RIGHT	2700.00	2916.00	402	54	0.0124	54	3	1	1185	1	504.10	374.90	1	54	1238	0.1667	1	1185	13.19	1.93	1184	1132	0.1667	1	1	2307	.	1	RECTANGLE_INTERESTAREA	54	1	1185	504.10	374.90	54	1238	0.1667	1	1185	13.19	1.93	1184	1132	475	1	2916.00	2916.00
xc	xc.edf	RIGHT	2700.00	2668.00	402	2371	0.5444	64	5	3	2337	2	873.50	380.00	1	2371	4939	0.3333	2	2337	12.28	-3.20	2336	2273	0.3333	2	1	2307	.	1	RECTANGLE_INTERESTAREA	2307	1	2633	878.30	370.30	2371	4939	0.3333	2	2337	1.04	-65.79	2632	2401	837	1	2782.00	2554.00
xc	xc.edf	RIGHT	4329.00	2460.00	403	315	0.1388	315	2	1	641	1	474.50	374.90	1	315	955	0.1667	1	641	12.49	3.12	640	590	0.1667	1	0	0	.	1	RECTANGLE_INTERESTAREA	315	1	641	474.50	374.90	315	955	0.1667	1	641	12.49	3.12	640	590	454	1	2460.00	2460.00
xc	xc.edf	RIGHT	2812.00	2550.00	403	772	0.3402	772	6	3	1879	2	889.60	374.30	1	772	2650	0.1667	1	1879	1.67	-4.83	1878	1856	0.1667	1	0	0	.	1	RECTANGLE_INTERESTAREA	772	1	1879	889.60	374.30	772	2650	0.1667	1	1879	1.67	-4.83	1878	1856	836	1	2550.00	2550.00
xc	xc.edf	RIGHT	2701.00	.	403	0	0.0000	.	.	.	.	.	.	.	.	.	.	.	.	.	.	.	.	.	0.0000	0	0	0	.	1	RECTANGLE_INTERESTAREA	.	.	.	.	.	.	.	.	.	.	.	.	.	.	476	0	.	.
xc	xc.edf	RIGHT	2700.00	2695.00	402	369	0.2052	369	8	1	1709	1	886.60	382.50	1	369	2077	0.1250	1	1709	2.55	-6.61	1708	1685	0.1250	1	0	0	.	1	RECTANGLE_INTERESTAREA	369	1	1709	886.60	382.50	369	2077	0.1250	1	1709	2.55	-6.61	1708	1685	837	0	2695.00	2695.00
xc	xc.edf	RIGHT	2628.00	.	402	0	0.0000	.	.	.	.	.	.	.	.	.	.	.	.	.	.	.	.	.	0.0000	0	1	794	.	1	RECTANGLE_INTERESTAREA	.	.	.	.	.	.	.	.	.	.	.	.	.	.	476	0	.	.
xc	xc.edf	RIGHT	4176.00	2548.50	402	1057	0.2870	263	6	1	3019	1	852.60	370.50	1	1057	4096	0.2222	2	3019	12.05	-7.50	3018	2789	0.2222	2	1	794	.	1	RECTANGLE_INTERESTAREA	794	1	3303	901.10	377.10	1057	4096	0.2222	2	3019	1.62	0.00	3302	3282	816	0	2587.00	2510.00
xc	xc.edf	RIGHT	2628.00	2326.00	402	643	0.3056	207	2	1	495	1	478.20	389.70	1	643	1159	0.3333	2	495	12.31	0.95	494	431	0.3333	2	1	436	.	1	RECTANGLE_INTERESTAREA	436	1	724	524.70	378.30	643	1159	0.3333	2	495	1.99	6.54	723	702	476	1	2368.00	2284.00
xc	xc.edf	RIGHT	2812.00	.	403	0	0.0000	.	.	.	.	.	.	.	.	.	.	.	.	.	.	.	.	.	0.0000	0	1	436	.	1	RECTANGLE_INTERESTAREA	.	.	.	.	.	.	.	.	.	.	.	.	.	.	836	0	.	.
xc	xc.edf	RIGHT	2812.00	2559.00	403	261	0.0961	113	2	1	542	1	532.70	388.10	1	261	1041	0.1667	2	542	13.39	0.27	541	482	0.1667	2	2	484	.	1	RECTANGLE_INTERESTAREA	148	1	894	512.30	401.70	261	1041	0.1667	2	542	2.82	-95.92	893	655	474	1	2575.00	2543.00
xc	xc.edf	RIGHT	2812.00	2633.00	403	1457	0.5366	408	5	3	1499	2	863.70	374.10	1	744	2264	0.1667	2	1499	0.41	-155.31	1498	1490	0.4167	5	2	484	.	1	RECTANGLE_INTERESTAREA	299	4	3609	857.90	379.80	299	3907	0.0833	1	3609	12.60	4.29	3608	3540	836	1	2746.00	2451.00
xc	xc.edf	RIGHT	2775.00	2464.00	403	1197	0.4006	1197	5	1	1452	1	546.00	367.70	1	1197	2648	0.1667	1	1452	1.18	-19.97	1451	1430	0.1667	1	1	672	.	1	RECTANGLE_INTERESTAREA	1197	1	1452	546.00	367.70	1197	2648	0.1667	1	1452	1.18	-19.97	1451	1430	475	1	2464.00	2464.00
xc	xc.edf	RIGHT	2556.00	2595.00	402	672	0.2249	672	6	3	2920	2	903.40	398.50	1	672	3591	0.1667	1	2920	13.34	-21.33	2919	2649	0.1667	1	1	672	.	1	RECTANGLE_INTERESTAREA	672	1	2920	903.40	398.50	672	3591	0.1667	1	2920	13.34	-21.33	2919	2649	839	1	2595.00	2595.00
xc	xc.edf	RIGHT	2628.00	2806.00	402	413	0.2424	413	2	1	549	1	504.30	372.50	1	413	961	0.2000	1	549	13.35	-2.58	548	492	0.2000	1	0	0	.	1	RECTANGLE_INTERESTAREA	413	1	549	504.30	372.50	413	961	0.2000	1	549	13.35	-2.58	548	492	476	1	2806.00	2806.00
xc	xc.edf	RIGHT	2664.00	2666.00	402	495	0.2905	495	5	3	1375	2	879.30	374.10	1	495	1869	0.2000	1	1375	1.22	-162.60	1374	1357	0.2000	1	0	0	.	1	RECTANGLE_INTERESTAREA	495	1	1375	879.30	374.10	495	1869	0.2000	1	1375	1.22	-162.60	1374	1357	837	1	2666.00	2666.00
xc	xc.edf	RIGHT	2736.00	2650.00	402	404	0.1173	404	2	1	456	1	508.10	374.90	1	404	859	0.0833	1	456	13.42	-2.57	455	395	0.0833	1	0	0	.	1	RECTANGLE_INTERESTAREA	404	1	456	508.10	374.90	404	859	0.0833	1	456	13.42	-2.57	455	395	474	1	2650.00	2650.00
xc	xc.edf	RIGHT	2736.00	2896.00	402	1162	0.3375	1012	6	3	1765	2	875.20	373.10	1	1012	2776	0.0833	1	1765	1.64	-138.29	1764	1530	0.1667	2	0	0	.	1	RECTANGLE_INTERESTAREA	150	2	4024	867.00	376.00	150	4173	0.0833	1	4024	23.84	4.54	4023	3936	836	1	3065.00	2727.00
xc	xc.edf	RIGHT	2628.00	2640.00	402	266	0.1013	266	4	1	1401	1	519.50	393.00	1	266	1666	0.1429	1	1401	4.78	-32.86	1400	1183	0.1429	1	0	0	.	1	RECTANGLE_INTERESTAREA	266	1	1401	519.50	393.00	266	1666	0.1429	1	1401	4.78	-32.86	1400	1183	476	1	2640.00	2640.00
xc	xc.edf	RIGHT	2555.00	2841.00	402	978	0.3726	978	7	3	2085	2	885.60	386.60	1	978	3062	0.1429	1	2085	2.14	-5.69	2084	2061	0.1429	1	0	0	.	1	RECTANGLE_INTERESTAREA	978	1	2085	885.60	386.60	978	3062	0.1429	1	2085	2.14	-5.69	2084	2061	838	1	2841.00	2841.00
xc	xc.edf	RIGHT	2736.00	2432.00	402	934	0.3250	777	3	1	608	1	525.40	382.90	1	777	1384	0.1250	1	608	2.65	-4.12	607	583	0.2500	2	3	1335	.	1	RECTANGLE_INTERESTAREA	157	2	2143	512.00	371.80	157	2299	0.1250	1	2143	12.18	-177.99	2142	2064	474	1	2533.00	2331.00
xc	xc.edf	RIGHT	2738.00	2647.67	403	1354	0.4711	469	4	3	1595	2	868.80	367.20	1	469	2063	0.1250	1	1595	11.80	-2.50	1594	1385	0.3750	3	3	1335	.	1	RECTANGLE_INTERESTAREA	176	3	3512	890.10	386.80	176	3687	0.1250	1	3512	21.36	2.18	3511	3425	837	1	2848.00	2291.00
xc	xc.edf	RIGHT	2812.00	2630.00	403	845	0.2877	845	5	1	1632	1	526.20	377.70	1	845	2476	0.1429	1	1632	2.11	-46.61	1631	1450	0.1429	1	0	0	.	1	RECTANGLE_INTERESTAREA	845	1	1632	526.20	377.70	845	2476	0.1429	1	1632	2.11	-46.61	1631	1450	474	1	2630.00	2630.00
xc	xc.edf	RIGHT	4140.00	2851.00	402	655	0.2230	655	7	3	2932	2	880.10	383.00	1	655	3586	0.1429	1	2932	5.27	-46.43	2931	2643	0.1429	1	0	0	.	1	RECTANGLE_INTERESTAREA	655	1	2932	880.10	383.00	655	3586	0.1429	1	2932	5.27	-46.43	2931	2643	817	1	2851.00	2851.00
xc	xc.edf	RIGHT	2812.00	2486.67	403	880	0.2600	325	4	1	651	1	508.20	378.80	1	880	1741	0.2308	3	651	13.64	4.07	650	589	0.2308	3	3	659	.	1	RECTANGLE_INTERESTAREA	246	1	1496	506.60	375.30	880	1741	0.2308	3	651	0.55	-167.32	1495	1486	474	1	2563.00	2356.00
xc	xc.edf	RIGHT	2738.00	2679.00	403	1677	0.4956	559	8	3	1985	2	886.60	367.70	1	559	2543	0.0769	1	1985	1.77	-8.77	1984	1962	0.3077	4	3	659	.	1	RECTANGLE_INTERESTAREA	104	3	4108	905.30	379.70	839	4211	0.1538	2	3352	1.67	6.02	4107	4087	837	1	2831.00	2362.00
xc	xc.edf	RIGHT	1260.00	2540.00	402	362	0.1501	362	4	1	748	1	513.20	387.10	1	362	1109	0.1250	1	748	2.53	-12.08	747	724	0.1250	1	2	985	.	1	RECTANGLE_INTERESTAREA	362	1	748	513.20	387.10	362	1109	0.1250	1	748	2.53	-12.08	747	724	494	1	2540.00	2540.00
xc	xc.edf	RIGHT	2625.00	2698.50	402	985	0.4084	156	5	3	1178	2	842.20	399.20	1	985	2185	0.2500	2	1178	11.52	-5.50	1177	1110	0.2500	2	2	985	.	1	RECTANGLE_INTERESTAREA	829	1	1357	876.10	401.70	985	2185	0.2500	2	1178	1.30	-18.22	1356	1334	837	1	2846.00	2551.00
xc	xc.edf	RIGHT	1296.00	2430.00	402	248	0.0629	248	7	1	860	1	516.90	401.20	1	248	1107	0.0714	1	860	0.90	-177.08	859	846	0.0714	1	0	0	.	1	RECTANGLE_INTERESTAREA	248	1	860	516.90	401.20	248	1107	0.0714	1	860	0.90	-177.08	859	846	494	1	2430.00	2430.00
xc	xc.edf	RIGHT	2736.00	.	402	0	0.0000	.	.	.	.	.	.	.	.	.	.	.	.	.	.	.	.	.	0.0000	0	0	0	.	1	RECTANGLE_INTERESTAREA	.	.	.	.	.	.	.	.	.	.	.	.	.	.	836	0	.	.
xc	xc.edf	RIGHT	2736.00	2828.50	402	926	0.2539	548	5	1	934	1	508.30	380.40	1	548	1481	0.0833	1	934	8.03	-4.57	933	876	0.1667	2	1	672	.	1	RECTANGLE_INTERESTAREA	378	2	2578	519.10	378.90	378	2955	0.0833	1	2578	1.94	-168.23	2577	2556	474	1	2919.00	2738.00
xc	xc.edf	RIGHT	2664.00	2861.50	402	968	0.2654	296	11	5	3327	2	874.00	376.80	1	968	4312	0.1667	2	3327	2.64	-5.84	3326	3301	0.1667	2	1	672	.	1	RECTANGLE_INTERESTAREA	672	1	3641	899.50	374.10	968	4312	0.1667	2	3327	0.68	1.70	3640	3623	837	1	2948.00	2775.00
xc	xc.edf	RIGHT	2700.00	.	402	0	0.0000	.	.	.	.	.	.	.	.	.	.	.	.	.	.	.	.	.	0.0000	0	0	0	.	1	RECTANGLE_INTERESTAREA	.	.	.	.	.	.	.	.	.	.	.	.	.	.	475	0	.	.
xc	xc.edf	RIGHT	2555.00	2596.00	402	740	0.2224	740	10	1	3336	1	885.50	380.10	1	740	4075	0.1000	1	3336	1.77	-4.03	3335	3314	0.1000	1	0	0	.	1	RECTANGLE_INTERESTAREA	740	1	3336	885.50	380.10	740	4075	0.1000	1	3336	1.77	-4.03	3335	3314	838	0	2596.00	2596.00
xc	xc.edf	RIGHT	2812.00	2672.50	403	636	0.1846	369	4	1	660	1	521.60	371.50	1	369	1028	0.1250	1	660	2.92	-7.75	659	634	0.2500	2	1	1796	.	1	RECTANGLE_INTERESTAREA	267	2	1832	549.20	372.20	267	2098	0.1250	1	1832	7.93	-174.11	1831	1785	474	1	2806.00	2539.00
xc	xc.edf	RIGHT	4176.00	2913.00	402	1796	0.5213	1796	8	5	2397	2	857.70	385.90	1	1796	4192	0.1250	1	2397	11.23	-13.87	2396	2099	0.1250	1	1	1796	.	1	RECTANGLE_INTERESTAREA	1796	1	2397	857.70	385.90	1796	4192	0.1250	1	2397	11.23	-13.87	2396	2099	816	1	2913.00	2913.00
xc	xc.edf	RIGHT	2736.00	2500.00	402	1278	0.2368	1278	3	1	578	1	528.50	370.40	1	1278	1855	0.0667	1	578	14.58	1.06	577	516	0.0667	1	1	751	.	1	RECTANGLE_INTERESTAREA	1278	1	578	528.50	370.40	1278	1855	0.0667	1	578	14.58	1.06	577	516	474	1	2500.00	2500.00
xc	xc.edf	RIGHT	2736.00	2674.25	402	2197	0.4071	1052	9	3	3021	2	895.00	374.50	1	1803	5320	0.1333	2	3021	1.70	-178.31	3020	3000	0.2667	4	1	751	.	1	RECTANGLE_INTERESTAREA	93	3	7124	904.40	374.20	93	7216	0.0667	1	7124	12.96	1.99	7123	7067	836	1	2958.00	2340.00
xc	xc.edf	RIGHT	2701.00	2637.00	403	791	0.1738	791	4	1	764	1	533.00	389.70	1	791	1554	0.0588	1	764	4.27	-6.54	763	736	0.0588	1	0	0	.	1	RECTANGLE_INTERESTAREA	791	1	764	533.00	389.70	791	1554	0.0588	1	764	4.27	-6.54	763	736	476	1	2637.00	2637.00
xc	xc.edf	RIGHT	4292.00	2930.00	403	321	0.0705	233	7	3	2022	2	860.00	378.00	1	233	2254	0.0588	1	2022	8.94	-0.44	2021	1975	0.1176	2	0	0	.	1	RECTANGLE_INTERESTAREA	88	2	4380	908.70	399.00	88	4467	0.0588	1	4380	2.30	-7.30	4379	4342	816	1	3106.00	2754.00
xc	xc.edf	RIGHT	2812.00	.	403	0	0.0000	.	.	.	.	.	.	.	.	.	.	.	.	.	.	.	.	.	0.0000	0	0	0	.	1	RECTANGLE_INTERESTAREA	.	.	.	.	.	.	.	.	.	.	.	.	.	.	474	0	.	.
xc	xc.edf	RIGHT	2627.00	.	403	0	0.0000	.	.	.	.	.	.	.	.	.	.	.	.	.	.	.	.	.	0.0000	0	0	0	.	1	RECTANGLE_INTERESTAREA	.	.	.	.	.	.	.	.	.	.	.	.	.	.	839	0	.	.
xc	xc.edf	RIGHT	2736.00	2601.00	402	656	0.3195	656	3	1	629	1	535.40	392.40	1	656	1284	0.2000	1	629	3.07	-5.71	628	604	0.2000	1	0	0	.	1	RECTANGLE_INTERESTAREA	656	1	629	535.40	392.40	656	1284	0.2000	1	629	3.07	-5.71	628	604	474	1	2601.00	2601.00
xc	xc.edf	RIGHT	2775.00	2900.00	403	636	0.3098	636	5	3	1583	2	887.80	390.90	1	636	2218	0.2000	1	1583	0.82	-162.09	1582	1570	0.2000	1	0	0	.	1	RECTANGLE_INTERESTAREA	636	1	1583	887.80	390.90	636	2218	0.2000	1	1583	0.82	-162.09	1582	1570	837	1	2900.00	2900.00
xc	xc.edf	RIGHT	2736.00	.	402	0	0.0000	.	.	.	.	.	.	.	.	.	.	.	.	.	.	.	.	.	0.0000	0	0	0	.	1	RECTANGLE_INTERESTAREA	.	.	.	.	.	.	.	.	.	.	.	.	.	.	474	0	.	.
xc	xc.edf	RIGHT	2700.00	2587.00	402	679	0.2262	679	10	1	3053	1	871.40	387.90	1	679	3731	0.1000	1	3053	3.63	-110.21	3052	2872	0.1000	1	0	0	.	1	RECTANGLE_INTERESTAREA	679	1	3053	871.40	387.90	679	3731	0.1000	1	3053	3.63	-110.21	3052	2872	837	0	2587.00	2587.00
xc	xc.edf	RIGHT	2736.00	2597.00	402	304	0.1593	304	4	1	1257	1	529.50	370.00	1	304	1560	0.1429	1	1257	1.39	-22.39	1256	1235	0.1429	1	1	548	.	1	RECTANGLE_INTERESTAREA	304	1	1257	529.50	370.00	304	1560	0.1429	1	1257	1.39	-22.39	1256	1235	474	1	2597.00	2597.00
xc	xc.edf	RIGHT	2700.00	2694.00	402	627	0.3286	79	6	3	1905	2	842.50	371.90	1	627	2553	0.2857	2	1905	1.96	-101.27	1904	1700	0.2857	2	1	548	.	1	RECTANGLE_INTERESTAREA	548	1	2006	877.40	372.70	627	2553	0.2857	2	1905	1.44	-8.83	2005	1984	837	1	2801.00	2587.00
xc	xc.edf	RIGHT	4292.00	2680.00	403	351	0.2015	351	4	1	600	1	532.90	366.70	1	351	950	0.2000	1	600	3.63	-0.67	599	574	0.2000	1	0	0	.	1	RECTANGLE_INTERESTAREA	351	1	600	532.90	366.70	351	950	0.2000	1	600	3.63	-0.67	599	574	454	1	2680.00	2680.00
xc	xc.edf	RIGHT	4033.00	.	403	0	0.0000	.	.	.	.	.	.	.	.	.	.	.	.	.	.	.	.	.	0.0000	0	0	0	.	1	RECTANGLE_INTERESTAREA	.	.	.	.	.	.	.	.	.	.	.	.	.	.	820	0	.	.
xc	xc.edf	RIGHT	2812.00	2762.00	403	836	0.4624	353	4	1	505	1	507.30	370.10	1	836	1570	0.2727	3	505	12.45	2.27	504	438	0.2727	3	3	568	.	1	RECTANGLE_INTERESTAREA	324	1	1247	517.00	372.40	836	1570	0.2727	3	505	0.63	-143.21	1246	1236	474	1	2776.00	2746.00
xc	xc.edf	RIGHT	4292.00	2680.50	403	296	0.1637	85	7	3	1637	2	866.90	368.20	1	85	1721	0.0909	1	1637	12.04	0.72	1636	1571	0.1818	2	3	568	.	1	RECTANGLE_INTERESTAREA	211	2	1990	892.30	376.10	211	2200	0.0909	1	1990	1.11	-14.87	1989	1968	816	1	2740.00	2621.00
xc	xc.edf	RIGHT	2812.00	1979.00	403	654	0.2582	654	5	1	1462	1	512.60	367.70	1	654	2115	0.1429	1	1462	0.45	-149.09	1461	1453	0.1429	1	0	0	.	1	RECTANGLE_INTERESTAREA	654	1	1462	512.60	367.70	654	2115	0.1429	1	1462	0.45	-149.09	1461	1453	474	1	1979.00	1979.00
xc	xc.edf	RIGHT	2849.00	.	403	0	0.0000	.	.	.	.	.	.	.	.	.	.	.	.	.	.	.	.	.	0.0000	0	0	0	.	1	RECTANGLE_INTERESTAREA	.	.	.	.	.	.	.	.	.	.	.	.	.	.	836	0	.	.
xc	xc.edf	RIGHT	2772.00	2575.00	402	269	0.1765	269	4	1	820	1	506.30	388.10	1	269	1088	0.1429	1	820	3.10	3.76	819	794	0.1429	1	0	0	.	1	RECTANGLE_INTERESTAREA	269	1	820	506.30	388.10	269	1088	0.1429	1	820	3.10	3.76	819	794	474	1	2575.00	2575.00
xc	xc.edf	RIGHT	2484.00	2681.00	402	149	0.0978	149	7	3	1953	2	862.30	389.50	1	149	2101	0.1429	1	1953	1.63	-107.26	1952	1715	0.1429	1	0	0	.	1	RECTANGLE_INTERESTAREA	149	1	1953	862.30	389.50	149	2101	0.1429	1	1953	1.63	-107.26	1952	1715	840	1	2681.00	2681.00
xc	xc.edf	RIGHT	2701.00	2711.00	403	242	0.1775	242	4	1	496	1	511.50	401.10	1	242	737	0.1429	1	496	7.85	-7.25	495	450	0.1429	1	0	0	.	1	RECTANGLE_INTERESTAREA	242	1	496	511.50	401.10	242	737	0.1429	1	496	7.85	-7.25	495	450	476	1	2711.00	2711.00
xc	xc.edf	RIGHT	4176.00	2557.00	402	419	0.3074	419	7	3	1164	2	873.60	370.20	1	419	1582	0.1429	1	1164	2.89	-5.21	1163	1139	0.1429	1	0	0	.	1	RECTANGLE_INTERESTAREA	419	1	1164	873.60	370.20	419	1582	0.1429	1	1164	2.89	-5.21	1163	1139	816	1	2557.00	2557.00
xc	xc.edf	RIGHT	2775.00	2633.00	403	678	0.2517	238	4	1	1224	1	524.20	366.60	1	238	1461	0.1000	1	1224	1.73	-77.41	1223	1022	0.3000	3	4	998	.	1	RECTANGLE_INTERESTAREA	249	3	2347	533.40	377.80	249	2595	0.1000	1	2347	9.80	-179.01	2346	2297	475	1	2793.00	2507.00
xc	xc.edf	RIGHT	4140.00	2699.67	402	749	0.2780	146	7	5	2151	2	817.90	370.60	1	146	2296	0.1000	1	2151	9.69	2.11	2150	2098	0.3000	3	4	998	.	1	RECTANGLE_INTERESTAREA	441	2	2961	864.50	377.90	603	3401	0.2000	2	2777	1.76	-173.43	2960	2939	817	1	2715.00	2683.00
xc	xc.edf	RIGHT	4329.00	2694.75	403	830	0.3149	69	3	1	1097	1	472.80	386.40	1	830	2004	0.4444	4	1097	11.28	-2.39	1096	781	0.4444	4	3	761	.	1	RECTANGLE_INTERESTAREA	283	1	1722	547.90	381.30	830	2004	0.4444	4	1097	2.12	-2.48	1721	1699	454	1	2871.00	2514.00
xc	xc.edf	RIGHT	4292.00	2779.00	403	800	0.3035	800	8	3	2220	2	883.60	385.70	1	800	3019	0.1111	1	2220	2.92	-5.45	2219	2185	0.1111	1	3	761	.	1	RECTANGLE_INTERESTAREA	800	1	2220	883.60	385.70	800	3019	0.1111	1	2220	2.92	-5.45	2219	2185	816	1	2779.00	2779.00
xc	xc.edf	RIGHT	2812.00	2683.00	403	337	0.2778	337	4	1	742	1	520.40	398.20	1	337	1078	0.2000	1	742	4.45	-36.10	741	513	0.2000	1	1	440	.	1	RECTANGLE_INTERESTAREA	337	1	742	520.40	398.20	337	1078	0.2000	1	742	4.45	-36.10	741	513	474	1	2683.00	2683.00
xc	xc.edf	RIGHT	2628.00	2383.00	402	440	0.3627	440	5	3	1146	2	885.40	377.90	1	440	1585	0.2000	1	1146	13.10	-4.49	1145	1079	0.2000	1	1	440	.	1	RECTANGLE_INTERESTAREA	440	1	1146	885.40	377.90	440	1585	0.2000	1	1146	13.10	-4.49	1145	1079	838	1	2383.00	2383.00
xc	xc.edf	RIGHT	2628.00	2727.00	402	259	0.1447	259	4	1	657	1	529.10	397.90	1	259	915	0.2000	1	657	2.00	-14.53	656	626	0.2000	1	1	985	.	1	RECTANGLE_INTERESTAREA	259	1	657	529.10	397.90	259	915	0.2000	1	657	2.00	-14.53	656	626	476	1	2727.00	2727.00
xc	xc.edf	RIGHT	2736.00	2648.00	402	985	0.5503	985	5	3	980	2	864.10	381.00	1	985	1964	0.2000	1	980	12.03	-1.70	979	916	0.2000	1	1	985	.	1	RECTANGLE_INTERESTAREA	985	1	980	864.10	381.00	985	1964	0.2000	1	980	12.03	-1.70	979	916	836	1	2648.00	2648.00
xc	xc.edf	RIGHT	2775.00	2816.00	403	193	0.0878	193	5	1	744	1	522.70	382.10	1	193	936	0.1250	1	744	1.23	-172.59	743	725	0.1250	1	0	0	.	1	RECTANGLE_INTERESTAREA	193	1	744	522.70	382.10	193	936	0.1250	1	744	1.23	-172.59	743	725	475	1	2816.00	2816.00
xc	xc.edf	RIGHT	2736.00	2650.00	402	750	0.3411	750	7	3	1825	2	869.80	372.70	1	750	2574	0.1250	1	1825	1.97	-36.29	1824	1599	0.1250	1	0	0	.	1	RECTANGLE_INTERESTAREA	750	1	1825	869.80	372.70	750	2574	0.1250	1	1825	1.97	-36.29	1824	1599	836	1	2650.00	2650.00
xc	xc.edf	RIGHT	2736.00	2780.00	402	310	0.0948	310	6	1	1230	1	509.80	372.00	1	310	1539	0.1111	1	1230	2.18	-3.16	1229	1207	0.1111	1	1	1199	.	1	RECTANGLE_INTERESTAREA	310	1	1230	509.80	372.00	310	1539	0.1111	1	1230	2.18	-3.16	1229	1207	474	1	2780.00	2780.00
xc	xc.edf	RIGHT	2555.00	2790.00	402	1351	0.4130	152	8	3	2154	2	856.80	384.10	1	1351	3527	0.2222	2	2154	9.66	-2.23	2153	2093	0.2222	2	1	1199	.	1	RECTANGLE_INTERESTAREA	1199	1	2329	883.60	379.80	1351	3527	0.2222	2	2154	1.01	-8.45	2328	2306	838	1	2866.00	2714.00
xc	xc.edf	RIGHT	3996.00	2644.25	402	699	0.2485	234	4	1	635	1	510.50	369.60	1	699	1584	0.4444	4	635	3.21	-1.13	634	609	0.4444	4	3	465	.	1	RECTANGLE_INTERESTAREA	131	1	1454	511.10	378.00	699	1584	0.4444	4	635	1.32	-170.34	1453	1436	457	1	2785.00	2523.00
xc	xc.edf	RIGHT	2701.00	2734.00	403	1467	0.5215	1467	9	3	1780	2	883.50	371.20	1	1467	3246	0.1111	1	1780	4.26	-0.96	1779	1750	0.1111	1	3	465	.	1	RECTANGLE_INTERESTAREA	1467	1	1780	883.50	371.20	1467	3246	0.1111	1	1780	4.26	-0.96	1779	1750	838	1	2734.00	2734.00
xc	xc.edf	RIGHT	4255.00	2974.00	403	394	0.1481	164	3	1	742	1	502.40	384.00	1	394	1166	0.3333	2	742	12.64	-1.13	741	676	0.3333	2	3	1834	.	1	RECTANGLE_INTERESTAREA	230	1	937	543.60	384.70	394	1166	0.3333	2	742	1.35	-10.37	936	906	455	1	3056.00	2892.00
xc	xc.edf	RIGHT	2700.00	2791.00	402	1604	0.6030	198	5	3	1231	2	854.70	376.40	1	1604	2853	0.3333	2	1231	10.89	0.53	1230	1167	0.3333	2	3	1834	.	1	RECTANGLE_INTERESTAREA	1406	1	1448	894.20	388.30	1604	2853	0.3333	2	1231	1.33	-9.37	1447	1429	837	1	2920.00	2662.00
xc	xc.edf	RIGHT	2628.00	2941.00	402	362	0.0907	362	6	1	2283	1	543.50	383.20	1	362	2644	0.1250	1	2283	13.15	-7.94	2282	2060	0.1250	1	0	0	.	1	RECTANGLE_INTERESTAREA	362	1	2283	543.50	383.20	362	2644	0.1250	1	2283	13.15	-7.94	2282	2060	476	1	2941.00	2941.00
xc	xc.edf	RIGHT	4176.00	2622.00	402	1545	0.3873	1545	8	3	2840	2	887.80	386.70	1	1545	4384	0.1250	1	2840	2.92	-2.27	2839	2816	0.1250	1	0	0	.	1	RECTANGLE_INTERESTAREA	1545	1	2840	887.80	386.70	1545	4384	0.1250	1	2840	2.92	-2.27	2839	2816	816	1	2622.00	2622.00
xc	xc.edf	RIGHT	2849.00	2686.50	403	1126	0.3252	75	3	1	1372	1	477.60	388.80	1	1079	2492	0.2308	3	1372	12.30	-10.01	1371	1161	0.3077	4	3	1051	.	1	RECTANGLE_INTERESTAREA	47	2	4180	550.30	387.30	47	4226	0.0769	1	4180	10.98	-176.65	4179	4121	474	1	2757.00	2553.00
xc	xc.edf	RIGHT	2700.00	2856.50	402	834	0.2409	359	9	3	2889	2	889.00	378.70	1	359	3247	0.0769	1	2889	1.08	-167.42	2888	2873	0.1538	2	3	1051	.	1	RECTANGLE_INTERESTAREA	475	2	3646	881.00	379.10	475	4120	0.0769	1	3646	3.37	-0.98	3645	3618	837	1	2897.00	2816.00
xc	xc.edf	RIGHT	2736.00	2793.00	402	860	0.4137	211	4	1	529	1	530.60	391.40	1	860	1405	0.2500	2	529	3.52	-6.62	528	498	0.2500	2	1	649	.	1	RECTANGLE_INTERESTAREA	649	1	757	544.30	374.90	860	1405	0.2500	2	529	0.96	37.50	756	740	474	1	2929.00	2657.00
xc	xc.edf	RIGHT	2660.00	2746.00	402	661	0.3179	661	8	3	1706	2	873.60	388.50	1	661	2366	0.1250	1	1706	0.89	-178.93	1705	1694	0.1250	1	1	649	.	1	RECTANGLE_INTERESTAREA	661	1	1706	873.60	388.50	661	2366	0.1250	1	1706	0.89	-178.93	1705	1694	836	1	2746.00	2746.00
xc	xc.edf	RIGHT	2736.00	2554.00	402	609	0.1509	397	5	1	673	1	505.00	374.60	1	397	1069	0.0625	1	673	2.34	-178.26	672	649	0.1250	2	0	0	.	1	RECTANGLE_INTERESTAREA	212	2	1534	535.80	375.60	212	1745	0.0625	1	1534	6.98	-176.76	1533	1490	474	1	2644.00	2464.00
xc	xc.edf	RIGHT	2628.00	2795.50	402	1759	0.4358	656	9	5	1982	2	874.90	375.60	1	656	2637	0.0625	1	1982	1.62	177.13	1981	1960	0.2500	4	0	0	.	1	RECTANGLE_INTERESTAREA	317	4	4567	888.70	390.30	317	4883	0.0625	1	4567	7.48	-110.01	4566	4515	838	1	3044.00	2490.00
xc	xc.edf	RIGHT	2812.00	2574.50	403	457	0.2271	278	6	1	989	1	527.90	372.90	1	457	1692	0.2500	2	989	5.22	1.85	988	949	0.2500	2	2	931	.	1	RECTANGLE_INTERESTAREA	179	1	1514	528.70	396.00	457	1692	0.2500	2	989	2.31	-87.01	1513	1267	474	1	2582.00	2567.00
xc	xc.edf	RIGHT	2625.00	2578.00	402	752	0.3738	752	8	3	1762	2	882.50	370.60	1	752	2513	0.1250	1	1762	12.74	-1.31	1761	1693	0.1250	1	2	931	.	1	RECTANGLE_INTERESTAREA	752	1	1762	882.50	370.60	752	2513	0.1250	1	1762	12.74	-1.31	1761	1693	837	1	2578.00	2578.00
xc	xc.edf	RIGHT	2812.00	2545.33	403	543	0.1950	231	4	1	984	1	526.50	370.00	1	543	1757	0.2727	3	984	1.90	-9.95	983	962	0.2727	3	2	312	.	1	RECTANGLE_INTERESTAREA	212	1	1546	512.30	376.40	543	1757	0.2727	3	984	2.19	-79.24	1545	1328	474	1	2595.00	2492.00
xc	xc.edf	RIGHT	4292.00	2535.50	403	695	0.2496	528	8	3	1955	2	874.00	375.50	1	528	2482	0.0909	1	1955	10.93	-0.34	1954	1893	0.1818	2	2	312	.	1	RECTANGLE_INTERESTAREA	167	2	3275	889.90	372.90	167	3441	0.0909	1	3275	1.33	52.74	3274	3249	816	1	2644.00	2427.00
xc	xc.edf	RIGHT	2738.00	2476.33	403	526	0.1485	279	4	1	627	1	506.90	377.20	1	279	905	0.0909	1	627	2.84	0.14	626	602	0.2727	3	3	545	.	1	RECTANGLE_INTERESTAREA	92	2	1461	498.10	367.20	247	1552	0.1818	2	1293	0.72	-178.03	1460	1448	475	1	2743.00	2332.00
xc	xc.edf	RIGHT	4068.00	2686.33	402	1509	0.4262	170	8	5	1628	2	914.10	381.40	1	170	1797	0.0909	1	1628	14.57	-10.65	1627	1553	0.2727	3	3	545	.	1	RECTANGLE_INTERESTAREA	283	2	3540	914.40	387.20	1339	3822	0.1818	2	2464	1.46	0.53	3539	3520	818	1	2974.00	2185.00
xc	xc.edf	RIGHT	2849.00	2702.00	403	521	0.1542	218	4	1	628	1	476.10	375.30	1	218	845	0.1111	1	628	5.31	-3.45	627	586	0.2222	2	1	679	.	1	RECTANGLE_INTERESTAREA	303	2	1199	508.30	386.10	303	1501	0.1111	1	1199	1.68	-175.06	1198	1177	474	1	2773.00	2631.00
xc	xc.edf	RIGHT	4176.00	3022.00	402	1912	0.5658	1233	8	5	1896	2	888.70	382.40	1	1912	3820	0.2222	2	1896	0.77	-17.93	1895	1878	0.2222	2	1	679	.	1	RECTANGLE_INTERESTAREA	679	1	3142	867.60	392.60	1912	3820	0.2222	2	1896	0.83	-175.36	3141	3129	816	1	3110.00	2934.00
xc	xc.edf	RIGHT	2628.00	2625.50	402	624	0.3617	136	3	1	519	1	486.60	392.70	1	624	1166	0.3333	2	519	12.71	-4.05	518	450	0.3333	2	1	488	.	1	RECTANGLE_INTERESTAREA	488	1	679	534.50	384.30	624	1166	0.3333	2	519	1.75	-1.96	678	655	476	1	2723.00	2528.00
xc	xc.edf	RIGHT	2775.00	2616.00	403	494	0.2864	494	6	3	1436	2	884.10	386.00	1	494	1929	0.1667	1	1436	5.18	-5.70	1435	1394	0.1667	1	1	488	.	1	RECTANGLE_INTERESTAREA	494	1	1436	884.10	386.00	494	1929	0.1667	1	1436	5.18	-5.70	1435	1394	837	1	2616.00	2616.00
xc	xc.edf	RIGHT	4329.00	2583.00	403	332	0.0809	332	3	1	529	1	543.10	374.40	1	332	860	0.1429	1	529	3.07	-176.32	528	501	0.1429	1	2	2660	.	1	RECTANGLE_INTERESTAREA	332	1	529	543.10	374.40	332	860	0.1429	1	529	3.07	-176.32	528	501	454	1	2583.00	2583.00
xc	xc.edf	RIGHT	2625.00	2538.00	402	3208	0.7821	1007	4	3	916	2	867.30	376.20	1	1007	1922	0.1429	1	916	11.47	-2.25	915	861	0.4286	3	2	2660	.	1	RECTANGLE_INTERESTAREA	1653	2	3005	864.90	391.80	2201	4657	0.2857	2	2160	4.22	-83.23	3004	2708	837	1	2759.00	2367.00
xc	xc.edf	RIGHT	2736.00	2380.00	402	210	0.0773	210	4	1	1602	1	501.60	369.70	1	210	1811	0.1429	1	1602	2.57	-75.28	1601	1408	0.1429	1	0	0	.	1	RECTANGLE_INTERESTAREA	210	1	1602	501.60	369.70	210	1811	0.1429	1	1602	2.57	-75.28	1601	1408	474	1	2380.00	2380.00
xc	xc.edf	RIGHT	2700.00	2499.00	402	499	0.1837	499	7	3	2793	2	863.20	387.80	1	499	3291	0.1429	1	2793	4.07	-86.70	2792	2568	0.1429	1	0	0	.	1	RECTANGLE_INTERESTAREA	499	1	2793	863.20	387.80	499	3291	0.1429	1	2793	4.07	-86.70	2792	2568	837	1	2499.00	2499.00
xc	xc.edf	RIGHT	2812.00	2441.00	403	325	0.1644	223	4	1	563	1	525.70	373.00	1	325	901	0.2222	2	563	3.28	-3.20	562	538	0.2222	2	1	102	.	1	RECTANGLE_INTERESTAREA	102	1	800	515.20	373.10	325	901	0.2222	2	563	0.34	-179.40	799	786	474	1	2485.00	2397.00
xc	xc.edf	RIGHT	2738.00	2528.50	403	854	0.4320	673	7	3	1106	2	866.60	379.60	1	673	1778	0.1111	1	1106	3.96	-5.42	1105	1071	0.2222	2	1	102	.	1	RECTANGLE_INTERESTAREA	181	2	2140	892.80	396.70	181	2320	0.1111	1	2140	14.52	3.58	2139	2078	837	1	2714.00	2343.00
xc	xc.edf	RIGHT	4176.00	2639.50	402	466	0.2018	170	2	1	544	1	561.40	381.40	1	466	1033	0.3333	2	544	14.90	-2.37	543	480	0.3333	2	1	296	.	1	RECTANGLE_INTERESTAREA	296	1	738	496.30	379.70	466	1033	0.3333	2	544	2.14	-179.53	737	714	454	1	2674.00	2605.00
xc	xc.edf	RIGHT	2700.00	2664.00	402	1032	0.4469	1032	6	3	1482	2	878.00	385.50	1	1032	2513	0.1667	1	1482	1.69	-9.11	1481	1451	0.1667	1	1	296	.	1	RECTANGLE_INTERESTAREA	1032	1	1482	878.00	385.50	1032	2513	0.1667	1	1482	1.69	-9.11	1481	1451	837	1	2664.00	2664.00
xc	xc.edf	RIGHT	2625.00	2198.60	402	1699	0.3944	223	5	1	848	1	544.70	368.10	1	223	1070	0.0588	1	848	2.35	-2.33	847	815	0.2941	5	2	1278	.	1	RECTANGLE_INTERESTAREA	454	4	3484	479.30	369.40	454	3937	0.0588	1	3484	2.86	-173.61	3483	3455	475	1	2452.00	2012.00
xc	xc.edf	RIGHT	2700.00	2325.50	402	1054	0.2447	247	16	9	4173	2	888.50	378.40	1	1054	5242	0.1176	2	4173	5.15	2.08	4172	4132	0.1176	2	2	1278	.	1	RECTANGLE_INTERESTAREA	807	1	4436	865.30	378.00	1054	5242	0.1176	2	4173	1.02	-172.62	4435	4420	837	1	2347.00	2304.00
xc	xc.edf	RIGHT	2775.00	2715.00	403	119	0.0307	119	9	1	2594	1	525.10	386.10	1	119	2712	0.0909	1	2594	5.05	-177.16	2593	2550	0.0909	1	0	0	.	1	RECTANGLE_INTERESTAREA	119	1	2594	525.10	386.10	119	2712	0.0909	1	2594	5.05	-177.16	2593	2550	475	1	2715.00	2715.00
xc	xc.edf	RIGHT	2736.00	2586.00	402	1433	0.3695	1433	11	3	2949	2	892.20	374.80	1	1433	4381	0.0909	1	2949	1.26	-165.63	2948	2931	0.0909	1	0	0	.	1	RECTANGLE_INTERESTAREA	1433	1	2949	892.20	374.80	1433	4381	0.0909	1	2949	1.26	-165.63	2948	2931	836	1	2586.00	2586.00
xc	xc.edf	RIGHT	2738.00	2874.00	403	347	0.1411	347	4	1	874	1	531.30	387.20	1	347	1220	0.1250	1	874	13.84	-1.74	873	804	0.1250	1	0	0	.	1	RECTANGLE_INTERESTAREA	347	1	874	531.30	387.20	347	1220	0.1250	1	874	13.84	-1.74	873	804	475	1	2874.00	2874.00
xc	xc.edf	RIGHT	2700.00	2618.00	402	751	0.3053	751	7	3	1498	2	882.50	385.90	1	751	2248	0.1250	1	1498	2.05	-3.71	1497	1475	0.1250	1	0	0	.	1	RECTANGLE_INTERESTAREA	751	1	1498	882.50	385.90	751	2248	0.1250	1	1498	2.05	-3.71	1497	1475	837	1	2618.00	2618.00
xc	xc.edf	RIGHT	2736.00	2238.00	402	440	0.2101	238	4	1	476	1	486.70	374.80	1	440	937	0.2857	2	476	3.61	-4.93	475	450	0.2857	2	3	1478	.	1	RECTANGLE_INTERESTAREA	202	1	736	544.80	370.60	440	937	0.2857	2	476	2.04	1.88	735	714	474	1	2335.00	2141.00
xc	xc.edf	RIGHT	4292.00	2142.00	403	1276	0.6094	224	6	3	993	2	856.00	372.10	1	1276	2291	0.2857	2	993	10.81	-1.45	992	938	0.2857	2	3	1478	.	1	RECTANGLE_INTERESTAREA	1052	1	1240	916.40	376.70	1276	2291	0.2857	2	993	2.08	-3.43	1239	1217	816	1	2350.00	1934.00
xc	xc.edf	RIGHT	2628.00	2473.00	402	250	0.1351	250	4	1	644	1	511.60	381.10	1	250	893	0.1429	1	644	2.49	-7.15	643	619	0.1429	1	0	0	.	1	RECTANGLE_INTERESTAREA	250	1	644	511.60	381.10	250	893	0.1429	1	644	2.49	-7.15	643	619	476	1	2473.00	2473.00
xc	xc.edf	RIGHT	2736.00	2321.00	402	830	0.4486	830	7	3	1230	2	872.50	381.30	1	830	2059	0.1429	1	1230	1.61	-9.71	1229	1208	0.1429	1	0	0	.	1	RECTANGLE_INTERESTAREA	830	1	1230	872.50	381.30	830	2059	0.1429	1	1230	1.61	-9.71	1229	1208	836	1	2321.00	2321.00
xc	xc.edf	RIGHT	4292.00	2214.00	403	229	0.0852	229	3	1	454	1	501.00	366.20	1	229	682	0.1667	1	454	12.72	-2.27	453	397	0.1667	1	0	0	.	1	RECTANGLE_INTERESTAREA	229	1	454	501.00	366.20	229	682	0.1667	1	454	12.72	-2.27	453	397	454	1	2214.00	2214.00
xc	xc.edf	RIGHT	2664.00	2526.00	402	1692	0.6295	1692	6	3	1161	2	870.50	384.10	1	1692	2852	0.1667	1	1161	2.08	-2.63	1160	1138	0.1667	1	0	0	.	1	RECTANGLE_INTERESTAREA	1692	1	1161	870.50	384.10	1692	2852	0.1667	1	1161	2.08	-2.63	1160	1138	837	1	2526.00	2526.00
xc	xc.edf	RIGHT	3996.00	2347.00	402	498	0.3223	304	4	1	632	1	507.90	385.20	1	498	1151	0.2857	2	632	2.60	-7.22	631	608	0.2857	2	1	194	.	1	RECTANGLE_INTERESTAREA	194	1	958	565.40	383.40	498	1151	0.2857	2	632	2.06	-3.81	957	936	457	1	2436.00	2258.00
xc	xc.edf	RIGHT	2849.00	2049.00	403	393	0.2544	393	7	3	1363	2	874.50	378.40	1	393	1755	0.1429	1	1363	2.04	-4.08	1362	1341	0.1429	1	1	194	.	1	RECTANGLE_INTERESTAREA	393	1	1363	874.50	378.40	393	1755	0.1429	1	1363	2.04	-4.08	1362	1341	836	1	2049.00	2049.00
xc	xc.edf	RIGHT	2627.00	2456.00	403	377	0.1471	377	4	1	554	1	533.30	377.90	1	377	930	0.1111	1	554	4.16	-6.68	553	526	0.1111	1	1	982	.	1	RECTANGLE_INTERESTAREA	377	1	554	533.30	377.90	377	930	0.1111	1	554	4.16	-6.68	553	526	477	1	2456.00	2456.00
xc	xc.edf	RIGHT	2812.00	2579.00	403	1231	0.4803	982	5	3	988	2	874.70	372.90	1	982	1969	0.1111	1	988	11.95	-1.92	987	931	0.2222	2	1	982	.	1	RECTANGLE_INTERESTAREA	249	2	2236	878.60	392.90	249	2484	0.1111	1	2236	1.53	169.18	2235	2215	836	1	2754.00	2404.00
xc	xc.edf	RIGHT	2738.00	2549.67	403	1914	0.2687	1029	9	1	3169	1	524.60	373.30	1	1029	4197	0.0455	1	3169	1.35	-5.89	3168	3138	0.1364	3	2	1019	.	1	RECTANGLE_INTERESTAREA	469	2	4867	507.80	374.20	885	5335	0.0909	2	4433	1.27	-175.17	4866	4849	475	1	2659.00	2489.00
xc	xc.edf	RIGHT	2812.00	2456.33	403	1565	0.2197	139	14	5	5551	2	854.90	395.30	1	689	6268	0.0909	2	5551	5.90	10.41	5550	5506	0.1364	3	2	1019	.	1	RECTANGLE_INTERESTAREA	876	2	8324	875.10	375.50	876	9199	0.0455	1	8324	2.51	1.70	8323	8299	836	1	2701.00	2322.00
xc	xc.edf	RIGHT	2812.00	2393.50	403	1186	0.2750	327	3	1	573	1	499.30	366.20	1	327	899	0.1111	1	573	3.30	0.67	572	548	0.2222	2	0	0	.	1	RECTANGLE_INTERESTAREA	859	2	1280	512.50	372.20	859	2138	0.1111	1	1280	0.95	-97.49	1279	1265	474	1	2399.00	2388.00
xc	xc.edf	RIGHT	2592.00	2898.00	402	2188	0.5074	2188	8	5	2446	2	892.40	382.80	1	2188	4633	0.1111	1	2446	1.78	83.16	2445	2428	0.1111	1	0	0	.	1	RECTANGLE_INTERESTAREA	2188	1	2446	892.40	382.80	2188	4633	0.1111	1	2446	1.78	83.16	2445	2428	838	1	2898.00	2898.00
xc	xc.edf	RIGHT	2736.00	2297.00	402	431	0.2006	431	4	1	740	1	516.00	376.80	1	431	1170	0.1250	1	740	2.20	178.25	739	717	0.1250	1	2	437	.	1	RECTANGLE_INTERESTAREA	431	1	740	516.00	376.80	431	1170	0.1250	1	740	2.20	178.25	739	717	474	1	2297.00	2297.00
xc	xc.edf	RIGHT	5772.00	2529.67	403	956	0.4449	519	6	3	1413	2	873.20	383.00	1	956	2414	0.3750	3	1413	2.79	-5.55	1412	1388	0.3750	3	2	437	.	1	RECTANGLE_INTERESTAREA	52	1	2363	845.50	399.50	956	2414	0.3750	3	1413	2.38	-179.60	2362	2339	796	1	2710.00	2344.00
xc	xc.edf	RIGHT	2736.00	2490.00	402	326	0.0789	326	5	1	785	1	510.50	393.60	1	326	1110	0.0769	1	785	1.81	-6.25	784	753	0.0769	1	0	0	.	1	RECTANGLE_INTERESTAREA	326	1	785	510.50	393.60	326	1110	0.0769	1	785	1.81	-6.25	784	753	474	1	2490.00	2490.00
xc	xc.edf	RIGHT	4140.00	2635.00	402	1403	0.3395	833	8	3	1545	2	862.20	394.50	1	833	2377	0.0769	1	1545	2.54	-2.91	1544	1520	0.1538	2	0	0	.	1	RECTANGLE_INTERESTAREA	570	2	2845	833.50	393.70	570	3414	0.0769	1	2845	2.29	-7.62	2844	2822	817	1	2678.00	2592.00
xc	xc.edf	RIGHT	2664.00	2717.00	402	381	0.2297	256	4	1	629	1	507.10	381.00	1	381	1037	0.2500	2	629	13.52	-2.55	628	576	0.2500	2	1	125	.	1	RECTANGLE_INTERESTAREA	125	1	913	546.20	382.20	381	1037	0.2500	2	629	1.32	-8.35	912	885	475	1	2776.00	2658.00
xc	xc.edf	RIGHT	2775.00	2655.00	403	466	0.2809	466	7	3	1243	2	888.40	376.20	1	466	1708	0.1250	1	1243	2.14	-7.85	1242	1219	0.1250	1	1	125	.	1	RECTANGLE_INTERESTAREA	466	1	1243	888.40	376.20	466	1708	0.1250	1	1243	2.14	-7.85	1242	1219	837	1	2655.00	2655.00
xc	xc.edf	RIGHT	2736.00	2662.00	402	384	0.2637	123	3	1	532	1	478.50	372.40	1	384	944	0.4000	2	532	11.65	-1.83	531	469	0.4000	2	2	943	.	1	RECTANGLE_INTERESTAREA	261	1	684	525.90	373.80	384	944	0.4000	2	532	1.52	-8.00	683	655	474	1	2750.00	2574.00
xc	xc.edf	RIGHT	2812.00	2338.00	403	682	0.4684	682	5	3	1009	2	849.90	372.30	1	682	1690	0.2000	1	1009	11.38	-2.33	1008	945	0.2000	1	2	943	.	1	RECTANGLE_INTERESTAREA	682	1	1009	849.90	372.30	682	1690	0.2000	1	1009	11.38	-2.33	1008	945	836	1	2338.00	2338.00
xc	xc.edf	RIGHT	2628.00	2565.50	402	957	0.4890	207	3	1	483	1	534.40	388.20	1	957	1458	0.4000	2	483	14.58	-2.21	482	413	0.4000	2	2	1366	.	1	RECTANGLE_INTERESTAREA	750	1	709	507.30	376.80	957	1458	0.4000	2	483	1.14	177.33	708	690	476	1	2679.00	2452.00
xc	xc.edf	RIGHT	2701.00	2460.00	403	616	0.3148	616	5	3	1525	2	884.70	368.70	1	616	2140	0.2000	1	1525	13.37	-2.66	1524	1459	0.2000	1	2	1366	.	1	RECTANGLE_INTERESTAREA	616	1	1525	884.70	368.70	616	2140	0.2000	1	1525	13.37	-2.66	1524	1459	838	1	2460.00	2460.00
xc	xc.edf	RIGHT	4292.00	2129.00	403	340	0.0671	340	8	1	2501	1	551.70	370.10	1	340	2840	0.0667	1	2501	1.56	-10.99	2500	2481	0.0667	1	3	1639	.	1	RECTANGLE_INTERESTAREA	340	1	2501	551.70	370.10	340	2840	0.0667	1	2501	1.56	-10.99	2500	2481	454	1	2129.00	2129.00
xc	xc.edf	RIGHT	2772.00	2538.75	402	1769	0.3491	369	9	3	2913	2	905.80	368.70	1	1639	4771	0.2000	3	2913	12.18	1.04	2912	2841	0.2667	4	3	1639	.	1	RECTANGLE_INTERESTAREA	130	2	5768	867.60	395.70	130	5897	0.0667	1	5768	0.65	121.97	5767	5755	836	1	2685.00	2331.00
xc	xc.edf	RIGHT	4292.00	2592.00	403	424	0.2801	166	3	1	524	1	483.00	383.00	1	424	977	0.2857	2	524	13.43	-0.35	523	468	0.2857	2	1	258	.	1	RECTANGLE_INTERESTAREA	258	1	720	523.10	388.70	424	977	0.2857	2	524	1.21	-1.51	719	690	454	1	2616.00	2568.00
xc	xc.edf	RIGHT	2660.00	2394.00	402	310	0.2048	310	6	3	1215	2	874.80	381.00	1	310	1524	0.1429	1	1215	1.94	3.81	1214	1192	0.1429	1	1	258	.	1	RECTANGLE_INTERESTAREA	310	1	1215	874.80	381.00	310	1524	0.1429	1	1215	1.94	3.81	1214	1192	836	1	2394.00	2394.00
xc	xc.edf	RIGHT	2736.00	2481.50	402	615	0.3159	249	2	1	552	1	502.50	372.30	1	615	1196	0.4000	2	552	13.23	-0.76	551	497	0.4000	2	1	366	.	1	RECTANGLE_INTERESTAREA	366	1	831	542.00	370.00	615	1196	0.4000	2	552	1.22	4.32	830	801	474	1	2518.00	2445.00
xc	xc.edf	RIGHT	2625.00	2398.00	402	585	0.3005	585	5	3	1701	2	882.30	376.30	1	585	2285	0.2000	1	1701	3.65	-90.56	1700	1517	0.2000	1	1	366	.	1	RECTANGLE_INTERESTAREA	585	1	1701	882.30	376.30	585	2285	0.2000	1	1701	3.65	-90.56	1700	1517	837	1	2398.00	2398.00
xc	xc.edf	RIGHT	2625.00	2539.50	402	810	0.2262	546	6	1	1298	1	520.10	377.60	1	546	1843	0.0833	1	1298	3.75	-128.95	1297	1114	0.1667	2	1	1260	.	1	RECTANGLE_INTERESTAREA	264	2	2347	530.00	387.20	264	2610	0.0833	1	2347	4.65	-177.62	2346	2311	475	1	2567.00	2512.00
xc	xc.edf	RIGHT	2772.00	2676.00	402	1260	0.3519	1260	9	5	2678	2	881.10	377.90	1	1260	3937	0.0833	1	2678	11.40	2.23	2677	2611	0.0833	1	1	1260	.	1	RECTANGLE_INTERESTAREA	1260	1	2678	881.10	377.90	1260	3937	0.0833	1	2678	11.40	2.23	2677	2611	836	1	2676.00	2676.00
xc	xc.edf	RIGHT	4292.00	2333.67	403	2104	0.4930	464	5	1	1247	1	477.50	375.70	1	464	1710	0.1000	1	1247	11.56	2.03	1246	1196	0.3000	3	1	1069	.	1	RECTANGLE_INTERESTAREA	1069	2	2771	507.40	387.40	1640	3839	0.2000	2	2178	1.47	-175.20	2770	2749	454	1	2477.00	2104.00
xc	xc.edf	RIGHT	4292.00	2875.00	403	764	0.1790	764	10	5	4046	2	871.70	385.50	1	764	4809	0.1000	1	4046	2.61	-7.82	4045	4020	0.1000	1	1	1069	.	1	RECTANGLE_INTERESTAREA	764	1	4046	871.70	385.50	764	4809	0.1000	1	4046	2.61	-7.82	4045	4020	816	1	2875.00	2875.00
xc	xc.edf	RIGHT	2812.00	2485.33	403	1769	0.3721	803	6	1	1514	1	520.90	385.10	1	1769	3305	0.3000	3	1514	1.34	-174.29	1513	1494	0.3000	3	2	966	.	1	RECTANGLE_INTERESTAREA	316	1	2990	496.00	394.00	1769	3305	0.3000	3	1514	0.28	16.27	2989	2984	474	1	2914.00	2035.00
xc	xc.edf	RIGHT	2738.00	2413.00	403	1563	0.3288	1563	10	3	3568	2	885.60	384.40	1	1563	5130	0.1000	1	3568	1.83	-4.53	3567	3546	0.1000	1	2	966	.	1	RECTANGLE_INTERESTAREA	1563	1	3568	885.60	384.40	1563	5130	0.1000	1	3568	1.83	-4.53	3567	3546	837	1	2413.00	2413.00
xc	xc.edf	RIGHT	2625.00	2153.00	402	947	0.1581	947	5	1	792	1	524.90	371.20	1	947	1738	0.0667	1	792	1.29	-161.15	791	774	0.0667	1	1	1052	.	1	RECTANGLE_INTERESTAREA	947	1	792	524.90	371.20	947	1738	0.0667	1	792	1.29	-161.15	791	774	475	1	2153.00	2153.00
xc	xc.edf	RIGHT	2700.00	2640.00	402	2655	0.4432	1052	6	3	1803	2	885.40	377.20	1	1052	2854	0.0667	1	1803	12.61	-2.61	1802	1739	0.1333	2	1	1052	.	1	RECTANGLE_INTERESTAREA	1603	2	6177	886.50	376.00	1603	7779	0.0667	1	6177	20.44	51.09	6176	5810	837	1	2787.00	2493.00
xc	xc.edf	RIGHT	2812.00	2693.00	403	246	0.0976	246	4	1	627	1	519.90	385.20	1	246	872	0.1667	1	627	1.55	-160.29	626	607	0.1667	1	0	0	.	1	RECTANGLE_INTERESTAREA	246	1	627	519.90	385.20	246	872	0.1667	1	627	1.55	-160.29	626	607	474	1	2693.00	2693.00
xc	xc.edf	RIGHT	2736.00	2819.00	402	1635	0.6488	1635	6	3	1082	2	888.80	387.30	1	1635	2716	0.1667	1	1082	1.52	-11.73	1081	1053	0.1667	1	0	0	.	1	RECTANGLE_INTERESTAREA	1635	1	1082	888.80	387.30	1635	2716	0.1667	1	1082	1.52	-11.73	1081	1053	836	1	2819.00	2819.00
xc	xc.edf	RIGHT	2700.00	2920.00	402	501	0.1251	186	6	1	1469	1	546.70	379.30	1	501	1987	0.1250	2	1469	14.51	-1.24	1468	1396	0.1250	2	2	1551	.	1	RECTANGLE_INTERESTAREA	315	1	1673	515.00	384.30	501	1987	0.1250	2	1469	1.26	-166.22	1672	1655	475	1	3015.00	2825.00
xc	xc.edf	RIGHT	2700.00	2838.33	402	1454	0.3630	176	9	3	2126	2	842.90	382.20	1	1412	3561	0.1250	2	2126	7.32	-2.46	2125	2079	0.1875	3	2	1551	.	1	RECTANGLE_INTERESTAREA	42	2	5866	855.80	377.60	42	5907	0.0625	1	5866	2.58	-70.88	5865	5828	837	1	2909.00	2723.00
xc	xc.edf	RIGHT	2812.00	2664.00	403	594	0.1119	282	6	1	1082	1	522.80	382.80	1	594	1684	0.0952	2	1082	2.53	176.53	1081	1057	0.0952	2	3	1071	.	1	RECTANGLE_INTERESTAREA	312	1	1373	504.30	379.60	594	1684	0.0952	2	1082	0.36	171.31	1372	1364	474	1	2765.00	2563.00
xc	xc.edf	RIGHT	2664.00	2537.33	402	906	0.1707	179	8	3	1748	2	895.80	392.90	1	759	2518	0.0952	2	1748	13.77	-2.32	1747	1685	0.1429	3	3	1071	.	1	RECTANGLE_INTERESTAREA	147	2	7256	883.40	391.80	147	7402	0.0476	1	7256	1.68	40.46	7255	7236	837	1	2871.00	2330.00
xc	xc.edf	RIGHT	4181.00	2518.00	403	375	0.1051	194	4	1	1385	1	493.30	370.90	1	375	1779	0.2857	2	1385	2.64	-99.50	1384	1127	0.2857	2	1	181	.	1	RECTANGLE_INTERESTAREA	181	1	1599	526.60	367.80	375	1779	0.2857	2	1385	1.37	-18.84	1598	1579	456	1	2530.00	2506.00
xc	xc.edf	RIGHT	2625.00	2736.00	402	2017	0.5655	2017	7	3	2010	2	881.30	370.80	1	2017	4026	0.1429	1	2010	1.67	164.21	2009	1990	0.1429	1	1	181	.	1	RECTANGLE_INTERESTAREA	2017	1	2010	881.30	370.80	2017	4026	0.1429	1	2010	1.67	164.21	2009	1990	837	1	2736.00	2736.00
xc	xc.edf	RIGHT	3996.00	2763.00	402	377	0.1473	377	3	1	796	1	515.30	376.80	1	377	1172	0.1667	1	796	13.96	-1.12	795	736	0.1667	1	0	0	.	1	RECTANGLE_INTERESTAREA	377	1	796	515.30	376.80	377	1172	0.1667	1	796	13.96	-1.12	795	736	457	1	2763.00	2763.00
xc	xc.edf	RIGHT	2736.00	2741.00	402	713	0.2785	713	6	3	2243	2	859.50	373.90	1	713	2955	0.1667	1	2243	3.79	-61.65	2242	2000	0.1667	1	0	0	.	1	RECTANGLE_INTERESTAREA	713	1	2243	859.50	373.90	713	2955	0.1667	1	2243	3.79	-61.65	2242	2000	836	1	2741.00	2741.00
xc	xc.edf	RIGHT	2812.00	2748.00	403	363	0.1414	363	4	1	665	1	519.40	378.70	1	363	1027	0.1250	1	665	13.73	2.29	664	600	0.1250	1	0	0	.	1	RECTANGLE_INTERESTAREA	363	1	665	519.40	378.70	363	1027	0.1250	1	665	13.73	2.29	664	600	474	1	2748.00	2748.00
xc	xc.edf	RIGHT	2736.00	2540.00	402	659	0.2567	659	8	3	2321	2	877.10	379.00	1	659	2979	0.1250	1	2321	2.90	-98.20	2320	2102	0.1250	1	0	0	.	1	RECTANGLE_INTERESTAREA	659	1	2321	877.10	379.00	659	2979	0.1250	1	2321	2.90	-98.20	2320	2102	836	1	2540.00	2540.00
xc	xc.edf	RIGHT	2736.00	2492.00	402	928	0.2007	416	2	1	423	1	492.00	380.50	1	928	1384	0.2308	3	423	12.66	0.16	422	359	0.2308	3	3	2340	.	1	RECTANGLE_INTERESTAREA	230	1	1155	506.70	375.80	928	1384	0.2308	3	423	0.51	-176.80	1154	1144	474	1	2578.00	2390.00
xc	xc.edf	RIGHT	4140.00	2302.00	402	1909	0.4128	81	12	3	3291	2	904.50	374.30	1	1909	5216	0.1538	2	3291	1.95	-107.23	3290	3131	0.1538	2	3	2340	.	1	RECTANGLE_INTERESTAREA	1828	1	3389	854.30	376.90	1909	5216	0.1538	2	3291	1.40	-178.47	3388	3372	817	1	2505.00	2099.00
xc	xc.edf	RIGHT	2775.00	2676.50	403	578	0.2256	249	2	1	579	1	480.30	368.90	1	578	1177	0.2222	2	579	12.45	0.66	578	518	0.2222	2	1	329	.	1	RECTANGLE_INTERESTAREA	329	1	849	524.50	366.70	578	1177	0.2222	2	579	1.85	-3.70	848	828	475	1	2734.00	2619.00
xc	xc.edf	RIGHT	2736.00	2579.00	402	553	0.2158	553	9	3	2578	2	852.60	373.80	1	553	3130	0.1111	1	2578	0.62	177.82	2577	2567	0.1111	1	1	329	.	1	RECTANGLE_INTERESTAREA	553	1	2578	852.60	373.80	553	3130	0.1111	1	2578	0.62	177.82	2577	2567	836	1	2579.00	2579.00
xc	xc.edf	RIGHT	2736.00	2569.67	402	707	0.1102	239	2	1	470	1	536.60	371.80	1	239	708	0.0333	1	470	14.67	0.41	469	404	0.1000	3	1	319	.	1	RECTANGLE_INTERESTAREA	319	2	1749	495.20	379.30	468	2067	0.0667	2	1579	1.69	177.06	1748	1728	474	1	2680.00	2459.00
xc	xc.edf	RIGHT	2556.00	2667.67	402	1230	0.1918	114	9	5	2263	2	877.10	367.20	1	114	2376	0.0333	1	2263	3.36	-3.82	2262	2236	0.1000	3	1	319	.	1	RECTANGLE_INTERESTAREA	440	3	7806	884.90	374.10	440	8245	0.0333	1	7806	1.74	7.86	7805	7773	839	1	2809.00	2505.00
xc	xc.edf	RIGHT	2736.00	2818.00	402	1358	0.2276	1358	7	1	1959	1	518.20	394.60	1	1358	3316	0.0714	1	1959	2.45	-174.68	1958	1935	0.0714	1	2	1262	.	1	RECTANGLE_INTERESTAREA	1358	1	1959	518.20	394.60	1358	3316	0.0714	1	1959	2.45	-174.68	1958	1935	474	1	2818.00	2818.00
xc	xc.edf	RIGHT	2736.00	2854.50	402	1262	0.2115	222	8	3	3385	2	892.60	391.10	1	1262	4658	0.1429	2	3385	13.30	-4.34	3384	3317	0.1429	2	2	1262	.	1	RECTANGLE_INTERESTAREA	1040	1	3619	874.10	387.20	1262	4658	0.1429	2	3385	0.64	-159.66	3618	3607	836	1	2927.00	2782.00
[truncated: 49 more columns]
