# Supplementary material for: Shape Representation of Word Was Automatically Activated in the Encoding Phase
Source: PLoS One. 2016 Oct 27;11(10):e0165534. doi: 10.1371/journal.pone.0165534 (PMC5082803; doi:10.1371/journal.pone.0165534)
Supplement: S1 File — (ZIP) [file pone.0165534.s001.zip › Experiment 1-Data/xc-message.xls]

RECORDING_SESSION_LABEL	CURRENT_MSG_BLINK_DURATION	CURRENT_MSG_BLINK_END	CURRENT_MSG_BLINK_INDEX	CURRENT_MSG_BLINK_START	CURRENT_MSG_FIX_DURATION	CURRENT_MSG_FIX_END	CURRENT_MSG_FIX_INDEX	CURRENT_MSG_FIX_START	CURRENT_MSG_FIX_X	CURRENT_MSG_FIX_Y	CURRENT_MSG_INDEX	CURRENT_MSG_INTEREST_AREAS	CURRENT_MSG_INTEREST_AREA_INDEX	CURRENT_MSG_INTEREST_AREA_LABEL	CURRENT_MSG_IS_RT_END	CURRENT_MSG_IS_RT_START	CURRENT_MSG_LABEL	CURRENT_MSG_SAC_AMPLITUDE	CURRENT_MSG_SAC_AVG_VELOCITY	CURRENT_MSG_SAC_DURATION	CURRENT_MSG_SAC_END_TIME	CURRENT_MSG_SAC_END_X	CURRENT_MSG_SAC_END_Y	CURRENT_MSG_SAC_INDEX	CURRENT_MSG_SAC_PEAK_VELOCITY	CURRENT_MSG_SAC_START_TIME	CURRENT_MSG_SAC_START_X	CURRENT_MSG_SAC_START_Y	CURRENT_MSG_TEXT	CURRENT_MSG_TIME	CURRENT_MSG_X_POSITION	CURRENT_MSG_Y_POSITION	DATA_FILE	EYE_USED	IP_DURATION	IP_END_TIME	IP_LABEL	IP_START_TIME	TRIAL_INDEX	TRIAL_LABEL	TRIAL_START_TIME	trial	display1	display2	display3	RESPONSE	expected
xc	.	.	.	.	.	.	.	.	.	.	1	.	.	.	false	false	Message: -16ms	.	.	.	.	.	.	.	.	.	.	.	TRIALID 0	-16	.	.	xc.edf	RIGHT	6248	3818887	Full Trial Period	3812639	1	Trial: 1	3812639	109	ÕíÍ·	Ïà¿ò	±Ê¼Ç±¾	j	j
xc	.	.	.	.	.	.	.	.	.	.	2	.	.	.	false	false	Message: -1ms	.	.	.	.	.	.	.	.	.	.	.	RECCFG CR 1000 2 0 R	-1	.	.	xc.edf	RIGHT	6248	3818887	Full Trial Period	3812639	1	Trial: 1	3812639	109	ÕíÍ·	Ïà¿ò	±Ê¼Ç±¾	j	j
xc	.	.	.	.	.	.	.	.	.	.	3	.	.	.	false	false	Message: -1ms	.	.	.	.	.	.	.	.	.	.	.	ELCLCFG TOWER	-1	.	.	xc.edf	RIGHT	6248	3818887	Full Trial Period	3812639	1	Trial: 1	3812639	109	ÕíÍ·	Ïà¿ò	±Ê¼Ç±¾	j	j
xc	.	.	.	.	.	.	.	.	.	.	4	.	.	.	false	false	Message: -1ms	.	.	.	.	.	.	.	.	.	.	.	GAZE_COORDS 0.00 0.00 1023.00 767.00	-1	.	.	xc.edf	RIGHT	6248	3818887	Full Trial Period	3812639	1	Trial: 1	3812639	109	ÕíÍ·	Ïà¿ò	±Ê¼Ç±¾	j	j
xc	.	.	.	.	.	.	.	.	.	.	5	.	.	.	false	false	Message: -1ms	.	.	.	.	.	.	.	.	.	.	.	THRESHOLDS R 125 235	-1	.	.	xc.edf	RIGHT	6248	3818887	Full Trial Period	3812639	1	Trial: 1	3812639	109	ÕíÍ·	Ïà¿ò	±Ê¼Ç±¾	j	j
xc	.	.	.	.	.	.	.	.	.	.	6	.	.	.	false	false	Message: -1ms	.	.	.	.	.	.	.	.	.	.	.	ELCL_PROC CENTROID (3)	-1	.	.	xc.edf	RIGHT	6248	3818887	Full Trial Period	3812639	1	Trial: 1	3812639	109	ÕíÍ·	Ïà¿ò	±Ê¼Ç±¾	j	j
xc	.	.	.	.	.	.	.	.	.	.	7	.	.	.	false	false	Message: -1ms	.	.	.	.	.	.	.	.	.	.	.	ELCL_PCR_PARAM 5 3.0	-1	.	.	xc.edf	RIGHT	6248	3818887	Full Trial Period	3812639	1	Trial: 1	3812639	109	ÕíÍ·	Ïà¿ò	±Ê¼Ç±¾	j	j
xc	.	.	.	.	.	.	.	.	.	.	8	.	.	.	false	true	Message: 0ms	.	.	.	.	.	.	.	.	.	.	.	!MODE RECORD CR 1000 2 0 R	0	.	.	xc.edf	RIGHT	6248	3818887	Full Trial Period	3812639	1	Trial: 1	3812639	109	ÕíÍ·	Ïà¿ò	±Ê¼Ç±¾	j	j
xc	.	.	.	.	1546	1552	1	7	130.20	346.50	9	.	.	.	false	false	Message: 42ms	.	.	.	.	.	.	.	.	.	.	.	SYNCTIME	42	130.20	346.50	xc.edf	RIGHT	6248	3818887	Full Trial Period	3812639	1	Trial: 1	3812639	109	ÕíÍ·	Ïà¿ò	±Ê¼Ç±¾	j	j
xc	.	.	.	.	.	.	.	.	.	.	10	.	.	.	false	false	Message: 2620ms	13.90	43.04	323	2900	478.70	549.60	4	3270.00	2578	113.80	344.00	INVISIBLE_BOUNDARY[1]	2620	.	.	xc.edf	RIGHT	6248	3818887	Full Trial Period	3812639	1	Trial: 1	3812639	109	ÕíÍ·	Ïà¿ò	±Ê¼Ç±¾	j	j
xc	.	.	.	.	.	.	.	.	.	.	11	.	.	.	false	false	Message: 2625ms	13.90	43.04	323	2900	478.70	549.60	4	3270.00	2578	113.80	344.00	SYNCTIME	2625	.	.	xc.edf	RIGHT	6248	3818887	Full Trial Period	3812639	1	Trial: 1	3812639	109	ÕíÍ·	Ïà¿ò	±Ê¼Ç±¾	j	j
xc	.	.	.	.	.	.	.	.	.	.	12	.	.	.	false	false	Message: 5562ms	11.46	204.60	56	5580	848.30	457.60	10	3270.00	5525	506.50	427.60	INVISIBLE_BOUNDARY[2]	5562	.	.	xc.edf	RIGHT	6248	3818887	Full Trial Period	3812639	1	Trial: 1	3812639	109	ÕíÍ·	Ïà¿ò	±Ê¼Ç±¾	j	j
xc	.	.	.	.	.	.	.	.	.	.	13	.	.	.	false	false	Message: 5566ms	11.46	204.60	56	5580	848.30	457.60	10	3270.00	5525	506.50	427.60	SYNCTIME	5566	.	.	xc.edf	RIGHT	6248	3818887	Full Trial Period	3812639	1	Trial: 1	3812639	109	ÕíÍ·	Ïà¿ò	±Ê¼Ç±¾	j	j
xc	.	.	.	.	512	6246	12	5735	920.90	443.30	14	.	.	.	false	false	Message: 6229ms	.	.	.	.	.	.	.	.	.	.	.	KEYBOARD	6229	920.90	443.30	xc.edf	RIGHT	6248	3818887	Full Trial Period	3812639	1	Trial: 1	3812639	109	ÕíÍ·	Ïà¿ò	±Ê¼Ç±¾	j	j
xc	.	.	.	.	.	.	.	.	.	.	15	.	.	.	false	false	Message: 6297ms	.	.	.	.	.	.	.	.	.	.	.	TRIAL_RESULT 0	6297	.	.	xc.edf	RIGHT	6248	3818887	Full Trial Period	3812639	1	Trial: 1	3812639	109	ÕíÍ·	Ïà¿ò	±Ê¼Ç±¾	j	j
xc	.	.	.	.	.	.	.	.	.	.	1	.	.	.	false	false	Message: -17ms	.	.	.	.	.	.	.	.	.	.	.	TRIALID 1	-17	.	.	xc.edf	RIGHT	4021	3824368	Full Trial Period	3820347	2	Trial: 2	3820347	12	ÑÌ»Ò¸×	Æ¤´ø	öÏÓãË¿	j	j
xc	.	.	.	.	.	.	.	.	.	.	2	.	.	.	false	false	Message: -1ms	.	.	.	.	.	.	.	.	.	.	.	RECCFG CR 1000 2 0 R	-1	.	.	xc.edf	RIGHT	4021	3824368	Full Trial Period	3820347	2	Trial: 2	3820347	12	ÑÌ»Ò¸×	Æ¤´ø	öÏÓãË¿	j	j
xc	.	.	.	.	.	.	.	.	.	.	3	.	.	.	false	false	Message: -1ms	.	.	.	.	.	.	.	.	.	.	.	ELCLCFG TOWER	-1	.	.	xc.edf	RIGHT	4021	3824368	Full Trial Period	3820347	2	Trial: 2	3820347	12	ÑÌ»Ò¸×	Æ¤´ø	öÏÓãË¿	j	j
xc	.	.	.	.	.	.	.	.	.	.	4	.	.	.	false	false	Message: -1ms	.	.	.	.	.	.	.	.	.	.	.	GAZE_COORDS 0.00 0.00 1023.00 767.00	-1	.	.	xc.edf	RIGHT	4021	3824368	Full Trial Period	3820347	2	Trial: 2	3820347	12	ÑÌ»Ò¸×	Æ¤´ø	öÏÓãË¿	j	j
xc	.	.	.	.	.	.	.	.	.	.	5	.	.	.	false	false	Message: -1ms	.	.	.	.	.	.	.	.	.	.	.	THRESHOLDS R 125 235	-1	.	.	xc.edf	RIGHT	4021	3824368	Full Trial Period	3820347	2	Trial: 2	3820347	12	ÑÌ»Ò¸×	Æ¤´ø	öÏÓãË¿	j	j
xc	.	.	.	.	.	.	.	.	.	.	6	.	.	.	false	false	Message: -1ms	.	.	.	.	.	.	.	.	.	.	.	ELCL_PROC CENTROID (3)	-1	.	.	xc.edf	RIGHT	4021	3824368	Full Trial Period	3820347	2	Trial: 2	3820347	12	ÑÌ»Ò¸×	Æ¤´ø	öÏÓãË¿	j	j
xc	.	.	.	.	.	.	.	.	.	.	7	.	.	.	false	false	Message: -1ms	.	.	.	.	.	.	.	.	.	.	.	ELCL_PCR_PARAM 5 3.0	-1	.	.	xc.edf	RIGHT	4021	3824368	Full Trial Period	3820347	2	Trial: 2	3820347	12	ÑÌ»Ò¸×	Æ¤´ø	öÏÓãË¿	j	j
xc	.	.	.	.	.	.	.	.	.	.	8	.	.	.	false	true	Message: 0ms	.	.	.	.	.	.	.	.	.	.	.	!MODE RECORD CR 1000 2 0 R	0	.	.	xc.edf	RIGHT	4021	3824368	Full Trial Period	3820347	2	Trial: 2	3820347	12	ÑÌ»Ò¸×	Æ¤´ø	öÏÓãË¿	j	j
xc	.	.	.	.	1580	1586	1	7	119.90	365.50	9	.	.	.	false	false	Message: 49ms	.	.	.	.	.	.	.	.	.	.	.	SYNCTIME	49	119.90	365.50	xc.edf	RIGHT	4021	3824368	Full Trial Period	3820347	2	Trial: 2	3820347	12	ÑÌ»Ò¸×	Æ¤´ø	öÏÓãË¿	j	j
xc	.	.	.	.	.	.	.	.	.	.	10	.	.	.	false	false	Message: 2157ms	7.28	123.41	59	2187	438.70	432.50	3	443.50	2129	233.20	369.70	INVISIBLE_BOUNDARY[1]	2157	.	.	xc.edf	RIGHT	4021	3824368	Full Trial Period	3820347	2	Trial: 2	3820347	12	ÑÌ»Ò¸×	Æ¤´ø	öÏÓãË¿	j	j
xc	.	.	.	.	.	.	.	.	.	.	11	.	.	.	false	false	Message: 2166ms	7.28	123.41	59	2187	438.70	432.50	3	443.50	2129	233.20	369.70	SYNCTIME	2166	.	.	xc.edf	RIGHT	4021	3824368	Full Trial Period	3820347	2	Trial: 2	3820347	12	ÑÌ»Ò¸×	Æ¤´ø	öÏÓãË¿	j	j
xc	.	.	.	.	.	.	.	.	.	.	12	.	.	.	false	false	Message: 3193ms	13.22	29.77	444	3234	884.20	482.70	5	3270.00	2791	485.40	464.10	INVISIBLE_BOUNDARY[2]	3193	.	.	xc.edf	RIGHT	4021	3824368	Full Trial Period	3820347	2	Trial: 2	3820347	12	ÑÌ»Ò¸×	Æ¤´ø	öÏÓãË¿	j	j
xc	.	.	.	.	.	.	.	.	.	.	13	.	.	.	false	false	Message: 3199ms	13.22	29.77	444	3234	884.20	482.70	5	3270.00	2791	485.40	464.10	SYNCTIME	3199	.	.	xc.edf	RIGHT	4021	3824368	Full Trial Period	3820347	2	Trial: 2	3820347	12	ÑÌ»Ò¸×	Æ¤´ø	öÏÓãË¿	j	j
xc	.	.	.	.	652	4019	7	3368	916.80	452.50	14	.	.	.	false	false	Message: 4002ms	.	.	.	.	.	.	.	.	.	.	.	KEYBOARD	4002	916.80	452.50	xc.edf	RIGHT	4021	3824368	Full Trial Period	3820347	2	Trial: 2	3820347	12	ÑÌ»Ò¸×	Æ¤´ø	öÏÓãË¿	j	j
xc	.	.	.	.	.	.	.	.	.	.	15	.	.	.	false	false	Message: 4072ms	.	.	.	.	.	.	.	.	.	.	.	TRIAL_RESULT 0	4072	.	.	xc.edf	RIGHT	4021	3824368	Full Trial Period	3820347	2	Trial: 2	3820347	12	ÑÌ»Ò¸×	Æ¤´ø	öÏÓãË¿	j	j
xc	.	.	.	.	.	.	.	.	.	.	1	.	.	.	false	false	Message: -16ms	.	.	.	.	.	.	.	.	.	.	.	TRIALID 2	-16	.	.	xc.edf	RIGHT	11888	3838200	Full Trial Period	3826312	3	Trial: 3	3826312	45	ÒûË®»ú	±£ÏÕÏä	Æì¸Ë	j	f
xc	.	.	.	.	.	.	.	.	.	.	2	.	.	.	false	false	Message: -1ms	.	.	.	.	.	.	.	.	.	.	.	RECCFG CR 1000 2 0 R	-1	.	.	xc.edf	RIGHT	11888	3838200	Full Trial Period	3826312	3	Trial: 3	3826312	45	ÒûË®»ú	±£ÏÕÏä	Æì¸Ë	j	f
xc	.	.	.	.	.	.	.	.	.	.	3	.	.	.	false	false	Message: -1ms	.	.	.	.	.	.	.	.	.	.	.	ELCLCFG TOWER	-1	.	.	xc.edf	RIGHT	11888	3838200	Full Trial Period	3826312	3	Trial: 3	3826312	45	ÒûË®»ú	±£ÏÕÏä	Æì¸Ë	j	f
xc	.	.	.	.	.	.	.	.	.	.	4	.	.	.	false	false	Message: -1ms	.	.	.	.	.	.	.	.	.	.	.	GAZE_COORDS 0.00 0.00 1023.00 767.00	-1	.	.	xc.edf	RIGHT	11888	3838200	Full Trial Period	3826312	3	Trial: 3	3826312	45	ÒûË®»ú	±£ÏÕÏä	Æì¸Ë	j	f
xc	.	.	.	.	.	.	.	.	.	.	5	.	.	.	false	false	Message: -1ms	.	.	.	.	.	.	.	.	.	.	.	THRESHOLDS R 125 235	-1	.	.	xc.edf	RIGHT	11888	3838200	Full Trial Period	3826312	3	Trial: 3	3826312	45	ÒûË®»ú	±£ÏÕÏä	Æì¸Ë	j	f
xc	.	.	.	.	.	.	.	.	.	.	6	.	.	.	false	false	Message: -1ms	.	.	.	.	.	.	.	.	.	.	.	ELCL_PROC CENTROID (3)	-1	.	.	xc.edf	RIGHT	11888	3838200	Full Trial Period	3826312	3	Trial: 3	3826312	45	ÒûË®»ú	±£ÏÕÏä	Æì¸Ë	j	f
xc	.	.	.	.	.	.	.	.	.	.	7	.	.	.	false	false	Message: -1ms	.	.	.	.	.	.	.	.	.	.	.	ELCL_PCR_PARAM 5 3.0	-1	.	.	xc.edf	RIGHT	11888	3838200	Full Trial Period	3826312	3	Trial: 3	3826312	45	ÒûË®»ú	±£ÏÕÏä	Æì¸Ë	j	f
xc	.	.	.	.	.	.	.	.	.	.	8	.	.	.	false	true	Message: 0ms	.	.	.	.	.	.	.	.	.	.	.	!MODE RECORD CR 1000 2 0 R	0	.	.	xc.edf	RIGHT	11888	3838200	Full Trial Period	3826312	3	Trial: 3	3826312	45	ÒûË®»ú	±£ÏÕÏä	Æì¸Ë	j	f
xc	.	.	.	.	275	281	1	7	124.70	350.90	9	.	.	.	false	false	Message: 42ms	.	.	.	.	.	.	.	.	.	.	.	SYNCTIME	42	124.70	350.90	xc.edf	RIGHT	11888	3838200	Full Trial Period	3826312	3	Trial: 3	3826312	45	ÒûË®»ú	±£ÏÕÏä	Æì¸Ë	j	f
xc	.	.	.	.	.	.	.	.	.	.	10	.	.	.	false	false	Message: 7979ms	10.90	209.64	52	7987	412.70	415.50	13	394.20	7936	91.70	352.00	INVISIBLE_BOUNDARY[1]	7979	.	.	xc.edf	RIGHT	11888	3838200	Full Trial Period	3826312	3	Trial: 3	3826312	45	ÒûË®»ú	±£ÏÕÏä	Æì¸Ë	j	f
xc	.	.	.	.	.	.	.	.	.	.	11	.	.	.	false	false	Message: 7982ms	10.90	209.64	52	7987	412.70	415.50	13	394.20	7936	91.70	352.00	SYNCTIME	7982	.	.	xc.edf	RIGHT	11888	3838200	Full Trial Period	3826312	3	Trial: 3	3826312	45	ÒûË®»ú	±£ÏÕÏä	Æì¸Ë	j	f
xc	73	10332	4	10260	.	.	.	.	.	.	12	.	.	.	false	false	Message: 10273ms	14.49	75.45	192	10383	980.00	449.80	24	3270.00	10192	538.20	447.20	INVISIBLE_BOUNDARY[2]	10273	.	.	xc.edf	RIGHT	11888	3838200	Full Trial Period	3826312	3	Trial: 3	3826312	45	ÒûË®»ú	±£ÏÕÏä	Æì¸Ë	j	f
xc	73	10332	4	10260	.	.	.	.	.	.	13	.	.	.	false	false	Message: 10282ms	14.49	75.45	192	10383	980.00	449.80	24	3270.00	10192	538.20	447.20	SYNCTIME	10282	.	.	xc.edf	RIGHT	11888	3838200	Full Trial Period	3826312	3	Trial: 3	3826312	45	ÒûË®»ú	±£ÏÕÏä	Æì¸Ë	j	f
xc	.	.	.	.	105	11886	31	11782	940.40	490.30	14	.	.	.	false	false	Message: 11869ms	.	.	.	.	.	.	.	.	.	.	.	KEYBOARD	11869	940.40	490.30	xc.edf	RIGHT	11888	3838200	Full Trial Period	3826312	3	Trial: 3	3826312	45	ÒûË®»ú	±£ÏÕÏä	Æì¸Ë	j	f
xc	.	.	.	.	.	.	.	.	.	.	15	.	.	.	false	false	Message: 11930ms	.	.	.	.	.	.	.	.	.	.	.	TRIAL_RESULT 0	11930	.	.	xc.edf	RIGHT	11888	3838200	Full Trial Period	3826312	3	Trial: 3	3826312	45	ÒûË®»ú	±£ÏÕÏä	Æì¸Ë	j	f
xc	.	.	.	.	.	.	.	.	.	.	1	.	.	.	false	false	Message: -20ms	.	.	.	.	.	.	.	.	.	.	.	TRIALID 3	-20	.	.	xc.edf	RIGHT	4464	3845178	Full Trial Period	3840714	4	Trial: 4	3840714	87	¿ê×Ó	»ð²ñ	ÃÞÇ©	f	j
xc	.	.	.	.	.	.	.	.	.	.	2	.	.	.	false	false	Message: -1ms	.	.	.	.	.	.	.	.	.	.	.	RECCFG CR 1000 2 0 R	-1	.	.	xc.edf	RIGHT	4464	3845178	Full Trial Period	3840714	4	Trial: 4	3840714	87	¿ê×Ó	»ð²ñ	ÃÞÇ©	f	j
xc	.	.	.	.	.	.	.	.	.	.	3	.	.	.	false	false	Message: -1ms	.	.	.	.	.	.	.	.	.	.	.	ELCLCFG TOWER	-1	.	.	xc.edf	RIGHT	4464	3845178	Full Trial Period	3840714	4	Trial: 4	3840714	87	¿ê×Ó	»ð²ñ	ÃÞÇ©	f	j
xc	.	.	.	.	.	.	.	.	.	.	4	.	.	.	false	false	Message: -1ms	.	.	.	.	.	.	.	.	.	.	.	GAZE_COORDS 0.00 0.00 1023.00 767.00	-1	.	.	xc.edf	RIGHT	4464	3845178	Full Trial Period	3840714	4	Trial: 4	3840714	87	¿ê×Ó	»ð²ñ	ÃÞÇ©	f	j
xc	.	.	.	.	.	.	.	.	.	.	5	.	.	.	false	false	Message: -1ms	.	.	.	.	.	.	.	.	.	.	.	THRESHOLDS R 125 235	-1	.	.	xc.edf	RIGHT	4464	3845178	Full Trial Period	3840714	4	Trial: 4	3840714	87	¿ê×Ó	»ð²ñ	ÃÞÇ©	f	j
xc	.	.	.	.	.	.	.	.	.	.	6	.	.	.	false	false	Message: -1ms	.	.	.	.	.	.	.	.	.	.	.	ELCL_PROC CENTROID (3)	-1	.	.	xc.edf	RIGHT	4464	3845178	Full Trial Period	3840714	4	Trial: 4	3840714	87	¿ê×Ó	»ð²ñ	ÃÞÇ©	f	j
xc	.	.	.	.	.	.	.	.	.	.	7	.	.	.	false	false	Message: -1ms	.	.	.	.	.	.	.	.	.	.	.	ELCL_PCR_PARAM 5 3.0	-1	.	.	xc.edf	RIGHT	4464	3845178	Full Trial Period	3840714	4	Trial: 4	3840714	87	¿ê×Ó	»ð²ñ	ÃÞÇ©	f	j
xc	.	.	.	.	.	.	.	.	.	.	8	.	.	.	false	true	Message: 0ms	.	.	.	.	.	.	.	.	.	.	.	!MODE RECORD CR 1000 2 0 R	0	.	.	xc.edf	RIGHT	4464	3845178	Full Trial Period	3840714	4	Trial: 4	3840714	87	¿ê×Ó	»ð²ñ	ÃÞÇ©	f	j
xc	.	.	.	.	266	272	1	7	110.20	364.80	9	.	.	.	false	false	Message: 46ms	.	.	.	.	.	.	.	.	.	.	.	SYNCTIME	46	110.20	364.80	xc.edf	RIGHT	4464	3845178	Full Trial Period	3840714	4	Trial: 4	3840714	87	¿ê×Ó	»ð²ñ	ÃÞÇ©	f	j
xc	.	.	.	.	.	.	.	.	.	.	10	.	.	.	false	false	Message: 2803ms	9.47	172.19	55	2817	389.70	424.40	3	496.50	2763	116.00	350.20	INVISIBLE_BOUNDARY[1]	2803	.	.	xc.edf	RIGHT	4464	3845178	Full Trial Period	3840714	4	Trial: 4	3840714	87	¿ê×Ó	»ð²ñ	ÃÞÇ©	f	j
xc	.	.	.	.	.	.	.	.	.	.	11	.	.	.	false	false	Message: 2812ms	9.47	172.19	55	2817	389.70	424.40	3	496.50	2763	116.00	350.20	SYNCTIME	2812	.	.	xc.edf	RIGHT	4464	3845178	Full Trial Period	3840714	4	Trial: 4	3840714	87	¿ê×Ó	»ð²ñ	ÃÞÇ©	f	j
xc	.	.	.	.	.	.	.	.	.	.	12	.	.	.	false	false	Message: 4029ms	9.50	202.11	47	4033	765.30	509.10	6	2967.50	3987	482.80	479.70	INVISIBLE_BOUNDARY[2]	4029	.	.	xc.edf	RIGHT	4464	3845178	Full Trial Period	3840714	4	Trial: 4	3840714	87	¿ê×Ó	»ð²ñ	ÃÞÇ©	f	j
xc	.	.	.	.	52	4085	7	4034	764.40	503.30	13	.	.	.	false	false	Message: 4037ms	.	.	.	.	.	.	.	.	.	.	.	SYNCTIME	4037	764.40	503.30	xc.edf	RIGHT	4464	3845178	Full Trial Period	3840714	4	Trial: 4	3840714	87	¿ê×Ó	»ð²ñ	ÃÞÇ©	f	j
xc	.	.	.	.	254	4462	8	4209	931.50	480.30	14	.	.	.	false	false	Message: 4445ms	.	.	.	.	.	.	.	.	.	.	.	KEYBOARD	4445	931.50	480.30	xc.edf	RIGHT	4464	3845178	Full Trial Period	3840714	4	Trial: 4	3840714	87	¿ê×Ó	»ð²ñ	ÃÞÇ©	f	j
xc	.	.	.	.	.	.	.	.	.	.	15	.	.	.	false	false	Message: 4507ms	.	.	.	.	.	.	.	.	.	.	.	TRIAL_RESULT 0	4507	.	.	xc.edf	RIGHT	4464	3845178	Full Trial Period	3840714	4	Trial: 4	3840714	87	¿ê×Ó	»ð²ñ	ÃÞÇ©	f	j
xc	.	.	.	.	.	.	.	.	.	.	1	.	.	.	false	false	Message: -15ms	.	.	.	.	.	.	.	.	.	.	.	TRIALID 4	-15	.	.	xc.edf	RIGHT	2958	3850857	Full Trial Period	3847899	5	Trial: 5	3847899	28	Ð¡Ïª	Éß	éÙ×Ó	f	f
xc	.	.	.	.	.	.	.	.	.	.	2	.	.	.	false	false	Message: -1ms	.	.	.	.	.	.	.	.	.	.	.	RECCFG CR 1000 2 0 R	-1	.	.	xc.edf	RIGHT	2958	3850857	Full Trial Period	3847899	5	Trial: 5	3847899	28	Ð¡Ïª	Éß	éÙ×Ó	f	f
xc	.	.	.	.	.	.	.	.	.	.	3	.	.	.	false	false	Message: -1ms	.	.	.	.	.	.	.	.	.	.	.	ELCLCFG TOWER	-1	.	.	xc.edf	RIGHT	2958	3850857	Full Trial Period	3847899	5	Trial: 5	3847899	28	Ð¡Ïª	Éß	éÙ×Ó	f	f
xc	.	.	.	.	.	.	.	.	.	.	4	.	.	.	false	false	Message: -1ms	.	.	.	.	.	.	.	.	.	.	.	GAZE_COORDS 0.00 0.00 1023.00 767.00	-1	.	.	xc.edf	RIGHT	2958	3850857	Full Trial Period	3847899	5	Trial: 5	3847899	28	Ð¡Ïª	Éß	éÙ×Ó	f	f
xc	.	.	.	.	.	.	.	.	.	.	5	.	.	.	false	false	Message: -1ms	.	.	.	.	.	.	.	.	.	.	.	THRESHOLDS R 125 235	-1	.	.	xc.edf	RIGHT	2958	3850857	Full Trial Period	3847899	5	Trial: 5	3847899	28	Ð¡Ïª	Éß	éÙ×Ó	f	f
xc	.	.	.	.	.	.	.	.	.	.	6	.	.	.	false	false	Message: -1ms	.	.	.	.	.	.	.	.	.	.	.	ELCL_PROC CENTROID (3)	-1	.	.	xc.edf	RIGHT	2958	3850857	Full Trial Period	3847899	5	Trial: 5	3847899	28	Ð¡Ïª	Éß	éÙ×Ó	f	f
xc	.	.	.	.	.	.	.	.	.	.	7	.	.	.	false	false	Message: -1ms	.	.	.	.	.	.	.	.	.	.	.	ELCL_PCR_PARAM 5 3.0	-1	.	.	xc.edf	RIGHT	2958	3850857	Full Trial Period	3847899	5	Trial: 5	3847899	28	Ð¡Ïª	Éß	éÙ×Ó	f	f
xc	.	.	.	.	.	.	.	.	.	.	8	.	.	.	false	true	Message: 0ms	.	.	.	.	.	.	.	.	.	.	.	!MODE RECORD CR 1000 2 0 R	0	.	.	xc.edf	RIGHT	2958	3850857	Full Trial Period	3847899	5	Trial: 5	3847899	28	Ð¡Ïª	Éß	éÙ×Ó	f	f
xc	.	.	.	.	309	315	1	7	116.30	365.70	9	.	.	.	false	false	Message: 43ms	.	.	.	.	.	.	.	.	.	.	.	SYNCTIME	43	116.30	365.70	xc.edf	RIGHT	2958	3850857	Full Trial Period	3847899	5	Trial: 5	3847899	28	Ð¡Ïª	Éß	éÙ×Ó	f	f
xc	.	.	.	.	.	.	.	.	.	.	10	.	.	.	false	false	Message: 1052ms	3.28	7.16	458	1176	212.00	415.50	2	2596.20	719	129.30	362.20	INVISIBLE_BOUNDARY[1]	1052	.	.	xc.edf	RIGHT	2958	3850857	Full Trial Period	3847899	5	Trial: 5	3847899	28	Ð¡Ïª	Éß	éÙ×Ó	f	f
xc	.	.	.	.	.	.	.	.	.	.	11	.	.	.	false	false	Message: 1060ms	3.28	7.16	458	1176	212.00	415.50	2	2596.20	719	129.30	362.20	SYNCTIME	1060	.	.	xc.edf	RIGHT	2958	3850857	Full Trial Period	3847899	5	Trial: 5	3847899	28	Ð¡Ïª	Éß	éÙ×Ó	f	f
xc	.	.	.	.	.	.	.	.	.	.	12	.	.	.	false	false	Message: 2133ms	7.41	168.35	44	2141	779.30	498.50	5	3270.00	2098	557.50	503.40	INVISIBLE_BOUNDARY[2]	2133	.	.	xc.edf	RIGHT	2958	3850857	Full Trial Period	3847899	5	Trial: 5	3847899	28	Ð¡Ïª	Éß	éÙ×Ó	f	f
xc	.	.	.	.	81	2222	6	2142	773.40	496.30	13	.	.	.	false	false	Message: 2143ms	.	.	.	.	.	.	.	.	.	.	.	SYNCTIME	2143	773.40	496.30	xc.edf	RIGHT	2958	3850857	Full Trial Period	3847899	5	Trial: 5	3847899	28	Ð¡Ïª	Éß	éÙ×Ó	f	f
xc	.	.	.	.	195	2956	9	2762	465.70	492.40	14	.	.	.	false	false	Message: 2939ms	.	.	.	.	.	.	.	.	.	.	.	KEYBOARD	2939	465.70	492.40	xc.edf	RIGHT	2958	3850857	Full Trial Period	3847899	5	Trial: 5	3847899	28	Ð¡Ïª	Éß	éÙ×Ó	f	f
xc	.	.	.	.	.	.	.	.	.	.	15	.	.	.	false	false	Message: 3005ms	.	.	.	.	.	.	.	.	.	.	.	TRIAL_RESULT 0	3005	.	.	xc.edf	RIGHT	2958	3850857	Full Trial Period	3847899	5	Trial: 5	3847899	28	Ð¡Ïª	Éß	éÙ×Ó	f	f
xc	.	.	.	.	.	.	.	.	.	.	1	.	.	.	false	false	Message: -16ms	.	.	.	.	.	.	.	.	.	.	.	TRIALID 5	-16	.	.	xc.edf	RIGHT	3435	3928031	Full Trial Period	3924596	6	Trial: 6	3924596	4	Ì«Ñô	²ÍÅÌ	ÐÉÐÉ	f	f
xc	.	.	.	.	.	.	.	.	.	.	2	.	.	.	false	false	Message: -1ms	.	.	.	.	.	.	.	.	.	.	.	RECCFG CR 1000 2 0 R	-1	.	.	xc.edf	RIGHT	3435	3928031	Full Trial Period	3924596	6	Trial: 6	3924596	4	Ì«Ñô	²ÍÅÌ	ÐÉÐÉ	f	f
xc	.	.	.	.	.	.	.	.	.	.	3	.	.	.	false	false	Message: -1ms	.	.	.	.	.	.	.	.	.	.	.	ELCLCFG TOWER	-1	.	.	xc.edf	RIGHT	3435	3928031	Full Trial Period	3924596	6	Trial: 6	3924596	4	Ì«Ñô	²ÍÅÌ	ÐÉÐÉ	f	f
xc	.	.	.	.	.	.	.	.	.	.	4	.	.	.	false	false	Message: -1ms	.	.	.	.	.	.	.	.	.	.	.	GAZE_COORDS 0.00 0.00 1023.00 767.00	-1	.	.	xc.edf	RIGHT	3435	3928031	Full Trial Period	3924596	6	Trial: 6	3924596	4	Ì«Ñô	²ÍÅÌ	ÐÉÐÉ	f	f
xc	.	.	.	.	.	.	.	.	.	.	5	.	.	.	false	false	Message: -1ms	.	.	.	.	.	.	.	.	.	.	.	THRESHOLDS R 105 227	-1	.	.	xc.edf	RIGHT	3435	3928031	Full Trial Period	3924596	6	Trial: 6	3924596	4	Ì«Ñô	²ÍÅÌ	ÐÉÐÉ	f	f
xc	.	.	.	.	.	.	.	.	.	.	6	.	.	.	false	false	Message: -1ms	.	.	.	.	.	.	.	.	.	.	.	ELCL_PROC CENTROID (3)	-1	.	.	xc.edf	RIGHT	3435	3928031	Full Trial Period	3924596	6	Trial: 6	3924596	4	Ì«Ñô	²ÍÅÌ	ÐÉÐÉ	f	f
xc	.	.	.	.	.	.	.	.	.	.	7	.	.	.	false	false	Message: -1ms	.	.	.	.	.	.	.	.	.	.	.	ELCL_PCR_PARAM 5 3.0	-1	.	.	xc.edf	RIGHT	3435	3928031	Full Trial Period	3924596	6	Trial: 6	3924596	4	Ì«Ñô	²ÍÅÌ	ÐÉÐÉ	f	f
xc	.	.	.	.	.	.	.	.	.	.	8	.	.	.	false	true	Message: 0ms	.	.	.	.	.	.	.	.	.	.	.	!MODE RECORD CR 1000 2 0 R	0	.	.	xc.edf	RIGHT	3435	3928031	Full Trial Period	3924596	6	Trial: 6	3924596	4	Ì«Ñô	²ÍÅÌ	ÐÉÐÉ	f	f
xc	.	.	.	.	724	730	1	7	118.40	403.10	9	.	.	.	false	false	Message: 41ms	.	.	.	.	.	.	.	.	.	.	.	SYNCTIME	41	118.40	403.10	xc.edf	RIGHT	3435	3928031	Full Trial Period	3924596	6	Trial: 6	3924596	4	Ì«Ñô	²ÍÅÌ	ÐÉÐÉ	f	f
xc	.	.	.	.	.	.	.	.	.	.	10	.	.	.	false	false	Message: 1730ms	7.65	147.17	52	1755	450.70	626.20	4	418.20	1704	215.00	628.60	INVISIBLE_BOUNDARY[1]	1730	.	.	xc.edf	RIGHT	3435	3928031	Full Trial Period	3924596	6	Trial: 6	3924596	4	Ì«Ñô	²ÍÅÌ	ÐÉÐÉ	f	f
xc	.	.	.	.	.	.	.	.	.	.	11	.	.	.	false	false	Message: 1741ms	7.65	147.17	52	1755	450.70	626.20	4	418.20	1704	215.00	628.60	SYNCTIME	1741	.	.	xc.edf	RIGHT	3435	3928031	Full Trial Period	3924596	6	Trial: 6	3924596	4	Ì«Ñô	²ÍÅÌ	ÐÉÐÉ	f	f
xc	.	.	.	.	.	.	.	.	.	.	12	.	.	.	false	false	Message: 2897ms	6.41	145.58	44	2908	812.70	498.50	8	245.80	2865	624.30	460.90	INVISIBLE_BOUNDARY[2]	2897	.	.	xc.edf	RIGHT	3435	3928031	Full Trial Period	3924596	6	Trial: 6	3924596	4	Ì«Ñô	²ÍÅÌ	ÐÉÐÉ	f	f
xc	.	.	.	.	.	.	.	.	.	.	13	.	.	.	false	false	Message: 2908ms	6.41	145.58	44	2908	812.70	498.50	8	245.80	2865	624.30	460.90	SYNCTIME	2908	.	.	xc.edf	RIGHT	3435	3928031	Full Trial Period	3924596	6	Trial: 6	3924596	4	Ì«Ñô	²ÍÅÌ	ÐÉÐÉ	f	f
xc	.	.	.	.	371	3433	10	3063	874.30	448.40	14	.	.	.	false	false	Message: 3417ms	.	.	.	.	.	.	.	.	.	.	.	KEYBOARD	3417	874.30	448.40	xc.edf	RIGHT	3435	3928031	Full Trial Period	3924596	6	Trial: 6	3924596	4	Ì«Ñô	²ÍÅÌ	ÐÉÐÉ	f	f
xc	.	.	.	.	.	.	.	.	.	.	15	.	.	.	false	false	Message: 3476ms	.	.	.	.	.	.	.	.	.	.	.	TRIAL_RESULT 0	3476	.	.	xc.edf	RIGHT	3435	3928031	Full Trial Period	3924596	6	Trial: 6	3924596	4	Ì«Ñô	²ÍÅÌ	ÐÉÐÉ	f	f
xc	.	.	.	.	.	.	.	.	.	.	1	.	.	.	false	false	Message: -17ms	.	.	.	.	.	.	.	.	.	.	.	TRIALID 6	-17	.	.	xc.edf	RIGHT	2350	3934712	Full Trial Period	3932362	7	Trial: 7	3932362	106	ÊÁ×Ó	ÄÏ¹Ï	¾ÈÉúÈ¦	j	j
xc	.	.	.	.	.	.	.	.	.	.	2	.	.	.	false	false	Message: -1ms	.	.	.	.	.	.	.	.	.	.	.	RECCFG CR 1000 2 0 R	-1	.	.	xc.edf	RIGHT	2350	3934712	Full Trial Period	3932362	7	Trial: 7	3932362	106	ÊÁ×Ó	ÄÏ¹Ï	¾ÈÉúÈ¦	j	j
xc	.	.	.	.	.	.	.	.	.	.	3	.	.	.	false	false	Message: -1ms	.	.	.	.	.	.	.	.	.	.	.	ELCLCFG TOWER	-1	.	.	xc.edf	RIGHT	2350	3934712	Full Trial Period	3932362	7	Trial: 7	3932362	106	ÊÁ×Ó	ÄÏ¹Ï	¾ÈÉúÈ¦	j	j
xc	.	.	.	.	.	.	.	.	.	.	4	.	.	.	false	false	Message: -1ms	.	.	.	.	.	.	.	.	.	.	.	GAZE_COORDS 0.00 0.00 1023.00 767.00	-1	.	.	xc.edf	RIGHT	2350	3934712	Full Trial Period	3932362	7	Trial: 7	3932362	106	ÊÁ×Ó	ÄÏ¹Ï	¾ÈÉúÈ¦	j	j
xc	.	.	.	.	.	.	.	.	.	.	5	.	.	.	false	false	Message: -1ms	.	.	.	.	.	.	.	.	.	.	.	THRESHOLDS R 105 227	-1	.	.	xc.edf	RIGHT	2350	3934712	Full Trial Period	3932362	7	Trial: 7	3932362	106	ÊÁ×Ó	ÄÏ¹Ï	¾ÈÉúÈ¦	j	j
xc	.	.	.	.	.	.	.	.	.	.	6	.	.	.	false	false	Message: -1ms	.	.	.	.	.	.	.	.	.	.	.	ELCL_PROC CENTROID (3)	-1	.	.	xc.edf	RIGHT	2350	3934712	Full Trial Period	3932362	7	Trial: 7	3932362	106	ÊÁ×Ó	ÄÏ¹Ï	¾ÈÉúÈ¦	j	j
xc	.	.	.	.	.	.	.	.	.	.	7	.	.	.	false	false	Message: -1ms	.	.	.	.	.	.	.	.	.	.	.	ELCL_PCR_PARAM 5 3.0	-1	.	.	xc.edf	RIGHT	2350	3934712	Full Trial Period	3932362	7	Trial: 7	3932362	106	ÊÁ×Ó	ÄÏ¹Ï	¾ÈÉúÈ¦	j	j
xc	.	.	.	.	.	.	.	.	.	.	8	.	.	.	false	true	Message: 0ms	.	.	.	.	.	.	.	.	.	.	.	!MODE RECORD CR 1000 2 0 R	0	.	.	xc.edf	RIGHT	2350	3934712	Full Trial Period	3932362	7	Trial: 7	3932362	106	ÊÁ×Ó	ÄÏ¹Ï	¾ÈÉúÈ¦	j	j
xc	.	.	.	.	434	440	1	7	123.00	411.50	9	.	.	.	false	false	Message: 41ms	.	.	.	.	.	.	.	.	.	.	.	SYNCTIME	41	123.00	411.50	xc.edf	RIGHT	2350	3934712	Full Trial Period	3932362	7	Trial: 7	3932362	106	ÊÁ×Ó	ÄÏ¹Ï	¾ÈÉúÈ¦	j	j
xc	.	.	.	.	.	.	.	.	.	.	10	.	.	.	false	false	Message: 933ms	11.87	191.47	62	946	461.20	501.10	3	358.60	885	100.20	482.70	INVISIBLE_BOUNDARY[1]	933	.	.	xc.edf	RIGHT	2350	3934712	Full Trial Period	3932362	7	Trial: 7	3932362	106	ÊÁ×Ó	ÄÏ¹Ï	¾ÈÉúÈ¦	j	j
xc	.	.	.	.	.	.	.	.	.	.	11	.	.	.	false	false	Message: 941ms	11.87	191.47	62	946	461.20	501.10	3	358.60	885	100.20	482.70	SYNCTIME	941	.	.	xc.edf	RIGHT	2350	3934712	Full Trial Period	3932362	7	Trial: 7	3932362	106	ÊÁ×Ó	ÄÏ¹Ï	¾ÈÉúÈ¦	j	j
xc	.	.	.	.	.	.	.	.	.	.	12	.	.	.	false	false	Message: 1632ms	12.61	185.48	68	1658	880.20	480.30	5	324.80	1591	503.40	434.60	INVISIBLE_BOUNDARY[2]	1632	.	.	xc.edf	RIGHT	2350	3934712	Full Trial Period	3932362	7	Trial: 7	3932362	106	ÊÁ×Ó	ÄÏ¹Ï	¾ÈÉúÈ¦	j	j
xc	.	.	.	.	.	.	.	.	.	.	13	.	.	.	false	false	Message: 1641ms	12.61	185.48	68	1658	880.20	480.30	5	324.80	1591	503.40	434.60	SYNCTIME	1641	.	.	xc.edf	RIGHT	2350	3934712	Full Trial Period	3932362	7	Trial: 7	3932362	106	ÊÁ×Ó	ÄÏ¹Ï	¾ÈÉúÈ¦	j	j
xc	.	.	.	.	690	2348	6	1659	862.70	445.60	14	.	.	.	false	false	Message: 2331ms	.	.	.	.	.	.	.	.	.	.	.	KEYBOARD	2331	862.70	445.60	xc.edf	RIGHT	2350	3934712	Full Trial Period	3932362	7	Trial: 7	3932362	106	ÊÁ×Ó	ÄÏ¹Ï	¾ÈÉúÈ¦	j	j
xc	.	.	.	.	.	.	.	.	.	.	15	.	.	.	false	false	Message: 2393ms	.	.	.	.	.	.	.	.	.	.	.	TRIAL_RESULT 0	2393	.	.	xc.edf	RIGHT	2350	3934712	Full Trial Period	3932362	7	Trial: 7	3932362	106	ÊÁ×Ó	ÄÏ¹Ï	¾ÈÉúÈ¦	j	j
xc	.	.	.	.	.	.	.	.	.	.	1	.	.	.	false	false	Message: -24ms	.	.	.	.	.	.	.	.	.	.	.	TRIALID 7	-24	.	.	xc.edf	RIGHT	24223	4017990	Full Trial Period	3993767	8	Trial: 8	3993767	146	·çóÝ	Êó±ê	Ã«½í	j	f
xc	.	.	.	.	.	.	.	.	.	.	2	.	.	.	false	false	Message: -1ms	.	.	.	.	.	.	.	.	.	.	.	RECCFG CR 1000 2 0 R	-1	.	.	xc.edf	RIGHT	24223	4017990	Full Trial Period	3993767	8	Trial: 8	3993767	146	·çóÝ	Êó±ê	Ã«½í	j	f
xc	.	.	.	.	.	.	.	.	.	.	3	.	.	.	false	false	Message: -1ms	.	.	.	.	.	.	.	.	.	.	.	ELCLCFG TOWER	-1	.	.	xc.edf	RIGHT	24223	4017990	Full Trial Period	3993767	8	Trial: 8	3993767	146	·çóÝ	Êó±ê	Ã«½í	j	f
xc	.	.	.	.	.	.	.	.	.	.	4	.	.	.	false	false	Message: -1ms	.	.	.	.	.	.	.	.	.	.	.	GAZE_COORDS 0.00 0.00 1023.00 767.00	-1	.	.	xc.edf	RIGHT	24223	4017990	Full Trial Period	3993767	8	Trial: 8	3993767	146	·çóÝ	Êó±ê	Ã«½í	j	f
xc	.	.	.	.	.	.	.	.	.	.	5	.	.	.	false	false	Message: -1ms	.	.	.	.	.	.	.	.	.	.	.	THRESHOLDS R 105 227	-1	.	.	xc.edf	RIGHT	24223	4017990	Full Trial Period	3993767	8	Trial: 8	3993767	146	·çóÝ	Êó±ê	Ã«½í	j	f
xc	.	.	.	.	.	.	.	.	.	.	6	.	.	.	false	false	Message: -1ms	.	.	.	.	.	.	.	.	.	.	.	ELCL_PROC CENTROID (3)	-1	.	.	xc.edf	RIGHT	24223	4017990	Full Trial Period	3993767	8	Trial: 8	3993767	146	·çóÝ	Êó±ê	Ã«½í	j	f
xc	.	.	.	.	.	.	.	.	.	.	7	.	.	.	false	false	Message: -1ms	.	.	.	.	.	.	.	.	.	.	.	ELCL_PCR_PARAM 5 3.0	-1	.	.	xc.edf	RIGHT	24223	4017990	Full Trial Period	3993767	8	Trial: 8	3993767	146	·çóÝ	Êó±ê	Ã«½í	j	f
xc	.	.	.	.	.	.	.	.	.	.	8	.	.	.	false	true	Message: 0ms	.	.	.	.	.	.	.	.	.	.	.	!MODE RECORD CR 1000 2 0 R	0	.	.	xc.edf	RIGHT	24223	4017990	Full Trial Period	3993767	8	Trial: 8	3993767	146	·çóÝ	Êó±ê	Ã«½í	j	f
xc	.	.	.	.	505	511	1	7	106.40	389.50	9	.	.	.	false	false	Message: 51ms	.	.	.	.	.	.	.	.	.	.	.	SYNCTIME	51	106.40	389.50	xc.edf	RIGHT	24223	4017990	Full Trial Period	3993767	8	Trial: 8	3993767	146	·çóÝ	Êó±ê	Ã«½í	j	f
xc	.	.	.	.	.	.	.	.	.	.	10	.	.	.	false	false	Message: 12571ms	15.04	33.96	443	12995	166.50	363.80	24	630.40	12553	611.60	336.20	INVISIBLE_BOUNDARY[1]	12571	.	.	xc.edf	RIGHT	24223	4017990	Full Trial Period	3993767	8	Trial: 8	3993767	146	·çóÝ	Êó±ê	Ã«½í	j	f
xc	.	.	.	.	.	.	.	.	.	.	11	.	.	.	false	false	Message: 12582ms	15.04	33.96	443	12995	166.50	363.80	24	630.40	12553	611.60	336.20	SYNCTIME	12582	.	.	xc.edf	RIGHT	24223	4017990	Full Trial Period	3993767	8	Trial: 8	3993767	146	·çóÝ	Êó±ê	Ã«½í	j	f
xc	.	.	.	.	.	.	.	.	.	.	12	.	.	.	false	false	Message: 20376ms	17.23	239.35	72	20385	1042.00	382.10	40	428.50	20314	516.50	371.80	INVISIBLE_BOUNDARY[2]	20376	.	.	xc.edf	RIGHT	24223	4017990	Full Trial Period	3993767	8	Trial: 8	3993767	146	·çóÝ	Êó±ê	Ã«½í	j	f
xc	.	.	.	.	.	.	.	.	.	.	13	.	.	.	false	false	Message: 20381ms	17.23	239.35	72	20385	1042.00	382.10	40	428.50	20314	516.50	371.80	SYNCTIME	20381	.	.	xc.edf	RIGHT	24223	4017990	Full Trial Period	3993767	8	Trial: 8	3993767	146	·çóÝ	Êó±ê	Ã«½í	j	f
xc	.	.	.	.	48	24221	49	24174	897.60	434.10	14	.	.	.	false	false	Message: 24205ms	.	.	.	.	.	.	.	.	.	.	.	KEYBOARD	24205	897.60	434.10	xc.edf	RIGHT	24223	4017990	Full Trial Period	3993767	8	Trial: 8	3993767	146	·çóÝ	Êó±ê	Ã«½í	j	f
xc	.	.	.	.	.	.	.	.	.	.	15	.	.	.	false	false	Message: 24265ms	.	.	.	.	.	.	.	.	.	.	.	TRIAL_RESULT 0	24265	.	.	xc.edf	RIGHT	24223	4017990	Full Trial Period	3993767	8	Trial: 8	3993767	146	·çóÝ	Êó±ê	Ã«½í	j	f
xc	.	.	.	.	.	.	.	.	.	.	1	.	.	.	false	false	Message: -15ms	.	.	.	.	.	.	.	.	.	.	.	TRIALID 8	-15	.	.	xc.edf	RIGHT	3973	4024502	Full Trial Period	4020529	9	Trial: 9	4020529	79	ÐÅ·â	ÇÉ¿ËÁ¦	ÆË¿ËÅÆ	j	j
xc	.	.	.	.	.	.	.	.	.	.	2	.	.	.	false	false	Message: -1ms	.	.	.	.	.	.	.	.	.	.	.	RECCFG CR 1000 2 0 R	-1	.	.	xc.edf	RIGHT	3973	4024502	Full Trial Period	4020529	9	Trial: 9	4020529	79	ÐÅ·â	ÇÉ¿ËÁ¦	ÆË¿ËÅÆ	j	j
xc	.	.	.	.	.	.	.	.	.	.	3	.	.	.	false	false	Message: -1ms	.	.	.	.	.	.	.	.	.	.	.	ELCLCFG TOWER	-1	.	.	xc.edf	RIGHT	3973	4024502	Full Trial Period	4020529	9	Trial: 9	4020529	79	ÐÅ·â	ÇÉ¿ËÁ¦	ÆË¿ËÅÆ	j	j
xc	.	.	.	.	.	.	.	.	.	.	4	.	.	.	false	false	Message: -1ms	.	.	.	.	.	.	.	.	.	.	.	GAZE_COORDS 0.00 0.00 1023.00 767.00	-1	.	.	xc.edf	RIGHT	3973	4024502	Full Trial Period	4020529	9	Trial: 9	4020529	79	ÐÅ·â	ÇÉ¿ËÁ¦	ÆË¿ËÅÆ	j	j
xc	.	.	.	.	.	.	.	.	.	.	5	.	.	.	false	false	Message: -1ms	.	.	.	.	.	.	.	.	.	.	.	THRESHOLDS R 105 227	-1	.	.	xc.edf	RIGHT	3973	4024502	Full Trial Period	4020529	9	Trial: 9	4020529	79	ÐÅ·â	ÇÉ¿ËÁ¦	ÆË¿ËÅÆ	j	j
xc	.	.	.	.	.	.	.	.	.	.	6	.	.	.	false	false	Message: -1ms	.	.	.	.	.	.	.	.	.	.	.	ELCL_PROC CENTROID (3)	-1	.	.	xc.edf	RIGHT	3973	4024502	Full Trial Period	4020529	9	Trial: 9	4020529	79	ÐÅ·â	ÇÉ¿ËÁ¦	ÆË¿ËÅÆ	j	j
xc	.	.	.	.	.	.	.	.	.	.	7	.	.	.	false	false	Message: -1ms	.	.	.	.	.	.	.	.	.	.	.	ELCL_PCR_PARAM 5 3.0	-1	.	.	xc.edf	RIGHT	3973	4024502	Full Trial Period	4020529	9	Trial: 9	4020529	79	ÐÅ·â	ÇÉ¿ËÁ¦	ÆË¿ËÅÆ	j	j
xc	.	.	.	.	.	.	.	.	.	.	8	.	.	.	false	true	Message: 0ms	.	.	.	.	.	.	.	.	.	.	.	!MODE RECORD CR 1000 2 0 R	0	.	.	xc.edf	RIGHT	3973	4024502	Full Trial Period	4020529	9	Trial: 9	4020529	79	ÐÅ·â	ÇÉ¿ËÁ¦	ÆË¿ËÅÆ	j	j
xc	.	.	.	.	344	350	1	7	126.00	390.20	9	.	.	.	false	false	Message: 42ms	.	.	.	.	.	.	.	.	.	.	.	SYNCTIME	42	126.00	390.20	xc.edf	RIGHT	3973	4024502	Full Trial Period	4020529	9	Trial: 9	4020529	79	ÐÅ·â	ÇÉ¿ËÁ¦	ÆË¿ËÅÆ	j	j
xc	.	.	.	.	.	.	.	.	.	.	10	.	.	.	false	false	Message: 1086ms	10.97	223.79	49	1094	424.00	387.90	2	399.40	1046	94.50	384.70	INVISIBLE_BOUNDARY[1]	1086	.	.	xc.edf	RIGHT	3973	4024502	Full Trial Period	4020529	9	Trial: 9	4020529	79	ÐÅ·â	ÇÉ¿ËÁ¦	ÆË¿ËÅÆ	j	j
xc	.	.	.	.	.	.	.	.	.	.	11	.	.	.	false	false	Message: 1092ms	10.97	223.79	49	1094	424.00	387.90	2	399.40	1046	94.50	384.70	SYNCTIME	1092	.	.	xc.edf	RIGHT	3973	4024502	Full Trial Period	4020529	9	Trial: 9	4020529	79	ÐÅ·â	ÇÉ¿ËÁ¦	ÆË¿ËÅÆ	j	j
xc	.	.	.	.	.	.	.	.	.	.	12	.	.	.	false	false	Message: 2652ms	9.24	181.09	51	2678	877.40	431.60	7	364.40	2628	601.60	405.70	INVISIBLE_BOUNDARY[2]	2652	.	.	xc.edf	RIGHT	3973	4024502	Full Trial Period	4020529	9	Trial: 9	4020529	79	ÐÅ·â	ÇÉ¿ËÁ¦	ÆË¿ËÅÆ	j	j
xc	.	.	.	.	.	.	.	.	.	.	13	.	.	.	false	false	Message: 2659ms	9.24	181.09	51	2678	877.40	431.60	7	364.40	2628	601.60	405.70	SYNCTIME	2659	.	.	xc.edf	RIGHT	3973	4024502	Full Trial Period	4020529	9	Trial: 9	4020529	79	ÐÅ·â	ÇÉ¿ËÁ¦	ÆË¿ËÅÆ	j	j
xc	.	.	.	.	164	3971	11	3808	908.10	401.00	14	[1]	2	RECTANGLE_INTERESTAREA	false	false	Message: 3954ms	.	.	.	.	.	.	.	.	.	.	.	KEYBOARD	3954	908.10	401.00	xc.edf	RIGHT	3973	4024502	Full Trial Period	4020529	9	Trial: 9	4020529	79	ÐÅ·â	ÇÉ¿ËÁ¦	ÆË¿ËÅÆ	j	j
xc	.	.	.	.	.	.	.	.	.	.	15	.	.	.	false	false	Message: 4022ms	.	.	.	.	.	.	.	.	.	.	.	TRIAL_RESULT 0	4022	.	.	xc.edf	RIGHT	3973	4024502	Full Trial Period	4020529	9	Trial: 9	4020529	79	ÐÅ·â	ÇÉ¿ËÁ¦	ÆË¿ËÅÆ	j	j
xc	.	.	.	.	.	.	.	.	.	.	1	.	.	.	false	false	Message: -526ms	.	.	.	.	.	.	.	.	.	.	.	TRIALID 9	-526	.	.	xc.edf	RIGHT	4857	4031279	Full Trial Period	4026422	10	Trial: 10	4026422	94	µ°¾í	Ã«±Ê	¿ê×Ó	j	j
xc	.	.	.	.	.	.	.	.	.	.	2	.	.	.	false	false	Message: -1ms	.	.	.	.	.	.	.	.	.	.	.	RECCFG CR 1000 2 0 R	-1	.	.	xc.edf	RIGHT	4857	4031279	Full Trial Period	4026422	10	Trial: 10	4026422	94	µ°¾í	Ã«±Ê	¿ê×Ó	j	j
xc	.	.	.	.	.	.	.	.	.	.	3	.	.	.	false	false	Message: -1ms	.	.	.	.	.	.	.	.	.	.	.	ELCLCFG TOWER	-1	.	.	xc.edf	RIGHT	4857	4031279	Full Trial Period	4026422	10	Trial: 10	4026422	94	µ°¾í	Ã«±Ê	¿ê×Ó	j	j
xc	.	.	.	.	.	.	.	.	.	.	4	.	.	.	false	false	Message: -1ms	.	.	.	.	.	.	.	.	.	.	.	GAZE_COORDS 0.00 0.00 1023.00 767.00	-1	.	.	xc.edf	RIGHT	4857	4031279	Full Trial Period	4026422	10	Trial: 10	4026422	94	µ°¾í	Ã«±Ê	¿ê×Ó	j	j
xc	.	.	.	.	.	.	.	.	.	.	5	.	.	.	false	false	Message: -1ms	.	.	.	.	.	.	.	.	.	.	.	THRESHOLDS R 105 227	-1	.	.	xc.edf	RIGHT	4857	4031279	Full Trial Period	4026422	10	Trial: 10	4026422	94	µ°¾í	Ã«±Ê	¿ê×Ó	j	j
xc	.	.	.	.	.	.	.	.	.	.	6	.	.	.	false	false	Message: -1ms	.	.	.	.	.	.	.	.	.	.	.	ELCL_PROC CENTROID (3)	-1	.	.	xc.edf	RIGHT	4857	4031279	Full Trial Period	4026422	10	Trial: 10	4026422	94	µ°¾í	Ã«±Ê	¿ê×Ó	j	j
xc	.	.	.	.	.	.	.	.	.	.	7	.	.	.	false	false	Message: -1ms	.	.	.	.	.	.	.	.	.	.	.	ELCL_PCR_PARAM 5 3.0	-1	.	.	xc.edf	RIGHT	4857	4031279	Full Trial Period	4026422	10	Trial: 10	4026422	94	µ°¾í	Ã«±Ê	¿ê×Ó	j	j
xc	.	.	.	.	.	.	.	.	.	.	8	.	.	.	false	true	Message: 0ms	.	.	.	.	.	.	.	.	.	.	.	!MODE RECORD CR 1000 2 0 R	0	.	.	xc.edf	RIGHT	4857	4031279	Full Trial Period	4026422	10	Trial: 10	4026422	94	µ°¾í	Ã«±Ê	¿ê×Ó	j	j
xc	.	.	.	.	147	153	1	7	499.20	356.80	9	.	.	.	false	false	Message: 49ms	.	.	.	.	.	.	.	.	.	.	.	SYNCTIME	49	499.20	356.80	xc.edf	RIGHT	4857	4031279	Full Trial Period	4026422	10	Trial: 10	4026422	94	µ°¾í	Ã«±Ê	¿ê×Ó	j	j
xc	.	.	.	.	.	.	.	.	.	.	10	.	.	.	false	false	Message: 1841ms	15.62	202.81	77	1873	590.30	393.00	3	391.40	1797	123.80	373.70	INVISIBLE_BOUNDARY[1]	1841	.	.	xc.edf	RIGHT	4857	4031279	Full Trial Period	4026422	10	Trial: 10	4026422	94	µ°¾í	Ã«±Ê	¿ê×Ó	j	j
xc	.	.	.	.	.	.	.	.	.	.	11	.	.	.	false	false	Message: 1848ms	15.62	202.81	77	1873	590.30	393.00	3	391.40	1797	123.80	373.70	SYNCTIME	1848	.	.	xc.edf	RIGHT	4857	4031279	Full Trial Period	4026422	10	Trial: 10	4026422	94	µ°¾í	Ã«±Ê	¿ê×Ó	j	j
xc	.	.	.	.	.	.	.	.	.	.	12	.	.	.	false	false	Message: 3686ms	9.46	181.83	52	3699	861.00	425.60	7	294.70	3648	580.70	393.20	INVISIBLE_BOUNDARY[2]	3686	.	.	xc.edf	RIGHT	4857	4031279	Full Trial Period	4026422	10	Trial: 10	4026422	94	µ°¾í	Ã«±Ê	¿ê×Ó	j	j
xc	.	.	.	.	.	.	.	.	.	.	13	.	.	.	false	false	Message: 3690ms	9.46	181.83	52	3699	861.00	425.60	7	294.70	3648	580.70	393.20	SYNCTIME	3690	.	.	xc.edf	RIGHT	4857	4031279	Full Trial Period	4026422	10	Trial: 10	4026422	94	µ°¾í	Ã«±Ê	¿ê×Ó	j	j
xc	.	.	.	.	974	4855	9	3882	887.60	395.40	14	[1]	2	RECTANGLE_INTERESTAREA	false	false	Message: 4838ms	.	.	.	.	.	.	.	.	.	.	.	KEYBOARD	4838	887.60	395.40	xc.edf	RIGHT	4857	4031279	Full Trial Period	4026422	10	Trial: 10	4026422	94	µ°¾í	Ã«±Ê	¿ê×Ó	j	j
xc	.	.	.	.	.	.	.	.	.	.	15	.	.	.	false	false	Message: 4901ms	.	.	.	.	.	.	.	.	.	.	.	TRIAL_RESULT 0	4901	.	.	xc.edf	RIGHT	4857	4031279	Full Trial Period	4026422	10	Trial: 10	4026422	94	µ°¾í	Ã«±Ê	¿ê×Ó	j	j
xc	.	.	.	.	.	.	.	.	.	.	1	.	.	.	false	false	Message: -26ms	.	.	.	.	.	.	.	.	.	.	.	TRIALID 10	-26	.	.	xc.edf	RIGHT	3452	4036415	Full Trial Period	4032963	11	Trial: 11	4032963	136	ÏÚ±ý	ÐÅ·â	É××Ó	f	f
xc	.	.	.	.	.	.	.	.	.	.	2	.	.	.	false	false	Message: -1ms	.	.	.	.	.	.	.	.	.	.	.	RECCFG CR 1000 2 0 R	-1	.	.	xc.edf	RIGHT	3452	4036415	Full Trial Period	4032963	11	Trial: 11	4032963	136	ÏÚ±ý	ÐÅ·â	É××Ó	f	f
xc	.	.	.	.	.	.	.	.	.	.	3	.	.	.	false	false	Message: -1ms	.	.	.	.	.	.	.	.	.	.	.	ELCLCFG TOWER	-1	.	.	xc.edf	RIGHT	3452	4036415	Full Trial Period	4032963	11	Trial: 11	4032963	136	ÏÚ±ý	ÐÅ·â	É××Ó	f	f
xc	.	.	.	.	.	.	.	.	.	.	4	.	.	.	false	false	Message: -1ms	.	.	.	.	.	.	.	.	.	.	.	GAZE_COORDS 0.00 0.00 1023.00 767.00	-1	.	.	xc.edf	RIGHT	3452	4036415	Full Trial Period	4032963	11	Trial: 11	4032963	136	ÏÚ±ý	ÐÅ·â	É××Ó	f	f
xc	.	.	.	.	.	.	.	.	.	.	5	.	.	.	false	false	Message: -1ms	.	.	.	.	.	.	.	.	.	.	.	THRESHOLDS R 105 227	-1	.	.	xc.edf	RIGHT	3452	4036415	Full Trial Period	4032963	11	Trial: 11	4032963	136	ÏÚ±ý	ÐÅ·â	É××Ó	f	f
xc	.	.	.	.	.	.	.	.	.	.	6	.	.	.	false	false	Message: -1ms	.	.	.	.	.	.	.	.	.	.	.	ELCL_PROC CENTROID (3)	-1	.	.	xc.edf	RIGHT	3452	4036415	Full Trial Period	4032963	11	Trial: 11	4032963	136	ÏÚ±ý	ÐÅ·â	É××Ó	f	f
xc	.	.	.	.	.	.	.	.	.	.	7	.	.	.	false	false	Message: -1ms	.	.	.	.	.	.	.	.	.	.	.	ELCL_PCR_PARAM 5 3.0	-1	.	.	xc.edf	RIGHT	3452	4036415	Full Trial Period	4032963	11	Trial: 11	4032963	136	ÏÚ±ý	ÐÅ·â	É××Ó	f	f
xc	.	.	.	.	.	.	.	.	.	.	8	.	.	.	false	true	Message: 0ms	.	.	.	.	.	.	.	.	.	.	.	!MODE RECORD CR 1000 2 0 R	0	.	.	xc.edf	RIGHT	3452	4036415	Full Trial Period	4032963	11	Trial: 11	4032963	136	ÏÚ±ý	ÐÅ·â	É××Ó	f	f
xc	.	.	.	.	537	543	1	7	117.80	364.70	9	.	.	.	false	false	Message: 39ms	.	.	.	.	.	.	.	.	.	.	.	SYNCTIME	39	117.80	364.70	xc.edf	RIGHT	3452	4036415	Full Trial Period	4032963	11	Trial: 11	4032963	136	ÏÚ±ý	ÐÅ·â	É××Ó	f	f
xc	.	.	.	.	.	.	.	.	.	.	10	.	.	.	false	false	Message: 1181ms	11.35	159.89	71	1206	455.50	372.00	3	355.80	1136	116.80	362.10	INVISIBLE_BOUNDARY[1]	1181	.	.	xc.edf	RIGHT	3452	4036415	Full Trial Period	4032963	11	Trial: 11	4032963	136	ÏÚ±ý	ÐÅ·â	É××Ó	f	f
xc	.	.	.	.	.	.	.	.	.	.	11	.	.	.	false	false	Message: 1189ms	11.35	159.89	71	1206	455.50	372.00	3	355.80	1136	116.80	362.10	SYNCTIME	1189	.	.	xc.edf	RIGHT	3452	4036415	Full Trial Period	4032963	11	Trial: 11	4032963	136	ÏÚ±ý	ÐÅ·â	É××Ó	f	f
xc	.	.	.	.	.	.	.	.	.	.	12	.	.	.	false	false	Message: 2063ms	5.51	131.26	42	2071	781.20	391.30	6	246.80	2030	618.70	380.10	INVISIBLE_BOUNDARY[2]	2063	.	.	xc.edf	RIGHT	3452	4036415	Full Trial Period	4032963	11	Trial: 11	4032963	136	ÏÚ±ý	ÐÅ·â	É××Ó	f	f
xc	.	.	.	.	98	2169	7	2072	777.90	384.20	13	.	.	.	false	false	Message: 2072ms	.	.	.	.	.	.	.	.	.	.	.	SYNCTIME	2072	.	.	xc.edf	RIGHT	3452	4036415	Full Trial Period	4032963	11	Trial: 11	4032963	136	ÏÚ±ý	ÐÅ·â	É××Ó	f	f
xc	.	.	.	.	1254	3450	8	2197	860.40	389.90	14	[1]	2	RECTANGLE_INTERESTAREA	false	false	Message: 3433ms	.	.	.	.	.	.	.	.	.	.	.	KEYBOARD	3433	860.40	389.90	xc.edf	RIGHT	3452	4036415	Full Trial Period	4032963	11	Trial: 11	4032963	136	ÏÚ±ý	ÐÅ·â	É××Ó	f	f
xc	.	.	.	.	.	.	.	.	.	.	15	.	.	.	false	false	Message: 3498ms	.	.	.	.	.	.	.	.	.	.	.	TRIAL_RESULT 0	3498	.	.	xc.edf	RIGHT	3452	4036415	Full Trial Period	4032963	11	Trial: 11	4032963	136	ÏÚ±ý	ÐÅ·â	É××Ó	f	f
xc	.	.	.	.	.	.	.	.	.	.	1	.	.	.	false	false	Message: -21ms	.	.	.	.	.	.	.	.	.	.	.	TRIALID 11	-21	.	.	xc.edf	RIGHT	5907	4043639	Full Trial Period	4037732	12	Trial: 12	4037732	26	¹þÃÜ¹Ï	ÂÖÌ¥	¸ÊÕá	f	f
xc	.	.	.	.	.	.	.	.	.	.	2	.	.	.	false	false	Message: -1ms	.	.	.	.	.	.	.	.	.	.	.	RECCFG CR 1000 2 0 R	-1	.	.	xc.edf	RIGHT	5907	4043639	Full Trial Period	4037732	12	Trial: 12	4037732	26	¹þÃÜ¹Ï	ÂÖÌ¥	¸ÊÕá	f	f
xc	.	.	.	.	.	.	.	.	.	.	3	.	.	.	false	false	Message: -1ms	.	.	.	.	.	.	.	.	.	.	.	ELCLCFG TOWER	-1	.	.	xc.edf	RIGHT	5907	4043639	Full Trial Period	4037732	12	Trial: 12	4037732	26	¹þÃÜ¹Ï	ÂÖÌ¥	¸ÊÕá	f	f
xc	.	.	.	.	.	.	.	.	.	.	4	.	.	.	false	false	Message: -1ms	.	.	.	.	.	.	.	.	.	.	.	GAZE_COORDS 0.00 0.00 1023.00 767.00	-1	.	.	xc.edf	RIGHT	5907	4043639	Full Trial Period	4037732	12	Trial: 12	4037732	26	¹þÃÜ¹Ï	ÂÖÌ¥	¸ÊÕá	f	f
xc	.	.	.	.	.	.	.	.	.	.	5	.	.	.	false	false	Message: -1ms	.	.	.	.	.	.	.	.	.	.	.	THRESHOLDS R 105 227	-1	.	.	xc.edf	RIGHT	5907	4043639	Full Trial Period	4037732	12	Trial: 12	4037732	26	¹þÃÜ¹Ï	ÂÖÌ¥	¸ÊÕá	f	f
xc	.	.	.	.	.	.	.	.	.	.	6	.	.	.	false	false	Message: -1ms	.	.	.	.	.	.	.	.	.	.	.	ELCL_PROC CENTROID (3)	-1	.	.	xc.edf	RIGHT	5907	4043639	Full Trial Period	4037732	12	Trial: 12	4037732	26	¹þÃÜ¹Ï	ÂÖÌ¥	¸ÊÕá	f	f
xc	.	.	.	.	.	.	.	.	.	.	7	.	.	.	false	false	Message: -1ms	.	.	.	.	.	.	.	.	.	.	.	ELCL_PCR_PARAM 5 3.0	-1	.	.	xc.edf	RIGHT	5907	4043639	Full Trial Period	4037732	12	Trial: 12	4037732	26	¹þÃÜ¹Ï	ÂÖÌ¥	¸ÊÕá	f	f
xc	.	.	.	.	.	.	.	.	.	.	8	.	.	.	false	true	Message: 0ms	.	.	.	.	.	.	.	.	.	.	.	!MODE RECORD CR 1000 2 0 R	0	.	.	xc.edf	RIGHT	5907	4043639	Full Trial Period	4037732	12	Trial: 12	4037732	26	¹þÃÜ¹Ï	ÂÖÌ¥	¸ÊÕá	f	f
xc	.	.	.	.	1278	1284	1	7	121.10	371.60	9	.	.	.	false	false	Message: 45ms	.	.	.	.	.	.	.	.	.	.	.	SYNCTIME	45	121.10	371.60	xc.edf	RIGHT	5907	4043639	Full Trial Period	4037732	12	Trial: 12	4037732	26	¹þÃÜ¹Ï	ÂÖÌ¥	¸ÊÕá	f	f
xc	.	.	.	.	.	.	.	.	.	.	10	.	.	.	false	false	Message: 4201ms	11.43	190.53	60	4213	512.00	380.80	10	490.20	4154	173.30	368.10	INVISIBLE_BOUNDARY[1]	4201	.	.	xc.edf	RIGHT	5907	4043639	Full Trial Period	4037732	12	Trial: 12	4037732	26	¹þÃÜ¹Ï	ÂÖÌ¥	¸ÊÕá	f	f
xc	.	.	.	.	.	.	.	.	.	.	11	.	.	.	false	false	Message: 4211ms	11.43	190.53	60	4213	512.00	380.80	10	490.20	4154	173.30	368.10	SYNCTIME	4211	.	.	xc.edf	RIGHT	5907	4043639	Full Trial Period	4037732	12	Trial: 12	4037732	26	¹þÃÜ¹Ï	ÂÖÌ¥	¸ÊÕá	f	f
xc	.	.	.	.	.	.	.	.	.	.	12	.	.	.	false	false	Message: 4981ms	14.42	173.77	83	5011	916.80	404.30	13	327.70	4929	485.10	375.80	INVISIBLE_BOUNDARY[2]	4981	.	.	xc.edf	RIGHT	5907	4043639	Full Trial Period	4037732	12	Trial: 12	4037732	26	¹þÃÜ¹Ï	ÂÖÌ¥	¸ÊÕá	f	f
xc	.	.	.	.	.	.	.	.	.	.	13	.	.	.	false	false	Message: 4986ms	14.42	173.77	83	5011	916.80	404.30	13	327.70	4929	485.10	375.80	SYNCTIME	4986	.	.	xc.edf	RIGHT	5907	4043639	Full Trial Period	4037732	12	Trial: 12	4037732	26	¹þÃÜ¹Ï	ÂÖÌ¥	¸ÊÕá	f	f
xc	.	.	.	.	657	5905	15	5249	873.80	394.00	14	[1]	2	RECTANGLE_INTERESTAREA	false	false	Message: 5888ms	.	.	.	.	.	.	.	.	.	.	.	KEYBOARD	5888	873.80	394.00	xc.edf	RIGHT	5907	4043639	Full Trial Period	4037732	12	Trial: 12	4037732	26	¹þÃÜ¹Ï	ÂÖÌ¥	¸ÊÕá	f	f
xc	.	.	.	.	.	.	.	.	.	.	15	.	.	.	false	false	Message: 5952ms	.	.	.	.	.	.	.	.	.	.	.	TRIAL_RESULT 0	5952	.	.	xc.edf	RIGHT	5907	4043639	Full Trial Period	4037732	12	Trial: 12	4037732	26	¹þÃÜ¹Ï	ÂÖÌ¥	¸ÊÕá	f	f
xc	.	.	.	.	.	.	.	.	.	.	1	.	.	.	false	false	Message: -16ms	.	.	.	.	.	.	.	.	.	.	.	TRIALID 12	-16	.	.	xc.edf	RIGHT	8211	4053320	Full Trial Period	4045109	13	Trial: 13	4045109	128	ºìÔæ	ÂøÍ·	¿óÈªË®	f	f
xc	.	.	.	.	.	.	.	.	.	.	2	.	.	.	false	false	Message: -1ms	.	.	.	.	.	.	.	.	.	.	.	RECCFG CR 1000 2 0 R	-1	.	.	xc.edf	RIGHT	8211	4053320	Full Trial Period	4045109	13	Trial: 13	4045109	128	ºìÔæ	ÂøÍ·	¿óÈªË®	f	f
xc	.	.	.	.	.	.	.	.	.	.	3	.	.	.	false	false	Message: -1ms	.	.	.	.	.	.	.	.	.	.	.	ELCLCFG TOWER	-1	.	.	xc.edf	RIGHT	8211	4053320	Full Trial Period	4045109	13	Trial: 13	4045109	128	ºìÔæ	ÂøÍ·	¿óÈªË®	f	f
xc	.	.	.	.	.	.	.	.	.	.	4	.	.	.	false	false	Message: -1ms	.	.	.	.	.	.	.	.	.	.	.	GAZE_COORDS 0.00 0.00 1023.00 767.00	-1	.	.	xc.edf	RIGHT	8211	4053320	Full Trial Period	4045109	13	Trial: 13	4045109	128	ºìÔæ	ÂøÍ·	¿óÈªË®	f	f
xc	.	.	.	.	.	.	.	.	.	.	5	.	.	.	false	false	Message: -1ms	.	.	.	.	.	.	.	.	.	.	.	THRESHOLDS R 105 227	-1	.	.	xc.edf	RIGHT	8211	4053320	Full Trial Period	4045109	13	Trial: 13	4045109	128	ºìÔæ	ÂøÍ·	¿óÈªË®	f	f
xc	.	.	.	.	.	.	.	.	.	.	6	.	.	.	false	false	Message: -1ms	.	.	.	.	.	.	.	.	.	.	.	ELCL_PROC CENTROID (3)	-1	.	.	xc.edf	RIGHT	8211	4053320	Full Trial Period	4045109	13	Trial: 13	4045109	128	ºìÔæ	ÂøÍ·	¿óÈªË®	f	f
xc	.	.	.	.	.	.	.	.	.	.	7	.	.	.	false	false	Message: -1ms	.	.	.	.	.	.	.	.	.	.	.	ELCL_PCR_PARAM 5 3.0	-1	.	.	xc.edf	RIGHT	8211	4053320	Full Trial Period	4045109	13	Trial: 13	4045109	128	ºìÔæ	ÂøÍ·	¿óÈªË®	f	f
xc	.	.	.	.	.	.	.	.	.	.	8	.	.	.	false	true	Message: 0ms	.	.	.	.	.	.	.	.	.	.	.	!MODE RECORD CR 1000 2 0 R	0	.	.	xc.edf	RIGHT	8211	4053320	Full Trial Period	4045109	13	Trial: 13	4045109	128	ºìÔæ	ÂøÍ·	¿óÈªË®	f	f
xc	.	.	.	.	593	599	1	7	109.40	365.70	9	.	.	.	false	false	Message: 41ms	.	.	.	.	.	.	.	.	.	.	.	SYNCTIME	41	109.40	365.70	xc.edf	RIGHT	8211	4053320	Full Trial Period	4045109	13	Trial: 13	4045109	128	ºìÔæ	ÂøÍ·	¿óÈªË®	f	f
xc	.	.	.	.	.	.	.	.	.	.	10	.	.	.	false	false	Message: 4337ms	1.33	5.61	237	4559	468.10	390.40	10	870.70	4323	496.40	364.40	INVISIBLE_BOUNDARY[1]	4337	.	.	xc.edf	RIGHT	8211	4053320	Full Trial Period	4045109	13	Trial: 13	4045109	128	ºìÔæ	ÂøÍ·	¿óÈªË®	f	f
xc	.	.	.	.	.	.	.	.	.	.	11	.	.	.	false	false	Message: 4341ms	1.33	5.61	237	4559	468.10	390.40	10	870.70	4323	496.40	364.40	SYNCTIME	4341	.	.	xc.edf	RIGHT	8211	4053320	Full Trial Period	4045109	13	Trial: 13	4045109	128	ºìÔæ	ÂøÍ·	¿óÈªË®	f	f
xc	.	.	.	.	178	7566	17	7389	766.40	382.10	12	.	.	.	false	false	Message: 7488ms	.	.	.	.	.	.	.	.	.	.	.	INVISIBLE_BOUNDARY[2]	7488	766.40	382.10	xc.edf	RIGHT	8211	4053320	Full Trial Period	4045109	13	Trial: 13	4045109	128	ºìÔæ	ÂøÍ·	¿óÈªË®	f	f
xc	.	.	.	.	178	7566	17	7389	766.40	382.10	13	.	.	.	false	false	Message: 7490ms	.	.	.	.	.	.	.	.	.	.	.	SYNCTIME	7490	766.40	382.10	xc.edf	RIGHT	8211	4053320	Full Trial Period	4045109	13	Trial: 13	4045109	128	ºìÔæ	ÂøÍ·	¿óÈªË®	f	f
xc	.	.	.	.	564	8209	18	7646	881.50	378.40	14	[1]	2	RECTANGLE_INTERESTAREA	false	false	Message: 8192ms	.	.	.	.	.	.	.	.	.	.	.	KEYBOARD	8192	881.50	378.40	xc.edf	RIGHT	8211	4053320	Full Trial Period	4045109	13	Trial: 13	4045109	128	ºìÔæ	ÂøÍ·	¿óÈªË®	f	f
xc	.	.	.	.	.	.	.	.	.	.	15	.	.	.	false	false	Message: 8252ms	.	.	.	.	.	.	.	.	.	.	.	TRIAL_RESULT 0	8252	.	.	xc.edf	RIGHT	8211	4053320	Full Trial Period	4045109	13	Trial: 13	4045109	128	ºìÔæ	ÂøÍ·	¿óÈªË®	f	f
xc	.	.	.	.	.	.	.	.	.	.	1	.	.	.	false	false	Message: -28ms	.	.	.	.	.	.	.	.	.	.	.	TRIALID 13	-28	.	.	xc.edf	RIGHT	15513	4076090	Full Trial Period	4060577	14	Trial: 14	4060577	90	³È×Ó	ÌðÌðÈ¦	ÊÖïí	j	j
xc	.	.	.	.	.	.	.	.	.	.	2	.	.	.	false	false	Message: -1ms	.	.	.	.	.	.	.	.	.	.	.	RECCFG CR 1000 2 0 R	-1	.	.	xc.edf	RIGHT	15513	4076090	Full Trial Period	4060577	14	Trial: 14	4060577	90	³È×Ó	ÌðÌðÈ¦	ÊÖïí	j	j
xc	.	.	.	.	.	.	.	.	.	.	3	.	.	.	false	false	Message: -1ms	.	.	.	.	.	.	.	.	.	.	.	ELCLCFG TOWER	-1	.	.	xc.edf	RIGHT	15513	4076090	Full Trial Period	4060577	14	Trial: 14	4060577	90	³È×Ó	ÌðÌðÈ¦	ÊÖïí	j	j
xc	.	.	.	.	.	.	.	.	.	.	4	.	.	.	false	false	Message: -1ms	.	.	.	.	.	.	.	.	.	.	.	GAZE_COORDS 0.00 0.00 1023.00 767.00	-1	.	.	xc.edf	RIGHT	15513	4076090	Full Trial Period	4060577	14	Trial: 14	4060577	90	³È×Ó	ÌðÌðÈ¦	ÊÖïí	j	j
xc	.	.	.	.	.	.	.	.	.	.	5	.	.	.	false	false	Message: -1ms	.	.	.	.	.	.	.	.	.	.	.	THRESHOLDS R 105 227	-1	.	.	xc.edf	RIGHT	15513	4076090	Full Trial Period	4060577	14	Trial: 14	4060577	90	³È×Ó	ÌðÌðÈ¦	ÊÖïí	j	j
xc	.	.	.	.	.	.	.	.	.	.	6	.	.	.	false	false	Message: -1ms	.	.	.	.	.	.	.	.	.	.	.	ELCL_PROC CENTROID (3)	-1	.	.	xc.edf	RIGHT	15513	4076090	Full Trial Period	4060577	14	Trial: 14	4060577	90	³È×Ó	ÌðÌðÈ¦	ÊÖïí	j	j
xc	.	.	.	.	.	.	.	.	.	.	7	.	.	.	false	false	Message: -1ms	.	.	.	.	.	.	.	.	.	.	.	ELCL_PCR_PARAM 5 3.0	-1	.	.	xc.edf	RIGHT	15513	4076090	Full Trial Period	4060577	14	Trial: 14	4060577	90	³È×Ó	ÌðÌðÈ¦	ÊÖïí	j	j
xc	.	.	.	.	.	.	.	.	.	.	8	.	.	.	false	true	Message: 0ms	.	.	.	.	.	.	.	.	.	.	.	!MODE RECORD CR 1000 2 0 R	0	.	.	xc.edf	RIGHT	15513	4076090	Full Trial Period	4060577	14	Trial: 14	4060577	90	³È×Ó	ÌðÌðÈ¦	ÊÖïí	j	j
xc	.	.	.	.	1201	1207	1	7	94.90	372.80	9	.	.	.	false	false	Message: 47ms	.	.	.	.	.	.	.	.	.	.	.	SYNCTIME	47	94.90	372.80	xc.edf	RIGHT	15513	4076090	Full Trial Period	4060577	14	Trial: 14	4060577	90	³È×Ó	ÌðÌðÈ¦	ÊÖïí	j	j
xc	.	.	.	.	.	.	.	.	.	.	10	.	.	.	false	false	Message: 8373ms	0.82	3.60	228	8590	519.80	390.60	18	726.40	8363	538.70	376.20	INVISIBLE_BOUNDARY[1]	8373	.	.	xc.edf	RIGHT	15513	4076090	Full Trial Period	4060577	14	Trial: 14	4060577	90	³È×Ó	ÌðÌðÈ¦	ÊÖïí	j	j
xc	.	.	.	.	.	.	.	.	.	.	11	.	.	.	false	false	Message: 8378ms	0.82	3.60	228	8590	519.80	390.60	18	726.40	8363	538.70	376.20	SYNCTIME	8378	.	.	xc.edf	RIGHT	15513	4076090	Full Trial Period	4060577	14	Trial: 14	4060577	90	³È×Ó	ÌðÌðÈ¦	ÊÖïí	j	j
xc	.	.	.	.	.	.	.	.	.	.	12	.	.	.	false	false	Message: 13429ms	9.79	39.94	245	13643	831.20	405.80	29	840.60	13399	541.70	387.10	INVISIBLE_BOUNDARY[2]	13429	.	.	xc.edf	RIGHT	15513	4076090	Full Trial Period	4060577	14	Trial: 14	4060577	90	³È×Ó	ÌðÌðÈ¦	ÊÖïí	j	j
xc	150	13579	12	13430	.	.	.	.	.	.	13	.	.	.	false	false	Message: 13436ms	9.79	39.94	245	13643	831.20	405.80	29	840.60	13399	541.70	387.10	SYNCTIME	13436	.	.	xc.edf	RIGHT	15513	4076090	Full Trial Period	4060577	14	Trial: 14	4060577	90	³È×Ó	ÌðÌðÈ¦	ÊÖïí	j	j
xc	.	.	.	.	111	15511	37	15401	879.70	390.80	14	[1]	2	RECTANGLE_INTERESTAREA	false	false	Message: 15495ms	.	.	.	.	.	.	.	.	.	.	.	KEYBOARD	15495	879.70	390.80	xc.edf	RIGHT	15513	4076090	Full Trial Period	4060577	14	Trial: 14	4060577	90	³È×Ó	ÌðÌðÈ¦	ÊÖïí	j	j
xc	.	.	.	.	.	.	.	.	.	.	15	.	.	.	false	false	Message: 15558ms	.	.	.	.	.	.	.	.	.	.	.	TRIAL_RESULT 0	15558	.	.	xc.edf	RIGHT	15513	4076090	Full Trial Period	4060577	14	Trial: 14	4060577	90	³È×Ó	ÌðÌðÈ¦	ÊÖïí	j	j
xc	.	.	.	.	.	.	.	.	.	.	1	.	.	.	false	false	Message: -15ms	.	.	.	.	.	.	.	.	.	.	.	TRIALID 14	-15	.	.	xc.edf	RIGHT	5481	4083092	Full Trial Period	4077611	15	Trial: 15	4077611	17	ÁïÁïÇò	·Éµú	ÅûÈø	j	j
xc	.	.	.	.	.	.	.	.	.	.	2	.	.	.	false	false	Message: -1ms	.	.	.	.	.	.	.	.	.	.	.	RECCFG CR 1000 2 0 R	-1	.	.	xc.edf	RIGHT	5481	4083092	Full Trial Period	4077611	15	Trial: 15	4077611	17	ÁïÁïÇò	·Éµú	ÅûÈø	j	j
xc	.	.	.	.	.	.	.	.	.	.	3	.	.	.	false	false	Message: -1ms	.	.	.	.	.	.	.	.	.	.	.	ELCLCFG TOWER	-1	.	.	xc.edf	RIGHT	5481	4083092	Full Trial Period	4077611	15	Trial: 15	4077611	17	ÁïÁïÇò	·Éµú	ÅûÈø	j	j
xc	.	.	.	.	.	.	.	.	.	.	4	.	.	.	false	false	Message: -1ms	.	.	.	.	.	.	.	.	.	.	.	GAZE_COORDS 0.00 0.00 1023.00 767.00	-1	.	.	xc.edf	RIGHT	5481	4083092	Full Trial Period	4077611	15	Trial: 15	4077611	17	ÁïÁïÇò	·Éµú	ÅûÈø	j	j
xc	.	.	.	.	.	.	.	.	.	.	5	.	.	.	false	false	Message: -1ms	.	.	.	.	.	.	.	.	.	.	.	THRESHOLDS R 105 227	-1	.	.	xc.edf	RIGHT	5481	4083092	Full Trial Period	4077611	15	Trial: 15	4077611	17	ÁïÁïÇò	·Éµú	ÅûÈø	j	j
xc	.	.	.	.	.	.	.	.	.	.	6	.	.	.	false	false	Message: -1ms	.	.	.	.	.	.	.	.	.	.	.	ELCL_PROC CENTROID (3)	-1	.	.	xc.edf	RIGHT	5481	4083092	Full Trial Period	4077611	15	Trial: 15	4077611	17	ÁïÁïÇò	·Éµú	ÅûÈø	j	j
xc	.	.	.	.	.	.	.	.	.	.	7	.	.	.	false	false	Message: -1ms	.	.	.	.	.	.	.	.	.	.	.	ELCL_PCR_PARAM 5 3.0	-1	.	.	xc.edf	RIGHT	5481	4083092	Full Trial Period	4077611	15	Trial: 15	4077611	17	ÁïÁïÇò	·Éµú	ÅûÈø	j	j
xc	.	.	.	.	.	.	.	.	.	.	8	.	.	.	false	true	Message: 0ms	.	.	.	.	.	.	.	.	.	.	.	!MODE RECORD CR 1000 2 0 R	0	.	.	xc.edf	RIGHT	5481	4083092	Full Trial Period	4077611	15	Trial: 15	4077611	17	ÁïÁïÇò	·Éµú	ÅûÈø	j	j
xc	.	.	.	.	769	777	1	9	101.90	413.40	9	.	.	.	false	false	Message: 43ms	.	.	.	.	.	.	.	.	.	.	.	SYNCTIME	43	101.90	413.40	xc.edf	RIGHT	5481	4083092	Full Trial Period	4077611	15	Trial: 15	4077611	17	ÁïÁïÇò	·Éµú	ÅûÈø	j	j
xc	.	.	.	.	.	.	.	.	.	.	10	.	.	.	false	false	Message: 1357ms	11.15	218.58	51	1370	459.30	427.10	3	453.80	1320	125.90	401.40	INVISIBLE_BOUNDARY[1]	1357	.	.	xc.edf	RIGHT	5481	4083092	Full Trial Period	4077611	15	Trial: 15	4077611	17	ÁïÁïÇò	·Éµú	ÅûÈø	j	j
xc	.	.	.	.	.	.	.	.	.	.	11	.	.	.	false	false	Message: 1367ms	11.15	218.58	51	1370	459.30	427.10	3	453.80	1320	125.90	401.40	SYNCTIME	1367	.	.	xc.edf	RIGHT	5481	4083092	Full Trial Period	4077611	15	Trial: 15	4077611	17	ÁïÁïÇò	·Éµú	ÅûÈø	j	j
xc	.	.	.	.	.	.	.	.	.	.	12	.	.	.	false	false	Message: 2798ms	7.03	152.87	46	2829	927.20	378.40	6	307.60	2784	715.50	398.50	INVISIBLE_BOUNDARY[2]	2798	.	.	xc.edf	RIGHT	5481	4083092	Full Trial Period	4077611	15	Trial: 15	4077611	17	ÁïÁïÇò	·Éµú	ÅûÈø	j	j
xc	.	.	.	.	.	.	.	.	.	.	13	.	.	.	false	false	Message: 2801ms	7.03	152.87	46	2829	927.20	378.40	6	307.60	2784	715.50	398.50	SYNCTIME	2801	.	.	xc.edf	RIGHT	5481	4083092	Full Trial Period	4077611	15	Trial: 15	4077611	17	ÁïÁïÇò	·Éµú	ÅûÈø	j	j
xc	.	.	.	.	.	.	.	.	.	.	14	.	.	.	false	false	Message: 5461ms	2.99	68.01	44	5479	882.50	473.00	11	237.10	5436	795.00	500.00	KEYBOARD	5461	.	.	xc.edf	RIGHT	5481	4083092	Full Trial Period	4077611	15	Trial: 15	4077611	17	ÁïÁïÇò	·Éµú	ÅûÈø	j	j
xc	.	.	.	.	.	.	.	.	.	.	15	.	.	.	false	false	Message: 5523ms	.	.	.	.	.	.	.	.	.	.	.	TRIAL_RESULT 0	5523	.	.	xc.edf	RIGHT	5481	4083092	Full Trial Period	4077611	15	Trial: 15	4077611	17	ÁïÁïÇò	·Éµú	ÅûÈø	j	j
xc	.	.	.	.	.	.	.	.	.	.	1	.	.	.	false	false	Message: -16ms	.	.	.	.	.	.	.	.	.	.	.	TRIALID 15	-16	.	.	xc.edf	RIGHT	3540	4087884	Full Trial Period	4084344	16	Trial: 16	4084344	73	ß¦ÃæÕÈ	ÓñÃ×	¾íÖ½	f	f
xc	.	.	.	.	.	.	.	.	.	.	2	.	.	.	false	false	Message: -1ms	.	.	.	.	.	.	.	.	.	.	.	RECCFG CR 1000 2 0 R	-1	.	.	xc.edf	RIGHT	3540	4087884	Full Trial Period	4084344	16	Trial: 16	4084344	73	ß¦ÃæÕÈ	ÓñÃ×	¾íÖ½	f	f
xc	.	.	.	.	.	.	.	.	.	.	3	.	.	.	false	false	Message: -1ms	.	.	.	.	.	.	.	.	.	.	.	ELCLCFG TOWER	-1	.	.	xc.edf	RIGHT	3540	4087884	Full Trial Period	4084344	16	Trial: 16	4084344	73	ß¦ÃæÕÈ	ÓñÃ×	¾íÖ½	f	f
xc	.	.	.	.	.	.	.	.	.	.	4	.	.	.	false	false	Message: -1ms	.	.	.	.	.	.	.	.	.	.	.	GAZE_COORDS 0.00 0.00 1023.00 767.00	-1	.	.	xc.edf	RIGHT	3540	4087884	Full Trial Period	4084344	16	Trial: 16	4084344	73	ß¦ÃæÕÈ	ÓñÃ×	¾íÖ½	f	f
xc	.	.	.	.	.	.	.	.	.	.	5	.	.	.	false	false	Message: -1ms	.	.	.	.	.	.	.	.	.	.	.	THRESHOLDS R 105 227	-1	.	.	xc.edf	RIGHT	3540	4087884	Full Trial Period	4084344	16	Trial: 16	4084344	73	ß¦ÃæÕÈ	ÓñÃ×	¾íÖ½	f	f
xc	.	.	.	.	.	.	.	.	.	.	6	.	.	.	false	false	Message: -1ms	.	.	.	.	.	.	.	.	.	.	.	ELCL_PROC CENTROID (3)	-1	.	.	xc.edf	RIGHT	3540	4087884	Full Trial Period	4084344	16	Trial: 16	4084344	73	ß¦ÃæÕÈ	ÓñÃ×	¾íÖ½	f	f
xc	.	.	.	.	.	.	.	.	.	.	7	.	.	.	false	false	Message: -1ms	.	.	.	.	.	.	.	.	.	.	.	ELCL_PCR_PARAM 5 3.0	-1	.	.	xc.edf	RIGHT	3540	4087884	Full Trial Period	4084344	16	Trial: 16	4084344	73	ß¦ÃæÕÈ	ÓñÃ×	¾íÖ½	f	f
xc	.	.	.	.	.	.	.	.	.	.	8	.	.	.	false	true	Message: 0ms	.	.	.	.	.	.	.	.	.	.	.	!MODE RECORD CR 1000 2 0 R	0	.	.	xc.edf	RIGHT	3540	4087884	Full Trial Period	4084344	16	Trial: 16	4084344	73	ß¦ÃæÕÈ	ÓñÃ×	¾íÖ½	f	f
xc	.	.	.	.	376	382	1	7	123.70	413.20	9	.	.	.	false	false	Message: 42ms	.	.	.	.	.	.	.	.	.	.	.	SYNCTIME	42	123.70	413.20	xc.edf	RIGHT	3540	4087884	Full Trial Period	4084344	16	Trial: 16	4084344	73	ß¦ÃæÕÈ	ÓñÃ×	¾íÖ½	f	f
xc	.	.	.	.	.	.	.	.	.	.	10	.	.	.	false	false	Message: 1250ms	12.29	215.67	57	1269	511.50	411.40	3	410.90	1213	145.30	388.40	INVISIBLE_BOUNDARY[1]	1250	.	.	xc.edf	RIGHT	3540	4087884	Full Trial Period	4084344	16	Trial: 16	4084344	73	ß¦ÃæÕÈ	ÓñÃ×	¾íÖ½	f	f
xc	.	.	.	.	.	.	.	.	.	.	11	.	.	.	false	false	Message: 1258ms	12.29	215.67	57	1269	511.50	411.40	3	410.90	1213	145.30	388.40	SYNCTIME	1258	.	.	xc.edf	RIGHT	3540	4087884	Full Trial Period	4084344	16	Trial: 16	4084344	73	ß¦ÃæÕÈ	ÓñÃ×	¾íÖ½	f	f
xc	.	.	.	.	.	.	.	.	.	.	12	.	.	.	false	false	Message: 2578ms	10.61	151.55	70	2616	874.90	423.60	6	348.70	2547	558.50	401.50	INVISIBLE_BOUNDARY[2]	2578	.	.	xc.edf	RIGHT	3540	4087884	Full Trial Period	4084344	16	Trial: 16	4084344	73	ß¦ÃæÕÈ	ÓñÃ×	¾íÖ½	f	f
xc	.	.	.	.	.	.	.	.	.	.	13	.	.	.	false	false	Message: 2583ms	10.61	151.55	70	2616	874.90	423.60	6	348.70	2547	558.50	401.50	SYNCTIME	2583	.	.	xc.edf	RIGHT	3540	4087884	Full Trial Period	4084344	16	Trial: 16	4084344	73	ß¦ÃæÕÈ	ÓñÃ×	¾íÖ½	f	f
xc	.	.	.	.	922	3538	7	2617	882.30	392.60	14	[1]	2	RECTANGLE_INTERESTAREA	false	false	Message: 3521ms	.	.	.	.	.	.	.	.	.	.	.	KEYBOARD	3521	882.30	392.60	xc.edf	RIGHT	3540	4087884	Full Trial Period	4084344	16	Trial: 16	4084344	73	ß¦ÃæÕÈ	ÓñÃ×	¾íÖ½	f	f
xc	.	.	.	.	.	.	.	.	.	.	15	.	.	.	false	false	Message: 3585ms	.	.	.	.	.	.	.	.	.	.	.	TRIAL_RESULT 0	3585	.	.	xc.edf	RIGHT	3540	4087884	Full Trial Period	4084344	16	Trial: 16	4084344	73	ß¦ÃæÕÈ	ÓñÃ×	¾íÖ½	f	f
xc	.	.	.	.	.	.	.	.	.	.	1	.	.	.	false	false	Message: -15ms	.	.	.	.	.	.	.	.	.	.	.	TRIALID 16	-15	.	.	xc.edf	RIGHT	3228	4092404	Full Trial Period	4089176	17	Trial: 17	4089176	6	¼¦µ°	²ÍÅÌ	Ì«Ñô	j	j
xc	.	.	.	.	.	.	.	.	.	.	2	.	.	.	false	false	Message: -1ms	.	.	.	.	.	.	.	.	.	.	.	RECCFG CR 1000 2 0 R	-1	.	.	xc.edf	RIGHT	3228	4092404	Full Trial Period	4089176	17	Trial: 17	4089176	6	¼¦µ°	²ÍÅÌ	Ì«Ñô	j	j
xc	.	.	.	.	.	.	.	.	.	.	3	.	.	.	false	false	Message: -1ms	.	.	.	.	.	.	.	.	.	.	.	ELCLCFG TOWER	-1	.	.	xc.edf	RIGHT	3228	4092404	Full Trial Period	4089176	17	Trial: 17	4089176	6	¼¦µ°	²ÍÅÌ	Ì«Ñô	j	j
xc	.	.	.	.	.	.	.	.	.	.	4	.	.	.	false	false	Message: -1ms	.	.	.	.	.	.	.	.	.	.	.	GAZE_COORDS 0.00 0.00 1023.00 767.00	-1	.	.	xc.edf	RIGHT	3228	4092404	Full Trial Period	4089176	17	Trial: 17	4089176	6	¼¦µ°	²ÍÅÌ	Ì«Ñô	j	j
xc	.	.	.	.	.	.	.	.	.	.	5	.	.	.	false	false	Message: -1ms	.	.	.	.	.	.	.	.	.	.	.	THRESHOLDS R 105 227	-1	.	.	xc.edf	RIGHT	3228	4092404	Full Trial Period	4089176	17	Trial: 17	4089176	6	¼¦µ°	²ÍÅÌ	Ì«Ñô	j	j
xc	.	.	.	.	.	.	.	.	.	.	6	.	.	.	false	false	Message: -1ms	.	.	.	.	.	.	.	.	.	.	.	ELCL_PROC CENTROID (3)	-1	.	.	xc.edf	RIGHT	3228	4092404	Full Trial Period	4089176	17	Trial: 17	4089176	6	¼¦µ°	²ÍÅÌ	Ì«Ñô	j	j
xc	.	.	.	.	.	.	.	.	.	.	7	.	.	.	false	false	Message: -1ms	.	.	.	.	.	.	.	.	.	.	.	ELCL_PCR_PARAM 5 3.0	-1	.	.	xc.edf	RIGHT	3228	4092404	Full Trial Period	4089176	17	Trial: 17	4089176	6	¼¦µ°	²ÍÅÌ	Ì«Ñô	j	j
xc	.	.	.	.	.	.	.	.	.	.	8	.	.	.	false	true	Message: 0ms	.	.	.	.	.	.	.	.	.	.	.	!MODE RECORD CR 1000 2 0 R	0	.	.	xc.edf	RIGHT	3228	4092404	Full Trial Period	4089176	17	Trial: 17	4089176	6	¼¦µ°	²ÍÅÌ	Ì«Ñô	j	j
xc	.	.	.	.	274	280	1	7	136.90	367.70	9	.	.	.	false	false	Message: 42ms	.	.	.	.	.	.	.	.	.	.	.	SYNCTIME	42	136.90	367.70	xc.edf	RIGHT	3228	4092404	Full Trial Period	4089176	17	Trial: 17	4089176	6	¼¦µ°	²ÍÅÌ	Ì«Ñô	j	j
xc	.	.	.	.	.	.	.	.	.	.	10	.	.	.	false	false	Message: 638ms	13.23	48.10	275	868	513.80	432.70	2	675.90	594	123.90	364.30	INVISIBLE_BOUNDARY[1]	638	.	.	xc.edf	RIGHT	3228	4092404	Full Trial Period	4089176	17	Trial: 17	4089176	6	¼¦µ°	²ÍÅÌ	Ì«Ñô	j	j
xc	.	.	.	.	.	.	.	.	.	.	11	.	.	.	false	false	Message: 642ms	13.23	48.10	275	868	513.80	432.70	2	675.90	594	123.90	364.30	SYNCTIME	642	.	.	xc.edf	RIGHT	3228	4092404	Full Trial Period	4089176	17	Trial: 17	4089176	6	¼¦µ°	²ÍÅÌ	Ì«Ñô	j	j
xc	.	.	.	.	.	.	.	.	.	.	12	.	.	.	false	false	Message: 1836ms	13.63	191.96	71	1869	911.50	450.50	3	372.70	1799	506.90	388.40	INVISIBLE_BOUNDARY[2]	1836	.	.	xc.edf	RIGHT	3228	4092404	Full Trial Period	4089176	17	Trial: 17	4089176	6	¼¦µ°	²ÍÅÌ	Ì«Ñô	j	j
xc	.	.	.	.	.	.	.	.	.	.	13	.	.	.	false	false	Message: 1842ms	13.63	191.96	71	1869	911.50	450.50	3	372.70	1799	506.90	388.40	SYNCTIME	1842	.	.	xc.edf	RIGHT	3228	4092404	Full Trial Period	4089176	17	Trial: 17	4089176	6	¼¦µ°	²ÍÅÌ	Ì«Ñô	j	j
xc	.	.	.	.	1357	3226	4	1870	897.00	394.90	14	[1]	2	RECTANGLE_INTERESTAREA	false	false	Message: 3208ms	.	.	.	.	.	.	.	.	.	.	.	KEYBOARD	3208	897.00	394.90	xc.edf	RIGHT	3228	4092404	Full Trial Period	4089176	17	Trial: 17	4089176	6	¼¦µ°	²ÍÅÌ	Ì«Ñô	j	j
xc	.	.	.	.	.	.	.	.	.	.	15	.	.	.	false	false	Message: 3272ms	.	.	.	.	.	.	.	.	.	.	.	TRIAL_RESULT 0	3272	.	.	xc.edf	RIGHT	3228	4092404	Full Trial Period	4089176	17	Trial: 17	4089176	6	¼¦µ°	²ÍÅÌ	Ì«Ñô	j	j
xc	.	.	.	.	.	.	.	.	.	.	1	.	.	.	false	false	Message: -15ms	.	.	.	.	.	.	.	.	.	.	.	TRIALID 17	-15	.	.	xc.edf	RIGHT	3290	4097107	Full Trial Period	4093817	18	Trial: 18	4093817	49	¿ã×Ó	Ç¯×Ó	¶ú¶ä	f	f
xc	.	.	.	.	.	.	.	.	.	.	2	.	.	.	false	false	Message: -1ms	.	.	.	.	.	.	.	.	.	.	.	RECCFG CR 1000 2 0 R	-1	.	.	xc.edf	RIGHT	3290	4097107	Full Trial Period	4093817	18	Trial: 18	4093817	49	¿ã×Ó	Ç¯×Ó	¶ú¶ä	f	f
xc	.	.	.	.	.	.	.	.	.	.	3	.	.	.	false	false	Message: -1ms	.	.	.	.	.	.	.	.	.	.	.	ELCLCFG TOWER	-1	.	.	xc.edf	RIGHT	3290	4097107	Full Trial Period	4093817	18	Trial: 18	4093817	49	¿ã×Ó	Ç¯×Ó	¶ú¶ä	f	f
xc	.	.	.	.	.	.	.	.	.	.	4	.	.	.	false	false	Message: -1ms	.	.	.	.	.	.	.	.	.	.	.	GAZE_COORDS 0.00 0.00 1023.00 767.00	-1	.	.	xc.edf	RIGHT	3290	4097107	Full Trial Period	4093817	18	Trial: 18	4093817	49	¿ã×Ó	Ç¯×Ó	¶ú¶ä	f	f
xc	.	.	.	.	.	.	.	.	.	.	5	.	.	.	false	false	Message: -1ms	.	.	.	.	.	.	.	.	.	.	.	THRESHOLDS R 105 227	-1	.	.	xc.edf	RIGHT	3290	4097107	Full Trial Period	4093817	18	Trial: 18	4093817	49	¿ã×Ó	Ç¯×Ó	¶ú¶ä	f	f
xc	.	.	.	.	.	.	.	.	.	.	6	.	.	.	false	false	Message: -1ms	.	.	.	.	.	.	.	.	.	.	.	ELCL_PROC CENTROID (3)	-1	.	.	xc.edf	RIGHT	3290	4097107	Full Trial Period	4093817	18	Trial: 18	4093817	49	¿ã×Ó	Ç¯×Ó	¶ú¶ä	f	f
xc	.	.	.	.	.	.	.	.	.	.	7	.	.	.	false	false	Message: -1ms	.	.	.	.	.	.	.	.	.	.	.	ELCL_PCR_PARAM 5 3.0	-1	.	.	xc.edf	RIGHT	3290	4097107	Full Trial Period	4093817	18	Trial: 18	4093817	49	¿ã×Ó	Ç¯×Ó	¶ú¶ä	f	f
xc	.	.	.	.	.	.	.	.	.	.	8	.	.	.	false	true	Message: 0ms	.	.	.	.	.	.	.	.	.	.	.	!MODE RECORD CR 1000 2 0 R	0	.	.	xc.edf	RIGHT	3290	4097107	Full Trial Period	4093817	18	Trial: 18	4093817	49	¿ã×Ó	Ç¯×Ó	¶ú¶ä	f	f
xc	.	.	.	.	55	61	1	7	133.70	360.70	9	.	.	.	false	false	Message: 51ms	.	.	.	.	.	.	.	.	.	.	.	SYNCTIME	51	133.70	360.70	xc.edf	RIGHT	3290	4097107	Full Trial Period	4093817	18	Trial: 18	4093817	49	¿ã×Ó	Ç¯×Ó	¶ú¶ä	f	f
xc	.	.	.	.	.	.	.	.	.	.	10	.	.	.	false	false	Message: 602ms	14.35	235.19	61	627	546.60	402.00	3	467.70	567	118.00	372.40	INVISIBLE_BOUNDARY[1]	602	.	.	xc.edf	RIGHT	3290	4097107	Full Trial Period	4093817	18	Trial: 18	4093817	49	¿ã×Ó	Ç¯×Ó	¶ú¶ä	f	f
xc	.	.	.	.	.	.	.	.	.	.	11	.	.	.	false	false	Message: 609ms	14.35	235.19	61	627	546.60	402.00	3	467.70	567	118.00	372.40	SYNCTIME	609	.	.	xc.edf	RIGHT	3290	4097107	Full Trial Period	4093817	18	Trial: 18	4093817	49	¿ã×Ó	Ç¯×Ó	¶ú¶ä	f	f
xc	.	.	.	.	.	.	.	.	.	.	12	.	.	.	false	false	Message: 1988ms	12.31	48.65	253	2207	905.50	443.80	6	692.20	1955	539.30	397.50	INVISIBLE_BOUNDARY[2]	1988	.	.	xc.edf	RIGHT	3290	4097107	Full Trial Period	4093817	18	Trial: 18	4093817	49	¿ã×Ó	Ç¯×Ó	¶ú¶ä	f	f
xc	.	.	.	.	.	.	.	.	.	.	13	.	.	.	false	false	Message: 1992ms	12.31	48.65	253	2207	905.50	443.80	6	692.20	1955	539.30	397.50	SYNCTIME	1992	.	.	xc.edf	RIGHT	3290	4097107	Full Trial Period	4093817	18	Trial: 18	4093817	49	¿ã×Ó	Ç¯×Ó	¶ú¶ä	f	f
xc	.	.	.	.	881	3288	8	2408	876.90	385.30	14	[1]	2	RECTANGLE_INTERESTAREA	false	false	Message: 3271ms	.	.	.	.	.	.	.	.	.	.	.	KEYBOARD	3271	876.90	385.30	xc.edf	RIGHT	3290	4097107	Full Trial Period	4093817	18	Trial: 18	4093817	49	¿ã×Ó	Ç¯×Ó	¶ú¶ä	f	f
xc	.	.	.	.	.	.	.	.	.	.	15	.	.	.	false	false	Message: 3334ms	.	.	.	.	.	.	.	.	.	.	.	TRIAL_RESULT 0	3334	.	.	xc.edf	RIGHT	3290	4097107	Full Trial Period	4093817	18	Trial: 18	4093817	49	¿ã×Ó	Ç¯×Ó	¶ú¶ä	f	f
xc	.	.	.	.	.	.	.	.	.	.	1	.	.	.	false	false	Message: -15ms	.	.	.	.	.	.	.	.	.	.	.	TRIALID 18	-15	.	.	xc.edf	RIGHT	2173	4101572	Full Trial Period	4099399	19	Trial: 19	4099399	44	Æì¸Ë	±£ÏÕÏä	Î¢²¨Â¯	j	j
xc	.	.	.	.	.	.	.	.	.	.	2	.	.	.	false	false	Message: -1ms	.	.	.	.	.	.	.	.	.	.	.	RECCFG CR 1000 2 0 R	-1	.	.	xc.edf	RIGHT	2173	4101572	Full Trial Period	4099399	19	Trial: 19	4099399	44	Æì¸Ë	±£ÏÕÏä	Î¢²¨Â¯	j	j
xc	.	.	.	.	.	.	.	.	.	.	3	.	.	.	false	false	Message: -1ms	.	.	.	.	.	.	.	.	.	.	.	ELCLCFG TOWER	-1	.	.	xc.edf	RIGHT	2173	4101572	Full Trial Period	4099399	19	Trial: 19	4099399	44	Æì¸Ë	±£ÏÕÏä	Î¢²¨Â¯	j	j
xc	.	.	.	.	.	.	.	.	.	.	4	.	.	.	false	false	Message: -1ms	.	.	.	.	.	.	.	.	.	.	.	GAZE_COORDS 0.00 0.00 1023.00 767.00	-1	.	.	xc.edf	RIGHT	2173	4101572	Full Trial Period	4099399	19	Trial: 19	4099399	44	Æì¸Ë	±£ÏÕÏä	Î¢²¨Â¯	j	j
xc	.	.	.	.	.	.	.	.	.	.	5	.	.	.	false	false	Message: -1ms	.	.	.	.	.	.	.	.	.	.	.	THRESHOLDS R 105 227	-1	.	.	xc.edf	RIGHT	2173	4101572	Full Trial Period	4099399	19	Trial: 19	4099399	44	Æì¸Ë	±£ÏÕÏä	Î¢²¨Â¯	j	j
xc	.	.	.	.	.	.	.	.	.	.	6	.	.	.	false	false	Message: -1ms	.	.	.	.	.	.	.	.	.	.	.	ELCL_PROC CENTROID (3)	-1	.	.	xc.edf	RIGHT	2173	4101572	Full Trial Period	4099399	19	Trial: 19	4099399	44	Æì¸Ë	±£ÏÕÏä	Î¢²¨Â¯	j	j
xc	.	.	.	.	.	.	.	.	.	.	7	.	.	.	false	false	Message: -1ms	.	.	.	.	.	.	.	.	.	.	.	ELCL_PCR_PARAM 5 3.0	-1	.	.	xc.edf	RIGHT	2173	4101572	Full Trial Period	4099399	19	Trial: 19	4099399	44	Æì¸Ë	±£ÏÕÏä	Î¢²¨Â¯	j	j
xc	.	.	.	.	.	.	.	.	.	.	8	.	.	.	false	true	Message: 0ms	.	.	.	.	.	.	.	.	.	.	.	!MODE RECORD CR 1000 2 0 R	0	.	.	xc.edf	RIGHT	2173	4101572	Full Trial Period	4099399	19	Trial: 19	4099399	44	Æì¸Ë	±£ÏÕÏä	Î¢²¨Â¯	j	j
xc	.	.	.	.	264	270	1	7	133.90	391.00	9	.	.	.	false	false	Message: 43ms	.	.	.	.	.	.	.	.	.	.	.	SYNCTIME	43	133.90	391.00	xc.edf	RIGHT	2173	4101572	Full Trial Period	4099399	19	Trial: 19	4099399	44	Æì¸Ë	±£ÏÕÏä	Î¢²¨Â¯	j	j
xc	.	.	.	.	.	.	.	.	.	.	10	.	.	.	false	false	Message: 730ms	14.88	209.53	71	757	555.20	388.70	2	348.00	687	109.70	395.90	INVISIBLE_BOUNDARY[1]	730	.	.	xc.edf	RIGHT	2173	4101572	Full Trial Period	4099399	19	Trial: 19	4099399	44	Æì¸Ë	±£ÏÕÏä	Î¢²¨Â¯	j	j
xc	.	.	.	.	.	.	.	.	.	.	11	.	.	.	false	false	Message: 734ms	14.88	209.53	71	757	555.20	388.70	2	348.00	687	109.70	395.90	SYNCTIME	734	.	.	xc.edf	RIGHT	2173	4101572	Full Trial Period	4099399	19	Trial: 19	4099399	44	Æì¸Ë	±£ÏÕÏä	Î¢²¨Â¯	j	j
xc	.	.	.	.	116	1692	5	1577	791.30	385.40	12	.	.	.	false	false	Message: 1589ms	.	.	.	.	.	.	.	.	.	.	.	INVISIBLE_BOUNDARY[2]	1589	791.30	385.40	xc.edf	RIGHT	2173	4101572	Full Trial Period	4099399	19	Trial: 19	4099399	44	Æì¸Ë	±£ÏÕÏä	Î¢²¨Â¯	j	j
xc	.	.	.	.	116	1692	5	1577	791.30	385.40	13	.	.	.	false	false	Message: 1592ms	.	.	.	.	.	.	.	.	.	.	.	SYNCTIME	1592	791.30	385.40	xc.edf	RIGHT	2173	4101572	Full Trial Period	4099399	19	Trial: 19	4099399	44	Æì¸Ë	±£ÏÕÏä	Î¢²¨Â¯	j	j
xc	.	.	.	.	455	2171	6	1717	870.70	386.30	14	[1]	2	RECTANGLE_INTERESTAREA	false	false	Message: 2155ms	.	.	.	.	.	.	.	.	.	.	.	KEYBOARD	2155	870.70	386.30	xc.edf	RIGHT	2173	4101572	Full Trial Period	4099399	19	Trial: 19	4099399	44	Æì¸Ë	±£ÏÕÏä	Î¢²¨Â¯	j	j
xc	.	.	.	.	.	.	.	.	.	.	15	.	.	.	false	false	Message: 2217ms	.	.	.	.	.	.	.	.	.	.	.	TRIAL_RESULT 0	2217	.	.	xc.edf	RIGHT	2173	4101572	Full Trial Period	4099399	19	Trial: 19	4099399	44	Æì¸Ë	±£ÏÕÏä	Î¢²¨Â¯	j	j
xc	.	.	.	.	.	.	.	.	.	.	1	.	.	.	false	false	Message: -16ms	.	.	.	.	.	.	.	.	.	.	.	TRIALID 19	-16	.	.	xc.edf	RIGHT	2975	4106949	Full Trial Period	4103974	20	Trial: 20	4103974	99	Ô²Öé±Ê	ÑÀË¢	É××Ó	f	j
xc	.	.	.	.	.	.	.	.	.	.	2	.	.	.	false	false	Message: -1ms	.	.	.	.	.	.	.	.	.	.	.	RECCFG CR 1000 2 0 R	-1	.	.	xc.edf	RIGHT	2975	4106949	Full Trial Period	4103974	20	Trial: 20	4103974	99	Ô²Öé±Ê	ÑÀË¢	É××Ó	f	j
xc	.	.	.	.	.	.	.	.	.	.	3	.	.	.	false	false	Message: -1ms	.	.	.	.	.	.	.	.	.	.	.	ELCLCFG TOWER	-1	.	.	xc.edf	RIGHT	2975	4106949	Full Trial Period	4103974	20	Trial: 20	4103974	99	Ô²Öé±Ê	ÑÀË¢	É××Ó	f	j
xc	.	.	.	.	.	.	.	.	.	.	4	.	.	.	false	false	Message: -1ms	.	.	.	.	.	.	.	.	.	.	.	GAZE_COORDS 0.00 0.00 1023.00 767.00	-1	.	.	xc.edf	RIGHT	2975	4106949	Full Trial Period	4103974	20	Trial: 20	4103974	99	Ô²Öé±Ê	ÑÀË¢	É××Ó	f	j
xc	.	.	.	.	.	.	.	.	.	.	5	.	.	.	false	false	Message: -1ms	.	.	.	.	.	.	.	.	.	.	.	THRESHOLDS R 105 227	-1	.	.	xc.edf	RIGHT	2975	4106949	Full Trial Period	4103974	20	Trial: 20	4103974	99	Ô²Öé±Ê	ÑÀË¢	É××Ó	f	j
xc	.	.	.	.	.	.	.	.	.	.	6	.	.	.	false	false	Message: -1ms	.	.	.	.	.	.	.	.	.	.	.	ELCL_PROC CENTROID (3)	-1	.	.	xc.edf	RIGHT	2975	4106949	Full Trial Period	4103974	20	Trial: 20	4103974	99	Ô²Öé±Ê	ÑÀË¢	É××Ó	f	j
xc	.	.	.	.	.	.	.	.	.	.	7	.	.	.	false	false	Message: -1ms	.	.	.	.	.	.	.	.	.	.	.	ELCL_PCR_PARAM 5 3.0	-1	.	.	xc.edf	RIGHT	2975	4106949	Full Trial Period	4103974	20	Trial: 20	4103974	99	Ô²Öé±Ê	ÑÀË¢	É××Ó	f	j
xc	.	.	.	.	.	.	.	.	.	.	8	.	.	.	false	true	Message: 0ms	.	.	.	.	.	.	.	.	.	.	.	!MODE RECORD CR 1000 2 0 R	0	.	.	xc.edf	RIGHT	2975	4106949	Full Trial Period	4103974	20	Trial: 20	4103974	99	Ô²Öé±Ê	ÑÀË¢	É××Ó	f	j
xc	.	.	.	.	46	52	1	7	117.30	389.40	9	.	.	.	false	false	Message: 51ms	.	.	.	.	.	.	.	.	.	.	.	SYNCTIME	51	117.30	389.40	xc.edf	RIGHT	2975	4106949	Full Trial Period	4103974	20	Trial: 20	4103974	99	Ô²Öé±Ê	ÑÀË¢	É××Ó	f	j
xc	.	.	.	.	.	.	.	.	.	.	10	.	.	.	false	false	Message: 781ms	5.24	26.74	196	966	493.80	442.60	4	698.40	771	630.20	373.40	INVISIBLE_BOUNDARY[1]	781	.	.	xc.edf	RIGHT	2975	4106949	Full Trial Period	4103974	20	Trial: 20	4103974	99	Ô²Öé±Ê	ÑÀË¢	É××Ó	f	j
xc	.	.	.	.	.	.	.	.	.	.	11	.	.	.	false	false	Message: 784ms	5.24	26.74	196	966	493.80	442.60	4	698.40	771	630.20	373.40	SYNCTIME	784	.	.	xc.edf	RIGHT	2975	4106949	Full Trial Period	4103974	20	Trial: 20	4103974	99	Ô²Öé±Ê	ÑÀË¢	É××Ó	f	j
xc	.	.	.	.	.	.	.	.	.	.	12	.	.	.	false	false	Message: 1734ms	13.35	196.28	68	1767	922.30	406.20	6	374.90	1700	522.90	378.50	INVISIBLE_BOUNDARY[2]	1734	.	.	xc.edf	RIGHT	2975	4106949	Full Trial Period	4103974	20	Trial: 20	4103974	99	Ô²Öé±Ê	ÑÀË¢	É××Ó	f	j
xc	.	.	.	.	.	.	.	.	.	.	13	.	.	.	false	false	Message: 1742ms	13.35	196.28	68	1767	922.30	406.20	6	374.90	1700	522.90	378.50	SYNCTIME	1742	.	.	xc.edf	RIGHT	2975	4106949	Full Trial Period	4103974	20	Trial: 20	4103974	99	Ô²Öé±Ê	ÑÀË¢	É××Ó	f	j
xc	.	.	.	.	196	2973	10	2778	446.00	315.00	14	.	.	.	false	false	Message: 2956ms	.	.	.	.	.	.	.	.	.	.	.	KEYBOARD	2956	446.00	315.00	xc.edf	RIGHT	2975	4106949	Full Trial Period	4103974	20	Trial: 20	4103974	99	Ô²Öé±Ê	ÑÀË¢	É××Ó	f	j
xc	.	.	.	.	.	.	.	.	.	.	15	.	.	.	false	false	Message: 3018ms	.	.	.	.	.	.	.	.	.	.	.	TRIAL_RESULT 0	3018	.	.	xc.edf	RIGHT	2975	4106949	Full Trial Period	4103974	20	Trial: 20	4103974	99	Ô²Öé±Ê	ÑÀË¢	É××Ó	f	j
xc	.	.	.	.	.	.	.	.	.	.	1	.	.	.	false	false	Message: -22ms	.	.	.	.	.	.	.	.	.	.	.	TRIALID 20	-22	.	.	xc.edf	RIGHT	3415	4112461	Full Trial Period	4109046	21	Trial: 21	4109046	85	°ôÇò¹÷	À¯±Ê	µ°¾í	f	j
xc	.	.	.	.	.	.	.	.	.	.	2	.	.	.	false	false	Message: -1ms	.	.	.	.	.	.	.	.	.	.	.	RECCFG CR 1000 2 0 R	-1	.	.	xc.edf	RIGHT	3415	4112461	Full Trial Period	4109046	21	Trial: 21	4109046	85	°ôÇò¹÷	À¯±Ê	µ°¾í	f	j
xc	.	.	.	.	.	.	.	.	.	.	3	.	.	.	false	false	Message: -1ms	.	.	.	.	.	.	.	.	.	.	.	ELCLCFG TOWER	-1	.	.	xc.edf	RIGHT	3415	4112461	Full Trial Period	4109046	21	Trial: 21	4109046	85	°ôÇò¹÷	À¯±Ê	µ°¾í	f	j
xc	.	.	.	.	.	.	.	.	.	.	4	.	.	.	false	false	Message: -1ms	.	.	.	.	.	.	.	.	.	.	.	GAZE_COORDS 0.00 0.00 1023.00 767.00	-1	.	.	xc.edf	RIGHT	3415	4112461	Full Trial Period	4109046	21	Trial: 21	4109046	85	°ôÇò¹÷	À¯±Ê	µ°¾í	f	j
xc	.	.	.	.	.	.	.	.	.	.	5	.	.	.	false	false	Message: -1ms	.	.	.	.	.	.	.	.	.	.	.	THRESHOLDS R 105 227	-1	.	.	xc.edf	RIGHT	3415	4112461	Full Trial Period	4109046	21	Trial: 21	4109046	85	°ôÇò¹÷	À¯±Ê	µ°¾í	f	j
xc	.	.	.	.	.	.	.	.	.	.	6	.	.	.	false	false	Message: -1ms	.	.	.	.	.	.	.	.	.	.	.	ELCL_PROC CENTROID (3)	-1	.	.	xc.edf	RIGHT	3415	4112461	Full Trial Period	4109046	21	Trial: 21	4109046	85	°ôÇò¹÷	À¯±Ê	µ°¾í	f	j
xc	.	.	.	.	.	.	.	.	.	.	7	.	.	.	false	false	Message: -1ms	.	.	.	.	.	.	.	.	.	.	.	ELCL_PCR_PARAM 5 3.0	-1	.	.	xc.edf	RIGHT	3415	4112461	Full Trial Period	4109046	21	Trial: 21	4109046	85	°ôÇò¹÷	À¯±Ê	µ°¾í	f	j
xc	.	.	.	.	.	.	.	.	.	.	8	.	.	.	false	true	Message: 0ms	.	.	.	.	.	.	.	.	.	.	.	!MODE RECORD CR 1000 2 0 R	0	.	.	xc.edf	RIGHT	3415	4112461	Full Trial Period	4109046	21	Trial: 21	4109046	85	°ôÇò¹÷	À¯±Ê	µ°¾í	f	j
xc	.	.	.	.	.	.	.	.	.	.	9	.	.	.	false	false	Message: 44ms	2.45	12.69	193	236	152.30	441.80	1	888.40	44	117.20	377.70	SYNCTIME	44	.	.	xc.edf	RIGHT	3415	4112461	Full Trial Period	4109046	21	Trial: 21	4109046	85	°ôÇò¹÷	À¯±Ê	µ°¾í	f	j
xc	.	.	.	.	.	.	.	.	.	.	10	.	.	.	false	false	Message: 712ms	14.78	43.74	338	1009	538.50	417.60	3	550.00	672	94.00	397.70	INVISIBLE_BOUNDARY[1]	712	.	.	xc.edf	RIGHT	3415	4112461	Full Trial Period	4109046	21	Trial: 21	4109046	85	°ôÇò¹÷	À¯±Ê	µ°¾í	f	j
xc	.	.	.	.	.	.	.	.	.	.	11	.	.	.	false	false	Message: 719ms	14.78	43.74	338	1009	538.50	417.60	3	550.00	672	94.00	397.70	SYNCTIME	719	.	.	xc.edf	RIGHT	3415	4112461	Full Trial Period	4109046	21	Trial: 21	4109046	85	°ôÇò¹÷	À¯±Ê	µ°¾í	f	j
xc	352	2077	3	1726	.	.	.	.	.	.	12	.	.	.	false	false	Message: 1897ms	12.76	27.33	467	2141	886.20	439.70	5	475.30	1675	503.50	479.70	INVISIBLE_BOUNDARY[2]	1897	.	.	xc.edf	RIGHT	3415	4112461	Full Trial Period	4109046	21	Trial: 21	4109046	85	°ôÇò¹÷	À¯±Ê	µ°¾í	f	j
xc	352	2077	3	1726	.	.	.	.	.	.	13	.	.	.	false	false	Message: 1902ms	12.76	27.33	467	2141	886.20	439.70	5	475.30	1675	503.50	479.70	SYNCTIME	1902	.	.	xc.edf	RIGHT	3415	4112461	Full Trial Period	4109046	21	Trial: 21	4109046	85	°ôÇò¹÷	À¯±Ê	µ°¾í	f	j
xc	.	.	.	.	90	3413	8	3324	811.30	398.80	14	.	.	.	false	false	Message: 3396ms	.	.	.	.	.	.	.	.	.	.	.	KEYBOARD	3396	811.30	398.80	xc.edf	RIGHT	3415	4112461	Full Trial Period	4109046	21	Trial: 21	4109046	85	°ôÇò¹÷	À¯±Ê	µ°¾í	f	j
xc	.	.	.	.	.	.	.	.	.	.	15	.	.	.	false	false	Message: 3458ms	.	.	.	.	.	.	.	.	.	.	.	TRIAL_RESULT 0	3458	.	.	xc.edf	RIGHT	3415	4112461	Full Trial Period	4109046	21	Trial: 21	4109046	85	°ôÇò¹÷	À¯±Ê	µ°¾í	f	j
xc	.	.	.	.	.	.	.	.	.	.	1	.	.	.	false	false	Message: -16ms	.	.	.	.	.	.	.	.	.	.	.	TRIALID 21	-16	.	.	xc.edf	RIGHT	3400	4117606	Full Trial Period	4114206	22	Trial: 22	4114206	34	·¨Ê½³¤¹÷	ÊÖÖ¸	ÓðÃ«Çò	f	f
xc	.	.	.	.	.	.	.	.	.	.	2	.	.	.	false	false	Message: -1ms	.	.	.	.	.	.	.	.	.	.	.	RECCFG CR 1000 2 0 R	-1	.	.	xc.edf	RIGHT	3400	4117606	Full Trial Period	4114206	22	Trial: 22	4114206	34	·¨Ê½³¤¹÷	ÊÖÖ¸	ÓðÃ«Çò	f	f
xc	.	.	.	.	.	.	.	.	.	.	3	.	.	.	false	false	Message: -1ms	.	.	.	.	.	.	.	.	.	.	.	ELCLCFG TOWER	-1	.	.	xc.edf	RIGHT	3400	4117606	Full Trial Period	4114206	22	Trial: 22	4114206	34	·¨Ê½³¤¹÷	ÊÖÖ¸	ÓðÃ«Çò	f	f
xc	.	.	.	.	.	.	.	.	.	.	4	.	.	.	false	false	Message: -1ms	.	.	.	.	.	.	.	.	.	.	.	GAZE_COORDS 0.00 0.00 1023.00 767.00	-1	.	.	xc.edf	RIGHT	3400	4117606	Full Trial Period	4114206	22	Trial: 22	4114206	34	·¨Ê½³¤¹÷	ÊÖÖ¸	ÓðÃ«Çò	f	f
xc	.	.	.	.	.	.	.	.	.	.	5	.	.	.	false	false	Message: -1ms	.	.	.	.	.	.	.	.	.	.	.	THRESHOLDS R 105 227	-1	.	.	xc.edf	RIGHT	3400	4117606	Full Trial Period	4114206	22	Trial: 22	4114206	34	·¨Ê½³¤¹÷	ÊÖÖ¸	ÓðÃ«Çò	f	f
xc	.	.	.	.	.	.	.	.	.	.	6	.	.	.	false	false	Message: -1ms	.	.	.	.	.	.	.	.	.	.	.	ELCL_PROC CENTROID (3)	-1	.	.	xc.edf	RIGHT	3400	4117606	Full Trial Period	4114206	22	Trial: 22	4114206	34	·¨Ê½³¤¹÷	ÊÖÖ¸	ÓðÃ«Çò	f	f
xc	.	.	.	.	.	.	.	.	.	.	7	.	.	.	false	false	Message: -1ms	.	.	.	.	.	.	.	.	.	.	.	ELCL_PCR_PARAM 5 3.0	-1	.	.	xc.edf	RIGHT	3400	4117606	Full Trial Period	4114206	22	Trial: 22	4114206	34	·¨Ê½³¤¹÷	ÊÖÖ¸	ÓðÃ«Çò	f	f
xc	.	.	.	.	.	.	.	.	.	.	8	.	.	.	false	true	Message: 0ms	.	.	.	.	.	.	.	.	.	.	.	!MODE RECORD CR 1000 2 0 R	0	.	.	xc.edf	RIGHT	3400	4117606	Full Trial Period	4114206	22	Trial: 22	4114206	34	·¨Ê½³¤¹÷	ÊÖÖ¸	ÓðÃ«Çò	f	f
xc	.	.	.	.	281	287	1	7	113.30	399.20	9	.	.	.	false	false	Message: 41ms	.	.	.	.	.	.	.	.	.	.	.	SYNCTIME	41	113.30	399.20	xc.edf	RIGHT	3400	4117606	Full Trial Period	4114206	22	Trial: 22	4114206	34	·¨Ê½³¤¹÷	ÊÖÖ¸	ÓðÃ«Çò	f	f
xc	.	.	.	.	.	.	.	.	.	.	10	.	.	.	false	false	Message: 777ms	17.00	177.08	96	848	631.00	404.30	6	595.00	753	180.00	659.20	INVISIBLE_BOUNDARY[1]	777	.	.	xc.edf	RIGHT	3400	4117606	Full Trial Period	4114206	22	Trial: 22	4114206	34	·¨Ê½³¤¹÷	ÊÖÖ¸	ÓðÃ«Çò	f	f
xc	.	.	.	.	.	.	.	.	.	.	11	.	.	.	false	false	Message: 783ms	17.00	177.08	96	848	631.00	404.30	6	595.00	753	180.00	659.20	SYNCTIME	783	.	.	xc.edf	RIGHT	3400	4117606	Full Trial Period	4114206	22	Trial: 22	4114206	34	·¨Ê½³¤¹÷	ÊÖÖ¸	ÓðÃ«Çò	f	f
xc	.	.	.	.	.	.	.	.	.	.	12	.	.	.	false	false	Message: 2026ms	12.31	37.43	329	2318	917.50	534.90	12	378.90	1990	550.10	636.80	INVISIBLE_BOUNDARY[2]	2026	.	.	xc.edf	RIGHT	3400	4117606	Full Trial Period	4114206	22	Trial: 22	4114206	34	·¨Ê½³¤¹÷	ÊÖÖ¸	ÓðÃ«Çò	f	f
xc	.	.	.	.	.	.	.	.	.	.	13	.	.	.	false	false	Message: 2033ms	12.31	37.43	329	2318	917.50	534.90	12	378.90	1990	550.10	636.80	SYNCTIME	2033	.	.	xc.edf	RIGHT	3400	4117606	Full Trial Period	4114206	22	Trial: 22	4114206	34	·¨Ê½³¤¹÷	ÊÖÖ¸	ÓðÃ«Çò	f	f
xc	.	.	.	.	77	3398	15	3322	884.90	410.50	14	.	.	.	false	false	Message: 3381ms	.	.	.	.	.	.	.	.	.	.	.	KEYBOARD	3381	884.90	410.50	xc.edf	RIGHT	3400	4117606	Full Trial Period	4114206	22	Trial: 22	4114206	34	·¨Ê½³¤¹÷	ÊÖÖ¸	ÓðÃ«Çò	f	f
xc	.	.	.	.	.	.	.	.	.	.	15	.	.	.	false	false	Message: 3441ms	.	.	.	.	.	.	.	.	.	.	.	TRIAL_RESULT 0	3441	.	.	xc.edf	RIGHT	3400	4117606	Full Trial Period	4114206	22	Trial: 22	4114206	34	·¨Ê½³¤¹÷	ÊÖÖ¸	ÓðÃ«Çò	f	f
xc	.	.	.	.	.	.	.	.	.	.	1	.	.	.	false	false	Message: -15ms	.	.	.	.	.	.	.	.	.	.	.	TRIALID 22	-15	.	.	xc.edf	RIGHT	2554	4123758	Full Trial Period	4121204	23	Trial: 23	4121204	29	Ç¦±Ê	Éß	Ð¡Ïª	j	j
xc	.	.	.	.	.	.	.	.	.	.	2	.	.	.	false	false	Message: -1ms	.	.	.	.	.	.	.	.	.	.	.	RECCFG CR 1000 2 0 R	-1	.	.	xc.edf	RIGHT	2554	4123758	Full Trial Period	4121204	23	Trial: 23	4121204	29	Ç¦±Ê	Éß	Ð¡Ïª	j	j
xc	.	.	.	.	.	.	.	.	.	.	3	.	.	.	false	false	Message: -1ms	.	.	.	.	.	.	.	.	.	.	.	ELCLCFG TOWER	-1	.	.	xc.edf	RIGHT	2554	4123758	Full Trial Period	4121204	23	Trial: 23	4121204	29	Ç¦±Ê	Éß	Ð¡Ïª	j	j
xc	.	.	.	.	.	.	.	.	.	.	4	.	.	.	false	false	Message: -1ms	.	.	.	.	.	.	.	.	.	.	.	GAZE_COORDS 0.00 0.00 1023.00 767.00	-1	.	.	xc.edf	RIGHT	2554	4123758	Full Trial Period	4121204	23	Trial: 23	4121204	29	Ç¦±Ê	Éß	Ð¡Ïª	j	j
xc	.	.	.	.	.	.	.	.	.	.	5	.	.	.	false	false	Message: -1ms	.	.	.	.	.	.	.	.	.	.	.	THRESHOLDS R 105 227	-1	.	.	xc.edf	RIGHT	2554	4123758	Full Trial Period	4121204	23	Trial: 23	4121204	29	Ç¦±Ê	Éß	Ð¡Ïª	j	j
xc	.	.	.	.	.	.	.	.	.	.	6	.	.	.	false	false	Message: -1ms	.	.	.	.	.	.	.	.	.	.	.	ELCL_PROC CENTROID (3)	-1	.	.	xc.edf	RIGHT	2554	4123758	Full Trial Period	4121204	23	Trial: 23	4121204	29	Ç¦±Ê	Éß	Ð¡Ïª	j	j
xc	.	.	.	.	.	.	.	.	.	.	7	.	.	.	false	false	Message: -1ms	.	.	.	.	.	.	.	.	.	.	.	ELCL_PCR_PARAM 5 3.0	-1	.	.	xc.edf	RIGHT	2554	4123758	Full Trial Period	4121204	23	Trial: 23	4121204	29	Ç¦±Ê	Éß	Ð¡Ïª	j	j
xc	.	.	.	.	.	.	.	.	.	.	8	.	.	.	false	true	Message: 0ms	.	.	.	.	.	.	.	.	.	.	.	!MODE RECORD CR 1000 2 0 R	0	.	.	xc.edf	RIGHT	2554	4123758	Full Trial Period	4121204	23	Trial: 23	4121204	29	Ç¦±Ê	Éß	Ð¡Ïª	j	j
xc	.	.	.	.	.	.	.	.	.	.	9	.	.	.	false	false	Message: 43ms	4.21	117.02	36	57	247.50	352.20	1	295.70	22	125.30	385.70	SYNCTIME	43	.	.	xc.edf	RIGHT	2554	4123758	Full Trial Period	4121204	23	Trial: 23	4121204	29	Ç¦±Ê	Éß	Ð¡Ïª	j	j
xc	.	.	.	.	.	.	.	.	.	.	10	.	.	.	false	false	Message: 801ms	17.19	256.52	67	832	612.50	389.00	4	508.50	766	95.50	406.70	INVISIBLE_BOUNDARY[1]	801	.	.	xc.edf	RIGHT	2554	4123758	Full Trial Period	4121204	23	Trial: 23	4121204	29	Ç¦±Ê	Éß	Ð¡Ïª	j	j
xc	.	.	.	.	.	.	.	.	.	.	11	.	.	.	false	false	Message: 809ms	17.19	256.52	67	832	612.50	389.00	4	508.50	766	95.50	406.70	SYNCTIME	809	.	.	xc.edf	RIGHT	2554	4123758	Full Trial Period	4121204	23	Trial: 23	4121204	29	Ç¦±Ê	Éß	Ð¡Ïª	j	j
xc	.	.	.	.	.	.	.	.	.	.	12	.	.	.	false	false	Message: 1752ms	11.88	188.52	63	1779	876.10	427.70	6	351.90	1717	523.50	386.50	INVISIBLE_BOUNDARY[2]	1752	.	.	xc.edf	RIGHT	2554	4123758	Full Trial Period	4121204	23	Trial: 23	4121204	29	Ç¦±Ê	Éß	Ð¡Ïª	j	j
xc	.	.	.	.	.	.	.	.	.	.	13	.	.	.	false	false	Message: 1759ms	11.88	188.52	63	1779	876.10	427.70	6	351.90	1717	523.50	386.50	SYNCTIME	1759	.	.	xc.edf	RIGHT	2554	4123758	Full Trial Period	4121204	23	Trial: 23	4121204	29	Ç¦±Ê	Éß	Ð¡Ïª	j	j
xc	.	.	.	.	482	2552	8	2071	904.10	411.80	14	.	.	.	false	false	Message: 2535ms	.	.	.	.	.	.	.	.	.	.	.	KEYBOARD	2535	904.10	411.80	xc.edf	RIGHT	2554	4123758	Full Trial Period	4121204	23	Trial: 23	4121204	29	Ç¦±Ê	Éß	Ð¡Ïª	j	j
xc	.	.	.	.	.	.	.	.	.	.	15	.	.	.	false	false	Message: 2606ms	.	.	.	.	.	.	.	.	.	.	.	TRIAL_RESULT 0	2606	.	.	xc.edf	RIGHT	2554	4123758	Full Trial Period	4121204	23	Trial: 23	4121204	29	Ç¦±Ê	Éß	Ð¡Ïª	j	j
xc	.	.	.	.	.	.	.	.	.	.	1	.	.	.	false	false	Message: -23ms	.	.	.	.	.	.	.	.	.	.	.	TRIALID 23	-23	.	.	xc.edf	RIGHT	4853	4129822	Full Trial Period	4124969	24	Trial: 24	4124969	137	Â©¶·	¾íÖ½	ÌÀÔ²	f	f
xc	.	.	.	.	.	.	.	.	.	.	2	.	.	.	false	false	Message: -1ms	.	.	.	.	.	.	.	.	.	.	.	RECCFG CR 1000 2 0 R	-1	.	.	xc.edf	RIGHT	4853	4129822	Full Trial Period	4124969	24	Trial: 24	4124969	137	Â©¶·	¾íÖ½	ÌÀÔ²	f	f
xc	.	.	.	.	.	.	.	.	.	.	3	.	.	.	false	false	Message: -1ms	.	.	.	.	.	.	.	.	.	.	.	ELCLCFG TOWER	-1	.	.	xc.edf	RIGHT	4853	4129822	Full Trial Period	4124969	24	Trial: 24	4124969	137	Â©¶·	¾íÖ½	ÌÀÔ²	f	f
xc	.	.	.	.	.	.	.	.	.	.	4	.	.	.	false	false	Message: -1ms	.	.	.	.	.	.	.	.	.	.	.	GAZE_COORDS 0.00 0.00 1023.00 767.00	-1	.	.	xc.edf	RIGHT	4853	4129822	Full Trial Period	4124969	24	Trial: 24	4124969	137	Â©¶·	¾íÖ½	ÌÀÔ²	f	f
xc	.	.	.	.	.	.	.	.	.	.	5	.	.	.	false	false	Message: -1ms	.	.	.	.	.	.	.	.	.	.	.	THRESHOLDS R 105 227	-1	.	.	xc.edf	RIGHT	4853	4129822	Full Trial Period	4124969	24	Trial: 24	4124969	137	Â©¶·	¾íÖ½	ÌÀÔ²	f	f
xc	.	.	.	.	.	.	.	.	.	.	6	.	.	.	false	false	Message: -1ms	.	.	.	.	.	.	.	.	.	.	.	ELCL_PROC CENTROID (3)	-1	.	.	xc.edf	RIGHT	4853	4129822	Full Trial Period	4124969	24	Trial: 24	4124969	137	Â©¶·	¾íÖ½	ÌÀÔ²	f	f
xc	.	.	.	.	.	.	.	.	.	.	7	.	.	.	false	false	Message: -1ms	.	.	.	.	.	.	.	.	.	.	.	ELCL_PCR_PARAM 5 3.0	-1	.	.	xc.edf	RIGHT	4853	4129822	Full Trial Period	4124969	24	Trial: 24	4124969	137	Â©¶·	¾íÖ½	ÌÀÔ²	f	f
xc	.	.	.	.	.	.	.	.	.	.	8	.	.	.	false	true	Message: 0ms	.	.	.	.	.	.	.	.	.	.	.	!MODE RECORD CR 1000 2 0 R	0	.	.	xc.edf	RIGHT	4853	4129822	Full Trial Period	4124969	24	Trial: 24	4124969	137	Â©¶·	¾íÖ½	ÌÀÔ²	f	f
xc	.	.	.	.	336	342	1	7	129.90	380.10	9	.	.	.	false	false	Message: 43ms	.	.	.	.	.	.	.	.	.	.	.	SYNCTIME	43	129.90	380.10	xc.edf	RIGHT	4853	4129822	Full Trial Period	4124969	24	Trial: 24	4124969	137	Â©¶·	¾íÖ½	ÌÀÔ²	f	f
xc	.	.	.	.	.	.	.	.	.	.	10	.	.	.	false	false	Message: 1916ms	1.77	6.82	260	2124	509.90	424.40	3	797.10	1865	486.10	378.90	INVISIBLE_BOUNDARY[1]	1916	.	.	xc.edf	RIGHT	4853	4129822	Full Trial Period	4124969	24	Trial: 24	4124969	137	Â©¶·	¾íÖ½	ÌÀÔ²	f	f
xc	.	.	.	.	.	.	.	.	.	.	11	.	.	.	false	false	Message: 1926ms	1.77	6.82	260	2124	509.90	424.40	3	797.10	1865	486.10	378.90	SYNCTIME	1926	.	.	xc.edf	RIGHT	4853	4129822	Full Trial Period	4124969	24	Trial: 24	4124969	137	Â©¶·	¾íÖ½	ÌÀÔ²	f	f
xc	.	.	.	.	.	.	.	.	.	.	12	.	.	.	false	false	Message: 2916ms	12.65	185.98	68	2946	880.30	453.90	5	342.50	2879	505.70	398.90	INVISIBLE_BOUNDARY[2]	2916	.	.	xc.edf	RIGHT	4853	4129822	Full Trial Period	4124969	24	Trial: 24	4124969	137	Â©¶·	¾íÖ½	ÌÀÔ²	f	f
xc	.	.	.	.	.	.	.	.	.	.	13	.	.	.	false	false	Message: 2926ms	12.65	185.98	68	2946	880.30	453.90	5	342.50	2879	505.70	398.90	SYNCTIME	2926	.	.	xc.edf	RIGHT	4853	4129822	Full Trial Period	4124969	24	Trial: 24	4124969	137	Â©¶·	¾íÖ½	ÌÀÔ²	f	f
xc	.	.	.	.	34	4851	8	4818	877.70	432.50	14	.	.	.	false	false	Message: 4834ms	.	.	.	.	.	.	.	.	.	.	.	KEYBOARD	4834	877.70	432.50	xc.edf	RIGHT	4853	4129822	Full Trial Period	4124969	24	Trial: 24	4124969	137	Â©¶·	¾íÖ½	ÌÀÔ²	f	f
xc	.	.	.	.	.	.	.	.	.	.	15	.	.	.	false	false	Message: 4893ms	.	.	.	.	.	.	.	.	.	.	.	TRIAL_RESULT 0	4893	.	.	xc.edf	RIGHT	4853	4129822	Full Trial Period	4124969	24	Trial: 24	4124969	137	Â©¶·	¾íÖ½	ÌÀÔ²	f	f
xc	.	.	.	.	.	.	.	.	.	.	1	.	.	.	false	false	Message: -16ms	.	.	.	.	.	.	.	.	.	.	.	TRIALID 24	-16	.	.	xc.edf	RIGHT	4030	4135799	Full Trial Period	4131769	25	Trial: 25	4131769	51	¶ú¶ä	Ç¯×Ó	Ô²¹æ	j	j
xc	.	.	.	.	.	.	.	.	.	.	2	.	.	.	false	false	Message: -1ms	.	.	.	.	.	.	.	.	.	.	.	RECCFG CR 1000 2 0 R	-1	.	.	xc.edf	RIGHT	4030	4135799	Full Trial Period	4131769	25	Trial: 25	4131769	51	¶ú¶ä	Ç¯×Ó	Ô²¹æ	j	j
xc	.	.	.	.	.	.	.	.	.	.	3	.	.	.	false	false	Message: -1ms	.	.	.	.	.	.	.	.	.	.	.	ELCLCFG TOWER	-1	.	.	xc.edf	RIGHT	4030	4135799	Full Trial Period	4131769	25	Trial: 25	4131769	51	¶ú¶ä	Ç¯×Ó	Ô²¹æ	j	j
xc	.	.	.	.	.	.	.	.	.	.	4	.	.	.	false	false	Message: -1ms	.	.	.	.	.	.	.	.	.	.	.	GAZE_COORDS 0.00 0.00 1023.00 767.00	-1	.	.	xc.edf	RIGHT	4030	4135799	Full Trial Period	4131769	25	Trial: 25	4131769	51	¶ú¶ä	Ç¯×Ó	Ô²¹æ	j	j
xc	.	.	.	.	.	.	.	.	.	.	5	.	.	.	false	false	Message: -1ms	.	.	.	.	.	.	.	.	.	.	.	THRESHOLDS R 105 227	-1	.	.	xc.edf	RIGHT	4030	4135799	Full Trial Period	4131769	25	Trial: 25	4131769	51	¶ú¶ä	Ç¯×Ó	Ô²¹æ	j	j
xc	.	.	.	.	.	.	.	.	.	.	6	.	.	.	false	false	Message: -1ms	.	.	.	.	.	.	.	.	.	.	.	ELCL_PROC CENTROID (3)	-1	.	.	xc.edf	RIGHT	4030	4135799	Full Trial Period	4131769	25	Trial: 25	4131769	51	¶ú¶ä	Ç¯×Ó	Ô²¹æ	j	j
xc	.	.	.	.	.	.	.	.	.	.	7	.	.	.	false	false	Message: -1ms	.	.	.	.	.	.	.	.	.	.	.	ELCL_PCR_PARAM 5 3.0	-1	.	.	xc.edf	RIGHT	4030	4135799	Full Trial Period	4131769	25	Trial: 25	4131769	51	¶ú¶ä	Ç¯×Ó	Ô²¹æ	j	j
xc	.	.	.	.	.	.	.	.	.	.	8	.	.	.	false	true	Message: 0ms	.	.	.	.	.	.	.	.	.	.	.	!MODE RECORD CR 1000 2 0 R	0	.	.	xc.edf	RIGHT	4030	4135799	Full Trial Period	4131769	25	Trial: 25	4131769	51	¶ú¶ä	Ç¯×Ó	Ô²¹æ	j	j
xc	.	.	.	.	184	190	1	7	144.90	347.70	9	.	.	.	false	false	Message: 42ms	.	.	.	.	.	.	.	.	.	.	.	SYNCTIME	42	144.90	347.70	xc.edf	RIGHT	4030	4135799	Full Trial Period	4131769	25	Trial: 25	4131769	51	¶ú¶ä	Ç¯×Ó	Ô²¹æ	j	j
xc	.	.	.	.	.	.	.	.	.	.	10	.	.	.	false	false	Message: 612ms	18.62	262.28	71	628	678.00	372.00	2	472.70	558	120.70	350.70	INVISIBLE_BOUNDARY[1]	612	.	.	xc.edf	RIGHT	4030	4135799	Full Trial Period	4131769	25	Trial: 25	4131769	51	¶ú¶ä	Ç¯×Ó	Ô²¹æ	j	j
xc	.	.	.	.	.	.	.	.	.	.	11	.	.	.	false	false	Message: 617ms	18.62	262.28	71	628	678.00	372.00	2	472.70	558	120.70	350.70	SYNCTIME	617	.	.	xc.edf	RIGHT	4030	4135799	Full Trial Period	4131769	25	Trial: 25	4131769	51	¶ú¶ä	Ç¯×Ó	Ô²¹æ	j	j
xc	.	.	.	.	.	.	.	.	.	.	12	.	.	.	false	false	Message: 2287ms	6.42	26.40	243	2507	830.90	402.10	6	508.30	2265	640.20	394.70	INVISIBLE_BOUNDARY[2]	2287	.	.	xc.edf	RIGHT	4030	4135799	Full Trial Period	4131769	25	Trial: 25	4131769	51	¶ú¶ä	Ç¯×Ó	Ô²¹æ	j	j
xc	.	.	.	.	.	.	.	.	.	.	13	.	.	.	false	false	Message: 2292ms	6.42	26.40	243	2507	830.90	402.10	6	508.30	2265	640.20	394.70	SYNCTIME	2292	.	.	xc.edf	RIGHT	4030	4135799	Full Trial Period	4131769	25	Trial: 25	4131769	51	¶ú¶ä	Ç¯×Ó	Ô²¹æ	j	j
xc	.	.	.	.	1395	4028	8	2634	885.10	400.10	14	[1]	2	RECTANGLE_INTERESTAREA	false	false	Message: 4011ms	.	.	.	.	.	.	.	.	.	.	.	KEYBOARD	4011	885.10	400.10	xc.edf	RIGHT	4030	4135799	Full Trial Period	4131769	25	Trial: 25	4131769	51	¶ú¶ä	Ç¯×Ó	Ô²¹æ	j	j
xc	.	.	.	.	.	.	.	.	.	.	15	.	.	.	false	false	Message: 4074ms	.	.	.	.	.	.	.	.	.	.	.	TRIAL_RESULT 0	4074	.	.	xc.edf	RIGHT	4030	4135799	Full Trial Period	4131769	25	Trial: 25	4131769	51	¶ú¶ä	Ç¯×Ó	Ô²¹æ	j	j
xc	.	.	.	.	.	.	.	.	.	.	1	.	.	.	false	false	Message: -16ms	.	.	.	.	.	.	.	.	.	.	.	TRIALID 25	-16	.	.	xc.edf	RIGHT	2973	4140183	Full Trial Period	4137210	26	Trial: 26	4137210	141	ÕÂÓã	ÍÏ°Ñ	ÈâÍè	f	f
xc	.	.	.	.	.	.	.	.	.	.	2	.	.	.	false	false	Message: -1ms	.	.	.	.	.	.	.	.	.	.	.	RECCFG CR 1000 2 0 R	-1	.	.	xc.edf	RIGHT	2973	4140183	Full Trial Period	4137210	26	Trial: 26	4137210	141	ÕÂÓã	ÍÏ°Ñ	ÈâÍè	f	f
xc	.	.	.	.	.	.	.	.	.	.	3	.	.	.	false	false	Message: -1ms	.	.	.	.	.	.	.	.	.	.	.	ELCLCFG TOWER	-1	.	.	xc.edf	RIGHT	2973	4140183	Full Trial Period	4137210	26	Trial: 26	4137210	141	ÕÂÓã	ÍÏ°Ñ	ÈâÍè	f	f
xc	.	.	.	.	.	.	.	.	.	.	4	.	.	.	false	false	Message: -1ms	.	.	.	.	.	.	.	.	.	.	.	GAZE_COORDS 0.00 0.00 1023.00 767.00	-1	.	.	xc.edf	RIGHT	2973	4140183	Full Trial Period	4137210	26	Trial: 26	4137210	141	ÕÂÓã	ÍÏ°Ñ	ÈâÍè	f	f
xc	.	.	.	.	.	.	.	.	.	.	5	.	.	.	false	false	Message: -1ms	.	.	.	.	.	.	.	.	.	.	.	THRESHOLDS R 105 227	-1	.	.	xc.edf	RIGHT	2973	4140183	Full Trial Period	4137210	26	Trial: 26	4137210	141	ÕÂÓã	ÍÏ°Ñ	ÈâÍè	f	f
xc	.	.	.	.	.	.	.	.	.	.	6	.	.	.	false	false	Message: -1ms	.	.	.	.	.	.	.	.	.	.	.	ELCL_PROC CENTROID (3)	-1	.	.	xc.edf	RIGHT	2973	4140183	Full Trial Period	4137210	26	Trial: 26	4137210	141	ÕÂÓã	ÍÏ°Ñ	ÈâÍè	f	f
xc	.	.	.	.	.	.	.	.	.	.	7	.	.	.	false	false	Message: -1ms	.	.	.	.	.	.	.	.	.	.	.	ELCL_PCR_PARAM 5 3.0	-1	.	.	xc.edf	RIGHT	2973	4140183	Full Trial Period	4137210	26	Trial: 26	4137210	141	ÕÂÓã	ÍÏ°Ñ	ÈâÍè	f	f
xc	.	.	.	.	.	.	.	.	.	.	8	.	.	.	false	true	Message: 0ms	.	.	.	.	.	.	.	.	.	.	.	!MODE RECORD CR 1000 2 0 R	0	.	.	xc.edf	RIGHT	2973	4140183	Full Trial Period	4137210	26	Trial: 26	4137210	141	ÕÂÓã	ÍÏ°Ñ	ÈâÍè	f	f
xc	.	.	.	.	332	338	1	7	123.40	378.00	9	.	.	.	false	false	Message: 42ms	.	.	.	.	.	.	.	.	.	.	.	SYNCTIME	42	123.40	378.00	xc.edf	RIGHT	2973	4140183	Full Trial Period	4137210	26	Trial: 26	4137210	141	ÕÂÓã	ÍÏ°Ñ	ÈâÍè	f	f
xc	.	.	.	.	.	.	.	.	.	.	10	.	.	.	false	false	Message: 768ms	12.27	235.89	52	781	469.60	391.00	2	462.50	730	102.80	370.90	INVISIBLE_BOUNDARY[1]	768	.	.	xc.edf	RIGHT	2973	4140183	Full Trial Period	4137210	26	Trial: 26	4137210	141	ÕÂÓã	ÍÏ°Ñ	ÈâÍè	f	f
xc	.	.	.	.	.	.	.	.	.	.	11	.	.	.	false	false	Message: 776ms	12.27	235.89	52	781	469.60	391.00	2	462.50	730	102.80	370.90	SYNCTIME	776	.	.	xc.edf	RIGHT	2973	4140183	Full Trial Period	4137210	26	Trial: 26	4137210	141	ÕÂÓã	ÍÏ°Ñ	ÈâÍè	f	f
xc	.	.	.	.	.	.	.	.	.	.	12	.	.	.	false	false	Message: 1783ms	4.43	142.90	31	1799	852.40	458.10	6	337.10	1769	719.00	448.10	INVISIBLE_BOUNDARY[2]	1783	.	.	xc.edf	RIGHT	2973	4140183	Full Trial Period	4137210	26	Trial: 26	4137210	141	ÕÂÓã	ÍÏ°Ñ	ÈâÍè	f	f
xc	.	.	.	.	.	.	.	.	.	.	13	.	.	.	false	false	Message: 1792ms	4.43	142.90	31	1799	852.40	458.10	6	337.10	1769	719.00	448.10	SYNCTIME	1792	.	.	xc.edf	RIGHT	2973	4140183	Full Trial Period	4137210	26	Trial: 26	4137210	141	ÕÂÓã	ÍÏ°Ñ	ÈâÍè	f	f
xc	.	.	.	.	62	2971	10	2910	128.00	414.90	14	.	.	.	false	false	Message: 2954ms	.	.	.	.	.	.	.	.	.	.	.	KEYBOARD	2954	128.00	414.90	xc.edf	RIGHT	2973	4140183	Full Trial Period	4137210	26	Trial: 26	4137210	141	ÕÂÓã	ÍÏ°Ñ	ÈâÍè	f	f
xc	.	.	.	.	.	.	.	.	.	.	15	.	.	.	false	false	Message: 3015ms	.	.	.	.	.	.	.	.	.	.	.	TRIAL_RESULT 0	3015	.	.	xc.edf	RIGHT	2973	4140183	Full Trial Period	4137210	26	Trial: 26	4137210	141	ÕÂÓã	ÍÏ°Ñ	ÈâÍè	f	f
xc	.	.	.	.	.	.	.	.	.	.	1	.	.	.	false	false	Message: -15ms	.	.	.	.	.	.	.	.	.	.	.	TRIALID 26	-15	.	.	xc.edf	RIGHT	2231	4143840	Full Trial Period	4141609	27	Trial: 27	4141609	13	Ì«Ñô	¼å±ý	¹þÃÜ¹Ï	f	f
xc	.	.	.	.	.	.	.	.	.	.	2	.	.	.	false	false	Message: -1ms	.	.	.	.	.	.	.	.	.	.	.	RECCFG CR 1000 2 0 R	-1	.	.	xc.edf	RIGHT	2231	4143840	Full Trial Period	4141609	27	Trial: 27	4141609	13	Ì«Ñô	¼å±ý	¹þÃÜ¹Ï	f	f
xc	.	.	.	.	.	.	.	.	.	.	3	.	.	.	false	false	Message: -1ms	.	.	.	.	.	.	.	.	.	.	.	ELCLCFG TOWER	-1	.	.	xc.edf	RIGHT	2231	4143840	Full Trial Period	4141609	27	Trial: 27	4141609	13	Ì«Ñô	¼å±ý	¹þÃÜ¹Ï	f	f
xc	.	.	.	.	.	.	.	.	.	.	4	.	.	.	false	false	Message: -1ms	.	.	.	.	.	.	.	.	.	.	.	GAZE_COORDS 0.00 0.00 1023.00 767.00	-1	.	.	xc.edf	RIGHT	2231	4143840	Full Trial Period	4141609	27	Trial: 27	4141609	13	Ì«Ñô	¼å±ý	¹þÃÜ¹Ï	f	f
xc	.	.	.	.	.	.	.	.	.	.	5	.	.	.	false	false	Message: -1ms	.	.	.	.	.	.	.	.	.	.	.	THRESHOLDS R 105 227	-1	.	.	xc.edf	RIGHT	2231	4143840	Full Trial Period	4141609	27	Trial: 27	4141609	13	Ì«Ñô	¼å±ý	¹þÃÜ¹Ï	f	f
xc	.	.	.	.	.	.	.	.	.	.	6	.	.	.	false	false	Message: -1ms	.	.	.	.	.	.	.	.	.	.	.	ELCL_PROC CENTROID (3)	-1	.	.	xc.edf	RIGHT	2231	4143840	Full Trial Period	4141609	27	Trial: 27	4141609	13	Ì«Ñô	¼å±ý	¹þÃÜ¹Ï	f	f
xc	.	.	.	.	.	.	.	.	.	.	7	.	.	.	false	false	Message: -1ms	.	.	.	.	.	.	.	.	.	.	.	ELCL_PCR_PARAM 5 3.0	-1	.	.	xc.edf	RIGHT	2231	4143840	Full Trial Period	4141609	27	Trial: 27	4141609	13	Ì«Ñô	¼å±ý	¹þÃÜ¹Ï	f	f
xc	.	.	.	.	.	.	.	.	.	.	8	.	.	.	false	true	Message: 0ms	.	.	.	.	.	.	.	.	.	.	.	!MODE RECORD CR 1000 2 0 R	0	.	.	xc.edf	RIGHT	2231	4143840	Full Trial Period	4141609	27	Trial: 27	4141609	13	Ì«Ñô	¼å±ý	¹þÃÜ¹Ï	f	f
xc	.	.	.	.	365	371	1	7	145.60	369.20	9	.	.	.	false	false	Message: 43ms	.	.	.	.	.	.	.	.	.	.	.	SYNCTIME	43	145.60	369.20	xc.edf	RIGHT	2231	4143840	Full Trial Period	4141609	27	Trial: 27	4141609	13	Ì«Ñô	¼å±ý	¹þÃÜ¹Ï	f	f
xc	.	.	.	.	.	.	.	.	.	.	10	.	.	.	false	false	Message: 402ms	17.66	238.70	74	445	672.50	410.80	1	505.90	372	143.20	386.00	INVISIBLE_BOUNDARY[1]	402	.	.	xc.edf	RIGHT	2231	4143840	Full Trial Period	4141609	27	Trial: 27	4141609	13	Ì«Ñô	¼å±ý	¹þÃÜ¹Ï	f	f
xc	.	.	.	.	.	.	.	.	.	.	11	.	.	.	false	false	Message: 409ms	17.66	238.70	74	445	672.50	410.80	1	505.90	372	143.20	386.00	SYNCTIME	409	.	.	xc.edf	RIGHT	2231	4143840	Full Trial Period	4141609	27	Trial: 27	4141609	13	Ì«Ñô	¼å±ý	¹þÃÜ¹Ï	f	f
xc	.	.	.	.	.	.	.	.	.	.	12	.	.	.	false	false	Message: 1248ms	5.43	135.64	40	1270	850.10	549.00	4	334.90	1231	691.70	502.20	INVISIBLE_BOUNDARY[2]	1248	.	.	xc.edf	RIGHT	2231	4143840	Full Trial Period	4141609	27	Trial: 27	4141609	13	Ì«Ñô	¼å±ý	¹þÃÜ¹Ï	f	f
xc	.	.	.	.	.	.	.	.	.	.	13	.	.	.	false	false	Message: 1250ms	5.43	135.64	40	1270	850.10	549.00	4	334.90	1231	691.70	502.20	SYNCTIME	1250	.	.	xc.edf	RIGHT	2231	4143840	Full Trial Period	4141609	27	Trial: 27	4141609	13	Ì«Ñô	¼å±ý	¹þÃÜ¹Ï	f	f
xc	.	.	.	.	421	2229	7	1809	195.10	397.90	14	.	.	.	false	false	Message: 2212ms	.	.	.	.	.	.	.	.	.	.	.	KEYBOARD	2212	195.10	397.90	xc.edf	RIGHT	2231	4143840	Full Trial Period	4141609	27	Trial: 27	4141609	13	Ì«Ñô	¼å±ý	¹þÃÜ¹Ï	f	f
xc	.	.	.	.	.	.	.	.	.	.	15	.	.	.	false	false	Message: 2268ms	.	.	.	.	.	.	.	.	.	.	.	TRIAL_RESULT 0	2268	.	.	xc.edf	RIGHT	2231	4143840	Full Trial Period	4141609	27	Trial: 27	4141609	13	Ì«Ñô	¼å±ý	¹þÃÜ¹Ï	f	f
xc	.	.	.	.	.	.	.	.	.	.	1	.	.	.	false	false	Message: -23ms	.	.	.	.	.	.	.	.	.	.	.	TRIALID 27	-23	.	.	xc.edf	RIGHT	2487	4147511	Full Trial Period	4145024	28	Trial: 28	4145024	24	¹Ä	Ï´ÒÂ»ú	Ö½Ïä	j	j
xc	.	.	.	.	.	.	.	.	.	.	2	.	.	.	false	false	Message: -2ms	.	.	.	.	.	.	.	.	.	.	.	RECCFG CR 1000 2 0 R	-2	.	.	xc.edf	RIGHT	2487	4147511	Full Trial Period	4145024	28	Trial: 28	4145024	24	¹Ä	Ï´ÒÂ»ú	Ö½Ïä	j	j
xc	.	.	.	.	.	.	.	.	.	.	3	.	.	.	false	false	Message: -2ms	.	.	.	.	.	.	.	.	.	.	.	ELCLCFG TOWER	-2	.	.	xc.edf	RIGHT	2487	4147511	Full Trial Period	4145024	28	Trial: 28	4145024	24	¹Ä	Ï´ÒÂ»ú	Ö½Ïä	j	j
xc	.	.	.	.	.	.	.	.	.	.	4	.	.	.	false	false	Message: -2ms	.	.	.	.	.	.	.	.	.	.	.	GAZE_COORDS 0.00 0.00 1023.00 767.00	-2	.	.	xc.edf	RIGHT	2487	4147511	Full Trial Period	4145024	28	Trial: 28	4145024	24	¹Ä	Ï´ÒÂ»ú	Ö½Ïä	j	j
xc	.	.	.	.	.	.	.	.	.	.	5	.	.	.	false	false	Message: -2ms	.	.	.	.	.	.	.	.	.	.	.	THRESHOLDS R 105 227	-2	.	.	xc.edf	RIGHT	2487	4147511	Full Trial Period	4145024	28	Trial: 28	4145024	24	¹Ä	Ï´ÒÂ»ú	Ö½Ïä	j	j
xc	.	.	.	.	.	.	.	.	.	.	6	.	.	.	false	false	Message: -2ms	.	.	.	.	.	.	.	.	.	.	.	ELCL_PROC CENTROID (3)	-2	.	.	xc.edf	RIGHT	2487	4147511	Full Trial Period	4145024	28	Trial: 28	4145024	24	¹Ä	Ï´ÒÂ»ú	Ö½Ïä	j	j
xc	.	.	.	.	.	.	.	.	.	.	7	.	.	.	false	false	Message: -2ms	.	.	.	.	.	.	.	.	.	.	.	ELCL_PCR_PARAM 5 3.0	-2	.	.	xc.edf	RIGHT	2487	4147511	Full Trial Period	4145024	28	Trial: 28	4145024	24	¹Ä	Ï´ÒÂ»ú	Ö½Ïä	j	j
xc	.	.	.	.	.	.	.	.	.	.	8	.	.	.	false	false	Message: -1ms	.	.	.	.	.	.	.	.	.	.	.	!MODE RECORD CR 1000 2 0 R	-1	.	.	xc.edf	RIGHT	2487	4147511	Full Trial Period	4145024	28	Trial: 28	4145024	24	¹Ä	Ï´ÒÂ»ú	Ö½Ïä	j	j
xc	.	.	.	.	.	.	.	.	.	.	9	.	.	.	false	false	Message: 44ms	2.32	11.27	206	235	146.20	443.00	1	860.50	30	141.70	374.40	SYNCTIME	44	.	.	xc.edf	RIGHT	2487	4147511	Full Trial Period	4145024	28	Trial: 28	4145024	24	¹Ä	Ï´ÒÂ»ú	Ö½Ïä	j	j
xc	.	.	.	.	.	.	.	.	.	.	10	.	.	.	false	false	Message: 639ms	18.40	255.57	72	679	674.30	391.30	3	494.00	608	121.40	383.50	INVISIBLE_BOUNDARY[1]	639	.	.	xc.edf	RIGHT	2487	4147511	Full Trial Period	4145024	28	Trial: 28	4145024	24	¹Ä	Ï´ÒÂ»ú	Ö½Ïä	j	j
xc	.	.	.	.	.	.	.	.	.	.	11	.	.	.	false	false	Message: 643ms	18.40	255.57	72	679	674.30	391.30	3	494.00	608	121.40	383.50	SYNCTIME	643	.	.	xc.edf	RIGHT	2487	4147511	Full Trial Period	4145024	28	Trial: 28	4145024	24	¹Ä	Ï´ÒÂ»ú	Ö½Ïä	j	j
xc	.	.	.	.	.	.	.	.	.	.	12	.	.	.	false	false	Message: 1469ms	14.29	43.17	331	1742	901.70	521.20	6	410.10	1412	498.30	372.40	INVISIBLE_BOUNDARY[2]	1469	.	.	xc.edf	RIGHT	2487	4147511	Full Trial Period	4145024	28	Trial: 28	4145024	24	¹Ä	Ï´ÒÂ»ú	Ö½Ïä	j	j
xc	.	.	.	.	.	.	.	.	.	.	13	.	.	.	false	false	Message: 1476ms	14.29	43.17	331	1742	901.70	521.20	6	410.10	1412	498.30	372.40	SYNCTIME	1476	.	.	xc.edf	RIGHT	2487	4147511	Full Trial Period	4145024	28	Trial: 28	4145024	24	¹Ä	Ï´ÒÂ»ú	Ö½Ïä	j	j
xc	.	.	.	.	743	2485	7	1743	894.40	407.40	14	.	.	.	false	false	Message: 2469ms	.	.	.	.	.	.	.	.	.	.	.	KEYBOARD	2469	894.40	407.40	xc.edf	RIGHT	2487	4147511	Full Trial Period	4145024	28	Trial: 28	4145024	24	¹Ä	Ï´ÒÂ»ú	Ö½Ïä	j	j
xc	.	.	.	.	.	.	.	.	.	.	15	.	.	.	false	false	Message: 2531ms	.	.	.	.	.	.	.	.	.	.	.	TRIAL_RESULT 0	2531	.	.	xc.edf	RIGHT	2487	4147511	Full Trial Period	4145024	28	Trial: 28	4145024	24	¹Ä	Ï´ÒÂ»ú	Ö½Ïä	j	j
xc	.	.	.	.	.	.	.	.	.	.	1	.	.	.	false	false	Message: -17ms	.	.	.	.	.	.	.	.	.	.	.	TRIALID 28	-17	.	.	xc.edf	RIGHT	3243	4151969	Full Trial Period	4148726	29	Trial: 29	4148726	5	ÐÉÐÉ	²ÍÅÌ	¼¦µ°	j	j
xc	.	.	.	.	.	.	.	.	.	.	2	.	.	.	false	false	Message: -1ms	.	.	.	.	.	.	.	.	.	.	.	RECCFG CR 1000 2 0 R	-1	.	.	xc.edf	RIGHT	3243	4151969	Full Trial Period	4148726	29	Trial: 29	4148726	5	ÐÉÐÉ	²ÍÅÌ	¼¦µ°	j	j
xc	.	.	.	.	.	.	.	.	.	.	3	.	.	.	false	false	Message: -1ms	.	.	.	.	.	.	.	.	.	.	.	ELCLCFG TOWER	-1	.	.	xc.edf	RIGHT	3243	4151969	Full Trial Period	4148726	29	Trial: 29	4148726	5	ÐÉÐÉ	²ÍÅÌ	¼¦µ°	j	j
xc	.	.	.	.	.	.	.	.	.	.	4	.	.	.	false	false	Message: -1ms	.	.	.	.	.	.	.	.	.	.	.	GAZE_COORDS 0.00 0.00 1023.00 767.00	-1	.	.	xc.edf	RIGHT	3243	4151969	Full Trial Period	4148726	29	Trial: 29	4148726	5	ÐÉÐÉ	²ÍÅÌ	¼¦µ°	j	j
xc	.	.	.	.	.	.	.	.	.	.	5	.	.	.	false	false	Message: -1ms	.	.	.	.	.	.	.	.	.	.	.	THRESHOLDS R 105 227	-1	.	.	xc.edf	RIGHT	3243	4151969	Full Trial Period	4148726	29	Trial: 29	4148726	5	ÐÉÐÉ	²ÍÅÌ	¼¦µ°	j	j
xc	.	.	.	.	.	.	.	.	.	.	6	.	.	.	false	false	Message: -1ms	.	.	.	.	.	.	.	.	.	.	.	ELCL_PROC CENTROID (3)	-1	.	.	xc.edf	RIGHT	3243	4151969	Full Trial Period	4148726	29	Trial: 29	4148726	5	ÐÉÐÉ	²ÍÅÌ	¼¦µ°	j	j
xc	.	.	.	.	.	.	.	.	.	.	7	.	.	.	false	false	Message: -1ms	.	.	.	.	.	.	.	.	.	.	.	ELCL_PCR_PARAM 5 3.0	-1	.	.	xc.edf	RIGHT	3243	4151969	Full Trial Period	4148726	29	Trial: 29	4148726	5	ÐÉÐÉ	²ÍÅÌ	¼¦µ°	j	j
xc	.	.	.	.	.	.	.	.	.	.	8	.	.	.	false	true	Message: 0ms	.	.	.	.	.	.	.	.	.	.	.	!MODE RECORD CR 1000 2 0 R	0	.	.	xc.edf	RIGHT	3243	4151969	Full Trial Period	4148726	29	Trial: 29	4148726	5	ÐÉÐÉ	²ÍÅÌ	¼¦µ°	j	j
xc	.	.	.	.	308	314	1	7	128.00	369.50	9	.	.	.	false	false	Message: 41ms	.	.	.	.	.	.	.	.	.	.	.	SYNCTIME	41	128.00	369.50	xc.edf	RIGHT	3243	4151969	Full Trial Period	4148726	29	Trial: 29	4148726	5	ÐÉÐÉ	²ÍÅÌ	¼¦µ°	j	j
xc	.	.	.	.	.	.	.	.	.	.	10	.	.	.	false	false	Message: 345ms	16.36	263.93	62	376	613.70	420.90	1	472.60	315	126.80	366.50	INVISIBLE_BOUNDARY[1]	345	.	.	xc.edf	RIGHT	3243	4151969	Full Trial Period	4148726	29	Trial: 29	4148726	5	ÐÉÐÉ	²ÍÅÌ	¼¦µ°	j	j
xc	.	.	.	.	.	.	.	.	.	.	11	.	.	.	false	false	Message: 349ms	16.36	263.93	62	376	613.70	420.90	1	472.60	315	126.80	366.50	SYNCTIME	349	.	.	xc.edf	RIGHT	3243	4151969	Full Trial Period	4148726	29	Trial: 29	4148726	5	ÐÉÐÉ	²ÍÅÌ	¼¦µ°	j	j
xc	.	.	.	.	.	.	.	.	.	.	12	.	.	.	false	false	Message: 1221ms	11.79	214.40	55	1242	869.90	418.20	3	374.50	1188	519.40	386.50	INVISIBLE_BOUNDARY[2]	1221	.	.	xc.edf	RIGHT	3243	4151969	Full Trial Period	4148726	29	Trial: 29	4148726	5	ÐÉÐÉ	²ÍÅÌ	¼¦µ°	j	j
xc	.	.	.	.	.	.	.	.	.	.	13	.	.	.	false	false	Message: 1224ms	11.79	214.40	55	1242	869.90	418.20	3	374.50	1188	519.40	386.50	SYNCTIME	1224	.	.	xc.edf	RIGHT	3243	4151969	Full Trial Period	4148726	29	Trial: 29	4148726	5	ÐÉÐÉ	²ÍÅÌ	¼¦µ°	j	j
xc	.	.	.	.	.	.	.	.	.	.	14	.	.	.	false	false	Message: 3224ms	0.87	21.74	40	3241	872.40	405.30	5	84.20	3202	898.90	408.00	KEYBOARD	3224	.	.	xc.edf	RIGHT	3243	4151969	Full Trial Period	4148726	29	Trial: 29	4148726	5	ÐÉÐÉ	²ÍÅÌ	¼¦µ°	j	j
xc	.	.	.	.	.	.	.	.	.	.	15	.	.	.	false	false	Message: 3288ms	.	.	.	.	.	.	.	.	.	.	.	TRIAL_RESULT 0	3288	.	.	xc.edf	RIGHT	3243	4151969	Full Trial Period	4148726	29	Trial: 29	4148726	5	ÐÉÐÉ	²ÍÅÌ	¼¦µ°	j	j
xc	.	.	.	.	.	.	.	.	.	.	1	.	.	.	false	false	Message: -26ms	.	.	.	.	.	.	.	.	.	.	.	TRIALID 29	-26	.	.	xc.edf	RIGHT	1929	4155097	Full Trial Period	4153168	30	Trial: 30	4153168	108	ÌÀÔ²	Ó²±Ò	Å¦¿Û	j	j
xc	.	.	.	.	.	.	.	.	.	.	2	.	.	.	false	false	Message: -1ms	.	.	.	.	.	.	.	.	.	.	.	RECCFG CR 1000 2 0 R	-1	.	.	xc.edf	RIGHT	1929	4155097	Full Trial Period	4153168	30	Trial: 30	4153168	108	ÌÀÔ²	Ó²±Ò	Å¦¿Û	j	j
xc	.	.	.	.	.	.	.	.	.	.	3	.	.	.	false	false	Message: -1ms	.	.	.	.	.	.	.	.	.	.	.	ELCLCFG TOWER	-1	.	.	xc.edf	RIGHT	1929	4155097	Full Trial Period	4153168	30	Trial: 30	4153168	108	ÌÀÔ²	Ó²±Ò	Å¦¿Û	j	j
xc	.	.	.	.	.	.	.	.	.	.	4	.	.	.	false	false	Message: -1ms	.	.	.	.	.	.	.	.	.	.	.	GAZE_COORDS 0.00 0.00 1023.00 767.00	-1	.	.	xc.edf	RIGHT	1929	4155097	Full Trial Period	4153168	30	Trial: 30	4153168	108	ÌÀÔ²	Ó²±Ò	Å¦¿Û	j	j
xc	.	.	.	.	.	.	.	.	.	.	5	.	.	.	false	false	Message: -1ms	.	.	.	.	.	.	.	.	.	.	.	THRESHOLDS R 105 227	-1	.	.	xc.edf	RIGHT	1929	4155097	Full Trial Period	4153168	30	Trial: 30	4153168	108	ÌÀÔ²	Ó²±Ò	Å¦¿Û	j	j
xc	.	.	.	.	.	.	.	.	.	.	6	.	.	.	false	false	Message: -1ms	.	.	.	.	.	.	.	.	.	.	.	ELCL_PROC CENTROID (3)	-1	.	.	xc.edf	RIGHT	1929	4155097	Full Trial Period	4153168	30	Trial: 30	4153168	108	ÌÀÔ²	Ó²±Ò	Å¦¿Û	j	j
xc	.	.	.	.	.	.	.	.	.	.	7	.	.	.	false	false	Message: -1ms	.	.	.	.	.	.	.	.	.	.	.	ELCL_PCR_PARAM 5 3.0	-1	.	.	xc.edf	RIGHT	1929	4155097	Full Trial Period	4153168	30	Trial: 30	4153168	108	ÌÀÔ²	Ó²±Ò	Å¦¿Û	j	j
xc	.	.	.	.	.	.	.	.	.	.	8	.	.	.	false	true	Message: 0ms	.	.	.	.	.	.	.	.	.	.	.	!MODE RECORD CR 1000 2 0 R	0	.	.	xc.edf	RIGHT	1929	4155097	Full Trial Period	4153168	30	Trial: 30	4153168	108	ÌÀÔ²	Ó²±Ò	Å¦¿Û	j	j
xc	.	.	.	.	277	283	1	7	127.20	359.20	9	.	.	.	false	false	Message: 40ms	.	.	.	.	.	.	.	.	.	.	.	SYNCTIME	40	127.20	359.20	xc.edf	RIGHT	1929	4155097	Full Trial Period	4153168	30	Trial: 30	4153168	108	ÌÀÔ²	Ó²±Ò	Å¦¿Û	j	j
xc	.	.	.	.	.	.	.	.	.	.	10	.	.	.	false	false	Message: 319ms	14.32	220.34	65	348	550.90	384.50	1	450.40	284	124.10	360.60	INVISIBLE_BOUNDARY[1]	319	.	.	xc.edf	RIGHT	1929	4155097	Full Trial Period	4153168	30	Trial: 30	4153168	108	ÌÀÔ²	Ó²±Ò	Å¦¿Û	j	j
xc	.	.	.	.	.	.	.	.	.	.	11	.	.	.	false	false	Message: 323ms	14.32	220.34	65	348	550.90	384.50	1	450.40	284	124.10	360.60	SYNCTIME	323	.	.	xc.edf	RIGHT	1929	4155097	Full Trial Period	4153168	30	Trial: 30	4153168	108	ÌÀÔ²	Ó²±Ò	Å¦¿Û	j	j
xc	.	.	.	.	.	.	.	.	.	.	12	.	.	.	false	false	Message: 902ms	11.21	200.18	56	917	839.80	411.40	3	379.80	862	507.90	385.70	INVISIBLE_BOUNDARY[2]	902	.	.	xc.edf	RIGHT	1929	4155097	Full Trial Period	4153168	30	Trial: 30	4153168	108	ÌÀÔ²	Ó²±Ò	Å¦¿Û	j	j
xc	.	.	.	.	.	.	.	.	.	.	13	.	.	.	false	false	Message: 906ms	11.21	200.18	56	917	839.80	411.40	3	379.80	862	507.90	385.70	SYNCTIME	906	.	.	xc.edf	RIGHT	1929	4155097	Full Trial Period	4153168	30	Trial: 30	4153168	108	ÌÀÔ²	Ó²±Ò	Å¦¿Û	j	j
xc	.	.	.	.	231	1927	7	1697	896.00	600.90	14	.	.	.	false	false	Message: 1910ms	.	.	.	.	.	.	.	.	.	.	.	KEYBOARD	1910	896.00	600.90	xc.edf	RIGHT	1929	4155097	Full Trial Period	4153168	30	Trial: 30	4153168	108	ÌÀÔ²	Ó²±Ò	Å¦¿Û	j	j
xc	.	.	.	.	.	.	.	.	.	.	15	.	.	.	false	false	Message: 1972ms	.	.	.	.	.	.	.	.	.	.	.	TRIAL_RESULT 0	1972	.	.	xc.edf	RIGHT	1929	4155097	Full Trial Period	4153168	30	Trial: 30	4153168	108	ÌÀÔ²	Ó²±Ò	Å¦¿Û	j	j
xc	.	.	.	.	.	.	.	.	.	.	1	.	.	.	false	false	Message: -17ms	.	.	.	.	.	.	.	.	.	.	.	TRIALID 30	-17	.	.	xc.edf	RIGHT	2621	4159279	Full Trial Period	4156658	31	Trial: 31	4156658	25	ÊÖïí	ÂÖÌ¥	¹þÃÜ¹Ï	j	f
xc	.	.	.	.	.	.	.	.	.	.	2	.	.	.	false	false	Message: -1ms	.	.	.	.	.	.	.	.	.	.	.	RECCFG CR 1000 2 0 R	-1	.	.	xc.edf	RIGHT	2621	4159279	Full Trial Period	4156658	31	Trial: 31	4156658	25	ÊÖïí	ÂÖÌ¥	¹þÃÜ¹Ï	j	f
xc	.	.	.	.	.	.	.	.	.	.	3	.	.	.	false	false	Message: -1ms	.	.	.	.	.	.	.	.	.	.	.	ELCLCFG TOWER	-1	.	.	xc.edf	RIGHT	2621	4159279	Full Trial Period	4156658	31	Trial: 31	4156658	25	ÊÖïí	ÂÖÌ¥	¹þÃÜ¹Ï	j	f
xc	.	.	.	.	.	.	.	.	.	.	4	.	.	.	false	false	Message: -1ms	.	.	.	.	.	.	.	.	.	.	.	GAZE_COORDS 0.00 0.00 1023.00 767.00	-1	.	.	xc.edf	RIGHT	2621	4159279	Full Trial Period	4156658	31	Trial: 31	4156658	25	ÊÖïí	ÂÖÌ¥	¹þÃÜ¹Ï	j	f
xc	.	.	.	.	.	.	.	.	.	.	5	.	.	.	false	false	Message: -1ms	.	.	.	.	.	.	.	.	.	.	.	THRESHOLDS R 105 227	-1	.	.	xc.edf	RIGHT	2621	4159279	Full Trial Period	4156658	31	Trial: 31	4156658	25	ÊÖïí	ÂÖÌ¥	¹þÃÜ¹Ï	j	f
xc	.	.	.	.	.	.	.	.	.	.	6	.	.	.	false	false	Message: -1ms	.	.	.	.	.	.	.	.	.	.	.	ELCL_PROC CENTROID (3)	-1	.	.	xc.edf	RIGHT	2621	4159279	Full Trial Period	4156658	31	Trial: 31	4156658	25	ÊÖïí	ÂÖÌ¥	¹þÃÜ¹Ï	j	f
xc	.	.	.	.	.	.	.	.	.	.	7	.	.	.	false	false	Message: -1ms	.	.	.	.	.	.	.	.	.	.	.	ELCL_PCR_PARAM 5 3.0	-1	.	.	xc.edf	RIGHT	2621	4159279	Full Trial Period	4156658	31	Trial: 31	4156658	25	ÊÖïí	ÂÖÌ¥	¹þÃÜ¹Ï	j	f
xc	.	.	.	.	.	.	.	.	.	.	8	.	.	.	false	true	Message: 0ms	.	.	.	.	.	.	.	.	.	.	.	!MODE RECORD CR 1000 2 0 R	0	.	.	xc.edf	RIGHT	2621	4159279	Full Trial Period	4156658	31	Trial: 31	4156658	25	ÊÖïí	ÂÖÌ¥	¹þÃÜ¹Ï	j	f
xc	.	.	.	.	398	404	1	7	131.10	395.90	9	.	.	.	false	false	Message: 41ms	.	.	.	.	.	.	.	.	.	.	.	SYNCTIME	41	131.10	395.90	xc.edf	RIGHT	2621	4159279	Full Trial Period	4156658	31	Trial: 31	4156658	25	ÊÖïí	ÂÖÌ¥	¹þÃÜ¹Ï	j	f
xc	.	.	.	.	.	.	.	.	.	.	10	.	.	.	false	false	Message: 437ms	11.50	205.34	56	460	482.40	449.50	1	465.10	405	138.40	417.40	INVISIBLE_BOUNDARY[1]	437	.	.	xc.edf	RIGHT	2621	4159279	Full Trial Period	4156658	31	Trial: 31	4156658	25	ÊÖïí	ÂÖÌ¥	¹þÃÜ¹Ï	j	f
xc	.	.	.	.	.	.	.	.	.	.	11	.	.	.	false	false	Message: 441ms	11.50	205.34	56	460	482.40	449.50	1	465.10	405	138.40	417.40	SYNCTIME	441	.	.	xc.edf	RIGHT	2621	4159279	Full Trial Period	4156658	31	Trial: 31	4156658	25	ÊÖïí	ÂÖÌ¥	¹þÃÜ¹Ï	j	f
xc	.	.	.	.	.	.	.	.	.	.	12	.	.	.	false	false	Message: 1166ms	10.40	196.21	53	1184	831.50	443.10	3	347.10	1132	523.10	413.20	INVISIBLE_BOUNDARY[2]	1166	.	.	xc.edf	RIGHT	2621	4159279	Full Trial Period	4156658	31	Trial: 31	4156658	25	ÊÖïí	ÂÖÌ¥	¹þÃÜ¹Ï	j	f
xc	.	.	.	.	.	.	.	.	.	.	13	.	.	.	false	false	Message: 1174ms	10.40	196.21	53	1184	831.50	443.10	3	347.10	1132	523.10	413.20	SYNCTIME	1174	.	.	xc.edf	RIGHT	2621	4159279	Full Trial Period	4156658	31	Trial: 31	4156658	25	ÊÖïí	ÂÖÌ¥	¹þÃÜ¹Ï	j	f
xc	.	.	.	.	1291	2619	5	1329	880.20	424.80	14	.	.	.	false	false	Message: 2603ms	.	.	.	.	.	.	.	.	.	.	.	KEYBOARD	2603	880.20	424.80	xc.edf	RIGHT	2621	4159279	Full Trial Period	4156658	31	Trial: 31	4156658	25	ÊÖïí	ÂÖÌ¥	¹þÃÜ¹Ï	j	f
xc	.	.	.	.	.	.	.	.	.	.	15	.	.	.	false	false	Message: 2664ms	.	.	.	.	.	.	.	.	.	.	.	TRIAL_RESULT 0	2664	.	.	xc.edf	RIGHT	2621	4159279	Full Trial Period	4156658	31	Trial: 31	4156658	25	ÊÖïí	ÂÖÌ¥	¹þÃÜ¹Ï	j	f
xc	.	.	.	.	.	.	.	.	.	.	1	.	.	.	false	false	Message: -23ms	.	.	.	.	.	.	.	.	.	.	.	TRIALID 31	-23	.	.	xc.edf	RIGHT	2764	4163361	Full Trial Period	4160597	32	Trial: 32	4160597	20	éÙ×Ó	ÇúÆæ±ý	ÒÂ¼Ü	f	f
xc	.	.	.	.	.	.	.	.	.	.	2	.	.	.	false	false	Message: -1ms	.	.	.	.	.	.	.	.	.	.	.	RECCFG CR 1000 2 0 R	-1	.	.	xc.edf	RIGHT	2764	4163361	Full Trial Period	4160597	32	Trial: 32	4160597	20	éÙ×Ó	ÇúÆæ±ý	ÒÂ¼Ü	f	f
xc	.	.	.	.	.	.	.	.	.	.	3	.	.	.	false	false	Message: -1ms	.	.	.	.	.	.	.	.	.	.	.	ELCLCFG TOWER	-1	.	.	xc.edf	RIGHT	2764	4163361	Full Trial Period	4160597	32	Trial: 32	4160597	20	éÙ×Ó	ÇúÆæ±ý	ÒÂ¼Ü	f	f
xc	.	.	.	.	.	.	.	.	.	.	4	.	.	.	false	false	Message: -1ms	.	.	.	.	.	.	.	.	.	.	.	GAZE_COORDS 0.00 0.00 1023.00 767.00	-1	.	.	xc.edf	RIGHT	2764	4163361	Full Trial Period	4160597	32	Trial: 32	4160597	20	éÙ×Ó	ÇúÆæ±ý	ÒÂ¼Ü	f	f
xc	.	.	.	.	.	.	.	.	.	.	5	.	.	.	false	false	Message: -1ms	.	.	.	.	.	.	.	.	.	.	.	THRESHOLDS R 105 227	-1	.	.	xc.edf	RIGHT	2764	4163361	Full Trial Period	4160597	32	Trial: 32	4160597	20	éÙ×Ó	ÇúÆæ±ý	ÒÂ¼Ü	f	f
xc	.	.	.	.	.	.	.	.	.	.	6	.	.	.	false	false	Message: -1ms	.	.	.	.	.	.	.	.	.	.	.	ELCL_PROC CENTROID (3)	-1	.	.	xc.edf	RIGHT	2764	4163361	Full Trial Period	4160597	32	Trial: 32	4160597	20	éÙ×Ó	ÇúÆæ±ý	ÒÂ¼Ü	f	f
xc	.	.	.	.	.	.	.	.	.	.	7	.	.	.	false	false	Message: -1ms	.	.	.	.	.	.	.	.	.	.	.	ELCL_PCR_PARAM 5 3.0	-1	.	.	xc.edf	RIGHT	2764	4163361	Full Trial Period	4160597	32	Trial: 32	4160597	20	éÙ×Ó	ÇúÆæ±ý	ÒÂ¼Ü	f	f
xc	.	.	.	.	.	.	.	.	.	.	8	.	.	.	false	true	Message: 0ms	.	.	.	.	.	.	.	.	.	.	.	!MODE RECORD CR 1000 2 0 R	0	.	.	xc.edf	RIGHT	2764	4163361	Full Trial Period	4160597	32	Trial: 32	4160597	20	éÙ×Ó	ÇúÆæ±ý	ÒÂ¼Ü	f	f
xc	.	.	.	.	535	543	1	9	104.50	381.20	9	.	.	.	false	false	Message: 51ms	.	.	.	.	.	.	.	.	.	.	.	SYNCTIME	51	104.50	381.20	xc.edf	RIGHT	2764	4163361	Full Trial Period	4160597	32	Trial: 32	4160597	20	éÙ×Ó	ÇúÆæ±ý	ÒÂ¼Ü	f	f
xc	.	.	.	.	.	.	.	.	.	.	10	.	.	.	false	false	Message: 584ms	10.93	218.54	50	593	432.10	430.00	1	353.80	544	104.60	400.30	INVISIBLE_BOUNDARY[1]	584	.	.	xc.edf	RIGHT	2764	4163361	Full Trial Period	4160597	32	Trial: 32	4160597	20	éÙ×Ó	ÇúÆæ±ý	ÒÂ¼Ü	f	f
xc	.	.	.	.	.	.	.	.	.	.	11	.	.	.	false	false	Message: 593ms	10.93	218.54	50	593	432.10	430.00	1	353.80	544	104.60	400.30	SYNCTIME	593	.	.	xc.edf	RIGHT	2764	4163361	Full Trial Period	4160597	32	Trial: 32	4160597	20	éÙ×Ó	ÇúÆæ±ý	ÒÂ¼Ü	f	f
xc	.	.	.	.	.	.	.	.	.	.	12	.	.	.	false	false	Message: 1166ms	13.48	210.68	64	1196	919.60	457.30	3	366.10	1133	515.30	415.70	INVISIBLE_BOUNDARY[2]	1166	.	.	xc.edf	RIGHT	2764	4163361	Full Trial Period	4160597	32	Trial: 32	4160597	20	éÙ×Ó	ÇúÆæ±ý	ÒÂ¼Ü	f	f
xc	.	.	.	.	.	.	.	.	.	.	13	.	.	.	false	false	Message: 1176ms	13.48	210.68	64	1196	919.60	457.30	3	366.10	1133	515.30	415.70	SYNCTIME	1176	.	.	xc.edf	RIGHT	2764	4163361	Full Trial Period	4160597	32	Trial: 32	4160597	20	éÙ×Ó	ÇúÆæ±ý	ÒÂ¼Ü	f	f
xc	.	.	.	.	1566	2762	4	1197	900.00	431.40	14	.	.	.	false	false	Message: 2745ms	.	.	.	.	.	.	.	.	.	.	.	KEYBOARD	2745	900.00	431.40	xc.edf	RIGHT	2764	4163361	Full Trial Period	4160597	32	Trial: 32	4160597	20	éÙ×Ó	ÇúÆæ±ý	ÒÂ¼Ü	f	f
xc	.	.	.	.	.	.	.	.	.	.	15	.	.	.	false	false	Message: 2810ms	.	.	.	.	.	.	.	.	.	.	.	TRIAL_RESULT 0	2810	.	.	xc.edf	RIGHT	2764	4163361	Full Trial Period	4160597	32	Trial: 32	4160597	20	éÙ×Ó	ÇúÆæ±ý	ÒÂ¼Ü	f	f
xc	.	.	.	.	.	.	.	.	.	.	1	.	.	.	false	false	Message: -26ms	.	.	.	.	.	.	.	.	.	.	.	TRIALID 32	-26	.	.	xc.edf	RIGHT	1401	4166033	Full Trial Period	4164632	33	Trial: 33	4164632	72	Ãµ¹å	ÍøÇò	éÙ×Ó	j	j
xc	.	.	.	.	.	.	.	.	.	.	2	.	.	.	false	false	Message: -1ms	.	.	.	.	.	.	.	.	.	.	.	RECCFG CR 1000 2 0 R	-1	.	.	xc.edf	RIGHT	1401	4166033	Full Trial Period	4164632	33	Trial: 33	4164632	72	Ãµ¹å	ÍøÇò	éÙ×Ó	j	j
xc	.	.	.	.	.	.	.	.	.	.	3	.	.	.	false	false	Message: -1ms	.	.	.	.	.	.	.	.	.	.	.	ELCLCFG TOWER	-1	.	.	xc.edf	RIGHT	1401	4166033	Full Trial Period	4164632	33	Trial: 33	4164632	72	Ãµ¹å	ÍøÇò	éÙ×Ó	j	j
xc	.	.	.	.	.	.	.	.	.	.	4	.	.	.	false	false	Message: -1ms	.	.	.	.	.	.	.	.	.	.	.	GAZE_COORDS 0.00 0.00 1023.00 767.00	-1	.	.	xc.edf	RIGHT	1401	4166033	Full Trial Period	4164632	33	Trial: 33	4164632	72	Ãµ¹å	ÍøÇò	éÙ×Ó	j	j
xc	.	.	.	.	.	.	.	.	.	.	5	.	.	.	false	false	Message: -1ms	.	.	.	.	.	.	.	.	.	.	.	THRESHOLDS R 105 227	-1	.	.	xc.edf	RIGHT	1401	4166033	Full Trial Period	4164632	33	Trial: 33	4164632	72	Ãµ¹å	ÍøÇò	éÙ×Ó	j	j
xc	.	.	.	.	.	.	.	.	.	.	6	.	.	.	false	false	Message: -1ms	.	.	.	.	.	.	.	.	.	.	.	ELCL_PROC CENTROID (3)	-1	.	.	xc.edf	RIGHT	1401	4166033	Full Trial Period	4164632	33	Trial: 33	4164632	72	Ãµ¹å	ÍøÇò	éÙ×Ó	j	j
xc	.	.	.	.	.	.	.	.	.	.	7	.	.	.	false	false	Message: -1ms	.	.	.	.	.	.	.	.	.	.	.	ELCL_PCR_PARAM 5 3.0	-1	.	.	xc.edf	RIGHT	1401	4166033	Full Trial Period	4164632	33	Trial: 33	4164632	72	Ãµ¹å	ÍøÇò	éÙ×Ó	j	j
xc	.	.	.	.	.	.	.	.	.	.	8	.	.	.	false	true	Message: 0ms	.	.	.	.	.	.	.	.	.	.	.	!MODE RECORD CR 1000 2 0 R	0	.	.	xc.edf	RIGHT	1401	4166033	Full Trial Period	4164632	33	Trial: 33	4164632	72	Ãµ¹å	ÍøÇò	éÙ×Ó	j	j
xc	.	.	.	.	300	306	1	7	120.90	379.90	9	.	.	.	false	false	Message: 41ms	.	.	.	.	.	.	.	.	.	.	.	SYNCTIME	41	120.90	379.90	xc.edf	RIGHT	1401	4166033	Full Trial Period	4164632	33	Trial: 33	4164632	72	Ãµ¹å	ÍøÇò	éÙ×Ó	j	j
xc	.	.	.	.	.	.	.	.	.	.	10	.	.	.	false	false	Message: 341ms	14.27	216.20	66	372	549.70	426.60	1	506.00	307	123.10	391.90	INVISIBLE_BOUNDARY[1]	341	.	.	xc.edf	RIGHT	1401	4166033	Full Trial Period	4164632	33	Trial: 33	4164632	72	Ãµ¹å	ÍøÇò	éÙ×Ó	j	j
xc	.	.	.	.	.	.	.	.	.	.	11	.	.	.	false	false	Message: 349ms	14.27	216.20	66	372	549.70	426.60	1	506.00	307	123.10	391.90	SYNCTIME	349	.	.	xc.edf	RIGHT	1401	4166033	Full Trial Period	4164632	33	Trial: 33	4164632	72	Ãµ¹å	ÍøÇò	éÙ×Ó	j	j
xc	.	.	.	.	.	.	.	.	.	.	12	.	.	.	false	false	Message: 806ms	11.93	183.52	65	830	859.10	439.10	3	368.20	766	504.40	402.40	INVISIBLE_BOUNDARY[2]	806	.	.	xc.edf	RIGHT	1401	4166033	Full Trial Period	4164632	33	Trial: 33	4164632	72	Ãµ¹å	ÍøÇò	éÙ×Ó	j	j
xc	.	.	.	.	.	.	.	.	.	.	13	.	.	.	false	false	Message: 816ms	11.93	183.52	65	830	859.10	439.10	3	368.20	766	504.40	402.40	SYNCTIME	816	.	.	xc.edf	RIGHT	1401	4166033	Full Trial Period	4164632	33	Trial: 33	4164632	72	Ãµ¹å	ÍøÇò	éÙ×Ó	j	j
xc	.	.	.	.	401	1399	5	999	884.00	425.70	14	.	.	.	false	false	Message: 1382ms	.	.	.	.	.	.	.	.	.	.	.	KEYBOARD	1382	884.00	425.70	xc.edf	RIGHT	1401	4166033	Full Trial Period	4164632	33	Trial: 33	4164632	72	Ãµ¹å	ÍøÇò	éÙ×Ó	j	j
xc	.	.	.	.	.	.	.	.	.	.	15	.	.	.	false	false	Message: 1439ms	.	.	.	.	.	.	.	.	.	.	.	TRIAL_RESULT 0	1439	.	.	xc.edf	RIGHT	1401	4166033	Full Trial Period	4164632	33	Trial: 33	4164632	72	Ãµ¹å	ÍøÇò	éÙ×Ó	j	j
xc	.	.	.	.	.	.	.	.	.	.	1	.	.	.	false	false	Message: -17ms	.	.	.	.	.	.	.	.	.	.	.	TRIALID 33	-17	.	.	xc.edf	RIGHT	2207	4169497	Full Trial Period	4167290	34	Trial: 34	4167290	52	ÌðÌðÈ¦	ÂÝÃ±	Ñ¥×Ó	f	f
xc	.	.	.	.	.	.	.	.	.	.	2	.	.	.	false	false	Message: -1ms	.	.	.	.	.	.	.	.	.	.	.	RECCFG CR 1000 2 0 R	-1	.	.	xc.edf	RIGHT	2207	4169497	Full Trial Period	4167290	34	Trial: 34	4167290	52	ÌðÌðÈ¦	ÂÝÃ±	Ñ¥×Ó	f	f
xc	.	.	.	.	.	.	.	.	.	.	3	.	.	.	false	false	Message: -1ms	.	.	.	.	.	.	.	.	.	.	.	ELCLCFG TOWER	-1	.	.	xc.edf	RIGHT	2207	4169497	Full Trial Period	4167290	34	Trial: 34	4167290	52	ÌðÌðÈ¦	ÂÝÃ±	Ñ¥×Ó	f	f
xc	.	.	.	.	.	.	.	.	.	.	4	.	.	.	false	false	Message: -1ms	.	.	.	.	.	.	.	.	.	.	.	GAZE_COORDS 0.00 0.00 1023.00 767.00	-1	.	.	xc.edf	RIGHT	2207	4169497	Full Trial Period	4167290	34	Trial: 34	4167290	52	ÌðÌðÈ¦	ÂÝÃ±	Ñ¥×Ó	f	f
xc	.	.	.	.	.	.	.	.	.	.	5	.	.	.	false	false	Message: -1ms	.	.	.	.	.	.	.	.	.	.	.	THRESHOLDS R 105 227	-1	.	.	xc.edf	RIGHT	2207	4169497	Full Trial Period	4167290	34	Trial: 34	4167290	52	ÌðÌðÈ¦	ÂÝÃ±	Ñ¥×Ó	f	f
xc	.	.	.	.	.	.	.	.	.	.	6	.	.	.	false	false	Message: -1ms	.	.	.	.	.	.	.	.	.	.	.	ELCL_PROC CENTROID (3)	-1	.	.	xc.edf	RIGHT	2207	4169497	Full Trial Period	4167290	34	Trial: 34	4167290	52	ÌðÌðÈ¦	ÂÝÃ±	Ñ¥×Ó	f	f
xc	.	.	.	.	.	.	.	.	.	.	7	.	.	.	false	false	Message: -1ms	.	.	.	.	.	.	.	.	.	.	.	ELCL_PCR_PARAM 5 3.0	-1	.	.	xc.edf	RIGHT	2207	4169497	Full Trial Period	4167290	34	Trial: 34	4167290	52	ÌðÌðÈ¦	ÂÝÃ±	Ñ¥×Ó	f	f
xc	.	.	.	.	.	.	.	.	.	.	8	.	.	.	false	true	Message: 0ms	.	.	.	.	.	.	.	.	.	.	.	!MODE RECORD CR 1000 2 0 R	0	.	.	xc.edf	RIGHT	2207	4169497	Full Trial Period	4167290	34	Trial: 34	4167290	52	ÌðÌðÈ¦	ÂÝÃ±	Ñ¥×Ó	f	f
xc	.	.	.	.	238	244	1	7	127.10	385.90	9	.	.	.	false	false	Message: 41ms	.	.	.	.	.	.	.	.	.	.	.	SYNCTIME	41	127.10	385.90	xc.edf	RIGHT	2207	4169497	Full Trial Period	4167290	34	Trial: 34	4167290	52	ÌðÌðÈ¦	ÂÝÃ±	Ñ¥×Ó	f	f
xc	.	.	.	.	.	.	.	.	.	.	10	.	.	.	false	false	Message: 377ms	14.39	261.68	55	397	531.90	405.40	2	543.60	343	100.00	383.50	INVISIBLE_BOUNDARY[1]	377	.	.	xc.edf	RIGHT	2207	4169497	Full Trial Period	4167290	34	Trial: 34	4167290	52	ÌðÌðÈ¦	ÂÝÃ±	Ñ¥×Ó	f	f
xc	.	.	.	.	.	.	.	.	.	.	11	.	.	.	false	false	Message: 382ms	14.39	261.68	55	397	531.90	405.40	2	543.60	343	100.00	383.50	SYNCTIME	382	.	.	xc.edf	RIGHT	2207	4169497	Full Trial Period	4167290	34	Trial: 34	4167290	52	ÌðÌðÈ¦	ÂÝÃ±	Ñ¥×Ó	f	f
xc	.	.	.	.	.	.	.	.	.	.	12	.	.	.	false	false	Message: 1088ms	5.17	120.15	43	1117	880.60	411.40	4	264.00	1075	726.90	388.40	INVISIBLE_BOUNDARY[2]	1088	.	.	xc.edf	RIGHT	2207	4169497	Full Trial Period	4167290	34	Trial: 34	4167290	52	ÌðÌðÈ¦	ÂÝÃ±	Ñ¥×Ó	f	f
xc	.	.	.	.	.	.	.	.	.	.	13	.	.	.	false	false	Message: 1099ms	5.17	120.15	43	1117	880.60	411.40	4	264.00	1075	726.90	388.40	SYNCTIME	1099	.	.	xc.edf	RIGHT	2207	4169497	Full Trial Period	4167290	34	Trial: 34	4167290	52	ÌðÌðÈ¦	ÂÝÃ±	Ñ¥×Ó	f	f
xc	.	.	.	.	.	.	.	.	.	.	14	.	.	.	false	false	Message: 2189ms	22.66	314.74	72	2205	885.50	407.60	6	571.70	2134	200.40	363.10	KEYBOARD	2189	.	.	xc.edf	RIGHT	2207	4169497	Full Trial Period	4167290	34	Trial: 34	4167290	52	ÌðÌðÈ¦	ÂÝÃ±	Ñ¥×Ó	f	f
xc	.	.	.	.	.	.	.	.	.	.	15	.	.	.	false	false	Message: 2255ms	.	.	.	.	.	.	.	.	.	.	.	TRIAL_RESULT 0	2255	.	.	xc.edf	RIGHT	2207	4169497	Full Trial Period	4167290	34	Trial: 34	4167290	52	ÌðÌðÈ¦	ÂÝÃ±	Ñ¥×Ó	f	f
xc	.	.	.	.	.	.	.	.	.	.	1	.	.	.	false	false	Message: -15ms	.	.	.	.	.	.	.	.	.	.	.	TRIALID 34	-15	.	.	xc.edf	RIGHT	1815	4172827	Full Trial Period	4171012	35	Trial: 35	4171012	67	ÄûÃÊ	éÏé­Çò	²£Á§Öé	j	f
xc	.	.	.	.	.	.	.	.	.	.	2	.	.	.	false	false	Message: -1ms	.	.	.	.	.	.	.	.	.	.	.	RECCFG CR 1000 2 0 R	-1	.	.	xc.edf	RIGHT	1815	4172827	Full Trial Period	4171012	35	Trial: 35	4171012	67	ÄûÃÊ	éÏé­Çò	²£Á§Öé	j	f
xc	.	.	.	.	.	.	.	.	.	.	3	.	.	.	false	false	Message: -1ms	.	.	.	.	.	.	.	.	.	.	.	ELCLCFG TOWER	-1	.	.	xc.edf	RIGHT	1815	4172827	Full Trial Period	4171012	35	Trial: 35	4171012	67	ÄûÃÊ	éÏé­Çò	²£Á§Öé	j	f
xc	.	.	.	.	.	.	.	.	.	.	4	.	.	.	false	false	Message: -1ms	.	.	.	.	.	.	.	.	.	.	.	GAZE_COORDS 0.00 0.00 1023.00 767.00	-1	.	.	xc.edf	RIGHT	1815	4172827	Full Trial Period	4171012	35	Trial: 35	4171012	67	ÄûÃÊ	éÏé­Çò	²£Á§Öé	j	f
xc	.	.	.	.	.	.	.	.	.	.	5	.	.	.	false	false	Message: -1ms	.	.	.	.	.	.	.	.	.	.	.	THRESHOLDS R 105 227	-1	.	.	xc.edf	RIGHT	1815	4172827	Full Trial Period	4171012	35	Trial: 35	4171012	67	ÄûÃÊ	éÏé­Çò	²£Á§Öé	j	f
xc	.	.	.	.	.	.	.	.	.	.	6	.	.	.	false	false	Message: -1ms	.	.	.	.	.	.	.	.	.	.	.	ELCL_PROC CENTROID (3)	-1	.	.	xc.edf	RIGHT	1815	4172827	Full Trial Period	4171012	35	Trial: 35	4171012	67	ÄûÃÊ	éÏé­Çò	²£Á§Öé	j	f
xc	.	.	.	.	.	.	.	.	.	.	7	.	.	.	false	false	Message: -1ms	.	.	.	.	.	.	.	.	.	.	.	ELCL_PCR_PARAM 5 3.0	-1	.	.	xc.edf	RIGHT	1815	4172827	Full Trial Period	4171012	35	Trial: 35	4171012	67	ÄûÃÊ	éÏé­Çò	²£Á§Öé	j	f
xc	.	.	.	.	.	.	.	.	.	.	8	.	.	.	false	true	Message: 0ms	.	.	.	.	.	.	.	.	.	.	.	!MODE RECORD CR 1000 2 0 R	0	.	.	xc.edf	RIGHT	1815	4172827	Full Trial Period	4171012	35	Trial: 35	4171012	67	ÄûÃÊ	éÏé­Çò	²£Á§Öé	j	f
xc	.	.	.	.	246	252	1	7	139.00	363.30	9	.	.	.	false	false	Message: 43ms	.	.	.	.	.	.	.	.	.	.	.	SYNCTIME	43	139.00	363.30	xc.edf	RIGHT	1815	4172827	Full Trial Period	4171012	35	Trial: 35	4171012	67	ÄûÃÊ	éÏé­Çò	²£Á§Öé	j	f
xc	.	.	.	.	.	.	.	.	.	.	10	.	.	.	false	false	Message: 366ms	17.02	233.15	73	408	624.80	392.30	2	582.50	336	114.80	368.30	INVISIBLE_BOUNDARY[1]	366	.	.	xc.edf	RIGHT	1815	4172827	Full Trial Period	4171012	35	Trial: 35	4171012	67	ÄûÃÊ	éÏé­Çò	²£Á§Öé	j	f
xc	.	.	.	.	.	.	.	.	.	.	11	.	.	.	false	false	Message: 376ms	17.02	233.15	73	408	624.80	392.30	2	582.50	336	114.80	368.30	SYNCTIME	376	.	.	xc.edf	RIGHT	1815	4172827	Full Trial Period	4171012	35	Trial: 35	4171012	67	ÄûÃÊ	éÏé­Çò	²£Á§Öé	j	f
xc	.	.	.	.	.	.	.	.	.	.	12	.	.	.	false	false	Message: 946ms	14.04	222.81	63	969	898.10	415.80	5	372.10	907	478.60	388.90	INVISIBLE_BOUNDARY[2]	946	.	.	xc.edf	RIGHT	1815	4172827	Full Trial Period	4171012	35	Trial: 35	4171012	67	ÄûÃÊ	éÏé­Çò	²£Á§Öé	j	f
xc	.	.	.	.	.	.	.	.	.	.	13	.	.	.	false	false	Message: 951ms	14.04	222.81	63	969	898.10	415.80	5	372.10	907	478.60	388.90	SYNCTIME	951	.	.	xc.edf	RIGHT	1815	4172827	Full Trial Period	4171012	35	Trial: 35	4171012	67	ÄûÃÊ	éÏé­Çò	²£Á§Öé	j	f
xc	.	.	.	.	622	1813	7	1192	863.80	398.90	14	[1]	2	RECTANGLE_INTERESTAREA	false	false	Message: 1796ms	.	.	.	.	.	.	.	.	.	.	.	KEYBOARD	1796	863.80	398.90	xc.edf	RIGHT	1815	4172827	Full Trial Period	4171012	35	Trial: 35	4171012	67	ÄûÃÊ	éÏé­Çò	²£Á§Öé	j	f
xc	.	.	.	.	.	.	.	.	.	.	15	.	.	.	false	false	Message: 1858ms	.	.	.	.	.	.	.	.	.	.	.	TRIAL_RESULT 0	1858	.	.	xc.edf	RIGHT	1815	4172827	Full Trial Period	4171012	35	Trial: 35	4171012	67	ÄûÃÊ	éÏé­Çò	²£Á§Öé	j	f
xc	.	.	.	.	.	.	.	.	.	.	1	.	.	.	false	false	Message: -21ms	.	.	.	.	.	.	.	.	.	.	.	TRIALID 35	-21	.	.	xc.edf	RIGHT	1807	4175874	Full Trial Period	4174067	36	Trial: 36	4174067	2	éÏé­	ÆøÇò	Ð¬×Ó	f	f
xc	.	.	.	.	.	.	.	.	.	.	2	.	.	.	false	false	Message: -1ms	.	.	.	.	.	.	.	.	.	.	.	RECCFG CR 1000 2 0 R	-1	.	.	xc.edf	RIGHT	1807	4175874	Full Trial Period	4174067	36	Trial: 36	4174067	2	éÏé­	ÆøÇò	Ð¬×Ó	f	f
xc	.	.	.	.	.	.	.	.	.	.	3	.	.	.	false	false	Message: -1ms	.	.	.	.	.	.	.	.	.	.	.	ELCLCFG TOWER	-1	.	.	xc.edf	RIGHT	1807	4175874	Full Trial Period	4174067	36	Trial: 36	4174067	2	éÏé­	ÆøÇò	Ð¬×Ó	f	f
xc	.	.	.	.	.	.	.	.	.	.	4	.	.	.	false	false	Message: -1ms	.	.	.	.	.	.	.	.	.	.	.	GAZE_COORDS 0.00 0.00 1023.00 767.00	-1	.	.	xc.edf	RIGHT	1807	4175874	Full Trial Period	4174067	36	Trial: 36	4174067	2	éÏé­	ÆøÇò	Ð¬×Ó	f	f
xc	.	.	.	.	.	.	.	.	.	.	5	.	.	.	false	false	Message: -1ms	.	.	.	.	.	.	.	.	.	.	.	THRESHOLDS R 105 227	-1	.	.	xc.edf	RIGHT	1807	4175874	Full Trial Period	4174067	36	Trial: 36	4174067	2	éÏé­	ÆøÇò	Ð¬×Ó	f	f
xc	.	.	.	.	.	.	.	.	.	.	6	.	.	.	false	false	Message: -1ms	.	.	.	.	.	.	.	.	.	.	.	ELCL_PROC CENTROID (3)	-1	.	.	xc.edf	RIGHT	1807	4175874	Full Trial Period	4174067	36	Trial: 36	4174067	2	éÏé­	ÆøÇò	Ð¬×Ó	f	f
xc	.	.	.	.	.	.	.	.	.	.	7	.	.	.	false	false	Message: -1ms	.	.	.	.	.	.	.	.	.	.	.	ELCL_PCR_PARAM 5 3.0	-1	.	.	xc.edf	RIGHT	1807	4175874	Full Trial Period	4174067	36	Trial: 36	4174067	2	éÏé­	ÆøÇò	Ð¬×Ó	f	f
xc	.	.	.	.	.	.	.	.	.	.	8	.	.	.	false	true	Message: 0ms	.	.	.	.	.	.	.	.	.	.	.	!MODE RECORD CR 1000 2 0 R	0	.	.	xc.edf	RIGHT	1807	4175874	Full Trial Period	4174067	36	Trial: 36	4174067	2	éÏé­	ÆøÇò	Ð¬×Ó	f	f
xc	.	.	.	.	424	430	1	7	124.80	361.80	9	.	.	.	false	false	Message: 45ms	.	.	.	.	.	.	.	.	.	.	.	SYNCTIME	45	124.80	361.80	xc.edf	RIGHT	1807	4175874	Full Trial Period	4174067	36	Trial: 36	4174067	2	éÏé­	ÆøÇò	Ð¬×Ó	f	f
xc	.	.	.	.	.	.	.	.	.	.	10	.	.	.	false	false	Message: 485ms	12.88	171.68	75	505	510.10	382.00	1	316.30	431	127.00	360.90	INVISIBLE_BOUNDARY[1]	485	.	.	xc.edf	RIGHT	1807	4175874	Full Trial Period	4174067	36	Trial: 36	4174067	2	éÏé­	ÆøÇò	Ð¬×Ó	f	f
xc	.	.	.	.	.	.	.	.	.	.	11	.	.	.	false	false	Message: 495ms	12.88	171.68	75	505	510.10	382.00	1	316.30	431	127.00	360.90	SYNCTIME	495	.	.	xc.edf	RIGHT	1807	4175874	Full Trial Period	4174067	36	Trial: 36	4174067	2	éÏé­	ÆøÇò	Ð¬×Ó	f	f
xc	.	.	.	.	.	.	.	.	.	.	12	.	.	.	false	false	Message: 962ms	7.75	164.81	47	974	813.20	387.20	3	297.60	928	584.00	381.00	INVISIBLE_BOUNDARY[2]	962	.	.	xc.edf	RIGHT	1807	4175874	Full Trial Period	4174067	36	Trial: 36	4174067	2	éÏé­	ÆøÇò	Ð¬×Ó	f	f
xc	.	.	.	.	.	.	.	.	.	.	13	.	.	.	false	false	Message: 971ms	7.75	164.81	47	974	813.20	387.20	3	297.60	928	584.00	381.00	SYNCTIME	971	.	.	xc.edf	RIGHT	1807	4175874	Full Trial Period	4174067	36	Trial: 36	4174067	2	éÏé­	ÆøÇò	Ð¬×Ó	f	f
xc	.	.	.	.	.	.	.	.	.	.	14	.	.	.	false	false	Message: 1788ms	17.58	399.45	44	1805	618.70	377.00	6	648.60	1762	90.80	361.20	KEYBOARD	1788	.	.	xc.edf	RIGHT	1807	4175874	Full Trial Period	4174067	36	Trial: 36	4174067	2	éÏé­	ÆøÇò	Ð¬×Ó	f	f
xc	.	.	.	.	.	.	.	.	.	.	15	.	.	.	false	false	Message: 1851ms	.	.	.	.	.	.	.	.	.	.	.	TRIAL_RESULT 0	1851	.	.	xc.edf	RIGHT	1807	4175874	Full Trial Period	4174067	36	Trial: 36	4174067	2	éÏé­	ÆøÇò	Ð¬×Ó	f	f
xc	.	.	.	.	.	.	.	.	.	.	1	.	.	.	false	false	Message: -17ms	.	.	.	.	.	.	.	.	.	.	.	TRIALID 36	-17	.	.	xc.edf	RIGHT	1932	4181211	Full Trial Period	4179279	37	Trial: 37	4179279	78	ºÉ°üµ°	ºôÀ²È¦	ÊÖïí	j	j
xc	.	.	.	.	.	.	.	.	.	.	2	.	.	.	false	false	Message: -1ms	.	.	.	.	.	.	.	.	.	.	.	RECCFG CR 1000 2 0 R	-1	.	.	xc.edf	RIGHT	1932	4181211	Full Trial Period	4179279	37	Trial: 37	4179279	78	ºÉ°üµ°	ºôÀ²È¦	ÊÖïí	j	j
xc	.	.	.	.	.	.	.	.	.	.	3	.	.	.	false	false	Message: -1ms	.	.	.	.	.	.	.	.	.	.	.	ELCLCFG TOWER	-1	.	.	xc.edf	RIGHT	1932	4181211	Full Trial Period	4179279	37	Trial: 37	4179279	78	ºÉ°üµ°	ºôÀ²È¦	ÊÖïí	j	j
xc	.	.	.	.	.	.	.	.	.	.	4	.	.	.	false	false	Message: -1ms	.	.	.	.	.	.	.	.	.	.	.	GAZE_COORDS 0.00 0.00 1023.00 767.00	-1	.	.	xc.edf	RIGHT	1932	4181211	Full Trial Period	4179279	37	Trial: 37	4179279	78	ºÉ°üµ°	ºôÀ²È¦	ÊÖïí	j	j
xc	.	.	.	.	.	.	.	.	.	.	5	.	.	.	false	false	Message: -1ms	.	.	.	.	.	.	.	.	.	.	.	THRESHOLDS R 105 227	-1	.	.	xc.edf	RIGHT	1932	4181211	Full Trial Period	4179279	37	Trial: 37	4179279	78	ºÉ°üµ°	ºôÀ²È¦	ÊÖïí	j	j
xc	.	.	.	.	.	.	.	.	.	.	6	.	.	.	false	false	Message: -1ms	.	.	.	.	.	.	.	.	.	.	.	ELCL_PROC CENTROID (3)	-1	.	.	xc.edf	RIGHT	1932	4181211	Full Trial Period	4179279	37	Trial: 37	4179279	78	ºÉ°üµ°	ºôÀ²È¦	ÊÖïí	j	j
xc	.	.	.	.	.	.	.	.	.	.	7	.	.	.	false	false	Message: -1ms	.	.	.	.	.	.	.	.	.	.	.	ELCL_PCR_PARAM 5 3.0	-1	.	.	xc.edf	RIGHT	1932	4181211	Full Trial Period	4179279	37	Trial: 37	4179279	78	ºÉ°üµ°	ºôÀ²È¦	ÊÖïí	j	j
xc	.	.	.	.	.	.	.	.	.	.	8	.	.	.	false	true	Message: 0ms	.	.	.	.	.	.	.	.	.	.	.	!MODE RECORD CR 1000 2 0 R	0	.	.	xc.edf	RIGHT	1932	4181211	Full Trial Period	4179279	37	Trial: 37	4179279	78	ºÉ°üµ°	ºôÀ²È¦	ÊÖïí	j	j
xc	.	.	.	.	295	301	1	7	119.00	362.00	9	.	.	.	false	false	Message: 41ms	.	.	.	.	.	.	.	.	.	.	.	SYNCTIME	41	119.00	362.00	xc.edf	RIGHT	1932	4181211	Full Trial Period	4179279	37	Trial: 37	4179279	78	ºÉ°üµ°	ºôÀ²È¦	ÊÖïí	j	j
xc	.	.	.	.	.	.	.	.	.	.	10	.	.	.	false	false	Message: 478ms	15.56	225.49	69	510	567.60	398.50	2	462.10	442	101.70	370.90	INVISIBLE_BOUNDARY[1]	478	.	.	xc.edf	RIGHT	1932	4181211	Full Trial Period	4179279	37	Trial: 37	4179279	78	ºÉ°üµ°	ºôÀ²È¦	ÊÖïí	j	j
xc	.	.	.	.	.	.	.	.	.	.	11	.	.	.	false	false	Message: 483ms	15.56	225.49	69	510	567.60	398.50	2	462.10	442	101.70	370.90	SYNCTIME	483	.	.	xc.edf	RIGHT	1932	4181211	Full Trial Period	4179279	37	Trial: 37	4179279	78	ºÉ°üµ°	ºôÀ²È¦	ÊÖïí	j	j
xc	.	.	.	.	.	.	.	.	.	.	12	.	.	.	false	false	Message: 1090ms	12.48	211.53	59	1112	862.90	428.00	4	410.10	1054	492.50	389.00	INVISIBLE_BOUNDARY[2]	1090	.	.	xc.edf	RIGHT	1932	4181211	Full Trial Period	4179279	37	Trial: 37	4179279	78	ºÉ°üµ°	ºôÀ²È¦	ÊÖïí	j	j
xc	.	.	.	.	.	.	.	.	.	.	13	.	.	.	false	false	Message: 1099ms	12.48	211.53	59	1112	862.90	428.00	4	410.10	1054	492.50	389.00	SYNCTIME	1099	.	.	xc.edf	RIGHT	1932	4181211	Full Trial Period	4179279	37	Trial: 37	4179279	78	ºÉ°üµ°	ºôÀ²È¦	ÊÖïí	j	j
xc	.	.	.	.	632	1930	6	1299	888.10	425.90	14	.	.	.	false	false	Message: 1913ms	.	.	.	.	.	.	.	.	.	.	.	KEYBOARD	1913	888.10	425.90	xc.edf	RIGHT	1932	4181211	Full Trial Period	4179279	37	Trial: 37	4179279	78	ºÉ°üµ°	ºôÀ²È¦	ÊÖïí	j	j
xc	.	.	.	.	.	.	.	.	.	.	15	.	.	.	false	false	Message: 1982ms	.	.	.	.	.	.	.	.	.	.	.	TRIAL_RESULT 0	1982	.	.	xc.edf	RIGHT	1932	4181211	Full Trial Period	4179279	37	Trial: 37	4179279	78	ºÉ°üµ°	ºôÀ²È¦	ÊÖïí	j	j
xc	.	.	.	.	.	.	.	.	.	.	1	.	.	.	false	false	Message: -20ms	.	.	.	.	.	.	.	.	.	.	.	TRIALID 37	-20	.	.	xc.edf	RIGHT	2797	4185020	Full Trial Period	4182223	38	Trial: 38	4182223	105	²å×ù	Êá×Ó	Ö±³ß	f	j
xc	.	.	.	.	.	.	.	.	.	.	2	.	.	.	false	false	Message: -1ms	.	.	.	.	.	.	.	.	.	.	.	RECCFG CR 1000 2 0 R	-1	.	.	xc.edf	RIGHT	2797	4185020	Full Trial Period	4182223	38	Trial: 38	4182223	105	²å×ù	Êá×Ó	Ö±³ß	f	j
xc	.	.	.	.	.	.	.	.	.	.	3	.	.	.	false	false	Message: -1ms	.	.	.	.	.	.	.	.	.	.	.	ELCLCFG TOWER	-1	.	.	xc.edf	RIGHT	2797	4185020	Full Trial Period	4182223	38	Trial: 38	4182223	105	²å×ù	Êá×Ó	Ö±³ß	f	j
xc	.	.	.	.	.	.	.	.	.	.	4	.	.	.	false	false	Message: -1ms	.	.	.	.	.	.	.	.	.	.	.	GAZE_COORDS 0.00 0.00 1023.00 767.00	-1	.	.	xc.edf	RIGHT	2797	4185020	Full Trial Period	4182223	38	Trial: 38	4182223	105	²å×ù	Êá×Ó	Ö±³ß	f	j
xc	.	.	.	.	.	.	.	.	.	.	5	.	.	.	false	false	Message: -1ms	.	.	.	.	.	.	.	.	.	.	.	THRESHOLDS R 105 227	-1	.	.	xc.edf	RIGHT	2797	4185020	Full Trial Period	4182223	38	Trial: 38	4182223	105	²å×ù	Êá×Ó	Ö±³ß	f	j
xc	.	.	.	.	.	.	.	.	.	.	6	.	.	.	false	false	Message: -1ms	.	.	.	.	.	.	.	.	.	.	.	ELCL_PROC CENTROID (3)	-1	.	.	xc.edf	RIGHT	2797	4185020	Full Trial Period	4182223	38	Trial: 38	4182223	105	²å×ù	Êá×Ó	Ö±³ß	f	j
xc	.	.	.	.	.	.	.	.	.	.	7	.	.	.	false	false	Message: -1ms	.	.	.	.	.	.	.	.	.	.	.	ELCL_PCR_PARAM 5 3.0	-1	.	.	xc.edf	RIGHT	2797	4185020	Full Trial Period	4182223	38	Trial: 38	4182223	105	²å×ù	Êá×Ó	Ö±³ß	f	j
xc	.	.	.	.	.	.	.	.	.	.	8	.	.	.	false	true	Message: 0ms	.	.	.	.	.	.	.	.	.	.	.	!MODE RECORD CR 1000 2 0 R	0	.	.	xc.edf	RIGHT	2797	4185020	Full Trial Period	4182223	38	Trial: 38	4182223	105	²å×ù	Êá×Ó	Ö±³ß	f	j
xc	.	.	.	.	228	234	1	7	137.70	363.10	9	.	.	.	false	false	Message: 46ms	.	.	.	.	.	.	.	.	.	.	.	SYNCTIME	46	137.70	363.10	xc.edf	RIGHT	2797	4185020	Full Trial Period	4182223	38	Trial: 38	4182223	105	²å×ù	Êá×Ó	Ö±³ß	f	j
xc	.	.	.	.	.	.	.	.	.	.	10	.	.	.	false	false	Message: 429ms	12.02	210.89	57	444	456.70	384.40	2	365.60	388	97.30	363.90	INVISIBLE_BOUNDARY[1]	429	.	.	xc.edf	RIGHT	2797	4185020	Full Trial Period	4182223	38	Trial: 38	4182223	105	²å×ù	Êá×Ó	Ö±³ß	f	j
xc	.	.	.	.	.	.	.	.	.	.	11	.	.	.	false	false	Message: 438ms	12.02	210.89	57	444	456.70	384.40	2	365.60	388	97.30	363.90	SYNCTIME	438	.	.	xc.edf	RIGHT	2797	4185020	Full Trial Period	4182223	38	Trial: 38	4182223	105	²å×ù	Êá×Ó	Ö±³ß	f	j
xc	.	.	.	.	.	.	.	.	.	.	12	.	.	.	false	false	Message: 1807ms	10.04	200.88	50	1817	789.90	388.40	5	346.90	1768	493.70	381.10	INVISIBLE_BOUNDARY[2]	1807	.	.	xc.edf	RIGHT	2797	4185020	Full Trial Period	4182223	38	Trial: 38	4182223	105	²å×ù	Êá×Ó	Ö±³ß	f	j
xc	.	.	.	.	.	.	.	.	.	.	13	.	.	.	false	false	Message: 1813ms	10.04	200.88	50	1817	789.90	388.40	5	346.90	1768	493.70	381.10	SYNCTIME	1813	.	.	xc.edf	RIGHT	2797	4185020	Full Trial Period	4182223	38	Trial: 38	4182223	105	²å×ù	Êá×Ó	Ö±³ß	f	j
xc	.	.	.	.	.	.	.	.	.	.	14	.	.	.	false	false	Message: 2777ms	26.79	239.17	112	2795	891.20	364.10	8	657.70	2684	65.70	400.90	KEYBOARD	2777	.	.	xc.edf	RIGHT	2797	4185020	Full Trial Period	4182223	38	Trial: 38	4182223	105	²å×ù	Êá×Ó	Ö±³ß	f	j
xc	.	.	.	.	.	.	.	.	.	.	15	.	.	.	false	false	Message: 2846ms	.	.	.	.	.	.	.	.	.	.	.	TRIAL_RESULT 0	2846	.	.	xc.edf	RIGHT	2797	4185020	Full Trial Period	4182223	38	Trial: 38	4182223	105	²å×ù	Êá×Ó	Ö±³ß	f	j
xc	.	.	.	.	.	.	.	.	.	.	1	.	.	.	false	false	Message: -15ms	.	.	.	.	.	.	.	.	.	.	.	TRIALID 38	-15	.	.	xc.edf	RIGHT	2442	4188827	Full Trial Period	4186385	39	Trial: 39	4186385	133	³ß×Ó	µçÏß	Ë®Í°	f	f
xc	.	.	.	.	.	.	.	.	.	.	2	.	.	.	false	false	Message: -1ms	.	.	.	.	.	.	.	.	.	.	.	RECCFG CR 1000 2 0 R	-1	.	.	xc.edf	RIGHT	2442	4188827	Full Trial Period	4186385	39	Trial: 39	4186385	133	³ß×Ó	µçÏß	Ë®Í°	f	f
xc	.	.	.	.	.	.	.	.	.	.	3	.	.	.	false	false	Message: -1ms	.	.	.	.	.	.	.	.	.	.	.	ELCLCFG TOWER	-1	.	.	xc.edf	RIGHT	2442	4188827	Full Trial Period	4186385	39	Trial: 39	4186385	133	³ß×Ó	µçÏß	Ë®Í°	f	f
xc	.	.	.	.	.	.	.	.	.	.	4	.	.	.	false	false	Message: -1ms	.	.	.	.	.	.	.	.	.	.	.	GAZE_COORDS 0.00 0.00 1023.00 767.00	-1	.	.	xc.edf	RIGHT	2442	4188827	Full Trial Period	4186385	39	Trial: 39	4186385	133	³ß×Ó	µçÏß	Ë®Í°	f	f
xc	.	.	.	.	.	.	.	.	.	.	5	.	.	.	false	false	Message: -1ms	.	.	.	.	.	.	.	.	.	.	.	THRESHOLDS R 105 227	-1	.	.	xc.edf	RIGHT	2442	4188827	Full Trial Period	4186385	39	Trial: 39	4186385	133	³ß×Ó	µçÏß	Ë®Í°	f	f
xc	.	.	.	.	.	.	.	.	.	.	6	.	.	.	false	false	Message: -1ms	.	.	.	.	.	.	.	.	.	.	.	ELCL_PROC CENTROID (3)	-1	.	.	xc.edf	RIGHT	2442	4188827	Full Trial Period	4186385	39	Trial: 39	4186385	133	³ß×Ó	µçÏß	Ë®Í°	f	f
xc	.	.	.	.	.	.	.	.	.	.	7	.	.	.	false	false	Message: -1ms	.	.	.	.	.	.	.	.	.	.	.	ELCL_PCR_PARAM 5 3.0	-1	.	.	xc.edf	RIGHT	2442	4188827	Full Trial Period	4186385	39	Trial: 39	4186385	133	³ß×Ó	µçÏß	Ë®Í°	f	f
xc	.	.	.	.	.	.	.	.	.	.	8	.	.	.	false	true	Message: 0ms	.	.	.	.	.	.	.	.	.	.	.	!MODE RECORD CR 1000 2 0 R	0	.	.	xc.edf	RIGHT	2442	4188827	Full Trial Period	4186385	39	Trial: 39	4186385	133	³ß×Ó	µçÏß	Ë®Í°	f	f
xc	.	.	.	.	500	506	1	7	139.00	381.70	9	.	.	.	false	false	Message: 43ms	.	.	.	.	.	.	.	.	.	.	.	SYNCTIME	43	139.00	381.70	xc.edf	RIGHT	2442	4188827	Full Trial Period	4186385	39	Trial: 39	4186385	133	³ß×Ó	µçÏß	Ë®Í°	f	f
xc	.	.	.	.	.	.	.	.	.	.	10	.	.	.	false	false	Message: 690ms	4.53	161.90	28	702	478.40	407.40	2	355.70	675	346.10	395.80	INVISIBLE_BOUNDARY[1]	690	.	.	xc.edf	RIGHT	2442	4188827	Full Trial Period	4186385	39	Trial: 39	4186385	133	³ß×Ó	µçÏß	Ë®Í°	f	f
xc	.	.	.	.	.	.	.	.	.	.	11	.	.	.	false	false	Message: 701ms	4.53	161.90	28	702	478.40	407.40	2	355.70	675	346.10	395.80	SYNCTIME	701	.	.	xc.edf	RIGHT	2442	4188827	Full Trial Period	4186385	39	Trial: 39	4186385	133	³ß×Ó	µçÏß	Ë®Í°	f	f
xc	.	.	.	.	.	.	.	.	.	.	12	.	.	.	false	false	Message: 1183ms	10.03	185.80	54	1200	815.50	400.90	4	339.20	1147	518.80	388.20	INVISIBLE_BOUNDARY[2]	1183	.	.	xc.edf	RIGHT	2442	4188827	Full Trial Period	4186385	39	Trial: 39	4186385	133	³ß×Ó	µçÏß	Ë®Í°	f	f
xc	.	.	.	.	.	.	.	.	.	.	13	.	.	.	false	false	Message: 1193ms	10.03	185.80	54	1200	815.50	400.90	4	339.20	1147	518.80	388.20	SYNCTIME	1193	.	.	xc.edf	RIGHT	2442	4188827	Full Trial Period	4186385	39	Trial: 39	4186385	133	³ß×Ó	µçÏß	Ë®Í°	f	f
xc	.	.	.	.	538	2440	9	1903	905.40	406.30	14	.	.	.	false	false	Message: 2423ms	.	.	.	.	.	.	.	.	.	.	.	KEYBOARD	2423	905.40	406.30	xc.edf	RIGHT	2442	4188827	Full Trial Period	4186385	39	Trial: 39	4186385	133	³ß×Ó	µçÏß	Ë®Í°	f	f
xc	.	.	.	.	.	.	.	.	.	.	15	.	.	.	false	false	Message: 2488ms	.	.	.	.	.	.	.	.	.	.	.	TRIAL_RESULT 0	2488	.	.	xc.edf	RIGHT	2442	4188827	Full Trial Period	4186385	39	Trial: 39	4186385	133	³ß×Ó	µçÏß	Ë®Í°	f	f
xc	.	.	.	.	.	.	.	.	.	.	1	.	.	.	false	false	Message: -27ms	.	.	.	.	.	.	.	.	.	.	.	TRIALID 39	-27	.	.	xc.edf	RIGHT	2015	4192186	Full Trial Period	4190171	40	Trial: 40	4190171	138	ÂøÍ·	èÖ×Ó	Ïû·ÀË¨	f	f
xc	.	.	.	.	.	.	.	.	.	.	2	.	.	.	false	false	Message: -1ms	.	.	.	.	.	.	.	.	.	.	.	RECCFG CR 1000 2 0 R	-1	.	.	xc.edf	RIGHT	2015	4192186	Full Trial Period	4190171	40	Trial: 40	4190171	138	ÂøÍ·	èÖ×Ó	Ïû·ÀË¨	f	f
xc	.	.	.	.	.	.	.	.	.	.	3	.	.	.	false	false	Message: -1ms	.	.	.	.	.	.	.	.	.	.	.	ELCLCFG TOWER	-1	.	.	xc.edf	RIGHT	2015	4192186	Full Trial Period	4190171	40	Trial: 40	4190171	138	ÂøÍ·	èÖ×Ó	Ïû·ÀË¨	f	f
xc	.	.	.	.	.	.	.	.	.	.	4	.	.	.	false	false	Message: -1ms	.	.	.	.	.	.	.	.	.	.	.	GAZE_COORDS 0.00 0.00 1023.00 767.00	-1	.	.	xc.edf	RIGHT	2015	4192186	Full Trial Period	4190171	40	Trial: 40	4190171	138	ÂøÍ·	èÖ×Ó	Ïû·ÀË¨	f	f
xc	.	.	.	.	.	.	.	.	.	.	5	.	.	.	false	false	Message: -1ms	.	.	.	.	.	.	.	.	.	.	.	THRESHOLDS R 105 227	-1	.	.	xc.edf	RIGHT	2015	4192186	Full Trial Period	4190171	40	Trial: 40	4190171	138	ÂøÍ·	èÖ×Ó	Ïû·ÀË¨	f	f
xc	.	.	.	.	.	.	.	.	.	.	6	.	.	.	false	false	Message: -1ms	.	.	.	.	.	.	.	.	.	.	.	ELCL_PROC CENTROID (3)	-1	.	.	xc.edf	RIGHT	2015	4192186	Full Trial Period	4190171	40	Trial: 40	4190171	138	ÂøÍ·	èÖ×Ó	Ïû·ÀË¨	f	f
xc	.	.	.	.	.	.	.	.	.	.	7	.	.	.	false	false	Message: -1ms	.	.	.	.	.	.	.	.	.	.	.	ELCL_PCR_PARAM 5 3.0	-1	.	.	xc.edf	RIGHT	2015	4192186	Full Trial Period	4190171	40	Trial: 40	4190171	138	ÂøÍ·	èÖ×Ó	Ïû·ÀË¨	f	f
xc	.	.	.	.	.	.	.	.	.	.	8	.	.	.	false	true	Message: 0ms	.	.	.	.	.	.	.	.	.	.	.	!MODE RECORD CR 1000 2 0 R	0	.	.	xc.edf	RIGHT	2015	4192186	Full Trial Period	4190171	40	Trial: 40	4190171	138	ÂøÍ·	èÖ×Ó	Ïû·ÀË¨	f	f
xc	.	.	.	.	252	258	1	7	134.40	377.70	9	.	.	.	false	false	Message: 39ms	.	.	.	.	.	.	.	.	.	.	.	SYNCTIME	39	134.40	377.70	xc.edf	RIGHT	2015	4192186	Full Trial Period	4190171	40	Trial: 40	4190171	138	ÂøÍ·	èÖ×Ó	Ïû·ÀË¨	f	f
xc	.	.	.	.	.	.	.	.	.	.	10	.	.	.	false	false	Message: 484ms	11.37	218.70	52	496	442.80	397.00	2	469.20	445	102.20	377.80	INVISIBLE_BOUNDARY[1]	484	.	.	xc.edf	RIGHT	2015	4192186	Full Trial Period	4190171	40	Trial: 40	4190171	138	ÂøÍ·	èÖ×Ó	Ïû·ÀË¨	f	f
xc	.	.	.	.	.	.	.	.	.	.	11	.	.	.	false	false	Message: 489ms	11.37	218.70	52	496	442.80	397.00	2	469.20	445	102.20	377.80	SYNCTIME	489	.	.	xc.edf	RIGHT	2015	4192186	Full Trial Period	4190171	40	Trial: 40	4190171	138	ÂøÍ·	èÖ×Ó	Ïû·ÀË¨	f	f
xc	.	.	.	.	.	.	.	.	.	.	12	.	.	.	false	false	Message: 1094ms	12.74	208.80	61	1119	895.70	416.30	4	358.60	1059	515.60	384.90	INVISIBLE_BOUNDARY[2]	1094	.	.	xc.edf	RIGHT	2015	4192186	Full Trial Period	4190171	40	Trial: 40	4190171	138	ÂøÍ·	èÖ×Ó	Ïû·ÀË¨	f	f
xc	.	.	.	.	.	.	.	.	.	.	13	.	.	.	false	false	Message: 1097ms	12.74	208.80	61	1119	895.70	416.30	4	358.60	1059	515.60	384.90	SYNCTIME	1097	.	.	xc.edf	RIGHT	2015	4192186	Full Trial Period	4190171	40	Trial: 40	4190171	138	ÂøÍ·	èÖ×Ó	Ïû·ÀË¨	f	f
xc	.	.	.	.	894	2013	5	1120	885.90	397.90	14	[1]	2	RECTANGLE_INTERESTAREA	false	false	Message: 1997ms	.	.	.	.	.	.	.	.	.	.	.	KEYBOARD	1997	885.90	397.90	xc.edf	RIGHT	2015	4192186	Full Trial Period	4190171	40	Trial: 40	4190171	138	ÂøÍ·	èÖ×Ó	Ïû·ÀË¨	f	f
xc	.	.	.	.	.	.	.	.	.	.	15	.	.	.	false	false	Message: 2062ms	.	.	.	.	.	.	.	.	.	.	.	TRIAL_RESULT 0	2062	.	.	xc.edf	RIGHT	2015	4192186	Full Trial Period	4190171	40	Trial: 40	4190171	138	ÂøÍ·	èÖ×Ó	Ïû·ÀË¨	f	f
xc	.	.	.	.	.	.	.	.	.	.	1	.	.	.	false	false	Message: -23ms	.	.	.	.	.	.	.	.	.	.	.	TRIALID 40	-23	.	.	xc.edf	RIGHT	2164	4195789	Full Trial Period	4193625	41	Trial: 41	4193625	57	ÆË¿ËÅÆ	»ð¾æ	ÌðÍ²	j	j
xc	.	.	.	.	.	.	.	.	.	.	2	.	.	.	false	false	Message: -1ms	.	.	.	.	.	.	.	.	.	.	.	RECCFG CR 1000 2 0 R	-1	.	.	xc.edf	RIGHT	2164	4195789	Full Trial Period	4193625	41	Trial: 41	4193625	57	ÆË¿ËÅÆ	»ð¾æ	ÌðÍ²	j	j
xc	.	.	.	.	.	.	.	.	.	.	3	.	.	.	false	false	Message: -1ms	.	.	.	.	.	.	.	.	.	.	.	ELCLCFG TOWER	-1	.	.	xc.edf	RIGHT	2164	4195789	Full Trial Period	4193625	41	Trial: 41	4193625	57	ÆË¿ËÅÆ	»ð¾æ	ÌðÍ²	j	j
xc	.	.	.	.	.	.	.	.	.	.	4	.	.	.	false	false	Message: -1ms	.	.	.	.	.	.	.	.	.	.	.	GAZE_COORDS 0.00 0.00 1023.00 767.00	-1	.	.	xc.edf	RIGHT	2164	4195789	Full Trial Period	4193625	41	Trial: 41	4193625	57	ÆË¿ËÅÆ	»ð¾æ	ÌðÍ²	j	j
xc	.	.	.	.	.	.	.	.	.	.	5	.	.	.	false	false	Message: -1ms	.	.	.	.	.	.	.	.	.	.	.	THRESHOLDS R 105 227	-1	.	.	xc.edf	RIGHT	2164	4195789	Full Trial Period	4193625	41	Trial: 41	4193625	57	ÆË¿ËÅÆ	»ð¾æ	ÌðÍ²	j	j
xc	.	.	.	.	.	.	.	.	.	.	6	.	.	.	false	false	Message: -1ms	.	.	.	.	.	.	.	.	.	.	.	ELCL_PROC CENTROID (3)	-1	.	.	xc.edf	RIGHT	2164	4195789	Full Trial Period	4193625	41	Trial: 41	4193625	57	ÆË¿ËÅÆ	»ð¾æ	ÌðÍ²	j	j
xc	.	.	.	.	.	.	.	.	.	.	7	.	.	.	false	false	Message: -1ms	.	.	.	.	.	.	.	.	.	.	.	ELCL_PCR_PARAM 5 3.0	-1	.	.	xc.edf	RIGHT	2164	4195789	Full Trial Period	4193625	41	Trial: 41	4193625	57	ÆË¿ËÅÆ	»ð¾æ	ÌðÍ²	j	j
xc	.	.	.	.	.	.	.	.	.	.	8	.	.	.	false	true	Message: 0ms	.	.	.	.	.	.	.	.	.	.	.	!MODE RECORD CR 1000 2 0 R	0	.	.	xc.edf	RIGHT	2164	4195789	Full Trial Period	4193625	41	Trial: 41	4193625	57	ÆË¿ËÅÆ	»ð¾æ	ÌðÍ²	j	j
xc	.	.	.	.	239	245	1	7	135.70	376.30	9	.	.	.	false	false	Message: 43ms	.	.	.	.	.	.	.	.	.	.	.	SYNCTIME	43	135.70	376.30	xc.edf	RIGHT	2164	4195789	Full Trial Period	4193625	41	Trial: 41	4193625	57	ÆË¿ËÅÆ	»ð¾æ	ÌðÍ²	j	j
xc	.	.	.	.	.	.	.	.	.	.	10	.	.	.	false	false	Message: 487ms	14.28	209.99	68	521	536.70	410.10	2	537.70	454	108.80	390.50	INVISIBLE_BOUNDARY[1]	487	.	.	xc.edf	RIGHT	2164	4195789	Full Trial Period	4193625	41	Trial: 41	4193625	57	ÆË¿ËÅÆ	»ð¾æ	ÌðÍ²	j	j
xc	.	.	.	.	.	.	.	.	.	.	11	.	.	.	false	false	Message: 493ms	14.28	209.99	68	521	536.70	410.10	2	537.70	454	108.80	390.50	SYNCTIME	493	.	.	xc.edf	RIGHT	2164	4195789	Full Trial Period	4193625	41	Trial: 41	4193625	57	ÆË¿ËÅÆ	»ð¾æ	ÌðÍ²	j	j
xc	.	.	.	.	.	.	.	.	.	.	12	.	.	.	false	false	Message: 1231ms	9.69	201.79	48	1249	852.30	441.90	4	366.30	1202	563.70	418.10	INVISIBLE_BOUNDARY[2]	1231	.	.	xc.edf	RIGHT	2164	4195789	Full Trial Period	4193625	41	Trial: 41	4193625	57	ÆË¿ËÅÆ	»ð¾æ	ÌðÍ²	j	j
xc	.	.	.	.	.	.	.	.	.	.	13	.	.	.	false	false	Message: 1235ms	9.69	201.79	48	1249	852.30	441.90	4	366.30	1202	563.70	418.10	SYNCTIME	1235	.	.	xc.edf	RIGHT	2164	4195789	Full Trial Period	4193625	41	Trial: 41	4193625	57	ÆË¿ËÅÆ	»ð¾æ	ÌðÍ²	j	j
xc	.	.	.	.	746	2162	6	1417	881.40	398.90	14	[1]	2	RECTANGLE_INTERESTAREA	false	false	Message: 2145ms	.	.	.	.	.	.	.	.	.	.	.	KEYBOARD	2145	881.40	398.90	xc.edf	RIGHT	2164	4195789	Full Trial Period	4193625	41	Trial: 41	4193625	57	ÆË¿ËÅÆ	»ð¾æ	ÌðÍ²	j	j
xc	.	.	.	.	.	.	.	.	.	.	15	.	.	.	false	false	Message: 2208ms	.	.	.	.	.	.	.	.	.	.	.	TRIAL_RESULT 0	2208	.	.	xc.edf	RIGHT	2164	4195789	Full Trial Period	4193625	41	Trial: 41	4193625	57	ÆË¿ËÅÆ	»ð¾æ	ÌðÍ²	j	j
xc	.	.	.	.	.	.	.	.	.	.	1	.	.	.	false	false	Message: -54ms	.	.	.	.	.	.	.	.	.	.	.	TRIALID 41	-54	.	.	xc.edf	RIGHT	1742	4198955	Full Trial Period	4197213	42	Trial: 42	4197213	1	µÆÅÝ	ÆøÇò	éÏé­	j	f
xc	.	.	.	.	.	.	.	.	.	.	2	.	.	.	false	false	Message: -1ms	.	.	.	.	.	.	.	.	.	.	.	RECCFG CR 1000 2 0 R	-1	.	.	xc.edf	RIGHT	1742	4198955	Full Trial Period	4197213	42	Trial: 42	4197213	1	µÆÅÝ	ÆøÇò	éÏé­	j	f
xc	.	.	.	.	.	.	.	.	.	.	3	.	.	.	false	false	Message: -1ms	.	.	.	.	.	.	.	.	.	.	.	ELCLCFG TOWER	-1	.	.	xc.edf	RIGHT	1742	4198955	Full Trial Period	4197213	42	Trial: 42	4197213	1	µÆÅÝ	ÆøÇò	éÏé­	j	f
xc	.	.	.	.	.	.	.	.	.	.	4	.	.	.	false	false	Message: -1ms	.	.	.	.	.	.	.	.	.	.	.	GAZE_COORDS 0.00 0.00 1023.00 767.00	-1	.	.	xc.edf	RIGHT	1742	4198955	Full Trial Period	4197213	42	Trial: 42	4197213	1	µÆÅÝ	ÆøÇò	éÏé­	j	f
xc	.	.	.	.	.	.	.	.	.	.	5	.	.	.	false	false	Message: -1ms	.	.	.	.	.	.	.	.	.	.	.	THRESHOLDS R 105 227	-1	.	.	xc.edf	RIGHT	1742	4198955	Full Trial Period	4197213	42	Trial: 42	4197213	1	µÆÅÝ	ÆøÇò	éÏé­	j	f
xc	.	.	.	.	.	.	.	.	.	.	6	.	.	.	false	false	Message: -1ms	.	.	.	.	.	.	.	.	.	.	.	ELCL_PROC CENTROID (3)	-1	.	.	xc.edf	RIGHT	1742	4198955	Full Trial Period	4197213	42	Trial: 42	4197213	1	µÆÅÝ	ÆøÇò	éÏé­	j	f
xc	.	.	.	.	.	.	.	.	.	.	7	.	.	.	false	false	Message: -1ms	.	.	.	.	.	.	.	.	.	.	.	ELCL_PCR_PARAM 5 3.0	-1	.	.	xc.edf	RIGHT	1742	4198955	Full Trial Period	4197213	42	Trial: 42	4197213	1	µÆÅÝ	ÆøÇò	éÏé­	j	f
xc	.	.	.	.	.	.	.	.	.	.	8	.	.	.	false	true	Message: 0ms	.	.	.	.	.	.	.	.	.	.	.	!MODE RECORD CR 1000 2 0 R	0	.	.	xc.edf	RIGHT	1742	4198955	Full Trial Period	4197213	42	Trial: 42	4197213	1	µÆÅÝ	ÆøÇò	éÏé­	j	f
xc	.	.	.	.	358	364	1	7	120.90	386.30	9	.	.	.	false	false	Message: 47ms	.	.	.	.	.	.	.	.	.	.	.	SYNCTIME	47	120.90	386.30	xc.edf	RIGHT	1742	4198955	Full Trial Period	4197213	42	Trial: 42	4197213	1	µÆÅÝ	ÆøÇò	éÏé­	j	f
xc	.	.	.	.	206	700	3	495	522.60	381.20	10	[1]	1	RECTANGLE_INTERESTAREA	false	false	Message: 503ms	.	.	.	.	.	.	.	.	.	.	.	INVISIBLE_BOUNDARY[1]	503	522.60	381.20	xc.edf	RIGHT	1742	4198955	Full Trial Period	4197213	42	Trial: 42	4197213	1	µÆÅÝ	ÆøÇò	éÏé­	j	f
xc	.	.	.	.	206	700	3	495	522.60	381.20	11	[1]	1	RECTANGLE_INTERESTAREA	false	false	Message: 513ms	.	.	.	.	.	.	.	.	.	.	.	SYNCTIME	513	522.60	381.20	xc.edf	RIGHT	1742	4198955	Full Trial Period	4197213	42	Trial: 42	4197213	1	µÆÅÝ	ÆøÇò	éÏé­	j	f
xc	.	.	.	.	.	.	.	.	.	.	12	.	.	.	false	false	Message: 957ms	13.85	192.36	72	973	909.70	386.10	4	315.30	902	495.10	373.30	INVISIBLE_BOUNDARY[2]	957	.	.	xc.edf	RIGHT	1742	4198955	Full Trial Period	4197213	42	Trial: 42	4197213	1	µÆÅÝ	ÆøÇò	éÏé­	j	f
xc	.	.	.	.	.	.	.	.	.	.	13	.	.	.	false	false	Message: 962ms	13.85	192.36	72	973	909.70	386.10	4	315.30	902	495.10	373.30	SYNCTIME	962	.	.	xc.edf	RIGHT	1742	4198955	Full Trial Period	4197213	42	Trial: 42	4197213	1	µÆÅÝ	ÆøÇò	éÏé­	j	f
xc	.	.	.	.	522	1740	6	1219	866.40	382.70	14	[1]	2	RECTANGLE_INTERESTAREA	false	false	Message: 1723ms	.	.	.	.	.	.	.	.	.	.	.	KEYBOARD	1723	866.40	382.70	xc.edf	RIGHT	1742	4198955	Full Trial Period	4197213	42	Trial: 42	4197213	1	µÆÅÝ	ÆøÇò	éÏé­	j	f
xc	.	.	.	.	.	.	.	.	.	.	15	.	.	.	false	false	Message: 1788ms	.	.	.	.	.	.	.	.	.	.	.	TRIAL_RESULT 0	1788	.	.	xc.edf	RIGHT	1742	4198955	Full Trial Period	4197213	42	Trial: 42	4197213	1	µÆÅÝ	ÆøÇò	éÏé­	j	f
xc	.	.	.	.	.	.	.	.	.	.	1	.	.	.	false	false	Message: -20ms	.	.	.	.	.	.	.	.	.	.	.	TRIALID 42	-20	.	.	xc.edf	RIGHT	3717	4203796	Full Trial Period	4200079	43	Trial: 43	4200079	50	Ô²¹æ	Ç¯×Ó	¿ã×Ó	j	f
xc	.	.	.	.	.	.	.	.	.	.	2	.	.	.	false	false	Message: -1ms	.	.	.	.	.	.	.	.	.	.	.	RECCFG CR 1000 2 0 R	-1	.	.	xc.edf	RIGHT	3717	4203796	Full Trial Period	4200079	43	Trial: 43	4200079	50	Ô²¹æ	Ç¯×Ó	¿ã×Ó	j	f
xc	.	.	.	.	.	.	.	.	.	.	3	.	.	.	false	false	Message: -1ms	.	.	.	.	.	.	.	.	.	.	.	ELCLCFG TOWER	-1	.	.	xc.edf	RIGHT	3717	4203796	Full Trial Period	4200079	43	Trial: 43	4200079	50	Ô²¹æ	Ç¯×Ó	¿ã×Ó	j	f
xc	.	.	.	.	.	.	.	.	.	.	4	.	.	.	false	false	Message: -1ms	.	.	.	.	.	.	.	.	.	.	.	GAZE_COORDS 0.00 0.00 1023.00 767.00	-1	.	.	xc.edf	RIGHT	3717	4203796	Full Trial Period	4200079	43	Trial: 43	4200079	50	Ô²¹æ	Ç¯×Ó	¿ã×Ó	j	f
xc	.	.	.	.	.	.	.	.	.	.	5	.	.	.	false	false	Message: -1ms	.	.	.	.	.	.	.	.	.	.	.	THRESHOLDS R 105 227	-1	.	.	xc.edf	RIGHT	3717	4203796	Full Trial Period	4200079	43	Trial: 43	4200079	50	Ô²¹æ	Ç¯×Ó	¿ã×Ó	j	f
xc	.	.	.	.	.	.	.	.	.	.	6	.	.	.	false	false	Message: -1ms	.	.	.	.	.	.	.	.	.	.	.	ELCL_PROC CENTROID (3)	-1	.	.	xc.edf	RIGHT	3717	4203796	Full Trial Period	4200079	43	Trial: 43	4200079	50	Ô²¹æ	Ç¯×Ó	¿ã×Ó	j	f
xc	.	.	.	.	.	.	.	.	.	.	7	.	.	.	false	false	Message: -1ms	.	.	.	.	.	.	.	.	.	.	.	ELCL_PCR_PARAM 5 3.0	-1	.	.	xc.edf	RIGHT	3717	4203796	Full Trial Period	4200079	43	Trial: 43	4200079	50	Ô²¹æ	Ç¯×Ó	¿ã×Ó	j	f
xc	.	.	.	.	.	.	.	.	.	.	8	.	.	.	false	true	Message: 0ms	.	.	.	.	.	.	.	.	.	.	.	!MODE RECORD CR 1000 2 0 R	0	.	.	xc.edf	RIGHT	3717	4203796	Full Trial Period	4200079	43	Trial: 43	4200079	50	Ô²¹æ	Ç¯×Ó	¿ã×Ó	j	f
xc	.	.	.	.	301	307	1	7	122.30	379.90	9	.	.	.	false	false	Message: 46ms	.	.	.	.	.	.	.	.	.	.	.	SYNCTIME	46	122.30	379.90	xc.edf	RIGHT	3717	4203796	Full Trial Period	4200079	43	Trial: 43	4200079	50	Ô²¹æ	Ç¯×Ó	¿ã×Ó	j	f
xc	.	.	.	.	.	.	.	.	.	.	10	.	.	.	false	false	Message: 1251ms	1.60	12.68	126	1375	536.70	428.10	2	409.10	1250	522.20	384.20	INVISIBLE_BOUNDARY[1]	1251	.	.	xc.edf	RIGHT	3717	4203796	Full Trial Period	4200079	43	Trial: 43	4200079	50	Ô²¹æ	Ç¯×Ó	¿ã×Ó	j	f
xc	.	.	.	.	.	.	.	.	.	.	11	.	.	.	false	false	Message: 1263ms	1.60	12.68	126	1375	536.70	428.10	2	409.10	1250	522.20	384.20	SYNCTIME	1263	.	.	xc.edf	RIGHT	3717	4203796	Full Trial Period	4200079	43	Trial: 43	4200079	50	Ô²¹æ	Ç¯×Ó	¿ã×Ó	j	f
xc	.	.	.	.	.	.	.	.	.	.	12	.	.	.	false	false	Message: 2947ms	13.09	214.60	61	2970	892.20	384.00	6	366.20	2910	502.30	372.10	INVISIBLE_BOUNDARY[2]	2947	.	.	xc.edf	RIGHT	3717	4203796	Full Trial Period	4200079	43	Trial: 43	4200079	50	Ô²¹æ	Ç¯×Ó	¿ã×Ó	j	f
xc	.	.	.	.	.	.	.	.	.	.	13	.	.	.	false	false	Message: 2955ms	13.09	214.60	61	2970	892.20	384.00	6	366.20	2910	502.30	372.10	SYNCTIME	2955	.	.	xc.edf	RIGHT	3717	4203796	Full Trial Period	4200079	43	Trial: 43	4200079	50	Ô²¹æ	Ç¯×Ó	¿ã×Ó	j	f
xc	.	.	.	.	562	3715	8	3154	878.50	383.00	14	[1]	2	RECTANGLE_INTERESTAREA	false	false	Message: 3698ms	.	.	.	.	.	.	.	.	.	.	.	KEYBOARD	3698	878.50	383.00	xc.edf	RIGHT	3717	4203796	Full Trial Period	4200079	43	Trial: 43	4200079	50	Ô²¹æ	Ç¯×Ó	¿ã×Ó	j	f
xc	.	.	.	.	.	.	.	.	.	.	15	.	.	.	false	false	Message: 3763ms	.	.	.	.	.	.	.	.	.	.	.	TRIAL_RESULT 0	3763	.	.	xc.edf	RIGHT	3717	4203796	Full Trial Period	4200079	43	Trial: 43	4200079	50	Ô²¹æ	Ç¯×Ó	¿ã×Ó	j	f
xc	.	.	.	.	.	.	.	.	.	.	1	.	.	.	false	false	Message: -15ms	.	.	.	.	.	.	.	.	.	.	.	TRIALID 43	-15	.	.	xc.edf	RIGHT	2350	4207548	Full Trial Period	4205198	44	Trial: 44	4205198	132	ºº±¤°ü	ÒûË®»ú	ÑÀ¸à	f	f
xc	.	.	.	.	.	.	.	.	.	.	2	.	.	.	false	false	Message: -1ms	.	.	.	.	.	.	.	.	.	.	.	RECCFG CR 1000 2 0 R	-1	.	.	xc.edf	RIGHT	2350	4207548	Full Trial Period	4205198	44	Trial: 44	4205198	132	ºº±¤°ü	ÒûË®»ú	ÑÀ¸à	f	f
xc	.	.	.	.	.	.	.	.	.	.	3	.	.	.	false	false	Message: -1ms	.	.	.	.	.	.	.	.	.	.	.	ELCLCFG TOWER	-1	.	.	xc.edf	RIGHT	2350	4207548	Full Trial Period	4205198	44	Trial: 44	4205198	132	ºº±¤°ü	ÒûË®»ú	ÑÀ¸à	f	f
xc	.	.	.	.	.	.	.	.	.	.	4	.	.	.	false	false	Message: -1ms	.	.	.	.	.	.	.	.	.	.	.	GAZE_COORDS 0.00 0.00 1023.00 767.00	-1	.	.	xc.edf	RIGHT	2350	4207548	Full Trial Period	4205198	44	Trial: 44	4205198	132	ºº±¤°ü	ÒûË®»ú	ÑÀ¸à	f	f
xc	.	.	.	.	.	.	.	.	.	.	5	.	.	.	false	false	Message: -1ms	.	.	.	.	.	.	.	.	.	.	.	THRESHOLDS R 105 227	-1	.	.	xc.edf	RIGHT	2350	4207548	Full Trial Period	4205198	44	Trial: 44	4205198	132	ºº±¤°ü	ÒûË®»ú	ÑÀ¸à	f	f
xc	.	.	.	.	.	.	.	.	.	.	6	.	.	.	false	false	Message: -1ms	.	.	.	.	.	.	.	.	.	.	.	ELCL_PROC CENTROID (3)	-1	.	.	xc.edf	RIGHT	2350	4207548	Full Trial Period	4205198	44	Trial: 44	4205198	132	ºº±¤°ü	ÒûË®»ú	ÑÀ¸à	f	f
xc	.	.	.	.	.	.	.	.	.	.	7	.	.	.	false	false	Message: -1ms	.	.	.	.	.	.	.	.	.	.	.	ELCL_PCR_PARAM 5 3.0	-1	.	.	xc.edf	RIGHT	2350	4207548	Full Trial Period	4205198	44	Trial: 44	4205198	132	ºº±¤°ü	ÒûË®»ú	ÑÀ¸à	f	f
xc	.	.	.	.	.	.	.	.	.	.	8	.	.	.	false	true	Message: 0ms	.	.	.	.	.	.	.	.	.	.	.	!MODE RECORD CR 1000 2 0 R	0	.	.	xc.edf	RIGHT	2350	4207548	Full Trial Period	4205198	44	Trial: 44	4205198	132	ºº±¤°ü	ÒûË®»ú	ÑÀ¸à	f	f
xc	.	.	.	.	424	430	1	7	117.50	376.20	9	.	.	.	false	false	Message: 43ms	.	.	.	.	.	.	.	.	.	.	.	SYNCTIME	43	117.50	376.20	xc.edf	RIGHT	2350	4207548	Full Trial Period	4205198	44	Trial: 44	4205198	132	ºº±¤°ü	ÒûË®»ú	ÑÀ¸à	f	f
xc	.	.	.	.	.	.	.	.	.	.	10	.	.	.	false	false	Message: 467ms	14.32	216.95	66	496	551.50	388.60	1	428.10	431	124.60	368.20	INVISIBLE_BOUNDARY[1]	467	.	.	xc.edf	RIGHT	2350	4207548	Full Trial Period	4205198	44	Trial: 44	4205198	132	ºº±¤°ü	ÒûË®»ú	ÑÀ¸à	f	f
xc	.	.	.	.	.	.	.	.	.	.	11	.	.	.	false	false	Message: 476ms	14.32	216.95	66	496	551.50	388.60	1	428.10	431	124.60	368.20	SYNCTIME	476	.	.	xc.edf	RIGHT	2350	4207548	Full Trial Period	4205198	44	Trial: 44	4205198	132	ºº±¤°ü	ÒûË®»ú	ÑÀ¸à	f	f
xc	.	.	.	.	.	.	.	.	.	.	12	.	.	.	false	false	Message: 958ms	12.76	187.72	68	983	861.00	384.30	3	360.40	916	481.30	378.20	INVISIBLE_BOUNDARY[2]	958	.	.	xc.edf	RIGHT	2350	4207548	Full Trial Period	4205198	44	Trial: 44	4205198	132	ºº±¤°ü	ÒûË®»ú	ÑÀ¸à	f	f
xc	.	.	.	.	.	.	.	.	.	.	13	.	.	.	false	false	Message: 968ms	12.76	187.72	68	983	861.00	384.30	3	360.40	916	481.30	378.20	SYNCTIME	968	.	.	xc.edf	RIGHT	2350	4207548	Full Trial Period	4205198	44	Trial: 44	4205198	132	ºº±¤°ü	ÒûË®»ú	ÑÀ¸à	f	f
xc	.	.	.	.	1137	2348	5	1212	888.90	380.40	14	[1]	2	RECTANGLE_INTERESTAREA	false	false	Message: 2331ms	.	.	.	.	.	.	.	.	.	.	.	KEYBOARD	2331	888.90	380.40	xc.edf	RIGHT	2350	4207548	Full Trial Period	4205198	44	Trial: 44	4205198	132	ºº±¤°ü	ÒûË®»ú	ÑÀ¸à	f	f
xc	.	.	.	.	.	.	.	.	.	.	15	.	.	.	false	false	Message: 2394ms	.	.	.	.	.	.	.	.	.	.	.	TRIAL_RESULT 0	2394	.	.	xc.edf	RIGHT	2350	4207548	Full Trial Period	4205198	44	Trial: 44	4205198	132	ºº±¤°ü	ÒûË®»ú	ÑÀ¸à	f	f
xc	.	.	.	.	.	.	.	.	.	.	1	.	.	.	false	false	Message: -16ms	.	.	.	.	.	.	.	.	.	.	.	TRIALID 44	-16	.	.	xc.edf	RIGHT	1842	4210549	Full Trial Period	4208707	45	Trial: 45	4208707	3	Ð¬×Ó	ÆøÇò	µÆÅÝ	j	j
xc	.	.	.	.	.	.	.	.	.	.	2	.	.	.	false	false	Message: -1ms	.	.	.	.	.	.	.	.	.	.	.	RECCFG CR 1000 2 0 R	-1	.	.	xc.edf	RIGHT	1842	4210549	Full Trial Period	4208707	45	Trial: 45	4208707	3	Ð¬×Ó	ÆøÇò	µÆÅÝ	j	j
xc	.	.	.	.	.	.	.	.	.	.	3	.	.	.	false	false	Message: -1ms	.	.	.	.	.	.	.	.	.	.	.	ELCLCFG TOWER	-1	.	.	xc.edf	RIGHT	1842	4210549	Full Trial Period	4208707	45	Trial: 45	4208707	3	Ð¬×Ó	ÆøÇò	µÆÅÝ	j	j
xc	.	.	.	.	.	.	.	.	.	.	4	.	.	.	false	false	Message: -1ms	.	.	.	.	.	.	.	.	.	.	.	GAZE_COORDS 0.00 0.00 1023.00 767.00	-1	.	.	xc.edf	RIGHT	1842	4210549	Full Trial Period	4208707	45	Trial: 45	4208707	3	Ð¬×Ó	ÆøÇò	µÆÅÝ	j	j
xc	.	.	.	.	.	.	.	.	.	.	5	.	.	.	false	false	Message: -1ms	.	.	.	.	.	.	.	.	.	.	.	THRESHOLDS R 105 227	-1	.	.	xc.edf	RIGHT	1842	4210549	Full Trial Period	4208707	45	Trial: 45	4208707	3	Ð¬×Ó	ÆøÇò	µÆÅÝ	j	j
xc	.	.	.	.	.	.	.	.	.	.	6	.	.	.	false	false	Message: -1ms	.	.	.	.	.	.	.	.	.	.	.	ELCL_PROC CENTROID (3)	-1	.	.	xc.edf	RIGHT	1842	4210549	Full Trial Period	4208707	45	Trial: 45	4208707	3	Ð¬×Ó	ÆøÇò	µÆÅÝ	j	j
xc	.	.	.	.	.	.	.	.	.	.	7	.	.	.	false	false	Message: -1ms	.	.	.	.	.	.	.	.	.	.	.	ELCL_PCR_PARAM 5 3.0	-1	.	.	xc.edf	RIGHT	1842	4210549	Full Trial Period	4208707	45	Trial: 45	4208707	3	Ð¬×Ó	ÆøÇò	µÆÅÝ	j	j
xc	.	.	.	.	.	.	.	.	.	.	8	.	.	.	false	true	Message: 0ms	.	.	.	.	.	.	.	.	.	.	.	!MODE RECORD CR 1000 2 0 R	0	.	.	xc.edf	RIGHT	1842	4210549	Full Trial Period	4208707	45	Trial: 45	4208707	3	Ð¬×Ó	ÆøÇò	µÆÅÝ	j	j
xc	.	.	.	.	298	304	1	7	142.80	366.90	9	.	.	.	false	false	Message: 42ms	.	.	.	.	.	.	.	.	.	.	.	SYNCTIME	42	142.80	366.90	xc.edf	RIGHT	1842	4210549	Full Trial Period	4208707	45	Trial: 45	4208707	3	Ð¬×Ó	ÆøÇò	µÆÅÝ	j	j
xc	.	.	.	.	.	.	.	.	.	.	10	.	.	.	false	false	Message: 546ms	11.24	208.09	54	561	443.60	418.70	2	399.80	508	106.70	396.40	INVISIBLE_BOUNDARY[1]	546	.	.	xc.edf	RIGHT	1842	4210549	Full Trial Period	4208707	45	Trial: 45	4208707	3	Ð¬×Ó	ÆøÇò	µÆÅÝ	j	j
xc	.	.	.	.	.	.	.	.	.	.	11	.	.	.	false	false	Message: 549ms	11.24	208.09	54	561	443.60	418.70	2	399.80	508	106.70	396.40	SYNCTIME	549	.	.	xc.edf	RIGHT	1842	4210549	Full Trial Period	4208707	45	Trial: 45	4208707	3	Ð¬×Ó	ÆøÇò	µÆÅÝ	j	j
xc	.	.	.	.	.	.	.	.	.	.	12	.	.	.	false	false	Message: 994ms	12.63	177.92	71	1024	892.90	402.00	4	296.70	954	515.50	387.10	INVISIBLE_BOUNDARY[2]	994	.	.	xc.edf	RIGHT	1842	4210549	Full Trial Period	4208707	45	Trial: 45	4208707	3	Ð¬×Ó	ÆøÇò	µÆÅÝ	j	j
xc	.	.	.	.	.	.	.	.	.	.	13	.	.	.	false	false	Message: 1000ms	12.63	177.92	71	1024	892.90	402.00	4	296.70	954	515.50	387.10	SYNCTIME	1000	.	.	xc.edf	RIGHT	1842	4210549	Full Trial Period	4208707	45	Trial: 45	4208707	3	Ð¬×Ó	ÆøÇò	µÆÅÝ	j	j
xc	.	.	.	.	467	1840	6	1374	903.60	376.40	14	[1]	2	RECTANGLE_INTERESTAREA	false	false	Message: 1822ms	.	.	.	.	.	.	.	.	.	.	.	KEYBOARD	1822	903.60	376.40	xc.edf	RIGHT	1842	4210549	Full Trial Period	4208707	45	Trial: 45	4208707	3	Ð¬×Ó	ÆøÇò	µÆÅÝ	j	j
xc	.	.	.	.	.	.	.	.	.	.	15	.	.	.	false	false	Message: 1886ms	.	.	.	.	.	.	.	.	.	.	.	TRIAL_RESULT 0	1886	.	.	xc.edf	RIGHT	1842	4210549	Full Trial Period	4208707	45	Trial: 45	4208707	3	Ð¬×Ó	ÆøÇò	µÆÅÝ	j	j
xc	.	.	.	.	.	.	.	.	.	.	1	.	.	.	false	false	Message: -26ms	.	.	.	.	.	.	.	.	.	.	.	TRIALID 45	-26	.	.	xc.edf	RIGHT	1781	4213389	Full Trial Period	4211608	46	Trial: 46	4211608	38	´°»§	¼ªËû	ÍøÇòÅÄ	j	j
xc	.	.	.	.	.	.	.	.	.	.	2	.	.	.	false	false	Message: -1ms	.	.	.	.	.	.	.	.	.	.	.	RECCFG CR 1000 2 0 R	-1	.	.	xc.edf	RIGHT	1781	4213389	Full Trial Period	4211608	46	Trial: 46	4211608	38	´°»§	¼ªËû	ÍøÇòÅÄ	j	j
xc	.	.	.	.	.	.	.	.	.	.	3	.	.	.	false	false	Message: -1ms	.	.	.	.	.	.	.	.	.	.	.	ELCLCFG TOWER	-1	.	.	xc.edf	RIGHT	1781	4213389	Full Trial Period	4211608	46	Trial: 46	4211608	38	´°»§	¼ªËû	ÍøÇòÅÄ	j	j
xc	.	.	.	.	.	.	.	.	.	.	4	.	.	.	false	false	Message: -1ms	.	.	.	.	.	.	.	.	.	.	.	GAZE_COORDS 0.00 0.00 1023.00 767.00	-1	.	.	xc.edf	RIGHT	1781	4213389	Full Trial Period	4211608	46	Trial: 46	4211608	38	´°»§	¼ªËû	ÍøÇòÅÄ	j	j
xc	.	.	.	.	.	.	.	.	.	.	5	.	.	.	false	false	Message: -1ms	.	.	.	.	.	.	.	.	.	.	.	THRESHOLDS R 105 227	-1	.	.	xc.edf	RIGHT	1781	4213389	Full Trial Period	4211608	46	Trial: 46	4211608	38	´°»§	¼ªËû	ÍøÇòÅÄ	j	j
xc	.	.	.	.	.	.	.	.	.	.	6	.	.	.	false	false	Message: -1ms	.	.	.	.	.	.	.	.	.	.	.	ELCL_PROC CENTROID (3)	-1	.	.	xc.edf	RIGHT	1781	4213389	Full Trial Period	4211608	46	Trial: 46	4211608	38	´°»§	¼ªËû	ÍøÇòÅÄ	j	j
xc	.	.	.	.	.	.	.	.	.	.	7	.	.	.	false	false	Message: -1ms	.	.	.	.	.	.	.	.	.	.	.	ELCL_PCR_PARAM 5 3.0	-1	.	.	xc.edf	RIGHT	1781	4213389	Full Trial Period	4211608	46	Trial: 46	4211608	38	´°»§	¼ªËû	ÍøÇòÅÄ	j	j
xc	.	.	.	.	.	.	.	.	.	.	8	.	.	.	false	true	Message: 0ms	.	.	.	.	.	.	.	.	.	.	.	!MODE RECORD CR 1000 2 0 R	0	.	.	xc.edf	RIGHT	1781	4213389	Full Trial Period	4211608	46	Trial: 46	4211608	38	´°»§	¼ªËû	ÍøÇòÅÄ	j	j
xc	.	.	.	.	134	140	1	7	168.70	359.30	9	.	.	.	false	false	Message: 40ms	.	.	.	.	.	.	.	.	.	.	.	SYNCTIME	40	168.70	359.30	xc.edf	RIGHT	1781	4213389	Full Trial Period	4211608	46	Trial: 46	4211608	38	´°»§	¼ªËû	ÍøÇòÅÄ	j	j
xc	.	.	.	.	.	.	.	.	.	.	10	.	.	.	false	false	Message: 553ms	12.22	203.58	60	580	494.20	380.00	2	490.20	521	130.50	365.40	INVISIBLE_BOUNDARY[1]	553	.	.	xc.edf	RIGHT	1781	4213389	Full Trial Period	4211608	46	Trial: 46	4211608	38	´°»§	¼ªËû	ÍøÇòÅÄ	j	j
xc	.	.	.	.	.	.	.	.	.	.	11	.	.	.	false	false	Message: 557ms	12.22	203.58	60	580	494.20	380.00	2	490.20	521	130.50	365.40	SYNCTIME	557	.	.	xc.edf	RIGHT	1781	4213389	Full Trial Period	4211608	46	Trial: 46	4211608	38	´°»§	¼ªËû	ÍøÇòÅÄ	j	j
xc	.	.	.	.	.	.	.	.	.	.	12	.	.	.	false	false	Message: 1039ms	10.28	165.75	62	1063	845.70	380.30	4	322.20	1002	541.00	379.50	INVISIBLE_BOUNDARY[2]	1039	.	.	xc.edf	RIGHT	1781	4213389	Full Trial Period	4211608	46	Trial: 46	4211608	38	´°»§	¼ªËû	ÍøÇòÅÄ	j	j
xc	.	.	.	.	.	.	.	.	.	.	13	.	.	.	false	false	Message: 1049ms	10.28	165.75	62	1063	845.70	380.30	4	322.20	1002	541.00	379.50	SYNCTIME	1049	.	.	xc.edf	RIGHT	1781	4213389	Full Trial Period	4211608	46	Trial: 46	4211608	38	´°»§	¼ªËû	ÍøÇòÅÄ	j	j
xc	.	.	.	.	.	.	.	.	.	.	14	.	.	.	false	false	Message: 1762ms	15.35	196.74	78	1779	465.20	368.70	7	277.50	1702	924.80	368.90	KEYBOARD	1762	.	.	xc.edf	RIGHT	1781	4213389	Full Trial Period	4211608	46	Trial: 46	4211608	38	´°»§	¼ªËû	ÍøÇòÅÄ	j	j
xc	.	.	.	.	.	.	.	.	.	.	15	.	.	.	false	false	Message: 1823ms	.	.	.	.	.	.	.	.	.	.	.	TRIAL_RESULT 0	1823	.	.	xc.edf	RIGHT	1781	4213389	Full Trial Period	4211608	46	Trial: 46	4211608	38	´°»§	¼ªËû	ÍøÇòÅÄ	j	j
xc	.	.	.	.	.	.	.	.	.	.	1	.	.	.	false	false	Message: -16ms	.	.	.	.	.	.	.	.	.	.	.	TRIALID 46	-16	.	.	xc.edf	RIGHT	3569	4218366	Full Trial Period	4214797	47	Trial: 47	4214797	131	Ãµ¹å	°ô°ôÌÇ	ÍøÇòÅÄ	j	f
xc	.	.	.	.	.	.	.	.	.	.	2	.	.	.	false	false	Message: -1ms	.	.	.	.	.	.	.	.	.	.	.	RECCFG CR 1000 2 0 R	-1	.	.	xc.edf	RIGHT	3569	4218366	Full Trial Period	4214797	47	Trial: 47	4214797	131	Ãµ¹å	°ô°ôÌÇ	ÍøÇòÅÄ	j	f
xc	.	.	.	.	.	.	.	.	.	.	3	.	.	.	false	false	Message: -1ms	.	.	.	.	.	.	.	.	.	.	.	ELCLCFG TOWER	-1	.	.	xc.edf	RIGHT	3569	4218366	Full Trial Period	4214797	47	Trial: 47	4214797	131	Ãµ¹å	°ô°ôÌÇ	ÍøÇòÅÄ	j	f
xc	.	.	.	.	.	.	.	.	.	.	4	.	.	.	false	false	Message: -1ms	.	.	.	.	.	.	.	.	.	.	.	GAZE_COORDS 0.00 0.00 1023.00 767.00	-1	.	.	xc.edf	RIGHT	3569	4218366	Full Trial Period	4214797	47	Trial: 47	4214797	131	Ãµ¹å	°ô°ôÌÇ	ÍøÇòÅÄ	j	f
xc	.	.	.	.	.	.	.	.	.	.	5	.	.	.	false	false	Message: -1ms	.	.	.	.	.	.	.	.	.	.	.	THRESHOLDS R 105 227	-1	.	.	xc.edf	RIGHT	3569	4218366	Full Trial Period	4214797	47	Trial: 47	4214797	131	Ãµ¹å	°ô°ôÌÇ	ÍøÇòÅÄ	j	f
xc	.	.	.	.	.	.	.	.	.	.	6	.	.	.	false	false	Message: -1ms	.	.	.	.	.	.	.	.	.	.	.	ELCL_PROC CENTROID (3)	-1	.	.	xc.edf	RIGHT	3569	4218366	Full Trial Period	4214797	47	Trial: 47	4214797	131	Ãµ¹å	°ô°ôÌÇ	ÍøÇòÅÄ	j	f
xc	.	.	.	.	.	.	.	.	.	.	7	.	.	.	false	false	Message: -1ms	.	.	.	.	.	.	.	.	.	.	.	ELCL_PCR_PARAM 5 3.0	-1	.	.	xc.edf	RIGHT	3569	4218366	Full Trial Period	4214797	47	Trial: 47	4214797	131	Ãµ¹å	°ô°ôÌÇ	ÍøÇòÅÄ	j	f
xc	.	.	.	.	.	.	.	.	.	.	8	.	.	.	false	true	Message: 0ms	.	.	.	.	.	.	.	.	.	.	.	!MODE RECORD CR 1000 2 0 R	0	.	.	xc.edf	RIGHT	3569	4218366	Full Trial Period	4214797	47	Trial: 47	4214797	131	Ãµ¹å	°ô°ôÌÇ	ÍøÇòÅÄ	j	f
xc	.	.	.	.	294	300	1	7	111.70	366.90	9	.	.	.	false	false	Message: 51ms	.	.	.	.	.	.	.	.	.	.	.	SYNCTIME	51	111.70	366.90	xc.edf	RIGHT	3569	4218366	Full Trial Period	4214797	47	Trial: 47	4214797	131	Ãµ¹å	°ô°ôÌÇ	ÍøÇòÅÄ	j	f
xc	.	.	.	.	.	.	.	.	.	.	10	.	.	.	false	false	Message: 339ms	16.15	230.74	70	370	596.10	385.80	1	398.50	301	112.90	363.60	INVISIBLE_BOUNDARY[1]	339	.	.	xc.edf	RIGHT	3569	4218366	Full Trial Period	4214797	47	Trial: 47	4214797	131	Ãµ¹å	°ô°ôÌÇ	ÍøÇòÅÄ	j	f
xc	.	.	.	.	.	.	.	.	.	.	11	.	.	.	false	false	Message: 342ms	16.15	230.74	70	370	596.10	385.80	1	398.50	301	112.90	363.60	SYNCTIME	342	.	.	xc.edf	RIGHT	3569	4218366	Full Trial Period	4214797	47	Trial: 47	4214797	131	Ãµ¹å	°ô°ôÌÇ	ÍøÇòÅÄ	j	f
xc	.	.	.	.	.	.	.	.	.	.	12	.	.	.	false	false	Message: 2518ms	1.86	9.74	191	2694	813.60	383.80	6	781.50	2504	865.30	362.70	INVISIBLE_BOUNDARY[2]	2518	.	.	xc.edf	RIGHT	3569	4218366	Full Trial Period	4214797	47	Trial: 47	4214797	131	Ãµ¹å	°ô°ôÌÇ	ÍøÇòÅÄ	j	f
xc	.	.	.	.	.	.	.	.	.	.	13	.	.	.	false	false	Message: 2525ms	1.86	9.74	191	2694	813.60	383.80	6	781.50	2504	865.30	362.70	SYNCTIME	2525	.	.	xc.edf	RIGHT	3569	4218366	Full Trial Period	4214797	47	Trial: 47	4214797	131	Ãµ¹å	°ô°ôÌÇ	ÍøÇòÅÄ	j	f
xc	.	.	.	.	354	3567	9	3214	907.50	446.80	14	.	.	.	false	false	Message: 3549ms	.	.	.	.	.	.	.	.	.	.	.	KEYBOARD	3549	907.50	446.80	xc.edf	RIGHT	3569	4218366	Full Trial Period	4214797	47	Trial: 47	4214797	131	Ãµ¹å	°ô°ôÌÇ	ÍøÇòÅÄ	j	f
xc	.	.	.	.	.	.	.	.	.	.	15	.	.	.	false	false	Message: 3613ms	.	.	.	.	.	.	.	.	.	.	.	TRIAL_RESULT 0	3613	.	.	xc.edf	RIGHT	3569	4218366	Full Trial Period	4214797	47	Trial: 47	4214797	131	Ãµ¹å	°ô°ôÌÇ	ÍøÇòÅÄ	j	f
xc	.	.	.	.	.	.	.	.	.	.	1	.	.	.	false	false	Message: -17ms	.	.	.	.	.	.	.	.	.	.	.	TRIALID 47	-17	.	.	xc.edf	RIGHT	2328	4221725	Full Trial Period	4219397	48	Trial: 48	4219397	76	ÌÀÔ²	Ö¸ÄÏÕë	ÏÚ±ý	f	j
xc	.	.	.	.	.	.	.	.	.	.	2	.	.	.	false	false	Message: -1ms	.	.	.	.	.	.	.	.	.	.	.	RECCFG CR 1000 2 0 R	-1	.	.	xc.edf	RIGHT	2328	4221725	Full Trial Period	4219397	48	Trial: 48	4219397	76	ÌÀÔ²	Ö¸ÄÏÕë	ÏÚ±ý	f	j
xc	.	.	.	.	.	.	.	.	.	.	3	.	.	.	false	false	Message: -1ms	.	.	.	.	.	.	.	.	.	.	.	ELCLCFG TOWER	-1	.	.	xc.edf	RIGHT	2328	4221725	Full Trial Period	4219397	48	Trial: 48	4219397	76	ÌÀÔ²	Ö¸ÄÏÕë	ÏÚ±ý	f	j
xc	.	.	.	.	.	.	.	.	.	.	4	.	.	.	false	false	Message: -1ms	.	.	.	.	.	.	.	.	.	.	.	GAZE_COORDS 0.00 0.00 1023.00 767.00	-1	.	.	xc.edf	RIGHT	2328	4221725	Full Trial Period	4219397	48	Trial: 48	4219397	76	ÌÀÔ²	Ö¸ÄÏÕë	ÏÚ±ý	f	j
xc	.	.	.	.	.	.	.	.	.	.	5	.	.	.	false	false	Message: -1ms	.	.	.	.	.	.	.	.	.	.	.	THRESHOLDS R 105 227	-1	.	.	xc.edf	RIGHT	2328	4221725	Full Trial Period	4219397	48	Trial: 48	4219397	76	ÌÀÔ²	Ö¸ÄÏÕë	ÏÚ±ý	f	j
xc	.	.	.	.	.	.	.	.	.	.	6	.	.	.	false	false	Message: -1ms	.	.	.	.	.	.	.	.	.	.	.	ELCL_PROC CENTROID (3)	-1	.	.	xc.edf	RIGHT	2328	4221725	Full Trial Period	4219397	48	Trial: 48	4219397	76	ÌÀÔ²	Ö¸ÄÏÕë	ÏÚ±ý	f	j
xc	.	.	.	.	.	.	.	.	.	.	7	.	.	.	false	false	Message: -1ms	.	.	.	.	.	.	.	.	.	.	.	ELCL_PCR_PARAM 5 3.0	-1	.	.	xc.edf	RIGHT	2328	4221725	Full Trial Period	4219397	48	Trial: 48	4219397	76	ÌÀÔ²	Ö¸ÄÏÕë	ÏÚ±ý	f	j
xc	.	.	.	.	.	.	.	.	.	.	8	.	.	.	false	true	Message: 0ms	.	.	.	.	.	.	.	.	.	.	.	!MODE RECORD CR 1000 2 0 R	0	.	.	xc.edf	RIGHT	2328	4221725	Full Trial Period	4219397	48	Trial: 48	4219397	76	ÌÀÔ²	Ö¸ÄÏÕë	ÏÚ±ý	f	j
xc	.	.	.	.	206	212	1	7	144.50	376.10	9	.	.	.	false	false	Message: 41ms	.	.	.	.	.	.	.	.	.	.	.	SYNCTIME	41	144.50	376.10	xc.edf	RIGHT	2328	4221725	Full Trial Period	4219397	48	Trial: 48	4219397	76	ÌÀÔ²	Ö¸ÄÏÕë	ÏÚ±ý	f	j
xc	.	.	.	.	.	.	.	.	.	.	10	.	.	.	false	false	Message: 466ms	10.40	167.71	62	475	417.10	397.30	2	342.20	414	105.60	381.30	INVISIBLE_BOUNDARY[1]	466	.	.	xc.edf	RIGHT	2328	4221725	Full Trial Period	4219397	48	Trial: 48	4219397	76	ÌÀÔ²	Ö¸ÄÏÕë	ÏÚ±ý	f	j
xc	.	.	.	.	.	.	.	.	.	.	11	.	.	.	false	false	Message: 475ms	10.40	167.71	62	475	417.10	397.30	2	342.20	414	105.60	381.30	SYNCTIME	475	.	.	xc.edf	RIGHT	2328	4221725	Full Trial Period	4219397	48	Trial: 48	4219397	76	ÌÀÔ²	Ö¸ÄÏÕë	ÏÚ±ý	f	j
xc	.	.	.	.	.	.	.	.	.	.	12	.	.	.	false	false	Message: 1073ms	11.43	211.65	54	1093	871.90	403.00	5	387.30	1040	531.80	385.30	INVISIBLE_BOUNDARY[2]	1073	.	.	xc.edf	RIGHT	2328	4221725	Full Trial Period	4219397	48	Trial: 48	4219397	76	ÌÀÔ²	Ö¸ÄÏÕë	ÏÚ±ý	f	j
xc	.	.	.	.	.	.	.	.	.	.	13	.	.	.	false	false	Message: 1084ms	11.43	211.65	54	1093	871.90	403.00	5	387.30	1040	531.80	385.30	SYNCTIME	1084	.	.	xc.edf	RIGHT	2328	4221725	Full Trial Period	4219397	48	Trial: 48	4219397	76	ÌÀÔ²	Ö¸ÄÏÕë	ÏÚ±ý	f	j
xc	.	.	.	.	1233	2326	6	1094	856.60	377.80	14	[1]	2	RECTANGLE_INTERESTAREA	false	false	Message: 2309ms	.	.	.	.	.	.	.	.	.	.	.	KEYBOARD	2309	856.60	377.80	xc.edf	RIGHT	2328	4221725	Full Trial Period	4219397	48	Trial: 48	4219397	76	ÌÀÔ²	Ö¸ÄÏÕë	ÏÚ±ý	f	j
xc	.	.	.	.	.	.	.	.	.	.	15	.	.	.	false	false	Message: 2375ms	.	.	.	.	.	.	.	.	.	.	.	TRIAL_RESULT 0	2375	.	.	xc.edf	RIGHT	2328	4221725	Full Trial Period	4219397	48	Trial: 48	4219397	76	ÌÀÔ²	Ö¸ÄÏÕë	ÏÚ±ý	f	j
xc	.	.	.	.	.	.	.	.	.	.	1	.	.	.	false	false	Message: -16ms	.	.	.	.	.	.	.	.	.	.	.	TRIALID 48	-16	.	.	xc.edf	RIGHT	2154	4225158	Full Trial Period	4223004	49	Trial: 49	4223004	100	À®°È	Â©¶·	°ÙºÏ»¨	j	j
xc	.	.	.	.	.	.	.	.	.	.	2	.	.	.	false	false	Message: -1ms	.	.	.	.	.	.	.	.	.	.	.	RECCFG CR 1000 2 0 R	-1	.	.	xc.edf	RIGHT	2154	4225158	Full Trial Period	4223004	49	Trial: 49	4223004	100	À®°È	Â©¶·	°ÙºÏ»¨	j	j
xc	.	.	.	.	.	.	.	.	.	.	3	.	.	.	false	false	Message: -1ms	.	.	.	.	.	.	.	.	.	.	.	ELCLCFG TOWER	-1	.	.	xc.edf	RIGHT	2154	4225158	Full Trial Period	4223004	49	Trial: 49	4223004	100	À®°È	Â©¶·	°ÙºÏ»¨	j	j
xc	.	.	.	.	.	.	.	.	.	.	4	.	.	.	false	false	Message: -1ms	.	.	.	.	.	.	.	.	.	.	.	GAZE_COORDS 0.00 0.00 1023.00 767.00	-1	.	.	xc.edf	RIGHT	2154	4225158	Full Trial Period	4223004	49	Trial: 49	4223004	100	À®°È	Â©¶·	°ÙºÏ»¨	j	j
xc	.	.	.	.	.	.	.	.	.	.	5	.	.	.	false	false	Message: -1ms	.	.	.	.	.	.	.	.	.	.	.	THRESHOLDS R 105 227	-1	.	.	xc.edf	RIGHT	2154	4225158	Full Trial Period	4223004	49	Trial: 49	4223004	100	À®°È	Â©¶·	°ÙºÏ»¨	j	j
xc	.	.	.	.	.	.	.	.	.	.	6	.	.	.	false	false	Message: -1ms	.	.	.	.	.	.	.	.	.	.	.	ELCL_PROC CENTROID (3)	-1	.	.	xc.edf	RIGHT	2154	4225158	Full Trial Period	4223004	49	Trial: 49	4223004	100	À®°È	Â©¶·	°ÙºÏ»¨	j	j
xc	.	.	.	.	.	.	.	.	.	.	7	.	.	.	false	false	Message: -1ms	.	.	.	.	.	.	.	.	.	.	.	ELCL_PCR_PARAM 5 3.0	-1	.	.	xc.edf	RIGHT	2154	4225158	Full Trial Period	4223004	49	Trial: 49	4223004	100	À®°È	Â©¶·	°ÙºÏ»¨	j	j
xc	.	.	.	.	.	.	.	.	.	.	8	.	.	.	false	true	Message: 0ms	.	.	.	.	.	.	.	.	.	.	.	!MODE RECORD CR 1000 2 0 R	0	.	.	xc.edf	RIGHT	2154	4225158	Full Trial Period	4223004	49	Trial: 49	4223004	100	À®°È	Â©¶·	°ÙºÏ»¨	j	j
xc	.	.	.	.	214	220	1	7	153.00	367.40	9	.	.	.	false	false	Message: 51ms	.	.	.	.	.	.	.	.	.	.	.	SYNCTIME	51	153.00	367.40	xc.edf	RIGHT	2154	4225158	Full Trial Period	4223004	49	Trial: 49	4223004	100	À®°È	Â©¶·	°ÙºÏ»¨	j	j
xc	.	.	.	.	.	.	.	.	.	.	10	.	.	.	false	false	Message: 487ms	13.89	192.98	72	524	537.20	404.50	2	450.20	453	121.40	387.80	INVISIBLE_BOUNDARY[1]	487	.	.	xc.edf	RIGHT	2154	4225158	Full Trial Period	4223004	49	Trial: 49	4223004	100	À®°È	Â©¶·	°ÙºÏ»¨	j	j
xc	.	.	.	.	.	.	.	.	.	.	11	.	.	.	false	false	Message: 492ms	13.89	192.98	72	524	537.20	404.50	2	450.20	453	121.40	387.80	SYNCTIME	492	.	.	xc.edf	RIGHT	2154	4225158	Full Trial Period	4223004	49	Trial: 49	4223004	100	À®°È	Â©¶·	°ÙºÏ»¨	j	j
xc	.	.	.	.	.	.	.	.	.	.	12	.	.	.	false	false	Message: 979ms	10.78	207.24	52	996	854.70	415.90	3	340.20	945	534.80	395.00	INVISIBLE_BOUNDARY[2]	979	.	.	xc.edf	RIGHT	2154	4225158	Full Trial Period	4223004	49	Trial: 49	4223004	100	À®°È	Â©¶·	°ÙºÏ»¨	j	j
xc	.	.	.	.	.	.	.	.	.	.	13	.	.	.	false	false	Message: 984ms	10.78	207.24	52	996	854.70	415.90	3	340.20	945	534.80	395.00	SYNCTIME	984	.	.	xc.edf	RIGHT	2154	4225158	Full Trial Period	4223004	49	Trial: 49	4223004	100	À®°È	Â©¶·	°ÙºÏ»¨	j	j
xc	.	.	.	.	978	2152	5	1175	898.70	396.90	14	[1]	2	RECTANGLE_INTERESTAREA	false	false	Message: 2135ms	.	.	.	.	.	.	.	.	.	.	.	KEYBOARD	2135	898.70	396.90	xc.edf	RIGHT	2154	4225158	Full Trial Period	4223004	49	Trial: 49	4223004	100	À®°È	Â©¶·	°ÙºÏ»¨	j	j
xc	.	.	.	.	.	.	.	.	.	.	15	.	.	.	false	false	Message: 2198ms	.	.	.	.	.	.	.	.	.	.	.	TRIAL_RESULT 0	2198	.	.	xc.edf	RIGHT	2154	4225158	Full Trial Period	4223004	49	Trial: 49	4223004	100	À®°È	Â©¶·	°ÙºÏ»¨	j	j
xc	.	.	.	.	.	.	.	.	.	.	1	.	.	.	false	false	Message: -18ms	.	.	.	.	.	.	.	.	.	.	.	TRIALID 49	-18	.	.	xc.edf	RIGHT	1874	4228813	Full Trial Period	4226939	50	Trial: 50	4226939	112	±´¿Ç	ÉÈ×Ó	µ°¸â	f	j
xc	.	.	.	.	.	.	.	.	.	.	2	.	.	.	false	false	Message: -1ms	.	.	.	.	.	.	.	.	.	.	.	RECCFG CR 1000 2 0 R	-1	.	.	xc.edf	RIGHT	1874	4228813	Full Trial Period	4226939	50	Trial: 50	4226939	112	±´¿Ç	ÉÈ×Ó	µ°¸â	f	j
xc	.	.	.	.	.	.	.	.	.	.	3	.	.	.	false	false	Message: -1ms	.	.	.	.	.	.	.	.	.	.	.	ELCLCFG TOWER	-1	.	.	xc.edf	RIGHT	1874	4228813	Full Trial Period	4226939	50	Trial: 50	4226939	112	±´¿Ç	ÉÈ×Ó	µ°¸â	f	j
xc	.	.	.	.	.	.	.	.	.	.	4	.	.	.	false	false	Message: -1ms	.	.	.	.	.	.	.	.	.	.	.	GAZE_COORDS 0.00 0.00 1023.00 767.00	-1	.	.	xc.edf	RIGHT	1874	4228813	Full Trial Period	4226939	50	Trial: 50	4226939	112	±´¿Ç	ÉÈ×Ó	µ°¸â	f	j
xc	.	.	.	.	.	.	.	.	.	.	5	.	.	.	false	false	Message: -1ms	.	.	.	.	.	.	.	.	.	.	.	THRESHOLDS R 105 227	-1	.	.	xc.edf	RIGHT	1874	4228813	Full Trial Period	4226939	50	Trial: 50	4226939	112	±´¿Ç	ÉÈ×Ó	µ°¸â	f	j
xc	.	.	.	.	.	.	.	.	.	.	6	.	.	.	false	false	Message: -1ms	.	.	.	.	.	.	.	.	.	.	.	ELCL_PROC CENTROID (3)	-1	.	.	xc.edf	RIGHT	1874	4228813	Full Trial Period	4226939	50	Trial: 50	4226939	112	±´¿Ç	ÉÈ×Ó	µ°¸â	f	j
xc	.	.	.	.	.	.	.	.	.	.	7	.	.	.	false	false	Message: -1ms	.	.	.	.	.	.	.	.	.	.	.	ELCL_PCR_PARAM 5 3.0	-1	.	.	xc.edf	RIGHT	1874	4228813	Full Trial Period	4226939	50	Trial: 50	4226939	112	±´¿Ç	ÉÈ×Ó	µ°¸â	f	j
xc	.	.	.	.	.	.	.	.	.	.	8	.	.	.	false	true	Message: 0ms	.	.	.	.	.	.	.	.	.	.	.	!MODE RECORD CR 1000 2 0 R	0	.	.	xc.edf	RIGHT	1874	4228813	Full Trial Period	4226939	50	Trial: 50	4226939	112	±´¿Ç	ÉÈ×Ó	µ°¸â	f	j
xc	.	.	.	.	461	467	1	7	123.90	350.90	9	.	.	.	false	false	Message: 40ms	.	.	.	.	.	.	.	.	.	.	.	SYNCTIME	40	123.90	350.90	xc.edf	RIGHT	1874	4228813	Full Trial Period	4226939	50	Trial: 50	4226939	112	±´¿Ç	ÉÈ×Ó	µ°¸â	f	j
xc	.	.	.	.	.	.	.	.	.	.	10	.	.	.	false	false	Message: 509ms	11.23	193.69	58	525	457.30	385.20	1	398.50	468	123.10	358.30	INVISIBLE_BOUNDARY[1]	509	.	.	xc.edf	RIGHT	1874	4228813	Full Trial Period	4226939	50	Trial: 50	4226939	112	±´¿Ç	ÉÈ×Ó	µ°¸â	f	j
xc	.	.	.	.	.	.	.	.	.	.	11	.	.	.	false	false	Message: 515ms	11.23	193.69	58	525	457.30	385.20	1	398.50	468	123.10	358.30	SYNCTIME	515	.	.	xc.edf	RIGHT	1874	4228813	Full Trial Period	4226939	50	Trial: 50	4226939	112	±´¿Ç	ÉÈ×Ó	µ°¸â	f	j
xc	.	.	.	.	.	.	.	.	.	.	12	.	.	.	false	false	Message: 1112ms	14.32	230.90	62	1139	931.30	486.40	4	439.70	1078	503.50	416.00	INVISIBLE_BOUNDARY[2]	1112	.	.	xc.edf	RIGHT	1874	4228813	Full Trial Period	4226939	50	Trial: 50	4226939	112	±´¿Ç	ÉÈ×Ó	µ°¸â	f	j
xc	.	.	.	.	.	.	.	.	.	.	13	.	.	.	false	false	Message: 1115ms	14.32	230.90	62	1139	931.30	486.40	4	439.70	1078	503.50	416.00	SYNCTIME	1115	.	.	xc.edf	RIGHT	1874	4228813	Full Trial Period	4226939	50	Trial: 50	4226939	112	±´¿Ç	ÉÈ×Ó	µ°¸â	f	j
xc	.	.	.	.	573	1872	6	1300	873.90	429.90	14	.	.	.	false	false	Message: 1855ms	.	.	.	.	.	.	.	.	.	.	.	KEYBOARD	1855	873.90	429.90	xc.edf	RIGHT	1874	4228813	Full Trial Period	4226939	50	Trial: 50	4226939	112	±´¿Ç	ÉÈ×Ó	µ°¸â	f	j
xc	.	.	.	.	.	.	.	.	.	.	15	.	.	.	false	false	Message: 1919ms	.	.	.	.	.	.	.	.	.	.	.	TRIAL_RESULT 0	1919	.	.	xc.edf	RIGHT	1874	4228813	Full Trial Period	4226939	50	Trial: 50	4226939	112	±´¿Ç	ÉÈ×Ó	µ°¸â	f	j
xc	.	.	.	.	.	.	.	.	.	.	1	.	.	.	false	false	Message: -25ms	.	.	.	.	.	.	.	.	.	.	.	TRIALID 50	-25	.	.	xc.edf	RIGHT	4321	4236991	Full Trial Period	4232670	51	Trial: 51	4232670	129	Ë®±­	±ÊÍ²	µ°¸â	f	f
xc	.	.	.	.	.	.	.	.	.	.	2	.	.	.	false	false	Message: -1ms	.	.	.	.	.	.	.	.	.	.	.	RECCFG CR 1000 2 0 R	-1	.	.	xc.edf	RIGHT	4321	4236991	Full Trial Period	4232670	51	Trial: 51	4232670	129	Ë®±­	±ÊÍ²	µ°¸â	f	f
xc	.	.	.	.	.	.	.	.	.	.	3	.	.	.	false	false	Message: -1ms	.	.	.	.	.	.	.	.	.	.	.	ELCLCFG TOWER	-1	.	.	xc.edf	RIGHT	4321	4236991	Full Trial Period	4232670	51	Trial: 51	4232670	129	Ë®±­	±ÊÍ²	µ°¸â	f	f
xc	.	.	.	.	.	.	.	.	.	.	4	.	.	.	false	false	Message: -1ms	.	.	.	.	.	.	.	.	.	.	.	GAZE_COORDS 0.00 0.00 1023.00 767.00	-1	.	.	xc.edf	RIGHT	4321	4236991	Full Trial Period	4232670	51	Trial: 51	4232670	129	Ë®±­	±ÊÍ²	µ°¸â	f	f
xc	.	.	.	.	.	.	.	.	.	.	5	.	.	.	false	false	Message: -1ms	.	.	.	.	.	.	.	.	.	.	.	THRESHOLDS R 105 227	-1	.	.	xc.edf	RIGHT	4321	4236991	Full Trial Period	4232670	51	Trial: 51	4232670	129	Ë®±­	±ÊÍ²	µ°¸â	f	f
xc	.	.	.	.	.	.	.	.	.	.	6	.	.	.	false	false	Message: -1ms	.	.	.	.	.	.	.	.	.	.	.	ELCL_PROC CENTROID (3)	-1	.	.	xc.edf	RIGHT	4321	4236991	Full Trial Period	4232670	51	Trial: 51	4232670	129	Ë®±­	±ÊÍ²	µ°¸â	f	f
xc	.	.	.	.	.	.	.	.	.	.	7	.	.	.	false	false	Message: -1ms	.	.	.	.	.	.	.	.	.	.	.	ELCL_PCR_PARAM 5 3.0	-1	.	.	xc.edf	RIGHT	4321	4236991	Full Trial Period	4232670	51	Trial: 51	4232670	129	Ë®±­	±ÊÍ²	µ°¸â	f	f
xc	.	.	.	.	.	.	.	.	.	.	8	.	.	.	false	true	Message: 0ms	.	.	.	.	.	.	.	.	.	.	.	!MODE RECORD CR 1000 2 0 R	0	.	.	xc.edf	RIGHT	4321	4236991	Full Trial Period	4232670	51	Trial: 51	4232670	129	Ë®±­	±ÊÍ²	µ°¸â	f	f
xc	.	.	.	.	397	403	1	7	125.90	381.80	9	.	.	.	false	false	Message: 42ms	.	.	.	.	.	.	.	.	.	.	.	SYNCTIME	42	125.90	381.80	xc.edf	RIGHT	4321	4236991	Full Trial Period	4232670	51	Trial: 51	4232670	129	Ë®±­	±ÊÍ²	µ°¸â	f	f
xc	.	.	.	.	.	.	.	.	.	.	10	.	.	.	false	false	Message: 1164ms	1.50	7.20	208	1359	514.10	397.20	4	703.30	1152	505.10	355.20	INVISIBLE_BOUNDARY[1]	1164	.	.	xc.edf	RIGHT	4321	4236991	Full Trial Period	4232670	51	Trial: 51	4232670	129	Ë®±­	±ÊÍ²	µ°¸â	f	f
xc	.	.	.	.	.	.	.	.	.	.	11	.	.	.	false	false	Message: 1175ms	1.50	7.20	208	1359	514.10	397.20	4	703.30	1152	505.10	355.20	SYNCTIME	1175	.	.	xc.edf	RIGHT	4321	4236991	Full Trial Period	4232670	51	Trial: 51	4232670	129	Ë®±­	±ÊÍ²	µ°¸â	f	f
xc	.	.	.	.	.	.	.	.	.	.	12	.	.	.	false	false	Message: 2305ms	8.46	169.17	50	2307	758.40	398.80	5	301.40	2258	511.50	369.60	INVISIBLE_BOUNDARY[2]	2305	.	.	xc.edf	RIGHT	4321	4236991	Full Trial Period	4232670	51	Trial: 51	4232670	129	Ë®±­	±ÊÍ²	µ°¸â	f	f
xc	.	.	.	.	.	.	.	.	.	.	13	.	.	.	false	false	Message: 2307ms	8.46	169.17	50	2307	758.40	398.80	5	301.40	2258	511.50	369.60	SYNCTIME	2307	.	.	xc.edf	RIGHT	4321	4236991	Full Trial Period	4232670	51	Trial: 51	4232670	129	Ë®±­	±ÊÍ²	µ°¸â	f	f
xc	.	.	.	.	64	4319	11	4256	878.00	406.60	14	.	.	.	false	false	Message: 4302ms	.	.	.	.	.	.	.	.	.	.	.	KEYBOARD	4302	878.00	406.60	xc.edf	RIGHT	4321	4236991	Full Trial Period	4232670	51	Trial: 51	4232670	129	Ë®±­	±ÊÍ²	µ°¸â	f	f
xc	.	.	.	.	.	.	.	.	.	.	15	.	.	.	false	false	Message: 4363ms	.	.	.	.	.	.	.	.	.	.	.	TRIAL_RESULT 0	4363	.	.	xc.edf	RIGHT	4321	4236991	Full Trial Period	4232670	51	Trial: 51	4232670	129	Ë®±­	±ÊÍ²	µ°¸â	f	f
xc	.	.	.	.	.	.	.	.	.	.	1	.	.	.	false	false	Message: -15ms	.	.	.	.	.	.	.	.	.	.	.	TRIALID 51	-15	.	.	xc.edf	RIGHT	2756	4241182	Full Trial Period	4238426	52	Trial: 52	4238426	89	ÏÚ±ý	ÏóÆå	Í¼ÕÂ	j	j
xc	.	.	.	.	.	.	.	.	.	.	2	.	.	.	false	false	Message: -1ms	.	.	.	.	.	.	.	.	.	.	.	RECCFG CR 1000 2 0 R	-1	.	.	xc.edf	RIGHT	2756	4241182	Full Trial Period	4238426	52	Trial: 52	4238426	89	ÏÚ±ý	ÏóÆå	Í¼ÕÂ	j	j
xc	.	.	.	.	.	.	.	.	.	.	3	.	.	.	false	false	Message: -1ms	.	.	.	.	.	.	.	.	.	.	.	ELCLCFG TOWER	-1	.	.	xc.edf	RIGHT	2756	4241182	Full Trial Period	4238426	52	Trial: 52	4238426	89	ÏÚ±ý	ÏóÆå	Í¼ÕÂ	j	j
xc	.	.	.	.	.	.	.	.	.	.	4	.	.	.	false	false	Message: -1ms	.	.	.	.	.	.	.	.	.	.	.	GAZE_COORDS 0.00 0.00 1023.00 767.00	-1	.	.	xc.edf	RIGHT	2756	4241182	Full Trial Period	4238426	52	Trial: 52	4238426	89	ÏÚ±ý	ÏóÆå	Í¼ÕÂ	j	j
xc	.	.	.	.	.	.	.	.	.	.	5	.	.	.	false	false	Message: -1ms	.	.	.	.	.	.	.	.	.	.	.	THRESHOLDS R 105 227	-1	.	.	xc.edf	RIGHT	2756	4241182	Full Trial Period	4238426	52	Trial: 52	4238426	89	ÏÚ±ý	ÏóÆå	Í¼ÕÂ	j	j
xc	.	.	.	.	.	.	.	.	.	.	6	.	.	.	false	false	Message: -1ms	.	.	.	.	.	.	.	.	.	.	.	ELCL_PROC CENTROID (3)	-1	.	.	xc.edf	RIGHT	2756	4241182	Full Trial Period	4238426	52	Trial: 52	4238426	89	ÏÚ±ý	ÏóÆå	Í¼ÕÂ	j	j
xc	.	.	.	.	.	.	.	.	.	.	7	.	.	.	false	false	Message: -1ms	.	.	.	.	.	.	.	.	.	.	.	ELCL_PCR_PARAM 5 3.0	-1	.	.	xc.edf	RIGHT	2756	4241182	Full Trial Period	4238426	52	Trial: 52	4238426	89	ÏÚ±ý	ÏóÆå	Í¼ÕÂ	j	j
xc	.	.	.	.	.	.	.	.	.	.	8	.	.	.	false	true	Message: 0ms	.	.	.	.	.	.	.	.	.	.	.	!MODE RECORD CR 1000 2 0 R	0	.	.	xc.edf	RIGHT	2756	4241182	Full Trial Period	4238426	52	Trial: 52	4238426	89	ÏÚ±ý	ÏóÆå	Í¼ÕÂ	j	j
xc	.	.	.	.	311	317	1	7	129.80	381.40	9	.	.	.	false	false	Message: 51ms	.	.	.	.	.	.	.	.	.	.	.	SYNCTIME	51	129.80	381.40	xc.edf	RIGHT	2756	4241182	Full Trial Period	4238426	52	Trial: 52	4238426	89	ÏÚ±ý	ÏóÆå	Í¼ÕÂ	j	j
xc	.	.	.	.	.	.	.	.	.	.	10	.	.	.	false	false	Message: 466ms	8.69	152.38	57	483	414.70	397.60	2	425.80	427	156.90	375.00	INVISIBLE_BOUNDARY[1]	466	.	.	xc.edf	RIGHT	2756	4241182	Full Trial Period	4238426	52	Trial: 52	4238426	89	ÏÚ±ý	ÏóÆå	Í¼ÕÂ	j	j
xc	.	.	.	.	.	.	.	.	.	.	11	.	.	.	false	false	Message: 476ms	8.69	152.38	57	483	414.70	397.60	2	425.80	427	156.90	375.00	SYNCTIME	476	.	.	xc.edf	RIGHT	2756	4241182	Full Trial Period	4238426	52	Trial: 52	4238426	89	ÏÚ±ý	ÏóÆå	Í¼ÕÂ	j	j
xc	.	.	.	.	.	.	.	.	.	.	12	.	.	.	false	false	Message: 1041ms	8.97	172.54	52	1061	851.60	391.60	5	351.60	1010	586.00	370.60	INVISIBLE_BOUNDARY[2]	1041	.	.	xc.edf	RIGHT	2756	4241182	Full Trial Period	4238426	52	Trial: 52	4238426	89	ÏÚ±ý	ÏóÆå	Í¼ÕÂ	j	j
xc	.	.	.	.	.	.	.	.	.	.	13	.	.	.	false	false	Message: 1051ms	8.97	172.54	52	1061	851.60	391.60	5	351.60	1010	586.00	370.60	SYNCTIME	1051	.	.	xc.edf	RIGHT	2756	4241182	Full Trial Period	4238426	52	Trial: 52	4238426	89	ÏÚ±ý	ÏóÆå	Í¼ÕÂ	j	j
xc	.	.	.	.	243	2754	9	2512	849.50	379.90	14	[1]	2	RECTANGLE_INTERESTAREA	false	false	Message: 2737ms	.	.	.	.	.	.	.	.	.	.	.	KEYBOARD	2737	849.50	379.90	xc.edf	RIGHT	2756	4241182	Full Trial Period	4238426	52	Trial: 52	4238426	89	ÏÚ±ý	ÏóÆå	Í¼ÕÂ	j	j
xc	.	.	.	.	.	.	.	.	.	.	15	.	.	.	false	false	Message: 2801ms	.	.	.	.	.	.	.	.	.	.	.	TRIAL_RESULT 0	2801	.	.	xc.edf	RIGHT	2756	4241182	Full Trial Period	4238426	52	Trial: 52	4238426	89	ÏÚ±ý	ÏóÆå	Í¼ÕÂ	j	j
xc	.	.	.	.	.	.	.	.	.	.	1	.	.	.	false	false	Message: -21ms	.	.	.	.	.	.	.	.	.	.	.	TRIALID 52	-21	.	.	xc.edf	RIGHT	5009	4251648	Full Trial Period	4246639	53	Trial: 53	4246639	120	Ä§·½	ÄÖÖÓ	´½¸à	j	f
xc	.	.	.	.	.	.	.	.	.	.	2	.	.	.	false	false	Message: -1ms	.	.	.	.	.	.	.	.	.	.	.	RECCFG CR 1000 2 0 R	-1	.	.	xc.edf	RIGHT	5009	4251648	Full Trial Period	4246639	53	Trial: 53	4246639	120	Ä§·½	ÄÖÖÓ	´½¸à	j	f
xc	.	.	.	.	.	.	.	.	.	.	3	.	.	.	false	false	Message: -1ms	.	.	.	.	.	.	.	.	.	.	.	ELCLCFG TOWER	-1	.	.	xc.edf	RIGHT	5009	4251648	Full Trial Period	4246639	53	Trial: 53	4246639	120	Ä§·½	ÄÖÖÓ	´½¸à	j	f
xc	.	.	.	.	.	.	.	.	.	.	4	.	.	.	false	false	Message: -1ms	.	.	.	.	.	.	.	.	.	.	.	GAZE_COORDS 0.00 0.00 1023.00 767.00	-1	.	.	xc.edf	RIGHT	5009	4251648	Full Trial Period	4246639	53	Trial: 53	4246639	120	Ä§·½	ÄÖÖÓ	´½¸à	j	f
xc	.	.	.	.	.	.	.	.	.	.	5	.	.	.	false	false	Message: -1ms	.	.	.	.	.	.	.	.	.	.	.	THRESHOLDS R 105 227	-1	.	.	xc.edf	RIGHT	5009	4251648	Full Trial Period	4246639	53	Trial: 53	4246639	120	Ä§·½	ÄÖÖÓ	´½¸à	j	f
xc	.	.	.	.	.	.	.	.	.	.	6	.	.	.	false	false	Message: -1ms	.	.	.	.	.	.	.	.	.	.	.	ELCL_PROC CENTROID (3)	-1	.	.	xc.edf	RIGHT	5009	4251648	Full Trial Period	4246639	53	Trial: 53	4246639	120	Ä§·½	ÄÖÖÓ	´½¸à	j	f
xc	.	.	.	.	.	.	.	.	.	.	7	.	.	.	false	false	Message: -1ms	.	.	.	.	.	.	.	.	.	.	.	ELCL_PCR_PARAM 5 3.0	-1	.	.	xc.edf	RIGHT	5009	4251648	Full Trial Period	4246639	53	Trial: 53	4246639	120	Ä§·½	ÄÖÖÓ	´½¸à	j	f
xc	.	.	.	.	.	.	.	.	.	.	8	.	.	.	false	true	Message: 0ms	.	.	.	.	.	.	.	.	.	.	.	!MODE RECORD CR 1000 2 0 R	0	.	.	xc.edf	RIGHT	5009	4251648	Full Trial Period	4246639	53	Trial: 53	4246639	120	Ä§·½	ÄÖÖÓ	´½¸à	j	f
xc	.	.	.	.	501	507	1	7	109.70	389.50	9	.	.	.	false	false	Message: 45ms	.	.	.	.	.	.	.	.	.	.	.	SYNCTIME	45	109.70	389.50	xc.edf	RIGHT	5009	4251648	Full Trial Period	4246639	53	Trial: 53	4246639	120	Ä§·½	ÄÖÖÓ	´½¸à	j	f
xc	.	.	.	.	.	.	.	.	.	.	10	.	.	.	false	false	Message: 1522ms	1.42	7.59	187	1696	494.90	390.20	4	699.60	1510	525.30	362.70	INVISIBLE_BOUNDARY[1]	1522	.	.	xc.edf	RIGHT	5009	4251648	Full Trial Period	4246639	53	Trial: 53	4246639	120	Ä§·½	ÄÖÖÓ	´½¸à	j	f
xc	.	.	.	.	.	.	.	.	.	.	11	.	.	.	false	false	Message: 1528ms	1.42	7.59	187	1696	494.90	390.20	4	699.60	1510	525.30	362.70	SYNCTIME	1528	.	.	xc.edf	RIGHT	5009	4251648	Full Trial Period	4246639	53	Trial: 53	4246639	120	Ä§·½	ÄÖÖÓ	´½¸à	j	f
xc	.	.	.	.	.	.	.	.	.	.	12	.	.	.	false	false	Message: 2325ms	13.75	42.44	324	2596	903.90	434.00	5	479.80	2273	500.40	353.60	INVISIBLE_BOUNDARY[2]	2325	.	.	xc.edf	RIGHT	5009	4251648	Full Trial Period	4246639	53	Trial: 53	4246639	120	Ä§·½	ÄÖÖÓ	´½¸à	j	f
xc	.	.	.	.	.	.	.	.	.	.	13	.	.	.	false	false	Message: 2328ms	13.75	42.44	324	2596	903.90	434.00	5	479.80	2273	500.40	353.60	SYNCTIME	2328	.	.	xc.edf	RIGHT	5009	4251648	Full Trial Period	4246639	53	Trial: 53	4246639	120	Ä§·½	ÄÖÖÓ	´½¸à	j	f
xc	.	.	.	.	79	5007	10	4929	894.50	378.30	14	[1]	2	RECTANGLE_INTERESTAREA	false	false	Message: 4990ms	.	.	.	.	.	.	.	.	.	.	.	KEYBOARD	4990	894.50	378.30	xc.edf	RIGHT	5009	4251648	Full Trial Period	4246639	53	Trial: 53	4246639	120	Ä§·½	ÄÖÖÓ	´½¸à	j	f
xc	.	.	.	.	.	.	.	.	.	.	15	.	.	.	false	false	Message: 5055ms	.	.	.	.	.	.	.	.	.	.	.	TRIAL_RESULT 0	5055	.	.	xc.edf	RIGHT	5009	4251648	Full Trial Period	4246639	53	Trial: 53	4246639	120	Ä§·½	ÄÖÖÓ	´½¸à	j	f
xc	.	.	.	.	.	.	.	.	.	.	1	.	.	.	false	false	Message: -16ms	.	.	.	.	.	.	.	.	.	.	.	TRIALID 53	-16	.	.	xc.edf	RIGHT	1613	4254721	Full Trial Period	4253108	54	Trial: 54	4253108	92	ÆÏÌÑ	ÕÁÄÔÍè	²£Á§Öé	j	j
xc	.	.	.	.	.	.	.	.	.	.	2	.	.	.	false	false	Message: -1ms	.	.	.	.	.	.	.	.	.	.	.	RECCFG CR 1000 2 0 R	-1	.	.	xc.edf	RIGHT	1613	4254721	Full Trial Period	4253108	54	Trial: 54	4253108	92	ÆÏÌÑ	ÕÁÄÔÍè	²£Á§Öé	j	j
xc	.	.	.	.	.	.	.	.	.	.	3	.	.	.	false	false	Message: -1ms	.	.	.	.	.	.	.	.	.	.	.	ELCLCFG TOWER	-1	.	.	xc.edf	RIGHT	1613	4254721	Full Trial Period	4253108	54	Trial: 54	4253108	92	ÆÏÌÑ	ÕÁÄÔÍè	²£Á§Öé	j	j
xc	.	.	.	.	.	.	.	.	.	.	4	.	.	.	false	false	Message: -1ms	.	.	.	.	.	.	.	.	.	.	.	GAZE_COORDS 0.00 0.00 1023.00 767.00	-1	.	.	xc.edf	RIGHT	1613	4254721	Full Trial Period	4253108	54	Trial: 54	4253108	92	ÆÏÌÑ	ÕÁÄÔÍè	²£Á§Öé	j	j
xc	.	.	.	.	.	.	.	.	.	.	5	.	.	.	false	false	Message: -1ms	.	.	.	.	.	.	.	.	.	.	.	THRESHOLDS R 105 227	-1	.	.	xc.edf	RIGHT	1613	4254721	Full Trial Period	4253108	54	Trial: 54	4253108	92	ÆÏÌÑ	ÕÁÄÔÍè	²£Á§Öé	j	j
xc	.	.	.	.	.	.	.	.	.	.	6	.	.	.	false	false	Message: -1ms	.	.	.	.	.	.	.	.	.	.	.	ELCL_PROC CENTROID (3)	-1	.	.	xc.edf	RIGHT	1613	4254721	Full Trial Period	4253108	54	Trial: 54	4253108	92	ÆÏÌÑ	ÕÁÄÔÍè	²£Á§Öé	j	j
xc	.	.	.	.	.	.	.	.	.	.	7	.	.	.	false	false	Message: -1ms	.	.	.	.	.	.	.	.	.	.	.	ELCL_PCR_PARAM 5 3.0	-1	.	.	xc.edf	RIGHT	1613	4254721	Full Trial Period	4253108	54	Trial: 54	4253108	92	ÆÏÌÑ	ÕÁÄÔÍè	²£Á§Öé	j	j
xc	.	.	.	.	.	.	.	.	.	.	8	.	.	.	false	true	Message: 0ms	.	.	.	.	.	.	.	.	.	.	.	!MODE RECORD CR 1000 2 0 R	0	.	.	xc.edf	RIGHT	1613	4254721	Full Trial Period	4253108	54	Trial: 54	4253108	92	ÆÏÌÑ	ÕÁÄÔÍè	²£Á§Öé	j	j
xc	.	.	.	.	391	397	1	7	110.70	371.20	9	.	.	.	false	false	Message: 42ms	.	.	.	.	.	.	.	.	.	.	.	SYNCTIME	42	110.70	371.20	xc.edf	RIGHT	1613	4254721	Full Trial Period	4253108	54	Trial: 54	4253108	92	ÆÏÌÑ	ÕÁÄÔÍè	²£Á§Öé	j	j
xc	.	.	.	.	.	.	.	.	.	.	10	.	.	.	false	false	Message: 431ms	15.53	258.92	60	457	571.70	443.20	1	530.10	398	111.00	369.70	INVISIBLE_BOUNDARY[1]	431	.	.	xc.edf	RIGHT	1613	4254721	Full Trial Period	4253108	54	Trial: 54	4253108	92	ÆÏÌÑ	ÕÁÄÔÍè	²£Á§Öé	j	j
xc	.	.	.	.	.	.	.	.	.	.	11	.	.	.	false	false	Message: 441ms	15.53	258.92	60	457	571.70	443.20	1	530.10	398	111.00	369.70	SYNCTIME	441	.	.	xc.edf	RIGHT	1613	4254721	Full Trial Period	4253108	54	Trial: 54	4253108	92	ÆÏÌÑ	ÕÁÄÔÍè	²£Á§Öé	j	j
xc	.	.	.	.	.	.	.	.	.	.	12	.	.	.	false	false	Message: 937ms	11.67	201.13	58	957	850.60	452.10	3	356.20	900	504.20	412.00	INVISIBLE_BOUNDARY[2]	937	.	.	xc.edf	RIGHT	1613	4254721	Full Trial Period	4253108	54	Trial: 54	4253108	92	ÆÏÌÑ	ÕÁÄÔÍè	²£Á§Öé	j	j
xc	.	.	.	.	.	.	.	.	.	.	13	.	.	.	false	false	Message: 942ms	11.67	201.13	58	957	850.60	452.10	3	356.20	900	504.20	412.00	SYNCTIME	942	.	.	xc.edf	RIGHT	1613	4254721	Full Trial Period	4253108	54	Trial: 54	4253108	92	ÆÏÌÑ	ÕÁÄÔÍè	²£Á§Öé	j	j
xc	.	.	.	.	494	1611	5	1118	881.70	466.80	14	.	.	.	false	false	Message: 1593ms	.	.	.	.	.	.	.	.	.	.	.	KEYBOARD	1593	881.70	466.80	xc.edf	RIGHT	1613	4254721	Full Trial Period	4253108	54	Trial: 54	4253108	92	ÆÏÌÑ	ÕÁÄÔÍè	²£Á§Öé	j	j
xc	.	.	.	.	.	.	.	.	.	.	15	.	.	.	false	false	Message: 1654ms	.	.	.	.	.	.	.	.	.	.	.	TRIAL_RESULT 0	1654	.	.	xc.edf	RIGHT	1613	4254721	Full Trial Period	4253108	54	Trial: 54	4253108	92	ÆÏÌÑ	ÕÁÄÔÍè	²£Á§Öé	j	j
xc	.	.	.	.	.	.	.	.	.	.	1	.	.	.	false	false	Message: -16ms	.	.	.	.	.	.	.	.	.	.	.	TRIALID 54	-16	.	.	xc.edf	RIGHT	1680	4258529	Full Trial Period	4256849	55	Trial: 55	4256849	37	ÍøÇòÅÄ	¼ªËû	ºùÂ«	f	f
xc	.	.	.	.	.	.	.	.	.	.	2	.	.	.	false	false	Message: -1ms	.	.	.	.	.	.	.	.	.	.	.	RECCFG CR 1000 2 0 R	-1	.	.	xc.edf	RIGHT	1680	4258529	Full Trial Period	4256849	55	Trial: 55	4256849	37	ÍøÇòÅÄ	¼ªËû	ºùÂ«	f	f
xc	.	.	.	.	.	.	.	.	.	.	3	.	.	.	false	false	Message: -1ms	.	.	.	.	.	.	.	.	.	.	.	ELCLCFG TOWER	-1	.	.	xc.edf	RIGHT	1680	4258529	Full Trial Period	4256849	55	Trial: 55	4256849	37	ÍøÇòÅÄ	¼ªËû	ºùÂ«	f	f
xc	.	.	.	.	.	.	.	.	.	.	4	.	.	.	false	false	Message: -1ms	.	.	.	.	.	.	.	.	.	.	.	GAZE_COORDS 0.00 0.00 1023.00 767.00	-1	.	.	xc.edf	RIGHT	1680	4258529	Full Trial Period	4256849	55	Trial: 55	4256849	37	ÍøÇòÅÄ	¼ªËû	ºùÂ«	f	f
xc	.	.	.	.	.	.	.	.	.	.	5	.	.	.	false	false	Message: -1ms	.	.	.	.	.	.	.	.	.	.	.	THRESHOLDS R 105 227	-1	.	.	xc.edf	RIGHT	1680	4258529	Full Trial Period	4256849	55	Trial: 55	4256849	37	ÍøÇòÅÄ	¼ªËû	ºùÂ«	f	f
xc	.	.	.	.	.	.	.	.	.	.	6	.	.	.	false	false	Message: -1ms	.	.	.	.	.	.	.	.	.	.	.	ELCL_PROC CENTROID (3)	-1	.	.	xc.edf	RIGHT	1680	4258529	Full Trial Period	4256849	55	Trial: 55	4256849	37	ÍøÇòÅÄ	¼ªËû	ºùÂ«	f	f
xc	.	.	.	.	.	.	.	.	.	.	7	.	.	.	false	false	Message: -1ms	.	.	.	.	.	.	.	.	.	.	.	ELCL_PCR_PARAM 5 3.0	-1	.	.	xc.edf	RIGHT	1680	4258529	Full Trial Period	4256849	55	Trial: 55	4256849	37	ÍøÇòÅÄ	¼ªËû	ºùÂ«	f	f
xc	.	.	.	.	.	.	.	.	.	.	8	.	.	.	false	true	Message: 0ms	.	.	.	.	.	.	.	.	.	.	.	!MODE RECORD CR 1000 2 0 R	0	.	.	xc.edf	RIGHT	1680	4258529	Full Trial Period	4256849	55	Trial: 55	4256849	37	ÍøÇòÅÄ	¼ªËû	ºùÂ«	f	f
xc	.	.	.	.	367	373	1	7	130.10	385.10	9	.	.	.	false	false	Message: 42ms	.	.	.	.	.	.	.	.	.	.	.	SYNCTIME	42	130.10	385.10	xc.edf	RIGHT	1680	4258529	Full Trial Period	4256849	55	Trial: 55	4256849	37	ÍøÇòÅÄ	¼ªËû	ºùÂ«	f	f
xc	.	.	.	.	.	.	.	.	.	.	10	.	.	.	false	false	Message: 409ms	16.37	218.27	75	448	618.10	417.80	1	397.60	374	130.10	371.50	INVISIBLE_BOUNDARY[1]	409	.	.	xc.edf	RIGHT	1680	4258529	Full Trial Period	4256849	55	Trial: 55	4256849	37	ÍøÇòÅÄ	¼ªËû	ºùÂ«	f	f
xc	.	.	.	.	.	.	.	.	.	.	11	.	.	.	false	false	Message: 416ms	16.37	218.27	75	448	618.10	417.80	1	397.60	374	130.10	371.50	SYNCTIME	416	.	.	xc.edf	RIGHT	1680	4258529	Full Trial Period	4256849	55	Trial: 55	4256849	37	ÍøÇòÅÄ	¼ªËû	ºùÂ«	f	f
xc	.	.	.	.	.	.	.	.	.	.	12	.	.	.	false	false	Message: 898ms	12.17	206.35	59	922	883.10	412.80	3	381.30	864	520.20	393.90	INVISIBLE_BOUNDARY[2]	898	.	.	xc.edf	RIGHT	1680	4258529	Full Trial Period	4256849	55	Trial: 55	4256849	37	ÍøÇòÅÄ	¼ªËû	ºùÂ«	f	f
xc	.	.	.	.	.	.	.	.	.	.	13	.	.	.	false	false	Message: 909ms	12.17	206.35	59	922	883.10	412.80	3	381.30	864	520.20	393.90	SYNCTIME	909	.	.	xc.edf	RIGHT	1680	4258529	Full Trial Period	4256849	55	Trial: 55	4256849	37	ÍøÇòÅÄ	¼ªËû	ºùÂ«	f	f
xc	.	.	.	.	756	1678	4	923	867.90	393.70	14	[1]	2	RECTANGLE_INTERESTAREA	false	false	Message: 1661ms	.	.	.	.	.	.	.	.	.	.	.	KEYBOARD	1661	867.90	393.70	xc.edf	RIGHT	1680	4258529	Full Trial Period	4256849	55	Trial: 55	4256849	37	ÍøÇòÅÄ	¼ªËû	ºùÂ«	f	f
xc	.	.	.	.	.	.	.	.	.	.	15	.	.	.	false	false	Message: 1723ms	.	.	.	.	.	.	.	.	.	.	.	TRIAL_RESULT 0	1723	.	.	xc.edf	RIGHT	1680	4258529	Full Trial Period	4256849	55	Trial: 55	4256849	37	ÍøÇòÅÄ	¼ªËû	ºùÂ«	f	f
xc	.	.	.	.	.	.	.	.	.	.	1	.	.	.	false	false	Message: -25ms	.	.	.	.	.	.	.	.	.	.	.	TRIALID 55	-25	.	.	xc.edf	RIGHT	2874	4262631	Full Trial Period	4259757	56	Trial: 56	4259757	8	ÌÝ×Ó	Ìú¹ì	ÇÉ¿ËÁ¦	f	f
xc	.	.	.	.	.	.	.	.	.	.	2	.	.	.	false	false	Message: -1ms	.	.	.	.	.	.	.	.	.	.	.	RECCFG CR 1000 2 0 R	-1	.	.	xc.edf	RIGHT	2874	4262631	Full Trial Period	4259757	56	Trial: 56	4259757	8	ÌÝ×Ó	Ìú¹ì	ÇÉ¿ËÁ¦	f	f
xc	.	.	.	.	.	.	.	.	.	.	3	.	.	.	false	false	Message: -1ms	.	.	.	.	.	.	.	.	.	.	.	ELCLCFG TOWER	-1	.	.	xc.edf	RIGHT	2874	4262631	Full Trial Period	4259757	56	Trial: 56	4259757	8	ÌÝ×Ó	Ìú¹ì	ÇÉ¿ËÁ¦	f	f
xc	.	.	.	.	.	.	.	.	.	.	4	.	.	.	false	false	Message: -1ms	.	.	.	.	.	.	.	.	.	.	.	GAZE_COORDS 0.00 0.00 1023.00 767.00	-1	.	.	xc.edf	RIGHT	2874	4262631	Full Trial Period	4259757	56	Trial: 56	4259757	8	ÌÝ×Ó	Ìú¹ì	ÇÉ¿ËÁ¦	f	f
xc	.	.	.	.	.	.	.	.	.	.	5	.	.	.	false	false	Message: -1ms	.	.	.	.	.	.	.	.	.	.	.	THRESHOLDS R 105 227	-1	.	.	xc.edf	RIGHT	2874	4262631	Full Trial Period	4259757	56	Trial: 56	4259757	8	ÌÝ×Ó	Ìú¹ì	ÇÉ¿ËÁ¦	f	f
xc	.	.	.	.	.	.	.	.	.	.	6	.	.	.	false	false	Message: -1ms	.	.	.	.	.	.	.	.	.	.	.	ELCL_PROC CENTROID (3)	-1	.	.	xc.edf	RIGHT	2874	4262631	Full Trial Period	4259757	56	Trial: 56	4259757	8	ÌÝ×Ó	Ìú¹ì	ÇÉ¿ËÁ¦	f	f
xc	.	.	.	.	.	.	.	.	.	.	7	.	.	.	false	false	Message: -1ms	.	.	.	.	.	.	.	.	.	.	.	ELCL_PCR_PARAM 5 3.0	-1	.	.	xc.edf	RIGHT	2874	4262631	Full Trial Period	4259757	56	Trial: 56	4259757	8	ÌÝ×Ó	Ìú¹ì	ÇÉ¿ËÁ¦	f	f
xc	.	.	.	.	.	.	.	.	.	.	8	.	.	.	false	true	Message: 0ms	.	.	.	.	.	.	.	.	.	.	.	!MODE RECORD CR 1000 2 0 R	0	.	.	xc.edf	RIGHT	2874	4262631	Full Trial Period	4259757	56	Trial: 56	4259757	8	ÌÝ×Ó	Ìú¹ì	ÇÉ¿ËÁ¦	f	f
xc	120	120	1	1	.	.	.	.	.	.	9	.	.	.	false	false	Message: 42ms	.	.	192	192	142.20	459.00	1	417.70	1	.	.	SYNCTIME	42	.	.	xc.edf	RIGHT	2874	4262631	Full Trial Period	4259757	56	Trial: 56	4259757	8	ÌÝ×Ó	Ìú¹ì	ÇÉ¿ËÁ¦	f	f
xc	.	.	.	.	.	.	.	.	.	.	10	.	.	.	false	false	Message: 599ms	8.82	157.42	56	615	393.60	378.00	2	381.50	560	131.40	356.40	INVISIBLE_BOUNDARY[1]	599	.	.	xc.edf	RIGHT	2874	4262631	Full Trial Period	4259757	56	Trial: 56	4259757	8	ÌÝ×Ó	Ìú¹ì	ÇÉ¿ËÁ¦	f	f
xc	.	.	.	.	.	.	.	.	.	.	11	.	.	.	false	false	Message: 608ms	8.82	157.42	56	615	393.60	378.00	2	381.50	560	131.40	356.40	SYNCTIME	608	.	.	xc.edf	RIGHT	2874	4262631	Full Trial Period	4259757	56	Trial: 56	4259757	8	ÌÝ×Ó	Ìú¹ì	ÇÉ¿ËÁ¦	f	f
xc	.	.	.	.	.	.	.	.	.	.	12	.	.	.	false	false	Message: 1188ms	13.56	202.36	67	1220	938.30	481.90	4	368.00	1154	530.00	431.80	INVISIBLE_BOUNDARY[2]	1188	.	.	xc.edf	RIGHT	2874	4262631	Full Trial Period	4259757	56	Trial: 56	4259757	8	ÌÝ×Ó	Ìú¹ì	ÇÉ¿ËÁ¦	f	f
xc	.	.	.	.	.	.	.	.	.	.	13	.	.	.	false	false	Message: 1191ms	13.56	202.36	67	1220	938.30	481.90	4	368.00	1154	530.00	431.80	SYNCTIME	1191	.	.	xc.edf	RIGHT	2874	4262631	Full Trial Period	4259757	56	Trial: 56	4259757	8	ÌÝ×Ó	Ìú¹ì	ÇÉ¿ËÁ¦	f	f
xc	.	.	.	.	130	2872	9	2743	861.70	365.90	14	.	.	.	false	false	Message: 2856ms	.	.	.	.	.	.	.	.	.	.	.	KEYBOARD	2856	861.70	365.90	xc.edf	RIGHT	2874	4262631	Full Trial Period	4259757	56	Trial: 56	4259757	8	ÌÝ×Ó	Ìú¹ì	ÇÉ¿ËÁ¦	f	f
xc	.	.	.	.	.	.	.	.	.	.	15	.	.	.	false	false	Message: 2918ms	.	.	.	.	.	.	.	.	.	.	.	TRIAL_RESULT 0	2918	.	.	xc.edf	RIGHT	2874	4262631	Full Trial Period	4259757	56	Trial: 56	4259757	8	ÌÝ×Ó	Ìú¹ì	ÇÉ¿ËÁ¦	f	f
xc	.	.	.	.	.	.	.	.	.	.	1	.	.	.	false	false	Message: -15ms	.	.	.	.	.	.	.	.	.	.	.	TRIALID 56	-15	.	.	xc.edf	RIGHT	2656	4266569	Full Trial Period	4263913	57	Trial: 57	4263913	77	µçÊÓ»ú	Ö½Ïä	¹ñ×Ó	f	j
xc	.	.	.	.	.	.	.	.	.	.	2	.	.	.	false	false	Message: -1ms	.	.	.	.	.	.	.	.	.	.	.	RECCFG CR 1000 2 0 R	-1	.	.	xc.edf	RIGHT	2656	4266569	Full Trial Period	4263913	57	Trial: 57	4263913	77	µçÊÓ»ú	Ö½Ïä	¹ñ×Ó	f	j
xc	.	.	.	.	.	.	.	.	.	.	3	.	.	.	false	false	Message: -1ms	.	.	.	.	.	.	.	.	.	.	.	ELCLCFG TOWER	-1	.	.	xc.edf	RIGHT	2656	4266569	Full Trial Period	4263913	57	Trial: 57	4263913	77	µçÊÓ»ú	Ö½Ïä	¹ñ×Ó	f	j
xc	.	.	.	.	.	.	.	.	.	.	4	.	.	.	false	false	Message: -1ms	.	.	.	.	.	.	.	.	.	.	.	GAZE_COORDS 0.00 0.00 1023.00 767.00	-1	.	.	xc.edf	RIGHT	2656	4266569	Full Trial Period	4263913	57	Trial: 57	4263913	77	µçÊÓ»ú	Ö½Ïä	¹ñ×Ó	f	j
xc	.	.	.	.	.	.	.	.	.	.	5	.	.	.	false	false	Message: -1ms	.	.	.	.	.	.	.	.	.	.	.	THRESHOLDS R 105 227	-1	.	.	xc.edf	RIGHT	2656	4266569	Full Trial Period	4263913	57	Trial: 57	4263913	77	µçÊÓ»ú	Ö½Ïä	¹ñ×Ó	f	j
xc	.	.	.	.	.	.	.	.	.	.	6	.	.	.	false	false	Message: -1ms	.	.	.	.	.	.	.	.	.	.	.	ELCL_PROC CENTROID (3)	-1	.	.	xc.edf	RIGHT	2656	4266569	Full Trial Period	4263913	57	Trial: 57	4263913	77	µçÊÓ»ú	Ö½Ïä	¹ñ×Ó	f	j
xc	.	.	.	.	.	.	.	.	.	.	7	.	.	.	false	false	Message: -1ms	.	.	.	.	.	.	.	.	.	.	.	ELCL_PCR_PARAM 5 3.0	-1	.	.	xc.edf	RIGHT	2656	4266569	Full Trial Period	4263913	57	Trial: 57	4263913	77	µçÊÓ»ú	Ö½Ïä	¹ñ×Ó	f	j
xc	.	.	.	.	.	.	.	.	.	.	8	.	.	.	false	true	Message: 0ms	.	.	.	.	.	.	.	.	.	.	.	!MODE RECORD CR 1000 2 0 R	0	.	.	xc.edf	RIGHT	2656	4266569	Full Trial Period	4263913	57	Trial: 57	4263913	77	µçÊÓ»ú	Ö½Ïä	¹ñ×Ó	f	j
xc	.	.	.	.	.	.	.	.	.	.	9	.	.	.	false	false	Message: 51ms	5.09	23.34	218	262	205.10	495.70	1	835.90	45	136.60	360.10	SYNCTIME	51	.	.	xc.edf	RIGHT	2656	4266569	Full Trial Period	4263913	57	Trial: 57	4263913	77	µçÊÓ»ú	Ö½Ïä	¹ñ×Ó	f	j
xc	.	.	.	.	.	.	.	.	.	.	10	.	.	.	false	false	Message: 593ms	15.16	207.65	73	634	569.80	405.20	3	575.50	562	116.30	384.60	INVISIBLE_BOUNDARY[1]	593	.	.	xc.edf	RIGHT	2656	4266569	Full Trial Period	4263913	57	Trial: 57	4263913	77	µçÊÓ»ú	Ö½Ïä	¹ñ×Ó	f	j
xc	.	.	.	.	.	.	.	.	.	.	11	.	.	.	false	false	Message: 601ms	15.16	207.65	73	634	569.80	405.20	3	575.50	562	116.30	384.60	SYNCTIME	601	.	.	xc.edf	RIGHT	2656	4266569	Full Trial Period	4263913	57	Trial: 57	4263913	77	µçÊÓ»ú	Ö½Ïä	¹ñ×Ó	f	j
xc	.	.	.	.	.	.	.	.	.	.	12	.	.	.	false	false	Message: 1137ms	12.27	231.44	53	1156	879.90	406.80	5	413.60	1104	514.60	382.40	INVISIBLE_BOUNDARY[2]	1137	.	.	xc.edf	RIGHT	2656	4266569	Full Trial Period	4263913	57	Trial: 57	4263913	77	µçÊÓ»ú	Ö½Ïä	¹ñ×Ó	f	j
xc	.	.	.	.	.	.	.	.	.	.	13	.	.	.	false	false	Message: 1143ms	12.27	231.44	53	1156	879.90	406.80	5	413.60	1104	514.60	382.40	SYNCTIME	1143	.	.	xc.edf	RIGHT	2656	4266569	Full Trial Period	4263913	57	Trial: 57	4263913	77	µçÊÓ»ú	Ö½Ïä	¹ñ×Ó	f	j
xc	.	.	.	.	1498	2654	6	1157	874.50	391.40	14	[1]	2	RECTANGLE_INTERESTAREA	false	false	Message: 2636ms	.	.	.	.	.	.	.	.	.	.	.	KEYBOARD	2636	874.50	391.40	xc.edf	RIGHT	2656	4266569	Full Trial Period	4263913	57	Trial: 57	4263913	77	µçÊÓ»ú	Ö½Ïä	¹ñ×Ó	f	j
xc	.	.	.	.	.	.	.	.	.	.	15	.	.	.	false	false	Message: 2698ms	.	.	.	.	.	.	.	.	.	.	.	TRIAL_RESULT 0	2698	.	.	xc.edf	RIGHT	2656	4266569	Full Trial Period	4263913	57	Trial: 57	4263913	77	µçÊÓ»ú	Ö½Ïä	¹ñ×Ó	f	j
xc	.	.	.	.	.	.	.	.	.	.	1	.	.	.	false	false	Message: -17ms	.	.	.	.	.	.	.	.	.	.	.	TRIALID 57	-17	.	.	xc.edf	RIGHT	2872	4273145	Full Trial Period	4270273	58	Trial: 58	4270273	39	ºùÂ«	¼ªËû	´°»§	f	f
xc	.	.	.	.	.	.	.	.	.	.	2	.	.	.	false	false	Message: -1ms	.	.	.	.	.	.	.	.	.	.	.	RECCFG CR 1000 2 0 R	-1	.	.	xc.edf	RIGHT	2872	4273145	Full Trial Period	4270273	58	Trial: 58	4270273	39	ºùÂ«	¼ªËû	´°»§	f	f
xc	.	.	.	.	.	.	.	.	.	.	3	.	.	.	false	false	Message: -1ms	.	.	.	.	.	.	.	.	.	.	.	ELCLCFG TOWER	-1	.	.	xc.edf	RIGHT	2872	4273145	Full Trial Period	4270273	58	Trial: 58	4270273	39	ºùÂ«	¼ªËû	´°»§	f	f
xc	.	.	.	.	.	.	.	.	.	.	4	.	.	.	false	false	Message: -1ms	.	.	.	.	.	.	.	.	.	.	.	GAZE_COORDS 0.00 0.00 1023.00 767.00	-1	.	.	xc.edf	RIGHT	2872	4273145	Full Trial Period	4270273	58	Trial: 58	4270273	39	ºùÂ«	¼ªËû	´°»§	f	f
xc	.	.	.	.	.	.	.	.	.	.	5	.	.	.	false	false	Message: -1ms	.	.	.	.	.	.	.	.	.	.	.	THRESHOLDS R 105 227	-1	.	.	xc.edf	RIGHT	2872	4273145	Full Trial Period	4270273	58	Trial: 58	4270273	39	ºùÂ«	¼ªËû	´°»§	f	f
xc	.	.	.	.	.	.	.	.	.	.	6	.	.	.	false	false	Message: -1ms	.	.	.	.	.	.	.	.	.	.	.	ELCL_PROC CENTROID (3)	-1	.	.	xc.edf	RIGHT	2872	4273145	Full Trial Period	4270273	58	Trial: 58	4270273	39	ºùÂ«	¼ªËû	´°»§	f	f
xc	.	.	.	.	.	.	.	.	.	.	7	.	.	.	false	false	Message: -1ms	.	.	.	.	.	.	.	.	.	.	.	ELCL_PCR_PARAM 5 3.0	-1	.	.	xc.edf	RIGHT	2872	4273145	Full Trial Period	4270273	58	Trial: 58	4270273	39	ºùÂ«	¼ªËû	´°»§	f	f
xc	.	.	.	.	.	.	.	.	.	.	8	.	.	.	false	true	Message: 0ms	.	.	.	.	.	.	.	.	.	.	.	!MODE RECORD CR 1000 2 0 R	0	.	.	xc.edf	RIGHT	2872	4273145	Full Trial Period	4270273	58	Trial: 58	4270273	39	ºùÂ«	¼ªËû	´°»§	f	f
xc	.	.	.	.	366	374	1	9	127.80	374.20	9	.	.	.	false	false	Message: 41ms	.	.	.	.	.	.	.	.	.	.	.	SYNCTIME	41	127.80	374.20	xc.edf	RIGHT	2872	4273145	Full Trial Period	4270273	58	Trial: 58	4270273	39	ºùÂ«	¼ªËû	´°»§	f	f
xc	.	.	.	.	.	.	.	.	.	.	10	.	.	.	false	false	Message: 976ms	0.96	4.99	193	1157	508.70	393.10	4	703.30	965	513.00	365.80	INVISIBLE_BOUNDARY[1]	976	.	.	xc.edf	RIGHT	2872	4273145	Full Trial Period	4270273	58	Trial: 58	4270273	39	ºùÂ«	¼ªËû	´°»§	f	f
xc	.	.	.	.	.	.	.	.	.	.	11	.	.	.	false	false	Message: 982ms	0.96	4.99	193	1157	508.70	393.10	4	703.30	965	513.00	365.80	SYNCTIME	982	.	.	xc.edf	RIGHT	2872	4273145	Full Trial Period	4270273	58	Trial: 58	4270273	39	ºùÂ«	¼ªËû	´°»§	f	f
xc	.	.	.	.	.	.	.	.	.	.	12	.	.	.	false	false	Message: 1709ms	10.21	32.53	314	1991	895.20	451.90	6	584.70	1678	597.10	380.50	INVISIBLE_BOUNDARY[2]	1709	.	.	xc.edf	RIGHT	2872	4273145	Full Trial Period	4270273	58	Trial: 58	4270273	39	ºùÂ«	¼ªËû	´°»§	f	f
xc	.	.	.	.	.	.	.	.	.	.	13	.	.	.	false	false	Message: 1716ms	10.21	32.53	314	1991	895.20	451.90	6	584.70	1678	597.10	380.50	SYNCTIME	1716	.	.	xc.edf	RIGHT	2872	4273145	Full Trial Period	4270273	58	Trial: 58	4270273	39	ºùÂ«	¼ªËû	´°»§	f	f
xc	.	.	.	.	879	2870	7	1992	874.70	376.50	14	[1]	2	RECTANGLE_INTERESTAREA	false	false	Message: 2853ms	.	.	.	.	.	.	.	.	.	.	.	KEYBOARD	2853	874.70	376.50	xc.edf	RIGHT	2872	4273145	Full Trial Period	4270273	58	Trial: 58	4270273	39	ºùÂ«	¼ªËû	´°»§	f	f
xc	.	.	.	.	.	.	.	.	.	.	15	.	.	.	false	false	Message: 2920ms	.	.	.	.	.	.	.	.	.	.	.	TRIAL_RESULT 0	2920	.	.	xc.edf	RIGHT	2872	4273145	Full Trial Period	4270273	58	Trial: 58	4270273	39	ºùÂ«	¼ªËû	´°»§	f	f
xc	.	.	.	.	.	.	.	.	.	.	1	.	.	.	false	false	Message: -26ms	.	.	.	.	.	.	.	.	.	.	.	TRIALID 58	-26	.	.	xc.edf	RIGHT	3212	4278201	Full Trial Period	4274989	59	Trial: 59	4274989	56	°ôÇò¹÷	»ð¾æ	ÆË¿ËÅÆ	f	f
xc	.	.	.	.	.	.	.	.	.	.	2	.	.	.	false	false	Message: -1ms	.	.	.	.	.	.	.	.	.	.	.	RECCFG CR 1000 2 0 R	-1	.	.	xc.edf	RIGHT	3212	4278201	Full Trial Period	4274989	59	Trial: 59	4274989	56	°ôÇò¹÷	»ð¾æ	ÆË¿ËÅÆ	f	f
xc	.	.	.	.	.	.	.	.	.	.	3	.	.	.	false	false	Message: -1ms	.	.	.	.	.	.	.	.	.	.	.	ELCLCFG TOWER	-1	.	.	xc.edf	RIGHT	3212	4278201	Full Trial Period	4274989	59	Trial: 59	4274989	56	°ôÇò¹÷	»ð¾æ	ÆË¿ËÅÆ	f	f
xc	.	.	.	.	.	.	.	.	.	.	4	.	.	.	false	false	Message: -1ms	.	.	.	.	.	.	.	.	.	.	.	GAZE_COORDS 0.00 0.00 1023.00 767.00	-1	.	.	xc.edf	RIGHT	3212	4278201	Full Trial Period	4274989	59	Trial: 59	4274989	56	°ôÇò¹÷	»ð¾æ	ÆË¿ËÅÆ	f	f
xc	.	.	.	.	.	.	.	.	.	.	5	.	.	.	false	false	Message: -1ms	.	.	.	.	.	.	.	.	.	.	.	THRESHOLDS R 105 227	-1	.	.	xc.edf	RIGHT	3212	4278201	Full Trial Period	4274989	59	Trial: 59	4274989	56	°ôÇò¹÷	»ð¾æ	ÆË¿ËÅÆ	f	f
xc	.	.	.	.	.	.	.	.	.	.	6	.	.	.	false	false	Message: -1ms	.	.	.	.	.	.	.	.	.	.	.	ELCL_PROC CENTROID (3)	-1	.	.	xc.edf	RIGHT	3212	4278201	Full Trial Period	4274989	59	Trial: 59	4274989	56	°ôÇò¹÷	»ð¾æ	ÆË¿ËÅÆ	f	f
xc	.	.	.	.	.	.	.	.	.	.	7	.	.	.	false	false	Message: -1ms	.	.	.	.	.	.	.	.	.	.	.	ELCL_PCR_PARAM 5 3.0	-1	.	.	xc.edf	RIGHT	3212	4278201	Full Trial Period	4274989	59	Trial: 59	4274989	56	°ôÇò¹÷	»ð¾æ	ÆË¿ËÅÆ	f	f
xc	.	.	.	.	.	.	.	.	.	.	8	.	.	.	false	true	Message: 0ms	.	.	.	.	.	.	.	.	.	.	.	!MODE RECORD CR 1000 2 0 R	0	.	.	xc.edf	RIGHT	3212	4278201	Full Trial Period	4274989	59	Trial: 59	4274989	56	°ôÇò¹÷	»ð¾æ	ÆË¿ËÅÆ	f	f
xc	.	.	.	.	229	235	1	7	136.80	386.90	9	.	.	.	false	false	Message: 49ms	.	.	.	.	.	.	.	.	.	.	.	SYNCTIME	49	136.80	386.90	xc.edf	RIGHT	3212	4278201	Full Trial Period	4274989	59	Trial: 59	4274989	56	°ôÇò¹÷	»ð¾æ	ÆË¿ËÅÆ	f	f
xc	.	.	.	.	.	.	.	.	.	.	10	.	.	.	false	false	Message: 511ms	8.07	139.18	58	543	469.80	396.10	2	407.40	486	231.20	408.60	INVISIBLE_BOUNDARY[1]	511	.	.	xc.edf	RIGHT	3212	4278201	Full Trial Period	4274989	59	Trial: 59	4274989	56	°ôÇò¹÷	»ð¾æ	ÆË¿ËÅÆ	f	f
xc	.	.	.	.	.	.	.	.	.	.	11	.	.	.	false	false	Message: 515ms	8.07	139.18	58	543	469.80	396.10	2	407.40	486	231.20	408.60	SYNCTIME	515	.	.	xc.edf	RIGHT	3212	4278201	Full Trial Period	4274989	59	Trial: 59	4274989	56	°ôÇò¹÷	»ð¾æ	ÆË¿ËÅÆ	f	f
xc	.	.	.	.	.	.	.	.	.	.	12	.	.	.	false	false	Message: 1514ms	2.22	6.40	347	1844	886.10	425.80	5	476.60	1498	878.60	360.80	INVISIBLE_BOUNDARY[2]	1514	.	.	xc.edf	RIGHT	3212	4278201	Full Trial Period	4274989	59	Trial: 59	4274989	56	°ôÇò¹÷	»ð¾æ	ÆË¿ËÅÆ	f	f
xc	.	.	.	.	.	.	.	.	.	.	13	.	.	.	false	false	Message: 1523ms	2.22	6.40	347	1844	886.10	425.80	5	476.60	1498	878.60	360.80	SYNCTIME	1523	.	.	xc.edf	RIGHT	3212	4278201	Full Trial Period	4274989	59	Trial: 59	4274989	56	°ôÇò¹÷	»ð¾æ	ÆË¿ËÅÆ	f	f
xc	.	.	.	.	45	3210	9	3166	403.70	397.40	14	.	.	.	false	false	Message: 3193ms	.	.	.	.	.	.	.	.	.	.	.	KEYBOARD	3193	403.70	397.40	xc.edf	RIGHT	3212	4278201	Full Trial Period	4274989	59	Trial: 59	4274989	56	°ôÇò¹÷	»ð¾æ	ÆË¿ËÅÆ	f	f
xc	.	.	.	.	.	.	.	.	.	.	15	.	.	.	false	false	Message: 3255ms	.	.	.	.	.	.	.	.	.	.	.	TRIAL_RESULT 0	3255	.	.	xc.edf	RIGHT	3212	4278201	Full Trial Period	4274989	59	Trial: 59	4274989	56	°ôÇò¹÷	»ð¾æ	ÆË¿ËÅÆ	f	f
xc	.	.	.	.	.	.	.	.	.	.	1	.	.	.	false	false	Message: -16ms	.	.	.	.	.	.	.	.	.	.	.	TRIALID 59	-16	.	.	xc.edf	RIGHT	3756	4285217	Full Trial Period	4281461	60	Trial: 60	4281461	140	Ô²Öé±Ê	¾íÖ½	Ð¬´ø	j	f
xc	.	.	.	.	.	.	.	.	.	.	2	.	.	.	false	false	Message: -1ms	.	.	.	.	.	.	.	.	.	.	.	RECCFG CR 1000 2 0 R	-1	.	.	xc.edf	RIGHT	3756	4285217	Full Trial Period	4281461	60	Trial: 60	4281461	140	Ô²Öé±Ê	¾íÖ½	Ð¬´ø	j	f
xc	.	.	.	.	.	.	.	.	.	.	3	.	.	.	false	false	Message: -1ms	.	.	.	.	.	.	.	.	.	.	.	ELCLCFG TOWER	-1	.	.	xc.edf	RIGHT	3756	4285217	Full Trial Period	4281461	60	Trial: 60	4281461	140	Ô²Öé±Ê	¾íÖ½	Ð¬´ø	j	f
xc	.	.	.	.	.	.	.	.	.	.	4	.	.	.	false	false	Message: -1ms	.	.	.	.	.	.	.	.	.	.	.	GAZE_COORDS 0.00 0.00 1023.00 767.00	-1	.	.	xc.edf	RIGHT	3756	4285217	Full Trial Period	4281461	60	Trial: 60	4281461	140	Ô²Öé±Ê	¾íÖ½	Ð¬´ø	j	f
xc	.	.	.	.	.	.	.	.	.	.	5	.	.	.	false	false	Message: -1ms	.	.	.	.	.	.	.	.	.	.	.	THRESHOLDS R 105 227	-1	.	.	xc.edf	RIGHT	3756	4285217	Full Trial Period	4281461	60	Trial: 60	4281461	140	Ô²Öé±Ê	¾íÖ½	Ð¬´ø	j	f
xc	.	.	.	.	.	.	.	.	.	.	6	.	.	.	false	false	Message: -1ms	.	.	.	.	.	.	.	.	.	.	.	ELCL_PROC CENTROID (3)	-1	.	.	xc.edf	RIGHT	3756	4285217	Full Trial Period	4281461	60	Trial: 60	4281461	140	Ô²Öé±Ê	¾íÖ½	Ð¬´ø	j	f
xc	.	.	.	.	.	.	.	.	.	.	7	.	.	.	false	false	Message: -1ms	.	.	.	.	.	.	.	.	.	.	.	ELCL_PCR_PARAM 5 3.0	-1	.	.	xc.edf	RIGHT	3756	4285217	Full Trial Period	4281461	60	Trial: 60	4281461	140	Ô²Öé±Ê	¾íÖ½	Ð¬´ø	j	f
xc	.	.	.	.	.	.	.	.	.	.	8	.	.	.	false	true	Message: 0ms	.	.	.	.	.	.	.	.	.	.	.	!MODE RECORD CR 1000 2 0 R	0	.	.	xc.edf	RIGHT	3756	4285217	Full Trial Period	4281461	60	Trial: 60	4281461	140	Ô²Öé±Ê	¾íÖ½	Ð¬´ø	j	f
xc	.	.	.	.	272	278	1	7	144.10	401.40	9	.	.	.	false	false	Message: 51ms	.	.	.	.	.	.	.	.	.	.	.	SYNCTIME	51	144.10	401.40	xc.edf	RIGHT	3756	4285217	Full Trial Period	4281461	60	Trial: 60	4281461	140	Ô²Öé±Ê	¾íÖ½	Ð¬´ø	j	f
xc	.	.	.	.	.	.	.	.	.	.	10	.	.	.	false	false	Message: 855ms	2.14	11.15	192	1035	527.00	423.50	3	589.50	844	545.10	364.40	INVISIBLE_BOUNDARY[1]	855	.	.	xc.edf	RIGHT	3756	4285217	Full Trial Period	4281461	60	Trial: 60	4281461	140	Ô²Öé±Ê	¾íÖ½	Ð¬´ø	j	f
xc	.	.	.	.	.	.	.	.	.	.	11	.	.	.	false	false	Message: 859ms	2.14	11.15	192	1035	527.00	423.50	3	589.50	844	545.10	364.40	SYNCTIME	859	.	.	xc.edf	RIGHT	3756	4285217	Full Trial Period	4281461	60	Trial: 60	4281461	140	Ô²Öé±Ê	¾íÖ½	Ð¬´ø	j	f
xc	.	.	.	.	.	.	.	.	.	.	12	.	.	.	false	false	Message: 1442ms	12.90	222.40	58	1466	909.40	420.80	4	350.50	1409	524.90	378.20	INVISIBLE_BOUNDARY[2]	1442	.	.	xc.edf	RIGHT	3756	4285217	Full Trial Period	4281461	60	Trial: 60	4281461	140	Ô²Öé±Ê	¾íÖ½	Ð¬´ø	j	f
xc	.	.	.	.	.	.	.	.	.	.	13	.	.	.	false	false	Message: 1450ms	12.90	222.40	58	1466	909.40	420.80	4	350.50	1409	524.90	378.20	SYNCTIME	1450	.	.	xc.edf	RIGHT	3756	4285217	Full Trial Period	4281461	60	Trial: 60	4281461	140	Ô²Öé±Ê	¾íÖ½	Ð¬´ø	j	f
xc	.	.	.	.	214	3754	11	3541	878.40	348.70	14	.	.	.	false	false	Message: 3737ms	.	.	.	.	.	.	.	.	.	.	.	KEYBOARD	3737	878.40	348.70	xc.edf	RIGHT	3756	4285217	Full Trial Period	4281461	60	Trial: 60	4281461	140	Ô²Öé±Ê	¾íÖ½	Ð¬´ø	j	f
xc	.	.	.	.	.	.	.	.	.	.	15	.	.	.	false	false	Message: 3797ms	.	.	.	.	.	.	.	.	.	.	.	TRIAL_RESULT 0	3797	.	.	xc.edf	RIGHT	3756	4285217	Full Trial Period	4281461	60	Trial: 60	4281461	140	Ô²Öé±Ê	¾íÖ½	Ð¬´ø	j	f
xc	.	.	.	.	.	.	.	.	.	.	1	.	.	.	false	false	Message: -16ms	.	.	.	.	.	.	.	.	.	.	.	TRIALID 60	-16	.	.	xc.edf	RIGHT	5741	4294218	Full Trial Period	4288477	61	Trial: 61	4288477	117	Ïã½¶	Êá×Ó	ÏðÆ¤²Á	j	f
xc	.	.	.	.	.	.	.	.	.	.	2	.	.	.	false	false	Message: -1ms	.	.	.	.	.	.	.	.	.	.	.	RECCFG CR 1000 2 0 R	-1	.	.	xc.edf	RIGHT	5741	4294218	Full Trial Period	4288477	61	Trial: 61	4288477	117	Ïã½¶	Êá×Ó	ÏðÆ¤²Á	j	f
xc	.	.	.	.	.	.	.	.	.	.	3	.	.	.	false	false	Message: -1ms	.	.	.	.	.	.	.	.	.	.	.	ELCLCFG TOWER	-1	.	.	xc.edf	RIGHT	5741	4294218	Full Trial Period	4288477	61	Trial: 61	4288477	117	Ïã½¶	Êá×Ó	ÏðÆ¤²Á	j	f
xc	.	.	.	.	.	.	.	.	.	.	4	.	.	.	false	false	Message: -1ms	.	.	.	.	.	.	.	.	.	.	.	GAZE_COORDS 0.00 0.00 1023.00 767.00	-1	.	.	xc.edf	RIGHT	5741	4294218	Full Trial Period	4288477	61	Trial: 61	4288477	117	Ïã½¶	Êá×Ó	ÏðÆ¤²Á	j	f
xc	.	.	.	.	.	.	.	.	.	.	5	.	.	.	false	false	Message: -1ms	.	.	.	.	.	.	.	.	.	.	.	THRESHOLDS R 105 227	-1	.	.	xc.edf	RIGHT	5741	4294218	Full Trial Period	4288477	61	Trial: 61	4288477	117	Ïã½¶	Êá×Ó	ÏðÆ¤²Á	j	f
xc	.	.	.	.	.	.	.	.	.	.	6	.	.	.	false	false	Message: -1ms	.	.	.	.	.	.	.	.	.	.	.	ELCL_PROC CENTROID (3)	-1	.	.	xc.edf	RIGHT	5741	4294218	Full Trial Period	4288477	61	Trial: 61	4288477	117	Ïã½¶	Êá×Ó	ÏðÆ¤²Á	j	f
xc	.	.	.	.	.	.	.	.	.	.	7	.	.	.	false	false	Message: -1ms	.	.	.	.	.	.	.	.	.	.	.	ELCL_PCR_PARAM 5 3.0	-1	.	.	xc.edf	RIGHT	5741	4294218	Full Trial Period	4288477	61	Trial: 61	4288477	117	Ïã½¶	Êá×Ó	ÏðÆ¤²Á	j	f
xc	.	.	.	.	.	.	.	.	.	.	8	.	.	.	false	true	Message: 0ms	.	.	.	.	.	.	.	.	.	.	.	!MODE RECORD CR 1000 2 0 R	0	.	.	xc.edf	RIGHT	5741	4294218	Full Trial Period	4288477	61	Trial: 61	4288477	117	Ïã½¶	Êá×Ó	ÏðÆ¤²Á	j	f
xc	.	.	.	.	327	333	1	7	139.00	389.60	9	.	.	.	false	false	Message: 42ms	.	.	.	.	.	.	.	.	.	.	.	SYNCTIME	42	139.00	389.60	xc.edf	RIGHT	5741	4294218	Full Trial Period	4288477	61	Trial: 61	4288477	117	Ïã½¶	Êá×Ó	ÏðÆ¤²Á	j	f
xc	.	.	.	.	.	.	.	.	.	.	10	.	.	.	false	false	Message: 763ms	0.50	2.88	175	929	501.80	387.50	3	603.70	755	507.80	374.30	INVISIBLE_BOUNDARY[1]	763	.	.	xc.edf	RIGHT	5741	4294218	Full Trial Period	4288477	61	Trial: 61	4288477	117	Ïã½¶	Êá×Ó	ÏðÆ¤²Á	j	f
xc	.	.	.	.	.	.	.	.	.	.	11	.	.	.	false	false	Message: 766ms	0.50	2.88	175	929	501.80	387.50	3	603.70	755	507.80	374.30	SYNCTIME	766	.	.	xc.edf	RIGHT	5741	4294218	Full Trial Period	4288477	61	Trial: 61	4288477	117	Ïã½¶	Êá×Ó	ÏðÆ¤²Á	j	f
xc	.	.	.	.	.	.	.	.	.	.	12	.	.	.	false	false	Message: 2431ms	13.17	57.78	228	2489	883.20	427.20	8	746.50	2262	495.00	366.10	INVISIBLE_BOUNDARY[2]	2431	.	.	xc.edf	RIGHT	5741	4294218	Full Trial Period	4288477	61	Trial: 61	4288477	117	Ïã½¶	Êá×Ó	ÏðÆ¤²Á	j	f
xc	.	.	.	.	.	.	.	.	.	.	13	.	.	.	false	false	Message: 2442ms	13.17	57.78	228	2489	883.20	427.20	8	746.50	2262	495.00	366.10	SYNCTIME	2442	.	.	xc.edf	RIGHT	5741	4294218	Full Trial Period	4288477	61	Trial: 61	4288477	117	Ïã½¶	Êá×Ó	ÏðÆ¤²Á	j	f
xc	.	.	.	.	564	5739	12	5176	889.40	369.80	14	[1]	2	RECTANGLE_INTERESTAREA	false	false	Message: 5722ms	.	.	.	.	.	.	.	.	.	.	.	KEYBOARD	5722	889.40	369.80	xc.edf	RIGHT	5741	4294218	Full Trial Period	4288477	61	Trial: 61	4288477	117	Ïã½¶	Êá×Ó	ÏðÆ¤²Á	j	f
xc	.	.	.	.	.	.	.	.	.	.	15	.	.	.	false	false	Message: 5786ms	.	.	.	.	.	.	.	.	.	.	.	TRIAL_RESULT 0	5786	.	.	xc.edf	RIGHT	5741	4294218	Full Trial Period	4288477	61	Trial: 61	4288477	117	Ïã½¶	Êá×Ó	ÏðÆ¤²Á	j	f
xc	.	.	.	.	.	.	.	.	.	.	1	.	.	.	false	false	Message: -23ms	.	.	.	.	.	.	.	.	.	.	.	TRIALID 61	-23	.	.	xc.edf	RIGHT	3543	4300684	Full Trial Period	4297141	62	Trial: 62	4297141	124	Ë®ºø	Æ¤Çò	Ð¬×Ó	f	f
xc	.	.	.	.	.	.	.	.	.	.	2	.	.	.	false	false	Message: -1ms	.	.	.	.	.	.	.	.	.	.	.	RECCFG CR 1000 2 0 R	-1	.	.	xc.edf	RIGHT	3543	4300684	Full Trial Period	4297141	62	Trial: 62	4297141	124	Ë®ºø	Æ¤Çò	Ð¬×Ó	f	f
xc	.	.	.	.	.	.	.	.	.	.	3	.	.	.	false	false	Message: -1ms	.	.	.	.	.	.	.	.	.	.	.	ELCLCFG TOWER	-1	.	.	xc.edf	RIGHT	3543	4300684	Full Trial Period	4297141	62	Trial: 62	4297141	124	Ë®ºø	Æ¤Çò	Ð¬×Ó	f	f
xc	.	.	.	.	.	.	.	.	.	.	4	.	.	.	false	false	Message: -1ms	.	.	.	.	.	.	.	.	.	.	.	GAZE_COORDS 0.00 0.00 1023.00 767.00	-1	.	.	xc.edf	RIGHT	3543	4300684	Full Trial Period	4297141	62	Trial: 62	4297141	124	Ë®ºø	Æ¤Çò	Ð¬×Ó	f	f
xc	.	.	.	.	.	.	.	.	.	.	5	.	.	.	false	false	Message: -1ms	.	.	.	.	.	.	.	.	.	.	.	THRESHOLDS R 105 227	-1	.	.	xc.edf	RIGHT	3543	4300684	Full Trial Period	4297141	62	Trial: 62	4297141	124	Ë®ºø	Æ¤Çò	Ð¬×Ó	f	f
xc	.	.	.	.	.	.	.	.	.	.	6	.	.	.	false	false	Message: -1ms	.	.	.	.	.	.	.	.	.	.	.	ELCL_PROC CENTROID (3)	-1	.	.	xc.edf	RIGHT	3543	4300684	Full Trial Period	4297141	62	Trial: 62	4297141	124	Ë®ºø	Æ¤Çò	Ð¬×Ó	f	f
xc	.	.	.	.	.	.	.	.	.	.	7	.	.	.	false	false	Message: -1ms	.	.	.	.	.	.	.	.	.	.	.	ELCL_PCR_PARAM 5 3.0	-1	.	.	xc.edf	RIGHT	3543	4300684	Full Trial Period	4297141	62	Trial: 62	4297141	124	Ë®ºø	Æ¤Çò	Ð¬×Ó	f	f
xc	.	.	.	.	.	.	.	.	.	.	8	.	.	.	false	true	Message: 0ms	.	.	.	.	.	.	.	.	.	.	.	!MODE RECORD CR 1000 2 0 R	0	.	.	xc.edf	RIGHT	3543	4300684	Full Trial Period	4297141	62	Trial: 62	4297141	124	Ë®ºø	Æ¤Çò	Ð¬×Ó	f	f
xc	.	.	.	.	301	307	1	7	136.00	376.10	9	.	.	.	false	false	Message: 43ms	.	.	.	.	.	.	.	.	.	.	.	SYNCTIME	43	136.00	376.10	xc.edf	RIGHT	3543	4300684	Full Trial Period	4297141	62	Trial: 62	4297141	124	Ë®ºø	Æ¤Çò	Ð¬×Ó	f	f
xc	.	.	.	.	502	1137	3	636	499.70	378.00	10	[1]	1	RECTANGLE_INTERESTAREA	false	false	Message: 1058ms	.	.	.	.	.	.	.	.	.	.	.	INVISIBLE_BOUNDARY[1]	1058	499.70	378.00	xc.edf	RIGHT	3543	4300684	Full Trial Period	4297141	62	Trial: 62	4297141	124	Ë®ºø	Æ¤Çò	Ð¬×Ó	f	f
xc	.	.	.	.	502	1137	3	636	499.70	378.00	11	[1]	1	RECTANGLE_INTERESTAREA	false	false	Message: 1068ms	.	.	.	.	.	.	.	.	.	.	.	SYNCTIME	1068	499.70	378.00	xc.edf	RIGHT	3543	4300684	Full Trial Period	4297141	62	Trial: 62	4297141	124	Ë®ºø	Æ¤Çò	Ð¬×Ó	f	f
xc	.	.	.	.	.	.	.	.	.	.	12	.	.	.	false	false	Message: 1684ms	9.67	193.40	50	1700	836.50	381.90	5	346.20	1651	549.80	379.20	INVISIBLE_BOUNDARY[2]	1684	.	.	xc.edf	RIGHT	3543	4300684	Full Trial Period	4297141	62	Trial: 62	4297141	124	Ë®ºø	Æ¤Çò	Ð¬×Ó	f	f
xc	.	.	.	.	.	.	.	.	.	.	13	.	.	.	false	false	Message: 1693ms	9.67	193.40	50	1700	836.50	381.90	5	346.20	1651	549.80	379.20	SYNCTIME	1693	.	.	xc.edf	RIGHT	3543	4300684	Full Trial Period	4297141	62	Trial: 62	4297141	124	Ë®ºø	Æ¤Çò	Ð¬×Ó	f	f
xc	.	.	.	.	1615	3541	8	1927	879.90	371.60	14	[1]	2	RECTANGLE_INTERESTAREA	false	false	Message: 3523ms	.	.	.	.	.	.	.	.	.	.	.	KEYBOARD	3523	879.90	371.60	xc.edf	RIGHT	3543	4300684	Full Trial Period	4297141	62	Trial: 62	4297141	124	Ë®ºø	Æ¤Çò	Ð¬×Ó	f	f
xc	.	.	.	.	.	.	.	.	.	.	15	.	.	.	false	false	Message: 3590ms	.	.	.	.	.	.	.	.	.	.	.	TRIAL_RESULT 0	3590	.	.	xc.edf	RIGHT	3543	4300684	Full Trial Period	4297141	62	Trial: 62	4297141	124	Ë®ºø	Æ¤Çò	Ð¬×Ó	f	f
xc	.	.	.	.	.	.	.	.	.	.	1	.	.	.	false	false	Message: -59ms	.	.	.	.	.	.	.	.	.	.	.	TRIALID 62	-59	.	.	xc.edf	RIGHT	2910	4305228	Full Trial Period	4302318	63	Trial: 63	4302318	23	×ÔÐÐ³µ	Ï´ÒÂ»ú	¹Ä	j	j
xc	.	.	.	.	.	.	.	.	.	.	2	.	.	.	false	false	Message: -1ms	.	.	.	.	.	.	.	.	.	.	.	RECCFG CR 1000 2 0 R	-1	.	.	xc.edf	RIGHT	2910	4305228	Full Trial Period	4302318	63	Trial: 63	4302318	23	×ÔÐÐ³µ	Ï´ÒÂ»ú	¹Ä	j	j
xc	.	.	.	.	.	.	.	.	.	.	3	.	.	.	false	false	Message: -1ms	.	.	.	.	.	.	.	.	.	.	.	ELCLCFG TOWER	-1	.	.	xc.edf	RIGHT	2910	4305228	Full Trial Period	4302318	63	Trial: 63	4302318	23	×ÔÐÐ³µ	Ï´ÒÂ»ú	¹Ä	j	j
xc	.	.	.	.	.	.	.	.	.	.	4	.	.	.	false	false	Message: -1ms	.	.	.	.	.	.	.	.	.	.	.	GAZE_COORDS 0.00 0.00 1023.00 767.00	-1	.	.	xc.edf	RIGHT	2910	4305228	Full Trial Period	4302318	63	Trial: 63	4302318	23	×ÔÐÐ³µ	Ï´ÒÂ»ú	¹Ä	j	j
xc	.	.	.	.	.	.	.	.	.	.	5	.	.	.	false	false	Message: -1ms	.	.	.	.	.	.	.	.	.	.	.	THRESHOLDS R 105 227	-1	.	.	xc.edf	RIGHT	2910	4305228	Full Trial Period	4302318	63	Trial: 63	4302318	23	×ÔÐÐ³µ	Ï´ÒÂ»ú	¹Ä	j	j
xc	.	.	.	.	.	.	.	.	.	.	6	.	.	.	false	false	Message: -1ms	.	.	.	.	.	.	.	.	.	.	.	ELCL_PROC CENTROID (3)	-1	.	.	xc.edf	RIGHT	2910	4305228	Full Trial Period	4302318	63	Trial: 63	4302318	23	×ÔÐÐ³µ	Ï´ÒÂ»ú	¹Ä	j	j
xc	.	.	.	.	.	.	.	.	.	.	7	.	.	.	false	false	Message: -1ms	.	.	.	.	.	.	.	.	.	.	.	ELCL_PCR_PARAM 5 3.0	-1	.	.	xc.edf	RIGHT	2910	4305228	Full Trial Period	4302318	63	Trial: 63	4302318	23	×ÔÐÐ³µ	Ï´ÒÂ»ú	¹Ä	j	j
xc	.	.	.	.	.	.	.	.	.	.	8	.	.	.	false	true	Message: 0ms	.	.	.	.	.	.	.	.	.	.	.	!MODE RECORD CR 1000 2 0 R	0	.	.	xc.edf	RIGHT	2910	4305228	Full Trial Period	4302318	63	Trial: 63	4302318	23	×ÔÐÐ³µ	Ï´ÒÂ»ú	¹Ä	j	j
xc	.	.	.	.	.	.	.	.	.	.	9	.	.	.	false	false	Message: 40ms	.	.	.	.	.	.	.	.	.	.	.	SYNCTIME	40	.	.	xc.edf	RIGHT	2910	4305228	Full Trial Period	4302318	63	Trial: 63	4302318	23	×ÔÐÐ³µ	Ï´ÒÂ»ú	¹Ä	j	j
xc	.	.	.	.	.	.	.	.	.	.	10	.	.	.	false	false	Message: 707ms	13.56	246.58	55	738	615.70	446.40	3	524.70	684	210.20	444.20	INVISIBLE_BOUNDARY[1]	707	.	.	xc.edf	RIGHT	2910	4305228	Full Trial Period	4302318	63	Trial: 63	4302318	23	×ÔÐÐ³µ	Ï´ÒÂ»ú	¹Ä	j	j
xc	.	.	.	.	.	.	.	.	.	.	11	.	.	.	false	false	Message: 715ms	13.56	246.58	55	738	615.70	446.40	3	524.70	684	210.20	444.20	SYNCTIME	715	.	.	xc.edf	RIGHT	2910	4305228	Full Trial Period	4302318	63	Trial: 63	4302318	23	×ÔÐÐ³µ	Ï´ÒÂ»ú	¹Ä	j	j
xc	.	.	.	.	.	.	.	.	.	.	12	.	.	.	false	false	Message: 1214ms	12.86	207.50	62	1237	899.70	381.80	5	377.40	1176	515.10	375.20	INVISIBLE_BOUNDARY[2]	1214	.	.	xc.edf	RIGHT	2910	4305228	Full Trial Period	4302318	63	Trial: 63	4302318	23	×ÔÐÐ³µ	Ï´ÒÂ»ú	¹Ä	j	j
xc	.	.	.	.	.	.	.	.	.	.	13	.	.	.	false	false	Message: 1224ms	12.86	207.50	62	1237	899.70	381.80	5	377.40	1176	515.10	375.20	SYNCTIME	1224	.	.	xc.edf	RIGHT	2910	4305228	Full Trial Period	4302318	63	Trial: 63	4302318	23	×ÔÐÐ³µ	Ï´ÒÂ»ú	¹Ä	j	j
xc	.	.	.	.	70	2908	9	2839	885.10	383.70	14	[1]	2	RECTANGLE_INTERESTAREA	false	false	Message: 2891ms	.	.	.	.	.	.	.	.	.	.	.	KEYBOARD	2891	885.10	383.70	xc.edf	RIGHT	2910	4305228	Full Trial Period	4302318	63	Trial: 63	4302318	23	×ÔÐÐ³µ	Ï´ÒÂ»ú	¹Ä	j	j
xc	.	.	.	.	.	.	.	.	.	.	15	.	.	.	false	false	Message: 2949ms	.	.	.	.	.	.	.	.	.	.	.	TRIAL_RESULT 0	2949	.	.	xc.edf	RIGHT	2910	4305228	Full Trial Period	4302318	63	Trial: 63	4302318	23	×ÔÐÐ³µ	Ï´ÒÂ»ú	¹Ä	j	j
xc	.	.	.	.	.	.	.	.	.	.	1	.	.	.	false	false	Message: -15ms	.	.	.	.	.	.	.	.	.	.	.	TRIALID 63	-15	.	.	xc.edf	RIGHT	2721	4309236	Full Trial Period	4306515	64	Trial: 64	4306515	18	Õë¹Ü	·Éµú	ÁïÁïÇò	j	j
xc	.	.	.	.	.	.	.	.	.	.	2	.	.	.	false	false	Message: -1ms	.	.	.	.	.	.	.	.	.	.	.	RECCFG CR 1000 2 0 R	-1	.	.	xc.edf	RIGHT	2721	4309236	Full Trial Period	4306515	64	Trial: 64	4306515	18	Õë¹Ü	·Éµú	ÁïÁïÇò	j	j
xc	.	.	.	.	.	.	.	.	.	.	3	.	.	.	false	false	Message: -1ms	.	.	.	.	.	.	.	.	.	.	.	ELCLCFG TOWER	-1	.	.	xc.edf	RIGHT	2721	4309236	Full Trial Period	4306515	64	Trial: 64	4306515	18	Õë¹Ü	·Éµú	ÁïÁïÇò	j	j
xc	.	.	.	.	.	.	.	.	.	.	4	.	.	.	false	false	Message: -1ms	.	.	.	.	.	.	.	.	.	.	.	GAZE_COORDS 0.00 0.00 1023.00 767.00	-1	.	.	xc.edf	RIGHT	2721	4309236	Full Trial Period	4306515	64	Trial: 64	4306515	18	Õë¹Ü	·Éµú	ÁïÁïÇò	j	j
xc	.	.	.	.	.	.	.	.	.	.	5	.	.	.	false	false	Message: -1ms	.	.	.	.	.	.	.	.	.	.	.	THRESHOLDS R 105 227	-1	.	.	xc.edf	RIGHT	2721	4309236	Full Trial Period	4306515	64	Trial: 64	4306515	18	Õë¹Ü	·Éµú	ÁïÁïÇò	j	j
xc	.	.	.	.	.	.	.	.	.	.	6	.	.	.	false	false	Message: -1ms	.	.	.	.	.	.	.	.	.	.	.	ELCL_PROC CENTROID (3)	-1	.	.	xc.edf	RIGHT	2721	4309236	Full Trial Period	4306515	64	Trial: 64	4306515	18	Õë¹Ü	·Éµú	ÁïÁïÇò	j	j
xc	.	.	.	.	.	.	.	.	.	.	7	.	.	.	false	false	Message: -1ms	.	.	.	.	.	.	.	.	.	.	.	ELCL_PCR_PARAM 5 3.0	-1	.	.	xc.edf	RIGHT	2721	4309236	Full Trial Period	4306515	64	Trial: 64	4306515	18	Õë¹Ü	·Éµú	ÁïÁïÇò	j	j
xc	.	.	.	.	.	.	.	.	.	.	8	.	.	.	false	true	Message: 0ms	.	.	.	.	.	.	.	.	.	.	.	!MODE RECORD CR 1000 2 0 R	0	.	.	xc.edf	RIGHT	2721	4309236	Full Trial Period	4306515	64	Trial: 64	4306515	18	Õë¹Ü	·Éµú	ÁïÁïÇò	j	j
xc	.	.	.	.	609	615	1	7	156.90	369.50	9	.	.	.	false	false	Message: 42ms	.	.	.	.	.	.	.	.	.	.	.	SYNCTIME	42	156.90	369.50	xc.edf	RIGHT	2721	4309236	Full Trial Period	4306515	64	Trial: 64	4306515	18	Õë¹Ü	·Éµú	ÁïÁïÇò	j	j
xc	.	.	.	.	.	.	.	.	.	.	10	.	.	.	false	false	Message: 1110ms	2.05	9.66	212	1310	522.60	424.70	3	521.00	1099	519.90	365.70	INVISIBLE_BOUNDARY[1]	1110	.	.	xc.edf	RIGHT	2721	4309236	Full Trial Period	4306515	64	Trial: 64	4306515	18	Õë¹Ü	·Éµú	ÁïÁïÇò	j	j
xc	.	.	.	.	.	.	.	.	.	.	11	.	.	.	false	false	Message: 1117ms	2.05	9.66	212	1310	522.60	424.70	3	521.00	1099	519.90	365.70	SYNCTIME	1117	.	.	xc.edf	RIGHT	2721	4309236	Full Trial Period	4306515	64	Trial: 64	4306515	18	Õë¹Ü	·Éµú	ÁïÁïÇò	j	j
xc	.	.	.	.	.	.	.	.	.	.	12	.	.	.	false	false	Message: 1695ms	11.65	200.81	58	1720	897.50	383.90	5	357.10	1663	549.50	371.40	INVISIBLE_BOUNDARY[2]	1695	.	.	xc.edf	RIGHT	2721	4309236	Full Trial Period	4306515	64	Trial: 64	4306515	18	Õë¹Ü	·Éµú	ÁïÁïÇò	j	j
xc	.	.	.	.	.	.	.	.	.	.	13	.	.	.	false	false	Message: 1700ms	11.65	200.81	58	1720	897.50	383.90	5	357.10	1663	549.50	371.40	SYNCTIME	1700	.	.	xc.edf	RIGHT	2721	4309236	Full Trial Period	4306515	64	Trial: 64	4306515	18	Õë¹Ü	·Éµú	ÁïÁïÇò	j	j
xc	.	.	.	.	999	2719	6	1721	887.00	368.80	14	[1]	2	RECTANGLE_INTERESTAREA	false	false	Message: 2702ms	.	.	.	.	.	.	.	.	.	.	.	KEYBOARD	2702	887.00	368.80	xc.edf	RIGHT	2721	4309236	Full Trial Period	4306515	64	Trial: 64	4306515	18	Õë¹Ü	·Éµú	ÁïÁïÇò	j	j
xc	.	.	.	.	.	.	.	.	.	.	15	.	.	.	false	false	Message: 2773ms	.	.	.	.	.	.	.	.	.	.	.	TRIAL_RESULT 0	2773	.	.	xc.edf	RIGHT	2721	4309236	Full Trial Period	4306515	64	Trial: 64	4306515	18	Õë¹Ü	·Éµú	ÁïÁïÇò	j	j
xc	.	.	.	.	.	.	.	.	.	.	1	.	.	.	false	false	Message: -15ms	.	.	.	.	.	.	.	.	.	.	.	TRIALID 64	-15	.	.	xc.edf	RIGHT	1706	4312053	Full Trial Period	4310347	65	Trial: 65	4310347	42	ºÉ°üµ°	Ê±ÖÓ	Ö¸ÄÏÕë	j	j
xc	.	.	.	.	.	.	.	.	.	.	2	.	.	.	false	false	Message: -1ms	.	.	.	.	.	.	.	.	.	.	.	RECCFG CR 1000 2 0 R	-1	.	.	xc.edf	RIGHT	1706	4312053	Full Trial Period	4310347	65	Trial: 65	4310347	42	ºÉ°üµ°	Ê±ÖÓ	Ö¸ÄÏÕë	j	j
xc	.	.	.	.	.	.	.	.	.	.	3	.	.	.	false	false	Message: -1ms	.	.	.	.	.	.	.	.	.	.	.	ELCLCFG TOWER	-1	.	.	xc.edf	RIGHT	1706	4312053	Full Trial Period	4310347	65	Trial: 65	4310347	42	ºÉ°üµ°	Ê±ÖÓ	Ö¸ÄÏÕë	j	j
xc	.	.	.	.	.	.	.	.	.	.	4	.	.	.	false	false	Message: -1ms	.	.	.	.	.	.	.	.	.	.	.	GAZE_COORDS 0.00 0.00 1023.00 767.00	-1	.	.	xc.edf	RIGHT	1706	4312053	Full Trial Period	4310347	65	Trial: 65	4310347	42	ºÉ°üµ°	Ê±ÖÓ	Ö¸ÄÏÕë	j	j
xc	.	.	.	.	.	.	.	.	.	.	5	.	.	.	false	false	Message: -1ms	.	.	.	.	.	.	.	.	.	.	.	THRESHOLDS R 105 227	-1	.	.	xc.edf	RIGHT	1706	4312053	Full Trial Period	4310347	65	Trial: 65	4310347	42	ºÉ°üµ°	Ê±ÖÓ	Ö¸ÄÏÕë	j	j
xc	.	.	.	.	.	.	.	.	.	.	6	.	.	.	false	false	Message: -1ms	.	.	.	.	.	.	.	.	.	.	.	ELCL_PROC CENTROID (3)	-1	.	.	xc.edf	RIGHT	1706	4312053	Full Trial Period	4310347	65	Trial: 65	4310347	42	ºÉ°üµ°	Ê±ÖÓ	Ö¸ÄÏÕë	j	j
xc	.	.	.	.	.	.	.	.	.	.	7	.	.	.	false	false	Message: -1ms	.	.	.	.	.	.	.	.	.	.	.	ELCL_PCR_PARAM 5 3.0	-1	.	.	xc.edf	RIGHT	1706	4312053	Full Trial Period	4310347	65	Trial: 65	4310347	42	ºÉ°üµ°	Ê±ÖÓ	Ö¸ÄÏÕë	j	j
xc	.	.	.	.	.	.	.	.	.	.	8	.	.	.	false	true	Message: 0ms	.	.	.	.	.	.	.	.	.	.	.	!MODE RECORD CR 1000 2 0 R	0	.	.	xc.edf	RIGHT	1706	4312053	Full Trial Period	4310347	65	Trial: 65	4310347	42	ºÉ°üµ°	Ê±ÖÓ	Ö¸ÄÏÕë	j	j
xc	.	.	.	.	269	275	1	7	155.60	372.40	9	.	.	.	false	false	Message: 43ms	.	.	.	.	.	.	.	.	.	.	.	SYNCTIME	43	155.60	372.40	xc.edf	RIGHT	1706	4312053	Full Trial Period	4310347	65	Trial: 65	4310347	42	ºÉ°üµ°	Ê±ÖÓ	Ö¸ÄÏÕë	j	j
xc	.	.	.	.	.	.	.	.	.	.	10	.	.	.	false	false	Message: 431ms	14.63	247.89	59	459	559.40	371.40	2	550.20	401	122.90	363.70	INVISIBLE_BOUNDARY[1]	431	.	.	xc.edf	RIGHT	1706	4312053	Full Trial Period	4310347	65	Trial: 65	4310347	42	ºÉ°üµ°	Ê±ÖÓ	Ö¸ÄÏÕë	j	j
xc	.	.	.	.	.	.	.	.	.	.	11	.	.	.	false	false	Message: 435ms	14.63	247.89	59	459	559.40	371.40	2	550.20	401	122.90	363.70	SYNCTIME	435	.	.	xc.edf	RIGHT	1706	4312053	Full Trial Period	4310347	65	Trial: 65	4310347	42	ºÉ°üµ°	Ê±ÖÓ	Ö¸ÄÏÕë	j	j
xc	.	.	.	.	.	.	.	.	.	.	12	.	.	.	false	false	Message: 967ms	9.70	176.45	55	979	822.40	385.10	3	319.50	925	536.00	370.90	INVISIBLE_BOUNDARY[2]	967	.	.	xc.edf	RIGHT	1706	4312053	Full Trial Period	4310347	65	Trial: 65	4310347	42	ºÉ°üµ°	Ê±ÖÓ	Ö¸ÄÏÕë	j	j
xc	.	.	.	.	.	.	.	.	.	.	13	.	.	.	false	false	Message: 976ms	9.70	176.45	55	979	822.40	385.10	3	319.50	925	536.00	370.90	SYNCTIME	976	.	.	xc.edf	RIGHT	1706	4312053	Full Trial Period	4310347	65	Trial: 65	4310347	42	ºÉ°üµ°	Ê±ÖÓ	Ö¸ÄÏÕë	j	j
xc	.	.	.	.	547	1704	5	1158	877.40	386.50	14	[1]	2	RECTANGLE_INTERESTAREA	false	false	Message: 1687ms	.	.	.	.	.	.	.	.	.	.	.	KEYBOARD	1687	877.40	386.50	xc.edf	RIGHT	1706	4312053	Full Trial Period	4310347	65	Trial: 65	4310347	42	ºÉ°üµ°	Ê±ÖÓ	Ö¸ÄÏÕë	j	j
xc	.	.	.	.	.	.	.	.	.	.	15	.	.	.	false	false	Message: 1748ms	.	.	.	.	.	.	.	.	.	.	.	TRIAL_RESULT 0	1748	.	.	xc.edf	RIGHT	1706	4312053	Full Trial Period	4310347	65	Trial: 65	4310347	42	ºÉ°üµ°	Ê±ÖÓ	Ö¸ÄÏÕë	j	j
xc	.	.	.	.	.	.	.	.	.	.	1	.	.	.	false	false	Message: -16ms	.	.	.	.	.	.	.	.	.	.	.	TRIALID 65	-16	.	.	xc.edf	RIGHT	4524	4317588	Full Trial Period	4313064	66	Trial: 66	4313064	142	ÄûÃÊ	·ÊÔí	¶ú»ú	f	f
xc	.	.	.	.	.	.	.	.	.	.	2	.	.	.	false	false	Message: -1ms	.	.	.	.	.	.	.	.	.	.	.	RECCFG CR 1000 2 0 R	-1	.	.	xc.edf	RIGHT	4524	4317588	Full Trial Period	4313064	66	Trial: 66	4313064	142	ÄûÃÊ	·ÊÔí	¶ú»ú	f	f
xc	.	.	.	.	.	.	.	.	.	.	3	.	.	.	false	false	Message: -1ms	.	.	.	.	.	.	.	.	.	.	.	ELCLCFG TOWER	-1	.	.	xc.edf	RIGHT	4524	4317588	Full Trial Period	4313064	66	Trial: 66	4313064	142	ÄûÃÊ	·ÊÔí	¶ú»ú	f	f
xc	.	.	.	.	.	.	.	.	.	.	4	.	.	.	false	false	Message: -1ms	.	.	.	.	.	.	.	.	.	.	.	GAZE_COORDS 0.00 0.00 1023.00 767.00	-1	.	.	xc.edf	RIGHT	4524	4317588	Full Trial Period	4313064	66	Trial: 66	4313064	142	ÄûÃÊ	·ÊÔí	¶ú»ú	f	f
xc	.	.	.	.	.	.	.	.	.	.	5	.	.	.	false	false	Message: -1ms	.	.	.	.	.	.	.	.	.	.	.	THRESHOLDS R 105 227	-1	.	.	xc.edf	RIGHT	4524	4317588	Full Trial Period	4313064	66	Trial: 66	4313064	142	ÄûÃÊ	·ÊÔí	¶ú»ú	f	f
xc	.	.	.	.	.	.	.	.	.	.	6	.	.	.	false	false	Message: -1ms	.	.	.	.	.	.	.	.	.	.	.	ELCL_PROC CENTROID (3)	-1	.	.	xc.edf	RIGHT	4524	4317588	Full Trial Period	4313064	66	Trial: 66	4313064	142	ÄûÃÊ	·ÊÔí	¶ú»ú	f	f
xc	.	.	.	.	.	.	.	.	.	.	7	.	.	.	false	false	Message: -1ms	.	.	.	.	.	.	.	.	.	.	.	ELCL_PCR_PARAM 5 3.0	-1	.	.	xc.edf	RIGHT	4524	4317588	Full Trial Period	4313064	66	Trial: 66	4313064	142	ÄûÃÊ	·ÊÔí	¶ú»ú	f	f
xc	.	.	.	.	.	.	.	.	.	.	8	.	.	.	false	true	Message: 0ms	.	.	.	.	.	.	.	.	.	.	.	!MODE RECORD CR 1000 2 0 R	0	.	.	xc.edf	RIGHT	4524	4317588	Full Trial Period	4313064	66	Trial: 66	4313064	142	ÄûÃÊ	·ÊÔí	¶ú»ú	f	f
xc	.	.	.	.	187	193	1	7	182.40	352.80	9	.	.	.	false	false	Message: 43ms	.	.	.	.	.	.	.	.	.	.	.	SYNCTIME	43	182.40	352.80	xc.edf	RIGHT	4524	4317588	Full Trial Period	4313064	66	Trial: 66	4313064	142	ÄûÃÊ	·ÊÔí	¶ú»ú	f	f
xc	.	.	.	.	.	.	.	.	.	.	10	.	.	.	false	false	Message: 1049ms	1.69	7.92	213	1249	531.20	401.80	4	756.90	1037	503.90	361.50	INVISIBLE_BOUNDARY[1]	1049	.	.	xc.edf	RIGHT	4524	4317588	Full Trial Period	4313064	66	Trial: 66	4313064	142	ÄûÃÊ	·ÊÔí	¶ú»ú	f	f
xc	.	.	.	.	.	.	.	.	.	.	11	.	.	.	false	false	Message: 1058ms	1.69	7.92	213	1249	531.20	401.80	4	756.90	1037	503.90	361.50	SYNCTIME	1058	.	.	xc.edf	RIGHT	4524	4317588	Full Trial Period	4313064	66	Trial: 66	4313064	142	ÄûÃÊ	·ÊÔí	¶ú»ú	f	f
xc	.	.	.	.	.	.	.	.	.	.	12	.	.	.	false	false	Message: 2163ms	3.83	20.25	189	2335	909.70	461.30	6	676.00	2147	849.10	364.30	INVISIBLE_BOUNDARY[2]	2163	.	.	xc.edf	RIGHT	4524	4317588	Full Trial Period	4313064	66	Trial: 66	4313064	142	ÄûÃÊ	·ÊÔí	¶ú»ú	f	f
xc	.	.	.	.	.	.	.	.	.	.	13	.	.	.	false	false	Message: 2167ms	3.83	20.25	189	2335	909.70	461.30	6	676.00	2147	849.10	364.30	SYNCTIME	2167	.	.	xc.edf	RIGHT	4524	4317588	Full Trial Period	4313064	66	Trial: 66	4313064	142	ÄûÃÊ	·ÊÔí	¶ú»ú	f	f
xc	.	.	.	.	44	4522	14	4479	820.50	392.10	14	.	.	.	false	false	Message: 4506ms	.	.	.	.	.	.	.	.	.	.	.	KEYBOARD	4506	820.50	392.10	xc.edf	RIGHT	4524	4317588	Full Trial Period	4313064	66	Trial: 66	4313064	142	ÄûÃÊ	·ÊÔí	¶ú»ú	f	f
xc	.	.	.	.	.	.	.	.	.	.	15	.	.	.	false	false	Message: 4568ms	.	.	.	.	.	.	.	.	.	.	.	TRIAL_RESULT 0	4568	.	.	xc.edf	RIGHT	4524	4317588	Full Trial Period	4313064	66	Trial: 66	4313064	142	ÄûÃÊ	·ÊÔí	¶ú»ú	f	f
xc	.	.	.	.	.	.	.	.	.	.	1	.	.	.	false	false	Message: -20ms	.	.	.	.	.	.	.	.	.	.	.	TRIALID 66	-20	.	.	xc.edf	RIGHT	4129	4322997	Full Trial Period	4318868	67	Trial: 67	4318868	82	ÏãÑÌ	Ç¦±Ê	¿ê×Ó	j	j
xc	.	.	.	.	.	.	.	.	.	.	2	.	.	.	false	false	Message: -1ms	.	.	.	.	.	.	.	.	.	.	.	RECCFG CR 1000 2 0 R	-1	.	.	xc.edf	RIGHT	4129	4322997	Full Trial Period	4318868	67	Trial: 67	4318868	82	ÏãÑÌ	Ç¦±Ê	¿ê×Ó	j	j
xc	.	.	.	.	.	.	.	.	.	.	3	.	.	.	false	false	Message: -1ms	.	.	.	.	.	.	.	.	.	.	.	ELCLCFG TOWER	-1	.	.	xc.edf	RIGHT	4129	4322997	Full Trial Period	4318868	67	Trial: 67	4318868	82	ÏãÑÌ	Ç¦±Ê	¿ê×Ó	j	j
xc	.	.	.	.	.	.	.	.	.	.	4	.	.	.	false	false	Message: -1ms	.	.	.	.	.	.	.	.	.	.	.	GAZE_COORDS 0.00 0.00 1023.00 767.00	-1	.	.	xc.edf	RIGHT	4129	4322997	Full Trial Period	4318868	67	Trial: 67	4318868	82	ÏãÑÌ	Ç¦±Ê	¿ê×Ó	j	j
xc	.	.	.	.	.	.	.	.	.	.	5	.	.	.	false	false	Message: -1ms	.	.	.	.	.	.	.	.	.	.	.	THRESHOLDS R 105 227	-1	.	.	xc.edf	RIGHT	4129	4322997	Full Trial Period	4318868	67	Trial: 67	4318868	82	ÏãÑÌ	Ç¦±Ê	¿ê×Ó	j	j
xc	.	.	.	.	.	.	.	.	.	.	6	.	.	.	false	false	Message: -1ms	.	.	.	.	.	.	.	.	.	.	.	ELCL_PROC CENTROID (3)	-1	.	.	xc.edf	RIGHT	4129	4322997	Full Trial Period	4318868	67	Trial: 67	4318868	82	ÏãÑÌ	Ç¦±Ê	¿ê×Ó	j	j
xc	.	.	.	.	.	.	.	.	.	.	7	.	.	.	false	false	Message: -1ms	.	.	.	.	.	.	.	.	.	.	.	ELCL_PCR_PARAM 5 3.0	-1	.	.	xc.edf	RIGHT	4129	4322997	Full Trial Period	4318868	67	Trial: 67	4318868	82	ÏãÑÌ	Ç¦±Ê	¿ê×Ó	j	j
xc	.	.	.	.	.	.	.	.	.	.	8	.	.	.	false	true	Message: 0ms	.	.	.	.	.	.	.	.	.	.	.	!MODE RECORD CR 1000 2 0 R	0	.	.	xc.edf	RIGHT	4129	4322997	Full Trial Period	4318868	67	Trial: 67	4318868	82	ÏãÑÌ	Ç¦±Ê	¿ê×Ó	j	j
xc	96	124	1	29	.	.	.	.	.	.	9	.	.	.	false	false	Message: 46ms	.	.	.	.	.	.	.	.	.	.	.	SYNCTIME	46	.	.	xc.edf	RIGHT	4129	4322997	Full Trial Period	4318868	67	Trial: 67	4318868	82	ÏãÑÌ	Ç¦±Ê	¿ê×Ó	j	j
xc	.	.	.	.	.	.	.	.	.	.	10	.	.	.	false	false	Message: 541ms	15.18	271.06	56	564	571.10	415.80	2	542.50	509	117.00	382.50	INVISIBLE_BOUNDARY[1]	541	.	.	xc.edf	RIGHT	4129	4322997	Full Trial Period	4318868	67	Trial: 67	4318868	82	ÏãÑÌ	Ç¦±Ê	¿ê×Ó	j	j
xc	.	.	.	.	.	.	.	.	.	.	11	.	.	.	false	false	Message: 546ms	15.18	271.06	56	564	571.10	415.80	2	542.50	509	117.00	382.50	SYNCTIME	546	.	.	xc.edf	RIGHT	4129	4322997	Full Trial Period	4318868	67	Trial: 67	4318868	82	ÏãÑÌ	Ç¦±Ê	¿ê×Ó	j	j
xc	.	.	.	.	.	.	.	.	.	.	12	.	.	.	false	false	Message: 1518ms	4.66	23.77	196	1701	908.50	481.20	5	698.40	1506	845.60	357.00	INVISIBLE_BOUNDARY[2]	1518	.	.	xc.edf	RIGHT	4129	4322997	Full Trial Period	4318868	67	Trial: 67	4318868	82	ÏãÑÌ	Ç¦±Ê	¿ê×Ó	j	j
xc	.	.	.	.	.	.	.	.	.	.	13	.	.	.	false	false	Message: 1529ms	4.66	23.77	196	1701	908.50	481.20	5	698.40	1506	845.60	357.00	SYNCTIME	1529	.	.	xc.edf	RIGHT	4129	4322997	Full Trial Period	4318868	67	Trial: 67	4318868	82	ÏãÑÌ	Ç¦±Ê	¿ê×Ó	j	j
xc	.	.	.	.	107	4127	11	4021	867.30	378.90	14	[1]	2	RECTANGLE_INTERESTAREA	false	false	Message: 4109ms	.	.	.	.	.	.	.	.	.	.	.	KEYBOARD	4109	867.30	378.90	xc.edf	RIGHT	4129	4322997	Full Trial Period	4318868	67	Trial: 67	4318868	82	ÏãÑÌ	Ç¦±Ê	¿ê×Ó	j	j
xc	.	.	.	.	.	.	.	.	.	.	15	.	.	.	false	false	Message: 4177ms	.	.	.	.	.	.	.	.	.	.	.	TRIAL_RESULT 0	4177	.	.	xc.edf	RIGHT	4129	4322997	Full Trial Period	4318868	67	Trial: 67	4318868	82	ÏãÑÌ	Ç¦±Ê	¿ê×Ó	j	j
xc	.	.	.	.	.	.	.	.	.	.	1	.	.	.	false	false	Message: -16ms	.	.	.	.	.	.	.	.	.	.	.	TRIALID 67	-16	.	.	xc.edf	RIGHT	4941	4329270	Full Trial Period	4324329	68	Trial: 68	4324329	121	ÄÖÖÓ	ÄÏ¹Ï	ÑÛ¾µ	f	f
xc	.	.	.	.	.	.	.	.	.	.	2	.	.	.	false	false	Message: -1ms	.	.	.	.	.	.	.	.	.	.	.	RECCFG CR 1000 2 0 R	-1	.	.	xc.edf	RIGHT	4941	4329270	Full Trial Period	4324329	68	Trial: 68	4324329	121	ÄÖÖÓ	ÄÏ¹Ï	ÑÛ¾µ	f	f
xc	.	.	.	.	.	.	.	.	.	.	3	.	.	.	false	false	Message: -1ms	.	.	.	.	.	.	.	.	.	.	.	ELCLCFG TOWER	-1	.	.	xc.edf	RIGHT	4941	4329270	Full Trial Period	4324329	68	Trial: 68	4324329	121	ÄÖÖÓ	ÄÏ¹Ï	ÑÛ¾µ	f	f
xc	.	.	.	.	.	.	.	.	.	.	4	.	.	.	false	false	Message: -1ms	.	.	.	.	.	.	.	.	.	.	.	GAZE_COORDS 0.00 0.00 1023.00 767.00	-1	.	.	xc.edf	RIGHT	4941	4329270	Full Trial Period	4324329	68	Trial: 68	4324329	121	ÄÖÖÓ	ÄÏ¹Ï	ÑÛ¾µ	f	f
xc	.	.	.	.	.	.	.	.	.	.	5	.	.	.	false	false	Message: -1ms	.	.	.	.	.	.	.	.	.	.	.	THRESHOLDS R 105 227	-1	.	.	xc.edf	RIGHT	4941	4329270	Full Trial Period	4324329	68	Trial: 68	4324329	121	ÄÖÖÓ	ÄÏ¹Ï	ÑÛ¾µ	f	f
xc	.	.	.	.	.	.	.	.	.	.	6	.	.	.	false	false	Message: -1ms	.	.	.	.	.	.	.	.	.	.	.	ELCL_PROC CENTROID (3)	-1	.	.	xc.edf	RIGHT	4941	4329270	Full Trial Period	4324329	68	Trial: 68	4324329	121	ÄÖÖÓ	ÄÏ¹Ï	ÑÛ¾µ	f	f
xc	.	.	.	.	.	.	.	.	.	.	7	.	.	.	false	false	Message: -1ms	.	.	.	.	.	.	.	.	.	.	.	ELCL_PCR_PARAM 5 3.0	-1	.	.	xc.edf	RIGHT	4941	4329270	Full Trial Period	4324329	68	Trial: 68	4324329	121	ÄÖÖÓ	ÄÏ¹Ï	ÑÛ¾µ	f	f
xc	.	.	.	.	.	.	.	.	.	.	8	.	.	.	false	true	Message: 0ms	.	.	.	.	.	.	.	.	.	.	.	!MODE RECORD CR 1000 2 0 R	0	.	.	xc.edf	RIGHT	4941	4329270	Full Trial Period	4324329	68	Trial: 68	4324329	121	ÄÖÖÓ	ÄÏ¹Ï	ÑÛ¾µ	f	f
xc	.	.	.	.	456	462	1	7	150.00	383.90	9	.	.	.	false	false	Message: 43ms	.	.	.	.	.	.	.	.	.	.	.	SYNCTIME	43	150.00	383.90	xc.edf	RIGHT	4941	4329270	Full Trial Period	4324329	68	Trial: 68	4324329	121	ÄÖÖÓ	ÄÏ¹Ï	ÑÛ¾µ	f	f
xc	.	.	.	.	.	.	.	.	.	.	10	.	.	.	false	false	Message: 1248ms	2.59	11.65	222	1460	530.80	447.70	3	713.30	1239	497.20	380.50	INVISIBLE_BOUNDARY[1]	1248	.	.	xc.edf	RIGHT	4941	4329270	Full Trial Period	4324329	68	Trial: 68	4324329	121	ÄÖÖÓ	ÄÏ¹Ï	ÑÛ¾µ	f	f
xc	.	.	.	.	.	.	.	.	.	.	11	.	.	.	false	false	Message: 1258ms	2.59	11.65	222	1460	530.80	447.70	3	713.30	1239	497.20	380.50	SYNCTIME	1258	.	.	xc.edf	RIGHT	4941	4329270	Full Trial Period	4324329	68	Trial: 68	4324329	121	ÄÖÖÓ	ÄÏ¹Ï	ÑÛ¾µ	f	f
xc	.	.	.	.	.	.	.	.	.	.	12	.	.	.	false	false	Message: 2311ms	12.28	191.84	64	2336	883.50	381.20	4	371.70	2273	518.80	361.40	INVISIBLE_BOUNDARY[2]	2311	.	.	xc.edf	RIGHT	4941	4329270	Full Trial Period	4324329	68	Trial: 68	4324329	121	ÄÖÖÓ	ÄÏ¹Ï	ÑÛ¾µ	f	f
xc	.	.	.	.	.	.	.	.	.	.	13	.	.	.	false	false	Message: 2317ms	12.28	191.84	64	2336	883.50	381.20	4	371.70	2273	518.80	361.40	SYNCTIME	2317	.	.	xc.edf	RIGHT	4941	4329270	Full Trial Period	4324329	68	Trial: 68	4324329	121	ÄÖÖÓ	ÄÏ¹Ï	ÑÛ¾µ	f	f
xc	.	.	.	.	2307	4939	6	2633	878.30	370.30	14	[1]	2	RECTANGLE_INTERESTAREA	false	false	Message: 4922ms	.	.	.	.	.	.	.	.	.	.	.	KEYBOARD	4922	878.30	370.30	xc.edf	RIGHT	4941	4329270	Full Trial Period	4324329	68	Trial: 68	4324329	121	ÄÖÖÓ	ÄÏ¹Ï	ÑÛ¾µ	f	f
xc	.	.	.	.	.	.	.	.	.	.	15	.	.	.	false	false	Message: 4985ms	.	.	.	.	.	.	.	.	.	.	.	TRIAL_RESULT 0	4985	.	.	xc.edf	RIGHT	4941	4329270	Full Trial Period	4324329	68	Trial: 68	4324329	121	ÄÖÖÓ	ÄÏ¹Ï	ÑÛ¾µ	f	f
xc	.	.	.	.	.	.	.	.	.	.	1	.	.	.	false	false	Message: -16ms	.	.	.	.	.	.	.	.	.	.	.	TRIALID 68	-16	.	.	xc.edf	RIGHT	2652	4333997	Full Trial Period	4331345	69	Trial: 69	4331345	69	Ç¦±Ê	éÏé­Çò	ÄûÃÊ	j	j
xc	.	.	.	.	.	.	.	.	.	.	2	.	.	.	false	false	Message: -1ms	.	.	.	.	.	.	.	.	.	.	.	RECCFG CR 1000 2 0 R	-1	.	.	xc.edf	RIGHT	2652	4333997	Full Trial Period	4331345	69	Trial: 69	4331345	69	Ç¦±Ê	éÏé­Çò	ÄûÃÊ	j	j
xc	.	.	.	.	.	.	.	.	.	.	3	.	.	.	false	false	Message: -1ms	.	.	.	.	.	.	.	.	.	.	.	ELCLCFG TOWER	-1	.	.	xc.edf	RIGHT	2652	4333997	Full Trial Period	4331345	69	Trial: 69	4331345	69	Ç¦±Ê	éÏé­Çò	ÄûÃÊ	j	j
xc	.	.	.	.	.	.	.	.	.	.	4	.	.	.	false	false	Message: -1ms	.	.	.	.	.	.	.	.	.	.	.	GAZE_COORDS 0.00 0.00 1023.00 767.00	-1	.	.	xc.edf	RIGHT	2652	4333997	Full Trial Period	4331345	69	Trial: 69	4331345	69	Ç¦±Ê	éÏé­Çò	ÄûÃÊ	j	j
xc	.	.	.	.	.	.	.	.	.	.	5	.	.	.	false	false	Message: -1ms	.	.	.	.	.	.	.	.	.	.	.	THRESHOLDS R 105 227	-1	.	.	xc.edf	RIGHT	2652	4333997	Full Trial Period	4331345	69	Trial: 69	4331345	69	Ç¦±Ê	éÏé­Çò	ÄûÃÊ	j	j
xc	.	.	.	.	.	.	.	.	.	.	6	.	.	.	false	false	Message: -1ms	.	.	.	.	.	.	.	.	.	.	.	ELCL_PROC CENTROID (3)	-1	.	.	xc.edf	RIGHT	2652	4333997	Full Trial Period	4331345	69	Trial: 69	4331345	69	Ç¦±Ê	éÏé­Çò	ÄûÃÊ	j	j
xc	.	.	.	.	.	.	.	.	.	.	7	.	.	.	false	false	Message: -1ms	.	.	.	.	.	.	.	.	.	.	.	ELCL_PCR_PARAM 5 3.0	-1	.	.	xc.edf	RIGHT	2652	4333997	Full Trial Period	4331345	69	Trial: 69	4331345	69	Ç¦±Ê	éÏé­Çò	ÄûÃÊ	j	j
xc	.	.	.	.	.	.	.	.	.	.	8	.	.	.	false	true	Message: 0ms	.	.	.	.	.	.	.	.	.	.	.	!MODE RECORD CR 1000 2 0 R	0	.	.	xc.edf	RIGHT	2652	4333997	Full Trial Period	4331345	69	Trial: 69	4331345	69	Ç¦±Ê	éÏé­Çò	ÄûÃÊ	j	j
xc	.	.	.	.	583	589	1	7	119.90	381.70	9	.	.	.	false	false	Message: 42ms	.	.	.	.	.	.	.	.	.	.	.	SYNCTIME	42	119.90	381.70	xc.edf	RIGHT	2652	4333997	Full Trial Period	4331345	69	Trial: 69	4331345	69	Ç¦±Ê	éÏé­Çò	ÄûÃÊ	j	j
xc	.	.	.	.	.	.	.	.	.	.	10	.	.	.	false	false	Message: 966ms	3.89	17.39	224	1179	515.10	478.70	2	640.50	956	471.40	374.00	INVISIBLE_BOUNDARY[1]	966	.	.	xc.edf	RIGHT	2652	4333997	Full Trial Period	4331345	69	Trial: 69	4331345	69	Ç¦±Ê	éÏé­Çò	ÄûÃÊ	j	j
xc	.	.	.	.	.	.	.	.	.	.	11	.	.	.	false	false	Message: 975ms	3.89	17.39	224	1179	515.10	478.70	2	640.50	956	471.40	374.00	SYNCTIME	975	.	.	xc.edf	RIGHT	2652	4333997	Full Trial Period	4331345	69	Trial: 69	4331345	69	Ç¦±Ê	éÏé­Çò	ÄûÃÊ	j	j
xc	.	.	.	.	.	.	.	.	.	.	12	.	.	.	false	false	Message: 1693ms	10.46	197.31	53	1714	864.50	446.30	4	355.10	1662	553.80	411.80	INVISIBLE_BOUNDARY[2]	1693	.	.	xc.edf	RIGHT	2652	4333997	Full Trial Period	4331345	69	Trial: 69	4331345	69	Ç¦±Ê	éÏé­Çò	ÄûÃÊ	j	j
xc	.	.	.	.	.	.	.	.	.	.	13	.	.	.	false	false	Message: 1699ms	10.46	197.31	53	1714	864.50	446.30	4	355.10	1662	553.80	411.80	SYNCTIME	1699	.	.	xc.edf	RIGHT	2652	4333997	Full Trial Period	4331345	69	Trial: 69	4331345	69	Ç¦±Ê	éÏé­Çò	ÄûÃÊ	j	j
xc	.	.	.	.	772	2650	6	1879	889.60	374.30	14	[1]	2	RECTANGLE_INTERESTAREA	false	false	Message: 2633ms	.	.	.	.	.	.	.	.	.	.	.	KEYBOARD	2633	889.60	374.30	xc.edf	RIGHT	2652	4333997	Full Trial Period	4331345	69	Trial: 69	4331345	69	Ç¦±Ê	éÏé­Çò	ÄûÃÊ	j	j
xc	.	.	.	.	.	.	.	.	.	.	15	.	.	.	false	false	Message: 2711ms	.	.	.	.	.	.	.	.	.	.	.	TRIAL_RESULT 0	2711	.	.	xc.edf	RIGHT	2652	4333997	Full Trial Period	4331345	69	Trial: 69	4331345	69	Ç¦±Ê	éÏé­Çò	ÄûÃÊ	j	j
xc	.	.	.	.	.	.	.	.	.	.	1	.	.	.	false	false	Message: -16ms	.	.	.	.	.	.	.	.	.	.	.	TRIALID 69	-16	.	.	xc.edf	RIGHT	2079	4338415	Full Trial Period	4336336	70	Trial: 70	4336336	65	ÂÝÐý½°	·çÉÈ	À¯±Ê	f	f
xc	.	.	.	.	.	.	.	.	.	.	2	.	.	.	false	false	Message: -1ms	.	.	.	.	.	.	.	.	.	.	.	RECCFG CR 1000 2 0 R	-1	.	.	xc.edf	RIGHT	2079	4338415	Full Trial Period	4336336	70	Trial: 70	4336336	65	ÂÝÐý½°	·çÉÈ	À¯±Ê	f	f
xc	.	.	.	.	.	.	.	.	.	.	3	.	.	.	false	false	Message: -1ms	.	.	.	.	.	.	.	.	.	.	.	ELCLCFG TOWER	-1	.	.	xc.edf	RIGHT	2079	4338415	Full Trial Period	4336336	70	Trial: 70	4336336	65	ÂÝÐý½°	·çÉÈ	À¯±Ê	f	f
xc	.	.	.	.	.	.	.	.	.	.	4	.	.	.	false	false	Message: -1ms	.	.	.	.	.	.	.	.	.	.	.	GAZE_COORDS 0.00 0.00 1023.00 767.00	-1	.	.	xc.edf	RIGHT	2079	4338415	Full Trial Period	4336336	70	Trial: 70	4336336	65	ÂÝÐý½°	·çÉÈ	À¯±Ê	f	f
xc	.	.	.	.	.	.	.	.	.	.	5	.	.	.	false	false	Message: -1ms	.	.	.	.	.	.	.	.	.	.	.	THRESHOLDS R 105 227	-1	.	.	xc.edf	RIGHT	2079	4338415	Full Trial Period	4336336	70	Trial: 70	4336336	65	ÂÝÐý½°	·çÉÈ	À¯±Ê	f	f
xc	.	.	.	.	.	.	.	.	.	.	6	.	.	.	false	false	Message: -1ms	.	.	.	.	.	.	.	.	.	.	.	ELCL_PROC CENTROID (3)	-1	.	.	xc.edf	RIGHT	2079	4338415	Full Trial Period	4336336	70	Trial: 70	4336336	65	ÂÝÐý½°	·çÉÈ	À¯±Ê	f	f
xc	.	.	.	.	.	.	.	.	.	.	7	.	.	.	false	false	Message: -1ms	.	.	.	.	.	.	.	.	.	.	.	ELCL_PCR_PARAM 5 3.0	-1	.	.	xc.edf	RIGHT	2079	4338415	Full Trial Period	4336336	70	Trial: 70	4336336	65	ÂÝÐý½°	·çÉÈ	À¯±Ê	f	f
xc	.	.	.	.	.	.	.	.	.	.	8	.	.	.	false	true	Message: 0ms	.	.	.	.	.	.	.	.	.	.	.	!MODE RECORD CR 1000 2 0 R	0	.	.	xc.edf	RIGHT	2079	4338415	Full Trial Period	4336336	70	Trial: 70	4336336	65	ÂÝÐý½°	·çÉÈ	À¯±Ê	f	f
xc	.	.	.	.	.	.	.	.	.	.	9	.	.	.	false	false	Message: 42ms	4.90	119.41	41	60	272.70	312.40	1	273.70	20	140.00	372.60	SYNCTIME	42	.	.	xc.edf	RIGHT	2079	4338415	Full Trial Period	4336336	70	Trial: 70	4336336	65	ÂÝÐý½°	·çÉÈ	À¯±Ê	f	f
xc	.	.	.	.	.	.	.	.	.	.	10	.	.	.	false	false	Message: 1018ms	14.33	204.69	70	1055	558.80	523.80	5	454.70	986	161.20	362.60	INVISIBLE_BOUNDARY[1]	1018	.	.	xc.edf	RIGHT	2079	4338415	Full Trial Period	4336336	70	Trial: 70	4336336	65	ÂÝÐý½°	·çÉÈ	À¯±Ê	f	f
xc	.	.	.	.	.	.	.	.	.	.	11	.	.	.	false	false	Message: 1025ms	14.33	204.69	70	1055	558.80	523.80	5	454.70	986	161.20	362.60	SYNCTIME	1025	.	.	xc.edf	RIGHT	2079	4338415	Full Trial Period	4336336	70	Trial: 70	4336336	65	ÂÝÐý½°	·çÉÈ	À¯±Ê	f	f
xc	.	.	.	.	.	.	.	.	.	.	12	.	.	.	false	false	Message: 1539ms	10.36	167.08	62	1557	835.90	392.10	6	298.20	1496	529.00	380.20	INVISIBLE_BOUNDARY[2]	1539	.	.	xc.edf	RIGHT	2079	4338415	Full Trial Period	4336336	70	Trial: 70	4336336	65	ÂÝÐý½°	·çÉÈ	À¯±Ê	f	f
xc	.	.	.	.	.	.	.	.	.	.	13	.	.	.	false	false	Message: 1550ms	10.36	167.08	62	1557	835.90	392.10	6	298.20	1496	529.00	380.20	SYNCTIME	1550	.	.	xc.edf	RIGHT	2079	4338415	Full Trial Period	4336336	70	Trial: 70	4336336	65	ÂÝÐý½°	·çÉÈ	À¯±Ê	f	f
xc	.	.	.	.	369	2077	8	1709	886.60	382.50	14	[1]	2	RECTANGLE_INTERESTAREA	false	false	Message: 2059ms	.	.	.	.	.	.	.	.	.	.	.	KEYBOARD	2059	886.60	382.50	xc.edf	RIGHT	2079	4338415	Full Trial Period	4336336	70	Trial: 70	4336336	65	ÂÝÐý½°	·çÉÈ	À¯±Ê	f	f
xc	.	.	.	.	.	.	.	.	.	.	15	.	.	.	false	false	Message: 2121ms	.	.	.	.	.	.	.	.	.	.	.	TRIAL_RESULT 0	2121	.	.	xc.edf	RIGHT	2079	4338415	Full Trial Period	4336336	70	Trial: 70	4336336	65	ÂÝÐý½°	·çÉÈ	À¯±Ê	f	f
xc	.	.	.	.	.	.	.	.	.	.	1	.	.	.	false	false	Message: -16ms	.	.	.	.	.	.	.	.	.	.	.	TRIALID 70	-16	.	.	xc.edf	RIGHT	4425	4344143	Full Trial Period	4339718	71	Trial: 71	4339718	41	¿¨³µ	Ê±ÖÓ	ºÉ°üµ°	j	j
xc	.	.	.	.	.	.	.	.	.	.	2	.	.	.	false	false	Message: -1ms	.	.	.	.	.	.	.	.	.	.	.	RECCFG CR 1000 2 0 R	-1	.	.	xc.edf	RIGHT	4425	4344143	Full Trial Period	4339718	71	Trial: 71	4339718	41	¿¨³µ	Ê±ÖÓ	ºÉ°üµ°	j	j
xc	.	.	.	.	.	.	.	.	.	.	3	.	.	.	false	false	Message: -1ms	.	.	.	.	.	.	.	.	.	.	.	ELCLCFG TOWER	-1	.	.	xc.edf	RIGHT	4425	4344143	Full Trial Period	4339718	71	Trial: 71	4339718	41	¿¨³µ	Ê±ÖÓ	ºÉ°üµ°	j	j
xc	.	.	.	.	.	.	.	.	.	.	4	.	.	.	false	false	Message: -1ms	.	.	.	.	.	.	.	.	.	.	.	GAZE_COORDS 0.00 0.00 1023.00 767.00	-1	.	.	xc.edf	RIGHT	4425	4344143	Full Trial Period	4339718	71	Trial: 71	4339718	41	¿¨³µ	Ê±ÖÓ	ºÉ°üµ°	j	j
xc	.	.	.	.	.	.	.	.	.	.	5	.	.	.	false	false	Message: -1ms	.	.	.	.	.	.	.	.	.	.	.	THRESHOLDS R 105 227	-1	.	.	xc.edf	RIGHT	4425	4344143	Full Trial Period	4339718	71	Trial: 71	4339718	41	¿¨³µ	Ê±ÖÓ	ºÉ°üµ°	j	j
xc	.	.	.	.	.	.	.	.	.	.	6	.	.	.	false	false	Message: -1ms	.	.	.	.	.	.	.	.	.	.	.	ELCL_PROC CENTROID (3)	-1	.	.	xc.edf	RIGHT	4425	4344143	Full Trial Period	4339718	71	Trial: 71	4339718	41	¿¨³µ	Ê±ÖÓ	ºÉ°üµ°	j	j
xc	.	.	.	.	.	.	.	.	.	.	7	.	.	.	false	false	Message: -1ms	.	.	.	.	.	.	.	.	.	.	.	ELCL_PCR_PARAM 5 3.0	-1	.	.	xc.edf	RIGHT	4425	4344143	Full Trial Period	4339718	71	Trial: 71	4339718	41	¿¨³µ	Ê±ÖÓ	ºÉ°üµ°	j	j
xc	.	.	.	.	.	.	.	.	.	.	8	.	.	.	false	true	Message: 0ms	.	.	.	.	.	.	.	.	.	.	.	!MODE RECORD CR 1000 2 0 R	0	.	.	xc.edf	RIGHT	4425	4344143	Full Trial Period	4339718	71	Trial: 71	4339718	41	¿¨³µ	Ê±ÖÓ	ºÉ°üµ°	j	j
xc	.	.	.	.	512	518	1	7	138.70	363.50	9	.	.	.	false	false	Message: 51ms	.	.	.	.	.	.	.	.	.	.	.	SYNCTIME	51	138.70	363.50	xc.edf	RIGHT	4425	4344143	Full Trial Period	4339718	71	Trial: 71	4339718	41	¿¨³µ	Ê±ÖÓ	ºÉ°üµ°	j	j
xc	.	.	.	.	.	.	.	.	.	.	10	.	.	.	false	false	Message: 1341ms	0.82	4.54	181	1508	513.40	380.20	4	690.30	1328	526.50	360.50	INVISIBLE_BOUNDARY[1]	1341	.	.	xc.edf	RIGHT	4425	4344143	Full Trial Period	4339718	71	Trial: 71	4339718	41	¿¨³µ	Ê±ÖÓ	ºÉ°üµ°	j	j
xc	.	.	.	.	.	.	.	.	.	.	11	.	.	.	false	false	Message: 1351ms	0.82	4.54	181	1508	513.40	380.20	4	690.30	1328	526.50	360.50	SYNCTIME	1351	.	.	xc.edf	RIGHT	4425	4344143	Full Trial Period	4339718	71	Trial: 71	4339718	41	¿¨³µ	Ê±ÖÓ	ºÉ°üµ°	j	j
xc	.	.	.	.	.	.	.	.	.	.	12	.	.	.	false	false	Message: 2964ms	12.05	52.40	230	3018	875.50	424.90	5	627.20	2789	518.80	379.20	INVISIBLE_BOUNDARY[2]	2964	.	.	xc.edf	RIGHT	4425	4344143	Full Trial Period	4339718	71	Trial: 71	4339718	41	¿¨³µ	Ê±ÖÓ	ºÉ°üµ°	j	j
xc	.	.	.	.	.	.	.	.	.	.	13	.	.	.	false	false	Message: 2975ms	12.05	52.40	230	3018	875.50	424.90	5	627.20	2789	518.80	379.20	SYNCTIME	2975	.	.	xc.edf	RIGHT	4425	4344143	Full Trial Period	4339718	71	Trial: 71	4339718	41	¿¨³µ	Ê±ÖÓ	ºÉ°üµ°	j	j
xc	.	.	.	.	66	4423	9	4358	913.00	364.00	14	.	.	.	false	false	Message: 4406ms	.	.	.	.	.	.	.	.	.	.	.	KEYBOARD	4406	913.00	364.00	xc.edf	RIGHT	4425	4344143	Full Trial Period	4339718	71	Trial: 71	4339718	41	¿¨³µ	Ê±ÖÓ	ºÉ°üµ°	j	j
xc	.	.	.	.	.	.	.	.	.	.	15	.	.	.	false	false	Message: 4468ms	.	.	.	.	.	.	.	.	.	.	.	TRIAL_RESULT 0	4468	.	.	xc.edf	RIGHT	4425	4344143	Full Trial Period	4339718	71	Trial: 71	4339718	41	¿¨³µ	Ê±ÖÓ	ºÉ°üµ°	j	j
xc	.	.	.	.	.	.	.	.	.	.	1	.	.	.	false	false	Message: -23ms	.	.	.	.	.	.	.	.	.	.	.	TRIALID 71	-23	.	.	xc.edf	RIGHT	2455	4348879	Full Trial Period	4346424	72	Trial: 72	4346424	96	ÆÏÌÑ	Å¦¿Û	ÏóÆå	j	j
xc	.	.	.	.	.	.	.	.	.	.	2	.	.	.	false	false	Message: -1ms	.	.	.	.	.	.	.	.	.	.	.	RECCFG CR 1000 2 0 R	-1	.	.	xc.edf	RIGHT	2455	4348879	Full Trial Period	4346424	72	Trial: 72	4346424	96	ÆÏÌÑ	Å¦¿Û	ÏóÆå	j	j
xc	.	.	.	.	.	.	.	.	.	.	3	.	.	.	false	false	Message: -1ms	.	.	.	.	.	.	.	.	.	.	.	ELCLCFG TOWER	-1	.	.	xc.edf	RIGHT	2455	4348879	Full Trial Period	4346424	72	Trial: 72	4346424	96	ÆÏÌÑ	Å¦¿Û	ÏóÆå	j	j
xc	.	.	.	.	.	.	.	.	.	.	4	.	.	.	false	false	Message: -1ms	.	.	.	.	.	.	.	.	.	.	.	GAZE_COORDS 0.00 0.00 1023.00 767.00	-1	.	.	xc.edf	RIGHT	2455	4348879	Full Trial Period	4346424	72	Trial: 72	4346424	96	ÆÏÌÑ	Å¦¿Û	ÏóÆå	j	j
xc	.	.	.	.	.	.	.	.	.	.	5	.	.	.	false	false	Message: -1ms	.	.	.	.	.	.	.	.	.	.	.	THRESHOLDS R 105 227	-1	.	.	xc.edf	RIGHT	2455	4348879	Full Trial Period	4346424	72	Trial: 72	4346424	96	ÆÏÌÑ	Å¦¿Û	ÏóÆå	j	j
xc	.	.	.	.	.	.	.	.	.	.	6	.	.	.	false	false	Message: -1ms	.	.	.	.	.	.	.	.	.	.	.	ELCL_PROC CENTROID (3)	-1	.	.	xc.edf	RIGHT	2455	4348879	Full Trial Period	4346424	72	Trial: 72	4346424	96	ÆÏÌÑ	Å¦¿Û	ÏóÆå	j	j
xc	.	.	.	.	.	.	.	.	.	.	7	.	.	.	false	false	Message: -1ms	.	.	.	.	.	.	.	.	.	.	.	ELCL_PCR_PARAM 5 3.0	-1	.	.	xc.edf	RIGHT	2455	4348879	Full Trial Period	4346424	72	Trial: 72	4346424	96	ÆÏÌÑ	Å¦¿Û	ÏóÆå	j	j
xc	.	.	.	.	.	.	.	.	.	.	8	.	.	.	false	true	Message: 0ms	.	.	.	.	.	.	.	.	.	.	.	!MODE RECORD CR 1000 2 0 R	0	.	.	xc.edf	RIGHT	2455	4348879	Full Trial Period	4346424	72	Trial: 72	4346424	96	ÆÏÌÑ	Å¦¿Û	ÏóÆå	j	j
xc	.	.	.	.	424	430	1	7	122.20	386.80	9	.	.	.	false	false	Message: 52ms	.	.	.	.	.	.	.	.	.	.	.	SYNCTIME	52	122.20	386.80	xc.edf	RIGHT	2455	4348879	Full Trial Period	4346424	72	Trial: 72	4346424	96	ÆÏÌÑ	Å¦¿Û	ÏóÆå	j	j
xc	.	.	.	.	207	701	2	495	478.20	389.70	10	[1]	1	RECTANGLE_INTERESTAREA	false	false	Message: 518ms	.	.	.	.	.	.	.	.	.	.	.	INVISIBLE_BOUNDARY[1]	518	478.20	389.70	xc.edf	RIGHT	2455	4348879	Full Trial Period	4346424	72	Trial: 72	4346424	96	ÆÏÌÑ	Å¦¿Û	ÏóÆå	j	j
xc	.	.	.	.	207	701	2	495	478.20	389.70	11	[1]	1	RECTANGLE_INTERESTAREA	false	false	Message: 527ms	.	.	.	.	.	.	.	.	.	.	.	SYNCTIME	527	478.20	389.70	xc.edf	RIGHT	2455	4348879	Full Trial Period	4346424	72	Trial: 72	4346424	96	ÆÏÌÑ	Å¦¿Û	ÏóÆå	j	j
xc	.	.	.	.	.	.	.	.	.	.	12	.	.	.	false	false	Message: 1450ms	2.75	14.17	194	1634	898.20	390.00	4	436.10	1441	816.20	375.20	INVISIBLE_BOUNDARY[2]	1450	.	.	xc.edf	RIGHT	2455	4348879	Full Trial Period	4346424	72	Trial: 72	4346424	96	ÆÏÌÑ	Å¦¿Û	ÏóÆå	j	j
xc	.	.	.	.	.	.	.	.	.	.	13	.	.	.	false	false	Message: 1460ms	2.75	14.17	194	1634	898.20	390.00	4	436.10	1441	816.20	375.20	SYNCTIME	1460	.	.	xc.edf	RIGHT	2455	4348879	Full Trial Period	4346424	72	Trial: 72	4346424	96	ÆÏÌÑ	Å¦¿Û	ÏóÆå	j	j
xc	.	.	.	.	697	2453	6	1757	875.60	365.30	14	.	.	.	false	false	Message: 2436ms	.	.	.	.	.	.	.	.	.	.	.	KEYBOARD	2436	875.60	365.30	xc.edf	RIGHT	2455	4348879	Full Trial Period	4346424	72	Trial: 72	4346424	96	ÆÏÌÑ	Å¦¿Û	ÏóÆå	j	j
xc	.	.	.	.	.	.	.	.	.	.	15	.	.	.	false	false	Message: 2502ms	.	.	.	.	.	.	.	.	.	.	.	TRIAL_RESULT 0	2502	.	.	xc.edf	RIGHT	2455	4348879	Full Trial Period	4346424	72	Trial: 72	4346424	96	ÆÏÌÑ	Å¦¿Û	ÏóÆå	j	j
xc	.	.	.	.	.	.	.	.	.	.	1	.	.	.	false	false	Message: -16ms	.	.	.	.	.	.	.	.	.	.	.	TRIALID 72	-16	.	.	xc.edf	RIGHT	3909	4354592	Full Trial Period	4350683	73	Trial: 73	4350683	123	Ë®Í°	Ö½Ïä	±ù¹÷	f	f
xc	.	.	.	.	.	.	.	.	.	.	2	.	.	.	false	false	Message: -1ms	.	.	.	.	.	.	.	.	.	.	.	RECCFG CR 1000 2 0 R	-1	.	.	xc.edf	RIGHT	3909	4354592	Full Trial Period	4350683	73	Trial: 73	4350683	123	Ë®Í°	Ö½Ïä	±ù¹÷	f	f
xc	.	.	.	.	.	.	.	.	.	.	3	.	.	.	false	false	Message: -1ms	.	.	.	.	.	.	.	.	.	.	.	ELCLCFG TOWER	-1	.	.	xc.edf	RIGHT	3909	4354592	Full Trial Period	4350683	73	Trial: 73	4350683	123	Ë®Í°	Ö½Ïä	±ù¹÷	f	f
xc	.	.	.	.	.	.	.	.	.	.	4	.	.	.	false	false	Message: -1ms	.	.	.	.	.	.	.	.	.	.	.	GAZE_COORDS 0.00 0.00 1023.00 767.00	-1	.	.	xc.edf	RIGHT	3909	4354592	Full Trial Period	4350683	73	Trial: 73	4350683	123	Ë®Í°	Ö½Ïä	±ù¹÷	f	f
xc	.	.	.	.	.	.	.	.	.	.	5	.	.	.	false	false	Message: -1ms	.	.	.	.	.	.	.	.	.	.	.	THRESHOLDS R 105 227	-1	.	.	xc.edf	RIGHT	3909	4354592	Full Trial Period	4350683	73	Trial: 73	4350683	123	Ë®Í°	Ö½Ïä	±ù¹÷	f	f
xc	.	.	.	.	.	.	.	.	.	.	6	.	.	.	false	false	Message: -1ms	.	.	.	.	.	.	.	.	.	.	.	ELCL_PROC CENTROID (3)	-1	.	.	xc.edf	RIGHT	3909	4354592	Full Trial Period	4350683	73	Trial: 73	4350683	123	Ë®Í°	Ö½Ïä	±ù¹÷	f	f
xc	.	.	.	.	.	.	.	.	.	.	7	.	.	.	false	false	Message: -1ms	.	.	.	.	.	.	.	.	.	.	.	ELCL_PCR_PARAM 5 3.0	-1	.	.	xc.edf	RIGHT	3909	4354592	Full Trial Period	4350683	73	Trial: 73	4350683	123	Ë®Í°	Ö½Ïä	±ù¹÷	f	f
xc	.	.	.	.	.	.	.	.	.	.	8	.	.	.	false	true	Message: 0ms	.	.	.	.	.	.	.	.	.	.	.	!MODE RECORD CR 1000 2 0 R	0	.	.	xc.edf	RIGHT	3909	4354592	Full Trial Period	4350683	73	Trial: 73	4350683	123	Ë®Í°	Ö½Ïä	±ù¹÷	f	f
xc	161	161	1	1	.	.	.	.	.	.	9	.	.	.	false	false	Message: 42ms	.	.	241	241	151.20	418.40	1	307.30	1	.	.	SYNCTIME	42	.	.	xc.edf	RIGHT	3909	4354592	Full Trial Period	4350683	73	Trial: 73	4350683	123	Ë®Í°	Ö½Ïä	±ù¹÷	f	f
xc	.	.	.	.	113	654	2	542	532.70	388.10	10	[1]	1	RECTANGLE_INTERESTAREA	false	false	Message: 555ms	.	.	.	.	.	.	.	.	.	.	.	INVISIBLE_BOUNDARY[1]	555	532.70	388.10	xc.edf	RIGHT	3909	4354592	Full Trial Period	4350683	73	Trial: 73	4350683	123	Ë®Í°	Ö½Ïä	±ù¹÷	f	f
xc	.	.	.	.	113	654	2	542	532.70	388.10	11	[1]	1	RECTANGLE_INTERESTAREA	false	false	Message: 559ms	.	.	.	.	.	.	.	.	.	.	.	SYNCTIME	559	532.70	388.10	xc.edf	RIGHT	3909	4354592	Full Trial Period	4350683	73	Trial: 73	4350683	123	Ë®Í°	Ö½Ïä	±ù¹÷	f	f
xc	.	.	.	.	.	.	.	.	.	.	12	.	.	.	false	false	Message: 1078ms	12.99	206.19	63	1104	901.20	381.10	4	368.30	1042	512.90	389.50	INVISIBLE_BOUNDARY[2]	1078	.	.	xc.edf	RIGHT	3909	4354592	Full Trial Period	4350683	73	Trial: 73	4350683	123	Ë®Í°	Ö½Ïä	±ù¹÷	f	f
xc	.	.	.	.	.	.	.	.	.	.	13	.	.	.	false	false	Message: 1084ms	12.99	206.19	63	1104	901.20	381.10	4	368.30	1042	512.90	389.50	SYNCTIME	1084	.	.	xc.edf	RIGHT	3909	4354592	Full Trial Period	4350683	73	Trial: 73	4350683	123	Ë®Í°	Ö½Ïä	±ù¹÷	f	f
xc	.	.	.	.	299	3907	12	3609	857.90	379.80	14	[1]	2	RECTANGLE_INTERESTAREA	false	false	Message: 3890ms	.	.	.	.	.	.	.	.	.	.	.	KEYBOARD	3890	857.90	379.80	xc.edf	RIGHT	3909	4354592	Full Trial Period	4350683	73	Trial: 73	4350683	123	Ë®Í°	Ö½Ïä	±ù¹÷	f	f
xc	.	.	.	.	.	.	.	.	.	.	15	.	.	.	false	false	Message: 3953ms	.	.	.	.	.	.	.	.	.	.	.	TRIAL_RESULT 0	3953	.	.	xc.edf	RIGHT	3909	4354592	Full Trial Period	4350683	73	Trial: 73	4350683	123	Ë®Í°	Ö½Ïä	±ù¹÷	f	f
xc	.	.	.	.	.	.	.	.	.	.	1	.	.	.	false	false	Message: -15ms	.	.	.	.	.	.	.	.	.	.	.	TRIALID 73	-15	.	.	xc.edf	RIGHT	3593	4360416	Full Trial Period	4356823	74	Trial: 74	4356823	62	ÏÉÈËÕÆ	ÉþË÷	µçÏß	j	j
xc	.	.	.	.	.	.	.	.	.	.	2	.	.	.	false	false	Message: -1ms	.	.	.	.	.	.	.	.	.	.	.	RECCFG CR 1000 2 0 R	-1	.	.	xc.edf	RIGHT	3593	4360416	Full Trial Period	4356823	74	Trial: 74	4356823	62	ÏÉÈËÕÆ	ÉþË÷	µçÏß	j	j
xc	.	.	.	.	.	.	.	.	.	.	3	.	.	.	false	false	Message: -1ms	.	.	.	.	.	.	.	.	.	.	.	ELCLCFG TOWER	-1	.	.	xc.edf	RIGHT	3593	4360416	Full Trial Period	4356823	74	Trial: 74	4356823	62	ÏÉÈËÕÆ	ÉþË÷	µçÏß	j	j
xc	.	.	.	.	.	.	.	.	.	.	4	.	.	.	false	false	Message: -1ms	.	.	.	.	.	.	.	.	.	.	.	GAZE_COORDS 0.00 0.00 1023.00 767.00	-1	.	.	xc.edf	RIGHT	3593	4360416	Full Trial Period	4356823	74	Trial: 74	4356823	62	ÏÉÈËÕÆ	ÉþË÷	µçÏß	j	j
xc	.	.	.	.	.	.	.	.	.	.	5	.	.	.	false	false	Message: -1ms	.	.	.	.	.	.	.	.	.	.	.	THRESHOLDS R 105 227	-1	.	.	xc.edf	RIGHT	3593	4360416	Full Trial Period	4356823	74	Trial: 74	4356823	62	ÏÉÈËÕÆ	ÉþË÷	µçÏß	j	j
xc	.	.	.	.	.	.	.	.	.	.	6	.	.	.	false	false	Message: -1ms	.	.	.	.	.	.	.	.	.	.	.	ELCL_PROC CENTROID (3)	-1	.	.	xc.edf	RIGHT	3593	4360416	Full Trial Period	4356823	74	Trial: 74	4356823	62	ÏÉÈËÕÆ	ÉþË÷	µçÏß	j	j
xc	.	.	.	.	.	.	.	.	.	.	7	.	.	.	false	false	Message: -1ms	.	.	.	.	.	.	.	.	.	.	.	ELCL_PCR_PARAM 5 3.0	-1	.	.	xc.edf	RIGHT	3593	4360416	Full Trial Period	4356823	74	Trial: 74	4356823	62	ÏÉÈËÕÆ	ÉþË÷	µçÏß	j	j
xc	.	.	.	.	.	.	.	.	.	.	8	.	.	.	false	true	Message: 0ms	.	.	.	.	.	.	.	.	.	.	.	!MODE RECORD CR 1000 2 0 R	0	.	.	xc.edf	RIGHT	3593	4360416	Full Trial Period	4356823	74	Trial: 74	4356823	62	ÏÉÈËÕÆ	ÉþË÷	µçÏß	j	j
xc	.	.	.	.	378	384	1	7	128.90	372.90	9	.	.	.	false	false	Message: 42ms	.	.	.	.	.	.	.	.	.	.	.	SYNCTIME	42	128.90	372.90	xc.edf	RIGHT	3593	4360416	Full Trial Period	4356823	74	Trial: 74	4356823	62	ÏÉÈËÕÆ	ÉþË÷	µçÏß	j	j
xc	.	.	.	.	.	.	.	.	.	.	10	.	.	.	false	false	Message: 986ms	1.98	8.89	223	1195	519.70	408.70	3	697.30	973	511.30	352.40	INVISIBLE_BOUNDARY[1]	986	.	.	xc.edf	RIGHT	3593	4360416	Full Trial Period	4356823	74	Trial: 74	4356823	62	ÏÉÈËÕÆ	ÉþË÷	µçÏß	j	j
xc	.	.	.	.	.	.	.	.	.	.	11	.	.	.	false	false	Message: 993ms	1.98	8.89	223	1195	519.70	408.70	3	697.30	973	511.30	352.40	SYNCTIME	993	.	.	xc.edf	RIGHT	3593	4360416	Full Trial Period	4356823	74	Trial: 74	4356823	62	ÏÉÈËÕÆ	ÉþË÷	µçÏß	j	j
xc	.	.	.	.	.	.	.	.	.	.	12	.	.	.	false	false	Message: 2869ms	13.34	49.23	271	2919	930.10	524.50	5	640.40	2649	553.40	380.40	INVISIBLE_BOUNDARY[2]	2869	.	.	xc.edf	RIGHT	3593	4360416	Full Trial Period	4356823	74	Trial: 74	4356823	62	ÏÉÈËÕÆ	ÉþË÷	µçÏß	j	j
xc	.	.	.	.	.	.	.	.	.	.	13	.	.	.	false	false	Message: 2876ms	13.34	49.23	271	2919	930.10	524.50	5	640.40	2649	553.40	380.40	SYNCTIME	2876	.	.	xc.edf	RIGHT	3593	4360416	Full Trial Period	4356823	74	Trial: 74	4356823	62	ÏÉÈËÕÆ	ÉþË÷	µçÏß	j	j
xc	.	.	.	.	672	3591	6	2920	903.40	398.50	14	[1]	2	RECTANGLE_INTERESTAREA	false	false	Message: 3573ms	.	.	.	.	.	.	.	.	.	.	.	KEYBOARD	3573	903.40	398.50	xc.edf	RIGHT	3593	4360416	Full Trial Period	4356823	74	Trial: 74	4356823	62	ÏÉÈËÕÆ	ÉþË÷	µçÏß	j	j
xc	.	.	.	.	.	.	.	.	.	.	15	.	.	.	false	false	Message: 3641ms	.	.	.	.	.	.	.	.	.	.	.	TRIAL_RESULT 0	3641	.	.	xc.edf	RIGHT	3593	4360416	Full Trial Period	4356823	74	Trial: 74	4356823	62	ÏÉÈËÕÆ	ÉþË÷	µçÏß	j	j
xc	.	.	.	.	.	.	.	.	.	.	1	.	.	.	false	false	Message: -16ms	.	.	.	.	.	.	.	.	.	.	.	TRIALID 74	-16	.	.	xc.edf	RIGHT	1871	4364177	Full Trial Period	4362306	75	Trial: 75	4362306	107	ÌÒ×Ó	ÍøÇò	ÏßÍÅ	j	j
xc	.	.	.	.	.	.	.	.	.	.	2	.	.	.	false	false	Message: -1ms	.	.	.	.	.	.	.	.	.	.	.	RECCFG CR 1000 2 0 R	-1	.	.	xc.edf	RIGHT	1871	4364177	Full Trial Period	4362306	75	Trial: 75	4362306	107	ÌÒ×Ó	ÍøÇò	ÏßÍÅ	j	j
xc	.	.	.	.	.	.	.	.	.	.	3	.	.	.	false	false	Message: -1ms	.	.	.	.	.	.	.	.	.	.	.	ELCLCFG TOWER	-1	.	.	xc.edf	RIGHT	1871	4364177	Full Trial Period	4362306	75	Trial: 75	4362306	107	ÌÒ×Ó	ÍøÇò	ÏßÍÅ	j	j
xc	.	.	.	.	.	.	.	.	.	.	4	.	.	.	false	false	Message: -1ms	.	.	.	.	.	.	.	.	.	.	.	GAZE_COORDS 0.00 0.00 1023.00 767.00	-1	.	.	xc.edf	RIGHT	1871	4364177	Full Trial Period	4362306	75	Trial: 75	4362306	107	ÌÒ×Ó	ÍøÇò	ÏßÍÅ	j	j
xc	.	.	.	.	.	.	.	.	.	.	5	.	.	.	false	false	Message: -1ms	.	.	.	.	.	.	.	.	.	.	.	THRESHOLDS R 105 227	-1	.	.	xc.edf	RIGHT	1871	4364177	Full Trial Period	4362306	75	Trial: 75	4362306	107	ÌÒ×Ó	ÍøÇò	ÏßÍÅ	j	j
xc	.	.	.	.	.	.	.	.	.	.	6	.	.	.	false	false	Message: -1ms	.	.	.	.	.	.	.	.	.	.	.	ELCL_PROC CENTROID (3)	-1	.	.	xc.edf	RIGHT	1871	4364177	Full Trial Period	4362306	75	Trial: 75	4362306	107	ÌÒ×Ó	ÍøÇò	ÏßÍÅ	j	j
xc	.	.	.	.	.	.	.	.	.	.	7	.	.	.	false	false	Message: -1ms	.	.	.	.	.	.	.	.	.	.	.	ELCL_PCR_PARAM 5 3.0	-1	.	.	xc.edf	RIGHT	1871	4364177	Full Trial Period	4362306	75	Trial: 75	4362306	107	ÌÒ×Ó	ÍøÇò	ÏßÍÅ	j	j
xc	.	.	.	.	.	.	.	.	.	.	8	.	.	.	false	true	Message: 0ms	.	.	.	.	.	.	.	.	.	.	.	!MODE RECORD CR 1000 2 0 R	0	.	.	xc.edf	RIGHT	1871	4364177	Full Trial Period	4362306	75	Trial: 75	4362306	107	ÌÒ×Ó	ÍøÇò	ÏßÍÅ	j	j
xc	.	.	.	.	485	491	1	7	113.80	368.00	9	.	.	.	false	false	Message: 42ms	.	.	.	.	.	.	.	.	.	.	.	SYNCTIME	42	113.80	368.00	xc.edf	RIGHT	1871	4364177	Full Trial Period	4362306	75	Trial: 75	4362306	107	ÌÒ×Ó	ÍøÇò	ÏßÍÅ	j	j
xc	.	.	.	.	.	.	.	.	.	.	10	.	.	.	false	false	Message: 528ms	13.35	234.27	57	548	515.80	380.70	1	467.80	492	117.60	363.30	INVISIBLE_BOUNDARY[1]	528	.	.	xc.edf	RIGHT	1871	4364177	Full Trial Period	4362306	75	Trial: 75	4362306	107	ÌÒ×Ó	ÍøÇò	ÏßÍÅ	j	j
xc	.	.	.	.	.	.	.	.	.	.	11	.	.	.	false	false	Message: 534ms	13.35	234.27	57	548	515.80	380.70	1	467.80	492	117.60	363.30	SYNCTIME	534	.	.	xc.edf	RIGHT	1871	4364177	Full Trial Period	4362306	75	Trial: 75	4362306	107	ÌÒ×Ó	ÍøÇò	ÏßÍÅ	j	j
xc	.	.	.	.	.	.	.	.	.	.	12	.	.	.	false	false	Message: 1135ms	11.80	200.04	59	1165	937.30	395.50	3	325.80	1107	583.70	369.00	INVISIBLE_BOUNDARY[2]	1135	.	.	xc.edf	RIGHT	1871	4364177	Full Trial Period	4362306	75	Trial: 75	4362306	107	ÌÒ×Ó	ÍøÇò	ÏßÍÅ	j	j
xc	.	.	.	.	.	.	.	.	.	.	13	.	.	.	false	false	Message: 1142ms	11.80	200.04	59	1165	937.30	395.50	3	325.80	1107	583.70	369.00	SYNCTIME	1142	.	.	xc.edf	RIGHT	1871	4364177	Full Trial Period	4362306	75	Trial: 75	4362306	107	ÌÒ×Ó	ÍøÇò	ÏßÍÅ	j	j
xc	.	.	.	.	495	1869	5	1375	879.30	374.10	14	[1]	2	RECTANGLE_INTERESTAREA	false	false	Message: 1852ms	.	.	.	.	.	.	.	.	.	.	.	KEYBOARD	1852	879.30	374.10	xc.edf	RIGHT	1871	4364177	Full Trial Period	4362306	75	Trial: 75	4362306	107	ÌÒ×Ó	ÍøÇò	ÏßÍÅ	j	j
xc	.	.	.	.	.	.	.	.	.	.	15	.	.	.	false	false	Message: 1914ms	.	.	.	.	.	.	.	.	.	.	.	TRIAL_RESULT 0	1914	.	.	xc.edf	RIGHT	1871	4364177	Full Trial Period	4362306	75	Trial: 75	4362306	107	ÌÒ×Ó	ÍøÇò	ÏßÍÅ	j	j
xc	.	.	.	.	.	.	.	.	.	.	1	.	.	.	false	false	Message: -21ms	.	.	.	.	.	.	.	.	.	.	.	TRIALID 75	-21	.	.	xc.edf	RIGHT	4774	4370218	Full Trial Period	4365444	76	Trial: 76	4365444	122	ÊÖ±í	É××Ó	ÌøÉþ	j	f
xc	.	.	.	.	.	.	.	.	.	.	2	.	.	.	false	false	Message: -1ms	.	.	.	.	.	.	.	.	.	.	.	RECCFG CR 1000 2 0 R	-1	.	.	xc.edf	RIGHT	4774	4370218	Full Trial Period	4365444	76	Trial: 76	4365444	122	ÊÖ±í	É××Ó	ÌøÉþ	j	f
xc	.	.	.	.	.	.	.	.	.	.	3	.	.	.	false	false	Message: -1ms	.	.	.	.	.	.	.	.	.	.	.	ELCLCFG TOWER	-1	.	.	xc.edf	RIGHT	4774	4370218	Full Trial Period	4365444	76	Trial: 76	4365444	122	ÊÖ±í	É××Ó	ÌøÉþ	j	f
xc	.	.	.	.	.	.	.	.	.	.	4	.	.	.	false	false	Message: -1ms	.	.	.	.	.	.	.	.	.	.	.	GAZE_COORDS 0.00 0.00 1023.00 767.00	-1	.	.	xc.edf	RIGHT	4774	4370218	Full Trial Period	4365444	76	Trial: 76	4365444	122	ÊÖ±í	É××Ó	ÌøÉþ	j	f
xc	.	.	.	.	.	.	.	.	.	.	5	.	.	.	false	false	Message: -1ms	.	.	.	.	.	.	.	.	.	.	.	THRESHOLDS R 105 227	-1	.	.	xc.edf	RIGHT	4774	4370218	Full Trial Period	4365444	76	Trial: 76	4365444	122	ÊÖ±í	É××Ó	ÌøÉþ	j	f
xc	.	.	.	.	.	.	.	.	.	.	6	.	.	.	false	false	Message: -1ms	.	.	.	.	.	.	.	.	.	.	.	ELCL_PROC CENTROID (3)	-1	.	.	xc.edf	RIGHT	4774	4370218	Full Trial Period	4365444	76	Trial: 76	4365444	122	ÊÖ±í	É××Ó	ÌøÉþ	j	f
xc	.	.	.	.	.	.	.	.	.	.	7	.	.	.	false	false	Message: -1ms	.	.	.	.	.	.	.	.	.	.	.	ELCL_PCR_PARAM 5 3.0	-1	.	.	xc.edf	RIGHT	4774	4370218	Full Trial Period	4365444	76	Trial: 76	4365444	122	ÊÖ±í	É××Ó	ÌøÉþ	j	f
xc	.	.	.	.	.	.	.	.	.	.	8	.	.	.	false	true	Message: 0ms	.	.	.	.	.	.	.	.	.	.	.	!MODE RECORD CR 1000 2 0 R	0	.	.	xc.edf	RIGHT	4774	4370218	Full Trial Period	4365444	76	Trial: 76	4365444	122	ÊÖ±í	É××Ó	ÌøÉþ	j	f
xc	.	.	.	.	388	394	1	7	125.10	367.80	9	.	.	.	false	false	Message: 45ms	.	.	.	.	.	.	.	.	.	.	.	SYNCTIME	45	125.10	367.80	xc.edf	RIGHT	4774	4370218	Full Trial Period	4365444	76	Trial: 76	4365444	122	ÊÖ±í	É××Ó	ÌøÉþ	j	f
xc	.	.	.	.	.	.	.	.	.	.	10	.	.	.	false	false	Message: 433ms	13.42	219.95	61	455	528.00	385.60	1	421.00	395	127.90	368.20	INVISIBLE_BOUNDARY[1]	433	.	.	xc.edf	RIGHT	4774	4370218	Full Trial Period	4365444	76	Trial: 76	4365444	122	ÊÖ±í	É××Ó	ÌøÉþ	j	f
xc	.	.	.	.	.	.	.	.	.	.	11	.	.	.	false	false	Message: 437ms	13.42	219.95	61	455	528.00	385.60	1	421.00	395	127.90	368.20	SYNCTIME	437	.	.	xc.edf	RIGHT	4774	4370218	Full Trial Period	4365444	76	Trial: 76	4365444	122	ÊÖ±í	É××Ó	ÌøÉþ	j	f
xc	.	.	.	.	.	.	.	.	.	.	12	.	.	.	false	false	Message: 1540ms	1.64	7.00	235	1764	887.10	406.70	5	559.40	1530	924.70	374.20	INVISIBLE_BOUNDARY[2]	1540	.	.	xc.edf	RIGHT	4774	4370218	Full Trial Period	4365444	76	Trial: 76	4365444	122	ÊÖ±í	É××Ó	ÌøÉþ	j	f
xc	.	.	.	.	.	.	.	.	.	.	13	.	.	.	false	false	Message: 1545ms	1.64	7.00	235	1764	887.10	406.70	5	559.40	1530	924.70	374.20	SYNCTIME	1545	.	.	xc.edf	RIGHT	4774	4370218	Full Trial Period	4365444	76	Trial: 76	4365444	122	ÊÖ±í	É××Ó	ÌøÉþ	j	f
xc	.	.	.	.	.	.	.	.	.	.	14	.	.	.	false	false	Message: 4754ms	25.71	212.46	121	4772	878.20	447.20	12	773.00	4652	948.10	-317.20	KEYBOARD	4754	.	.	xc.edf	RIGHT	4774	4370218	Full Trial Period	4365444	76	Trial: 76	4365444	122	ÊÖ±í	É××Ó	ÌøÉþ	j	f
xc	.	.	.	.	.	.	.	.	.	.	15	.	.	.	false	false	Message: 4817ms	.	.	.	.	.	.	.	.	.	.	.	TRIAL_RESULT 0	4817	.	.	xc.edf	RIGHT	4774	4370218	Full Trial Period	4365444	76	Trial: 76	4365444	122	ÊÖ±í	É××Ó	ÌøÉþ	j	f
xc	.	.	.	.	.	.	.	.	.	.	1	.	.	.	false	false	Message: -21ms	.	.	.	.	.	.	.	.	.	.	.	TRIALID 76	-21	.	.	xc.edf	RIGHT	3064	4375024	Full Trial Period	4371960	77	Trial: 77	4371960	95	ÐÅ·â	¹úÆì	ÓÍ»­	j	j
xc	.	.	.	.	.	.	.	.	.	.	2	.	.	.	false	false	Message: -2ms	.	.	.	.	.	.	.	.	.	.	.	RECCFG CR 1000 2 0 R	-2	.	.	xc.edf	RIGHT	3064	4375024	Full Trial Period	4371960	77	Trial: 77	4371960	95	ÐÅ·â	¹úÆì	ÓÍ»­	j	j
xc	.	.	.	.	.	.	.	.	.	.	3	.	.	.	false	false	Message: -2ms	.	.	.	.	.	.	.	.	.	.	.	ELCLCFG TOWER	-2	.	.	xc.edf	RIGHT	3064	4375024	Full Trial Period	4371960	77	Trial: 77	4371960	95	ÐÅ·â	¹úÆì	ÓÍ»­	j	j
xc	.	.	.	.	.	.	.	.	.	.	4	.	.	.	false	false	Message: -2ms	.	.	.	.	.	.	.	.	.	.	.	GAZE_COORDS 0.00 0.00 1023.00 767.00	-2	.	.	xc.edf	RIGHT	3064	4375024	Full Trial Period	4371960	77	Trial: 77	4371960	95	ÐÅ·â	¹úÆì	ÓÍ»­	j	j
xc	.	.	.	.	.	.	.	.	.	.	5	.	.	.	false	false	Message: -2ms	.	.	.	.	.	.	.	.	.	.	.	THRESHOLDS R 105 227	-2	.	.	xc.edf	RIGHT	3064	4375024	Full Trial Period	4371960	77	Trial: 77	4371960	95	ÐÅ·â	¹úÆì	ÓÍ»­	j	j
xc	.	.	.	.	.	.	.	.	.	.	6	.	.	.	false	false	Message: -2ms	.	.	.	.	.	.	.	.	.	.	.	ELCL_PROC CENTROID (3)	-2	.	.	xc.edf	RIGHT	3064	4375024	Full Trial Period	4371960	77	Trial: 77	4371960	95	ÐÅ·â	¹úÆì	ÓÍ»­	j	j
xc	.	.	.	.	.	.	.	.	.	.	7	.	.	.	false	false	Message: -2ms	.	.	.	.	.	.	.	.	.	.	.	ELCL_PCR_PARAM 5 3.0	-2	.	.	xc.edf	RIGHT	3064	4375024	Full Trial Period	4371960	77	Trial: 77	4371960	95	ÐÅ·â	¹úÆì	ÓÍ»­	j	j
xc	.	.	.	.	.	.	.	.	.	.	8	.	.	.	false	false	Message: -1ms	.	.	.	.	.	.	.	.	.	.	.	!MODE RECORD CR 1000 2 0 R	-1	.	.	xc.edf	RIGHT	3064	4375024	Full Trial Period	4371960	77	Trial: 77	4371960	95	ÐÅ·â	¹úÆì	ÓÍ»­	j	j
xc	.	.	.	.	175	195	1	21	314.30	282.40	9	.	.	.	false	false	Message: 45ms	.	.	.	.	.	.	.	.	.	.	.	SYNCTIME	45	314.30	282.40	xc.edf	RIGHT	3064	4375024	Full Trial Period	4371960	77	Trial: 77	4371960	95	ÐÅ·â	¹úÆì	ÓÍ»­	j	j
xc	.	.	.	.	.	.	.	.	.	.	10	.	.	.	false	false	Message: 1126ms	9.35	161.27	58	1143	402.50	384.60	2	395.20	1086	123.60	364.50	INVISIBLE_BOUNDARY[1]	1126	.	.	xc.edf	RIGHT	3064	4375024	Full Trial Period	4371960	77	Trial: 77	4371960	95	ÐÅ·â	¹úÆì	ÓÍ»­	j	j
xc	.	.	.	.	.	.	.	.	.	.	11	.	.	.	false	false	Message: 1137ms	9.35	161.27	58	1143	402.50	384.60	2	395.20	1086	123.60	364.50	SYNCTIME	1137	.	.	xc.edf	RIGHT	3064	4375024	Full Trial Period	4371960	77	Trial: 77	4371960	95	ÐÅ·â	¹úÆì	ÓÍ»­	j	j
xc	.	.	.	.	.	.	.	.	.	.	12	.	.	.	false	false	Message: 1897ms	10.10	206.12	49	1913	849.60	414.70	5	371.90	1865	550.00	392.30	INVISIBLE_BOUNDARY[2]	1897	.	.	xc.edf	RIGHT	3064	4375024	Full Trial Period	4371960	77	Trial: 77	4371960	95	ÐÅ·â	¹úÆì	ÓÍ»­	j	j
xc	.	.	.	.	.	.	.	.	.	.	13	.	.	.	false	false	Message: 1903ms	10.10	206.12	49	1913	849.60	414.70	5	371.90	1865	550.00	392.30	SYNCTIME	1903	.	.	xc.edf	RIGHT	3064	4375024	Full Trial Period	4371960	77	Trial: 77	4371960	95	ÐÅ·â	¹úÆì	ÓÍ»­	j	j
xc	.	.	.	.	978	3062	7	2085	885.60	386.60	14	[1]	2	RECTANGLE_INTERESTAREA	false	false	Message: 3045ms	.	.	.	.	.	.	.	.	.	.	.	KEYBOARD	3045	885.60	386.60	xc.edf	RIGHT	3064	4375024	Full Trial Period	4371960	77	Trial: 77	4371960	95	ÐÅ·â	¹úÆì	ÓÍ»­	j	j
xc	.	.	.	.	.	.	.	.	.	.	15	.	.	.	false	false	Message: 3107ms	.	.	.	.	.	.	.	.	.	.	.	TRIAL_RESULT 0	3107	.	.	xc.edf	RIGHT	3064	4375024	Full Trial Period	4371960	77	Trial: 77	4371960	95	ÐÅ·â	¹úÆì	ÓÍ»­	j	j
xc	.	.	.	.	.	.	.	.	.	.	1	.	.	.	false	false	Message: -15ms	.	.	.	.	.	.	.	.	.	.	.	TRIALID 77	-15	.	.	xc.edf	RIGHT	3689	4380417	Full Trial Period	4376728	78	Trial: 78	4376728	115	²ÝÝ®	ÌðÍ²	ÑÀ¸à	j	f
xc	.	.	.	.	.	.	.	.	.	.	2	.	.	.	false	false	Message: -1ms	.	.	.	.	.	.	.	.	.	.	.	RECCFG CR 1000 2 0 R	-1	.	.	xc.edf	RIGHT	3689	4380417	Full Trial Period	4376728	78	Trial: 78	4376728	115	²ÝÝ®	ÌðÍ²	ÑÀ¸à	j	f
xc	.	.	.	.	.	.	.	.	.	.	3	.	.	.	false	false	Message: -1ms	.	.	.	.	.	.	.	.	.	.	.	ELCLCFG TOWER	-1	.	.	xc.edf	RIGHT	3689	4380417	Full Trial Period	4376728	78	Trial: 78	4376728	115	²ÝÝ®	ÌðÍ²	ÑÀ¸à	j	f
xc	.	.	.	.	.	.	.	.	.	.	4	.	.	.	false	false	Message: -1ms	.	.	.	.	.	.	.	.	.	.	.	GAZE_COORDS 0.00 0.00 1023.00 767.00	-1	.	.	xc.edf	RIGHT	3689	4380417	Full Trial Period	4376728	78	Trial: 78	4376728	115	²ÝÝ®	ÌðÍ²	ÑÀ¸à	j	f
xc	.	.	.	.	.	.	.	.	.	.	5	.	.	.	false	false	Message: -1ms	.	.	.	.	.	.	.	.	.	.	.	THRESHOLDS R 105 227	-1	.	.	xc.edf	RIGHT	3689	4380417	Full Trial Period	4376728	78	Trial: 78	4376728	115	²ÝÝ®	ÌðÍ²	ÑÀ¸à	j	f
xc	.	.	.	.	.	.	.	.	.	.	6	.	.	.	false	false	Message: -1ms	.	.	.	.	.	.	.	.	.	.	.	ELCL_PROC CENTROID (3)	-1	.	.	xc.edf	RIGHT	3689	4380417	Full Trial Period	4376728	78	Trial: 78	4376728	115	²ÝÝ®	ÌðÍ²	ÑÀ¸à	j	f
xc	.	.	.	.	.	.	.	.	.	.	7	.	.	.	false	false	Message: -1ms	.	.	.	.	.	.	.	.	.	.	.	ELCL_PCR_PARAM 5 3.0	-1	.	.	xc.edf	RIGHT	3689	4380417	Full Trial Period	4376728	78	Trial: 78	4376728	115	²ÝÝ®	ÌðÍ²	ÑÀ¸à	j	f
xc	.	.	.	.	.	.	.	.	.	.	8	.	.	.	false	true	Message: 0ms	.	.	.	.	.	.	.	.	.	.	.	!MODE RECORD CR 1000 2 0 R	0	.	.	xc.edf	RIGHT	3689	4380417	Full Trial Period	4376728	78	Trial: 78	4376728	115	²ÝÝ®	ÌðÍ²	ÑÀ¸à	j	f
xc	.	.	.	.	388	394	1	7	146.20	372.80	9	.	.	.	false	false	Message: 43ms	.	.	.	.	.	.	.	.	.	.	.	SYNCTIME	43	146.20	372.80	xc.edf	RIGHT	3689	4380417	Full Trial Period	4376728	78	Trial: 78	4376728	115	²ÝÝ®	ÌðÍ²	ÑÀ¸à	j	f
xc	.	.	.	.	.	.	.	.	.	.	10	.	.	.	false	false	Message: 434ms	11.52	202.18	57	451	483.80	409.70	1	370.20	395	141.30	378.40	INVISIBLE_BOUNDARY[1]	434	.	.	xc.edf	RIGHT	3689	4380417	Full Trial Period	4376728	78	Trial: 78	4376728	115	²ÝÝ®	ÌðÍ²	ÑÀ¸à	j	f
xc	.	.	.	.	.	.	.	.	.	.	11	.	.	.	false	false	Message: 442ms	11.52	202.18	57	451	483.80	409.70	1	370.20	395	141.30	378.40	SYNCTIME	442	.	.	xc.edf	RIGHT	3689	4380417	Full Trial Period	4376728	78	Trial: 78	4376728	115	²ÝÝ®	ÌðÍ²	ÑÀ¸à	j	f
xc	.	.	.	.	.	.	.	.	.	.	12	.	.	.	false	false	Message: 1434ms	11.80	56.19	210	1594	879.90	409.50	3	614.10	1385	528.00	394.50	INVISIBLE_BOUNDARY[2]	1434	.	.	xc.edf	RIGHT	3689	4380417	Full Trial Period	4376728	78	Trial: 78	4376728	115	²ÝÝ®	ÌðÍ²	ÑÀ¸à	j	f
xc	92	1533	1	1442	.	.	.	.	.	.	13	.	.	.	false	false	Message: 1442ms	11.80	56.19	210	1594	879.90	409.50	3	614.10	1385	528.00	394.50	SYNCTIME	1442	.	.	xc.edf	RIGHT	3689	4380417	Full Trial Period	4376728	78	Trial: 78	4376728	115	²ÝÝ®	ÌðÍ²	ÑÀ¸à	j	f
xc	.	.	.	.	176	3687	8	3512	890.10	386.80	14	[1]	2	RECTANGLE_INTERESTAREA	false	false	Message: 3670ms	.	.	.	.	.	.	.	.	.	.	.	KEYBOARD	3670	890.10	386.80	xc.edf	RIGHT	3689	4380417	Full Trial Period	4376728	78	Trial: 78	4376728	115	²ÝÝ®	ÌðÍ²	ÑÀ¸à	j	f
xc	.	.	.	.	.	.	.	.	.	.	15	.	.	.	false	false	Message: 3733ms	.	.	.	.	.	.	.	.	.	.	.	TRIAL_RESULT 0	3733	.	.	xc.edf	RIGHT	3689	4380417	Full Trial Period	4376728	78	Trial: 78	4376728	115	²ÝÝ®	ÌðÍ²	ÑÀ¸à	j	f
xc	.	.	.	.	.	.	.	.	.	.	1	.	.	.	false	false	Message: -26ms	.	.	.	.	.	.	.	.	.	.	.	TRIALID 78	-26	.	.	xc.edf	RIGHT	3588	4386042	Full Trial Period	4382454	79	Trial: 79	4382454	32	éÙ×Ó	ÐÓÈÊ	Î¢²¨Â¯	f	f
xc	.	.	.	.	.	.	.	.	.	.	2	.	.	.	false	false	Message: -1ms	.	.	.	.	.	.	.	.	.	.	.	RECCFG CR 1000 2 0 R	-1	.	.	xc.edf	RIGHT	3588	4386042	Full Trial Period	4382454	79	Trial: 79	4382454	32	éÙ×Ó	ÐÓÈÊ	Î¢²¨Â¯	f	f
xc	.	.	.	.	.	.	.	.	.	.	3	.	.	.	false	false	Message: -1ms	.	.	.	.	.	.	.	.	.	.	.	ELCLCFG TOWER	-1	.	.	xc.edf	RIGHT	3588	4386042	Full Trial Period	4382454	79	Trial: 79	4382454	32	éÙ×Ó	ÐÓÈÊ	Î¢²¨Â¯	f	f
xc	.	.	.	.	.	.	.	.	.	.	4	.	.	.	false	false	Message: -1ms	.	.	.	.	.	.	.	.	.	.	.	GAZE_COORDS 0.00 0.00 1023.00 767.00	-1	.	.	xc.edf	RIGHT	3588	4386042	Full Trial Period	4382454	79	Trial: 79	4382454	32	éÙ×Ó	ÐÓÈÊ	Î¢²¨Â¯	f	f
xc	.	.	.	.	.	.	.	.	.	.	5	.	.	.	false	false	Message: -1ms	.	.	.	.	.	.	.	.	.	.	.	THRESHOLDS R 105 227	-1	.	.	xc.edf	RIGHT	3588	4386042	Full Trial Period	4382454	79	Trial: 79	4382454	32	éÙ×Ó	ÐÓÈÊ	Î¢²¨Â¯	f	f
xc	.	.	.	.	.	.	.	.	.	.	6	.	.	.	false	false	Message: -1ms	.	.	.	.	.	.	.	.	.	.	.	ELCL_PROC CENTROID (3)	-1	.	.	xc.edf	RIGHT	3588	4386042	Full Trial Period	4382454	79	Trial: 79	4382454	32	éÙ×Ó	ÐÓÈÊ	Î¢²¨Â¯	f	f
xc	.	.	.	.	.	.	.	.	.	.	7	.	.	.	false	false	Message: -1ms	.	.	.	.	.	.	.	.	.	.	.	ELCL_PCR_PARAM 5 3.0	-1	.	.	xc.edf	RIGHT	3588	4386042	Full Trial Period	4382454	79	Trial: 79	4382454	32	éÙ×Ó	ÐÓÈÊ	Î¢²¨Â¯	f	f
xc	.	.	.	.	.	.	.	.	.	.	8	.	.	.	false	true	Message: 0ms	.	.	.	.	.	.	.	.	.	.	.	!MODE RECORD CR 1000 2 0 R	0	.	.	xc.edf	RIGHT	3588	4386042	Full Trial Period	4382454	79	Trial: 79	4382454	32	éÙ×Ó	ÐÓÈÊ	Î¢²¨Â¯	f	f
xc	.	.	.	.	139	153	1	15	203.10	365.60	9	.	.	.	false	false	Message: 49ms	.	.	.	.	.	.	.	.	.	.	.	SYNCTIME	49	203.10	365.60	xc.edf	RIGHT	3588	4386042	Full Trial Period	4382454	79	Trial: 79	4382454	32	éÙ×Ó	ÐÓÈÊ	Î¢²¨Â¯	f	f
xc	.	.	.	.	.	.	.	.	.	.	10	.	.	.	false	false	Message: 1462ms	2.11	11.61	182	1631	529.10	410.40	4	707.10	1450	486.50	366.60	INVISIBLE_BOUNDARY[1]	1462	.	.	xc.edf	RIGHT	3588	4386042	Full Trial Period	4382454	79	Trial: 79	4382454	32	éÙ×Ó	ÐÓÈÊ	Î¢²¨Â¯	f	f
xc	.	.	.	.	.	.	.	.	.	.	11	.	.	.	false	false	Message: 1465ms	2.11	11.61	182	1631	529.10	410.40	4	707.10	1450	486.50	366.60	SYNCTIME	1465	.	.	xc.edf	RIGHT	3588	4386042	Full Trial Period	4382454	79	Trial: 79	4382454	32	éÙ×Ó	ÐÓÈÊ	Î¢²¨Â¯	f	f
xc	.	.	.	.	.	.	.	.	.	.	12	.	.	.	false	false	Message: 2521ms	9.40	159.31	59	2535	805.40	383.80	5	250.10	2477	527.70	379.10	INVISIBLE_BOUNDARY[2]	2521	.	.	xc.edf	RIGHT	3588	4386042	Full Trial Period	4382454	79	Trial: 79	4382454	32	éÙ×Ó	ÐÓÈÊ	Î¢²¨Â¯	f	f
xc	.	.	.	.	.	.	.	.	.	.	13	.	.	.	false	false	Message: 2524ms	9.40	159.31	59	2535	805.40	383.80	5	250.10	2477	527.70	379.10	SYNCTIME	2524	.	.	xc.edf	RIGHT	3588	4386042	Full Trial Period	4382454	79	Trial: 79	4382454	32	éÙ×Ó	ÐÓÈÊ	Î¢²¨Â¯	f	f
xc	.	.	.	.	655	3586	7	2932	880.10	383.00	14	[1]	2	RECTANGLE_INTERESTAREA	false	false	Message: 3569ms	.	.	.	.	.	.	.	.	.	.	.	KEYBOARD	3569	880.10	383.00	xc.edf	RIGHT	3588	4386042	Full Trial Period	4382454	79	Trial: 79	4382454	32	éÙ×Ó	ÐÓÈÊ	Î¢²¨Â¯	f	f
xc	.	.	.	.	.	.	.	.	.	.	15	.	.	.	false	false	Message: 3629ms	.	.	.	.	.	.	.	.	.	.	.	TRIAL_RESULT 0	3629	.	.	xc.edf	RIGHT	3588	4386042	Full Trial Period	4382454	79	Trial: 79	4382454	32	éÙ×Ó	ÐÓÈÊ	Î¢²¨Â¯	f	f
xc	.	.	.	.	.	.	.	.	.	.	1	.	.	.	false	false	Message: -19ms	.	.	.	.	.	.	.	.	.	.	.	TRIALID 79	-19	.	.	xc.edf	RIGHT	4213	4392001	Full Trial Period	4387788	80	Trial: 80	4387788	127	×©¿é	ôÕ×Ó	´½¸à	j	f
xc	.	.	.	.	.	.	.	.	.	.	2	.	.	.	false	false	Message: -1ms	.	.	.	.	.	.	.	.	.	.	.	RECCFG CR 1000 2 0 R	-1	.	.	xc.edf	RIGHT	4213	4392001	Full Trial Period	4387788	80	Trial: 80	4387788	127	×©¿é	ôÕ×Ó	´½¸à	j	f
xc	.	.	.	.	.	.	.	.	.	.	3	.	.	.	false	false	Message: -1ms	.	.	.	.	.	.	.	.	.	.	.	ELCLCFG TOWER	-1	.	.	xc.edf	RIGHT	4213	4392001	Full Trial Period	4387788	80	Trial: 80	4387788	127	×©¿é	ôÕ×Ó	´½¸à	j	f
xc	.	.	.	.	.	.	.	.	.	.	4	.	.	.	false	false	Message: -1ms	.	.	.	.	.	.	.	.	.	.	.	GAZE_COORDS 0.00 0.00 1023.00 767.00	-1	.	.	xc.edf	RIGHT	4213	4392001	Full Trial Period	4387788	80	Trial: 80	4387788	127	×©¿é	ôÕ×Ó	´½¸à	j	f
xc	.	.	.	.	.	.	.	.	.	.	5	.	.	.	false	false	Message: -1ms	.	.	.	.	.	.	.	.	.	.	.	THRESHOLDS R 105 227	-1	.	.	xc.edf	RIGHT	4213	4392001	Full Trial Period	4387788	80	Trial: 80	4387788	127	×©¿é	ôÕ×Ó	´½¸à	j	f
xc	.	.	.	.	.	.	.	.	.	.	6	.	.	.	false	false	Message: -1ms	.	.	.	.	.	.	.	.	.	.	.	ELCL_PROC CENTROID (3)	-1	.	.	xc.edf	RIGHT	4213	4392001	Full Trial Period	4387788	80	Trial: 80	4387788	127	×©¿é	ôÕ×Ó	´½¸à	j	f
xc	.	.	.	.	.	.	.	.	.	.	7	.	.	.	false	false	Message: -1ms	.	.	.	.	.	.	.	.	.	.	.	ELCL_PCR_PARAM 5 3.0	-1	.	.	xc.edf	RIGHT	4213	4392001	Full Trial Period	4387788	80	Trial: 80	4387788	127	×©¿é	ôÕ×Ó	´½¸à	j	f
xc	.	.	.	.	.	.	.	.	.	.	8	.	.	.	false	true	Message: 0ms	.	.	.	.	.	.	.	.	.	.	.	!MODE RECORD CR 1000 2 0 R	0	.	.	xc.edf	RIGHT	4213	4392001	Full Trial Period	4387788	80	Trial: 80	4387788	127	×©¿é	ôÕ×Ó	´½¸à	j	f
xc	.	.	.	.	112	145	1	34	222.10	368.50	9	.	.	.	false	false	Message: 39ms	.	.	.	.	.	.	.	.	.	.	.	SYNCTIME	39	222.10	368.50	xc.edf	RIGHT	4213	4392001	Full Trial Period	4387788	80	Trial: 80	4387788	127	×©¿é	ôÕ×Ó	´½¸à	j	f
xc	.	.	.	.	.	.	.	.	.	.	10	.	.	.	false	false	Message: 996ms	1.39	6.91	201	1176	526.40	407.70	4	711.40	976	505.40	373.50	INVISIBLE_BOUNDARY[1]	996	.	.	xc.edf	RIGHT	4213	4392001	Full Trial Period	4387788	80	Trial: 80	4387788	127	×©¿é	ôÕ×Ó	´½¸à	j	f
xc	.	.	.	.	.	.	.	.	.	.	11	.	.	.	false	false	Message: 1006ms	1.39	6.91	201	1176	526.40	407.70	4	711.40	976	505.40	373.50	SYNCTIME	1006	.	.	xc.edf	RIGHT	4213	4392001	Full Trial Period	4387788	80	Trial: 80	4387788	127	×©¿é	ôÕ×Ó	´½¸à	j	f
xc	.	.	.	.	.	.	.	.	.	.	12	.	.	.	false	false	Message: 1784ms	11.55	174.98	66	1807	850.00	384.40	6	321.60	1742	507.10	376.70	INVISIBLE_BOUNDARY[2]	1784	.	.	xc.edf	RIGHT	4213	4392001	Full Trial Period	4387788	80	Trial: 80	4387788	127	×©¿é	ôÕ×Ó	´½¸à	j	f
xc	.	.	.	.	.	.	.	.	.	.	13	.	.	.	false	false	Message: 1789ms	11.55	174.98	66	1807	850.00	384.40	6	321.60	1742	507.10	376.70	SYNCTIME	1789	.	.	xc.edf	RIGHT	4213	4392001	Full Trial Period	4387788	80	Trial: 80	4387788	127	×©¿é	ôÕ×Ó	´½¸à	j	f
xc	.	.	.	.	104	4211	13	4108	905.30	379.70	14	[1]	2	RECTANGLE_INTERESTAREA	false	false	Message: 4195ms	.	.	.	.	.	.	.	.	.	.	.	KEYBOARD	4195	905.30	379.70	xc.edf	RIGHT	4213	4392001	Full Trial Period	4387788	80	Trial: 80	4387788	127	×©¿é	ôÕ×Ó	´½¸à	j	f
xc	.	.	.	.	.	.	.	.	.	.	15	.	.	.	false	false	Message: 4258ms	.	.	.	.	.	.	.	.	.	.	.	TRIAL_RESULT 0	4258	.	.	xc.edf	RIGHT	4213	4392001	Full Trial Period	4387788	80	Trial: 80	4387788	127	×©¿é	ôÕ×Ó	´½¸à	j	f
xc	.	.	.	.	.	.	.	.	.	.	1	.	.	.	false	false	Message: -15ms	.	.	.	.	.	.	.	.	.	.	.	TRIALID 80	-15	.	.	xc.edf	RIGHT	2715	4396099	Full Trial Period	4393384	81	Trial: 81	4393384	30	éÙ×Ó	Éß	Ç¦±Ê	j	j
xc	.	.	.	.	.	.	.	.	.	.	2	.	.	.	false	false	Message: -1ms	.	.	.	.	.	.	.	.	.	.	.	RECCFG CR 1000 2 0 R	-1	.	.	xc.edf	RIGHT	2715	4396099	Full Trial Period	4393384	81	Trial: 81	4393384	30	éÙ×Ó	Éß	Ç¦±Ê	j	j
xc	.	.	.	.	.	.	.	.	.	.	3	.	.	.	false	false	Message: -1ms	.	.	.	.	.	.	.	.	.	.	.	ELCLCFG TOWER	-1	.	.	xc.edf	RIGHT	2715	4396099	Full Trial Period	4393384	81	Trial: 81	4393384	30	éÙ×Ó	Éß	Ç¦±Ê	j	j
xc	.	.	.	.	.	.	.	.	.	.	4	.	.	.	false	false	Message: -1ms	.	.	.	.	.	.	.	.	.	.	.	GAZE_COORDS 0.00 0.00 1023.00 767.00	-1	.	.	xc.edf	RIGHT	2715	4396099	Full Trial Period	4393384	81	Trial: 81	4393384	30	éÙ×Ó	Éß	Ç¦±Ê	j	j
xc	.	.	.	.	.	.	.	.	.	.	5	.	.	.	false	false	Message: -1ms	.	.	.	.	.	.	.	.	.	.	.	THRESHOLDS R 105 227	-1	.	.	xc.edf	RIGHT	2715	4396099	Full Trial Period	4393384	81	Trial: 81	4393384	30	éÙ×Ó	Éß	Ç¦±Ê	j	j
xc	.	.	.	.	.	.	.	.	.	.	6	.	.	.	false	false	Message: -1ms	.	.	.	.	.	.	.	.	.	.	.	ELCL_PROC CENTROID (3)	-1	.	.	xc.edf	RIGHT	2715	4396099	Full Trial Period	4393384	81	Trial: 81	4393384	30	éÙ×Ó	Éß	Ç¦±Ê	j	j
xc	.	.	.	.	.	.	.	.	.	.	7	.	.	.	false	false	Message: -1ms	.	.	.	.	.	.	.	.	.	.	.	ELCL_PCR_PARAM 5 3.0	-1	.	.	xc.edf	RIGHT	2715	4396099	Full Trial Period	4393384	81	Trial: 81	4393384	30	éÙ×Ó	Éß	Ç¦±Ê	j	j
xc	.	.	.	.	.	.	.	.	.	.	8	.	.	.	false	true	Message: 0ms	.	.	.	.	.	.	.	.	.	.	.	!MODE RECORD CR 1000 2 0 R	0	.	.	xc.edf	RIGHT	2715	4396099	Full Trial Period	4393384	81	Trial: 81	4393384	30	éÙ×Ó	Éß	Ç¦±Ê	j	j
xc	.	.	.	.	241	247	1	7	143.40	373.70	9	.	.	.	false	false	Message: 43ms	.	.	.	.	.	.	.	.	.	.	.	SYNCTIME	43	143.40	373.70	xc.edf	RIGHT	2715	4396099	Full Trial Period	4393384	81	Trial: 81	4393384	30	éÙ×Ó	Éß	Ç¦±Ê	j	j
xc	.	.	.	.	.	.	.	.	.	.	10	.	.	.	false	false	Message: 594ms	11.84	211.41	56	611	469.30	388.60	2	416.90	556	115.60	374.60	INVISIBLE_BOUNDARY[1]	594	.	.	xc.edf	RIGHT	2715	4396099	Full Trial Period	4393384	81	Trial: 81	4393384	30	éÙ×Ó	Éß	Ç¦±Ê	j	j
xc	.	.	.	.	.	.	.	.	.	.	11	.	.	.	false	false	Message: 600ms	11.84	211.41	56	611	469.30	388.60	2	416.90	556	115.60	374.60	SYNCTIME	600	.	.	xc.edf	RIGHT	2715	4396099	Full Trial Period	4393384	81	Trial: 81	4393384	30	éÙ×Ó	Éß	Ç¦±Ê	j	j
xc	.	.	.	.	.	.	.	.	.	.	12	.	.	.	false	false	Message: 1158ms	11.52	169.45	68	1177	855.30	421.40	4	286.90	1110	513.50	389.30	INVISIBLE_BOUNDARY[2]	1158	.	.	xc.edf	RIGHT	2715	4396099	Full Trial Period	4393384	81	Trial: 81	4393384	30	éÙ×Ó	Éß	Ç¦±Ê	j	j
xc	.	.	.	.	.	.	.	.	.	.	13	.	.	.	false	false	Message: 1168ms	11.52	169.45	68	1177	855.30	421.40	4	286.90	1110	513.50	389.30	SYNCTIME	1168	.	.	xc.edf	RIGHT	2715	4396099	Full Trial Period	4393384	81	Trial: 81	4393384	30	éÙ×Ó	Éß	Ç¦±Ê	j	j
xc	.	.	.	.	285	2713	8	2429	878.60	412.30	14	.	.	.	false	false	Message: 2695ms	.	.	.	.	.	.	.	.	.	.	.	KEYBOARD	2695	878.60	412.30	xc.edf	RIGHT	2715	4396099	Full Trial Period	4393384	81	Trial: 81	4393384	30	éÙ×Ó	Éß	Ç¦±Ê	j	j
xc	.	.	.	.	.	.	.	.	.	.	15	.	.	.	false	false	Message: 2756ms	.	.	.	.	.	.	.	.	.	.	.	TRIAL_RESULT 0	2756	.	.	xc.edf	RIGHT	2715	4396099	Full Trial Period	4393384	81	Trial: 81	4393384	30	éÙ×Ó	Éß	Ç¦±Ê	j	j
xc	.	.	.	.	.	.	.	.	.	.	1	.	.	.	false	false	Message: -16ms	.	.	.	.	.	.	.	.	.	.	.	TRIALID 81	-16	.	.	xc.edf	RIGHT	4960	4402610	Full Trial Period	4397650	82	Trial: 82	4397650	134	Ö½Ïä	¹Ä	ÑÀÇ©	f	f
xc	.	.	.	.	.	.	.	.	.	.	2	.	.	.	false	false	Message: -1ms	.	.	.	.	.	.	.	.	.	.	.	RECCFG CR 1000 2 0 R	-1	.	.	xc.edf	RIGHT	4960	4402610	Full Trial Period	4397650	82	Trial: 82	4397650	134	Ö½Ïä	¹Ä	ÑÀÇ©	f	f
xc	.	.	.	.	.	.	.	.	.	.	3	.	.	.	false	false	Message: -1ms	.	.	.	.	.	.	.	.	.	.	.	ELCLCFG TOWER	-1	.	.	xc.edf	RIGHT	4960	4402610	Full Trial Period	4397650	82	Trial: 82	4397650	134	Ö½Ïä	¹Ä	ÑÀÇ©	f	f
xc	.	.	.	.	.	.	.	.	.	.	4	.	.	.	false	false	Message: -1ms	.	.	.	.	.	.	.	.	.	.	.	GAZE_COORDS 0.00 0.00 1023.00 767.00	-1	.	.	xc.edf	RIGHT	4960	4402610	Full Trial Period	4397650	82	Trial: 82	4397650	134	Ö½Ïä	¹Ä	ÑÀÇ©	f	f
xc	.	.	.	.	.	.	.	.	.	.	5	.	.	.	false	false	Message: -1ms	.	.	.	.	.	.	.	.	.	.	.	THRESHOLDS R 105 227	-1	.	.	xc.edf	RIGHT	4960	4402610	Full Trial Period	4397650	82	Trial: 82	4397650	134	Ö½Ïä	¹Ä	ÑÀÇ©	f	f
xc	.	.	.	.	.	.	.	.	.	.	6	.	.	.	false	false	Message: -1ms	.	.	.	.	.	.	.	.	.	.	.	ELCL_PROC CENTROID (3)	-1	.	.	xc.edf	RIGHT	4960	4402610	Full Trial Period	4397650	82	Trial: 82	4397650	134	Ö½Ïä	¹Ä	ÑÀÇ©	f	f
xc	.	.	.	.	.	.	.	.	.	.	7	.	.	.	false	false	Message: -1ms	.	.	.	.	.	.	.	.	.	.	.	ELCL_PCR_PARAM 5 3.0	-1	.	.	xc.edf	RIGHT	4960	4402610	Full Trial Period	4397650	82	Trial: 82	4397650	134	Ö½Ïä	¹Ä	ÑÀÇ©	f	f
xc	.	.	.	.	.	.	.	.	.	.	8	.	.	.	false	true	Message: 0ms	.	.	.	.	.	.	.	.	.	.	.	!MODE RECORD CR 1000 2 0 R	0	.	.	xc.edf	RIGHT	4960	4402610	Full Trial Period	4397650	82	Trial: 82	4397650	134	Ö½Ïä	¹Ä	ÑÀÇ©	f	f
xc	.	.	.	.	44	50	1	7	147.00	368.50	9	.	.	.	false	false	Message: 42ms	.	.	.	.	.	.	.	.	.	.	.	SYNCTIME	42	147.00	368.50	xc.edf	RIGHT	4960	4402610	Full Trial Period	4397650	82	Trial: 82	4397650	134	Ö½Ïä	¹Ä	ÑÀÇ©	f	f
xc	.	.	.	.	.	.	.	.	.	.	10	.	.	.	false	false	Message: 537ms	12.80	256.07	50	553	493.80	398.10	4	560.40	504	112.00	370.80	INVISIBLE_BOUNDARY[1]	537	.	.	xc.edf	RIGHT	4960	4402610	Full Trial Period	4397650	82	Trial: 82	4397650	134	Ö½Ïä	¹Ä	ÑÀÇ©	f	f
xc	.	.	.	.	.	.	.	.	.	.	11	.	.	.	false	false	Message: 542ms	12.80	256.07	50	553	493.80	398.10	4	560.40	504	112.00	370.80	SYNCTIME	542	.	.	xc.edf	RIGHT	4960	4402610	Full Trial Period	4397650	82	Trial: 82	4397650	134	Ö½Ïä	¹Ä	ÑÀÇ©	f	f
xc	.	.	.	.	.	.	.	.	.	.	12	.	.	.	false	false	Message: 1143ms	10.34	211.10	49	1156	823.00	440.30	7	369.30	1108	517.50	403.90	INVISIBLE_BOUNDARY[2]	1143	.	.	xc.edf	RIGHT	4960	4402610	Full Trial Period	4397650	82	Trial: 82	4397650	134	Ö½Ïä	¹Ä	ÑÀÇ©	f	f
xc	.	.	.	.	.	.	.	.	.	.	13	.	.	.	false	false	Message: 1150ms	10.34	211.10	49	1156	823.00	440.30	7	369.30	1108	517.50	403.90	SYNCTIME	1150	.	.	xc.edf	RIGHT	4960	4402610	Full Trial Period	4397650	82	Trial: 82	4397650	134	Ö½Ïä	¹Ä	ÑÀÇ©	f	f
xc	.	.	.	.	168	4958	14	4791	831.00	377.70	14	.	.	.	false	false	Message: 4942ms	.	.	.	.	.	.	.	.	.	.	.	KEYBOARD	4942	831.00	377.70	xc.edf	RIGHT	4960	4402610	Full Trial Period	4397650	82	Trial: 82	4397650	134	Ö½Ïä	¹Ä	ÑÀÇ©	f	f
xc	.	.	.	.	.	.	.	.	.	.	15	.	.	.	false	false	Message: 4997ms	.	.	.	.	.	.	.	.	.	.	.	TRIAL_RESULT 0	4997	.	.	xc.edf	RIGHT	4960	4402610	Full Trial Period	4397650	82	Trial: 82	4397650	134	Ö½Ïä	¹Ä	ÑÀÇ©	f	f
xc	.	.	.	.	.	.	.	.	.	.	1	.	.	.	false	false	Message: -16ms	.	.	.	.	.	.	.	.	.	.	.	TRIALID 82	-16	.	.	xc.edf	RIGHT	4314	4409755	Full Trial Period	4405441	83	Trial: 83	4405441	147	ÆÏÌÑ	ÂøÍ·	ÑÀË¢	f	f
xc	.	.	.	.	.	.	.	.	.	.	2	.	.	.	false	false	Message: -1ms	.	.	.	.	.	.	.	.	.	.	.	RECCFG CR 1000 2 0 R	-1	.	.	xc.edf	RIGHT	4314	4409755	Full Trial Period	4405441	83	Trial: 83	4405441	147	ÆÏÌÑ	ÂøÍ·	ÑÀË¢	f	f
xc	.	.	.	.	.	.	.	.	.	.	3	.	.	.	false	false	Message: -1ms	.	.	.	.	.	.	.	.	.	.	.	ELCLCFG TOWER	-1	.	.	xc.edf	RIGHT	4314	4409755	Full Trial Period	4405441	83	Trial: 83	4405441	147	ÆÏÌÑ	ÂøÍ·	ÑÀË¢	f	f
xc	.	.	.	.	.	.	.	.	.	.	4	.	.	.	false	false	Message: -1ms	.	.	.	.	.	.	.	.	.	.	.	GAZE_COORDS 0.00 0.00 1023.00 767.00	-1	.	.	xc.edf	RIGHT	4314	4409755	Full Trial Period	4405441	83	Trial: 83	4405441	147	ÆÏÌÑ	ÂøÍ·	ÑÀË¢	f	f
xc	.	.	.	.	.	.	.	.	.	.	5	.	.	.	false	false	Message: -1ms	.	.	.	.	.	.	.	.	.	.	.	THRESHOLDS R 105 227	-1	.	.	xc.edf	RIGHT	4314	4409755	Full Trial Period	4405441	83	Trial: 83	4405441	147	ÆÏÌÑ	ÂøÍ·	ÑÀË¢	f	f
xc	.	.	.	.	.	.	.	.	.	.	6	.	.	.	false	false	Message: -1ms	.	.	.	.	.	.	.	.	.	.	.	ELCL_PROC CENTROID (3)	-1	.	.	xc.edf	RIGHT	4314	4409755	Full Trial Period	4405441	83	Trial: 83	4405441	147	ÆÏÌÑ	ÂøÍ·	ÑÀË¢	f	f
xc	.	.	.	.	.	.	.	.	.	.	7	.	.	.	false	false	Message: -1ms	.	.	.	.	.	.	.	.	.	.	.	ELCL_PCR_PARAM 5 3.0	-1	.	.	xc.edf	RIGHT	4314	4409755	Full Trial Period	4405441	83	Trial: 83	4405441	147	ÆÏÌÑ	ÂøÍ·	ÑÀË¢	f	f
xc	.	.	.	.	.	.	.	.	.	.	8	.	.	.	false	true	Message: 0ms	.	.	.	.	.	.	.	.	.	.	.	!MODE RECORD CR 1000 2 0 R	0	.	.	xc.edf	RIGHT	4314	4409755	Full Trial Period	4405441	83	Trial: 83	4405441	147	ÆÏÌÑ	ÂøÍ·	ÑÀË¢	f	f
xc	.	.	.	.	.	.	.	.	.	.	9	.	.	.	false	false	Message: 42ms	.	.	.	.	.	.	.	.	.	.	.	SYNCTIME	42	.	.	xc.edf	RIGHT	4314	4409755	Full Trial Period	4405441	83	Trial: 83	4405441	147	ÆÏÌÑ	ÂøÍ·	ÑÀË¢	f	f
xc	.	.	.	.	548	1481	5	934	508.30	380.40	10	[1]	1	RECTANGLE_INTERESTAREA	false	false	Message: 1136ms	.	.	.	.	.	.	.	.	.	.	.	INVISIBLE_BOUNDARY[1]	1136	508.30	380.40	xc.edf	RIGHT	4314	4409755	Full Trial Period	4405441	83	Trial: 83	4405441	147	ÆÏÌÑ	ÂøÍ·	ÑÀË¢	f	f
xc	.	.	.	.	548	1481	5	934	508.30	380.40	11	[1]	1	RECTANGLE_INTERESTAREA	false	false	Message: 1142ms	.	.	.	.	.	.	.	.	.	.	.	SYNCTIME	1142	508.30	380.40	xc.edf	RIGHT	4314	4409755	Full Trial Period	4405441	83	Trial: 83	4405441	147	ÆÏÌÑ	ÂøÍ·	ÑÀË¢	f	f
xc	.	.	.	.	.	.	.	.	.	.	12	.	.	.	false	false	Message: 3167ms	10.31	39.06	264	3219	823.40	439.40	9	534.40	2956	521.10	390.90	INVISIBLE_BOUNDARY[2]	3167	.	.	xc.edf	RIGHT	4314	4409755	Full Trial Period	4405441	83	Trial: 83	4405441	147	ÆÏÌÑ	ÂøÍ·	ÑÀË¢	f	f
xc	.	.	.	.	.	.	.	.	.	.	13	.	.	.	false	false	Message: 3174ms	10.31	39.06	264	3219	823.40	439.40	9	534.40	2956	521.10	390.90	SYNCTIME	3174	.	.	xc.edf	RIGHT	4314	4409755	Full Trial Period	4405441	83	Trial: 83	4405441	147	ÆÏÌÑ	ÂøÍ·	ÑÀË¢	f	f
xc	.	.	.	.	672	4312	12	3641	899.50	374.10	14	[1]	2	RECTANGLE_INTERESTAREA	false	false	Message: 4295ms	.	.	.	.	.	.	.	.	.	.	.	KEYBOARD	4295	899.50	374.10	xc.edf	RIGHT	4314	4409755	Full Trial Period	4405441	83	Trial: 83	4405441	147	ÆÏÌÑ	ÂøÍ·	ÑÀË¢	f	f
xc	.	.	.	.	.	.	.	.	.	.	15	.	.	.	false	false	Message: 4359ms	.	.	.	.	.	.	.	.	.	.	.	TRIAL_RESULT 0	4359	.	.	xc.edf	RIGHT	4314	4409755	Full Trial Period	4405441	83	Trial: 83	4405441	147	ÆÏÌÑ	ÂøÍ·	ÑÀË¢	f	f
xc	.	.	.	.	.	.	.	.	.	.	1	.	.	.	false	false	Message: -16ms	.	.	.	.	.	.	.	.	.	.	.	TRIALID 83	-16	.	.	xc.edf	RIGHT	4077	4415117	Full Trial Period	4411040	84	Trial: 84	4411040	101	¼üÅÌ	ºÚ°å	ÓÍ»­	j	j
xc	.	.	.	.	.	.	.	.	.	.	2	.	.	.	false	false	Message: -1ms	.	.	.	.	.	.	.	.	.	.	.	RECCFG CR 1000 2 0 R	-1	.	.	xc.edf	RIGHT	4077	4415117	Full Trial Period	4411040	84	Trial: 84	4411040	101	¼üÅÌ	ºÚ°å	ÓÍ»­	j	j
xc	.	.	.	.	.	.	.	.	.	.	3	.	.	.	false	false	Message: -1ms	.	.	.	.	.	.	.	.	.	.	.	ELCLCFG TOWER	-1	.	.	xc.edf	RIGHT	4077	4415117	Full Trial Period	4411040	84	Trial: 84	4411040	101	¼üÅÌ	ºÚ°å	ÓÍ»­	j	j
xc	.	.	.	.	.	.	.	.	.	.	4	.	.	.	false	false	Message: -1ms	.	.	.	.	.	.	.	.	.	.	.	GAZE_COORDS 0.00 0.00 1023.00 767.00	-1	.	.	xc.edf	RIGHT	4077	4415117	Full Trial Period	4411040	84	Trial: 84	4411040	101	¼üÅÌ	ºÚ°å	ÓÍ»­	j	j
xc	.	.	.	.	.	.	.	.	.	.	5	.	.	.	false	false	Message: -1ms	.	.	.	.	.	.	.	.	.	.	.	THRESHOLDS R 105 227	-1	.	.	xc.edf	RIGHT	4077	4415117	Full Trial Period	4411040	84	Trial: 84	4411040	101	¼üÅÌ	ºÚ°å	ÓÍ»­	j	j
xc	.	.	.	.	.	.	.	.	.	.	6	.	.	.	false	false	Message: -1ms	.	.	.	.	.	.	.	.	.	.	.	ELCL_PROC CENTROID (3)	-1	.	.	xc.edf	RIGHT	4077	4415117	Full Trial Period	4411040	84	Trial: 84	4411040	101	¼üÅÌ	ºÚ°å	ÓÍ»­	j	j
xc	.	.	.	.	.	.	.	.	.	.	7	.	.	.	false	false	Message: -1ms	.	.	.	.	.	.	.	.	.	.	.	ELCL_PCR_PARAM 5 3.0	-1	.	.	xc.edf	RIGHT	4077	4415117	Full Trial Period	4411040	84	Trial: 84	4411040	101	¼üÅÌ	ºÚ°å	ÓÍ»­	j	j
xc	.	.	.	.	.	.	.	.	.	.	8	.	.	.	false	true	Message: 0ms	.	.	.	.	.	.	.	.	.	.	.	!MODE RECORD CR 1000 2 0 R	0	.	.	xc.edf	RIGHT	4077	4415117	Full Trial Period	4411040	84	Trial: 84	4411040	101	¼üÅÌ	ºÚ°å	ÓÍ»­	j	j
xc	.	.	.	.	492	498	1	7	133.90	389.20	9	.	.	.	false	false	Message: 42ms	.	.	.	.	.	.	.	.	.	.	.	SYNCTIME	42	133.90	389.20	xc.edf	RIGHT	4077	4415117	Full Trial Period	4411040	84	Trial: 84	4411040	101	¼üÅÌ	ºÚ°å	ÓÍ»­	j	j
xc	.	.	.	.	.	.	.	.	.	.	10	.	.	.	false	false	Message: 1897ms	1.61	80.38	20	1904	503.40	411.80	6	103.60	1885	500.30	365.60	INVISIBLE_BOUNDARY[1]	1897	.	.	xc.edf	RIGHT	4077	4415117	Full Trial Period	4411040	84	Trial: 84	4411040	101	¼üÅÌ	ºÚ°å	ÓÍ»­	j	j
xc	.	.	.	.	36	1940	7	1905	502.10	414.40	11	.	.	.	false	false	Message: 1908ms	.	.	.	.	.	.	.	.	.	.	.	SYNCTIME	1908	502.10	414.40	xc.edf	RIGHT	4077	4415117	Full Trial Period	4411040	84	Trial: 84	4411040	101	¼üÅÌ	ºÚ°å	ÓÍ»­	j	j
xc	.	.	.	.	.	.	.	.	.	.	12	.	.	.	false	false	Message: 3180ms	11.74	46.22	254	3229	858.00	491.30	8	765.60	2976	532.80	361.30	INVISIBLE_BOUNDARY[2]	3180	.	.	xc.edf	RIGHT	4077	4415117	Full Trial Period	4411040	84	Trial: 84	4411040	101	¼üÅÌ	ºÚ°å	ÓÍ»­	j	j
xc	.	.	.	.	.	.	.	.	.	.	13	.	.	.	false	false	Message: 3183ms	11.74	46.22	254	3229	858.00	491.30	8	765.60	2976	532.80	361.30	SYNCTIME	3183	.	.	xc.edf	RIGHT	4077	4415117	Full Trial Period	4411040	84	Trial: 84	4411040	101	¼üÅÌ	ºÚ°å	ÓÍ»­	j	j
xc	.	.	.	.	740	4075	10	3336	885.50	380.10	14	[1]	2	RECTANGLE_INTERESTAREA	false	false	Message: 4058ms	.	.	.	.	.	.	.	.	.	.	.	KEYBOARD	4058	885.50	380.10	xc.edf	RIGHT	4077	4415117	Full Trial Period	4411040	84	Trial: 84	4411040	101	¼üÅÌ	ºÚ°å	ÓÍ»­	j	j
xc	.	.	.	.	.	.	.	.	.	.	15	.	.	.	false	false	Message: 4119ms	.	.	.	.	.	.	.	.	.	.	.	TRIAL_RESULT 0	4119	.	.	xc.edf	RIGHT	4077	4415117	Full Trial Period	4411040	84	Trial: 84	4411040	101	¼üÅÌ	ºÚ°å	ÓÍ»­	j	j
xc	.	.	.	.	.	.	.	.	.	.	1	.	.	.	false	false	Message: -18ms	.	.	.	.	.	.	.	.	.	.	.	TRIALID 84	-18	.	.	xc.edf	RIGHT	4194	4420652	Full Trial Period	4416458	85	Trial: 85	4416458	74	Êó±ê	ÓñÃ×	ß¦ÃæÕÈ	j	j
xc	.	.	.	.	.	.	.	.	.	.	2	.	.	.	false	false	Message: -1ms	.	.	.	.	.	.	.	.	.	.	.	RECCFG CR 1000 2 0 R	-1	.	.	xc.edf	RIGHT	4194	4420652	Full Trial Period	4416458	85	Trial: 85	4416458	74	Êó±ê	ÓñÃ×	ß¦ÃæÕÈ	j	j
xc	.	.	.	.	.	.	.	.	.	.	3	.	.	.	false	false	Message: -1ms	.	.	.	.	.	.	.	.	.	.	.	ELCLCFG TOWER	-1	.	.	xc.edf	RIGHT	4194	4420652	Full Trial Period	4416458	85	Trial: 85	4416458	74	Êó±ê	ÓñÃ×	ß¦ÃæÕÈ	j	j
xc	.	.	.	.	.	.	.	.	.	.	4	.	.	.	false	false	Message: -1ms	.	.	.	.	.	.	.	.	.	.	.	GAZE_COORDS 0.00 0.00 1023.00 767.00	-1	.	.	xc.edf	RIGHT	4194	4420652	Full Trial Period	4416458	85	Trial: 85	4416458	74	Êó±ê	ÓñÃ×	ß¦ÃæÕÈ	j	j
xc	.	.	.	.	.	.	.	.	.	.	5	.	.	.	false	false	Message: -1ms	.	.	.	.	.	.	.	.	.	.	.	THRESHOLDS R 105 227	-1	.	.	xc.edf	RIGHT	4194	4420652	Full Trial Period	4416458	85	Trial: 85	4416458	74	Êó±ê	ÓñÃ×	ß¦ÃæÕÈ	j	j
xc	.	.	.	.	.	.	.	.	.	.	6	.	.	.	false	false	Message: -1ms	.	.	.	.	.	.	.	.	.	.	.	ELCL_PROC CENTROID (3)	-1	.	.	xc.edf	RIGHT	4194	4420652	Full Trial Period	4416458	85	Trial: 85	4416458	74	Êó±ê	ÓñÃ×	ß¦ÃæÕÈ	j	j
xc	.	.	.	.	.	.	.	.	.	.	7	.	.	.	false	false	Message: -1ms	.	.	.	.	.	.	.	.	.	.	.	ELCL_PCR_PARAM 5 3.0	-1	.	.	xc.edf	RIGHT	4194	4420652	Full Trial Period	4416458	85	Trial: 85	4416458	74	Êó±ê	ÓñÃ×	ß¦ÃæÕÈ	j	j
xc	.	.	.	.	.	.	.	.	.	.	8	.	.	.	false	true	Message: 0ms	.	.	.	.	.	.	.	.	.	.	.	!MODE RECORD CR 1000 2 0 R	0	.	.	xc.edf	RIGHT	4194	4420652	Full Trial Period	4416458	85	Trial: 85	4416458	74	Êó±ê	ÓñÃ×	ß¦ÃæÕÈ	j	j
xc	.	.	.	.	47	53	1	7	127.00	387.30	9	.	.	.	false	false	Message: 40ms	.	.	.	.	.	.	.	.	.	.	.	SYNCTIME	40	127.00	387.30	xc.edf	RIGHT	4194	4420652	Full Trial Period	4416458	85	Trial: 85	4416458	74	Êó±ê	ÓñÃ×	ß¦ÃæÕÈ	j	j
xc	.	.	.	.	.	.	.	.	.	.	10	.	.	.	false	false	Message: 495ms	8.35	149.14	56	518	446.00	383.10	2	392.60	463	198.90	375.90	INVISIBLE_BOUNDARY[1]	495	.	.	xc.edf	RIGHT	4194	4420652	Full Trial Period	4416458	85	Trial: 85	4416458	74	Êó±ê	ÓñÃ×	ß¦ÃæÕÈ	j	j
xc	.	.	.	.	.	.	.	.	.	.	11	.	.	.	false	false	Message: 498ms	8.35	149.14	56	518	446.00	383.10	2	392.60	463	198.90	375.90	SYNCTIME	498	.	.	xc.edf	RIGHT	4194	4420652	Full Trial Period	4416458	85	Trial: 85	4416458	74	Êó±ê	ÓñÃ×	ß¦ÃæÕÈ	j	j
xc	.	.	.	.	.	.	.	.	.	.	12	.	.	.	false	false	Message: 2159ms	11.23	37.68	298	2396	876.00	448.40	7	466.20	2099	550.00	369.70	INVISIBLE_BOUNDARY[2]	2159	.	.	xc.edf	RIGHT	4194	4420652	Full Trial Period	4416458	85	Trial: 85	4416458	74	Êó±ê	ÓñÃ×	ß¦ÃæÕÈ	j	j
xc	.	.	.	.	.	.	.	.	.	.	13	.	.	.	false	false	Message: 2164ms	11.23	37.68	298	2396	876.00	448.40	7	466.20	2099	550.00	369.70	SYNCTIME	2164	.	.	xc.edf	RIGHT	4194	4420652	Full Trial Period	4416458	85	Trial: 85	4416458	74	Êó±ê	ÓñÃ×	ß¦ÃæÕÈ	j	j
xc	.	.	.	.	1796	4192	8	2397	857.70	385.90	14	[1]	2	RECTANGLE_INTERESTAREA	false	false	Message: 4175ms	.	.	.	.	.	.	.	.	.	.	.	KEYBOARD	4175	857.70	385.90	xc.edf	RIGHT	4194	4420652	Full Trial Period	4416458	85	Trial: 85	4416458	74	Êó±ê	ÓñÃ×	ß¦ÃæÕÈ	j	j
xc	.	.	.	.	.	.	.	.	.	.	15	.	.	.	false	false	Message: 4238ms	.	.	.	.	.	.	.	.	.	.	.	TRIAL_RESULT 0	4238	.	.	xc.edf	RIGHT	4194	4420652	Full Trial Period	4416458	85	Trial: 85	4416458	74	Êó±ê	ÓñÃ×	ß¦ÃæÕÈ	j	j
xc	.	.	.	.	.	.	.	.	.	.	1	.	.	.	false	false	Message: -16ms	.	.	.	.	.	.	.	.	.	.	.	TRIALID 85	-16	.	.	xc.edf	RIGHT	7218	4431422	Full Trial Period	4424204	86	Trial: 86	4424204	145	ÁïÁïÇò	Ã¢¹û	ÌðÍ²	f	f
xc	.	.	.	.	.	.	.	.	.	.	2	.	.	.	false	false	Message: -1ms	.	.	.	.	.	.	.	.	.	.	.	RECCFG CR 1000 2 0 R	-1	.	.	xc.edf	RIGHT	7218	4431422	Full Trial Period	4424204	86	Trial: 86	4424204	145	ÁïÁïÇò	Ã¢¹û	ÌðÍ²	f	f
xc	.	.	.	.	.	.	.	.	.	.	3	.	.	.	false	false	Message: -1ms	.	.	.	.	.	.	.	.	.	.	.	ELCLCFG TOWER	-1	.	.	xc.edf	RIGHT	7218	4431422	Full Trial Period	4424204	86	Trial: 86	4424204	145	ÁïÁïÇò	Ã¢¹û	ÌðÍ²	f	f
xc	.	.	.	.	.	.	.	.	.	.	4	.	.	.	false	false	Message: -1ms	.	.	.	.	.	.	.	.	.	.	.	GAZE_COORDS 0.00 0.00 1023.00 767.00	-1	.	.	xc.edf	RIGHT	7218	4431422	Full Trial Period	4424204	86	Trial: 86	4424204	145	ÁïÁïÇò	Ã¢¹û	ÌðÍ²	f	f
xc	.	.	.	.	.	.	.	.	.	.	5	.	.	.	false	false	Message: -1ms	.	.	.	.	.	.	.	.	.	.	.	THRESHOLDS R 105 227	-1	.	.	xc.edf	RIGHT	7218	4431422	Full Trial Period	4424204	86	Trial: 86	4424204	145	ÁïÁïÇò	Ã¢¹û	ÌðÍ²	f	f
xc	.	.	.	.	.	.	.	.	.	.	6	.	.	.	false	false	Message: -1ms	.	.	.	.	.	.	.	.	.	.	.	ELCL_PROC CENTROID (3)	-1	.	.	xc.edf	RIGHT	7218	4431422	Full Trial Period	4424204	86	Trial: 86	4424204	145	ÁïÁïÇò	Ã¢¹û	ÌðÍ²	f	f
xc	.	.	.	.	.	.	.	.	.	.	7	.	.	.	false	false	Message: -1ms	.	.	.	.	.	.	.	.	.	.	.	ELCL_PCR_PARAM 5 3.0	-1	.	.	xc.edf	RIGHT	7218	4431422	Full Trial Period	4424204	86	Trial: 86	4424204	145	ÁïÁïÇò	Ã¢¹û	ÌðÍ²	f	f
xc	.	.	.	.	.	.	.	.	.	.	8	.	.	.	false	true	Message: 0ms	.	.	.	.	.	.	.	.	.	.	.	!MODE RECORD CR 1000 2 0 R	0	.	.	xc.edf	RIGHT	7218	4431422	Full Trial Period	4424204	86	Trial: 86	4424204	145	ÁïÁïÇò	Ã¢¹û	ÌðÍ²	f	f
xc	.	.	.	.	250	256	1	7	159.30	379.10	9	.	.	.	false	false	Message: 42ms	.	.	.	.	.	.	.	.	.	.	.	SYNCTIME	42	159.30	379.10	xc.edf	RIGHT	7218	4431422	Full Trial Period	4424204	86	Trial: 86	4424204	145	ÁïÁïÇò	Ã¢¹û	ÌðÍ²	f	f
xc	.	.	.	.	.	.	.	.	.	.	10	.	.	.	false	false	Message: 2197ms	1.51	7.95	190	2367	532.90	389.10	5	630.40	2178	533.20	345.80	INVISIBLE_BOUNDARY[1]	2197	.	.	xc.edf	RIGHT	7218	4431422	Full Trial Period	4424204	86	Trial: 86	4424204	145	ÁïÁïÇò	Ã¢¹û	ÌðÍ²	f	f
xc	.	.	.	.	.	.	.	.	.	.	11	.	.	.	false	false	Message: 2201ms	1.51	7.95	190	2367	532.90	389.10	5	630.40	2178	533.20	345.80	SYNCTIME	2201	.	.	xc.edf	RIGHT	7218	4431422	Full Trial Period	4424204	86	Trial: 86	4424204	145	ÁïÁïÇò	Ã¢¹û	ÌðÍ²	f	f
xc	.	.	.	.	.	.	.	.	.	.	12	.	.	.	false	false	Message: 2804ms	15.63	208.43	75	2842	971.20	391.30	7	432.00	2768	500.70	364.50	INVISIBLE_BOUNDARY[2]	2804	.	.	xc.edf	RIGHT	7218	4431422	Full Trial Period	4424204	86	Trial: 86	4424204	145	ÁïÁïÇò	Ã¢¹û	ÌðÍ²	f	f
xc	.	.	.	.	.	.	.	.	.	.	13	.	.	.	false	false	Message: 2808ms	15.63	208.43	75	2842	971.20	391.30	7	432.00	2768	500.70	364.50	SYNCTIME	2808	.	.	xc.edf	RIGHT	7218	4431422	Full Trial Period	4424204	86	Trial: 86	4424204	145	ÁïÁïÇò	Ã¢¹û	ÌðÍ²	f	f
xc	.	.	.	.	93	7216	15	7124	904.40	374.20	14	[1]	2	RECTANGLE_INTERESTAREA	false	false	Message: 7199ms	.	.	.	.	.	.	.	.	.	.	.	KEYBOARD	7199	904.40	374.20	xc.edf	RIGHT	7218	4431422	Full Trial Period	4424204	86	Trial: 86	4424204	145	ÁïÁïÇò	Ã¢¹û	ÌðÍ²	f	f
xc	.	.	.	.	.	.	.	.	.	.	15	.	.	.	false	false	Message: 7267ms	.	.	.	.	.	.	.	.	.	.	.	TRIAL_RESULT 0	7267	.	.	xc.edf	RIGHT	7218	4431422	Full Trial Period	4424204	86	Trial: 86	4424204	145	ÁïÁïÇò	Ã¢¹û	ÌðÍ²	f	f
xc	.	.	.	.	.	.	.	.	.	.	1	.	.	.	false	false	Message: -17ms	.	.	.	.	.	.	.	.	.	.	.	TRIALID 86	-17	.	.	xc.edf	RIGHT	6827	4439414	Full Trial Period	4432587	87	Trial: 87	4432587	64	À¯±Ê	·çÉÈ	°ô°ôÌÇ	j	j
xc	.	.	.	.	.	.	.	.	.	.	2	.	.	.	false	false	Message: -1ms	.	.	.	.	.	.	.	.	.	.	.	RECCFG CR 1000 2 0 R	-1	.	.	xc.edf	RIGHT	6827	4439414	Full Trial Period	4432587	87	Trial: 87	4432587	64	À¯±Ê	·çÉÈ	°ô°ôÌÇ	j	j
xc	.	.	.	.	.	.	.	.	.	.	3	.	.	.	false	false	Message: -1ms	.	.	.	.	.	.	.	.	.	.	.	ELCLCFG TOWER	-1	.	.	xc.edf	RIGHT	6827	4439414	Full Trial Period	4432587	87	Trial: 87	4432587	64	À¯±Ê	·çÉÈ	°ô°ôÌÇ	j	j
xc	.	.	.	.	.	.	.	.	.	.	4	.	.	.	false	false	Message: -1ms	.	.	.	.	.	.	.	.	.	.	.	GAZE_COORDS 0.00 0.00 1023.00 767.00	-1	.	.	xc.edf	RIGHT	6827	4439414	Full Trial Period	4432587	87	Trial: 87	4432587	64	À¯±Ê	·çÉÈ	°ô°ôÌÇ	j	j
xc	.	.	.	.	.	.	.	.	.	.	5	.	.	.	false	false	Message: -1ms	.	.	.	.	.	.	.	.	.	.	.	THRESHOLDS R 105 227	-1	.	.	xc.edf	RIGHT	6827	4439414	Full Trial Period	4432587	87	Trial: 87	4432587	64	À¯±Ê	·çÉÈ	°ô°ôÌÇ	j	j
xc	.	.	.	.	.	.	.	.	.	.	6	.	.	.	false	false	Message: -1ms	.	.	.	.	.	.	.	.	.	.	.	ELCL_PROC CENTROID (3)	-1	.	.	xc.edf	RIGHT	6827	4439414	Full Trial Period	4432587	87	Trial: 87	4432587	64	À¯±Ê	·çÉÈ	°ô°ôÌÇ	j	j
xc	.	.	.	.	.	.	.	.	.	.	7	.	.	.	false	false	Message: -1ms	.	.	.	.	.	.	.	.	.	.	.	ELCL_PCR_PARAM 5 3.0	-1	.	.	xc.edf	RIGHT	6827	4439414	Full Trial Period	4432587	87	Trial: 87	4432587	64	À¯±Ê	·çÉÈ	°ô°ôÌÇ	j	j
xc	.	.	.	.	.	.	.	.	.	.	8	.	.	.	false	true	Message: 0ms	.	.	.	.	.	.	.	.	.	.	.	!MODE RECORD CR 1000 2 0 R	0	.	.	xc.edf	RIGHT	6827	4439414	Full Trial Period	4432587	87	Trial: 87	4432587	64	À¯±Ê	·çÉÈ	°ô°ôÌÇ	j	j
xc	.	.	.	.	69	75	1	7	165.20	362.60	9	.	.	.	false	false	Message: 41ms	.	.	.	.	.	.	.	.	.	.	.	SYNCTIME	41	165.20	362.60	xc.edf	RIGHT	6827	4439414	Full Trial Period	4432587	87	Trial: 87	4432587	64	À¯±Ê	·çÉÈ	°ô°ôÌÇ	j	j
xc	.	.	.	.	.	.	.	.	.	.	10	.	.	.	false	false	Message: 600ms	10.30	205.94	50	612	442.40	425.10	2	364.50	563	133.00	429.10	INVISIBLE_BOUNDARY[1]	600	.	.	xc.edf	RIGHT	6827	4439414	Full Trial Period	4432587	87	Trial: 87	4432587	64	À¯±Ê	·çÉÈ	°ô°ôÌÇ	j	j
xc	.	.	.	.	.	.	.	.	.	.	11	.	.	.	false	false	Message: 608ms	10.30	205.94	50	612	442.40	425.10	2	364.50	563	133.00	429.10	SYNCTIME	608	.	.	xc.edf	RIGHT	6827	4439414	Full Trial Period	4432587	87	Trial: 87	4432587	64	À¯±Ê	·çÉÈ	°ô°ôÌÇ	j	j
xc	.	.	.	.	.	.	.	.	.	.	12	.	.	.	false	false	Message: 2000ms	8.94	190.11	47	2021	877.90	402.60	6	348.20	1975	610.30	400.60	INVISIBLE_BOUNDARY[2]	2000	.	.	xc.edf	RIGHT	6827	4439414	Full Trial Period	4432587	87	Trial: 87	4432587	64	À¯±Ê	·çÉÈ	°ô°ôÌÇ	j	j
xc	.	.	.	.	.	.	.	.	.	.	13	.	.	.	false	false	Message: 2007ms	8.94	190.11	47	2021	877.90	402.60	6	348.20	1975	610.30	400.60	SYNCTIME	2007	.	.	xc.edf	RIGHT	6827	4439414	Full Trial Period	4432587	87	Trial: 87	4432587	64	À¯±Ê	·çÉÈ	°ô°ôÌÇ	j	j
xc	.	.	.	.	137	6825	17	6689	894.60	436.80	14	.	.	.	false	false	Message: 6808ms	.	.	.	.	.	.	.	.	.	.	.	KEYBOARD	6808	894.60	436.80	xc.edf	RIGHT	6827	4439414	Full Trial Period	4432587	87	Trial: 87	4432587	64	À¯±Ê	·çÉÈ	°ô°ôÌÇ	j	j
xc	.	.	.	.	.	.	.	.	.	.	15	.	.	.	false	false	Message: 6872ms	.	.	.	.	.	.	.	.	.	.	.	TRIAL_RESULT 0	6872	.	.	xc.edf	RIGHT	6827	4439414	Full Trial Period	4432587	87	Trial: 87	4432587	64	À¯±Ê	·çÉÈ	°ô°ôÌÇ	j	j
xc	.	.	.	.	.	.	.	.	.	.	1	.	.	.	false	false	Message: -27ms	.	.	.	.	.	.	.	.	.	.	.	TRIALID 87	-27	.	.	xc.edf	RIGHT	4293	4445439	Full Trial Period	4441146	88	Trial: 88	4441146	75	¾íÖ½	ÓñÃ×	Êó±ê	f	f
xc	.	.	.	.	.	.	.	.	.	.	2	.	.	.	false	false	Message: -1ms	.	.	.	.	.	.	.	.	.	.	.	RECCFG CR 1000 2 0 R	-1	.	.	xc.edf	RIGHT	4293	4445439	Full Trial Period	4441146	88	Trial: 88	4441146	75	¾íÖ½	ÓñÃ×	Êó±ê	f	f
xc	.	.	.	.	.	.	.	.	.	.	3	.	.	.	false	false	Message: -1ms	.	.	.	.	.	.	.	.	.	.	.	ELCLCFG TOWER	-1	.	.	xc.edf	RIGHT	4293	4445439	Full Trial Period	4441146	88	Trial: 88	4441146	75	¾íÖ½	ÓñÃ×	Êó±ê	f	f
xc	.	.	.	.	.	.	.	.	.	.	4	.	.	.	false	false	Message: -1ms	.	.	.	.	.	.	.	.	.	.	.	GAZE_COORDS 0.00 0.00 1023.00 767.00	-1	.	.	xc.edf	RIGHT	4293	4445439	Full Trial Period	4441146	88	Trial: 88	4441146	75	¾íÖ½	ÓñÃ×	Êó±ê	f	f
xc	.	.	.	.	.	.	.	.	.	.	5	.	.	.	false	false	Message: -1ms	.	.	.	.	.	.	.	.	.	.	.	THRESHOLDS R 105 227	-1	.	.	xc.edf	RIGHT	4293	4445439	Full Trial Period	4441146	88	Trial: 88	4441146	75	¾íÖ½	ÓñÃ×	Êó±ê	f	f
xc	.	.	.	.	.	.	.	.	.	.	6	.	.	.	false	false	Message: -1ms	.	.	.	.	.	.	.	.	.	.	.	ELCL_PROC CENTROID (3)	-1	.	.	xc.edf	RIGHT	4293	4445439	Full Trial Period	4441146	88	Trial: 88	4441146	75	¾íÖ½	ÓñÃ×	Êó±ê	f	f
xc	.	.	.	.	.	.	.	.	.	.	7	.	.	.	false	false	Message: -1ms	.	.	.	.	.	.	.	.	.	.	.	ELCL_PCR_PARAM 5 3.0	-1	.	.	xc.edf	RIGHT	4293	4445439	Full Trial Period	4441146	88	Trial: 88	4441146	75	¾íÖ½	ÓñÃ×	Êó±ê	f	f
xc	.	.	.	.	.	.	.	.	.	.	8	.	.	.	false	true	Message: 0ms	.	.	.	.	.	.	.	.	.	.	.	!MODE RECORD CR 1000 2 0 R	0	.	.	xc.edf	RIGHT	4293	4445439	Full Trial Period	4441146	88	Trial: 88	4441146	75	¾íÖ½	ÓñÃ×	Êó±ê	f	f
xc	.	.	.	.	.	.	.	.	.	.	9	.	.	.	false	false	Message: 48ms	5.89	151.15	39	76	345.60	401.90	1	343.20	38	169.90	392.60	SYNCTIME	48	.	.	xc.edf	RIGHT	4293	4445439	Full Trial Period	4441146	88	Trial: 88	4441146	75	¾íÖ½	ÓñÃ×	Êó±ê	f	f
xc	.	.	.	.	.	.	.	.	.	.	10	.	.	.	false	false	Message: 1939ms	13.44	50.89	264	1998	517.70	512.70	6	726.40	1735	133.10	387.40	INVISIBLE_BOUNDARY[1]	1939	.	.	xc.edf	RIGHT	4293	4445439	Full Trial Period	4441146	88	Trial: 88	4441146	75	¾íÖ½	ÓñÃ×	Êó±ê	f	f
xc	.	.	.	.	.	.	.	.	.	.	11	.	.	.	false	false	Message: 1947ms	13.44	50.89	264	1998	517.70	512.70	6	726.40	1735	133.10	387.40	SYNCTIME	1947	.	.	xc.edf	RIGHT	4293	4445439	Full Trial Period	4441146	88	Trial: 88	4441146	75	¾íÖ½	ÓñÃ×	Êó±ê	f	f
xc	.	.	.	.	.	.	.	.	.	.	12	.	.	.	false	false	Message: 3331ms	11.24	43.05	261	3378	890.90	535.60	8	659.50	3118	575.10	411.30	INVISIBLE_BOUNDARY[2]	3331	.	.	xc.edf	RIGHT	4293	4445439	Full Trial Period	4441146	88	Trial: 88	4441146	75	¾íÖ½	ÓñÃ×	Êó±ê	f	f
xc	.	.	.	.	.	.	.	.	.	.	13	.	.	.	false	false	Message: 3339ms	11.24	43.05	261	3378	890.90	535.60	8	659.50	3118	575.10	411.30	SYNCTIME	3339	.	.	xc.edf	RIGHT	4293	4445439	Full Trial Period	4441146	88	Trial: 88	4441146	75	¾íÖ½	ÓñÃ×	Êó±ê	f	f
xc	.	.	.	.	680	4291	10	3612	902.40	403.30	14	.	.	.	false	false	Message: 4274ms	.	.	.	.	.	.	.	.	.	.	.	KEYBOARD	4274	902.40	403.30	xc.edf	RIGHT	4293	4445439	Full Trial Period	4441146	88	Trial: 88	4441146	75	¾íÖ½	ÓñÃ×	Êó±ê	f	f
xc	.	.	.	.	.	.	.	.	.	.	15	.	.	.	false	false	Message: 4336ms	.	.	.	.	.	.	.	.	.	.	.	TRIAL_RESULT 0	4336	.	.	xc.edf	RIGHT	4293	4445439	Full Trial Period	4441146	88	Trial: 88	4441146	75	¾íÖ½	ÓñÃ×	Êó±ê	f	f
xc	.	.	.	.	.	.	.	.	.	.	1	.	.	.	false	false	Message: -15ms	.	.	.	.	.	.	.	.	.	.	.	TRIALID 88	-15	.	.	xc.edf	RIGHT	2220	4448695	Full Trial Period	4446475	89	Trial: 89	4446475	97	¸ÊÕá	¹ÕÕÈ	É¡±ú	f	j
xc	.	.	.	.	.	.	.	.	.	.	2	.	.	.	false	false	Message: -1ms	.	.	.	.	.	.	.	.	.	.	.	RECCFG CR 1000 2 0 R	-1	.	.	xc.edf	RIGHT	2220	4448695	Full Trial Period	4446475	89	Trial: 89	4446475	97	¸ÊÕá	¹ÕÕÈ	É¡±ú	f	j
xc	.	.	.	.	.	.	.	.	.	.	3	.	.	.	false	false	Message: -1ms	.	.	.	.	.	.	.	.	.	.	.	ELCLCFG TOWER	-1	.	.	xc.edf	RIGHT	2220	4448695	Full Trial Period	4446475	89	Trial: 89	4446475	97	¸ÊÕá	¹ÕÕÈ	É¡±ú	f	j
xc	.	.	.	.	.	.	.	.	.	.	4	.	.	.	false	false	Message: -1ms	.	.	.	.	.	.	.	.	.	.	.	GAZE_COORDS 0.00 0.00 1023.00 767.00	-1	.	.	xc.edf	RIGHT	2220	4448695	Full Trial Period	4446475	89	Trial: 89	4446475	97	¸ÊÕá	¹ÕÕÈ	É¡±ú	f	j
xc	.	.	.	.	.	.	.	.	.	.	5	.	.	.	false	false	Message: -1ms	.	.	.	.	.	.	.	.	.	.	.	THRESHOLDS R 105 227	-1	.	.	xc.edf	RIGHT	2220	4448695	Full Trial Period	4446475	89	Trial: 89	4446475	97	¸ÊÕá	¹ÕÕÈ	É¡±ú	f	j
xc	.	.	.	.	.	.	.	.	.	.	6	.	.	.	false	false	Message: -1ms	.	.	.	.	.	.	.	.	.	.	.	ELCL_PROC CENTROID (3)	-1	.	.	xc.edf	RIGHT	2220	4448695	Full Trial Period	4446475	89	Trial: 89	4446475	97	¸ÊÕá	¹ÕÕÈ	É¡±ú	f	j
xc	.	.	.	.	.	.	.	.	.	.	7	.	.	.	false	false	Message: -1ms	.	.	.	.	.	.	.	.	.	.	.	ELCL_PCR_PARAM 5 3.0	-1	.	.	xc.edf	RIGHT	2220	4448695	Full Trial Period	4446475	89	Trial: 89	4446475	97	¸ÊÕá	¹ÕÕÈ	É¡±ú	f	j
xc	.	.	.	.	.	.	.	.	.	.	8	.	.	.	false	true	Message: 0ms	.	.	.	.	.	.	.	.	.	.	.	!MODE RECORD CR 1000 2 0 R	0	.	.	xc.edf	RIGHT	2220	4448695	Full Trial Period	4446475	89	Trial: 89	4446475	97	¸ÊÕá	¹ÕÕÈ	É¡±ú	f	j
xc	.	.	.	.	436	442	1	7	147.80	384.50	9	.	.	.	false	false	Message: 51ms	.	.	.	.	.	.	.	.	.	.	.	SYNCTIME	51	147.80	384.50	xc.edf	RIGHT	2220	4448695	Full Trial Period	4446475	89	Trial: 89	4446475	97	¸ÊÕá	¹ÕÕÈ	É¡±ú	f	j
xc	.	.	.	.	.	.	.	.	.	.	10	.	.	.	false	false	Message: 476ms	11.27	208.61	54	496	484.80	422.20	1	461.20	443	149.70	394.80	INVISIBLE_BOUNDARY[1]	476	.	.	xc.edf	RIGHT	2220	4448695	Full Trial Period	4446475	89	Trial: 89	4446475	97	¸ÊÕá	¹ÕÕÈ	É¡±ú	f	j
xc	.	.	.	.	.	.	.	.	.	.	11	.	.	.	false	false	Message: 484ms	11.27	208.61	54	496	484.80	422.20	1	461.20	443	149.70	394.80	SYNCTIME	484	.	.	xc.edf	RIGHT	2220	4448695	Full Trial Period	4446475	89	Trial: 89	4446475	97	¸ÊÕá	¹ÕÕÈ	É¡±ú	f	j
xc	.	.	.	.	.	.	.	.	.	.	12	.	.	.	false	false	Message: 1318ms	13.24	197.55	67	1351	935.40	438.30	3	364.00	1285	537.60	400.20	INVISIBLE_BOUNDARY[2]	1318	.	.	xc.edf	RIGHT	2220	4448695	Full Trial Period	4446475	89	Trial: 89	4446475	97	¸ÊÕá	¹ÕÕÈ	É¡±ú	f	j
xc	.	.	.	.	.	.	.	.	.	.	13	.	.	.	false	false	Message: 1325ms	13.24	197.55	67	1351	935.40	438.30	3	364.00	1285	537.60	400.20	SYNCTIME	1325	.	.	xc.edf	RIGHT	2220	4448695	Full Trial Period	4446475	89	Trial: 89	4446475	97	¸ÊÕá	¹ÕÕÈ	É¡±ú	f	j
xc	.	.	.	.	636	2218	5	1583	887.80	390.90	14	[1]	2	RECTANGLE_INTERESTAREA	false	false	Message: 2201ms	.	.	.	.	.	.	.	.	.	.	.	KEYBOARD	2201	887.80	390.90	xc.edf	RIGHT	2220	4448695	Full Trial Period	4446475	89	Trial: 89	4446475	97	¸ÊÕá	¹ÕÕÈ	É¡±ú	f	j
xc	.	.	.	.	.	.	.	.	.	.	15	.	.	.	false	false	Message: 2265ms	.	.	.	.	.	.	.	.	.	.	.	TRIAL_RESULT 0	2265	.	.	xc.edf	RIGHT	2220	4448695	Full Trial Period	4446475	89	Trial: 89	4446475	97	¸ÊÕá	¹ÕÕÈ	É¡±ú	f	j
xc	.	.	.	.	.	.	.	.	.	.	1	.	.	.	false	false	Message: -17ms	.	.	.	.	.	.	.	.	.	.	.	TRIALID 89	-17	.	.	xc.edf	RIGHT	3777	4453886	Full Trial Period	4450109	90	Trial: 90	4450109	9	ÇÉ¿ËÁ¦	Ìú¹ì	Êé°ü	f	f
xc	.	.	.	.	.	.	.	.	.	.	2	.	.	.	false	false	Message: -1ms	.	.	.	.	.	.	.	.	.	.	.	RECCFG CR 1000 2 0 R	-1	.	.	xc.edf	RIGHT	3777	4453886	Full Trial Period	4450109	90	Trial: 90	4450109	9	ÇÉ¿ËÁ¦	Ìú¹ì	Êé°ü	f	f
xc	.	.	.	.	.	.	.	.	.	.	3	.	.	.	false	false	Message: -1ms	.	.	.	.	.	.	.	.	.	.	.	ELCLCFG TOWER	-1	.	.	xc.edf	RIGHT	3777	4453886	Full Trial Period	4450109	90	Trial: 90	4450109	9	ÇÉ¿ËÁ¦	Ìú¹ì	Êé°ü	f	f
xc	.	.	.	.	.	.	.	.	.	.	4	.	.	.	false	false	Message: -1ms	.	.	.	.	.	.	.	.	.	.	.	GAZE_COORDS 0.00 0.00 1023.00 767.00	-1	.	.	xc.edf	RIGHT	3777	4453886	Full Trial Period	4450109	90	Trial: 90	4450109	9	ÇÉ¿ËÁ¦	Ìú¹ì	Êé°ü	f	f
xc	.	.	.	.	.	.	.	.	.	.	5	.	.	.	false	false	Message: -1ms	.	.	.	.	.	.	.	.	.	.	.	THRESHOLDS R 105 227	-1	.	.	xc.edf	RIGHT	3777	4453886	Full Trial Period	4450109	90	Trial: 90	4450109	9	ÇÉ¿ËÁ¦	Ìú¹ì	Êé°ü	f	f
xc	.	.	.	.	.	.	.	.	.	.	6	.	.	.	false	false	Message: -1ms	.	.	.	.	.	.	.	.	.	.	.	ELCL_PROC CENTROID (3)	-1	.	.	xc.edf	RIGHT	3777	4453886	Full Trial Period	4450109	90	Trial: 90	4450109	9	ÇÉ¿ËÁ¦	Ìú¹ì	Êé°ü	f	f
xc	.	.	.	.	.	.	.	.	.	.	7	.	.	.	false	false	Message: -1ms	.	.	.	.	.	.	.	.	.	.	.	ELCL_PCR_PARAM 5 3.0	-1	.	.	xc.edf	RIGHT	3777	4453886	Full Trial Period	4450109	90	Trial: 90	4450109	9	ÇÉ¿ËÁ¦	Ìú¹ì	Êé°ü	f	f
xc	.	.	.	.	.	.	.	.	.	.	8	.	.	.	false	true	Message: 0ms	.	.	.	.	.	.	.	.	.	.	.	!MODE RECORD CR 1000 2 0 R	0	.	.	xc.edf	RIGHT	3777	4453886	Full Trial Period	4450109	90	Trial: 90	4450109	9	ÇÉ¿ËÁ¦	Ìú¹ì	Êé°ü	f	f
xc	.	.	.	.	344	350	1	7	148.30	366.00	9	.	.	.	false	false	Message: 41ms	.	.	.	.	.	.	.	.	.	.	.	SYNCTIME	41	148.30	366.00	xc.edf	RIGHT	3777	4453886	Full Trial Period	4450109	90	Trial: 90	4450109	9	ÇÉ¿ËÁ¦	Ìú¹ì	Êé°ü	f	f
xc	.	.	.	.	.	.	.	.	.	.	10	.	.	.	false	false	Message: 1821ms	0.45	2.09	214	2030	521.10	378.40	7	656.20	1817	517.30	390.70	INVISIBLE_BOUNDARY[1]	1821	.	.	xc.edf	RIGHT	3777	4453886	Full Trial Period	4450109	90	Trial: 90	4450109	9	ÇÉ¿ËÁ¦	Ìú¹ì	Êé°ü	f	f
xc	.	.	.	.	.	.	.	.	.	.	11	.	.	.	false	false	Message: 1824ms	0.45	2.09	214	2030	521.10	378.40	7	656.20	1817	517.30	390.70	SYNCTIME	1824	.	.	xc.edf	RIGHT	3777	4453886	Full Trial Period	4450109	90	Trial: 90	4450109	9	ÇÉ¿ËÁ¦	Ìú¹ì	Êé°ü	f	f
xc	.	.	.	.	.	.	.	.	.	.	12	.	.	.	false	false	Message: 2883ms	3.63	20.05	181	3052	893.60	478.50	9	403.10	2872	932.00	376.70	INVISIBLE_BOUNDARY[2]	2883	.	.	xc.edf	RIGHT	3777	4453886	Full Trial Period	4450109	90	Trial: 90	4450109	9	ÇÉ¿ËÁ¦	Ìú¹ì	Êé°ü	f	f
xc	.	.	.	.	.	.	.	.	.	.	13	.	.	.	false	false	Message: 2891ms	3.63	20.05	181	3052	893.60	478.50	9	403.10	2872	932.00	376.70	SYNCTIME	2891	.	.	xc.edf	RIGHT	3777	4453886	Full Trial Period	4450109	90	Trial: 90	4450109	9	ÇÉ¿ËÁ¦	Ìú¹ì	Êé°ü	f	f
xc	.	.	.	.	.	.	.	.	.	.	14	.	.	.	false	false	Message: 3758ms	8.38	190.43	44	3775	622.70	391.10	10	257.80	3732	872.70	383.80	KEYBOARD	3758	.	.	xc.edf	RIGHT	3777	4453886	Full Trial Period	4450109	90	Trial: 90	4450109	9	ÇÉ¿ËÁ¦	Ìú¹ì	Êé°ü	f	f
xc	.	.	.	.	.	.	.	.	.	.	15	.	.	.	false	false	Message: 3823ms	.	.	.	.	.	.	.	.	.	.	.	TRIAL_RESULT 0	3823	.	.	xc.edf	RIGHT	3777	4453886	Full Trial Period	4450109	90	Trial: 90	4450109	9	ÇÉ¿ËÁ¦	Ìú¹ì	Êé°ü	f	f
xc	.	.	.	.	.	.	.	.	.	.	1	.	.	.	false	false	Message: -16ms	.	.	.	.	.	.	.	.	.	.	.	TRIALID 90	-16	.	.	xc.edf	RIGHT	2555	4457704	Full Trial Period	4455149	91	Trial: 91	4455149	149	·ÊÔí	·¬ÇÑ	ÏãÑÌ	f	f
xc	.	.	.	.	.	.	.	.	.	.	2	.	.	.	false	false	Message: -1ms	.	.	.	.	.	.	.	.	.	.	.	RECCFG CR 1000 2 0 R	-1	.	.	xc.edf	RIGHT	2555	4457704	Full Trial Period	4455149	91	Trial: 91	4455149	149	·ÊÔí	·¬ÇÑ	ÏãÑÌ	f	f
xc	.	.	.	.	.	.	.	.	.	.	3	.	.	.	false	false	Message: -1ms	.	.	.	.	.	.	.	.	.	.	.	ELCLCFG TOWER	-1	.	.	xc.edf	RIGHT	2555	4457704	Full Trial Period	4455149	91	Trial: 91	4455149	149	·ÊÔí	·¬ÇÑ	ÏãÑÌ	f	f
xc	.	.	.	.	.	.	.	.	.	.	4	.	.	.	false	false	Message: -1ms	.	.	.	.	.	.	.	.	.	.	.	GAZE_COORDS 0.00 0.00 1023.00 767.00	-1	.	.	xc.edf	RIGHT	2555	4457704	Full Trial Period	4455149	91	Trial: 91	4455149	149	·ÊÔí	·¬ÇÑ	ÏãÑÌ	f	f
xc	.	.	.	.	.	.	.	.	.	.	5	.	.	.	false	false	Message: -1ms	.	.	.	.	.	.	.	.	.	.	.	THRESHOLDS R 105 227	-1	.	.	xc.edf	RIGHT	2555	4457704	Full Trial Period	4455149	91	Trial: 91	4455149	149	·ÊÔí	·¬ÇÑ	ÏãÑÌ	f	f
xc	.	.	.	.	.	.	.	.	.	.	6	.	.	.	false	false	Message: -1ms	.	.	.	.	.	.	.	.	.	.	.	ELCL_PROC CENTROID (3)	-1	.	.	xc.edf	RIGHT	2555	4457704	Full Trial Period	4455149	91	Trial: 91	4455149	149	·ÊÔí	·¬ÇÑ	ÏãÑÌ	f	f
xc	.	.	.	.	.	.	.	.	.	.	7	.	.	.	false	false	Message: -1ms	.	.	.	.	.	.	.	.	.	.	.	ELCL_PCR_PARAM 5 3.0	-1	.	.	xc.edf	RIGHT	2555	4457704	Full Trial Period	4455149	91	Trial: 91	4455149	149	·ÊÔí	·¬ÇÑ	ÏãÑÌ	f	f
xc	.	.	.	.	.	.	.	.	.	.	8	.	.	.	false	true	Message: 0ms	.	.	.	.	.	.	.	.	.	.	.	!MODE RECORD CR 1000 2 0 R	0	.	.	xc.edf	RIGHT	2555	4457704	Full Trial Period	4455149	91	Trial: 91	4455149	149	·ÊÔí	·¬ÇÑ	ÏãÑÌ	f	f
xc	.	.	.	.	370	376	1	7	145.30	356.40	9	.	.	.	false	false	Message: 42ms	.	.	.	.	.	.	.	.	.	.	.	SYNCTIME	42	145.30	356.40	xc.edf	RIGHT	2555	4457704	Full Trial Period	4455149	91	Trial: 91	4455149	149	·ÊÔí	·¬ÇÑ	ÏãÑÌ	f	f
xc	.	.	.	.	.	.	.	.	.	.	10	.	.	.	false	false	Message: 803ms	2.33	9.96	234	1023	504.30	420.80	2	764.90	790	490.50	355.20	INVISIBLE_BOUNDARY[1]	803	.	.	xc.edf	RIGHT	2555	4457704	Full Trial Period	4455149	91	Trial: 91	4455149	149	·ÊÔí	·¬ÇÑ	ÏãÑÌ	f	f
xc	.	.	.	.	.	.	.	.	.	.	11	.	.	.	false	false	Message: 809ms	2.33	9.96	234	1023	504.30	420.80	2	764.90	790	490.50	355.20	SYNCTIME	809	.	.	xc.edf	RIGHT	2555	4457704	Full Trial Period	4455149	91	Trial: 91	4455149	149	·ÊÔí	·¬ÇÑ	ÏãÑÌ	f	f
xc	.	.	.	.	.	.	.	.	.	.	12	.	.	.	false	false	Message: 1716ms	1.96	9.54	205	1904	854.90	409.40	5	415.60	1700	866.40	353.20	INVISIBLE_BOUNDARY[2]	1716	.	.	xc.edf	RIGHT	2555	4457704	Full Trial Period	4455149	91	Trial: 91	4455149	149	·ÊÔí	·¬ÇÑ	ÏãÑÌ	f	f
xc	.	.	.	.	.	.	.	.	.	.	13	.	.	.	false	false	Message: 1725ms	1.96	9.54	205	1904	854.90	409.40	5	415.60	1700	866.40	353.20	SYNCTIME	1725	.	.	xc.edf	RIGHT	2555	4457704	Full Trial Period	4455149	91	Trial: 91	4455149	149	·ÊÔí	·¬ÇÑ	ÏãÑÌ	f	f
xc	.	.	.	.	548	2553	7	2006	877.40	372.70	14	[1]	2	RECTANGLE_INTERESTAREA	false	false	Message: 2536ms	.	.	.	.	.	.	.	.	.	.	.	KEYBOARD	2536	877.40	372.70	xc.edf	RIGHT	2555	4457704	Full Trial Period	4455149	91	Trial: 91	4455149	149	·ÊÔí	·¬ÇÑ	ÏãÑÌ	f	f
xc	.	.	.	.	.	.	.	.	.	.	15	.	.	.	false	false	Message: 2593ms	.	.	.	.	.	.	.	.	.	.	.	TRIAL_RESULT 0	2593	.	.	xc.edf	RIGHT	2555	4457704	Full Trial Period	4455149	91	Trial: 91	4455149	149	·ÊÔí	·¬ÇÑ	ÏãÑÌ	f	f
xc	.	.	.	.	.	.	.	.	.	.	1	.	.	.	false	false	Message: -22ms	.	.	.	.	.	.	.	.	.	.	.	TRIALID 91	-22	.	.	xc.edf	RIGHT	1908	4460937	Full Trial Period	4459029	92	Trial: 92	4459029	22	Ö½Ïä	Ï´ÒÂ»ú	×ÔÐÐ³µ	f	f
xc	.	.	.	.	.	.	.	.	.	.	2	.	.	.	false	false	Message: -1ms	.	.	.	.	.	.	.	.	.	.	.	RECCFG CR 1000 2 0 R	-1	.	.	xc.edf	RIGHT	1908	4460937	Full Trial Period	4459029	92	Trial: 92	4459029	22	Ö½Ïä	Ï´ÒÂ»ú	×ÔÐÐ³µ	f	f
xc	.	.	.	.	.	.	.	.	.	.	3	.	.	.	false	false	Message: -1ms	.	.	.	.	.	.	.	.	.	.	.	ELCLCFG TOWER	-1	.	.	xc.edf	RIGHT	1908	4460937	Full Trial Period	4459029	92	Trial: 92	4459029	22	Ö½Ïä	Ï´ÒÂ»ú	×ÔÐÐ³µ	f	f
xc	.	.	.	.	.	.	.	.	.	.	4	.	.	.	false	false	Message: -1ms	.	.	.	.	.	.	.	.	.	.	.	GAZE_COORDS 0.00 0.00 1023.00 767.00	-1	.	.	xc.edf	RIGHT	1908	4460937	Full Trial Period	4459029	92	Trial: 92	4459029	22	Ö½Ïä	Ï´ÒÂ»ú	×ÔÐÐ³µ	f	f
xc	.	.	.	.	.	.	.	.	.	.	5	.	.	.	false	false	Message: -1ms	.	.	.	.	.	.	.	.	.	.	.	THRESHOLDS R 105 227	-1	.	.	xc.edf	RIGHT	1908	4460937	Full Trial Period	4459029	92	Trial: 92	4459029	22	Ö½Ïä	Ï´ÒÂ»ú	×ÔÐÐ³µ	f	f
xc	.	.	.	.	.	.	.	.	.	.	6	.	.	.	false	false	Message: -1ms	.	.	.	.	.	.	.	.	.	.	.	ELCL_PROC CENTROID (3)	-1	.	.	xc.edf	RIGHT	1908	4460937	Full Trial Period	4459029	92	Trial: 92	4459029	22	Ö½Ïä	Ï´ÒÂ»ú	×ÔÐÐ³µ	f	f
xc	.	.	.	.	.	.	.	.	.	.	7	.	.	.	false	false	Message: -1ms	.	.	.	.	.	.	.	.	.	.	.	ELCL_PCR_PARAM 5 3.0	-1	.	.	xc.edf	RIGHT	1908	4460937	Full Trial Period	4459029	92	Trial: 92	4459029	22	Ö½Ïä	Ï´ÒÂ»ú	×ÔÐÐ³µ	f	f
xc	.	.	.	.	.	.	.	.	.	.	8	.	.	.	false	true	Message: 0ms	.	.	.	.	.	.	.	.	.	.	.	!MODE RECORD CR 1000 2 0 R	0	.	.	xc.edf	RIGHT	1908	4460937	Full Trial Period	4459029	92	Trial: 92	4459029	22	Ö½Ïä	Ï´ÒÂ»ú	×ÔÐÐ³µ	f	f
xc	.	.	.	.	228	234	1	7	151.60	362.90	9	.	.	.	false	false	Message: 45ms	.	.	.	.	.	.	.	.	.	.	.	SYNCTIME	45	151.60	362.90	xc.edf	RIGHT	1908	4460937	Full Trial Period	4459029	92	Trial: 92	4459029	22	Ö½Ïä	Ï´ÒÂ»ú	×ÔÐÐ³µ	f	f
xc	.	.	.	.	.	.	.	.	.	.	10	.	.	.	false	false	Message: 459ms	11.07	212.85	52	473	454.80	377.50	2	417.20	422	124.50	370.10	INVISIBLE_BOUNDARY[1]	459	.	.	xc.edf	RIGHT	1908	4460937	Full Trial Period	4459029	92	Trial: 92	4459029	22	Ö½Ïä	Ï´ÒÂ»ú	×ÔÐÐ³µ	f	f
xc	.	.	.	.	.	.	.	.	.	.	11	.	.	.	false	false	Message: 470ms	11.07	212.85	52	473	454.80	377.50	2	417.20	422	124.50	370.10	SYNCTIME	470	.	.	xc.edf	RIGHT	1908	4460937	Full Trial Period	4459029	92	Trial: 92	4459029	22	Ö½Ïä	Ï´ÒÂ»ú	×ÔÐÐ³µ	f	f
xc	.	.	.	.	.	.	.	.	.	.	12	.	.	.	false	false	Message: 995ms	11.94	192.52	62	1012	887.20	377.80	4	314.10	951	532.40	363.70	INVISIBLE_BOUNDARY[2]	995	.	.	xc.edf	RIGHT	1908	4460937	Full Trial Period	4459029	92	Trial: 92	4459029	22	Ö½Ïä	Ï´ÒÂ»ú	×ÔÐÐ³µ	f	f
xc	.	.	.	.	.	.	.	.	.	.	13	.	.	.	false	false	Message: 1003ms	11.94	192.52	62	1012	887.20	377.80	4	314.10	951	532.40	363.70	SYNCTIME	1003	.	.	xc.edf	RIGHT	1908	4460937	Full Trial Period	4459029	92	Trial: 92	4459029	22	Ö½Ïä	Ï´ÒÂ»ú	×ÔÐÐ³µ	f	f
xc	.	.	.	.	894	1906	5	1013	868.00	362.90	14	.	.	.	false	false	Message: 1888ms	.	.	.	.	.	.	.	.	.	.	.	KEYBOARD	1888	868.00	362.90	xc.edf	RIGHT	1908	4460937	Full Trial Period	4459029	92	Trial: 92	4459029	22	Ö½Ïä	Ï´ÒÂ»ú	×ÔÐÐ³µ	f	f
xc	.	.	.	.	.	.	.	.	.	.	15	.	.	.	false	false	Message: 1957ms	.	.	.	.	.	.	.	.	.	.	.	TRIAL_RESULT 0	1957	.	.	xc.edf	RIGHT	1908	4460937	Full Trial Period	4459029	92	Trial: 92	4459029	22	Ö½Ïä	Ï´ÒÂ»ú	×ÔÐÐ³µ	f	f
xc	.	.	.	.	.	.	.	.	.	.	1	.	.	.	false	false	Message: -28ms	.	.	.	.	.	.	.	.	.	.	.	TRIALID 92	-28	.	.	xc.edf	RIGHT	2389	4466457	Full Trial Period	4464068	93	Trial: 93	4464068	11	¾í³ß	Æ¤´ø	ÑÌ»Ò¸×	f	f
xc	.	.	.	.	.	.	.	.	.	.	2	.	.	.	false	false	Message: -1ms	.	.	.	.	.	.	.	.	.	.	.	RECCFG CR 1000 2 0 R	-1	.	.	xc.edf	RIGHT	2389	4466457	Full Trial Period	4464068	93	Trial: 93	4464068	11	¾í³ß	Æ¤´ø	ÑÌ»Ò¸×	f	f
xc	.	.	.	.	.	.	.	.	.	.	3	.	.	.	false	false	Message: -1ms	.	.	.	.	.	.	.	.	.	.	.	ELCLCFG TOWER	-1	.	.	xc.edf	RIGHT	2389	4466457	Full Trial Period	4464068	93	Trial: 93	4464068	11	¾í³ß	Æ¤´ø	ÑÌ»Ò¸×	f	f
xc	.	.	.	.	.	.	.	.	.	.	4	.	.	.	false	false	Message: -1ms	.	.	.	.	.	.	.	.	.	.	.	GAZE_COORDS 0.00 0.00 1023.00 767.00	-1	.	.	xc.edf	RIGHT	2389	4466457	Full Trial Period	4464068	93	Trial: 93	4464068	11	¾í³ß	Æ¤´ø	ÑÌ»Ò¸×	f	f
xc	.	.	.	.	.	.	.	.	.	.	5	.	.	.	false	false	Message: -1ms	.	.	.	.	.	.	.	.	.	.	.	THRESHOLDS R 105 227	-1	.	.	xc.edf	RIGHT	2389	4466457	Full Trial Period	4464068	93	Trial: 93	4464068	11	¾í³ß	Æ¤´ø	ÑÌ»Ò¸×	f	f
xc	.	.	.	.	.	.	.	.	.	.	6	.	.	.	false	false	Message: -1ms	.	.	.	.	.	.	.	.	.	.	.	ELCL_PROC CENTROID (3)	-1	.	.	xc.edf	RIGHT	2389	4466457	Full Trial Period	4464068	93	Trial: 93	4464068	11	¾í³ß	Æ¤´ø	ÑÌ»Ò¸×	f	f
xc	.	.	.	.	.	.	.	.	.	.	7	.	.	.	false	false	Message: -1ms	.	.	.	.	.	.	.	.	.	.	.	ELCL_PCR_PARAM 5 3.0	-1	.	.	xc.edf	RIGHT	2389	4466457	Full Trial Period	4464068	93	Trial: 93	4464068	11	¾í³ß	Æ¤´ø	ÑÌ»Ò¸×	f	f
xc	.	.	.	.	.	.	.	.	.	.	8	.	.	.	false	true	Message: 0ms	.	.	.	.	.	.	.	.	.	.	.	!MODE RECORD CR 1000 2 0 R	0	.	.	xc.edf	RIGHT	2389	4466457	Full Trial Period	4464068	93	Trial: 93	4464068	11	¾í³ß	Æ¤´ø	ÑÌ»Ò¸×	f	f
xc	.	.	.	.	143	195	2	53	208.70	368.60	9	.	.	.	false	false	Message: 56ms	.	.	.	.	.	.	.	.	.	.	.	SYNCTIME	56	208.70	368.60	xc.edf	RIGHT	2389	4466457	Full Trial Period	4464068	93	Trial: 93	4464068	11	¾í³ß	Æ¤´ø	ÑÌ»Ò¸×	f	f
xc	.	.	.	.	.	.	.	.	.	.	10	.	.	.	false	false	Message: 873ms	2.07	9.46	219	1076	533.40	416.50	4	557.00	858	506.70	363.00	INVISIBLE_BOUNDARY[1]	873	.	.	xc.edf	RIGHT	2389	4466457	Full Trial Period	4464068	93	Trial: 93	4464068	11	¾í³ß	Æ¤´ø	ÑÌ»Ò¸×	f	f
xc	.	.	.	.	.	.	.	.	.	.	11	.	.	.	false	false	Message: 880ms	2.07	9.46	219	1076	533.40	416.50	4	557.00	858	506.70	363.00	SYNCTIME	880	.	.	xc.edf	RIGHT	2389	4466457	Full Trial Period	4464068	93	Trial: 93	4464068	11	¾í³ß	Æ¤´ø	ÑÌ»Ò¸×	f	f
xc	.	.	.	.	.	.	.	.	.	.	12	.	.	.	false	false	Message: 1734ms	1.91	83.19	23	1744	876.20	422.10	7	134.20	1722	861.40	367.60	INVISIBLE_BOUNDARY[2]	1734	.	.	xc.edf	RIGHT	2389	4466457	Full Trial Period	4464068	93	Trial: 93	4464068	11	¾í³ß	Æ¤´ø	ÑÌ»Ò¸×	f	f
xc	.	.	.	.	.	.	.	.	.	.	13	.	.	.	false	false	Message: 1738ms	1.91	83.19	23	1744	876.20	422.10	7	134.20	1722	861.40	367.60	SYNCTIME	1738	.	.	xc.edf	RIGHT	2389	4466457	Full Trial Period	4464068	93	Trial: 93	4464068	11	¾í³ß	Æ¤´ø	ÑÌ»Ò¸×	f	f
xc	.	.	.	.	89	2387	11	2299	308.70	400.40	14	.	.	.	false	false	Message: 2370ms	.	.	.	.	.	.	.	.	.	.	.	KEYBOARD	2370	308.70	400.40	xc.edf	RIGHT	2389	4466457	Full Trial Period	4464068	93	Trial: 93	4464068	11	¾í³ß	Æ¤´ø	ÑÌ»Ò¸×	f	f
xc	.	.	.	.	.	.	.	.	.	.	15	.	.	.	false	false	Message: 2432ms	.	.	.	.	.	.	.	.	.	.	.	TRIAL_RESULT 0	2432	.	.	xc.edf	RIGHT	2389	4466457	Full Trial Period	4464068	93	Trial: 93	4464068	11	¾í³ß	Æ¤´ø	ÑÌ»Ò¸×	f	f
xc	.	.	.	.	.	.	.	.	.	.	1	.	.	.	false	false	Message: -19ms	.	.	.	.	.	.	.	.	.	.	.	TRIALID 93	-19	.	.	xc.edf	RIGHT	3080	4470872	Full Trial Period	4467792	94	Trial: 94	4467792	31	ÑÛ¾¦	ÐÓÈÊ	éÙ×Ó	j	f
xc	.	.	.	.	.	.	.	.	.	.	2	.	.	.	false	false	Message: -1ms	.	.	.	.	.	.	.	.	.	.	.	RECCFG CR 1000 2 0 R	-1	.	.	xc.edf	RIGHT	3080	4470872	Full Trial Period	4467792	94	Trial: 94	4467792	31	ÑÛ¾¦	ÐÓÈÊ	éÙ×Ó	j	f
xc	.	.	.	.	.	.	.	.	.	.	3	.	.	.	false	false	Message: -1ms	.	.	.	.	.	.	.	.	.	.	.	ELCLCFG TOWER	-1	.	.	xc.edf	RIGHT	3080	4470872	Full Trial Period	4467792	94	Trial: 94	4467792	31	ÑÛ¾¦	ÐÓÈÊ	éÙ×Ó	j	f
xc	.	.	.	.	.	.	.	.	.	.	4	.	.	.	false	false	Message: -1ms	.	.	.	.	.	.	.	.	.	.	.	GAZE_COORDS 0.00 0.00 1023.00 767.00	-1	.	.	xc.edf	RIGHT	3080	4470872	Full Trial Period	4467792	94	Trial: 94	4467792	31	ÑÛ¾¦	ÐÓÈÊ	éÙ×Ó	j	f
xc	.	.	.	.	.	.	.	.	.	.	5	.	.	.	false	false	Message: -1ms	.	.	.	.	.	.	.	.	.	.	.	THRESHOLDS R 105 227	-1	.	.	xc.edf	RIGHT	3080	4470872	Full Trial Period	4467792	94	Trial: 94	4467792	31	ÑÛ¾¦	ÐÓÈÊ	éÙ×Ó	j	f
xc	.	.	.	.	.	.	.	.	.	.	6	.	.	.	false	false	Message: -1ms	.	.	.	.	.	.	.	.	.	.	.	ELCL_PROC CENTROID (3)	-1	.	.	xc.edf	RIGHT	3080	4470872	Full Trial Period	4467792	94	Trial: 94	4467792	31	ÑÛ¾¦	ÐÓÈÊ	éÙ×Ó	j	f
xc	.	.	.	.	.	.	.	.	.	.	7	.	.	.	false	false	Message: -1ms	.	.	.	.	.	.	.	.	.	.	.	ELCL_PCR_PARAM 5 3.0	-1	.	.	xc.edf	RIGHT	3080	4470872	Full Trial Period	4467792	94	Trial: 94	4467792	31	ÑÛ¾¦	ÐÓÈÊ	éÙ×Ó	j	f
xc	.	.	.	.	.	.	.	.	.	.	8	.	.	.	false	true	Message: 0ms	.	.	.	.	.	.	.	.	.	.	.	!MODE RECORD CR 1000 2 0 R	0	.	.	xc.edf	RIGHT	3080	4470872	Full Trial Period	4467792	94	Trial: 94	4467792	31	ÑÛ¾¦	ÐÓÈÊ	éÙ×Ó	j	f
xc	.	.	.	.	288	294	1	7	117.20	369.40	9	.	.	.	false	false	Message: 47ms	.	.	.	.	.	.	.	.	.	.	.	SYNCTIME	47	117.20	369.40	xc.edf	RIGHT	3080	4470872	Full Trial Period	4467792	94	Trial: 94	4467792	31	ÑÛ¾¦	ÐÓÈÊ	éÙ×Ó	j	f
xc	.	.	.	.	.	.	.	.	.	.	10	.	.	.	false	false	Message: 1120ms	1.18	6.31	187	1293	526.90	381.90	3	780.30	1107	504.30	356.50	INVISIBLE_BOUNDARY[1]	1120	.	.	xc.edf	RIGHT	3080	4470872	Full Trial Period	4467792	94	Trial: 94	4467792	31	ÑÛ¾¦	ÐÓÈÊ	éÙ×Ó	j	f
xc	.	.	.	.	.	.	.	.	.	.	11	.	.	.	false	false	Message: 1130ms	1.18	6.31	187	1293	526.90	381.90	3	780.30	1107	504.30	356.50	SYNCTIME	1130	.	.	xc.edf	RIGHT	3080	4470872	Full Trial Period	4467792	94	Trial: 94	4467792	31	ÑÛ¾¦	ÐÓÈÊ	éÙ×Ó	j	f
xc	.	.	.	.	.	.	.	.	.	.	12	.	.	.	false	false	Message: 2301ms	9.11	39.12	233	2348	761.80	446.70	5	744.80	2116	509.00	356.50	INVISIBLE_BOUNDARY[2]	2301	.	.	xc.edf	RIGHT	3080	4470872	Full Trial Period	4467792	94	Trial: 94	4467792	31	ÑÛ¾¦	ÐÓÈÊ	éÙ×Ó	j	f
xc	.	.	.	.	.	.	.	.	.	.	13	.	.	.	false	false	Message: 2305ms	9.11	39.12	233	2348	761.80	446.70	5	744.80	2116	509.00	356.50	SYNCTIME	2305	.	.	xc.edf	RIGHT	3080	4470872	Full Trial Period	4467792	94	Trial: 94	4467792	31	ÑÛ¾¦	ÐÓÈÊ	éÙ×Ó	j	f
xc	.	.	.	.	610	3078	7	2469	879.80	363.70	14	.	.	.	false	false	Message: 3062ms	.	.	.	.	.	.	.	.	.	.	.	KEYBOARD	3062	879.80	363.70	xc.edf	RIGHT	3080	4470872	Full Trial Period	4467792	94	Trial: 94	4467792	31	ÑÛ¾¦	ÐÓÈÊ	éÙ×Ó	j	f
xc	.	.	.	.	.	.	.	.	.	.	15	.	.	.	false	false	Message: 3124ms	.	.	.	.	.	.	.	.	.	.	.	TRIAL_RESULT 0	3124	.	.	xc.edf	RIGHT	3080	4470872	Full Trial Period	4467792	94	Trial: 94	4467792	31	ÑÛ¾¦	ÐÓÈÊ	éÙ×Ó	j	f
xc	.	.	.	.	.	.	.	.	.	.	1	.	.	.	false	false	Message: -16ms	.	.	.	.	.	.	.	.	.	.	.	TRIALID 94	-16	.	.	xc.edf	RIGHT	2175	4474296	Full Trial Period	4472121	95	Trial: 95	4472121	111	ÃæÌõ	º£´ø	Î§½í	f	j
xc	.	.	.	.	.	.	.	.	.	.	2	.	.	.	false	false	Message: -1ms	.	.	.	.	.	.	.	.	.	.	.	RECCFG CR 1000 2 0 R	-1	.	.	xc.edf	RIGHT	2175	4474296	Full Trial Period	4472121	95	Trial: 95	4472121	111	ÃæÌõ	º£´ø	Î§½í	f	j
xc	.	.	.	.	.	.	.	.	.	.	3	.	.	.	false	false	Message: -1ms	.	.	.	.	.	.	.	.	.	.	.	ELCLCFG TOWER	-1	.	.	xc.edf	RIGHT	2175	4474296	Full Trial Period	4472121	95	Trial: 95	4472121	111	ÃæÌõ	º£´ø	Î§½í	f	j
xc	.	.	.	.	.	.	.	.	.	.	4	.	.	.	false	false	Message: -1ms	.	.	.	.	.	.	.	.	.	.	.	GAZE_COORDS 0.00 0.00 1023.00 767.00	-1	.	.	xc.edf	RIGHT	2175	4474296	Full Trial Period	4472121	95	Trial: 95	4472121	111	ÃæÌõ	º£´ø	Î§½í	f	j
xc	.	.	.	.	.	.	.	.	.	.	5	.	.	.	false	false	Message: -1ms	.	.	.	.	.	.	.	.	.	.	.	THRESHOLDS R 105 227	-1	.	.	xc.edf	RIGHT	2175	4474296	Full Trial Period	4472121	95	Trial: 95	4472121	111	ÃæÌõ	º£´ø	Î§½í	f	j
xc	.	.	.	.	.	.	.	.	.	.	6	.	.	.	false	false	Message: -1ms	.	.	.	.	.	.	.	.	.	.	.	ELCL_PROC CENTROID (3)	-1	.	.	xc.edf	RIGHT	2175	4474296	Full Trial Period	4472121	95	Trial: 95	4472121	111	ÃæÌõ	º£´ø	Î§½í	f	j
xc	.	.	.	.	.	.	.	.	.	.	7	.	.	.	false	false	Message: -1ms	.	.	.	.	.	.	.	.	.	.	.	ELCL_PCR_PARAM 5 3.0	-1	.	.	xc.edf	RIGHT	2175	4474296	Full Trial Period	4472121	95	Trial: 95	4472121	111	ÃæÌõ	º£´ø	Î§½í	f	j
xc	.	.	.	.	.	.	.	.	.	.	8	.	.	.	false	true	Message: 0ms	.	.	.	.	.	.	.	.	.	.	.	!MODE RECORD CR 1000 2 0 R	0	.	.	xc.edf	RIGHT	2175	4474296	Full Trial Period	4472121	95	Trial: 95	4472121	111	ÃæÌõ	º£´ø	Î§½í	f	j
xc	.	.	.	.	330	336	1	7	121.80	375.70	9	.	.	.	false	false	Message: 42ms	.	.	.	.	.	.	.	.	.	.	.	SYNCTIME	42	121.80	375.70	xc.edf	RIGHT	2175	4474296	Full Trial Period	4472121	95	Trial: 95	4472121	111	ÃæÌõ	º£´ø	Î§½í	f	j
xc	.	.	.	.	.	.	.	.	.	.	10	.	.	.	false	false	Message: 556ms	9.35	45.59	205	726	433.50	490.40	2	556.80	522	185.20	365.10	INVISIBLE_BOUNDARY[1]	556	.	.	xc.edf	RIGHT	2175	4474296	Full Trial Period	4472121	95	Trial: 95	4472121	111	ÃæÌõ	º£´ø	Î§½í	f	j
xc	.	.	.	.	.	.	.	.	.	.	11	.	.	.	false	false	Message: 559ms	9.35	45.59	205	726	433.50	490.40	2	556.80	522	185.20	365.10	SYNCTIME	559	.	.	xc.edf	RIGHT	2175	4474296	Full Trial Period	4472121	95	Trial: 95	4472121	111	ÃæÌõ	º£´ø	Î§½í	f	j
xc	.	.	.	.	.	.	.	.	.	.	12	.	.	.	false	false	Message: 1626ms	9.32	182.66	51	1652	904.50	415.20	5	323.50	1602	625.70	390.70	INVISIBLE_BOUNDARY[2]	1626	.	.	xc.edf	RIGHT	2175	4474296	Full Trial Period	4472121	95	Trial: 95	4472121	111	ÃæÌõ	º£´ø	Î§½í	f	j
xc	.	.	.	.	.	.	.	.	.	.	13	.	.	.	false	false	Message: 1633ms	9.32	182.66	51	1652	904.50	415.20	5	323.50	1602	625.70	390.70	SYNCTIME	1633	.	.	xc.edf	RIGHT	2175	4474296	Full Trial Period	4472121	95	Trial: 95	4472121	111	ÃæÌõ	º£´ø	Î§½í	f	j
xc	.	.	.	.	.	.	.	.	.	.	14	.	.	.	false	false	Message: 2157ms	17.00	236.12	72	2173	349.50	395.40	7	323.90	2102	856.30	370.20	KEYBOARD	2157	.	.	xc.edf	RIGHT	2175	4474296	Full Trial Period	4472121	95	Trial: 95	4472121	111	ÃæÌõ	º£´ø	Î§½í	f	j
xc	.	.	.	.	.	.	.	.	.	.	15	.	.	.	false	false	Message: 2222ms	.	.	.	.	.	.	.	.	.	.	.	TRIAL_RESULT 0	2222	.	.	xc.edf	RIGHT	2175	4474296	Full Trial Period	4472121	95	Trial: 95	4472121	111	ÃæÌõ	º£´ø	Î§½í	f	j
xc	.	.	.	.	.	.	.	.	.	.	1	.	.	.	false	false	Message: -17ms	.	.	.	.	.	.	.	.	.	.	.	TRIALID 95	-17	.	.	xc.edf	RIGHT	1584	4476856	Full Trial Period	4475272	96	Trial: 96	4475272	66	°ô°ôÌÇ	·çÉÈ	ÂÝÐý½°	j	j
xc	.	.	.	.	.	.	.	.	.	.	2	.	.	.	false	false	Message: -1ms	.	.	.	.	.	.	.	.	.	.	.	RECCFG CR 1000 2 0 R	-1	.	.	xc.edf	RIGHT	1584	4476856	Full Trial Period	4475272	96	Trial: 96	4475272	66	°ô°ôÌÇ	·çÉÈ	ÂÝÐý½°	j	j
xc	.	.	.	.	.	.	.	.	.	.	3	.	.	.	false	false	Message: -1ms	.	.	.	.	.	.	.	.	.	.	.	ELCLCFG TOWER	-1	.	.	xc.edf	RIGHT	1584	4476856	Full Trial Period	4475272	96	Trial: 96	4475272	66	°ô°ôÌÇ	·çÉÈ	ÂÝÐý½°	j	j
xc	.	.	.	.	.	.	.	.	.	.	4	.	.	.	false	false	Message: -1ms	.	.	.	.	.	.	.	.	.	.	.	GAZE_COORDS 0.00 0.00 1023.00 767.00	-1	.	.	xc.edf	RIGHT	1584	4476856	Full Trial Period	4475272	96	Trial: 96	4475272	66	°ô°ôÌÇ	·çÉÈ	ÂÝÐý½°	j	j
xc	.	.	.	.	.	.	.	.	.	.	5	.	.	.	false	false	Message: -1ms	.	.	.	.	.	.	.	.	.	.	.	THRESHOLDS R 105 227	-1	.	.	xc.edf	RIGHT	1584	4476856	Full Trial Period	4475272	96	Trial: 96	4475272	66	°ô°ôÌÇ	·çÉÈ	ÂÝÐý½°	j	j
xc	.	.	.	.	.	.	.	.	.	.	6	.	.	.	false	false	Message: -1ms	.	.	.	.	.	.	.	.	.	.	.	ELCL_PROC CENTROID (3)	-1	.	.	xc.edf	RIGHT	1584	4476856	Full Trial Period	4475272	96	Trial: 96	4475272	66	°ô°ôÌÇ	·çÉÈ	ÂÝÐý½°	j	j
xc	.	.	.	.	.	.	.	.	.	.	7	.	.	.	false	false	Message: -1ms	.	.	.	.	.	.	.	.	.	.	.	ELCL_PCR_PARAM 5 3.0	-1	.	.	xc.edf	RIGHT	1584	4476856	Full Trial Period	4475272	96	Trial: 96	4475272	66	°ô°ôÌÇ	·çÉÈ	ÂÝÐý½°	j	j
xc	.	.	.	.	.	.	.	.	.	.	8	.	.	.	false	true	Message: 0ms	.	.	.	.	.	.	.	.	.	.	.	!MODE RECORD CR 1000 2 0 R	0	.	.	xc.edf	RIGHT	1584	4476856	Full Trial Period	4475272	96	Trial: 96	4475272	66	°ô°ôÌÇ	·çÉÈ	ÂÝÐý½°	j	j
xc	.	.	.	.	233	242	1	10	131.80	384.80	9	.	.	.	false	false	Message: 49ms	.	.	.	.	.	.	.	.	.	.	.	SYNCTIME	49	131.80	384.80	xc.edf	RIGHT	1584	4476856	Full Trial Period	4475272	96	Trial: 96	4475272	66	°ô°ôÌÇ	·çÉÈ	ÂÝÐý½°	j	j
xc	.	.	.	.	.	.	.	.	.	.	10	.	.	.	false	false	Message: 475ms	7.85	170.58	46	495	529.00	398.60	3	413.90	450	300.90	370.30	INVISIBLE_BOUNDARY[1]	475	.	.	xc.edf	RIGHT	1584	4476856	Full Trial Period	4475272	96	Trial: 96	4475272	66	°ô°ôÌÇ	·çÉÈ	ÂÝÐý½°	j	j
xc	.	.	.	.	.	.	.	.	.	.	11	.	.	.	false	false	Message: 482ms	7.85	170.58	46	495	529.00	398.60	3	413.90	450	300.90	370.30	SYNCTIME	482	.	.	xc.edf	RIGHT	1584	4476856	Full Trial Period	4475272	96	Trial: 96	4475272	66	°ô°ôÌÇ	·çÉÈ	ÂÝÐý½°	j	j
xc	.	.	.	.	.	.	.	.	.	.	12	.	.	.	false	false	Message: 1004ms	8.34	163.44	51	1015	796.40	384.90	5	288.00	965	550.80	373.20	INVISIBLE_BOUNDARY[2]	1004	.	.	xc.edf	RIGHT	1584	4476856	Full Trial Period	4475272	96	Trial: 96	4475272	66	°ô°ôÌÇ	·çÉÈ	ÂÝÐý½°	j	j
xc	.	.	.	.	.	.	.	.	.	.	13	.	.	.	false	false	Message: 1007ms	8.34	163.44	51	1015	796.40	384.90	5	288.00	965	550.80	373.20	SYNCTIME	1007	.	.	xc.edf	RIGHT	1584	4476856	Full Trial Period	4475272	96	Trial: 96	4475272	66	°ô°ôÌÇ	·çÉÈ	ÂÝÐý½°	j	j
xc	.	.	.	.	419	1582	7	1164	873.60	370.20	14	[1]	2	RECTANGLE_INTERESTAREA	false	false	Message: 1565ms	.	.	.	.	.	.	.	.	.	.	.	KEYBOARD	1565	873.60	370.20	xc.edf	RIGHT	1584	4476856	Full Trial Period	4475272	96	Trial: 96	4475272	66	°ô°ôÌÇ	·çÉÈ	ÂÝÐý½°	j	j
xc	.	.	.	.	.	.	.	.	.	.	15	.	.	.	false	false	Message: 1628ms	.	.	.	.	.	.	.	.	.	.	.	TRIAL_RESULT 0	1628	.	.	xc.edf	RIGHT	1584	4476856	Full Trial Period	4475272	96	Trial: 96	4475272	66	°ô°ôÌÇ	·çÉÈ	ÂÝÐý½°	j	j
xc	.	.	.	.	.	.	.	.	.	.	1	.	.	.	false	false	Message: -16ms	.	.	.	.	.	.	.	.	.	.	.	TRIALID 96	-16	.	.	xc.edf	RIGHT	3403	4481673	Full Trial Period	4478270	97	Trial: 97	4478270	63	Æì¸Ë	ÉþË÷	ÏÉÈËÕÆ	f	f
xc	.	.	.	.	.	.	.	.	.	.	2	.	.	.	false	false	Message: -1ms	.	.	.	.	.	.	.	.	.	.	.	RECCFG CR 1000 2 0 R	-1	.	.	xc.edf	RIGHT	3403	4481673	Full Trial Period	4478270	97	Trial: 97	4478270	63	Æì¸Ë	ÉþË÷	ÏÉÈËÕÆ	f	f
xc	.	.	.	.	.	.	.	.	.	.	3	.	.	.	false	false	Message: -1ms	.	.	.	.	.	.	.	.	.	.	.	ELCLCFG TOWER	-1	.	.	xc.edf	RIGHT	3403	4481673	Full Trial Period	4478270	97	Trial: 97	4478270	63	Æì¸Ë	ÉþË÷	ÏÉÈËÕÆ	f	f
xc	.	.	.	.	.	.	.	.	.	.	4	.	.	.	false	false	Message: -1ms	.	.	.	.	.	.	.	.	.	.	.	GAZE_COORDS 0.00 0.00 1023.00 767.00	-1	.	.	xc.edf	RIGHT	3403	4481673	Full Trial Period	4478270	97	Trial: 97	4478270	63	Æì¸Ë	ÉþË÷	ÏÉÈËÕÆ	f	f
xc	.	.	.	.	.	.	.	.	.	.	5	.	.	.	false	false	Message: -1ms	.	.	.	.	.	.	.	.	.	.	.	THRESHOLDS R 105 227	-1	.	.	xc.edf	RIGHT	3403	4481673	Full Trial Period	4478270	97	Trial: 97	4478270	63	Æì¸Ë	ÉþË÷	ÏÉÈËÕÆ	f	f
xc	.	.	.	.	.	.	.	.	.	.	6	.	.	.	false	false	Message: -1ms	.	.	.	.	.	.	.	.	.	.	.	ELCL_PROC CENTROID (3)	-1	.	.	xc.edf	RIGHT	3403	4481673	Full Trial Period	4478270	97	Trial: 97	4478270	63	Æì¸Ë	ÉþË÷	ÏÉÈËÕÆ	f	f
xc	.	.	.	.	.	.	.	.	.	.	7	.	.	.	false	false	Message: -1ms	.	.	.	.	.	.	.	.	.	.	.	ELCL_PCR_PARAM 5 3.0	-1	.	.	xc.edf	RIGHT	3403	4481673	Full Trial Period	4478270	97	Trial: 97	4478270	63	Æì¸Ë	ÉþË÷	ÏÉÈËÕÆ	f	f
xc	.	.	.	.	.	.	.	.	.	.	8	.	.	.	false	true	Message: 0ms	.	.	.	.	.	.	.	.	.	.	.	!MODE RECORD CR 1000 2 0 R	0	.	.	xc.edf	RIGHT	3403	4481673	Full Trial Period	4478270	97	Trial: 97	4478270	63	Æì¸Ë	ÉþË÷	ÏÉÈËÕÆ	f	f
xc	.	.	.	.	264	270	1	7	162.40	365.00	9	.	.	.	false	false	Message: 42ms	.	.	.	.	.	.	.	.	.	.	.	SYNCTIME	42	162.40	365.00	xc.edf	RIGHT	3403	4481673	Full Trial Period	4478270	97	Trial: 97	4478270	63	Æì¸Ë	ÉþË÷	ÏÉÈËÕÆ	f	f
xc	.	.	.	.	.	.	.	.	.	.	10	.	.	.	false	false	Message: 1037ms	1.73	8.58	202	1223	527.20	399.60	3	763.60	1022	516.10	351.10	INVISIBLE_BOUNDARY[1]	1037	.	.	xc.edf	RIGHT	3403	4481673	Full Trial Period	4478270	97	Trial: 97	4478270	63	Æì¸Ë	ÉþË÷	ÏÉÈËÕÆ	f	f
xc	.	.	.	.	.	.	.	.	.	.	11	.	.	.	false	false	Message: 1042ms	1.73	8.58	202	1223	527.20	399.60	3	763.60	1022	516.10	351.10	SYNCTIME	1042	.	.	xc.edf	RIGHT	3403	4481673	Full Trial Period	4478270	97	Trial: 97	4478270	63	Æì¸Ë	ÉþË÷	ÏÉÈËÕÆ	f	f
xc	.	.	.	.	.	.	.	.	.	.	12	.	.	.	false	false	Message: 2718ms	13.37	73.86	181	2776	928.00	462.60	8	691.50	2596	532.80	385.10	INVISIBLE_BOUNDARY[2]	2718	.	.	xc.edf	RIGHT	3403	4481673	Full Trial Period	4478270	97	Trial: 97	4478270	63	Æì¸Ë	ÉþË÷	ÏÉÈËÕÆ	f	f
xc	.	.	.	.	.	.	.	.	.	.	13	.	.	.	false	false	Message: 2725ms	13.37	73.86	181	2776	928.00	462.60	8	691.50	2596	532.80	385.10	SYNCTIME	2725	.	.	xc.edf	RIGHT	3403	4481673	Full Trial Period	4478270	97	Trial: 97	4478270	63	Æì¸Ë	ÉþË÷	ÏÉÈËÕÆ	f	f
xc	.	.	.	.	441	3401	10	2961	864.50	377.90	14	[1]	2	RECTANGLE_INTERESTAREA	false	false	Message: 3384ms	.	.	.	.	.	.	.	.	.	.	.	KEYBOARD	3384	864.50	377.90	xc.edf	RIGHT	3403	4481673	Full Trial Period	4478270	97	Trial: 97	4478270	63	Æì¸Ë	ÉþË÷	ÏÉÈËÕÆ	f	f
xc	.	.	.	.	.	.	.	.	.	.	15	.	.	.	false	false	Message: 3446ms	.	.	.	.	.	.	.	.	.	.	.	TRIAL_RESULT 0	3446	.	.	xc.edf	RIGHT	3403	4481673	Full Trial Period	4478270	97	Trial: 97	4478270	63	Æì¸Ë	ÉþË÷	ÏÉÈËÕÆ	f	f
xc	.	.	.	.	.	.	.	.	.	.	1	.	.	.	false	false	Message: -16ms	.	.	.	.	.	.	.	.	.	.	.	TRIALID 97	-16	.	.	xc.edf	RIGHT	3252	4494137	Full Trial Period	4490885	98	Trial: 98	4490885	110	±ÊÍ²	¿óÈªË®	°ôÇò¹÷	f	j
xc	.	.	.	.	.	.	.	.	.	.	2	.	.	.	false	false	Message: -1ms	.	.	.	.	.	.	.	.	.	.	.	RECCFG CR 1000 2 0 R	-1	.	.	xc.edf	RIGHT	3252	4494137	Full Trial Period	4490885	98	Trial: 98	4490885	110	±ÊÍ²	¿óÈªË®	°ôÇò¹÷	f	j
xc	.	.	.	.	.	.	.	.	.	.	3	.	.	.	false	false	Message: -1ms	.	.	.	.	.	.	.	.	.	.	.	ELCLCFG TOWER	-1	.	.	xc.edf	RIGHT	3252	4494137	Full Trial Period	4490885	98	Trial: 98	4490885	110	±ÊÍ²	¿óÈªË®	°ôÇò¹÷	f	j
xc	.	.	.	.	.	.	.	.	.	.	4	.	.	.	false	false	Message: -1ms	.	.	.	.	.	.	.	.	.	.	.	GAZE_COORDS 0.00 0.00 1023.00 767.00	-1	.	.	xc.edf	RIGHT	3252	4494137	Full Trial Period	4490885	98	Trial: 98	4490885	110	±ÊÍ²	¿óÈªË®	°ôÇò¹÷	f	j
xc	.	.	.	.	.	.	.	.	.	.	5	.	.	.	false	false	Message: -1ms	.	.	.	.	.	.	.	.	.	.	.	THRESHOLDS R 105 227	-1	.	.	xc.edf	RIGHT	3252	4494137	Full Trial Period	4490885	98	Trial: 98	4490885	110	±ÊÍ²	¿óÈªË®	°ôÇò¹÷	f	j
xc	.	.	.	.	.	.	.	.	.	.	6	.	.	.	false	false	Message: -1ms	.	.	.	.	.	.	.	.	.	.	.	ELCL_PROC CENTROID (3)	-1	.	.	xc.edf	RIGHT	3252	4494137	Full Trial Period	4490885	98	Trial: 98	4490885	110	±ÊÍ²	¿óÈªË®	°ôÇò¹÷	f	j
xc	.	.	.	.	.	.	.	.	.	.	7	.	.	.	false	false	Message: -1ms	.	.	.	.	.	.	.	.	.	.	.	ELCL_PCR_PARAM 5 3.0	-1	.	.	xc.edf	RIGHT	3252	4494137	Full Trial Period	4490885	98	Trial: 98	4490885	110	±ÊÍ²	¿óÈªË®	°ôÇò¹÷	f	j
xc	.	.	.	.	.	.	.	.	.	.	8	.	.	.	false	true	Message: 0ms	.	.	.	.	.	.	.	.	.	.	.	!MODE RECORD CR 1000 2 0 R	0	.	.	xc.edf	RIGHT	3252	4494137	Full Trial Period	4490885	98	Trial: 98	4490885	110	±ÊÍ²	¿óÈªË®	°ôÇò¹÷	f	j
xc	.	.	.	.	242	248	1	7	138.50	378.80	9	.	.	.	false	false	Message: 50ms	.	.	.	.	.	.	.	.	.	.	.	SYNCTIME	50	138.50	378.80	xc.edf	RIGHT	3252	4494137	Full Trial Period	4490885	98	Trial: 98	4490885	110	±ÊÍ²	¿óÈªË®	°ôÇò¹÷	f	j
xc	.	.	.	.	.	.	.	.	.	.	10	.	.	.	false	false	Message: 1065ms	11.28	35.69	316	1096	473.40	402.80	2	744.00	781	136.50	389.10	INVISIBLE_BOUNDARY[1]	1065	.	.	xc.edf	RIGHT	3252	4494137	Full Trial Period	4490885	98	Trial: 98	4490885	110	±ÊÍ²	¿óÈªË®	°ôÇò¹÷	f	j
xc	.	.	.	.	.	.	.	.	.	.	11	.	.	.	false	false	Message: 1075ms	11.28	35.69	316	1096	473.40	402.80	2	744.00	781	136.50	389.10	SYNCTIME	1075	.	.	xc.edf	RIGHT	3252	4494137	Full Trial Period	4490885	98	Trial: 98	4490885	110	±ÊÍ²	¿óÈªË®	°ôÇò¹÷	f	j
xc	.	.	.	.	.	.	.	.	.	.	12	.	.	.	false	false	Message: 2039ms	9.54	194.61	49	2053	826.30	405.40	6	342.80	2005	544.70	380.50	INVISIBLE_BOUNDARY[2]	2039	.	.	xc.edf	RIGHT	3252	4494137	Full Trial Period	4490885	98	Trial: 98	4490885	110	±ÊÍ²	¿óÈªË®	°ôÇò¹÷	f	j
xc	.	.	.	.	.	.	.	.	.	.	13	.	.	.	false	false	Message: 2050ms	9.54	194.61	49	2053	826.30	405.40	6	342.80	2005	544.70	380.50	SYNCTIME	2050	.	.	xc.edf	RIGHT	3252	4494137	Full Trial Period	4490885	98	Trial: 98	4490885	110	±ÊÍ²	¿óÈªË®	°ôÇò¹÷	f	j
xc	.	.	.	.	115	3250	9	3136	130.60	417.60	14	.	.	.	false	false	Message: 3234ms	.	.	.	.	.	.	.	.	.	.	.	KEYBOARD	3234	130.60	417.60	xc.edf	RIGHT	3252	4494137	Full Trial Period	4490885	98	Trial: 98	4490885	110	±ÊÍ²	¿óÈªË®	°ôÇò¹÷	f	j
xc	.	.	.	.	.	.	.	.	.	.	15	.	.	.	false	false	Message: 3297ms	.	.	.	.	.	.	.	.	.	.	.	TRIAL_RESULT 0	3297	.	.	xc.edf	RIGHT	3252	4494137	Full Trial Period	4490885	98	Trial: 98	4490885	110	±ÊÍ²	¿óÈªË®	°ôÇò¹÷	f	j
xc	.	.	.	.	.	.	.	.	.	.	1	.	.	.	false	false	Message: -17ms	.	.	.	.	.	.	.	.	.	.	.	TRIALID 98	-17	.	.	xc.edf	RIGHT	1617	4497235	Full Trial Period	4495618	99	Trial: 99	4495618	14	¸Ö±Ê	¼å±ý	Ì«Ñô	j	j
xc	.	.	.	.	.	.	.	.	.	.	2	.	.	.	false	false	Message: -1ms	.	.	.	.	.	.	.	.	.	.	.	RECCFG CR 1000 2 0 R	-1	.	.	xc.edf	RIGHT	1617	4497235	Full Trial Period	4495618	99	Trial: 99	4495618	14	¸Ö±Ê	¼å±ý	Ì«Ñô	j	j
xc	.	.	.	.	.	.	.	.	.	.	3	.	.	.	false	false	Message: -1ms	.	.	.	.	.	.	.	.	.	.	.	ELCLCFG TOWER	-1	.	.	xc.edf	RIGHT	1617	4497235	Full Trial Period	4495618	99	Trial: 99	4495618	14	¸Ö±Ê	¼å±ý	Ì«Ñô	j	j
xc	.	.	.	.	.	.	.	.	.	.	4	.	.	.	false	false	Message: -1ms	.	.	.	.	.	.	.	.	.	.	.	GAZE_COORDS 0.00 0.00 1023.00 767.00	-1	.	.	xc.edf	RIGHT	1617	4497235	Full Trial Period	4495618	99	Trial: 99	4495618	14	¸Ö±Ê	¼å±ý	Ì«Ñô	j	j
xc	.	.	.	.	.	.	.	.	.	.	5	.	.	.	false	false	Message: -1ms	.	.	.	.	.	.	.	.	.	.	.	THRESHOLDS R 105 227	-1	.	.	xc.edf	RIGHT	1617	4497235	Full Trial Period	4495618	99	Trial: 99	4495618	14	¸Ö±Ê	¼å±ý	Ì«Ñô	j	j
xc	.	.	.	.	.	.	.	.	.	.	6	.	.	.	false	false	Message: -1ms	.	.	.	.	.	.	.	.	.	.	.	ELCL_PROC CENTROID (3)	-1	.	.	xc.edf	RIGHT	1617	4497235	Full Trial Period	4495618	99	Trial: 99	4495618	14	¸Ö±Ê	¼å±ý	Ì«Ñô	j	j
xc	.	.	.	.	.	.	.	.	.	.	7	.	.	.	false	false	Message: -1ms	.	.	.	.	.	.	.	.	.	.	.	ELCL_PCR_PARAM 5 3.0	-1	.	.	xc.edf	RIGHT	1617	4497235	Full Trial Period	4495618	99	Trial: 99	4495618	14	¸Ö±Ê	¼å±ý	Ì«Ñô	j	j
xc	.	.	.	.	.	.	.	.	.	.	8	.	.	.	false	true	Message: 0ms	.	.	.	.	.	.	.	.	.	.	.	!MODE RECORD CR 1000 2 0 R	0	.	.	xc.edf	RIGHT	1617	4497235	Full Trial Period	4495618	99	Trial: 99	4495618	14	¸Ö±Ê	¼å±ý	Ì«Ñô	j	j
xc	.	.	.	.	221	227	1	7	156.10	407.60	9	.	.	.	false	false	Message: 41ms	.	.	.	.	.	.	.	.	.	.	.	SYNCTIME	41	156.10	407.60	xc.edf	RIGHT	1617	4497235	Full Trial Period	4495618	99	Trial: 99	4495618	14	¸Ö±Ê	¼å±ý	Ì«Ñô	j	j
xc	.	.	.	.	.	.	.	.	.	.	10	.	.	.	false	false	Message: 459ms	9.43	171.42	55	476	422.90	390.80	2	375.40	422	142.00	373.90	INVISIBLE_BOUNDARY[1]	459	.	.	xc.edf	RIGHT	1617	4497235	Full Trial Period	4495618	99	Trial: 99	4495618	14	¸Ö±Ê	¼å±ý	Ì«Ñô	j	j
xc	.	.	.	.	.	.	.	.	.	.	11	.	.	.	false	false	Message: 466ms	9.43	171.42	55	476	422.90	390.80	2	375.40	422	142.00	373.90	SYNCTIME	466	.	.	xc.edf	RIGHT	1617	4497235	Full Trial Period	4495618	99	Trial: 99	4495618	14	¸Ö±Ê	¼å±ý	Ì«Ñô	j	j
xc	.	.	.	.	.	.	.	.	.	.	12	.	.	.	false	false	Message: 1114ms	13.10	195.52	67	1145	912.40	421.60	4	365.00	1079	520.60	391.60	INVISIBLE_BOUNDARY[2]	1114	.	.	xc.edf	RIGHT	1617	4497235	Full Trial Period	4495618	99	Trial: 99	4495618	14	¸Ö±Ê	¼å±ý	Ì«Ñô	j	j
xc	.	.	.	.	.	.	.	.	.	.	13	.	.	.	false	false	Message: 1124ms	13.10	195.52	67	1145	912.40	421.60	4	365.00	1079	520.60	391.60	SYNCTIME	1124	.	.	xc.edf	RIGHT	1617	4497235	Full Trial Period	4495618	99	Trial: 99	4495618	14	¸Ö±Ê	¼å±ý	Ì«Ñô	j	j
xc	.	.	.	.	.	.	.	.	.	.	14	.	.	.	false	false	Message: 1598ms	3.38	112.68	30	1615	891.40	475.10	5	142.70	1586	882.50	374.90	KEYBOARD	1598	.	.	xc.edf	RIGHT	1617	4497235	Full Trial Period	4495618	99	Trial: 99	4495618	14	¸Ö±Ê	¼å±ý	Ì«Ñô	j	j
xc	.	.	.	.	.	.	.	.	.	.	15	.	.	.	false	false	Message: 1704ms	.	.	.	.	.	.	.	.	.	.	.	TRIAL_RESULT 0	1704	.	.	xc.edf	RIGHT	1617	4497235	Full Trial Period	4495618	99	Trial: 99	4495618	14	¸Ö±Ê	¼å±ý	Ì«Ñô	j	j
xc	.	.	.	.	.	.	.	.	.	.	1	.	.	.	false	false	Message: -17ms	.	.	.	.	.	.	.	.	.	.	.	TRIALID 99	-17	.	.	xc.edf	RIGHT	1966	4500492	Full Trial Period	4498526	100	Trial: 100	4498526	71	ÒÎ×Ó	ÍøÇò	Ãµ¹å	f	j
xc	.	.	.	.	.	.	.	.	.	.	2	.	.	.	false	false	Message: -1ms	.	.	.	.	.	.	.	.	.	.	.	RECCFG CR 1000 2 0 R	-1	.	.	xc.edf	RIGHT	1966	4500492	Full Trial Period	4498526	100	Trial: 100	4498526	71	ÒÎ×Ó	ÍøÇò	Ãµ¹å	f	j
xc	.	.	.	.	.	.	.	.	.	.	3	.	.	.	false	false	Message: -1ms	.	.	.	.	.	.	.	.	.	.	.	ELCLCFG TOWER	-1	.	.	xc.edf	RIGHT	1966	4500492	Full Trial Period	4498526	100	Trial: 100	4498526	71	ÒÎ×Ó	ÍøÇò	Ãµ¹å	f	j
xc	.	.	.	.	.	.	.	.	.	.	4	.	.	.	false	false	Message: -1ms	.	.	.	.	.	.	.	.	.	.	.	GAZE_COORDS 0.00 0.00 1023.00 767.00	-1	.	.	xc.edf	RIGHT	1966	4500492	Full Trial Period	4498526	100	Trial: 100	4498526	71	ÒÎ×Ó	ÍøÇò	Ãµ¹å	f	j
xc	.	.	.	.	.	.	.	.	.	.	5	.	.	.	false	false	Message: -1ms	.	.	.	.	.	.	.	.	.	.	.	THRESHOLDS R 105 227	-1	.	.	xc.edf	RIGHT	1966	4500492	Full Trial Period	4498526	100	Trial: 100	4498526	71	ÒÎ×Ó	ÍøÇò	Ãµ¹å	f	j
xc	.	.	.	.	.	.	.	.	.	.	6	.	.	.	false	false	Message: -1ms	.	.	.	.	.	.	.	.	.	.	.	ELCL_PROC CENTROID (3)	-1	.	.	xc.edf	RIGHT	1966	4500492	Full Trial Period	4498526	100	Trial: 100	4498526	71	ÒÎ×Ó	ÍøÇò	Ãµ¹å	f	j
xc	.	.	.	.	.	.	.	.	.	.	7	.	.	.	false	false	Message: -1ms	.	.	.	.	.	.	.	.	.	.	.	ELCL_PCR_PARAM 5 3.0	-1	.	.	xc.edf	RIGHT	1966	4500492	Full Trial Period	4498526	100	Trial: 100	4498526	71	ÒÎ×Ó	ÍøÇò	Ãµ¹å	f	j
xc	.	.	.	.	.	.	.	.	.	.	8	.	.	.	false	true	Message: 0ms	.	.	.	.	.	.	.	.	.	.	.	!MODE RECORD CR 1000 2 0 R	0	.	.	xc.edf	RIGHT	1966	4500492	Full Trial Period	4498526	100	Trial: 100	4498526	71	ÒÎ×Ó	ÍøÇò	Ãµ¹å	f	j
xc	.	.	.	.	238	244	1	7	153.70	383.20	9	.	.	.	false	false	Message: 49ms	.	.	.	.	.	.	.	.	.	.	.	SYNCTIME	49	153.70	383.20	xc.edf	RIGHT	1966	4500492	Full Trial Period	4498526	100	Trial: 100	4498526	71	ÒÎ×Ó	ÍøÇò	Ãµ¹å	f	j
xc	.	.	.	.	.	.	.	.	.	.	10	.	.	.	false	false	Message: 487ms	12.52	231.80	54	503	486.20	387.10	2	442.20	450	112.20	373.30	INVISIBLE_BOUNDARY[1]	487	.	.	xc.edf	RIGHT	1966	4500492	Full Trial Period	4498526	100	Trial: 100	4498526	71	ÒÎ×Ó	ÍøÇò	Ãµ¹å	f	j
xc	.	.	.	.	.	.	.	.	.	.	11	.	.	.	false	false	Message: 491ms	12.52	231.80	54	503	486.20	387.10	2	442.20	450	112.20	373.30	SYNCTIME	491	.	.	xc.edf	RIGHT	1966	4500492	Full Trial Period	4498526	100	Trial: 100	4498526	71	ÒÎ×Ó	ÍøÇò	Ãµ¹å	f	j
xc	.	.	.	.	.	.	.	.	.	.	12	.	.	.	false	false	Message: 954ms	12.03	187.95	64	979	888.00	403.00	4	331.60	916	529.10	392.60	INVISIBLE_BOUNDARY[2]	954	.	.	xc.edf	RIGHT	1966	4500492	Full Trial Period	4498526	100	Trial: 100	4498526	71	ÒÎ×Ó	ÍøÇò	Ãµ¹å	f	j
xc	.	.	.	.	.	.	.	.	.	.	13	.	.	.	false	false	Message: 958ms	12.03	187.95	64	979	888.00	403.00	4	331.60	916	529.10	392.60	SYNCTIME	958	.	.	xc.edf	RIGHT	1966	4500492	Full Trial Period	4498526	100	Trial: 100	4498526	71	ÒÎ×Ó	ÍøÇò	Ãµ¹å	f	j
xc	.	.	.	.	985	1964	5	980	864.10	381.00	14	[1]	2	RECTANGLE_INTERESTAREA	false	false	Message: 1947ms	.	.	.	.	.	.	.	.	.	.	.	KEYBOARD	1947	864.10	381.00	xc.edf	RIGHT	1966	4500492	Full Trial Period	4498526	100	Trial: 100	4498526	71	ÒÎ×Ó	ÍøÇò	Ãµ¹å	f	j
xc	.	.	.	.	.	.	.	.	.	.	15	.	.	.	false	false	Message: 2019ms	.	.	.	.	.	.	.	.	.	.	.	TRIAL_RESULT 0	2019	.	.	xc.edf	RIGHT	1966	4500492	Full Trial Period	4498526	100	Trial: 100	4498526	71	ÒÎ×Ó	ÍøÇò	Ãµ¹å	f	j
xc	.	.	.	.	.	.	.	.	.	.	1	.	.	.	false	false	Message: -15ms	.	.	.	.	.	.	.	.	.	.	.	TRIALID 100	-15	.	.	xc.edf	RIGHT	2668	4504467	Full Trial Period	4501799	101	Trial: 101	4501799	81	°ôÇò¹÷	¸ÊÕá	Æì¸Ë	f	j
xc	.	.	.	.	.	.	.	.	.	.	2	.	.	.	false	false	Message: -1ms	.	.	.	.	.	.	.	.	.	.	.	RECCFG CR 1000 2 0 R	-1	.	.	xc.edf	RIGHT	2668	4504467	Full Trial Period	4501799	101	Trial: 101	4501799	81	°ôÇò¹÷	¸ÊÕá	Æì¸Ë	f	j
xc	.	.	.	.	.	.	.	.	.	.	3	.	.	.	false	false	Message: -1ms	.	.	.	.	.	.	.	.	.	.	.	ELCLCFG TOWER	-1	.	.	xc.edf	RIGHT	2668	4504467	Full Trial Period	4501799	101	Trial: 101	4501799	81	°ôÇò¹÷	¸ÊÕá	Æì¸Ë	f	j
xc	.	.	.	.	.	.	.	.	.	.	4	.	.	.	false	false	Message: -1ms	.	.	.	.	.	.	.	.	.	.	.	GAZE_COORDS 0.00 0.00 1023.00 767.00	-1	.	.	xc.edf	RIGHT	2668	4504467	Full Trial Period	4501799	101	Trial: 101	4501799	81	°ôÇò¹÷	¸ÊÕá	Æì¸Ë	f	j
xc	.	.	.	.	.	.	.	.	.	.	5	.	.	.	false	false	Message: -1ms	.	.	.	.	.	.	.	.	.	.	.	THRESHOLDS R 105 227	-1	.	.	xc.edf	RIGHT	2668	4504467	Full Trial Period	4501799	101	Trial: 101	4501799	81	°ôÇò¹÷	¸ÊÕá	Æì¸Ë	f	j
xc	.	.	.	.	.	.	.	.	.	.	6	.	.	.	false	false	Message: -1ms	.	.	.	.	.	.	.	.	.	.	.	ELCL_PROC CENTROID (3)	-1	.	.	xc.edf	RIGHT	2668	4504467	Full Trial Period	4501799	101	Trial: 101	4501799	81	°ôÇò¹÷	¸ÊÕá	Æì¸Ë	f	j
xc	.	.	.	.	.	.	.	.	.	.	7	.	.	.	false	false	Message: -1ms	.	.	.	.	.	.	.	.	.	.	.	ELCL_PCR_PARAM 5 3.0	-1	.	.	xc.edf	RIGHT	2668	4504467	Full Trial Period	4501799	101	Trial: 101	4501799	81	°ôÇò¹÷	¸ÊÕá	Æì¸Ë	f	j
xc	.	.	.	.	.	.	.	.	.	.	8	.	.	.	false	true	Message: 0ms	.	.	.	.	.	.	.	.	.	.	.	!MODE RECORD CR 1000 2 0 R	0	.	.	xc.edf	RIGHT	2668	4504467	Full Trial Period	4501799	101	Trial: 101	4501799	81	°ôÇò¹÷	¸ÊÕá	Æì¸Ë	f	j
xc	.	.	.	.	208	214	1	7	149.60	393.60	9	.	.	.	false	false	Message: 43ms	.	.	.	.	.	.	.	.	.	.	.	SYNCTIME	43	149.60	393.60	xc.edf	RIGHT	2668	4504467	Full Trial Period	4501799	101	Trial: 101	4501799	81	°ôÇò¹÷	¸ÊÕá	Æì¸Ë	f	j
xc	.	.	.	.	.	.	.	.	.	.	10	.	.	.	false	false	Message: 487ms	11.90	212.51	56	503	479.70	375.10	2	488.00	448	124.50	370.20	INVISIBLE_BOUNDARY[1]	487	.	.	xc.edf	RIGHT	2668	4504467	Full Trial Period	4501799	101	Trial: 101	4501799	81	°ôÇò¹÷	¸ÊÕá	Æì¸Ë	f	j
xc	.	.	.	.	.	.	.	.	.	.	11	.	.	.	false	false	Message: 492ms	11.90	212.51	56	503	479.70	375.10	2	488.00	448	124.50	370.20	SYNCTIME	492	.	.	xc.edf	RIGHT	2668	4504467	Full Trial Period	4501799	101	Trial: 101	4501799	81	°ôÇò¹÷	¸ÊÕá	Æì¸Ë	f	j
xc	.	.	.	.	.	.	.	.	.	.	12	.	.	.	false	false	Message: 1603ms	1.97	8.71	226	1824	885.20	416.30	6	649.90	1599	837.00	381.80	INVISIBLE_BOUNDARY[2]	1603	.	.	xc.edf	RIGHT	2668	4504467	Full Trial Period	4501799	101	Trial: 101	4501799	81	°ôÇò¹÷	¸ÊÕá	Æì¸Ë	f	j
xc	.	.	.	.	.	.	.	.	.	.	13	.	.	.	false	false	Message: 1610ms	1.97	8.71	226	1824	885.20	416.30	6	649.90	1599	837.00	381.80	SYNCTIME	1610	.	.	xc.edf	RIGHT	2668	4504467	Full Trial Period	4501799	101	Trial: 101	4501799	81	°ôÇò¹÷	¸ÊÕá	Æì¸Ë	f	j
xc	.	.	.	.	43	2666	8	2624	670.40	376.60	14	.	.	.	false	false	Message: 2649ms	.	.	.	.	.	.	.	.	.	.	.	KEYBOARD	2649	670.40	376.60	xc.edf	RIGHT	2668	4504467	Full Trial Period	4501799	101	Trial: 101	4501799	81	°ôÇò¹÷	¸ÊÕá	Æì¸Ë	f	j
xc	.	.	.	.	.	.	.	.	.	.	15	.	.	.	false	false	Message: 2712ms	.	.	.	.	.	.	.	.	.	.	.	TRIAL_RESULT 0	2712	.	.	xc.edf	RIGHT	2668	4504467	Full Trial Period	4501799	101	Trial: 101	4501799	81	°ôÇò¹÷	¸ÊÕá	Æì¸Ë	f	j
xc	.	.	.	.	.	.	.	.	.	.	1	.	.	.	false	false	Message: -24ms	.	.	.	.	.	.	.	.	.	.	.	TRIALID 101	-24	.	.	xc.edf	RIGHT	3529	4509211	Full Trial Period	4505682	102	Trial: 102	4505682	103	ÐÅ·â	Ïà¿ò	ÓÍ»­	j	j
xc	.	.	.	.	.	.	.	.	.	.	2	.	.	.	false	false	Message: -1ms	.	.	.	.	.	.	.	.	.	.	.	RECCFG CR 1000 2 0 R	-1	.	.	xc.edf	RIGHT	3529	4509211	Full Trial Period	4505682	102	Trial: 102	4505682	103	ÐÅ·â	Ïà¿ò	ÓÍ»­	j	j
xc	.	.	.	.	.	.	.	.	.	.	3	.	.	.	false	false	Message: -1ms	.	.	.	.	.	.	.	.	.	.	.	ELCLCFG TOWER	-1	.	.	xc.edf	RIGHT	3529	4509211	Full Trial Period	4505682	102	Trial: 102	4505682	103	ÐÅ·â	Ïà¿ò	ÓÍ»­	j	j
xc	.	.	.	.	.	.	.	.	.	.	4	.	.	.	false	false	Message: -1ms	.	.	.	.	.	.	.	.	.	.	.	GAZE_COORDS 0.00 0.00 1023.00 767.00	-1	.	.	xc.edf	RIGHT	3529	4509211	Full Trial Period	4505682	102	Trial: 102	4505682	103	ÐÅ·â	Ïà¿ò	ÓÍ»­	j	j
xc	.	.	.	.	.	.	.	.	.	.	5	.	.	.	false	false	Message: -1ms	.	.	.	.	.	.	.	.	.	.	.	THRESHOLDS R 105 227	-1	.	.	xc.edf	RIGHT	3529	4509211	Full Trial Period	4505682	102	Trial: 102	4505682	103	ÐÅ·â	Ïà¿ò	ÓÍ»­	j	j
xc	.	.	.	.	.	.	.	.	.	.	6	.	.	.	false	false	Message: -1ms	.	.	.	.	.	.	.	.	.	.	.	ELCL_PROC CENTROID (3)	-1	.	.	xc.edf	RIGHT	3529	4509211	Full Trial Period	4505682	102	Trial: 102	4505682	103	ÐÅ·â	Ïà¿ò	ÓÍ»­	j	j
xc	.	.	.	.	.	.	.	.	.	.	7	.	.	.	false	false	Message: -1ms	.	.	.	.	.	.	.	.	.	.	.	ELCL_PCR_PARAM 5 3.0	-1	.	.	xc.edf	RIGHT	3529	4509211	Full Trial Period	4505682	102	Trial: 102	4505682	103	ÐÅ·â	Ïà¿ò	ÓÍ»­	j	j
xc	.	.	.	.	.	.	.	.	.	.	8	.	.	.	false	true	Message: 0ms	.	.	.	.	.	.	.	.	.	.	.	!MODE RECORD CR 1000 2 0 R	0	.	.	xc.edf	RIGHT	3529	4509211	Full Trial Period	4505682	102	Trial: 102	4505682	103	ÐÅ·â	Ïà¿ò	ÓÍ»­	j	j
xc	.	.	.	.	254	260	1	7	142.10	386.30	9	.	.	.	false	false	Message: 51ms	.	.	.	.	.	.	.	.	.	.	.	SYNCTIME	51	142.10	386.30	xc.edf	RIGHT	3529	4509211	Full Trial Period	4505682	102	Trial: 102	4505682	103	ÐÅ·â	Ïà¿ò	ÓÍ»­	j	j
xc	.	.	.	.	.	.	.	.	.	.	10	.	.	.	false	false	Message: 1072ms	5.11	121.70	42	1095	468.40	387.90	4	288.30	1054	318.80	381.00	INVISIBLE_BOUNDARY[1]	1072	.	.	xc.edf	RIGHT	3529	4509211	Full Trial Period	4505682	102	Trial: 102	4505682	103	ÐÅ·â	Ïà¿ò	ÓÍ»­	j	j
xc	.	.	.	.	.	.	.	.	.	.	11	.	.	.	false	false	Message: 1075ms	5.11	121.70	42	1095	468.40	387.90	4	288.30	1054	318.80	381.00	SYNCTIME	1075	.	.	xc.edf	RIGHT	3529	4509211	Full Trial Period	4505682	102	Trial: 102	4505682	103	ÐÅ·â	Ïà¿ò	ÓÍ»­	j	j
xc	.	.	.	.	.	.	.	.	.	.	12	.	.	.	false	false	Message: 2125ms	9.66	158.38	61	2153	859.20	386.90	7	323.60	2093	572.00	376.00	INVISIBLE_BOUNDARY[2]	2125	.	.	xc.edf	RIGHT	3529	4509211	Full Trial Period	4505682	102	Trial: 102	4505682	103	ÐÅ·â	Ïà¿ò	ÓÍ»­	j	j
xc	.	.	.	.	.	.	.	.	.	.	13	.	.	.	false	false	Message: 2133ms	9.66	158.38	61	2153	859.20	386.90	7	323.60	2093	572.00	376.00	SYNCTIME	2133	.	.	xc.edf	RIGHT	3529	4509211	Full Trial Period	4505682	102	Trial: 102	4505682	103	ÐÅ·â	Ïà¿ò	ÓÍ»­	j	j
xc	.	.	.	.	1199	3527	9	2329	883.60	379.80	14	[1]	2	RECTANGLE_INTERESTAREA	false	false	Message: 3510ms	.	.	.	.	.	.	.	.	.	.	.	KEYBOARD	3510	883.60	379.80	xc.edf	RIGHT	3529	4509211	Full Trial Period	4505682	102	Trial: 102	4505682	103	ÐÅ·â	Ïà¿ò	ÓÍ»­	j	j
xc	.	.	.	.	.	.	.	.	.	.	15	.	.	.	false	false	Message: 3569ms	.	.	.	.	.	.	.	.	.	.	.	TRIAL_RESULT 0	3569	.	.	xc.edf	RIGHT	3529	4509211	Full Trial Period	4505682	102	Trial: 102	4505682	103	ÐÅ·â	Ïà¿ò	ÓÍ»­	j	j
xc	.	.	.	.	.	.	.	.	.	.	1	.	.	.	false	false	Message: -21ms	.	.	.	.	.	.	.	.	.	.	.	TRIALID 102	-21	.	.	xc.edf	RIGHT	3248	4515035	Full Trial Period	4511787	103	Trial: 103	4511787	21	ÒÂ¼Ü	ÇúÆæ±ý	Í¼ÕÂ	j	j
xc	.	.	.	.	.	.	.	.	.	.	2	.	.	.	false	false	Message: -1ms	.	.	.	.	.	.	.	.	.	.	.	RECCFG CR 1000 2 0 R	-1	.	.	xc.edf	RIGHT	3248	4515035	Full Trial Period	4511787	103	Trial: 103	4511787	21	ÒÂ¼Ü	ÇúÆæ±ý	Í¼ÕÂ	j	j
xc	.	.	.	.	.	.	.	.	.	.	3	.	.	.	false	false	Message: -1ms	.	.	.	.	.	.	.	.	.	.	.	ELCLCFG TOWER	-1	.	.	xc.edf	RIGHT	3248	4515035	Full Trial Period	4511787	103	Trial: 103	4511787	21	ÒÂ¼Ü	ÇúÆæ±ý	Í¼ÕÂ	j	j
xc	.	.	.	.	.	.	.	.	.	.	4	.	.	.	false	false	Message: -1ms	.	.	.	.	.	.	.	.	.	.	.	GAZE_COORDS 0.00 0.00 1023.00 767.00	-1	.	.	xc.edf	RIGHT	3248	4515035	Full Trial Period	4511787	103	Trial: 103	4511787	21	ÒÂ¼Ü	ÇúÆæ±ý	Í¼ÕÂ	j	j
xc	.	.	.	.	.	.	.	.	.	.	5	.	.	.	false	false	Message: -1ms	.	.	.	.	.	.	.	.	.	.	.	THRESHOLDS R 105 227	-1	.	.	xc.edf	RIGHT	3248	4515035	Full Trial Period	4511787	103	Trial: 103	4511787	21	ÒÂ¼Ü	ÇúÆæ±ý	Í¼ÕÂ	j	j
xc	.	.	.	.	.	.	.	.	.	.	6	.	.	.	false	false	Message: -1ms	.	.	.	.	.	.	.	.	.	.	.	ELCL_PROC CENTROID (3)	-1	.	.	xc.edf	RIGHT	3248	4515035	Full Trial Period	4511787	103	Trial: 103	4511787	21	ÒÂ¼Ü	ÇúÆæ±ý	Í¼ÕÂ	j	j
xc	.	.	.	.	.	.	.	.	.	.	7	.	.	.	false	false	Message: -1ms	.	.	.	.	.	.	.	.	.	.	.	ELCL_PCR_PARAM 5 3.0	-1	.	.	xc.edf	RIGHT	3248	4515035	Full Trial Period	4511787	103	Trial: 103	4511787	21	ÒÂ¼Ü	ÇúÆæ±ý	Í¼ÕÂ	j	j
xc	.	.	.	.	.	.	.	.	.	.	8	.	.	.	false	true	Message: 0ms	.	.	.	.	.	.	.	.	.	.	.	!MODE RECORD CR 1000 2 0 R	0	.	.	xc.edf	RIGHT	3248	4515035	Full Trial Period	4511787	103	Trial: 103	4511787	21	ÒÂ¼Ü	ÇúÆæ±ý	Í¼ÕÂ	j	j
xc	.	.	.	.	317	323	1	7	130.00	387.20	9	.	.	.	false	false	Message: 45ms	.	.	.	.	.	.	.	.	.	.	.	SYNCTIME	45	130.00	387.20	xc.edf	RIGHT	3248	4515035	Full Trial Period	4511787	103	Trial: 103	4511787	21	ÒÂ¼Ü	ÇúÆæ±ý	Í¼ÕÂ	j	j
xc	.	.	.	.	.	.	.	.	.	.	10	.	.	.	false	false	Message: 879ms	2.99	14.19	211	1079	508.30	459.30	4	704.60	869	511.00	372.50	INVISIBLE_BOUNDARY[1]	879	.	.	xc.edf	RIGHT	3248	4515035	Full Trial Period	4511787	103	Trial: 103	4511787	21	ÒÂ¼Ü	ÇúÆæ±ý	Í¼ÕÂ	j	j
xc	.	.	.	.	.	.	.	.	.	.	11	.	.	.	false	false	Message: 886ms	2.99	14.19	211	1079	508.30	459.30	4	704.60	869	511.00	372.50	SYNCTIME	886	.	.	xc.edf	RIGHT	3248	4515035	Full Trial Period	4511787	103	Trial: 103	4511787	21	ÒÂ¼Ü	ÇúÆæ±ý	Í¼ÕÂ	j	j
xc	.	.	.	.	.	.	.	.	.	.	12	.	.	.	false	false	Message: 1627ms	8.71	174.29	50	1634	767.70	394.90	7	326.00	1585	511.70	377.10	INVISIBLE_BOUNDARY[2]	1627	.	.	xc.edf	RIGHT	3248	4515035	Full Trial Period	4511787	103	Trial: 103	4511787	21	ÒÂ¼Ü	ÇúÆæ±ý	Í¼ÕÂ	j	j
xc	.	.	.	.	115	1749	8	1635	754.20	376.40	13	.	.	.	false	false	Message: 1636ms	.	.	.	.	.	.	.	.	.	.	.	SYNCTIME	1636	754.20	376.40	xc.edf	RIGHT	3248	4515035	Full Trial Period	4511787	103	Trial: 103	4511787	21	ÒÂ¼Ü	ÇúÆæ±ý	Í¼ÕÂ	j	j
xc	.	.	.	.	1467	3246	9	1780	883.50	371.20	14	[1]	2	RECTANGLE_INTERESTAREA	false	false	Message: 3229ms	.	.	.	.	.	.	.	.	.	.	.	KEYBOARD	3229	883.50	371.20	xc.edf	RIGHT	3248	4515035	Full Trial Period	4511787	103	Trial: 103	4511787	21	ÒÂ¼Ü	ÇúÆæ±ý	Í¼ÕÂ	j	j
xc	.	.	.	.	.	.	.	.	.	.	15	.	.	.	false	false	Message: 3289ms	.	.	.	.	.	.	.	.	.	.	.	TRIAL_RESULT 0	3289	.	.	xc.edf	RIGHT	3248	4515035	Full Trial Period	4511787	103	Trial: 103	4511787	21	ÒÂ¼Ü	ÇúÆæ±ý	Í¼ÕÂ	j	j
xc	.	.	.	.	.	.	.	.	.	.	1	.	.	.	false	false	Message: -15ms	.	.	.	.	.	.	.	.	.	.	.	TRIALID 103	-15	.	.	xc.edf	RIGHT	2855	4519260	Full Trial Period	4516405	104	Trial: 104	4516405	144	ÌÝ×Ó	ÆË¿ËÅÆ	Ð¡Ïª	f	f
xc	.	.	.	.	.	.	.	.	.	.	2	.	.	.	false	false	Message: -1ms	.	.	.	.	.	.	.	.	.	.	.	RECCFG CR 1000 2 0 R	-1	.	.	xc.edf	RIGHT	2855	4519260	Full Trial Period	4516405	104	Trial: 104	4516405	144	ÌÝ×Ó	ÆË¿ËÅÆ	Ð¡Ïª	f	f
xc	.	.	.	.	.	.	.	.	.	.	3	.	.	.	false	false	Message: -1ms	.	.	.	.	.	.	.	.	.	.	.	ELCLCFG TOWER	-1	.	.	xc.edf	RIGHT	2855	4519260	Full Trial Period	4516405	104	Trial: 104	4516405	144	ÌÝ×Ó	ÆË¿ËÅÆ	Ð¡Ïª	f	f
xc	.	.	.	.	.	.	.	.	.	.	4	.	.	.	false	false	Message: -1ms	.	.	.	.	.	.	.	.	.	.	.	GAZE_COORDS 0.00 0.00 1023.00 767.00	-1	.	.	xc.edf	RIGHT	2855	4519260	Full Trial Period	4516405	104	Trial: 104	4516405	144	ÌÝ×Ó	ÆË¿ËÅÆ	Ð¡Ïª	f	f
xc	.	.	.	.	.	.	.	.	.	.	5	.	.	.	false	false	Message: -1ms	.	.	.	.	.	.	.	.	.	.	.	THRESHOLDS R 105 227	-1	.	.	xc.edf	RIGHT	2855	4519260	Full Trial Period	4516405	104	Trial: 104	4516405	144	ÌÝ×Ó	ÆË¿ËÅÆ	Ð¡Ïª	f	f
xc	.	.	.	.	.	.	.	.	.	.	6	.	.	.	false	false	Message: -1ms	.	.	.	.	.	.	.	.	.	.	.	ELCL_PROC CENTROID (3)	-1	.	.	xc.edf	RIGHT	2855	4519260	Full Trial Period	4516405	104	Trial: 104	4516405	144	ÌÝ×Ó	ÆË¿ËÅÆ	Ð¡Ïª	f	f
xc	.	.	.	.	.	.	.	.	.	.	7	.	.	.	false	false	Message: -1ms	.	.	.	.	.	.	.	.	.	.	.	ELCL_PCR_PARAM 5 3.0	-1	.	.	xc.edf	RIGHT	2855	4519260	Full Trial Period	4516405	104	Trial: 104	4516405	144	ÌÝ×Ó	ÆË¿ËÅÆ	Ð¡Ïª	f	f
xc	.	.	.	.	.	.	.	.	.	.	8	.	.	.	false	true	Message: 0ms	.	.	.	.	.	.	.	.	.	.	.	!MODE RECORD CR 1000 2 0 R	0	.	.	xc.edf	RIGHT	2855	4519260	Full Trial Period	4516405	104	Trial: 104	4516405	144	ÌÝ×Ó	ÆË¿ËÅÆ	Ð¡Ïª	f	f
xc	.	.	.	.	452	458	1	7	158.90	383.20	9	.	.	.	false	false	Message: 42ms	.	.	.	.	.	.	.	.	.	.	.	SYNCTIME	42	158.90	383.20	xc.edf	RIGHT	2855	4519260	Full Trial Period	4516405	104	Trial: 104	4516405	144	ÌÝ×Ó	ÆË¿ËÅÆ	Ð¡Ïª	f	f
xc	.	.	.	.	.	.	.	.	.	.	10	.	.	.	false	false	Message: 709ms	12.64	191.45	66	741	507.50	391.60	2	424.50	676	130.40	384.40	INVISIBLE_BOUNDARY[1]	709	.	.	xc.edf	RIGHT	2855	4519260	Full Trial Period	4516405	104	Trial: 104	4516405	144	ÌÝ×Ó	ÆË¿ËÅÆ	Ð¡Ïª	f	f
xc	.	.	.	.	.	.	.	.	.	.	11	.	.	.	false	false	Message: 717ms	12.64	191.45	66	741	507.50	391.60	2	424.50	676	130.40	384.40	SYNCTIME	717	.	.	xc.edf	RIGHT	2855	4519260	Full Trial Period	4516405	104	Trial: 104	4516405	144	ÌÝ×Ó	ÆË¿ËÅÆ	Ð¡Ïª	f	f
xc	.	.	.	.	.	.	.	.	.	.	12	.	.	.	false	false	Message: 1205ms	10.89	170.23	64	1230	867.40	379.50	4	311.50	1167	543.30	382.40	INVISIBLE_BOUNDARY[2]	1205	.	.	xc.edf	RIGHT	2855	4519260	Full Trial Period	4516405	104	Trial: 104	4516405	144	ÌÝ×Ó	ÆË¿ËÅÆ	Ð¡Ïª	f	f
xc	.	.	.	.	.	.	.	.	.	.	13	.	.	.	false	false	Message: 1209ms	10.89	170.23	64	1230	867.40	379.50	4	311.50	1167	543.30	382.40	SYNCTIME	1209	.	.	xc.edf	RIGHT	2855	4519260	Full Trial Period	4516405	104	Trial: 104	4516405	144	ÌÝ×Ó	ÆË¿ËÅÆ	Ð¡Ïª	f	f
xc	.	.	.	.	1406	2853	6	1448	894.20	388.30	14	[1]	2	RECTANGLE_INTERESTAREA	false	false	Message: 2836ms	.	.	.	.	.	.	.	.	.	.	.	KEYBOARD	2836	894.20	388.30	xc.edf	RIGHT	2855	4519260	Full Trial Period	4516405	104	Trial: 104	4516405	144	ÌÝ×Ó	ÆË¿ËÅÆ	Ð¡Ïª	f	f
xc	.	.	.	.	.	.	.	.	.	.	15	.	.	.	false	false	Message: 2900ms	.	.	.	.	.	.	.	.	.	.	.	TRIAL_RESULT 0	2900	.	.	xc.edf	RIGHT	2855	4519260	Full Trial Period	4516405	104	Trial: 104	4516405	144	ÌÝ×Ó	ÆË¿ËÅÆ	Ð¡Ïª	f	f
xc	.	.	.	.	.	.	.	.	.	.	1	.	.	.	false	false	Message: -17ms	.	.	.	.	.	.	.	.	.	.	.	TRIALID 104	-17	.	.	xc.edf	RIGHT	4386	4524859	Full Trial Period	4520473	105	Trial: 105	4520473	91	Ìú»·	Ì«Ñô	ºÉ°üµ°	j	j
xc	.	.	.	.	.	.	.	.	.	.	2	.	.	.	false	false	Message: -1ms	.	.	.	.	.	.	.	.	.	.	.	RECCFG CR 1000 2 0 R	-1	.	.	xc.edf	RIGHT	4386	4524859	Full Trial Period	4520473	105	Trial: 105	4520473	91	Ìú»·	Ì«Ñô	ºÉ°üµ°	j	j
xc	.	.	.	.	.	.	.	.	.	.	3	.	.	.	false	false	Message: -1ms	.	.	.	.	.	.	.	.	.	.	.	ELCLCFG TOWER	-1	.	.	xc.edf	RIGHT	4386	4524859	Full Trial Period	4520473	105	Trial: 105	4520473	91	Ìú»·	Ì«Ñô	ºÉ°üµ°	j	j
xc	.	.	.	.	.	.	.	.	.	.	4	.	.	.	false	false	Message: -1ms	.	.	.	.	.	.	.	.	.	.	.	GAZE_COORDS 0.00 0.00 1023.00 767.00	-1	.	.	xc.edf	RIGHT	4386	4524859	Full Trial Period	4520473	105	Trial: 105	4520473	91	Ìú»·	Ì«Ñô	ºÉ°üµ°	j	j
xc	.	.	.	.	.	.	.	.	.	.	5	.	.	.	false	false	Message: -1ms	.	.	.	.	.	.	.	.	.	.	.	THRESHOLDS R 105 227	-1	.	.	xc.edf	RIGHT	4386	4524859	Full Trial Period	4520473	105	Trial: 105	4520473	91	Ìú»·	Ì«Ñô	ºÉ°üµ°	j	j
xc	.	.	.	.	.	.	.	.	.	.	6	.	.	.	false	false	Message: -1ms	.	.	.	.	.	.	.	.	.	.	.	ELCL_PROC CENTROID (3)	-1	.	.	xc.edf	RIGHT	4386	4524859	Full Trial Period	4520473	105	Trial: 105	4520473	91	Ìú»·	Ì«Ñô	ºÉ°üµ°	j	j
xc	.	.	.	.	.	.	.	.	.	.	7	.	.	.	false	false	Message: -1ms	.	.	.	.	.	.	.	.	.	.	.	ELCL_PCR_PARAM 5 3.0	-1	.	.	xc.edf	RIGHT	4386	4524859	Full Trial Period	4520473	105	Trial: 105	4520473	91	Ìú»·	Ì«Ñô	ºÉ°üµ°	j	j
xc	.	.	.	.	.	.	.	.	.	.	8	.	.	.	false	true	Message: 0ms	.	.	.	.	.	.	.	.	.	.	.	!MODE RECORD CR 1000 2 0 R	0	.	.	xc.edf	RIGHT	4386	4524859	Full Trial Period	4520473	105	Trial: 105	4520473	91	Ìú»·	Ì«Ñô	ºÉ°üµ°	j	j
xc	.	.	.	.	48	54	1	7	145.60	392.90	9	.	.	.	false	false	Message: 41ms	.	.	.	.	.	.	.	.	.	.	.	SYNCTIME	41	145.60	392.90	xc.edf	RIGHT	4386	4524859	Full Trial Period	4520473	105	Trial: 105	4520473	91	Ìú»·	Ì«Ñô	ºÉ°üµ°	j	j
xc	.	.	.	.	.	.	.	.	.	.	10	.	.	.	false	false	Message: 2089ms	13.15	58.97	223	2282	551.00	433.90	5	713.60	2060	162.80	381.40	INVISIBLE_BOUNDARY[1]	2089	.	.	xc.edf	RIGHT	4386	4524859	Full Trial Period	4520473	105	Trial: 105	4520473	91	Ìú»·	Ì«Ñô	ºÉ°üµ°	j	j
xc	.	.	.	.	.	.	.	.	.	.	11	.	.	.	false	false	Message: 2099ms	13.15	58.97	223	2282	551.00	433.90	5	713.60	2060	162.80	381.40	SYNCTIME	2099	.	.	xc.edf	RIGHT	4386	4524859	Full Trial Period	4520473	105	Trial: 105	4520473	91	Ìú»·	Ì«Ñô	ºÉ°üµ°	j	j
xc	.	.	.	.	.	.	.	.	.	.	12	.	.	.	false	false	Message: 2680ms	9.35	183.39	51	2695	814.00	401.20	6	339.00	2645	538.10	378.80	INVISIBLE_BOUNDARY[2]	2680	.	.	xc.edf	RIGHT	4386	4524859	Full Trial Period	4520473	105	Trial: 105	4520473	91	Ìú»·	Ì«Ñô	ºÉ°üµ°	j	j
xc	.	.	.	.	.	.	.	.	.	.	13	.	.	.	false	false	Message: 2691ms	9.35	183.39	51	2695	814.00	401.20	6	339.00	2645	538.10	378.80	SYNCTIME	2691	.	.	xc.edf	RIGHT	4386	4524859	Full Trial Period	4520473	105	Trial: 105	4520473	91	Ìú»·	Ì«Ñô	ºÉ°üµ°	j	j
xc	.	.	.	.	1545	4384	8	2840	887.80	386.70	14	[1]	2	RECTANGLE_INTERESTAREA	false	false	Message: 4368ms	.	.	.	.	.	.	.	.	.	.	.	KEYBOARD	4368	887.80	386.70	xc.edf	RIGHT	4386	4524859	Full Trial Period	4520473	105	Trial: 105	4520473	91	Ìú»·	Ì«Ñô	ºÉ°üµ°	j	j
xc	.	.	.	.	.	.	.	.	.	.	15	.	.	.	false	false	Message: 4431ms	.	.	.	.	.	.	.	.	.	.	.	TRIAL_RESULT 0	4431	.	.	xc.edf	RIGHT	4386	4524859	Full Trial Period	4520473	105	Trial: 105	4520473	91	Ìú»·	Ì«Ñô	ºÉ°üµ°	j	j
xc	.	.	.	.	.	.	.	.	.	.	1	.	.	.	false	false	Message: -16ms	.	.	.	.	.	.	.	.	.	.	.	TRIALID 105	-16	.	.	xc.edf	RIGHT	4359	4530421	Full Trial Period	4526062	106	Trial: 106	4526062	80	ÄûÃÊ	éÏé­	¼¦µ°	f	j
xc	.	.	.	.	.	.	.	.	.	.	2	.	.	.	false	false	Message: -1ms	.	.	.	.	.	.	.	.	.	.	.	RECCFG CR 1000 2 0 R	-1	.	.	xc.edf	RIGHT	4359	4530421	Full Trial Period	4526062	106	Trial: 106	4526062	80	ÄûÃÊ	éÏé­	¼¦µ°	f	j
xc	.	.	.	.	.	.	.	.	.	.	3	.	.	.	false	false	Message: -1ms	.	.	.	.	.	.	.	.	.	.	.	ELCLCFG TOWER	-1	.	.	xc.edf	RIGHT	4359	4530421	Full Trial Period	4526062	106	Trial: 106	4526062	80	ÄûÃÊ	éÏé­	¼¦µ°	f	j
xc	.	.	.	.	.	.	.	.	.	.	4	.	.	.	false	false	Message: -1ms	.	.	.	.	.	.	.	.	.	.	.	GAZE_COORDS 0.00 0.00 1023.00 767.00	-1	.	.	xc.edf	RIGHT	4359	4530421	Full Trial Period	4526062	106	Trial: 106	4526062	80	ÄûÃÊ	éÏé­	¼¦µ°	f	j
xc	.	.	.	.	.	.	.	.	.	.	5	.	.	.	false	false	Message: -1ms	.	.	.	.	.	.	.	.	.	.	.	THRESHOLDS R 105 227	-1	.	.	xc.edf	RIGHT	4359	4530421	Full Trial Period	4526062	106	Trial: 106	4526062	80	ÄûÃÊ	éÏé­	¼¦µ°	f	j
xc	.	.	.	.	.	.	.	.	.	.	6	.	.	.	false	false	Message: -1ms	.	.	.	.	.	.	.	.	.	.	.	ELCL_PROC CENTROID (3)	-1	.	.	xc.edf	RIGHT	4359	4530421	Full Trial Period	4526062	106	Trial: 106	4526062	80	ÄûÃÊ	éÏé­	¼¦µ°	f	j
xc	.	.	.	.	.	.	.	.	.	.	7	.	.	.	false	false	Message: -1ms	.	.	.	.	.	.	.	.	.	.	.	ELCL_PCR_PARAM 5 3.0	-1	.	.	xc.edf	RIGHT	4359	4530421	Full Trial Period	4526062	106	Trial: 106	4526062	80	ÄûÃÊ	éÏé­	¼¦µ°	f	j
xc	.	.	.	.	.	.	.	.	.	.	8	.	.	.	false	true	Message: 0ms	.	.	.	.	.	.	.	.	.	.	.	!MODE RECORD CR 1000 2 0 R	0	.	.	xc.edf	RIGHT	4359	4530421	Full Trial Period	4526062	106	Trial: 106	4526062	80	ÄûÃÊ	éÏé­	¼¦µ°	f	j
xc	.	.	.	.	948	954	1	7	139.70	377.20	9	.	.	.	false	false	Message: 42ms	.	.	.	.	.	.	.	.	.	.	.	SYNCTIME	42	139.70	377.20	xc.edf	RIGHT	4359	4530421	Full Trial Period	4526062	106	Trial: 106	4526062	80	ÄûÃÊ	éÏé­	¼¦µ°	f	j
xc	.	.	.	.	.	.	.	.	.	.	10	.	.	.	false	false	Message: 1196ms	12.30	58.31	211	1371	482.80	434.90	2	731.00	1161	119.90	372.50	INVISIBLE_BOUNDARY[1]	1196	.	.	xc.edf	RIGHT	4359	4530421	Full Trial Period	4526062	106	Trial: 106	4526062	80	ÄûÃÊ	éÏé­	¼¦µ°	f	j
xc	.	.	.	.	.	.	.	.	.	.	11	.	.	.	false	false	Message: 1200ms	12.30	58.31	211	1371	482.80	434.90	2	731.00	1161	119.90	372.50	SYNCTIME	1200	.	.	xc.edf	RIGHT	4359	4530421	Full Trial Period	4526062	106	Trial: 106	4526062	80	ÄûÃÊ	éÏé­	¼¦µ°	f	j
xc	.	.	.	.	.	.	.	.	.	.	12	.	.	.	false	false	Message: 2534ms	9.69	158.85	61	2553	751.40	524.40	5	384.00	2493	506.10	374.90	INVISIBLE_BOUNDARY[2]	2534	.	.	xc.edf	RIGHT	4359	4530421	Full Trial Period	4526062	106	Trial: 106	4526062	80	ÄûÃÊ	éÏé­	¼¦µ°	f	j
xc	.	.	.	.	.	.	.	.	.	.	13	.	.	.	false	false	Message: 2542ms	9.69	158.85	61	2553	751.40	524.40	5	384.00	2493	506.10	374.90	SYNCTIME	2542	.	.	xc.edf	RIGHT	4359	4530421	Full Trial Period	4526062	106	Trial: 106	4526062	80	ÄûÃÊ	éÏé­	¼¦µ°	f	j
xc	.	.	.	.	56	4357	13	4302	947.70	368.80	14	.	.	.	false	false	Message: 4339ms	.	.	.	.	.	.	.	.	.	.	.	KEYBOARD	4339	947.70	368.80	xc.edf	RIGHT	4359	4530421	Full Trial Period	4526062	106	Trial: 106	4526062	80	ÄûÃÊ	éÏé­	¼¦µ°	f	j
xc	.	.	.	.	.	.	.	.	.	.	15	.	.	.	false	false	Message: 4398ms	.	.	.	.	.	.	.	.	.	.	.	TRIAL_RESULT 0	4398	.	.	xc.edf	RIGHT	4359	4530421	Full Trial Period	4526062	106	Trial: 106	4526062	80	ÄûÃÊ	éÏé­	¼¦µ°	f	j
xc	.	.	.	.	.	.	.	.	.	.	1	.	.	.	false	false	Message: -23ms	.	.	.	.	.	.	.	.	.	.	.	TRIALID 106	-23	.	.	xc.edf	RIGHT	2368	4533845	Full Trial Period	4531477	107	Trial: 107	4531477	130	Îü¹Ü	ÕëÍ²	³ß×Ó	f	f
xc	.	.	.	.	.	.	.	.	.	.	2	.	.	.	false	false	Message: -1ms	.	.	.	.	.	.	.	.	.	.	.	RECCFG CR 1000 2 0 R	-1	.	.	xc.edf	RIGHT	2368	4533845	Full Trial Period	4531477	107	Trial: 107	4531477	130	Îü¹Ü	ÕëÍ²	³ß×Ó	f	f
xc	.	.	.	.	.	.	.	.	.	.	3	.	.	.	false	false	Message: -1ms	.	.	.	.	.	.	.	.	.	.	.	ELCLCFG TOWER	-1	.	.	xc.edf	RIGHT	2368	4533845	Full Trial Period	4531477	107	Trial: 107	4531477	130	Îü¹Ü	ÕëÍ²	³ß×Ó	f	f
xc	.	.	.	.	.	.	.	.	.	.	4	.	.	.	false	false	Message: -1ms	.	.	.	.	.	.	.	.	.	.	.	GAZE_COORDS 0.00 0.00 1023.00 767.00	-1	.	.	xc.edf	RIGHT	2368	4533845	Full Trial Period	4531477	107	Trial: 107	4531477	130	Îü¹Ü	ÕëÍ²	³ß×Ó	f	f
xc	.	.	.	.	.	.	.	.	.	.	5	.	.	.	false	false	Message: -1ms	.	.	.	.	.	.	.	.	.	.	.	THRESHOLDS R 105 227	-1	.	.	xc.edf	RIGHT	2368	4533845	Full Trial Period	4531477	107	Trial: 107	4531477	130	Îü¹Ü	ÕëÍ²	³ß×Ó	f	f
xc	.	.	.	.	.	.	.	.	.	.	6	.	.	.	false	false	Message: -1ms	.	.	.	.	.	.	.	.	.	.	.	ELCL_PROC CENTROID (3)	-1	.	.	xc.edf	RIGHT	2368	4533845	Full Trial Period	4531477	107	Trial: 107	4531477	130	Îü¹Ü	ÕëÍ²	³ß×Ó	f	f
xc	.	.	.	.	.	.	.	.	.	.	7	.	.	.	false	false	Message: -1ms	.	.	.	.	.	.	.	.	.	.	.	ELCL_PCR_PARAM 5 3.0	-1	.	.	xc.edf	RIGHT	2368	4533845	Full Trial Period	4531477	107	Trial: 107	4531477	130	Îü¹Ü	ÕëÍ²	³ß×Ó	f	f
xc	.	.	.	.	.	.	.	.	.	.	8	.	.	.	false	true	Message: 0ms	.	.	.	.	.	.	.	.	.	.	.	!MODE RECORD CR 1000 2 0 R	0	.	.	xc.edf	RIGHT	2368	4533845	Full Trial Period	4531477	107	Trial: 107	4531477	130	Îü¹Ü	ÕëÍ²	³ß×Ó	f	f
xc	.	.	.	.	190	196	1	7	178.90	372.50	9	.	.	.	false	false	Message: 44ms	.	.	.	.	.	.	.	.	.	.	.	SYNCTIME	44	178.90	372.50	xc.edf	RIGHT	2368	4533845	Full Trial Period	4531477	107	Trial: 107	4531477	130	Îü¹Ü	ÕëÍ²	³ß×Ó	f	f
xc	.	.	.	.	.	.	.	.	.	.	10	.	.	.	false	false	Message: 433ms	10.06	209.62	48	443	438.30	389.80	2	364.40	396	138.70	369.30	INVISIBLE_BOUNDARY[1]	433	.	.	xc.edf	RIGHT	2368	4533845	Full Trial Period	4531477	107	Trial: 107	4531477	130	Îü¹Ü	ÕëÍ²	³ß×Ó	f	f
xc	.	.	.	.	.	.	.	.	.	.	11	.	.	.	false	false	Message: 443ms	10.06	209.62	48	443	438.30	389.80	2	364.40	396	138.70	369.30	SYNCTIME	443	.	.	xc.edf	RIGHT	2368	4533845	Full Trial Period	4531477	107	Trial: 107	4531477	130	Îü¹Ü	ÕëÍ²	³ß×Ó	f	f
xc	.	.	.	.	.	.	.	.	.	.	12	.	.	.	false	false	Message: 1436ms	17.33	173.26	100	1505	956.30	725.10	5	384.70	1406	543.20	381.30	INVISIBLE_BOUNDARY[2]	1436	.	.	xc.edf	RIGHT	2368	4533845	Full Trial Period	4531477	107	Trial: 107	4531477	130	Îü¹Ü	ÕëÍ²	³ß×Ó	f	f
xc	.	.	.	.	.	.	.	.	.	.	13	.	.	.	false	false	Message: 1443ms	17.33	173.26	100	1505	956.30	725.10	5	384.70	1406	543.20	381.30	SYNCTIME	1443	.	.	xc.edf	RIGHT	2368	4533845	Full Trial Period	4531477	107	Trial: 107	4531477	130	Îü¹Ü	ÕëÍ²	³ß×Ó	f	f
xc	.	.	.	.	661	2366	8	1706	873.60	388.50	14	[1]	2	RECTANGLE_INTERESTAREA	false	false	Message: 2349ms	.	.	.	.	.	.	.	.	.	.	.	KEYBOARD	2349	873.60	388.50	xc.edf	RIGHT	2368	4533845	Full Trial Period	4531477	107	Trial: 107	4531477	130	Îü¹Ü	ÕëÍ²	³ß×Ó	f	f
xc	.	.	.	.	.	.	.	.	.	.	15	.	.	.	false	false	Message: 2410ms	.	.	.	.	.	.	.	.	.	.	.	TRIAL_RESULT 0	2410	.	.	xc.edf	RIGHT	2368	4533845	Full Trial Period	4531477	107	Trial: 107	4531477	130	Îü¹Ü	ÕëÍ²	³ß×Ó	f	f
xc	.	.	.	.	.	.	.	.	.	.	1	.	.	.	false	false	Message: -16ms	.	.	.	.	.	.	.	.	.	.	.	TRIALID 107	-16	.	.	xc.edf	RIGHT	4885	4540229	Full Trial Period	4535344	108	Trial: 108	4535344	48	ÏÉÈËÕÆ	ÏîÁ´	Å¦¿Û	j	j
xc	.	.	.	.	.	.	.	.	.	.	2	.	.	.	false	false	Message: -1ms	.	.	.	.	.	.	.	.	.	.	.	RECCFG CR 1000 2 0 R	-1	.	.	xc.edf	RIGHT	4885	4540229	Full Trial Period	4535344	108	Trial: 108	4535344	48	ÏÉÈËÕÆ	ÏîÁ´	Å¦¿Û	j	j
xc	.	.	.	.	.	.	.	.	.	.	3	.	.	.	false	false	Message: -1ms	.	.	.	.	.	.	.	.	.	.	.	ELCLCFG TOWER	-1	.	.	xc.edf	RIGHT	4885	4540229	Full Trial Period	4535344	108	Trial: 108	4535344	48	ÏÉÈËÕÆ	ÏîÁ´	Å¦¿Û	j	j
xc	.	.	.	.	.	.	.	.	.	.	4	.	.	.	false	false	Message: -1ms	.	.	.	.	.	.	.	.	.	.	.	GAZE_COORDS 0.00 0.00 1023.00 767.00	-1	.	.	xc.edf	RIGHT	4885	4540229	Full Trial Period	4535344	108	Trial: 108	4535344	48	ÏÉÈËÕÆ	ÏîÁ´	Å¦¿Û	j	j
xc	.	.	.	.	.	.	.	.	.	.	5	.	.	.	false	false	Message: -1ms	.	.	.	.	.	.	.	.	.	.	.	THRESHOLDS R 105 227	-1	.	.	xc.edf	RIGHT	4885	4540229	Full Trial Period	4535344	108	Trial: 108	4535344	48	ÏÉÈËÕÆ	ÏîÁ´	Å¦¿Û	j	j
xc	.	.	.	.	.	.	.	.	.	.	6	.	.	.	false	false	Message: -1ms	.	.	.	.	.	.	.	.	.	.	.	ELCL_PROC CENTROID (3)	-1	.	.	xc.edf	RIGHT	4885	4540229	Full Trial Period	4535344	108	Trial: 108	4535344	48	ÏÉÈËÕÆ	ÏîÁ´	Å¦¿Û	j	j
xc	.	.	.	.	.	.	.	.	.	.	7	.	.	.	false	false	Message: -1ms	.	.	.	.	.	.	.	.	.	.	.	ELCL_PCR_PARAM 5 3.0	-1	.	.	xc.edf	RIGHT	4885	4540229	Full Trial Period	4535344	108	Trial: 108	4535344	48	ÏÉÈËÕÆ	ÏîÁ´	Å¦¿Û	j	j
xc	.	.	.	.	.	.	.	.	.	.	8	.	.	.	false	true	Message: 0ms	.	.	.	.	.	.	.	.	.	.	.	!MODE RECORD CR 1000 2 0 R	0	.	.	xc.edf	RIGHT	4885	4540229	Full Trial Period	4535344	108	Trial: 108	4535344	48	ÏÉÈËÕÆ	ÏîÁ´	Å¦¿Û	j	j
xc	.	.	.	.	230	236	1	7	168.50	392.20	9	.	.	.	false	false	Message: 42ms	.	.	.	.	.	.	.	.	.	.	.	SYNCTIME	42	168.50	392.20	xc.edf	RIGHT	4885	4540229	Full Trial Period	4535344	108	Trial: 108	4535344	48	ÏÉÈËÕÆ	ÏîÁ´	Å¦¿Û	j	j
xc	.	.	.	.	.	.	.	.	.	.	10	.	.	.	false	false	Message: 474ms	4.86	112.94	43	488	584.00	384.00	3	334.20	446	443.90	365.70	INVISIBLE_BOUNDARY[1]	474	.	.	xc.edf	RIGHT	4885	4540229	Full Trial Period	4535344	108	Trial: 108	4535344	48	ÏÉÈËÕÆ	ÏîÁ´	Å¦¿Û	j	j
xc	.	.	.	.	.	.	.	.	.	.	11	.	.	.	false	false	Message: 484ms	4.86	112.94	43	488	584.00	384.00	3	334.20	446	443.90	365.70	SYNCTIME	484	.	.	xc.edf	RIGHT	4885	4540229	Full Trial Period	4535344	108	Trial: 108	4535344	48	ÏÉÈËÕÆ	ÏîÁ´	Å¦¿Û	j	j
xc	.	.	.	.	.	.	.	.	.	.	12	.	.	.	false	false	Message: 1788ms	13.32	190.22	70	1815	935.30	380.20	7	336.60	1746	535.20	376.00	INVISIBLE_BOUNDARY[2]	1788	.	.	xc.edf	RIGHT	4885	4540229	Full Trial Period	4535344	108	Trial: 108	4535344	48	ÏÉÈËÕÆ	ÏîÁ´	Å¦¿Û	j	j
xc	.	.	.	.	.	.	.	.	.	.	13	.	.	.	false	false	Message: 1792ms	13.32	190.22	70	1815	935.30	380.20	7	336.60	1746	535.20	376.00	SYNCTIME	1792	.	.	xc.edf	RIGHT	4885	4540229	Full Trial Period	4535344	108	Trial: 108	4535344	48	ÏÉÈËÕÆ	ÏîÁ´	Å¦¿Û	j	j
xc	.	.	.	.	317	4883	16	4567	888.70	390.30	14	[1]	2	RECTANGLE_INTERESTAREA	false	false	Message: 4867ms	.	.	.	.	.	.	.	.	.	.	.	KEYBOARD	4867	888.70	390.30	xc.edf	RIGHT	4885	4540229	Full Trial Period	4535344	108	Trial: 108	4535344	48	ÏÉÈËÕÆ	ÏîÁ´	Å¦¿Û	j	j
xc	.	.	.	.	.	.	.	.	.	.	15	.	.	.	false	false	Message: 4931ms	.	.	.	.	.	.	.	.	.	.	.	TRIAL_RESULT 0	4931	.	.	xc.edf	RIGHT	4885	4540229	Full Trial Period	4535344	108	Trial: 108	4535344	48	ÏÉÈËÕÆ	ÏîÁ´	Å¦¿Û	j	j
xc	.	.	.	.	.	.	.	.	.	.	1	.	.	.	false	false	Message: -16ms	.	.	.	.	.	.	.	.	.	.	.	TRIALID 108	-16	.	.	xc.edf	RIGHT	2515	4544158	Full Trial Period	4541643	109	Trial: 109	4541643	15	¹þÃÜ¹Ï	¼å±ý	¸Ö±Ê	f	f
xc	.	.	.	.	.	.	.	.	.	.	2	.	.	.	false	false	Message: -1ms	.	.	.	.	.	.	.	.	.	.	.	RECCFG CR 1000 2 0 R	-1	.	.	xc.edf	RIGHT	2515	4544158	Full Trial Period	4541643	109	Trial: 109	4541643	15	¹þÃÜ¹Ï	¼å±ý	¸Ö±Ê	f	f
xc	.	.	.	.	.	.	.	.	.	.	3	.	.	.	false	false	Message: -1ms	.	.	.	.	.	.	.	.	.	.	.	ELCLCFG TOWER	-1	.	.	xc.edf	RIGHT	2515	4544158	Full Trial Period	4541643	109	Trial: 109	4541643	15	¹þÃÜ¹Ï	¼å±ý	¸Ö±Ê	f	f
xc	.	.	.	.	.	.	.	.	.	.	4	.	.	.	false	false	Message: -1ms	.	.	.	.	.	.	.	.	.	.	.	GAZE_COORDS 0.00 0.00 1023.00 767.00	-1	.	.	xc.edf	RIGHT	2515	4544158	Full Trial Period	4541643	109	Trial: 109	4541643	15	¹þÃÜ¹Ï	¼å±ý	¸Ö±Ê	f	f
xc	.	.	.	.	.	.	.	.	.	.	5	.	.	.	false	false	Message: -1ms	.	.	.	.	.	.	.	.	.	.	.	THRESHOLDS R 105 227	-1	.	.	xc.edf	RIGHT	2515	4544158	Full Trial Period	4541643	109	Trial: 109	4541643	15	¹þÃÜ¹Ï	¼å±ý	¸Ö±Ê	f	f
xc	.	.	.	.	.	.	.	.	.	.	6	.	.	.	false	false	Message: -1ms	.	.	.	.	.	.	.	.	.	.	.	ELCL_PROC CENTROID (3)	-1	.	.	xc.edf	RIGHT	2515	4544158	Full Trial Period	4541643	109	Trial: 109	4541643	15	¹þÃÜ¹Ï	¼å±ý	¸Ö±Ê	f	f
xc	.	.	.	.	.	.	.	.	.	.	7	.	.	.	false	false	Message: -1ms	.	.	.	.	.	.	.	.	.	.	.	ELCL_PCR_PARAM 5 3.0	-1	.	.	xc.edf	RIGHT	2515	4544158	Full Trial Period	4541643	109	Trial: 109	4541643	15	¹þÃÜ¹Ï	¼å±ý	¸Ö±Ê	f	f
xc	.	.	.	.	.	.	.	.	.	.	8	.	.	.	false	true	Message: 0ms	.	.	.	.	.	.	.	.	.	.	.	!MODE RECORD CR 1000 2 0 R	0	.	.	xc.edf	RIGHT	2515	4544158	Full Trial Period	4541643	109	Trial: 109	4541643	15	¹þÃÜ¹Ï	¼å±ý	¸Ö±Ê	f	f
xc	.	.	.	.	.	.	.	.	.	.	9	.	.	.	false	false	Message: 42ms	4.61	118.09	39	78	270.80	365.60	1	274.00	40	133.70	385.50	SYNCTIME	42	.	.	xc.edf	RIGHT	2515	4544158	Full Trial Period	4541643	109	Trial: 109	4541643	15	¹þÃÜ¹Ï	¼å±ý	¸Ö±Ê	f	f
xc	.	.	.	.	278	1266	6	989	527.90	372.90	10	[1]	1	RECTANGLE_INTERESTAREA	false	false	Message: 1243ms	.	.	.	.	.	.	.	.	.	.	.	INVISIBLE_BOUNDARY[1]	1243	527.90	372.90	xc.edf	RIGHT	2515	4544158	Full Trial Period	4541643	109	Trial: 109	4541643	15	¹þÃÜ¹Ï	¼å±ý	¸Ö±Ê	f	f
xc	.	.	.	.	278	1266	6	989	527.90	372.90	11	[1]	1	RECTANGLE_INTERESTAREA	false	false	Message: 1250ms	.	.	.	.	.	.	.	.	.	.	.	SYNCTIME	1250	527.90	372.90	xc.edf	RIGHT	2515	4544158	Full Trial Period	4541643	109	Trial: 109	4541643	15	¹þÃÜ¹Ï	¼å±ý	¸Ö±Ê	f	f
xc	.	.	.	.	.	.	.	.	.	.	12	.	.	.	false	false	Message: 1730ms	12.74	184.58	69	1761	906.30	389.80	7	329.70	1693	525.60	381.30	INVISIBLE_BOUNDARY[2]	1730	.	.	xc.edf	RIGHT	2515	4544158	Full Trial Period	4541643	109	Trial: 109	4541643	15	¹þÃÜ¹Ï	¼å±ý	¸Ö±Ê	f	f
xc	.	.	.	.	.	.	.	.	.	.	13	.	.	.	false	false	Message: 1733ms	12.74	184.58	69	1761	906.30	389.80	7	329.70	1693	525.60	381.30	SYNCTIME	1733	.	.	xc.edf	RIGHT	2515	4544158	Full Trial Period	4541643	109	Trial: 109	4541643	15	¹þÃÜ¹Ï	¼å±ý	¸Ö±Ê	f	f
xc	.	.	.	.	752	2513	8	1762	882.50	370.60	14	[1]	2	RECTANGLE_INTERESTAREA	false	false	Message: 2496ms	.	.	.	.	.	.	.	.	.	.	.	KEYBOARD	2496	882.50	370.60	xc.edf	RIGHT	2515	4544158	Full Trial Period	4541643	109	Trial: 109	4541643	15	¹þÃÜ¹Ï	¼å±ý	¸Ö±Ê	f	f
xc	.	.	.	.	.	.	.	.	.	.	15	.	.	.	false	false	Message: 2565ms	.	.	.	.	.	.	.	.	.	.	.	TRIAL_RESULT 0	2565	.	.	xc.edf	RIGHT	2515	4544158	Full Trial Period	4541643	109	Trial: 109	4541643	15	¹þÃÜ¹Ï	¼å±ý	¸Ö±Ê	f	f
xc	.	.	.	.	.	.	.	.	.	.	1	.	.	.	false	false	Message: -16ms	.	.	.	.	.	.	.	.	.	.	.	TRIALID 109	-16	.	.	xc.edf	RIGHT	3443	4548910	Full Trial Period	4545467	110	Trial: 110	4545467	55	ÌðÍ²	»ð¾æ	°ôÇò¹÷	j	f
xc	.	.	.	.	.	.	.	.	.	.	2	.	.	.	false	false	Message: -1ms	.	.	.	.	.	.	.	.	.	.	.	RECCFG CR 1000 2 0 R	-1	.	.	xc.edf	RIGHT	3443	4548910	Full Trial Period	4545467	110	Trial: 110	4545467	55	ÌðÍ²	»ð¾æ	°ôÇò¹÷	j	f
xc	.	.	.	.	.	.	.	.	.	.	3	.	.	.	false	false	Message: -1ms	.	.	.	.	.	.	.	.	.	.	.	ELCLCFG TOWER	-1	.	.	xc.edf	RIGHT	3443	4548910	Full Trial Period	4545467	110	Trial: 110	4545467	55	ÌðÍ²	»ð¾æ	°ôÇò¹÷	j	f
xc	.	.	.	.	.	.	.	.	.	.	4	.	.	.	false	false	Message: -1ms	.	.	.	.	.	.	.	.	.	.	.	GAZE_COORDS 0.00 0.00 1023.00 767.00	-1	.	.	xc.edf	RIGHT	3443	4548910	Full Trial Period	4545467	110	Trial: 110	4545467	55	ÌðÍ²	»ð¾æ	°ôÇò¹÷	j	f
xc	.	.	.	.	.	.	.	.	.	.	5	.	.	.	false	false	Message: -1ms	.	.	.	.	.	.	.	.	.	.	.	THRESHOLDS R 105 227	-1	.	.	xc.edf	RIGHT	3443	4548910	Full Trial Period	4545467	110	Trial: 110	4545467	55	ÌðÍ²	»ð¾æ	°ôÇò¹÷	j	f
xc	.	.	.	.	.	.	.	.	.	.	6	.	.	.	false	false	Message: -1ms	.	.	.	.	.	.	.	.	.	.	.	ELCL_PROC CENTROID (3)	-1	.	.	xc.edf	RIGHT	3443	4548910	Full Trial Period	4545467	110	Trial: 110	4545467	55	ÌðÍ²	»ð¾æ	°ôÇò¹÷	j	f
xc	.	.	.	.	.	.	.	.	.	.	7	.	.	.	false	false	Message: -1ms	.	.	.	.	.	.	.	.	.	.	.	ELCL_PCR_PARAM 5 3.0	-1	.	.	xc.edf	RIGHT	3443	4548910	Full Trial Period	4545467	110	Trial: 110	4545467	55	ÌðÍ²	»ð¾æ	°ôÇò¹÷	j	f
xc	.	.	.	.	.	.	.	.	.	.	8	.	.	.	false	true	Message: 0ms	.	.	.	.	.	.	.	.	.	.	.	!MODE RECORD CR 1000 2 0 R	0	.	.	xc.edf	RIGHT	3443	4548910	Full Trial Period	4545467	110	Trial: 110	4545467	55	ÌðÍ²	»ð¾æ	°ôÇò¹÷	j	f
xc	.	.	.	.	330	336	1	7	148.10	377.50	9	.	.	.	false	false	Message: 43ms	.	.	.	.	.	.	.	.	.	.	.	SYNCTIME	43	148.10	377.50	xc.edf	RIGHT	3443	4548910	Full Trial Period	4545467	110	Trial: 110	4545467	55	ÌðÍ²	»ð¾æ	°ôÇò¹÷	j	f
xc	.	.	.	.	.	.	.	.	.	.	10	.	.	.	false	false	Message: 1335ms	2.19	10.04	218	1545	517.60	442.70	5	734.60	1328	505.50	380.50	INVISIBLE_BOUNDARY[1]	1335	.	.	xc.edf	RIGHT	3443	4548910	Full Trial Period	4545467	110	Trial: 110	4545467	55	ÌðÍ²	»ð¾æ	°ôÇò¹÷	j	f
xc	.	.	.	.	.	.	.	.	.	.	11	.	.	.	false	false	Message: 1342ms	2.19	10.04	218	1545	517.60	442.70	5	734.60	1328	505.50	380.50	SYNCTIME	1342	.	.	xc.edf	RIGHT	3443	4548910	Full Trial Period	4545467	110	Trial: 110	4545467	55	ÌðÍ²	»ð¾æ	°ôÇò¹÷	j	f
xc	.	.	.	.	.	.	.	.	.	.	12	.	.	.	false	false	Message: 1925ms	10.93	176.29	62	1954	887.00	376.80	7	357.20	1893	561.30	374.90	INVISIBLE_BOUNDARY[2]	1925	.	.	xc.edf	RIGHT	3443	4548910	Full Trial Period	4545467	110	Trial: 110	4545467	55	ÌðÍ²	»ð¾æ	°ôÇò¹÷	j	f
xc	.	.	.	.	.	.	.	.	.	.	13	.	.	.	false	false	Message: 1934ms	10.93	176.29	62	1954	887.00	376.80	7	357.20	1893	561.30	374.90	SYNCTIME	1934	.	.	xc.edf	RIGHT	3443	4548910	Full Trial Period	4545467	110	Trial: 110	4545467	55	ÌðÍ²	»ð¾æ	°ôÇò¹÷	j	f
xc	.	.	.	.	167	3441	11	3275	889.90	372.90	14	[1]	2	RECTANGLE_INTERESTAREA	false	false	Message: 3424ms	.	.	.	.	.	.	.	.	.	.	.	KEYBOARD	3424	889.90	372.90	xc.edf	RIGHT	3443	4548910	Full Trial Period	4545467	110	Trial: 110	4545467	55	ÌðÍ²	»ð¾æ	°ôÇò¹÷	j	f
xc	.	.	.	.	.	.	.	.	.	.	15	.	.	.	false	false	Message: 3485ms	.	.	.	.	.	.	.	.	.	.	.	TRIAL_RESULT 0	3485	.	.	xc.edf	RIGHT	3443	4548910	Full Trial Period	4545467	110	Trial: 110	4545467	55	ÌðÍ²	»ð¾æ	°ôÇò¹÷	j	f
xc	.	.	.	.	.	.	.	.	.	.	1	.	.	.	false	false	Message: -15ms	.	.	.	.	.	.	.	.	.	.	.	TRIALID 110	-15	.	.	xc.edf	RIGHT	3824	4555606	Full Trial Period	4551782	111	Trial: 111	4551782	54	µÆÁý	ÂÝÃ±	ÌðÌðÈ¦	j	j
xc	.	.	.	.	.	.	.	.	.	.	2	.	.	.	false	false	Message: -1ms	.	.	.	.	.	.	.	.	.	.	.	RECCFG CR 1000 2 0 R	-1	.	.	xc.edf	RIGHT	3824	4555606	Full Trial Period	4551782	111	Trial: 111	4551782	54	µÆÁý	ÂÝÃ±	ÌðÌðÈ¦	j	j
xc	.	.	.	.	.	.	.	.	.	.	3	.	.	.	false	false	Message: -1ms	.	.	.	.	.	.	.	.	.	.	.	ELCLCFG TOWER	-1	.	.	xc.edf	RIGHT	3824	4555606	Full Trial Period	4551782	111	Trial: 111	4551782	54	µÆÁý	ÂÝÃ±	ÌðÌðÈ¦	j	j
xc	.	.	.	.	.	.	.	.	.	.	4	.	.	.	false	false	Message: -1ms	.	.	.	.	.	.	.	.	.	.	.	GAZE_COORDS 0.00 0.00 1023.00 767.00	-1	.	.	xc.edf	RIGHT	3824	4555606	Full Trial Period	4551782	111	Trial: 111	4551782	54	µÆÁý	ÂÝÃ±	ÌðÌðÈ¦	j	j
xc	.	.	.	.	.	.	.	.	.	.	5	.	.	.	false	false	Message: -1ms	.	.	.	.	.	.	.	.	.	.	.	THRESHOLDS R 105 227	-1	.	.	xc.edf	RIGHT	3824	4555606	Full Trial Period	4551782	111	Trial: 111	4551782	54	µÆÁý	ÂÝÃ±	ÌðÌðÈ¦	j	j
xc	.	.	.	.	.	.	.	.	.	.	6	.	.	.	false	false	Message: -1ms	.	.	.	.	.	.	.	.	.	.	.	ELCL_PROC CENTROID (3)	-1	.	.	xc.edf	RIGHT	3824	4555606	Full Trial Period	4551782	111	Trial: 111	4551782	54	µÆÁý	ÂÝÃ±	ÌðÌðÈ¦	j	j
xc	.	.	.	.	.	.	.	.	.	.	7	.	.	.	false	false	Message: -1ms	.	.	.	.	.	.	.	.	.	.	.	ELCL_PCR_PARAM 5 3.0	-1	.	.	xc.edf	RIGHT	3824	4555606	Full Trial Period	4551782	111	Trial: 111	4551782	54	µÆÁý	ÂÝÃ±	ÌðÌðÈ¦	j	j
xc	.	.	.	.	.	.	.	.	.	.	8	.	.	.	false	true	Message: 0ms	.	.	.	.	.	.	.	.	.	.	.	!MODE RECORD CR 1000 2 0 R	0	.	.	xc.edf	RIGHT	3824	4555606	Full Trial Period	4551782	111	Trial: 111	4551782	54	µÆÁý	ÂÝÃ±	ÌðÌðÈ¦	j	j
xc	.	.	.	.	331	337	1	7	133.80	379.50	9	.	.	.	false	false	Message: 43ms	.	.	.	.	.	.	.	.	.	.	.	SYNCTIME	43	133.80	379.50	xc.edf	RIGHT	3824	4555606	Full Trial Period	4551782	111	Trial: 111	4551782	54	µÆÁý	ÂÝÃ±	ÌðÌðÈ¦	j	j
xc	.	.	.	.	.	.	.	.	.	.	10	.	.	.	false	false	Message: 468ms	5.45	181.77	30	472	432.50	388.40	2	388.60	443	273.30	369.80	INVISIBLE_BOUNDARY[1]	468	.	.	xc.edf	RIGHT	3824	4555606	Full Trial Period	4551782	111	Trial: 111	4551782	54	µÆÁý	ÂÝÃ±	ÌðÌðÈ¦	j	j
xc	.	.	.	.	129	601	3	473	433.70	380.10	11	.	.	.	false	false	Message: 476ms	.	.	.	.	.	.	.	.	.	.	.	SYNCTIME	476	433.70	380.10	xc.edf	RIGHT	3824	4555606	Full Trial Period	4551782	111	Trial: 111	4551782	54	µÆÁý	ÂÝÃ±	ÌðÌðÈ¦	j	j
xc	.	.	.	.	.	.	.	.	.	.	12	.	.	.	false	false	Message: 1588ms	14.57	194.24	75	1627	930.30	458.10	7	451.80	1553	498.60	379.00	INVISIBLE_BOUNDARY[2]	1588	.	.	xc.edf	RIGHT	3824	4555606	Full Trial Period	4551782	111	Trial: 111	4551782	54	µÆÁý	ÂÝÃ±	ÌðÌðÈ¦	j	j
xc	.	.	.	.	.	.	.	.	.	.	13	.	.	.	false	false	Message: 1593ms	14.57	194.24	75	1627	930.30	458.10	7	451.80	1553	498.60	379.00	SYNCTIME	1593	.	.	xc.edf	RIGHT	3824	4555606	Full Trial Period	4551782	111	Trial: 111	4551782	54	µÆÁý	ÂÝÃ±	ÌðÌðÈ¦	j	j
xc	.	.	.	.	283	3822	11	3540	914.40	387.20	14	[1]	2	RECTANGLE_INTERESTAREA	false	false	Message: 3805ms	.	.	.	.	.	.	.	.	.	.	.	KEYBOARD	3805	914.40	387.20	xc.edf	RIGHT	3824	4555606	Full Trial Period	4551782	111	Trial: 111	4551782	54	µÆÁý	ÂÝÃ±	ÌðÌðÈ¦	j	j
xc	.	.	.	.	.	.	.	.	.	.	15	.	.	.	false	false	Message: 3866ms	.	.	.	.	.	.	.	.	.	.	.	TRIAL_RESULT 0	3866	.	.	xc.edf	RIGHT	3824	4555606	Full Trial Period	4551782	111	Trial: 111	4551782	54	µÆÁý	ÂÝÃ±	ÌðÌðÈ¦	j	j
xc	.	.	.	.	.	.	.	.	.	.	1	.	.	.	false	false	Message: -16ms	.	.	.	.	.	.	.	.	.	.	.	TRIALID 111	-16	.	.	xc.edf	RIGHT	3822	4560688	Full Trial Period	4556866	112	Trial: 112	4556866	113	ÃÞ»¨ÌÇ	Ä§·½	ß¦ÃæÕÈ	f	f
xc	.	.	.	.	.	.	.	.	.	.	2	.	.	.	false	false	Message: -1ms	.	.	.	.	.	.	.	.	.	.	.	RECCFG CR 1000 2 0 R	-1	.	.	xc.edf	RIGHT	3822	4560688	Full Trial Period	4556866	112	Trial: 112	4556866	113	ÃÞ»¨ÌÇ	Ä§·½	ß¦ÃæÕÈ	f	f
xc	.	.	.	.	.	.	.	.	.	.	3	.	.	.	false	false	Message: -1ms	.	.	.	.	.	.	.	.	.	.	.	ELCLCFG TOWER	-1	.	.	xc.edf	RIGHT	3822	4560688	Full Trial Period	4556866	112	Trial: 112	4556866	113	ÃÞ»¨ÌÇ	Ä§·½	ß¦ÃæÕÈ	f	f
xc	.	.	.	.	.	.	.	.	.	.	4	.	.	.	false	false	Message: -1ms	.	.	.	.	.	.	.	.	.	.	.	GAZE_COORDS 0.00 0.00 1023.00 767.00	-1	.	.	xc.edf	RIGHT	3822	4560688	Full Trial Period	4556866	112	Trial: 112	4556866	113	ÃÞ»¨ÌÇ	Ä§·½	ß¦ÃæÕÈ	f	f
xc	.	.	.	.	.	.	.	.	.	.	5	.	.	.	false	false	Message: -1ms	.	.	.	.	.	.	.	.	.	.	.	THRESHOLDS R 105 227	-1	.	.	xc.edf	RIGHT	3822	4560688	Full Trial Period	4556866	112	Trial: 112	4556866	113	ÃÞ»¨ÌÇ	Ä§·½	ß¦ÃæÕÈ	f	f
xc	.	.	.	.	.	.	.	.	.	.	6	.	.	.	false	false	Message: -1ms	.	.	.	.	.	.	.	.	.	.	.	ELCL_PROC CENTROID (3)	-1	.	.	xc.edf	RIGHT	3822	4560688	Full Trial Period	4556866	112	Trial: 112	4556866	113	ÃÞ»¨ÌÇ	Ä§·½	ß¦ÃæÕÈ	f	f
xc	.	.	.	.	.	.	.	.	.	.	7	.	.	.	false	false	Message: -1ms	.	.	.	.	.	.	.	.	.	.	.	ELCL_PCR_PARAM 5 3.0	-1	.	.	xc.edf	RIGHT	3822	4560688	Full Trial Period	4556866	112	Trial: 112	4556866	113	ÃÞ»¨ÌÇ	Ä§·½	ß¦ÃæÕÈ	f	f
xc	.	.	.	.	.	.	.	.	.	.	8	.	.	.	false	true	Message: 0ms	.	.	.	.	.	.	.	.	.	.	.	!MODE RECORD CR 1000 2 0 R	0	.	.	xc.edf	RIGHT	3822	4560688	Full Trial Period	4556866	112	Trial: 112	4556866	113	ÃÞ»¨ÌÇ	Ä§·½	ß¦ÃæÕÈ	f	f
xc	.	.	.	.	240	246	1	7	156.90	376.10	9	.	.	.	false	false	Message: 50ms	.	.	.	.	.	.	.	.	.	.	.	SYNCTIME	50	156.90	376.10	xc.edf	RIGHT	3822	4560688	Full Trial Period	4556866	112	Trial: 112	4556866	113	ÃÞ»¨ÌÇ	Ä§·½	ß¦ÃæÕÈ	f	f
xc	.	.	.	.	.	.	.	.	.	.	10	.	.	.	false	false	Message: 856ms	4.50	20.16	223	1068	560.70	476.20	4	660.60	846	472.20	379.30	INVISIBLE_BOUNDARY[1]	856	.	.	xc.edf	RIGHT	3822	4560688	Full Trial Period	4556866	112	Trial: 112	4556866	113	ÃÞ»¨ÌÇ	Ä§·½	ß¦ÃæÕÈ	f	f
xc	.	.	.	.	.	.	.	.	.	.	11	.	.	.	false	false	Message: 867ms	4.50	20.16	223	1068	560.70	476.20	4	660.60	846	472.20	379.30	SYNCTIME	867	.	.	xc.edf	RIGHT	3822	4560688	Full Trial Period	4556866	112	Trial: 112	4556866	113	ÃÞ»¨ÌÇ	Ä§·½	ß¦ÃæÕÈ	f	f
xc	.	.	.	.	.	.	.	.	.	.	12	.	.	.	false	false	Message: 1538ms	12.63	210.46	60	1561	883.20	384.10	6	359.80	1502	506.90	385.50	INVISIBLE_BOUNDARY[2]	1538	.	.	xc.edf	RIGHT	3822	4560688	Full Trial Period	4556866	112	Trial: 112	4556866	113	ÃÞ»¨ÌÇ	Ä§·½	ß¦ÃæÕÈ	f	f
xc	.	.	.	.	.	.	.	.	.	.	13	.	.	.	false	false	Message: 1541ms	12.63	210.46	60	1561	883.20	384.10	6	359.80	1502	506.90	385.50	SYNCTIME	1541	.	.	xc.edf	RIGHT	3822	4560688	Full Trial Period	4556866	112	Trial: 112	4556866	113	ÃÞ»¨ÌÇ	Ä§·½	ß¦ÃæÕÈ	f	f
xc	.	.	.	.	679	3820	9	3142	867.60	392.60	14	[1]	2	RECTANGLE_INTERESTAREA	false	false	Message: 3803ms	.	.	.	.	.	.	.	.	.	.	.	KEYBOARD	3803	867.60	392.60	xc.edf	RIGHT	3822	4560688	Full Trial Period	4556866	112	Trial: 112	4556866	113	ÃÞ»¨ÌÇ	Ä§·½	ß¦ÃæÕÈ	f	f
xc	.	.	.	.	.	.	.	.	.	.	15	.	.	.	false	false	Message: 3864ms	.	.	.	.	.	.	.	.	.	.	.	TRIAL_RESULT 0	3864	.	.	xc.edf	RIGHT	3822	4560688	Full Trial Period	4556866	112	Trial: 112	4556866	113	ÃÞ»¨ÌÇ	Ä§·½	ß¦ÃæÕÈ	f	f
xc	.	.	.	.	.	.	.	.	.	.	1	.	.	.	false	false	Message: -17ms	.	.	.	.	.	.	.	.	.	.	.	TRIALID 112	-17	.	.	xc.edf	RIGHT	1931	4563680	Full Trial Period	4561749	113	Trial: 113	4561749	40	Ö¸ÄÏÕë	Ê±ÖÓ	¿¨³µ	f	f
xc	.	.	.	.	.	.	.	.	.	.	2	.	.	.	false	false	Message: -1ms	.	.	.	.	.	.	.	.	.	.	.	RECCFG CR 1000 2 0 R	-1	.	.	xc.edf	RIGHT	1931	4563680	Full Trial Period	4561749	113	Trial: 113	4561749	40	Ö¸ÄÏÕë	Ê±ÖÓ	¿¨³µ	f	f
xc	.	.	.	.	.	.	.	.	.	.	3	.	.	.	false	false	Message: -1ms	.	.	.	.	.	.	.	.	.	.	.	ELCLCFG TOWER	-1	.	.	xc.edf	RIGHT	1931	4563680	Full Trial Period	4561749	113	Trial: 113	4561749	40	Ö¸ÄÏÕë	Ê±ÖÓ	¿¨³µ	f	f
xc	.	.	.	.	.	.	.	.	.	.	4	.	.	.	false	false	Message: -1ms	.	.	.	.	.	.	.	.	.	.	.	GAZE_COORDS 0.00 0.00 1023.00 767.00	-1	.	.	xc.edf	RIGHT	1931	4563680	Full Trial Period	4561749	113	Trial: 113	4561749	40	Ö¸ÄÏÕë	Ê±ÖÓ	¿¨³µ	f	f
xc	.	.	.	.	.	.	.	.	.	.	5	.	.	.	false	false	Message: -1ms	.	.	.	.	.	.	.	.	.	.	.	THRESHOLDS R 105 227	-1	.	.	xc.edf	RIGHT	1931	4563680	Full Trial Period	4561749	113	Trial: 113	4561749	40	Ö¸ÄÏÕë	Ê±ÖÓ	¿¨³µ	f	f
xc	.	.	.	.	.	.	.	.	.	.	6	.	.	.	false	false	Message: -1ms	.	.	.	.	.	.	.	.	.	.	.	ELCL_PROC CENTROID (3)	-1	.	.	xc.edf	RIGHT	1931	4563680	Full Trial Period	4561749	113	Trial: 113	4561749	40	Ö¸ÄÏÕë	Ê±ÖÓ	¿¨³µ	f	f
xc	.	.	.	.	.	.	.	.	.	.	7	.	.	.	false	false	Message: -1ms	.	.	.	.	.	.	.	.	.	.	.	ELCL_PCR_PARAM 5 3.0	-1	.	.	xc.edf	RIGHT	1931	4563680	Full Trial Period	4561749	113	Trial: 113	4561749	40	Ö¸ÄÏÕë	Ê±ÖÓ	¿¨³µ	f	f
xc	.	.	.	.	.	.	.	.	.	.	8	.	.	.	false	true	Message: 0ms	.	.	.	.	.	.	.	.	.	.	.	!MODE RECORD CR 1000 2 0 R	0	.	.	xc.edf	RIGHT	1931	4563680	Full Trial Period	4561749	113	Trial: 113	4561749	40	Ö¸ÄÏÕë	Ê±ÖÓ	¿¨³µ	f	f
xc	.	.	.	.	213	219	1	7	157.50	368.30	9	.	.	.	false	false	Message: 41ms	.	.	.	.	.	.	.	.	.	.	.	SYNCTIME	41	157.50	368.30	xc.edf	RIGHT	1931	4563680	Full Trial Period	4561749	113	Trial: 113	4561749	40	Ö¸ÄÏÕë	Ê±ÖÓ	¿¨³µ	f	f
xc	.	.	.	.	.	.	.	.	.	.	10	.	.	.	false	false	Message: 484ms	12.71	184.20	69	518	491.00	402.50	2	484.30	450	111.30	376.30	INVISIBLE_BOUNDARY[1]	484	.	.	xc.edf	RIGHT	1931	4563680	Full Trial Period	4561749	113	Trial: 113	4561749	40	Ö¸ÄÏÕë	Ê±ÖÓ	¿¨³µ	f	f
xc	.	.	.	.	.	.	.	.	.	.	11	.	.	.	false	false	Message: 491ms	12.71	184.20	69	518	491.00	402.50	2	484.30	450	111.30	376.30	SYNCTIME	491	.	.	xc.edf	RIGHT	1931	4563680	Full Trial Period	4561749	113	Trial: 113	4561749	40	Ö¸ÄÏÕë	Ê±ÖÓ	¿¨³µ	f	f
xc	.	.	.	.	.	.	.	.	.	.	12	.	.	.	false	false	Message: 1405ms	5.18	123.33	42	1435	895.10	396.50	5	251.50	1394	739.70	381.40	INVISIBLE_BOUNDARY[2]	1405	.	.	xc.edf	RIGHT	1931	4563680	Full Trial Period	4561749	113	Trial: 113	4561749	40	Ö¸ÄÏÕë	Ê±ÖÓ	¿¨³µ	f	f
xc	.	.	.	.	.	.	.	.	.	.	13	.	.	.	false	false	Message: 1407ms	5.18	123.33	42	1435	895.10	396.50	5	251.50	1394	739.70	381.40	SYNCTIME	1407	.	.	xc.edf	RIGHT	1931	4563680	Full Trial Period	4561749	113	Trial: 113	4561749	40	Ö¸ÄÏÕë	Ê±ÖÓ	¿¨³µ	f	f
xc	.	.	.	.	494	1929	6	1436	884.10	386.00	14	[1]	2	RECTANGLE_INTERESTAREA	false	false	Message: 1912ms	.	.	.	.	.	.	.	.	.	.	.	KEYBOARD	1912	884.10	386.00	xc.edf	RIGHT	1931	4563680	Full Trial Period	4561749	113	Trial: 113	4561749	40	Ö¸ÄÏÕë	Ê±ÖÓ	¿¨³µ	f	f
xc	.	.	.	.	.	.	.	.	.	.	15	.	.	.	false	false	Message: 1975ms	.	.	.	.	.	.	.	.	.	.	.	TRIAL_RESULT 0	1975	.	.	xc.edf	RIGHT	1931	4563680	Full Trial Period	4561749	113	Trial: 113	4561749	40	Ö¸ÄÏÕë	Ê±ÖÓ	¿¨³µ	f	f
xc	.	.	.	.	.	.	.	.	.	.	1	.	.	.	false	false	Message: -15ms	.	.	.	.	.	.	.	.	.	.	.	TRIALID 113	-15	.	.	xc.edf	RIGHT	4659	4569831	Full Trial Period	4565172	114	Trial: 114	4565172	68	²£Á§Öé	éÏé­Çò	Ç¦±Ê	f	f
xc	.	.	.	.	.	.	.	.	.	.	2	.	.	.	false	false	Message: -1ms	.	.	.	.	.	.	.	.	.	.	.	RECCFG CR 1000 2 0 R	-1	.	.	xc.edf	RIGHT	4659	4569831	Full Trial Period	4565172	114	Trial: 114	4565172	68	²£Á§Öé	éÏé­Çò	Ç¦±Ê	f	f
xc	.	.	.	.	.	.	.	.	.	.	3	.	.	.	false	false	Message: -1ms	.	.	.	.	.	.	.	.	.	.	.	ELCLCFG TOWER	-1	.	.	xc.edf	RIGHT	4659	4569831	Full Trial Period	4565172	114	Trial: 114	4565172	68	²£Á§Öé	éÏé­Çò	Ç¦±Ê	f	f
xc	.	.	.	.	.	.	.	.	.	.	4	.	.	.	false	false	Message: -1ms	.	.	.	.	.	.	.	.	.	.	.	GAZE_COORDS 0.00 0.00 1023.00 767.00	-1	.	.	xc.edf	RIGHT	4659	4569831	Full Trial Period	4565172	114	Trial: 114	4565172	68	²£Á§Öé	éÏé­Çò	Ç¦±Ê	f	f
xc	.	.	.	.	.	.	.	.	.	.	5	.	.	.	false	false	Message: -1ms	.	.	.	.	.	.	.	.	.	.	.	THRESHOLDS R 105 227	-1	.	.	xc.edf	RIGHT	4659	4569831	Full Trial Period	4565172	114	Trial: 114	4565172	68	²£Á§Öé	éÏé­Çò	Ç¦±Ê	f	f
xc	.	.	.	.	.	.	.	.	.	.	6	.	.	.	false	false	Message: -1ms	.	.	.	.	.	.	.	.	.	.	.	ELCL_PROC CENTROID (3)	-1	.	.	xc.edf	RIGHT	4659	4569831	Full Trial Period	4565172	114	Trial: 114	4565172	68	²£Á§Öé	éÏé­Çò	Ç¦±Ê	f	f
xc	.	.	.	.	.	.	.	.	.	.	7	.	.	.	false	false	Message: -1ms	.	.	.	.	.	.	.	.	.	.	.	ELCL_PCR_PARAM 5 3.0	-1	.	.	xc.edf	RIGHT	4659	4569831	Full Trial Period	4565172	114	Trial: 114	4565172	68	²£Á§Öé	éÏé­Çò	Ç¦±Ê	f	f
xc	.	.	.	.	.	.	.	.	.	.	8	.	.	.	false	true	Message: 0ms	.	.	.	.	.	.	.	.	.	.	.	!MODE RECORD CR 1000 2 0 R	0	.	.	xc.edf	RIGHT	4659	4569831	Full Trial Period	4565172	114	Trial: 114	4565172	68	²£Á§Öé	éÏé­Çò	Ç¦±Ê	f	f
xc	.	.	.	.	290	296	1	7	127.80	364.20	9	.	.	.	false	false	Message: 50ms	.	.	.	.	.	.	.	.	.	.	.	SYNCTIME	50	127.80	364.20	xc.edf	RIGHT	4659	4569831	Full Trial Period	4565172	114	Trial: 114	4565172	68	²£Á§Öé	éÏé­Çò	Ç¦±Ê	f	f
xc	.	.	.	.	.	.	.	.	.	.	10	.	.	.	false	false	Message: 339ms	17.70	224.06	79	375	658.50	372.70	1	465.20	297	128.40	366.20	INVISIBLE_BOUNDARY[1]	339	.	.	xc.edf	RIGHT	4659	4569831	Full Trial Period	4565172	114	Trial: 114	4565172	68	²£Á§Öé	éÏé­Çò	Ç¦±Ê	f	f
xc	.	.	.	.	.	.	.	.	.	.	11	.	.	.	false	false	Message: 342ms	17.70	224.06	79	375	658.50	372.70	1	465.20	297	128.40	366.20	SYNCTIME	342	.	.	xc.edf	RIGHT	4659	4569831	Full Trial Period	4565172	114	Trial: 114	4565172	68	²£Á§Öé	éÏé­Çò	Ç¦±Ê	f	f
xc	.	.	.	.	.	.	.	.	.	.	12	.	.	.	false	false	Message: 892ms	11.47	208.48	55	915	885.80	386.90	3	393.60	861	543.80	373.80	INVISIBLE_BOUNDARY[2]	892	.	.	xc.edf	RIGHT	4659	4569831	Full Trial Period	4565172	114	Trial: 114	4565172	68	²£Á§Öé	éÏé­Çò	Ç¦±Ê	f	f
xc	.	.	.	.	.	.	.	.	.	.	13	.	.	.	false	false	Message: 900ms	11.47	208.48	55	915	885.80	386.90	3	393.60	861	543.80	373.80	SYNCTIME	900	.	.	xc.edf	RIGHT	4659	4569831	Full Trial Period	4565172	114	Trial: 114	4565172	68	²£Á§Öé	éÏé­Çò	Ç¦±Ê	f	f
xc	.	.	.	.	1653	4657	7	3005	864.90	391.80	14	[1]	2	RECTANGLE_INTERESTAREA	false	false	Message: 4640ms	.	.	.	.	.	.	.	.	.	.	.	KEYBOARD	4640	864.90	391.80	xc.edf	RIGHT	4659	4569831	Full Trial Period	4565172	114	Trial: 114	4565172	68	²£Á§Öé	éÏé­Çò	Ç¦±Ê	f	f
xc	.	.	.	.	.	.	.	.	.	.	15	.	.	.	false	false	Message: 4703ms	.	.	.	.	.	.	.	.	.	.	.	TRIAL_RESULT 0	4703	.	.	xc.edf	RIGHT	4659	4569831	Full Trial Period	4565172	114	Trial: 114	4565172	68	²£Á§Öé	éÏé­Çò	Ç¦±Ê	f	f
xc	.	.	.	.	.	.	.	.	.	.	1	.	.	.	false	false	Message: -16ms	.	.	.	.	.	.	.	.	.	.	.	TRIALID 114	-16	.	.	xc.edf	RIGHT	3293	4574056	Full Trial Period	4570763	115	Trial: 115	4570763	116	ÁïÁïÇò	´Ìâ¬	ÒÂ¼Ü	f	f
xc	.	.	.	.	.	.	.	.	.	.	2	.	.	.	false	false	Message: -1ms	.	.	.	.	.	.	.	.	.	.	.	RECCFG CR 1000 2 0 R	-1	.	.	xc.edf	RIGHT	3293	4574056	Full Trial Period	4570763	115	Trial: 115	4570763	116	ÁïÁïÇò	´Ìâ¬	ÒÂ¼Ü	f	f
xc	.	.	.	.	.	.	.	.	.	.	3	.	.	.	false	false	Message: -1ms	.	.	.	.	.	.	.	.	.	.	.	ELCLCFG TOWER	-1	.	.	xc.edf	RIGHT	3293	4574056	Full Trial Period	4570763	115	Trial: 115	4570763	116	ÁïÁïÇò	´Ìâ¬	ÒÂ¼Ü	f	f
xc	.	.	.	.	.	.	.	.	.	.	4	.	.	.	false	false	Message: -1ms	.	.	.	.	.	.	.	.	.	.	.	GAZE_COORDS 0.00 0.00 1023.00 767.00	-1	.	.	xc.edf	RIGHT	3293	4574056	Full Trial Period	4570763	115	Trial: 115	4570763	116	ÁïÁïÇò	´Ìâ¬	ÒÂ¼Ü	f	f
xc	.	.	.	.	.	.	.	.	.	.	5	.	.	.	false	false	Message: -1ms	.	.	.	.	.	.	.	.	.	.	.	THRESHOLDS R 105 227	-1	.	.	xc.edf	RIGHT	3293	4574056	Full Trial Period	4570763	115	Trial: 115	4570763	116	ÁïÁïÇò	´Ìâ¬	ÒÂ¼Ü	f	f
xc	.	.	.	.	.	.	.	.	.	.	6	.	.	.	false	false	Message: -1ms	.	.	.	.	.	.	.	.	.	.	.	ELCL_PROC CENTROID (3)	-1	.	.	xc.edf	RIGHT	3293	4574056	Full Trial Period	4570763	115	Trial: 115	4570763	116	ÁïÁïÇò	´Ìâ¬	ÒÂ¼Ü	f	f
xc	.	.	.	.	.	.	.	.	.	.	7	.	.	.	false	false	Message: -1ms	.	.	.	.	.	.	.	.	.	.	.	ELCL_PCR_PARAM 5 3.0	-1	.	.	xc.edf	RIGHT	3293	4574056	Full Trial Period	4570763	115	Trial: 115	4570763	116	ÁïÁïÇò	´Ìâ¬	ÒÂ¼Ü	f	f
xc	.	.	.	.	.	.	.	.	.	.	8	.	.	.	false	true	Message: 0ms	.	.	.	.	.	.	.	.	.	.	.	!MODE RECORD CR 1000 2 0 R	0	.	.	xc.edf	RIGHT	3293	4574056	Full Trial Period	4570763	115	Trial: 115	4570763	116	ÁïÁïÇò	´Ìâ¬	ÒÂ¼Ü	f	f
xc	.	.	.	.	254	260	1	7	125.90	373.00	9	.	.	.	false	false	Message: 42ms	.	.	.	.	.	.	.	.	.	.	.	SYNCTIME	42	125.90	373.00	xc.edf	RIGHT	3293	4574056	Full Trial Period	4570763	115	Trial: 115	4570763	116	ÁïÁïÇò	´Ìâ¬	ÒÂ¼Ü	f	f
xc	.	.	.	.	.	.	.	.	.	.	10	.	.	.	false	false	Message: 1426ms	2.57	13.22	194	1601	505.60	432.80	3	530.70	1408	486.30	361.30	INVISIBLE_BOUNDARY[1]	1426	.	.	xc.edf	RIGHT	3293	4574056	Full Trial Period	4570763	115	Trial: 115	4570763	116	ÁïÁïÇò	´Ìâ¬	ÒÂ¼Ü	f	f
xc	.	.	.	.	.	.	.	.	.	.	11	.	.	.	false	false	Message: 1433ms	2.57	13.22	194	1601	505.60	432.80	3	530.70	1408	486.30	361.30	SYNCTIME	1433	.	.	xc.edf	RIGHT	3293	4574056	Full Trial Period	4570763	115	Trial: 115	4570763	116	ÁïÁïÇò	´Ìâ¬	ÒÂ¼Ü	f	f
xc	.	.	.	.	.	.	.	.	.	.	12	.	.	.	false	false	Message: 2576ms	4.07	18.11	225	2792	887.90	492.80	6	486.40	2568	880.70	371.40	INVISIBLE_BOUNDARY[2]	2576	.	.	xc.edf	RIGHT	3293	4574056	Full Trial Period	4570763	115	Trial: 115	4570763	116	ÁïÁïÇò	´Ìâ¬	ÒÂ¼Ü	f	f
xc	.	.	.	.	.	.	.	.	.	.	13	.	.	.	false	false	Message: 2583ms	4.07	18.11	225	2792	887.90	492.80	6	486.40	2568	880.70	371.40	SYNCTIME	2583	.	.	xc.edf	RIGHT	3293	4574056	Full Trial Period	4570763	115	Trial: 115	4570763	116	ÁïÁïÇò	´Ìâ¬	ÒÂ¼Ü	f	f
xc	.	.	.	.	499	3291	7	2793	863.20	387.80	14	[1]	2	RECTANGLE_INTERESTAREA	false	false	Message: 3274ms	.	.	.	.	.	.	.	.	.	.	.	KEYBOARD	3274	863.20	387.80	xc.edf	RIGHT	3293	4574056	Full Trial Period	4570763	115	Trial: 115	4570763	116	ÁïÁïÇò	´Ìâ¬	ÒÂ¼Ü	f	f
xc	.	.	.	.	.	.	.	.	.	.	15	.	.	.	false	false	Message: 3335ms	.	.	.	.	.	.	.	.	.	.	.	TRIAL_RESULT 0	3335	.	.	xc.edf	RIGHT	3293	4574056	Full Trial Period	4570763	115	Trial: 115	4570763	116	ÁïÁïÇò	´Ìâ¬	ÒÂ¼Ü	f	f
xc	.	.	.	.	.	.	.	.	.	.	1	.	.	.	false	false	Message: -18ms	.	.	.	.	.	.	.	.	.	.	.	TRIALID 115	-18	.	.	xc.edf	RIGHT	2322	4577320	Full Trial Period	4574998	116	Trial: 116	4574998	33	Î¢²¨Â¯	ÐÓÈÊ	ÑÛ¾¦	j	j
xc	.	.	.	.	.	.	.	.	.	.	2	.	.	.	false	false	Message: -1ms	.	.	.	.	.	.	.	.	.	.	.	RECCFG CR 1000 2 0 R	-1	.	.	xc.edf	RIGHT	2322	4577320	Full Trial Period	4574998	116	Trial: 116	4574998	33	Î¢²¨Â¯	ÐÓÈÊ	ÑÛ¾¦	j	j
xc	.	.	.	.	.	.	.	.	.	.	3	.	.	.	false	false	Message: -1ms	.	.	.	.	.	.	.	.	.	.	.	ELCLCFG TOWER	-1	.	.	xc.edf	RIGHT	2322	4577320	Full Trial Period	4574998	116	Trial: 116	4574998	33	Î¢²¨Â¯	ÐÓÈÊ	ÑÛ¾¦	j	j
xc	.	.	.	.	.	.	.	.	.	.	4	.	.	.	false	false	Message: -1ms	.	.	.	.	.	.	.	.	.	.	.	GAZE_COORDS 0.00 0.00 1023.00 767.00	-1	.	.	xc.edf	RIGHT	2322	4577320	Full Trial Period	4574998	116	Trial: 116	4574998	33	Î¢²¨Â¯	ÐÓÈÊ	ÑÛ¾¦	j	j
xc	.	.	.	.	.	.	.	.	.	.	5	.	.	.	false	false	Message: -1ms	.	.	.	.	.	.	.	.	.	.	.	THRESHOLDS R 105 227	-1	.	.	xc.edf	RIGHT	2322	4577320	Full Trial Period	4574998	116	Trial: 116	4574998	33	Î¢²¨Â¯	ÐÓÈÊ	ÑÛ¾¦	j	j
xc	.	.	.	.	.	.	.	.	.	.	6	.	.	.	false	false	Message: -1ms	.	.	.	.	.	.	.	.	.	.	.	ELCL_PROC CENTROID (3)	-1	.	.	xc.edf	RIGHT	2322	4577320	Full Trial Period	4574998	116	Trial: 116	4574998	33	Î¢²¨Â¯	ÐÓÈÊ	ÑÛ¾¦	j	j
xc	.	.	.	.	.	.	.	.	.	.	7	.	.	.	false	false	Message: -1ms	.	.	.	.	.	.	.	.	.	.	.	ELCL_PCR_PARAM 5 3.0	-1	.	.	xc.edf	RIGHT	2322	4577320	Full Trial Period	4574998	116	Trial: 116	4574998	33	Î¢²¨Â¯	ÐÓÈÊ	ÑÛ¾¦	j	j
xc	.	.	.	.	.	.	.	.	.	.	8	.	.	.	false	true	Message: 0ms	.	.	.	.	.	.	.	.	.	.	.	!MODE RECORD CR 1000 2 0 R	0	.	.	xc.edf	RIGHT	2322	4577320	Full Trial Period	4574998	116	Trial: 116	4574998	33	Î¢²¨Â¯	ÐÓÈÊ	ÑÛ¾¦	j	j
xc	.	.	.	.	204	210	1	7	122.50	364.00	9	.	.	.	false	false	Message: 40ms	.	.	.	.	.	.	.	.	.	.	.	SYNCTIME	40	122.50	364.00	xc.edf	RIGHT	2322	4577320	Full Trial Period	4574998	116	Trial: 116	4574998	33	Î¢²¨Â¯	ÐÓÈÊ	ÑÛ¾¦	j	j
xc	.	.	.	.	.	.	.	.	.	.	10	.	.	.	false	false	Message: 449ms	10.05	193.19	52	464	452.80	386.10	2	386.20	413	154.50	368.30	INVISIBLE_BOUNDARY[1]	449	.	.	xc.edf	RIGHT	2322	4577320	Full Trial Period	4574998	116	Trial: 116	4574998	33	Î¢²¨Â¯	ÐÓÈÊ	ÑÛ¾¦	j	j
xc	.	.	.	.	.	.	.	.	.	.	11	.	.	.	false	false	Message: 457ms	10.05	193.19	52	464	452.80	386.10	2	386.20	413	154.50	368.30	SYNCTIME	457	.	.	xc.edf	RIGHT	2322	4577320	Full Trial Period	4574998	116	Trial: 116	4574998	33	Î¢²¨Â¯	ÐÓÈÊ	ÑÛ¾¦	j	j
xc	.	.	.	.	.	.	.	.	.	.	12	.	.	.	false	false	Message: 943ms	8.62	179.59	48	949	768.80	380.20	5	377.10	902	515.50	372.00	INVISIBLE_BOUNDARY[2]	943	.	.	xc.edf	RIGHT	2322	4577320	Full Trial Period	4574998	116	Trial: 116	4574998	33	Î¢²¨Â¯	ÐÓÈÊ	ÑÛ¾¦	j	j
xc	.	.	.	.	.	.	.	.	.	.	13	.	.	.	false	false	Message: 948ms	8.62	179.59	48	949	768.80	380.20	5	377.10	902	515.50	372.00	SYNCTIME	948	.	.	xc.edf	RIGHT	2322	4577320	Full Trial Period	4574998	116	Trial: 116	4574998	33	Î¢²¨Â¯	ÐÓÈÊ	ÑÛ¾¦	j	j
xc	.	.	.	.	181	2320	9	2140	892.80	396.70	14	[1]	2	RECTANGLE_INTERESTAREA	false	false	Message: 2303ms	.	.	.	.	.	.	.	.	.	.	.	KEYBOARD	2303	892.80	396.70	xc.edf	RIGHT	2322	4577320	Full Trial Period	4574998	116	Trial: 116	4574998	33	Î¢²¨Â¯	ÐÓÈÊ	ÑÛ¾¦	j	j
xc	.	.	.	.	.	.	.	.	.	.	15	.	.	.	false	false	Message: 2365ms	.	.	.	.	.	.	.	.	.	.	.	TRIAL_RESULT 0	2365	.	.	xc.edf	RIGHT	2322	4577320	Full Trial Period	4574998	116	Trial: 116	4574998	33	Î¢²¨Â¯	ÐÓÈÊ	ÑÛ¾¦	j	j
xc	.	.	.	.	.	.	.	.	.	.	1	.	.	.	false	false	Message: -15ms	.	.	.	.	.	.	.	.	.	.	.	TRIALID 116	-15	.	.	xc.edf	RIGHT	2515	4581184	Full Trial Period	4578669	117	Trial: 117	4578669	84	°ÙºÏ»¨	ÓðÃ«Çò	À®°È	j	j
xc	.	.	.	.	.	.	.	.	.	.	2	.	.	.	false	false	Message: -1ms	.	.	.	.	.	.	.	.	.	.	.	RECCFG CR 1000 2 0 R	-1	.	.	xc.edf	RIGHT	2515	4581184	Full Trial Period	4578669	117	Trial: 117	4578669	84	°ÙºÏ»¨	ÓðÃ«Çò	À®°È	j	j
xc	.	.	.	.	.	.	.	.	.	.	3	.	.	.	false	false	Message: -1ms	.	.	.	.	.	.	.	.	.	.	.	ELCLCFG TOWER	-1	.	.	xc.edf	RIGHT	2515	4581184	Full Trial Period	4578669	117	Trial: 117	4578669	84	°ÙºÏ»¨	ÓðÃ«Çò	À®°È	j	j
xc	.	.	.	.	.	.	.	.	.	.	4	.	.	.	false	false	Message: -1ms	.	.	.	.	.	.	.	.	.	.	.	GAZE_COORDS 0.00 0.00 1023.00 767.00	-1	.	.	xc.edf	RIGHT	2515	4581184	Full Trial Period	4578669	117	Trial: 117	4578669	84	°ÙºÏ»¨	ÓðÃ«Çò	À®°È	j	j
xc	.	.	.	.	.	.	.	.	.	.	5	.	.	.	false	false	Message: -1ms	.	.	.	.	.	.	.	.	.	.	.	THRESHOLDS R 105 227	-1	.	.	xc.edf	RIGHT	2515	4581184	Full Trial Period	4578669	117	Trial: 117	4578669	84	°ÙºÏ»¨	ÓðÃ«Çò	À®°È	j	j
xc	.	.	.	.	.	.	.	.	.	.	6	.	.	.	false	false	Message: -1ms	.	.	.	.	.	.	.	.	.	.	.	ELCL_PROC CENTROID (3)	-1	.	.	xc.edf	RIGHT	2515	4581184	Full Trial Period	4578669	117	Trial: 117	4578669	84	°ÙºÏ»¨	ÓðÃ«Çò	À®°È	j	j
xc	.	.	.	.	.	.	.	.	.	.	7	.	.	.	false	false	Message: -1ms	.	.	.	.	.	.	.	.	.	.	.	ELCL_PCR_PARAM 5 3.0	-1	.	.	xc.edf	RIGHT	2515	4581184	Full Trial Period	4578669	117	Trial: 117	4578669	84	°ÙºÏ»¨	ÓðÃ«Çò	À®°È	j	j
xc	.	.	.	.	.	.	.	.	.	.	8	.	.	.	false	true	Message: 0ms	.	.	.	.	.	.	.	.	.	.	.	!MODE RECORD CR 1000 2 0 R	0	.	.	xc.edf	RIGHT	2515	4581184	Full Trial Period	4578669	117	Trial: 117	4578669	84	°ÙºÏ»¨	ÓðÃ«Çò	À®°È	j	j
xc	.	.	.	.	473	479	1	7	138.40	376.60	9	.	.	.	false	false	Message: 44ms	.	.	.	.	.	.	.	.	.	.	.	SYNCTIME	44	138.40	376.60	xc.edf	RIGHT	2515	4581184	Full Trial Period	4578669	117	Trial: 117	4578669	84	°ÙºÏ»¨	ÓðÃ«Çò	À®°È	j	j
xc	.	.	.	.	.	.	.	.	.	.	10	.	.	.	false	false	Message: 515ms	14.90	232.88	64	543	582.70	391.00	1	450.70	480	138.20	373.00	INVISIBLE_BOUNDARY[1]	515	.	.	xc.edf	RIGHT	2515	4581184	Full Trial Period	4578669	117	Trial: 117	4578669	84	°ÙºÏ»¨	ÓðÃ«Çò	À®°È	j	j
xc	.	.	.	.	.	.	.	.	.	.	11	.	.	.	false	false	Message: 518ms	14.90	232.88	64	543	582.70	391.00	1	450.70	480	138.20	373.00	SYNCTIME	518	.	.	xc.edf	RIGHT	2515	4581184	Full Trial Period	4578669	117	Trial: 117	4578669	84	°ÙºÏ»¨	ÓðÃ«Çò	À®°È	j	j
xc	.	.	.	.	.	.	.	.	.	.	12	.	.	.	false	false	Message: 1275ms	7.68	178.67	43	1293	848.30	418.70	4	333.60	1251	623.10	378.30	INVISIBLE_BOUNDARY[2]	1275	.	.	xc.edf	RIGHT	2515	4581184	Full Trial Period	4578669	117	Trial: 117	4578669	84	°ÙºÏ»¨	ÓðÃ«Çò	À®°È	j	j
xc	.	.	.	.	.	.	.	.	.	.	13	.	.	.	false	false	Message: 1285ms	7.68	178.67	43	1293	848.30	418.70	4	333.60	1251	623.10	378.30	SYNCTIME	1285	.	.	xc.edf	RIGHT	2515	4581184	Full Trial Period	4578669	117	Trial: 117	4578669	84	°ÙºÏ»¨	ÓðÃ«Çò	À®°È	j	j
xc	.	.	.	.	1032	2513	6	1482	878.00	385.50	14	[1]	2	RECTANGLE_INTERESTAREA	false	false	Message: 2496ms	.	.	.	.	.	.	.	.	.	.	.	KEYBOARD	2496	878.00	385.50	xc.edf	RIGHT	2515	4581184	Full Trial Period	4578669	117	Trial: 117	4578669	84	°ÙºÏ»¨	ÓðÃ«Çò	À®°È	j	j
xc	.	.	.	.	.	.	.	.	.	.	15	.	.	.	false	false	Message: 2558ms	.	.	.	.	.	.	.	.	.	.	.	TRIAL_RESULT 0	2558	.	.	xc.edf	RIGHT	2515	4581184	Full Trial Period	4578669	117	Trial: 117	4578669	84	°ÙºÏ»¨	ÓðÃ«Çò	À®°È	j	j
xc	.	.	.	.	.	.	.	.	.	.	1	.	.	.	false	false	Message: -1024ms	.	.	.	.	.	.	.	.	.	.	.	TRIALID 117	-1024	.	.	xc.edf	RIGHT	5244	4588680	Full Trial Period	4583436	118	Trial: 118	4583436	59	º£ëà	¸Ö±Ê	µ°¾í	f	j
xc	.	.	.	.	.	.	.	.	.	.	2	.	.	.	false	false	Message: -21ms	.	.	.	.	.	.	.	.	.	.	.	NO Reply is disabled for function eyecmd_printf	-21	.	.	xc.edf	RIGHT	5244	4588680	Full Trial Period	4583436	118	Trial: 118	4583436	59	º£ëà	¸Ö±Ê	µ°¾í	f	j
xc	.	.	.	.	.	.	.	.	.	.	3	.	.	.	false	false	Message: -1ms	.	.	.	.	.	.	.	.	.	.	.	RECCFG CR 1000 2 0 R	-1	.	.	xc.edf	RIGHT	5244	4588680	Full Trial Period	4583436	118	Trial: 118	4583436	59	º£ëà	¸Ö±Ê	µ°¾í	f	j
xc	.	.	.	.	.	.	.	.	.	.	4	.	.	.	false	false	Message: -1ms	.	.	.	.	.	.	.	.	.	.	.	ELCLCFG TOWER	-1	.	.	xc.edf	RIGHT	5244	4588680	Full Trial Period	4583436	118	Trial: 118	4583436	59	º£ëà	¸Ö±Ê	µ°¾í	f	j
xc	.	.	.	.	.	.	.	.	.	.	5	.	.	.	false	false	Message: -1ms	.	.	.	.	.	.	.	.	.	.	.	GAZE_COORDS 0.00 0.00 1023.00 767.00	-1	.	.	xc.edf	RIGHT	5244	4588680	Full Trial Period	4583436	118	Trial: 118	4583436	59	º£ëà	¸Ö±Ê	µ°¾í	f	j
xc	.	.	.	.	.	.	.	.	.	.	6	.	.	.	false	false	Message: -1ms	.	.	.	.	.	.	.	.	.	.	.	THRESHOLDS R 105 227	-1	.	.	xc.edf	RIGHT	5244	4588680	Full Trial Period	4583436	118	Trial: 118	4583436	59	º£ëà	¸Ö±Ê	µ°¾í	f	j
xc	.	.	.	.	.	.	.	.	.	.	7	.	.	.	false	false	Message: -1ms	.	.	.	.	.	.	.	.	.	.	.	ELCL_PROC CENTROID (3)	-1	.	.	xc.edf	RIGHT	5244	4588680	Full Trial Period	4583436	118	Trial: 118	4583436	59	º£ëà	¸Ö±Ê	µ°¾í	f	j
xc	.	.	.	.	.	.	.	.	.	.	8	.	.	.	false	false	Message: -1ms	.	.	.	.	.	.	.	.	.	.	.	ELCL_PCR_PARAM 5 3.0	-1	.	.	xc.edf	RIGHT	5244	4588680	Full Trial Period	4583436	118	Trial: 118	4583436	59	º£ëà	¸Ö±Ê	µ°¾í	f	j
xc	.	.	.	.	.	.	.	.	.	.	9	.	.	.	false	true	Message: 0ms	.	.	.	.	.	.	.	.	.	.	.	!MODE RECORD CR 1000 2 0 R	0	.	.	xc.edf	RIGHT	5244	4588680	Full Trial Period	4583436	118	Trial: 118	4583436	59	º£ëà	¸Ö±Ê	µ°¾í	f	j
xc	.	.	.	.	150	161	1	12	545.80	343.60	10	.	.	.	false	false	Message: 42ms	.	.	.	.	.	.	.	.	.	.	.	SYNCTIME	42	545.80	343.60	xc.edf	RIGHT	5244	4588680	Full Trial Period	4583436	118	Trial: 118	4583436	59	º£ëà	¸Ö±Ê	µ°¾í	f	j
xc	.	.	.	.	.	.	.	.	.	.	11	.	.	.	false	false	Message: 1991ms	2.76	13.13	210	2187	493.10	406.00	9	625.60	1978	559.10	360.90	INVISIBLE_BOUNDARY[1]	1991	.	.	xc.edf	RIGHT	5244	4588680	Full Trial Period	4583436	118	Trial: 118	4583436	59	º£ëà	¸Ö±Ê	µ°¾í	f	j
xc	.	.	.	.	.	.	.	.	.	.	12	.	.	.	false	false	Message: 2000ms	2.76	13.13	210	2187	493.10	406.00	9	625.60	1978	559.10	360.90	SYNCTIME	2000	.	.	xc.edf	RIGHT	5244	4588680	Full Trial Period	4583436	118	Trial: 118	4583436	59	º£ëà	¸Ö±Ê	µ°¾í	f	j
xc	.	.	.	.	.	.	.	.	.	.	13	.	.	.	false	false	Message: 3985ms	9.51	186.44	51	3988	756.30	388.20	14	295.50	3938	477.10	374.40	INVISIBLE_BOUNDARY[2]	3985	.	.	xc.edf	RIGHT	5244	4588680	Full Trial Period	4583436	118	Trial: 118	4583436	59	º£ëà	¸Ö±Ê	µ°¾í	f	j
xc	.	.	.	.	143	4131	15	3989	744.20	386.10	14	.	.	.	false	false	Message: 3991ms	.	.	.	.	.	.	.	.	.	.	.	SYNCTIME	3991	744.20	386.10	xc.edf	RIGHT	5244	4588680	Full Trial Period	4583436	118	Trial: 118	4583436	59	º£ëà	¸Ö±Ê	µ°¾í	f	j
xc	.	.	.	.	807	5242	17	4436	865.30	378.00	15	[1]	2	RECTANGLE_INTERESTAREA	false	false	Message: 5226ms	.	.	.	.	.	.	.	.	.	.	.	KEYBOARD	5226	865.30	378.00	xc.edf	RIGHT	5244	4588680	Full Trial Period	4583436	118	Trial: 118	4583436	59	º£ëà	¸Ö±Ê	µ°¾í	f	j
xc	.	.	.	.	.	.	.	.	.	.	16	.	.	.	false	false	Message: 5288ms	.	.	.	.	.	.	.	.	.	.	.	TRIAL_RESULT 0	5288	.	.	xc.edf	RIGHT	5244	4588680	Full Trial Period	4583436	118	Trial: 118	4583436	59	º£ëà	¸Ö±Ê	µ°¾í	f	j
xc	.	.	.	.	.	.	.	.	.	.	1	.	.	.	false	false	Message: -21ms	.	.	.	.	.	.	.	.	.	.	.	TRIALID 118	-21	.	.	xc.edf	RIGHT	4383	4594090	Full Trial Period	4589707	119	Trial: 119	4589707	27	¸ÊÕá	ÂÖÌ¥	ÊÖïí	j	j
xc	.	.	.	.	.	.	.	.	.	.	2	.	.	.	false	false	Message: -1ms	.	.	.	.	.	.	.	.	.	.	.	RECCFG CR 1000 2 0 R	-1	.	.	xc.edf	RIGHT	4383	4594090	Full Trial Period	4589707	119	Trial: 119	4589707	27	¸ÊÕá	ÂÖÌ¥	ÊÖïí	j	j
xc	.	.	.	.	.	.	.	.	.	.	3	.	.	.	false	false	Message: -1ms	.	.	.	.	.	.	.	.	.	.	.	ELCLCFG TOWER	-1	.	.	xc.edf	RIGHT	4383	4594090	Full Trial Period	4589707	119	Trial: 119	4589707	27	¸ÊÕá	ÂÖÌ¥	ÊÖïí	j	j
xc	.	.	.	.	.	.	.	.	.	.	4	.	.	.	false	false	Message: -1ms	.	.	.	.	.	.	.	.	.	.	.	GAZE_COORDS 0.00 0.00 1023.00 767.00	-1	.	.	xc.edf	RIGHT	4383	4594090	Full Trial Period	4589707	119	Trial: 119	4589707	27	¸ÊÕá	ÂÖÌ¥	ÊÖïí	j	j
xc	.	.	.	.	.	.	.	.	.	.	5	.	.	.	false	false	Message: -1ms	.	.	.	.	.	.	.	.	.	.	.	THRESHOLDS R 105 227	-1	.	.	xc.edf	RIGHT	4383	4594090	Full Trial Period	4589707	119	Trial: 119	4589707	27	¸ÊÕá	ÂÖÌ¥	ÊÖïí	j	j
xc	.	.	.	.	.	.	.	.	.	.	6	.	.	.	false	false	Message: -1ms	.	.	.	.	.	.	.	.	.	.	.	ELCL_PROC CENTROID (3)	-1	.	.	xc.edf	RIGHT	4383	4594090	Full Trial Period	4589707	119	Trial: 119	4589707	27	¸ÊÕá	ÂÖÌ¥	ÊÖïí	j	j
xc	.	.	.	.	.	.	.	.	.	.	7	.	.	.	false	false	Message: -1ms	.	.	.	.	.	.	.	.	.	.	.	ELCL_PCR_PARAM 5 3.0	-1	.	.	xc.edf	RIGHT	4383	4594090	Full Trial Period	4589707	119	Trial: 119	4589707	27	¸ÊÕá	ÂÖÌ¥	ÊÖïí	j	j
xc	.	.	.	.	.	.	.	.	.	.	8	.	.	.	false	true	Message: 0ms	.	.	.	.	.	.	.	.	.	.	.	!MODE RECORD CR 1000 2 0 R	0	.	.	xc.edf	RIGHT	4383	4594090	Full Trial Period	4589707	119	Trial: 119	4589707	27	¸ÊÕá	ÂÖÌ¥	ÊÖïí	j	j
xc	.	.	.	.	125	131	1	7	201.00	367.30	9	.	.	.	false	false	Message: 46ms	.	.	.	.	.	.	.	.	.	.	.	SYNCTIME	46	201.00	367.30	xc.edf	RIGHT	4383	4594090	Full Trial Period	4589707	119	Trial: 119	4589707	27	¸ÊÕá	ÂÖÌ¥	ÊÖïí	j	j
xc	.	.	.	.	.	.	.	.	.	.	10	.	.	.	false	false	Message: 1513ms	14.58	62.04	235	1560	535.20	509.60	5	646.60	1326	113.70	384.40	INVISIBLE_BOUNDARY[1]	1513	.	.	xc.edf	RIGHT	4383	4594090	Full Trial Period	4589707	119	Trial: 119	4589707	27	¸ÊÕá	ÂÖÌ¥	ÊÖïí	j	j
xc	.	.	.	.	.	.	.	.	.	.	11	.	.	.	false	false	Message: 1520ms	14.58	62.04	235	1560	535.20	509.60	5	646.60	1326	113.70	384.40	SYNCTIME	1520	.	.	xc.edf	RIGHT	4383	4594090	Full Trial Period	4589707	119	Trial: 119	4589707	27	¸ÊÕá	ÂÖÌ¥	ÊÖïí	j	j
xc	.	.	.	.	.	.	.	.	.	.	12	.	.	.	false	false	Message: 2746ms	14.00	225.73	62	2774	945.20	378.00	9	441.20	2713	524.70	385.00	INVISIBLE_BOUNDARY[2]	2746	.	.	xc.edf	RIGHT	4383	4594090	Full Trial Period	4589707	119	Trial: 119	4589707	27	¸ÊÕá	ÂÖÌ¥	ÊÖïí	j	j
xc	.	.	.	.	.	.	.	.	.	.	13	.	.	.	false	false	Message: 2753ms	14.00	225.73	62	2774	945.20	378.00	9	441.20	2713	524.70	385.00	SYNCTIME	2753	.	.	xc.edf	RIGHT	4383	4594090	Full Trial Period	4589707	119	Trial: 119	4589707	27	¸ÊÕá	ÂÖÌ¥	ÊÖïí	j	j
xc	.	.	.	.	1433	4381	11	2949	892.20	374.80	14	[1]	2	RECTANGLE_INTERESTAREA	false	false	Message: 4364ms	.	.	.	.	.	.	.	.	.	.	.	KEYBOARD	4364	892.20	374.80	xc.edf	RIGHT	4383	4594090	Full Trial Period	4589707	119	Trial: 119	4589707	27	¸ÊÕá	ÂÖÌ¥	ÊÖïí	j	j
xc	.	.	.	.	.	.	.	.	.	.	15	.	.	.	false	false	Message: 4426ms	.	.	.	.	.	.	.	.	.	.	.	TRIAL_RESULT 0	4426	.	.	xc.edf	RIGHT	4383	4594090	Full Trial Period	4589707	119	Trial: 119	4589707	27	¸ÊÕá	ÂÖÌ¥	ÊÖïí	j	j
xc	.	.	.	.	.	.	.	.	.	.	1	.	.	.	false	false	Message: -23ms	.	.	.	.	.	.	.	.	.	.	.	TRIALID 119	-23	.	.	xc.edf	RIGHT	2713	4598154	Full Trial Period	4595441	120	Trial: 120	4595441	119	ÖñËñ	ÑÀ¸à	ÄÏ¹Ï	f	f
xc	.	.	.	.	.	.	.	.	.	.	2	.	.	.	false	false	Message: -1ms	.	.	.	.	.	.	.	.	.	.	.	RECCFG CR 1000 2 0 R	-1	.	.	xc.edf	RIGHT	2713	4598154	Full Trial Period	4595441	120	Trial: 120	4595441	119	ÖñËñ	ÑÀ¸à	ÄÏ¹Ï	f	f
xc	.	.	.	.	.	.	.	.	.	.	3	.	.	.	false	false	Message: -1ms	.	.	.	.	.	.	.	.	.	.	.	ELCLCFG TOWER	-1	.	.	xc.edf	RIGHT	2713	4598154	Full Trial Period	4595441	120	Trial: 120	4595441	119	ÖñËñ	ÑÀ¸à	ÄÏ¹Ï	f	f
xc	.	.	.	.	.	.	.	.	.	.	4	.	.	.	false	false	Message: -1ms	.	.	.	.	.	.	.	.	.	.	.	GAZE_COORDS 0.00 0.00 1023.00 767.00	-1	.	.	xc.edf	RIGHT	2713	4598154	Full Trial Period	4595441	120	Trial: 120	4595441	119	ÖñËñ	ÑÀ¸à	ÄÏ¹Ï	f	f
xc	.	.	.	.	.	.	.	.	.	.	5	.	.	.	false	false	Message: -1ms	.	.	.	.	.	.	.	.	.	.	.	THRESHOLDS R 105 227	-1	.	.	xc.edf	RIGHT	2713	4598154	Full Trial Period	4595441	120	Trial: 120	4595441	119	ÖñËñ	ÑÀ¸à	ÄÏ¹Ï	f	f
xc	.	.	.	.	.	.	.	.	.	.	6	.	.	.	false	false	Message: -1ms	.	.	.	.	.	.	.	.	.	.	.	ELCL_PROC CENTROID (3)	-1	.	.	xc.edf	RIGHT	2713	4598154	Full Trial Period	4595441	120	Trial: 120	4595441	119	ÖñËñ	ÑÀ¸à	ÄÏ¹Ï	f	f
xc	.	.	.	.	.	.	.	.	.	.	7	.	.	.	false	false	Message: -1ms	.	.	.	.	.	.	.	.	.	.	.	ELCL_PCR_PARAM 5 3.0	-1	.	.	xc.edf	RIGHT	2713	4598154	Full Trial Period	4595441	120	Trial: 120	4595441	119	ÖñËñ	ÑÀ¸à	ÄÏ¹Ï	f	f
xc	.	.	.	.	.	.	.	.	.	.	8	.	.	.	false	true	Message: 0ms	.	.	.	.	.	.	.	.	.	.	.	!MODE RECORD CR 1000 2 0 R	0	.	.	xc.edf	RIGHT	2713	4598154	Full Trial Period	4595441	120	Trial: 120	4595441	119	ÖñËñ	ÑÀ¸à	ÄÏ¹Ï	f	f
xc	.	.	.	.	313	319	1	7	137.20	375.40	9	.	.	.	false	false	Message: 44ms	.	.	.	.	.	.	.	.	.	.	.	SYNCTIME	44	137.20	375.40	xc.edf	RIGHT	2713	4598154	Full Trial Period	4595441	120	Trial: 120	4595441	119	ÖñËñ	ÑÀ¸à	ÄÏ¹Ï	f	f
xc	.	.	.	.	.	.	.	.	.	.	10	.	.	.	false	false	Message: 839ms	13.84	197.70	70	873	536.90	387.00	3	432.00	804	124.00	374.80	INVISIBLE_BOUNDARY[1]	839	.	.	xc.edf	RIGHT	2713	4598154	Full Trial Period	4595441	120	Trial: 120	4595441	119	ÖñËñ	ÑÀ¸à	ÄÏ¹Ï	f	f
xc	.	.	.	.	.	.	.	.	.	.	11	.	.	.	false	false	Message: 843ms	13.84	197.70	70	873	536.90	387.00	3	432.00	804	124.00	374.80	SYNCTIME	843	.	.	xc.edf	RIGHT	2713	4598154	Full Trial Period	4595441	120	Trial: 120	4595441	119	ÖñËñ	ÑÀ¸à	ÄÏ¹Ï	f	f
xc	.	.	.	.	.	.	.	.	.	.	12	.	.	.	false	false	Message: 1324ms	6.72	134.33	50	1347	839.10	404.20	5	276.00	1298	639.60	388.50	INVISIBLE_BOUNDARY[2]	1324	.	.	xc.edf	RIGHT	2713	4598154	Full Trial Period	4595441	120	Trial: 120	4595441	119	ÖñËñ	ÑÀ¸à	ÄÏ¹Ï	f	f
xc	.	.	.	.	.	.	.	.	.	.	13	.	.	.	false	false	Message: 1327ms	6.72	134.33	50	1347	839.10	404.20	5	276.00	1298	639.60	388.50	SYNCTIME	1327	.	.	xc.edf	RIGHT	2713	4598154	Full Trial Period	4595441	120	Trial: 120	4595441	119	ÖñËñ	ÑÀ¸à	ÄÏ¹Ï	f	f
xc	.	.	.	.	425	2711	8	2287	903.80	422.50	14	.	.	.	false	false	Message: 2695ms	.	.	.	.	.	.	.	.	.	.	.	KEYBOARD	2695	903.80	422.50	xc.edf	RIGHT	2713	4598154	Full Trial Period	4595441	120	Trial: 120	4595441	119	ÖñËñ	ÑÀ¸à	ÄÏ¹Ï	f	f
xc	.	.	.	.	.	.	.	.	.	.	15	.	.	.	false	false	Message: 2765ms	.	.	.	.	.	.	.	.	.	.	.	TRIAL_RESULT 0	2765	.	.	xc.edf	RIGHT	2713	4598154	Full Trial Period	4595441	120	Trial: 120	4595441	119	ÖñËñ	ÑÀ¸à	ÄÏ¹Ï	f	f
xc	.	.	.	.	.	.	.	.	.	.	1	.	.	.	false	false	Message: -16ms	.	.	.	.	.	.	.	.	.	.	.	TRIALID 120	-16	.	.	xc.edf	RIGHT	2293	4601810	Full Trial Period	4599517	121	Trial: 121	4599517	35	ÓðÃ«Çò	ÊÖÖ¸	°ô°ôÌÇ	j	j
xc	.	.	.	.	.	.	.	.	.	.	2	.	.	.	false	false	Message: -1ms	.	.	.	.	.	.	.	.	.	.	.	RECCFG CR 1000 2 0 R	-1	.	.	xc.edf	RIGHT	2293	4601810	Full Trial Period	4599517	121	Trial: 121	4599517	35	ÓðÃ«Çò	ÊÖÖ¸	°ô°ôÌÇ	j	j
xc	.	.	.	.	.	.	.	.	.	.	3	.	.	.	false	false	Message: -1ms	.	.	.	.	.	.	.	.	.	.	.	ELCLCFG TOWER	-1	.	.	xc.edf	RIGHT	2293	4601810	Full Trial Period	4599517	121	Trial: 121	4599517	35	ÓðÃ«Çò	ÊÖÖ¸	°ô°ôÌÇ	j	j
xc	.	.	.	.	.	.	.	.	.	.	4	.	.	.	false	false	Message: -1ms	.	.	.	.	.	.	.	.	.	.	.	GAZE_COORDS 0.00 0.00 1023.00 767.00	-1	.	.	xc.edf	RIGHT	2293	4601810	Full Trial Period	4599517	121	Trial: 121	4599517	35	ÓðÃ«Çò	ÊÖÖ¸	°ô°ôÌÇ	j	j
xc	.	.	.	.	.	.	.	.	.	.	5	.	.	.	false	false	Message: -1ms	.	.	.	.	.	.	.	.	.	.	.	THRESHOLDS R 105 227	-1	.	.	xc.edf	RIGHT	2293	4601810	Full Trial Period	4599517	121	Trial: 121	4599517	35	ÓðÃ«Çò	ÊÖÖ¸	°ô°ôÌÇ	j	j
xc	.	.	.	.	.	.	.	.	.	.	6	.	.	.	false	false	Message: -1ms	.	.	.	.	.	.	.	.	.	.	.	ELCL_PROC CENTROID (3)	-1	.	.	xc.edf	RIGHT	2293	4601810	Full Trial Period	4599517	121	Trial: 121	4599517	35	ÓðÃ«Çò	ÊÖÖ¸	°ô°ôÌÇ	j	j
xc	.	.	.	.	.	.	.	.	.	.	7	.	.	.	false	false	Message: -1ms	.	.	.	.	.	.	.	.	.	.	.	ELCL_PCR_PARAM 5 3.0	-1	.	.	xc.edf	RIGHT	2293	4601810	Full Trial Period	4599517	121	Trial: 121	4599517	35	ÓðÃ«Çò	ÊÖÖ¸	°ô°ôÌÇ	j	j
xc	.	.	.	.	.	.	.	.	.	.	8	.	.	.	false	true	Message: 0ms	.	.	.	.	.	.	.	.	.	.	.	!MODE RECORD CR 1000 2 0 R	0	.	.	xc.edf	RIGHT	2293	4601810	Full Trial Period	4599517	121	Trial: 121	4599517	35	ÓðÃ«Çò	ÊÖÖ¸	°ô°ôÌÇ	j	j
xc	.	.	.	.	267	273	1	7	140.20	383.90	9	.	.	.	false	false	Message: 42ms	.	.	.	.	.	.	.	.	.	.	.	SYNCTIME	42	140.20	383.90	xc.edf	RIGHT	2293	4601810	Full Trial Period	4599517	121	Trial: 121	4599517	35	ÓðÃ«Çò	ÊÖÖ¸	°ô°ôÌÇ	j	j
xc	.	.	.	.	238	713	4	476	486.70	374.80	10	[1]	1	RECTANGLE_INTERESTAREA	false	false	Message: 481ms	.	.	.	.	.	.	.	.	.	.	.	INVISIBLE_BOUNDARY[1]	481	486.70	374.80	xc.edf	RIGHT	2293	4601810	Full Trial Period	4599517	121	Trial: 121	4599517	35	ÓðÃ«Çò	ÊÖÖ¸	°ô°ôÌÇ	j	j
xc	.	.	.	.	238	713	4	476	486.70	374.80	11	[1]	1	RECTANGLE_INTERESTAREA	false	false	Message: 492ms	.	.	.	.	.	.	.	.	.	.	.	SYNCTIME	492	486.70	374.80	xc.edf	RIGHT	2293	4601810	Full Trial Period	4599517	121	Trial: 121	4599517	35	ÓðÃ«Çò	ÊÖÖ¸	°ô°ôÌÇ	j	j
xc	.	.	.	.	.	.	.	.	.	.	12	.	.	.	false	false	Message: 975ms	10.81	196.51	55	992	865.50	377.60	5	346.70	938	544.60	369.70	INVISIBLE_BOUNDARY[2]	975	.	.	xc.edf	RIGHT	2293	4601810	Full Trial Period	4599517	121	Trial: 121	4599517	35	ÓðÃ«Çò	ÊÖÖ¸	°ô°ôÌÇ	j	j
xc	.	.	.	.	.	.	.	.	.	.	13	.	.	.	false	false	Message: 983ms	10.81	196.51	55	992	865.50	377.60	5	346.70	938	544.60	369.70	SYNCTIME	983	.	.	xc.edf	RIGHT	2293	4601810	Full Trial Period	4599517	121	Trial: 121	4599517	35	ÓðÃ«Çò	ÊÖÖ¸	°ô°ôÌÇ	j	j
[truncated: 422 more rows]
