# Supplementary material for: Shape Representation of Word Was Automatically Activated in the Encoding Phase
Source: PLoS One. 2016 Oct 27;11(10):e0165534. doi: 10.1371/journal.pone.0165534 (PMC5082803; doi:10.1371/journal.pone.0165534)
Supplement: S1 File — (ZIP) [file pone.0165534.s001.zip › Experiment 1-Data/xjs-ia.xls]

RECORDING_SESSION_LABEL	DATA_FILE	EYE_USED	IA_AREA	IA_AVERAGE_FIX_PUPIL_SIZE	IA_BOTTOM	IA_DWELL_TIME	IA_DWELL_TIME_%	IA_FIRST_FIXATION_DURATION	IA_FIRST_FIXATION_INDEX	IA_FIRST_FIXATION_RUN_INDEX	IA_FIRST_FIXATION_TIME	IA_FIRST_FIXATION_VISITED_IA_COUNT	IA_FIRST_FIXATION_X	IA_FIRST_FIXATION_Y	IA_FIRST_FIX_PROGRESSIVE	IA_FIRST_RUN_DWELL_TIME	IA_FIRST_RUN_END_TIME	IA_FIRST_RUN_FIXATION_%	IA_FIRST_RUN_FIXATION_COUNT	IA_FIRST_RUN_START_TIME	IA_FIRST_SACCADE_AMPLITUDE	IA_FIRST_SACCADE_ANGLE	IA_FIRST_SACCADE_END_TIME	IA_FIRST_SACCADE_START_TIME	IA_FIXATION_%	IA_FIXATION_COUNT	IA_FSA_COUNT_1	IA_FSA_DURATION_1	IA_GROUP	IA_ID	IA_LABEL	IA_LAST_FIXATION_DURATION	IA_LAST_FIXATION_RUN	IA_LAST_FIXATION_TIME	IA_LAST_FIXATION_X	IA_LAST_FIXATION_Y	IA_LAST_RUN_DWELL_TIME	IA_LAST_RUN_END_TIME	IA_LAST_RUN_FIXATION_%	IA_LAST_RUN_FIXATION_COUNT	IA_LAST_RUN_START_TIME	IA_LAST_SACCADE_AMPLITUDE	IA_LAST_SACCADE_ANGLE	IA_LAST_SACCADE_END_TIME	IA_LAST_SACCADE_START_TIME	IA_LEFT	IA_LEGAL	IA_MAX_FIX_PUPIL_SIZE	IA_MIN_FIX_PUPIL_SIZE
xjs	xjs.edf	RIGHT	2660.00	2941.00	402	547	0.1428	547	6	1	1405	1	525.50	374.10	1	547	1951	0.0769	1	1405	4.67	-9.95	1404	1370	0.0769	1	1	160	.	1	RECTANGLE_INTERESTAREA	547	1	1405	525.50	374.10	547	1951	0.0769	1	1405	4.67	-9.95	1404	1370	474	1	2941.00	2941.00
xjs	xjs.edf	RIGHT	2736.00	3182.00	402	693	0.1809	261	9	3	2543	2	840.10	378.10	1	261	2803	0.0769	1	2543	7.83	-8.18	2542	2485	0.2308	3	1	160	.	1	RECTANGLE_INTERESTAREA	160	2	3631	887.00	378.90	432	3790	0.1538	2	3096	1.36	-76.42	3630	3368	836	1	3222.00	3160.00
xjs	xjs.edf	RIGHT	1260.00	2951.00	402	865	0.1814	865	9	1	2292	1	527.30	367.10	1	865	3156	0.0588	1	2292	1.14	13.79	2291	2274	0.0588	1	1	472	.	1	RECTANGLE_INTERESTAREA	865	1	2292	527.30	367.10	865	3156	0.0588	1	2292	1.14	13.79	2291	2274	494	1	2951.00	2951.00
xjs	xjs.edf	RIGHT	2849.00	3028.50	403	688	0.1443	216	16	3	5154	2	875.80	379.50	1	688	5851	0.1176	2	5154	4.02	2.60	5153	5124	0.1176	2	1	472	.	1	RECTANGLE_INTERESTAREA	472	1	5380	848.10	382.60	688	5851	0.1176	2	5154	0.51	156.90	5379	5370	836	1	3065.00	2992.00
xjs	xjs.edf	RIGHT	4329.00	2889.00	403	315	0.0912	315	7	1	2252	1	508.50	377.20	1	315	2566	0.0909	1	2252	4.63	6.39	2251	2217	0.0909	1	0	0	.	1	RECTANGLE_INTERESTAREA	315	1	2252	508.50	377.20	315	2566	0.0909	1	2252	4.63	6.39	2251	2217	454	1	2889.00	2889.00
xjs	xjs.edf	RIGHT	4292.00	2996.00	403	1021	0.2955	1021	11	3	3365	2	861.40	389.50	1	1021	4385	0.0909	1	3365	2.41	-1.93	3364	3338	0.0909	1	0	0	.	1	RECTANGLE_INTERESTAREA	1021	1	3365	861.40	389.50	1021	4385	0.0909	1	3365	2.41	-1.93	3364	3338	816	1	2996.00	2996.00
xjs	xjs.edf	RIGHT	2775.00	3008.00	403	1898	0.2879	633	7	1	1703	1	524.50	368.60	1	633	2335	0.0435	1	1703	3.18	1.08	1702	1669	0.1739	4	1	624	.	1	RECTANGLE_INTERESTAREA	179	4	6637	533.50	386.00	179	6815	0.0435	1	6637	5.28	-174.44	6636	6595	475	1	3263.00	2461.00
xjs	xjs.edf	RIGHT	2775.00	3006.50	403	760	0.1153	136	20	9	7308	2	888.00	400.90	1	760	8298	0.0870	2	7308	1.09	176.51	7307	7291	0.0870	2	1	624	.	1	RECTANGLE_INTERESTAREA	624	1	7675	878.20	402.40	760	8298	0.0870	2	7308	3.00	-91.06	7674	7444	837	1	3057.00	2956.00
xjs	xjs.edf	RIGHT	2736.00	2774.00	402	626	0.2121	626	6	1	1898	1	503.70	386.40	1	626	2523	0.0909	1	1898	1.96	-25.00	1897	1874	0.0909	1	0	0	.	1	RECTANGLE_INTERESTAREA	626	1	1898	503.70	386.40	626	2523	0.0909	1	1898	1.96	-25.00	1897	1874	474	1	2774.00	2774.00
xjs	xjs.edf	RIGHT	2628.00	2729.00	402	627	0.2124	627	11	3	3485	2	861.40	391.60	1	627	4111	0.0909	1	3485	1.51	-23.99	3484	3466	0.0909	1	0	0	.	1	RECTANGLE_INTERESTAREA	627	1	3485	861.40	391.60	627	4111	0.0909	1	3485	1.51	-23.99	3484	3466	838	1	2729.00	2729.00
xjs	xjs.edf	RIGHT	2736.00	2763.00	402	288	0.0790	288	9	1	2380	1	538.10	380.90	1	288	2667	0.0625	1	2380	1.43	34.07	2379	2361	0.0625	1	0	0	.	1	RECTANGLE_INTERESTAREA	288	1	2380	538.10	380.90	288	2667	0.0625	1	2380	1.43	34.07	2379	2361	474	1	2763.00	2763.00
xjs	xjs.edf	RIGHT	2556.00	.	402	0	0.0000	.	.	.	.	.	.	.	.	.	.	.	.	.	.	.	.	.	0.0000	0	0	0	.	1	RECTANGLE_INTERESTAREA	.	.	.	.	.	.	.	.	.	.	.	.	.	.	839	0	.	.
xjs	xjs.edf	RIGHT	2660.00	3035.00	402	228	0.0676	228	7	1	2930	1	529.90	388.70	1	228	3157	0.0909	1	2930	2.43	10.91	2929	2907	0.0909	1	0	0	.	1	RECTANGLE_INTERESTAREA	228	1	2930	529.90	388.70	228	3157	0.0909	1	2930	2.43	10.91	2929	2907	474	1	3035.00	3035.00
xjs	xjs.edf	RIGHT	2664.00	2599.00	402	430	0.1276	430	10	3	3727	2	870.20	385.50	1	430	4156	0.0909	1	3727	2.23	-13.77	3726	3702	0.0909	1	0	0	.	1	RECTANGLE_INTERESTAREA	430	1	3727	870.20	385.50	430	4156	0.0909	1	3727	2.23	-13.77	3726	3702	837	1	2599.00	2599.00
xjs	xjs.edf	RIGHT	4176.00	2343.00	402	656	0.1155	210	13	1	3707	1	522.30	370.60	1	210	3916	0.0455	1	3707	3.05	6.75	3706	3681	0.0909	2	0	0	.	1	RECTANGLE_INTERESTAREA	446	2	4552	541.90	367.40	446	4997	0.0455	1	4552	0.31	56.94	4551	4543	454	1	2356.00	2330.00
xjs	xjs.edf	RIGHT	2772.00	.	402	0	0.0000	.	.	.	.	.	.	.	.	.	.	.	.	.	.	.	.	.	0.0000	0	0	0	.	1	RECTANGLE_INTERESTAREA	.	.	.	.	.	.	.	.	.	.	.	.	.	.	836	0	.	.
xjs	xjs.edf	RIGHT	2812.00	2494.33	403	1034	0.2226	230	5	1	2701	1	514.50	384.60	1	230	2930	0.0769	1	2701	1.68	0.24	2700	2680	0.2308	3	1	270	.	1	RECTANGLE_INTERESTAREA	270	2	3731	498.70	382.30	804	4000	0.1538	2	3179	1.32	-174.83	3730	3713	474	1	2633.00	2411.00
xjs	xjs.edf	RIGHT	2849.00	2631.00	403	121	0.0260	121	12	5	5024	2	881.10	401.70	1	121	5144	0.0769	1	5024	1.97	2.82	5023	5001	0.0769	1	1	270	.	1	RECTANGLE_INTERESTAREA	121	1	5024	881.10	401.70	121	5144	0.0769	1	5024	1.97	2.82	5023	5001	836	1	2631.00	2631.00
xjs	xjs.edf	RIGHT	2812.00	2523.00	403	588	0.1553	271	7	1	2080	1	502.30	394.70	1	588	2687	0.1538	2	2080	6.57	5.08	2079	2038	0.1538	2	1	317	.	1	RECTANGLE_INTERESTAREA	317	1	2371	525.20	388.80	588	2687	0.1538	2	2080	1.39	29.84	2370	2351	474	1	2549.00	2497.00
xjs	xjs.edf	RIGHT	2660.00	2621.00	402	498	0.1315	498	13	3	3808	2	864.30	393.60	1	498	4305	0.0769	1	3808	1.17	-2.32	3807	3791	0.0769	1	1	317	.	1	RECTANGLE_INTERESTAREA	498	1	3808	864.30	393.60	498	4305	0.0769	1	3808	1.17	-2.32	3807	3791	836	1	2621.00	2621.00
xjs	xjs.edf	RIGHT	2736.00	2698.00	402	325	0.0684	325	8	1	3559	1	530.50	377.90	1	325	3883	0.0769	1	3559	2.09	7.16	3558	3538	0.0769	1	0	0	.	1	RECTANGLE_INTERESTAREA	325	1	3559	530.50	377.90	325	3883	0.0769	1	3559	2.09	7.16	3558	3538	474	1	2698.00	2698.00
xjs	xjs.edf	RIGHT	2660.00	2782.00	402	180	0.0379	180	12	3	5411	2	858.20	398.60	1	180	5590	0.0769	1	5411	2.75	-13.08	5410	5382	0.0769	1	0	0	.	1	RECTANGLE_INTERESTAREA	180	1	5411	858.20	398.60	180	5590	0.0769	1	5411	2.75	-13.08	5410	5382	836	1	2782.00	2782.00
xjs	xjs.edf	RIGHT	2772.00	2452.50	402	982	0.3518	317	4	1	1155	1	485.20	378.40	1	317	1471	0.1000	1	1155	10.79	-0.49	1154	832	0.2000	2	0	0	.	1	RECTANGLE_INTERESTAREA	665	2	2105	544.60	396.00	665	2769	0.1000	1	2105	1.71	20.44	2104	2085	474	1	2677.00	2228.00
xjs	xjs.edf	RIGHT	2812.00	.	403	0	0.0000	.	.	.	.	.	.	.	.	.	.	.	.	.	.	.	.	.	0.0000	0	0	0	.	1	RECTANGLE_INTERESTAREA	.	.	.	.	.	.	.	.	.	.	.	.	.	.	836	0	.	.
xjs	xjs.edf	RIGHT	2812.00	2513.00	403	1480	0.4691	517	3	1	1007	1	487.80	388.20	1	1350	2380	0.1538	2	1007	2.58	2.28	1006	983	0.2308	3	1	833	.	1	RECTANGLE_INTERESTAREA	130	2	2665	531.20	378.50	130	2794	0.0769	1	2665	4.39	-171.14	2664	2631	474	1	2806.00	2360.00
xjs	xjs.edf	RIGHT	4218.00	2653.00	403	338	0.1071	338	8	5	3007	2	855.60	399.10	1	338	3344	0.0769	1	3007	2.68	-12.87	3006	2983	0.0769	1	1	833	.	1	RECTANGLE_INTERESTAREA	338	1	3007	855.60	399.10	338	3344	0.0769	1	3007	2.68	-12.87	3006	2983	817	1	2653.00	2653.00
xjs	xjs.edf	RIGHT	2700.00	2414.00	402	409	0.1375	409	5	1	1681	1	484.30	387.80	1	409	2089	0.0909	1	1681	1.54	17.51	1680	1662	0.0909	1	0	0	.	1	RECTANGLE_INTERESTAREA	409	1	1681	484.30	387.80	409	2089	0.0909	1	1681	1.54	17.51	1680	1662	475	1	2414.00	2414.00
xjs	xjs.edf	RIGHT	4068.00	2609.00	402	490	0.1648	490	9	3	3125	2	874.60	399.70	1	490	3614	0.0909	1	3125	1.49	-10.02	3124	3106	0.0909	1	0	0	.	1	RECTANGLE_INTERESTAREA	490	1	3125	874.60	399.70	490	3614	0.0909	1	3125	1.49	-10.02	3124	3106	818	1	2609.00	2609.00
xjs	xjs.edf	RIGHT	2736.00	2700.00	402	390	0.0932	390	8	1	2711	1	499.10	392.30	1	390	3100	0.0588	1	2711	2.12	15.25	2710	2688	0.0588	1	0	0	.	1	RECTANGLE_INTERESTAREA	390	1	2711	499.10	392.30	390	3100	0.0588	1	2711	2.12	15.25	2710	2688	474	1	2700.00	2700.00
xjs	xjs.edf	RIGHT	4181.00	.	403	0	0.0000	.	.	.	.	.	.	.	.	.	.	.	.	.	.	.	.	.	0.0000	0	0	0	.	1	RECTANGLE_INTERESTAREA	.	.	.	.	.	.	.	.	.	.	.	.	.	.	818	0	.	.
xjs	xjs.edf	RIGHT	2736.00	.	402	0	0.0000	.	.	.	.	.	.	.	.	.	.	.	.	.	.	.	.	.	0.0000	0	0	0	.	1	RECTANGLE_INTERESTAREA	.	.	.	.	.	.	.	.	.	.	.	.	.	.	474	0	.	.
xjs	xjs.edf	RIGHT	2700.00	.	402	0	0.0000	.	.	.	.	.	.	.	.	.	.	.	.	.	.	.	.	.	0.0000	0	0	0	.	1	RECTANGLE_INTERESTAREA	.	.	.	.	.	.	.	.	.	.	.	.	.	.	837	0	.	.
xjs	xjs.edf	RIGHT	1260.00	.	402	0	0.0000	.	.	.	.	.	.	.	.	.	.	.	.	.	.	.	.	.	0.0000	0	0	0	.	1	RECTANGLE_INTERESTAREA	.	.	.	.	.	.	.	.	.	.	.	.	.	.	494	0	.	.
xjs	xjs.edf	RIGHT	2625.00	.	402	0	0.0000	.	.	.	.	.	.	.	.	.	.	.	.	.	.	.	.	.	0.0000	0	0	0	.	1	RECTANGLE_INTERESTAREA	.	.	.	.	.	.	.	.	.	.	.	.	.	.	837	0	.	.
xjs	xjs.edf	RIGHT	2625.00	2800.00	402	37	0.0096	37	8	1	2608	1	509.20	369.90	1	37	2644	0.0588	1	2608	10.95	-3.18	2607	2541	0.0588	1	0	0	.	1	RECTANGLE_INTERESTAREA	37	1	2608	509.20	369.90	37	2644	0.0588	1	2608	10.95	-3.18	2607	2541	475	1	2800.00	2800.00
xjs	xjs.edf	RIGHT	2700.00	2508.00	402	640	0.1655	640	14	3	5733	2	864.40	388.90	1	640	6372	0.0588	1	5733	0.84	-33.56	5732	5716	0.0588	1	0	0	.	1	RECTANGLE_INTERESTAREA	640	1	5733	864.40	388.90	640	6372	0.0588	1	5733	0.84	-33.56	5732	5716	837	1	2508.00	2508.00
xjs	xjs.edf	RIGHT	1296.00	.	402	0	0.0000	.	.	.	.	.	.	.	.	.	.	.	.	.	.	.	.	.	0.0000	0	0	0	.	1	RECTANGLE_INTERESTAREA	.	.	.	.	.	.	.	.	.	.	.	.	.	.	494	0	.	.
xjs	xjs.edf	RIGHT	2736.00	2584.00	402	357	0.1041	357	11	1	5244	1	838.60	391.30	1	357	5600	0.0833	1	5244	1.17	-35.10	5243	5221	0.0833	1	0	0	.	1	RECTANGLE_INTERESTAREA	357	1	5244	838.60	391.30	357	5600	0.0833	1	5244	1.17	-35.10	5243	5221	836	0	2584.00	2584.00
xjs	xjs.edf	RIGHT	2775.00	.	403	0	0.0000	.	.	.	.	.	.	.	.	.	.	.	.	.	.	.	.	.	0.0000	0	0	0	.	1	RECTANGLE_INTERESTAREA	.	.	.	.	.	.	.	.	.	.	.	.	.	.	475	0	.	.
xjs	xjs.edf	RIGHT	2736.00	.	402	0	0.0000	.	.	.	.	.	.	.	.	.	.	.	.	.	.	.	.	.	0.0000	0	0	0	.	1	RECTANGLE_INTERESTAREA	.	.	.	.	.	.	.	.	.	.	.	.	.	.	836	0	.	.
xjs	xjs.edf	RIGHT	3996.00	2065.50	402	189	0.0935	85	6	1	3076	1	458.00	368.40	1	85	3160	0.0833	1	3076	0.44	-29.45	3075	2194	0.1667	2	2	564	.	1	RECTANGLE_INTERESTAREA	104	2	4620	541.60	367.20	104	4723	0.0833	1	4620	18.86	-174.43	4619	4252	457	1	2106.00	2025.00
xjs	xjs.edf	RIGHT	2736.00	2034.50	402	564	0.2791	285	10	5	4783	2	860.20	382.40	1	564	5361	0.1667	2	4783	11.89	-3.74	4782	4724	0.1667	2	2	564	.	1	RECTANGLE_INTERESTAREA	279	1	5083	876.90	378.00	564	5361	0.1667	2	4783	0.75	-30.72	5082	5068	836	1	2201.00	1868.00
xjs	xjs.edf	RIGHT	2812.00	.	403	0	0.0000	.	.	.	.	.	.	.	.	.	.	.	.	.	.	.	.	.	0.0000	0	0	0	.	1	RECTANGLE_INTERESTAREA	.	.	.	.	.	.	.	.	.	.	.	.	.	.	474	0	.	.
xjs	xjs.edf	RIGHT	2701.00	.	403	0	0.0000	.	.	.	.	.	.	.	.	.	.	.	.	.	.	.	.	.	0.0000	0	0	0	.	1	RECTANGLE_INTERESTAREA	.	.	.	.	.	.	.	.	.	.	.	.	.	.	838	0	.	.
xjs	xjs.edf	RIGHT	2556.00	.	402	0	0.0000	.	.	.	.	.	.	.	.	.	.	.	.	.	.	.	.	.	0.0000	0	0	0	.	1	RECTANGLE_INTERESTAREA	.	.	.	.	.	.	.	.	.	.	.	.	.	.	477	0	.	.
xjs	xjs.edf	RIGHT	2700.00	2792.00	402	266	0.0372	266	31	1	18600	1	879.30	379.60	1	266	18865	0.0312	1	18600	3.27	1.01	18599	18573	0.0312	1	0	0	.	1	RECTANGLE_INTERESTAREA	266	1	18600	879.30	379.60	266	18865	0.0312	1	18600	3.27	1.01	18599	18573	837	0	2792.00	2792.00
xjs	xjs.edf	RIGHT	2772.00	2995.00	402	1371	0.3405	185	6	1	1511	1	492.80	367.70	1	185	1695	0.0500	1	1511	10.89	0.07	1510	1444	0.2000	4	1	261	.	1	RECTANGLE_INTERESTAREA	179	3	3710	531.00	376.90	179	3888	0.0500	1	3710	1.82	179.34	3709	3688	474	1	3486.00	2614.00
xjs	xjs.edf	RIGHT	2736.00	3117.00	402	444	0.1103	444	19	7	4805	2	867.60	388.60	1	444	5248	0.0500	1	4805	1.88	178.29	4804	4781	0.0500	1	1	261	.	1	RECTANGLE_INTERESTAREA	444	1	4805	867.60	388.60	444	5248	0.0500	1	4805	1.88	178.29	4804	4781	836	1	3117.00	3117.00
xjs	xjs.edf	RIGHT	2736.00	2920.00	402	928	0.2515	371	7	1	1604	1	506.50	379.80	1	805	2423	0.1250	2	1604	3.63	177.67	1603	1576	0.1875	3	1	434	.	1	RECTANGLE_INTERESTAREA	123	2	3447	524.70	376.90	123	3569	0.0625	1	3447	7.56	177.57	3446	3397	474	1	3211.00	2633.00
xjs	xjs.edf	RIGHT	4176.00	3038.00	402	421	0.1141	421	14	5	4197	2	900.80	397.50	1	421	4617	0.0625	1	4197	1.65	178.97	4196	4176	0.0625	1	1	434	.	1	RECTANGLE_INTERESTAREA	421	1	4197	900.80	397.50	421	4617	0.0625	1	4197	1.65	178.97	4196	4176	816	1	3038.00	3038.00
xjs	xjs.edf	RIGHT	2664.00	2713.00	402	1015	0.2977	389	6	1	2318	1	507.70	377.50	1	1015	3346	0.1667	2	2318	12.52	-4.75	2317	1908	0.1667	2	1	626	.	1	RECTANGLE_INTERESTAREA	626	1	2721	526.70	380.70	1015	3346	0.1667	2	2318	0.72	1.96	2720	2707	475	1	2803.00	2623.00
xjs	xjs.edf	RIGHT	2775.00	.	403	0	0.0000	.	.	.	.	.	.	.	.	.	.	.	.	.	.	.	.	.	0.0000	0	1	626	.	1	RECTANGLE_INTERESTAREA	.	.	.	.	.	.	.	.	.	.	.	.	.	.	837	0	.	.
xjs	xjs.edf	RIGHT	2849.00	.	403	0	0.0000	.	.	.	.	.	.	.	.	.	.	.	.	.	.	.	.	.	0.0000	0	0	0	.	1	RECTANGLE_INTERESTAREA	.	.	.	.	.	.	.	.	.	.	.	.	.	.	474	0	.	.
xjs	xjs.edf	RIGHT	2700.00	3115.00	402	327	0.1413	327	10	1	2580	1	868.80	389.70	1	327	2906	0.1000	1	2580	1.54	-7.78	2579	2561	0.1000	1	0	0	.	1	RECTANGLE_INTERESTAREA	327	1	2580	868.80	389.70	327	2906	0.1000	1	2580	1.54	-7.78	2579	2561	837	0	3115.00	3115.00
xjs	xjs.edf	RIGHT	2736.00	2869.75	402	833	0.1387	69	15	1	4388	1	487.30	368.40	1	69	4456	0.0370	1	4388	1.09	80.16	4387	4341	0.1481	4	1	161	.	1	RECTANGLE_INTERESTAREA	367	4	6192	517.00	366.90	367	6558	0.0370	1	6192	3.14	167.61	6191	6141	474	1	3140.00	2698.00
xjs	xjs.edf	RIGHT	2736.00	2894.00	402	522	0.0869	361	26	9	7084	2	874.80	395.90	1	522	7620	0.0741	2	7084	1.26	-175.16	7083	7067	0.0741	2	1	161	.	1	RECTANGLE_INTERESTAREA	161	1	7460	840.10	397.70	522	7620	0.0741	2	7084	1.02	173.06	7459	7445	836	1	2936.00	2852.00
xjs	xjs.edf	RIGHT	4181.00	2377.50	403	654	0.1383	377	11	1	3439	1	481.40	368.40	1	377	3815	0.0526	1	3439	3.79	1.33	3438	3402	0.1053	2	0	0	.	1	RECTANGLE_INTERESTAREA	277	2	4100	495.90	372.10	277	4376	0.0526	1	4100	10.81	-126.51	4099	4035	456	1	2383.00	2372.00
xjs	xjs.edf	RIGHT	2625.00	2968.50	402	443	0.0937	355	16	5	5015	2	859.40	388.00	1	355	5369	0.0526	1	5015	2.76	6.90	5014	4989	0.1053	2	0	0	.	1	RECTANGLE_INTERESTAREA	88	2	5988	858.70	383.50	88	6075	0.0526	1	5988	4.72	-15.27	5987	5951	837	1	3185.00	2752.00
xjs	xjs.edf	RIGHT	2736.00	2394.00	402	297	0.0536	297	17	1	5143	1	522.50	370.60	1	297	5439	0.0357	1	5143	1.48	3.15	5142	5123	0.0357	1	1	80	.	1	RECTANGLE_INTERESTAREA	297	1	5143	522.50	370.60	297	5439	0.0357	1	5143	1.48	3.15	5142	5123	474	1	2394.00	2394.00
xjs	xjs.edf	RIGHT	2736.00	2718.00	402	231	0.0417	151	21	3	6335	2	843.40	392.40	1	231	6586	0.0714	2	6335	7.51	-12.19	6334	6278	0.0714	2	1	80	.	1	RECTANGLE_INTERESTAREA	80	1	6507	892.70	397.90	231	6586	0.0714	2	6335	1.53	-9.20	6506	6486	836	1	2758.00	2678.00
xjs	xjs.edf	RIGHT	2592.00	2534.00	402	89	0.0447	89	5	1	1479	1	516.30	369.60	1	89	1567	0.1250	1	1479	1.11	10.88	1478	1464	0.1250	1	0	0	.	1	RECTANGLE_INTERESTAREA	89	1	1479	516.30	369.60	89	1567	0.1250	1	1479	1.11	10.88	1478	1464	476	1	2534.00	2534.00
xjs	xjs.edf	RIGHT	2738.00	.	403	0	0.0000	.	.	.	.	.	.	.	.	.	.	.	.	.	.	.	.	.	0.0000	0	0	0	.	1	RECTANGLE_INTERESTAREA	.	.	.	.	.	.	.	.	.	.	.	.	.	.	837	0	.	.
xjs	xjs.edf	RIGHT	2628.00	2397.00	402	623	0.2073	623	4	1	904	1	484.80	378.10	1	623	1526	0.0833	1	904	3.10	-8.96	903	878	0.0833	1	0	0	.	1	RECTANGLE_INTERESTAREA	623	1	904	484.80	378.10	623	1526	0.0833	1	904	3.10	-8.96	903	878	476	1	2397.00	2397.00
xjs	xjs.edf	RIGHT	4176.00	3065.00	402	94	0.0313	94	8	3	2546	2	860.90	396.90	1	94	2639	0.0833	1	2546	1.59	1.95	2545	2527	0.0833	1	0	0	.	1	RECTANGLE_INTERESTAREA	94	1	2546	860.90	396.90	94	2639	0.0833	1	2546	1.59	1.95	2545	2527	816	1	3065.00	3065.00
xjs	xjs.edf	RIGHT	2628.00	2726.00	402	503	0.0811	503	17	1	5934	1	507.50	368.30	1	503	6436	0.0400	1	5934	7.75	95.47	5933	5633	0.0400	1	0	0	.	1	RECTANGLE_INTERESTAREA	503	1	5934	507.50	368.30	503	6436	0.0400	1	5934	7.75	95.47	5933	5633	476	1	2726.00	2726.00
xjs	xjs.edf	RIGHT	2701.00	2663.00	403	349	0.0563	349	22	3	7403	2	848.80	388.60	1	349	7751	0.0400	1	7403	2.31	-5.98	7402	7377	0.0400	1	0	0	.	1	RECTANGLE_INTERESTAREA	349	1	7403	848.80	388.60	349	7751	0.0400	1	7403	2.31	-5.98	7402	7377	838	1	2663.00	2663.00
xjs	xjs.edf	RIGHT	2812.00	2581.00	403	447	0.1310	447	5	1	1828	1	491.80	372.80	1	447	2274	0.0833	1	1828	1.94	4.04	1827	1806	0.0833	1	1	122	.	1	RECTANGLE_INTERESTAREA	447	1	1828	491.80	372.80	447	2274	0.0833	1	1828	1.94	4.04	1827	1806	474	1	2581.00	2581.00
xjs	xjs.edf	RIGHT	2628.00	3060.00	402	281	0.0823	159	8	3	3155	2	842.70	392.50	1	281	3454	0.1667	2	3155	3.24	5.48	3154	3121	0.1667	2	1	122	.	1	RECTANGLE_INTERESTAREA	122	1	3333	890.60	390.00	281	3454	0.1667	2	3155	1.37	0.98	3332	3314	838	1	3067.00	3053.00
xjs	xjs.edf	RIGHT	2736.00	2628.00	402	512	0.2380	368	4	1	1058	1	497.20	377.30	1	512	1586	0.1818	2	1058	2.60	-7.01	1057	1034	0.1818	2	1	144	.	1	RECTANGLE_INTERESTAREA	144	1	1443	538.90	368.10	512	1586	0.1818	2	1058	1.29	17.50	1442	1426	474	1	2637.00	2619.00
xjs	xjs.edf	RIGHT	2775.00	3029.00	403	196	0.0911	196	8	3	2086	2	854.30	401.20	1	196	2281	0.0909	1	2086	1.48	2.33	2085	2067	0.0909	1	1	144	.	1	RECTANGLE_INTERESTAREA	196	1	2086	854.30	401.20	196	2281	0.0909	1	2086	1.48	2.33	2085	2067	837	1	3029.00	3029.00
xjs	xjs.edf	RIGHT	2812.00	2853.00	403	416	0.1427	416	6	1	1668	1	514.70	384.10	1	416	2083	0.0769	1	1668	3.57	-2.02	1667	1634	0.0769	1	0	0	.	1	RECTANGLE_INTERESTAREA	416	1	1668	514.70	384.10	416	2083	0.0769	1	1668	3.57	-2.02	1667	1634	474	1	2853.00	2853.00
xjs	xjs.edf	RIGHT	4140.00	.	402	0	0.0000	.	.	.	.	.	.	.	.	.	.	.	.	.	.	.	.	.	0.0000	0	0	0	.	1	RECTANGLE_INTERESTAREA	.	.	.	.	.	.	.	.	.	.	.	.	.	.	817	0	.	.
xjs	xjs.edf	RIGHT	2700.00	2376.00	402	232	0.0664	232	10	1	3184	1	499.40	377.50	1	232	3415	0.0714	1	3184	0.40	167.50	3183	3062	0.0714	1	0	0	.	1	RECTANGLE_INTERESTAREA	232	1	3184	499.40	377.50	232	3415	0.0714	1	3184	0.40	167.50	3183	3062	475	1	2376.00	2376.00
xjs	xjs.edf	RIGHT	2555.00	2694.00	402	249	0.0712	249	13	3	4104	2	892.80	391.00	1	249	4352	0.0714	1	4104	4.77	-0.73	4103	4066	0.0714	1	0	0	.	1	RECTANGLE_INTERESTAREA	249	1	4104	892.80	391.00	249	4352	0.0714	1	4104	4.77	-0.73	4103	4066	838	1	2694.00	2694.00
xjs	xjs.edf	RIGHT	2812.00	2781.00	403	224	0.0923	224	6	1	1412	1	489.80	379.40	1	224	1635	0.0769	1	1412	2.60	-6.08	1411	1388	0.0769	1	0	0	.	1	RECTANGLE_INTERESTAREA	224	1	1412	489.80	379.40	224	1635	0.0769	1	1412	2.60	-6.08	1411	1388	474	1	2781.00	2781.00
xjs	xjs.edf	RIGHT	2592.00	2624.00	402	310	0.1277	310	11	3	2581	2	864.20	389.00	1	310	2890	0.0769	1	2581	1.75	-5.08	2580	2558	0.0769	1	0	0	.	1	RECTANGLE_INTERESTAREA	310	1	2581	864.20	389.00	310	2890	0.0769	1	2581	1.75	-5.08	2580	2558	838	1	2624.00	2624.00
xjs	xjs.edf	RIGHT	2736.00	2837.00	402	996	0.2103	285	8	1	2953	1	503.90	392.80	1	996	4077	0.1579	3	2953	1.00	53.65	2952	2807	0.1579	3	2	711	.	1	RECTANGLE_INTERESTAREA	622	1	3456	509.80	381.80	996	4077	0.1579	3	2953	1.33	-175.37	3455	3427	474	1	2883.00	2789.00
xjs	xjs.edf	RIGHT	4292.00	.	403	0	0.0000	.	.	.	.	.	.	.	.	.	.	.	.	.	.	.	.	.	0.0000	0	2	711	.	1	RECTANGLE_INTERESTAREA	.	.	.	.	.	.	.	.	.	.	.	.	.	.	816	0	.	.
xjs	xjs.edf	RIGHT	2700.00	2544.00	402	293	0.0681	293	4	1	938	1	492.10	370.50	1	293	1230	0.0667	1	938	2.87	5.02	937	912	0.0667	1	0	0	.	1	RECTANGLE_INTERESTAREA	293	1	938	492.10	370.50	293	1230	0.0667	1	938	2.87	5.02	937	912	475	1	2544.00	2544.00
xjs	xjs.edf	RIGHT	2700.00	2887.00	402	235	0.0546	235	10	3	3392	2	901.30	401.20	1	235	3626	0.0667	1	3392	1.27	-1.66	3391	3374	0.0667	1	0	0	.	1	RECTANGLE_INTERESTAREA	235	1	3392	901.30	401.20	235	3626	0.0667	1	3392	1.27	-1.66	3391	3374	837	1	2887.00	2887.00
xjs	xjs.edf	RIGHT	2625.00	2930.50	402	831	0.1669	777	11	1	3810	1	523.60	373.40	1	777	4586	0.0556	1	3810	0.37	-110.91	3809	3296	0.1111	2	0	0	.	1	RECTANGLE_INTERESTAREA	54	2	6996	543.50	382.40	54	7049	0.0556	1	6996	5.96	179.13	6995	6918	475	1	3063.00	2798.00
xjs	xjs.edf	RIGHT	2775.00	.	403	0	0.0000	.	.	.	.	.	.	.	.	.	.	.	.	.	.	.	.	.	0.0000	0	0	0	.	1	RECTANGLE_INTERESTAREA	.	.	.	.	.	.	.	.	.	.	.	.	.	.	837	0	.	.
xjs	xjs.edf	RIGHT	2738.00	2649.67	403	946	0.3760	291	4	1	876	1	481.50	376.90	1	946	1856	0.3000	3	876	11.91	4.48	875	816	0.3000	3	2	655	.	1	RECTANGLE_INTERESTAREA	210	1	1647	486.30	372.30	946	1856	0.3000	3	876	1.15	173.15	1646	1631	475	1	2695.00	2615.00
xjs	xjs.edf	RIGHT	4068.00	3027.00	402	317	0.1260	317	9	3	2461	2	861.70	390.10	1	317	2777	0.1000	1	2461	2.28	-10.33	2460	2438	0.1000	1	2	655	.	1	RECTANGLE_INTERESTAREA	317	1	2461	861.70	390.10	317	2777	0.1000	1	2461	2.28	-10.33	2460	2438	818	1	3027.00	3027.00
xjs	xjs.edf	RIGHT	2700.00	2819.00	402	393	0.1210	393	4	1	909	1	516.10	382.60	1	393	1301	0.0909	1	909	6.26	78.33	908	717	0.0909	1	0	0	.	1	RECTANGLE_INTERESTAREA	393	1	909	516.10	382.60	393	1301	0.0909	1	909	6.26	78.33	908	717	475	1	2819.00	2819.00
xjs	xjs.edf	RIGHT	2700.00	.	402	0	0.0000	.	.	.	.	.	.	.	.	.	.	.	.	.	.	.	.	.	0.0000	0	0	0	.	1	RECTANGLE_INTERESTAREA	.	.	.	.	.	.	.	.	.	.	.	.	.	.	837	0	.	.
xjs	xjs.edf	RIGHT	2625.00	2794.00	402	315	0.1673	315	5	1	1074	1	518.10	383.70	1	315	1388	0.1000	1	1074	2.51	3.88	1073	1051	0.1000	1	0	0	.	1	RECTANGLE_INTERESTAREA	315	1	1074	518.10	383.70	315	1388	0.1000	1	1074	2.51	3.88	1073	1051	475	1	2794.00	2794.00
xjs	xjs.edf	RIGHT	2772.00	2723.00	402	162	0.0860	162	8	3	1906	2	864.90	384.40	1	162	2067	0.1000	1	1906	3.75	-1.40	1905	1871	0.1000	1	0	0	.	1	RECTANGLE_INTERESTAREA	162	1	1906	864.90	384.40	162	2067	0.1000	1	1906	3.75	-1.40	1905	1871	836	1	2723.00	2723.00
xjs	xjs.edf	RIGHT	4292.00	2760.00	403	268	0.0982	268	4	1	728	1	493.80	376.80	1	268	995	0.0769	1	728	2.80	-11.09	727	704	0.0769	1	0	0	.	1	RECTANGLE_INTERESTAREA	268	1	728	493.80	376.80	268	995	0.0769	1	728	2.80	-11.09	727	704	454	1	2760.00	2760.00
xjs	xjs.edf	RIGHT	3996.00	2871.00	402	184	0.0674	184	10	3	2022	2	880.10	400.20	1	184	2205	0.0769	1	2022	1.28	7.99	2021	2004	0.0769	1	0	0	.	1	RECTANGLE_INTERESTAREA	184	1	2022	880.10	400.20	184	2205	0.0769	1	2022	1.28	7.99	2021	2004	819	1	2871.00	2871.00
xjs	xjs.edf	RIGHT	2736.00	2866.00	402	316	0.1712	316	4	1	830	1	504.70	386.70	1	316	1145	0.1000	1	830	2.94	-6.01	829	805	0.1000	1	0	0	.	1	RECTANGLE_INTERESTAREA	316	1	830	504.70	386.70	316	1145	0.1000	1	830	2.94	-6.01	829	805	474	1	2866.00	2866.00
xjs	xjs.edf	RIGHT	2555.00	.	402	0	0.0000	.	.	.	.	.	.	.	.	.	.	.	.	.	.	.	.	.	0.0000	0	0	0	.	1	RECTANGLE_INTERESTAREA	.	.	.	.	.	.	.	.	.	.	.	.	.	.	838	0	.	.
xjs	xjs.edf	RIGHT	4292.00	2830.67	403	544	0.1502	224	3	1	586	1	493.20	393.50	1	333	937	0.1333	2	586	10.32	-1.47	585	522	0.2000	3	1	109	.	1	RECTANGLE_INTERESTAREA	211	2	3829	536.10	397.70	211	4039	0.0667	1	3829	7.00	170.72	3828	3758	454	1	3049.00	2689.00
xjs	xjs.edf	RIGHT	4140.00	.	402	0	0.0000	.	.	.	.	.	.	.	.	.	.	.	.	.	.	.	.	.	0.0000	0	1	109	.	1	RECTANGLE_INTERESTAREA	.	.	.	.	.	.	.	.	.	.	.	.	.	.	817	0	.	.
xjs	xjs.edf	RIGHT	4255.00	2764.50	403	357	0.1779	244	4	1	739	1	535.50	367.90	1	357	1112	0.1818	2	739	13.16	2.85	738	669	0.1818	2	1	113	.	1	RECTANGLE_INTERESTAREA	113	1	1000	495.80	377.40	357	1112	0.1818	2	739	1.24	-172.60	999	983	455	1	2796.00	2733.00
xjs	xjs.edf	RIGHT	2700.00	2938.00	402	715	0.3563	715	10	3	1672	2	851.60	397.20	1	715	2386	0.0909	1	1672	1.49	-1.03	1671	1652	0.0909	1	1	113	.	1	RECTANGLE_INTERESTAREA	715	1	1672	851.60	397.20	715	2386	0.0909	1	1672	1.49	-1.03	1671	1652	837	1	2938.00	2938.00
xjs	xjs.edf	RIGHT	2812.00	2846.00	403	105	0.0430	105	6	1	952	1	512.30	383.90	1	105	1056	0.0769	1	952	1.88	-1.81	951	930	0.0769	1	0	0	.	1	RECTANGLE_INTERESTAREA	105	1	952	512.30	383.90	105	1056	0.0769	1	952	1.88	-1.81	951	930	474	1	2846.00	2846.00
xjs	xjs.edf	RIGHT	2736.00	2814.00	402	405	0.1658	405	13	3	2818	2	861.30	400.70	1	405	3222	0.0769	1	2818	1.26	-1.22	2817	2801	0.0769	1	0	0	.	1	RECTANGLE_INTERESTAREA	405	1	2818	861.30	400.70	405	3222	0.0769	1	2818	1.26	-1.22	2817	2801	836	1	2814.00	2814.00
xjs	xjs.edf	RIGHT	2775.00	2576.50	403	724	0.3144	188	4	1	1010	1	521.70	373.70	1	188	1197	0.0909	1	1010	2.07	-179.81	1009	987	0.1818	2	0	0	.	1	RECTANGLE_INTERESTAREA	536	2	1644	535.10	366.80	536	2179	0.0909	1	1644	0.94	0.42	1643	1628	475	1	2726.00	2427.00
xjs	xjs.edf	RIGHT	2556.00	.	402	0	0.0000	.	.	.	.	.	.	.	.	.	.	.	.	.	.	.	.	.	0.0000	0	0	0	.	1	RECTANGLE_INTERESTAREA	.	.	.	.	.	.	.	.	.	.	.	.	.	.	839	0	.	.
xjs	xjs.edf	RIGHT	2736.00	.	402	0	0.0000	.	.	.	.	.	.	.	.	.	.	.	.	.	.	.	.	.	0.0000	0	0	0	.	1	RECTANGLE_INTERESTAREA	.	.	.	.	.	.	.	.	.	.	.	.	.	.	474	0	.	.
xjs	xjs.edf	RIGHT	2625.00	2514.00	402	352	0.1679	352	9	1	2183	1	846.40	398.20	1	352	2534	0.1000	1	2183	1.80	-10.75	2182	2160	0.1000	1	0	0	.	1	RECTANGLE_INTERESTAREA	352	1	2183	846.40	398.20	352	2534	0.1000	1	2183	1.80	-10.75	2182	2160	837	0	2514.00	2514.00
xjs	xjs.edf	RIGHT	2628.00	2413.50	402	726	0.2838	393	6	1	1203	1	531.40	384.50	1	726	1944	0.1667	2	1203	1.95	116.48	1202	1178	0.1667	2	1	333	.	1	RECTANGLE_INTERESTAREA	333	1	1612	492.80	373.10	726	1944	0.1667	2	1203	1.12	-169.89	1611	1596	476	1	2433.00	2394.00
xjs	xjs.edf	RIGHT	2812.00	.	403	0	0.0000	.	.	.	.	.	.	.	.	.	.	.	.	.	.	.	.	.	0.0000	0	1	333	.	1	RECTANGLE_INTERESTAREA	.	.	.	.	.	.	.	.	.	.	.	.	.	.	836	0	.	.
xjs	xjs.edf	RIGHT	2849.00	2189.00	403	341	0.1539	341	4	1	1335	1	501.50	379.50	1	341	1675	0.1250	1	1335	3.84	65.27	1334	1190	0.1250	1	0	0	.	1	RECTANGLE_INTERESTAREA	341	1	1335	501.50	379.50	341	1675	0.1250	1	1335	3.84	65.27	1334	1190	474	1	2189.00	2189.00
xjs	xjs.edf	RIGHT	2700.00	2478.00	402	349	0.1575	349	7	3	2201	2	852.20	397.50	1	349	2549	0.1250	1	2201	1.42	-6.79	2200	2181	0.1250	1	0	0	.	1	RECTANGLE_INTERESTAREA	349	1	2201	852.20	397.50	349	2549	0.1250	1	2201	1.42	-6.79	2200	2181	837	1	2478.00	2478.00
xjs	xjs.edf	RIGHT	4329.00	2836.50	403	480	0.1305	306	4	1	750	1	496.80	381.30	1	480	1257	0.1333	2	750	1.59	-1.89	749	730	0.1333	2	1	174	.	1	RECTANGLE_INTERESTAREA	174	1	1084	563.00	368.70	480	1257	0.1333	2	750	2.60	6.49	1083	1056	454	1	2849.00	2824.00
xjs	xjs.edf	RIGHT	4292.00	.	403	0	0.0000	.	.	.	.	.	.	.	.	.	.	.	.	.	.	.	.	.	0.0000	0	1	174	.	1	RECTANGLE_INTERESTAREA	.	.	.	.	.	.	.	.	.	.	.	.	.	.	816	0	.	.
xjs	xjs.edf	RIGHT	4329.00	2675.00	403	279	0.1036	279	6	1	1877	1	536.90	400.70	1	279	2155	0.0909	1	1877	6.38	79.52	1876	1704	0.0909	1	0	0	.	1	RECTANGLE_INTERESTAREA	279	1	1877	536.90	400.70	279	2155	0.0909	1	1877	6.38	79.52	1876	1704	454	1	2675.00	2675.00
xjs	xjs.edf	RIGHT	2812.00	2666.00	403	133	0.0494	133	9	3	2671	2	855.60	396.30	1	133	2803	0.0909	1	2671	3.21	-29.32	2670	2637	0.0909	1	0	0	.	1	RECTANGLE_INTERESTAREA	133	1	2671	855.60	396.30	133	2803	0.0909	1	2671	3.21	-29.32	2670	2637	836	1	2666.00	2666.00
xjs	xjs.edf	RIGHT	2736.00	2329.00	402	400	0.1259	400	9	1	2293	1	512.90	367.40	1	400	2692	0.0714	1	2293	5.95	-67.70	2292	1955	0.0714	1	0	0	.	1	RECTANGLE_INTERESTAREA	400	1	2293	512.90	367.40	400	2692	0.0714	1	2293	5.95	-67.70	2292	1955	474	1	2329.00	2329.00
xjs	xjs.edf	RIGHT	4140.00	2723.00	402	342	0.1077	342	13	3	3695	2	863.50	394.00	1	342	4036	0.0714	1	3695	2.90	-46.25	3694	3606	0.0714	1	0	0	.	1	RECTANGLE_INTERESTAREA	342	1	3695	863.50	394.00	342	4036	0.0714	1	3695	2.90	-46.25	3694	3606	817	1	2723.00	2723.00
xjs	xjs.edf	RIGHT	2625.00	.	402	0	0.0000	.	.	.	.	.	.	.	.	.	.	.	.	.	.	.	.	.	0.0000	0	0	0	.	1	RECTANGLE_INTERESTAREA	.	.	.	.	.	.	.	.	.	.	.	.	.	.	475	0	.	.
xjs	xjs.edf	RIGHT	2812.00	.	403	0	0.0000	.	.	.	.	.	.	.	.	.	.	.	.	.	.	.	.	.	0.0000	0	0	0	.	1	RECTANGLE_INTERESTAREA	.	.	.	.	.	.	.	.	.	.	.	.	.	.	836	0	.	.
xjs	xjs.edf	RIGHT	2627.00	2377.33	403	1084	0.3839	249	4	1	682	1	495.50	383.10	1	249	930	0.0667	1	682	11.09	-2.06	681	611	0.2000	3	0	0	.	1	RECTANGLE_INTERESTAREA	172	3	2156	509.80	372.50	172	2327	0.0667	1	2156	5.60	173.84	2155	2111	477	1	2499.00	2244.00
xjs	xjs.edf	RIGHT	2812.00	.	403	0	0.0000	.	.	.	.	.	.	.	.	.	.	.	.	.	.	.	.	.	0.0000	0	0	0	.	1	RECTANGLE_INTERESTAREA	.	.	.	.	.	.	.	.	.	.	.	.	.	.	836	0	.	.
xjs	xjs.edf	RIGHT	2664.00	1908.00	402	321	0.0908	41	11	1	3001	1	487.70	380.80	1	321	3349	0.1176	2	3001	0.04	78.87	3000	2703	0.1176	2	1	280	.	1	RECTANGLE_INTERESTAREA	280	1	3070	493.70	371.50	321	3349	0.1176	2	3001	0.04	78.87	3069	3042	475	1	1920.00	1896.00
xjs	xjs.edf	RIGHT	2736.00	.	402	0	0.0000	.	.	.	.	.	.	.	.	.	.	.	.	.	.	.	.	.	0.0000	0	1	280	.	1	RECTANGLE_INTERESTAREA	.	.	.	.	.	.	.	.	.	.	.	.	.	.	836	0	.	.
xjs	xjs.edf	RIGHT	2812.00	2595.00	403	325	0.1334	325	6	1	1204	1	492.00	377.20	1	325	1528	0.0833	1	1204	2.60	-3.69	1203	1179	0.0833	1	0	0	.	1	RECTANGLE_INTERESTAREA	325	1	1204	492.00	377.20	325	1528	0.0833	1	1204	2.60	-3.69	1203	1179	474	1	2595.00	2595.00
xjs	xjs.edf	RIGHT	2700.00	2435.00	402	378	0.1551	378	11	3	2614	2	855.30	396.70	1	378	2991	0.0833	1	2614	1.43	-31.57	2613	2595	0.0833	1	0	0	.	1	RECTANGLE_INTERESTAREA	378	1	2614	855.30	396.70	378	2991	0.0833	1	2614	1.43	-31.57	2613	2595	837	1	2435.00	2435.00
xjs	xjs.edf	RIGHT	2812.00	2529.50	403	603	0.2209	343	5	1	856	1	496.60	390.60	1	603	1477	0.2000	2	856	11.42	4.32	855	782	0.2000	2	1	260	.	1	RECTANGLE_INTERESTAREA	260	1	1218	528.60	381.60	603	1477	0.2000	2	856	1.41	0.29	1217	1199	474	1	2653.00	2406.00
xjs	xjs.edf	RIGHT	2736.00	.	402	0	0.0000	.	.	.	.	.	.	.	.	.	.	.	.	.	.	.	.	.	0.0000	0	1	260	.	1	RECTANGLE_INTERESTAREA	.	.	.	.	.	.	.	.	.	.	.	.	.	.	836	0	.	.
xjs	xjs.edf	RIGHT	2738.00	2389.50	403	368	0.1230	169	4	1	954	1	478.50	389.20	1	258	1230	0.1250	2	954	3.51	-3.49	953	923	0.2500	4	2	115	.	1	RECTANGLE_INTERESTAREA	26	2	2391	517.90	383.10	110	2416	0.1250	2	2287	0.03	82.93	2390	2371	475	1	2598.00	2173.00
xjs	xjs.edf	RIGHT	2700.00	.	402	0	0.0000	.	.	.	.	.	.	.	.	.	.	.	.	.	.	.	.	.	0.0000	0	2	115	.	1	RECTANGLE_INTERESTAREA	.	.	.	.	.	.	.	.	.	.	.	.	.	.	837	0	.	.
xjs	xjs.edf	RIGHT	2664.00	2674.00	402	276	0.1138	276	4	1	984	1	504.20	371.00	1	276	1259	0.0833	1	984	1.19	-13.66	983	966	0.0833	1	0	0	.	1	RECTANGLE_INTERESTAREA	276	1	984	504.20	371.00	276	1259	0.0833	1	984	1.19	-13.66	983	966	475	1	2674.00	2674.00
xjs	xjs.edf	RIGHT	3996.00	3019.00	402	125	0.0515	125	8	3	2156	2	860.70	399.30	1	125	2280	0.0833	1	2156	1.64	8.96	2155	2135	0.0833	1	0	0	.	1	RECTANGLE_INTERESTAREA	125	1	2156	860.70	399.30	125	2280	0.0833	1	2156	1.64	8.96	2155	2135	819	1	3019.00	3019.00
xjs	xjs.edf	RIGHT	2772.00	2612.00	402	613	0.1990	217	5	1	813	1	500.50	381.60	1	217	1029	0.0625	1	813	2.20	-5.80	812	790	0.1875	3	0	0	.	1	RECTANGLE_INTERESTAREA	172	3	3276	523.90	386.70	172	3447	0.0625	1	3276	9.35	174.49	3275	3211	474	1	3126.00	2211.00
xjs	xjs.edf	RIGHT	2772.00	.	402	0	0.0000	.	.	.	.	.	.	.	.	.	.	.	.	.	.	.	.	.	0.0000	0	0	0	.	1	RECTANGLE_INTERESTAREA	.	.	.	.	.	.	.	.	.	.	.	.	.	.	836	0	.	.
xjs	xjs.edf	RIGHT	2775.00	2439.50	403	514	0.1783	299	6	1	1640	1	500.40	380.30	1	514	2169	0.1538	2	1640	1.84	2.05	1639	1620	0.1538	2	1	215	.	1	RECTANGLE_INTERESTAREA	215	1	1955	528.30	376.40	514	2169	0.1538	2	1640	1.00	9.20	1954	1939	475	1	2516.00	2363.00
xjs	xjs.edf	RIGHT	2736.00	.	402	0	0.0000	.	.	.	.	.	.	.	.	.	.	.	.	.	.	.	.	.	0.0000	0	1	215	.	1	RECTANGLE_INTERESTAREA	.	.	.	.	.	.	.	.	.	.	.	.	.	.	836	0	.	.
xjs	xjs.edf	RIGHT	4292.00	2470.67	403	690	0.2102	166	5	1	694	1	535.30	392.10	1	690	1425	0.2143	3	694	0.68	99.97	693	680	0.2143	3	2	524	.	1	RECTANGLE_INTERESTAREA	266	1	1160	539.30	374.50	690	1425	0.2143	3	694	1.85	4.33	1159	1138	454	1	2636.00	2308.00
xjs	xjs.edf	RIGHT	2738.00	.	403	0	0.0000	.	.	.	.	.	.	.	.	.	.	.	.	.	.	.	.	.	0.0000	0	2	524	.	1	RECTANGLE_INTERESTAREA	.	.	.	.	.	.	.	.	.	.	.	.	.	.	837	0	.	.
xjs	xjs.edf	RIGHT	4292.00	2147.00	403	448	0.1413	448	6	1	1839	1	507.30	380.70	1	448	2286	0.0714	1	1839	3.10	124.17	1838	1606	0.0714	1	0	0	.	1	RECTANGLE_INTERESTAREA	448	1	1839	507.30	380.70	448	2286	0.0714	1	1839	3.10	124.17	1838	1606	454	1	2147.00	2147.00
xjs	xjs.edf	RIGHT	2812.00	.	403	0	0.0000	.	.	.	.	.	.	.	.	.	.	.	.	.	.	.	.	.	0.0000	0	0	0	.	1	RECTANGLE_INTERESTAREA	.	.	.	.	.	.	.	.	.	.	.	.	.	.	836	0	.	.
xjs	xjs.edf	RIGHT	2772.00	2244.00	402	659	0.2062	659	5	1	761	1	501.10	384.40	1	659	1419	0.0714	1	761	1.82	-9.83	760	739	0.0714	1	0	0	.	1	RECTANGLE_INTERESTAREA	659	1	761	501.10	384.40	659	1419	0.0714	1	761	1.82	-9.83	760	739	474	1	2244.00	2244.00
xjs	xjs.edf	RIGHT	2700.00	.	402	0	0.0000	.	.	.	.	.	.	.	.	.	.	.	.	.	.	.	.	.	0.0000	0	0	0	.	1	RECTANGLE_INTERESTAREA	.	.	.	.	.	.	.	.	.	.	.	.	.	.	837	0	.	.
xjs	xjs.edf	RIGHT	2627.00	2411.50	403	299	0.0952	46	7	1	1787	1	519.00	393.90	1	299	2101	0.1429	2	1787	1.32	110.15	1786	1711	0.1429	2	1	253	.	1	RECTANGLE_INTERESTAREA	253	1	1849	489.10	371.60	299	2101	0.1429	2	1787	1.07	156.49	1848	1833	477	1	2420.00	2403.00
xjs	xjs.edf	RIGHT	2592.00	2370.00	402	412	0.1312	412	10	3	2340	2	839.30	390.50	1	412	2751	0.0714	1	2340	2.17	-6.68	2339	2317	0.0714	1	1	253	.	1	RECTANGLE_INTERESTAREA	412	1	2340	839.30	390.50	412	2751	0.0714	1	2340	2.17	-6.68	2339	2317	838	1	2370.00	2370.00
xjs	xjs.edf	RIGHT	4176.00	2316.50	402	273	0.0781	197	4	1	1511	1	512.30	381.10	1	197	1707	0.0667	1	1511	8.80	-4.93	1510	1456	0.1333	2	0	0	.	1	RECTANGLE_INTERESTAREA	76	2	2305	569.20	397.10	76	2380	0.0667	1	2305	1.54	130.95	2304	2096	454	1	2376.00	2257.00
xjs	xjs.edf	RIGHT	2700.00	.	402	0	0.0000	.	.	.	.	.	.	.	.	.	.	.	.	.	.	.	.	.	0.0000	0	0	0	.	1	RECTANGLE_INTERESTAREA	.	.	.	.	.	.	.	.	.	.	.	.	.	.	837	0	.	.
xjs	xjs.edf	RIGHT	1260.00	2636.00	402	151	0.0793	151	6	1	1346	1	520.50	390.70	1	151	1496	0.0909	1	1346	1.54	-6.50	1345	1327	0.0909	1	0	0	.	1	RECTANGLE_INTERESTAREA	151	1	1346	520.50	390.70	151	1496	0.0909	1	1346	1.54	-6.50	1345	1327	494	1	2636.00	2636.00
xjs	xjs.edf	RIGHT	2700.00	.	402	0	0.0000	.	.	.	.	.	.	.	.	.	.	.	.	.	.	.	.	.	0.0000	0	0	0	.	1	RECTANGLE_INTERESTAREA	.	.	.	.	.	.	.	.	.	.	.	.	.	.	837	0	.	.
xjs	xjs.edf	RIGHT	2736.00	2282.00	402	866	0.4142	254	4	1	1185	1	496.80	384.10	1	866	2065	0.2000	2	1185	6.50	-87.41	1184	791	0.2000	2	1	612	.	1	RECTANGLE_INTERESTAREA	612	1	1454	524.10	381.30	866	2065	0.2000	2	1185	0.96	-4.40	1453	1439	474	1	2285.00	2279.00
xjs	xjs.edf	RIGHT	5772.00	.	403	0	0.0000	.	.	.	.	.	.	.	.	.	.	.	.	.	.	.	.	.	0.0000	0	1	612	.	1	RECTANGLE_INTERESTAREA	.	.	.	.	.	.	.	.	.	.	.	.	.	.	796	0	.	.
xjs	xjs.edf	RIGHT	2736.00	2296.00	402	609	0.2560	154	3	1	657	1	480.20	368.60	1	154	810	0.1111	1	657	10.51	-3.42	656	587	0.2222	2	0	0	.	1	RECTANGLE_INTERESTAREA	455	2	1161	504.70	381.80	455	1615	0.1111	1	1161	0.66	2.08	1160	1011	474	1	2349.00	2243.00
xjs	xjs.edf	RIGHT	4104.00	.	402	0	0.0000	.	.	.	.	.	.	.	.	.	.	.	.	.	.	.	.	.	0.0000	0	0	0	.	1	RECTANGLE_INTERESTAREA	.	.	.	.	.	.	.	.	.	.	.	.	.	.	817	0	.	.
xjs	xjs.edf	RIGHT	2812.00	2371.00	403	457	0.2217	457	3	1	580	1	516.20	375.70	1	457	1036	0.1250	1	580	11.76	-1.72	579	505	0.1250	1	0	0	.	1	RECTANGLE_INTERESTAREA	457	1	580	516.20	375.70	457	1036	0.1250	1	580	11.76	-1.72	579	505	474	1	2371.00	2371.00
xjs	xjs.edf	RIGHT	2849.00	.	403	0	0.0000	.	.	.	.	.	.	.	.	.	.	.	.	.	.	.	.	.	0.0000	0	0	0	.	1	RECTANGLE_INTERESTAREA	.	.	.	.	.	.	.	.	.	.	.	.	.	.	836	0	.	.
xjs	xjs.edf	RIGHT	2772.00	2439.00	402	123	0.0749	123	6	1	1085	1	546.30	371.20	1	123	1207	0.1000	1	1085	1.85	-6.91	1084	1063	0.1000	1	0	0	.	1	RECTANGLE_INTERESTAREA	123	1	1085	546.30	371.20	123	1207	0.1000	1	1085	1.85	-6.91	1084	1063	474	1	2439.00	2439.00
xjs	xjs.edf	RIGHT	2849.00	.	403	0	0.0000	.	.	.	.	.	.	.	.	.	.	.	.	.	.	.	.	.	0.0000	0	0	0	.	1	RECTANGLE_INTERESTAREA	.	.	.	.	.	.	.	.	.	.	.	.	.	.	836	0	.	.
xjs	xjs.edf	RIGHT	2736.00	2410.00	402	149	0.0784	149	5	1	867	1	489.40	376.00	1	149	1015	0.0714	1	867	2.47	-2.84	866	844	0.0714	1	0	0	.	1	RECTANGLE_INTERESTAREA	149	1	867	489.40	376.00	149	1015	0.0714	1	867	2.47	-2.84	866	844	474	1	2410.00	2410.00
xjs	xjs.edf	RIGHT	2556.00	.	402	0	0.0000	.	.	.	.	.	.	.	.	.	.	.	.	.	.	.	.	.	0.0000	0	0	0	.	1	RECTANGLE_INTERESTAREA	.	.	.	.	.	.	.	.	.	.	.	.	.	.	839	0	.	.
xjs	xjs.edf	RIGHT	2812.00	2566.00	403	523	0.2468	523	4	1	1019	1	522.50	381.00	1	523	1541	0.1250	1	1019	10.95	0.63	1018	958	0.1250	1	0	0	.	1	RECTANGLE_INTERESTAREA	523	1	1019	522.50	381.00	523	1541	0.1250	1	1019	10.95	0.63	1018	958	474	1	2566.00	2566.00
xjs	xjs.edf	RIGHT	2736.00	.	402	0	0.0000	.	.	.	.	.	.	.	.	.	.	.	.	.	.	.	.	.	0.0000	0	0	0	.	1	RECTANGLE_INTERESTAREA	.	.	.	.	.	.	.	.	.	.	.	.	.	.	836	0	.	.
xjs	xjs.edf	RIGHT	2775.00	2367.00	403	425	0.3217	265	5	1	770	1	506.30	373.80	1	265	1034	0.1000	1	770	0.63	95.26	769	756	0.2000	2	0	0	.	1	RECTANGLE_INTERESTAREA	160	2	1881	485.80	380.10	160	2040	0.1000	1	1881	12.27	174.02	1880	1814	475	1	2521.00	2213.00
xjs	xjs.edf	RIGHT	3990.00	.	402	0	0.0000	.	.	.	.	.	.	.	.	.	.	.	.	.	.	.	.	.	0.0000	0	0	0	.	1	RECTANGLE_INTERESTAREA	.	.	.	.	.	.	.	.	.	.	.	.	.	.	817	0	.	.
xjs	xjs.edf	RIGHT	2812.00	2405.00	403	442	0.1697	152	3	1	644	1	478.10	375.90	1	442	1104	0.1538	2	644	10.28	-2.00	643	577	0.1538	2	1	290	.	1	RECTANGLE_INTERESTAREA	290	1	815	512.50	382.00	442	1104	0.1538	2	644	1.36	-3.70	814	796	474	1	2433.00	2377.00
xjs	xjs.edf	RIGHT	2627.00	.	403	0	0.0000	.	.	.	.	.	.	.	.	.	.	.	.	.	.	.	.	.	0.0000	0	1	290	.	1	RECTANGLE_INTERESTAREA	.	.	.	.	.	.	.	.	.	.	.	.	.	.	839	0	.	.
xjs	xjs.edf	RIGHT	2664.00	2558.00	402	665	0.2754	665	4	1	1145	1	539.00	384.60	1	665	1809	0.1429	1	1145	4.18	-4.88	1144	1110	0.1429	1	0	0	.	1	RECTANGLE_INTERESTAREA	665	1	1145	539.00	384.60	665	1809	0.1429	1	1145	4.18	-4.88	1144	1110	475	1	2558.00	2558.00
xjs	xjs.edf	RIGHT	2738.00	3070.00	403	300	0.1242	300	7	3	2316	2	889.80	399.90	1	300	2615	0.1429	1	2316	3.87	-2.97	2315	2285	0.1429	1	0	0	.	1	RECTANGLE_INTERESTAREA	300	1	2316	889.80	399.90	300	2615	0.1429	1	2316	3.87	-2.97	2315	2285	837	1	3070.00	3070.00
xjs	xjs.edf	RIGHT	2812.00	2570.50	403	575	0.1453	433	9	1	3067	1	525.60	394.30	1	433	3499	0.0667	1	3067	1.13	-171.61	3066	3050	0.1333	2	0	0	.	1	RECTANGLE_INTERESTAREA	142	2	4582	530.30	388.00	142	4723	0.0667	1	4582	11.37	172.75	4581	4516	474	1	2884.00	2257.00
xjs	xjs.edf	RIGHT	2736.00	2583.00	402	185	0.0467	185	12	3	3898	2	898.30	393.10	1	185	4082	0.0667	1	3898	4.25	-3.87	3897	3862	0.0667	1	0	0	.	1	RECTANGLE_INTERESTAREA	185	1	3898	898.30	393.10	185	4082	0.0667	1	3898	4.25	-3.87	3897	3862	836	1	2583.00	2583.00
xjs	xjs.edf	RIGHT	2812.00	2525.00	403	307	0.1819	307	4	1	778	1	527.60	388.80	1	307	1084	0.1429	1	778	3.51	-6.08	777	749	0.1429	1	0	0	.	1	RECTANGLE_INTERESTAREA	307	1	778	527.60	388.80	307	1084	0.1429	1	778	3.51	-6.08	777	749	474	1	2525.00	2525.00
xjs	xjs.edf	RIGHT	4176.00	2635.00	402	371	0.2198	371	7	3	1555	2	881.70	389.30	1	371	1925	0.1429	1	1555	2.87	-2.11	1554	1528	0.1429	1	0	0	.	1	RECTANGLE_INTERESTAREA	371	1	1555	881.70	389.30	371	1925	0.1429	1	1555	2.87	-2.11	1554	1528	816	1	2635.00	2635.00
xjs	xjs.edf	RIGHT	4292.00	2493.00	403	444	0.2410	444	3	1	748	1	550.10	389.60	1	444	1191	0.1429	1	748	12.56	-1.07	747	674	0.1429	1	0	0	.	1	RECTANGLE_INTERESTAREA	444	1	748	550.10	389.60	444	1191	0.1429	1	748	12.56	-1.07	747	674	454	1	2493.00	2493.00
xjs	xjs.edf	RIGHT	2664.00	2679.00	402	373	0.2025	373	6	3	1579	2	885.10	392.40	1	373	1951	0.1429	1	1579	3.57	-4.35	1578	1544	0.1429	1	0	0	.	1	RECTANGLE_INTERESTAREA	373	1	1579	885.10	392.40	373	1951	0.1429	1	1579	3.57	-4.35	1578	1544	837	1	2679.00	2679.00
xjs	xjs.edf	RIGHT	2628.00	2407.00	402	332	0.1438	332	4	1	715	1	518.60	398.90	1	332	1046	0.1250	1	715	1.71	-12.06	714	695	0.1250	1	0	0	.	1	RECTANGLE_INTERESTAREA	332	1	715	518.60	398.90	332	1046	0.1250	1	715	1.71	-12.06	714	695	476	1	2407.00	2407.00
xjs	xjs.edf	RIGHT	2736.00	2653.00	402	457	0.1980	457	7	3	1821	2	888.10	399.30	1	457	2277	0.1250	1	1821	1.30	10.55	1820	1802	0.1250	1	0	0	.	1	RECTANGLE_INTERESTAREA	457	1	1821	888.10	399.30	457	2277	0.1250	1	1821	1.30	10.55	1820	1802	836	1	2653.00	2653.00
xjs	xjs.edf	RIGHT	2664.00	2697.00	402	247	0.1308	247	4	1	823	1	511.60	401.70	1	247	1069	0.1250	1	823	2.94	-176.03	822	798	0.1250	1	1	408	.	1	RECTANGLE_INTERESTAREA	247	1	823	511.60	401.70	247	1069	0.1250	1	823	2.94	-176.03	822	798	475	1	2697.00	2697.00
xjs	xjs.edf	RIGHT	2590.00	2742.00	403	575	0.3046	167	6	3	1391	2	847.60	394.20	1	575	1980	0.2500	2	1391	4.71	-8.12	1390	1354	0.2500	2	1	408	.	1	RECTANGLE_INTERESTAREA	408	1	1573	883.40	390.70	575	1980	0.2500	2	1391	1.01	-2.67	1572	1558	839	1	2867.00	2617.00
xjs	xjs.edf	RIGHT	2812.00	2614.00	403	893	0.3421	575	3	1	701	1	523.50	379.00	1	575	1275	0.1000	1	701	12.15	0.96	700	638	0.2000	2	1	312	.	1	RECTANGLE_INTERESTAREA	318	2	1513	531.90	384.70	318	1830	0.1000	1	1513	1.38	-179.56	1512	1494	474	1	2644.00	2584.00
xjs	xjs.edf	RIGHT	2812.00	2575.50	403	458	0.1755	146	7	5	2137	2	852.20	399.90	1	458	2611	0.2000	2	2137	5.84	-8.82	2136	2090	0.2000	2	1	312	.	1	RECTANGLE_INTERESTAREA	312	1	2300	892.00	389.60	458	2611	0.2000	2	2137	1.20	6.78	2299	2283	836	1	2656.00	2495.00
xjs	xjs.edf	RIGHT	2700.00	2472.00	402	243	0.1087	243	5	1	1189	1	517.80	396.30	1	243	1431	0.1111	1	1189	1.90	0.32	1188	1165	0.1111	1	0	0	.	1	RECTANGLE_INTERESTAREA	243	1	1189	517.80	396.30	243	1431	0.1111	1	1189	1.90	0.32	1188	1165	475	1	2472.00	2472.00
xjs	xjs.edf	RIGHT	2700.00	2253.00	402	335	0.1499	335	8	3	2143	2	878.10	395.90	1	335	2477	0.1111	1	2143	4.03	-8.01	2142	2107	0.1111	1	0	0	.	1	RECTANGLE_INTERESTAREA	335	1	2143	878.10	395.90	335	2477	0.1111	1	2143	4.03	-8.01	2142	2107	837	1	2253.00	2253.00
xjs	xjs.edf	RIGHT	3996.00	2332.00	402	351	0.1661	351	4	1	961	1	530.00	385.60	1	351	1311	0.1111	1	961	3.31	-5.24	960	927	0.1111	1	0	0	.	1	RECTANGLE_INTERESTAREA	351	1	961	530.00	385.60	351	1311	0.1111	1	961	3.31	-5.24	960	927	457	1	2332.00	2332.00
xjs	xjs.edf	RIGHT	2849.00	2388.00	403	319	0.1510	319	8	3	2078	2	874.70	392.60	1	319	2396	0.1111	1	2078	1.22	-9.07	2077	2060	0.1111	1	0	0	.	1	RECTANGLE_INTERESTAREA	319	1	2078	874.70	392.60	319	2396	0.1111	1	2078	1.22	-9.07	2077	2060	836	1	2388.00	2388.00
xjs	xjs.edf	RIGHT	2736.00	2533.00	402	222	0.0614	222	4	1	1325	1	509.00	395.40	1	222	1546	0.0909	1	1325	2.52	170.73	1324	1302	0.0909	1	0	0	.	1	RECTANGLE_INTERESTAREA	222	1	1325	509.00	395.40	222	1546	0.0909	1	1325	2.52	170.73	1324	1302	474	1	2533.00	2533.00
xjs	xjs.edf	RIGHT	2736.00	2901.00	402	735	0.2032	735	9	3	3268	2	886.40	400.40	1	735	4002	0.0909	1	3268	12.94	-19.52	3267	3206	0.0909	1	0	0	.	1	RECTANGLE_INTERESTAREA	735	1	3268	886.40	400.40	735	4002	0.0909	1	3268	12.94	-19.52	3267	3206	836	1	2901.00	2901.00
xjs	xjs.edf	RIGHT	4068.00	2598.00	402	365	0.1217	327	5	1	1448	1	532.10	394.50	1	327	1774	0.0909	1	1448	11.68	-2.72	1447	1380	0.1818	2	1	38	.	1	RECTANGLE_INTERESTAREA	38	2	3480	519.90	376.80	38	3517	0.0909	1	3480	12.24	175.60	3479	3405	456	1	2617.00	2579.00
xjs	xjs.edf	RIGHT	2736.00	2385.00	402	392	0.1307	392	10	3	3013	2	886.50	399.50	1	392	3404	0.0909	1	3013	4.44	-4.40	3012	2976	0.0909	1	1	38	.	1	RECTANGLE_INTERESTAREA	392	1	3013	886.50	399.50	392	3404	0.0909	1	3013	4.44	-4.40	3012	2976	836	1	2385.00	2385.00
xjs	xjs.edf	RIGHT	2625.00	2466.00	402	282	0.1372	282	4	1	766	1	518.60	394.00	1	282	1047	0.1000	1	766	2.77	-177.04	765	741	0.1000	1	0	0	.	1	RECTANGLE_INTERESTAREA	282	1	766	518.60	394.00	282	1047	0.1000	1	766	2.77	-177.04	765	741	475	1	2466.00	2466.00
xjs	xjs.edf	RIGHT	2700.00	2627.00	402	300	0.1460	300	7	3	1613	2	880.00	391.90	1	300	1912	0.1000	1	1613	1.37	-7.99	1612	1595	0.1000	1	0	0	.	1	RECTANGLE_INTERESTAREA	300	1	1613	880.00	391.90	300	1912	0.1000	1	1613	1.37	-7.99	1612	1595	837	1	2627.00	2627.00
xjs	xjs.edf	RIGHT	4329.00	2152.00	403	600	0.1916	250	6	1	1651	1	496.10	388.80	1	600	2269	0.1667	2	1651	8.76	3.17	1650	1603	0.1667	2	1	350	.	1	RECTANGLE_INTERESTAREA	350	1	1920	539.40	385.60	600	2269	0.1667	2	1651	1.47	1.93	1919	1901	454	1	2293.00	2011.00
xjs	xjs.edf	RIGHT	2625.00	2294.00	402	365	0.1166	365	10	3	2774	2	881.60	397.70	1	365	3138	0.0833	1	2774	1.86	-8.15	2773	2751	0.0833	1	1	350	.	1	RECTANGLE_INTERESTAREA	365	1	2774	881.60	397.70	365	3138	0.0833	1	2774	1.86	-8.15	2773	2751	837	1	2294.00	2294.00
xjs	xjs.edf	RIGHT	2664.00	2088.00	402	345	0.1568	345	4	1	1072	1	523.10	387.30	1	345	1416	0.1111	1	1072	1.70	-7.84	1071	1052	0.1111	1	0	0	.	1	RECTANGLE_INTERESTAREA	345	1	1072	523.10	387.30	345	1416	0.1111	1	1072	1.70	-7.84	1071	1052	475	1	2088.00	2088.00
xjs	xjs.edf	RIGHT	2700.00	2430.00	402	365	0.1659	365	7	3	1944	2	884.40	394.90	1	365	2308	0.1111	1	1944	1.96	-6.13	1943	1920	0.1111	1	0	0	.	1	RECTANGLE_INTERESTAREA	365	1	1944	884.40	394.90	365	2308	0.1111	1	1944	1.96	-6.13	1943	1920	837	1	2430.00	2430.00
xjs	xjs.edf	RIGHT	2736.00	2248.50	402	533	0.1768	277	3	1	595	1	506.30	394.10	1	533	1142	0.2000	2	595	11.70	-1.07	594	517	0.2000	2	1	256	.	1	RECTANGLE_INTERESTAREA	256	1	887	538.80	388.80	533	1142	0.2000	2	595	1.11	8.23	886	872	474	1	2268.00	2229.00
xjs	xjs.edf	RIGHT	2700.00	.	402	0	0.0000	.	.	.	.	.	.	.	.	.	.	.	.	.	.	.	.	.	0.0000	0	1	256	.	1	RECTANGLE_INTERESTAREA	.	.	.	.	.	.	.	.	.	.	.	.	.	.	837	0	.	.
xjs	xjs.edf	RIGHT	4292.00	2273.50	403	424	0.1474	255	7	1	1541	1	497.50	376.00	1	424	1984	0.1667	2	1541	1.06	-168.35	1540	1525	0.1667	2	2	434	.	1	RECTANGLE_INTERESTAREA	169	1	1816	551.60	375.00	424	1984	0.1667	2	1541	1.57	1.28	1815	1796	454	1	2316.00	2231.00
xjs	xjs.edf	RIGHT	2772.00	2384.50	402	573	0.1992	308	10	3	2530	2	858.00	388.10	1	573	3113	0.1667	2	2530	2.28	-16.39	2529	2504	0.1667	2	2	434	.	1	RECTANGLE_INTERESTAREA	265	1	2849	879.30	391.50	573	3113	0.1667	2	2530	0.61	1.26	2848	2838	836	1	2397.00	2372.00
xjs	xjs.edf	RIGHT	2812.00	2320.00	403	588	0.2262	588	5	1	1440	1	511.20	382.10	1	588	2027	0.1111	1	1440	4.71	-4.72	1439	1407	0.1111	1	0	0	.	1	RECTANGLE_INTERESTAREA	588	1	1440	511.20	382.10	588	2027	0.1111	1	1440	4.71	-4.72	1439	1407	474	1	2320.00	2320.00
xjs	xjs.edf	RIGHT	2628.00	.	402	0	0.0000	.	.	.	.	.	.	.	.	.	.	.	.	.	.	.	.	.	0.0000	0	0	0	.	1	RECTANGLE_INTERESTAREA	.	.	.	.	.	.	.	.	.	.	.	.	.	.	838	0	.	.
xjs	xjs.edf	RIGHT	4181.00	2451.00	403	433	0.1850	433	3	1	866	1	543.60	389.10	1	433	1298	0.1000	1	866	12.39	-1.85	865	791	0.1000	1	0	0	.	1	RECTANGLE_INTERESTAREA	433	1	866	543.60	389.10	433	1298	0.1000	1	866	12.39	-1.85	865	791	456	1	2451.00	2451.00
xjs	xjs.edf	RIGHT	4255.00	2174.00	403	242	0.1034	242	7	3	2024	2	879.90	399.70	1	242	2265	0.1000	1	2024	1.69	-2.56	2023	2003	0.1000	1	0	0	.	1	RECTANGLE_INTERESTAREA	242	1	2024	879.90	399.70	242	2265	0.1000	1	2024	1.69	-2.56	2023	2003	817	1	2174.00	2174.00
xjs	xjs.edf	RIGHT	2849.00	2279.00	403	165	0.0510	165	7	1	1701	1	521.00	392.60	1	165	1865	0.0714	1	1701	1.37	173.99	1700	1682	0.0714	1	0	0	.	1	RECTANGLE_INTERESTAREA	165	1	1701	521.00	392.60	165	1865	0.0714	1	1701	1.37	173.99	1700	1682	474	1	2279.00	2279.00
xjs	xjs.edf	RIGHT	4176.00	2352.00	402	308	0.0953	308	11	3	3063	2	874.00	397.10	1	308	3370	0.0714	1	3063	1.70	-4.98	3062	3042	0.0714	1	0	0	.	1	RECTANGLE_INTERESTAREA	308	1	3063	874.00	397.10	308	3370	0.0714	1	3063	1.70	-4.98	3062	3042	816	1	2352.00	2352.00
xjs	xjs.edf	RIGHT	2736.00	2326.00	402	613	0.3285	489	2	1	513	1	502.60	377.80	1	489	1001	0.1429	1	513	9.99	1.39	512	441	0.2857	2	0	0	.	1	RECTANGLE_INTERESTAREA	124	2	1206	529.60	385.10	124	1329	0.1429	1	1206	1.13	-175.43	1205	1190	474	1	2357.00	2295.00
xjs	xjs.edf	RIGHT	2812.00	2412.00	403	470	0.2519	470	7	5	1788	2	860.60	402.30	1	470	2257	0.1429	1	1788	5.48	-9.92	1787	1749	0.1429	1	0	0	.	1	RECTANGLE_INTERESTAREA	470	1	1788	860.60	402.30	470	2257	0.1429	1	1788	5.48	-9.92	1787	1749	836	1	2412.00	2412.00
xjs	xjs.edf	RIGHT	4292.00	2247.50	403	419	0.1707	258	7	1	1556	1	513.10	389.90	1	419	1993	0.1818	2	1556	2.73	-173.51	1555	1529	0.1818	2	1	161	.	1	RECTANGLE_INTERESTAREA	161	1	1833	558.80	381.60	419	1993	0.1818	2	1556	1.57	6.52	1832	1814	454	1	2305.00	2190.00
xjs	xjs.edf	RIGHT	4292.00	2362.00	403	497	0.2025	497	10	3	2219	2	861.30	400.80	1	497	2715	0.0909	1	2219	2.79	-18.23	2218	2193	0.0909	1	1	161	.	1	RECTANGLE_INTERESTAREA	497	1	2219	861.30	400.80	497	2715	0.0909	1	2219	2.79	-18.23	2218	2193	816	1	2362.00	2362.00
xjs	xjs.edf	RIGHT	2775.00	2200.00	403	618	0.1825	618	4	1	1055	1	510.20	377.10	1	618	1672	0.0833	1	1055	6.16	-4.86	1054	1005	0.0833	1	0	0	.	1	RECTANGLE_INTERESTAREA	618	1	1055	510.20	377.10	618	1672	0.0833	1	1055	6.16	-4.86	1054	1005	475	1	2200.00	2200.00
xjs	xjs.edf	RIGHT	4140.00	.	402	0	0.0000	.	.	.	.	.	.	.	.	.	.	.	.	.	.	.	.	.	0.0000	0	0	0	.	1	RECTANGLE_INTERESTAREA	.	.	.	.	.	.	.	.	.	.	.	.	.	.	817	0	.	.
xjs	xjs.edf	RIGHT	2628.00	2027.00	402	1644	0.3020	503	4	1	1166	1	501.00	376.80	1	503	1668	0.0625	1	1166	11.09	2.27	1165	1096	0.1875	3	0	0	.	1	RECTANGLE_INTERESTAREA	613	3	2880	535.80	387.50	613	3492	0.0625	1	2880	0.64	-21.87	2879	2869	476	1	2074.00	1994.00
xjs	xjs.edf	RIGHT	2736.00	.	402	0	0.0000	.	.	.	.	.	.	.	.	.	.	.	.	.	.	.	.	.	0.0000	0	0	0	.	1	RECTANGLE_INTERESTAREA	.	.	.	.	.	.	.	.	.	.	.	.	.	.	836	0	.	.
xjs	xjs.edf	RIGHT	2736.00	2159.00	402	85	0.0355	85	6	1	1494	1	510.10	388.00	1	85	1578	0.0909	1	1494	2.42	-8.00	1493	1469	0.0909	1	0	0	.	1	RECTANGLE_INTERESTAREA	85	1	1494	510.10	388.00	85	1578	0.0909	1	1494	2.42	-8.00	1493	1469	474	1	2159.00	2159.00
xjs	xjs.edf	RIGHT	4329.00	.	403	0	0.0000	.	.	.	.	.	.	.	.	.	.	.	.	.	.	.	.	.	0.0000	0	0	0	.	1	RECTANGLE_INTERESTAREA	.	.	.	.	.	.	.	.	.	.	.	.	.	.	816	0	.	.
xjs	xjs.edf	RIGHT	2812.00	2064.00	403	205	0.1329	205	3	1	839	1	505.40	391.30	1	205	1043	0.1250	1	839	2.16	-9.47	838	816	0.1250	1	0	0	.	1	RECTANGLE_INTERESTAREA	205	1	839	505.40	391.30	205	1043	0.1250	1	839	2.16	-9.47	838	816	474	1	2064.00	2064.00
xjs	xjs.edf	RIGHT	3990.00	.	402	0	0.0000	.	.	.	.	.	.	.	.	.	.	.	.	.	.	.	.	.	0.0000	0	0	0	.	1	RECTANGLE_INTERESTAREA	.	.	.	.	.	.	.	.	.	.	.	.	.	.	817	0	.	.
xjs	xjs.edf	RIGHT	4292.00	2109.00	403	295	0.1782	295	3	1	719	1	491.60	382.60	1	295	1013	0.1250	1	719	10.06	0.31	718	643	0.1250	1	0	0	.	1	RECTANGLE_INTERESTAREA	295	1	719	491.60	382.60	295	1013	0.1250	1	719	10.06	0.31	718	643	454	1	2109.00	2109.00
xjs	xjs.edf	RIGHT	2736.00	.	402	0	0.0000	.	.	.	.	.	.	.	.	.	.	.	.	.	.	.	.	.	0.0000	0	0	0	.	1	RECTANGLE_INTERESTAREA	.	.	.	.	.	.	.	.	.	.	.	.	.	.	836	0	.	.
xjs	xjs.edf	RIGHT	4292.00	.	403	0	0.0000	.	.	.	.	.	.	.	.	.	.	.	.	.	.	.	.	.	0.0000	0	1	250	.	1	RECTANGLE_INTERESTAREA	.	.	.	.	.	.	.	.	.	.	.	.	.	.	454	0	.	.
xjs	xjs.edf	RIGHT	4033.00	2173.50	403	402	0.2287	152	6	1	1605	1	842.10	398.70	1	402	2028	0.2222	2	1605	8.25	-6.67	1604	1548	0.2222	2	1	250	.	1	RECTANGLE_INTERESTAREA	250	1	1779	891.80	400.00	402	2028	0.2222	2	1605	1.85	-12.72	1778	1757	820	0	2265.00	2082.00
xjs	xjs.edf	RIGHT	3996.00	2193.00	402	691	0.3878	691	4	1	613	1	547.60	381.20	1	691	1303	0.1429	1	613	12.73	-1.81	612	532	0.1429	1	0	0	.	1	RECTANGLE_INTERESTAREA	691	1	613	547.60	381.20	691	1303	0.1429	1	613	12.73	-1.81	612	532	457	1	2193.00	2193.00
xjs	xjs.edf	RIGHT	2701.00	.	403	0	0.0000	.	.	.	.	.	.	.	.	.	.	.	.	.	.	.	.	.	0.0000	0	0	0	.	1	RECTANGLE_INTERESTAREA	.	.	.	.	.	.	.	.	.	.	.	.	.	.	838	0	.	.
xjs	xjs.edf	RIGHT	2812.00	1945.00	403	220	0.0881	220	4	1	902	1	486.80	381.40	1	220	1121	0.1429	1	902	3.14	177.51	901	876	0.1429	1	0	0	.	1	RECTANGLE_INTERESTAREA	220	1	902	486.80	381.40	220	1121	0.1429	1	902	3.14	177.51	901	876	474	1	1945.00	1945.00
xjs	xjs.edf	RIGHT	2738.00	2191.00	403	585	0.2344	585	6	3	1891	2	878.80	392.60	1	585	2475	0.1429	1	1891	5.02	-6.89	1890	1848	0.1429	1	0	0	.	1	RECTANGLE_INTERESTAREA	585	1	1891	878.80	392.60	585	2475	0.1429	1	1891	5.02	-6.89	1890	1848	837	1	2191.00	2191.00
xjs	xjs.edf	RIGHT	4292.00	2697.00	403	298	0.1171	298	5	1	1086	1	516.60	369.10	1	298	1383	0.0833	1	1086	10.17	1.37	1085	1020	0.0833	1	0	0	.	1	RECTANGLE_INTERESTAREA	298	1	1086	516.60	369.10	298	1383	0.0833	1	1086	10.17	1.37	1085	1020	454	1	2697.00	2697.00
xjs	xjs.edf	RIGHT	2660.00	.	402	0	0.0000	.	.	.	.	.	.	.	.	.	.	.	.	.	.	.	.	.	0.0000	0	0	0	.	1	RECTANGLE_INTERESTAREA	.	.	.	.	.	.	.	.	.	.	.	.	.	.	836	0	.	.
xjs	xjs.edf	RIGHT	2628.00	2439.50	402	243	0.1513	146	6	1	867	1	500.70	384.40	1	146	1012	0.0833	1	867	1.98	-5.56	866	846	0.1667	2	1	97	.	1	RECTANGLE_INTERESTAREA	97	2	2150	525.50	367.50	97	2246	0.0833	1	2150	11.81	175.17	2149	2087	476	1	2484.00	2395.00
xjs	xjs.edf	RIGHT	2628.00	2184.00	402	402	0.2503	402	10	3	1685	2	878.30	396.60	1	402	2086	0.0833	1	1685	1.52	-14.54	1684	1665	0.0833	1	1	97	.	1	RECTANGLE_INTERESTAREA	402	1	1685	878.30	396.60	402	2086	0.0833	1	1685	1.52	-14.54	1684	1665	838	1	2184.00	2184.00
xjs	xjs.edf	RIGHT	2812.00	2304.00	403	115	0.0463	115	3	1	826	1	544.90	373.90	1	115	940	0.1000	1	826	12.67	0.85	825	736	0.1000	1	0	0	.	1	RECTANGLE_INTERESTAREA	115	1	826	544.90	373.90	115	940	0.1000	1	826	12.67	0.85	825	736	474	1	2304.00	2304.00
xjs	xjs.edf	RIGHT	2738.00	.	403	0	0.0000	.	.	.	.	.	.	.	.	.	.	.	.	.	.	.	.	.	0.0000	0	0	0	.	1	RECTANGLE_INTERESTAREA	.	.	.	.	.	.	.	.	.	.	.	.	.	.	837	0	.	.
xjs	xjs.edf	RIGHT	2628.00	2066.67	402	807	0.2626	422	7	1	1700	1	519.10	393.10	1	422	2121	0.0667	1	1700	10.52	5.06	1699	1637	0.2000	3	1	186	.	1	RECTANGLE_INTERESTAREA	186	2	2609	539.00	378.70	385	2794	0.1333	2	2388	1.86	9.86	2608	2587	476	1	2119.00	2001.00
xjs	xjs.edf	RIGHT	2664.00	.	402	0	0.0000	.	.	.	.	.	.	.	.	.	.	.	.	.	.	.	.	.	0.0000	0	1	186	.	1	RECTANGLE_INTERESTAREA	.	.	.	.	.	.	.	.	.	.	.	.	.	.	837	0	.	.
xjs	xjs.edf	RIGHT	2772.00	2219.00	402	703	0.2764	703	5	1	828	1	544.30	369.50	1	703	1530	0.0833	1	828	4.31	-6.41	827	790	0.0833	1	0	0	.	1	RECTANGLE_INTERESTAREA	703	1	828	544.30	369.50	703	1530	0.0833	1	828	4.31	-6.41	827	790	474	1	2219.00	2219.00
xjs	xjs.edf	RIGHT	2628.00	2027.00	402	109	0.0429	109	10	3	2686	2	883.90	400.60	1	109	2794	0.0833	1	2686	4.12	-12.04	2685	2653	0.0833	1	0	0	.	1	RECTANGLE_INTERESTAREA	109	1	2686	883.90	400.60	109	2794	0.0833	1	2686	4.12	-12.04	2685	2653	838	1	2027.00	2027.00
xjs	xjs.edf	RIGHT	2736.00	.	402	0	0.0000	.	.	.	.	.	.	.	.	.	.	.	.	.	.	.	.	.	0.0000	0	0	0	.	1	RECTANGLE_INTERESTAREA	.	.	.	.	.	.	.	.	.	.	.	.	.	.	474	0	.	.
xjs	xjs.edf	RIGHT	4140.00	2100.00	402	168	0.0792	168	7	1	1750	1	824.10	394.50	1	168	1917	0.0833	1	1750	2.76	-4.18	1749	1715	0.0833	1	0	0	.	1	RECTANGLE_INTERESTAREA	168	1	1750	824.10	394.50	168	1917	0.0833	1	1750	2.76	-4.18	1749	1715	817	0	2100.00	2100.00
xjs	xjs.edf	RIGHT	3996.00	2072.00	402	217	0.1171	217	6	1	1208	1	541.60	388.10	1	217	1424	0.1111	1	1208	0.96	-10.00	1207	1194	0.1111	1	0	0	.	1	RECTANGLE_INTERESTAREA	217	1	1208	541.60	388.10	217	1424	0.1111	1	1208	0.96	-10.00	1207	1194	457	1	2072.00	2072.00
xjs	xjs.edf	RIGHT	2736.00	2055.00	402	521	0.2812	521	8	3	1649	2	867.90	397.90	1	521	2169	0.1111	1	1649	2.02	-9.01	1648	1626	0.1111	1	0	0	.	1	RECTANGLE_INTERESTAREA	521	1	1649	867.90	397.90	521	2169	0.1111	1	1649	2.02	-9.01	1648	1626	836	1	2055.00	2055.00
xjs	xjs.edf	RIGHT	2772.00	1985.67	402	1226	0.4095	214	4	1	779	1	483.70	375.10	1	1226	2211	0.2143	3	779	9.48	-0.33	778	720	0.2143	3	2	1012	.	1	RECTANGLE_INTERESTAREA	250	1	1962	480.50	381.40	1226	2211	0.2143	3	779	1.01	-172.28	1961	1947	474	1	2015.00	1962.00
xjs	xjs.edf	RIGHT	2484.00	.	402	0	0.0000	.	.	.	.	.	.	.	.	.	.	.	.	.	.	.	.	.	0.0000	0	2	1012	.	1	RECTANGLE_INTERESTAREA	.	.	.	.	.	.	.	.	.	.	.	.	.	.	840	0	.	.
xjs	xjs.edf	RIGHT	2628.00	2286.00	402	593	0.2269	193	4	1	851	1	501.00	366.20	1	193	1043	0.0714	1	851	7.60	1.36	850	796	0.2143	3	0	0	.	1	RECTANGLE_INTERESTAREA	105	3	2000	541.50	373.70	105	2104	0.0714	1	2000	7.02	177.20	1999	1958	476	1	2317.00	2270.00
xjs	xjs.edf	RIGHT	2555.00	.	402	0	0.0000	.	.	.	.	.	.	.	.	.	.	.	.	.	.	.	.	.	0.0000	0	0	0	.	1	RECTANGLE_INTERESTAREA	.	.	.	.	.	.	.	.	.	.	.	.	.	.	838	0	.	.
xjs	xjs.edf	RIGHT	2812.00	2128.00	403	518	0.2474	186	5	1	1184	1	520.90	380.80	1	518	1717	0.2000	2	1184	12.87	4.54	1183	1116	0.2000	2	1	332	.	1	RECTANGLE_INTERESTAREA	332	1	1386	489.50	384.90	518	1717	0.2000	2	1184	1.11	-139.49	1385	1370	474	1	2163.00	2093.00
xjs	xjs.edf	RIGHT	4292.00	2213.00	403	115	0.0549	115	9	3	2255	2	872.90	395.00	1	115	2369	0.1000	1	2255	1.60	-6.56	2254	2235	0.1000	1	1	332	.	1	RECTANGLE_INTERESTAREA	115	1	2255	872.90	395.00	115	2369	0.1000	1	2255	1.60	-6.56	2254	2235	816	1	2213.00	2213.00
xjs	xjs.edf	RIGHT	2628.00	2013.00	402	422	0.2031	422	6	1	889	1	500.70	382.10	1	422	1310	0.1000	1	889	2.20	3.90	888	866	0.1000	1	0	0	.	1	RECTANGLE_INTERESTAREA	422	1	889	500.70	382.10	422	1310	0.1000	1	889	2.20	3.90	888	866	476	1	2013.00	2013.00
xjs	xjs.edf	RIGHT	4176.00	.	402	0	0.0000	.	.	.	.	.	.	.	.	.	.	.	.	.	.	.	.	.	0.0000	0	0	0	.	1	RECTANGLE_INTERESTAREA	.	.	.	.	.	.	.	.	.	.	.	.	.	.	816	0	.	.
xjs	xjs.edf	RIGHT	2775.00	.	403	0	0.0000	.	.	.	.	.	.	.	.	.	.	.	.	.	.	.	.	.	0.0000	0	0	0	.	1	RECTANGLE_INTERESTAREA	.	.	.	.	.	.	.	.	.	.	.	.	.	.	475	0	.	.
xjs	xjs.edf	RIGHT	2736.00	2056.00	402	113	0.0549	113	10	1	2162	1	882.50	393.60	1	113	2274	0.0833	1	2162	1.78	-7.89	2161	2139	0.0833	1	0	0	.	1	RECTANGLE_INTERESTAREA	113	1	2162	882.50	393.60	113	2274	0.0833	1	2162	1.78	-7.89	2161	2139	836	0	2056.00	2056.00
xjs	xjs.edf	RIGHT	2738.00	2020.33	403	839	0.2833	136	3	1	690	1	491.30	387.80	1	136	825	0.0833	1	690	10.24	1.41	689	622	0.2500	3	0	0	.	1	RECTANGLE_INTERESTAREA	374	3	3172	497.60	371.50	374	3545	0.0833	1	3172	12.53	173.89	3171	3094	475	1	2296.00	1738.00
xjs	xjs.edf	RIGHT	2736.00	.	402	0	0.0000	.	.	.	.	.	.	.	.	.	.	.	.	.	.	.	.	.	0.0000	0	0	0	.	1	RECTANGLE_INTERESTAREA	.	.	.	.	.	.	.	.	.	.	.	.	.	.	836	0	.	.
xjs	xjs.edf	RIGHT	2628.00	2201.00	402	436	0.2673	194	4	1	798	1	540.00	396.20	1	436	1251	0.2000	2	798	12.38	4.16	797	725	0.2000	2	1	242	.	1	RECTANGLE_INTERESTAREA	242	1	1010	506.00	387.30	436	1251	0.2000	2	798	1.11	177.72	1009	992	476	1	2267.00	2135.00
xjs	xjs.edf	RIGHT	2775.00	.	403	0	0.0000	.	.	.	.	.	.	.	.	.	.	.	.	.	.	.	.	.	0.0000	0	1	242	.	1	RECTANGLE_INTERESTAREA	.	.	.	.	.	.	.	.	.	.	.	.	.	.	837	0	.	.
xjs	xjs.edf	RIGHT	2701.00	1890.00	403	245	0.0996	245	6	1	1256	1	508.10	379.20	1	245	1500	0.0833	1	1256	2.70	-7.66	1255	1230	0.0833	1	1	52	.	1	RECTANGLE_INTERESTAREA	245	1	1256	508.10	379.20	245	1500	0.0833	1	1256	2.70	-7.66	1255	1230	476	1	1890.00	1890.00
xjs	xjs.edf	RIGHT	4176.00	2126.00	402	282	0.1146	230	11	3	2822	2	858.70	399.20	1	282	3123	0.1667	2	2822	1.00	167.16	2821	2806	0.1667	2	1	52	.	1	RECTANGLE_INTERESTAREA	52	1	3072	908.60	396.80	282	3123	0.1667	2	2822	1.43	0.00	3071	3052	816	1	2153.00	2099.00
xjs	xjs.edf	RIGHT	2812.00	1737.00	403	469	0.1670	469	7	1	1770	1	502.90	400.20	1	469	2238	0.0667	1	1770	0.40	104.74	1769	1759	0.0667	1	0	0	.	1	RECTANGLE_INTERESTAREA	469	1	1770	502.90	400.20	469	2238	0.0667	1	1770	0.40	104.74	1769	1759	474	1	1737.00	1737.00
xjs	xjs.edf	RIGHT	4140.00	1980.00	402	339	0.1207	339	10	3	2802	2	856.80	398.60	1	339	3140	0.0667	1	2802	1.46	-10.52	2801	2780	0.0667	1	0	0	.	1	RECTANGLE_INTERESTAREA	339	1	2802	856.80	398.60	339	3140	0.0667	1	2802	1.46	-10.52	2801	2780	817	1	1980.00	1980.00
xjs	xjs.edf	RIGHT	2701.00	2080.00	403	90	0.0444	90	4	1	792	1	483.20	374.70	1	90	881	0.1000	1	792	9.85	2.00	791	722	0.1000	1	0	0	.	1	RECTANGLE_INTERESTAREA	90	1	792	483.20	374.70	90	881	0.1000	1	792	9.85	2.00	791	722	476	1	2080.00	2080.00
xjs	xjs.edf	RIGHT	2700.00	.	402	0	0.0000	.	.	.	.	.	.	.	.	.	.	.	.	.	.	.	.	.	0.0000	0	0	0	.	1	RECTANGLE_INTERESTAREA	.	.	.	.	.	.	.	.	.	.	.	.	.	.	837	0	.	.
xjs	xjs.edf	RIGHT	2736.00	1835.00	402	135	0.0584	135	5	1	1456	1	519.10	387.40	1	135	1590	0.0909	1	1456	2.11	-4.73	1455	1433	0.0909	1	1	90	.	1	RECTANGLE_INTERESTAREA	135	1	1456	519.10	387.40	135	1590	0.0909	1	1456	2.11	-4.73	1455	1433	474	1	1835.00	1835.00
xjs	xjs.edf	RIGHT	2738.00	1890.50	403	248	0.1073	158	9	3	2482	2	847.20	388.90	1	248	2746	0.1818	2	2482	4.69	-9.97	2481	2444	0.1818	2	1	90	.	1	RECTANGLE_INTERESTAREA	90	1	2657	885.90	400.40	248	2746	0.1818	2	2482	1.25	-18.84	2656	2640	837	1	1922.00	1859.00
xjs	xjs.edf	RIGHT	2664.00	2079.00	402	377	0.2101	209	3	1	852	1	522.00	384.00	1	209	1060	0.1250	1	852	11.99	-2.28	851	768	0.2500	2	0	0	.	1	RECTANGLE_INTERESTAREA	168	2	2100	518.20	380.60	168	2267	0.1250	1	2100	12.94	175.27	2099	2029	475	1	2187.00	1971.00
xjs	xjs.edf	RIGHT	4176.00	.	402	0	0.0000	.	.	.	.	.	.	.	.	.	.	.	.	.	.	.	.	.	0.0000	0	0	0	.	1	RECTANGLE_INTERESTAREA	.	.	.	.	.	.	.	.	.	.	.	.	.	.	816	0	.	.
xjs	xjs.edf	RIGHT	4292.00	2270.00	403	563	0.2591	403	3	1	492	1	479.90	367.70	1	403	894	0.1000	1	492	11.17	0.05	491	392	0.3000	3	0	0	.	1	RECTANGLE_INTERESTAREA	55	3	2746	559.50	393.50	55	2800	0.1000	1	2746	11.32	175.47	2745	2671	454	1	2340.00	2150.00
xjs	xjs.edf	RIGHT	4292.00	.	403	0	0.0000	.	.	.	.	.	.	.	.	.	.	.	.	.	.	.	.	.	0.0000	0	0	0	.	1	RECTANGLE_INTERESTAREA	.	.	.	.	.	.	.	.	.	.	.	.	.	.	816	0	.	.
xjs	xjs.edf	RIGHT	2812.00	1893.00	403	244	0.1053	244	5	1	1165	1	491.20	373.40	1	244	1408	0.1000	1	1165	2.62	-2.22	1164	1140	0.1000	1	0	0	.	1	RECTANGLE_INTERESTAREA	244	1	1165	491.20	373.40	244	1408	0.1000	1	1165	2.62	-2.22	1164	1140	474	1	1893.00	1893.00
xjs	xjs.edf	RIGHT	4255.00	1675.00	403	236	0.1019	236	8	3	2265	2	859.50	397.50	1	236	2500	0.1000	1	2265	6.09	-10.50	2264	2215	0.1000	1	0	0	.	1	RECTANGLE_INTERESTAREA	236	1	2265	859.50	397.50	236	2500	0.1000	1	2265	6.09	-10.50	2264	2215	817	1	1675.00	1675.00
xjs	xjs.edf	RIGHT	2736.00	.	402	0	0.0000	.	.	.	.	.	.	.	.	.	.	.	.	.	.	.	.	.	0.0000	0	0	0	.	1	RECTANGLE_INTERESTAREA	.	.	.	.	.	.	.	.	.	.	.	.	.	.	474	0	.	.
xjs	xjs.edf	RIGHT	2700.00	.	402	0	0.0000	.	.	.	.	.	.	.	.	.	.	.	.	.	.	.	.	.	0.0000	0	0	0	.	1	RECTANGLE_INTERESTAREA	.	.	.	.	.	.	.	.	.	.	.	.	.	.	837	0	.	.
xjs	xjs.edf	RIGHT	2812.00	.	403	0	0.0000	.	.	.	.	.	.	.	.	.	.	.	.	.	.	.	.	.	0.0000	0	0	0	.	1	RECTANGLE_INTERESTAREA	.	.	.	.	.	.	.	.	.	.	.	.	.	.	474	0	.	.
xjs	xjs.edf	RIGHT	2625.00	.	402	0	0.0000	.	.	.	.	.	.	.	.	.	.	.	.	.	.	.	.	.	0.0000	0	0	0	.	1	RECTANGLE_INTERESTAREA	.	.	.	.	.	.	.	.	.	.	.	.	.	.	837	0	.	.
xjs	xjs.edf	RIGHT	2628.00	.	402	0	0.0000	.	.	.	.	.	.	.	.	.	.	.	.	.	.	.	.	.	0.0000	0	0	0	.	1	RECTANGLE_INTERESTAREA	.	.	.	.	.	.	.	.	.	.	.	.	.	.	476	0	.	.
xjs	xjs.edf	RIGHT	2849.00	.	403	0	0.0000	.	.	.	.	.	.	.	.	.	.	.	.	.	.	.	.	.	0.0000	0	0	0	.	1	RECTANGLE_INTERESTAREA	.	.	.	.	.	.	.	.	.	.	.	.	.	.	836	0	.	.
xjs	xjs.edf	RIGHT	2812.00	1910.00	403	382	0.1545	382	4	1	908	1	500.10	394.00	1	382	1289	0.0769	1	908	1.74	-176.78	907	889	0.0769	1	0	0	.	1	RECTANGLE_INTERESTAREA	382	1	908	500.10	394.00	382	1289	0.0769	1	908	1.74	-176.78	907	889	474	1	1910.00	1910.00
xjs	xjs.edf	RIGHT	2812.00	.	403	0	0.0000	.	.	.	.	.	.	.	.	.	.	.	.	.	.	.	.	.	0.0000	0	0	0	.	1	RECTANGLE_INTERESTAREA	.	.	.	.	.	.	.	.	.	.	.	.	.	.	836	0	.	.
xjs	xjs.edf	RIGHT	2772.00	1814.50	402	387	0.2114	128	4	1	822	1	511.50	388.30	1	128	949	0.0909	1	822	2.54	-5.02	821	797	0.1818	2	0	0	.	1	RECTANGLE_INTERESTAREA	259	2	1377	517.20	398.70	259	1635	0.0909	1	1377	0.94	166.96	1376	1363	474	1	1869.00	1760.00
xjs	xjs.edf	RIGHT	2736.00	.	402	0	0.0000	.	.	.	.	.	.	.	.	.	.	.	.	.	.	.	.	.	0.0000	0	0	0	.	1	RECTANGLE_INTERESTAREA	.	.	.	.	.	.	.	.	.	.	.	.	.	.	836	0	.	.
xjs	xjs.edf	RIGHT	4292.00	.	403	0	0.0000	.	.	.	.	.	.	.	.	.	.	.	.	.	.	.	.	.	0.0000	0	0	0	.	1	RECTANGLE_INTERESTAREA	.	.	.	.	.	.	.	.	.	.	.	.	.	.	454	0	.	.
xjs	xjs.edf	RIGHT	1296.00	.	402	0	0.0000	.	.	.	.	.	.	.	.	.	.	.	.	.	.	.	.	.	0.0000	0	0	0	.	1	RECTANGLE_INTERESTAREA	.	.	.	.	.	.	.	.	.	.	.	.	.	.	856	0	.	.
xjs	xjs.edf	RIGHT	2738.00	.	403	0	0.0000	.	.	.	.	.	.	.	.	.	.	.	.	.	.	.	.	.	0.0000	0	0	0	.	1	RECTANGLE_INTERESTAREA	.	.	.	.	.	.	.	.	.	.	.	.	.	.	475	0	.	.
xjs	xjs.edf	RIGHT	2812.00	.	403	0	0.0000	.	.	.	.	.	.	.	.	.	.	.	.	.	.	.	.	.	0.0000	0	0	0	.	1	RECTANGLE_INTERESTAREA	.	.	.	.	.	.	.	.	.	.	.	.	.	.	836	0	.	.
xjs	xjs.edf	RIGHT	2812.00	2192.50	403	590	0.3226	298	3	1	643	1	498.30	385.80	1	590	1248	0.2222	2	643	9.97	-3.26	642	567	0.2222	2	1	292	.	1	RECTANGLE_INTERESTAREA	292	1	957	529.80	398.90	590	1248	0.2222	2	643	1.07	-13.31	956	941	474	1	2194.00	2191.00
xjs	xjs.edf	RIGHT	2660.00	.	402	0	0.0000	.	.	.	.	.	.	.	.	.	.	.	.	.	.	.	.	.	0.0000	0	1	292	.	1	RECTANGLE_INTERESTAREA	.	.	.	.	.	.	.	.	.	.	.	.	.	.	836	0	.	.
xjs	xjs.edf	RIGHT	2700.00	1849.00	402	498	0.3068	284	3	1	814	1	480.60	383.10	1	498	1330	0.2500	2	814	10.51	3.40	813	747	0.2500	2	1	214	.	1	RECTANGLE_INTERESTAREA	214	1	1117	518.10	390.50	498	1330	0.2500	2	814	1.32	-6.69	1116	1098	475	1	1912.00	1786.00
xjs	xjs.edf	RIGHT	3990.00	2082.00	402	183	0.1128	183	6	3	1692	2	852.90	399.40	1	183	1874	0.1250	1	1692	3.88	-12.23	1691	1656	0.1250	1	1	214	.	1	RECTANGLE_INTERESTAREA	183	1	1692	852.90	399.40	183	1874	0.1250	1	1692	3.88	-12.23	1691	1656	817	1	2082.00	2082.00
xjs	xjs.edf	RIGHT	2812.00	.	403	0	0.0000	.	.	.	.	.	.	.	.	.	.	.	.	.	.	.	.	.	0.0000	0	0	0	.	1	RECTANGLE_INTERESTAREA	.	.	.	.	.	.	.	.	.	.	.	.	.	.	474	0	.	.
xjs	xjs.edf	RIGHT	4292.00	.	403	0	0.0000	.	.	.	.	.	.	.	.	.	.	.	.	.	.	.	.	.	0.0000	0	0	0	.	1	RECTANGLE_INTERESTAREA	.	.	.	.	.	.	.	.	.	.	.	.	.	.	816	0	.	.
xjs	xjs.edf	RIGHT	2628.00	1849.00	402	491	0.2518	491	3	1	557	1	525.80	373.30	1	491	1047	0.1250	1	557	0.61	-2.98	556	547	0.1250	1	0	0	.	1	RECTANGLE_INTERESTAREA	491	1	557	525.80	373.30	491	1047	0.1250	1	557	0.61	-2.98	556	547	476	1	1849.00	1849.00
xjs	xjs.edf	RIGHT	4176.00	.	402	0	0.0000	.	.	.	.	.	.	.	.	.	.	.	.	.	.	.	.	.	0.0000	0	0	0	.	1	RECTANGLE_INTERESTAREA	.	.	.	.	.	.	.	.	.	.	.	.	.	.	816	0	.	.
xjs	xjs.edf	RIGHT	2700.00	1769.00	402	310	0.1345	310	4	1	885	1	491.70	395.80	1	310	1194	0.0769	1	885	1.42	-5.63	884	867	0.0769	1	0	0	.	1	RECTANGLE_INTERESTAREA	310	1	885	491.70	395.80	310	1194	0.0769	1	885	1.42	-5.63	884	867	475	1	1769.00	1769.00
xjs	xjs.edf	RIGHT	2700.00	1947.50	402	303	0.1315	153	8	3	2051	2	869.80	401.10	1	153	2203	0.0769	1	2051	1.57	-13.05	2050	2030	0.1538	2	0	0	.	1	RECTANGLE_INTERESTAREA	150	2	2906	864.60	396.20	150	3055	0.0769	1	2906	15.91	-12.28	2905	2825	837	1	2028.00	1867.00
xjs	xjs.edf	RIGHT	2701.00	2129.00	403	208	0.1216	208	5	1	1052	1	492.50	391.90	1	208	1259	0.1000	1	1052	2.38	-8.90	1051	1028	0.1000	1	0	0	.	1	RECTANGLE_INTERESTAREA	208	1	1052	492.50	391.90	208	1259	0.1000	1	1052	2.38	-8.90	1051	1028	476	1	2129.00	2129.00
xjs	xjs.edf	RIGHT	4292.00	.	403	0	0.0000	.	.	.	.	.	.	.	.	.	.	.	.	.	.	.	.	.	0.0000	0	0	0	.	1	RECTANGLE_INTERESTAREA	.	.	.	.	.	.	.	.	.	.	.	.	.	.	816	0	.	.
xjs	xjs.edf	RIGHT	2812.00	1887.67	403	1041	0.3564	191	3	1	624	1	535.00	386.90	1	565	1205	0.1667	2	624	11.30	-2.29	623	544	0.2500	3	1	374	.	1	RECTANGLE_INTERESTAREA	476	2	2363	497.20	375.90	476	2838	0.0833	1	2363	12.44	173.29	2362	2283	474	1	1931.00	1847.00
xjs	xjs.edf	RIGHT	4329.00	.	403	0	0.0000	.	.	.	.	.	.	.	.	.	.	.	.	.	.	.	.	.	0.0000	0	1	374	.	1	RECTANGLE_INTERESTAREA	.	.	.	.	.	.	.	.	.	.	.	.	.	.	816	0	.	.
xjs	xjs.edf	RIGHT	3996.00	1813.00	402	357	0.1760	216	6	1	1549	1	491.90	379.60	1	216	1764	0.1000	1	1549	2.26	-173.20	1548	1527	0.2000	2	0	0	.	1	RECTANGLE_INTERESTAREA	141	2	2823	460.70	400.40	141	2963	0.1000	1	2823	13.66	-171.09	2822	2564	457	1	2115.00	1511.00
xjs	xjs.edf	RIGHT	2700.00	.	402	0	0.0000	.	.	.	.	.	.	.	.	.	.	.	.	.	.	.	.	.	0.0000	0	0	0	.	1	RECTANGLE_INTERESTAREA	.	.	.	.	.	.	.	.	.	.	.	.	.	.	837	0	.	.
xjs	xjs.edf	RIGHT	2736.00	1832.00	402	203	0.0873	203	6	1	1134	1	520.10	401.60	1	203	1336	0.0714	1	1134	0.81	-176.82	1133	1120	0.0714	1	0	0	.	1	RECTANGLE_INTERESTAREA	203	1	1134	520.10	401.60	203	1336	0.0714	1	1134	0.81	-176.82	1133	1120	474	1	1832.00	1832.00
xjs	xjs.edf	RIGHT	2664.00	.	402	0	0.0000	.	.	.	.	.	.	.	.	.	.	.	.	.	.	.	.	.	0.0000	0	0	0	.	1	RECTANGLE_INTERESTAREA	.	.	.	.	.	.	.	.	.	.	.	.	.	.	837	0	.	.
xjs	xjs.edf	RIGHT	2812.00	1894.00	403	259	0.1332	259	4	1	905	1	513.80	385.80	1	259	1163	0.1000	1	905	2.56	-175.11	904	880	0.1000	1	0	0	.	1	RECTANGLE_INTERESTAREA	259	1	905	513.80	385.80	259	1163	0.1000	1	905	2.56	-175.11	904	880	474	1	1894.00	1894.00
xjs	xjs.edf	RIGHT	2738.00	2327.00	403	246	0.1265	246	7	3	1862	2	853.70	393.40	1	246	2107	0.1000	1	1862	2.92	-5.57	1861	1835	0.1000	1	0	0	.	1	RECTANGLE_INTERESTAREA	246	1	1862	853.70	393.40	246	2107	0.1000	1	1862	2.92	-5.57	1861	1835	837	1	2327.00	2327.00
xjs	xjs.edf	RIGHT	2812.00	2192.00	403	368	0.1230	129	7	1	1217	1	516.60	382.00	1	129	1345	0.0625	1	1217	1.21	7.97	1216	1201	0.1250	2	1	239	.	1	RECTANGLE_INTERESTAREA	239	2	2459	499.00	380.70	239	2697	0.0625	1	2459	12.36	-165.99	2458	2199	474	1	2235.00	2149.00
xjs	xjs.edf	RIGHT	2812.00	2254.00	403	185	0.0618	185	10	3	2014	2	862.00	395.40	1	185	2198	0.0625	1	2014	1.97	-9.58	2013	1992	0.0625	1	1	239	.	1	RECTANGLE_INTERESTAREA	185	1	2014	862.00	395.40	185	2198	0.0625	1	2014	1.97	-9.58	2013	1992	836	1	2254.00	2254.00
xjs	xjs.edf	RIGHT	2625.00	1874.00	402	463	0.1283	288	6	1	1468	1	531.30	401.20	1	288	1755	0.0667	1	1468	1.46	175.51	1467	1448	0.1333	2	0	0	.	1	RECTANGLE_INTERESTAREA	175	2	2195	532.30	398.00	175	2369	0.0667	1	2195	1.38	-173.78	2194	2176	475	1	1876.00	1872.00
xjs	xjs.edf	RIGHT	2812.00	.	403	0	0.0000	.	.	.	.	.	.	.	.	.	.	.	.	.	.	.	.	.	0.0000	0	0	0	.	1	RECTANGLE_INTERESTAREA	.	.	.	.	.	.	.	.	.	.	.	.	.	.	836	0	.	.
xjs	xjs.edf	RIGHT	2812.00	2179.00	403	298	0.1548	298	4	1	605	1	524.60	394.30	1	298	902	0.0833	1	605	4.32	-0.92	604	575	0.0833	1	0	0	.	1	RECTANGLE_INTERESTAREA	298	1	605	524.60	394.30	298	902	0.0833	1	605	4.32	-0.92	604	575	474	1	2179.00	2179.00
xjs	xjs.edf	RIGHT	2664.00	.	402	0	0.0000	.	.	.	.	.	.	.	.	.	.	.	.	.	.	.	.	.	0.0000	0	0	0	.	1	RECTANGLE_INTERESTAREA	.	.	.	.	.	.	.	.	.	.	.	.	.	.	837	0	.	.
[truncated: 49 more columns]
