# Supplementary material for: Shape Representation of Word Was Automatically Activated in the Encoding Phase
Source: PLoS One. 2016 Oct 27;11(10):e0165534. doi: 10.1371/journal.pone.0165534 (PMC5082803; doi:10.1371/journal.pone.0165534)
Supplement: S1 File — (ZIP) [file pone.0165534.s001.zip › Experiment 1-Data/xjs-message.xls]

RECORDING_SESSION_LABEL	CURRENT_MSG_BLINK_DURATION	CURRENT_MSG_BLINK_END	CURRENT_MSG_BLINK_INDEX	CURRENT_MSG_BLINK_START	CURRENT_MSG_FIX_DURATION	CURRENT_MSG_FIX_END	CURRENT_MSG_FIX_INDEX	CURRENT_MSG_FIX_START	CURRENT_MSG_FIX_X	CURRENT_MSG_FIX_Y	CURRENT_MSG_INDEX	CURRENT_MSG_INTEREST_AREAS	CURRENT_MSG_INTEREST_AREA_INDEX	CURRENT_MSG_INTEREST_AREA_LABEL	CURRENT_MSG_IS_RT_END	CURRENT_MSG_IS_RT_START	CURRENT_MSG_LABEL	CURRENT_MSG_SAC_AMPLITUDE	CURRENT_MSG_SAC_AVG_VELOCITY	CURRENT_MSG_SAC_DURATION	CURRENT_MSG_SAC_END_TIME	CURRENT_MSG_SAC_END_X	CURRENT_MSG_SAC_END_Y	CURRENT_MSG_SAC_INDEX	CURRENT_MSG_SAC_PEAK_VELOCITY	CURRENT_MSG_SAC_START_TIME	CURRENT_MSG_SAC_START_X	CURRENT_MSG_SAC_START_Y	CURRENT_MSG_TEXT	CURRENT_MSG_TIME	CURRENT_MSG_X_POSITION	CURRENT_MSG_Y_POSITION	DATA_FILE	EYE_USED	IP_DURATION	IP_END_TIME	IP_LABEL	IP_START_TIME	TRIAL_INDEX	TRIAL_LABEL	TRIAL_START_TIME	trial	display1	display2	display3	RESPONSE	expected
xjs	.	.	.	.	.	.	.	.	.	.	1	.	.	.	false	false	Message: -15ms	.	.	.	.	.	.	.	.	.	.	.	TRIALID 0	-15	.	.	xjs.edf	RIGHT	4674	13949027	Full Trial Period	13944353	1	Trial: 1	13944353	140	Ô²Öé±Ê	¾íÖ½	Ð¬´ø	j	f
xjs	.	.	.	.	.	.	.	.	.	.	2	.	.	.	false	false	Message: -1ms	.	.	.	.	.	.	.	.	.	.	.	RECCFG CR 1000 2 0 R	-1	.	.	xjs.edf	RIGHT	4674	13949027	Full Trial Period	13944353	1	Trial: 1	13944353	140	Ô²Öé±Ê	¾íÖ½	Ð¬´ø	j	f
xjs	.	.	.	.	.	.	.	.	.	.	3	.	.	.	false	false	Message: -1ms	.	.	.	.	.	.	.	.	.	.	.	ELCLCFG TOWER	-1	.	.	xjs.edf	RIGHT	4674	13949027	Full Trial Period	13944353	1	Trial: 1	13944353	140	Ô²Öé±Ê	¾íÖ½	Ð¬´ø	j	f
xjs	.	.	.	.	.	.	.	.	.	.	4	.	.	.	false	false	Message: -1ms	.	.	.	.	.	.	.	.	.	.	.	GAZE_COORDS 0.00 0.00 1023.00 767.00	-1	.	.	xjs.edf	RIGHT	4674	13949027	Full Trial Period	13944353	1	Trial: 1	13944353	140	Ô²Öé±Ê	¾íÖ½	Ð¬´ø	j	f
xjs	.	.	.	.	.	.	.	.	.	.	5	.	.	.	false	false	Message: -1ms	.	.	.	.	.	.	.	.	.	.	.	THRESHOLDS R 92 222	-1	.	.	xjs.edf	RIGHT	4674	13949027	Full Trial Period	13944353	1	Trial: 1	13944353	140	Ô²Öé±Ê	¾íÖ½	Ð¬´ø	j	f
xjs	.	.	.	.	.	.	.	.	.	.	6	.	.	.	false	false	Message: -1ms	.	.	.	.	.	.	.	.	.	.	.	ELCL_PROC CENTROID (3)	-1	.	.	xjs.edf	RIGHT	4674	13949027	Full Trial Period	13944353	1	Trial: 1	13944353	140	Ô²Öé±Ê	¾íÖ½	Ð¬´ø	j	f
xjs	.	.	.	.	.	.	.	.	.	.	7	.	.	.	false	false	Message: -1ms	.	.	.	.	.	.	.	.	.	.	.	ELCL_PCR_PARAM 5 3.0	-1	.	.	xjs.edf	RIGHT	4674	13949027	Full Trial Period	13944353	1	Trial: 1	13944353	140	Ô²Öé±Ê	¾íÖ½	Ð¬´ø	j	f
xjs	.	.	.	.	.	.	.	.	.	.	8	.	.	.	false	true	Message: 0ms	.	.	.	.	.	.	.	.	.	.	.	!MODE RECORD CR 1000 2 0 R	0	.	.	xjs.edf	RIGHT	4674	13949027	Full Trial Period	13944353	1	Trial: 1	13944353	140	Ô²Öé±Ê	¾íÖ½	Ð¬´ø	j	f
xjs	.	.	.	.	347	353	1	7	157.80	376.60	9	.	.	.	false	false	Message: 51ms	.	.	.	.	.	.	.	.	.	.	.	SYNCTIME	51	157.80	376.60	xjs.edf	RIGHT	4674	13949027	Full Trial Period	13944353	1	Trial: 1	13944353	140	Ô²Öé±Ê	¾íÖ½	Ð¬´ø	j	f
xjs	.	.	.	.	.	.	.	.	.	.	10	.	.	.	false	false	Message: 1232ms	8.61	136.66	63	1234	403.00	387.90	4	341.60	1172	146.00	387.80	INVISIBLE_BOUNDARY[1]	1232	.	.	xjs.edf	RIGHT	4674	13949027	Full Trial Period	13944353	1	Trial: 1	13944353	140	Ô²Öé±Ê	¾íÖ½	Ð¬´ø	j	f
xjs	.	.	.	.	135	1369	5	1235	390.20	369.30	11	.	.	.	false	false	Message: 1243ms	.	.	.	.	.	.	.	.	.	.	.	SYNCTIME	1243	390.20	369.30	xjs.edf	RIGHT	4674	13949027	Full Trial Period	13944353	1	Trial: 1	13944353	140	Ô²Öé±Ê	¾íÖ½	Ð¬´ø	j	f
xjs	.	.	.	.	.	.	.	.	.	.	12	.	.	.	false	false	Message: 3391ms	1.36	5.17	263	3630	865.60	397.50	11	178.50	3368	856.00	358.80	INVISIBLE_BOUNDARY[2]	3391	.	.	xjs.edf	RIGHT	4674	13949027	Full Trial Period	13944353	1	Trial: 1	13944353	140	Ô²Öé±Ê	¾íÖ½	Ð¬´ø	j	f
xjs	227	3621	2	3395	.	.	.	.	.	.	13	.	.	.	false	false	Message: 3401ms	1.36	5.17	263	3630	865.60	397.50	11	178.50	3368	856.00	358.80	SYNCTIME	3401	.	.	xjs.edf	RIGHT	4674	13949027	Full Trial Period	13944353	1	Trial: 1	13944353	140	Ô²Öé±Ê	¾íÖ½	Ð¬´ø	j	f
xjs	.	.	.	.	868	4672	13	3805	828.60	380.40	14	.	.	.	false	false	Message: 4654ms	.	.	.	.	.	.	.	.	.	.	.	KEYBOARD	4654	828.60	380.40	xjs.edf	RIGHT	4674	13949027	Full Trial Period	13944353	1	Trial: 1	13944353	140	Ô²Öé±Ê	¾íÖ½	Ð¬´ø	j	f
xjs	.	.	.	.	.	.	.	.	.	.	15	.	.	.	false	false	Message: 4718ms	.	.	.	.	.	.	.	.	.	.	.	TRIAL_RESULT 0	4718	.	.	xjs.edf	RIGHT	4674	13949027	Full Trial Period	13944353	1	Trial: 1	13944353	140	Ô²Öé±Ê	¾íÖ½	Ð¬´ø	j	f
xjs	.	.	.	.	.	.	.	.	.	.	1	.	.	.	false	false	Message: -1017ms	.	.	.	.	.	.	.	.	.	.	.	TRIALID 1	-1017	.	.	xjs.edf	RIGHT	5853	13960673	Full Trial Period	13954820	2	Trial: 2	13954820	28	Ð¡Ïª	Éß	éÙ×Ó	f	f
xjs	.	.	.	.	.	.	.	.	.	.	2	.	.	.	false	false	Message: -14ms	.	.	.	.	.	.	.	.	.	.	.	NO Reply is disabled for function eyecmd_printf	-14	.	.	xjs.edf	RIGHT	5853	13960673	Full Trial Period	13954820	2	Trial: 2	13954820	28	Ð¡Ïª	Éß	éÙ×Ó	f	f
xjs	.	.	.	.	.	.	.	.	.	.	3	.	.	.	false	false	Message: -1ms	.	.	.	.	.	.	.	.	.	.	.	RECCFG CR 1000 2 0 R	-1	.	.	xjs.edf	RIGHT	5853	13960673	Full Trial Period	13954820	2	Trial: 2	13954820	28	Ð¡Ïª	Éß	éÙ×Ó	f	f
xjs	.	.	.	.	.	.	.	.	.	.	4	.	.	.	false	false	Message: -1ms	.	.	.	.	.	.	.	.	.	.	.	ELCLCFG TOWER	-1	.	.	xjs.edf	RIGHT	5853	13960673	Full Trial Period	13954820	2	Trial: 2	13954820	28	Ð¡Ïª	Éß	éÙ×Ó	f	f
xjs	.	.	.	.	.	.	.	.	.	.	5	.	.	.	false	false	Message: -1ms	.	.	.	.	.	.	.	.	.	.	.	GAZE_COORDS 0.00 0.00 1023.00 767.00	-1	.	.	xjs.edf	RIGHT	5853	13960673	Full Trial Period	13954820	2	Trial: 2	13954820	28	Ð¡Ïª	Éß	éÙ×Ó	f	f
xjs	.	.	.	.	.	.	.	.	.	.	6	.	.	.	false	false	Message: -1ms	.	.	.	.	.	.	.	.	.	.	.	THRESHOLDS R 92 222	-1	.	.	xjs.edf	RIGHT	5853	13960673	Full Trial Period	13954820	2	Trial: 2	13954820	28	Ð¡Ïª	Éß	éÙ×Ó	f	f
xjs	.	.	.	.	.	.	.	.	.	.	7	.	.	.	false	false	Message: -1ms	.	.	.	.	.	.	.	.	.	.	.	ELCL_PROC CENTROID (3)	-1	.	.	xjs.edf	RIGHT	5853	13960673	Full Trial Period	13954820	2	Trial: 2	13954820	28	Ð¡Ïª	Éß	éÙ×Ó	f	f
xjs	.	.	.	.	.	.	.	.	.	.	8	.	.	.	false	false	Message: -1ms	.	.	.	.	.	.	.	.	.	.	.	ELCL_PCR_PARAM 5 3.0	-1	.	.	xjs.edf	RIGHT	5853	13960673	Full Trial Period	13954820	2	Trial: 2	13954820	28	Ð¡Ïª	Éß	éÙ×Ó	f	f
xjs	.	.	.	.	.	.	.	.	.	.	9	.	.	.	false	true	Message: 0ms	.	.	.	.	.	.	.	.	.	.	.	!MODE RECORD CR 1000 2 0 R	0	.	.	xjs.edf	RIGHT	5853	13960673	Full Trial Period	13954820	2	Trial: 2	13954820	28	Ð¡Ïª	Éß	éÙ×Ó	f	f
xjs	.	.	.	.	255	261	1	7	187.00	353.70	10	.	.	.	false	false	Message: 41ms	.	.	.	.	.	.	.	.	.	.	.	SYNCTIME	41	187.00	353.70	xjs.edf	RIGHT	5853	13960673	Full Trial Period	13954820	2	Trial: 2	13954820	28	Ð¡Ïª	Éß	éÙ×Ó	f	f
xjs	.	.	.	.	.	.	.	.	.	.	11	.	.	.	false	false	Message: 2002ms	6.46	129.29	50	2035	533.70	466.40	7	241.90	1986	342.70	462.90	INVISIBLE_BOUNDARY[1]	2002	.	.	xjs.edf	RIGHT	5853	13960673	Full Trial Period	13954820	2	Trial: 2	13954820	28	Ð¡Ïª	Éß	éÙ×Ó	f	f
xjs	.	.	.	.	.	.	.	.	.	.	12	.	.	.	false	false	Message: 2007ms	6.46	129.29	50	2035	533.70	466.40	7	241.90	1986	342.70	462.90	SYNCTIME	2007	.	.	xjs.edf	RIGHT	5853	13960673	Full Trial Period	13954820	2	Trial: 2	13954820	28	Ð¡Ïª	Éß	éÙ×Ó	f	f
xjs	.	.	.	.	329	5123	15	4795	749.00	386.70	13	.	.	.	false	false	Message: 4992ms	.	.	.	.	.	.	.	.	.	.	.	INVISIBLE_BOUNDARY[2]	4992	749.00	386.70	xjs.edf	RIGHT	5853	13960673	Full Trial Period	13954820	2	Trial: 2	13954820	28	Ð¡Ïª	Éß	éÙ×Ó	f	f
xjs	.	.	.	.	329	5123	15	4795	749.00	386.70	14	.	.	.	false	false	Message: 4998ms	.	.	.	.	.	.	.	.	.	.	.	SYNCTIME	4998	749.00	386.70	xjs.edf	RIGHT	5853	13960673	Full Trial Period	13954820	2	Trial: 2	13954820	28	Ð¡Ïª	Éß	éÙ×Ó	f	f
xjs	.	.	.	.	472	5851	17	5380	848.10	382.60	15	[1]	2	RECTANGLE_INTERESTAREA	false	false	Message: 5835ms	.	.	.	.	.	.	.	.	.	.	.	KEYBOARD	5835	848.10	382.60	xjs.edf	RIGHT	5853	13960673	Full Trial Period	13954820	2	Trial: 2	13954820	28	Ð¡Ïª	Éß	éÙ×Ó	f	f
xjs	.	.	.	.	.	.	.	.	.	.	16	.	.	.	false	false	Message: 5895ms	.	.	.	.	.	.	.	.	.	.	.	TRIAL_RESULT 0	5895	.	.	xjs.edf	RIGHT	5853	13960673	Full Trial Period	13954820	2	Trial: 2	13954820	28	Ð¡Ïª	Éß	éÙ×Ó	f	f
xjs	.	.	.	.	.	.	.	.	.	.	1	.	.	.	false	false	Message: -19ms	.	.	.	.	.	.	.	.	.	.	.	TRIALID 2	-19	.	.	xjs.edf	RIGHT	4387	13966299	Full Trial Period	13961912	3	Trial: 3	13961912	110	±ÊÍ²	¿óÈªË®	°ôÇò¹÷	j	j
xjs	.	.	.	.	.	.	.	.	.	.	2	.	.	.	false	false	Message: -1ms	.	.	.	.	.	.	.	.	.	.	.	RECCFG CR 1000 2 0 R	-1	.	.	xjs.edf	RIGHT	4387	13966299	Full Trial Period	13961912	3	Trial: 3	13961912	110	±ÊÍ²	¿óÈªË®	°ôÇò¹÷	j	j
xjs	.	.	.	.	.	.	.	.	.	.	3	.	.	.	false	false	Message: -1ms	.	.	.	.	.	.	.	.	.	.	.	ELCLCFG TOWER	-1	.	.	xjs.edf	RIGHT	4387	13966299	Full Trial Period	13961912	3	Trial: 3	13961912	110	±ÊÍ²	¿óÈªË®	°ôÇò¹÷	j	j
xjs	.	.	.	.	.	.	.	.	.	.	4	.	.	.	false	false	Message: -1ms	.	.	.	.	.	.	.	.	.	.	.	GAZE_COORDS 0.00 0.00 1023.00 767.00	-1	.	.	xjs.edf	RIGHT	4387	13966299	Full Trial Period	13961912	3	Trial: 3	13961912	110	±ÊÍ²	¿óÈªË®	°ôÇò¹÷	j	j
xjs	.	.	.	.	.	.	.	.	.	.	5	.	.	.	false	false	Message: -1ms	.	.	.	.	.	.	.	.	.	.	.	THRESHOLDS R 92 222	-1	.	.	xjs.edf	RIGHT	4387	13966299	Full Trial Period	13961912	3	Trial: 3	13961912	110	±ÊÍ²	¿óÈªË®	°ôÇò¹÷	j	j
xjs	.	.	.	.	.	.	.	.	.	.	6	.	.	.	false	false	Message: -1ms	.	.	.	.	.	.	.	.	.	.	.	ELCL_PROC CENTROID (3)	-1	.	.	xjs.edf	RIGHT	4387	13966299	Full Trial Period	13961912	3	Trial: 3	13961912	110	±ÊÍ²	¿óÈªË®	°ôÇò¹÷	j	j
xjs	.	.	.	.	.	.	.	.	.	.	7	.	.	.	false	false	Message: -1ms	.	.	.	.	.	.	.	.	.	.	.	ELCL_PCR_PARAM 5 3.0	-1	.	.	xjs.edf	RIGHT	4387	13966299	Full Trial Period	13961912	3	Trial: 3	13961912	110	±ÊÍ²	¿óÈªË®	°ôÇò¹÷	j	j
xjs	.	.	.	.	.	.	.	.	.	.	8	.	.	.	false	true	Message: 0ms	.	.	.	.	.	.	.	.	.	.	.	!MODE RECORD CR 1000 2 0 R	0	.	.	xjs.edf	RIGHT	4387	13966299	Full Trial Period	13961912	3	Trial: 3	13961912	110	±ÊÍ²	¿óÈªË®	°ôÇò¹÷	j	j
xjs	.	.	.	.	348	354	1	7	163.20	361.10	9	.	.	.	false	false	Message: 47ms	.	.	.	.	.	.	.	.	.	.	.	SYNCTIME	47	163.20	361.10	xjs.edf	RIGHT	4387	13966299	Full Trial Period	13961912	3	Trial: 3	13961912	110	±ÊÍ²	¿óÈªË®	°ôÇò¹÷	j	j
xjs	.	.	.	.	.	.	.	.	.	.	10	.	.	.	false	false	Message: 2084ms	7.96	130.51	61	2087	400.80	382.20	5	339.60	2027	166.20	353.50	INVISIBLE_BOUNDARY[1]	2084	.	.	xjs.edf	RIGHT	4387	13966299	Full Trial Period	13961912	3	Trial: 3	13961912	110	±ÊÍ²	¿óÈªË®	°ôÇò¹÷	j	j
xjs	.	.	.	.	129	2216	6	2088	385.60	385.50	11	.	.	.	false	false	Message: 2089ms	.	.	.	.	.	.	.	.	.	.	.	SYNCTIME	2089	385.60	385.50	xjs.edf	RIGHT	4387	13966299	Full Trial Period	13961912	3	Trial: 3	13961912	110	±ÊÍ²	¿óÈªË®	°ôÇò¹÷	j	j
xjs	.	.	.	.	.	.	.	.	.	.	12	.	.	.	false	false	Message: 3194ms	5.77	144.15	40	3194	762.50	420.60	9	217.90	3155	592.20	409.50	INVISIBLE_BOUNDARY[2]	3194	.	.	xjs.edf	RIGHT	4387	13966299	Full Trial Period	13961912	3	Trial: 3	13961912	110	±ÊÍ²	¿óÈªË®	°ôÇò¹÷	j	j
xjs	.	.	.	.	143	3337	10	3195	781.10	413.90	13	.	.	.	false	false	Message: 3206ms	.	.	.	.	.	.	.	.	.	.	.	SYNCTIME	3206	781.10	413.90	xjs.edf	RIGHT	4387	13966299	Full Trial Period	13961912	3	Trial: 3	13961912	110	±ÊÍ²	¿óÈªË®	°ôÇò¹÷	j	j
xjs	.	.	.	.	1021	4385	11	3365	861.40	389.50	14	[1]	2	RECTANGLE_INTERESTAREA	false	false	Message: 4368ms	.	.	.	.	.	.	.	.	.	.	.	KEYBOARD	4368	861.40	389.50	xjs.edf	RIGHT	4387	13966299	Full Trial Period	13961912	3	Trial: 3	13961912	110	±ÊÍ²	¿óÈªË®	°ôÇò¹÷	j	j
xjs	.	.	.	.	.	.	.	.	.	.	15	.	.	.	false	false	Message: 4426ms	.	.	.	.	.	.	.	.	.	.	.	TRIAL_RESULT 0	4426	.	.	xjs.edf	RIGHT	4387	13966299	Full Trial Period	13961912	3	Trial: 3	13961912	110	±ÊÍ²	¿óÈªË®	°ôÇò¹÷	j	j
xjs	.	.	.	.	.	.	.	.	.	.	1	.	.	.	false	false	Message: -16ms	.	.	.	.	.	.	.	.	.	.	.	TRIALID 3	-16	.	.	xjs.edf	RIGHT	9146	13977404	Full Trial Period	13968258	4	Trial: 4	13968258	26	¹þÃÜ¹Ï	ÂÖÌ¥	¸ÊÕá	j	f
xjs	.	.	.	.	.	.	.	.	.	.	2	.	.	.	false	false	Message: -1ms	.	.	.	.	.	.	.	.	.	.	.	RECCFG CR 1000 2 0 R	-1	.	.	xjs.edf	RIGHT	9146	13977404	Full Trial Period	13968258	4	Trial: 4	13968258	26	¹þÃÜ¹Ï	ÂÖÌ¥	¸ÊÕá	j	f
xjs	.	.	.	.	.	.	.	.	.	.	3	.	.	.	false	false	Message: -1ms	.	.	.	.	.	.	.	.	.	.	.	ELCLCFG TOWER	-1	.	.	xjs.edf	RIGHT	9146	13977404	Full Trial Period	13968258	4	Trial: 4	13968258	26	¹þÃÜ¹Ï	ÂÖÌ¥	¸ÊÕá	j	f
xjs	.	.	.	.	.	.	.	.	.	.	4	.	.	.	false	false	Message: -1ms	.	.	.	.	.	.	.	.	.	.	.	GAZE_COORDS 0.00 0.00 1023.00 767.00	-1	.	.	xjs.edf	RIGHT	9146	13977404	Full Trial Period	13968258	4	Trial: 4	13968258	26	¹þÃÜ¹Ï	ÂÖÌ¥	¸ÊÕá	j	f
xjs	.	.	.	.	.	.	.	.	.	.	5	.	.	.	false	false	Message: -1ms	.	.	.	.	.	.	.	.	.	.	.	THRESHOLDS R 92 222	-1	.	.	xjs.edf	RIGHT	9146	13977404	Full Trial Period	13968258	4	Trial: 4	13968258	26	¹þÃÜ¹Ï	ÂÖÌ¥	¸ÊÕá	j	f
xjs	.	.	.	.	.	.	.	.	.	.	6	.	.	.	false	false	Message: -1ms	.	.	.	.	.	.	.	.	.	.	.	ELCL_PROC CENTROID (3)	-1	.	.	xjs.edf	RIGHT	9146	13977404	Full Trial Period	13968258	4	Trial: 4	13968258	26	¹þÃÜ¹Ï	ÂÖÌ¥	¸ÊÕá	j	f
xjs	.	.	.	.	.	.	.	.	.	.	7	.	.	.	false	false	Message: -1ms	.	.	.	.	.	.	.	.	.	.	.	ELCL_PCR_PARAM 5 3.0	-1	.	.	xjs.edf	RIGHT	9146	13977404	Full Trial Period	13968258	4	Trial: 4	13968258	26	¹þÃÜ¹Ï	ÂÖÌ¥	¸ÊÕá	j	f
xjs	.	.	.	.	.	.	.	.	.	.	8	.	.	.	false	true	Message: 0ms	.	.	.	.	.	.	.	.	.	.	.	!MODE RECORD CR 1000 2 0 R	0	.	.	xjs.edf	RIGHT	9146	13977404	Full Trial Period	13968258	4	Trial: 4	13968258	26	¹þÃÜ¹Ï	ÂÖÌ¥	¸ÊÕá	j	f
xjs	.	.	.	.	.	.	.	.	.	.	9	.	.	.	false	false	Message: 42ms	0.40	57.75	7	42	160.60	344.80	1	62.60	36	171.70	349.70	SYNCTIME	42	.	.	xjs.edf	RIGHT	9146	13977404	Full Trial Period	13968258	4	Trial: 4	13968258	26	¹þÃÜ¹Ï	ÂÖÌ¥	¸ÊÕá	j	f
xjs	.	.	.	.	.	.	.	.	.	.	10	.	.	.	false	false	Message: 1529ms	8.62	151.21	57	1538	433.90	376.50	5	407.50	1482	178.40	371.50	INVISIBLE_BOUNDARY[1]	1529	.	.	xjs.edf	RIGHT	9146	13977404	Full Trial Period	13968258	4	Trial: 4	13968258	26	¹þÃÜ¹Ï	ÂÖÌ¥	¸ÊÕá	j	f
xjs	.	.	.	.	.	.	.	.	.	.	11	.	.	.	false	false	Message: 1534ms	8.62	151.21	57	1538	433.90	376.50	5	407.50	1482	178.40	371.50	SYNCTIME	1534	.	.	xjs.edf	RIGHT	9146	13977404	Full Trial Period	13968258	4	Trial: 4	13968258	26	¹þÃÜ¹Ï	ÂÖÌ¥	¸ÊÕá	j	f
xjs	.	.	.	.	.	.	.	.	.	.	12	.	.	.	false	false	Message: 7042ms	6.26	139.05	45	7075	928.80	409.00	18	218.40	7031	739.40	395.50	INVISIBLE_BOUNDARY[2]	7042	.	.	xjs.edf	RIGHT	9146	13977404	Full Trial Period	13968258	4	Trial: 4	13968258	26	¹þÃÜ¹Ï	ÂÖÌ¥	¸ÊÕá	j	f
xjs	.	.	.	.	.	.	.	.	.	.	13	.	.	.	false	false	Message: 7049ms	6.26	139.05	45	7075	928.80	409.00	18	218.40	7031	739.40	395.50	SYNCTIME	7049	.	.	xjs.edf	RIGHT	9146	13977404	Full Trial Period	13968258	4	Trial: 4	13968258	26	¹þÃÜ¹Ï	ÂÖÌ¥	¸ÊÕá	j	f
xjs	202	9145	8	8944	.	.	.	.	.	.	14	.	.	.	false	false	Message: 9127ms	10.71	43.52	246	9145	232.10	291.10	23	1377.20	8900	179.80	-7.20	KEYBOARD	9127	.	.	xjs.edf	RIGHT	9146	13977404	Full Trial Period	13968258	4	Trial: 4	13968258	26	¹þÃÜ¹Ï	ÂÖÌ¥	¸ÊÕá	j	f
xjs	.	.	.	.	.	.	.	.	.	.	15	.	.	.	false	false	Message: 9191ms	.	.	.	.	.	.	.	.	.	.	.	TRIAL_RESULT 0	9191	.	.	xjs.edf	RIGHT	9146	13977404	Full Trial Period	13968258	4	Trial: 4	13968258	26	¹þÃÜ¹Ï	ÂÖÌ¥	¸ÊÕá	j	f
xjs	.	.	.	.	.	.	.	.	.	.	1	.	.	.	false	false	Message: -16ms	.	.	.	.	.	.	.	.	.	.	.	TRIALID 4	-16	.	.	xjs.edf	RIGHT	4113	13984019	Full Trial Period	13979906	5	Trial: 5	13979906	48	ÏÉÈËÕÆ	ÏîÁ´	Å¦¿Û	j	j
xjs	.	.	.	.	.	.	.	.	.	.	2	.	.	.	false	false	Message: -1ms	.	.	.	.	.	.	.	.	.	.	.	RECCFG CR 1000 2 0 R	-1	.	.	xjs.edf	RIGHT	4113	13984019	Full Trial Period	13979906	5	Trial: 5	13979906	48	ÏÉÈËÕÆ	ÏîÁ´	Å¦¿Û	j	j
xjs	.	.	.	.	.	.	.	.	.	.	3	.	.	.	false	false	Message: -1ms	.	.	.	.	.	.	.	.	.	.	.	ELCLCFG TOWER	-1	.	.	xjs.edf	RIGHT	4113	13984019	Full Trial Period	13979906	5	Trial: 5	13979906	48	ÏÉÈËÕÆ	ÏîÁ´	Å¦¿Û	j	j
xjs	.	.	.	.	.	.	.	.	.	.	4	.	.	.	false	false	Message: -1ms	.	.	.	.	.	.	.	.	.	.	.	GAZE_COORDS 0.00 0.00 1023.00 767.00	-1	.	.	xjs.edf	RIGHT	4113	13984019	Full Trial Period	13979906	5	Trial: 5	13979906	48	ÏÉÈËÕÆ	ÏîÁ´	Å¦¿Û	j	j
xjs	.	.	.	.	.	.	.	.	.	.	5	.	.	.	false	false	Message: -1ms	.	.	.	.	.	.	.	.	.	.	.	THRESHOLDS R 92 222	-1	.	.	xjs.edf	RIGHT	4113	13984019	Full Trial Period	13979906	5	Trial: 5	13979906	48	ÏÉÈËÕÆ	ÏîÁ´	Å¦¿Û	j	j
xjs	.	.	.	.	.	.	.	.	.	.	6	.	.	.	false	false	Message: -1ms	.	.	.	.	.	.	.	.	.	.	.	ELCL_PROC CENTROID (3)	-1	.	.	xjs.edf	RIGHT	4113	13984019	Full Trial Period	13979906	5	Trial: 5	13979906	48	ÏÉÈËÕÆ	ÏîÁ´	Å¦¿Û	j	j
xjs	.	.	.	.	.	.	.	.	.	.	7	.	.	.	false	false	Message: -1ms	.	.	.	.	.	.	.	.	.	.	.	ELCL_PCR_PARAM 5 3.0	-1	.	.	xjs.edf	RIGHT	4113	13984019	Full Trial Period	13979906	5	Trial: 5	13979906	48	ÏÉÈËÕÆ	ÏîÁ´	Å¦¿Û	j	j
xjs	.	.	.	.	.	.	.	.	.	.	8	.	.	.	false	true	Message: 0ms	.	.	.	.	.	.	.	.	.	.	.	!MODE RECORD CR 1000 2 0 R	0	.	.	xjs.edf	RIGHT	4113	13984019	Full Trial Period	13979906	5	Trial: 5	13979906	48	ÏÉÈËÕÆ	ÏîÁ´	Å¦¿Û	j	j
xjs	.	.	.	.	331	337	1	7	183.00	364.90	9	.	.	.	false	false	Message: 42ms	.	.	.	.	.	.	.	.	.	.	.	SYNCTIME	42	183.00	364.90	xjs.edf	RIGHT	4113	13984019	Full Trial Period	13979906	5	Trial: 5	13979906	48	ÏÉÈËÕÆ	ÏîÁ´	Å¦¿Û	j	j
xjs	.	.	.	.	.	.	.	.	.	.	10	.	.	.	false	false	Message: 1729ms	2.02	87.76	23	1742	439.60	377.30	3	141.40	1720	382.20	390.50	INVISIBLE_BOUNDARY[1]	1729	.	.	xjs.edf	RIGHT	4113	13984019	Full Trial Period	13979906	5	Trial: 5	13979906	48	ÏÉÈËÕÆ	ÏîÁ´	Å¦¿Û	j	j
xjs	.	.	.	.	.	.	.	.	.	.	11	.	.	.	false	false	Message: 1734ms	2.02	87.76	23	1742	439.60	377.30	3	141.40	1720	382.20	390.50	SYNCTIME	1734	.	.	xjs.edf	RIGHT	4113	13984019	Full Trial Period	13979906	5	Trial: 5	13979906	48	ÏÉÈËÕÆ	ÏîÁ´	Å¦¿Û	j	j
xjs	.	.	.	.	.	.	.	.	.	.	12	.	.	.	false	false	Message: 3293ms	7.40	157.49	47	3306	814.40	390.80	8	256.70	3260	598.20	356.10	INVISIBLE_BOUNDARY[2]	3293	.	.	xjs.edf	RIGHT	4113	13984019	Full Trial Period	13979906	5	Trial: 5	13979906	48	ÏÉÈËÕÆ	ÏîÁ´	Å¦¿Û	j	j
xjs	.	.	.	.	.	.	.	.	.	.	13	.	.	.	false	false	Message: 3300ms	7.40	157.49	47	3306	814.40	390.80	8	256.70	3260	598.20	356.10	SYNCTIME	3300	.	.	xjs.edf	RIGHT	4113	13984019	Full Trial Period	13979906	5	Trial: 5	13979906	48	ÏÉÈËÕÆ	ÏîÁ´	Å¦¿Û	j	j
xjs	.	.	.	.	627	4111	11	3485	861.40	391.60	14	[1]	2	RECTANGLE_INTERESTAREA	false	false	Message: 4095ms	.	.	.	.	.	.	.	.	.	.	.	KEYBOARD	4095	861.40	391.60	xjs.edf	RIGHT	4113	13984019	Full Trial Period	13979906	5	Trial: 5	13979906	48	ÏÉÈËÕÆ	ÏîÁ´	Å¦¿Û	j	j
xjs	.	.	.	.	.	.	.	.	.	.	15	.	.	.	false	false	Message: 4157ms	.	.	.	.	.	.	.	.	.	.	.	TRIAL_RESULT 0	4157	.	.	xjs.edf	RIGHT	4113	13984019	Full Trial Period	13979906	5	Trial: 5	13979906	48	ÏÉÈËÕÆ	ÏîÁ´	Å¦¿Û	j	j
xjs	.	.	.	.	.	.	.	.	.	.	1	.	.	.	false	false	Message: -20ms	.	.	.	.	.	.	.	.	.	.	.	TRIALID 5	-20	.	.	xjs.edf	RIGHT	4955	13992139	Full Trial Period	13987184	6	Trial: 6	13987184	141	ÕÂÓã	ÍÏ°Ñ	ÈâÍè	f	f
xjs	.	.	.	.	.	.	.	.	.	.	2	.	.	.	false	false	Message: -1ms	.	.	.	.	.	.	.	.	.	.	.	RECCFG CR 1000 2 0 R	-1	.	.	xjs.edf	RIGHT	4955	13992139	Full Trial Period	13987184	6	Trial: 6	13987184	141	ÕÂÓã	ÍÏ°Ñ	ÈâÍè	f	f
xjs	.	.	.	.	.	.	.	.	.	.	3	.	.	.	false	false	Message: -1ms	.	.	.	.	.	.	.	.	.	.	.	ELCLCFG TOWER	-1	.	.	xjs.edf	RIGHT	4955	13992139	Full Trial Period	13987184	6	Trial: 6	13987184	141	ÕÂÓã	ÍÏ°Ñ	ÈâÍè	f	f
xjs	.	.	.	.	.	.	.	.	.	.	4	.	.	.	false	false	Message: -1ms	.	.	.	.	.	.	.	.	.	.	.	GAZE_COORDS 0.00 0.00 1023.00 767.00	-1	.	.	xjs.edf	RIGHT	4955	13992139	Full Trial Period	13987184	6	Trial: 6	13987184	141	ÕÂÓã	ÍÏ°Ñ	ÈâÍè	f	f
xjs	.	.	.	.	.	.	.	.	.	.	5	.	.	.	false	false	Message: -1ms	.	.	.	.	.	.	.	.	.	.	.	THRESHOLDS R 92 222	-1	.	.	xjs.edf	RIGHT	4955	13992139	Full Trial Period	13987184	6	Trial: 6	13987184	141	ÕÂÓã	ÍÏ°Ñ	ÈâÍè	f	f
xjs	.	.	.	.	.	.	.	.	.	.	6	.	.	.	false	false	Message: -1ms	.	.	.	.	.	.	.	.	.	.	.	ELCL_PROC CENTROID (3)	-1	.	.	xjs.edf	RIGHT	4955	13992139	Full Trial Period	13987184	6	Trial: 6	13987184	141	ÕÂÓã	ÍÏ°Ñ	ÈâÍè	f	f
xjs	.	.	.	.	.	.	.	.	.	.	7	.	.	.	false	false	Message: -1ms	.	.	.	.	.	.	.	.	.	.	.	ELCL_PCR_PARAM 5 3.0	-1	.	.	xjs.edf	RIGHT	4955	13992139	Full Trial Period	13987184	6	Trial: 6	13987184	141	ÕÂÓã	ÍÏ°Ñ	ÈâÍè	f	f
xjs	.	.	.	.	.	.	.	.	.	.	8	.	.	.	false	true	Message: 0ms	.	.	.	.	.	.	.	.	.	.	.	!MODE RECORD CR 1000 2 0 R	0	.	.	xjs.edf	RIGHT	4955	13992139	Full Trial Period	13987184	6	Trial: 6	13987184	141	ÕÂÓã	ÍÏ°Ñ	ÈâÍè	f	f
xjs	.	.	.	.	55	61	1	7	184.10	357.70	9	.	.	.	false	false	Message: 46ms	.	.	.	.	.	.	.	.	.	.	.	SYNCTIME	46	184.10	357.70	xjs.edf	RIGHT	4955	13992139	Full Trial Period	13987184	6	Trial: 6	13987184	141	ÕÂÓã	ÍÏ°Ñ	ÈâÍè	f	f
xjs	.	.	.	.	.	.	.	.	.	.	10	.	.	.	false	false	Message: 2112ms	6.15	166.33	37	2128	487.60	399.60	7	295.30	2092	306.70	403.10	INVISIBLE_BOUNDARY[1]	2112	.	.	xjs.edf	RIGHT	4955	13992139	Full Trial Period	13987184	6	Trial: 6	13987184	141	ÕÂÓã	ÍÏ°Ñ	ÈâÍè	f	f
xjs	.	.	.	.	.	.	.	.	.	.	11	.	.	.	false	false	Message: 2121ms	6.15	166.33	37	2128	487.60	399.60	7	295.30	2092	306.70	403.10	SYNCTIME	2121	.	.	xjs.edf	RIGHT	4955	13992139	Full Trial Period	13987184	6	Trial: 6	13987184	141	ÕÂÓã	ÍÏ°Ñ	ÈâÍè	f	f
xjs	.	.	.	.	145	4399	14	4255	749.20	411.80	12	.	.	.	false	false	Message: 4268ms	.	.	.	.	.	.	.	.	.	.	.	INVISIBLE_BOUNDARY[2]	4268	749.20	411.80	xjs.edf	RIGHT	4955	13992139	Full Trial Period	13987184	6	Trial: 6	13987184	141	ÕÂÓã	ÍÏ°Ñ	ÈâÍè	f	f
xjs	.	.	.	.	145	4399	14	4255	749.20	411.80	13	.	.	.	false	false	Message: 4279ms	.	.	.	.	.	.	.	.	.	.	.	SYNCTIME	4279	749.20	411.80	xjs.edf	RIGHT	4955	13992139	Full Trial Period	13987184	6	Trial: 6	13987184	141	ÕÂÓã	ÍÏ°Ñ	ÈâÍè	f	f
xjs	.	.	.	.	69	4953	16	4885	872.90	472.60	14	.	.	.	false	false	Message: 4936ms	.	.	.	.	.	.	.	.	.	.	.	KEYBOARD	4936	872.90	472.60	xjs.edf	RIGHT	4955	13992139	Full Trial Period	13987184	6	Trial: 6	13987184	141	ÕÂÓã	ÍÏ°Ñ	ÈâÍè	f	f
xjs	.	.	.	.	.	.	.	.	.	.	15	.	.	.	false	false	Message: 5002ms	.	.	.	.	.	.	.	.	.	.	.	TRIAL_RESULT 0	5002	.	.	xjs.edf	RIGHT	4955	13992139	Full Trial Period	13987184	6	Trial: 6	13987184	141	ÕÂÓã	ÍÏ°Ñ	ÈâÍè	f	f
xjs	.	.	.	.	.	.	.	.	.	.	1	.	.	.	false	false	Message: -17ms	.	.	.	.	.	.	.	.	.	.	.	TRIALID 6	-17	.	.	xjs.edf	RIGHT	4351	13997789	Full Trial Period	13993438	7	Trial: 7	13993438	137	Â©¶·	¾íÖ½	ÌÀÔ²	j	f
xjs	.	.	.	.	.	.	.	.	.	.	2	.	.	.	false	false	Message: -1ms	.	.	.	.	.	.	.	.	.	.	.	RECCFG CR 1000 2 0 R	-1	.	.	xjs.edf	RIGHT	4351	13997789	Full Trial Period	13993438	7	Trial: 7	13993438	137	Â©¶·	¾íÖ½	ÌÀÔ²	j	f
xjs	.	.	.	.	.	.	.	.	.	.	3	.	.	.	false	false	Message: -1ms	.	.	.	.	.	.	.	.	.	.	.	ELCLCFG TOWER	-1	.	.	xjs.edf	RIGHT	4351	13997789	Full Trial Period	13993438	7	Trial: 7	13993438	137	Â©¶·	¾íÖ½	ÌÀÔ²	j	f
xjs	.	.	.	.	.	.	.	.	.	.	4	.	.	.	false	false	Message: -1ms	.	.	.	.	.	.	.	.	.	.	.	GAZE_COORDS 0.00 0.00 1023.00 767.00	-1	.	.	xjs.edf	RIGHT	4351	13997789	Full Trial Period	13993438	7	Trial: 7	13993438	137	Â©¶·	¾íÖ½	ÌÀÔ²	j	f
xjs	.	.	.	.	.	.	.	.	.	.	5	.	.	.	false	false	Message: -1ms	.	.	.	.	.	.	.	.	.	.	.	THRESHOLDS R 92 222	-1	.	.	xjs.edf	RIGHT	4351	13997789	Full Trial Period	13993438	7	Trial: 7	13993438	137	Â©¶·	¾íÖ½	ÌÀÔ²	j	f
xjs	.	.	.	.	.	.	.	.	.	.	6	.	.	.	false	false	Message: -1ms	.	.	.	.	.	.	.	.	.	.	.	ELCL_PROC CENTROID (3)	-1	.	.	xjs.edf	RIGHT	4351	13997789	Full Trial Period	13993438	7	Trial: 7	13993438	137	Â©¶·	¾íÖ½	ÌÀÔ²	j	f
xjs	.	.	.	.	.	.	.	.	.	.	7	.	.	.	false	false	Message: -1ms	.	.	.	.	.	.	.	.	.	.	.	ELCL_PCR_PARAM 5 3.0	-1	.	.	xjs.edf	RIGHT	4351	13997789	Full Trial Period	13993438	7	Trial: 7	13993438	137	Â©¶·	¾íÖ½	ÌÀÔ²	j	f
xjs	.	.	.	.	.	.	.	.	.	.	8	.	.	.	false	true	Message: 0ms	.	.	.	.	.	.	.	.	.	.	.	!MODE RECORD CR 1000 2 0 R	0	.	.	xjs.edf	RIGHT	4351	13997789	Full Trial Period	13993438	7	Trial: 7	13993438	137	Â©¶·	¾íÖ½	ÌÀÔ²	j	f
xjs	.	.	.	.	300	306	1	7	172.20	353.90	9	.	.	.	false	false	Message: 41ms	.	.	.	.	.	.	.	.	.	.	.	SYNCTIME	41	172.20	353.90	xjs.edf	RIGHT	4351	13997789	Full Trial Period	13993438	7	Trial: 7	13993438	137	Â©¶·	¾íÖ½	ÌÀÔ²	j	f
xjs	.	.	.	.	.	.	.	.	.	.	10	.	.	.	false	false	Message: 2758ms	9.74	141.13	69	2774	468.00	394.00	5	242.10	2706	180.70	366.00	INVISIBLE_BOUNDARY[1]	2758	.	.	xjs.edf	RIGHT	4351	13997789	Full Trial Period	13993438	7	Trial: 7	13993438	137	Â©¶·	¾íÖ½	ÌÀÔ²	j	f
xjs	.	.	.	.	.	.	.	.	.	.	11	.	.	.	false	false	Message: 2766ms	9.74	141.13	69	2774	468.00	394.00	5	242.10	2706	180.70	366.00	SYNCTIME	2766	.	.	xjs.edf	RIGHT	4351	13997789	Full Trial Period	13993438	7	Trial: 7	13993438	137	Â©¶·	¾íÖ½	ÌÀÔ²	j	f
xjs	.	.	.	.	.	.	.	.	.	.	12	.	.	.	false	false	Message: 3551ms	8.43	147.87	57	3560	786.30	426.60	8	369.00	3504	536.80	440.60	INVISIBLE_BOUNDARY[2]	3551	.	.	xjs.edf	RIGHT	4351	13997789	Full Trial Period	13993438	7	Trial: 7	13993438	137	Â©¶·	¾íÖ½	ÌÀÔ²	j	f
xjs	.	.	.	.	.	.	.	.	.	.	13	.	.	.	false	false	Message: 3558ms	8.43	147.87	57	3560	786.30	426.60	8	369.00	3504	536.80	440.60	SYNCTIME	3558	.	.	xjs.edf	RIGHT	4351	13997789	Full Trial Period	13993438	7	Trial: 7	13993438	137	Â©¶·	¾íÖ½	ÌÀÔ²	j	f
xjs	.	.	.	.	138	4349	11	4212	640.70	348.00	14	.	.	.	false	false	Message: 4332ms	.	.	.	.	.	.	.	.	.	.	.	KEYBOARD	4332	640.70	348.00	xjs.edf	RIGHT	4351	13997789	Full Trial Period	13993438	7	Trial: 7	13993438	137	Â©¶·	¾íÖ½	ÌÀÔ²	j	f
xjs	.	.	.	.	.	.	.	.	.	.	15	.	.	.	false	false	Message: 4394ms	.	.	.	.	.	.	.	.	.	.	.	TRIAL_RESULT 0	4394	.	.	xjs.edf	RIGHT	4351	13997789	Full Trial Period	13993438	7	Trial: 7	13993438	137	Â©¶·	¾íÖ½	ÌÀÔ²	j	f
xjs	.	.	.	.	.	.	.	.	.	.	1	.	.	.	false	false	Message: -1017ms	.	.	.	.	.	.	.	.	.	.	.	TRIALID 7	-1017	.	.	xjs.edf	RIGHT	7796	14010708	Full Trial Period	14002912	8	Trial: 8	14002912	76	ÌÀÔ²	Ö¸ÄÏÕë	ÏÚ±ý	j	j
xjs	.	.	.	.	.	.	.	.	.	.	2	.	.	.	false	false	Message: -14ms	.	.	.	.	.	.	.	.	.	.	.	NO Reply is disabled for function eyecmd_printf	-14	.	.	xjs.edf	RIGHT	7796	14010708	Full Trial Period	14002912	8	Trial: 8	14002912	76	ÌÀÔ²	Ö¸ÄÏÕë	ÏÚ±ý	j	j
xjs	.	.	.	.	.	.	.	.	.	.	3	.	.	.	false	false	Message: -1ms	.	.	.	.	.	.	.	.	.	.	.	RECCFG CR 1000 2 0 R	-1	.	.	xjs.edf	RIGHT	7796	14010708	Full Trial Period	14002912	8	Trial: 8	14002912	76	ÌÀÔ²	Ö¸ÄÏÕë	ÏÚ±ý	j	j
xjs	.	.	.	.	.	.	.	.	.	.	4	.	.	.	false	false	Message: -1ms	.	.	.	.	.	.	.	.	.	.	.	ELCLCFG TOWER	-1	.	.	xjs.edf	RIGHT	7796	14010708	Full Trial Period	14002912	8	Trial: 8	14002912	76	ÌÀÔ²	Ö¸ÄÏÕë	ÏÚ±ý	j	j
xjs	.	.	.	.	.	.	.	.	.	.	5	.	.	.	false	false	Message: -1ms	.	.	.	.	.	.	.	.	.	.	.	GAZE_COORDS 0.00 0.00 1023.00 767.00	-1	.	.	xjs.edf	RIGHT	7796	14010708	Full Trial Period	14002912	8	Trial: 8	14002912	76	ÌÀÔ²	Ö¸ÄÏÕë	ÏÚ±ý	j	j
xjs	.	.	.	.	.	.	.	.	.	.	6	.	.	.	false	false	Message: -1ms	.	.	.	.	.	.	.	.	.	.	.	THRESHOLDS R 92 222	-1	.	.	xjs.edf	RIGHT	7796	14010708	Full Trial Period	14002912	8	Trial: 8	14002912	76	ÌÀÔ²	Ö¸ÄÏÕë	ÏÚ±ý	j	j
xjs	.	.	.	.	.	.	.	.	.	.	7	.	.	.	false	false	Message: -1ms	.	.	.	.	.	.	.	.	.	.	.	ELCL_PROC CENTROID (3)	-1	.	.	xjs.edf	RIGHT	7796	14010708	Full Trial Period	14002912	8	Trial: 8	14002912	76	ÌÀÔ²	Ö¸ÄÏÕë	ÏÚ±ý	j	j
xjs	.	.	.	.	.	.	.	.	.	.	8	.	.	.	false	false	Message: -1ms	.	.	.	.	.	.	.	.	.	.	.	ELCL_PCR_PARAM 5 3.0	-1	.	.	xjs.edf	RIGHT	7796	14010708	Full Trial Period	14002912	8	Trial: 8	14002912	76	ÌÀÔ²	Ö¸ÄÏÕë	ÏÚ±ý	j	j
xjs	.	.	.	.	.	.	.	.	.	.	9	.	.	.	false	true	Message: 0ms	.	.	.	.	.	.	.	.	.	.	.	!MODE RECORD CR 1000 2 0 R	0	.	.	xjs.edf	RIGHT	7796	14010708	Full Trial Period	14002912	8	Trial: 8	14002912	76	ÌÀÔ²	Ö¸ÄÏÕë	ÏÚ±ý	j	j
xjs	.	.	.	.	121	127	1	7	185.60	337.60	10	.	.	.	false	false	Message: 49ms	.	.	.	.	.	.	.	.	.	.	.	SYNCTIME	49	185.60	337.60	xjs.edf	RIGHT	7796	14010708	Full Trial Period	14002912	8	Trial: 8	14002912	76	ÌÀÔ²	Ö¸ÄÏÕë	ÏÚ±ý	j	j
xjs	.	.	.	.	217	3680	12	3464	421.80	381.00	11	.	.	.	false	false	Message: 3548ms	.	.	.	.	.	.	.	.	.	.	.	INVISIBLE_BOUNDARY[1]	3548	421.80	381.00	xjs.edf	RIGHT	7796	14010708	Full Trial Period	14002912	8	Trial: 8	14002912	76	ÌÀÔ²	Ö¸ÄÏÕë	ÏÚ±ý	j	j
xjs	.	.	.	.	217	3680	12	3464	421.80	381.00	12	.	.	.	false	false	Message: 3557ms	.	.	.	.	.	.	.	.	.	.	.	SYNCTIME	3557	421.80	381.00	xjs.edf	RIGHT	7796	14010708	Full Trial Period	14002912	8	Trial: 8	14002912	76	ÌÀÔ²	Ö¸ÄÏÕë	ÏÚ±ý	j	j
xjs	.	.	.	.	.	.	.	.	.	.	13	.	.	.	false	false	Message: 6633ms	2.10	8.26	254	6876	820.00	432.10	20	305.90	6623	817.40	370.60	INVISIBLE_BOUNDARY[2]	6633	.	.	xjs.edf	RIGHT	7796	14010708	Full Trial Period	14002912	8	Trial: 8	14002912	76	ÌÀÔ²	Ö¸ÄÏÕë	ÏÚ±ý	j	j
xjs	.	.	.	.	.	.	.	.	.	.	14	.	.	.	false	false	Message: 6640ms	2.10	8.26	254	6876	820.00	432.10	20	305.90	6623	817.40	370.60	SYNCTIME	6640	.	.	xjs.edf	RIGHT	7796	14010708	Full Trial Period	14002912	8	Trial: 8	14002912	76	ÌÀÔ²	Ö¸ÄÏÕë	ÏÚ±ý	j	j
xjs	.	.	.	.	490	7794	22	7305	826.40	394.70	15	.	.	.	false	false	Message: 7778ms	.	.	.	.	.	.	.	.	.	.	.	KEYBOARD	7778	826.40	394.70	xjs.edf	RIGHT	7796	14010708	Full Trial Period	14002912	8	Trial: 8	14002912	76	ÌÀÔ²	Ö¸ÄÏÕë	ÏÚ±ý	j	j
xjs	.	.	.	.	.	.	.	.	.	.	16	.	.	.	false	false	Message: 7843ms	.	.	.	.	.	.	.	.	.	.	.	TRIAL_RESULT 0	7843	.	.	xjs.edf	RIGHT	7796	14010708	Full Trial Period	14002912	8	Trial: 8	14002912	76	ÌÀÔ²	Ö¸ÄÏÕë	ÏÚ±ý	j	j
xjs	.	.	.	.	.	.	.	.	.	.	1	.	.	.	false	false	Message: -16ms	.	.	.	.	.	.	.	.	.	.	.	TRIALID 8	-16	.	.	xjs.edf	RIGHT	6294	14019078	Full Trial Period	14012784	9	Trial: 9	14012784	77	µçÊÓ»ú	Ö½Ïä	¹ñ×Ó	j	j
xjs	.	.	.	.	.	.	.	.	.	.	2	.	.	.	false	false	Message: -1ms	.	.	.	.	.	.	.	.	.	.	.	RECCFG CR 1000 2 0 R	-1	.	.	xjs.edf	RIGHT	6294	14019078	Full Trial Period	14012784	9	Trial: 9	14012784	77	µçÊÓ»ú	Ö½Ïä	¹ñ×Ó	j	j
xjs	.	.	.	.	.	.	.	.	.	.	3	.	.	.	false	false	Message: -1ms	.	.	.	.	.	.	.	.	.	.	.	ELCLCFG TOWER	-1	.	.	xjs.edf	RIGHT	6294	14019078	Full Trial Period	14012784	9	Trial: 9	14012784	77	µçÊÓ»ú	Ö½Ïä	¹ñ×Ó	j	j
xjs	.	.	.	.	.	.	.	.	.	.	4	.	.	.	false	false	Message: -1ms	.	.	.	.	.	.	.	.	.	.	.	GAZE_COORDS 0.00 0.00 1023.00 767.00	-1	.	.	xjs.edf	RIGHT	6294	14019078	Full Trial Period	14012784	9	Trial: 9	14012784	77	µçÊÓ»ú	Ö½Ïä	¹ñ×Ó	j	j
xjs	.	.	.	.	.	.	.	.	.	.	5	.	.	.	false	false	Message: -1ms	.	.	.	.	.	.	.	.	.	.	.	THRESHOLDS R 92 222	-1	.	.	xjs.edf	RIGHT	6294	14019078	Full Trial Period	14012784	9	Trial: 9	14012784	77	µçÊÓ»ú	Ö½Ïä	¹ñ×Ó	j	j
xjs	.	.	.	.	.	.	.	.	.	.	6	.	.	.	false	false	Message: -1ms	.	.	.	.	.	.	.	.	.	.	.	ELCL_PROC CENTROID (3)	-1	.	.	xjs.edf	RIGHT	6294	14019078	Full Trial Period	14012784	9	Trial: 9	14012784	77	µçÊÓ»ú	Ö½Ïä	¹ñ×Ó	j	j
xjs	.	.	.	.	.	.	.	.	.	.	7	.	.	.	false	false	Message: -1ms	.	.	.	.	.	.	.	.	.	.	.	ELCL_PCR_PARAM 5 3.0	-1	.	.	xjs.edf	RIGHT	6294	14019078	Full Trial Period	14012784	9	Trial: 9	14012784	77	µçÊÓ»ú	Ö½Ïä	¹ñ×Ó	j	j
xjs	.	.	.	.	.	.	.	.	.	.	8	.	.	.	false	true	Message: 0ms	.	.	.	.	.	.	.	.	.	.	.	!MODE RECORD CR 1000 2 0 R	0	.	.	xjs.edf	RIGHT	6294	14019078	Full Trial Period	14012784	9	Trial: 9	14012784	77	µçÊÓ»ú	Ö½Ïä	¹ñ×Ó	j	j
xjs	.	.	.	.	1395	1401	1	7	176.20	354.90	9	.	.	.	false	false	Message: 43ms	.	.	.	.	.	.	.	.	.	.	.	SYNCTIME	43	176.20	354.90	xjs.edf	RIGHT	6294	14019078	Full Trial Period	14012784	9	Trial: 9	14012784	77	µçÊÓ»ú	Ö½Ïä	¹ñ×Ó	j	j
xjs	.	.	.	.	264	2679	4	2416	463.20	381.70	10	.	.	.	false	false	Message: 2540ms	.	.	.	.	.	.	.	.	.	.	.	INVISIBLE_BOUNDARY[1]	2540	463.20	381.70	xjs.edf	RIGHT	6294	14019078	Full Trial Period	14012784	9	Trial: 9	14012784	77	µçÊÓ»ú	Ö½Ïä	¹ñ×Ó	j	j
xjs	.	.	.	.	264	2679	4	2416	463.20	381.70	11	.	.	.	false	false	Message: 2550ms	.	.	.	.	.	.	.	.	.	.	.	SYNCTIME	2550	463.20	381.70	xjs.edf	RIGHT	6294	14019078	Full Trial Period	14012784	9	Trial: 9	14012784	77	µçÊÓ»ú	Ö½Ïä	¹ñ×Ó	j	j
xjs	.	.	.	.	.	.	.	.	.	.	12	.	.	.	false	false	Message: 4844ms	4.45	117.09	38	4859	815.70	408.00	10	180.90	4822	683.10	400.70	INVISIBLE_BOUNDARY[2]	4844	.	.	xjs.edf	RIGHT	6294	14019078	Full Trial Period	14012784	9	Trial: 9	14012784	77	µçÊÓ»ú	Ö½Ïä	¹ñ×Ó	j	j
xjs	.	.	.	.	.	.	.	.	.	.	13	.	.	.	false	false	Message: 4850ms	4.45	117.09	38	4859	815.70	408.00	10	180.90	4822	683.10	400.70	SYNCTIME	4850	.	.	xjs.edf	RIGHT	6294	14019078	Full Trial Period	14012784	9	Trial: 9	14012784	77	µçÊÓ»ú	Ö½Ïä	¹ñ×Ó	j	j
xjs	267	6293	5	6027	.	.	.	.	.	.	14	.	.	.	false	false	Message: 6275ms	2.48	8.33	298	6293	866.90	475.70	13	205.80	5996	839.40	406.90	KEYBOARD	6275	.	.	xjs.edf	RIGHT	6294	14019078	Full Trial Period	14012784	9	Trial: 9	14012784	77	µçÊÓ»ú	Ö½Ïä	¹ñ×Ó	j	j
xjs	.	.	.	.	.	.	.	.	.	.	15	.	.	.	false	false	Message: 6342ms	.	.	.	.	.	.	.	.	.	.	.	TRIAL_RESULT 0	6342	.	.	xjs.edf	RIGHT	6294	14019078	Full Trial Period	14012784	9	Trial: 9	14012784	77	µçÊÓ»ú	Ö½Ïä	¹ñ×Ó	j	j
xjs	.	.	.	.	.	.	.	.	.	.	1	.	.	.	false	false	Message: -15ms	.	.	.	.	.	.	.	.	.	.	.	TRIALID 9	-15	.	.	xjs.edf	RIGHT	4307	14026022	Full Trial Period	14021715	10	Trial: 10	14021715	73	ß¦ÃæÕÈ	ÓñÃ×	¾íÖ½	f	f
xjs	.	.	.	.	.	.	.	.	.	.	2	.	.	.	false	false	Message: -1ms	.	.	.	.	.	.	.	.	.	.	.	RECCFG CR 1000 2 0 R	-1	.	.	xjs.edf	RIGHT	4307	14026022	Full Trial Period	14021715	10	Trial: 10	14021715	73	ß¦ÃæÕÈ	ÓñÃ×	¾íÖ½	f	f
xjs	.	.	.	.	.	.	.	.	.	.	3	.	.	.	false	false	Message: -1ms	.	.	.	.	.	.	.	.	.	.	.	ELCLCFG TOWER	-1	.	.	xjs.edf	RIGHT	4307	14026022	Full Trial Period	14021715	10	Trial: 10	14021715	73	ß¦ÃæÕÈ	ÓñÃ×	¾íÖ½	f	f
xjs	.	.	.	.	.	.	.	.	.	.	4	.	.	.	false	false	Message: -1ms	.	.	.	.	.	.	.	.	.	.	.	GAZE_COORDS 0.00 0.00 1023.00 767.00	-1	.	.	xjs.edf	RIGHT	4307	14026022	Full Trial Period	14021715	10	Trial: 10	14021715	73	ß¦ÃæÕÈ	ÓñÃ×	¾íÖ½	f	f
xjs	.	.	.	.	.	.	.	.	.	.	5	.	.	.	false	false	Message: -1ms	.	.	.	.	.	.	.	.	.	.	.	THRESHOLDS R 92 222	-1	.	.	xjs.edf	RIGHT	4307	14026022	Full Trial Period	14021715	10	Trial: 10	14021715	73	ß¦ÃæÕÈ	ÓñÃ×	¾íÖ½	f	f
xjs	.	.	.	.	.	.	.	.	.	.	6	.	.	.	false	false	Message: -1ms	.	.	.	.	.	.	.	.	.	.	.	ELCL_PROC CENTROID (3)	-1	.	.	xjs.edf	RIGHT	4307	14026022	Full Trial Period	14021715	10	Trial: 10	14021715	73	ß¦ÃæÕÈ	ÓñÃ×	¾íÖ½	f	f
xjs	.	.	.	.	.	.	.	.	.	.	7	.	.	.	false	false	Message: -1ms	.	.	.	.	.	.	.	.	.	.	.	ELCL_PCR_PARAM 5 3.0	-1	.	.	xjs.edf	RIGHT	4307	14026022	Full Trial Period	14021715	10	Trial: 10	14021715	73	ß¦ÃæÕÈ	ÓñÃ×	¾íÖ½	f	f
xjs	.	.	.	.	.	.	.	.	.	.	8	.	.	.	false	true	Message: 0ms	.	.	.	.	.	.	.	.	.	.	.	!MODE RECORD CR 1000 2 0 R	0	.	.	xjs.edf	RIGHT	4307	14026022	Full Trial Period	14021715	10	Trial: 10	14021715	73	ß¦ÃæÕÈ	ÓñÃ×	¾íÖ½	f	f
xjs	.	.	.	.	422	428	1	7	132.20	346.80	9	.	.	.	false	false	Message: 43ms	.	.	.	.	.	.	.	.	.	.	.	SYNCTIME	43	132.20	346.80	xjs.edf	RIGHT	4307	14026022	Full Trial Period	14021715	10	Trial: 10	14021715	73	ß¦ÃæÕÈ	ÓñÃ×	¾íÖ½	f	f
xjs	.	.	.	.	.	.	.	.	.	.	10	.	.	.	false	false	Message: 2061ms	6.57	156.52	42	2079	494.00	386.60	6	232.00	2038	301.80	403.30	INVISIBLE_BOUNDARY[1]	2061	.	.	xjs.edf	RIGHT	4307	14026022	Full Trial Period	14021715	10	Trial: 10	14021715	73	ß¦ÃæÕÈ	ÓñÃ×	¾íÖ½	f	f
xjs	.	.	.	.	.	.	.	.	.	.	11	.	.	.	false	false	Message: 2067ms	6.57	156.52	42	2079	494.00	386.60	6	232.00	2038	301.80	403.30	SYNCTIME	2067	.	.	xjs.edf	RIGHT	4307	14026022	Full Trial Period	14021715	10	Trial: 10	14021715	73	ß¦ÃæÕÈ	ÓñÃ×	¾íÖ½	f	f
xjs	.	.	.	.	.	.	.	.	.	.	12	.	.	.	false	false	Message: 3618ms	2.71	104.19	26	3630	810.70	397.30	11	169.10	3605	731.10	383.40	INVISIBLE_BOUNDARY[2]	3618	.	.	xjs.edf	RIGHT	4307	14026022	Full Trial Period	14021715	10	Trial: 10	14021715	73	ß¦ÃæÕÈ	ÓñÃ×	¾íÖ½	f	f
xjs	.	.	.	.	.	.	.	.	.	.	13	.	.	.	false	false	Message: 3626ms	2.71	104.19	26	3630	810.70	397.30	11	169.10	3605	731.10	383.40	SYNCTIME	3626	.	.	xjs.edf	RIGHT	4307	14026022	Full Trial Period	14021715	10	Trial: 10	14021715	73	ß¦ÃæÕÈ	ÓñÃ×	¾íÖ½	f	f
xjs	.	.	.	.	498	4305	13	3808	864.30	393.60	14	[1]	2	RECTANGLE_INTERESTAREA	false	false	Message: 4288ms	.	.	.	.	.	.	.	.	.	.	.	KEYBOARD	4288	864.30	393.60	xjs.edf	RIGHT	4307	14026022	Full Trial Period	14021715	10	Trial: 10	14021715	73	ß¦ÃæÕÈ	ÓñÃ×	¾íÖ½	f	f
xjs	.	.	.	.	.	.	.	.	.	.	15	.	.	.	false	false	Message: 4354ms	.	.	.	.	.	.	.	.	.	.	.	TRIAL_RESULT 0	4354	.	.	xjs.edf	RIGHT	4307	14026022	Full Trial Period	14021715	10	Trial: 10	14021715	73	ß¦ÃæÕÈ	ÓñÃ×	¾íÖ½	f	f
xjs	.	.	.	.	.	.	.	.	.	.	1	.	.	.	false	false	Message: -20ms	.	.	.	.	.	.	.	.	.	.	.	TRIALID 10	-20	.	.	xjs.edf	RIGHT	6599	14033735	Full Trial Period	14027136	11	Trial: 11	14027136	130	Îü¹Ü	ÕëÍ²	³ß×Ó	f	f
xjs	.	.	.	.	.	.	.	.	.	.	2	.	.	.	false	false	Message: -1ms	.	.	.	.	.	.	.	.	.	.	.	RECCFG CR 1000 2 0 R	-1	.	.	xjs.edf	RIGHT	6599	14033735	Full Trial Period	14027136	11	Trial: 11	14027136	130	Îü¹Ü	ÕëÍ²	³ß×Ó	f	f
xjs	.	.	.	.	.	.	.	.	.	.	3	.	.	.	false	false	Message: -1ms	.	.	.	.	.	.	.	.	.	.	.	ELCLCFG TOWER	-1	.	.	xjs.edf	RIGHT	6599	14033735	Full Trial Period	14027136	11	Trial: 11	14027136	130	Îü¹Ü	ÕëÍ²	³ß×Ó	f	f
xjs	.	.	.	.	.	.	.	.	.	.	4	.	.	.	false	false	Message: -1ms	.	.	.	.	.	.	.	.	.	.	.	GAZE_COORDS 0.00 0.00 1023.00 767.00	-1	.	.	xjs.edf	RIGHT	6599	14033735	Full Trial Period	14027136	11	Trial: 11	14027136	130	Îü¹Ü	ÕëÍ²	³ß×Ó	f	f
xjs	.	.	.	.	.	.	.	.	.	.	5	.	.	.	false	false	Message: -1ms	.	.	.	.	.	.	.	.	.	.	.	THRESHOLDS R 92 222	-1	.	.	xjs.edf	RIGHT	6599	14033735	Full Trial Period	14027136	11	Trial: 11	14027136	130	Îü¹Ü	ÕëÍ²	³ß×Ó	f	f
xjs	.	.	.	.	.	.	.	.	.	.	6	.	.	.	false	false	Message: -1ms	.	.	.	.	.	.	.	.	.	.	.	ELCL_PROC CENTROID (3)	-1	.	.	xjs.edf	RIGHT	6599	14033735	Full Trial Period	14027136	11	Trial: 11	14027136	130	Îü¹Ü	ÕëÍ²	³ß×Ó	f	f
xjs	.	.	.	.	.	.	.	.	.	.	7	.	.	.	false	false	Message: -1ms	.	.	.	.	.	.	.	.	.	.	.	ELCL_PCR_PARAM 5 3.0	-1	.	.	xjs.edf	RIGHT	6599	14033735	Full Trial Period	14027136	11	Trial: 11	14027136	130	Îü¹Ü	ÕëÍ²	³ß×Ó	f	f
xjs	.	.	.	.	.	.	.	.	.	.	8	.	.	.	false	true	Message: 0ms	.	.	.	.	.	.	.	.	.	.	.	!MODE RECORD CR 1000 2 0 R	0	.	.	xjs.edf	RIGHT	6599	14033735	Full Trial Period	14027136	11	Trial: 11	14027136	130	Îü¹Ü	ÕëÍ²	³ß×Ó	f	f
xjs	.	.	.	.	493	499	1	7	154.60	339.60	9	.	.	.	false	false	Message: 47ms	.	.	.	.	.	.	.	.	.	.	.	SYNCTIME	47	154.60	339.60	xjs.edf	RIGHT	6599	14033735	Full Trial Period	14027136	11	Trial: 11	14027136	130	Îü¹Ü	ÕëÍ²	³ß×Ó	f	f
xjs	.	.	.	.	.	.	.	.	.	.	10	.	.	.	false	false	Message: 3385ms	6.52	151.63	43	3398	450.10	384.10	6	260.60	3356	258.40	395.00	INVISIBLE_BOUNDARY[1]	3385	.	.	xjs.edf	RIGHT	6599	14033735	Full Trial Period	14027136	11	Trial: 11	14027136	130	Îü¹Ü	ÕëÍ²	³ß×Ó	f	f
xjs	.	.	.	.	.	.	.	.	.	.	11	.	.	.	false	false	Message: 3396ms	6.52	151.63	43	3398	450.10	384.10	6	260.60	3356	258.40	395.00	SYNCTIME	3396	.	.	xjs.edf	RIGHT	6599	14033735	Full Trial Period	14027136	11	Trial: 11	14027136	130	Îü¹Ü	ÕëÍ²	³ß×Ó	f	f
xjs	.	.	.	.	144	5381	11	5238	761.80	396.50	12	.	.	.	false	false	Message: 5245ms	.	.	.	.	.	.	.	.	.	.	.	INVISIBLE_BOUNDARY[2]	5245	761.80	396.50	xjs.edf	RIGHT	6599	14033735	Full Trial Period	14027136	11	Trial: 11	14027136	130	Îü¹Ü	ÕëÍ²	³ß×Ó	f	f
xjs	.	.	.	.	144	5381	11	5238	761.80	396.50	13	.	.	.	false	false	Message: 5253ms	.	.	.	.	.	.	.	.	.	.	.	SYNCTIME	5253	761.80	396.50	xjs.edf	RIGHT	6599	14033735	Full Trial Period	14027136	11	Trial: 11	14027136	130	Îü¹Ü	ÕëÍ²	³ß×Ó	f	f
xjs	.	.	.	.	.	.	.	.	.	.	14	.	.	.	false	false	Message: 6580ms	9.64	18.83	512	6597	658.60	628.00	13	3052.90	6086	847.40	404.20	KEYBOARD	6580	.	.	xjs.edf	RIGHT	6599	14033735	Full Trial Period	14027136	11	Trial: 11	14027136	130	Îü¹Ü	ÕëÍ²	³ß×Ó	f	f
xjs	.	.	.	.	.	.	.	.	.	.	15	.	.	.	false	false	Message: 6651ms	.	.	.	.	.	.	.	.	.	.	.	TRIAL_RESULT 0	6651	.	.	xjs.edf	RIGHT	6599	14033735	Full Trial Period	14027136	11	Trial: 11	14027136	130	Îü¹Ü	ÕëÍ²	³ß×Ó	f	f
xjs	.	.	.	.	.	.	.	.	.	.	1	.	.	.	false	false	Message: -15ms	.	.	.	.	.	.	.	.	.	.	.	TRIALID 11	-15	.	.	xjs.edf	RIGHT	3610	14039431	Full Trial Period	14035821	12	Trial: 12	14035821	3	Ð¬×Ó	ÆøÇò	µÆÅÝ	j	j
xjs	.	.	.	.	.	.	.	.	.	.	2	.	.	.	false	false	Message: -1ms	.	.	.	.	.	.	.	.	.	.	.	RECCFG CR 1000 2 0 R	-1	.	.	xjs.edf	RIGHT	3610	14039431	Full Trial Period	14035821	12	Trial: 12	14035821	3	Ð¬×Ó	ÆøÇò	µÆÅÝ	j	j
xjs	.	.	.	.	.	.	.	.	.	.	3	.	.	.	false	false	Message: -1ms	.	.	.	.	.	.	.	.	.	.	.	ELCLCFG TOWER	-1	.	.	xjs.edf	RIGHT	3610	14039431	Full Trial Period	14035821	12	Trial: 12	14035821	3	Ð¬×Ó	ÆøÇò	µÆÅÝ	j	j
xjs	.	.	.	.	.	.	.	.	.	.	4	.	.	.	false	false	Message: -1ms	.	.	.	.	.	.	.	.	.	.	.	GAZE_COORDS 0.00 0.00 1023.00 767.00	-1	.	.	xjs.edf	RIGHT	3610	14039431	Full Trial Period	14035821	12	Trial: 12	14035821	3	Ð¬×Ó	ÆøÇò	µÆÅÝ	j	j
xjs	.	.	.	.	.	.	.	.	.	.	5	.	.	.	false	false	Message: -1ms	.	.	.	.	.	.	.	.	.	.	.	THRESHOLDS R 92 222	-1	.	.	xjs.edf	RIGHT	3610	14039431	Full Trial Period	14035821	12	Trial: 12	14035821	3	Ð¬×Ó	ÆøÇò	µÆÅÝ	j	j
xjs	.	.	.	.	.	.	.	.	.	.	6	.	.	.	false	false	Message: -1ms	.	.	.	.	.	.	.	.	.	.	.	ELCL_PROC CENTROID (3)	-1	.	.	xjs.edf	RIGHT	3610	14039431	Full Trial Period	14035821	12	Trial: 12	14035821	3	Ð¬×Ó	ÆøÇò	µÆÅÝ	j	j
xjs	.	.	.	.	.	.	.	.	.	.	7	.	.	.	false	false	Message: -1ms	.	.	.	.	.	.	.	.	.	.	.	ELCL_PCR_PARAM 5 3.0	-1	.	.	xjs.edf	RIGHT	3610	14039431	Full Trial Period	14035821	12	Trial: 12	14035821	3	Ð¬×Ó	ÆøÇò	µÆÅÝ	j	j
xjs	.	.	.	.	.	.	.	.	.	.	8	.	.	.	false	true	Message: 0ms	.	.	.	.	.	.	.	.	.	.	.	!MODE RECORD CR 1000 2 0 R	0	.	.	xjs.edf	RIGHT	3610	14039431	Full Trial Period	14035821	12	Trial: 12	14035821	3	Ð¬×Ó	ÆøÇò	µÆÅÝ	j	j
xjs	.	.	.	.	157	205	1	49	198.90	340.20	9	.	.	.	false	false	Message: 51ms	.	.	.	.	.	.	.	.	.	.	.	SYNCTIME	51	198.90	340.20	xjs.edf	RIGHT	3610	14039431	Full Trial Period	14035821	12	Trial: 12	14035821	3	Ð¬×Ó	ÆøÇò	µÆÅÝ	j	j
xjs	.	.	.	.	.	.	.	.	.	.	10	.	.	.	false	false	Message: 1777ms	26.54	111.97	237	2003	355.90	1325.00	5	351.40	1767	584.30	372.00	INVISIBLE_BOUNDARY[1]	1777	.	.	xjs.edf	RIGHT	3610	14039431	Full Trial Period	14035821	12	Trial: 12	14035821	3	Ð¬×Ó	ÆøÇò	µÆÅÝ	j	j
xjs	.	.	.	.	.	.	.	.	.	.	11	.	.	.	false	false	Message: 1785ms	26.54	111.97	237	2003	355.90	1325.00	5	351.40	1767	584.30	372.00	SYNCTIME	1785	.	.	xjs.edf	RIGHT	3610	14039431	Full Trial Period	14035821	12	Trial: 12	14035821	3	Ð¬×Ó	ÆøÇò	µÆÅÝ	j	j
xjs	.	.	.	.	.	.	.	.	.	.	12	.	.	.	false	false	Message: 3014ms	9.18	143.39	64	3043	885.80	429.50	9	365.80	2980	615.60	380.20	INVISIBLE_BOUNDARY[2]	3014	.	.	xjs.edf	RIGHT	3610	14039431	Full Trial Period	14035821	12	Trial: 12	14035821	3	Ð¬×Ó	ÆøÇò	µÆÅÝ	j	j
xjs	.	.	.	.	.	.	.	.	.	.	13	.	.	.	false	false	Message: 3018ms	9.18	143.39	64	3043	885.80	429.50	9	365.80	2980	615.60	380.20	SYNCTIME	3018	.	.	xjs.edf	RIGHT	3610	14039431	Full Trial Period	14035821	12	Trial: 12	14035821	3	Ð¬×Ó	ÆøÇò	µÆÅÝ	j	j
xjs	.	.	.	.	550	3593	10	3044	890.50	416.10	14	.	.	.	false	false	Message: 3591ms	.	.	.	.	.	.	.	.	.	.	.	KEYBOARD	3591	890.50	416.10	xjs.edf	RIGHT	3610	14039431	Full Trial Period	14035821	12	Trial: 12	14035821	3	Ð¬×Ó	ÆøÇò	µÆÅÝ	j	j
xjs	.	.	.	.	.	.	.	.	.	.	15	.	.	.	false	false	Message: 3652ms	.	.	.	.	.	.	.	.	.	.	.	TRIAL_RESULT 0	3652	.	.	xjs.edf	RIGHT	3610	14039431	Full Trial Period	14035821	12	Trial: 12	14035821	3	Ð¬×Ó	ÆøÇò	µÆÅÝ	j	j
xjs	.	.	.	.	.	.	.	.	.	.	1	.	.	.	false	false	Message: -18ms	.	.	.	.	.	.	.	.	.	.	.	TRIALID 12	-18	.	.	xjs.edf	RIGHT	4859	14045407	Full Trial Period	14040548	13	Trial: 13	14040548	138	ÂøÍ·	èÖ×Ó	Ïû·ÀË¨	j	f
xjs	.	.	.	.	.	.	.	.	.	.	2	.	.	.	false	false	Message: -1ms	.	.	.	.	.	.	.	.	.	.	.	RECCFG CR 1000 2 0 R	-1	.	.	xjs.edf	RIGHT	4859	14045407	Full Trial Period	14040548	13	Trial: 13	14040548	138	ÂøÍ·	èÖ×Ó	Ïû·ÀË¨	j	f
xjs	.	.	.	.	.	.	.	.	.	.	3	.	.	.	false	false	Message: -1ms	.	.	.	.	.	.	.	.	.	.	.	ELCLCFG TOWER	-1	.	.	xjs.edf	RIGHT	4859	14045407	Full Trial Period	14040548	13	Trial: 13	14040548	138	ÂøÍ·	èÖ×Ó	Ïû·ÀË¨	j	f
xjs	.	.	.	.	.	.	.	.	.	.	4	.	.	.	false	false	Message: -1ms	.	.	.	.	.	.	.	.	.	.	.	GAZE_COORDS 0.00 0.00 1023.00 767.00	-1	.	.	xjs.edf	RIGHT	4859	14045407	Full Trial Period	14040548	13	Trial: 13	14040548	138	ÂøÍ·	èÖ×Ó	Ïû·ÀË¨	j	f
xjs	.	.	.	.	.	.	.	.	.	.	5	.	.	.	false	false	Message: -1ms	.	.	.	.	.	.	.	.	.	.	.	THRESHOLDS R 92 222	-1	.	.	xjs.edf	RIGHT	4859	14045407	Full Trial Period	14040548	13	Trial: 13	14040548	138	ÂøÍ·	èÖ×Ó	Ïû·ÀË¨	j	f
xjs	.	.	.	.	.	.	.	.	.	.	6	.	.	.	false	false	Message: -1ms	.	.	.	.	.	.	.	.	.	.	.	ELCL_PROC CENTROID (3)	-1	.	.	xjs.edf	RIGHT	4859	14045407	Full Trial Period	14040548	13	Trial: 13	14040548	138	ÂøÍ·	èÖ×Ó	Ïû·ÀË¨	j	f
xjs	.	.	.	.	.	.	.	.	.	.	7	.	.	.	false	false	Message: -1ms	.	.	.	.	.	.	.	.	.	.	.	ELCL_PCR_PARAM 5 3.0	-1	.	.	xjs.edf	RIGHT	4859	14045407	Full Trial Period	14040548	13	Trial: 13	14040548	138	ÂøÍ·	èÖ×Ó	Ïû·ÀË¨	j	f
xjs	.	.	.	.	.	.	.	.	.	.	8	.	.	.	false	true	Message: 0ms	.	.	.	.	.	.	.	.	.	.	.	!MODE RECORD CR 1000 2 0 R	0	.	.	xjs.edf	RIGHT	4859	14045407	Full Trial Period	14040548	13	Trial: 13	14040548	138	ÂøÍ·	èÖ×Ó	Ïû·ÀË¨	j	f
xjs	.	.	.	.	404	410	1	7	150.40	325.60	9	.	.	.	false	false	Message: 40ms	.	.	.	.	.	.	.	.	.	.	.	SYNCTIME	40	150.40	325.60	xjs.edf	RIGHT	4859	14045407	Full Trial Period	14040548	13	Trial: 13	14040548	138	ÂøÍ·	èÖ×Ó	Ïû·ÀË¨	j	f
xjs	.	.	.	.	.	.	.	.	.	.	10	.	.	.	false	false	Message: 826ms	0.88	2.12	416	826	162.40	355.50	1	78.00	411	156.90	330.40	INVISIBLE_BOUNDARY[1]	826	.	.	xjs.edf	RIGHT	4859	14045407	Full Trial Period	14040548	13	Trial: 13	14040548	138	ÂøÍ·	èÖ×Ó	Ïû·ÀË¨	j	f
xjs	.	.	.	.	156	982	2	827	415.20	385.10	11	.	.	.	false	false	Message: 832ms	.	.	.	.	.	.	.	.	.	.	.	SYNCTIME	832	415.20	385.10	xjs.edf	RIGHT	4859	14045407	Full Trial Period	14040548	13	Trial: 13	14040548	138	ÂøÍ·	èÖ×Ó	Ïû·ÀË¨	j	f
xjs	.	.	.	.	139	2982	7	2844	756.00	384.40	12	.	.	.	false	false	Message: 2851ms	.	.	.	.	.	.	.	.	.	.	.	INVISIBLE_BOUNDARY[2]	2851	756.00	384.40	xjs.edf	RIGHT	4859	14045407	Full Trial Period	14040548	13	Trial: 13	14040548	138	ÂøÍ·	èÖ×Ó	Ïû·ÀË¨	j	f
xjs	.	.	.	.	139	2982	7	2844	756.00	384.40	13	.	.	.	false	false	Message: 2857ms	.	.	.	.	.	.	.	.	.	.	.	SYNCTIME	2857	756.00	384.40	xjs.edf	RIGHT	4859	14045407	Full Trial Period	14040548	13	Trial: 13	14040548	138	ÂøÍ·	èÖ×Ó	Ïû·ÀË¨	j	f
xjs	.	.	.	.	50	4857	13	4808	839.60	475.50	14	.	.	.	false	false	Message: 4840ms	.	.	.	.	.	.	.	.	.	.	.	KEYBOARD	4840	839.60	475.50	xjs.edf	RIGHT	4859	14045407	Full Trial Period	14040548	13	Trial: 13	14040548	138	ÂøÍ·	èÖ×Ó	Ïû·ÀË¨	j	f
xjs	.	.	.	.	.	.	.	.	.	.	15	.	.	.	false	false	Message: 4907ms	.	.	.	.	.	.	.	.	.	.	.	TRIAL_RESULT 0	4907	.	.	xjs.edf	RIGHT	4859	14045407	Full Trial Period	14040548	13	Trial: 13	14040548	138	ÂøÍ·	èÖ×Ó	Ïû·ÀË¨	j	f
xjs	.	.	.	.	.	.	.	.	.	.	1	.	.	.	false	false	Message: -26ms	.	.	.	.	.	.	.	.	.	.	.	TRIALID 13	-26	.	.	xjs.edf	RIGHT	4552	14053457	Full Trial Period	14048905	14	Trial: 14	14048905	106	ÊÁ×Ó	ÄÏ¹Ï	¾ÈÉúÈ¦	j	j
xjs	.	.	.	.	.	.	.	.	.	.	2	.	.	.	false	false	Message: -1ms	.	.	.	.	.	.	.	.	.	.	.	RECCFG CR 1000 2 0 R	-1	.	.	xjs.edf	RIGHT	4552	14053457	Full Trial Period	14048905	14	Trial: 14	14048905	106	ÊÁ×Ó	ÄÏ¹Ï	¾ÈÉúÈ¦	j	j
xjs	.	.	.	.	.	.	.	.	.	.	3	.	.	.	false	false	Message: -1ms	.	.	.	.	.	.	.	.	.	.	.	ELCLCFG TOWER	-1	.	.	xjs.edf	RIGHT	4552	14053457	Full Trial Period	14048905	14	Trial: 14	14048905	106	ÊÁ×Ó	ÄÏ¹Ï	¾ÈÉúÈ¦	j	j
xjs	.	.	.	.	.	.	.	.	.	.	4	.	.	.	false	false	Message: -1ms	.	.	.	.	.	.	.	.	.	.	.	GAZE_COORDS 0.00 0.00 1023.00 767.00	-1	.	.	xjs.edf	RIGHT	4552	14053457	Full Trial Period	14048905	14	Trial: 14	14048905	106	ÊÁ×Ó	ÄÏ¹Ï	¾ÈÉúÈ¦	j	j
xjs	.	.	.	.	.	.	.	.	.	.	5	.	.	.	false	false	Message: -1ms	.	.	.	.	.	.	.	.	.	.	.	THRESHOLDS R 92 222	-1	.	.	xjs.edf	RIGHT	4552	14053457	Full Trial Period	14048905	14	Trial: 14	14048905	106	ÊÁ×Ó	ÄÏ¹Ï	¾ÈÉúÈ¦	j	j
xjs	.	.	.	.	.	.	.	.	.	.	6	.	.	.	false	false	Message: -1ms	.	.	.	.	.	.	.	.	.	.	.	ELCL_PROC CENTROID (3)	-1	.	.	xjs.edf	RIGHT	4552	14053457	Full Trial Period	14048905	14	Trial: 14	14048905	106	ÊÁ×Ó	ÄÏ¹Ï	¾ÈÉúÈ¦	j	j
xjs	.	.	.	.	.	.	.	.	.	.	7	.	.	.	false	false	Message: -1ms	.	.	.	.	.	.	.	.	.	.	.	ELCL_PCR_PARAM 5 3.0	-1	.	.	xjs.edf	RIGHT	4552	14053457	Full Trial Period	14048905	14	Trial: 14	14048905	106	ÊÁ×Ó	ÄÏ¹Ï	¾ÈÉúÈ¦	j	j
xjs	.	.	.	.	.	.	.	.	.	.	8	.	.	.	false	true	Message: 0ms	.	.	.	.	.	.	.	.	.	.	.	!MODE RECORD CR 1000 2 0 R	0	.	.	xjs.edf	RIGHT	4552	14053457	Full Trial Period	14048905	14	Trial: 14	14048905	106	ÊÁ×Ó	ÄÏ¹Ï	¾ÈÉúÈ¦	j	j
xjs	.	.	.	.	171	177	1	7	210.30	339.10	9	.	.	.	false	false	Message: 40ms	.	.	.	.	.	.	.	.	.	.	.	SYNCTIME	40	210.30	339.10	xjs.edf	RIGHT	4552	14053457	Full Trial Period	14048905	14	Trial: 14	14048905	106	ÊÁ×Ó	ÄÏ¹Ï	¾ÈÉúÈ¦	j	j
xjs	.	.	.	.	.	.	.	.	.	.	10	.	.	.	false	false	Message: 1416ms	1.54	1.70	910	1416	141.70	390.30	3	255.10	507	145.80	345.30	INVISIBLE_BOUNDARY[1]	1416	.	.	xjs.edf	RIGHT	4552	14053457	Full Trial Period	14048905	14	Trial: 14	14048905	106	ÊÁ×Ó	ÄÏ¹Ï	¾ÈÉúÈ¦	j	j
xjs	.	.	.	.	245	1661	4	1417	442.70	397.00	11	.	.	.	false	false	Message: 1423ms	.	.	.	.	.	.	.	.	.	.	.	SYNCTIME	1423	442.70	397.00	xjs.edf	RIGHT	4552	14053457	Full Trial Period	14048905	14	Trial: 14	14048905	106	ÊÁ×Ó	ÄÏ¹Ï	¾ÈÉúÈ¦	j	j
xjs	.	.	.	.	.	.	.	.	.	.	12	.	.	.	false	false	Message: 2938ms	4.36	101.43	43	2961	835.60	411.60	7	238.10	2919	706.10	396.60	INVISIBLE_BOUNDARY[2]	2938	.	.	xjs.edf	RIGHT	4552	14053457	Full Trial Period	14048905	14	Trial: 14	14048905	106	ÊÁ×Ó	ÄÏ¹Ï	¾ÈÉúÈ¦	j	j
xjs	.	.	.	.	.	.	.	.	.	.	13	.	.	.	false	false	Message: 2948ms	4.36	101.43	43	2961	835.60	411.60	7	238.10	2919	706.10	396.60	SYNCTIME	2948	.	.	xjs.edf	RIGHT	4552	14053457	Full Trial Period	14048905	14	Trial: 14	14048905	106	ÊÁ×Ó	ÄÏ¹Ï	¾ÈÉúÈ¦	j	j
xjs	.	.	.	.	185	4550	11	4366	853.80	434.50	14	.	.	.	false	false	Message: 4533ms	.	.	.	.	.	.	.	.	.	.	.	KEYBOARD	4533	853.80	434.50	xjs.edf	RIGHT	4552	14053457	Full Trial Period	14048905	14	Trial: 14	14048905	106	ÊÁ×Ó	ÄÏ¹Ï	¾ÈÉúÈ¦	j	j
xjs	.	.	.	.	.	.	.	.	.	.	15	.	.	.	false	false	Message: 4595ms	.	.	.	.	.	.	.	.	.	.	.	TRIAL_RESULT 0	4595	.	.	xjs.edf	RIGHT	4552	14053457	Full Trial Period	14048905	14	Trial: 14	14048905	106	ÊÁ×Ó	ÄÏ¹Ï	¾ÈÉúÈ¦	j	j
xjs	.	.	.	.	.	.	.	.	.	.	1	.	.	.	false	false	Message: -27ms	.	.	.	.	.	.	.	.	.	.	.	TRIALID 14	-27	.	.	xjs.edf	RIGHT	5993	14061039	Full Trial Period	14055046	15	Trial: 15	14055046	8	ÌÝ×Ó	Ìú¹ì	ÇÉ¿ËÁ¦	f	f
xjs	.	.	.	.	.	.	.	.	.	.	2	.	.	.	false	false	Message: -1ms	.	.	.	.	.	.	.	.	.	.	.	RECCFG CR 1000 2 0 R	-1	.	.	xjs.edf	RIGHT	5993	14061039	Full Trial Period	14055046	15	Trial: 15	14055046	8	ÌÝ×Ó	Ìú¹ì	ÇÉ¿ËÁ¦	f	f
xjs	.	.	.	.	.	.	.	.	.	.	3	.	.	.	false	false	Message: -1ms	.	.	.	.	.	.	.	.	.	.	.	ELCLCFG TOWER	-1	.	.	xjs.edf	RIGHT	5993	14061039	Full Trial Period	14055046	15	Trial: 15	14055046	8	ÌÝ×Ó	Ìú¹ì	ÇÉ¿ËÁ¦	f	f
xjs	.	.	.	.	.	.	.	.	.	.	4	.	.	.	false	false	Message: -1ms	.	.	.	.	.	.	.	.	.	.	.	GAZE_COORDS 0.00 0.00 1023.00 767.00	-1	.	.	xjs.edf	RIGHT	5993	14061039	Full Trial Period	14055046	15	Trial: 15	14055046	8	ÌÝ×Ó	Ìú¹ì	ÇÉ¿ËÁ¦	f	f
xjs	.	.	.	.	.	.	.	.	.	.	5	.	.	.	false	false	Message: -1ms	.	.	.	.	.	.	.	.	.	.	.	THRESHOLDS R 92 222	-1	.	.	xjs.edf	RIGHT	5993	14061039	Full Trial Period	14055046	15	Trial: 15	14055046	8	ÌÝ×Ó	Ìú¹ì	ÇÉ¿ËÁ¦	f	f
xjs	.	.	.	.	.	.	.	.	.	.	6	.	.	.	false	false	Message: -1ms	.	.	.	.	.	.	.	.	.	.	.	ELCL_PROC CENTROID (3)	-1	.	.	xjs.edf	RIGHT	5993	14061039	Full Trial Period	14055046	15	Trial: 15	14055046	8	ÌÝ×Ó	Ìú¹ì	ÇÉ¿ËÁ¦	f	f
xjs	.	.	.	.	.	.	.	.	.	.	7	.	.	.	false	false	Message: -1ms	.	.	.	.	.	.	.	.	.	.	.	ELCL_PCR_PARAM 5 3.0	-1	.	.	xjs.edf	RIGHT	5993	14061039	Full Trial Period	14055046	15	Trial: 15	14055046	8	ÌÝ×Ó	Ìú¹ì	ÇÉ¿ËÁ¦	f	f
xjs	.	.	.	.	.	.	.	.	.	.	8	.	.	.	false	true	Message: 0ms	.	.	.	.	.	.	.	.	.	.	.	!MODE RECORD CR 1000 2 0 R	0	.	.	xjs.edf	RIGHT	5993	14061039	Full Trial Period	14055046	15	Trial: 15	14055046	8	ÌÝ×Ó	Ìú¹ì	ÇÉ¿ËÁ¦	f	f
xjs	.	.	.	.	490	496	1	7	172.00	346.50	9	.	.	.	false	false	Message: 40ms	.	.	.	.	.	.	.	.	.	.	.	SYNCTIME	40	172.00	346.50	xjs.edf	RIGHT	5993	14061039	Full Trial Period	14055046	15	Trial: 15	14055046	8	ÌÝ×Ó	Ìú¹ì	ÇÉ¿ËÁ¦	f	f
xjs	.	.	.	.	.	.	.	.	.	.	10	.	.	.	false	false	Message: 2509ms	0.78	2.83	277	2518	432.80	390.60	6	162.00	2242	410.00	392.30	INVISIBLE_BOUNDARY[1]	2509	.	.	xjs.edf	RIGHT	5993	14061039	Full Trial Period	14055046	15	Trial: 15	14055046	8	ÌÝ×Ó	Ìú¹ì	ÇÉ¿ËÁ¦	f	f
xjs	.	.	.	.	.	.	.	.	.	.	11	.	.	.	false	false	Message: 2515ms	0.78	2.83	277	2518	432.80	390.60	6	162.00	2242	410.00	392.30	SYNCTIME	2515	.	.	xjs.edf	RIGHT	5993	14061039	Full Trial Period	14055046	15	Trial: 15	14055046	8	ÌÝ×Ó	Ìú¹ì	ÇÉ¿ËÁ¦	f	f
xjs	.	.	.	.	.	.	.	.	.	.	12	.	.	.	false	false	Message: 5260ms	4.49	107.01	42	5282	813.90	433.20	13	240.30	5241	682.10	408.60	INVISIBLE_BOUNDARY[2]	5260	.	.	xjs.edf	RIGHT	5993	14061039	Full Trial Period	14055046	15	Trial: 15	14055046	8	ÌÝ×Ó	Ìú¹ì	ÇÉ¿ËÁ¦	f	f
xjs	.	.	.	.	.	.	.	.	.	.	13	.	.	.	false	false	Message: 5264ms	4.49	107.01	42	5282	813.90	433.20	13	240.30	5241	682.10	408.60	SYNCTIME	5264	.	.	xjs.edf	RIGHT	5993	14061039	Full Trial Period	14055046	15	Trial: 15	14055046	8	ÌÝ×Ó	Ìú¹ì	ÇÉ¿ËÁ¦	f	f
xjs	.	.	.	.	.	.	.	.	.	.	14	.	.	.	false	false	Message: 5975ms	0.83	29.73	28	5991	705.40	593.80	16	59.00	5964	712.50	618.70	KEYBOARD	5975	.	.	xjs.edf	RIGHT	5993	14061039	Full Trial Period	14055046	15	Trial: 15	14055046	8	ÌÝ×Ó	Ìú¹ì	ÇÉ¿ËÁ¦	f	f
xjs	.	.	.	.	.	.	.	.	.	.	15	.	.	.	false	false	Message: 6039ms	.	.	.	.	.	.	.	.	.	.	.	TRIAL_RESULT 0	6039	.	.	xjs.edf	RIGHT	5993	14061039	Full Trial Period	14055046	15	Trial: 15	14055046	8	ÌÝ×Ó	Ìú¹ì	ÇÉ¿ËÁ¦	f	f
xjs	.	.	.	.	.	.	.	.	.	.	1	.	.	.	false	false	Message: -15ms	.	.	.	.	.	.	.	.	.	.	.	TRIALID 15	-15	.	.	xjs.edf	RIGHT	4634	14066801	Full Trial Period	14062167	16	Trial: 16	14062167	9	ÇÉ¿ËÁ¦	Ìú¹ì	Êé°ü	f	f
xjs	.	.	.	.	.	.	.	.	.	.	2	.	.	.	false	false	Message: -1ms	.	.	.	.	.	.	.	.	.	.	.	RECCFG CR 1000 2 0 R	-1	.	.	xjs.edf	RIGHT	4634	14066801	Full Trial Period	14062167	16	Trial: 16	14062167	9	ÇÉ¿ËÁ¦	Ìú¹ì	Êé°ü	f	f
xjs	.	.	.	.	.	.	.	.	.	.	3	.	.	.	false	false	Message: -1ms	.	.	.	.	.	.	.	.	.	.	.	ELCLCFG TOWER	-1	.	.	xjs.edf	RIGHT	4634	14066801	Full Trial Period	14062167	16	Trial: 16	14062167	9	ÇÉ¿ËÁ¦	Ìú¹ì	Êé°ü	f	f
xjs	.	.	.	.	.	.	.	.	.	.	4	.	.	.	false	false	Message: -1ms	.	.	.	.	.	.	.	.	.	.	.	GAZE_COORDS 0.00 0.00 1023.00 767.00	-1	.	.	xjs.edf	RIGHT	4634	14066801	Full Trial Period	14062167	16	Trial: 16	14062167	9	ÇÉ¿ËÁ¦	Ìú¹ì	Êé°ü	f	f
xjs	.	.	.	.	.	.	.	.	.	.	5	.	.	.	false	false	Message: -1ms	.	.	.	.	.	.	.	.	.	.	.	THRESHOLDS R 92 222	-1	.	.	xjs.edf	RIGHT	4634	14066801	Full Trial Period	14062167	16	Trial: 16	14062167	9	ÇÉ¿ËÁ¦	Ìú¹ì	Êé°ü	f	f
xjs	.	.	.	.	.	.	.	.	.	.	6	.	.	.	false	false	Message: -1ms	.	.	.	.	.	.	.	.	.	.	.	ELCL_PROC CENTROID (3)	-1	.	.	xjs.edf	RIGHT	4634	14066801	Full Trial Period	14062167	16	Trial: 16	14062167	9	ÇÉ¿ËÁ¦	Ìú¹ì	Êé°ü	f	f
xjs	.	.	.	.	.	.	.	.	.	.	7	.	.	.	false	false	Message: -1ms	.	.	.	.	.	.	.	.	.	.	.	ELCL_PCR_PARAM 5 3.0	-1	.	.	xjs.edf	RIGHT	4634	14066801	Full Trial Period	14062167	16	Trial: 16	14062167	9	ÇÉ¿ËÁ¦	Ìú¹ì	Êé°ü	f	f
xjs	.	.	.	.	.	.	.	.	.	.	8	.	.	.	false	true	Message: 0ms	.	.	.	.	.	.	.	.	.	.	.	!MODE RECORD CR 1000 2 0 R	0	.	.	xjs.edf	RIGHT	4634	14066801	Full Trial Period	14062167	16	Trial: 16	14062167	9	ÇÉ¿ËÁ¦	Ìú¹ì	Êé°ü	f	f
xjs	.	.	.	.	472	478	1	7	160.00	359.80	9	.	.	.	false	false	Message: 43ms	.	.	.	.	.	.	.	.	.	.	.	SYNCTIME	43	160.00	359.80	xjs.edf	RIGHT	4634	14066801	Full Trial Period	14062167	16	Trial: 16	14062167	9	ÇÉ¿ËÁ¦	Ìú¹ì	Êé°ü	f	f
xjs	224	1665	1	1442	.	.	.	.	.	.	10	.	.	.	false	false	Message: 1494ms	1.84	6.73	273	1704	510.10	573.60	5	103.90	1432	505.90	630.30	INVISIBLE_BOUNDARY[1]	1494	.	.	xjs.edf	RIGHT	4634	14066801	Full Trial Period	14062167	16	Trial: 16	14062167	9	ÇÉ¿ËÁ¦	Ìú¹ì	Êé°ü	f	f
xjs	224	1665	1	1442	.	.	.	.	.	.	11	.	.	.	false	false	Message: 1501ms	1.84	6.73	273	1704	510.10	573.60	5	103.90	1432	505.90	630.30	SYNCTIME	1501	.	.	xjs.edf	RIGHT	4634	14066801	Full Trial Period	14062167	16	Trial: 16	14062167	9	ÇÉ¿ËÁ¦	Ìú¹ì	Êé°ü	f	f
xjs	.	.	.	.	.	.	.	.	.	.	12	.	.	.	false	false	Message: 2978ms	6.91	153.51	45	2983	778.70	400.00	6	240.70	2939	576.50	375.10	INVISIBLE_BOUNDARY[2]	2978	.	.	xjs.edf	RIGHT	4634	14066801	Full Trial Period	14062167	16	Trial: 16	14062167	9	ÇÉ¿ËÁ¦	Ìú¹ì	Êé°ü	f	f
xjs	.	.	.	.	142	3125	8	2984	801.00	400.10	13	.	.	.	false	false	Message: 2984ms	.	.	.	.	.	.	.	.	.	.	.	SYNCTIME	2984	.	.	xjs.edf	RIGHT	4634	14066801	Full Trial Period	14062167	16	Trial: 16	14062167	9	ÇÉ¿ËÁ¦	Ìú¹ì	Êé°ü	f	f
xjs	.	.	.	.	143	4632	13	4490	350.50	175.80	14	.	.	.	false	false	Message: 4615ms	.	.	.	.	.	.	.	.	.	.	.	KEYBOARD	4615	350.50	175.80	xjs.edf	RIGHT	4634	14066801	Full Trial Period	14062167	16	Trial: 16	14062167	9	ÇÉ¿ËÁ¦	Ìú¹ì	Êé°ü	f	f
xjs	.	.	.	.	.	.	.	.	.	.	15	.	.	.	false	false	Message: 4678ms	.	.	.	.	.	.	.	.	.	.	.	TRIAL_RESULT 0	4678	.	.	xjs.edf	RIGHT	4634	14066801	Full Trial Period	14062167	16	Trial: 16	14062167	9	ÇÉ¿ËÁ¦	Ìú¹ì	Êé°ü	f	f
xjs	.	.	.	.	.	.	.	.	.	.	1	.	.	.	false	false	Message: -25ms	.	.	.	.	.	.	.	.	.	.	.	TRIALID 16	-25	.	.	xjs.edf	RIGHT	7543	14077010	Full Trial Period	14069467	17	Trial: 17	14069467	30	éÙ×Ó	Éß	Ç¦±Ê	j	j
xjs	.	.	.	.	.	.	.	.	.	.	2	.	.	.	false	false	Message: -1ms	.	.	.	.	.	.	.	.	.	.	.	RECCFG CR 1000 2 0 R	-1	.	.	xjs.edf	RIGHT	7543	14077010	Full Trial Period	14069467	17	Trial: 17	14069467	30	éÙ×Ó	Éß	Ç¦±Ê	j	j
xjs	.	.	.	.	.	.	.	.	.	.	3	.	.	.	false	false	Message: -1ms	.	.	.	.	.	.	.	.	.	.	.	ELCLCFG TOWER	-1	.	.	xjs.edf	RIGHT	7543	14077010	Full Trial Period	14069467	17	Trial: 17	14069467	30	éÙ×Ó	Éß	Ç¦±Ê	j	j
xjs	.	.	.	.	.	.	.	.	.	.	4	.	.	.	false	false	Message: -1ms	.	.	.	.	.	.	.	.	.	.	.	GAZE_COORDS 0.00 0.00 1023.00 767.00	-1	.	.	xjs.edf	RIGHT	7543	14077010	Full Trial Period	14069467	17	Trial: 17	14069467	30	éÙ×Ó	Éß	Ç¦±Ê	j	j
xjs	.	.	.	.	.	.	.	.	.	.	5	.	.	.	false	false	Message: -1ms	.	.	.	.	.	.	.	.	.	.	.	THRESHOLDS R 92 222	-1	.	.	xjs.edf	RIGHT	7543	14077010	Full Trial Period	14069467	17	Trial: 17	14069467	30	éÙ×Ó	Éß	Ç¦±Ê	j	j
xjs	.	.	.	.	.	.	.	.	.	.	6	.	.	.	false	false	Message: -1ms	.	.	.	.	.	.	.	.	.	.	.	ELCL_PROC CENTROID (3)	-1	.	.	xjs.edf	RIGHT	7543	14077010	Full Trial Period	14069467	17	Trial: 17	14069467	30	éÙ×Ó	Éß	Ç¦±Ê	j	j
xjs	.	.	.	.	.	.	.	.	.	.	7	.	.	.	false	false	Message: -1ms	.	.	.	.	.	.	.	.	.	.	.	ELCL_PCR_PARAM 5 3.0	-1	.	.	xjs.edf	RIGHT	7543	14077010	Full Trial Period	14069467	17	Trial: 17	14069467	30	éÙ×Ó	Éß	Ç¦±Ê	j	j
xjs	.	.	.	.	.	.	.	.	.	.	8	.	.	.	false	true	Message: 0ms	.	.	.	.	.	.	.	.	.	.	.	!MODE RECORD CR 1000 2 0 R	0	.	.	xjs.edf	RIGHT	7543	14077010	Full Trial Period	14069467	17	Trial: 17	14069467	30	éÙ×Ó	Éß	Ç¦±Ê	j	j
xjs	.	.	.	.	555	561	1	7	159.90	345.30	9	.	.	.	false	false	Message: 50ms	.	.	.	.	.	.	.	.	.	.	.	SYNCTIME	50	159.90	345.30	xjs.edf	RIGHT	7543	14077010	Full Trial Period	14069467	17	Trial: 17	14069467	30	éÙ×Ó	Éß	Ç¦±Ê	j	j
xjs	746	2189	2	1444	.	.	.	.	.	.	10	.	.	.	false	false	Message: 2020ms	3.53	4.62	765	2198	493.10	583.70	2	482.80	1434	475.60	478.70	INVISIBLE_BOUNDARY[1]	2020	.	.	xjs.edf	RIGHT	7543	14077010	Full Trial Period	14069467	17	Trial: 17	14069467	30	éÙ×Ó	Éß	Ç¦±Ê	j	j
xjs	746	2189	2	1444	.	.	.	.	.	.	11	.	.	.	false	false	Message: 2024ms	3.53	4.62	765	2198	493.10	583.70	2	482.80	1434	475.60	478.70	SYNCTIME	2024	.	.	xjs.edf	RIGHT	7543	14077010	Full Trial Period	14069467	17	Trial: 17	14069467	30	éÙ×Ó	Éß	Ç¦±Ê	j	j
xjs	.	.	.	.	.	.	.	.	.	.	12	.	.	.	false	false	Message: 5876ms	6.68	136.30	49	5898	841.90	402.30	7	235.20	5850	644.50	377.50	INVISIBLE_BOUNDARY[2]	5876	.	.	xjs.edf	RIGHT	7543	14077010	Full Trial Period	14069467	17	Trial: 17	14069467	30	éÙ×Ó	Éß	Ç¦±Ê	j	j
xjs	.	.	.	.	.	.	.	.	.	.	13	.	.	.	false	false	Message: 5882ms	6.68	136.30	49	5898	841.90	402.30	7	235.20	5850	644.50	377.50	SYNCTIME	5882	.	.	xjs.edf	RIGHT	7543	14077010	Full Trial Period	14069467	17	Trial: 17	14069467	30	éÙ×Ó	Éß	Ç¦±Ê	j	j
xjs	.	.	.	.	208	7541	12	7334	831.60	407.80	14	.	.	.	false	false	Message: 7524ms	.	.	.	.	.	.	.	.	.	.	.	KEYBOARD	7524	831.60	407.80	xjs.edf	RIGHT	7543	14077010	Full Trial Period	14069467	17	Trial: 17	14069467	30	éÙ×Ó	Éß	Ç¦±Ê	j	j
xjs	.	.	.	.	.	.	.	.	.	.	15	.	.	.	false	false	Message: 7589ms	.	.	.	.	.	.	.	.	.	.	.	TRIAL_RESULT 0	7589	.	.	xjs.edf	RIGHT	7543	14077010	Full Trial Period	14069467	17	Trial: 17	14069467	30	éÙ×Ó	Éß	Ç¦±Ê	j	j
xjs	.	.	.	.	.	.	.	.	.	.	1	.	.	.	false	false	Message: -22ms	.	.	.	.	.	.	.	.	.	.	.	TRIALID 17	-22	.	.	xjs.edf	RIGHT	7210	14086106	Full Trial Period	14078896	18	Trial: 18	14078896	60	µ°¾í	¸Ö±Ê	ÏãÑÌ	j	j
xjs	.	.	.	.	.	.	.	.	.	.	2	.	.	.	false	false	Message: -1ms	.	.	.	.	.	.	.	.	.	.	.	RECCFG CR 1000 2 0 R	-1	.	.	xjs.edf	RIGHT	7210	14086106	Full Trial Period	14078896	18	Trial: 18	14078896	60	µ°¾í	¸Ö±Ê	ÏãÑÌ	j	j
xjs	.	.	.	.	.	.	.	.	.	.	3	.	.	.	false	false	Message: -1ms	.	.	.	.	.	.	.	.	.	.	.	ELCLCFG TOWER	-1	.	.	xjs.edf	RIGHT	7210	14086106	Full Trial Period	14078896	18	Trial: 18	14078896	60	µ°¾í	¸Ö±Ê	ÏãÑÌ	j	j
xjs	.	.	.	.	.	.	.	.	.	.	4	.	.	.	false	false	Message: -1ms	.	.	.	.	.	.	.	.	.	.	.	GAZE_COORDS 0.00 0.00 1023.00 767.00	-1	.	.	xjs.edf	RIGHT	7210	14086106	Full Trial Period	14078896	18	Trial: 18	14078896	60	µ°¾í	¸Ö±Ê	ÏãÑÌ	j	j
xjs	.	.	.	.	.	.	.	.	.	.	5	.	.	.	false	false	Message: -1ms	.	.	.	.	.	.	.	.	.	.	.	THRESHOLDS R 92 222	-1	.	.	xjs.edf	RIGHT	7210	14086106	Full Trial Period	14078896	18	Trial: 18	14078896	60	µ°¾í	¸Ö±Ê	ÏãÑÌ	j	j
xjs	.	.	.	.	.	.	.	.	.	.	6	.	.	.	false	false	Message: -1ms	.	.	.	.	.	.	.	.	.	.	.	ELCL_PROC CENTROID (3)	-1	.	.	xjs.edf	RIGHT	7210	14086106	Full Trial Period	14078896	18	Trial: 18	14078896	60	µ°¾í	¸Ö±Ê	ÏãÑÌ	j	j
xjs	.	.	.	.	.	.	.	.	.	.	7	.	.	.	false	false	Message: -1ms	.	.	.	.	.	.	.	.	.	.	.	ELCL_PCR_PARAM 5 3.0	-1	.	.	xjs.edf	RIGHT	7210	14086106	Full Trial Period	14078896	18	Trial: 18	14078896	60	µ°¾í	¸Ö±Ê	ÏãÑÌ	j	j
xjs	.	.	.	.	.	.	.	.	.	.	8	.	.	.	false	true	Message: 0ms	.	.	.	.	.	.	.	.	.	.	.	!MODE RECORD CR 1000 2 0 R	0	.	.	xjs.edf	RIGHT	7210	14086106	Full Trial Period	14078896	18	Trial: 18	14078896	60	µ°¾í	¸Ö±Ê	ÏãÑÌ	j	j
xjs	.	.	.	.	297	303	1	7	184.70	346.20	9	.	.	.	false	false	Message: 44ms	.	.	.	.	.	.	.	.	.	.	.	SYNCTIME	44	184.70	346.20	xjs.edf	RIGHT	7210	14086106	Full Trial Period	14078896	18	Trial: 18	14078896	60	µ°¾í	¸Ö±Ê	ÏãÑÌ	j	j
xjs	.	.	.	.	.	.	.	.	.	.	10	.	.	.	false	false	Message: 3508ms	8.78	17.91	490	3508	439.30	351.10	9	317.70	3019	180.00	347.80	INVISIBLE_BOUNDARY[1]	3508	.	.	xjs.edf	RIGHT	7210	14086106	Full Trial Period	14078896	18	Trial: 18	14078896	60	µ°¾í	¸Ö±Ê	ÏãÑÌ	j	j
xjs	.	.	.	.	124	3632	10	3509	440.80	408.70	11	.	.	.	false	false	Message: 3518ms	.	.	.	.	.	.	.	.	.	.	.	SYNCTIME	3518	440.80	408.70	xjs.edf	RIGHT	7210	14086106	Full Trial Period	14078896	18	Trial: 18	14078896	60	µ°¾í	¸Ö±Ê	ÏãÑÌ	j	j
xjs	123	5556	6	5434	.	.	.	.	.	.	12	.	.	.	false	false	Message: 5475ms	10.97	76.21	144	5567	855.20	574.90	11	374.80	5424	597.60	369.00	INVISIBLE_BOUNDARY[2]	5475	.	.	xjs.edf	RIGHT	7210	14086106	Full Trial Period	14078896	18	Trial: 18	14078896	60	µ°¾í	¸Ö±Ê	ÏãÑÌ	j	j
xjs	123	5556	6	5434	.	.	.	.	.	.	13	.	.	.	false	false	Message: 5485ms	10.97	76.21	144	5567	855.20	574.90	11	374.80	5424	597.60	369.00	SYNCTIME	5485	.	.	xjs.edf	RIGHT	7210	14086106	Full Trial Period	14078896	18	Trial: 18	14078896	60	µ°¾í	¸Ö±Ê	ÏãÑÌ	j	j
xjs	.	.	.	.	178	7208	17	7031	898.00	418.60	14	.	.	.	false	false	Message: 7191ms	.	.	.	.	.	.	.	.	.	.	.	KEYBOARD	7191	898.00	418.60	xjs.edf	RIGHT	7210	14086106	Full Trial Period	14078896	18	Trial: 18	14078896	60	µ°¾í	¸Ö±Ê	ÏãÑÌ	j	j
xjs	.	.	.	.	.	.	.	.	.	.	15	.	.	.	false	false	Message: 7310ms	.	.	.	.	.	.	.	.	.	.	.	TRIAL_RESULT 0	7310	.	.	xjs.edf	RIGHT	7210	14086106	Full Trial Period	14078896	18	Trial: 18	14078896	60	µ°¾í	¸Ö±Ê	ÏãÑÌ	j	j
xjs	.	.	.	.	.	.	.	.	.	.	1	.	.	.	false	false	Message: -17ms	.	.	.	.	.	.	.	.	.	.	.	TRIALID 18	-17	.	.	xjs.edf	RIGHT	5859	14093290	Full Trial Period	14087431	19	Trial: 19	14087431	134	Ö½Ïä	¹Ä	ÑÀÇ©	f	f
xjs	.	.	.	.	.	.	.	.	.	.	2	.	.	.	false	false	Message: -1ms	.	.	.	.	.	.	.	.	.	.	.	RECCFG CR 1000 2 0 R	-1	.	.	xjs.edf	RIGHT	5859	14093290	Full Trial Period	14087431	19	Trial: 19	14087431	134	Ö½Ïä	¹Ä	ÑÀÇ©	f	f
xjs	.	.	.	.	.	.	.	.	.	.	3	.	.	.	false	false	Message: -1ms	.	.	.	.	.	.	.	.	.	.	.	ELCLCFG TOWER	-1	.	.	xjs.edf	RIGHT	5859	14093290	Full Trial Period	14087431	19	Trial: 19	14087431	134	Ö½Ïä	¹Ä	ÑÀÇ©	f	f
xjs	.	.	.	.	.	.	.	.	.	.	4	.	.	.	false	false	Message: -1ms	.	.	.	.	.	.	.	.	.	.	.	GAZE_COORDS 0.00 0.00 1023.00 767.00	-1	.	.	xjs.edf	RIGHT	5859	14093290	Full Trial Period	14087431	19	Trial: 19	14087431	134	Ö½Ïä	¹Ä	ÑÀÇ©	f	f
xjs	.	.	.	.	.	.	.	.	.	.	5	.	.	.	false	false	Message: -1ms	.	.	.	.	.	.	.	.	.	.	.	THRESHOLDS R 92 222	-1	.	.	xjs.edf	RIGHT	5859	14093290	Full Trial Period	14087431	19	Trial: 19	14087431	134	Ö½Ïä	¹Ä	ÑÀÇ©	f	f
xjs	.	.	.	.	.	.	.	.	.	.	6	.	.	.	false	false	Message: -1ms	.	.	.	.	.	.	.	.	.	.	.	ELCL_PROC CENTROID (3)	-1	.	.	xjs.edf	RIGHT	5859	14093290	Full Trial Period	14087431	19	Trial: 19	14087431	134	Ö½Ïä	¹Ä	ÑÀÇ©	f	f
xjs	.	.	.	.	.	.	.	.	.	.	7	.	.	.	false	false	Message: -1ms	.	.	.	.	.	.	.	.	.	.	.	ELCL_PCR_PARAM 5 3.0	-1	.	.	xjs.edf	RIGHT	5859	14093290	Full Trial Period	14087431	19	Trial: 19	14087431	134	Ö½Ïä	¹Ä	ÑÀÇ©	f	f
xjs	.	.	.	.	.	.	.	.	.	.	8	.	.	.	false	true	Message: 0ms	.	.	.	.	.	.	.	.	.	.	.	!MODE RECORD CR 1000 2 0 R	0	.	.	xjs.edf	RIGHT	5859	14093290	Full Trial Period	14087431	19	Trial: 19	14087431	134	Ö½Ïä	¹Ä	ÑÀÇ©	f	f
xjs	.	.	.	.	360	366	1	7	139.90	373.30	9	.	.	.	false	false	Message: 41ms	.	.	.	.	.	.	.	.	.	.	.	SYNCTIME	41	139.90	373.30	xjs.edf	RIGHT	5859	14093290	Full Trial Period	14087431	19	Trial: 19	14087431	134	Ö½Ïä	¹Ä	ÑÀÇ©	f	f
xjs	1022	4086	3	3065	.	.	.	.	.	.	10	.	.	.	false	false	Message: 3083ms	6.57	6.29	1044	4095	460.20	534.00	7	116.00	3052	513.50	349.10	INVISIBLE_BOUNDARY[1]	3083	.	.	xjs.edf	RIGHT	5859	14093290	Full Trial Period	14087431	19	Trial: 19	14087431	134	Ö½Ïä	¹Ä	ÑÀÇ©	f	f
xjs	1022	4086	3	3065	.	.	.	.	.	.	11	.	.	.	false	false	Message: 3091ms	6.57	6.29	1044	4095	460.20	534.00	7	116.00	3052	513.50	349.10	SYNCTIME	3091	.	.	xjs.edf	RIGHT	5859	14093290	Full Trial Period	14087431	19	Trial: 19	14087431	134	Ö½Ïä	¹Ä	ÑÀÇ©	f	f
xjs	.	.	.	.	.	.	.	.	.	.	12	.	.	.	false	false	Message: 5075ms	8.43	183.34	46	5083	795.00	389.10	8	284.20	5038	547.20	367.40	INVISIBLE_BOUNDARY[2]	5075	.	.	xjs.edf	RIGHT	5859	14093290	Full Trial Period	14087431	19	Trial: 19	14087431	134	Ö½Ïä	¹Ä	ÑÀÇ©	f	f
xjs	.	.	.	.	.	.	.	.	.	.	13	.	.	.	false	false	Message: 5082ms	8.43	183.34	46	5083	795.00	389.10	8	284.20	5038	547.20	367.40	SYNCTIME	5082	.	.	xjs.edf	RIGHT	5859	14093290	Full Trial Period	14087431	19	Trial: 19	14087431	134	Ö½Ïä	¹Ä	ÑÀÇ©	f	f
xjs	.	.	.	.	37	5857	12	5821	731.80	616.80	14	.	.	.	false	false	Message: 5841ms	.	.	.	.	.	.	.	.	.	.	.	KEYBOARD	5841	731.80	616.80	xjs.edf	RIGHT	5859	14093290	Full Trial Period	14087431	19	Trial: 19	14087431	134	Ö½Ïä	¹Ä	ÑÀÇ©	f	f
xjs	.	.	.	.	.	.	.	.	.	.	15	.	.	.	false	false	Message: 5901ms	.	.	.	.	.	.	.	.	.	.	.	TRIAL_RESULT 0	5901	.	.	xjs.edf	RIGHT	5859	14093290	Full Trial Period	14087431	19	Trial: 19	14087431	134	Ö½Ïä	¹Ä	ÑÀÇ©	f	f
xjs	.	.	.	.	.	.	.	.	.	.	1	.	.	.	false	false	Message: -27ms	.	.	.	.	.	.	.	.	.	.	.	TRIALID 19	-27	.	.	xjs.edf	RIGHT	5132	14100405	Full Trial Period	14095273	20	Trial: 20	14095273	81	°ôÇò¹÷	¸ÊÕá	Æì¸Ë	j	j
xjs	.	.	.	.	.	.	.	.	.	.	2	.	.	.	false	false	Message: -1ms	.	.	.	.	.	.	.	.	.	.	.	RECCFG CR 1000 2 0 R	-1	.	.	xjs.edf	RIGHT	5132	14100405	Full Trial Period	14095273	20	Trial: 20	14095273	81	°ôÇò¹÷	¸ÊÕá	Æì¸Ë	j	j
xjs	.	.	.	.	.	.	.	.	.	.	3	.	.	.	false	false	Message: -1ms	.	.	.	.	.	.	.	.	.	.	.	ELCLCFG TOWER	-1	.	.	xjs.edf	RIGHT	5132	14100405	Full Trial Period	14095273	20	Trial: 20	14095273	81	°ôÇò¹÷	¸ÊÕá	Æì¸Ë	j	j
xjs	.	.	.	.	.	.	.	.	.	.	4	.	.	.	false	false	Message: -1ms	.	.	.	.	.	.	.	.	.	.	.	GAZE_COORDS 0.00 0.00 1023.00 767.00	-1	.	.	xjs.edf	RIGHT	5132	14100405	Full Trial Period	14095273	20	Trial: 20	14095273	81	°ôÇò¹÷	¸ÊÕá	Æì¸Ë	j	j
xjs	.	.	.	.	.	.	.	.	.	.	5	.	.	.	false	false	Message: -1ms	.	.	.	.	.	.	.	.	.	.	.	THRESHOLDS R 92 222	-1	.	.	xjs.edf	RIGHT	5132	14100405	Full Trial Period	14095273	20	Trial: 20	14095273	81	°ôÇò¹÷	¸ÊÕá	Æì¸Ë	j	j
xjs	.	.	.	.	.	.	.	.	.	.	6	.	.	.	false	false	Message: -1ms	.	.	.	.	.	.	.	.	.	.	.	ELCL_PROC CENTROID (3)	-1	.	.	xjs.edf	RIGHT	5132	14100405	Full Trial Period	14095273	20	Trial: 20	14095273	81	°ôÇò¹÷	¸ÊÕá	Æì¸Ë	j	j
xjs	.	.	.	.	.	.	.	.	.	.	7	.	.	.	false	false	Message: -1ms	.	.	.	.	.	.	.	.	.	.	.	ELCL_PCR_PARAM 5 3.0	-1	.	.	xjs.edf	RIGHT	5132	14100405	Full Trial Period	14095273	20	Trial: 20	14095273	81	°ôÇò¹÷	¸ÊÕá	Æì¸Ë	j	j
xjs	.	.	.	.	.	.	.	.	.	.	8	.	.	.	false	true	Message: 0ms	.	.	.	.	.	.	.	.	.	.	.	!MODE RECORD CR 1000 2 0 R	0	.	.	xjs.edf	RIGHT	5132	14100405	Full Trial Period	14095273	20	Trial: 20	14095273	81	°ôÇò¹÷	¸ÊÕá	Æì¸Ë	j	j
xjs	.	.	.	.	306	312	1	7	151.00	355.40	9	.	.	.	false	false	Message: 47ms	.	.	.	.	.	.	.	.	.	.	.	SYNCTIME	47	151.00	355.40	xjs.edf	RIGHT	5132	14100405	Full Trial Period	14095273	20	Trial: 20	14095273	81	°ôÇò¹÷	¸ÊÕá	Æì¸Ë	j	j
xjs	634	2771	3	2138	.	.	.	.	.	.	10	.	.	.	false	false	Message: 2631ms	9.31	13.82	674	2795	531.50	612.10	5	514.40	2122	502.40	337.00	INVISIBLE_BOUNDARY[1]	2631	.	.	xjs.edf	RIGHT	5132	14100405	Full Trial Period	14095273	20	Trial: 20	14095273	81	°ôÇò¹÷	¸ÊÕá	Æì¸Ë	j	j
xjs	634	2771	3	2138	.	.	.	.	.	.	11	.	.	.	false	false	Message: 2639ms	9.31	13.82	674	2795	531.50	612.10	5	514.40	2122	502.40	337.00	SYNCTIME	2639	.	.	xjs.edf	RIGHT	5132	14100405	Full Trial Period	14095273	20	Trial: 20	14095273	81	°ôÇò¹÷	¸ÊÕá	Æì¸Ë	j	j
xjs	.	.	.	.	.	.	.	.	.	.	12	.	.	.	false	false	Message: 4005ms	6.74	127.16	53	4036	905.10	477.60	8	248.10	3984	701.40	453.20	INVISIBLE_BOUNDARY[2]	4005	.	.	xjs.edf	RIGHT	5132	14100405	Full Trial Period	14095273	20	Trial: 20	14095273	81	°ôÇò¹÷	¸ÊÕá	Æì¸Ë	j	j
xjs	.	.	.	.	.	.	.	.	.	.	13	.	.	.	false	false	Message: 4014ms	6.74	127.16	53	4036	905.10	477.60	8	248.10	3984	701.40	453.20	SYNCTIME	4014	.	.	xjs.edf	RIGHT	5132	14100405	Full Trial Period	14095273	20	Trial: 20	14095273	81	°ôÇò¹÷	¸ÊÕá	Æì¸Ë	j	j
xjs	61	5131	5	5071	.	.	.	.	.	.	14	.	.	.	false	false	Message: 5113ms	.	.	107	5131	.	.	10	226.10	5025	838.30	406.40	KEYBOARD	5113	.	.	xjs.edf	RIGHT	5132	14100405	Full Trial Period	14095273	20	Trial: 20	14095273	81	°ôÇò¹÷	¸ÊÕá	Æì¸Ë	j	j
xjs	.	.	.	.	.	.	.	.	.	.	15	.	.	.	false	false	Message: 5175ms	.	.	.	.	.	.	.	.	.	.	.	TRIAL_RESULT 0	5175	.	.	xjs.edf	RIGHT	5132	14100405	Full Trial Period	14095273	20	Trial: 20	14095273	81	°ôÇò¹÷	¸ÊÕá	Æì¸Ë	j	j
xjs	.	.	.	.	.	.	.	.	.	.	1	.	.	.	false	false	Message: -16ms	.	.	.	.	.	.	.	.	.	.	.	TRIALID 20	-16	.	.	xjs.edf	RIGHT	5501	14107804	Full Trial Period	14102303	21	Trial: 21	14102303	78	ºÉ°üµ°	ºôÀ²È¦	ÊÖïí	j	j
xjs	.	.	.	.	.	.	.	.	.	.	2	.	.	.	false	false	Message: -1ms	.	.	.	.	.	.	.	.	.	.	.	RECCFG CR 1000 2 0 R	-1	.	.	xjs.edf	RIGHT	5501	14107804	Full Trial Period	14102303	21	Trial: 21	14102303	78	ºÉ°üµ°	ºôÀ²È¦	ÊÖïí	j	j
xjs	.	.	.	.	.	.	.	.	.	.	3	.	.	.	false	false	Message: -1ms	.	.	.	.	.	.	.	.	.	.	.	ELCLCFG TOWER	-1	.	.	xjs.edf	RIGHT	5501	14107804	Full Trial Period	14102303	21	Trial: 21	14102303	78	ºÉ°üµ°	ºôÀ²È¦	ÊÖïí	j	j
xjs	.	.	.	.	.	.	.	.	.	.	4	.	.	.	false	false	Message: -1ms	.	.	.	.	.	.	.	.	.	.	.	GAZE_COORDS 0.00 0.00 1023.00 767.00	-1	.	.	xjs.edf	RIGHT	5501	14107804	Full Trial Period	14102303	21	Trial: 21	14102303	78	ºÉ°üµ°	ºôÀ²È¦	ÊÖïí	j	j
xjs	.	.	.	.	.	.	.	.	.	.	5	.	.	.	false	false	Message: -1ms	.	.	.	.	.	.	.	.	.	.	.	THRESHOLDS R 92 222	-1	.	.	xjs.edf	RIGHT	5501	14107804	Full Trial Period	14102303	21	Trial: 21	14102303	78	ºÉ°üµ°	ºôÀ²È¦	ÊÖïí	j	j
xjs	.	.	.	.	.	.	.	.	.	.	6	.	.	.	false	false	Message: -1ms	.	.	.	.	.	.	.	.	.	.	.	ELCL_PROC CENTROID (3)	-1	.	.	xjs.edf	RIGHT	5501	14107804	Full Trial Period	14102303	21	Trial: 21	14102303	78	ºÉ°üµ°	ºôÀ²È¦	ÊÖïí	j	j
xjs	.	.	.	.	.	.	.	.	.	.	7	.	.	.	false	false	Message: -1ms	.	.	.	.	.	.	.	.	.	.	.	ELCL_PCR_PARAM 5 3.0	-1	.	.	xjs.edf	RIGHT	5501	14107804	Full Trial Period	14102303	21	Trial: 21	14102303	78	ºÉ°üµ°	ºôÀ²È¦	ÊÖïí	j	j
xjs	.	.	.	.	.	.	.	.	.	.	8	.	.	.	false	true	Message: 0ms	.	.	.	.	.	.	.	.	.	.	.	!MODE RECORD CR 1000 2 0 R	0	.	.	xjs.edf	RIGHT	5501	14107804	Full Trial Period	14102303	21	Trial: 21	14102303	78	ºÉ°üµ°	ºôÀ²È¦	ÊÖïí	j	j
xjs	.	.	.	.	264	270	1	7	162.70	361.70	9	.	.	.	false	false	Message: 42ms	.	.	.	.	.	.	.	.	.	.	.	SYNCTIME	42	162.70	361.70	xjs.edf	RIGHT	5501	14107804	Full Trial Period	14102303	21	Trial: 21	14102303	78	ºÉ°üµ°	ºôÀ²È¦	ÊÖïí	j	j
xjs	.	.	.	.	.	.	.	.	.	.	10	.	.	.	false	false	Message: 3171ms	7.29	28.27	258	3418	503.80	586.10	6	510.40	3161	462.90	373.40	INVISIBLE_BOUNDARY[1]	3171	.	.	xjs.edf	RIGHT	5501	14107804	Full Trial Period	14102303	21	Trial: 21	14102303	78	ºÉ°üµ°	ºôÀ²È¦	ÊÖïí	j	j
xjs	.	.	.	.	.	.	.	.	.	.	11	.	.	.	false	false	Message: 3183ms	7.29	28.27	258	3418	503.80	586.10	6	510.40	3161	462.90	373.40	SYNCTIME	3183	.	.	xjs.edf	RIGHT	5501	14107804	Full Trial Period	14102303	21	Trial: 21	14102303	78	ºÉ°üµ°	ºôÀ²È¦	ÊÖïí	j	j
xjs	.	.	.	.	.	.	.	.	.	.	12	.	.	.	false	false	Message: 4767ms	11.89	201.54	59	4782	889.70	393.30	9	368.30	4724	536.10	370.90	INVISIBLE_BOUNDARY[2]	4767	.	.	xjs.edf	RIGHT	5501	14107804	Full Trial Period	14102303	21	Trial: 21	14102303	78	ºÉ°üµ°	ºôÀ²È¦	ÊÖïí	j	j
xjs	.	.	.	.	.	.	.	.	.	.	13	.	.	.	false	false	Message: 4774ms	11.89	201.54	59	4782	889.70	393.30	9	368.30	4724	536.10	370.90	SYNCTIME	4774	.	.	xjs.edf	RIGHT	5501	14107804	Full Trial Period	14102303	21	Trial: 21	14102303	78	ºÉ°üµ°	ºôÀ²È¦	ÊÖïí	j	j
xjs	.	.	.	.	.	.	.	.	.	.	14	.	.	.	false	false	Message: 5483ms	2.21	110.51	20	5499	810.50	467.00	12	187.20	5480	878.10	471.30	KEYBOARD	5483	.	.	xjs.edf	RIGHT	5501	14107804	Full Trial Period	14102303	21	Trial: 21	14102303	78	ºÉ°üµ°	ºôÀ²È¦	ÊÖïí	j	j
xjs	.	.	.	.	.	.	.	.	.	.	15	.	.	.	false	false	Message: 5549ms	.	.	.	.	.	.	.	.	.	.	.	TRIAL_RESULT 0	5549	.	.	xjs.edf	RIGHT	5501	14107804	Full Trial Period	14102303	21	Trial: 21	14102303	78	ºÉ°üµ°	ºôÀ²È¦	ÊÖïí	j	j
xjs	.	.	.	.	.	.	.	.	.	.	1	.	.	.	false	false	Message: -20ms	.	.	.	.	.	.	.	.	.	.	.	TRIALID 21	-20	.	.	xjs.edf	RIGHT	4021	14113293	Full Trial Period	14109272	22	Trial: 22	14109272	89	ÏÚ±ý	ÏóÆå	Í¼ÕÂ	f	j
xjs	.	.	.	.	.	.	.	.	.	.	2	.	.	.	false	false	Message: -1ms	.	.	.	.	.	.	.	.	.	.	.	RECCFG CR 1000 2 0 R	-1	.	.	xjs.edf	RIGHT	4021	14113293	Full Trial Period	14109272	22	Trial: 22	14109272	89	ÏÚ±ý	ÏóÆå	Í¼ÕÂ	f	j
xjs	.	.	.	.	.	.	.	.	.	.	3	.	.	.	false	false	Message: -1ms	.	.	.	.	.	.	.	.	.	.	.	ELCLCFG TOWER	-1	.	.	xjs.edf	RIGHT	4021	14113293	Full Trial Period	14109272	22	Trial: 22	14109272	89	ÏÚ±ý	ÏóÆå	Í¼ÕÂ	f	j
xjs	.	.	.	.	.	.	.	.	.	.	4	.	.	.	false	false	Message: -1ms	.	.	.	.	.	.	.	.	.	.	.	GAZE_COORDS 0.00 0.00 1023.00 767.00	-1	.	.	xjs.edf	RIGHT	4021	14113293	Full Trial Period	14109272	22	Trial: 22	14109272	89	ÏÚ±ý	ÏóÆå	Í¼ÕÂ	f	j
xjs	.	.	.	.	.	.	.	.	.	.	5	.	.	.	false	false	Message: -1ms	.	.	.	.	.	.	.	.	.	.	.	THRESHOLDS R 92 222	-1	.	.	xjs.edf	RIGHT	4021	14113293	Full Trial Period	14109272	22	Trial: 22	14109272	89	ÏÚ±ý	ÏóÆå	Í¼ÕÂ	f	j
xjs	.	.	.	.	.	.	.	.	.	.	6	.	.	.	false	false	Message: -1ms	.	.	.	.	.	.	.	.	.	.	.	ELCL_PROC CENTROID (3)	-1	.	.	xjs.edf	RIGHT	4021	14113293	Full Trial Period	14109272	22	Trial: 22	14109272	89	ÏÚ±ý	ÏóÆå	Í¼ÕÂ	f	j
xjs	.	.	.	.	.	.	.	.	.	.	7	.	.	.	false	false	Message: -1ms	.	.	.	.	.	.	.	.	.	.	.	ELCL_PCR_PARAM 5 3.0	-1	.	.	xjs.edf	RIGHT	4021	14113293	Full Trial Period	14109272	22	Trial: 22	14109272	89	ÏÚ±ý	ÏóÆå	Í¼ÕÂ	f	j
xjs	.	.	.	.	.	.	.	.	.	.	8	.	.	.	false	true	Message: 0ms	.	.	.	.	.	.	.	.	.	.	.	!MODE RECORD CR 1000 2 0 R	0	.	.	xjs.edf	RIGHT	4021	14113293	Full Trial Period	14109272	22	Trial: 22	14109272	89	ÏÚ±ý	ÏóÆå	Í¼ÕÂ	f	j
xjs	.	.	.	.	273	279	1	7	117.80	354.90	9	.	.	.	false	false	Message: 46ms	.	.	.	.	.	.	.	.	.	.	.	SYNCTIME	46	117.80	354.90	xjs.edf	RIGHT	4021	14113293	Full Trial Period	14109272	22	Trial: 22	14109272	89	ÏÚ±ý	ÏóÆå	Í¼ÕÂ	f	j
xjs	496	1729	2	1234	.	.	.	.	.	.	10	.	.	.	false	false	Message: 1526ms	3.03	5.60	541	1738	268.30	360.60	4	258.40	1198	178.50	371.60	INVISIBLE_BOUNDARY[1]	1526	.	.	xjs.edf	RIGHT	4021	14113293	Full Trial Period	14109272	22	Trial: 22	14109272	89	ÏÚ±ý	ÏóÆå	Í¼ÕÂ	f	j
xjs	496	1729	2	1234	.	.	.	.	.	.	11	.	.	.	false	false	Message: 1530ms	3.03	5.60	541	1738	268.30	360.60	4	258.40	1198	178.50	371.60	SYNCTIME	1530	.	.	xjs.edf	RIGHT	4021	14113293	Full Trial Period	14109272	22	Trial: 22	14109272	89	ÏÚ±ý	ÏóÆå	Í¼ÕÂ	f	j
xjs	.	.	.	.	.	.	.	.	.	.	12	.	.	.	false	false	Message: 3159ms	8.61	153.68	56	3174	813.20	422.20	6	241.60	3119	560.80	385.30	INVISIBLE_BOUNDARY[2]	3159	.	.	xjs.edf	RIGHT	4021	14113293	Full Trial Period	14109272	22	Trial: 22	14109272	89	ÏÚ±ý	ÏóÆå	Í¼ÕÂ	f	j
xjs	.	.	.	.	.	.	.	.	.	.	13	.	.	.	false	false	Message: 3163ms	8.61	153.68	56	3174	813.20	422.20	6	241.60	3119	560.80	385.30	SYNCTIME	3163	.	.	xjs.edf	RIGHT	4021	14113293	Full Trial Period	14109272	22	Trial: 22	14109272	89	ÏÚ±ý	ÏóÆå	Í¼ÕÂ	f	j
xjs	63	4020	5	3958	.	.	.	.	.	.	14	.	.	.	false	false	Message: 4001ms	.	.	73	4020	.	.	10	48.10	3948	.	.	KEYBOARD	4001	.	.	xjs.edf	RIGHT	4021	14113293	Full Trial Period	14109272	22	Trial: 22	14109272	89	ÏÚ±ý	ÏóÆå	Í¼ÕÂ	f	j
xjs	.	.	.	.	.	.	.	.	.	.	15	.	.	.	false	false	Message: 4065ms	.	.	.	.	.	.	.	.	.	.	.	TRIAL_RESULT 0	4065	.	.	xjs.edf	RIGHT	4021	14113293	Full Trial Period	14109272	22	Trial: 22	14109272	89	ÏÚ±ý	ÏóÆå	Í¼ÕÂ	f	j
xjs	.	.	.	.	.	.	.	.	.	.	1	.	.	.	false	false	Message: -16ms	.	.	.	.	.	.	.	.	.	.	.	TRIALID 22	-16	.	.	xjs.edf	RIGHT	19373	14134190	Full Trial Period	14114817	23	Trial: 23	14114817	133	³ß×Ó	µçÏß	Ë®Í°	f	f
xjs	.	.	.	.	.	.	.	.	.	.	2	.	.	.	false	false	Message: -1ms	.	.	.	.	.	.	.	.	.	.	.	RECCFG CR 1000 2 0 R	-1	.	.	xjs.edf	RIGHT	19373	14134190	Full Trial Period	14114817	23	Trial: 23	14114817	133	³ß×Ó	µçÏß	Ë®Í°	f	f
xjs	.	.	.	.	.	.	.	.	.	.	3	.	.	.	false	false	Message: -1ms	.	.	.	.	.	.	.	.	.	.	.	ELCLCFG TOWER	-1	.	.	xjs.edf	RIGHT	19373	14134190	Full Trial Period	14114817	23	Trial: 23	14114817	133	³ß×Ó	µçÏß	Ë®Í°	f	f
xjs	.	.	.	.	.	.	.	.	.	.	4	.	.	.	false	false	Message: -1ms	.	.	.	.	.	.	.	.	.	.	.	GAZE_COORDS 0.00 0.00 1023.00 767.00	-1	.	.	xjs.edf	RIGHT	19373	14134190	Full Trial Period	14114817	23	Trial: 23	14114817	133	³ß×Ó	µçÏß	Ë®Í°	f	f
xjs	.	.	.	.	.	.	.	.	.	.	5	.	.	.	false	false	Message: -1ms	.	.	.	.	.	.	.	.	.	.	.	THRESHOLDS R 92 222	-1	.	.	xjs.edf	RIGHT	19373	14134190	Full Trial Period	14114817	23	Trial: 23	14114817	133	³ß×Ó	µçÏß	Ë®Í°	f	f
xjs	.	.	.	.	.	.	.	.	.	.	6	.	.	.	false	false	Message: -1ms	.	.	.	.	.	.	.	.	.	.	.	ELCL_PROC CENTROID (3)	-1	.	.	xjs.edf	RIGHT	19373	14134190	Full Trial Period	14114817	23	Trial: 23	14114817	133	³ß×Ó	µçÏß	Ë®Í°	f	f
xjs	.	.	.	.	.	.	.	.	.	.	7	.	.	.	false	false	Message: -1ms	.	.	.	.	.	.	.	.	.	.	.	ELCL_PCR_PARAM 5 3.0	-1	.	.	xjs.edf	RIGHT	19373	14134190	Full Trial Period	14114817	23	Trial: 23	14114817	133	³ß×Ó	µçÏß	Ë®Í°	f	f
xjs	.	.	.	.	.	.	.	.	.	.	8	.	.	.	false	true	Message: 0ms	.	.	.	.	.	.	.	.	.	.	.	!MODE RECORD CR 1000 2 0 R	0	.	.	xjs.edf	RIGHT	19373	14134190	Full Trial Period	14114817	23	Trial: 23	14114817	133	³ß×Ó	µçÏß	Ë®Í°	f	f
xjs	.	.	.	.	246	252	1	7	160.70	369.10	9	.	.	.	false	false	Message: 42ms	.	.	.	.	.	.	.	.	.	.	.	SYNCTIME	42	160.70	369.10	xjs.edf	RIGHT	19373	14134190	Full Trial Period	14114817	23	Trial: 23	14114817	133	³ß×Ó	µçÏß	Ë®Í°	f	f
xjs	.	.	.	.	27	15889	27	15863	518.10	629.10	10	.	.	.	false	false	Message: 15863ms	.	.	.	.	.	.	.	.	.	.	.	INVISIBLE_BOUNDARY[1]	15863	.	.	xjs.edf	RIGHT	19373	14134190	Full Trial Period	14114817	23	Trial: 23	14114817	133	³ß×Ó	µçÏß	Ë®Í°	f	f
xjs	.	.	.	.	27	15889	27	15863	518.10	629.10	11	.	.	.	false	false	Message: 15873ms	.	.	.	.	.	.	.	.	.	.	.	SYNCTIME	15873	518.10	629.10	xjs.edf	RIGHT	19373	14134190	Full Trial Period	14114817	23	Trial: 23	14114817	133	³ß×Ó	µçÏß	Ë®Í°	f	f
xjs	.	.	.	.	175	18572	30	18398	773.00	386.10	12	.	.	.	false	false	Message: 18408ms	.	.	.	.	.	.	.	.	.	.	.	INVISIBLE_BOUNDARY[2]	18408	773.00	386.10	xjs.edf	RIGHT	19373	14134190	Full Trial Period	14114817	23	Trial: 23	14114817	133	³ß×Ó	µçÏß	Ë®Í°	f	f
xjs	.	.	.	.	175	18572	30	18398	773.00	386.10	13	.	.	.	false	false	Message: 18414ms	.	.	.	.	.	.	.	.	.	.	.	SYNCTIME	18414	773.00	386.10	xjs.edf	RIGHT	19373	14134190	Full Trial Period	14114817	23	Trial: 23	14114817	133	³ß×Ó	µçÏß	Ë®Í°	f	f
xjs	105	19372	16	19268	.	.	.	.	.	.	14	.	.	.	false	false	Message: 19354ms	0.06	0.52	120	19372	730.50	533.80	32	71.80	19253	732.20	533.00	KEYBOARD	19354	.	.	xjs.edf	RIGHT	19373	14134190	Full Trial Period	14114817	23	Trial: 23	14114817	133	³ß×Ó	µçÏß	Ë®Í°	f	f
xjs	.	.	.	.	.	.	.	.	.	.	15	.	.	.	false	false	Message: 19419ms	.	.	.	.	.	.	.	.	.	.	.	TRIAL_RESULT 0	19419	.	.	xjs.edf	RIGHT	19373	14134190	Full Trial Period	14114817	23	Trial: 23	14114817	133	³ß×Ó	µçÏß	Ë®Í°	f	f
xjs	.	.	.	.	.	.	.	.	.	.	1	.	.	.	false	false	Message: -15ms	.	.	.	.	.	.	.	.	.	.	.	TRIALID 23	-15	.	.	xjs.edf	RIGHT	5740	14190411	Full Trial Period	14184671	24	Trial: 24	14184671	136	ÏÚ±ý	ÐÅ·â	É××Ó	f	f
xjs	.	.	.	.	.	.	.	.	.	.	2	.	.	.	false	false	Message: -1ms	.	.	.	.	.	.	.	.	.	.	.	RECCFG CR 1000 2 0 R	-1	.	.	xjs.edf	RIGHT	5740	14190411	Full Trial Period	14184671	24	Trial: 24	14184671	136	ÏÚ±ý	ÐÅ·â	É××Ó	f	f
xjs	.	.	.	.	.	.	.	.	.	.	3	.	.	.	false	false	Message: -1ms	.	.	.	.	.	.	.	.	.	.	.	ELCLCFG TOWER	-1	.	.	xjs.edf	RIGHT	5740	14190411	Full Trial Period	14184671	24	Trial: 24	14184671	136	ÏÚ±ý	ÐÅ·â	É××Ó	f	f
xjs	.	.	.	.	.	.	.	.	.	.	4	.	.	.	false	false	Message: -1ms	.	.	.	.	.	.	.	.	.	.	.	GAZE_COORDS 0.00 0.00 1023.00 767.00	-1	.	.	xjs.edf	RIGHT	5740	14190411	Full Trial Period	14184671	24	Trial: 24	14184671	136	ÏÚ±ý	ÐÅ·â	É××Ó	f	f
xjs	.	.	.	.	.	.	.	.	.	.	5	.	.	.	false	false	Message: -1ms	.	.	.	.	.	.	.	.	.	.	.	THRESHOLDS R 92 222	-1	.	.	xjs.edf	RIGHT	5740	14190411	Full Trial Period	14184671	24	Trial: 24	14184671	136	ÏÚ±ý	ÐÅ·â	É××Ó	f	f
xjs	.	.	.	.	.	.	.	.	.	.	6	.	.	.	false	false	Message: -1ms	.	.	.	.	.	.	.	.	.	.	.	ELCL_PROC CENTROID (3)	-1	.	.	xjs.edf	RIGHT	5740	14190411	Full Trial Period	14184671	24	Trial: 24	14184671	136	ÏÚ±ý	ÐÅ·â	É××Ó	f	f
xjs	.	.	.	.	.	.	.	.	.	.	7	.	.	.	false	false	Message: -1ms	.	.	.	.	.	.	.	.	.	.	.	ELCL_PCR_PARAM 5 3.0	-1	.	.	xjs.edf	RIGHT	5740	14190411	Full Trial Period	14184671	24	Trial: 24	14184671	136	ÏÚ±ý	ÐÅ·â	É××Ó	f	f
xjs	.	.	.	.	.	.	.	.	.	.	8	.	.	.	false	true	Message: 0ms	.	.	.	.	.	.	.	.	.	.	.	!MODE RECORD CR 1000 2 0 R	0	.	.	xjs.edf	RIGHT	5740	14190411	Full Trial Period	14184671	24	Trial: 24	14184671	136	ÏÚ±ý	ÐÅ·â	É××Ó	f	f
xjs	.	.	.	.	203	209	1	7	164.40	365.50	9	.	.	.	false	false	Message: 43ms	.	.	.	.	.	.	.	.	.	.	.	SYNCTIME	43	164.40	365.50	xjs.edf	RIGHT	5740	14190411	Full Trial Period	14184671	24	Trial: 24	14184671	136	ÏÚ±ý	ÐÅ·â	É××Ó	f	f
xjs	.	.	.	.	.	.	.	.	.	.	10	.	.	.	false	false	Message: 1711ms	6.12	16.37	374	2069	507.30	557.30	6	579.10	1696	488.70	377.40	INVISIBLE_BOUNDARY[1]	1711	.	.	xjs.edf	RIGHT	5740	14190411	Full Trial Period	14184671	24	Trial: 24	14184671	136	ÏÚ±ý	ÐÅ·â	É××Ó	f	f
xjs	.	.	.	.	.	.	.	.	.	.	11	.	.	.	false	false	Message: 1718ms	6.12	16.37	374	2069	507.30	557.30	6	579.10	1696	488.70	377.40	SYNCTIME	1718	.	.	xjs.edf	RIGHT	5740	14190411	Full Trial Period	14184671	24	Trial: 24	14184671	136	ÏÚ±ý	ÐÅ·â	É××Ó	f	f
xjs	.	.	.	.	25	4374	14	4350	834.20	645.80	12	.	.	.	false	false	Message: 4358ms	.	.	.	.	.	.	.	.	.	.	.	INVISIBLE_BOUNDARY[2]	4358	834.20	645.80	xjs.edf	RIGHT	5740	14190411	Full Trial Period	14184671	24	Trial: 24	14184671	136	ÏÚ±ý	ÐÅ·â	É××Ó	f	f
xjs	.	.	.	.	25	4374	14	4350	834.20	645.80	13	.	.	.	false	false	Message: 4368ms	.	.	.	.	.	.	.	.	.	.	.	SYNCTIME	4368	834.20	645.80	xjs.edf	RIGHT	5740	14190411	Full Trial Period	14184671	24	Trial: 24	14184671	136	ÏÚ±ý	ÐÅ·â	É××Ó	f	f
xjs	111	5739	5	5629	.	.	.	.	.	.	14	.	.	.	false	false	Message: 5721ms	8.89	59.69	149	5739	211.60	466.10	20	699.60	5591	195.20	207.80	KEYBOARD	5721	.	.	xjs.edf	RIGHT	5740	14190411	Full Trial Period	14184671	24	Trial: 24	14184671	136	ÏÚ±ý	ÐÅ·â	É××Ó	f	f
xjs	.	.	.	.	.	.	.	.	.	.	15	.	.	.	false	false	Message: 5781ms	.	.	.	.	.	.	.	.	.	.	.	TRIAL_RESULT 0	5781	.	.	xjs.edf	RIGHT	5740	14190411	Full Trial Period	14184671	24	Trial: 24	14184671	136	ÏÚ±ý	ÐÅ·â	É××Ó	f	f
xjs	.	.	.	.	.	.	.	.	.	.	1	.	.	.	false	false	Message: -16ms	.	.	.	.	.	.	.	.	.	.	.	TRIALID 24	-16	.	.	xjs.edf	RIGHT	5288	14197475	Full Trial Period	14192187	25	Trial: 25	14192187	34	·¨Ê½³¤¹÷	ÊÖÖ¸	ÓðÃ«Çò	f	f
xjs	.	.	.	.	.	.	.	.	.	.	2	.	.	.	false	false	Message: -1ms	.	.	.	.	.	.	.	.	.	.	.	RECCFG CR 1000 2 0 R	-1	.	.	xjs.edf	RIGHT	5288	14197475	Full Trial Period	14192187	25	Trial: 25	14192187	34	·¨Ê½³¤¹÷	ÊÖÖ¸	ÓðÃ«Çò	f	f
xjs	.	.	.	.	.	.	.	.	.	.	3	.	.	.	false	false	Message: -1ms	.	.	.	.	.	.	.	.	.	.	.	ELCLCFG TOWER	-1	.	.	xjs.edf	RIGHT	5288	14197475	Full Trial Period	14192187	25	Trial: 25	14192187	34	·¨Ê½³¤¹÷	ÊÖÖ¸	ÓðÃ«Çò	f	f
xjs	.	.	.	.	.	.	.	.	.	.	4	.	.	.	false	false	Message: -1ms	.	.	.	.	.	.	.	.	.	.	.	GAZE_COORDS 0.00 0.00 1023.00 767.00	-1	.	.	xjs.edf	RIGHT	5288	14197475	Full Trial Period	14192187	25	Trial: 25	14192187	34	·¨Ê½³¤¹÷	ÊÖÖ¸	ÓðÃ«Çò	f	f
xjs	.	.	.	.	.	.	.	.	.	.	5	.	.	.	false	false	Message: -1ms	.	.	.	.	.	.	.	.	.	.	.	THRESHOLDS R 92 222	-1	.	.	xjs.edf	RIGHT	5288	14197475	Full Trial Period	14192187	25	Trial: 25	14192187	34	·¨Ê½³¤¹÷	ÊÖÖ¸	ÓðÃ«Çò	f	f
xjs	.	.	.	.	.	.	.	.	.	.	6	.	.	.	false	false	Message: -1ms	.	.	.	.	.	.	.	.	.	.	.	ELCL_PROC CENTROID (3)	-1	.	.	xjs.edf	RIGHT	5288	14197475	Full Trial Period	14192187	25	Trial: 25	14192187	34	·¨Ê½³¤¹÷	ÊÖÖ¸	ÓðÃ«Çò	f	f
xjs	.	.	.	.	.	.	.	.	.	.	7	.	.	.	false	false	Message: -1ms	.	.	.	.	.	.	.	.	.	.	.	ELCL_PCR_PARAM 5 3.0	-1	.	.	xjs.edf	RIGHT	5288	14197475	Full Trial Period	14192187	25	Trial: 25	14192187	34	·¨Ê½³¤¹÷	ÊÖÖ¸	ÓðÃ«Çò	f	f
xjs	.	.	.	.	.	.	.	.	.	.	8	.	.	.	false	true	Message: 0ms	.	.	.	.	.	.	.	.	.	.	.	!MODE RECORD CR 1000 2 0 R	0	.	.	xjs.edf	RIGHT	5288	14197475	Full Trial Period	14192187	25	Trial: 25	14192187	34	·¨Ê½³¤¹÷	ÊÖÖ¸	ÓðÃ«Çò	f	f
xjs	.	.	.	.	284	290	1	7	140.00	379.10	9	.	.	.	false	false	Message: 42ms	.	.	.	.	.	.	.	.	.	.	.	SYNCTIME	42	140.00	379.10	xjs.edf	RIGHT	5288	14197475	Full Trial Period	14192187	25	Trial: 25	14192187	34	·¨Ê½³¤¹÷	ÊÖÖ¸	ÓðÃ«Çò	f	f
xjs	.	.	.	.	.	.	.	.	.	.	10	.	.	.	false	false	Message: 1398ms	7.91	65.92	120	1487	448.80	397.40	5	337.20	1368	214.70	393.70	INVISIBLE_BOUNDARY[1]	1398	.	.	xjs.edf	RIGHT	5288	14197475	Full Trial Period	14192187	25	Trial: 25	14192187	34	·¨Ê½³¤¹÷	ÊÖÖ¸	ÓðÃ«Çò	f	f
xjs	.	.	.	.	.	.	.	.	.	.	11	.	.	.	false	false	Message: 1409ms	7.91	65.92	120	1487	448.80	397.40	5	337.20	1368	214.70	393.70	SYNCTIME	1409	.	.	xjs.edf	RIGHT	5288	14197475	Full Trial Period	14192187	25	Trial: 25	14192187	34	·¨Ê½³¤¹÷	ÊÖÖ¸	ÓðÃ«Çò	f	f
xjs	299	3916	3	3618	.	.	.	.	.	.	12	.	.	.	false	false	Message: 3763ms	8.54	22.13	386	3955	771.70	419.70	11	2246.80	3570	525.20	370.20	INVISIBLE_BOUNDARY[2]	3763	.	.	xjs.edf	RIGHT	5288	14197475	Full Trial Period	14192187	25	Trial: 25	14192187	34	·¨Ê½³¤¹÷	ÊÖÖ¸	ÓðÃ«Çò	f	f
xjs	299	3916	3	3618	.	.	.	.	.	.	13	.	.	.	false	false	Message: 3767ms	8.54	22.13	386	3955	771.70	419.70	11	2246.80	3570	525.20	370.20	SYNCTIME	3767	.	.	xjs.edf	RIGHT	5288	14197475	Full Trial Period	14192187	25	Trial: 25	14192187	34	·¨Ê½³¤¹÷	ÊÖÖ¸	ÓðÃ«Çò	f	f
xjs	.	.	.	.	.	.	.	.	.	.	14	.	.	.	false	false	Message: 5269ms	10.90	34.82	313	5286	277.70	296.90	16	1830.30	4974	566.80	430.90	KEYBOARD	5269	.	.	xjs.edf	RIGHT	5288	14197475	Full Trial Period	14192187	25	Trial: 25	14192187	34	·¨Ê½³¤¹÷	ÊÖÖ¸	ÓðÃ«Çò	f	f
xjs	.	.	.	.	.	.	.	.	.	.	15	.	.	.	false	false	Message: 5332ms	.	.	.	.	.	.	.	.	.	.	.	TRIAL_RESULT 0	5332	.	.	xjs.edf	RIGHT	5288	14197475	Full Trial Period	14192187	25	Trial: 25	14192187	34	·¨Ê½³¤¹÷	ÊÖÖ¸	ÓðÃ«Çò	f	f
xjs	.	.	.	.	.	.	.	.	.	.	1	.	.	.	false	false	Message: -21ms	.	.	.	.	.	.	.	.	.	.	.	TRIALID 25	-21	.	.	xjs.edf	RIGHT	4406	14203947	Full Trial Period	14199541	26	Trial: 26	14199541	16	ÅûÈø	·Éµú	Õë¹Ü	f	f
xjs	.	.	.	.	.	.	.	.	.	.	2	.	.	.	false	false	Message: -1ms	.	.	.	.	.	.	.	.	.	.	.	RECCFG CR 1000 2 0 R	-1	.	.	xjs.edf	RIGHT	4406	14203947	Full Trial Period	14199541	26	Trial: 26	14199541	16	ÅûÈø	·Éµú	Õë¹Ü	f	f
xjs	.	.	.	.	.	.	.	.	.	.	3	.	.	.	false	false	Message: -1ms	.	.	.	.	.	.	.	.	.	.	.	ELCLCFG TOWER	-1	.	.	xjs.edf	RIGHT	4406	14203947	Full Trial Period	14199541	26	Trial: 26	14199541	16	ÅûÈø	·Éµú	Õë¹Ü	f	f
xjs	.	.	.	.	.	.	.	.	.	.	4	.	.	.	false	false	Message: -1ms	.	.	.	.	.	.	.	.	.	.	.	GAZE_COORDS 0.00 0.00 1023.00 767.00	-1	.	.	xjs.edf	RIGHT	4406	14203947	Full Trial Period	14199541	26	Trial: 26	14199541	16	ÅûÈø	·Éµú	Õë¹Ü	f	f
xjs	.	.	.	.	.	.	.	.	.	.	5	.	.	.	false	false	Message: -1ms	.	.	.	.	.	.	.	.	.	.	.	THRESHOLDS R 92 222	-1	.	.	xjs.edf	RIGHT	4406	14203947	Full Trial Period	14199541	26	Trial: 26	14199541	16	ÅûÈø	·Éµú	Õë¹Ü	f	f
xjs	.	.	.	.	.	.	.	.	.	.	6	.	.	.	false	false	Message: -1ms	.	.	.	.	.	.	.	.	.	.	.	ELCL_PROC CENTROID (3)	-1	.	.	xjs.edf	RIGHT	4406	14203947	Full Trial Period	14199541	26	Trial: 26	14199541	16	ÅûÈø	·Éµú	Õë¹Ü	f	f
xjs	.	.	.	.	.	.	.	.	.	.	7	.	.	.	false	false	Message: -1ms	.	.	.	.	.	.	.	.	.	.	.	ELCL_PCR_PARAM 5 3.0	-1	.	.	xjs.edf	RIGHT	4406	14203947	Full Trial Period	14199541	26	Trial: 26	14199541	16	ÅûÈø	·Éµú	Õë¹Ü	f	f
xjs	.	.	.	.	.	.	.	.	.	.	8	.	.	.	false	true	Message: 0ms	.	.	.	.	.	.	.	.	.	.	.	!MODE RECORD CR 1000 2 0 R	0	.	.	xjs.edf	RIGHT	4406	14203947	Full Trial Period	14199541	26	Trial: 26	14199541	16	ÅûÈø	·Éµú	Õë¹Ü	f	f
xjs	.	.	.	.	364	370	1	7	148.30	377.60	9	.	.	.	false	false	Message: 46ms	.	.	.	.	.	.	.	.	.	.	.	SYNCTIME	46	148.30	377.60	xjs.edf	RIGHT	4406	14203947	Full Trial Period	14199541	26	Trial: 26	14199541	16	ÅûÈø	·Éµú	Õë¹Ü	f	f
xjs	364	2302	2	1939	.	.	.	.	.	.	10	.	.	.	false	false	Message: 2110ms	12.52	30.54	410	2317	496.20	401.10	5	462.20	1908	123.10	370.80	INVISIBLE_BOUNDARY[1]	2110	.	.	xjs.edf	RIGHT	4406	14203947	Full Trial Period	14199541	26	Trial: 26	14199541	16	ÅûÈø	·Éµú	Õë¹Ü	f	f
xjs	364	2302	2	1939	.	.	.	.	.	.	11	.	.	.	false	false	Message: 2121ms	12.52	30.54	410	2317	496.20	401.10	5	462.20	1908	123.10	370.80	SYNCTIME	2121	.	.	xjs.edf	RIGHT	4406	14203947	Full Trial Period	14199541	26	Trial: 26	14199541	16	ÅûÈø	·Éµú	Õë¹Ü	f	f
xjs	.	.	.	.	127	3856	9	3730	754.80	393.80	12	.	.	.	false	false	Message: 3740ms	.	.	.	.	.	.	.	.	.	.	.	INVISIBLE_BOUNDARY[2]	3740	754.80	393.80	xjs.edf	RIGHT	4406	14203947	Full Trial Period	14199541	26	Trial: 26	14199541	16	ÅûÈø	·Éµú	Õë¹Ü	f	f
xjs	.	.	.	.	127	3856	9	3730	754.80	393.80	13	.	.	.	false	false	Message: 3745ms	.	.	.	.	.	.	.	.	.	.	.	SYNCTIME	3745	754.80	393.80	xjs.edf	RIGHT	4406	14203947	Full Trial Period	14199541	26	Trial: 26	14199541	16	ÅûÈø	·Éµú	Õë¹Ü	f	f
xjs	.	.	.	.	84	4404	12	4321	859.70	534.30	14	.	.	.	false	false	Message: 4387ms	.	.	.	.	.	.	.	.	.	.	.	KEYBOARD	4387	859.70	534.30	xjs.edf	RIGHT	4406	14203947	Full Trial Period	14199541	26	Trial: 26	14199541	16	ÅûÈø	·Éµú	Õë¹Ü	f	f
xjs	.	.	.	.	.	.	.	.	.	.	15	.	.	.	false	false	Message: 4450ms	.	.	.	.	.	.	.	.	.	.	.	TRIAL_RESULT 0	4450	.	.	xjs.edf	RIGHT	4406	14203947	Full Trial Period	14199541	26	Trial: 26	14199541	16	ÅûÈø	·Éµú	Õë¹Ü	f	f
xjs	.	.	.	.	.	.	.	.	.	.	1	.	.	.	false	false	Message: -18ms	.	.	.	.	.	.	.	.	.	.	.	TRIALID 26	-18	.	.	xjs.edf	RIGHT	3096	14208500	Full Trial Period	14205404	27	Trial: 27	14205404	112	±´¿Ç	ÉÈ×Ó	µ°¸â	f	j
xjs	.	.	.	.	.	.	.	.	.	.	2	.	.	.	false	false	Message: -1ms	.	.	.	.	.	.	.	.	.	.	.	RECCFG CR 1000 2 0 R	-1	.	.	xjs.edf	RIGHT	3096	14208500	Full Trial Period	14205404	27	Trial: 27	14205404	112	±´¿Ç	ÉÈ×Ó	µ°¸â	f	j
xjs	.	.	.	.	.	.	.	.	.	.	3	.	.	.	false	false	Message: -1ms	.	.	.	.	.	.	.	.	.	.	.	ELCLCFG TOWER	-1	.	.	xjs.edf	RIGHT	3096	14208500	Full Trial Period	14205404	27	Trial: 27	14205404	112	±´¿Ç	ÉÈ×Ó	µ°¸â	f	j
xjs	.	.	.	.	.	.	.	.	.	.	4	.	.	.	false	false	Message: -1ms	.	.	.	.	.	.	.	.	.	.	.	GAZE_COORDS 0.00 0.00 1023.00 767.00	-1	.	.	xjs.edf	RIGHT	3096	14208500	Full Trial Period	14205404	27	Trial: 27	14205404	112	±´¿Ç	ÉÈ×Ó	µ°¸â	f	j
xjs	.	.	.	.	.	.	.	.	.	.	5	.	.	.	false	false	Message: -1ms	.	.	.	.	.	.	.	.	.	.	.	THRESHOLDS R 92 222	-1	.	.	xjs.edf	RIGHT	3096	14208500	Full Trial Period	14205404	27	Trial: 27	14205404	112	±´¿Ç	ÉÈ×Ó	µ°¸â	f	j
xjs	.	.	.	.	.	.	.	.	.	.	6	.	.	.	false	false	Message: -1ms	.	.	.	.	.	.	.	.	.	.	.	ELCL_PROC CENTROID (3)	-1	.	.	xjs.edf	RIGHT	3096	14208500	Full Trial Period	14205404	27	Trial: 27	14205404	112	±´¿Ç	ÉÈ×Ó	µ°¸â	f	j
xjs	.	.	.	.	.	.	.	.	.	.	7	.	.	.	false	false	Message: -1ms	.	.	.	.	.	.	.	.	.	.	.	ELCL_PCR_PARAM 5 3.0	-1	.	.	xjs.edf	RIGHT	3096	14208500	Full Trial Period	14205404	27	Trial: 27	14205404	112	±´¿Ç	ÉÈ×Ó	µ°¸â	f	j
xjs	.	.	.	.	.	.	.	.	.	.	8	.	.	.	false	true	Message: 0ms	.	.	.	.	.	.	.	.	.	.	.	!MODE RECORD CR 1000 2 0 R	0	.	.	xjs.edf	RIGHT	3096	14208500	Full Trial Period	14205404	27	Trial: 27	14205404	112	±´¿Ç	ÉÈ×Ó	µ°¸â	f	j
xjs	.	.	.	.	239	245	1	7	152.50	369.30	9	.	.	.	false	false	Message: 40ms	.	.	.	.	.	.	.	.	.	.	.	SYNCTIME	40	152.50	369.30	xjs.edf	RIGHT	3096	14208500	Full Trial Period	14205404	27	Trial: 27	14205404	112	±´¿Ç	ÉÈ×Ó	µ°¸â	f	j
xjs	.	.	.	.	.	.	.	.	.	.	10	.	.	.	false	false	Message: 998ms	6.14	75.82	81	1058	507.80	363.80	4	198.40	978	329.00	377.20	INVISIBLE_BOUNDARY[1]	998	.	.	xjs.edf	RIGHT	3096	14208500	Full Trial Period	14205404	27	Trial: 27	14205404	112	±´¿Ç	ÉÈ×Ó	µ°¸â	f	j
xjs	.	.	.	.	.	.	.	.	.	.	11	.	.	.	false	false	Message: 1006ms	6.14	75.82	81	1058	507.80	363.80	4	198.40	978	329.00	377.20	SYNCTIME	1006	.	.	xjs.edf	RIGHT	3096	14208500	Full Trial Period	14205404	27	Trial: 27	14205404	112	±´¿Ç	ÉÈ×Ó	µ°¸â	f	j
xjs	.	.	.	.	.	.	.	.	.	.	12	.	.	.	false	false	Message: 2405ms	3.52	103.47	34	2421	814.60	383.80	8	155.80	2388	709.90	389.10	INVISIBLE_BOUNDARY[2]	2405	.	.	xjs.edf	RIGHT	3096	14208500	Full Trial Period	14205404	27	Trial: 27	14205404	112	±´¿Ç	ÉÈ×Ó	µ°¸â	f	j
xjs	.	.	.	.	.	.	.	.	.	.	13	.	.	.	false	false	Message: 2415ms	3.52	103.47	34	2421	814.60	383.80	8	155.80	2388	709.90	389.10	SYNCTIME	2415	.	.	xjs.edf	RIGHT	3096	14208500	Full Trial Period	14205404	27	Trial: 27	14205404	112	±´¿Ç	ÉÈ×Ó	µ°¸â	f	j
xjs	.	.	.	.	.	.	.	.	.	.	14	.	.	.	false	false	Message: 3078ms	21.94	116.68	188	3094	828.00	1178.40	10	286.80	2907	875.00	395.80	KEYBOARD	3078	.	.	xjs.edf	RIGHT	3096	14208500	Full Trial Period	14205404	27	Trial: 27	14205404	112	±´¿Ç	ÉÈ×Ó	µ°¸â	f	j
xjs	.	.	.	.	.	.	.	.	.	.	15	.	.	.	false	false	Message: 3141ms	.	.	.	.	.	.	.	.	.	.	.	TRIAL_RESULT 0	3141	.	.	xjs.edf	RIGHT	3096	14208500	Full Trial Period	14205404	27	Trial: 27	14205404	112	±´¿Ç	ÉÈ×Ó	µ°¸â	f	j
xjs	.	.	.	.	.	.	.	.	.	.	1	.	.	.	false	false	Message: -17ms	.	.	.	.	.	.	.	.	.	.	.	TRIALID 27	-17	.	.	xjs.edf	RIGHT	7622	14218341	Full Trial Period	14210719	28	Trial: 28	14210719	47	Å¦¿Û	ÏîÁ´	Ìú»·	j	j
xjs	.	.	.	.	.	.	.	.	.	.	2	.	.	.	false	false	Message: -1ms	.	.	.	.	.	.	.	.	.	.	.	RECCFG CR 1000 2 0 R	-1	.	.	xjs.edf	RIGHT	7622	14218341	Full Trial Period	14210719	28	Trial: 28	14210719	47	Å¦¿Û	ÏîÁ´	Ìú»·	j	j
xjs	.	.	.	.	.	.	.	.	.	.	3	.	.	.	false	false	Message: -1ms	.	.	.	.	.	.	.	.	.	.	.	ELCLCFG TOWER	-1	.	.	xjs.edf	RIGHT	7622	14218341	Full Trial Period	14210719	28	Trial: 28	14210719	47	Å¦¿Û	ÏîÁ´	Ìú»·	j	j
xjs	.	.	.	.	.	.	.	.	.	.	4	.	.	.	false	false	Message: -1ms	.	.	.	.	.	.	.	.	.	.	.	GAZE_COORDS 0.00 0.00 1023.00 767.00	-1	.	.	xjs.edf	RIGHT	7622	14218341	Full Trial Period	14210719	28	Trial: 28	14210719	47	Å¦¿Û	ÏîÁ´	Ìú»·	j	j
xjs	.	.	.	.	.	.	.	.	.	.	5	.	.	.	false	false	Message: -1ms	.	.	.	.	.	.	.	.	.	.	.	THRESHOLDS R 92 222	-1	.	.	xjs.edf	RIGHT	7622	14218341	Full Trial Period	14210719	28	Trial: 28	14210719	47	Å¦¿Û	ÏîÁ´	Ìú»·	j	j
xjs	.	.	.	.	.	.	.	.	.	.	6	.	.	.	false	false	Message: -1ms	.	.	.	.	.	.	.	.	.	.	.	ELCL_PROC CENTROID (3)	-1	.	.	xjs.edf	RIGHT	7622	14218341	Full Trial Period	14210719	28	Trial: 28	14210719	47	Å¦¿Û	ÏîÁ´	Ìú»·	j	j
xjs	.	.	.	.	.	.	.	.	.	.	7	.	.	.	false	false	Message: -1ms	.	.	.	.	.	.	.	.	.	.	.	ELCL_PCR_PARAM 5 3.0	-1	.	.	xjs.edf	RIGHT	7622	14218341	Full Trial Period	14210719	28	Trial: 28	14210719	47	Å¦¿Û	ÏîÁ´	Ìú»·	j	j
xjs	.	.	.	.	.	.	.	.	.	.	8	.	.	.	false	true	Message: 0ms	.	.	.	.	.	.	.	.	.	.	.	!MODE RECORD CR 1000 2 0 R	0	.	.	xjs.edf	RIGHT	7622	14218341	Full Trial Period	14210719	28	Trial: 28	14210719	47	Å¦¿Û	ÏîÁ´	Ìú»·	j	j
xjs	.	.	.	.	276	282	1	7	148.20	370.20	9	.	.	.	false	false	Message: 40ms	.	.	.	.	.	.	.	.	.	.	.	SYNCTIME	40	148.20	370.20	xjs.edf	RIGHT	7622	14218341	Full Trial Period	14210719	28	Trial: 28	14210719	47	Å¦¿Û	ÏîÁ´	Ìú»·	j	j
xjs	.	.	.	.	29	3082	9	3054	451.30	589.90	10	.	.	.	false	false	Message: 3066ms	.	.	.	.	.	.	.	.	.	.	.	INVISIBLE_BOUNDARY[1]	3066	451.30	589.90	xjs.edf	RIGHT	7622	14218341	Full Trial Period	14210719	28	Trial: 28	14210719	47	Å¦¿Û	ÏîÁ´	Ìú»·	j	j
xjs	.	.	.	.	29	3082	9	3054	451.30	589.90	11	.	.	.	false	false	Message: 3074ms	.	.	.	.	.	.	.	.	.	.	.	SYNCTIME	3074	451.30	589.90	xjs.edf	RIGHT	7622	14218341	Full Trial Period	14210719	28	Trial: 28	14210719	47	Å¦¿Û	ÏîÁ´	Ìú»·	j	j
xjs	.	.	.	.	.	.	.	.	.	.	12	.	.	.	false	false	Message: 6845ms	10.46	160.89	65	6876	914.80	395.90	24	234.30	6812	603.00	367.00	INVISIBLE_BOUNDARY[2]	6845	.	.	xjs.edf	RIGHT	7622	14218341	Full Trial Period	14210719	28	Trial: 28	14210719	47	Å¦¿Û	ÏîÁ´	Ìú»·	j	j
xjs	.	.	.	.	.	.	.	.	.	.	13	.	.	.	false	false	Message: 6856ms	10.46	160.89	65	6876	914.80	395.90	24	234.30	6812	603.00	367.00	SYNCTIME	6856	.	.	xjs.edf	RIGHT	7622	14218341	Full Trial Period	14210719	28	Trial: 28	14210719	47	Å¦¿Û	ÏîÁ´	Ìú»·	j	j
xjs	.	.	.	.	161	7620	27	7460	840.10	397.70	14	[1]	2	RECTANGLE_INTERESTAREA	false	false	Message: 7603ms	.	.	.	.	.	.	.	.	.	.	.	KEYBOARD	7603	840.10	397.70	xjs.edf	RIGHT	7622	14218341	Full Trial Period	14210719	28	Trial: 28	14210719	47	Å¦¿Û	ÏîÁ´	Ìú»·	j	j
xjs	.	.	.	.	.	.	.	.	.	.	15	.	.	.	false	false	Message: 7665ms	.	.	.	.	.	.	.	.	.	.	.	TRIAL_RESULT 0	7665	.	.	xjs.edf	RIGHT	7622	14218341	Full Trial Period	14210719	28	Trial: 28	14210719	47	Å¦¿Û	ÏîÁ´	Ìú»·	j	j
xjs	.	.	.	.	.	.	.	.	.	.	1	.	.	.	false	false	Message: -17ms	.	.	.	.	.	.	.	.	.	.	.	TRIALID 28	-17	.	.	xjs.edf	RIGHT	6077	14225669	Full Trial Period	14219592	29	Trial: 29	14219592	125	ÕíÍ·	ÇÉ¿ËÁ¦	¸Ö±Ê	j	f
xjs	.	.	.	.	.	.	.	.	.	.	2	.	.	.	false	false	Message: -1ms	.	.	.	.	.	.	.	.	.	.	.	RECCFG CR 1000 2 0 R	-1	.	.	xjs.edf	RIGHT	6077	14225669	Full Trial Period	14219592	29	Trial: 29	14219592	125	ÕíÍ·	ÇÉ¿ËÁ¦	¸Ö±Ê	j	f
xjs	.	.	.	.	.	.	.	.	.	.	3	.	.	.	false	false	Message: -1ms	.	.	.	.	.	.	.	.	.	.	.	ELCLCFG TOWER	-1	.	.	xjs.edf	RIGHT	6077	14225669	Full Trial Period	14219592	29	Trial: 29	14219592	125	ÕíÍ·	ÇÉ¿ËÁ¦	¸Ö±Ê	j	f
xjs	.	.	.	.	.	.	.	.	.	.	4	.	.	.	false	false	Message: -1ms	.	.	.	.	.	.	.	.	.	.	.	GAZE_COORDS 0.00 0.00 1023.00 767.00	-1	.	.	xjs.edf	RIGHT	6077	14225669	Full Trial Period	14219592	29	Trial: 29	14219592	125	ÕíÍ·	ÇÉ¿ËÁ¦	¸Ö±Ê	j	f
xjs	.	.	.	.	.	.	.	.	.	.	5	.	.	.	false	false	Message: -1ms	.	.	.	.	.	.	.	.	.	.	.	THRESHOLDS R 92 222	-1	.	.	xjs.edf	RIGHT	6077	14225669	Full Trial Period	14219592	29	Trial: 29	14219592	125	ÕíÍ·	ÇÉ¿ËÁ¦	¸Ö±Ê	j	f
xjs	.	.	.	.	.	.	.	.	.	.	6	.	.	.	false	false	Message: -1ms	.	.	.	.	.	.	.	.	.	.	.	ELCL_PROC CENTROID (3)	-1	.	.	xjs.edf	RIGHT	6077	14225669	Full Trial Period	14219592	29	Trial: 29	14219592	125	ÕíÍ·	ÇÉ¿ËÁ¦	¸Ö±Ê	j	f
xjs	.	.	.	.	.	.	.	.	.	.	7	.	.	.	false	false	Message: -1ms	.	.	.	.	.	.	.	.	.	.	.	ELCL_PCR_PARAM 5 3.0	-1	.	.	xjs.edf	RIGHT	6077	14225669	Full Trial Period	14219592	29	Trial: 29	14219592	125	ÕíÍ·	ÇÉ¿ËÁ¦	¸Ö±Ê	j	f
xjs	.	.	.	.	.	.	.	.	.	.	8	.	.	.	false	true	Message: 0ms	.	.	.	.	.	.	.	.	.	.	.	!MODE RECORD CR 1000 2 0 R	0	.	.	xjs.edf	RIGHT	6077	14225669	Full Trial Period	14219592	29	Trial: 29	14219592	125	ÕíÍ·	ÇÉ¿ËÁ¦	¸Ö±Ê	j	f
xjs	.	.	.	.	340	346	1	7	150.60	385.30	9	.	.	.	false	false	Message: 41ms	.	.	.	.	.	.	.	.	.	.	.	SYNCTIME	41	150.60	385.30	xjs.edf	RIGHT	6077	14225669	Full Trial Period	14219592	29	Trial: 29	14219592	125	ÕíÍ·	ÇÉ¿ËÁ¦	¸Ö±Ê	j	f
xjs	.	.	.	.	.	.	.	.	.	.	10	.	.	.	false	false	Message: 3260ms	8.52	177.43	48	3265	404.60	461.70	8	346.90	3218	152.90	516.10	INVISIBLE_BOUNDARY[1]	3260	.	.	xjs.edf	RIGHT	6077	14225669	Full Trial Period	14219592	29	Trial: 29	14219592	125	ÕíÍ·	ÇÉ¿ËÁ¦	¸Ö±Ê	j	f
xjs	.	.	.	.	27	3292	9	3266	397.00	455.60	11	.	.	.	false	false	Message: 3266ms	.	.	.	.	.	.	.	.	.	.	.	SYNCTIME	3266	.	.	xjs.edf	RIGHT	6077	14225669	Full Trial Period	14219592	29	Trial: 29	14219592	125	ÕíÍ·	ÇÉ¿ËÁ¦	¸Ö±Ê	j	f
xjs	.	.	.	.	154	4988	15	4835	758.50	394.00	12	.	.	.	false	false	Message: 4847ms	.	.	.	.	.	.	.	.	.	.	.	INVISIBLE_BOUNDARY[2]	4847	758.50	394.00	xjs.edf	RIGHT	6077	14225669	Full Trial Period	14219592	29	Trial: 29	14219592	125	ÕíÍ·	ÇÉ¿ËÁ¦	¸Ö±Ê	j	f
xjs	.	.	.	.	154	4988	15	4835	758.50	394.00	13	.	.	.	false	false	Message: 4858ms	.	.	.	.	.	.	.	.	.	.	.	SYNCTIME	4858	758.50	394.00	xjs.edf	RIGHT	6077	14225669	Full Trial Period	14219592	29	Trial: 29	14219592	125	ÕíÍ·	ÇÉ¿ËÁ¦	¸Ö±Ê	j	f
xjs	.	.	.	.	88	6075	19	5988	858.70	383.50	14	[1]	2	RECTANGLE_INTERESTAREA	false	false	Message: 6057ms	.	.	.	.	.	.	.	.	.	.	.	KEYBOARD	6057	858.70	383.50	xjs.edf	RIGHT	6077	14225669	Full Trial Period	14219592	29	Trial: 29	14219592	125	ÕíÍ·	ÇÉ¿ËÁ¦	¸Ö±Ê	j	f
xjs	.	.	.	.	.	.	.	.	.	.	15	.	.	.	false	false	Message: 6125ms	.	.	.	.	.	.	.	.	.	.	.	TRIAL_RESULT 0	6125	.	.	xjs.edf	RIGHT	6077	14225669	Full Trial Period	14219592	29	Trial: 29	14219592	125	ÕíÍ·	ÇÉ¿ËÁ¦	¸Ö±Ê	j	f
xjs	.	.	.	.	.	.	.	.	.	.	1	.	.	.	false	false	Message: -51ms	.	.	.	.	.	.	.	.	.	.	.	TRIALID 29	-51	.	.	xjs.edf	RIGHT	8080	14236047	Full Trial Period	14227967	30	Trial: 30	14227967	145	ÁïÁïÇò	Ã¢¹û	ÌðÍ²	j	f
xjs	.	.	.	.	.	.	.	.	.	.	2	.	.	.	false	false	Message: -1ms	.	.	.	.	.	.	.	.	.	.	.	RECCFG CR 1000 2 0 R	-1	.	.	xjs.edf	RIGHT	8080	14236047	Full Trial Period	14227967	30	Trial: 30	14227967	145	ÁïÁïÇò	Ã¢¹û	ÌðÍ²	j	f
xjs	.	.	.	.	.	.	.	.	.	.	3	.	.	.	false	false	Message: -1ms	.	.	.	.	.	.	.	.	.	.	.	ELCLCFG TOWER	-1	.	.	xjs.edf	RIGHT	8080	14236047	Full Trial Period	14227967	30	Trial: 30	14227967	145	ÁïÁïÇò	Ã¢¹û	ÌðÍ²	j	f
xjs	.	.	.	.	.	.	.	.	.	.	4	.	.	.	false	false	Message: -1ms	.	.	.	.	.	.	.	.	.	.	.	GAZE_COORDS 0.00 0.00 1023.00 767.00	-1	.	.	xjs.edf	RIGHT	8080	14236047	Full Trial Period	14227967	30	Trial: 30	14227967	145	ÁïÁïÇò	Ã¢¹û	ÌðÍ²	j	f
xjs	.	.	.	.	.	.	.	.	.	.	5	.	.	.	false	false	Message: -1ms	.	.	.	.	.	.	.	.	.	.	.	THRESHOLDS R 92 222	-1	.	.	xjs.edf	RIGHT	8080	14236047	Full Trial Period	14227967	30	Trial: 30	14227967	145	ÁïÁïÇò	Ã¢¹û	ÌðÍ²	j	f
xjs	.	.	.	.	.	.	.	.	.	.	6	.	.	.	false	false	Message: -1ms	.	.	.	.	.	.	.	.	.	.	.	ELCL_PROC CENTROID (3)	-1	.	.	xjs.edf	RIGHT	8080	14236047	Full Trial Period	14227967	30	Trial: 30	14227967	145	ÁïÁïÇò	Ã¢¹û	ÌðÍ²	j	f
xjs	.	.	.	.	.	.	.	.	.	.	7	.	.	.	false	false	Message: -1ms	.	.	.	.	.	.	.	.	.	.	.	ELCL_PCR_PARAM 5 3.0	-1	.	.	xjs.edf	RIGHT	8080	14236047	Full Trial Period	14227967	30	Trial: 30	14227967	145	ÁïÁïÇò	Ã¢¹û	ÌðÍ²	j	f
xjs	.	.	.	.	.	.	.	.	.	.	8	.	.	.	false	true	Message: 0ms	.	.	.	.	.	.	.	.	.	.	.	!MODE RECORD CR 1000 2 0 R	0	.	.	xjs.edf	RIGHT	8080	14236047	Full Trial Period	14227967	30	Trial: 30	14227967	145	ÁïÁïÇò	Ã¢¹û	ÌðÍ²	j	f
xjs	.	.	.	.	335	341	1	7	134.10	372.20	9	.	.	.	false	false	Message: 48ms	.	.	.	.	.	.	.	.	.	.	.	SYNCTIME	48	134.10	372.20	xjs.edf	RIGHT	8080	14236047	Full Trial Period	14227967	30	Trial: 30	14227967	145	ÁïÁïÇò	Ã¢¹û	ÌðÍ²	j	f
xjs	322	3543	2	3222	.	.	.	.	.	.	10	.	.	.	false	false	Message: 3363ms	9.34	24.45	382	3554	488.70	465.90	10	2359.20	3173	227.60	374.80	INVISIBLE_BOUNDARY[1]	3363	.	.	xjs.edf	RIGHT	8080	14236047	Full Trial Period	14227967	30	Trial: 30	14227967	145	ÁïÁïÇò	Ã¢¹û	ÌðÍ²	j	f
xjs	322	3543	2	3222	.	.	.	.	.	.	11	.	.	.	false	false	Message: 3373ms	9.34	24.45	382	3554	488.70	465.90	10	2359.20	3173	227.60	374.80	SYNCTIME	3373	.	.	xjs.edf	RIGHT	8080	14236047	Full Trial Period	14227967	30	Trial: 30	14227967	145	ÁïÁïÇò	Ã¢¹û	ÌðÍ²	j	f
xjs	.	.	.	.	.	.	.	.	.	.	12	.	.	.	false	false	Message: 6316ms	7.51	131.74	57	6334	813.90	394.40	20	269.90	6278	597.00	348.60	INVISIBLE_BOUNDARY[2]	6316	.	.	xjs.edf	RIGHT	8080	14236047	Full Trial Period	14227967	30	Trial: 30	14227967	145	ÁïÁïÇò	Ã¢¹û	ÌðÍ²	j	f
xjs	.	.	.	.	.	.	.	.	.	.	13	.	.	.	false	false	Message: 6322ms	7.51	131.74	57	6334	813.90	394.40	20	269.90	6278	597.00	348.60	SYNCTIME	6322	.	.	xjs.edf	RIGHT	8080	14236047	Full Trial Period	14227967	30	Trial: 30	14227967	145	ÁïÁïÇò	Ã¢¹û	ÌðÍ²	j	f
xjs	.	.	.	.	.	.	.	.	.	.	14	.	.	.	false	false	Message: 8061ms	27.56	207.19	133	8078	863.80	373.50	28	429.20	7946	144.40	-22.80	KEYBOARD	8061	.	.	xjs.edf	RIGHT	8080	14236047	Full Trial Period	14227967	30	Trial: 30	14227967	145	ÁïÁïÇò	Ã¢¹û	ÌðÍ²	j	f
xjs	.	.	.	.	.	.	.	.	.	.	15	.	.	.	false	false	Message: 8123ms	.	.	.	.	.	.	.	.	.	.	.	TRIAL_RESULT 0	8123	.	.	xjs.edf	RIGHT	8080	14236047	Full Trial Period	14227967	30	Trial: 30	14227967	145	ÁïÁïÇò	Ã¢¹û	ÌðÍ²	j	f
xjs	.	.	.	.	.	.	.	.	.	.	1	.	.	.	false	false	Message: -22ms	.	.	.	.	.	.	.	.	.	.	.	TRIALID 30	-22	.	.	xjs.edf	RIGHT	2619	14240247	Full Trial Period	14237628	31	Trial: 31	14237628	120	Ä§·½	ÄÖÖÓ	´½¸à	j	f
xjs	.	.	.	.	.	.	.	.	.	.	2	.	.	.	false	false	Message: -1ms	.	.	.	.	.	.	.	.	.	.	.	RECCFG CR 1000 2 0 R	-1	.	.	xjs.edf	RIGHT	2619	14240247	Full Trial Period	14237628	31	Trial: 31	14237628	120	Ä§·½	ÄÖÖÓ	´½¸à	j	f
xjs	.	.	.	.	.	.	.	.	.	.	3	.	.	.	false	false	Message: -1ms	.	.	.	.	.	.	.	.	.	.	.	ELCLCFG TOWER	-1	.	.	xjs.edf	RIGHT	2619	14240247	Full Trial Period	14237628	31	Trial: 31	14237628	120	Ä§·½	ÄÖÖÓ	´½¸à	j	f
xjs	.	.	.	.	.	.	.	.	.	.	4	.	.	.	false	false	Message: -1ms	.	.	.	.	.	.	.	.	.	.	.	GAZE_COORDS 0.00 0.00 1023.00 767.00	-1	.	.	xjs.edf	RIGHT	2619	14240247	Full Trial Period	14237628	31	Trial: 31	14237628	120	Ä§·½	ÄÖÖÓ	´½¸à	j	f
xjs	.	.	.	.	.	.	.	.	.	.	5	.	.	.	false	false	Message: -1ms	.	.	.	.	.	.	.	.	.	.	.	THRESHOLDS R 92 222	-1	.	.	xjs.edf	RIGHT	2619	14240247	Full Trial Period	14237628	31	Trial: 31	14237628	120	Ä§·½	ÄÖÖÓ	´½¸à	j	f
xjs	.	.	.	.	.	.	.	.	.	.	6	.	.	.	false	false	Message: -1ms	.	.	.	.	.	.	.	.	.	.	.	ELCL_PROC CENTROID (3)	-1	.	.	xjs.edf	RIGHT	2619	14240247	Full Trial Period	14237628	31	Trial: 31	14237628	120	Ä§·½	ÄÖÖÓ	´½¸à	j	f
xjs	.	.	.	.	.	.	.	.	.	.	7	.	.	.	false	false	Message: -1ms	.	.	.	.	.	.	.	.	.	.	.	ELCL_PCR_PARAM 5 3.0	-1	.	.	xjs.edf	RIGHT	2619	14240247	Full Trial Period	14237628	31	Trial: 31	14237628	120	Ä§·½	ÄÖÖÓ	´½¸à	j	f
xjs	.	.	.	.	.	.	.	.	.	.	8	.	.	.	false	true	Message: 0ms	.	.	.	.	.	.	.	.	.	.	.	!MODE RECORD CR 1000 2 0 R	0	.	.	xjs.edf	RIGHT	2619	14240247	Full Trial Period	14237628	31	Trial: 31	14237628	120	Ä§·½	ÄÖÖÓ	´½¸à	j	f
xjs	.	.	.	.	590	598	1	9	157.50	409.00	9	.	.	.	false	false	Message: 44ms	.	.	.	.	.	.	.	.	.	.	.	SYNCTIME	44	157.50	409.00	xjs.edf	RIGHT	2619	14240247	Full Trial Period	14237628	31	Trial: 31	14237628	120	Ä§·½	ÄÖÖÓ	´½¸à	j	f
xjs	.	.	.	.	.	.	.	.	.	.	10	.	.	.	false	false	Message: 987ms	9.95	171.55	58	999	435.10	411.80	2	304.80	942	140.60	465.30	INVISIBLE_BOUNDARY[1]	987	.	.	xjs.edf	RIGHT	2619	14240247	Full Trial Period	14237628	31	Trial: 31	14237628	120	Ä§·½	ÄÖÖÓ	´½¸à	j	f
xjs	.	.	.	.	.	.	.	.	.	.	11	.	.	.	false	false	Message: 994ms	9.95	171.55	58	999	435.10	411.80	2	304.80	942	140.60	465.30	SYNCTIME	994	.	.	xjs.edf	RIGHT	2619	14240247	Full Trial Period	14237628	31	Trial: 31	14237628	120	Ä§·½	ÄÖÖÓ	´½¸à	j	f
xjs	.	.	.	.	.	.	.	.	.	.	12	.	.	.	false	false	Message: 1979ms	8.18	146.01	56	1997	826.50	492.20	6	234.00	1942	580.60	482.00	INVISIBLE_BOUNDARY[2]	1979	.	.	xjs.edf	RIGHT	2619	14240247	Full Trial Period	14237628	31	Trial: 31	14237628	120	Ä§·½	ÄÖÖÓ	´½¸à	j	f
xjs	.	.	.	.	.	.	.	.	.	.	13	.	.	.	false	false	Message: 1985ms	8.18	146.01	56	1997	826.50	492.20	6	234.00	1942	580.60	482.00	SYNCTIME	1985	.	.	xjs.edf	RIGHT	2619	14240247	Full Trial Period	14237628	31	Trial: 31	14237628	120	Ä§·½	ÄÖÖÓ	´½¸à	j	f
xjs	.	.	.	.	461	2617	8	2157	867.80	406.40	14	.	.	.	false	false	Message: 2600ms	.	.	.	.	.	.	.	.	.	.	.	KEYBOARD	2600	867.80	406.40	xjs.edf	RIGHT	2619	14240247	Full Trial Period	14237628	31	Trial: 31	14237628	120	Ä§·½	ÄÖÖÓ	´½¸à	j	f
xjs	.	.	.	.	.	.	.	.	.	.	15	.	.	.	false	false	Message: 2665ms	.	.	.	.	.	.	.	.	.	.	.	TRIAL_RESULT 0	2665	.	.	xjs.edf	RIGHT	2619	14240247	Full Trial Period	14237628	31	Trial: 31	14237628	120	Ä§·½	ÄÖÖÓ	´½¸à	j	f
xjs	.	.	.	.	.	.	.	.	.	.	1	.	.	.	false	false	Message: -16ms	.	.	.	.	.	.	.	.	.	.	.	TRIALID 31	-16	.	.	xjs.edf	RIGHT	4120	14245741	Full Trial Period	14241621	32	Trial: 32	14241621	42	ºÉ°üµ°	Ê±ÖÓ	Ö¸ÄÏÕë	j	j
xjs	.	.	.	.	.	.	.	.	.	.	2	.	.	.	false	false	Message: -1ms	.	.	.	.	.	.	.	.	.	.	.	RECCFG CR 1000 2 0 R	-1	.	.	xjs.edf	RIGHT	4120	14245741	Full Trial Period	14241621	32	Trial: 32	14241621	42	ºÉ°üµ°	Ê±ÖÓ	Ö¸ÄÏÕë	j	j
xjs	.	.	.	.	.	.	.	.	.	.	3	.	.	.	false	false	Message: -1ms	.	.	.	.	.	.	.	.	.	.	.	ELCLCFG TOWER	-1	.	.	xjs.edf	RIGHT	4120	14245741	Full Trial Period	14241621	32	Trial: 32	14241621	42	ºÉ°üµ°	Ê±ÖÓ	Ö¸ÄÏÕë	j	j
xjs	.	.	.	.	.	.	.	.	.	.	4	.	.	.	false	false	Message: -1ms	.	.	.	.	.	.	.	.	.	.	.	GAZE_COORDS 0.00 0.00 1023.00 767.00	-1	.	.	xjs.edf	RIGHT	4120	14245741	Full Trial Period	14241621	32	Trial: 32	14241621	42	ºÉ°üµ°	Ê±ÖÓ	Ö¸ÄÏÕë	j	j
xjs	.	.	.	.	.	.	.	.	.	.	5	.	.	.	false	false	Message: -1ms	.	.	.	.	.	.	.	.	.	.	.	THRESHOLDS R 92 222	-1	.	.	xjs.edf	RIGHT	4120	14245741	Full Trial Period	14241621	32	Trial: 32	14241621	42	ºÉ°üµ°	Ê±ÖÓ	Ö¸ÄÏÕë	j	j
xjs	.	.	.	.	.	.	.	.	.	.	6	.	.	.	false	false	Message: -1ms	.	.	.	.	.	.	.	.	.	.	.	ELCL_PROC CENTROID (3)	-1	.	.	xjs.edf	RIGHT	4120	14245741	Full Trial Period	14241621	32	Trial: 32	14241621	42	ºÉ°üµ°	Ê±ÖÓ	Ö¸ÄÏÕë	j	j
xjs	.	.	.	.	.	.	.	.	.	.	7	.	.	.	false	false	Message: -1ms	.	.	.	.	.	.	.	.	.	.	.	ELCL_PCR_PARAM 5 3.0	-1	.	.	xjs.edf	RIGHT	4120	14245741	Full Trial Period	14241621	32	Trial: 32	14241621	42	ºÉ°üµ°	Ê±ÖÓ	Ö¸ÄÏÕë	j	j
xjs	.	.	.	.	.	.	.	.	.	.	8	.	.	.	false	true	Message: 0ms	.	.	.	.	.	.	.	.	.	.	.	!MODE RECORD CR 1000 2 0 R	0	.	.	xjs.edf	RIGHT	4120	14245741	Full Trial Period	14241621	32	Trial: 32	14241621	42	ºÉ°üµ°	Ê±ÖÓ	Ö¸ÄÏÕë	j	j
xjs	.	.	.	.	386	392	1	7	155.40	368.30	9	.	.	.	false	false	Message: 42ms	.	.	.	.	.	.	.	.	.	.	.	SYNCTIME	42	155.40	368.30	xjs.edf	RIGHT	4120	14245741	Full Trial Period	14241621	32	Trial: 32	14241621	42	ºÉ°üµ°	Ê±ÖÓ	Ö¸ÄÏÕë	j	j
xjs	.	.	.	.	131	877	3	747	392.70	366.60	10	.	.	.	false	false	Message: 747ms	.	.	.	.	.	.	.	.	.	.	.	INVISIBLE_BOUNDARY[1]	747	.	.	xjs.edf	RIGHT	4120	14245741	Full Trial Period	14241621	32	Trial: 32	14241621	42	ºÉ°üµ°	Ê±ÖÓ	Ö¸ÄÏÕë	j	j
xjs	.	.	.	.	131	877	3	747	392.70	366.60	11	.	.	.	false	false	Message: 758ms	.	.	.	.	.	.	.	.	.	.	.	SYNCTIME	758	392.70	366.60	xjs.edf	RIGHT	4120	14245741	Full Trial Period	14241621	32	Trial: 32	14241621	42	ºÉ°üµ°	Ê±ÖÓ	Ö¸ÄÏÕë	j	j
xjs	.	.	.	.	.	.	.	.	.	.	12	.	.	.	false	false	Message: 2359ms	2.05	82.11	25	2370	786.50	400.30	6	134.50	2346	735.10	368.10	INVISIBLE_BOUNDARY[2]	2359	.	.	xjs.edf	RIGHT	4120	14245741	Full Trial Period	14241621	32	Trial: 32	14241621	42	ºÉ°üµ°	Ê±ÖÓ	Ö¸ÄÏÕë	j	j
xjs	.	.	.	.	.	.	.	.	.	.	13	.	.	.	false	false	Message: 2367ms	2.05	82.11	25	2370	786.50	400.30	6	134.50	2346	735.10	368.10	SYNCTIME	2367	.	.	xjs.edf	RIGHT	4120	14245741	Full Trial Period	14241621	32	Trial: 32	14241621	42	ºÉ°üµ°	Ê±ÖÓ	Ö¸ÄÏÕë	j	j
xjs	.	.	.	.	238	4118	12	3881	796.30	392.00	14	.	.	.	false	false	Message: 4102ms	.	.	.	.	.	.	.	.	.	.	.	KEYBOARD	4102	796.30	392.00	xjs.edf	RIGHT	4120	14245741	Full Trial Period	14241621	32	Trial: 32	14241621	42	ºÉ°üµ°	Ê±ÖÓ	Ö¸ÄÏÕë	j	j
xjs	.	.	.	.	.	.	.	.	.	.	15	.	.	.	false	false	Message: 4167ms	.	.	.	.	.	.	.	.	.	.	.	TRIAL_RESULT 0	4167	.	.	xjs.edf	RIGHT	4120	14245741	Full Trial Period	14241621	32	Trial: 32	14241621	42	ºÉ°üµ°	Ê±ÖÓ	Ö¸ÄÏÕë	j	j
xjs	.	.	.	.	.	.	.	.	.	.	1	.	.	.	false	false	Message: -16ms	.	.	.	.	.	.	.	.	.	.	.	TRIALID 32	-16	.	.	xjs.edf	RIGHT	8309	14255895	Full Trial Period	14247586	33	Trial: 33	14247586	98	²£Á§Öé	Å¦¿Û	Í¼ÕÂ	f	j
xjs	.	.	.	.	.	.	.	.	.	.	2	.	.	.	false	false	Message: -1ms	.	.	.	.	.	.	.	.	.	.	.	RECCFG CR 1000 2 0 R	-1	.	.	xjs.edf	RIGHT	8309	14255895	Full Trial Period	14247586	33	Trial: 33	14247586	98	²£Á§Öé	Å¦¿Û	Í¼ÕÂ	f	j
xjs	.	.	.	.	.	.	.	.	.	.	3	.	.	.	false	false	Message: -1ms	.	.	.	.	.	.	.	.	.	.	.	ELCLCFG TOWER	-1	.	.	xjs.edf	RIGHT	8309	14255895	Full Trial Period	14247586	33	Trial: 33	14247586	98	²£Á§Öé	Å¦¿Û	Í¼ÕÂ	f	j
xjs	.	.	.	.	.	.	.	.	.	.	4	.	.	.	false	false	Message: -1ms	.	.	.	.	.	.	.	.	.	.	.	GAZE_COORDS 0.00 0.00 1023.00 767.00	-1	.	.	xjs.edf	RIGHT	8309	14255895	Full Trial Period	14247586	33	Trial: 33	14247586	98	²£Á§Öé	Å¦¿Û	Í¼ÕÂ	f	j
xjs	.	.	.	.	.	.	.	.	.	.	5	.	.	.	false	false	Message: -1ms	.	.	.	.	.	.	.	.	.	.	.	THRESHOLDS R 92 222	-1	.	.	xjs.edf	RIGHT	8309	14255895	Full Trial Period	14247586	33	Trial: 33	14247586	98	²£Á§Öé	Å¦¿Û	Í¼ÕÂ	f	j
xjs	.	.	.	.	.	.	.	.	.	.	6	.	.	.	false	false	Message: -1ms	.	.	.	.	.	.	.	.	.	.	.	ELCL_PROC CENTROID (3)	-1	.	.	xjs.edf	RIGHT	8309	14255895	Full Trial Period	14247586	33	Trial: 33	14247586	98	²£Á§Öé	Å¦¿Û	Í¼ÕÂ	f	j
xjs	.	.	.	.	.	.	.	.	.	.	7	.	.	.	false	false	Message: -1ms	.	.	.	.	.	.	.	.	.	.	.	ELCL_PCR_PARAM 5 3.0	-1	.	.	xjs.edf	RIGHT	8309	14255895	Full Trial Period	14247586	33	Trial: 33	14247586	98	²£Á§Öé	Å¦¿Û	Í¼ÕÂ	f	j
xjs	.	.	.	.	.	.	.	.	.	.	8	.	.	.	false	true	Message: 0ms	.	.	.	.	.	.	.	.	.	.	.	!MODE RECORD CR 1000 2 0 R	0	.	.	xjs.edf	RIGHT	8309	14255895	Full Trial Period	14247586	33	Trial: 33	14247586	98	²£Á§Öé	Å¦¿Û	Í¼ÕÂ	f	j
xjs	.	.	.	.	325	331	1	7	132.20	371.50	9	.	.	.	false	false	Message: 43ms	.	.	.	.	.	.	.	.	.	.	.	SYNCTIME	43	132.20	371.50	xjs.edf	RIGHT	8309	14255895	Full Trial Period	14247586	33	Trial: 33	14247586	98	²£Á§Öé	Å¦¿Û	Í¼ÕÂ	f	j
xjs	.	.	.	.	.	.	.	.	.	.	10	.	.	.	false	false	Message: 5446ms	9.21	49.77	185	5604	570.10	611.30	15	1951.80	5420	489.50	349.60	INVISIBLE_BOUNDARY[1]	5446	.	.	xjs.edf	RIGHT	8309	14255895	Full Trial Period	14247586	33	Trial: 33	14247586	98	²£Á§Öé	Å¦¿Û	Í¼ÕÂ	f	j
xjs	.	.	.	.	.	.	.	.	.	.	11	.	.	.	false	false	Message: 5450ms	9.21	49.77	185	5604	570.10	611.30	15	1951.80	5420	489.50	349.60	SYNCTIME	5450	.	.	xjs.edf	RIGHT	8309	14255895	Full Trial Period	14247586	33	Trial: 33	14247586	98	²£Á§Öé	Å¦¿Û	Í¼ÕÂ	f	j
xjs	.	.	.	.	.	.	.	.	.	.	12	.	.	.	false	false	Message: 7243ms	6.17	116.42	53	7244	759.70	392.90	20	119.50	7192	585.90	342.00	INVISIBLE_BOUNDARY[2]	7243	.	.	xjs.edf	RIGHT	8309	14255895	Full Trial Period	14247586	33	Trial: 33	14247586	98	²£Á§Öé	Å¦¿Û	Í¼ÕÂ	f	j
xjs	.	.	.	.	132	7376	21	7245	759.60	384.20	13	.	.	.	false	false	Message: 7250ms	.	.	.	.	.	.	.	.	.	.	.	SYNCTIME	7250	759.60	384.20	xjs.edf	RIGHT	8309	14255895	Full Trial Period	14247586	33	Trial: 33	14247586	98	²£Á§Öé	Å¦¿Û	Í¼ÕÂ	f	j
xjs	.	.	.	.	227	8307	25	8081	440.40	431.10	14	.	.	.	false	false	Message: 8290ms	.	.	.	.	.	.	.	.	.	.	.	KEYBOARD	8290	440.40	431.10	xjs.edf	RIGHT	8309	14255895	Full Trial Period	14247586	33	Trial: 33	14247586	98	²£Á§Öé	Å¦¿Û	Í¼ÕÂ	f	j
xjs	.	.	.	.	.	.	.	.	.	.	15	.	.	.	false	false	Message: 8353ms	.	.	.	.	.	.	.	.	.	.	.	TRIAL_RESULT 0	8353	.	.	xjs.edf	RIGHT	8309	14255895	Full Trial Period	14247586	33	Trial: 33	14247586	98	²£Á§Öé	Å¦¿Û	Í¼ÕÂ	f	j
xjs	.	.	.	.	.	.	.	.	.	.	1	.	.	.	false	false	Message: -16ms	.	.	.	.	.	.	.	.	.	.	.	TRIALID 33	-16	.	.	xjs.edf	RIGHT	4387	14262064	Full Trial Period	14257677	34	Trial: 34	14257677	6	¼¦µ°	²ÍÅÌ	Ì«Ñô	j	j
xjs	.	.	.	.	.	.	.	.	.	.	2	.	.	.	false	false	Message: -1ms	.	.	.	.	.	.	.	.	.	.	.	RECCFG CR 1000 2 0 R	-1	.	.	xjs.edf	RIGHT	4387	14262064	Full Trial Period	14257677	34	Trial: 34	14257677	6	¼¦µ°	²ÍÅÌ	Ì«Ñô	j	j
xjs	.	.	.	.	.	.	.	.	.	.	3	.	.	.	false	false	Message: -1ms	.	.	.	.	.	.	.	.	.	.	.	ELCLCFG TOWER	-1	.	.	xjs.edf	RIGHT	4387	14262064	Full Trial Period	14257677	34	Trial: 34	14257677	6	¼¦µ°	²ÍÅÌ	Ì«Ñô	j	j
xjs	.	.	.	.	.	.	.	.	.	.	4	.	.	.	false	false	Message: -1ms	.	.	.	.	.	.	.	.	.	.	.	GAZE_COORDS 0.00 0.00 1023.00 767.00	-1	.	.	xjs.edf	RIGHT	4387	14262064	Full Trial Period	14257677	34	Trial: 34	14257677	6	¼¦µ°	²ÍÅÌ	Ì«Ñô	j	j
xjs	.	.	.	.	.	.	.	.	.	.	5	.	.	.	false	false	Message: -1ms	.	.	.	.	.	.	.	.	.	.	.	THRESHOLDS R 92 222	-1	.	.	xjs.edf	RIGHT	4387	14262064	Full Trial Period	14257677	34	Trial: 34	14257677	6	¼¦µ°	²ÍÅÌ	Ì«Ñô	j	j
xjs	.	.	.	.	.	.	.	.	.	.	6	.	.	.	false	false	Message: -1ms	.	.	.	.	.	.	.	.	.	.	.	ELCL_PROC CENTROID (3)	-1	.	.	xjs.edf	RIGHT	4387	14262064	Full Trial Period	14257677	34	Trial: 34	14257677	6	¼¦µ°	²ÍÅÌ	Ì«Ñô	j	j
xjs	.	.	.	.	.	.	.	.	.	.	7	.	.	.	false	false	Message: -1ms	.	.	.	.	.	.	.	.	.	.	.	ELCL_PCR_PARAM 5 3.0	-1	.	.	xjs.edf	RIGHT	4387	14262064	Full Trial Period	14257677	34	Trial: 34	14257677	6	¼¦µ°	²ÍÅÌ	Ì«Ñô	j	j
xjs	.	.	.	.	.	.	.	.	.	.	8	.	.	.	false	true	Message: 0ms	.	.	.	.	.	.	.	.	.	.	.	!MODE RECORD CR 1000 2 0 R	0	.	.	xjs.edf	RIGHT	4387	14262064	Full Trial Period	14257677	34	Trial: 34	14257677	6	¼¦µ°	²ÍÅÌ	Ì«Ñô	j	j
xjs	.	.	.	.	903	909	1	7	141.60	370.10	9	.	.	.	false	false	Message: 41ms	.	.	.	.	.	.	.	.	.	.	.	SYNCTIME	41	141.60	370.10	xjs.edf	RIGHT	4387	14262064	Full Trial Period	14257677	34	Trial: 34	14257677	6	¼¦µ°	²ÍÅÌ	Ì«Ñô	j	j
xjs	.	.	.	.	.	.	.	.	.	.	10	.	.	.	false	false	Message: 1648ms	8.49	136.96	62	1671	465.20	439.00	3	2999.90	1610	217.20	491.00	INVISIBLE_BOUNDARY[1]	1648	.	.	xjs.edf	RIGHT	4387	14262064	Full Trial Period	14257677	34	Trial: 34	14257677	6	¼¦µ°	²ÍÅÌ	Ì«Ñô	j	j
xjs	.	.	.	.	.	.	.	.	.	.	11	.	.	.	false	false	Message: 1658ms	8.49	136.96	62	1671	465.20	439.00	3	2999.90	1610	217.20	491.00	SYNCTIME	1658	.	.	xjs.edf	RIGHT	4387	14262064	Full Trial Period	14257677	34	Trial: 34	14257677	6	¼¦µ°	²ÍÅÌ	Ì«Ñô	j	j
xjs	.	.	.	.	.	.	.	.	.	.	12	.	.	.	false	false	Message: 3133ms	3.24	95.40	34	3154	833.90	392.10	7	143.50	3121	737.20	401.20	INVISIBLE_BOUNDARY[2]	3133	.	.	xjs.edf	RIGHT	4387	14262064	Full Trial Period	14257677	34	Trial: 34	14257677	6	¼¦µ°	²ÍÅÌ	Ì«Ñô	j	j
xjs	.	.	.	.	.	.	.	.	.	.	13	.	.	.	false	false	Message: 3141ms	3.24	95.40	34	3154	833.90	392.10	7	143.50	3121	737.20	401.20	SYNCTIME	3141	.	.	xjs.edf	RIGHT	4387	14262064	Full Trial Period	14257677	34	Trial: 34	14257677	6	¼¦µ°	²ÍÅÌ	Ì«Ñô	j	j
xjs	.	.	.	.	.	.	.	.	.	.	14	.	.	.	false	false	Message: 4367ms	23.20	214.79	108	4385	849.10	354.90	12	358.20	4278	238.60	49.00	KEYBOARD	4367	.	.	xjs.edf	RIGHT	4387	14262064	Full Trial Period	14257677	34	Trial: 34	14257677	6	¼¦µ°	²ÍÅÌ	Ì«Ñô	j	j
xjs	.	.	.	.	.	.	.	.	.	.	15	.	.	.	false	false	Message: 4432ms	.	.	.	.	.	.	.	.	.	.	.	TRIAL_RESULT 0	4432	.	.	xjs.edf	RIGHT	4387	14262064	Full Trial Period	14257677	34	Trial: 34	14257677	6	¼¦µ°	²ÍÅÌ	Ì«Ñô	j	j
xjs	.	.	.	.	.	.	.	.	.	.	1	.	.	.	false	false	Message: -15ms	.	.	.	.	.	.	.	.	.	.	.	TRIALID 34	-15	.	.	xjs.edf	RIGHT	3236	14266736	Full Trial Period	14263500	35	Trial: 35	14263500	97	¸ÊÕá	¹ÕÕÈ	É¡±ú	f	j
xjs	.	.	.	.	.	.	.	.	.	.	2	.	.	.	false	false	Message: -1ms	.	.	.	.	.	.	.	.	.	.	.	RECCFG CR 1000 2 0 R	-1	.	.	xjs.edf	RIGHT	3236	14266736	Full Trial Period	14263500	35	Trial: 35	14263500	97	¸ÊÕá	¹ÕÕÈ	É¡±ú	f	j
xjs	.	.	.	.	.	.	.	.	.	.	3	.	.	.	false	false	Message: -1ms	.	.	.	.	.	.	.	.	.	.	.	ELCLCFG TOWER	-1	.	.	xjs.edf	RIGHT	3236	14266736	Full Trial Period	14263500	35	Trial: 35	14263500	97	¸ÊÕá	¹ÕÕÈ	É¡±ú	f	j
xjs	.	.	.	.	.	.	.	.	.	.	4	.	.	.	false	false	Message: -1ms	.	.	.	.	.	.	.	.	.	.	.	GAZE_COORDS 0.00 0.00 1023.00 767.00	-1	.	.	xjs.edf	RIGHT	3236	14266736	Full Trial Period	14263500	35	Trial: 35	14263500	97	¸ÊÕá	¹ÕÕÈ	É¡±ú	f	j
xjs	.	.	.	.	.	.	.	.	.	.	5	.	.	.	false	false	Message: -1ms	.	.	.	.	.	.	.	.	.	.	.	THRESHOLDS R 92 222	-1	.	.	xjs.edf	RIGHT	3236	14266736	Full Trial Period	14263500	35	Trial: 35	14263500	97	¸ÊÕá	¹ÕÕÈ	É¡±ú	f	j
xjs	.	.	.	.	.	.	.	.	.	.	6	.	.	.	false	false	Message: -1ms	.	.	.	.	.	.	.	.	.	.	.	ELCL_PROC CENTROID (3)	-1	.	.	xjs.edf	RIGHT	3236	14266736	Full Trial Period	14263500	35	Trial: 35	14263500	97	¸ÊÕá	¹ÕÕÈ	É¡±ú	f	j
xjs	.	.	.	.	.	.	.	.	.	.	7	.	.	.	false	false	Message: -1ms	.	.	.	.	.	.	.	.	.	.	.	ELCL_PCR_PARAM 5 3.0	-1	.	.	xjs.edf	RIGHT	3236	14266736	Full Trial Period	14263500	35	Trial: 35	14263500	97	¸ÊÕá	¹ÕÕÈ	É¡±ú	f	j
xjs	.	.	.	.	.	.	.	.	.	.	8	.	.	.	false	true	Message: 0ms	.	.	.	.	.	.	.	.	.	.	.	!MODE RECORD CR 1000 2 0 R	0	.	.	xjs.edf	RIGHT	3236	14266736	Full Trial Period	14263500	35	Trial: 35	14263500	97	¸ÊÕá	¹ÕÕÈ	É¡±ú	f	j
xjs	.	.	.	.	353	359	1	7	145.40	374.60	9	.	.	.	false	false	Message: 51ms	.	.	.	.	.	.	.	.	.	.	.	SYNCTIME	51	145.40	374.60	xjs.edf	RIGHT	3236	14266736	Full Trial Period	14263500	35	Trial: 35	14263500	97	¸ÊÕá	¹ÕÕÈ	É¡±ú	f	j
xjs	.	.	.	.	.	.	.	.	.	.	10	.	.	.	false	false	Message: 894ms	8.00	174.00	46	896	405.80	393.10	2	282.20	851	167.30	396.40	INVISIBLE_BOUNDARY[1]	894	.	.	xjs.edf	RIGHT	3236	14266736	Full Trial Period	14263500	35	Trial: 35	14263500	97	¸ÊÕá	¹ÕÕÈ	É¡±ú	f	j
xjs	.	.	.	.	137	1033	3	897	422.70	370.70	11	.	.	.	false	false	Message: 901ms	.	.	.	.	.	.	.	.	.	.	.	SYNCTIME	901	422.70	370.70	xjs.edf	RIGHT	3236	14266736	Full Trial Period	14263500	35	Trial: 35	14263500	97	¸ÊÕá	¹ÕÕÈ	É¡±ú	f	j
xjs	.	.	.	.	.	.	.	.	.	.	12	.	.	.	false	false	Message: 1913ms	2.51	92.84	27	1922	789.30	403.50	6	146.10	1896	717.00	385.60	INVISIBLE_BOUNDARY[2]	1913	.	.	xjs.edf	RIGHT	3236	14266736	Full Trial Period	14263500	35	Trial: 35	14263500	97	¸ÊÕá	¹ÕÕÈ	É¡±ú	f	j
xjs	.	.	.	.	.	.	.	.	.	.	13	.	.	.	false	false	Message: 1917ms	2.51	92.84	27	1922	789.30	403.50	6	146.10	1896	717.00	385.60	SYNCTIME	1917	.	.	xjs.edf	RIGHT	3236	14266736	Full Trial Period	14263500	35	Trial: 35	14263500	97	¸ÊÕá	¹ÕÕÈ	É¡±ú	f	j
xjs	.	.	.	.	218	3234	11	3017	523.70	337.90	14	.	.	.	false	false	Message: 3217ms	.	.	.	.	.	.	.	.	.	.	.	KEYBOARD	3217	523.70	337.90	xjs.edf	RIGHT	3236	14266736	Full Trial Period	14263500	35	Trial: 35	14263500	97	¸ÊÕá	¹ÕÕÈ	É¡±ú	f	j
xjs	.	.	.	.	.	.	.	.	.	.	15	.	.	.	false	false	Message: 3277ms	.	.	.	.	.	.	.	.	.	.	.	TRIAL_RESULT 0	3277	.	.	xjs.edf	RIGHT	3236	14266736	Full Trial Period	14263500	35	Trial: 35	14263500	97	¸ÊÕá	¹ÕÕÈ	É¡±ú	f	j
xjs	.	.	.	.	.	.	.	.	.	.	1	.	.	.	false	false	Message: -62ms	.	.	.	.	.	.	.	.	.	.	.	TRIALID 35	-62	.	.	xjs.edf	RIGHT	3848	14272210	Full Trial Period	14268362	36	Trial: 36	14268362	12	ÑÌ»Ò¸×	Æ¤´ø	öÏÓãË¿	j	j
xjs	.	.	.	.	.	.	.	.	.	.	2	.	.	.	false	false	Message: -1ms	.	.	.	.	.	.	.	.	.	.	.	RECCFG CR 1000 2 0 R	-1	.	.	xjs.edf	RIGHT	3848	14272210	Full Trial Period	14268362	36	Trial: 36	14268362	12	ÑÌ»Ò¸×	Æ¤´ø	öÏÓãË¿	j	j
xjs	.	.	.	.	.	.	.	.	.	.	3	.	.	.	false	false	Message: -1ms	.	.	.	.	.	.	.	.	.	.	.	ELCLCFG TOWER	-1	.	.	xjs.edf	RIGHT	3848	14272210	Full Trial Period	14268362	36	Trial: 36	14268362	12	ÑÌ»Ò¸×	Æ¤´ø	öÏÓãË¿	j	j
xjs	.	.	.	.	.	.	.	.	.	.	4	.	.	.	false	false	Message: -1ms	.	.	.	.	.	.	.	.	.	.	.	GAZE_COORDS 0.00 0.00 1023.00 767.00	-1	.	.	xjs.edf	RIGHT	3848	14272210	Full Trial Period	14268362	36	Trial: 36	14268362	12	ÑÌ»Ò¸×	Æ¤´ø	öÏÓãË¿	j	j
xjs	.	.	.	.	.	.	.	.	.	.	5	.	.	.	false	false	Message: -1ms	.	.	.	.	.	.	.	.	.	.	.	THRESHOLDS R 92 222	-1	.	.	xjs.edf	RIGHT	3848	14272210	Full Trial Period	14268362	36	Trial: 36	14268362	12	ÑÌ»Ò¸×	Æ¤´ø	öÏÓãË¿	j	j
xjs	.	.	.	.	.	.	.	.	.	.	6	.	.	.	false	false	Message: -1ms	.	.	.	.	.	.	.	.	.	.	.	ELCL_PROC CENTROID (3)	-1	.	.	xjs.edf	RIGHT	3848	14272210	Full Trial Period	14268362	36	Trial: 36	14268362	12	ÑÌ»Ò¸×	Æ¤´ø	öÏÓãË¿	j	j
xjs	.	.	.	.	.	.	.	.	.	.	7	.	.	.	false	false	Message: -1ms	.	.	.	.	.	.	.	.	.	.	.	ELCL_PCR_PARAM 5 3.0	-1	.	.	xjs.edf	RIGHT	3848	14272210	Full Trial Period	14268362	36	Trial: 36	14268362	12	ÑÌ»Ò¸×	Æ¤´ø	öÏÓãË¿	j	j
xjs	.	.	.	.	.	.	.	.	.	.	8	.	.	.	false	true	Message: 0ms	.	.	.	.	.	.	.	.	.	.	.	!MODE RECORD CR 1000 2 0 R	0	.	.	xjs.edf	RIGHT	3848	14272210	Full Trial Period	14268362	36	Trial: 36	14268362	12	ÑÌ»Ò¸×	Æ¤´ø	öÏÓãË¿	j	j
xjs	.	.	.	.	663	669	1	7	145.90	381.80	9	.	.	.	false	false	Message: 46ms	.	.	.	.	.	.	.	.	.	.	.	SYNCTIME	46	145.90	381.80	xjs.edf	RIGHT	3848	14272210	Full Trial Period	14268362	36	Trial: 36	14268362	12	ÑÌ»Ò¸×	Æ¤´ø	öÏÓãË¿	j	j
xjs	.	.	.	.	.	.	.	.	.	.	10	.	.	.	false	false	Message: 1650ms	3.57	105.00	34	1667	511.90	382.80	5	182.00	1634	407.90	379.20	INVISIBLE_BOUNDARY[1]	1650	.	.	xjs.edf	RIGHT	3848	14272210	Full Trial Period	14268362	36	Trial: 36	14268362	12	ÑÌ»Ò¸×	Æ¤´ø	öÏÓãË¿	j	j
xjs	.	.	.	.	.	.	.	.	.	.	11	.	.	.	false	false	Message: 1654ms	3.57	105.00	34	1667	511.90	382.80	5	182.00	1634	407.90	379.20	SYNCTIME	1654	.	.	xjs.edf	RIGHT	3848	14272210	Full Trial Period	14268362	36	Trial: 36	14268362	12	ÑÌ»Ò¸×	Æ¤´ø	öÏÓãË¿	j	j
xjs	.	.	.	.	.	.	.	.	.	.	12	.	.	.	false	false	Message: 2841ms	3.16	87.86	36	2862	825.30	403.50	8	140.00	2827	731.10	395.30	INVISIBLE_BOUNDARY[2]	2841	.	.	xjs.edf	RIGHT	3848	14272210	Full Trial Period	14268362	36	Trial: 36	14268362	12	ÑÌ»Ò¸×	Æ¤´ø	öÏÓãË¿	j	j
xjs	.	.	.	.	.	.	.	.	.	.	13	.	.	.	false	false	Message: 2846ms	3.16	87.86	36	2862	825.30	403.50	8	140.00	2827	731.10	395.30	SYNCTIME	2846	.	.	xjs.edf	RIGHT	3848	14272210	Full Trial Period	14268362	36	Trial: 36	14268362	12	ÑÌ»Ò¸×	Æ¤´ø	öÏÓãË¿	j	j
xjs	.	.	.	.	79	3846	13	3768	850.00	444.50	14	.	.	.	false	false	Message: 3829ms	.	.	.	.	.	.	.	.	.	.	.	KEYBOARD	3829	850.00	444.50	xjs.edf	RIGHT	3848	14272210	Full Trial Period	14268362	36	Trial: 36	14268362	12	ÑÌ»Ò¸×	Æ¤´ø	öÏÓãË¿	j	j
xjs	.	.	.	.	.	.	.	.	.	.	15	.	.	.	false	false	Message: 3892ms	.	.	.	.	.	.	.	.	.	.	.	TRIAL_RESULT 0	3892	.	.	xjs.edf	RIGHT	3848	14272210	Full Trial Period	14268362	36	Trial: 36	14268362	12	ÑÌ»Ò¸×	Æ¤´ø	öÏÓãË¿	j	j
xjs	.	.	.	.	.	.	.	.	.	.	1	.	.	.	false	false	Message: -16ms	.	.	.	.	.	.	.	.	.	.	.	TRIALID 36	-16	.	.	xjs.edf	RIGHT	4746	14278353	Full Trial Period	14273607	37	Trial: 37	14273607	101	¼üÅÌ	ºÚ°å	ÓÍ»­	f	j
xjs	.	.	.	.	.	.	.	.	.	.	2	.	.	.	false	false	Message: -1ms	.	.	.	.	.	.	.	.	.	.	.	RECCFG CR 1000 2 0 R	-1	.	.	xjs.edf	RIGHT	4746	14278353	Full Trial Period	14273607	37	Trial: 37	14273607	101	¼üÅÌ	ºÚ°å	ÓÍ»­	f	j
xjs	.	.	.	.	.	.	.	.	.	.	3	.	.	.	false	false	Message: -1ms	.	.	.	.	.	.	.	.	.	.	.	ELCLCFG TOWER	-1	.	.	xjs.edf	RIGHT	4746	14278353	Full Trial Period	14273607	37	Trial: 37	14273607	101	¼üÅÌ	ºÚ°å	ÓÍ»­	f	j
xjs	.	.	.	.	.	.	.	.	.	.	4	.	.	.	false	false	Message: -1ms	.	.	.	.	.	.	.	.	.	.	.	GAZE_COORDS 0.00 0.00 1023.00 767.00	-1	.	.	xjs.edf	RIGHT	4746	14278353	Full Trial Period	14273607	37	Trial: 37	14273607	101	¼üÅÌ	ºÚ°å	ÓÍ»­	f	j
xjs	.	.	.	.	.	.	.	.	.	.	5	.	.	.	false	false	Message: -1ms	.	.	.	.	.	.	.	.	.	.	.	THRESHOLDS R 92 222	-1	.	.	xjs.edf	RIGHT	4746	14278353	Full Trial Period	14273607	37	Trial: 37	14273607	101	¼üÅÌ	ºÚ°å	ÓÍ»­	f	j
xjs	.	.	.	.	.	.	.	.	.	.	6	.	.	.	false	false	Message: -1ms	.	.	.	.	.	.	.	.	.	.	.	ELCL_PROC CENTROID (3)	-1	.	.	xjs.edf	RIGHT	4746	14278353	Full Trial Period	14273607	37	Trial: 37	14273607	101	¼üÅÌ	ºÚ°å	ÓÍ»­	f	j
xjs	.	.	.	.	.	.	.	.	.	.	7	.	.	.	false	false	Message: -1ms	.	.	.	.	.	.	.	.	.	.	.	ELCL_PCR_PARAM 5 3.0	-1	.	.	xjs.edf	RIGHT	4746	14278353	Full Trial Period	14273607	37	Trial: 37	14273607	101	¼üÅÌ	ºÚ°å	ÓÍ»­	f	j
xjs	.	.	.	.	.	.	.	.	.	.	8	.	.	.	false	true	Message: 0ms	.	.	.	.	.	.	.	.	.	.	.	!MODE RECORD CR 1000 2 0 R	0	.	.	xjs.edf	RIGHT	4746	14278353	Full Trial Period	14273607	37	Trial: 37	14273607	101	¼üÅÌ	ºÚ°å	ÓÍ»­	f	j
xjs	.	.	.	.	597	603	1	7	156.50	366.80	9	.	.	.	false	false	Message: 43ms	.	.	.	.	.	.	.	.	.	.	.	SYNCTIME	43	156.50	366.80	xjs.edf	RIGHT	4746	14278353	Full Trial Period	14273607	37	Trial: 37	14273607	101	¼üÅÌ	ºÚ°å	ÓÍ»­	f	j
xjs	.	.	.	.	.	.	.	.	.	.	10	.	.	.	false	false	Message: 2330ms	3.30	42.37	78	2333	476.50	432.20	5	174.50	2256	505.80	341.70	INVISIBLE_BOUNDARY[1]	2330	.	.	xjs.edf	RIGHT	4746	14278353	Full Trial Period	14273607	37	Trial: 37	14273607	101	¼üÅÌ	ºÚ°å	ÓÍ»­	f	j
xjs	.	.	.	.	23	2356	6	2334	476.20	432.00	11	.	.	.	false	false	Message: 2342ms	.	.	.	.	.	.	.	.	.	.	.	SYNCTIME	2342	476.20	432.00	xjs.edf	RIGHT	4746	14278353	Full Trial Period	14273607	37	Trial: 37	14273607	101	¼üÅÌ	ºÚ°å	ÓÍ»­	f	j
xjs	.	.	.	.	.	.	.	.	.	.	12	.	.	.	false	false	Message: 4076ms	4.77	125.44	38	4103	885.90	394.40	12	179.90	4066	742.20	392.60	INVISIBLE_BOUNDARY[2]	4076	.	.	xjs.edf	RIGHT	4746	14278353	Full Trial Period	14273607	37	Trial: 37	14273607	101	¼üÅÌ	ºÚ°å	ÓÍ»­	f	j
xjs	.	.	.	.	.	.	.	.	.	.	13	.	.	.	false	false	Message: 4083ms	4.77	125.44	38	4103	885.90	394.40	12	179.90	4066	742.20	392.60	SYNCTIME	4083	.	.	xjs.edf	RIGHT	4746	14278353	Full Trial Period	14273607	37	Trial: 37	14273607	101	¼üÅÌ	ºÚ°å	ÓÍ»­	f	j
xjs	20	4745	8	4726	.	.	.	.	.	.	14	.	.	.	false	false	Message: 4727ms	12.78	148.57	86	4745	460.70	494.40	14	279.30	4660	834.00	602.30	KEYBOARD	4727	.	.	xjs.edf	RIGHT	4746	14278353	Full Trial Period	14273607	37	Trial: 37	14273607	101	¼üÅÌ	ºÚ°å	ÓÍ»­	f	j
xjs	.	.	.	.	.	.	.	.	.	.	15	.	.	.	false	false	Message: 4791ms	.	.	.	.	.	.	.	.	.	.	.	TRIAL_RESULT 0	4791	.	.	xjs.edf	RIGHT	4746	14278353	Full Trial Period	14273607	37	Trial: 37	14273607	101	¼üÅÌ	ºÚ°å	ÓÍ»­	f	j
xjs	.	.	.	.	.	.	.	.	.	.	1	.	.	.	false	false	Message: -16ms	.	.	.	.	.	.	.	.	.	.	.	TRIALID 37	-16	.	.	xjs.edf	RIGHT	3852	14283617	Full Trial Period	14279765	38	Trial: 38	14279765	114	·¬ÇÑ	ÕÂÓã	Ã«½í	j	f
xjs	.	.	.	.	.	.	.	.	.	.	2	.	.	.	false	false	Message: -1ms	.	.	.	.	.	.	.	.	.	.	.	RECCFG CR 1000 2 0 R	-1	.	.	xjs.edf	RIGHT	3852	14283617	Full Trial Period	14279765	38	Trial: 38	14279765	114	·¬ÇÑ	ÕÂÓã	Ã«½í	j	f
xjs	.	.	.	.	.	.	.	.	.	.	3	.	.	.	false	false	Message: -1ms	.	.	.	.	.	.	.	.	.	.	.	ELCLCFG TOWER	-1	.	.	xjs.edf	RIGHT	3852	14283617	Full Trial Period	14279765	38	Trial: 38	14279765	114	·¬ÇÑ	ÕÂÓã	Ã«½í	j	f
xjs	.	.	.	.	.	.	.	.	.	.	4	.	.	.	false	false	Message: -1ms	.	.	.	.	.	.	.	.	.	.	.	GAZE_COORDS 0.00 0.00 1023.00 767.00	-1	.	.	xjs.edf	RIGHT	3852	14283617	Full Trial Period	14279765	38	Trial: 38	14279765	114	·¬ÇÑ	ÕÂÓã	Ã«½í	j	f
xjs	.	.	.	.	.	.	.	.	.	.	5	.	.	.	false	false	Message: -1ms	.	.	.	.	.	.	.	.	.	.	.	THRESHOLDS R 92 222	-1	.	.	xjs.edf	RIGHT	3852	14283617	Full Trial Period	14279765	38	Trial: 38	14279765	114	·¬ÇÑ	ÕÂÓã	Ã«½í	j	f
xjs	.	.	.	.	.	.	.	.	.	.	6	.	.	.	false	false	Message: -1ms	.	.	.	.	.	.	.	.	.	.	.	ELCL_PROC CENTROID (3)	-1	.	.	xjs.edf	RIGHT	3852	14283617	Full Trial Period	14279765	38	Trial: 38	14279765	114	·¬ÇÑ	ÕÂÓã	Ã«½í	j	f
xjs	.	.	.	.	.	.	.	.	.	.	7	.	.	.	false	false	Message: -1ms	.	.	.	.	.	.	.	.	.	.	.	ELCL_PCR_PARAM 5 3.0	-1	.	.	xjs.edf	RIGHT	3852	14283617	Full Trial Period	14279765	38	Trial: 38	14279765	114	·¬ÇÑ	ÕÂÓã	Ã«½í	j	f
xjs	.	.	.	.	.	.	.	.	.	.	8	.	.	.	false	true	Message: 0ms	.	.	.	.	.	.	.	.	.	.	.	!MODE RECORD CR 1000 2 0 R	0	.	.	xjs.edf	RIGHT	3852	14283617	Full Trial Period	14279765	38	Trial: 38	14279765	114	·¬ÇÑ	ÕÂÓã	Ã«½í	j	f
xjs	.	.	.	.	44	50	1	7	168.10	383.20	9	.	.	.	false	false	Message: 41ms	.	.	.	.	.	.	.	.	.	.	.	SYNCTIME	41	168.10	383.20	xjs.edf	RIGHT	3852	14283617	Full Trial Period	14279765	38	Trial: 38	14279765	114	·¬ÇÑ	ÕÂÓã	Ã«½í	j	f
xjs	.	.	.	.	148	1387	5	1240	407.00	378.30	10	.	.	.	false	false	Message: 1268ms	.	.	.	.	.	.	.	.	.	.	.	INVISIBLE_BOUNDARY[1]	1268	407.00	378.30	xjs.edf	RIGHT	3852	14283617	Full Trial Period	14279765	38	Trial: 38	14279765	114	·¬ÇÑ	ÕÂÓã	Ã«½í	j	f
xjs	.	.	.	.	148	1387	5	1240	407.00	378.30	11	.	.	.	false	false	Message: 1275ms	.	.	.	.	.	.	.	.	.	.	.	SYNCTIME	1275	407.00	378.30	xjs.edf	RIGHT	3852	14283617	Full Trial Period	14279765	38	Trial: 38	14279765	114	·¬ÇÑ	ÕÂÓã	Ã«½í	j	f
xjs	.	.	.	.	.	.	.	.	.	.	12	.	.	.	false	false	Message: 2412ms	4.61	115.14	40	2422	791.30	392.00	9	172.90	2383	654.80	396.00	INVISIBLE_BOUNDARY[2]	2412	.	.	xjs.edf	RIGHT	3852	14283617	Full Trial Period	14279765	38	Trial: 38	14279765	114	·¬ÇÑ	ÕÂÓã	Ã«½í	j	f
xjs	.	.	.	.	.	.	.	.	.	.	13	.	.	.	false	false	Message: 2416ms	4.61	115.14	40	2422	791.30	392.00	9	172.90	2383	654.80	396.00	SYNCTIME	2416	.	.	xjs.edf	RIGHT	3852	14283617	Full Trial Period	14279765	38	Trial: 38	14279765	114	·¬ÇÑ	ÕÂÓã	Ã«½í	j	f
xjs	.	.	.	.	243	3850	13	3608	328.30	157.00	14	.	.	.	false	false	Message: 3833ms	.	.	.	.	.	.	.	.	.	.	.	KEYBOARD	3833	328.30	157.00	xjs.edf	RIGHT	3852	14283617	Full Trial Period	14279765	38	Trial: 38	14279765	114	·¬ÇÑ	ÕÂÓã	Ã«½í	j	f
xjs	.	.	.	.	.	.	.	.	.	.	15	.	.	.	false	false	Message: 3903ms	.	.	.	.	.	.	.	.	.	.	.	TRIAL_RESULT 0	3903	.	.	xjs.edf	RIGHT	3852	14283617	Full Trial Period	14279765	38	Trial: 38	14279765	114	·¬ÇÑ	ÕÂÓã	Ã«½í	j	f
xjs	.	.	.	.	.	.	.	.	.	.	1	.	.	.	false	false	Message: -18ms	.	.	.	.	.	.	.	.	.	.	.	TRIALID 38	-18	.	.	xjs.edf	RIGHT	6857	14292498	Full Trial Period	14285641	39	Trial: 39	14285641	35	ÓðÃ«Çò	ÊÖÖ¸	°ô°ôÌÇ	j	j
xjs	.	.	.	.	.	.	.	.	.	.	2	.	.	.	false	false	Message: -1ms	.	.	.	.	.	.	.	.	.	.	.	RECCFG CR 1000 2 0 R	-1	.	.	xjs.edf	RIGHT	6857	14292498	Full Trial Period	14285641	39	Trial: 39	14285641	35	ÓðÃ«Çò	ÊÖÖ¸	°ô°ôÌÇ	j	j
xjs	.	.	.	.	.	.	.	.	.	.	3	.	.	.	false	false	Message: -1ms	.	.	.	.	.	.	.	.	.	.	.	ELCLCFG TOWER	-1	.	.	xjs.edf	RIGHT	6857	14292498	Full Trial Period	14285641	39	Trial: 39	14285641	35	ÓðÃ«Çò	ÊÖÖ¸	°ô°ôÌÇ	j	j
xjs	.	.	.	.	.	.	.	.	.	.	4	.	.	.	false	false	Message: -1ms	.	.	.	.	.	.	.	.	.	.	.	GAZE_COORDS 0.00 0.00 1023.00 767.00	-1	.	.	xjs.edf	RIGHT	6857	14292498	Full Trial Period	14285641	39	Trial: 39	14285641	35	ÓðÃ«Çò	ÊÖÖ¸	°ô°ôÌÇ	j	j
xjs	.	.	.	.	.	.	.	.	.	.	5	.	.	.	false	false	Message: -1ms	.	.	.	.	.	.	.	.	.	.	.	THRESHOLDS R 92 222	-1	.	.	xjs.edf	RIGHT	6857	14292498	Full Trial Period	14285641	39	Trial: 39	14285641	35	ÓðÃ«Çò	ÊÖÖ¸	°ô°ôÌÇ	j	j
xjs	.	.	.	.	.	.	.	.	.	.	6	.	.	.	false	false	Message: -1ms	.	.	.	.	.	.	.	.	.	.	.	ELCL_PROC CENTROID (3)	-1	.	.	xjs.edf	RIGHT	6857	14292498	Full Trial Period	14285641	39	Trial: 39	14285641	35	ÓðÃ«Çò	ÊÖÖ¸	°ô°ôÌÇ	j	j
xjs	.	.	.	.	.	.	.	.	.	.	7	.	.	.	false	false	Message: -1ms	.	.	.	.	.	.	.	.	.	.	.	ELCL_PCR_PARAM 5 3.0	-1	.	.	xjs.edf	RIGHT	6857	14292498	Full Trial Period	14285641	39	Trial: 39	14285641	35	ÓðÃ«Çò	ÊÖÖ¸	°ô°ôÌÇ	j	j
xjs	.	.	.	.	.	.	.	.	.	.	8	.	.	.	false	true	Message: 0ms	.	.	.	.	.	.	.	.	.	.	.	!MODE RECORD CR 1000 2 0 R	0	.	.	xjs.edf	RIGHT	6857	14292498	Full Trial Period	14285641	39	Trial: 39	14285641	35	ÓðÃ«Çò	ÊÖÖ¸	°ô°ôÌÇ	j	j
xjs	.	.	.	.	332	338	1	7	148.70	381.60	9	.	.	.	false	false	Message: 47ms	.	.	.	.	.	.	.	.	.	.	.	SYNCTIME	47	148.70	381.60	xjs.edf	RIGHT	6857	14292498	Full Trial Period	14285641	39	Trial: 39	14285641	35	ÓðÃ«Çò	ÊÖÖ¸	°ô°ôÌÇ	j	j
xjs	167	2564	2	2398	.	.	.	.	.	.	10	.	.	.	false	false	Message: 2414ms	6.30	26.70	236	2618	515.60	532.10	6	489.70	2383	536.90	348.70	INVISIBLE_BOUNDARY[1]	2414	.	.	xjs.edf	RIGHT	6857	14292498	Full Trial Period	14285641	39	Trial: 39	14285641	35	ÓðÃ«Çò	ÊÖÖ¸	°ô°ôÌÇ	j	j
xjs	167	2564	2	2398	.	.	.	.	.	.	11	.	.	.	false	false	Message: 2422ms	6.30	26.70	236	2618	515.60	532.10	6	489.70	2383	536.90	348.70	SYNCTIME	2422	.	.	xjs.edf	RIGHT	6857	14292498	Full Trial Period	14285641	39	Trial: 39	14285641	35	ÓðÃ«Çò	ÊÖÖ¸	°ô°ôÌÇ	j	j
xjs	.	.	.	.	29	5597	13	5569	857.50	627.20	12	.	.	.	false	false	Message: 5583ms	.	.	.	.	.	.	.	.	.	.	.	INVISIBLE_BOUNDARY[2]	5583	857.50	627.20	xjs.edf	RIGHT	6857	14292498	Full Trial Period	14285641	39	Trial: 39	14285641	35	ÓðÃ«Çò	ÊÖÖ¸	°ô°ôÌÇ	j	j
xjs	.	.	.	.	29	5597	13	5569	857.50	627.20	13	.	.	.	false	false	Message: 5588ms	.	.	.	.	.	.	.	.	.	.	.	SYNCTIME	5588	857.50	627.20	xjs.edf	RIGHT	6857	14292498	Full Trial Period	14285641	39	Trial: 39	14285641	35	ÓðÃ«Çò	ÊÖÖ¸	°ô°ôÌÇ	j	j
xjs	.	.	.	.	49	6855	19	6807	818.40	443.90	14	.	.	.	false	false	Message: 6838ms	.	.	.	.	.	.	.	.	.	.	.	KEYBOARD	6838	818.40	443.90	xjs.edf	RIGHT	6857	14292498	Full Trial Period	14285641	39	Trial: 39	14285641	35	ÓðÃ«Çò	ÊÖÖ¸	°ô°ôÌÇ	j	j
xjs	.	.	.	.	.	.	.	.	.	.	15	.	.	.	false	false	Message: 6898ms	.	.	.	.	.	.	.	.	.	.	.	TRIAL_RESULT 0	6898	.	.	xjs.edf	RIGHT	6857	14292498	Full Trial Period	14285641	39	Trial: 39	14285641	35	ÓðÃ«Çò	ÊÖÖ¸	°ô°ôÌÇ	j	j
xjs	.	.	.	.	.	.	.	.	.	.	1	.	.	.	false	false	Message: -64ms	.	.	.	.	.	.	.	.	.	.	.	TRIALID 39	-64	.	.	xjs.edf	RIGHT	5616	14299443	Full Trial Period	14293827	40	Trial: 40	14293827	139	èÖ×Ó	Ë®±­	Ð¡Ïª	j	f
xjs	.	.	.	.	.	.	.	.	.	.	2	.	.	.	false	false	Message: -1ms	.	.	.	.	.	.	.	.	.	.	.	RECCFG CR 1000 2 0 R	-1	.	.	xjs.edf	RIGHT	5616	14299443	Full Trial Period	14293827	40	Trial: 40	14293827	139	èÖ×Ó	Ë®±­	Ð¡Ïª	j	f
xjs	.	.	.	.	.	.	.	.	.	.	3	.	.	.	false	false	Message: -1ms	.	.	.	.	.	.	.	.	.	.	.	ELCLCFG TOWER	-1	.	.	xjs.edf	RIGHT	5616	14299443	Full Trial Period	14293827	40	Trial: 40	14293827	139	èÖ×Ó	Ë®±­	Ð¡Ïª	j	f
xjs	.	.	.	.	.	.	.	.	.	.	4	.	.	.	false	false	Message: -1ms	.	.	.	.	.	.	.	.	.	.	.	GAZE_COORDS 0.00 0.00 1023.00 767.00	-1	.	.	xjs.edf	RIGHT	5616	14299443	Full Trial Period	14293827	40	Trial: 40	14293827	139	èÖ×Ó	Ë®±­	Ð¡Ïª	j	f
xjs	.	.	.	.	.	.	.	.	.	.	5	.	.	.	false	false	Message: -1ms	.	.	.	.	.	.	.	.	.	.	.	THRESHOLDS R 92 222	-1	.	.	xjs.edf	RIGHT	5616	14299443	Full Trial Period	14293827	40	Trial: 40	14293827	139	èÖ×Ó	Ë®±­	Ð¡Ïª	j	f
xjs	.	.	.	.	.	.	.	.	.	.	6	.	.	.	false	false	Message: -1ms	.	.	.	.	.	.	.	.	.	.	.	ELCL_PROC CENTROID (3)	-1	.	.	xjs.edf	RIGHT	5616	14299443	Full Trial Period	14293827	40	Trial: 40	14293827	139	èÖ×Ó	Ë®±­	Ð¡Ïª	j	f
xjs	.	.	.	.	.	.	.	.	.	.	7	.	.	.	false	false	Message: -1ms	.	.	.	.	.	.	.	.	.	.	.	ELCL_PCR_PARAM 5 3.0	-1	.	.	xjs.edf	RIGHT	5616	14299443	Full Trial Period	14293827	40	Trial: 40	14293827	139	èÖ×Ó	Ë®±­	Ð¡Ïª	j	f
xjs	.	.	.	.	.	.	.	.	.	.	8	.	.	.	false	true	Message: 0ms	.	.	.	.	.	.	.	.	.	.	.	!MODE RECORD CR 1000 2 0 R	0	.	.	xjs.edf	RIGHT	5616	14299443	Full Trial Period	14293827	40	Trial: 40	14293827	139	èÖ×Ó	Ë®±­	Ð¡Ïª	j	f
xjs	.	.	.	.	368	374	1	7	154.90	376.40	9	.	.	.	false	false	Message: 43ms	.	.	.	.	.	.	.	.	.	.	.	SYNCTIME	43	154.90	376.40	xjs.edf	RIGHT	5616	14299443	Full Trial Period	14293827	40	Trial: 40	14293827	139	èÖ×Ó	Ë®±­	Ð¡Ïª	j	f
xjs	.	.	.	.	.	.	.	.	.	.	10	.	.	.	false	false	Message: 750ms	8.48	154.26	55	766	435.50	483.50	2	308.10	712	180.60	509.30	INVISIBLE_BOUNDARY[1]	750	.	.	xjs.edf	RIGHT	5616	14299443	Full Trial Period	14293827	40	Trial: 40	14293827	139	èÖ×Ó	Ë®±­	Ð¡Ïª	j	f
xjs	.	.	.	.	.	.	.	.	.	.	11	.	.	.	false	false	Message: 760ms	8.48	154.26	55	766	435.50	483.50	2	308.10	712	180.60	509.30	SYNCTIME	760	.	.	xjs.edf	RIGHT	5616	14299443	Full Trial Period	14293827	40	Trial: 40	14293827	139	èÖ×Ó	Ë®±­	Ð¡Ïª	j	f
xjs	.	.	.	.	.	.	.	.	.	.	12	.	.	.	false	false	Message: 3197ms	3.98	101.93	39	3223	850.70	414.10	8	154.20	3185	731.30	410.60	INVISIBLE_BOUNDARY[2]	3197	.	.	xjs.edf	RIGHT	5616	14299443	Full Trial Period	14293827	40	Trial: 40	14293827	139	èÖ×Ó	Ë®±­	Ð¡Ïª	j	f
xjs	.	.	.	.	.	.	.	.	.	.	13	.	.	.	false	false	Message: 3201ms	3.98	101.93	39	3223	850.70	414.10	8	154.20	3185	731.30	410.60	SYNCTIME	3201	.	.	xjs.edf	RIGHT	5616	14299443	Full Trial Period	14293827	40	Trial: 40	14293827	139	èÖ×Ó	Ë®±­	Ð¡Ïª	j	f
xjs	.	.	.	.	.	.	.	.	.	.	14	.	.	.	false	false	Message: 5597ms	1.26	28.08	45	5614	845.40	469.50	15	142.40	5570	812.40	450.10	KEYBOARD	5597	.	.	xjs.edf	RIGHT	5616	14299443	Full Trial Period	14293827	40	Trial: 40	14293827	139	èÖ×Ó	Ë®±­	Ð¡Ïª	j	f
xjs	.	.	.	.	.	.	.	.	.	.	15	.	.	.	false	false	Message: 5661ms	.	.	.	.	.	.	.	.	.	.	.	TRIAL_RESULT 0	5661	.	.	xjs.edf	RIGHT	5616	14299443	Full Trial Period	14293827	40	Trial: 40	14293827	139	èÖ×Ó	Ë®±­	Ð¡Ïª	j	f
xjs	.	.	.	.	.	.	.	.	.	.	1	.	.	.	false	false	Message: -27ms	.	.	.	.	.	.	.	.	.	.	.	TRIALID 40	-27	.	.	xjs.edf	RIGHT	7051	14307731	Full Trial Period	14300680	41	Trial: 41	14300680	142	ÄûÃÊ	·ÊÔí	¶ú»ú	f	f
xjs	.	.	.	.	.	.	.	.	.	.	2	.	.	.	false	false	Message: -1ms	.	.	.	.	.	.	.	.	.	.	.	RECCFG CR 1000 2 0 R	-1	.	.	xjs.edf	RIGHT	7051	14307731	Full Trial Period	14300680	41	Trial: 41	14300680	142	ÄûÃÊ	·ÊÔí	¶ú»ú	f	f
xjs	.	.	.	.	.	.	.	.	.	.	3	.	.	.	false	false	Message: -1ms	.	.	.	.	.	.	.	.	.	.	.	ELCLCFG TOWER	-1	.	.	xjs.edf	RIGHT	7051	14307731	Full Trial Period	14300680	41	Trial: 41	14300680	142	ÄûÃÊ	·ÊÔí	¶ú»ú	f	f
xjs	.	.	.	.	.	.	.	.	.	.	4	.	.	.	false	false	Message: -1ms	.	.	.	.	.	.	.	.	.	.	.	GAZE_COORDS 0.00 0.00 1023.00 767.00	-1	.	.	xjs.edf	RIGHT	7051	14307731	Full Trial Period	14300680	41	Trial: 41	14300680	142	ÄûÃÊ	·ÊÔí	¶ú»ú	f	f
xjs	.	.	.	.	.	.	.	.	.	.	5	.	.	.	false	false	Message: -1ms	.	.	.	.	.	.	.	.	.	.	.	THRESHOLDS R 92 222	-1	.	.	xjs.edf	RIGHT	7051	14307731	Full Trial Period	14300680	41	Trial: 41	14300680	142	ÄûÃÊ	·ÊÔí	¶ú»ú	f	f
xjs	.	.	.	.	.	.	.	.	.	.	6	.	.	.	false	false	Message: -1ms	.	.	.	.	.	.	.	.	.	.	.	ELCL_PROC CENTROID (3)	-1	.	.	xjs.edf	RIGHT	7051	14307731	Full Trial Period	14300680	41	Trial: 41	14300680	142	ÄûÃÊ	·ÊÔí	¶ú»ú	f	f
xjs	.	.	.	.	.	.	.	.	.	.	7	.	.	.	false	false	Message: -1ms	.	.	.	.	.	.	.	.	.	.	.	ELCL_PCR_PARAM 5 3.0	-1	.	.	xjs.edf	RIGHT	7051	14307731	Full Trial Period	14300680	41	Trial: 41	14300680	142	ÄûÃÊ	·ÊÔí	¶ú»ú	f	f
xjs	.	.	.	.	.	.	.	.	.	.	8	.	.	.	false	true	Message: 0ms	.	.	.	.	.	.	.	.	.	.	.	!MODE RECORD CR 1000 2 0 R	0	.	.	xjs.edf	RIGHT	7051	14307731	Full Trial Period	14300680	41	Trial: 41	14300680	142	ÄûÃÊ	·ÊÔí	¶ú»ú	f	f
xjs	.	.	.	.	.	.	.	.	.	.	9	.	.	.	false	false	Message: 40ms	0.10	8.46	12	47	130.10	404.90	1	82.20	36	133.00	403.80	SYNCTIME	40	.	.	xjs.edf	RIGHT	7051	14307731	Full Trial Period	14300680	41	Trial: 41	14300680	142	ÄûÃÊ	·ÊÔí	¶ú»ú	f	f
xjs	414	2125	1	1712	.	.	.	.	.	.	10	.	.	.	false	false	Message: 1854ms	11.20	24.08	465	2136	511.40	387.80	4	412.10	1672	179.30	403.90	INVISIBLE_BOUNDARY[1]	1854	.	.	xjs.edf	RIGHT	7051	14307731	Full Trial Period	14300680	41	Trial: 41	14300680	142	ÄûÃÊ	·ÊÔí	¶ú»ú	f	f
xjs	414	2125	1	1712	.	.	.	.	.	.	11	.	.	.	false	false	Message: 1864ms	11.20	24.08	465	2136	511.40	387.80	4	412.10	1672	179.30	403.90	SYNCTIME	1864	.	.	xjs.edf	RIGHT	7051	14307731	Full Trial Period	14300680	41	Trial: 41	14300680	142	ÄûÃÊ	·ÊÔí	¶ú»ú	f	f
xjs	.	.	.	.	.	.	.	.	.	.	12	.	.	.	false	false	Message: 4981ms	4.80	21.16	227	4981	740.20	571.20	12	332.50	4755	710.60	429.90	INVISIBLE_BOUNDARY[2]	4981	.	.	xjs.edf	RIGHT	7051	14307731	Full Trial Period	14300680	41	Trial: 41	14300680	142	ÄûÃÊ	·ÊÔí	¶ú»ú	f	f
xjs	.	.	.	.	229	5210	13	4982	834.30	576.60	13	.	.	.	false	false	Message: 4989ms	.	.	.	.	.	.	.	.	.	.	.	SYNCTIME	4989	834.30	576.60	xjs.edf	RIGHT	7051	14307731	Full Trial Period	14300680	41	Trial: 41	14300680	142	ÄûÃÊ	·ÊÔí	¶ú»ú	f	f
xjs	.	.	.	.	54	7049	18	6996	543.50	382.40	14	[1]	1	RECTANGLE_INTERESTAREA	false	false	Message: 7032ms	.	.	.	.	.	.	.	.	.	.	.	KEYBOARD	7032	543.50	382.40	xjs.edf	RIGHT	7051	14307731	Full Trial Period	14300680	41	Trial: 41	14300680	142	ÄûÃÊ	·ÊÔí	¶ú»ú	f	f
xjs	.	.	.	.	.	.	.	.	.	.	15	.	.	.	false	false	Message: 7107ms	.	.	.	.	.	.	.	.	.	.	.	TRIAL_RESULT 0	7107	.	.	xjs.edf	RIGHT	7051	14307731	Full Trial Period	14300680	41	Trial: 41	14300680	142	ÄûÃÊ	·ÊÔí	¶ú»ú	f	f
xjs	.	.	.	.	.	.	.	.	.	.	1	.	.	.	false	false	Message: -1024ms	.	.	.	.	.	.	.	.	.	.	.	TRIALID 41	-1024	.	.	xjs.edf	RIGHT	3248	14313324	Full Trial Period	14310076	42	Trial: 42	14310076	54	µÆÁý	ÂÝÃ±	ÌðÌðÈ¦	f	j
xjs	.	.	.	.	.	.	.	.	.	.	2	.	.	.	false	false	Message: -21ms	.	.	.	.	.	.	.	.	.	.	.	NO Reply is disabled for function eyecmd_printf	-21	.	.	xjs.edf	RIGHT	3248	14313324	Full Trial Period	14310076	42	Trial: 42	14310076	54	µÆÁý	ÂÝÃ±	ÌðÌðÈ¦	f	j
xjs	.	.	.	.	.	.	.	.	.	.	3	.	.	.	false	false	Message: -1ms	.	.	.	.	.	.	.	.	.	.	.	RECCFG CR 1000 2 0 R	-1	.	.	xjs.edf	RIGHT	3248	14313324	Full Trial Period	14310076	42	Trial: 42	14310076	54	µÆÁý	ÂÝÃ±	ÌðÌðÈ¦	f	j
xjs	.	.	.	.	.	.	.	.	.	.	4	.	.	.	false	false	Message: -1ms	.	.	.	.	.	.	.	.	.	.	.	ELCLCFG TOWER	-1	.	.	xjs.edf	RIGHT	3248	14313324	Full Trial Period	14310076	42	Trial: 42	14310076	54	µÆÁý	ÂÝÃ±	ÌðÌðÈ¦	f	j
xjs	.	.	.	.	.	.	.	.	.	.	5	.	.	.	false	false	Message: -1ms	.	.	.	.	.	.	.	.	.	.	.	GAZE_COORDS 0.00 0.00 1023.00 767.00	-1	.	.	xjs.edf	RIGHT	3248	14313324	Full Trial Period	14310076	42	Trial: 42	14310076	54	µÆÁý	ÂÝÃ±	ÌðÌðÈ¦	f	j
xjs	.	.	.	.	.	.	.	.	.	.	6	.	.	.	false	false	Message: -1ms	.	.	.	.	.	.	.	.	.	.	.	THRESHOLDS R 92 222	-1	.	.	xjs.edf	RIGHT	3248	14313324	Full Trial Period	14310076	42	Trial: 42	14310076	54	µÆÁý	ÂÝÃ±	ÌðÌðÈ¦	f	j
xjs	.	.	.	.	.	.	.	.	.	.	7	.	.	.	false	false	Message: -1ms	.	.	.	.	.	.	.	.	.	.	.	ELCL_PROC CENTROID (3)	-1	.	.	xjs.edf	RIGHT	3248	14313324	Full Trial Period	14310076	42	Trial: 42	14310076	54	µÆÁý	ÂÝÃ±	ÌðÌðÈ¦	f	j
xjs	.	.	.	.	.	.	.	.	.	.	8	.	.	.	false	false	Message: -1ms	.	.	.	.	.	.	.	.	.	.	.	ELCL_PCR_PARAM 5 3.0	-1	.	.	xjs.edf	RIGHT	3248	14313324	Full Trial Period	14310076	42	Trial: 42	14310076	54	µÆÁý	ÂÝÃ±	ÌðÌðÈ¦	f	j
xjs	.	.	.	.	.	.	.	.	.	.	9	.	.	.	false	true	Message: 0ms	.	.	.	.	.	.	.	.	.	.	.	!MODE RECORD CR 1000 2 0 R	0	.	.	xjs.edf	RIGHT	3248	14313324	Full Trial Period	14310076	42	Trial: 42	14310076	54	µÆÁý	ÂÝÃ±	ÌðÌðÈ¦	f	j
xjs	.	.	.	.	137	143	1	7	293.40	387.40	10	.	.	.	false	false	Message: 42ms	.	.	.	.	.	.	.	.	.	.	.	SYNCTIME	42	293.40	387.40	xjs.edf	RIGHT	3248	14313324	Full Trial Period	14310076	42	Trial: 42	14310076	54	µÆÁý	ÂÝÃ±	ÌðÌðÈ¦	f	j
xjs	.	.	.	.	.	.	.	.	.	.	11	.	.	.	false	false	Message: 855ms	11.91	198.56	60	875	487.80	400.70	3	351.30	816	131.50	428.10	INVISIBLE_BOUNDARY[1]	855	.	.	xjs.edf	RIGHT	3248	14313324	Full Trial Period	14310076	42	Trial: 42	14310076	54	µÆÁý	ÂÝÃ±	ÌðÌðÈ¦	f	j
xjs	.	.	.	.	.	.	.	.	.	.	12	.	.	.	false	false	Message: 867ms	11.91	198.56	60	875	487.80	400.70	3	351.30	816	131.50	428.10	SYNCTIME	867	.	.	xjs.edf	RIGHT	3248	14313324	Full Trial Period	14310076	42	Trial: 42	14310076	54	µÆÁý	ÂÝÃ±	ÌðÌðÈ¦	f	j
xjs	.	.	.	.	.	.	.	.	.	.	13	.	.	.	false	false	Message: 2269ms	9.01	160.90	56	2274	794.70	429.70	7	265.00	2219	538.80	357.50	INVISIBLE_BOUNDARY[2]	2269	.	.	xjs.edf	RIGHT	3248	14313324	Full Trial Period	14310076	42	Trial: 42	14310076	54	µÆÁý	ÂÝÃ±	ÌðÌðÈ¦	f	j
xjs	.	.	.	.	163	2437	8	2275	791.20	398.80	14	.	.	.	false	false	Message: 2275ms	.	.	.	.	.	.	.	.	.	.	.	SYNCTIME	2275	.	.	xjs.edf	RIGHT	3248	14313324	Full Trial Period	14310076	42	Trial: 42	14310076	54	µÆÁý	ÂÝÃ±	ÌðÌðÈ¦	f	j
xjs	.	.	.	.	225	3246	10	3022	634.70	551.60	15	.	.	.	false	false	Message: 3229ms	.	.	.	.	.	.	.	.	.	.	.	KEYBOARD	3229	634.70	551.60	xjs.edf	RIGHT	3248	14313324	Full Trial Period	14310076	42	Trial: 42	14310076	54	µÆÁý	ÂÝÃ±	ÌðÌðÈ¦	f	j
xjs	.	.	.	.	.	.	.	.	.	.	16	.	.	.	false	false	Message: 3292ms	.	.	.	.	.	.	.	.	.	.	.	TRIAL_RESULT 0	3292	.	.	xjs.edf	RIGHT	3248	14313324	Full Trial Period	14310076	42	Trial: 42	14310076	54	µÆÁý	ÂÝÃ±	ÌðÌðÈ¦	f	j
xjs	.	.	.	.	.	.	.	.	.	.	1	.	.	.	false	false	Message: -15ms	.	.	.	.	.	.	.	.	.	.	.	TRIALID 42	-15	.	.	xjs.edf	RIGHT	4342	14318675	Full Trial Period	14314333	43	Trial: 43	14314333	129	Ë®±­	±ÊÍ²	µ°¸â	f	f
xjs	.	.	.	.	.	.	.	.	.	.	2	.	.	.	false	false	Message: -1ms	.	.	.	.	.	.	.	.	.	.	.	RECCFG CR 1000 2 0 R	-1	.	.	xjs.edf	RIGHT	4342	14318675	Full Trial Period	14314333	43	Trial: 43	14314333	129	Ë®±­	±ÊÍ²	µ°¸â	f	f
xjs	.	.	.	.	.	.	.	.	.	.	3	.	.	.	false	false	Message: -1ms	.	.	.	.	.	.	.	.	.	.	.	ELCLCFG TOWER	-1	.	.	xjs.edf	RIGHT	4342	14318675	Full Trial Period	14314333	43	Trial: 43	14314333	129	Ë®±­	±ÊÍ²	µ°¸â	f	f
xjs	.	.	.	.	.	.	.	.	.	.	4	.	.	.	false	false	Message: -1ms	.	.	.	.	.	.	.	.	.	.	.	GAZE_COORDS 0.00 0.00 1023.00 767.00	-1	.	.	xjs.edf	RIGHT	4342	14318675	Full Trial Period	14314333	43	Trial: 43	14314333	129	Ë®±­	±ÊÍ²	µ°¸â	f	f
xjs	.	.	.	.	.	.	.	.	.	.	5	.	.	.	false	false	Message: -1ms	.	.	.	.	.	.	.	.	.	.	.	THRESHOLDS R 92 222	-1	.	.	xjs.edf	RIGHT	4342	14318675	Full Trial Period	14314333	43	Trial: 43	14314333	129	Ë®±­	±ÊÍ²	µ°¸â	f	f
xjs	.	.	.	.	.	.	.	.	.	.	6	.	.	.	false	false	Message: -1ms	.	.	.	.	.	.	.	.	.	.	.	ELCL_PROC CENTROID (3)	-1	.	.	xjs.edf	RIGHT	4342	14318675	Full Trial Period	14314333	43	Trial: 43	14314333	129	Ë®±­	±ÊÍ²	µ°¸â	f	f
xjs	.	.	.	.	.	.	.	.	.	.	7	.	.	.	false	false	Message: -1ms	.	.	.	.	.	.	.	.	.	.	.	ELCL_PCR_PARAM 5 3.0	-1	.	.	xjs.edf	RIGHT	4342	14318675	Full Trial Period	14314333	43	Trial: 43	14314333	129	Ë®±­	±ÊÍ²	µ°¸â	f	f
xjs	.	.	.	.	.	.	.	.	.	.	8	.	.	.	false	true	Message: 0ms	.	.	.	.	.	.	.	.	.	.	.	!MODE RECORD CR 1000 2 0 R	0	.	.	xjs.edf	RIGHT	4342	14318675	Full Trial Period	14314333	43	Trial: 43	14314333	129	Ë®±­	±ÊÍ²	µ°¸â	f	f
xjs	.	.	.	.	290	296	1	7	147.30	372.80	9	.	.	.	false	false	Message: 43ms	.	.	.	.	.	.	.	.	.	.	.	SYNCTIME	43	147.30	372.80	xjs.edf	RIGHT	4342	14318675	Full Trial Period	14314333	43	Trial: 43	14314333	129	Ë®±­	±ÊÍ²	µ°¸â	f	f
xjs	.	.	.	.	.	.	.	.	.	.	10	.	.	.	false	false	Message: 687ms	25.99	131.28	198	687	365.40	1326.90	2	2741.90	490	168.20	377.30	INVISIBLE_BOUNDARY[1]	687	.	.	xjs.edf	RIGHT	4342	14318675	Full Trial Period	14314333	43	Trial: 43	14314333	129	Ë®±­	±ÊÍ²	µ°¸â	f	f
xjs	.	.	.	.	29	716	3	688	511.10	611.90	11	.	.	.	false	false	Message: 693ms	.	.	.	.	.	.	.	.	.	.	.	SYNCTIME	693	511.10	611.90	xjs.edf	RIGHT	4342	14318675	Full Trial Period	14314333	43	Trial: 43	14314333	129	Ë®±­	±ÊÍ²	µ°¸â	f	f
xjs	166	2046	3	1881	.	.	.	.	.	.	12	.	.	.	false	false	Message: 2018ms	8.42	45.05	187	2055	600.80	585.70	5	310.40	1869	570.70	338.60	INVISIBLE_BOUNDARY[2]	2018	.	.	xjs.edf	RIGHT	4342	14318675	Full Trial Period	14314333	43	Trial: 43	14314333	129	Ë®±­	±ÊÍ²	µ°¸â	f	f
xjs	166	2046	3	1881	.	.	.	.	.	.	13	.	.	.	false	false	Message: 2026ms	8.42	45.05	187	2055	600.80	585.70	5	310.40	1869	570.70	338.60	SYNCTIME	2026	.	.	xjs.edf	RIGHT	4342	14318675	Full Trial Period	14314333	43	Trial: 43	14314333	129	Ë®±­	±ÊÍ²	µ°¸â	f	f
xjs	.	.	.	.	.	.	.	.	.	.	14	.	.	.	false	false	Message: 4323ms	3.01	97.12	31	4340	781.20	542.70	11	191.10	4310	874.00	549.20	KEYBOARD	4323	.	.	xjs.edf	RIGHT	4342	14318675	Full Trial Period	14314333	43	Trial: 43	14314333	129	Ë®±­	±ÊÍ²	µ°¸â	f	f
xjs	.	.	.	.	.	.	.	.	.	.	15	.	.	.	false	false	Message: 4387ms	.	.	.	.	.	.	.	.	.	.	.	TRIAL_RESULT 0	4387	.	.	xjs.edf	RIGHT	4342	14318675	Full Trial Period	14314333	43	Trial: 43	14314333	129	Ë®±­	±ÊÍ²	µ°¸â	f	f
xjs	.	.	.	.	.	.	.	.	.	.	1	.	.	.	false	false	Message: -1025ms	.	.	.	.	.	.	.	.	.	.	.	TRIALID 43	-1025	.	.	xjs.edf	RIGHT	2615	14323765	Full Trial Period	14321150	44	Trial: 44	14321150	58	ÏãÑÌ	¸Ö±Ê	º£ëà	f	f
xjs	.	.	.	.	.	.	.	.	.	.	2	.	.	.	false	false	Message: -23ms	.	.	.	.	.	.	.	.	.	.	.	NO Reply is disabled for function eyecmd_printf	-23	.	.	xjs.edf	RIGHT	2615	14323765	Full Trial Period	14321150	44	Trial: 44	14321150	58	ÏãÑÌ	¸Ö±Ê	º£ëà	f	f
xjs	.	.	.	.	.	.	.	.	.	.	3	.	.	.	false	false	Message: -6ms	.	.	.	.	.	.	.	.	.	.	.	RECCFG CR 1000 2 0 R	-6	.	.	xjs.edf	RIGHT	2615	14323765	Full Trial Period	14321150	44	Trial: 44	14321150	58	ÏãÑÌ	¸Ö±Ê	º£ëà	f	f
xjs	.	.	.	.	.	.	.	.	.	.	4	.	.	.	false	false	Message: -6ms	.	.	.	.	.	.	.	.	.	.	.	ELCLCFG TOWER	-6	.	.	xjs.edf	RIGHT	2615	14323765	Full Trial Period	14321150	44	Trial: 44	14321150	58	ÏãÑÌ	¸Ö±Ê	º£ëà	f	f
xjs	.	.	.	.	.	.	.	.	.	.	5	.	.	.	false	false	Message: -6ms	.	.	.	.	.	.	.	.	.	.	.	GAZE_COORDS 0.00 0.00 1023.00 767.00	-6	.	.	xjs.edf	RIGHT	2615	14323765	Full Trial Period	14321150	44	Trial: 44	14321150	58	ÏãÑÌ	¸Ö±Ê	º£ëà	f	f
xjs	.	.	.	.	.	.	.	.	.	.	6	.	.	.	false	false	Message: -6ms	.	.	.	.	.	.	.	.	.	.	.	THRESHOLDS R 92 222	-6	.	.	xjs.edf	RIGHT	2615	14323765	Full Trial Period	14321150	44	Trial: 44	14321150	58	ÏãÑÌ	¸Ö±Ê	º£ëà	f	f
xjs	.	.	.	.	.	.	.	.	.	.	7	.	.	.	false	false	Message: -6ms	.	.	.	.	.	.	.	.	.	.	.	ELCL_PROC CENTROID (3)	-6	.	.	xjs.edf	RIGHT	2615	14323765	Full Trial Period	14321150	44	Trial: 44	14321150	58	ÏãÑÌ	¸Ö±Ê	º£ëà	f	f
xjs	.	.	.	.	.	.	.	.	.	.	8	.	.	.	false	false	Message: -6ms	.	.	.	.	.	.	.	.	.	.	.	ELCL_PCR_PARAM 5 3.0	-6	.	.	xjs.edf	RIGHT	2615	14323765	Full Trial Period	14321150	44	Trial: 44	14321150	58	ÏãÑÌ	¸Ö±Ê	º£ëà	f	f
xjs	.	.	.	.	.	.	.	.	.	.	9	.	.	.	false	false	Message: -5ms	.	.	.	.	.	.	.	.	.	.	.	!MODE RECORD CR 1000 2 0 R	-5	.	.	xjs.edf	RIGHT	2615	14323765	Full Trial Period	14321150	44	Trial: 44	14321150	58	ÏãÑÌ	¸Ö±Ê	º£ëà	f	f
xjs	.	.	.	.	294	305	1	12	146.20	373.20	10	.	.	.	false	false	Message: 42ms	.	.	.	.	.	.	.	.	.	.	.	SYNCTIME	42	146.20	373.20	xjs.edf	RIGHT	2615	14323765	Full Trial Period	14321150	44	Trial: 44	14321150	58	ÏãÑÌ	¸Ö±Ê	º£ëà	f	f
xjs	.	.	.	.	.	.	.	.	.	.	11	.	.	.	false	false	Message: 899ms	9.18	161.10	57	916	469.40	486.90	3	272.60	860	195.80	532.00	INVISIBLE_BOUNDARY[1]	899	.	.	xjs.edf	RIGHT	2615	14323765	Full Trial Period	14321150	44	Trial: 44	14321150	58	ÏãÑÌ	¸Ö±Ê	º£ëà	f	f
xjs	.	.	.	.	.	.	.	.	.	.	12	.	.	.	false	false	Message: 908ms	9.18	161.10	57	916	469.40	486.90	3	272.60	860	195.80	532.00	SYNCTIME	908	.	.	xjs.edf	RIGHT	2615	14323765	Full Trial Period	14321150	44	Trial: 44	14321150	58	ÏãÑÌ	¸Ö±Ê	º£ëà	f	f
xjs	.	.	.	.	.	.	.	.	.	.	13	.	.	.	false	false	Message: 1879ms	3.75	107.09	35	1905	858.70	390.10	7	157.30	1871	746.10	387.40	INVISIBLE_BOUNDARY[2]	1879	.	.	xjs.edf	RIGHT	2615	14323765	Full Trial Period	14321150	44	Trial: 44	14321150	58	ÏãÑÌ	¸Ö±Ê	º£ëà	f	f
xjs	.	.	.	.	.	.	.	.	.	.	14	.	.	.	false	false	Message: 1883ms	3.75	107.09	35	1905	858.70	390.10	7	157.30	1871	746.10	387.40	SYNCTIME	1883	.	.	xjs.edf	RIGHT	2615	14323765	Full Trial Period	14321150	44	Trial: 44	14321150	58	ÏãÑÌ	¸Ö±Ê	º£ëà	f	f
xjs	.	.	.	.	.	.	.	.	.	.	15	.	.	.	false	false	Message: 2596ms	.	.	90	2614	.	.	10	340.40	2525	872.90	471.90	KEYBOARD	2596	.	.	xjs.edf	RIGHT	2615	14323765	Full Trial Period	14321150	44	Trial: 44	14321150	58	ÏãÑÌ	¸Ö±Ê	º£ëà	f	f
xjs	.	.	.	.	.	.	.	.	.	.	16	.	.	.	false	false	Message: 2664ms	.	.	.	.	.	.	.	.	.	.	.	TRIAL_RESULT 0	2664	.	.	xjs.edf	RIGHT	2615	14323765	Full Trial Period	14321150	44	Trial: 44	14321150	58	ÏãÑÌ	¸Ö±Ê	º£ëà	f	f
xjs	.	.	.	.	.	.	.	.	.	.	1	.	.	.	false	false	Message: -16ms	.	.	.	.	.	.	.	.	.	.	.	TRIALID 44	-16	.	.	xjs.edf	RIGHT	3649	14328756	Full Trial Period	14325107	45	Trial: 45	14325107	131	Ãµ¹å	°ô°ôÌÇ	ÍøÇòÅÄ	j	f
xjs	.	.	.	.	.	.	.	.	.	.	2	.	.	.	false	false	Message: -1ms	.	.	.	.	.	.	.	.	.	.	.	RECCFG CR 1000 2 0 R	-1	.	.	xjs.edf	RIGHT	3649	14328756	Full Trial Period	14325107	45	Trial: 45	14325107	131	Ãµ¹å	°ô°ôÌÇ	ÍøÇòÅÄ	j	f
xjs	.	.	.	.	.	.	.	.	.	.	3	.	.	.	false	false	Message: -1ms	.	.	.	.	.	.	.	.	.	.	.	ELCLCFG TOWER	-1	.	.	xjs.edf	RIGHT	3649	14328756	Full Trial Period	14325107	45	Trial: 45	14325107	131	Ãµ¹å	°ô°ôÌÇ	ÍøÇòÅÄ	j	f
xjs	.	.	.	.	.	.	.	.	.	.	4	.	.	.	false	false	Message: -1ms	.	.	.	.	.	.	.	.	.	.	.	GAZE_COORDS 0.00 0.00 1023.00 767.00	-1	.	.	xjs.edf	RIGHT	3649	14328756	Full Trial Period	14325107	45	Trial: 45	14325107	131	Ãµ¹å	°ô°ôÌÇ	ÍøÇòÅÄ	j	f
xjs	.	.	.	.	.	.	.	.	.	.	5	.	.	.	false	false	Message: -1ms	.	.	.	.	.	.	.	.	.	.	.	THRESHOLDS R 92 222	-1	.	.	xjs.edf	RIGHT	3649	14328756	Full Trial Period	14325107	45	Trial: 45	14325107	131	Ãµ¹å	°ô°ôÌÇ	ÍøÇòÅÄ	j	f
xjs	.	.	.	.	.	.	.	.	.	.	6	.	.	.	false	false	Message: -1ms	.	.	.	.	.	.	.	.	.	.	.	ELCL_PROC CENTROID (3)	-1	.	.	xjs.edf	RIGHT	3649	14328756	Full Trial Period	14325107	45	Trial: 45	14325107	131	Ãµ¹å	°ô°ôÌÇ	ÍøÇòÅÄ	j	f
xjs	.	.	.	.	.	.	.	.	.	.	7	.	.	.	false	false	Message: -1ms	.	.	.	.	.	.	.	.	.	.	.	ELCL_PCR_PARAM 5 3.0	-1	.	.	xjs.edf	RIGHT	3649	14328756	Full Trial Period	14325107	45	Trial: 45	14325107	131	Ãµ¹å	°ô°ôÌÇ	ÍøÇòÅÄ	j	f
xjs	.	.	.	.	.	.	.	.	.	.	8	.	.	.	false	true	Message: 0ms	.	.	.	.	.	.	.	.	.	.	.	!MODE RECORD CR 1000 2 0 R	0	.	.	xjs.edf	RIGHT	3649	14328756	Full Trial Period	14325107	45	Trial: 45	14325107	131	Ãµ¹å	°ô°ôÌÇ	ÍøÇòÅÄ	j	f
xjs	.	.	.	.	264	270	1	7	143.90	368.70	9	.	.	.	false	false	Message: 50ms	.	.	.	.	.	.	.	.	.	.	.	SYNCTIME	50	143.90	368.70	xjs.edf	RIGHT	3649	14328756	Full Trial Period	14325107	45	Trial: 45	14325107	131	Ãµ¹å	°ô°ôÌÇ	ÍøÇòÅÄ	j	f
xjs	.	.	.	.	144	703	3	560	411.10	370.70	10	.	.	.	false	false	Message: 560ms	.	.	.	.	.	.	.	.	.	.	.	INVISIBLE_BOUNDARY[1]	560	.	.	xjs.edf	RIGHT	3649	14328756	Full Trial Period	14325107	45	Trial: 45	14325107	131	Ãµ¹å	°ô°ôÌÇ	ÍøÇòÅÄ	j	f
xjs	.	.	.	.	144	703	3	560	411.10	370.70	11	.	.	.	false	false	Message: 567ms	.	.	.	.	.	.	.	.	.	.	.	SYNCTIME	567	411.10	370.70	xjs.edf	RIGHT	3649	14328756	Full Trial Period	14325107	45	Trial: 45	14325107	131	Ãµ¹å	°ô°ôÌÇ	ÍøÇòÅÄ	j	f
xjs	.	.	.	.	.	.	.	.	.	.	12	.	.	.	false	false	Message: 1723ms	4.56	93.11	49	1751	833.00	400.90	8	172.00	1703	705.60	354.60	INVISIBLE_BOUNDARY[2]	1723	.	.	xjs.edf	RIGHT	3649	14328756	Full Trial Period	14325107	45	Trial: 45	14325107	131	Ãµ¹å	°ô°ôÌÇ	ÍøÇòÅÄ	j	f
xjs	.	.	.	.	.	.	.	.	.	.	13	.	.	.	false	false	Message: 1733ms	4.56	93.11	49	1751	833.00	400.90	8	172.00	1703	705.60	354.60	SYNCTIME	1733	.	.	xjs.edf	RIGHT	3649	14328756	Full Trial Period	14325107	45	Trial: 45	14325107	131	Ãµ¹å	°ô°ôÌÇ	ÍøÇòÅÄ	j	f
xjs	.	.	.	.	35	3647	13	3613	819.80	454.60	14	.	.	.	false	false	Message: 3630ms	.	.	.	.	.	.	.	.	.	.	.	KEYBOARD	3630	819.80	454.60	xjs.edf	RIGHT	3649	14328756	Full Trial Period	14325107	45	Trial: 45	14325107	131	Ãµ¹å	°ô°ôÌÇ	ÍøÇòÅÄ	j	f
xjs	.	.	.	.	.	.	.	.	.	.	15	.	.	.	false	false	Message: 3695ms	.	.	.	.	.	.	.	.	.	.	.	TRIAL_RESULT 0	3695	.	.	xjs.edf	RIGHT	3649	14328756	Full Trial Period	14325107	45	Trial: 45	14325107	131	Ãµ¹å	°ô°ôÌÇ	ÍøÇòÅÄ	j	f
xjs	.	.	.	.	.	.	.	.	.	.	1	.	.	.	false	false	Message: -21ms	.	.	.	.	.	.	.	.	.	.	.	TRIALID 45	-21	.	.	xjs.edf	RIGHT	2529	14332407	Full Trial Period	14329878	46	Trial: 46	14329878	103	ÐÅ·â	Ïà¿ò	ÓÍ»­	f	j
xjs	.	.	.	.	.	.	.	.	.	.	2	.	.	.	false	false	Message: -1ms	.	.	.	.	.	.	.	.	.	.	.	RECCFG CR 1000 2 0 R	-1	.	.	xjs.edf	RIGHT	2529	14332407	Full Trial Period	14329878	46	Trial: 46	14329878	103	ÐÅ·â	Ïà¿ò	ÓÍ»­	f	j
xjs	.	.	.	.	.	.	.	.	.	.	3	.	.	.	false	false	Message: -1ms	.	.	.	.	.	.	.	.	.	.	.	ELCLCFG TOWER	-1	.	.	xjs.edf	RIGHT	2529	14332407	Full Trial Period	14329878	46	Trial: 46	14329878	103	ÐÅ·â	Ïà¿ò	ÓÍ»­	f	j
xjs	.	.	.	.	.	.	.	.	.	.	4	.	.	.	false	false	Message: -1ms	.	.	.	.	.	.	.	.	.	.	.	GAZE_COORDS 0.00 0.00 1023.00 767.00	-1	.	.	xjs.edf	RIGHT	2529	14332407	Full Trial Period	14329878	46	Trial: 46	14329878	103	ÐÅ·â	Ïà¿ò	ÓÍ»­	f	j
xjs	.	.	.	.	.	.	.	.	.	.	5	.	.	.	false	false	Message: -1ms	.	.	.	.	.	.	.	.	.	.	.	THRESHOLDS R 92 222	-1	.	.	xjs.edf	RIGHT	2529	14332407	Full Trial Period	14329878	46	Trial: 46	14329878	103	ÐÅ·â	Ïà¿ò	ÓÍ»­	f	j
xjs	.	.	.	.	.	.	.	.	.	.	6	.	.	.	false	false	Message: -1ms	.	.	.	.	.	.	.	.	.	.	.	ELCL_PROC CENTROID (3)	-1	.	.	xjs.edf	RIGHT	2529	14332407	Full Trial Period	14329878	46	Trial: 46	14329878	103	ÐÅ·â	Ïà¿ò	ÓÍ»­	f	j
xjs	.	.	.	.	.	.	.	.	.	.	7	.	.	.	false	false	Message: -1ms	.	.	.	.	.	.	.	.	.	.	.	ELCL_PCR_PARAM 5 3.0	-1	.	.	xjs.edf	RIGHT	2529	14332407	Full Trial Period	14329878	46	Trial: 46	14329878	103	ÐÅ·â	Ïà¿ò	ÓÍ»­	f	j
xjs	.	.	.	.	.	.	.	.	.	.	8	.	.	.	false	true	Message: 0ms	.	.	.	.	.	.	.	.	.	.	.	!MODE RECORD CR 1000 2 0 R	0	.	.	xjs.edf	RIGHT	2529	14332407	Full Trial Period	14329878	46	Trial: 46	14329878	103	ÐÅ·â	Ïà¿ò	ÓÍ»­	f	j
xjs	.	.	.	.	425	433	1	9	154.80	364.60	9	.	.	.	false	false	Message: 45ms	.	.	.	.	.	.	.	.	.	.	.	SYNCTIME	45	154.80	364.60	xjs.edf	RIGHT	2529	14332407	Full Trial Period	14329878	46	Trial: 46	14329878	103	ÐÅ·â	Ïà¿ò	ÓÍ»­	f	j
xjs	.	.	.	.	.	.	.	.	.	.	10	.	.	.	false	false	Message: 680ms	7.86	126.84	62	685	409.20	384.60	2	219.40	624	175.90	373.90	INVISIBLE_BOUNDARY[1]	680	.	.	xjs.edf	RIGHT	2529	14332407	Full Trial Period	14329878	46	Trial: 46	14329878	103	ÐÅ·â	Ïà¿ò	ÓÍ»­	f	j
xjs	.	.	.	.	119	804	3	686	411.70	380.20	11	.	.	.	false	false	Message: 687ms	.	.	.	.	.	.	.	.	.	.	.	SYNCTIME	687	411.70	380.20	xjs.edf	RIGHT	2529	14332407	Full Trial Period	14329878	46	Trial: 46	14329878	103	ÐÅ·â	Ïà¿ò	ÓÍ»­	f	j
xjs	.	.	.	.	24	1729	7	1706	774.00	419.10	12	.	.	.	false	false	Message: 1714ms	.	.	.	.	.	.	.	.	.	.	.	INVISIBLE_BOUNDARY[2]	1714	774.00	419.10	xjs.edf	RIGHT	2529	14332407	Full Trial Period	14329878	46	Trial: 46	14329878	103	ÐÅ·â	Ïà¿ò	ÓÍ»­	f	j
xjs	.	.	.	.	24	1729	7	1706	774.00	419.10	13	.	.	.	false	false	Message: 1720ms	.	.	.	.	.	.	.	.	.	.	.	SYNCTIME	1720	774.00	419.10	xjs.edf	RIGHT	2529	14332407	Full Trial Period	14329878	46	Trial: 46	14329878	103	ÐÅ·â	Ïà¿ò	ÓÍ»­	f	j
xjs	.	.	.	.	354	2527	10	2174	750.70	440.40	14	.	.	.	false	false	Message: 2509ms	.	.	.	.	.	.	.	.	.	.	.	KEYBOARD	2509	750.70	440.40	xjs.edf	RIGHT	2529	14332407	Full Trial Period	14329878	46	Trial: 46	14329878	103	ÐÅ·â	Ïà¿ò	ÓÍ»­	f	j
xjs	.	.	.	.	.	.	.	.	.	.	15	.	.	.	false	false	Message: 2573ms	.	.	.	.	.	.	.	.	.	.	.	TRIAL_RESULT 0	2573	.	.	xjs.edf	RIGHT	2529	14332407	Full Trial Period	14329878	46	Trial: 46	14329878	103	ÐÅ·â	Ïà¿ò	ÓÍ»­	f	j
xjs	.	.	.	.	.	.	.	.	.	.	1	.	.	.	false	false	Message: -16ms	.	.	.	.	.	.	.	.	.	.	.	TRIALID 46	-16	.	.	xjs.edf	RIGHT	4683	14338022	Full Trial Period	14333339	47	Trial: 47	14333339	44	Æì¸Ë	±£ÏÕÏä	Î¢²¨Â¯	j	j
xjs	.	.	.	.	.	.	.	.	.	.	2	.	.	.	false	false	Message: -1ms	.	.	.	.	.	.	.	.	.	.	.	RECCFG CR 1000 2 0 R	-1	.	.	xjs.edf	RIGHT	4683	14338022	Full Trial Period	14333339	47	Trial: 47	14333339	44	Æì¸Ë	±£ÏÕÏä	Î¢²¨Â¯	j	j
xjs	.	.	.	.	.	.	.	.	.	.	3	.	.	.	false	false	Message: -1ms	.	.	.	.	.	.	.	.	.	.	.	ELCLCFG TOWER	-1	.	.	xjs.edf	RIGHT	4683	14338022	Full Trial Period	14333339	47	Trial: 47	14333339	44	Æì¸Ë	±£ÏÕÏä	Î¢²¨Â¯	j	j
xjs	.	.	.	.	.	.	.	.	.	.	4	.	.	.	false	false	Message: -1ms	.	.	.	.	.	.	.	.	.	.	.	GAZE_COORDS 0.00 0.00 1023.00 767.00	-1	.	.	xjs.edf	RIGHT	4683	14338022	Full Trial Period	14333339	47	Trial: 47	14333339	44	Æì¸Ë	±£ÏÕÏä	Î¢²¨Â¯	j	j
xjs	.	.	.	.	.	.	.	.	.	.	5	.	.	.	false	false	Message: -1ms	.	.	.	.	.	.	.	.	.	.	.	THRESHOLDS R 92 222	-1	.	.	xjs.edf	RIGHT	4683	14338022	Full Trial Period	14333339	47	Trial: 47	14333339	44	Æì¸Ë	±£ÏÕÏä	Î¢²¨Â¯	j	j
xjs	.	.	.	.	.	.	.	.	.	.	6	.	.	.	false	false	Message: -1ms	.	.	.	.	.	.	.	.	.	.	.	ELCL_PROC CENTROID (3)	-1	.	.	xjs.edf	RIGHT	4683	14338022	Full Trial Period	14333339	47	Trial: 47	14333339	44	Æì¸Ë	±£ÏÕÏä	Î¢²¨Â¯	j	j
xjs	.	.	.	.	.	.	.	.	.	.	7	.	.	.	false	false	Message: -1ms	.	.	.	.	.	.	.	.	.	.	.	ELCL_PCR_PARAM 5 3.0	-1	.	.	xjs.edf	RIGHT	4683	14338022	Full Trial Period	14333339	47	Trial: 47	14333339	44	Æì¸Ë	±£ÏÕÏä	Î¢²¨Â¯	j	j
xjs	.	.	.	.	.	.	.	.	.	.	8	.	.	.	false	true	Message: 0ms	.	.	.	.	.	.	.	.	.	.	.	!MODE RECORD CR 1000 2 0 R	0	.	.	xjs.edf	RIGHT	4683	14338022	Full Trial Period	14333339	47	Trial: 47	14333339	44	Æì¸Ë	±£ÏÕÏä	Î¢²¨Â¯	j	j
xjs	.	.	.	.	362	368	1	7	161.70	379.00	9	.	.	.	false	false	Message: 41ms	.	.	.	.	.	.	.	.	.	.	.	SYNCTIME	41	161.70	379.00	xjs.edf	RIGHT	4683	14338022	Full Trial Period	14333339	47	Trial: 47	14333339	44	Æì¸Ë	±£ÏÕÏä	Î¢²¨Â¯	j	j
xjs	.	.	.	.	.	.	.	.	.	.	10	.	.	.	false	false	Message: 561ms	10.32	161.21	64	585	497.90	389.70	2	259.20	522	192.60	382.00	INVISIBLE_BOUNDARY[1]	561	.	.	xjs.edf	RIGHT	4683	14338022	Full Trial Period	14333339	47	Trial: 47	14333339	44	Æì¸Ë	±£ÏÕÏä	Î¢²¨Â¯	j	j
xjs	.	.	.	.	.	.	.	.	.	.	11	.	.	.	false	false	Message: 567ms	10.32	161.21	64	585	497.90	389.70	2	259.20	522	192.60	382.00	SYNCTIME	567	.	.	xjs.edf	RIGHT	4683	14338022	Full Trial Period	14333339	47	Trial: 47	14333339	44	Æì¸Ë	±£ÏÕÏä	Î¢²¨Â¯	j	j
xjs	.	.	.	.	.	.	.	.	.	.	12	.	.	.	false	false	Message: 1577ms	9.71	140.72	69	1604	875.60	422.80	6	339.10	1536	592.60	361.70	INVISIBLE_BOUNDARY[2]	1577	.	.	xjs.edf	RIGHT	4683	14338022	Full Trial Period	14333339	47	Trial: 47	14333339	44	Æì¸Ë	±£ÏÕÏä	Î¢²¨Â¯	j	j
xjs	.	.	.	.	.	.	.	.	.	.	13	.	.	.	false	false	Message: 1584ms	9.71	140.72	69	1604	875.60	422.80	6	339.10	1536	592.60	361.70	SYNCTIME	1584	.	.	xjs.edf	RIGHT	4683	14338022	Full Trial Period	14333339	47	Trial: 47	14333339	44	Æì¸Ë	±£ÏÕÏä	Î¢²¨Â¯	j	j
xjs	.	.	.	.	567	4681	15	4115	867.80	427.70	14	.	.	.	false	false	Message: 4664ms	.	.	.	.	.	.	.	.	.	.	.	KEYBOARD	4664	867.80	427.70	xjs.edf	RIGHT	4683	14338022	Full Trial Period	14333339	47	Trial: 47	14333339	44	Æì¸Ë	±£ÏÕÏä	Î¢²¨Â¯	j	j
xjs	.	.	.	.	.	.	.	.	.	.	15	.	.	.	false	false	Message: 4733ms	.	.	.	.	.	.	.	.	.	.	.	TRIAL_RESULT 0	4733	.	.	xjs.edf	RIGHT	4683	14338022	Full Trial Period	14333339	47	Trial: 47	14333339	44	Æì¸Ë	±£ÏÕÏä	Î¢²¨Â¯	j	j
xjs	.	.	.	.	.	.	.	.	.	.	1	.	.	.	false	false	Message: -16ms	.	.	.	.	.	.	.	.	.	.	.	TRIALID 47	-16	.	.	xjs.edf	RIGHT	2663	14342109	Full Trial Period	14339446	48	Trial: 48	14339446	144	ÌÝ×Ó	ÆË¿ËÅÆ	Ð¡Ïª	j	f
xjs	.	.	.	.	.	.	.	.	.	.	2	.	.	.	false	false	Message: -1ms	.	.	.	.	.	.	.	.	.	.	.	RECCFG CR 1000 2 0 R	-1	.	.	xjs.edf	RIGHT	2663	14342109	Full Trial Period	14339446	48	Trial: 48	14339446	144	ÌÝ×Ó	ÆË¿ËÅÆ	Ð¡Ïª	j	f
xjs	.	.	.	.	.	.	.	.	.	.	3	.	.	.	false	false	Message: -1ms	.	.	.	.	.	.	.	.	.	.	.	ELCLCFG TOWER	-1	.	.	xjs.edf	RIGHT	2663	14342109	Full Trial Period	14339446	48	Trial: 48	14339446	144	ÌÝ×Ó	ÆË¿ËÅÆ	Ð¡Ïª	j	f
xjs	.	.	.	.	.	.	.	.	.	.	4	.	.	.	false	false	Message: -1ms	.	.	.	.	.	.	.	.	.	.	.	GAZE_COORDS 0.00 0.00 1023.00 767.00	-1	.	.	xjs.edf	RIGHT	2663	14342109	Full Trial Period	14339446	48	Trial: 48	14339446	144	ÌÝ×Ó	ÆË¿ËÅÆ	Ð¡Ïª	j	f
xjs	.	.	.	.	.	.	.	.	.	.	5	.	.	.	false	false	Message: -1ms	.	.	.	.	.	.	.	.	.	.	.	THRESHOLDS R 92 222	-1	.	.	xjs.edf	RIGHT	2663	14342109	Full Trial Period	14339446	48	Trial: 48	14339446	144	ÌÝ×Ó	ÆË¿ËÅÆ	Ð¡Ïª	j	f
xjs	.	.	.	.	.	.	.	.	.	.	6	.	.	.	false	false	Message: -1ms	.	.	.	.	.	.	.	.	.	.	.	ELCL_PROC CENTROID (3)	-1	.	.	xjs.edf	RIGHT	2663	14342109	Full Trial Period	14339446	48	Trial: 48	14339446	144	ÌÝ×Ó	ÆË¿ËÅÆ	Ð¡Ïª	j	f
xjs	.	.	.	.	.	.	.	.	.	.	7	.	.	.	false	false	Message: -1ms	.	.	.	.	.	.	.	.	.	.	.	ELCL_PCR_PARAM 5 3.0	-1	.	.	xjs.edf	RIGHT	2663	14342109	Full Trial Period	14339446	48	Trial: 48	14339446	144	ÌÝ×Ó	ÆË¿ËÅÆ	Ð¡Ïª	j	f
xjs	.	.	.	.	.	.	.	.	.	.	8	.	.	.	false	true	Message: 0ms	.	.	.	.	.	.	.	.	.	.	.	!MODE RECORD CR 1000 2 0 R	0	.	.	xjs.edf	RIGHT	2663	14342109	Full Trial Period	14339446	48	Trial: 48	14339446	144	ÌÝ×Ó	ÆË¿ËÅÆ	Ð¡Ïª	j	f
xjs	.	.	.	.	153	159	1	7	159.30	384.20	9	.	.	.	false	false	Message: 42ms	.	.	.	.	.	.	.	.	.	.	.	SYNCTIME	42	159.30	384.20	xjs.edf	RIGHT	2663	14342109	Full Trial Period	14339446	48	Trial: 48	14339446	144	ÌÝ×Ó	ÆË¿ËÅÆ	Ð¡Ïª	j	f
xjs	.	.	.	.	.	.	.	.	.	.	10	.	.	.	false	false	Message: 707ms	13.16	188.01	70	738	540.90	386.40	3	313.40	669	149.20	405.70	INVISIBLE_BOUNDARY[1]	707	.	.	xjs.edf	RIGHT	2663	14342109	Full Trial Period	14339446	48	Trial: 48	14339446	144	ÌÝ×Ó	ÆË¿ËÅÆ	Ð¡Ïª	j	f
xjs	.	.	.	.	.	.	.	.	.	.	11	.	.	.	false	false	Message: 717ms	13.16	188.01	70	738	540.90	386.40	3	313.40	669	149.20	405.70	SYNCTIME	717	.	.	xjs.edf	RIGHT	2663	14342109	Full Trial Period	14339446	48	Trial: 48	14339446	144	ÌÝ×Ó	ÆË¿ËÅÆ	Ð¡Ïª	j	f
xjs	.	.	.	.	.	.	.	.	.	.	12	.	.	.	false	false	Message: 1490ms	6.61	112.01	59	1507	828.00	430.30	8	291.20	1449	630.80	425.20	INVISIBLE_BOUNDARY[2]	1490	.	.	xjs.edf	RIGHT	2663	14342109	Full Trial Period	14339446	48	Trial: 48	14339446	144	ÌÝ×Ó	ÆË¿ËÅÆ	Ð¡Ïª	j	f
xjs	.	.	.	.	.	.	.	.	.	.	13	.	.	.	false	false	Message: 1500ms	6.61	112.01	59	1507	828.00	430.30	8	291.20	1449	630.80	425.20	SYNCTIME	1500	.	.	xjs.edf	RIGHT	2663	14342109	Full Trial Period	14339446	48	Trial: 48	14339446	144	ÌÝ×Ó	ÆË¿ËÅÆ	Ð¡Ïª	j	f
xjs	.	.	.	.	257	2661	11	2405	817.40	400.70	14	.	.	.	false	false	Message: 2644ms	.	.	.	.	.	.	.	.	.	.	.	KEYBOARD	2644	817.40	400.70	xjs.edf	RIGHT	2663	14342109	Full Trial Period	14339446	48	Trial: 48	14339446	144	ÌÝ×Ó	ÆË¿ËÅÆ	Ð¡Ïª	j	f
xjs	.	.	.	.	.	.	.	.	.	.	15	.	.	.	false	false	Message: 2707ms	.	.	.	.	.	.	.	.	.	.	.	TRIAL_RESULT 0	2707	.	.	xjs.edf	RIGHT	2663	14342109	Full Trial Period	14339446	48	Trial: 48	14339446	144	ÌÝ×Ó	ÆË¿ËÅÆ	Ð¡Ïª	j	f
xjs	.	.	.	.	.	.	.	.	.	.	1	.	.	.	false	false	Message: -26ms	.	.	.	.	.	.	.	.	.	.	.	TRIALID 48	-26	.	.	xjs.edf	RIGHT	3312	14346959	Full Trial Period	14343647	49	Trial: 49	14343647	57	ÆË¿ËÅÆ	»ð¾æ	ÌðÍ²	j	j
xjs	.	.	.	.	.	.	.	.	.	.	2	.	.	.	false	false	Message: -1ms	.	.	.	.	.	.	.	.	.	.	.	RECCFG CR 1000 2 0 R	-1	.	.	xjs.edf	RIGHT	3312	14346959	Full Trial Period	14343647	49	Trial: 49	14343647	57	ÆË¿ËÅÆ	»ð¾æ	ÌðÍ²	j	j
xjs	.	.	.	.	.	.	.	.	.	.	3	.	.	.	false	false	Message: -1ms	.	.	.	.	.	.	.	.	.	.	.	ELCLCFG TOWER	-1	.	.	xjs.edf	RIGHT	3312	14346959	Full Trial Period	14343647	49	Trial: 49	14343647	57	ÆË¿ËÅÆ	»ð¾æ	ÌðÍ²	j	j
xjs	.	.	.	.	.	.	.	.	.	.	4	.	.	.	false	false	Message: -1ms	.	.	.	.	.	.	.	.	.	.	.	GAZE_COORDS 0.00 0.00 1023.00 767.00	-1	.	.	xjs.edf	RIGHT	3312	14346959	Full Trial Period	14343647	49	Trial: 49	14343647	57	ÆË¿ËÅÆ	»ð¾æ	ÌðÍ²	j	j
xjs	.	.	.	.	.	.	.	.	.	.	5	.	.	.	false	false	Message: -1ms	.	.	.	.	.	.	.	.	.	.	.	THRESHOLDS R 92 222	-1	.	.	xjs.edf	RIGHT	3312	14346959	Full Trial Period	14343647	49	Trial: 49	14343647	57	ÆË¿ËÅÆ	»ð¾æ	ÌðÍ²	j	j
xjs	.	.	.	.	.	.	.	.	.	.	6	.	.	.	false	false	Message: -1ms	.	.	.	.	.	.	.	.	.	.	.	ELCL_PROC CENTROID (3)	-1	.	.	xjs.edf	RIGHT	3312	14346959	Full Trial Period	14343647	49	Trial: 49	14343647	57	ÆË¿ËÅÆ	»ð¾æ	ÌðÍ²	j	j
xjs	.	.	.	.	.	.	.	.	.	.	7	.	.	.	false	false	Message: -1ms	.	.	.	.	.	.	.	.	.	.	.	ELCL_PCR_PARAM 5 3.0	-1	.	.	xjs.edf	RIGHT	3312	14346959	Full Trial Period	14343647	49	Trial: 49	14343647	57	ÆË¿ËÅÆ	»ð¾æ	ÌðÍ²	j	j
xjs	.	.	.	.	.	.	.	.	.	.	8	.	.	.	false	true	Message: 0ms	.	.	.	.	.	.	.	.	.	.	.	!MODE RECORD CR 1000 2 0 R	0	.	.	xjs.edf	RIGHT	3312	14346959	Full Trial Period	14343647	49	Trial: 49	14343647	57	ÆË¿ËÅÆ	»ð¾æ	ÌðÍ²	j	j
xjs	.	.	.	.	230	262	2	33	148.40	381.80	9	.	.	.	false	false	Message: 40ms	.	.	.	.	.	.	.	.	.	.	.	SYNCTIME	40	148.40	381.80	xjs.edf	RIGHT	3312	14346959	Full Trial Period	14343647	49	Trial: 49	14343647	57	ÆË¿ËÅÆ	»ð¾æ	ÌðÍ²	j	j
xjs	.	.	.	.	.	.	.	.	.	.	10	.	.	.	false	false	Message: 772ms	9.10	168.49	54	789	465.40	392.90	4	273.90	736	196.10	389.70	INVISIBLE_BOUNDARY[1]	772	.	.	xjs.edf	RIGHT	3312	14346959	Full Trial Period	14343647	49	Trial: 49	14343647	57	ÆË¿ËÅÆ	»ð¾æ	ÌðÍ²	j	j
xjs	.	.	.	.	.	.	.	.	.	.	11	.	.	.	false	false	Message: 782ms	9.10	168.49	54	789	465.40	392.90	4	273.90	736	196.10	389.70	SYNCTIME	782	.	.	xjs.edf	RIGHT	3312	14346959	Full Trial Period	14343647	49	Trial: 49	14343647	57	ÆË¿ËÅÆ	»ð¾æ	ÌðÍ²	j	j
xjs	.	.	.	.	.	.	.	.	.	.	12	.	.	.	false	false	Message: 2335ms	8.82	172.98	51	2344	807.80	416.80	11	222.20	2294	554.80	355.20	INVISIBLE_BOUNDARY[2]	2335	.	.	xjs.edf	RIGHT	3312	14346959	Full Trial Period	14343647	49	Trial: 49	14343647	57	ÆË¿ËÅÆ	»ð¾æ	ÌðÍ²	j	j
xjs	.	.	.	.	.	.	.	.	.	.	13	.	.	.	false	false	Message: 2340ms	8.82	172.98	51	2344	807.80	416.80	11	222.20	2294	554.80	355.20	SYNCTIME	2340	.	.	xjs.edf	RIGHT	3312	14346959	Full Trial Period	14343647	49	Trial: 49	14343647	57	ÆË¿ËÅÆ	»ð¾æ	ÌðÍ²	j	j
xjs	.	.	.	.	.	.	.	.	.	.	14	.	.	.	false	false	Message: 3293ms	9.89	112.39	88	3310	571.70	360.40	13	262.80	3223	862.30	402.30	KEYBOARD	3293	.	.	xjs.edf	RIGHT	3312	14346959	Full Trial Period	14343647	49	Trial: 49	14343647	57	ÆË¿ËÅÆ	»ð¾æ	ÌðÍ²	j	j
xjs	.	.	.	.	.	.	.	.	.	.	15	.	.	.	false	false	Message: 3361ms	.	.	.	.	.	.	.	.	.	.	.	TRIAL_RESULT 0	3361	.	.	xjs.edf	RIGHT	3312	14346959	Full Trial Period	14343647	49	Trial: 49	14343647	57	ÆË¿ËÅÆ	»ð¾æ	ÌðÍ²	j	j
xjs	.	.	.	.	.	.	.	.	.	.	1	.	.	.	false	false	Message: -16ms	.	.	.	.	.	.	.	.	.	.	.	TRIALID 49	-16	.	.	xjs.edf	RIGHT	3400	14351511	Full Trial Period	14348111	50	Trial: 50	14348111	62	ÏÉÈËÕÆ	ÉþË÷	µçÏß	j	j
xjs	.	.	.	.	.	.	.	.	.	.	2	.	.	.	false	false	Message: -1ms	.	.	.	.	.	.	.	.	.	.	.	RECCFG CR 1000 2 0 R	-1	.	.	xjs.edf	RIGHT	3400	14351511	Full Trial Period	14348111	50	Trial: 50	14348111	62	ÏÉÈËÕÆ	ÉþË÷	µçÏß	j	j
xjs	.	.	.	.	.	.	.	.	.	.	3	.	.	.	false	false	Message: -1ms	.	.	.	.	.	.	.	.	.	.	.	ELCLCFG TOWER	-1	.	.	xjs.edf	RIGHT	3400	14351511	Full Trial Period	14348111	50	Trial: 50	14348111	62	ÏÉÈËÕÆ	ÉþË÷	µçÏß	j	j
xjs	.	.	.	.	.	.	.	.	.	.	4	.	.	.	false	false	Message: -1ms	.	.	.	.	.	.	.	.	.	.	.	GAZE_COORDS 0.00 0.00 1023.00 767.00	-1	.	.	xjs.edf	RIGHT	3400	14351511	Full Trial Period	14348111	50	Trial: 50	14348111	62	ÏÉÈËÕÆ	ÉþË÷	µçÏß	j	j
xjs	.	.	.	.	.	.	.	.	.	.	5	.	.	.	false	false	Message: -1ms	.	.	.	.	.	.	.	.	.	.	.	THRESHOLDS R 92 222	-1	.	.	xjs.edf	RIGHT	3400	14351511	Full Trial Period	14348111	50	Trial: 50	14348111	62	ÏÉÈËÕÆ	ÉþË÷	µçÏß	j	j
xjs	.	.	.	.	.	.	.	.	.	.	6	.	.	.	false	false	Message: -1ms	.	.	.	.	.	.	.	.	.	.	.	ELCL_PROC CENTROID (3)	-1	.	.	xjs.edf	RIGHT	3400	14351511	Full Trial Period	14348111	50	Trial: 50	14348111	62	ÏÉÈËÕÆ	ÉþË÷	µçÏß	j	j
xjs	.	.	.	.	.	.	.	.	.	.	7	.	.	.	false	false	Message: -1ms	.	.	.	.	.	.	.	.	.	.	.	ELCL_PCR_PARAM 5 3.0	-1	.	.	xjs.edf	RIGHT	3400	14351511	Full Trial Period	14348111	50	Trial: 50	14348111	62	ÏÉÈËÕÆ	ÉþË÷	µçÏß	j	j
xjs	.	.	.	.	.	.	.	.	.	.	8	.	.	.	false	true	Message: 0ms	.	.	.	.	.	.	.	.	.	.	.	!MODE RECORD CR 1000 2 0 R	0	.	.	xjs.edf	RIGHT	3400	14351511	Full Trial Period	14348111	50	Trial: 50	14348111	62	ÏÉÈËÕÆ	ÉþË÷	µçÏß	j	j
xjs	.	.	.	.	319	325	1	7	145.30	377.70	9	.	.	.	false	false	Message: 51ms	.	.	.	.	.	.	.	.	.	.	.	SYNCTIME	51	145.30	377.70	xjs.edf	RIGHT	3400	14351511	Full Trial Period	14348111	50	Trial: 50	14348111	62	ÏÉÈËÕÆ	ÉþË÷	µçÏß	j	j
xjs	.	.	.	.	.	.	.	.	.	.	10	.	.	.	false	false	Message: 1220ms	7.77	43.64	178	1375	564.70	606.50	4	3254.00	1198	521.60	378.70	INVISIBLE_BOUNDARY[1]	1220	.	.	xjs.edf	RIGHT	3400	14351511	Full Trial Period	14348111	50	Trial: 50	14348111	62	ÏÉÈËÕÆ	ÉþË÷	µçÏß	j	j
xjs	.	.	.	.	.	.	.	.	.	.	11	.	.	.	false	false	Message: 1226ms	7.77	43.64	178	1375	564.70	606.50	4	3254.00	1198	521.60	378.70	SYNCTIME	1226	.	.	xjs.edf	RIGHT	3400	14351511	Full Trial Period	14348111	50	Trial: 50	14348111	62	ÏÉÈËÕÆ	ÉþË÷	µçÏß	j	j
xjs	.	.	.	.	.	.	.	.	.	.	12	.	.	.	false	false	Message: 2657ms	10.53	21.15	498	2677	836.00	424.60	8	230.20	2180	529.80	361.70	INVISIBLE_BOUNDARY[2]	2657	.	.	xjs.edf	RIGHT	3400	14351511	Full Trial Period	14348111	50	Trial: 50	14348111	62	ÏÉÈËÕÆ	ÉþË÷	µçÏß	j	j
xjs	.	.	.	.	.	.	.	.	.	.	13	.	.	.	false	false	Message: 2667ms	10.53	21.15	498	2677	836.00	424.60	8	230.20	2180	529.80	361.70	SYNCTIME	2667	.	.	xjs.edf	RIGHT	3400	14351511	Full Trial Period	14348111	50	Trial: 50	14348111	62	ÏÉÈËÕÆ	ÉþË÷	µçÏß	j	j
xjs	.	.	.	.	31	3398	11	3368	675.40	453.80	14	.	.	.	false	false	Message: 3381ms	.	.	.	.	.	.	.	.	.	.	.	KEYBOARD	3381	675.40	453.80	xjs.edf	RIGHT	3400	14351511	Full Trial Period	14348111	50	Trial: 50	14348111	62	ÏÉÈËÕÆ	ÉþË÷	µçÏß	j	j
xjs	.	.	.	.	.	.	.	.	.	.	15	.	.	.	false	false	Message: 3444ms	.	.	.	.	.	.	.	.	.	.	.	TRIAL_RESULT 0	3444	.	.	xjs.edf	RIGHT	3400	14351511	Full Trial Period	14348111	50	Trial: 50	14348111	62	ÏÉÈËÕÆ	ÉþË÷	µçÏß	j	j
xjs	.	.	.	.	.	.	.	.	.	.	1	.	.	.	false	false	Message: -25ms	.	.	.	.	.	.	.	.	.	.	.	TRIALID 50	-25	.	.	xjs.edf	RIGHT	2735	14355263	Full Trial Period	14352528	51	Trial: 51	14352528	102	¼¦ÍÈ	Ã¢¹û	·ÊÔí	j	j
xjs	.	.	.	.	.	.	.	.	.	.	2	.	.	.	false	false	Message: -1ms	.	.	.	.	.	.	.	.	.	.	.	RECCFG CR 1000 2 0 R	-1	.	.	xjs.edf	RIGHT	2735	14355263	Full Trial Period	14352528	51	Trial: 51	14352528	102	¼¦ÍÈ	Ã¢¹û	·ÊÔí	j	j
xjs	.	.	.	.	.	.	.	.	.	.	3	.	.	.	false	false	Message: -1ms	.	.	.	.	.	.	.	.	.	.	.	ELCLCFG TOWER	-1	.	.	xjs.edf	RIGHT	2735	14355263	Full Trial Period	14352528	51	Trial: 51	14352528	102	¼¦ÍÈ	Ã¢¹û	·ÊÔí	j	j
xjs	.	.	.	.	.	.	.	.	.	.	4	.	.	.	false	false	Message: -1ms	.	.	.	.	.	.	.	.	.	.	.	GAZE_COORDS 0.00 0.00 1023.00 767.00	-1	.	.	xjs.edf	RIGHT	2735	14355263	Full Trial Period	14352528	51	Trial: 51	14352528	102	¼¦ÍÈ	Ã¢¹û	·ÊÔí	j	j
xjs	.	.	.	.	.	.	.	.	.	.	5	.	.	.	false	false	Message: -1ms	.	.	.	.	.	.	.	.	.	.	.	THRESHOLDS R 92 222	-1	.	.	xjs.edf	RIGHT	2735	14355263	Full Trial Period	14352528	51	Trial: 51	14352528	102	¼¦ÍÈ	Ã¢¹û	·ÊÔí	j	j
xjs	.	.	.	.	.	.	.	.	.	.	6	.	.	.	false	false	Message: -1ms	.	.	.	.	.	.	.	.	.	.	.	ELCL_PROC CENTROID (3)	-1	.	.	xjs.edf	RIGHT	2735	14355263	Full Trial Period	14352528	51	Trial: 51	14352528	102	¼¦ÍÈ	Ã¢¹û	·ÊÔí	j	j
xjs	.	.	.	.	.	.	.	.	.	.	7	.	.	.	false	false	Message: -1ms	.	.	.	.	.	.	.	.	.	.	.	ELCL_PCR_PARAM 5 3.0	-1	.	.	xjs.edf	RIGHT	2735	14355263	Full Trial Period	14352528	51	Trial: 51	14352528	102	¼¦ÍÈ	Ã¢¹û	·ÊÔí	j	j
xjs	.	.	.	.	.	.	.	.	.	.	8	.	.	.	false	true	Message: 0ms	.	.	.	.	.	.	.	.	.	.	.	!MODE RECORD CR 1000 2 0 R	0	.	.	xjs.edf	RIGHT	2735	14355263	Full Trial Period	14352528	51	Trial: 51	14352528	102	¼¦ÍÈ	Ã¢¹û	·ÊÔí	j	j
xjs	.	.	.	.	305	311	1	7	134.50	372.50	9	.	.	.	false	false	Message: 41ms	.	.	.	.	.	.	.	.	.	.	.	SYNCTIME	41	134.50	372.50	xjs.edf	RIGHT	2735	14355263	Full Trial Period	14352528	51	Trial: 51	14352528	102	¼¦ÍÈ	Ã¢¹û	·ÊÔí	j	j
xjs	.	.	.	.	.	.	.	.	.	.	10	.	.	.	false	false	Message: 1062ms	5.97	28.55	209	1259	496.20	547.30	3	427.90	1051	475.60	372.50	INVISIBLE_BOUNDARY[1]	1062	.	.	xjs.edf	RIGHT	2735	14355263	Full Trial Period	14352528	51	Trial: 51	14352528	102	¼¦ÍÈ	Ã¢¹û	·ÊÔí	j	j
xjs	.	.	.	.	.	.	.	.	.	.	11	.	.	.	false	false	Message: 1066ms	5.97	28.55	209	1259	496.20	547.30	3	427.90	1051	475.60	372.50	SYNCTIME	1066	.	.	xjs.edf	RIGHT	2735	14355263	Full Trial Period	14352528	51	Trial: 51	14352528	102	¼¦ÍÈ	Ã¢¹û	·ÊÔí	j	j
xjs	.	.	.	.	.	.	.	.	.	.	12	.	.	.	false	false	Message: 1996ms	4.56	120.12	38	2010	802.30	420.50	7	218.40	1973	666.40	414.90	INVISIBLE_BOUNDARY[2]	1996	.	.	xjs.edf	RIGHT	2735	14355263	Full Trial Period	14352528	51	Trial: 51	14352528	102	¼¦ÍÈ	Ã¢¹û	·ÊÔí	j	j
xjs	.	.	.	.	.	.	.	.	.	.	13	.	.	.	false	false	Message: 2008ms	4.56	120.12	38	2010	802.30	420.50	7	218.40	1973	666.40	414.90	SYNCTIME	2008	.	.	xjs.edf	RIGHT	2735	14355263	Full Trial Period	14352528	51	Trial: 51	14352528	102	¼¦ÍÈ	Ã¢¹û	·ÊÔí	j	j
xjs	.	.	.	.	138	2733	10	2596	525.20	350.10	14	.	.	.	false	false	Message: 2716ms	.	.	.	.	.	.	.	.	.	.	.	KEYBOARD	2716	525.20	350.10	xjs.edf	RIGHT	2735	14355263	Full Trial Period	14352528	51	Trial: 51	14352528	102	¼¦ÍÈ	Ã¢¹û	·ÊÔí	j	j
xjs	.	.	.	.	.	.	.	.	.	.	15	.	.	.	false	false	Message: 2777ms	.	.	.	.	.	.	.	.	.	.	.	TRIAL_RESULT 0	2777	.	.	xjs.edf	RIGHT	2735	14355263	Full Trial Period	14352528	51	Trial: 51	14352528	102	¼¦ÍÈ	Ã¢¹û	·ÊÔí	j	j
xjs	.	.	.	.	.	.	.	.	.	.	1	.	.	.	false	false	Message: -16ms	.	.	.	.	.	.	.	.	.	.	.	TRIALID 51	-16	.	.	xjs.edf	RIGHT	3566	14360176	Full Trial Period	14356610	52	Trial: 52	14356610	96	ÆÏÌÑ	Å¦¿Û	ÏóÆå	j	j
xjs	.	.	.	.	.	.	.	.	.	.	2	.	.	.	false	false	Message: -1ms	.	.	.	.	.	.	.	.	.	.	.	RECCFG CR 1000 2 0 R	-1	.	.	xjs.edf	RIGHT	3566	14360176	Full Trial Period	14356610	52	Trial: 52	14356610	96	ÆÏÌÑ	Å¦¿Û	ÏóÆå	j	j
xjs	.	.	.	.	.	.	.	.	.	.	3	.	.	.	false	false	Message: -1ms	.	.	.	.	.	.	.	.	.	.	.	ELCLCFG TOWER	-1	.	.	xjs.edf	RIGHT	3566	14360176	Full Trial Period	14356610	52	Trial: 52	14356610	96	ÆÏÌÑ	Å¦¿Û	ÏóÆå	j	j
xjs	.	.	.	.	.	.	.	.	.	.	4	.	.	.	false	false	Message: -1ms	.	.	.	.	.	.	.	.	.	.	.	GAZE_COORDS 0.00 0.00 1023.00 767.00	-1	.	.	xjs.edf	RIGHT	3566	14360176	Full Trial Period	14356610	52	Trial: 52	14356610	96	ÆÏÌÑ	Å¦¿Û	ÏóÆå	j	j
xjs	.	.	.	.	.	.	.	.	.	.	5	.	.	.	false	false	Message: -1ms	.	.	.	.	.	.	.	.	.	.	.	THRESHOLDS R 92 222	-1	.	.	xjs.edf	RIGHT	3566	14360176	Full Trial Period	14356610	52	Trial: 52	14356610	96	ÆÏÌÑ	Å¦¿Û	ÏóÆå	j	j
xjs	.	.	.	.	.	.	.	.	.	.	6	.	.	.	false	false	Message: -1ms	.	.	.	.	.	.	.	.	.	.	.	ELCL_PROC CENTROID (3)	-1	.	.	xjs.edf	RIGHT	3566	14360176	Full Trial Period	14356610	52	Trial: 52	14356610	96	ÆÏÌÑ	Å¦¿Û	ÏóÆå	j	j
xjs	.	.	.	.	.	.	.	.	.	.	7	.	.	.	false	false	Message: -1ms	.	.	.	.	.	.	.	.	.	.	.	ELCL_PCR_PARAM 5 3.0	-1	.	.	xjs.edf	RIGHT	3566	14360176	Full Trial Period	14356610	52	Trial: 52	14356610	96	ÆÏÌÑ	Å¦¿Û	ÏóÆå	j	j
xjs	.	.	.	.	.	.	.	.	.	.	8	.	.	.	false	true	Message: 0ms	.	.	.	.	.	.	.	.	.	.	.	!MODE RECORD CR 1000 2 0 R	0	.	.	xjs.edf	RIGHT	3566	14360176	Full Trial Period	14356610	52	Trial: 52	14356610	96	ÆÏÌÑ	Å¦¿Û	ÏóÆå	j	j
xjs	.	.	.	.	271	277	1	7	144.60	359.10	9	.	.	.	false	false	Message: 50ms	.	.	.	.	.	.	.	.	.	.	.	SYNCTIME	50	144.60	359.10	xjs.edf	RIGHT	3566	14360176	Full Trial Period	14356610	52	Trial: 52	14356610	96	ÆÏÌÑ	Å¦¿Û	ÏóÆå	j	j
xjs	.	.	.	.	.	.	.	.	.	.	10	.	.	.	false	false	Message: 831ms	8.49	45.13	188	1008	566.60	599.40	3	412.10	821	442.40	379.50	INVISIBLE_BOUNDARY[1]	831	.	.	xjs.edf	RIGHT	3566	14360176	Full Trial Period	14356610	52	Trial: 52	14356610	96	ÆÏÌÑ	Å¦¿Û	ÏóÆå	j	j
xjs	.	.	.	.	.	.	.	.	.	.	11	.	.	.	false	false	Message: 842ms	8.49	45.13	188	1008	566.60	599.40	3	412.10	821	442.40	379.50	SYNCTIME	842	.	.	xjs.edf	RIGHT	3566	14360176	Full Trial Period	14356610	52	Trial: 52	14356610	96	ÆÏÌÑ	Å¦¿Û	ÏóÆå	j	j
xjs	.	.	.	.	.	.	.	.	.	.	12	.	.	.	false	false	Message: 2264ms	15.21	42.37	359	2303	949.00	380.20	7	246.80	1945	491.20	374.20	INVISIBLE_BOUNDARY[2]	2264	.	.	xjs.edf	RIGHT	3566	14360176	Full Trial Period	14356610	52	Trial: 52	14356610	96	ÆÏÌÑ	Å¦¿Û	ÏóÆå	j	j
xjs	.	.	.	.	.	.	.	.	.	.	13	.	.	.	false	false	Message: 2267ms	15.21	42.37	359	2303	949.00	380.20	7	246.80	1945	491.20	374.20	SYNCTIME	2267	.	.	xjs.edf	RIGHT	3566	14360176	Full Trial Period	14356610	52	Trial: 52	14356610	96	ÆÏÌÑ	Å¦¿Û	ÏóÆå	j	j
xjs	.	.	.	.	295	3564	12	3270	859.10	467.20	14	.	.	.	false	false	Message: 3547ms	.	.	.	.	.	.	.	.	.	.	.	KEYBOARD	3547	859.10	467.20	xjs.edf	RIGHT	3566	14360176	Full Trial Period	14356610	52	Trial: 52	14356610	96	ÆÏÌÑ	Å¦¿Û	ÏóÆå	j	j
xjs	.	.	.	.	.	.	.	.	.	.	15	.	.	.	false	false	Message: 3610ms	.	.	.	.	.	.	.	.	.	.	.	TRIAL_RESULT 0	3610	.	.	xjs.edf	RIGHT	3566	14360176	Full Trial Period	14356610	52	Trial: 52	14356610	96	ÆÏÌÑ	Å¦¿Û	ÏóÆå	j	j
xjs	.	.	.	.	.	.	.	.	.	.	1	.	.	.	false	false	Message: -16ms	.	.	.	.	.	.	.	.	.	.	.	TRIALID 52	-16	.	.	xjs.edf	RIGHT	2820	14364104	Full Trial Period	14361284	53	Trial: 53	14361284	80	ÄûÃÊ	éÏé­	¼¦µ°	f	j
xjs	.	.	.	.	.	.	.	.	.	.	2	.	.	.	false	false	Message: -1ms	.	.	.	.	.	.	.	.	.	.	.	RECCFG CR 1000 2 0 R	-1	.	.	xjs.edf	RIGHT	2820	14364104	Full Trial Period	14361284	53	Trial: 53	14361284	80	ÄûÃÊ	éÏé­	¼¦µ°	f	j
xjs	.	.	.	.	.	.	.	.	.	.	3	.	.	.	false	false	Message: -1ms	.	.	.	.	.	.	.	.	.	.	.	ELCLCFG TOWER	-1	.	.	xjs.edf	RIGHT	2820	14364104	Full Trial Period	14361284	53	Trial: 53	14361284	80	ÄûÃÊ	éÏé­	¼¦µ°	f	j
xjs	.	.	.	.	.	.	.	.	.	.	4	.	.	.	false	false	Message: -1ms	.	.	.	.	.	.	.	.	.	.	.	GAZE_COORDS 0.00 0.00 1023.00 767.00	-1	.	.	xjs.edf	RIGHT	2820	14364104	Full Trial Period	14361284	53	Trial: 53	14361284	80	ÄûÃÊ	éÏé­	¼¦µ°	f	j
xjs	.	.	.	.	.	.	.	.	.	.	5	.	.	.	false	false	Message: -1ms	.	.	.	.	.	.	.	.	.	.	.	THRESHOLDS R 92 222	-1	.	.	xjs.edf	RIGHT	2820	14364104	Full Trial Period	14361284	53	Trial: 53	14361284	80	ÄûÃÊ	éÏé­	¼¦µ°	f	j
xjs	.	.	.	.	.	.	.	.	.	.	6	.	.	.	false	false	Message: -1ms	.	.	.	.	.	.	.	.	.	.	.	ELCL_PROC CENTROID (3)	-1	.	.	xjs.edf	RIGHT	2820	14364104	Full Trial Period	14361284	53	Trial: 53	14361284	80	ÄûÃÊ	éÏé­	¼¦µ°	f	j
xjs	.	.	.	.	.	.	.	.	.	.	7	.	.	.	false	false	Message: -1ms	.	.	.	.	.	.	.	.	.	.	.	ELCL_PCR_PARAM 5 3.0	-1	.	.	xjs.edf	RIGHT	2820	14364104	Full Trial Period	14361284	53	Trial: 53	14361284	80	ÄûÃÊ	éÏé­	¼¦µ°	f	j
xjs	.	.	.	.	.	.	.	.	.	.	8	.	.	.	false	true	Message: 0ms	.	.	.	.	.	.	.	.	.	.	.	!MODE RECORD CR 1000 2 0 R	0	.	.	xjs.edf	RIGHT	2820	14364104	Full Trial Period	14361284	53	Trial: 53	14361284	80	ÄûÃÊ	éÏé­	¼¦µ°	f	j
xjs	.	.	.	.	585	591	1	7	146.20	379.90	9	.	.	.	false	false	Message: 42ms	.	.	.	.	.	.	.	.	.	.	.	SYNCTIME	42	146.20	379.90	xjs.edf	RIGHT	2820	14364104	Full Trial Period	14361284	53	Trial: 53	14361284	80	ÄûÃÊ	éÏé­	¼¦µ°	f	j
xjs	.	.	.	.	.	.	.	.	.	.	10	.	.	.	false	false	Message: 949ms	8.27	61.73	134	1069	548.10	578.90	2	367.00	936	434.10	362.30	INVISIBLE_BOUNDARY[1]	949	.	.	xjs.edf	RIGHT	2820	14364104	Full Trial Period	14361284	53	Trial: 53	14361284	80	ÄûÃÊ	éÏé­	¼¦µ°	f	j
xjs	.	.	.	.	.	.	.	.	.	.	11	.	.	.	false	false	Message: 959ms	8.27	61.73	134	1069	548.10	578.90	2	367.00	936	434.10	362.30	SYNCTIME	959	.	.	xjs.edf	RIGHT	2820	14364104	Full Trial Period	14361284	53	Trial: 53	14361284	80	ÄûÃÊ	éÏé­	¼¦µ°	f	j
xjs	.	.	.	.	.	.	.	.	.	.	12	.	.	.	false	false	Message: 1998ms	5.62	57.89	97	2017	837.90	413.40	5	210.60	1921	670.00	412.40	INVISIBLE_BOUNDARY[2]	1998	.	.	xjs.edf	RIGHT	2820	14364104	Full Trial Period	14361284	53	Trial: 53	14361284	80	ÄûÃÊ	éÏé­	¼¦µ°	f	j
xjs	.	.	.	.	.	.	.	.	.	.	13	.	.	.	false	false	Message: 2009ms	5.62	57.89	97	2017	837.90	413.40	5	210.60	1921	670.00	412.40	SYNCTIME	2009	.	.	xjs.edf	RIGHT	2820	14364104	Full Trial Period	14361284	53	Trial: 53	14361284	80	ÄûÃÊ	éÏé­	¼¦µ°	f	j
xjs	.	.	.	.	189	2818	8	2630	441.40	379.10	14	.	.	.	false	false	Message: 2801ms	.	.	.	.	.	.	.	.	.	.	.	KEYBOARD	2801	441.40	379.10	xjs.edf	RIGHT	2820	14364104	Full Trial Period	14361284	53	Trial: 53	14361284	80	ÄûÃÊ	éÏé­	¼¦µ°	f	j
xjs	.	.	.	.	.	.	.	.	.	.	15	.	.	.	false	false	Message: 2866ms	.	.	.	.	.	.	.	.	.	.	.	TRIAL_RESULT 0	2866	.	.	xjs.edf	RIGHT	2820	14364104	Full Trial Period	14361284	53	Trial: 53	14361284	80	ÄûÃÊ	éÏé­	¼¦µ°	f	j
xjs	.	.	.	.	.	.	.	.	.	.	1	.	.	.	false	false	Message: -17ms	.	.	.	.	.	.	.	.	.	.	.	TRIALID 53	-17	.	.	xjs.edf	RIGHT	5103	14370279	Full Trial Period	14365176	54	Trial: 54	14365176	67	ÄûÃÊ	éÏé­Çò	²£Á§Öé	f	f
xjs	.	.	.	.	.	.	.	.	.	.	2	.	.	.	false	false	Message: -1ms	.	.	.	.	.	.	.	.	.	.	.	RECCFG CR 1000 2 0 R	-1	.	.	xjs.edf	RIGHT	5103	14370279	Full Trial Period	14365176	54	Trial: 54	14365176	67	ÄûÃÊ	éÏé­Çò	²£Á§Öé	f	f
xjs	.	.	.	.	.	.	.	.	.	.	3	.	.	.	false	false	Message: -1ms	.	.	.	.	.	.	.	.	.	.	.	ELCLCFG TOWER	-1	.	.	xjs.edf	RIGHT	5103	14370279	Full Trial Period	14365176	54	Trial: 54	14365176	67	ÄûÃÊ	éÏé­Çò	²£Á§Öé	f	f
xjs	.	.	.	.	.	.	.	.	.	.	4	.	.	.	false	false	Message: -1ms	.	.	.	.	.	.	.	.	.	.	.	GAZE_COORDS 0.00 0.00 1023.00 767.00	-1	.	.	xjs.edf	RIGHT	5103	14370279	Full Trial Period	14365176	54	Trial: 54	14365176	67	ÄûÃÊ	éÏé­Çò	²£Á§Öé	f	f
xjs	.	.	.	.	.	.	.	.	.	.	5	.	.	.	false	false	Message: -1ms	.	.	.	.	.	.	.	.	.	.	.	THRESHOLDS R 92 222	-1	.	.	xjs.edf	RIGHT	5103	14370279	Full Trial Period	14365176	54	Trial: 54	14365176	67	ÄûÃÊ	éÏé­Çò	²£Á§Öé	f	f
xjs	.	.	.	.	.	.	.	.	.	.	6	.	.	.	false	false	Message: -1ms	.	.	.	.	.	.	.	.	.	.	.	ELCL_PROC CENTROID (3)	-1	.	.	xjs.edf	RIGHT	5103	14370279	Full Trial Period	14365176	54	Trial: 54	14365176	67	ÄûÃÊ	éÏé­Çò	²£Á§Öé	f	f
xjs	.	.	.	.	.	.	.	.	.	.	7	.	.	.	false	false	Message: -1ms	.	.	.	.	.	.	.	.	.	.	.	ELCL_PCR_PARAM 5 3.0	-1	.	.	xjs.edf	RIGHT	5103	14370279	Full Trial Period	14365176	54	Trial: 54	14365176	67	ÄûÃÊ	éÏé­Çò	²£Á§Öé	f	f
xjs	.	.	.	.	.	.	.	.	.	.	8	.	.	.	false	true	Message: 0ms	.	.	.	.	.	.	.	.	.	.	.	!MODE RECORD CR 1000 2 0 R	0	.	.	xjs.edf	RIGHT	5103	14370279	Full Trial Period	14365176	54	Trial: 54	14365176	67	ÄûÃÊ	éÏé­Çò	²£Á§Öé	f	f
xjs	.	.	.	.	370	376	1	7	160.80	387.40	9	.	.	.	false	false	Message: 41ms	.	.	.	.	.	.	.	.	.	.	.	SYNCTIME	41	160.80	387.40	xjs.edf	RIGHT	5103	14370279	Full Trial Period	14365176	54	Trial: 54	14365176	67	ÄûÃÊ	éÏé­Çò	²£Á§Öé	f	f
xjs	.	.	.	.	.	.	.	.	.	.	10	.	.	.	false	false	Message: 561ms	9.63	145.95	66	583	458.40	393.30	2	254.30	518	171.90	386.60	INVISIBLE_BOUNDARY[1]	561	.	.	xjs.edf	RIGHT	5103	14370279	Full Trial Period	14365176	54	Trial: 54	14365176	67	ÄûÃÊ	éÏé­Çò	²£Á§Öé	f	f
xjs	.	.	.	.	.	.	.	.	.	.	11	.	.	.	false	false	Message: 566ms	9.63	145.95	66	583	458.40	393.30	2	254.30	518	171.90	386.60	SYNCTIME	566	.	.	xjs.edf	RIGHT	5103	14370279	Full Trial Period	14365176	54	Trial: 54	14365176	67	ÄûÃÊ	éÏé­Çò	²£Á§Öé	f	f
xjs	.	.	.	.	.	.	.	.	.	.	12	.	.	.	false	false	Message: 2769ms	11.20	149.31	75	2809	919.40	423.50	8	261.40	2735	588.50	364.00	INVISIBLE_BOUNDARY[2]	2769	.	.	xjs.edf	RIGHT	5103	14370279	Full Trial Period	14365176	54	Trial: 54	14365176	67	ÄûÃÊ	éÏé­Çò	²£Á§Öé	f	f
xjs	.	.	.	.	.	.	.	.	.	.	13	.	.	.	false	false	Message: 2774ms	11.20	149.31	75	2809	919.40	423.50	8	261.40	2735	588.50	364.00	SYNCTIME	2774	.	.	xjs.edf	RIGHT	5103	14370279	Full Trial Period	14365176	54	Trial: 54	14365176	67	ÄûÃÊ	éÏé­Çò	²£Á§Öé	f	f
xjs	.	.	.	.	132	5101	15	4970	854.70	466.10	14	.	.	.	false	false	Message: 5085ms	.	.	.	.	.	.	.	.	.	.	.	KEYBOARD	5085	854.70	466.10	xjs.edf	RIGHT	5103	14370279	Full Trial Period	14365176	54	Trial: 54	14365176	67	ÄûÃÊ	éÏé­Çò	²£Á§Öé	f	f
xjs	.	.	.	.	.	.	.	.	.	.	15	.	.	.	false	false	Message: 5146ms	.	.	.	.	.	.	.	.	.	.	.	TRIAL_RESULT 0	5146	.	.	xjs.edf	RIGHT	5103	14370279	Full Trial Period	14365176	54	Trial: 54	14365176	67	ÄûÃÊ	éÏé­Çò	²£Á§Öé	f	f
xjs	.	.	.	.	.	.	.	.	.	.	1	.	.	.	false	false	Message: -17ms	.	.	.	.	.	.	.	.	.	.	.	TRIALID 54	-17	.	.	xjs.edf	RIGHT	3730	14375113	Full Trial Period	14371383	55	Trial: 55	14371383	69	Ç¦±Ê	éÏé­Çò	ÄûÃÊ	f	j
xjs	.	.	.	.	.	.	.	.	.	.	2	.	.	.	false	false	Message: -1ms	.	.	.	.	.	.	.	.	.	.	.	RECCFG CR 1000 2 0 R	-1	.	.	xjs.edf	RIGHT	3730	14375113	Full Trial Period	14371383	55	Trial: 55	14371383	69	Ç¦±Ê	éÏé­Çò	ÄûÃÊ	f	j
xjs	.	.	.	.	.	.	.	.	.	.	3	.	.	.	false	false	Message: -1ms	.	.	.	.	.	.	.	.	.	.	.	ELCLCFG TOWER	-1	.	.	xjs.edf	RIGHT	3730	14375113	Full Trial Period	14371383	55	Trial: 55	14371383	69	Ç¦±Ê	éÏé­Çò	ÄûÃÊ	f	j
xjs	.	.	.	.	.	.	.	.	.	.	4	.	.	.	false	false	Message: -1ms	.	.	.	.	.	.	.	.	.	.	.	GAZE_COORDS 0.00 0.00 1023.00 767.00	-1	.	.	xjs.edf	RIGHT	3730	14375113	Full Trial Period	14371383	55	Trial: 55	14371383	69	Ç¦±Ê	éÏé­Çò	ÄûÃÊ	f	j
xjs	.	.	.	.	.	.	.	.	.	.	5	.	.	.	false	false	Message: -1ms	.	.	.	.	.	.	.	.	.	.	.	THRESHOLDS R 92 222	-1	.	.	xjs.edf	RIGHT	3730	14375113	Full Trial Period	14371383	55	Trial: 55	14371383	69	Ç¦±Ê	éÏé­Çò	ÄûÃÊ	f	j
xjs	.	.	.	.	.	.	.	.	.	.	6	.	.	.	false	false	Message: -1ms	.	.	.	.	.	.	.	.	.	.	.	ELCL_PROC CENTROID (3)	-1	.	.	xjs.edf	RIGHT	3730	14375113	Full Trial Period	14371383	55	Trial: 55	14371383	69	Ç¦±Ê	éÏé­Çò	ÄûÃÊ	f	j
xjs	.	.	.	.	.	.	.	.	.	.	7	.	.	.	false	false	Message: -1ms	.	.	.	.	.	.	.	.	.	.	.	ELCL_PCR_PARAM 5 3.0	-1	.	.	xjs.edf	RIGHT	3730	14375113	Full Trial Period	14371383	55	Trial: 55	14371383	69	Ç¦±Ê	éÏé­Çò	ÄûÃÊ	f	j
xjs	.	.	.	.	.	.	.	.	.	.	8	.	.	.	false	true	Message: 0ms	.	.	.	.	.	.	.	.	.	.	.	!MODE RECORD CR 1000 2 0 R	0	.	.	xjs.edf	RIGHT	3730	14375113	Full Trial Period	14371383	55	Trial: 55	14371383	69	Ç¦±Ê	éÏé­Çò	ÄûÃÊ	f	j
xjs	.	.	.	.	495	501	1	7	158.40	372.20	9	.	.	.	false	false	Message: 50ms	.	.	.	.	.	.	.	.	.	.	.	SYNCTIME	50	158.40	372.20	xjs.edf	RIGHT	3730	14375113	Full Trial Period	14371383	55	Trial: 55	14371383	69	Ç¦±Ê	éÏé­Çò	ÄûÃÊ	f	j
xjs	.	.	.	.	.	.	.	.	.	.	10	.	.	.	false	false	Message: 1497ms	11.64	57.90	201	1675	546.80	642.30	4	392.60	1475	300.80	392.90	INVISIBLE_BOUNDARY[1]	1497	.	.	xjs.edf	RIGHT	3730	14375113	Full Trial Period	14371383	55	Trial: 55	14371383	69	Ç¦±Ê	éÏé­Çò	ÄûÃÊ	f	j
xjs	.	.	.	.	.	.	.	.	.	.	11	.	.	.	false	false	Message: 1508ms	11.64	57.90	201	1675	546.80	642.30	4	392.60	1475	300.80	392.90	SYNCTIME	1508	.	.	xjs.edf	RIGHT	3730	14375113	Full Trial Period	14371383	55	Trial: 55	14371383	69	Ç¦±Ê	éÏé­Çò	ÄûÃÊ	f	j
xjs	.	.	.	.	.	.	.	.	.	.	12	.	.	.	false	false	Message: 2487ms	3.26	21.86	149	2612	787.00	386.70	7	226.80	2464	703.10	340.40	INVISIBLE_BOUNDARY[2]	2487	.	.	xjs.edf	RIGHT	3730	14375113	Full Trial Period	14371383	55	Trial: 55	14371383	69	Ç¦±Ê	éÏé­Çò	ÄûÃÊ	f	j
xjs	.	.	.	.	.	.	.	.	.	.	13	.	.	.	false	false	Message: 2491ms	3.26	21.86	149	2612	787.00	386.70	7	226.80	2464	703.10	340.40	SYNCTIME	2491	.	.	xjs.edf	RIGHT	3730	14375113	Full Trial Period	14371383	55	Trial: 55	14371383	69	Ç¦±Ê	éÏé­Çò	ÄûÃÊ	f	j
xjs	.	.	.	.	94	3728	11	3635	434.30	448.30	14	.	.	.	false	false	Message: 3711ms	.	.	.	.	.	.	.	.	.	.	.	KEYBOARD	3711	434.30	448.30	xjs.edf	RIGHT	3730	14375113	Full Trial Period	14371383	55	Trial: 55	14371383	69	Ç¦±Ê	éÏé­Çò	ÄûÃÊ	f	j
xjs	.	.	.	.	.	.	.	.	.	.	15	.	.	.	false	false	Message: 3780ms	.	.	.	.	.	.	.	.	.	.	.	TRIAL_RESULT 0	3780	.	.	xjs.edf	RIGHT	3730	14375113	Full Trial Period	14371383	55	Trial: 55	14371383	69	Ç¦±Ê	éÏé­Çò	ÄûÃÊ	f	j
xjs	.	.	.	.	.	.	.	.	.	.	1	.	.	.	false	false	Message: -20ms	.	.	.	.	.	.	.	.	.	.	.	TRIALID 55	-20	.	.	xjs.edf	RIGHT	4356	14382850	Full Trial Period	14378494	56	Trial: 56	14378494	46	Ìú»·	ÏîÁ´	ÏÉÈËÕÆ	f	f
xjs	.	.	.	.	.	.	.	.	.	.	2	.	.	.	false	false	Message: -1ms	.	.	.	.	.	.	.	.	.	.	.	RECCFG CR 1000 2 0 R	-1	.	.	xjs.edf	RIGHT	4356	14382850	Full Trial Period	14378494	56	Trial: 56	14378494	46	Ìú»·	ÏîÁ´	ÏÉÈËÕÆ	f	f
xjs	.	.	.	.	.	.	.	.	.	.	3	.	.	.	false	false	Message: -1ms	.	.	.	.	.	.	.	.	.	.	.	ELCLCFG TOWER	-1	.	.	xjs.edf	RIGHT	4356	14382850	Full Trial Period	14378494	56	Trial: 56	14378494	46	Ìú»·	ÏîÁ´	ÏÉÈËÕÆ	f	f
xjs	.	.	.	.	.	.	.	.	.	.	4	.	.	.	false	false	Message: -1ms	.	.	.	.	.	.	.	.	.	.	.	GAZE_COORDS 0.00 0.00 1023.00 767.00	-1	.	.	xjs.edf	RIGHT	4356	14382850	Full Trial Period	14378494	56	Trial: 56	14378494	46	Ìú»·	ÏîÁ´	ÏÉÈËÕÆ	f	f
xjs	.	.	.	.	.	.	.	.	.	.	5	.	.	.	false	false	Message: -1ms	.	.	.	.	.	.	.	.	.	.	.	THRESHOLDS R 92 222	-1	.	.	xjs.edf	RIGHT	4356	14382850	Full Trial Period	14378494	56	Trial: 56	14378494	46	Ìú»·	ÏîÁ´	ÏÉÈËÕÆ	f	f
xjs	.	.	.	.	.	.	.	.	.	.	6	.	.	.	false	false	Message: -1ms	.	.	.	.	.	.	.	.	.	.	.	ELCL_PROC CENTROID (3)	-1	.	.	xjs.edf	RIGHT	4356	14382850	Full Trial Period	14378494	56	Trial: 56	14378494	46	Ìú»·	ÏîÁ´	ÏÉÈËÕÆ	f	f
xjs	.	.	.	.	.	.	.	.	.	.	7	.	.	.	false	false	Message: -1ms	.	.	.	.	.	.	.	.	.	.	.	ELCL_PCR_PARAM 5 3.0	-1	.	.	xjs.edf	RIGHT	4356	14382850	Full Trial Period	14378494	56	Trial: 56	14378494	46	Ìú»·	ÏîÁ´	ÏÉÈËÕÆ	f	f
xjs	.	.	.	.	.	.	.	.	.	.	8	.	.	.	false	true	Message: 0ms	.	.	.	.	.	.	.	.	.	.	.	!MODE RECORD CR 1000 2 0 R	0	.	.	xjs.edf	RIGHT	4356	14382850	Full Trial Period	14378494	56	Trial: 56	14378494	46	Ìú»·	ÏîÁ´	ÏÉÈËÕÆ	f	f
xjs	.	.	.	.	264	270	1	7	161.50	389.60	9	.	.	.	false	false	Message: 46ms	.	.	.	.	.	.	.	.	.	.	.	SYNCTIME	46	161.50	389.60	xjs.edf	RIGHT	4356	14382850	Full Trial Period	14378494	56	Trial: 56	14378494	46	Ìú»·	ÏîÁ´	ÏÉÈËÕÆ	f	f
xjs	.	.	.	.	.	.	.	.	.	.	10	.	.	.	false	false	Message: 1983ms	5.95	17.61	338	2292	436.80	506.00	8	490.70	1955	369.60	345.50	INVISIBLE_BOUNDARY[1]	1983	.	.	xjs.edf	RIGHT	4356	14382850	Full Trial Period	14378494	56	Trial: 56	14378494	46	Ìú»·	ÏîÁ´	ÏÉÈËÕÆ	f	f
xjs	297	2283	2	1987	.	.	.	.	.	.	11	.	.	.	false	false	Message: 1987ms	5.95	17.61	338	2292	436.80	506.00	8	490.70	1955	369.60	345.50	SYNCTIME	1987	.	.	xjs.edf	RIGHT	4356	14382850	Full Trial Period	14378494	56	Trial: 56	14378494	46	Ìú»·	ÏîÁ´	ÏÉÈËÕÆ	f	f
xjs	.	.	.	.	.	.	.	.	.	.	12	.	.	.	false	false	Message: 3690ms	2.90	32.56	89	3694	822.80	402.10	12	99.50	3606	763.20	341.10	INVISIBLE_BOUNDARY[2]	3690	.	.	xjs.edf	RIGHT	4356	14382850	Full Trial Period	14378494	56	Trial: 56	14378494	46	Ìú»·	ÏîÁ´	ÏÉÈËÕÆ	f	f
xjs	.	.	.	.	342	4036	13	3695	863.50	394.00	13	.	.	.	false	false	Message: 3695ms	.	.	.	.	.	.	.	.	.	.	.	SYNCTIME	3695	.	.	xjs.edf	RIGHT	4356	14382850	Full Trial Period	14378494	56	Trial: 56	14378494	46	Ìú»·	ÏîÁ´	ÏÉÈËÕÆ	f	f
xjs	.	.	.	.	73	4354	14	4282	846.80	620.00	14	.	.	.	false	false	Message: 4337ms	.	.	.	.	.	.	.	.	.	.	.	KEYBOARD	4337	846.80	620.00	xjs.edf	RIGHT	4356	14382850	Full Trial Period	14378494	56	Trial: 56	14378494	46	Ìú»·	ÏîÁ´	ÏÉÈËÕÆ	f	f
xjs	.	.	.	.	.	.	.	.	.	.	15	.	.	.	false	false	Message: 4398ms	.	.	.	.	.	.	.	.	.	.	.	TRIAL_RESULT 0	4398	.	.	xjs.edf	RIGHT	4356	14382850	Full Trial Period	14378494	56	Trial: 56	14378494	46	Ìú»·	ÏîÁ´	ÏÉÈËÕÆ	f	f
xjs	.	.	.	.	.	.	.	.	.	.	1	.	.	.	false	false	Message: -17ms	.	.	.	.	.	.	.	.	.	.	.	TRIALID 56	-17	.	.	xjs.edf	RIGHT	3503	14387576	Full Trial Period	14384073	57	Trial: 57	14384073	82	ÏãÑÌ	Ç¦±Ê	¿ê×Ó	j	j
xjs	.	.	.	.	.	.	.	.	.	.	2	.	.	.	false	false	Message: -1ms	.	.	.	.	.	.	.	.	.	.	.	RECCFG CR 1000 2 0 R	-1	.	.	xjs.edf	RIGHT	3503	14387576	Full Trial Period	14384073	57	Trial: 57	14384073	82	ÏãÑÌ	Ç¦±Ê	¿ê×Ó	j	j
xjs	.	.	.	.	.	.	.	.	.	.	3	.	.	.	false	false	Message: -1ms	.	.	.	.	.	.	.	.	.	.	.	ELCLCFG TOWER	-1	.	.	xjs.edf	RIGHT	3503	14387576	Full Trial Period	14384073	57	Trial: 57	14384073	82	ÏãÑÌ	Ç¦±Ê	¿ê×Ó	j	j
xjs	.	.	.	.	.	.	.	.	.	.	4	.	.	.	false	false	Message: -1ms	.	.	.	.	.	.	.	.	.	.	.	GAZE_COORDS 0.00 0.00 1023.00 767.00	-1	.	.	xjs.edf	RIGHT	3503	14387576	Full Trial Period	14384073	57	Trial: 57	14384073	82	ÏãÑÌ	Ç¦±Ê	¿ê×Ó	j	j
xjs	.	.	.	.	.	.	.	.	.	.	5	.	.	.	false	false	Message: -1ms	.	.	.	.	.	.	.	.	.	.	.	THRESHOLDS R 92 222	-1	.	.	xjs.edf	RIGHT	3503	14387576	Full Trial Period	14384073	57	Trial: 57	14384073	82	ÏãÑÌ	Ç¦±Ê	¿ê×Ó	j	j
xjs	.	.	.	.	.	.	.	.	.	.	6	.	.	.	false	false	Message: -1ms	.	.	.	.	.	.	.	.	.	.	.	ELCL_PROC CENTROID (3)	-1	.	.	xjs.edf	RIGHT	3503	14387576	Full Trial Period	14384073	57	Trial: 57	14384073	82	ÏãÑÌ	Ç¦±Ê	¿ê×Ó	j	j
xjs	.	.	.	.	.	.	.	.	.	.	7	.	.	.	false	false	Message: -1ms	.	.	.	.	.	.	.	.	.	.	.	ELCL_PCR_PARAM 5 3.0	-1	.	.	xjs.edf	RIGHT	3503	14387576	Full Trial Period	14384073	57	Trial: 57	14384073	82	ÏãÑÌ	Ç¦±Ê	¿ê×Ó	j	j
xjs	.	.	.	.	.	.	.	.	.	.	8	.	.	.	false	true	Message: 0ms	.	.	.	.	.	.	.	.	.	.	.	!MODE RECORD CR 1000 2 0 R	0	.	.	xjs.edf	RIGHT	3503	14387576	Full Trial Period	14384073	57	Trial: 57	14384073	82	ÏãÑÌ	Ç¦±Ê	¿ê×Ó	j	j
xjs	.	.	.	.	235	241	1	7	132.20	354.40	9	.	.	.	false	false	Message: 50ms	.	.	.	.	.	.	.	.	.	.	.	SYNCTIME	50	132.20	354.40	xjs.edf	RIGHT	3503	14387576	Full Trial Period	14384073	57	Trial: 57	14384073	82	ÏãÑÌ	Ç¦±Ê	¿ê×Ó	j	j
xjs	.	.	.	.	.	.	.	.	.	.	10	.	.	.	false	false	Message: 1535ms	3.97	120.33	33	1547	481.40	378.60	4	196.30	1515	365.70	371.10	INVISIBLE_BOUNDARY[1]	1535	.	.	xjs.edf	RIGHT	3503	14387576	Full Trial Period	14384073	57	Trial: 57	14384073	82	ÏãÑÌ	Ç¦±Ê	¿ê×Ó	j	j
xjs	.	.	.	.	.	.	.	.	.	.	11	.	.	.	false	false	Message: 1541ms	3.97	120.33	33	1547	481.40	378.60	4	196.30	1515	365.70	371.10	SYNCTIME	1541	.	.	xjs.edf	RIGHT	3503	14387576	Full Trial Period	14384073	57	Trial: 57	14384073	82	ÏãÑÌ	Ç¦±Ê	¿ê×Ó	j	j
xjs	.	.	.	.	154	2601	9	2448	774.40	424.20	12	.	.	.	false	false	Message: 2448ms	.	.	.	.	.	.	.	.	.	.	.	INVISIBLE_BOUNDARY[2]	2448	.	.	xjs.edf	RIGHT	3503	14387576	Full Trial Period	14384073	57	Trial: 57	14384073	82	ÏãÑÌ	Ç¦±Ê	¿ê×Ó	j	j
xjs	.	.	.	.	154	2601	9	2448	774.40	424.20	13	.	.	.	false	false	Message: 2458ms	.	.	.	.	.	.	.	.	.	.	.	SYNCTIME	2458	774.40	424.20	xjs.edf	RIGHT	3503	14387576	Full Trial Period	14384073	57	Trial: 57	14384073	82	ÏãÑÌ	Ç¦±Ê	¿ê×Ó	j	j
xjs	164	3502	4	3339	.	.	.	.	.	.	14	.	.	.	false	false	Message: 3484ms	7.58	42.58	178	3502	597.60	576.90	11	334.50	3325	578.00	353.80	KEYBOARD	3484	.	.	xjs.edf	RIGHT	3503	14387576	Full Trial Period	14384073	57	Trial: 57	14384073	82	ÏãÑÌ	Ç¦±Ê	¿ê×Ó	j	j
xjs	.	.	.	.	.	.	.	.	.	.	15	.	.	.	false	false	Message: 3557ms	.	.	.	.	.	.	.	.	.	.	.	TRIAL_RESULT 0	3557	.	.	xjs.edf	RIGHT	3503	14387576	Full Trial Period	14384073	57	Trial: 57	14384073	82	ÏãÑÌ	Ç¦±Ê	¿ê×Ó	j	j
xjs	.	.	.	.	.	.	.	.	.	.	1	.	.	.	false	false	Message: -21ms	.	.	.	.	.	.	.	.	.	.	.	TRIALID 57	-21	.	.	xjs.edf	RIGHT	4071	14392881	Full Trial Period	14388810	58	Trial: 58	14388810	135	Ã¢¹û	Êó±ê	ÃÞÇ©	f	f
xjs	.	.	.	.	.	.	.	.	.	.	2	.	.	.	false	false	Message: -1ms	.	.	.	.	.	.	.	.	.	.	.	RECCFG CR 1000 2 0 R	-1	.	.	xjs.edf	RIGHT	4071	14392881	Full Trial Period	14388810	58	Trial: 58	14388810	135	Ã¢¹û	Êó±ê	ÃÞÇ©	f	f
xjs	.	.	.	.	.	.	.	.	.	.	3	.	.	.	false	false	Message: -1ms	.	.	.	.	.	.	.	.	.	.	.	ELCLCFG TOWER	-1	.	.	xjs.edf	RIGHT	4071	14392881	Full Trial Period	14388810	58	Trial: 58	14388810	135	Ã¢¹û	Êó±ê	ÃÞÇ©	f	f
xjs	.	.	.	.	.	.	.	.	.	.	4	.	.	.	false	false	Message: -1ms	.	.	.	.	.	.	.	.	.	.	.	GAZE_COORDS 0.00 0.00 1023.00 767.00	-1	.	.	xjs.edf	RIGHT	4071	14392881	Full Trial Period	14388810	58	Trial: 58	14388810	135	Ã¢¹û	Êó±ê	ÃÞÇ©	f	f
xjs	.	.	.	.	.	.	.	.	.	.	5	.	.	.	false	false	Message: -1ms	.	.	.	.	.	.	.	.	.	.	.	THRESHOLDS R 92 222	-1	.	.	xjs.edf	RIGHT	4071	14392881	Full Trial Period	14388810	58	Trial: 58	14388810	135	Ã¢¹û	Êó±ê	ÃÞÇ©	f	f
xjs	.	.	.	.	.	.	.	.	.	.	6	.	.	.	false	false	Message: -1ms	.	.	.	.	.	.	.	.	.	.	.	ELCL_PROC CENTROID (3)	-1	.	.	xjs.edf	RIGHT	4071	14392881	Full Trial Period	14388810	58	Trial: 58	14388810	135	Ã¢¹û	Êó±ê	ÃÞÇ©	f	f
xjs	.	.	.	.	.	.	.	.	.	.	7	.	.	.	false	false	Message: -1ms	.	.	.	.	.	.	.	.	.	.	.	ELCL_PCR_PARAM 5 3.0	-1	.	.	xjs.edf	RIGHT	4071	14392881	Full Trial Period	14388810	58	Trial: 58	14388810	135	Ã¢¹û	Êó±ê	ÃÞÇ©	f	f
xjs	.	.	.	.	.	.	.	.	.	.	8	.	.	.	false	true	Message: 0ms	.	.	.	.	.	.	.	.	.	.	.	!MODE RECORD CR 1000 2 0 R	0	.	.	xjs.edf	RIGHT	4071	14392881	Full Trial Period	14388810	58	Trial: 58	14388810	135	Ã¢¹û	Êó±ê	ÃÞÇ©	f	f
xjs	.	.	.	.	66	72	1	7	154.70	374.10	9	.	.	.	false	false	Message: 45ms	.	.	.	.	.	.	.	.	.	.	.	SYNCTIME	45	154.70	374.10	xjs.edf	RIGHT	4071	14392881	Full Trial Period	14388810	58	Trial: 58	14388810	135	Ã¢¹û	Êó±ê	ÃÞÇ©	f	f
xjs	.	.	.	.	.	.	.	.	.	.	10	.	.	.	false	false	Message: 658ms	11.09	156.17	71	681	497.90	380.80	3	248.10	611	168.80	369.10	INVISIBLE_BOUNDARY[1]	658	.	.	xjs.edf	RIGHT	4071	14392881	Full Trial Period	14388810	58	Trial: 58	14388810	135	Ã¢¹û	Êó±ê	ÃÞÇ©	f	f
xjs	.	.	.	.	.	.	.	.	.	.	11	.	.	.	false	false	Message: 662ms	11.09	156.17	71	681	497.90	380.80	3	248.10	611	168.80	369.10	SYNCTIME	662	.	.	xjs.edf	RIGHT	4071	14392881	Full Trial Period	14388810	58	Trial: 58	14388810	135	Ã¢¹û	Êó±ê	ÃÞÇ©	f	f
xjs	.	.	.	.	.	.	.	.	.	.	12	.	.	.	false	false	Message: 2402ms	10.57	135.48	78	2405	817.10	432.00	9	267.60	2328	508.90	373.80	INVISIBLE_BOUNDARY[2]	2402	.	.	xjs.edf	RIGHT	4071	14392881	Full Trial Period	14388810	58	Trial: 58	14388810	135	Ã¢¹û	Êó±ê	ÃÞÇ©	f	f
xjs	.	.	.	.	150	2555	10	2406	793.90	399.30	13	.	.	.	false	false	Message: 2411ms	.	.	.	.	.	.	.	.	.	.	.	SYNCTIME	2411	793.90	399.30	xjs.edf	RIGHT	4071	14392881	Full Trial Period	14388810	58	Trial: 58	14388810	135	Ã¢¹û	Êó±ê	ÃÞÇ©	f	f
xjs	.	.	.	.	.	.	.	.	.	.	14	.	.	.	false	false	Message: 4053ms	11.12	113.47	98	4069	494.10	411.80	15	297.20	3972	823.70	439.70	KEYBOARD	4053	.	.	xjs.edf	RIGHT	4071	14392881	Full Trial Period	14388810	58	Trial: 58	14388810	135	Ã¢¹û	Êó±ê	ÃÞÇ©	f	f
xjs	.	.	.	.	.	.	.	.	.	.	15	.	.	.	false	false	Message: 4115ms	.	.	.	.	.	.	.	.	.	.	.	TRIAL_RESULT 0	4115	.	.	xjs.edf	RIGHT	4071	14392881	Full Trial Period	14388810	58	Trial: 58	14388810	135	Ã¢¹û	Êó±ê	ÃÞÇ©	f	f
xjs	.	.	.	.	.	.	.	.	.	.	1	.	.	.	false	false	Message: -17ms	.	.	.	.	.	.	.	.	.	.	.	TRIALID 58	-17	.	.	xjs.edf	RIGHT	5289	14400043	Full Trial Period	14394754	59	Trial: 59	14394754	99	Ô²Öé±Ê	ÑÀË¢	É××Ó	f	j
xjs	.	.	.	.	.	.	.	.	.	.	2	.	.	.	false	false	Message: -1ms	.	.	.	.	.	.	.	.	.	.	.	RECCFG CR 1000 2 0 R	-1	.	.	xjs.edf	RIGHT	5289	14400043	Full Trial Period	14394754	59	Trial: 59	14394754	99	Ô²Öé±Ê	ÑÀË¢	É××Ó	f	j
xjs	.	.	.	.	.	.	.	.	.	.	3	.	.	.	false	false	Message: -1ms	.	.	.	.	.	.	.	.	.	.	.	ELCLCFG TOWER	-1	.	.	xjs.edf	RIGHT	5289	14400043	Full Trial Period	14394754	59	Trial: 59	14394754	99	Ô²Öé±Ê	ÑÀË¢	É××Ó	f	j
xjs	.	.	.	.	.	.	.	.	.	.	4	.	.	.	false	false	Message: -1ms	.	.	.	.	.	.	.	.	.	.	.	GAZE_COORDS 0.00 0.00 1023.00 767.00	-1	.	.	xjs.edf	RIGHT	5289	14400043	Full Trial Period	14394754	59	Trial: 59	14394754	99	Ô²Öé±Ê	ÑÀË¢	É××Ó	f	j
xjs	.	.	.	.	.	.	.	.	.	.	5	.	.	.	false	false	Message: -1ms	.	.	.	.	.	.	.	.	.	.	.	THRESHOLDS R 92 222	-1	.	.	xjs.edf	RIGHT	5289	14400043	Full Trial Period	14394754	59	Trial: 59	14394754	99	Ô²Öé±Ê	ÑÀË¢	É××Ó	f	j
xjs	.	.	.	.	.	.	.	.	.	.	6	.	.	.	false	false	Message: -1ms	.	.	.	.	.	.	.	.	.	.	.	ELCL_PROC CENTROID (3)	-1	.	.	xjs.edf	RIGHT	5289	14400043	Full Trial Period	14394754	59	Trial: 59	14394754	99	Ô²Öé±Ê	ÑÀË¢	É××Ó	f	j
xjs	.	.	.	.	.	.	.	.	.	.	7	.	.	.	false	false	Message: -1ms	.	.	.	.	.	.	.	.	.	.	.	ELCL_PCR_PARAM 5 3.0	-1	.	.	xjs.edf	RIGHT	5289	14400043	Full Trial Period	14394754	59	Trial: 59	14394754	99	Ô²Öé±Ê	ÑÀË¢	É××Ó	f	j
xjs	.	.	.	.	.	.	.	.	.	.	8	.	.	.	false	true	Message: 0ms	.	.	.	.	.	.	.	.	.	.	.	!MODE RECORD CR 1000 2 0 R	0	.	.	xjs.edf	RIGHT	5289	14400043	Full Trial Period	14394754	59	Trial: 59	14394754	99	Ô²Öé±Ê	ÑÀË¢	É××Ó	f	j
xjs	.	.	.	.	341	347	1	7	126.90	375.80	9	.	.	.	false	false	Message: 42ms	.	.	.	.	.	.	.	.	.	.	.	SYNCTIME	42	126.90	375.80	xjs.edf	RIGHT	5289	14400043	Full Trial Period	14394754	59	Trial: 59	14394754	99	Ô²Öé±Ê	ÑÀË¢	É××Ó	f	j
xjs	215	2535	1	2321	.	.	.	.	.	.	10	.	.	.	false	false	Message: 2334ms	8.26	34.87	237	2545	544.30	585.70	7	462.30	2309	518.90	342.80	INVISIBLE_BOUNDARY[1]	2334	.	.	xjs.edf	RIGHT	5289	14400043	Full Trial Period	14394754	59	Trial: 59	14394754	99	Ô²Öé±Ê	ÑÀË¢	É××Ó	f	j
xjs	215	2535	1	2321	.	.	.	.	.	.	11	.	.	.	false	false	Message: 2341ms	8.26	34.87	237	2545	544.30	585.70	7	462.30	2309	518.90	342.80	SYNCTIME	2341	.	.	xjs.edf	RIGHT	5289	14400043	Full Trial Period	14394754	59	Trial: 59	14394754	99	Ô²Öé±Ê	ÑÀË¢	É××Ó	f	j
xjs	.	.	.	.	.	.	.	.	.	.	12	.	.	.	false	false	Message: 4117ms	3.83	69.72	55	4122	765.40	403.00	14	76.30	4068	657.60	368.80	INVISIBLE_BOUNDARY[2]	4117	.	.	xjs.edf	RIGHT	5289	14400043	Full Trial Period	14394754	59	Trial: 59	14394754	99	Ô²Öé±Ê	ÑÀË¢	É××Ó	f	j
xjs	.	.	.	.	140	4262	15	4123	764.00	390.00	13	.	.	.	false	false	Message: 4124ms	.	.	.	.	.	.	.	.	.	.	.	SYNCTIME	4124	764.00	390.00	xjs.edf	RIGHT	5289	14400043	Full Trial Period	14394754	59	Trial: 59	14394754	99	Ô²Öé±Ê	ÑÀË¢	É××Ó	f	j
xjs	80	5288	10	5209	.	.	.	.	.	.	14	.	.	.	false	false	Message: 5270ms	4.40	32.13	137	5288	823.30	603.90	17	187.70	5152	822.10	469.00	KEYBOARD	5270	.	.	xjs.edf	RIGHT	5289	14400043	Full Trial Period	14394754	59	Trial: 59	14394754	99	Ô²Öé±Ê	ÑÀË¢	É××Ó	f	j
xjs	.	.	.	.	.	.	.	.	.	.	15	.	.	.	false	false	Message: 5328ms	.	.	.	.	.	.	.	.	.	.	.	TRIAL_RESULT 0	5328	.	.	xjs.edf	RIGHT	5289	14400043	Full Trial Period	14394754	59	Trial: 59	14394754	99	Ô²Öé±Ê	ÑÀË¢	É××Ó	f	j
xjs	.	.	.	.	.	.	.	.	.	.	1	.	.	.	false	false	Message: -15ms	.	.	.	.	.	.	.	.	.	.	.	TRIALID 59	-15	.	.	xjs.edf	RIGHT	3194	14404754	Full Trial Period	14401560	60	Trial: 60	14401560	5	ÐÉÐÉ	²ÍÅÌ	¼¦µ°	j	j
xjs	.	.	.	.	.	.	.	.	.	.	2	.	.	.	false	false	Message: -1ms	.	.	.	.	.	.	.	.	.	.	.	RECCFG CR 1000 2 0 R	-1	.	.	xjs.edf	RIGHT	3194	14404754	Full Trial Period	14401560	60	Trial: 60	14401560	5	ÐÉÐÉ	²ÍÅÌ	¼¦µ°	j	j
xjs	.	.	.	.	.	.	.	.	.	.	3	.	.	.	false	false	Message: -1ms	.	.	.	.	.	.	.	.	.	.	.	ELCLCFG TOWER	-1	.	.	xjs.edf	RIGHT	3194	14404754	Full Trial Period	14401560	60	Trial: 60	14401560	5	ÐÉÐÉ	²ÍÅÌ	¼¦µ°	j	j
xjs	.	.	.	.	.	.	.	.	.	.	4	.	.	.	false	false	Message: -1ms	.	.	.	.	.	.	.	.	.	.	.	GAZE_COORDS 0.00 0.00 1023.00 767.00	-1	.	.	xjs.edf	RIGHT	3194	14404754	Full Trial Period	14401560	60	Trial: 60	14401560	5	ÐÉÐÉ	²ÍÅÌ	¼¦µ°	j	j
xjs	.	.	.	.	.	.	.	.	.	.	5	.	.	.	false	false	Message: -1ms	.	.	.	.	.	.	.	.	.	.	.	THRESHOLDS R 92 222	-1	.	.	xjs.edf	RIGHT	3194	14404754	Full Trial Period	14401560	60	Trial: 60	14401560	5	ÐÉÐÉ	²ÍÅÌ	¼¦µ°	j	j
xjs	.	.	.	.	.	.	.	.	.	.	6	.	.	.	false	false	Message: -1ms	.	.	.	.	.	.	.	.	.	.	.	ELCL_PROC CENTROID (3)	-1	.	.	xjs.edf	RIGHT	3194	14404754	Full Trial Period	14401560	60	Trial: 60	14401560	5	ÐÉÐÉ	²ÍÅÌ	¼¦µ°	j	j
xjs	.	.	.	.	.	.	.	.	.	.	7	.	.	.	false	false	Message: -1ms	.	.	.	.	.	.	.	.	.	.	.	ELCL_PCR_PARAM 5 3.0	-1	.	.	xjs.edf	RIGHT	3194	14404754	Full Trial Period	14401560	60	Trial: 60	14401560	5	ÐÉÐÉ	²ÍÅÌ	¼¦µ°	j	j
xjs	.	.	.	.	.	.	.	.	.	.	8	.	.	.	false	true	Message: 0ms	.	.	.	.	.	.	.	.	.	.	.	!MODE RECORD CR 1000 2 0 R	0	.	.	xjs.edf	RIGHT	3194	14404754	Full Trial Period	14401560	60	Trial: 60	14401560	5	ÐÉÐÉ	²ÍÅÌ	¼¦µ°	j	j
xjs	.	.	.	.	351	357	1	7	144.90	378.40	9	.	.	.	false	false	Message: 43ms	.	.	.	.	.	.	.	.	.	.	.	SYNCTIME	43	144.90	378.40	xjs.edf	RIGHT	3194	14404754	Full Trial Period	14401560	60	Trial: 60	14401560	5	ÐÉÐÉ	²ÍÅÌ	¼¦µ°	j	j
xjs	.	.	.	.	.	.	.	.	.	.	10	.	.	.	false	false	Message: 1048ms	8.52	142.03	60	1057	419.00	385.10	4	221.50	998	165.50	381.90	INVISIBLE_BOUNDARY[1]	1048	.	.	xjs.edf	RIGHT	3194	14404754	Full Trial Period	14401560	60	Trial: 60	14401560	5	ÐÉÐÉ	²ÍÅÌ	¼¦µ°	j	j
xjs	.	.	.	.	121	1178	5	1058	412.90	377.40	11	.	.	.	false	false	Message: 1059ms	.	.	.	.	.	.	.	.	.	.	.	SYNCTIME	1059	412.90	377.40	xjs.edf	RIGHT	3194	14404754	Full Trial Period	14401560	60	Trial: 60	14401560	5	ÐÉÐÉ	²ÍÅÌ	¼¦µ°	j	j
xjs	.	.	.	.	.	.	.	.	.	.	12	.	.	.	false	false	Message: 2407ms	9.58	157.07	61	2420	808.00	407.10	8	2475.50	2360	528.60	362.20	INVISIBLE_BOUNDARY[2]	2407	.	.	xjs.edf	RIGHT	3194	14404754	Full Trial Period	14401560	60	Trial: 60	14401560	5	ÐÉÐÉ	²ÍÅÌ	¼¦µ°	j	j
xjs	.	.	.	.	.	.	.	.	.	.	13	.	.	.	false	false	Message: 2417ms	9.58	157.07	61	2420	808.00	407.10	8	2475.50	2360	528.60	362.20	SYNCTIME	2417	.	.	xjs.edf	RIGHT	3194	14404754	Full Trial Period	14401560	60	Trial: 60	14401560	5	ÐÉÐÉ	²ÍÅÌ	¼¦µ°	j	j
xjs	.	.	.	.	.	.	.	.	.	.	14	.	.	.	false	false	Message: 3175ms	5.59	207.19	27	3193	741.90	449.20	11	91.80	3167	599.90	366.40	KEYBOARD	3175	.	.	xjs.edf	RIGHT	3194	14404754	Full Trial Period	14401560	60	Trial: 60	14401560	5	ÐÉÐÉ	²ÍÅÌ	¼¦µ°	j	j
xjs	.	.	.	.	.	.	.	.	.	.	15	.	.	.	false	false	Message: 3240ms	.	.	.	.	.	.	.	.	.	.	.	TRIAL_RESULT 0	3240	.	.	xjs.edf	RIGHT	3194	14404754	Full Trial Period	14401560	60	Trial: 60	14401560	5	ÐÉÐÉ	²ÍÅÌ	¼¦µ°	j	j
xjs	.	.	.	.	.	.	.	.	.	.	1	.	.	.	false	false	Message: -15ms	.	.	.	.	.	.	.	.	.	.	.	TRIALID 60	-15	.	.	xjs.edf	RIGHT	3457	14410308	Full Trial Period	14406851	61	Trial: 61	14406851	10	öÏÓãË¿	Æ¤´ø	¾í³ß	j	j
xjs	.	.	.	.	.	.	.	.	.	.	2	.	.	.	false	false	Message: -1ms	.	.	.	.	.	.	.	.	.	.	.	RECCFG CR 1000 2 0 R	-1	.	.	xjs.edf	RIGHT	3457	14410308	Full Trial Period	14406851	61	Trial: 61	14406851	10	öÏÓãË¿	Æ¤´ø	¾í³ß	j	j
xjs	.	.	.	.	.	.	.	.	.	.	3	.	.	.	false	false	Message: -1ms	.	.	.	.	.	.	.	.	.	.	.	ELCLCFG TOWER	-1	.	.	xjs.edf	RIGHT	3457	14410308	Full Trial Period	14406851	61	Trial: 61	14406851	10	öÏÓãË¿	Æ¤´ø	¾í³ß	j	j
xjs	.	.	.	.	.	.	.	.	.	.	4	.	.	.	false	false	Message: -1ms	.	.	.	.	.	.	.	.	.	.	.	GAZE_COORDS 0.00 0.00 1023.00 767.00	-1	.	.	xjs.edf	RIGHT	3457	14410308	Full Trial Period	14406851	61	Trial: 61	14406851	10	öÏÓãË¿	Æ¤´ø	¾í³ß	j	j
xjs	.	.	.	.	.	.	.	.	.	.	5	.	.	.	false	false	Message: -1ms	.	.	.	.	.	.	.	.	.	.	.	THRESHOLDS R 92 222	-1	.	.	xjs.edf	RIGHT	3457	14410308	Full Trial Period	14406851	61	Trial: 61	14406851	10	öÏÓãË¿	Æ¤´ø	¾í³ß	j	j
xjs	.	.	.	.	.	.	.	.	.	.	6	.	.	.	false	false	Message: -1ms	.	.	.	.	.	.	.	.	.	.	.	ELCL_PROC CENTROID (3)	-1	.	.	xjs.edf	RIGHT	3457	14410308	Full Trial Period	14406851	61	Trial: 61	14406851	10	öÏÓãË¿	Æ¤´ø	¾í³ß	j	j
xjs	.	.	.	.	.	.	.	.	.	.	7	.	.	.	false	false	Message: -1ms	.	.	.	.	.	.	.	.	.	.	.	ELCL_PCR_PARAM 5 3.0	-1	.	.	xjs.edf	RIGHT	3457	14410308	Full Trial Period	14406851	61	Trial: 61	14406851	10	öÏÓãË¿	Æ¤´ø	¾í³ß	j	j
xjs	.	.	.	.	.	.	.	.	.	.	8	.	.	.	false	true	Message: 0ms	.	.	.	.	.	.	.	.	.	.	.	!MODE RECORD CR 1000 2 0 R	0	.	.	xjs.edf	RIGHT	3457	14410308	Full Trial Period	14406851	61	Trial: 61	14406851	10	öÏÓãË¿	Æ¤´ø	¾í³ß	j	j
xjs	.	.	.	.	97	103	1	7	173.90	388.20	9	.	.	.	false	false	Message: 50ms	.	.	.	.	.	.	.	.	.	.	.	SYNCTIME	50	173.90	388.20	xjs.edf	RIGHT	3457	14410308	Full Trial Period	14406851	61	Trial: 61	14406851	10	öÏÓãË¿	Æ¤´ø	¾í³ß	j	j
xjs	.	.	.	.	.	.	.	.	.	.	10	.	.	.	false	false	Message: 826ms	11.42	154.36	74	855	514.70	452.60	4	283.40	782	172.40	477.90	INVISIBLE_BOUNDARY[1]	826	.	.	xjs.edf	RIGHT	3457	14410308	Full Trial Period	14406851	61	Trial: 61	14406851	10	öÏÓãË¿	Æ¤´ø	¾í³ß	j	j
xjs	.	.	.	.	.	.	.	.	.	.	11	.	.	.	false	false	Message: 834ms	11.42	154.36	74	855	514.70	452.60	4	283.40	782	172.40	477.90	SYNCTIME	834	.	.	xjs.edf	RIGHT	3457	14410308	Full Trial Period	14406851	61	Trial: 61	14406851	10	öÏÓãË¿	Æ¤´ø	¾í³ß	j	j
xjs	.	.	.	.	143	2095	8	1953	790.80	387.20	12	.	.	.	false	false	Message: 1961ms	.	.	.	.	.	.	.	.	.	.	.	INVISIBLE_BOUNDARY[2]	1961	790.80	387.20	xjs.edf	RIGHT	3457	14410308	Full Trial Period	14406851	61	Trial: 61	14406851	10	öÏÓãË¿	Æ¤´ø	¾í³ß	j	j
xjs	.	.	.	.	143	2095	8	1953	790.80	387.20	13	.	.	.	false	false	Message: 1967ms	.	.	.	.	.	.	.	.	.	.	.	SYNCTIME	1967	790.80	387.20	xjs.edf	RIGHT	3457	14410308	Full Trial Period	14406851	61	Trial: 61	14406851	10	öÏÓãË¿	Æ¤´ø	¾í³ß	j	j
xjs	.	.	.	.	914	3455	10	2542	839.50	461.10	14	.	.	.	false	false	Message: 3438ms	.	.	.	.	.	.	.	.	.	.	.	KEYBOARD	3438	839.50	461.10	xjs.edf	RIGHT	3457	14410308	Full Trial Period	14406851	61	Trial: 61	14406851	10	öÏÓãË¿	Æ¤´ø	¾í³ß	j	j
xjs	.	.	.	.	.	.	.	.	.	.	15	.	.	.	false	false	Message: 3505ms	.	.	.	.	.	.	.	.	.	.	.	TRIAL_RESULT 0	3505	.	.	xjs.edf	RIGHT	3457	14410308	Full Trial Period	14406851	61	Trial: 61	14406851	10	öÏÓãË¿	Æ¤´ø	¾í³ß	j	j
xjs	.	.	.	.	.	.	.	.	.	.	1	.	.	.	false	false	Message: -20ms	.	.	.	.	.	.	.	.	.	.	.	TRIALID 61	-20	.	.	xjs.edf	RIGHT	4956	14416419	Full Trial Period	14411463	62	Trial: 62	14411463	119	ÖñËñ	ÑÀ¸à	ÄÏ¹Ï	f	f
xjs	.	.	.	.	.	.	.	.	.	.	2	.	.	.	false	false	Message: -1ms	.	.	.	.	.	.	.	.	.	.	.	RECCFG CR 1000 2 0 R	-1	.	.	xjs.edf	RIGHT	4956	14416419	Full Trial Period	14411463	62	Trial: 62	14411463	119	ÖñËñ	ÑÀ¸à	ÄÏ¹Ï	f	f
xjs	.	.	.	.	.	.	.	.	.	.	3	.	.	.	false	false	Message: -1ms	.	.	.	.	.	.	.	.	.	.	.	ELCLCFG TOWER	-1	.	.	xjs.edf	RIGHT	4956	14416419	Full Trial Period	14411463	62	Trial: 62	14411463	119	ÖñËñ	ÑÀ¸à	ÄÏ¹Ï	f	f
xjs	.	.	.	.	.	.	.	.	.	.	4	.	.	.	false	false	Message: -1ms	.	.	.	.	.	.	.	.	.	.	.	GAZE_COORDS 0.00 0.00 1023.00 767.00	-1	.	.	xjs.edf	RIGHT	4956	14416419	Full Trial Period	14411463	62	Trial: 62	14411463	119	ÖñËñ	ÑÀ¸à	ÄÏ¹Ï	f	f
xjs	.	.	.	.	.	.	.	.	.	.	5	.	.	.	false	false	Message: -1ms	.	.	.	.	.	.	.	.	.	.	.	THRESHOLDS R 92 222	-1	.	.	xjs.edf	RIGHT	4956	14416419	Full Trial Period	14411463	62	Trial: 62	14411463	119	ÖñËñ	ÑÀ¸à	ÄÏ¹Ï	f	f
xjs	.	.	.	.	.	.	.	.	.	.	6	.	.	.	false	false	Message: -1ms	.	.	.	.	.	.	.	.	.	.	.	ELCL_PROC CENTROID (3)	-1	.	.	xjs.edf	RIGHT	4956	14416419	Full Trial Period	14411463	62	Trial: 62	14411463	119	ÖñËñ	ÑÀ¸à	ÄÏ¹Ï	f	f
xjs	.	.	.	.	.	.	.	.	.	.	7	.	.	.	false	false	Message: -1ms	.	.	.	.	.	.	.	.	.	.	.	ELCL_PCR_PARAM 5 3.0	-1	.	.	xjs.edf	RIGHT	4956	14416419	Full Trial Period	14411463	62	Trial: 62	14411463	119	ÖñËñ	ÑÀ¸à	ÄÏ¹Ï	f	f
xjs	.	.	.	.	.	.	.	.	.	.	8	.	.	.	false	true	Message: 0ms	.	.	.	.	.	.	.	.	.	.	.	!MODE RECORD CR 1000 2 0 R	0	.	.	xjs.edf	RIGHT	4956	14416419	Full Trial Period	14411463	62	Trial: 62	14411463	119	ÖñËñ	ÑÀ¸à	ÄÏ¹Ï	f	f
xjs	.	.	.	.	306	312	1	7	166.40	383.80	9	.	.	.	false	false	Message: 47ms	.	.	.	.	.	.	.	.	.	.	.	SYNCTIME	47	166.40	383.80	xjs.edf	RIGHT	4956	14416419	Full Trial Period	14411463	62	Trial: 62	14411463	119	ÖñËñ	ÑÀ¸à	ÄÏ¹Ï	f	f
xjs	.	.	.	.	.	.	.	.	.	.	10	.	.	.	false	false	Message: 940ms	3.51	113.23	31	953	461.00	384.80	3	181.80	923	358.70	378.60	INVISIBLE_BOUNDARY[1]	940	.	.	xjs.edf	RIGHT	4956	14416419	Full Trial Period	14411463	62	Trial: 62	14411463	119	ÖñËñ	ÑÀ¸à	ÄÏ¹Ï	f	f
xjs	.	.	.	.	.	.	.	.	.	.	11	.	.	.	false	false	Message: 946ms	3.51	113.23	31	953	461.00	384.80	3	181.80	923	358.70	378.60	SYNCTIME	946	.	.	xjs.edf	RIGHT	4956	14416419	Full Trial Period	14411463	62	Trial: 62	14411463	119	ÖñËñ	ÑÀ¸à	ÄÏ¹Ï	f	f
xjs	.	.	.	.	.	.	.	.	.	.	12	.	.	.	false	false	Message: 3733ms	12.55	106.36	118	3772	926.90	522.50	12	2973.40	3655	544.10	501.20	INVISIBLE_BOUNDARY[2]	3733	.	.	xjs.edf	RIGHT	4956	14416419	Full Trial Period	14411463	62	Trial: 62	14411463	119	ÖñËñ	ÑÀ¸à	ÄÏ¹Ï	f	f
xjs	.	.	.	.	.	.	.	.	.	.	13	.	.	.	false	false	Message: 3737ms	12.55	106.36	118	3772	926.90	522.50	12	2973.40	3655	544.10	501.20	SYNCTIME	3737	.	.	xjs.edf	RIGHT	4956	14416419	Full Trial Period	14411463	62	Trial: 62	14411463	119	ÖñËñ	ÑÀ¸à	ÄÏ¹Ï	f	f
xjs	.	.	.	.	334	4954	16	4621	750.00	450.80	14	.	.	.	false	false	Message: 4937ms	.	.	.	.	.	.	.	.	.	.	.	KEYBOARD	4937	750.00	450.80	xjs.edf	RIGHT	4956	14416419	Full Trial Period	14411463	62	Trial: 62	14411463	119	ÖñËñ	ÑÀ¸à	ÄÏ¹Ï	f	f
xjs	.	.	.	.	.	.	.	.	.	.	15	.	.	.	false	false	Message: 5000ms	.	.	.	.	.	.	.	.	.	.	.	TRIAL_RESULT 0	5000	.	.	xjs.edf	RIGHT	4956	14416419	Full Trial Period	14411463	62	Trial: 62	14411463	119	ÖñËñ	ÑÀ¸à	ÄÏ¹Ï	f	f
xjs	.	.	.	.	.	.	.	.	.	.	1	.	.	.	false	false	Message: -16ms	.	.	.	.	.	.	.	.	.	.	.	TRIALID 62	-16	.	.	xjs.edf	RIGHT	3378	14421228	Full Trial Period	14417850	63	Trial: 63	14417850	38	´°»§	¼ªËû	ÍøÇòÅÄ	j	j
xjs	.	.	.	.	.	.	.	.	.	.	2	.	.	.	false	false	Message: -1ms	.	.	.	.	.	.	.	.	.	.	.	RECCFG CR 1000 2 0 R	-1	.	.	xjs.edf	RIGHT	3378	14421228	Full Trial Period	14417850	63	Trial: 63	14417850	38	´°»§	¼ªËû	ÍøÇòÅÄ	j	j
xjs	.	.	.	.	.	.	.	.	.	.	3	.	.	.	false	false	Message: -1ms	.	.	.	.	.	.	.	.	.	.	.	ELCLCFG TOWER	-1	.	.	xjs.edf	RIGHT	3378	14421228	Full Trial Period	14417850	63	Trial: 63	14417850	38	´°»§	¼ªËû	ÍøÇòÅÄ	j	j
xjs	.	.	.	.	.	.	.	.	.	.	4	.	.	.	false	false	Message: -1ms	.	.	.	.	.	.	.	.	.	.	.	GAZE_COORDS 0.00 0.00 1023.00 767.00	-1	.	.	xjs.edf	RIGHT	3378	14421228	Full Trial Period	14417850	63	Trial: 63	14417850	38	´°»§	¼ªËû	ÍøÇòÅÄ	j	j
xjs	.	.	.	.	.	.	.	.	.	.	5	.	.	.	false	false	Message: -1ms	.	.	.	.	.	.	.	.	.	.	.	THRESHOLDS R 92 222	-1	.	.	xjs.edf	RIGHT	3378	14421228	Full Trial Period	14417850	63	Trial: 63	14417850	38	´°»§	¼ªËû	ÍøÇòÅÄ	j	j
xjs	.	.	.	.	.	.	.	.	.	.	6	.	.	.	false	false	Message: -1ms	.	.	.	.	.	.	.	.	.	.	.	ELCL_PROC CENTROID (3)	-1	.	.	xjs.edf	RIGHT	3378	14421228	Full Trial Period	14417850	63	Trial: 63	14417850	38	´°»§	¼ªËû	ÍøÇòÅÄ	j	j
xjs	.	.	.	.	.	.	.	.	.	.	7	.	.	.	false	false	Message: -1ms	.	.	.	.	.	.	.	.	.	.	.	ELCL_PCR_PARAM 5 3.0	-1	.	.	xjs.edf	RIGHT	3378	14421228	Full Trial Period	14417850	63	Trial: 63	14417850	38	´°»§	¼ªËû	ÍøÇòÅÄ	j	j
xjs	.	.	.	.	.	.	.	.	.	.	8	.	.	.	false	true	Message: 0ms	.	.	.	.	.	.	.	.	.	.	.	!MODE RECORD CR 1000 2 0 R	0	.	.	xjs.edf	RIGHT	3378	14421228	Full Trial Period	14417850	63	Trial: 63	14417850	38	´°»§	¼ªËû	ÍøÇòÅÄ	j	j
xjs	.	.	.	.	280	286	1	7	127.50	363.60	9	.	.	.	false	false	Message: 41ms	.	.	.	.	.	.	.	.	.	.	.	SYNCTIME	41	127.50	363.60	xjs.edf	RIGHT	3378	14421228	Full Trial Period	14417850	63	Trial: 63	14417850	38	´°»§	¼ªËû	ÍøÇòÅÄ	j	j
xjs	.	.	.	.	.	.	.	.	.	.	10	.	.	.	false	false	Message: 676ms	12.28	175.38	70	699	488.80	403.50	2	312.80	630	121.50	437.30	INVISIBLE_BOUNDARY[1]	676	.	.	xjs.edf	RIGHT	3378	14421228	Full Trial Period	14417850	63	Trial: 63	14417850	38	´°»§	¼ªËû	ÍøÇòÅÄ	j	j
xjs	.	.	.	.	.	.	.	.	.	.	11	.	.	.	false	false	Message: 683ms	12.28	175.38	70	699	488.80	403.50	2	312.80	630	121.50	437.30	SYNCTIME	683	.	.	xjs.edf	RIGHT	3378	14421228	Full Trial Period	14417850	63	Trial: 63	14417850	38	´°»§	¼ªËû	ÍøÇòÅÄ	j	j
xjs	.	.	.	.	181	2134	7	1954	806.40	405.70	12	.	.	.	false	false	Message: 1956ms	.	.	.	.	.	.	.	.	.	.	.	INVISIBLE_BOUNDARY[2]	1956	806.40	405.70	xjs.edf	RIGHT	3378	14421228	Full Trial Period	14417850	63	Trial: 63	14417850	38	´°»§	¼ªËû	ÍøÇòÅÄ	j	j
xjs	.	.	.	.	181	2134	7	1954	806.40	405.70	13	.	.	.	false	false	Message: 1966ms	.	.	.	.	.	.	.	.	.	.	.	SYNCTIME	1966	806.40	405.70	xjs.edf	RIGHT	3378	14421228	Full Trial Period	14417850	63	Trial: 63	14417850	38	´°»§	¼ªËû	ÍøÇòÅÄ	j	j
xjs	.	.	.	.	321	3376	12	3056	845.50	483.40	14	.	.	.	false	false	Message: 3359ms	.	.	.	.	.	.	.	.	.	.	.	KEYBOARD	3359	845.50	483.40	xjs.edf	RIGHT	3378	14421228	Full Trial Period	14417850	63	Trial: 63	14417850	38	´°»§	¼ªËû	ÍøÇòÅÄ	j	j
xjs	.	.	.	.	.	.	.	.	.	.	15	.	.	.	false	false	Message: 3420ms	.	.	.	.	.	.	.	.	.	.	.	TRIAL_RESULT 0	3420	.	.	xjs.edf	RIGHT	3378	14421228	Full Trial Period	14417850	63	Trial: 63	14417850	38	´°»§	¼ªËû	ÍøÇòÅÄ	j	j
xjs	.	.	.	.	.	.	.	.	.	.	1	.	.	.	false	false	Message: -24ms	.	.	.	.	.	.	.	.	.	.	.	TRIALID 63	-24	.	.	xjs.edf	RIGHT	4394	14427067	Full Trial Period	14422673	64	Trial: 64	14422673	50	Ô²¹æ	Ç¯×Ó	¿ã×Ó	j	f
xjs	.	.	.	.	.	.	.	.	.	.	2	.	.	.	false	false	Message: -1ms	.	.	.	.	.	.	.	.	.	.	.	RECCFG CR 1000 2 0 R	-1	.	.	xjs.edf	RIGHT	4394	14427067	Full Trial Period	14422673	64	Trial: 64	14422673	50	Ô²¹æ	Ç¯×Ó	¿ã×Ó	j	f
xjs	.	.	.	.	.	.	.	.	.	.	3	.	.	.	false	false	Message: -1ms	.	.	.	.	.	.	.	.	.	.	.	ELCLCFG TOWER	-1	.	.	xjs.edf	RIGHT	4394	14427067	Full Trial Period	14422673	64	Trial: 64	14422673	50	Ô²¹æ	Ç¯×Ó	¿ã×Ó	j	f
xjs	.	.	.	.	.	.	.	.	.	.	4	.	.	.	false	false	Message: -1ms	.	.	.	.	.	.	.	.	.	.	.	GAZE_COORDS 0.00 0.00 1023.00 767.00	-1	.	.	xjs.edf	RIGHT	4394	14427067	Full Trial Period	14422673	64	Trial: 64	14422673	50	Ô²¹æ	Ç¯×Ó	¿ã×Ó	j	f
xjs	.	.	.	.	.	.	.	.	.	.	5	.	.	.	false	false	Message: -1ms	.	.	.	.	.	.	.	.	.	.	.	THRESHOLDS R 92 222	-1	.	.	xjs.edf	RIGHT	4394	14427067	Full Trial Period	14422673	64	Trial: 64	14422673	50	Ô²¹æ	Ç¯×Ó	¿ã×Ó	j	f
xjs	.	.	.	.	.	.	.	.	.	.	6	.	.	.	false	false	Message: -1ms	.	.	.	.	.	.	.	.	.	.	.	ELCL_PROC CENTROID (3)	-1	.	.	xjs.edf	RIGHT	4394	14427067	Full Trial Period	14422673	64	Trial: 64	14422673	50	Ô²¹æ	Ç¯×Ó	¿ã×Ó	j	f
xjs	.	.	.	.	.	.	.	.	.	.	7	.	.	.	false	false	Message: -1ms	.	.	.	.	.	.	.	.	.	.	.	ELCL_PCR_PARAM 5 3.0	-1	.	.	xjs.edf	RIGHT	4394	14427067	Full Trial Period	14422673	64	Trial: 64	14422673	50	Ô²¹æ	Ç¯×Ó	¿ã×Ó	j	f
xjs	.	.	.	.	.	.	.	.	.	.	8	.	.	.	false	true	Message: 0ms	.	.	.	.	.	.	.	.	.	.	.	!MODE RECORD CR 1000 2 0 R	0	.	.	xjs.edf	RIGHT	4394	14427067	Full Trial Period	14422673	64	Trial: 64	14422673	50	Ô²¹æ	Ç¯×Ó	¿ã×Ó	j	f
xjs	.	.	.	.	231	237	1	7	166.90	389.30	9	.	.	.	false	false	Message: 43ms	.	.	.	.	.	.	.	.	.	.	.	SYNCTIME	43	166.90	389.30	xjs.edf	RIGHT	4394	14427067	Full Trial Period	14422673	64	Trial: 64	14422673	50	Ô²¹æ	Ç¯×Ó	¿ã×Ó	j	f
xjs	.	.	.	.	.	.	.	.	.	.	10	.	.	.	false	false	Message: 657ms	9.37	156.14	60	664	416.60	438.00	3	257.80	605	136.60	474.60	INVISIBLE_BOUNDARY[1]	657	.	.	xjs.edf	RIGHT	4394	14427067	Full Trial Period	14422673	64	Trial: 64	14422673	50	Ô²¹æ	Ç¯×Ó	¿ã×Ó	j	f
xjs	.	.	.	.	125	789	4	665	434.50	397.00	11	.	.	.	false	false	Message: 668ms	.	.	.	.	.	.	.	.	.	.	.	SYNCTIME	668	434.50	397.00	xjs.edf	RIGHT	4394	14427067	Full Trial Period	14422673	64	Trial: 64	14422673	50	Ô²¹æ	Ç¯×Ó	¿ã×Ó	j	f
xjs	.	.	.	.	.	.	.	.	.	.	12	.	.	.	false	false	Message: 2432ms	1.21	60.55	20	2434	837.20	388.60	10	82.70	2415	817.50	358.90	INVISIBLE_BOUNDARY[2]	2432	.	.	xjs.edf	RIGHT	4394	14427067	Full Trial Period	14422673	64	Trial: 64	14422673	50	Ô²¹æ	Ç¯×Ó	¿ã×Ó	j	f
xjs	.	.	.	.	187	2621	11	2435	822.80	399.60	13	.	.	.	false	false	Message: 2443ms	.	.	.	.	.	.	.	.	.	.	.	SYNCTIME	2443	822.80	399.60	xjs.edf	RIGHT	4394	14427067	Full Trial Period	14422673	64	Trial: 64	14422673	50	Ô²¹æ	Ç¯×Ó	¿ã×Ó	j	f
xjs	.	.	.	.	560	4392	16	3833	841.90	414.70	14	.	.	.	false	false	Message: 4376ms	.	.	.	.	.	.	.	.	.	.	.	KEYBOARD	4376	841.90	414.70	xjs.edf	RIGHT	4394	14427067	Full Trial Period	14422673	64	Trial: 64	14422673	50	Ô²¹æ	Ç¯×Ó	¿ã×Ó	j	f
xjs	.	.	.	.	.	.	.	.	.	.	15	.	.	.	false	false	Message: 4447ms	.	.	.	.	.	.	.	.	.	.	.	TRIAL_RESULT 0	4447	.	.	xjs.edf	RIGHT	4394	14427067	Full Trial Period	14422673	64	Trial: 64	14422673	50	Ô²¹æ	Ç¯×Ó	¿ã×Ó	j	f
xjs	.	.	.	.	.	.	.	.	.	.	1	.	.	.	false	false	Message: -16ms	.	.	.	.	.	.	.	.	.	.	.	TRIALID 64	-16	.	.	xjs.edf	RIGHT	3712	14432077	Full Trial Period	14428365	65	Trial: 65	14428365	27	¸ÊÕá	ÂÖÌ¥	ÊÖïí	j	j
xjs	.	.	.	.	.	.	.	.	.	.	2	.	.	.	false	false	Message: -1ms	.	.	.	.	.	.	.	.	.	.	.	RECCFG CR 1000 2 0 R	-1	.	.	xjs.edf	RIGHT	3712	14432077	Full Trial Period	14428365	65	Trial: 65	14428365	27	¸ÊÕá	ÂÖÌ¥	ÊÖïí	j	j
xjs	.	.	.	.	.	.	.	.	.	.	3	.	.	.	false	false	Message: -1ms	.	.	.	.	.	.	.	.	.	.	.	ELCLCFG TOWER	-1	.	.	xjs.edf	RIGHT	3712	14432077	Full Trial Period	14428365	65	Trial: 65	14428365	27	¸ÊÕá	ÂÖÌ¥	ÊÖïí	j	j
xjs	.	.	.	.	.	.	.	.	.	.	4	.	.	.	false	false	Message: -1ms	.	.	.	.	.	.	.	.	.	.	.	GAZE_COORDS 0.00 0.00 1023.00 767.00	-1	.	.	xjs.edf	RIGHT	3712	14432077	Full Trial Period	14428365	65	Trial: 65	14428365	27	¸ÊÕá	ÂÖÌ¥	ÊÖïí	j	j
xjs	.	.	.	.	.	.	.	.	.	.	5	.	.	.	false	false	Message: -1ms	.	.	.	.	.	.	.	.	.	.	.	THRESHOLDS R 92 222	-1	.	.	xjs.edf	RIGHT	3712	14432077	Full Trial Period	14428365	65	Trial: 65	14428365	27	¸ÊÕá	ÂÖÌ¥	ÊÖïí	j	j
xjs	.	.	.	.	.	.	.	.	.	.	6	.	.	.	false	false	Message: -1ms	.	.	.	.	.	.	.	.	.	.	.	ELCL_PROC CENTROID (3)	-1	.	.	xjs.edf	RIGHT	3712	14432077	Full Trial Period	14428365	65	Trial: 65	14428365	27	¸ÊÕá	ÂÖÌ¥	ÊÖïí	j	j
xjs	.	.	.	.	.	.	.	.	.	.	7	.	.	.	false	false	Message: -1ms	.	.	.	.	.	.	.	.	.	.	.	ELCL_PCR_PARAM 5 3.0	-1	.	.	xjs.edf	RIGHT	3712	14432077	Full Trial Period	14428365	65	Trial: 65	14428365	27	¸ÊÕá	ÂÖÌ¥	ÊÖïí	j	j
xjs	.	.	.	.	.	.	.	.	.	.	8	.	.	.	false	true	Message: 0ms	.	.	.	.	.	.	.	.	.	.	.	!MODE RECORD CR 1000 2 0 R	0	.	.	xjs.edf	RIGHT	3712	14432077	Full Trial Period	14428365	65	Trial: 65	14428365	27	¸ÊÕá	ÂÖÌ¥	ÊÖïí	j	j
xjs	.	.	.	.	203	211	1	9	282.90	410.60	9	.	.	.	false	false	Message: 50ms	.	.	.	.	.	.	.	.	.	.	.	SYNCTIME	50	282.90	410.60	xjs.edf	RIGHT	3712	14432077	Full Trial Period	14428365	65	Trial: 65	14428365	27	¸ÊÕá	ÂÖÌ¥	ÊÖïí	j	j
xjs	.	.	.	.	.	.	.	.	.	.	10	.	.	.	false	false	Message: 1474ms	9.86	154.13	64	1488	443.30	425.80	4	261.10	1425	148.00	417.10	INVISIBLE_BOUNDARY[1]	1474	.	.	xjs.edf	RIGHT	3712	14432077	Full Trial Period	14428365	65	Trial: 65	14428365	27	¸ÊÕá	ÂÖÌ¥	ÊÖïí	j	j
xjs	.	.	.	.	.	.	.	.	.	.	11	.	.	.	false	false	Message: 1483ms	9.86	154.13	64	1488	443.30	425.80	4	261.10	1425	148.00	417.10	SYNCTIME	1483	.	.	xjs.edf	RIGHT	3712	14432077	Full Trial Period	14428365	65	Trial: 65	14428365	27	¸ÊÕá	ÂÖÌ¥	ÊÖïí	j	j
xjs	.	.	.	.	159	2676	9	2518	804.90	387.80	12	.	.	.	false	false	Message: 2524ms	.	.	.	.	.	.	.	.	.	.	.	INVISIBLE_BOUNDARY[2]	2524	804.90	387.80	xjs.edf	RIGHT	3712	14432077	Full Trial Period	14428365	65	Trial: 65	14428365	27	¸ÊÕá	ÂÖÌ¥	ÊÖïí	j	j
xjs	.	.	.	.	159	2676	9	2518	804.90	387.80	13	.	.	.	false	false	Message: 2533ms	.	.	.	.	.	.	.	.	.	.	.	SYNCTIME	2533	804.90	387.80	xjs.edf	RIGHT	3712	14432077	Full Trial Period	14428365	65	Trial: 65	14428365	27	¸ÊÕá	ÂÖÌ¥	ÊÖïí	j	j
xjs	.	.	.	.	265	3710	13	3446	850.40	466.20	14	.	.	.	false	false	Message: 3692ms	.	.	.	.	.	.	.	.	.	.	.	KEYBOARD	3692	850.40	466.20	xjs.edf	RIGHT	3712	14432077	Full Trial Period	14428365	65	Trial: 65	14428365	27	¸ÊÕá	ÂÖÌ¥	ÊÖïí	j	j
xjs	.	.	.	.	.	.	.	.	.	.	15	.	.	.	false	false	Message: 3759ms	.	.	.	.	.	.	.	.	.	.	.	TRIAL_RESULT 0	3759	.	.	xjs.edf	RIGHT	3712	14432077	Full Trial Period	14428365	65	Trial: 65	14428365	27	¸ÊÕá	ÂÖÌ¥	ÊÖïí	j	j
xjs	.	.	.	.	.	.	.	.	.	.	1	.	.	.	false	false	Message: -17ms	.	.	.	.	.	.	.	.	.	.	.	TRIALID 65	-17	.	.	xjs.edf	RIGHT	4625	14438181	Full Trial Period	14433556	66	Trial: 66	14433556	132	ºº±¤°ü	ÒûË®»ú	ÑÀ¸à	j	f
xjs	.	.	.	.	.	.	.	.	.	.	2	.	.	.	false	false	Message: -1ms	.	.	.	.	.	.	.	.	.	.	.	RECCFG CR 1000 2 0 R	-1	.	.	xjs.edf	RIGHT	4625	14438181	Full Trial Period	14433556	66	Trial: 66	14433556	132	ºº±¤°ü	ÒûË®»ú	ÑÀ¸à	j	f
xjs	.	.	.	.	.	.	.	.	.	.	3	.	.	.	false	false	Message: -1ms	.	.	.	.	.	.	.	.	.	.	.	ELCLCFG TOWER	-1	.	.	xjs.edf	RIGHT	4625	14438181	Full Trial Period	14433556	66	Trial: 66	14433556	132	ºº±¤°ü	ÒûË®»ú	ÑÀ¸à	j	f
xjs	.	.	.	.	.	.	.	.	.	.	4	.	.	.	false	false	Message: -1ms	.	.	.	.	.	.	.	.	.	.	.	GAZE_COORDS 0.00 0.00 1023.00 767.00	-1	.	.	xjs.edf	RIGHT	4625	14438181	Full Trial Period	14433556	66	Trial: 66	14433556	132	ºº±¤°ü	ÒûË®»ú	ÑÀ¸à	j	f
xjs	.	.	.	.	.	.	.	.	.	.	5	.	.	.	false	false	Message: -1ms	.	.	.	.	.	.	.	.	.	.	.	THRESHOLDS R 92 222	-1	.	.	xjs.edf	RIGHT	4625	14438181	Full Trial Period	14433556	66	Trial: 66	14433556	132	ºº±¤°ü	ÒûË®»ú	ÑÀ¸à	j	f
xjs	.	.	.	.	.	.	.	.	.	.	6	.	.	.	false	false	Message: -1ms	.	.	.	.	.	.	.	.	.	.	.	ELCL_PROC CENTROID (3)	-1	.	.	xjs.edf	RIGHT	4625	14438181	Full Trial Period	14433556	66	Trial: 66	14433556	132	ºº±¤°ü	ÒûË®»ú	ÑÀ¸à	j	f
xjs	.	.	.	.	.	.	.	.	.	.	7	.	.	.	false	false	Message: -1ms	.	.	.	.	.	.	.	.	.	.	.	ELCL_PCR_PARAM 5 3.0	-1	.	.	xjs.edf	RIGHT	4625	14438181	Full Trial Period	14433556	66	Trial: 66	14433556	132	ºº±¤°ü	ÒûË®»ú	ÑÀ¸à	j	f
xjs	.	.	.	.	.	.	.	.	.	.	8	.	.	.	false	true	Message: 0ms	.	.	.	.	.	.	.	.	.	.	.	!MODE RECORD CR 1000 2 0 R	0	.	.	xjs.edf	RIGHT	4625	14438181	Full Trial Period	14433556	66	Trial: 66	14433556	132	ºº±¤°ü	ÒûË®»ú	ÑÀ¸à	j	f
xjs	.	.	.	.	223	229	1	7	149.30	358.20	9	.	.	.	false	false	Message: 49ms	.	.	.	.	.	.	.	.	.	.	.	SYNCTIME	49	149.30	358.20	xjs.edf	RIGHT	4625	14438181	Full Trial Period	14433556	66	Trial: 66	14433556	132	ºº±¤°ü	ÒûË®»ú	ÑÀ¸à	j	f
xjs	.	.	.	.	.	.	.	.	.	.	10	.	.	.	false	false	Message: 615ms	13.41	163.58	82	654	551.50	453.70	3	394.10	573	153.30	531.00	INVISIBLE_BOUNDARY[1]	615	.	.	xjs.edf	RIGHT	4625	14438181	Full Trial Period	14433556	66	Trial: 66	14433556	132	ºº±¤°ü	ÒûË®»ú	ÑÀ¸à	j	f
xjs	.	.	.	.	.	.	.	.	.	.	11	.	.	.	false	false	Message: 624ms	13.41	163.58	82	654	551.50	453.70	3	394.10	573	153.30	531.00	SYNCTIME	624	.	.	xjs.edf	RIGHT	4625	14438181	Full Trial Period	14433556	66	Trial: 66	14433556	132	ºº±¤°ü	ÒûË®»ú	ÑÀ¸à	j	f
xjs	.	.	.	.	.	.	.	.	.	.	12	.	.	.	false	false	Message: 1789ms	4.48	68.93	65	1793	817.50	435.90	9	74.70	1729	686.30	409.30	INVISIBLE_BOUNDARY[2]	1789	.	.	xjs.edf	RIGHT	4625	14438181	Full Trial Period	14433556	66	Trial: 66	14433556	132	ºº±¤°ü	ÒûË®»ú	ÑÀ¸à	j	f
xjs	.	.	.	.	136	1929	10	1794	788.40	407.60	13	.	.	.	false	false	Message: 1800ms	.	.	.	.	.	.	.	.	.	.	.	SYNCTIME	1800	788.40	407.60	xjs.edf	RIGHT	4625	14438181	Full Trial Period	14433556	66	Trial: 66	14433556	132	ºº±¤°ü	ÒûË®»ú	ÑÀ¸à	j	f
xjs	.	.	.	.	340	4623	14	4284	823.20	420.80	14	.	.	.	false	false	Message: 4606ms	.	.	.	.	.	.	.	.	.	.	.	KEYBOARD	4606	823.20	420.80	xjs.edf	RIGHT	4625	14438181	Full Trial Period	14433556	66	Trial: 66	14433556	132	ºº±¤°ü	ÒûË®»ú	ÑÀ¸à	j	f
xjs	.	.	.	.	.	.	.	.	.	.	15	.	.	.	false	false	Message: 4669ms	.	.	.	.	.	.	.	.	.	.	.	TRIAL_RESULT 0	4669	.	.	xjs.edf	RIGHT	4625	14438181	Full Trial Period	14433556	66	Trial: 66	14433556	132	ºº±¤°ü	ÒûË®»ú	ÑÀ¸à	j	f
xjs	.	.	.	.	.	.	.	.	.	.	1	.	.	.	false	false	Message: -20ms	.	.	.	.	.	.	.	.	.	.	.	TRIALID 66	-20	.	.	xjs.edf	RIGHT	4210	14444318	Full Trial Period	14440108	67	Trial: 67	14440108	24	¹Ä	Ï´ÒÂ»ú	Ö½Ïä	j	j
xjs	.	.	.	.	.	.	.	.	.	.	2	.	.	.	false	false	Message: -1ms	.	.	.	.	.	.	.	.	.	.	.	RECCFG CR 1000 2 0 R	-1	.	.	xjs.edf	RIGHT	4210	14444318	Full Trial Period	14440108	67	Trial: 67	14440108	24	¹Ä	Ï´ÒÂ»ú	Ö½Ïä	j	j
xjs	.	.	.	.	.	.	.	.	.	.	3	.	.	.	false	false	Message: -1ms	.	.	.	.	.	.	.	.	.	.	.	ELCLCFG TOWER	-1	.	.	xjs.edf	RIGHT	4210	14444318	Full Trial Period	14440108	67	Trial: 67	14440108	24	¹Ä	Ï´ÒÂ»ú	Ö½Ïä	j	j
xjs	.	.	.	.	.	.	.	.	.	.	4	.	.	.	false	false	Message: -1ms	.	.	.	.	.	.	.	.	.	.	.	GAZE_COORDS 0.00 0.00 1023.00 767.00	-1	.	.	xjs.edf	RIGHT	4210	14444318	Full Trial Period	14440108	67	Trial: 67	14440108	24	¹Ä	Ï´ÒÂ»ú	Ö½Ïä	j	j
xjs	.	.	.	.	.	.	.	.	.	.	5	.	.	.	false	false	Message: -1ms	.	.	.	.	.	.	.	.	.	.	.	THRESHOLDS R 92 222	-1	.	.	xjs.edf	RIGHT	4210	14444318	Full Trial Period	14440108	67	Trial: 67	14440108	24	¹Ä	Ï´ÒÂ»ú	Ö½Ïä	j	j
xjs	.	.	.	.	.	.	.	.	.	.	6	.	.	.	false	false	Message: -1ms	.	.	.	.	.	.	.	.	.	.	.	ELCL_PROC CENTROID (3)	-1	.	.	xjs.edf	RIGHT	4210	14444318	Full Trial Period	14440108	67	Trial: 67	14440108	24	¹Ä	Ï´ÒÂ»ú	Ö½Ïä	j	j
xjs	.	.	.	.	.	.	.	.	.	.	7	.	.	.	false	false	Message: -1ms	.	.	.	.	.	.	.	.	.	.	.	ELCL_PCR_PARAM 5 3.0	-1	.	.	xjs.edf	RIGHT	4210	14444318	Full Trial Period	14440108	67	Trial: 67	14440108	24	¹Ä	Ï´ÒÂ»ú	Ö½Ïä	j	j
xjs	.	.	.	.	.	.	.	.	.	.	8	.	.	.	false	true	Message: 0ms	.	.	.	.	.	.	.	.	.	.	.	!MODE RECORD CR 1000 2 0 R	0	.	.	xjs.edf	RIGHT	4210	14444318	Full Trial Period	14440108	67	Trial: 67	14440108	24	¹Ä	Ï´ÒÂ»ú	Ö½Ïä	j	j
xjs	.	.	.	.	513	519	1	7	133.70	358.40	9	.	.	.	false	false	Message: 46ms	.	.	.	.	.	.	.	.	.	.	.	SYNCTIME	46	133.70	358.40	xjs.edf	RIGHT	4210	14444318	Full Trial Period	14440108	67	Trial: 67	14440108	24	¹Ä	Ï´ÒÂ»ú	Ö½Ïä	j	j
xjs	.	.	.	.	.	.	.	.	.	.	10	.	.	.	false	false	Message: 1364ms	5.81	25.81	225	1571	439.70	555.90	4	430.10	1347	346.10	410.70	INVISIBLE_BOUNDARY[1]	1364	.	.	xjs.edf	RIGHT	4210	14444318	Full Trial Period	14440108	67	Trial: 67	14440108	24	¹Ä	Ï´ÒÂ»ú	Ö½Ïä	j	j
xjs	.	.	.	.	.	.	.	.	.	.	11	.	.	.	false	false	Message: 1371ms	5.81	25.81	225	1571	439.70	555.90	4	430.10	1347	346.10	410.70	SYNCTIME	1371	.	.	xjs.edf	RIGHT	4210	14444318	Full Trial Period	14440108	67	Trial: 67	14440108	24	¹Ä	Ï´ÒÂ»ú	Ö½Ïä	j	j
xjs	36	2709	3	2674	.	.	.	.	.	.	12	.	.	.	false	false	Message: 2695ms	6.72	103.43	65	2720	827.60	399.90	7	102.20	2656	647.30	317.20	INVISIBLE_BOUNDARY[2]	2695	.	.	xjs.edf	RIGHT	4210	14444318	Full Trial Period	14440108	67	Trial: 67	14440108	24	¹Ä	Ï´ÒÂ»ú	Ö½Ïä	j	j
xjs	36	2709	3	2674	.	.	.	.	.	.	13	.	.	.	false	false	Message: 2705ms	6.72	103.43	65	2720	827.60	399.90	7	102.20	2656	647.30	317.20	SYNCTIME	2705	.	.	xjs.edf	RIGHT	4210	14444318	Full Trial Period	14440108	67	Trial: 67	14440108	24	¹Ä	Ï´ÒÂ»ú	Ö½Ïä	j	j
xjs	.	.	.	.	234	4208	14	3975	845.80	502.60	14	.	.	.	false	false	Message: 4190ms	.	.	.	.	.	.	.	.	.	.	.	KEYBOARD	4190	845.80	502.60	xjs.edf	RIGHT	4210	14444318	Full Trial Period	14440108	67	Trial: 67	14440108	24	¹Ä	Ï´ÒÂ»ú	Ö½Ïä	j	j
xjs	.	.	.	.	.	.	.	.	.	.	15	.	.	.	false	false	Message: 4256ms	.	.	.	.	.	.	.	.	.	.	.	TRIAL_RESULT 0	4256	.	.	xjs.edf	RIGHT	4210	14444318	Full Trial Period	14440108	67	Trial: 67	14440108	24	¹Ä	Ï´ÒÂ»ú	Ö½Ïä	j	j
xjs	.	.	.	.	.	.	.	.	.	.	1	.	.	.	false	false	Message: -16ms	.	.	.	.	.	.	.	.	.	.	.	TRIALID 67	-16	.	.	xjs.edf	RIGHT	4437	14449782	Full Trial Period	14445345	68	Trial: 68	14445345	49	¿ã×Ó	Ç¯×Ó	¶ú¶ä	f	f
xjs	.	.	.	.	.	.	.	.	.	.	2	.	.	.	false	false	Message: -1ms	.	.	.	.	.	.	.	.	.	.	.	RECCFG CR 1000 2 0 R	-1	.	.	xjs.edf	RIGHT	4437	14449782	Full Trial Period	14445345	68	Trial: 68	14445345	49	¿ã×Ó	Ç¯×Ó	¶ú¶ä	f	f
xjs	.	.	.	.	.	.	.	.	.	.	3	.	.	.	false	false	Message: -1ms	.	.	.	.	.	.	.	.	.	.	.	ELCLCFG TOWER	-1	.	.	xjs.edf	RIGHT	4437	14449782	Full Trial Period	14445345	68	Trial: 68	14445345	49	¿ã×Ó	Ç¯×Ó	¶ú¶ä	f	f
xjs	.	.	.	.	.	.	.	.	.	.	4	.	.	.	false	false	Message: -1ms	.	.	.	.	.	.	.	.	.	.	.	GAZE_COORDS 0.00 0.00 1023.00 767.00	-1	.	.	xjs.edf	RIGHT	4437	14449782	Full Trial Period	14445345	68	Trial: 68	14445345	49	¿ã×Ó	Ç¯×Ó	¶ú¶ä	f	f
xjs	.	.	.	.	.	.	.	.	.	.	5	.	.	.	false	false	Message: -1ms	.	.	.	.	.	.	.	.	.	.	.	THRESHOLDS R 92 222	-1	.	.	xjs.edf	RIGHT	4437	14449782	Full Trial Period	14445345	68	Trial: 68	14445345	49	¿ã×Ó	Ç¯×Ó	¶ú¶ä	f	f
xjs	.	.	.	.	.	.	.	.	.	.	6	.	.	.	false	false	Message: -1ms	.	.	.	.	.	.	.	.	.	.	.	ELCL_PROC CENTROID (3)	-1	.	.	xjs.edf	RIGHT	4437	14449782	Full Trial Period	14445345	68	Trial: 68	14445345	49	¿ã×Ó	Ç¯×Ó	¶ú¶ä	f	f
xjs	.	.	.	.	.	.	.	.	.	.	7	.	.	.	false	false	Message: -1ms	.	.	.	.	.	.	.	.	.	.	.	ELCL_PCR_PARAM 5 3.0	-1	.	.	xjs.edf	RIGHT	4437	14449782	Full Trial Period	14445345	68	Trial: 68	14445345	49	¿ã×Ó	Ç¯×Ó	¶ú¶ä	f	f
xjs	.	.	.	.	.	.	.	.	.	.	8	.	.	.	false	true	Message: 0ms	.	.	.	.	.	.	.	.	.	.	.	!MODE RECORD CR 1000 2 0 R	0	.	.	xjs.edf	RIGHT	4437	14449782	Full Trial Period	14445345	68	Trial: 68	14445345	49	¿ã×Ó	Ç¯×Ó	¶ú¶ä	f	f
xjs	.	.	.	.	63	69	1	7	162.20	372.10	9	.	.	.	false	false	Message: 43ms	.	.	.	.	.	.	.	.	.	.	.	SYNCTIME	43	162.20	372.10	xjs.edf	RIGHT	4437	14449782	Full Trial Period	14445345	68	Trial: 68	14445345	49	¿ã×Ó	Ç¯×Ó	¶ú¶ä	f	f
xjs	.	.	.	.	.	.	.	.	.	.	10	.	.	.	false	false	Message: 595ms	10.47	163.61	64	607	442.50	449.90	3	305.10	544	128.70	492.50	INVISIBLE_BOUNDARY[1]	595	.	.	xjs.edf	RIGHT	4437	14449782	Full Trial Period	14445345	68	Trial: 68	14445345	49	¿ã×Ó	Ç¯×Ó	¶ú¶ä	f	f
xjs	.	.	.	.	.	.	.	.	.	.	11	.	.	.	false	false	Message: 600ms	10.47	163.61	64	607	442.50	449.90	3	305.10	544	128.70	492.50	SYNCTIME	600	.	.	xjs.edf	RIGHT	4437	14449782	Full Trial Period	14445345	68	Trial: 68	14445345	49	¿ã×Ó	Ç¯×Ó	¶ú¶ä	f	f
xjs	.	.	.	.	.	.	.	.	.	.	12	.	.	.	false	false	Message: 2448ms	8.68	124.06	70	2457	788.70	429.40	9	144.70	2388	531.60	415.40	INVISIBLE_BOUNDARY[2]	2448	.	.	xjs.edf	RIGHT	4437	14449782	Full Trial Period	14445345	68	Trial: 68	14445345	49	¿ã×Ó	Ç¯×Ó	¶ú¶ä	f	f
xjs	.	.	.	.	149	2606	10	2458	799.10	418.30	13	.	.	.	false	false	Message: 2459ms	.	.	.	.	.	.	.	.	.	.	.	SYNCTIME	2459	799.10	418.30	xjs.edf	RIGHT	4437	14449782	Full Trial Period	14445345	68	Trial: 68	14445345	49	¿ã×Ó	Ç¯×Ó	¶ú¶ä	f	f
xjs	.	.	.	.	.	.	.	.	.	.	14	.	.	.	false	false	Message: 4418ms	6.91	153.64	45	4435	589.70	349.50	14	348.10	4391	788.90	311.90	KEYBOARD	4418	.	.	xjs.edf	RIGHT	4437	14449782	Full Trial Period	14445345	68	Trial: 68	14445345	49	¿ã×Ó	Ç¯×Ó	¶ú¶ä	f	f
xjs	.	.	.	.	.	.	.	.	.	.	15	.	.	.	false	false	Message: 4493ms	.	.	.	.	.	.	.	.	.	.	.	TRIAL_RESULT 0	4493	.	.	xjs.edf	RIGHT	4437	14449782	Full Trial Period	14445345	68	Trial: 68	14445345	49	¿ã×Ó	Ç¯×Ó	¶ú¶ä	f	f
xjs	.	.	.	.	.	.	.	.	.	.	1	.	.	.	false	false	Message: -27ms	.	.	.	.	.	.	.	.	.	.	.	TRIALID 68	-27	.	.	xjs.edf	RIGHT	4239	14455278	Full Trial Period	14451039	69	Trial: 69	14451039	146	·çóÝ	Êó±ê	Ã«½í	j	f
xjs	.	.	.	.	.	.	.	.	.	.	2	.	.	.	false	false	Message: -1ms	.	.	.	.	.	.	.	.	.	.	.	RECCFG CR 1000 2 0 R	-1	.	.	xjs.edf	RIGHT	4239	14455278	Full Trial Period	14451039	69	Trial: 69	14451039	146	·çóÝ	Êó±ê	Ã«½í	j	f
xjs	.	.	.	.	.	.	.	.	.	.	3	.	.	.	false	false	Message: -1ms	.	.	.	.	.	.	.	.	.	.	.	ELCLCFG TOWER	-1	.	.	xjs.edf	RIGHT	4239	14455278	Full Trial Period	14451039	69	Trial: 69	14451039	146	·çóÝ	Êó±ê	Ã«½í	j	f
xjs	.	.	.	.	.	.	.	.	.	.	4	.	.	.	false	false	Message: -1ms	.	.	.	.	.	.	.	.	.	.	.	GAZE_COORDS 0.00 0.00 1023.00 767.00	-1	.	.	xjs.edf	RIGHT	4239	14455278	Full Trial Period	14451039	69	Trial: 69	14451039	146	·çóÝ	Êó±ê	Ã«½í	j	f
xjs	.	.	.	.	.	.	.	.	.	.	5	.	.	.	false	false	Message: -1ms	.	.	.	.	.	.	.	.	.	.	.	THRESHOLDS R 92 222	-1	.	.	xjs.edf	RIGHT	4239	14455278	Full Trial Period	14451039	69	Trial: 69	14451039	146	·çóÝ	Êó±ê	Ã«½í	j	f
xjs	.	.	.	.	.	.	.	.	.	.	6	.	.	.	false	false	Message: -1ms	.	.	.	.	.	.	.	.	.	.	.	ELCL_PROC CENTROID (3)	-1	.	.	xjs.edf	RIGHT	4239	14455278	Full Trial Period	14451039	69	Trial: 69	14451039	146	·çóÝ	Êó±ê	Ã«½í	j	f
xjs	.	.	.	.	.	.	.	.	.	.	7	.	.	.	false	false	Message: -1ms	.	.	.	.	.	.	.	.	.	.	.	ELCL_PCR_PARAM 5 3.0	-1	.	.	xjs.edf	RIGHT	4239	14455278	Full Trial Period	14451039	69	Trial: 69	14451039	146	·çóÝ	Êó±ê	Ã«½í	j	f
xjs	.	.	.	.	.	.	.	.	.	.	8	.	.	.	false	true	Message: 0ms	.	.	.	.	.	.	.	.	.	.	.	!MODE RECORD CR 1000 2 0 R	0	.	.	xjs.edf	RIGHT	4239	14455278	Full Trial Period	14451039	69	Trial: 69	14451039	146	·çóÝ	Êó±ê	Ã«½í	j	f
xjs	.	.	.	.	210	216	1	7	150.30	371.70	9	.	.	.	false	false	Message: 39ms	.	.	.	.	.	.	.	.	.	.	.	SYNCTIME	39	150.30	371.70	xjs.edf	RIGHT	4239	14455278	Full Trial Period	14451039	69	Trial: 69	14451039	146	·çóÝ	Êó±ê	Ã«½í	j	f
xjs	164	1562	2	1399	.	.	.	.	.	.	10	.	.	.	false	false	Message: 1411ms	8.82	47.42	186	1572	560.60	610.20	4	395.90	1387	482.10	359.50	INVISIBLE_BOUNDARY[1]	1411	.	.	xjs.edf	RIGHT	4239	14455278	Full Trial Period	14451039	69	Trial: 69	14451039	146	·çóÝ	Êó±ê	Ã«½í	j	f
xjs	164	1562	2	1399	.	.	.	.	.	.	11	.	.	.	false	false	Message: 1422ms	8.82	47.42	186	1572	560.60	610.20	4	395.90	1387	482.10	359.50	SYNCTIME	1422	.	.	xjs.edf	RIGHT	4239	14455278	Full Trial Period	14451039	69	Trial: 69	14451039	146	·çóÝ	Êó±ê	Ã«½í	j	f
xjs	.	.	.	.	.	.	.	.	.	.	12	.	.	.	false	false	Message: 2169ms	10.06	141.72	71	2172	779.10	422.80	8	254.80	2102	487.10	370.40	INVISIBLE_BOUNDARY[2]	2169	.	.	xjs.edf	RIGHT	4239	14455278	Full Trial Period	14451039	69	Trial: 69	14451039	146	·çóÝ	Êó±ê	Ã«½í	j	f
xjs	.	.	.	.	144	2316	9	2173	781.00	405.50	13	.	.	.	false	false	Message: 2180ms	.	.	.	.	.	.	.	.	.	.	.	SYNCTIME	2180	781.00	405.50	xjs.edf	RIGHT	4239	14455278	Full Trial Period	14451039	69	Trial: 69	14451039	146	·çóÝ	Êó±ê	Ã«½í	j	f
xjs	.	.	.	.	.	.	.	.	.	.	14	.	.	.	false	false	Message: 4220ms	5.08	108.11	47	4237	716.20	437.20	14	204.80	4191	869.10	427.90	KEYBOARD	4220	.	.	xjs.edf	RIGHT	4239	14455278	Full Trial Period	14451039	69	Trial: 69	14451039	146	·çóÝ	Êó±ê	Ã«½í	j	f
xjs	.	.	.	.	.	.	.	.	.	.	15	.	.	.	false	false	Message: 4287ms	.	.	.	.	.	.	.	.	.	.	.	TRIAL_RESULT 0	4287	.	.	xjs.edf	RIGHT	4239	14455278	Full Trial Period	14451039	69	Trial: 69	14451039	146	·çóÝ	Êó±ê	Ã«½í	j	f
xjs	.	.	.	.	.	.	.	.	.	.	1	.	.	.	false	false	Message: -15ms	.	.	.	.	.	.	.	.	.	.	.	TRIALID 69	-15	.	.	xjs.edf	RIGHT	5599	14462175	Full Trial Period	14456576	70	Trial: 70	14456576	84	°ÙºÏ»¨	ÓðÃ«Çò	À®°È	j	j
xjs	.	.	.	.	.	.	.	.	.	.	2	.	.	.	false	false	Message: -1ms	.	.	.	.	.	.	.	.	.	.	.	RECCFG CR 1000 2 0 R	-1	.	.	xjs.edf	RIGHT	5599	14462175	Full Trial Period	14456576	70	Trial: 70	14456576	84	°ÙºÏ»¨	ÓðÃ«Çò	À®°È	j	j
xjs	.	.	.	.	.	.	.	.	.	.	3	.	.	.	false	false	Message: -1ms	.	.	.	.	.	.	.	.	.	.	.	ELCLCFG TOWER	-1	.	.	xjs.edf	RIGHT	5599	14462175	Full Trial Period	14456576	70	Trial: 70	14456576	84	°ÙºÏ»¨	ÓðÃ«Çò	À®°È	j	j
xjs	.	.	.	.	.	.	.	.	.	.	4	.	.	.	false	false	Message: -1ms	.	.	.	.	.	.	.	.	.	.	.	GAZE_COORDS 0.00 0.00 1023.00 767.00	-1	.	.	xjs.edf	RIGHT	5599	14462175	Full Trial Period	14456576	70	Trial: 70	14456576	84	°ÙºÏ»¨	ÓðÃ«Çò	À®°È	j	j
xjs	.	.	.	.	.	.	.	.	.	.	5	.	.	.	false	false	Message: -1ms	.	.	.	.	.	.	.	.	.	.	.	THRESHOLDS R 92 222	-1	.	.	xjs.edf	RIGHT	5599	14462175	Full Trial Period	14456576	70	Trial: 70	14456576	84	°ÙºÏ»¨	ÓðÃ«Çò	À®°È	j	j
xjs	.	.	.	.	.	.	.	.	.	.	6	.	.	.	false	false	Message: -1ms	.	.	.	.	.	.	.	.	.	.	.	ELCL_PROC CENTROID (3)	-1	.	.	xjs.edf	RIGHT	5599	14462175	Full Trial Period	14456576	70	Trial: 70	14456576	84	°ÙºÏ»¨	ÓðÃ«Çò	À®°È	j	j
xjs	.	.	.	.	.	.	.	.	.	.	7	.	.	.	false	false	Message: -1ms	.	.	.	.	.	.	.	.	.	.	.	ELCL_PCR_PARAM 5 3.0	-1	.	.	xjs.edf	RIGHT	5599	14462175	Full Trial Period	14456576	70	Trial: 70	14456576	84	°ÙºÏ»¨	ÓðÃ«Çò	À®°È	j	j
xjs	.	.	.	.	.	.	.	.	.	.	8	.	.	.	false	true	Message: 0ms	.	.	.	.	.	.	.	.	.	.	.	!MODE RECORD CR 1000 2 0 R	0	.	.	xjs.edf	RIGHT	5599	14462175	Full Trial Period	14456576	70	Trial: 70	14456576	84	°ÙºÏ»¨	ÓðÃ«Çò	À®°È	j	j
xjs	.	.	.	.	290	296	1	7	155.80	367.70	9	.	.	.	false	false	Message: 51ms	.	.	.	.	.	.	.	.	.	.	.	SYNCTIME	51	155.80	367.70	xjs.edf	RIGHT	5599	14462175	Full Trial Period	14456576	70	Trial: 70	14456576	84	°ÙºÏ»¨	ÓðÃ«Çò	À®°È	j	j
xjs	.	.	.	.	.	.	.	.	.	.	10	.	.	.	false	false	Message: 1487ms	8.80	160.03	55	1510	514.40	388.40	3	247.40	1456	256.60	366.50	INVISIBLE_BOUNDARY[1]	1487	.	.	xjs.edf	RIGHT	5599	14462175	Full Trial Period	14456576	70	Trial: 70	14456576	84	°ÙºÏ»¨	ÓðÃ«Çò	À®°È	j	j
xjs	.	.	.	.	.	.	.	.	.	.	11	.	.	.	false	false	Message: 1492ms	8.80	160.03	55	1510	514.40	388.40	3	247.40	1456	256.60	366.50	SYNCTIME	1492	.	.	xjs.edf	RIGHT	5599	14462175	Full Trial Period	14456576	70	Trial: 70	14456576	84	°ÙºÏ»¨	ÓðÃ«Çò	À®°È	j	j
xjs	.	.	.	.	.	.	.	.	.	.	12	.	.	.	false	false	Message: 3079ms	5.25	16.56	317	3109	854.40	387.00	9	196.00	2793	698.70	408.40	INVISIBLE_BOUNDARY[2]	3079	.	.	xjs.edf	RIGHT	5599	14462175	Full Trial Period	14456576	70	Trial: 70	14456576	84	°ÙºÏ»¨	ÓðÃ«Çò	À®°È	j	j
xjs	.	.	.	.	.	.	.	.	.	.	13	.	.	.	false	false	Message: 3084ms	5.25	16.56	317	3109	854.40	387.00	9	196.00	2793	698.70	408.40	SYNCTIME	3084	.	.	xjs.edf	RIGHT	5599	14462175	Full Trial Period	14456576	70	Trial: 70	14456576	84	°ÙºÏ»¨	ÓðÃ«Çò	À®°È	j	j
xjs	.	.	.	.	695	5582	15	4888	846.90	467.10	14	.	.	.	false	false	Message: 5580ms	.	.	.	.	.	.	.	.	.	.	.	KEYBOARD	5580	846.90	467.10	xjs.edf	RIGHT	5599	14462175	Full Trial Period	14456576	70	Trial: 70	14456576	84	°ÙºÏ»¨	ÓðÃ«Çò	À®°È	j	j
xjs	.	.	.	.	.	.	.	.	.	.	15	.	.	.	false	false	Message: 5644ms	.	.	.	.	.	.	.	.	.	.	.	TRIAL_RESULT 0	5644	.	.	xjs.edf	RIGHT	5599	14462175	Full Trial Period	14456576	70	Trial: 70	14456576	84	°ÙºÏ»¨	ÓðÃ«Çò	À®°È	j	j
xjs	.	.	.	.	.	.	.	.	.	.	1	.	.	.	false	false	Message: -16ms	.	.	.	.	.	.	.	.	.	.	.	TRIALID 70	-16	.	.	xjs.edf	RIGHT	2611	14466086	Full Trial Period	14463475	71	Trial: 71	14463475	29	Ç¦±Ê	Éß	Ð¡Ïª	j	j
xjs	.	.	.	.	.	.	.	.	.	.	2	.	.	.	false	false	Message: -1ms	.	.	.	.	.	.	.	.	.	.	.	RECCFG CR 1000 2 0 R	-1	.	.	xjs.edf	RIGHT	2611	14466086	Full Trial Period	14463475	71	Trial: 71	14463475	29	Ç¦±Ê	Éß	Ð¡Ïª	j	j
xjs	.	.	.	.	.	.	.	.	.	.	3	.	.	.	false	false	Message: -1ms	.	.	.	.	.	.	.	.	.	.	.	ELCLCFG TOWER	-1	.	.	xjs.edf	RIGHT	2611	14466086	Full Trial Period	14463475	71	Trial: 71	14463475	29	Ç¦±Ê	Éß	Ð¡Ïª	j	j
xjs	.	.	.	.	.	.	.	.	.	.	4	.	.	.	false	false	Message: -1ms	.	.	.	.	.	.	.	.	.	.	.	GAZE_COORDS 0.00 0.00 1023.00 767.00	-1	.	.	xjs.edf	RIGHT	2611	14466086	Full Trial Period	14463475	71	Trial: 71	14463475	29	Ç¦±Ê	Éß	Ð¡Ïª	j	j
xjs	.	.	.	.	.	.	.	.	.	.	5	.	.	.	false	false	Message: -1ms	.	.	.	.	.	.	.	.	.	.	.	THRESHOLDS R 92 222	-1	.	.	xjs.edf	RIGHT	2611	14466086	Full Trial Period	14463475	71	Trial: 71	14463475	29	Ç¦±Ê	Éß	Ð¡Ïª	j	j
xjs	.	.	.	.	.	.	.	.	.	.	6	.	.	.	false	false	Message: -1ms	.	.	.	.	.	.	.	.	.	.	.	ELCL_PROC CENTROID (3)	-1	.	.	xjs.edf	RIGHT	2611	14466086	Full Trial Period	14463475	71	Trial: 71	14463475	29	Ç¦±Ê	Éß	Ð¡Ïª	j	j
xjs	.	.	.	.	.	.	.	.	.	.	7	.	.	.	false	false	Message: -1ms	.	.	.	.	.	.	.	.	.	.	.	ELCL_PCR_PARAM 5 3.0	-1	.	.	xjs.edf	RIGHT	2611	14466086	Full Trial Period	14463475	71	Trial: 71	14463475	29	Ç¦±Ê	Éß	Ð¡Ïª	j	j
xjs	.	.	.	.	.	.	.	.	.	.	8	.	.	.	false	true	Message: 0ms	.	.	.	.	.	.	.	.	.	.	.	!MODE RECORD CR 1000 2 0 R	0	.	.	xjs.edf	RIGHT	2611	14466086	Full Trial Period	14463475	71	Trial: 71	14463475	29	Ç¦±Ê	Éß	Ð¡Ïª	j	j
xjs	.	.	.	.	.	.	.	.	.	.	9	.	.	.	false	false	Message: 42ms	7.22	31.96	226	264	191.60	574.30	1	2676.70	39	142.10	362.40	SYNCTIME	42	.	.	xjs.edf	RIGHT	2611	14466086	Full Trial Period	14463475	71	Trial: 71	14463475	29	Ç¦±Ê	Éß	Ð¡Ïª	j	j
xjs	.	.	.	.	624	1326	5	703	479.50	378.20	10	.	.	.	false	false	Message: 1311ms	.	.	.	.	.	.	.	.	.	.	.	INVISIBLE_BOUNDARY[1]	1311	479.50	378.20	xjs.edf	RIGHT	2611	14466086	Full Trial Period	14463475	71	Trial: 71	14463475	29	Ç¦±Ê	Éß	Ð¡Ïª	j	j
xjs	.	.	.	.	624	1326	5	703	479.50	378.20	11	.	.	.	false	false	Message: 1317ms	.	.	.	.	.	.	.	.	.	.	.	SYNCTIME	1317	479.50	378.20	xjs.edf	RIGHT	2611	14466086	Full Trial Period	14463475	71	Trial: 71	14463475	29	Ç¦±Ê	Éß	Ð¡Ïª	j	j
xjs	.	.	.	.	.	.	.	.	.	.	12	.	.	.	false	false	Message: 2120ms	8.35	69.55	120	2121	757.00	464.10	9	162.10	2002	509.50	492.30	INVISIBLE_BOUNDARY[2]	2120	.	.	xjs.edf	RIGHT	2611	14466086	Full Trial Period	14463475	71	Trial: 71	14463475	29	Ç¦±Ê	Éß	Ð¡Ïª	j	j
xjs	.	.	.	.	135	2256	10	2122	766.90	451.00	13	.	.	.	false	false	Message: 2125ms	.	.	.	.	.	.	.	.	.	.	.	SYNCTIME	2125	766.90	451.00	xjs.edf	RIGHT	2611	14466086	Full Trial Period	14463475	71	Trial: 71	14463475	29	Ç¦±Ê	Éß	Ð¡Ïª	j	j
xjs	.	.	.	.	318	2609	11	2292	837.20	407.80	14	.	.	.	false	false	Message: 2593ms	.	.	.	.	.	.	.	.	.	.	.	KEYBOARD	2593	837.20	407.80	xjs.edf	RIGHT	2611	14466086	Full Trial Period	14463475	71	Trial: 71	14463475	29	Ç¦±Ê	Éß	Ð¡Ïª	j	j
xjs	.	.	.	.	.	.	.	.	.	.	15	.	.	.	false	false	Message: 2658ms	.	.	.	.	.	.	.	.	.	.	.	TRIAL_RESULT 0	2658	.	.	xjs.edf	RIGHT	2611	14466086	Full Trial Period	14463475	71	Trial: 71	14463475	29	Ç¦±Ê	Éß	Ð¡Ïª	j	j
xjs	.	.	.	.	.	.	.	.	.	.	1	.	.	.	false	false	Message: -520ms	.	.	.	.	.	.	.	.	.	.	.	TRIALID 71	-520	.	.	xjs.edf	RIGHT	3036	14472023	Full Trial Period	14468987	72	Trial: 72	14468987	36	°ô°ôÌÇ	ÊÖÖ¸	·¨Ê½³¤¹÷	f	j
xjs	.	.	.	.	.	.	.	.	.	.	2	.	.	.	false	false	Message: -1ms	.	.	.	.	.	.	.	.	.	.	.	RECCFG CR 1000 2 0 R	-1	.	.	xjs.edf	RIGHT	3036	14472023	Full Trial Period	14468987	72	Trial: 72	14468987	36	°ô°ôÌÇ	ÊÖÖ¸	·¨Ê½³¤¹÷	f	j
xjs	.	.	.	.	.	.	.	.	.	.	3	.	.	.	false	false	Message: -1ms	.	.	.	.	.	.	.	.	.	.	.	ELCLCFG TOWER	-1	.	.	xjs.edf	RIGHT	3036	14472023	Full Trial Period	14468987	72	Trial: 72	14468987	36	°ô°ôÌÇ	ÊÖÖ¸	·¨Ê½³¤¹÷	f	j
xjs	.	.	.	.	.	.	.	.	.	.	4	.	.	.	false	false	Message: -1ms	.	.	.	.	.	.	.	.	.	.	.	GAZE_COORDS 0.00 0.00 1023.00 767.00	-1	.	.	xjs.edf	RIGHT	3036	14472023	Full Trial Period	14468987	72	Trial: 72	14468987	36	°ô°ôÌÇ	ÊÖÖ¸	·¨Ê½³¤¹÷	f	j
xjs	.	.	.	.	.	.	.	.	.	.	5	.	.	.	false	false	Message: -1ms	.	.	.	.	.	.	.	.	.	.	.	THRESHOLDS R 92 222	-1	.	.	xjs.edf	RIGHT	3036	14472023	Full Trial Period	14468987	72	Trial: 72	14468987	36	°ô°ôÌÇ	ÊÖÖ¸	·¨Ê½³¤¹÷	f	j
xjs	.	.	.	.	.	.	.	.	.	.	6	.	.	.	false	false	Message: -1ms	.	.	.	.	.	.	.	.	.	.	.	ELCL_PROC CENTROID (3)	-1	.	.	xjs.edf	RIGHT	3036	14472023	Full Trial Period	14468987	72	Trial: 72	14468987	36	°ô°ôÌÇ	ÊÖÖ¸	·¨Ê½³¤¹÷	f	j
xjs	.	.	.	.	.	.	.	.	.	.	7	.	.	.	false	false	Message: -1ms	.	.	.	.	.	.	.	.	.	.	.	ELCL_PCR_PARAM 5 3.0	-1	.	.	xjs.edf	RIGHT	3036	14472023	Full Trial Period	14468987	72	Trial: 72	14468987	36	°ô°ôÌÇ	ÊÖÖ¸	·¨Ê½³¤¹÷	f	j
xjs	.	.	.	.	.	.	.	.	.	.	8	.	.	.	false	true	Message: 0ms	.	.	.	.	.	.	.	.	.	.	.	!MODE RECORD CR 1000 2 0 R	0	.	.	xjs.edf	RIGHT	3036	14472023	Full Trial Period	14468987	72	Trial: 72	14468987	36	°ô°ôÌÇ	ÊÖÖ¸	·¨Ê½³¤¹÷	f	j
xjs	.	.	.	.	300	306	1	7	139.20	373.30	9	.	.	.	false	false	Message: 46ms	.	.	.	.	.	.	.	.	.	.	.	SYNCTIME	46	139.20	373.30	xjs.edf	RIGHT	3036	14472023	Full Trial Period	14468987	72	Trial: 72	14468987	36	°ô°ôÌÇ	ÊÖÖ¸	·¨Ê½³¤¹÷	f	j
xjs	372	1175	1	804	.	.	.	.	.	.	10	.	.	.	false	false	Message: 812ms	6.50	16.50	394	1184	480.10	552.30	3	101.30	791	471.30	361.10	INVISIBLE_BOUNDARY[1]	812	.	.	xjs.edf	RIGHT	3036	14472023	Full Trial Period	14468987	72	Trial: 72	14468987	36	°ô°ôÌÇ	ÊÖÖ¸	·¨Ê½³¤¹÷	f	j
xjs	372	1175	1	804	.	.	.	.	.	.	11	.	.	.	false	false	Message: 821ms	6.50	16.50	394	1184	480.10	552.30	3	101.30	791	471.30	361.10	SYNCTIME	821	.	.	xjs.edf	RIGHT	3036	14472023	Full Trial Period	14468987	72	Trial: 72	14468987	36	°ô°ôÌÇ	ÊÖÖ¸	·¨Ê½³¤¹÷	f	j
xjs	.	.	.	.	.	.	.	.	.	.	12	.	.	.	false	false	Message: 2115ms	9.30	155.00	60	2125	794.60	429.50	5	288.10	2066	523.00	385.40	INVISIBLE_BOUNDARY[2]	2115	.	.	xjs.edf	RIGHT	3036	14472023	Full Trial Period	14468987	72	Trial: 72	14468987	36	°ô°ôÌÇ	ÊÖÖ¸	·¨Ê½³¤¹÷	f	j
xjs	.	.	.	.	.	.	.	.	.	.	13	.	.	.	false	false	Message: 2121ms	9.30	155.00	60	2125	794.60	429.50	5	288.10	2066	523.00	385.40	SYNCTIME	2121	.	.	xjs.edf	RIGHT	3036	14472023	Full Trial Period	14468987	72	Trial: 72	14468987	36	°ô°ôÌÇ	ÊÖÖ¸	·¨Ê½³¤¹÷	f	j
xjs	.	.	.	.	152	3034	10	2883	246.30	396.10	14	.	.	.	false	false	Message: 3017ms	.	.	.	.	.	.	.	.	.	.	.	KEYBOARD	3017	246.30	396.10	xjs.edf	RIGHT	3036	14472023	Full Trial Period	14468987	72	Trial: 72	14468987	36	°ô°ôÌÇ	ÊÖÖ¸	·¨Ê½³¤¹÷	f	j
xjs	.	.	.	.	.	.	.	.	.	.	15	.	.	.	false	false	Message: 3086ms	.	.	.	.	.	.	.	.	.	.	.	TRIAL_RESULT 0	3086	.	.	xjs.edf	RIGHT	3036	14472023	Full Trial Period	14468987	72	Trial: 72	14468987	36	°ô°ôÌÇ	ÊÖÖ¸	·¨Ê½³¤¹÷	f	j
xjs	.	.	.	.	.	.	.	.	.	.	1	.	.	.	false	false	Message: -15ms	.	.	.	.	.	.	.	.	.	.	.	TRIALID 72	-15	.	.	xjs.edf	RIGHT	3587	14476960	Full Trial Period	14473373	73	Trial: 73	14473373	109	ÕíÍ·	Ïà¿ò	±Ê¼Ç±¾	j	j
xjs	.	.	.	.	.	.	.	.	.	.	2	.	.	.	false	false	Message: -1ms	.	.	.	.	.	.	.	.	.	.	.	RECCFG CR 1000 2 0 R	-1	.	.	xjs.edf	RIGHT	3587	14476960	Full Trial Period	14473373	73	Trial: 73	14473373	109	ÕíÍ·	Ïà¿ò	±Ê¼Ç±¾	j	j
xjs	.	.	.	.	.	.	.	.	.	.	3	.	.	.	false	false	Message: -1ms	.	.	.	.	.	.	.	.	.	.	.	ELCLCFG TOWER	-1	.	.	xjs.edf	RIGHT	3587	14476960	Full Trial Period	14473373	73	Trial: 73	14473373	109	ÕíÍ·	Ïà¿ò	±Ê¼Ç±¾	j	j
xjs	.	.	.	.	.	.	.	.	.	.	4	.	.	.	false	false	Message: -1ms	.	.	.	.	.	.	.	.	.	.	.	GAZE_COORDS 0.00 0.00 1023.00 767.00	-1	.	.	xjs.edf	RIGHT	3587	14476960	Full Trial Period	14473373	73	Trial: 73	14473373	109	ÕíÍ·	Ïà¿ò	±Ê¼Ç±¾	j	j
xjs	.	.	.	.	.	.	.	.	.	.	5	.	.	.	false	false	Message: -1ms	.	.	.	.	.	.	.	.	.	.	.	THRESHOLDS R 92 222	-1	.	.	xjs.edf	RIGHT	3587	14476960	Full Trial Period	14473373	73	Trial: 73	14473373	109	ÕíÍ·	Ïà¿ò	±Ê¼Ç±¾	j	j
xjs	.	.	.	.	.	.	.	.	.	.	6	.	.	.	false	false	Message: -1ms	.	.	.	.	.	.	.	.	.	.	.	ELCL_PROC CENTROID (3)	-1	.	.	xjs.edf	RIGHT	3587	14476960	Full Trial Period	14473373	73	Trial: 73	14473373	109	ÕíÍ·	Ïà¿ò	±Ê¼Ç±¾	j	j
xjs	.	.	.	.	.	.	.	.	.	.	7	.	.	.	false	false	Message: -1ms	.	.	.	.	.	.	.	.	.	.	.	ELCL_PCR_PARAM 5 3.0	-1	.	.	xjs.edf	RIGHT	3587	14476960	Full Trial Period	14473373	73	Trial: 73	14473373	109	ÕíÍ·	Ïà¿ò	±Ê¼Ç±¾	j	j
xjs	.	.	.	.	.	.	.	.	.	.	8	.	.	.	false	true	Message: 0ms	.	.	.	.	.	.	.	.	.	.	.	!MODE RECORD CR 1000 2 0 R	0	.	.	xjs.edf	RIGHT	3587	14476960	Full Trial Period	14473373	73	Trial: 73	14473373	109	ÕíÍ·	Ïà¿ò	±Ê¼Ç±¾	j	j
xjs	.	.	.	.	425	431	1	7	138.50	364.60	9	.	.	.	false	false	Message: 43ms	.	.	.	.	.	.	.	.	.	.	.	SYNCTIME	43	138.50	364.60	xjs.edf	RIGHT	3587	14476960	Full Trial Period	14473373	73	Trial: 73	14473373	109	ÕíÍ·	Ïà¿ò	±Ê¼Ç±¾	j	j
xjs	.	.	.	.	.	.	.	.	.	.	10	.	.	.	false	false	Message: 824ms	8.15	46.28	176	986	517.30	599.70	3	409.30	811	474.60	361.20	INVISIBLE_BOUNDARY[1]	824	.	.	xjs.edf	RIGHT	3587	14476960	Full Trial Period	14473373	73	Trial: 73	14473373	109	ÕíÍ·	Ïà¿ò	±Ê¼Ç±¾	j	j
xjs	.	.	.	.	.	.	.	.	.	.	11	.	.	.	false	false	Message: 834ms	8.15	46.28	176	986	517.30	599.70	3	409.30	811	474.60	361.20	SYNCTIME	834	.	.	xjs.edf	RIGHT	3587	14476960	Full Trial Period	14473373	73	Trial: 73	14473373	109	ÕíÍ·	Ïà¿ò	±Ê¼Ç±¾	j	j
xjs	396	2684	3	2289	.	.	.	.	.	.	12	.	.	.	false	false	Message: 2497ms	8.92	20.19	442	2693	766.60	565.00	6	396.40	2252	570.70	384.80	INVISIBLE_BOUNDARY[2]	2497	.	.	xjs.edf	RIGHT	3587	14476960	Full Trial Period	14473373	73	Trial: 73	14473373	109	ÕíÍ·	Ïà¿ò	±Ê¼Ç±¾	j	j
xjs	396	2684	3	2289	.	.	.	.	.	.	13	.	.	.	false	false	Message: 2501ms	8.92	20.19	442	2693	766.60	565.00	6	396.40	2252	570.70	384.80	SYNCTIME	2501	.	.	xjs.edf	RIGHT	3587	14476960	Full Trial Period	14473373	73	Trial: 73	14473373	109	ÕíÍ·	Ïà¿ò	±Ê¼Ç±¾	j	j
xjs	196	3586	5	3391	.	.	.	.	.	.	14	.	.	.	false	false	Message: 3568ms	4.55	19.95	228	3586	475.40	595.50	9	3138.50	3359	465.20	459.00	KEYBOARD	3568	.	.	xjs.edf	RIGHT	3587	14476960	Full Trial Period	14473373	73	Trial: 73	14473373	109	ÕíÍ·	Ïà¿ò	±Ê¼Ç±¾	j	j
xjs	.	.	.	.	.	.	.	.	.	.	15	.	.	.	false	false	Message: 3637ms	.	.	.	.	.	.	.	.	.	.	.	TRIAL_RESULT 0	3637	.	.	xjs.edf	RIGHT	3587	14476960	Full Trial Period	14473373	73	Trial: 73	14473373	109	ÕíÍ·	Ïà¿ò	±Ê¼Ç±¾	j	j
xjs	.	.	.	.	.	.	.	.	.	.	1	.	.	.	false	false	Message: -15ms	.	.	.	.	.	.	.	.	.	.	.	TRIALID 73	-15	.	.	xjs.edf	RIGHT	3088	14481543	Full Trial Period	14478455	74	Trial: 74	14478455	31	ÑÛ¾¦	ÐÓÈÊ	éÙ×Ó	f	f
xjs	.	.	.	.	.	.	.	.	.	.	2	.	.	.	false	false	Message: -1ms	.	.	.	.	.	.	.	.	.	.	.	RECCFG CR 1000 2 0 R	-1	.	.	xjs.edf	RIGHT	3088	14481543	Full Trial Period	14478455	74	Trial: 74	14478455	31	ÑÛ¾¦	ÐÓÈÊ	éÙ×Ó	f	f
xjs	.	.	.	.	.	.	.	.	.	.	3	.	.	.	false	false	Message: -1ms	.	.	.	.	.	.	.	.	.	.	.	ELCLCFG TOWER	-1	.	.	xjs.edf	RIGHT	3088	14481543	Full Trial Period	14478455	74	Trial: 74	14478455	31	ÑÛ¾¦	ÐÓÈÊ	éÙ×Ó	f	f
xjs	.	.	.	.	.	.	.	.	.	.	4	.	.	.	false	false	Message: -1ms	.	.	.	.	.	.	.	.	.	.	.	GAZE_COORDS 0.00 0.00 1023.00 767.00	-1	.	.	xjs.edf	RIGHT	3088	14481543	Full Trial Period	14478455	74	Trial: 74	14478455	31	ÑÛ¾¦	ÐÓÈÊ	éÙ×Ó	f	f
xjs	.	.	.	.	.	.	.	.	.	.	5	.	.	.	false	false	Message: -1ms	.	.	.	.	.	.	.	.	.	.	.	THRESHOLDS R 92 222	-1	.	.	xjs.edf	RIGHT	3088	14481543	Full Trial Period	14478455	74	Trial: 74	14478455	31	ÑÛ¾¦	ÐÓÈÊ	éÙ×Ó	f	f
xjs	.	.	.	.	.	.	.	.	.	.	6	.	.	.	false	false	Message: -1ms	.	.	.	.	.	.	.	.	.	.	.	ELCL_PROC CENTROID (3)	-1	.	.	xjs.edf	RIGHT	3088	14481543	Full Trial Period	14478455	74	Trial: 74	14478455	31	ÑÛ¾¦	ÐÓÈÊ	éÙ×Ó	f	f
xjs	.	.	.	.	.	.	.	.	.	.	7	.	.	.	false	false	Message: -1ms	.	.	.	.	.	.	.	.	.	.	.	ELCL_PCR_PARAM 5 3.0	-1	.	.	xjs.edf	RIGHT	3088	14481543	Full Trial Period	14478455	74	Trial: 74	14478455	31	ÑÛ¾¦	ÐÓÈÊ	éÙ×Ó	f	f
xjs	.	.	.	.	.	.	.	.	.	.	8	.	.	.	false	true	Message: 0ms	.	.	.	.	.	.	.	.	.	.	.	!MODE RECORD CR 1000 2 0 R	0	.	.	xjs.edf	RIGHT	3088	14481543	Full Trial Period	14478455	74	Trial: 74	14478455	31	ÑÛ¾¦	ÐÓÈÊ	éÙ×Ó	f	f
xjs	.	.	.	.	314	320	1	7	144.70	367.60	9	.	.	.	false	false	Message: 43ms	.	.	.	.	.	.	.	.	.	.	.	SYNCTIME	43	144.70	367.60	xjs.edf	RIGHT	3088	14481543	Full Trial Period	14478455	74	Trial: 74	14478455	31	ÑÛ¾¦	ÐÓÈÊ	éÙ×Ó	f	f
xjs	.	.	.	.	.	.	.	.	.	.	10	.	.	.	false	false	Message: 1048ms	7.92	39.02	203	1239	583.80	600.10	3	402.00	1037	518.10	373.50	INVISIBLE_BOUNDARY[1]	1048	.	.	xjs.edf	RIGHT	3088	14481543	Full Trial Period	14478455	74	Trial: 74	14478455	31	ÑÛ¾¦	ÐÓÈÊ	éÙ×Ó	f	f
xjs	.	.	.	.	.	.	.	.	.	.	11	.	.	.	false	false	Message: 1060ms	7.92	39.02	203	1239	583.80	600.10	3	402.00	1037	518.10	373.50	SYNCTIME	1060	.	.	xjs.edf	RIGHT	3088	14481543	Full Trial Period	14478455	74	Trial: 74	14478455	31	ÑÛ¾¦	ÐÓÈÊ	éÙ×Ó	f	f
xjs	.	.	.	.	.	.	.	.	.	.	12	.	.	.	false	false	Message: 2389ms	9.87	35.11	281	2398	826.20	461.20	6	167.50	2118	536.50	411.60	INVISIBLE_BOUNDARY[2]	2389	.	.	xjs.edf	RIGHT	3088	14481543	Full Trial Period	14478455	74	Trial: 74	14478455	31	ÑÛ¾¦	ÐÓÈÊ	éÙ×Ó	f	f
xjs	.	.	.	.	.	.	.	.	.	.	13	.	.	.	false	false	Message: 2393ms	9.87	35.11	281	2398	826.20	461.20	6	167.50	2118	536.50	411.60	SYNCTIME	2393	.	.	xjs.edf	RIGHT	3088	14481543	Full Trial Period	14478455	74	Trial: 74	14478455	31	ÑÛ¾¦	ÐÓÈÊ	éÙ×Ó	f	f
xjs	169	3087	4	2919	.	.	.	.	.	.	14	.	.	.	false	false	Message: 3069ms	23.45	114.96	204	3087	1076.60	1297.50	8	373.50	2884	871.40	442.80	KEYBOARD	3069	.	.	xjs.edf	RIGHT	3088	14481543	Full Trial Period	14478455	74	Trial: 74	14478455	31	ÑÛ¾¦	ÐÓÈÊ	éÙ×Ó	f	f
xjs	.	.	.	.	.	.	.	.	.	.	15	.	.	.	false	false	Message: 3133ms	.	.	.	.	.	.	.	.	.	.	.	TRIAL_RESULT 0	3133	.	.	xjs.edf	RIGHT	3088	14481543	Full Trial Period	14478455	74	Trial: 74	14478455	31	ÑÛ¾¦	ÐÓÈÊ	éÙ×Ó	f	f
xjs	.	.	.	.	.	.	.	.	.	.	1	.	.	.	false	false	Message: -16ms	.	.	.	.	.	.	.	.	.	.	.	TRIALID 74	-16	.	.	xjs.edf	RIGHT	2385	14485240	Full Trial Period	14482855	75	Trial: 75	14482855	1	µÆÅÝ	ÆøÇò	éÏé­	f	f
xjs	.	.	.	.	.	.	.	.	.	.	2	.	.	.	false	false	Message: -1ms	.	.	.	.	.	.	.	.	.	.	.	RECCFG CR 1000 2 0 R	-1	.	.	xjs.edf	RIGHT	2385	14485240	Full Trial Period	14482855	75	Trial: 75	14482855	1	µÆÅÝ	ÆøÇò	éÏé­	f	f
xjs	.	.	.	.	.	.	.	.	.	.	3	.	.	.	false	false	Message: -1ms	.	.	.	.	.	.	.	.	.	.	.	ELCLCFG TOWER	-1	.	.	xjs.edf	RIGHT	2385	14485240	Full Trial Period	14482855	75	Trial: 75	14482855	1	µÆÅÝ	ÆøÇò	éÏé­	f	f
xjs	.	.	.	.	.	.	.	.	.	.	4	.	.	.	false	false	Message: -1ms	.	.	.	.	.	.	.	.	.	.	.	GAZE_COORDS 0.00 0.00 1023.00 767.00	-1	.	.	xjs.edf	RIGHT	2385	14485240	Full Trial Period	14482855	75	Trial: 75	14482855	1	µÆÅÝ	ÆøÇò	éÏé­	f	f
xjs	.	.	.	.	.	.	.	.	.	.	5	.	.	.	false	false	Message: -1ms	.	.	.	.	.	.	.	.	.	.	.	THRESHOLDS R 92 222	-1	.	.	xjs.edf	RIGHT	2385	14485240	Full Trial Period	14482855	75	Trial: 75	14482855	1	µÆÅÝ	ÆøÇò	éÏé­	f	f
xjs	.	.	.	.	.	.	.	.	.	.	6	.	.	.	false	false	Message: -1ms	.	.	.	.	.	.	.	.	.	.	.	ELCL_PROC CENTROID (3)	-1	.	.	xjs.edf	RIGHT	2385	14485240	Full Trial Period	14482855	75	Trial: 75	14482855	1	µÆÅÝ	ÆøÇò	éÏé­	f	f
xjs	.	.	.	.	.	.	.	.	.	.	7	.	.	.	false	false	Message: -1ms	.	.	.	.	.	.	.	.	.	.	.	ELCL_PCR_PARAM 5 3.0	-1	.	.	xjs.edf	RIGHT	2385	14485240	Full Trial Period	14482855	75	Trial: 75	14482855	1	µÆÅÝ	ÆøÇò	éÏé­	f	f
xjs	.	.	.	.	.	.	.	.	.	.	8	.	.	.	false	true	Message: 0ms	.	.	.	.	.	.	.	.	.	.	.	!MODE RECORD CR 1000 2 0 R	0	.	.	xjs.edf	RIGHT	2385	14485240	Full Trial Period	14482855	75	Trial: 75	14482855	1	µÆÅÝ	ÆøÇò	éÏé­	f	f
xjs	.	.	.	.	.	.	.	.	.	.	9	.	.	.	false	false	Message: 43ms	.	.	.	.	.	.	.	.	.	.	.	SYNCTIME	43	.	.	xjs.edf	RIGHT	2385	14485240	Full Trial Period	14482855	75	Trial: 75	14482855	1	µÆÅÝ	ÆøÇò	éÏé­	f	f
xjs	.	.	.	.	.	.	.	.	.	.	10	.	.	.	false	false	Message: 559ms	12.11	180.70	67	584	522.80	367.40	3	278.40	518	164.70	399.20	INVISIBLE_BOUNDARY[1]	559	.	.	xjs.edf	RIGHT	2385	14485240	Full Trial Period	14482855	75	Trial: 75	14482855	1	µÆÅÝ	ÆøÇò	éÏé­	f	f
xjs	.	.	.	.	.	.	.	.	.	.	11	.	.	.	false	false	Message: 568ms	12.11	180.70	67	584	522.80	367.40	3	278.40	518	164.70	399.20	SYNCTIME	568	.	.	xjs.edf	RIGHT	2385	14485240	Full Trial Period	14482855	75	Trial: 75	14482855	1	µÆÅÝ	ÆøÇò	éÏé­	f	f
xjs	.	.	.	.	200	1873	8	1674	830.10	391.80	12	.	.	.	false	false	Message: 1677ms	.	.	.	.	.	.	.	.	.	.	.	INVISIBLE_BOUNDARY[2]	1677	830.10	391.80	xjs.edf	RIGHT	2385	14485240	Full Trial Period	14482855	75	Trial: 75	14482855	1	µÆÅÝ	ÆøÇò	éÏé­	f	f
xjs	.	.	.	.	200	1873	8	1674	830.10	391.80	13	.	.	.	false	false	Message: 1684ms	.	.	.	.	.	.	.	.	.	.	.	SYNCTIME	1684	830.10	391.80	xjs.edf	RIGHT	2385	14485240	Full Trial Period	14482855	75	Trial: 75	14482855	1	µÆÅÝ	ÆøÇò	éÏé­	f	f
xjs	.	.	.	.	129	2383	10	2255	124.20	470.60	14	.	.	.	false	false	Message: 2366ms	.	.	.	.	.	.	.	.	.	.	.	KEYBOARD	2366	124.20	470.60	xjs.edf	RIGHT	2385	14485240	Full Trial Period	14482855	75	Trial: 75	14482855	1	µÆÅÝ	ÆøÇò	éÏé­	f	f
xjs	.	.	.	.	.	.	.	.	.	.	15	.	.	.	false	false	Message: 2430ms	.	.	.	.	.	.	.	.	.	.	.	TRIAL_RESULT 0	2430	.	.	xjs.edf	RIGHT	2385	14485240	Full Trial Period	14482855	75	Trial: 75	14482855	1	µÆÅÝ	ÆøÇò	éÏé­	f	f
xjs	.	.	.	.	.	.	.	.	.	.	1	.	.	.	false	false	Message: -17ms	.	.	.	.	.	.	.	.	.	.	.	TRIALID 75	-17	.	.	xjs.edf	RIGHT	4274	14490888	Full Trial Period	14486614	76	Trial: 76	14486614	88	Ð¬´ø	ÃæÌõ	µçÏß	f	j
xjs	.	.	.	.	.	.	.	.	.	.	2	.	.	.	false	false	Message: -1ms	.	.	.	.	.	.	.	.	.	.	.	RECCFG CR 1000 2 0 R	-1	.	.	xjs.edf	RIGHT	4274	14490888	Full Trial Period	14486614	76	Trial: 76	14486614	88	Ð¬´ø	ÃæÌõ	µçÏß	f	j
xjs	.	.	.	.	.	.	.	.	.	.	3	.	.	.	false	false	Message: -1ms	.	.	.	.	.	.	.	.	.	.	.	ELCLCFG TOWER	-1	.	.	xjs.edf	RIGHT	4274	14490888	Full Trial Period	14486614	76	Trial: 76	14486614	88	Ð¬´ø	ÃæÌõ	µçÏß	f	j
xjs	.	.	.	.	.	.	.	.	.	.	4	.	.	.	false	false	Message: -1ms	.	.	.	.	.	.	.	.	.	.	.	GAZE_COORDS 0.00 0.00 1023.00 767.00	-1	.	.	xjs.edf	RIGHT	4274	14490888	Full Trial Period	14486614	76	Trial: 76	14486614	88	Ð¬´ø	ÃæÌõ	µçÏß	f	j
xjs	.	.	.	.	.	.	.	.	.	.	5	.	.	.	false	false	Message: -1ms	.	.	.	.	.	.	.	.	.	.	.	THRESHOLDS R 92 222	-1	.	.	xjs.edf	RIGHT	4274	14490888	Full Trial Period	14486614	76	Trial: 76	14486614	88	Ð¬´ø	ÃæÌõ	µçÏß	f	j
xjs	.	.	.	.	.	.	.	.	.	.	6	.	.	.	false	false	Message: -1ms	.	.	.	.	.	.	.	.	.	.	.	ELCL_PROC CENTROID (3)	-1	.	.	xjs.edf	RIGHT	4274	14490888	Full Trial Period	14486614	76	Trial: 76	14486614	88	Ð¬´ø	ÃæÌõ	µçÏß	f	j
xjs	.	.	.	.	.	.	.	.	.	.	7	.	.	.	false	false	Message: -1ms	.	.	.	.	.	.	.	.	.	.	.	ELCL_PCR_PARAM 5 3.0	-1	.	.	xjs.edf	RIGHT	4274	14490888	Full Trial Period	14486614	76	Trial: 76	14486614	88	Ð¬´ø	ÃæÌõ	µçÏß	f	j
xjs	.	.	.	.	.	.	.	.	.	.	8	.	.	.	false	true	Message: 0ms	.	.	.	.	.	.	.	.	.	.	.	!MODE RECORD CR 1000 2 0 R	0	.	.	xjs.edf	RIGHT	4274	14490888	Full Trial Period	14486614	76	Trial: 76	14486614	88	Ð¬´ø	ÃæÌõ	µçÏß	f	j
xjs	.	.	.	.	208	216	1	9	165.60	350.70	9	.	.	.	false	false	Message: 41ms	.	.	.	.	.	.	.	.	.	.	.	SYNCTIME	41	165.60	350.70	xjs.edf	RIGHT	4274	14490888	Full Trial Period	14486614	76	Trial: 76	14486614	88	Ð¬´ø	ÃæÌõ	µçÏß	f	j
xjs	.	.	.	.	.	.	.	.	.	.	10	.	.	.	false	false	Message: 705ms	7.73	120.74	64	708	404.70	390.10	3	218.00	645	176.80	363.70	INVISIBLE_BOUNDARY[1]	705	.	.	xjs.edf	RIGHT	4274	14490888	Full Trial Period	14486614	76	Trial: 76	14486614	88	Ð¬´ø	ÃæÌõ	µçÏß	f	j
xjs	.	.	.	.	135	843	4	709	410.20	377.50	11	.	.	.	false	false	Message: 716ms	.	.	.	.	.	.	.	.	.	.	.	SYNCTIME	716	410.20	377.50	xjs.edf	RIGHT	4274	14490888	Full Trial Period	14486614	76	Trial: 76	14486614	88	Ð¬´ø	ÃæÌõ	µçÏß	f	j
xjs	503	2122	3	1620	.	.	.	.	.	.	12	.	.	.	false	false	Message: 2107ms	9.75	18.15	537	2133	827.90	428.30	7	1848.40	1597	538.90	405.60	INVISIBLE_BOUNDARY[2]	2107	.	.	xjs.edf	RIGHT	4274	14490888	Full Trial Period	14486614	76	Trial: 76	14486614	88	Ð¬´ø	ÃæÌõ	µçÏß	f	j
xjs	503	2122	3	1620	.	.	.	.	.	.	13	.	.	.	false	false	Message: 2116ms	9.75	18.15	537	2133	827.90	428.30	7	1848.40	1597	538.90	405.60	SYNCTIME	2116	.	.	xjs.edf	RIGHT	4274	14490888	Full Trial Period	14486614	76	Trial: 76	14486614	88	Ð¬´ø	ÃæÌõ	µçÏß	f	j
xjs	104	4273	9	4170	.	.	.	.	.	.	14	.	.	.	false	false	Message: 4255ms	0.02	0.18	116	4273	845.10	468.60	14	12.50	4158	844.50	468.40	KEYBOARD	4255	.	.	xjs.edf	RIGHT	4274	14490888	Full Trial Period	14486614	76	Trial: 76	14486614	88	Ð¬´ø	ÃæÌõ	µçÏß	f	j
xjs	.	.	.	.	.	.	.	.	.	.	15	.	.	.	false	false	Message: 4402ms	.	.	.	.	.	.	.	.	.	.	.	TRIAL_RESULT 0	4402	.	.	xjs.edf	RIGHT	4274	14490888	Full Trial Period	14486614	76	Trial: 76	14486614	88	Ð¬´ø	ÃæÌõ	µçÏß	f	j
xjs	.	.	.	.	.	.	.	.	.	.	1	.	.	.	false	false	Message: -16ms	.	.	.	.	.	.	.	.	.	.	.	TRIALID 76	-16	.	.	xjs.edf	RIGHT	2725	14496129	Full Trial Period	14493404	77	Trial: 77	14493404	83	Îü¹Ü	»ð²ñ	ÑÀÇ©	f	j
xjs	.	.	.	.	.	.	.	.	.	.	2	.	.	.	false	false	Message: -1ms	.	.	.	.	.	.	.	.	.	.	.	RECCFG CR 1000 2 0 R	-1	.	.	xjs.edf	RIGHT	2725	14496129	Full Trial Period	14493404	77	Trial: 77	14493404	83	Îü¹Ü	»ð²ñ	ÑÀÇ©	f	j
xjs	.	.	.	.	.	.	.	.	.	.	3	.	.	.	false	false	Message: -1ms	.	.	.	.	.	.	.	.	.	.	.	ELCLCFG TOWER	-1	.	.	xjs.edf	RIGHT	2725	14496129	Full Trial Period	14493404	77	Trial: 77	14493404	83	Îü¹Ü	»ð²ñ	ÑÀÇ©	f	j
xjs	.	.	.	.	.	.	.	.	.	.	4	.	.	.	false	false	Message: -1ms	.	.	.	.	.	.	.	.	.	.	.	GAZE_COORDS 0.00 0.00 1023.00 767.00	-1	.	.	xjs.edf	RIGHT	2725	14496129	Full Trial Period	14493404	77	Trial: 77	14493404	83	Îü¹Ü	»ð²ñ	ÑÀÇ©	f	j
xjs	.	.	.	.	.	.	.	.	.	.	5	.	.	.	false	false	Message: -1ms	.	.	.	.	.	.	.	.	.	.	.	THRESHOLDS R 92 222	-1	.	.	xjs.edf	RIGHT	2725	14496129	Full Trial Period	14493404	77	Trial: 77	14493404	83	Îü¹Ü	»ð²ñ	ÑÀÇ©	f	j
xjs	.	.	.	.	.	.	.	.	.	.	6	.	.	.	false	false	Message: -1ms	.	.	.	.	.	.	.	.	.	.	.	ELCL_PROC CENTROID (3)	-1	.	.	xjs.edf	RIGHT	2725	14496129	Full Trial Period	14493404	77	Trial: 77	14493404	83	Îü¹Ü	»ð²ñ	ÑÀÇ©	f	j
xjs	.	.	.	.	.	.	.	.	.	.	7	.	.	.	false	false	Message: -1ms	.	.	.	.	.	.	.	.	.	.	.	ELCL_PCR_PARAM 5 3.0	-1	.	.	xjs.edf	RIGHT	2725	14496129	Full Trial Period	14493404	77	Trial: 77	14493404	83	Îü¹Ü	»ð²ñ	ÑÀÇ©	f	j
xjs	.	.	.	.	.	.	.	.	.	.	8	.	.	.	false	true	Message: 0ms	.	.	.	.	.	.	.	.	.	.	.	!MODE RECORD CR 1000 2 0 R	0	.	.	xjs.edf	RIGHT	2725	14496129	Full Trial Period	14493404	77	Trial: 77	14493404	83	Îü¹Ü	»ð²ñ	ÑÀÇ©	f	j
xjs	.	.	.	.	316	322	1	7	138.00	364.20	9	.	.	.	false	false	Message: 41ms	.	.	.	.	.	.	.	.	.	.	.	SYNCTIME	41	138.00	364.20	xjs.edf	RIGHT	2725	14496129	Full Trial Period	14493404	77	Trial: 77	14493404	83	Îü¹Ü	»ð²ñ	ÑÀÇ©	f	j
xjs	.	.	.	.	.	.	.	.	.	.	10	.	.	.	false	false	Message: 992ms	10.95	179.46	61	1018	516.80	428.10	3	331.30	958	190.60	431.60	INVISIBLE_BOUNDARY[1]	992	.	.	xjs.edf	RIGHT	2725	14496129	Full Trial Period	14493404	77	Trial: 77	14493404	83	Îü¹Ü	»ð²ñ	ÑÀÇ©	f	j
xjs	.	.	.	.	.	.	.	.	.	.	11	.	.	.	false	false	Message: 1000ms	10.95	179.46	61	1018	516.80	428.10	3	331.30	958	190.60	431.60	SYNCTIME	1000	.	.	xjs.edf	RIGHT	2725	14496129	Full Trial Period	14493404	77	Trial: 77	14493404	83	Îü¹Ü	»ð²ñ	ÑÀÇ©	f	j
xjs	.	.	.	.	190	2048	6	1859	824.30	384.60	12	.	.	.	false	false	Message: 1888ms	.	.	.	.	.	.	.	.	.	.	.	INVISIBLE_BOUNDARY[2]	1888	824.30	384.60	xjs.edf	RIGHT	2725	14496129	Full Trial Period	14493404	77	Trial: 77	14493404	83	Îü¹Ü	»ð²ñ	ÑÀÇ©	f	j
xjs	.	.	.	.	190	2048	6	1859	824.30	384.60	13	.	.	.	false	false	Message: 1900ms	.	.	.	.	.	.	.	.	.	.	.	SYNCTIME	1900	824.30	384.60	xjs.edf	RIGHT	2725	14496129	Full Trial Period	14493404	77	Trial: 77	14493404	83	Îü¹Ü	»ð²ñ	ÑÀÇ©	f	j
xjs	.	.	.	.	160	2723	8	2564	476.20	403.80	14	.	.	.	false	false	Message: 2705ms	.	.	.	.	.	.	.	.	.	.	.	KEYBOARD	2705	476.20	403.80	xjs.edf	RIGHT	2725	14496129	Full Trial Period	14493404	77	Trial: 77	14493404	83	Îü¹Ü	»ð²ñ	ÑÀÇ©	f	j
xjs	.	.	.	.	.	.	.	.	.	.	15	.	.	.	false	false	Message: 2768ms	.	.	.	.	.	.	.	.	.	.	.	TRIAL_RESULT 0	2768	.	.	xjs.edf	RIGHT	2725	14496129	Full Trial Period	14493404	77	Trial: 77	14493404	83	Îü¹Ü	»ð²ñ	ÑÀÇ©	f	j
xjs	.	.	.	.	.	.	.	.	.	.	1	.	.	.	false	false	Message: -16ms	.	.	.	.	.	.	.	.	.	.	.	TRIALID 77	-16	.	.	xjs.edf	RIGHT	2042	14499545	Full Trial Period	14497503	78	Trial: 78	14497503	25	ÊÖïí	ÂÖÌ¥	¹þÃÜ¹Ï	f	f
xjs	.	.	.	.	.	.	.	.	.	.	2	.	.	.	false	false	Message: -1ms	.	.	.	.	.	.	.	.	.	.	.	RECCFG CR 1000 2 0 R	-1	.	.	xjs.edf	RIGHT	2042	14499545	Full Trial Period	14497503	78	Trial: 78	14497503	25	ÊÖïí	ÂÖÌ¥	¹þÃÜ¹Ï	f	f
xjs	.	.	.	.	.	.	.	.	.	.	3	.	.	.	false	false	Message: -1ms	.	.	.	.	.	.	.	.	.	.	.	ELCLCFG TOWER	-1	.	.	xjs.edf	RIGHT	2042	14499545	Full Trial Period	14497503	78	Trial: 78	14497503	25	ÊÖïí	ÂÖÌ¥	¹þÃÜ¹Ï	f	f
xjs	.	.	.	.	.	.	.	.	.	.	4	.	.	.	false	false	Message: -1ms	.	.	.	.	.	.	.	.	.	.	.	GAZE_COORDS 0.00 0.00 1023.00 767.00	-1	.	.	xjs.edf	RIGHT	2042	14499545	Full Trial Period	14497503	78	Trial: 78	14497503	25	ÊÖïí	ÂÖÌ¥	¹þÃÜ¹Ï	f	f
xjs	.	.	.	.	.	.	.	.	.	.	5	.	.	.	false	false	Message: -1ms	.	.	.	.	.	.	.	.	.	.	.	THRESHOLDS R 92 222	-1	.	.	xjs.edf	RIGHT	2042	14499545	Full Trial Period	14497503	78	Trial: 78	14497503	25	ÊÖïí	ÂÖÌ¥	¹þÃÜ¹Ï	f	f
xjs	.	.	.	.	.	.	.	.	.	.	6	.	.	.	false	false	Message: -1ms	.	.	.	.	.	.	.	.	.	.	.	ELCL_PROC CENTROID (3)	-1	.	.	xjs.edf	RIGHT	2042	14499545	Full Trial Period	14497503	78	Trial: 78	14497503	25	ÊÖïí	ÂÖÌ¥	¹þÃÜ¹Ï	f	f
xjs	.	.	.	.	.	.	.	.	.	.	7	.	.	.	false	false	Message: -1ms	.	.	.	.	.	.	.	.	.	.	.	ELCL_PCR_PARAM 5 3.0	-1	.	.	xjs.edf	RIGHT	2042	14499545	Full Trial Period	14497503	78	Trial: 78	14497503	25	ÊÖïí	ÂÖÌ¥	¹þÃÜ¹Ï	f	f
xjs	.	.	.	.	.	.	.	.	.	.	8	.	.	.	false	true	Message: 0ms	.	.	.	.	.	.	.	.	.	.	.	!MODE RECORD CR 1000 2 0 R	0	.	.	xjs.edf	RIGHT	2042	14499545	Full Trial Period	14497503	78	Trial: 78	14497503	25	ÊÖïí	ÂÖÌ¥	¹þÃÜ¹Ï	f	f
xjs	.	.	.	.	220	226	1	7	142.90	370.30	9	.	.	.	false	false	Message: 51ms	.	.	.	.	.	.	.	.	.	.	.	SYNCTIME	51	142.90	370.30	xjs.edf	RIGHT	2042	14499545	Full Trial Period	14497503	78	Trial: 78	14497503	25	ÊÖïí	ÂÖÌ¥	¹þÃÜ¹Ï	f	f
xjs	283	643	1	361	.	.	.	.	.	.	10	.	.	.	false	false	Message: 518ms	9.92	30.82	322	653	444.70	464.80	2	299.90	332	164.50	369.10	INVISIBLE_BOUNDARY[1]	518	.	.	xjs.edf	RIGHT	2042	14499545	Full Trial Period	14497503	78	Trial: 78	14497503	25	ÊÖïí	ÂÖÌ¥	¹þÃÜ¹Ï	f	f
xjs	283	643	1	361	.	.	.	.	.	.	11	.	.	.	false	false	Message: 525ms	9.92	30.82	322	653	444.70	464.80	2	299.90	332	164.50	369.10	SYNCTIME	525	.	.	xjs.edf	RIGHT	2042	14499545	Full Trial Period	14497503	78	Trial: 78	14497503	25	ÊÖïí	ÂÖÌ¥	¹þÃÜ¹Ï	f	f
xjs	.	.	.	.	62	1378	7	1317	771.10	393.70	12	.	.	.	false	false	Message: 1321ms	.	.	.	.	.	.	.	.	.	.	.	INVISIBLE_BOUNDARY[2]	1321	771.10	393.70	xjs.edf	RIGHT	2042	14499545	Full Trial Period	14497503	78	Trial: 78	14497503	25	ÊÖïí	ÂÖÌ¥	¹þÃÜ¹Ï	f	f
xjs	.	.	.	.	62	1378	7	1317	771.10	393.70	13	.	.	.	false	false	Message: 1325ms	.	.	.	.	.	.	.	.	.	.	.	SYNCTIME	1325	771.10	393.70	xjs.edf	RIGHT	2042	14499545	Full Trial Period	14497503	78	Trial: 78	14497503	25	ÊÖïí	ÂÖÌ¥	¹þÃÜ¹Ï	f	f
xjs	.	.	.	.	160	2040	10	1881	485.80	380.10	14	[1]	1	RECTANGLE_INTERESTAREA	false	false	Message: 2023ms	.	.	.	.	.	.	.	.	.	.	.	KEYBOARD	2023	485.80	380.10	xjs.edf	RIGHT	2042	14499545	Full Trial Period	14497503	78	Trial: 78	14497503	25	ÊÖïí	ÂÖÌ¥	¹þÃÜ¹Ï	f	f
xjs	.	.	.	.	.	.	.	.	.	.	15	.	.	.	false	false	Message: 2088ms	.	.	.	.	.	.	.	.	.	.	.	TRIAL_RESULT 0	2088	.	.	xjs.edf	RIGHT	2042	14499545	Full Trial Period	14497503	78	Trial: 78	14497503	25	ÊÖïí	ÂÖÌ¥	¹þÃÜ¹Ï	f	f
xjs	.	.	.	.	.	.	.	.	.	.	1	.	.	.	false	false	Message: -22ms	.	.	.	.	.	.	.	.	.	.	.	TRIALID 78	-22	.	.	xjs.edf	RIGHT	3306	14504473	Full Trial Period	14501167	79	Trial: 79	14501167	75	¾íÖ½	ÓñÃ×	Êó±ê	j	f
xjs	.	.	.	.	.	.	.	.	.	.	2	.	.	.	false	false	Message: -1ms	.	.	.	.	.	.	.	.	.	.	.	RECCFG CR 1000 2 0 R	-1	.	.	xjs.edf	RIGHT	3306	14504473	Full Trial Period	14501167	79	Trial: 79	14501167	75	¾íÖ½	ÓñÃ×	Êó±ê	j	f
xjs	.	.	.	.	.	.	.	.	.	.	3	.	.	.	false	false	Message: -1ms	.	.	.	.	.	.	.	.	.	.	.	ELCLCFG TOWER	-1	.	.	xjs.edf	RIGHT	3306	14504473	Full Trial Period	14501167	79	Trial: 79	14501167	75	¾íÖ½	ÓñÃ×	Êó±ê	j	f
xjs	.	.	.	.	.	.	.	.	.	.	4	.	.	.	false	false	Message: -1ms	.	.	.	.	.	.	.	.	.	.	.	GAZE_COORDS 0.00 0.00 1023.00 767.00	-1	.	.	xjs.edf	RIGHT	3306	14504473	Full Trial Period	14501167	79	Trial: 79	14501167	75	¾íÖ½	ÓñÃ×	Êó±ê	j	f
xjs	.	.	.	.	.	.	.	.	.	.	5	.	.	.	false	false	Message: -1ms	.	.	.	.	.	.	.	.	.	.	.	THRESHOLDS R 92 222	-1	.	.	xjs.edf	RIGHT	3306	14504473	Full Trial Period	14501167	79	Trial: 79	14501167	75	¾íÖ½	ÓñÃ×	Êó±ê	j	f
xjs	.	.	.	.	.	.	.	.	.	.	6	.	.	.	false	false	Message: -1ms	.	.	.	.	.	.	.	.	.	.	.	ELCL_PROC CENTROID (3)	-1	.	.	xjs.edf	RIGHT	3306	14504473	Full Trial Period	14501167	79	Trial: 79	14501167	75	¾íÖ½	ÓñÃ×	Êó±ê	j	f
xjs	.	.	.	.	.	.	.	.	.	.	7	.	.	.	false	false	Message: -1ms	.	.	.	.	.	.	.	.	.	.	.	ELCL_PCR_PARAM 5 3.0	-1	.	.	xjs.edf	RIGHT	3306	14504473	Full Trial Period	14501167	79	Trial: 79	14501167	75	¾íÖ½	ÓñÃ×	Êó±ê	j	f
xjs	.	.	.	.	.	.	.	.	.	.	8	.	.	.	false	true	Message: 0ms	.	.	.	.	.	.	.	.	.	.	.	!MODE RECORD CR 1000 2 0 R	0	.	.	xjs.edf	RIGHT	3306	14504473	Full Trial Period	14501167	79	Trial: 79	14501167	75	¾íÖ½	ÓñÃ×	Êó±ê	j	f
xjs	.	.	.	.	339	345	1	7	145.30	357.10	9	.	.	.	false	false	Message: 44ms	.	.	.	.	.	.	.	.	.	.	.	SYNCTIME	44	145.30	357.10	xjs.edf	RIGHT	3306	14504473	Full Trial Period	14501167	79	Trial: 79	14501167	75	¾íÖ½	ÓñÃ×	Êó±ê	j	f
xjs	.	.	.	.	.	.	.	.	.	.	10	.	.	.	false	false	Message: 626ms	10.28	153.42	67	643	481.60	381.60	2	249.70	577	177.00	371.20	INVISIBLE_BOUNDARY[1]	626	.	.	xjs.edf	RIGHT	3306	14504473	Full Trial Period	14501167	79	Trial: 79	14501167	75	¾íÖ½	ÓñÃ×	Êó±ê	j	f
xjs	.	.	.	.	.	.	.	.	.	.	11	.	.	.	false	false	Message: 636ms	10.28	153.42	67	643	481.60	381.60	2	249.70	577	177.00	371.20	SYNCTIME	636	.	.	xjs.edf	RIGHT	3306	14504473	Full Trial Period	14501167	79	Trial: 79	14501167	75	¾íÖ½	ÓñÃ×	Êó±ê	j	f
xjs	16	1697	1	1682	.	.	.	.	.	.	12	.	.	.	false	false	Message: 1696ms	5.47	130.26	42	1708	819.90	428.10	6	43.30	1667	691.50	330.60	INVISIBLE_BOUNDARY[2]	1696	.	.	xjs.edf	RIGHT	3306	14504473	Full Trial Period	14501167	79	Trial: 79	14501167	75	¾íÖ½	ÓñÃ×	Êó±ê	j	f
xjs	.	.	.	.	.	.	.	.	.	.	13	.	.	.	false	false	Message: 1702ms	5.47	130.26	42	1708	819.90	428.10	6	43.30	1667	691.50	330.60	SYNCTIME	1702	.	.	xjs.edf	RIGHT	3306	14504473	Full Trial Period	14501167	79	Trial: 79	14501167	75	¾íÖ½	ÓñÃ×	Êó±ê	j	f
xjs	.	.	.	.	159	3304	13	3146	1173.20	777.40	14	.	.	.	false	false	Message: 3287ms	.	.	.	.	.	.	.	.	.	.	.	KEYBOARD	3287	1173.20	777.40	xjs.edf	RIGHT	3306	14504473	Full Trial Period	14501167	79	Trial: 79	14501167	75	¾íÖ½	ÓñÃ×	Êó±ê	j	f
xjs	.	.	.	.	.	.	.	.	.	.	15	.	.	.	false	false	Message: 3350ms	.	.	.	.	.	.	.	.	.	.	.	TRIAL_RESULT 0	3350	.	.	xjs.edf	RIGHT	3306	14504473	Full Trial Period	14501167	79	Trial: 79	14501167	75	¾íÖ½	ÓñÃ×	Êó±ê	j	f
xjs	.	.	.	.	.	.	.	.	.	.	1	.	.	.	false	false	Message: -56ms	.	.	.	.	.	.	.	.	.	.	.	TRIALID 79	-56	.	.	xjs.edf	RIGHT	2617	14701176	Full Trial Period	14698559	80	Trial: 80	14698559	37	ÍøÇòÅÄ	¼ªËû	ºùÂ«	f	f
xjs	.	.	.	.	.	.	.	.	.	.	2	.	.	.	false	false	Message: -1ms	.	.	.	.	.	.	.	.	.	.	.	RECCFG CR 1000 2 0 R	-1	.	.	xjs.edf	RIGHT	2617	14701176	Full Trial Period	14698559	80	Trial: 80	14698559	37	ÍøÇòÅÄ	¼ªËû	ºùÂ«	f	f
xjs	.	.	.	.	.	.	.	.	.	.	3	.	.	.	false	false	Message: -1ms	.	.	.	.	.	.	.	.	.	.	.	ELCLCFG TOWER	-1	.	.	xjs.edf	RIGHT	2617	14701176	Full Trial Period	14698559	80	Trial: 80	14698559	37	ÍøÇòÅÄ	¼ªËû	ºùÂ«	f	f
xjs	.	.	.	.	.	.	.	.	.	.	4	.	.	.	false	false	Message: -1ms	.	.	.	.	.	.	.	.	.	.	.	GAZE_COORDS 0.00 0.00 1023.00 767.00	-1	.	.	xjs.edf	RIGHT	2617	14701176	Full Trial Period	14698559	80	Trial: 80	14698559	37	ÍøÇòÅÄ	¼ªËû	ºùÂ«	f	f
xjs	.	.	.	.	.	.	.	.	.	.	5	.	.	.	false	false	Message: -1ms	.	.	.	.	.	.	.	.	.	.	.	THRESHOLDS R 92 222	-1	.	.	xjs.edf	RIGHT	2617	14701176	Full Trial Period	14698559	80	Trial: 80	14698559	37	ÍøÇòÅÄ	¼ªËû	ºùÂ«	f	f
xjs	.	.	.	.	.	.	.	.	.	.	6	.	.	.	false	false	Message: -1ms	.	.	.	.	.	.	.	.	.	.	.	ELCL_PROC CENTROID (3)	-1	.	.	xjs.edf	RIGHT	2617	14701176	Full Trial Period	14698559	80	Trial: 80	14698559	37	ÍøÇòÅÄ	¼ªËû	ºùÂ«	f	f
xjs	.	.	.	.	.	.	.	.	.	.	7	.	.	.	false	false	Message: -1ms	.	.	.	.	.	.	.	.	.	.	.	ELCL_PCR_PARAM 5 3.0	-1	.	.	xjs.edf	RIGHT	2617	14701176	Full Trial Period	14698559	80	Trial: 80	14698559	37	ÍøÇòÅÄ	¼ªËû	ºùÂ«	f	f
xjs	.	.	.	.	.	.	.	.	.	.	8	.	.	.	false	true	Message: 0ms	.	.	.	.	.	.	.	.	.	.	.	!MODE RECORD CR 1000 2 0 R	0	.	.	xjs.edf	RIGHT	2617	14701176	Full Trial Period	14698559	80	Trial: 80	14698559	37	ÍøÇòÅÄ	¼ªËû	ºùÂ«	f	f
xjs	.	.	.	.	486	492	1	7	148.90	402.90	9	.	.	.	false	false	Message: 53ms	.	.	.	.	.	.	.	.	.	.	.	SYNCTIME	53	148.90	402.90	xjs.edf	RIGHT	2617	14701176	Full Trial Period	14698559	80	Trial: 80	14698559	37	ÍøÇòÅÄ	¼ªËû	ºùÂ«	f	f
xjs	.	.	.	.	665	1809	4	1145	539.00	384.60	10	[1]	1	RECTANGLE_INTERESTAREA	false	false	Message: 1305ms	.	.	.	.	.	.	.	.	.	.	.	INVISIBLE_BOUNDARY[1]	1305	539.00	384.60	xjs.edf	RIGHT	2617	14701176	Full Trial Period	14698559	80	Trial: 80	14698559	37	ÍøÇòÅÄ	¼ªËû	ºùÂ«	f	f
xjs	.	.	.	.	665	1809	4	1145	539.00	384.60	11	[1]	1	RECTANGLE_INTERESTAREA	false	false	Message: 1311ms	.	.	.	.	.	.	.	.	.	.	.	SYNCTIME	1311	539.00	384.60	xjs.edf	RIGHT	2617	14701176	Full Trial Period	14698559	80	Trial: 80	14698559	37	ÍøÇòÅÄ	¼ªËû	ºùÂ«	f	f
xjs	.	.	.	.	156	2284	6	2129	762.60	388.20	12	.	.	.	false	false	Message: 2133ms	.	.	.	.	.	.	.	.	.	.	.	INVISIBLE_BOUNDARY[2]	2133	762.60	388.20	xjs.edf	RIGHT	2617	14701176	Full Trial Period	14698559	80	Trial: 80	14698559	37	ÍøÇòÅÄ	¼ªËû	ºùÂ«	f	f
xjs	.	.	.	.	156	2284	6	2129	762.60	388.20	13	.	.	.	false	false	Message: 2144ms	.	.	.	.	.	.	.	.	.	.	.	SYNCTIME	2144	762.60	388.20	xjs.edf	RIGHT	2617	14701176	Full Trial Period	14698559	80	Trial: 80	14698559	37	ÍøÇòÅÄ	¼ªËû	ºùÂ«	f	f
xjs	.	.	.	.	300	2615	7	2316	889.80	399.90	14	[1]	2	RECTANGLE_INTERESTAREA	false	false	Message: 2598ms	.	.	.	.	.	.	.	.	.	.	.	KEYBOARD	2598	889.80	399.90	xjs.edf	RIGHT	2617	14701176	Full Trial Period	14698559	80	Trial: 80	14698559	37	ÍøÇòÅÄ	¼ªËû	ºùÂ«	f	f
xjs	.	.	.	.	.	.	.	.	.	.	15	.	.	.	false	false	Message: 2661ms	.	.	.	.	.	.	.	.	.	.	.	TRIAL_RESULT 0	2661	.	.	xjs.edf	RIGHT	2617	14701176	Full Trial Period	14698559	80	Trial: 80	14698559	37	ÍøÇòÅÄ	¼ªËû	ºùÂ«	f	f
xjs	.	.	.	.	.	.	.	.	.	.	1	.	.	.	false	false	Message: -15ms	.	.	.	.	.	.	.	.	.	.	.	TRIALID 80	-15	.	.	xjs.edf	RIGHT	5121	14707514	Full Trial Period	14702393	81	Trial: 81	14702393	124	Ë®ºø	Æ¤Çò	Ð¬×Ó	f	f
xjs	.	.	.	.	.	.	.	.	.	.	2	.	.	.	false	false	Message: -1ms	.	.	.	.	.	.	.	.	.	.	.	RECCFG CR 1000 2 0 R	-1	.	.	xjs.edf	RIGHT	5121	14707514	Full Trial Period	14702393	81	Trial: 81	14702393	124	Ë®ºø	Æ¤Çò	Ð¬×Ó	f	f
xjs	.	.	.	.	.	.	.	.	.	.	3	.	.	.	false	false	Message: -1ms	.	.	.	.	.	.	.	.	.	.	.	ELCLCFG TOWER	-1	.	.	xjs.edf	RIGHT	5121	14707514	Full Trial Period	14702393	81	Trial: 81	14702393	124	Ë®ºø	Æ¤Çò	Ð¬×Ó	f	f
xjs	.	.	.	.	.	.	.	.	.	.	4	.	.	.	false	false	Message: -1ms	.	.	.	.	.	.	.	.	.	.	.	GAZE_COORDS 0.00 0.00 1023.00 767.00	-1	.	.	xjs.edf	RIGHT	5121	14707514	Full Trial Period	14702393	81	Trial: 81	14702393	124	Ë®ºø	Æ¤Çò	Ð¬×Ó	f	f
xjs	.	.	.	.	.	.	.	.	.	.	5	.	.	.	false	false	Message: -1ms	.	.	.	.	.	.	.	.	.	.	.	THRESHOLDS R 92 222	-1	.	.	xjs.edf	RIGHT	5121	14707514	Full Trial Period	14702393	81	Trial: 81	14702393	124	Ë®ºø	Æ¤Çò	Ð¬×Ó	f	f
xjs	.	.	.	.	.	.	.	.	.	.	6	.	.	.	false	false	Message: -1ms	.	.	.	.	.	.	.	.	.	.	.	ELCL_PROC CENTROID (3)	-1	.	.	xjs.edf	RIGHT	5121	14707514	Full Trial Period	14702393	81	Trial: 81	14702393	124	Ë®ºø	Æ¤Çò	Ð¬×Ó	f	f
xjs	.	.	.	.	.	.	.	.	.	.	7	.	.	.	false	false	Message: -1ms	.	.	.	.	.	.	.	.	.	.	.	ELCL_PCR_PARAM 5 3.0	-1	.	.	xjs.edf	RIGHT	5121	14707514	Full Trial Period	14702393	81	Trial: 81	14702393	124	Ë®ºø	Æ¤Çò	Ð¬×Ó	f	f
xjs	.	.	.	.	.	.	.	.	.	.	8	.	.	.	false	true	Message: 0ms	.	.	.	.	.	.	.	.	.	.	.	!MODE RECORD CR 1000 2 0 R	0	.	.	xjs.edf	RIGHT	5121	14707514	Full Trial Period	14702393	81	Trial: 81	14702393	124	Ë®ºø	Æ¤Çò	Ð¬×Ó	f	f
xjs	.	.	.	.	277	283	1	7	160.50	396.50	9	.	.	.	false	false	Message: 42ms	.	.	.	.	.	.	.	.	.	.	.	SYNCTIME	42	160.50	396.50	xjs.edf	RIGHT	5121	14707514	Full Trial Period	14702393	81	Trial: 81	14702393	124	Ë®ºø	Æ¤Çò	Ð¬×Ó	f	f
xjs	.	.	.	.	.	.	.	.	.	.	10	.	.	.	false	false	Message: 2804ms	13.90	198.54	70	2839	582.80	385.30	7	339.80	2770	169.90	406.30	INVISIBLE_BOUNDARY[1]	2804	.	.	xjs.edf	RIGHT	5121	14707514	Full Trial Period	14702393	81	Trial: 81	14702393	124	Ë®ºø	Æ¤Çò	Ð¬×Ó	f	f
xjs	.	.	.	.	.	.	.	.	.	.	11	.	.	.	false	false	Message: 2809ms	13.90	198.54	70	2839	582.80	385.30	7	339.80	2770	169.90	406.30	SYNCTIME	2809	.	.	xjs.edf	RIGHT	5121	14707514	Full Trial Period	14702393	81	Trial: 81	14702393	124	Ë®ºø	Æ¤Çò	Ð¬×Ó	f	f
xjs	.	.	.	.	133	3861	11	3729	773.80	387.00	12	.	.	.	false	false	Message: 3731ms	.	.	.	.	.	.	.	.	.	.	.	INVISIBLE_BOUNDARY[2]	3731	773.80	387.00	xjs.edf	RIGHT	5121	14707514	Full Trial Period	14702393	81	Trial: 81	14702393	124	Ë®ºø	Æ¤Çò	Ð¬×Ó	f	f
xjs	.	.	.	.	133	3861	11	3729	773.80	387.00	13	.	.	.	false	false	Message: 3743ms	.	.	.	.	.	.	.	.	.	.	.	SYNCTIME	3743	773.80	387.00	xjs.edf	RIGHT	5121	14707514	Full Trial Period	14702393	81	Trial: 81	14702393	124	Ë®ºø	Æ¤Çò	Ð¬×Ó	f	f
xjs	.	.	.	.	.	.	.	.	.	.	14	.	.	.	false	false	Message: 5102ms	9.76	184.18	53	5119	544.80	390.10	15	267.50	5067	834.20	386.30	KEYBOARD	5102	.	.	xjs.edf	RIGHT	5121	14707514	Full Trial Period	14702393	81	Trial: 81	14702393	124	Ë®ºø	Æ¤Çò	Ð¬×Ó	f	f
xjs	.	.	.	.	.	.	.	.	.	.	15	.	.	.	false	false	Message: 5162ms	.	.	.	.	.	.	.	.	.	.	.	TRIAL_RESULT 0	5162	.	.	xjs.edf	RIGHT	5121	14707514	Full Trial Period	14702393	81	Trial: 81	14702393	124	Ë®ºø	Æ¤Çò	Ð¬×Ó	f	f
xjs	.	.	.	.	.	.	.	.	.	.	1	.	.	.	false	false	Message: -1023ms	.	.	.	.	.	.	.	.	.	.	.	TRIALID 81	-1023	.	.	xjs.edf	RIGHT	2010	14711776	Full Trial Period	14709766	82	Trial: 82	14709766	74	Êó±ê	ÓñÃ×	ß¦ÃæÕÈ	f	j
xjs	.	.	.	.	.	.	.	.	.	.	2	.	.	.	false	false	Message: -20ms	.	.	.	.	.	.	.	.	.	.	.	NO Reply is disabled for function eyecmd_printf	-20	.	.	xjs.edf	RIGHT	2010	14711776	Full Trial Period	14709766	82	Trial: 82	14709766	74	Êó±ê	ÓñÃ×	ß¦ÃæÕÈ	f	j
xjs	.	.	.	.	.	.	.	.	.	.	3	.	.	.	false	false	Message: -1ms	.	.	.	.	.	.	.	.	.	.	.	RECCFG CR 1000 2 0 R	-1	.	.	xjs.edf	RIGHT	2010	14711776	Full Trial Period	14709766	82	Trial: 82	14709766	74	Êó±ê	ÓñÃ×	ß¦ÃæÕÈ	f	j
xjs	.	.	.	.	.	.	.	.	.	.	4	.	.	.	false	false	Message: -1ms	.	.	.	.	.	.	.	.	.	.	.	ELCLCFG TOWER	-1	.	.	xjs.edf	RIGHT	2010	14711776	Full Trial Period	14709766	82	Trial: 82	14709766	74	Êó±ê	ÓñÃ×	ß¦ÃæÕÈ	f	j
xjs	.	.	.	.	.	.	.	.	.	.	5	.	.	.	false	false	Message: -1ms	.	.	.	.	.	.	.	.	.	.	.	GAZE_COORDS 0.00 0.00 1023.00 767.00	-1	.	.	xjs.edf	RIGHT	2010	14711776	Full Trial Period	14709766	82	Trial: 82	14709766	74	Êó±ê	ÓñÃ×	ß¦ÃæÕÈ	f	j
xjs	.	.	.	.	.	.	.	.	.	.	6	.	.	.	false	false	Message: -1ms	.	.	.	.	.	.	.	.	.	.	.	THRESHOLDS R 92 222	-1	.	.	xjs.edf	RIGHT	2010	14711776	Full Trial Period	14709766	82	Trial: 82	14709766	74	Êó±ê	ÓñÃ×	ß¦ÃæÕÈ	f	j
xjs	.	.	.	.	.	.	.	.	.	.	7	.	.	.	false	false	Message: -1ms	.	.	.	.	.	.	.	.	.	.	.	ELCL_PROC CENTROID (3)	-1	.	.	xjs.edf	RIGHT	2010	14711776	Full Trial Period	14709766	82	Trial: 82	14709766	74	Êó±ê	ÓñÃ×	ß¦ÃæÕÈ	f	j
xjs	.	.	.	.	.	.	.	.	.	.	8	.	.	.	false	false	Message: -1ms	.	.	.	.	.	.	.	.	.	.	.	ELCL_PCR_PARAM 5 3.0	-1	.	.	xjs.edf	RIGHT	2010	14711776	Full Trial Period	14709766	82	Trial: 82	14709766	74	Êó±ê	ÓñÃ×	ß¦ÃæÕÈ	f	j
xjs	.	.	.	.	.	.	.	.	.	.	9	.	.	.	false	true	Message: 0ms	.	.	.	.	.	.	.	.	.	.	.	!MODE RECORD CR 1000 2 0 R	0	.	.	xjs.edf	RIGHT	2010	14711776	Full Trial Period	14709766	82	Trial: 82	14709766	74	Êó±ê	ÓñÃ×	ß¦ÃæÕÈ	f	j
xjs	.	.	.	.	146	162	1	17	255.70	375.60	10	.	.	.	false	false	Message: 43ms	.	.	.	.	.	.	.	.	.	.	.	SYNCTIME	43	255.70	375.60	xjs.edf	RIGHT	2010	14711776	Full Trial Period	14709766	82	Trial: 82	14709766	74	Êó±ê	ÓñÃ×	ß¦ÃæÕÈ	f	j
xjs	.	.	.	.	.	.	.	.	.	.	11	.	.	.	false	false	Message: 773ms	3.51	121.09	29	777	501.10	389.40	3	198.20	749	399.30	378.80	INVISIBLE_BOUNDARY[1]	773	.	.	xjs.edf	RIGHT	2010	14711776	Full Trial Period	14709766	82	Trial: 82	14709766	74	Êó±ê	ÓñÃ×	ß¦ÃæÕÈ	f	j
xjs	.	.	.	.	.	.	.	.	.	.	12	.	.	.	false	false	Message: 777ms	3.51	121.09	29	777	501.10	389.40	3	198.20	749	399.30	378.80	SYNCTIME	777	.	.	xjs.edf	RIGHT	2010	14711776	Full Trial Period	14709766	82	Trial: 82	14709766	74	Êó±ê	ÓñÃ×	ß¦ÃæÕÈ	f	j
xjs	.	.	.	.	152	1527	6	1376	775.50	386.40	13	.	.	.	false	false	Message: 1390ms	.	.	.	.	.	.	.	.	.	.	.	INVISIBLE_BOUNDARY[2]	1390	775.50	386.40	xjs.edf	RIGHT	2010	14711776	Full Trial Period	14709766	82	Trial: 82	14709766	74	Êó±ê	ÓñÃ×	ß¦ÃæÕÈ	f	j
xjs	.	.	.	.	152	1527	6	1376	775.50	386.40	14	.	.	.	false	false	Message: 1402ms	.	.	.	.	.	.	.	.	.	.	.	SYNCTIME	1402	775.50	386.40	xjs.edf	RIGHT	2010	14711776	Full Trial Period	14709766	82	Trial: 82	14709766	74	Êó±ê	ÓñÃ×	ß¦ÃæÕÈ	f	j
xjs	.	.	.	.	.	.	.	.	.	.	15	.	.	.	false	false	Message: 1991ms	16.77	202.00	83	2008	383.30	363.90	7	318.30	1926	883.20	387.00	KEYBOARD	1991	.	.	xjs.edf	RIGHT	2010	14711776	Full Trial Period	14709766	82	Trial: 82	14709766	74	Êó±ê	ÓñÃ×	ß¦ÃæÕÈ	f	j
xjs	.	.	.	.	.	.	.	.	.	.	16	.	.	.	false	false	Message: 2056ms	.	.	.	.	.	.	.	.	.	.	.	TRIAL_RESULT 0	2056	.	.	xjs.edf	RIGHT	2010	14711776	Full Trial Period	14709766	82	Trial: 82	14709766	74	Êó±ê	ÓñÃ×	ß¦ÃæÕÈ	f	j
xjs	.	.	.	.	.	.	.	.	.	.	1	.	.	.	false	false	Message: -15ms	.	.	.	.	.	.	.	.	.	.	.	TRIALID 82	-15	.	.	xjs.edf	RIGHT	2214	14715097	Full Trial Period	14712883	83	Trial: 83	14712883	118	À¬»øÍ°	ÒûË®»ú	²¤ÂÜ	j	f
xjs	.	.	.	.	.	.	.	.	.	.	2	.	.	.	false	false	Message: -1ms	.	.	.	.	.	.	.	.	.	.	.	RECCFG CR 1000 2 0 R	-1	.	.	xjs.edf	RIGHT	2214	14715097	Full Trial Period	14712883	83	Trial: 83	14712883	118	À¬»øÍ°	ÒûË®»ú	²¤ÂÜ	j	f
xjs	.	.	.	.	.	.	.	.	.	.	3	.	.	.	false	false	Message: -1ms	.	.	.	.	.	.	.	.	.	.	.	ELCLCFG TOWER	-1	.	.	xjs.edf	RIGHT	2214	14715097	Full Trial Period	14712883	83	Trial: 83	14712883	118	À¬»øÍ°	ÒûË®»ú	²¤ÂÜ	j	f
xjs	.	.	.	.	.	.	.	.	.	.	4	.	.	.	false	false	Message: -1ms	.	.	.	.	.	.	.	.	.	.	.	GAZE_COORDS 0.00 0.00 1023.00 767.00	-1	.	.	xjs.edf	RIGHT	2214	14715097	Full Trial Period	14712883	83	Trial: 83	14712883	118	À¬»øÍ°	ÒûË®»ú	²¤ÂÜ	j	f
xjs	.	.	.	.	.	.	.	.	.	.	5	.	.	.	false	false	Message: -1ms	.	.	.	.	.	.	.	.	.	.	.	THRESHOLDS R 92 222	-1	.	.	xjs.edf	RIGHT	2214	14715097	Full Trial Period	14712883	83	Trial: 83	14712883	118	À¬»øÍ°	ÒûË®»ú	²¤ÂÜ	j	f
xjs	.	.	.	.	.	.	.	.	.	.	6	.	.	.	false	false	Message: -1ms	.	.	.	.	.	.	.	.	.	.	.	ELCL_PROC CENTROID (3)	-1	.	.	xjs.edf	RIGHT	2214	14715097	Full Trial Period	14712883	83	Trial: 83	14712883	118	À¬»øÍ°	ÒûË®»ú	²¤ÂÜ	j	f
xjs	.	.	.	.	.	.	.	.	.	.	7	.	.	.	false	false	Message: -1ms	.	.	.	.	.	.	.	.	.	.	.	ELCL_PCR_PARAM 5 3.0	-1	.	.	xjs.edf	RIGHT	2214	14715097	Full Trial Period	14712883	83	Trial: 83	14712883	118	À¬»øÍ°	ÒûË®»ú	²¤ÂÜ	j	f
xjs	.	.	.	.	.	.	.	.	.	.	8	.	.	.	false	true	Message: 0ms	.	.	.	.	.	.	.	.	.	.	.	!MODE RECORD CR 1000 2 0 R	0	.	.	xjs.edf	RIGHT	2214	14715097	Full Trial Period	14712883	83	Trial: 83	14712883	118	À¬»øÍ°	ÒûË®»ú	²¤ÂÜ	j	f
xjs	.	.	.	.	364	370	1	7	153.00	391.60	9	.	.	.	false	false	Message: 42ms	.	.	.	.	.	.	.	.	.	.	.	SYNCTIME	42	153.00	391.60	xjs.edf	RIGHT	2214	14715097	Full Trial Period	14712883	83	Trial: 83	14712883	118	À¬»øÍ°	ÒûË®»ú	²¤ÂÜ	j	f
xjs	.	.	.	.	.	.	.	.	.	.	10	.	.	.	false	false	Message: 715ms	12.56	169.79	74	747	549.80	390.30	2	283.30	674	176.70	383.50	INVISIBLE_BOUNDARY[1]	715	.	.	xjs.edf	RIGHT	2214	14715097	Full Trial Period	14712883	83	Trial: 83	14712883	118	À¬»øÍ°	ÒûË®»ú	²¤ÂÜ	j	f
xjs	.	.	.	.	.	.	.	.	.	.	11	.	.	.	false	false	Message: 726ms	12.56	169.79	74	747	549.80	390.30	2	283.30	674	176.70	383.50	SYNCTIME	726	.	.	xjs.edf	RIGHT	2214	14715097	Full Trial Period	14712883	83	Trial: 83	14712883	118	À¬»øÍ°	ÒûË®»ú	²¤ÂÜ	j	f
xjs	.	.	.	.	145	1543	5	1399	776.30	386.70	12	.	.	.	false	false	Message: 1407ms	.	.	.	.	.	.	.	.	.	.	.	INVISIBLE_BOUNDARY[2]	1407	776.30	386.70	xjs.edf	RIGHT	2214	14715097	Full Trial Period	14712883	83	Trial: 83	14712883	118	À¬»øÍ°	ÒûË®»ú	²¤ÂÜ	j	f
xjs	.	.	.	.	145	1543	5	1399	776.30	386.70	13	.	.	.	false	false	Message: 1417ms	.	.	.	.	.	.	.	.	.	.	.	SYNCTIME	1417	776.30	386.70	xjs.edf	RIGHT	2214	14715097	Full Trial Period	14712883	83	Trial: 83	14712883	118	À¬»øÍ°	ÒûË®»ú	²¤ÂÜ	j	f
xjs	.	.	.	.	72	2212	7	2141	728.60	530.90	14	.	.	.	false	false	Message: 2195ms	.	.	.	.	.	.	.	.	.	.	.	KEYBOARD	2195	728.60	530.90	xjs.edf	RIGHT	2214	14715097	Full Trial Period	14712883	83	Trial: 83	14712883	118	À¬»øÍ°	ÒûË®»ú	²¤ÂÜ	j	f
xjs	.	.	.	.	.	.	.	.	.	.	15	.	.	.	false	false	Message: 2262ms	.	.	.	.	.	.	.	.	.	.	.	TRIAL_RESULT 0	2262	.	.	xjs.edf	RIGHT	2214	14715097	Full Trial Period	14712883	83	Trial: 83	14712883	118	À¬»øÍ°	ÒûË®»ú	²¤ÂÜ	j	f
xjs	.	.	.	.	.	.	.	.	.	.	1	.	.	.	false	false	Message: -17ms	.	.	.	.	.	.	.	.	.	.	.	TRIALID 83	-17	.	.	xjs.edf	RIGHT	2569	14718770	Full Trial Period	14716201	84	Trial: 84	14716201	70	éÙ×Ó	ÍøÇò	ÒÎ×Ó	f	f
xjs	.	.	.	.	.	.	.	.	.	.	2	.	.	.	false	false	Message: -1ms	.	.	.	.	.	.	.	.	.	.	.	RECCFG CR 1000 2 0 R	-1	.	.	xjs.edf	RIGHT	2569	14718770	Full Trial Period	14716201	84	Trial: 84	14716201	70	éÙ×Ó	ÍøÇò	ÒÎ×Ó	f	f
xjs	.	.	.	.	.	.	.	.	.	.	3	.	.	.	false	false	Message: -1ms	.	.	.	.	.	.	.	.	.	.	.	ELCLCFG TOWER	-1	.	.	xjs.edf	RIGHT	2569	14718770	Full Trial Period	14716201	84	Trial: 84	14716201	70	éÙ×Ó	ÍøÇò	ÒÎ×Ó	f	f
xjs	.	.	.	.	.	.	.	.	.	.	4	.	.	.	false	false	Message: -1ms	.	.	.	.	.	.	.	.	.	.	.	GAZE_COORDS 0.00 0.00 1023.00 767.00	-1	.	.	xjs.edf	RIGHT	2569	14718770	Full Trial Period	14716201	84	Trial: 84	14716201	70	éÙ×Ó	ÍøÇò	ÒÎ×Ó	f	f
xjs	.	.	.	.	.	.	.	.	.	.	5	.	.	.	false	false	Message: -1ms	.	.	.	.	.	.	.	.	.	.	.	THRESHOLDS R 92 222	-1	.	.	xjs.edf	RIGHT	2569	14718770	Full Trial Period	14716201	84	Trial: 84	14716201	70	éÙ×Ó	ÍøÇò	ÒÎ×Ó	f	f
xjs	.	.	.	.	.	.	.	.	.	.	6	.	.	.	false	false	Message: -1ms	.	.	.	.	.	.	.	.	.	.	.	ELCL_PROC CENTROID (3)	-1	.	.	xjs.edf	RIGHT	2569	14718770	Full Trial Period	14716201	84	Trial: 84	14716201	70	éÙ×Ó	ÍøÇò	ÒÎ×Ó	f	f
xjs	.	.	.	.	.	.	.	.	.	.	7	.	.	.	false	false	Message: -1ms	.	.	.	.	.	.	.	.	.	.	.	ELCL_PCR_PARAM 5 3.0	-1	.	.	xjs.edf	RIGHT	2569	14718770	Full Trial Period	14716201	84	Trial: 84	14716201	70	éÙ×Ó	ÍøÇò	ÒÎ×Ó	f	f
xjs	.	.	.	.	.	.	.	.	.	.	8	.	.	.	false	true	Message: 0ms	.	.	.	.	.	.	.	.	.	.	.	!MODE RECORD CR 1000 2 0 R	0	.	.	xjs.edf	RIGHT	2569	14718770	Full Trial Period	14716201	84	Trial: 84	14716201	70	éÙ×Ó	ÍøÇò	ÒÎ×Ó	f	f
xjs	.	.	.	.	189	195	1	7	197.50	388.90	9	.	.	.	false	false	Message: 40ms	.	.	.	.	.	.	.	.	.	.	.	SYNCTIME	40	197.50	388.90	xjs.edf	RIGHT	2569	14718770	Full Trial Period	14716201	84	Trial: 84	14716201	70	éÙ×Ó	ÍøÇò	ÒÎ×Ó	f	f
xjs	.	.	.	.	142	694	3	553	465.10	385.70	10	.	.	.	false	false	Message: 558ms	.	.	.	.	.	.	.	.	.	.	.	INVISIBLE_BOUNDARY[1]	558	465.10	385.70	xjs.edf	RIGHT	2569	14718770	Full Trial Period	14716201	84	Trial: 84	14716201	70	éÙ×Ó	ÍøÇò	ÒÎ×Ó	f	f
xjs	.	.	.	.	142	694	3	553	465.10	385.70	11	.	.	.	false	false	Message: 566ms	.	.	.	.	.	.	.	.	.	.	.	SYNCTIME	566	465.10	385.70	xjs.edf	RIGHT	2569	14718770	Full Trial Period	14716201	84	Trial: 84	14716201	70	éÙ×Ó	ÍøÇò	ÒÎ×Ó	f	f
xjs	.	.	.	.	.	.	.	.	.	.	12	.	.	.	false	false	Message: 1601ms	8.38	147.05	57	1616	818.00	402.10	5	222.40	1560	569.70	391.70	INVISIBLE_BOUNDARY[2]	1601	.	.	xjs.edf	RIGHT	2569	14718770	Full Trial Period	14716201	84	Trial: 84	14716201	70	éÙ×Ó	ÍøÇò	ÒÎ×Ó	f	f
xjs	.	.	.	.	.	.	.	.	.	.	13	.	.	.	false	false	Message: 1607ms	8.38	147.05	57	1616	818.00	402.10	5	222.40	1560	569.70	391.70	SYNCTIME	1607	.	.	xjs.edf	RIGHT	2569	14718770	Full Trial Period	14716201	84	Trial: 84	14716201	70	éÙ×Ó	ÍøÇò	ÒÎ×Ó	f	f
xjs	.	.	.	.	232	2567	8	2336	638.50	379.20	14	.	.	.	false	false	Message: 2550ms	.	.	.	.	.	.	.	.	.	.	.	KEYBOARD	2550	638.50	379.20	xjs.edf	RIGHT	2569	14718770	Full Trial Period	14716201	84	Trial: 84	14716201	70	éÙ×Ó	ÍøÇò	ÒÎ×Ó	f	f
xjs	.	.	.	.	.	.	.	.	.	.	15	.	.	.	false	false	Message: 2617ms	.	.	.	.	.	.	.	.	.	.	.	TRIAL_RESULT 0	2617	.	.	xjs.edf	RIGHT	2569	14718770	Full Trial Period	14716201	84	Trial: 84	14716201	70	éÙ×Ó	ÍøÇò	ÒÎ×Ó	f	f
xjs	.	.	.	.	.	.	.	.	.	.	1	.	.	.	false	false	Message: -17ms	.	.	.	.	.	.	.	.	.	.	.	TRIALID 84	-17	.	.	xjs.edf	RIGHT	2186	14721978	Full Trial Period	14719792	85	Trial: 85	14719792	39	ºùÂ«	¼ªËû	´°»§	f	f
xjs	.	.	.	.	.	.	.	.	.	.	2	.	.	.	false	false	Message: -1ms	.	.	.	.	.	.	.	.	.	.	.	RECCFG CR 1000 2 0 R	-1	.	.	xjs.edf	RIGHT	2186	14721978	Full Trial Period	14719792	85	Trial: 85	14719792	39	ºùÂ«	¼ªËû	´°»§	f	f
xjs	.	.	.	.	.	.	.	.	.	.	3	.	.	.	false	false	Message: -1ms	.	.	.	.	.	.	.	.	.	.	.	ELCLCFG TOWER	-1	.	.	xjs.edf	RIGHT	2186	14721978	Full Trial Period	14719792	85	Trial: 85	14719792	39	ºùÂ«	¼ªËû	´°»§	f	f
xjs	.	.	.	.	.	.	.	.	.	.	4	.	.	.	false	false	Message: -1ms	.	.	.	.	.	.	.	.	.	.	.	GAZE_COORDS 0.00 0.00 1023.00 767.00	-1	.	.	xjs.edf	RIGHT	2186	14721978	Full Trial Period	14719792	85	Trial: 85	14719792	39	ºùÂ«	¼ªËû	´°»§	f	f
xjs	.	.	.	.	.	.	.	.	.	.	5	.	.	.	false	false	Message: -1ms	.	.	.	.	.	.	.	.	.	.	.	THRESHOLDS R 92 222	-1	.	.	xjs.edf	RIGHT	2186	14721978	Full Trial Period	14719792	85	Trial: 85	14719792	39	ºùÂ«	¼ªËû	´°»§	f	f
xjs	.	.	.	.	.	.	.	.	.	.	6	.	.	.	false	false	Message: -1ms	.	.	.	.	.	.	.	.	.	.	.	ELCL_PROC CENTROID (3)	-1	.	.	xjs.edf	RIGHT	2186	14721978	Full Trial Period	14719792	85	Trial: 85	14719792	39	ºùÂ«	¼ªËû	´°»§	f	f
xjs	.	.	.	.	.	.	.	.	.	.	7	.	.	.	false	false	Message: -1ms	.	.	.	.	.	.	.	.	.	.	.	ELCL_PCR_PARAM 5 3.0	-1	.	.	xjs.edf	RIGHT	2186	14721978	Full Trial Period	14719792	85	Trial: 85	14719792	39	ºùÂ«	¼ªËû	´°»§	f	f
xjs	.	.	.	.	.	.	.	.	.	.	8	.	.	.	false	true	Message: 0ms	.	.	.	.	.	.	.	.	.	.	.	!MODE RECORD CR 1000 2 0 R	0	.	.	xjs.edf	RIGHT	2186	14721978	Full Trial Period	14719792	85	Trial: 85	14719792	39	ºùÂ«	¼ªËû	´°»§	f	f
xjs	.	.	.	.	310	316	1	7	150.30	377.10	9	.	.	.	false	false	Message: 41ms	.	.	.	.	.	.	.	.	.	.	.	SYNCTIME	41	150.30	377.10	xjs.edf	RIGHT	2186	14721978	Full Trial Period	14719792	85	Trial: 85	14719792	39	ºùÂ«	¼ªËû	´°»§	f	f
xjs	.	.	.	.	.	.	.	.	.	.	10	.	.	.	false	false	Message: 603ms	14.53	201.86	72	638	597.20	390.90	2	325.60	567	164.90	382.80	INVISIBLE_BOUNDARY[1]	603	.	.	xjs.edf	RIGHT	2186	14721978	Full Trial Period	14719792	85	Trial: 85	14719792	39	ºùÂ«	¼ªËû	´°»§	f	f
xjs	.	.	.	.	.	.	.	.	.	.	11	.	.	.	false	false	Message: 607ms	14.53	201.86	72	638	597.20	390.90	2	325.60	567	164.90	382.80	SYNCTIME	607	.	.	xjs.edf	RIGHT	2186	14721978	Full Trial Period	14719792	85	Trial: 85	14719792	39	ºùÂ«	¼ªËû	´°»§	f	f
xjs	.	.	.	.	.	.	.	.	.	.	12	.	.	.	false	false	Message: 1372ms	4.71	127.28	37	1390	843.10	396.50	5	192.00	1354	703.70	377.10	INVISIBLE_BOUNDARY[2]	1372	.	.	xjs.edf	RIGHT	2186	14721978	Full Trial Period	14719792	85	Trial: 85	14719792	39	ºùÂ«	¼ªËû	´°»§	f	f
xjs	.	.	.	.	.	.	.	.	.	.	13	.	.	.	false	false	Message: 1382ms	4.71	127.28	37	1390	843.10	396.50	5	192.00	1354	703.70	377.10	SYNCTIME	1382	.	.	xjs.edf	RIGHT	2186	14721978	Full Trial Period	14719792	85	Trial: 85	14719792	39	ºùÂ«	¼ªËû	´°»§	f	f
xjs	.	.	.	.	105	2184	8	2080	343.90	382.00	14	.	.	.	false	false	Message: 2167ms	.	.	.	.	.	.	.	.	.	.	.	KEYBOARD	2167	343.90	382.00	xjs.edf	RIGHT	2186	14721978	Full Trial Period	14719792	85	Trial: 85	14719792	39	ºùÂ«	¼ªËû	´°»§	f	f
xjs	.	.	.	.	.	.	.	.	.	.	15	.	.	.	false	false	Message: 2229ms	.	.	.	.	.	.	.	.	.	.	.	TRIAL_RESULT 0	2229	.	.	xjs.edf	RIGHT	2186	14721978	Full Trial Period	14719792	85	Trial: 85	14719792	39	ºùÂ«	¼ªËû	´°»§	f	f
xjs	.	.	.	.	.	.	.	.	.	.	1	.	.	.	false	false	Message: -1018ms	.	.	.	.	.	.	.	.	.	.	.	TRIALID 85	-1018	.	.	xjs.edf	RIGHT	3158	14727242	Full Trial Period	14724084	86	Trial: 86	14724084	87	¿ê×Ó	»ð²ñ	ÃÞÇ©	j	j
xjs	.	.	.	.	.	.	.	.	.	.	2	.	.	.	false	false	Message: -16ms	.	.	.	.	.	.	.	.	.	.	.	NO Reply is disabled for function eyecmd_printf	-16	.	.	xjs.edf	RIGHT	3158	14727242	Full Trial Period	14724084	86	Trial: 86	14724084	87	¿ê×Ó	»ð²ñ	ÃÞÇ©	j	j
xjs	.	.	.	.	.	.	.	.	.	.	3	.	.	.	false	false	Message: -3ms	.	.	.	.	.	.	.	.	.	.	.	RECCFG CR 1000 2 0 R	-3	.	.	xjs.edf	RIGHT	3158	14727242	Full Trial Period	14724084	86	Trial: 86	14724084	87	¿ê×Ó	»ð²ñ	ÃÞÇ©	j	j
xjs	.	.	.	.	.	.	.	.	.	.	4	.	.	.	false	false	Message: -3ms	.	.	.	.	.	.	.	.	.	.	.	ELCLCFG TOWER	-3	.	.	xjs.edf	RIGHT	3158	14727242	Full Trial Period	14724084	86	Trial: 86	14724084	87	¿ê×Ó	»ð²ñ	ÃÞÇ©	j	j
xjs	.	.	.	.	.	.	.	.	.	.	5	.	.	.	false	false	Message: -3ms	.	.	.	.	.	.	.	.	.	.	.	GAZE_COORDS 0.00 0.00 1023.00 767.00	-3	.	.	xjs.edf	RIGHT	3158	14727242	Full Trial Period	14724084	86	Trial: 86	14724084	87	¿ê×Ó	»ð²ñ	ÃÞÇ©	j	j
xjs	.	.	.	.	.	.	.	.	.	.	6	.	.	.	false	false	Message: -3ms	.	.	.	.	.	.	.	.	.	.	.	THRESHOLDS R 92 222	-3	.	.	xjs.edf	RIGHT	3158	14727242	Full Trial Period	14724084	86	Trial: 86	14724084	87	¿ê×Ó	»ð²ñ	ÃÞÇ©	j	j
xjs	.	.	.	.	.	.	.	.	.	.	7	.	.	.	false	false	Message: -3ms	.	.	.	.	.	.	.	.	.	.	.	ELCL_PROC CENTROID (3)	-3	.	.	xjs.edf	RIGHT	3158	14727242	Full Trial Period	14724084	86	Trial: 86	14724084	87	¿ê×Ó	»ð²ñ	ÃÞÇ©	j	j
xjs	.	.	.	.	.	.	.	.	.	.	8	.	.	.	false	false	Message: -3ms	.	.	.	.	.	.	.	.	.	.	.	ELCL_PCR_PARAM 5 3.0	-3	.	.	xjs.edf	RIGHT	3158	14727242	Full Trial Period	14724084	86	Trial: 86	14724084	87	¿ê×Ó	»ð²ñ	ÃÞÇ©	j	j
xjs	.	.	.	.	.	.	.	.	.	.	9	.	.	.	false	false	Message: -2ms	.	.	.	.	.	.	.	.	.	.	.	!MODE RECORD CR 1000 2 0 R	-2	.	.	xjs.edf	RIGHT	3158	14727242	Full Trial Period	14724084	86	Trial: 86	14724084	87	¿ê×Ó	»ð²ñ	ÃÞÇ©	j	j
xjs	.	.	.	.	.	.	.	.	.	.	10	.	.	.	false	false	Message: 48ms	.	.	.	.	.	.	.	.	.	.	.	SYNCTIME	48	.	.	xjs.edf	RIGHT	3158	14727242	Full Trial Period	14724084	86	Trial: 86	14724084	87	¿ê×Ó	»ð²ñ	ÃÞÇ©	j	j
xjs	.	.	.	.	.	.	.	.	.	.	11	.	.	.	false	false	Message: 1290ms	2.09	87.18	24	1299	587.80	385.10	3	148.80	1276	527.00	380.30	INVISIBLE_BOUNDARY[1]	1290	.	.	xjs.edf	RIGHT	3158	14727242	Full Trial Period	14724084	86	Trial: 86	14724084	87	¿ê×Ó	»ð²ñ	ÃÞÇ©	j	j
xjs	.	.	.	.	.	.	.	.	.	.	12	.	.	.	false	false	Message: 1298ms	2.09	87.18	24	1299	587.80	385.10	3	148.80	1276	527.00	380.30	SYNCTIME	1298	.	.	xjs.edf	RIGHT	3158	14727242	Full Trial Period	14724084	86	Trial: 86	14724084	87	¿ê×Ó	»ð²ñ	ÃÞÇ©	j	j
xjs	.	.	.	.	.	.	.	.	.	.	13	.	.	.	false	false	Message: 2113ms	5.84	124.15	47	2136	855.30	401.80	6	194.90	2090	682.90	375.70	INVISIBLE_BOUNDARY[2]	2113	.	.	xjs.edf	RIGHT	3158	14727242	Full Trial Period	14724084	86	Trial: 86	14724084	87	¿ê×Ó	»ð²ñ	ÃÞÇ©	j	j
xjs	.	.	.	.	.	.	.	.	.	.	14	.	.	.	false	false	Message: 2123ms	5.84	124.15	47	2136	855.30	401.80	6	194.90	2090	682.90	375.70	SYNCTIME	2123	.	.	xjs.edf	RIGHT	3158	14727242	Full Trial Period	14724084	86	Trial: 86	14724084	87	¿ê×Ó	»ð²ñ	ÃÞÇ©	j	j
xjs	.	.	.	.	70	3156	10	3087	899.70	413.10	15	.	.	.	false	false	Message: 3139ms	.	.	.	.	.	.	.	.	.	.	.	KEYBOARD	3139	899.70	413.10	xjs.edf	RIGHT	3158	14727242	Full Trial Period	14724084	86	Trial: 86	14724084	87	¿ê×Ó	»ð²ñ	ÃÞÇ©	j	j
xjs	.	.	.	.	.	.	.	.	.	.	16	.	.	.	false	false	Message: 3199ms	.	.	.	.	.	.	.	.	.	.	.	TRIAL_RESULT 0	3199	.	.	xjs.edf	RIGHT	3158	14727242	Full Trial Period	14724084	86	Trial: 86	14724084	87	¿ê×Ó	»ð²ñ	ÃÞÇ©	j	j
xjs	.	.	.	.	.	.	.	.	.	.	1	.	.	.	false	false	Message: -21ms	.	.	.	.	.	.	.	.	.	.	.	TRIALID 86	-21	.	.	xjs.edf	RIGHT	2819	14731538	Full Trial Period	14728719	87	Trial: 87	14728719	85	°ôÇò¹÷	À¯±Ê	µ°¾í	f	j
xjs	.	.	.	.	.	.	.	.	.	.	2	.	.	.	false	false	Message: -1ms	.	.	.	.	.	.	.	.	.	.	.	RECCFG CR 1000 2 0 R	-1	.	.	xjs.edf	RIGHT	2819	14731538	Full Trial Period	14728719	87	Trial: 87	14728719	85	°ôÇò¹÷	À¯±Ê	µ°¾í	f	j
xjs	.	.	.	.	.	.	.	.	.	.	3	.	.	.	false	false	Message: -1ms	.	.	.	.	.	.	.	.	.	.	.	ELCLCFG TOWER	-1	.	.	xjs.edf	RIGHT	2819	14731538	Full Trial Period	14728719	87	Trial: 87	14728719	85	°ôÇò¹÷	À¯±Ê	µ°¾í	f	j
xjs	.	.	.	.	.	.	.	.	.	.	4	.	.	.	false	false	Message: -1ms	.	.	.	.	.	.	.	.	.	.	.	GAZE_COORDS 0.00 0.00 1023.00 767.00	-1	.	.	xjs.edf	RIGHT	2819	14731538	Full Trial Period	14728719	87	Trial: 87	14728719	85	°ôÇò¹÷	À¯±Ê	µ°¾í	f	j
xjs	.	.	.	.	.	.	.	.	.	.	5	.	.	.	false	false	Message: -1ms	.	.	.	.	.	.	.	.	.	.	.	THRESHOLDS R 92 222	-1	.	.	xjs.edf	RIGHT	2819	14731538	Full Trial Period	14728719	87	Trial: 87	14728719	85	°ôÇò¹÷	À¯±Ê	µ°¾í	f	j
xjs	.	.	.	.	.	.	.	.	.	.	6	.	.	.	false	false	Message: -1ms	.	.	.	.	.	.	.	.	.	.	.	ELCL_PROC CENTROID (3)	-1	.	.	xjs.edf	RIGHT	2819	14731538	Full Trial Period	14728719	87	Trial: 87	14728719	85	°ôÇò¹÷	À¯±Ê	µ°¾í	f	j
xjs	.	.	.	.	.	.	.	.	.	.	7	.	.	.	false	false	Message: -1ms	.	.	.	.	.	.	.	.	.	.	.	ELCL_PCR_PARAM 5 3.0	-1	.	.	xjs.edf	RIGHT	2819	14731538	Full Trial Period	14728719	87	Trial: 87	14728719	85	°ôÇò¹÷	À¯±Ê	µ°¾í	f	j
xjs	.	.	.	.	.	.	.	.	.	.	8	.	.	.	false	true	Message: 0ms	.	.	.	.	.	.	.	.	.	.	.	!MODE RECORD CR 1000 2 0 R	0	.	.	xjs.edf	RIGHT	2819	14731538	Full Trial Period	14728719	87	Trial: 87	14728719	85	°ôÇò¹÷	À¯±Ê	µ°¾í	f	j
xjs	.	.	.	.	302	308	1	7	144.80	387.20	9	.	.	.	false	false	Message: 45ms	.	.	.	.	.	.	.	.	.	.	.	SYNCTIME	45	144.80	387.20	xjs.edf	RIGHT	2819	14731538	Full Trial Period	14728719	87	Trial: 87	14728719	85	°ôÇò¹÷	À¯±Ê	µ°¾í	f	j
xjs	.	.	.	.	.	.	.	.	.	.	10	.	.	.	false	false	Message: 1017ms	9.74	180.29	54	1028	445.30	391.30	3	271.90	975	155.40	380.10	INVISIBLE_BOUNDARY[1]	1017	.	.	xjs.edf	RIGHT	2819	14731538	Full Trial Period	14728719	87	Trial: 87	14728719	85	°ôÇò¹÷	À¯±Ê	µ°¾í	f	j
xjs	.	.	.	.	.	.	.	.	.	.	11	.	.	.	false	false	Message: 1021ms	9.74	180.29	54	1028	445.30	391.30	3	271.90	975	155.40	380.10	SYNCTIME	1021	.	.	xjs.edf	RIGHT	2819	14731538	Full Trial Period	14728719	87	Trial: 87	14728719	85	°ôÇò¹÷	À¯±Ê	µ°¾í	f	j
xjs	.	.	.	.	147	2106	7	1960	755.30	385.20	12	.	.	.	false	false	Message: 1977ms	.	.	.	.	.	.	.	.	.	.	.	INVISIBLE_BOUNDARY[2]	1977	755.30	385.20	xjs.edf	RIGHT	2819	14731538	Full Trial Period	14728719	87	Trial: 87	14728719	85	°ôÇò¹÷	À¯±Ê	µ°¾í	f	j
xjs	.	.	.	.	147	2106	7	1960	755.30	385.20	13	.	.	.	false	false	Message: 1987ms	.	.	.	.	.	.	.	.	.	.	.	SYNCTIME	1987	755.30	385.20	xjs.edf	RIGHT	2819	14731538	Full Trial Period	14728719	87	Trial: 87	14728719	85	°ôÇò¹÷	À¯±Ê	µ°¾í	f	j
xjs	.	.	.	.	.	.	.	.	.	.	14	.	.	.	false	false	Message: 2800ms	4.43	201.54	22	2817	549.50	490.00	9	295.10	2796	681.40	491.60	KEYBOARD	2800	.	.	xjs.edf	RIGHT	2819	14731538	Full Trial Period	14728719	87	Trial: 87	14728719	85	°ôÇò¹÷	À¯±Ê	µ°¾í	f	j
xjs	.	.	.	.	.	.	.	.	.	.	15	.	.	.	false	false	Message: 2861ms	.	.	.	.	.	.	.	.	.	.	.	TRIAL_RESULT 0	2861	.	.	xjs.edf	RIGHT	2819	14731538	Full Trial Period	14728719	87	Trial: 87	14728719	85	°ôÇò¹÷	À¯±Ê	µ°¾í	f	j
xjs	.	.	.	.	.	.	.	.	.	.	1	.	.	.	false	false	Message: -63ms	.	.	.	.	.	.	.	.	.	.	.	TRIALID 87	-63	.	.	xjs.edf	RIGHT	2630	14735474	Full Trial Period	14732844	88	Trial: 88	14732844	19	Í¼ÕÂ	ÇúÆæ±ý	éÙ×Ó	f	f
xjs	.	.	.	.	.	.	.	.	.	.	2	.	.	.	false	false	Message: -1ms	.	.	.	.	.	.	.	.	.	.	.	RECCFG CR 1000 2 0 R	-1	.	.	xjs.edf	RIGHT	2630	14735474	Full Trial Period	14732844	88	Trial: 88	14732844	19	Í¼ÕÂ	ÇúÆæ±ý	éÙ×Ó	f	f
xjs	.	.	.	.	.	.	.	.	.	.	3	.	.	.	false	false	Message: -1ms	.	.	.	.	.	.	.	.	.	.	.	ELCLCFG TOWER	-1	.	.	xjs.edf	RIGHT	2630	14735474	Full Trial Period	14732844	88	Trial: 88	14732844	19	Í¼ÕÂ	ÇúÆæ±ý	éÙ×Ó	f	f
xjs	.	.	.	.	.	.	.	.	.	.	4	.	.	.	false	false	Message: -1ms	.	.	.	.	.	.	.	.	.	.	.	GAZE_COORDS 0.00 0.00 1023.00 767.00	-1	.	.	xjs.edf	RIGHT	2630	14735474	Full Trial Period	14732844	88	Trial: 88	14732844	19	Í¼ÕÂ	ÇúÆæ±ý	éÙ×Ó	f	f
xjs	.	.	.	.	.	.	.	.	.	.	5	.	.	.	false	false	Message: -1ms	.	.	.	.	.	.	.	.	.	.	.	THRESHOLDS R 92 222	-1	.	.	xjs.edf	RIGHT	2630	14735474	Full Trial Period	14732844	88	Trial: 88	14732844	19	Í¼ÕÂ	ÇúÆæ±ý	éÙ×Ó	f	f
xjs	.	.	.	.	.	.	.	.	.	.	6	.	.	.	false	false	Message: -1ms	.	.	.	.	.	.	.	.	.	.	.	ELCL_PROC CENTROID (3)	-1	.	.	xjs.edf	RIGHT	2630	14735474	Full Trial Period	14732844	88	Trial: 88	14732844	19	Í¼ÕÂ	ÇúÆæ±ý	éÙ×Ó	f	f
xjs	.	.	.	.	.	.	.	.	.	.	7	.	.	.	false	false	Message: -1ms	.	.	.	.	.	.	.	.	.	.	.	ELCL_PCR_PARAM 5 3.0	-1	.	.	xjs.edf	RIGHT	2630	14735474	Full Trial Period	14732844	88	Trial: 88	14732844	19	Í¼ÕÂ	ÇúÆæ±ý	éÙ×Ó	f	f
xjs	.	.	.	.	.	.	.	.	.	.	8	.	.	.	false	true	Message: 0ms	.	.	.	.	.	.	.	.	.	.	.	!MODE RECORD CR 1000 2 0 R	0	.	.	xjs.edf	RIGHT	2630	14735474	Full Trial Period	14732844	88	Trial: 88	14732844	19	Í¼ÕÂ	ÇúÆæ±ý	éÙ×Ó	f	f
xjs	.	.	.	.	306	312	1	7	155.80	379.40	9	.	.	.	false	false	Message: 45ms	.	.	.	.	.	.	.	.	.	.	.	SYNCTIME	45	155.80	379.40	xjs.edf	RIGHT	2630	14735474	Full Trial Period	14732844	88	Trial: 88	14732844	19	Í¼ÕÂ	ÇúÆæ±ý	éÙ×Ó	f	f
xjs	.	.	.	.	.	.	.	.	.	.	10	.	.	.	false	false	Message: 946ms	3.31	97.43	34	960	526.80	384.30	3	176.10	927	430.80	375.70	INVISIBLE_BOUNDARY[1]	946	.	.	xjs.edf	RIGHT	2630	14735474	Full Trial Period	14732844	88	Trial: 88	14732844	19	Í¼ÕÂ	ÇúÆæ±ý	éÙ×Ó	f	f
xjs	.	.	.	.	.	.	.	.	.	.	11	.	.	.	false	false	Message: 953ms	3.31	97.43	34	960	526.80	384.30	3	176.10	927	430.80	375.70	SYNCTIME	953	.	.	xjs.edf	RIGHT	2630	14735474	Full Trial Period	14732844	88	Trial: 88	14732844	19	Í¼ÕÂ	ÇúÆæ±ý	éÙ×Ó	f	f
xjs	.	.	.	.	.	.	.	.	.	.	12	.	.	.	false	false	Message: 1902ms	4.01	129.24	31	1907	810.30	387.60	6	190.10	1877	692.20	373.40	INVISIBLE_BOUNDARY[2]	1902	.	.	xjs.edf	RIGHT	2630	14735474	Full Trial Period	14732844	88	Trial: 88	14732844	19	Í¼ÕÂ	ÇúÆæ±ý	éÙ×Ó	f	f
xjs	.	.	.	.	152	2059	7	1908	832.80	390.40	13	.	.	.	false	false	Message: 1911ms	.	.	.	.	.	.	.	.	.	.	.	SYNCTIME	1911	832.80	390.40	xjs.edf	RIGHT	2630	14735474	Full Trial Period	14732844	88	Trial: 88	14732844	19	Í¼ÕÂ	ÇúÆæ±ý	éÙ×Ó	f	f
xjs	.	.	.	.	106	2628	9	2523	96.70	371.20	14	.	.	.	false	false	Message: 2612ms	.	.	.	.	.	.	.	.	.	.	.	KEYBOARD	2612	96.70	371.20	xjs.edf	RIGHT	2630	14735474	Full Trial Period	14732844	88	Trial: 88	14732844	19	Í¼ÕÂ	ÇúÆæ±ý	éÙ×Ó	f	f
xjs	.	.	.	.	.	.	.	.	.	.	15	.	.	.	false	false	Message: 2676ms	.	.	.	.	.	.	.	.	.	.	.	TRIAL_RESULT 0	2676	.	.	xjs.edf	RIGHT	2630	14735474	Full Trial Period	14732844	88	Trial: 88	14732844	19	Í¼ÕÂ	ÇúÆæ±ý	éÙ×Ó	f	f
xjs	.	.	.	.	.	.	.	.	.	.	1	.	.	.	false	false	Message: -17ms	.	.	.	.	.	.	.	.	.	.	.	TRIALID 88	-17	.	.	xjs.edf	RIGHT	4247	14741028	Full Trial Period	14736781	89	Trial: 89	14736781	122	ÊÖ±í	É××Ó	ÌøÉþ	f	f
xjs	.	.	.	.	.	.	.	.	.	.	2	.	.	.	false	false	Message: -1ms	.	.	.	.	.	.	.	.	.	.	.	RECCFG CR 1000 2 0 R	-1	.	.	xjs.edf	RIGHT	4247	14741028	Full Trial Period	14736781	89	Trial: 89	14736781	122	ÊÖ±í	É××Ó	ÌøÉþ	f	f
xjs	.	.	.	.	.	.	.	.	.	.	3	.	.	.	false	false	Message: -1ms	.	.	.	.	.	.	.	.	.	.	.	ELCLCFG TOWER	-1	.	.	xjs.edf	RIGHT	4247	14741028	Full Trial Period	14736781	89	Trial: 89	14736781	122	ÊÖ±í	É××Ó	ÌøÉþ	f	f
xjs	.	.	.	.	.	.	.	.	.	.	4	.	.	.	false	false	Message: -1ms	.	.	.	.	.	.	.	.	.	.	.	GAZE_COORDS 0.00 0.00 1023.00 767.00	-1	.	.	xjs.edf	RIGHT	4247	14741028	Full Trial Period	14736781	89	Trial: 89	14736781	122	ÊÖ±í	É××Ó	ÌøÉþ	f	f
xjs	.	.	.	.	.	.	.	.	.	.	5	.	.	.	false	false	Message: -1ms	.	.	.	.	.	.	.	.	.	.	.	THRESHOLDS R 92 222	-1	.	.	xjs.edf	RIGHT	4247	14741028	Full Trial Period	14736781	89	Trial: 89	14736781	122	ÊÖ±í	É××Ó	ÌøÉþ	f	f
xjs	.	.	.	.	.	.	.	.	.	.	6	.	.	.	false	false	Message: -1ms	.	.	.	.	.	.	.	.	.	.	.	ELCL_PROC CENTROID (3)	-1	.	.	xjs.edf	RIGHT	4247	14741028	Full Trial Period	14736781	89	Trial: 89	14736781	122	ÊÖ±í	É××Ó	ÌøÉþ	f	f
xjs	.	.	.	.	.	.	.	.	.	.	7	.	.	.	false	false	Message: -1ms	.	.	.	.	.	.	.	.	.	.	.	ELCL_PCR_PARAM 5 3.0	-1	.	.	xjs.edf	RIGHT	4247	14741028	Full Trial Period	14736781	89	Trial: 89	14736781	122	ÊÖ±í	É××Ó	ÌøÉþ	f	f
xjs	.	.	.	.	.	.	.	.	.	.	8	.	.	.	false	true	Message: 0ms	.	.	.	.	.	.	.	.	.	.	.	!MODE RECORD CR 1000 2 0 R	0	.	.	xjs.edf	RIGHT	4247	14741028	Full Trial Period	14736781	89	Trial: 89	14736781	122	ÊÖ±í	É××Ó	ÌøÉþ	f	f
xjs	.	.	.	.	299	305	1	7	144.40	384.00	9	.	.	.	false	false	Message: 40ms	.	.	.	.	.	.	.	.	.	.	.	SYNCTIME	40	144.40	384.00	xjs.edf	RIGHT	4247	14741028	Full Trial Period	14736781	89	Trial: 89	14736781	122	ÊÖ±í	É××Ó	ÌøÉþ	f	f
xjs	.	.	.	.	.	.	.	.	.	.	10	.	.	.	false	false	Message: 1109ms	14.02	164.99	85	1145	578.20	402.80	2	276.00	1061	162.00	374.20	INVISIBLE_BOUNDARY[1]	1109	.	.	xjs.edf	RIGHT	4247	14741028	Full Trial Period	14736781	89	Trial: 89	14736781	122	ÊÖ±í	É××Ó	ÌøÉþ	f	f
xjs	.	.	.	.	.	.	.	.	.	.	11	.	.	.	false	false	Message: 1115ms	14.02	164.99	85	1145	578.20	402.80	2	276.00	1061	162.00	374.20	SYNCTIME	1115	.	.	xjs.edf	RIGHT	4247	14741028	Full Trial Period	14736781	89	Trial: 89	14736781	122	ÊÖ±í	É××Ó	ÌøÉþ	f	f
xjs	.	.	.	.	.	.	.	.	.	.	12	.	.	.	false	false	Message: 2212ms	5.87	112.97	52	2227	791.20	407.50	5	202.20	2176	622.40	366.60	INVISIBLE_BOUNDARY[2]	2212	.	.	xjs.edf	RIGHT	4247	14741028	Full Trial Period	14736781	89	Trial: 89	14736781	122	ÊÖ±í	É××Ó	ÌøÉþ	f	f
xjs	.	.	.	.	.	.	.	.	.	.	13	.	.	.	false	false	Message: 2223ms	5.87	112.97	52	2227	791.20	407.50	5	202.20	2176	622.40	366.60	SYNCTIME	2223	.	.	xjs.edf	RIGHT	4247	14741028	Full Trial Period	14736781	89	Trial: 89	14736781	122	ÊÖ±í	É××Ó	ÌøÉþ	f	f
xjs	.	.	.	.	66	4245	11	4180	867.90	556.70	14	.	.	.	false	false	Message: 4228ms	.	.	.	.	.	.	.	.	.	.	.	KEYBOARD	4228	867.90	556.70	xjs.edf	RIGHT	4247	14741028	Full Trial Period	14736781	89	Trial: 89	14736781	122	ÊÖ±í	É××Ó	ÌøÉþ	f	f
xjs	.	.	.	.	.	.	.	.	.	.	15	.	.	.	false	false	Message: 4294ms	.	.	.	.	.	.	.	.	.	.	.	TRIAL_RESULT 0	4294	.	.	xjs.edf	RIGHT	4247	14741028	Full Trial Period	14736781	89	Trial: 89	14736781	122	ÊÖ±í	É××Ó	ÌøÉþ	f	f
xjs	.	.	.	.	.	.	.	.	.	.	1	.	.	.	false	false	Message: -16ms	.	.	.	.	.	.	.	.	.	.	.	TRIALID 89	-16	.	.	xjs.edf	RIGHT	3519	14745956	Full Trial Period	14742437	90	Trial: 90	14742437	90	³È×Ó	ÌðÌðÈ¦	ÊÖïí	j	j
xjs	.	.	.	.	.	.	.	.	.	.	2	.	.	.	false	false	Message: -1ms	.	.	.	.	.	.	.	.	.	.	.	RECCFG CR 1000 2 0 R	-1	.	.	xjs.edf	RIGHT	3519	14745956	Full Trial Period	14742437	90	Trial: 90	14742437	90	³È×Ó	ÌðÌðÈ¦	ÊÖïí	j	j
xjs	.	.	.	.	.	.	.	.	.	.	3	.	.	.	false	false	Message: -1ms	.	.	.	.	.	.	.	.	.	.	.	ELCLCFG TOWER	-1	.	.	xjs.edf	RIGHT	3519	14745956	Full Trial Period	14742437	90	Trial: 90	14742437	90	³È×Ó	ÌðÌðÈ¦	ÊÖïí	j	j
xjs	.	.	.	.	.	.	.	.	.	.	4	.	.	.	false	false	Message: -1ms	.	.	.	.	.	.	.	.	.	.	.	GAZE_COORDS 0.00 0.00 1023.00 767.00	-1	.	.	xjs.edf	RIGHT	3519	14745956	Full Trial Period	14742437	90	Trial: 90	14742437	90	³È×Ó	ÌðÌðÈ¦	ÊÖïí	j	j
xjs	.	.	.	.	.	.	.	.	.	.	5	.	.	.	false	false	Message: -1ms	.	.	.	.	.	.	.	.	.	.	.	THRESHOLDS R 92 222	-1	.	.	xjs.edf	RIGHT	3519	14745956	Full Trial Period	14742437	90	Trial: 90	14742437	90	³È×Ó	ÌðÌðÈ¦	ÊÖïí	j	j
xjs	.	.	.	.	.	.	.	.	.	.	6	.	.	.	false	false	Message: -1ms	.	.	.	.	.	.	.	.	.	.	.	ELCL_PROC CENTROID (3)	-1	.	.	xjs.edf	RIGHT	3519	14745956	Full Trial Period	14742437	90	Trial: 90	14742437	90	³È×Ó	ÌðÌðÈ¦	ÊÖïí	j	j
xjs	.	.	.	.	.	.	.	.	.	.	7	.	.	.	false	false	Message: -1ms	.	.	.	.	.	.	.	.	.	.	.	ELCL_PCR_PARAM 5 3.0	-1	.	.	xjs.edf	RIGHT	3519	14745956	Full Trial Period	14742437	90	Trial: 90	14742437	90	³È×Ó	ÌðÌðÈ¦	ÊÖïí	j	j
xjs	.	.	.	.	.	.	.	.	.	.	8	.	.	.	false	true	Message: 0ms	.	.	.	.	.	.	.	.	.	.	.	!MODE RECORD CR 1000 2 0 R	0	.	.	xjs.edf	RIGHT	3519	14745956	Full Trial Period	14742437	90	Trial: 90	14742437	90	³È×Ó	ÌðÌðÈ¦	ÊÖïí	j	j
xjs	.	.	.	.	52	58	1	7	155.80	389.60	9	.	.	.	false	false	Message: 42ms	.	.	.	.	.	.	.	.	.	.	.	SYNCTIME	42	155.80	389.60	xjs.edf	RIGHT	3519	14745956	Full Trial Period	14742437	90	Trial: 90	14742437	90	³È×Ó	ÌðÌðÈ¦	ÊÖïí	j	j
xjs	.	.	.	.	.	.	.	.	.	.	10	.	.	.	false	false	Message: 1424ms	11.68	171.80	68	1447	539.40	391.50	4	283.70	1380	194.00	375.40	INVISIBLE_BOUNDARY[1]	1424	.	.	xjs.edf	RIGHT	3519	14745956	Full Trial Period	14742437	90	Trial: 90	14742437	90	³È×Ó	ÌðÌðÈ¦	ÊÖïí	j	j
xjs	.	.	.	.	.	.	.	.	.	.	11	.	.	.	false	false	Message: 1434ms	11.68	171.80	68	1447	539.40	391.50	4	283.70	1380	194.00	375.40	SYNCTIME	1434	.	.	xjs.edf	RIGHT	3519	14745956	Full Trial Period	14742437	90	Trial: 90	14742437	90	³È×Ó	ÌðÌðÈ¦	ÊÖïí	j	j
xjs	.	.	.	.	143	2975	9	2833	754.70	393.00	12	.	.	.	false	false	Message: 2852ms	.	.	.	.	.	.	.	.	.	.	.	INVISIBLE_BOUNDARY[2]	2852	754.70	393.00	xjs.edf	RIGHT	3519	14745956	Full Trial Period	14742437	90	Trial: 90	14742437	90	³È×Ó	ÌðÌðÈ¦	ÊÖïí	j	j
xjs	.	.	.	.	143	2975	9	2833	754.70	393.00	13	.	.	.	false	false	Message: 2858ms	.	.	.	.	.	.	.	.	.	.	.	SYNCTIME	2858	754.70	393.00	xjs.edf	RIGHT	3519	14745956	Full Trial Period	14742437	90	Trial: 90	14742437	90	³È×Ó	ÌðÌðÈ¦	ÊÖïí	j	j
xjs	.	.	.	.	38	3517	11	3480	519.90	376.80	14	[1]	1	RECTANGLE_INTERESTAREA	false	false	Message: 3500ms	.	.	.	.	.	.	.	.	.	.	.	KEYBOARD	3500	519.90	376.80	xjs.edf	RIGHT	3519	14745956	Full Trial Period	14742437	90	Trial: 90	14742437	90	³È×Ó	ÌðÌðÈ¦	ÊÖïí	j	j
xjs	.	.	.	.	.	.	.	.	.	.	15	.	.	.	false	false	Message: 3565ms	.	.	.	.	.	.	.	.	.	.	.	TRIAL_RESULT 0	3565	.	.	xjs.edf	RIGHT	3519	14745956	Full Trial Period	14742437	90	Trial: 90	14742437	90	³È×Ó	ÌðÌðÈ¦	ÊÖïí	j	j
xjs	.	.	.	.	.	.	.	.	.	.	1	.	.	.	false	false	Message: -23ms	.	.	.	.	.	.	.	.	.	.	.	TRIALID 90	-23	.	.	xjs.edf	RIGHT	2535	14749620	Full Trial Period	14747085	91	Trial: 91	14747085	59	º£ëà	¸Ö±Ê	µ°¾í	j	j
xjs	.	.	.	.	.	.	.	.	.	.	2	.	.	.	false	false	Message: -1ms	.	.	.	.	.	.	.	.	.	.	.	RECCFG CR 1000 2 0 R	-1	.	.	xjs.edf	RIGHT	2535	14749620	Full Trial Period	14747085	91	Trial: 91	14747085	59	º£ëà	¸Ö±Ê	µ°¾í	j	j
xjs	.	.	.	.	.	.	.	.	.	.	3	.	.	.	false	false	Message: -1ms	.	.	.	.	.	.	.	.	.	.	.	ELCLCFG TOWER	-1	.	.	xjs.edf	RIGHT	2535	14749620	Full Trial Period	14747085	91	Trial: 91	14747085	59	º£ëà	¸Ö±Ê	µ°¾í	j	j
xjs	.	.	.	.	.	.	.	.	.	.	4	.	.	.	false	false	Message: -1ms	.	.	.	.	.	.	.	.	.	.	.	GAZE_COORDS 0.00 0.00 1023.00 767.00	-1	.	.	xjs.edf	RIGHT	2535	14749620	Full Trial Period	14747085	91	Trial: 91	14747085	59	º£ëà	¸Ö±Ê	µ°¾í	j	j
xjs	.	.	.	.	.	.	.	.	.	.	5	.	.	.	false	false	Message: -1ms	.	.	.	.	.	.	.	.	.	.	.	THRESHOLDS R 92 222	-1	.	.	xjs.edf	RIGHT	2535	14749620	Full Trial Period	14747085	91	Trial: 91	14747085	59	º£ëà	¸Ö±Ê	µ°¾í	j	j
xjs	.	.	.	.	.	.	.	.	.	.	6	.	.	.	false	false	Message: -1ms	.	.	.	.	.	.	.	.	.	.	.	ELCL_PROC CENTROID (3)	-1	.	.	xjs.edf	RIGHT	2535	14749620	Full Trial Period	14747085	91	Trial: 91	14747085	59	º£ëà	¸Ö±Ê	µ°¾í	j	j
xjs	.	.	.	.	.	.	.	.	.	.	7	.	.	.	false	false	Message: -1ms	.	.	.	.	.	.	.	.	.	.	.	ELCL_PCR_PARAM 5 3.0	-1	.	.	xjs.edf	RIGHT	2535	14749620	Full Trial Period	14747085	91	Trial: 91	14747085	59	º£ëà	¸Ö±Ê	µ°¾í	j	j
xjs	.	.	.	.	.	.	.	.	.	.	8	.	.	.	false	true	Message: 0ms	.	.	.	.	.	.	.	.	.	.	.	!MODE RECORD CR 1000 2 0 R	0	.	.	xjs.edf	RIGHT	2535	14749620	Full Trial Period	14747085	91	Trial: 91	14747085	59	º£ëà	¸Ö±Ê	µ°¾í	j	j
xjs	.	.	.	.	280	286	1	7	156.50	385.30	9	.	.	.	false	false	Message: 43ms	.	.	.	.	.	.	.	.	.	.	.	SYNCTIME	43	156.50	385.30	xjs.edf	RIGHT	2535	14749620	Full Trial Period	14747085	91	Trial: 91	14747085	59	º£ëà	¸Ö±Ê	µ°¾í	j	j
xjs	.	.	.	.	.	.	.	.	.	.	10	.	.	.	false	false	Message: 589ms	14.27	180.67	79	590	602.20	384.50	2	306.00	512	178.30	384.20	INVISIBLE_BOUNDARY[1]	589	.	.	xjs.edf	RIGHT	2535	14749620	Full Trial Period	14747085	91	Trial: 91	14747085	59	º£ëà	¸Ö±Ê	µ°¾í	j	j
xjs	.	.	.	.	150	740	3	591	604.20	386.80	11	.	.	.	false	false	Message: 594ms	.	.	.	.	.	.	.	.	.	.	.	SYNCTIME	594	604.20	386.80	xjs.edf	RIGHT	2535	14749620	Full Trial Period	14747085	91	Trial: 91	14747085	59	º£ëà	¸Ö±Ê	µ°¾í	j	j
xjs	.	.	.	.	.	.	.	.	.	.	12	.	.	.	false	false	Message: 1441ms	3.23	107.77	30	1453	818.60	390.10	5	167.70	1424	723.70	373.90	INVISIBLE_BOUNDARY[2]	1441	.	.	xjs.edf	RIGHT	2535	14749620	Full Trial Period	14747085	91	Trial: 91	14747085	59	º£ëà	¸Ö±Ê	µ°¾í	j	j
xjs	.	.	.	.	.	.	.	.	.	.	13	.	.	.	false	false	Message: 1451ms	3.23	107.77	30	1453	818.60	390.10	5	167.70	1424	723.70	373.90	SYNCTIME	1451	.	.	xjs.edf	RIGHT	2535	14749620	Full Trial Period	14747085	91	Trial: 91	14747085	59	º£ëà	¸Ö±Ê	µ°¾í	j	j
xjs	.	.	.	.	162	2533	10	2372	911.20	440.50	14	.	.	.	false	false	Message: 2516ms	.	.	.	.	.	.	.	.	.	.	.	KEYBOARD	2516	911.20	440.50	xjs.edf	RIGHT	2535	14749620	Full Trial Period	14747085	91	Trial: 91	14747085	59	º£ëà	¸Ö±Ê	µ°¾í	j	j
xjs	.	.	.	.	.	.	.	.	.	.	15	.	.	.	false	false	Message: 2577ms	.	.	.	.	.	.	.	.	.	.	.	TRIAL_RESULT 0	2577	.	.	xjs.edf	RIGHT	2535	14749620	Full Trial Period	14747085	91	Trial: 91	14747085	59	º£ëà	¸Ö±Ê	µ°¾í	j	j
xjs	.	.	.	.	.	.	.	.	.	.	1	.	.	.	false	false	Message: -16ms	.	.	.	.	.	.	.	.	.	.	.	TRIALID 91	-16	.	.	xjs.edf	RIGHT	3712	14754956	Full Trial Period	14751244	92	Trial: 92	14751244	68	²£Á§Öé	éÏé­Çò	Ç¦±Ê	f	f
xjs	.	.	.	.	.	.	.	.	.	.	2	.	.	.	false	false	Message: -1ms	.	.	.	.	.	.	.	.	.	.	.	RECCFG CR 1000 2 0 R	-1	.	.	xjs.edf	RIGHT	3712	14754956	Full Trial Period	14751244	92	Trial: 92	14751244	68	²£Á§Öé	éÏé­Çò	Ç¦±Ê	f	f
xjs	.	.	.	.	.	.	.	.	.	.	3	.	.	.	false	false	Message: -1ms	.	.	.	.	.	.	.	.	.	.	.	ELCLCFG TOWER	-1	.	.	xjs.edf	RIGHT	3712	14754956	Full Trial Period	14751244	92	Trial: 92	14751244	68	²£Á§Öé	éÏé­Çò	Ç¦±Ê	f	f
xjs	.	.	.	.	.	.	.	.	.	.	4	.	.	.	false	false	Message: -1ms	.	.	.	.	.	.	.	.	.	.	.	GAZE_COORDS 0.00 0.00 1023.00 767.00	-1	.	.	xjs.edf	RIGHT	3712	14754956	Full Trial Period	14751244	92	Trial: 92	14751244	68	²£Á§Öé	éÏé­Çò	Ç¦±Ê	f	f
xjs	.	.	.	.	.	.	.	.	.	.	5	.	.	.	false	false	Message: -1ms	.	.	.	.	.	.	.	.	.	.	.	THRESHOLDS R 92 222	-1	.	.	xjs.edf	RIGHT	3712	14754956	Full Trial Period	14751244	92	Trial: 92	14751244	68	²£Á§Öé	éÏé­Çò	Ç¦±Ê	f	f
xjs	.	.	.	.	.	.	.	.	.	.	6	.	.	.	false	false	Message: -1ms	.	.	.	.	.	.	.	.	.	.	.	ELCL_PROC CENTROID (3)	-1	.	.	xjs.edf	RIGHT	3712	14754956	Full Trial Period	14751244	92	Trial: 92	14751244	68	²£Á§Öé	éÏé­Çò	Ç¦±Ê	f	f
xjs	.	.	.	.	.	.	.	.	.	.	7	.	.	.	false	false	Message: -1ms	.	.	.	.	.	.	.	.	.	.	.	ELCL_PCR_PARAM 5 3.0	-1	.	.	xjs.edf	RIGHT	3712	14754956	Full Trial Period	14751244	92	Trial: 92	14751244	68	²£Á§Öé	éÏé­Çò	Ç¦±Ê	f	f
xjs	.	.	.	.	.	.	.	.	.	.	8	.	.	.	false	true	Message: 0ms	.	.	.	.	.	.	.	.	.	.	.	!MODE RECORD CR 1000 2 0 R	0	.	.	xjs.edf	RIGHT	3712	14754956	Full Trial Period	14751244	92	Trial: 92	14751244	68	²£Á§Öé	éÏé­Çò	Ç¦±Ê	f	f
xjs	.	.	.	.	267	273	1	7	148.60	374.90	9	.	.	.	false	false	Message: 42ms	.	.	.	.	.	.	.	.	.	.	.	SYNCTIME	42	148.60	374.90	xjs.edf	RIGHT	3712	14754956	Full Trial Period	14751244	92	Trial: 92	14751244	68	²£Á§Öé	éÏé­Çò	Ç¦±Ê	f	f
xjs	.	.	.	.	.	.	.	.	.	.	10	.	.	.	false	false	Message: 1636ms	8.76	182.54	48	1650	482.50	418.50	5	266.60	1603	223.10	432.50	INVISIBLE_BOUNDARY[1]	1636	.	.	xjs.edf	RIGHT	3712	14754956	Full Trial Period	14751244	92	Trial: 92	14751244	68	²£Á§Öé	éÏé­Çò	Ç¦±Ê	f	f
xjs	.	.	.	.	.	.	.	.	.	.	11	.	.	.	false	false	Message: 1641ms	8.76	182.54	48	1650	482.50	418.50	5	266.60	1603	223.10	432.50	SYNCTIME	1641	.	.	xjs.edf	RIGHT	3712	14754956	Full Trial Period	14751244	92	Trial: 92	14751244	68	²£Á§Öé	éÏé­Çò	Ç¦±Ê	f	f
xjs	.	.	.	.	.	.	.	.	.	.	12	.	.	.	false	false	Message: 2597ms	3.70	115.67	32	2604	787.10	396.00	8	169.20	2573	678.70	379.20	INVISIBLE_BOUNDARY[2]	2597	.	.	xjs.edf	RIGHT	3712	14754956	Full Trial Period	14751244	92	Trial: 92	14751244	68	²£Á§Öé	éÏé­Çò	Ç¦±Ê	f	f
xjs	.	.	.	.	146	2750	9	2605	813.00	394.80	13	.	.	.	false	false	Message: 2608ms	.	.	.	.	.	.	.	.	.	.	.	SYNCTIME	2608	813.00	394.80	xjs.edf	RIGHT	3712	14754956	Full Trial Period	14751244	92	Trial: 92	14751244	68	²£Á§Öé	éÏé­Çò	Ç¦±Ê	f	f
xjs	.	.	.	.	130	3710	12	3581	127.10	290.40	14	.	.	.	false	false	Message: 3693ms	.	.	.	.	.	.	.	.	.	.	.	KEYBOARD	3693	127.10	290.40	xjs.edf	RIGHT	3712	14754956	Full Trial Period	14751244	92	Trial: 92	14751244	68	²£Á§Öé	éÏé­Çò	Ç¦±Ê	f	f
xjs	.	.	.	.	.	.	.	.	.	.	15	.	.	.	false	false	Message: 3759ms	.	.	.	.	.	.	.	.	.	.	.	TRIAL_RESULT 0	3759	.	.	xjs.edf	RIGHT	3712	14754956	Full Trial Period	14751244	92	Trial: 92	14751244	68	²£Á§Öé	éÏé­Çò	Ç¦±Ê	f	f
xjs	.	.	.	.	.	.	.	.	.	.	1	.	.	.	false	false	Message: -59ms	.	.	.	.	.	.	.	.	.	.	.	TRIALID 92	-59	.	.	xjs.edf	RIGHT	2733	14759069	Full Trial Period	14756336	93	Trial: 93	14756336	17	ÁïÁïÇò	·Éµú	ÅûÈø	j	j
xjs	.	.	.	.	.	.	.	.	.	.	2	.	.	.	false	false	Message: -1ms	.	.	.	.	.	.	.	.	.	.	.	RECCFG CR 1000 2 0 R	-1	.	.	xjs.edf	RIGHT	2733	14759069	Full Trial Period	14756336	93	Trial: 93	14756336	17	ÁïÁïÇò	·Éµú	ÅûÈø	j	j
xjs	.	.	.	.	.	.	.	.	.	.	3	.	.	.	false	false	Message: -1ms	.	.	.	.	.	.	.	.	.	.	.	ELCLCFG TOWER	-1	.	.	xjs.edf	RIGHT	2733	14759069	Full Trial Period	14756336	93	Trial: 93	14756336	17	ÁïÁïÇò	·Éµú	ÅûÈø	j	j
xjs	.	.	.	.	.	.	.	.	.	.	4	.	.	.	false	false	Message: -1ms	.	.	.	.	.	.	.	.	.	.	.	GAZE_COORDS 0.00 0.00 1023.00 767.00	-1	.	.	xjs.edf	RIGHT	2733	14759069	Full Trial Period	14756336	93	Trial: 93	14756336	17	ÁïÁïÇò	·Éµú	ÅûÈø	j	j
xjs	.	.	.	.	.	.	.	.	.	.	5	.	.	.	false	false	Message: -1ms	.	.	.	.	.	.	.	.	.	.	.	THRESHOLDS R 92 222	-1	.	.	xjs.edf	RIGHT	2733	14759069	Full Trial Period	14756336	93	Trial: 93	14756336	17	ÁïÁïÇò	·Éµú	ÅûÈø	j	j
xjs	.	.	.	.	.	.	.	.	.	.	6	.	.	.	false	false	Message: -1ms	.	.	.	.	.	.	.	.	.	.	.	ELCL_PROC CENTROID (3)	-1	.	.	xjs.edf	RIGHT	2733	14759069	Full Trial Period	14756336	93	Trial: 93	14756336	17	ÁïÁïÇò	·Éµú	ÅûÈø	j	j
xjs	.	.	.	.	.	.	.	.	.	.	7	.	.	.	false	false	Message: -1ms	.	.	.	.	.	.	.	.	.	.	.	ELCL_PCR_PARAM 5 3.0	-1	.	.	xjs.edf	RIGHT	2733	14759069	Full Trial Period	14756336	93	Trial: 93	14756336	17	ÁïÁïÇò	·Éµú	ÅûÈø	j	j
xjs	.	.	.	.	.	.	.	.	.	.	8	.	.	.	false	true	Message: 0ms	.	.	.	.	.	.	.	.	.	.	.	!MODE RECORD CR 1000 2 0 R	0	.	.	xjs.edf	RIGHT	2733	14759069	Full Trial Period	14756336	93	Trial: 93	14756336	17	ÁïÁïÇò	·Éµú	ÅûÈø	j	j
xjs	.	.	.	.	329	335	1	7	153.30	372.80	9	.	.	.	false	false	Message: 41ms	.	.	.	.	.	.	.	.	.	.	.	SYNCTIME	41	153.30	372.80	xjs.edf	RIGHT	2733	14759069	Full Trial Period	14756336	93	Trial: 93	14756336	17	ÁïÁïÇò	·Éµú	ÅûÈø	j	j
xjs	.	.	.	.	.	.	.	.	.	.	10	.	.	.	false	false	Message: 907ms	9.19	145.92	63	918	470.70	388.60	2	197.40	856	198.60	390.70	INVISIBLE_BOUNDARY[1]	907	.	.	xjs.edf	RIGHT	2733	14759069	Full Trial Period	14756336	93	Trial: 93	14756336	17	ÁïÁïÇò	·Éµú	ÅûÈø	j	j
xjs	.	.	.	.	.	.	.	.	.	.	11	.	.	.	false	false	Message: 916ms	9.19	145.92	63	918	470.70	388.60	2	197.40	856	198.60	390.70	SYNCTIME	916	.	.	xjs.edf	RIGHT	2733	14759069	Full Trial Period	14756336	93	Trial: 93	14756336	17	ÁïÁïÇò	·Éµú	ÅûÈø	j	j
xjs	.	.	.	.	.	.	.	.	.	.	12	.	.	.	false	false	Message: 1771ms	4.03	129.85	31	1775	794.70	389.50	5	209.80	1745	677.80	366.00	INVISIBLE_BOUNDARY[2]	1771	.	.	xjs.edf	RIGHT	2733	14759069	Full Trial Period	14756336	93	Trial: 93	14756336	17	ÁïÁïÇò	·Éµú	ÅûÈø	j	j
xjs	.	.	.	.	144	1919	6	1776	816.70	393.10	13	.	.	.	false	false	Message: 1782ms	.	.	.	.	.	.	.	.	.	.	.	SYNCTIME	1782	816.70	393.10	xjs.edf	RIGHT	2733	14759069	Full Trial Period	14756336	93	Trial: 93	14756336	17	ÁïÁïÇò	·Éµú	ÅûÈø	j	j
xjs	.	.	.	.	60	2731	9	2672	878.20	486.60	14	.	.	.	false	false	Message: 2714ms	.	.	.	.	.	.	.	.	.	.	.	KEYBOARD	2714	878.20	486.60	xjs.edf	RIGHT	2733	14759069	Full Trial Period	14756336	93	Trial: 93	14756336	17	ÁïÁïÇò	·Éµú	ÅûÈø	j	j
xjs	.	.	.	.	.	.	.	.	.	.	15	.	.	.	false	false	Message: 2771ms	.	.	.	.	.	.	.	.	.	.	.	TRIAL_RESULT 0	2771	.	.	xjs.edf	RIGHT	2733	14759069	Full Trial Period	14756336	93	Trial: 93	14756336	17	ÁïÁïÇò	·Éµú	ÅûÈø	j	j
xjs	.	.	.	.	.	.	.	.	.	.	1	.	.	.	false	false	Message: -15ms	.	.	.	.	.	.	.	.	.	.	.	TRIALID 93	-15	.	.	xjs.edf	RIGHT	3517	14763692	Full Trial Period	14760175	94	Trial: 94	14760175	149	·ÊÔí	·¬ÇÑ	ÏãÑÌ	f	f
xjs	.	.	.	.	.	.	.	.	.	.	2	.	.	.	false	false	Message: -1ms	.	.	.	.	.	.	.	.	.	.	.	RECCFG CR 1000 2 0 R	-1	.	.	xjs.edf	RIGHT	3517	14763692	Full Trial Period	14760175	94	Trial: 94	14760175	149	·ÊÔí	·¬ÇÑ	ÏãÑÌ	f	f
xjs	.	.	.	.	.	.	.	.	.	.	3	.	.	.	false	false	Message: -1ms	.	.	.	.	.	.	.	.	.	.	.	ELCLCFG TOWER	-1	.	.	xjs.edf	RIGHT	3517	14763692	Full Trial Period	14760175	94	Trial: 94	14760175	149	·ÊÔí	·¬ÇÑ	ÏãÑÌ	f	f
xjs	.	.	.	.	.	.	.	.	.	.	4	.	.	.	false	false	Message: -1ms	.	.	.	.	.	.	.	.	.	.	.	GAZE_COORDS 0.00 0.00 1023.00 767.00	-1	.	.	xjs.edf	RIGHT	3517	14763692	Full Trial Period	14760175	94	Trial: 94	14760175	149	·ÊÔí	·¬ÇÑ	ÏãÑÌ	f	f
xjs	.	.	.	.	.	.	.	.	.	.	5	.	.	.	false	false	Message: -1ms	.	.	.	.	.	.	.	.	.	.	.	THRESHOLDS R 92 222	-1	.	.	xjs.edf	RIGHT	3517	14763692	Full Trial Period	14760175	94	Trial: 94	14760175	149	·ÊÔí	·¬ÇÑ	ÏãÑÌ	f	f
xjs	.	.	.	.	.	.	.	.	.	.	6	.	.	.	false	false	Message: -1ms	.	.	.	.	.	.	.	.	.	.	.	ELCL_PROC CENTROID (3)	-1	.	.	xjs.edf	RIGHT	3517	14763692	Full Trial Period	14760175	94	Trial: 94	14760175	149	·ÊÔí	·¬ÇÑ	ÏãÑÌ	f	f
xjs	.	.	.	.	.	.	.	.	.	.	7	.	.	.	false	false	Message: -1ms	.	.	.	.	.	.	.	.	.	.	.	ELCL_PCR_PARAM 5 3.0	-1	.	.	xjs.edf	RIGHT	3517	14763692	Full Trial Period	14760175	94	Trial: 94	14760175	149	·ÊÔí	·¬ÇÑ	ÏãÑÌ	f	f
xjs	.	.	.	.	.	.	.	.	.	.	8	.	.	.	false	true	Message: 0ms	.	.	.	.	.	.	.	.	.	.	.	!MODE RECORD CR 1000 2 0 R	0	.	.	xjs.edf	RIGHT	3517	14763692	Full Trial Period	14760175	94	Trial: 94	14760175	149	·ÊÔí	·¬ÇÑ	ÏãÑÌ	f	f
xjs	.	.	.	.	279	285	1	7	155.00	385.20	9	.	.	.	false	false	Message: 43ms	.	.	.	.	.	.	.	.	.	.	.	SYNCTIME	43	155.00	385.20	xjs.edf	RIGHT	3517	14763692	Full Trial Period	14760175	94	Trial: 94	14760175	149	·ÊÔí	·¬ÇÑ	ÏãÑÌ	f	f
xjs	.	.	.	.	.	.	.	.	.	.	10	.	.	.	false	false	Message: 582ms	11.70	150.03	78	594	513.30	390.70	2	237.20	517	165.80	384.40	INVISIBLE_BOUNDARY[1]	582	.	.	xjs.edf	RIGHT	3517	14763692	Full Trial Period	14760175	94	Trial: 94	14760175	149	·ÊÔí	·¬ÇÑ	ÏãÑÌ	f	f
xjs	.	.	.	.	.	.	.	.	.	.	11	.	.	.	false	false	Message: 593ms	11.70	150.03	78	594	513.30	390.70	2	237.20	517	165.80	384.40	SYNCTIME	593	.	.	xjs.edf	RIGHT	3517	14763692	Full Trial Period	14760175	94	Trial: 94	14760175	149	·ÊÔí	·¬ÇÑ	ÏãÑÌ	f	f
xjs	.	.	.	.	.	.	.	.	.	.	12	.	.	.	false	false	Message: 1788ms	3.03	38.80	78	1848	795.40	400.30	5	184.40	1771	706.80	384.70	INVISIBLE_BOUNDARY[2]	1788	.	.	xjs.edf	RIGHT	3517	14763692	Full Trial Period	14760175	94	Trial: 94	14760175	149	·ÊÔí	·¬ÇÑ	ÏãÑÌ	f	f
xjs	.	.	.	.	.	.	.	.	.	.	13	.	.	.	false	false	Message: 1792ms	3.03	38.80	78	1848	795.40	400.30	5	184.40	1771	706.80	384.70	SYNCTIME	1792	.	.	xjs.edf	RIGHT	3517	14763692	Full Trial Period	14760175	94	Trial: 94	14760175	149	·ÊÔí	·¬ÇÑ	ÏãÑÌ	f	f
xjs	.	.	.	.	195	3515	10	3321	251.30	315.90	14	.	.	.	false	false	Message: 3498ms	.	.	.	.	.	.	.	.	.	.	.	KEYBOARD	3498	251.30	315.90	xjs.edf	RIGHT	3517	14763692	Full Trial Period	14760175	94	Trial: 94	14760175	149	·ÊÔí	·¬ÇÑ	ÏãÑÌ	f	f
xjs	.	.	.	.	.	.	.	.	.	.	15	.	.	.	false	false	Message: 3562ms	.	.	.	.	.	.	.	.	.	.	.	TRIAL_RESULT 0	3562	.	.	xjs.edf	RIGHT	3517	14763692	Full Trial Period	14760175	94	Trial: 94	14760175	149	·ÊÔí	·¬ÇÑ	ÏãÑÌ	f	f
xjs	.	.	.	.	.	.	.	.	.	.	1	.	.	.	false	false	Message: -16ms	.	.	.	.	.	.	.	.	.	.	.	TRIALID 94	-16	.	.	xjs.edf	RIGHT	3402	14768269	Full Trial Period	14764867	95	Trial: 95	14764867	148	Ã¢¹û	ÑÌ»Ò¸×	¿ã×Ó	f	f
xjs	.	.	.	.	.	.	.	.	.	.	2	.	.	.	false	false	Message: -1ms	.	.	.	.	.	.	.	.	.	.	.	RECCFG CR 1000 2 0 R	-1	.	.	xjs.edf	RIGHT	3402	14768269	Full Trial Period	14764867	95	Trial: 95	14764867	148	Ã¢¹û	ÑÌ»Ò¸×	¿ã×Ó	f	f
xjs	.	.	.	.	.	.	.	.	.	.	3	.	.	.	false	false	Message: -1ms	.	.	.	.	.	.	.	.	.	.	.	ELCLCFG TOWER	-1	.	.	xjs.edf	RIGHT	3402	14768269	Full Trial Period	14764867	95	Trial: 95	14764867	148	Ã¢¹û	ÑÌ»Ò¸×	¿ã×Ó	f	f
xjs	.	.	.	.	.	.	.	.	.	.	4	.	.	.	false	false	Message: -1ms	.	.	.	.	.	.	.	.	.	.	.	GAZE_COORDS 0.00 0.00 1023.00 767.00	-1	.	.	xjs.edf	RIGHT	3402	14768269	Full Trial Period	14764867	95	Trial: 95	14764867	148	Ã¢¹û	ÑÌ»Ò¸×	¿ã×Ó	f	f
xjs	.	.	.	.	.	.	.	.	.	.	5	.	.	.	false	false	Message: -1ms	.	.	.	.	.	.	.	.	.	.	.	THRESHOLDS R 92 222	-1	.	.	xjs.edf	RIGHT	3402	14768269	Full Trial Period	14764867	95	Trial: 95	14764867	148	Ã¢¹û	ÑÌ»Ò¸×	¿ã×Ó	f	f
xjs	.	.	.	.	.	.	.	.	.	.	6	.	.	.	false	false	Message: -1ms	.	.	.	.	.	.	.	.	.	.	.	ELCL_PROC CENTROID (3)	-1	.	.	xjs.edf	RIGHT	3402	14768269	Full Trial Period	14764867	95	Trial: 95	14764867	148	Ã¢¹û	ÑÌ»Ò¸×	¿ã×Ó	f	f
xjs	.	.	.	.	.	.	.	.	.	.	7	.	.	.	false	false	Message: -1ms	.	.	.	.	.	.	.	.	.	.	.	ELCL_PCR_PARAM 5 3.0	-1	.	.	xjs.edf	RIGHT	3402	14768269	Full Trial Period	14764867	95	Trial: 95	14764867	148	Ã¢¹û	ÑÌ»Ò¸×	¿ã×Ó	f	f
xjs	.	.	.	.	.	.	.	.	.	.	8	.	.	.	false	true	Message: 0ms	.	.	.	.	.	.	.	.	.	.	.	!MODE RECORD CR 1000 2 0 R	0	.	.	xjs.edf	RIGHT	3402	14768269	Full Trial Period	14764867	95	Trial: 95	14764867	148	Ã¢¹û	ÑÌ»Ò¸×	¿ã×Ó	f	f
xjs	.	.	.	.	322	328	1	7	150.10	370.90	9	.	.	.	false	false	Message: 50ms	.	.	.	.	.	.	.	.	.	.	.	SYNCTIME	50	150.10	370.90	xjs.edf	RIGHT	3402	14768269	Full Trial Period	14764867	95	Trial: 95	14764867	148	Ã¢¹û	ÑÌ»Ò¸×	¿ã×Ó	f	f
xjs	.	.	.	.	.	.	.	.	.	.	10	.	.	.	false	false	Message: 1166ms	7.63	40.78	187	1342	526.00	586.70	4	2585.00	1156	443.50	375.90	INVISIBLE_BOUNDARY[1]	1166	.	.	xjs.edf	RIGHT	3402	14768269	Full Trial Period	14764867	95	Trial: 95	14764867	148	Ã¢¹û	ÑÌ»Ò¸×	¿ã×Ó	f	f
xjs	.	.	.	.	.	.	.	.	.	.	11	.	.	.	false	false	Message: 1174ms	7.63	40.78	187	1342	526.00	586.70	4	2585.00	1156	443.50	375.90	SYNCTIME	1174	.	.	xjs.edf	RIGHT	3402	14768269	Full Trial Period	14764867	95	Trial: 95	14764867	148	Ã¢¹û	ÑÌ»Ò¸×	¿ã×Ó	f	f
xjs	.	.	.	.	.	.	.	.	.	.	12	.	.	.	false	false	Message: 2520ms	2.28	87.59	26	2529	842.90	390.30	9	127.30	2504	777.30	371.40	INVISIBLE_BOUNDARY[2]	2520	.	.	xjs.edf	RIGHT	3402	14768269	Full Trial Period	14764867	95	Trial: 95	14764867	148	Ã¢¹û	ÑÌ»Ò¸×	¿ã×Ó	f	f
xjs	.	.	.	.	.	.	.	.	.	.	13	.	.	.	false	false	Message: 2525ms	2.28	87.59	26	2529	842.90	390.30	9	127.30	2504	777.30	371.40	SYNCTIME	2525	.	.	xjs.edf	RIGHT	3402	14768269	Full Trial Period	14764867	95	Trial: 95	14764867	148	Ã¢¹û	ÑÌ»Ò¸×	¿ã×Ó	f	f
xjs	.	.	.	.	181	3400	12	3220	330.10	313.30	14	.	.	.	false	false	Message: 3383ms	.	.	.	.	.	.	.	.	.	.	.	KEYBOARD	3383	330.10	313.30	xjs.edf	RIGHT	3402	14768269	Full Trial Period	14764867	95	Trial: 95	14764867	148	Ã¢¹û	ÑÌ»Ò¸×	¿ã×Ó	f	f
xjs	.	.	.	.	.	.	.	.	.	.	15	.	.	.	false	false	Message: 3443ms	.	.	.	.	.	.	.	.	.	.	.	TRIAL_RESULT 0	3443	.	.	xjs.edf	RIGHT	3402	14768269	Full Trial Period	14764867	95	Trial: 95	14764867	148	Ã¢¹û	ÑÌ»Ò¸×	¿ã×Ó	f	f
xjs	.	.	.	.	.	.	.	.	.	.	1	.	.	.	false	false	Message: -16ms	.	.	.	.	.	.	.	.	.	.	.	TRIALID 95	-16	.	.	xjs.edf	RIGHT	3047	14772838	Full Trial Period	14769791	96	Trial: 96	14769791	14	¸Ö±Ê	¼å±ý	Ì«Ñô	j	j
xjs	.	.	.	.	.	.	.	.	.	.	2	.	.	.	false	false	Message: -1ms	.	.	.	.	.	.	.	.	.	.	.	RECCFG CR 1000 2 0 R	-1	.	.	xjs.edf	RIGHT	3047	14772838	Full Trial Period	14769791	96	Trial: 96	14769791	14	¸Ö±Ê	¼å±ý	Ì«Ñô	j	j
xjs	.	.	.	.	.	.	.	.	.	.	3	.	.	.	false	false	Message: -1ms	.	.	.	.	.	.	.	.	.	.	.	ELCLCFG TOWER	-1	.	.	xjs.edf	RIGHT	3047	14772838	Full Trial Period	14769791	96	Trial: 96	14769791	14	¸Ö±Ê	¼å±ý	Ì«Ñô	j	j
xjs	.	.	.	.	.	.	.	.	.	.	4	.	.	.	false	false	Message: -1ms	.	.	.	.	.	.	.	.	.	.	.	GAZE_COORDS 0.00 0.00 1023.00 767.00	-1	.	.	xjs.edf	RIGHT	3047	14772838	Full Trial Period	14769791	96	Trial: 96	14769791	14	¸Ö±Ê	¼å±ý	Ì«Ñô	j	j
xjs	.	.	.	.	.	.	.	.	.	.	5	.	.	.	false	false	Message: -1ms	.	.	.	.	.	.	.	.	.	.	.	THRESHOLDS R 92 222	-1	.	.	xjs.edf	RIGHT	3047	14772838	Full Trial Period	14769791	96	Trial: 96	14769791	14	¸Ö±Ê	¼å±ý	Ì«Ñô	j	j
xjs	.	.	.	.	.	.	.	.	.	.	6	.	.	.	false	false	Message: -1ms	.	.	.	.	.	.	.	.	.	.	.	ELCL_PROC CENTROID (3)	-1	.	.	xjs.edf	RIGHT	3047	14772838	Full Trial Period	14769791	96	Trial: 96	14769791	14	¸Ö±Ê	¼å±ý	Ì«Ñô	j	j
xjs	.	.	.	.	.	.	.	.	.	.	7	.	.	.	false	false	Message: -1ms	.	.	.	.	.	.	.	.	.	.	.	ELCL_PCR_PARAM 5 3.0	-1	.	.	xjs.edf	RIGHT	3047	14772838	Full Trial Period	14769791	96	Trial: 96	14769791	14	¸Ö±Ê	¼å±ý	Ì«Ñô	j	j
xjs	.	.	.	.	.	.	.	.	.	.	8	.	.	.	false	true	Message: 0ms	.	.	.	.	.	.	.	.	.	.	.	!MODE RECORD CR 1000 2 0 R	0	.	.	xjs.edf	RIGHT	3047	14772838	Full Trial Period	14769791	96	Trial: 96	14769791	14	¸Ö±Ê	¼å±ý	Ì«Ñô	j	j
xjs	.	.	.	.	40	46	1	7	167.40	359.00	9	.	.	.	false	false	Message: 42ms	.	.	.	.	.	.	.	.	.	.	.	SYNCTIME	42	167.40	359.00	xjs.edf	RIGHT	3047	14772838	Full Trial Period	14769791	96	Trial: 96	14769791	14	¸Ö±Ê	¼å±ý	Ì«Ñô	j	j
xjs	.	.	.	.	588	2027	5	1440	511.20	382.10	10	[1]	1	RECTANGLE_INTERESTAREA	false	false	Message: 1639ms	.	.	.	.	.	.	.	.	.	.	.	INVISIBLE_BOUNDARY[1]	1639	511.20	382.10	xjs.edf	RIGHT	3047	14772838	Full Trial Period	14769791	96	Trial: 96	14769791	14	¸Ö±Ê	¼å±ý	Ì«Ñô	j	j
xjs	.	.	.	.	588	2027	5	1440	511.20	382.10	11	[1]	1	RECTANGLE_INTERESTAREA	false	false	Message: 1650ms	.	.	.	.	.	.	.	.	.	.	.	SYNCTIME	1650	511.20	382.10	xjs.edf	RIGHT	3047	14772838	Full Trial Period	14769791	96	Trial: 96	14769791	14	¸Ö±Ê	¼å±ý	Ì«Ñô	j	j
xjs	.	.	.	.	.	.	.	.	.	.	12	.	.	.	false	false	Message: 2444ms	8.54	152.49	56	2452	797.10	460.50	7	218.10	2397	544.80	427.70	INVISIBLE_BOUNDARY[2]	2444	.	.	xjs.edf	RIGHT	3047	14772838	Full Trial Period	14769791	96	Trial: 96	14769791	14	¸Ö±Ê	¼å±ý	Ì«Ñô	j	j
xjs	.	.	.	.	.	.	.	.	.	.	13	.	.	.	false	false	Message: 2450ms	8.54	152.49	56	2452	797.10	460.50	7	218.10	2397	544.80	427.70	SYNCTIME	2450	.	.	xjs.edf	RIGHT	3047	14772838	Full Trial Period	14769791	96	Trial: 96	14769791	14	¸Ö±Ê	¼å±ý	Ì«Ñô	j	j
xjs	.	.	.	.	.	.	.	.	.	.	14	.	.	.	false	false	Message: 3028ms	11.22	200.41	56	3045	547.40	378.00	9	301.40	2990	881.30	404.60	KEYBOARD	3028	.	.	xjs.edf	RIGHT	3047	14772838	Full Trial Period	14769791	96	Trial: 96	14769791	14	¸Ö±Ê	¼å±ý	Ì«Ñô	j	j
xjs	.	.	.	.	.	.	.	.	.	.	15	.	.	.	false	false	Message: 3091ms	.	.	.	.	.	.	.	.	.	.	.	TRIAL_RESULT 0	3091	.	.	xjs.edf	RIGHT	3047	14772838	Full Trial Period	14769791	96	Trial: 96	14769791	14	¸Ö±Ê	¼å±ý	Ì«Ñô	j	j
xjs	.	.	.	.	.	.	.	.	.	.	1	.	.	.	false	false	Message: -22ms	.	.	.	.	.	.	.	.	.	.	.	TRIALID 96	-22	.	.	xjs.edf	RIGHT	2835	14776956	Full Trial Period	14774121	97	Trial: 97	14774121	79	ÐÅ·â	ÇÉ¿ËÁ¦	ÆË¿ËÅÆ	j	j
xjs	.	.	.	.	.	.	.	.	.	.	2	.	.	.	false	false	Message: -1ms	.	.	.	.	.	.	.	.	.	.	.	RECCFG CR 1000 2 0 R	-1	.	.	xjs.edf	RIGHT	2835	14776956	Full Trial Period	14774121	97	Trial: 97	14774121	79	ÐÅ·â	ÇÉ¿ËÁ¦	ÆË¿ËÅÆ	j	j
xjs	.	.	.	.	.	.	.	.	.	.	3	.	.	.	false	false	Message: -1ms	.	.	.	.	.	.	.	.	.	.	.	ELCLCFG TOWER	-1	.	.	xjs.edf	RIGHT	2835	14776956	Full Trial Period	14774121	97	Trial: 97	14774121	79	ÐÅ·â	ÇÉ¿ËÁ¦	ÆË¿ËÅÆ	j	j
xjs	.	.	.	.	.	.	.	.	.	.	4	.	.	.	false	false	Message: -1ms	.	.	.	.	.	.	.	.	.	.	.	GAZE_COORDS 0.00 0.00 1023.00 767.00	-1	.	.	xjs.edf	RIGHT	2835	14776956	Full Trial Period	14774121	97	Trial: 97	14774121	79	ÐÅ·â	ÇÉ¿ËÁ¦	ÆË¿ËÅÆ	j	j
xjs	.	.	.	.	.	.	.	.	.	.	5	.	.	.	false	false	Message: -1ms	.	.	.	.	.	.	.	.	.	.	.	THRESHOLDS R 92 222	-1	.	.	xjs.edf	RIGHT	2835	14776956	Full Trial Period	14774121	97	Trial: 97	14774121	79	ÐÅ·â	ÇÉ¿ËÁ¦	ÆË¿ËÅÆ	j	j
xjs	.	.	.	.	.	.	.	.	.	.	6	.	.	.	false	false	Message: -1ms	.	.	.	.	.	.	.	.	.	.	.	ELCL_PROC CENTROID (3)	-1	.	.	xjs.edf	RIGHT	2835	14776956	Full Trial Period	14774121	97	Trial: 97	14774121	79	ÐÅ·â	ÇÉ¿ËÁ¦	ÆË¿ËÅÆ	j	j
xjs	.	.	.	.	.	.	.	.	.	.	7	.	.	.	false	false	Message: -1ms	.	.	.	.	.	.	.	.	.	.	.	ELCL_PCR_PARAM 5 3.0	-1	.	.	xjs.edf	RIGHT	2835	14776956	Full Trial Period	14774121	97	Trial: 97	14774121	79	ÐÅ·â	ÇÉ¿ËÁ¦	ÆË¿ËÅÆ	j	j
xjs	.	.	.	.	.	.	.	.	.	.	8	.	.	.	false	true	Message: 0ms	.	.	.	.	.	.	.	.	.	.	.	!MODE RECORD CR 1000 2 0 R	0	.	.	xjs.edf	RIGHT	2835	14776956	Full Trial Period	14774121	97	Trial: 97	14774121	79	ÐÅ·â	ÇÉ¿ËÁ¦	ÆË¿ËÅÆ	j	j
xjs	.	.	.	.	422	428	1	7	152.10	381.30	9	.	.	.	false	false	Message: 44ms	.	.	.	.	.	.	.	.	.	.	.	SYNCTIME	44	152.10	381.30	xjs.edf	RIGHT	2835	14776956	Full Trial Period	14774121	97	Trial: 97	14774121	79	ÐÅ·â	ÇÉ¿ËÁ¦	ÆË¿ËÅÆ	j	j
xjs	.	.	.	.	.	.	.	.	.	.	10	.	.	.	false	false	Message: 854ms	12.39	165.26	75	865	547.80	385.00	2	254.50	791	180.50	373.10	INVISIBLE_BOUNDARY[1]	854	.	.	xjs.edf	RIGHT	2835	14776956	Full Trial Period	14774121	97	Trial: 97	14774121	79	ÐÅ·â	ÇÉ¿ËÁ¦	ÆË¿ËÅÆ	j	j
xjs	.	.	.	.	.	.	.	.	.	.	11	.	.	.	false	false	Message: 861ms	12.39	165.26	75	865	547.80	385.00	2	254.50	791	180.50	373.10	SYNCTIME	861	.	.	xjs.edf	RIGHT	2835	14776956	Full Trial Period	14774121	97	Trial: 97	14774121	79	ÐÅ·â	ÇÉ¿ËÁ¦	ÆË¿ËÅÆ	j	j
xjs	.	.	.	.	.	.	.	.	.	.	12	.	.	.	false	false	Message: 1839ms	6.25	142.00	44	1849	802.10	409.30	5	195.20	1806	619.00	381.70	INVISIBLE_BOUNDARY[2]	1839	.	.	xjs.edf	RIGHT	2835	14776956	Full Trial Period	14774121	97	Trial: 97	14774121	79	ÐÅ·â	ÇÉ¿ËÁ¦	ÆË¿ËÅÆ	j	j
xjs	.	.	.	.	.	.	.	.	.	.	13	.	.	.	false	false	Message: 1844ms	6.25	142.00	44	1849	802.10	409.30	5	195.20	1806	619.00	381.70	SYNCTIME	1844	.	.	xjs.edf	RIGHT	2835	14776956	Full Trial Period	14774121	97	Trial: 97	14774121	79	ÐÅ·â	ÇÉ¿ËÁ¦	ÆË¿ËÅÆ	j	j
xjs	.	.	.	.	334	2833	10	2500	855.20	471.70	14	.	.	.	false	false	Message: 2817ms	.	.	.	.	.	.	.	.	.	.	.	KEYBOARD	2817	855.20	471.70	xjs.edf	RIGHT	2835	14776956	Full Trial Period	14774121	97	Trial: 97	14774121	79	ÐÅ·â	ÇÉ¿ËÁ¦	ÆË¿ËÅÆ	j	j
xjs	.	.	.	.	.	.	.	.	.	.	15	.	.	.	false	false	Message: 2877ms	.	.	.	.	.	.	.	.	.	.	.	TRIAL_RESULT 0	2877	.	.	xjs.edf	RIGHT	2835	14776956	Full Trial Period	14774121	97	Trial: 97	14774121	79	ÐÅ·â	ÇÉ¿ËÁ¦	ÆË¿ËÅÆ	j	j
xjs	.	.	.	.	.	.	.	.	.	.	1	.	.	.	false	false	Message: -64ms	.	.	.	.	.	.	.	.	.	.	.	TRIALID 97	-64	.	.	xjs.edf	RIGHT	4210	14782414	Full Trial Period	14778204	98	Trial: 98	14778204	113	ÃÞ»¨ÌÇ	Ä§·½	ß¦ÃæÕÈ	f	f
xjs	.	.	.	.	.	.	.	.	.	.	2	.	.	.	false	false	Message: -1ms	.	.	.	.	.	.	.	.	.	.	.	RECCFG CR 1000 2 0 R	-1	.	.	xjs.edf	RIGHT	4210	14782414	Full Trial Period	14778204	98	Trial: 98	14778204	113	ÃÞ»¨ÌÇ	Ä§·½	ß¦ÃæÕÈ	f	f
xjs	.	.	.	.	.	.	.	.	.	.	3	.	.	.	false	false	Message: -1ms	.	.	.	.	.	.	.	.	.	.	.	ELCLCFG TOWER	-1	.	.	xjs.edf	RIGHT	4210	14782414	Full Trial Period	14778204	98	Trial: 98	14778204	113	ÃÞ»¨ÌÇ	Ä§·½	ß¦ÃæÕÈ	f	f
xjs	.	.	.	.	.	.	.	.	.	.	4	.	.	.	false	false	Message: -1ms	.	.	.	.	.	.	.	.	.	.	.	GAZE_COORDS 0.00 0.00 1023.00 767.00	-1	.	.	xjs.edf	RIGHT	4210	14782414	Full Trial Period	14778204	98	Trial: 98	14778204	113	ÃÞ»¨ÌÇ	Ä§·½	ß¦ÃæÕÈ	f	f
xjs	.	.	.	.	.	.	.	.	.	.	5	.	.	.	false	false	Message: -1ms	.	.	.	.	.	.	.	.	.	.	.	THRESHOLDS R 92 222	-1	.	.	xjs.edf	RIGHT	4210	14782414	Full Trial Period	14778204	98	Trial: 98	14778204	113	ÃÞ»¨ÌÇ	Ä§·½	ß¦ÃæÕÈ	f	f
xjs	.	.	.	.	.	.	.	.	.	.	6	.	.	.	false	false	Message: -1ms	.	.	.	.	.	.	.	.	.	.	.	ELCL_PROC CENTROID (3)	-1	.	.	xjs.edf	RIGHT	4210	14782414	Full Trial Period	14778204	98	Trial: 98	14778204	113	ÃÞ»¨ÌÇ	Ä§·½	ß¦ÃæÕÈ	f	f
xjs	.	.	.	.	.	.	.	.	.	.	7	.	.	.	false	false	Message: -1ms	.	.	.	.	.	.	.	.	.	.	.	ELCL_PCR_PARAM 5 3.0	-1	.	.	xjs.edf	RIGHT	4210	14782414	Full Trial Period	14778204	98	Trial: 98	14778204	113	ÃÞ»¨ÌÇ	Ä§·½	ß¦ÃæÕÈ	f	f
xjs	.	.	.	.	.	.	.	.	.	.	8	.	.	.	false	true	Message: 0ms	.	.	.	.	.	.	.	.	.	.	.	!MODE RECORD CR 1000 2 0 R	0	.	.	xjs.edf	RIGHT	4210	14782414	Full Trial Period	14778204	98	Trial: 98	14778204	113	ÃÞ»¨ÌÇ	Ä§·½	ß¦ÃæÕÈ	f	f
xjs	.	.	.	.	295	301	1	7	160.20	378.90	9	.	.	.	false	false	Message: 44ms	.	.	.	.	.	.	.	.	.	.	.	SYNCTIME	44	160.20	378.90	xjs.edf	RIGHT	4210	14782414	Full Trial Period	14778204	98	Trial: 98	14778204	113	ÃÞ»¨ÌÇ	Ä§·½	ß¦ÃæÕÈ	f	f
xjs	.	.	.	.	.	.	.	.	.	.	10	.	.	.	false	false	Message: 1480ms	13.04	188.95	69	1507	564.30	395.80	5	279.40	1439	177.60	376.30	INVISIBLE_BOUNDARY[1]	1480	.	.	xjs.edf	RIGHT	4210	14782414	Full Trial Period	14778204	98	Trial: 98	14778204	113	ÃÞ»¨ÌÇ	Ä§·½	ß¦ÃæÕÈ	f	f
xjs	.	.	.	.	.	.	.	.	.	.	11	.	.	.	false	false	Message: 1485ms	13.04	188.95	69	1507	564.30	395.80	5	279.40	1439	177.60	376.30	SYNCTIME	1485	.	.	xjs.edf	RIGHT	4210	14782414	Full Trial Period	14778204	98	Trial: 98	14778204	113	ÃÞ»¨ÌÇ	Ä§·½	ß¦ÃæÕÈ	f	f
xjs	.	.	.	.	.	.	.	.	.	.	12	.	.	.	false	false	Message: 2890ms	2.58	107.47	24	2900	803.00	395.20	9	160.20	2877	727.00	384.00	INVISIBLE_BOUNDARY[2]	2890	.	.	xjs.edf	RIGHT	4210	14782414	Full Trial Period	14778204	98	Trial: 98	14778204	113	ÃÞ»¨ÌÇ	Ä§·½	ß¦ÃæÕÈ	f	f
xjs	.	.	.	.	.	.	.	.	.	.	13	.	.	.	false	false	Message: 2893ms	2.58	107.47	24	2900	803.00	395.20	9	160.20	2877	727.00	384.00	SYNCTIME	2893	.	.	xjs.edf	RIGHT	4210	14782414	Full Trial Period	14778204	98	Trial: 98	14778204	113	ÃÞ»¨ÌÇ	Ä§·½	ß¦ÃæÕÈ	f	f
xjs	.	.	.	.	.	.	.	.	.	.	14	.	.	.	false	false	Message: 4191ms	24.78	189.13	131	4208	142.50	417.30	14	367.70	4078	904.50	457.30	KEYBOARD	4191	.	.	xjs.edf	RIGHT	4210	14782414	Full Trial Period	14778204	98	Trial: 98	14778204	113	ÃÞ»¨ÌÇ	Ä§·½	ß¦ÃæÕÈ	f	f
xjs	.	.	.	.	.	.	.	.	.	.	15	.	.	.	false	false	Message: 4254ms	.	.	.	.	.	.	.	.	.	.	.	TRIAL_RESULT 0	4254	.	.	xjs.edf	RIGHT	4210	14782414	Full Trial Period	14778204	98	Trial: 98	14778204	113	ÃÞ»¨ÌÇ	Ä§·½	ß¦ÃæÕÈ	f	f
xjs	.	.	.	.	.	.	.	.	.	.	1	.	.	.	false	false	Message: -16ms	.	.	.	.	.	.	.	.	.	.	.	TRIALID 98	-16	.	.	xjs.edf	RIGHT	2296	14785951	Full Trial Period	14783655	99	Trial: 99	14783655	7	Êé°ü	Ìú¹ì	ÌÝ×Ó	j	j
xjs	.	.	.	.	.	.	.	.	.	.	2	.	.	.	false	false	Message: -1ms	.	.	.	.	.	.	.	.	.	.	.	RECCFG CR 1000 2 0 R	-1	.	.	xjs.edf	RIGHT	2296	14785951	Full Trial Period	14783655	99	Trial: 99	14783655	7	Êé°ü	Ìú¹ì	ÌÝ×Ó	j	j
xjs	.	.	.	.	.	.	.	.	.	.	3	.	.	.	false	false	Message: -1ms	.	.	.	.	.	.	.	.	.	.	.	ELCLCFG TOWER	-1	.	.	xjs.edf	RIGHT	2296	14785951	Full Trial Period	14783655	99	Trial: 99	14783655	7	Êé°ü	Ìú¹ì	ÌÝ×Ó	j	j
xjs	.	.	.	.	.	.	.	.	.	.	4	.	.	.	false	false	Message: -1ms	.	.	.	.	.	.	.	.	.	.	.	GAZE_COORDS 0.00 0.00 1023.00 767.00	-1	.	.	xjs.edf	RIGHT	2296	14785951	Full Trial Period	14783655	99	Trial: 99	14783655	7	Êé°ü	Ìú¹ì	ÌÝ×Ó	j	j
xjs	.	.	.	.	.	.	.	.	.	.	5	.	.	.	false	false	Message: -1ms	.	.	.	.	.	.	.	.	.	.	.	THRESHOLDS R 92 222	-1	.	.	xjs.edf	RIGHT	2296	14785951	Full Trial Period	14783655	99	Trial: 99	14783655	7	Êé°ü	Ìú¹ì	ÌÝ×Ó	j	j
xjs	.	.	.	.	.	.	.	.	.	.	6	.	.	.	false	false	Message: -1ms	.	.	.	.	.	.	.	.	.	.	.	ELCL_PROC CENTROID (3)	-1	.	.	xjs.edf	RIGHT	2296	14785951	Full Trial Period	14783655	99	Trial: 99	14783655	7	Êé°ü	Ìú¹ì	ÌÝ×Ó	j	j
xjs	.	.	.	.	.	.	.	.	.	.	7	.	.	.	false	false	Message: -1ms	.	.	.	.	.	.	.	.	.	.	.	ELCL_PCR_PARAM 5 3.0	-1	.	.	xjs.edf	RIGHT	2296	14785951	Full Trial Period	14783655	99	Trial: 99	14783655	7	Êé°ü	Ìú¹ì	ÌÝ×Ó	j	j
xjs	.	.	.	.	.	.	.	.	.	.	8	.	.	.	false	true	Message: 0ms	.	.	.	.	.	.	.	.	.	.	.	!MODE RECORD CR 1000 2 0 R	0	.	.	xjs.edf	RIGHT	2296	14785951	Full Trial Period	14783655	99	Trial: 99	14783655	7	Êé°ü	Ìú¹ì	ÌÝ×Ó	j	j
xjs	.	.	.	.	434	440	1	7	160.30	374.60	9	.	.	.	false	false	Message: 51ms	.	.	.	.	.	.	.	.	.	.	.	SYNCTIME	51	160.30	374.60	xjs.edf	RIGHT	2296	14785951	Full Trial Period	14783655	99	Trial: 99	14783655	7	Êé°ü	Ìú¹ì	ÌÝ×Ó	j	j
xjs	.	.	.	.	.	.	.	.	.	.	10	.	.	.	false	false	Message: 1023ms	2.15	89.55	24	1025	565.30	385.50	2	142.10	1002	503.30	377.40	INVISIBLE_BOUNDARY[1]	1023	.	.	xjs.edf	RIGHT	2296	14785951	Full Trial Period	14783655	99	Trial: 99	14783655	7	Êé°ü	Ìú¹ì	ÌÝ×Ó	j	j
xjs	.	.	.	.	164	1189	3	1026	572.00	386.50	11	.	.	.	false	false	Message: 1034ms	.	.	.	.	.	.	.	.	.	.	.	SYNCTIME	1034	572.00	386.50	xjs.edf	RIGHT	2296	14785951	Full Trial Period	14783655	99	Trial: 99	14783655	7	Êé°ü	Ìú¹ì	ÌÝ×Ó	j	j
xjs	.	.	.	.	.	.	.	.	.	.	12	.	.	.	false	false	Message: 1768ms	5.48	140.43	39	1787	845.50	454.40	6	226.70	1749	683.40	426.40	INVISIBLE_BOUNDARY[2]	1768	.	.	xjs.edf	RIGHT	2296	14785951	Full Trial Period	14783655	99	Trial: 99	14783655	7	Êé°ü	Ìú¹ì	ÌÝ×Ó	j	j
xjs	.	.	.	.	.	.	.	.	.	.	13	.	.	.	false	false	Message: 1775ms	5.48	140.43	39	1787	845.50	454.40	6	226.70	1749	683.40	426.40	SYNCTIME	1775	.	.	xjs.edf	RIGHT	2296	14785951	Full Trial Period	14783655	99	Trial: 99	14783655	7	Êé°ü	Ìú¹ì	ÌÝ×Ó	j	j
xjs	.	.	.	.	.	.	.	.	.	.	14	.	.	.	false	false	Message: 2278ms	8.07	218.21	37	2294	620.90	373.40	7	314.70	2258	860.30	396.80	KEYBOARD	2278	.	.	xjs.edf	RIGHT	2296	14785951	Full Trial Period	14783655	99	Trial: 99	14783655	7	Êé°ü	Ìú¹ì	ÌÝ×Ó	j	j
xjs	.	.	.	.	.	.	.	.	.	.	15	.	.	.	false	false	Message: 2344ms	.	.	.	.	.	.	.	.	.	.	.	TRIAL_RESULT 0	2344	.	.	xjs.edf	RIGHT	2296	14785951	Full Trial Period	14783655	99	Trial: 99	14783655	7	Êé°ü	Ìú¹ì	ÌÝ×Ó	j	j
xjs	.	.	.	.	.	.	.	.	.	.	1	.	.	.	false	false	Message: -16ms	.	.	.	.	.	.	.	.	.	.	.	TRIALID 99	-16	.	.	xjs.edf	RIGHT	3010	14790248	Full Trial Period	14787238	100	Trial: 100	14787238	43	Î¢²¨Â¯	±£ÏÕÏä	ÒûË®»ú	f	f
xjs	.	.	.	.	.	.	.	.	.	.	2	.	.	.	false	false	Message: -1ms	.	.	.	.	.	.	.	.	.	.	.	RECCFG CR 1000 2 0 R	-1	.	.	xjs.edf	RIGHT	3010	14790248	Full Trial Period	14787238	100	Trial: 100	14787238	43	Î¢²¨Â¯	±£ÏÕÏä	ÒûË®»ú	f	f
xjs	.	.	.	.	.	.	.	.	.	.	3	.	.	.	false	false	Message: -1ms	.	.	.	.	.	.	.	.	.	.	.	ELCLCFG TOWER	-1	.	.	xjs.edf	RIGHT	3010	14790248	Full Trial Period	14787238	100	Trial: 100	14787238	43	Î¢²¨Â¯	±£ÏÕÏä	ÒûË®»ú	f	f
xjs	.	.	.	.	.	.	.	.	.	.	4	.	.	.	false	false	Message: -1ms	.	.	.	.	.	.	.	.	.	.	.	GAZE_COORDS 0.00 0.00 1023.00 767.00	-1	.	.	xjs.edf	RIGHT	3010	14790248	Full Trial Period	14787238	100	Trial: 100	14787238	43	Î¢²¨Â¯	±£ÏÕÏä	ÒûË®»ú	f	f
xjs	.	.	.	.	.	.	.	.	.	.	5	.	.	.	false	false	Message: -1ms	.	.	.	.	.	.	.	.	.	.	.	THRESHOLDS R 92 222	-1	.	.	xjs.edf	RIGHT	3010	14790248	Full Trial Period	14787238	100	Trial: 100	14787238	43	Î¢²¨Â¯	±£ÏÕÏä	ÒûË®»ú	f	f
xjs	.	.	.	.	.	.	.	.	.	.	6	.	.	.	false	false	Message: -1ms	.	.	.	.	.	.	.	.	.	.	.	ELCL_PROC CENTROID (3)	-1	.	.	xjs.edf	RIGHT	3010	14790248	Full Trial Period	14787238	100	Trial: 100	14787238	43	Î¢²¨Â¯	±£ÏÕÏä	ÒûË®»ú	f	f
xjs	.	.	.	.	.	.	.	.	.	.	7	.	.	.	false	false	Message: -1ms	.	.	.	.	.	.	.	.	.	.	.	ELCL_PCR_PARAM 5 3.0	-1	.	.	xjs.edf	RIGHT	3010	14790248	Full Trial Period	14787238	100	Trial: 100	14787238	43	Î¢²¨Â¯	±£ÏÕÏä	ÒûË®»ú	f	f
xjs	.	.	.	.	.	.	.	.	.	.	8	.	.	.	false	true	Message: 0ms	.	.	.	.	.	.	.	.	.	.	.	!MODE RECORD CR 1000 2 0 R	0	.	.	xjs.edf	RIGHT	3010	14790248	Full Trial Period	14787238	100	Trial: 100	14787238	43	Î¢²¨Â¯	±£ÏÕÏä	ÒûË®»ú	f	f
xjs	.	.	.	.	314	320	1	7	158.80	381.50	9	.	.	.	false	false	Message: 42ms	.	.	.	.	.	.	.	.	.	.	.	SYNCTIME	42	158.80	381.50	xjs.edf	RIGHT	3010	14790248	Full Trial Period	14787238	100	Trial: 100	14787238	43	Î¢²¨Â¯	±£ÏÕÏä	ÒûË®»ú	f	f
xjs	.	.	.	.	.	.	.	.	.	.	10	.	.	.	false	false	Message: 1333ms	13.47	177.28	76	1368	593.40	392.90	5	291.20	1293	194.10	381.20	INVISIBLE_BOUNDARY[1]	1333	.	.	xjs.edf	RIGHT	3010	14790248	Full Trial Period	14787238	100	Trial: 100	14787238	43	Î¢²¨Â¯	±£ÏÕÏä	ÒûË®»ú	f	f
xjs	.	.	.	.	.	.	.	.	.	.	11	.	.	.	false	false	Message: 1342ms	13.47	177.28	76	1368	593.40	392.90	5	291.20	1293	194.10	381.20	SYNCTIME	1342	.	.	xjs.edf	RIGHT	3010	14790248	Full Trial Period	14787238	100	Trial: 100	14787238	43	Î¢²¨Â¯	±£ÏÕÏä	ÒûË®»ú	f	f
xjs	.	.	.	.	149	2192	9	2044	774.50	378.20	12	.	.	.	false	false	Message: 2053ms	.	.	.	.	.	.	.	.	.	.	.	INVISIBLE_BOUNDARY[2]	2053	774.50	378.20	xjs.edf	RIGHT	3010	14790248	Full Trial Period	14787238	100	Trial: 100	14787238	43	Î¢²¨Â¯	±£ÏÕÏä	ÒûË®»ú	f	f
xjs	.	.	.	.	149	2192	9	2044	774.50	378.20	13	.	.	.	false	false	Message: 2058ms	.	.	.	.	.	.	.	.	.	.	.	SYNCTIME	2058	774.50	378.20	xjs.edf	RIGHT	3010	14790248	Full Trial Period	14787238	100	Trial: 100	14787238	43	Î¢²¨Â¯	±£ÏÕÏä	ÒûË®»ú	f	f
xjs	.	.	.	.	177	3008	11	2832	306.00	334.30	14	.	.	.	false	false	Message: 2990ms	.	.	.	.	.	.	.	.	.	.	.	KEYBOARD	2990	306.00	334.30	xjs.edf	RIGHT	3010	14790248	Full Trial Period	14787238	100	Trial: 100	14787238	43	Î¢²¨Â¯	±£ÏÕÏä	ÒûË®»ú	f	f
xjs	.	.	.	.	.	.	.	.	.	.	15	.	.	.	false	false	Message: 3050ms	.	.	.	.	.	.	.	.	.	.	.	TRIAL_RESULT 0	3050	.	.	xjs.edf	RIGHT	3010	14790248	Full Trial Period	14787238	100	Trial: 100	14787238	43	Î¢²¨Â¯	±£ÏÕÏä	ÒûË®»ú	f	f
xjs	.	.	.	.	.	.	.	.	.	.	1	.	.	.	false	false	Message: -15ms	.	.	.	.	.	.	.	.	.	.	.	TRIALID 100	-15	.	.	xjs.edf	RIGHT	3929	14796807	Full Trial Period	14792878	101	Trial: 101	14792878	63	Æì¸Ë	ÉþË÷	ÏÉÈËÕÆ	f	f
xjs	.	.	.	.	.	.	.	.	.	.	2	.	.	.	false	false	Message: -1ms	.	.	.	.	.	.	.	.	.	.	.	RECCFG CR 1000 2 0 R	-1	.	.	xjs.edf	RIGHT	3929	14796807	Full Trial Period	14792878	101	Trial: 101	14792878	63	Æì¸Ë	ÉþË÷	ÏÉÈËÕÆ	f	f
xjs	.	.	.	.	.	.	.	.	.	.	3	.	.	.	false	false	Message: -1ms	.	.	.	.	.	.	.	.	.	.	.	ELCLCFG TOWER	-1	.	.	xjs.edf	RIGHT	3929	14796807	Full Trial Period	14792878	101	Trial: 101	14792878	63	Æì¸Ë	ÉþË÷	ÏÉÈËÕÆ	f	f
xjs	.	.	.	.	.	.	.	.	.	.	4	.	.	.	false	false	Message: -1ms	.	.	.	.	.	.	.	.	.	.	.	GAZE_COORDS 0.00 0.00 1023.00 767.00	-1	.	.	xjs.edf	RIGHT	3929	14796807	Full Trial Period	14792878	101	Trial: 101	14792878	63	Æì¸Ë	ÉþË÷	ÏÉÈËÕÆ	f	f
xjs	.	.	.	.	.	.	.	.	.	.	5	.	.	.	false	false	Message: -1ms	.	.	.	.	.	.	.	.	.	.	.	THRESHOLDS R 92 222	-1	.	.	xjs.edf	RIGHT	3929	14796807	Full Trial Period	14792878	101	Trial: 101	14792878	63	Æì¸Ë	ÉþË÷	ÏÉÈËÕÆ	f	f
xjs	.	.	.	.	.	.	.	.	.	.	6	.	.	.	false	false	Message: -1ms	.	.	.	.	.	.	.	.	.	.	.	ELCL_PROC CENTROID (3)	-1	.	.	xjs.edf	RIGHT	3929	14796807	Full Trial Period	14792878	101	Trial: 101	14792878	63	Æì¸Ë	ÉþË÷	ÏÉÈËÕÆ	f	f
xjs	.	.	.	.	.	.	.	.	.	.	7	.	.	.	false	false	Message: -1ms	.	.	.	.	.	.	.	.	.	.	.	ELCL_PCR_PARAM 5 3.0	-1	.	.	xjs.edf	RIGHT	3929	14796807	Full Trial Period	14792878	101	Trial: 101	14792878	63	Æì¸Ë	ÉþË÷	ÏÉÈËÕÆ	f	f
xjs	.	.	.	.	.	.	.	.	.	.	8	.	.	.	false	true	Message: 0ms	.	.	.	.	.	.	.	.	.	.	.	!MODE RECORD CR 1000 2 0 R	0	.	.	xjs.edf	RIGHT	3929	14796807	Full Trial Period	14792878	101	Trial: 101	14792878	63	Æì¸Ë	ÉþË÷	ÏÉÈËÕÆ	f	f
xjs	.	.	.	.	378	384	1	7	158.40	384.10	9	.	.	.	false	false	Message: 51ms	.	.	.	.	.	.	.	.	.	.	.	SYNCTIME	51	158.40	384.10	xjs.edf	RIGHT	3929	14796807	Full Trial Period	14792878	101	Trial: 101	14792878	63	Æì¸Ë	ÉþË÷	ÏÉÈËÕÆ	f	f
xjs	.	.	.	.	.	.	.	.	.	.	10	.	.	.	false	false	Message: 1973ms	6.35	40.17	158	2119	520.10	558.60	5	407.20	1962	563.70	376.20	INVISIBLE_BOUNDARY[1]	1973	.	.	xjs.edf	RIGHT	3929	14796807	Full Trial Period	14792878	101	Trial: 101	14792878	63	Æì¸Ë	ÉþË÷	ÏÉÈËÕÆ	f	f
xjs	.	.	.	.	.	.	.	.	.	.	11	.	.	.	false	false	Message: 1984ms	6.35	40.17	158	2119	520.10	558.60	5	407.20	1962	563.70	376.20	SYNCTIME	1984	.	.	xjs.edf	RIGHT	3929	14796807	Full Trial Period	14792878	101	Trial: 101	14792878	63	Æì¸Ë	ÉþË÷	ÏÉÈËÕÆ	f	f
xjs	.	.	.	.	.	.	.	.	.	.	12	.	.	.	false	false	Message: 3048ms	6.05	128.79	47	3064	844.10	415.00	9	172.80	3018	666.30	383.60	INVISIBLE_BOUNDARY[2]	3048	.	.	xjs.edf	RIGHT	3929	14796807	Full Trial Period	14792878	101	Trial: 101	14792878	63	Æì¸Ë	ÉþË÷	ÏÉÈËÕÆ	f	f
xjs	.	.	.	.	.	.	.	.	.	.	13	.	.	.	false	false	Message: 3059ms	6.05	128.79	47	3064	844.10	415.00	9	172.80	3018	666.30	383.60	SYNCTIME	3059	.	.	xjs.edf	RIGHT	3929	14796807	Full Trial Period	14792878	101	Trial: 101	14792878	63	Æì¸Ë	ÉþË÷	ÏÉÈËÕÆ	f	f
xjs	.	.	.	.	.	.	.	.	.	.	14	.	.	.	false	false	Message: 3911ms	3.79	151.77	25	3927	277.30	375.10	12	206.10	3903	387.60	358.80	KEYBOARD	3911	.	.	xjs.edf	RIGHT	3929	14796807	Full Trial Period	14792878	101	Trial: 101	14792878	63	Æì¸Ë	ÉþË÷	ÏÉÈËÕÆ	f	f
xjs	.	.	.	.	.	.	.	.	.	.	15	.	.	.	false	false	Message: 3978ms	.	.	.	.	.	.	.	.	.	.	.	TRIAL_RESULT 0	3978	.	.	xjs.edf	RIGHT	3929	14796807	Full Trial Period	14792878	101	Trial: 101	14792878	63	Æì¸Ë	ÉþË÷	ÏÉÈËÕÆ	f	f
xjs	.	.	.	.	.	.	.	.	.	.	1	.	.	.	false	false	Message: -16ms	.	.	.	.	.	.	.	.	.	.	.	TRIALID 101	-16	.	.	xjs.edf	RIGHT	6525	14804361	Full Trial Period	14797836	102	Trial: 102	14797836	71	ÒÎ×Ó	ÍøÇò	Ãµ¹å	j	j
xjs	.	.	.	.	.	.	.	.	.	.	2	.	.	.	false	false	Message: -1ms	.	.	.	.	.	.	.	.	.	.	.	RECCFG CR 1000 2 0 R	-1	.	.	xjs.edf	RIGHT	6525	14804361	Full Trial Period	14797836	102	Trial: 102	14797836	71	ÒÎ×Ó	ÍøÇò	Ãµ¹å	j	j
xjs	.	.	.	.	.	.	.	.	.	.	3	.	.	.	false	false	Message: -1ms	.	.	.	.	.	.	.	.	.	.	.	ELCLCFG TOWER	-1	.	.	xjs.edf	RIGHT	6525	14804361	Full Trial Period	14797836	102	Trial: 102	14797836	71	ÒÎ×Ó	ÍøÇò	Ãµ¹å	j	j
xjs	.	.	.	.	.	.	.	.	.	.	4	.	.	.	false	false	Message: -1ms	.	.	.	.	.	.	.	.	.	.	.	GAZE_COORDS 0.00 0.00 1023.00 767.00	-1	.	.	xjs.edf	RIGHT	6525	14804361	Full Trial Period	14797836	102	Trial: 102	14797836	71	ÒÎ×Ó	ÍøÇò	Ãµ¹å	j	j
xjs	.	.	.	.	.	.	.	.	.	.	5	.	.	.	false	false	Message: -1ms	.	.	.	.	.	.	.	.	.	.	.	THRESHOLDS R 92 222	-1	.	.	xjs.edf	RIGHT	6525	14804361	Full Trial Period	14797836	102	Trial: 102	14797836	71	ÒÎ×Ó	ÍøÇò	Ãµ¹å	j	j
xjs	.	.	.	.	.	.	.	.	.	.	6	.	.	.	false	false	Message: -1ms	.	.	.	.	.	.	.	.	.	.	.	ELCL_PROC CENTROID (3)	-1	.	.	xjs.edf	RIGHT	6525	14804361	Full Trial Period	14797836	102	Trial: 102	14797836	71	ÒÎ×Ó	ÍøÇò	Ãµ¹å	j	j
xjs	.	.	.	.	.	.	.	.	.	.	7	.	.	.	false	false	Message: -1ms	.	.	.	.	.	.	.	.	.	.	.	ELCL_PCR_PARAM 5 3.0	-1	.	.	xjs.edf	RIGHT	6525	14804361	Full Trial Period	14797836	102	Trial: 102	14797836	71	ÒÎ×Ó	ÍøÇò	Ãµ¹å	j	j
xjs	.	.	.	.	.	.	.	.	.	.	8	.	.	.	false	true	Message: 0ms	.	.	.	.	.	.	.	.	.	.	.	!MODE RECORD CR 1000 2 0 R	0	.	.	xjs.edf	RIGHT	6525	14804361	Full Trial Period	14797836	102	Trial: 102	14797836	71	ÒÎ×Ó	ÍøÇò	Ãµ¹å	j	j
xjs	.	.	.	.	226	232	1	7	132.80	388.50	9	.	.	.	false	false	Message: 42ms	.	.	.	.	.	.	.	.	.	.	.	SYNCTIME	42	132.80	388.50	xjs.edf	RIGHT	6525	14804361	Full Trial Period	14797836	102	Trial: 102	14797836	71	ÒÎ×Ó	ÍøÇò	Ãµ¹å	j	j
xjs	.	.	.	.	.	.	.	.	.	.	10	.	.	.	false	false	Message: 2482ms	5.60	37.62	149	2615	522.20	542.10	6	1320.60	2467	505.40	377.90	INVISIBLE_BOUNDARY[1]	2482	.	.	xjs.edf	RIGHT	6525	14804361	Full Trial Period	14797836	102	Trial: 102	14797836	71	ÒÎ×Ó	ÍøÇò	Ãµ¹å	j	j
xjs	.	.	.	.	.	.	.	.	.	.	11	.	.	.	false	false	Message: 2492ms	5.60	37.62	149	2615	522.20	542.10	6	1320.60	2467	505.40	377.90	SYNCTIME	2492	.	.	xjs.edf	RIGHT	6525	14804361	Full Trial Period	14797836	102	Trial: 102	14797836	71	ÒÎ×Ó	ÍøÇò	Ãµ¹å	j	j
xjs	.	.	.	.	299	4245	10	3947	887.60	478.80	12	.	.	.	false	false	Message: 3953ms	.	.	.	.	.	.	.	.	.	.	.	INVISIBLE_BOUNDARY[2]	3953	887.60	478.80	xjs.edf	RIGHT	6525	14804361	Full Trial Period	14797836	102	Trial: 102	14797836	71	ÒÎ×Ó	ÍøÇò	Ãµ¹å	j	j
xjs	.	.	.	.	299	4245	10	3947	887.60	478.80	13	.	.	.	false	false	Message: 3958ms	.	.	.	.	.	.	.	.	.	.	.	SYNCTIME	3958	887.60	478.80	xjs.edf	RIGHT	6525	14804361	Full Trial Period	14797836	102	Trial: 102	14797836	71	ÒÎ×Ó	ÍøÇò	Ãµ¹å	j	j
xjs	.	.	.	.	140	6523	16	6384	881.40	448.10	14	.	.	.	false	false	Message: 6505ms	.	.	.	.	.	.	.	.	.	.	.	KEYBOARD	6505	881.40	448.10	xjs.edf	RIGHT	6525	14804361	Full Trial Period	14797836	102	Trial: 102	14797836	71	ÒÎ×Ó	ÍøÇò	Ãµ¹å	j	j
xjs	.	.	.	.	.	.	.	.	.	.	15	.	.	.	false	false	Message: 6570ms	.	.	.	.	.	.	.	.	.	.	.	TRIAL_RESULT 0	6570	.	.	xjs.edf	RIGHT	6525	14804361	Full Trial Period	14797836	102	Trial: 102	14797836	71	ÒÎ×Ó	ÍøÇò	Ãµ¹å	j	j
xjs	.	.	.	.	.	.	.	.	.	.	1	.	.	.	false	false	Message: -22ms	.	.	.	.	.	.	.	.	.	.	.	TRIALID 102	-22	.	.	xjs.edf	RIGHT	3219	14808793	Full Trial Period	14805574	103	Trial: 103	14805574	128	ºìÔæ	ÂøÍ·	¿óÈªË®	f	f
xjs	.	.	.	.	.	.	.	.	.	.	2	.	.	.	false	false	Message: -1ms	.	.	.	.	.	.	.	.	.	.	.	RECCFG CR 1000 2 0 R	-1	.	.	xjs.edf	RIGHT	3219	14808793	Full Trial Period	14805574	103	Trial: 103	14805574	128	ºìÔæ	ÂøÍ·	¿óÈªË®	f	f
xjs	.	.	.	.	.	.	.	.	.	.	3	.	.	.	false	false	Message: -1ms	.	.	.	.	.	.	.	.	.	.	.	ELCLCFG TOWER	-1	.	.	xjs.edf	RIGHT	3219	14808793	Full Trial Period	14805574	103	Trial: 103	14805574	128	ºìÔæ	ÂøÍ·	¿óÈªË®	f	f
xjs	.	.	.	.	.	.	.	.	.	.	4	.	.	.	false	false	Message: -1ms	.	.	.	.	.	.	.	.	.	.	.	GAZE_COORDS 0.00 0.00 1023.00 767.00	-1	.	.	xjs.edf	RIGHT	3219	14808793	Full Trial Period	14805574	103	Trial: 103	14805574	128	ºìÔæ	ÂøÍ·	¿óÈªË®	f	f
xjs	.	.	.	.	.	.	.	.	.	.	5	.	.	.	false	false	Message: -1ms	.	.	.	.	.	.	.	.	.	.	.	THRESHOLDS R 92 222	-1	.	.	xjs.edf	RIGHT	3219	14808793	Full Trial Period	14805574	103	Trial: 103	14805574	128	ºìÔæ	ÂøÍ·	¿óÈªË®	f	f
xjs	.	.	.	.	.	.	.	.	.	.	6	.	.	.	false	false	Message: -1ms	.	.	.	.	.	.	.	.	.	.	.	ELCL_PROC CENTROID (3)	-1	.	.	xjs.edf	RIGHT	3219	14808793	Full Trial Period	14805574	103	Trial: 103	14805574	128	ºìÔæ	ÂøÍ·	¿óÈªË®	f	f
xjs	.	.	.	.	.	.	.	.	.	.	7	.	.	.	false	false	Message: -1ms	.	.	.	.	.	.	.	.	.	.	.	ELCL_PCR_PARAM 5 3.0	-1	.	.	xjs.edf	RIGHT	3219	14808793	Full Trial Period	14805574	103	Trial: 103	14805574	128	ºìÔæ	ÂøÍ·	¿óÈªË®	f	f
xjs	.	.	.	.	.	.	.	.	.	.	8	.	.	.	false	true	Message: 0ms	.	.	.	.	.	.	.	.	.	.	.	!MODE RECORD CR 1000 2 0 R	0	.	.	xjs.edf	RIGHT	3219	14808793	Full Trial Period	14805574	103	Trial: 103	14805574	128	ºìÔæ	ÂøÍ·	¿óÈªË®	f	f
xjs	.	.	.	.	242	248	1	7	169.20	392.00	9	.	.	.	false	false	Message: 45ms	.	.	.	.	.	.	.	.	.	.	.	SYNCTIME	45	169.20	392.00	xjs.edf	RIGHT	3219	14808793	Full Trial Period	14805574	103	Trial: 103	14805574	128	ºìÔæ	ÂøÍ·	¿óÈªË®	f	f
xjs	.	.	.	.	140	1468	5	1329	421.70	384.10	10	.	.	.	false	false	Message: 1344ms	.	.	.	.	.	.	.	.	.	.	.	INVISIBLE_BOUNDARY[1]	1344	421.70	384.10	xjs.edf	RIGHT	3219	14808793	Full Trial Period	14805574	103	Trial: 103	14805574	128	ºìÔæ	ÂøÍ·	¿óÈªË®	f	f
xjs	.	.	.	.	140	1468	5	1329	421.70	384.10	11	.	.	.	false	false	Message: 1353ms	.	.	.	.	.	.	.	.	.	.	.	SYNCTIME	1353	421.70	384.10	xjs.edf	RIGHT	3219	14808793	Full Trial Period	14805574	103	Trial: 103	14805574	128	ºìÔæ	ÂøÍ·	¿óÈªË®	f	f
xjs	.	.	.	.	.	.	.	.	.	.	12	.	.	.	false	false	Message: 2342ms	8.40	142.33	59	2349	779.00	428.10	7	217.30	2291	534.40	386.90	INVISIBLE_BOUNDARY[2]	2342	.	.	xjs.edf	RIGHT	3219	14808793	Full Trial Period	14805574	103	Trial: 103	14805574	128	ºìÔæ	ÂøÍ·	¿óÈªË®	f	f
xjs	.	.	.	.	134	2483	8	2350	806.80	415.00	13	.	.	.	false	false	Message: 2353ms	.	.	.	.	.	.	.	.	.	.	.	SYNCTIME	2353	806.80	415.00	xjs.edf	RIGHT	3219	14808793	Full Trial Period	14805574	103	Trial: 103	14805574	128	ºìÔæ	ÂøÍ·	¿óÈªË®	f	f
xjs	.	.	.	.	52	3217	11	3166	107.30	417.20	14	.	.	.	false	false	Message: 3200ms	.	.	.	.	.	.	.	.	.	.	.	KEYBOARD	3200	107.30	417.20	xjs.edf	RIGHT	3219	14808793	Full Trial Period	14805574	103	Trial: 103	14805574	128	ºìÔæ	ÂøÍ·	¿óÈªË®	f	f
xjs	.	.	.	.	.	.	.	.	.	.	15	.	.	.	false	false	Message: 3261ms	.	.	.	.	.	.	.	.	.	.	.	TRIAL_RESULT 0	3261	.	.	xjs.edf	RIGHT	3219	14808793	Full Trial Period	14805574	103	Trial: 103	14805574	128	ºìÔæ	ÂøÍ·	¿óÈªË®	f	f
xjs	.	.	.	.	.	.	.	.	.	.	1	.	.	.	false	false	Message: -22ms	.	.	.	.	.	.	.	.	.	.	.	TRIALID 103	-22	.	.	xjs.edf	RIGHT	2153	14811968	Full Trial Period	14809815	104	Trial: 104	14809815	13	Ì«Ñô	¼å±ý	¹þÃÜ¹Ï	f	f
xjs	.	.	.	.	.	.	.	.	.	.	2	.	.	.	false	false	Message: -1ms	.	.	.	.	.	.	.	.	.	.	.	RECCFG CR 1000 2 0 R	-1	.	.	xjs.edf	RIGHT	2153	14811968	Full Trial Period	14809815	104	Trial: 104	14809815	13	Ì«Ñô	¼å±ý	¹þÃÜ¹Ï	f	f
xjs	.	.	.	.	.	.	.	.	.	.	3	.	.	.	false	false	Message: -1ms	.	.	.	.	.	.	.	.	.	.	.	ELCLCFG TOWER	-1	.	.	xjs.edf	RIGHT	2153	14811968	Full Trial Period	14809815	104	Trial: 104	14809815	13	Ì«Ñô	¼å±ý	¹þÃÜ¹Ï	f	f
xjs	.	.	.	.	.	.	.	.	.	.	4	.	.	.	false	false	Message: -1ms	.	.	.	.	.	.	.	.	.	.	.	GAZE_COORDS 0.00 0.00 1023.00 767.00	-1	.	.	xjs.edf	RIGHT	2153	14811968	Full Trial Period	14809815	104	Trial: 104	14809815	13	Ì«Ñô	¼å±ý	¹þÃÜ¹Ï	f	f
xjs	.	.	.	.	.	.	.	.	.	.	5	.	.	.	false	false	Message: -1ms	.	.	.	.	.	.	.	.	.	.	.	THRESHOLDS R 92 222	-1	.	.	xjs.edf	RIGHT	2153	14811968	Full Trial Period	14809815	104	Trial: 104	14809815	13	Ì«Ñô	¼å±ý	¹þÃÜ¹Ï	f	f
xjs	.	.	.	.	.	.	.	.	.	.	6	.	.	.	false	false	Message: -1ms	.	.	.	.	.	.	.	.	.	.	.	ELCL_PROC CENTROID (3)	-1	.	.	xjs.edf	RIGHT	2153	14811968	Full Trial Period	14809815	104	Trial: 104	14809815	13	Ì«Ñô	¼å±ý	¹þÃÜ¹Ï	f	f
xjs	.	.	.	.	.	.	.	.	.	.	7	.	.	.	false	false	Message: -1ms	.	.	.	.	.	.	.	.	.	.	.	ELCL_PCR_PARAM 5 3.0	-1	.	.	xjs.edf	RIGHT	2153	14811968	Full Trial Period	14809815	104	Trial: 104	14809815	13	Ì«Ñô	¼å±ý	¹þÃÜ¹Ï	f	f
xjs	.	.	.	.	.	.	.	.	.	.	8	.	.	.	false	true	Message: 0ms	.	.	.	.	.	.	.	.	.	.	.	!MODE RECORD CR 1000 2 0 R	0	.	.	xjs.edf	RIGHT	2153	14811968	Full Trial Period	14809815	104	Trial: 104	14809815	13	Ì«Ñô	¼å±ý	¹þÃÜ¹Ï	f	f
xjs	104	104	1	1	.	.	.	.	.	.	9	.	.	.	false	false	Message: 53ms	.	.	148	148	145.00	563.30	1	574.80	1	.	.	SYNCTIME	53	.	.	xjs.edf	RIGHT	2153	14811968	Full Trial Period	14809815	104	Trial: 104	14809815	13	Ì«Ñô	¼å±ý	¹þÃÜ¹Ï	f	f
xjs	.	.	.	.	.	.	.	.	.	.	10	.	.	.	false	false	Message: 676ms	8.88	145.60	61	680	426.80	391.10	2	320.50	620	162.30	400.20	INVISIBLE_BOUNDARY[1]	676	.	.	xjs.edf	RIGHT	2153	14811968	Full Trial Period	14809815	104	Trial: 104	14809815	13	Ì«Ñô	¼å±ý	¹þÃÜ¹Ï	f	f
xjs	.	.	.	.	135	815	2	681	429.70	381.00	11	.	.	.	false	false	Message: 686ms	.	.	.	.	.	.	.	.	.	.	.	SYNCTIME	686	429.70	381.00	xjs.edf	RIGHT	2153	14811968	Full Trial Period	14809815	104	Trial: 104	14809815	13	Ì«Ñô	¼å±ý	¹þÃÜ¹Ï	f	f
xjs	.	.	.	.	144	1524	6	1381	774.60	414.00	12	.	.	.	false	false	Message: 1387ms	.	.	.	.	.	.	.	.	.	.	.	INVISIBLE_BOUNDARY[2]	1387	774.60	414.00	xjs.edf	RIGHT	2153	14811968	Full Trial Period	14809815	104	Trial: 104	14809815	13	Ì«Ñô	¼å±ý	¹þÃÜ¹Ï	f	f
xjs	.	.	.	.	144	1524	6	1381	774.60	414.00	13	.	.	.	false	false	Message: 1394ms	.	.	.	.	.	.	.	.	.	.	.	SYNCTIME	1394	774.60	414.00	xjs.edf	RIGHT	2153	14811968	Full Trial Period	14809815	104	Trial: 104	14809815	13	Ì«Ñô	¼å±ý	¹þÃÜ¹Ï	f	f
xjs	.	.	.	.	159	2151	8	1993	71.70	406.30	14	.	.	.	false	false	Message: 2134ms	.	.	.	.	.	.	.	.	.	.	.	KEYBOARD	2134	71.70	406.30	xjs.edf	RIGHT	2153	14811968	Full Trial Period	14809815	104	Trial: 104	14809815	13	Ì«Ñô	¼å±ý	¹þÃÜ¹Ï	f	f
xjs	.	.	.	.	.	.	.	.	.	.	15	.	.	.	false	false	Message: 2204ms	.	.	.	.	.	.	.	.	.	.	.	TRIAL_RESULT 0	2204	.	.	xjs.edf	RIGHT	2153	14811968	Full Trial Period	14809815	104	Trial: 104	14809815	13	Ì«Ñô	¼å±ý	¹þÃÜ¹Ï	f	f
xjs	.	.	.	.	.	.	.	.	.	.	1	.	.	.	false	false	Message: -22ms	.	.	.	.	.	.	.	.	.	.	.	TRIALID 104	-22	.	.	xjs.edf	RIGHT	2297	14815336	Full Trial Period	14813039	105	Trial: 105	14813039	45	ÒûË®»ú	±£ÏÕÏä	Æì¸Ë	f	f
xjs	.	.	.	.	.	.	.	.	.	.	2	.	.	.	false	false	Message: -1ms	.	.	.	.	.	.	.	.	.	.	.	RECCFG CR 1000 2 0 R	-1	.	.	xjs.edf	RIGHT	2297	14815336	Full Trial Period	14813039	105	Trial: 105	14813039	45	ÒûË®»ú	±£ÏÕÏä	Æì¸Ë	f	f
xjs	.	.	.	.	.	.	.	.	.	.	3	.	.	.	false	false	Message: -1ms	.	.	.	.	.	.	.	.	.	.	.	ELCLCFG TOWER	-1	.	.	xjs.edf	RIGHT	2297	14815336	Full Trial Period	14813039	105	Trial: 105	14813039	45	ÒûË®»ú	±£ÏÕÏä	Æì¸Ë	f	f
xjs	.	.	.	.	.	.	.	.	.	.	4	.	.	.	false	false	Message: -1ms	.	.	.	.	.	.	.	.	.	.	.	GAZE_COORDS 0.00 0.00 1023.00 767.00	-1	.	.	xjs.edf	RIGHT	2297	14815336	Full Trial Period	14813039	105	Trial: 105	14813039	45	ÒûË®»ú	±£ÏÕÏä	Æì¸Ë	f	f
xjs	.	.	.	.	.	.	.	.	.	.	5	.	.	.	false	false	Message: -1ms	.	.	.	.	.	.	.	.	.	.	.	THRESHOLDS R 92 222	-1	.	.	xjs.edf	RIGHT	2297	14815336	Full Trial Period	14813039	105	Trial: 105	14813039	45	ÒûË®»ú	±£ÏÕÏä	Æì¸Ë	f	f
xjs	.	.	.	.	.	.	.	.	.	.	6	.	.	.	false	false	Message: -1ms	.	.	.	.	.	.	.	.	.	.	.	ELCL_PROC CENTROID (3)	-1	.	.	xjs.edf	RIGHT	2297	14815336	Full Trial Period	14813039	105	Trial: 105	14813039	45	ÒûË®»ú	±£ÏÕÏä	Æì¸Ë	f	f
xjs	.	.	.	.	.	.	.	.	.	.	7	.	.	.	false	false	Message: -1ms	.	.	.	.	.	.	.	.	.	.	.	ELCL_PCR_PARAM 5 3.0	-1	.	.	xjs.edf	RIGHT	2297	14815336	Full Trial Period	14813039	105	Trial: 105	14813039	45	ÒûË®»ú	±£ÏÕÏä	Æì¸Ë	f	f
xjs	.	.	.	.	.	.	.	.	.	.	8	.	.	.	false	true	Message: 0ms	.	.	.	.	.	.	.	.	.	.	.	!MODE RECORD CR 1000 2 0 R	0	.	.	xjs.edf	RIGHT	2297	14815336	Full Trial Period	14813039	105	Trial: 105	14813039	45	ÒûË®»ú	±£ÏÕÏä	Æì¸Ë	f	f
xjs	76	76	1	1	.	.	.	.	.	.	9	.	.	.	false	false	Message: 45ms	.	.	126	126	139.50	564.60	1	120.80	1	.	.	SYNCTIME	45	.	.	xjs.edf	RIGHT	2297	14815336	Full Trial Period	14813039	105	Trial: 105	14813039	45	ÒûË®»ú	±£ÏÕÏä	Æì¸Ë	f	f
xjs	.	.	.	.	.	.	.	.	.	.	10	.	.	.	false	false	Message: 694ms	10.06	132.34	76	718	486.80	381.10	3	299.00	643	188.60	382.70	INVISIBLE_BOUNDARY[1]	694	.	.	xjs.edf	RIGHT	2297	14815336	Full Trial Period	14813039	105	Trial: 105	14813039	45	ÒûË®»ú	±£ÏÕÏä	Æì¸Ë	f	f
xjs	.	.	.	.	.	.	.	.	.	.	11	.	.	.	false	false	Message: 703ms	10.06	132.34	76	718	486.80	381.10	3	299.00	643	188.60	382.70	SYNCTIME	703	.	.	xjs.edf	RIGHT	2297	14815336	Full Trial Period	14813039	105	Trial: 105	14813039	45	ÒûË®»ú	±£ÏÕÏä	Æì¸Ë	f	f
xjs	.	.	.	.	.	.	.	.	.	.	12	.	.	.	false	false	Message: 1525ms	4.80	129.69	37	1547	858.90	414.10	6	205.30	1511	716.50	392.00	INVISIBLE_BOUNDARY[2]	1525	.	.	xjs.edf	RIGHT	2297	14815336	Full Trial Period	14813039	105	Trial: 105	14813039	45	ÒûË®»ú	±£ÏÕÏä	Æì¸Ë	f	f
xjs	.	.	.	.	.	.	.	.	.	.	13	.	.	.	false	false	Message: 1536ms	4.80	129.69	37	1547	858.90	414.10	6	205.30	1511	716.50	392.00	SYNCTIME	1536	.	.	xjs.edf	RIGHT	2297	14815336	Full Trial Period	14813039	105	Trial: 105	14813039	45	ÒûË®»ú	±£ÏÕÏä	Æì¸Ë	f	f
xjs	.	.	.	.	143	2295	8	2153	110.00	469.60	14	.	.	.	false	false	Message: 2279ms	.	.	.	.	.	.	.	.	.	.	.	KEYBOARD	2279	110.00	469.60	xjs.edf	RIGHT	2297	14815336	Full Trial Period	14813039	105	Trial: 105	14813039	45	ÒûË®»ú	±£ÏÕÏä	Æì¸Ë	f	f
xjs	.	.	.	.	.	.	.	.	.	.	15	.	.	.	false	false	Message: 2346ms	.	.	.	.	.	.	.	.	.	.	.	TRIAL_RESULT 0	2346	.	.	xjs.edf	RIGHT	2297	14815336	Full Trial Period	14813039	105	Trial: 105	14813039	45	ÒûË®»ú	±£ÏÕÏä	Æì¸Ë	f	f
xjs	.	.	.	.	.	.	.	.	.	.	1	.	.	.	false	false	Message: -16ms	.	.	.	.	.	.	.	.	.	.	.	TRIALID 105	-16	.	.	xjs.edf	RIGHT	2402	14819001	Full Trial Period	14816599	106	Trial: 106	14816599	22	Ö½Ïä	Ï´ÒÂ»ú	×ÔÐÐ³µ	f	f
xjs	.	.	.	.	.	.	.	.	.	.	2	.	.	.	false	false	Message: -1ms	.	.	.	.	.	.	.	.	.	.	.	RECCFG CR 1000 2 0 R	-1	.	.	xjs.edf	RIGHT	2402	14819001	Full Trial Period	14816599	106	Trial: 106	14816599	22	Ö½Ïä	Ï´ÒÂ»ú	×ÔÐÐ³µ	f	f
xjs	.	.	.	.	.	.	.	.	.	.	3	.	.	.	false	false	Message: -1ms	.	.	.	.	.	.	.	.	.	.	.	ELCLCFG TOWER	-1	.	.	xjs.edf	RIGHT	2402	14819001	Full Trial Period	14816599	106	Trial: 106	14816599	22	Ö½Ïä	Ï´ÒÂ»ú	×ÔÐÐ³µ	f	f
xjs	.	.	.	.	.	.	.	.	.	.	4	.	.	.	false	false	Message: -1ms	.	.	.	.	.	.	.	.	.	.	.	GAZE_COORDS 0.00 0.00 1023.00 767.00	-1	.	.	xjs.edf	RIGHT	2402	14819001	Full Trial Period	14816599	106	Trial: 106	14816599	22	Ö½Ïä	Ï´ÒÂ»ú	×ÔÐÐ³µ	f	f
xjs	.	.	.	.	.	.	.	.	.	.	5	.	.	.	false	false	Message: -1ms	.	.	.	.	.	.	.	.	.	.	.	THRESHOLDS R 92 222	-1	.	.	xjs.edf	RIGHT	2402	14819001	Full Trial Period	14816599	106	Trial: 106	14816599	22	Ö½Ïä	Ï´ÒÂ»ú	×ÔÐÐ³µ	f	f
xjs	.	.	.	.	.	.	.	.	.	.	6	.	.	.	false	false	Message: -1ms	.	.	.	.	.	.	.	.	.	.	.	ELCL_PROC CENTROID (3)	-1	.	.	xjs.edf	RIGHT	2402	14819001	Full Trial Period	14816599	106	Trial: 106	14816599	22	Ö½Ïä	Ï´ÒÂ»ú	×ÔÐÐ³µ	f	f
xjs	.	.	.	.	.	.	.	.	.	.	7	.	.	.	false	false	Message: -1ms	.	.	.	.	.	.	.	.	.	.	.	ELCL_PCR_PARAM 5 3.0	-1	.	.	xjs.edf	RIGHT	2402	14819001	Full Trial Period	14816599	106	Trial: 106	14816599	22	Ö½Ïä	Ï´ÒÂ»ú	×ÔÐÐ³µ	f	f
xjs	.	.	.	.	.	.	.	.	.	.	8	.	.	.	false	true	Message: 0ms	.	.	.	.	.	.	.	.	.	.	.	!MODE RECORD CR 1000 2 0 R	0	.	.	xjs.edf	RIGHT	2402	14819001	Full Trial Period	14816599	106	Trial: 106	14816599	22	Ö½Ïä	Ï´ÒÂ»ú	×ÔÐÐ³µ	f	f
xjs	.	.	.	.	301	307	1	7	150.20	384.80	9	.	.	.	false	false	Message: 43ms	.	.	.	.	.	.	.	.	.	.	.	SYNCTIME	43	150.20	384.80	xjs.edf	RIGHT	2402	14819001	Full Trial Period	14816599	106	Trial: 106	14816599	22	Ö½Ïä	Ï´ÒÂ»ú	×ÔÐÐ³µ	f	f
xjs	.	.	.	.	141	767	3	627	439.10	532.00	10	.	.	.	false	false	Message: 628ms	.	.	.	.	.	.	.	.	.	.	.	INVISIBLE_BOUNDARY[1]	628	439.10	532.00	xjs.edf	RIGHT	2402	14819001	Full Trial Period	14816599	106	Trial: 106	14816599	22	Ö½Ïä	Ï´ÒÂ»ú	×ÔÐÐ³µ	f	f
xjs	.	.	.	.	141	767	3	627	439.10	532.00	11	.	.	.	false	false	Message: 634ms	.	.	.	.	.	.	.	.	.	.	.	SYNCTIME	634	439.10	532.00	xjs.edf	RIGHT	2402	14819001	Full Trial Period	14816599	106	Trial: 106	14816599	22	Ö½Ïä	Ï´ÒÂ»ú	×ÔÐÐ³µ	f	f
xjs	.	.	.	.	.	.	.	.	.	.	12	.	.	.	false	false	Message: 1585ms	8.25	144.77	57	1604	834.30	404.80	5	214.70	1548	590.90	376.80	INVISIBLE_BOUNDARY[2]	1585	.	.	xjs.edf	RIGHT	2402	14819001	Full Trial Period	14816599	106	Trial: 106	14816599	22	Ö½Ïä	Ï´ÒÂ»ú	×ÔÐÐ³µ	f	f
xjs	.	.	.	.	.	.	.	.	.	.	13	.	.	.	false	false	Message: 1592ms	8.25	144.77	57	1604	834.30	404.80	5	214.70	1548	590.90	376.80	SYNCTIME	1592	.	.	xjs.edf	RIGHT	2402	14819001	Full Trial Period	14816599	106	Trial: 106	14816599	22	Ö½Ïä	Ï´ÒÂ»ú	×ÔÐÐ³µ	f	f
xjs	.	.	.	.	112	2400	9	2289	186.10	505.60	14	.	.	.	false	false	Message: 2383ms	.	.	.	.	.	.	.	.	.	.	.	KEYBOARD	2383	186.10	505.60	xjs.edf	RIGHT	2402	14819001	Full Trial Period	14816599	106	Trial: 106	14816599	22	Ö½Ïä	Ï´ÒÂ»ú	×ÔÐÐ³µ	f	f
xjs	.	.	.	.	.	.	.	.	.	.	15	.	.	.	false	false	Message: 2444ms	.	.	.	.	.	.	.	.	.	.	.	TRIAL_RESULT 0	2444	.	.	xjs.edf	RIGHT	2402	14819001	Full Trial Period	14816599	106	Trial: 106	14816599	22	Ö½Ïä	Ï´ÒÂ»ú	×ÔÐÐ³µ	f	f
xjs	.	.	.	.	.	.	.	.	.	.	1	.	.	.	false	false	Message: -16ms	.	.	.	.	.	.	.	.	.	.	.	TRIALID 106	-16	.	.	xjs.edf	RIGHT	2211	14822577	Full Trial Period	14820366	107	Trial: 107	14820366	21	ÒÂ¼Ü	ÇúÆæ±ý	Í¼ÕÂ	j	j
xjs	.	.	.	.	.	.	.	.	.	.	2	.	.	.	false	false	Message: -1ms	.	.	.	.	.	.	.	.	.	.	.	RECCFG CR 1000 2 0 R	-1	.	.	xjs.edf	RIGHT	2211	14822577	Full Trial Period	14820366	107	Trial: 107	14820366	21	ÒÂ¼Ü	ÇúÆæ±ý	Í¼ÕÂ	j	j
xjs	.	.	.	.	.	.	.	.	.	.	3	.	.	.	false	false	Message: -1ms	.	.	.	.	.	.	.	.	.	.	.	ELCLCFG TOWER	-1	.	.	xjs.edf	RIGHT	2211	14822577	Full Trial Period	14820366	107	Trial: 107	14820366	21	ÒÂ¼Ü	ÇúÆæ±ý	Í¼ÕÂ	j	j
xjs	.	.	.	.	.	.	.	.	.	.	4	.	.	.	false	false	Message: -1ms	.	.	.	.	.	.	.	.	.	.	.	GAZE_COORDS 0.00 0.00 1023.00 767.00	-1	.	.	xjs.edf	RIGHT	2211	14822577	Full Trial Period	14820366	107	Trial: 107	14820366	21	ÒÂ¼Ü	ÇúÆæ±ý	Í¼ÕÂ	j	j
xjs	.	.	.	.	.	.	.	.	.	.	5	.	.	.	false	false	Message: -1ms	.	.	.	.	.	.	.	.	.	.	.	THRESHOLDS R 92 222	-1	.	.	xjs.edf	RIGHT	2211	14822577	Full Trial Period	14820366	107	Trial: 107	14820366	21	ÒÂ¼Ü	ÇúÆæ±ý	Í¼ÕÂ	j	j
xjs	.	.	.	.	.	.	.	.	.	.	6	.	.	.	false	false	Message: -1ms	.	.	.	.	.	.	.	.	.	.	.	ELCL_PROC CENTROID (3)	-1	.	.	xjs.edf	RIGHT	2211	14822577	Full Trial Period	14820366	107	Trial: 107	14820366	21	ÒÂ¼Ü	ÇúÆæ±ý	Í¼ÕÂ	j	j
xjs	.	.	.	.	.	.	.	.	.	.	7	.	.	.	false	false	Message: -1ms	.	.	.	.	.	.	.	.	.	.	.	ELCL_PCR_PARAM 5 3.0	-1	.	.	xjs.edf	RIGHT	2211	14822577	Full Trial Period	14820366	107	Trial: 107	14820366	21	ÒÂ¼Ü	ÇúÆæ±ý	Í¼ÕÂ	j	j
xjs	.	.	.	.	.	.	.	.	.	.	8	.	.	.	false	true	Message: 0ms	.	.	.	.	.	.	.	.	.	.	.	!MODE RECORD CR 1000 2 0 R	0	.	.	xjs.edf	RIGHT	2211	14822577	Full Trial Period	14820366	107	Trial: 107	14820366	21	ÒÂ¼Ü	ÇúÆæ±ý	Í¼ÕÂ	j	j
xjs	.	.	.	.	59	65	1	7	166.50	377.00	9	.	.	.	false	false	Message: 42ms	.	.	.	.	.	.	.	.	.	.	.	SYNCTIME	42	166.50	377.00	xjs.edf	RIGHT	2211	14822577	Full Trial Period	14820366	107	Trial: 107	14820366	21	ÒÂ¼Ü	ÇúÆæ±ý	Í¼ÕÂ	j	j
xjs	.	.	.	.	691	1303	4	613	547.60	381.20	10	[1]	1	RECTANGLE_INTERESTAREA	false	false	Message: 1019ms	.	.	.	.	.	.	.	.	.	.	.	INVISIBLE_BOUNDARY[1]	1019	547.60	381.20	xjs.edf	RIGHT	2211	14822577	Full Trial Period	14820366	107	Trial: 107	14820366	21	ÒÂ¼Ü	ÇúÆæ±ý	Í¼ÕÂ	j	j
xjs	.	.	.	.	691	1303	4	613	547.60	381.20	11	[1]	1	RECTANGLE_INTERESTAREA	false	false	Message: 1025ms	.	.	.	.	.	.	.	.	.	.	.	SYNCTIME	1025	547.60	381.20	xjs.edf	RIGHT	2211	14822577	Full Trial Period	14820366	107	Trial: 107	14820366	21	ÒÂ¼Ü	ÇúÆæ±ý	Í¼ÕÂ	j	j
xjs	.	.	.	.	.	.	.	.	.	.	12	.	.	.	false	false	Message: 1656ms	4.29	138.54	31	1670	828.40	479.60	6	231.40	1640	699.10	472.70	INVISIBLE_BOUNDARY[2]	1656	.	.	xjs.edf	RIGHT	2211	14822577	Full Trial Period	14820366	107	Trial: 107	14820366	21	ÒÂ¼Ü	ÇúÆæ±ý	Í¼ÕÂ	j	j
xjs	.	.	.	.	.	.	.	.	.	.	13	.	.	.	false	false	Message: 1666ms	4.29	138.54	31	1670	828.40	479.60	6	231.40	1640	699.10	472.70	SYNCTIME	1666	.	.	xjs.edf	RIGHT	2211	14822577	Full Trial Period	14820366	107	Trial: 107	14820366	21	ÒÂ¼Ü	ÇúÆæ±ý	Í¼ÕÂ	j	j
xjs	.	.	.	.	.	.	.	.	.	.	14	.	.	.	false	false	Message: 2192ms	9.73	167.84	58	2209	562.30	373.90	7	277.50	2152	850.30	403.70	KEYBOARD	2192	.	.	xjs.edf	RIGHT	2211	14822577	Full Trial Period	14820366	107	Trial: 107	14820366	21	ÒÂ¼Ü	ÇúÆæ±ý	Í¼ÕÂ	j	j
xjs	.	.	.	.	.	.	.	.	.	.	15	.	.	.	false	false	Message: 2254ms	.	.	.	.	.	.	.	.	.	.	.	TRIAL_RESULT 0	2254	.	.	xjs.edf	RIGHT	2211	14822577	Full Trial Period	14820366	107	Trial: 107	14820366	21	ÒÂ¼Ü	ÇúÆæ±ý	Í¼ÕÂ	j	j
xjs	.	.	.	.	.	.	.	.	.	.	1	.	.	.	false	false	Message: -21ms	.	.	.	.	.	.	.	.	.	.	.	TRIALID 107	-21	.	.	xjs.edf	RIGHT	3079	14827066	Full Trial Period	14823987	108	Trial: 108	14823987	126	µÆÁý	èÖ×Ó	ÑÀ¸à	f	f
xjs	.	.	.	.	.	.	.	.	.	.	2	.	.	.	false	false	Message: -1ms	.	.	.	.	.	.	.	.	.	.	.	RECCFG CR 1000 2 0 R	-1	.	.	xjs.edf	RIGHT	3079	14827066	Full Trial Period	14823987	108	Trial: 108	14823987	126	µÆÁý	èÖ×Ó	ÑÀ¸à	f	f
xjs	.	.	.	.	.	.	.	.	.	.	3	.	.	.	false	false	Message: -1ms	.	.	.	.	.	.	.	.	.	.	.	ELCLCFG TOWER	-1	.	.	xjs.edf	RIGHT	3079	14827066	Full Trial Period	14823987	108	Trial: 108	14823987	126	µÆÁý	èÖ×Ó	ÑÀ¸à	f	f
xjs	.	.	.	.	.	.	.	.	.	.	4	.	.	.	false	false	Message: -1ms	.	.	.	.	.	.	.	.	.	.	.	GAZE_COORDS 0.00 0.00 1023.00 767.00	-1	.	.	xjs.edf	RIGHT	3079	14827066	Full Trial Period	14823987	108	Trial: 108	14823987	126	µÆÁý	èÖ×Ó	ÑÀ¸à	f	f
xjs	.	.	.	.	.	.	.	.	.	.	5	.	.	.	false	false	Message: -1ms	.	.	.	.	.	.	.	.	.	.	.	THRESHOLDS R 92 222	-1	.	.	xjs.edf	RIGHT	3079	14827066	Full Trial Period	14823987	108	Trial: 108	14823987	126	µÆÁý	èÖ×Ó	ÑÀ¸à	f	f
xjs	.	.	.	.	.	.	.	.	.	.	6	.	.	.	false	false	Message: -1ms	.	.	.	.	.	.	.	.	.	.	.	ELCL_PROC CENTROID (3)	-1	.	.	xjs.edf	RIGHT	3079	14827066	Full Trial Period	14823987	108	Trial: 108	14823987	126	µÆÁý	èÖ×Ó	ÑÀ¸à	f	f
xjs	.	.	.	.	.	.	.	.	.	.	7	.	.	.	false	false	Message: -1ms	.	.	.	.	.	.	.	.	.	.	.	ELCL_PCR_PARAM 5 3.0	-1	.	.	xjs.edf	RIGHT	3079	14827066	Full Trial Period	14823987	108	Trial: 108	14823987	126	µÆÁý	èÖ×Ó	ÑÀ¸à	f	f
xjs	.	.	.	.	.	.	.	.	.	.	8	.	.	.	false	true	Message: 0ms	.	.	.	.	.	.	.	.	.	.	.	!MODE RECORD CR 1000 2 0 R	0	.	.	xjs.edf	RIGHT	3079	14827066	Full Trial Period	14823987	108	Trial: 108	14823987	126	µÆÁý	èÖ×Ó	ÑÀ¸à	f	f
xjs	.	.	.	.	231	237	1	7	163.00	386.00	9	.	.	.	false	false	Message: 53ms	.	.	.	.	.	.	.	.	.	.	.	SYNCTIME	53	163.00	386.00	xjs.edf	RIGHT	3079	14827066	Full Trial Period	14823987	108	Trial: 108	14823987	126	µÆÁý	èÖ×Ó	ÑÀ¸à	f	f
xjs	.	.	.	.	.	.	.	.	.	.	10	.	.	.	false	false	Message: 681ms	13.59	176.47	77	718	576.40	429.10	2	302.20	642	171.50	469.50	INVISIBLE_BOUNDARY[1]	681	.	.	xjs.edf	RIGHT	3079	14827066	Full Trial Period	14823987	108	Trial: 108	14823987	126	µÆÁý	èÖ×Ó	ÑÀ¸à	f	f
xjs	.	.	.	.	.	.	.	.	.	.	11	.	.	.	false	false	Message: 687ms	13.59	176.47	77	718	576.40	429.10	2	302.20	642	171.50	469.50	SYNCTIME	687	.	.	xjs.edf	RIGHT	3079	14827066	Full Trial Period	14823987	108	Trial: 108	14823987	126	µÆÁý	èÖ×Ó	ÑÀ¸à	f	f
xjs	.	.	.	.	.	.	.	.	.	.	12	.	.	.	false	false	Message: 1866ms	5.02	116.83	43	1890	888.60	394.90	5	157.60	1848	738.50	377.10	INVISIBLE_BOUNDARY[2]	1866	.	.	xjs.edf	RIGHT	3079	14827066	Full Trial Period	14823987	108	Trial: 108	14823987	126	µÆÁý	èÖ×Ó	ÑÀ¸à	f	f
xjs	.	.	.	.	.	.	.	.	.	.	13	.	.	.	false	false	Message: 1870ms	5.02	116.83	43	1890	888.60	394.90	5	157.60	1848	738.50	377.10	SYNCTIME	1870	.	.	xjs.edf	RIGHT	3079	14827066	Full Trial Period	14823987	108	Trial: 108	14823987	126	µÆÁý	èÖ×Ó	ÑÀ¸à	f	f
xjs	.	.	.	.	.	.	.	.	.	.	14	.	.	.	false	false	Message: 3060ms	3.44	127.43	27	3077	466.20	370.90	7	187.10	3051	565.70	381.90	KEYBOARD	3060	.	.	xjs.edf	RIGHT	3079	14827066	Full Trial Period	14823987	108	Trial: 108	14823987	126	µÆÁý	èÖ×Ó	ÑÀ¸à	f	f
xjs	.	.	.	.	.	.	.	.	.	.	15	.	.	.	false	false	Message: 3120ms	.	.	.	.	.	.	.	.	.	.	.	TRIAL_RESULT 0	3120	.	.	xjs.edf	RIGHT	3079	14827066	Full Trial Period	14823987	108	Trial: 108	14823987	126	µÆÁý	èÖ×Ó	ÑÀ¸à	f	f
xjs	.	.	.	.	.	.	.	.	.	.	1	.	.	.	false	false	Message: -24ms	.	.	.	.	.	.	.	.	.	.	.	TRIALID 108	-24	.	.	xjs.edf	RIGHT	3330	14832202	Full Trial Period	14828872	109	Trial: 109	14828872	143	ºº±¤°ü	ÕÁÄÔÍè	³ß×Ó	f	f
xjs	.	.	.	.	.	.	.	.	.	.	2	.	.	.	false	false	Message: -1ms	.	.	.	.	.	.	.	.	.	.	.	RECCFG CR 1000 2 0 R	-1	.	.	xjs.edf	RIGHT	3330	14832202	Full Trial Period	14828872	109	Trial: 109	14828872	143	ºº±¤°ü	ÕÁÄÔÍè	³ß×Ó	f	f
xjs	.	.	.	.	.	.	.	.	.	.	3	.	.	.	false	false	Message: -1ms	.	.	.	.	.	.	.	.	.	.	.	ELCLCFG TOWER	-1	.	.	xjs.edf	RIGHT	3330	14832202	Full Trial Period	14828872	109	Trial: 109	14828872	143	ºº±¤°ü	ÕÁÄÔÍè	³ß×Ó	f	f
xjs	.	.	.	.	.	.	.	.	.	.	4	.	.	.	false	false	Message: -1ms	.	.	.	.	.	.	.	.	.	.	.	GAZE_COORDS 0.00 0.00 1023.00 767.00	-1	.	.	xjs.edf	RIGHT	3330	14832202	Full Trial Period	14828872	109	Trial: 109	14828872	143	ºº±¤°ü	ÕÁÄÔÍè	³ß×Ó	f	f
xjs	.	.	.	.	.	.	.	.	.	.	5	.	.	.	false	false	Message: -1ms	.	.	.	.	.	.	.	.	.	.	.	THRESHOLDS R 92 222	-1	.	.	xjs.edf	RIGHT	3330	14832202	Full Trial Period	14828872	109	Trial: 109	14828872	143	ºº±¤°ü	ÕÁÄÔÍè	³ß×Ó	f	f
xjs	.	.	.	.	.	.	.	.	.	.	6	.	.	.	false	false	Message: -1ms	.	.	.	.	.	.	.	.	.	.	.	ELCL_PROC CENTROID (3)	-1	.	.	xjs.edf	RIGHT	3330	14832202	Full Trial Period	14828872	109	Trial: 109	14828872	143	ºº±¤°ü	ÕÁÄÔÍè	³ß×Ó	f	f
xjs	.	.	.	.	.	.	.	.	.	.	7	.	.	.	false	false	Message: -1ms	.	.	.	.	.	.	.	.	.	.	.	ELCL_PCR_PARAM 5 3.0	-1	.	.	xjs.edf	RIGHT	3330	14832202	Full Trial Period	14828872	109	Trial: 109	14828872	143	ºº±¤°ü	ÕÁÄÔÍè	³ß×Ó	f	f
xjs	.	.	.	.	.	.	.	.	.	.	8	.	.	.	false	true	Message: 0ms	.	.	.	.	.	.	.	.	.	.	.	!MODE RECORD CR 1000 2 0 R	0	.	.	xjs.edf	RIGHT	3330	14832202	Full Trial Period	14828872	109	Trial: 109	14828872	143	ºº±¤°ü	ÕÁÄÔÍè	³ß×Ó	f	f
xjs	.	.	.	.	362	368	1	7	165.30	380.50	9	.	.	.	false	false	Message: 51ms	.	.	.	.	.	.	.	.	.	.	.	SYNCTIME	51	165.30	380.50	xjs.edf	RIGHT	3330	14832202	Full Trial Period	14828872	109	Trial: 109	14828872	143	ºº±¤°ü	ÕÁÄÔÍè	³ß×Ó	f	f
xjs	.	.	.	.	.	.	.	.	.	.	10	.	.	.	false	false	Message: 1389ms	6.37	31.84	200	1583	499.00	568.80	5	393.60	1384	514.80	381.00	INVISIBLE_BOUNDARY[1]	1389	.	.	xjs.edf	RIGHT	3330	14832202	Full Trial Period	14828872	109	Trial: 109	14828872	143	ºº±¤°ü	ÕÁÄÔÍè	³ß×Ó	f	f
xjs	.	.	.	.	.	.	.	.	.	.	11	.	.	.	false	false	Message: 1401ms	6.37	31.84	200	1583	499.00	568.80	5	393.60	1384	514.80	381.00	SYNCTIME	1401	.	.	xjs.edf	RIGHT	3330	14832202	Full Trial Period	14828872	109	Trial: 109	14828872	143	ºº±¤°ü	ÕÁÄÔÍè	³ß×Ó	f	f
xjs	.	.	.	.	.	.	.	.	.	.	12	.	.	.	false	false	Message: 2594ms	11.26	156.32	72	2625	877.40	501.50	10	296.50	2554	545.90	429.90	INVISIBLE_BOUNDARY[2]	2594	.	.	xjs.edf	RIGHT	3330	14832202	Full Trial Period	14828872	109	Trial: 109	14828872	143	ºº±¤°ü	ÕÁÄÔÍè	³ß×Ó	f	f
xjs	.	.	.	.	.	.	.	.	.	.	13	.	.	.	false	false	Message: 2600ms	11.26	156.32	72	2625	877.40	501.50	10	296.50	2554	545.90	429.90	SYNCTIME	2600	.	.	xjs.edf	RIGHT	3330	14832202	Full Trial Period	14828872	109	Trial: 109	14828872	143	ºº±¤°ü	ÕÁÄÔÍè	³ß×Ó	f	f
xjs	.	.	.	.	145	3328	12	3184	286.60	362.90	14	.	.	.	false	false	Message: 3311ms	.	.	.	.	.	.	.	.	.	.	.	KEYBOARD	3311	286.60	362.90	xjs.edf	RIGHT	3330	14832202	Full Trial Period	14828872	109	Trial: 109	14828872	143	ºº±¤°ü	ÕÁÄÔÍè	³ß×Ó	f	f
xjs	.	.	.	.	.	.	.	.	.	.	15	.	.	.	false	false	Message: 3377ms	.	.	.	.	.	.	.	.	.	.	.	TRIAL_RESULT 0	3377	.	.	xjs.edf	RIGHT	3330	14832202	Full Trial Period	14828872	109	Trial: 109	14828872	143	ºº±¤°ü	ÕÁÄÔÍè	³ß×Ó	f	f
xjs	.	.	.	.	.	.	.	.	.	.	1	.	.	.	false	false	Message: -17ms	.	.	.	.	.	.	.	.	.	.	.	TRIALID 109	-17	.	.	xjs.edf	RIGHT	2352	14836291	Full Trial Period	14833939	110	Trial: 110	14833939	108	ÌÀÔ²	Ó²±Ò	Å¦¿Û	j	j
xjs	.	.	.	.	.	.	.	.	.	.	2	.	.	.	false	false	Message: -1ms	.	.	.	.	.	.	.	.	.	.	.	RECCFG CR 1000 2 0 R	-1	.	.	xjs.edf	RIGHT	2352	14836291	Full Trial Period	14833939	110	Trial: 110	14833939	108	ÌÀÔ²	Ó²±Ò	Å¦¿Û	j	j
xjs	.	.	.	.	.	.	.	.	.	.	3	.	.	.	false	false	Message: -1ms	.	.	.	.	.	.	.	.	.	.	.	ELCLCFG TOWER	-1	.	.	xjs.edf	RIGHT	2352	14836291	Full Trial Period	14833939	110	Trial: 110	14833939	108	ÌÀÔ²	Ó²±Ò	Å¦¿Û	j	j
xjs	.	.	.	.	.	.	.	.	.	.	4	.	.	.	false	false	Message: -1ms	.	.	.	.	.	.	.	.	.	.	.	GAZE_COORDS 0.00 0.00 1023.00 767.00	-1	.	.	xjs.edf	RIGHT	2352	14836291	Full Trial Period	14833939	110	Trial: 110	14833939	108	ÌÀÔ²	Ó²±Ò	Å¦¿Û	j	j
xjs	.	.	.	.	.	.	.	.	.	.	5	.	.	.	false	false	Message: -1ms	.	.	.	.	.	.	.	.	.	.	.	THRESHOLDS R 92 222	-1	.	.	xjs.edf	RIGHT	2352	14836291	Full Trial Period	14833939	110	Trial: 110	14833939	108	ÌÀÔ²	Ó²±Ò	Å¦¿Û	j	j
xjs	.	.	.	.	.	.	.	.	.	.	6	.	.	.	false	false	Message: -1ms	.	.	.	.	.	.	.	.	.	.	.	ELCL_PROC CENTROID (3)	-1	.	.	xjs.edf	RIGHT	2352	14836291	Full Trial Period	14833939	110	Trial: 110	14833939	108	ÌÀÔ²	Ó²±Ò	Å¦¿Û	j	j
xjs	.	.	.	.	.	.	.	.	.	.	7	.	.	.	false	false	Message: -1ms	.	.	.	.	.	.	.	.	.	.	.	ELCL_PCR_PARAM 5 3.0	-1	.	.	xjs.edf	RIGHT	2352	14836291	Full Trial Period	14833939	110	Trial: 110	14833939	108	ÌÀÔ²	Ó²±Ò	Å¦¿Û	j	j
xjs	.	.	.	.	.	.	.	.	.	.	8	.	.	.	false	true	Message: 0ms	.	.	.	.	.	.	.	.	.	.	.	!MODE RECORD CR 1000 2 0 R	0	.	.	xjs.edf	RIGHT	2352	14836291	Full Trial Period	14833939	110	Trial: 110	14833939	108	ÌÀÔ²	Ó²±Ò	Å¦¿Û	j	j
xjs	.	.	.	.	128	134	1	7	161.70	392.30	9	.	.	.	false	false	Message: 41ms	.	.	.	.	.	.	.	.	.	.	.	SYNCTIME	41	161.70	392.30	xjs.edf	RIGHT	2352	14836291	Full Trial Period	14833939	110	Trial: 110	14833939	108	ÌÀÔ²	Ó²±Ò	Å¦¿Û	j	j
xjs	.	.	.	.	.	.	.	.	.	.	10	.	.	.	false	false	Message: 698ms	9.13	149.73	61	714	459.80	435.50	4	216.00	654	191.70	489.30	INVISIBLE_BOUNDARY[1]	698	.	.	xjs.edf	RIGHT	2352	14836291	Full Trial Period	14833939	110	Trial: 110	14833939	108	ÌÀÔ²	Ó²±Ò	Å¦¿Û	j	j
xjs	.	.	.	.	.	.	.	.	.	.	11	.	.	.	false	false	Message: 708ms	9.13	149.73	61	714	459.80	435.50	4	216.00	654	191.70	489.30	SYNCTIME	708	.	.	xjs.edf	RIGHT	2352	14836291	Full Trial Period	14833939	110	Trial: 110	14833939	108	ÌÀÔ²	Ó²±Ò	Å¦¿Û	j	j
xjs	.	.	.	.	.	.	.	.	.	.	12	.	.	.	false	false	Message: 1519ms	4.44	138.70	32	1531	815.20	390.70	8	222.70	1500	683.70	379.00	INVISIBLE_BOUNDARY[2]	1519	.	.	xjs.edf	RIGHT	2352	14836291	Full Trial Period	14833939	110	Trial: 110	14833939	108	ÌÀÔ²	Ó²±Ò	Å¦¿Û	j	j
xjs	.	.	.	.	.	.	.	.	.	.	13	.	.	.	false	false	Message: 1524ms	4.44	138.70	32	1531	815.20	390.70	8	222.70	1500	683.70	379.00	SYNCTIME	1524	.	.	xjs.edf	RIGHT	2352	14836291	Full Trial Period	14833939	110	Trial: 110	14833939	108	ÌÀÔ²	Ó²±Ò	Å¦¿Û	j	j
xjs	.	.	.	.	40	2350	12	2311	905.10	426.90	14	.	.	.	false	false	Message: 2333ms	.	.	.	.	.	.	.	.	.	.	.	KEYBOARD	2333	905.10	426.90	xjs.edf	RIGHT	2352	14836291	Full Trial Period	14833939	110	Trial: 110	14833939	108	ÌÀÔ²	Ó²±Ò	Å¦¿Û	j	j
xjs	.	.	.	.	.	.	.	.	.	.	15	.	.	.	false	false	Message: 2391ms	.	.	.	.	.	.	.	.	.	.	.	TRIAL_RESULT 0	2391	.	.	xjs.edf	RIGHT	2352	14836291	Full Trial Period	14833939	110	Trial: 110	14833939	108	ÌÀÔ²	Ó²±Ò	Å¦¿Û	j	j
xjs	.	.	.	.	.	.	.	.	.	.	1	.	.	.	false	false	Message: -15ms	.	.	.	.	.	.	.	.	.	.	.	TRIALID 110	-15	.	.	xjs.edf	RIGHT	3222	14840867	Full Trial Period	14837645	111	Trial: 111	14837645	127	×©¿é	ôÕ×Ó	´½¸à	j	f
xjs	.	.	.	.	.	.	.	.	.	.	2	.	.	.	false	false	Message: -1ms	.	.	.	.	.	.	.	.	.	.	.	RECCFG CR 1000 2 0 R	-1	.	.	xjs.edf	RIGHT	3222	14840867	Full Trial Period	14837645	111	Trial: 111	14837645	127	×©¿é	ôÕ×Ó	´½¸à	j	f
xjs	.	.	.	.	.	.	.	.	.	.	3	.	.	.	false	false	Message: -1ms	.	.	.	.	.	.	.	.	.	.	.	ELCLCFG TOWER	-1	.	.	xjs.edf	RIGHT	3222	14840867	Full Trial Period	14837645	111	Trial: 111	14837645	127	×©¿é	ôÕ×Ó	´½¸à	j	f
xjs	.	.	.	.	.	.	.	.	.	.	4	.	.	.	false	false	Message: -1ms	.	.	.	.	.	.	.	.	.	.	.	GAZE_COORDS 0.00 0.00 1023.00 767.00	-1	.	.	xjs.edf	RIGHT	3222	14840867	Full Trial Period	14837645	111	Trial: 111	14837645	127	×©¿é	ôÕ×Ó	´½¸à	j	f
xjs	.	.	.	.	.	.	.	.	.	.	5	.	.	.	false	false	Message: -1ms	.	.	.	.	.	.	.	.	.	.	.	THRESHOLDS R 92 222	-1	.	.	xjs.edf	RIGHT	3222	14840867	Full Trial Period	14837645	111	Trial: 111	14837645	127	×©¿é	ôÕ×Ó	´½¸à	j	f
xjs	.	.	.	.	.	.	.	.	.	.	6	.	.	.	false	false	Message: -1ms	.	.	.	.	.	.	.	.	.	.	.	ELCL_PROC CENTROID (3)	-1	.	.	xjs.edf	RIGHT	3222	14840867	Full Trial Period	14837645	111	Trial: 111	14837645	127	×©¿é	ôÕ×Ó	´½¸à	j	f
xjs	.	.	.	.	.	.	.	.	.	.	7	.	.	.	false	false	Message: -1ms	.	.	.	.	.	.	.	.	.	.	.	ELCL_PCR_PARAM 5 3.0	-1	.	.	xjs.edf	RIGHT	3222	14840867	Full Trial Period	14837645	111	Trial: 111	14837645	127	×©¿é	ôÕ×Ó	´½¸à	j	f
xjs	.	.	.	.	.	.	.	.	.	.	8	.	.	.	false	true	Message: 0ms	.	.	.	.	.	.	.	.	.	.	.	!MODE RECORD CR 1000 2 0 R	0	.	.	xjs.edf	RIGHT	3222	14840867	Full Trial Period	14837645	111	Trial: 111	14837645	127	×©¿é	ôÕ×Ó	´½¸à	j	f
xjs	.	.	.	.	276	282	1	7	144.40	391.30	9	.	.	.	false	false	Message: 43ms	.	.	.	.	.	.	.	.	.	.	.	SYNCTIME	43	144.40	391.30	xjs.edf	RIGHT	3222	14840867	Full Trial Period	14837645	111	Trial: 111	14837645	127	×©¿é	ôÕ×Ó	´½¸à	j	f
xjs	.	.	.	.	.	.	.	.	.	.	10	.	.	.	false	false	Message: 814ms	12.67	140.76	90	825	544.40	385.80	2	260.30	736	168.20	391.30	INVISIBLE_BOUNDARY[1]	814	.	.	xjs.edf	RIGHT	3222	14840867	Full Trial Period	14837645	111	Trial: 111	14837645	127	×©¿é	ôÕ×Ó	´½¸à	j	f
xjs	.	.	.	.	.	.	.	.	.	.	11	.	.	.	false	false	Message: 818ms	12.67	140.76	90	825	544.40	385.80	2	260.30	736	168.20	391.30	SYNCTIME	818	.	.	xjs.edf	RIGHT	3222	14840867	Full Trial Period	14837645	111	Trial: 111	14837645	127	×©¿é	ôÕ×Ó	´½¸à	j	f
xjs	.	.	.	.	.	.	.	.	.	.	12	.	.	.	false	false	Message: 2029ms	8.21	42.33	194	2214	907.30	594.40	6	2566.60	2021	788.30	375.20	INVISIBLE_BOUNDARY[2]	2029	.	.	xjs.edf	RIGHT	3222	14840867	Full Trial Period	14837645	111	Trial: 111	14837645	127	×©¿é	ôÕ×Ó	´½¸à	j	f
xjs	.	.	.	.	.	.	.	.	.	.	13	.	.	.	false	false	Message: 2034ms	8.21	42.33	194	2214	907.30	594.40	6	2566.60	2021	788.30	375.20	SYNCTIME	2034	.	.	xjs.edf	RIGHT	3222	14840867	Full Trial Period	14837645	111	Trial: 111	14837645	127	×©¿é	ôÕ×Ó	´½¸à	j	f
xjs	.	.	.	.	123	3220	10	3098	885.40	410.60	14	.	.	.	false	false	Message: 3203ms	.	.	.	.	.	.	.	.	.	.	.	KEYBOARD	3203	885.40	410.60	xjs.edf	RIGHT	3222	14840867	Full Trial Period	14837645	111	Trial: 111	14837645	127	×©¿é	ôÕ×Ó	´½¸à	j	f
xjs	.	.	.	.	.	.	.	.	.	.	15	.	.	.	false	false	Message: 3263ms	.	.	.	.	.	.	.	.	.	.	.	TRIAL_RESULT 0	3263	.	.	xjs.edf	RIGHT	3222	14840867	Full Trial Period	14837645	111	Trial: 111	14837645	127	×©¿é	ôÕ×Ó	´½¸à	j	f
xjs	.	.	.	.	.	.	.	.	.	.	1	.	.	.	false	false	Message: -22ms	.	.	.	.	.	.	.	.	.	.	.	TRIALID 111	-22	.	.	xjs.edf	RIGHT	4137	14846347	Full Trial Period	14842210	112	Trial: 112	14842210	107	ÌÒ×Ó	ÍøÇò	ÏßÍÅ	j	j
xjs	.	.	.	.	.	.	.	.	.	.	2	.	.	.	false	false	Message: -1ms	.	.	.	.	.	.	.	.	.	.	.	RECCFG CR 1000 2 0 R	-1	.	.	xjs.edf	RIGHT	4137	14846347	Full Trial Period	14842210	112	Trial: 112	14842210	107	ÌÒ×Ó	ÍøÇò	ÏßÍÅ	j	j
xjs	.	.	.	.	.	.	.	.	.	.	3	.	.	.	false	false	Message: -1ms	.	.	.	.	.	.	.	.	.	.	.	ELCLCFG TOWER	-1	.	.	xjs.edf	RIGHT	4137	14846347	Full Trial Period	14842210	112	Trial: 112	14842210	107	ÌÒ×Ó	ÍøÇò	ÏßÍÅ	j	j
xjs	.	.	.	.	.	.	.	.	.	.	4	.	.	.	false	false	Message: -1ms	.	.	.	.	.	.	.	.	.	.	.	GAZE_COORDS 0.00 0.00 1023.00 767.00	-1	.	.	xjs.edf	RIGHT	4137	14846347	Full Trial Period	14842210	112	Trial: 112	14842210	107	ÌÒ×Ó	ÍøÇò	ÏßÍÅ	j	j
xjs	.	.	.	.	.	.	.	.	.	.	5	.	.	.	false	false	Message: -1ms	.	.	.	.	.	.	.	.	.	.	.	THRESHOLDS R 92 222	-1	.	.	xjs.edf	RIGHT	4137	14846347	Full Trial Period	14842210	112	Trial: 112	14842210	107	ÌÒ×Ó	ÍøÇò	ÏßÍÅ	j	j
xjs	.	.	.	.	.	.	.	.	.	.	6	.	.	.	false	false	Message: -1ms	.	.	.	.	.	.	.	.	.	.	.	ELCL_PROC CENTROID (3)	-1	.	.	xjs.edf	RIGHT	4137	14846347	Full Trial Period	14842210	112	Trial: 112	14842210	107	ÌÒ×Ó	ÍøÇò	ÏßÍÅ	j	j
xjs	.	.	.	.	.	.	.	.	.	.	7	.	.	.	false	false	Message: -1ms	.	.	.	.	.	.	.	.	.	.	.	ELCL_PCR_PARAM 5 3.0	-1	.	.	xjs.edf	RIGHT	4137	14846347	Full Trial Period	14842210	112	Trial: 112	14842210	107	ÌÒ×Ó	ÍøÇò	ÏßÍÅ	j	j
xjs	.	.	.	.	.	.	.	.	.	.	8	.	.	.	false	true	Message: 0ms	.	.	.	.	.	.	.	.	.	.	.	!MODE RECORD CR 1000 2 0 R	0	.	.	xjs.edf	RIGHT	4137	14846347	Full Trial Period	14842210	112	Trial: 112	14842210	107	ÌÒ×Ó	ÍøÇò	ÏßÍÅ	j	j
xjs	.	.	.	.	.	.	.	.	.	.	9	.	.	.	false	false	Message: 44ms	.	.	.	.	.	.	.	.	.	.	.	SYNCTIME	44	.	.	xjs.edf	RIGHT	4137	14846347	Full Trial Period	14842210	112	Trial: 112	14842210	107	ÌÒ×Ó	ÍøÇò	ÏßÍÅ	j	j
xjs	.	.	.	.	.	.	.	.	.	.	10	.	.	.	false	false	Message: 1671ms	10.52	167.03	63	1699	538.00	446.80	6	253.10	1637	225.10	474.00	INVISIBLE_BOUNDARY[1]	1671	.	.	xjs.edf	RIGHT	4137	14846347	Full Trial Period	14842210	112	Trial: 112	14842210	107	ÌÒ×Ó	ÍøÇò	ÏßÍÅ	j	j
xjs	.	.	.	.	.	.	.	.	.	.	11	.	.	.	false	false	Message: 1677ms	10.52	167.03	63	1699	538.00	446.80	6	253.10	1637	225.10	474.00	SYNCTIME	1677	.	.	xjs.edf	RIGHT	4137	14846347	Full Trial Period	14842210	112	Trial: 112	14842210	107	ÌÒ×Ó	ÍøÇò	ÏßÍÅ	j	j
xjs	.	.	.	.	.	.	.	.	.	.	12	.	.	.	false	false	Message: 2854ms	7.41	123.48	60	2854	759.70	396.50	10	232.60	2795	542.20	379.40	INVISIBLE_BOUNDARY[2]	2854	.	.	xjs.edf	RIGHT	4137	14846347	Full Trial Period	14842210	112	Trial: 112	14842210	107	ÌÒ×Ó	ÍøÇò	ÏßÍÅ	j	j
xjs	.	.	.	.	135	2989	11	2855	774.70	396.50	13	.	.	.	false	false	Message: 2860ms	.	.	.	.	.	.	.	.	.	.	.	SYNCTIME	2860	774.70	396.50	xjs.edf	RIGHT	4137	14846347	Full Trial Period	14842210	112	Trial: 112	14842210	107	ÌÒ×Ó	ÍøÇò	ÏßÍÅ	j	j
xjs	.	.	.	.	102	4135	15	4034	902.00	495.40	14	.	.	.	false	false	Message: 4118ms	.	.	.	.	.	.	.	.	.	.	.	KEYBOARD	4118	902.00	495.40	xjs.edf	RIGHT	4137	14846347	Full Trial Period	14842210	112	Trial: 112	14842210	107	ÌÒ×Ó	ÍøÇò	ÏßÍÅ	j	j
xjs	.	.	.	.	.	.	.	.	.	.	15	.	.	.	false	false	Message: 4181ms	.	.	.	.	.	.	.	.	.	.	.	TRIAL_RESULT 0	4181	.	.	xjs.edf	RIGHT	4137	14846347	Full Trial Period	14842210	112	Trial: 112	14842210	107	ÌÒ×Ó	ÍøÇò	ÏßÍÅ	j	j
xjs	.	.	.	.	.	.	.	.	.	.	1	.	.	.	false	false	Message: -21ms	.	.	.	.	.	.	.	.	.	.	.	TRIALID 112	-21	.	.	xjs.edf	RIGHT	3379	14850995	Full Trial Period	14847616	113	Trial: 113	14847616	51	¶ú¶ä	Ç¯×Ó	Ô²¹æ	j	j
xjs	.	.	.	.	.	.	.	.	.	.	2	.	.	.	false	false	Message: -1ms	.	.	.	.	.	.	.	.	.	.	.	RECCFG CR 1000 2 0 R	-1	.	.	xjs.edf	RIGHT	3379	14850995	Full Trial Period	14847616	113	Trial: 113	14847616	51	¶ú¶ä	Ç¯×Ó	Ô²¹æ	j	j
xjs	.	.	.	.	.	.	.	.	.	.	3	.	.	.	false	false	Message: -1ms	.	.	.	.	.	.	.	.	.	.	.	ELCLCFG TOWER	-1	.	.	xjs.edf	RIGHT	3379	14850995	Full Trial Period	14847616	113	Trial: 113	14847616	51	¶ú¶ä	Ç¯×Ó	Ô²¹æ	j	j
xjs	.	.	.	.	.	.	.	.	.	.	4	.	.	.	false	false	Message: -1ms	.	.	.	.	.	.	.	.	.	.	.	GAZE_COORDS 0.00 0.00 1023.00 767.00	-1	.	.	xjs.edf	RIGHT	3379	14850995	Full Trial Period	14847616	113	Trial: 113	14847616	51	¶ú¶ä	Ç¯×Ó	Ô²¹æ	j	j
xjs	.	.	.	.	.	.	.	.	.	.	5	.	.	.	false	false	Message: -1ms	.	.	.	.	.	.	.	.	.	.	.	THRESHOLDS R 92 222	-1	.	.	xjs.edf	RIGHT	3379	14850995	Full Trial Period	14847616	113	Trial: 113	14847616	51	¶ú¶ä	Ç¯×Ó	Ô²¹æ	j	j
xjs	.	.	.	.	.	.	.	.	.	.	6	.	.	.	false	false	Message: -1ms	.	.	.	.	.	.	.	.	.	.	.	ELCL_PROC CENTROID (3)	-1	.	.	xjs.edf	RIGHT	3379	14850995	Full Trial Period	14847616	113	Trial: 113	14847616	51	¶ú¶ä	Ç¯×Ó	Ô²¹æ	j	j
xjs	.	.	.	.	.	.	.	.	.	.	7	.	.	.	false	false	Message: -1ms	.	.	.	.	.	.	.	.	.	.	.	ELCL_PCR_PARAM 5 3.0	-1	.	.	xjs.edf	RIGHT	3379	14850995	Full Trial Period	14847616	113	Trial: 113	14847616	51	¶ú¶ä	Ç¯×Ó	Ô²¹æ	j	j
xjs	.	.	.	.	.	.	.	.	.	.	8	.	.	.	false	true	Message: 0ms	.	.	.	.	.	.	.	.	.	.	.	!MODE RECORD CR 1000 2 0 R	0	.	.	xjs.edf	RIGHT	3379	14850995	Full Trial Period	14847616	113	Trial: 113	14847616	51	¶ú¶ä	Ç¯×Ó	Ô²¹æ	j	j
xjs	.	.	.	.	55	61	1	7	151.30	381.10	9	.	.	.	false	false	Message: 45ms	.	.	.	.	.	.	.	.	.	.	.	SYNCTIME	45	151.30	381.10	xjs.edf	RIGHT	3379	14850995	Full Trial Period	14847616	113	Trial: 113	14847616	51	¶ú¶ä	Ç¯×Ó	Ô²¹æ	j	j
xjs	.	.	.	.	.	.	.	.	.	.	10	.	.	.	false	false	Message: 1742ms	6.80	36.54	186	1915	521.10	563.80	6	376.50	1730	498.00	364.30	INVISIBLE_BOUNDARY[1]	1742	.	.	xjs.edf	RIGHT	3379	14850995	Full Trial Period	14847616	113	Trial: 113	14847616	51	¶ú¶ä	Ç¯×Ó	Ô²¹æ	j	j
xjs	.	.	.	.	.	.	.	.	.	.	11	.	.	.	false	false	Message: 1753ms	6.80	36.54	186	1915	521.10	563.80	6	376.50	1730	498.00	364.30	SYNCTIME	1753	.	.	xjs.edf	RIGHT	3379	14850995	Full Trial Period	14847616	113	Trial: 113	14847616	51	¶ú¶ä	Ç¯×Ó	Ô²¹æ	j	j
xjs	.	.	.	.	165	2652	9	2488	752.00	381.20	12	.	.	.	false	false	Message: 2517ms	.	.	.	.	.	.	.	.	.	.	.	INVISIBLE_BOUNDARY[2]	2517	752.00	381.20	xjs.edf	RIGHT	3379	14850995	Full Trial Period	14847616	113	Trial: 113	14847616	51	¶ú¶ä	Ç¯×Ó	Ô²¹æ	j	j
xjs	.	.	.	.	165	2652	9	2488	752.00	381.20	13	.	.	.	false	false	Message: 2528ms	.	.	.	.	.	.	.	.	.	.	.	SYNCTIME	2528	752.00	381.20	xjs.edf	RIGHT	3379	14850995	Full Trial Period	14847616	113	Trial: 113	14847616	51	¶ú¶ä	Ç¯×Ó	Ô²¹æ	j	j
xjs	.	.	.	.	.	.	.	.	.	.	14	.	.	.	false	false	Message: 3361ms	3.46	172.89	20	3377	673.80	500.60	12	229.80	3358	574.80	473.30	KEYBOARD	3361	.	.	xjs.edf	RIGHT	3379	14850995	Full Trial Period	14847616	113	Trial: 113	14847616	51	¶ú¶ä	Ç¯×Ó	Ô²¹æ	j	j
xjs	.	.	.	.	.	.	.	.	.	.	15	.	.	.	false	false	Message: 3425ms	.	.	.	.	.	.	.	.	.	.	.	TRIAL_RESULT 0	3425	.	.	xjs.edf	RIGHT	3379	14850995	Full Trial Period	14847616	113	Trial: 113	14847616	51	¶ú¶ä	Ç¯×Ó	Ô²¹æ	j	j
xjs	.	.	.	.	.	.	.	.	.	.	1	.	.	.	false	false	Message: -16ms	.	.	.	.	.	.	.	.	.	.	.	TRIALID 113	-16	.	.	xjs.edf	RIGHT	2971	14855148	Full Trial Period	14852177	114	Trial: 114	14852177	86	¶ú»ú	Ð¬´ø	öÏÓãË¿	f	j
xjs	.	.	.	.	.	.	.	.	.	.	2	.	.	.	false	false	Message: -1ms	.	.	.	.	.	.	.	.	.	.	.	RECCFG CR 1000 2 0 R	-1	.	.	xjs.edf	RIGHT	2971	14855148	Full Trial Period	14852177	114	Trial: 114	14852177	86	¶ú»ú	Ð¬´ø	öÏÓãË¿	f	j
xjs	.	.	.	.	.	.	.	.	.	.	3	.	.	.	false	false	Message: -1ms	.	.	.	.	.	.	.	.	.	.	.	ELCLCFG TOWER	-1	.	.	xjs.edf	RIGHT	2971	14855148	Full Trial Period	14852177	114	Trial: 114	14852177	86	¶ú»ú	Ð¬´ø	öÏÓãË¿	f	j
xjs	.	.	.	.	.	.	.	.	.	.	4	.	.	.	false	false	Message: -1ms	.	.	.	.	.	.	.	.	.	.	.	GAZE_COORDS 0.00 0.00 1023.00 767.00	-1	.	.	xjs.edf	RIGHT	2971	14855148	Full Trial Period	14852177	114	Trial: 114	14852177	86	¶ú»ú	Ð¬´ø	öÏÓãË¿	f	j
xjs	.	.	.	.	.	.	.	.	.	.	5	.	.	.	false	false	Message: -1ms	.	.	.	.	.	.	.	.	.	.	.	THRESHOLDS R 92 222	-1	.	.	xjs.edf	RIGHT	2971	14855148	Full Trial Period	14852177	114	Trial: 114	14852177	86	¶ú»ú	Ð¬´ø	öÏÓãË¿	f	j
xjs	.	.	.	.	.	.	.	.	.	.	6	.	.	.	false	false	Message: -1ms	.	.	.	.	.	.	.	.	.	.	.	ELCL_PROC CENTROID (3)	-1	.	.	xjs.edf	RIGHT	2971	14855148	Full Trial Period	14852177	114	Trial: 114	14852177	86	¶ú»ú	Ð¬´ø	öÏÓãË¿	f	j
xjs	.	.	.	.	.	.	.	.	.	.	7	.	.	.	false	false	Message: -1ms	.	.	.	.	.	.	.	.	.	.	.	ELCL_PCR_PARAM 5 3.0	-1	.	.	xjs.edf	RIGHT	2971	14855148	Full Trial Period	14852177	114	Trial: 114	14852177	86	¶ú»ú	Ð¬´ø	öÏÓãË¿	f	j
xjs	.	.	.	.	.	.	.	.	.	.	8	.	.	.	false	true	Message: 0ms	.	.	.	.	.	.	.	.	.	.	.	!MODE RECORD CR 1000 2 0 R	0	.	.	xjs.edf	RIGHT	2971	14855148	Full Trial Period	14852177	114	Trial: 114	14852177	86	¶ú»ú	Ð¬´ø	öÏÓãË¿	f	j
xjs	.	.	.	.	303	309	1	7	153.00	388.50	9	.	.	.	false	false	Message: 50ms	.	.	.	.	.	.	.	.	.	.	.	SYNCTIME	50	153.00	388.50	xjs.edf	RIGHT	2971	14855148	Full Trial Period	14852177	114	Trial: 114	14852177	86	¶ú»ú	Ð¬´ø	öÏÓãË¿	f	j
xjs	.	.	.	.	.	.	.	.	.	.	10	.	.	.	false	false	Message: 726ms	6.69	28.69	233	941	523.50	554.80	3	321.80	709	426.30	382.80	INVISIBLE_BOUNDARY[1]	726	.	.	xjs.edf	RIGHT	2971	14855148	Full Trial Period	14852177	114	Trial: 114	14852177	86	¶ú»ú	Ð¬´ø	öÏÓãË¿	f	j
xjs	.	.	.	.	.	.	.	.	.	.	11	.	.	.	false	false	Message: 734ms	6.69	28.69	233	941	523.50	554.80	3	321.80	709	426.30	382.80	SYNCTIME	734	.	.	xjs.edf	RIGHT	2971	14855148	Full Trial Period	14852177	114	Trial: 114	14852177	86	¶ú»ú	Ð¬´ø	öÏÓãË¿	f	j
xjs	.	.	.	.	.	.	.	.	.	.	12	.	.	.	false	false	Message: 1741ms	2.76	78.80	35	1749	826.20	386.60	6	116.10	1715	744.10	380.70	INVISIBLE_BOUNDARY[2]	1741	.	.	xjs.edf	RIGHT	2971	14855148	Full Trial Period	14852177	114	Trial: 114	14852177	86	¶ú»ú	Ð¬´ø	öÏÓãË¿	f	j
xjs	.	.	.	.	168	1917	7	1750	824.10	394.50	13	.	.	.	false	false	Message: 1750ms	.	.	.	.	.	.	.	.	.	.	.	SYNCTIME	1750	.	.	xjs.edf	RIGHT	2971	14855148	Full Trial Period	14852177	114	Trial: 114	14852177	86	¶ú»ú	Ð¬´ø	öÏÓãË¿	f	j
xjs	.	.	.	.	.	.	.	.	.	.	14	.	.	.	false	false	Message: 2952ms	2.99	142.61	21	2969	266.00	285.70	12	185.60	2949	186.90	247.30	KEYBOARD	2952	.	.	xjs.edf	RIGHT	2971	14855148	Full Trial Period	14852177	114	Trial: 114	14852177	86	¶ú»ú	Ð¬´ø	öÏÓãË¿	f	j
xjs	.	.	.	.	.	.	.	.	.	.	15	.	.	.	false	false	Message: 3017ms	.	.	.	.	.	.	.	.	.	.	.	TRIAL_RESULT 0	3017	.	.	xjs.edf	RIGHT	2971	14855148	Full Trial Period	14852177	114	Trial: 114	14852177	86	¶ú»ú	Ð¬´ø	öÏÓãË¿	f	j
xjs	.	.	.	.	.	.	.	.	.	.	1	.	.	.	false	false	Message: -19ms	.	.	.	.	.	.	.	.	.	.	.	TRIALID 114	-19	.	.	xjs.edf	RIGHT	2326	14858764	Full Trial Period	14856438	115	Trial: 115	14856438	93	ÅûÈø	ºôÀ²È¦	Ìú»·	j	j
xjs	.	.	.	.	.	.	.	.	.	.	2	.	.	.	false	false	Message: -1ms	.	.	.	.	.	.	.	.	.	.	.	RECCFG CR 1000 2 0 R	-1	.	.	xjs.edf	RIGHT	2326	14858764	Full Trial Period	14856438	115	Trial: 115	14856438	93	ÅûÈø	ºôÀ²È¦	Ìú»·	j	j
xjs	.	.	.	.	.	.	.	.	.	.	3	.	.	.	false	false	Message: -1ms	.	.	.	.	.	.	.	.	.	.	.	ELCLCFG TOWER	-1	.	.	xjs.edf	RIGHT	2326	14858764	Full Trial Period	14856438	115	Trial: 115	14856438	93	ÅûÈø	ºôÀ²È¦	Ìú»·	j	j
xjs	.	.	.	.	.	.	.	.	.	.	4	.	.	.	false	false	Message: -1ms	.	.	.	.	.	.	.	.	.	.	.	GAZE_COORDS 0.00 0.00 1023.00 767.00	-1	.	.	xjs.edf	RIGHT	2326	14858764	Full Trial Period	14856438	115	Trial: 115	14856438	93	ÅûÈø	ºôÀ²È¦	Ìú»·	j	j
xjs	.	.	.	.	.	.	.	.	.	.	5	.	.	.	false	false	Message: -1ms	.	.	.	.	.	.	.	.	.	.	.	THRESHOLDS R 92 222	-1	.	.	xjs.edf	RIGHT	2326	14858764	Full Trial Period	14856438	115	Trial: 115	14856438	93	ÅûÈø	ºôÀ²È¦	Ìú»·	j	j
xjs	.	.	.	.	.	.	.	.	.	.	6	.	.	.	false	false	Message: -1ms	.	.	.	.	.	.	.	.	.	.	.	ELCL_PROC CENTROID (3)	-1	.	.	xjs.edf	RIGHT	2326	14858764	Full Trial Period	14856438	115	Trial: 115	14856438	93	ÅûÈø	ºôÀ²È¦	Ìú»·	j	j
xjs	.	.	.	.	.	.	.	.	.	.	7	.	.	.	false	false	Message: -1ms	.	.	.	.	.	.	.	.	.	.	.	ELCL_PCR_PARAM 5 3.0	-1	.	.	xjs.edf	RIGHT	2326	14858764	Full Trial Period	14856438	115	Trial: 115	14856438	93	ÅûÈø	ºôÀ²È¦	Ìú»·	j	j
xjs	.	.	.	.	.	.	.	.	.	.	8	.	.	.	false	true	Message: 0ms	.	.	.	.	.	.	.	.	.	.	.	!MODE RECORD CR 1000 2 0 R	0	.	.	xjs.edf	RIGHT	2326	14858764	Full Trial Period	14856438	115	Trial: 115	14856438	93	ÅûÈø	ºôÀ²È¦	Ìú»·	j	j
xjs	.	.	.	.	320	326	1	7	148.80	387.20	9	.	.	.	false	false	Message: 47ms	.	.	.	.	.	.	.	.	.	.	.	SYNCTIME	47	148.80	387.20	xjs.edf	RIGHT	2326	14858764	Full Trial Period	14856438	115	Trial: 115	14856438	93	ÅûÈø	ºôÀ²È¦	Ìú»·	j	j
xjs	.	.	.	.	.	.	.	.	.	.	10	.	.	.	false	false	Message: 817ms	7.31	33.52	218	1006	506.80	544.70	3	347.40	789	395.20	361.00	INVISIBLE_BOUNDARY[1]	817	.	.	xjs.edf	RIGHT	2326	14858764	Full Trial Period	14856438	115	Trial: 115	14856438	93	ÅûÈø	ºôÀ²È¦	Ìú»·	j	j
xjs	.	.	.	.	.	.	.	.	.	.	11	.	.	.	false	false	Message: 822ms	7.31	33.52	218	1006	506.80	544.70	3	347.40	789	395.20	361.00	SYNCTIME	822	.	.	xjs.edf	RIGHT	2326	14858764	Full Trial Period	14856438	115	Trial: 115	14856438	93	ÅûÈø	ºôÀ²È¦	Ìú»·	j	j
xjs	.	.	.	.	.	.	.	.	.	.	12	.	.	.	false	false	Message: 1473ms	8.63	143.84	60	1484	789.00	414.20	6	226.20	1425	536.30	380.40	INVISIBLE_BOUNDARY[2]	1473	.	.	xjs.edf	RIGHT	2326	14858764	Full Trial Period	14856438	115	Trial: 115	14856438	93	ÅûÈø	ºôÀ²È¦	Ìú»·	j	j
xjs	.	.	.	.	.	.	.	.	.	.	13	.	.	.	false	false	Message: 1480ms	8.63	143.84	60	1484	789.00	414.20	6	226.20	1425	536.30	380.40	SYNCTIME	1480	.	.	xjs.edf	RIGHT	2326	14858764	Full Trial Period	14856438	115	Trial: 115	14856438	93	ÅûÈø	ºôÀ²È¦	Ìú»·	j	j
xjs	.	.	.	.	99	2324	9	2226	656.70	374.40	14	.	.	.	false	false	Message: 2307ms	.	.	.	.	.	.	.	.	.	.	.	KEYBOARD	2307	656.70	374.40	xjs.edf	RIGHT	2326	14858764	Full Trial Period	14856438	115	Trial: 115	14856438	93	ÅûÈø	ºôÀ²È¦	Ìú»·	j	j
xjs	.	.	.	.	.	.	.	.	.	.	15	.	.	.	false	false	Message: 2374ms	.	.	.	.	.	.	.	.	.	.	.	TRIAL_RESULT 0	2374	.	.	xjs.edf	RIGHT	2326	14858764	Full Trial Period	14856438	115	Trial: 115	14856438	93	ÅûÈø	ºôÀ²È¦	Ìú»·	j	j
xjs	.	.	.	.	.	.	.	.	.	.	1	.	.	.	false	false	Message: -25ms	.	.	.	.	.	.	.	.	.	.	.	TRIALID 115	-25	.	.	xjs.edf	RIGHT	3983	14864501	Full Trial Period	14860518	116	Trial: 116	14860518	111	ÃæÌõ	º£´ø	Î§½í	f	j
xjs	.	.	.	.	.	.	.	.	.	.	2	.	.	.	false	false	Message: -7ms	.	.	.	.	.	.	.	.	.	.	.	RECCFG CR 1000 2 0 R	-7	.	.	xjs.edf	RIGHT	3983	14864501	Full Trial Period	14860518	116	Trial: 116	14860518	111	ÃæÌõ	º£´ø	Î§½í	f	j
xjs	.	.	.	.	.	.	.	.	.	.	3	.	.	.	false	false	Message: -7ms	.	.	.	.	.	.	.	.	.	.	.	ELCLCFG TOWER	-7	.	.	xjs.edf	RIGHT	3983	14864501	Full Trial Period	14860518	116	Trial: 116	14860518	111	ÃæÌõ	º£´ø	Î§½í	f	j
xjs	.	.	.	.	.	.	.	.	.	.	4	.	.	.	false	false	Message: -7ms	.	.	.	.	.	.	.	.	.	.	.	GAZE_COORDS 0.00 0.00 1023.00 767.00	-7	.	.	xjs.edf	RIGHT	3983	14864501	Full Trial Period	14860518	116	Trial: 116	14860518	111	ÃæÌõ	º£´ø	Î§½í	f	j
xjs	.	.	.	.	.	.	.	.	.	.	5	.	.	.	false	false	Message: -7ms	.	.	.	.	.	.	.	.	.	.	.	THRESHOLDS R 92 222	-7	.	.	xjs.edf	RIGHT	3983	14864501	Full Trial Period	14860518	116	Trial: 116	14860518	111	ÃæÌõ	º£´ø	Î§½í	f	j
xjs	.	.	.	.	.	.	.	.	.	.	6	.	.	.	false	false	Message: -7ms	.	.	.	.	.	.	.	.	.	.	.	ELCL_PROC CENTROID (3)	-7	.	.	xjs.edf	RIGHT	3983	14864501	Full Trial Period	14860518	116	Trial: 116	14860518	111	ÃæÌõ	º£´ø	Î§½í	f	j
xjs	.	.	.	.	.	.	.	.	.	.	7	.	.	.	false	false	Message: -7ms	.	.	.	.	.	.	.	.	.	.	.	ELCL_PCR_PARAM 5 3.0	-7	.	.	xjs.edf	RIGHT	3983	14864501	Full Trial Period	14860518	116	Trial: 116	14860518	111	ÃæÌõ	º£´ø	Î§½í	f	j
xjs	.	.	.	.	.	.	.	.	.	.	8	.	.	.	false	false	Message: -6ms	.	.	.	.	.	.	.	.	.	.	.	!MODE RECORD CR 1000 2 0 R	-6	.	.	xjs.edf	RIGHT	3983	14864501	Full Trial Period	14860518	116	Trial: 116	14860518	111	ÃæÌõ	º£´ø	Î§½í	f	j
xjs	123	152	1	30	.	.	.	.	.	.	9	.	.	.	false	false	Message: 50ms	.	.	.	.	.	.	.	.	.	.	.	SYNCTIME	50	.	.	xjs.edf	RIGHT	3983	14864501	Full Trial Period	14860518	116	Trial: 116	14860518	111	ÃæÌõ	º£´ø	Î§½í	f	j
xjs	.	.	.	.	.	.	.	.	.	.	10	.	.	.	false	false	Message: 762ms	9.48	160.61	59	778	455.80	392.50	3	281.80	720	173.90	390.90	INVISIBLE_BOUNDARY[1]	762	.	.	xjs.edf	RIGHT	3983	14864501	Full Trial Period	14860518	116	Trial: 116	14860518	111	ÃæÌõ	º£´ø	Î§½í	f	j
xjs	.	.	.	.	.	.	.	.	.	.	11	.	.	.	false	false	Message: 766ms	9.48	160.61	59	778	455.80	392.50	3	281.80	720	173.90	390.90	SYNCTIME	766	.	.	xjs.edf	RIGHT	3983	14864501	Full Trial Period	14860518	116	Trial: 116	14860518	111	ÃæÌõ	º£´ø	Î§½í	f	j
xjs	.	.	.	.	182	2813	10	2632	781.50	427.10	12	.	.	.	false	false	Message: 2636ms	.	.	.	.	.	.	.	.	.	.	.	INVISIBLE_BOUNDARY[2]	2636	781.50	427.10	xjs.edf	RIGHT	3983	14864501	Full Trial Period	14860518	116	Trial: 116	14860518	111	ÃæÌõ	º£´ø	Î§½í	f	j
xjs	.	.	.	.	182	2813	10	2632	781.50	427.10	13	.	.	.	false	false	Message: 2641ms	.	.	.	.	.	.	.	.	.	.	.	SYNCTIME	2641	781.50	427.10	xjs.edf	RIGHT	3983	14864501	Full Trial Period	14860518	116	Trial: 116	14860518	111	ÃæÌõ	º£´ø	Î§½í	f	j
xjs	.	.	.	.	60	3981	14	3922	841.20	425.60	14	.	.	.	false	false	Message: 3964ms	.	.	.	.	.	.	.	.	.	.	.	KEYBOARD	3964	841.20	425.60	xjs.edf	RIGHT	3983	14864501	Full Trial Period	14860518	116	Trial: 116	14860518	111	ÃæÌõ	º£´ø	Î§½í	f	j
xjs	.	.	.	.	.	.	.	.	.	.	15	.	.	.	false	false	Message: 4024ms	.	.	.	.	.	.	.	.	.	.	.	TRIAL_RESULT 0	4024	.	.	xjs.edf	RIGHT	3983	14864501	Full Trial Period	14860518	116	Trial: 116	14860518	111	ÃæÌõ	º£´ø	Î§½í	f	j
xjs	.	.	.	.	.	.	.	.	.	.	1	.	.	.	false	false	Message: -17ms	.	.	.	.	.	.	.	.	.	.	.	TRIALID 116	-17	.	.	xjs.edf	RIGHT	3600	14869284	Full Trial Period	14865684	117	Trial: 117	14865684	95	ÐÅ·â	¹úÆì	ÓÍ»­	f	j
xjs	.	.	.	.	.	.	.	.	.	.	2	.	.	.	false	false	Message: -1ms	.	.	.	.	.	.	.	.	.	.	.	RECCFG CR 1000 2 0 R	-1	.	.	xjs.edf	RIGHT	3600	14869284	Full Trial Period	14865684	117	Trial: 117	14865684	95	ÐÅ·â	¹úÆì	ÓÍ»­	f	j
xjs	.	.	.	.	.	.	.	.	.	.	3	.	.	.	false	false	Message: -1ms	.	.	.	.	.	.	.	.	.	.	.	ELCLCFG TOWER	-1	.	.	xjs.edf	RIGHT	3600	14869284	Full Trial Period	14865684	117	Trial: 117	14865684	95	ÐÅ·â	¹úÆì	ÓÍ»­	f	j
xjs	.	.	.	.	.	.	.	.	.	.	4	.	.	.	false	false	Message: -1ms	.	.	.	.	.	.	.	.	.	.	.	GAZE_COORDS 0.00 0.00 1023.00 767.00	-1	.	.	xjs.edf	RIGHT	3600	14869284	Full Trial Period	14865684	117	Trial: 117	14865684	95	ÐÅ·â	¹úÆì	ÓÍ»­	f	j
xjs	.	.	.	.	.	.	.	.	.	.	5	.	.	.	false	false	Message: -1ms	.	.	.	.	.	.	.	.	.	.	.	THRESHOLDS R 92 222	-1	.	.	xjs.edf	RIGHT	3600	14869284	Full Trial Period	14865684	117	Trial: 117	14865684	95	ÐÅ·â	¹úÆì	ÓÍ»­	f	j
xjs	.	.	.	.	.	.	.	.	.	.	6	.	.	.	false	false	Message: -1ms	.	.	.	.	.	.	.	.	.	.	.	ELCL_PROC CENTROID (3)	-1	.	.	xjs.edf	RIGHT	3600	14869284	Full Trial Period	14865684	117	Trial: 117	14865684	95	ÐÅ·â	¹úÆì	ÓÍ»­	f	j
xjs	.	.	.	.	.	.	.	.	.	.	7	.	.	.	false	false	Message: -1ms	.	.	.	.	.	.	.	.	.	.	.	ELCL_PCR_PARAM 5 3.0	-1	.	.	xjs.edf	RIGHT	3600	14869284	Full Trial Period	14865684	117	Trial: 117	14865684	95	ÐÅ·â	¹úÆì	ÓÍ»­	f	j
xjs	.	.	.	.	.	.	.	.	.	.	8	.	.	.	false	true	Message: 0ms	.	.	.	.	.	.	.	.	.	.	.	!MODE RECORD CR 1000 2 0 R	0	.	.	xjs.edf	RIGHT	3600	14869284	Full Trial Period	14865684	117	Trial: 117	14865684	95	ÐÅ·â	¹úÆì	ÓÍ»­	f	j
xjs	.	.	.	.	343	349	1	7	154.90	389.60	9	.	.	.	false	false	Message: 41ms	.	.	.	.	.	.	.	.	.	.	.	SYNCTIME	41	154.90	389.60	xjs.edf	RIGHT	3600	14869284	Full Trial Period	14865684	117	Trial: 117	14865684	95	ÐÅ·â	¹úÆì	ÓÍ»­	f	j
xjs	.	.	.	.	.	.	.	.	.	.	10	.	.	.	false	false	Message: 1059ms	6.81	39.60	172	1215	543.10	566.00	4	370.10	1044	496.90	370.10	INVISIBLE_BOUNDARY[1]	1059	.	.	xjs.edf	RIGHT	3600	14869284	Full Trial Period	14865684	117	Trial: 117	14865684	95	ÐÅ·â	¹úÆì	ÓÍ»­	f	j
xjs	.	.	.	.	.	.	.	.	.	.	11	.	.	.	false	false	Message: 1066ms	6.81	39.60	172	1215	543.10	566.00	4	370.10	1044	496.90	370.10	SYNCTIME	1066	.	.	xjs.edf	RIGHT	3600	14869284	Full Trial Period	14865684	117	Trial: 117	14865684	95	ÐÅ·â	¹úÆì	ÓÍ»­	f	j
xjs	.	.	.	.	.	.	.	.	.	.	12	.	.	.	false	false	Message: 2266ms	11.43	67.60	169	2273	809.30	595.60	9	2565.90	2105	543.10	379.50	INVISIBLE_BOUNDARY[2]	2266	.	.	xjs.edf	RIGHT	3600	14869284	Full Trial Period	14865684	117	Trial: 117	14865684	95	ÐÅ·â	¹úÆì	ÓÍ»­	f	j
xjs	.	.	.	.	24	2297	10	2274	807.20	590.00	13	.	.	.	false	false	Message: 2274ms	.	.	.	.	.	.	.	.	.	.	.	SYNCTIME	2274	.	.	xjs.edf	RIGHT	3600	14869284	Full Trial Period	14865684	117	Trial: 117	14865684	95	ÐÅ·â	¹úÆì	ÓÍ»­	f	j
xjs	.	.	.	.	102	3598	14	3497	151.00	164.30	14	.	.	.	false	false	Message: 3581ms	.	.	.	.	.	.	.	.	.	.	.	KEYBOARD	3581	151.00	164.30	xjs.edf	RIGHT	3600	14869284	Full Trial Period	14865684	117	Trial: 117	14865684	95	ÐÅ·â	¹úÆì	ÓÍ»­	f	j
xjs	.	.	.	.	.	.	.	.	.	.	15	.	.	.	false	false	Message: 3645ms	.	.	.	.	.	.	.	.	.	.	.	TRIAL_RESULT 0	3645	.	.	xjs.edf	RIGHT	3600	14869284	Full Trial Period	14865684	117	Trial: 117	14865684	95	ÐÅ·â	¹úÆì	ÓÍ»­	f	j
xjs	.	.	.	.	.	.	.	.	.	.	1	.	.	.	false	false	Message: -18ms	.	.	.	.	.	.	.	.	.	.	.	TRIALID 117	-18	.	.	xjs.edf	RIGHT	2798	14873565	Full Trial Period	14870767	118	Trial: 118	14870767	11	¾í³ß	Æ¤´ø	ÑÌ»Ò¸×	f	f
xjs	.	.	.	.	.	.	.	.	.	.	2	.	.	.	false	false	Message: -1ms	.	.	.	.	.	.	.	.	.	.	.	RECCFG CR 1000 2 0 R	-1	.	.	xjs.edf	RIGHT	2798	14873565	Full Trial Period	14870767	118	Trial: 118	14870767	11	¾í³ß	Æ¤´ø	ÑÌ»Ò¸×	f	f
xjs	.	.	.	.	.	.	.	.	.	.	3	.	.	.	false	false	Message: -1ms	.	.	.	.	.	.	.	.	.	.	.	ELCLCFG TOWER	-1	.	.	xjs.edf	RIGHT	2798	14873565	Full Trial Period	14870767	118	Trial: 118	14870767	11	¾í³ß	Æ¤´ø	ÑÌ»Ò¸×	f	f
xjs	.	.	.	.	.	.	.	.	.	.	4	.	.	.	false	false	Message: -1ms	.	.	.	.	.	.	.	.	.	.	.	GAZE_COORDS 0.00 0.00 1023.00 767.00	-1	.	.	xjs.edf	RIGHT	2798	14873565	Full Trial Period	14870767	118	Trial: 118	14870767	11	¾í³ß	Æ¤´ø	ÑÌ»Ò¸×	f	f
xjs	.	.	.	.	.	.	.	.	.	.	5	.	.	.	false	false	Message: -1ms	.	.	.	.	.	.	.	.	.	.	.	THRESHOLDS R 92 222	-1	.	.	xjs.edf	RIGHT	2798	14873565	Full Trial Period	14870767	118	Trial: 118	14870767	11	¾í³ß	Æ¤´ø	ÑÌ»Ò¸×	f	f
xjs	.	.	.	.	.	.	.	.	.	.	6	.	.	.	false	false	Message: -1ms	.	.	.	.	.	.	.	.	.	.	.	ELCL_PROC CENTROID (3)	-1	.	.	xjs.edf	RIGHT	2798	14873565	Full Trial Period	14870767	118	Trial: 118	14870767	11	¾í³ß	Æ¤´ø	ÑÌ»Ò¸×	f	f
xjs	.	.	.	.	.	.	.	.	.	.	7	.	.	.	false	false	Message: -1ms	.	.	.	.	.	.	.	.	.	.	.	ELCL_PCR_PARAM 5 3.0	-1	.	.	xjs.edf	RIGHT	2798	14873565	Full Trial Period	14870767	118	Trial: 118	14870767	11	¾í³ß	Æ¤´ø	ÑÌ»Ò¸×	f	f
xjs	.	.	.	.	.	.	.	.	.	.	8	.	.	.	false	true	Message: 0ms	.	.	.	.	.	.	.	.	.	.	.	!MODE RECORD CR 1000 2 0 R	0	.	.	xjs.edf	RIGHT	2798	14873565	Full Trial Period	14870767	118	Trial: 118	14870767	11	¾í³ß	Æ¤´ø	ÑÌ»Ò¸×	f	f
xjs	.	.	.	.	45	51	1	7	144.00	377.70	9	.	.	.	false	false	Message: 41ms	.	.	.	.	.	.	.	.	.	.	.	SYNCTIME	41	144.00	377.70	xjs.edf	RIGHT	2798	14873565	Full Trial Period	14870767	118	Trial: 118	14870767	11	¾í³ß	Æ¤´ø	ÑÌ»Ò¸×	f	f
xjs	.	.	.	.	.	.	.	.	.	.	10	.	.	.	false	false	Message: 1157ms	12.87	189.26	68	1183	534.30	426.10	4	322.00	1116	149.40	455.90	INVISIBLE_BOUNDARY[1]	1157	.	.	xjs.edf	RIGHT	2798	14873565	Full Trial Period	14870767	118	Trial: 118	14870767	11	¾í³ß	Æ¤´ø	ÑÌ»Ò¸×	f	f
xjs	.	.	.	.	.	.	.	.	.	.	11	.	.	.	false	false	Message: 1165ms	12.87	189.26	68	1183	534.30	426.10	4	322.00	1116	149.40	455.90	SYNCTIME	1165	.	.	xjs.edf	RIGHT	2798	14873565	Full Trial Period	14870767	118	Trial: 118	14870767	11	¾í³ß	Æ¤´ø	ÑÌ»Ò¸×	f	f
xjs	.	.	.	.	.	.	.	.	.	.	12	.	.	.	false	false	Message: 2083ms	3.20	114.38	28	2084	789.90	386.40	7	180.30	2057	697.20	366.30	INVISIBLE_BOUNDARY[2]	2083	.	.	xjs.edf	RIGHT	2798	14873565	Full Trial Period	14870767	118	Trial: 118	14870767	11	¾í³ß	Æ¤´ø	ÑÌ»Ò¸×	f	f
xjs	.	.	.	.	150	2234	8	2085	809.40	390.80	13	.	.	.	false	false	Message: 2090ms	.	.	.	.	.	.	.	.	.	.	.	SYNCTIME	2090	809.40	390.80	xjs.edf	RIGHT	2798	14873565	Full Trial Period	14870767	118	Trial: 118	14870767	11	¾í³ß	Æ¤´ø	ÑÌ»Ò¸×	f	f
xjs	.	.	.	.	171	2796	10	2626	163.80	466.70	14	.	.	.	false	false	Message: 2779ms	.	.	.	.	.	.	.	.	.	.	.	KEYBOARD	2779	163.80	466.70	xjs.edf	RIGHT	2798	14873565	Full Trial Period	14870767	118	Trial: 118	14870767	11	¾í³ß	Æ¤´ø	ÑÌ»Ò¸×	f	f
xjs	.	.	.	.	.	.	.	.	.	.	15	.	.	.	false	false	Message: 2840ms	.	.	.	.	.	.	.	.	.	.	.	TRIAL_RESULT 0	2840	.	.	xjs.edf	RIGHT	2798	14873565	Full Trial Period	14870767	118	Trial: 118	14870767	11	¾í³ß	Æ¤´ø	ÑÌ»Ò¸×	f	f
xjs	.	.	.	.	.	.	.	.	.	.	1	.	.	.	false	false	Message: -16ms	.	.	.	.	.	.	.	.	.	.	.	TRIALID 118	-16	.	.	xjs.edf	RIGHT	2674	14877580	Full Trial Period	14874906	119	Trial: 119	14874906	91	Ìú»·	Ì«Ñô	ºÉ°üµ°	j	j
xjs	.	.	.	.	.	.	.	.	.	.	2	.	.	.	false	false	Message: -1ms	.	.	.	.	.	.	.	.	.	.	.	RECCFG CR 1000 2 0 R	-1	.	.	xjs.edf	RIGHT	2674	14877580	Full Trial Period	14874906	119	Trial: 119	14874906	91	Ìú»·	Ì«Ñô	ºÉ°üµ°	j	j
xjs	.	.	.	.	.	.	.	.	.	.	3	.	.	.	false	false	Message: -1ms	.	.	.	.	.	.	.	.	.	.	.	ELCLCFG TOWER	-1	.	.	xjs.edf	RIGHT	2674	14877580	Full Trial Period	14874906	119	Trial: 119	14874906	91	Ìú»·	Ì«Ñô	ºÉ°üµ°	j	j
xjs	.	.	.	.	.	.	.	.	.	.	4	.	.	.	false	false	Message: -1ms	.	.	.	.	.	.	.	.	.	.	.	GAZE_COORDS 0.00 0.00 1023.00 767.00	-1	.	.	xjs.edf	RIGHT	2674	14877580	Full Trial Period	14874906	119	Trial: 119	14874906	91	Ìú»·	Ì«Ñô	ºÉ°üµ°	j	j
xjs	.	.	.	.	.	.	.	.	.	.	5	.	.	.	false	false	Message: -1ms	.	.	.	.	.	.	.	.	.	.	.	THRESHOLDS R 92 222	-1	.	.	xjs.edf	RIGHT	2674	14877580	Full Trial Period	14874906	119	Trial: 119	14874906	91	Ìú»·	Ì«Ñô	ºÉ°üµ°	j	j
xjs	.	.	.	.	.	.	.	.	.	.	6	.	.	.	false	false	Message: -1ms	.	.	.	.	.	.	.	.	.	.	.	ELCL_PROC CENTROID (3)	-1	.	.	xjs.edf	RIGHT	2674	14877580	Full Trial Period	14874906	119	Trial: 119	14874906	91	Ìú»·	Ì«Ñô	ºÉ°üµ°	j	j
xjs	.	.	.	.	.	.	.	.	.	.	7	.	.	.	false	false	Message: -1ms	.	.	.	.	.	.	.	.	.	.	.	ELCL_PCR_PARAM 5 3.0	-1	.	.	xjs.edf	RIGHT	2674	14877580	Full Trial Period	14874906	119	Trial: 119	14874906	91	Ìú»·	Ì«Ñô	ºÉ°üµ°	j	j
[truncated: 458 more rows]
