# Supplementary material for: Shape Representation of Word Was Automatically Activated in the Encoding Phase
Source: PLoS One. 2016 Oct 27;11(10):e0165534. doi: 10.1371/journal.pone.0165534 (PMC5082803; doi:10.1371/journal.pone.0165534)
Supplement: S1 File — (ZIP) [file pone.0165534.s001.zip › Experiment 1-Data/zcj-ia.xls]

RECORDING_SESSION_LABEL	DATA_FILE	EYE_USED	IA_AREA	IA_AVERAGE_FIX_PUPIL_SIZE	IA_BOTTOM	IA_DWELL_TIME	IA_DWELL_TIME_%	IA_FIRST_FIXATION_DURATION	IA_FIRST_FIXATION_INDEX	IA_FIRST_FIXATION_RUN_INDEX	IA_FIRST_FIXATION_TIME	IA_FIRST_FIXATION_VISITED_IA_COUNT	IA_FIRST_FIXATION_X	IA_FIRST_FIXATION_Y	IA_FIRST_FIX_PROGRESSIVE	IA_FIRST_RUN_DWELL_TIME	IA_FIRST_RUN_END_TIME	IA_FIRST_RUN_FIXATION_%	IA_FIRST_RUN_FIXATION_COUNT	IA_FIRST_RUN_START_TIME	IA_FIRST_SACCADE_AMPLITUDE	IA_FIRST_SACCADE_ANGLE	IA_FIRST_SACCADE_END_TIME	IA_FIRST_SACCADE_START_TIME	IA_FIXATION_%	IA_FIXATION_COUNT	IA_FSA_COUNT_1	IA_FSA_DURATION_1	IA_GROUP	IA_ID	IA_LABEL	IA_LAST_FIXATION_DURATION	IA_LAST_FIXATION_RUN	IA_LAST_FIXATION_TIME	IA_LAST_FIXATION_X	IA_LAST_FIXATION_Y	IA_LAST_RUN_DWELL_TIME	IA_LAST_RUN_END_TIME	IA_LAST_RUN_FIXATION_%	IA_LAST_RUN_FIXATION_COUNT	IA_LAST_RUN_START_TIME	IA_LAST_SACCADE_AMPLITUDE	IA_LAST_SACCADE_ANGLE	IA_LAST_SACCADE_END_TIME	IA_LAST_SACCADE_START_TIME	IA_LEFT	IA_LEGAL	IA_MAX_FIX_PUPIL_SIZE	IA_MIN_FIX_PUPIL_SIZE
zcj	zcj.edf	RIGHT	2772.00	3587.00	402	917	0.3213	323	5	1	928	1	511.90	385.60	1	917	1869	0.2308	3	928	1.70	9.81	927	908	0.2308	3	3	977	.	1	RECTANGLE_INTERESTAREA	194	1	1676	512.90	391.00	917	1869	0.2308	3	928	0.59	-178.28	1675	1664	474	1	3775.00	3480.00
zcj	zcj.edf	RIGHT	2736.00	4087.67	402	745	0.2610	189	10	3	2237	2	881.90	381.70	1	572	2819	0.1538	2	2237	1.70	167.69	2236	2214	0.2308	3	3	977	.	1	RECTANGLE_INTERESTAREA	173	2	3171	875.00	373.00	173	3343	0.0769	1	3171	1.52	5.99	3170	3150	836	1	4212.00	3953.00
zcj	zcj.edf	RIGHT	2627.00	3831.67	403	658	0.2540	248	4	1	862	1	497.50	383.80	1	658	1542	0.3000	3	862	1.92	176.85	861	840	0.3000	3	3	1205	.	1	RECTANGLE_INTERESTAREA	207	1	1336	541.30	378.70	658	1542	0.3000	3	862	1.03	8.08	1335	1320	477	1	3990.00	3718.00
zcj	zcj.edf	RIGHT	2592.00	4097.50	402	855	0.3300	60	9	3	1966	2	891.30	375.80	1	855	3013	0.2000	2	1966	1.88	7.67	1965	1944	0.2000	2	3	1205	.	1	RECTANGLE_INTERESTAREA	795	1	2219	897.70	370.50	855	3013	0.2000	2	1966	3.31	-82.72	2218	2026	838	1	4161.00	4034.00
zcj	zcj.edf	RIGHT	2625.00	3759.00	402	1007	0.3284	269	4	1	845	1	514.90	399.20	1	1007	1859	0.2222	2	845	2.08	6.42	844	824	0.2222	2	4	1784	.	1	RECTANGLE_INTERESTAREA	738	1	1122	509.20	383.00	1007	1859	0.2222	2	845	0.30	81.43	1121	1114	475	1	3939.00	3579.00
zcj	zcj.edf	RIGHT	2812.00	4032.67	403	1046	0.3412	247	6	3	1924	2	901.60	382.80	1	1046	3199	0.3333	3	1924	13.21	2.03	1923	1860	0.3333	3	4	1784	.	1	RECTANGLE_INTERESTAREA	395	1	2805	861.50	386.90	1046	3199	0.3333	3	1924	3.96	-92.56	2804	2590	836	1	4043.00	4027.00
zcj	zcj.edf	RIGHT	4292.00	3321.50	403	571	0.2639	277	5	1	778	1	514.60	390.30	1	571	1365	0.2222	2	778	2.95	7.59	777	754	0.2222	2	2	798	.	1	RECTANGLE_INTERESTAREA	294	1	1072	552.00	384.30	571	1365	0.2222	2	778	1.15	7.00	1071	1055	454	1	3506.00	3137.00
zcj	zcj.edf	RIGHT	2736.00	3557.00	402	897	0.4145	393	8	3	1811	2	849.00	381.70	1	897	2724	0.2222	2	1811	3.61	0.16	1810	1783	0.2222	2	2	798	.	1	RECTANGLE_INTERESTAREA	504	1	2221	882.10	379.90	897	2724	0.2222	2	1811	1.17	11.65	2220	2204	836	1	3616.00	3498.00
zcj	zcj.edf	RIGHT	2812.00	3351.67	403	724	0.1422	250	5	1	1138	1	522.60	393.70	1	724	1886	0.1765	3	1138	13.71	0.38	1137	923	0.1765	3	2	474	.	1	RECTANGLE_INTERESTAREA	225	1	1662	527.70	384.70	724	1886	0.1765	3	1138	0.64	-6.68	1661	1651	474	1	3585.00	3159.00
zcj	zcj.edf	RIGHT	2660.00	3758.67	402	1817	0.3569	859	9	3	2338	2	899.40	368.90	1	859	3196	0.0588	1	2338	2.26	15.92	2337	2315	0.1765	3	2	474	.	1	RECTANGLE_INTERESTAREA	361	3	5475	882.70	369.60	361	5835	0.0588	1	5475	1.13	12.82	5474	5457	836	1	3847.00	3636.00
zcj	zcj.edf	RIGHT	2812.00	4210.50	403	1489	0.3817	323	3	1	946	1	499.70	380.50	1	323	1268	0.0714	1	946	11.95	2.08	945	890	0.2857	4	4	1235	.	1	RECTANGLE_INTERESTAREA	564	2	2423	534.10	391.30	1166	2986	0.2143	3	1785	0.40	4.52	2422	2406	474	1	4373.00	4017.00
zcj	zcj.edf	RIGHT	4292.00	4119.00	403	707	0.1812	291	9	5	3272	2	903.00	377.60	1	658	3965	0.2143	3	3272	3.52	9.51	3271	3242	0.2857	4	4	1235	.	1	RECTANGLE_INTERESTAREA	49	2	4726	910.90	368.00	49	4774	0.0714	1	4726	1.00	153.39	4725	4708	816	1	4349.00	3845.00
zcj	zcj.edf	RIGHT	2625.00	3712.00	402	1120	0.1937	380	4	1	1148	1	529.50	391.00	1	703	1859	0.1053	2	1148	3.26	163.25	1147	1121	0.2105	4	4	1220	.	1	RECTANGLE_INTERESTAREA	142	2	4316	502.30	389.60	417	4457	0.1053	2	4030	0.66	174.43	4315	4305	475	1	4243.00	3385.00
zcj	zcj.edf	RIGHT	2700.00	3265.25	402	1525	0.2637	207	6	3	1929	2	888.20	372.40	1	755	2702	0.1053	2	1929	13.18	2.69	1928	1860	0.2105	4	4	1220	.	1	RECTANGLE_INTERESTAREA	474	3	6144	843.00	373.90	474	6617	0.0526	1	6144	1.55	174.48	6143	6122	837	1	3827.00	2694.00
zcj	zcj.edf	RIGHT	4329.00	3353.75	403	615	0.1303	28	3	1	765	1	480.30	373.80	1	615	1600	0.2667	4	765	10.01	4.87	764	712	0.2667	4	4	1096	.	1	RECTANGLE_INTERESTAREA	232	1	1369	548.80	384.70	615	1600	0.2667	4	765	1.78	5.90	1368	1348	454	1	3498.00	3225.00
zcj	zcj.edf	RIGHT	2625.00	2787.00	402	509	0.1079	509	7	3	1664	2	882.30	379.20	1	509	2172	0.0667	1	1664	11.76	0.70	1663	1601	0.0667	1	4	1096	.	1	RECTANGLE_INTERESTAREA	509	1	1664	882.30	379.20	509	2172	0.0667	1	1664	11.76	0.70	1663	1601	837	1	2787.00	2787.00
zcj	zcj.edf	RIGHT	2812.00	3648.25	403	729	0.2290	84	6	1	1443	1	489.30	378.40	1	729	2455	0.3077	4	1443	2.74	4.04	1442	1419	0.3077	4	3	645	.	1	RECTANGLE_INTERESTAREA	78	1	2378	518.60	366.90	729	2455	0.3077	4	1443	0.56	8.62	2377	2368	474	1	3882.00	3271.00
zcj	zcj.edf	RIGHT	2700.00	.	402	0	0.0000	.	.	.	.	.	.	.	.	.	.	.	.	.	.	.	.	.	0.0000	0	3	645	.	1	RECTANGLE_INTERESTAREA	.	.	.	.	.	.	.	.	.	.	.	.	.	.	837	0	.	.
zcj	zcj.edf	RIGHT	2664.00	3080.67	402	542	0.1545	251	5	1	948	1	510.00	383.90	1	542	1696	0.2308	3	948	3.31	6.78	947	923	0.2308	3	2	291	.	1	RECTANGLE_INTERESTAREA	174	1	1523	544.40	386.90	542	1696	0.2308	3	948	3.30	-89.65	1522	1327	475	1	3446.00	2527.00
zcj	zcj.edf	RIGHT	2775.00	3826.00	403	604	0.1721	604	13	3	3854	2	899.30	386.50	1	604	4457	0.0769	1	3854	0.85	14.86	3853	3841	0.0769	1	2	291	.	1	RECTANGLE_INTERESTAREA	604	1	3854	899.30	386.50	604	4457	0.0769	1	3854	0.85	14.86	3853	3841	837	1	3826.00	3826.00
zcj	zcj.edf	RIGHT	2772.00	3559.00	402	567	0.2296	567	4	1	1089	1	509.30	384.90	1	567	1655	0.1250	1	1089	1.92	13.20	1088	1064	0.1250	1	2	736	.	1	RECTANGLE_INTERESTAREA	567	1	1089	509.30	384.90	567	1655	0.1250	1	1089	1.92	13.20	1088	1064	474	1	3559.00	3559.00
zcj	zcj.edf	RIGHT	2628.00	3675.33	402	995	0.4028	259	6	3	2026	2	878.00	378.40	1	995	3042	0.3750	3	2026	2.78	-0.14	2025	2001	0.3750	3	2	736	.	1	RECTANGLE_INTERESTAREA	246	1	2797	886.00	369.00	995	3042	0.3750	3	2026	0.67	169.55	2796	2785	838	1	3923.00	3365.00
zcj	zcj.edf	RIGHT	2775.00	3510.00	403	910	0.2226	397	5	1	1359	1	529.00	382.10	1	605	2196	0.1429	2	1359	14.52	2.07	1358	1292	0.2143	3	1	208	.	1	RECTANGLE_INTERESTAREA	305	2	3292	511.60	394.70	305	3596	0.0714	1	3292	3.77	-172.38	3291	3261	475	1	3852.00	2958.00
zcj	zcj.edf	RIGHT	2736.00	3653.00	402	972	0.2378	972	14	5	4143	2	877.90	374.90	1	972	5114	0.0714	1	4143	2.49	176.10	4142	4118	0.0714	1	1	208	.	1	RECTANGLE_INTERESTAREA	972	1	4143	877.90	374.90	972	5114	0.0714	1	4143	2.49	176.10	4142	4118	836	1	3653.00	3653.00
zcj	zcj.edf	RIGHT	2736.00	3684.40	402	1825	0.3641	745	3	1	1009	1	503.00	373.50	1	745	1753	0.0588	1	1009	6.11	1.48	1008	974	0.2941	5	3	770	.	1	RECTANGLE_INTERESTAREA	176	2	4538	520.30	368.90	1080	4713	0.2353	4	3384	0.30	32.76	4537	4531	474	1	4176.00	3071.00
zcj	zcj.edf	RIGHT	2625.00	.	402	0	0.0000	.	.	.	.	.	.	.	.	.	.	.	.	.	.	.	.	.	0.0000	0	3	770	.	1	RECTANGLE_INTERESTAREA	.	.	.	.	.	.	.	.	.	.	.	.	.	.	837	0	.	.
zcj	zcj.edf	RIGHT	2812.00	3924.50	403	502	0.1481	197	7	1	1698	1	501.50	373.30	1	502	2210	0.1333	2	1698	2.25	-0.72	1697	1675	0.1333	2	1	305	.	1	RECTANGLE_INTERESTAREA	305	1	1906	525.10	382.40	502	2210	0.1333	2	1698	0.68	-2.07	1905	1895	474	1	4121.00	3728.00
zcj	zcj.edf	RIGHT	2736.00	3956.00	402	42	0.0124	42	14	3	4076	2	884.10	389.00	1	42	4117	0.0667	1	4076	1.34	-15.73	4075	4055	0.0667	1	1	305	.	1	RECTANGLE_INTERESTAREA	42	1	4076	884.10	389.00	42	4117	0.0667	1	4076	1.34	-15.73	4075	4055	836	1	3956.00	3956.00
zcj	zcj.edf	RIGHT	2736.00	3585.00	402	832	0.1196	461	7	1	2489	1	507.10	392.70	1	832	3337	0.1111	2	2489	2.62	-169.86	2488	2463	0.1111	2	1	371	.	1	RECTANGLE_INTERESTAREA	371	1	2967	510.40	382.30	832	3337	0.1111	2	2489	0.41	33.02	2966	2950	474	1	3956.00	3214.00
zcj	zcj.edf	RIGHT	2700.00	4048.50	402	1630	0.2343	1001	14	3	4821	2	879.70	377.20	1	1001	5821	0.0556	1	4821	0.36	-99.58	4820	4815	0.1111	2	1	371	.	1	RECTANGLE_INTERESTAREA	629	2	6770	900.90	392.20	629	7398	0.0556	1	6770	2.18	175.96	6769	6748	837	1	4130.00	3967.00
zcj	zcj.edf	RIGHT	2772.00	3522.00	402	1617	0.2708	719	7	1	3562	1	503.10	378.90	1	1617	5228	0.2500	4	3562	10.97	2.37	3561	3511	0.2500	4	3	898	.	1	RECTANGLE_INTERESTAREA	321	1	4908	527.30	381.80	1617	5228	0.2500	4	3562	0.77	18.29	4907	4896	474	1	3975.00	3335.00
zcj	zcj.edf	RIGHT	2736.00	4123.00	402	62	0.0104	62	16	3	7055	2	887.80	392.20	1	62	7116	0.0625	1	7055	0.73	10.82	7054	7041	0.0625	1	3	898	.	1	RECTANGLE_INTERESTAREA	62	1	7055	887.80	392.20	62	7116	0.0625	1	7055	0.73	10.82	7054	7041	836	1	4123.00	4123.00
zcj	zcj.edf	RIGHT	2736.00	3553.00	402	508	0.2016	339	5	1	797	1	509.10	381.70	1	508	1318	0.1818	2	797	2.15	162.67	796	776	0.1818	2	4	1045	.	1	RECTANGLE_INTERESTAREA	169	1	1150	528.90	380.80	508	1318	0.1818	2	797	0.81	19.82	1149	1136	474	1	3728.00	3378.00
zcj	zcj.edf	RIGHT	2700.00	2837.00	402	876	0.3476	186	7	3	1380	2	877.20	395.10	1	876	2419	0.2727	3	1380	12.46	-0.41	1379	1319	0.2727	3	4	1045	.	1	RECTANGLE_INTERESTAREA	267	1	2153	898.90	378.10	876	2419	0.2727	3	1380	3.76	-93.08	2152	2001	837	1	2993.00	2733.00
zcj	zcj.edf	RIGHT	2736.00	3805.50	402	443	0.2211	123	4	1	738	1	510.10	383.10	1	123	860	0.0909	1	738	3.52	14.90	737	711	0.1818	2	1	198	.	1	RECTANGLE_INTERESTAREA	320	2	1184	507.60	384.60	320	1503	0.0909	1	1184	0.80	147.73	1183	1173	474	1	3977.00	3634.00
zcj	zcj.edf	RIGHT	4140.00	3829.00	402	229	0.1143	31	8	5	1624	2	910.50	367.30	1	229	1867	0.1818	2	1624	1.77	-4.36	1623	1603	0.1818	2	1	198	.	1	RECTANGLE_INTERESTAREA	198	1	1670	903.30	381.70	229	1867	0.1818	2	1624	0.32	84.72	1669	1655	817	1	3870.00	3788.00
zcj	zcj.edf	RIGHT	3996.00	3870.50	402	720	0.2303	273	6	1	1442	1	508.90	394.00	1	720	2177	0.1538	2	1442	2.18	166.97	1441	1418	0.1538	2	1	447	.	1	RECTANGLE_INTERESTAREA	447	1	1731	533.10	392.30	720	2177	0.1538	2	1442	1.02	12.23	1730	1715	457	1	4299.00	3442.00
zcj	zcj.edf	RIGHT	2700.00	.	402	0	0.0000	.	.	.	.	.	.	.	.	.	.	.	.	.	.	.	.	.	0.0000	0	1	447	.	1	RECTANGLE_INTERESTAREA	.	.	.	.	.	.	.	.	.	.	.	.	.	.	837	0	.	.
zcj	zcj.edf	RIGHT	2700.00	3712.00	402	673	0.3283	279	3	1	626	1	498.80	379.90	1	673	1316	0.2222	2	626	3.60	6.23	625	600	0.2222	2	1	394	.	1	RECTANGLE_INTERESTAREA	394	1	923	526.20	379.80	673	1316	0.2222	2	626	1.14	5.30	922	905	475	1	3982.00	3442.00
zcj	zcj.edf	RIGHT	3990.00	.	402	0	0.0000	.	.	.	.	.	.	.	.	.	.	.	.	.	.	.	.	.	0.0000	0	1	394	.	1	RECTANGLE_INTERESTAREA	.	.	.	.	.	.	.	.	.	.	.	.	.	.	817	0	.	.
zcj	zcj.edf	RIGHT	2812.00	3799.00	403	477	0.1412	477	3	1	1017	1	514.20	389.90	1	477	1493	0.0909	1	1017	0.81	65.08	1016	1000	0.0909	1	2	605	.	1	RECTANGLE_INTERESTAREA	477	1	1017	514.20	389.90	477	1493	0.0909	1	1017	0.81	65.08	1016	1000	474	1	3799.00	3799.00
zcj	zcj.edf	RIGHT	4176.00	3244.00	402	1030	0.3048	425	5	3	1729	2	839.10	375.40	1	1030	2986	0.2727	3	1729	3.06	7.05	1728	1702	0.2727	3	2	605	.	1	RECTANGLE_INTERESTAREA	255	1	2732	880.50	397.70	1030	2986	0.2727	3	1729	4.07	-99.31	2731	2527	816	1	3372.00	3087.00
zcj	zcj.edf	RIGHT	2736.00	3644.50	402	466	0.2167	312	7	1	973	1	528.50	395.90	1	466	1448	0.1429	2	973	6.65	4.90	972	940	0.1429	2	1	154	.	1	RECTANGLE_INTERESTAREA	154	1	1295	533.20	381.90	466	1448	0.1429	2	973	0.43	47.06	1294	1285	474	1	3996.00	3293.00
zcj	zcj.edf	RIGHT	2700.00	2998.00	402	197	0.0916	197	10	3	1686	2	886.10	375.00	1	197	1882	0.0714	1	1686	1.93	15.81	1685	1666	0.0714	1	1	154	.	1	RECTANGLE_INTERESTAREA	197	1	1686	886.10	375.00	197	1882	0.0714	1	1686	1.93	15.81	1685	1666	837	1	2998.00	2998.00
zcj	zcj.edf	RIGHT	2775.00	3375.00	403	469	0.2270	469	5	1	911	1	521.50	395.20	1	469	1379	0.1000	1	911	1.81	-3.35	910	891	0.1000	1	0	0	.	1	RECTANGLE_INTERESTAREA	469	1	911	521.50	395.20	469	1379	0.1000	1	911	1.81	-3.35	910	891	475	1	3375.00	3375.00
zcj	zcj.edf	RIGHT	2736.00	.	402	0	0.0000	.	.	.	.	.	.	.	.	.	.	.	.	.	.	.	.	.	0.0000	0	0	0	.	1	RECTANGLE_INTERESTAREA	.	.	.	.	.	.	.	.	.	.	.	.	.	.	836	0	.	.
zcj	zcj.edf	RIGHT	2812.00	3633.00	403	1178	0.3042	1178	3	1	710	1	520.60	385.20	1	1178	1887	0.0714	1	710	2.16	13.42	709	688	0.0714	1	1	215	.	1	RECTANGLE_INTERESTAREA	1178	1	710	520.60	385.20	1178	1887	0.0714	1	710	2.16	13.42	709	688	474	1	3633.00	3633.00
zcj	zcj.edf	RIGHT	2627.00	4109.33	403	620	0.1601	61	6	3	2298	2	891.20	367.50	1	276	2587	0.1429	2	2298	0.53	-1.84	2297	2262	0.2143	3	1	215	.	1	RECTANGLE_INTERESTAREA	344	2	4036	882.70	397.50	344	4379	0.0714	1	4036	0.54	-171.36	4035	4027	839	1	4193.00	3995.00
zcj	zcj.edf	RIGHT	4292.00	3345.50	403	556	0.2061	238	3	1	687	1	490.70	373.90	1	556	1259	0.2000	2	687	3.32	15.74	686	659	0.2000	2	1	318	.	1	RECTANGLE_INTERESTAREA	318	1	942	524.70	371.10	556	1259	0.2000	2	687	1.02	14.28	941	925	454	1	3499.00	3192.00
zcj	zcj.edf	RIGHT	4033.00	4086.00	403	314	0.1164	314	10	3	3478	2	903.70	400.40	1	314	3791	0.1000	1	3478	0.62	6.80	3477	3467	0.1000	1	1	318	.	1	RECTANGLE_INTERESTAREA	314	1	3478	903.70	400.40	314	3791	0.1000	1	3478	0.62	6.80	3477	3467	820	1	4086.00	4086.00
zcj	zcj.edf	RIGHT	2701.00	3996.00	403	1245	0.3103	148	6	1	2100	1	508.60	383.60	1	1245	3592	0.1818	2	2100	2.23	2.70	2099	2077	0.1818	2	1	1097	.	1	RECTANGLE_INTERESTAREA	1097	1	2496	540.90	394.20	1245	3592	0.1818	2	2100	4.95	-76.54	2495	2248	476	1	4110.00	3882.00
zcj	zcj.edf	RIGHT	2700.00	.	402	0	0.0000	.	.	.	.	.	.	.	.	.	.	.	.	.	.	.	.	.	0.0000	0	1	1097	.	1	RECTANGLE_INTERESTAREA	.	.	.	.	.	.	.	.	.	.	.	.	.	.	837	0	.	.
zcj	zcj.edf	RIGHT	1260.00	3795.00	402	377	0.1370	377	4	1	904	1	507.10	390.10	1	377	1280	0.0769	1	904	1.29	9.88	903	885	0.0769	1	1	309	.	1	RECTANGLE_INTERESTAREA	377	1	904	507.10	390.10	377	1280	0.0769	1	904	1.29	9.88	903	885	494	1	3795.00	3795.00
zcj	zcj.edf	RIGHT	2700.00	3876.00	402	570	0.2072	261	6	3	1573	2	906.80	371.10	1	570	2158	0.1538	2	1573	12.97	6.36	1572	1507	0.1538	2	1	309	.	1	RECTANGLE_INTERESTAREA	309	1	1850	870.30	367.90	570	2158	0.1538	2	1573	1.04	165.70	1849	1834	837	1	3938.00	3814.00
zcj	zcj.edf	RIGHT	2628.00	3786.00	402	306	0.0973	131	4	1	926	1	533.50	391.60	1	131	1056	0.0714	1	926	2.89	0.76	925	897	0.1429	2	0	0	.	1	RECTANGLE_INTERESTAREA	175	2	1447	491.80	379.50	175	1621	0.0714	1	1447	0.62	173.78	1446	1436	476	1	4142.00	3430.00
zcj	zcj.edf	RIGHT	2701.00	.	403	0	0.0000	.	.	.	.	.	.	.	.	.	.	.	.	.	.	.	.	.	0.0000	0	0	0	.	1	RECTANGLE_INTERESTAREA	.	.	.	.	.	.	.	.	.	.	.	.	.	.	838	0	.	.
zcj	zcj.edf	RIGHT	2660.00	3832.00	402	404	0.1176	404	6	1	1374	1	534.10	375.80	1	404	1777	0.0769	1	1374	1.17	18.28	1373	1355	0.0769	1	0	0	.	1	RECTANGLE_INTERESTAREA	404	1	1374	534.10	375.80	404	1777	0.0769	1	1374	1.17	18.28	1373	1355	474	1	3832.00	3832.00
zcj	zcj.edf	RIGHT	2736.00	.	402	0	0.0000	.	.	.	.	.	.	.	.	.	.	.	.	.	.	.	.	.	0.0000	0	0	0	.	1	RECTANGLE_INTERESTAREA	.	.	.	.	.	.	.	.	.	.	.	.	.	.	836	0	.	.
zcj	zcj.edf	RIGHT	2812.00	4214.33	403	898	0.1922	285	4	1	1874	1	503.80	384.10	1	285	2158	0.0714	1	1874	12.02	-6.43	1873	1540	0.2143	3	0	0	.	1	RECTANGLE_INTERESTAREA	129	3	4030	525.40	391.10	129	4158	0.0714	1	4030	1.99	172.63	4029	4005	474	1	4800.00	3591.00
zcj	zcj.edf	RIGHT	2625.00	.	402	0	0.0000	.	.	.	.	.	.	.	.	.	.	.	.	.	.	.	.	.	0.0000	0	0	0	.	1	RECTANGLE_INTERESTAREA	.	.	.	.	.	.	.	.	.	.	.	.	.	.	837	0	.	.
zcj	zcj.edf	RIGHT	2664.00	3468.00	402	506	0.1074	506	7	1	1620	1	527.90	369.90	1	506	2125	0.0526	1	1620	1.31	8.68	1619	1601	0.0526	1	1	498	.	1	RECTANGLE_INTERESTAREA	506	1	1620	527.90	369.90	506	2125	0.0526	1	1620	1.31	8.68	1619	1601	475	1	3468.00	3468.00
zcj	zcj.edf	RIGHT	3996.00	3671.25	402	934	0.1983	498	8	3	2184	2	861.90	371.20	1	498	2681	0.0526	1	2184	11.75	5.52	2183	2126	0.2105	4	1	498	.	1	RECTANGLE_INTERESTAREA	213	4	5386	892.80	386.00	213	5598	0.0526	1	5386	0.64	9.96	5385	5375	819	1	3934.00	3090.00
zcj	zcj.edf	RIGHT	2700.00	4036.00	402	742	0.2631	742	3	1	869	1	527.70	377.20	1	742	1610	0.1000	1	869	1.50	17.53	868	850	0.1000	1	1	340	.	1	RECTANGLE_INTERESTAREA	742	1	869	527.70	377.20	742	1610	0.1000	1	869	1.50	17.53	868	850	475	1	4036.00	4036.00
zcj	zcj.edf	RIGHT	2700.00	4039.67	402	660	0.2340	272	6	3	1985	2	884.20	368.30	1	612	2607	0.2000	2	1985	2.49	14.30	1984	1960	0.3000	3	1	340	.	1	RECTANGLE_INTERESTAREA	48	2	3275	906.50	396.10	48	3322	0.1000	1	3275	1.12	15.80	3274	3258	837	1	4153.00	3898.00
zcj	zcj.edf	RIGHT	2812.00	4219.50	403	595	0.2480	243	5	1	982	1	516.80	387.40	1	595	1593	0.1818	2	982	2.70	-0.97	981	958	0.1818	2	1	352	.	1	RECTANGLE_INTERESTAREA	352	1	1242	543.80	381.20	595	1593	0.1818	2	982	1.16	3.31	1241	1225	474	1	4252.00	4187.00
zcj	zcj.edf	RIGHT	4140.00	4280.00	402	71	0.0296	71	11	3	3017	2	919.50	401.30	1	71	3087	0.0909	1	3017	0.52	9.91	3016	3007	0.0909	1	1	352	.	1	RECTANGLE_INTERESTAREA	71	1	3017	919.50	401.30	71	3087	0.0909	1	3017	0.52	9.91	3016	3007	817	1	4280.00	4280.00
zcj	zcj.edf	RIGHT	4292.00	3879.00	403	196	0.0670	196	4	1	796	1	488.80	374.90	1	196	991	0.0833	1	796	1.62	169.58	795	776	0.0833	1	0	0	.	1	RECTANGLE_INTERESTAREA	196	1	796	488.80	374.90	196	991	0.0833	1	796	1.62	169.58	795	776	454	1	3879.00	3879.00
zcj	zcj.edf	RIGHT	2812.00	4059.00	403	278	0.0951	278	7	3	2149	2	846.00	368.60	1	278	2426	0.0833	1	2149	1.28	-167.76	2148	2130	0.0833	1	0	0	.	1	RECTANGLE_INTERESTAREA	278	1	2149	846.00	368.60	278	2426	0.0833	1	2149	1.28	-167.76	2148	2130	836	1	4059.00	4059.00
zcj	zcj.edf	RIGHT	2736.00	3640.00	402	109	0.0395	109	6	1	952	1	503.60	379.30	1	109	1060	0.0833	1	952	1.83	-0.66	951	931	0.0833	1	0	0	.	1	RECTANGLE_INTERESTAREA	109	1	952	503.60	379.30	109	1060	0.0833	1	952	1.83	-0.66	951	931	474	1	3640.00	3640.00
zcj	zcj.edf	RIGHT	2556.00	.	402	0	0.0000	.	.	.	.	.	.	.	.	.	.	.	.	.	.	.	.	.	0.0000	0	0	0	.	1	RECTANGLE_INTERESTAREA	.	.	.	.	.	.	.	.	.	.	.	.	.	.	839	0	.	.
zcj	zcj.edf	RIGHT	2738.00	3576.00	403	999	0.2841	550	4	1	774	1	485.60	379.10	1	999	1808	0.1579	3	774	4.86	12.04	773	743	0.1579	3	2	449	.	1	RECTANGLE_INTERESTAREA	82	1	1727	487.40	385.60	999	1808	0.1579	3	774	1.03	178.04	1726	1711	475	1	3987.00	3234.00
zcj	zcj.edf	RIGHT	2812.00	4038.00	403	391	0.1112	391	16	3	3921	2	904.90	380.10	1	391	4311	0.0526	1	3921	0.41	4.20	3920	3913	0.0526	1	2	449	.	1	RECTANGLE_INTERESTAREA	391	1	3921	904.90	380.10	391	4311	0.0526	1	3921	0.41	4.20	3920	3913	836	1	4038.00	4038.00
zcj	zcj.edf	RIGHT	2736.00	4327.00	402	389	0.1124	156	5	1	1054	1	490.00	376.00	1	389	1461	0.1333	2	1054	3.14	2.25	1053	1029	0.1333	2	3	981	.	1	RECTANGLE_INTERESTAREA	233	1	1229	524.70	378.50	389	1461	0.1333	2	1054	1.26	5.47	1228	1210	474	1	4522.00	4132.00
zcj	zcj.edf	RIGHT	2736.00	4275.00	402	945	0.2731	197	13	3	3513	2	878.70	396.80	1	945	4486	0.2000	3	3513	0.46	163.75	3512	3503	0.2000	3	3	981	.	1	RECTANGLE_INTERESTAREA	393	1	4094	875.20	389.60	945	4486	0.2000	3	3513	0.92	173.51	4093	4079	836	1	4389.00	4169.00
zcj	zcj.edf	RIGHT	2812.00	3836.50	403	615	0.1577	438	7	1	2092	1	509.60	390.30	1	615	2724	0.1429	2	2092	3.09	179.67	2091	2065	0.1429	2	3	857	.	1	RECTANGLE_INTERESTAREA	177	1	2548	547.30	383.30	615	2724	0.1429	2	2092	1.20	17.73	2547	2530	474	1	4164.00	3509.00
zcj	zcj.edf	RIGHT	2812.00	3995.67	403	782	0.2005	403	9	3	2781	2	882.50	382.90	1	680	3467	0.1429	2	2781	11.71	1.57	2780	2725	0.2143	3	3	857	.	1	RECTANGLE_INTERESTAREA	102	2	4201	853.60	398.90	102	4302	0.0714	1	4201	0.56	168.26	4200	4189	836	1	4234.00	3734.00
zcj	zcj.edf	RIGHT	2849.00	4350.00	403	95	0.0315	95	5	1	1344	1	517.80	388.30	1	95	1438	0.0909	1	1344	2.80	7.89	1343	1319	0.0909	1	1	178	.	1	RECTANGLE_INTERESTAREA	95	1	1344	517.80	388.30	95	1438	0.0909	1	1344	2.80	7.89	1343	1319	474	1	4350.00	4350.00
zcj	zcj.edf	RIGHT	4176.00	4260.50	402	334	0.1107	156	8	3	2780	2	824.00	386.90	1	334	3134	0.1818	2	2780	3.78	-5.43	2779	2751	0.1818	2	1	178	.	1	RECTANGLE_INTERESTAREA	178	1	2957	880.00	385.60	334	3134	0.1818	2	2780	1.75	-6.98	2956	2936	816	1	4276.00	4245.00
zcj	zcj.edf	RIGHT	2664.00	3229.50	402	452	0.1828	192	3	1	777	1	496.70	375.40	1	452	1241	0.1429	2	777	2.12	10.91	776	755	0.1429	2	2	441	.	1	RECTANGLE_INTERESTAREA	260	1	982	523.00	366.40	452	1241	0.1429	2	777	0.83	8.08	981	969	475	1	3370.00	3089.00
zcj	zcj.edf	RIGHT	2590.00	3768.50	403	761	0.3077	580	12	3	2277	2	873.60	389.70	1	761	3047	0.1429	2	2277	0.96	178.61	2276	2263	0.1429	2	2	441	.	1	RECTANGLE_INTERESTAREA	181	1	2867	896.10	388.90	761	3047	0.1429	2	2277	0.54	11.06	2866	2857	839	1	3896.00	3641.00
zcj	zcj.edf	RIGHT	2628.00	3863.00	402	509	0.1619	227	4	1	684	1	510.50	375.20	1	509	1211	0.1818	2	684	3.00	13.79	683	660	0.1818	2	1	282	.	1	RECTANGLE_INTERESTAREA	282	1	930	546.10	375.70	509	1211	0.1818	2	684	1.25	11.41	929	911	476	1	4047.00	3679.00
zcj	zcj.edf	RIGHT	2849.00	3590.00	403	955	0.3038	510	7	3	1403	2	895.50	373.30	1	510	1912	0.0909	1	1403	3.72	1.46	1402	1374	0.1818	2	1	282	.	1	RECTANGLE_INTERESTAREA	445	2	2286	876.30	397.60	445	2730	0.0909	1	2286	1.25	-179.09	2285	2269	836	1	3836.00	3344.00
zcj	zcj.edf	RIGHT	2736.00	4155.00	402	290	0.0789	290	6	1	2254	1	490.70	389.20	1	290	2543	0.0833	1	2254	2.13	177.45	2253	2231	0.0833	1	0	0	.	1	RECTANGLE_INTERESTAREA	290	1	2254	490.70	389.20	290	2543	0.0833	1	2254	2.13	177.45	2253	2231	474	1	4155.00	4155.00
zcj	zcj.edf	RIGHT	4329.00	.	403	0	0.0000	.	.	.	.	.	.	.	.	.	.	.	.	.	.	.	.	.	0.0000	0	0	0	.	1	RECTANGLE_INTERESTAREA	.	.	.	.	.	.	.	.	.	.	.	.	.	.	816	0	.	.
zcj	zcj.edf	RIGHT	2812.00	4424.00	403	362	0.2066	229	4	1	570	1	508.20	386.20	1	362	948	0.1818	2	570	4.32	4.72	569	540	0.1818	2	1	133	.	1	RECTANGLE_INTERESTAREA	133	1	816	514.10	381.40	362	948	0.1818	2	570	0.50	34.18	815	799	474	1	4624.00	4224.00
zcj	zcj.edf	RIGHT	2660.00	.	402	0	0.0000	.	.	.	.	.	.	.	.	.	.	.	.	.	.	.	.	.	0.0000	0	1	133	.	1	RECTANGLE_INTERESTAREA	.	.	.	.	.	.	.	.	.	.	.	.	.	.	836	0	.	.
zcj	zcj.edf	RIGHT	2700.00	3673.00	402	571	0.3045	215	3	1	549	1	493.70	385.50	1	571	1139	0.2500	2	549	11.38	-14.69	548	339	0.2500	2	4	1140	.	1	RECTANGLE_INTERESTAREA	356	1	784	528.20	379.50	571	1139	0.2500	2	549	1.46	3.20	783	764	475	1	3844.00	3502.00
zcj	zcj.edf	RIGHT	2700.00	3148.67	402	784	0.4181	142	5	3	1197	2	858.80	400.70	1	784	2267	0.3750	3	1197	11.67	-1.30	1196	1140	0.3750	3	4	1140	.	1	RECTANGLE_INTERESTAREA	371	1	1897	873.10	396.50	784	2267	0.3750	3	1197	3.98	-98.17	1896	1627	837	1	3259.00	3045.00
zcj	zcj.edf	RIGHT	2738.00	4278.50	403	773	0.2636	261	4	1	814	1	543.60	372.40	1	773	1601	0.1333	2	814	9.61	4.87	813	765	0.1333	2	2	602	.	1	RECTANGLE_INTERESTAREA	512	1	1090	509.80	383.40	773	1601	0.1333	2	814	0.86	-174.11	1089	1075	475	1	4604.00	3953.00
zcj	zcj.edf	RIGHT	4068.00	3158.67	402	469	0.1599	184	8	3	1892	2	853.10	391.30	1	274	2185	0.1333	2	1892	2.32	-169.92	1891	1868	0.2000	3	2	602	.	1	RECTANGLE_INTERESTAREA	195	2	3368	891.90	394.70	195	3562	0.0667	1	3368	1.19	-6.03	3367	3350	818	1	3705.00	2823.00
zcj	zcj.edf	RIGHT	4181.00	4232.50	403	612	0.1874	196	7	1	2205	1	565.70	379.00	1	612	2836	0.1538	2	2205	14.05	1.81	2204	2145	0.1538	2	2	563	.	1	RECTANGLE_INTERESTAREA	416	1	2421	510.90	389.60	612	2836	0.1538	2	2205	1.59	-176.70	2420	2401	456	1	4391.00	4074.00
zcj	zcj.edf	RIGHT	2625.00	3103.50	402	348	0.1066	201	11	3	3170	2	856.50	377.30	1	348	3528	0.1538	2	3170	1.77	115.05	3169	3147	0.1538	2	2	563	.	1	RECTANGLE_INTERESTAREA	147	1	3382	885.30	370.80	348	3528	0.1538	2	3170	0.69	12.19	3381	3371	837	1	3194.00	3013.00
zcj	zcj.edf	RIGHT	2812.00	4293.00	403	376	0.1350	376	4	1	934	1	518.60	388.70	1	376	1309	0.1000	1	934	1.44	2.65	933	903	0.1000	1	0	0	.	1	RECTANGLE_INTERESTAREA	376	1	934	518.60	388.70	376	1309	0.1000	1	934	1.44	2.65	933	903	474	1	4293.00	4293.00
zcj	zcj.edf	RIGHT	4140.00	.	402	0	0.0000	.	.	.	.	.	.	.	.	.	.	.	.	.	.	.	.	.	0.0000	0	0	0	.	1	RECTANGLE_INTERESTAREA	.	.	.	.	.	.	.	.	.	.	.	.	.	.	817	0	.	.
zcj	zcj.edf	RIGHT	2775.00	3506.50	403	216	0.0891	84	5	1	815	1	509.90	377.70	1	216	1249	0.1667	2	815	1.57	25.10	814	795	0.1667	2	1	132	.	1	RECTANGLE_INTERESTAREA	132	1	1118	547.90	389.60	216	1249	0.1667	2	815	3.14	-56.08	1117	899	475	1	3910.00	3103.00
zcj	zcj.edf	RIGHT	2736.00	.	402	0	0.0000	.	.	.	.	.	.	.	.	.	.	.	.	.	.	.	.	.	0.0000	0	1	132	.	1	RECTANGLE_INTERESTAREA	.	.	.	.	.	.	.	.	.	.	.	.	.	.	836	0	.	.
zcj	zcj.edf	RIGHT	3996.00	3983.50	402	395	0.1953	197	3	1	574	1	510.50	383.40	1	395	987	0.2500	2	574	3.48	17.39	573	547	0.2500	2	2	453	.	1	RECTANGLE_INTERESTAREA	198	1	790	541.40	383.90	395	987	0.2500	2	574	1.31	17.14	789	771	457	1	4122.00	3845.00
zcj	zcj.edf	RIGHT	2701.00	3402.00	403	845	0.4177	590	6	3	1185	2	858.50	368.80	1	845	2263	0.2500	2	1185	3.85	7.64	1184	1155	0.2500	2	2	453	.	1	RECTANGLE_INTERESTAREA	255	1	2009	880.50	381.10	845	2263	0.2500	2	1185	3.66	-80.62	2008	1775	838	1	3718.00	3086.00
zcj	zcj.edf	RIGHT	2812.00	3988.00	403	114	0.0364	114	5	1	996	1	505.00	385.60	1	114	1109	0.0714	1	996	2.05	-7.59	995	974	0.0714	1	0	0	.	1	RECTANGLE_INTERESTAREA	114	1	996	505.00	385.60	114	1109	0.0714	1	996	2.05	-7.59	995	974	474	1	3988.00	3988.00
zcj	zcj.edf	RIGHT	2736.00	.	402	0	0.0000	.	.	.	.	.	.	.	.	.	.	.	.	.	.	.	.	.	0.0000	0	0	0	.	1	RECTANGLE_INTERESTAREA	.	.	.	.	.	.	.	.	.	.	.	.	.	.	836	0	.	.
zcj	zcj.edf	RIGHT	4255.00	3593.00	403	518	0.2713	85	5	1	1219	1	491.90	387.70	1	518	1961	0.2222	2	1219	2.11	-3.25	1218	1197	0.2222	2	1	433	.	1	RECTANGLE_INTERESTAREA	433	1	1529	509.90	374.90	518	1961	0.2222	2	1219	3.53	-76.92	1528	1304	455	1	4072.00	3114.00
zcj	zcj.edf	RIGHT	2700.00	.	402	0	0.0000	.	.	.	.	.	.	.	.	.	.	.	.	.	.	.	.	.	0.0000	0	1	433	.	1	RECTANGLE_INTERESTAREA	.	.	.	.	.	.	.	.	.	.	.	.	.	.	837	0	.	.
zcj	zcj.edf	RIGHT	2812.00	2976.00	403	214	0.0627	214	5	1	837	1	509.20	385.10	1	214	1050	0.0714	1	837	1.68	26.08	836	817	0.0714	1	2	140	.	1	RECTANGLE_INTERESTAREA	214	1	837	509.20	385.10	214	1050	0.0714	1	837	1.68	26.08	836	817	474	1	2976.00	2976.00
zcj	zcj.edf	RIGHT	2736.00	3794.50	402	1070	0.3135	487	9	3	2298	2	873.20	367.80	1	627	3198	0.2143	3	2298	0.82	15.07	2297	2284	0.2857	4	2	140	.	1	RECTANGLE_INTERESTAREA	443	2	4167	883.40	401.90	443	4609	0.0714	1	4167	0.85	4.30	4166	4153	836	1	3871.00	3712.00
zcj	zcj.edf	RIGHT	2625.00	3211.00	402	382	0.1096	234	4	1	901	1	499.50	382.80	1	234	1134	0.0667	1	901	2.38	2.54	900	878	0.1333	2	0	0	.	1	RECTANGLE_INTERESTAREA	148	2	1501	513.50	394.70	148	1648	0.0667	1	1501	3.89	169.64	1500	1463	475	1	3576.00	2846.00
zcj	zcj.edf	RIGHT	2775.00	3837.50	403	1369	0.3927	781	8	5	1903	2	848.60	366.00	1	781	2683	0.0667	1	1903	3.44	8.41	1902	1858	0.1333	2	0	0	.	1	RECTANGLE_INTERESTAREA	588	2	3239	888.80	389.20	588	3826	0.0667	1	3239	0.34	-14.76	3238	3232	837	1	4011.00	3664.00
zcj	zcj.edf	RIGHT	2736.00	3787.00	402	329	0.0895	329	4	1	1184	1	474.80	372.00	1	329	1512	0.0588	1	1184	2.08	1.66	1183	1161	0.0588	1	0	0	.	1	RECTANGLE_INTERESTAREA	329	1	1184	474.80	372.00	329	1512	0.0588	1	1184	2.08	1.66	1183	1161	474	1	3787.00	3787.00
zcj	zcj.edf	RIGHT	2736.00	4439.00	402	214	0.0582	214	15	3	4335	2	900.90	395.70	1	214	4548	0.0588	1	4335	1.07	0.89	4334	4319	0.0588	1	0	0	.	1	RECTANGLE_INTERESTAREA	214	1	4335	900.90	395.70	214	4548	0.0588	1	4335	1.07	0.89	4334	4319	836	1	4439.00	4439.00
zcj	zcj.edf	RIGHT	2775.00	4415.50	403	558	0.1892	148	6	1	1838	1	482.60	383.30	1	558	2415	0.1818	2	1838	4.15	-5.70	1837	1628	0.1818	2	1	410	.	1	RECTANGLE_INTERESTAREA	410	1	2006	516.70	393.10	558	2415	0.1818	2	1838	1.44	-3.78	2005	1986	475	1	4617.00	4214.00
zcj	zcj.edf	RIGHT	2775.00	3907.00	403	204	0.0692	204	9	3	2671	2	849.30	369.90	1	204	2874	0.0909	1	2671	2.69	12.22	2670	2646	0.0909	1	1	410	.	1	RECTANGLE_INTERESTAREA	204	1	2671	849.30	369.90	204	2874	0.0909	1	2671	2.69	12.22	2670	2646	837	1	3907.00	3907.00
zcj	zcj.edf	RIGHT	3996.00	3767.00	402	521	0.2833	320	3	1	585	1	515.00	393.70	1	521	1111	0.2222	2	585	2.52	6.06	584	563	0.2222	2	1	201	.	1	RECTANGLE_INTERESTAREA	201	1	911	525.50	392.30	521	1111	0.2222	2	585	0.23	26.89	910	905	457	1	3972.00	3562.00
zcj	zcj.edf	RIGHT	2736.00	3156.00	402	342	0.1860	342	6	3	1366	2	857.60	376.30	1	342	1707	0.1111	1	1366	2.28	7.73	1365	1343	0.1111	1	1	201	.	1	RECTANGLE_INTERESTAREA	342	1	1366	857.60	376.30	342	1707	0.1111	1	1366	2.28	7.73	1365	1343	836	1	3156.00	3156.00
zcj	zcj.edf	RIGHT	2812.00	4103.00	403	156	0.0519	156	3	1	661	1	505.90	393.80	1	156	816	0.1111	1	661	10.45	-1.32	660	611	0.1111	1	0	0	.	1	RECTANGLE_INTERESTAREA	156	1	661	505.90	393.80	156	816	0.1111	1	661	10.45	-1.32	660	611	474	1	4103.00	4103.00
zcj	zcj.edf	RIGHT	2664.00	3598.00	402	241	0.0802	241	8	3	3206	2	904.20	398.10	1	241	3446	0.1111	1	3206	5.64	-86.83	3205	3023	0.1111	1	0	0	.	1	RECTANGLE_INTERESTAREA	241	1	3206	904.20	398.10	241	3446	0.1111	1	3206	5.64	-86.83	3205	3023	837	1	3598.00	3598.00
zcj	zcj.edf	RIGHT	2736.00	3748.50	402	242	0.0881	59	6	1	1819	1	482.40	371.40	1	59	1877	0.0833	1	1819	0.54	-104.30	1818	1802	0.1667	2	0	0	.	1	RECTANGLE_INTERESTAREA	183	2	2331	518.50	367.50	183	2513	0.0833	1	2331	0.79	4.36	2330	2318	474	1	3898.00	3599.00
zcj	zcj.edf	RIGHT	2628.00	.	402	0	0.0000	.	.	.	.	.	.	.	.	.	.	.	.	.	.	.	.	.	0.0000	0	0	0	.	1	RECTANGLE_INTERESTAREA	.	.	.	.	.	.	.	.	.	.	.	.	.	.	838	0	.	.
zcj	zcj.edf	RIGHT	2592.00	3612.00	402	280	0.0906	65	4	1	703	1	506.30	383.80	1	280	1198	0.1538	2	703	1.39	32.42	702	684	0.1538	2	1	215	.	1	RECTANGLE_INTERESTAREA	215	1	984	507.60	381.50	280	1198	0.1538	2	703	2.76	-81.53	983	768	476	1	4148.00	3076.00
zcj	zcj.edf	RIGHT	2738.00	3471.00	403	321	0.1039	321	8	3	1577	2	889.40	372.80	1	321	1897	0.0769	1	1577	12.83	1.11	1576	1518	0.0769	1	1	215	.	1	RECTANGLE_INTERESTAREA	321	1	1577	889.40	372.80	321	1897	0.0769	1	1577	12.83	1.11	1576	1518	837	1	3471.00	3471.00
zcj	zcj.edf	RIGHT	2736.00	4138.00	402	120	0.0489	120	5	1	850	1	512.50	381.70	1	120	969	0.0833	1	850	1.88	1.50	849	829	0.0833	1	0	0	.	1	RECTANGLE_INTERESTAREA	120	1	850	512.50	381.70	120	969	0.0833	1	850	1.88	1.50	849	829	474	1	4138.00	4138.00
zcj	zcj.edf	RIGHT	2660.00	4240.00	402	68	0.0277	68	12	3	3410	2	886.70	369.20	1	68	3477	0.0833	1	3410	4.07	-4.35	3409	3304	0.0833	1	0	0	.	1	RECTANGLE_INTERESTAREA	68	1	3410	886.70	369.20	68	3477	0.0833	1	3410	4.07	-4.35	3409	3304	836	1	4240.00	4240.00
zcj	zcj.edf	RIGHT	2849.00	4191.00	403	1965	0.4323	416	3	1	961	1	508.00	382.40	1	1131	2370	0.1667	2	961	9.94	0.12	960	911	0.3333	4	2	805	.	1	RECTANGLE_INTERESTAREA	90	2	3388	523.90	382.50	834	3477	0.1667	2	2635	0.29	52.61	3387	3379	474	1	4400.00	3731.00
zcj	zcj.edf	RIGHT	2700.00	.	402	0	0.0000	.	.	.	.	.	.	.	.	.	.	.	.	.	.	.	.	.	0.0000	0	2	805	.	1	RECTANGLE_INTERESTAREA	.	.	.	.	.	.	.	.	.	.	.	.	.	.	837	0	.	.
zcj	zcj.edf	RIGHT	2738.00	3744.00	403	136	0.0856	136	5	1	974	1	508.70	370.00	1	136	1109	0.1429	1	974	1.25	-3.71	973	955	0.1429	1	0	0	.	1	RECTANGLE_INTERESTAREA	136	1	974	508.70	370.00	136	1109	0.1429	1	974	1.25	-3.71	973	955	475	1	3744.00	3744.00
zcj	zcj.edf	RIGHT	2700.00	.	402	0	0.0000	.	.	.	.	.	.	.	.	.	.	.	.	.	.	.	.	.	0.0000	0	0	0	.	1	RECTANGLE_INTERESTAREA	.	.	.	.	.	.	.	.	.	.	.	.	.	.	837	0	.	.
zcj	zcj.edf	RIGHT	4329.00	3733.75	403	1496	0.3784	515	3	1	704	1	467.70	374.10	1	515	1218	0.0769	1	704	3.77	1.96	703	675	0.3077	4	1	437	.	1	RECTANGLE_INTERESTAREA	384	3	2897	512.10	401.40	384	3280	0.0769	1	2897	1.32	180.00	2896	2880	454	1	3982.00	3338.00
zcj	zcj.edf	RIGHT	4292.00	4160.00	403	264	0.0668	264	10	7	3530	2	875.50	371.80	1	264	3793	0.0769	1	3530	12.17	-0.77	3529	3464	0.0769	1	1	437	.	1	RECTANGLE_INTERESTAREA	264	1	3530	875.50	371.80	264	3793	0.0769	1	3530	12.17	-0.77	3529	3464	816	1	4160.00	4160.00
zcj	zcj.edf	RIGHT	3996.00	.	402	0	0.0000	.	.	.	.	.	.	.	.	.	.	.	.	.	.	.	.	.	0.0000	0	1	266	.	1	RECTANGLE_INTERESTAREA	.	.	.	.	.	.	.	.	.	.	.	.	.	.	457	0	.	.
zcj	zcj.edf	RIGHT	2849.00	3968.00	403	693	0.3611	427	7	1	1629	1	877.60	372.20	1	693	2329	0.2222	2	1629	2.87	8.09	1628	1606	0.2222	2	1	266	.	1	RECTANGLE_INTERESTAREA	266	1	2064	868.20	376.40	693	2329	0.2222	2	1629	0.39	-117.78	2063	2056	836	0	4004.00	3932.00
zcj	zcj.edf	RIGHT	2812.00	4194.00	403	431	0.1462	431	5	1	1168	1	524.40	386.80	1	431	1598	0.0769	1	1168	2.18	8.46	1167	1145	0.0769	1	0	0	.	1	RECTANGLE_INTERESTAREA	431	1	1168	524.40	386.80	431	1598	0.0769	1	1168	2.18	8.46	1167	1145	474	1	4194.00	4194.00
zcj	zcj.edf	RIGHT	2849.00	4055.00	403	646	0.2191	524	8	3	1863	2	865.60	378.00	1	524	2386	0.0769	1	1863	3.67	2.70	1862	1834	0.1538	2	0	0	.	1	RECTANGLE_INTERESTAREA	122	2	3830	894.70	375.90	122	3951	0.0769	1	3830	0.34	17.15	3829	3823	836	1	4289.00	3821.00
zcj	zcj.edf	RIGHT	1260.00	4070.00	402	312	0.1136	312	4	1	777	1	509.80	399.20	1	312	1088	0.1111	1	777	1.33	165.01	776	758	0.1111	1	0	0	.	1	RECTANGLE_INTERESTAREA	312	1	777	509.80	399.20	312	1088	0.1111	1	777	1.33	165.01	776	758	494	1	4070.00	4070.00
zcj	zcj.edf	RIGHT	2625.00	4187.00	402	302	0.1099	302	9	3	2951	2	908.20	375.60	1	302	3252	0.1111	1	2951	0.86	7.44	2950	2936	0.1111	1	0	0	.	1	RECTANGLE_INTERESTAREA	302	1	2951	908.20	375.60	302	3252	0.1111	1	2951	0.86	7.44	2950	2936	837	1	4187.00	4187.00
zcj	zcj.edf	RIGHT	2736.00	3471.00	402	306	0.1624	159	6	1	1109	1	475.40	386.30	1	306	1431	0.1818	2	1109	2.75	6.16	1108	1084	0.1818	2	1	147	.	1	RECTANGLE_INTERESTAREA	147	1	1285	515.40	381.90	306	1431	0.1818	2	1109	1.29	7.24	1284	1268	474	1	3546.00	3396.00
zcj	zcj.edf	RIGHT	4176.00	.	402	0	0.0000	.	.	.	.	.	.	.	.	.	.	.	.	.	.	.	.	.	0.0000	0	1	147	.	1	RECTANGLE_INTERESTAREA	.	.	.	.	.	.	.	.	.	.	.	.	.	.	816	0	.	.
zcj	zcj.edf	RIGHT	2625.00	4337.00	402	59	0.0277	59	5	1	965	1	521.50	397.00	1	59	1023	0.0909	1	965	1.62	11.69	964	944	0.0909	1	1	143	.	1	RECTANGLE_INTERESTAREA	59	1	965	521.50	397.00	59	1023	0.0909	1	965	1.62	11.69	964	944	475	1	4337.00	4337.00
zcj	zcj.edf	RIGHT	2700.00	3643.67	402	847	0.3978	266	8	3	1506	2	859.90	379.50	1	409	1926	0.1818	2	1506	3.16	1.36	1505	1478	0.2727	3	1	143	.	1	RECTANGLE_INTERESTAREA	438	2	2699	904.00	393.40	438	3136	0.0909	1	2699	0.50	12.29	2698	2689	837	1	4114.00	3378.00
zcj	zcj.edf	RIGHT	2628.00	.	402	0	0.0000	.	.	.	.	.	.	.	.	.	.	.	.	.	.	.	.	.	0.0000	0	0	0	.	1	RECTANGLE_INTERESTAREA	.	.	.	.	.	.	.	.	.	.	.	.	.	.	476	0	.	.
zcj	zcj.edf	RIGHT	2775.00	3377.50	403	1208	0.5280	214	7	1	1024	1	873.70	378.50	1	214	1237	0.0909	1	1024	2.62	3.72	1023	1000	0.1818	2	0	0	.	1	RECTANGLE_INTERESTAREA	994	2	1851	897.50	387.40	994	2844	0.0909	1	1851	5.77	-93.81	1850	1588	837	0	3576.00	3179.00
zcj	zcj.edf	RIGHT	2628.00	3269.00	402	488	0.1489	101	4	1	554	1	489.50	388.10	1	488	1263	0.2000	2	554	3.01	6.71	553	529	0.2000	2	2	1381	.	1	RECTANGLE_INTERESTAREA	387	1	877	518.90	386.10	488	1263	0.2000	2	554	3.43	-69.14	876	655	476	1	3778.00	2760.00
zcj	zcj.edf	RIGHT	2555.00	3692.00	402	1053	0.3212	59	9	3	2809	2	874.30	387.50	1	1053	4114	0.2000	2	2809	1.07	-172.47	2808	2792	0.2000	2	2	1381	.	1	RECTANGLE_INTERESTAREA	994	1	3121	877.40	395.90	1053	4114	0.2000	2	2809	6.25	-94.74	3120	2868	838	1	3707.00	3677.00
zcj	zcj.edf	RIGHT	2812.00	4139.00	403	57	0.0245	57	4	1	791	1	498.60	392.60	1	57	847	0.0714	1	791	1.95	1.23	790	769	0.0714	1	1	135	.	1	RECTANGLE_INTERESTAREA	57	1	791	498.60	392.60	57	847	0.0714	1	791	1.95	1.23	790	769	474	1	4139.00	4139.00
zcj	zcj.edf	RIGHT	3990.00	3087.50	402	395	0.1698	260	6	3	1377	2	895.00	372.80	1	395	1784	0.1429	2	1377	12.45	5.88	1376	1306	0.1429	2	1	135	.	1	RECTANGLE_INTERESTAREA	135	1	1650	863.70	367.90	395	1784	0.1429	2	1377	0.80	165.37	1649	1637	817	1	3232.00	2943.00
zcj	zcj.edf	RIGHT	3996.00	3794.50	402	447	0.1578	379	4	1	932	1	536.20	387.60	1	379	1310	0.0909	1	932	1.68	12.75	931	912	0.1818	2	0	0	.	1	RECTANGLE_INTERESTAREA	68	2	1821	510.50	381.00	68	1888	0.0909	1	1821	9.14	-178.16	1820	1773	457	1	3852.00	3737.00
zcj	zcj.edf	RIGHT	2736.00	3977.00	402	355	0.1254	355	8	5	2192	2	905.30	396.60	1	355	2546	0.0909	1	2192	1.78	14.25	2191	2172	0.0909	1	0	0	.	1	RECTANGLE_INTERESTAREA	355	1	2192	905.30	396.60	355	2546	0.0909	1	2192	1.78	14.25	2191	2172	836	1	3977.00	3977.00
zcj	zcj.edf	RIGHT	2556.00	3579.00	402	259	0.1847	259	3	1	589	1	497.90	385.40	1	259	847	0.1250	1	589	2.37	162.85	588	565	0.1250	1	0	0	.	1	RECTANGLE_INTERESTAREA	259	1	589	497.90	385.40	259	847	0.1250	1	589	2.37	162.85	588	565	477	1	3579.00	3579.00
zcj	zcj.edf	RIGHT	2700.00	3221.00	402	171	0.1220	171	5	3	957	2	862.20	385.40	1	171	1127	0.1250	1	957	2.79	-6.56	956	931	0.1250	1	0	0	.	1	RECTANGLE_INTERESTAREA	171	1	957	862.20	385.40	171	1127	0.1250	1	957	2.79	-6.56	956	931	837	1	3221.00	3221.00
zcj	zcj.edf	RIGHT	4329.00	2916.50	403	708	0.3299	225	4	1	856	1	486.10	400.00	1	708	1582	0.2000	2	856	3.06	0.13	855	831	0.2000	2	4	1048	.	1	RECTANGLE_INTERESTAREA	483	1	1100	539.50	389.30	708	1582	0.2000	2	856	1.70	6.41	1099	1081	454	1	3258.00	2575.00
zcj	zcj.edf	RIGHT	4292.00	3157.50	403	657	0.3062	169	6	3	1640	2	849.50	392.10	1	565	2236	0.3000	3	1640	10.78	0.98	1639	1583	0.4000	4	4	1048	.	1	RECTANGLE_INTERESTAREA	92	2	2716	897.60	399.50	92	2807	0.1000	1	2716	6.00	3.56	2715	2680	816	1	3514.00	2691.00
zcj	zcj.edf	RIGHT	2738.00	3709.50	403	429	0.2023	246	4	1	705	1	513.10	397.40	1	429	1154	0.2000	2	705	2.10	4.30	704	683	0.2000	2	1	183	.	1	RECTANGLE_INTERESTAREA	183	1	972	548.20	393.60	429	1154	0.2000	2	705	1.56	9.32	971	951	475	1	3964.00	3455.00
zcj	zcj.edf	RIGHT	2736.00	3323.00	402	244	0.1150	244	7	3	1371	2	873.50	373.50	1	244	1614	0.1000	1	1371	2.49	5.47	1370	1346	0.1000	1	1	183	.	1	RECTANGLE_INTERESTAREA	244	1	1371	873.50	373.50	244	1614	0.1000	1	1371	2.49	5.47	1370	1346	836	1	3323.00	3323.00
zcj	zcj.edf	RIGHT	2736.00	3393.00	402	396	0.2598	396	3	1	638	1	512.50	392.30	1	396	1033	0.1250	1	638	1.54	13.98	637	617	0.1250	1	1	371	.	1	RECTANGLE_INTERESTAREA	396	1	638	512.50	392.30	396	1033	0.1250	1	638	1.54	13.98	637	617	474	1	3393.00	3393.00
zcj	zcj.edf	RIGHT	2738.00	3149.50	403	539	0.3537	168	5	3	1261	2	850.30	371.60	1	539	1815	0.2500	2	1261	3.71	8.65	1260	1232	0.2500	2	1	371	.	1	RECTANGLE_INTERESTAREA	371	1	1445	883.00	375.80	539	1815	0.2500	2	1261	1.10	-3.48	1444	1429	837	1	3308.00	2991.00
zcj	zcj.edf	RIGHT	2700.00	3515.00	402	187	0.1049	187	3	1	730	1	543.10	393.70	1	187	916	0.1429	1	730	2.13	17.07	729	708	0.1429	1	1	83	.	1	RECTANGLE_INTERESTAREA	187	1	730	543.10	393.70	187	916	0.1429	1	730	2.13	17.07	729	708	475	1	3515.00	3515.00
zcj	zcj.edf	RIGHT	2700.00	2950.00	402	260	0.1458	177	5	3	1212	2	855.60	384.50	1	260	1488	0.2857	2	1212	2.62	8.28	1211	1188	0.2857	2	1	83	.	1	RECTANGLE_INTERESTAREA	83	1	1406	888.10	376.90	260	1488	0.2857	2	1212	1.11	12.41	1405	1389	837	1	3018.00	2882.00
zcj	zcj.edf	RIGHT	2736.00	4071.00	402	193	0.1177	193	4	1	573	1	489.90	392.40	1	193	765	0.1000	1	573	2.73	5.93	572	547	0.1000	1	0	0	.	1	RECTANGLE_INTERESTAREA	193	1	573	489.90	392.40	193	765	0.1000	1	573	2.73	5.93	572	547	474	1	4071.00	4071.00
zcj	zcj.edf	RIGHT	2775.00	.	403	0	0.0000	.	.	.	.	.	.	.	.	.	.	.	.	.	.	.	.	.	0.0000	0	0	0	.	1	RECTANGLE_INTERESTAREA	.	.	.	.	.	.	.	.	.	.	.	.	.	.	837	0	.	.
zcj	zcj.edf	RIGHT	1296.00	3975.00	402	162	0.0774	162	5	1	905	1	500.00	382.70	1	162	1066	0.0833	1	905	1.82	5.83	904	883	0.0833	1	0	0	.	1	RECTANGLE_INTERESTAREA	162	1	905	500.00	382.70	162	1066	0.0833	1	905	1.82	5.83	904	883	494	1	3975.00	3975.00
zcj	zcj.edf	RIGHT	2736.00	3412.50	402	266	0.1272	31	7	3	1523	2	841.20	395.60	1	31	1553	0.0833	1	1523	9.18	3.99	1522	1481	0.1667	2	0	0	.	1	RECTANGLE_INTERESTAREA	235	2	1679	894.00	366.00	235	1913	0.0833	1	1679	1.82	0.95	1678	1643	836	1	3612.00	3213.00
zcj	zcj.edf	RIGHT	2775.00	4151.00	403	402	0.1841	402	5	1	826	1	523.30	385.90	1	402	1227	0.1000	1	826	1.64	6.27	825	805	0.1000	1	1	125	.	1	RECTANGLE_INTERESTAREA	402	1	826	523.30	385.90	402	1227	0.1000	1	826	1.64	6.27	825	805	475	1	4151.00	4151.00
zcj	zcj.edf	RIGHT	2556.00	4059.00	402	719	0.3292	594	9	3	1934	2	872.40	379.10	1	719	2660	0.2000	2	1934	0.87	-169.37	1933	1921	0.2000	2	1	125	.	1	RECTANGLE_INTERESTAREA	125	1	2536	886.80	377.30	719	2660	0.2000	2	1934	0.38	18.47	2535	2528	839	1	4074.00	4044.00
zcj	zcj.edf	RIGHT	4292.00	3548.00	403	638	0.2205	357	4	1	666	1	496.80	380.20	1	638	1321	0.1667	2	666	1.96	151.95	665	645	0.1667	2	1	281	.	1	RECTANGLE_INTERESTAREA	281	1	1041	530.60	386.90	638	1321	0.1667	2	666	1.24	11.96	1040	1023	454	1	3701.00	3395.00
zcj	zcj.edf	RIGHT	1296.00	3772.00	402	622	0.2150	622	7	3	1636	2	857.30	372.60	1	622	2257	0.0833	1	1636	1.96	10.54	1635	1613	0.0833	1	1	281	.	1	RECTANGLE_INTERESTAREA	622	1	1636	857.30	372.60	622	2257	0.0833	1	1636	1.96	10.54	1635	1613	856	1	3772.00	3772.00
zcj	zcj.edf	RIGHT	2628.00	3755.00	402	386	0.2398	214	3	1	657	1	492.60	379.30	1	386	1060	0.2857	2	657	2.67	6.56	656	633	0.2857	2	2	271	.	1	RECTANGLE_INTERESTAREA	172	1	889	523.90	372.90	386	1060	0.2857	2	657	1.18	17.87	888	871	476	1	3910.00	3600.00
zcj	zcj.edf	RIGHT	4176.00	3110.50	402	443	0.2752	99	5	3	1288	2	856.90	371.40	1	99	1386	0.1429	1	1288	11.24	-8.27	1287	1061	0.2857	2	2	271	.	1	RECTANGLE_INTERESTAREA	344	2	2190	881.70	393.00	344	2533	0.1429	1	2190	5.96	-94.27	2189	1903	816	1	3354.00	2867.00
zcj	zcj.edf	RIGHT	4292.00	3543.00	403	324	0.1806	324	4	1	831	1	521.90	384.40	1	324	1154	0.1250	1	831	1.42	11.55	830	811	0.1250	1	0	0	.	1	RECTANGLE_INTERESTAREA	324	1	831	521.90	384.40	324	1154	0.1250	1	831	1.42	11.55	830	811	454	1	3543.00	3543.00
zcj	zcj.edf	RIGHT	2660.00	3915.00	402	475	0.2648	475	8	3	1943	2	905.80	374.10	1	475	2417	0.1250	1	1943	0.81	2.37	1942	1929	0.1250	1	0	0	.	1	RECTANGLE_INTERESTAREA	475	1	1943	905.80	374.10	475	2417	0.1250	1	1943	0.81	2.37	1942	1929	836	1	3915.00	3915.00
zcj	zcj.edf	RIGHT	2736.00	3121.00	402	572	0.2029	218	6	1	1363	1	483.10	367.80	1	572	1952	0.1818	2	1363	2.64	4.74	1362	1339	0.1818	2	1	354	.	1	RECTANGLE_INTERESTAREA	354	1	1599	521.70	379.80	572	1952	0.1818	2	1363	1.21	-8.87	1598	1581	474	1	3324.00	2918.00
zcj	zcj.edf	RIGHT	4140.00	3882.00	402	394	0.1398	394	11	3	3112	2	910.80	376.80	1	394	3505	0.0909	1	3112	1.10	9.46	3111	3095	0.0909	1	1	354	.	1	RECTANGLE_INTERESTAREA	394	1	3112	910.80	376.80	394	3505	0.0909	1	3112	1.10	9.46	3111	3095	817	1	3882.00	3882.00
zcj	zcj.edf	RIGHT	4181.00	3808.00	403	1875	0.5780	246	5	1	716	1	486.40	380.20	1	1875	2874	0.2353	4	716	3.91	5.54	715	688	0.2353	4	3	1629	.	1	RECTANGLE_INTERESTAREA	140	1	2735	548.50	378.70	1875	2874	0.2353	4	716	0.67	5.45	2734	2717	456	1	4252.00	3527.00
zcj	zcj.edf	RIGHT	4255.00	4029.00	403	418	0.1289	418	11	3	3271	2	894.60	374.80	1	418	3688	0.0588	1	3271	0.55	-118.24	3270	3261	0.0588	1	3	1629	.	1	RECTANGLE_INTERESTAREA	418	1	3271	894.60	374.80	418	3688	0.0588	1	3271	0.55	-118.24	3270	3261	817	1	4029.00	4029.00
zcj	zcj.edf	RIGHT	4292.00	3796.00	403	255	0.1282	255	3	1	825	1	515.40	386.20	1	255	1079	0.1250	1	825	0.59	-175.89	824	812	0.1250	1	1	322	.	1	RECTANGLE_INTERESTAREA	255	1	825	515.40	386.20	255	1079	0.1250	1	825	0.59	-175.89	824	812	454	1	3796.00	3796.00
zcj	zcj.edf	RIGHT	4140.00	3546.00	402	995	0.5003	322	4	3	1137	2	829.10	376.50	1	322	1458	0.1250	1	1137	11.25	0.86	1136	1080	0.3750	3	1	322	.	1	RECTANGLE_INTERESTAREA	496	3	2382	883.30	401.00	496	2877	0.1250	1	2382	4.54	-94.19	2381	2114	817	1	3627.00	3475.00
zcj	zcj.edf	RIGHT	1260.00	3343.00	402	481	0.2147	213	4	1	697	1	499.70	382.70	1	481	1191	0.2222	2	697	3.12	1.09	696	671	0.2222	2	2	724	.	1	RECTANGLE_INTERESTAREA	268	1	924	528.40	371.00	481	1191	0.2222	2	697	0.90	9.03	923	910	494	1	3524.00	3162.00
zcj	zcj.edf	RIGHT	2849.00	3536.50	403	967	0.4317	511	8	3	1681	2	857.60	374.00	1	967	2811	0.2222	2	1681	2.79	3.01	1680	1654	0.2222	2	2	724	.	1	RECTANGLE_INTERESTAREA	456	1	2356	888.90	382.90	967	2811	0.2222	2	1681	5.41	-84.71	2355	2192	836	1	3563.00	3510.00
zcj	zcj.edf	RIGHT	2812.00	3949.00	403	420	0.1352	355	7	1	1879	1	522.60	391.60	1	420	2315	0.1176	2	1879	4.69	178.33	1878	1845	0.1176	2	1	65	.	1	RECTANGLE_INTERESTAREA	65	1	2251	495.30	381.10	420	2315	0.1176	2	1879	1.11	160.21	2250	2234	474	1	4249.00	3649.00
zcj	zcj.edf	RIGHT	2701.00	3982.00	403	477	0.1536	477	13	3	3514	2	881.80	400.50	1	477	3990	0.0588	1	3514	7.04	-97.14	3513	3266	0.0588	1	1	65	.	1	RECTANGLE_INTERESTAREA	477	1	3514	881.80	400.50	477	3990	0.0588	1	3514	7.04	-97.14	3513	3266	838	1	3982.00	3982.00
zcj	zcj.edf	RIGHT	4292.00	4175.00	403	166	0.0578	166	7	1	1770	1	544.80	379.30	1	166	1935	0.0714	1	1770	0.89	8.43	1769	1757	0.0714	1	1	155	.	1	RECTANGLE_INTERESTAREA	166	1	1770	544.80	379.30	166	1935	0.0714	1	1770	0.89	8.43	1769	1757	454	1	4175.00	4175.00
zcj	zcj.edf	RIGHT	3996.00	4026.67	402	785	0.2734	97	9	3	2305	2	917.70	400.80	1	252	2577	0.1429	2	2305	2.95	-12.46	2304	2279	0.2143	3	1	155	.	1	RECTANGLE_INTERESTAREA	533	2	4026	903.70	387.10	533	4558	0.0714	1	4026	0.27	18.14	4025	4020	819	1	4311.00	3830.00
zcj	zcj.edf	RIGHT	2812.00	4022.00	403	108	0.0536	108	3	1	661	1	503.40	387.50	1	108	768	0.1000	1	661	1.44	2.94	660	642	0.1000	1	0	0	.	1	RECTANGLE_INTERESTAREA	108	1	661	503.40	387.50	108	768	0.1000	1	661	1.44	2.94	660	642	474	1	4022.00	4022.00
zcj	zcj.edf	RIGHT	4292.00	3791.00	403	429	0.2129	226	5	3	1264	2	833.60	371.70	1	226	1489	0.1000	1	1264	11.20	3.99	1263	1203	0.2000	2	0	0	.	1	RECTANGLE_INTERESTAREA	203	2	2820	914.40	377.90	203	3022	0.1000	1	2820	1.04	11.43	2819	2805	816	1	3992.00	3590.00
zcj	zcj.edf	RIGHT	2775.00	3973.00	403	55	0.0297	55	4	1	661	1	513.10	378.40	1	55	715	0.0909	1	661	2.06	6.55	660	639	0.0909	1	0	0	.	1	RECTANGLE_INTERESTAREA	55	1	661	513.10	378.40	55	715	0.0909	1	661	2.06	6.55	660	639	475	1	3973.00	3973.00
zcj	zcj.edf	RIGHT	3990.00	.	402	0	0.0000	.	.	.	.	.	.	.	.	.	.	.	.	.	.	.	.	.	0.0000	0	0	0	.	1	RECTANGLE_INTERESTAREA	.	.	.	.	.	.	.	.	.	.	.	.	.	.	817	0	.	.
zcj	zcj.edf	RIGHT	2625.00	4086.00	402	720	0.2596	720	4	1	1169	1	525.60	385.90	1	720	1888	0.1250	1	1169	1.43	5.78	1168	1149	0.1250	1	1	529	.	1	RECTANGLE_INTERESTAREA	720	1	1169	525.60	385.90	720	1888	0.1250	1	1169	1.43	5.78	1168	1149	475	1	4086.00	4086.00
zcj	zcj.edf	RIGHT	2812.00	3720.50	403	1097	0.3955	568	7	3	2311	2	890.00	387.60	1	1097	3419	0.2500	2	2311	0.98	8.24	2310	2295	0.2500	2	1	529	.	1	RECTANGLE_INTERESTAREA	529	1	2891	865.00	385.70	1097	3419	0.2500	2	2311	0.63	-177.57	2890	2879	836	1	3958.00	3483.00
zcj	zcj.edf	RIGHT	2812.00	3631.50	403	475	0.1678	236	4	1	774	1	504.20	375.80	1	475	1264	0.1818	2	774	2.25	7.15	773	751	0.1818	2	2	563	.	1	RECTANGLE_INTERESTAREA	239	1	1026	535.40	376.90	475	1264	0.1818	2	774	1.03	12.19	1025	1010	474	1	3862.00	3401.00
zcj	zcj.edf	RIGHT	2628.00	3689.50	402	579	0.2045	324	6	3	1327	2	857.60	374.70	1	324	1650	0.0909	1	1327	11.32	0.99	1326	1265	0.1818	2	2	563	.	1	RECTANGLE_INTERESTAREA	255	2	2446	909.50	393.90	255	2700	0.0909	1	2446	1.18	15.64	2445	2428	838	1	3975.00	3404.00
zcj	zcj.edf	RIGHT	2660.00	3578.00	402	366	0.1928	83	4	1	733	1	510.30	375.40	1	83	815	0.1111	1	733	3.34	7.39	732	707	0.2222	2	0	0	.	1	RECTANGLE_INTERESTAREA	283	2	1201	510.70	389.60	283	1483	0.1111	1	1201	1.27	178.27	1200	1184	474	1	3993.00	3163.00
zcj	zcj.edf	RIGHT	2664.00	.	402	0	0.0000	.	.	.	.	.	.	.	.	.	.	.	.	.	.	.	.	.	0.0000	0	0	0	.	1	RECTANGLE_INTERESTAREA	.	.	.	.	.	.	.	.	.	.	.	.	.	.	837	0	.	.
zcj	zcj.edf	RIGHT	2775.00	4157.00	403	273	0.1141	273	4	1	742	1	494.30	388.40	1	273	1014	0.1000	1	742	2.93	0.61	741	718	0.1000	1	0	0	.	1	RECTANGLE_INTERESTAREA	273	1	742	494.30	388.40	273	1014	0.1000	1	742	2.93	0.61	741	718	475	1	4157.00	4157.00
zcj	zcj.edf	RIGHT	4140.00	.	402	0	0.0000	.	.	.	.	.	.	.	.	.	.	.	.	.	.	.	.	.	0.0000	0	0	0	.	1	RECTANGLE_INTERESTAREA	.	.	.	.	.	.	.	.	.	.	.	.	.	.	817	0	.	.
zcj	zcj.edf	RIGHT	2627.00	3600.00	403	314	0.1713	314	4	1	878	1	514.80	380.30	1	314	1191	0.1250	1	878	0.42	39.10	877	868	0.1250	1	0	0	.	1	RECTANGLE_INTERESTAREA	314	1	878	514.80	380.30	314	1191	0.1250	1	878	0.42	39.10	877	868	477	1	3600.00	3600.00
zcj	zcj.edf	RIGHT	2812.00	3188.00	403	396	0.2160	396	7	3	1620	2	889.30	373.40	1	396	2015	0.1250	1	1620	1.08	7.74	1619	1605	0.1250	1	0	0	.	1	RECTANGLE_INTERESTAREA	396	1	1620	889.30	373.40	396	2015	0.1250	1	1620	1.08	7.74	1619	1605	836	1	3188.00	3188.00
zcj	zcj.edf	RIGHT	4292.00	.	403	0	0.0000	.	.	.	.	.	.	.	.	.	.	.	.	.	.	.	.	.	0.0000	0	0	0	.	1	RECTANGLE_INTERESTAREA	.	.	.	.	.	.	.	.	.	.	.	.	.	.	454	0	.	.
zcj	zcj.edf	RIGHT	4292.00	.	403	0	0.0000	.	.	.	.	.	.	.	.	.	.	.	.	.	.	.	.	.	0.0000	0	0	0	.	1	RECTANGLE_INTERESTAREA	.	.	.	.	.	.	.	.	.	.	.	.	.	.	816	0	.	.
zcj	zcj.edf	RIGHT	4068.00	.	402	0	0.0000	.	.	.	.	.	.	.	.	.	.	.	.	.	.	.	.	.	0.0000	0	0	0	.	1	RECTANGLE_INTERESTAREA	.	.	.	.	.	.	.	.	.	.	.	.	.	.	456	0	.	.
zcj	zcj.edf	RIGHT	2736.00	3541.00	402	306	0.1291	306	6	1	1244	1	861.20	367.80	1	306	1549	0.0909	1	1244	0.60	-125.96	1243	1233	0.0909	1	0	0	.	1	RECTANGLE_INTERESTAREA	306	1	1244	861.20	367.80	306	1549	0.0909	1	1244	0.60	-125.96	1243	1233	836	0	3541.00	3541.00
zcj	zcj.edf	RIGHT	2812.00	.	403	0	0.0000	.	.	.	.	.	.	.	.	.	.	.	.	.	.	.	.	.	0.0000	0	0	0	.	1	RECTANGLE_INTERESTAREA	.	.	.	.	.	.	.	.	.	.	.	.	.	.	474	0	.	.
zcj	zcj.edf	RIGHT	2592.00	.	402	0	0.0000	.	.	.	.	.	.	.	.	.	.	.	.	.	.	.	.	.	0.0000	0	0	0	.	1	RECTANGLE_INTERESTAREA	.	.	.	.	.	.	.	.	.	.	.	.	.	.	838	0	.	.
zcj	zcj.edf	RIGHT	2812.00	.	403	0	0.0000	.	.	.	.	.	.	.	.	.	.	.	.	.	.	.	.	.	0.0000	0	0	0	.	1	RECTANGLE_INTERESTAREA	.	.	.	.	.	.	.	.	.	.	.	.	.	.	474	0	.	.
zcj	zcj.edf	RIGHT	2738.00	3835.00	403	433	0.2825	433	6	1	1379	1	871.80	382.20	1	433	1811	0.1111	1	1379	4.18	0.37	1378	1349	0.1111	1	0	0	.	1	RECTANGLE_INTERESTAREA	433	1	1379	871.80	382.20	433	1811	0.1111	1	1379	4.18	0.37	1378	1349	837	0	3835.00	3835.00
zcj	zcj.edf	RIGHT	2628.00	.	402	0	0.0000	.	.	.	.	.	.	.	.	.	.	.	.	.	.	.	.	.	0.0000	0	0	0	.	1	RECTANGLE_INTERESTAREA	.	.	.	.	.	.	.	.	.	.	.	.	.	.	476	0	.	.
zcj	zcj.edf	RIGHT	2628.00	.	402	0	0.0000	.	.	.	.	.	.	.	.	.	.	.	.	.	.	.	.	.	0.0000	0	0	0	.	1	RECTANGLE_INTERESTAREA	.	.	.	.	.	.	.	.	.	.	.	.	.	.	838	0	.	.
zcj	zcj.edf	RIGHT	4292.00	4228.00	403	583	0.2488	415	3	1	579	1	481.50	371.70	1	583	1184	0.1667	2	579	11.16	1.68	578	528	0.1667	2	1	168	.	1	RECTANGLE_INTERESTAREA	168	1	1017	530.30	371.00	583	1184	0.1667	2	579	1.99	7.47	1016	994	454	1	4384.00	4072.00
zcj	zcj.edf	RIGHT	2772.00	.	402	0	0.0000	.	.	.	.	.	.	.	.	.	.	.	.	.	.	.	.	.	0.0000	0	1	168	.	1	RECTANGLE_INTERESTAREA	.	.	.	.	.	.	.	.	.	.	.	.	.	.	836	0	.	.
zcj	zcj.edf	RIGHT	2700.00	3748.00	402	196	0.0842	196	6	1	1133	1	539.40	380.40	1	196	1328	0.0667	1	1133	1.05	8.59	1132	1116	0.0667	1	0	0	.	1	RECTANGLE_INTERESTAREA	196	1	1133	539.40	380.40	196	1328	0.0667	1	1133	1.05	8.59	1132	1116	475	1	3748.00	3748.00
zcj	zcj.edf	RIGHT	2700.00	.	402	0	0.0000	.	.	.	.	.	.	.	.	.	.	.	.	.	.	.	.	.	0.0000	0	0	0	.	1	RECTANGLE_INTERESTAREA	.	.	.	.	.	.	.	.	.	.	.	.	.	.	837	0	.	.
zcj	zcj.edf	RIGHT	2812.00	.	403	0	0.0000	.	.	.	.	.	.	.	.	.	.	.	.	.	.	.	.	.	0.0000	0	0	0	.	1	RECTANGLE_INTERESTAREA	.	.	.	.	.	.	.	.	.	.	.	.	.	.	474	0	.	.
zcj	zcj.edf	RIGHT	2738.00	.	403	0	0.0000	.	.	.	.	.	.	.	.	.	.	.	.	.	.	.	.	.	0.0000	0	0	0	.	1	RECTANGLE_INTERESTAREA	.	.	.	.	.	.	.	.	.	.	.	.	.	.	837	0	.	.
zcj	zcj.edf	RIGHT	2664.00	3164.00	402	542	0.2379	542	4	1	871	1	522.70	383.30	1	542	1412	0.1250	1	871	0.70	29.18	870	859	0.1250	1	0	0	.	1	RECTANGLE_INTERESTAREA	542	1	871	522.70	383.30	542	1412	0.1250	1	871	0.70	29.18	870	859	475	1	3164.00	3164.00
zcj	zcj.edf	RIGHT	2736.00	3685.00	402	997	0.4377	997	7	3	1919	2	893.30	393.90	1	997	2915	0.1250	1	1919	1.63	4.53	1918	1898	0.1250	1	0	0	.	1	RECTANGLE_INTERESTAREA	997	1	1919	893.30	393.90	997	2915	0.1250	1	1919	1.63	4.53	1918	1898	836	1	3685.00	3685.00
zcj	zcj.edf	RIGHT	4292.00	4301.00	403	59	0.0244	59	4	1	1165	1	491.50	389.00	1	59	1223	0.1000	1	1165	3.27	-178.12	1164	1137	0.1000	1	0	0	.	1	RECTANGLE_INTERESTAREA	59	1	1165	491.50	389.00	59	1223	0.1000	1	1165	3.27	-178.12	1164	1137	454	1	4301.00	4301.00
zcj	zcj.edf	RIGHT	4292.00	4047.00	403	244	0.1010	244	6	3	2150	2	894.00	386.80	1	244	2393	0.1000	1	2150	10.91	2.42	2149	2098	0.1000	1	0	0	.	1	RECTANGLE_INTERESTAREA	244	1	2150	894.00	386.80	244	2393	0.1000	1	2150	10.91	2.42	2149	2098	816	1	4047.00	4047.00
zcj	zcj.edf	RIGHT	2736.00	3838.00	402	746	0.2857	746	4	1	725	1	509.70	397.00	1	746	1470	0.1111	1	725	4.03	4.50	724	696	0.1111	1	0	0	.	1	RECTANGLE_INTERESTAREA	746	1	725	509.70	397.00	746	1470	0.1111	1	725	4.03	4.50	724	696	474	1	3838.00	3838.00
zcj	zcj.edf	RIGHT	2812.00	.	403	0	0.0000	.	.	.	.	.	.	.	.	.	.	.	.	.	.	.	.	.	0.0000	0	0	0	.	1	RECTANGLE_INTERESTAREA	.	.	.	.	.	.	.	.	.	.	.	.	.	.	836	0	.	.
zcj	zcj.edf	RIGHT	2812.00	.	403	0	0.0000	.	.	.	.	.	.	.	.	.	.	.	.	.	.	.	.	.	0.0000	0	0	0	.	1	RECTANGLE_INTERESTAREA	.	.	.	.	.	.	.	.	.	.	.	.	.	.	474	0	.	.
zcj	zcj.edf	RIGHT	2628.00	.	402	0	0.0000	.	.	.	.	.	.	.	.	.	.	.	.	.	.	.	.	.	0.0000	0	0	0	.	1	RECTANGLE_INTERESTAREA	.	.	.	.	.	.	.	.	.	.	.	.	.	.	838	0	.	.
zcj	zcj.edf	RIGHT	2812.00	.	403	0	0.0000	.	.	.	.	.	.	.	.	.	.	.	.	.	.	.	.	.	0.0000	0	0	0	.	1	RECTANGLE_INTERESTAREA	.	.	.	.	.	.	.	.	.	.	.	.	.	.	474	0	.	.
zcj	zcj.edf	RIGHT	2812.00	.	403	0	0.0000	.	.	.	.	.	.	.	.	.	.	.	.	.	.	.	.	.	0.0000	0	0	0	.	1	RECTANGLE_INTERESTAREA	.	.	.	.	.	.	.	.	.	.	.	.	.	.	836	0	.	.
zcj	zcj.edf	RIGHT	2628.00	3720.00	402	60	0.0206	60	5	1	1020	1	498.80	384.80	1	60	1079	0.0769	1	1020	1.68	7.90	1019	1000	0.0769	1	0	0	.	1	RECTANGLE_INTERESTAREA	60	1	1020	498.80	384.80	60	1079	0.0769	1	1020	1.68	7.90	1019	1000	476	1	3720.00	3720.00
zcj	zcj.edf	RIGHT	2664.00	.	402	0	0.0000	.	.	.	.	.	.	.	.	.	.	.	.	.	.	.	.	.	0.0000	0	0	0	.	1	RECTANGLE_INTERESTAREA	.	.	.	.	.	.	.	.	.	.	.	.	.	.	837	0	.	.
zcj	zcj.edf	RIGHT	2772.00	3656.00	402	40	0.0226	40	4	1	696	1	500.70	381.10	1	40	735	0.0833	1	696	3.24	174.14	695	668	0.0833	1	0	0	.	1	RECTANGLE_INTERESTAREA	40	1	696	500.70	381.10	40	735	0.0833	1	696	3.24	174.14	695	668	474	1	3656.00	3656.00
zcj	zcj.edf	RIGHT	2484.00	.	402	0	0.0000	.	.	.	.	.	.	.	.	.	.	.	.	.	.	.	.	.	0.0000	0	0	0	.	1	RECTANGLE_INTERESTAREA	.	.	.	.	.	.	.	.	.	.	.	.	.	.	840	0	.	.
zcj	zcj.edf	RIGHT	2812.00	.	403	0	0.0000	.	.	.	.	.	.	.	.	.	.	.	.	.	.	.	.	.	0.0000	0	1	345	.	1	RECTANGLE_INTERESTAREA	.	.	.	.	.	.	.	.	.	.	.	.	.	.	474	0	.	.
zcj	zcj.edf	RIGHT	4255.00	3427.00	403	508	0.3044	163	8	1	1490	1	853.60	390.30	1	508	2017	0.1667	2	1490	9.53	4.33	1489	1445	0.1667	2	1	345	.	1	RECTANGLE_INTERESTAREA	345	1	1673	901.60	367.70	508	2017	0.1667	2	1490	1.44	4.23	1672	1653	817	0	3579.00	3275.00
zcj	zcj.edf	RIGHT	2628.00	.	402	0	0.0000	.	.	.	.	.	.	.	.	.	.	.	.	.	.	.	.	.	0.0000	0	1	54	.	1	RECTANGLE_INTERESTAREA	.	.	.	.	.	.	.	.	.	.	.	.	.	.	476	0	.	.
zcj	zcj.edf	RIGHT	4176.00	3824.50	402	193	0.0901	139	4	1	1216	1	825.40	370.80	1	193	1432	0.2222	2	1216	11.04	4.38	1215	1160	0.2222	2	1	54	.	1	RECTANGLE_INTERESTAREA	54	1	1379	897.60	377.10	193	1432	0.2222	2	1216	2.27	-8.21	1378	1355	816	0	3853.00	3796.00
zcj	zcj.edf	RIGHT	2772.00	4291.00	402	78	0.0506	78	3	1	622	1	501.50	400.70	1	78	699	0.1250	1	622	10.82	0.87	621	572	0.1250	1	0	0	.	1	RECTANGLE_INTERESTAREA	78	1	622	501.50	400.70	78	699	0.1250	1	622	10.82	0.87	621	572	474	1	4291.00	4291.00
zcj	zcj.edf	RIGHT	2772.00	3681.00	402	234	0.1518	234	6	3	1591	2	893.60	390.50	1	234	1824	0.1250	1	1591	3.37	-6.14	1590	1563	0.1250	1	0	0	.	1	RECTANGLE_INTERESTAREA	234	1	1591	893.60	390.50	234	1824	0.1250	1	1591	3.37	-6.14	1590	1563	836	1	3681.00	3681.00
zcj	zcj.edf	RIGHT	2736.00	3723.00	402	824	0.3627	824	4	1	972	1	535.70	380.40	1	824	1795	0.1429	1	972	1.39	4.60	971	952	0.1429	1	0	0	.	1	RECTANGLE_INTERESTAREA	824	1	972	535.70	380.40	824	1795	0.1429	1	972	1.39	4.60	971	952	474	1	3723.00	3723.00
zcj	zcj.edf	RIGHT	4104.00	.	402	0	0.0000	.	.	.	.	.	.	.	.	.	.	.	.	.	.	.	.	.	0.0000	0	0	0	.	1	RECTANGLE_INTERESTAREA	.	.	.	.	.	.	.	.	.	.	.	.	.	.	817	0	.	.
zcj	zcj.edf	RIGHT	2812.00	3660.00	403	635	0.2223	635	3	1	745	1	512.70	385.80	1	635	1379	0.0769	1	745	1.42	19.27	744	725	0.0769	1	0	0	.	1	RECTANGLE_INTERESTAREA	635	1	745	512.70	385.80	635	1379	0.0769	1	745	1.42	19.27	744	725	474	1	3660.00	3660.00
zcj	zcj.edf	RIGHT	2736.00	.	402	0	0.0000	.	.	.	.	.	.	.	.	.	.	.	.	.	.	.	.	.	0.0000	0	0	0	.	1	RECTANGLE_INTERESTAREA	.	.	.	.	.	.	.	.	.	.	.	.	.	.	836	0	.	.
zcj	zcj.edf	RIGHT	4292.00	3202.00	403	141	0.0464	141	7	1	1230	1	524.60	391.50	1	141	1370	0.0625	1	1230	0.55	10.57	1229	1222	0.0625	1	2	393	.	1	RECTANGLE_INTERESTAREA	141	1	1230	524.60	391.50	141	1370	0.0625	1	1230	0.55	10.57	1229	1222	454	1	3202.00	3202.00
zcj	zcj.edf	RIGHT	2664.00	3557.67	402	679	0.2236	230	8	3	1440	2	894.90	367.20	1	230	1669	0.0625	1	1440	13.32	4.32	1439	1371	0.1875	3	2	393	.	1	RECTANGLE_INTERESTAREA	163	2	3492	874.70	394.40	449	3654	0.1250	2	3197	0.54	-5.73	3491	3483	837	1	3966.00	2850.00
zcj	zcj.edf	RIGHT	2812.00	3330.50	403	933	0.4176	820	4	1	624	1	493.90	374.80	1	933	1572	0.1818	2	624	1.35	150.53	623	609	0.1818	2	1	113	.	1	RECTANGLE_INTERESTAREA	113	1	1460	531.00	368.70	933	1572	0.1818	2	624	1.06	13.15	1459	1444	474	1	3359.00	3302.00
zcj	zcj.edf	RIGHT	4329.00	3763.00	403	319	0.1428	319	8	3	2160	2	911.60	380.60	1	319	2478	0.0909	1	2160	0.87	-1.08	2159	2146	0.0909	1	1	113	.	1	RECTANGLE_INTERESTAREA	319	1	2160	911.60	380.60	319	2478	0.0909	1	2160	0.87	-1.08	2159	2146	816	1	3763.00	3763.00
zcj	zcj.edf	RIGHT	2772.00	4226.00	402	43	0.0146	43	4	1	1081	1	505.00	398.60	1	43	1123	0.0909	1	1081	2.65	-0.45	1080	1057	0.0909	1	0	0	.	1	RECTANGLE_INTERESTAREA	43	1	1081	505.00	398.60	43	1123	0.0909	1	1081	2.65	-0.45	1080	1057	474	1	4226.00	4226.00
zcj	zcj.edf	RIGHT	2849.00	4404.00	403	254	0.0860	254	8	3	2246	2	891.30	399.20	1	254	2499	0.0909	1	2246	3.84	-5.60	2245	2218	0.0909	1	0	0	.	1	RECTANGLE_INTERESTAREA	254	1	2246	891.30	399.20	254	2499	0.0909	1	2246	3.84	-5.60	2245	2218	836	1	4404.00	4404.00
zcj	zcj.edf	RIGHT	2628.00	3683.00	402	680	0.1406	326	9	1	2589	1	505.60	385.80	1	680	3279	0.1053	2	2589	3.61	174.32	2588	2559	0.1053	2	2	620	.	1	RECTANGLE_INTERESTAREA	354	1	2926	519.20	369.60	680	3279	0.1053	2	2589	0.64	15.43	2925	2915	476	1	4046.00	3320.00
zcj	zcj.edf	RIGHT	4176.00	3289.00	402	266	0.0550	266	11	3	3338	2	870.90	366.50	1	266	3603	0.0526	1	3338	12.58	2.37	3337	3280	0.0526	1	2	620	.	1	RECTANGLE_INTERESTAREA	266	1	3338	870.90	366.50	266	3603	0.0526	1	3338	12.58	2.37	3337	3280	816	1	3289.00	3289.00
zcj	zcj.edf	RIGHT	2701.00	3739.00	403	414	0.1642	414	3	1	767	1	528.50	400.30	1	414	1180	0.0625	1	767	1.74	16.89	766	745	0.0625	1	0	0	.	1	RECTANGLE_INTERESTAREA	414	1	767	528.50	400.30	414	1180	0.0625	1	767	1.74	16.89	766	745	476	1	3739.00	3739.00
zcj	zcj.edf	RIGHT	4292.00	.	403	0	0.0000	.	.	.	.	.	.	.	.	.	.	.	.	.	.	.	.	.	0.0000	0	0	0	.	1	RECTANGLE_INTERESTAREA	.	.	.	.	.	.	.	.	.	.	.	.	.	.	816	0	.	.
zcj	zcj.edf	RIGHT	2664.00	.	402	0	0.0000	.	.	.	.	.	.	.	.	.	.	.	.	.	.	.	.	.	0.0000	0	0	0	.	1	RECTANGLE_INTERESTAREA	.	.	.	.	.	.	.	.	.	.	.	.	.	.	475	0	.	.
zcj	zcj.edf	RIGHT	2700.00	4128.00	402	231	0.1137	231	8	1	1917	1	885.30	370.70	1	231	2147	0.0909	1	1917	2.97	-4.95	1916	1826	0.0909	1	0	0	.	1	RECTANGLE_INTERESTAREA	231	1	1917	885.30	370.70	231	2147	0.0909	1	1917	2.97	-4.95	1916	1826	837	0	4128.00	4128.00
zcj	zcj.edf	RIGHT	2812.00	3622.50	403	261	0.1149	190	4	1	843	1	515.10	378.90	1	261	1111	0.1818	2	843	0.38	15.04	842	835	0.1818	2	1	71	.	1	RECTANGLE_INTERESTAREA	71	1	1041	501.80	375.00	261	1111	0.1818	2	843	0.28	166.79	1040	1033	474	1	3708.00	3537.00
zcj	zcj.edf	RIGHT	4218.00	4147.00	403	253	0.1114	253	9	3	2036	2	920.70	395.00	1	253	2288	0.0909	1	2036	0.83	1.81	2035	2023	0.0909	1	1	71	.	1	RECTANGLE_INTERESTAREA	253	1	2036	920.70	395.00	253	2288	0.0909	1	2036	0.83	1.81	2035	2023	817	1	4147.00	4147.00
zcj	zcj.edf	RIGHT	2700.00	.	402	0	0.0000	.	.	.	.	.	.	.	.	.	.	.	.	.	.	.	.	.	0.0000	0	0	0	.	1	RECTANGLE_INTERESTAREA	.	.	.	.	.	.	.	.	.	.	.	.	.	.	475	0	.	.
zcj	zcj.edf	RIGHT	4068.00	.	402	0	0.0000	.	.	.	.	.	.	.	.	.	.	.	.	.	.	.	.	.	0.0000	0	0	0	.	1	RECTANGLE_INTERESTAREA	.	.	.	.	.	.	.	.	.	.	.	.	.	.	818	0	.	.
zcj	zcj.edf	RIGHT	2664.00	3840.00	402	182	0.1016	182	5	1	1061	1	526.20	389.90	1	182	1242	0.0909	1	1061	0.96	13.62	1060	1045	0.0909	1	0	0	.	1	RECTANGLE_INTERESTAREA	182	1	1061	526.20	389.90	182	1242	0.0909	1	1061	0.96	13.62	1060	1045	475	1	3840.00	3840.00
zcj	zcj.edf	RIGHT	4176.00	.	402	0	0.0000	.	.	.	.	.	.	.	.	.	.	.	.	.	.	.	.	.	0.0000	0	0	0	.	1	RECTANGLE_INTERESTAREA	.	.	.	.	.	.	.	.	.	.	.	.	.	.	816	0	.	.
zcj	zcj.edf	RIGHT	2736.00	3796.00	402	299	0.1411	299	5	1	1066	1	497.10	383.50	1	299	1364	0.0909	1	1066	1.27	170.81	1065	1049	0.0909	1	0	0	.	1	RECTANGLE_INTERESTAREA	299	1	1066	497.10	383.50	299	1364	0.0909	1	1066	1.27	170.81	1065	1049	474	1	3796.00	3796.00
zcj	zcj.edf	RIGHT	4181.00	.	403	0	0.0000	.	.	.	.	.	.	.	.	.	.	.	.	.	.	.	.	.	0.0000	0	0	0	.	1	RECTANGLE_INTERESTAREA	.	.	.	.	.	.	.	.	.	.	.	.	.	.	818	0	.	.
zcj	zcj.edf	RIGHT	4329.00	.	403	0	0.0000	.	.	.	.	.	.	.	.	.	.	.	.	.	.	.	.	.	0.0000	0	0	0	.	1	RECTANGLE_INTERESTAREA	.	.	.	.	.	.	.	.	.	.	.	.	.	.	454	0	.	.
zcj	zcj.edf	RIGHT	2812.00	.	403	0	0.0000	.	.	.	.	.	.	.	.	.	.	.	.	.	.	.	.	.	0.0000	0	0	0	.	1	RECTANGLE_INTERESTAREA	.	.	.	.	.	.	.	.	.	.	.	.	.	.	836	0	.	.
zcj	zcj.edf	RIGHT	2736.00	.	402	0	0.0000	.	.	.	.	.	.	.	.	.	.	.	.	.	.	.	.	.	0.0000	0	0	0	.	1	RECTANGLE_INTERESTAREA	.	.	.	.	.	.	.	.	.	.	.	.	.	.	474	0	.	.
zcj	zcj.edf	RIGHT	2556.00	.	402	0	0.0000	.	.	.	.	.	.	.	.	.	.	.	.	.	.	.	.	.	0.0000	0	0	0	.	1	RECTANGLE_INTERESTAREA	.	.	.	.	.	.	.	.	.	.	.	.	.	.	839	0	.	.
zcj	zcj.edf	RIGHT	2628.00	.	402	0	0.0000	.	.	.	.	.	.	.	.	.	.	.	.	.	.	.	.	.	0.0000	0	0	0	.	1	RECTANGLE_INTERESTAREA	.	.	.	.	.	.	.	.	.	.	.	.	.	.	476	0	.	.
zcj	zcj.edf	RIGHT	2736.00	3530.00	402	232	0.1234	232	8	1	2038	1	881.80	381.80	1	232	2269	0.1111	1	2038	1.37	163.24	2037	2018	0.1111	1	0	0	.	1	RECTANGLE_INTERESTAREA	232	1	2038	881.80	381.80	232	2269	0.1111	1	2038	1.37	163.24	2037	2018	836	0	3530.00	3530.00
zcj	zcj.edf	RIGHT	2700.00	3924.00	402	254	0.0945	254	5	1	1594	1	495.90	388.00	1	254	1847	0.0833	1	1594	1.72	4.08	1593	1572	0.0833	1	0	0	.	1	RECTANGLE_INTERESTAREA	254	1	1594	495.90	388.00	254	1847	0.0833	1	1594	1.72	4.08	1593	1572	475	1	3924.00	3924.00
zcj	zcj.edf	RIGHT	2555.00	.	402	0	0.0000	.	.	.	.	.	.	.	.	.	.	.	.	.	.	.	.	.	0.0000	0	0	0	.	1	RECTANGLE_INTERESTAREA	.	.	.	.	.	.	.	.	.	.	.	.	.	.	838	0	.	.
zcj	zcj.edf	RIGHT	2628.00	.	402	0	0.0000	.	.	.	.	.	.	.	.	.	.	.	.	.	.	.	.	.	0.0000	0	0	0	.	1	RECTANGLE_INTERESTAREA	.	.	.	.	.	.	.	.	.	.	.	.	.	.	476	0	.	.
zcj	zcj.edf	RIGHT	2736.00	3085.00	402	111	0.0925	111	5	1	1271	1	896.30	371.80	1	111	1381	0.1429	1	1271	4.23	17.07	1270	1129	0.1429	1	0	0	.	1	RECTANGLE_INTERESTAREA	111	1	1271	896.30	371.80	111	1381	0.1429	1	1271	4.23	17.07	1270	1129	836	0	3085.00	3085.00
zcj	zcj.edf	RIGHT	2664.00	3785.00	402	138	0.0816	138	5	1	629	1	499.70	375.50	1	138	766	0.0909	1	629	2.30	173.66	628	606	0.0909	1	0	0	.	1	RECTANGLE_INTERESTAREA	138	1	629	499.70	375.50	138	766	0.0909	1	629	2.30	173.66	628	606	475	1	3785.00	3785.00
zcj	zcj.edf	RIGHT	2738.00	2958.00	403	263	0.1555	263	7	3	1171	2	880.70	369.90	1	263	1433	0.0909	1	1171	2.37	-1.31	1170	1148	0.0909	1	0	0	.	1	RECTANGLE_INTERESTAREA	263	1	1171	880.70	369.90	263	1433	0.0909	1	1171	2.37	-1.31	1170	1148	837	1	2958.00	2958.00
zcj	zcj.edf	RIGHT	4292.00	.	403	0	0.0000	.	.	.	.	.	.	.	.	.	.	.	.	.	.	.	.	.	0.0000	0	0	0	.	1	RECTANGLE_INTERESTAREA	.	.	.	.	.	.	.	.	.	.	.	.	.	.	454	0	.	.
zcj	zcj.edf	RIGHT	2738.00	3678.00	403	101	0.0823	101	4	1	1043	1	850.80	366.90	1	101	1143	0.1250	1	1043	11.66	5.81	1042	991	0.1250	1	0	0	.	1	RECTANGLE_INTERESTAREA	101	1	1043	850.80	366.90	101	1143	0.1250	1	1043	11.66	5.81	1042	991	837	0	3678.00	3678.00
zcj	zcj.edf	RIGHT	2772.00	.	402	0	0.0000	.	.	.	.	.	.	.	.	.	.	.	.	.	.	.	.	.	0.0000	0	0	0	.	1	RECTANGLE_INTERESTAREA	.	.	.	.	.	.	.	.	.	.	.	.	.	.	474	0	.	.
zcj	zcj.edf	RIGHT	2812.00	.	403	0	0.0000	.	.	.	.	.	.	.	.	.	.	.	.	.	.	.	.	.	0.0000	0	0	0	.	1	RECTANGLE_INTERESTAREA	.	.	.	.	.	.	.	.	.	.	.	.	.	.	836	0	.	.
zcj	zcj.edf	RIGHT	4176.00	3424.00	402	251	0.1362	251	4	1	943	1	565.00	392.30	1	251	1193	0.0714	1	943	2.29	6.74	942	919	0.0714	1	0	0	.	1	RECTANGLE_INTERESTAREA	251	1	943	565.00	392.30	251	1193	0.0714	1	943	2.29	6.74	942	919	454	1	3424.00	3424.00
zcj	zcj.edf	RIGHT	2772.00	.	402	0	0.0000	.	.	.	.	.	.	.	.	.	.	.	.	.	.	.	.	.	0.0000	0	0	0	.	1	RECTANGLE_INTERESTAREA	.	.	.	.	.	.	.	.	.	.	.	.	.	.	836	0	.	.
zcj	zcj.edf	RIGHT	2849.00	.	403	0	0.0000	.	.	.	.	.	.	.	.	.	.	.	.	.	.	.	.	.	0.0000	0	0	0	.	1	RECTANGLE_INTERESTAREA	.	.	.	.	.	.	.	.	.	.	.	.	.	.	474	0	.	.
zcj	zcj.edf	RIGHT	2700.00	.	402	0	0.0000	.	.	.	.	.	.	.	.	.	.	.	.	.	.	.	.	.	0.0000	0	0	0	.	1	RECTANGLE_INTERESTAREA	.	.	.	.	.	.	.	.	.	.	.	.	.	.	837	0	.	.
zcj	zcj.edf	RIGHT	2736.00	3720.00	402	299	0.1281	299	4	1	898	1	516.40	399.60	1	299	1196	0.0769	1	898	1.18	2.53	897	880	0.0769	1	1	28	.	1	RECTANGLE_INTERESTAREA	299	1	898	516.40	399.60	299	1196	0.0769	1	898	1.18	2.53	897	880	474	1	3720.00	3720.00
zcj	zcj.edf	RIGHT	2736.00	3798.50	402	210	0.0900	182	6	3	1430	2	880.00	377.10	1	210	1654	0.1538	2	1430	6.43	3.33	1429	1387	0.1538	2	1	28	.	1	RECTANGLE_INTERESTAREA	28	1	1627	906.60	388.40	210	1654	0.1538	2	1430	0.98	-7.82	1626	1612	836	1	3802.00	3795.00
zcj	zcj.edf	RIGHT	2736.00	.	402	0	0.0000	.	.	.	.	.	.	.	.	.	.	.	.	.	.	.	.	.	0.0000	0	0	0	.	1	RECTANGLE_INTERESTAREA	.	.	.	.	.	.	.	.	.	.	.	.	.	.	474	0	.	.
zcj	zcj.edf	RIGHT	2664.00	.	402	0	0.0000	.	.	.	.	.	.	.	.	.	.	.	.	.	.	.	.	.	0.0000	0	0	0	.	1	RECTANGLE_INTERESTAREA	.	.	.	.	.	.	.	.	.	.	.	.	.	.	837	0	.	.
zcj	zcj.edf	RIGHT	2812.00	3888.00	403	593	0.2763	593	3	1	600	1	525.20	402.00	1	593	1192	0.1000	1	600	2.19	-176.75	599	576	0.1000	1	0	0	.	1	RECTANGLE_INTERESTAREA	593	1	600	525.20	402.00	593	1192	0.1000	1	600	2.19	-176.75	599	576	474	1	3888.00	3888.00
zcj	zcj.edf	RIGHT	2812.00	.	403	0	0.0000	.	.	.	.	.	.	.	.	.	.	.	.	.	.	.	.	.	0.0000	0	0	0	.	1	RECTANGLE_INTERESTAREA	.	.	.	.	.	.	.	.	.	.	.	.	.	.	836	0	.	.
zcj	zcj.edf	RIGHT	2812.00	.	403	0	0.0000	.	.	.	.	.	.	.	.	.	.	.	.	.	.	.	.	.	0.0000	0	1	64	.	1	RECTANGLE_INTERESTAREA	.	.	.	.	.	.	.	.	.	.	.	.	.	.	474	0	.	.
zcj	zcj.edf	RIGHT	2849.00	3655.50	403	106	0.0803	42	4	1	967	1	849.60	366.90	1	106	1086	0.2500	2	967	10.90	6.38	966	916	0.2500	2	1	64	.	1	RECTANGLE_INTERESTAREA	64	1	1023	837.00	366.70	106	1086	0.2500	2	967	0.09	71.95	1022	1009	836	0	3681.00	3630.00
zcj	zcj.edf	RIGHT	2736.00	.	402	0	0.0000	.	.	.	.	.	.	.	.	.	.	.	.	.	.	.	.	.	0.0000	0	0	0	.	1	RECTANGLE_INTERESTAREA	.	.	.	.	.	.	.	.	.	.	.	.	.	.	474	0	.	.
zcj	zcj.edf	RIGHT	4292.00	4026.00	403	305	0.1753	305	8	1	2027	1	838.70	366.40	1	305	2331	0.1111	1	2027	0.68	174.58	2026	2013	0.1111	1	0	0	.	1	RECTANGLE_INTERESTAREA	305	1	2027	838.70	366.40	305	2331	0.1111	1	2027	0.68	174.58	2026	2013	816	0	4026.00	4026.00
zcj	zcj.edf	RIGHT	2625.00	.	402	0	0.0000	.	.	.	.	.	.	.	.	.	.	.	.	.	.	.	.	.	0.0000	0	0	0	.	1	RECTANGLE_INTERESTAREA	.	.	.	.	.	.	.	.	.	.	.	.	.	.	475	0	.	.
zcj	zcj.edf	RIGHT	2772.00	3509.00	402	136	0.0766	136	6	1	1322	1	893.30	381.40	1	136	1457	0.0833	1	1322	11.95	20.85	1321	1173	0.0833	1	0	0	.	1	RECTANGLE_INTERESTAREA	136	1	1322	893.30	381.40	136	1457	0.0833	1	1322	11.95	20.85	1321	1173	836	0	3509.00	3509.00
zcj	zcj.edf	RIGHT	2812.00	4310.00	403	78	0.0384	78	4	1	718	1	518.70	386.50	1	78	795	0.0909	1	718	1.87	6.31	717	696	0.0909	1	0	0	.	1	RECTANGLE_INTERESTAREA	78	1	718	518.70	386.50	78	795	0.0909	1	718	1.87	6.31	717	696	474	1	4310.00	4310.00
zcj	zcj.edf	RIGHT	2738.00	3526.00	403	174	0.0858	174	6	3	1250	2	874.10	373.70	1	174	1423	0.0909	1	1250	11.64	3.36	1249	1201	0.0909	1	0	0	.	1	RECTANGLE_INTERESTAREA	174	1	1250	874.10	373.70	174	1423	0.0909	1	1250	11.64	3.36	1249	1201	837	1	3526.00	3526.00
zcj	zcj.edf	RIGHT	4176.00	3752.00	402	322	0.1276	255	3	1	548	1	490.30	391.90	1	322	888	0.1667	2	548	5.58	3.37	547	510	0.1667	2	1	67	.	1	RECTANGLE_INTERESTAREA	67	1	822	539.60	389.10	322	888	0.1667	2	548	1.56	4.23	821	803	454	1	3927.00	3577.00
zcj	zcj.edf	RIGHT	2700.00	3678.00	402	379	0.1502	379	7	3	1519	2	889.30	398.20	1	379	1897	0.0833	1	1519	3.11	-4.01	1518	1494	0.0833	1	1	67	.	1	RECTANGLE_INTERESTAREA	379	1	1519	889.30	398.20	379	1897	0.0833	1	1519	3.11	-4.01	1518	1494	837	1	3678.00	3678.00
zcj	zcj.edf	RIGHT	2736.00	.	402	0	0.0000	.	.	.	.	.	.	.	.	.	.	.	.	.	.	.	.	.	0.0000	0	0	0	.	1	RECTANGLE_INTERESTAREA	.	.	.	.	.	.	.	.	.	.	.	.	.	.	474	0	.	.
zcj	zcj.edf	RIGHT	5772.00	3075.00	403	387	0.1346	387	6	1	1421	1	820.50	367.00	1	387	1807	0.0714	1	1421	1.72	-0.11	1420	1399	0.0714	1	0	0	.	1	RECTANGLE_INTERESTAREA	387	1	1421	820.50	367.00	387	1807	0.0714	1	1421	1.72	-0.11	1420	1399	796	0	3075.00	3075.00
zcj	zcj.edf	RIGHT	2772.00	.	402	0	0.0000	.	.	.	.	.	.	.	.	.	.	.	.	.	.	.	.	.	0.0000	0	0	0	.	1	RECTANGLE_INTERESTAREA	.	.	.	.	.	.	.	.	.	.	.	.	.	.	474	0	.	.
zcj	zcj.edf	RIGHT	2700.00	.	402	0	0.0000	.	.	.	.	.	.	.	.	.	.	.	.	.	.	.	.	.	0.0000	0	0	0	.	1	RECTANGLE_INTERESTAREA	.	.	.	.	.	.	.	.	.	.	.	.	.	.	837	0	.	.
zcj	zcj.edf	RIGHT	2701.00	.	403	0	0.0000	.	.	.	.	.	.	.	.	.	.	.	.	.	.	.	.	.	0.0000	0	1	202	.	1	RECTANGLE_INTERESTAREA	.	.	.	.	.	.	.	.	.	.	.	.	.	.	476	0	.	.
zcj	zcj.edf	RIGHT	4176.00	3438.00	402	288	0.2127	86	4	1	1035	1	850.70	372.40	1	288	1368	0.2857	2	1035	11.74	5.26	1034	977	0.2857	2	1	202	.	1	RECTANGLE_INTERESTAREA	202	1	1167	904.50	368.50	288	1368	0.2857	2	1035	2.35	18.17	1166	1121	816	0	3514.00	3362.00
zcj	zcj.edf	RIGHT	2628.00	.	402	0	0.0000	.	.	.	.	.	.	.	.	.	.	.	.	.	.	.	.	.	0.0000	0	1	354	.	1	RECTANGLE_INTERESTAREA	.	.	.	.	.	.	.	.	.	.	.	.	.	.	476	0	.	.
zcj	zcj.edf	RIGHT	2812.00	3263.00	403	494	0.3572	140	7	1	1341	1	874.40	401.50	1	494	1854	0.2222	2	1341	9.65	4.34	1340	1295	0.2222	2	1	354	.	1	RECTANGLE_INTERESTAREA	354	1	1501	911.60	378.50	494	1854	0.2222	2	1341	1.37	-1.50	1500	1481	836	0	3405.00	3121.00
zcj	zcj.edf	RIGHT	2736.00	3611.00	402	60	0.0195	60	7	1	2226	1	524.80	374.00	1	60	2285	0.0909	1	2226	8.95	-177.81	2225	2180	0.0909	1	0	0	.	1	RECTANGLE_INTERESTAREA	60	1	2226	524.80	374.00	60	2285	0.0909	1	2226	8.95	-177.81	2225	2180	474	1	3611.00	3611.00
zcj	zcj.edf	RIGHT	2555.00	3977.00	402	752	0.2450	752	10	3	3146	2	896.50	395.20	1	752	3897	0.0909	1	3146	3.37	5.45	3145	3121	0.0909	1	0	0	.	1	RECTANGLE_INTERESTAREA	752	1	3146	896.50	395.20	752	3897	0.0909	1	3146	3.37	5.45	3145	3121	838	1	3977.00	3977.00
[truncated: 49 more columns]
