# Supplementary material for: Shape Representation of Word Was Automatically Activated in the Encoding Phase
Source: PLoS One. 2016 Oct 27;11(10):e0165534. doi: 10.1371/journal.pone.0165534 (PMC5082803; doi:10.1371/journal.pone.0165534)
Supplement: S1 File — (ZIP) [file pone.0165534.s001.zip › Experiment 1-Data/zcj-message.xls]

RECORDING_SESSION_LABEL	CURRENT_MSG_BLINK_DURATION	CURRENT_MSG_BLINK_END	CURRENT_MSG_BLINK_INDEX	CURRENT_MSG_BLINK_START	CURRENT_MSG_FIX_DURATION	CURRENT_MSG_FIX_END	CURRENT_MSG_FIX_INDEX	CURRENT_MSG_FIX_START	CURRENT_MSG_FIX_X	CURRENT_MSG_FIX_Y	CURRENT_MSG_INDEX	CURRENT_MSG_INTEREST_AREAS	CURRENT_MSG_INTEREST_AREA_INDEX	CURRENT_MSG_INTEREST_AREA_LABEL	CURRENT_MSG_IS_RT_END	CURRENT_MSG_IS_RT_START	CURRENT_MSG_LABEL	CURRENT_MSG_SAC_AMPLITUDE	CURRENT_MSG_SAC_AVG_VELOCITY	CURRENT_MSG_SAC_DURATION	CURRENT_MSG_SAC_END_TIME	CURRENT_MSG_SAC_END_X	CURRENT_MSG_SAC_END_Y	CURRENT_MSG_SAC_INDEX	CURRENT_MSG_SAC_PEAK_VELOCITY	CURRENT_MSG_SAC_START_TIME	CURRENT_MSG_SAC_START_X	CURRENT_MSG_SAC_START_Y	CURRENT_MSG_TEXT	CURRENT_MSG_TIME	CURRENT_MSG_X_POSITION	CURRENT_MSG_Y_POSITION	DATA_FILE	EYE_USED	IP_DURATION	IP_END_TIME	IP_LABEL	IP_START_TIME	TRIAL_INDEX	TRIAL_LABEL	TRIAL_START_TIME	trial	display1	display2	display3	RESPONSE	expected
zcj	.	.	.	.	.	.	.	.	.	.	1	.	.	.	false	false	Message: -15ms	.	.	.	.	.	.	.	.	.	.	.	TRIALID 0	-15	.	.	zcj.edf	RIGHT	3345	1613343	Full Trial Period	1609998	1	Trial: 1	1609998	136	ÏÚ±ý	ÐÅ·â	É××Ó	f	f
zcj	.	.	.	.	.	.	.	.	.	.	2	.	.	.	false	false	Message: -1ms	.	.	.	.	.	.	.	.	.	.	.	RECCFG CR 1000 2 0 R	-1	.	.	zcj.edf	RIGHT	3345	1613343	Full Trial Period	1609998	1	Trial: 1	1609998	136	ÏÚ±ý	ÐÅ·â	É××Ó	f	f
zcj	.	.	.	.	.	.	.	.	.	.	3	.	.	.	false	false	Message: -1ms	.	.	.	.	.	.	.	.	.	.	.	ELCLCFG TOWER	-1	.	.	zcj.edf	RIGHT	3345	1613343	Full Trial Period	1609998	1	Trial: 1	1609998	136	ÏÚ±ý	ÐÅ·â	É××Ó	f	f
zcj	.	.	.	.	.	.	.	.	.	.	4	.	.	.	false	false	Message: -1ms	.	.	.	.	.	.	.	.	.	.	.	GAZE_COORDS 0.00 0.00 1023.00 767.00	-1	.	.	zcj.edf	RIGHT	3345	1613343	Full Trial Period	1609998	1	Trial: 1	1609998	136	ÏÚ±ý	ÐÅ·â	É××Ó	f	f
zcj	.	.	.	.	.	.	.	.	.	.	5	.	.	.	false	false	Message: -1ms	.	.	.	.	.	.	.	.	.	.	.	THRESHOLDS R 87 216	-1	.	.	zcj.edf	RIGHT	3345	1613343	Full Trial Period	1609998	1	Trial: 1	1609998	136	ÏÚ±ý	ÐÅ·â	É××Ó	f	f
zcj	.	.	.	.	.	.	.	.	.	.	6	.	.	.	false	false	Message: -1ms	.	.	.	.	.	.	.	.	.	.	.	ELCL_PROC CENTROID (3)	-1	.	.	zcj.edf	RIGHT	3345	1613343	Full Trial Period	1609998	1	Trial: 1	1609998	136	ÏÚ±ý	ÐÅ·â	É××Ó	f	f
zcj	.	.	.	.	.	.	.	.	.	.	7	.	.	.	false	false	Message: -1ms	.	.	.	.	.	.	.	.	.	.	.	ELCL_PCR_PARAM 5 3.0	-1	.	.	zcj.edf	RIGHT	3345	1613343	Full Trial Period	1609998	1	Trial: 1	1609998	136	ÏÚ±ý	ÐÅ·â	É××Ó	f	f
zcj	.	.	.	.	.	.	.	.	.	.	8	.	.	.	false	true	Message: 0ms	.	.	.	.	.	.	.	.	.	.	.	!MODE RECORD CR 1000 2 0 R	0	.	.	zcj.edf	RIGHT	3345	1613343	Full Trial Period	1609998	1	Trial: 1	1609998	136	ÏÚ±ý	ÐÅ·â	É××Ó	f	f
zcj	.	.	.	.	347	353	1	7	147.30	386.90	9	.	.	.	false	false	Message: 51ms	.	.	.	.	.	.	.	.	.	.	.	SYNCTIME	51	147.30	386.90	zcj.edf	RIGHT	3345	1613343	Full Trial Period	1609998	1	Trial: 1	1609998	136	ÏÚ±ý	ÐÅ·â	É××Ó	f	f
zcj	.	.	.	.	.	.	.	.	.	.	10	.	.	.	false	false	Message: 725ms	10.10	194.26	52	736	489.20	388.00	3	350.10	685	189.70	390.40	INVISIBLE_BOUNDARY[1]	725	.	.	zcj.edf	RIGHT	3345	1613343	Full Trial Period	1609998	1	Trial: 1	1609998	136	ÏÚ±ý	ÐÅ·â	É××Ó	f	f
zcj	.	.	.	.	.	.	.	.	.	.	11	.	.	.	false	false	Message: 734ms	10.10	194.26	52	736	489.20	388.00	3	350.10	685	189.70	390.40	SYNCTIME	734	.	.	zcj.edf	RIGHT	3345	1613343	Full Trial Period	1609998	1	Trial: 1	1609998	136	ÏÚ±ý	ÐÅ·â	É××Ó	f	f
zcj	.	.	.	.	.	.	.	.	.	.	12	.	.	.	false	false	Message: 2030ms	7.45	155.24	48	2063	950.00	393.50	8	281.60	2016	724.10	383.10	INVISIBLE_BOUNDARY[2]	2030	.	.	zcj.edf	RIGHT	3345	1613343	Full Trial Period	1609998	1	Trial: 1	1609998	136	ÏÚ±ý	ÐÅ·â	É××Ó	f	f
zcj	.	.	.	.	.	.	.	.	.	.	13	.	.	.	false	false	Message: 2034ms	7.45	155.24	48	2063	950.00	393.50	8	281.60	2016	724.10	383.10	SYNCTIME	2034	.	.	zcj.edf	RIGHT	3345	1613343	Full Trial Period	1609998	1	Trial: 1	1609998	136	ÏÚ±ý	ÐÅ·â	É××Ó	f	f
zcj	.	.	.	.	173	3343	13	3171	875.00	373.00	14	[1]	2	RECTANGLE_INTERESTAREA	false	false	Message: 3327ms	.	.	.	.	.	.	.	.	.	.	.	KEYBOARD	3327	875.00	373.00	zcj.edf	RIGHT	3345	1613343	Full Trial Period	1609998	1	Trial: 1	1609998	136	ÏÚ±ý	ÐÅ·â	É××Ó	f	f
zcj	.	.	.	.	.	.	.	.	.	.	15	.	.	.	false	false	Message: 3392ms	.	.	.	.	.	.	.	.	.	.	.	TRIAL_RESULT 0	3392	.	.	zcj.edf	RIGHT	3345	1613343	Full Trial Period	1609998	1	Trial: 1	1609998	136	ÏÚ±ý	ÐÅ·â	É××Ó	f	f
zcj	.	.	.	.	.	.	.	.	.	.	1	.	.	.	false	false	Message: -17ms	.	.	.	.	.	.	.	.	.	.	.	TRIALID 1	-17	.	.	zcj.edf	RIGHT	3015	1617664	Full Trial Period	1614649	2	Trial: 2	1614649	146	·çóÝ	Êó±ê	Ã«½í	f	f
zcj	.	.	.	.	.	.	.	.	.	.	2	.	.	.	false	false	Message: -1ms	.	.	.	.	.	.	.	.	.	.	.	RECCFG CR 1000 2 0 R	-1	.	.	zcj.edf	RIGHT	3015	1617664	Full Trial Period	1614649	2	Trial: 2	1614649	146	·çóÝ	Êó±ê	Ã«½í	f	f
zcj	.	.	.	.	.	.	.	.	.	.	3	.	.	.	false	false	Message: -1ms	.	.	.	.	.	.	.	.	.	.	.	ELCLCFG TOWER	-1	.	.	zcj.edf	RIGHT	3015	1617664	Full Trial Period	1614649	2	Trial: 2	1614649	146	·çóÝ	Êó±ê	Ã«½í	f	f
zcj	.	.	.	.	.	.	.	.	.	.	4	.	.	.	false	false	Message: -1ms	.	.	.	.	.	.	.	.	.	.	.	GAZE_COORDS 0.00 0.00 1023.00 767.00	-1	.	.	zcj.edf	RIGHT	3015	1617664	Full Trial Period	1614649	2	Trial: 2	1614649	146	·çóÝ	Êó±ê	Ã«½í	f	f
zcj	.	.	.	.	.	.	.	.	.	.	5	.	.	.	false	false	Message: -1ms	.	.	.	.	.	.	.	.	.	.	.	THRESHOLDS R 87 216	-1	.	.	zcj.edf	RIGHT	3015	1617664	Full Trial Period	1614649	2	Trial: 2	1614649	146	·çóÝ	Êó±ê	Ã«½í	f	f
zcj	.	.	.	.	.	.	.	.	.	.	6	.	.	.	false	false	Message: -1ms	.	.	.	.	.	.	.	.	.	.	.	ELCL_PROC CENTROID (3)	-1	.	.	zcj.edf	RIGHT	3015	1617664	Full Trial Period	1614649	2	Trial: 2	1614649	146	·çóÝ	Êó±ê	Ã«½í	f	f
zcj	.	.	.	.	.	.	.	.	.	.	7	.	.	.	false	false	Message: -1ms	.	.	.	.	.	.	.	.	.	.	.	ELCL_PCR_PARAM 5 3.0	-1	.	.	zcj.edf	RIGHT	3015	1617664	Full Trial Period	1614649	2	Trial: 2	1614649	146	·çóÝ	Êó±ê	Ã«½í	f	f
zcj	.	.	.	.	.	.	.	.	.	.	8	.	.	.	false	true	Message: 0ms	.	.	.	.	.	.	.	.	.	.	.	!MODE RECORD CR 1000 2 0 R	0	.	.	zcj.edf	RIGHT	3015	1617664	Full Trial Period	1614649	2	Trial: 2	1614649	146	·çóÝ	Êó±ê	Ã«½í	f	f
zcj	.	.	.	.	275	281	1	7	148.10	384.80	9	.	.	.	false	false	Message: 40ms	.	.	.	.	.	.	.	.	.	.	.	SYNCTIME	40	148.10	384.80	zcj.edf	RIGHT	3015	1617664	Full Trial Period	1614649	2	Trial: 2	1614649	146	·çóÝ	Êó±ê	Ã«½í	f	f
zcj	.	.	.	.	177	839	3	663	567.10	384.60	10	.	.	.	false	false	Message: 718ms	.	.	.	.	.	.	.	.	.	.	.	INVISIBLE_BOUNDARY[1]	718	567.10	384.60	zcj.edf	RIGHT	3015	1617664	Full Trial Period	1614649	2	Trial: 2	1614649	146	·çóÝ	Êó±ê	Ã«½í	f	f
zcj	.	.	.	.	177	839	3	663	567.10	384.60	11	.	.	.	false	false	Message: 724ms	.	.	.	.	.	.	.	.	.	.	.	SYNCTIME	724	567.10	384.60	zcj.edf	RIGHT	3015	1617664	Full Trial Period	1614649	2	Trial: 2	1614649	146	·çóÝ	Êó±ê	Ã«½í	f	f
zcj	.	.	.	.	.	.	.	.	.	.	12	.	.	.	false	false	Message: 1812ms	2.35	97.88	24	1828	818.00	381.20	7	158.20	1805	747.80	383.50	INVISIBLE_BOUNDARY[2]	1812	.	.	zcj.edf	RIGHT	3015	1617664	Full Trial Period	1614649	2	Trial: 2	1614649	146	·çóÝ	Êó±ê	Ã«½í	f	f
zcj	.	.	.	.	.	.	.	.	.	.	13	.	.	.	false	false	Message: 1816ms	2.35	97.88	24	1828	818.00	381.20	7	158.20	1805	747.80	383.50	SYNCTIME	1816	.	.	zcj.edf	RIGHT	3015	1617664	Full Trial Period	1614649	2	Trial: 2	1614649	146	·çóÝ	Êó±ê	Ã«½í	f	f
zcj	.	.	.	.	795	3013	10	2219	897.70	370.50	14	[1]	2	RECTANGLE_INTERESTAREA	false	false	Message: 2996ms	.	.	.	.	.	.	.	.	.	.	.	KEYBOARD	2996	897.70	370.50	zcj.edf	RIGHT	3015	1617664	Full Trial Period	1614649	2	Trial: 2	1614649	146	·çóÝ	Êó±ê	Ã«½í	f	f
zcj	.	.	.	.	.	.	.	.	.	.	15	.	.	.	false	false	Message: 3062ms	.	.	.	.	.	.	.	.	.	.	.	TRIAL_RESULT 0	3062	.	.	zcj.edf	RIGHT	3015	1617664	Full Trial Period	1614649	2	Trial: 2	1614649	146	·çóÝ	Êó±ê	Ã«½í	f	f
zcj	.	.	.	.	.	.	.	.	.	.	1	.	.	.	false	false	Message: -15ms	.	.	.	.	.	.	.	.	.	.	.	TRIALID 2	-15	.	.	zcj.edf	RIGHT	3466	1622271	Full Trial Period	1618805	3	Trial: 3	1618805	82	ÏãÑÌ	Ç¦±Ê	¿ê×Ó	j	j
zcj	.	.	.	.	.	.	.	.	.	.	2	.	.	.	false	false	Message: -1ms	.	.	.	.	.	.	.	.	.	.	.	RECCFG CR 1000 2 0 R	-1	.	.	zcj.edf	RIGHT	3466	1622271	Full Trial Period	1618805	3	Trial: 3	1618805	82	ÏãÑÌ	Ç¦±Ê	¿ê×Ó	j	j
zcj	.	.	.	.	.	.	.	.	.	.	3	.	.	.	false	false	Message: -1ms	.	.	.	.	.	.	.	.	.	.	.	ELCLCFG TOWER	-1	.	.	zcj.edf	RIGHT	3466	1622271	Full Trial Period	1618805	3	Trial: 3	1618805	82	ÏãÑÌ	Ç¦±Ê	¿ê×Ó	j	j
zcj	.	.	.	.	.	.	.	.	.	.	4	.	.	.	false	false	Message: -1ms	.	.	.	.	.	.	.	.	.	.	.	GAZE_COORDS 0.00 0.00 1023.00 767.00	-1	.	.	zcj.edf	RIGHT	3466	1622271	Full Trial Period	1618805	3	Trial: 3	1618805	82	ÏãÑÌ	Ç¦±Ê	¿ê×Ó	j	j
zcj	.	.	.	.	.	.	.	.	.	.	5	.	.	.	false	false	Message: -1ms	.	.	.	.	.	.	.	.	.	.	.	THRESHOLDS R 87 216	-1	.	.	zcj.edf	RIGHT	3466	1622271	Full Trial Period	1618805	3	Trial: 3	1618805	82	ÏãÑÌ	Ç¦±Ê	¿ê×Ó	j	j
zcj	.	.	.	.	.	.	.	.	.	.	6	.	.	.	false	false	Message: -1ms	.	.	.	.	.	.	.	.	.	.	.	ELCL_PROC CENTROID (3)	-1	.	.	zcj.edf	RIGHT	3466	1622271	Full Trial Period	1618805	3	Trial: 3	1618805	82	ÏãÑÌ	Ç¦±Ê	¿ê×Ó	j	j
zcj	.	.	.	.	.	.	.	.	.	.	7	.	.	.	false	false	Message: -1ms	.	.	.	.	.	.	.	.	.	.	.	ELCL_PCR_PARAM 5 3.0	-1	.	.	zcj.edf	RIGHT	3466	1622271	Full Trial Period	1618805	3	Trial: 3	1618805	82	ÏãÑÌ	Ç¦±Ê	¿ê×Ó	j	j
zcj	.	.	.	.	.	.	.	.	.	.	8	.	.	.	false	true	Message: 0ms	.	.	.	.	.	.	.	.	.	.	.	!MODE RECORD CR 1000 2 0 R	0	.	.	zcj.edf	RIGHT	3466	1622271	Full Trial Period	1618805	3	Trial: 3	1618805	82	ÏãÑÌ	Ç¦±Ê	¿ê×Ó	j	j
zcj	.	.	.	.	295	301	1	7	147.10	393.40	9	.	.	.	false	false	Message: 43ms	.	.	.	.	.	.	.	.	.	.	.	SYNCTIME	43	147.10	393.40	zcj.edf	RIGHT	3466	1622271	Full Trial Period	1618805	3	Trial: 3	1618805	82	ÏãÑÌ	Ç¦±Ê	¿ê×Ó	j	j
zcj	.	.	.	.	.	.	.	.	.	.	10	.	.	.	false	false	Message: 682ms	9.83	209.08	47	698	465.10	399.30	2	395.90	652	172.80	393.90	INVISIBLE_BOUNDARY[1]	682	.	.	zcj.edf	RIGHT	3466	1622271	Full Trial Period	1618805	3	Trial: 3	1618805	82	ÏãÑÌ	Ç¦±Ê	¿ê×Ó	j	j
zcj	.	.	.	.	.	.	.	.	.	.	11	.	.	.	false	false	Message: 693ms	9.83	209.08	47	698	465.10	399.30	2	395.90	652	172.80	393.90	SYNCTIME	693	.	.	zcj.edf	RIGHT	3466	1622271	Full Trial Period	1618805	3	Trial: 3	1618805	82	ÏãÑÌ	Ç¦±Ê	¿ê×Ó	j	j
zcj	.	.	.	.	247	2170	6	1924	901.60	382.80	12	[1]	2	RECTANGLE_INTERESTAREA	false	false	Message: 1973ms	.	.	.	.	.	.	.	.	.	.	.	INVISIBLE_BOUNDARY[2]	1973	901.60	382.80	zcj.edf	RIGHT	3466	1622271	Full Trial Period	1618805	3	Trial: 3	1618805	82	ÏãÑÌ	Ç¦±Ê	¿ê×Ó	j	j
zcj	.	.	.	.	247	2170	6	1924	901.60	382.80	13	[1]	2	RECTANGLE_INTERESTAREA	false	false	Message: 1976ms	.	.	.	.	.	.	.	.	.	.	.	SYNCTIME	1976	901.60	382.80	zcj.edf	RIGHT	3466	1622271	Full Trial Period	1618805	3	Trial: 3	1618805	82	ÏãÑÌ	Ç¦±Ê	¿ê×Ó	j	j
zcj	.	.	.	.	254	3464	9	3211	882.30	363.90	14	.	.	.	false	false	Message: 3448ms	.	.	.	.	.	.	.	.	.	.	.	KEYBOARD	3448	882.30	363.90	zcj.edf	RIGHT	3466	1622271	Full Trial Period	1618805	3	Trial: 3	1618805	82	ÏãÑÌ	Ç¦±Ê	¿ê×Ó	j	j
zcj	.	.	.	.	.	.	.	.	.	.	15	.	.	.	false	false	Message: 3507ms	.	.	.	.	.	.	.	.	.	.	.	TRIAL_RESULT 0	3507	.	.	zcj.edf	RIGHT	3466	1622271	Full Trial Period	1618805	3	Trial: 3	1618805	82	ÏãÑÌ	Ç¦±Ê	¿ê×Ó	j	j
zcj	.	.	.	.	.	.	.	.	.	.	1	.	.	.	false	false	Message: -16ms	.	.	.	.	.	.	.	.	.	.	.	TRIALID 3	-16	.	.	zcj.edf	RIGHT	2726	1626264	Full Trial Period	1623538	4	Trial: 4	1623538	45	ÒûË®»ú	±£ÏÕÏä	Æì¸Ë	f	f
zcj	.	.	.	.	.	.	.	.	.	.	2	.	.	.	false	false	Message: -1ms	.	.	.	.	.	.	.	.	.	.	.	RECCFG CR 1000 2 0 R	-1	.	.	zcj.edf	RIGHT	2726	1626264	Full Trial Period	1623538	4	Trial: 4	1623538	45	ÒûË®»ú	±£ÏÕÏä	Æì¸Ë	f	f
zcj	.	.	.	.	.	.	.	.	.	.	3	.	.	.	false	false	Message: -1ms	.	.	.	.	.	.	.	.	.	.	.	ELCLCFG TOWER	-1	.	.	zcj.edf	RIGHT	2726	1626264	Full Trial Period	1623538	4	Trial: 4	1623538	45	ÒûË®»ú	±£ÏÕÏä	Æì¸Ë	f	f
zcj	.	.	.	.	.	.	.	.	.	.	4	.	.	.	false	false	Message: -1ms	.	.	.	.	.	.	.	.	.	.	.	GAZE_COORDS 0.00 0.00 1023.00 767.00	-1	.	.	zcj.edf	RIGHT	2726	1626264	Full Trial Period	1623538	4	Trial: 4	1623538	45	ÒûË®»ú	±£ÏÕÏä	Æì¸Ë	f	f
zcj	.	.	.	.	.	.	.	.	.	.	5	.	.	.	false	false	Message: -1ms	.	.	.	.	.	.	.	.	.	.	.	THRESHOLDS R 87 216	-1	.	.	zcj.edf	RIGHT	2726	1626264	Full Trial Period	1623538	4	Trial: 4	1623538	45	ÒûË®»ú	±£ÏÕÏä	Æì¸Ë	f	f
zcj	.	.	.	.	.	.	.	.	.	.	6	.	.	.	false	false	Message: -1ms	.	.	.	.	.	.	.	.	.	.	.	ELCL_PROC CENTROID (3)	-1	.	.	zcj.edf	RIGHT	2726	1626264	Full Trial Period	1623538	4	Trial: 4	1623538	45	ÒûË®»ú	±£ÏÕÏä	Æì¸Ë	f	f
zcj	.	.	.	.	.	.	.	.	.	.	7	.	.	.	false	false	Message: -1ms	.	.	.	.	.	.	.	.	.	.	.	ELCL_PCR_PARAM 5 3.0	-1	.	.	zcj.edf	RIGHT	2726	1626264	Full Trial Period	1623538	4	Trial: 4	1623538	45	ÒûË®»ú	±£ÏÕÏä	Æì¸Ë	f	f
zcj	.	.	.	.	.	.	.	.	.	.	8	.	.	.	false	true	Message: 0ms	.	.	.	.	.	.	.	.	.	.	.	!MODE RECORD CR 1000 2 0 R	0	.	.	zcj.edf	RIGHT	2726	1626264	Full Trial Period	1623538	4	Trial: 4	1623538	45	ÒûË®»ú	±£ÏÕÏä	Æì¸Ë	f	f
zcj	.	.	.	.	300	306	1	7	148.00	403.40	9	.	.	.	false	false	Message: 42ms	.	.	.	.	.	.	.	.	.	.	.	SYNCTIME	42	148.00	403.40	zcj.edf	RIGHT	2726	1626264	Full Trial Period	1623538	4	Trial: 4	1623538	45	ÒûË®»ú	±£ÏÕÏä	Æì¸Ë	f	f
zcj	.	.	.	.	.	.	.	.	.	.	10	.	.	.	false	false	Message: 641ms	4.67	155.53	30	649	429.00	397.70	3	293.30	620	293.90	422.50	INVISIBLE_BOUNDARY[1]	641	.	.	zcj.edf	RIGHT	2726	1626264	Full Trial Period	1623538	4	Trial: 4	1623538	45	ÒûË®»ú	±£ÏÕÏä	Æì¸Ë	f	f
zcj	.	.	.	.	104	753	4	650	426.00	401.00	11	.	.	.	false	false	Message: 651ms	.	.	.	.	.	.	.	.	.	.	.	SYNCTIME	651	426.00	401.00	zcj.edf	RIGHT	2726	1626264	Full Trial Period	1623538	4	Trial: 4	1623538	45	ÒûË®»ú	±£ÏÕÏä	Æì¸Ë	f	f
zcj	.	.	.	.	393	2203	8	1811	849.00	381.70	12	[1]	2	RECTANGLE_INTERESTAREA	false	false	Message: 2047ms	.	.	.	.	.	.	.	.	.	.	.	INVISIBLE_BOUNDARY[2]	2047	849.00	381.70	zcj.edf	RIGHT	2726	1626264	Full Trial Period	1623538	4	Trial: 4	1623538	45	ÒûË®»ú	±£ÏÕÏä	Æì¸Ë	f	f
zcj	.	.	.	.	393	2203	8	1811	849.00	381.70	13	[1]	2	RECTANGLE_INTERESTAREA	false	false	Message: 2058ms	.	.	.	.	.	.	.	.	.	.	.	SYNCTIME	2058	849.00	381.70	zcj.edf	RIGHT	2726	1626264	Full Trial Period	1623538	4	Trial: 4	1623538	45	ÒûË®»ú	±£ÏÕÏä	Æì¸Ë	f	f
zcj	.	.	.	.	504	2724	9	2221	882.10	379.90	14	[1]	2	RECTANGLE_INTERESTAREA	false	false	Message: 2708ms	.	.	.	.	.	.	.	.	.	.	.	KEYBOARD	2708	882.10	379.90	zcj.edf	RIGHT	2726	1626264	Full Trial Period	1623538	4	Trial: 4	1623538	45	ÒûË®»ú	±£ÏÕÏä	Æì¸Ë	f	f
zcj	.	.	.	.	.	.	.	.	.	.	15	.	.	.	false	false	Message: 2770ms	.	.	.	.	.	.	.	.	.	.	.	TRIAL_RESULT 0	2770	.	.	zcj.edf	RIGHT	2726	1626264	Full Trial Period	1623538	4	Trial: 4	1623538	45	ÒûË®»ú	±£ÏÕÏä	Æì¸Ë	f	f
zcj	.	.	.	.	.	.	.	.	.	.	1	.	.	.	false	false	Message: -16ms	.	.	.	.	.	.	.	.	.	.	.	TRIALID 4	-16	.	.	zcj.edf	RIGHT	5930	1633634	Full Trial Period	1627704	5	Trial: 5	1627704	73	ß¦ÃæÕÈ	ÓñÃ×	¾íÖ½	j	f
zcj	.	.	.	.	.	.	.	.	.	.	2	.	.	.	false	false	Message: -1ms	.	.	.	.	.	.	.	.	.	.	.	RECCFG CR 1000 2 0 R	-1	.	.	zcj.edf	RIGHT	5930	1633634	Full Trial Period	1627704	5	Trial: 5	1627704	73	ß¦ÃæÕÈ	ÓñÃ×	¾íÖ½	j	f
zcj	.	.	.	.	.	.	.	.	.	.	3	.	.	.	false	false	Message: -1ms	.	.	.	.	.	.	.	.	.	.	.	ELCLCFG TOWER	-1	.	.	zcj.edf	RIGHT	5930	1633634	Full Trial Period	1627704	5	Trial: 5	1627704	73	ß¦ÃæÕÈ	ÓñÃ×	¾íÖ½	j	f
zcj	.	.	.	.	.	.	.	.	.	.	4	.	.	.	false	false	Message: -1ms	.	.	.	.	.	.	.	.	.	.	.	GAZE_COORDS 0.00 0.00 1023.00 767.00	-1	.	.	zcj.edf	RIGHT	5930	1633634	Full Trial Period	1627704	5	Trial: 5	1627704	73	ß¦ÃæÕÈ	ÓñÃ×	¾íÖ½	j	f
zcj	.	.	.	.	.	.	.	.	.	.	5	.	.	.	false	false	Message: -1ms	.	.	.	.	.	.	.	.	.	.	.	THRESHOLDS R 87 216	-1	.	.	zcj.edf	RIGHT	5930	1633634	Full Trial Period	1627704	5	Trial: 5	1627704	73	ß¦ÃæÕÈ	ÓñÃ×	¾íÖ½	j	f
zcj	.	.	.	.	.	.	.	.	.	.	6	.	.	.	false	false	Message: -1ms	.	.	.	.	.	.	.	.	.	.	.	ELCL_PROC CENTROID (3)	-1	.	.	zcj.edf	RIGHT	5930	1633634	Full Trial Period	1627704	5	Trial: 5	1627704	73	ß¦ÃæÕÈ	ÓñÃ×	¾íÖ½	j	f
zcj	.	.	.	.	.	.	.	.	.	.	7	.	.	.	false	false	Message: -1ms	.	.	.	.	.	.	.	.	.	.	.	ELCL_PCR_PARAM 5 3.0	-1	.	.	zcj.edf	RIGHT	5930	1633634	Full Trial Period	1627704	5	Trial: 5	1627704	73	ß¦ÃæÕÈ	ÓñÃ×	¾íÖ½	j	f
zcj	.	.	.	.	.	.	.	.	.	.	8	.	.	.	false	true	Message: 0ms	.	.	.	.	.	.	.	.	.	.	.	!MODE RECORD CR 1000 2 0 R	0	.	.	zcj.edf	RIGHT	5930	1633634	Full Trial Period	1627704	5	Trial: 5	1627704	73	ß¦ÃæÕÈ	ÓñÃ×	¾íÖ½	j	f
zcj	.	.	.	.	323	329	1	7	157.60	390.50	9	.	.	.	false	false	Message: 43ms	.	.	.	.	.	.	.	.	.	.	.	SYNCTIME	43	157.60	390.50	zcj.edf	RIGHT	5930	1633634	Full Trial Period	1627704	5	Trial: 5	1627704	73	ß¦ÃæÕÈ	ÓñÃ×	¾íÖ½	j	f
zcj	.	.	.	.	.	.	.	.	.	.	10	.	.	.	false	false	Message: 1077ms	13.71	63.78	215	1137	534.20	392.40	4	915.00	923	124.20	395.00	INVISIBLE_BOUNDARY[1]	1077	.	.	zcj.edf	RIGHT	5930	1633634	Full Trial Period	1627704	5	Trial: 5	1627704	73	ß¦ÃæÕÈ	ÓñÃ×	¾íÖ½	j	f
zcj	.	.	.	.	.	.	.	.	.	.	11	.	.	.	false	false	Message: 1084ms	13.71	63.78	215	1137	534.20	392.40	4	915.00	923	124.20	395.00	SYNCTIME	1084	.	.	zcj.edf	RIGHT	5930	1633634	Full Trial Period	1627704	5	Trial: 5	1627704	73	ß¦ÃæÕÈ	ÓñÃ×	¾íÖ½	j	f
zcj	.	.	.	.	.	.	.	.	.	.	12	.	.	.	false	false	Message: 4273ms	2.33	17.91	130	4387	972.80	410.60	12	352.80	4258	994.00	344.20	INVISIBLE_BOUNDARY[2]	4273	.	.	zcj.edf	RIGHT	5930	1633634	Full Trial Period	1627704	5	Trial: 5	1627704	73	ß¦ÃæÕÈ	ÓñÃ×	¾íÖ½	j	f
zcj	.	.	.	.	.	.	.	.	.	.	13	.	.	.	false	false	Message: 4283ms	2.33	17.91	130	4387	972.80	410.60	12	352.80	4258	994.00	344.20	SYNCTIME	4283	.	.	zcj.edf	RIGHT	5930	1633634	Full Trial Period	1627704	5	Trial: 5	1627704	73	ß¦ÃæÕÈ	ÓñÃ×	¾íÖ½	j	f
zcj	.	.	.	.	84	5928	17	5845	898.70	357.30	14	.	.	.	false	false	Message: 5911ms	.	.	.	.	.	.	.	.	.	.	.	KEYBOARD	5911	898.70	357.30	zcj.edf	RIGHT	5930	1633634	Full Trial Period	1627704	5	Trial: 5	1627704	73	ß¦ÃæÕÈ	ÓñÃ×	¾íÖ½	j	f
zcj	.	.	.	.	.	.	.	.	.	.	15	.	.	.	false	false	Message: 5980ms	.	.	.	.	.	.	.	.	.	.	.	TRIAL_RESULT 0	5980	.	.	zcj.edf	RIGHT	5930	1633634	Full Trial Period	1627704	5	Trial: 5	1627704	73	ß¦ÃæÕÈ	ÓñÃ×	¾íÖ½	j	f
zcj	.	.	.	.	.	.	.	.	.	.	1	.	.	.	false	false	Message: -16ms	.	.	.	.	.	.	.	.	.	.	.	TRIALID 5	-16	.	.	zcj.edf	RIGHT	4776	1639529	Full Trial Period	1634753	6	Trial: 6	1634753	55	ÌðÍ²	»ð¾æ	°ôÇò¹÷	j	f
zcj	.	.	.	.	.	.	.	.	.	.	2	.	.	.	false	false	Message: -1ms	.	.	.	.	.	.	.	.	.	.	.	RECCFG CR 1000 2 0 R	-1	.	.	zcj.edf	RIGHT	4776	1639529	Full Trial Period	1634753	6	Trial: 6	1634753	55	ÌðÍ²	»ð¾æ	°ôÇò¹÷	j	f
zcj	.	.	.	.	.	.	.	.	.	.	3	.	.	.	false	false	Message: -1ms	.	.	.	.	.	.	.	.	.	.	.	ELCLCFG TOWER	-1	.	.	zcj.edf	RIGHT	4776	1639529	Full Trial Period	1634753	6	Trial: 6	1634753	55	ÌðÍ²	»ð¾æ	°ôÇò¹÷	j	f
zcj	.	.	.	.	.	.	.	.	.	.	4	.	.	.	false	false	Message: -1ms	.	.	.	.	.	.	.	.	.	.	.	GAZE_COORDS 0.00 0.00 1023.00 767.00	-1	.	.	zcj.edf	RIGHT	4776	1639529	Full Trial Period	1634753	6	Trial: 6	1634753	55	ÌðÍ²	»ð¾æ	°ôÇò¹÷	j	f
zcj	.	.	.	.	.	.	.	.	.	.	5	.	.	.	false	false	Message: -1ms	.	.	.	.	.	.	.	.	.	.	.	THRESHOLDS R 87 216	-1	.	.	zcj.edf	RIGHT	4776	1639529	Full Trial Period	1634753	6	Trial: 6	1634753	55	ÌðÍ²	»ð¾æ	°ôÇò¹÷	j	f
zcj	.	.	.	.	.	.	.	.	.	.	6	.	.	.	false	false	Message: -1ms	.	.	.	.	.	.	.	.	.	.	.	ELCL_PROC CENTROID (3)	-1	.	.	zcj.edf	RIGHT	4776	1639529	Full Trial Period	1634753	6	Trial: 6	1634753	55	ÌðÍ²	»ð¾æ	°ôÇò¹÷	j	f
zcj	.	.	.	.	.	.	.	.	.	.	7	.	.	.	false	false	Message: -1ms	.	.	.	.	.	.	.	.	.	.	.	ELCL_PCR_PARAM 5 3.0	-1	.	.	zcj.edf	RIGHT	4776	1639529	Full Trial Period	1634753	6	Trial: 6	1634753	55	ÌðÍ²	»ð¾æ	°ôÇò¹÷	j	f
zcj	.	.	.	.	.	.	.	.	.	.	8	.	.	.	false	true	Message: 0ms	.	.	.	.	.	.	.	.	.	.	.	!MODE RECORD CR 1000 2 0 R	0	.	.	zcj.edf	RIGHT	4776	1639529	Full Trial Period	1634753	6	Trial: 6	1634753	55	ÌðÍ²	»ð¾æ	°ôÇò¹÷	j	f
zcj	.	.	.	.	231	237	1	7	137.70	383.70	9	.	.	.	false	false	Message: 42ms	.	.	.	.	.	.	.	.	.	.	.	SYNCTIME	42	137.70	383.70	zcj.edf	RIGHT	4776	1639529	Full Trial Period	1634753	6	Trial: 6	1634753	55	ÌðÍ²	»ð¾æ	°ôÇò¹÷	j	f
zcj	.	.	.	.	323	1268	3	946	499.70	380.50	10	[1]	1	RECTANGLE_INTERESTAREA	false	false	Message: 1204ms	.	.	.	.	.	.	.	.	.	.	.	INVISIBLE_BOUNDARY[1]	1204	499.70	380.50	zcj.edf	RIGHT	4776	1639529	Full Trial Period	1634753	6	Trial: 6	1634753	55	ÌðÍ²	»ð¾æ	°ôÇò¹÷	j	f
zcj	.	.	.	.	323	1268	3	946	499.70	380.50	11	[1]	1	RECTANGLE_INTERESTAREA	false	false	Message: 1209ms	.	.	.	.	.	.	.	.	.	.	.	SYNCTIME	1209	499.70	380.50	zcj.edf	RIGHT	4776	1639529	Full Trial Period	1634753	6	Trial: 6	1634753	55	ÌðÍ²	»ð¾æ	°ôÇò¹÷	j	f
zcj	.	.	.	.	206	3241	8	3036	797.30	379.30	12	.	.	.	false	false	Message: 3240ms	.	.	.	.	.	.	.	.	.	.	.	INVISIBLE_BOUNDARY[2]	3240	797.30	379.30	zcj.edf	RIGHT	4776	1639529	Full Trial Period	1634753	6	Trial: 6	1634753	55	ÌðÍ²	»ð¾æ	°ôÇò¹÷	j	f
zcj	.	.	.	.	.	.	.	.	.	.	13	.	.	.	false	false	Message: 3250ms	3.52	117.34	30	3271	899.30	367.00	8	208.70	3242	794.30	384.10	SYNCTIME	3250	.	.	zcj.edf	RIGHT	4776	1639529	Full Trial Period	1634753	6	Trial: 6	1634753	55	ÌðÍ²	»ð¾æ	°ôÇò¹÷	j	f
zcj	.	.	.	.	49	4774	14	4726	910.90	368.00	14	[1]	2	RECTANGLE_INTERESTAREA	false	false	Message: 4757ms	.	.	.	.	.	.	.	.	.	.	.	KEYBOARD	4757	910.90	368.00	zcj.edf	RIGHT	4776	1639529	Full Trial Period	1634753	6	Trial: 6	1634753	55	ÌðÍ²	»ð¾æ	°ôÇò¹÷	j	f
zcj	.	.	.	.	.	.	.	.	.	.	15	.	.	.	false	false	Message: 4818ms	.	.	.	.	.	.	.	.	.	.	.	TRIAL_RESULT 0	4818	.	.	zcj.edf	RIGHT	4776	1639529	Full Trial Period	1634753	6	Trial: 6	1634753	55	ÌðÍ²	»ð¾æ	°ôÇò¹÷	j	f
zcj	.	.	.	.	.	.	.	.	.	.	1	.	.	.	false	false	Message: -16ms	.	.	.	.	.	.	.	.	.	.	.	TRIALID 6	-16	.	.	zcj.edf	RIGHT	6773	1647458	Full Trial Period	1640685	7	Trial: 7	1640685	59	º£ëà	¸Ö±Ê	µ°¾í	j	j
zcj	.	.	.	.	.	.	.	.	.	.	2	.	.	.	false	false	Message: -1ms	.	.	.	.	.	.	.	.	.	.	.	RECCFG CR 1000 2 0 R	-1	.	.	zcj.edf	RIGHT	6773	1647458	Full Trial Period	1640685	7	Trial: 7	1640685	59	º£ëà	¸Ö±Ê	µ°¾í	j	j
zcj	.	.	.	.	.	.	.	.	.	.	3	.	.	.	false	false	Message: -1ms	.	.	.	.	.	.	.	.	.	.	.	ELCLCFG TOWER	-1	.	.	zcj.edf	RIGHT	6773	1647458	Full Trial Period	1640685	7	Trial: 7	1640685	59	º£ëà	¸Ö±Ê	µ°¾í	j	j
zcj	.	.	.	.	.	.	.	.	.	.	4	.	.	.	false	false	Message: -1ms	.	.	.	.	.	.	.	.	.	.	.	GAZE_COORDS 0.00 0.00 1023.00 767.00	-1	.	.	zcj.edf	RIGHT	6773	1647458	Full Trial Period	1640685	7	Trial: 7	1640685	59	º£ëà	¸Ö±Ê	µ°¾í	j	j
zcj	.	.	.	.	.	.	.	.	.	.	5	.	.	.	false	false	Message: -1ms	.	.	.	.	.	.	.	.	.	.	.	THRESHOLDS R 87 216	-1	.	.	zcj.edf	RIGHT	6773	1647458	Full Trial Period	1640685	7	Trial: 7	1640685	59	º£ëà	¸Ö±Ê	µ°¾í	j	j
zcj	.	.	.	.	.	.	.	.	.	.	6	.	.	.	false	false	Message: -1ms	.	.	.	.	.	.	.	.	.	.	.	ELCL_PROC CENTROID (3)	-1	.	.	zcj.edf	RIGHT	6773	1647458	Full Trial Period	1640685	7	Trial: 7	1640685	59	º£ëà	¸Ö±Ê	µ°¾í	j	j
zcj	.	.	.	.	.	.	.	.	.	.	7	.	.	.	false	false	Message: -1ms	.	.	.	.	.	.	.	.	.	.	.	ELCL_PCR_PARAM 5 3.0	-1	.	.	zcj.edf	RIGHT	6773	1647458	Full Trial Period	1640685	7	Trial: 7	1640685	59	º£ëà	¸Ö±Ê	µ°¾í	j	j
zcj	.	.	.	.	.	.	.	.	.	.	8	.	.	.	false	true	Message: 0ms	.	.	.	.	.	.	.	.	.	.	.	!MODE RECORD CR 1000 2 0 R	0	.	.	zcj.edf	RIGHT	6773	1647458	Full Trial Period	1640685	7	Trial: 7	1640685	59	º£ëà	¸Ö±Ê	µ°¾í	j	j
zcj	.	.	.	.	439	445	1	7	154.60	379.60	9	.	.	.	false	false	Message: 51ms	.	.	.	.	.	.	.	.	.	.	.	SYNCTIME	51	154.60	379.60	zcj.edf	RIGHT	6773	1647458	Full Trial Period	1640685	7	Trial: 7	1640685	59	º£ëà	¸Ö±Ê	µ°¾í	j	j
zcj	.	.	.	.	.	.	.	.	.	.	10	.	.	.	false	false	Message: 1004ms	17.03	207.71	82	1017	661.60	409.50	2	326.60	936	154.40	365.00	INVISIBLE_BOUNDARY[1]	1004	.	.	zcj.edf	RIGHT	6773	1647458	Full Trial Period	1640685	7	Trial: 7	1640685	59	º£ëà	¸Ö±Ê	µ°¾í	j	j
zcj	.	.	.	.	.	.	.	.	.	.	11	.	.	.	false	false	Message: 1009ms	17.03	207.71	82	1017	661.60	409.50	2	326.60	936	154.40	365.00	SYNCTIME	1009	.	.	zcj.edf	RIGHT	6773	1647458	Full Trial Period	1640685	7	Trial: 7	1640685	59	º£ëà	¸Ö±Ê	µ°¾í	j	j
zcj	.	.	.	.	.	.	.	.	.	.	12	.	.	.	false	false	Message: 4524ms	17.07	167.36	102	4559	1022.40	430.30	12	395.50	4458	502.70	388.30	INVISIBLE_BOUNDARY[2]	4524	.	.	zcj.edf	RIGHT	6773	1647458	Full Trial Period	1640685	7	Trial: 7	1640685	59	º£ëà	¸Ö±Ê	µ°¾í	j	j
zcj	.	.	.	.	.	.	.	.	.	.	13	.	.	.	false	false	Message: 4533ms	17.07	167.36	102	4559	1022.40	430.30	12	395.50	4458	502.70	388.30	SYNCTIME	4533	.	.	zcj.edf	RIGHT	6773	1647458	Full Trial Period	1640685	7	Trial: 7	1640685	59	º£ëà	¸Ö±Ê	µ°¾í	j	j
zcj	.	.	.	.	134	6771	19	6638	887.10	364.80	14	.	.	.	false	false	Message: 6755ms	.	.	.	.	.	.	.	.	.	.	.	KEYBOARD	6755	887.10	364.80	zcj.edf	RIGHT	6773	1647458	Full Trial Period	1640685	7	Trial: 7	1640685	59	º£ëà	¸Ö±Ê	µ°¾í	j	j
zcj	.	.	.	.	.	.	.	.	.	.	15	.	.	.	false	false	Message: 6818ms	.	.	.	.	.	.	.	.	.	.	.	TRIAL_RESULT 0	6818	.	.	zcj.edf	RIGHT	6773	1647458	Full Trial Period	1640685	7	Trial: 7	1640685	59	º£ëà	¸Ö±Ê	µ°¾í	j	j
zcj	.	.	.	.	.	.	.	.	.	.	1	.	.	.	false	false	Message: -16ms	.	.	.	.	.	.	.	.	.	.	.	TRIALID 7	-16	.	.	zcj.edf	RIGHT	6126	1655002	Full Trial Period	1648876	8	Trial: 8	1648876	68	²£Á§Öé	éÏé­Çò	Ç¦±Ê	j	f
zcj	.	.	.	.	.	.	.	.	.	.	2	.	.	.	false	false	Message: -1ms	.	.	.	.	.	.	.	.	.	.	.	RECCFG CR 1000 2 0 R	-1	.	.	zcj.edf	RIGHT	6126	1655002	Full Trial Period	1648876	8	Trial: 8	1648876	68	²£Á§Öé	éÏé­Çò	Ç¦±Ê	j	f
zcj	.	.	.	.	.	.	.	.	.	.	3	.	.	.	false	false	Message: -1ms	.	.	.	.	.	.	.	.	.	.	.	ELCLCFG TOWER	-1	.	.	zcj.edf	RIGHT	6126	1655002	Full Trial Period	1648876	8	Trial: 8	1648876	68	²£Á§Öé	éÏé­Çò	Ç¦±Ê	j	f
zcj	.	.	.	.	.	.	.	.	.	.	4	.	.	.	false	false	Message: -1ms	.	.	.	.	.	.	.	.	.	.	.	GAZE_COORDS 0.00 0.00 1023.00 767.00	-1	.	.	zcj.edf	RIGHT	6126	1655002	Full Trial Period	1648876	8	Trial: 8	1648876	68	²£Á§Öé	éÏé­Çò	Ç¦±Ê	j	f
zcj	.	.	.	.	.	.	.	.	.	.	5	.	.	.	false	false	Message: -1ms	.	.	.	.	.	.	.	.	.	.	.	THRESHOLDS R 87 216	-1	.	.	zcj.edf	RIGHT	6126	1655002	Full Trial Period	1648876	8	Trial: 8	1648876	68	²£Á§Öé	éÏé­Çò	Ç¦±Ê	j	f
zcj	.	.	.	.	.	.	.	.	.	.	6	.	.	.	false	false	Message: -1ms	.	.	.	.	.	.	.	.	.	.	.	ELCL_PROC CENTROID (3)	-1	.	.	zcj.edf	RIGHT	6126	1655002	Full Trial Period	1648876	8	Trial: 8	1648876	68	²£Á§Öé	éÏé­Çò	Ç¦±Ê	j	f
zcj	.	.	.	.	.	.	.	.	.	.	7	.	.	.	false	false	Message: -1ms	.	.	.	.	.	.	.	.	.	.	.	ELCL_PCR_PARAM 5 3.0	-1	.	.	zcj.edf	RIGHT	6126	1655002	Full Trial Period	1648876	8	Trial: 8	1648876	68	²£Á§Öé	éÏé­Çò	Ç¦±Ê	j	f
zcj	.	.	.	.	.	.	.	.	.	.	8	.	.	.	false	true	Message: 0ms	.	.	.	.	.	.	.	.	.	.	.	!MODE RECORD CR 1000 2 0 R	0	.	.	zcj.edf	RIGHT	6126	1655002	Full Trial Period	1648876	8	Trial: 8	1648876	68	²£Á§Öé	éÏé­Çò	Ç¦±Ê	j	f
zcj	.	.	.	.	415	421	1	7	150.50	396.00	9	.	.	.	false	false	Message: 50ms	.	.	.	.	.	.	.	.	.	.	.	SYNCTIME	50	150.50	396.00	zcj.edf	RIGHT	6126	1655002	Full Trial Period	1648876	8	Trial: 8	1648876	68	²£Á§Öé	éÏé­Çò	Ç¦±Ê	j	f
zcj	.	.	.	.	.	.	.	.	.	.	10	.	.	.	false	false	Message: 804ms	3.66	20.33	180	972	562.70	437.30	3	776.70	793	477.20	373.80	INVISIBLE_BOUNDARY[1]	804	.	.	zcj.edf	RIGHT	6126	1655002	Full Trial Period	1648876	8	Trial: 8	1648876	68	²£Á§Öé	éÏé­Çò	Ç¦±Ê	j	f
zcj	.	.	.	.	.	.	.	.	.	.	11	.	.	.	false	false	Message: 808ms	3.66	20.33	180	972	562.70	437.30	3	776.70	793	477.20	373.80	SYNCTIME	808	.	.	zcj.edf	RIGHT	6126	1655002	Full Trial Period	1648876	8	Trial: 8	1648876	68	²£Á§Öé	éÏé­Çò	Ç¦±Ê	j	f
zcj	.	.	.	.	.	.	.	.	.	.	12	.	.	.	false	false	Message: 3967ms	5.46	35.45	154	4095	897.20	529.10	9	441.70	3942	913.90	365.60	INVISIBLE_BOUNDARY[2]	3967	.	.	zcj.edf	RIGHT	6126	1655002	Full Trial Period	1648876	8	Trial: 8	1648876	68	²£Á§Öé	éÏé­Çò	Ç¦±Ê	j	f
zcj	.	.	.	.	.	.	.	.	.	.	13	.	.	.	false	false	Message: 3974ms	5.46	35.45	154	4095	897.20	529.10	9	441.70	3942	913.90	365.60	SYNCTIME	3974	.	.	zcj.edf	RIGHT	6126	1655002	Full Trial Period	1648876	8	Trial: 8	1648876	68	²£Á§Öé	éÏé­Çò	Ç¦±Ê	j	f
zcj	.	.	.	.	534	6124	15	5591	885.40	424.90	14	.	.	.	false	false	Message: 6107ms	.	.	.	.	.	.	.	.	.	.	.	KEYBOARD	6107	885.40	424.90	zcj.edf	RIGHT	6126	1655002	Full Trial Period	1648876	8	Trial: 8	1648876	68	²£Á§Öé	éÏé­Çò	Ç¦±Ê	j	f
zcj	.	.	.	.	.	.	.	.	.	.	15	.	.	.	false	false	Message: 6170ms	.	.	.	.	.	.	.	.	.	.	.	TRIAL_RESULT 0	6170	.	.	zcj.edf	RIGHT	6126	1655002	Full Trial Period	1648876	8	Trial: 8	1648876	68	²£Á§Öé	éÏé­Çò	Ç¦±Ê	j	f
zcj	.	.	.	.	.	.	.	.	.	.	1	.	.	.	false	false	Message: -16ms	.	.	.	.	.	.	.	.	.	.	.	TRIALID 8	-16	.	.	zcj.edf	RIGHT	4140	1660364	Full Trial Period	1656224	9	Trial: 9	1656224	5	ÐÉÐÉ	²ÍÅÌ	¼¦µ°	j	j
zcj	.	.	.	.	.	.	.	.	.	.	2	.	.	.	false	false	Message: -1ms	.	.	.	.	.	.	.	.	.	.	.	RECCFG CR 1000 2 0 R	-1	.	.	zcj.edf	RIGHT	4140	1660364	Full Trial Period	1656224	9	Trial: 9	1656224	5	ÐÉÐÉ	²ÍÅÌ	¼¦µ°	j	j
zcj	.	.	.	.	.	.	.	.	.	.	3	.	.	.	false	false	Message: -1ms	.	.	.	.	.	.	.	.	.	.	.	ELCLCFG TOWER	-1	.	.	zcj.edf	RIGHT	4140	1660364	Full Trial Period	1656224	9	Trial: 9	1656224	5	ÐÉÐÉ	²ÍÅÌ	¼¦µ°	j	j
zcj	.	.	.	.	.	.	.	.	.	.	4	.	.	.	false	false	Message: -1ms	.	.	.	.	.	.	.	.	.	.	.	GAZE_COORDS 0.00 0.00 1023.00 767.00	-1	.	.	zcj.edf	RIGHT	4140	1660364	Full Trial Period	1656224	9	Trial: 9	1656224	5	ÐÉÐÉ	²ÍÅÌ	¼¦µ°	j	j
zcj	.	.	.	.	.	.	.	.	.	.	5	.	.	.	false	false	Message: -1ms	.	.	.	.	.	.	.	.	.	.	.	THRESHOLDS R 87 216	-1	.	.	zcj.edf	RIGHT	4140	1660364	Full Trial Period	1656224	9	Trial: 9	1656224	5	ÐÉÐÉ	²ÍÅÌ	¼¦µ°	j	j
zcj	.	.	.	.	.	.	.	.	.	.	6	.	.	.	false	false	Message: -1ms	.	.	.	.	.	.	.	.	.	.	.	ELCL_PROC CENTROID (3)	-1	.	.	zcj.edf	RIGHT	4140	1660364	Full Trial Period	1656224	9	Trial: 9	1656224	5	ÐÉÐÉ	²ÍÅÌ	¼¦µ°	j	j
zcj	.	.	.	.	.	.	.	.	.	.	7	.	.	.	false	false	Message: -1ms	.	.	.	.	.	.	.	.	.	.	.	ELCL_PCR_PARAM 5 3.0	-1	.	.	zcj.edf	RIGHT	4140	1660364	Full Trial Period	1656224	9	Trial: 9	1656224	5	ÐÉÐÉ	²ÍÅÌ	¼¦µ°	j	j
zcj	.	.	.	.	.	.	.	.	.	.	8	.	.	.	false	true	Message: 0ms	.	.	.	.	.	.	.	.	.	.	.	!MODE RECORD CR 1000 2 0 R	0	.	.	zcj.edf	RIGHT	4140	1660364	Full Trial Period	1656224	9	Trial: 9	1656224	5	ÐÉÐÉ	²ÍÅÌ	¼¦µ°	j	j
zcj	.	.	.	.	44	50	1	7	136.20	392.20	9	.	.	.	false	false	Message: 43ms	.	.	.	.	.	.	.	.	.	.	.	SYNCTIME	43	136.20	392.20	zcj.edf	RIGHT	4140	1660364	Full Trial Period	1656224	9	Trial: 9	1656224	5	ÐÉÐÉ	²ÍÅÌ	¼¦µ°	j	j
zcj	.	.	.	.	446	1418	5	973	399.80	379.90	10	.	.	.	false	false	Message: 1308ms	.	.	.	.	.	.	.	.	.	.	.	INVISIBLE_BOUNDARY[1]	1308	399.80	379.90	zcj.edf	RIGHT	4140	1660364	Full Trial Period	1656224	9	Trial: 9	1656224	5	ÐÉÐÉ	²ÍÅÌ	¼¦µ°	j	j
zcj	.	.	.	.	446	1418	5	973	399.80	379.90	11	.	.	.	false	false	Message: 1317ms	.	.	.	.	.	.	.	.	.	.	.	SYNCTIME	1317	399.80	379.90	zcj.edf	RIGHT	4140	1660364	Full Trial Period	1656224	9	Trial: 9	1656224	5	ÐÉÐÉ	²ÍÅÌ	¼¦µ°	j	j
zcj	.	.	.	.	.	.	.	.	.	.	12	.	.	.	false	false	Message: 2965ms	4.63	136.18	34	2973	781.10	401.20	10	227.70	2940	645.30	383.10	INVISIBLE_BOUNDARY[2]	2965	.	.	zcj.edf	RIGHT	4140	1660364	Full Trial Period	1656224	9	Trial: 9	1656224	5	ÐÉÐÉ	²ÍÅÌ	¼¦µ°	j	j
zcj	.	.	.	.	124	3097	11	2974	796.50	387.40	13	.	.	.	false	false	Message: 2975ms	.	.	.	.	.	.	.	.	.	.	.	SYNCTIME	2975	796.50	387.40	zcj.edf	RIGHT	4140	1660364	Full Trial Period	1656224	9	Trial: 9	1656224	5	ÐÉÐÉ	²ÍÅÌ	¼¦µ°	j	j
zcj	.	.	.	.	711	4138	13	3428	903.50	343.30	14	.	.	.	false	false	Message: 4122ms	.	.	.	.	.	.	.	.	.	.	.	KEYBOARD	4122	903.50	343.30	zcj.edf	RIGHT	4140	1660364	Full Trial Period	1656224	9	Trial: 9	1656224	5	ÐÉÐÉ	²ÍÅÌ	¼¦µ°	j	j
zcj	.	.	.	.	.	.	.	.	.	.	15	.	.	.	false	false	Message: 4187ms	.	.	.	.	.	.	.	.	.	.	.	TRIAL_RESULT 0	4187	.	.	zcj.edf	RIGHT	4140	1660364	Full Trial Period	1656224	9	Trial: 9	1656224	5	ÐÉÐÉ	²ÍÅÌ	¼¦µ°	j	j
zcj	.	.	.	.	.	.	.	.	.	.	1	.	.	.	false	false	Message: -15ms	.	.	.	.	.	.	.	.	.	.	.	TRIALID 9	-15	.	.	zcj.edf	RIGHT	4459	1666107	Full Trial Period	1661648	10	Trial: 10	1661648	16	ÅûÈø	·Éµú	Õë¹Ü	f	f
zcj	.	.	.	.	.	.	.	.	.	.	2	.	.	.	false	false	Message: -1ms	.	.	.	.	.	.	.	.	.	.	.	RECCFG CR 1000 2 0 R	-1	.	.	zcj.edf	RIGHT	4459	1666107	Full Trial Period	1661648	10	Trial: 10	1661648	16	ÅûÈø	·Éµú	Õë¹Ü	f	f
zcj	.	.	.	.	.	.	.	.	.	.	3	.	.	.	false	false	Message: -1ms	.	.	.	.	.	.	.	.	.	.	.	ELCLCFG TOWER	-1	.	.	zcj.edf	RIGHT	4459	1666107	Full Trial Period	1661648	10	Trial: 10	1661648	16	ÅûÈø	·Éµú	Õë¹Ü	f	f
zcj	.	.	.	.	.	.	.	.	.	.	4	.	.	.	false	false	Message: -1ms	.	.	.	.	.	.	.	.	.	.	.	GAZE_COORDS 0.00 0.00 1023.00 767.00	-1	.	.	zcj.edf	RIGHT	4459	1666107	Full Trial Period	1661648	10	Trial: 10	1661648	16	ÅûÈø	·Éµú	Õë¹Ü	f	f
zcj	.	.	.	.	.	.	.	.	.	.	5	.	.	.	false	false	Message: -1ms	.	.	.	.	.	.	.	.	.	.	.	THRESHOLDS R 87 216	-1	.	.	zcj.edf	RIGHT	4459	1666107	Full Trial Period	1661648	10	Trial: 10	1661648	16	ÅûÈø	·Éµú	Õë¹Ü	f	f
zcj	.	.	.	.	.	.	.	.	.	.	6	.	.	.	false	false	Message: -1ms	.	.	.	.	.	.	.	.	.	.	.	ELCL_PROC CENTROID (3)	-1	.	.	zcj.edf	RIGHT	4459	1666107	Full Trial Period	1661648	10	Trial: 10	1661648	16	ÅûÈø	·Éµú	Õë¹Ü	f	f
zcj	.	.	.	.	.	.	.	.	.	.	7	.	.	.	false	false	Message: -1ms	.	.	.	.	.	.	.	.	.	.	.	ELCL_PCR_PARAM 5 3.0	-1	.	.	zcj.edf	RIGHT	4459	1666107	Full Trial Period	1661648	10	Trial: 10	1661648	16	ÅûÈø	·Éµú	Õë¹Ü	f	f
zcj	.	.	.	.	.	.	.	.	.	.	8	.	.	.	false	true	Message: 0ms	.	.	.	.	.	.	.	.	.	.	.	!MODE RECORD CR 1000 2 0 R	0	.	.	zcj.edf	RIGHT	4459	1666107	Full Trial Period	1661648	10	Trial: 10	1661648	16	ÅûÈø	·Éµú	Õë¹Ü	f	f
zcj	.	.	.	.	229	235	1	7	142.00	400.90	9	.	.	.	false	false	Message: 42ms	.	.	.	.	.	.	.	.	.	.	.	SYNCTIME	42	142.00	400.90	zcj.edf	RIGHT	4459	1666107	Full Trial Period	1661648	10	Trial: 10	1661648	16	ÅûÈø	·Éµú	Õë¹Ü	f	f
zcj	.	.	.	.	237	922	4	686	404.60	379.60	10	.	.	.	false	false	Message: 850ms	.	.	.	.	.	.	.	.	.	.	.	INVISIBLE_BOUNDARY[1]	850	404.60	379.60	zcj.edf	RIGHT	4459	1666107	Full Trial Period	1661648	10	Trial: 10	1661648	16	ÅûÈø	·Éµú	Õë¹Ü	f	f
zcj	.	.	.	.	237	922	4	686	404.60	379.60	11	.	.	.	false	false	Message: 859ms	.	.	.	.	.	.	.	.	.	.	.	SYNCTIME	859	404.60	379.60	zcj.edf	RIGHT	4459	1666107	Full Trial Period	1661648	10	Trial: 10	1661648	16	ÅûÈø	·Éµú	Õë¹Ü	f	f
zcj	.	.	.	.	.	.	.	.	.	.	12	.	.	.	false	false	Message: 3352ms	6.87	27.80	247	3585	880.80	565.40	11	954.50	3339	903.30	359.20	INVISIBLE_BOUNDARY[2]	3352	.	.	zcj.edf	RIGHT	4459	1666107	Full Trial Period	1661648	10	Trial: 10	1661648	16	ÅûÈø	·Éµú	Õë¹Ü	f	f
zcj	.	.	.	.	.	.	.	.	.	.	13	.	.	.	false	false	Message: 3359ms	6.87	27.80	247	3585	880.80	565.40	11	954.50	3339	903.30	359.20	SYNCTIME	3359	.	.	zcj.edf	RIGHT	4459	1666107	Full Trial Period	1661648	10	Trial: 10	1661648	16	ÅûÈø	·Éµú	Õë¹Ü	f	f
zcj	.	.	.	.	604	4457	13	3854	899.30	386.50	14	[1]	2	RECTANGLE_INTERESTAREA	false	false	Message: 4440ms	.	.	.	.	.	.	.	.	.	.	.	KEYBOARD	4440	899.30	386.50	zcj.edf	RIGHT	4459	1666107	Full Trial Period	1661648	10	Trial: 10	1661648	16	ÅûÈø	·Éµú	Õë¹Ü	f	f
zcj	.	.	.	.	.	.	.	.	.	.	15	.	.	.	false	false	Message: 4499ms	.	.	.	.	.	.	.	.	.	.	.	TRIAL_RESULT 0	4499	.	.	zcj.edf	RIGHT	4459	1666107	Full Trial Period	1661648	10	Trial: 10	1661648	16	ÅûÈø	·Éµú	Õë¹Ü	f	f
zcj	.	.	.	.	.	.	.	.	.	.	1	.	.	.	false	false	Message: -16ms	.	.	.	.	.	.	.	.	.	.	.	TRIALID 10	-16	.	.	zcj.edf	RIGHT	3281	1670812	Full Trial Period	1667531	11	Trial: 11	1667531	51	¶ú¶ä	Ç¯×Ó	Ô²¹æ	j	j
zcj	.	.	.	.	.	.	.	.	.	.	2	.	.	.	false	false	Message: -1ms	.	.	.	.	.	.	.	.	.	.	.	RECCFG CR 1000 2 0 R	-1	.	.	zcj.edf	RIGHT	3281	1670812	Full Trial Period	1667531	11	Trial: 11	1667531	51	¶ú¶ä	Ç¯×Ó	Ô²¹æ	j	j
zcj	.	.	.	.	.	.	.	.	.	.	3	.	.	.	false	false	Message: -1ms	.	.	.	.	.	.	.	.	.	.	.	ELCLCFG TOWER	-1	.	.	zcj.edf	RIGHT	3281	1670812	Full Trial Period	1667531	11	Trial: 11	1667531	51	¶ú¶ä	Ç¯×Ó	Ô²¹æ	j	j
zcj	.	.	.	.	.	.	.	.	.	.	4	.	.	.	false	false	Message: -1ms	.	.	.	.	.	.	.	.	.	.	.	GAZE_COORDS 0.00 0.00 1023.00 767.00	-1	.	.	zcj.edf	RIGHT	3281	1670812	Full Trial Period	1667531	11	Trial: 11	1667531	51	¶ú¶ä	Ç¯×Ó	Ô²¹æ	j	j
zcj	.	.	.	.	.	.	.	.	.	.	5	.	.	.	false	false	Message: -1ms	.	.	.	.	.	.	.	.	.	.	.	THRESHOLDS R 87 216	-1	.	.	zcj.edf	RIGHT	3281	1670812	Full Trial Period	1667531	11	Trial: 11	1667531	51	¶ú¶ä	Ç¯×Ó	Ô²¹æ	j	j
zcj	.	.	.	.	.	.	.	.	.	.	6	.	.	.	false	false	Message: -1ms	.	.	.	.	.	.	.	.	.	.	.	ELCL_PROC CENTROID (3)	-1	.	.	zcj.edf	RIGHT	3281	1670812	Full Trial Period	1667531	11	Trial: 11	1667531	51	¶ú¶ä	Ç¯×Ó	Ô²¹æ	j	j
zcj	.	.	.	.	.	.	.	.	.	.	7	.	.	.	false	false	Message: -1ms	.	.	.	.	.	.	.	.	.	.	.	ELCL_PCR_PARAM 5 3.0	-1	.	.	zcj.edf	RIGHT	3281	1670812	Full Trial Period	1667531	11	Trial: 11	1667531	51	¶ú¶ä	Ç¯×Ó	Ô²¹æ	j	j
zcj	.	.	.	.	.	.	.	.	.	.	8	.	.	.	false	true	Message: 0ms	.	.	.	.	.	.	.	.	.	.	.	!MODE RECORD CR 1000 2 0 R	0	.	.	zcj.edf	RIGHT	3281	1670812	Full Trial Period	1667531	11	Trial: 11	1667531	51	¶ú¶ä	Ç¯×Ó	Ô²¹æ	j	j
zcj	.	.	.	.	698	704	1	7	161.40	390.70	9	.	.	.	false	false	Message: 42ms	.	.	.	.	.	.	.	.	.	.	.	SYNCTIME	42	161.40	390.70	zcj.edf	RIGHT	3281	1670812	Full Trial Period	1667531	11	Trial: 11	1667531	51	¶ú¶ä	Ç¯×Ó	Ô²¹æ	j	j
zcj	.	.	.	.	.	.	.	.	.	.	10	.	.	.	false	false	Message: 954ms	6.82	32.96	207	1014	454.60	488.90	2	928.30	808	282.20	384.60	INVISIBLE_BOUNDARY[1]	954	.	.	zcj.edf	RIGHT	3281	1670812	Full Trial Period	1667531	11	Trial: 11	1667531	51	¶ú¶ä	Ç¯×Ó	Ô²¹æ	j	j
zcj	.	.	.	.	.	.	.	.	.	.	11	.	.	.	false	false	Message: 958ms	6.82	32.96	207	1014	454.60	488.90	2	928.30	808	282.20	384.60	SYNCTIME	958	.	.	zcj.edf	RIGHT	3281	1670812	Full Trial Period	1667531	11	Trial: 11	1667531	51	¶ú¶ä	Ç¯×Ó	Ô²¹æ	j	j
zcj	.	.	.	.	.	.	.	.	.	.	12	.	.	.	false	false	Message: 1854ms	9.73	37.87	257	1912	778.50	488.30	4	774.30	1656	510.80	380.60	INVISIBLE_BOUNDARY[2]	1854	.	.	zcj.edf	RIGHT	3281	1670812	Full Trial Period	1667531	11	Trial: 11	1667531	51	¶ú¶ä	Ç¯×Ó	Ô²¹æ	j	j
zcj	.	.	.	.	.	.	.	.	.	.	13	.	.	.	false	false	Message: 1858ms	9.73	37.87	257	1912	778.50	488.30	4	774.30	1656	510.80	380.60	SYNCTIME	1858	.	.	zcj.edf	RIGHT	3281	1670812	Full Trial Period	1667531	11	Trial: 11	1667531	51	¶ú¶ä	Ç¯×Ó	Ô²¹æ	j	j
zcj	.	.	.	.	.	.	.	.	.	.	14	.	.	.	false	false	Message: 3262ms	8.79	37.08	237	3279	902.00	653.10	8	764.50	3043	887.30	382.80	KEYBOARD	3262	.	.	zcj.edf	RIGHT	3281	1670812	Full Trial Period	1667531	11	Trial: 11	1667531	51	¶ú¶ä	Ç¯×Ó	Ô²¹æ	j	j
zcj	.	.	.	.	.	.	.	.	.	.	15	.	.	.	false	false	Message: 3326ms	.	.	.	.	.	.	.	.	.	.	.	TRIAL_RESULT 0	3326	.	.	zcj.edf	RIGHT	3281	1670812	Full Trial Period	1667531	11	Trial: 11	1667531	51	¶ú¶ä	Ç¯×Ó	Ô²¹æ	j	j
zcj	.	.	.	.	.	.	.	.	.	.	1	.	.	.	false	false	Message: -15ms	.	.	.	.	.	.	.	.	.	.	.	TRIALID 11	-15	.	.	zcj.edf	RIGHT	5116	1677262	Full Trial Period	1672146	12	Trial: 12	1672146	81	°ôÇò¹÷	¸ÊÕá	Æì¸Ë	j	j
zcj	.	.	.	.	.	.	.	.	.	.	2	.	.	.	false	false	Message: -1ms	.	.	.	.	.	.	.	.	.	.	.	RECCFG CR 1000 2 0 R	-1	.	.	zcj.edf	RIGHT	5116	1677262	Full Trial Period	1672146	12	Trial: 12	1672146	81	°ôÇò¹÷	¸ÊÕá	Æì¸Ë	j	j
zcj	.	.	.	.	.	.	.	.	.	.	3	.	.	.	false	false	Message: -1ms	.	.	.	.	.	.	.	.	.	.	.	ELCLCFG TOWER	-1	.	.	zcj.edf	RIGHT	5116	1677262	Full Trial Period	1672146	12	Trial: 12	1672146	81	°ôÇò¹÷	¸ÊÕá	Æì¸Ë	j	j
zcj	.	.	.	.	.	.	.	.	.	.	4	.	.	.	false	false	Message: -1ms	.	.	.	.	.	.	.	.	.	.	.	GAZE_COORDS 0.00 0.00 1023.00 767.00	-1	.	.	zcj.edf	RIGHT	5116	1677262	Full Trial Period	1672146	12	Trial: 12	1672146	81	°ôÇò¹÷	¸ÊÕá	Æì¸Ë	j	j
zcj	.	.	.	.	.	.	.	.	.	.	5	.	.	.	false	false	Message: -1ms	.	.	.	.	.	.	.	.	.	.	.	THRESHOLDS R 87 216	-1	.	.	zcj.edf	RIGHT	5116	1677262	Full Trial Period	1672146	12	Trial: 12	1672146	81	°ôÇò¹÷	¸ÊÕá	Æì¸Ë	j	j
zcj	.	.	.	.	.	.	.	.	.	.	6	.	.	.	false	false	Message: -1ms	.	.	.	.	.	.	.	.	.	.	.	ELCL_PROC CENTROID (3)	-1	.	.	zcj.edf	RIGHT	5116	1677262	Full Trial Period	1672146	12	Trial: 12	1672146	81	°ôÇò¹÷	¸ÊÕá	Æì¸Ë	j	j
zcj	.	.	.	.	.	.	.	.	.	.	7	.	.	.	false	false	Message: -1ms	.	.	.	.	.	.	.	.	.	.	.	ELCL_PCR_PARAM 5 3.0	-1	.	.	zcj.edf	RIGHT	5116	1677262	Full Trial Period	1672146	12	Trial: 12	1672146	81	°ôÇò¹÷	¸ÊÕá	Æì¸Ë	j	j
zcj	.	.	.	.	.	.	.	.	.	.	8	.	.	.	false	true	Message: 0ms	.	.	.	.	.	.	.	.	.	.	.	!MODE RECORD CR 1000 2 0 R	0	.	.	zcj.edf	RIGHT	5116	1677262	Full Trial Period	1672146	12	Trial: 12	1672146	81	°ôÇò¹÷	¸ÊÕá	Æì¸Ë	j	j
zcj	.	.	.	.	394	400	1	7	149.30	396.10	9	.	.	.	false	false	Message: 43ms	.	.	.	.	.	.	.	.	.	.	.	SYNCTIME	43	149.30	396.10	zcj.edf	RIGHT	5116	1677262	Full Trial Period	1672146	12	Trial: 12	1672146	81	°ôÇò¹÷	¸ÊÕá	Æì¸Ë	j	j
zcj	.	.	.	.	397	1755	5	1359	529.00	382.10	10	[1]	1	RECTANGLE_INTERESTAREA	false	false	Message: 1430ms	.	.	.	.	.	.	.	.	.	.	.	INVISIBLE_BOUNDARY[1]	1430	529.00	382.10	zcj.edf	RIGHT	5116	1677262	Full Trial Period	1672146	12	Trial: 12	1672146	81	°ôÇò¹÷	¸ÊÕá	Æì¸Ë	j	j
zcj	.	.	.	.	397	1755	5	1359	529.00	382.10	11	[1]	1	RECTANGLE_INTERESTAREA	false	false	Message: 1434ms	.	.	.	.	.	.	.	.	.	.	.	SYNCTIME	1434	529.00	382.10	zcj.edf	RIGHT	5116	1677262	Full Trial Period	1672146	12	Trial: 12	1672146	81	°ôÇò¹÷	¸ÊÕá	Æì¸Ë	j	j
zcj	.	.	.	.	.	.	.	.	.	.	12	.	.	.	false	false	Message: 3902ms	11.84	215.18	55	3933	985.60	425.00	12	333.90	3879	624.50	442.80	INVISIBLE_BOUNDARY[2]	3902	.	.	zcj.edf	RIGHT	5116	1677262	Full Trial Period	1672146	12	Trial: 12	1672146	81	°ôÇò¹÷	¸ÊÕá	Æì¸Ë	j	j
zcj	.	.	.	.	.	.	.	.	.	.	13	.	.	.	false	false	Message: 3909ms	11.84	215.18	55	3933	985.60	425.00	12	333.90	3879	624.50	442.80	SYNCTIME	3909	.	.	zcj.edf	RIGHT	5116	1677262	Full Trial Period	1672146	12	Trial: 12	1672146	81	°ôÇò¹÷	¸ÊÕá	Æì¸Ë	j	j
zcj	.	.	.	.	972	5114	14	4143	877.90	374.90	14	[1]	2	RECTANGLE_INTERESTAREA	false	false	Message: 5097ms	.	.	.	.	.	.	.	.	.	.	.	KEYBOARD	5097	877.90	374.90	zcj.edf	RIGHT	5116	1677262	Full Trial Period	1672146	12	Trial: 12	1672146	81	°ôÇò¹÷	¸ÊÕá	Æì¸Ë	j	j
zcj	.	.	.	.	.	.	.	.	.	.	15	.	.	.	false	false	Message: 5160ms	.	.	.	.	.	.	.	.	.	.	.	TRIAL_RESULT 0	5160	.	.	zcj.edf	RIGHT	5116	1677262	Full Trial Period	1672146	12	Trial: 12	1672146	81	°ôÇò¹÷	¸ÊÕá	Æì¸Ë	j	j
zcj	.	.	.	.	.	.	.	.	.	.	1	.	.	.	false	false	Message: -21ms	.	.	.	.	.	.	.	.	.	.	.	TRIALID 12	-21	.	.	zcj.edf	RIGHT	6969	1685661	Full Trial Period	1678692	13	Trial: 13	1678692	102	¼¦ÍÈ	Ã¢¹û	·ÊÔí	j	j
zcj	.	.	.	.	.	.	.	.	.	.	2	.	.	.	false	false	Message: -1ms	.	.	.	.	.	.	.	.	.	.	.	RECCFG CR 1000 2 0 R	-1	.	.	zcj.edf	RIGHT	6969	1685661	Full Trial Period	1678692	13	Trial: 13	1678692	102	¼¦ÍÈ	Ã¢¹û	·ÊÔí	j	j
zcj	.	.	.	.	.	.	.	.	.	.	3	.	.	.	false	false	Message: -1ms	.	.	.	.	.	.	.	.	.	.	.	ELCLCFG TOWER	-1	.	.	zcj.edf	RIGHT	6969	1685661	Full Trial Period	1678692	13	Trial: 13	1678692	102	¼¦ÍÈ	Ã¢¹û	·ÊÔí	j	j
zcj	.	.	.	.	.	.	.	.	.	.	4	.	.	.	false	false	Message: -1ms	.	.	.	.	.	.	.	.	.	.	.	GAZE_COORDS 0.00 0.00 1023.00 767.00	-1	.	.	zcj.edf	RIGHT	6969	1685661	Full Trial Period	1678692	13	Trial: 13	1678692	102	¼¦ÍÈ	Ã¢¹û	·ÊÔí	j	j
zcj	.	.	.	.	.	.	.	.	.	.	5	.	.	.	false	false	Message: -1ms	.	.	.	.	.	.	.	.	.	.	.	THRESHOLDS R 87 216	-1	.	.	zcj.edf	RIGHT	6969	1685661	Full Trial Period	1678692	13	Trial: 13	1678692	102	¼¦ÍÈ	Ã¢¹û	·ÊÔí	j	j
zcj	.	.	.	.	.	.	.	.	.	.	6	.	.	.	false	false	Message: -1ms	.	.	.	.	.	.	.	.	.	.	.	ELCL_PROC CENTROID (3)	-1	.	.	zcj.edf	RIGHT	6969	1685661	Full Trial Period	1678692	13	Trial: 13	1678692	102	¼¦ÍÈ	Ã¢¹û	·ÊÔí	j	j
zcj	.	.	.	.	.	.	.	.	.	.	7	.	.	.	false	false	Message: -1ms	.	.	.	.	.	.	.	.	.	.	.	ELCL_PCR_PARAM 5 3.0	-1	.	.	zcj.edf	RIGHT	6969	1685661	Full Trial Period	1678692	13	Trial: 13	1678692	102	¼¦ÍÈ	Ã¢¹û	·ÊÔí	j	j
zcj	.	.	.	.	.	.	.	.	.	.	8	.	.	.	false	true	Message: 0ms	.	.	.	.	.	.	.	.	.	.	.	!MODE RECORD CR 1000 2 0 R	0	.	.	zcj.edf	RIGHT	6969	1685661	Full Trial Period	1678692	13	Trial: 13	1678692	102	¼¦ÍÈ	Ã¢¹û	·ÊÔí	j	j
zcj	.	.	.	.	465	471	1	7	151.00	368.10	9	.	.	.	false	false	Message: 46ms	.	.	.	.	.	.	.	.	.	.	.	SYNCTIME	46	151.00	368.10	zcj.edf	RIGHT	6969	1685661	Full Trial Period	1678692	13	Trial: 13	1678692	102	¼¦ÍÈ	Ã¢¹û	·ÊÔí	j	j
zcj	.	.	.	.	310	3693	8	3384	519.10	385.10	10	[1]	1	RECTANGLE_INTERESTAREA	false	false	Message: 3388ms	.	.	.	.	.	.	.	.	.	.	.	INVISIBLE_BOUNDARY[1]	3388	519.10	385.10	zcj.edf	RIGHT	6969	1685661	Full Trial Period	1678692	13	Trial: 13	1678692	102	¼¦ÍÈ	Ã¢¹û	·ÊÔí	j	j
zcj	.	.	.	.	310	3693	8	3384	519.10	385.10	11	[1]	1	RECTANGLE_INTERESTAREA	false	false	Message: 3395ms	.	.	.	.	.	.	.	.	.	.	.	SYNCTIME	3395	519.10	385.10	zcj.edf	RIGHT	6969	1685661	Full Trial Period	1678692	13	Trial: 13	1678692	102	¼¦ÍÈ	Ã¢¹û	·ÊÔí	j	j
zcj	.	.	.	.	.	.	.	.	.	.	12	.	.	.	false	false	Message: 5096ms	14.29	216.59	66	5127	969.80	389.30	12	305.10	5062	538.10	391.50	INVISIBLE_BOUNDARY[2]	5096	.	.	zcj.edf	RIGHT	6969	1685661	Full Trial Period	1678692	13	Trial: 13	1678692	102	¼¦ÍÈ	Ã¢¹û	·ÊÔí	j	j
zcj	.	.	.	.	.	.	.	.	.	.	13	.	.	.	false	false	Message: 5103ms	14.29	216.59	66	5127	969.80	389.30	12	305.10	5062	538.10	391.50	SYNCTIME	5103	.	.	zcj.edf	RIGHT	6969	1685661	Full Trial Period	1678692	13	Trial: 13	1678692	102	¼¦ÍÈ	Ã¢¹û	·ÊÔí	j	j
zcj	.	.	.	.	137	6967	17	6831	887.80	522.60	14	.	.	.	false	false	Message: 6950ms	.	.	.	.	.	.	.	.	.	.	.	KEYBOARD	6950	887.80	522.60	zcj.edf	RIGHT	6969	1685661	Full Trial Period	1678692	13	Trial: 13	1678692	102	¼¦ÍÈ	Ã¢¹û	·ÊÔí	j	j
zcj	.	.	.	.	.	.	.	.	.	.	15	.	.	.	false	false	Message: 7014ms	.	.	.	.	.	.	.	.	.	.	.	TRIAL_RESULT 0	7014	.	.	zcj.edf	RIGHT	6969	1685661	Full Trial Period	1678692	13	Trial: 13	1678692	102	¼¦ÍÈ	Ã¢¹û	·ÊÔí	j	j
zcj	.	.	.	.	.	.	.	.	.	.	1	.	.	.	false	false	Message: -76ms	.	.	.	.	.	.	.	.	.	.	.	TRIALID 13	-76	.	.	zcj.edf	RIGHT	4497	1691543	Full Trial Period	1687046	14	Trial: 14	1687046	10	öÏÓãË¿	Æ¤´ø	¾í³ß	j	j
zcj	.	.	.	.	.	.	.	.	.	.	2	.	.	.	false	false	Message: -1ms	.	.	.	.	.	.	.	.	.	.	.	RECCFG CR 1000 2 0 R	-1	.	.	zcj.edf	RIGHT	4497	1691543	Full Trial Period	1687046	14	Trial: 14	1687046	10	öÏÓãË¿	Æ¤´ø	¾í³ß	j	j
zcj	.	.	.	.	.	.	.	.	.	.	3	.	.	.	false	false	Message: -1ms	.	.	.	.	.	.	.	.	.	.	.	ELCLCFG TOWER	-1	.	.	zcj.edf	RIGHT	4497	1691543	Full Trial Period	1687046	14	Trial: 14	1687046	10	öÏÓãË¿	Æ¤´ø	¾í³ß	j	j
zcj	.	.	.	.	.	.	.	.	.	.	4	.	.	.	false	false	Message: -1ms	.	.	.	.	.	.	.	.	.	.	.	GAZE_COORDS 0.00 0.00 1023.00 767.00	-1	.	.	zcj.edf	RIGHT	4497	1691543	Full Trial Period	1687046	14	Trial: 14	1687046	10	öÏÓãË¿	Æ¤´ø	¾í³ß	j	j
zcj	.	.	.	.	.	.	.	.	.	.	5	.	.	.	false	false	Message: -1ms	.	.	.	.	.	.	.	.	.	.	.	THRESHOLDS R 87 216	-1	.	.	zcj.edf	RIGHT	4497	1691543	Full Trial Period	1687046	14	Trial: 14	1687046	10	öÏÓãË¿	Æ¤´ø	¾í³ß	j	j
zcj	.	.	.	.	.	.	.	.	.	.	6	.	.	.	false	false	Message: -1ms	.	.	.	.	.	.	.	.	.	.	.	ELCL_PROC CENTROID (3)	-1	.	.	zcj.edf	RIGHT	4497	1691543	Full Trial Period	1687046	14	Trial: 14	1687046	10	öÏÓãË¿	Æ¤´ø	¾í³ß	j	j
zcj	.	.	.	.	.	.	.	.	.	.	7	.	.	.	false	false	Message: -1ms	.	.	.	.	.	.	.	.	.	.	.	ELCL_PCR_PARAM 5 3.0	-1	.	.	zcj.edf	RIGHT	4497	1691543	Full Trial Period	1687046	14	Trial: 14	1687046	10	öÏÓãË¿	Æ¤´ø	¾í³ß	j	j
zcj	.	.	.	.	.	.	.	.	.	.	8	.	.	.	false	true	Message: 0ms	.	.	.	.	.	.	.	.	.	.	.	!MODE RECORD CR 1000 2 0 R	0	.	.	zcj.edf	RIGHT	4497	1691543	Full Trial Period	1687046	14	Trial: 14	1687046	10	öÏÓãË¿	Æ¤´ø	¾í³ß	j	j
zcj	.	.	.	.	69	75	1	7	159.00	363.80	9	.	.	.	false	false	Message: 48ms	.	.	.	.	.	.	.	.	.	.	.	SYNCTIME	48	159.00	363.80	zcj.edf	RIGHT	4497	1691543	Full Trial Period	1687046	14	Trial: 14	1687046	10	öÏÓãË¿	Æ¤´ø	¾í³ß	j	j
zcj	.	.	.	.	.	.	.	.	.	.	10	.	.	.	false	false	Message: 1508ms	3.46	123.63	28	1520	441.20	427.60	5	237.00	1493	344.50	460.20	INVISIBLE_BOUNDARY[1]	1508	.	.	zcj.edf	RIGHT	4497	1691543	Full Trial Period	1687046	14	Trial: 14	1687046	10	öÏÓãË¿	Æ¤´ø	¾í³ß	j	j
zcj	.	.	.	.	.	.	.	.	.	.	11	.	.	.	false	false	Message: 1515ms	3.46	123.63	28	1520	441.20	427.60	5	237.00	1493	344.50	460.20	SYNCTIME	1515	.	.	zcj.edf	RIGHT	4497	1691543	Full Trial Period	1687046	14	Trial: 14	1687046	10	öÏÓãË¿	Æ¤´ø	¾í³ß	j	j
zcj	.	.	.	.	.	.	.	.	.	.	12	.	.	.	false	false	Message: 3066ms	7.66	25.63	299	3329	853.20	575.80	10	654.00	3031	794.70	353.20	INVISIBLE_BOUNDARY[2]	3066	.	.	zcj.edf	RIGHT	4497	1691543	Full Trial Period	1687046	14	Trial: 14	1687046	10	öÏÓãË¿	Æ¤´ø	¾í³ß	j	j
zcj	.	.	.	.	.	.	.	.	.	.	13	.	.	.	false	false	Message: 3073ms	7.66	25.63	299	3329	853.20	575.80	10	654.00	3031	794.70	353.20	SYNCTIME	3073	.	.	zcj.edf	RIGHT	4497	1691543	Full Trial Period	1687046	14	Trial: 14	1687046	10	öÏÓãË¿	Æ¤´ø	¾í³ß	j	j
zcj	.	.	.	.	.	.	.	.	.	.	14	.	.	.	false	false	Message: 4478ms	10.39	167.53	62	4495	907.80	501.00	15	323.20	4434	1216.90	651.50	KEYBOARD	4478	.	.	zcj.edf	RIGHT	4497	1691543	Full Trial Period	1687046	14	Trial: 14	1687046	10	öÏÓãË¿	Æ¤´ø	¾í³ß	j	j
zcj	.	.	.	.	.	.	.	.	.	.	15	.	.	.	false	false	Message: 4541ms	.	.	.	.	.	.	.	.	.	.	.	TRIAL_RESULT 0	4541	.	.	zcj.edf	RIGHT	4497	1691543	Full Trial Period	1687046	14	Trial: 14	1687046	10	öÏÓãË¿	Æ¤´ø	¾í³ß	j	j
zcj	.	.	.	.	.	.	.	.	.	.	1	.	.	.	false	false	Message: -16ms	.	.	.	.	.	.	.	.	.	.	.	TRIALID 14	-16	.	.	zcj.edf	RIGHT	8539	1701391	Full Trial Period	1692852	15	Trial: 15	1692852	149	·ÊÔí	·¬ÇÑ	ÏãÑÌ	f	f
zcj	.	.	.	.	.	.	.	.	.	.	2	.	.	.	false	false	Message: -1ms	.	.	.	.	.	.	.	.	.	.	.	RECCFG CR 1000 2 0 R	-1	.	.	zcj.edf	RIGHT	8539	1701391	Full Trial Period	1692852	15	Trial: 15	1692852	149	·ÊÔí	·¬ÇÑ	ÏãÑÌ	f	f
zcj	.	.	.	.	.	.	.	.	.	.	3	.	.	.	false	false	Message: -1ms	.	.	.	.	.	.	.	.	.	.	.	ELCLCFG TOWER	-1	.	.	zcj.edf	RIGHT	8539	1701391	Full Trial Period	1692852	15	Trial: 15	1692852	149	·ÊÔí	·¬ÇÑ	ÏãÑÌ	f	f
zcj	.	.	.	.	.	.	.	.	.	.	4	.	.	.	false	false	Message: -1ms	.	.	.	.	.	.	.	.	.	.	.	GAZE_COORDS 0.00 0.00 1023.00 767.00	-1	.	.	zcj.edf	RIGHT	8539	1701391	Full Trial Period	1692852	15	Trial: 15	1692852	149	·ÊÔí	·¬ÇÑ	ÏãÑÌ	f	f
zcj	.	.	.	.	.	.	.	.	.	.	5	.	.	.	false	false	Message: -1ms	.	.	.	.	.	.	.	.	.	.	.	THRESHOLDS R 87 216	-1	.	.	zcj.edf	RIGHT	8539	1701391	Full Trial Period	1692852	15	Trial: 15	1692852	149	·ÊÔí	·¬ÇÑ	ÏãÑÌ	f	f
zcj	.	.	.	.	.	.	.	.	.	.	6	.	.	.	false	false	Message: -1ms	.	.	.	.	.	.	.	.	.	.	.	ELCL_PROC CENTROID (3)	-1	.	.	zcj.edf	RIGHT	8539	1701391	Full Trial Period	1692852	15	Trial: 15	1692852	149	·ÊÔí	·¬ÇÑ	ÏãÑÌ	f	f
zcj	.	.	.	.	.	.	.	.	.	.	7	.	.	.	false	false	Message: -1ms	.	.	.	.	.	.	.	.	.	.	.	ELCL_PCR_PARAM 5 3.0	-1	.	.	zcj.edf	RIGHT	8539	1701391	Full Trial Period	1692852	15	Trial: 15	1692852	149	·ÊÔí	·¬ÇÑ	ÏãÑÌ	f	f
zcj	.	.	.	.	.	.	.	.	.	.	8	.	.	.	false	true	Message: 0ms	.	.	.	.	.	.	.	.	.	.	.	!MODE RECORD CR 1000 2 0 R	0	.	.	zcj.edf	RIGHT	8539	1701391	Full Trial Period	1692852	15	Trial: 15	1692852	149	·ÊÔí	·¬ÇÑ	ÏãÑÌ	f	f
zcj	.	.	.	.	301	332	2	32	140.40	388.20	9	.	.	.	false	false	Message: 42ms	.	.	.	.	.	.	.	.	.	.	.	SYNCTIME	42	140.40	388.20	zcj.edf	RIGHT	8539	1701391	Full Trial Period	1692852	15	Trial: 15	1692852	149	·ÊÔí	·¬ÇÑ	ÏãÑÌ	f	f
zcj	.	.	.	.	461	2949	7	2489	507.10	392.70	10	[1]	1	RECTANGLE_INTERESTAREA	false	false	Message: 2515ms	.	.	.	.	.	.	.	.	.	.	.	INVISIBLE_BOUNDARY[1]	2515	507.10	392.70	zcj.edf	RIGHT	8539	1701391	Full Trial Period	1692852	15	Trial: 15	1692852	149	·ÊÔí	·¬ÇÑ	ÏãÑÌ	f	f
zcj	.	.	.	.	461	2949	7	2489	507.10	392.70	11	[1]	1	RECTANGLE_INTERESTAREA	false	false	Message: 2525ms	.	.	.	.	.	.	.	.	.	.	.	SYNCTIME	2525	507.10	392.70	zcj.edf	RIGHT	8539	1701391	Full Trial Period	1692852	15	Trial: 15	1692852	149	·ÊÔí	·¬ÇÑ	ÏãÑÌ	f	f
zcj	.	.	.	.	.	.	.	.	.	.	12	.	.	.	false	false	Message: 6482ms	7.31	41.10	178	6644	985.70	581.40	15	693.40	6467	933.70	363.30	INVISIBLE_BOUNDARY[2]	6482	.	.	zcj.edf	RIGHT	8539	1701391	Full Trial Period	1692852	15	Trial: 15	1692852	149	·ÊÔí	·¬ÇÑ	ÏãÑÌ	f	f
zcj	.	.	.	.	.	.	.	.	.	.	13	.	.	.	false	false	Message: 6490ms	7.31	41.10	178	6644	985.70	581.40	15	693.40	6467	933.70	363.30	SYNCTIME	6490	.	.	zcj.edf	RIGHT	8539	1701391	Full Trial Period	1692852	15	Trial: 15	1692852	149	·ÊÔí	·¬ÇÑ	ÏãÑÌ	f	f
zcj	.	.	.	.	899	8537	18	7639	899.60	424.70	14	.	.	.	false	false	Message: 8520ms	.	.	.	.	.	.	.	.	.	.	.	KEYBOARD	8520	899.60	424.70	zcj.edf	RIGHT	8539	1701391	Full Trial Period	1692852	15	Trial: 15	1692852	149	·ÊÔí	·¬ÇÑ	ÏãÑÌ	f	f
zcj	.	.	.	.	.	.	.	.	.	.	15	.	.	.	false	false	Message: 8587ms	.	.	.	.	.	.	.	.	.	.	.	TRIAL_RESULT 0	8587	.	.	zcj.edf	RIGHT	8539	1701391	Full Trial Period	1692852	15	Trial: 15	1692852	149	·ÊÔí	·¬ÇÑ	ÏãÑÌ	f	f
zcj	.	.	.	.	.	.	.	.	.	.	1	.	.	.	false	false	Message: -17ms	.	.	.	.	.	.	.	.	.	.	.	TRIALID 15	-17	.	.	zcj.edf	RIGHT	7118	1709927	Full Trial Period	1702809	16	Trial: 16	1702809	2	éÏé­	ÆøÇò	Ð¬×Ó	f	f
zcj	.	.	.	.	.	.	.	.	.	.	2	.	.	.	false	false	Message: -1ms	.	.	.	.	.	.	.	.	.	.	.	RECCFG CR 1000 2 0 R	-1	.	.	zcj.edf	RIGHT	7118	1709927	Full Trial Period	1702809	16	Trial: 16	1702809	2	éÏé­	ÆøÇò	Ð¬×Ó	f	f
zcj	.	.	.	.	.	.	.	.	.	.	3	.	.	.	false	false	Message: -1ms	.	.	.	.	.	.	.	.	.	.	.	ELCLCFG TOWER	-1	.	.	zcj.edf	RIGHT	7118	1709927	Full Trial Period	1702809	16	Trial: 16	1702809	2	éÏé­	ÆøÇò	Ð¬×Ó	f	f
zcj	.	.	.	.	.	.	.	.	.	.	4	.	.	.	false	false	Message: -1ms	.	.	.	.	.	.	.	.	.	.	.	GAZE_COORDS 0.00 0.00 1023.00 767.00	-1	.	.	zcj.edf	RIGHT	7118	1709927	Full Trial Period	1702809	16	Trial: 16	1702809	2	éÏé­	ÆøÇò	Ð¬×Ó	f	f
zcj	.	.	.	.	.	.	.	.	.	.	5	.	.	.	false	false	Message: -1ms	.	.	.	.	.	.	.	.	.	.	.	THRESHOLDS R 87 216	-1	.	.	zcj.edf	RIGHT	7118	1709927	Full Trial Period	1702809	16	Trial: 16	1702809	2	éÏé­	ÆøÇò	Ð¬×Ó	f	f
zcj	.	.	.	.	.	.	.	.	.	.	6	.	.	.	false	false	Message: -1ms	.	.	.	.	.	.	.	.	.	.	.	ELCL_PROC CENTROID (3)	-1	.	.	zcj.edf	RIGHT	7118	1709927	Full Trial Period	1702809	16	Trial: 16	1702809	2	éÏé­	ÆøÇò	Ð¬×Ó	f	f
zcj	.	.	.	.	.	.	.	.	.	.	7	.	.	.	false	false	Message: -1ms	.	.	.	.	.	.	.	.	.	.	.	ELCL_PCR_PARAM 5 3.0	-1	.	.	zcj.edf	RIGHT	7118	1709927	Full Trial Period	1702809	16	Trial: 16	1702809	2	éÏé­	ÆøÇò	Ð¬×Ó	f	f
zcj	.	.	.	.	.	.	.	.	.	.	8	.	.	.	false	true	Message: 0ms	.	.	.	.	.	.	.	.	.	.	.	!MODE RECORD CR 1000 2 0 R	0	.	.	zcj.edf	RIGHT	7118	1709927	Full Trial Period	1702809	16	Trial: 16	1702809	2	éÏé­	ÆøÇò	Ð¬×Ó	f	f
zcj	.	.	.	.	323	329	1	7	154.90	399.90	9	.	.	.	false	false	Message: 50ms	.	.	.	.	.	.	.	.	.	.	.	SYNCTIME	50	154.90	399.90	zcj.edf	RIGHT	7118	1709927	Full Trial Period	1702809	16	Trial: 16	1702809	2	éÏé­	ÆøÇò	Ð¬×Ó	f	f
zcj	.	.	.	.	367	4895	9	4529	500.00	384.80	10	[1]	1	RECTANGLE_INTERESTAREA	false	false	Message: 4626ms	.	.	.	.	.	.	.	.	.	.	.	INVISIBLE_BOUNDARY[1]	4626	500.00	384.80	zcj.edf	RIGHT	7118	1709927	Full Trial Period	1702809	16	Trial: 16	1702809	2	éÏé­	ÆøÇò	Ð¬×Ó	f	f
zcj	.	.	.	.	367	4895	9	4529	500.00	384.80	11	[1]	1	RECTANGLE_INTERESTAREA	false	false	Message: 4632ms	.	.	.	.	.	.	.	.	.	.	.	SYNCTIME	4632	500.00	384.80	zcj.edf	RIGHT	7118	1709927	Full Trial Period	1702809	16	Trial: 16	1702809	2	éÏé­	ÆøÇò	Ð¬×Ó	f	f
zcj	.	.	.	.	.	.	.	.	.	.	12	.	.	.	false	false	Message: 5539ms	8.97	46.24	194	5574	885.10	509.80	11	727.80	5381	651.60	374.90	INVISIBLE_BOUNDARY[2]	5539	.	.	zcj.edf	RIGHT	7118	1709927	Full Trial Period	1702809	16	Trial: 16	1702809	2	éÏé­	ÆøÇò	Ð¬×Ó	f	f
zcj	.	.	.	.	.	.	.	.	.	.	13	.	.	.	false	false	Message: 5549ms	8.97	46.24	194	5574	885.10	509.80	11	727.80	5381	651.60	374.90	SYNCTIME	5549	.	.	zcj.edf	RIGHT	7118	1709927	Full Trial Period	1702809	16	Trial: 16	1702809	2	éÏé­	ÆøÇò	Ð¬×Ó	f	f
zcj	.	.	.	.	62	7116	16	7055	887.80	392.20	14	[1]	2	RECTANGLE_INTERESTAREA	false	false	Message: 7099ms	.	.	.	.	.	.	.	.	.	.	.	KEYBOARD	7099	887.80	392.20	zcj.edf	RIGHT	7118	1709927	Full Trial Period	1702809	16	Trial: 16	1702809	2	éÏé­	ÆøÇò	Ð¬×Ó	f	f
zcj	.	.	.	.	.	.	.	.	.	.	15	.	.	.	false	false	Message: 7161ms	.	.	.	.	.	.	.	.	.	.	.	TRIAL_RESULT 0	7161	.	.	zcj.edf	RIGHT	7118	1709927	Full Trial Period	1702809	16	Trial: 16	1702809	2	éÏé­	ÆøÇò	Ð¬×Ó	f	f
zcj	.	.	.	.	.	.	.	.	.	.	1	.	.	.	false	false	Message: -18ms	.	.	.	.	.	.	.	.	.	.	.	TRIALID 16	-18	.	.	zcj.edf	RIGHT	3066	1714808	Full Trial Period	1711742	17	Trial: 17	1711742	9	ÇÉ¿ËÁ¦	Ìú¹ì	Êé°ü	f	f
zcj	.	.	.	.	.	.	.	.	.	.	2	.	.	.	false	false	Message: -1ms	.	.	.	.	.	.	.	.	.	.	.	RECCFG CR 1000 2 0 R	-1	.	.	zcj.edf	RIGHT	3066	1714808	Full Trial Period	1711742	17	Trial: 17	1711742	9	ÇÉ¿ËÁ¦	Ìú¹ì	Êé°ü	f	f
zcj	.	.	.	.	.	.	.	.	.	.	3	.	.	.	false	false	Message: -1ms	.	.	.	.	.	.	.	.	.	.	.	ELCLCFG TOWER	-1	.	.	zcj.edf	RIGHT	3066	1714808	Full Trial Period	1711742	17	Trial: 17	1711742	9	ÇÉ¿ËÁ¦	Ìú¹ì	Êé°ü	f	f
zcj	.	.	.	.	.	.	.	.	.	.	4	.	.	.	false	false	Message: -1ms	.	.	.	.	.	.	.	.	.	.	.	GAZE_COORDS 0.00 0.00 1023.00 767.00	-1	.	.	zcj.edf	RIGHT	3066	1714808	Full Trial Period	1711742	17	Trial: 17	1711742	9	ÇÉ¿ËÁ¦	Ìú¹ì	Êé°ü	f	f
zcj	.	.	.	.	.	.	.	.	.	.	5	.	.	.	false	false	Message: -1ms	.	.	.	.	.	.	.	.	.	.	.	THRESHOLDS R 87 216	-1	.	.	zcj.edf	RIGHT	3066	1714808	Full Trial Period	1711742	17	Trial: 17	1711742	9	ÇÉ¿ËÁ¦	Ìú¹ì	Êé°ü	f	f
zcj	.	.	.	.	.	.	.	.	.	.	6	.	.	.	false	false	Message: -1ms	.	.	.	.	.	.	.	.	.	.	.	ELCL_PROC CENTROID (3)	-1	.	.	zcj.edf	RIGHT	3066	1714808	Full Trial Period	1711742	17	Trial: 17	1711742	9	ÇÉ¿ËÁ¦	Ìú¹ì	Êé°ü	f	f
zcj	.	.	.	.	.	.	.	.	.	.	7	.	.	.	false	false	Message: -1ms	.	.	.	.	.	.	.	.	.	.	.	ELCL_PCR_PARAM 5 3.0	-1	.	.	zcj.edf	RIGHT	3066	1714808	Full Trial Period	1711742	17	Trial: 17	1711742	9	ÇÉ¿ËÁ¦	Ìú¹ì	Êé°ü	f	f
zcj	.	.	.	.	.	.	.	.	.	.	8	.	.	.	false	true	Message: 0ms	.	.	.	.	.	.	.	.	.	.	.	!MODE RECORD CR 1000 2 0 R	0	.	.	zcj.edf	RIGHT	3066	1714808	Full Trial Period	1711742	17	Trial: 17	1711742	9	ÇÉ¿ËÁ¦	Ìú¹ì	Êé°ü	f	f
zcj	.	.	.	.	.	.	.	.	.	.	9	.	.	.	false	false	Message: 40ms	0.59	37.10	16	53	143.60	376.80	1	56.90	38	155.40	390.00	SYNCTIME	40	.	.	zcj.edf	RIGHT	3066	1714808	Full Trial Period	1711742	17	Trial: 17	1711742	9	ÇÉ¿ËÁ¦	Ìú¹ì	Êé°ü	f	f
zcj	.	.	.	.	.	.	.	.	.	.	10	.	.	.	false	false	Message: 535ms	13.88	62.52	222	719	572.20	500.00	3	838.60	498	173.40	384.30	INVISIBLE_BOUNDARY[1]	535	.	.	zcj.edf	RIGHT	3066	1714808	Full Trial Period	1711742	17	Trial: 17	1711742	9	ÇÉ¿ËÁ¦	Ìú¹ì	Êé°ü	f	f
zcj	103	638	1	536	.	.	.	.	.	.	11	.	.	.	false	false	Message: 540ms	13.88	62.52	222	719	572.20	500.00	3	838.60	498	173.40	384.30	SYNCTIME	540	.	.	zcj.edf	RIGHT	3066	1714808	Full Trial Period	1711742	17	Trial: 17	1711742	9	ÇÉ¿ËÁ¦	Ìú¹ì	Êé°ü	f	f
zcj	.	.	.	.	.	.	.	.	.	.	12	.	.	.	false	false	Message: 1379ms	12.46	204.24	61	1379	902.40	386.80	6	329.60	1319	529.90	384.20	INVISIBLE_BOUNDARY[2]	1379	.	.	zcj.edf	RIGHT	3066	1714808	Full Trial Period	1711742	17	Trial: 17	1711742	9	ÇÉ¿ËÁ¦	Ìú¹ì	Êé°ü	f	f
zcj	.	.	.	.	186	1565	7	1380	877.20	395.10	13	[1]	2	RECTANGLE_INTERESTAREA	false	false	Message: 1382ms	.	.	.	.	.	.	.	.	.	.	.	SYNCTIME	1382	877.20	395.10	zcj.edf	RIGHT	3066	1714808	Full Trial Period	1711742	17	Trial: 17	1711742	9	ÇÉ¿ËÁ¦	Ìú¹ì	Êé°ü	f	f
zcj	.	.	.	.	406	3064	11	2659	901.10	351.00	14	.	.	.	false	false	Message: 3046ms	.	.	.	.	.	.	.	.	.	.	.	KEYBOARD	3046	901.10	351.00	zcj.edf	RIGHT	3066	1714808	Full Trial Period	1711742	17	Trial: 17	1711742	9	ÇÉ¿ËÁ¦	Ìú¹ì	Êé°ü	f	f
zcj	.	.	.	.	.	.	.	.	.	.	15	.	.	.	false	false	Message: 3108ms	.	.	.	.	.	.	.	.	.	.	.	TRIAL_RESULT 0	3108	.	.	zcj.edf	RIGHT	3066	1714808	Full Trial Period	1711742	17	Trial: 17	1711742	9	ÇÉ¿ËÁ¦	Ìú¹ì	Êé°ü	f	f
zcj	.	.	.	.	.	.	.	.	.	.	1	.	.	.	false	false	Message: -17ms	.	.	.	.	.	.	.	.	.	.	.	TRIALID 17	-17	.	.	zcj.edf	RIGHT	2912	1719111	Full Trial Period	1716199	18	Trial: 18	1716199	86	¶ú»ú	Ð¬´ø	öÏÓãË¿	j	j
zcj	.	.	.	.	.	.	.	.	.	.	2	.	.	.	false	false	Message: -1ms	.	.	.	.	.	.	.	.	.	.	.	RECCFG CR 1000 2 0 R	-1	.	.	zcj.edf	RIGHT	2912	1719111	Full Trial Period	1716199	18	Trial: 18	1716199	86	¶ú»ú	Ð¬´ø	öÏÓãË¿	j	j
zcj	.	.	.	.	.	.	.	.	.	.	3	.	.	.	false	false	Message: -1ms	.	.	.	.	.	.	.	.	.	.	.	ELCLCFG TOWER	-1	.	.	zcj.edf	RIGHT	2912	1719111	Full Trial Period	1716199	18	Trial: 18	1716199	86	¶ú»ú	Ð¬´ø	öÏÓãË¿	j	j
zcj	.	.	.	.	.	.	.	.	.	.	4	.	.	.	false	false	Message: -1ms	.	.	.	.	.	.	.	.	.	.	.	GAZE_COORDS 0.00 0.00 1023.00 767.00	-1	.	.	zcj.edf	RIGHT	2912	1719111	Full Trial Period	1716199	18	Trial: 18	1716199	86	¶ú»ú	Ð¬´ø	öÏÓãË¿	j	j
zcj	.	.	.	.	.	.	.	.	.	.	5	.	.	.	false	false	Message: -1ms	.	.	.	.	.	.	.	.	.	.	.	THRESHOLDS R 87 216	-1	.	.	zcj.edf	RIGHT	2912	1719111	Full Trial Period	1716199	18	Trial: 18	1716199	86	¶ú»ú	Ð¬´ø	öÏÓãË¿	j	j
zcj	.	.	.	.	.	.	.	.	.	.	6	.	.	.	false	false	Message: -1ms	.	.	.	.	.	.	.	.	.	.	.	ELCL_PROC CENTROID (3)	-1	.	.	zcj.edf	RIGHT	2912	1719111	Full Trial Period	1716199	18	Trial: 18	1716199	86	¶ú»ú	Ð¬´ø	öÏÓãË¿	j	j
zcj	.	.	.	.	.	.	.	.	.	.	7	.	.	.	false	false	Message: -1ms	.	.	.	.	.	.	.	.	.	.	.	ELCL_PCR_PARAM 5 3.0	-1	.	.	zcj.edf	RIGHT	2912	1719111	Full Trial Period	1716199	18	Trial: 18	1716199	86	¶ú»ú	Ð¬´ø	öÏÓãË¿	j	j
zcj	.	.	.	.	.	.	.	.	.	.	8	.	.	.	false	true	Message: 0ms	.	.	.	.	.	.	.	.	.	.	.	!MODE RECORD CR 1000 2 0 R	0	.	.	zcj.edf	RIGHT	2912	1719111	Full Trial Period	1716199	18	Trial: 18	1716199	86	¶ú»ú	Ð¬´ø	öÏÓãË¿	j	j
zcj	.	.	.	.	347	353	1	7	153.30	385.70	9	.	.	.	false	false	Message: 41ms	.	.	.	.	.	.	.	.	.	.	.	SYNCTIME	41	153.30	385.70	zcj.edf	RIGHT	2912	1719111	Full Trial Period	1716199	18	Trial: 18	1716199	86	¶ú»ú	Ð¬´ø	öÏÓãË¿	j	j
zcj	.	.	.	.	.	.	.	.	.	.	10	.	.	.	false	false	Message: 582ms	9.09	40.78	223	630	426.30	495.50	2	891.10	408	179.20	382.70	INVISIBLE_BOUNDARY[1]	582	.	.	zcj.edf	RIGHT	2912	1719111	Full Trial Period	1716199	18	Trial: 18	1716199	86	¶ú»ú	Ð¬´ø	öÏÓãË¿	j	j
zcj	.	.	.	.	.	.	.	.	.	.	11	.	.	.	false	false	Message: 591ms	9.09	40.78	223	630	426.30	495.50	2	891.10	408	179.20	382.70	SYNCTIME	591	.	.	zcj.edf	RIGHT	2912	1719111	Full Trial Period	1716199	18	Trial: 18	1716199	86	¶ú»ú	Ð¬´ø	öÏÓãË¿	j	j
zcj	.	.	.	.	198	1867	9	1670	903.30	381.70	12	[1]	2	RECTANGLE_INTERESTAREA	false	false	Message: 1679ms	.	.	.	.	.	.	.	.	.	.	.	INVISIBLE_BOUNDARY[2]	1679	903.30	381.70	zcj.edf	RIGHT	2912	1719111	Full Trial Period	1716199	18	Trial: 18	1716199	86	¶ú»ú	Ð¬´ø	öÏÓãË¿	j	j
zcj	.	.	.	.	198	1867	9	1670	903.30	381.70	13	[1]	2	RECTANGLE_INTERESTAREA	false	false	Message: 1691ms	.	.	.	.	.	.	.	.	.	.	.	SYNCTIME	1691	903.30	381.70	zcj.edf	RIGHT	2912	1719111	Full Trial Period	1716199	18	Trial: 18	1716199	86	¶ú»ú	Ð¬´ø	öÏÓãË¿	j	j
zcj	.	.	.	.	248	2910	11	2663	899.40	473.10	14	.	.	.	false	false	Message: 2893ms	.	.	.	.	.	.	.	.	.	.	.	KEYBOARD	2893	899.40	473.10	zcj.edf	RIGHT	2912	1719111	Full Trial Period	1716199	18	Trial: 18	1716199	86	¶ú»ú	Ð¬´ø	öÏÓãË¿	j	j
zcj	.	.	.	.	.	.	.	.	.	.	15	.	.	.	false	false	Message: 2959ms	.	.	.	.	.	.	.	.	.	.	.	TRIAL_RESULT 0	2959	.	.	zcj.edf	RIGHT	2912	1719111	Full Trial Period	1716199	18	Trial: 18	1716199	86	¶ú»ú	Ð¬´ø	öÏÓãË¿	j	j
zcj	.	.	.	.	.	.	.	.	.	.	1	.	.	.	false	false	Message: -20ms	.	.	.	.	.	.	.	.	.	.	.	TRIALID 18	-20	.	.	zcj.edf	RIGHT	4088	1724297	Full Trial Period	1720209	19	Trial: 19	1720209	20	éÙ×Ó	ÇúÆæ±ý	ÒÂ¼Ü	f	f
zcj	.	.	.	.	.	.	.	.	.	.	2	.	.	.	false	false	Message: -1ms	.	.	.	.	.	.	.	.	.	.	.	RECCFG CR 1000 2 0 R	-1	.	.	zcj.edf	RIGHT	4088	1724297	Full Trial Period	1720209	19	Trial: 19	1720209	20	éÙ×Ó	ÇúÆæ±ý	ÒÂ¼Ü	f	f
zcj	.	.	.	.	.	.	.	.	.	.	3	.	.	.	false	false	Message: -1ms	.	.	.	.	.	.	.	.	.	.	.	ELCLCFG TOWER	-1	.	.	zcj.edf	RIGHT	4088	1724297	Full Trial Period	1720209	19	Trial: 19	1720209	20	éÙ×Ó	ÇúÆæ±ý	ÒÂ¼Ü	f	f
zcj	.	.	.	.	.	.	.	.	.	.	4	.	.	.	false	false	Message: -1ms	.	.	.	.	.	.	.	.	.	.	.	GAZE_COORDS 0.00 0.00 1023.00 767.00	-1	.	.	zcj.edf	RIGHT	4088	1724297	Full Trial Period	1720209	19	Trial: 19	1720209	20	éÙ×Ó	ÇúÆæ±ý	ÒÂ¼Ü	f	f
zcj	.	.	.	.	.	.	.	.	.	.	5	.	.	.	false	false	Message: -1ms	.	.	.	.	.	.	.	.	.	.	.	THRESHOLDS R 87 216	-1	.	.	zcj.edf	RIGHT	4088	1724297	Full Trial Period	1720209	19	Trial: 19	1720209	20	éÙ×Ó	ÇúÆæ±ý	ÒÂ¼Ü	f	f
zcj	.	.	.	.	.	.	.	.	.	.	6	.	.	.	false	false	Message: -1ms	.	.	.	.	.	.	.	.	.	.	.	ELCL_PROC CENTROID (3)	-1	.	.	zcj.edf	RIGHT	4088	1724297	Full Trial Period	1720209	19	Trial: 19	1720209	20	éÙ×Ó	ÇúÆæ±ý	ÒÂ¼Ü	f	f
zcj	.	.	.	.	.	.	.	.	.	.	7	.	.	.	false	false	Message: -1ms	.	.	.	.	.	.	.	.	.	.	.	ELCL_PCR_PARAM 5 3.0	-1	.	.	zcj.edf	RIGHT	4088	1724297	Full Trial Period	1720209	19	Trial: 19	1720209	20	éÙ×Ó	ÇúÆæ±ý	ÒÂ¼Ü	f	f
zcj	.	.	.	.	.	.	.	.	.	.	8	.	.	.	false	true	Message: 0ms	.	.	.	.	.	.	.	.	.	.	.	!MODE RECORD CR 1000 2 0 R	0	.	.	zcj.edf	RIGHT	4088	1724297	Full Trial Period	1720209	19	Trial: 19	1720209	20	éÙ×Ó	ÇúÆæ±ý	ÒÂ¼Ü	f	f
zcj	.	.	.	.	317	323	1	7	170.10	382.90	9	.	.	.	false	false	Message: 47ms	.	.	.	.	.	.	.	.	.	.	.	SYNCTIME	47	170.10	382.90	zcj.edf	RIGHT	4088	1724297	Full Trial Period	1720209	19	Trial: 19	1720209	20	éÙ×Ó	ÇúÆæ±ý	ÒÂ¼Ü	f	f
zcj	.	.	.	.	.	.	.	.	.	.	10	.	.	.	false	false	Message: 1236ms	14.92	226.05	66	1269	599.70	390.30	4	368.40	1204	154.90	411.90	INVISIBLE_BOUNDARY[1]	1236	.	.	zcj.edf	RIGHT	4088	1724297	Full Trial Period	1720209	19	Trial: 19	1720209	20	éÙ×Ó	ÇúÆæ±ý	ÒÂ¼Ü	f	f
zcj	.	.	.	.	.	.	.	.	.	.	11	.	.	.	false	false	Message: 1246ms	14.92	226.05	66	1269	599.70	390.30	4	368.40	1204	154.90	411.90	SYNCTIME	1246	.	.	zcj.edf	RIGHT	4088	1724297	Full Trial Period	1720209	19	Trial: 19	1720209	20	éÙ×Ó	ÇúÆæ±ý	ÒÂ¼Ü	f	f
zcj	.	.	.	.	.	.	.	.	.	.	12	.	.	.	false	false	Message: 2286ms	4.83	22.89	211	2467	840.10	426.50	8	728.40	2257	714.80	356.50	INVISIBLE_BOUNDARY[2]	2286	.	.	zcj.edf	RIGHT	4088	1724297	Full Trial Period	1720209	19	Trial: 19	1720209	20	éÙ×Ó	ÇúÆæ±ý	ÒÂ¼Ü	f	f
zcj	122	2408	2	2287	.	.	.	.	.	.	13	.	.	.	false	false	Message: 2296ms	4.83	22.89	211	2467	840.10	426.50	8	728.40	2257	714.80	356.50	SYNCTIME	2296	.	.	zcj.edf	RIGHT	4088	1724297	Full Trial Period	1720209	19	Trial: 19	1720209	20	éÙ×Ó	ÇúÆæ±ý	ÒÂ¼Ü	f	f
zcj	.	.	.	.	510	4086	13	3577	882.50	412.40	14	.	.	.	false	false	Message: 4069ms	.	.	.	.	.	.	.	.	.	.	.	KEYBOARD	4069	882.50	412.40	zcj.edf	RIGHT	4088	1724297	Full Trial Period	1720209	19	Trial: 19	1720209	20	éÙ×Ó	ÇúÆæ±ý	ÒÂ¼Ü	f	f
zcj	.	.	.	.	.	.	.	.	.	.	15	.	.	.	false	false	Message: 4133ms	.	.	.	.	.	.	.	.	.	.	.	TRIAL_RESULT 0	4133	.	.	zcj.edf	RIGHT	4088	1724297	Full Trial Period	1720209	19	Trial: 19	1720209	20	éÙ×Ó	ÇúÆæ±ý	ÒÂ¼Ü	f	f
zcj	.	.	.	.	.	.	.	.	.	.	1	.	.	.	false	false	Message: -62ms	.	.	.	.	.	.	.	.	.	.	.	TRIALID 19	-62	.	.	zcj.edf	RIGHT	2896	1728738	Full Trial Period	1725842	20	Trial: 20	1725842	100	À®°È	Â©¶·	°ÙºÏ»¨	j	j
zcj	.	.	.	.	.	.	.	.	.	.	2	.	.	.	false	false	Message: -1ms	.	.	.	.	.	.	.	.	.	.	.	RECCFG CR 1000 2 0 R	-1	.	.	zcj.edf	RIGHT	2896	1728738	Full Trial Period	1725842	20	Trial: 20	1725842	100	À®°È	Â©¶·	°ÙºÏ»¨	j	j
zcj	.	.	.	.	.	.	.	.	.	.	3	.	.	.	false	false	Message: -1ms	.	.	.	.	.	.	.	.	.	.	.	ELCLCFG TOWER	-1	.	.	zcj.edf	RIGHT	2896	1728738	Full Trial Period	1725842	20	Trial: 20	1725842	100	À®°È	Â©¶·	°ÙºÏ»¨	j	j
zcj	.	.	.	.	.	.	.	.	.	.	4	.	.	.	false	false	Message: -1ms	.	.	.	.	.	.	.	.	.	.	.	GAZE_COORDS 0.00 0.00 1023.00 767.00	-1	.	.	zcj.edf	RIGHT	2896	1728738	Full Trial Period	1725842	20	Trial: 20	1725842	100	À®°È	Â©¶·	°ÙºÏ»¨	j	j
zcj	.	.	.	.	.	.	.	.	.	.	5	.	.	.	false	false	Message: -1ms	.	.	.	.	.	.	.	.	.	.	.	THRESHOLDS R 87 216	-1	.	.	zcj.edf	RIGHT	2896	1728738	Full Trial Period	1725842	20	Trial: 20	1725842	100	À®°È	Â©¶·	°ÙºÏ»¨	j	j
zcj	.	.	.	.	.	.	.	.	.	.	6	.	.	.	false	false	Message: -1ms	.	.	.	.	.	.	.	.	.	.	.	ELCL_PROC CENTROID (3)	-1	.	.	zcj.edf	RIGHT	2896	1728738	Full Trial Period	1725842	20	Trial: 20	1725842	100	À®°È	Â©¶·	°ÙºÏ»¨	j	j
zcj	.	.	.	.	.	.	.	.	.	.	7	.	.	.	false	false	Message: -1ms	.	.	.	.	.	.	.	.	.	.	.	ELCL_PCR_PARAM 5 3.0	-1	.	.	zcj.edf	RIGHT	2896	1728738	Full Trial Period	1725842	20	Trial: 20	1725842	100	À®°È	Â©¶·	°ÙºÏ»¨	j	j
zcj	.	.	.	.	.	.	.	.	.	.	8	.	.	.	false	true	Message: 0ms	.	.	.	.	.	.	.	.	.	.	.	!MODE RECORD CR 1000 2 0 R	0	.	.	zcj.edf	RIGHT	2896	1728738	Full Trial Period	1725842	20	Trial: 20	1725842	100	À®°È	Â©¶·	°ÙºÏ»¨	j	j
zcj	.	.	.	.	259	265	1	7	164.10	393.20	9	.	.	.	false	false	Message: 47ms	.	.	.	.	.	.	.	.	.	.	.	SYNCTIME	47	164.10	393.20	zcj.edf	RIGHT	2896	1728738	Full Trial Period	1725842	20	Trial: 20	1725842	100	À®°È	Â©¶·	°ÙºÏ»¨	j	j
zcj	.	.	.	.	.	.	.	.	.	.	10	.	.	.	false	false	Message: 494ms	9.37	38.58	243	508	399.50	540.40	1	990.10	266	161.50	389.70	INVISIBLE_BOUNDARY[1]	494	.	.	zcj.edf	RIGHT	2896	1728738	Full Trial Period	1725842	20	Trial: 20	1725842	100	À®°È	Â©¶·	°ÙºÏ»¨	j	j
zcj	.	.	.	.	.	.	.	.	.	.	11	.	.	.	false	false	Message: 505ms	9.37	38.58	243	508	399.50	540.40	1	990.10	266	161.50	389.70	SYNCTIME	505	.	.	zcj.edf	RIGHT	2896	1728738	Full Trial Period	1725842	20	Trial: 20	1725842	100	À®°È	Â©¶·	°ÙºÏ»¨	j	j
zcj	.	.	.	.	.	.	.	.	.	.	12	.	.	.	false	false	Message: 1439ms	6.44	30.26	213	1628	905.90	511.10	5	835.20	1416	764.20	378.00	INVISIBLE_BOUNDARY[2]	1439	.	.	zcj.edf	RIGHT	2896	1728738	Full Trial Period	1725842	20	Trial: 20	1725842	100	À®°È	Â©¶·	°ÙºÏ»¨	j	j
zcj	.	.	.	.	.	.	.	.	.	.	13	.	.	.	false	false	Message: 1446ms	6.44	30.26	213	1628	905.90	511.10	5	835.20	1416	764.20	378.00	SYNCTIME	1446	.	.	zcj.edf	RIGHT	2896	1728738	Full Trial Period	1725842	20	Trial: 20	1725842	100	À®°È	Â©¶·	°ÙºÏ»¨	j	j
zcj	.	.	.	.	239	2894	9	2656	865.30	483.90	14	.	.	.	false	false	Message: 2876ms	.	.	.	.	.	.	.	.	.	.	.	KEYBOARD	2876	865.30	483.90	zcj.edf	RIGHT	2896	1728738	Full Trial Period	1725842	20	Trial: 20	1725842	100	À®°È	Â©¶·	°ÙºÏ»¨	j	j
zcj	.	.	.	.	.	.	.	.	.	.	15	.	.	.	false	false	Message: 2940ms	.	.	.	.	.	.	.	.	.	.	.	TRIAL_RESULT 0	2940	.	.	zcj.edf	RIGHT	2896	1728738	Full Trial Period	1725842	20	Trial: 20	1725842	100	À®°È	Â©¶·	°ÙºÏ»¨	j	j
zcj	.	.	.	.	.	.	.	.	.	.	1	.	.	.	false	false	Message: -22ms	.	.	.	.	.	.	.	.	.	.	.	TRIALID 20	-22	.	.	zcj.edf	RIGHT	4240	1734233	Full Trial Period	1729993	21	Trial: 21	1729993	74	Êó±ê	ÓñÃ×	ß¦ÃæÕÈ	f	j
zcj	.	.	.	.	.	.	.	.	.	.	2	.	.	.	false	false	Message: -1ms	.	.	.	.	.	.	.	.	.	.	.	RECCFG CR 1000 2 0 R	-1	.	.	zcj.edf	RIGHT	4240	1734233	Full Trial Period	1729993	21	Trial: 21	1729993	74	Êó±ê	ÓñÃ×	ß¦ÃæÕÈ	f	j
zcj	.	.	.	.	.	.	.	.	.	.	3	.	.	.	false	false	Message: -1ms	.	.	.	.	.	.	.	.	.	.	.	ELCLCFG TOWER	-1	.	.	zcj.edf	RIGHT	4240	1734233	Full Trial Period	1729993	21	Trial: 21	1729993	74	Êó±ê	ÓñÃ×	ß¦ÃæÕÈ	f	j
zcj	.	.	.	.	.	.	.	.	.	.	4	.	.	.	false	false	Message: -1ms	.	.	.	.	.	.	.	.	.	.	.	GAZE_COORDS 0.00 0.00 1023.00 767.00	-1	.	.	zcj.edf	RIGHT	4240	1734233	Full Trial Period	1729993	21	Trial: 21	1729993	74	Êó±ê	ÓñÃ×	ß¦ÃæÕÈ	f	j
zcj	.	.	.	.	.	.	.	.	.	.	5	.	.	.	false	false	Message: -1ms	.	.	.	.	.	.	.	.	.	.	.	THRESHOLDS R 87 216	-1	.	.	zcj.edf	RIGHT	4240	1734233	Full Trial Period	1729993	21	Trial: 21	1729993	74	Êó±ê	ÓñÃ×	ß¦ÃæÕÈ	f	j
zcj	.	.	.	.	.	.	.	.	.	.	6	.	.	.	false	false	Message: -1ms	.	.	.	.	.	.	.	.	.	.	.	ELCL_PROC CENTROID (3)	-1	.	.	zcj.edf	RIGHT	4240	1734233	Full Trial Period	1729993	21	Trial: 21	1729993	74	Êó±ê	ÓñÃ×	ß¦ÃæÕÈ	f	j
zcj	.	.	.	.	.	.	.	.	.	.	7	.	.	.	false	false	Message: -1ms	.	.	.	.	.	.	.	.	.	.	.	ELCL_PCR_PARAM 5 3.0	-1	.	.	zcj.edf	RIGHT	4240	1734233	Full Trial Period	1729993	21	Trial: 21	1729993	74	Êó±ê	ÓñÃ×	ß¦ÃæÕÈ	f	j
zcj	.	.	.	.	.	.	.	.	.	.	8	.	.	.	false	true	Message: 0ms	.	.	.	.	.	.	.	.	.	.	.	!MODE RECORD CR 1000 2 0 R	0	.	.	zcj.edf	RIGHT	4240	1734233	Full Trial Period	1729993	21	Trial: 21	1729993	74	Êó±ê	ÓñÃ×	ß¦ÃæÕÈ	f	j
zcj	.	.	.	.	604	610	1	7	157.90	399.30	9	.	.	.	false	false	Message: 44ms	.	.	.	.	.	.	.	.	.	.	.	SYNCTIME	44	157.90	399.30	zcj.edf	RIGHT	4240	1734233	Full Trial Period	1729993	21	Trial: 21	1729993	74	Êó±ê	ÓñÃ×	ß¦ÃæÕÈ	f	j
zcj	.	.	.	.	.	.	.	.	.	.	10	.	.	.	false	false	Message: 649ms	12.81	55.44	231	841	524.20	482.80	1	796.30	611	151.30	391.80	INVISIBLE_BOUNDARY[1]	649	.	.	zcj.edf	RIGHT	4240	1734233	Full Trial Period	1729993	21	Trial: 21	1729993	74	Êó±ê	ÓñÃ×	ß¦ÃæÕÈ	f	j
zcj	.	.	.	.	.	.	.	.	.	.	11	.	.	.	false	false	Message: 653ms	12.81	55.44	231	841	524.20	482.80	1	796.30	611	151.30	391.80	SYNCTIME	653	.	.	zcj.edf	RIGHT	4240	1734233	Full Trial Period	1729993	21	Trial: 21	1729993	74	Êó±ê	ÓñÃ×	ß¦ÃæÕÈ	f	j
zcj	.	.	.	.	.	.	.	.	.	.	12	.	.	.	false	false	Message: 2551ms	4.07	19.87	205	2731	885.30	494.10	6	773.80	2527	905.60	373.90	INVISIBLE_BOUNDARY[2]	2551	.	.	zcj.edf	RIGHT	4240	1734233	Full Trial Period	1729993	21	Trial: 21	1729993	74	Êó±ê	ÓñÃ×	ß¦ÃæÕÈ	f	j
zcj	.	.	.	.	.	.	.	.	.	.	13	.	.	.	false	false	Message: 2561ms	4.07	19.87	205	2731	885.30	494.10	6	773.80	2527	905.60	373.90	SYNCTIME	2561	.	.	zcj.edf	RIGHT	4240	1734233	Full Trial Period	1729993	21	Trial: 21	1729993	74	Êó±ê	ÓñÃ×	ß¦ÃæÕÈ	f	j
zcj	.	.	.	.	463	4238	11	3776	852.40	420.30	14	.	.	.	false	false	Message: 4221ms	.	.	.	.	.	.	.	.	.	.	.	KEYBOARD	4221	852.40	420.30	zcj.edf	RIGHT	4240	1734233	Full Trial Period	1729993	21	Trial: 21	1729993	74	Êó±ê	ÓñÃ×	ß¦ÃæÕÈ	f	j
zcj	.	.	.	.	.	.	.	.	.	.	15	.	.	.	false	false	Message: 4285ms	.	.	.	.	.	.	.	.	.	.	.	TRIAL_RESULT 0	4285	.	.	zcj.edf	RIGHT	4240	1734233	Full Trial Period	1729993	21	Trial: 21	1729993	74	Êó±ê	ÓñÃ×	ß¦ÃæÕÈ	f	j
zcj	.	.	.	.	.	.	.	.	.	.	1	.	.	.	false	false	Message: -55ms	.	.	.	.	.	.	.	.	.	.	.	TRIALID 21	-55	.	.	zcj.edf	RIGHT	3383	1739225	Full Trial Period	1735842	22	Trial: 22	1735842	116	ÁïÁïÇò	´Ìâ¬	ÒÂ¼Ü	f	f
zcj	.	.	.	.	.	.	.	.	.	.	2	.	.	.	false	false	Message: -1ms	.	.	.	.	.	.	.	.	.	.	.	RECCFG CR 1000 2 0 R	-1	.	.	zcj.edf	RIGHT	3383	1739225	Full Trial Period	1735842	22	Trial: 22	1735842	116	ÁïÁïÇò	´Ìâ¬	ÒÂ¼Ü	f	f
zcj	.	.	.	.	.	.	.	.	.	.	3	.	.	.	false	false	Message: -1ms	.	.	.	.	.	.	.	.	.	.	.	ELCLCFG TOWER	-1	.	.	zcj.edf	RIGHT	3383	1739225	Full Trial Period	1735842	22	Trial: 22	1735842	116	ÁïÁïÇò	´Ìâ¬	ÒÂ¼Ü	f	f
zcj	.	.	.	.	.	.	.	.	.	.	4	.	.	.	false	false	Message: -1ms	.	.	.	.	.	.	.	.	.	.	.	GAZE_COORDS 0.00 0.00 1023.00 767.00	-1	.	.	zcj.edf	RIGHT	3383	1739225	Full Trial Period	1735842	22	Trial: 22	1735842	116	ÁïÁïÇò	´Ìâ¬	ÒÂ¼Ü	f	f
zcj	.	.	.	.	.	.	.	.	.	.	5	.	.	.	false	false	Message: -1ms	.	.	.	.	.	.	.	.	.	.	.	THRESHOLDS R 87 216	-1	.	.	zcj.edf	RIGHT	3383	1739225	Full Trial Period	1735842	22	Trial: 22	1735842	116	ÁïÁïÇò	´Ìâ¬	ÒÂ¼Ü	f	f
zcj	.	.	.	.	.	.	.	.	.	.	6	.	.	.	false	false	Message: -1ms	.	.	.	.	.	.	.	.	.	.	.	ELCL_PROC CENTROID (3)	-1	.	.	zcj.edf	RIGHT	3383	1739225	Full Trial Period	1735842	22	Trial: 22	1735842	116	ÁïÁïÇò	´Ìâ¬	ÒÂ¼Ü	f	f
zcj	.	.	.	.	.	.	.	.	.	.	7	.	.	.	false	false	Message: -1ms	.	.	.	.	.	.	.	.	.	.	.	ELCL_PCR_PARAM 5 3.0	-1	.	.	zcj.edf	RIGHT	3383	1739225	Full Trial Period	1735842	22	Trial: 22	1735842	116	ÁïÁïÇò	´Ìâ¬	ÒÂ¼Ü	f	f
zcj	.	.	.	.	.	.	.	.	.	.	8	.	.	.	false	true	Message: 0ms	.	.	.	.	.	.	.	.	.	.	.	!MODE RECORD CR 1000 2 0 R	0	.	.	zcj.edf	RIGHT	3383	1739225	Full Trial Period	1735842	22	Trial: 22	1735842	116	ÁïÁïÇò	´Ìâ¬	ÒÂ¼Ü	f	f
zcj	.	.	.	.	115	121	1	7	154.50	399.40	9	.	.	.	false	false	Message: 44ms	.	.	.	.	.	.	.	.	.	.	.	SYNCTIME	44	154.50	399.40	zcj.edf	RIGHT	3383	1739225	Full Trial Period	1735842	22	Trial: 22	1735842	116	ÁïÁïÇò	´Ìâ¬	ÒÂ¼Ü	f	f
zcj	.	.	.	.	.	.	.	.	.	.	10	.	.	.	false	false	Message: 598ms	22.91	279.36	82	657	939.00	328.70	4	472.20	576	251.90	438.10	INVISIBLE_BOUNDARY[1]	598	.	.	zcj.edf	RIGHT	3383	1739225	Full Trial Period	1735842	22	Trial: 22	1735842	116	ÁïÁïÇò	´Ìâ¬	ÒÂ¼Ü	f	f
zcj	.	.	.	.	.	.	.	.	.	.	11	.	.	.	false	false	Message: 603ms	22.91	279.36	82	657	939.00	328.70	4	472.20	576	251.90	438.10	SYNCTIME	603	.	.	zcj.edf	RIGHT	3383	1739225	Full Trial Period	1735842	22	Trial: 22	1735842	116	ÁïÁïÇò	´Ìâ¬	ÒÂ¼Ü	f	f
zcj	.	.	.	.	.	.	.	.	.	.	12	.	.	.	false	false	Message: 1500ms	10.47	180.57	58	1506	843.30	385.90	8	309.00	1449	532.30	380.80	INVISIBLE_BOUNDARY[2]	1500	.	.	zcj.edf	RIGHT	3383	1739225	Full Trial Period	1735842	22	Trial: 22	1735842	116	ÁïÁïÇò	´Ìâ¬	ÒÂ¼Ü	f	f
zcj	.	.	.	.	159	1665	9	1507	828.00	390.80	13	.	.	.	false	false	Message: 1511ms	.	.	.	.	.	.	.	.	.	.	.	SYNCTIME	1511	828.00	390.80	zcj.edf	RIGHT	3383	1739225	Full Trial Period	1735842	22	Trial: 22	1735842	116	ÁïÁïÇò	´Ìâ¬	ÒÂ¼Ü	f	f
zcj	.	.	.	.	307	3381	14	3075	877.60	497.10	14	.	.	.	false	false	Message: 3364ms	.	.	.	.	.	.	.	.	.	.	.	KEYBOARD	3364	877.60	497.10	zcj.edf	RIGHT	3383	1739225	Full Trial Period	1735842	22	Trial: 22	1735842	116	ÁïÁïÇò	´Ìâ¬	ÒÂ¼Ü	f	f
zcj	.	.	.	.	.	.	.	.	.	.	15	.	.	.	false	false	Message: 3429ms	.	.	.	.	.	.	.	.	.	.	.	TRIAL_RESULT 0	3429	.	.	zcj.edf	RIGHT	3383	1739225	Full Trial Period	1735842	22	Trial: 22	1735842	116	ÁïÁïÇò	´Ìâ¬	ÒÂ¼Ü	f	f
zcj	.	.	.	.	.	.	.	.	.	.	1	.	.	.	false	false	Message: -15ms	.	.	.	.	.	.	.	.	.	.	.	TRIALID 22	-15	.	.	zcj.edf	RIGHT	2875	1743618	Full Trial Period	1740743	23	Trial: 23	1740743	61	µçÏß	ÉþË÷	Æì¸Ë	f	f
zcj	.	.	.	.	.	.	.	.	.	.	2	.	.	.	false	false	Message: -1ms	.	.	.	.	.	.	.	.	.	.	.	RECCFG CR 1000 2 0 R	-1	.	.	zcj.edf	RIGHT	2875	1743618	Full Trial Period	1740743	23	Trial: 23	1740743	61	µçÏß	ÉþË÷	Æì¸Ë	f	f
zcj	.	.	.	.	.	.	.	.	.	.	3	.	.	.	false	false	Message: -1ms	.	.	.	.	.	.	.	.	.	.	.	ELCLCFG TOWER	-1	.	.	zcj.edf	RIGHT	2875	1743618	Full Trial Period	1740743	23	Trial: 23	1740743	61	µçÏß	ÉþË÷	Æì¸Ë	f	f
zcj	.	.	.	.	.	.	.	.	.	.	4	.	.	.	false	false	Message: -1ms	.	.	.	.	.	.	.	.	.	.	.	GAZE_COORDS 0.00 0.00 1023.00 767.00	-1	.	.	zcj.edf	RIGHT	2875	1743618	Full Trial Period	1740743	23	Trial: 23	1740743	61	µçÏß	ÉþË÷	Æì¸Ë	f	f
zcj	.	.	.	.	.	.	.	.	.	.	5	.	.	.	false	false	Message: -1ms	.	.	.	.	.	.	.	.	.	.	.	THRESHOLDS R 87 216	-1	.	.	zcj.edf	RIGHT	2875	1743618	Full Trial Period	1740743	23	Trial: 23	1740743	61	µçÏß	ÉþË÷	Æì¸Ë	f	f
zcj	.	.	.	.	.	.	.	.	.	.	6	.	.	.	false	false	Message: -1ms	.	.	.	.	.	.	.	.	.	.	.	ELCL_PROC CENTROID (3)	-1	.	.	zcj.edf	RIGHT	2875	1743618	Full Trial Period	1740743	23	Trial: 23	1740743	61	µçÏß	ÉþË÷	Æì¸Ë	f	f
zcj	.	.	.	.	.	.	.	.	.	.	7	.	.	.	false	false	Message: -1ms	.	.	.	.	.	.	.	.	.	.	.	ELCL_PCR_PARAM 5 3.0	-1	.	.	zcj.edf	RIGHT	2875	1743618	Full Trial Period	1740743	23	Trial: 23	1740743	61	µçÏß	ÉþË÷	Æì¸Ë	f	f
zcj	.	.	.	.	.	.	.	.	.	.	8	.	.	.	false	true	Message: 0ms	.	.	.	.	.	.	.	.	.	.	.	!MODE RECORD CR 1000 2 0 R	0	.	.	zcj.edf	RIGHT	2875	1743618	Full Trial Period	1740743	23	Trial: 23	1740743	61	µçÏß	ÉþË÷	Æì¸Ë	f	f
zcj	.	.	.	.	222	241	1	20	183.00	393.30	9	.	.	.	false	false	Message: 43ms	.	.	.	.	.	.	.	.	.	.	.	SYNCTIME	43	183.00	393.30	zcj.edf	RIGHT	2875	1743618	Full Trial Period	1740743	23	Trial: 23	1740743	61	µçÏß	ÉþË÷	Æì¸Ë	f	f
zcj	.	.	.	.	215	890	4	676	463.40	382.90	10	.	.	.	false	false	Message: 765ms	.	.	.	.	.	.	.	.	.	.	.	INVISIBLE_BOUNDARY[1]	765	463.40	382.90	zcj.edf	RIGHT	2875	1743618	Full Trial Period	1740743	23	Trial: 23	1740743	61	µçÏß	ÉþË÷	Æì¸Ë	f	f
zcj	.	.	.	.	215	890	4	676	463.40	382.90	11	.	.	.	false	false	Message: 768ms	.	.	.	.	.	.	.	.	.	.	.	SYNCTIME	768	463.40	382.90	zcj.edf	RIGHT	2875	1743618	Full Trial Period	1740743	23	Trial: 23	1740743	61	µçÏß	ÉþË÷	Æì¸Ë	f	f
zcj	.	.	.	.	.	.	.	.	.	.	12	.	.	.	false	false	Message: 1689ms	2.89	14.65	197	1861	873.40	418.40	7	793.30	1665	801.40	370.60	INVISIBLE_BOUNDARY[2]	1689	.	.	zcj.edf	RIGHT	2875	1743618	Full Trial Period	1740743	23	Trial: 23	1740743	61	µçÏß	ÉþË÷	Æì¸Ë	f	f
zcj	107	1805	2	1699	.	.	.	.	.	.	13	.	.	.	false	false	Message: 1701ms	2.89	14.65	197	1861	873.40	418.40	7	793.30	1665	801.40	370.60	SYNCTIME	1701	.	.	zcj.edf	RIGHT	2875	1743618	Full Trial Period	1740743	23	Trial: 23	1740743	61	µçÏß	ÉþË÷	Æì¸Ë	f	f
zcj	.	.	.	.	69	2873	10	2805	851.40	554.60	14	.	.	.	false	false	Message: 2857ms	.	.	.	.	.	.	.	.	.	.	.	KEYBOARD	2857	851.40	554.60	zcj.edf	RIGHT	2875	1743618	Full Trial Period	1740743	23	Trial: 23	1740743	61	µçÏß	ÉþË÷	Æì¸Ë	f	f
zcj	.	.	.	.	.	.	.	.	.	.	15	.	.	.	false	false	Message: 2924ms	.	.	.	.	.	.	.	.	.	.	.	TRIAL_RESULT 0	2924	.	.	zcj.edf	RIGHT	2875	1743618	Full Trial Period	1740743	23	Trial: 23	1740743	61	µçÏß	ÉþË÷	Æì¸Ë	f	f
zcj	.	.	.	.	.	.	.	.	.	.	1	.	.	.	false	false	Message: -16ms	.	.	.	.	.	.	.	.	.	.	.	TRIALID 23	-16	.	.	zcj.edf	RIGHT	4837	1749555	Full Trial Period	1744718	24	Trial: 24	1744718	75	¾íÖ½	ÓñÃ×	Êó±ê	f	f
zcj	.	.	.	.	.	.	.	.	.	.	2	.	.	.	false	false	Message: -1ms	.	.	.	.	.	.	.	.	.	.	.	RECCFG CR 1000 2 0 R	-1	.	.	zcj.edf	RIGHT	4837	1749555	Full Trial Period	1744718	24	Trial: 24	1744718	75	¾íÖ½	ÓñÃ×	Êó±ê	f	f
zcj	.	.	.	.	.	.	.	.	.	.	3	.	.	.	false	false	Message: -1ms	.	.	.	.	.	.	.	.	.	.	.	ELCLCFG TOWER	-1	.	.	zcj.edf	RIGHT	4837	1749555	Full Trial Period	1744718	24	Trial: 24	1744718	75	¾íÖ½	ÓñÃ×	Êó±ê	f	f
zcj	.	.	.	.	.	.	.	.	.	.	4	.	.	.	false	false	Message: -1ms	.	.	.	.	.	.	.	.	.	.	.	GAZE_COORDS 0.00 0.00 1023.00 767.00	-1	.	.	zcj.edf	RIGHT	4837	1749555	Full Trial Period	1744718	24	Trial: 24	1744718	75	¾íÖ½	ÓñÃ×	Êó±ê	f	f
zcj	.	.	.	.	.	.	.	.	.	.	5	.	.	.	false	false	Message: -1ms	.	.	.	.	.	.	.	.	.	.	.	THRESHOLDS R 87 216	-1	.	.	zcj.edf	RIGHT	4837	1749555	Full Trial Period	1744718	24	Trial: 24	1744718	75	¾íÖ½	ÓñÃ×	Êó±ê	f	f
zcj	.	.	.	.	.	.	.	.	.	.	6	.	.	.	false	false	Message: -1ms	.	.	.	.	.	.	.	.	.	.	.	ELCL_PROC CENTROID (3)	-1	.	.	zcj.edf	RIGHT	4837	1749555	Full Trial Period	1744718	24	Trial: 24	1744718	75	¾íÖ½	ÓñÃ×	Êó±ê	f	f
zcj	.	.	.	.	.	.	.	.	.	.	7	.	.	.	false	false	Message: -1ms	.	.	.	.	.	.	.	.	.	.	.	ELCL_PCR_PARAM 5 3.0	-1	.	.	zcj.edf	RIGHT	4837	1749555	Full Trial Period	1744718	24	Trial: 24	1744718	75	¾íÖ½	ÓñÃ×	Êó±ê	f	f
zcj	.	.	.	.	.	.	.	.	.	.	8	.	.	.	false	true	Message: 0ms	.	.	.	.	.	.	.	.	.	.	.	!MODE RECORD CR 1000 2 0 R	0	.	.	zcj.edf	RIGHT	4837	1749555	Full Trial Period	1744718	24	Trial: 24	1744718	75	¾íÖ½	ÓñÃ×	Êó±ê	f	f
zcj	.	.	.	.	327	333	1	7	152.20	403.90	9	.	.	.	false	false	Message: 42ms	.	.	.	.	.	.	.	.	.	.	.	SYNCTIME	42	152.20	403.90	zcj.edf	RIGHT	4837	1749555	Full Trial Period	1744718	24	Trial: 24	1744718	75	¾íÖ½	ÓñÃ×	Êó±ê	f	f
zcj	158	528	1	371	.	.	.	.	.	.	10	.	.	.	false	false	Message: 521ms	11.12	44.29	251	584	476.00	486.50	1	888.10	334	152.90	405.00	INVISIBLE_BOUNDARY[1]	521	.	.	zcj.edf	RIGHT	4837	1749555	Full Trial Period	1744718	24	Trial: 24	1744718	75	¾íÖ½	ÓñÃ×	Êó±ê	f	f
zcj	158	528	1	371	.	.	.	.	.	.	11	.	.	.	false	false	Message: 525ms	11.12	44.29	251	584	476.00	486.50	1	888.10	334	152.90	405.00	SYNCTIME	525	.	.	zcj.edf	RIGHT	4837	1749555	Full Trial Period	1744718	24	Trial: 24	1744718	75	¾íÖ½	ÓñÃ×	Êó±ê	f	f
zcj	.	.	.	.	.	.	.	.	.	.	12	.	.	.	false	false	Message: 3688ms	6.47	27.90	232	3901	918.50	554.90	11	810.50	3670	893.10	361.00	INVISIBLE_BOUNDARY[2]	3688	.	.	zcj.edf	RIGHT	4837	1749555	Full Trial Period	1744718	24	Trial: 24	1744718	75	¾íÖ½	ÓñÃ×	Êó±ê	f	f
zcj	.	.	.	.	.	.	.	.	.	.	13	.	.	.	false	false	Message: 3691ms	6.47	27.90	232	3901	918.50	554.90	11	810.50	3670	893.10	361.00	SYNCTIME	3691	.	.	zcj.edf	RIGHT	4837	1749555	Full Trial Period	1744718	24	Trial: 24	1744718	75	¾íÖ½	ÓñÃ×	Êó±ê	f	f
zcj	.	.	.	.	200	4835	14	4636	869.50	508.20	14	.	.	.	false	false	Message: 4818ms	.	.	.	.	.	.	.	.	.	.	.	KEYBOARD	4818	869.50	508.20	zcj.edf	RIGHT	4837	1749555	Full Trial Period	1744718	24	Trial: 24	1744718	75	¾íÖ½	ÓñÃ×	Êó±ê	f	f
zcj	.	.	.	.	.	.	.	.	.	.	15	.	.	.	false	false	Message: 4878ms	.	.	.	.	.	.	.	.	.	.	.	TRIAL_RESULT 0	4878	.	.	zcj.edf	RIGHT	4837	1749555	Full Trial Period	1744718	24	Trial: 24	1744718	75	¾íÖ½	ÓñÃ×	Êó±ê	f	f
zcj	.	.	.	.	.	.	.	.	.	.	1	.	.	.	false	false	Message: -519ms	.	.	.	.	.	.	.	.	.	.	.	TRIALID 24	-519	.	.	zcj.edf	RIGHT	3793	1755746	Full Trial Period	1751953	25	Trial: 25	1751953	22	Ö½Ïä	Ï´ÒÂ»ú	×ÔÐÐ³µ	f	f
zcj	.	.	.	.	.	.	.	.	.	.	2	.	.	.	false	false	Message: -1ms	.	.	.	.	.	.	.	.	.	.	.	RECCFG CR 1000 2 0 R	-1	.	.	zcj.edf	RIGHT	3793	1755746	Full Trial Period	1751953	25	Trial: 25	1751953	22	Ö½Ïä	Ï´ÒÂ»ú	×ÔÐÐ³µ	f	f
zcj	.	.	.	.	.	.	.	.	.	.	3	.	.	.	false	false	Message: -1ms	.	.	.	.	.	.	.	.	.	.	.	ELCLCFG TOWER	-1	.	.	zcj.edf	RIGHT	3793	1755746	Full Trial Period	1751953	25	Trial: 25	1751953	22	Ö½Ïä	Ï´ÒÂ»ú	×ÔÐÐ³µ	f	f
zcj	.	.	.	.	.	.	.	.	.	.	4	.	.	.	false	false	Message: -1ms	.	.	.	.	.	.	.	.	.	.	.	GAZE_COORDS 0.00 0.00 1023.00 767.00	-1	.	.	zcj.edf	RIGHT	3793	1755746	Full Trial Period	1751953	25	Trial: 25	1751953	22	Ö½Ïä	Ï´ÒÂ»ú	×ÔÐÐ³µ	f	f
zcj	.	.	.	.	.	.	.	.	.	.	5	.	.	.	false	false	Message: -1ms	.	.	.	.	.	.	.	.	.	.	.	THRESHOLDS R 87 216	-1	.	.	zcj.edf	RIGHT	3793	1755746	Full Trial Period	1751953	25	Trial: 25	1751953	22	Ö½Ïä	Ï´ÒÂ»ú	×ÔÐÐ³µ	f	f
zcj	.	.	.	.	.	.	.	.	.	.	6	.	.	.	false	false	Message: -1ms	.	.	.	.	.	.	.	.	.	.	.	ELCL_PROC CENTROID (3)	-1	.	.	zcj.edf	RIGHT	3793	1755746	Full Trial Period	1751953	25	Trial: 25	1751953	22	Ö½Ïä	Ï´ÒÂ»ú	×ÔÐÐ³µ	f	f
zcj	.	.	.	.	.	.	.	.	.	.	7	.	.	.	false	false	Message: -1ms	.	.	.	.	.	.	.	.	.	.	.	ELCL_PCR_PARAM 5 3.0	-1	.	.	zcj.edf	RIGHT	3793	1755746	Full Trial Period	1751953	25	Trial: 25	1751953	22	Ö½Ïä	Ï´ÒÂ»ú	×ÔÐÐ³µ	f	f
zcj	.	.	.	.	.	.	.	.	.	.	8	.	.	.	false	true	Message: 0ms	.	.	.	.	.	.	.	.	.	.	.	!MODE RECORD CR 1000 2 0 R	0	.	.	zcj.edf	RIGHT	3793	1755746	Full Trial Period	1751953	25	Trial: 25	1751953	22	Ö½Ïä	Ï´ÒÂ»ú	×ÔÐÐ³µ	f	f
zcj	.	.	.	.	366	372	1	7	145.00	389.10	9	.	.	.	false	false	Message: 47ms	.	.	.	.	.	.	.	.	.	.	.	SYNCTIME	47	145.00	389.10	zcj.edf	RIGHT	3793	1755746	Full Trial Period	1751953	25	Trial: 25	1751953	22	Ö½Ïä	Ï´ÒÂ»ú	×ÔÐÐ³µ	f	f
zcj	.	.	.	.	.	.	.	.	.	.	10	.	.	.	false	false	Message: 551ms	10.08	45.19	223	595	413.20	504.20	1	1028.20	373	134.40	385.70	INVISIBLE_BOUNDARY[1]	551	.	.	zcj.edf	RIGHT	3793	1755746	Full Trial Period	1751953	25	Trial: 25	1751953	22	Ö½Ïä	Ï´ÒÂ»ú	×ÔÐÐ³µ	f	f
zcj	.	.	.	.	.	.	.	.	.	.	11	.	.	.	false	false	Message: 555ms	10.08	45.19	223	595	413.20	504.20	1	1028.20	373	134.40	385.70	SYNCTIME	555	.	.	zcj.edf	RIGHT	3793	1755746	Full Trial Period	1751953	25	Trial: 25	1751953	22	Ö½Ïä	Ï´ÒÂ»ú	×ÔÐÐ³µ	f	f
zcj	.	.	.	.	.	.	.	.	.	.	12	.	.	.	false	false	Message: 1401ms	10.72	49.15	218	1477	797.90	539.30	4	642.80	1260	522.70	377.40	INVISIBLE_BOUNDARY[2]	1401	.	.	zcj.edf	RIGHT	3793	1755746	Full Trial Period	1751953	25	Trial: 25	1751953	22	Ö½Ïä	Ï´ÒÂ»ú	×ÔÐÐ³µ	f	f
zcj	.	.	.	.	.	.	.	.	.	.	13	.	.	.	false	false	Message: 1406ms	10.72	49.15	218	1477	797.90	539.30	4	642.80	1260	522.70	377.40	SYNCTIME	1406	.	.	zcj.edf	RIGHT	3793	1755746	Full Trial Period	1751953	25	Trial: 25	1751953	22	Ö½Ïä	Ï´ÒÂ»ú	×ÔÐÐ³µ	f	f
zcj	.	.	.	.	314	3791	10	3478	903.70	400.40	14	[1]	2	RECTANGLE_INTERESTAREA	false	false	Message: 3774ms	.	.	.	.	.	.	.	.	.	.	.	KEYBOARD	3774	903.70	400.40	zcj.edf	RIGHT	3793	1755746	Full Trial Period	1751953	25	Trial: 25	1751953	22	Ö½Ïä	Ï´ÒÂ»ú	×ÔÐÐ³µ	f	f
zcj	.	.	.	.	.	.	.	.	.	.	15	.	.	.	false	false	Message: 3842ms	.	.	.	.	.	.	.	.	.	.	.	TRIAL_RESULT 0	3842	.	.	zcj.edf	RIGHT	3793	1755746	Full Trial Period	1751953	25	Trial: 25	1751953	22	Ö½Ïä	Ï´ÒÂ»ú	×ÔÐÐ³µ	f	f
zcj	.	.	.	.	.	.	.	.	.	.	1	.	.	.	false	false	Message: -15ms	.	.	.	.	.	.	.	.	.	.	.	TRIALID 25	-15	.	.	zcj.edf	RIGHT	5026	1762266	Full Trial Period	1757240	26	Trial: 26	1757240	65	ÂÝÐý½°	·çÉÈ	À¯±Ê	f	f
zcj	.	.	.	.	.	.	.	.	.	.	2	.	.	.	false	false	Message: -1ms	.	.	.	.	.	.	.	.	.	.	.	RECCFG CR 1000 2 0 R	-1	.	.	zcj.edf	RIGHT	5026	1762266	Full Trial Period	1757240	26	Trial: 26	1757240	65	ÂÝÐý½°	·çÉÈ	À¯±Ê	f	f
zcj	.	.	.	.	.	.	.	.	.	.	3	.	.	.	false	false	Message: -1ms	.	.	.	.	.	.	.	.	.	.	.	ELCLCFG TOWER	-1	.	.	zcj.edf	RIGHT	5026	1762266	Full Trial Period	1757240	26	Trial: 26	1757240	65	ÂÝÐý½°	·çÉÈ	À¯±Ê	f	f
zcj	.	.	.	.	.	.	.	.	.	.	4	.	.	.	false	false	Message: -1ms	.	.	.	.	.	.	.	.	.	.	.	GAZE_COORDS 0.00 0.00 1023.00 767.00	-1	.	.	zcj.edf	RIGHT	5026	1762266	Full Trial Period	1757240	26	Trial: 26	1757240	65	ÂÝÐý½°	·çÉÈ	À¯±Ê	f	f
zcj	.	.	.	.	.	.	.	.	.	.	5	.	.	.	false	false	Message: -1ms	.	.	.	.	.	.	.	.	.	.	.	THRESHOLDS R 87 216	-1	.	.	zcj.edf	RIGHT	5026	1762266	Full Trial Period	1757240	26	Trial: 26	1757240	65	ÂÝÐý½°	·çÉÈ	À¯±Ê	f	f
zcj	.	.	.	.	.	.	.	.	.	.	6	.	.	.	false	false	Message: -1ms	.	.	.	.	.	.	.	.	.	.	.	ELCL_PROC CENTROID (3)	-1	.	.	zcj.edf	RIGHT	5026	1762266	Full Trial Period	1757240	26	Trial: 26	1757240	65	ÂÝÐý½°	·çÉÈ	À¯±Ê	f	f
zcj	.	.	.	.	.	.	.	.	.	.	7	.	.	.	false	false	Message: -1ms	.	.	.	.	.	.	.	.	.	.	.	ELCL_PCR_PARAM 5 3.0	-1	.	.	zcj.edf	RIGHT	5026	1762266	Full Trial Period	1757240	26	Trial: 26	1757240	65	ÂÝÐý½°	·çÉÈ	À¯±Ê	f	f
zcj	.	.	.	.	.	.	.	.	.	.	8	.	.	.	false	true	Message: 0ms	.	.	.	.	.	.	.	.	.	.	.	!MODE RECORD CR 1000 2 0 R	0	.	.	zcj.edf	RIGHT	5026	1762266	Full Trial Period	1757240	26	Trial: 26	1757240	65	ÂÝÐý½°	·çÉÈ	À¯±Ê	f	f
zcj	82	82	1	1	.	.	.	.	.	.	9	.	.	.	false	false	Message: 43ms	.	.	153	153	147.00	546.20	1	349.60	1	.	.	SYNCTIME	43	.	.	zcj.edf	RIGHT	5026	1762266	Full Trial Period	1757240	26	Trial: 26	1757240	65	ÂÝÐý½°	·çÉÈ	À¯±Ê	f	f
zcj	.	.	.	.	.	.	.	.	.	.	10	.	.	.	false	false	Message: 1942ms	2.05	97.50	21	1950	427.50	384.80	5	171.90	1930	370.10	402.00	INVISIBLE_BOUNDARY[1]	1942	.	.	zcj.edf	RIGHT	5026	1762266	Full Trial Period	1757240	26	Trial: 26	1757240	65	ÂÝÐý½°	·çÉÈ	À¯±Ê	f	f
zcj	.	.	.	.	126	2076	5	1951	433.70	382.80	11	.	.	.	false	false	Message: 1951ms	.	.	.	.	.	.	.	.	.	.	.	SYNCTIME	1951	.	.	zcj.edf	RIGHT	5026	1762266	Full Trial Period	1757240	26	Trial: 26	1757240	65	ÂÝÐý½°	·çÉÈ	À¯±Ê	f	f
zcj	.	.	.	.	.	.	.	.	.	.	12	.	.	.	false	false	Message: 3760ms	13.78	64.09	215	3807	941.90	508.20	8	682.90	3593	536.90	403.40	INVISIBLE_BOUNDARY[2]	3760	.	.	zcj.edf	RIGHT	5026	1762266	Full Trial Period	1757240	26	Trial: 26	1757240	65	ÂÝÐý½°	·çÉÈ	À¯±Ê	f	f
zcj	.	.	.	.	.	.	.	.	.	.	13	.	.	.	false	false	Message: 3767ms	13.78	64.09	215	3807	941.90	508.20	8	682.90	3593	536.90	403.40	SYNCTIME	3767	.	.	zcj.edf	RIGHT	5026	1762266	Full Trial Period	1757240	26	Trial: 26	1757240	65	ÂÝÐý½°	·çÉÈ	À¯±Ê	f	f
zcj	.	.	.	.	191	5024	11	4834	885.50	486.90	14	.	.	.	false	false	Message: 5007ms	.	.	.	.	.	.	.	.	.	.	.	KEYBOARD	5007	885.50	486.90	zcj.edf	RIGHT	5026	1762266	Full Trial Period	1757240	26	Trial: 26	1757240	65	ÂÝÐý½°	·çÉÈ	À¯±Ê	f	f
zcj	.	.	.	.	.	.	.	.	.	.	15	.	.	.	false	false	Message: 5068ms	.	.	.	.	.	.	.	.	.	.	.	TRIAL_RESULT 0	5068	.	.	zcj.edf	RIGHT	5026	1762266	Full Trial Period	1757240	26	Trial: 26	1757240	65	ÂÝÐý½°	·çÉÈ	À¯±Ê	f	f
zcj	.	.	.	.	.	.	.	.	.	.	1	.	.	.	false	false	Message: -16ms	.	.	.	.	.	.	.	.	.	.	.	TRIALID 26	-16	.	.	zcj.edf	RIGHT	4186	1770867	Full Trial Period	1766681	27	Trial: 27	1766681	29	Ç¦±Ê	Éß	Ð¡Ïª	j	j
zcj	.	.	.	.	.	.	.	.	.	.	2	.	.	.	false	false	Message: -1ms	.	.	.	.	.	.	.	.	.	.	.	RECCFG CR 1000 2 0 R	-1	.	.	zcj.edf	RIGHT	4186	1770867	Full Trial Period	1766681	27	Trial: 27	1766681	29	Ç¦±Ê	Éß	Ð¡Ïª	j	j
zcj	.	.	.	.	.	.	.	.	.	.	3	.	.	.	false	false	Message: -1ms	.	.	.	.	.	.	.	.	.	.	.	ELCLCFG TOWER	-1	.	.	zcj.edf	RIGHT	4186	1770867	Full Trial Period	1766681	27	Trial: 27	1766681	29	Ç¦±Ê	Éß	Ð¡Ïª	j	j
zcj	.	.	.	.	.	.	.	.	.	.	4	.	.	.	false	false	Message: -1ms	.	.	.	.	.	.	.	.	.	.	.	GAZE_COORDS 0.00 0.00 1023.00 767.00	-1	.	.	zcj.edf	RIGHT	4186	1770867	Full Trial Period	1766681	27	Trial: 27	1766681	29	Ç¦±Ê	Éß	Ð¡Ïª	j	j
zcj	.	.	.	.	.	.	.	.	.	.	5	.	.	.	false	false	Message: -1ms	.	.	.	.	.	.	.	.	.	.	.	THRESHOLDS R 87 216	-1	.	.	zcj.edf	RIGHT	4186	1770867	Full Trial Period	1766681	27	Trial: 27	1766681	29	Ç¦±Ê	Éß	Ð¡Ïª	j	j
zcj	.	.	.	.	.	.	.	.	.	.	6	.	.	.	false	false	Message: -1ms	.	.	.	.	.	.	.	.	.	.	.	ELCL_PROC CENTROID (3)	-1	.	.	zcj.edf	RIGHT	4186	1770867	Full Trial Period	1766681	27	Trial: 27	1766681	29	Ç¦±Ê	Éß	Ð¡Ïª	j	j
zcj	.	.	.	.	.	.	.	.	.	.	7	.	.	.	false	false	Message: -1ms	.	.	.	.	.	.	.	.	.	.	.	ELCL_PCR_PARAM 5 3.0	-1	.	.	zcj.edf	RIGHT	4186	1770867	Full Trial Period	1766681	27	Trial: 27	1766681	29	Ç¦±Ê	Éß	Ð¡Ïª	j	j
zcj	.	.	.	.	.	.	.	.	.	.	8	.	.	.	false	true	Message: 0ms	.	.	.	.	.	.	.	.	.	.	.	!MODE RECORD CR 1000 2 0 R	0	.	.	zcj.edf	RIGHT	4186	1770867	Full Trial Period	1766681	27	Trial: 27	1766681	29	Ç¦±Ê	Éß	Ð¡Ïª	j	j
zcj	.	.	.	.	405	411	1	7	146.10	388.20	9	.	.	.	false	false	Message: 42ms	.	.	.	.	.	.	.	.	.	.	.	SYNCTIME	42	146.10	388.20	zcj.edf	RIGHT	4186	1770867	Full Trial Period	1766681	27	Trial: 27	1766681	29	Ç¦±Ê	Éß	Ð¡Ïª	j	j
zcj	.	.	.	.	.	.	.	.	.	.	10	.	.	.	false	false	Message: 712ms	6.55	167.90	39	728	467.70	378.30	2	309.30	690	275.80	393.40	INVISIBLE_BOUNDARY[1]	712	.	.	zcj.edf	RIGHT	4186	1770867	Full Trial Period	1766681	27	Trial: 27	1766681	29	Ç¦±Ê	Éß	Ð¡Ïª	j	j
zcj	.	.	.	.	.	.	.	.	.	.	11	.	.	.	false	false	Message: 717ms	6.55	167.90	39	728	467.70	378.30	2	309.30	690	275.80	393.40	SYNCTIME	717	.	.	zcj.edf	RIGHT	4186	1770867	Full Trial Period	1766681	27	Trial: 27	1766681	29	Ç¦±Ê	Éß	Ð¡Ïª	j	j
zcj	.	.	.	.	.	.	.	.	.	.	12	.	.	.	false	false	Message: 2384ms	6.73	29.78	226	2599	918.30	580.30	8	686.20	2374	867.80	382.10	INVISIBLE_BOUNDARY[2]	2384	.	.	zcj.edf	RIGHT	4186	1770867	Full Trial Period	1766681	27	Trial: 27	1766681	29	Ç¦±Ê	Éß	Ð¡Ïª	j	j
zcj	.	.	.	.	.	.	.	.	.	.	13	.	.	.	false	false	Message: 2392ms	6.73	29.78	226	2599	918.30	580.30	8	686.20	2374	867.80	382.10	SYNCTIME	2392	.	.	zcj.edf	RIGHT	4186	1770867	Full Trial Period	1766681	27	Trial: 27	1766681	29	Ç¦±Ê	Éß	Ð¡Ïª	j	j
zcj	.	.	.	.	135	4184	13	4050	890.90	526.70	14	.	.	.	false	false	Message: 4167ms	.	.	.	.	.	.	.	.	.	.	.	KEYBOARD	4167	890.90	526.70	zcj.edf	RIGHT	4186	1770867	Full Trial Period	1766681	27	Trial: 27	1766681	29	Ç¦±Ê	Éß	Ð¡Ïª	j	j
zcj	.	.	.	.	.	.	.	.	.	.	15	.	.	.	false	false	Message: 4232ms	.	.	.	.	.	.	.	.	.	.	.	TRIAL_RESULT 0	4232	.	.	zcj.edf	RIGHT	4186	1770867	Full Trial Period	1766681	27	Trial: 27	1766681	29	Ç¦±Ê	Éß	Ð¡Ïª	j	j
zcj	.	.	.	.	.	.	.	.	.	.	1	.	.	.	false	false	Message: -20ms	.	.	.	.	.	.	.	.	.	.	.	TRIALID 27	-20	.	.	zcj.edf	RIGHT	4812	1777004	Full Trial Period	1772192	28	Trial: 28	1772192	98	²£Á§Öé	Å¦¿Û	Í¼ÕÂ	j	j
zcj	.	.	.	.	.	.	.	.	.	.	2	.	.	.	false	false	Message: -1ms	.	.	.	.	.	.	.	.	.	.	.	RECCFG CR 1000 2 0 R	-1	.	.	zcj.edf	RIGHT	4812	1777004	Full Trial Period	1772192	28	Trial: 28	1772192	98	²£Á§Öé	Å¦¿Û	Í¼ÕÂ	j	j
zcj	.	.	.	.	.	.	.	.	.	.	3	.	.	.	false	false	Message: -1ms	.	.	.	.	.	.	.	.	.	.	.	ELCLCFG TOWER	-1	.	.	zcj.edf	RIGHT	4812	1777004	Full Trial Period	1772192	28	Trial: 28	1772192	98	²£Á§Öé	Å¦¿Û	Í¼ÕÂ	j	j
zcj	.	.	.	.	.	.	.	.	.	.	4	.	.	.	false	false	Message: -1ms	.	.	.	.	.	.	.	.	.	.	.	GAZE_COORDS 0.00 0.00 1023.00 767.00	-1	.	.	zcj.edf	RIGHT	4812	1777004	Full Trial Period	1772192	28	Trial: 28	1772192	98	²£Á§Öé	Å¦¿Û	Í¼ÕÂ	j	j
zcj	.	.	.	.	.	.	.	.	.	.	5	.	.	.	false	false	Message: -1ms	.	.	.	.	.	.	.	.	.	.	.	THRESHOLDS R 87 216	-1	.	.	zcj.edf	RIGHT	4812	1777004	Full Trial Period	1772192	28	Trial: 28	1772192	98	²£Á§Öé	Å¦¿Û	Í¼ÕÂ	j	j
zcj	.	.	.	.	.	.	.	.	.	.	6	.	.	.	false	false	Message: -1ms	.	.	.	.	.	.	.	.	.	.	.	ELCL_PROC CENTROID (3)	-1	.	.	zcj.edf	RIGHT	4812	1777004	Full Trial Period	1772192	28	Trial: 28	1772192	98	²£Á§Öé	Å¦¿Û	Í¼ÕÂ	j	j
zcj	.	.	.	.	.	.	.	.	.	.	7	.	.	.	false	false	Message: -1ms	.	.	.	.	.	.	.	.	.	.	.	ELCL_PCR_PARAM 5 3.0	-1	.	.	zcj.edf	RIGHT	4812	1777004	Full Trial Period	1772192	28	Trial: 28	1772192	98	²£Á§Öé	Å¦¿Û	Í¼ÕÂ	j	j
zcj	.	.	.	.	.	.	.	.	.	.	8	.	.	.	false	true	Message: 0ms	.	.	.	.	.	.	.	.	.	.	.	!MODE RECORD CR 1000 2 0 R	0	.	.	zcj.edf	RIGHT	4812	1777004	Full Trial Period	1772192	28	Trial: 28	1772192	98	²£Á§Öé	Å¦¿Û	Í¼ÕÂ	j	j
zcj	.	.	.	.	270	276	1	7	151.50	393.10	9	.	.	.	false	false	Message: 47ms	.	.	.	.	.	.	.	.	.	.	.	SYNCTIME	47	151.50	393.10	zcj.edf	RIGHT	4812	1777004	Full Trial Period	1772192	28	Trial: 28	1772192	98	²£Á§Öé	Å¦¿Û	Í¼ÕÂ	j	j
zcj	.	.	.	.	163	896	3	734	452.10	385.30	10	.	.	.	false	false	Message: 780ms	.	.	.	.	.	.	.	.	.	.	.	INVISIBLE_BOUNDARY[1]	780	452.10	385.30	zcj.edf	RIGHT	4812	1777004	Full Trial Period	1772192	28	Trial: 28	1772192	98	²£Á§Öé	Å¦¿Û	Í¼ÕÂ	j	j
zcj	.	.	.	.	163	896	3	734	452.10	385.30	11	.	.	.	false	false	Message: 788ms	.	.	.	.	.	.	.	.	.	.	.	SYNCTIME	788	452.10	385.30	zcj.edf	RIGHT	4812	1777004	Full Trial Period	1772192	28	Trial: 28	1772192	98	²£Á§Öé	Å¦¿Û	Í¼ÕÂ	j	j
zcj	.	.	.	.	.	.	.	.	.	.	12	.	.	.	false	false	Message: 1846ms	12.08	44.25	273	1894	799.80	571.30	6	715.40	1622	491.20	383.40	INVISIBLE_BOUNDARY[2]	1846	.	.	zcj.edf	RIGHT	4812	1777004	Full Trial Period	1772192	28	Trial: 28	1772192	98	²£Á§Öé	Å¦¿Û	Í¼ÕÂ	j	j
zcj	.	.	.	.	.	.	.	.	.	.	13	.	.	.	false	false	Message: 1854ms	12.08	44.25	273	1894	799.80	571.30	6	715.40	1622	491.20	383.40	SYNCTIME	1854	.	.	zcj.edf	RIGHT	4812	1777004	Full Trial Period	1772192	28	Trial: 28	1772192	98	²£Á§Öé	Å¦¿Û	Í¼ÕÂ	j	j
zcj	.	.	.	.	93	4810	14	4718	876.20	426.50	14	.	.	.	false	false	Message: 4793ms	.	.	.	.	.	.	.	.	.	.	.	KEYBOARD	4793	876.20	426.50	zcj.edf	RIGHT	4812	1777004	Full Trial Period	1772192	28	Trial: 28	1772192	98	²£Á§Öé	Å¦¿Û	Í¼ÕÂ	j	j
zcj	.	.	.	.	.	.	.	.	.	.	15	.	.	.	false	false	Message: 4858ms	.	.	.	.	.	.	.	.	.	.	.	TRIAL_RESULT 0	4858	.	.	zcj.edf	RIGHT	4812	1777004	Full Trial Period	1772192	28	Trial: 28	1772192	98	²£Á§Öé	Å¦¿Û	Í¼ÕÂ	j	j
zcj	.	.	.	.	.	.	.	.	.	.	1	.	.	.	false	false	Message: -15ms	.	.	.	.	.	.	.	.	.	.	.	TRIALID 28	-15	.	.	zcj.edf	RIGHT	4440	1782860	Full Trial Period	1778420	29	Trial: 29	1778420	140	Ô²Öé±Ê	¾íÖ½	Ð¬´ø	f	f
zcj	.	.	.	.	.	.	.	.	.	.	2	.	.	.	false	false	Message: -1ms	.	.	.	.	.	.	.	.	.	.	.	RECCFG CR 1000 2 0 R	-1	.	.	zcj.edf	RIGHT	4440	1782860	Full Trial Period	1778420	29	Trial: 29	1778420	140	Ô²Öé±Ê	¾íÖ½	Ð¬´ø	f	f
zcj	.	.	.	.	.	.	.	.	.	.	3	.	.	.	false	false	Message: -1ms	.	.	.	.	.	.	.	.	.	.	.	ELCLCFG TOWER	-1	.	.	zcj.edf	RIGHT	4440	1782860	Full Trial Period	1778420	29	Trial: 29	1778420	140	Ô²Öé±Ê	¾íÖ½	Ð¬´ø	f	f
zcj	.	.	.	.	.	.	.	.	.	.	4	.	.	.	false	false	Message: -1ms	.	.	.	.	.	.	.	.	.	.	.	GAZE_COORDS 0.00 0.00 1023.00 767.00	-1	.	.	zcj.edf	RIGHT	4440	1782860	Full Trial Period	1778420	29	Trial: 29	1778420	140	Ô²Öé±Ê	¾íÖ½	Ð¬´ø	f	f
zcj	.	.	.	.	.	.	.	.	.	.	5	.	.	.	false	false	Message: -1ms	.	.	.	.	.	.	.	.	.	.	.	THRESHOLDS R 87 216	-1	.	.	zcj.edf	RIGHT	4440	1782860	Full Trial Period	1778420	29	Trial: 29	1778420	140	Ô²Öé±Ê	¾íÖ½	Ð¬´ø	f	f
zcj	.	.	.	.	.	.	.	.	.	.	6	.	.	.	false	false	Message: -1ms	.	.	.	.	.	.	.	.	.	.	.	ELCL_PROC CENTROID (3)	-1	.	.	zcj.edf	RIGHT	4440	1782860	Full Trial Period	1778420	29	Trial: 29	1778420	140	Ô²Öé±Ê	¾íÖ½	Ð¬´ø	f	f
zcj	.	.	.	.	.	.	.	.	.	.	7	.	.	.	false	false	Message: -1ms	.	.	.	.	.	.	.	.	.	.	.	ELCL_PCR_PARAM 5 3.0	-1	.	.	zcj.edf	RIGHT	4440	1782860	Full Trial Period	1778420	29	Trial: 29	1778420	140	Ô²Öé±Ê	¾íÖ½	Ð¬´ø	f	f
zcj	.	.	.	.	.	.	.	.	.	.	8	.	.	.	false	true	Message: 0ms	.	.	.	.	.	.	.	.	.	.	.	!MODE RECORD CR 1000 2 0 R	0	.	.	zcj.edf	RIGHT	4440	1782860	Full Trial Period	1778420	29	Trial: 29	1778420	140	Ô²Öé±Ê	¾íÖ½	Ð¬´ø	f	f
zcj	.	.	.	.	274	280	1	7	158.20	379.30	9	.	.	.	false	false	Message: 43ms	.	.	.	.	.	.	.	.	.	.	.	SYNCTIME	43	158.20	379.30	zcj.edf	RIGHT	4440	1782860	Full Trial Period	1778420	29	Trial: 29	1778420	140	Ô²Öé±Ê	¾íÖ½	Ð¬´ø	f	f
zcj	.	.	.	.	.	.	.	.	.	.	10	.	.	.	false	false	Message: 980ms	5.19	20.59	252	1221	510.10	512.40	4	790.80	970	468.80	366.30	INVISIBLE_BOUNDARY[1]	980	.	.	zcj.edf	RIGHT	4440	1782860	Full Trial Period	1778420	29	Trial: 29	1778420	140	Ô²Öé±Ê	¾íÖ½	Ð¬´ø	f	f
zcj	.	.	.	.	.	.	.	.	.	.	11	.	.	.	false	false	Message: 984ms	5.19	20.59	252	1221	510.10	512.40	4	790.80	970	468.80	366.30	SYNCTIME	984	.	.	zcj.edf	RIGHT	4440	1782860	Full Trial Period	1778420	29	Trial: 29	1778420	140	Ô²Öé±Ê	¾íÖ½	Ð¬´ø	f	f
zcj	.	.	.	.	.	.	.	.	.	.	12	.	.	.	false	false	Message: 2796ms	8.27	34.19	242	3017	919.40	601.90	9	620.00	2776	926.00	349.60	INVISIBLE_BOUNDARY[2]	2796	.	.	zcj.edf	RIGHT	4440	1782860	Full Trial Period	1778420	29	Trial: 29	1778420	140	Ô²Öé±Ê	¾íÖ½	Ð¬´ø	f	f
zcj	.	.	.	.	.	.	.	.	.	.	13	.	.	.	false	false	Message: 2800ms	8.27	34.19	242	3017	919.40	601.90	9	620.00	2776	926.00	349.60	SYNCTIME	2800	.	.	zcj.edf	RIGHT	4440	1782860	Full Trial Period	1778420	29	Trial: 29	1778420	140	Ô²Öé±Ê	¾íÖ½	Ð¬´ø	f	f
zcj	.	.	.	.	48	4438	13	4391	890.60	449.20	14	.	.	.	false	false	Message: 4421ms	.	.	.	.	.	.	.	.	.	.	.	KEYBOARD	4421	890.60	449.20	zcj.edf	RIGHT	4440	1782860	Full Trial Period	1778420	29	Trial: 29	1778420	140	Ô²Öé±Ê	¾íÖ½	Ð¬´ø	f	f
zcj	.	.	.	.	.	.	.	.	.	.	15	.	.	.	false	false	Message: 4487ms	.	.	.	.	.	.	.	.	.	.	.	TRIAL_RESULT 0	4487	.	.	zcj.edf	RIGHT	4440	1782860	Full Trial Period	1778420	29	Trial: 29	1778420	140	Ô²Öé±Ê	¾íÖ½	Ð¬´ø	f	f
zcj	.	.	.	.	.	.	.	.	.	.	1	.	.	.	false	false	Message: -15ms	.	.	.	.	.	.	.	.	.	.	.	TRIALID 29	-15	.	.	zcj.edf	RIGHT	6063	1789982	Full Trial Period	1783919	30	Trial: 30	1783919	15	¹þÃÜ¹Ï	¼å±ý	¸Ö±Ê	f	f
zcj	.	.	.	.	.	.	.	.	.	.	2	.	.	.	false	false	Message: -1ms	.	.	.	.	.	.	.	.	.	.	.	RECCFG CR 1000 2 0 R	-1	.	.	zcj.edf	RIGHT	6063	1789982	Full Trial Period	1783919	30	Trial: 30	1783919	15	¹þÃÜ¹Ï	¼å±ý	¸Ö±Ê	f	f
zcj	.	.	.	.	.	.	.	.	.	.	3	.	.	.	false	false	Message: -1ms	.	.	.	.	.	.	.	.	.	.	.	ELCLCFG TOWER	-1	.	.	zcj.edf	RIGHT	6063	1789982	Full Trial Period	1783919	30	Trial: 30	1783919	15	¹þÃÜ¹Ï	¼å±ý	¸Ö±Ê	f	f
zcj	.	.	.	.	.	.	.	.	.	.	4	.	.	.	false	false	Message: -1ms	.	.	.	.	.	.	.	.	.	.	.	GAZE_COORDS 0.00 0.00 1023.00 767.00	-1	.	.	zcj.edf	RIGHT	6063	1789982	Full Trial Period	1783919	30	Trial: 30	1783919	15	¹þÃÜ¹Ï	¼å±ý	¸Ö±Ê	f	f
zcj	.	.	.	.	.	.	.	.	.	.	5	.	.	.	false	false	Message: -1ms	.	.	.	.	.	.	.	.	.	.	.	THRESHOLDS R 87 216	-1	.	.	zcj.edf	RIGHT	6063	1789982	Full Trial Period	1783919	30	Trial: 30	1783919	15	¹þÃÜ¹Ï	¼å±ý	¸Ö±Ê	f	f
zcj	.	.	.	.	.	.	.	.	.	.	6	.	.	.	false	false	Message: -1ms	.	.	.	.	.	.	.	.	.	.	.	ELCL_PROC CENTROID (3)	-1	.	.	zcj.edf	RIGHT	6063	1789982	Full Trial Period	1783919	30	Trial: 30	1783919	15	¹þÃÜ¹Ï	¼å±ý	¸Ö±Ê	f	f
zcj	.	.	.	.	.	.	.	.	.	.	7	.	.	.	false	false	Message: -1ms	.	.	.	.	.	.	.	.	.	.	.	ELCL_PCR_PARAM 5 3.0	-1	.	.	zcj.edf	RIGHT	6063	1789982	Full Trial Period	1783919	30	Trial: 30	1783919	15	¹þÃÜ¹Ï	¼å±ý	¸Ö±Ê	f	f
zcj	.	.	.	.	.	.	.	.	.	.	8	.	.	.	false	true	Message: 0ms	.	.	.	.	.	.	.	.	.	.	.	!MODE RECORD CR 1000 2 0 R	0	.	.	zcj.edf	RIGHT	6063	1789982	Full Trial Period	1783919	30	Trial: 30	1783919	15	¹þÃÜ¹Ï	¼å±ý	¸Ö±Ê	f	f
zcj	123	123	1	1	.	.	.	.	.	.	9	.	.	.	false	false	Message: 42ms	.	.	195	195	139.30	585.10	1	370.10	1	.	.	SYNCTIME	42	.	.	zcj.edf	RIGHT	6063	1789982	Full Trial Period	1783919	30	Trial: 30	1783919	15	¹þÃÜ¹Ï	¼å±ý	¸Ö±Ê	f	f
zcj	.	.	.	.	.	.	.	.	.	.	10	.	.	.	false	false	Message: 1854ms	12.02	35.97	334	1873	518.30	434.50	4	714.40	1540	161.90	395.10	INVISIBLE_BOUNDARY[1]	1854	.	.	zcj.edf	RIGHT	6063	1789982	Full Trial Period	1783919	30	Trial: 30	1783919	15	¹þÃÜ¹Ï	¼å±ý	¸Ö±Ê	f	f
zcj	.	.	.	.	.	.	.	.	.	.	11	.	.	.	false	false	Message: 1859ms	12.02	35.97	334	1873	518.30	434.50	4	714.40	1540	161.90	395.10	SYNCTIME	1859	.	.	zcj.edf	RIGHT	6063	1789982	Full Trial Period	1783919	30	Trial: 30	1783919	15	¹þÃÜ¹Ï	¼å±ý	¸Ö±Ê	f	f
zcj	.	.	.	.	.	.	.	.	.	.	12	.	.	.	false	false	Message: 4896ms	8.31	30.57	272	5127	874.70	604.80	13	709.80	4856	814.70	360.30	INVISIBLE_BOUNDARY[2]	4896	.	.	zcj.edf	RIGHT	6063	1789982	Full Trial Period	1783919	30	Trial: 30	1783919	15	¹þÃÜ¹Ï	¼å±ý	¸Ö±Ê	f	f
zcj	.	.	.	.	.	.	.	.	.	.	13	.	.	.	false	false	Message: 4900ms	8.31	30.57	272	5127	874.70	604.80	13	709.80	4856	814.70	360.30	SYNCTIME	4900	.	.	zcj.edf	RIGHT	6063	1789982	Full Trial Period	1783919	30	Trial: 30	1783919	15	¹þÃÜ¹Ï	¼å±ý	¸Ö±Ê	f	f
zcj	.	.	.	.	856	6061	14	5206	888.30	422.00	14	.	.	.	false	false	Message: 6044ms	.	.	.	.	.	.	.	.	.	.	.	KEYBOARD	6044	888.30	422.00	zcj.edf	RIGHT	6063	1789982	Full Trial Period	1783919	30	Trial: 30	1783919	15	¹þÃÜ¹Ï	¼å±ý	¸Ö±Ê	f	f
zcj	.	.	.	.	.	.	.	.	.	.	15	.	.	.	false	false	Message: 6104ms	.	.	.	.	.	.	.	.	.	.	.	TRIAL_RESULT 0	6104	.	.	zcj.edf	RIGHT	6063	1789982	Full Trial Period	1783919	30	Trial: 30	1783919	15	¹þÃÜ¹Ï	¼å±ý	¸Ö±Ê	f	f
zcj	.	.	.	.	.	.	.	.	.	.	1	.	.	.	false	false	Message: -16ms	.	.	.	.	.	.	.	.	.	.	.	TRIALID 30	-16	.	.	zcj.edf	RIGHT	6255	1797565	Full Trial Period	1791310	31	Trial: 31	1791310	38	´°»§	¼ªËû	ÍøÇòÅÄ	j	j
zcj	.	.	.	.	.	.	.	.	.	.	2	.	.	.	false	false	Message: -1ms	.	.	.	.	.	.	.	.	.	.	.	RECCFG CR 1000 2 0 R	-1	.	.	zcj.edf	RIGHT	6255	1797565	Full Trial Period	1791310	31	Trial: 31	1791310	38	´°»§	¼ªËû	ÍøÇòÅÄ	j	j
zcj	.	.	.	.	.	.	.	.	.	.	3	.	.	.	false	false	Message: -1ms	.	.	.	.	.	.	.	.	.	.	.	ELCLCFG TOWER	-1	.	.	zcj.edf	RIGHT	6255	1797565	Full Trial Period	1791310	31	Trial: 31	1791310	38	´°»§	¼ªËû	ÍøÇòÅÄ	j	j
zcj	.	.	.	.	.	.	.	.	.	.	4	.	.	.	false	false	Message: -1ms	.	.	.	.	.	.	.	.	.	.	.	GAZE_COORDS 0.00 0.00 1023.00 767.00	-1	.	.	zcj.edf	RIGHT	6255	1797565	Full Trial Period	1791310	31	Trial: 31	1791310	38	´°»§	¼ªËû	ÍøÇòÅÄ	j	j
zcj	.	.	.	.	.	.	.	.	.	.	5	.	.	.	false	false	Message: -1ms	.	.	.	.	.	.	.	.	.	.	.	THRESHOLDS R 87 216	-1	.	.	zcj.edf	RIGHT	6255	1797565	Full Trial Period	1791310	31	Trial: 31	1791310	38	´°»§	¼ªËû	ÍøÇòÅÄ	j	j
zcj	.	.	.	.	.	.	.	.	.	.	6	.	.	.	false	false	Message: -1ms	.	.	.	.	.	.	.	.	.	.	.	ELCL_PROC CENTROID (3)	-1	.	.	zcj.edf	RIGHT	6255	1797565	Full Trial Period	1791310	31	Trial: 31	1791310	38	´°»§	¼ªËû	ÍøÇòÅÄ	j	j
zcj	.	.	.	.	.	.	.	.	.	.	7	.	.	.	false	false	Message: -1ms	.	.	.	.	.	.	.	.	.	.	.	ELCL_PCR_PARAM 5 3.0	-1	.	.	zcj.edf	RIGHT	6255	1797565	Full Trial Period	1791310	31	Trial: 31	1791310	38	´°»§	¼ªËû	ÍøÇòÅÄ	j	j
zcj	.	.	.	.	.	.	.	.	.	.	8	.	.	.	false	true	Message: 0ms	.	.	.	.	.	.	.	.	.	.	.	!MODE RECORD CR 1000 2 0 R	0	.	.	zcj.edf	RIGHT	6255	1797565	Full Trial Period	1791310	31	Trial: 31	1791310	38	´°»§	¼ªËû	ÍøÇòÅÄ	j	j
zcj	.	.	.	.	234	254	1	21	199.20	367.70	9	.	.	.	false	false	Message: 51ms	.	.	.	.	.	.	.	.	.	.	.	SYNCTIME	51	199.20	367.70	zcj.edf	RIGHT	6255	1797565	Full Trial Period	1791310	31	Trial: 31	1791310	38	´°»§	¼ªËû	ÍøÇòÅÄ	j	j
zcj	.	.	.	.	.	.	.	.	.	.	10	.	.	.	false	false	Message: 1288ms	5.34	22.15	241	1515	492.60	512.30	5	790.80	1275	484.90	356.60	INVISIBLE_BOUNDARY[1]	1288	.	.	zcj.edf	RIGHT	6255	1797565	Full Trial Period	1791310	31	Trial: 31	1791310	38	´°»§	¼ªËû	ÍøÇòÅÄ	j	j
zcj	.	.	.	.	.	.	.	.	.	.	11	.	.	.	false	false	Message: 1292ms	5.34	22.15	241	1515	492.60	512.30	5	790.80	1275	484.90	356.60	SYNCTIME	1292	.	.	zcj.edf	RIGHT	6255	1797565	Full Trial Period	1791310	31	Trial: 31	1791310	38	´°»§	¼ªËû	ÍøÇòÅÄ	j	j
zcj	.	.	.	.	137	4199	13	4063	956.30	399.70	12	.	.	.	false	false	Message: 4073ms	.	.	.	.	.	.	.	.	.	.	.	INVISIBLE_BOUNDARY[2]	4073	956.30	399.70	zcj.edf	RIGHT	6255	1797565	Full Trial Period	1791310	31	Trial: 31	1791310	38	´°»§	¼ªËû	ÍøÇòÅÄ	j	j
zcj	.	.	.	.	137	4199	13	4063	956.30	399.70	13	.	.	.	false	false	Message: 4083ms	.	.	.	.	.	.	.	.	.	.	.	SYNCTIME	4083	956.30	399.70	zcj.edf	RIGHT	6255	1797565	Full Trial Period	1791310	31	Trial: 31	1791310	38	´°»§	¼ªËû	ÍøÇòÅÄ	j	j
zcj	.	.	.	.	82	6253	19	6172	885.80	423.20	14	.	.	.	false	false	Message: 6236ms	.	.	.	.	.	.	.	.	.	.	.	KEYBOARD	6236	885.80	423.20	zcj.edf	RIGHT	6255	1797565	Full Trial Period	1791310	31	Trial: 31	1791310	38	´°»§	¼ªËû	ÍøÇòÅÄ	j	j
zcj	.	.	.	.	.	.	.	.	.	.	15	.	.	.	false	false	Message: 6302ms	.	.	.	.	.	.	.	.	.	.	.	TRIAL_RESULT 0	6302	.	.	zcj.edf	RIGHT	6255	1797565	Full Trial Period	1791310	31	Trial: 31	1791310	38	´°»§	¼ªËû	ÍøÇòÅÄ	j	j
zcj	.	.	.	.	.	.	.	.	.	.	1	.	.	.	false	false	Message: -16ms	.	.	.	.	.	.	.	.	.	.	.	TRIALID 31	-16	.	.	zcj.edf	RIGHT	3772	1802414	Full Trial Period	1798642	32	Trial: 32	1798642	139	èÖ×Ó	Ë®±­	Ð¡Ïª	f	f
zcj	.	.	.	.	.	.	.	.	.	.	2	.	.	.	false	false	Message: -1ms	.	.	.	.	.	.	.	.	.	.	.	RECCFG CR 1000 2 0 R	-1	.	.	zcj.edf	RIGHT	3772	1802414	Full Trial Period	1798642	32	Trial: 32	1798642	139	èÖ×Ó	Ë®±­	Ð¡Ïª	f	f
zcj	.	.	.	.	.	.	.	.	.	.	3	.	.	.	false	false	Message: -1ms	.	.	.	.	.	.	.	.	.	.	.	ELCLCFG TOWER	-1	.	.	zcj.edf	RIGHT	3772	1802414	Full Trial Period	1798642	32	Trial: 32	1798642	139	èÖ×Ó	Ë®±­	Ð¡Ïª	f	f
zcj	.	.	.	.	.	.	.	.	.	.	4	.	.	.	false	false	Message: -1ms	.	.	.	.	.	.	.	.	.	.	.	GAZE_COORDS 0.00 0.00 1023.00 767.00	-1	.	.	zcj.edf	RIGHT	3772	1802414	Full Trial Period	1798642	32	Trial: 32	1798642	139	èÖ×Ó	Ë®±­	Ð¡Ïª	f	f
zcj	.	.	.	.	.	.	.	.	.	.	5	.	.	.	false	false	Message: -1ms	.	.	.	.	.	.	.	.	.	.	.	THRESHOLDS R 87 216	-1	.	.	zcj.edf	RIGHT	3772	1802414	Full Trial Period	1798642	32	Trial: 32	1798642	139	èÖ×Ó	Ë®±­	Ð¡Ïª	f	f
zcj	.	.	.	.	.	.	.	.	.	.	6	.	.	.	false	false	Message: -1ms	.	.	.	.	.	.	.	.	.	.	.	ELCL_PROC CENTROID (3)	-1	.	.	zcj.edf	RIGHT	3772	1802414	Full Trial Period	1798642	32	Trial: 32	1798642	139	èÖ×Ó	Ë®±­	Ð¡Ïª	f	f
zcj	.	.	.	.	.	.	.	.	.	.	7	.	.	.	false	false	Message: -1ms	.	.	.	.	.	.	.	.	.	.	.	ELCL_PCR_PARAM 5 3.0	-1	.	.	zcj.edf	RIGHT	3772	1802414	Full Trial Period	1798642	32	Trial: 32	1798642	139	èÖ×Ó	Ë®±­	Ð¡Ïª	f	f
zcj	.	.	.	.	.	.	.	.	.	.	8	.	.	.	false	true	Message: 0ms	.	.	.	.	.	.	.	.	.	.	.	!MODE RECORD CR 1000 2 0 R	0	.	.	zcj.edf	RIGHT	3772	1802414	Full Trial Period	1798642	32	Trial: 32	1798642	139	èÖ×Ó	Ë®±­	Ð¡Ïª	f	f
zcj	.	.	.	.	386	392	1	7	159.50	396.00	9	.	.	.	false	false	Message: 43ms	.	.	.	.	.	.	.	.	.	.	.	SYNCTIME	43	159.50	396.00	zcj.edf	RIGHT	3772	1802414	Full Trial Period	1798642	32	Trial: 32	1798642	139	èÖ×Ó	Ë®±­	Ð¡Ïª	f	f
zcj	.	.	.	.	.	.	.	.	.	.	10	.	.	.	false	false	Message: 659ms	12.51	42.26	296	688	522.60	441.00	1	946.80	393	154.00	382.80	INVISIBLE_BOUNDARY[1]	659	.	.	zcj.edf	RIGHT	3772	1802414	Full Trial Period	1798642	32	Trial: 32	1798642	139	èÖ×Ó	Ë®±­	Ð¡Ïª	f	f
zcj	.	.	.	.	.	.	.	.	.	.	11	.	.	.	false	false	Message: 667ms	12.51	42.26	296	688	522.60	441.00	1	946.80	393	154.00	382.80	SYNCTIME	667	.	.	zcj.edf	RIGHT	3772	1802414	Full Trial Period	1798642	32	Trial: 32	1798642	139	èÖ×Ó	Ë®±­	Ð¡Ïª	f	f
zcj	.	.	.	.	.	.	.	.	.	.	12	.	.	.	false	false	Message: 1963ms	2.49	99.52	25	1984	884.90	364.20	5	186.80	1960	812.00	382.30	INVISIBLE_BOUNDARY[2]	1963	.	.	zcj.edf	RIGHT	3772	1802414	Full Trial Period	1798642	32	Trial: 32	1798642	139	èÖ×Ó	Ë®±­	Ð¡Ïª	f	f
zcj	.	.	.	.	.	.	.	.	.	.	13	.	.	.	false	false	Message: 1967ms	2.49	99.52	25	1984	884.90	364.20	5	186.80	1960	812.00	382.30	SYNCTIME	1967	.	.	zcj.edf	RIGHT	3772	1802414	Full Trial Period	1798642	32	Trial: 32	1798642	139	èÖ×Ó	Ë®±­	Ð¡Ïª	f	f
zcj	.	.	.	.	195	3770	10	3576	885.80	482.40	14	.	.	.	false	false	Message: 3753ms	.	.	.	.	.	.	.	.	.	.	.	KEYBOARD	3753	885.80	482.40	zcj.edf	RIGHT	3772	1802414	Full Trial Period	1798642	32	Trial: 32	1798642	139	èÖ×Ó	Ë®±­	Ð¡Ïª	f	f
zcj	.	.	.	.	.	.	.	.	.	.	15	.	.	.	false	false	Message: 3821ms	.	.	.	.	.	.	.	.	.	.	.	TRIAL_RESULT 0	3821	.	.	zcj.edf	RIGHT	3772	1802414	Full Trial Period	1798642	32	Trial: 32	1798642	139	èÖ×Ó	Ë®±­	Ð¡Ïª	f	f
zcj	.	.	.	.	.	.	.	.	.	.	1	.	.	.	false	false	Message: -16ms	.	.	.	.	.	.	.	.	.	.	.	TRIALID 32	-16	.	.	zcj.edf	RIGHT	3089	1806630	Full Trial Period	1803541	33	Trial: 33	1803541	12	ÑÌ»Ò¸×	Æ¤´ø	öÏÓãË¿	j	j
zcj	.	.	.	.	.	.	.	.	.	.	2	.	.	.	false	false	Message: -1ms	.	.	.	.	.	.	.	.	.	.	.	RECCFG CR 1000 2 0 R	-1	.	.	zcj.edf	RIGHT	3089	1806630	Full Trial Period	1803541	33	Trial: 33	1803541	12	ÑÌ»Ò¸×	Æ¤´ø	öÏÓãË¿	j	j
zcj	.	.	.	.	.	.	.	.	.	.	3	.	.	.	false	false	Message: -1ms	.	.	.	.	.	.	.	.	.	.	.	ELCLCFG TOWER	-1	.	.	zcj.edf	RIGHT	3089	1806630	Full Trial Period	1803541	33	Trial: 33	1803541	12	ÑÌ»Ò¸×	Æ¤´ø	öÏÓãË¿	j	j
zcj	.	.	.	.	.	.	.	.	.	.	4	.	.	.	false	false	Message: -1ms	.	.	.	.	.	.	.	.	.	.	.	GAZE_COORDS 0.00 0.00 1023.00 767.00	-1	.	.	zcj.edf	RIGHT	3089	1806630	Full Trial Period	1803541	33	Trial: 33	1803541	12	ÑÌ»Ò¸×	Æ¤´ø	öÏÓãË¿	j	j
zcj	.	.	.	.	.	.	.	.	.	.	5	.	.	.	false	false	Message: -1ms	.	.	.	.	.	.	.	.	.	.	.	THRESHOLDS R 87 216	-1	.	.	zcj.edf	RIGHT	3089	1806630	Full Trial Period	1803541	33	Trial: 33	1803541	12	ÑÌ»Ò¸×	Æ¤´ø	öÏÓãË¿	j	j
zcj	.	.	.	.	.	.	.	.	.	.	6	.	.	.	false	false	Message: -1ms	.	.	.	.	.	.	.	.	.	.	.	ELCL_PROC CENTROID (3)	-1	.	.	zcj.edf	RIGHT	3089	1806630	Full Trial Period	1803541	33	Trial: 33	1803541	12	ÑÌ»Ò¸×	Æ¤´ø	öÏÓãË¿	j	j
zcj	.	.	.	.	.	.	.	.	.	.	7	.	.	.	false	false	Message: -1ms	.	.	.	.	.	.	.	.	.	.	.	ELCL_PCR_PARAM 5 3.0	-1	.	.	zcj.edf	RIGHT	3089	1806630	Full Trial Period	1803541	33	Trial: 33	1803541	12	ÑÌ»Ò¸×	Æ¤´ø	öÏÓãË¿	j	j
zcj	.	.	.	.	.	.	.	.	.	.	8	.	.	.	false	true	Message: 0ms	.	.	.	.	.	.	.	.	.	.	.	!MODE RECORD CR 1000 2 0 R	0	.	.	zcj.edf	RIGHT	3089	1806630	Full Trial Period	1803541	33	Trial: 33	1803541	12	ÑÌ»Ò¸×	Æ¤´ø	öÏÓãË¿	j	j
zcj	.	.	.	.	198	204	1	7	158.60	391.70	9	.	.	.	false	false	Message: 43ms	.	.	.	.	.	.	.	.	.	.	.	SYNCTIME	43	158.60	391.70	zcj.edf	RIGHT	3089	1806630	Full Trial Period	1803541	33	Trial: 33	1803541	12	ÑÌ»Ò¸×	Æ¤´ø	öÏÓãË¿	j	j
zcj	.	.	.	.	.	.	.	.	.	.	10	.	.	.	false	false	Message: 818ms	8.79	179.42	49	831	441.70	404.90	3	340.80	783	180.20	409.60	INVISIBLE_BOUNDARY[1]	818	.	.	zcj.edf	RIGHT	3089	1806630	Full Trial Period	1803541	33	Trial: 33	1803541	12	ÑÌ»Ò¸×	Æ¤´ø	öÏÓãË¿	j	j
zcj	.	.	.	.	.	.	.	.	.	.	11	.	.	.	false	false	Message: 826ms	8.79	179.42	49	831	441.70	404.90	3	340.80	783	180.20	409.60	SYNCTIME	826	.	.	zcj.edf	RIGHT	3089	1806630	Full Trial Period	1803541	33	Trial: 33	1803541	12	ÑÌ»Ò¸×	Æ¤´ø	öÏÓãË¿	j	j
zcj	.	.	.	.	.	.	.	.	.	.	12	.	.	.	false	false	Message: 2477ms	9.29	41.09	226	2681	927.30	627.40	9	660.00	2456	893.30	345.20	INVISIBLE_BOUNDARY[2]	2477	.	.	zcj.edf	RIGHT	3089	1806630	Full Trial Period	1803541	33	Trial: 33	1803541	12	ÑÌ»Ò¸×	Æ¤´ø	öÏÓãË¿	j	j
zcj	.	.	.	.	.	.	.	.	.	.	13	.	.	.	false	false	Message: 2484ms	9.29	41.09	226	2681	927.30	627.40	9	660.00	2456	893.30	345.20	SYNCTIME	2484	.	.	zcj.edf	RIGHT	3089	1806630	Full Trial Period	1803541	33	Trial: 33	1803541	12	ÑÌ»Ò¸×	Æ¤´ø	öÏÓãË¿	j	j
zcj	.	.	.	.	71	3087	11	3017	919.50	401.30	14	[1]	2	RECTANGLE_INTERESTAREA	false	false	Message: 3070ms	.	.	.	.	.	.	.	.	.	.	.	KEYBOARD	3070	919.50	401.30	zcj.edf	RIGHT	3089	1806630	Full Trial Period	1803541	33	Trial: 33	1803541	12	ÑÌ»Ò¸×	Æ¤´ø	öÏÓãË¿	j	j
zcj	.	.	.	.	.	.	.	.	.	.	15	.	.	.	false	false	Message: 3133ms	.	.	.	.	.	.	.	.	.	.	.	TRIAL_RESULT 0	3133	.	.	zcj.edf	RIGHT	3089	1806630	Full Trial Period	1803541	33	Trial: 33	1803541	12	ÑÌ»Ò¸×	Æ¤´ø	öÏÓãË¿	j	j
zcj	.	.	.	.	.	.	.	.	.	.	1	.	.	.	false	false	Message: -15ms	.	.	.	.	.	.	.	.	.	.	.	TRIALID 33	-15	.	.	zcj.edf	RIGHT	3960	1812208	Full Trial Period	1808248	34	Trial: 34	1808248	24	¹Ä	Ï´ÒÂ»ú	Ö½Ïä	j	j
zcj	.	.	.	.	.	.	.	.	.	.	2	.	.	.	false	false	Message: -1ms	.	.	.	.	.	.	.	.	.	.	.	RECCFG CR 1000 2 0 R	-1	.	.	zcj.edf	RIGHT	3960	1812208	Full Trial Period	1808248	34	Trial: 34	1808248	24	¹Ä	Ï´ÒÂ»ú	Ö½Ïä	j	j
zcj	.	.	.	.	.	.	.	.	.	.	3	.	.	.	false	false	Message: -1ms	.	.	.	.	.	.	.	.	.	.	.	ELCLCFG TOWER	-1	.	.	zcj.edf	RIGHT	3960	1812208	Full Trial Period	1808248	34	Trial: 34	1808248	24	¹Ä	Ï´ÒÂ»ú	Ö½Ïä	j	j
zcj	.	.	.	.	.	.	.	.	.	.	4	.	.	.	false	false	Message: -1ms	.	.	.	.	.	.	.	.	.	.	.	GAZE_COORDS 0.00 0.00 1023.00 767.00	-1	.	.	zcj.edf	RIGHT	3960	1812208	Full Trial Period	1808248	34	Trial: 34	1808248	24	¹Ä	Ï´ÒÂ»ú	Ö½Ïä	j	j
zcj	.	.	.	.	.	.	.	.	.	.	5	.	.	.	false	false	Message: -1ms	.	.	.	.	.	.	.	.	.	.	.	THRESHOLDS R 87 216	-1	.	.	zcj.edf	RIGHT	3960	1812208	Full Trial Period	1808248	34	Trial: 34	1808248	24	¹Ä	Ï´ÒÂ»ú	Ö½Ïä	j	j
zcj	.	.	.	.	.	.	.	.	.	.	6	.	.	.	false	false	Message: -1ms	.	.	.	.	.	.	.	.	.	.	.	ELCL_PROC CENTROID (3)	-1	.	.	zcj.edf	RIGHT	3960	1812208	Full Trial Period	1808248	34	Trial: 34	1808248	24	¹Ä	Ï´ÒÂ»ú	Ö½Ïä	j	j
zcj	.	.	.	.	.	.	.	.	.	.	7	.	.	.	false	false	Message: -1ms	.	.	.	.	.	.	.	.	.	.	.	ELCL_PCR_PARAM 5 3.0	-1	.	.	zcj.edf	RIGHT	3960	1812208	Full Trial Period	1808248	34	Trial: 34	1808248	24	¹Ä	Ï´ÒÂ»ú	Ö½Ïä	j	j
zcj	.	.	.	.	.	.	.	.	.	.	8	.	.	.	false	true	Message: 0ms	.	.	.	.	.	.	.	.	.	.	.	!MODE RECORD CR 1000 2 0 R	0	.	.	zcj.edf	RIGHT	3960	1812208	Full Trial Period	1808248	34	Trial: 34	1808248	24	¹Ä	Ï´ÒÂ»ú	Ö½Ïä	j	j
zcj	.	.	.	.	255	261	1	7	161.60	370.80	9	.	.	.	false	false	Message: 52ms	.	.	.	.	.	.	.	.	.	.	.	SYNCTIME	52	161.60	370.80	zcj.edf	RIGHT	3960	1812208	Full Trial Period	1808248	34	Trial: 34	1808248	24	¹Ä	Ï´ÒÂ»ú	Ö½Ïä	j	j
zcj	.	.	.	.	.	.	.	.	.	.	10	.	.	.	false	false	Message: 476ms	13.92	67.90	205	646	553.70	497.70	2	844.50	442	154.30	377.80	INVISIBLE_BOUNDARY[1]	476	.	.	zcj.edf	RIGHT	3960	1812208	Full Trial Period	1808248	34	Trial: 34	1808248	24	¹Ä	Ï´ÒÂ»ú	Ö½Ïä	j	j
zcj	.	.	.	.	.	.	.	.	.	.	11	.	.	.	false	false	Message: 485ms	13.92	67.90	205	646	553.70	497.70	2	844.50	442	154.30	377.80	SYNCTIME	485	.	.	zcj.edf	RIGHT	3960	1812208	Full Trial Period	1808248	34	Trial: 34	1808248	24	¹Ä	Ï´ÒÂ»ú	Ö½Ïä	j	j
zcj	.	.	.	.	296	3227	10	2932	833.60	369.30	12	.	.	.	false	false	Message: 3079ms	.	.	.	.	.	.	.	.	.	.	.	INVISIBLE_BOUNDARY[2]	3079	833.60	369.30	zcj.edf	RIGHT	3960	1812208	Full Trial Period	1808248	34	Trial: 34	1808248	24	¹Ä	Ï´ÒÂ»ú	Ö½Ïä	j	j
zcj	.	.	.	.	296	3227	10	2932	833.60	369.30	13	.	.	.	false	false	Message: 3084ms	.	.	.	.	.	.	.	.	.	.	.	SYNCTIME	3084	833.60	369.30	zcj.edf	RIGHT	3960	1812208	Full Trial Period	1808248	34	Trial: 34	1808248	24	¹Ä	Ï´ÒÂ»ú	Ö½Ïä	j	j
zcj	.	.	.	.	253	3958	12	3706	890.50	462.80	14	.	.	.	false	false	Message: 3941ms	.	.	.	.	.	.	.	.	.	.	.	KEYBOARD	3941	890.50	462.80	zcj.edf	RIGHT	3960	1812208	Full Trial Period	1808248	34	Trial: 34	1808248	24	¹Ä	Ï´ÒÂ»ú	Ö½Ïä	j	j
zcj	.	.	.	.	.	.	.	.	.	.	15	.	.	.	false	false	Message: 4006ms	.	.	.	.	.	.	.	.	.	.	.	TRIAL_RESULT 0	4006	.	.	zcj.edf	RIGHT	3960	1812208	Full Trial Period	1808248	34	Trial: 34	1808248	24	¹Ä	Ï´ÒÂ»ú	Ö½Ïä	j	j
zcj	.	.	.	.	.	.	.	.	.	.	1	.	.	.	false	false	Message: -25ms	.	.	.	.	.	.	.	.	.	.	.	TRIALID 34	-25	.	.	zcj.edf	RIGHT	3951	1817575	Full Trial Period	1813624	35	Trial: 35	1813624	141	ÕÂÓã	ÍÏ°Ñ	ÈâÍè	f	f
zcj	.	.	.	.	.	.	.	.	.	.	2	.	.	.	false	false	Message: -1ms	.	.	.	.	.	.	.	.	.	.	.	RECCFG CR 1000 2 0 R	-1	.	.	zcj.edf	RIGHT	3951	1817575	Full Trial Period	1813624	35	Trial: 35	1813624	141	ÕÂÓã	ÍÏ°Ñ	ÈâÍè	f	f
zcj	.	.	.	.	.	.	.	.	.	.	3	.	.	.	false	false	Message: -1ms	.	.	.	.	.	.	.	.	.	.	.	ELCLCFG TOWER	-1	.	.	zcj.edf	RIGHT	3951	1817575	Full Trial Period	1813624	35	Trial: 35	1813624	141	ÕÂÓã	ÍÏ°Ñ	ÈâÍè	f	f
zcj	.	.	.	.	.	.	.	.	.	.	4	.	.	.	false	false	Message: -1ms	.	.	.	.	.	.	.	.	.	.	.	GAZE_COORDS 0.00 0.00 1023.00 767.00	-1	.	.	zcj.edf	RIGHT	3951	1817575	Full Trial Period	1813624	35	Trial: 35	1813624	141	ÕÂÓã	ÍÏ°Ñ	ÈâÍè	f	f
zcj	.	.	.	.	.	.	.	.	.	.	5	.	.	.	false	false	Message: -1ms	.	.	.	.	.	.	.	.	.	.	.	THRESHOLDS R 87 216	-1	.	.	zcj.edf	RIGHT	3951	1817575	Full Trial Period	1813624	35	Trial: 35	1813624	141	ÕÂÓã	ÍÏ°Ñ	ÈâÍè	f	f
zcj	.	.	.	.	.	.	.	.	.	.	6	.	.	.	false	false	Message: -1ms	.	.	.	.	.	.	.	.	.	.	.	ELCL_PROC CENTROID (3)	-1	.	.	zcj.edf	RIGHT	3951	1817575	Full Trial Period	1813624	35	Trial: 35	1813624	141	ÕÂÓã	ÍÏ°Ñ	ÈâÍè	f	f
zcj	.	.	.	.	.	.	.	.	.	.	7	.	.	.	false	false	Message: -1ms	.	.	.	.	.	.	.	.	.	.	.	ELCL_PCR_PARAM 5 3.0	-1	.	.	zcj.edf	RIGHT	3951	1817575	Full Trial Period	1813624	35	Trial: 35	1813624	141	ÕÂÓã	ÍÏ°Ñ	ÈâÍè	f	f
zcj	.	.	.	.	.	.	.	.	.	.	8	.	.	.	false	true	Message: 0ms	.	.	.	.	.	.	.	.	.	.	.	!MODE RECORD CR 1000 2 0 R	0	.	.	zcj.edf	RIGHT	3951	1817575	Full Trial Period	1813624	35	Trial: 35	1813624	141	ÕÂÓã	ÍÏ°Ñ	ÈâÍè	f	f
zcj	.	.	.	.	.	.	.	.	.	.	9	.	.	.	false	false	Message: 41ms	4.86	18.69	260	298	161.20	548.80	1	758.40	39	152.80	402.50	SYNCTIME	41	.	.	zcj.edf	RIGHT	3951	1817575	Full Trial Period	1813624	35	Trial: 35	1813624	141	ÕÂÓã	ÍÏ°Ñ	ÈâÍè	f	f
zcj	.	.	.	.	.	.	.	.	.	.	10	.	.	.	false	false	Message: 785ms	2.78	111.02	25	797	453.50	377.40	4	219.20	773	373.60	390.80	INVISIBLE_BOUNDARY[1]	785	.	.	zcj.edf	RIGHT	3951	1817575	Full Trial Period	1813624	35	Trial: 35	1813624	141	ÕÂÓã	ÍÏ°Ñ	ÈâÍè	f	f
zcj	.	.	.	.	.	.	.	.	.	.	11	.	.	.	false	false	Message: 791ms	2.78	111.02	25	797	453.50	377.40	4	219.20	773	373.60	390.80	SYNCTIME	791	.	.	zcj.edf	RIGHT	3951	1817575	Full Trial Period	1813624	35	Trial: 35	1813624	141	ÕÂÓã	ÍÏ°Ñ	ÈâÍè	f	f
zcj	.	.	.	.	.	.	.	.	.	.	12	.	.	.	false	false	Message: 2899ms	9.41	46.36	203	2967	895.20	548.80	10	626.10	2765	684.80	358.80	INVISIBLE_BOUNDARY[2]	2899	.	.	zcj.edf	RIGHT	3951	1817575	Full Trial Period	1813624	35	Trial: 35	1813624	141	ÕÂÓã	ÍÏ°Ñ	ÈâÍè	f	f
zcj	.	.	.	.	.	.	.	.	.	.	13	.	.	.	false	false	Message: 2907ms	9.41	46.36	203	2967	895.20	548.80	10	626.10	2765	684.80	358.80	SYNCTIME	2907	.	.	zcj.edf	RIGHT	3951	1817575	Full Trial Period	1813624	35	Trial: 35	1813624	141	ÕÂÓã	ÍÏ°Ñ	ÈâÍè	f	f
zcj	.	.	.	.	169	3949	12	3781	868.40	508.50	14	.	.	.	false	false	Message: 3933ms	.	.	.	.	.	.	.	.	.	.	.	KEYBOARD	3933	868.40	508.50	zcj.edf	RIGHT	3951	1817575	Full Trial Period	1813624	35	Trial: 35	1813624	141	ÕÂÓã	ÍÏ°Ñ	ÈâÍè	f	f
zcj	.	.	.	.	.	.	.	.	.	.	15	.	.	.	false	false	Message: 3994ms	.	.	.	.	.	.	.	.	.	.	.	TRIAL_RESULT 0	3994	.	.	zcj.edf	RIGHT	3951	1817575	Full Trial Period	1813624	35	Trial: 35	1813624	141	ÕÂÓã	ÍÏ°Ñ	ÈâÍè	f	f
zcj	.	.	.	.	.	.	.	.	.	.	1	.	.	.	false	false	Message: -15ms	.	.	.	.	.	.	.	.	.	.	.	TRIALID 35	-15	.	.	zcj.edf	RIGHT	5149	1824104	Full Trial Period	1818955	36	Trial: 36	1818955	53	Ñ¥×Ó	ÂÝÃ±	µÆÁý	j	j
zcj	.	.	.	.	.	.	.	.	.	.	2	.	.	.	false	false	Message: -1ms	.	.	.	.	.	.	.	.	.	.	.	RECCFG CR 1000 2 0 R	-1	.	.	zcj.edf	RIGHT	5149	1824104	Full Trial Period	1818955	36	Trial: 36	1818955	53	Ñ¥×Ó	ÂÝÃ±	µÆÁý	j	j
zcj	.	.	.	.	.	.	.	.	.	.	3	.	.	.	false	false	Message: -1ms	.	.	.	.	.	.	.	.	.	.	.	ELCLCFG TOWER	-1	.	.	zcj.edf	RIGHT	5149	1824104	Full Trial Period	1818955	36	Trial: 36	1818955	53	Ñ¥×Ó	ÂÝÃ±	µÆÁý	j	j
zcj	.	.	.	.	.	.	.	.	.	.	4	.	.	.	false	false	Message: -1ms	.	.	.	.	.	.	.	.	.	.	.	GAZE_COORDS 0.00 0.00 1023.00 767.00	-1	.	.	zcj.edf	RIGHT	5149	1824104	Full Trial Period	1818955	36	Trial: 36	1818955	53	Ñ¥×Ó	ÂÝÃ±	µÆÁý	j	j
zcj	.	.	.	.	.	.	.	.	.	.	5	.	.	.	false	false	Message: -1ms	.	.	.	.	.	.	.	.	.	.	.	THRESHOLDS R 87 216	-1	.	.	zcj.edf	RIGHT	5149	1824104	Full Trial Period	1818955	36	Trial: 36	1818955	53	Ñ¥×Ó	ÂÝÃ±	µÆÁý	j	j
zcj	.	.	.	.	.	.	.	.	.	.	6	.	.	.	false	false	Message: -1ms	.	.	.	.	.	.	.	.	.	.	.	ELCL_PROC CENTROID (3)	-1	.	.	zcj.edf	RIGHT	5149	1824104	Full Trial Period	1818955	36	Trial: 36	1818955	53	Ñ¥×Ó	ÂÝÃ±	µÆÁý	j	j
zcj	.	.	.	.	.	.	.	.	.	.	7	.	.	.	false	false	Message: -1ms	.	.	.	.	.	.	.	.	.	.	.	ELCL_PCR_PARAM 5 3.0	-1	.	.	zcj.edf	RIGHT	5149	1824104	Full Trial Period	1818955	36	Trial: 36	1818955	53	Ñ¥×Ó	ÂÝÃ±	µÆÁý	j	j
zcj	.	.	.	.	.	.	.	.	.	.	8	.	.	.	false	true	Message: 0ms	.	.	.	.	.	.	.	.	.	.	.	!MODE RECORD CR 1000 2 0 R	0	.	.	zcj.edf	RIGHT	5149	1824104	Full Trial Period	1818955	36	Trial: 36	1818955	53	Ñ¥×Ó	ÂÝÃ±	µÆÁý	j	j
zcj	.	.	.	.	247	253	1	7	154.60	378.90	9	.	.	.	false	false	Message: 43ms	.	.	.	.	.	.	.	.	.	.	.	SYNCTIME	43	154.60	378.90	zcj.edf	RIGHT	5149	1824104	Full Trial Period	1818955	36	Trial: 36	1818955	53	Ñ¥×Ó	ÂÝÃ±	µÆÁý	j	j
zcj	.	.	.	.	550	1323	4	774	485.60	379.10	10	[1]	1	RECTANGLE_INTERESTAREA	false	false	Message: 1173ms	.	.	.	.	.	.	.	.	.	.	.	INVISIBLE_BOUNDARY[1]	1173	485.60	379.10	zcj.edf	RIGHT	5149	1824104	Full Trial Period	1818955	36	Trial: 36	1818955	53	Ñ¥×Ó	ÂÝÃ±	µÆÁý	j	j
zcj	.	.	.	.	550	1323	4	774	485.60	379.10	11	[1]	1	RECTANGLE_INTERESTAREA	false	false	Message: 1176ms	.	.	.	.	.	.	.	.	.	.	.	SYNCTIME	1176	485.60	379.10	zcj.edf	RIGHT	5149	1824104	Full Trial Period	1818955	36	Trial: 36	1818955	53	Ñ¥×Ó	ÂÝÃ±	µÆÁý	j	j
zcj	.	.	.	.	.	.	.	.	.	.	12	.	.	.	false	false	Message: 3415ms	7.46	26.75	279	3675	888.90	562.10	14	784.60	3397	894.70	337.50	INVISIBLE_BOUNDARY[2]	3415	.	.	zcj.edf	RIGHT	5149	1824104	Full Trial Period	1818955	36	Trial: 36	1818955	53	Ñ¥×Ó	ÂÝÃ±	µÆÁý	j	j
zcj	.	.	.	.	.	.	.	.	.	.	13	.	.	.	false	false	Message: 3425ms	7.46	26.75	279	3675	888.90	562.10	14	784.60	3397	894.70	337.50	SYNCTIME	3425	.	.	zcj.edf	RIGHT	5149	1824104	Full Trial Period	1818955	36	Trial: 36	1818955	53	Ñ¥×Ó	ÂÝÃ±	µÆÁý	j	j
zcj	.	.	.	.	104	5147	19	5044	876.30	561.00	14	.	.	.	false	false	Message: 5130ms	.	.	.	.	.	.	.	.	.	.	.	KEYBOARD	5130	876.30	561.00	zcj.edf	RIGHT	5149	1824104	Full Trial Period	1818955	36	Trial: 36	1818955	53	Ñ¥×Ó	ÂÝÃ±	µÆÁý	j	j
zcj	.	.	.	.	.	.	.	.	.	.	15	.	.	.	false	false	Message: 5198ms	.	.	.	.	.	.	.	.	.	.	.	TRIAL_RESULT 0	5198	.	.	zcj.edf	RIGHT	5149	1824104	Full Trial Period	1818955	36	Trial: 36	1818955	53	Ñ¥×Ó	ÂÝÃ±	µÆÁý	j	j
zcj	.	.	.	.	.	.	.	.	.	.	1	.	.	.	false	false	Message: -17ms	.	.	.	.	.	.	.	.	.	.	.	TRIALID 36	-17	.	.	zcj.edf	RIGHT	4488	1829927	Full Trial Period	1825439	37	Trial: 37	1825439	47	Å¦¿Û	ÏîÁ´	Ìú»·	j	j
zcj	.	.	.	.	.	.	.	.	.	.	2	.	.	.	false	false	Message: -1ms	.	.	.	.	.	.	.	.	.	.	.	RECCFG CR 1000 2 0 R	-1	.	.	zcj.edf	RIGHT	4488	1829927	Full Trial Period	1825439	37	Trial: 37	1825439	47	Å¦¿Û	ÏîÁ´	Ìú»·	j	j
zcj	.	.	.	.	.	.	.	.	.	.	3	.	.	.	false	false	Message: -1ms	.	.	.	.	.	.	.	.	.	.	.	ELCLCFG TOWER	-1	.	.	zcj.edf	RIGHT	4488	1829927	Full Trial Period	1825439	37	Trial: 37	1825439	47	Å¦¿Û	ÏîÁ´	Ìú»·	j	j
zcj	.	.	.	.	.	.	.	.	.	.	4	.	.	.	false	false	Message: -1ms	.	.	.	.	.	.	.	.	.	.	.	GAZE_COORDS 0.00 0.00 1023.00 767.00	-1	.	.	zcj.edf	RIGHT	4488	1829927	Full Trial Period	1825439	37	Trial: 37	1825439	47	Å¦¿Û	ÏîÁ´	Ìú»·	j	j
zcj	.	.	.	.	.	.	.	.	.	.	5	.	.	.	false	false	Message: -1ms	.	.	.	.	.	.	.	.	.	.	.	THRESHOLDS R 87 216	-1	.	.	zcj.edf	RIGHT	4488	1829927	Full Trial Period	1825439	37	Trial: 37	1825439	47	Å¦¿Û	ÏîÁ´	Ìú»·	j	j
zcj	.	.	.	.	.	.	.	.	.	.	6	.	.	.	false	false	Message: -1ms	.	.	.	.	.	.	.	.	.	.	.	ELCL_PROC CENTROID (3)	-1	.	.	zcj.edf	RIGHT	4488	1829927	Full Trial Period	1825439	37	Trial: 37	1825439	47	Å¦¿Û	ÏîÁ´	Ìú»·	j	j
zcj	.	.	.	.	.	.	.	.	.	.	7	.	.	.	false	false	Message: -1ms	.	.	.	.	.	.	.	.	.	.	.	ELCL_PCR_PARAM 5 3.0	-1	.	.	zcj.edf	RIGHT	4488	1829927	Full Trial Period	1825439	37	Trial: 37	1825439	47	Å¦¿Û	ÏîÁ´	Ìú»·	j	j
zcj	.	.	.	.	.	.	.	.	.	.	8	.	.	.	false	true	Message: 0ms	.	.	.	.	.	.	.	.	.	.	.	!MODE RECORD CR 1000 2 0 R	0	.	.	zcj.edf	RIGHT	4488	1829927	Full Trial Period	1825439	37	Trial: 37	1825439	47	Å¦¿Û	ÏîÁ´	Ìú»·	j	j
zcj	.	.	.	.	220	226	1	7	146.40	395.10	9	.	.	.	false	false	Message: 41ms	.	.	.	.	.	.	.	.	.	.	.	SYNCTIME	41	146.40	395.10	zcj.edf	RIGHT	4488	1829927	Full Trial Period	1825439	37	Trial: 37	1825439	47	Å¦¿Û	ÏîÁ´	Ìú»·	j	j
zcj	.	.	.	.	118	1028	4	911	387.80	385.00	10	.	.	.	false	false	Message: 914ms	.	.	.	.	.	.	.	.	.	.	.	INVISIBLE_BOUNDARY[1]	914	387.80	385.00	zcj.edf	RIGHT	4488	1829927	Full Trial Period	1825439	37	Trial: 37	1825439	47	Å¦¿Û	ÏîÁ´	Ìú»·	j	j
zcj	.	.	.	.	118	1028	4	911	387.80	385.00	11	.	.	.	false	false	Message: 924ms	.	.	.	.	.	.	.	.	.	.	.	SYNCTIME	924	387.80	385.00	zcj.edf	RIGHT	4488	1829927	Full Trial Period	1825439	37	Trial: 37	1825439	47	Å¦¿Û	ÏîÁ´	Ìú»·	j	j
zcj	.	.	.	.	.	.	.	.	.	.	12	.	.	.	false	false	Message: 1816ms	7.93	184.43	43	1826	799.30	391.30	7	326.40	1784	565.30	409.60	INVISIBLE_BOUNDARY[2]	1816	.	.	zcj.edf	RIGHT	4488	1829927	Full Trial Period	1825439	37	Trial: 37	1825439	47	Å¦¿Û	ÏîÁ´	Ìú»·	j	j
zcj	.	.	.	.	.	.	.	.	.	.	13	.	.	.	false	false	Message: 1824ms	7.93	184.43	43	1826	799.30	391.30	7	326.40	1784	565.30	409.60	SYNCTIME	1824	.	.	zcj.edf	RIGHT	4488	1829927	Full Trial Period	1825439	37	Trial: 37	1825439	47	Å¦¿Û	ÏîÁ´	Ìú»·	j	j
zcj	.	.	.	.	393	4486	15	4094	875.20	389.60	14	[1]	2	RECTANGLE_INTERESTAREA	false	false	Message: 4469ms	.	.	.	.	.	.	.	.	.	.	.	KEYBOARD	4469	875.20	389.60	zcj.edf	RIGHT	4488	1829927	Full Trial Period	1825439	37	Trial: 37	1825439	47	Å¦¿Û	ÏîÁ´	Ìú»·	j	j
zcj	.	.	.	.	.	.	.	.	.	.	15	.	.	.	false	false	Message: 4536ms	.	.	.	.	.	.	.	.	.	.	.	TRIAL_RESULT 0	4536	.	.	zcj.edf	RIGHT	4488	1829927	Full Trial Period	1825439	37	Trial: 37	1825439	47	Å¦¿Û	ÏîÁ´	Ìú»·	j	j
zcj	.	.	.	.	.	.	.	.	.	.	1	.	.	.	false	false	Message: -15ms	.	.	.	.	.	.	.	.	.	.	.	TRIALID 37	-15	.	.	zcj.edf	RIGHT	5135	1836729	Full Trial Period	1831594	38	Trial: 38	1831594	105	²å×ù	Êá×Ó	Ö±³ß	j	j
zcj	.	.	.	.	.	.	.	.	.	.	2	.	.	.	false	false	Message: -1ms	.	.	.	.	.	.	.	.	.	.	.	RECCFG CR 1000 2 0 R	-1	.	.	zcj.edf	RIGHT	5135	1836729	Full Trial Period	1831594	38	Trial: 38	1831594	105	²å×ù	Êá×Ó	Ö±³ß	j	j
zcj	.	.	.	.	.	.	.	.	.	.	3	.	.	.	false	false	Message: -1ms	.	.	.	.	.	.	.	.	.	.	.	ELCLCFG TOWER	-1	.	.	zcj.edf	RIGHT	5135	1836729	Full Trial Period	1831594	38	Trial: 38	1831594	105	²å×ù	Êá×Ó	Ö±³ß	j	j
zcj	.	.	.	.	.	.	.	.	.	.	4	.	.	.	false	false	Message: -1ms	.	.	.	.	.	.	.	.	.	.	.	GAZE_COORDS 0.00 0.00 1023.00 767.00	-1	.	.	zcj.edf	RIGHT	5135	1836729	Full Trial Period	1831594	38	Trial: 38	1831594	105	²å×ù	Êá×Ó	Ö±³ß	j	j
zcj	.	.	.	.	.	.	.	.	.	.	5	.	.	.	false	false	Message: -1ms	.	.	.	.	.	.	.	.	.	.	.	THRESHOLDS R 87 216	-1	.	.	zcj.edf	RIGHT	5135	1836729	Full Trial Period	1831594	38	Trial: 38	1831594	105	²å×ù	Êá×Ó	Ö±³ß	j	j
zcj	.	.	.	.	.	.	.	.	.	.	6	.	.	.	false	false	Message: -1ms	.	.	.	.	.	.	.	.	.	.	.	ELCL_PROC CENTROID (3)	-1	.	.	zcj.edf	RIGHT	5135	1836729	Full Trial Period	1831594	38	Trial: 38	1831594	105	²å×ù	Êá×Ó	Ö±³ß	j	j
zcj	.	.	.	.	.	.	.	.	.	.	7	.	.	.	false	false	Message: -1ms	.	.	.	.	.	.	.	.	.	.	.	ELCL_PCR_PARAM 5 3.0	-1	.	.	zcj.edf	RIGHT	5135	1836729	Full Trial Period	1831594	38	Trial: 38	1831594	105	²å×ù	Êá×Ó	Ö±³ß	j	j
zcj	.	.	.	.	.	.	.	.	.	.	8	.	.	.	false	true	Message: 0ms	.	.	.	.	.	.	.	.	.	.	.	!MODE RECORD CR 1000 2 0 R	0	.	.	zcj.edf	RIGHT	5135	1836729	Full Trial Period	1831594	38	Trial: 38	1831594	105	²å×ù	Êá×Ó	Ö±³ß	j	j
zcj	.	.	.	.	221	227	1	7	179.40	387.10	9	.	.	.	false	false	Message: 43ms	.	.	.	.	.	.	.	.	.	.	.	SYNCTIME	43	179.40	387.10	zcj.edf	RIGHT	5135	1836729	Full Trial Period	1831594	38	Trial: 38	1831594	105	²å×ù	Êá×Ó	Ö±³ß	j	j
zcj	.	.	.	.	.	.	.	.	.	.	10	.	.	.	false	false	Message: 1882ms	16.07	223.13	72	1919	637.80	371.10	5	354.30	1848	161.50	425.70	INVISIBLE_BOUNDARY[1]	1882	.	.	zcj.edf	RIGHT	5135	1836729	Full Trial Period	1831594	38	Trial: 38	1831594	105	²å×ù	Êá×Ó	Ö±³ß	j	j
zcj	.	.	.	.	.	.	.	.	.	.	11	.	.	.	false	false	Message: 1893ms	16.07	223.13	72	1919	637.80	371.10	5	354.30	1848	161.50	425.70	SYNCTIME	1893	.	.	zcj.edf	RIGHT	5135	1836729	Full Trial Period	1831594	38	Trial: 38	1831594	105	²å×ù	Êá×Ó	Ö±³ß	j	j
zcj	.	.	.	.	403	3183	9	2781	882.50	382.90	12	[1]	2	RECTANGLE_INTERESTAREA	false	false	Message: 2985ms	.	.	.	.	.	.	.	.	.	.	.	INVISIBLE_BOUNDARY[2]	2985	882.50	382.90	zcj.edf	RIGHT	5135	1836729	Full Trial Period	1831594	38	Trial: 38	1831594	105	²å×ù	Êá×Ó	Ö±³ß	j	j
zcj	.	.	.	.	403	3183	9	2781	882.50	382.90	13	[1]	2	RECTANGLE_INTERESTAREA	false	false	Message: 2993ms	.	.	.	.	.	.	.	.	.	.	.	SYNCTIME	2993	882.50	382.90	zcj.edf	RIGHT	5135	1836729	Full Trial Period	1831594	38	Trial: 38	1831594	105	²å×ù	Êá×Ó	Ö±³ß	j	j
zcj	.	.	.	.	202	5133	14	4932	899.50	430.00	14	.	.	.	false	false	Message: 5116ms	.	.	.	.	.	.	.	.	.	.	.	KEYBOARD	5116	899.50	430.00	zcj.edf	RIGHT	5135	1836729	Full Trial Period	1831594	38	Trial: 38	1831594	105	²å×ù	Êá×Ó	Ö±³ß	j	j
zcj	.	.	.	.	.	.	.	.	.	.	15	.	.	.	false	false	Message: 5179ms	.	.	.	.	.	.	.	.	.	.	.	TRIAL_RESULT 0	5179	.	.	zcj.edf	RIGHT	5135	1836729	Full Trial Period	1831594	38	Trial: 38	1831594	105	²å×ù	Êá×Ó	Ö±³ß	j	j
zcj	.	.	.	.	.	.	.	.	.	.	1	.	.	.	false	false	Message: -16ms	.	.	.	.	.	.	.	.	.	.	.	TRIALID 38	-16	.	.	zcj.edf	RIGHT	3984	1842120	Full Trial Period	1838136	39	Trial: 39	1838136	113	ÃÞ»¨ÌÇ	Ä§·½	ß¦ÃæÕÈ	f	f
zcj	.	.	.	.	.	.	.	.	.	.	2	.	.	.	false	false	Message: -1ms	.	.	.	.	.	.	.	.	.	.	.	RECCFG CR 1000 2 0 R	-1	.	.	zcj.edf	RIGHT	3984	1842120	Full Trial Period	1838136	39	Trial: 39	1838136	113	ÃÞ»¨ÌÇ	Ä§·½	ß¦ÃæÕÈ	f	f
zcj	.	.	.	.	.	.	.	.	.	.	3	.	.	.	false	false	Message: -1ms	.	.	.	.	.	.	.	.	.	.	.	ELCLCFG TOWER	-1	.	.	zcj.edf	RIGHT	3984	1842120	Full Trial Period	1838136	39	Trial: 39	1838136	113	ÃÞ»¨ÌÇ	Ä§·½	ß¦ÃæÕÈ	f	f
zcj	.	.	.	.	.	.	.	.	.	.	4	.	.	.	false	false	Message: -1ms	.	.	.	.	.	.	.	.	.	.	.	GAZE_COORDS 0.00 0.00 1023.00 767.00	-1	.	.	zcj.edf	RIGHT	3984	1842120	Full Trial Period	1838136	39	Trial: 39	1838136	113	ÃÞ»¨ÌÇ	Ä§·½	ß¦ÃæÕÈ	f	f
zcj	.	.	.	.	.	.	.	.	.	.	5	.	.	.	false	false	Message: -1ms	.	.	.	.	.	.	.	.	.	.	.	THRESHOLDS R 87 216	-1	.	.	zcj.edf	RIGHT	3984	1842120	Full Trial Period	1838136	39	Trial: 39	1838136	113	ÃÞ»¨ÌÇ	Ä§·½	ß¦ÃæÕÈ	f	f
zcj	.	.	.	.	.	.	.	.	.	.	6	.	.	.	false	false	Message: -1ms	.	.	.	.	.	.	.	.	.	.	.	ELCL_PROC CENTROID (3)	-1	.	.	zcj.edf	RIGHT	3984	1842120	Full Trial Period	1838136	39	Trial: 39	1838136	113	ÃÞ»¨ÌÇ	Ä§·½	ß¦ÃæÕÈ	f	f
zcj	.	.	.	.	.	.	.	.	.	.	7	.	.	.	false	false	Message: -1ms	.	.	.	.	.	.	.	.	.	.	.	ELCL_PCR_PARAM 5 3.0	-1	.	.	zcj.edf	RIGHT	3984	1842120	Full Trial Period	1838136	39	Trial: 39	1838136	113	ÃÞ»¨ÌÇ	Ä§·½	ß¦ÃæÕÈ	f	f
zcj	.	.	.	.	.	.	.	.	.	.	8	.	.	.	false	true	Message: 0ms	.	.	.	.	.	.	.	.	.	.	.	!MODE RECORD CR 1000 2 0 R	0	.	.	zcj.edf	RIGHT	3984	1842120	Full Trial Period	1838136	39	Trial: 39	1838136	113	ÃÞ»¨ÌÇ	Ä§·½	ß¦ÃæÕÈ	f	f
zcj	.	.	.	.	294	300	1	7	159.30	378.70	9	.	.	.	false	false	Message: 42ms	.	.	.	.	.	.	.	.	.	.	.	SYNCTIME	42	159.30	378.70	zcj.edf	RIGHT	3984	1842120	Full Trial Period	1838136	39	Trial: 39	1838136	113	ÃÞ»¨ÌÇ	Ä§·½	ß¦ÃæÕÈ	f	f
zcj	.	.	.	.	190	1318	4	1129	435.10	385.00	10	.	.	.	false	false	Message: 1218ms	.	.	.	.	.	.	.	.	.	.	.	INVISIBLE_BOUNDARY[1]	1218	435.10	385.00	zcj.edf	RIGHT	3984	1842120	Full Trial Period	1838136	39	Trial: 39	1838136	113	ÃÞ»¨ÌÇ	Ä§·½	ß¦ÃæÕÈ	f	f
zcj	.	.	.	.	190	1318	4	1129	435.10	385.00	11	.	.	.	false	false	Message: 1225ms	.	.	.	.	.	.	.	.	.	.	.	SYNCTIME	1225	435.10	385.00	zcj.edf	RIGHT	3984	1842120	Full Trial Period	1838136	39	Trial: 39	1838136	113	ÃÞ»¨ÌÇ	Ä§·½	ß¦ÃæÕÈ	f	f
zcj	.	.	.	.	.	.	.	.	.	.	12	.	.	.	false	false	Message: 2770ms	3.78	130.27	29	2779	804.00	394.70	7	199.40	2751	692.30	384.30	INVISIBLE_BOUNDARY[2]	2770	.	.	zcj.edf	RIGHT	3984	1842120	Full Trial Period	1838136	39	Trial: 39	1838136	113	ÃÞ»¨ÌÇ	Ä§·½	ß¦ÃæÕÈ	f	f
zcj	.	.	.	.	.	.	.	.	.	.	13	.	.	.	false	false	Message: 2774ms	3.78	130.27	29	2779	804.00	394.70	7	199.40	2751	692.30	384.30	SYNCTIME	2774	.	.	zcj.edf	RIGHT	3984	1842120	Full Trial Period	1838136	39	Trial: 39	1838136	113	ÃÞ»¨ÌÇ	Ä§·½	ß¦ÃæÕÈ	f	f
zcj	.	.	.	.	57	3982	11	3926	868.70	434.60	14	.	.	.	false	false	Message: 3965ms	.	.	.	.	.	.	.	.	.	.	.	KEYBOARD	3965	868.70	434.60	zcj.edf	RIGHT	3984	1842120	Full Trial Period	1838136	39	Trial: 39	1838136	113	ÃÞ»¨ÌÇ	Ä§·½	ß¦ÃæÕÈ	f	f
zcj	.	.	.	.	.	.	.	.	.	.	15	.	.	.	false	false	Message: 4018ms	.	.	.	.	.	.	.	.	.	.	.	TRIAL_RESULT 0	4018	.	.	zcj.edf	RIGHT	3984	1842120	Full Trial Period	1838136	39	Trial: 39	1838136	113	ÃÞ»¨ÌÇ	Ä§·½	ß¦ÃæÕÈ	f	f
zcj	.	.	.	.	.	.	.	.	.	.	1	.	.	.	false	false	Message: -16ms	.	.	.	.	.	.	.	.	.	.	.	TRIALID 39	-16	.	.	zcj.edf	RIGHT	3405	1847290	Full Trial Period	1843885	40	Trial: 40	1843885	39	ºùÂ«	¼ªËû	´°»§	j	f
zcj	.	.	.	.	.	.	.	.	.	.	2	.	.	.	false	false	Message: -1ms	.	.	.	.	.	.	.	.	.	.	.	RECCFG CR 1000 2 0 R	-1	.	.	zcj.edf	RIGHT	3405	1847290	Full Trial Period	1843885	40	Trial: 40	1843885	39	ºùÂ«	¼ªËû	´°»§	j	f
zcj	.	.	.	.	.	.	.	.	.	.	3	.	.	.	false	false	Message: -1ms	.	.	.	.	.	.	.	.	.	.	.	ELCLCFG TOWER	-1	.	.	zcj.edf	RIGHT	3405	1847290	Full Trial Period	1843885	40	Trial: 40	1843885	39	ºùÂ«	¼ªËû	´°»§	j	f
zcj	.	.	.	.	.	.	.	.	.	.	4	.	.	.	false	false	Message: -1ms	.	.	.	.	.	.	.	.	.	.	.	GAZE_COORDS 0.00 0.00 1023.00 767.00	-1	.	.	zcj.edf	RIGHT	3405	1847290	Full Trial Period	1843885	40	Trial: 40	1843885	39	ºùÂ«	¼ªËû	´°»§	j	f
zcj	.	.	.	.	.	.	.	.	.	.	5	.	.	.	false	false	Message: -1ms	.	.	.	.	.	.	.	.	.	.	.	THRESHOLDS R 87 216	-1	.	.	zcj.edf	RIGHT	3405	1847290	Full Trial Period	1843885	40	Trial: 40	1843885	39	ºùÂ«	¼ªËû	´°»§	j	f
zcj	.	.	.	.	.	.	.	.	.	.	6	.	.	.	false	false	Message: -1ms	.	.	.	.	.	.	.	.	.	.	.	ELCL_PROC CENTROID (3)	-1	.	.	zcj.edf	RIGHT	3405	1847290	Full Trial Period	1843885	40	Trial: 40	1843885	39	ºùÂ«	¼ªËû	´°»§	j	f
zcj	.	.	.	.	.	.	.	.	.	.	7	.	.	.	false	false	Message: -1ms	.	.	.	.	.	.	.	.	.	.	.	ELCL_PCR_PARAM 5 3.0	-1	.	.	zcj.edf	RIGHT	3405	1847290	Full Trial Period	1843885	40	Trial: 40	1843885	39	ºùÂ«	¼ªËû	´°»§	j	f
zcj	.	.	.	.	.	.	.	.	.	.	8	.	.	.	false	true	Message: 0ms	.	.	.	.	.	.	.	.	.	.	.	!MODE RECORD CR 1000 2 0 R	0	.	.	zcj.edf	RIGHT	3405	1847290	Full Trial Period	1843885	40	Trial: 40	1843885	39	ºùÂ«	¼ªËû	´°»§	j	f
zcj	.	.	.	.	291	297	1	7	145.20	384.90	9	.	.	.	false	false	Message: 42ms	.	.	.	.	.	.	.	.	.	.	.	SYNCTIME	42	145.20	384.90	zcj.edf	RIGHT	3405	1847290	Full Trial Period	1843885	40	Trial: 40	1843885	39	ºùÂ«	¼ªËû	´°»§	j	f
zcj	.	.	.	.	.	.	.	.	.	.	10	.	.	.	false	false	Message: 583ms	11.04	37.17	297	594	455.90	480.20	1	1011.60	298	146.20	366.30	INVISIBLE_BOUNDARY[1]	583	.	.	zcj.edf	RIGHT	3405	1847290	Full Trial Period	1843885	40	Trial: 40	1843885	39	ºùÂ«	¼ªËû	´°»§	j	f
zcj	.	.	.	.	.	.	.	.	.	.	11	.	.	.	false	false	Message: 592ms	11.04	37.17	297	594	455.90	480.20	1	1011.60	298	146.20	366.30	SYNCTIME	592	.	.	zcj.edf	RIGHT	3405	1847290	Full Trial Period	1843885	40	Trial: 40	1843885	39	ºùÂ«	¼ªËû	´°»§	j	f
zcj	.	.	.	.	.	.	.	.	.	.	12	.	.	.	false	false	Message: 1905ms	5.91	30.32	195	2081	907.40	518.30	10	776.20	1887	917.60	341.50	INVISIBLE_BOUNDARY[2]	1905	.	.	zcj.edf	RIGHT	3405	1847290	Full Trial Period	1843885	40	Trial: 40	1843885	39	ºùÂ«	¼ªËû	´°»§	j	f
zcj	.	.	.	.	.	.	.	.	.	.	13	.	.	.	false	false	Message: 1916ms	5.91	30.32	195	2081	907.40	518.30	10	776.20	1887	917.60	341.50	SYNCTIME	1916	.	.	zcj.edf	RIGHT	3405	1847290	Full Trial Period	1843885	40	Trial: 40	1843885	39	ºùÂ«	¼ªËû	´°»§	j	f
zcj	.	.	.	.	103	3403	14	3301	881.50	555.20	14	.	.	.	false	false	Message: 3386ms	.	.	.	.	.	.	.	.	.	.	.	KEYBOARD	3386	881.50	555.20	zcj.edf	RIGHT	3405	1847290	Full Trial Period	1843885	40	Trial: 40	1843885	39	ºùÂ«	¼ªËû	´°»§	j	f
zcj	.	.	.	.	.	.	.	.	.	.	15	.	.	.	false	false	Message: 3449ms	.	.	.	.	.	.	.	.	.	.	.	TRIAL_RESULT 0	3449	.	.	zcj.edf	RIGHT	3405	1847290	Full Trial Period	1843885	40	Trial: 40	1843885	39	ºùÂ«	¼ªËû	´°»§	j	f
zcj	.	.	.	.	.	.	.	.	.	.	1	.	.	.	false	false	Message: -16ms	.	.	.	.	.	.	.	.	.	.	.	TRIALID 40	-16	.	.	zcj.edf	RIGHT	4275	1852809	Full Trial Period	1848534	41	Trial: 41	1848534	72	Ãµ¹å	ÍøÇò	éÙ×Ó	j	j
zcj	.	.	.	.	.	.	.	.	.	.	2	.	.	.	false	false	Message: -1ms	.	.	.	.	.	.	.	.	.	.	.	RECCFG CR 1000 2 0 R	-1	.	.	zcj.edf	RIGHT	4275	1852809	Full Trial Period	1848534	41	Trial: 41	1848534	72	Ãµ¹å	ÍøÇò	éÙ×Ó	j	j
zcj	.	.	.	.	.	.	.	.	.	.	3	.	.	.	false	false	Message: -1ms	.	.	.	.	.	.	.	.	.	.	.	ELCLCFG TOWER	-1	.	.	zcj.edf	RIGHT	4275	1852809	Full Trial Period	1848534	41	Trial: 41	1848534	72	Ãµ¹å	ÍøÇò	éÙ×Ó	j	j
zcj	.	.	.	.	.	.	.	.	.	.	4	.	.	.	false	false	Message: -1ms	.	.	.	.	.	.	.	.	.	.	.	GAZE_COORDS 0.00 0.00 1023.00 767.00	-1	.	.	zcj.edf	RIGHT	4275	1852809	Full Trial Period	1848534	41	Trial: 41	1848534	72	Ãµ¹å	ÍøÇò	éÙ×Ó	j	j
zcj	.	.	.	.	.	.	.	.	.	.	5	.	.	.	false	false	Message: -1ms	.	.	.	.	.	.	.	.	.	.	.	THRESHOLDS R 87 216	-1	.	.	zcj.edf	RIGHT	4275	1852809	Full Trial Period	1848534	41	Trial: 41	1848534	72	Ãµ¹å	ÍøÇò	éÙ×Ó	j	j
zcj	.	.	.	.	.	.	.	.	.	.	6	.	.	.	false	false	Message: -1ms	.	.	.	.	.	.	.	.	.	.	.	ELCL_PROC CENTROID (3)	-1	.	.	zcj.edf	RIGHT	4275	1852809	Full Trial Period	1848534	41	Trial: 41	1848534	72	Ãµ¹å	ÍøÇò	éÙ×Ó	j	j
zcj	.	.	.	.	.	.	.	.	.	.	7	.	.	.	false	false	Message: -1ms	.	.	.	.	.	.	.	.	.	.	.	ELCL_PCR_PARAM 5 3.0	-1	.	.	zcj.edf	RIGHT	4275	1852809	Full Trial Period	1848534	41	Trial: 41	1848534	72	Ãµ¹å	ÍøÇò	éÙ×Ó	j	j
zcj	.	.	.	.	.	.	.	.	.	.	8	.	.	.	false	true	Message: 0ms	.	.	.	.	.	.	.	.	.	.	.	!MODE RECORD CR 1000 2 0 R	0	.	.	zcj.edf	RIGHT	4275	1852809	Full Trial Period	1848534	41	Trial: 41	1848534	72	Ãµ¹å	ÍøÇò	éÙ×Ó	j	j
zcj	.	.	.	.	248	254	1	7	154.80	381.30	9	.	.	.	false	false	Message: 42ms	.	.	.	.	.	.	.	.	.	.	.	SYNCTIME	42	154.80	381.30	zcj.edf	RIGHT	4275	1852809	Full Trial Period	1848534	41	Trial: 41	1848534	72	Ãµ¹å	ÍøÇò	éÙ×Ó	j	j
zcj	.	.	.	.	.	.	.	.	.	.	10	.	.	.	false	false	Message: 558ms	9.93	38.94	255	624	430.50	499.10	2	946.70	370	162.00	372.20	INVISIBLE_BOUNDARY[1]	558	.	.	zcj.edf	RIGHT	4275	1852809	Full Trial Period	1848534	41	Trial: 41	1848534	72	Ãµ¹å	ÍøÇò	éÙ×Ó	j	j
zcj	.	.	.	.	.	.	.	.	.	.	11	.	.	.	false	false	Message: 567ms	9.93	38.94	255	624	430.50	499.10	2	946.70	370	162.00	372.20	SYNCTIME	567	.	.	zcj.edf	RIGHT	4275	1852809	Full Trial Period	1848534	41	Trial: 41	1848534	72	Ãµ¹å	ÍøÇò	éÙ×Ó	j	j
zcj	.	.	.	.	.	.	.	.	.	.	12	.	.	.	false	false	Message: 1941ms	5.25	29.02	181	2093	918.70	514.50	7	435.40	1913	894.20	358.70	INVISIBLE_BOUNDARY[2]	1941	.	.	zcj.edf	RIGHT	4275	1852809	Full Trial Period	1848534	41	Trial: 41	1848534	72	Ãµ¹å	ÍøÇò	éÙ×Ó	j	j
zcj	.	.	.	.	.	.	.	.	.	.	13	.	.	.	false	false	Message: 1950ms	5.25	29.02	181	2093	918.70	514.50	7	435.40	1913	894.20	358.70	SYNCTIME	1950	.	.	zcj.edf	RIGHT	4275	1852809	Full Trial Period	1848534	41	Trial: 41	1848534	72	Ãµ¹å	ÍøÇò	éÙ×Ó	j	j
zcj	.	.	.	.	945	4273	11	3329	880.10	445.40	14	.	.	.	false	false	Message: 4257ms	.	.	.	.	.	.	.	.	.	.	.	KEYBOARD	4257	880.10	445.40	zcj.edf	RIGHT	4275	1852809	Full Trial Period	1848534	41	Trial: 41	1848534	72	Ãµ¹å	ÍøÇò	éÙ×Ó	j	j
zcj	.	.	.	.	.	.	.	.	.	.	15	.	.	.	false	false	Message: 4319ms	.	.	.	.	.	.	.	.	.	.	.	TRIAL_RESULT 0	4319	.	.	zcj.edf	RIGHT	4275	1852809	Full Trial Period	1848534	41	Trial: 41	1848534	72	Ãµ¹å	ÍøÇò	éÙ×Ó	j	j
zcj	.	.	.	.	.	.	.	.	.	.	1	.	.	.	false	false	Message: -26ms	.	.	.	.	.	.	.	.	.	.	.	TRIALID 41	-26	.	.	zcj.edf	RIGHT	5096	1859147	Full Trial Period	1854051	42	Trial: 42	1854051	128	ºìÔæ	ÂøÍ·	¿óÈªË®	f	f
zcj	.	.	.	.	.	.	.	.	.	.	2	.	.	.	false	false	Message: -1ms	.	.	.	.	.	.	.	.	.	.	.	RECCFG CR 1000 2 0 R	-1	.	.	zcj.edf	RIGHT	5096	1859147	Full Trial Period	1854051	42	Trial: 42	1854051	128	ºìÔæ	ÂøÍ·	¿óÈªË®	f	f
zcj	.	.	.	.	.	.	.	.	.	.	3	.	.	.	false	false	Message: -1ms	.	.	.	.	.	.	.	.	.	.	.	ELCLCFG TOWER	-1	.	.	zcj.edf	RIGHT	5096	1859147	Full Trial Period	1854051	42	Trial: 42	1854051	128	ºìÔæ	ÂøÍ·	¿óÈªË®	f	f
zcj	.	.	.	.	.	.	.	.	.	.	4	.	.	.	false	false	Message: -1ms	.	.	.	.	.	.	.	.	.	.	.	GAZE_COORDS 0.00 0.00 1023.00 767.00	-1	.	.	zcj.edf	RIGHT	5096	1859147	Full Trial Period	1854051	42	Trial: 42	1854051	128	ºìÔæ	ÂøÍ·	¿óÈªË®	f	f
zcj	.	.	.	.	.	.	.	.	.	.	5	.	.	.	false	false	Message: -1ms	.	.	.	.	.	.	.	.	.	.	.	THRESHOLDS R 87 216	-1	.	.	zcj.edf	RIGHT	5096	1859147	Full Trial Period	1854051	42	Trial: 42	1854051	128	ºìÔæ	ÂøÍ·	¿óÈªË®	f	f
zcj	.	.	.	.	.	.	.	.	.	.	6	.	.	.	false	false	Message: -1ms	.	.	.	.	.	.	.	.	.	.	.	ELCL_PROC CENTROID (3)	-1	.	.	zcj.edf	RIGHT	5096	1859147	Full Trial Period	1854051	42	Trial: 42	1854051	128	ºìÔæ	ÂøÍ·	¿óÈªË®	f	f
zcj	.	.	.	.	.	.	.	.	.	.	7	.	.	.	false	false	Message: -1ms	.	.	.	.	.	.	.	.	.	.	.	ELCL_PCR_PARAM 5 3.0	-1	.	.	zcj.edf	RIGHT	5096	1859147	Full Trial Period	1854051	42	Trial: 42	1854051	128	ºìÔæ	ÂøÍ·	¿óÈªË®	f	f
zcj	.	.	.	.	.	.	.	.	.	.	8	.	.	.	false	true	Message: 0ms	.	.	.	.	.	.	.	.	.	.	.	!MODE RECORD CR 1000 2 0 R	0	.	.	zcj.edf	RIGHT	5096	1859147	Full Trial Period	1854051	42	Trial: 42	1854051	128	ºìÔæ	ÂøÍ·	¿óÈªË®	f	f
zcj	.	.	.	.	222	228	1	7	159.40	393.90	9	.	.	.	false	false	Message: 49ms	.	.	.	.	.	.	.	.	.	.	.	SYNCTIME	49	159.40	393.90	zcj.edf	RIGHT	5096	1859147	Full Trial Period	1854051	42	Trial: 42	1854051	128	ºìÔæ	ÂøÍ·	¿óÈªË®	f	f
zcj	.	.	.	.	.	.	.	.	.	.	10	.	.	.	false	false	Message: 2068ms	14.12	201.71	70	2073	569.90	390.50	4	309.50	2004	148.50	383.30	INVISIBLE_BOUNDARY[1]	2068	.	.	zcj.edf	RIGHT	5096	1859147	Full Trial Period	1854051	42	Trial: 42	1854051	128	ºìÔæ	ÂøÍ·	¿óÈªË®	f	f
zcj	.	.	.	.	157	2230	5	2074	557.70	391.40	11	.	.	.	false	false	Message: 2074ms	.	.	.	.	.	.	.	.	.	.	.	SYNCTIME	2074	.	.	zcj.edf	RIGHT	5096	1859147	Full Trial Period	1854051	42	Trial: 42	1854051	128	ºìÔæ	ÂøÍ·	¿óÈªË®	f	f
zcj	.	.	.	.	.	.	.	.	.	.	12	.	.	.	false	false	Message: 2733ms	10.00	44.44	225	2768	768.50	480.70	6	874.70	2544	487.90	385.90	INVISIBLE_BOUNDARY[2]	2733	.	.	zcj.edf	RIGHT	5096	1859147	Full Trial Period	1854051	42	Trial: 42	1854051	128	ºìÔæ	ÂøÍ·	¿óÈªË®	f	f
zcj	.	.	.	.	.	.	.	.	.	.	13	.	.	.	false	false	Message: 2740ms	10.00	44.44	225	2768	768.50	480.70	6	874.70	2544	487.90	385.90	SYNCTIME	2740	.	.	zcj.edf	RIGHT	5096	1859147	Full Trial Period	1854051	42	Trial: 42	1854051	128	ºìÔæ	ÂøÍ·	¿óÈªË®	f	f
zcj	.	.	.	.	.	.	.	.	.	.	14	.	.	.	false	false	Message: 5077ms	6.80	26.04	261	5094	897.50	622.90	12	849.60	4834	865.60	416.60	KEYBOARD	5077	.	.	zcj.edf	RIGHT	5096	1859147	Full Trial Period	1854051	42	Trial: 42	1854051	128	ºìÔæ	ÂøÍ·	¿óÈªË®	f	f
zcj	.	.	.	.	.	.	.	.	.	.	15	.	.	.	false	false	Message: 5138ms	.	.	.	.	.	.	.	.	.	.	.	TRIAL_RESULT 0	5138	.	.	zcj.edf	RIGHT	5096	1859147	Full Trial Period	1854051	42	Trial: 42	1854051	128	ºìÔæ	ÂøÍ·	¿óÈªË®	f	f
zcj	.	.	.	.	.	.	.	.	.	.	1	.	.	.	false	false	Message: -1022ms	.	.	.	.	.	.	.	.	.	.	.	TRIALID 42	-1022	.	.	zcj.edf	RIGHT	2933	1864954	Full Trial Period	1862021	43	Trial: 43	1862021	4	Ì«Ñô	²ÍÅÌ	ÐÉÐÉ	f	f
zcj	.	.	.	.	.	.	.	.	.	.	2	.	.	.	false	false	Message: -19ms	.	.	.	.	.	.	.	.	.	.	.	NO Reply is disabled for function eyecmd_printf	-19	.	.	zcj.edf	RIGHT	2933	1864954	Full Trial Period	1862021	43	Trial: 43	1862021	4	Ì«Ñô	²ÍÅÌ	ÐÉÐÉ	f	f
zcj	.	.	.	.	.	.	.	.	.	.	3	.	.	.	false	false	Message: -1ms	.	.	.	.	.	.	.	.	.	.	.	RECCFG CR 1000 2 0 R	-1	.	.	zcj.edf	RIGHT	2933	1864954	Full Trial Period	1862021	43	Trial: 43	1862021	4	Ì«Ñô	²ÍÅÌ	ÐÉÐÉ	f	f
zcj	.	.	.	.	.	.	.	.	.	.	4	.	.	.	false	false	Message: -1ms	.	.	.	.	.	.	.	.	.	.	.	ELCLCFG TOWER	-1	.	.	zcj.edf	RIGHT	2933	1864954	Full Trial Period	1862021	43	Trial: 43	1862021	4	Ì«Ñô	²ÍÅÌ	ÐÉÐÉ	f	f
zcj	.	.	.	.	.	.	.	.	.	.	5	.	.	.	false	false	Message: -1ms	.	.	.	.	.	.	.	.	.	.	.	GAZE_COORDS 0.00 0.00 1023.00 767.00	-1	.	.	zcj.edf	RIGHT	2933	1864954	Full Trial Period	1862021	43	Trial: 43	1862021	4	Ì«Ñô	²ÍÅÌ	ÐÉÐÉ	f	f
zcj	.	.	.	.	.	.	.	.	.	.	6	.	.	.	false	false	Message: -1ms	.	.	.	.	.	.	.	.	.	.	.	THRESHOLDS R 87 216	-1	.	.	zcj.edf	RIGHT	2933	1864954	Full Trial Period	1862021	43	Trial: 43	1862021	4	Ì«Ñô	²ÍÅÌ	ÐÉÐÉ	f	f
zcj	.	.	.	.	.	.	.	.	.	.	7	.	.	.	false	false	Message: -1ms	.	.	.	.	.	.	.	.	.	.	.	ELCL_PROC CENTROID (3)	-1	.	.	zcj.edf	RIGHT	2933	1864954	Full Trial Period	1862021	43	Trial: 43	1862021	4	Ì«Ñô	²ÍÅÌ	ÐÉÐÉ	f	f
zcj	.	.	.	.	.	.	.	.	.	.	8	.	.	.	false	false	Message: -1ms	.	.	.	.	.	.	.	.	.	.	.	ELCL_PCR_PARAM 5 3.0	-1	.	.	zcj.edf	RIGHT	2933	1864954	Full Trial Period	1862021	43	Trial: 43	1862021	4	Ì«Ñô	²ÍÅÌ	ÐÉÐÉ	f	f
zcj	.	.	.	.	.	.	.	.	.	.	9	.	.	.	false	true	Message: 0ms	.	.	.	.	.	.	.	.	.	.	.	!MODE RECORD CR 1000 2 0 R	0	.	.	zcj.edf	RIGHT	2933	1864954	Full Trial Period	1862021	43	Trial: 43	1862021	4	Ì«Ñô	²ÍÅÌ	ÐÉÐÉ	f	f
zcj	.	.	.	.	58	64	1	7	167.10	391.90	10	.	.	.	false	false	Message: 53ms	.	.	.	.	.	.	.	.	.	.	.	SYNCTIME	53	167.10	391.90	zcj.edf	RIGHT	2933	1864954	Full Trial Period	1862021	43	Trial: 43	1862021	4	Ì«Ñô	²ÍÅÌ	ÐÉÐÉ	f	f
zcj	.	.	.	.	.	.	.	.	.	.	11	.	.	.	false	false	Message: 484ms	7.87	167.50	47	484	393.80	437.20	2	293.40	438	158.10	457.10	INVISIBLE_BOUNDARY[1]	484	.	.	zcj.edf	RIGHT	2933	1864954	Full Trial Period	1862021	43	Trial: 43	1862021	4	Ì«Ñô	²ÍÅÌ	ÐÉÐÉ	f	f
zcj	.	.	.	.	55	539	3	485	393.70	420.00	12	.	.	.	false	false	Message: 495ms	.	.	.	.	.	.	.	.	.	.	.	SYNCTIME	495	393.70	420.00	zcj.edf	RIGHT	2933	1864954	Full Trial Period	1862021	43	Trial: 43	1862021	4	Ì«Ñô	²ÍÅÌ	ÐÉÐÉ	f	f
zcj	.	.	.	.	.	.	.	.	.	.	13	.	.	.	false	false	Message: 1112ms	9.20	39.82	231	1179	763.60	497.80	5	703.40	949	512.70	391.80	INVISIBLE_BOUNDARY[2]	1112	.	.	zcj.edf	RIGHT	2933	1864954	Full Trial Period	1862021	43	Trial: 43	1862021	4	Ì«Ñô	²ÍÅÌ	ÐÉÐÉ	f	f
zcj	.	.	.	.	.	.	.	.	.	.	14	.	.	.	false	false	Message: 1119ms	9.20	39.82	231	1179	763.60	497.80	5	703.40	949	512.70	391.80	SYNCTIME	1119	.	.	zcj.edf	RIGHT	2933	1864954	Full Trial Period	1862021	43	Trial: 43	1862021	4	Ì«Ñô	²ÍÅÌ	ÐÉÐÉ	f	f
zcj	.	.	.	.	116	2931	11	2816	867.10	536.50	15	.	.	.	false	false	Message: 2915ms	.	.	.	.	.	.	.	.	.	.	.	KEYBOARD	2915	867.10	536.50	zcj.edf	RIGHT	2933	1864954	Full Trial Period	1862021	43	Trial: 43	1862021	4	Ì«Ñô	²ÍÅÌ	ÐÉÐÉ	f	f
zcj	.	.	.	.	.	.	.	.	.	.	16	.	.	.	false	false	Message: 2976ms	.	.	.	.	.	.	.	.	.	.	.	TRIAL_RESULT 0	2976	.	.	zcj.edf	RIGHT	2933	1864954	Full Trial Period	1862021	43	Trial: 43	1862021	4	Ì«Ñô	²ÍÅÌ	ÐÉÐÉ	f	f
zcj	.	.	.	.	.	.	.	.	.	.	1	.	.	.	false	false	Message: -16ms	.	.	.	.	.	.	.	.	.	.	.	TRIALID 43	-16	.	.	zcj.edf	RIGHT	2858	1869331	Full Trial Period	1866473	44	Trial: 44	1866473	85	°ôÇò¹÷	À¯±Ê	µ°¾í	j	j
zcj	.	.	.	.	.	.	.	.	.	.	2	.	.	.	false	false	Message: -1ms	.	.	.	.	.	.	.	.	.	.	.	RECCFG CR 1000 2 0 R	-1	.	.	zcj.edf	RIGHT	2858	1869331	Full Trial Period	1866473	44	Trial: 44	1866473	85	°ôÇò¹÷	À¯±Ê	µ°¾í	j	j
zcj	.	.	.	.	.	.	.	.	.	.	3	.	.	.	false	false	Message: -1ms	.	.	.	.	.	.	.	.	.	.	.	ELCLCFG TOWER	-1	.	.	zcj.edf	RIGHT	2858	1869331	Full Trial Period	1866473	44	Trial: 44	1866473	85	°ôÇò¹÷	À¯±Ê	µ°¾í	j	j
zcj	.	.	.	.	.	.	.	.	.	.	4	.	.	.	false	false	Message: -1ms	.	.	.	.	.	.	.	.	.	.	.	GAZE_COORDS 0.00 0.00 1023.00 767.00	-1	.	.	zcj.edf	RIGHT	2858	1869331	Full Trial Period	1866473	44	Trial: 44	1866473	85	°ôÇò¹÷	À¯±Ê	µ°¾í	j	j
zcj	.	.	.	.	.	.	.	.	.	.	5	.	.	.	false	false	Message: -1ms	.	.	.	.	.	.	.	.	.	.	.	THRESHOLDS R 87 216	-1	.	.	zcj.edf	RIGHT	2858	1869331	Full Trial Period	1866473	44	Trial: 44	1866473	85	°ôÇò¹÷	À¯±Ê	µ°¾í	j	j
zcj	.	.	.	.	.	.	.	.	.	.	6	.	.	.	false	false	Message: -1ms	.	.	.	.	.	.	.	.	.	.	.	ELCL_PROC CENTROID (3)	-1	.	.	zcj.edf	RIGHT	2858	1869331	Full Trial Period	1866473	44	Trial: 44	1866473	85	°ôÇò¹÷	À¯±Ê	µ°¾í	j	j
zcj	.	.	.	.	.	.	.	.	.	.	7	.	.	.	false	false	Message: -1ms	.	.	.	.	.	.	.	.	.	.	.	ELCL_PCR_PARAM 5 3.0	-1	.	.	zcj.edf	RIGHT	2858	1869331	Full Trial Period	1866473	44	Trial: 44	1866473	85	°ôÇò¹÷	À¯±Ê	µ°¾í	j	j
zcj	.	.	.	.	.	.	.	.	.	.	8	.	.	.	false	true	Message: 0ms	.	.	.	.	.	.	.	.	.	.	.	!MODE RECORD CR 1000 2 0 R	0	.	.	zcj.edf	RIGHT	2858	1869331	Full Trial Period	1866473	44	Trial: 44	1866473	85	°ôÇò¹÷	À¯±Ê	µ°¾í	j	j
zcj	.	.	.	.	159	165	1	7	226.60	390.50	9	.	.	.	false	false	Message: 50ms	.	.	.	.	.	.	.	.	.	.	.	SYNCTIME	50	226.60	390.50	zcj.edf	RIGHT	2858	1869331	Full Trial Period	1866473	44	Trial: 44	1866473	85	°ôÇò¹÷	À¯±Ê	µ°¾í	j	j
zcj	.	.	.	.	.	.	.	.	.	.	10	.	.	.	false	false	Message: 502ms	11.38	54.20	210	548	506.00	469.60	2	1039.80	339	176.60	385.50	INVISIBLE_BOUNDARY[1]	502	.	.	zcj.edf	RIGHT	2858	1869331	Full Trial Period	1866473	44	Trial: 44	1866473	85	°ôÇò¹÷	À¯±Ê	µ°¾í	j	j
zcj	.	.	.	.	.	.	.	.	.	.	11	.	.	.	false	false	Message: 508ms	11.38	54.20	210	548	506.00	469.60	2	1039.80	339	176.60	385.50	SYNCTIME	508	.	.	zcj.edf	RIGHT	2858	1869331	Full Trial Period	1866473	44	Trial: 44	1866473	85	°ôÇò¹÷	À¯±Ê	µ°¾í	j	j
zcj	.	.	.	.	.	.	.	.	.	.	12	.	.	.	false	false	Message: 1179ms	11.67	204.75	57	1196	873.20	393.50	4	313.90	1140	525.50	385.80	INVISIBLE_BOUNDARY[2]	1179	.	.	zcj.edf	RIGHT	2858	1869331	Full Trial Period	1866473	44	Trial: 44	1866473	85	°ôÇò¹÷	À¯±Ê	µ°¾í	j	j
zcj	.	.	.	.	.	.	.	.	.	.	13	.	.	.	false	false	Message: 1183ms	11.67	204.75	57	1196	873.20	393.50	4	313.90	1140	525.50	385.80	SYNCTIME	1183	.	.	zcj.edf	RIGHT	2858	1869331	Full Trial Period	1866473	44	Trial: 44	1866473	85	°ôÇò¹÷	À¯±Ê	µ°¾í	j	j
zcj	319	2857	3	2539	.	.	.	.	.	.	14	.	.	.	false	false	Message: 2839ms	10.45	28.25	370	2857	903.20	699.20	8	706.10	2488	889.30	373.90	KEYBOARD	2839	.	.	zcj.edf	RIGHT	2858	1869331	Full Trial Period	1866473	44	Trial: 44	1866473	85	°ôÇò¹÷	À¯±Ê	µ°¾í	j	j
zcj	.	.	.	.	.	.	.	.	.	.	15	.	.	.	false	false	Message: 2903ms	.	.	.	.	.	.	.	.	.	.	.	TRIAL_RESULT 0	2903	.	.	zcj.edf	RIGHT	2858	1869331	Full Trial Period	1866473	44	Trial: 44	1866473	85	°ôÇò¹÷	À¯±Ê	µ°¾í	j	j
zcj	.	.	.	.	.	.	.	.	.	.	1	.	.	.	false	false	Message: -15ms	.	.	.	.	.	.	.	.	.	.	.	TRIALID 44	-15	.	.	zcj.edf	RIGHT	4209	1874963	Full Trial Period	1870754	45	Trial: 45	1870754	54	µÆÁý	ÂÝÃ±	ÌðÌðÈ¦	j	j
zcj	.	.	.	.	.	.	.	.	.	.	2	.	.	.	false	false	Message: -1ms	.	.	.	.	.	.	.	.	.	.	.	RECCFG CR 1000 2 0 R	-1	.	.	zcj.edf	RIGHT	4209	1874963	Full Trial Period	1870754	45	Trial: 45	1870754	54	µÆÁý	ÂÝÃ±	ÌðÌðÈ¦	j	j
zcj	.	.	.	.	.	.	.	.	.	.	3	.	.	.	false	false	Message: -1ms	.	.	.	.	.	.	.	.	.	.	.	ELCLCFG TOWER	-1	.	.	zcj.edf	RIGHT	4209	1874963	Full Trial Period	1870754	45	Trial: 45	1870754	54	µÆÁý	ÂÝÃ±	ÌðÌðÈ¦	j	j
zcj	.	.	.	.	.	.	.	.	.	.	4	.	.	.	false	false	Message: -1ms	.	.	.	.	.	.	.	.	.	.	.	GAZE_COORDS 0.00 0.00 1023.00 767.00	-1	.	.	zcj.edf	RIGHT	4209	1874963	Full Trial Period	1870754	45	Trial: 45	1870754	54	µÆÁý	ÂÝÃ±	ÌðÌðÈ¦	j	j
zcj	.	.	.	.	.	.	.	.	.	.	5	.	.	.	false	false	Message: -1ms	.	.	.	.	.	.	.	.	.	.	.	THRESHOLDS R 87 216	-1	.	.	zcj.edf	RIGHT	4209	1874963	Full Trial Period	1870754	45	Trial: 45	1870754	54	µÆÁý	ÂÝÃ±	ÌðÌðÈ¦	j	j
zcj	.	.	.	.	.	.	.	.	.	.	6	.	.	.	false	false	Message: -1ms	.	.	.	.	.	.	.	.	.	.	.	ELCL_PROC CENTROID (3)	-1	.	.	zcj.edf	RIGHT	4209	1874963	Full Trial Period	1870754	45	Trial: 45	1870754	54	µÆÁý	ÂÝÃ±	ÌðÌðÈ¦	j	j
zcj	.	.	.	.	.	.	.	.	.	.	7	.	.	.	false	false	Message: -1ms	.	.	.	.	.	.	.	.	.	.	.	ELCL_PCR_PARAM 5 3.0	-1	.	.	zcj.edf	RIGHT	4209	1874963	Full Trial Period	1870754	45	Trial: 45	1870754	54	µÆÁý	ÂÝÃ±	ÌðÌðÈ¦	j	j
zcj	.	.	.	.	.	.	.	.	.	.	8	.	.	.	false	true	Message: 0ms	.	.	.	.	.	.	.	.	.	.	.	!MODE RECORD CR 1000 2 0 R	0	.	.	zcj.edf	RIGHT	4209	1874963	Full Trial Period	1870754	45	Trial: 45	1870754	54	µÆÁý	ÂÝÃ±	ÌðÌðÈ¦	j	j
zcj	.	.	.	.	250	256	1	7	150.40	390.40	9	.	.	.	false	false	Message: 43ms	.	.	.	.	.	.	.	.	.	.	.	SYNCTIME	43	150.40	390.40	zcj.edf	RIGHT	4209	1874963	Full Trial Period	1870754	45	Trial: 45	1870754	54	µÆÁý	ÂÝÃ±	ÌðÌðÈ¦	j	j
zcj	.	.	.	.	.	.	.	.	.	.	10	.	.	.	false	false	Message: 788ms	9.61	196.05	49	813	553.20	376.80	3	342.90	765	271.30	400.20	INVISIBLE_BOUNDARY[1]	788	.	.	zcj.edf	RIGHT	4209	1874963	Full Trial Period	1870754	45	Trial: 45	1870754	54	µÆÁý	ÂÝÃ±	ÌðÌðÈ¦	j	j
zcj	.	.	.	.	.	.	.	.	.	.	11	.	.	.	false	false	Message: 793ms	9.61	196.05	49	813	553.20	376.80	3	342.90	765	271.30	400.20	SYNCTIME	793	.	.	zcj.edf	RIGHT	4209	1874963	Full Trial Period	1870754	45	Trial: 45	1870754	54	µÆÁý	ÂÝÃ±	ÌðÌðÈ¦	j	j
zcj	.	.	.	.	184	2075	8	1892	853.10	391.30	12	[1]	2	RECTANGLE_INTERESTAREA	false	false	Message: 1896ms	.	.	.	.	.	.	.	.	.	.	.	INVISIBLE_BOUNDARY[2]	1896	853.10	391.30	zcj.edf	RIGHT	4209	1874963	Full Trial Period	1870754	45	Trial: 45	1870754	54	µÆÁý	ÂÝÃ±	ÌðÌðÈ¦	j	j
zcj	.	.	.	.	184	2075	8	1892	853.10	391.30	13	[1]	2	RECTANGLE_INTERESTAREA	false	false	Message: 1901ms	.	.	.	.	.	.	.	.	.	.	.	SYNCTIME	1901	853.10	391.30	zcj.edf	RIGHT	4209	1874963	Full Trial Period	1870754	45	Trial: 45	1870754	54	µÆÁý	ÂÝÃ±	ÌðÌðÈ¦	j	j
zcj	.	.	.	.	114	4207	15	4094	893.50	426.80	14	.	.	.	false	false	Message: 4190ms	.	.	.	.	.	.	.	.	.	.	.	KEYBOARD	4190	893.50	426.80	zcj.edf	RIGHT	4209	1874963	Full Trial Period	1870754	45	Trial: 45	1870754	54	µÆÁý	ÂÝÃ±	ÌðÌðÈ¦	j	j
zcj	.	.	.	.	.	.	.	.	.	.	15	.	.	.	false	false	Message: 4256ms	.	.	.	.	.	.	.	.	.	.	.	TRIAL_RESULT 0	4256	.	.	zcj.edf	RIGHT	4209	1874963	Full Trial Period	1870754	45	Trial: 45	1870754	54	µÆÁý	ÂÝÃ±	ÌðÌðÈ¦	j	j
zcj	.	.	.	.	.	.	.	.	.	.	1	.	.	.	false	false	Message: -16ms	.	.	.	.	.	.	.	.	.	.	.	TRIALID 45	-16	.	.	zcj.edf	RIGHT	4565	1880603	Full Trial Period	1876038	46	Trial: 46	1876038	125	ÕíÍ·	ÇÉ¿ËÁ¦	¸Ö±Ê	f	f
zcj	.	.	.	.	.	.	.	.	.	.	2	.	.	.	false	false	Message: -1ms	.	.	.	.	.	.	.	.	.	.	.	RECCFG CR 1000 2 0 R	-1	.	.	zcj.edf	RIGHT	4565	1880603	Full Trial Period	1876038	46	Trial: 46	1876038	125	ÕíÍ·	ÇÉ¿ËÁ¦	¸Ö±Ê	f	f
zcj	.	.	.	.	.	.	.	.	.	.	3	.	.	.	false	false	Message: -1ms	.	.	.	.	.	.	.	.	.	.	.	ELCLCFG TOWER	-1	.	.	zcj.edf	RIGHT	4565	1880603	Full Trial Period	1876038	46	Trial: 46	1876038	125	ÕíÍ·	ÇÉ¿ËÁ¦	¸Ö±Ê	f	f
zcj	.	.	.	.	.	.	.	.	.	.	4	.	.	.	false	false	Message: -1ms	.	.	.	.	.	.	.	.	.	.	.	GAZE_COORDS 0.00 0.00 1023.00 767.00	-1	.	.	zcj.edf	RIGHT	4565	1880603	Full Trial Period	1876038	46	Trial: 46	1876038	125	ÕíÍ·	ÇÉ¿ËÁ¦	¸Ö±Ê	f	f
zcj	.	.	.	.	.	.	.	.	.	.	5	.	.	.	false	false	Message: -1ms	.	.	.	.	.	.	.	.	.	.	.	THRESHOLDS R 87 216	-1	.	.	zcj.edf	RIGHT	4565	1880603	Full Trial Period	1876038	46	Trial: 46	1876038	125	ÕíÍ·	ÇÉ¿ËÁ¦	¸Ö±Ê	f	f
zcj	.	.	.	.	.	.	.	.	.	.	6	.	.	.	false	false	Message: -1ms	.	.	.	.	.	.	.	.	.	.	.	ELCL_PROC CENTROID (3)	-1	.	.	zcj.edf	RIGHT	4565	1880603	Full Trial Period	1876038	46	Trial: 46	1876038	125	ÕíÍ·	ÇÉ¿ËÁ¦	¸Ö±Ê	f	f
zcj	.	.	.	.	.	.	.	.	.	.	7	.	.	.	false	false	Message: -1ms	.	.	.	.	.	.	.	.	.	.	.	ELCL_PCR_PARAM 5 3.0	-1	.	.	zcj.edf	RIGHT	4565	1880603	Full Trial Period	1876038	46	Trial: 46	1876038	125	ÕíÍ·	ÇÉ¿ËÁ¦	¸Ö±Ê	f	f
zcj	.	.	.	.	.	.	.	.	.	.	8	.	.	.	false	true	Message: 0ms	.	.	.	.	.	.	.	.	.	.	.	!MODE RECORD CR 1000 2 0 R	0	.	.	zcj.edf	RIGHT	4565	1880603	Full Trial Period	1876038	46	Trial: 46	1876038	125	ÕíÍ·	ÇÉ¿ËÁ¦	¸Ö±Ê	f	f
zcj	.	.	.	.	263	269	1	7	151.40	391.60	9	.	.	.	false	false	Message: 50ms	.	.	.	.	.	.	.	.	.	.	.	SYNCTIME	50	151.40	391.60	zcj.edf	RIGHT	4565	1880603	Full Trial Period	1876038	46	Trial: 46	1876038	125	ÕíÍ·	ÇÉ¿ËÁ¦	¸Ö±Ê	f	f
zcj	.	.	.	.	416	2836	8	2421	510.90	389.60	10	[1]	1	RECTANGLE_INTERESTAREA	false	false	Message: 2426ms	.	.	.	.	.	.	.	.	.	.	.	INVISIBLE_BOUNDARY[1]	2426	510.90	389.60	zcj.edf	RIGHT	4565	1880603	Full Trial Period	1876038	46	Trial: 46	1876038	125	ÕíÍ·	ÇÉ¿ËÁ¦	¸Ö±Ê	f	f
zcj	.	.	.	.	416	2836	8	2421	510.90	389.60	11	[1]	1	RECTANGLE_INTERESTAREA	false	false	Message: 2433ms	.	.	.	.	.	.	.	.	.	.	.	SYNCTIME	2433	510.90	389.60	zcj.edf	RIGHT	4565	1880603	Full Trial Period	1876038	46	Trial: 46	1876038	125	ÕíÍ·	ÇÉ¿ËÁ¦	¸Ö±Ê	f	f
zcj	.	.	.	.	.	.	.	.	.	.	12	.	.	.	false	false	Message: 3014ms	4.17	148.96	28	3028	848.70	407.60	9	267.30	3001	723.60	404.90	INVISIBLE_BOUNDARY[2]	3014	.	.	zcj.edf	RIGHT	4565	1880603	Full Trial Period	1876038	46	Trial: 46	1876038	125	ÕíÍ·	ÇÉ¿ËÁ¦	¸Ö±Ê	f	f
zcj	.	.	.	.	.	.	.	.	.	.	13	.	.	.	false	false	Message: 3025ms	4.17	148.96	28	3028	848.70	407.60	9	267.30	3001	723.60	404.90	SYNCTIME	3025	.	.	zcj.edf	RIGHT	4565	1880603	Full Trial Period	1876038	46	Trial: 46	1876038	125	ÕíÍ·	ÇÉ¿ËÁ¦	¸Ö±Ê	f	f
zcj	.	.	.	.	510	4563	13	4054	876.20	450.00	14	.	.	.	false	false	Message: 4546ms	.	.	.	.	.	.	.	.	.	.	.	KEYBOARD	4546	876.20	450.00	zcj.edf	RIGHT	4565	1880603	Full Trial Period	1876038	46	Trial: 46	1876038	125	ÕíÍ·	ÇÉ¿ËÁ¦	¸Ö±Ê	f	f
zcj	.	.	.	.	.	.	.	.	.	.	15	.	.	.	false	false	Message: 4607ms	.	.	.	.	.	.	.	.	.	.	.	TRIAL_RESULT 0	4607	.	.	zcj.edf	RIGHT	4565	1880603	Full Trial Period	1876038	46	Trial: 46	1876038	125	ÕíÍ·	ÇÉ¿ËÁ¦	¸Ö±Ê	f	f
zcj	.	.	.	.	.	.	.	.	.	.	1	.	.	.	false	false	Message: -23ms	.	.	.	.	.	.	.	.	.	.	.	TRIALID 46	-23	.	.	zcj.edf	RIGHT	3706	1885541	Full Trial Period	1881835	47	Trial: 47	1881835	32	éÙ×Ó	ÐÓÈÊ	Î¢²¨Â¯	f	f
zcj	.	.	.	.	.	.	.	.	.	.	2	.	.	.	false	false	Message: -1ms	.	.	.	.	.	.	.	.	.	.	.	RECCFG CR 1000 2 0 R	-1	.	.	zcj.edf	RIGHT	3706	1885541	Full Trial Period	1881835	47	Trial: 47	1881835	32	éÙ×Ó	ÐÓÈÊ	Î¢²¨Â¯	f	f
zcj	.	.	.	.	.	.	.	.	.	.	3	.	.	.	false	false	Message: -1ms	.	.	.	.	.	.	.	.	.	.	.	ELCLCFG TOWER	-1	.	.	zcj.edf	RIGHT	3706	1885541	Full Trial Period	1881835	47	Trial: 47	1881835	32	éÙ×Ó	ÐÓÈÊ	Î¢²¨Â¯	f	f
zcj	.	.	.	.	.	.	.	.	.	.	4	.	.	.	false	false	Message: -1ms	.	.	.	.	.	.	.	.	.	.	.	GAZE_COORDS 0.00 0.00 1023.00 767.00	-1	.	.	zcj.edf	RIGHT	3706	1885541	Full Trial Period	1881835	47	Trial: 47	1881835	32	éÙ×Ó	ÐÓÈÊ	Î¢²¨Â¯	f	f
zcj	.	.	.	.	.	.	.	.	.	.	5	.	.	.	false	false	Message: -1ms	.	.	.	.	.	.	.	.	.	.	.	THRESHOLDS R 87 216	-1	.	.	zcj.edf	RIGHT	3706	1885541	Full Trial Period	1881835	47	Trial: 47	1881835	32	éÙ×Ó	ÐÓÈÊ	Î¢²¨Â¯	f	f
zcj	.	.	.	.	.	.	.	.	.	.	6	.	.	.	false	false	Message: -1ms	.	.	.	.	.	.	.	.	.	.	.	ELCL_PROC CENTROID (3)	-1	.	.	zcj.edf	RIGHT	3706	1885541	Full Trial Period	1881835	47	Trial: 47	1881835	32	éÙ×Ó	ÐÓÈÊ	Î¢²¨Â¯	f	f
zcj	.	.	.	.	.	.	.	.	.	.	7	.	.	.	false	false	Message: -1ms	.	.	.	.	.	.	.	.	.	.	.	ELCL_PCR_PARAM 5 3.0	-1	.	.	zcj.edf	RIGHT	3706	1885541	Full Trial Period	1881835	47	Trial: 47	1881835	32	éÙ×Ó	ÐÓÈÊ	Î¢²¨Â¯	f	f
zcj	.	.	.	.	.	.	.	.	.	.	8	.	.	.	false	true	Message: 0ms	.	.	.	.	.	.	.	.	.	.	.	!MODE RECORD CR 1000 2 0 R	0	.	.	zcj.edf	RIGHT	3706	1885541	Full Trial Period	1881835	47	Trial: 47	1881835	32	éÙ×Ó	ÐÓÈÊ	Î¢²¨Â¯	f	f
zcj	.	.	.	.	240	246	1	7	160.00	393.50	9	.	.	.	false	false	Message: 52ms	.	.	.	.	.	.	.	.	.	.	.	SYNCTIME	52	160.00	393.50	zcj.edf	RIGHT	3706	1885541	Full Trial Period	1881835	47	Trial: 47	1881835	32	éÙ×Ó	ÐÓÈÊ	Î¢²¨Â¯	f	f
zcj	155	732	1	578	.	.	.	.	.	.	10	.	.	.	false	false	Message: 723ms	11.98	46.06	260	801	481.80	483.60	2	1037.90	542	140.60	373.10	INVISIBLE_BOUNDARY[1]	723	.	.	zcj.edf	RIGHT	3706	1885541	Full Trial Period	1881835	47	Trial: 47	1881835	32	éÙ×Ó	ÐÓÈÊ	Î¢²¨Â¯	f	f
zcj	155	732	1	578	.	.	.	.	.	.	11	.	.	.	false	false	Message: 727ms	11.98	46.06	260	801	481.80	483.60	2	1037.90	542	140.60	373.10	SYNCTIME	727	.	.	zcj.edf	RIGHT	3706	1885541	Full Trial Period	1881835	47	Trial: 47	1881835	32	éÙ×Ó	ÐÓÈÊ	Î¢²¨Â¯	f	f
zcj	.	.	.	.	.	.	.	.	.	.	12	.	.	.	false	false	Message: 1720ms	3.28	117.10	28	1733	811.60	376.60	6	200.80	1706	714.70	387.50	INVISIBLE_BOUNDARY[2]	1720	.	.	zcj.edf	RIGHT	3706	1885541	Full Trial Period	1881835	47	Trial: 47	1881835	32	éÙ×Ó	ÐÓÈÊ	Î¢²¨Â¯	f	f
zcj	.	.	.	.	.	.	.	.	.	.	13	.	.	.	false	false	Message: 1727ms	3.28	117.10	28	1733	811.60	376.60	6	200.80	1706	714.70	387.50	SYNCTIME	1727	.	.	zcj.edf	RIGHT	3706	1885541	Full Trial Period	1881835	47	Trial: 47	1881835	32	éÙ×Ó	ÐÓÈÊ	Î¢²¨Â¯	f	f
zcj	.	.	.	.	1022	3704	10	2683	879.30	426.80	14	.	.	.	false	false	Message: 3686ms	.	.	.	.	.	.	.	.	.	.	.	KEYBOARD	3686	879.30	426.80	zcj.edf	RIGHT	3706	1885541	Full Trial Period	1881835	47	Trial: 47	1881835	32	éÙ×Ó	ÐÓÈÊ	Î¢²¨Â¯	f	f
zcj	.	.	.	.	.	.	.	.	.	.	15	.	.	.	false	false	Message: 3749ms	.	.	.	.	.	.	.	.	.	.	.	TRIAL_RESULT 0	3749	.	.	zcj.edf	RIGHT	3706	1885541	Full Trial Period	1881835	47	Trial: 47	1881835	32	éÙ×Ó	ÐÓÈÊ	Î¢²¨Â¯	f	f
zcj	.	.	.	.	.	.	.	.	.	.	1	.	.	.	false	false	Message: -16ms	.	.	.	.	.	.	.	.	.	.	.	TRIALID 47	-16	.	.	zcj.edf	RIGHT	3148	1890117	Full Trial Period	1886969	48	Trial: 48	1886969	27	¸ÊÕá	ÂÖÌ¥	ÊÖïí	j	j
zcj	.	.	.	.	.	.	.	.	.	.	2	.	.	.	false	false	Message: -1ms	.	.	.	.	.	.	.	.	.	.	.	RECCFG CR 1000 2 0 R	-1	.	.	zcj.edf	RIGHT	3148	1890117	Full Trial Period	1886969	48	Trial: 48	1886969	27	¸ÊÕá	ÂÖÌ¥	ÊÖïí	j	j
zcj	.	.	.	.	.	.	.	.	.	.	3	.	.	.	false	false	Message: -1ms	.	.	.	.	.	.	.	.	.	.	.	ELCLCFG TOWER	-1	.	.	zcj.edf	RIGHT	3148	1890117	Full Trial Period	1886969	48	Trial: 48	1886969	27	¸ÊÕá	ÂÖÌ¥	ÊÖïí	j	j
zcj	.	.	.	.	.	.	.	.	.	.	4	.	.	.	false	false	Message: -1ms	.	.	.	.	.	.	.	.	.	.	.	GAZE_COORDS 0.00 0.00 1023.00 767.00	-1	.	.	zcj.edf	RIGHT	3148	1890117	Full Trial Period	1886969	48	Trial: 48	1886969	27	¸ÊÕá	ÂÖÌ¥	ÊÖïí	j	j
zcj	.	.	.	.	.	.	.	.	.	.	5	.	.	.	false	false	Message: -1ms	.	.	.	.	.	.	.	.	.	.	.	THRESHOLDS R 87 216	-1	.	.	zcj.edf	RIGHT	3148	1890117	Full Trial Period	1886969	48	Trial: 48	1886969	27	¸ÊÕá	ÂÖÌ¥	ÊÖïí	j	j
zcj	.	.	.	.	.	.	.	.	.	.	6	.	.	.	false	false	Message: -1ms	.	.	.	.	.	.	.	.	.	.	.	ELCL_PROC CENTROID (3)	-1	.	.	zcj.edf	RIGHT	3148	1890117	Full Trial Period	1886969	48	Trial: 48	1886969	27	¸ÊÕá	ÂÖÌ¥	ÊÖïí	j	j
zcj	.	.	.	.	.	.	.	.	.	.	7	.	.	.	false	false	Message: -1ms	.	.	.	.	.	.	.	.	.	.	.	ELCL_PCR_PARAM 5 3.0	-1	.	.	zcj.edf	RIGHT	3148	1890117	Full Trial Period	1886969	48	Trial: 48	1886969	27	¸ÊÕá	ÂÖÌ¥	ÊÖïí	j	j
zcj	.	.	.	.	.	.	.	.	.	.	8	.	.	.	false	true	Message: 0ms	.	.	.	.	.	.	.	.	.	.	.	!MODE RECORD CR 1000 2 0 R	0	.	.	zcj.edf	RIGHT	3148	1890117	Full Trial Period	1886969	48	Trial: 48	1886969	27	¸ÊÕá	ÂÖÌ¥	ÊÖïí	j	j
zcj	.	.	.	.	229	235	1	7	180.40	369.90	9	.	.	.	false	false	Message: 42ms	.	.	.	.	.	.	.	.	.	.	.	SYNCTIME	42	180.40	369.90	zcj.edf	RIGHT	3148	1890117	Full Trial Period	1886969	48	Trial: 48	1886969	27	¸ÊÕá	ÂÖÌ¥	ÊÖïí	j	j
zcj	.	.	.	.	.	.	.	.	.	.	10	.	.	.	false	false	Message: 615ms	10.20	204.01	50	632	478.80	393.40	3	378.70	583	176.00	384.10	INVISIBLE_BOUNDARY[1]	615	.	.	zcj.edf	RIGHT	3148	1890117	Full Trial Period	1886969	48	Trial: 48	1886969	27	¸ÊÕá	ÂÖÌ¥	ÊÖïí	j	j
zcj	.	.	.	.	.	.	.	.	.	.	11	.	.	.	false	false	Message: 626ms	10.20	204.01	50	632	478.80	393.40	3	378.70	583	176.00	384.10	SYNCTIME	626	.	.	zcj.edf	RIGHT	3148	1890117	Full Trial Period	1886969	48	Trial: 48	1886969	27	¸ÊÕá	ÂÖÌ¥	ÊÖïí	j	j
zcj	.	.	.	.	.	.	.	.	.	.	12	.	.	.	false	false	Message: 2415ms	7.46	31.09	240	2627	892.80	568.70	10	613.10	2388	864.20	345.50	INVISIBLE_BOUNDARY[2]	2415	.	.	zcj.edf	RIGHT	3148	1890117	Full Trial Period	1886969	48	Trial: 48	1886969	27	¸ÊÕá	ÂÖÌ¥	ÊÖïí	j	j
zcj	.	.	.	.	.	.	.	.	.	.	13	.	.	.	false	false	Message: 2425ms	7.46	31.09	240	2627	892.80	568.70	10	613.10	2388	864.20	345.50	SYNCTIME	2425	.	.	zcj.edf	RIGHT	3148	1890117	Full Trial Period	1886969	48	Trial: 48	1886969	27	¸ÊÕá	ÂÖÌ¥	ÊÖïí	j	j
zcj	.	.	.	.	440	3146	12	2707	898.50	459.60	14	.	.	.	false	false	Message: 3130ms	.	.	.	.	.	.	.	.	.	.	.	KEYBOARD	3130	898.50	459.60	zcj.edf	RIGHT	3148	1890117	Full Trial Period	1886969	48	Trial: 48	1886969	27	¸ÊÕá	ÂÖÌ¥	ÊÖïí	j	j
zcj	.	.	.	.	.	.	.	.	.	.	15	.	.	.	false	false	Message: 3192ms	.	.	.	.	.	.	.	.	.	.	.	TRIAL_RESULT 0	3192	.	.	zcj.edf	RIGHT	3148	1890117	Full Trial Period	1886969	48	Trial: 48	1886969	27	¸ÊÕá	ÂÖÌ¥	ÊÖïí	j	j
zcj	.	.	.	.	.	.	.	.	.	.	1	.	.	.	false	false	Message: -17ms	.	.	.	.	.	.	.	.	.	.	.	TRIALID 48	-17	.	.	zcj.edf	RIGHT	2652	1894388	Full Trial Period	1891736	49	Trial: 49	1891736	21	ÒÂ¼Ü	ÇúÆæ±ý	Í¼ÕÂ	j	j
zcj	.	.	.	.	.	.	.	.	.	.	2	.	.	.	false	false	Message: -1ms	.	.	.	.	.	.	.	.	.	.	.	RECCFG CR 1000 2 0 R	-1	.	.	zcj.edf	RIGHT	2652	1894388	Full Trial Period	1891736	49	Trial: 49	1891736	21	ÒÂ¼Ü	ÇúÆæ±ý	Í¼ÕÂ	j	j
zcj	.	.	.	.	.	.	.	.	.	.	3	.	.	.	false	false	Message: -1ms	.	.	.	.	.	.	.	.	.	.	.	ELCLCFG TOWER	-1	.	.	zcj.edf	RIGHT	2652	1894388	Full Trial Period	1891736	49	Trial: 49	1891736	21	ÒÂ¼Ü	ÇúÆæ±ý	Í¼ÕÂ	j	j
zcj	.	.	.	.	.	.	.	.	.	.	4	.	.	.	false	false	Message: -1ms	.	.	.	.	.	.	.	.	.	.	.	GAZE_COORDS 0.00 0.00 1023.00 767.00	-1	.	.	zcj.edf	RIGHT	2652	1894388	Full Trial Period	1891736	49	Trial: 49	1891736	21	ÒÂ¼Ü	ÇúÆæ±ý	Í¼ÕÂ	j	j
zcj	.	.	.	.	.	.	.	.	.	.	5	.	.	.	false	false	Message: -1ms	.	.	.	.	.	.	.	.	.	.	.	THRESHOLDS R 87 216	-1	.	.	zcj.edf	RIGHT	2652	1894388	Full Trial Period	1891736	49	Trial: 49	1891736	21	ÒÂ¼Ü	ÇúÆæ±ý	Í¼ÕÂ	j	j
zcj	.	.	.	.	.	.	.	.	.	.	6	.	.	.	false	false	Message: -1ms	.	.	.	.	.	.	.	.	.	.	.	ELCL_PROC CENTROID (3)	-1	.	.	zcj.edf	RIGHT	2652	1894388	Full Trial Period	1891736	49	Trial: 49	1891736	21	ÒÂ¼Ü	ÇúÆæ±ý	Í¼ÕÂ	j	j
zcj	.	.	.	.	.	.	.	.	.	.	7	.	.	.	false	false	Message: -1ms	.	.	.	.	.	.	.	.	.	.	.	ELCL_PCR_PARAM 5 3.0	-1	.	.	zcj.edf	RIGHT	2652	1894388	Full Trial Period	1891736	49	Trial: 49	1891736	21	ÒÂ¼Ü	ÇúÆæ±ý	Í¼ÕÂ	j	j
zcj	.	.	.	.	.	.	.	.	.	.	8	.	.	.	false	true	Message: 0ms	.	.	.	.	.	.	.	.	.	.	.	!MODE RECORD CR 1000 2 0 R	0	.	.	zcj.edf	RIGHT	2652	1894388	Full Trial Period	1891736	49	Trial: 49	1891736	21	ÒÂ¼Ü	ÇúÆæ±ý	Í¼ÕÂ	j	j
zcj	.	.	.	.	238	244	1	7	165.60	382.20	9	.	.	.	false	false	Message: 41ms	.	.	.	.	.	.	.	.	.	.	.	SYNCTIME	41	165.60	382.20	zcj.edf	RIGHT	2652	1894388	Full Trial Period	1891736	49	Trial: 49	1891736	21	ÒÂ¼Ü	ÇúÆæ±ý	Í¼ÕÂ	j	j
zcj	.	.	.	.	.	.	.	.	.	.	10	.	.	.	false	false	Message: 432ms	10.34	40.38	256	500	434.10	531.40	1	928.70	245	164.70	378.60	INVISIBLE_BOUNDARY[1]	432	.	.	zcj.edf	RIGHT	2652	1894388	Full Trial Period	1891736	49	Trial: 49	1891736	21	ÒÂ¼Ü	ÇúÆæ±ý	Í¼ÕÂ	j	j
zcj	.	.	.	.	.	.	.	.	.	.	11	.	.	.	false	false	Message: 441ms	10.34	40.38	256	500	434.10	531.40	1	928.70	245	164.70	378.60	SYNCTIME	441	.	.	zcj.edf	RIGHT	2652	1894388	Full Trial Period	1891736	49	Trial: 49	1891736	21	ÒÂ¼Ü	ÇúÆæ±ý	Í¼ÕÂ	j	j
zcj	.	.	.	.	.	.	.	.	.	.	12	.	.	.	false	false	Message: 1801ms	3.66	15.64	234	2008	874.90	472.90	6	836.30	1775	856.80	365.80	INVISIBLE_BOUNDARY[2]	1801	.	.	zcj.edf	RIGHT	2652	1894388	Full Trial Period	1891736	49	Trial: 49	1891736	21	ÒÂ¼Ü	ÇúÆæ±ý	Í¼ÕÂ	j	j
zcj	.	.	.	.	.	.	.	.	.	.	13	.	.	.	false	false	Message: 1807ms	3.66	15.64	234	2008	874.90	472.90	6	836.30	1775	856.80	365.80	SYNCTIME	1807	.	.	zcj.edf	RIGHT	2652	1894388	Full Trial Period	1891736	49	Trial: 49	1891736	21	ÒÂ¼Ü	ÇúÆæ±ý	Í¼ÕÂ	j	j
zcj	.	.	.	.	377	2650	8	2274	903.60	363.50	14	.	.	.	false	false	Message: 2634ms	.	.	.	.	.	.	.	.	.	.	.	KEYBOARD	2634	903.60	363.50	zcj.edf	RIGHT	2652	1894388	Full Trial Period	1891736	49	Trial: 49	1891736	21	ÒÂ¼Ü	ÇúÆæ±ý	Í¼ÕÂ	j	j
zcj	.	.	.	.	.	.	.	.	.	.	15	.	.	.	false	false	Message: 2691ms	.	.	.	.	.	.	.	.	.	.	.	TRIAL_RESULT 0	2691	.	.	zcj.edf	RIGHT	2652	1894388	Full Trial Period	1891736	49	Trial: 49	1891736	21	ÒÂ¼Ü	ÇúÆæ±ý	Í¼ÕÂ	j	j
zcj	.	.	.	.	.	.	.	.	.	.	1	.	.	.	false	false	Message: -22ms	.	.	.	.	.	.	.	.	.	.	.	TRIALID 49	-22	.	.	zcj.edf	RIGHT	4131	1900038	Full Trial Period	1895907	50	Trial: 50	1895907	83	Îü¹Ü	»ð²ñ	ÑÀÇ©	j	j
zcj	.	.	.	.	.	.	.	.	.	.	2	.	.	.	false	false	Message: -1ms	.	.	.	.	.	.	.	.	.	.	.	RECCFG CR 1000 2 0 R	-1	.	.	zcj.edf	RIGHT	4131	1900038	Full Trial Period	1895907	50	Trial: 50	1895907	83	Îü¹Ü	»ð²ñ	ÑÀÇ©	j	j
zcj	.	.	.	.	.	.	.	.	.	.	3	.	.	.	false	false	Message: -1ms	.	.	.	.	.	.	.	.	.	.	.	ELCLCFG TOWER	-1	.	.	zcj.edf	RIGHT	4131	1900038	Full Trial Period	1895907	50	Trial: 50	1895907	83	Îü¹Ü	»ð²ñ	ÑÀÇ©	j	j
zcj	.	.	.	.	.	.	.	.	.	.	4	.	.	.	false	false	Message: -1ms	.	.	.	.	.	.	.	.	.	.	.	GAZE_COORDS 0.00 0.00 1023.00 767.00	-1	.	.	zcj.edf	RIGHT	4131	1900038	Full Trial Period	1895907	50	Trial: 50	1895907	83	Îü¹Ü	»ð²ñ	ÑÀÇ©	j	j
zcj	.	.	.	.	.	.	.	.	.	.	5	.	.	.	false	false	Message: -1ms	.	.	.	.	.	.	.	.	.	.	.	THRESHOLDS R 87 216	-1	.	.	zcj.edf	RIGHT	4131	1900038	Full Trial Period	1895907	50	Trial: 50	1895907	83	Îü¹Ü	»ð²ñ	ÑÀÇ©	j	j
zcj	.	.	.	.	.	.	.	.	.	.	6	.	.	.	false	false	Message: -1ms	.	.	.	.	.	.	.	.	.	.	.	ELCL_PROC CENTROID (3)	-1	.	.	zcj.edf	RIGHT	4131	1900038	Full Trial Period	1895907	50	Trial: 50	1895907	83	Îü¹Ü	»ð²ñ	ÑÀÇ©	j	j
zcj	.	.	.	.	.	.	.	.	.	.	7	.	.	.	false	false	Message: -1ms	.	.	.	.	.	.	.	.	.	.	.	ELCL_PCR_PARAM 5 3.0	-1	.	.	zcj.edf	RIGHT	4131	1900038	Full Trial Period	1895907	50	Trial: 50	1895907	83	Îü¹Ü	»ð²ñ	ÑÀÇ©	j	j
zcj	.	.	.	.	.	.	.	.	.	.	8	.	.	.	false	true	Message: 0ms	.	.	.	.	.	.	.	.	.	.	.	!MODE RECORD CR 1000 2 0 R	0	.	.	zcj.edf	RIGHT	4131	1900038	Full Trial Period	1895907	50	Trial: 50	1895907	83	Îü¹Ü	»ð²ñ	ÑÀÇ©	j	j
zcj	.	.	.	.	232	238	1	7	177.50	391.10	9	.	.	.	false	false	Message: 44ms	.	.	.	.	.	.	.	.	.	.	.	SYNCTIME	44	177.50	391.10	zcj.edf	RIGHT	4131	1900038	Full Trial Period	1895907	50	Trial: 50	1895907	83	Îü¹Ü	»ð²ñ	ÑÀÇ©	j	j
zcj	.	.	.	.	.	.	.	.	.	.	10	.	.	.	false	false	Message: 801ms	3.22	128.99	25	810	440.00	369.80	3	243.80	786	348.80	393.50	INVISIBLE_BOUNDARY[1]	801	.	.	zcj.edf	RIGHT	4131	1900038	Full Trial Period	1895907	50	Trial: 50	1895907	83	Îü¹Ü	»ð²ñ	ÑÀÇ©	j	j
zcj	.	.	.	.	163	973	4	811	446.40	373.00	11	.	.	.	false	false	Message: 811ms	.	.	.	.	.	.	.	.	.	.	.	SYNCTIME	811	.	.	zcj.edf	RIGHT	4131	1900038	Full Trial Period	1895907	50	Trial: 50	1895907	83	Îü¹Ü	»ð²ñ	ÑÀÇ©	j	j
zcj	.	.	.	.	.	.	.	.	.	.	12	.	.	.	false	false	Message: 2473ms	7.67	28.31	271	2708	905.70	579.60	9	700.50	2438	830.00	360.10	INVISIBLE_BOUNDARY[2]	2473	.	.	zcj.edf	RIGHT	4131	1900038	Full Trial Period	1895907	50	Trial: 50	1895907	83	Îü¹Ü	»ð²ñ	ÑÀÇ©	j	j
zcj	.	.	.	.	.	.	.	.	.	.	13	.	.	.	false	false	Message: 2477ms	7.67	28.31	271	2708	905.70	579.60	9	700.50	2438	830.00	360.10	SYNCTIME	2477	.	.	zcj.edf	RIGHT	4131	1900038	Full Trial Period	1895907	50	Trial: 50	1895907	83	Îü¹Ü	»ð²ñ	ÑÀÇ©	j	j
zcj	.	.	.	.	108	4129	14	4022	901.30	444.10	14	.	.	.	false	false	Message: 4112ms	.	.	.	.	.	.	.	.	.	.	.	KEYBOARD	4112	901.30	444.10	zcj.edf	RIGHT	4131	1900038	Full Trial Period	1895907	50	Trial: 50	1895907	83	Îü¹Ü	»ð²ñ	ÑÀÇ©	j	j
zcj	.	.	.	.	.	.	.	.	.	.	15	.	.	.	false	false	Message: 4173ms	.	.	.	.	.	.	.	.	.	.	.	TRIAL_RESULT 0	4173	.	.	zcj.edf	RIGHT	4131	1900038	Full Trial Period	1895907	50	Trial: 50	1895907	83	Îü¹Ü	»ð²ñ	ÑÀÇ©	j	j
zcj	.	.	.	.	.	.	.	.	.	.	1	.	.	.	false	false	Message: -17ms	.	.	.	.	.	.	.	.	.	.	.	TRIALID 50	-17	.	.	zcj.edf	RIGHT	3129	1904405	Full Trial Period	1901276	51	Trial: 51	1901276	144	ÌÝ×Ó	ÆË¿ËÅÆ	Ð¡Ïª	f	f
zcj	.	.	.	.	.	.	.	.	.	.	2	.	.	.	false	false	Message: -1ms	.	.	.	.	.	.	.	.	.	.	.	RECCFG CR 1000 2 0 R	-1	.	.	zcj.edf	RIGHT	3129	1904405	Full Trial Period	1901276	51	Trial: 51	1901276	144	ÌÝ×Ó	ÆË¿ËÅÆ	Ð¡Ïª	f	f
zcj	.	.	.	.	.	.	.	.	.	.	3	.	.	.	false	false	Message: -1ms	.	.	.	.	.	.	.	.	.	.	.	ELCLCFG TOWER	-1	.	.	zcj.edf	RIGHT	3129	1904405	Full Trial Period	1901276	51	Trial: 51	1901276	144	ÌÝ×Ó	ÆË¿ËÅÆ	Ð¡Ïª	f	f
zcj	.	.	.	.	.	.	.	.	.	.	4	.	.	.	false	false	Message: -1ms	.	.	.	.	.	.	.	.	.	.	.	GAZE_COORDS 0.00 0.00 1023.00 767.00	-1	.	.	zcj.edf	RIGHT	3129	1904405	Full Trial Period	1901276	51	Trial: 51	1901276	144	ÌÝ×Ó	ÆË¿ËÅÆ	Ð¡Ïª	f	f
zcj	.	.	.	.	.	.	.	.	.	.	5	.	.	.	false	false	Message: -1ms	.	.	.	.	.	.	.	.	.	.	.	THRESHOLDS R 87 216	-1	.	.	zcj.edf	RIGHT	3129	1904405	Full Trial Period	1901276	51	Trial: 51	1901276	144	ÌÝ×Ó	ÆË¿ËÅÆ	Ð¡Ïª	f	f
zcj	.	.	.	.	.	.	.	.	.	.	6	.	.	.	false	false	Message: -1ms	.	.	.	.	.	.	.	.	.	.	.	ELCL_PROC CENTROID (3)	-1	.	.	zcj.edf	RIGHT	3129	1904405	Full Trial Period	1901276	51	Trial: 51	1901276	144	ÌÝ×Ó	ÆË¿ËÅÆ	Ð¡Ïª	f	f
zcj	.	.	.	.	.	.	.	.	.	.	7	.	.	.	false	false	Message: -1ms	.	.	.	.	.	.	.	.	.	.	.	ELCL_PCR_PARAM 5 3.0	-1	.	.	zcj.edf	RIGHT	3129	1904405	Full Trial Period	1901276	51	Trial: 51	1901276	144	ÌÝ×Ó	ÆË¿ËÅÆ	Ð¡Ïª	f	f
zcj	.	.	.	.	.	.	.	.	.	.	8	.	.	.	false	true	Message: 0ms	.	.	.	.	.	.	.	.	.	.	.	!MODE RECORD CR 1000 2 0 R	0	.	.	zcj.edf	RIGHT	3129	1904405	Full Trial Period	1901276	51	Trial: 51	1901276	144	ÌÝ×Ó	ÆË¿ËÅÆ	Ð¡Ïª	f	f
zcj	.	.	.	.	204	210	1	7	153.30	377.90	9	.	.	.	false	false	Message: 41ms	.	.	.	.	.	.	.	.	.	.	.	SYNCTIME	41	153.30	377.90	zcj.edf	RIGHT	3129	1904405	Full Trial Period	1901276	51	Trial: 51	1901276	144	ÌÝ×Ó	ÆË¿ËÅÆ	Ð¡Ïª	f	f
zcj	.	.	.	.	228	1196	4	969	429.50	382.00	10	.	.	.	false	false	Message: 1084ms	.	.	.	.	.	.	.	.	.	.	.	INVISIBLE_BOUNDARY[1]	1084	429.50	382.00	zcj.edf	RIGHT	3129	1904405	Full Trial Period	1901276	51	Trial: 51	1901276	144	ÌÝ×Ó	ÆË¿ËÅÆ	Ð¡Ïª	f	f
zcj	.	.	.	.	228	1196	4	969	429.50	382.00	11	.	.	.	false	false	Message: 1091ms	.	.	.	.	.	.	.	.	.	.	.	SYNCTIME	1091	429.50	382.00	zcj.edf	RIGHT	3129	1904405	Full Trial Period	1901276	51	Trial: 51	1901276	144	ÌÝ×Ó	ÆË¿ËÅÆ	Ð¡Ïª	f	f
zcj	.	.	.	.	302	2310	7	2009	826.00	375.40	12	.	.	.	false	false	Message: 2267ms	.	.	.	.	.	.	.	.	.	.	.	INVISIBLE_BOUNDARY[2]	2267	826.00	375.40	zcj.edf	RIGHT	3129	1904405	Full Trial Period	1901276	51	Trial: 51	1901276	144	ÌÝ×Ó	ÆË¿ËÅÆ	Ð¡Ïª	f	f
zcj	.	.	.	.	302	2310	7	2009	826.00	375.40	13	.	.	.	false	false	Message: 2274ms	.	.	.	.	.	.	.	.	.	.	.	SYNCTIME	2274	826.00	375.40	zcj.edf	RIGHT	3129	1904405	Full Trial Period	1901276	51	Trial: 51	1901276	144	ÌÝ×Ó	ÆË¿ËÅÆ	Ð¡Ïª	f	f
zcj	.	.	.	.	.	.	.	.	.	.	14	.	.	.	false	false	Message: 3111ms	8.45	14.74	573	3127	855.10	603.50	9	578.80	2555	888.60	349.30	KEYBOARD	3111	.	.	zcj.edf	RIGHT	3129	1904405	Full Trial Period	1901276	51	Trial: 51	1901276	144	ÌÝ×Ó	ÆË¿ËÅÆ	Ð¡Ïª	f	f
zcj	.	.	.	.	.	.	.	.	.	.	15	.	.	.	false	false	Message: 3171ms	.	.	.	.	.	.	.	.	.	.	.	TRIAL_RESULT 0	3171	.	.	zcj.edf	RIGHT	3129	1904405	Full Trial Period	1901276	51	Trial: 51	1901276	144	ÌÝ×Ó	ÆË¿ËÅÆ	Ð¡Ïª	f	f
zcj	.	.	.	.	.	.	.	.	.	.	1	.	.	.	false	false	Message: -20ms	.	.	.	.	.	.	.	.	.	.	.	TRIALID 51	-20	.	.	zcj.edf	RIGHT	4780	1912158	Full Trial Period	1907378	52	Trial: 52	1907378	57	ÆË¿ËÅÆ	»ð¾æ	ÌðÍ²	f	j
zcj	.	.	.	.	.	.	.	.	.	.	2	.	.	.	false	false	Message: -1ms	.	.	.	.	.	.	.	.	.	.	.	RECCFG CR 1000 2 0 R	-1	.	.	zcj.edf	RIGHT	4780	1912158	Full Trial Period	1907378	52	Trial: 52	1907378	57	ÆË¿ËÅÆ	»ð¾æ	ÌðÍ²	f	j
zcj	.	.	.	.	.	.	.	.	.	.	3	.	.	.	false	false	Message: -1ms	.	.	.	.	.	.	.	.	.	.	.	ELCLCFG TOWER	-1	.	.	zcj.edf	RIGHT	4780	1912158	Full Trial Period	1907378	52	Trial: 52	1907378	57	ÆË¿ËÅÆ	»ð¾æ	ÌðÍ²	f	j
zcj	.	.	.	.	.	.	.	.	.	.	4	.	.	.	false	false	Message: -1ms	.	.	.	.	.	.	.	.	.	.	.	GAZE_COORDS 0.00 0.00 1023.00 767.00	-1	.	.	zcj.edf	RIGHT	4780	1912158	Full Trial Period	1907378	52	Trial: 52	1907378	57	ÆË¿ËÅÆ	»ð¾æ	ÌðÍ²	f	j
zcj	.	.	.	.	.	.	.	.	.	.	5	.	.	.	false	false	Message: -1ms	.	.	.	.	.	.	.	.	.	.	.	THRESHOLDS R 87 216	-1	.	.	zcj.edf	RIGHT	4780	1912158	Full Trial Period	1907378	52	Trial: 52	1907378	57	ÆË¿ËÅÆ	»ð¾æ	ÌðÍ²	f	j
zcj	.	.	.	.	.	.	.	.	.	.	6	.	.	.	false	false	Message: -1ms	.	.	.	.	.	.	.	.	.	.	.	ELCL_PROC CENTROID (3)	-1	.	.	zcj.edf	RIGHT	4780	1912158	Full Trial Period	1907378	52	Trial: 52	1907378	57	ÆË¿ËÅÆ	»ð¾æ	ÌðÍ²	f	j
zcj	.	.	.	.	.	.	.	.	.	.	7	.	.	.	false	false	Message: -1ms	.	.	.	.	.	.	.	.	.	.	.	ELCL_PCR_PARAM 5 3.0	-1	.	.	zcj.edf	RIGHT	4780	1912158	Full Trial Period	1907378	52	Trial: 52	1907378	57	ÆË¿ËÅÆ	»ð¾æ	ÌðÍ²	f	j
zcj	.	.	.	.	.	.	.	.	.	.	8	.	.	.	false	true	Message: 0ms	.	.	.	.	.	.	.	.	.	.	.	!MODE RECORD CR 1000 2 0 R	0	.	.	zcj.edf	RIGHT	4780	1912158	Full Trial Period	1907378	52	Trial: 52	1907378	57	ÆË¿ËÅÆ	»ð¾æ	ÌðÍ²	f	j
zcj	.	.	.	.	241	247	1	7	169.50	376.70	9	.	.	.	false	false	Message: 46ms	.	.	.	.	.	.	.	.	.	.	.	SYNCTIME	46	169.50	376.70	zcj.edf	RIGHT	4780	1912158	Full Trial Period	1907378	52	Trial: 52	1907378	57	ÆË¿ËÅÆ	»ð¾æ	ÌðÍ²	f	j
zcj	.	.	.	.	.	.	.	.	.	.	10	.	.	.	false	false	Message: 649ms	6.56	187.45	35	660	462.10	442.20	3	364.10	626	268.40	463.20	INVISIBLE_BOUNDARY[1]	649	.	.	zcj.edf	RIGHT	4780	1912158	Full Trial Period	1907378	52	Trial: 52	1907378	57	ÆË¿ËÅÆ	»ð¾æ	ÌðÍ²	f	j
zcj	.	.	.	.	.	.	.	.	.	.	11	.	.	.	false	false	Message: 655ms	6.56	187.45	35	660	462.10	442.20	3	364.10	626	268.40	463.20	SYNCTIME	655	.	.	zcj.edf	RIGHT	4780	1912158	Full Trial Period	1907378	52	Trial: 52	1907378	57	ÆË¿ËÅÆ	»ð¾æ	ÌðÍ²	f	j
zcj	.	.	.	.	.	.	.	.	.	.	12	.	.	.	false	false	Message: 2872ms	3.10	11.88	261	3105	872.90	449.10	10	641.70	2845	848.20	360.80	INVISIBLE_BOUNDARY[2]	2872	.	.	zcj.edf	RIGHT	4780	1912158	Full Trial Period	1907378	52	Trial: 52	1907378	57	ÆË¿ËÅÆ	»ð¾æ	ÌðÍ²	f	j
zcj	.	.	.	.	.	.	.	.	.	.	13	.	.	.	false	false	Message: 2879ms	3.10	11.88	261	3105	872.90	449.10	10	641.70	2845	848.20	360.80	SYNCTIME	2879	.	.	zcj.edf	RIGHT	4780	1912158	Full Trial Period	1907378	52	Trial: 52	1907378	57	ÆË¿ËÅÆ	»ð¾æ	ÌðÍ²	f	j
zcj	122	4779	5	4658	.	.	.	.	.	.	14	.	.	.	false	false	Message: 4761ms	9.06	53.27	170	4779	896.40	698.10	14	550.90	4610	885.80	415.30	KEYBOARD	4761	.	.	zcj.edf	RIGHT	4780	1912158	Full Trial Period	1907378	52	Trial: 52	1907378	57	ÆË¿ËÅÆ	»ð¾æ	ÌðÍ²	f	j
zcj	.	.	.	.	.	.	.	.	.	.	15	.	.	.	false	false	Message: 4820ms	.	.	.	.	.	.	.	.	.	.	.	TRIAL_RESULT 0	4820	.	.	zcj.edf	RIGHT	4780	1912158	Full Trial Period	1907378	52	Trial: 52	1907378	57	ÆË¿ËÅÆ	»ð¾æ	ÌðÍ²	f	j
zcj	.	.	.	.	.	.	.	.	.	.	1	.	.	.	false	false	Message: -19ms	.	.	.	.	.	.	.	.	.	.	.	TRIALID 52	-19	.	.	zcj.edf	RIGHT	5467	1919110	Full Trial Period	1913643	53	Trial: 53	1913643	142	ÄûÃÊ	·ÊÔí	¶ú»ú	f	f
zcj	.	.	.	.	.	.	.	.	.	.	2	.	.	.	false	false	Message: -1ms	.	.	.	.	.	.	.	.	.	.	.	RECCFG CR 1000 2 0 R	-1	.	.	zcj.edf	RIGHT	5467	1919110	Full Trial Period	1913643	53	Trial: 53	1913643	142	ÄûÃÊ	·ÊÔí	¶ú»ú	f	f
zcj	.	.	.	.	.	.	.	.	.	.	3	.	.	.	false	false	Message: -1ms	.	.	.	.	.	.	.	.	.	.	.	ELCLCFG TOWER	-1	.	.	zcj.edf	RIGHT	5467	1919110	Full Trial Period	1913643	53	Trial: 53	1913643	142	ÄûÃÊ	·ÊÔí	¶ú»ú	f	f
zcj	.	.	.	.	.	.	.	.	.	.	4	.	.	.	false	false	Message: -1ms	.	.	.	.	.	.	.	.	.	.	.	GAZE_COORDS 0.00 0.00 1023.00 767.00	-1	.	.	zcj.edf	RIGHT	5467	1919110	Full Trial Period	1913643	53	Trial: 53	1913643	142	ÄûÃÊ	·ÊÔí	¶ú»ú	f	f
zcj	.	.	.	.	.	.	.	.	.	.	5	.	.	.	false	false	Message: -1ms	.	.	.	.	.	.	.	.	.	.	.	THRESHOLDS R 87 216	-1	.	.	zcj.edf	RIGHT	5467	1919110	Full Trial Period	1913643	53	Trial: 53	1913643	142	ÄûÃÊ	·ÊÔí	¶ú»ú	f	f
zcj	.	.	.	.	.	.	.	.	.	.	6	.	.	.	false	false	Message: -1ms	.	.	.	.	.	.	.	.	.	.	.	ELCL_PROC CENTROID (3)	-1	.	.	zcj.edf	RIGHT	5467	1919110	Full Trial Period	1913643	53	Trial: 53	1913643	142	ÄûÃÊ	·ÊÔí	¶ú»ú	f	f
zcj	.	.	.	.	.	.	.	.	.	.	7	.	.	.	false	false	Message: -1ms	.	.	.	.	.	.	.	.	.	.	.	ELCL_PCR_PARAM 5 3.0	-1	.	.	zcj.edf	RIGHT	5467	1919110	Full Trial Period	1913643	53	Trial: 53	1913643	142	ÄûÃÊ	·ÊÔí	¶ú»ú	f	f
zcj	.	.	.	.	.	.	.	.	.	.	8	.	.	.	false	true	Message: 0ms	.	.	.	.	.	.	.	.	.	.	.	!MODE RECORD CR 1000 2 0 R	0	.	.	zcj.edf	RIGHT	5467	1919110	Full Trial Period	1913643	53	Trial: 53	1913643	142	ÄûÃÊ	·ÊÔí	¶ú»ú	f	f
zcj	156	190	1	35	.	.	.	.	.	.	9	.	.	.	false	false	Message: 47ms	.	.	.	.	.	.	.	.	.	.	.	SYNCTIME	47	.	.	zcj.edf	RIGHT	5467	1919110	Full Trial Period	1913643	53	Trial: 53	1913643	142	ÄûÃÊ	·ÊÔí	¶ú»ú	f	f
zcj	.	.	.	.	241	877	3	637	433.70	382.50	10	.	.	.	false	false	Message: 753ms	.	.	.	.	.	.	.	.	.	.	.	INVISIBLE_BOUNDARY[1]	753	433.70	382.50	zcj.edf	RIGHT	5467	1919110	Full Trial Period	1913643	53	Trial: 53	1913643	142	ÄûÃÊ	·ÊÔí	¶ú»ú	f	f
zcj	.	.	.	.	241	877	3	637	433.70	382.50	11	.	.	.	false	false	Message: 764ms	.	.	.	.	.	.	.	.	.	.	.	SYNCTIME	764	433.70	382.50	zcj.edf	RIGHT	5467	1919110	Full Trial Period	1913643	53	Trial: 53	1913643	142	ÄûÃÊ	·ÊÔí	¶ú»ú	f	f
zcj	.	.	.	.	.	.	.	.	.	.	12	.	.	.	false	false	Message: 2770ms	6.09	27.05	225	2967	875.80	526.00	9	867.30	2743	847.70	346.70	INVISIBLE_BOUNDARY[2]	2770	.	.	zcj.edf	RIGHT	5467	1919110	Full Trial Period	1913643	53	Trial: 53	1913643	142	ÄûÃÊ	·ÊÔí	¶ú»ú	f	f
zcj	.	.	.	.	.	.	.	.	.	.	13	.	.	.	false	false	Message: 2780ms	6.09	27.05	225	2967	875.80	526.00	9	867.30	2743	847.70	346.70	SYNCTIME	2780	.	.	zcj.edf	RIGHT	5467	1919110	Full Trial Period	1913643	53	Trial: 53	1913643	142	ÄûÃÊ	·ÊÔí	¶ú»ú	f	f
zcj	.	.	.	.	74	5465	15	5392	116.50	521.90	14	.	.	.	false	false	Message: 5449ms	.	.	.	.	.	.	.	.	.	.	.	KEYBOARD	5449	116.50	521.90	zcj.edf	RIGHT	5467	1919110	Full Trial Period	1913643	53	Trial: 53	1913643	142	ÄûÃÊ	·ÊÔí	¶ú»ú	f	f
zcj	.	.	.	.	.	.	.	.	.	.	15	.	.	.	false	false	Message: 5509ms	.	.	.	.	.	.	.	.	.	.	.	TRIAL_RESULT 0	5509	.	.	zcj.edf	RIGHT	5467	1919110	Full Trial Period	1913643	53	Trial: 53	1913643	142	ÄûÃÊ	·ÊÔí	¶ú»ú	f	f
zcj	.	.	.	.	.	.	.	.	.	.	1	.	.	.	false	false	Message: -15ms	.	.	.	.	.	.	.	.	.	.	.	TRIALID 53	-15	.	.	zcj.edf	RIGHT	5287	1925800	Full Trial Period	1920513	54	Trial: 54	1920513	145	ÁïÁïÇò	Ã¢¹û	ÌðÍ²	f	f
zcj	.	.	.	.	.	.	.	.	.	.	2	.	.	.	false	false	Message: -1ms	.	.	.	.	.	.	.	.	.	.	.	RECCFG CR 1000 2 0 R	-1	.	.	zcj.edf	RIGHT	5287	1925800	Full Trial Period	1920513	54	Trial: 54	1920513	145	ÁïÁïÇò	Ã¢¹û	ÌðÍ²	f	f
zcj	.	.	.	.	.	.	.	.	.	.	3	.	.	.	false	false	Message: -1ms	.	.	.	.	.	.	.	.	.	.	.	ELCLCFG TOWER	-1	.	.	zcj.edf	RIGHT	5287	1925800	Full Trial Period	1920513	54	Trial: 54	1920513	145	ÁïÁïÇò	Ã¢¹û	ÌðÍ²	f	f
zcj	.	.	.	.	.	.	.	.	.	.	4	.	.	.	false	false	Message: -1ms	.	.	.	.	.	.	.	.	.	.	.	GAZE_COORDS 0.00 0.00 1023.00 767.00	-1	.	.	zcj.edf	RIGHT	5287	1925800	Full Trial Period	1920513	54	Trial: 54	1920513	145	ÁïÁïÇò	Ã¢¹û	ÌðÍ²	f	f
zcj	.	.	.	.	.	.	.	.	.	.	5	.	.	.	false	false	Message: -1ms	.	.	.	.	.	.	.	.	.	.	.	THRESHOLDS R 87 216	-1	.	.	zcj.edf	RIGHT	5287	1925800	Full Trial Period	1920513	54	Trial: 54	1920513	145	ÁïÁïÇò	Ã¢¹û	ÌðÍ²	f	f
zcj	.	.	.	.	.	.	.	.	.	.	6	.	.	.	false	false	Message: -1ms	.	.	.	.	.	.	.	.	.	.	.	ELCL_PROC CENTROID (3)	-1	.	.	zcj.edf	RIGHT	5287	1925800	Full Trial Period	1920513	54	Trial: 54	1920513	145	ÁïÁïÇò	Ã¢¹û	ÌðÍ²	f	f
zcj	.	.	.	.	.	.	.	.	.	.	7	.	.	.	false	false	Message: -1ms	.	.	.	.	.	.	.	.	.	.	.	ELCL_PCR_PARAM 5 3.0	-1	.	.	zcj.edf	RIGHT	5287	1925800	Full Trial Period	1920513	54	Trial: 54	1920513	145	ÁïÁïÇò	Ã¢¹û	ÌðÍ²	f	f
zcj	.	.	.	.	.	.	.	.	.	.	8	.	.	.	false	true	Message: 0ms	.	.	.	.	.	.	.	.	.	.	.	!MODE RECORD CR 1000 2 0 R	0	.	.	zcj.edf	RIGHT	5287	1925800	Full Trial Period	1920513	54	Trial: 54	1920513	145	ÁïÁïÇò	Ã¢¹û	ÌðÍ²	f	f
zcj	.	.	.	.	278	284	1	7	157.90	385.00	9	.	.	.	false	false	Message: 42ms	.	.	.	.	.	.	.	.	.	.	.	SYNCTIME	42	157.90	385.00	zcj.edf	RIGHT	5287	1925800	Full Trial Period	1920513	54	Trial: 54	1920513	145	ÁïÁïÇò	Ã¢¹û	ÌðÍ²	f	f
zcj	.	.	.	.	.	.	.	.	.	.	10	.	.	.	false	false	Message: 1520ms	6.02	24.79	243	1755	542.60	543.80	4	990.30	1513	470.60	381.70	INVISIBLE_BOUNDARY[1]	1520	.	.	zcj.edf	RIGHT	5287	1925800	Full Trial Period	1920513	54	Trial: 54	1920513	145	ÁïÁïÇò	Ã¢¹û	ÌðÍ²	f	f
zcj	.	.	.	.	.	.	.	.	.	.	11	.	.	.	false	false	Message: 1526ms	6.02	24.79	243	1755	542.60	543.80	4	990.30	1513	470.60	381.70	SYNCTIME	1526	.	.	zcj.edf	RIGHT	5287	1925800	Full Trial Period	1920513	54	Trial: 54	1920513	145	ÁïÁïÇò	Ã¢¹û	ÌðÍ²	f	f
zcj	.	.	.	.	.	.	.	.	.	.	12	.	.	.	false	false	Message: 4007ms	7.52	40.19	187	4176	869.90	586.10	13	681.10	3990	880.70	359.00	INVISIBLE_BOUNDARY[2]	4007	.	.	zcj.edf	RIGHT	5287	1925800	Full Trial Period	1920513	54	Trial: 54	1920513	145	ÁïÁïÇò	Ã¢¹û	ÌðÍ²	f	f
zcj	.	.	.	.	.	.	.	.	.	.	13	.	.	.	false	false	Message: 4017ms	7.52	40.19	187	4176	869.90	586.10	13	681.10	3990	880.70	359.00	SYNCTIME	4017	.	.	zcj.edf	RIGHT	5287	1925800	Full Trial Period	1920513	54	Trial: 54	1920513	145	ÁïÁïÇò	Ã¢¹û	ÌðÍ²	f	f
zcj	.	.	.	.	158	5285	17	5128	864.10	451.30	14	.	.	.	false	false	Message: 5268ms	.	.	.	.	.	.	.	.	.	.	.	KEYBOARD	5268	864.10	451.30	zcj.edf	RIGHT	5287	1925800	Full Trial Period	1920513	54	Trial: 54	1920513	145	ÁïÁïÇò	Ã¢¹û	ÌðÍ²	f	f
zcj	.	.	.	.	.	.	.	.	.	.	15	.	.	.	false	false	Message: 5329ms	.	.	.	.	.	.	.	.	.	.	.	TRIAL_RESULT 0	5329	.	.	zcj.edf	RIGHT	5287	1925800	Full Trial Period	1920513	54	Trial: 54	1920513	145	ÁïÁïÇò	Ã¢¹û	ÌðÍ²	f	f
zcj	.	.	.	.	.	.	.	.	.	.	1	.	.	.	false	false	Message: -16ms	.	.	.	.	.	.	.	.	.	.	.	TRIALID 54	-16	.	.	zcj.edf	RIGHT	3829	1930983	Full Trial Period	1927154	55	Trial: 55	1927154	26	¹þÃÜ¹Ï	ÂÖÌ¥	¸ÊÕá	f	f
zcj	.	.	.	.	.	.	.	.	.	.	2	.	.	.	false	false	Message: -1ms	.	.	.	.	.	.	.	.	.	.	.	RECCFG CR 1000 2 0 R	-1	.	.	zcj.edf	RIGHT	3829	1930983	Full Trial Period	1927154	55	Trial: 55	1927154	26	¹þÃÜ¹Ï	ÂÖÌ¥	¸ÊÕá	f	f
zcj	.	.	.	.	.	.	.	.	.	.	3	.	.	.	false	false	Message: -1ms	.	.	.	.	.	.	.	.	.	.	.	ELCLCFG TOWER	-1	.	.	zcj.edf	RIGHT	3829	1930983	Full Trial Period	1927154	55	Trial: 55	1927154	26	¹þÃÜ¹Ï	ÂÖÌ¥	¸ÊÕá	f	f
zcj	.	.	.	.	.	.	.	.	.	.	4	.	.	.	false	false	Message: -1ms	.	.	.	.	.	.	.	.	.	.	.	GAZE_COORDS 0.00 0.00 1023.00 767.00	-1	.	.	zcj.edf	RIGHT	3829	1930983	Full Trial Period	1927154	55	Trial: 55	1927154	26	¹þÃÜ¹Ï	ÂÖÌ¥	¸ÊÕá	f	f
zcj	.	.	.	.	.	.	.	.	.	.	5	.	.	.	false	false	Message: -1ms	.	.	.	.	.	.	.	.	.	.	.	THRESHOLDS R 87 216	-1	.	.	zcj.edf	RIGHT	3829	1930983	Full Trial Period	1927154	55	Trial: 55	1927154	26	¹þÃÜ¹Ï	ÂÖÌ¥	¸ÊÕá	f	f
zcj	.	.	.	.	.	.	.	.	.	.	6	.	.	.	false	false	Message: -1ms	.	.	.	.	.	.	.	.	.	.	.	ELCL_PROC CENTROID (3)	-1	.	.	zcj.edf	RIGHT	3829	1930983	Full Trial Period	1927154	55	Trial: 55	1927154	26	¹þÃÜ¹Ï	ÂÖÌ¥	¸ÊÕá	f	f
zcj	.	.	.	.	.	.	.	.	.	.	7	.	.	.	false	false	Message: -1ms	.	.	.	.	.	.	.	.	.	.	.	ELCL_PCR_PARAM 5 3.0	-1	.	.	zcj.edf	RIGHT	3829	1930983	Full Trial Period	1927154	55	Trial: 55	1927154	26	¹þÃÜ¹Ï	ÂÖÌ¥	¸ÊÕá	f	f
zcj	.	.	.	.	.	.	.	.	.	.	8	.	.	.	false	true	Message: 0ms	.	.	.	.	.	.	.	.	.	.	.	!MODE RECORD CR 1000 2 0 R	0	.	.	zcj.edf	RIGHT	3829	1930983	Full Trial Period	1927154	55	Trial: 55	1927154	26	¹þÃÜ¹Ï	ÂÖÌ¥	¸ÊÕá	f	f
zcj	.	.	.	.	225	231	1	7	139.00	401.40	9	.	.	.	false	false	Message: 50ms	.	.	.	.	.	.	.	.	.	.	.	SYNCTIME	50	139.00	401.40	zcj.edf	RIGHT	3829	1930983	Full Trial Period	1927154	55	Trial: 55	1927154	26	¹þÃÜ¹Ï	ÂÖÌ¥	¸ÊÕá	f	f
zcj	.	.	.	.	.	.	.	.	.	.	10	.	.	.	false	false	Message: 1673ms	4.15	19.78	210	1837	487.30	397.60	5	755.20	1628	366.60	385.80	INVISIBLE_BOUNDARY[1]	1673	.	.	zcj.edf	RIGHT	3829	1930983	Full Trial Period	1927154	55	Trial: 55	1927154	26	¹þÃÜ¹Ï	ÂÖÌ¥	¸ÊÕá	f	f
zcj	84	1761	2	1678	.	.	.	.	.	.	11	.	.	.	false	false	Message: 1684ms	4.15	19.78	210	1837	487.30	397.60	5	755.20	1628	366.60	385.80	SYNCTIME	1684	.	.	zcj.edf	RIGHT	3829	1930983	Full Trial Period	1927154	55	Trial: 55	1927154	26	¹þÃÜ¹Ï	ÂÖÌ¥	¸ÊÕá	f	f
zcj	.	.	.	.	.	.	.	.	.	.	12	.	.	.	false	false	Message: 2891ms	7.37	27.72	266	3140	876.20	593.00	9	851.60	2875	852.40	370.80	INVISIBLE_BOUNDARY[2]	2891	.	.	zcj.edf	RIGHT	3829	1930983	Full Trial Period	1927154	55	Trial: 55	1927154	26	¹þÃÜ¹Ï	ÂÖÌ¥	¸ÊÕá	f	f
zcj	.	.	.	.	.	.	.	.	.	.	13	.	.	.	false	false	Message: 2900ms	7.37	27.72	266	3140	876.20	593.00	9	851.60	2875	852.40	370.80	SYNCTIME	2900	.	.	zcj.edf	RIGHT	3829	1930983	Full Trial Period	1927154	55	Trial: 55	1927154	26	¹þÃÜ¹Ï	ÂÖÌ¥	¸ÊÕá	f	f
zcj	.	.	.	.	526	3827	11	3302	913.60	412.70	14	.	.	.	false	false	Message: 3811ms	.	.	.	.	.	.	.	.	.	.	.	KEYBOARD	3811	913.60	412.70	zcj.edf	RIGHT	3829	1930983	Full Trial Period	1927154	55	Trial: 55	1927154	26	¹þÃÜ¹Ï	ÂÖÌ¥	¸ÊÕá	f	f
zcj	.	.	.	.	.	.	.	.	.	.	15	.	.	.	false	false	Message: 3873ms	.	.	.	.	.	.	.	.	.	.	.	TRIAL_RESULT 0	3873	.	.	zcj.edf	RIGHT	3829	1930983	Full Trial Period	1927154	55	Trial: 55	1927154	26	¹þÃÜ¹Ï	ÂÖÌ¥	¸ÊÕá	f	f
zcj	.	.	.	.	.	.	.	.	.	.	1	.	.	.	false	false	Message: -18ms	.	.	.	.	.	.	.	.	.	.	.	TRIALID 55	-18	.	.	zcj.edf	RIGHT	2842	1935056	Full Trial Period	1932214	56	Trial: 56	1932214	93	ÅûÈø	ºôÀ²È¦	Ìú»·	j	j
zcj	.	.	.	.	.	.	.	.	.	.	2	.	.	.	false	false	Message: -1ms	.	.	.	.	.	.	.	.	.	.	.	RECCFG CR 1000 2 0 R	-1	.	.	zcj.edf	RIGHT	2842	1935056	Full Trial Period	1932214	56	Trial: 56	1932214	93	ÅûÈø	ºôÀ²È¦	Ìú»·	j	j
zcj	.	.	.	.	.	.	.	.	.	.	3	.	.	.	false	false	Message: -1ms	.	.	.	.	.	.	.	.	.	.	.	ELCLCFG TOWER	-1	.	.	zcj.edf	RIGHT	2842	1935056	Full Trial Period	1932214	56	Trial: 56	1932214	93	ÅûÈø	ºôÀ²È¦	Ìú»·	j	j
zcj	.	.	.	.	.	.	.	.	.	.	4	.	.	.	false	false	Message: -1ms	.	.	.	.	.	.	.	.	.	.	.	GAZE_COORDS 0.00 0.00 1023.00 767.00	-1	.	.	zcj.edf	RIGHT	2842	1935056	Full Trial Period	1932214	56	Trial: 56	1932214	93	ÅûÈø	ºôÀ²È¦	Ìú»·	j	j
zcj	.	.	.	.	.	.	.	.	.	.	5	.	.	.	false	false	Message: -1ms	.	.	.	.	.	.	.	.	.	.	.	THRESHOLDS R 87 216	-1	.	.	zcj.edf	RIGHT	2842	1935056	Full Trial Period	1932214	56	Trial: 56	1932214	93	ÅûÈø	ºôÀ²È¦	Ìú»·	j	j
zcj	.	.	.	.	.	.	.	.	.	.	6	.	.	.	false	false	Message: -1ms	.	.	.	.	.	.	.	.	.	.	.	ELCL_PROC CENTROID (3)	-1	.	.	zcj.edf	RIGHT	2842	1935056	Full Trial Period	1932214	56	Trial: 56	1932214	93	ÅûÈø	ºôÀ²È¦	Ìú»·	j	j
zcj	.	.	.	.	.	.	.	.	.	.	7	.	.	.	false	false	Message: -1ms	.	.	.	.	.	.	.	.	.	.	.	ELCL_PCR_PARAM 5 3.0	-1	.	.	zcj.edf	RIGHT	2842	1935056	Full Trial Period	1932214	56	Trial: 56	1932214	93	ÅûÈø	ºôÀ²È¦	Ìú»·	j	j
zcj	.	.	.	.	.	.	.	.	.	.	8	.	.	.	false	true	Message: 0ms	.	.	.	.	.	.	.	.	.	.	.	!MODE RECORD CR 1000 2 0 R	0	.	.	zcj.edf	RIGHT	2842	1935056	Full Trial Period	1932214	56	Trial: 56	1932214	93	ÅûÈø	ºôÀ²È¦	Ìú»·	j	j
zcj	.	.	.	.	277	283	1	7	147.80	391.50	9	.	.	.	false	false	Message: 39ms	.	.	.	.	.	.	.	.	.	.	.	SYNCTIME	39	147.80	391.50	zcj.edf	RIGHT	2842	1935056	Full Trial Period	1932214	56	Trial: 56	1932214	93	ÅûÈø	ºôÀ²È¦	Ìú»·	j	j
zcj	.	.	.	.	.	.	.	.	.	.	10	.	.	.	false	false	Message: 462ms	10.50	46.44	226	509	427.80	527.60	1	854.70	284	147.10	383.40	INVISIBLE_BOUNDARY[1]	462	.	.	zcj.edf	RIGHT	2842	1935056	Full Trial Period	1932214	56	Trial: 56	1932214	93	ÅûÈø	ºôÀ²È¦	Ìú»·	j	j
zcj	.	.	.	.	.	.	.	.	.	.	11	.	.	.	false	false	Message: 465ms	10.50	46.44	226	509	427.80	527.60	1	854.70	284	147.10	383.40	SYNCTIME	465	.	.	zcj.edf	RIGHT	2842	1935056	Full Trial Period	1932214	56	Trial: 56	1932214	93	ÅûÈø	ºôÀ²È¦	Ìú»·	j	j
zcj	.	.	.	.	181	1342	5	1162	791.80	387.00	12	.	.	.	false	false	Message: 1202ms	.	.	.	.	.	.	.	.	.	.	.	INVISIBLE_BOUNDARY[2]	1202	791.80	387.00	zcj.edf	RIGHT	2842	1935056	Full Trial Period	1932214	56	Trial: 56	1932214	93	ÅûÈø	ºôÀ²È¦	Ìú»·	j	j
zcj	.	.	.	.	181	1342	5	1162	791.80	387.00	13	.	.	.	false	false	Message: 1206ms	.	.	.	.	.	.	.	.	.	.	.	SYNCTIME	1206	791.80	387.00	zcj.edf	RIGHT	2842	1935056	Full Trial Period	1932214	56	Trial: 56	1932214	93	ÅûÈø	ºôÀ²È¦	Ìú»·	j	j
zcj	.	.	.	.	.	.	.	.	.	.	14	.	.	.	false	false	Message: 2823ms	12.90	163.31	79	2840	907.00	396.70	9	342.50	2762	941.90	810.00	KEYBOARD	2823	.	.	zcj.edf	RIGHT	2842	1935056	Full Trial Period	1932214	56	Trial: 56	1932214	93	ÅûÈø	ºôÀ²È¦	Ìú»·	j	j
zcj	.	.	.	.	.	.	.	.	.	.	15	.	.	.	false	false	Message: 2882ms	.	.	.	.	.	.	.	.	.	.	.	TRIAL_RESULT 0	2882	.	.	zcj.edf	RIGHT	2842	1935056	Full Trial Period	1932214	56	Trial: 56	1932214	93	ÅûÈø	ºôÀ²È¦	Ìú»·	j	j
zcj	.	.	.	.	.	.	.	.	.	.	1	.	.	.	false	false	Message: -52ms	.	.	.	.	.	.	.	.	.	.	.	TRIALID 56	-52	.	.	zcj.edf	RIGHT	4182	1940704	Full Trial Period	1936522	57	Trial: 57	1936522	14	ÁïÁïÇò	ÊÁ×Ó	ÔÂ±ý	j	j
zcj	.	.	.	.	.	.	.	.	.	.	2	.	.	.	false	false	Message: -1ms	.	.	.	.	.	.	.	.	.	.	.	RECCFG CR 1000 2 0 R	-1	.	.	zcj.edf	RIGHT	4182	1940704	Full Trial Period	1936522	57	Trial: 57	1936522	14	ÁïÁïÇò	ÊÁ×Ó	ÔÂ±ý	j	j
zcj	.	.	.	.	.	.	.	.	.	.	3	.	.	.	false	false	Message: -1ms	.	.	.	.	.	.	.	.	.	.	.	ELCLCFG TOWER	-1	.	.	zcj.edf	RIGHT	4182	1940704	Full Trial Period	1936522	57	Trial: 57	1936522	14	ÁïÁïÇò	ÊÁ×Ó	ÔÂ±ý	j	j
zcj	.	.	.	.	.	.	.	.	.	.	4	.	.	.	false	false	Message: -1ms	.	.	.	.	.	.	.	.	.	.	.	GAZE_COORDS 0.00 0.00 1023.00 767.00	-1	.	.	zcj.edf	RIGHT	4182	1940704	Full Trial Period	1936522	57	Trial: 57	1936522	14	ÁïÁïÇò	ÊÁ×Ó	ÔÂ±ý	j	j
zcj	.	.	.	.	.	.	.	.	.	.	5	.	.	.	false	false	Message: -1ms	.	.	.	.	.	.	.	.	.	.	.	THRESHOLDS R 87 216	-1	.	.	zcj.edf	RIGHT	4182	1940704	Full Trial Period	1936522	57	Trial: 57	1936522	14	ÁïÁïÇò	ÊÁ×Ó	ÔÂ±ý	j	j
zcj	.	.	.	.	.	.	.	.	.	.	6	.	.	.	false	false	Message: -1ms	.	.	.	.	.	.	.	.	.	.	.	ELCL_PROC CENTROID (3)	-1	.	.	zcj.edf	RIGHT	4182	1940704	Full Trial Period	1936522	57	Trial: 57	1936522	14	ÁïÁïÇò	ÊÁ×Ó	ÔÂ±ý	j	j
zcj	.	.	.	.	.	.	.	.	.	.	7	.	.	.	false	false	Message: -1ms	.	.	.	.	.	.	.	.	.	.	.	ELCL_PCR_PARAM 5 3.0	-1	.	.	zcj.edf	RIGHT	4182	1940704	Full Trial Period	1936522	57	Trial: 57	1936522	14	ÁïÁïÇò	ÊÁ×Ó	ÔÂ±ý	j	j
zcj	.	.	.	.	.	.	.	.	.	.	8	.	.	.	false	true	Message: 0ms	.	.	.	.	.	.	.	.	.	.	.	!MODE RECORD CR 1000 2 0 R	0	.	.	zcj.edf	RIGHT	4182	1940704	Full Trial Period	1936522	57	Trial: 57	1936522	14	ÁïÁïÇò	ÊÁ×Ó	ÔÂ±ý	j	j
zcj	.	.	.	.	435	441	1	7	149.80	383.10	9	.	.	.	false	false	Message: 40ms	.	.	.	.	.	.	.	.	.	.	.	SYNCTIME	40	149.80	383.10	zcj.edf	RIGHT	4182	1940704	Full Trial Period	1936522	57	Trial: 57	1936522	14	ÁïÁïÇò	ÊÁ×Ó	ÔÂ±ý	j	j
zcj	.	.	.	.	.	.	.	.	.	.	10	.	.	.	false	false	Message: 649ms	10.45	209.06	50	660	513.40	385.10	2	408.40	611	204.60	378.20	INVISIBLE_BOUNDARY[1]	649	.	.	zcj.edf	RIGHT	4182	1940704	Full Trial Period	1936522	57	Trial: 57	1936522	14	ÁïÁïÇò	ÊÁ×Ó	ÔÂ±ý	j	j
zcj	.	.	.	.	.	.	.	.	.	.	11	.	.	.	false	false	Message: 656ms	10.45	209.06	50	660	513.40	385.10	2	408.40	611	204.60	378.20	SYNCTIME	656	.	.	zcj.edf	RIGHT	4182	1940704	Full Trial Period	1936522	57	Trial: 57	1936522	14	ÁïÁïÇò	ÊÁ×Ó	ÔÂ±ý	j	j
zcj	.	.	.	.	.	.	.	.	.	.	12	.	.	.	false	false	Message: 3052ms	5.64	30.81	183	3205	895.20	522.00	7	728.50	3023	885.60	353.40	INVISIBLE_BOUNDARY[2]	3052	.	.	zcj.edf	RIGHT	4182	1940704	Full Trial Period	1936522	57	Trial: 57	1936522	14	ÁïÁïÇò	ÊÁ×Ó	ÔÂ±ý	j	j
zcj	.	.	.	.	.	.	.	.	.	.	13	.	.	.	false	false	Message: 3055ms	5.64	30.81	183	3205	895.20	522.00	7	728.50	3023	885.60	353.40	SYNCTIME	3055	.	.	zcj.edf	RIGHT	4182	1940704	Full Trial Period	1936522	57	Trial: 57	1936522	14	ÁïÁïÇò	ÊÁ×Ó	ÔÂ±ý	j	j
zcj	.	.	.	.	211	4180	9	3970	881.20	495.10	14	.	.	.	false	false	Message: 4163ms	.	.	.	.	.	.	.	.	.	.	.	KEYBOARD	4163	881.20	495.10	zcj.edf	RIGHT	4182	1940704	Full Trial Period	1936522	57	Trial: 57	1936522	14	ÁïÁïÇò	ÊÁ×Ó	ÔÂ±ý	j	j
zcj	.	.	.	.	.	.	.	.	.	.	15	.	.	.	false	false	Message: 4228ms	.	.	.	.	.	.	.	.	.	.	.	TRIAL_RESULT 0	4228	.	.	zcj.edf	RIGHT	4182	1940704	Full Trial Period	1936522	57	Trial: 57	1936522	14	ÁïÁïÇò	ÊÁ×Ó	ÔÂ±ý	j	j
zcj	.	.	.	.	.	.	.	.	.	.	1	.	.	.	false	false	Message: -17ms	.	.	.	.	.	.	.	.	.	.	.	TRIALID 57	-17	.	.	zcj.edf	RIGHT	3598	1945792	Full Trial Period	1942194	58	Trial: 58	1942194	48	ÏÉÈËÕÆ	ÏîÁ´	Å¦¿Û	j	j
zcj	.	.	.	.	.	.	.	.	.	.	2	.	.	.	false	false	Message: -1ms	.	.	.	.	.	.	.	.	.	.	.	RECCFG CR 1000 2 0 R	-1	.	.	zcj.edf	RIGHT	3598	1945792	Full Trial Period	1942194	58	Trial: 58	1942194	48	ÏÉÈËÕÆ	ÏîÁ´	Å¦¿Û	j	j
zcj	.	.	.	.	.	.	.	.	.	.	3	.	.	.	false	false	Message: -1ms	.	.	.	.	.	.	.	.	.	.	.	ELCLCFG TOWER	-1	.	.	zcj.edf	RIGHT	3598	1945792	Full Trial Period	1942194	58	Trial: 58	1942194	48	ÏÉÈËÕÆ	ÏîÁ´	Å¦¿Û	j	j
zcj	.	.	.	.	.	.	.	.	.	.	4	.	.	.	false	false	Message: -1ms	.	.	.	.	.	.	.	.	.	.	.	GAZE_COORDS 0.00 0.00 1023.00 767.00	-1	.	.	zcj.edf	RIGHT	3598	1945792	Full Trial Period	1942194	58	Trial: 58	1942194	48	ÏÉÈËÕÆ	ÏîÁ´	Å¦¿Û	j	j
zcj	.	.	.	.	.	.	.	.	.	.	5	.	.	.	false	false	Message: -1ms	.	.	.	.	.	.	.	.	.	.	.	THRESHOLDS R 87 216	-1	.	.	zcj.edf	RIGHT	3598	1945792	Full Trial Period	1942194	58	Trial: 58	1942194	48	ÏÉÈËÕÆ	ÏîÁ´	Å¦¿Û	j	j
zcj	.	.	.	.	.	.	.	.	.	.	6	.	.	.	false	false	Message: -1ms	.	.	.	.	.	.	.	.	.	.	.	ELCL_PROC CENTROID (3)	-1	.	.	zcj.edf	RIGHT	3598	1945792	Full Trial Period	1942194	58	Trial: 58	1942194	48	ÏÉÈËÕÆ	ÏîÁ´	Å¦¿Û	j	j
zcj	.	.	.	.	.	.	.	.	.	.	7	.	.	.	false	false	Message: -1ms	.	.	.	.	.	.	.	.	.	.	.	ELCL_PCR_PARAM 5 3.0	-1	.	.	zcj.edf	RIGHT	3598	1945792	Full Trial Period	1942194	58	Trial: 58	1942194	48	ÏÉÈËÕÆ	ÏîÁ´	Å¦¿Û	j	j
zcj	.	.	.	.	.	.	.	.	.	.	8	.	.	.	false	true	Message: 0ms	.	.	.	.	.	.	.	.	.	.	.	!MODE RECORD CR 1000 2 0 R	0	.	.	zcj.edf	RIGHT	3598	1945792	Full Trial Period	1942194	58	Trial: 58	1942194	48	ÏÉÈËÕÆ	ÏîÁ´	Å¦¿Û	j	j
zcj	.	.	.	.	461	467	1	7	152.10	367.20	9	.	.	.	false	false	Message: 41ms	.	.	.	.	.	.	.	.	.	.	.	SYNCTIME	41	152.10	367.20	zcj.edf	RIGHT	3598	1945792	Full Trial Period	1942194	58	Trial: 58	1942194	48	ÏÉÈËÕÆ	ÏîÁ´	Å¦¿Û	j	j
zcj	.	.	.	.	.	.	.	.	.	.	10	.	.	.	false	false	Message: 1893ms	4.24	19.56	217	2094	508.00	488.70	6	866.70	1878	482.70	367.80	INVISIBLE_BOUNDARY[1]	1893	.	.	zcj.edf	RIGHT	3598	1945792	Full Trial Period	1942194	58	Trial: 58	1942194	48	ÏÉÈËÕÆ	ÏîÁ´	Å¦¿Û	j	j
zcj	.	.	.	.	.	.	.	.	.	.	11	.	.	.	false	false	Message: 1899ms	4.24	19.56	217	2094	508.00	488.70	6	866.70	1878	482.70	367.80	SYNCTIME	1899	.	.	zcj.edf	RIGHT	3598	1945792	Full Trial Period	1942194	58	Trial: 58	1942194	48	ÏÉÈËÕÆ	ÏîÁ´	Å¦¿Û	j	j
zcj	.	.	.	.	.	.	.	.	.	.	12	.	.	.	false	false	Message: 2718ms	9.56	33.68	284	2797	800.70	417.90	8	891.90	2514	522.50	368.90	INVISIBLE_BOUNDARY[2]	2718	.	.	zcj.edf	RIGHT	3598	1945792	Full Trial Period	1942194	58	Trial: 58	1942194	48	ÏÉÈËÕÆ	ÏîÁ´	Å¦¿Û	j	j
zcj	.	.	.	.	.	.	.	.	.	.	13	.	.	.	false	false	Message: 2724ms	9.56	33.68	284	2797	800.70	417.90	8	891.90	2514	522.50	368.90	SYNCTIME	2724	.	.	zcj.edf	RIGHT	3598	1945792	Full Trial Period	1942194	58	Trial: 58	1942194	48	ÏÉÈËÕÆ	ÏîÁ´	Å¦¿Û	j	j
zcj	.	.	.	.	.	.	.	.	.	.	14	.	.	.	false	false	Message: 3580ms	0.10	0.81	123	3596	872.90	335.10	12	96.00	3474	872.70	332.20	KEYBOARD	3580	.	.	zcj.edf	RIGHT	3598	1945792	Full Trial Period	1942194	58	Trial: 58	1942194	48	ÏÉÈËÕÆ	ÏîÁ´	Å¦¿Û	j	j
zcj	.	.	.	.	.	.	.	.	.	.	15	.	.	.	false	false	Message: 3641ms	.	.	.	.	.	.	.	.	.	.	.	TRIAL_RESULT 0	3641	.	.	zcj.edf	RIGHT	3598	1945792	Full Trial Period	1942194	58	Trial: 58	1942194	48	ÏÉÈËÕÆ	ÏîÁ´	Å¦¿Û	j	j
zcj	.	.	.	.	.	.	.	.	.	.	1	.	.	.	false	false	Message: -521ms	.	.	.	.	.	.	.	.	.	.	.	TRIALID 58	-521	.	.	zcj.edf	RIGHT	4609	1952865	Full Trial Period	1948256	59	Trial: 59	1948256	120	Ä§·½	ÄÖÖÓ	´½¸à	f	f
zcj	.	.	.	.	.	.	.	.	.	.	2	.	.	.	false	false	Message: -1ms	.	.	.	.	.	.	.	.	.	.	.	RECCFG CR 1000 2 0 R	-1	.	.	zcj.edf	RIGHT	4609	1952865	Full Trial Period	1948256	59	Trial: 59	1948256	120	Ä§·½	ÄÖÖÓ	´½¸à	f	f
zcj	.	.	.	.	.	.	.	.	.	.	3	.	.	.	false	false	Message: -1ms	.	.	.	.	.	.	.	.	.	.	.	ELCLCFG TOWER	-1	.	.	zcj.edf	RIGHT	4609	1952865	Full Trial Period	1948256	59	Trial: 59	1948256	120	Ä§·½	ÄÖÖÓ	´½¸à	f	f
zcj	.	.	.	.	.	.	.	.	.	.	4	.	.	.	false	false	Message: -1ms	.	.	.	.	.	.	.	.	.	.	.	GAZE_COORDS 0.00 0.00 1023.00 767.00	-1	.	.	zcj.edf	RIGHT	4609	1952865	Full Trial Period	1948256	59	Trial: 59	1948256	120	Ä§·½	ÄÖÖÓ	´½¸à	f	f
zcj	.	.	.	.	.	.	.	.	.	.	5	.	.	.	false	false	Message: -1ms	.	.	.	.	.	.	.	.	.	.	.	THRESHOLDS R 87 216	-1	.	.	zcj.edf	RIGHT	4609	1952865	Full Trial Period	1948256	59	Trial: 59	1948256	120	Ä§·½	ÄÖÖÓ	´½¸à	f	f
zcj	.	.	.	.	.	.	.	.	.	.	6	.	.	.	false	false	Message: -1ms	.	.	.	.	.	.	.	.	.	.	.	ELCL_PROC CENTROID (3)	-1	.	.	zcj.edf	RIGHT	4609	1952865	Full Trial Period	1948256	59	Trial: 59	1948256	120	Ä§·½	ÄÖÖÓ	´½¸à	f	f
zcj	.	.	.	.	.	.	.	.	.	.	7	.	.	.	false	false	Message: -1ms	.	.	.	.	.	.	.	.	.	.	.	ELCL_PCR_PARAM 5 3.0	-1	.	.	zcj.edf	RIGHT	4609	1952865	Full Trial Period	1948256	59	Trial: 59	1948256	120	Ä§·½	ÄÖÖÓ	´½¸à	f	f
zcj	.	.	.	.	.	.	.	.	.	.	8	.	.	.	false	true	Message: 0ms	.	.	.	.	.	.	.	.	.	.	.	!MODE RECORD CR 1000 2 0 R	0	.	.	zcj.edf	RIGHT	4609	1952865	Full Trial Period	1948256	59	Trial: 59	1948256	120	Ä§·½	ÄÖÖÓ	´½¸à	f	f
zcj	.	.	.	.	389	395	1	7	157.50	373.50	9	.	.	.	false	false	Message: 45ms	.	.	.	.	.	.	.	.	.	.	.	SYNCTIME	45	157.50	373.50	zcj.edf	RIGHT	4609	1952865	Full Trial Period	1948256	59	Trial: 59	1948256	120	Ä§·½	ÄÖÖÓ	´½¸à	f	f
zcj	.	.	.	.	.	.	.	.	.	.	10	.	.	.	false	false	Message: 506ms	3.54	126.37	28	522	477.20	399.00	2	262.60	495	374.00	391.30	INVISIBLE_BOUNDARY[1]	506	.	.	zcj.edf	RIGHT	4609	1952865	Full Trial Period	1948256	59	Trial: 59	1948256	120	Ä§·½	ÄÖÖÓ	´½¸à	f	f
zcj	.	.	.	.	.	.	.	.	.	.	11	.	.	.	false	false	Message: 512ms	3.54	126.37	28	522	477.20	399.00	2	262.60	495	374.00	391.30	SYNCTIME	512	.	.	zcj.edf	RIGHT	4609	1952865	Full Trial Period	1948256	59	Trial: 59	1948256	120	Ä§·½	ÄÖÖÓ	´½¸à	f	f
zcj	.	.	.	.	.	.	.	.	.	.	12	.	.	.	false	false	Message: 2796ms	6.86	23.92	287	3011	883.80	535.90	9	817.20	2725	857.10	332.30	INVISIBLE_BOUNDARY[2]	2796	.	.	zcj.edf	RIGHT	4609	1952865	Full Trial Period	1948256	59	Trial: 59	1948256	120	Ä§·½	ÄÖÖÓ	´½¸à	f	f
zcj	.	.	.	.	.	.	.	.	.	.	13	.	.	.	false	false	Message: 2803ms	6.86	23.92	287	3011	883.80	535.90	9	817.20	2725	857.10	332.30	SYNCTIME	2803	.	.	zcj.edf	RIGHT	4609	1952865	Full Trial Period	1948256	59	Trial: 59	1948256	120	Ä§·½	ÄÖÖÓ	´½¸à	f	f
zcj	.	.	.	.	328	4607	13	4280	881.80	457.30	14	.	.	.	false	false	Message: 4590ms	.	.	.	.	.	.	.	.	.	.	.	KEYBOARD	4590	881.80	457.30	zcj.edf	RIGHT	4609	1952865	Full Trial Period	1948256	59	Trial: 59	1948256	120	Ä§·½	ÄÖÖÓ	´½¸à	f	f
zcj	.	.	.	.	.	.	.	.	.	.	15	.	.	.	false	false	Message: 4653ms	.	.	.	.	.	.	.	.	.	.	.	TRIAL_RESULT 0	4653	.	.	zcj.edf	RIGHT	4609	1952865	Full Trial Period	1948256	59	Trial: 59	1948256	120	Ä§·½	ÄÖÖÓ	´½¸à	f	f
zcj	.	.	.	.	.	.	.	.	.	.	1	.	.	.	false	false	Message: -17ms	.	.	.	.	.	.	.	.	.	.	.	TRIALID 59	-17	.	.	zcj.edf	RIGHT	3577	1957753	Full Trial Period	1954176	60	Trial: 60	1954176	130	Îü¹Ü	ÕëÍ²	³ß×Ó	f	f
zcj	.	.	.	.	.	.	.	.	.	.	2	.	.	.	false	false	Message: -1ms	.	.	.	.	.	.	.	.	.	.	.	RECCFG CR 1000 2 0 R	-1	.	.	zcj.edf	RIGHT	3577	1957753	Full Trial Period	1954176	60	Trial: 60	1954176	130	Îü¹Ü	ÕëÍ²	³ß×Ó	f	f
zcj	.	.	.	.	.	.	.	.	.	.	3	.	.	.	false	false	Message: -1ms	.	.	.	.	.	.	.	.	.	.	.	ELCLCFG TOWER	-1	.	.	zcj.edf	RIGHT	3577	1957753	Full Trial Period	1954176	60	Trial: 60	1954176	130	Îü¹Ü	ÕëÍ²	³ß×Ó	f	f
zcj	.	.	.	.	.	.	.	.	.	.	4	.	.	.	false	false	Message: -1ms	.	.	.	.	.	.	.	.	.	.	.	GAZE_COORDS 0.00 0.00 1023.00 767.00	-1	.	.	zcj.edf	RIGHT	3577	1957753	Full Trial Period	1954176	60	Trial: 60	1954176	130	Îü¹Ü	ÕëÍ²	³ß×Ó	f	f
zcj	.	.	.	.	.	.	.	.	.	.	5	.	.	.	false	false	Message: -1ms	.	.	.	.	.	.	.	.	.	.	.	THRESHOLDS R 87 216	-1	.	.	zcj.edf	RIGHT	3577	1957753	Full Trial Period	1954176	60	Trial: 60	1954176	130	Îü¹Ü	ÕëÍ²	³ß×Ó	f	f
zcj	.	.	.	.	.	.	.	.	.	.	6	.	.	.	false	false	Message: -1ms	.	.	.	.	.	.	.	.	.	.	.	ELCL_PROC CENTROID (3)	-1	.	.	zcj.edf	RIGHT	3577	1957753	Full Trial Period	1954176	60	Trial: 60	1954176	130	Îü¹Ü	ÕëÍ²	³ß×Ó	f	f
zcj	.	.	.	.	.	.	.	.	.	.	7	.	.	.	false	false	Message: -1ms	.	.	.	.	.	.	.	.	.	.	.	ELCL_PCR_PARAM 5 3.0	-1	.	.	zcj.edf	RIGHT	3577	1957753	Full Trial Period	1954176	60	Trial: 60	1954176	130	Îü¹Ü	ÕëÍ²	³ß×Ó	f	f
zcj	.	.	.	.	.	.	.	.	.	.	8	.	.	.	false	true	Message: 0ms	.	.	.	.	.	.	.	.	.	.	.	!MODE RECORD CR 1000 2 0 R	0	.	.	zcj.edf	RIGHT	3577	1957753	Full Trial Period	1954176	60	Trial: 60	1954176	130	Îü¹Ü	ÕëÍ²	³ß×Ó	f	f
zcj	.	.	.	.	324	330	1	7	156.70	379.90	9	.	.	.	false	false	Message: 49ms	.	.	.	.	.	.	.	.	.	.	.	SYNCTIME	49	156.70	379.90	zcj.edf	RIGHT	3577	1957753	Full Trial Period	1954176	60	Trial: 60	1954176	130	Îü¹Ü	ÕëÍ²	³ß×Ó	f	f
zcj	.	.	.	.	.	.	.	.	.	.	10	.	.	.	false	false	Message: 668ms	3.05	117.28	26	682	462.40	380.60	3	242.00	657	374.00	391.10	INVISIBLE_BOUNDARY[1]	668	.	.	zcj.edf	RIGHT	3577	1957753	Full Trial Period	1954176	60	Trial: 60	1954176	130	Îü¹Ü	ÕëÍ²	³ß×Ó	f	f
zcj	.	.	.	.	.	.	.	.	.	.	11	.	.	.	false	false	Message: 674ms	3.05	117.28	26	682	462.40	380.60	3	242.00	657	374.00	391.10	SYNCTIME	674	.	.	zcj.edf	RIGHT	3577	1957753	Full Trial Period	1954176	60	Trial: 60	1954176	130	Îü¹Ü	ÕëÍ²	³ß×Ó	f	f
zcj	.	.	.	.	.	.	.	.	.	.	12	.	.	.	false	false	Message: 2341ms	8.31	30.22	275	2594	877.30	592.50	8	811.20	2320	871.40	341.20	INVISIBLE_BOUNDARY[2]	2341	.	.	zcj.edf	RIGHT	3577	1957753	Full Trial Period	1954176	60	Trial: 60	1954176	130	Îü¹Ü	ÕëÍ²	³ß×Ó	f	f
zcj	.	.	.	.	.	.	.	.	.	.	13	.	.	.	false	false	Message: 2348ms	8.31	30.22	275	2594	877.30	592.50	8	811.20	2320	871.40	341.20	SYNCTIME	2348	.	.	zcj.edf	RIGHT	3577	1957753	Full Trial Period	1954176	60	Trial: 60	1954176	130	Îü¹Ü	ÕëÍ²	³ß×Ó	f	f
zcj	32	3576	3	3545	.	.	.	.	.	.	14	.	.	.	false	false	Message: 3559ms	.	.	99	3576	.	.	12	705.00	3478	883.30	378.20	KEYBOARD	3559	.	.	zcj.edf	RIGHT	3577	1957753	Full Trial Period	1954176	60	Trial: 60	1954176	130	Îü¹Ü	ÕëÍ²	³ß×Ó	f	f
zcj	.	.	.	.	.	.	.	.	.	.	15	.	.	.	false	false	Message: 3616ms	.	.	.	.	.	.	.	.	.	.	.	TRIAL_RESULT 0	3616	.	.	zcj.edf	RIGHT	3577	1957753	Full Trial Period	1954176	60	Trial: 60	1954176	130	Îü¹Ü	ÕëÍ²	³ß×Ó	f	f
zcj	.	.	.	.	.	.	.	.	.	.	1	.	.	.	false	false	Message: -17ms	.	.	.	.	.	.	.	.	.	.	.	TRIALID 60	-17	.	.	zcj.edf	RIGHT	5580	1964705	Full Trial Period	1959125	61	Trial: 61	1959125	112	±´¿Ç	ÉÈ×Ó	µ°¸â	f	j
zcj	.	.	.	.	.	.	.	.	.	.	2	.	.	.	false	false	Message: -1ms	.	.	.	.	.	.	.	.	.	.	.	RECCFG CR 1000 2 0 R	-1	.	.	zcj.edf	RIGHT	5580	1964705	Full Trial Period	1959125	61	Trial: 61	1959125	112	±´¿Ç	ÉÈ×Ó	µ°¸â	f	j
zcj	.	.	.	.	.	.	.	.	.	.	3	.	.	.	false	false	Message: -1ms	.	.	.	.	.	.	.	.	.	.	.	ELCLCFG TOWER	-1	.	.	zcj.edf	RIGHT	5580	1964705	Full Trial Period	1959125	61	Trial: 61	1959125	112	±´¿Ç	ÉÈ×Ó	µ°¸â	f	j
zcj	.	.	.	.	.	.	.	.	.	.	4	.	.	.	false	false	Message: -1ms	.	.	.	.	.	.	.	.	.	.	.	GAZE_COORDS 0.00 0.00 1023.00 767.00	-1	.	.	zcj.edf	RIGHT	5580	1964705	Full Trial Period	1959125	61	Trial: 61	1959125	112	±´¿Ç	ÉÈ×Ó	µ°¸â	f	j
zcj	.	.	.	.	.	.	.	.	.	.	5	.	.	.	false	false	Message: -1ms	.	.	.	.	.	.	.	.	.	.	.	THRESHOLDS R 87 216	-1	.	.	zcj.edf	RIGHT	5580	1964705	Full Trial Period	1959125	61	Trial: 61	1959125	112	±´¿Ç	ÉÈ×Ó	µ°¸â	f	j
zcj	.	.	.	.	.	.	.	.	.	.	6	.	.	.	false	false	Message: -1ms	.	.	.	.	.	.	.	.	.	.	.	ELCL_PROC CENTROID (3)	-1	.	.	zcj.edf	RIGHT	5580	1964705	Full Trial Period	1959125	61	Trial: 61	1959125	112	±´¿Ç	ÉÈ×Ó	µ°¸â	f	j
zcj	.	.	.	.	.	.	.	.	.	.	7	.	.	.	false	false	Message: -1ms	.	.	.	.	.	.	.	.	.	.	.	ELCL_PCR_PARAM 5 3.0	-1	.	.	zcj.edf	RIGHT	5580	1964705	Full Trial Period	1959125	61	Trial: 61	1959125	112	±´¿Ç	ÉÈ×Ó	µ°¸â	f	j
zcj	.	.	.	.	.	.	.	.	.	.	8	.	.	.	false	true	Message: 0ms	.	.	.	.	.	.	.	.	.	.	.	!MODE RECORD CR 1000 2 0 R	0	.	.	zcj.edf	RIGHT	5580	1964705	Full Trial Period	1959125	61	Trial: 61	1959125	112	±´¿Ç	ÉÈ×Ó	µ°¸â	f	j
zcj	.	.	.	.	306	312	1	7	155.30	372.80	9	.	.	.	false	false	Message: 41ms	.	.	.	.	.	.	.	.	.	.	.	SYNCTIME	41	155.30	372.80	zcj.edf	RIGHT	5580	1964705	Full Trial Period	1959125	61	Trial: 61	1959125	112	±´¿Ç	ÉÈ×Ó	µ°¸â	f	j
zcj	.	.	.	.	.	.	.	.	.	.	10	.	.	.	false	false	Message: 938ms	9.94	198.71	50	960	524.00	385.70	2	349.40	911	230.90	386.30	INVISIBLE_BOUNDARY[1]	938	.	.	zcj.edf	RIGHT	5580	1964705	Full Trial Period	1959125	61	Trial: 61	1959125	112	±´¿Ç	ÉÈ×Ó	µ°¸â	f	j
zcj	.	.	.	.	.	.	.	.	.	.	11	.	.	.	false	false	Message: 950ms	9.94	198.71	50	960	524.00	385.70	2	349.40	911	230.90	386.30	SYNCTIME	950	.	.	zcj.edf	RIGHT	5580	1964705	Full Trial Period	1959125	61	Trial: 61	1959125	112	±´¿Ç	ÉÈ×Ó	µ°¸â	f	j
zcj	.	.	.	.	.	.	.	.	.	.	12	.	.	.	false	false	Message: 4838ms	6.13	29.89	205	5015	901.70	537.50	10	736.60	4811	862.80	357.60	INVISIBLE_BOUNDARY[2]	4838	.	.	zcj.edf	RIGHT	5580	1964705	Full Trial Period	1959125	61	Trial: 61	1959125	112	±´¿Ç	ÉÈ×Ó	µ°¸â	f	j
zcj	.	.	.	.	.	.	.	.	.	.	13	.	.	.	false	false	Message: 4849ms	6.13	29.89	205	5015	901.70	537.50	10	736.60	4811	862.80	357.60	SYNCTIME	4849	.	.	zcj.edf	RIGHT	5580	1964705	Full Trial Period	1959125	61	Trial: 61	1959125	112	±´¿Ç	ÉÈ×Ó	µ°¸â	f	j
zcj	.	.	.	.	293	5578	12	5286	889.20	361.20	14	.	.	.	false	false	Message: 5561ms	.	.	.	.	.	.	.	.	.	.	.	KEYBOARD	5561	889.20	361.20	zcj.edf	RIGHT	5580	1964705	Full Trial Period	1959125	61	Trial: 61	1959125	112	±´¿Ç	ÉÈ×Ó	µ°¸â	f	j
zcj	.	.	.	.	.	.	.	.	.	.	15	.	.	.	false	false	Message: 5621ms	.	.	.	.	.	.	.	.	.	.	.	TRIAL_RESULT 0	5621	.	.	zcj.edf	RIGHT	5580	1964705	Full Trial Period	1959125	61	Trial: 61	1959125	112	±´¿Ç	ÉÈ×Ó	µ°¸â	f	j
zcj	.	.	.	.	.	.	.	.	.	.	1	.	.	.	false	false	Message: -15ms	.	.	.	.	.	.	.	.	.	.	.	TRIALID 61	-15	.	.	zcj.edf	RIGHT	2237	1968434	Full Trial Period	1966197	62	Trial: 62	1966197	119	ÖñËñ	ÑÀ¸à	ÄÏ¹Ï	f	f
zcj	.	.	.	.	.	.	.	.	.	.	2	.	.	.	false	false	Message: -1ms	.	.	.	.	.	.	.	.	.	.	.	RECCFG CR 1000 2 0 R	-1	.	.	zcj.edf	RIGHT	2237	1968434	Full Trial Period	1966197	62	Trial: 62	1966197	119	ÖñËñ	ÑÀ¸à	ÄÏ¹Ï	f	f
zcj	.	.	.	.	.	.	.	.	.	.	3	.	.	.	false	false	Message: -1ms	.	.	.	.	.	.	.	.	.	.	.	ELCLCFG TOWER	-1	.	.	zcj.edf	RIGHT	2237	1968434	Full Trial Period	1966197	62	Trial: 62	1966197	119	ÖñËñ	ÑÀ¸à	ÄÏ¹Ï	f	f
zcj	.	.	.	.	.	.	.	.	.	.	4	.	.	.	false	false	Message: -1ms	.	.	.	.	.	.	.	.	.	.	.	GAZE_COORDS 0.00 0.00 1023.00 767.00	-1	.	.	zcj.edf	RIGHT	2237	1968434	Full Trial Period	1966197	62	Trial: 62	1966197	119	ÖñËñ	ÑÀ¸à	ÄÏ¹Ï	f	f
zcj	.	.	.	.	.	.	.	.	.	.	5	.	.	.	false	false	Message: -1ms	.	.	.	.	.	.	.	.	.	.	.	THRESHOLDS R 87 216	-1	.	.	zcj.edf	RIGHT	2237	1968434	Full Trial Period	1966197	62	Trial: 62	1966197	119	ÖñËñ	ÑÀ¸à	ÄÏ¹Ï	f	f
zcj	.	.	.	.	.	.	.	.	.	.	6	.	.	.	false	false	Message: -1ms	.	.	.	.	.	.	.	.	.	.	.	ELCL_PROC CENTROID (3)	-1	.	.	zcj.edf	RIGHT	2237	1968434	Full Trial Period	1966197	62	Trial: 62	1966197	119	ÖñËñ	ÑÀ¸à	ÄÏ¹Ï	f	f
zcj	.	.	.	.	.	.	.	.	.	.	7	.	.	.	false	false	Message: -1ms	.	.	.	.	.	.	.	.	.	.	.	ELCL_PCR_PARAM 5 3.0	-1	.	.	zcj.edf	RIGHT	2237	1968434	Full Trial Period	1966197	62	Trial: 62	1966197	119	ÖñËñ	ÑÀ¸à	ÄÏ¹Ï	f	f
zcj	.	.	.	.	.	.	.	.	.	.	8	.	.	.	false	true	Message: 0ms	.	.	.	.	.	.	.	.	.	.	.	!MODE RECORD CR 1000 2 0 R	0	.	.	zcj.edf	RIGHT	2237	1968434	Full Trial Period	1966197	62	Trial: 62	1966197	119	ÖñËñ	ÑÀ¸à	ÄÏ¹Ï	f	f
zcj	.	.	.	.	284	290	1	7	146.30	374.30	9	.	.	.	false	false	Message: 43ms	.	.	.	.	.	.	.	.	.	.	.	SYNCTIME	43	146.30	374.30	zcj.edf	RIGHT	2237	1968434	Full Trial Period	1966197	62	Trial: 62	1966197	119	ÖñËñ	ÑÀ¸à	ÄÏ¹Ï	f	f
zcj	.	.	.	.	.	.	.	.	.	.	10	.	.	.	false	false	Message: 632ms	4.84	21.79	222	839	475.00	484.10	3	907.50	618	398.30	365.40	INVISIBLE_BOUNDARY[1]	632	.	.	zcj.edf	RIGHT	2237	1968434	Full Trial Period	1966197	62	Trial: 62	1966197	119	ÖñËñ	ÑÀ¸à	ÄÏ¹Ï	f	f
zcj	.	.	.	.	.	.	.	.	.	.	11	.	.	.	false	false	Message: 643ms	4.84	21.79	222	839	475.00	484.10	3	907.50	618	398.30	365.40	SYNCTIME	643	.	.	zcj.edf	RIGHT	2237	1968434	Full Trial Period	1966197	62	Trial: 62	1966197	119	ÖñËñ	ÑÀ¸à	ÄÏ¹Ï	f	f
zcj	.	.	.	.	.	.	.	.	.	.	12	.	.	.	false	false	Message: 1460ms	12.52	227.66	55	1482	910.70	372.40	6	460.70	1428	541.50	440.00	INVISIBLE_BOUNDARY[2]	1460	.	.	zcj.edf	RIGHT	2237	1968434	Full Trial Period	1966197	62	Trial: 62	1966197	119	ÖñËñ	ÑÀ¸à	ÄÏ¹Ï	f	f
zcj	.	.	.	.	.	.	.	.	.	.	13	.	.	.	false	false	Message: 1468ms	12.52	227.66	55	1482	910.70	372.40	6	460.70	1428	541.50	440.00	SYNCTIME	1468	.	.	zcj.edf	RIGHT	2237	1968434	Full Trial Period	1966197	62	Trial: 62	1966197	119	ÖñËñ	ÑÀ¸à	ÄÏ¹Ï	f	f
zcj	.	.	.	.	753	2235	7	1483	892.70	333.40	14	.	.	.	false	false	Message: 2219ms	.	.	.	.	.	.	.	.	.	.	.	KEYBOARD	2219	892.70	333.40	zcj.edf	RIGHT	2237	1968434	Full Trial Period	1966197	62	Trial: 62	1966197	119	ÖñËñ	ÑÀ¸à	ÄÏ¹Ï	f	f
zcj	.	.	.	.	.	.	.	.	.	.	15	.	.	.	false	false	Message: 2276ms	.	.	.	.	.	.	.	.	.	.	.	TRIAL_RESULT 0	2276	.	.	zcj.edf	RIGHT	2237	1968434	Full Trial Period	1966197	62	Trial: 62	1966197	119	ÖñËñ	ÑÀ¸à	ÄÏ¹Ï	f	f
zcj	.	.	.	.	.	.	.	.	.	.	1	.	.	.	false	false	Message: -16ms	.	.	.	.	.	.	.	.	.	.	.	TRIALID 62	-16	.	.	zcj.edf	RIGHT	5105	1974994	Full Trial Period	1969889	63	Trial: 63	1969889	110	±ÊÍ²	¿óÈªË®	°ôÇò¹÷	f	j
zcj	.	.	.	.	.	.	.	.	.	.	2	.	.	.	false	false	Message: -1ms	.	.	.	.	.	.	.	.	.	.	.	RECCFG CR 1000 2 0 R	-1	.	.	zcj.edf	RIGHT	5105	1974994	Full Trial Period	1969889	63	Trial: 63	1969889	110	±ÊÍ²	¿óÈªË®	°ôÇò¹÷	f	j
zcj	.	.	.	.	.	.	.	.	.	.	3	.	.	.	false	false	Message: -1ms	.	.	.	.	.	.	.	.	.	.	.	ELCLCFG TOWER	-1	.	.	zcj.edf	RIGHT	5105	1974994	Full Trial Period	1969889	63	Trial: 63	1969889	110	±ÊÍ²	¿óÈªË®	°ôÇò¹÷	f	j
zcj	.	.	.	.	.	.	.	.	.	.	4	.	.	.	false	false	Message: -1ms	.	.	.	.	.	.	.	.	.	.	.	GAZE_COORDS 0.00 0.00 1023.00 767.00	-1	.	.	zcj.edf	RIGHT	5105	1974994	Full Trial Period	1969889	63	Trial: 63	1969889	110	±ÊÍ²	¿óÈªË®	°ôÇò¹÷	f	j
zcj	.	.	.	.	.	.	.	.	.	.	5	.	.	.	false	false	Message: -1ms	.	.	.	.	.	.	.	.	.	.	.	THRESHOLDS R 87 216	-1	.	.	zcj.edf	RIGHT	5105	1974994	Full Trial Period	1969889	63	Trial: 63	1969889	110	±ÊÍ²	¿óÈªË®	°ôÇò¹÷	f	j
zcj	.	.	.	.	.	.	.	.	.	.	6	.	.	.	false	false	Message: -1ms	.	.	.	.	.	.	.	.	.	.	.	ELCL_PROC CENTROID (3)	-1	.	.	zcj.edf	RIGHT	5105	1974994	Full Trial Period	1969889	63	Trial: 63	1969889	110	±ÊÍ²	¿óÈªË®	°ôÇò¹÷	f	j
zcj	.	.	.	.	.	.	.	.	.	.	7	.	.	.	false	false	Message: -1ms	.	.	.	.	.	.	.	.	.	.	.	ELCL_PCR_PARAM 5 3.0	-1	.	.	zcj.edf	RIGHT	5105	1974994	Full Trial Period	1969889	63	Trial: 63	1969889	110	±ÊÍ²	¿óÈªË®	°ôÇò¹÷	f	j
zcj	.	.	.	.	.	.	.	.	.	.	8	.	.	.	false	true	Message: 0ms	.	.	.	.	.	.	.	.	.	.	.	!MODE RECORD CR 1000 2 0 R	0	.	.	zcj.edf	RIGHT	5105	1974994	Full Trial Period	1969889	63	Trial: 63	1969889	110	±ÊÍ²	¿óÈªË®	°ôÇò¹÷	f	j
zcj	.	.	.	.	308	314	1	7	147.50	369.00	9	.	.	.	false	false	Message: 41ms	.	.	.	.	.	.	.	.	.	.	.	SYNCTIME	41	147.50	369.00	zcj.edf	RIGHT	5105	1974994	Full Trial Period	1969889	63	Trial: 63	1969889	110	±ÊÍ²	¿óÈªË®	°ôÇò¹÷	f	j
zcj	.	.	.	.	.	.	.	.	.	.	10	.	.	.	false	false	Message: 1680ms	3.92	20.08	195	1858	469.40	461.40	4	915.70	1664	502.60	352.90	INVISIBLE_BOUNDARY[1]	1680	.	.	zcj.edf	RIGHT	5105	1974994	Full Trial Period	1969889	63	Trial: 63	1969889	110	±ÊÍ²	¿óÈªË®	°ôÇò¹÷	f	j
zcj	.	.	.	.	.	.	.	.	.	.	11	.	.	.	false	false	Message: 1691ms	3.92	20.08	195	1858	469.40	461.40	4	915.70	1664	502.60	352.90	SYNCTIME	1691	.	.	zcj.edf	RIGHT	5105	1974994	Full Trial Period	1969889	63	Trial: 63	1969889	110	±ÊÍ²	¿óÈªË®	°ôÇò¹÷	f	j
zcj	.	.	.	.	.	.	.	.	.	.	12	.	.	.	false	false	Message: 4435ms	7.71	34.42	224	4654	879.90	616.80	11	889.90	4431	883.30	381.30	INVISIBLE_BOUNDARY[2]	4435	.	.	zcj.edf	RIGHT	5105	1974994	Full Trial Period	1969889	63	Trial: 63	1969889	110	±ÊÍ²	¿óÈªË®	°ôÇò¹÷	f	j
zcj	.	.	.	.	.	.	.	.	.	.	13	.	.	.	false	false	Message: 4441ms	7.71	34.42	224	4654	879.90	616.80	11	889.90	4431	883.30	381.30	SYNCTIME	4441	.	.	zcj.edf	RIGHT	5105	1974994	Full Trial Period	1969889	63	Trial: 63	1969889	110	±ÊÍ²	¿óÈªË®	°ôÇò¹÷	f	j
zcj	.	.	.	.	300	5103	13	4804	922.50	440.80	14	.	.	.	false	false	Message: 5086ms	.	.	.	.	.	.	.	.	.	.	.	KEYBOARD	5086	922.50	440.80	zcj.edf	RIGHT	5105	1974994	Full Trial Period	1969889	63	Trial: 63	1969889	110	±ÊÍ²	¿óÈªË®	°ôÇò¹÷	f	j
zcj	.	.	.	.	.	.	.	.	.	.	15	.	.	.	false	false	Message: 5153ms	.	.	.	.	.	.	.	.	.	.	.	TRIAL_RESULT 0	5153	.	.	zcj.edf	RIGHT	5105	1974994	Full Trial Period	1969889	63	Trial: 63	1969889	110	±ÊÍ²	¿óÈªË®	°ôÇò¹÷	f	j
zcj	.	.	.	.	.	.	.	.	.	.	1	.	.	.	false	false	Message: -16ms	.	.	.	.	.	.	.	.	.	.	.	TRIALID 63	-16	.	.	zcj.edf	RIGHT	3021	1981667	Full Trial Period	1978646	64	Trial: 64	1978646	19	Í¼ÕÂ	ÇúÆæ±ý	éÙ×Ó	j	f
zcj	.	.	.	.	.	.	.	.	.	.	2	.	.	.	false	false	Message: -1ms	.	.	.	.	.	.	.	.	.	.	.	RECCFG CR 1000 2 0 R	-1	.	.	zcj.edf	RIGHT	3021	1981667	Full Trial Period	1978646	64	Trial: 64	1978646	19	Í¼ÕÂ	ÇúÆæ±ý	éÙ×Ó	j	f
zcj	.	.	.	.	.	.	.	.	.	.	3	.	.	.	false	false	Message: -1ms	.	.	.	.	.	.	.	.	.	.	.	ELCLCFG TOWER	-1	.	.	zcj.edf	RIGHT	3021	1981667	Full Trial Period	1978646	64	Trial: 64	1978646	19	Í¼ÕÂ	ÇúÆæ±ý	éÙ×Ó	j	f
zcj	.	.	.	.	.	.	.	.	.	.	4	.	.	.	false	false	Message: -1ms	.	.	.	.	.	.	.	.	.	.	.	GAZE_COORDS 0.00 0.00 1023.00 767.00	-1	.	.	zcj.edf	RIGHT	3021	1981667	Full Trial Period	1978646	64	Trial: 64	1978646	19	Í¼ÕÂ	ÇúÆæ±ý	éÙ×Ó	j	f
zcj	.	.	.	.	.	.	.	.	.	.	5	.	.	.	false	false	Message: -1ms	.	.	.	.	.	.	.	.	.	.	.	THRESHOLDS R 87 216	-1	.	.	zcj.edf	RIGHT	3021	1981667	Full Trial Period	1978646	64	Trial: 64	1978646	19	Í¼ÕÂ	ÇúÆæ±ý	éÙ×Ó	j	f
zcj	.	.	.	.	.	.	.	.	.	.	6	.	.	.	false	false	Message: -1ms	.	.	.	.	.	.	.	.	.	.	.	ELCL_PROC CENTROID (3)	-1	.	.	zcj.edf	RIGHT	3021	1981667	Full Trial Period	1978646	64	Trial: 64	1978646	19	Í¼ÕÂ	ÇúÆæ±ý	éÙ×Ó	j	f
zcj	.	.	.	.	.	.	.	.	.	.	7	.	.	.	false	false	Message: -1ms	.	.	.	.	.	.	.	.	.	.	.	ELCL_PCR_PARAM 5 3.0	-1	.	.	zcj.edf	RIGHT	3021	1981667	Full Trial Period	1978646	64	Trial: 64	1978646	19	Í¼ÕÂ	ÇúÆæ±ý	éÙ×Ó	j	f
zcj	.	.	.	.	.	.	.	.	.	.	8	.	.	.	false	true	Message: 0ms	.	.	.	.	.	.	.	.	.	.	.	!MODE RECORD CR 1000 2 0 R	0	.	.	zcj.edf	RIGHT	3021	1981667	Full Trial Period	1978646	64	Trial: 64	1978646	19	Í¼ÕÂ	ÇúÆæ±ý	éÙ×Ó	j	f
zcj	81	81	1	1	.	.	.	.	.	.	9	.	.	.	false	false	Message: 41ms	.	.	149	149	134.40	586.40	1	341.80	1	.	.	SYNCTIME	41	.	.	zcj.edf	RIGHT	3021	1981667	Full Trial Period	1978646	64	Trial: 64	1978646	19	Í¼ÕÂ	ÇúÆæ±ý	éÙ×Ó	j	f
zcj	.	.	.	.	.	.	.	.	.	.	10	.	.	.	false	false	Message: 700ms	8.37	194.63	43	710	432.60	415.20	3	381.20	668	183.30	408.40	INVISIBLE_BOUNDARY[1]	700	.	.	zcj.edf	RIGHT	3021	1981667	Full Trial Period	1978646	64	Trial: 64	1978646	19	Í¼ÕÂ	ÇúÆæ±ý	éÙ×Ó	j	f
zcj	.	.	.	.	.	.	.	.	.	.	11	.	.	.	false	false	Message: 708ms	8.37	194.63	43	710	432.60	415.20	3	381.20	668	183.30	408.40	SYNCTIME	708	.	.	zcj.edf	RIGHT	3021	1981667	Full Trial Period	1978646	64	Trial: 64	1978646	19	Í¼ÕÂ	ÇúÆæ±ý	éÙ×Ó	j	f
zcj	.	.	.	.	.	.	.	.	.	.	12	.	.	.	false	false	Message: 1493ms	8.89	132.72	67	1523	802.90	375.40	6	287.80	1457	543.30	415.40	INVISIBLE_BOUNDARY[2]	1493	.	.	zcj.edf	RIGHT	3021	1981667	Full Trial Period	1978646	64	Trial: 64	1978646	19	Í¼ÕÂ	ÇúÆæ±ý	éÙ×Ó	j	f
zcj	.	.	.	.	.	.	.	.	.	.	13	.	.	.	false	false	Message: 1500ms	8.89	132.72	67	1523	802.90	375.40	6	287.80	1457	543.30	415.40	SYNCTIME	1500	.	.	zcj.edf	RIGHT	3021	1981667	Full Trial Period	1978646	64	Trial: 64	1978646	19	Í¼ÕÂ	ÇúÆæ±ý	éÙ×Ó	j	f
zcj	.	.	.	.	179	3019	9	2841	864.70	533.30	14	.	.	.	false	false	Message: 3002ms	.	.	.	.	.	.	.	.	.	.	.	KEYBOARD	3002	864.70	533.30	zcj.edf	RIGHT	3021	1981667	Full Trial Period	1978646	64	Trial: 64	1978646	19	Í¼ÕÂ	ÇúÆæ±ý	éÙ×Ó	j	f
zcj	.	.	.	.	.	.	.	.	.	.	15	.	.	.	false	false	Message: 3062ms	.	.	.	.	.	.	.	.	.	.	.	TRIAL_RESULT 0	3062	.	.	zcj.edf	RIGHT	3021	1981667	Full Trial Period	1978646	64	Trial: 64	1978646	19	Í¼ÕÂ	ÇúÆæ±ý	éÙ×Ó	j	f
zcj	.	.	.	.	.	.	.	.	.	.	1	.	.	.	false	false	Message: -16ms	.	.	.	.	.	.	.	.	.	.	.	TRIALID 64	-16	.	.	zcj.edf	RIGHT	4309	1987196	Full Trial Period	1982887	65	Trial: 65	1982887	77	µçÊÓ»ú	Ö½Ïä	¹ñ×Ó	j	j
zcj	.	.	.	.	.	.	.	.	.	.	2	.	.	.	false	false	Message: -1ms	.	.	.	.	.	.	.	.	.	.	.	RECCFG CR 1000 2 0 R	-1	.	.	zcj.edf	RIGHT	4309	1987196	Full Trial Period	1982887	65	Trial: 65	1982887	77	µçÊÓ»ú	Ö½Ïä	¹ñ×Ó	j	j
zcj	.	.	.	.	.	.	.	.	.	.	3	.	.	.	false	false	Message: -1ms	.	.	.	.	.	.	.	.	.	.	.	ELCLCFG TOWER	-1	.	.	zcj.edf	RIGHT	4309	1987196	Full Trial Period	1982887	65	Trial: 65	1982887	77	µçÊÓ»ú	Ö½Ïä	¹ñ×Ó	j	j
zcj	.	.	.	.	.	.	.	.	.	.	4	.	.	.	false	false	Message: -1ms	.	.	.	.	.	.	.	.	.	.	.	GAZE_COORDS 0.00 0.00 1023.00 767.00	-1	.	.	zcj.edf	RIGHT	4309	1987196	Full Trial Period	1982887	65	Trial: 65	1982887	77	µçÊÓ»ú	Ö½Ïä	¹ñ×Ó	j	j
zcj	.	.	.	.	.	.	.	.	.	.	5	.	.	.	false	false	Message: -1ms	.	.	.	.	.	.	.	.	.	.	.	THRESHOLDS R 87 216	-1	.	.	zcj.edf	RIGHT	4309	1987196	Full Trial Period	1982887	65	Trial: 65	1982887	77	µçÊÓ»ú	Ö½Ïä	¹ñ×Ó	j	j
zcj	.	.	.	.	.	.	.	.	.	.	6	.	.	.	false	false	Message: -1ms	.	.	.	.	.	.	.	.	.	.	.	ELCL_PROC CENTROID (3)	-1	.	.	zcj.edf	RIGHT	4309	1987196	Full Trial Period	1982887	65	Trial: 65	1982887	77	µçÊÓ»ú	Ö½Ïä	¹ñ×Ó	j	j
zcj	.	.	.	.	.	.	.	.	.	.	7	.	.	.	false	false	Message: -1ms	.	.	.	.	.	.	.	.	.	.	.	ELCL_PCR_PARAM 5 3.0	-1	.	.	zcj.edf	RIGHT	4309	1987196	Full Trial Period	1982887	65	Trial: 65	1982887	77	µçÊÓ»ú	Ö½Ïä	¹ñ×Ó	j	j
zcj	.	.	.	.	.	.	.	.	.	.	8	.	.	.	false	true	Message: 0ms	.	.	.	.	.	.	.	.	.	.	.	!MODE RECORD CR 1000 2 0 R	0	.	.	zcj.edf	RIGHT	4309	1987196	Full Trial Period	1982887	65	Trial: 65	1982887	77	µçÊÓ»ú	Ö½Ïä	¹ñ×Ó	j	j
zcj	.	.	.	.	605	611	1	7	156.30	393.50	9	.	.	.	false	false	Message: 42ms	.	.	.	.	.	.	.	.	.	.	.	SYNCTIME	42	156.30	393.50	zcj.edf	RIGHT	4309	1987196	Full Trial Period	1982887	65	Trial: 65	1982887	77	µçÊÓ»ú	Ö½Ïä	¹ñ×Ó	j	j
zcj	.	.	.	.	.	.	.	.	.	.	10	.	.	.	false	false	Message: 982ms	4.25	146.72	29	994	461.00	443.90	3	281.80	966	337.00	464.60	INVISIBLE_BOUNDARY[1]	982	.	.	zcj.edf	RIGHT	4309	1987196	Full Trial Period	1982887	65	Trial: 65	1982887	77	µçÊÓ»ú	Ö½Ïä	¹ñ×Ó	j	j
zcj	.	.	.	.	.	.	.	.	.	.	11	.	.	.	false	false	Message: 991ms	4.25	146.72	29	994	461.00	443.90	3	281.80	966	337.00	464.60	SYNCTIME	991	.	.	zcj.edf	RIGHT	4309	1987196	Full Trial Period	1982887	65	Trial: 65	1982887	77	µçÊÓ»ú	Ö½Ïä	¹ñ×Ó	j	j
zcj	.	.	.	.	.	.	.	.	.	.	12	.	.	.	false	false	Message: 1842ms	3.67	126.71	29	1862	868.50	377.60	7	231.40	1834	758.20	382.70	INVISIBLE_BOUNDARY[2]	1842	.	.	zcj.edf	RIGHT	4309	1987196	Full Trial Period	1982887	65	Trial: 65	1982887	77	µçÊÓ»ú	Ö½Ïä	¹ñ×Ó	j	j
zcj	.	.	.	.	.	.	.	.	.	.	13	.	.	.	false	false	Message: 1849ms	3.67	126.71	29	1862	868.50	377.60	7	231.40	1834	758.20	382.70	SYNCTIME	1849	.	.	zcj.edf	RIGHT	4309	1987196	Full Trial Period	1982887	65	Trial: 65	1982887	77	µçÊÓ»ú	Ö½Ïä	¹ñ×Ó	j	j
zcj	.	.	.	.	82	4307	13	4226	888.60	520.20	14	.	.	.	false	false	Message: 4290ms	.	.	.	.	.	.	.	.	.	.	.	KEYBOARD	4290	888.60	520.20	zcj.edf	RIGHT	4309	1987196	Full Trial Period	1982887	65	Trial: 65	1982887	77	µçÊÓ»ú	Ö½Ïä	¹ñ×Ó	j	j
zcj	.	.	.	.	.	.	.	.	.	.	15	.	.	.	false	false	Message: 4353ms	.	.	.	.	.	.	.	.	.	.	.	TRIAL_RESULT 0	4353	.	.	zcj.edf	RIGHT	4309	1987196	Full Trial Period	1982887	65	Trial: 65	1982887	77	µçÊÓ»ú	Ö½Ïä	¹ñ×Ó	j	j
zcj	.	.	.	.	.	.	.	.	.	.	1	.	.	.	false	false	Message: -17ms	.	.	.	.	.	.	.	.	.	.	.	TRIALID 65	-17	.	.	zcj.edf	RIGHT	3254	1991916	Full Trial Period	1988662	66	Trial: 66	1988662	30	éÙ×Ó	Éß	Ç¦±Ê	j	j
zcj	.	.	.	.	.	.	.	.	.	.	2	.	.	.	false	false	Message: -1ms	.	.	.	.	.	.	.	.	.	.	.	RECCFG CR 1000 2 0 R	-1	.	.	zcj.edf	RIGHT	3254	1991916	Full Trial Period	1988662	66	Trial: 66	1988662	30	éÙ×Ó	Éß	Ç¦±Ê	j	j
zcj	.	.	.	.	.	.	.	.	.	.	3	.	.	.	false	false	Message: -1ms	.	.	.	.	.	.	.	.	.	.	.	ELCLCFG TOWER	-1	.	.	zcj.edf	RIGHT	3254	1991916	Full Trial Period	1988662	66	Trial: 66	1988662	30	éÙ×Ó	Éß	Ç¦±Ê	j	j
zcj	.	.	.	.	.	.	.	.	.	.	4	.	.	.	false	false	Message: -1ms	.	.	.	.	.	.	.	.	.	.	.	GAZE_COORDS 0.00 0.00 1023.00 767.00	-1	.	.	zcj.edf	RIGHT	3254	1991916	Full Trial Period	1988662	66	Trial: 66	1988662	30	éÙ×Ó	Éß	Ç¦±Ê	j	j
zcj	.	.	.	.	.	.	.	.	.	.	5	.	.	.	false	false	Message: -1ms	.	.	.	.	.	.	.	.	.	.	.	THRESHOLDS R 87 216	-1	.	.	zcj.edf	RIGHT	3254	1991916	Full Trial Period	1988662	66	Trial: 66	1988662	30	éÙ×Ó	Éß	Ç¦±Ê	j	j
zcj	.	.	.	.	.	.	.	.	.	.	6	.	.	.	false	false	Message: -1ms	.	.	.	.	.	.	.	.	.	.	.	ELCL_PROC CENTROID (3)	-1	.	.	zcj.edf	RIGHT	3254	1991916	Full Trial Period	1988662	66	Trial: 66	1988662	30	éÙ×Ó	Éß	Ç¦±Ê	j	j
zcj	.	.	.	.	.	.	.	.	.	.	7	.	.	.	false	false	Message: -1ms	.	.	.	.	.	.	.	.	.	.	.	ELCL_PCR_PARAM 5 3.0	-1	.	.	zcj.edf	RIGHT	3254	1991916	Full Trial Period	1988662	66	Trial: 66	1988662	30	éÙ×Ó	Éß	Ç¦±Ê	j	j
zcj	.	.	.	.	.	.	.	.	.	.	8	.	.	.	false	true	Message: 0ms	.	.	.	.	.	.	.	.	.	.	.	!MODE RECORD CR 1000 2 0 R	0	.	.	zcj.edf	RIGHT	3254	1991916	Full Trial Period	1988662	66	Trial: 66	1988662	30	éÙ×Ó	Éß	Ç¦±Ê	j	j
zcj	.	.	.	.	270	276	1	7	153.00	404.60	9	.	.	.	false	false	Message: 49ms	.	.	.	.	.	.	.	.	.	.	.	SYNCTIME	49	153.00	404.60	zcj.edf	RIGHT	3254	1991916	Full Trial Period	1988662	66	Trial: 66	1988662	30	éÙ×Ó	Éß	Ç¦±Ê	j	j
zcj	.	.	.	.	.	.	.	.	.	.	10	.	.	.	false	false	Message: 571ms	13.80	233.85	59	594	557.60	395.00	2	425.30	536	146.10	378.80	INVISIBLE_BOUNDARY[1]	571	.	.	zcj.edf	RIGHT	3254	1991916	Full Trial Period	1988662	66	Trial: 66	1988662	30	éÙ×Ó	Éß	Ç¦±Ê	j	j
zcj	.	.	.	.	.	.	.	.	.	.	11	.	.	.	false	false	Message: 582ms	13.80	233.85	59	594	557.60	395.00	2	425.30	536	146.10	378.80	SYNCTIME	582	.	.	zcj.edf	RIGHT	3254	1991916	Full Trial Period	1988662	66	Trial: 66	1988662	30	éÙ×Ó	Éß	Ç¦±Ê	j	j
zcj	.	.	.	.	.	.	.	.	.	.	12	.	.	.	false	false	Message: 2505ms	6.28	25.02	251	2743	878.60	554.30	7	765.50	2493	869.80	365.50	INVISIBLE_BOUNDARY[2]	2505	.	.	zcj.edf	RIGHT	3254	1991916	Full Trial Period	1988662	66	Trial: 66	1988662	30	éÙ×Ó	Éß	Ç¦±Ê	j	j
zcj	.	.	.	.	.	.	.	.	.	.	13	.	.	.	false	false	Message: 2515ms	6.28	25.02	251	2743	878.60	554.30	7	765.50	2493	869.80	365.50	SYNCTIME	2515	.	.	zcj.edf	RIGHT	3254	1991916	Full Trial Period	1988662	66	Trial: 66	1988662	30	éÙ×Ó	Éß	Ç¦±Ê	j	j
zcj	.	.	.	.	302	3252	9	2951	908.20	375.60	14	[1]	2	RECTANGLE_INTERESTAREA	false	false	Message: 3235ms	.	.	.	.	.	.	.	.	.	.	.	KEYBOARD	3235	908.20	375.60	zcj.edf	RIGHT	3254	1991916	Full Trial Period	1988662	66	Trial: 66	1988662	30	éÙ×Ó	Éß	Ç¦±Ê	j	j
zcj	.	.	.	.	.	.	.	.	.	.	15	.	.	.	false	false	Message: 3300ms	.	.	.	.	.	.	.	.	.	.	.	TRIAL_RESULT 0	3300	.	.	zcj.edf	RIGHT	3254	1991916	Full Trial Period	1988662	66	Trial: 66	1988662	30	éÙ×Ó	Éß	Ç¦±Ê	j	j
zcj	.	.	.	.	.	.	.	.	.	.	1	.	.	.	false	false	Message: -15ms	.	.	.	.	.	.	.	.	.	.	.	TRIALID 66	-15	.	.	zcj.edf	RIGHT	2610	1996277	Full Trial Period	1993667	67	Trial: 67	1993667	34	·¨Ê½³¤¹÷	ÊÖÖ¸	ÓðÃ«Çò	f	f
zcj	.	.	.	.	.	.	.	.	.	.	2	.	.	.	false	false	Message: -1ms	.	.	.	.	.	.	.	.	.	.	.	RECCFG CR 1000 2 0 R	-1	.	.	zcj.edf	RIGHT	2610	1996277	Full Trial Period	1993667	67	Trial: 67	1993667	34	·¨Ê½³¤¹÷	ÊÖÖ¸	ÓðÃ«Çò	f	f
zcj	.	.	.	.	.	.	.	.	.	.	3	.	.	.	false	false	Message: -1ms	.	.	.	.	.	.	.	.	.	.	.	ELCLCFG TOWER	-1	.	.	zcj.edf	RIGHT	2610	1996277	Full Trial Period	1993667	67	Trial: 67	1993667	34	·¨Ê½³¤¹÷	ÊÖÖ¸	ÓðÃ«Çò	f	f
zcj	.	.	.	.	.	.	.	.	.	.	4	.	.	.	false	false	Message: -1ms	.	.	.	.	.	.	.	.	.	.	.	GAZE_COORDS 0.00 0.00 1023.00 767.00	-1	.	.	zcj.edf	RIGHT	2610	1996277	Full Trial Period	1993667	67	Trial: 67	1993667	34	·¨Ê½³¤¹÷	ÊÖÖ¸	ÓðÃ«Çò	f	f
zcj	.	.	.	.	.	.	.	.	.	.	5	.	.	.	false	false	Message: -1ms	.	.	.	.	.	.	.	.	.	.	.	THRESHOLDS R 87 216	-1	.	.	zcj.edf	RIGHT	2610	1996277	Full Trial Period	1993667	67	Trial: 67	1993667	34	·¨Ê½³¤¹÷	ÊÖÖ¸	ÓðÃ«Çò	f	f
zcj	.	.	.	.	.	.	.	.	.	.	6	.	.	.	false	false	Message: -1ms	.	.	.	.	.	.	.	.	.	.	.	ELCL_PROC CENTROID (3)	-1	.	.	zcj.edf	RIGHT	2610	1996277	Full Trial Period	1993667	67	Trial: 67	1993667	34	·¨Ê½³¤¹÷	ÊÖÖ¸	ÓðÃ«Çò	f	f
zcj	.	.	.	.	.	.	.	.	.	.	7	.	.	.	false	false	Message: -1ms	.	.	.	.	.	.	.	.	.	.	.	ELCL_PCR_PARAM 5 3.0	-1	.	.	zcj.edf	RIGHT	2610	1996277	Full Trial Period	1993667	67	Trial: 67	1993667	34	·¨Ê½³¤¹÷	ÊÖÖ¸	ÓðÃ«Çò	f	f
zcj	.	.	.	.	.	.	.	.	.	.	8	.	.	.	false	true	Message: 0ms	.	.	.	.	.	.	.	.	.	.	.	!MODE RECORD CR 1000 2 0 R	0	.	.	zcj.edf	RIGHT	2610	1996277	Full Trial Period	1993667	67	Trial: 67	1993667	34	·¨Ê½³¤¹÷	ÊÖÖ¸	ÓðÃ«Çò	f	f
zcj	.	.	.	.	187	193	1	7	146.20	387.30	9	.	.	.	false	false	Message: 43ms	.	.	.	.	.	.	.	.	.	.	.	SYNCTIME	43	146.20	387.30	zcj.edf	RIGHT	2610	1996277	Full Trial Period	1993667	67	Trial: 67	1993667	34	·¨Ê½³¤¹÷	ÊÖÖ¸	ÓðÃ«Çò	f	f
zcj	.	.	.	.	118	1083	5	966	393.80	437.60	10	.	.	.	false	false	Message: 987ms	.	.	.	.	.	.	.	.	.	.	.	INVISIBLE_BOUNDARY[1]	987	393.80	437.60	zcj.edf	RIGHT	2610	1996277	Full Trial Period	1993667	67	Trial: 67	1993667	34	·¨Ê½³¤¹÷	ÊÖÖ¸	ÓðÃ«Çò	f	f
zcj	.	.	.	.	118	1083	5	966	393.80	437.60	11	.	.	.	false	false	Message: 993ms	.	.	.	.	.	.	.	.	.	.	.	SYNCTIME	993	393.80	437.60	zcj.edf	RIGHT	2610	1996277	Full Trial Period	1993667	67	Trial: 67	1993667	34	·¨Ê½³¤¹÷	ÊÖÖ¸	ÓðÃ«Çò	f	f
zcj	.	.	.	.	.	.	.	.	.	.	12	.	.	.	false	false	Message: 1795ms	4.38	136.96	32	1811	838.90	368.30	8	250.00	1780	710.40	392.20	INVISIBLE_BOUNDARY[2]	1795	.	.	zcj.edf	RIGHT	2610	1996277	Full Trial Period	1993667	67	Trial: 67	1993667	34	·¨Ê½³¤¹÷	ÊÖÖ¸	ÓðÃ«Çò	f	f
zcj	.	.	.	.	.	.	.	.	.	.	13	.	.	.	false	false	Message: 1801ms	4.38	136.96	32	1811	838.90	368.30	8	250.00	1780	710.40	392.20	SYNCTIME	1801	.	.	zcj.edf	RIGHT	2610	1996277	Full Trial Period	1993667	67	Trial: 67	1993667	34	·¨Ê½³¤¹÷	ÊÖÖ¸	ÓðÃ«Çò	f	f
zcj	.	.	.	.	558	2608	11	2051	891.80	357.40	14	.	.	.	false	false	Message: 2591ms	.	.	.	.	.	.	.	.	.	.	.	KEYBOARD	2591	891.80	357.40	zcj.edf	RIGHT	2610	1996277	Full Trial Period	1993667	67	Trial: 67	1993667	34	·¨Ê½³¤¹÷	ÊÖÖ¸	ÓðÃ«Çò	f	f
zcj	.	.	.	.	.	.	.	.	.	.	15	.	.	.	false	false	Message: 2652ms	.	.	.	.	.	.	.	.	.	.	.	TRIAL_RESULT 0	2652	.	.	zcj.edf	RIGHT	2610	1996277	Full Trial Period	1993667	67	Trial: 67	1993667	34	·¨Ê½³¤¹÷	ÊÖÖ¸	ÓðÃ«Çò	f	f
zcj	.	.	.	.	.	.	.	.	.	.	1	.	.	.	false	false	Message: -15ms	.	.	.	.	.	.	.	.	.	.	.	TRIALID 67	-15	.	.	zcj.edf	RIGHT	3364	2001414	Full Trial Period	1998050	68	Trial: 68	1998050	60	µ°¾í	¸Ö±Ê	ÏãÑÌ	f	j
zcj	.	.	.	.	.	.	.	.	.	.	2	.	.	.	false	false	Message: -1ms	.	.	.	.	.	.	.	.	.	.	.	RECCFG CR 1000 2 0 R	-1	.	.	zcj.edf	RIGHT	3364	2001414	Full Trial Period	1998050	68	Trial: 68	1998050	60	µ°¾í	¸Ö±Ê	ÏãÑÌ	f	j
zcj	.	.	.	.	.	.	.	.	.	.	3	.	.	.	false	false	Message: -1ms	.	.	.	.	.	.	.	.	.	.	.	ELCLCFG TOWER	-1	.	.	zcj.edf	RIGHT	3364	2001414	Full Trial Period	1998050	68	Trial: 68	1998050	60	µ°¾í	¸Ö±Ê	ÏãÑÌ	f	j
zcj	.	.	.	.	.	.	.	.	.	.	4	.	.	.	false	false	Message: -1ms	.	.	.	.	.	.	.	.	.	.	.	GAZE_COORDS 0.00 0.00 1023.00 767.00	-1	.	.	zcj.edf	RIGHT	3364	2001414	Full Trial Period	1998050	68	Trial: 68	1998050	60	µ°¾í	¸Ö±Ê	ÏãÑÌ	f	j
zcj	.	.	.	.	.	.	.	.	.	.	5	.	.	.	false	false	Message: -1ms	.	.	.	.	.	.	.	.	.	.	.	THRESHOLDS R 87 216	-1	.	.	zcj.edf	RIGHT	3364	2001414	Full Trial Period	1998050	68	Trial: 68	1998050	60	µ°¾í	¸Ö±Ê	ÏãÑÌ	f	j
zcj	.	.	.	.	.	.	.	.	.	.	6	.	.	.	false	false	Message: -1ms	.	.	.	.	.	.	.	.	.	.	.	ELCL_PROC CENTROID (3)	-1	.	.	zcj.edf	RIGHT	3364	2001414	Full Trial Period	1998050	68	Trial: 68	1998050	60	µ°¾í	¸Ö±Ê	ÏãÑÌ	f	j
zcj	.	.	.	.	.	.	.	.	.	.	7	.	.	.	false	false	Message: -1ms	.	.	.	.	.	.	.	.	.	.	.	ELCL_PCR_PARAM 5 3.0	-1	.	.	zcj.edf	RIGHT	3364	2001414	Full Trial Period	1998050	68	Trial: 68	1998050	60	µ°¾í	¸Ö±Ê	ÏãÑÌ	f	j
zcj	.	.	.	.	.	.	.	.	.	.	8	.	.	.	false	true	Message: 0ms	.	.	.	.	.	.	.	.	.	.	.	!MODE RECORD CR 1000 2 0 R	0	.	.	zcj.edf	RIGHT	3364	2001414	Full Trial Period	1998050	68	Trial: 68	1998050	60	µ°¾í	¸Ö±Ê	ÏãÑÌ	f	j
zcj	.	.	.	.	238	244	1	7	163.40	401.90	9	.	.	.	false	false	Message: 51ms	.	.	.	.	.	.	.	.	.	.	.	SYNCTIME	51	163.40	401.90	zcj.edf	RIGHT	3364	2001414	Full Trial Period	1998050	68	Trial: 68	1998050	60	µ°¾í	¸Ö±Ê	ÏãÑÌ	f	j
zcj	.	.	.	.	.	.	.	.	.	.	10	.	.	.	false	false	Message: 753ms	8.08	187.86	43	771	482.00	406.50	3	363.00	729	243.30	405.70	INVISIBLE_BOUNDARY[1]	753	.	.	zcj.edf	RIGHT	3364	2001414	Full Trial Period	1998050	68	Trial: 68	1998050	60	µ°¾í	¸Ö±Ê	ÏãÑÌ	f	j
zcj	.	.	.	.	.	.	.	.	.	.	11	.	.	.	false	false	Message: 759ms	8.08	187.86	43	771	482.00	406.50	3	363.00	729	243.30	405.70	SYNCTIME	759	.	.	zcj.edf	RIGHT	3364	2001414	Full Trial Period	1998050	68	Trial: 68	1998050	60	µ°¾í	¸Ö±Ê	ÏãÑÌ	f	j
zcj	.	.	.	.	.	.	.	.	.	.	12	.	.	.	false	false	Message: 1368ms	8.03	182.43	44	1372	774.10	379.90	6	344.70	1329	540.50	418.00	INVISIBLE_BOUNDARY[2]	1368	.	.	zcj.edf	RIGHT	3364	2001414	Full Trial Period	1998050	68	Trial: 68	1998050	60	µ°¾í	¸Ö±Ê	ÏãÑÌ	f	j
zcj	.	.	.	.	105	1477	7	1373	762.60	382.20	13	.	.	.	false	false	Message: 1376ms	.	.	.	.	.	.	.	.	.	.	.	SYNCTIME	1376	762.60	382.20	zcj.edf	RIGHT	3364	2001414	Full Trial Period	1998050	68	Trial: 68	1998050	60	µ°¾í	¸Ö±Ê	ÏãÑÌ	f	j
zcj	.	.	.	.	.	.	.	.	.	.	14	.	.	.	false	false	Message: 3345ms	21.11	93.43	226	3362	392.40	825.30	11	702.80	3137	902.70	396.60	KEYBOARD	3345	.	.	zcj.edf	RIGHT	3364	2001414	Full Trial Period	1998050	68	Trial: 68	1998050	60	µ°¾í	¸Ö±Ê	ÏãÑÌ	f	j
zcj	.	.	.	.	.	.	.	.	.	.	15	.	.	.	false	false	Message: 3403ms	.	.	.	.	.	.	.	.	.	.	.	TRIAL_RESULT 0	3403	.	.	zcj.edf	RIGHT	3364	2001414	Full Trial Period	1998050	68	Trial: 68	1998050	60	µ°¾í	¸Ö±Ê	ÏãÑÌ	f	j
zcj	.	.	.	.	.	.	.	.	.	.	1	.	.	.	false	false	Message: -18ms	.	.	.	.	.	.	.	.	.	.	.	TRIALID 68	-18	.	.	zcj.edf	RIGHT	3262	2005797	Full Trial Period	2002535	69	Trial: 69	2002535	40	Ö¸ÄÏÕë	Ê±ÖÓ	¿¨³µ	f	f
zcj	.	.	.	.	.	.	.	.	.	.	2	.	.	.	false	false	Message: -1ms	.	.	.	.	.	.	.	.	.	.	.	RECCFG CR 1000 2 0 R	-1	.	.	zcj.edf	RIGHT	3262	2005797	Full Trial Period	2002535	69	Trial: 69	2002535	40	Ö¸ÄÏÕë	Ê±ÖÓ	¿¨³µ	f	f
zcj	.	.	.	.	.	.	.	.	.	.	3	.	.	.	false	false	Message: -1ms	.	.	.	.	.	.	.	.	.	.	.	ELCLCFG TOWER	-1	.	.	zcj.edf	RIGHT	3262	2005797	Full Trial Period	2002535	69	Trial: 69	2002535	40	Ö¸ÄÏÕë	Ê±ÖÓ	¿¨³µ	f	f
zcj	.	.	.	.	.	.	.	.	.	.	4	.	.	.	false	false	Message: -1ms	.	.	.	.	.	.	.	.	.	.	.	GAZE_COORDS 0.00 0.00 1023.00 767.00	-1	.	.	zcj.edf	RIGHT	3262	2005797	Full Trial Period	2002535	69	Trial: 69	2002535	40	Ö¸ÄÏÕë	Ê±ÖÓ	¿¨³µ	f	f
zcj	.	.	.	.	.	.	.	.	.	.	5	.	.	.	false	false	Message: -1ms	.	.	.	.	.	.	.	.	.	.	.	THRESHOLDS R 87 216	-1	.	.	zcj.edf	RIGHT	3262	2005797	Full Trial Period	2002535	69	Trial: 69	2002535	40	Ö¸ÄÏÕë	Ê±ÖÓ	¿¨³µ	f	f
zcj	.	.	.	.	.	.	.	.	.	.	6	.	.	.	false	false	Message: -1ms	.	.	.	.	.	.	.	.	.	.	.	ELCL_PROC CENTROID (3)	-1	.	.	zcj.edf	RIGHT	3262	2005797	Full Trial Period	2002535	69	Trial: 69	2002535	40	Ö¸ÄÏÕë	Ê±ÖÓ	¿¨³µ	f	f
zcj	.	.	.	.	.	.	.	.	.	.	7	.	.	.	false	false	Message: -1ms	.	.	.	.	.	.	.	.	.	.	.	ELCL_PCR_PARAM 5 3.0	-1	.	.	zcj.edf	RIGHT	3262	2005797	Full Trial Period	2002535	69	Trial: 69	2002535	40	Ö¸ÄÏÕë	Ê±ÖÓ	¿¨³µ	f	f
zcj	.	.	.	.	.	.	.	.	.	.	8	.	.	.	false	true	Message: 0ms	.	.	.	.	.	.	.	.	.	.	.	!MODE RECORD CR 1000 2 0 R	0	.	.	zcj.edf	RIGHT	3262	2005797	Full Trial Period	2002535	69	Trial: 69	2002535	40	Ö¸ÄÏÕë	Ê±ÖÓ	¿¨³µ	f	f
zcj	.	.	.	.	277	283	1	7	154.80	388.30	9	.	.	.	false	false	Message: 48ms	.	.	.	.	.	.	.	.	.	.	.	SYNCTIME	48	154.80	388.30	zcj.edf	RIGHT	3262	2005797	Full Trial Period	2002535	69	Trial: 69	2002535	40	Ö¸ÄÏÕë	Ê±ÖÓ	¿¨³µ	f	f
zcj	.	.	.	.	.	.	.	.	.	.	10	.	.	.	false	false	Message: 403ms	7.26	177.09	41	414	432.40	396.30	2	325.90	374	217.60	389.30	INVISIBLE_BOUNDARY[1]	403	.	.	zcj.edf	RIGHT	3262	2005797	Full Trial Period	2002535	69	Trial: 69	2002535	40	Ö¸ÄÏÕë	Ê±ÖÓ	¿¨³µ	f	f
zcj	.	.	.	.	.	.	.	.	.	.	11	.	.	.	false	false	Message: 407ms	7.26	177.09	41	414	432.40	396.30	2	325.90	374	217.60	389.30	SYNCTIME	407	.	.	zcj.edf	RIGHT	3262	2005797	Full Trial Period	2002535	69	Trial: 69	2002535	40	Ö¸ÄÏÕë	Ê±ÖÓ	¿¨³µ	f	f
zcj	.	.	.	.	.	.	.	.	.	.	12	.	.	.	false	false	Message: 884ms	5.88	158.97	37	894	788.30	388.80	5	286.10	858	614.50	390.20	INVISIBLE_BOUNDARY[2]	884	.	.	zcj.edf	RIGHT	3262	2005797	Full Trial Period	2002535	69	Trial: 69	2002535	40	Ö¸ÄÏÕë	Ê±ÖÓ	¿¨³µ	f	f
zcj	.	.	.	.	.	.	.	.	.	.	13	.	.	.	false	false	Message: 890ms	5.88	158.97	37	894	788.30	388.80	5	286.10	858	614.50	390.20	SYNCTIME	890	.	.	zcj.edf	RIGHT	3262	2005797	Full Trial Period	2002535	69	Trial: 69	2002535	40	Ö¸ÄÏÕë	Ê±ÖÓ	¿¨³µ	f	f
zcj	.	.	.	.	58	3260	11	3203	878.30	592.80	14	.	.	.	false	false	Message: 3244ms	.	.	.	.	.	.	.	.	.	.	.	KEYBOARD	3244	878.30	592.80	zcj.edf	RIGHT	3262	2005797	Full Trial Period	2002535	69	Trial: 69	2002535	40	Ö¸ÄÏÕë	Ê±ÖÓ	¿¨³µ	f	f
zcj	.	.	.	.	.	.	.	.	.	.	15	.	.	.	false	false	Message: 3311ms	.	.	.	.	.	.	.	.	.	.	.	TRIAL_RESULT 0	3311	.	.	zcj.edf	RIGHT	3262	2005797	Full Trial Period	2002535	69	Trial: 69	2002535	40	Ö¸ÄÏÕë	Ê±ÖÓ	¿¨³µ	f	f
zcj	.	.	.	.	.	.	.	.	.	.	1	.	.	.	false	false	Message: -16ms	.	.	.	.	.	.	.	.	.	.	.	TRIALID 69	-16	.	.	zcj.edf	RIGHT	4116	2011557	Full Trial Period	2007441	70	Trial: 70	2007441	95	ÐÅ·â	¹úÆì	ÓÍ»­	j	j
zcj	.	.	.	.	.	.	.	.	.	.	2	.	.	.	false	false	Message: -1ms	.	.	.	.	.	.	.	.	.	.	.	RECCFG CR 1000 2 0 R	-1	.	.	zcj.edf	RIGHT	4116	2011557	Full Trial Period	2007441	70	Trial: 70	2007441	95	ÐÅ·â	¹úÆì	ÓÍ»­	j	j
zcj	.	.	.	.	.	.	.	.	.	.	3	.	.	.	false	false	Message: -1ms	.	.	.	.	.	.	.	.	.	.	.	ELCLCFG TOWER	-1	.	.	zcj.edf	RIGHT	4116	2011557	Full Trial Period	2007441	70	Trial: 70	2007441	95	ÐÅ·â	¹úÆì	ÓÍ»­	j	j
zcj	.	.	.	.	.	.	.	.	.	.	4	.	.	.	false	false	Message: -1ms	.	.	.	.	.	.	.	.	.	.	.	GAZE_COORDS 0.00 0.00 1023.00 767.00	-1	.	.	zcj.edf	RIGHT	4116	2011557	Full Trial Period	2007441	70	Trial: 70	2007441	95	ÐÅ·â	¹úÆì	ÓÍ»­	j	j
zcj	.	.	.	.	.	.	.	.	.	.	5	.	.	.	false	false	Message: -1ms	.	.	.	.	.	.	.	.	.	.	.	THRESHOLDS R 87 216	-1	.	.	zcj.edf	RIGHT	4116	2011557	Full Trial Period	2007441	70	Trial: 70	2007441	95	ÐÅ·â	¹úÆì	ÓÍ»­	j	j
zcj	.	.	.	.	.	.	.	.	.	.	6	.	.	.	false	false	Message: -1ms	.	.	.	.	.	.	.	.	.	.	.	ELCL_PROC CENTROID (3)	-1	.	.	zcj.edf	RIGHT	4116	2011557	Full Trial Period	2007441	70	Trial: 70	2007441	95	ÐÅ·â	¹úÆì	ÓÍ»­	j	j
zcj	.	.	.	.	.	.	.	.	.	.	7	.	.	.	false	false	Message: -1ms	.	.	.	.	.	.	.	.	.	.	.	ELCL_PCR_PARAM 5 3.0	-1	.	.	zcj.edf	RIGHT	4116	2011557	Full Trial Period	2007441	70	Trial: 70	2007441	95	ÐÅ·â	¹úÆì	ÓÍ»­	j	j
zcj	.	.	.	.	.	.	.	.	.	.	8	.	.	.	false	true	Message: 0ms	.	.	.	.	.	.	.	.	.	.	.	!MODE RECORD CR 1000 2 0 R	0	.	.	zcj.edf	RIGHT	4116	2011557	Full Trial Period	2007441	70	Trial: 70	2007441	95	ÐÅ·â	¹úÆì	ÓÍ»­	j	j
zcj	.	.	.	.	240	246	1	7	148.30	391.00	9	.	.	.	false	false	Message: 42ms	.	.	.	.	.	.	.	.	.	.	.	SYNCTIME	42	148.30	391.00	zcj.edf	RIGHT	4116	2011557	Full Trial Period	2007441	70	Trial: 70	2007441	95	ÐÅ·â	¹úÆì	ÓÍ»­	j	j
zcj	.	.	.	.	.	.	.	.	.	.	10	.	.	.	false	false	Message: 410ms	8.24	171.76	48	414	400.00	397.90	2	330.50	367	154.20	386.10	INVISIBLE_BOUNDARY[1]	410	.	.	zcj.edf	RIGHT	4116	2011557	Full Trial Period	2007441	70	Trial: 70	2007441	95	ÐÅ·â	¹úÆì	ÓÍ»­	j	j
zcj	.	.	.	.	114	528	3	415	394.70	402.40	11	.	.	.	false	false	Message: 417ms	.	.	.	.	.	.	.	.	.	.	.	SYNCTIME	417	394.70	402.40	zcj.edf	RIGHT	4116	2011557	Full Trial Period	2007441	70	Trial: 70	2007441	95	ÐÅ·â	¹úÆì	ÓÍ»­	j	j
zcj	.	.	.	.	.	.	.	.	.	.	12	.	.	.	false	false	Message: 2473ms	6.46	36.31	178	2636	899.20	555.00	7	656.30	2459	884.30	361.00	INVISIBLE_BOUNDARY[2]	2473	.	.	zcj.edf	RIGHT	4116	2011557	Full Trial Period	2007441	70	Trial: 70	2007441	95	ÐÅ·â	¹úÆì	ÓÍ»­	j	j
zcj	.	.	.	.	.	.	.	.	.	.	13	.	.	.	false	false	Message: 2483ms	6.46	36.31	178	2636	899.20	555.00	7	656.30	2459	884.30	361.00	SYNCTIME	2483	.	.	zcj.edf	RIGHT	4116	2011557	Full Trial Period	2007441	70	Trial: 70	2007441	95	ÐÅ·â	¹úÆì	ÓÍ»­	j	j
zcj	.	.	.	.	994	4114	10	3121	877.40	395.90	14	[1]	2	RECTANGLE_INTERESTAREA	false	false	Message: 4097ms	.	.	.	.	.	.	.	.	.	.	.	KEYBOARD	4097	877.40	395.90	zcj.edf	RIGHT	4116	2011557	Full Trial Period	2007441	70	Trial: 70	2007441	95	ÐÅ·â	¹úÆì	ÓÍ»­	j	j
zcj	.	.	.	.	.	.	.	.	.	.	15	.	.	.	false	false	Message: 4156ms	.	.	.	.	.	.	.	.	.	.	.	TRIAL_RESULT 0	4156	.	.	zcj.edf	RIGHT	4116	2011557	Full Trial Period	2007441	70	Trial: 70	2007441	95	ÐÅ·â	¹úÆì	ÓÍ»­	j	j
zcj	.	.	.	.	.	.	.	.	.	.	1	.	.	.	false	false	Message: -26ms	.	.	.	.	.	.	.	.	.	.	.	TRIALID 70	-26	.	.	zcj.edf	RIGHT	4351	2017093	Full Trial Period	2012742	71	Trial: 71	2012742	13	Ì«Ñô	¼å±ý	¹þÃÜ¹Ï	f	f
zcj	.	.	.	.	.	.	.	.	.	.	2	.	.	.	false	false	Message: -1ms	.	.	.	.	.	.	.	.	.	.	.	RECCFG CR 1000 2 0 R	-1	.	.	zcj.edf	RIGHT	4351	2017093	Full Trial Period	2012742	71	Trial: 71	2012742	13	Ì«Ñô	¼å±ý	¹þÃÜ¹Ï	f	f
zcj	.	.	.	.	.	.	.	.	.	.	3	.	.	.	false	false	Message: -1ms	.	.	.	.	.	.	.	.	.	.	.	ELCLCFG TOWER	-1	.	.	zcj.edf	RIGHT	4351	2017093	Full Trial Period	2012742	71	Trial: 71	2012742	13	Ì«Ñô	¼å±ý	¹þÃÜ¹Ï	f	f
zcj	.	.	.	.	.	.	.	.	.	.	4	.	.	.	false	false	Message: -1ms	.	.	.	.	.	.	.	.	.	.	.	GAZE_COORDS 0.00 0.00 1023.00 767.00	-1	.	.	zcj.edf	RIGHT	4351	2017093	Full Trial Period	2012742	71	Trial: 71	2012742	13	Ì«Ñô	¼å±ý	¹þÃÜ¹Ï	f	f
zcj	.	.	.	.	.	.	.	.	.	.	5	.	.	.	false	false	Message: -1ms	.	.	.	.	.	.	.	.	.	.	.	THRESHOLDS R 87 216	-1	.	.	zcj.edf	RIGHT	4351	2017093	Full Trial Period	2012742	71	Trial: 71	2012742	13	Ì«Ñô	¼å±ý	¹þÃÜ¹Ï	f	f
zcj	.	.	.	.	.	.	.	.	.	.	6	.	.	.	false	false	Message: -1ms	.	.	.	.	.	.	.	.	.	.	.	ELCL_PROC CENTROID (3)	-1	.	.	zcj.edf	RIGHT	4351	2017093	Full Trial Period	2012742	71	Trial: 71	2012742	13	Ì«Ñô	¼å±ý	¹þÃÜ¹Ï	f	f
zcj	.	.	.	.	.	.	.	.	.	.	7	.	.	.	false	false	Message: -1ms	.	.	.	.	.	.	.	.	.	.	.	ELCL_PCR_PARAM 5 3.0	-1	.	.	zcj.edf	RIGHT	4351	2017093	Full Trial Period	2012742	71	Trial: 71	2012742	13	Ì«Ñô	¼å±ý	¹þÃÜ¹Ï	f	f
zcj	.	.	.	.	.	.	.	.	.	.	8	.	.	.	false	true	Message: 0ms	.	.	.	.	.	.	.	.	.	.	.	!MODE RECORD CR 1000 2 0 R	0	.	.	zcj.edf	RIGHT	4351	2017093	Full Trial Period	2012742	71	Trial: 71	2012742	13	Ì«Ñô	¼å±ý	¹þÃÜ¹Ï	f	f
zcj	141	151	1	11	.	.	.	.	.	.	9	.	.	.	false	false	Message: 40ms	.	.	.	.	.	.	.	.	.	.	.	SYNCTIME	40	.	.	zcj.edf	RIGHT	4351	2017093	Full Trial Period	2012742	71	Trial: 71	2012742	13	Ì«Ñô	¼å±ý	¹þÃÜ¹Ï	f	f
zcj	.	.	.	.	.	.	.	.	.	.	10	.	.	.	false	false	Message: 615ms	8.63	187.58	46	631	452.30	394.60	2	396.90	586	196.30	406.30	INVISIBLE_BOUNDARY[1]	615	.	.	zcj.edf	RIGHT	4351	2017093	Full Trial Period	2012742	71	Trial: 71	2012742	13	Ì«Ñô	¼å±ý	¹þÃÜ¹Ï	f	f
zcj	.	.	.	.	.	.	.	.	.	.	11	.	.	.	false	false	Message: 623ms	8.63	187.58	46	631	452.30	394.60	2	396.90	586	196.30	406.30	SYNCTIME	623	.	.	zcj.edf	RIGHT	4351	2017093	Full Trial Period	2012742	71	Trial: 71	2012742	13	Ì«Ñô	¼å±ý	¹þÃÜ¹Ï	f	f
zcj	.	.	.	.	.	.	.	.	.	.	12	.	.	.	false	false	Message: 1339ms	12.45	175.33	71	1376	916.90	354.50	5	333.10	1306	546.70	392.10	INVISIBLE_BOUNDARY[2]	1339	.	.	zcj.edf	RIGHT	4351	2017093	Full Trial Period	2012742	71	Trial: 71	2012742	13	Ì«Ñô	¼å±ý	¹þÃÜ¹Ï	f	f
zcj	.	.	.	.	.	.	.	.	.	.	13	.	.	.	false	false	Message: 1348ms	12.45	175.33	71	1376	916.90	354.50	5	333.10	1306	546.70	392.10	SYNCTIME	1348	.	.	zcj.edf	RIGHT	4351	2017093	Full Trial Period	2012742	71	Trial: 71	2012742	13	Ì«Ñô	¼å±ý	¹þÃÜ¹Ï	f	f
zcj	.	.	.	.	407	4349	14	3943	871.40	495.10	14	.	.	.	false	false	Message: 4332ms	.	.	.	.	.	.	.	.	.	.	.	KEYBOARD	4332	871.40	495.10	zcj.edf	RIGHT	4351	2017093	Full Trial Period	2012742	71	Trial: 71	2012742	13	Ì«Ñô	¼å±ý	¹þÃÜ¹Ï	f	f
zcj	.	.	.	.	.	.	.	.	.	.	15	.	.	.	false	false	Message: 4393ms	.	.	.	.	.	.	.	.	.	.	.	TRIAL_RESULT 0	4393	.	.	zcj.edf	RIGHT	4351	2017093	Full Trial Period	2012742	71	Trial: 71	2012742	13	Ì«Ñô	¼å±ý	¹þÃÜ¹Ï	f	f
zcj	.	.	.	.	.	.	.	.	.	.	1	.	.	.	false	false	Message: -16ms	.	.	.	.	.	.	.	.	.	.	.	TRIALID 71	-16	.	.	zcj.edf	RIGHT	4090	2022471	Full Trial Period	2018381	72	Trial: 72	2018381	78	ºÉ°üµ°	ºôÀ²È¦	ÊÖïí	j	j
zcj	.	.	.	.	.	.	.	.	.	.	2	.	.	.	false	false	Message: -1ms	.	.	.	.	.	.	.	.	.	.	.	RECCFG CR 1000 2 0 R	-1	.	.	zcj.edf	RIGHT	4090	2022471	Full Trial Period	2018381	72	Trial: 72	2018381	78	ºÉ°üµ°	ºôÀ²È¦	ÊÖïí	j	j
zcj	.	.	.	.	.	.	.	.	.	.	3	.	.	.	false	false	Message: -1ms	.	.	.	.	.	.	.	.	.	.	.	ELCLCFG TOWER	-1	.	.	zcj.edf	RIGHT	4090	2022471	Full Trial Period	2018381	72	Trial: 72	2018381	78	ºÉ°üµ°	ºôÀ²È¦	ÊÖïí	j	j
zcj	.	.	.	.	.	.	.	.	.	.	4	.	.	.	false	false	Message: -1ms	.	.	.	.	.	.	.	.	.	.	.	GAZE_COORDS 0.00 0.00 1023.00 767.00	-1	.	.	zcj.edf	RIGHT	4090	2022471	Full Trial Period	2018381	72	Trial: 72	2018381	78	ºÉ°üµ°	ºôÀ²È¦	ÊÖïí	j	j
zcj	.	.	.	.	.	.	.	.	.	.	5	.	.	.	false	false	Message: -1ms	.	.	.	.	.	.	.	.	.	.	.	THRESHOLDS R 87 216	-1	.	.	zcj.edf	RIGHT	4090	2022471	Full Trial Period	2018381	72	Trial: 72	2018381	78	ºÉ°üµ°	ºôÀ²È¦	ÊÖïí	j	j
zcj	.	.	.	.	.	.	.	.	.	.	6	.	.	.	false	false	Message: -1ms	.	.	.	.	.	.	.	.	.	.	.	ELCL_PROC CENTROID (3)	-1	.	.	zcj.edf	RIGHT	4090	2022471	Full Trial Period	2018381	72	Trial: 72	2018381	78	ºÉ°üµ°	ºôÀ²È¦	ÊÖïí	j	j
zcj	.	.	.	.	.	.	.	.	.	.	7	.	.	.	false	false	Message: -1ms	.	.	.	.	.	.	.	.	.	.	.	ELCL_PCR_PARAM 5 3.0	-1	.	.	zcj.edf	RIGHT	4090	2022471	Full Trial Period	2018381	72	Trial: 72	2018381	78	ºÉ°üµ°	ºôÀ²È¦	ÊÖïí	j	j
zcj	.	.	.	.	.	.	.	.	.	.	8	.	.	.	false	true	Message: 0ms	.	.	.	.	.	.	.	.	.	.	.	!MODE RECORD CR 1000 2 0 R	0	.	.	zcj.edf	RIGHT	4090	2022471	Full Trial Period	2018381	72	Trial: 72	2018381	78	ºÉ°üµ°	ºôÀ²È¦	ÊÖïí	j	j
zcj	.	.	.	.	297	303	1	7	148.90	391.80	9	.	.	.	false	false	Message: 50ms	.	.	.	.	.	.	.	.	.	.	.	SYNCTIME	50	148.90	391.80	zcj.edf	RIGHT	4090	2022471	Full Trial Period	2018381	72	Trial: 72	2018381	78	ºÉ°üµ°	ºôÀ²È¦	ÊÖïí	j	j
zcj	.	.	.	.	.	.	.	.	.	.	10	.	.	.	false	false	Message: 642ms	8.50	202.34	42	662	499.50	446.60	2	451.10	621	248.30	478.50	INVISIBLE_BOUNDARY[1]	642	.	.	zcj.edf	RIGHT	4090	2022471	Full Trial Period	2018381	72	Trial: 72	2018381	78	ºÉ°üµ°	ºôÀ²È¦	ÊÖïí	j	j
zcj	.	.	.	.	.	.	.	.	.	.	11	.	.	.	false	false	Message: 650ms	8.50	202.34	42	662	499.50	446.60	2	451.10	621	248.30	478.50	SYNCTIME	650	.	.	zcj.edf	RIGHT	4090	2022471	Full Trial Period	2018381	72	Trial: 72	2018381	78	ºÉ°üµ°	ºôÀ²È¦	ÊÖïí	j	j
zcj	.	.	.	.	.	.	.	.	.	.	12	.	.	.	false	false	Message: 2039ms	12.85	62.39	206	2094	841.90	592.10	6	843.60	1889	512.80	388.20	INVISIBLE_BOUNDARY[2]	2039	.	.	zcj.edf	RIGHT	4090	2022471	Full Trial Period	2018381	72	Trial: 72	2018381	78	ºÉ°üµ°	ºôÀ²È¦	ÊÖïí	j	j
zcj	.	.	.	.	.	.	.	.	.	.	13	.	.	.	false	false	Message: 2049ms	12.85	62.39	206	2094	841.90	592.10	6	843.60	1889	512.80	388.20	SYNCTIME	2049	.	.	zcj.edf	RIGHT	4090	2022471	Full Trial Period	2018381	72	Trial: 72	2018381	78	ºÉ°üµ°	ºôÀ²È¦	ÊÖïí	j	j
zcj	.	.	.	.	.	.	.	.	.	.	14	.	.	.	false	false	Message: 4071ms	1.46	45.56	32	4088	882.50	434.90	11	106.80	4057	838.10	431.50	KEYBOARD	4071	.	.	zcj.edf	RIGHT	4090	2022471	Full Trial Period	2018381	72	Trial: 72	2018381	78	ºÉ°üµ°	ºôÀ²È¦	ÊÖïí	j	j
zcj	.	.	.	.	.	.	.	.	.	.	15	.	.	.	false	false	Message: 4141ms	.	.	.	.	.	.	.	.	.	.	.	TRIAL_RESULT 0	4141	.	.	zcj.edf	RIGHT	4090	2022471	Full Trial Period	2018381	72	Trial: 72	2018381	78	ºÉ°üµ°	ºôÀ²È¦	ÊÖïí	j	j
zcj	.	.	.	.	.	.	.	.	.	.	1	.	.	.	false	false	Message: -16ms	.	.	.	.	.	.	.	.	.	.	.	TRIALID 72	-16	.	.	zcj.edf	RIGHT	2328	2025999	Full Trial Period	2023671	73	Trial: 73	2023671	133	³ß×Ó	µçÏß	Ë®Í°	f	f
zcj	.	.	.	.	.	.	.	.	.	.	2	.	.	.	false	false	Message: -1ms	.	.	.	.	.	.	.	.	.	.	.	RECCFG CR 1000 2 0 R	-1	.	.	zcj.edf	RIGHT	2328	2025999	Full Trial Period	2023671	73	Trial: 73	2023671	133	³ß×Ó	µçÏß	Ë®Í°	f	f
zcj	.	.	.	.	.	.	.	.	.	.	3	.	.	.	false	false	Message: -1ms	.	.	.	.	.	.	.	.	.	.	.	ELCLCFG TOWER	-1	.	.	zcj.edf	RIGHT	2328	2025999	Full Trial Period	2023671	73	Trial: 73	2023671	133	³ß×Ó	µçÏß	Ë®Í°	f	f
zcj	.	.	.	.	.	.	.	.	.	.	4	.	.	.	false	false	Message: -1ms	.	.	.	.	.	.	.	.	.	.	.	GAZE_COORDS 0.00 0.00 1023.00 767.00	-1	.	.	zcj.edf	RIGHT	2328	2025999	Full Trial Period	2023671	73	Trial: 73	2023671	133	³ß×Ó	µçÏß	Ë®Í°	f	f
zcj	.	.	.	.	.	.	.	.	.	.	5	.	.	.	false	false	Message: -1ms	.	.	.	.	.	.	.	.	.	.	.	THRESHOLDS R 87 216	-1	.	.	zcj.edf	RIGHT	2328	2025999	Full Trial Period	2023671	73	Trial: 73	2023671	133	³ß×Ó	µçÏß	Ë®Í°	f	f
zcj	.	.	.	.	.	.	.	.	.	.	6	.	.	.	false	false	Message: -1ms	.	.	.	.	.	.	.	.	.	.	.	ELCL_PROC CENTROID (3)	-1	.	.	zcj.edf	RIGHT	2328	2025999	Full Trial Period	2023671	73	Trial: 73	2023671	133	³ß×Ó	µçÏß	Ë®Í°	f	f
zcj	.	.	.	.	.	.	.	.	.	.	7	.	.	.	false	false	Message: -1ms	.	.	.	.	.	.	.	.	.	.	.	ELCL_PCR_PARAM 5 3.0	-1	.	.	zcj.edf	RIGHT	2328	2025999	Full Trial Period	2023671	73	Trial: 73	2023671	133	³ß×Ó	µçÏß	Ë®Í°	f	f
zcj	.	.	.	.	.	.	.	.	.	.	8	.	.	.	false	true	Message: 0ms	.	.	.	.	.	.	.	.	.	.	.	!MODE RECORD CR 1000 2 0 R	0	.	.	zcj.edf	RIGHT	2328	2025999	Full Trial Period	2023671	73	Trial: 73	2023671	133	³ß×Ó	µçÏß	Ë®Í°	f	f
zcj	.	.	.	.	229	235	1	7	154.10	387.40	9	.	.	.	false	false	Message: 43ms	.	.	.	.	.	.	.	.	.	.	.	SYNCTIME	43	154.10	387.40	zcj.edf	RIGHT	2328	2025999	Full Trial Period	2023671	73	Trial: 73	2023671	133	³ß×Ó	µçÏß	Ë®Í°	f	f
zcj	.	.	.	.	.	.	.	.	.	.	10	.	.	.	false	false	Message: 401ms	15.05	62.17	242	477	589.00	501.60	1	805.40	236	153.00	383.80	INVISIBLE_BOUNDARY[1]	401	.	.	zcj.edf	RIGHT	2328	2025999	Full Trial Period	2023671	73	Trial: 73	2023671	133	³ß×Ó	µçÏß	Ë®Í°	f	f
zcj	.	.	.	.	.	.	.	.	.	.	11	.	.	.	false	false	Message: 409ms	15.05	62.17	242	477	589.00	501.60	1	805.40	236	153.00	383.80	SYNCTIME	409	.	.	zcj.edf	RIGHT	2328	2025999	Full Trial Period	2023671	73	Trial: 73	2023671	133	³ß×Ó	µçÏß	Ë®Í°	f	f
zcj	.	.	.	.	.	.	.	.	.	.	12	.	.	.	false	false	Message: 944ms	2.79	107.18	26	956	874.00	384.70	4	206.40	931	790.40	375.30	INVISIBLE_BOUNDARY[2]	944	.	.	zcj.edf	RIGHT	2328	2025999	Full Trial Period	2023671	73	Trial: 73	2023671	133	³ß×Ó	µçÏß	Ë®Í°	f	f
zcj	.	.	.	.	.	.	.	.	.	.	13	.	.	.	false	false	Message: 951ms	2.79	107.18	26	956	874.00	384.70	4	206.40	931	790.40	375.30	SYNCTIME	951	.	.	zcj.edf	RIGHT	2328	2025999	Full Trial Period	2023671	73	Trial: 73	2023671	133	³ß×Ó	µçÏß	Ë®Í°	f	f
zcj	.	.	.	.	505	2326	8	1822	866.80	440.60	14	.	.	.	false	false	Message: 2310ms	.	.	.	.	.	.	.	.	.	.	.	KEYBOARD	2310	866.80	440.60	zcj.edf	RIGHT	2328	2025999	Full Trial Period	2023671	73	Trial: 73	2023671	133	³ß×Ó	µçÏß	Ë®Í°	f	f
zcj	.	.	.	.	.	.	.	.	.	.	15	.	.	.	false	false	Message: 2369ms	.	.	.	.	.	.	.	.	.	.	.	TRIAL_RESULT 0	2369	.	.	zcj.edf	RIGHT	2328	2025999	Full Trial Period	2023671	73	Trial: 73	2023671	133	³ß×Ó	µçÏß	Ë®Í°	f	f
zcj	.	.	.	.	.	.	.	.	.	.	1	.	.	.	false	false	Message: -22ms	.	.	.	.	.	.	.	.	.	.	.	TRIALID 73	-22	.	.	zcj.edf	RIGHT	2809	2031936	Full Trial Period	2029127	74	Trial: 74	2029127	67	ÄûÃÊ	éÏé­Çò	²£Á§Öé	j	f
zcj	.	.	.	.	.	.	.	.	.	.	2	.	.	.	false	false	Message: -1ms	.	.	.	.	.	.	.	.	.	.	.	RECCFG CR 1000 2 0 R	-1	.	.	zcj.edf	RIGHT	2809	2031936	Full Trial Period	2029127	74	Trial: 74	2029127	67	ÄûÃÊ	éÏé­Çò	²£Á§Öé	j	f
zcj	.	.	.	.	.	.	.	.	.	.	3	.	.	.	false	false	Message: -1ms	.	.	.	.	.	.	.	.	.	.	.	ELCLCFG TOWER	-1	.	.	zcj.edf	RIGHT	2809	2031936	Full Trial Period	2029127	74	Trial: 74	2029127	67	ÄûÃÊ	éÏé­Çò	²£Á§Öé	j	f
zcj	.	.	.	.	.	.	.	.	.	.	4	.	.	.	false	false	Message: -1ms	.	.	.	.	.	.	.	.	.	.	.	GAZE_COORDS 0.00 0.00 1023.00 767.00	-1	.	.	zcj.edf	RIGHT	2809	2031936	Full Trial Period	2029127	74	Trial: 74	2029127	67	ÄûÃÊ	éÏé­Çò	²£Á§Öé	j	f
zcj	.	.	.	.	.	.	.	.	.	.	5	.	.	.	false	false	Message: -1ms	.	.	.	.	.	.	.	.	.	.	.	THRESHOLDS R 87 216	-1	.	.	zcj.edf	RIGHT	2809	2031936	Full Trial Period	2029127	74	Trial: 74	2029127	67	ÄûÃÊ	éÏé­Çò	²£Á§Öé	j	f
zcj	.	.	.	.	.	.	.	.	.	.	6	.	.	.	false	false	Message: -1ms	.	.	.	.	.	.	.	.	.	.	.	ELCL_PROC CENTROID (3)	-1	.	.	zcj.edf	RIGHT	2809	2031936	Full Trial Period	2029127	74	Trial: 74	2029127	67	ÄûÃÊ	éÏé­Çò	²£Á§Öé	j	f
zcj	.	.	.	.	.	.	.	.	.	.	7	.	.	.	false	false	Message: -1ms	.	.	.	.	.	.	.	.	.	.	.	ELCL_PCR_PARAM 5 3.0	-1	.	.	zcj.edf	RIGHT	2809	2031936	Full Trial Period	2029127	74	Trial: 74	2029127	67	ÄûÃÊ	éÏé­Çò	²£Á§Öé	j	f
zcj	.	.	.	.	.	.	.	.	.	.	8	.	.	.	false	true	Message: 0ms	.	.	.	.	.	.	.	.	.	.	.	!MODE RECORD CR 1000 2 0 R	0	.	.	zcj.edf	RIGHT	2809	2031936	Full Trial Period	2029127	74	Trial: 74	2029127	67	ÄûÃÊ	éÏé­Çò	²£Á§Öé	j	f
zcj	123	123	1	1	.	.	.	.	.	.	9	.	.	.	false	false	Message: 52ms	.	.	165	165	143.40	534.00	1	147.00	1	.	.	SYNCTIME	52	.	.	zcj.edf	RIGHT	2809	2031936	Full Trial Period	2029127	74	Trial: 74	2029127	67	ÄûÃÊ	éÏé­Çò	²£Á§Öé	j	f
zcj	.	.	.	.	.	.	.	.	.	.	10	.	.	.	false	false	Message: 700ms	8.17	185.79	44	704	402.60	387.70	3	361.20	661	159.00	388.90	INVISIBLE_BOUNDARY[1]	700	.	.	zcj.edf	RIGHT	2809	2031936	Full Trial Period	2029127	74	Trial: 74	2029127	67	ÄûÃÊ	éÏé­Çò	²£Á§Öé	j	f
zcj	.	.	.	.	126	830	3	705	393.20	395.30	11	.	.	.	false	false	Message: 710ms	.	.	.	.	.	.	.	.	.	.	.	SYNCTIME	710	393.20	395.30	zcj.edf	RIGHT	2809	2031936	Full Trial Period	2029127	74	Trial: 74	2029127	67	ÄûÃÊ	éÏé­Çò	²£Á§Öé	j	f
zcj	.	.	.	.	.	.	.	.	.	.	12	.	.	.	false	false	Message: 1621ms	10.78	189.21	57	1639	859.20	385.50	6	290.50	1583	538.40	390.90	INVISIBLE_BOUNDARY[2]	1621	.	.	zcj.edf	RIGHT	2809	2031936	Full Trial Period	2029127	74	Trial: 74	2029127	67	ÄûÃÊ	éÏé­Çò	²£Á§Öé	j	f
zcj	.	.	.	.	.	.	.	.	.	.	13	.	.	.	false	false	Message: 1627ms	10.78	189.21	57	1639	859.20	385.50	6	290.50	1583	538.40	390.90	SYNCTIME	1627	.	.	zcj.edf	RIGHT	2809	2031936	Full Trial Period	2029127	74	Trial: 74	2029127	67	ÄûÃÊ	éÏé­Çò	²£Á§Öé	j	f
zcj	.	.	.	.	92	2807	10	2716	897.60	399.50	14	[1]	2	RECTANGLE_INTERESTAREA	false	false	Message: 2789ms	.	.	.	.	.	.	.	.	.	.	.	KEYBOARD	2789	897.60	399.50	zcj.edf	RIGHT	2809	2031936	Full Trial Period	2029127	74	Trial: 74	2029127	67	ÄûÃÊ	éÏé­Çò	²£Á§Öé	j	f
zcj	.	.	.	.	.	.	.	.	.	.	15	.	.	.	false	false	Message: 2853ms	.	.	.	.	.	.	.	.	.	.	.	TRIAL_RESULT 0	2853	.	.	zcj.edf	RIGHT	2809	2031936	Full Trial Period	2029127	74	Trial: 74	2029127	67	ÄûÃÊ	éÏé­Çò	²£Á§Öé	j	f
zcj	.	.	.	.	.	.	.	.	.	.	1	.	.	.	false	false	Message: -17ms	.	.	.	.	.	.	.	.	.	.	.	TRIALID 74	-17	.	.	zcj.edf	RIGHT	2886	2036023	Full Trial Period	2033137	75	Trial: 75	2033137	52	ÌðÌðÈ¦	ÂÝÃ±	Ñ¥×Ó	f	f
zcj	.	.	.	.	.	.	.	.	.	.	2	.	.	.	false	false	Message: -1ms	.	.	.	.	.	.	.	.	.	.	.	RECCFG CR 1000 2 0 R	-1	.	.	zcj.edf	RIGHT	2886	2036023	Full Trial Period	2033137	75	Trial: 75	2033137	52	ÌðÌðÈ¦	ÂÝÃ±	Ñ¥×Ó	f	f
zcj	.	.	.	.	.	.	.	.	.	.	3	.	.	.	false	false	Message: -1ms	.	.	.	.	.	.	.	.	.	.	.	ELCLCFG TOWER	-1	.	.	zcj.edf	RIGHT	2886	2036023	Full Trial Period	2033137	75	Trial: 75	2033137	52	ÌðÌðÈ¦	ÂÝÃ±	Ñ¥×Ó	f	f
zcj	.	.	.	.	.	.	.	.	.	.	4	.	.	.	false	false	Message: -1ms	.	.	.	.	.	.	.	.	.	.	.	GAZE_COORDS 0.00 0.00 1023.00 767.00	-1	.	.	zcj.edf	RIGHT	2886	2036023	Full Trial Period	2033137	75	Trial: 75	2033137	52	ÌðÌðÈ¦	ÂÝÃ±	Ñ¥×Ó	f	f
zcj	.	.	.	.	.	.	.	.	.	.	5	.	.	.	false	false	Message: -1ms	.	.	.	.	.	.	.	.	.	.	.	THRESHOLDS R 87 216	-1	.	.	zcj.edf	RIGHT	2886	2036023	Full Trial Period	2033137	75	Trial: 75	2033137	52	ÌðÌðÈ¦	ÂÝÃ±	Ñ¥×Ó	f	f
zcj	.	.	.	.	.	.	.	.	.	.	6	.	.	.	false	false	Message: -1ms	.	.	.	.	.	.	.	.	.	.	.	ELCL_PROC CENTROID (3)	-1	.	.	zcj.edf	RIGHT	2886	2036023	Full Trial Period	2033137	75	Trial: 75	2033137	52	ÌðÌðÈ¦	ÂÝÃ±	Ñ¥×Ó	f	f
zcj	.	.	.	.	.	.	.	.	.	.	7	.	.	.	false	false	Message: -1ms	.	.	.	.	.	.	.	.	.	.	.	ELCL_PCR_PARAM 5 3.0	-1	.	.	zcj.edf	RIGHT	2886	2036023	Full Trial Period	2033137	75	Trial: 75	2033137	52	ÌðÌðÈ¦	ÂÝÃ±	Ñ¥×Ó	f	f
zcj	.	.	.	.	.	.	.	.	.	.	8	.	.	.	false	true	Message: 0ms	.	.	.	.	.	.	.	.	.	.	.	!MODE RECORD CR 1000 2 0 R	0	.	.	zcj.edf	RIGHT	2886	2036023	Full Trial Period	2033137	75	Trial: 75	2033137	52	ÌðÌðÈ¦	ÂÝÃ±	Ñ¥×Ó	f	f
zcj	.	.	.	.	318	324	1	7	147.80	392.70	9	.	.	.	false	false	Message: 42ms	.	.	.	.	.	.	.	.	.	.	.	SYNCTIME	42	147.80	392.70	zcj.edf	RIGHT	2886	2036023	Full Trial Period	2033137	75	Trial: 75	2033137	52	ÌðÌðÈ¦	ÂÝÃ±	Ñ¥×Ó	f	f
zcj	.	.	.	.	.	.	.	.	.	.	10	.	.	.	false	false	Message: 552ms	9.01	191.63	47	567	455.50	392.50	2	385.40	521	188.00	391.50	INVISIBLE_BOUNDARY[1]	552	.	.	zcj.edf	RIGHT	2886	2036023	Full Trial Period	2033137	75	Trial: 75	2033137	52	ÌðÌðÈ¦	ÂÝÃ±	Ñ¥×Ó	f	f
zcj	.	.	.	.	.	.	.	.	.	.	11	.	.	.	false	false	Message: 558ms	9.01	191.63	47	567	455.50	392.50	2	385.40	521	188.00	391.50	SYNCTIME	558	.	.	zcj.edf	RIGHT	2886	2036023	Full Trial Period	2033137	75	Trial: 75	2033137	52	ÌðÌðÈ¦	ÂÝÃ±	Ñ¥×Ó	f	f
zcj	.	.	.	.	143	1345	6	1203	793.10	385.00	12	.	.	.	false	false	Message: 1235ms	.	.	.	.	.	.	.	.	.	.	.	INVISIBLE_BOUNDARY[2]	1235	793.10	385.00	zcj.edf	RIGHT	2886	2036023	Full Trial Period	2033137	75	Trial: 75	2033137	52	ÌðÌðÈ¦	ÂÝÃ±	Ñ¥×Ó	f	f
zcj	.	.	.	.	143	1345	6	1203	793.10	385.00	13	.	.	.	false	false	Message: 1241ms	.	.	.	.	.	.	.	.	.	.	.	SYNCTIME	1241	793.10	385.00	zcj.edf	RIGHT	2886	2036023	Full Trial Period	2033137	75	Trial: 75	2033137	52	ÌðÌðÈ¦	ÂÝÃ±	Ñ¥×Ó	f	f
zcj	.	.	.	.	315	2884	10	2570	876.70	407.50	14	.	.	.	false	false	Message: 2867ms	.	.	.	.	.	.	.	.	.	.	.	KEYBOARD	2867	876.70	407.50	zcj.edf	RIGHT	2886	2036023	Full Trial Period	2033137	75	Trial: 75	2033137	52	ÌðÌðÈ¦	ÂÝÃ±	Ñ¥×Ó	f	f
zcj	.	.	.	.	.	.	.	.	.	.	15	.	.	.	false	false	Message: 2928ms	.	.	.	.	.	.	.	.	.	.	.	TRIAL_RESULT 0	2928	.	.	zcj.edf	RIGHT	2886	2036023	Full Trial Period	2033137	75	Trial: 75	2033137	52	ÌðÌðÈ¦	ÂÝÃ±	Ñ¥×Ó	f	f
zcj	.	.	.	.	.	.	.	.	.	.	1	.	.	.	false	false	Message: -21ms	.	.	.	.	.	.	.	.	.	.	.	TRIALID 75	-21	.	.	zcj.edf	RIGHT	2418	2039734	Full Trial Period	2037316	76	Trial: 76	2037316	115	²ÝÝ®	ÌðÍ²	ÑÀ¸à	j	f
zcj	.	.	.	.	.	.	.	.	.	.	2	.	.	.	false	false	Message: -1ms	.	.	.	.	.	.	.	.	.	.	.	RECCFG CR 1000 2 0 R	-1	.	.	zcj.edf	RIGHT	2418	2039734	Full Trial Period	2037316	76	Trial: 76	2037316	115	²ÝÝ®	ÌðÍ²	ÑÀ¸à	j	f
zcj	.	.	.	.	.	.	.	.	.	.	3	.	.	.	false	false	Message: -1ms	.	.	.	.	.	.	.	.	.	.	.	ELCLCFG TOWER	-1	.	.	zcj.edf	RIGHT	2418	2039734	Full Trial Period	2037316	76	Trial: 76	2037316	115	²ÝÝ®	ÌðÍ²	ÑÀ¸à	j	f
zcj	.	.	.	.	.	.	.	.	.	.	4	.	.	.	false	false	Message: -1ms	.	.	.	.	.	.	.	.	.	.	.	GAZE_COORDS 0.00 0.00 1023.00 767.00	-1	.	.	zcj.edf	RIGHT	2418	2039734	Full Trial Period	2037316	76	Trial: 76	2037316	115	²ÝÝ®	ÌðÍ²	ÑÀ¸à	j	f
zcj	.	.	.	.	.	.	.	.	.	.	5	.	.	.	false	false	Message: -1ms	.	.	.	.	.	.	.	.	.	.	.	THRESHOLDS R 87 216	-1	.	.	zcj.edf	RIGHT	2418	2039734	Full Trial Period	2037316	76	Trial: 76	2037316	115	²ÝÝ®	ÌðÍ²	ÑÀ¸à	j	f
zcj	.	.	.	.	.	.	.	.	.	.	6	.	.	.	false	false	Message: -1ms	.	.	.	.	.	.	.	.	.	.	.	ELCL_PROC CENTROID (3)	-1	.	.	zcj.edf	RIGHT	2418	2039734	Full Trial Period	2037316	76	Trial: 76	2037316	115	²ÝÝ®	ÌðÍ²	ÑÀ¸à	j	f
zcj	.	.	.	.	.	.	.	.	.	.	7	.	.	.	false	false	Message: -1ms	.	.	.	.	.	.	.	.	.	.	.	ELCL_PCR_PARAM 5 3.0	-1	.	.	zcj.edf	RIGHT	2418	2039734	Full Trial Period	2037316	76	Trial: 76	2037316	115	²ÝÝ®	ÌðÍ²	ÑÀ¸à	j	f
zcj	.	.	.	.	.	.	.	.	.	.	8	.	.	.	false	true	Message: 0ms	.	.	.	.	.	.	.	.	.	.	.	!MODE RECORD CR 1000 2 0 R	0	.	.	zcj.edf	RIGHT	2418	2039734	Full Trial Period	2037316	76	Trial: 76	2037316	115	²ÝÝ®	ÌðÍ²	ÑÀ¸à	j	f
zcj	.	.	.	.	243	249	1	7	153.90	394.50	9	.	.	.	false	false	Message: 45ms	.	.	.	.	.	.	.	.	.	.	.	SYNCTIME	45	153.90	394.50	zcj.edf	RIGHT	2418	2039734	Full Trial Period	2037316	76	Trial: 76	2037316	115	²ÝÝ®	ÌðÍ²	ÑÀ¸à	j	f
zcj	.	.	.	.	.	.	.	.	.	.	10	.	.	.	false	false	Message: 438ms	11.22	42.82	262	511	460.90	533.50	1	788.80	250	155.40	391.30	INVISIBLE_BOUNDARY[1]	438	.	.	zcj.edf	RIGHT	2418	2039734	Full Trial Period	2037316	76	Trial: 76	2037316	115	²ÝÝ®	ÌðÍ²	ÑÀ¸à	j	f
zcj	.	.	.	.	.	.	.	.	.	.	11	.	.	.	false	false	Message: 445ms	11.22	42.82	262	511	460.90	533.50	1	788.80	250	155.40	391.30	SYNCTIME	445	.	.	zcj.edf	RIGHT	2418	2039734	Full Trial Period	2037316	76	Trial: 76	2037316	115	²ÝÝ®	ÌðÍ²	ÑÀ¸à	j	f
zcj	.	.	.	.	.	.	.	.	.	.	12	.	.	.	false	false	Message: 1243ms	3.71	127.88	29	1260	847.20	371.60	4	216.60	1232	737.60	388.00	INVISIBLE_BOUNDARY[2]	1243	.	.	zcj.edf	RIGHT	2418	2039734	Full Trial Period	2037316	76	Trial: 76	2037316	115	²ÝÝ®	ÌðÍ²	ÑÀ¸à	j	f
zcj	.	.	.	.	.	.	.	.	.	.	13	.	.	.	false	false	Message: 1253ms	3.71	127.88	29	1260	847.20	371.60	4	216.60	1232	737.60	388.00	SYNCTIME	1253	.	.	zcj.edf	RIGHT	2418	2039734	Full Trial Period	2037316	76	Trial: 76	2037316	115	²ÝÝ®	ÌðÍ²	ÑÀ¸à	j	f
zcj	.	.	.	.	55	2416	8	2362	888.70	575.90	14	.	.	.	false	false	Message: 2400ms	.	.	.	.	.	.	.	.	.	.	.	KEYBOARD	2400	888.70	575.90	zcj.edf	RIGHT	2418	2039734	Full Trial Period	2037316	76	Trial: 76	2037316	115	²ÝÝ®	ÌðÍ²	ÑÀ¸à	j	f
zcj	.	.	.	.	.	.	.	.	.	.	15	.	.	.	false	false	Message: 2462ms	.	.	.	.	.	.	.	.	.	.	.	TRIAL_RESULT 0	2462	.	.	zcj.edf	RIGHT	2418	2039734	Full Trial Period	2037316	76	Trial: 76	2037316	115	²ÝÝ®	ÌðÍ²	ÑÀ¸à	j	f
zcj	.	.	.	.	.	.	.	.	.	.	1	.	.	.	false	false	Message: -15ms	.	.	.	.	.	.	.	.	.	.	.	TRIALID 76	-15	.	.	zcj.edf	RIGHT	2387	2043488	Full Trial Period	2041101	77	Trial: 77	2041101	121	ÄÖÖÓ	ÄÏ¹Ï	ÑÛ¾µ	f	f
zcj	.	.	.	.	.	.	.	.	.	.	2	.	.	.	false	false	Message: -1ms	.	.	.	.	.	.	.	.	.	.	.	RECCFG CR 1000 2 0 R	-1	.	.	zcj.edf	RIGHT	2387	2043488	Full Trial Period	2041101	77	Trial: 77	2041101	121	ÄÖÖÓ	ÄÏ¹Ï	ÑÛ¾µ	f	f
zcj	.	.	.	.	.	.	.	.	.	.	3	.	.	.	false	false	Message: -1ms	.	.	.	.	.	.	.	.	.	.	.	ELCLCFG TOWER	-1	.	.	zcj.edf	RIGHT	2387	2043488	Full Trial Period	2041101	77	Trial: 77	2041101	121	ÄÖÖÓ	ÄÏ¹Ï	ÑÛ¾µ	f	f
zcj	.	.	.	.	.	.	.	.	.	.	4	.	.	.	false	false	Message: -1ms	.	.	.	.	.	.	.	.	.	.	.	GAZE_COORDS 0.00 0.00 1023.00 767.00	-1	.	.	zcj.edf	RIGHT	2387	2043488	Full Trial Period	2041101	77	Trial: 77	2041101	121	ÄÖÖÓ	ÄÏ¹Ï	ÑÛ¾µ	f	f
zcj	.	.	.	.	.	.	.	.	.	.	5	.	.	.	false	false	Message: -1ms	.	.	.	.	.	.	.	.	.	.	.	THRESHOLDS R 87 216	-1	.	.	zcj.edf	RIGHT	2387	2043488	Full Trial Period	2041101	77	Trial: 77	2041101	121	ÄÖÖÓ	ÄÏ¹Ï	ÑÛ¾µ	f	f
zcj	.	.	.	.	.	.	.	.	.	.	6	.	.	.	false	false	Message: -1ms	.	.	.	.	.	.	.	.	.	.	.	ELCL_PROC CENTROID (3)	-1	.	.	zcj.edf	RIGHT	2387	2043488	Full Trial Period	2041101	77	Trial: 77	2041101	121	ÄÖÖÓ	ÄÏ¹Ï	ÑÛ¾µ	f	f
zcj	.	.	.	.	.	.	.	.	.	.	7	.	.	.	false	false	Message: -1ms	.	.	.	.	.	.	.	.	.	.	.	ELCL_PCR_PARAM 5 3.0	-1	.	.	zcj.edf	RIGHT	2387	2043488	Full Trial Period	2041101	77	Trial: 77	2041101	121	ÄÖÖÓ	ÄÏ¹Ï	ÑÛ¾µ	f	f
zcj	.	.	.	.	.	.	.	.	.	.	8	.	.	.	false	true	Message: 0ms	.	.	.	.	.	.	.	.	.	.	.	!MODE RECORD CR 1000 2 0 R	0	.	.	zcj.edf	RIGHT	2387	2043488	Full Trial Period	2041101	77	Trial: 77	2041101	121	ÄÖÖÓ	ÄÏ¹Ï	ÑÛ¾µ	f	f
zcj	.	.	.	.	240	246	1	7	154.20	399.20	9	.	.	.	false	false	Message: 43ms	.	.	.	.	.	.	.	.	.	.	.	SYNCTIME	43	154.20	399.20	zcj.edf	RIGHT	2387	2043488	Full Trial Period	2041101	77	Trial: 77	2041101	121	ÄÖÖÓ	ÄÏ¹Ï	ÑÛ¾µ	f	f
zcj	.	.	.	.	.	.	.	.	.	.	10	.	.	.	false	false	Message: 432ms	12.23	49.33	248	494	488.80	551.10	1	778.30	247	155.50	394.60	INVISIBLE_BOUNDARY[1]	432	.	.	zcj.edf	RIGHT	2387	2043488	Full Trial Period	2041101	77	Trial: 77	2041101	121	ÄÖÖÓ	ÄÏ¹Ï	ÑÛ¾µ	f	f
zcj	.	.	.	.	.	.	.	.	.	.	11	.	.	.	false	false	Message: 443ms	12.23	49.33	248	494	488.80	551.10	1	778.30	247	155.50	394.60	SYNCTIME	443	.	.	zcj.edf	RIGHT	2387	2043488	Full Trial Period	2041101	77	Trial: 77	2041101	121	ÄÖÖÓ	ÄÏ¹Ï	ÑÛ¾µ	f	f
zcj	.	.	.	.	224	1187	4	964	778.90	379.30	12	.	.	.	false	false	Message: 1133ms	.	.	.	.	.	.	.	.	.	.	.	INVISIBLE_BOUNDARY[2]	1133	778.90	379.30	zcj.edf	RIGHT	2387	2043488	Full Trial Period	2041101	77	Trial: 77	2041101	121	ÄÖÖÓ	ÄÏ¹Ï	ÑÛ¾µ	f	f
zcj	.	.	.	.	224	1187	4	964	778.90	379.30	13	.	.	.	false	false	Message: 1142ms	.	.	.	.	.	.	.	.	.	.	.	SYNCTIME	1142	778.90	379.30	zcj.edf	RIGHT	2387	2043488	Full Trial Period	2041101	77	Trial: 77	2041101	121	ÄÖÖÓ	ÄÏ¹Ï	ÑÛ¾µ	f	f
zcj	.	.	.	.	659	2385	7	1727	883.10	410.60	14	.	.	.	false	false	Message: 2367ms	.	.	.	.	.	.	.	.	.	.	.	KEYBOARD	2367	883.10	410.60	zcj.edf	RIGHT	2387	2043488	Full Trial Period	2041101	77	Trial: 77	2041101	121	ÄÖÖÓ	ÄÏ¹Ï	ÑÛ¾µ	f	f
zcj	.	.	.	.	.	.	.	.	.	.	15	.	.	.	false	false	Message: 2433ms	.	.	.	.	.	.	.	.	.	.	.	TRIAL_RESULT 0	2433	.	.	zcj.edf	RIGHT	2387	2043488	Full Trial Period	2041101	77	Trial: 77	2041101	121	ÄÖÖÓ	ÄÏ¹Ï	ÑÛ¾µ	f	f
zcj	.	.	.	.	.	.	.	.	.	.	1	.	.	.	false	false	Message: -18ms	.	.	.	.	.	.	.	.	.	.	.	TRIALID 77	-18	.	.	zcj.edf	RIGHT	3044	2048272	Full Trial Period	2045228	78	Trial: 78	2045228	97	¸ÊÕá	¹ÕÕÈ	É¡±ú	f	j
zcj	.	.	.	.	.	.	.	.	.	.	2	.	.	.	false	false	Message: -1ms	.	.	.	.	.	.	.	.	.	.	.	RECCFG CR 1000 2 0 R	-1	.	.	zcj.edf	RIGHT	3044	2048272	Full Trial Period	2045228	78	Trial: 78	2045228	97	¸ÊÕá	¹ÕÕÈ	É¡±ú	f	j
zcj	.	.	.	.	.	.	.	.	.	.	3	.	.	.	false	false	Message: -1ms	.	.	.	.	.	.	.	.	.	.	.	ELCLCFG TOWER	-1	.	.	zcj.edf	RIGHT	3044	2048272	Full Trial Period	2045228	78	Trial: 78	2045228	97	¸ÊÕá	¹ÕÕÈ	É¡±ú	f	j
zcj	.	.	.	.	.	.	.	.	.	.	4	.	.	.	false	false	Message: -1ms	.	.	.	.	.	.	.	.	.	.	.	GAZE_COORDS 0.00 0.00 1023.00 767.00	-1	.	.	zcj.edf	RIGHT	3044	2048272	Full Trial Period	2045228	78	Trial: 78	2045228	97	¸ÊÕá	¹ÕÕÈ	É¡±ú	f	j
zcj	.	.	.	.	.	.	.	.	.	.	5	.	.	.	false	false	Message: -1ms	.	.	.	.	.	.	.	.	.	.	.	THRESHOLDS R 87 216	-1	.	.	zcj.edf	RIGHT	3044	2048272	Full Trial Period	2045228	78	Trial: 78	2045228	97	¸ÊÕá	¹ÕÕÈ	É¡±ú	f	j
zcj	.	.	.	.	.	.	.	.	.	.	6	.	.	.	false	false	Message: -1ms	.	.	.	.	.	.	.	.	.	.	.	ELCL_PROC CENTROID (3)	-1	.	.	zcj.edf	RIGHT	3044	2048272	Full Trial Period	2045228	78	Trial: 78	2045228	97	¸ÊÕá	¹ÕÕÈ	É¡±ú	f	j
zcj	.	.	.	.	.	.	.	.	.	.	7	.	.	.	false	false	Message: -1ms	.	.	.	.	.	.	.	.	.	.	.	ELCL_PCR_PARAM 5 3.0	-1	.	.	zcj.edf	RIGHT	3044	2048272	Full Trial Period	2045228	78	Trial: 78	2045228	97	¸ÊÕá	¹ÕÕÈ	É¡±ú	f	j
zcj	.	.	.	.	.	.	.	.	.	.	8	.	.	.	false	true	Message: 0ms	.	.	.	.	.	.	.	.	.	.	.	!MODE RECORD CR 1000 2 0 R	0	.	.	zcj.edf	RIGHT	3044	2048272	Full Trial Period	2045228	78	Trial: 78	2045228	97	¸ÊÕá	¹ÕÕÈ	É¡±ú	f	j
zcj	.	.	.	.	303	309	1	7	135.80	387.00	9	.	.	.	false	false	Message: 49ms	.	.	.	.	.	.	.	.	.	.	.	SYNCTIME	49	135.80	387.00	zcj.edf	RIGHT	3044	2048272	Full Trial Period	2045228	78	Trial: 78	2045228	97	¸ÊÕá	¹ÕÕÈ	É¡±ú	f	j
zcj	.	.	.	.	.	.	.	.	.	.	10	.	.	.	false	false	Message: 514ms	8.32	169.88	49	521	415.90	391.10	2	356.60	473	168.30	386.40	INVISIBLE_BOUNDARY[1]	514	.	.	zcj.edf	RIGHT	3044	2048272	Full Trial Period	2045228	78	Trial: 78	2045228	97	¸ÊÕá	¹ÕÕÈ	É¡±ú	f	j
zcj	.	.	.	.	25	546	3	522	414.60	393.70	11	.	.	.	false	false	Message: 524ms	.	.	.	.	.	.	.	.	.	.	.	SYNCTIME	524	414.60	393.70	zcj.edf	RIGHT	3044	2048272	Full Trial Period	2045228	78	Trial: 78	2045228	97	¸ÊÕá	¹ÕÕÈ	É¡±ú	f	j
zcj	.	.	.	.	.	.	.	.	.	.	12	.	.	.	false	false	Message: 1240ms	12.45	102.08	122	1328	899.10	363.00	5	350.70	1207	528.10	386.00	INVISIBLE_BOUNDARY[2]	1240	.	.	zcj.edf	RIGHT	3044	2048272	Full Trial Period	2045228	78	Trial: 78	2045228	97	¸ÊÕá	¹ÕÕÈ	É¡±ú	f	j
zcj	.	.	.	.	.	.	.	.	.	.	13	.	.	.	false	false	Message: 1248ms	12.45	102.08	122	1328	899.10	363.00	5	350.70	1207	528.10	386.00	SYNCTIME	1248	.	.	zcj.edf	RIGHT	3044	2048272	Full Trial Period	2045228	78	Trial: 78	2045228	97	¸ÊÕá	¹ÕÕÈ	É¡±ú	f	j
zcj	.	.	.	.	42	3042	10	3001	149.60	410.80	14	.	.	.	false	false	Message: 3025ms	.	.	.	.	.	.	.	.	.	.	.	KEYBOARD	3025	149.60	410.80	zcj.edf	RIGHT	3044	2048272	Full Trial Period	2045228	78	Trial: 78	2045228	97	¸ÊÕá	¹ÕÕÈ	É¡±ú	f	j
zcj	.	.	.	.	.	.	.	.	.	.	15	.	.	.	false	false	Message: 3082ms	.	.	.	.	.	.	.	.	.	.	.	TRIAL_RESULT 0	3082	.	.	zcj.edf	RIGHT	3044	2048272	Full Trial Period	2045228	78	Trial: 78	2045228	97	¸ÊÕá	¹ÕÕÈ	É¡±ú	f	j
zcj	.	.	.	.	.	.	.	.	.	.	1	.	.	.	false	false	Message: -22ms	.	.	.	.	.	.	.	.	.	.	.	TRIALID 78	-22	.	.	zcj.edf	RIGHT	3269	2052592	Full Trial Period	2049323	79	Trial: 79	2049323	134	Ö½Ïä	¹Ä	ÑÀÇ©	f	f
zcj	.	.	.	.	.	.	.	.	.	.	2	.	.	.	false	false	Message: -5ms	.	.	.	.	.	.	.	.	.	.	.	RECCFG CR 1000 2 0 R	-5	.	.	zcj.edf	RIGHT	3269	2052592	Full Trial Period	2049323	79	Trial: 79	2049323	134	Ö½Ïä	¹Ä	ÑÀÇ©	f	f
zcj	.	.	.	.	.	.	.	.	.	.	3	.	.	.	false	false	Message: -5ms	.	.	.	.	.	.	.	.	.	.	.	ELCLCFG TOWER	-5	.	.	zcj.edf	RIGHT	3269	2052592	Full Trial Period	2049323	79	Trial: 79	2049323	134	Ö½Ïä	¹Ä	ÑÀÇ©	f	f
zcj	.	.	.	.	.	.	.	.	.	.	4	.	.	.	false	false	Message: -5ms	.	.	.	.	.	.	.	.	.	.	.	GAZE_COORDS 0.00 0.00 1023.00 767.00	-5	.	.	zcj.edf	RIGHT	3269	2052592	Full Trial Period	2049323	79	Trial: 79	2049323	134	Ö½Ïä	¹Ä	ÑÀÇ©	f	f
zcj	.	.	.	.	.	.	.	.	.	.	5	.	.	.	false	false	Message: -5ms	.	.	.	.	.	.	.	.	.	.	.	THRESHOLDS R 87 216	-5	.	.	zcj.edf	RIGHT	3269	2052592	Full Trial Period	2049323	79	Trial: 79	2049323	134	Ö½Ïä	¹Ä	ÑÀÇ©	f	f
zcj	.	.	.	.	.	.	.	.	.	.	6	.	.	.	false	false	Message: -5ms	.	.	.	.	.	.	.	.	.	.	.	ELCL_PROC CENTROID (3)	-5	.	.	zcj.edf	RIGHT	3269	2052592	Full Trial Period	2049323	79	Trial: 79	2049323	134	Ö½Ïä	¹Ä	ÑÀÇ©	f	f
zcj	.	.	.	.	.	.	.	.	.	.	7	.	.	.	false	false	Message: -5ms	.	.	.	.	.	.	.	.	.	.	.	ELCL_PCR_PARAM 5 3.0	-5	.	.	zcj.edf	RIGHT	3269	2052592	Full Trial Period	2049323	79	Trial: 79	2049323	134	Ö½Ïä	¹Ä	ÑÀÇ©	f	f
zcj	.	.	.	.	.	.	.	.	.	.	8	.	.	.	false	false	Message: -4ms	.	.	.	.	.	.	.	.	.	.	.	!MODE RECORD CR 1000 2 0 R	-4	.	.	zcj.edf	RIGHT	3269	2052592	Full Trial Period	2049323	79	Trial: 79	2049323	134	Ö½Ïä	¹Ä	ÑÀÇ©	f	f
zcj	.	.	.	.	238	244	1	7	177.50	381.20	9	.	.	.	false	false	Message: 45ms	.	.	.	.	.	.	.	.	.	.	.	SYNCTIME	45	177.50	381.20	zcj.edf	RIGHT	3269	2052592	Full Trial Period	2049323	79	Trial: 79	2049323	134	Ö½Ïä	¹Ä	ÑÀÇ©	f	f
zcj	.	.	.	.	.	.	.	.	.	.	10	.	.	.	false	false	Message: 739ms	2.78	111.20	25	750	444.60	383.50	3	202.20	726	364.00	394.10	INVISIBLE_BOUNDARY[1]	739	.	.	zcj.edf	RIGHT	3269	2052592	Full Trial Period	2049323	79	Trial: 79	2049323	134	Ö½Ïä	¹Ä	ÑÀÇ©	f	f
zcj	.	.	.	.	.	.	.	.	.	.	11	.	.	.	false	false	Message: 744ms	2.78	111.20	25	750	444.60	383.50	3	202.20	726	364.00	394.10	SYNCTIME	744	.	.	zcj.edf	RIGHT	3269	2052592	Full Trial Period	2049323	79	Trial: 79	2049323	134	Ö½Ïä	¹Ä	ÑÀÇ©	f	f
zcj	.	.	.	.	.	.	.	.	.	.	12	.	.	.	false	false	Message: 1506ms	9.18	218.57	42	1522	843.20	403.40	6	414.10	1481	570.30	422.10	INVISIBLE_BOUNDARY[2]	1506	.	.	zcj.edf	RIGHT	3269	2052592	Full Trial Period	2049323	79	Trial: 79	2049323	134	Ö½Ïä	¹Ä	ÑÀÇ©	f	f
zcj	.	.	.	.	.	.	.	.	.	.	13	.	.	.	false	false	Message: 1511ms	9.18	218.57	42	1522	843.20	403.40	6	414.10	1481	570.30	422.10	SYNCTIME	1511	.	.	zcj.edf	RIGHT	3269	2052592	Full Trial Period	2049323	79	Trial: 79	2049323	134	Ö½Ïä	¹Ä	ÑÀÇ©	f	f
zcj	.	.	.	.	.	.	.	.	.	.	14	.	.	.	false	false	Message: 3250ms	16.01	291.16	55	3267	685.70	386.90	12	392.80	3213	209.70	420.20	KEYBOARD	3250	.	.	zcj.edf	RIGHT	3269	2052592	Full Trial Period	2049323	79	Trial: 79	2049323	134	Ö½Ïä	¹Ä	ÑÀÇ©	f	f
zcj	.	.	.	.	.	.	.	.	.	.	15	.	.	.	false	false	Message: 3319ms	.	.	.	.	.	.	.	.	.	.	.	TRIAL_RESULT 0	3319	.	.	zcj.edf	RIGHT	3269	2052592	Full Trial Period	2049323	79	Trial: 79	2049323	134	Ö½Ïä	¹Ä	ÑÀÇ©	f	f
zcj	.	.	.	.	.	.	.	.	.	.	1	.	.	.	false	false	Message: -20ms	.	.	.	.	.	.	.	.	.	.	.	TRIALID 79	-20	.	.	zcj.edf	RIGHT	2948	2056985	Full Trial Period	2054037	80	Trial: 80	2054037	62	ÏÉÈËÕÆ	ÉþË÷	µçÏß	j	j
zcj	.	.	.	.	.	.	.	.	.	.	2	.	.	.	false	false	Message: -1ms	.	.	.	.	.	.	.	.	.	.	.	RECCFG CR 1000 2 0 R	-1	.	.	zcj.edf	RIGHT	2948	2056985	Full Trial Period	2054037	80	Trial: 80	2054037	62	ÏÉÈËÕÆ	ÉþË÷	µçÏß	j	j
zcj	.	.	.	.	.	.	.	.	.	.	3	.	.	.	false	false	Message: -1ms	.	.	.	.	.	.	.	.	.	.	.	ELCLCFG TOWER	-1	.	.	zcj.edf	RIGHT	2948	2056985	Full Trial Period	2054037	80	Trial: 80	2054037	62	ÏÉÈËÕÆ	ÉþË÷	µçÏß	j	j
zcj	.	.	.	.	.	.	.	.	.	.	4	.	.	.	false	false	Message: -1ms	.	.	.	.	.	.	.	.	.	.	.	GAZE_COORDS 0.00 0.00 1023.00 767.00	-1	.	.	zcj.edf	RIGHT	2948	2056985	Full Trial Period	2054037	80	Trial: 80	2054037	62	ÏÉÈËÕÆ	ÉþË÷	µçÏß	j	j
zcj	.	.	.	.	.	.	.	.	.	.	5	.	.	.	false	false	Message: -1ms	.	.	.	.	.	.	.	.	.	.	.	THRESHOLDS R 87 216	-1	.	.	zcj.edf	RIGHT	2948	2056985	Full Trial Period	2054037	80	Trial: 80	2054037	62	ÏÉÈËÕÆ	ÉþË÷	µçÏß	j	j
zcj	.	.	.	.	.	.	.	.	.	.	6	.	.	.	false	false	Message: -1ms	.	.	.	.	.	.	.	.	.	.	.	ELCL_PROC CENTROID (3)	-1	.	.	zcj.edf	RIGHT	2948	2056985	Full Trial Period	2054037	80	Trial: 80	2054037	62	ÏÉÈËÕÆ	ÉþË÷	µçÏß	j	j
zcj	.	.	.	.	.	.	.	.	.	.	7	.	.	.	false	false	Message: -1ms	.	.	.	.	.	.	.	.	.	.	.	ELCL_PCR_PARAM 5 3.0	-1	.	.	zcj.edf	RIGHT	2948	2056985	Full Trial Period	2054037	80	Trial: 80	2054037	62	ÏÉÈËÕÆ	ÉþË÷	µçÏß	j	j
zcj	.	.	.	.	.	.	.	.	.	.	8	.	.	.	false	true	Message: 0ms	.	.	.	.	.	.	.	.	.	.	.	!MODE RECORD CR 1000 2 0 R	0	.	.	zcj.edf	RIGHT	2948	2056985	Full Trial Period	2054037	80	Trial: 80	2054037	62	ÏÉÈËÕÆ	ÉþË÷	µçÏß	j	j
zcj	.	.	.	.	267	273	1	7	155.70	395.20	9	.	.	.	false	false	Message: 46ms	.	.	.	.	.	.	.	.	.	.	.	SYNCTIME	46	155.70	395.20	zcj.edf	RIGHT	2948	2056985	Full Trial Period	2054037	80	Trial: 80	2054037	62	ÏÉÈËÕÆ	ÉþË÷	µçÏß	j	j
zcj	.	.	.	.	.	.	.	.	.	.	10	.	.	.	false	false	Message: 612ms	8.09	197.22	41	630	495.80	424.60	3	406.20	590	258.20	459.20	INVISIBLE_BOUNDARY[1]	612	.	.	zcj.edf	RIGHT	2948	2056985	Full Trial Period	2054037	80	Trial: 80	2054037	62	ÏÉÈËÕÆ	ÉþË÷	µçÏß	j	j
zcj	.	.	.	.	.	.	.	.	.	.	11	.	.	.	false	false	Message: 621ms	8.09	197.22	41	630	495.80	424.60	3	406.20	590	258.20	459.20	SYNCTIME	621	.	.	zcj.edf	RIGHT	2948	2056985	Full Trial Period	2054037	80	Trial: 80	2054037	62	ÏÉÈËÕÆ	ÉþË÷	µçÏß	j	j
zcj	.	.	.	.	594	2527	9	1934	872.40	379.10	12	[1]	2	RECTANGLE_INTERESTAREA	false	false	Message: 2335ms	.	.	.	.	.	.	.	.	.	.	.	INVISIBLE_BOUNDARY[2]	2335	872.40	379.10	zcj.edf	RIGHT	2948	2056985	Full Trial Period	2054037	80	Trial: 80	2054037	62	ÏÉÈËÕÆ	ÉþË÷	µçÏß	j	j
zcj	.	.	.	.	594	2527	9	1934	872.40	379.10	13	[1]	2	RECTANGLE_INTERESTAREA	false	false	Message: 2338ms	.	.	.	.	.	.	.	.	.	.	.	SYNCTIME	2338	872.40	379.10	zcj.edf	RIGHT	2948	2056985	Full Trial Period	2054037	80	Trial: 80	2054037	62	ÏÉÈËÕÆ	ÉþË÷	µçÏß	j	j
zcj	.	.	.	.	.	.	.	.	.	.	14	.	.	.	false	false	Message: 2929ms	5.37	18.77	286	2946	881.80	531.50	10	926.30	2661	891.10	370.70	KEYBOARD	2929	.	.	zcj.edf	RIGHT	2948	2056985	Full Trial Period	2054037	80	Trial: 80	2054037	62	ÏÉÈËÕÆ	ÉþË÷	µçÏß	j	j
zcj	.	.	.	.	.	.	.	.	.	.	15	.	.	.	false	false	Message: 2994ms	.	.	.	.	.	.	.	.	.	.	.	TRIAL_RESULT 0	2994	.	.	zcj.edf	RIGHT	2948	2056985	Full Trial Period	2054037	80	Trial: 80	2054037	62	ÏÉÈËÕÆ	ÉþË÷	µçÏß	j	j
zcj	.	.	.	.	.	.	.	.	.	.	1	.	.	.	false	false	Message: -16ms	.	.	.	.	.	.	.	.	.	.	.	TRIALID 80	-16	.	.	zcj.edf	RIGHT	3670	2062377	Full Trial Period	2058707	81	Trial: 81	2058707	23	×ÔÐÐ³µ	Ï´ÒÂ»ú	¹Ä	j	j
zcj	.	.	.	.	.	.	.	.	.	.	2	.	.	.	false	false	Message: -1ms	.	.	.	.	.	.	.	.	.	.	.	RECCFG CR 1000 2 0 R	-1	.	.	zcj.edf	RIGHT	3670	2062377	Full Trial Period	2058707	81	Trial: 81	2058707	23	×ÔÐÐ³µ	Ï´ÒÂ»ú	¹Ä	j	j
zcj	.	.	.	.	.	.	.	.	.	.	3	.	.	.	false	false	Message: -1ms	.	.	.	.	.	.	.	.	.	.	.	ELCLCFG TOWER	-1	.	.	zcj.edf	RIGHT	3670	2062377	Full Trial Period	2058707	81	Trial: 81	2058707	23	×ÔÐÐ³µ	Ï´ÒÂ»ú	¹Ä	j	j
zcj	.	.	.	.	.	.	.	.	.	.	4	.	.	.	false	false	Message: -1ms	.	.	.	.	.	.	.	.	.	.	.	GAZE_COORDS 0.00 0.00 1023.00 767.00	-1	.	.	zcj.edf	RIGHT	3670	2062377	Full Trial Period	2058707	81	Trial: 81	2058707	23	×ÔÐÐ³µ	Ï´ÒÂ»ú	¹Ä	j	j
zcj	.	.	.	.	.	.	.	.	.	.	5	.	.	.	false	false	Message: -1ms	.	.	.	.	.	.	.	.	.	.	.	THRESHOLDS R 87 216	-1	.	.	zcj.edf	RIGHT	3670	2062377	Full Trial Period	2058707	81	Trial: 81	2058707	23	×ÔÐÐ³µ	Ï´ÒÂ»ú	¹Ä	j	j
zcj	.	.	.	.	.	.	.	.	.	.	6	.	.	.	false	false	Message: -1ms	.	.	.	.	.	.	.	.	.	.	.	ELCL_PROC CENTROID (3)	-1	.	.	zcj.edf	RIGHT	3670	2062377	Full Trial Period	2058707	81	Trial: 81	2058707	23	×ÔÐÐ³µ	Ï´ÒÂ»ú	¹Ä	j	j
zcj	.	.	.	.	.	.	.	.	.	.	7	.	.	.	false	false	Message: -1ms	.	.	.	.	.	.	.	.	.	.	.	ELCL_PCR_PARAM 5 3.0	-1	.	.	zcj.edf	RIGHT	3670	2062377	Full Trial Period	2058707	81	Trial: 81	2058707	23	×ÔÐÐ³µ	Ï´ÒÂ»ú	¹Ä	j	j
zcj	.	.	.	.	.	.	.	.	.	.	8	.	.	.	false	true	Message: 0ms	.	.	.	.	.	.	.	.	.	.	.	!MODE RECORD CR 1000 2 0 R	0	.	.	zcj.edf	RIGHT	3670	2062377	Full Trial Period	2058707	81	Trial: 81	2058707	23	×ÔÐÐ³µ	Ï´ÒÂ»ú	¹Ä	j	j
zcj	.	.	.	.	295	301	1	7	147.80	393.30	9	.	.	.	false	false	Message: 43ms	.	.	.	.	.	.	.	.	.	.	.	SYNCTIME	43	147.80	393.30	zcj.edf	RIGHT	3670	2062377	Full Trial Period	2058707	81	Trial: 81	2058707	23	×ÔÐÐ³µ	Ï´ÒÂ»ú	¹Ä	j	j
zcj	.	.	.	.	.	.	.	.	.	.	10	.	.	.	false	false	Message: 533ms	12.81	49.46	259	615	576.70	457.90	2	737.90	357	194.20	438.60	INVISIBLE_BOUNDARY[1]	533	.	.	zcj.edf	RIGHT	3670	2062377	Full Trial Period	2058707	81	Trial: 81	2058707	23	×ÔÐÐ³µ	Ï´ÒÂ»ú	¹Ä	j	j
zcj	.	.	.	.	.	.	.	.	.	.	11	.	.	.	false	false	Message: 542ms	12.81	49.46	259	615	576.70	457.90	2	737.90	357	194.20	438.60	SYNCTIME	542	.	.	zcj.edf	RIGHT	3670	2062377	Full Trial Period	2058707	81	Trial: 81	2058707	23	×ÔÐÐ³µ	Ï´ÒÂ»ú	¹Ä	j	j
zcj	.	.	.	.	.	.	.	.	.	.	12	.	.	.	false	false	Message: 2925ms	6.59	23.47	281	3186	877.00	559.50	10	901.60	2906	877.10	361.00	INVISIBLE_BOUNDARY[2]	2925	.	.	zcj.edf	RIGHT	3670	2062377	Full Trial Period	2058707	81	Trial: 81	2058707	23	×ÔÐÐ³µ	Ï´ÒÂ»ú	¹Ä	j	j
zcj	.	.	.	.	.	.	.	.	.	.	13	.	.	.	false	false	Message: 2933ms	6.59	23.47	281	3186	877.00	559.50	10	901.60	2906	877.10	361.00	SYNCTIME	2933	.	.	zcj.edf	RIGHT	3670	2062377	Full Trial Period	2058707	81	Trial: 81	2058707	23	×ÔÐÐ³µ	Ï´ÒÂ»ú	¹Ä	j	j
zcj	.	.	.	.	405	3668	12	3264	900.20	389.50	14	.	.	.	false	false	Message: 3652ms	.	.	.	.	.	.	.	.	.	.	.	KEYBOARD	3652	900.20	389.50	zcj.edf	RIGHT	3670	2062377	Full Trial Period	2058707	81	Trial: 81	2058707	23	×ÔÐÐ³µ	Ï´ÒÂ»ú	¹Ä	j	j
zcj	.	.	.	.	.	.	.	.	.	.	15	.	.	.	false	false	Message: 3715ms	.	.	.	.	.	.	.	.	.	.	.	TRIAL_RESULT 0	3715	.	.	zcj.edf	RIGHT	3670	2062377	Full Trial Period	2058707	81	Trial: 81	2058707	23	×ÔÐÐ³µ	Ï´ÒÂ»ú	¹Ä	j	j
zcj	.	.	.	.	.	.	.	.	.	.	1	.	.	.	false	false	Message: -16ms	.	.	.	.	.	.	.	.	.	.	.	TRIALID 81	-16	.	.	zcj.edf	RIGHT	2535	2066450	Full Trial Period	2063915	82	Trial: 82	2063915	42	ºÉ°üµ°	Ê±ÖÓ	Ö¸ÄÏÕë	j	j
zcj	.	.	.	.	.	.	.	.	.	.	2	.	.	.	false	false	Message: -1ms	.	.	.	.	.	.	.	.	.	.	.	RECCFG CR 1000 2 0 R	-1	.	.	zcj.edf	RIGHT	2535	2066450	Full Trial Period	2063915	82	Trial: 82	2063915	42	ºÉ°üµ°	Ê±ÖÓ	Ö¸ÄÏÕë	j	j
zcj	.	.	.	.	.	.	.	.	.	.	3	.	.	.	false	false	Message: -1ms	.	.	.	.	.	.	.	.	.	.	.	ELCLCFG TOWER	-1	.	.	zcj.edf	RIGHT	2535	2066450	Full Trial Period	2063915	82	Trial: 82	2063915	42	ºÉ°üµ°	Ê±ÖÓ	Ö¸ÄÏÕë	j	j
zcj	.	.	.	.	.	.	.	.	.	.	4	.	.	.	false	false	Message: -1ms	.	.	.	.	.	.	.	.	.	.	.	GAZE_COORDS 0.00 0.00 1023.00 767.00	-1	.	.	zcj.edf	RIGHT	2535	2066450	Full Trial Period	2063915	82	Trial: 82	2063915	42	ºÉ°üµ°	Ê±ÖÓ	Ö¸ÄÏÕë	j	j
zcj	.	.	.	.	.	.	.	.	.	.	5	.	.	.	false	false	Message: -1ms	.	.	.	.	.	.	.	.	.	.	.	THRESHOLDS R 87 216	-1	.	.	zcj.edf	RIGHT	2535	2066450	Full Trial Period	2063915	82	Trial: 82	2063915	42	ºÉ°üµ°	Ê±ÖÓ	Ö¸ÄÏÕë	j	j
zcj	.	.	.	.	.	.	.	.	.	.	6	.	.	.	false	false	Message: -1ms	.	.	.	.	.	.	.	.	.	.	.	ELCL_PROC CENTROID (3)	-1	.	.	zcj.edf	RIGHT	2535	2066450	Full Trial Period	2063915	82	Trial: 82	2063915	42	ºÉ°üµ°	Ê±ÖÓ	Ö¸ÄÏÕë	j	j
zcj	.	.	.	.	.	.	.	.	.	.	7	.	.	.	false	false	Message: -1ms	.	.	.	.	.	.	.	.	.	.	.	ELCL_PCR_PARAM 5 3.0	-1	.	.	zcj.edf	RIGHT	2535	2066450	Full Trial Period	2063915	82	Trial: 82	2063915	42	ºÉ°üµ°	Ê±ÖÓ	Ö¸ÄÏÕë	j	j
zcj	.	.	.	.	.	.	.	.	.	.	8	.	.	.	false	true	Message: 0ms	.	.	.	.	.	.	.	.	.	.	.	!MODE RECORD CR 1000 2 0 R	0	.	.	zcj.edf	RIGHT	2535	2066450	Full Trial Period	2063915	82	Trial: 82	2063915	42	ºÉ°üµ°	Ê±ÖÓ	Ö¸ÄÏÕë	j	j
zcj	.	.	.	.	235	241	1	7	158.80	379.70	9	.	.	.	false	false	Message: 42ms	.	.	.	.	.	.	.	.	.	.	.	SYNCTIME	42	158.80	379.70	zcj.edf	RIGHT	2535	2066450	Full Trial Period	2063915	82	Trial: 82	2063915	42	ºÉ°üµ°	Ê±ÖÓ	Ö¸ÄÏÕë	j	j
zcj	.	.	.	.	.	.	.	.	.	.	10	.	.	.	false	false	Message: 528ms	10.00	33.78	296	537	440.20	483.50	1	971.60	242	158.50	382.30	INVISIBLE_BOUNDARY[1]	528	.	.	zcj.edf	RIGHT	2535	2066450	Full Trial Period	2063915	82	Trial: 82	2063915	42	ºÉ°üµ°	Ê±ÖÓ	Ö¸ÄÏÕë	j	j
zcj	.	.	.	.	.	.	.	.	.	.	11	.	.	.	false	false	Message: 533ms	10.00	33.78	296	537	440.20	483.50	1	971.60	242	158.50	382.30	SYNCTIME	533	.	.	zcj.edf	RIGHT	2535	2066450	Full Trial Period	2063915	82	Trial: 82	2063915	42	ºÉ°üµ°	Ê±ÖÓ	Ö¸ÄÏÕë	j	j
zcj	.	.	.	.	.	.	.	.	.	.	12	.	.	.	false	false	Message: 1202ms	11.24	49.53	227	1287	855.80	415.20	4	938.50	1061	524.80	368.20	INVISIBLE_BOUNDARY[2]	1202	.	.	zcj.edf	RIGHT	2535	2066450	Full Trial Period	2063915	82	Trial: 82	2063915	42	ºÉ°üµ°	Ê±ÖÓ	Ö¸ÄÏÕë	j	j
zcj	.	.	.	.	.	.	.	.	.	.	13	.	.	.	false	false	Message: 1208ms	11.24	49.53	227	1287	855.80	415.20	4	938.50	1061	524.80	368.20	SYNCTIME	1208	.	.	zcj.edf	RIGHT	2535	2066450	Full Trial Period	2063915	82	Trial: 82	2063915	42	ºÉ°üµ°	Ê±ÖÓ	Ö¸ÄÏÕë	j	j
zcj	.	.	.	.	344	2533	7	2190	881.70	393.00	14	[1]	2	RECTANGLE_INTERESTAREA	false	false	Message: 2516ms	.	.	.	.	.	.	.	.	.	.	.	KEYBOARD	2516	881.70	393.00	zcj.edf	RIGHT	2535	2066450	Full Trial Period	2063915	82	Trial: 82	2063915	42	ºÉ°üµ°	Ê±ÖÓ	Ö¸ÄÏÕë	j	j
zcj	.	.	.	.	.	.	.	.	.	.	15	.	.	.	false	false	Message: 2581ms	.	.	.	.	.	.	.	.	.	.	.	TRIAL_RESULT 0	2581	.	.	zcj.edf	RIGHT	2535	2066450	Full Trial Period	2063915	82	Trial: 82	2063915	42	ºÉ°üµ°	Ê±ÖÓ	Ö¸ÄÏÕë	j	j
zcj	.	.	.	.	.	.	.	.	.	.	1	.	.	.	false	false	Message: -17ms	.	.	.	.	.	.	.	.	.	.	.	TRIALID 82	-17	.	.	zcj.edf	RIGHT	2419	2070217	Full Trial Period	2067798	83	Trial: 83	2067798	143	ºº±¤°ü	ÕÁÄÔÍè	³ß×Ó	f	f
zcj	.	.	.	.	.	.	.	.	.	.	2	.	.	.	false	false	Message: -1ms	.	.	.	.	.	.	.	.	.	.	.	RECCFG CR 1000 2 0 R	-1	.	.	zcj.edf	RIGHT	2419	2070217	Full Trial Period	2067798	83	Trial: 83	2067798	143	ºº±¤°ü	ÕÁÄÔÍè	³ß×Ó	f	f
zcj	.	.	.	.	.	.	.	.	.	.	3	.	.	.	false	false	Message: -1ms	.	.	.	.	.	.	.	.	.	.	.	ELCLCFG TOWER	-1	.	.	zcj.edf	RIGHT	2419	2070217	Full Trial Period	2067798	83	Trial: 83	2067798	143	ºº±¤°ü	ÕÁÄÔÍè	³ß×Ó	f	f
zcj	.	.	.	.	.	.	.	.	.	.	4	.	.	.	false	false	Message: -1ms	.	.	.	.	.	.	.	.	.	.	.	GAZE_COORDS 0.00 0.00 1023.00 767.00	-1	.	.	zcj.edf	RIGHT	2419	2070217	Full Trial Period	2067798	83	Trial: 83	2067798	143	ºº±¤°ü	ÕÁÄÔÍè	³ß×Ó	f	f
zcj	.	.	.	.	.	.	.	.	.	.	5	.	.	.	false	false	Message: -1ms	.	.	.	.	.	.	.	.	.	.	.	THRESHOLDS R 87 216	-1	.	.	zcj.edf	RIGHT	2419	2070217	Full Trial Period	2067798	83	Trial: 83	2067798	143	ºº±¤°ü	ÕÁÄÔÍè	³ß×Ó	f	f
zcj	.	.	.	.	.	.	.	.	.	.	6	.	.	.	false	false	Message: -1ms	.	.	.	.	.	.	.	.	.	.	.	ELCL_PROC CENTROID (3)	-1	.	.	zcj.edf	RIGHT	2419	2070217	Full Trial Period	2067798	83	Trial: 83	2067798	143	ºº±¤°ü	ÕÁÄÔÍè	³ß×Ó	f	f
zcj	.	.	.	.	.	.	.	.	.	.	7	.	.	.	false	false	Message: -1ms	.	.	.	.	.	.	.	.	.	.	.	ELCL_PCR_PARAM 5 3.0	-1	.	.	zcj.edf	RIGHT	2419	2070217	Full Trial Period	2067798	83	Trial: 83	2067798	143	ºº±¤°ü	ÕÁÄÔÍè	³ß×Ó	f	f
zcj	.	.	.	.	.	.	.	.	.	.	8	.	.	.	false	true	Message: 0ms	.	.	.	.	.	.	.	.	.	.	.	!MODE RECORD CR 1000 2 0 R	0	.	.	zcj.edf	RIGHT	2419	2070217	Full Trial Period	2067798	83	Trial: 83	2067798	143	ºº±¤°ü	ÕÁÄÔÍè	³ß×Ó	f	f
zcj	.	.	.	.	206	234	1	29	184.60	380.70	9	.	.	.	false	false	Message: 49ms	.	.	.	.	.	.	.	.	.	.	.	SYNCTIME	49	184.60	380.70	zcj.edf	RIGHT	2419	2070217	Full Trial Period	2067798	83	Trial: 83	2067798	143	ºº±¤°ü	ÕÁÄÔÍè	³ß×Ó	f	f
zcj	.	.	.	.	.	.	.	.	.	.	10	.	.	.	false	false	Message: 528ms	12.64	50.36	251	601	472.50	551.80	2	884.30	351	132.10	379.90	INVISIBLE_BOUNDARY[1]	528	.	.	zcj.edf	RIGHT	2419	2070217	Full Trial Period	2067798	83	Trial: 83	2067798	143	ºº±¤°ü	ÕÁÄÔÍè	³ß×Ó	f	f
zcj	.	.	.	.	.	.	.	.	.	.	11	.	.	.	false	false	Message: 533ms	12.64	50.36	251	601	472.50	551.80	2	884.30	351	132.10	379.90	SYNCTIME	533	.	.	zcj.edf	RIGHT	2419	2070217	Full Trial Period	2067798	83	Trial: 83	2067798	143	ºº±¤°ü	ÕÁÄÔÍè	³ß×Ó	f	f
zcj	.	.	.	.	.	.	.	.	.	.	12	.	.	.	false	false	Message: 1532ms	6.67	30.61	218	1735	866.10	562.40	6	878.70	1518	827.30	365.50	INVISIBLE_BOUNDARY[2]	1532	.	.	zcj.edf	RIGHT	2419	2070217	Full Trial Period	2067798	83	Trial: 83	2067798	143	ºº±¤°ü	ÕÁÄÔÍè	³ß×Ó	f	f
zcj	.	.	.	.	.	.	.	.	.	.	13	.	.	.	false	false	Message: 1541ms	6.67	30.61	218	1735	866.10	562.40	6	878.70	1518	827.30	365.50	SYNCTIME	1541	.	.	zcj.edf	RIGHT	2419	2070217	Full Trial Period	2067798	83	Trial: 83	2067798	143	ºº±¤°ü	ÕÁÄÔÍè	³ß×Ó	f	f
zcj	.	.	.	.	475	2417	8	1943	905.80	374.10	14	[1]	2	RECTANGLE_INTERESTAREA	false	false	Message: 2400ms	.	.	.	.	.	.	.	.	.	.	.	KEYBOARD	2400	905.80	374.10	zcj.edf	RIGHT	2419	2070217	Full Trial Period	2067798	83	Trial: 83	2067798	143	ºº±¤°ü	ÕÁÄÔÍè	³ß×Ó	f	f
zcj	.	.	.	.	.	.	.	.	.	.	15	.	.	.	false	false	Message: 2466ms	.	.	.	.	.	.	.	.	.	.	.	TRIAL_RESULT 0	2466	.	.	zcj.edf	RIGHT	2419	2070217	Full Trial Period	2067798	83	Trial: 83	2067798	143	ºº±¤°ü	ÕÁÄÔÍè	³ß×Ó	f	f
zcj	.	.	.	.	.	.	.	.	.	.	1	.	.	.	false	false	Message: -17ms	.	.	.	.	.	.	.	.	.	.	.	TRIALID 83	-17	.	.	zcj.edf	RIGHT	3507	2075330	Full Trial Period	2071823	84	Trial: 84	2071823	46	Ìú»·	ÏîÁ´	ÏÉÈËÕÆ	f	f
zcj	.	.	.	.	.	.	.	.	.	.	2	.	.	.	false	false	Message: -1ms	.	.	.	.	.	.	.	.	.	.	.	RECCFG CR 1000 2 0 R	-1	.	.	zcj.edf	RIGHT	3507	2075330	Full Trial Period	2071823	84	Trial: 84	2071823	46	Ìú»·	ÏîÁ´	ÏÉÈËÕÆ	f	f
zcj	.	.	.	.	.	.	.	.	.	.	3	.	.	.	false	false	Message: -1ms	.	.	.	.	.	.	.	.	.	.	.	ELCLCFG TOWER	-1	.	.	zcj.edf	RIGHT	3507	2075330	Full Trial Period	2071823	84	Trial: 84	2071823	46	Ìú»·	ÏîÁ´	ÏÉÈËÕÆ	f	f
zcj	.	.	.	.	.	.	.	.	.	.	4	.	.	.	false	false	Message: -1ms	.	.	.	.	.	.	.	.	.	.	.	GAZE_COORDS 0.00 0.00 1023.00 767.00	-1	.	.	zcj.edf	RIGHT	3507	2075330	Full Trial Period	2071823	84	Trial: 84	2071823	46	Ìú»·	ÏîÁ´	ÏÉÈËÕÆ	f	f
zcj	.	.	.	.	.	.	.	.	.	.	5	.	.	.	false	false	Message: -1ms	.	.	.	.	.	.	.	.	.	.	.	THRESHOLDS R 87 216	-1	.	.	zcj.edf	RIGHT	3507	2075330	Full Trial Period	2071823	84	Trial: 84	2071823	46	Ìú»·	ÏîÁ´	ÏÉÈËÕÆ	f	f
zcj	.	.	.	.	.	.	.	.	.	.	6	.	.	.	false	false	Message: -1ms	.	.	.	.	.	.	.	.	.	.	.	ELCL_PROC CENTROID (3)	-1	.	.	zcj.edf	RIGHT	3507	2075330	Full Trial Period	2071823	84	Trial: 84	2071823	46	Ìú»·	ÏîÁ´	ÏÉÈËÕÆ	f	f
zcj	.	.	.	.	.	.	.	.	.	.	7	.	.	.	false	false	Message: -1ms	.	.	.	.	.	.	.	.	.	.	.	ELCL_PCR_PARAM 5 3.0	-1	.	.	zcj.edf	RIGHT	3507	2075330	Full Trial Period	2071823	84	Trial: 84	2071823	46	Ìú»·	ÏîÁ´	ÏÉÈËÕÆ	f	f
zcj	.	.	.	.	.	.	.	.	.	.	8	.	.	.	false	true	Message: 0ms	.	.	.	.	.	.	.	.	.	.	.	!MODE RECORD CR 1000 2 0 R	0	.	.	zcj.edf	RIGHT	3507	2075330	Full Trial Period	2071823	84	Trial: 84	2071823	46	Ìú»·	ÏîÁ´	ÏÉÈËÕÆ	f	f
zcj	.	.	.	.	218	224	1	7	194.50	383.60	9	.	.	.	false	false	Message: 49ms	.	.	.	.	.	.	.	.	.	.	.	SYNCTIME	49	194.50	383.60	zcj.edf	RIGHT	3507	2075330	Full Trial Period	2071823	84	Trial: 84	2071823	46	Ìú»·	ÏîÁ´	ÏÉÈËÕÆ	f	f
zcj	.	.	.	.	.	.	.	.	.	.	10	.	.	.	false	false	Message: 1073ms	3.31	14.78	224	1283	400.50	451.60	4	660.20	1060	441.10	364.40	INVISIBLE_BOUNDARY[1]	1073	.	.	zcj.edf	RIGHT	3507	2075330	Full Trial Period	2071823	84	Trial: 84	2071823	46	Ìú»·	ÏîÁ´	ÏÉÈËÕÆ	f	f
zcj	.	.	.	.	.	.	.	.	.	.	11	.	.	.	false	false	Message: 1083ms	3.31	14.78	224	1283	400.50	451.60	4	660.20	1060	441.10	364.40	SYNCTIME	1083	.	.	zcj.edf	RIGHT	3507	2075330	Full Trial Period	2071823	84	Trial: 84	2071823	46	Ìú»·	ÏîÁ´	ÏÉÈËÕÆ	f	f
zcj	.	.	.	.	.	.	.	.	.	.	12	.	.	.	false	false	Message: 2759ms	7.23	32.01	226	2961	866.20	573.90	9	818.00	2736	858.20	356.30	INVISIBLE_BOUNDARY[2]	2759	.	.	zcj.edf	RIGHT	3507	2075330	Full Trial Period	2071823	84	Trial: 84	2071823	46	Ìú»·	ÏîÁ´	ÏÉÈËÕÆ	f	f
zcj	.	.	.	.	.	.	.	.	.	.	13	.	.	.	false	false	Message: 2765ms	7.23	32.01	226	2961	866.20	573.90	9	818.00	2736	858.20	356.30	SYNCTIME	2765	.	.	zcj.edf	RIGHT	3507	2075330	Full Trial Period	2071823	84	Trial: 84	2071823	46	Ìú»·	ÏîÁ´	ÏÉÈËÕÆ	f	f
zcj	.	.	.	.	394	3505	11	3112	910.80	376.80	14	[1]	2	RECTANGLE_INTERESTAREA	false	false	Message: 3488ms	.	.	.	.	.	.	.	.	.	.	.	KEYBOARD	3488	910.80	376.80	zcj.edf	RIGHT	3507	2075330	Full Trial Period	2071823	84	Trial: 84	2071823	46	Ìú»·	ÏîÁ´	ÏÉÈËÕÆ	f	f
zcj	.	.	.	.	.	.	.	.	.	.	15	.	.	.	false	false	Message: 3547ms	.	.	.	.	.	.	.	.	.	.	.	TRIAL_RESULT 0	3547	.	.	zcj.edf	RIGHT	3507	2075330	Full Trial Period	2071823	84	Trial: 84	2071823	46	Ìú»·	ÏîÁ´	ÏÉÈËÕÆ	f	f
zcj	.	.	.	.	.	.	.	.	.	.	1	.	.	.	false	false	Message: -15ms	.	.	.	.	.	.	.	.	.	.	.	TRIALID 84	-15	.	.	zcj.edf	RIGHT	5017	2081754	Full Trial Period	2076737	85	Trial: 85	2076737	79	ÐÅ·â	ÇÉ¿ËÁ¦	ÆË¿ËÅÆ	j	j
zcj	.	.	.	.	.	.	.	.	.	.	2	.	.	.	false	false	Message: -1ms	.	.	.	.	.	.	.	.	.	.	.	RECCFG CR 1000 2 0 R	-1	.	.	zcj.edf	RIGHT	5017	2081754	Full Trial Period	2076737	85	Trial: 85	2076737	79	ÐÅ·â	ÇÉ¿ËÁ¦	ÆË¿ËÅÆ	j	j
zcj	.	.	.	.	.	.	.	.	.	.	3	.	.	.	false	false	Message: -1ms	.	.	.	.	.	.	.	.	.	.	.	ELCLCFG TOWER	-1	.	.	zcj.edf	RIGHT	5017	2081754	Full Trial Period	2076737	85	Trial: 85	2076737	79	ÐÅ·â	ÇÉ¿ËÁ¦	ÆË¿ËÅÆ	j	j
zcj	.	.	.	.	.	.	.	.	.	.	4	.	.	.	false	false	Message: -1ms	.	.	.	.	.	.	.	.	.	.	.	GAZE_COORDS 0.00 0.00 1023.00 767.00	-1	.	.	zcj.edf	RIGHT	5017	2081754	Full Trial Period	2076737	85	Trial: 85	2076737	79	ÐÅ·â	ÇÉ¿ËÁ¦	ÆË¿ËÅÆ	j	j
zcj	.	.	.	.	.	.	.	.	.	.	5	.	.	.	false	false	Message: -1ms	.	.	.	.	.	.	.	.	.	.	.	THRESHOLDS R 87 216	-1	.	.	zcj.edf	RIGHT	5017	2081754	Full Trial Period	2076737	85	Trial: 85	2076737	79	ÐÅ·â	ÇÉ¿ËÁ¦	ÆË¿ËÅÆ	j	j
zcj	.	.	.	.	.	.	.	.	.	.	6	.	.	.	false	false	Message: -1ms	.	.	.	.	.	.	.	.	.	.	.	ELCL_PROC CENTROID (3)	-1	.	.	zcj.edf	RIGHT	5017	2081754	Full Trial Period	2076737	85	Trial: 85	2076737	79	ÐÅ·â	ÇÉ¿ËÁ¦	ÆË¿ËÅÆ	j	j
zcj	.	.	.	.	.	.	.	.	.	.	7	.	.	.	false	false	Message: -1ms	.	.	.	.	.	.	.	.	.	.	.	ELCL_PCR_PARAM 5 3.0	-1	.	.	zcj.edf	RIGHT	5017	2081754	Full Trial Period	2076737	85	Trial: 85	2076737	79	ÐÅ·â	ÇÉ¿ËÁ¦	ÆË¿ËÅÆ	j	j
zcj	.	.	.	.	.	.	.	.	.	.	8	.	.	.	false	true	Message: 0ms	.	.	.	.	.	.	.	.	.	.	.	!MODE RECORD CR 1000 2 0 R	0	.	.	zcj.edf	RIGHT	5017	2081754	Full Trial Period	2076737	85	Trial: 85	2076737	79	ÐÅ·â	ÇÉ¿ËÁ¦	ÆË¿ËÅÆ	j	j
zcj	.	.	.	.	227	259	2	33	130.30	371.70	9	.	.	.	false	false	Message: 42ms	.	.	.	.	.	.	.	.	.	.	.	SYNCTIME	42	130.30	371.70	zcj.edf	RIGHT	5017	2081754	Full Trial Period	2076737	85	Trial: 85	2076737	79	ÐÅ·â	ÇÉ¿ËÁ¦	ÆË¿ËÅÆ	j	j
zcj	.	.	.	.	.	.	.	.	.	.	10	.	.	.	false	false	Message: 701ms	3.91	139.71	28	715	481.30	395.60	4	277.10	688	367.40	406.40	INVISIBLE_BOUNDARY[1]	701	.	.	zcj.edf	RIGHT	5017	2081754	Full Trial Period	2076737	85	Trial: 85	2076737	79	ÐÅ·â	ÇÉ¿ËÁ¦	ÆË¿ËÅÆ	j	j
zcj	.	.	.	.	.	.	.	.	.	.	11	.	.	.	false	false	Message: 709ms	3.91	139.71	28	715	481.30	395.60	4	277.10	688	367.40	406.40	SYNCTIME	709	.	.	zcj.edf	RIGHT	5017	2081754	Full Trial Period	2076737	85	Trial: 85	2076737	79	ÐÅ·â	ÇÉ¿ËÁ¦	ÆË¿ËÅÆ	j	j
zcj	.	.	.	.	.	.	.	.	.	.	12	.	.	.	false	false	Message: 3163ms	13.93	167.82	83	3213	916.90	369.00	9	460.20	3131	515.70	492.70	INVISIBLE_BOUNDARY[2]	3163	.	.	zcj.edf	RIGHT	5017	2081754	Full Trial Period	2076737	85	Trial: 85	2076737	79	ÐÅ·â	ÇÉ¿ËÁ¦	ÆË¿ËÅÆ	j	j
zcj	.	.	.	.	.	.	.	.	.	.	13	.	.	.	false	false	Message: 3167ms	13.93	167.82	83	3213	916.90	369.00	9	460.20	3131	515.70	492.70	SYNCTIME	3167	.	.	zcj.edf	RIGHT	5017	2081754	Full Trial Period	2076737	85	Trial: 85	2076737	79	ÐÅ·â	ÇÉ¿ËÁ¦	ÆË¿ËÅÆ	j	j
zcj	.	.	.	.	82	5015	17	4934	888.20	455.20	14	.	.	.	false	false	Message: 4998ms	.	.	.	.	.	.	.	.	.	.	.	KEYBOARD	4998	888.20	455.20	zcj.edf	RIGHT	5017	2081754	Full Trial Period	2076737	85	Trial: 85	2076737	79	ÐÅ·â	ÇÉ¿ËÁ¦	ÆË¿ËÅÆ	j	j
zcj	.	.	.	.	.	.	.	.	.	.	15	.	.	.	false	false	Message: 5057ms	.	.	.	.	.	.	.	.	.	.	.	TRIAL_RESULT 0	5057	.	.	zcj.edf	RIGHT	5017	2081754	Full Trial Period	2076737	85	Trial: 85	2076737	79	ÐÅ·â	ÇÉ¿ËÁ¦	ÆË¿ËÅÆ	j	j
zcj	.	.	.	.	.	.	.	.	.	.	1	.	.	.	false	false	Message: -16ms	.	.	.	.	.	.	.	.	.	.	.	TRIALID 85	-16	.	.	zcj.edf	RIGHT	2879	2085907	Full Trial Period	2083028	86	Trial: 86	2083028	44	Æì¸Ë	±£ÏÕÏä	Î¢²¨Â¯	j	j
zcj	.	.	.	.	.	.	.	.	.	.	2	.	.	.	false	false	Message: -1ms	.	.	.	.	.	.	.	.	.	.	.	RECCFG CR 1000 2 0 R	-1	.	.	zcj.edf	RIGHT	2879	2085907	Full Trial Period	2083028	86	Trial: 86	2083028	44	Æì¸Ë	±£ÏÕÏä	Î¢²¨Â¯	j	j
zcj	.	.	.	.	.	.	.	.	.	.	3	.	.	.	false	false	Message: -1ms	.	.	.	.	.	.	.	.	.	.	.	ELCLCFG TOWER	-1	.	.	zcj.edf	RIGHT	2879	2085907	Full Trial Period	2083028	86	Trial: 86	2083028	44	Æì¸Ë	±£ÏÕÏä	Î¢²¨Â¯	j	j
zcj	.	.	.	.	.	.	.	.	.	.	4	.	.	.	false	false	Message: -1ms	.	.	.	.	.	.	.	.	.	.	.	GAZE_COORDS 0.00 0.00 1023.00 767.00	-1	.	.	zcj.edf	RIGHT	2879	2085907	Full Trial Period	2083028	86	Trial: 86	2083028	44	Æì¸Ë	±£ÏÕÏä	Î¢²¨Â¯	j	j
zcj	.	.	.	.	.	.	.	.	.	.	5	.	.	.	false	false	Message: -1ms	.	.	.	.	.	.	.	.	.	.	.	THRESHOLDS R 87 216	-1	.	.	zcj.edf	RIGHT	2879	2085907	Full Trial Period	2083028	86	Trial: 86	2083028	44	Æì¸Ë	±£ÏÕÏä	Î¢²¨Â¯	j	j
zcj	.	.	.	.	.	.	.	.	.	.	6	.	.	.	false	false	Message: -1ms	.	.	.	.	.	.	.	.	.	.	.	ELCL_PROC CENTROID (3)	-1	.	.	zcj.edf	RIGHT	2879	2085907	Full Trial Period	2083028	86	Trial: 86	2083028	44	Æì¸Ë	±£ÏÕÏä	Î¢²¨Â¯	j	j
zcj	.	.	.	.	.	.	.	.	.	.	7	.	.	.	false	false	Message: -1ms	.	.	.	.	.	.	.	.	.	.	.	ELCL_PCR_PARAM 5 3.0	-1	.	.	zcj.edf	RIGHT	2879	2085907	Full Trial Period	2083028	86	Trial: 86	2083028	44	Æì¸Ë	±£ÏÕÏä	Î¢²¨Â¯	j	j
zcj	.	.	.	.	.	.	.	.	.	.	8	.	.	.	false	true	Message: 0ms	.	.	.	.	.	.	.	.	.	.	.	!MODE RECORD CR 1000 2 0 R	0	.	.	zcj.edf	RIGHT	2879	2085907	Full Trial Period	2083028	86	Trial: 86	2083028	44	Æì¸Ë	±£ÏÕÏä	Î¢²¨Â¯	j	j
zcj	.	.	.	.	336	342	1	7	152.60	385.00	9	.	.	.	false	false	Message: 50ms	.	.	.	.	.	.	.	.	.	.	.	SYNCTIME	50	152.60	385.00	zcj.edf	RIGHT	2879	2085907	Full Trial Period	2083028	86	Trial: 86	2083028	44	Æì¸Ë	±£ÏÕÏä	Î¢²¨Â¯	j	j
zcj	.	.	.	.	.	.	.	.	.	.	10	.	.	.	false	false	Message: 506ms	13.97	60.21	232	574	535.90	545.30	1	818.60	343	148.60	381.70	INVISIBLE_BOUNDARY[1]	506	.	.	zcj.edf	RIGHT	2879	2085907	Full Trial Period	2083028	86	Trial: 86	2083028	44	Æì¸Ë	±£ÏÕÏä	Î¢²¨Â¯	j	j
zcj	.	.	.	.	.	.	.	.	.	.	11	.	.	.	false	false	Message: 518ms	13.97	60.21	232	574	535.90	545.30	1	818.60	343	148.60	381.70	SYNCTIME	518	.	.	zcj.edf	RIGHT	2879	2085907	Full Trial Period	2083028	86	Trial: 86	2083028	44	Æì¸Ë	±£ÏÕÏä	Î¢²¨Â¯	j	j
zcj	.	.	.	.	322	1458	4	1137	829.10	376.50	12	[1]	2	RECTANGLE_INTERESTAREA	false	false	Message: 1421ms	.	.	.	.	.	.	.	.	.	.	.	INVISIBLE_BOUNDARY[2]	1421	829.10	376.50	zcj.edf	RIGHT	2879	2085907	Full Trial Period	2083028	86	Trial: 86	2083028	44	Æì¸Ë	±£ÏÕÏä	Î¢²¨Â¯	j	j
zcj	.	.	.	.	322	1458	4	1137	829.10	376.50	13	[1]	2	RECTANGLE_INTERESTAREA	false	false	Message: 1425ms	.	.	.	.	.	.	.	.	.	.	.	SYNCTIME	1425	829.10	376.50	zcj.edf	RIGHT	2879	2085907	Full Trial Period	2083028	86	Trial: 86	2083028	44	Æì¸Ë	±£ÏÕÏä	Î¢²¨Â¯	j	j
zcj	.	.	.	.	496	2877	8	2382	883.30	401.00	14	[1]	2	RECTANGLE_INTERESTAREA	false	false	Message: 2860ms	.	.	.	.	.	.	.	.	.	.	.	KEYBOARD	2860	883.30	401.00	zcj.edf	RIGHT	2879	2085907	Full Trial Period	2083028	86	Trial: 86	2083028	44	Æì¸Ë	±£ÏÕÏä	Î¢²¨Â¯	j	j
zcj	.	.	.	.	.	.	.	.	.	.	15	.	.	.	false	false	Message: 2927ms	.	.	.	.	.	.	.	.	.	.	.	TRIAL_RESULT 0	2927	.	.	zcj.edf	RIGHT	2879	2085907	Full Trial Period	2083028	86	Trial: 86	2083028	44	Æì¸Ë	±£ÏÕÏä	Î¢²¨Â¯	j	j
zcj	.	.	.	.	.	.	.	.	.	.	1	.	.	.	false	false	Message: -23ms	.	.	.	.	.	.	.	.	.	.	.	TRIALID 86	-23	.	.	zcj.edf	RIGHT	2848	2090074	Full Trial Period	2087226	87	Trial: 87	2087226	28	Ð¡Ïª	Éß	éÙ×Ó	f	f
zcj	.	.	.	.	.	.	.	.	.	.	2	.	.	.	false	false	Message: -1ms	.	.	.	.	.	.	.	.	.	.	.	RECCFG CR 1000 2 0 R	-1	.	.	zcj.edf	RIGHT	2848	2090074	Full Trial Period	2087226	87	Trial: 87	2087226	28	Ð¡Ïª	Éß	éÙ×Ó	f	f
zcj	.	.	.	.	.	.	.	.	.	.	3	.	.	.	false	false	Message: -1ms	.	.	.	.	.	.	.	.	.	.	.	ELCLCFG TOWER	-1	.	.	zcj.edf	RIGHT	2848	2090074	Full Trial Period	2087226	87	Trial: 87	2087226	28	Ð¡Ïª	Éß	éÙ×Ó	f	f
zcj	.	.	.	.	.	.	.	.	.	.	4	.	.	.	false	false	Message: -1ms	.	.	.	.	.	.	.	.	.	.	.	GAZE_COORDS 0.00 0.00 1023.00 767.00	-1	.	.	zcj.edf	RIGHT	2848	2090074	Full Trial Period	2087226	87	Trial: 87	2087226	28	Ð¡Ïª	Éß	éÙ×Ó	f	f
zcj	.	.	.	.	.	.	.	.	.	.	5	.	.	.	false	false	Message: -1ms	.	.	.	.	.	.	.	.	.	.	.	THRESHOLDS R 87 216	-1	.	.	zcj.edf	RIGHT	2848	2090074	Full Trial Period	2087226	87	Trial: 87	2087226	28	Ð¡Ïª	Éß	éÙ×Ó	f	f
zcj	.	.	.	.	.	.	.	.	.	.	6	.	.	.	false	false	Message: -1ms	.	.	.	.	.	.	.	.	.	.	.	ELCL_PROC CENTROID (3)	-1	.	.	zcj.edf	RIGHT	2848	2090074	Full Trial Period	2087226	87	Trial: 87	2087226	28	Ð¡Ïª	Éß	éÙ×Ó	f	f
zcj	.	.	.	.	.	.	.	.	.	.	7	.	.	.	false	false	Message: -1ms	.	.	.	.	.	.	.	.	.	.	.	ELCL_PCR_PARAM 5 3.0	-1	.	.	zcj.edf	RIGHT	2848	2090074	Full Trial Period	2087226	87	Trial: 87	2087226	28	Ð¡Ïª	Éß	éÙ×Ó	f	f
zcj	.	.	.	.	.	.	.	.	.	.	8	.	.	.	false	true	Message: 0ms	.	.	.	.	.	.	.	.	.	.	.	!MODE RECORD CR 1000 2 0 R	0	.	.	zcj.edf	RIGHT	2848	2090074	Full Trial Period	2087226	87	Trial: 87	2087226	28	Ð¡Ïª	Éß	éÙ×Ó	f	f
zcj	.	.	.	.	263	269	1	7	153.50	390.20	9	.	.	.	false	false	Message: 44ms	.	.	.	.	.	.	.	.	.	.	.	SYNCTIME	44	153.50	390.20	zcj.edf	RIGHT	2848	2090074	Full Trial Period	2087226	87	Trial: 87	2087226	28	Ð¡Ïª	Éß	éÙ×Ó	f	f
zcj	.	.	.	.	.	.	.	.	.	.	10	.	.	.	false	false	Message: 560ms	9.01	34.24	263	612	414.30	473.20	2	872.40	350	164.00	374.60	INVISIBLE_BOUNDARY[1]	560	.	.	zcj.edf	RIGHT	2848	2090074	Full Trial Period	2087226	87	Trial: 87	2087226	28	Ð¡Ïª	Éß	éÙ×Ó	f	f
zcj	.	.	.	.	.	.	.	.	.	.	11	.	.	.	false	false	Message: 569ms	9.01	34.24	263	612	414.30	473.20	2	872.40	350	164.00	374.60	SYNCTIME	569	.	.	zcj.edf	RIGHT	2848	2090074	Full Trial Period	2087226	87	Trial: 87	2087226	28	Ð¡Ïª	Éß	éÙ×Ó	f	f
zcj	.	.	.	.	.	.	.	.	.	.	12	.	.	.	false	false	Message: 2218ms	5.41	32.98	164	2355	875.10	530.60	8	678.70	2192	859.80	369.30	INVISIBLE_BOUNDARY[2]	2218	.	.	zcj.edf	RIGHT	2848	2090074	Full Trial Period	2087226	87	Trial: 87	2087226	28	Ð¡Ïª	Éß	éÙ×Ó	f	f
zcj	.	.	.	.	.	.	.	.	.	.	13	.	.	.	false	false	Message: 2226ms	5.41	32.98	164	2355	875.10	530.60	8	678.70	2192	859.80	369.30	SYNCTIME	2226	.	.	zcj.edf	RIGHT	2848	2090074	Full Trial Period	2087226	87	Trial: 87	2087226	28	Ð¡Ïª	Éß	éÙ×Ó	f	f
zcj	.	.	.	.	.	.	.	.	.	.	14	.	.	.	false	false	Message: 2829ms	0.70	19.98	35	2846	884.00	358.80	9	90.00	2812	896.70	342.40	KEYBOARD	2829	.	.	zcj.edf	RIGHT	2848	2090074	Full Trial Period	2087226	87	Trial: 87	2087226	28	Ð¡Ïª	Éß	éÙ×Ó	f	f
zcj	.	.	.	.	.	.	.	.	.	.	15	.	.	.	false	false	Message: 2886ms	.	.	.	.	.	.	.	.	.	.	.	TRIAL_RESULT 0	2886	.	.	zcj.edf	RIGHT	2848	2090074	Full Trial Period	2087226	87	Trial: 87	2087226	28	Ð¡Ïª	Éß	éÙ×Ó	f	f
zcj	.	.	.	.	.	.	.	.	.	.	1	.	.	.	false	false	Message: -25ms	.	.	.	.	.	.	.	.	.	.	.	TRIALID 87	-25	.	.	zcj.edf	RIGHT	5182	2114332	Full Trial Period	2109150	88	Trial: 88	2109150	89	ÏÚ±ý	ÏóÆå	Í¼ÕÂ	j	j
zcj	.	.	.	.	.	.	.	.	.	.	2	.	.	.	false	false	Message: -1ms	.	.	.	.	.	.	.	.	.	.	.	RECCFG CR 1000 2 0 R	-1	.	.	zcj.edf	RIGHT	5182	2114332	Full Trial Period	2109150	88	Trial: 88	2109150	89	ÏÚ±ý	ÏóÆå	Í¼ÕÂ	j	j
zcj	.	.	.	.	.	.	.	.	.	.	3	.	.	.	false	false	Message: -1ms	.	.	.	.	.	.	.	.	.	.	.	ELCLCFG TOWER	-1	.	.	zcj.edf	RIGHT	5182	2114332	Full Trial Period	2109150	88	Trial: 88	2109150	89	ÏÚ±ý	ÏóÆå	Í¼ÕÂ	j	j
zcj	.	.	.	.	.	.	.	.	.	.	4	.	.	.	false	false	Message: -1ms	.	.	.	.	.	.	.	.	.	.	.	GAZE_COORDS 0.00 0.00 1023.00 767.00	-1	.	.	zcj.edf	RIGHT	5182	2114332	Full Trial Period	2109150	88	Trial: 88	2109150	89	ÏÚ±ý	ÏóÆå	Í¼ÕÂ	j	j
zcj	.	.	.	.	.	.	.	.	.	.	5	.	.	.	false	false	Message: -1ms	.	.	.	.	.	.	.	.	.	.	.	THRESHOLDS R 87 216	-1	.	.	zcj.edf	RIGHT	5182	2114332	Full Trial Period	2109150	88	Trial: 88	2109150	89	ÏÚ±ý	ÏóÆå	Í¼ÕÂ	j	j
zcj	.	.	.	.	.	.	.	.	.	.	6	.	.	.	false	false	Message: -1ms	.	.	.	.	.	.	.	.	.	.	.	ELCL_PROC CENTROID (3)	-1	.	.	zcj.edf	RIGHT	5182	2114332	Full Trial Period	2109150	88	Trial: 88	2109150	89	ÏÚ±ý	ÏóÆå	Í¼ÕÂ	j	j
zcj	.	.	.	.	.	.	.	.	.	.	7	.	.	.	false	false	Message: -1ms	.	.	.	.	.	.	.	.	.	.	.	ELCL_PCR_PARAM 5 3.0	-1	.	.	zcj.edf	RIGHT	5182	2114332	Full Trial Period	2109150	88	Trial: 88	2109150	89	ÏÚ±ý	ÏóÆå	Í¼ÕÂ	j	j
zcj	.	.	.	.	.	.	.	.	.	.	8	.	.	.	false	true	Message: 0ms	.	.	.	.	.	.	.	.	.	.	.	!MODE RECORD CR 1000 2 0 R	0	.	.	zcj.edf	RIGHT	5182	2114332	Full Trial Period	2109150	88	Trial: 88	2109150	89	ÏÚ±ý	ÏóÆå	Í¼ÕÂ	j	j
zcj	.	.	.	.	274	280	1	7	138.00	397.40	9	.	.	.	false	false	Message: 41ms	.	.	.	.	.	.	.	.	.	.	.	SYNCTIME	41	138.00	397.40	zcj.edf	RIGHT	5182	2114332	Full Trial Period	2109150	88	Trial: 88	2109150	89	ÏÚ±ý	ÏóÆå	Í¼ÕÂ	j	j
zcj	.	.	.	.	.	.	.	.	.	.	10	.	.	.	false	false	Message: 1694ms	18.06	244.03	74	1734	684.60	367.30	5	421.30	1661	146.20	417.30	INVISIBLE_BOUNDARY[1]	1694	.	.	zcj.edf	RIGHT	5182	2114332	Full Trial Period	2109150	88	Trial: 88	2109150	89	ÏÚ±ý	ÏóÆå	Í¼ÕÂ	j	j
zcj	.	.	.	.	.	.	.	.	.	.	11	.	.	.	false	false	Message: 1699ms	18.06	244.03	74	1734	684.60	367.30	5	421.30	1661	146.20	417.30	SYNCTIME	1699	.	.	zcj.edf	RIGHT	5182	2114332	Full Trial Period	2109150	88	Trial: 88	2109150	89	ÏÚ±ý	ÏóÆå	Í¼ÕÂ	j	j
zcj	.	.	.	.	.	.	.	.	.	.	12	.	.	.	false	false	Message: 3290ms	7.04	28.39	248	3513	859.00	558.60	12	816.40	3266	885.90	348.70	INVISIBLE_BOUNDARY[2]	3290	.	.	zcj.edf	RIGHT	5182	2114332	Full Trial Period	2109150	88	Trial: 88	2109150	89	ÏÚ±ý	ÏóÆå	Í¼ÕÂ	j	j
zcj	.	.	.	.	.	.	.	.	.	.	13	.	.	.	false	false	Message: 3299ms	7.04	28.39	248	3513	859.00	558.60	12	816.40	3266	885.90	348.70	SYNCTIME	3299	.	.	zcj.edf	RIGHT	5182	2114332	Full Trial Period	2109150	88	Trial: 88	2109150	89	ÏÚ±ý	ÏóÆå	Í¼ÕÂ	j	j
zcj	.	.	.	.	39	5180	17	5142	880.40	436.40	14	.	.	.	false	false	Message: 5164ms	.	.	.	.	.	.	.	.	.	.	.	KEYBOARD	5164	880.40	436.40	zcj.edf	RIGHT	5182	2114332	Full Trial Period	2109150	88	Trial: 88	2109150	89	ÏÚ±ý	ÏóÆå	Í¼ÕÂ	j	j
zcj	.	.	.	.	.	.	.	.	.	.	15	.	.	.	false	false	Message: 5226ms	.	.	.	.	.	.	.	.	.	.	.	TRIAL_RESULT 0	5226	.	.	zcj.edf	RIGHT	5182	2114332	Full Trial Period	2109150	88	Trial: 88	2109150	89	ÏÚ±ý	ÏóÆå	Í¼ÕÂ	j	j
zcj	.	.	.	.	.	.	.	.	.	.	1	.	.	.	false	false	Message: -19ms	.	.	.	.	.	.	.	.	.	.	.	TRIALID 88	-19	.	.	zcj.edf	RIGHT	4560	2120261	Full Trial Period	2115701	89	Trial: 89	2115701	131	Ãµ¹å	°ô°ôÌÇ	ÍøÇòÅÄ	f	f
zcj	.	.	.	.	.	.	.	.	.	.	2	.	.	.	false	false	Message: -1ms	.	.	.	.	.	.	.	.	.	.	.	RECCFG CR 1000 2 0 R	-1	.	.	zcj.edf	RIGHT	4560	2120261	Full Trial Period	2115701	89	Trial: 89	2115701	131	Ãµ¹å	°ô°ôÌÇ	ÍøÇòÅÄ	f	f
zcj	.	.	.	.	.	.	.	.	.	.	3	.	.	.	false	false	Message: -1ms	.	.	.	.	.	.	.	.	.	.	.	ELCLCFG TOWER	-1	.	.	zcj.edf	RIGHT	4560	2120261	Full Trial Period	2115701	89	Trial: 89	2115701	131	Ãµ¹å	°ô°ôÌÇ	ÍøÇòÅÄ	f	f
zcj	.	.	.	.	.	.	.	.	.	.	4	.	.	.	false	false	Message: -1ms	.	.	.	.	.	.	.	.	.	.	.	GAZE_COORDS 0.00 0.00 1023.00 767.00	-1	.	.	zcj.edf	RIGHT	4560	2120261	Full Trial Period	2115701	89	Trial: 89	2115701	131	Ãµ¹å	°ô°ôÌÇ	ÍøÇòÅÄ	f	f
zcj	.	.	.	.	.	.	.	.	.	.	5	.	.	.	false	false	Message: -1ms	.	.	.	.	.	.	.	.	.	.	.	THRESHOLDS R 87 216	-1	.	.	zcj.edf	RIGHT	4560	2120261	Full Trial Period	2115701	89	Trial: 89	2115701	131	Ãµ¹å	°ô°ôÌÇ	ÍøÇòÅÄ	f	f
zcj	.	.	.	.	.	.	.	.	.	.	6	.	.	.	false	false	Message: -1ms	.	.	.	.	.	.	.	.	.	.	.	ELCL_PROC CENTROID (3)	-1	.	.	zcj.edf	RIGHT	4560	2120261	Full Trial Period	2115701	89	Trial: 89	2115701	131	Ãµ¹å	°ô°ôÌÇ	ÍøÇòÅÄ	f	f
zcj	.	.	.	.	.	.	.	.	.	.	7	.	.	.	false	false	Message: -1ms	.	.	.	.	.	.	.	.	.	.	.	ELCL_PCR_PARAM 5 3.0	-1	.	.	zcj.edf	RIGHT	4560	2120261	Full Trial Period	2115701	89	Trial: 89	2115701	131	Ãµ¹å	°ô°ôÌÇ	ÍøÇòÅÄ	f	f
zcj	.	.	.	.	.	.	.	.	.	.	8	.	.	.	false	true	Message: 0ms	.	.	.	.	.	.	.	.	.	.	.	!MODE RECORD CR 1000 2 0 R	0	.	.	zcj.edf	RIGHT	4560	2120261	Full Trial Period	2115701	89	Trial: 89	2115701	131	Ãµ¹å	°ô°ôÌÇ	ÍøÇòÅÄ	f	f
zcj	.	.	.	.	.	.	.	.	.	.	9	.	.	.	false	false	Message: 47ms	.	.	.	.	.	.	.	.	.	.	.	SYNCTIME	47	.	.	zcj.edf	RIGHT	4560	2120261	Full Trial Period	2115701	89	Trial: 89	2115701	131	Ãµ¹å	°ô°ôÌÇ	ÍøÇòÅÄ	f	f
zcj	.	.	.	.	.	.	.	.	.	.	10	.	.	.	false	false	Message: 1165ms	5.97	24.25	246	1393	464.60	519.00	4	1012.10	1148	497.50	347.60	INVISIBLE_BOUNDARY[1]	1165	.	.	zcj.edf	RIGHT	4560	2120261	Full Trial Period	2115701	89	Trial: 89	2115701	131	Ãµ¹å	°ô°ôÌÇ	ÍøÇòÅÄ	f	f
zcj	.	.	.	.	.	.	.	.	.	.	11	.	.	.	false	false	Message: 1172ms	5.97	24.25	246	1393	464.60	519.00	4	1012.10	1148	497.50	347.60	SYNCTIME	1172	.	.	zcj.edf	RIGHT	4560	2120261	Full Trial Period	2115701	89	Trial: 89	2115701	131	Ãµ¹å	°ô°ôÌÇ	ÍøÇòÅÄ	f	f
zcj	.	.	.	.	.	.	.	.	.	.	12	.	.	.	false	false	Message: 2302ms	2.95	113.61	26	2304	922.50	385.90	8	196.80	2279	834.60	366.90	INVISIBLE_BOUNDARY[2]	2302	.	.	zcj.edf	RIGHT	4560	2120261	Full Trial Period	2115701	89	Trial: 89	2115701	131	Ãµ¹å	°ô°ôÌÇ	ÍøÇòÅÄ	f	f
zcj	.	.	.	.	97	2401	9	2305	917.70	400.80	13	[1]	2	RECTANGLE_INTERESTAREA	false	false	Message: 2313ms	.	.	.	.	.	.	.	.	.	.	.	SYNCTIME	2313	917.70	400.80	zcj.edf	RIGHT	4560	2120261	Full Trial Period	2115701	89	Trial: 89	2115701	131	Ãµ¹å	°ô°ôÌÇ	ÍøÇòÅÄ	f	f
zcj	.	.	.	.	533	4558	14	4026	903.70	387.10	14	[1]	2	RECTANGLE_INTERESTAREA	false	false	Message: 4541ms	.	.	.	.	.	.	.	.	.	.	.	KEYBOARD	4541	903.70	387.10	zcj.edf	RIGHT	4560	2120261	Full Trial Period	2115701	89	Trial: 89	2115701	131	Ãµ¹å	°ô°ôÌÇ	ÍøÇòÅÄ	f	f
zcj	.	.	.	.	.	.	.	.	.	.	15	.	.	.	false	false	Message: 4603ms	.	.	.	.	.	.	.	.	.	.	.	TRIAL_RESULT 0	4603	.	.	zcj.edf	RIGHT	4560	2120261	Full Trial Period	2115701	89	Trial: 89	2115701	131	Ãµ¹å	°ô°ôÌÇ	ÍøÇòÅÄ	f	f
zcj	.	.	.	.	.	.	.	.	.	.	1	.	.	.	false	false	Message: -524ms	.	.	.	.	.	.	.	.	.	.	.	TRIALID 89	-524	.	.	zcj.edf	RIGHT	3024	2125062	Full Trial Period	2122038	90	Trial: 90	2122038	11	¾í³ß	Æ¤´ø	ÑÌ»Ò¸×	f	f
zcj	.	.	.	.	.	.	.	.	.	.	2	.	.	.	false	false	Message: -1ms	.	.	.	.	.	.	.	.	.	.	.	RECCFG CR 1000 2 0 R	-1	.	.	zcj.edf	RIGHT	3024	2125062	Full Trial Period	2122038	90	Trial: 90	2122038	11	¾í³ß	Æ¤´ø	ÑÌ»Ò¸×	f	f
zcj	.	.	.	.	.	.	.	.	.	.	3	.	.	.	false	false	Message: -1ms	.	.	.	.	.	.	.	.	.	.	.	ELCLCFG TOWER	-1	.	.	zcj.edf	RIGHT	3024	2125062	Full Trial Period	2122038	90	Trial: 90	2122038	11	¾í³ß	Æ¤´ø	ÑÌ»Ò¸×	f	f
zcj	.	.	.	.	.	.	.	.	.	.	4	.	.	.	false	false	Message: -1ms	.	.	.	.	.	.	.	.	.	.	.	GAZE_COORDS 0.00 0.00 1023.00 767.00	-1	.	.	zcj.edf	RIGHT	3024	2125062	Full Trial Period	2122038	90	Trial: 90	2122038	11	¾í³ß	Æ¤´ø	ÑÌ»Ò¸×	f	f
zcj	.	.	.	.	.	.	.	.	.	.	5	.	.	.	false	false	Message: -1ms	.	.	.	.	.	.	.	.	.	.	.	THRESHOLDS R 87 216	-1	.	.	zcj.edf	RIGHT	3024	2125062	Full Trial Period	2122038	90	Trial: 90	2122038	11	¾í³ß	Æ¤´ø	ÑÌ»Ò¸×	f	f
zcj	.	.	.	.	.	.	.	.	.	.	6	.	.	.	false	false	Message: -1ms	.	.	.	.	.	.	.	.	.	.	.	ELCL_PROC CENTROID (3)	-1	.	.	zcj.edf	RIGHT	3024	2125062	Full Trial Period	2122038	90	Trial: 90	2122038	11	¾í³ß	Æ¤´ø	ÑÌ»Ò¸×	f	f
zcj	.	.	.	.	.	.	.	.	.	.	7	.	.	.	false	false	Message: -1ms	.	.	.	.	.	.	.	.	.	.	.	ELCL_PCR_PARAM 5 3.0	-1	.	.	zcj.edf	RIGHT	3024	2125062	Full Trial Period	2122038	90	Trial: 90	2122038	11	¾í³ß	Æ¤´ø	ÑÌ»Ò¸×	f	f
zcj	.	.	.	.	.	.	.	.	.	.	8	.	.	.	false	true	Message: 0ms	.	.	.	.	.	.	.	.	.	.	.	!MODE RECORD CR 1000 2 0 R	0	.	.	zcj.edf	RIGHT	3024	2125062	Full Trial Period	2122038	90	Trial: 90	2122038	11	¾í³ß	Æ¤´ø	ÑÌ»Ò¸×	f	f
zcj	.	.	.	.	188	194	1	7	164.00	383.40	9	.	.	.	false	false	Message: 42ms	.	.	.	.	.	.	.	.	.	.	.	SYNCTIME	42	164.00	383.40	zcj.edf	RIGHT	3024	2125062	Full Trial Period	2122038	90	Trial: 90	2122038	11	¾í³ß	Æ¤´ø	ÑÌ»Ò¸×	f	f
zcj	.	.	.	.	.	.	.	.	.	.	10	.	.	.	false	false	Message: 437ms	10.90	36.69	297	491	460.20	502.50	1	840.10	195	159.10	377.10	INVISIBLE_BOUNDARY[1]	437	.	.	zcj.edf	RIGHT	3024	2125062	Full Trial Period	2122038	90	Trial: 90	2122038	11	¾í³ß	Æ¤´ø	ÑÌ»Ò¸×	f	f
zcj	.	.	.	.	.	.	.	.	.	.	11	.	.	.	false	false	Message: 442ms	10.90	36.69	297	491	460.20	502.50	1	840.10	195	159.10	377.10	SYNCTIME	442	.	.	zcj.edf	RIGHT	3024	2125062	Full Trial Period	2122038	90	Trial: 90	2122038	11	¾í³ß	Æ¤´ø	ÑÌ»Ò¸×	f	f
zcj	.	.	.	.	.	.	.	.	.	.	12	.	.	.	false	false	Message: 2164ms	8.12	28.18	288	2404	901.60	594.50	7	750.10	2117	850.20	353.80	INVISIBLE_BOUNDARY[2]	2164	.	.	zcj.edf	RIGHT	3024	2125062	Full Trial Period	2122038	90	Trial: 90	2122038	11	¾í³ß	Æ¤´ø	ÑÌ»Ò¸×	f	f
zcj	.	.	.	.	.	.	.	.	.	.	13	.	.	.	false	false	Message: 2175ms	8.12	28.18	288	2404	901.60	594.50	7	750.10	2117	850.20	353.80	SYNCTIME	2175	.	.	zcj.edf	RIGHT	3024	2125062	Full Trial Period	2122038	90	Trial: 90	2122038	11	¾í³ß	Æ¤´ø	ÑÌ»Ò¸×	f	f
zcj	.	.	.	.	203	3022	10	2820	914.40	377.90	14	[1]	2	RECTANGLE_INTERESTAREA	false	false	Message: 3005ms	.	.	.	.	.	.	.	.	.	.	.	KEYBOARD	3005	914.40	377.90	zcj.edf	RIGHT	3024	2125062	Full Trial Period	2122038	90	Trial: 90	2122038	11	¾í³ß	Æ¤´ø	ÑÌ»Ò¸×	f	f
zcj	.	.	.	.	.	.	.	.	.	.	15	.	.	.	false	false	Message: 3073ms	.	.	.	.	.	.	.	.	.	.	.	TRIAL_RESULT 0	3073	.	.	zcj.edf	RIGHT	3024	2125062	Full Trial Period	2122038	90	Trial: 90	2122038	11	¾í³ß	Æ¤´ø	ÑÌ»Ò¸×	f	f
zcj	.	.	.	.	.	.	.	.	.	.	1	.	.	.	false	false	Message: -16ms	.	.	.	.	.	.	.	.	.	.	.	TRIALID 90	-16	.	.	zcj.edf	RIGHT	3052	2129581	Full Trial Period	2126529	91	Trial: 91	2126529	25	ÊÖïí	ÂÖÌ¥	¹þÃÜ¹Ï	j	f
zcj	.	.	.	.	.	.	.	.	.	.	2	.	.	.	false	false	Message: -1ms	.	.	.	.	.	.	.	.	.	.	.	RECCFG CR 1000 2 0 R	-1	.	.	zcj.edf	RIGHT	3052	2129581	Full Trial Period	2126529	91	Trial: 91	2126529	25	ÊÖïí	ÂÖÌ¥	¹þÃÜ¹Ï	j	f
zcj	.	.	.	.	.	.	.	.	.	.	3	.	.	.	false	false	Message: -1ms	.	.	.	.	.	.	.	.	.	.	.	ELCLCFG TOWER	-1	.	.	zcj.edf	RIGHT	3052	2129581	Full Trial Period	2126529	91	Trial: 91	2126529	25	ÊÖïí	ÂÖÌ¥	¹þÃÜ¹Ï	j	f
zcj	.	.	.	.	.	.	.	.	.	.	4	.	.	.	false	false	Message: -1ms	.	.	.	.	.	.	.	.	.	.	.	GAZE_COORDS 0.00 0.00 1023.00 767.00	-1	.	.	zcj.edf	RIGHT	3052	2129581	Full Trial Period	2126529	91	Trial: 91	2126529	25	ÊÖïí	ÂÖÌ¥	¹þÃÜ¹Ï	j	f
zcj	.	.	.	.	.	.	.	.	.	.	5	.	.	.	false	false	Message: -1ms	.	.	.	.	.	.	.	.	.	.	.	THRESHOLDS R 87 216	-1	.	.	zcj.edf	RIGHT	3052	2129581	Full Trial Period	2126529	91	Trial: 91	2126529	25	ÊÖïí	ÂÖÌ¥	¹þÃÜ¹Ï	j	f
zcj	.	.	.	.	.	.	.	.	.	.	6	.	.	.	false	false	Message: -1ms	.	.	.	.	.	.	.	.	.	.	.	ELCL_PROC CENTROID (3)	-1	.	.	zcj.edf	RIGHT	3052	2129581	Full Trial Period	2126529	91	Trial: 91	2126529	25	ÊÖïí	ÂÖÌ¥	¹þÃÜ¹Ï	j	f
zcj	.	.	.	.	.	.	.	.	.	.	7	.	.	.	false	false	Message: -1ms	.	.	.	.	.	.	.	.	.	.	.	ELCL_PCR_PARAM 5 3.0	-1	.	.	zcj.edf	RIGHT	3052	2129581	Full Trial Period	2126529	91	Trial: 91	2126529	25	ÊÖïí	ÂÖÌ¥	¹þÃÜ¹Ï	j	f
zcj	.	.	.	.	.	.	.	.	.	.	8	.	.	.	false	true	Message: 0ms	.	.	.	.	.	.	.	.	.	.	.	!MODE RECORD CR 1000 2 0 R	0	.	.	zcj.edf	RIGHT	3052	2129581	Full Trial Period	2126529	91	Trial: 91	2126529	25	ÊÖïí	ÂÖÌ¥	¹þÃÜ¹Ï	j	f
zcj	.	.	.	.	281	287	1	7	163.50	388.00	9	.	.	.	false	false	Message: 42ms	.	.	.	.	.	.	.	.	.	.	.	SYNCTIME	42	163.50	388.00	zcj.edf	RIGHT	3052	2129581	Full Trial Period	2126529	91	Trial: 91	2126529	25	ÊÖïí	ÂÖÌ¥	¹þÃÜ¹Ï	j	f
zcj	.	.	.	.	.	.	.	.	.	.	10	.	.	.	false	false	Message: 483ms	6.63	161.70	41	490	460.50	385.30	2	317.00	450	265.60	387.00	INVISIBLE_BOUNDARY[1]	483	.	.	zcj.edf	RIGHT	3052	2129581	Full Trial Period	2126529	91	Trial: 91	2126529	25	ÊÖïí	ÂÖÌ¥	¹þÃÜ¹Ï	j	f
zcj	.	.	.	.	148	638	3	491	454.20	381.80	11	.	.	.	false	false	Message: 492ms	.	.	.	.	.	.	.	.	.	.	.	SYNCTIME	492	454.20	381.80	zcj.edf	RIGHT	3052	2129581	Full Trial Period	2126529	91	Trial: 91	2126529	25	ÊÖïí	ÂÖÌ¥	¹þÃÜ¹Ï	j	f
zcj	.	.	.	.	.	.	.	.	.	.	12	.	.	.	false	false	Message: 1085ms	12.83	233.28	55	1107	911.40	346.40	5	393.30	1053	532.30	403.60	INVISIBLE_BOUNDARY[2]	1085	.	.	zcj.edf	RIGHT	3052	2129581	Full Trial Period	2126529	91	Trial: 91	2126529	25	ÊÖïí	ÂÖÌ¥	¹þÃÜ¹Ï	j	f
zcj	.	.	.	.	.	.	.	.	.	.	13	.	.	.	false	false	Message: 1092ms	12.83	233.28	55	1107	911.40	346.40	5	393.30	1053	532.30	403.60	SYNCTIME	1092	.	.	zcj.edf	RIGHT	3052	2129581	Full Trial Period	2126529	91	Trial: 91	2126529	25	ÊÖïí	ÂÖÌ¥	¹þÃÜ¹Ï	j	f
zcj	.	.	.	.	256	3050	11	2795	1319.60	707.60	14	.	.	.	false	false	Message: 3034ms	.	.	.	.	.	.	.	.	.	.	.	KEYBOARD	3034	1319.60	707.60	zcj.edf	RIGHT	3052	2129581	Full Trial Period	2126529	91	Trial: 91	2126529	25	ÊÖïí	ÂÖÌ¥	¹þÃÜ¹Ï	j	f
zcj	.	.	.	.	.	.	.	.	.	.	15	.	.	.	false	false	Message: 3100ms	.	.	.	.	.	.	.	.	.	.	.	TRIAL_RESULT 0	3100	.	.	zcj.edf	RIGHT	3052	2129581	Full Trial Period	2126529	91	Trial: 91	2126529	25	ÊÖïí	ÂÖÌ¥	¹þÃÜ¹Ï	j	f
zcj	.	.	.	.	.	.	.	.	.	.	1	.	.	.	false	false	Message: -19ms	.	.	.	.	.	.	.	.	.	.	.	TRIALID 91	-19	.	.	zcj.edf	RIGHT	3421	2134494	Full Trial Period	2131073	92	Trial: 92	2131073	94	µ°¾í	Ã«±Ê	¿ê×Ó	j	j
zcj	.	.	.	.	.	.	.	.	.	.	2	.	.	.	false	false	Message: -1ms	.	.	.	.	.	.	.	.	.	.	.	RECCFG CR 1000 2 0 R	-1	.	.	zcj.edf	RIGHT	3421	2134494	Full Trial Period	2131073	92	Trial: 92	2131073	94	µ°¾í	Ã«±Ê	¿ê×Ó	j	j
zcj	.	.	.	.	.	.	.	.	.	.	3	.	.	.	false	false	Message: -1ms	.	.	.	.	.	.	.	.	.	.	.	ELCLCFG TOWER	-1	.	.	zcj.edf	RIGHT	3421	2134494	Full Trial Period	2131073	92	Trial: 92	2131073	94	µ°¾í	Ã«±Ê	¿ê×Ó	j	j
zcj	.	.	.	.	.	.	.	.	.	.	4	.	.	.	false	false	Message: -1ms	.	.	.	.	.	.	.	.	.	.	.	GAZE_COORDS 0.00 0.00 1023.00 767.00	-1	.	.	zcj.edf	RIGHT	3421	2134494	Full Trial Period	2131073	92	Trial: 92	2131073	94	µ°¾í	Ã«±Ê	¿ê×Ó	j	j
zcj	.	.	.	.	.	.	.	.	.	.	5	.	.	.	false	false	Message: -1ms	.	.	.	.	.	.	.	.	.	.	.	THRESHOLDS R 87 216	-1	.	.	zcj.edf	RIGHT	3421	2134494	Full Trial Period	2131073	92	Trial: 92	2131073	94	µ°¾í	Ã«±Ê	¿ê×Ó	j	j
zcj	.	.	.	.	.	.	.	.	.	.	6	.	.	.	false	false	Message: -1ms	.	.	.	.	.	.	.	.	.	.	.	ELCL_PROC CENTROID (3)	-1	.	.	zcj.edf	RIGHT	3421	2134494	Full Trial Period	2131073	92	Trial: 92	2131073	94	µ°¾í	Ã«±Ê	¿ê×Ó	j	j
zcj	.	.	.	.	.	.	.	.	.	.	7	.	.	.	false	false	Message: -1ms	.	.	.	.	.	.	.	.	.	.	.	ELCL_PCR_PARAM 5 3.0	-1	.	.	zcj.edf	RIGHT	3421	2134494	Full Trial Period	2131073	92	Trial: 92	2131073	94	µ°¾í	Ã«±Ê	¿ê×Ó	j	j
zcj	.	.	.	.	.	.	.	.	.	.	8	.	.	.	false	true	Message: 0ms	.	.	.	.	.	.	.	.	.	.	.	!MODE RECORD CR 1000 2 0 R	0	.	.	zcj.edf	RIGHT	3421	2134494	Full Trial Period	2131073	92	Trial: 92	2131073	94	µ°¾í	Ã«±Ê	¿ê×Ó	j	j
zcj	.	.	.	.	566	572	1	7	153.20	395.70	9	.	.	.	false	false	Message: 40ms	.	.	.	.	.	.	.	.	.	.	.	SYNCTIME	40	153.20	395.70	zcj.edf	RIGHT	3421	2134494	Full Trial Period	2131073	92	Trial: 92	2131073	94	µ°¾í	Ã«±Ê	¿ê×Ó	j	j
zcj	.	.	.	.	.	.	.	.	.	.	10	.	.	.	false	false	Message: 888ms	7.22	28.55	253	942	468.60	558.60	2	839.20	690	341.90	385.90	INVISIBLE_BOUNDARY[1]	888	.	.	zcj.edf	RIGHT	3421	2134494	Full Trial Period	2131073	92	Trial: 92	2131073	94	µ°¾í	Ã«±Ê	¿ê×Ó	j	j
zcj	.	.	.	.	.	.	.	.	.	.	11	.	.	.	false	false	Message: 898ms	7.22	28.55	253	942	468.60	558.60	2	839.20	690	341.90	385.90	SYNCTIME	898	.	.	zcj.edf	RIGHT	3421	2134494	Full Trial Period	2131073	92	Trial: 92	2131073	94	µ°¾í	Ã«±Ê	¿ê×Ó	j	j
zcj	.	.	.	.	.	.	.	.	.	.	12	.	.	.	false	false	Message: 1988ms	4.91	20.80	236	2204	854.50	514.80	5	805.80	1969	878.60	369.90	INVISIBLE_BOUNDARY[2]	1988	.	.	zcj.edf	RIGHT	3421	2134494	Full Trial Period	2131073	92	Trial: 92	2131073	94	µ°¾í	Ã«±Ê	¿ê×Ó	j	j
zcj	.	.	.	.	.	.	.	.	.	.	13	.	.	.	false	false	Message: 1998ms	4.91	20.80	236	2204	854.50	514.80	5	805.80	1969	878.60	369.90	SYNCTIME	1998	.	.	zcj.edf	RIGHT	3421	2134494	Full Trial Period	2131073	92	Trial: 92	2131073	94	µ°¾í	Ã«±Ê	¿ê×Ó	j	j
zcj	.	.	.	.	529	3419	8	2891	865.00	385.70	14	[1]	2	RECTANGLE_INTERESTAREA	false	false	Message: 3402ms	.	.	.	.	.	.	.	.	.	.	.	KEYBOARD	3402	865.00	385.70	zcj.edf	RIGHT	3421	2134494	Full Trial Period	2131073	92	Trial: 92	2131073	94	µ°¾í	Ã«±Ê	¿ê×Ó	j	j
zcj	.	.	.	.	.	.	.	.	.	.	15	.	.	.	false	false	Message: 3464ms	.	.	.	.	.	.	.	.	.	.	.	TRIAL_RESULT 0	3464	.	.	zcj.edf	RIGHT	3421	2134494	Full Trial Period	2131073	92	Trial: 92	2131073	94	µ°¾í	Ã«±Ê	¿ê×Ó	j	j
zcj	.	.	.	.	.	.	.	.	.	.	1	.	.	.	false	false	Message: -15ms	.	.	.	.	.	.	.	.	.	.	.	TRIALID 92	-15	.	.	zcj.edf	RIGHT	4063	2139815	Full Trial Period	2135752	93	Trial: 93	2135752	6	¼¦µ°	²ÍÅÌ	Ì«Ñô	j	j
zcj	.	.	.	.	.	.	.	.	.	.	2	.	.	.	false	false	Message: -1ms	.	.	.	.	.	.	.	.	.	.	.	RECCFG CR 1000 2 0 R	-1	.	.	zcj.edf	RIGHT	4063	2139815	Full Trial Period	2135752	93	Trial: 93	2135752	6	¼¦µ°	²ÍÅÌ	Ì«Ñô	j	j
zcj	.	.	.	.	.	.	.	.	.	.	3	.	.	.	false	false	Message: -1ms	.	.	.	.	.	.	.	.	.	.	.	ELCLCFG TOWER	-1	.	.	zcj.edf	RIGHT	4063	2139815	Full Trial Period	2135752	93	Trial: 93	2135752	6	¼¦µ°	²ÍÅÌ	Ì«Ñô	j	j
zcj	.	.	.	.	.	.	.	.	.	.	4	.	.	.	false	false	Message: -1ms	.	.	.	.	.	.	.	.	.	.	.	GAZE_COORDS 0.00 0.00 1023.00 767.00	-1	.	.	zcj.edf	RIGHT	4063	2139815	Full Trial Period	2135752	93	Trial: 93	2135752	6	¼¦µ°	²ÍÅÌ	Ì«Ñô	j	j
zcj	.	.	.	.	.	.	.	.	.	.	5	.	.	.	false	false	Message: -1ms	.	.	.	.	.	.	.	.	.	.	.	THRESHOLDS R 87 216	-1	.	.	zcj.edf	RIGHT	4063	2139815	Full Trial Period	2135752	93	Trial: 93	2135752	6	¼¦µ°	²ÍÅÌ	Ì«Ñô	j	j
zcj	.	.	.	.	.	.	.	.	.	.	6	.	.	.	false	false	Message: -1ms	.	.	.	.	.	.	.	.	.	.	.	ELCL_PROC CENTROID (3)	-1	.	.	zcj.edf	RIGHT	4063	2139815	Full Trial Period	2135752	93	Trial: 93	2135752	6	¼¦µ°	²ÍÅÌ	Ì«Ñô	j	j
zcj	.	.	.	.	.	.	.	.	.	.	7	.	.	.	false	false	Message: -1ms	.	.	.	.	.	.	.	.	.	.	.	ELCL_PCR_PARAM 5 3.0	-1	.	.	zcj.edf	RIGHT	4063	2139815	Full Trial Period	2135752	93	Trial: 93	2135752	6	¼¦µ°	²ÍÅÌ	Ì«Ñô	j	j
zcj	.	.	.	.	.	.	.	.	.	.	8	.	.	.	false	true	Message: 0ms	.	.	.	.	.	.	.	.	.	.	.	!MODE RECORD CR 1000 2 0 R	0	.	.	zcj.edf	RIGHT	4063	2139815	Full Trial Period	2135752	93	Trial: 93	2135752	6	¼¦µ°	²ÍÅÌ	Ì«Ñô	j	j
zcj	.	.	.	.	243	249	1	7	153.40	377.20	9	.	.	.	false	false	Message: 43ms	.	.	.	.	.	.	.	.	.	.	.	SYNCTIME	43	153.40	377.20	zcj.edf	RIGHT	4063	2139815	Full Trial Period	2135752	93	Trial: 93	2135752	6	¼¦µ°	²ÍÅÌ	Ì«Ñô	j	j
zcj	.	.	.	.	.	.	.	.	.	.	10	.	.	.	false	false	Message: 608ms	3.86	133.00	29	618	445.30	422.30	2	257.70	590	333.30	442.20	INVISIBLE_BOUNDARY[1]	608	.	.	zcj.edf	RIGHT	4063	2139815	Full Trial Period	2135752	93	Trial: 93	2135752	6	¼¦µ°	²ÍÅÌ	Ì«Ñô	j	j
zcj	.	.	.	.	.	.	.	.	.	.	11	.	.	.	false	false	Message: 618ms	3.86	133.00	29	618	445.30	422.30	2	257.70	590	333.30	442.20	SYNCTIME	618	.	.	zcj.edf	RIGHT	4063	2139815	Full Trial Period	2135752	93	Trial: 93	2135752	6	¼¦µ°	²ÍÅÌ	Ì«Ñô	j	j
zcj	.	.	.	.	.	.	.	.	.	.	12	.	.	.	false	false	Message: 2075ms	7.12	33.76	211	2260	879.20	569.10	7	711.40	2050	856.90	355.80	INVISIBLE_BOUNDARY[2]	2075	.	.	zcj.edf	RIGHT	4063	2139815	Full Trial Period	2135752	93	Trial: 93	2135752	6	¼¦µ°	²ÍÅÌ	Ì«Ñô	j	j
zcj	.	.	.	.	.	.	.	.	.	.	13	.	.	.	false	false	Message: 2084ms	7.12	33.76	211	2260	879.20	569.10	7	711.40	2050	856.90	355.80	SYNCTIME	2084	.	.	zcj.edf	RIGHT	4063	2139815	Full Trial Period	2135752	93	Trial: 93	2135752	6	¼¦µ°	²ÍÅÌ	Ì«Ñô	j	j
zcj	.	.	.	.	178	4061	11	3884	892.40	565.60	14	.	.	.	false	false	Message: 4045ms	.	.	.	.	.	.	.	.	.	.	.	KEYBOARD	4045	892.40	565.60	zcj.edf	RIGHT	4063	2139815	Full Trial Period	2135752	93	Trial: 93	2135752	6	¼¦µ°	²ÍÅÌ	Ì«Ñô	j	j
zcj	.	.	.	.	.	.	.	.	.	.	15	.	.	.	false	false	Message: 4107ms	.	.	.	.	.	.	.	.	.	.	.	TRIAL_RESULT 0	4107	.	.	zcj.edf	RIGHT	4063	2139815	Full Trial Period	2135752	93	Trial: 93	2135752	6	¼¦µ°	²ÍÅÌ	Ì«Ñô	j	j
zcj	.	.	.	.	.	.	.	.	.	.	1	.	.	.	false	false	Message: -15ms	.	.	.	.	.	.	.	.	.	.	.	TRIALID 93	-15	.	.	zcj.edf	RIGHT	3173	2144399	Full Trial Period	2141226	94	Trial: 94	2141226	137	Â©¶·	¾íÖ½	ÌÀÔ²	f	f
zcj	.	.	.	.	.	.	.	.	.	.	2	.	.	.	false	false	Message: -1ms	.	.	.	.	.	.	.	.	.	.	.	RECCFG CR 1000 2 0 R	-1	.	.	zcj.edf	RIGHT	3173	2144399	Full Trial Period	2141226	94	Trial: 94	2141226	137	Â©¶·	¾íÖ½	ÌÀÔ²	f	f
zcj	.	.	.	.	.	.	.	.	.	.	3	.	.	.	false	false	Message: -1ms	.	.	.	.	.	.	.	.	.	.	.	ELCLCFG TOWER	-1	.	.	zcj.edf	RIGHT	3173	2144399	Full Trial Period	2141226	94	Trial: 94	2141226	137	Â©¶·	¾íÖ½	ÌÀÔ²	f	f
zcj	.	.	.	.	.	.	.	.	.	.	4	.	.	.	false	false	Message: -1ms	.	.	.	.	.	.	.	.	.	.	.	GAZE_COORDS 0.00 0.00 1023.00 767.00	-1	.	.	zcj.edf	RIGHT	3173	2144399	Full Trial Period	2141226	94	Trial: 94	2141226	137	Â©¶·	¾íÖ½	ÌÀÔ²	f	f
zcj	.	.	.	.	.	.	.	.	.	.	5	.	.	.	false	false	Message: -1ms	.	.	.	.	.	.	.	.	.	.	.	THRESHOLDS R 87 216	-1	.	.	zcj.edf	RIGHT	3173	2144399	Full Trial Period	2141226	94	Trial: 94	2141226	137	Â©¶·	¾íÖ½	ÌÀÔ²	f	f
zcj	.	.	.	.	.	.	.	.	.	.	6	.	.	.	false	false	Message: -1ms	.	.	.	.	.	.	.	.	.	.	.	ELCL_PROC CENTROID (3)	-1	.	.	zcj.edf	RIGHT	3173	2144399	Full Trial Period	2141226	94	Trial: 94	2141226	137	Â©¶·	¾íÖ½	ÌÀÔ²	f	f
zcj	.	.	.	.	.	.	.	.	.	.	7	.	.	.	false	false	Message: -1ms	.	.	.	.	.	.	.	.	.	.	.	ELCL_PCR_PARAM 5 3.0	-1	.	.	zcj.edf	RIGHT	3173	2144399	Full Trial Period	2141226	94	Trial: 94	2141226	137	Â©¶·	¾íÖ½	ÌÀÔ²	f	f
zcj	.	.	.	.	.	.	.	.	.	.	8	.	.	.	false	true	Message: 0ms	.	.	.	.	.	.	.	.	.	.	.	!MODE RECORD CR 1000 2 0 R	0	.	.	zcj.edf	RIGHT	3173	2144399	Full Trial Period	2141226	94	Trial: 94	2141226	137	Â©¶·	¾íÖ½	ÌÀÔ²	f	f
zcj	.	.	.	.	185	191	1	7	149.50	379.70	9	.	.	.	false	false	Message: 43ms	.	.	.	.	.	.	.	.	.	.	.	SYNCTIME	43	149.50	379.70	zcj.edf	RIGHT	3173	2144399	Full Trial Period	2141226	94	Trial: 94	2141226	137	Â©¶·	¾íÖ½	ÌÀÔ²	f	f
zcj	.	.	.	.	.	.	.	.	.	.	10	.	.	.	false	false	Message: 588ms	8.97	195.03	46	597	420.40	408.80	2	351.90	552	153.30	441.20	INVISIBLE_BOUNDARY[1]	588	.	.	zcj.edf	RIGHT	3173	2144399	Full Trial Period	2141226	94	Trial: 94	2141226	137	Â©¶·	¾íÖ½	ÌÀÔ²	f	f
zcj	.	.	.	.	.	.	.	.	.	.	11	.	.	.	false	false	Message: 593ms	8.97	195.03	46	597	420.40	408.80	2	351.90	552	153.30	441.20	SYNCTIME	593	.	.	zcj.edf	RIGHT	3173	2144399	Full Trial Period	2141226	94	Trial: 94	2141226	137	Â©¶·	¾íÖ½	ÌÀÔ²	f	f
zcj	.	.	.	.	.	.	.	.	.	.	12	.	.	.	false	false	Message: 2286ms	6.95	28.50	244	2509	877.70	560.30	8	759.90	2266	897.80	351.90	INVISIBLE_BOUNDARY[2]	2286	.	.	zcj.edf	RIGHT	3173	2144399	Full Trial Period	2141226	94	Trial: 94	2141226	137	Â©¶·	¾íÖ½	ÌÀÔ²	f	f
zcj	.	.	.	.	.	.	.	.	.	.	13	.	.	.	false	false	Message: 2292ms	6.95	28.50	244	2509	877.70	560.30	8	759.90	2266	897.80	351.90	SYNCTIME	2292	.	.	zcj.edf	RIGHT	3173	2144399	Full Trial Period	2141226	94	Trial: 94	2141226	137	Â©¶·	¾íÖ½	ÌÀÔ²	f	f
zcj	.	.	.	.	.	.	.	.	.	.	14	.	.	.	false	false	Message: 3154ms	8.42	26.66	316	3171	840.20	667.40	9	720.20	2856	880.60	410.20	KEYBOARD	3154	.	.	zcj.edf	RIGHT	3173	2144399	Full Trial Period	2141226	94	Trial: 94	2141226	137	Â©¶·	¾íÖ½	ÌÀÔ²	f	f
zcj	.	.	.	.	.	.	.	.	.	.	15	.	.	.	false	false	Message: 3217ms	.	.	.	.	.	.	.	.	.	.	.	TRIAL_RESULT 0	3217	.	.	zcj.edf	RIGHT	3173	2144399	Full Trial Period	2141226	94	Trial: 94	2141226	137	Â©¶·	¾íÖ½	ÌÀÔ²	f	f
zcj	.	.	.	.	.	.	.	.	.	.	1	.	.	.	false	false	Message: -17ms	.	.	.	.	.	.	.	.	.	.	.	TRIALID 94	-17	.	.	zcj.edf	RIGHT	3883	2149343	Full Trial Period	2145460	95	Trial: 95	2145460	63	Æì¸Ë	ÉþË÷	ÏÉÈËÕÆ	f	f
zcj	.	.	.	.	.	.	.	.	.	.	2	.	.	.	false	false	Message: -1ms	.	.	.	.	.	.	.	.	.	.	.	RECCFG CR 1000 2 0 R	-1	.	.	zcj.edf	RIGHT	3883	2149343	Full Trial Period	2145460	95	Trial: 95	2145460	63	Æì¸Ë	ÉþË÷	ÏÉÈËÕÆ	f	f
zcj	.	.	.	.	.	.	.	.	.	.	3	.	.	.	false	false	Message: -1ms	.	.	.	.	.	.	.	.	.	.	.	ELCLCFG TOWER	-1	.	.	zcj.edf	RIGHT	3883	2149343	Full Trial Period	2145460	95	Trial: 95	2145460	63	Æì¸Ë	ÉþË÷	ÏÉÈËÕÆ	f	f
zcj	.	.	.	.	.	.	.	.	.	.	4	.	.	.	false	false	Message: -1ms	.	.	.	.	.	.	.	.	.	.	.	GAZE_COORDS 0.00 0.00 1023.00 767.00	-1	.	.	zcj.edf	RIGHT	3883	2149343	Full Trial Period	2145460	95	Trial: 95	2145460	63	Æì¸Ë	ÉþË÷	ÏÉÈËÕÆ	f	f
zcj	.	.	.	.	.	.	.	.	.	.	5	.	.	.	false	false	Message: -1ms	.	.	.	.	.	.	.	.	.	.	.	THRESHOLDS R 87 216	-1	.	.	zcj.edf	RIGHT	3883	2149343	Full Trial Period	2145460	95	Trial: 95	2145460	63	Æì¸Ë	ÉþË÷	ÏÉÈËÕÆ	f	f
zcj	.	.	.	.	.	.	.	.	.	.	6	.	.	.	false	false	Message: -1ms	.	.	.	.	.	.	.	.	.	.	.	ELCL_PROC CENTROID (3)	-1	.	.	zcj.edf	RIGHT	3883	2149343	Full Trial Period	2145460	95	Trial: 95	2145460	63	Æì¸Ë	ÉþË÷	ÏÉÈËÕÆ	f	f
zcj	.	.	.	.	.	.	.	.	.	.	7	.	.	.	false	false	Message: -1ms	.	.	.	.	.	.	.	.	.	.	.	ELCL_PCR_PARAM 5 3.0	-1	.	.	zcj.edf	RIGHT	3883	2149343	Full Trial Period	2145460	95	Trial: 95	2145460	63	Æì¸Ë	ÉþË÷	ÏÉÈËÕÆ	f	f
zcj	.	.	.	.	.	.	.	.	.	.	8	.	.	.	false	true	Message: 0ms	.	.	.	.	.	.	.	.	.	.	.	!MODE RECORD CR 1000 2 0 R	0	.	.	zcj.edf	RIGHT	3883	2149343	Full Trial Period	2145460	95	Trial: 95	2145460	63	Æì¸Ë	ÉþË÷	ÏÉÈËÕÆ	f	f
zcj	.	.	.	.	263	269	1	7	144.70	372.30	9	.	.	.	false	false	Message: 42ms	.	.	.	.	.	.	.	.	.	.	.	SYNCTIME	42	144.70	372.30	zcj.edf	RIGHT	3883	2149343	Full Trial Period	2145460	95	Trial: 95	2145460	63	Æì¸Ë	ÉþË÷	ÏÉÈËÕÆ	f	f
zcj	.	.	.	.	110	717	3	608	399.90	411.40	10	.	.	.	false	false	Message: 622ms	.	.	.	.	.	.	.	.	.	.	.	INVISIBLE_BOUNDARY[1]	622	399.90	411.40	zcj.edf	RIGHT	3883	2149343	Full Trial Period	2145460	95	Trial: 95	2145460	63	Æì¸Ë	ÉþË÷	ÏÉÈËÕÆ	f	f
zcj	.	.	.	.	110	717	3	608	399.90	411.40	11	.	.	.	false	false	Message: 625ms	.	.	.	.	.	.	.	.	.	.	.	SYNCTIME	625	399.90	411.40	zcj.edf	RIGHT	3883	2149343	Full Trial Period	2145460	95	Trial: 95	2145460	63	Æì¸Ë	ÉþË÷	ÏÉÈËÕÆ	f	f
zcj	.	.	.	.	.	.	.	.	.	.	12	.	.	.	false	false	Message: 2339ms	6.00	30.28	198	2513	901.40	526.10	8	818.10	2316	830.90	360.50	INVISIBLE_BOUNDARY[2]	2339	.	.	zcj.edf	RIGHT	3883	2149343	Full Trial Period	2145460	95	Trial: 95	2145460	63	Æì¸Ë	ÉþË÷	ÏÉÈËÕÆ	f	f
zcj	.	.	.	.	.	.	.	.	.	.	13	.	.	.	false	false	Message: 2350ms	6.00	30.28	198	2513	901.40	526.10	8	818.10	2316	830.90	360.50	SYNCTIME	2350	.	.	zcj.edf	RIGHT	3883	2149343	Full Trial Period	2145460	95	Trial: 95	2145460	63	Æì¸Ë	ÉþË÷	ÏÉÈËÕÆ	f	f
zcj	.	.	.	.	171	3881	10	3711	865.90	574.40	14	.	.	.	false	false	Message: 3864ms	.	.	.	.	.	.	.	.	.	.	.	KEYBOARD	3864	865.90	574.40	zcj.edf	RIGHT	3883	2149343	Full Trial Period	2145460	95	Trial: 95	2145460	63	Æì¸Ë	ÉþË÷	ÏÉÈËÕÆ	f	f
zcj	.	.	.	.	.	.	.	.	.	.	15	.	.	.	false	false	Message: 3927ms	.	.	.	.	.	.	.	.	.	.	.	TRIAL_RESULT 0	3927	.	.	zcj.edf	RIGHT	3883	2149343	Full Trial Period	2145460	95	Trial: 95	2145460	63	Æì¸Ë	ÉþË÷	ÏÉÈËÕÆ	f	f
zcj	.	.	.	.	.	.	.	.	.	.	1	.	.	.	false	false	Message: -16ms	.	.	.	.	.	.	.	.	.	.	.	TRIALID 95	-16	.	.	zcj.edf	RIGHT	2729	2153279	Full Trial Period	2150550	96	Trial: 96	2150550	135	Ã¢¹û	Êó±ê	ÃÞÇ©	f	f
zcj	.	.	.	.	.	.	.	.	.	.	2	.	.	.	false	false	Message: -1ms	.	.	.	.	.	.	.	.	.	.	.	RECCFG CR 1000 2 0 R	-1	.	.	zcj.edf	RIGHT	2729	2153279	Full Trial Period	2150550	96	Trial: 96	2150550	135	Ã¢¹û	Êó±ê	ÃÞÇ©	f	f
zcj	.	.	.	.	.	.	.	.	.	.	3	.	.	.	false	false	Message: -1ms	.	.	.	.	.	.	.	.	.	.	.	ELCLCFG TOWER	-1	.	.	zcj.edf	RIGHT	2729	2153279	Full Trial Period	2150550	96	Trial: 96	2150550	135	Ã¢¹û	Êó±ê	ÃÞÇ©	f	f
zcj	.	.	.	.	.	.	.	.	.	.	4	.	.	.	false	false	Message: -1ms	.	.	.	.	.	.	.	.	.	.	.	GAZE_COORDS 0.00 0.00 1023.00 767.00	-1	.	.	zcj.edf	RIGHT	2729	2153279	Full Trial Period	2150550	96	Trial: 96	2150550	135	Ã¢¹û	Êó±ê	ÃÞÇ©	f	f
zcj	.	.	.	.	.	.	.	.	.	.	5	.	.	.	false	false	Message: -1ms	.	.	.	.	.	.	.	.	.	.	.	THRESHOLDS R 87 216	-1	.	.	zcj.edf	RIGHT	2729	2153279	Full Trial Period	2150550	96	Trial: 96	2150550	135	Ã¢¹û	Êó±ê	ÃÞÇ©	f	f
zcj	.	.	.	.	.	.	.	.	.	.	6	.	.	.	false	false	Message: -1ms	.	.	.	.	.	.	.	.	.	.	.	ELCL_PROC CENTROID (3)	-1	.	.	zcj.edf	RIGHT	2729	2153279	Full Trial Period	2150550	96	Trial: 96	2150550	135	Ã¢¹û	Êó±ê	ÃÞÇ©	f	f
zcj	.	.	.	.	.	.	.	.	.	.	7	.	.	.	false	false	Message: -1ms	.	.	.	.	.	.	.	.	.	.	.	ELCL_PCR_PARAM 5 3.0	-1	.	.	zcj.edf	RIGHT	2729	2153279	Full Trial Period	2150550	96	Trial: 96	2150550	135	Ã¢¹û	Êó±ê	ÃÞÇ©	f	f
zcj	.	.	.	.	.	.	.	.	.	.	8	.	.	.	false	true	Message: 0ms	.	.	.	.	.	.	.	.	.	.	.	!MODE RECORD CR 1000 2 0 R	0	.	.	zcj.edf	RIGHT	2729	2153279	Full Trial Period	2150550	96	Trial: 96	2150550	135	Ã¢¹û	Êó±ê	ÃÞÇ©	f	f
zcj	.	.	.	.	230	236	1	7	141.10	372.90	9	.	.	.	false	false	Message: 42ms	.	.	.	.	.	.	.	.	.	.	.	SYNCTIME	42	141.10	372.90	zcj.edf	RIGHT	2729	2153279	Full Trial Period	2150550	96	Trial: 96	2150550	135	Ã¢¹û	Êó±ê	ÃÞÇ©	f	f
zcj	.	.	.	.	.	.	.	.	.	.	10	.	.	.	false	false	Message: 461ms	13.05	45.78	285	521	406.50	686.30	1	832.20	237	139.70	387.40	INVISIBLE_BOUNDARY[1]	461	.	.	zcj.edf	RIGHT	2729	2153279	Full Trial Period	2150550	96	Trial: 96	2150550	135	Ã¢¹û	Êó±ê	ÃÞÇ©	f	f
zcj	.	.	.	.	.	.	.	.	.	.	11	.	.	.	false	false	Message: 467ms	13.05	45.78	285	521	406.50	686.30	1	832.20	237	139.70	387.40	SYNCTIME	467	.	.	zcj.edf	RIGHT	2729	2153279	Full Trial Period	2150550	96	Trial: 96	2150550	135	Ã¢¹û	Êó±ê	ÃÞÇ©	f	f
zcj	.	.	.	.	.	.	.	.	.	.	12	.	.	.	false	false	Message: 1300ms	5.85	26.13	224	1503	844.90	523.30	5	800.30	1280	782.10	360.70	INVISIBLE_BOUNDARY[2]	1300	.	.	zcj.edf	RIGHT	2729	2153279	Full Trial Period	2150550	96	Trial: 96	2150550	135	Ã¢¹û	Êó±ê	ÃÞÇ©	f	f
zcj	.	.	.	.	.	.	.	.	.	.	13	.	.	.	false	false	Message: 1309ms	5.85	26.13	224	1503	844.90	523.30	5	800.30	1280	782.10	360.70	SYNCTIME	1309	.	.	zcj.edf	RIGHT	2729	2153279	Full Trial Period	2150550	96	Trial: 96	2150550	135	Ã¢¹û	Êó±ê	ÃÞÇ©	f	f
zcj	.	.	.	.	435	2727	8	2293	881.90	477.60	14	.	.	.	false	false	Message: 2711ms	.	.	.	.	.	.	.	.	.	.	.	KEYBOARD	2711	881.90	477.60	zcj.edf	RIGHT	2729	2153279	Full Trial Period	2150550	96	Trial: 96	2150550	135	Ã¢¹û	Êó±ê	ÃÞÇ©	f	f
zcj	.	.	.	.	.	.	.	.	.	.	15	.	.	.	false	false	Message: 2772ms	.	.	.	.	.	.	.	.	.	.	.	TRIAL_RESULT 0	2772	.	.	zcj.edf	RIGHT	2729	2153279	Full Trial Period	2150550	96	Trial: 96	2150550	135	Ã¢¹û	Êó±ê	ÃÞÇ©	f	f
zcj	.	.	.	.	.	.	.	.	.	.	1	.	.	.	false	false	Message: -21ms	.	.	.	.	.	.	.	.	.	.	.	TRIALID 96	-21	.	.	zcj.edf	RIGHT	1843	2156656	Full Trial Period	2154813	97	Trial: 97	2154813	92	ÆÏÌÑ	ÕÁÄÔÍè	²£Á§Öé	j	j
zcj	.	.	.	.	.	.	.	.	.	.	2	.	.	.	false	false	Message: -1ms	.	.	.	.	.	.	.	.	.	.	.	RECCFG CR 1000 2 0 R	-1	.	.	zcj.edf	RIGHT	1843	2156656	Full Trial Period	2154813	97	Trial: 97	2154813	92	ÆÏÌÑ	ÕÁÄÔÍè	²£Á§Öé	j	j
zcj	.	.	.	.	.	.	.	.	.	.	3	.	.	.	false	false	Message: -1ms	.	.	.	.	.	.	.	.	.	.	.	ELCLCFG TOWER	-1	.	.	zcj.edf	RIGHT	1843	2156656	Full Trial Period	2154813	97	Trial: 97	2154813	92	ÆÏÌÑ	ÕÁÄÔÍè	²£Á§Öé	j	j
zcj	.	.	.	.	.	.	.	.	.	.	4	.	.	.	false	false	Message: -1ms	.	.	.	.	.	.	.	.	.	.	.	GAZE_COORDS 0.00 0.00 1023.00 767.00	-1	.	.	zcj.edf	RIGHT	1843	2156656	Full Trial Period	2154813	97	Trial: 97	2154813	92	ÆÏÌÑ	ÕÁÄÔÍè	²£Á§Öé	j	j
zcj	.	.	.	.	.	.	.	.	.	.	5	.	.	.	false	false	Message: -1ms	.	.	.	.	.	.	.	.	.	.	.	THRESHOLDS R 87 216	-1	.	.	zcj.edf	RIGHT	1843	2156656	Full Trial Period	2154813	97	Trial: 97	2154813	92	ÆÏÌÑ	ÕÁÄÔÍè	²£Á§Öé	j	j
zcj	.	.	.	.	.	.	.	.	.	.	6	.	.	.	false	false	Message: -1ms	.	.	.	.	.	.	.	.	.	.	.	ELCL_PROC CENTROID (3)	-1	.	.	zcj.edf	RIGHT	1843	2156656	Full Trial Period	2154813	97	Trial: 97	2154813	92	ÆÏÌÑ	ÕÁÄÔÍè	²£Á§Öé	j	j
zcj	.	.	.	.	.	.	.	.	.	.	7	.	.	.	false	false	Message: -1ms	.	.	.	.	.	.	.	.	.	.	.	ELCL_PCR_PARAM 5 3.0	-1	.	.	zcj.edf	RIGHT	1843	2156656	Full Trial Period	2154813	97	Trial: 97	2154813	92	ÆÏÌÑ	ÕÁÄÔÍè	²£Á§Öé	j	j
zcj	.	.	.	.	.	.	.	.	.	.	8	.	.	.	false	true	Message: 0ms	.	.	.	.	.	.	.	.	.	.	.	!MODE RECORD CR 1000 2 0 R	0	.	.	zcj.edf	RIGHT	1843	2156656	Full Trial Period	2154813	97	Trial: 97	2154813	92	ÆÏÌÑ	ÕÁÄÔÍè	²£Á§Öé	j	j
zcj	.	.	.	.	219	225	1	7	164.70	463.50	9	.	.	.	false	false	Message: 45ms	.	.	.	.	.	.	.	.	.	.	.	SYNCTIME	45	164.70	463.50	zcj.edf	RIGHT	1843	2156656	Full Trial Period	2154813	97	Trial: 97	2154813	92	ÆÏÌÑ	ÕÁÄÔÍè	²£Á§Öé	j	j
zcj	.	.	.	.	.	.	.	.	.	.	10	.	.	.	false	false	Message: 525ms	8.81	187.53	47	529	403.80	434.60	2	362.20	483	138.60	441.80	INVISIBLE_BOUNDARY[1]	525	.	.	zcj.edf	RIGHT	1843	2156656	Full Trial Period	2154813	97	Trial: 97	2154813	92	ÆÏÌÑ	ÕÁÄÔÍè	²£Á§Öé	j	j
zcj	.	.	.	.	.	.	.	.	.	.	11	.	.	.	false	false	Message: 529ms	8.81	187.53	47	529	403.80	434.60	2	362.20	483	138.60	441.80	SYNCTIME	529	.	.	zcj.edf	RIGHT	1843	2156656	Full Trial Period	2154813	97	Trial: 97	2154813	92	ÆÏÌÑ	ÕÁÄÔÍè	²£Á§Öé	j	j
zcj	.	.	.	.	.	.	.	.	.	.	12	.	.	.	false	false	Message: 1221ms	4.16	138.51	30	1233	819.80	402.90	6	248.40	1204	696.30	391.70	INVISIBLE_BOUNDARY[2]	1221	.	.	zcj.edf	RIGHT	1843	2156656	Full Trial Period	2154813	97	Trial: 97	2154813	92	ÆÏÌÑ	ÕÁÄÔÍè	²£Á§Öé	j	j
zcj	.	.	.	.	.	.	.	.	.	.	13	.	.	.	false	false	Message: 1228ms	4.16	138.51	30	1233	819.80	402.90	6	248.40	1204	696.30	391.70	SYNCTIME	1228	.	.	zcj.edf	RIGHT	1843	2156656	Full Trial Period	2154813	97	Trial: 97	2154813	92	ÆÏÌÑ	ÕÁÄÔÍè	²£Á§Öé	j	j
zcj	.	.	.	.	147	1841	9	1695	916.60	365.30	14	.	.	.	false	false	Message: 1824ms	.	.	.	.	.	.	.	.	.	.	.	KEYBOARD	1824	916.60	365.30	zcj.edf	RIGHT	1843	2156656	Full Trial Period	2154813	97	Trial: 97	2154813	92	ÆÏÌÑ	ÕÁÄÔÍè	²£Á§Öé	j	j
zcj	.	.	.	.	.	.	.	.	.	.	15	.	.	.	false	false	Message: 1889ms	.	.	.	.	.	.	.	.	.	.	.	TRIAL_RESULT 0	1889	.	.	zcj.edf	RIGHT	1843	2156656	Full Trial Period	2154813	97	Trial: 97	2154813	92	ÆÏÌÑ	ÕÁÄÔÍè	²£Á§Öé	j	j
zcj	.	.	.	.	.	.	.	.	.	.	1	.	.	.	false	false	Message: -20ms	.	.	.	.	.	.	.	.	.	.	.	TRIALID 97	-20	.	.	zcj.edf	RIGHT	3907	2161985	Full Trial Period	2158078	98	Trial: 98	2158078	90	³È×Ó	ÌðÌðÈ¦	ÊÖïí	f	j
zcj	.	.	.	.	.	.	.	.	.	.	2	.	.	.	false	false	Message: -1ms	.	.	.	.	.	.	.	.	.	.	.	RECCFG CR 1000 2 0 R	-1	.	.	zcj.edf	RIGHT	3907	2161985	Full Trial Period	2158078	98	Trial: 98	2158078	90	³È×Ó	ÌðÌðÈ¦	ÊÖïí	f	j
zcj	.	.	.	.	.	.	.	.	.	.	3	.	.	.	false	false	Message: -1ms	.	.	.	.	.	.	.	.	.	.	.	ELCLCFG TOWER	-1	.	.	zcj.edf	RIGHT	3907	2161985	Full Trial Period	2158078	98	Trial: 98	2158078	90	³È×Ó	ÌðÌðÈ¦	ÊÖïí	f	j
zcj	.	.	.	.	.	.	.	.	.	.	4	.	.	.	false	false	Message: -1ms	.	.	.	.	.	.	.	.	.	.	.	GAZE_COORDS 0.00 0.00 1023.00 767.00	-1	.	.	zcj.edf	RIGHT	3907	2161985	Full Trial Period	2158078	98	Trial: 98	2158078	90	³È×Ó	ÌðÌðÈ¦	ÊÖïí	f	j
zcj	.	.	.	.	.	.	.	.	.	.	5	.	.	.	false	false	Message: -1ms	.	.	.	.	.	.	.	.	.	.	.	THRESHOLDS R 87 216	-1	.	.	zcj.edf	RIGHT	3907	2161985	Full Trial Period	2158078	98	Trial: 98	2158078	90	³È×Ó	ÌðÌðÈ¦	ÊÖïí	f	j
zcj	.	.	.	.	.	.	.	.	.	.	6	.	.	.	false	false	Message: -1ms	.	.	.	.	.	.	.	.	.	.	.	ELCL_PROC CENTROID (3)	-1	.	.	zcj.edf	RIGHT	3907	2161985	Full Trial Period	2158078	98	Trial: 98	2158078	90	³È×Ó	ÌðÌðÈ¦	ÊÖïí	f	j
zcj	.	.	.	.	.	.	.	.	.	.	7	.	.	.	false	false	Message: -1ms	.	.	.	.	.	.	.	.	.	.	.	ELCL_PCR_PARAM 5 3.0	-1	.	.	zcj.edf	RIGHT	3907	2161985	Full Trial Period	2158078	98	Trial: 98	2158078	90	³È×Ó	ÌðÌðÈ¦	ÊÖïí	f	j
zcj	.	.	.	.	.	.	.	.	.	.	8	.	.	.	false	true	Message: 0ms	.	.	.	.	.	.	.	.	.	.	.	!MODE RECORD CR 1000 2 0 R	0	.	.	zcj.edf	RIGHT	3907	2161985	Full Trial Period	2158078	98	Trial: 98	2158078	90	³È×Ó	ÌðÌðÈ¦	ÊÖïí	f	j
zcj	.	.	.	.	267	273	1	7	156.40	408.80	9	.	.	.	false	false	Message: 47ms	.	.	.	.	.	.	.	.	.	.	.	SYNCTIME	47	156.40	408.80	zcj.edf	RIGHT	3907	2161985	Full Trial Period	2158078	98	Trial: 98	2158078	90	³È×Ó	ÌðÌðÈ¦	ÊÖïí	f	j
zcj	.	.	.	.	.	.	.	.	.	.	10	.	.	.	false	false	Message: 488ms	14.33	50.83	282	555	525.20	651.10	1	760.00	274	151.30	422.80	INVISIBLE_BOUNDARY[1]	488	.	.	zcj.edf	RIGHT	3907	2161985	Full Trial Period	2158078	98	Trial: 98	2158078	90	³È×Ó	ÌðÌðÈ¦	ÊÖïí	f	j
zcj	.	.	.	.	.	.	.	.	.	.	11	.	.	.	false	false	Message: 496ms	14.33	50.83	282	555	525.20	651.10	1	760.00	274	151.30	422.80	SYNCTIME	496	.	.	zcj.edf	RIGHT	3907	2161985	Full Trial Period	2158078	98	Trial: 98	2158078	90	³È×Ó	ÌðÌðÈ¦	ÊÖïí	f	j
zcj	.	.	.	.	.	.	.	.	.	.	12	.	.	.	false	false	Message: 1575ms	7.82	26.34	297	1846	885.20	606.70	6	740.60	1550	856.40	370.60	INVISIBLE_BOUNDARY[2]	1575	.	.	zcj.edf	RIGHT	3907	2161985	Full Trial Period	2158078	98	Trial: 98	2158078	90	³È×Ó	ÌðÌðÈ¦	ÊÖïí	f	j
zcj	.	.	.	.	.	.	.	.	.	.	13	.	.	.	false	false	Message: 1579ms	7.82	26.34	297	1846	885.20	606.70	6	740.60	1550	856.40	370.60	SYNCTIME	1579	.	.	zcj.edf	RIGHT	3907	2161985	Full Trial Period	2158078	98	Trial: 98	2158078	90	³È×Ó	ÌðÌðÈ¦	ÊÖïí	f	j
zcj	.	.	.	.	.	.	.	.	.	.	14	.	.	.	false	false	Message: 3889ms	16.90	71.90	235	3905	844.30	1026.80	11	613.00	3671	916.10	452.10	KEYBOARD	3889	.	.	zcj.edf	RIGHT	3907	2161985	Full Trial Period	2158078	98	Trial: 98	2158078	90	³È×Ó	ÌðÌðÈ¦	ÊÖïí	f	j
zcj	.	.	.	.	.	.	.	.	.	.	15	.	.	.	false	false	Message: 3951ms	.	.	.	.	.	.	.	.	.	.	.	TRIAL_RESULT 0	3951	.	.	zcj.edf	RIGHT	3907	2161985	Full Trial Period	2158078	98	Trial: 98	2158078	90	³È×Ó	ÌðÌðÈ¦	ÊÖïí	f	j
zcj	.	.	.	.	.	.	.	.	.	.	1	.	.	.	false	false	Message: -24ms	.	.	.	.	.	.	.	.	.	.	.	TRIALID 98	-24	.	.	zcj.edf	RIGHT	3680	2167161	Full Trial Period	2163481	99	Trial: 99	2163481	114	·¬ÇÑ	ÕÂÓã	Ã«½í	f	f
zcj	.	.	.	.	.	.	.	.	.	.	2	.	.	.	false	false	Message: -1ms	.	.	.	.	.	.	.	.	.	.	.	RECCFG CR 1000 2 0 R	-1	.	.	zcj.edf	RIGHT	3680	2167161	Full Trial Period	2163481	99	Trial: 99	2163481	114	·¬ÇÑ	ÕÂÓã	Ã«½í	f	f
zcj	.	.	.	.	.	.	.	.	.	.	3	.	.	.	false	false	Message: -1ms	.	.	.	.	.	.	.	.	.	.	.	ELCLCFG TOWER	-1	.	.	zcj.edf	RIGHT	3680	2167161	Full Trial Period	2163481	99	Trial: 99	2163481	114	·¬ÇÑ	ÕÂÓã	Ã«½í	f	f
zcj	.	.	.	.	.	.	.	.	.	.	4	.	.	.	false	false	Message: -1ms	.	.	.	.	.	.	.	.	.	.	.	GAZE_COORDS 0.00 0.00 1023.00 767.00	-1	.	.	zcj.edf	RIGHT	3680	2167161	Full Trial Period	2163481	99	Trial: 99	2163481	114	·¬ÇÑ	ÕÂÓã	Ã«½í	f	f
zcj	.	.	.	.	.	.	.	.	.	.	5	.	.	.	false	false	Message: -1ms	.	.	.	.	.	.	.	.	.	.	.	THRESHOLDS R 87 216	-1	.	.	zcj.edf	RIGHT	3680	2167161	Full Trial Period	2163481	99	Trial: 99	2163481	114	·¬ÇÑ	ÕÂÓã	Ã«½í	f	f
zcj	.	.	.	.	.	.	.	.	.	.	6	.	.	.	false	false	Message: -1ms	.	.	.	.	.	.	.	.	.	.	.	ELCL_PROC CENTROID (3)	-1	.	.	zcj.edf	RIGHT	3680	2167161	Full Trial Period	2163481	99	Trial: 99	2163481	114	·¬ÇÑ	ÕÂÓã	Ã«½í	f	f
zcj	.	.	.	.	.	.	.	.	.	.	7	.	.	.	false	false	Message: -1ms	.	.	.	.	.	.	.	.	.	.	.	ELCL_PCR_PARAM 5 3.0	-1	.	.	zcj.edf	RIGHT	3680	2167161	Full Trial Period	2163481	99	Trial: 99	2163481	114	·¬ÇÑ	ÕÂÓã	Ã«½í	f	f
zcj	.	.	.	.	.	.	.	.	.	.	8	.	.	.	false	true	Message: 0ms	.	.	.	.	.	.	.	.	.	.	.	!MODE RECORD CR 1000 2 0 R	0	.	.	zcj.edf	RIGHT	3680	2167161	Full Trial Period	2163481	99	Trial: 99	2163481	114	·¬ÇÑ	ÕÂÓã	Ã«½í	f	f
zcj	.	.	.	.	254	260	1	7	148.40	379.80	9	.	.	.	false	false	Message: 42ms	.	.	.	.	.	.	.	.	.	.	.	SYNCTIME	42	148.40	379.80	zcj.edf	RIGHT	3680	2167161	Full Trial Period	2163481	99	Trial: 99	2163481	114	·¬ÇÑ	ÕÂÓã	Ã«½í	f	f
zcj	.	.	.	.	.	.	.	.	.	.	10	.	.	.	false	false	Message: 572ms	13.85	41.10	337	597	545.30	511.10	1	673.40	261	146.90	390.20	INVISIBLE_BOUNDARY[1]	572	.	.	zcj.edf	RIGHT	3680	2167161	Full Trial Period	2163481	99	Trial: 99	2163481	114	·¬ÇÑ	ÕÂÓã	Ã«½í	f	f
zcj	.	.	.	.	.	.	.	.	.	.	11	.	.	.	false	false	Message: 576ms	13.85	41.10	337	597	545.30	511.10	1	673.40	261	146.90	390.20	SYNCTIME	576	.	.	zcj.edf	RIGHT	3680	2167161	Full Trial Period	2163481	99	Trial: 99	2163481	114	·¬ÇÑ	ÕÂÓã	Ã«½í	f	f
zcj	.	.	.	.	.	.	.	.	.	.	12	.	.	.	false	false	Message: 2633ms	10.18	31.33	325	2873	905.10	644.40	10	751.70	2549	897.90	332.90	INVISIBLE_BOUNDARY[2]	2633	.	.	zcj.edf	RIGHT	3680	2167161	Full Trial Period	2163481	99	Trial: 99	2163481	114	·¬ÇÑ	ÕÂÓã	Ã«½í	f	f
zcj	.	.	.	.	.	.	.	.	.	.	13	.	.	.	false	false	Message: 2642ms	10.18	31.33	325	2873	905.10	644.40	10	751.70	2549	897.90	332.90	SYNCTIME	2642	.	.	zcj.edf	RIGHT	3680	2167161	Full Trial Period	2163481	99	Trial: 99	2163481	114	·¬ÇÑ	ÕÂÓã	Ã«½í	f	f
zcj	.	.	.	.	159	3678	12	3520	865.60	546.40	14	.	.	.	false	false	Message: 3660ms	.	.	.	.	.	.	.	.	.	.	.	KEYBOARD	3660	865.60	546.40	zcj.edf	RIGHT	3680	2167161	Full Trial Period	2163481	99	Trial: 99	2163481	114	·¬ÇÑ	ÕÂÓã	Ã«½í	f	f
zcj	.	.	.	.	.	.	.	.	.	.	15	.	.	.	false	false	Message: 3726ms	.	.	.	.	.	.	.	.	.	.	.	TRIAL_RESULT 0	3726	.	.	zcj.edf	RIGHT	3680	2167161	Full Trial Period	2163481	99	Trial: 99	2163481	114	·¬ÇÑ	ÕÂÓã	Ã«½í	f	f
zcj	.	.	.	.	.	.	.	.	.	.	1	.	.	.	false	false	Message: -53ms	.	.	.	.	.	.	.	.	.	.	.	TRIALID 99	-53	.	.	zcj.edf	RIGHT	2769	2172178	Full Trial Period	2169409	100	Trial: 100	2169409	33	Î¢²¨Â¯	ÐÓÈÊ	ÑÛ¾¦	j	j
zcj	.	.	.	.	.	.	.	.	.	.	2	.	.	.	false	false	Message: -1ms	.	.	.	.	.	.	.	.	.	.	.	RECCFG CR 1000 2 0 R	-1	.	.	zcj.edf	RIGHT	2769	2172178	Full Trial Period	2169409	100	Trial: 100	2169409	33	Î¢²¨Â¯	ÐÓÈÊ	ÑÛ¾¦	j	j
zcj	.	.	.	.	.	.	.	.	.	.	3	.	.	.	false	false	Message: -1ms	.	.	.	.	.	.	.	.	.	.	.	ELCLCFG TOWER	-1	.	.	zcj.edf	RIGHT	2769	2172178	Full Trial Period	2169409	100	Trial: 100	2169409	33	Î¢²¨Â¯	ÐÓÈÊ	ÑÛ¾¦	j	j
zcj	.	.	.	.	.	.	.	.	.	.	4	.	.	.	false	false	Message: -1ms	.	.	.	.	.	.	.	.	.	.	.	GAZE_COORDS 0.00 0.00 1023.00 767.00	-1	.	.	zcj.edf	RIGHT	2769	2172178	Full Trial Period	2169409	100	Trial: 100	2169409	33	Î¢²¨Â¯	ÐÓÈÊ	ÑÛ¾¦	j	j
zcj	.	.	.	.	.	.	.	.	.	.	5	.	.	.	false	false	Message: -1ms	.	.	.	.	.	.	.	.	.	.	.	THRESHOLDS R 87 216	-1	.	.	zcj.edf	RIGHT	2769	2172178	Full Trial Period	2169409	100	Trial: 100	2169409	33	Î¢²¨Â¯	ÐÓÈÊ	ÑÛ¾¦	j	j
zcj	.	.	.	.	.	.	.	.	.	.	6	.	.	.	false	false	Message: -1ms	.	.	.	.	.	.	.	.	.	.	.	ELCL_PROC CENTROID (3)	-1	.	.	zcj.edf	RIGHT	2769	2172178	Full Trial Period	2169409	100	Trial: 100	2169409	33	Î¢²¨Â¯	ÐÓÈÊ	ÑÛ¾¦	j	j
zcj	.	.	.	.	.	.	.	.	.	.	7	.	.	.	false	false	Message: -1ms	.	.	.	.	.	.	.	.	.	.	.	ELCL_PCR_PARAM 5 3.0	-1	.	.	zcj.edf	RIGHT	2769	2172178	Full Trial Period	2169409	100	Trial: 100	2169409	33	Î¢²¨Â¯	ÐÓÈÊ	ÑÛ¾¦	j	j
zcj	.	.	.	.	.	.	.	.	.	.	8	.	.	.	false	true	Message: 0ms	.	.	.	.	.	.	.	.	.	.	.	!MODE RECORD CR 1000 2 0 R	0	.	.	zcj.edf	RIGHT	2769	2172178	Full Trial Period	2169409	100	Trial: 100	2169409	33	Î¢²¨Â¯	ÐÓÈÊ	ÑÛ¾¦	j	j
zcj	.	.	.	.	320	326	1	7	138.50	389.20	9	.	.	.	false	false	Message: 47ms	.	.	.	.	.	.	.	.	.	.	.	SYNCTIME	47	138.50	389.20	zcj.edf	RIGHT	2769	2172178	Full Trial Period	2169409	100	Trial: 100	2169409	33	Î¢²¨Â¯	ÐÓÈÊ	ÑÛ¾¦	j	j
zcj	.	.	.	.	.	.	.	.	.	.	10	.	.	.	false	false	Message: 582ms	9.89	201.82	49	598	464.00	386.70	2	365.70	550	170.30	383.80	INVISIBLE_BOUNDARY[1]	582	.	.	zcj.edf	RIGHT	2769	2172178	Full Trial Period	2169409	100	Trial: 100	2169409	33	Î¢²¨Â¯	ÐÓÈÊ	ÑÛ¾¦	j	j
zcj	.	.	.	.	.	.	.	.	.	.	11	.	.	.	false	false	Message: 588ms	9.89	201.82	49	598	464.00	386.70	2	365.70	550	170.30	383.80	SYNCTIME	588	.	.	zcj.edf	RIGHT	2769	2172178	Full Trial Period	2169409	100	Trial: 100	2169409	33	Î¢²¨Â¯	ÐÓÈÊ	ÑÛ¾¦	j	j
zcj	.	.	.	.	.	.	.	.	.	.	12	.	.	.	false	false	Message: 1234ms	7.44	87.54	85	1275	730.30	394.20	4	355.70	1191	515.40	436.50	INVISIBLE_BOUNDARY[2]	1234	.	.	zcj.edf	RIGHT	2769	2172178	Full Trial Period	2169409	100	Trial: 100	2169409	33	Î¢²¨Â¯	ÐÓÈÊ	ÑÛ¾¦	j	j
zcj	.	.	.	.	.	.	.	.	.	.	13	.	.	.	false	false	Message: 1238ms	7.44	87.54	85	1275	730.30	394.20	4	355.70	1191	515.40	436.50	SYNCTIME	1238	.	.	zcj.edf	RIGHT	2769	2172178	Full Trial Period	2169409	100	Trial: 100	2169409	33	Î¢²¨Â¯	ÐÓÈÊ	ÑÛ¾¦	j	j
zcj	.	.	.	.	60	2767	9	2708	892.10	630.20	14	.	.	.	false	false	Message: 2750ms	.	.	.	.	.	.	.	.	.	.	.	KEYBOARD	2750	892.10	630.20	zcj.edf	RIGHT	2769	2172178	Full Trial Period	2169409	100	Trial: 100	2169409	33	Î¢²¨Â¯	ÐÓÈÊ	ÑÛ¾¦	j	j
zcj	.	.	.	.	.	.	.	.	.	.	15	.	.	.	false	false	Message: 2816ms	.	.	.	.	.	.	.	.	.	.	.	TRIAL_RESULT 0	2816	.	.	zcj.edf	RIGHT	2769	2172178	Full Trial Period	2169409	100	Trial: 100	2169409	33	Î¢²¨Â¯	ÐÓÈÊ	ÑÛ¾¦	j	j
zcj	.	.	.	.	.	.	.	.	.	.	1	.	.	.	false	false	Message: -16ms	.	.	.	.	.	.	.	.	.	.	.	TRIALID 100	-16	.	.	zcj.edf	RIGHT	3082	2176745	Full Trial Period	2173663	101	Trial: 101	2173663	108	ÌÀÔ²	Ó²±Ò	Å¦¿Û	j	j
zcj	.	.	.	.	.	.	.	.	.	.	2	.	.	.	false	false	Message: -1ms	.	.	.	.	.	.	.	.	.	.	.	RECCFG CR 1000 2 0 R	-1	.	.	zcj.edf	RIGHT	3082	2176745	Full Trial Period	2173663	101	Trial: 101	2173663	108	ÌÀÔ²	Ó²±Ò	Å¦¿Û	j	j
zcj	.	.	.	.	.	.	.	.	.	.	3	.	.	.	false	false	Message: -1ms	.	.	.	.	.	.	.	.	.	.	.	ELCLCFG TOWER	-1	.	.	zcj.edf	RIGHT	3082	2176745	Full Trial Period	2173663	101	Trial: 101	2173663	108	ÌÀÔ²	Ó²±Ò	Å¦¿Û	j	j
zcj	.	.	.	.	.	.	.	.	.	.	4	.	.	.	false	false	Message: -1ms	.	.	.	.	.	.	.	.	.	.	.	GAZE_COORDS 0.00 0.00 1023.00 767.00	-1	.	.	zcj.edf	RIGHT	3082	2176745	Full Trial Period	2173663	101	Trial: 101	2173663	108	ÌÀÔ²	Ó²±Ò	Å¦¿Û	j	j
zcj	.	.	.	.	.	.	.	.	.	.	5	.	.	.	false	false	Message: -1ms	.	.	.	.	.	.	.	.	.	.	.	THRESHOLDS R 87 216	-1	.	.	zcj.edf	RIGHT	3082	2176745	Full Trial Period	2173663	101	Trial: 101	2173663	108	ÌÀÔ²	Ó²±Ò	Å¦¿Û	j	j
zcj	.	.	.	.	.	.	.	.	.	.	6	.	.	.	false	false	Message: -1ms	.	.	.	.	.	.	.	.	.	.	.	ELCL_PROC CENTROID (3)	-1	.	.	zcj.edf	RIGHT	3082	2176745	Full Trial Period	2173663	101	Trial: 101	2173663	108	ÌÀÔ²	Ó²±Ò	Å¦¿Û	j	j
zcj	.	.	.	.	.	.	.	.	.	.	7	.	.	.	false	false	Message: -1ms	.	.	.	.	.	.	.	.	.	.	.	ELCL_PCR_PARAM 5 3.0	-1	.	.	zcj.edf	RIGHT	3082	2176745	Full Trial Period	2173663	101	Trial: 101	2173663	108	ÌÀÔ²	Ó²±Ò	Å¦¿Û	j	j
zcj	.	.	.	.	.	.	.	.	.	.	8	.	.	.	false	true	Message: 0ms	.	.	.	.	.	.	.	.	.	.	.	!MODE RECORD CR 1000 2 0 R	0	.	.	zcj.edf	RIGHT	3082	2176745	Full Trial Period	2173663	101	Trial: 101	2173663	108	ÌÀÔ²	Ó²±Ò	Å¦¿Û	j	j
zcj	.	.	.	.	353	359	1	7	147.20	431.50	9	.	.	.	false	false	Message: 42ms	.	.	.	.	.	.	.	.	.	.	.	SYNCTIME	42	147.20	431.50	zcj.edf	RIGHT	3082	2176745	Full Trial Period	2173663	101	Trial: 101	2173663	108	ÌÀÔ²	Ó²±Ò	Å¦¿Û	j	j
zcj	.	.	.	.	.	.	.	.	.	.	10	.	.	.	false	false	Message: 411ms	10.08	157.57	64	423	440.40	549.80	1	373.90	360	150.50	453.90	INVISIBLE_BOUNDARY[1]	411	.	.	zcj.edf	RIGHT	3082	2176745	Full Trial Period	2173663	101	Trial: 101	2173663	108	ÌÀÔ²	Ó²±Ò	Å¦¿Û	j	j
zcj	.	.	.	.	.	.	.	.	.	.	11	.	.	.	false	false	Message: 417ms	10.08	157.57	64	423	440.40	549.80	1	373.90	360	150.50	453.90	SYNCTIME	417	.	.	zcj.edf	RIGHT	3082	2176745	Full Trial Period	2173663	101	Trial: 101	2173663	108	ÌÀÔ²	Ó²±Ò	Å¦¿Û	j	j
zcj	.	.	.	.	.	.	.	.	.	.	12	.	.	.	false	false	Message: 1671ms	9.84	44.12	223	1884	846.90	671.20	7	763.90	1662	867.20	369.30	INVISIBLE_BOUNDARY[2]	1671	.	.	zcj.edf	RIGHT	3082	2176745	Full Trial Period	2173663	101	Trial: 101	2173663	108	ÌÀÔ²	Ó²±Ò	Å¦¿Û	j	j
zcj	.	.	.	.	.	.	.	.	.	.	13	.	.	.	false	false	Message: 1675ms	9.84	44.12	223	1884	846.90	671.20	7	763.90	1662	867.20	369.30	SYNCTIME	1675	.	.	zcj.edf	RIGHT	3082	2176745	Full Trial Period	2173663	101	Trial: 101	2173663	108	ÌÀÔ²	Ó²±Ò	Å¦¿Û	j	j
zcj	.	.	.	.	247	3080	11	2834	897.00	455.50	14	.	.	.	false	false	Message: 3064ms	.	.	.	.	.	.	.	.	.	.	.	KEYBOARD	3064	897.00	455.50	zcj.edf	RIGHT	3082	2176745	Full Trial Period	2173663	101	Trial: 101	2173663	108	ÌÀÔ²	Ó²±Ò	Å¦¿Û	j	j
zcj	.	.	.	.	.	.	.	.	.	.	15	.	.	.	false	false	Message: 3116ms	.	.	.	.	.	.	.	.	.	.	.	TRIAL_RESULT 0	3116	.	.	zcj.edf	RIGHT	3082	2176745	Full Trial Period	2173663	101	Trial: 101	2173663	108	ÌÀÔ²	Ó²±Ò	Å¦¿Û	j	j
zcj	.	.	.	.	.	.	.	.	.	.	1	.	.	.	false	false	Message: -16ms	.	.	.	.	.	.	.	.	.	.	.	TRIALID 101	-16	.	.	zcj.edf	RIGHT	3543	2182122	Full Trial Period	2178579	102	Trial: 102	2178579	148	Ã¢¹û	ÑÌ»Ò¸×	¿ã×Ó	f	f
zcj	.	.	.	.	.	.	.	.	.	.	2	.	.	.	false	false	Message: -1ms	.	.	.	.	.	.	.	.	.	.	.	RECCFG CR 1000 2 0 R	-1	.	.	zcj.edf	RIGHT	3543	2182122	Full Trial Period	2178579	102	Trial: 102	2178579	148	Ã¢¹û	ÑÌ»Ò¸×	¿ã×Ó	f	f
zcj	.	.	.	.	.	.	.	.	.	.	3	.	.	.	false	false	Message: -1ms	.	.	.	.	.	.	.	.	.	.	.	ELCLCFG TOWER	-1	.	.	zcj.edf	RIGHT	3543	2182122	Full Trial Period	2178579	102	Trial: 102	2178579	148	Ã¢¹û	ÑÌ»Ò¸×	¿ã×Ó	f	f
zcj	.	.	.	.	.	.	.	.	.	.	4	.	.	.	false	false	Message: -1ms	.	.	.	.	.	.	.	.	.	.	.	GAZE_COORDS 0.00 0.00 1023.00 767.00	-1	.	.	zcj.edf	RIGHT	3543	2182122	Full Trial Period	2178579	102	Trial: 102	2178579	148	Ã¢¹û	ÑÌ»Ò¸×	¿ã×Ó	f	f
zcj	.	.	.	.	.	.	.	.	.	.	5	.	.	.	false	false	Message: -1ms	.	.	.	.	.	.	.	.	.	.	.	THRESHOLDS R 87 216	-1	.	.	zcj.edf	RIGHT	3543	2182122	Full Trial Period	2178579	102	Trial: 102	2178579	148	Ã¢¹û	ÑÌ»Ò¸×	¿ã×Ó	f	f
zcj	.	.	.	.	.	.	.	.	.	.	6	.	.	.	false	false	Message: -1ms	.	.	.	.	.	.	.	.	.	.	.	ELCL_PROC CENTROID (3)	-1	.	.	zcj.edf	RIGHT	3543	2182122	Full Trial Period	2178579	102	Trial: 102	2178579	148	Ã¢¹û	ÑÌ»Ò¸×	¿ã×Ó	f	f
zcj	.	.	.	.	.	.	.	.	.	.	7	.	.	.	false	false	Message: -1ms	.	.	.	.	.	.	.	.	.	.	.	ELCL_PCR_PARAM 5 3.0	-1	.	.	zcj.edf	RIGHT	3543	2182122	Full Trial Period	2178579	102	Trial: 102	2178579	148	Ã¢¹û	ÑÌ»Ò¸×	¿ã×Ó	f	f
zcj	.	.	.	.	.	.	.	.	.	.	8	.	.	.	false	true	Message: 0ms	.	.	.	.	.	.	.	.	.	.	.	!MODE RECORD CR 1000 2 0 R	0	.	.	zcj.edf	RIGHT	3543	2182122	Full Trial Period	2178579	102	Trial: 102	2178579	148	Ã¢¹û	ÑÌ»Ò¸×	¿ã×Ó	f	f
zcj	.	.	.	.	285	291	1	7	143.10	402.60	9	.	.	.	false	false	Message: 42ms	.	.	.	.	.	.	.	.	.	.	.	SYNCTIME	42	143.10	402.60	zcj.edf	RIGHT	3543	2182122	Full Trial Period	2178579	102	Trial: 102	2178579	148	Ã¢¹û	ÑÌ»Ò¸×	¿ã×Ó	f	f
zcj	.	.	.	.	.	.	.	.	.	.	10	.	.	.	false	false	Message: 1200ms	7.48	40.86	183	1367	513.90	590.60	4	881.50	1185	526.40	368.90	INVISIBLE_BOUNDARY[1]	1200	.	.	zcj.edf	RIGHT	3543	2182122	Full Trial Period	2178579	102	Trial: 102	2178579	148	Ã¢¹û	ÑÌ»Ò¸×	¿ã×Ó	f	f
zcj	.	.	.	.	.	.	.	.	.	.	11	.	.	.	false	false	Message: 1208ms	7.48	40.86	183	1367	513.90	590.60	4	881.50	1185	526.40	368.90	SYNCTIME	1208	.	.	zcj.edf	RIGHT	3543	2182122	Full Trial Period	2178579	102	Trial: 102	2178579	148	Ã¢¹û	ÑÌ»Ò¸×	¿ã×Ó	f	f
zcj	.	.	.	.	.	.	.	.	.	.	12	.	.	.	false	false	Message: 2244ms	5.02	122.49	41	2263	858.00	474.40	7	206.00	2223	755.00	365.80	INVISIBLE_BOUNDARY[2]	2244	.	.	zcj.edf	RIGHT	3543	2182122	Full Trial Period	2178579	102	Trial: 102	2178579	148	Ã¢¹û	ÑÌ»Ò¸×	¿ã×Ó	f	f
zcj	.	.	.	.	.	.	.	.	.	.	13	.	.	.	false	false	Message: 2250ms	5.02	122.49	41	2263	858.00	474.40	7	206.00	2223	755.00	365.80	SYNCTIME	2250	.	.	zcj.edf	RIGHT	3543	2182122	Full Trial Period	2178579	102	Trial: 102	2178579	148	Ã¢¹û	ÑÌ»Ò¸×	¿ã×Ó	f	f
zcj	.	.	.	.	85	3541	12	3457	882.80	617.80	14	.	.	.	false	false	Message: 3524ms	.	.	.	.	.	.	.	.	.	.	.	KEYBOARD	3524	882.80	617.80	zcj.edf	RIGHT	3543	2182122	Full Trial Period	2178579	102	Trial: 102	2178579	148	Ã¢¹û	ÑÌ»Ò¸×	¿ã×Ó	f	f
zcj	.	.	.	.	.	.	.	.	.	.	15	.	.	.	false	false	Message: 3589ms	.	.	.	.	.	.	.	.	.	.	.	TRIAL_RESULT 0	3589	.	.	zcj.edf	RIGHT	3543	2182122	Full Trial Period	2178579	102	Trial: 102	2178579	148	Ã¢¹û	ÑÌ»Ò¸×	¿ã×Ó	f	f
zcj	.	.	.	.	.	.	.	.	.	.	1	.	.	.	false	false	Message: -16ms	.	.	.	.	.	.	.	.	.	.	.	TRIALID 102	-16	.	.	zcj.edf	RIGHT	3344	2187105	Full Trial Period	2183761	103	Trial: 103	2183761	129	Ë®±­	±ÊÍ²	µ°¸â	f	f
zcj	.	.	.	.	.	.	.	.	.	.	2	.	.	.	false	false	Message: -1ms	.	.	.	.	.	.	.	.	.	.	.	RECCFG CR 1000 2 0 R	-1	.	.	zcj.edf	RIGHT	3344	2187105	Full Trial Period	2183761	103	Trial: 103	2183761	129	Ë®±­	±ÊÍ²	µ°¸â	f	f
zcj	.	.	.	.	.	.	.	.	.	.	3	.	.	.	false	false	Message: -1ms	.	.	.	.	.	.	.	.	.	.	.	ELCLCFG TOWER	-1	.	.	zcj.edf	RIGHT	3344	2187105	Full Trial Period	2183761	103	Trial: 103	2183761	129	Ë®±­	±ÊÍ²	µ°¸â	f	f
zcj	.	.	.	.	.	.	.	.	.	.	4	.	.	.	false	false	Message: -1ms	.	.	.	.	.	.	.	.	.	.	.	GAZE_COORDS 0.00 0.00 1023.00 767.00	-1	.	.	zcj.edf	RIGHT	3344	2187105	Full Trial Period	2183761	103	Trial: 103	2183761	129	Ë®±­	±ÊÍ²	µ°¸â	f	f
zcj	.	.	.	.	.	.	.	.	.	.	5	.	.	.	false	false	Message: -1ms	.	.	.	.	.	.	.	.	.	.	.	THRESHOLDS R 87 216	-1	.	.	zcj.edf	RIGHT	3344	2187105	Full Trial Period	2183761	103	Trial: 103	2183761	129	Ë®±­	±ÊÍ²	µ°¸â	f	f
zcj	.	.	.	.	.	.	.	.	.	.	6	.	.	.	false	false	Message: -1ms	.	.	.	.	.	.	.	.	.	.	.	ELCL_PROC CENTROID (3)	-1	.	.	zcj.edf	RIGHT	3344	2187105	Full Trial Period	2183761	103	Trial: 103	2183761	129	Ë®±­	±ÊÍ²	µ°¸â	f	f
zcj	.	.	.	.	.	.	.	.	.	.	7	.	.	.	false	false	Message: -1ms	.	.	.	.	.	.	.	.	.	.	.	ELCL_PCR_PARAM 5 3.0	-1	.	.	zcj.edf	RIGHT	3344	2187105	Full Trial Period	2183761	103	Trial: 103	2183761	129	Ë®±­	±ÊÍ²	µ°¸â	f	f
zcj	.	.	.	.	.	.	.	.	.	.	8	.	.	.	false	true	Message: 0ms	.	.	.	.	.	.	.	.	.	.	.	!MODE RECORD CR 1000 2 0 R	0	.	.	zcj.edf	RIGHT	3344	2187105	Full Trial Period	2183761	103	Trial: 103	2183761	129	Ë®±­	±ÊÍ²	µ°¸â	f	f
zcj	.	.	.	.	187	193	1	7	203.70	382.50	9	.	.	.	false	false	Message: 43ms	.	.	.	.	.	.	.	.	.	.	.	SYNCTIME	43	203.70	382.50	zcj.edf	RIGHT	3344	2187105	Full Trial Period	2183761	103	Trial: 103	2183761	129	Ë®±­	±ÊÍ²	µ°¸â	f	f
zcj	.	.	.	.	.	.	.	.	.	.	10	.	.	.	false	false	Message: 671ms	4.72	162.88	29	679	433.80	460.60	3	325.40	651	294.20	476.60	INVISIBLE_BOUNDARY[1]	671	.	.	zcj.edf	RIGHT	3344	2187105	Full Trial Period	2183761	103	Trial: 103	2183761	129	Ë®±­	±ÊÍ²	µ°¸â	f	f
zcj	.	.	.	.	.	.	.	.	.	.	11	.	.	.	false	false	Message: 675ms	4.72	162.88	29	679	433.80	460.60	3	325.40	651	294.20	476.60	SYNCTIME	675	.	.	zcj.edf	RIGHT	3344	2187105	Full Trial Period	2183761	103	Trial: 103	2183761	129	Ë®±­	±ÊÍ²	µ°¸â	f	f
zcj	.	.	.	.	.	.	.	.	.	.	12	.	.	.	false	false	Message: 1941ms	7.53	34.56	218	2134	863.90	569.40	10	826.40	1917	850.20	343.40	INVISIBLE_BOUNDARY[2]	1941	.	.	zcj.edf	RIGHT	3344	2187105	Full Trial Period	2183761	103	Trial: 103	2183761	129	Ë®±­	±ÊÍ²	µ°¸â	f	f
zcj	.	.	.	.	.	.	.	.	.	.	13	.	.	.	false	false	Message: 1951ms	7.53	34.56	218	2134	863.90	569.40	10	826.40	1917	850.20	343.40	SYNCTIME	1951	.	.	zcj.edf	RIGHT	3344	2187105	Full Trial Period	2183761	103	Trial: 103	2183761	129	Ë®±­	±ÊÍ²	µ°¸â	f	f
zcj	.	.	.	.	49	3342	15	3294	872.50	662.50	14	.	.	.	false	false	Message: 3326ms	.	.	.	.	.	.	.	.	.	.	.	KEYBOARD	3326	872.50	662.50	zcj.edf	RIGHT	3344	2187105	Full Trial Period	2183761	103	Trial: 103	2183761	129	Ë®±­	±ÊÍ²	µ°¸â	f	f
zcj	.	.	.	.	.	.	.	.	.	.	15	.	.	.	false	false	Message: 3385ms	.	.	.	.	.	.	.	.	.	.	.	TRIAL_RESULT 0	3385	.	.	zcj.edf	RIGHT	3344	2187105	Full Trial Period	2183761	103	Trial: 103	2183761	129	Ë®±­	±ÊÍ²	µ°¸â	f	f
zcj	.	.	.	.	.	.	.	.	.	.	1	.	.	.	false	false	Message: -16ms	.	.	.	.	.	.	.	.	.	.	.	TRIALID 103	-16	.	.	zcj.edf	RIGHT	3665	2192076	Full Trial Period	2188411	104	Trial: 104	2188411	127	×©¿é	ôÕ×Ó	´½¸à	f	f
zcj	.	.	.	.	.	.	.	.	.	.	2	.	.	.	false	false	Message: -1ms	.	.	.	.	.	.	.	.	.	.	.	RECCFG CR 1000 2 0 R	-1	.	.	zcj.edf	RIGHT	3665	2192076	Full Trial Period	2188411	104	Trial: 104	2188411	127	×©¿é	ôÕ×Ó	´½¸à	f	f
zcj	.	.	.	.	.	.	.	.	.	.	3	.	.	.	false	false	Message: -1ms	.	.	.	.	.	.	.	.	.	.	.	ELCLCFG TOWER	-1	.	.	zcj.edf	RIGHT	3665	2192076	Full Trial Period	2188411	104	Trial: 104	2188411	127	×©¿é	ôÕ×Ó	´½¸à	f	f
zcj	.	.	.	.	.	.	.	.	.	.	4	.	.	.	false	false	Message: -1ms	.	.	.	.	.	.	.	.	.	.	.	GAZE_COORDS 0.00 0.00 1023.00 767.00	-1	.	.	zcj.edf	RIGHT	3665	2192076	Full Trial Period	2188411	104	Trial: 104	2188411	127	×©¿é	ôÕ×Ó	´½¸à	f	f
zcj	.	.	.	.	.	.	.	.	.	.	5	.	.	.	false	false	Message: -1ms	.	.	.	.	.	.	.	.	.	.	.	THRESHOLDS R 87 216	-1	.	.	zcj.edf	RIGHT	3665	2192076	Full Trial Period	2188411	104	Trial: 104	2188411	127	×©¿é	ôÕ×Ó	´½¸à	f	f
zcj	.	.	.	.	.	.	.	.	.	.	6	.	.	.	false	false	Message: -1ms	.	.	.	.	.	.	.	.	.	.	.	ELCL_PROC CENTROID (3)	-1	.	.	zcj.edf	RIGHT	3665	2192076	Full Trial Period	2188411	104	Trial: 104	2188411	127	×©¿é	ôÕ×Ó	´½¸à	f	f
zcj	.	.	.	.	.	.	.	.	.	.	7	.	.	.	false	false	Message: -1ms	.	.	.	.	.	.	.	.	.	.	.	ELCL_PCR_PARAM 5 3.0	-1	.	.	zcj.edf	RIGHT	3665	2192076	Full Trial Period	2188411	104	Trial: 104	2188411	127	×©¿é	ôÕ×Ó	´½¸à	f	f
zcj	.	.	.	.	.	.	.	.	.	.	8	.	.	.	false	true	Message: 0ms	.	.	.	.	.	.	.	.	.	.	.	!MODE RECORD CR 1000 2 0 R	0	.	.	zcj.edf	RIGHT	3665	2192076	Full Trial Period	2188411	104	Trial: 104	2188411	127	×©¿é	ôÕ×Ó	´½¸à	f	f
zcj	.	.	.	.	251	257	1	7	144.20	395.90	9	.	.	.	false	false	Message: 41ms	.	.	.	.	.	.	.	.	.	.	.	SYNCTIME	41	144.20	395.90	zcj.edf	RIGHT	3665	2192076	Full Trial Period	2188411	104	Trial: 104	2188411	127	×©¿é	ôÕ×Ó	´½¸à	f	f
zcj	.	.	.	.	.	.	.	.	.	.	10	.	.	.	false	false	Message: 1269ms	3.28	126.34	26	1285	473.90	405.80	3	230.20	1260	379.90	426.30	INVISIBLE_BOUNDARY[1]	1269	.	.	zcj.edf	RIGHT	3665	2192076	Full Trial Period	2188411	104	Trial: 104	2188411	127	×©¿é	ôÕ×Ó	´½¸à	f	f
zcj	.	.	.	.	.	.	.	.	.	.	11	.	.	.	false	false	Message: 1275ms	3.28	126.34	26	1285	473.90	405.80	3	230.20	1260	379.90	426.30	SYNCTIME	1275	.	.	zcj.edf	RIGHT	3665	2192076	Full Trial Period	2188411	104	Trial: 104	2188411	127	×©¿é	ôÕ×Ó	´½¸à	f	f
zcj	.	.	.	.	.	.	.	.	.	.	12	.	.	.	false	false	Message: 2364ms	12.31	42.01	293	2401	804.10	633.00	5	777.70	2109	502.70	414.30	INVISIBLE_BOUNDARY[2]	2364	.	.	zcj.edf	RIGHT	3665	2192076	Full Trial Period	2188411	104	Trial: 104	2188411	127	×©¿é	ôÕ×Ó	´½¸à	f	f
zcj	.	.	.	.	.	.	.	.	.	.	13	.	.	.	false	false	Message: 2374ms	12.31	42.01	293	2401	804.10	633.00	5	777.70	2109	502.70	414.30	SYNCTIME	2374	.	.	zcj.edf	RIGHT	3665	2192076	Full Trial Period	2188411	104	Trial: 104	2188411	127	×©¿é	ôÕ×Ó	´½¸à	f	f
zcj	110	3664	5	3555	.	.	.	.	.	.	14	.	.	.	false	false	Message: 3645ms	9.27	56.19	165	3664	868.60	866.70	8	689.00	3500	886.10	559.40	KEYBOARD	3645	.	.	zcj.edf	RIGHT	3665	2192076	Full Trial Period	2188411	104	Trial: 104	2188411	127	×©¿é	ôÕ×Ó	´½¸à	f	f
zcj	.	.	.	.	.	.	.	.	.	.	15	.	.	.	false	false	Message: 3709ms	.	.	.	.	.	.	.	.	.	.	.	TRIAL_RESULT 0	3709	.	.	zcj.edf	RIGHT	3665	2192076	Full Trial Period	2188411	104	Trial: 104	2188411	127	×©¿é	ôÕ×Ó	´½¸à	f	f
zcj	.	.	.	.	.	.	.	.	.	.	1	.	.	.	false	false	Message: -16ms	.	.	.	.	.	.	.	.	.	.	.	TRIALID 104	-16	.	.	zcj.edf	RIGHT	3202	2196587	Full Trial Period	2193385	105	Trial: 105	2193385	99	Ô²Öé±Ê	ÑÀË¢	É××Ó	f	j
zcj	.	.	.	.	.	.	.	.	.	.	2	.	.	.	false	false	Message: -1ms	.	.	.	.	.	.	.	.	.	.	.	RECCFG CR 1000 2 0 R	-1	.	.	zcj.edf	RIGHT	3202	2196587	Full Trial Period	2193385	105	Trial: 105	2193385	99	Ô²Öé±Ê	ÑÀË¢	É××Ó	f	j
zcj	.	.	.	.	.	.	.	.	.	.	3	.	.	.	false	false	Message: -1ms	.	.	.	.	.	.	.	.	.	.	.	ELCLCFG TOWER	-1	.	.	zcj.edf	RIGHT	3202	2196587	Full Trial Period	2193385	105	Trial: 105	2193385	99	Ô²Öé±Ê	ÑÀË¢	É××Ó	f	j
zcj	.	.	.	.	.	.	.	.	.	.	4	.	.	.	false	false	Message: -1ms	.	.	.	.	.	.	.	.	.	.	.	GAZE_COORDS 0.00 0.00 1023.00 767.00	-1	.	.	zcj.edf	RIGHT	3202	2196587	Full Trial Period	2193385	105	Trial: 105	2193385	99	Ô²Öé±Ê	ÑÀË¢	É××Ó	f	j
zcj	.	.	.	.	.	.	.	.	.	.	5	.	.	.	false	false	Message: -1ms	.	.	.	.	.	.	.	.	.	.	.	THRESHOLDS R 87 216	-1	.	.	zcj.edf	RIGHT	3202	2196587	Full Trial Period	2193385	105	Trial: 105	2193385	99	Ô²Öé±Ê	ÑÀË¢	É××Ó	f	j
zcj	.	.	.	.	.	.	.	.	.	.	6	.	.	.	false	false	Message: -1ms	.	.	.	.	.	.	.	.	.	.	.	ELCL_PROC CENTROID (3)	-1	.	.	zcj.edf	RIGHT	3202	2196587	Full Trial Period	2193385	105	Trial: 105	2193385	99	Ô²Öé±Ê	ÑÀË¢	É××Ó	f	j
zcj	.	.	.	.	.	.	.	.	.	.	7	.	.	.	false	false	Message: -1ms	.	.	.	.	.	.	.	.	.	.	.	ELCL_PCR_PARAM 5 3.0	-1	.	.	zcj.edf	RIGHT	3202	2196587	Full Trial Period	2193385	105	Trial: 105	2193385	99	Ô²Öé±Ê	ÑÀË¢	É××Ó	f	j
zcj	.	.	.	.	.	.	.	.	.	.	8	.	.	.	false	true	Message: 0ms	.	.	.	.	.	.	.	.	.	.	.	!MODE RECORD CR 1000 2 0 R	0	.	.	zcj.edf	RIGHT	3202	2196587	Full Trial Period	2193385	105	Trial: 105	2193385	99	Ô²Öé±Ê	ÑÀË¢	É××Ó	f	j
zcj	.	.	.	.	255	261	1	7	140.70	393.90	9	.	.	.	false	false	Message: 42ms	.	.	.	.	.	.	.	.	.	.	.	SYNCTIME	42	140.70	393.90	zcj.edf	RIGHT	3202	2196587	Full Trial Period	2193385	105	Trial: 105	2193385	99	Ô²Öé±Ê	ÑÀË¢	É××Ó	f	j
zcj	.	.	.	.	.	.	.	.	.	.	10	.	.	.	false	false	Message: 546ms	11.51	39.68	290	551	408.30	635.60	1	886.20	262	141.00	407.60	INVISIBLE_BOUNDARY[1]	546	.	.	zcj.edf	RIGHT	3202	2196587	Full Trial Period	2193385	105	Trial: 105	2193385	99	Ô²Öé±Ê	ÑÀË¢	É××Ó	f	j
zcj	.	.	.	.	.	.	.	.	.	.	11	.	.	.	false	false	Message: 550ms	11.51	39.68	290	551	408.30	635.60	1	886.20	262	141.00	407.60	SYNCTIME	550	.	.	zcj.edf	RIGHT	3202	2196587	Full Trial Period	2193385	105	Trial: 105	2193385	99	Ô²Öé±Ê	ÑÀË¢	É××Ó	f	j
zcj	.	.	.	.	.	.	.	.	.	.	12	.	.	.	false	false	Message: 1731ms	5.39	149.69	36	1744	816.10	512.40	5	289.70	1709	657.00	550.30	INVISIBLE_BOUNDARY[2]	1731	.	.	zcj.edf	RIGHT	3202	2196587	Full Trial Period	2193385	105	Trial: 105	2193385	99	Ô²Öé±Ê	ÑÀË¢	É××Ó	f	j
zcj	.	.	.	.	.	.	.	.	.	.	13	.	.	.	false	false	Message: 1742ms	5.39	149.69	36	1744	816.10	512.40	5	289.70	1709	657.00	550.30	SYNCTIME	1742	.	.	zcj.edf	RIGHT	3202	2196587	Full Trial Period	2193385	105	Trial: 105	2193385	99	Ô²Öé±Ê	ÑÀË¢	É××Ó	f	j
zcj	.	.	.	.	30	3200	8	3171	741.30	653.20	14	.	.	.	false	false	Message: 3183ms	.	.	.	.	.	.	.	.	.	.	.	KEYBOARD	3183	741.30	653.20	zcj.edf	RIGHT	3202	2196587	Full Trial Period	2193385	105	Trial: 105	2193385	99	Ô²Öé±Ê	ÑÀË¢	É××Ó	f	j
zcj	.	.	.	.	.	.	.	.	.	.	15	.	.	.	false	false	Message: 3248ms	.	.	.	.	.	.	.	.	.	.	.	TRIAL_RESULT 0	3248	.	.	zcj.edf	RIGHT	3202	2196587	Full Trial Period	2193385	105	Trial: 105	2193385	99	Ô²Öé±Ê	ÑÀË¢	É××Ó	f	j
zcj	.	.	.	.	.	.	.	.	.	.	1	.	.	.	false	false	Message: -16ms	.	.	.	.	.	.	.	.	.	.	.	TRIALID 105	-16	.	.	zcj.edf	RIGHT	3620	2202004	Full Trial Period	2198384	106	Trial: 106	2198384	43	Î¢²¨Â¯	±£ÏÕÏä	ÒûË®»ú	j	f
zcj	.	.	.	.	.	.	.	.	.	.	2	.	.	.	false	false	Message: -1ms	.	.	.	.	.	.	.	.	.	.	.	RECCFG CR 1000 2 0 R	-1	.	.	zcj.edf	RIGHT	3620	2202004	Full Trial Period	2198384	106	Trial: 106	2198384	43	Î¢²¨Â¯	±£ÏÕÏä	ÒûË®»ú	j	f
zcj	.	.	.	.	.	.	.	.	.	.	3	.	.	.	false	false	Message: -1ms	.	.	.	.	.	.	.	.	.	.	.	ELCLCFG TOWER	-1	.	.	zcj.edf	RIGHT	3620	2202004	Full Trial Period	2198384	106	Trial: 106	2198384	43	Î¢²¨Â¯	±£ÏÕÏä	ÒûË®»ú	j	f
zcj	.	.	.	.	.	.	.	.	.	.	4	.	.	.	false	false	Message: -1ms	.	.	.	.	.	.	.	.	.	.	.	GAZE_COORDS 0.00 0.00 1023.00 767.00	-1	.	.	zcj.edf	RIGHT	3620	2202004	Full Trial Period	2198384	106	Trial: 106	2198384	43	Î¢²¨Â¯	±£ÏÕÏä	ÒûË®»ú	j	f
zcj	.	.	.	.	.	.	.	.	.	.	5	.	.	.	false	false	Message: -1ms	.	.	.	.	.	.	.	.	.	.	.	THRESHOLDS R 87 216	-1	.	.	zcj.edf	RIGHT	3620	2202004	Full Trial Period	2198384	106	Trial: 106	2198384	43	Î¢²¨Â¯	±£ÏÕÏä	ÒûË®»ú	j	f
zcj	.	.	.	.	.	.	.	.	.	.	6	.	.	.	false	false	Message: -1ms	.	.	.	.	.	.	.	.	.	.	.	ELCL_PROC CENTROID (3)	-1	.	.	zcj.edf	RIGHT	3620	2202004	Full Trial Period	2198384	106	Trial: 106	2198384	43	Î¢²¨Â¯	±£ÏÕÏä	ÒûË®»ú	j	f
zcj	.	.	.	.	.	.	.	.	.	.	7	.	.	.	false	false	Message: -1ms	.	.	.	.	.	.	.	.	.	.	.	ELCL_PCR_PARAM 5 3.0	-1	.	.	zcj.edf	RIGHT	3620	2202004	Full Trial Period	2198384	106	Trial: 106	2198384	43	Î¢²¨Â¯	±£ÏÕÏä	ÒûË®»ú	j	f
zcj	.	.	.	.	.	.	.	.	.	.	8	.	.	.	false	true	Message: 0ms	.	.	.	.	.	.	.	.	.	.	.	!MODE RECORD CR 1000 2 0 R	0	.	.	zcj.edf	RIGHT	3620	2202004	Full Trial Period	2198384	106	Trial: 106	2198384	43	Î¢²¨Â¯	±£ÏÕÏä	ÒûË®»ú	j	f
zcj	.	.	.	.	328	342	1	15	133.40	399.20	9	.	.	.	false	false	Message: 42ms	.	.	.	.	.	.	.	.	.	.	.	SYNCTIME	42	133.40	399.20	zcj.edf	RIGHT	3620	2202004	Full Trial Period	2198384	106	Trial: 106	2198384	43	Î¢²¨Â¯	±£ÏÕÏä	ÒûË®»ú	j	f
zcj	.	.	.	.	.	.	.	.	.	.	10	.	.	.	false	false	Message: 956ms	14.18	221.55	64	986	595.00	386.90	2	333.00	923	173.40	400.40	INVISIBLE_BOUNDARY[1]	956	.	.	zcj.edf	RIGHT	3620	2202004	Full Trial Period	2198384	106	Trial: 106	2198384	43	Î¢²¨Â¯	±£ÏÕÏä	ÒûË®»ú	j	f
zcj	.	.	.	.	.	.	.	.	.	.	11	.	.	.	false	false	Message: 967ms	14.18	221.55	64	986	595.00	386.90	2	333.00	923	173.40	400.40	SYNCTIME	967	.	.	zcj.edf	RIGHT	3620	2202004	Full Trial Period	2198384	106	Trial: 106	2198384	43	Î¢²¨Â¯	±£ÏÕÏä	ÒûË®»ú	j	f
zcj	.	.	.	.	.	.	.	.	.	.	12	.	.	.	false	false	Message: 2124ms	10.91	209.90	52	2149	901.70	390.40	5	408.50	2098	575.10	404.10	INVISIBLE_BOUNDARY[2]	2124	.	.	zcj.edf	RIGHT	3620	2202004	Full Trial Period	2198384	106	Trial: 106	2198384	43	Î¢²¨Â¯	±£ÏÕÏä	ÒûË®»ú	j	f
zcj	.	.	.	.	.	.	.	.	.	.	13	.	.	.	false	false	Message: 2133ms	10.91	209.90	52	2149	901.70	390.40	5	408.50	2098	575.10	404.10	SYNCTIME	2133	.	.	zcj.edf	RIGHT	3620	2202004	Full Trial Period	2198384	106	Trial: 106	2198384	43	Î¢²¨Â¯	±£ÏÕÏä	ÒûË®»ú	j	f
zcj	.	.	.	.	187	3618	10	3432	903.40	516.90	14	.	.	.	false	false	Message: 3602ms	.	.	.	.	.	.	.	.	.	.	.	KEYBOARD	3602	903.40	516.90	zcj.edf	RIGHT	3620	2202004	Full Trial Period	2198384	106	Trial: 106	2198384	43	Î¢²¨Â¯	±£ÏÕÏä	ÒûË®»ú	j	f
zcj	.	.	.	.	.	.	.	.	.	.	15	.	.	.	false	false	Message: 3667ms	.	.	.	.	.	.	.	.	.	.	.	TRIAL_RESULT 0	3667	.	.	zcj.edf	RIGHT	3620	2202004	Full Trial Period	2198384	106	Trial: 106	2198384	43	Î¢²¨Â¯	±£ÏÕÏä	ÒûË®»ú	j	f
zcj	.	.	.	.	.	.	.	.	.	.	1	.	.	.	false	false	Message: -18ms	.	.	.	.	.	.	.	.	.	.	.	TRIALID 106	-18	.	.	zcj.edf	RIGHT	3850	2208493	Full Trial Period	2204643	107	Trial: 107	2204643	7	Êé°ü	Ìú¹ì	ÌÝ×Ó	f	j
zcj	.	.	.	.	.	.	.	.	.	.	2	.	.	.	false	false	Message: -1ms	.	.	.	.	.	.	.	.	.	.	.	RECCFG CR 1000 2 0 R	-1	.	.	zcj.edf	RIGHT	3850	2208493	Full Trial Period	2204643	107	Trial: 107	2204643	7	Êé°ü	Ìú¹ì	ÌÝ×Ó	f	j
zcj	.	.	.	.	.	.	.	.	.	.	3	.	.	.	false	false	Message: -1ms	.	.	.	.	.	.	.	.	.	.	.	ELCLCFG TOWER	-1	.	.	zcj.edf	RIGHT	3850	2208493	Full Trial Period	2204643	107	Trial: 107	2204643	7	Êé°ü	Ìú¹ì	ÌÝ×Ó	f	j
zcj	.	.	.	.	.	.	.	.	.	.	4	.	.	.	false	false	Message: -1ms	.	.	.	.	.	.	.	.	.	.	.	GAZE_COORDS 0.00 0.00 1023.00 767.00	-1	.	.	zcj.edf	RIGHT	3850	2208493	Full Trial Period	2204643	107	Trial: 107	2204643	7	Êé°ü	Ìú¹ì	ÌÝ×Ó	f	j
zcj	.	.	.	.	.	.	.	.	.	.	5	.	.	.	false	false	Message: -1ms	.	.	.	.	.	.	.	.	.	.	.	THRESHOLDS R 87 216	-1	.	.	zcj.edf	RIGHT	3850	2208493	Full Trial Period	2204643	107	Trial: 107	2204643	7	Êé°ü	Ìú¹ì	ÌÝ×Ó	f	j
zcj	.	.	.	.	.	.	.	.	.	.	6	.	.	.	false	false	Message: -1ms	.	.	.	.	.	.	.	.	.	.	.	ELCL_PROC CENTROID (3)	-1	.	.	zcj.edf	RIGHT	3850	2208493	Full Trial Period	2204643	107	Trial: 107	2204643	7	Êé°ü	Ìú¹ì	ÌÝ×Ó	f	j
zcj	.	.	.	.	.	.	.	.	.	.	7	.	.	.	false	false	Message: -1ms	.	.	.	.	.	.	.	.	.	.	.	ELCL_PCR_PARAM 5 3.0	-1	.	.	zcj.edf	RIGHT	3850	2208493	Full Trial Period	2204643	107	Trial: 107	2204643	7	Êé°ü	Ìú¹ì	ÌÝ×Ó	f	j
zcj	.	.	.	.	.	.	.	.	.	.	8	.	.	.	false	true	Message: 0ms	.	.	.	.	.	.	.	.	.	.	.	!MODE RECORD CR 1000 2 0 R	0	.	.	zcj.edf	RIGHT	3850	2208493	Full Trial Period	2204643	107	Trial: 107	2204643	7	Êé°ü	Ìú¹ì	ÌÝ×Ó	f	j
zcj	.	.	.	.	.	.	.	.	.	.	9	.	.	.	false	false	Message: 40ms	0.72	60.41	12	47	150.70	412.20	1	69.80	36	172.20	417.20	SYNCTIME	40	.	.	zcj.edf	RIGHT	3850	2208493	Full Trial Period	2204643	107	Trial: 107	2204643	7	Êé°ü	Ìú¹ì	ÌÝ×Ó	f	j
zcj	.	.	.	.	.	.	.	.	.	.	10	.	.	.	false	false	Message: 711ms	4.03	138.93	29	724	506.10	461.10	3	257.50	696	387.60	470.30	INVISIBLE_BOUNDARY[1]	711	.	.	zcj.edf	RIGHT	3850	2208493	Full Trial Period	2204643	107	Trial: 107	2204643	7	Êé°ü	Ìú¹ì	ÌÝ×Ó	f	j
zcj	.	.	.	.	.	.	.	.	.	.	11	.	.	.	false	false	Message: 715ms	4.03	138.93	29	724	506.10	461.10	3	257.50	696	387.60	470.30	SYNCTIME	715	.	.	zcj.edf	RIGHT	3850	2208493	Full Trial Period	2204643	107	Trial: 107	2204643	7	Êé°ü	Ìú¹ì	ÌÝ×Ó	f	j
zcj	.	.	.	.	.	.	.	.	.	.	12	.	.	.	false	false	Message: 2376ms	11.23	215.93	52	2394	858.00	453.30	6	392.90	2343	521.00	469.80	INVISIBLE_BOUNDARY[2]	2376	.	.	zcj.edf	RIGHT	3850	2208493	Full Trial Period	2204643	107	Trial: 107	2204643	7	Êé°ü	Ìú¹ì	ÌÝ×Ó	f	j
zcj	.	.	.	.	.	.	.	.	.	.	13	.	.	.	false	false	Message: 2382ms	11.23	215.93	52	2394	858.00	453.30	6	392.90	2343	521.00	469.80	SYNCTIME	2382	.	.	zcj.edf	RIGHT	3850	2208493	Full Trial Period	2204643	107	Trial: 107	2204643	7	Êé°ü	Ìú¹ì	ÌÝ×Ó	f	j
zcj	.	.	.	.	.	.	.	.	.	.	14	.	.	.	false	false	Message: 3831ms	8.05	26.49	304	3848	845.70	687.60	9	755.30	3545	875.90	438.60	KEYBOARD	3831	.	.	zcj.edf	RIGHT	3850	2208493	Full Trial Period	2204643	107	Trial: 107	2204643	7	Êé°ü	Ìú¹ì	ÌÝ×Ó	f	j
zcj	.	.	.	.	.	.	.	.	.	.	15	.	.	.	false	false	Message: 3893ms	.	.	.	.	.	.	.	.	.	.	.	TRIAL_RESULT 0	3893	.	.	zcj.edf	RIGHT	3850	2208493	Full Trial Period	2204643	107	Trial: 107	2204643	7	Êé°ü	Ìú¹ì	ÌÝ×Ó	f	j
zcj	.	.	.	.	.	.	.	.	.	.	1	.	.	.	false	false	Message: -15ms	.	.	.	.	.	.	.	.	.	.	.	TRIALID 107	-15	.	.	zcj.edf	RIGHT	2620	2213501	Full Trial Period	2210881	108	Trial: 108	2210881	14	¸Ö±Ê	¼å±ý	Ì«Ñô	j	j
zcj	.	.	.	.	.	.	.	.	.	.	2	.	.	.	false	false	Message: -1ms	.	.	.	.	.	.	.	.	.	.	.	RECCFG CR 1000 2 0 R	-1	.	.	zcj.edf	RIGHT	2620	2213501	Full Trial Period	2210881	108	Trial: 108	2210881	14	¸Ö±Ê	¼å±ý	Ì«Ñô	j	j
zcj	.	.	.	.	.	.	.	.	.	.	3	.	.	.	false	false	Message: -1ms	.	.	.	.	.	.	.	.	.	.	.	ELCLCFG TOWER	-1	.	.	zcj.edf	RIGHT	2620	2213501	Full Trial Period	2210881	108	Trial: 108	2210881	14	¸Ö±Ê	¼å±ý	Ì«Ñô	j	j
zcj	.	.	.	.	.	.	.	.	.	.	4	.	.	.	false	false	Message: -1ms	.	.	.	.	.	.	.	.	.	.	.	GAZE_COORDS 0.00 0.00 1023.00 767.00	-1	.	.	zcj.edf	RIGHT	2620	2213501	Full Trial Period	2210881	108	Trial: 108	2210881	14	¸Ö±Ê	¼å±ý	Ì«Ñô	j	j
zcj	.	.	.	.	.	.	.	.	.	.	5	.	.	.	false	false	Message: -1ms	.	.	.	.	.	.	.	.	.	.	.	THRESHOLDS R 87 216	-1	.	.	zcj.edf	RIGHT	2620	2213501	Full Trial Period	2210881	108	Trial: 108	2210881	14	¸Ö±Ê	¼å±ý	Ì«Ñô	j	j
zcj	.	.	.	.	.	.	.	.	.	.	6	.	.	.	false	false	Message: -1ms	.	.	.	.	.	.	.	.	.	.	.	ELCL_PROC CENTROID (3)	-1	.	.	zcj.edf	RIGHT	2620	2213501	Full Trial Period	2210881	108	Trial: 108	2210881	14	¸Ö±Ê	¼å±ý	Ì«Ñô	j	j
zcj	.	.	.	.	.	.	.	.	.	.	7	.	.	.	false	false	Message: -1ms	.	.	.	.	.	.	.	.	.	.	.	ELCL_PCR_PARAM 5 3.0	-1	.	.	zcj.edf	RIGHT	2620	2213501	Full Trial Period	2210881	108	Trial: 108	2210881	14	¸Ö±Ê	¼å±ý	Ì«Ñô	j	j
zcj	.	.	.	.	.	.	.	.	.	.	8	.	.	.	false	true	Message: 0ms	.	.	.	.	.	.	.	.	.	.	.	!MODE RECORD CR 1000 2 0 R	0	.	.	zcj.edf	RIGHT	2620	2213501	Full Trial Period	2210881	108	Trial: 108	2210881	14	¸Ö±Ê	¼å±ý	Ì«Ñô	j	j
zcj	.	.	.	.	290	296	1	7	153.50	402.00	9	.	.	.	false	false	Message: 43ms	.	.	.	.	.	.	.	.	.	.	.	SYNCTIME	43	153.50	402.00	zcj.edf	RIGHT	2620	2213501	Full Trial Period	2210881	108	Trial: 108	2210881	14	¸Ö±Ê	¼å±ý	Ì«Ñô	j	j
zcj	.	.	.	.	.	.	.	.	.	.	10	.	.	.	false	false	Message: 618ms	4.50	160.84	28	631	481.10	502.00	2	300.60	604	351.30	537.20	INVISIBLE_BOUNDARY[1]	618	.	.	zcj.edf	RIGHT	2620	2213501	Full Trial Period	2210881	108	Trial: 108	2210881	14	¸Ö±Ê	¼å±ý	Ì«Ñô	j	j
zcj	.	.	.	.	.	.	.	.	.	.	11	.	.	.	false	false	Message: 626ms	4.50	160.84	28	631	481.10	502.00	2	300.60	604	351.30	537.20	SYNCTIME	626	.	.	zcj.edf	RIGHT	2620	2213501	Full Trial Period	2210881	108	Trial: 108	2210881	14	¸Ö±Ê	¼å±ý	Ì«Ñô	j	j
zcj	.	.	.	.	.	.	.	.	.	.	12	.	.	.	false	false	Message: 1241ms	10.09	33.19	304	1280	747.10	620.30	4	745.30	977	524.00	414.30	INVISIBLE_BOUNDARY[2]	1241	.	.	zcj.edf	RIGHT	2620	2213501	Full Trial Period	2210881	108	Trial: 108	2210881	14	¸Ö±Ê	¼å±ý	Ì«Ñô	j	j
zcj	.	.	.	.	.	.	.	.	.	.	13	.	.	.	false	false	Message: 1251ms	10.09	33.19	304	1280	747.10	620.30	4	745.30	977	524.00	414.30	SYNCTIME	1251	.	.	zcj.edf	RIGHT	2620	2213501	Full Trial Period	2210881	108	Trial: 108	2210881	14	¸Ö±Ê	¼å±ý	Ì«Ñô	j	j
zcj	.	.	.	.	206	2618	10	2413	884.40	531.30	14	.	.	.	false	false	Message: 2601ms	.	.	.	.	.	.	.	.	.	.	.	KEYBOARD	2601	884.40	531.30	zcj.edf	RIGHT	2620	2213501	Full Trial Period	2210881	108	Trial: 108	2210881	14	¸Ö±Ê	¼å±ý	Ì«Ñô	j	j
zcj	.	.	.	.	.	.	.	.	.	.	15	.	.	.	false	false	Message: 2671ms	.	.	.	.	.	.	.	.	.	.	.	TRIAL_RESULT 0	2671	.	.	zcj.edf	RIGHT	2620	2213501	Full Trial Period	2210881	108	Trial: 108	2210881	14	¸Ö±Ê	¼å±ý	Ì«Ñô	j	j
zcj	.	.	.	.	.	.	.	.	.	.	1	.	.	.	false	false	Message: -17ms	.	.	.	.	.	.	.	.	.	.	.	TRIALID 108	-17	.	.	zcj.edf	RIGHT	2639	2217421	Full Trial Period	2214782	109	Trial: 109	2214782	123	Ë®Í°	Ö½Ïä	±ù¹÷	f	f
zcj	.	.	.	.	.	.	.	.	.	.	2	.	.	.	false	false	Message: -1ms	.	.	.	.	.	.	.	.	.	.	.	RECCFG CR 1000 2 0 R	-1	.	.	zcj.edf	RIGHT	2639	2217421	Full Trial Period	2214782	109	Trial: 109	2214782	123	Ë®Í°	Ö½Ïä	±ù¹÷	f	f
zcj	.	.	.	.	.	.	.	.	.	.	3	.	.	.	false	false	Message: -1ms	.	.	.	.	.	.	.	.	.	.	.	ELCLCFG TOWER	-1	.	.	zcj.edf	RIGHT	2639	2217421	Full Trial Period	2214782	109	Trial: 109	2214782	123	Ë®Í°	Ö½Ïä	±ù¹÷	f	f
zcj	.	.	.	.	.	.	.	.	.	.	4	.	.	.	false	false	Message: -1ms	.	.	.	.	.	.	.	.	.	.	.	GAZE_COORDS 0.00 0.00 1023.00 767.00	-1	.	.	zcj.edf	RIGHT	2639	2217421	Full Trial Period	2214782	109	Trial: 109	2214782	123	Ë®Í°	Ö½Ïä	±ù¹÷	f	f
zcj	.	.	.	.	.	.	.	.	.	.	5	.	.	.	false	false	Message: -1ms	.	.	.	.	.	.	.	.	.	.	.	THRESHOLDS R 87 216	-1	.	.	zcj.edf	RIGHT	2639	2217421	Full Trial Period	2214782	109	Trial: 109	2214782	123	Ë®Í°	Ö½Ïä	±ù¹÷	f	f
zcj	.	.	.	.	.	.	.	.	.	.	6	.	.	.	false	false	Message: -1ms	.	.	.	.	.	.	.	.	.	.	.	ELCL_PROC CENTROID (3)	-1	.	.	zcj.edf	RIGHT	2639	2217421	Full Trial Period	2214782	109	Trial: 109	2214782	123	Ë®Í°	Ö½Ïä	±ù¹÷	f	f
zcj	.	.	.	.	.	.	.	.	.	.	7	.	.	.	false	false	Message: -1ms	.	.	.	.	.	.	.	.	.	.	.	ELCL_PCR_PARAM 5 3.0	-1	.	.	zcj.edf	RIGHT	2639	2217421	Full Trial Period	2214782	109	Trial: 109	2214782	123	Ë®Í°	Ö½Ïä	±ù¹÷	f	f
zcj	.	.	.	.	.	.	.	.	.	.	8	.	.	.	false	true	Message: 0ms	.	.	.	.	.	.	.	.	.	.	.	!MODE RECORD CR 1000 2 0 R	0	.	.	zcj.edf	RIGHT	2639	2217421	Full Trial Period	2214782	109	Trial: 109	2214782	123	Ë®Í°	Ö½Ïä	±ù¹÷	f	f
zcj	.	.	.	.	265	271	1	7	153.50	403.70	9	.	.	.	false	false	Message: 41ms	.	.	.	.	.	.	.	.	.	.	.	SYNCTIME	41	153.50	403.70	zcj.edf	RIGHT	2639	2217421	Full Trial Period	2214782	109	Trial: 109	2214782	123	Ë®Í°	Ö½Ïä	±ù¹÷	f	f
zcj	.	.	.	.	.	.	.	.	.	.	10	.	.	.	false	false	Message: 565ms	11.50	38.07	302	573	412.50	654.30	1	991.80	272	152.70	417.10	INVISIBLE_BOUNDARY[1]	565	.	.	zcj.edf	RIGHT	2639	2217421	Full Trial Period	2214782	109	Trial: 109	2214782	123	Ë®Í°	Ö½Ïä	±ù¹÷	f	f
zcj	.	.	.	.	92	665	2	574	406.10	592.30	11	.	.	.	false	false	Message: 574ms	.	.	.	.	.	.	.	.	.	.	.	SYNCTIME	574	.	.	zcj.edf	RIGHT	2639	2217421	Full Trial Period	2214782	109	Trial: 109	2214782	123	Ë®Í°	Ö½Ïä	±ù¹÷	f	f
zcj	.	.	.	.	.	.	.	.	.	.	12	.	.	.	false	false	Message: 1511ms	14.55	50.54	288	1687	896.80	648.30	4	810.80	1400	524.30	405.50	INVISIBLE_BOUNDARY[2]	1511	.	.	zcj.edf	RIGHT	2639	2217421	Full Trial Period	2214782	109	Trial: 109	2214782	123	Ë®Í°	Ö½Ïä	±ù¹÷	f	f
zcj	110	1622	2	1513	.	.	.	.	.	.	13	.	.	.	false	false	Message: 1516ms	14.55	50.54	288	1687	896.80	648.30	4	810.80	1400	524.30	405.50	SYNCTIME	1516	.	.	zcj.edf	RIGHT	2639	2217421	Full Trial Period	2214782	109	Trial: 109	2214782	123	Ë®Í°	Ö½Ïä	±ù¹÷	f	f
zcj	.	.	.	.	137	2637	7	2501	899.60	547.70	14	.	.	.	false	false	Message: 2620ms	.	.	.	.	.	.	.	.	.	.	.	KEYBOARD	2620	899.60	547.70	zcj.edf	RIGHT	2639	2217421	Full Trial Period	2214782	109	Trial: 109	2214782	123	Ë®Í°	Ö½Ïä	±ù¹÷	f	f
zcj	.	.	.	.	.	.	.	.	.	.	15	.	.	.	false	false	Message: 2683ms	.	.	.	.	.	.	.	.	.	.	.	TRIAL_RESULT 0	2683	.	.	zcj.edf	RIGHT	2639	2217421	Full Trial Period	2214782	109	Trial: 109	2214782	123	Ë®Í°	Ö½Ïä	±ù¹÷	f	f
zcj	.	.	.	.	.	.	.	.	.	.	1	.	.	.	false	false	Message: -17ms	.	.	.	.	.	.	.	.	.	.	.	TRIALID 109	-17	.	.	zcj.edf	RIGHT	4153	2222901	Full Trial Period	2218748	110	Trial: 110	2218748	107	ÌÒ×Ó	ÍøÇò	ÏßÍÅ	f	j
zcj	.	.	.	.	.	.	.	.	.	.	2	.	.	.	false	false	Message: -1ms	.	.	.	.	.	.	.	.	.	.	.	RECCFG CR 1000 2 0 R	-1	.	.	zcj.edf	RIGHT	4153	2222901	Full Trial Period	2218748	110	Trial: 110	2218748	107	ÌÒ×Ó	ÍøÇò	ÏßÍÅ	f	j
zcj	.	.	.	.	.	.	.	.	.	.	3	.	.	.	false	false	Message: -1ms	.	.	.	.	.	.	.	.	.	.	.	ELCLCFG TOWER	-1	.	.	zcj.edf	RIGHT	4153	2222901	Full Trial Period	2218748	110	Trial: 110	2218748	107	ÌÒ×Ó	ÍøÇò	ÏßÍÅ	f	j
zcj	.	.	.	.	.	.	.	.	.	.	4	.	.	.	false	false	Message: -1ms	.	.	.	.	.	.	.	.	.	.	.	GAZE_COORDS 0.00 0.00 1023.00 767.00	-1	.	.	zcj.edf	RIGHT	4153	2222901	Full Trial Period	2218748	110	Trial: 110	2218748	107	ÌÒ×Ó	ÍøÇò	ÏßÍÅ	f	j
zcj	.	.	.	.	.	.	.	.	.	.	5	.	.	.	false	false	Message: -1ms	.	.	.	.	.	.	.	.	.	.	.	THRESHOLDS R 87 216	-1	.	.	zcj.edf	RIGHT	4153	2222901	Full Trial Period	2218748	110	Trial: 110	2218748	107	ÌÒ×Ó	ÍøÇò	ÏßÍÅ	f	j
zcj	.	.	.	.	.	.	.	.	.	.	6	.	.	.	false	false	Message: -1ms	.	.	.	.	.	.	.	.	.	.	.	ELCL_PROC CENTROID (3)	-1	.	.	zcj.edf	RIGHT	4153	2222901	Full Trial Period	2218748	110	Trial: 110	2218748	107	ÌÒ×Ó	ÍøÇò	ÏßÍÅ	f	j
zcj	.	.	.	.	.	.	.	.	.	.	7	.	.	.	false	false	Message: -1ms	.	.	.	.	.	.	.	.	.	.	.	ELCL_PCR_PARAM 5 3.0	-1	.	.	zcj.edf	RIGHT	4153	2222901	Full Trial Period	2218748	110	Trial: 110	2218748	107	ÌÒ×Ó	ÍøÇò	ÏßÍÅ	f	j
zcj	.	.	.	.	.	.	.	.	.	.	8	.	.	.	false	true	Message: 0ms	.	.	.	.	.	.	.	.	.	.	.	!MODE RECORD CR 1000 2 0 R	0	.	.	zcj.edf	RIGHT	4153	2222901	Full Trial Period	2218748	110	Trial: 110	2218748	107	ÌÒ×Ó	ÍøÇò	ÏßÍÅ	f	j
zcj	.	.	.	.	186	192	1	7	172.40	372.30	9	.	.	.	false	false	Message: 41ms	.	.	.	.	.	.	.	.	.	.	.	SYNCTIME	41	172.40	372.30	zcj.edf	RIGHT	4153	2222901	Full Trial Period	2218748	110	Trial: 110	2218748	107	ÌÒ×Ó	ÍøÇò	ÏßÍÅ	f	j
zcj	.	.	.	.	.	.	.	.	.	.	10	.	.	.	false	false	Message: 840ms	3.97	132.27	30	853	452.60	411.80	3	252.00	824	336.40	419.60	INVISIBLE_BOUNDARY[1]	840	.	.	zcj.edf	RIGHT	4153	2222901	Full Trial Period	2218748	110	Trial: 110	2218748	107	ÌÒ×Ó	ÍøÇò	ÏßÍÅ	f	j
zcj	.	.	.	.	.	.	.	.	.	.	11	.	.	.	false	false	Message: 850ms	3.97	132.27	30	853	452.60	411.80	3	252.00	824	336.40	419.60	SYNCTIME	850	.	.	zcj.edf	RIGHT	4153	2222901	Full Trial Period	2218748	110	Trial: 110	2218748	107	ÌÒ×Ó	ÍøÇò	ÏßÍÅ	f	j
zcj	.	.	.	.	.	.	.	.	.	.	12	.	.	.	false	false	Message: 2640ms	10.38	44.37	234	2851	916.00	678.90	10	806.20	2618	878.70	360.20	INVISIBLE_BOUNDARY[2]	2640	.	.	zcj.edf	RIGHT	4153	2222901	Full Trial Period	2218748	110	Trial: 110	2218748	107	ÌÒ×Ó	ÍøÇò	ÏßÍÅ	f	j
zcj	.	.	.	.	.	.	.	.	.	.	13	.	.	.	false	false	Message: 2649ms	10.38	44.37	234	2851	916.00	678.90	10	806.20	2618	878.70	360.20	SYNCTIME	2649	.	.	zcj.edf	RIGHT	4153	2222901	Full Trial Period	2218748	110	Trial: 110	2218748	107	ÌÒ×Ó	ÍøÇò	ÏßÍÅ	f	j
zcj	.	.	.	.	473	4151	13	3679	888.70	512.00	14	.	.	.	false	false	Message: 4134ms	.	.	.	.	.	.	.	.	.	.	.	KEYBOARD	4134	888.70	512.00	zcj.edf	RIGHT	4153	2222901	Full Trial Period	2218748	110	Trial: 110	2218748	107	ÌÒ×Ó	ÍøÇò	ÏßÍÅ	f	j
zcj	.	.	.	.	.	.	.	.	.	.	15	.	.	.	false	false	Message: 4200ms	.	.	.	.	.	.	.	.	.	.	.	TRIAL_RESULT 0	4200	.	.	zcj.edf	RIGHT	4153	2222901	Full Trial Period	2218748	110	Trial: 110	2218748	107	ÌÒ×Ó	ÍøÇò	ÏßÍÅ	f	j
zcj	.	.	.	.	.	.	.	.	.	.	1	.	.	.	false	false	Message: -18ms	.	.	.	.	.	.	.	.	.	.	.	TRIALID 110	-18	.	.	zcj.edf	RIGHT	3051	2231207	Full Trial Period	2228156	111	Trial: 111	2228156	111	ÃæÌõ	º£´ø	Î§½í	j	j
zcj	.	.	.	.	.	.	.	.	.	.	2	.	.	.	false	false	Message: -1ms	.	.	.	.	.	.	.	.	.	.	.	RECCFG CR 1000 2 0 R	-1	.	.	zcj.edf	RIGHT	3051	2231207	Full Trial Period	2228156	111	Trial: 111	2228156	111	ÃæÌõ	º£´ø	Î§½í	j	j
zcj	.	.	.	.	.	.	.	.	.	.	3	.	.	.	false	false	Message: -1ms	.	.	.	.	.	.	.	.	.	.	.	ELCLCFG TOWER	-1	.	.	zcj.edf	RIGHT	3051	2231207	Full Trial Period	2228156	111	Trial: 111	2228156	111	ÃæÌõ	º£´ø	Î§½í	j	j
zcj	.	.	.	.	.	.	.	.	.	.	4	.	.	.	false	false	Message: -1ms	.	.	.	.	.	.	.	.	.	.	.	GAZE_COORDS 0.00 0.00 1023.00 767.00	-1	.	.	zcj.edf	RIGHT	3051	2231207	Full Trial Period	2228156	111	Trial: 111	2228156	111	ÃæÌõ	º£´ø	Î§½í	j	j
zcj	.	.	.	.	.	.	.	.	.	.	5	.	.	.	false	false	Message: -1ms	.	.	.	.	.	.	.	.	.	.	.	THRESHOLDS R 87 216	-1	.	.	zcj.edf	RIGHT	3051	2231207	Full Trial Period	2228156	111	Trial: 111	2228156	111	ÃæÌõ	º£´ø	Î§½í	j	j
zcj	.	.	.	.	.	.	.	.	.	.	6	.	.	.	false	false	Message: -1ms	.	.	.	.	.	.	.	.	.	.	.	ELCL_PROC CENTROID (3)	-1	.	.	zcj.edf	RIGHT	3051	2231207	Full Trial Period	2228156	111	Trial: 111	2228156	111	ÃæÌõ	º£´ø	Î§½í	j	j
zcj	.	.	.	.	.	.	.	.	.	.	7	.	.	.	false	false	Message: -1ms	.	.	.	.	.	.	.	.	.	.	.	ELCL_PCR_PARAM 5 3.0	-1	.	.	zcj.edf	RIGHT	3051	2231207	Full Trial Period	2228156	111	Trial: 111	2228156	111	ÃæÌõ	º£´ø	Î§½í	j	j
zcj	.	.	.	.	.	.	.	.	.	.	8	.	.	.	false	true	Message: 0ms	.	.	.	.	.	.	.	.	.	.	.	!MODE RECORD CR 1000 2 0 R	0	.	.	zcj.edf	RIGHT	3051	2231207	Full Trial Period	2228156	111	Trial: 111	2228156	111	ÃæÌõ	º£´ø	Î§½í	j	j
zcj	.	.	.	.	304	310	1	7	125.20	372.40	9	.	.	.	false	false	Message: 40ms	.	.	.	.	.	.	.	.	.	.	.	SYNCTIME	40	125.20	372.40	zcj.edf	RIGHT	3051	2231207	Full Trial Period	2228156	111	Trial: 111	2228156	111	ÃæÌõ	º£´ø	Î§½í	j	j
zcj	.	.	.	.	.	.	.	.	.	.	10	.	.	.	false	false	Message: 496ms	15.29	228.18	67	526	605.50	386.20	2	357.60	460	149.20	392.00	INVISIBLE_BOUNDARY[1]	496	.	.	zcj.edf	RIGHT	3051	2231207	Full Trial Period	2228156	111	Trial: 111	2228156	111	ÃæÌõ	º£´ø	Î§½í	j	j
zcj	.	.	.	.	.	.	.	.	.	.	11	.	.	.	false	false	Message: 506ms	15.29	228.18	67	526	605.50	386.20	2	357.60	460	149.20	392.00	SYNCTIME	506	.	.	zcj.edf	RIGHT	3051	2231207	Full Trial Period	2228156	111	Trial: 111	2228156	111	ÃæÌõ	º£´ø	Î§½í	j	j
zcj	.	.	.	.	.	.	.	.	.	.	12	.	.	.	false	false	Message: 1315ms	11.07	221.36	50	1329	839.70	375.90	6	388.20	1280	511.90	399.90	INVISIBLE_BOUNDARY[2]	1315	.	.	zcj.edf	RIGHT	3051	2231207	Full Trial Period	2228156	111	Trial: 111	2228156	111	ÃæÌõ	º£´ø	Î§½í	j	j
zcj	.	.	.	.	.	.	.	.	.	.	13	.	.	.	false	false	Message: 1323ms	11.07	221.36	50	1329	839.70	375.90	6	388.20	1280	511.90	399.90	SYNCTIME	1323	.	.	zcj.edf	RIGHT	3051	2231207	Full Trial Period	2228156	111	Trial: 111	2228156	111	ÃæÌõ	º£´ø	Î§½í	j	j
zcj	.	.	.	.	.	.	.	.	.	.	14	.	.	.	false	false	Message: 3032ms	3.90	139.16	28	3049	879.50	601.20	12	167.20	3022	878.20	481.00	KEYBOARD	3032	.	.	zcj.edf	RIGHT	3051	2231207	Full Trial Period	2228156	111	Trial: 111	2228156	111	ÃæÌõ	º£´ø	Î§½í	j	j
zcj	.	.	.	.	.	.	.	.	.	.	15	.	.	.	false	false	Message: 3095ms	.	.	.	.	.	.	.	.	.	.	.	TRIAL_RESULT 0	3095	.	.	zcj.edf	RIGHT	3051	2231207	Full Trial Period	2228156	111	Trial: 111	2228156	111	ÃæÌõ	º£´ø	Î§½í	j	j
zcj	.	.	.	.	.	.	.	.	.	.	1	.	.	.	false	false	Message: -16ms	.	.	.	.	.	.	.	.	.	.	.	TRIALID 111	-16	.	.	zcj.edf	RIGHT	2919	2236797	Full Trial Period	2233878	112	Trial: 112	2233878	56	°ôÇò¹÷	»ð¾æ	ÆË¿ËÅÆ	f	f
zcj	.	.	.	.	.	.	.	.	.	.	2	.	.	.	false	false	Message: -1ms	.	.	.	.	.	.	.	.	.	.	.	RECCFG CR 1000 2 0 R	-1	.	.	zcj.edf	RIGHT	2919	2236797	Full Trial Period	2233878	112	Trial: 112	2233878	56	°ôÇò¹÷	»ð¾æ	ÆË¿ËÅÆ	f	f
zcj	.	.	.	.	.	.	.	.	.	.	3	.	.	.	false	false	Message: -1ms	.	.	.	.	.	.	.	.	.	.	.	ELCLCFG TOWER	-1	.	.	zcj.edf	RIGHT	2919	2236797	Full Trial Period	2233878	112	Trial: 112	2233878	56	°ôÇò¹÷	»ð¾æ	ÆË¿ËÅÆ	f	f
zcj	.	.	.	.	.	.	.	.	.	.	4	.	.	.	false	false	Message: -1ms	.	.	.	.	.	.	.	.	.	.	.	GAZE_COORDS 0.00 0.00 1023.00 767.00	-1	.	.	zcj.edf	RIGHT	2919	2236797	Full Trial Period	2233878	112	Trial: 112	2233878	56	°ôÇò¹÷	»ð¾æ	ÆË¿ËÅÆ	f	f
zcj	.	.	.	.	.	.	.	.	.	.	5	.	.	.	false	false	Message: -1ms	.	.	.	.	.	.	.	.	.	.	.	THRESHOLDS R 87 216	-1	.	.	zcj.edf	RIGHT	2919	2236797	Full Trial Period	2233878	112	Trial: 112	2233878	56	°ôÇò¹÷	»ð¾æ	ÆË¿ËÅÆ	f	f
zcj	.	.	.	.	.	.	.	.	.	.	6	.	.	.	false	false	Message: -1ms	.	.	.	.	.	.	.	.	.	.	.	ELCL_PROC CENTROID (3)	-1	.	.	zcj.edf	RIGHT	2919	2236797	Full Trial Period	2233878	112	Trial: 112	2233878	56	°ôÇò¹÷	»ð¾æ	ÆË¿ËÅÆ	f	f
zcj	.	.	.	.	.	.	.	.	.	.	7	.	.	.	false	false	Message: -1ms	.	.	.	.	.	.	.	.	.	.	.	ELCL_PCR_PARAM 5 3.0	-1	.	.	zcj.edf	RIGHT	2919	2236797	Full Trial Period	2233878	112	Trial: 112	2233878	56	°ôÇò¹÷	»ð¾æ	ÆË¿ËÅÆ	f	f
zcj	.	.	.	.	.	.	.	.	.	.	8	.	.	.	false	true	Message: 0ms	.	.	.	.	.	.	.	.	.	.	.	!MODE RECORD CR 1000 2 0 R	0	.	.	zcj.edf	RIGHT	2919	2236797	Full Trial Period	2233878	112	Trial: 112	2233878	56	°ôÇò¹÷	»ð¾æ	ÆË¿ËÅÆ	f	f
zcj	.	.	.	.	.	.	.	.	.	.	9	.	.	.	false	false	Message: 42ms	0.89	63.35	14	49	128.20	408.60	1	81.00	36	154.80	413.80	SYNCTIME	42	.	.	zcj.edf	RIGHT	2919	2236797	Full Trial Period	2233878	112	Trial: 112	2233878	56	°ôÇò¹÷	»ð¾æ	ÆË¿ËÅÆ	f	f
zcj	.	.	.	.	.	.	.	.	.	.	10	.	.	.	false	false	Message: 747ms	4.96	165.38	30	754	424.80	450.30	4	317.90	725	277.70	458.90	INVISIBLE_BOUNDARY[1]	747	.	.	zcj.edf	RIGHT	2919	2236797	Full Trial Period	2233878	112	Trial: 112	2233878	56	°ôÇò¹÷	»ð¾æ	ÆË¿ËÅÆ	f	f
zcj	.	.	.	.	.	.	.	.	.	.	11	.	.	.	false	false	Message: 750ms	4.96	165.38	30	754	424.80	450.30	4	317.90	725	277.70	458.90	SYNCTIME	750	.	.	zcj.edf	RIGHT	2919	2236797	Full Trial Period	2233878	112	Trial: 112	2233878	56	°ôÇò¹÷	»ð¾æ	ÆË¿ËÅÆ	f	f
zcj	.	.	.	.	.	.	.	.	.	.	12	.	.	.	false	false	Message: 1471ms	9.53	211.85	45	1489	852.10	426.80	7	415.40	1445	567.40	448.10	INVISIBLE_BOUNDARY[2]	1471	.	.	zcj.edf	RIGHT	2919	2236797	Full Trial Period	2233878	112	Trial: 112	2233878	56	°ôÇò¹÷	»ð¾æ	ÆË¿ËÅÆ	f	f
zcj	.	.	.	.	.	.	.	.	.	.	13	.	.	.	false	false	Message: 1475ms	9.53	211.85	45	1489	852.10	426.80	7	415.40	1445	567.40	448.10	SYNCTIME	1475	.	.	zcj.edf	RIGHT	2919	2236797	Full Trial Period	2233878	112	Trial: 112	2233878	56	°ôÇò¹÷	»ð¾æ	ÆË¿ËÅÆ	f	f
zcj	.	.	.	.	288	2917	12	2630	899.70	536.10	14	.	.	.	false	false	Message: 2900ms	.	.	.	.	.	.	.	.	.	.	.	KEYBOARD	2900	899.70	536.10	zcj.edf	RIGHT	2919	2236797	Full Trial Period	2233878	112	Trial: 112	2233878	56	°ôÇò¹÷	»ð¾æ	ÆË¿ËÅÆ	f	f
zcj	.	.	.	.	.	.	.	.	.	.	15	.	.	.	false	false	Message: 2964ms	.	.	.	.	.	.	.	.	.	.	.	TRIAL_RESULT 0	2964	.	.	zcj.edf	RIGHT	2919	2236797	Full Trial Period	2233878	112	Trial: 112	2233878	56	°ôÇò¹÷	»ð¾æ	ÆË¿ËÅÆ	f	f
zcj	.	.	.	.	.	.	.	.	.	.	1	.	.	.	false	false	Message: -18ms	.	.	.	.	.	.	.	.	.	.	.	TRIALID 112	-18	.	.	zcj.edf	RIGHT	3264	2241318	Full Trial Period	2238054	113	Trial: 113	2238054	41	¿¨³µ	Ê±ÖÓ	ºÉ°üµ°	f	j
zcj	.	.	.	.	.	.	.	.	.	.	2	.	.	.	false	false	Message: -1ms	.	.	.	.	.	.	.	.	.	.	.	RECCFG CR 1000 2 0 R	-1	.	.	zcj.edf	RIGHT	3264	2241318	Full Trial Period	2238054	113	Trial: 113	2238054	41	¿¨³µ	Ê±ÖÓ	ºÉ°üµ°	f	j
zcj	.	.	.	.	.	.	.	.	.	.	3	.	.	.	false	false	Message: -1ms	.	.	.	.	.	.	.	.	.	.	.	ELCLCFG TOWER	-1	.	.	zcj.edf	RIGHT	3264	2241318	Full Trial Period	2238054	113	Trial: 113	2238054	41	¿¨³µ	Ê±ÖÓ	ºÉ°üµ°	f	j
zcj	.	.	.	.	.	.	.	.	.	.	4	.	.	.	false	false	Message: -1ms	.	.	.	.	.	.	.	.	.	.	.	GAZE_COORDS 0.00 0.00 1023.00 767.00	-1	.	.	zcj.edf	RIGHT	3264	2241318	Full Trial Period	2238054	113	Trial: 113	2238054	41	¿¨³µ	Ê±ÖÓ	ºÉ°üµ°	f	j
zcj	.	.	.	.	.	.	.	.	.	.	5	.	.	.	false	false	Message: -1ms	.	.	.	.	.	.	.	.	.	.	.	THRESHOLDS R 87 216	-1	.	.	zcj.edf	RIGHT	3264	2241318	Full Trial Period	2238054	113	Trial: 113	2238054	41	¿¨³µ	Ê±ÖÓ	ºÉ°üµ°	f	j
zcj	.	.	.	.	.	.	.	.	.	.	6	.	.	.	false	false	Message: -1ms	.	.	.	.	.	.	.	.	.	.	.	ELCL_PROC CENTROID (3)	-1	.	.	zcj.edf	RIGHT	3264	2241318	Full Trial Period	2238054	113	Trial: 113	2238054	41	¿¨³µ	Ê±ÖÓ	ºÉ°üµ°	f	j
zcj	.	.	.	.	.	.	.	.	.	.	7	.	.	.	false	false	Message: -1ms	.	.	.	.	.	.	.	.	.	.	.	ELCL_PCR_PARAM 5 3.0	-1	.	.	zcj.edf	RIGHT	3264	2241318	Full Trial Period	2238054	113	Trial: 113	2238054	41	¿¨³µ	Ê±ÖÓ	ºÉ°üµ°	f	j
zcj	.	.	.	.	.	.	.	.	.	.	8	.	.	.	false	true	Message: 0ms	.	.	.	.	.	.	.	.	.	.	.	!MODE RECORD CR 1000 2 0 R	0	.	.	zcj.edf	RIGHT	3264	2241318	Full Trial Period	2238054	113	Trial: 113	2238054	41	¿¨³µ	Ê±ÖÓ	ºÉ°üµ°	f	j
zcj	.	.	.	.	199	205	1	7	143.40	376.50	9	.	.	.	false	false	Message: 48ms	.	.	.	.	.	.	.	.	.	.	.	SYNCTIME	48	143.40	376.50	zcj.edf	RIGHT	3264	2241318	Full Trial Period	2238054	113	Trial: 113	2238054	41	¿¨³µ	Ê±ÖÓ	ºÉ°üµ°	f	j
zcj	.	.	.	.	.	.	.	.	.	.	10	.	.	.	false	false	Message: 401ms	12.48	45.88	272	477	444.60	621.70	1	848.40	206	145.30	389.30	INVISIBLE_BOUNDARY[1]	401	.	.	zcj.edf	RIGHT	3264	2241318	Full Trial Period	2238054	113	Trial: 113	2238054	41	¿¨³µ	Ê±ÖÓ	ºÉ°üµ°	f	j
zcj	.	.	.	.	.	.	.	.	.	.	11	.	.	.	false	false	Message: 407ms	12.48	45.88	272	477	444.60	621.70	1	848.40	206	145.30	389.30	SYNCTIME	407	.	.	zcj.edf	RIGHT	3264	2241318	Full Trial Period	2238054	113	Trial: 113	2238054	41	¿¨³µ	Ê±ÖÓ	ºÉ°üµ°	f	j
zcj	.	.	.	.	.	.	.	.	.	.	12	.	.	.	false	false	Message: 1201ms	11.04	197.07	56	1215	835.60	369.50	3	329.00	1160	509.90	394.10	INVISIBLE_BOUNDARY[2]	1201	.	.	zcj.edf	RIGHT	3264	2241318	Full Trial Period	2238054	113	Trial: 113	2238054	41	¿¨³µ	Ê±ÖÓ	ºÉ°üµ°	f	j
zcj	.	.	.	.	.	.	.	.	.	.	13	.	.	.	false	false	Message: 1206ms	11.04	197.07	56	1215	835.60	369.50	3	329.00	1160	509.90	394.10	SYNCTIME	1206	.	.	zcj.edf	RIGHT	3264	2241318	Full Trial Period	2238054	113	Trial: 113	2238054	41	¿¨³µ	Ê±ÖÓ	ºÉ°üµ°	f	j
zcj	.	.	.	.	164	3262	9	3099	897.70	597.20	14	.	.	.	false	false	Message: 3245ms	.	.	.	.	.	.	.	.	.	.	.	KEYBOARD	3245	897.70	597.20	zcj.edf	RIGHT	3264	2241318	Full Trial Period	2238054	113	Trial: 113	2238054	41	¿¨³µ	Ê±ÖÓ	ºÉ°üµ°	f	j
zcj	.	.	.	.	.	.	.	.	.	.	15	.	.	.	false	false	Message: 3307ms	.	.	.	.	.	.	.	.	.	.	.	TRIAL_RESULT 0	3307	.	.	zcj.edf	RIGHT	3264	2241318	Full Trial Period	2238054	113	Trial: 113	2238054	41	¿¨³µ	Ê±ÖÓ	ºÉ°üµ°	f	j
zcj	.	.	.	.	.	.	.	.	.	.	1	.	.	.	false	false	Message: -17ms	.	.	.	.	.	.	.	.	.	.	.	TRIALID 113	-17	.	.	zcj.edf	RIGHT	2561	2245022	Full Trial Period	2242461	114	Trial: 114	2242461	50	Ô²¹æ	Ç¯×Ó	¿ã×Ó	f	f
zcj	.	.	.	.	.	.	.	.	.	.	2	.	.	.	false	false	Message: -1ms	.	.	.	.	.	.	.	.	.	.	.	RECCFG CR 1000 2 0 R	-1	.	.	zcj.edf	RIGHT	2561	2245022	Full Trial Period	2242461	114	Trial: 114	2242461	50	Ô²¹æ	Ç¯×Ó	¿ã×Ó	f	f
zcj	.	.	.	.	.	.	.	.	.	.	3	.	.	.	false	false	Message: -1ms	.	.	.	.	.	.	.	.	.	.	.	ELCLCFG TOWER	-1	.	.	zcj.edf	RIGHT	2561	2245022	Full Trial Period	2242461	114	Trial: 114	2242461	50	Ô²¹æ	Ç¯×Ó	¿ã×Ó	f	f
zcj	.	.	.	.	.	.	.	.	.	.	4	.	.	.	false	false	Message: -1ms	.	.	.	.	.	.	.	.	.	.	.	GAZE_COORDS 0.00 0.00 1023.00 767.00	-1	.	.	zcj.edf	RIGHT	2561	2245022	Full Trial Period	2242461	114	Trial: 114	2242461	50	Ô²¹æ	Ç¯×Ó	¿ã×Ó	f	f
zcj	.	.	.	.	.	.	.	.	.	.	5	.	.	.	false	false	Message: -1ms	.	.	.	.	.	.	.	.	.	.	.	THRESHOLDS R 87 216	-1	.	.	zcj.edf	RIGHT	2561	2245022	Full Trial Period	2242461	114	Trial: 114	2242461	50	Ô²¹æ	Ç¯×Ó	¿ã×Ó	f	f
zcj	.	.	.	.	.	.	.	.	.	.	6	.	.	.	false	false	Message: -1ms	.	.	.	.	.	.	.	.	.	.	.	ELCL_PROC CENTROID (3)	-1	.	.	zcj.edf	RIGHT	2561	2245022	Full Trial Period	2242461	114	Trial: 114	2242461	50	Ô²¹æ	Ç¯×Ó	¿ã×Ó	f	f
zcj	.	.	.	.	.	.	.	.	.	.	7	.	.	.	false	false	Message: -1ms	.	.	.	.	.	.	.	.	.	.	.	ELCL_PCR_PARAM 5 3.0	-1	.	.	zcj.edf	RIGHT	2561	2245022	Full Trial Period	2242461	114	Trial: 114	2242461	50	Ô²¹æ	Ç¯×Ó	¿ã×Ó	f	f
zcj	.	.	.	.	.	.	.	.	.	.	8	.	.	.	false	true	Message: 0ms	.	.	.	.	.	.	.	.	.	.	.	!MODE RECORD CR 1000 2 0 R	0	.	.	zcj.edf	RIGHT	2561	2245022	Full Trial Period	2242461	114	Trial: 114	2242461	50	Ô²¹æ	Ç¯×Ó	¿ã×Ó	f	f
zcj	.	.	.	.	313	319	1	7	139.40	402.10	9	.	.	.	false	false	Message: 41ms	.	.	.	.	.	.	.	.	.	.	.	SYNCTIME	41	139.40	402.10	zcj.edf	RIGHT	2561	2245022	Full Trial Period	2242461	114	Trial: 114	2242461	50	Ô²¹æ	Ç¯×Ó	¿ã×Ó	f	f
zcj	.	.	.	.	.	.	.	.	.	.	10	.	.	.	false	false	Message: 600ms	10.82	216.48	50	621	510.70	399.10	2	409.30	572	189.80	403.90	INVISIBLE_BOUNDARY[1]	600	.	.	zcj.edf	RIGHT	2561	2245022	Full Trial Period	2242461	114	Trial: 114	2242461	50	Ô²¹æ	Ç¯×Ó	¿ã×Ó	f	f
zcj	.	.	.	.	.	.	.	.	.	.	11	.	.	.	false	false	Message: 608ms	10.82	216.48	50	621	510.70	399.10	2	409.30	572	189.80	403.90	SYNCTIME	608	.	.	zcj.edf	RIGHT	2561	2245022	Full Trial Period	2242461	114	Trial: 114	2242461	50	Ô²¹æ	Ç¯×Ó	¿ã×Ó	f	f
zcj	.	.	.	.	.	.	.	.	.	.	12	.	.	.	false	false	Message: 1411ms	9.04	215.18	42	1420	793.50	413.20	4	370.70	1379	526.50	435.60	INVISIBLE_BOUNDARY[2]	1411	.	.	zcj.edf	RIGHT	2561	2245022	Full Trial Period	2242461	114	Trial: 114	2242461	50	Ô²¹æ	Ç¯×Ó	¿ã×Ó	f	f
zcj	.	.	.	.	.	.	.	.	.	.	13	.	.	.	false	false	Message: 1416ms	9.04	215.18	42	1420	793.50	413.20	4	370.70	1379	526.50	435.60	SYNCTIME	1416	.	.	zcj.edf	RIGHT	2561	2245022	Full Trial Period	2242461	114	Trial: 114	2242461	50	Ô²¹æ	Ç¯×Ó	¿ã×Ó	f	f
zcj	.	.	.	.	37	2559	8	2523	707.30	673.00	14	.	.	.	false	false	Message: 2542ms	.	.	.	.	.	.	.	.	.	.	.	KEYBOARD	2542	707.30	673.00	zcj.edf	RIGHT	2561	2245022	Full Trial Period	2242461	114	Trial: 114	2242461	50	Ô²¹æ	Ç¯×Ó	¿ã×Ó	f	f
zcj	.	.	.	.	.	.	.	.	.	.	15	.	.	.	false	false	Message: 2608ms	.	.	.	.	.	.	.	.	.	.	.	TRIAL_RESULT 0	2608	.	.	zcj.edf	RIGHT	2561	2245022	Full Trial Period	2242461	114	Trial: 114	2242461	50	Ô²¹æ	Ç¯×Ó	¿ã×Ó	f	f
zcj	.	.	.	.	.	.	.	.	.	.	1	.	.	.	false	false	Message: -19ms	.	.	.	.	.	.	.	.	.	.	.	TRIALID 114	-19	.	.	zcj.edf	RIGHT	2962	2249216	Full Trial Period	2246254	115	Trial: 115	2246254	109	ÕíÍ·	Ïà¿ò	±Ê¼Ç±¾	j	j
zcj	.	.	.	.	.	.	.	.	.	.	2	.	.	.	false	false	Message: -1ms	.	.	.	.	.	.	.	.	.	.	.	RECCFG CR 1000 2 0 R	-1	.	.	zcj.edf	RIGHT	2962	2249216	Full Trial Period	2246254	115	Trial: 115	2246254	109	ÕíÍ·	Ïà¿ò	±Ê¼Ç±¾	j	j
zcj	.	.	.	.	.	.	.	.	.	.	3	.	.	.	false	false	Message: -1ms	.	.	.	.	.	.	.	.	.	.	.	ELCLCFG TOWER	-1	.	.	zcj.edf	RIGHT	2962	2249216	Full Trial Period	2246254	115	Trial: 115	2246254	109	ÕíÍ·	Ïà¿ò	±Ê¼Ç±¾	j	j
zcj	.	.	.	.	.	.	.	.	.	.	4	.	.	.	false	false	Message: -1ms	.	.	.	.	.	.	.	.	.	.	.	GAZE_COORDS 0.00 0.00 1023.00 767.00	-1	.	.	zcj.edf	RIGHT	2962	2249216	Full Trial Period	2246254	115	Trial: 115	2246254	109	ÕíÍ·	Ïà¿ò	±Ê¼Ç±¾	j	j
zcj	.	.	.	.	.	.	.	.	.	.	5	.	.	.	false	false	Message: -1ms	.	.	.	.	.	.	.	.	.	.	.	THRESHOLDS R 87 216	-1	.	.	zcj.edf	RIGHT	2962	2249216	Full Trial Period	2246254	115	Trial: 115	2246254	109	ÕíÍ·	Ïà¿ò	±Ê¼Ç±¾	j	j
zcj	.	.	.	.	.	.	.	.	.	.	6	.	.	.	false	false	Message: -1ms	.	.	.	.	.	.	.	.	.	.	.	ELCL_PROC CENTROID (3)	-1	.	.	zcj.edf	RIGHT	2962	2249216	Full Trial Period	2246254	115	Trial: 115	2246254	109	ÕíÍ·	Ïà¿ò	±Ê¼Ç±¾	j	j
zcj	.	.	.	.	.	.	.	.	.	.	7	.	.	.	false	false	Message: -1ms	.	.	.	.	.	.	.	.	.	.	.	ELCL_PCR_PARAM 5 3.0	-1	.	.	zcj.edf	RIGHT	2962	2249216	Full Trial Period	2246254	115	Trial: 115	2246254	109	ÕíÍ·	Ïà¿ò	±Ê¼Ç±¾	j	j
zcj	.	.	.	.	.	.	.	.	.	.	8	.	.	.	false	true	Message: 0ms	.	.	.	.	.	.	.	.	.	.	.	!MODE RECORD CR 1000 2 0 R	0	.	.	zcj.edf	RIGHT	2962	2249216	Full Trial Period	2246254	115	Trial: 115	2246254	109	ÕíÍ·	Ïà¿ò	±Ê¼Ç±¾	j	j
zcj	.	.	.	.	205	211	1	7	142.10	404.20	9	.	.	.	false	false	Message: 47ms	.	.	.	.	.	.	.	.	.	.	.	SYNCTIME	47	142.10	404.20	zcj.edf	RIGHT	2962	2249216	Full Trial Period	2246254	115	Trial: 115	2246254	109	ÕíÍ·	Ïà¿ò	±Ê¼Ç±¾	j	j
zcj	.	.	.	.	.	.	.	.	.	.	10	.	.	.	false	false	Message: 607ms	3.80	131.16	29	625	495.30	449.00	2	261.70	597	383.20	453.90	INVISIBLE_BOUNDARY[1]	607	.	.	zcj.edf	RIGHT	2962	2249216	Full Trial Period	2246254	115	Trial: 115	2246254	109	ÕíÍ·	Ïà¿ò	±Ê¼Ç±¾	j	j
zcj	.	.	.	.	.	.	.	.	.	.	11	.	.	.	false	false	Message: 614ms	3.80	131.16	29	625	495.30	449.00	2	261.70	597	383.20	453.90	SYNCTIME	614	.	.	zcj.edf	RIGHT	2962	2249216	Full Trial Period	2246254	115	Trial: 115	2246254	109	ÕíÍ·	Ïà¿ò	±Ê¼Ç±¾	j	j
zcj	.	.	.	.	.	.	.	.	.	.	12	.	.	.	false	false	Message: 1946ms	8.52	34.07	250	2192	906.10	596.00	5	836.90	1943	744.40	393.20	INVISIBLE_BOUNDARY[2]	1946	.	.	zcj.edf	RIGHT	2962	2249216	Full Trial Period	2246254	115	Trial: 115	2246254	109	ÕíÍ·	Ïà¿ò	±Ê¼Ç±¾	j	j
zcj	.	.	.	.	.	.	.	.	.	.	13	.	.	.	false	false	Message: 1955ms	8.52	34.07	250	2192	906.10	596.00	5	836.90	1943	744.40	393.20	SYNCTIME	1955	.	.	zcj.edf	RIGHT	2962	2249216	Full Trial Period	2246254	115	Trial: 115	2246254	109	ÕíÍ·	Ïà¿ò	±Ê¼Ç±¾	j	j
zcj	.	.	.	.	518	2960	7	2443	886.00	413.20	14	.	.	.	false	false	Message: 2943ms	.	.	.	.	.	.	.	.	.	.	.	KEYBOARD	2943	886.00	413.20	zcj.edf	RIGHT	2962	2249216	Full Trial Period	2246254	115	Trial: 115	2246254	109	ÕíÍ·	Ïà¿ò	±Ê¼Ç±¾	j	j
zcj	.	.	.	.	.	.	.	.	.	.	15	.	.	.	false	false	Message: 3009ms	.	.	.	.	.	.	.	.	.	.	.	TRIAL_RESULT 0	3009	.	.	zcj.edf	RIGHT	2962	2249216	Full Trial Period	2246254	115	Trial: 115	2246254	109	ÕíÍ·	Ïà¿ò	±Ê¼Ç±¾	j	j
zcj	.	.	.	.	.	.	.	.	.	.	1	.	.	.	false	false	Message: -68ms	.	.	.	.	.	.	.	.	.	.	.	TRIALID 115	-68	.	.	zcj.edf	RIGHT	4284	2255128	Full Trial Period	2250844	116	Trial: 116	2250844	124	Ë®ºø	Æ¤Çò	Ð¬×Ó	j	f
zcj	.	.	.	.	.	.	.	.	.	.	2	.	.	.	false	false	Message: -1ms	.	.	.	.	.	.	.	.	.	.	.	RECCFG CR 1000 2 0 R	-1	.	.	zcj.edf	RIGHT	4284	2255128	Full Trial Period	2250844	116	Trial: 116	2250844	124	Ë®ºø	Æ¤Çò	Ð¬×Ó	j	f
zcj	.	.	.	.	.	.	.	.	.	.	3	.	.	.	false	false	Message: -1ms	.	.	.	.	.	.	.	.	.	.	.	ELCLCFG TOWER	-1	.	.	zcj.edf	RIGHT	4284	2255128	Full Trial Period	2250844	116	Trial: 116	2250844	124	Ë®ºø	Æ¤Çò	Ð¬×Ó	j	f
zcj	.	.	.	.	.	.	.	.	.	.	4	.	.	.	false	false	Message: -1ms	.	.	.	.	.	.	.	.	.	.	.	GAZE_COORDS 0.00 0.00 1023.00 767.00	-1	.	.	zcj.edf	RIGHT	4284	2255128	Full Trial Period	2250844	116	Trial: 116	2250844	124	Ë®ºø	Æ¤Çò	Ð¬×Ó	j	f
zcj	.	.	.	.	.	.	.	.	.	.	5	.	.	.	false	false	Message: -1ms	.	.	.	.	.	.	.	.	.	.	.	THRESHOLDS R 87 216	-1	.	.	zcj.edf	RIGHT	4284	2255128	Full Trial Period	2250844	116	Trial: 116	2250844	124	Ë®ºø	Æ¤Çò	Ð¬×Ó	j	f
zcj	.	.	.	.	.	.	.	.	.	.	6	.	.	.	false	false	Message: -1ms	.	.	.	.	.	.	.	.	.	.	.	ELCL_PROC CENTROID (3)	-1	.	.	zcj.edf	RIGHT	4284	2255128	Full Trial Period	2250844	116	Trial: 116	2250844	124	Ë®ºø	Æ¤Çò	Ð¬×Ó	j	f
zcj	.	.	.	.	.	.	.	.	.	.	7	.	.	.	false	false	Message: -1ms	.	.	.	.	.	.	.	.	.	.	.	ELCL_PCR_PARAM 5 3.0	-1	.	.	zcj.edf	RIGHT	4284	2255128	Full Trial Period	2250844	116	Trial: 116	2250844	124	Ë®ºø	Æ¤Çò	Ð¬×Ó	j	f
zcj	.	.	.	.	.	.	.	.	.	.	8	.	.	.	false	true	Message: 0ms	.	.	.	.	.	.	.	.	.	.	.	!MODE RECORD CR 1000 2 0 R	0	.	.	zcj.edf	RIGHT	4284	2255128	Full Trial Period	2250844	116	Trial: 116	2250844	124	Ë®ºø	Æ¤Çò	Ð¬×Ó	j	f
zcj	.	.	.	.	274	280	1	7	154.80	395.30	9	.	.	.	false	false	Message: 49ms	.	.	.	.	.	.	.	.	.	.	.	SYNCTIME	49	154.80	395.30	zcj.edf	RIGHT	4284	2255128	Full Trial Period	2250844	116	Trial: 116	2250844	124	Ë®ºø	Æ¤Çò	Ð¬×Ó	j	f
zcj	.	.	.	.	.	.	.	.	.	.	10	.	.	.	false	false	Message: 517ms	11.17	39.07	286	566	474.10	518.40	1	833.60	281	153.30	416.80	INVISIBLE_BOUNDARY[1]	517	.	.	zcj.edf	RIGHT	4284	2255128	Full Trial Period	2250844	116	Trial: 116	2250844	124	Ë®ºø	Æ¤Çò	Ð¬×Ó	j	f
zcj	.	.	.	.	.	.	.	.	.	.	11	.	.	.	false	false	Message: 523ms	11.17	39.07	286	566	474.10	518.40	1	833.60	281	153.30	416.80	SYNCTIME	523	.	.	zcj.edf	RIGHT	4284	2255128	Full Trial Period	2250844	116	Trial: 116	2250844	124	Ë®ºø	Æ¤Çò	Ð¬×Ó	j	f
zcj	.	.	.	.	273	2415	9	2143	806.70	372.10	12	.	.	.	false	false	Message: 2413ms	.	.	.	.	.	.	.	.	.	.	.	INVISIBLE_BOUNDARY[2]	2413	806.70	372.10	zcj.edf	RIGHT	4284	2255128	Full Trial Period	2250844	116	Trial: 116	2250844	124	Ë®ºø	Æ¤Çò	Ð¬×Ó	j	f
zcj	.	.	.	.	.	.	.	.	.	.	13	.	.	.	false	false	Message: 2422ms	10.41	41.64	250	2665	851.40	709.70	9	780.90	2416	811.80	388.90	SYNCTIME	2422	.	.	zcj.edf	RIGHT	4284	2255128	Full Trial Period	2250844	116	Trial: 116	2250844	124	Ë®ºø	Æ¤Çò	Ð¬×Ó	j	f
zcj	.	.	.	.	415	4282	13	3868	893.00	554.70	14	.	.	.	false	false	Message: 4264ms	.	.	.	.	.	.	.	.	.	.	.	KEYBOARD	4264	893.00	554.70	zcj.edf	RIGHT	4284	2255128	Full Trial Period	2250844	116	Trial: 116	2250844	124	Ë®ºø	Æ¤Çò	Ð¬×Ó	j	f
zcj	.	.	.	.	.	.	.	.	.	.	15	.	.	.	false	false	Message: 4335ms	.	.	.	.	.	.	.	.	.	.	.	TRIAL_RESULT 0	4335	.	.	zcj.edf	RIGHT	4284	2255128	Full Trial Period	2250844	116	Trial: 116	2250844	124	Ë®ºø	Æ¤Çò	Ð¬×Ó	j	f
zcj	.	.	.	.	.	.	.	.	.	.	1	.	.	.	false	false	Message: -24ms	.	.	.	.	.	.	.	.	.	.	.	TRIALID 116	-24	.	.	zcj.edf	RIGHT	4007	2260439	Full Trial Period	2256432	117	Trial: 117	2256432	118	À¬»øÍ°	ÒûË®»ú	²¤ÂÜ	f	f
zcj	.	.	.	.	.	.	.	.	.	.	2	.	.	.	false	false	Message: -1ms	.	.	.	.	.	.	.	.	.	.	.	RECCFG CR 1000 2 0 R	-1	.	.	zcj.edf	RIGHT	4007	2260439	Full Trial Period	2256432	117	Trial: 117	2256432	118	À¬»øÍ°	ÒûË®»ú	²¤ÂÜ	f	f
zcj	.	.	.	.	.	.	.	.	.	.	3	.	.	.	false	false	Message: -1ms	.	.	.	.	.	.	.	.	.	.	.	ELCLCFG TOWER	-1	.	.	zcj.edf	RIGHT	4007	2260439	Full Trial Period	2256432	117	Trial: 117	2256432	118	À¬»øÍ°	ÒûË®»ú	²¤ÂÜ	f	f
zcj	.	.	.	.	.	.	.	.	.	.	4	.	.	.	false	false	Message: -1ms	.	.	.	.	.	.	.	.	.	.	.	GAZE_COORDS 0.00 0.00 1023.00 767.00	-1	.	.	zcj.edf	RIGHT	4007	2260439	Full Trial Period	2256432	117	Trial: 117	2256432	118	À¬»øÍ°	ÒûË®»ú	²¤ÂÜ	f	f
zcj	.	.	.	.	.	.	.	.	.	.	5	.	.	.	false	false	Message: -1ms	.	.	.	.	.	.	.	.	.	.	.	THRESHOLDS R 87 216	-1	.	.	zcj.edf	RIGHT	4007	2260439	Full Trial Period	2256432	117	Trial: 117	2256432	118	À¬»øÍ°	ÒûË®»ú	²¤ÂÜ	f	f
zcj	.	.	.	.	.	.	.	.	.	.	6	.	.	.	false	false	Message: -1ms	.	.	.	.	.	.	.	.	.	.	.	ELCL_PROC CENTROID (3)	-1	.	.	zcj.edf	RIGHT	4007	2260439	Full Trial Period	2256432	117	Trial: 117	2256432	118	À¬»øÍ°	ÒûË®»ú	²¤ÂÜ	f	f
zcj	.	.	.	.	.	.	.	.	.	.	7	.	.	.	false	false	Message: -1ms	.	.	.	.	.	.	.	.	.	.	.	ELCL_PCR_PARAM 5 3.0	-1	.	.	zcj.edf	RIGHT	4007	2260439	Full Trial Period	2256432	117	Trial: 117	2256432	118	À¬»øÍ°	ÒûË®»ú	²¤ÂÜ	f	f
zcj	.	.	.	.	.	.	.	.	.	.	8	.	.	.	false	true	Message: 0ms	.	.	.	.	.	.	.	.	.	.	.	!MODE RECORD CR 1000 2 0 R	0	.	.	zcj.edf	RIGHT	4007	2260439	Full Trial Period	2256432	117	Trial: 117	2256432	118	À¬»øÍ°	ÒûË®»ú	²¤ÂÜ	f	f
zcj	.	.	.	.	221	263	2	43	160.30	401.00	9	.	.	.	false	false	Message: 51ms	.	.	.	.	.	.	.	.	.	.	.	SYNCTIME	51	160.30	401.00	zcj.edf	RIGHT	4007	2260439	Full Trial Period	2256432	117	Trial: 117	2256432	118	À¬»øÍ°	ÒûË®»ú	²¤ÂÜ	f	f
zcj	.	.	.	.	.	.	.	.	.	.	10	.	.	.	false	false	Message: 738ms	7.24	176.68	41	750	430.80	457.30	4	336.30	710	215.90	486.80	INVISIBLE_BOUNDARY[1]	738	.	.	zcj.edf	RIGHT	4007	2260439	Full Trial Period	2256432	117	Trial: 117	2256432	118	À¬»øÍ°	ÒûË®»ú	²¤ÂÜ	f	f
zcj	.	.	.	.	.	.	.	.	.	.	11	.	.	.	false	false	Message: 742ms	7.24	176.68	41	750	430.80	457.30	4	336.30	710	215.90	486.80	SYNCTIME	742	.	.	zcj.edf	RIGHT	4007	2260439	Full Trial Period	2256432	117	Trial: 117	2256432	118	À¬»øÍ°	ÒûË®»ú	²¤ÂÜ	f	f
zcj	.	.	.	.	.	.	.	.	.	.	12	.	.	.	false	false	Message: 2460ms	6.52	31.67	206	2648	859.20	541.20	11	741.90	2443	854.70	346.20	INVISIBLE_BOUNDARY[2]	2460	.	.	zcj.edf	RIGHT	4007	2260439	Full Trial Period	2256432	117	Trial: 117	2256432	118	À¬»øÍ°	ÒûË®»ú	²¤ÂÜ	f	f
zcj	.	.	.	.	.	.	.	.	.	.	13	.	.	.	false	false	Message: 2467ms	6.52	31.67	206	2648	859.20	541.20	11	741.90	2443	854.70	346.20	SYNCTIME	2467	.	.	zcj.edf	RIGHT	4007	2260439	Full Trial Period	2256432	117	Trial: 117	2256432	118	À¬»øÍ°	ÒûË®»ú	²¤ÂÜ	f	f
zcj	.	.	.	.	93	4005	16	3913	882.20	620.40	14	.	.	.	false	false	Message: 3988ms	.	.	.	.	.	.	.	.	.	.	.	KEYBOARD	3988	882.20	620.40	zcj.edf	RIGHT	4007	2260439	Full Trial Period	2256432	117	Trial: 117	2256432	118	À¬»øÍ°	ÒûË®»ú	²¤ÂÜ	f	f
zcj	.	.	.	.	.	.	.	.	.	.	15	.	.	.	false	false	Message: 4051ms	.	.	.	.	.	.	.	.	.	.	.	TRIAL_RESULT 0	4051	.	.	zcj.edf	RIGHT	4007	2260439	Full Trial Period	2256432	117	Trial: 117	2256432	118	À¬»øÍ°	ÒûË®»ú	²¤ÂÜ	f	f
zcj	.	.	.	.	.	.	.	.	.	.	1	.	.	.	false	false	Message: -15ms	.	.	.	.	.	.	.	.	.	.	.	TRIALID 117	-15	.	.	zcj.edf	RIGHT	3503	2266792	Full Trial Period	2263289	118	Trial: 118	2263289	117	Ïã½¶	Êá×Ó	ÏðÆ¤²Á	f	f
zcj	.	.	.	.	.	.	.	.	.	.	2	.	.	.	false	false	Message: -1ms	.	.	.	.	.	.	.	.	.	.	.	RECCFG CR 1000 2 0 R	-1	.	.	zcj.edf	RIGHT	3503	2266792	Full Trial Period	2263289	118	Trial: 118	2263289	117	Ïã½¶	Êá×Ó	ÏðÆ¤²Á	f	f
zcj	.	.	.	.	.	.	.	.	.	.	3	.	.	.	false	false	Message: -1ms	.	.	.	.	.	.	.	.	.	.	.	ELCLCFG TOWER	-1	.	.	zcj.edf	RIGHT	3503	2266792	Full Trial Period	2263289	118	Trial: 118	2263289	117	Ïã½¶	Êá×Ó	ÏðÆ¤²Á	f	f
zcj	.	.	.	.	.	.	.	.	.	.	4	.	.	.	false	false	Message: -1ms	.	.	.	.	.	.	.	.	.	.	.	GAZE_COORDS 0.00 0.00 1023.00 767.00	-1	.	.	zcj.edf	RIGHT	3503	2266792	Full Trial Period	2263289	118	Trial: 118	2263289	117	Ïã½¶	Êá×Ó	ÏðÆ¤²Á	f	f
zcj	.	.	.	.	.	.	.	.	.	.	5	.	.	.	false	false	Message: -1ms	.	.	.	.	.	.	.	.	.	.	.	THRESHOLDS R 87 216	-1	.	.	zcj.edf	RIGHT	3503	2266792	Full Trial Period	2263289	118	Trial: 118	2263289	117	Ïã½¶	Êá×Ó	ÏðÆ¤²Á	f	f
zcj	.	.	.	.	.	.	.	.	.	.	6	.	.	.	false	false	Message: -1ms	.	.	.	.	.	.	.	.	.	.	.	ELCL_PROC CENTROID (3)	-1	.	.	zcj.edf	RIGHT	3503	2266792	Full Trial Period	2263289	118	Trial: 118	2263289	117	Ïã½¶	Êá×Ó	ÏðÆ¤²Á	f	f
zcj	.	.	.	.	.	.	.	.	.	.	7	.	.	.	false	false	Message: -1ms	.	.	.	.	.	.	.	.	.	.	.	ELCL_PCR_PARAM 5 3.0	-1	.	.	zcj.edf	RIGHT	3503	2266792	Full Trial Period	2263289	118	Trial: 118	2263289	117	Ïã½¶	Êá×Ó	ÏðÆ¤²Á	f	f
zcj	.	.	.	.	.	.	.	.	.	.	8	.	.	.	false	true	Message: 0ms	.	.	.	.	.	.	.	.	.	.	.	!MODE RECORD CR 1000 2 0 R	0	.	.	zcj.edf	RIGHT	3503	2266792	Full Trial Period	2263289	118	Trial: 118	2263289	117	Ïã½¶	Êá×Ó	ÏðÆ¤²Á	f	f
zcj	.	.	.	.	87	93	1	7	137.90	365.70	9	.	.	.	false	false	Message: 43ms	.	.	.	.	.	.	.	.	.	.	.	SYNCTIME	43	137.90	365.70	zcj.edf	RIGHT	3503	2266792	Full Trial Period	2263289	118	Trial: 118	2263289	117	Ïã½¶	Êá×Ó	ÏðÆ¤²Á	f	f
zcj	.	.	.	.	.	.	.	.	.	.	10	.	.	.	false	false	Message: 465ms	13.69	56.34	243	556	539.60	513.80	2	704.00	314	124.40	569.70	INVISIBLE_BOUNDARY[1]	465	.	.	zcj.edf	RIGHT	3503	2266792	Full Trial Period	2263289	118	Trial: 118	2263289	117	Ïã½¶	Êá×Ó	ÏðÆ¤²Á	f	f
zcj	.	.	.	.	.	.	.	.	.	.	11	.	.	.	false	false	Message: 476ms	13.69	56.34	243	556	539.60	513.80	2	704.00	314	124.40	569.70	SYNCTIME	476	.	.	zcj.edf	RIGHT	3503	2266792	Full Trial Period	2263289	118	Trial: 118	2263289	117	Ïã½¶	Êá×Ó	ÏðÆ¤²Á	f	f
zcj	.	.	.	.	.	.	.	.	.	.	12	.	.	.	false	false	Message: 1769ms	9.89	38.95	254	1826	762.90	557.90	5	963.80	1573	533.40	373.00	INVISIBLE_BOUNDARY[2]	1769	.	.	zcj.edf	RIGHT	3503	2266792	Full Trial Period	2263289	118	Trial: 118	2263289	117	Ïã½¶	Êá×Ó	ÏðÆ¤²Á	f	f
zcj	.	.	.	.	.	.	.	.	.	.	13	.	.	.	false	false	Message: 1776ms	9.89	38.95	254	1826	762.90	557.90	5	963.80	1573	533.40	373.00	SYNCTIME	1776	.	.	zcj.edf	RIGHT	3503	2266792	Full Trial Period	2263289	118	Trial: 118	2263289	117	Ïã½¶	Êá×Ó	ÏðÆ¤²Á	f	f
zcj	.	.	.	.	240	3501	11	3262	893.00	492.60	14	.	.	.	false	false	Message: 3484ms	.	.	.	.	.	.	.	.	.	.	.	KEYBOARD	3484	893.00	492.60	zcj.edf	RIGHT	3503	2266792	Full Trial Period	2263289	118	Trial: 118	2263289	117	Ïã½¶	Êá×Ó	ÏðÆ¤²Á	f	f
zcj	.	.	.	.	.	.	.	.	.	.	15	.	.	.	false	false	Message: 3548ms	.	.	.	.	.	.	.	.	.	.	.	TRIAL_RESULT 0	3548	.	.	zcj.edf	RIGHT	3503	2266792	Full Trial Period	2263289	118	Trial: 118	2263289	117	Ïã½¶	Êá×Ó	ÏðÆ¤²Á	f	f
zcj	.	.	.	.	.	.	.	.	.	.	1	.	.	.	false	false	Message: -16ms	.	.	.	.	.	.	.	.	.	.	.	TRIALID 118	-16	.	.	zcj.edf	RIGHT	4217	2272522	Full Trial Period	2268305	119	Trial: 119	2268305	1	µÆÅÝ	ÆøÇò	éÏé­	j	f
zcj	.	.	.	.	.	.	.	.	.	.	2	.	.	.	false	false	Message: -1ms	.	.	.	.	.	.	.	.	.	.	.	RECCFG CR 1000 2 0 R	-1	.	.	zcj.edf	RIGHT	4217	2272522	Full Trial Period	2268305	119	Trial: 119	2268305	1	µÆÅÝ	ÆøÇò	éÏé­	j	f
zcj	.	.	.	.	.	.	.	.	.	.	3	.	.	.	false	false	Message: -1ms	.	.	.	.	.	.	.	.	.	.	.	ELCLCFG TOWER	-1	.	.	zcj.edf	RIGHT	4217	2272522	Full Trial Period	2268305	119	Trial: 119	2268305	1	µÆÅÝ	ÆøÇò	éÏé­	j	f
zcj	.	.	.	.	.	.	.	.	.	.	4	.	.	.	false	false	Message: -1ms	.	.	.	.	.	.	.	.	.	.	.	GAZE_COORDS 0.00 0.00 1023.00 767.00	-1	.	.	zcj.edf	RIGHT	4217	2272522	Full Trial Period	2268305	119	Trial: 119	2268305	1	µÆÅÝ	ÆøÇò	éÏé­	j	f
zcj	.	.	.	.	.	.	.	.	.	.	5	.	.	.	false	false	Message: -1ms	.	.	.	.	.	.	.	.	.	.	.	THRESHOLDS R 87 216	-1	.	.	zcj.edf	RIGHT	4217	2272522	Full Trial Period	2268305	119	Trial: 119	2268305	1	µÆÅÝ	ÆøÇò	éÏé­	j	f
zcj	.	.	.	.	.	.	.	.	.	.	6	.	.	.	false	false	Message: -1ms	.	.	.	.	.	.	.	.	.	.	.	ELCL_PROC CENTROID (3)	-1	.	.	zcj.edf	RIGHT	4217	2272522	Full Trial Period	2268305	119	Trial: 119	2268305	1	µÆÅÝ	ÆøÇò	éÏé­	j	f
zcj	.	.	.	.	.	.	.	.	.	.	7	.	.	.	false	false	Message: -1ms	.	.	.	.	.	.	.	.	.	.	.	ELCL_PCR_PARAM 5 3.0	-1	.	.	zcj.edf	RIGHT	4217	2272522	Full Trial Period	2268305	119	Trial: 119	2268305	1	µÆÅÝ	ÆøÇò	éÏé­	j	f
zcj	.	.	.	.	.	.	.	.	.	.	8	.	.	.	false	true	Message: 0ms	.	.	.	.	.	.	.	.	.	.	.	!MODE RECORD CR 1000 2 0 R	0	.	.	zcj.edf	RIGHT	4217	2272522	Full Trial Period	2268305	119	Trial: 119	2268305	1	µÆÅÝ	ÆøÇò	éÏé­	j	f
zcj	.	.	.	.	275	281	1	7	138.80	390.20	9	.	.	.	false	false	Message: 43ms	.	.	.	.	.	.	.	.	.	.	.	SYNCTIME	43	138.80	390.20	zcj.edf	RIGHT	4217	2272522	Full Trial Period	2268305	119	Trial: 119	2268305	1	µÆÅÝ	ÆøÇò	éÏé­	j	f
zcj	.	.	.	.	.	.	.	.	.	.	10	.	.	.	false	false	Message: 922ms	8.51	177.32	48	930	426.60	389.40	2	306.40	883	173.40	391.70	INVISIBLE_BOUNDARY[1]	922	.	.	zcj.edf	RIGHT	4217	2272522	Full Trial Period	2268305	119	Trial: 119	2268305	1	µÆÅÝ	ÆøÇò	éÏé­	j	f
zcj	.	.	.	.	.	.	.	.	.	.	11	.	.	.	false	false	Message: 926ms	8.51	177.32	48	930	426.60	389.40	2	306.40	883	173.40	391.70	SYNCTIME	926	.	.	zcj.edf	RIGHT	4217	2272522	Full Trial Period	2268305	119	Trial: 119	2268305	1	µÆÅÝ	ÆøÇò	éÏé­	j	f
zcj	.	.	.	.	.	.	.	.	.	.	12	.	.	.	false	false	Message: 2089ms	9.35	194.70	48	2096	784.00	419.10	6	373.70	2049	510.10	463.60	INVISIBLE_BOUNDARY[2]	2089	.	.	zcj.edf	RIGHT	4217	2272522	Full Trial Period	2268305	119	Trial: 119	2268305	1	µÆÅÝ	ÆøÇò	éÏé­	j	f
zcj	.	.	.	.	.	.	.	.	.	.	13	.	.	.	false	false	Message: 2092ms	9.35	194.70	48	2096	784.00	419.10	6	373.70	2049	510.10	463.60	SYNCTIME	2092	.	.	zcj.edf	RIGHT	4217	2272522	Full Trial Period	2268305	119	Trial: 119	2268305	1	µÆÅÝ	ÆøÇò	éÏé­	j	f
zcj	.	.	.	.	536	4215	11	3680	912.50	507.90	14	.	.	.	false	false	Message: 4198ms	.	.	.	.	.	.	.	.	.	.	.	KEYBOARD	4198	912.50	507.90	zcj.edf	RIGHT	4217	2272522	Full Trial Period	2268305	119	Trial: 119	2268305	1	µÆÅÝ	ÆøÇò	éÏé­	j	f
zcj	.	.	.	.	.	.	.	.	.	.	15	.	.	.	false	false	Message: 4255ms	.	.	.	.	.	.	.	.	.	.	.	TRIAL_RESULT 0	4255	.	.	zcj.edf	RIGHT	4217	2272522	Full Trial Period	2268305	119	Trial: 119	2268305	1	µÆÅÝ	ÆøÇò	éÏé­	j	f
zcj	.	.	.	.	.	.	.	.	.	.	1	.	.	.	false	false	Message: -15ms	.	.	.	.	.	.	.	.	.	.	.	TRIALID 119	-15	.	.	zcj.edf	RIGHT	6667	2281129	Full Trial Period	2274462	120	Trial: 120	2274462	91	Ìú»·	Ì«Ñô	ºÉ°üµ°	f	j
zcj	.	.	.	.	.	.	.	.	.	.	2	.	.	.	false	false	Message: -1ms	.	.	.	.	.	.	.	.	.	.	.	RECCFG CR 1000 2 0 R	-1	.	.	zcj.edf	RIGHT	6667	2281129	Full Trial Period	2274462	120	Trial: 120	2274462	91	Ìú»·	Ì«Ñô	ºÉ°üµ°	f	j
zcj	.	.	.	.	.	.	.	.	.	.	3	.	.	.	false	false	Message: -1ms	.	.	.	.	.	.	.	.	.	.	.	ELCLCFG TOWER	-1	.	.	zcj.edf	RIGHT	6667	2281129	Full Trial Period	2274462	120	Trial: 120	2274462	91	Ìú»·	Ì«Ñô	ºÉ°üµ°	f	j
zcj	.	.	.	.	.	.	.	.	.	.	4	.	.	.	false	false	Message: -1ms	.	.	.	.	.	.	.	.	.	.	.	GAZE_COORDS 0.00 0.00 1023.00 767.00	-1	.	.	zcj.edf	RIGHT	6667	2281129	Full Trial Period	2274462	120	Trial: 120	2274462	91	Ìú»·	Ì«Ñô	ºÉ°üµ°	f	j
zcj	.	.	.	.	.	.	.	.	.	.	5	.	.	.	false	false	Message: -1ms	.	.	.	.	.	.	.	.	.	.	.	THRESHOLDS R 87 216	-1	.	.	zcj.edf	RIGHT	6667	2281129	Full Trial Period	2274462	120	Trial: 120	2274462	91	Ìú»·	Ì«Ñô	ºÉ°üµ°	f	j
zcj	.	.	.	.	.	.	.	.	.	.	6	.	.	.	false	false	Message: -1ms	.	.	.	.	.	.	.	.	.	.	.	ELCL_PROC CENTROID (3)	-1	.	.	zcj.edf	RIGHT	6667	2281129	Full Trial Period	2274462	120	Trial: 120	2274462	91	Ìú»·	Ì«Ñô	ºÉ°üµ°	f	j
zcj	.	.	.	.	.	.	.	.	.	.	7	.	.	.	false	false	Message: -1ms	.	.	.	.	.	.	.	.	.	.	.	ELCL_PCR_PARAM 5 3.0	-1	.	.	zcj.edf	RIGHT	6667	2281129	Full Trial Period	2274462	120	Trial: 120	2274462	91	Ìú»·	Ì«Ñô	ºÉ°üµ°	f	j
zcj	.	.	.	.	.	.	.	.	.	.	8	.	.	.	false	true	Message: 0ms	.	.	.	.	.	.	.	.	.	.	.	!MODE RECORD CR 1000 2 0 R	0	.	.	zcj.edf	RIGHT	6667	2281129	Full Trial Period	2274462	120	Trial: 120	2274462	91	Ìú»·	Ì«Ñô	ºÉ°üµ°	f	j
zcj	.	.	.	.	196	202	1	7	151.80	409.30	9	.	.	.	false	false	Message: 43ms	.	.	.	.	.	.	.	.	.	.	.	SYNCTIME	43	151.80	409.30	zcj.edf	RIGHT	6667	2281129	Full Trial Period	2274462	120	Trial: 120	2274462	91	Ìú»·	Ì«Ñô	ºÉ°üµ°	f	j
zcj	.	.	.	.	.	.	.	.	.	.	10	.	.	.	false	false	Message: 2421ms	15.51	52.22	297	2471	637.40	430.60	7	789.00	2175	173.80	420.30	INVISIBLE_BOUNDARY[1]	2421	.	.	zcj.edf	RIGHT	6667	2281129	Full Trial Period	2274462	120	Trial: 120	2274462	91	Ìú»·	Ì«Ñô	ºÉ°üµ°	f	j
zcj	.	.	.	.	.	.	.	.	.	.	11	.	.	.	false	false	Message: 2426ms	15.51	52.22	297	2471	637.40	430.60	7	789.00	2175	173.80	420.30	SYNCTIME	2426	.	.	zcj.edf	RIGHT	6667	2281129	Full Trial Period	2274462	120	Trial: 120	2274462	91	Ìú»·	Ì«Ñô	ºÉ°üµ°	f	j
zcj	.	.	.	.	.	.	.	.	.	.	12	.	.	.	false	false	Message: 4231ms	9.86	51.34	192	4400	887.80	645.60	14	737.80	4209	892.30	343.50	INVISIBLE_BOUNDARY[2]	4231	.	.	zcj.edf	RIGHT	6667	2281129	Full Trial Period	2274462	120	Trial: 120	2274462	91	Ìú»·	Ì«Ñô	ºÉ°üµ°	f	j
zcj	.	.	.	.	.	.	.	.	.	.	13	.	.	.	false	false	Message: 4243ms	9.86	51.34	192	4400	887.80	645.60	14	737.80	4209	892.30	343.50	SYNCTIME	4243	.	.	zcj.edf	RIGHT	6667	2281129	Full Trial Period	2274462	120	Trial: 120	2274462	91	Ìú»·	Ì«Ñô	ºÉ°üµ°	f	j
zcj	.	.	.	.	481	6665	19	6185	891.20	425.10	14	.	.	.	false	false	Message: 6648ms	.	.	.	.	.	.	.	.	.	.	.	KEYBOARD	6648	891.20	425.10	zcj.edf	RIGHT	6667	2281129	Full Trial Period	2274462	120	Trial: 120	2274462	91	Ìú»·	Ì«Ñô	ºÉ°üµ°	f	j
zcj	.	.	.	.	.	.	.	.	.	.	15	.	.	.	false	false	Message: 6708ms	.	.	.	.	.	.	.	.	.	.	.	TRIAL_RESULT 0	6708	.	.	zcj.edf	RIGHT	6667	2281129	Full Trial Period	2274462	120	Trial: 120	2274462	91	Ìú»·	Ì«Ñô	ºÉ°üµ°	f	j
zcj	.	.	.	.	.	.	.	.	.	.	1	.	.	.	false	false	Message: -17ms	.	.	.	.	.	.	.	.	.	.	.	TRIALID 120	-17	.	.	zcj.edf	RIGHT	4350	2286746	Full Trial Period	2282396	121	Trial: 121	2282396	64	À¯±Ê	·çÉÈ	°ô°ôÌÇ	f	j
zcj	.	.	.	.	.	.	.	.	.	.	2	.	.	.	false	false	Message: -1ms	.	.	.	.	.	.	.	.	.	.	.	RECCFG CR 1000 2 0 R	-1	.	.	zcj.edf	RIGHT	4350	2286746	Full Trial Period	2282396	121	Trial: 121	2282396	64	À¯±Ê	·çÉÈ	°ô°ôÌÇ	f	j
zcj	.	.	.	.	.	.	.	.	.	.	3	.	.	.	false	false	Message: -1ms	.	.	.	.	.	.	.	.	.	.	.	ELCLCFG TOWER	-1	.	.	zcj.edf	RIGHT	4350	2286746	Full Trial Period	2282396	121	Trial: 121	2282396	64	À¯±Ê	·çÉÈ	°ô°ôÌÇ	f	j
zcj	.	.	.	.	.	.	.	.	.	.	4	.	.	.	false	false	Message: -1ms	.	.	.	.	.	.	.	.	.	.	.	GAZE_COORDS 0.00 0.00 1023.00 767.00	-1	.	.	zcj.edf	RIGHT	4350	2286746	Full Trial Period	2282396	121	Trial: 121	2282396	64	À¯±Ê	·çÉÈ	°ô°ôÌÇ	f	j
[truncated: 431 more rows]
