# Supplementary material for: Shape Representation of Word Was Automatically Activated in the Encoding Phase
Source: PLoS One. 2016 Oct 27;11(10):e0165534. doi: 10.1371/journal.pone.0165534 (PMC5082803; doi:10.1371/journal.pone.0165534)
Supplement: S1 File — (ZIP) [file pone.0165534.s001.zip › Experiment 1-Data/zjl-ia.xls]

RECORDING_SESSION_LABEL	DATA_FILE	EYE_USED	IA_AREA	IA_AVERAGE_FIX_PUPIL_SIZE	IA_BOTTOM	IA_DWELL_TIME	IA_DWELL_TIME_%	IA_FIRST_FIXATION_DURATION	IA_FIRST_FIXATION_INDEX	IA_FIRST_FIXATION_RUN_INDEX	IA_FIRST_FIXATION_TIME	IA_FIRST_FIXATION_VISITED_IA_COUNT	IA_FIRST_FIXATION_X	IA_FIRST_FIXATION_Y	IA_FIRST_FIX_PROGRESSIVE	IA_FIRST_RUN_DWELL_TIME	IA_FIRST_RUN_END_TIME	IA_FIRST_RUN_FIXATION_%	IA_FIRST_RUN_FIXATION_COUNT	IA_FIRST_RUN_START_TIME	IA_FIRST_SACCADE_AMPLITUDE	IA_FIRST_SACCADE_ANGLE	IA_FIRST_SACCADE_END_TIME	IA_FIRST_SACCADE_START_TIME	IA_FIXATION_%	IA_FIXATION_COUNT	IA_FSA_COUNT_1	IA_FSA_DURATION_1	IA_GROUP	IA_ID	IA_LABEL	IA_LAST_FIXATION_DURATION	IA_LAST_FIXATION_RUN	IA_LAST_FIXATION_TIME	IA_LAST_FIXATION_X	IA_LAST_FIXATION_Y	IA_LAST_RUN_DWELL_TIME	IA_LAST_RUN_END_TIME	IA_LAST_RUN_FIXATION_%	IA_LAST_RUN_FIXATION_COUNT	IA_LAST_RUN_START_TIME	IA_LAST_SACCADE_AMPLITUDE	IA_LAST_SACCADE_ANGLE	IA_LAST_SACCADE_END_TIME	IA_LAST_SACCADE_START_TIME	IA_LEFT	IA_LEGAL	IA_MAX_FIX_PUPIL_SIZE	IA_MIN_FIX_PUPIL_SIZE
zjl	zjl.edf	RIGHT	2664.00	4658.50	402	392	0.2459	135	4	1	1128	1	510.40	366.20	1	392	1568	0.2857	2	1128	12.00	3.81	1127	1035	0.2857	2	1	257	.	1	RECTANGLE_INTERESTAREA	257	1	1312	519.90	401.20	392	1568	0.2857	2	1128	1.53	-85.03	1311	1263	475	1	4730.00	4587.00
zjl	zjl.edf	RIGHT	2700.00	.	402	0	0.0000	.	.	.	.	.	.	.	.	.	.	.	.	.	.	.	.	.	0.0000	0	1	257	.	1	RECTANGLE_INTERESTAREA	.	.	.	.	.	.	.	.	.	.	.	.	.	.	837	0	.	.
zjl	zjl.edf	RIGHT	2812.00	4557.00	403	631	0.2386	220	7	1	1378	1	506.60	392.10	1	631	2020	0.1538	2	1378	1.48	-129.19	1377	1360	0.1538	2	2	629	.	1	RECTANGLE_INTERESTAREA	411	1	1610	481.20	385.60	631	2020	0.1538	2	1378	0.64	168.55	1609	1598	474	1	4580.00	4534.00
zjl	zjl.edf	RIGHT	4140.00	4553.50	402	354	0.1338	136	11	3	2463	2	866.30	388.20	1	354	2837	0.1538	2	2463	2.45	-19.30	2462	2437	0.1538	2	2	629	.	1	RECTANGLE_INTERESTAREA	218	1	2620	865.50	385.60	354	2837	0.1538	2	2463	2.43	-19.30	2619	2599	817	1	4577.00	4530.00
zjl	zjl.edf	RIGHT	2700.00	4351.50	402	982	0.1993	100	6	1	1519	1	488.20	390.50	1	624	2300	0.1154	3	1519	10.59	0.36	1518	1470	0.1538	4	3	604	.	1	RECTANGLE_INTERESTAREA	358	2	3538	511.10	394.40	358	3895	0.0385	1	3538	4.37	-179.26	3537	3504	475	1	4631.00	4000.00
zjl	zjl.edf	RIGHT	2700.00	4421.00	402	80	0.0162	80	14	5	4183	2	840.50	391.70	1	80	4262	0.0385	1	4183	19.96	-45.03	4182	3896	0.0385	1	3	604	.	1	RECTANGLE_INTERESTAREA	80	1	4183	840.50	391.70	80	4262	0.0385	1	4183	19.96	-45.03	4182	3896	837	1	4421.00	4421.00
zjl	zjl.edf	RIGHT	2736.00	.	402	0	0.0000	.	.	.	.	.	.	.	.	.	.	.	.	.	.	.	.	.	0.0000	0	1	31	.	1	RECTANGLE_INTERESTAREA	.	.	.	.	.	.	.	.	.	.	.	.	.	.	474	0	.	.
zjl	zjl.edf	RIGHT	4329.00	4546.50	403	99	0.0230	68	7	1	2365	1	909.70	399.80	1	99	2599	0.1000	2	2365	12.58	-1.31	2364	2070	0.1000	2	1	31	.	1	RECTANGLE_INTERESTAREA	31	1	2569	889.30	389.60	99	2599	0.1000	2	2365	1.06	173.31	2568	2433	816	0	4589.00	4504.00
zjl	zjl.edf	RIGHT	2772.00	4714.00	402	713	0.2252	713	4	1	1141	1	530.80	375.70	1	713	1853	0.0769	1	1141	4.81	-19.14	1140	1105	0.0769	1	0	0	.	1	RECTANGLE_INTERESTAREA	713	1	1141	530.80	375.70	713	1853	0.0769	1	1141	4.81	-19.14	1140	1105	474	1	4714.00	4714.00
zjl	zjl.edf	RIGHT	2736.00	.	402	0	0.0000	.	.	.	.	.	.	.	.	.	.	.	.	.	.	.	.	.	0.0000	0	0	0	.	1	RECTANGLE_INTERESTAREA	.	.	.	.	.	.	.	.	.	.	.	.	.	.	836	0	.	.
zjl	zjl.edf	RIGHT	2628.00	4359.00	402	475	0.1103	273	7	1	2337	1	507.80	393.70	1	475	2825	0.1176	2	2337	3.59	-6.38	2336	2308	0.1176	2	1	202	.	1	RECTANGLE_INTERESTAREA	202	1	2624	530.80	400.50	475	2825	0.1176	2	2337	0.95	-22.70	2623	2610	476	1	4427.00	4291.00
zjl	zjl.edf	RIGHT	2775.00	4117.00	403	261	0.0606	261	10	3	3092	2	880.30	399.00	1	261	3352	0.0588	1	3092	2.04	-17.01	3091	3068	0.0588	1	1	202	.	1	RECTANGLE_INTERESTAREA	261	1	3092	880.30	399.00	261	3352	0.0588	1	3092	2.04	-17.01	3091	3068	837	1	4117.00	4117.00
zjl	zjl.edf	RIGHT	2775.00	.	403	0	0.0000	.	.	.	.	.	.	.	.	.	.	.	.	.	.	.	.	.	0.0000	0	0	0	.	1	RECTANGLE_INTERESTAREA	.	.	.	.	.	.	.	.	.	.	.	.	.	.	475	0	.	.
zjl	zjl.edf	RIGHT	2736.00	.	402	0	0.0000	.	.	.	.	.	.	.	.	.	.	.	.	.	.	.	.	.	0.0000	0	0	0	.	1	RECTANGLE_INTERESTAREA	.	.	.	.	.	.	.	.	.	.	.	.	.	.	836	0	.	.
zjl	zjl.edf	RIGHT	2812.00	.	403	0	0.0000	.	.	.	.	.	.	.	.	.	.	.	.	.	.	.	.	.	0.0000	0	0	0	.	1	RECTANGLE_INTERESTAREA	.	.	.	.	.	.	.	.	.	.	.	.	.	.	474	0	.	.
zjl	zjl.edf	RIGHT	2738.00	.	403	0	0.0000	.	.	.	.	.	.	.	.	.	.	.	.	.	.	.	.	.	0.0000	0	0	0	.	1	RECTANGLE_INTERESTAREA	.	.	.	.	.	.	.	.	.	.	.	.	.	.	837	0	.	.
zjl	zjl.edf	RIGHT	2628.00	4267.00	402	519	0.1852	519	5	1	1404	1	542.90	380.30	1	519	1922	0.0833	1	1404	0.46	-29.39	1403	1396	0.0833	1	0	0	.	1	RECTANGLE_INTERESTAREA	519	1	1404	542.90	380.30	519	1922	0.0833	1	1404	0.46	-29.39	1403	1396	476	1	4267.00	4267.00
zjl	zjl.edf	RIGHT	2812.00	.	403	0	0.0000	.	.	.	.	.	.	.	.	.	.	.	.	.	.	.	.	.	0.0000	0	0	0	.	1	RECTANGLE_INTERESTAREA	.	.	.	.	.	.	.	.	.	.	.	.	.	.	836	0	.	.
zjl	zjl.edf	RIGHT	2628.00	4262.00	402	412	0.0754	183	9	1	1274	1	519.30	382.90	1	274	1666	0.0667	2	1274	1.65	-22.03	1273	1254	0.1000	3	1	91	.	1	RECTANGLE_INTERESTAREA	138	2	2134	548.30	378.20	138	2271	0.0333	1	2134	2.66	15.11	2133	2110	476	1	4372.00	4078.00
zjl	zjl.edf	RIGHT	2628.00	.	402	0	0.0000	.	.	.	.	.	.	.	.	.	.	.	.	.	.	.	.	.	0.0000	0	1	91	.	1	RECTANGLE_INTERESTAREA	.	.	.	.	.	.	.	.	.	.	.	.	.	.	838	0	.	.
zjl	zjl.edf	RIGHT	4292.00	.	403	0	0.0000	.	.	.	.	.	.	.	.	.	.	.	.	.	.	.	.	.	0.0000	0	0	0	.	1	RECTANGLE_INTERESTAREA	.	.	.	.	.	.	.	.	.	.	.	.	.	.	454	0	.	.
zjl	zjl.edf	RIGHT	2772.00	.	402	0	0.0000	.	.	.	.	.	.	.	.	.	.	.	.	.	.	.	.	.	0.0000	0	0	0	.	1	RECTANGLE_INTERESTAREA	.	.	.	.	.	.	.	.	.	.	.	.	.	.	836	0	.	.
zjl	zjl.edf	RIGHT	2772.00	4322.50	402	159	0.0747	100	7	1	1494	1	524.80	381.90	1	159	1661	0.1429	2	1494	3.57	7.47	1493	1465	0.1429	2	1	59	.	1	RECTANGLE_INTERESTAREA	59	1	1603	508.50	395.00	159	1661	0.1429	2	1494	0.82	-123.74	1602	1594	474	1	4323.00	4322.00
zjl	zjl.edf	RIGHT	2700.00	.	402	0	0.0000	.	.	.	.	.	.	.	.	.	.	.	.	.	.	.	.	.	0.0000	0	1	59	.	1	RECTANGLE_INTERESTAREA	.	.	.	.	.	.	.	.	.	.	.	.	.	.	837	0	.	.
zjl	zjl.edf	RIGHT	2812.00	4407.50	403	506	0.1510	330	12	1	2394	1	538.30	397.60	1	506	2913	0.1176	2	2394	1.76	-26.95	2393	2373	0.1176	2	1	176	.	1	RECTANGLE_INTERESTAREA	176	1	2738	512.50	375.50	506	2913	0.1176	2	2394	0.70	160.63	2737	2724	474	1	4439.00	4376.00
zjl	zjl.edf	RIGHT	4140.00	.	402	0	0.0000	.	.	.	.	.	.	.	.	.	.	.	.	.	.	.	.	.	0.0000	0	1	176	.	1	RECTANGLE_INTERESTAREA	.	.	.	.	.	.	.	.	.	.	.	.	.	.	817	0	.	.
zjl	zjl.edf	RIGHT	2812.00	.	403	0	0.0000	.	.	.	.	.	.	.	.	.	.	.	.	.	.	.	.	.	0.0000	0	0	0	.	1	RECTANGLE_INTERESTAREA	.	.	.	.	.	.	.	.	.	.	.	.	.	.	474	0	.	.
zjl	zjl.edf	RIGHT	2736.00	.	402	0	0.0000	.	.	.	.	.	.	.	.	.	.	.	.	.	.	.	.	.	0.0000	0	0	0	.	1	RECTANGLE_INTERESTAREA	.	.	.	.	.	.	.	.	.	.	.	.	.	.	836	0	.	.
zjl	zjl.edf	RIGHT	4292.00	.	403	0	0.0000	.	.	.	.	.	.	.	.	.	.	.	.	.	.	.	.	.	0.0000	0	0	0	.	1	RECTANGLE_INTERESTAREA	.	.	.	.	.	.	.	.	.	.	.	.	.	.	454	0	.	.
zjl	zjl.edf	RIGHT	2736.00	.	402	0	0.0000	.	.	.	.	.	.	.	.	.	.	.	.	.	.	.	.	.	0.0000	0	0	0	.	1	RECTANGLE_INTERESTAREA	.	.	.	.	.	.	.	.	.	.	.	.	.	.	836	0	.	.
zjl	zjl.edf	RIGHT	2812.00	4204.00	403	441	0.1482	441	7	1	1864	1	525.40	396.50	1	441	2304	0.0833	1	1864	0.37	13.29	1863	1856	0.0833	1	0	0	.	1	RECTANGLE_INTERESTAREA	441	1	1864	525.40	396.50	441	2304	0.0833	1	1864	0.37	13.29	1863	1856	474	1	4204.00	4204.00
zjl	zjl.edf	RIGHT	2660.00	4388.00	402	189	0.0635	189	11	3	3064	2	859.70	398.40	1	189	3252	0.0833	1	3064	1.33	-9.06	3063	3045	0.0833	1	0	0	.	1	RECTANGLE_INTERESTAREA	189	1	3064	859.70	398.40	189	3252	0.0833	1	3064	1.33	-9.06	3063	3045	836	1	4388.00	4388.00
zjl	zjl.edf	RIGHT	4329.00	.	403	0	0.0000	.	.	.	.	.	.	.	.	.	.	.	.	.	.	.	.	.	0.0000	0	0	0	.	1	RECTANGLE_INTERESTAREA	.	.	.	.	.	.	.	.	.	.	.	.	.	.	454	0	.	.
zjl	zjl.edf	RIGHT	2625.00	.	402	0	0.0000	.	.	.	.	.	.	.	.	.	.	.	.	.	.	.	.	.	0.0000	0	0	0	.	1	RECTANGLE_INTERESTAREA	.	.	.	.	.	.	.	.	.	.	.	.	.	.	837	0	.	.
zjl	zjl.edf	RIGHT	2628.00	.	402	0	0.0000	.	.	.	.	.	.	.	.	.	.	.	.	.	.	.	.	.	0.0000	0	0	0	.	1	RECTANGLE_INTERESTAREA	.	.	.	.	.	.	.	.	.	.	.	.	.	.	476	0	.	.
zjl	zjl.edf	RIGHT	4176.00	.	402	0	0.0000	.	.	.	.	.	.	.	.	.	.	.	.	.	.	.	.	.	0.0000	0	0	0	.	1	RECTANGLE_INTERESTAREA	.	.	.	.	.	.	.	.	.	.	.	.	.	.	816	0	.	.
zjl	zjl.edf	RIGHT	1296.00	4202.00	402	429	0.0733	429	4	1	1339	1	526.70	386.00	1	429	1767	0.0357	1	1339	2.53	-30.76	1338	1314	0.0357	1	0	0	.	1	RECTANGLE_INTERESTAREA	429	1	1339	526.70	386.00	429	1767	0.0357	1	1339	2.53	-30.76	1338	1314	494	1	4202.00	4202.00
zjl	zjl.edf	RIGHT	2736.00	4293.00	402	472	0.0806	472	22	3	5911	2	846.80	399.60	1	472	6382	0.0357	1	5911	1.74	-17.25	5910	5886	0.0357	1	0	0	.	1	RECTANGLE_INTERESTAREA	472	1	5911	846.80	399.60	472	6382	0.0357	1	5911	1.74	-17.25	5910	5886	836	1	4293.00	4293.00
zjl	zjl.edf	RIGHT	2628.00	3852.50	402	465	0.0833	67	5	1	1018	1	530.50	382.20	1	465	1499	0.0870	2	1018	1.79	175.95	1017	995	0.0870	2	2	636	.	1	RECTANGLE_INTERESTAREA	398	1	1102	497.50	401.30	465	1499	0.0870	2	1018	1.11	-134.57	1101	1085	476	1	3940.00	3765.00
zjl	zjl.edf	RIGHT	2701.00	4145.50	403	889	0.1593	651	10	3	1773	2	878.50	400.50	1	889	2670	0.0870	2	1773	4.33	3.28	1772	1727	0.0870	2	2	636	.	1	RECTANGLE_INTERESTAREA	238	1	2433	851.30	397.20	889	2670	0.0870	2	1773	0.41	167.13	2432	2424	838	1	4230.00	4061.00
zjl	zjl.edf	RIGHT	3996.00	4254.00	402	42	0.0143	42	3	1	616	1	457.30	384.70	1	42	657	0.0625	1	616	9.87	-1.32	615	550	0.0625	1	0	0	.	1	RECTANGLE_INTERESTAREA	42	1	616	457.30	384.70	42	657	0.0625	1	616	9.87	-1.32	615	550	457	1	4254.00	4254.00
zjl	zjl.edf	RIGHT	2736.00	.	402	0	0.0000	.	.	.	.	.	.	.	.	.	.	.	.	.	.	.	.	.	0.0000	0	0	0	.	1	RECTANGLE_INTERESTAREA	.	.	.	.	.	.	.	.	.	.	.	.	.	.	836	0	.	.
zjl	zjl.edf	RIGHT	4292.00	.	403	0	0.0000	.	.	.	.	.	.	.	.	.	.	.	.	.	.	.	.	.	0.0000	0	0	0	.	1	RECTANGLE_INTERESTAREA	.	.	.	.	.	.	.	.	.	.	.	.	.	.	454	0	.	.
zjl	zjl.edf	RIGHT	4140.00	.	402	0	0.0000	.	.	.	.	.	.	.	.	.	.	.	.	.	.	.	.	.	0.0000	0	0	0	.	1	RECTANGLE_INTERESTAREA	.	.	.	.	.	.	.	.	.	.	.	.	.	.	817	0	.	.
zjl	zjl.edf	RIGHT	2736.00	.	402	0	0.0000	.	.	.	.	.	.	.	.	.	.	.	.	.	.	.	.	.	0.0000	0	0	0	.	1	RECTANGLE_INTERESTAREA	.	.	.	.	.	.	.	.	.	.	.	.	.	.	474	0	.	.
zjl	zjl.edf	RIGHT	2556.00	.	402	0	0.0000	.	.	.	.	.	.	.	.	.	.	.	.	.	.	.	.	.	0.0000	0	0	0	.	1	RECTANGLE_INTERESTAREA	.	.	.	.	.	.	.	.	.	.	.	.	.	.	839	0	.	.
zjl	zjl.edf	RIGHT	1260.00	4533.00	402	113	0.0498	113	3	1	942	1	519.70	370.20	1	113	1054	0.0714	1	942	1.50	-170.74	941	922	0.0714	1	0	0	.	1	RECTANGLE_INTERESTAREA	113	1	942	519.70	370.20	113	1054	0.0714	1	942	1.50	-170.74	941	922	494	1	4533.00	4533.00
zjl	zjl.edf	RIGHT	2700.00	.	402	0	0.0000	.	.	.	.	.	.	.	.	.	.	.	.	.	.	.	.	.	0.0000	0	0	0	.	1	RECTANGLE_INTERESTAREA	.	.	.	.	.	.	.	.	.	.	.	.	.	.	837	0	.	.
zjl	zjl.edf	RIGHT	2812.00	4192.00	403	61	0.0331	61	3	1	545	1	504.30	389.00	1	61	605	0.1111	1	545	11.08	-2.94	544	487	0.1111	1	0	0	.	1	RECTANGLE_INTERESTAREA	61	1	545	504.30	389.00	61	605	0.1111	1	545	11.08	-2.94	544	487	474	1	4192.00	4192.00
zjl	zjl.edf	RIGHT	3990.00	.	402	0	0.0000	.	.	.	.	.	.	.	.	.	.	.	.	.	.	.	.	.	0.0000	0	0	0	.	1	RECTANGLE_INTERESTAREA	.	.	.	.	.	.	.	.	.	.	.	.	.	.	817	0	.	.
zjl	zjl.edf	RIGHT	2628.00	4158.00	402	82	0.0382	82	6	1	834	1	521.60	397.60	1	82	915	0.0714	1	834	4.21	6.43	833	771	0.0714	1	0	0	.	1	RECTANGLE_INTERESTAREA	82	1	834	521.60	397.60	82	915	0.0714	1	834	4.21	6.43	833	771	476	1	4158.00	4158.00
zjl	zjl.edf	RIGHT	4176.00	.	402	0	0.0000	.	.	.	.	.	.	.	.	.	.	.	.	.	.	.	.	.	0.0000	0	0	0	.	1	RECTANGLE_INTERESTAREA	.	.	.	.	.	.	.	.	.	.	.	.	.	.	816	0	.	.
zjl	zjl.edf	RIGHT	2701.00	3961.00	403	631	0.2709	215	4	1	831	1	478.90	382.20	1	631	1474	0.1429	2	831	1.88	1.43	830	810	0.1429	2	1	416	.	1	RECTANGLE_INTERESTAREA	416	1	1059	510.00	395.30	631	1474	0.1429	2	831	0.84	-9.64	1058	1046	476	1	3971.00	3951.00
zjl	zjl.edf	RIGHT	4292.00	.	403	0	0.0000	.	.	.	.	.	.	.	.	.	.	.	.	.	.	.	.	.	0.0000	0	1	416	.	1	RECTANGLE_INTERESTAREA	.	.	.	.	.	.	.	.	.	.	.	.	.	.	816	0	.	.
zjl	zjl.edf	RIGHT	2628.00	4490.50	402	145	0.0939	122	4	1	595	1	479.00	374.90	1	145	772	0.2222	2	595	9.07	3.66	594	547	0.2222	2	1	23	.	1	RECTANGLE_INTERESTAREA	23	1	750	524.80	375.40	145	772	0.2222	2	595	1.51	-9.25	749	717	476	1	4491.00	4490.00
zjl	zjl.edf	RIGHT	2555.00	.	402	0	0.0000	.	.	.	.	.	.	.	.	.	.	.	.	.	.	.	.	.	0.0000	0	1	23	.	1	RECTANGLE_INTERESTAREA	.	.	.	.	.	.	.	.	.	.	.	.	.	.	838	0	.	.
zjl	zjl.edf	RIGHT	2772.00	.	402	0	0.0000	.	.	.	.	.	.	.	.	.	.	.	.	.	.	.	.	.	0.0000	0	0	0	.	1	RECTANGLE_INTERESTAREA	.	.	.	.	.	.	.	.	.	.	.	.	.	.	474	0	.	.
zjl	zjl.edf	RIGHT	2849.00	.	403	0	0.0000	.	.	.	.	.	.	.	.	.	.	.	.	.	.	.	.	.	0.0000	0	0	0	.	1	RECTANGLE_INTERESTAREA	.	.	.	.	.	.	.	.	.	.	.	.	.	.	836	0	.	.
zjl	zjl.edf	RIGHT	4329.00	3802.14	403	1474	0.3348	290	5	1	706	1	476.10	396.80	1	573	1293	0.1000	2	706	4.89	-1.79	705	666	0.3500	7	4	748	.	1	RECTANGLE_INTERESTAREA	126	3	3094	461.00	379.00	349	3219	0.1000	2	2851	1.41	175.19	3093	3074	454	1	4058.00	3678.00
zjl	zjl.edf	RIGHT	2812.00	.	403	0	0.0000	.	.	.	.	.	.	.	.	.	.	.	.	.	.	.	.	.	0.0000	0	4	748	.	1	RECTANGLE_INTERESTAREA	.	.	.	.	.	.	.	.	.	.	.	.	.	.	836	0	.	.
zjl	zjl.edf	RIGHT	2700.00	4185.00	402	769	0.1781	302	4	1	839	1	477.50	398.70	1	601	1452	0.1176	2	839	12.41	-1.75	838	777	0.1765	3	2	662	.	1	RECTANGLE_INTERESTAREA	168	2	1649	537.30	396.30	168	1816	0.0588	1	1649	3.10	-8.45	1648	1623	475	1	4255.00	4117.00
zjl	zjl.edf	RIGHT	4068.00	4081.50	402	532	0.1232	169	9	5	2247	2	826.10	379.00	1	532	2811	0.1176	2	2247	4.32	10.26	2246	2214	0.1176	2	2	662	.	1	RECTANGLE_INTERESTAREA	363	1	2449	872.20	383.50	532	2811	0.1176	2	2247	1.50	-18.54	2448	2416	818	1	4110.00	4053.00
zjl	zjl.edf	RIGHT	2700.00	3505.00	402	429	0.2089	429	7	1	959	1	481.90	388.50	1	429	1387	0.0909	1	959	2.21	-137.81	958	904	0.0909	1	0	0	.	1	RECTANGLE_INTERESTAREA	429	1	959	481.90	388.50	429	1387	0.0909	1	959	2.21	-137.81	958	904	475	1	3505.00	3505.00
zjl	zjl.edf	RIGHT	2555.00	3620.00	402	252	0.1227	252	10	3	1551	2	846.50	397.80	1	252	1802	0.0909	1	1551	10.03	-2.72	1550	1503	0.0909	1	0	0	.	1	RECTANGLE_INTERESTAREA	252	1	1551	846.50	397.80	252	1802	0.0909	1	1551	10.03	-2.72	1550	1503	838	1	3620.00	3620.00
zjl	zjl.edf	RIGHT	2775.00	3670.00	403	151	0.0343	151	6	1	2215	1	525.90	392.50	1	151	2365	0.0625	1	2215	1.18	5.17	2214	2199	0.0625	1	0	0	.	1	RECTANGLE_INTERESTAREA	151	1	2215	525.90	392.50	151	2365	0.0625	1	2215	1.18	5.17	2214	2199	475	1	3670.00	3670.00
zjl	zjl.edf	RIGHT	2775.00	.	403	0	0.0000	.	.	.	.	.	.	.	.	.	.	.	.	.	.	.	.	.	0.0000	0	0	0	.	1	RECTANGLE_INTERESTAREA	.	.	.	.	.	.	.	.	.	.	.	.	.	.	837	0	.	.
zjl	zjl.edf	RIGHT	2736.00	.	402	0	0.0000	.	.	.	.	.	.	.	.	.	.	.	.	.	.	.	.	.	0.0000	0	0	0	.	1	RECTANGLE_INTERESTAREA	.	.	.	.	.	.	.	.	.	.	.	.	.	.	474	0	.	.
zjl	zjl.edf	RIGHT	2556.00	.	402	0	0.0000	.	.	.	.	.	.	.	.	.	.	.	.	.	.	.	.	.	0.0000	0	0	0	.	1	RECTANGLE_INTERESTAREA	.	.	.	.	.	.	.	.	.	.	.	.	.	.	839	0	.	.
zjl	zjl.edf	RIGHT	2628.00	3909.50	402	162	0.0733	127	4	1	802	1	490.00	369.90	1	127	928	0.0833	1	802	1.40	-122.49	801	785	0.1667	2	0	0	.	1	RECTANGLE_INTERESTAREA	35	2	1501	504.40	389.70	35	1535	0.0833	1	1501	12.07	-14.51	1500	1176	476	1	4013.00	3806.00
zjl	zjl.edf	RIGHT	2736.00	.	402	0	0.0000	.	.	.	.	.	.	.	.	.	.	.	.	.	.	.	.	.	0.0000	0	0	0	.	1	RECTANGLE_INTERESTAREA	.	.	.	.	.	.	.	.	.	.	.	.	.	.	836	0	.	.
zjl	zjl.edf	RIGHT	4068.00	4002.67	402	1173	0.3097	484	6	1	1518	1	490.80	387.70	1	1173	3333	0.3750	6	1518	1.06	-133.00	1517	1488	0.3750	6	5	689	.	1	RECTANGLE_INTERESTAREA	22	1	3312	551.30	372.70	1173	3333	0.3750	6	1518	0.03	-126.35	3311	3286	456	1	4026.00	3953.00
zjl	zjl.edf	RIGHT	2736.00	.	402	0	0.0000	.	.	.	.	.	.	.	.	.	.	.	.	.	.	.	.	.	0.0000	0	5	689	.	1	RECTANGLE_INTERESTAREA	.	.	.	.	.	.	.	.	.	.	.	.	.	.	836	0	.	.
zjl	zjl.edf	RIGHT	2812.00	4202.50	403	354	0.0532	187	18	1	5896	1	508.30	402.10	1	187	6082	0.0385	1	5896	1.39	-9.89	5895	5878	0.0769	2	0	0	.	1	RECTANGLE_INTERESTAREA	167	2	6582	517.90	396.00	167	6748	0.0385	1	6582	1.74	-15.61	6581	6562	474	1	4226.00	4179.00
zjl	zjl.edf	RIGHT	4292.00	.	403	0	0.0000	.	.	.	.	.	.	.	.	.	.	.	.	.	.	.	.	.	0.0000	0	0	0	.	1	RECTANGLE_INTERESTAREA	.	.	.	.	.	.	.	.	.	.	.	.	.	.	816	0	.	.
zjl	zjl.edf	RIGHT	2625.00	4431.00	402	715	0.4328	24	4	1	691	1	547.00	385.80	1	715	1411	0.2000	2	691	12.13	-2.42	690	596	0.2000	2	1	691	.	1	RECTANGLE_INTERESTAREA	691	1	721	531.40	384.70	715	1411	0.2000	2	691	0.48	-155.31	720	715	475	1	4548.00	4314.00
zjl	zjl.edf	RIGHT	2772.00	.	402	0	0.0000	.	.	.	.	.	.	.	.	.	.	.	.	.	.	.	.	.	0.0000	0	1	691	.	1	RECTANGLE_INTERESTAREA	.	.	.	.	.	.	.	.	.	.	.	.	.	.	836	0	.	.
zjl	zjl.edf	RIGHT	2812.00	4223.00	403	1157	0.3217	89	4	1	1063	1	518.40	369.30	1	844	1931	0.2000	3	1063	1.85	-176.51	1062	1041	0.2667	4	2	755	.	1	RECTANGLE_INTERESTAREA	313	2	2793	498.10	389.90	313	3105	0.0667	1	2793	2.83	12.88	2792	2752	474	1	4283.00	4156.00
zjl	zjl.edf	RIGHT	2628.00	4079.50	402	239	0.0665	84	11	5	3369	2	856.00	385.00	1	84	3452	0.0667	1	3369	8.45	3.68	3368	3324	0.1333	2	2	755	.	1	RECTANGLE_INTERESTAREA	155	2	3586	890.50	367.20	155	3740	0.0667	1	3586	3.22	26.50	3585	3565	838	1	4128.00	4031.00
zjl	zjl.edf	RIGHT	2736.00	4057.00	402	492	0.2144	492	8	1	1248	1	549.20	376.90	1	492	1739	0.0833	1	1248	1.20	84.06	1247	1205	0.0833	1	0	0	.	1	RECTANGLE_INTERESTAREA	492	1	1248	549.20	376.90	492	1739	0.0833	1	1248	1.20	84.06	1247	1205	474	1	4057.00	4057.00
zjl	zjl.edf	RIGHT	2775.00	.	403	0	0.0000	.	.	.	.	.	.	.	.	.	.	.	.	.	.	.	.	.	0.0000	0	0	0	.	1	RECTANGLE_INTERESTAREA	.	.	.	.	.	.	.	.	.	.	.	.	.	.	837	0	.	.
zjl	zjl.edf	RIGHT	2625.00	3975.00	402	649	0.2559	498	5	1	894	1	482.80	394.80	1	649	1563	0.2222	2	894	1.83	-9.33	893	873	0.2222	2	1	151	.	1	RECTANGLE_INTERESTAREA	151	1	1413	536.90	399.10	649	1563	0.2222	2	894	1.83	-11.58	1412	1392	475	1	4007.00	3943.00
zjl	zjl.edf	RIGHT	2700.00	.	402	0	0.0000	.	.	.	.	.	.	.	.	.	.	.	.	.	.	.	.	.	0.0000	0	1	151	.	1	RECTANGLE_INTERESTAREA	.	.	.	.	.	.	.	.	.	.	.	.	.	.	837	0	.	.
zjl	zjl.edf	RIGHT	2812.00	3560.00	403	78	0.0288	78	5	1	1705	1	533.40	400.40	1	78	1782	0.0833	1	1705	2.34	2.64	1704	1679	0.0833	1	0	0	.	1	RECTANGLE_INTERESTAREA	78	1	1705	533.40	400.40	78	1782	0.0833	1	1705	2.34	2.64	1704	1679	474	1	3560.00	3560.00
zjl	zjl.edf	RIGHT	4218.00	.	403	0	0.0000	.	.	.	.	.	.	.	.	.	.	.	.	.	.	.	.	.	0.0000	0	0	0	.	1	RECTANGLE_INTERESTAREA	.	.	.	.	.	.	.	.	.	.	.	.	.	.	817	0	.	.
zjl	zjl.edf	RIGHT	2812.00	3577.00	403	776	0.2796	449	2	1	643	1	502.30	389.90	1	618	1272	0.1538	2	643	12.65	-4.37	642	572	0.2308	3	1	169	.	1	RECTANGLE_INTERESTAREA	158	2	1548	542.80	390.20	158	1705	0.0769	1	1548	2.52	-4.69	1547	1523	474	1	3601.00	3543.00
zjl	zjl.edf	RIGHT	4292.00	.	403	0	0.0000	.	.	.	.	.	.	.	.	.	.	.	.	.	.	.	.	.	0.0000	0	1	169	.	1	RECTANGLE_INTERESTAREA	.	.	.	.	.	.	.	.	.	.	.	.	.	.	816	0	.	.
zjl	zjl.edf	RIGHT	4176.00	3809.50	402	889	0.2901	215	4	1	861	1	548.30	367.40	1	889	1805	0.2500	4	861	10.23	-12.31	860	773	0.2500	4	3	674	.	1	RECTANGLE_INTERESTAREA	185	1	1621	548.40	388.20	889	1805	0.2500	4	861	2.17	-2.87	1620	1599	454	1	3916.00	3701.00
zjl	zjl.edf	RIGHT	2772.00	.	402	0	0.0000	.	.	.	.	.	.	.	.	.	.	.	.	.	.	.	.	.	0.0000	0	3	674	.	1	RECTANGLE_INTERESTAREA	.	.	.	.	.	.	.	.	.	.	.	.	.	.	836	0	.	.
zjl	zjl.edf	RIGHT	4292.00	.	403	0	0.0000	.	.	.	.	.	.	.	.	.	.	.	.	.	.	.	.	.	0.0000	0	0	0	.	1	RECTANGLE_INTERESTAREA	.	.	.	.	.	.	.	.	.	.	.	.	.	.	454	0	.	.
zjl	zjl.edf	RIGHT	3996.00	.	402	0	0.0000	.	.	.	.	.	.	.	.	.	.	.	.	.	.	.	.	.	0.0000	0	0	0	.	1	RECTANGLE_INTERESTAREA	.	.	.	.	.	.	.	.	.	.	.	.	.	.	819	0	.	.
zjl	zjl.edf	RIGHT	2812.00	4113.33	403	1127	0.2323	757	4	1	815	1	492.50	367.10	1	757	1571	0.0476	1	815	0.51	172.90	814	804	0.1429	3	1	482	.	1	RECTANGLE_INTERESTAREA	67	3	2483	545.00	375.30	67	2549	0.0476	1	2483	0.41	-125.71	2482	2476	474	1	4165.00	4074.00
zjl	zjl.edf	RIGHT	2664.00	3726.00	402	1150	0.2371	166	14	7	3613	2	878.70	369.70	1	166	3778	0.0476	1	3613	1.77	15.46	3612	3588	0.1429	3	1	482	.	1	RECTANGLE_INTERESTAREA	482	2	5782	865.30	394.80	984	6263	0.0952	2	5273	0.34	16.32	5781	5775	837	1	3796.00	3672.00
zjl	zjl.edf	RIGHT	4292.00	3348.33	403	628	0.3201	296	5	1	897	1	519.40	377.50	1	628	1568	0.2727	3	897	2.42	179.92	896	873	0.2727	3	2	332	.	1	RECTANGLE_INTERESTAREA	80	1	1489	556.40	382.10	628	1568	0.2727	3	897	2.66	-2.88	1488	1464	454	1	3372.00	3318.00
zjl	zjl.edf	RIGHT	4292.00	3455.00	403	316	0.1611	316	11	3	2187	2	818.70	402.00	1	316	2502	0.0909	1	2187	0.19	-6.15	2186	2080	0.0909	1	2	332	.	1	RECTANGLE_INTERESTAREA	316	1	2187	818.70	402.00	316	2502	0.0909	1	2187	0.19	-6.15	2186	2080	816	1	3455.00	3455.00
zjl	zjl.edf	RIGHT	3996.00	3525.33	402	1728	0.5472	319	5	1	838	1	524.50	400.90	1	1193	2049	0.2000	2	838	0.58	109.82	837	825	0.3000	3	1	874	.	1	RECTANGLE_INTERESTAREA	535	2	2317	494.20	386.60	535	2851	0.1000	1	2317	2.84	170.80	2316	2289	457	1	3581.00	3461.00
zjl	zjl.edf	RIGHT	2701.00	.	403	0	0.0000	.	.	.	.	.	.	.	.	.	.	.	.	.	.	.	.	.	0.0000	0	1	874	.	1	RECTANGLE_INTERESTAREA	.	.	.	.	.	.	.	.	.	.	.	.	.	.	838	0	.	.
zjl	zjl.edf	RIGHT	2664.00	3452.00	402	630	0.2265	630	5	1	605	1	507.50	391.60	1	630	1234	0.0833	1	605	1.91	-136.25	604	586	0.0833	1	0	0	.	1	RECTANGLE_INTERESTAREA	630	1	605	507.50	391.60	630	1234	0.0833	1	605	1.91	-136.25	604	586	475	1	3452.00	3452.00
zjl	zjl.edf	RIGHT	2738.00	.	403	0	0.0000	.	.	.	.	.	.	.	.	.	.	.	.	.	.	.	.	.	0.0000	0	0	0	.	1	RECTANGLE_INTERESTAREA	.	.	.	.	.	.	.	.	.	.	.	.	.	.	837	0	.	.
zjl	zjl.edf	RIGHT	2812.00	3468.25	403	1003	0.2597	227	5	1	874	1	505.50	395.10	1	381	1267	0.0870	2	874	1.78	-165.05	873	853	0.1739	4	3	975	.	1	RECTANGLE_INTERESTAREA	165	2	2123	522.50	367.40	622	2287	0.0870	2	1652	0.82	7.42	2122	2109	474	1	3697.00	3188.00
zjl	zjl.edf	RIGHT	2738.00	3743.50	403	886	0.2294	40	12	5	2564	2	852.80	402.20	1	40	2603	0.0435	1	2564	1.78	-3.52	2563	2542	0.1739	4	3	975	.	1	RECTANGLE_INTERESTAREA	144	3	5143	879.40	400.30	144	5286	0.0435	1	5143	0.14	-166.23	5142	5120	837	1	3995.00	3098.00
zjl	zjl.edf	RIGHT	2812.00	.	403	0	0.0000	.	.	.	.	.	.	.	.	.	.	.	.	.	.	.	.	.	0.0000	0	0	0	.	1	RECTANGLE_INTERESTAREA	.	.	.	.	.	.	.	.	.	.	.	.	.	.	474	0	.	.
zjl	zjl.edf	RIGHT	2627.00	.	403	0	0.0000	.	.	.	.	.	.	.	.	.	.	.	.	.	.	.	.	.	0.0000	0	0	0	.	1	RECTANGLE_INTERESTAREA	.	.	.	.	.	.	.	.	.	.	.	.	.	.	839	0	.	.
zjl	zjl.edf	RIGHT	2775.00	.	403	0	0.0000	.	.	.	.	.	.	.	.	.	.	.	.	.	.	.	.	.	0.0000	0	1	312	.	1	RECTANGLE_INTERESTAREA	.	.	.	.	.	.	.	.	.	.	.	.	.	.	475	0	.	.
zjl	zjl.edf	RIGHT	2736.00	3989.50	402	344	0.1325	32	10	1	2937	1	907.30	390.00	1	344	3409	0.1818	2	2937	3.32	21.79	2936	2870	0.1818	2	1	312	.	1	RECTANGLE_INTERESTAREA	312	1	3098	879.70	400.90	344	3409	0.1818	2	2937	1.01	-174.31	3097	2969	836	0	4002.00	3977.00
zjl	zjl.edf	RIGHT	2736.00	.	402	0	0.0000	.	.	.	.	.	.	.	.	.	.	.	.	.	.	.	.	.	0.0000	0	0	0	.	1	RECTANGLE_INTERESTAREA	.	.	.	.	.	.	.	.	.	.	.	.	.	.	474	0	.	.
zjl	zjl.edf	RIGHT	4181.00	.	403	0	0.0000	.	.	.	.	.	.	.	.	.	.	.	.	.	.	.	.	.	0.0000	0	0	0	.	1	RECTANGLE_INTERESTAREA	.	.	.	.	.	.	.	.	.	.	.	.	.	.	818	0	.	.
zjl	zjl.edf	RIGHT	2738.00	3725.67	403	858	0.1270	320	17	1	4307	1	496.00	375.70	1	858	5190	0.0811	3	4307	0.21	-75.69	4306	4301	0.0811	3	2	538	.	1	RECTANGLE_INTERESTAREA	366	1	4825	515.70	383.00	858	5190	0.0811	3	4307	1.09	0.37	4824	4809	475	1	3744.00	3706.00
zjl	zjl.edf	RIGHT	2812.00	.	403	0	0.0000	.	.	.	.	.	.	.	.	.	.	.	.	.	.	.	.	.	0.0000	0	2	538	.	1	RECTANGLE_INTERESTAREA	.	.	.	.	.	.	.	.	.	.	.	.	.	.	836	0	.	.
zjl	zjl.edf	RIGHT	4292.00	.	403	0	0.0000	.	.	.	.	.	.	.	.	.	.	.	.	.	.	.	.	.	0.0000	0	0	0	.	1	RECTANGLE_INTERESTAREA	.	.	.	.	.	.	.	.	.	.	.	.	.	.	454	0	.	.
zjl	zjl.edf	RIGHT	4033.00	.	403	0	0.0000	.	.	.	.	.	.	.	.	.	.	.	.	.	.	.	.	.	0.0000	0	0	0	.	1	RECTANGLE_INTERESTAREA	.	.	.	.	.	.	.	.	.	.	.	.	.	.	820	0	.	.
zjl	zjl.edf	RIGHT	4292.00	3444.00	403	467	0.3021	210	5	1	1240	1	508.30	395.60	1	467	1724	0.2500	2	1240	6.19	-141.31	1239	1206	0.2500	2	1	257	.	1	RECTANGLE_INTERESTAREA	257	1	1468	479.40	392.10	467	1724	0.2500	2	1240	0.86	-178.13	1467	1450	454	1	3500.00	3388.00
zjl	zjl.edf	RIGHT	4292.00	.	403	0	0.0000	.	.	.	.	.	.	.	.	.	.	.	.	.	.	.	.	.	0.0000	0	1	257	.	1	RECTANGLE_INTERESTAREA	.	.	.	.	.	.	.	.	.	.	.	.	.	.	816	0	.	.
zjl	zjl.edf	RIGHT	2736.00	3457.00	402	112	0.0725	112	6	1	1897	1	497.80	401.60	1	112	2008	0.1000	1	1897	2.80	-144.96	1896	1837	0.1000	1	0	0	.	1	RECTANGLE_INTERESTAREA	112	1	1897	497.80	401.60	112	2008	0.1000	1	1897	2.80	-144.96	1896	1837	474	1	3457.00	3457.00
zjl	zjl.edf	RIGHT	2812.00	.	403	0	0.0000	.	.	.	.	.	.	.	.	.	.	.	.	.	.	.	.	.	0.0000	0	0	0	.	1	RECTANGLE_INTERESTAREA	.	.	.	.	.	.	.	.	.	.	.	.	.	.	836	0	.	.
zjl	zjl.edf	RIGHT	2849.00	3885.00	403	67	0.0254	67	4	1	913	1	546.90	396.80	1	67	979	0.0714	1	913	11.01	0.86	912	546	0.0714	1	0	0	.	1	RECTANGLE_INTERESTAREA	67	1	913	546.90	396.80	67	979	0.0714	1	913	11.01	0.86	912	546	474	1	3885.00	3885.00
zjl	zjl.edf	RIGHT	2700.00	.	402	0	0.0000	.	.	.	.	.	.	.	.	.	.	.	.	.	.	.	.	.	0.0000	0	0	0	.	1	RECTANGLE_INTERESTAREA	.	.	.	.	.	.	.	.	.	.	.	.	.	.	837	0	.	.
zjl	zjl.edf	RIGHT	2701.00	3660.00	403	382	0.1537	207	6	1	1684	1	478.20	370.90	1	382	2351	0.1429	2	1684	11.58	5.74	1683	1623	0.1429	2	2	248	.	1	RECTANGLE_INTERESTAREA	175	1	2177	541.00	389.10	382	2351	0.1429	2	1684	3.06	-54.61	2176	1891	476	1	3677.00	3643.00
zjl	zjl.edf	RIGHT	4176.00	3779.00	402	102	0.0410	29	11	3	2901	2	858.80	366.10	1	102	3032	0.1429	2	2901	0.36	-129.26	2900	2880	0.1429	2	2	248	.	1	RECTANGLE_INTERESTAREA	73	1	2960	858.50	373.80	102	3032	0.1429	2	2901	0.07	-92.65	2959	2930	816	1	3792.00	3766.00
zjl	zjl.edf	RIGHT	2812.00	.	403	0	0.0000	.	.	.	.	.	.	.	.	.	.	.	.	.	.	.	.	.	0.0000	0	1	86	.	1	RECTANGLE_INTERESTAREA	.	.	.	.	.	.	.	.	.	.	.	.	.	.	474	0	.	.
zjl	zjl.edf	RIGHT	2736.00	3882.50	402	110	0.0502	24	17	1	3948	1	894.80	386.80	1	110	4082	0.1053	2	3948	0.68	107.31	3947	3626	0.1053	2	1	86	.	1	RECTANGLE_INTERESTAREA	86	1	3997	893.40	387.70	110	4082	0.1053	2	3948	0.18	-122.61	3996	3972	836	0	3895.00	3870.00
zjl	zjl.edf	RIGHT	3996.00	3629.33	402	528	0.2181	126	7	1	2027	1	561.50	387.90	1	528	2582	0.2500	3	2027	2.29	-112.56	2026	1697	0.2500	3	2	402	.	1	RECTANGLE_INTERESTAREA	206	1	2377	555.20	367.80	528	2582	0.2500	3	2027	0.63	-9.04	2376	2366	457	1	3683.00	3583.00
zjl	zjl.edf	RIGHT	2849.00	.	403	0	0.0000	.	.	.	.	.	.	.	.	.	.	.	.	.	.	.	.	.	0.0000	0	2	402	.	1	RECTANGLE_INTERESTAREA	.	.	.	.	.	.	.	.	.	.	.	.	.	.	836	0	.	.
zjl	zjl.edf	RIGHT	2736.00	.	402	0	0.0000	.	.	.	.	.	.	.	.	.	.	.	.	.	.	.	.	.	0.0000	0	0	0	.	1	RECTANGLE_INTERESTAREA	.	.	.	.	.	.	.	.	.	.	.	.	.	.	474	0	.	.
zjl	zjl.edf	RIGHT	2736.00	.	402	0	0.0000	.	.	.	.	.	.	.	.	.	.	.	.	.	.	.	.	.	0.0000	0	0	0	.	1	RECTANGLE_INTERESTAREA	.	.	.	.	.	.	.	.	.	.	.	.	.	.	836	0	.	.
zjl	zjl.edf	RIGHT	2775.00	.	403	0	0.0000	.	.	.	.	.	.	.	.	.	.	.	.	.	.	.	.	.	0.0000	0	0	0	.	1	RECTANGLE_INTERESTAREA	.	.	.	.	.	.	.	.	.	.	.	.	.	.	475	0	.	.
zjl	zjl.edf	RIGHT	3990.00	3621.00	402	109	0.0519	60	9	1	2466	1	843.10	390.80	1	60	2525	0.0769	1	2466	9.58	-12.98	2465	2409	0.1538	2	0	0	.	1	RECTANGLE_INTERESTAREA	49	2	3007	915.10	376.70	49	3055	0.0769	1	3007	1.24	156.99	3006	2702	817	0	3681.00	3561.00
zjl	zjl.edf	RIGHT	2812.00	.	403	0	0.0000	.	.	.	.	.	.	.	.	.	.	.	.	.	.	.	.	.	0.0000	0	0	0	.	1	RECTANGLE_INTERESTAREA	.	.	.	.	.	.	.	.	.	.	.	.	.	.	474	0	.	.
zjl	zjl.edf	RIGHT	2849.00	.	403	0	0.0000	.	.	.	.	.	.	.	.	.	.	.	.	.	.	.	.	.	0.0000	0	0	0	.	1	RECTANGLE_INTERESTAREA	.	.	.	.	.	.	.	.	.	.	.	.	.	.	836	0	.	.
zjl	zjl.edf	RIGHT	2625.00	.	402	0	0.0000	.	.	.	.	.	.	.	.	.	.	.	.	.	.	.	.	.	0.0000	0	0	0	.	1	RECTANGLE_INTERESTAREA	.	.	.	.	.	.	.	.	.	.	.	.	.	.	475	0	.	.
zjl	zjl.edf	RIGHT	2775.00	.	403	0	0.0000	.	.	.	.	.	.	.	.	.	.	.	.	.	.	.	.	.	0.0000	0	0	0	.	1	RECTANGLE_INTERESTAREA	.	.	.	.	.	.	.	.	.	.	.	.	.	.	837	0	.	.
zjl	zjl.edf	RIGHT	2664.00	.	402	0	0.0000	.	.	.	.	.	.	.	.	.	.	.	.	.	.	.	.	.	0.0000	0	0	0	.	1	RECTANGLE_INTERESTAREA	.	.	.	.	.	.	.	.	.	.	.	.	.	.	475	0	.	.
zjl	zjl.edf	RIGHT	2736.00	.	402	0	0.0000	.	.	.	.	.	.	.	.	.	.	.	.	.	.	.	.	.	0.0000	0	0	0	.	1	RECTANGLE_INTERESTAREA	.	.	.	.	.	.	.	.	.	.	.	.	.	.	836	0	.	.
zjl	zjl.edf	RIGHT	4181.00	.	403	0	0.0000	.	.	.	.	.	.	.	.	.	.	.	.	.	.	.	.	.	0.0000	0	0	0	.	1	RECTANGLE_INTERESTAREA	.	.	.	.	.	.	.	.	.	.	.	.	.	.	456	0	.	.
zjl	zjl.edf	RIGHT	2625.00	4016.00	402	108	0.0334	108	7	1	2652	1	870.00	401.90	1	108	2759	0.0500	1	2652	10.77	-5.86	2651	2575	0.0500	1	0	0	.	1	RECTANGLE_INTERESTAREA	108	1	2652	870.00	401.90	108	2759	0.0500	1	2652	10.77	-5.86	2651	2575	837	0	4016.00	4016.00
zjl	zjl.edf	RIGHT	2701.00	3827.00	403	38	0.0295	38	4	1	2400	1	545.20	372.50	1	38	2437	0.2000	1	2400	11.39	1.70	2399	1439	0.2000	1	0	0	.	1	RECTANGLE_INTERESTAREA	38	1	2400	545.20	372.50	38	2437	0.2000	1	2400	11.39	1.70	2399	1439	476	1	3827.00	3827.00
zjl	zjl.edf	RIGHT	2700.00	.	402	0	0.0000	.	.	.	.	.	.	.	.	.	.	.	.	.	.	.	.	.	0.0000	0	0	0	.	1	RECTANGLE_INTERESTAREA	.	.	.	.	.	.	.	.	.	.	.	.	.	.	837	0	.	.
zjl	zjl.edf	RIGHT	2772.00	.	402	0	0.0000	.	.	.	.	.	.	.	.	.	.	.	.	.	.	.	.	.	0.0000	0	0	0	.	1	RECTANGLE_INTERESTAREA	.	.	.	.	.	.	.	.	.	.	.	.	.	.	474	0	.	.
zjl	zjl.edf	RIGHT	2484.00	.	402	0	0.0000	.	.	.	.	.	.	.	.	.	.	.	.	.	.	.	.	.	0.0000	0	0	0	.	1	RECTANGLE_INTERESTAREA	.	.	.	.	.	.	.	.	.	.	.	.	.	.	840	0	.	.
zjl	zjl.edf	RIGHT	2700.00	3930.50	402	571	0.3797	343	4	1	931	1	540.60	401.60	1	571	1509	0.2000	2	931	3.16	-17.49	930	891	0.2000	2	1	228	.	1	RECTANGLE_INTERESTAREA	228	1	1282	521.30	388.50	571	1509	0.2000	2	931	0.38	-161.90	1281	1274	475	1	3952.00	3909.00
zjl	zjl.edf	RIGHT	2700.00	.	402	0	0.0000	.	.	.	.	.	.	.	.	.	.	.	.	.	.	.	.	.	0.0000	0	1	228	.	1	RECTANGLE_INTERESTAREA	.	.	.	.	.	.	.	.	.	.	.	.	.	.	837	0	.	.
zjl	zjl.edf	RIGHT	2664.00	.	402	0	0.0000	.	.	.	.	.	.	.	.	.	.	.	.	.	.	.	.	.	0.0000	0	0	0	.	1	RECTANGLE_INTERESTAREA	.	.	.	.	.	.	.	.	.	.	.	.	.	.	475	0	.	.
zjl	zjl.edf	RIGHT	2590.00	.	403	0	0.0000	.	.	.	.	.	.	.	.	.	.	.	.	.	.	.	.	.	0.0000	0	0	0	.	1	RECTANGLE_INTERESTAREA	.	.	.	.	.	.	.	.	.	.	.	.	.	.	839	0	.	.
zjl	zjl.edf	RIGHT	2772.00	.	402	0	0.0000	.	.	.	.	.	.	.	.	.	.	.	.	.	.	.	.	.	0.0000	0	0	0	.	1	RECTANGLE_INTERESTAREA	.	.	.	.	.	.	.	.	.	.	.	.	.	.	474	0	.	.
zjl	zjl.edf	RIGHT	2772.00	.	402	0	0.0000	.	.	.	.	.	.	.	.	.	.	.	.	.	.	.	.	.	0.0000	0	0	0	.	1	RECTANGLE_INTERESTAREA	.	.	.	.	.	.	.	.	.	.	.	.	.	.	836	0	.	.
zjl	zjl.edf	RIGHT	2812.00	.	403	0	0.0000	.	.	.	.	.	.	.	.	.	.	.	.	.	.	.	.	.	0.0000	0	0	0	.	1	RECTANGLE_INTERESTAREA	.	.	.	.	.	.	.	.	.	.	.	.	.	.	474	0	.	.
zjl	zjl.edf	RIGHT	2700.00	.	402	0	0.0000	.	.	.	.	.	.	.	.	.	.	.	.	.	.	.	.	.	0.0000	0	0	0	.	1	RECTANGLE_INTERESTAREA	.	.	.	.	.	.	.	.	.	.	.	.	.	.	837	0	.	.
zjl	zjl.edf	RIGHT	2812.00	.	403	0	0.0000	.	.	.	.	.	.	.	.	.	.	.	.	.	.	.	.	.	0.0000	0	0	0	.	1	RECTANGLE_INTERESTAREA	.	.	.	.	.	.	.	.	.	.	.	.	.	.	474	0	.	.
zjl	zjl.edf	RIGHT	2592.00	.	402	0	0.0000	.	.	.	.	.	.	.	.	.	.	.	.	.	.	.	.	.	0.0000	0	0	0	.	1	RECTANGLE_INTERESTAREA	.	.	.	.	.	.	.	.	.	.	.	.	.	.	838	0	.	.
zjl	zjl.edf	RIGHT	1260.00	3447.00	402	460	0.4089	460	5	1	1685	1	515.60	396.90	1	460	2144	0.2000	1	1685	2.64	-170.13	1684	1646	0.2000	1	0	0	.	1	RECTANGLE_INTERESTAREA	460	1	1685	515.60	396.90	460	2144	0.2000	1	1685	2.64	-170.13	1684	1646	494	1	3447.00	3447.00
zjl	zjl.edf	RIGHT	2625.00	.	402	0	0.0000	.	.	.	.	.	.	.	.	.	.	.	.	.	.	.	.	.	0.0000	0	0	0	.	1	RECTANGLE_INTERESTAREA	.	.	.	.	.	.	.	.	.	.	.	.	.	.	837	0	.	.
zjl	zjl.edf	RIGHT	2736.00	3935.00	402	406	0.0781	406	7	1	3199	1	502.40	398.20	1	406	3604	0.0556	1	3199	12.55	-6.06	3198	2553	0.0556	1	0	0	.	1	RECTANGLE_INTERESTAREA	406	1	3199	502.40	398.20	406	3604	0.0556	1	3199	12.55	-6.06	3198	2553	474	1	3935.00	3935.00
zjl	zjl.edf	RIGHT	4140.00	3747.00	402	55	0.0106	55	14	3	6165	2	828.30	394.30	1	55	6219	0.0556	1	6165	0.67	162.44	6164	6155	0.0556	1	0	0	.	1	RECTANGLE_INTERESTAREA	55	1	6165	828.30	394.30	55	6219	0.0556	1	6165	0.67	162.44	6164	6155	817	1	3747.00	3747.00
zjl	zjl.edf	RIGHT	2627.00	3836.00	403	611	0.2062	611	8	1	2073	1	520.60	379.50	1	611	2683	0.0769	1	2073	2.23	-173.04	2072	2051	0.0769	1	0	0	.	1	RECTANGLE_INTERESTAREA	611	1	2073	520.60	379.50	611	2683	0.0769	1	2073	2.23	-173.04	2072	2051	477	1	3836.00	3836.00
zjl	zjl.edf	RIGHT	2592.00	.	402	0	0.0000	.	.	.	.	.	.	.	.	.	.	.	.	.	.	.	.	.	0.0000	0	0	0	.	1	RECTANGLE_INTERESTAREA	.	.	.	.	.	.	.	.	.	.	.	.	.	.	838	0	.	.
zjl	zjl.edf	RIGHT	2736.00	.	402	0	0.0000	.	.	.	.	.	.	.	.	.	.	.	.	.	.	.	.	.	0.0000	0	0	0	.	1	RECTANGLE_INTERESTAREA	.	.	.	.	.	.	.	.	.	.	.	.	.	.	474	0	.	.
zjl	zjl.edf	RIGHT	4104.00	.	402	0	0.0000	.	.	.	.	.	.	.	.	.	.	.	.	.	.	.	.	.	0.0000	0	0	0	.	1	RECTANGLE_INTERESTAREA	.	.	.	.	.	.	.	.	.	.	.	.	.	.	817	0	.	.
zjl	zjl.edf	RIGHT	2812.00	.	403	0	0.0000	.	.	.	.	.	.	.	.	.	.	.	.	.	.	.	.	.	0.0000	0	0	0	.	1	RECTANGLE_INTERESTAREA	.	.	.	.	.	.	.	.	.	.	.	.	.	.	474	0	.	.
zjl	zjl.edf	RIGHT	2812.00	.	403	0	0.0000	.	.	.	.	.	.	.	.	.	.	.	.	.	.	.	.	.	0.0000	0	0	0	.	1	RECTANGLE_INTERESTAREA	.	.	.	.	.	.	.	.	.	.	.	.	.	.	836	0	.	.
zjl	zjl.edf	RIGHT	4292.00	.	403	0	0.0000	.	.	.	.	.	.	.	.	.	.	.	.	.	.	.	.	.	0.0000	0	0	0	.	1	RECTANGLE_INTERESTAREA	.	.	.	.	.	.	.	.	.	.	.	.	.	.	454	0	.	.
zjl	zjl.edf	RIGHT	1296.00	.	402	0	0.0000	.	.	.	.	.	.	.	.	.	.	.	.	.	.	.	.	.	0.0000	0	0	0	.	1	RECTANGLE_INTERESTAREA	.	.	.	.	.	.	.	.	.	.	.	.	.	.	856	0	.	.
zjl	zjl.edf	RIGHT	2736.00	4643.00	402	507	0.1798	507	7	1	1194	1	548.30	378.40	1	507	1700	0.0556	1	1194	1.14	-34.39	1193	1179	0.0556	1	0	0	.	1	RECTANGLE_INTERESTAREA	507	1	1194	548.30	378.40	507	1700	0.0556	1	1194	1.14	-34.39	1193	1179	474	1	4643.00	4643.00
zjl	zjl.edf	RIGHT	2664.00	.	402	0	0.0000	.	.	.	.	.	.	.	.	.	.	.	.	.	.	.	.	.	0.0000	0	0	0	.	1	RECTANGLE_INTERESTAREA	.	.	.	.	.	.	.	.	.	.	.	.	.	.	837	0	.	.
zjl	zjl.edf	RIGHT	2736.00	4396.00	402	192	0.0563	116	6	1	2053	1	536.10	380.50	1	192	2269	0.1250	2	2053	3.56	-8.70	2052	2023	0.1250	2	1	76	.	1	RECTANGLE_INTERESTAREA	76	1	2194	522.00	392.70	192	2269	0.1250	2	2053	0.78	-118.30	2193	2169	474	1	4437.00	4355.00
zjl	zjl.edf	RIGHT	4292.00	.	403	0	0.0000	.	.	.	.	.	.	.	.	.	.	.	.	.	.	.	.	.	0.0000	0	1	76	.	1	RECTANGLE_INTERESTAREA	.	.	.	.	.	.	.	.	.	.	.	.	.	.	816	0	.	.
zjl	zjl.edf	RIGHT	2738.00	4395.00	403	329	0.1238	160	4	1	867	1	481.80	370.70	1	247	1134	0.1250	2	867	5.65	8.60	866	829	0.1875	3	2	113	.	1	RECTANGLE_INTERESTAREA	82	2	1550	520.90	401.90	82	1631	0.0625	1	1550	2.34	-160.50	1549	1526	475	1	4583.00	4188.00
zjl	zjl.edf	RIGHT	4068.00	4368.00	402	173	0.0651	147	14	5	3940	2	834.30	370.80	1	173	4128	0.1250	2	3940	6.11	-161.32	3939	3421	0.1250	2	2	113	.	1	RECTANGLE_INTERESTAREA	26	1	4103	878.00	367.20	173	4128	0.1250	2	3940	1.15	13.39	4102	4087	818	1	4419.00	4317.00
zjl	zjl.edf	RIGHT	2625.00	4039.50	402	2230	0.6317	449	6	1	1459	1	537.60	375.00	1	2230	3900	0.4000	8	1459	1.74	-172.52	1458	1438	0.4000	8	7	1781	.	1	RECTANGLE_INTERESTAREA	297	1	3604	522.30	389.70	2230	3900	0.4000	8	1459	0.52	-7.85	3603	3594	475	1	4423.00	3646.00
zjl	zjl.edf	RIGHT	2812.00	.	403	0	0.0000	.	.	.	.	.	.	.	.	.	.	.	.	.	.	.	.	.	0.0000	0	7	1781	.	1	RECTANGLE_INTERESTAREA	.	.	.	.	.	.	.	.	.	.	.	.	.	.	836	0	.	.
zjl	zjl.edf	RIGHT	2775.00	3720.80	403	942	0.3020	29	10	1	1999	1	508.60	373.30	1	264	2281	0.0952	2	1999	3.16	-157.44	1998	1937	0.2381	5	3	837	.	1	RECTANGLE_INTERESTAREA	123	2	3358	479.70	367.70	678	3480	0.1429	3	2506	1.29	173.77	3357	3338	475	1	3887.00	3512.00
zjl	zjl.edf	RIGHT	4140.00	.	402	0	0.0000	.	.	.	.	.	.	.	.	.	.	.	.	.	.	.	.	.	0.0000	0	3	837	.	1	RECTANGLE_INTERESTAREA	.	.	.	.	.	.	.	.	.	.	.	.	.	.	817	0	.	.
zjl	zjl.edf	RIGHT	2812.00	4163.00	403	333	0.1157	333	9	1	1495	1	529.60	384.30	1	333	1827	0.0667	1	1495	0.64	-179.38	1494	1484	0.0667	1	0	0	.	1	RECTANGLE_INTERESTAREA	333	1	1495	529.60	384.30	333	1827	0.0667	1	1495	0.64	-179.38	1494	1484	474	1	4163.00	4163.00
zjl	zjl.edf	RIGHT	2812.00	.	403	0	0.0000	.	.	.	.	.	.	.	.	.	.	.	.	.	.	.	.	.	0.0000	0	0	0	.	1	RECTANGLE_INTERESTAREA	.	.	.	.	.	.	.	.	.	.	.	.	.	.	836	0	.	.
zjl	zjl.edf	RIGHT	2660.00	3772.00	402	542	0.0773	209	18	1	5271	1	486.00	398.60	1	542	5828	0.0541	2	5271	1.24	176.43	5270	5251	0.0541	2	2	380	.	1	RECTANGLE_INTERESTAREA	333	1	5496	527.70	398.90	542	5828	0.0541	2	5271	1.02	-12.13	5495	5480	474	1	3783.00	3761.00
zjl	zjl.edf	RIGHT	2736.00	3818.67	402	253	0.0361	103	22	3	6393	2	875.00	392.50	1	150	6556	0.0541	2	6393	11.50	-0.63	6392	6334	0.0811	3	2	380	.	1	RECTANGLE_INTERESTAREA	103	2	10192	873.80	379.10	103	10294	0.0270	1	10192	28.12	-40.29	10191	10099	836	1	3903.00	3773.00
zjl	zjl.edf	RIGHT	2628.00	3888.50	402	1383	0.4068	963	7	1	1900	1	548.60	393.90	1	1383	3289	0.1667	2	1900	2.74	-15.18	1899	1872	0.1667	2	2	633	.	1	RECTANGLE_INTERESTAREA	420	1	2870	535.50	389.10	1383	3289	0.1667	2	1900	0.32	-176.17	2869	2863	476	1	3916.00	3861.00
zjl	zjl.edf	RIGHT	4176.00	3810.00	402	264	0.0776	51	10	3	3503	2	907.00	372.90	1	264	3837	0.1667	2	3503	9.62	4.34	3502	3407	0.1667	2	2	633	.	1	RECTANGLE_INTERESTAREA	213	1	3625	886.60	375.70	264	3837	0.1667	2	3503	0.89	-135.78	3624	3554	816	1	3821.00	3799.00
zjl	zjl.edf	RIGHT	2625.00	3984.50	402	346	0.1446	146	7	1	2161	1	481.50	394.00	1	346	2527	0.1538	2	2161	1.44	-178.20	2160	2141	0.1538	2	1	200	.	1	RECTANGLE_INTERESTAREA	200	1	2328	533.60	391.00	346	2527	0.1538	2	2161	1.72	-10.98	2327	2307	475	1	4001.00	3968.00
zjl	zjl.edf	RIGHT	2812.00	3912.00	403	32	0.0134	32	13	3	3860	2	868.60	394.10	1	32	3891	0.0769	1	3860	2.12	-151.17	3859	3484	0.0769	1	1	200	.	1	RECTANGLE_INTERESTAREA	32	1	3860	868.60	394.10	32	3891	0.0769	1	3860	2.12	-151.17	3859	3484	836	1	3912.00	3912.00
zjl	zjl.edf	RIGHT	2738.00	3535.00	403	357	0.0509	357	10	1	5428	1	526.60	399.40	1	357	5784	0.0625	1	5428	0.35	-2.89	5427	5421	0.0625	1	0	0	.	1	RECTANGLE_INTERESTAREA	357	1	5428	526.60	399.40	357	5784	0.0625	1	5428	0.35	-2.89	5427	5421	475	1	3535.00	3535.00
zjl	zjl.edf	RIGHT	2700.00	3749.00	402	896	0.1276	896	16	3	7772	2	895.30	387.00	1	896	8667	0.0625	1	7772	0.09	-135.68	7771	7755	0.0625	1	0	0	.	1	RECTANGLE_INTERESTAREA	896	1	7772	895.30	387.00	896	8667	0.0625	1	7772	0.09	-135.68	7771	7755	837	1	3749.00	3749.00
zjl	zjl.edf	RIGHT	2664.00	.	402	0	0.0000	.	.	.	.	.	.	.	.	.	.	.	.	.	.	.	.	.	0.0000	0	0	0	.	1	RECTANGLE_INTERESTAREA	.	.	.	.	.	.	.	.	.	.	.	.	.	.	475	0	.	.
zjl	zjl.edf	RIGHT	3996.00	.	402	0	0.0000	.	.	.	.	.	.	.	.	.	.	.	.	.	.	.	.	.	0.0000	0	0	0	.	1	RECTANGLE_INTERESTAREA	.	.	.	.	.	.	.	.	.	.	.	.	.	.	819	0	.	.
zjl	zjl.edf	RIGHT	1260.00	3796.00	402	522	0.1902	522	8	1	2570	1	505.50	393.40	1	522	3091	0.0769	1	2570	1.00	179.80	2569	2553	0.0769	1	0	0	.	1	RECTANGLE_INTERESTAREA	522	1	2570	505.50	393.40	522	3091	0.0769	1	2570	1.00	179.80	2569	2553	494	1	3796.00	3796.00
zjl	zjl.edf	RIGHT	2849.00	3665.50	403	93	0.0339	66	10	3	3596	2	874.00	371.10	1	66	3661	0.0769	1	3596	11.16	2.58	3595	3329	0.1538	2	0	0	.	1	RECTANGLE_INTERESTAREA	27	2	4686	875.60	392.30	27	4712	0.0769	1	4686	0.16	-132.58	4685	4402	836	1	3672.00	3659.00
zjl	zjl.edf	RIGHT	4181.00	3829.67	403	848	0.3816	189	6	1	1368	1	554.30	396.10	1	848	2277	0.3333	3	1368	3.73	-76.44	1367	1027	0.3333	3	2	659	.	1	RECTANGLE_INTERESTAREA	434	1	1844	541.10	392.40	848	2277	0.3333	3	1368	1.24	6.68	1843	1827	456	1	3854.00	3782.00
zjl	zjl.edf	RIGHT	4255.00	.	403	0	0.0000	.	.	.	.	.	.	.	.	.	.	.	.	.	.	.	.	.	0.0000	0	2	659	.	1	RECTANGLE_INTERESTAREA	.	.	.	.	.	.	.	.	.	.	.	.	.	.	817	0	.	.
zjl	zjl.edf	RIGHT	2812.00	3983.00	403	534	0.1206	236	4	1	931	1	506.80	402.60	1	236	1166	0.0435	1	931	6.54	-3.63	930	886	0.1304	3	2	313	.	1	RECTANGLE_INTERESTAREA	22	2	3131	536.70	379.60	298	3152	0.0870	2	2681	0.16	63.89	3130	2957	474	1	4084.00	3889.00
zjl	zjl.edf	RIGHT	2736.00	3812.50	402	329	0.0743	38	20	5	5557	2	865.00	397.00	1	329	5903	0.0870	2	5557	1.29	-169.57	5556	5447	0.0870	2	2	313	.	1	RECTANGLE_INTERESTAREA	291	1	5613	857.60	382.40	329	5903	0.0870	2	5557	0.20	90.00	5612	5595	836	1	3824.00	3801.00
zjl	zjl.edf	RIGHT	2849.00	4034.33	403	676	0.3317	185	4	1	863	1	528.50	386.80	1	676	1797	0.3333	3	863	1.45	177.09	862	844	0.3333	3	3	888	.	1	RECTANGLE_INTERESTAREA	466	1	1332	533.70	392.20	676	1797	0.3333	3	863	0.71	-4.79	1331	1093	474	1	4078.00	3961.00
zjl	zjl.edf	RIGHT	2700.00	3821.50	402	562	0.2758	165	8	3	1991	2	857.80	369.80	1	562	2569	0.2222	2	1991	11.78	3.63	1990	1888	0.2222	2	3	888	.	1	RECTANGLE_INTERESTAREA	397	1	2173	899.00	381.50	562	2569	0.2222	2	1991	1.26	-32.93	2172	2156	837	1	3836.00	3807.00
zjl	zjl.edf	RIGHT	2736.00	3588.00	402	158	0.0346	158	6	1	888	1	513.10	384.80	1	158	1045	0.0417	1	888	7.95	-7.35	887	839	0.0417	1	1	67	.	1	RECTANGLE_INTERESTAREA	158	1	888	513.10	384.80	158	1045	0.0417	1	888	7.95	-7.35	887	839	474	1	3588.00	3588.00
zjl	zjl.edf	RIGHT	2628.00	3729.50	402	463	0.1015	396	12	3	2568	2	881.20	382.30	1	463	3051	0.0833	2	2568	2.03	-12.42	2567	2543	0.0833	2	1	67	.	1	RECTANGLE_INTERESTAREA	67	1	2985	885.50	387.10	463	3051	0.0833	2	2568	0.05	-20.14	2984	2964	838	1	3746.00	3713.00
zjl	zjl.edf	RIGHT	2775.00	.	403	0	0.0000	.	.	.	.	.	.	.	.	.	.	.	.	.	.	.	.	.	0.0000	0	0	0	.	1	RECTANGLE_INTERESTAREA	.	.	.	.	.	.	.	.	.	.	.	.	.	.	475	0	.	.
zjl	zjl.edf	RIGHT	2736.00	.	402	0	0.0000	.	.	.	.	.	.	.	.	.	.	.	.	.	.	.	.	.	0.0000	0	0	0	.	1	RECTANGLE_INTERESTAREA	.	.	.	.	.	.	.	.	.	.	.	.	.	.	836	0	.	.
zjl	zjl.edf	RIGHT	4292.00	.	403	0	0.0000	.	.	.	.	.	.	.	.	.	.	.	.	.	.	.	.	.	0.0000	0	0	0	.	1	RECTANGLE_INTERESTAREA	.	.	.	.	.	.	.	.	.	.	.	.	.	.	454	0	.	.
zjl	zjl.edf	RIGHT	2660.00	.	402	0	0.0000	.	.	.	.	.	.	.	.	.	.	.	.	.	.	.	.	.	0.0000	0	0	0	.	1	RECTANGLE_INTERESTAREA	.	.	.	.	.	.	.	.	.	.	.	.	.	.	836	0	.	.
zjl	zjl.edf	RIGHT	4329.00	.	403	0	0.0000	.	.	.	.	.	.	.	.	.	.	.	.	.	.	.	.	.	0.0000	0	0	0	.	1	RECTANGLE_INTERESTAREA	.	.	.	.	.	.	.	.	.	.	.	.	.	.	454	0	.	.
zjl	zjl.edf	RIGHT	4292.00	4001.00	403	421	0.1374	421	9	1	2558	1	924.60	395.50	1	421	2978	0.0833	1	2558	2.89	-2.31	2557	2479	0.0833	1	0	0	.	1	RECTANGLE_INTERESTAREA	421	1	2558	924.60	395.50	421	2978	0.0833	1	2558	2.89	-2.31	2557	2479	816	0	4001.00	4001.00
zjl	zjl.edf	RIGHT	2628.00	.	402	0	0.0000	.	.	.	.	.	.	.	.	.	.	.	.	.	.	.	.	.	0.0000	0	0	0	.	1	RECTANGLE_INTERESTAREA	.	.	.	.	.	.	.	.	.	.	.	.	.	.	476	0	.	.
zjl	zjl.edf	RIGHT	2849.00	.	403	0	0.0000	.	.	.	.	.	.	.	.	.	.	.	.	.	.	.	.	.	0.0000	0	0	0	.	1	RECTANGLE_INTERESTAREA	.	.	.	.	.	.	.	.	.	.	.	.	.	.	836	0	.	.
zjl	zjl.edf	RIGHT	2736.00	3848.00	402	497	0.2298	95	4	1	548	1	481.60	391.30	1	95	642	0.0909	1	548	12.12	-3.57	547	497	0.1818	2	0	0	.	1	RECTANGLE_INTERESTAREA	402	2	732	540.90	398.40	402	1133	0.0909	1	732	3.73	14.46	731	705	474	1	3886.00	3810.00
zjl	zjl.edf	RIGHT	4140.00	.	402	0	0.0000	.	.	.	.	.	.	.	.	.	.	.	.	.	.	.	.	.	0.0000	0	0	0	.	1	RECTANGLE_INTERESTAREA	.	.	.	.	.	.	.	.	.	.	.	.	.	.	817	0	.	.
zjl	zjl.edf	RIGHT	2736.00	.	402	0	0.0000	.	.	.	.	.	.	.	.	.	.	.	.	.	.	.	.	.	0.0000	0	0	0	.	1	RECTANGLE_INTERESTAREA	.	.	.	.	.	.	.	.	.	.	.	.	.	.	474	0	.	.
zjl	zjl.edf	RIGHT	2700.00	3822.00	402	329	0.0989	329	10	1	2296	1	881.60	393.70	1	329	2624	0.0625	1	2296	3.78	-14.57	2295	2266	0.0625	1	0	0	.	1	RECTANGLE_INTERESTAREA	329	1	2296	881.60	393.70	329	2624	0.0625	1	2296	3.78	-14.57	2295	2266	837	0	3822.00	3822.00
zjl	zjl.edf	RIGHT	2628.00	.	402	0	0.0000	.	.	.	.	.	.	.	.	.	.	.	.	.	.	.	.	.	0.0000	0	0	0	.	1	RECTANGLE_INTERESTAREA	.	.	.	.	.	.	.	.	.	.	.	.	.	.	476	0	.	.
zjl	zjl.edf	RIGHT	2736.00	3634.00	402	322	0.1087	213	8	1	2364	1	854.30	398.60	1	213	2576	0.0714	1	2364	8.04	17.04	2363	2300	0.1429	2	0	0	.	1	RECTANGLE_INTERESTAREA	109	2	3945	861.50	397.60	109	4053	0.0714	1	3945	17.16	6.12	3944	3883	836	0	3853.00	3415.00
zjl	zjl.edf	RIGHT	2772.00	3832.50	402	286	0.0674	149	4	1	656	1	479.90	391.10	1	286	961	0.0870	2	656	7.04	-15.32	655	600	0.0870	2	1	137	.	1	RECTANGLE_INTERESTAREA	137	1	825	543.40	381.40	286	961	0.0870	2	656	1.48	-6.77	824	805	474	1	3874.00	3791.00
zjl	zjl.edf	RIGHT	2812.00	3825.00	403	1010	0.2379	203	11	3	1796	2	898.00	390.00	1	203	1998	0.0435	1	1796	1.55	-19.61	1795	1776	0.1304	3	1	137	.	1	RECTANGLE_INTERESTAREA	310	3	5272	906.90	383.00	310	5581	0.0435	1	5272	8.35	6.87	5271	5211	836	1	3999.00	3698.00
zjl	zjl.edf	RIGHT	2736.00	.	402	0	0.0000	.	.	.	.	.	.	.	.	.	.	.	.	.	.	.	.	.	0.0000	0	3	367	.	1	RECTANGLE_INTERESTAREA	.	.	.	.	.	.	.	.	.	.	.	.	.	.	474	0	.	.
zjl	zjl.edf	RIGHT	4176.00	4138.75	402	392	0.1977	25	8	1	1923	1	889.40	386.10	1	392	2424	0.3636	4	1923	7.42	2.90	1922	1772	0.3636	4	3	367	.	1	RECTANGLE_INTERESTAREA	128	1	2297	858.00	376.70	392	2424	0.3636	4	1923	0.22	62.06	2296	2252	816	0	4196.00	4078.00
zjl	zjl.edf	RIGHT	2664.00	.	402	0	0.0000	.	.	.	.	.	.	.	.	.	.	.	.	.	.	.	.	.	0.0000	0	0	0	.	1	RECTANGLE_INTERESTAREA	.	.	.	.	.	.	.	.	.	.	.	.	.	.	475	0	.	.
zjl	zjl.edf	RIGHT	2775.00	.	403	0	0.0000	.	.	.	.	.	.	.	.	.	.	.	.	.	.	.	.	.	0.0000	0	0	0	.	1	RECTANGLE_INTERESTAREA	.	.	.	.	.	.	.	.	.	.	.	.	.	.	837	0	.	.
zjl	zjl.edf	RIGHT	4292.00	.	403	0	0.0000	.	.	.	.	.	.	.	.	.	.	.	.	.	.	.	.	.	0.0000	0	1	559	.	1	RECTANGLE_INTERESTAREA	.	.	.	.	.	.	.	.	.	.	.	.	.	.	454	0	.	.
zjl	zjl.edf	RIGHT	2738.00	3795.00	403	1203	0.2645	644	16	1	3890	1	849.80	375.90	1	1203	5101	0.1000	2	3890	1.59	-15.16	3889	3868	0.1000	2	1	559	.	1	RECTANGLE_INTERESTAREA	559	1	4543	875.20	392.30	1203	5101	0.1000	2	3890	0.31	-28.84	4542	4534	837	0	3858.00	3732.00
zjl	zjl.edf	RIGHT	4292.00	.	403	0	0.0000	.	.	.	.	.	.	.	.	.	.	.	.	.	.	.	.	.	0.0000	0	2	285	.	1	RECTANGLE_INTERESTAREA	.	.	.	.	.	.	.	.	.	.	.	.	.	.	454	0	.	.
zjl	zjl.edf	RIGHT	2664.00	3902.67	402	427	0.2215	142	12	1	1888	1	843.80	369.40	1	427	2389	0.2143	3	1888	8.19	-0.10	1887	1788	0.2143	3	2	285	.	1	RECTANGLE_INTERESTAREA	112	1	2278	884.80	393.60	427	2389	0.2143	3	1888	0.16	2.38	2277	2218	837	0	3925.00	3880.00
zjl	zjl.edf	RIGHT	2812.00	.	403	0	0.0000	.	.	.	.	.	.	.	.	.	.	.	.	.	.	.	.	.	0.0000	0	0	0	.	1	RECTANGLE_INTERESTAREA	.	.	.	.	.	.	.	.	.	.	.	.	.	.	474	0	.	.
zjl	zjl.edf	RIGHT	2849.00	3998.00	403	250	0.0639	250	10	1	3199	1	904.20	401.60	1	250	3448	0.0476	1	3199	9.43	9.00	3198	3123	0.0476	1	0	0	.	1	RECTANGLE_INTERESTAREA	250	1	3199	904.20	401.60	250	3448	0.0476	1	3199	9.43	9.00	3198	3123	836	0	3998.00	3998.00
zjl	zjl.edf	RIGHT	2736.00	3852.00	402	211	0.0413	211	4	1	654	1	508.10	389.00	1	211	864	0.0455	1	654	9.77	-5.18	653	602	0.0455	1	1	293	.	1	RECTANGLE_INTERESTAREA	211	1	654	508.10	389.00	211	864	0.0455	1	654	9.77	-5.18	653	602	474	1	3852.00	3852.00
zjl	zjl.edf	RIGHT	2625.00	3525.50	402	340	0.0665	47	10	3	2762	2	892.40	389.50	1	340	3110	0.0909	2	2762	6.11	2.94	2761	2514	0.0909	2	1	293	.	1	RECTANGLE_INTERESTAREA	293	1	2818	903.10	386.70	340	3110	0.0909	2	2762	0.67	36.16	2817	2809	837	1	3565.00	3486.00
zjl	zjl.edf	RIGHT	2812.00	.	403	0	0.0000	.	.	.	.	.	.	.	.	.	.	.	.	.	.	.	.	.	0.0000	0	0	0	.	1	RECTANGLE_INTERESTAREA	.	.	.	.	.	.	.	.	.	.	.	.	.	.	474	0	.	.
zjl	zjl.edf	RIGHT	2628.00	3969.00	402	310	0.1589	310	8	1	1817	1	876.80	366.10	1	310	2126	0.1111	1	1817	10.08	7.41	1816	1768	0.1111	1	0	0	.	1	RECTANGLE_INTERESTAREA	310	1	1817	876.80	366.10	310	2126	0.1111	1	1817	10.08	7.41	1816	1768	838	0	3969.00	3969.00
zjl	zjl.edf	RIGHT	2812.00	.	403	0	0.0000	.	.	.	.	.	.	.	.	.	.	.	.	.	.	.	.	.	0.0000	0	0	0	.	1	RECTANGLE_INTERESTAREA	.	.	.	.	.	.	.	.	.	.	.	.	.	.	474	0	.	.
zjl	zjl.edf	RIGHT	2738.00	.	403	0	0.0000	.	.	.	.	.	.	.	.	.	.	.	.	.	.	.	.	.	0.0000	0	0	0	.	1	RECTANGLE_INTERESTAREA	.	.	.	.	.	.	.	.	.	.	.	.	.	.	837	0	.	.
zjl	zjl.edf	RIGHT	2812.00	.	403	0	0.0000	.	.	.	.	.	.	.	.	.	.	.	.	.	.	.	.	.	0.0000	0	0	0	.	1	RECTANGLE_INTERESTAREA	.	.	.	.	.	.	.	.	.	.	.	.	.	.	474	0	.	.
zjl	zjl.edf	RIGHT	2701.00	.	403	0	0.0000	.	.	.	.	.	.	.	.	.	.	.	.	.	.	.	.	.	0.0000	0	0	0	.	1	RECTANGLE_INTERESTAREA	.	.	.	.	.	.	.	.	.	.	.	.	.	.	838	0	.	.
zjl	zjl.edf	RIGHT	2736.00	.	402	0	0.0000	.	.	.	.	.	.	.	.	.	.	.	.	.	.	.	.	.	0.0000	0	0	0	.	1	RECTANGLE_INTERESTAREA	.	.	.	.	.	.	.	.	.	.	.	.	.	.	474	0	.	.
zjl	zjl.edf	RIGHT	2736.00	.	402	0	0.0000	.	.	.	.	.	.	.	.	.	.	.	.	.	.	.	.	.	0.0000	0	0	0	.	1	RECTANGLE_INTERESTAREA	.	.	.	.	.	.	.	.	.	.	.	.	.	.	836	0	.	.
zjl	zjl.edf	RIGHT	2772.00	.	402	0	0.0000	.	.	.	.	.	.	.	.	.	.	.	.	.	.	.	.	.	0.0000	0	0	0	.	1	RECTANGLE_INTERESTAREA	.	.	.	.	.	.	.	.	.	.	.	.	.	.	474	0	.	.
zjl	zjl.edf	RIGHT	2628.00	.	402	0	0.0000	.	.	.	.	.	.	.	.	.	.	.	.	.	.	.	.	.	0.0000	0	0	0	.	1	RECTANGLE_INTERESTAREA	.	.	.	.	.	.	.	.	.	.	.	.	.	.	838	0	.	.
zjl	zjl.edf	RIGHT	2736.00	.	402	0	0.0000	.	.	.	.	.	.	.	.	.	.	.	.	.	.	.	.	.	0.0000	0	1	22	.	1	RECTANGLE_INTERESTAREA	.	.	.	.	.	.	.	.	.	.	.	.	.	.	474	0	.	.
zjl	zjl.edf	RIGHT	2738.00	3507.00	403	87	0.0307	65	9	1	1998	1	899.80	372.60	1	87	2239	0.1250	2	1998	12.55	14.75	1997	1934	0.1250	2	1	22	.	1	RECTANGLE_INTERESTAREA	22	1	2218	899.80	369.60	87	2239	0.1250	2	1998	0.14	-70.31	2217	2063	837	0	3525.00	3489.00
zjl	zjl.edf	RIGHT	2664.00	3233.50	402	351	0.0567	129	4	1	1077	1	523.00	368.20	1	129	1205	0.0370	1	1077	12.34	-5.38	1076	793	0.0741	2	4	779	.	1	RECTANGLE_INTERESTAREA	222	2	1993	502.70	386.10	222	2214	0.0370	1	1993	2.52	7.66	1992	1888	475	1	3292.00	3175.00
zjl	zjl.edf	RIGHT	4176.00	3866.50	402	2278	0.3680	516	13	5	3711	2	879.90	368.40	1	1030	4825	0.1481	4	3711	1.86	-139.57	3710	3680	0.2222	6	4	779	.	1	RECTANGLE_INTERESTAREA	265	2	6364	883.60	367.90	1248	6628	0.0741	2	5371	0.49	174.52	6363	6354	816	1	3977.00	3644.00
zjl	zjl.edf	RIGHT	4292.00	.	403	0	0.0000	.	.	.	.	.	.	.	.	.	.	.	.	.	.	.	.	.	0.0000	0	0	0	.	1	RECTANGLE_INTERESTAREA	.	.	.	.	.	.	.	.	.	.	.	.	.	.	454	0	.	.
zjl	zjl.edf	RIGHT	2812.00	.	403	0	0.0000	.	.	.	.	.	.	.	.	.	.	.	.	.	.	.	.	.	0.0000	0	0	0	.	1	RECTANGLE_INTERESTAREA	.	.	.	.	.	.	.	.	.	.	.	.	.	.	836	0	.	.
zjl	zjl.edf	RIGHT	2812.00	.	403	0	0.0000	.	.	.	.	.	.	.	.	.	.	.	.	.	.	.	.	.	0.0000	0	0	0	.	1	RECTANGLE_INTERESTAREA	.	.	.	.	.	.	.	.	.	.	.	.	.	.	474	0	.	.
zjl	zjl.edf	RIGHT	4329.00	.	403	0	0.0000	.	.	.	.	.	.	.	.	.	.	.	.	.	.	.	.	.	0.0000	0	0	0	.	1	RECTANGLE_INTERESTAREA	.	.	.	.	.	.	.	.	.	.	.	.	.	.	816	0	.	.
zjl	zjl.edf	RIGHT	2736.00	.	402	0	0.0000	.	.	.	.	.	.	.	.	.	.	.	.	.	.	.	.	.	0.0000	0	0	0	.	1	RECTANGLE_INTERESTAREA	.	.	.	.	.	.	.	.	.	.	.	.	.	.	474	0	.	.
zjl	zjl.edf	RIGHT	2700.00	.	402	0	0.0000	.	.	.	.	.	.	.	.	.	.	.	.	.	.	.	.	.	0.0000	0	0	0	.	1	RECTANGLE_INTERESTAREA	.	.	.	.	.	.	.	.	.	.	.	.	.	.	837	0	.	.
zjl	zjl.edf	RIGHT	2700.00	.	402	0	0.0000	.	.	.	.	.	.	.	.	.	.	.	.	.	.	.	.	.	0.0000	0	0	0	.	1	RECTANGLE_INTERESTAREA	.	.	.	.	.	.	.	.	.	.	.	.	.	.	475	0	.	.
zjl	zjl.edf	RIGHT	2700.00	.	402	0	0.0000	.	.	.	.	.	.	.	.	.	.	.	.	.	.	.	.	.	0.0000	0	0	0	.	1	RECTANGLE_INTERESTAREA	.	.	.	.	.	.	.	.	.	.	.	.	.	.	837	0	.	.
zjl	zjl.edf	RIGHT	3996.00	.	402	0	0.0000	.	.	.	.	.	.	.	.	.	.	.	.	.	.	.	.	.	0.0000	0	0	0	.	1	RECTANGLE_INTERESTAREA	.	.	.	.	.	.	.	.	.	.	.	.	.	.	457	0	.	.
zjl	zjl.edf	RIGHT	2736.00	.	402	0	0.0000	.	.	.	.	.	.	.	.	.	.	.	.	.	.	.	.	.	0.0000	0	0	0	.	1	RECTANGLE_INTERESTAREA	.	.	.	.	.	.	.	.	.	.	.	.	.	.	836	0	.	.
zjl	zjl.edf	RIGHT	2812.00	.	403	0	0.0000	.	.	.	.	.	.	.	.	.	.	.	.	.	.	.	.	.	0.0000	0	0	0	.	1	RECTANGLE_INTERESTAREA	.	.	.	.	.	.	.	.	.	.	.	.	.	.	474	0	.	.
zjl	zjl.edf	RIGHT	2625.00	.	402	0	0.0000	.	.	.	.	.	.	.	.	.	.	.	.	.	.	.	.	.	0.0000	0	0	0	.	1	RECTANGLE_INTERESTAREA	.	.	.	.	.	.	.	.	.	.	.	.	.	.	837	0	.	.
zjl	zjl.edf	RIGHT	2736.00	.	402	0	0.0000	.	.	.	.	.	.	.	.	.	.	.	.	.	.	.	.	.	0.0000	0	0	0	.	1	RECTANGLE_INTERESTAREA	.	.	.	.	.	.	.	.	.	.	.	.	.	.	474	0	.	.
zjl	zjl.edf	RIGHT	2700.00	.	402	0	0.0000	.	.	.	.	.	.	.	.	.	.	.	.	.	.	.	.	.	0.0000	0	0	0	.	1	RECTANGLE_INTERESTAREA	.	.	.	.	.	.	.	.	.	.	.	.	.	.	837	0	.	.
zjl	zjl.edf	RIGHT	2812.00	.	403	0	0.0000	.	.	.	.	.	.	.	.	.	.	.	.	.	.	.	.	.	0.0000	0	0	0	.	1	RECTANGLE_INTERESTAREA	.	.	.	.	.	.	.	.	.	.	.	.	.	.	474	0	.	.
zjl	zjl.edf	RIGHT	2660.00	4074.00	402	298	0.0987	298	15	1	3261	1	888.40	398.10	1	298	3558	0.0625	1	3261	1.45	-175.14	3260	3242	0.0625	1	0	0	.	1	RECTANGLE_INTERESTAREA	298	1	3261	888.40	398.10	298	3558	0.0625	1	3261	1.45	-175.14	3260	3242	836	0	4074.00	4074.00
zjl	zjl.edf	RIGHT	2628.00	3891.50	402	775	0.2080	197	8	1	2269	1	501.10	379.10	1	775	3062	0.1429	2	2269	11.73	0.28	2268	2210	0.1429	2	1	578	.	1	RECTANGLE_INTERESTAREA	578	1	2485	546.60	378.20	775	3062	0.1429	2	2269	1.57	-21.38	2484	2466	476	1	3919.00	3864.00
zjl	zjl.edf	RIGHT	2664.00	4009.00	402	413	0.1108	413	13	3	3748	2	875.80	390.30	1	413	4160	0.0714	1	3748	1.19	-170.11	3747	3731	0.0714	1	1	578	.	1	RECTANGLE_INTERESTAREA	413	1	3748	875.80	390.30	413	4160	0.0714	1	3748	1.19	-170.11	3747	3731	837	1	4009.00	4009.00
zjl	zjl.edf	RIGHT	2736.00	4253.00	402	536	0.1135	536	8	1	2723	1	541.60	395.00	1	536	3258	0.0667	1	2723	6.16	-3.77	2722	2686	0.0667	1	2	469	.	1	RECTANGLE_INTERESTAREA	536	1	2723	541.60	395.00	536	3258	0.0667	1	2723	6.16	-3.77	2722	2686	474	1	4253.00	4253.00
zjl	zjl.edf	RIGHT	2736.00	3733.00	402	1003	0.2124	534	11	3	3842	2	870.80	372.20	1	1003	4867	0.2000	3	3842	0.81	-172.13	3841	3828	0.2000	3	2	469	.	1	RECTANGLE_INTERESTAREA	98	1	4770	867.30	375.90	1003	4867	0.2000	3	3842	0.52	172.14	4769	4758	836	1	3795.00	3679.00
zjl	zjl.edf	RIGHT	4255.00	.	403	0	0.0000	.	.	.	.	.	.	.	.	.	.	.	.	.	.	.	.	.	0.0000	0	0	0	.	1	RECTANGLE_INTERESTAREA	.	.	.	.	.	.	.	.	.	.	.	.	.	.	455	0	.	.
zjl	zjl.edf	RIGHT	2700.00	.	402	0	0.0000	.	.	.	.	.	.	.	.	.	.	.	.	.	.	.	.	.	0.0000	0	0	0	.	1	RECTANGLE_INTERESTAREA	.	.	.	.	.	.	.	.	.	.	.	.	.	.	837	0	.	.
zjl	zjl.edf	RIGHT	2736.00	.	402	0	0.0000	.	.	.	.	.	.	.	.	.	.	.	.	.	.	.	.	.	0.0000	0	0	0	.	1	RECTANGLE_INTERESTAREA	.	.	.	.	.	.	.	.	.	.	.	.	.	.	474	0	.	.
zjl	zjl.edf	RIGHT	2555.00	.	402	0	0.0000	.	.	.	.	.	.	.	.	.	.	.	.	.	.	.	.	.	0.0000	0	0	0	.	1	RECTANGLE_INTERESTAREA	.	.	.	.	.	.	.	.	.	.	.	.	.	.	838	0	.	.
zjl	zjl.edf	RIGHT	2738.00	.	403	0	0.0000	.	.	.	.	.	.	.	.	.	.	.	.	.	.	.	.	.	0.0000	0	0	0	.	1	RECTANGLE_INTERESTAREA	.	.	.	.	.	.	.	.	.	.	.	.	.	.	475	0	.	.
zjl	zjl.edf	RIGHT	2736.00	.	402	0	0.0000	.	.	.	.	.	.	.	.	.	.	.	.	.	.	.	.	.	0.0000	0	0	0	.	1	RECTANGLE_INTERESTAREA	.	.	.	.	.	.	.	.	.	.	.	.	.	.	836	0	.	.
zjl	zjl.edf	RIGHT	2556.00	.	402	0	0.0000	.	.	.	.	.	.	.	.	.	.	.	.	.	.	.	.	.	0.0000	0	0	0	.	1	RECTANGLE_INTERESTAREA	.	.	.	.	.	.	.	.	.	.	.	.	.	.	477	0	.	.
zjl	zjl.edf	RIGHT	2700.00	.	402	0	0.0000	.	.	.	.	.	.	.	.	.	.	.	.	.	.	.	.	.	0.0000	0	0	0	.	1	RECTANGLE_INTERESTAREA	.	.	.	.	.	.	.	.	.	.	.	.	.	.	837	0	.	.
zjl	zjl.edf	RIGHT	2812.00	.	403	0	0.0000	.	.	.	.	.	.	.	.	.	.	.	.	.	.	.	.	.	0.0000	0	1	238	.	1	RECTANGLE_INTERESTAREA	.	.	.	.	.	.	.	.	.	.	.	.	.	.	474	0	.	.
zjl	zjl.edf	RIGHT	4255.00	3744.00	403	466	0.3036	228	6	1	1249	1	842.80	380.80	1	466	1733	0.2857	2	1249	10.63	0.43	1248	1190	0.2857	2	1	238	.	1	RECTANGLE_INTERESTAREA	238	1	1496	895.80	391.60	466	1733	0.2857	2	1249	1.36	-8.66	1495	1477	817	0	3747.00	3741.00
zjl	zjl.edf	RIGHT	2772.00	.	402	0	0.0000	.	.	.	.	.	.	.	.	.	.	.	.	.	.	.	.	.	0.0000	0	1	253	.	1	RECTANGLE_INTERESTAREA	.	.	.	.	.	.	.	.	.	.	.	.	.	.	474	0	.	.
zjl	zjl.edf	RIGHT	2736.00	3669.50	402	530	0.3030	277	6	1	1184	1	888.90	399.40	1	530	1727	0.2000	2	1184	6.08	-7.12	1183	1141	0.2000	2	1	253	.	1	RECTANGLE_INTERESTAREA	253	1	1475	857.00	398.10	530	1727	0.2000	2	1184	0.76	179.50	1474	1461	836	0	3734.00	3605.00
zjl	zjl.edf	RIGHT	2625.00	3524.00	402	333	0.1601	159	6	1	977	1	493.00	381.60	1	333	1330	0.1818	2	977	5.67	2.90	976	931	0.1818	2	1	174	.	1	RECTANGLE_INTERESTAREA	174	1	1157	548.70	379.00	333	1330	0.1818	2	977	1.70	-12.66	1156	1136	475	1	3577.00	3471.00
zjl	zjl.edf	RIGHT	2700.00	3360.00	402	666	0.3202	666	9	3	1565	2	887.60	398.30	1	666	2230	0.0909	1	1565	3.38	-5.85	1564	1530	0.0909	1	1	174	.	1	RECTANGLE_INTERESTAREA	666	1	1565	887.60	398.30	666	2230	0.0909	1	1565	3.38	-5.85	1564	1530	837	1	3360.00	3360.00
zjl	zjl.edf	RIGHT	3996.00	.	402	0	0.0000	.	.	.	.	.	.	.	.	.	.	.	.	.	.	.	.	.	0.0000	0	0	0	.	1	RECTANGLE_INTERESTAREA	.	.	.	.	.	.	.	.	.	.	.	.	.	.	457	0	.	.
zjl	zjl.edf	RIGHT	2700.00	.	402	0	0.0000	.	.	.	.	.	.	.	.	.	.	.	.	.	.	.	.	.	0.0000	0	0	0	.	1	RECTANGLE_INTERESTAREA	.	.	.	.	.	.	.	.	.	.	.	.	.	.	837	0	.	.
zjl	zjl.edf	RIGHT	2700.00	.	402	0	0.0000	.	.	.	.	.	.	.	.	.	.	.	.	.	.	.	.	.	0.0000	0	0	0	.	1	RECTANGLE_INTERESTAREA	.	.	.	.	.	.	.	.	.	.	.	.	.	.	475	0	.	.
zjl	zjl.edf	RIGHT	2700.00	3454.00	402	635	0.4273	635	6	1	1070	1	882.30	394.40	1	635	1704	0.1667	1	1070	2.35	-9.37	1069	1044	0.1667	1	0	0	.	1	RECTANGLE_INTERESTAREA	635	1	1070	882.30	394.40	635	1704	0.1667	1	1070	2.35	-9.37	1069	1044	837	0	3454.00	3454.00
zjl	zjl.edf	RIGHT	2849.00	.	403	0	0.0000	.	.	.	.	.	.	.	.	.	.	.	.	.	.	.	.	.	0.0000	0	1	139	.	1	RECTANGLE_INTERESTAREA	.	.	.	.	.	.	.	.	.	.	.	.	.	.	474	0	.	.
zjl	zjl.edf	RIGHT	4176.00	3116.50	402	482	0.1647	343	8	1	2107	1	862.00	381.90	1	482	2596	0.1538	2	2107	10.82	-3.19	2106	2042	0.1538	2	1	139	.	1	RECTANGLE_INTERESTAREA	139	1	2458	879.30	373.90	482	2596	0.1538	2	2107	0.32	5.97	2457	2450	816	0	3197.00	3036.00
zjl	zjl.edf	RIGHT	2627.00	.	403	0	0.0000	.	.	.	.	.	.	.	.	.	.	.	.	.	.	.	.	.	0.0000	0	0	0	.	1	RECTANGLE_INTERESTAREA	.	.	.	.	.	.	.	.	.	.	.	.	.	.	477	0	.	.
zjl	zjl.edf	RIGHT	2812.00	.	403	0	0.0000	.	.	.	.	.	.	.	.	.	.	.	.	.	.	.	.	.	0.0000	0	0	0	.	1	RECTANGLE_INTERESTAREA	.	.	.	.	.	.	.	.	.	.	.	.	.	.	836	0	.	.
zjl	zjl.edf	RIGHT	2736.00	.	402	0	0.0000	.	.	.	.	.	.	.	.	.	.	.	.	.	.	.	.	.	0.0000	0	0	0	.	1	RECTANGLE_INTERESTAREA	.	.	.	.	.	.	.	.	.	.	.	.	.	.	474	0	.	.
zjl	zjl.edf	RIGHT	2660.00	3807.50	402	767	0.2467	145	9	1	1865	1	874.60	390.40	1	145	2009	0.0769	1	1865	0.80	-9.93	1864	1850	0.1538	2	0	0	.	1	RECTANGLE_INTERESTAREA	622	2	3194	876.70	388.00	622	3815	0.0769	1	3194	0.67	-160.34	3193	3184	836	0	4254.00	3361.00
zjl	zjl.edf	RIGHT	2700.00	3802.00	402	289	0.0691	265	5	1	1267	1	488.50	395.60	1	265	1531	0.0588	1	1267	11.92	-2.74	1266	1208	0.1176	2	0	0	.	1	RECTANGLE_INTERESTAREA	24	2	2439	540.80	388.70	24	2462	0.0588	1	2439	0.74	169.46	2438	2425	475	1	3854.00	3750.00
zjl	zjl.edf	RIGHT	3990.00	.	402	0	0.0000	.	.	.	.	.	.	.	.	.	.	.	.	.	.	.	.	.	0.0000	0	0	0	.	1	RECTANGLE_INTERESTAREA	.	.	.	.	.	.	.	.	.	.	.	.	.	.	817	0	.	.
zjl	zjl.edf	RIGHT	4176.00	.	402	0	0.0000	.	.	.	.	.	.	.	.	.	.	.	.	.	.	.	.	.	0.0000	0	0	0	.	1	RECTANGLE_INTERESTAREA	.	.	.	.	.	.	.	.	.	.	.	.	.	.	454	0	.	.
zjl	zjl.edf	RIGHT	2700.00	3422.00	402	260	0.1255	260	11	1	2070	1	896.80	390.20	1	260	2329	0.0833	1	2070	4.89	-8.52	2069	2028	0.0833	1	0	0	.	1	RECTANGLE_INTERESTAREA	260	1	2070	896.80	390.20	260	2329	0.0833	1	2070	4.89	-8.52	2069	2028	837	0	3422.00	3422.00
zjl	zjl.edf	RIGHT	2592.00	.	402	0	0.0000	.	.	.	.	.	.	.	.	.	.	.	.	.	.	.	.	.	0.0000	0	0	0	.	1	RECTANGLE_INTERESTAREA	.	.	.	.	.	.	.	.	.	.	.	.	.	.	476	0	.	.
zjl	zjl.edf	RIGHT	2738.00	.	403	0	0.0000	.	.	.	.	.	.	.	.	.	.	.	.	.	.	.	.	.	0.0000	0	0	0	.	1	RECTANGLE_INTERESTAREA	.	.	.	.	.	.	.	.	.	.	.	.	.	.	837	0	.	.
zjl	zjl.edf	RIGHT	2775.00	3991.00	403	302	0.1405	233	5	1	1316	1	538.40	367.20	1	302	1629	0.2000	2	1316	11.48	1.86	1315	1256	0.2000	2	1	69	.	1	RECTANGLE_INTERESTAREA	69	1	1561	514.50	366.20	302	1629	0.2000	2	1316	0.59	-163.69	1560	1549	475	1	4053.00	3929.00
zjl	zjl.edf	RIGHT	2556.00	.	402	0	0.0000	.	.	.	.	.	.	.	.	.	.	.	.	.	.	.	.	.	0.0000	0	1	69	.	1	RECTANGLE_INTERESTAREA	.	.	.	.	.	.	.	.	.	.	.	.	.	.	839	0	.	.
zjl	zjl.edf	RIGHT	4329.00	.	403	0	0.0000	.	.	.	.	.	.	.	.	.	.	.	.	.	.	.	.	.	0.0000	0	0	0	.	1	RECTANGLE_INTERESTAREA	.	.	.	.	.	.	.	.	.	.	.	.	.	.	454	0	.	.
zjl	zjl.edf	RIGHT	4292.00	.	403	0	0.0000	.	.	.	.	.	.	.	.	.	.	.	.	.	.	.	.	.	0.0000	0	0	0	.	1	RECTANGLE_INTERESTAREA	.	.	.	.	.	.	.	.	.	.	.	.	.	.	816	0	.	.
zjl	zjl.edf	RIGHT	2812.00	.	403	0	0.0000	.	.	.	.	.	.	.	.	.	.	.	.	.	.	.	.	.	0.0000	0	0	0	.	1	RECTANGLE_INTERESTAREA	.	.	.	.	.	.	.	.	.	.	.	.	.	.	474	0	.	.
zjl	zjl.edf	RIGHT	2736.00	.	402	0	0.0000	.	.	.	.	.	.	.	.	.	.	.	.	.	.	.	.	.	0.0000	0	0	0	.	1	RECTANGLE_INTERESTAREA	.	.	.	.	.	.	.	.	.	.	.	.	.	.	836	0	.	.
zjl	zjl.edf	RIGHT	2660.00	3397.00	402	228	0.2092	228	3	1	453	1	535.80	371.30	1	228	680	0.1667	1	453	7.51	5.96	452	414	0.1667	1	0	0	.	1	RECTANGLE_INTERESTAREA	228	1	453	535.80	371.30	228	680	0.1667	1	453	7.51	5.96	452	414	474	1	3397.00	3397.00
zjl	zjl.edf	RIGHT	2664.00	.	402	0	0.0000	.	.	.	.	.	.	.	.	.	.	.	.	.	.	.	.	.	0.0000	0	0	0	.	1	RECTANGLE_INTERESTAREA	.	.	.	.	.	.	.	.	.	.	.	.	.	.	837	0	.	.
zjl	zjl.edf	RIGHT	2812.00	.	403	0	0.0000	.	.	.	.	.	.	.	.	.	.	.	.	.	.	.	.	.	0.0000	0	0	0	.	1	RECTANGLE_INTERESTAREA	.	.	.	.	.	.	.	.	.	.	.	.	.	.	474	0	.	.
zjl	zjl.edf	RIGHT	4176.00	3351.33	402	475	0.2742	105	5	1	1164	1	851.90	381.00	1	105	1268	0.1111	1	1164	6.23	12.30	1163	1048	0.3333	3	0	0	.	1	RECTANGLE_INTERESTAREA	153	3	2016	885.30	398.00	153	2168	0.1111	1	2016	18.90	3.53	2015	1936	816	0	3442.00	3261.00
zjl	zjl.edf	RIGHT	2736.00	.	402	0	0.0000	.	.	.	.	.	.	.	.	.	.	.	.	.	.	.	.	.	0.0000	0	0	0	.	1	RECTANGLE_INTERESTAREA	.	.	.	.	.	.	.	.	.	.	.	.	.	.	474	0	.	.
zjl	zjl.edf	RIGHT	5772.00	3707.00	403	109	0.0553	109	9	1	2186	1	887.60	392.70	1	109	2294	0.0909	1	2186	12.73	1.65	2185	2112	0.0909	1	0	0	.	1	RECTANGLE_INTERESTAREA	109	1	2186	887.60	392.70	109	2294	0.0909	1	2186	12.73	1.65	2185	2112	796	0	3707.00	3707.00
zjl	zjl.edf	RIGHT	2812.00	.	403	0	0.0000	.	.	.	.	.	.	.	.	.	.	.	.	.	.	.	.	.	0.0000	0	1	298	.	1	RECTANGLE_INTERESTAREA	.	.	.	.	.	.	.	.	.	.	.	.	.	.	474	0	.	.
zjl	zjl.edf	RIGHT	2812.00	3410.50	403	337	0.2600	39	7	1	1215	1	900.00	378.00	1	337	1572	0.2500	2	1215	4.01	17.25	1214	1191	0.2500	2	1	298	.	1	RECTANGLE_INTERESTAREA	298	1	1275	897.40	386.50	337	1572	0.2500	2	1215	0.07	-117.19	1274	1254	836	0	3452.00	3369.00
[truncated: 49 more columns]
