# Supplementary material for: Shape Representation of Word Was Automatically Activated in the Encoding Phase
Source: PLoS One. 2016 Oct 27;11(10):e0165534. doi: 10.1371/journal.pone.0165534 (PMC5082803; doi:10.1371/journal.pone.0165534)
Supplement: S1 File — (ZIP) [file pone.0165534.s001.zip › Experiment 1-Data/zjl-message.xls]

RECORDING_SESSION_LABEL	CURRENT_MSG_BLINK_DURATION	CURRENT_MSG_BLINK_END	CURRENT_MSG_BLINK_INDEX	CURRENT_MSG_BLINK_START	CURRENT_MSG_FIX_DURATION	CURRENT_MSG_FIX_END	CURRENT_MSG_FIX_INDEX	CURRENT_MSG_FIX_START	CURRENT_MSG_FIX_X	CURRENT_MSG_FIX_Y	CURRENT_MSG_INDEX	CURRENT_MSG_INTEREST_AREAS	CURRENT_MSG_INTEREST_AREA_INDEX	CURRENT_MSG_INTEREST_AREA_LABEL	CURRENT_MSG_IS_RT_END	CURRENT_MSG_IS_RT_START	CURRENT_MSG_LABEL	CURRENT_MSG_SAC_AMPLITUDE	CURRENT_MSG_SAC_AVG_VELOCITY	CURRENT_MSG_SAC_DURATION	CURRENT_MSG_SAC_END_TIME	CURRENT_MSG_SAC_END_X	CURRENT_MSG_SAC_END_Y	CURRENT_MSG_SAC_INDEX	CURRENT_MSG_SAC_PEAK_VELOCITY	CURRENT_MSG_SAC_START_TIME	CURRENT_MSG_SAC_START_X	CURRENT_MSG_SAC_START_Y	CURRENT_MSG_TEXT	CURRENT_MSG_TIME	CURRENT_MSG_X_POSITION	CURRENT_MSG_Y_POSITION	DATA_FILE	EYE_USED	IP_DURATION	IP_END_TIME	IP_LABEL	IP_START_TIME	TRIAL_INDEX	TRIAL_LABEL	TRIAL_START_TIME	trial	display1	display2	display3	RESPONSE	expected
zjl	.	.	.	.	.	.	.	.	.	.	1	.	.	.	false	false	Message: -17ms	.	.	.	.	.	.	.	.	.	.	.	TRIALID 0	-17	.	.	zjl.edf	RIGHT	3662	9338317	Full Trial Period	9334655	1	Trial: 1	9334655	17	ÁïÁïÇò	·Éµú	ÅûÈø	j	j
zjl	.	.	.	.	.	.	.	.	.	.	2	.	.	.	false	false	Message: -1ms	.	.	.	.	.	.	.	.	.	.	.	RECCFG CR 1000 2 0 R	-1	.	.	zjl.edf	RIGHT	3662	9338317	Full Trial Period	9334655	1	Trial: 1	9334655	17	ÁïÁïÇò	·Éµú	ÅûÈø	j	j
zjl	.	.	.	.	.	.	.	.	.	.	3	.	.	.	false	false	Message: -1ms	.	.	.	.	.	.	.	.	.	.	.	ELCLCFG TOWER	-1	.	.	zjl.edf	RIGHT	3662	9338317	Full Trial Period	9334655	1	Trial: 1	9334655	17	ÁïÁïÇò	·Éµú	ÅûÈø	j	j
zjl	.	.	.	.	.	.	.	.	.	.	4	.	.	.	false	false	Message: -1ms	.	.	.	.	.	.	.	.	.	.	.	GAZE_COORDS 0.00 0.00 1023.00 767.00	-1	.	.	zjl.edf	RIGHT	3662	9338317	Full Trial Period	9334655	1	Trial: 1	9334655	17	ÁïÁïÇò	·Éµú	ÅûÈø	j	j
zjl	.	.	.	.	.	.	.	.	.	.	5	.	.	.	false	false	Message: -1ms	.	.	.	.	.	.	.	.	.	.	.	THRESHOLDS R 97 216	-1	.	.	zjl.edf	RIGHT	3662	9338317	Full Trial Period	9334655	1	Trial: 1	9334655	17	ÁïÁïÇò	·Éµú	ÅûÈø	j	j
zjl	.	.	.	.	.	.	.	.	.	.	6	.	.	.	false	false	Message: -1ms	.	.	.	.	.	.	.	.	.	.	.	ELCL_PROC CENTROID (3)	-1	.	.	zjl.edf	RIGHT	3662	9338317	Full Trial Period	9334655	1	Trial: 1	9334655	17	ÁïÁïÇò	·Éµú	ÅûÈø	j	j
zjl	.	.	.	.	.	.	.	.	.	.	7	.	.	.	false	false	Message: -1ms	.	.	.	.	.	.	.	.	.	.	.	ELCL_PCR_PARAM 5 3.0	-1	.	.	zjl.edf	RIGHT	3662	9338317	Full Trial Period	9334655	1	Trial: 1	9334655	17	ÁïÁïÇò	·Éµú	ÅûÈø	j	j
zjl	.	.	.	.	.	.	.	.	.	.	8	.	.	.	false	true	Message: 0ms	.	.	.	.	.	.	.	.	.	.	.	!MODE RECORD CR 1000 2 0 R	0	.	.	zjl.edf	RIGHT	3662	9338317	Full Trial Period	9334655	1	Trial: 1	9334655	17	ÁïÁïÇò	·Éµú	ÅûÈø	j	j
zjl	.	.	.	.	328	334	1	7	135.70	392.20	9	.	.	.	false	false	Message: 41ms	.	.	.	.	.	.	.	.	.	.	.	SYNCTIME	41	135.70	392.20	zjl.edf	RIGHT	3662	9338317	Full Trial Period	9334655	1	Trial: 1	9334655	17	ÁïÁïÇò	·Éµú	ÅûÈø	j	j
zjl	.	.	.	.	.	.	.	.	.	.	10	.	.	.	false	false	Message: 1115ms	12.00	129.03	93	1127	512.30	391.00	3	436.10	1035	155.50	414.20	INVISIBLE_BOUNDARY[1]	1115	.	.	zjl.edf	RIGHT	3662	9338317	Full Trial Period	9334655	1	Trial: 1	9334655	17	ÁïÁïÇò	·Éµú	ÅûÈø	j	j
zjl	.	.	.	.	.	.	.	.	.	.	11	.	.	.	false	false	Message: 1124ms	12.00	129.03	93	1127	512.30	391.00	3	436.10	1035	155.50	414.20	SYNCTIME	1124	.	.	zjl.edf	RIGHT	3662	9338317	Full Trial Period	9334655	1	Trial: 1	9334655	17	ÁïÁïÇò	·Éµú	ÅûÈø	j	j
zjl	1079	3152	2	2074	.	.	.	.	.	.	12	.	.	.	false	false	Message: 2310ms	12.40	10.26	1209	3246	871.40	402.00	6	1273.70	2038	501.30	410.70	INVISIBLE_BOUNDARY[2]	2310	.	.	zjl.edf	RIGHT	3662	9338317	Full Trial Period	9334655	1	Trial: 1	9334655	17	ÁïÁïÇò	·Éµú	ÅûÈø	j	j
zjl	1079	3152	2	2074	.	.	.	.	.	.	13	.	.	.	false	false	Message: 2316ms	12.40	10.26	1209	3246	871.40	402.00	6	1273.70	2038	501.30	410.70	SYNCTIME	2316	.	.	zjl.edf	RIGHT	3662	9338317	Full Trial Period	9334655	1	Trial: 1	9334655	17	ÁïÁïÇò	·Éµú	ÅûÈø	j	j
zjl	349	3661	3	3313	.	.	.	.	.	.	14	.	.	.	false	false	Message: 3642ms	0.36	1.01	359	3661	877.60	416.20	7	796.90	3303	873.00	406.40	KEYBOARD	3642	.	.	zjl.edf	RIGHT	3662	9338317	Full Trial Period	9334655	1	Trial: 1	9334655	17	ÁïÁïÇò	·Éµú	ÅûÈø	j	j
zjl	.	.	.	.	.	.	.	.	.	.	15	.	.	.	false	false	Message: 3706ms	.	.	.	.	.	.	.	.	.	.	.	TRIAL_RESULT 0	3706	.	.	zjl.edf	RIGHT	3662	9338317	Full Trial Period	9334655	1	Trial: 1	9334655	17	ÁïÁïÇò	·Éµú	ÅûÈø	j	j
zjl	.	.	.	.	.	.	.	.	.	.	1	.	.	.	false	false	Message: -27ms	.	.	.	.	.	.	.	.	.	.	.	TRIALID 1	-27	.	.	zjl.edf	RIGHT	3529	9343452	Full Trial Period	9339923	2	Trial: 2	9339923	32	éÙ×Ó	ÐÓÈÊ	Î¢²¨Â¯	f	f
zjl	.	.	.	.	.	.	.	.	.	.	2	.	.	.	false	false	Message: -1ms	.	.	.	.	.	.	.	.	.	.	.	RECCFG CR 1000 2 0 R	-1	.	.	zjl.edf	RIGHT	3529	9343452	Full Trial Period	9339923	2	Trial: 2	9339923	32	éÙ×Ó	ÐÓÈÊ	Î¢²¨Â¯	f	f
zjl	.	.	.	.	.	.	.	.	.	.	3	.	.	.	false	false	Message: -1ms	.	.	.	.	.	.	.	.	.	.	.	ELCLCFG TOWER	-1	.	.	zjl.edf	RIGHT	3529	9343452	Full Trial Period	9339923	2	Trial: 2	9339923	32	éÙ×Ó	ÐÓÈÊ	Î¢²¨Â¯	f	f
zjl	.	.	.	.	.	.	.	.	.	.	4	.	.	.	false	false	Message: -1ms	.	.	.	.	.	.	.	.	.	.	.	GAZE_COORDS 0.00 0.00 1023.00 767.00	-1	.	.	zjl.edf	RIGHT	3529	9343452	Full Trial Period	9339923	2	Trial: 2	9339923	32	éÙ×Ó	ÐÓÈÊ	Î¢²¨Â¯	f	f
zjl	.	.	.	.	.	.	.	.	.	.	5	.	.	.	false	false	Message: -1ms	.	.	.	.	.	.	.	.	.	.	.	THRESHOLDS R 97 216	-1	.	.	zjl.edf	RIGHT	3529	9343452	Full Trial Period	9339923	2	Trial: 2	9339923	32	éÙ×Ó	ÐÓÈÊ	Î¢²¨Â¯	f	f
zjl	.	.	.	.	.	.	.	.	.	.	6	.	.	.	false	false	Message: -1ms	.	.	.	.	.	.	.	.	.	.	.	ELCL_PROC CENTROID (3)	-1	.	.	zjl.edf	RIGHT	3529	9343452	Full Trial Period	9339923	2	Trial: 2	9339923	32	éÙ×Ó	ÐÓÈÊ	Î¢²¨Â¯	f	f
zjl	.	.	.	.	.	.	.	.	.	.	7	.	.	.	false	false	Message: -1ms	.	.	.	.	.	.	.	.	.	.	.	ELCL_PCR_PARAM 5 3.0	-1	.	.	zjl.edf	RIGHT	3529	9343452	Full Trial Period	9339923	2	Trial: 2	9339923	32	éÙ×Ó	ÐÓÈÊ	Î¢²¨Â¯	f	f
zjl	.	.	.	.	.	.	.	.	.	.	8	.	.	.	false	true	Message: 0ms	.	.	.	.	.	.	.	.	.	.	.	!MODE RECORD CR 1000 2 0 R	0	.	.	zjl.edf	RIGHT	3529	9343452	Full Trial Period	9339923	2	Trial: 2	9339923	32	éÙ×Ó	ÐÓÈÊ	Î¢²¨Â¯	f	f
zjl	.	.	.	.	449	455	1	7	142.20	389.30	9	.	.	.	false	false	Message: 48ms	.	.	.	.	.	.	.	.	.	.	.	SYNCTIME	48	142.20	389.30	zjl.edf	RIGHT	3529	9343452	Full Trial Period	9339923	2	Trial: 2	9339923	32	éÙ×Ó	ÐÓÈÊ	Î¢²¨Â¯	f	f
zjl	.	.	.	.	.	.	.	.	.	.	10	.	.	.	false	false	Message: 1095ms	11.00	199.98	55	1115	504.80	370.80	3	351.20	1061	179.30	377.10	INVISIBLE_BOUNDARY[1]	1095	.	.	zjl.edf	RIGHT	3529	9343452	Full Trial Period	9339923	2	Trial: 2	9339923	32	éÙ×Ó	ÐÓÈÊ	Î¢²¨Â¯	f	f
zjl	.	.	.	.	.	.	.	.	.	.	11	.	.	.	false	false	Message: 1106ms	11.00	199.98	55	1115	504.80	370.80	3	351.20	1061	179.30	377.10	SYNCTIME	1106	.	.	zjl.edf	RIGHT	3529	9343452	Full Trial Period	9339923	2	Trial: 2	9339923	32	éÙ×Ó	ÐÓÈÊ	Î¢²¨Â¯	f	f
zjl	.	.	.	.	.	.	.	.	.	.	12	.	.	.	false	false	Message: 2278ms	7.60	161.74	47	2279	794.80	383.50	9	351.30	2233	570.60	397.10	INVISIBLE_BOUNDARY[2]	2278	.	.	zjl.edf	RIGHT	3529	9343452	Full Trial Period	9339923	2	Trial: 2	9339923	32	éÙ×Ó	ÐÓÈÊ	Î¢²¨Â¯	f	f
zjl	.	.	.	.	157	2436	10	2280	789.50	375.40	13	.	.	.	false	false	Message: 2289ms	.	.	.	.	.	.	.	.	.	.	.	SYNCTIME	2289	789.50	375.40	zjl.edf	RIGHT	3529	9343452	Full Trial Period	9339923	2	Trial: 2	9339923	32	éÙ×Ó	ÐÓÈÊ	Î¢²¨Â¯	f	f
zjl	33	3528	3	3496	.	.	.	.	.	.	14	.	.	.	false	false	Message: 3510ms	.	.	62	3528	.	.	13	163.40	3467	757.50	380.30	KEYBOARD	3510	.	.	zjl.edf	RIGHT	3529	9343452	Full Trial Period	9339923	2	Trial: 2	9339923	32	éÙ×Ó	ÐÓÈÊ	Î¢²¨Â¯	f	f
zjl	.	.	.	.	.	.	.	.	.	.	15	.	.	.	false	false	Message: 3572ms	.	.	.	.	.	.	.	.	.	.	.	TRIAL_RESULT 0	3572	.	.	zjl.edf	RIGHT	3529	9343452	Full Trial Period	9339923	2	Trial: 2	9339923	32	éÙ×Ó	ÐÓÈÊ	Î¢²¨Â¯	f	f
zjl	.	.	.	.	.	.	.	.	.	.	1	.	.	.	false	false	Message: -18ms	.	.	.	.	.	.	.	.	.	.	.	TRIALID 2	-18	.	.	zjl.edf	RIGHT	7971	9353117	Full Trial Period	9345146	3	Trial: 3	9345146	85	°ôÇò¹÷	À¯±Ê	µ°¾í	j	j
zjl	.	.	.	.	.	.	.	.	.	.	2	.	.	.	false	false	Message: -1ms	.	.	.	.	.	.	.	.	.	.	.	RECCFG CR 1000 2 0 R	-1	.	.	zjl.edf	RIGHT	7971	9353117	Full Trial Period	9345146	3	Trial: 3	9345146	85	°ôÇò¹÷	À¯±Ê	µ°¾í	j	j
zjl	.	.	.	.	.	.	.	.	.	.	3	.	.	.	false	false	Message: -1ms	.	.	.	.	.	.	.	.	.	.	.	ELCLCFG TOWER	-1	.	.	zjl.edf	RIGHT	7971	9353117	Full Trial Period	9345146	3	Trial: 3	9345146	85	°ôÇò¹÷	À¯±Ê	µ°¾í	j	j
zjl	.	.	.	.	.	.	.	.	.	.	4	.	.	.	false	false	Message: -1ms	.	.	.	.	.	.	.	.	.	.	.	GAZE_COORDS 0.00 0.00 1023.00 767.00	-1	.	.	zjl.edf	RIGHT	7971	9353117	Full Trial Period	9345146	3	Trial: 3	9345146	85	°ôÇò¹÷	À¯±Ê	µ°¾í	j	j
zjl	.	.	.	.	.	.	.	.	.	.	5	.	.	.	false	false	Message: -1ms	.	.	.	.	.	.	.	.	.	.	.	THRESHOLDS R 97 216	-1	.	.	zjl.edf	RIGHT	7971	9353117	Full Trial Period	9345146	3	Trial: 3	9345146	85	°ôÇò¹÷	À¯±Ê	µ°¾í	j	j
zjl	.	.	.	.	.	.	.	.	.	.	6	.	.	.	false	false	Message: -1ms	.	.	.	.	.	.	.	.	.	.	.	ELCL_PROC CENTROID (3)	-1	.	.	zjl.edf	RIGHT	7971	9353117	Full Trial Period	9345146	3	Trial: 3	9345146	85	°ôÇò¹÷	À¯±Ê	µ°¾í	j	j
zjl	.	.	.	.	.	.	.	.	.	.	7	.	.	.	false	false	Message: -1ms	.	.	.	.	.	.	.	.	.	.	.	ELCL_PCR_PARAM 5 3.0	-1	.	.	zjl.edf	RIGHT	7971	9353117	Full Trial Period	9345146	3	Trial: 3	9345146	85	°ôÇò¹÷	À¯±Ê	µ°¾í	j	j
zjl	.	.	.	.	.	.	.	.	.	.	8	.	.	.	false	true	Message: 0ms	.	.	.	.	.	.	.	.	.	.	.	!MODE RECORD CR 1000 2 0 R	0	.	.	zjl.edf	RIGHT	7971	9353117	Full Trial Period	9345146	3	Trial: 3	9345146	85	°ôÇò¹÷	À¯±Ê	µ°¾í	j	j
zjl	.	.	.	.	345	351	1	7	140.60	380.50	9	.	.	.	false	false	Message: 48ms	.	.	.	.	.	.	.	.	.	.	.	SYNCTIME	48	140.60	380.50	zjl.edf	RIGHT	7971	9353117	Full Trial Period	9345146	3	Trial: 3	9345146	85	°ôÇò¹÷	À¯±Ê	µ°¾í	j	j
zjl	.	.	.	.	.	.	.	.	.	.	10	.	.	.	false	false	Message: 1498ms	10.59	216.04	49	1518	509.20	401.30	5	446.20	1470	194.80	403.20	INVISIBLE_BOUNDARY[1]	1498	.	.	zjl.edf	RIGHT	7971	9353117	Full Trial Period	9345146	3	Trial: 3	9345146	85	°ôÇò¹÷	À¯±Ê	µ°¾í	j	j
zjl	.	.	.	.	.	.	.	.	.	.	11	.	.	.	false	false	Message: 1507ms	10.59	216.04	49	1518	509.20	401.30	5	446.20	1470	194.80	403.20	SYNCTIME	1507	.	.	zjl.edf	RIGHT	7971	9353117	Full Trial Period	9345146	3	Trial: 3	9345146	85	°ôÇò¹÷	À¯±Ê	µ°¾í	j	j
zjl	239	4173	2	3935	.	.	.	.	.	.	12	.	.	.	false	false	Message: 4091ms	19.96	69.56	287	4182	963.10	839.30	13	1023.70	3896	508.90	397.60	INVISIBLE_BOUNDARY[2]	4091	.	.	zjl.edf	RIGHT	7971	9353117	Full Trial Period	9345146	3	Trial: 3	9345146	85	°ôÇò¹÷	À¯±Ê	µ°¾í	j	j
zjl	239	4173	2	3935	.	.	.	.	.	.	13	.	.	.	false	false	Message: 4098ms	19.96	69.56	287	4182	963.10	839.30	13	1023.70	3896	508.90	397.60	SYNCTIME	4098	.	.	zjl.edf	RIGHT	7971	9353117	Full Trial Period	9345146	3	Trial: 3	9345146	85	°ôÇò¹÷	À¯±Ê	µ°¾í	j	j
zjl	.	.	.	.	236	7969	26	7734	868.40	419.50	14	.	.	.	false	false	Message: 7952ms	.	.	.	.	.	.	.	.	.	.	.	KEYBOARD	7952	868.40	419.50	zjl.edf	RIGHT	7971	9353117	Full Trial Period	9345146	3	Trial: 3	9345146	85	°ôÇò¹÷	À¯±Ê	µ°¾í	j	j
zjl	.	.	.	.	.	.	.	.	.	.	15	.	.	.	false	false	Message: 8015ms	.	.	.	.	.	.	.	.	.	.	.	TRIAL_RESULT 0	8015	.	.	zjl.edf	RIGHT	7971	9353117	Full Trial Period	9345146	3	Trial: 3	9345146	85	°ôÇò¹÷	À¯±Ê	µ°¾í	j	j
zjl	.	.	.	.	.	.	.	.	.	.	1	.	.	.	false	false	Message: -16ms	.	.	.	.	.	.	.	.	.	.	.	TRIALID 3	-16	.	.	zjl.edf	RIGHT	6908	9362117	Full Trial Period	9355209	4	Trial: 4	9355209	128	ºìÔæ	ÂøÍ·	¿óÈªË®	f	f
zjl	.	.	.	.	.	.	.	.	.	.	2	.	.	.	false	false	Message: -1ms	.	.	.	.	.	.	.	.	.	.	.	RECCFG CR 1000 2 0 R	-1	.	.	zjl.edf	RIGHT	6908	9362117	Full Trial Period	9355209	4	Trial: 4	9355209	128	ºìÔæ	ÂøÍ·	¿óÈªË®	f	f
zjl	.	.	.	.	.	.	.	.	.	.	3	.	.	.	false	false	Message: -1ms	.	.	.	.	.	.	.	.	.	.	.	ELCLCFG TOWER	-1	.	.	zjl.edf	RIGHT	6908	9362117	Full Trial Period	9355209	4	Trial: 4	9355209	128	ºìÔæ	ÂøÍ·	¿óÈªË®	f	f
zjl	.	.	.	.	.	.	.	.	.	.	4	.	.	.	false	false	Message: -1ms	.	.	.	.	.	.	.	.	.	.	.	GAZE_COORDS 0.00 0.00 1023.00 767.00	-1	.	.	zjl.edf	RIGHT	6908	9362117	Full Trial Period	9355209	4	Trial: 4	9355209	128	ºìÔæ	ÂøÍ·	¿óÈªË®	f	f
zjl	.	.	.	.	.	.	.	.	.	.	5	.	.	.	false	false	Message: -1ms	.	.	.	.	.	.	.	.	.	.	.	THRESHOLDS R 97 216	-1	.	.	zjl.edf	RIGHT	6908	9362117	Full Trial Period	9355209	4	Trial: 4	9355209	128	ºìÔæ	ÂøÍ·	¿óÈªË®	f	f
zjl	.	.	.	.	.	.	.	.	.	.	6	.	.	.	false	false	Message: -1ms	.	.	.	.	.	.	.	.	.	.	.	ELCL_PROC CENTROID (3)	-1	.	.	zjl.edf	RIGHT	6908	9362117	Full Trial Period	9355209	4	Trial: 4	9355209	128	ºìÔæ	ÂøÍ·	¿óÈªË®	f	f
zjl	.	.	.	.	.	.	.	.	.	.	7	.	.	.	false	false	Message: -1ms	.	.	.	.	.	.	.	.	.	.	.	ELCL_PCR_PARAM 5 3.0	-1	.	.	zjl.edf	RIGHT	6908	9362117	Full Trial Period	9355209	4	Trial: 4	9355209	128	ºìÔæ	ÂøÍ·	¿óÈªË®	f	f
zjl	.	.	.	.	.	.	.	.	.	.	8	.	.	.	false	true	Message: 0ms	.	.	.	.	.	.	.	.	.	.	.	!MODE RECORD CR 1000 2 0 R	0	.	.	zjl.edf	RIGHT	6908	9362117	Full Trial Period	9355209	4	Trial: 4	9355209	128	ºìÔæ	ÂøÍ·	¿óÈªË®	f	f
zjl	.	.	.	.	801	807	1	7	167.10	410.40	9	.	.	.	false	false	Message: 42ms	.	.	.	.	.	.	.	.	.	.	.	SYNCTIME	42	167.10	410.40	zjl.edf	RIGHT	6908	9362117	Full Trial Period	9355209	4	Trial: 4	9355209	128	ºìÔæ	ÂøÍ·	¿óÈªË®	f	f
zjl	.	.	.	.	.	.	.	.	.	.	10	.	.	.	false	false	Message: 1538ms	13.26	37.23	356	1854	561.20	439.00	4	844.20	1499	165.40	418.90	INVISIBLE_BOUNDARY[1]	1538	.	.	zjl.edf	RIGHT	6908	9362117	Full Trial Period	9355209	4	Trial: 4	9355209	128	ºìÔæ	ÂøÍ·	¿óÈªË®	f	f
zjl	.	.	.	.	.	.	.	.	.	.	11	.	.	.	false	false	Message: 1542ms	13.26	37.23	356	1854	561.20	439.00	4	844.20	1499	165.40	418.90	SYNCTIME	1542	.	.	zjl.edf	RIGHT	6908	9362117	Full Trial Period	9355209	4	Trial: 4	9355209	128	ºìÔæ	ÂøÍ·	¿óÈªË®	f	f
zjl	.	.	.	.	.	.	.	.	.	.	12	.	.	.	false	false	Message: 1823ms	13.26	37.23	356	1854	561.20	439.00	4	844.20	1499	165.40	418.90	INVISIBLE_BOUNDARY[2]	1823	.	.	zjl.edf	RIGHT	6908	9362117	Full Trial Period	9355209	4	Trial: 4	9355209	128	ºìÔæ	ÂøÍ·	¿óÈªË®	f	f
zjl	.	.	.	.	.	.	.	.	.	.	13	.	.	.	false	false	Message: 1834ms	13.26	37.23	356	1854	561.20	439.00	4	844.20	1499	165.40	418.90	SYNCTIME	1834	.	.	zjl.edf	RIGHT	6908	9362117	Full Trial Period	9355209	4	Trial: 4	9355209	128	ºìÔæ	ÂøÍ·	¿óÈªË®	f	f
zjl	.	.	.	.	340	6906	20	6567	857.30	423.10	14	.	.	.	false	false	Message: 6890ms	.	.	.	.	.	.	.	.	.	.	.	KEYBOARD	6890	857.30	423.10	zjl.edf	RIGHT	6908	9362117	Full Trial Period	9355209	4	Trial: 4	9355209	128	ºìÔæ	ÂøÍ·	¿óÈªË®	f	f
zjl	.	.	.	.	.	.	.	.	.	.	15	.	.	.	false	false	Message: 6948ms	.	.	.	.	.	.	.	.	.	.	.	TRIAL_RESULT 0	6948	.	.	zjl.edf	RIGHT	6908	9362117	Full Trial Period	9355209	4	Trial: 4	9355209	128	ºìÔæ	ÂøÍ·	¿óÈªË®	f	f
zjl	.	.	.	.	.	.	.	.	.	.	1	.	.	.	false	false	Message: -19ms	.	.	.	.	.	.	.	.	.	.	.	TRIALID 4	-19	.	.	zjl.edf	RIGHT	5403	9369014	Full Trial Period	9363611	5	Trial: 5	9363611	136	ÏÚ±ý	ÐÅ·â	É××Ó	f	f
zjl	.	.	.	.	.	.	.	.	.	.	2	.	.	.	false	false	Message: -1ms	.	.	.	.	.	.	.	.	.	.	.	RECCFG CR 1000 2 0 R	-1	.	.	zjl.edf	RIGHT	5403	9369014	Full Trial Period	9363611	5	Trial: 5	9363611	136	ÏÚ±ý	ÐÅ·â	É××Ó	f	f
zjl	.	.	.	.	.	.	.	.	.	.	3	.	.	.	false	false	Message: -1ms	.	.	.	.	.	.	.	.	.	.	.	ELCLCFG TOWER	-1	.	.	zjl.edf	RIGHT	5403	9369014	Full Trial Period	9363611	5	Trial: 5	9363611	136	ÏÚ±ý	ÐÅ·â	É××Ó	f	f
zjl	.	.	.	.	.	.	.	.	.	.	4	.	.	.	false	false	Message: -1ms	.	.	.	.	.	.	.	.	.	.	.	GAZE_COORDS 0.00 0.00 1023.00 767.00	-1	.	.	zjl.edf	RIGHT	5403	9369014	Full Trial Period	9363611	5	Trial: 5	9363611	136	ÏÚ±ý	ÐÅ·â	É××Ó	f	f
zjl	.	.	.	.	.	.	.	.	.	.	5	.	.	.	false	false	Message: -1ms	.	.	.	.	.	.	.	.	.	.	.	THRESHOLDS R 97 216	-1	.	.	zjl.edf	RIGHT	5403	9369014	Full Trial Period	9363611	5	Trial: 5	9363611	136	ÏÚ±ý	ÐÅ·â	É××Ó	f	f
zjl	.	.	.	.	.	.	.	.	.	.	6	.	.	.	false	false	Message: -1ms	.	.	.	.	.	.	.	.	.	.	.	ELCL_PROC CENTROID (3)	-1	.	.	zjl.edf	RIGHT	5403	9369014	Full Trial Period	9363611	5	Trial: 5	9363611	136	ÏÚ±ý	ÐÅ·â	É××Ó	f	f
zjl	.	.	.	.	.	.	.	.	.	.	7	.	.	.	false	false	Message: -1ms	.	.	.	.	.	.	.	.	.	.	.	ELCL_PCR_PARAM 5 3.0	-1	.	.	zjl.edf	RIGHT	5403	9369014	Full Trial Period	9363611	5	Trial: 5	9363611	136	ÏÚ±ý	ÐÅ·â	É××Ó	f	f
zjl	.	.	.	.	.	.	.	.	.	.	8	.	.	.	false	true	Message: 0ms	.	.	.	.	.	.	.	.	.	.	.	!MODE RECORD CR 1000 2 0 R	0	.	.	zjl.edf	RIGHT	5403	9369014	Full Trial Period	9363611	5	Trial: 5	9363611	136	ÏÚ±ý	ÐÅ·â	É××Ó	f	f
zjl	.	.	.	.	558	566	1	9	142.00	374.90	9	.	.	.	false	false	Message: 48ms	.	.	.	.	.	.	.	.	.	.	.	SYNCTIME	48	142.00	374.90	zjl.edf	RIGHT	5403	9369014	Full Trial Period	9363611	5	Trial: 5	9363611	136	ÏÚ±ý	ÐÅ·â	É××Ó	f	f
zjl	.	.	.	.	.	.	.	.	.	.	10	.	.	.	false	false	Message: 955ms	8.07	31.77	254	1025	402.70	395.40	2	1014.10	772	161.90	388.50	INVISIBLE_BOUNDARY[1]	955	.	.	zjl.edf	RIGHT	5403	9369014	Full Trial Period	9363611	5	Trial: 5	9363611	136	ÏÚ±ý	ÐÅ·â	É××Ó	f	f
zjl	.	.	.	.	.	.	.	.	.	.	11	.	.	.	false	false	Message: 963ms	8.07	31.77	254	1025	402.70	395.40	2	1014.10	772	161.90	388.50	SYNCTIME	963	.	.	zjl.edf	RIGHT	5403	9369014	Full Trial Period	9363611	5	Trial: 5	9363611	136	ÏÚ±ý	ÐÅ·â	É××Ó	f	f
zjl	.	.	.	.	.	.	.	.	.	.	12	.	.	.	false	false	Message: 2080ms	7.53	134.41	56	2111	859.10	420.60	5	310.50	2056	639.40	374.70	INVISIBLE_BOUNDARY[2]	2080	.	.	zjl.edf	RIGHT	5403	9369014	Full Trial Period	9363611	5	Trial: 5	9363611	136	ÏÚ±ý	ÐÅ·â	É××Ó	f	f
zjl	.	.	.	.	.	.	.	.	.	.	13	.	.	.	false	false	Message: 2088ms	7.53	134.41	56	2111	859.10	420.60	5	310.50	2056	639.40	374.70	SYNCTIME	2088	.	.	zjl.edf	RIGHT	5403	9369014	Full Trial Period	9363611	5	Trial: 5	9363611	136	ÏÚ±ý	ÐÅ·â	É××Ó	f	f
zjl	34	5402	6	5369	.	.	.	.	.	.	14	.	.	.	false	false	Message: 5384ms	.	.	119	5402	.	.	13	928.30	5284	841.30	425.70	KEYBOARD	5384	.	.	zjl.edf	RIGHT	5403	9369014	Full Trial Period	9363611	5	Trial: 5	9363611	136	ÏÚ±ý	ÐÅ·â	É××Ó	f	f
zjl	.	.	.	.	.	.	.	.	.	.	15	.	.	.	false	false	Message: 5445ms	.	.	.	.	.	.	.	.	.	.	.	TRIAL_RESULT 0	5445	.	.	zjl.edf	RIGHT	5403	9369014	Full Trial Period	9363611	5	Trial: 5	9363611	136	ÏÚ±ý	ÐÅ·â	É××Ó	f	f
zjl	.	.	.	.	.	.	.	.	.	.	1	.	.	.	false	false	Message: -16ms	.	.	.	.	.	.	.	.	.	.	.	TRIALID 5	-16	.	.	zjl.edf	RIGHT	4854	9375136	Full Trial Period	9370282	6	Trial: 6	9370282	40	Ö¸ÄÏÕë	Ê±ÖÓ	¿¨³µ	f	f
zjl	.	.	.	.	.	.	.	.	.	.	2	.	.	.	false	false	Message: -1ms	.	.	.	.	.	.	.	.	.	.	.	RECCFG CR 1000 2 0 R	-1	.	.	zjl.edf	RIGHT	4854	9375136	Full Trial Period	9370282	6	Trial: 6	9370282	40	Ö¸ÄÏÕë	Ê±ÖÓ	¿¨³µ	f	f
zjl	.	.	.	.	.	.	.	.	.	.	3	.	.	.	false	false	Message: -1ms	.	.	.	.	.	.	.	.	.	.	.	ELCLCFG TOWER	-1	.	.	zjl.edf	RIGHT	4854	9375136	Full Trial Period	9370282	6	Trial: 6	9370282	40	Ö¸ÄÏÕë	Ê±ÖÓ	¿¨³µ	f	f
zjl	.	.	.	.	.	.	.	.	.	.	4	.	.	.	false	false	Message: -1ms	.	.	.	.	.	.	.	.	.	.	.	GAZE_COORDS 0.00 0.00 1023.00 767.00	-1	.	.	zjl.edf	RIGHT	4854	9375136	Full Trial Period	9370282	6	Trial: 6	9370282	40	Ö¸ÄÏÕë	Ê±ÖÓ	¿¨³µ	f	f
zjl	.	.	.	.	.	.	.	.	.	.	5	.	.	.	false	false	Message: -1ms	.	.	.	.	.	.	.	.	.	.	.	THRESHOLDS R 97 216	-1	.	.	zjl.edf	RIGHT	4854	9375136	Full Trial Period	9370282	6	Trial: 6	9370282	40	Ö¸ÄÏÕë	Ê±ÖÓ	¿¨³µ	f	f
zjl	.	.	.	.	.	.	.	.	.	.	6	.	.	.	false	false	Message: -1ms	.	.	.	.	.	.	.	.	.	.	.	ELCL_PROC CENTROID (3)	-1	.	.	zjl.edf	RIGHT	4854	9375136	Full Trial Period	9370282	6	Trial: 6	9370282	40	Ö¸ÄÏÕë	Ê±ÖÓ	¿¨³µ	f	f
zjl	.	.	.	.	.	.	.	.	.	.	7	.	.	.	false	false	Message: -1ms	.	.	.	.	.	.	.	.	.	.	.	ELCL_PCR_PARAM 5 3.0	-1	.	.	zjl.edf	RIGHT	4854	9375136	Full Trial Period	9370282	6	Trial: 6	9370282	40	Ö¸ÄÏÕë	Ê±ÖÓ	¿¨³µ	f	f
zjl	.	.	.	.	.	.	.	.	.	.	8	.	.	.	false	true	Message: 0ms	.	.	.	.	.	.	.	.	.	.	.	!MODE RECORD CR 1000 2 0 R	0	.	.	zjl.edf	RIGHT	4854	9375136	Full Trial Period	9370282	6	Trial: 6	9370282	40	Ö¸ÄÏÕë	Ê±ÖÓ	¿¨³µ	f	f
zjl	.	.	.	.	606	612	1	7	161.20	401.20	9	.	.	.	false	false	Message: 41ms	.	.	.	.	.	.	.	.	.	.	.	SYNCTIME	41	161.20	401.20	zjl.edf	RIGHT	4854	9375136	Full Trial Period	9370282	6	Trial: 6	9370282	40	Ö¸ÄÏÕë	Ê±ÖÓ	¿¨³µ	f	f
zjl	.	.	.	.	.	.	.	.	.	.	10	.	.	.	false	false	Message: 2164ms	8.47	169.35	50	2173	423.90	401.90	5	297.20	2124	172.10	394.50	INVISIBLE_BOUNDARY[1]	2164	.	.	zjl.edf	RIGHT	4854	9375136	Full Trial Period	9370282	6	Trial: 6	9370282	40	Ö¸ÄÏÕë	Ê±ÖÓ	¿¨³µ	f	f
zjl	.	.	.	.	134	2307	6	2174	406.00	396.20	11	.	.	.	false	false	Message: 2175ms	.	.	.	.	.	.	.	.	.	.	.	SYNCTIME	2175	406.00	396.20	zjl.edf	RIGHT	4854	9375136	Full Trial Period	9370282	6	Trial: 6	9370282	40	Ö¸ÄÏÕë	Ê±ÖÓ	¿¨³µ	f	f
zjl	.	.	.	.	.	.	.	.	.	.	12	.	.	.	false	false	Message: 2862ms	10.18	185.06	55	2880	833.00	401.50	8	424.10	2826	530.70	400.40	INVISIBLE_BOUNDARY[2]	2862	.	.	zjl.edf	RIGHT	4854	9375136	Full Trial Period	9370282	6	Trial: 6	9370282	40	Ö¸ÄÏÕë	Ê±ÖÓ	¿¨³µ	f	f
zjl	.	.	.	.	.	.	.	.	.	.	13	.	.	.	false	false	Message: 2866ms	10.18	185.06	55	2880	833.00	401.50	8	424.10	2826	530.70	400.40	SYNCTIME	2866	.	.	zjl.edf	RIGHT	4854	9375136	Full Trial Period	9370282	6	Trial: 6	9370282	40	Ö¸ÄÏÕë	Ê±ÖÓ	¿¨³µ	f	f
zjl	.	.	.	.	84	4852	17	4769	853.70	423.70	14	.	.	.	false	false	Message: 4835ms	.	.	.	.	.	.	.	.	.	.	.	KEYBOARD	4835	853.70	423.70	zjl.edf	RIGHT	4854	9375136	Full Trial Period	9370282	6	Trial: 6	9370282	40	Ö¸ÄÏÕë	Ê±ÖÓ	¿¨³µ	f	f
zjl	.	.	.	.	.	.	.	.	.	.	15	.	.	.	false	false	Message: 4904ms	.	.	.	.	.	.	.	.	.	.	.	TRIAL_RESULT 0	4904	.	.	zjl.edf	RIGHT	4854	9375136	Full Trial Period	9370282	6	Trial: 6	9370282	40	Ö¸ÄÏÕë	Ê±ÖÓ	¿¨³µ	f	f
zjl	.	.	.	.	.	.	.	.	.	.	1	.	.	.	false	false	Message: -16ms	.	.	.	.	.	.	.	.	.	.	.	TRIALID 6	-16	.	.	zjl.edf	RIGHT	5235	9381791	Full Trial Period	9376556	7	Trial: 7	9376556	81	°ôÇò¹÷	¸ÊÕá	Æì¸Ë	f	j
zjl	.	.	.	.	.	.	.	.	.	.	2	.	.	.	false	false	Message: -1ms	.	.	.	.	.	.	.	.	.	.	.	RECCFG CR 1000 2 0 R	-1	.	.	zjl.edf	RIGHT	5235	9381791	Full Trial Period	9376556	7	Trial: 7	9376556	81	°ôÇò¹÷	¸ÊÕá	Æì¸Ë	f	j
zjl	.	.	.	.	.	.	.	.	.	.	3	.	.	.	false	false	Message: -1ms	.	.	.	.	.	.	.	.	.	.	.	ELCLCFG TOWER	-1	.	.	zjl.edf	RIGHT	5235	9381791	Full Trial Period	9376556	7	Trial: 7	9376556	81	°ôÇò¹÷	¸ÊÕá	Æì¸Ë	f	j
zjl	.	.	.	.	.	.	.	.	.	.	4	.	.	.	false	false	Message: -1ms	.	.	.	.	.	.	.	.	.	.	.	GAZE_COORDS 0.00 0.00 1023.00 767.00	-1	.	.	zjl.edf	RIGHT	5235	9381791	Full Trial Period	9376556	7	Trial: 7	9376556	81	°ôÇò¹÷	¸ÊÕá	Æì¸Ë	f	j
zjl	.	.	.	.	.	.	.	.	.	.	5	.	.	.	false	false	Message: -1ms	.	.	.	.	.	.	.	.	.	.	.	THRESHOLDS R 97 216	-1	.	.	zjl.edf	RIGHT	5235	9381791	Full Trial Period	9376556	7	Trial: 7	9376556	81	°ôÇò¹÷	¸ÊÕá	Æì¸Ë	f	j
zjl	.	.	.	.	.	.	.	.	.	.	6	.	.	.	false	false	Message: -1ms	.	.	.	.	.	.	.	.	.	.	.	ELCL_PROC CENTROID (3)	-1	.	.	zjl.edf	RIGHT	5235	9381791	Full Trial Period	9376556	7	Trial: 7	9376556	81	°ôÇò¹÷	¸ÊÕá	Æì¸Ë	f	j
zjl	.	.	.	.	.	.	.	.	.	.	7	.	.	.	false	false	Message: -1ms	.	.	.	.	.	.	.	.	.	.	.	ELCL_PCR_PARAM 5 3.0	-1	.	.	zjl.edf	RIGHT	5235	9381791	Full Trial Period	9376556	7	Trial: 7	9376556	81	°ôÇò¹÷	¸ÊÕá	Æì¸Ë	f	j
zjl	.	.	.	.	.	.	.	.	.	.	8	.	.	.	false	true	Message: 0ms	.	.	.	.	.	.	.	.	.	.	.	!MODE RECORD CR 1000 2 0 R	0	.	.	zjl.edf	RIGHT	5235	9381791	Full Trial Period	9376556	7	Trial: 7	9376556	81	°ôÇò¹÷	¸ÊÕá	Æì¸Ë	f	j
zjl	.	.	.	.	349	355	1	7	142.10	422.00	9	.	.	.	false	false	Message: 42ms	.	.	.	.	.	.	.	.	.	.	.	SYNCTIME	42	142.10	422.00	zjl.edf	RIGHT	5235	9381791	Full Trial Period	9376556	7	Trial: 7	9376556	81	°ôÇò¹÷	¸ÊÕá	Æì¸Ë	f	j
zjl	.	.	.	.	.	.	.	.	.	.	10	.	.	.	false	false	Message: 734ms	12.72	223.15	57	759	574.80	426.80	2	464.90	703	196.00	440.00	INVISIBLE_BOUNDARY[1]	734	.	.	zjl.edf	RIGHT	5235	9381791	Full Trial Period	9376556	7	Trial: 7	9376556	81	°ôÇò¹÷	¸ÊÕá	Æì¸Ë	f	j
zjl	.	.	.	.	.	.	.	.	.	.	11	.	.	.	false	false	Message: 742ms	12.72	223.15	57	759	574.80	426.80	2	464.90	703	196.00	440.00	SYNCTIME	742	.	.	zjl.edf	RIGHT	5235	9381791	Full Trial Period	9376556	7	Trial: 7	9376556	81	°ôÇò¹÷	¸ÊÕá	Æì¸Ë	f	j
zjl	.	.	.	.	.	.	.	.	.	.	12	.	.	.	false	false	Message: 2640ms	3.29	121.87	27	2649	797.70	455.70	9	189.90	2623	699.40	448.80	INVISIBLE_BOUNDARY[2]	2640	.	.	zjl.edf	RIGHT	5235	9381791	Full Trial Period	9376556	7	Trial: 7	9376556	81	°ôÇò¹÷	¸ÊÕá	Æì¸Ë	f	j
zjl	.	.	.	.	182	2831	10	2650	802.20	453.70	13	.	.	.	false	false	Message: 2650ms	.	.	.	.	.	.	.	.	.	.	.	SYNCTIME	2650	.	.	zjl.edf	RIGHT	5235	9381791	Full Trial Period	9376556	7	Trial: 7	9376556	81	°ôÇò¹÷	¸ÊÕá	Æì¸Ë	f	j
zjl	.	.	.	.	128	5233	17	5106	869.10	430.30	14	.	.	.	false	false	Message: 5216ms	.	.	.	.	.	.	.	.	.	.	.	KEYBOARD	5216	869.10	430.30	zjl.edf	RIGHT	5235	9381791	Full Trial Period	9376556	7	Trial: 7	9376556	81	°ôÇò¹÷	¸ÊÕá	Æì¸Ë	f	j
zjl	.	.	.	.	.	.	.	.	.	.	15	.	.	.	false	false	Message: 5277ms	.	.	.	.	.	.	.	.	.	.	.	TRIAL_RESULT 0	5277	.	.	zjl.edf	RIGHT	5235	9381791	Full Trial Period	9376556	7	Trial: 7	9376556	81	°ôÇò¹÷	¸ÊÕá	Æì¸Ë	f	j
zjl	.	.	.	.	.	.	.	.	.	.	1	.	.	.	false	false	Message: -16ms	.	.	.	.	.	.	.	.	.	.	.	TRIALID 7	-16	.	.	zjl.edf	RIGHT	4166	9390312	Full Trial Period	9386146	8	Trial: 8	9386146	33	Î¢²¨Â¯	ÐÓÈÊ	ÑÛ¾¦	j	j
zjl	.	.	.	.	.	.	.	.	.	.	2	.	.	.	false	false	Message: -1ms	.	.	.	.	.	.	.	.	.	.	.	RECCFG CR 1000 2 0 R	-1	.	.	zjl.edf	RIGHT	4166	9390312	Full Trial Period	9386146	8	Trial: 8	9386146	33	Î¢²¨Â¯	ÐÓÈÊ	ÑÛ¾¦	j	j
zjl	.	.	.	.	.	.	.	.	.	.	3	.	.	.	false	false	Message: -1ms	.	.	.	.	.	.	.	.	.	.	.	ELCLCFG TOWER	-1	.	.	zjl.edf	RIGHT	4166	9390312	Full Trial Period	9386146	8	Trial: 8	9386146	33	Î¢²¨Â¯	ÐÓÈÊ	ÑÛ¾¦	j	j
zjl	.	.	.	.	.	.	.	.	.	.	4	.	.	.	false	false	Message: -1ms	.	.	.	.	.	.	.	.	.	.	.	GAZE_COORDS 0.00 0.00 1023.00 767.00	-1	.	.	zjl.edf	RIGHT	4166	9390312	Full Trial Period	9386146	8	Trial: 8	9386146	33	Î¢²¨Â¯	ÐÓÈÊ	ÑÛ¾¦	j	j
zjl	.	.	.	.	.	.	.	.	.	.	5	.	.	.	false	false	Message: -1ms	.	.	.	.	.	.	.	.	.	.	.	THRESHOLDS R 97 216	-1	.	.	zjl.edf	RIGHT	4166	9390312	Full Trial Period	9386146	8	Trial: 8	9386146	33	Î¢²¨Â¯	ÐÓÈÊ	ÑÛ¾¦	j	j
zjl	.	.	.	.	.	.	.	.	.	.	6	.	.	.	false	false	Message: -1ms	.	.	.	.	.	.	.	.	.	.	.	ELCL_PROC CENTROID (3)	-1	.	.	zjl.edf	RIGHT	4166	9390312	Full Trial Period	9386146	8	Trial: 8	9386146	33	Î¢²¨Â¯	ÐÓÈÊ	ÑÛ¾¦	j	j
zjl	.	.	.	.	.	.	.	.	.	.	7	.	.	.	false	false	Message: -1ms	.	.	.	.	.	.	.	.	.	.	.	ELCL_PCR_PARAM 5 3.0	-1	.	.	zjl.edf	RIGHT	4166	9390312	Full Trial Period	9386146	8	Trial: 8	9386146	33	Î¢²¨Â¯	ÐÓÈÊ	ÑÛ¾¦	j	j
zjl	.	.	.	.	.	.	.	.	.	.	8	.	.	.	false	true	Message: 0ms	.	.	.	.	.	.	.	.	.	.	.	!MODE RECORD CR 1000 2 0 R	0	.	.	zjl.edf	RIGHT	4166	9390312	Full Trial Period	9386146	8	Trial: 8	9386146	33	Î¢²¨Â¯	ÐÓÈÊ	ÑÛ¾¦	j	j
zjl	.	.	.	.	408	414	1	7	151.00	392.70	9	.	.	.	false	false	Message: 42ms	.	.	.	.	.	.	.	.	.	.	.	SYNCTIME	42	151.00	392.70	zjl.edf	RIGHT	4166	9390312	Full Trial Period	9386146	8	Trial: 8	9386146	33	Î¢²¨Â¯	ÐÓÈÊ	ÑÛ¾¦	j	j
zjl	.	.	.	.	.	.	.	.	.	.	10	.	.	.	false	false	Message: 957ms	8.22	23.10	356	1057	429.60	447.20	2	985.50	702	184.70	425.70	INVISIBLE_BOUNDARY[1]	957	.	.	zjl.edf	RIGHT	4166	9390312	Full Trial Period	9386146	8	Trial: 8	9386146	33	Î¢²¨Â¯	ÐÓÈÊ	ÑÛ¾¦	j	j
zjl	.	.	.	.	.	.	.	.	.	.	11	.	.	.	false	false	Message: 966ms	8.22	23.10	356	1057	429.60	447.20	2	985.50	702	184.70	425.70	SYNCTIME	966	.	.	zjl.edf	RIGHT	4166	9390312	Full Trial Period	9386146	8	Trial: 8	9386146	33	Î¢²¨Â¯	ÐÓÈÊ	ÑÛ¾¦	j	j
zjl	.	.	.	.	.	.	.	.	.	.	12	.	.	.	false	false	Message: 2085ms	2.07	6.29	329	2343	681.90	428.30	6	1104.70	2015	709.90	374.90	INVISIBLE_BOUNDARY[2]	2085	.	.	zjl.edf	RIGHT	4166	9390312	Full Trial Period	9386146	8	Trial: 8	9386146	33	Î¢²¨Â¯	ÐÓÈÊ	ÑÛ¾¦	j	j
zjl	.	.	.	.	.	.	.	.	.	.	13	.	.	.	false	false	Message: 2091ms	2.07	6.29	329	2343	681.90	428.30	6	1104.70	2015	709.90	374.90	SYNCTIME	2091	.	.	zjl.edf	RIGHT	4166	9390312	Full Trial Period	9386146	8	Trial: 8	9386146	33	Î¢²¨Â¯	ÐÓÈÊ	ÑÛ¾¦	j	j
zjl	.	.	.	.	42	4164	11	4123	851.50	458.80	14	.	.	.	false	false	Message: 4147ms	.	.	.	.	.	.	.	.	.	.	.	KEYBOARD	4147	851.50	458.80	zjl.edf	RIGHT	4166	9390312	Full Trial Period	9386146	8	Trial: 8	9386146	33	Î¢²¨Â¯	ÐÓÈÊ	ÑÛ¾¦	j	j
zjl	.	.	.	.	.	.	.	.	.	.	15	.	.	.	false	false	Message: 4213ms	.	.	.	.	.	.	.	.	.	.	.	TRIAL_RESULT 0	4213	.	.	zjl.edf	RIGHT	4166	9390312	Full Trial Period	9386146	8	Trial: 8	9386146	33	Î¢²¨Â¯	ÐÓÈÊ	ÑÛ¾¦	j	j
zjl	.	.	.	.	.	.	.	.	.	.	1	.	.	.	false	false	Message: -20ms	.	.	.	.	.	.	.	.	.	.	.	TRIALID 8	-20	.	.	zjl.edf	RIGHT	3728	9395935	Full Trial Period	9392207	9	Trial: 9	9392207	96	ÆÏÌÑ	Å¦¿Û	ÏóÆå	j	j
zjl	.	.	.	.	.	.	.	.	.	.	2	.	.	.	false	false	Message: -1ms	.	.	.	.	.	.	.	.	.	.	.	RECCFG CR 1000 2 0 R	-1	.	.	zjl.edf	RIGHT	3728	9395935	Full Trial Period	9392207	9	Trial: 9	9392207	96	ÆÏÌÑ	Å¦¿Û	ÏóÆå	j	j
zjl	.	.	.	.	.	.	.	.	.	.	3	.	.	.	false	false	Message: -1ms	.	.	.	.	.	.	.	.	.	.	.	ELCLCFG TOWER	-1	.	.	zjl.edf	RIGHT	3728	9395935	Full Trial Period	9392207	9	Trial: 9	9392207	96	ÆÏÌÑ	Å¦¿Û	ÏóÆå	j	j
zjl	.	.	.	.	.	.	.	.	.	.	4	.	.	.	false	false	Message: -1ms	.	.	.	.	.	.	.	.	.	.	.	GAZE_COORDS 0.00 0.00 1023.00 767.00	-1	.	.	zjl.edf	RIGHT	3728	9395935	Full Trial Period	9392207	9	Trial: 9	9392207	96	ÆÏÌÑ	Å¦¿Û	ÏóÆå	j	j
zjl	.	.	.	.	.	.	.	.	.	.	5	.	.	.	false	false	Message: -1ms	.	.	.	.	.	.	.	.	.	.	.	THRESHOLDS R 97 216	-1	.	.	zjl.edf	RIGHT	3728	9395935	Full Trial Period	9392207	9	Trial: 9	9392207	96	ÆÏÌÑ	Å¦¿Û	ÏóÆå	j	j
zjl	.	.	.	.	.	.	.	.	.	.	6	.	.	.	false	false	Message: -1ms	.	.	.	.	.	.	.	.	.	.	.	ELCL_PROC CENTROID (3)	-1	.	.	zjl.edf	RIGHT	3728	9395935	Full Trial Period	9392207	9	Trial: 9	9392207	96	ÆÏÌÑ	Å¦¿Û	ÏóÆå	j	j
zjl	.	.	.	.	.	.	.	.	.	.	7	.	.	.	false	false	Message: -1ms	.	.	.	.	.	.	.	.	.	.	.	ELCL_PCR_PARAM 5 3.0	-1	.	.	zjl.edf	RIGHT	3728	9395935	Full Trial Period	9392207	9	Trial: 9	9392207	96	ÆÏÌÑ	Å¦¿Û	ÏóÆå	j	j
zjl	.	.	.	.	.	.	.	.	.	.	8	.	.	.	false	true	Message: 0ms	.	.	.	.	.	.	.	.	.	.	.	!MODE RECORD CR 1000 2 0 R	0	.	.	zjl.edf	RIGHT	3728	9395935	Full Trial Period	9392207	9	Trial: 9	9392207	96	ÆÏÌÑ	Å¦¿Û	ÏóÆå	j	j
zjl	.	.	.	.	413	419	1	7	149.20	403.20	9	.	.	.	false	false	Message: 47ms	.	.	.	.	.	.	.	.	.	.	.	SYNCTIME	47	149.20	403.20	zjl.edf	RIGHT	3728	9395935	Full Trial Period	9392207	9	Trial: 9	9392207	96	ÆÏÌÑ	Å¦¿Û	ÏóÆå	j	j
zjl	.	.	.	.	.	.	.	.	.	.	10	.	.	.	false	false	Message: 1101ms	9.66	166.47	58	1128	537.10	442.70	3	252.80	1071	250.90	436.20	INVISIBLE_BOUNDARY[1]	1101	.	.	zjl.edf	RIGHT	3728	9395935	Full Trial Period	9392207	9	Trial: 9	9392207	96	ÆÏÌÑ	Å¦¿Û	ÏóÆå	j	j
zjl	.	.	.	.	.	.	.	.	.	.	11	.	.	.	false	false	Message: 1105ms	9.66	166.47	58	1128	537.10	442.70	3	252.80	1071	250.90	436.20	SYNCTIME	1105	.	.	zjl.edf	RIGHT	3728	9395935	Full Trial Period	9392207	9	Trial: 9	9392207	96	ÆÏÌÑ	Å¦¿Û	ÏóÆå	j	j
zjl	.	.	.	.	.	.	.	.	.	.	12	.	.	.	false	false	Message: 2055ms	8.99	54.48	165	2087	805.00	431.40	5	312.00	1923	543.50	380.90	INVISIBLE_BOUNDARY[2]	2055	.	.	zjl.edf	RIGHT	3728	9395935	Full Trial Period	9392207	9	Trial: 9	9392207	96	ÆÏÌÑ	Å¦¿Û	ÏóÆå	j	j
zjl	.	.	.	.	.	.	.	.	.	.	13	.	.	.	false	false	Message: 2063ms	8.99	54.48	165	2087	805.00	431.40	5	312.00	1923	543.50	380.90	SYNCTIME	2063	.	.	zjl.edf	RIGHT	3728	9395935	Full Trial Period	9392207	9	Trial: 9	9392207	96	ÆÏÌÑ	Å¦¿Û	ÏóÆå	j	j
zjl	.	.	.	.	85	3726	12	3642	866.80	442.50	14	.	.	.	false	false	Message: 3710ms	.	.	.	.	.	.	.	.	.	.	.	KEYBOARD	3710	866.80	442.50	zjl.edf	RIGHT	3728	9395935	Full Trial Period	9392207	9	Trial: 9	9392207	96	ÆÏÌÑ	Å¦¿Û	ÏóÆå	j	j
zjl	.	.	.	.	.	.	.	.	.	.	15	.	.	.	false	false	Message: 3774ms	.	.	.	.	.	.	.	.	.	.	.	TRIAL_RESULT 0	3774	.	.	zjl.edf	RIGHT	3728	9395935	Full Trial Period	9392207	9	Trial: 9	9392207	96	ÆÏÌÑ	Å¦¿Û	ÏóÆå	j	j
zjl	.	.	.	.	.	.	.	.	.	.	1	.	.	.	false	false	Message: -17ms	.	.	.	.	.	.	.	.	.	.	.	TRIALID 9	-17	.	.	zjl.edf	RIGHT	7480	9405066	Full Trial Period	9397586	10	Trial: 10	9397586	108	ÌÀÔ²	Ó²±Ò	Å¦¿Û	j	j
zjl	.	.	.	.	.	.	.	.	.	.	2	.	.	.	false	false	Message: -1ms	.	.	.	.	.	.	.	.	.	.	.	RECCFG CR 1000 2 0 R	-1	.	.	zjl.edf	RIGHT	7480	9405066	Full Trial Period	9397586	10	Trial: 10	9397586	108	ÌÀÔ²	Ó²±Ò	Å¦¿Û	j	j
zjl	.	.	.	.	.	.	.	.	.	.	3	.	.	.	false	false	Message: -1ms	.	.	.	.	.	.	.	.	.	.	.	ELCLCFG TOWER	-1	.	.	zjl.edf	RIGHT	7480	9405066	Full Trial Period	9397586	10	Trial: 10	9397586	108	ÌÀÔ²	Ó²±Ò	Å¦¿Û	j	j
zjl	.	.	.	.	.	.	.	.	.	.	4	.	.	.	false	false	Message: -1ms	.	.	.	.	.	.	.	.	.	.	.	GAZE_COORDS 0.00 0.00 1023.00 767.00	-1	.	.	zjl.edf	RIGHT	7480	9405066	Full Trial Period	9397586	10	Trial: 10	9397586	108	ÌÀÔ²	Ó²±Ò	Å¦¿Û	j	j
zjl	.	.	.	.	.	.	.	.	.	.	5	.	.	.	false	false	Message: -1ms	.	.	.	.	.	.	.	.	.	.	.	THRESHOLDS R 97 216	-1	.	.	zjl.edf	RIGHT	7480	9405066	Full Trial Period	9397586	10	Trial: 10	9397586	108	ÌÀÔ²	Ó²±Ò	Å¦¿Û	j	j
zjl	.	.	.	.	.	.	.	.	.	.	6	.	.	.	false	false	Message: -1ms	.	.	.	.	.	.	.	.	.	.	.	ELCL_PROC CENTROID (3)	-1	.	.	zjl.edf	RIGHT	7480	9405066	Full Trial Period	9397586	10	Trial: 10	9397586	108	ÌÀÔ²	Ó²±Ò	Å¦¿Û	j	j
zjl	.	.	.	.	.	.	.	.	.	.	7	.	.	.	false	false	Message: -1ms	.	.	.	.	.	.	.	.	.	.	.	ELCL_PCR_PARAM 5 3.0	-1	.	.	zjl.edf	RIGHT	7480	9405066	Full Trial Period	9397586	10	Trial: 10	9397586	108	ÌÀÔ²	Ó²±Ò	Å¦¿Û	j	j
zjl	.	.	.	.	.	.	.	.	.	.	8	.	.	.	false	true	Message: 0ms	.	.	.	.	.	.	.	.	.	.	.	!MODE RECORD CR 1000 2 0 R	0	.	.	zjl.edf	RIGHT	7480	9405066	Full Trial Period	9397586	10	Trial: 10	9397586	108	ÌÀÔ²	Ó²±Ò	Å¦¿Û	j	j
zjl	.	.	.	.	37	43	1	7	134.80	383.40	9	.	.	.	false	false	Message: 41ms	.	.	.	.	.	.	.	.	.	.	.	SYNCTIME	41	134.80	383.40	zjl.edf	RIGHT	7480	9405066	Full Trial Period	9397586	10	Trial: 10	9397586	108	ÌÀÔ²	Ó²±Ò	Å¦¿Û	j	j
zjl	.	.	.	.	.	.	.	.	.	.	10	.	.	.	false	false	Message: 1078ms	7.91	175.72	45	1095	480.70	404.00	7	378.20	1051	247.40	422.60	INVISIBLE_BOUNDARY[1]	1078	.	.	zjl.edf	RIGHT	7480	9405066	Full Trial Period	9397586	10	Trial: 10	9397586	108	ÌÀÔ²	Ó²±Ò	Å¦¿Û	j	j
zjl	.	.	.	.	.	.	.	.	.	.	11	.	.	.	false	false	Message: 1083ms	7.91	175.72	45	1095	480.70	404.00	7	378.20	1051	247.40	422.60	SYNCTIME	1083	.	.	zjl.edf	RIGHT	7480	9405066	Full Trial Period	9397586	10	Trial: 10	9397586	108	ÌÀÔ²	Ó²±Ò	Å¦¿Û	j	j
zjl	.	.	.	.	.	.	.	.	.	.	12	.	.	.	false	false	Message: 2767ms	6.97	170.06	41	2793	903.40	420.20	14	341.80	2753	693.00	428.50	INVISIBLE_BOUNDARY[2]	2767	.	.	zjl.edf	RIGHT	7480	9405066	Full Trial Period	9397586	10	Trial: 10	9397586	108	ÌÀÔ²	Ó²±Ò	Å¦¿Û	j	j
zjl	.	.	.	.	.	.	.	.	.	.	13	.	.	.	false	false	Message: 2775ms	6.97	170.06	41	2793	903.40	420.20	14	341.80	2753	693.00	428.50	SYNCTIME	2775	.	.	zjl.edf	RIGHT	7480	9405066	Full Trial Period	9397586	10	Trial: 10	9397586	108	ÌÀÔ²	Ó²±Ò	Å¦¿Û	j	j
zjl	.	.	.	.	.	.	.	.	.	.	14	.	.	.	false	false	Message: 7461ms	0.11	1.26	87	7478	885.60	451.00	30	788.10	7392	882.70	452.70	KEYBOARD	7461	.	.	zjl.edf	RIGHT	7480	9405066	Full Trial Period	9397586	10	Trial: 10	9397586	108	ÌÀÔ²	Ó²±Ò	Å¦¿Û	j	j
zjl	.	.	.	.	.	.	.	.	.	.	15	.	.	.	false	false	Message: 7526ms	.	.	.	.	.	.	.	.	.	.	.	TRIAL_RESULT 0	7526	.	.	zjl.edf	RIGHT	7480	9405066	Full Trial Period	9397586	10	Trial: 10	9397586	108	ÌÀÔ²	Ó²±Ò	Å¦¿Û	j	j
zjl	.	.	.	.	.	.	.	.	.	.	1	.	.	.	false	false	Message: -15ms	.	.	.	.	.	.	.	.	.	.	.	TRIALID 10	-15	.	.	zjl.edf	RIGHT	3829	9410337	Full Trial Period	9406508	11	Trial: 11	9406508	148	Ã¢¹û	ÑÌ»Ò¸×	¿ã×Ó	f	f
zjl	.	.	.	.	.	.	.	.	.	.	2	.	.	.	false	false	Message: -1ms	.	.	.	.	.	.	.	.	.	.	.	RECCFG CR 1000 2 0 R	-1	.	.	zjl.edf	RIGHT	3829	9410337	Full Trial Period	9406508	11	Trial: 11	9406508	148	Ã¢¹û	ÑÌ»Ò¸×	¿ã×Ó	f	f
zjl	.	.	.	.	.	.	.	.	.	.	3	.	.	.	false	false	Message: -1ms	.	.	.	.	.	.	.	.	.	.	.	ELCLCFG TOWER	-1	.	.	zjl.edf	RIGHT	3829	9410337	Full Trial Period	9406508	11	Trial: 11	9406508	148	Ã¢¹û	ÑÌ»Ò¸×	¿ã×Ó	f	f
zjl	.	.	.	.	.	.	.	.	.	.	4	.	.	.	false	false	Message: -1ms	.	.	.	.	.	.	.	.	.	.	.	GAZE_COORDS 0.00 0.00 1023.00 767.00	-1	.	.	zjl.edf	RIGHT	3829	9410337	Full Trial Period	9406508	11	Trial: 11	9406508	148	Ã¢¹û	ÑÌ»Ò¸×	¿ã×Ó	f	f
zjl	.	.	.	.	.	.	.	.	.	.	5	.	.	.	false	false	Message: -1ms	.	.	.	.	.	.	.	.	.	.	.	THRESHOLDS R 97 216	-1	.	.	zjl.edf	RIGHT	3829	9410337	Full Trial Period	9406508	11	Trial: 11	9406508	148	Ã¢¹û	ÑÌ»Ò¸×	¿ã×Ó	f	f
zjl	.	.	.	.	.	.	.	.	.	.	6	.	.	.	false	false	Message: -1ms	.	.	.	.	.	.	.	.	.	.	.	ELCL_PROC CENTROID (3)	-1	.	.	zjl.edf	RIGHT	3829	9410337	Full Trial Period	9406508	11	Trial: 11	9406508	148	Ã¢¹û	ÑÌ»Ò¸×	¿ã×Ó	f	f
zjl	.	.	.	.	.	.	.	.	.	.	7	.	.	.	false	false	Message: -1ms	.	.	.	.	.	.	.	.	.	.	.	ELCL_PCR_PARAM 5 3.0	-1	.	.	zjl.edf	RIGHT	3829	9410337	Full Trial Period	9406508	11	Trial: 11	9406508	148	Ã¢¹û	ÑÌ»Ò¸×	¿ã×Ó	f	f
zjl	.	.	.	.	.	.	.	.	.	.	8	.	.	.	false	true	Message: 0ms	.	.	.	.	.	.	.	.	.	.	.	!MODE RECORD CR 1000 2 0 R	0	.	.	zjl.edf	RIGHT	3829	9410337	Full Trial Period	9406508	11	Trial: 11	9406508	148	Ã¢¹û	ÑÌ»Ò¸×	¿ã×Ó	f	f
zjl	.	.	.	.	487	493	1	7	148.40	380.20	9	.	.	.	false	false	Message: 43ms	.	.	.	.	.	.	.	.	.	.	.	SYNCTIME	43	148.40	380.20	zjl.edf	RIGHT	3829	9410337	Full Trial Period	9406508	11	Trial: 11	9406508	148	Ã¢¹û	ÑÌ»Ò¸×	¿ã×Ó	f	f
zjl	.	.	.	.	.	.	.	.	.	.	10	.	.	.	false	false	Message: 535ms	11.85	171.80	69	562	507.60	426.50	1	309.40	494	155.30	394.20	INVISIBLE_BOUNDARY[1]	535	.	.	zjl.edf	RIGHT	3829	9410337	Full Trial Period	9406508	11	Trial: 11	9406508	148	Ã¢¹û	ÑÌ»Ò¸×	¿ã×Ó	f	f
zjl	.	.	.	.	.	.	.	.	.	.	11	.	.	.	false	false	Message: 543ms	11.85	171.80	69	562	507.60	426.50	1	309.40	494	155.30	394.20	SYNCTIME	543	.	.	zjl.edf	RIGHT	3829	9410337	Full Trial Period	9406508	11	Trial: 11	9406508	148	Ã¢¹û	ÑÌ»Ò¸×	¿ã×Ó	f	f
zjl	.	.	.	.	.	.	.	.	.	.	12	.	.	.	false	false	Message: 1558ms	12.02	64.27	187	1706	896.20	450.30	4	385.40	1520	534.80	434.90	INVISIBLE_BOUNDARY[2]	1558	.	.	zjl.edf	RIGHT	3829	9410337	Full Trial Period	9406508	11	Trial: 11	9406508	148	Ã¢¹û	ÑÌ»Ò¸×	¿ã×Ó	f	f
zjl	.	.	.	.	.	.	.	.	.	.	13	.	.	.	false	false	Message: 1568ms	12.02	64.27	187	1706	896.20	450.30	4	385.40	1520	534.80	434.90	SYNCTIME	1568	.	.	zjl.edf	RIGHT	3829	9410337	Full Trial Period	9406508	11	Trial: 11	9406508	148	Ã¢¹û	ÑÌ»Ò¸×	¿ã×Ó	f	f
zjl	.	.	.	.	107	3827	12	3721	925.80	423.50	14	.	.	.	false	false	Message: 3811ms	.	.	.	.	.	.	.	.	.	.	.	KEYBOARD	3811	925.80	423.50	zjl.edf	RIGHT	3829	9410337	Full Trial Period	9406508	11	Trial: 11	9406508	148	Ã¢¹û	ÑÌ»Ò¸×	¿ã×Ó	f	f
zjl	.	.	.	.	.	.	.	.	.	.	15	.	.	.	false	false	Message: 3872ms	.	.	.	.	.	.	.	.	.	.	.	TRIAL_RESULT 0	3872	.	.	zjl.edf	RIGHT	3829	9410337	Full Trial Period	9406508	11	Trial: 11	9406508	148	Ã¢¹û	ÑÌ»Ò¸×	¿ã×Ó	f	f
zjl	.	.	.	.	.	.	.	.	.	.	1	.	.	.	false	false	Message: -16ms	.	.	.	.	.	.	.	.	.	.	.	TRIALID 11	-16	.	.	zjl.edf	RIGHT	5318	9419417	Full Trial Period	9414099	12	Trial: 12	9414099	49	¿ã×Ó	Ç¯×Ó	¶ú¶ä	f	f
zjl	.	.	.	.	.	.	.	.	.	.	2	.	.	.	false	false	Message: -1ms	.	.	.	.	.	.	.	.	.	.	.	RECCFG CR 1000 2 0 R	-1	.	.	zjl.edf	RIGHT	5318	9419417	Full Trial Period	9414099	12	Trial: 12	9414099	49	¿ã×Ó	Ç¯×Ó	¶ú¶ä	f	f
zjl	.	.	.	.	.	.	.	.	.	.	3	.	.	.	false	false	Message: -1ms	.	.	.	.	.	.	.	.	.	.	.	ELCLCFG TOWER	-1	.	.	zjl.edf	RIGHT	5318	9419417	Full Trial Period	9414099	12	Trial: 12	9414099	49	¿ã×Ó	Ç¯×Ó	¶ú¶ä	f	f
zjl	.	.	.	.	.	.	.	.	.	.	4	.	.	.	false	false	Message: -1ms	.	.	.	.	.	.	.	.	.	.	.	GAZE_COORDS 0.00 0.00 1023.00 767.00	-1	.	.	zjl.edf	RIGHT	5318	9419417	Full Trial Period	9414099	12	Trial: 12	9414099	49	¿ã×Ó	Ç¯×Ó	¶ú¶ä	f	f
zjl	.	.	.	.	.	.	.	.	.	.	5	.	.	.	false	false	Message: -1ms	.	.	.	.	.	.	.	.	.	.	.	THRESHOLDS R 97 216	-1	.	.	zjl.edf	RIGHT	5318	9419417	Full Trial Period	9414099	12	Trial: 12	9414099	49	¿ã×Ó	Ç¯×Ó	¶ú¶ä	f	f
zjl	.	.	.	.	.	.	.	.	.	.	6	.	.	.	false	false	Message: -1ms	.	.	.	.	.	.	.	.	.	.	.	ELCL_PROC CENTROID (3)	-1	.	.	zjl.edf	RIGHT	5318	9419417	Full Trial Period	9414099	12	Trial: 12	9414099	49	¿ã×Ó	Ç¯×Ó	¶ú¶ä	f	f
zjl	.	.	.	.	.	.	.	.	.	.	7	.	.	.	false	false	Message: -1ms	.	.	.	.	.	.	.	.	.	.	.	ELCL_PCR_PARAM 5 3.0	-1	.	.	zjl.edf	RIGHT	5318	9419417	Full Trial Period	9414099	12	Trial: 12	9414099	49	¿ã×Ó	Ç¯×Ó	¶ú¶ä	f	f
zjl	.	.	.	.	.	.	.	.	.	.	8	.	.	.	false	true	Message: 0ms	.	.	.	.	.	.	.	.	.	.	.	!MODE RECORD CR 1000 2 0 R	0	.	.	zjl.edf	RIGHT	5318	9419417	Full Trial Period	9414099	12	Trial: 12	9414099	49	¿ã×Ó	Ç¯×Ó	¶ú¶ä	f	f
zjl	.	.	.	.	.	.	.	.	.	.	9	.	.	.	false	false	Message: 43ms	.	.	.	.	.	.	.	.	.	.	.	SYNCTIME	43	.	.	zjl.edf	RIGHT	5318	9419417	Full Trial Period	9414099	12	Trial: 12	9414099	49	¿ã×Ó	Ç¯×Ó	¶ú¶ä	f	f
zjl	.	.	.	.	.	.	.	.	.	.	10	.	.	.	false	false	Message: 47ms	.	.	.	.	.	.	.	.	.	.	.	INVISIBLE_BOUNDARY[1]	47	.	.	zjl.edf	RIGHT	5318	9419417	Full Trial Period	9414099	12	Trial: 12	9414099	49	¿ã×Ó	Ç¯×Ó	¶ú¶ä	f	f
zjl	.	.	.	.	.	.	.	.	.	.	11	.	.	.	false	false	Message: 50ms	.	.	.	.	.	.	.	.	.	.	.	SYNCTIME	50	.	.	zjl.edf	RIGHT	5318	9419417	Full Trial Period	9414099	12	Trial: 12	9414099	49	¿ã×Ó	Ç¯×Ó	¶ú¶ä	f	f
zjl	.	.	.	.	.	.	.	.	.	.	12	.	.	.	false	false	Message: 1809ms	8.86	192.64	46	1826	844.90	395.40	9	442.20	1781	581.60	408.40	INVISIBLE_BOUNDARY[2]	1809	.	.	zjl.edf	RIGHT	5318	9419417	Full Trial Period	9414099	12	Trial: 12	9414099	49	¿ã×Ó	Ç¯×Ó	¶ú¶ä	f	f
zjl	.	.	.	.	.	.	.	.	.	.	13	.	.	.	false	false	Message: 1818ms	8.86	192.64	46	1826	844.90	395.40	9	442.20	1781	581.60	408.40	SYNCTIME	1818	.	.	zjl.edf	RIGHT	5318	9419417	Full Trial Period	9414099	12	Trial: 12	9414099	49	¿ã×Ó	Ç¯×Ó	¶ú¶ä	f	f
zjl	.	.	.	.	.	.	.	.	.	.	14	.	.	.	false	false	Message: 5300ms	1.58	0.61	2573	5316	842.80	470.70	14	920.10	2744	888.10	453.80	KEYBOARD	5300	.	.	zjl.edf	RIGHT	5318	9419417	Full Trial Period	9414099	12	Trial: 12	9414099	49	¿ã×Ó	Ç¯×Ó	¶ú¶ä	f	f
zjl	.	.	.	.	.	.	.	.	.	.	15	.	.	.	false	false	Message: 5364ms	.	.	.	.	.	.	.	.	.	.	.	TRIAL_RESULT 0	5364	.	.	zjl.edf	RIGHT	5318	9419417	Full Trial Period	9414099	12	Trial: 12	9414099	49	¿ã×Ó	Ç¯×Ó	¶ú¶ä	f	f
zjl	.	.	.	.	.	.	.	.	.	.	1	.	.	.	false	false	Message: -15ms	.	.	.	.	.	.	.	.	.	.	.	TRIALID 12	-15	.	.	zjl.edf	RIGHT	4076	9424540	Full Trial Period	9420464	13	Trial: 13	9420464	12	ÑÌ»Ò¸×	Æ¤´ø	öÏÓãË¿	j	j
zjl	.	.	.	.	.	.	.	.	.	.	2	.	.	.	false	false	Message: -1ms	.	.	.	.	.	.	.	.	.	.	.	RECCFG CR 1000 2 0 R	-1	.	.	zjl.edf	RIGHT	4076	9424540	Full Trial Period	9420464	13	Trial: 13	9420464	12	ÑÌ»Ò¸×	Æ¤´ø	öÏÓãË¿	j	j
zjl	.	.	.	.	.	.	.	.	.	.	3	.	.	.	false	false	Message: -1ms	.	.	.	.	.	.	.	.	.	.	.	ELCLCFG TOWER	-1	.	.	zjl.edf	RIGHT	4076	9424540	Full Trial Period	9420464	13	Trial: 13	9420464	12	ÑÌ»Ò¸×	Æ¤´ø	öÏÓãË¿	j	j
zjl	.	.	.	.	.	.	.	.	.	.	4	.	.	.	false	false	Message: -1ms	.	.	.	.	.	.	.	.	.	.	.	GAZE_COORDS 0.00 0.00 1023.00 767.00	-1	.	.	zjl.edf	RIGHT	4076	9424540	Full Trial Period	9420464	13	Trial: 13	9420464	12	ÑÌ»Ò¸×	Æ¤´ø	öÏÓãË¿	j	j
zjl	.	.	.	.	.	.	.	.	.	.	5	.	.	.	false	false	Message: -1ms	.	.	.	.	.	.	.	.	.	.	.	THRESHOLDS R 97 216	-1	.	.	zjl.edf	RIGHT	4076	9424540	Full Trial Period	9420464	13	Trial: 13	9420464	12	ÑÌ»Ò¸×	Æ¤´ø	öÏÓãË¿	j	j
zjl	.	.	.	.	.	.	.	.	.	.	6	.	.	.	false	false	Message: -1ms	.	.	.	.	.	.	.	.	.	.	.	ELCL_PROC CENTROID (3)	-1	.	.	zjl.edf	RIGHT	4076	9424540	Full Trial Period	9420464	13	Trial: 13	9420464	12	ÑÌ»Ò¸×	Æ¤´ø	öÏÓãË¿	j	j
zjl	.	.	.	.	.	.	.	.	.	.	7	.	.	.	false	false	Message: -1ms	.	.	.	.	.	.	.	.	.	.	.	ELCL_PCR_PARAM 5 3.0	-1	.	.	zjl.edf	RIGHT	4076	9424540	Full Trial Period	9420464	13	Trial: 13	9420464	12	ÑÌ»Ò¸×	Æ¤´ø	öÏÓãË¿	j	j
zjl	.	.	.	.	.	.	.	.	.	.	8	.	.	.	false	true	Message: 0ms	.	.	.	.	.	.	.	.	.	.	.	!MODE RECORD CR 1000 2 0 R	0	.	.	zjl.edf	RIGHT	4076	9424540	Full Trial Period	9420464	13	Trial: 13	9420464	12	ÑÌ»Ò¸×	Æ¤´ø	öÏÓãË¿	j	j
zjl	.	.	.	.	198	204	1	7	152.50	392.90	9	.	.	.	false	false	Message: 43ms	.	.	.	.	.	.	.	.	.	.	.	SYNCTIME	43	152.50	392.90	zjl.edf	RIGHT	4076	9424540	Full Trial Period	9420464	13	Trial: 13	9420464	12	ÑÌ»Ò¸×	Æ¤´ø	öÏÓãË¿	j	j
zjl	.	.	.	.	.	.	.	.	.	.	10	.	.	.	false	false	Message: 2169ms	7.66	102.19	75	2212	486.00	432.00	10	291.80	2138	264.20	388.70	INVISIBLE_BOUNDARY[1]	2169	.	.	zjl.edf	RIGHT	4076	9424540	Full Trial Period	9420464	13	Trial: 13	9420464	12	ÑÌ»Ò¸×	Æ¤´ø	öÏÓãË¿	j	j
zjl	.	.	.	.	.	.	.	.	.	.	11	.	.	.	false	false	Message: 2175ms	7.66	102.19	75	2212	486.00	432.00	10	291.80	2138	264.20	388.70	SYNCTIME	2175	.	.	zjl.edf	RIGHT	4076	9424540	Full Trial Period	9420464	13	Trial: 13	9420464	12	ÑÌ»Ò¸×	Æ¤´ø	öÏÓãË¿	j	j
zjl	.	.	.	.	.	.	.	.	.	.	12	.	.	.	false	false	Message: 3076ms	6.23	138.39	45	3091	811.40	423.10	14	239.10	3047	631.20	382.20	INVISIBLE_BOUNDARY[2]	3076	.	.	zjl.edf	RIGHT	4076	9424540	Full Trial Period	9420464	13	Trial: 13	9420464	12	ÑÌ»Ò¸×	Æ¤´ø	öÏÓãË¿	j	j
zjl	.	.	.	.	.	.	.	.	.	.	13	.	.	.	false	false	Message: 3084ms	6.23	138.39	45	3091	811.40	423.10	14	239.10	3047	631.20	382.20	SYNCTIME	3084	.	.	zjl.edf	RIGHT	4076	9424540	Full Trial Period	9420464	13	Trial: 13	9420464	12	ÑÌ»Ò¸×	Æ¤´ø	öÏÓãË¿	j	j
zjl	.	.	.	.	391	4074	17	3684	865.80	434.70	14	.	.	.	false	false	Message: 4057ms	.	.	.	.	.	.	.	.	.	.	.	KEYBOARD	4057	865.80	434.70	zjl.edf	RIGHT	4076	9424540	Full Trial Period	9420464	13	Trial: 13	9420464	12	ÑÌ»Ò¸×	Æ¤´ø	öÏÓãË¿	j	j
zjl	.	.	.	.	.	.	.	.	.	.	15	.	.	.	false	false	Message: 4120ms	.	.	.	.	.	.	.	.	.	.	.	TRIAL_RESULT 0	4120	.	.	zjl.edf	RIGHT	4076	9424540	Full Trial Period	9420464	13	Trial: 13	9420464	12	ÑÌ»Ò¸×	Æ¤´ø	öÏÓãË¿	j	j
zjl	.	.	.	.	.	.	.	.	.	.	1	.	.	.	false	false	Message: -16ms	.	.	.	.	.	.	.	.	.	.	.	TRIALID 13	-16	.	.	zjl.edf	RIGHT	6553	9432659	Full Trial Period	9426106	14	Trial: 14	9426106	124	Ë®ºø	Æ¤Çò	Ð¬×Ó	f	f
zjl	.	.	.	.	.	.	.	.	.	.	2	.	.	.	false	false	Message: -1ms	.	.	.	.	.	.	.	.	.	.	.	RECCFG CR 1000 2 0 R	-1	.	.	zjl.edf	RIGHT	6553	9432659	Full Trial Period	9426106	14	Trial: 14	9426106	124	Ë®ºø	Æ¤Çò	Ð¬×Ó	f	f
zjl	.	.	.	.	.	.	.	.	.	.	3	.	.	.	false	false	Message: -1ms	.	.	.	.	.	.	.	.	.	.	.	ELCLCFG TOWER	-1	.	.	zjl.edf	RIGHT	6553	9432659	Full Trial Period	9426106	14	Trial: 14	9426106	124	Ë®ºø	Æ¤Çò	Ð¬×Ó	f	f
zjl	.	.	.	.	.	.	.	.	.	.	4	.	.	.	false	false	Message: -1ms	.	.	.	.	.	.	.	.	.	.	.	GAZE_COORDS 0.00 0.00 1023.00 767.00	-1	.	.	zjl.edf	RIGHT	6553	9432659	Full Trial Period	9426106	14	Trial: 14	9426106	124	Ë®ºø	Æ¤Çò	Ð¬×Ó	f	f
zjl	.	.	.	.	.	.	.	.	.	.	5	.	.	.	false	false	Message: -1ms	.	.	.	.	.	.	.	.	.	.	.	THRESHOLDS R 97 216	-1	.	.	zjl.edf	RIGHT	6553	9432659	Full Trial Period	9426106	14	Trial: 14	9426106	124	Ë®ºø	Æ¤Çò	Ð¬×Ó	f	f
zjl	.	.	.	.	.	.	.	.	.	.	6	.	.	.	false	false	Message: -1ms	.	.	.	.	.	.	.	.	.	.	.	ELCL_PROC CENTROID (3)	-1	.	.	zjl.edf	RIGHT	6553	9432659	Full Trial Period	9426106	14	Trial: 14	9426106	124	Ë®ºø	Æ¤Çò	Ð¬×Ó	f	f
zjl	.	.	.	.	.	.	.	.	.	.	7	.	.	.	false	false	Message: -1ms	.	.	.	.	.	.	.	.	.	.	.	ELCL_PCR_PARAM 5 3.0	-1	.	.	zjl.edf	RIGHT	6553	9432659	Full Trial Period	9426106	14	Trial: 14	9426106	124	Ë®ºø	Æ¤Çò	Ð¬×Ó	f	f
zjl	.	.	.	.	.	.	.	.	.	.	8	.	.	.	false	true	Message: 0ms	.	.	.	.	.	.	.	.	.	.	.	!MODE RECORD CR 1000 2 0 R	0	.	.	zjl.edf	RIGHT	6553	9432659	Full Trial Period	9426106	14	Trial: 14	9426106	124	Ë®ºø	Æ¤Çò	Ð¬×Ó	f	f
zjl	.	.	.	.	234	240	1	7	152.20	416.10	9	.	.	.	false	false	Message: 42ms	.	.	.	.	.	.	.	.	.	.	.	SYNCTIME	42	152.20	416.10	zjl.edf	RIGHT	6553	9432659	Full Trial Period	9426106	14	Trial: 14	9426106	124	Ë®ºø	Æ¤Çò	Ð¬×Ó	f	f
zjl	.	.	.	.	.	.	.	.	.	.	10	.	.	.	false	false	Message: 838ms	12.27	42.32	290	889	558.50	486.70	3	781.70	600	199.50	411.70	INVISIBLE_BOUNDARY[1]	838	.	.	zjl.edf	RIGHT	6553	9432659	Full Trial Period	9426106	14	Trial: 14	9426106	124	Ë®ºø	Æ¤Çò	Ð¬×Ó	f	f
zjl	.	.	.	.	.	.	.	.	.	.	11	.	.	.	false	false	Message: 842ms	12.27	42.32	290	889	558.50	486.70	3	781.70	600	199.50	411.70	SYNCTIME	842	.	.	zjl.edf	RIGHT	6553	9432659	Full Trial Period	9426106	14	Trial: 14	9426106	124	Ë®ºø	Æ¤Çò	Ð¬×Ó	f	f
zjl	.	.	.	.	.	.	.	.	.	.	12	.	.	.	false	false	Message: 1569ms	6.35	144.22	44	1581	798.90	458.90	7	229.80	1538	612.50	425.70	INVISIBLE_BOUNDARY[2]	1569	.	.	zjl.edf	RIGHT	6553	9432659	Full Trial Period	9426106	14	Trial: 14	9426106	124	Ë®ºø	Æ¤Çò	Ð¬×Ó	f	f
zjl	.	.	.	.	.	.	.	.	.	.	13	.	.	.	false	false	Message: 1574ms	6.35	144.22	44	1581	798.90	458.90	7	229.80	1538	612.50	425.70	SYNCTIME	1574	.	.	zjl.edf	RIGHT	6553	9432659	Full Trial Period	9426106	14	Trial: 14	9426106	124	Ë®ºø	Æ¤Çò	Ð¬×Ó	f	f
zjl	.	.	.	.	629	6551	20	5923	847.80	425.80	14	.	.	.	false	false	Message: 6534ms	.	.	.	.	.	.	.	.	.	.	.	KEYBOARD	6534	847.80	425.80	zjl.edf	RIGHT	6553	9432659	Full Trial Period	9426106	14	Trial: 14	9426106	124	Ë®ºø	Æ¤Çò	Ð¬×Ó	f	f
zjl	.	.	.	.	.	.	.	.	.	.	15	.	.	.	false	false	Message: 6600ms	.	.	.	.	.	.	.	.	.	.	.	TRIAL_RESULT 0	6600	.	.	zjl.edf	RIGHT	6553	9432659	Full Trial Period	9426106	14	Trial: 14	9426106	124	Ë®ºø	Æ¤Çò	Ð¬×Ó	f	f
zjl	.	.	.	.	.	.	.	.	.	.	1	.	.	.	false	false	Message: -15ms	.	.	.	.	.	.	.	.	.	.	.	TRIALID 14	-15	.	.	zjl.edf	RIGHT	7652	9441772	Full Trial Period	9434120	15	Trial: 15	9434120	45	ÒûË®»ú	±£ÏÕÏä	Æì¸Ë	f	f
zjl	.	.	.	.	.	.	.	.	.	.	2	.	.	.	false	false	Message: -1ms	.	.	.	.	.	.	.	.	.	.	.	RECCFG CR 1000 2 0 R	-1	.	.	zjl.edf	RIGHT	7652	9441772	Full Trial Period	9434120	15	Trial: 15	9434120	45	ÒûË®»ú	±£ÏÕÏä	Æì¸Ë	f	f
zjl	.	.	.	.	.	.	.	.	.	.	3	.	.	.	false	false	Message: -1ms	.	.	.	.	.	.	.	.	.	.	.	ELCLCFG TOWER	-1	.	.	zjl.edf	RIGHT	7652	9441772	Full Trial Period	9434120	15	Trial: 15	9434120	45	ÒûË®»ú	±£ÏÕÏä	Æì¸Ë	f	f
zjl	.	.	.	.	.	.	.	.	.	.	4	.	.	.	false	false	Message: -1ms	.	.	.	.	.	.	.	.	.	.	.	GAZE_COORDS 0.00 0.00 1023.00 767.00	-1	.	.	zjl.edf	RIGHT	7652	9441772	Full Trial Period	9434120	15	Trial: 15	9434120	45	ÒûË®»ú	±£ÏÕÏä	Æì¸Ë	f	f
zjl	.	.	.	.	.	.	.	.	.	.	5	.	.	.	false	false	Message: -1ms	.	.	.	.	.	.	.	.	.	.	.	THRESHOLDS R 97 216	-1	.	.	zjl.edf	RIGHT	7652	9441772	Full Trial Period	9434120	15	Trial: 15	9434120	45	ÒûË®»ú	±£ÏÕÏä	Æì¸Ë	f	f
zjl	.	.	.	.	.	.	.	.	.	.	6	.	.	.	false	false	Message: -1ms	.	.	.	.	.	.	.	.	.	.	.	ELCL_PROC CENTROID (3)	-1	.	.	zjl.edf	RIGHT	7652	9441772	Full Trial Period	9434120	15	Trial: 15	9434120	45	ÒûË®»ú	±£ÏÕÏä	Æì¸Ë	f	f
zjl	.	.	.	.	.	.	.	.	.	.	7	.	.	.	false	false	Message: -1ms	.	.	.	.	.	.	.	.	.	.	.	ELCL_PCR_PARAM 5 3.0	-1	.	.	zjl.edf	RIGHT	7652	9441772	Full Trial Period	9434120	15	Trial: 15	9434120	45	ÒûË®»ú	±£ÏÕÏä	Æì¸Ë	f	f
zjl	.	.	.	.	.	.	.	.	.	.	8	.	.	.	false	true	Message: 0ms	.	.	.	.	.	.	.	.	.	.	.	!MODE RECORD CR 1000 2 0 R	0	.	.	zjl.edf	RIGHT	7652	9441772	Full Trial Period	9434120	15	Trial: 15	9434120	45	ÒûË®»ú	±£ÏÕÏä	Æì¸Ë	f	f
zjl	.	.	.	.	202	208	1	7	149.30	369.60	9	.	.	.	false	false	Message: 43ms	.	.	.	.	.	.	.	.	.	.	.	SYNCTIME	43	149.30	369.60	zjl.edf	RIGHT	7652	9441772	Full Trial Period	9434120	15	Trial: 15	9434120	45	ÒûË®»ú	±£ÏÕÏä	Æì¸Ë	f	f
zjl	.	.	.	.	.	.	.	.	.	.	10	.	.	.	false	false	Message: 1342ms	5.57	85.74	65	1393	530.20	485.80	3	326.60	1329	365.60	474.80	INVISIBLE_BOUNDARY[1]	1342	.	.	zjl.edf	RIGHT	7652	9441772	Full Trial Period	9434120	15	Trial: 15	9434120	45	ÒûË®»ú	±£ÏÕÏä	Æì¸Ë	f	f
zjl	.	.	.	.	.	.	.	.	.	.	11	.	.	.	false	false	Message: 1351ms	5.57	85.74	65	1393	530.20	485.80	3	326.60	1329	365.60	474.80	SYNCTIME	1351	.	.	zjl.edf	RIGHT	7652	9441772	Full Trial Period	9434120	15	Trial: 15	9434120	45	ÒûË®»ú	±£ÏÕÏä	Æì¸Ë	f	f
zjl	.	.	.	.	.	.	.	.	.	.	12	.	.	.	false	false	Message: 2557ms	8.52	110.64	77	2583	842.30	470.20	8	826.50	2507	586.60	457.90	INVISIBLE_BOUNDARY[2]	2557	.	.	zjl.edf	RIGHT	7652	9441772	Full Trial Period	9434120	15	Trial: 15	9434120	45	ÒûË®»ú	±£ÏÕÏä	Æì¸Ë	f	f
zjl	.	.	.	.	.	.	.	.	.	.	13	.	.	.	false	false	Message: 2567ms	8.52	110.64	77	2583	842.30	470.20	8	826.50	2507	586.60	457.90	SYNCTIME	2567	.	.	zjl.edf	RIGHT	7652	9441772	Full Trial Period	9434120	15	Trial: 15	9434120	45	ÒûË®»ú	±£ÏÕÏä	Æì¸Ë	f	f
zjl	.	.	.	.	118	7650	27	7533	342.00	452.10	14	.	.	.	false	false	Message: 7633ms	.	.	.	.	.	.	.	.	.	.	.	KEYBOARD	7633	342.00	452.10	zjl.edf	RIGHT	7652	9441772	Full Trial Period	9434120	15	Trial: 15	9434120	45	ÒûË®»ú	±£ÏÕÏä	Æì¸Ë	f	f
zjl	.	.	.	.	.	.	.	.	.	.	15	.	.	.	false	false	Message: 7695ms	.	.	.	.	.	.	.	.	.	.	.	TRIAL_RESULT 0	7695	.	.	zjl.edf	RIGHT	7652	9441772	Full Trial Period	9434120	15	Trial: 15	9434120	45	ÒûË®»ú	±£ÏÕÏä	Æì¸Ë	f	f
zjl	.	.	.	.	.	.	.	.	.	.	1	.	.	.	false	false	Message: -16ms	.	.	.	.	.	.	.	.	.	.	.	TRIALID 15	-16	.	.	zjl.edf	RIGHT	6386	9449781	Full Trial Period	9443395	16	Trial: 16	9443395	4	Ì«Ñô	²ÍÅÌ	ÐÉÐÉ	j	f
zjl	.	.	.	.	.	.	.	.	.	.	2	.	.	.	false	false	Message: -1ms	.	.	.	.	.	.	.	.	.	.	.	RECCFG CR 1000 2 0 R	-1	.	.	zjl.edf	RIGHT	6386	9449781	Full Trial Period	9443395	16	Trial: 16	9443395	4	Ì«Ñô	²ÍÅÌ	ÐÉÐÉ	j	f
zjl	.	.	.	.	.	.	.	.	.	.	3	.	.	.	false	false	Message: -1ms	.	.	.	.	.	.	.	.	.	.	.	ELCLCFG TOWER	-1	.	.	zjl.edf	RIGHT	6386	9449781	Full Trial Period	9443395	16	Trial: 16	9443395	4	Ì«Ñô	²ÍÅÌ	ÐÉÐÉ	j	f
zjl	.	.	.	.	.	.	.	.	.	.	4	.	.	.	false	false	Message: -1ms	.	.	.	.	.	.	.	.	.	.	.	GAZE_COORDS 0.00 0.00 1023.00 767.00	-1	.	.	zjl.edf	RIGHT	6386	9449781	Full Trial Period	9443395	16	Trial: 16	9443395	4	Ì«Ñô	²ÍÅÌ	ÐÉÐÉ	j	f
zjl	.	.	.	.	.	.	.	.	.	.	5	.	.	.	false	false	Message: -1ms	.	.	.	.	.	.	.	.	.	.	.	THRESHOLDS R 97 216	-1	.	.	zjl.edf	RIGHT	6386	9449781	Full Trial Period	9443395	16	Trial: 16	9443395	4	Ì«Ñô	²ÍÅÌ	ÐÉÐÉ	j	f
zjl	.	.	.	.	.	.	.	.	.	.	6	.	.	.	false	false	Message: -1ms	.	.	.	.	.	.	.	.	.	.	.	ELCL_PROC CENTROID (3)	-1	.	.	zjl.edf	RIGHT	6386	9449781	Full Trial Period	9443395	16	Trial: 16	9443395	4	Ì«Ñô	²ÍÅÌ	ÐÉÐÉ	j	f
zjl	.	.	.	.	.	.	.	.	.	.	7	.	.	.	false	false	Message: -1ms	.	.	.	.	.	.	.	.	.	.	.	ELCL_PCR_PARAM 5 3.0	-1	.	.	zjl.edf	RIGHT	6386	9449781	Full Trial Period	9443395	16	Trial: 16	9443395	4	Ì«Ñô	²ÍÅÌ	ÐÉÐÉ	j	f
zjl	.	.	.	.	.	.	.	.	.	.	8	.	.	.	false	true	Message: 0ms	.	.	.	.	.	.	.	.	.	.	.	!MODE RECORD CR 1000 2 0 R	0	.	.	zjl.edf	RIGHT	6386	9449781	Full Trial Period	9443395	16	Trial: 16	9443395	4	Ì«Ñô	²ÍÅÌ	ÐÉÐÉ	j	f
zjl	.	.	.	.	260	266	1	7	160.70	407.20	9	.	.	.	false	false	Message: 41ms	.	.	.	.	.	.	.	.	.	.	.	SYNCTIME	41	160.70	407.20	zjl.edf	RIGHT	6386	9449781	Full Trial Period	9443395	16	Trial: 16	9443395	4	Ì«Ñô	²ÍÅÌ	ÐÉÐÉ	j	f
zjl	.	.	.	.	134	1477	5	1344	581.10	379.20	10	.	.	.	false	false	Message: 1344ms	.	.	.	.	.	.	.	.	.	.	.	INVISIBLE_BOUNDARY[1]	1344	.	.	zjl.edf	RIGHT	6386	9449781	Full Trial Period	9443395	16	Trial: 16	9443395	4	Ì«Ñô	²ÍÅÌ	ÐÉÐÉ	j	f
zjl	.	.	.	.	134	1477	5	1344	581.10	379.20	11	.	.	.	false	false	Message: 1350ms	.	.	.	.	.	.	.	.	.	.	.	SYNCTIME	1350	581.10	379.20	zjl.edf	RIGHT	6386	9449781	Full Trial Period	9443395	16	Trial: 16	9443395	4	Ì«Ñô	²ÍÅÌ	ÐÉÐÉ	j	f
zjl	.	.	.	.	.	.	.	.	.	.	12	.	.	.	false	false	Message: 2342ms	8.46	188.03	45	2349	776.60	392.60	7	418.20	2305	526.70	400.60	INVISIBLE_BOUNDARY[2]	2342	.	.	zjl.edf	RIGHT	6386	9449781	Full Trial Period	9443395	16	Trial: 16	9443395	4	Ì«Ñô	²ÍÅÌ	ÐÉÐÉ	j	f
zjl	.	.	.	.	138	2487	8	2350	765.60	386.30	13	.	.	.	false	false	Message: 2350ms	.	.	.	.	.	.	.	.	.	.	.	SYNCTIME	2350	.	.	zjl.edf	RIGHT	6386	9449781	Full Trial Period	9443395	16	Trial: 16	9443395	4	Ì«Ñô	²ÍÅÌ	ÐÉÐÉ	j	f
zjl	.	.	.	.	44	6384	12	6341	866.70	413.80	14	.	.	.	false	false	Message: 6367ms	.	.	.	.	.	.	.	.	.	.	.	KEYBOARD	6367	866.70	413.80	zjl.edf	RIGHT	6386	9449781	Full Trial Period	9443395	16	Trial: 16	9443395	4	Ì«Ñô	²ÍÅÌ	ÐÉÐÉ	j	f
zjl	.	.	.	.	.	.	.	.	.	.	15	.	.	.	false	false	Message: 6431ms	.	.	.	.	.	.	.	.	.	.	.	TRIAL_RESULT 0	6431	.	.	zjl.edf	RIGHT	6386	9449781	Full Trial Period	9443395	16	Trial: 16	9443395	4	Ì«Ñô	²ÍÅÌ	ÐÉÐÉ	j	f
zjl	.	.	.	.	.	.	.	.	.	.	1	.	.	.	false	false	Message: -17ms	.	.	.	.	.	.	.	.	.	.	.	TRIALID 16	-17	.	.	zjl.edf	RIGHT	3230	9454532	Full Trial Period	9451302	17	Trial: 17	9451302	68	²£Á§Öé	éÏé­Çò	Ç¦±Ê	f	f
zjl	.	.	.	.	.	.	.	.	.	.	2	.	.	.	false	false	Message: -1ms	.	.	.	.	.	.	.	.	.	.	.	RECCFG CR 1000 2 0 R	-1	.	.	zjl.edf	RIGHT	3230	9454532	Full Trial Period	9451302	17	Trial: 17	9451302	68	²£Á§Öé	éÏé­Çò	Ç¦±Ê	f	f
zjl	.	.	.	.	.	.	.	.	.	.	3	.	.	.	false	false	Message: -1ms	.	.	.	.	.	.	.	.	.	.	.	ELCLCFG TOWER	-1	.	.	zjl.edf	RIGHT	3230	9454532	Full Trial Period	9451302	17	Trial: 17	9451302	68	²£Á§Öé	éÏé­Çò	Ç¦±Ê	f	f
zjl	.	.	.	.	.	.	.	.	.	.	4	.	.	.	false	false	Message: -1ms	.	.	.	.	.	.	.	.	.	.	.	GAZE_COORDS 0.00 0.00 1023.00 767.00	-1	.	.	zjl.edf	RIGHT	3230	9454532	Full Trial Period	9451302	17	Trial: 17	9451302	68	²£Á§Öé	éÏé­Çò	Ç¦±Ê	f	f
zjl	.	.	.	.	.	.	.	.	.	.	5	.	.	.	false	false	Message: -1ms	.	.	.	.	.	.	.	.	.	.	.	THRESHOLDS R 97 216	-1	.	.	zjl.edf	RIGHT	3230	9454532	Full Trial Period	9451302	17	Trial: 17	9451302	68	²£Á§Öé	éÏé­Çò	Ç¦±Ê	f	f
zjl	.	.	.	.	.	.	.	.	.	.	6	.	.	.	false	false	Message: -1ms	.	.	.	.	.	.	.	.	.	.	.	ELCL_PROC CENTROID (3)	-1	.	.	zjl.edf	RIGHT	3230	9454532	Full Trial Period	9451302	17	Trial: 17	9451302	68	²£Á§Öé	éÏé­Çò	Ç¦±Ê	f	f
zjl	.	.	.	.	.	.	.	.	.	.	7	.	.	.	false	false	Message: -1ms	.	.	.	.	.	.	.	.	.	.	.	ELCL_PCR_PARAM 5 3.0	-1	.	.	zjl.edf	RIGHT	3230	9454532	Full Trial Period	9451302	17	Trial: 17	9451302	68	²£Á§Öé	éÏé­Çò	Ç¦±Ê	f	f
zjl	.	.	.	.	.	.	.	.	.	.	8	.	.	.	false	true	Message: 0ms	.	.	.	.	.	.	.	.	.	.	.	!MODE RECORD CR 1000 2 0 R	0	.	.	zjl.edf	RIGHT	3230	9454532	Full Trial Period	9451302	17	Trial: 17	9451302	68	²£Á§Öé	éÏé­Çò	Ç¦±Ê	f	f
zjl	.	.	.	.	226	232	1	7	148.10	407.10	9	.	.	.	false	false	Message: 50ms	.	.	.	.	.	.	.	.	.	.	.	SYNCTIME	50	148.10	407.10	zjl.edf	RIGHT	3230	9454532	Full Trial Period	9451302	17	Trial: 17	9451302	68	²£Á§Öé	éÏé­Çò	Ç¦±Ê	f	f
zjl	.	.	.	.	.	.	.	.	.	.	10	.	.	.	false	false	Message: 1227ms	7.79	185.59	42	1248	513.30	461.60	5	437.10	1207	281.80	463.70	INVISIBLE_BOUNDARY[1]	1227	.	.	zjl.edf	RIGHT	3230	9454532	Full Trial Period	9451302	17	Trial: 17	9451302	68	²£Á§Öé	éÏé­Çò	Ç¦±Ê	f	f
zjl	.	.	.	.	.	.	.	.	.	.	11	.	.	.	false	false	Message: 1233ms	7.79	185.59	42	1248	513.30	461.60	5	437.10	1207	281.80	463.70	SYNCTIME	1233	.	.	zjl.edf	RIGHT	3230	9454532	Full Trial Period	9451302	17	Trial: 17	9451302	68	²£Á§Öé	éÏé­Çò	Ç¦±Ê	f	f
zjl	.	.	.	.	.	.	.	.	.	.	12	.	.	.	false	false	Message: 2422ms	9.21	214.21	43	2439	898.80	458.80	10	512.20	2397	623.10	507.10	INVISIBLE_BOUNDARY[2]	2422	.	.	zjl.edf	RIGHT	3230	9454532	Full Trial Period	9451302	17	Trial: 17	9451302	68	²£Á§Öé	éÏé­Çò	Ç¦±Ê	f	f
zjl	.	.	.	.	.	.	.	.	.	.	13	.	.	.	false	false	Message: 2433ms	9.21	214.21	43	2439	898.80	458.80	10	512.20	2397	623.10	507.10	SYNCTIME	2433	.	.	zjl.edf	RIGHT	3230	9454532	Full Trial Period	9451302	17	Trial: 17	9451302	68	²£Á§Öé	éÏé­Çò	Ç¦±Ê	f	f
zjl	.	.	.	.	331	3212	13	2882	930.70	472.40	14	.	.	.	false	false	Message: 3211ms	.	.	.	.	.	.	.	.	.	.	.	KEYBOARD	3211	930.70	472.40	zjl.edf	RIGHT	3230	9454532	Full Trial Period	9451302	17	Trial: 17	9451302	68	²£Á§Öé	éÏé­Çò	Ç¦±Ê	f	f
zjl	.	.	.	.	.	.	.	.	.	.	15	.	.	.	false	false	Message: 3283ms	.	.	.	.	.	.	.	.	.	.	.	TRIAL_RESULT 0	3283	.	.	zjl.edf	RIGHT	3230	9454532	Full Trial Period	9451302	17	Trial: 17	9451302	68	²£Á§Öé	éÏé­Çò	Ç¦±Ê	f	f
zjl	.	.	.	.	.	.	.	.	.	.	1	.	.	.	false	false	Message: -17ms	.	.	.	.	.	.	.	.	.	.	.	TRIALID 17	-17	.	.	zjl.edf	RIGHT	3392	9460485	Full Trial Period	9457093	18	Trial: 18	9457093	42	ºÉ°üµ°	Ê±ÖÓ	Ö¸ÄÏÕë	j	j
zjl	.	.	.	.	.	.	.	.	.	.	2	.	.	.	false	false	Message: -1ms	.	.	.	.	.	.	.	.	.	.	.	RECCFG CR 1000 2 0 R	-1	.	.	zjl.edf	RIGHT	3392	9460485	Full Trial Period	9457093	18	Trial: 18	9457093	42	ºÉ°üµ°	Ê±ÖÓ	Ö¸ÄÏÕë	j	j
zjl	.	.	.	.	.	.	.	.	.	.	3	.	.	.	false	false	Message: -1ms	.	.	.	.	.	.	.	.	.	.	.	ELCLCFG TOWER	-1	.	.	zjl.edf	RIGHT	3392	9460485	Full Trial Period	9457093	18	Trial: 18	9457093	42	ºÉ°üµ°	Ê±ÖÓ	Ö¸ÄÏÕë	j	j
zjl	.	.	.	.	.	.	.	.	.	.	4	.	.	.	false	false	Message: -1ms	.	.	.	.	.	.	.	.	.	.	.	GAZE_COORDS 0.00 0.00 1023.00 767.00	-1	.	.	zjl.edf	RIGHT	3392	9460485	Full Trial Period	9457093	18	Trial: 18	9457093	42	ºÉ°üµ°	Ê±ÖÓ	Ö¸ÄÏÕë	j	j
zjl	.	.	.	.	.	.	.	.	.	.	5	.	.	.	false	false	Message: -1ms	.	.	.	.	.	.	.	.	.	.	.	THRESHOLDS R 97 216	-1	.	.	zjl.edf	RIGHT	3392	9460485	Full Trial Period	9457093	18	Trial: 18	9457093	42	ºÉ°üµ°	Ê±ÖÓ	Ö¸ÄÏÕë	j	j
zjl	.	.	.	.	.	.	.	.	.	.	6	.	.	.	false	false	Message: -1ms	.	.	.	.	.	.	.	.	.	.	.	ELCL_PROC CENTROID (3)	-1	.	.	zjl.edf	RIGHT	3392	9460485	Full Trial Period	9457093	18	Trial: 18	9457093	42	ºÉ°üµ°	Ê±ÖÓ	Ö¸ÄÏÕë	j	j
zjl	.	.	.	.	.	.	.	.	.	.	7	.	.	.	false	false	Message: -1ms	.	.	.	.	.	.	.	.	.	.	.	ELCL_PCR_PARAM 5 3.0	-1	.	.	zjl.edf	RIGHT	3392	9460485	Full Trial Period	9457093	18	Trial: 18	9457093	42	ºÉ°üµ°	Ê±ÖÓ	Ö¸ÄÏÕë	j	j
zjl	.	.	.	.	.	.	.	.	.	.	8	.	.	.	false	true	Message: 0ms	.	.	.	.	.	.	.	.	.	.	.	!MODE RECORD CR 1000 2 0 R	0	.	.	zjl.edf	RIGHT	3392	9460485	Full Trial Period	9457093	18	Trial: 18	9457093	42	ºÉ°üµ°	Ê±ÖÓ	Ö¸ÄÏÕë	j	j
zjl	.	.	.	.	55	61	1	7	155.10	429.20	9	.	.	.	false	false	Message: 41ms	.	.	.	.	.	.	.	.	.	.	.	SYNCTIME	41	155.10	429.20	zjl.edf	RIGHT	3392	9460485	Full Trial Period	9457093	18	Trial: 18	9457093	42	ºÉ°üµ°	Ê±ÖÓ	Ö¸ÄÏÕë	j	j
zjl	.	.	.	.	.	.	.	.	.	.	10	.	.	.	false	false	Message: 971ms	8.17	185.59	44	991	494.20	428.90	4	388.50	948	252.10	425.90	INVISIBLE_BOUNDARY[1]	971	.	.	zjl.edf	RIGHT	3392	9460485	Full Trial Period	9457093	18	Trial: 18	9457093	42	ºÉ°üµ°	Ê±ÖÓ	Ö¸ÄÏÕë	j	j
zjl	.	.	.	.	.	.	.	.	.	.	11	.	.	.	false	false	Message: 974ms	8.17	185.59	44	991	494.20	428.90	4	388.50	948	252.10	425.90	SYNCTIME	974	.	.	zjl.edf	RIGHT	3392	9460485	Full Trial Period	9457093	18	Trial: 18	9457093	42	ºÉ°üµ°	Ê±ÖÓ	Ö¸ÄÏÕë	j	j
zjl	.	.	.	.	.	.	.	.	.	.	12	.	.	.	false	false	Message: 2084ms	6.62	53.39	124	2193	860.00	481.30	10	1153.10	2070	660.40	504.20	INVISIBLE_BOUNDARY[2]	2084	.	.	zjl.edf	RIGHT	3392	9460485	Full Trial Period	9457093	18	Trial: 18	9457093	42	ºÉ°üµ°	Ê±ÖÓ	Ö¸ÄÏÕë	j	j
zjl	.	.	.	.	.	.	.	.	.	.	13	.	.	.	false	false	Message: 2091ms	6.62	53.39	124	2193	860.00	481.30	10	1153.10	2070	660.40	504.20	SYNCTIME	2091	.	.	zjl.edf	RIGHT	3392	9460485	Full Trial Period	9457093	18	Trial: 18	9457093	42	ºÉ°üµ°	Ê±ÖÓ	Ö¸ÄÏÕë	j	j
zjl	.	.	.	.	518	3390	12	2873	831.40	456.30	14	.	.	.	false	false	Message: 3374ms	.	.	.	.	.	.	.	.	.	.	.	KEYBOARD	3374	831.40	456.30	zjl.edf	RIGHT	3392	9460485	Full Trial Period	9457093	18	Trial: 18	9457093	42	ºÉ°üµ°	Ê±ÖÓ	Ö¸ÄÏÕë	j	j
zjl	.	.	.	.	.	.	.	.	.	.	15	.	.	.	false	false	Message: 3440ms	.	.	.	.	.	.	.	.	.	.	.	TRIAL_RESULT 0	3440	.	.	zjl.edf	RIGHT	3392	9460485	Full Trial Period	9457093	18	Trial: 18	9457093	42	ºÉ°üµ°	Ê±ÖÓ	Ö¸ÄÏÕë	j	j
zjl	.	.	.	.	.	.	.	.	.	.	1	.	.	.	false	false	Message: -20ms	.	.	.	.	.	.	.	.	.	.	.	TRIALID 18	-20	.	.	zjl.edf	RIGHT	7858	9469678	Full Trial Period	9461820	19	Trial: 19	9461820	134	Ö½Ïä	¹Ä	ÑÀÇ©	f	f
zjl	.	.	.	.	.	.	.	.	.	.	2	.	.	.	false	false	Message: -1ms	.	.	.	.	.	.	.	.	.	.	.	RECCFG CR 1000 2 0 R	-1	.	.	zjl.edf	RIGHT	7858	9469678	Full Trial Period	9461820	19	Trial: 19	9461820	134	Ö½Ïä	¹Ä	ÑÀÇ©	f	f
zjl	.	.	.	.	.	.	.	.	.	.	3	.	.	.	false	false	Message: -1ms	.	.	.	.	.	.	.	.	.	.	.	ELCLCFG TOWER	-1	.	.	zjl.edf	RIGHT	7858	9469678	Full Trial Period	9461820	19	Trial: 19	9461820	134	Ö½Ïä	¹Ä	ÑÀÇ©	f	f
zjl	.	.	.	.	.	.	.	.	.	.	4	.	.	.	false	false	Message: -1ms	.	.	.	.	.	.	.	.	.	.	.	GAZE_COORDS 0.00 0.00 1023.00 767.00	-1	.	.	zjl.edf	RIGHT	7858	9469678	Full Trial Period	9461820	19	Trial: 19	9461820	134	Ö½Ïä	¹Ä	ÑÀÇ©	f	f
zjl	.	.	.	.	.	.	.	.	.	.	5	.	.	.	false	false	Message: -1ms	.	.	.	.	.	.	.	.	.	.	.	THRESHOLDS R 97 216	-1	.	.	zjl.edf	RIGHT	7858	9469678	Full Trial Period	9461820	19	Trial: 19	9461820	134	Ö½Ïä	¹Ä	ÑÀÇ©	f	f
zjl	.	.	.	.	.	.	.	.	.	.	6	.	.	.	false	false	Message: -1ms	.	.	.	.	.	.	.	.	.	.	.	ELCL_PROC CENTROID (3)	-1	.	.	zjl.edf	RIGHT	7858	9469678	Full Trial Period	9461820	19	Trial: 19	9461820	134	Ö½Ïä	¹Ä	ÑÀÇ©	f	f
zjl	.	.	.	.	.	.	.	.	.	.	7	.	.	.	false	false	Message: -1ms	.	.	.	.	.	.	.	.	.	.	.	ELCL_PCR_PARAM 5 3.0	-1	.	.	zjl.edf	RIGHT	7858	9469678	Full Trial Period	9461820	19	Trial: 19	9461820	134	Ö½Ïä	¹Ä	ÑÀÇ©	f	f
zjl	.	.	.	.	.	.	.	.	.	.	8	.	.	.	false	true	Message: 0ms	.	.	.	.	.	.	.	.	.	.	.	!MODE RECORD CR 1000 2 0 R	0	.	.	zjl.edf	RIGHT	7858	9469678	Full Trial Period	9461820	19	Trial: 19	9461820	134	Ö½Ïä	¹Ä	ÑÀÇ©	f	f
zjl	.	.	.	.	720	726	1	7	135.70	396.70	9	.	.	.	false	false	Message: 47ms	.	.	.	.	.	.	.	.	.	.	.	SYNCTIME	47	135.70	396.70	zjl.edf	RIGHT	7858	9469678	Full Trial Period	9461820	19	Trial: 19	9461820	134	Ö½Ïä	¹Ä	ÑÀÇ©	f	f
zjl	.	.	.	.	.	.	.	.	.	.	10	.	.	.	false	false	Message: 1159ms	9.48	28.28	335	1217	444.10	411.40	2	839.20	883	161.30	406.60	INVISIBLE_BOUNDARY[1]	1159	.	.	zjl.edf	RIGHT	7858	9469678	Full Trial Period	9461820	19	Trial: 19	9461820	134	Ö½Ïä	¹Ä	ÑÀÇ©	f	f
zjl	.	.	.	.	.	.	.	.	.	.	11	.	.	.	false	false	Message: 1164ms	9.48	28.28	335	1217	444.10	411.40	2	839.20	883	161.30	406.60	SYNCTIME	1164	.	.	zjl.edf	RIGHT	7858	9469678	Full Trial Period	9461820	19	Trial: 19	9461820	134	Ö½Ïä	¹Ä	ÑÀÇ©	f	f
zjl	.	.	.	.	.	.	.	.	.	.	12	.	.	.	false	false	Message: 2006ms	5.31	126.45	42	2011	769.70	442.90	5	186.40	1970	622.60	388.30	INVISIBLE_BOUNDARY[2]	2006	.	.	zjl.edf	RIGHT	7858	9469678	Full Trial Period	9461820	19	Trial: 19	9461820	134	Ö½Ïä	¹Ä	ÑÀÇ©	f	f
zjl	.	.	.	.	76	2087	6	2012	762.50	421.70	13	.	.	.	false	false	Message: 2013ms	.	.	.	.	.	.	.	.	.	.	.	SYNCTIME	2013	762.50	421.70	zjl.edf	RIGHT	7858	9469678	Full Trial Period	9461820	19	Trial: 19	9461820	134	Ö½Ïä	¹Ä	ÑÀÇ©	f	f
zjl	.	.	.	.	84	7856	28	7773	736.90	415.30	14	.	.	.	false	false	Message: 7839ms	.	.	.	.	.	.	.	.	.	.	.	KEYBOARD	7839	736.90	415.30	zjl.edf	RIGHT	7858	9469678	Full Trial Period	9461820	19	Trial: 19	9461820	134	Ö½Ïä	¹Ä	ÑÀÇ©	f	f
zjl	.	.	.	.	.	.	.	.	.	.	15	.	.	.	false	false	Message: 7897ms	.	.	.	.	.	.	.	.	.	.	.	TRIAL_RESULT 0	7897	.	.	zjl.edf	RIGHT	7858	9469678	Full Trial Period	9461820	19	Trial: 19	9461820	134	Ö½Ïä	¹Ä	ÑÀÇ©	f	f
zjl	.	.	.	.	.	.	.	.	.	.	1	.	.	.	false	false	Message: -16ms	.	.	.	.	.	.	.	.	.	.	.	TRIALID 19	-16	.	.	zjl.edf	RIGHT	9066	9479847	Full Trial Period	9470781	20	Trial: 20	9470781	98	²£Á§Öé	Å¦¿Û	Í¼ÕÂ	j	j
zjl	.	.	.	.	.	.	.	.	.	.	2	.	.	.	false	false	Message: -1ms	.	.	.	.	.	.	.	.	.	.	.	RECCFG CR 1000 2 0 R	-1	.	.	zjl.edf	RIGHT	9066	9479847	Full Trial Period	9470781	20	Trial: 20	9470781	98	²£Á§Öé	Å¦¿Û	Í¼ÕÂ	j	j
zjl	.	.	.	.	.	.	.	.	.	.	3	.	.	.	false	false	Message: -1ms	.	.	.	.	.	.	.	.	.	.	.	ELCLCFG TOWER	-1	.	.	zjl.edf	RIGHT	9066	9479847	Full Trial Period	9470781	20	Trial: 20	9470781	98	²£Á§Öé	Å¦¿Û	Í¼ÕÂ	j	j
zjl	.	.	.	.	.	.	.	.	.	.	4	.	.	.	false	false	Message: -1ms	.	.	.	.	.	.	.	.	.	.	.	GAZE_COORDS 0.00 0.00 1023.00 767.00	-1	.	.	zjl.edf	RIGHT	9066	9479847	Full Trial Period	9470781	20	Trial: 20	9470781	98	²£Á§Öé	Å¦¿Û	Í¼ÕÂ	j	j
zjl	.	.	.	.	.	.	.	.	.	.	5	.	.	.	false	false	Message: -1ms	.	.	.	.	.	.	.	.	.	.	.	THRESHOLDS R 97 216	-1	.	.	zjl.edf	RIGHT	9066	9479847	Full Trial Period	9470781	20	Trial: 20	9470781	98	²£Á§Öé	Å¦¿Û	Í¼ÕÂ	j	j
zjl	.	.	.	.	.	.	.	.	.	.	6	.	.	.	false	false	Message: -1ms	.	.	.	.	.	.	.	.	.	.	.	ELCL_PROC CENTROID (3)	-1	.	.	zjl.edf	RIGHT	9066	9479847	Full Trial Period	9470781	20	Trial: 20	9470781	98	²£Á§Öé	Å¦¿Û	Í¼ÕÂ	j	j
zjl	.	.	.	.	.	.	.	.	.	.	7	.	.	.	false	false	Message: -1ms	.	.	.	.	.	.	.	.	.	.	.	ELCL_PCR_PARAM 5 3.0	-1	.	.	zjl.edf	RIGHT	9066	9479847	Full Trial Period	9470781	20	Trial: 20	9470781	98	²£Á§Öé	Å¦¿Û	Í¼ÕÂ	j	j
zjl	.	.	.	.	.	.	.	.	.	.	8	.	.	.	false	true	Message: 0ms	.	.	.	.	.	.	.	.	.	.	.	!MODE RECORD CR 1000 2 0 R	0	.	.	zjl.edf	RIGHT	9066	9479847	Full Trial Period	9470781	20	Trial: 20	9470781	98	²£Á§Öé	Å¦¿Û	Í¼ÕÂ	j	j
zjl	.	.	.	.	255	261	1	7	148.20	404.10	9	.	.	.	false	false	Message: 42ms	.	.	.	.	.	.	.	.	.	.	.	SYNCTIME	42	148.20	404.10	zjl.edf	RIGHT	9066	9479847	Full Trial Period	9470781	20	Trial: 20	9470781	98	²£Á§Öé	Å¦¿Û	Í¼ÕÂ	j	j
zjl	.	.	.	.	.	.	.	.	.	.	10	.	.	.	false	false	Message: 771ms	13.22	209.91	63	793	603.90	411.80	3	449.20	731	212.80	384.30	INVISIBLE_BOUNDARY[1]	771	.	.	zjl.edf	RIGHT	9066	9479847	Full Trial Period	9470781	20	Trial: 20	9470781	98	²£Á§Öé	Å¦¿Û	Í¼ÕÂ	j	j
zjl	.	.	.	.	.	.	.	.	.	.	11	.	.	.	false	false	Message: 776ms	13.22	209.91	63	793	603.90	411.80	3	449.20	731	212.80	384.30	SYNCTIME	776	.	.	zjl.edf	RIGHT	9066	9479847	Full Trial Period	9470781	20	Trial: 20	9470781	98	²£Á§Öé	Å¦¿Û	Í¼ÕÂ	j	j
zjl	.	.	.	.	.	.	.	.	.	.	12	.	.	.	false	false	Message: 1593ms	3.86	124.55	31	1601	785.90	392.40	7	205.30	1571	675.20	364.60	INVISIBLE_BOUNDARY[2]	1593	.	.	zjl.edf	RIGHT	9066	9479847	Full Trial Period	9470781	20	Trial: 20	9470781	98	²£Á§Öé	Å¦¿Û	Í¼ÕÂ	j	j
zjl	.	.	.	.	.	.	.	.	.	.	13	.	.	.	false	false	Message: 1600ms	3.86	124.55	31	1601	785.90	392.40	7	205.30	1571	675.20	364.60	SYNCTIME	1600	.	.	zjl.edf	RIGHT	9066	9479847	Full Trial Period	9470781	20	Trial: 20	9470781	98	²£Á§Öé	Å¦¿Û	Í¼ÕÂ	j	j
zjl	.	.	.	.	88	9064	23	8977	846.10	425.90	14	.	.	.	false	false	Message: 9047ms	.	.	.	.	.	.	.	.	.	.	.	KEYBOARD	9047	846.10	425.90	zjl.edf	RIGHT	9066	9479847	Full Trial Period	9470781	20	Trial: 20	9470781	98	²£Á§Öé	Å¦¿Û	Í¼ÕÂ	j	j
zjl	.	.	.	.	.	.	.	.	.	.	15	.	.	.	false	false	Message: 9113ms	.	.	.	.	.	.	.	.	.	.	.	TRIAL_RESULT 0	9113	.	.	zjl.edf	RIGHT	9066	9479847	Full Trial Period	9470781	20	Trial: 20	9470781	98	²£Á§Öé	Å¦¿Û	Í¼ÕÂ	j	j
zjl	.	.	.	.	.	.	.	.	.	.	1	.	.	.	false	false	Message: -17ms	.	.	.	.	.	.	.	.	.	.	.	TRIALID 20	-17	.	.	zjl.edf	RIGHT	4506	9485703	Full Trial Period	9481197	21	Trial: 21	9481197	93	ÅûÈø	ºôÀ²È¦	Ìú»·	j	j
zjl	.	.	.	.	.	.	.	.	.	.	2	.	.	.	false	false	Message: -1ms	.	.	.	.	.	.	.	.	.	.	.	RECCFG CR 1000 2 0 R	-1	.	.	zjl.edf	RIGHT	4506	9485703	Full Trial Period	9481197	21	Trial: 21	9481197	93	ÅûÈø	ºôÀ²È¦	Ìú»·	j	j
zjl	.	.	.	.	.	.	.	.	.	.	3	.	.	.	false	false	Message: -1ms	.	.	.	.	.	.	.	.	.	.	.	ELCLCFG TOWER	-1	.	.	zjl.edf	RIGHT	4506	9485703	Full Trial Period	9481197	21	Trial: 21	9481197	93	ÅûÈø	ºôÀ²È¦	Ìú»·	j	j
zjl	.	.	.	.	.	.	.	.	.	.	4	.	.	.	false	false	Message: -1ms	.	.	.	.	.	.	.	.	.	.	.	GAZE_COORDS 0.00 0.00 1023.00 767.00	-1	.	.	zjl.edf	RIGHT	4506	9485703	Full Trial Period	9481197	21	Trial: 21	9481197	93	ÅûÈø	ºôÀ²È¦	Ìú»·	j	j
zjl	.	.	.	.	.	.	.	.	.	.	5	.	.	.	false	false	Message: -1ms	.	.	.	.	.	.	.	.	.	.	.	THRESHOLDS R 97 216	-1	.	.	zjl.edf	RIGHT	4506	9485703	Full Trial Period	9481197	21	Trial: 21	9481197	93	ÅûÈø	ºôÀ²È¦	Ìú»·	j	j
zjl	.	.	.	.	.	.	.	.	.	.	6	.	.	.	false	false	Message: -1ms	.	.	.	.	.	.	.	.	.	.	.	ELCL_PROC CENTROID (3)	-1	.	.	zjl.edf	RIGHT	4506	9485703	Full Trial Period	9481197	21	Trial: 21	9481197	93	ÅûÈø	ºôÀ²È¦	Ìú»·	j	j
zjl	.	.	.	.	.	.	.	.	.	.	7	.	.	.	false	false	Message: -1ms	.	.	.	.	.	.	.	.	.	.	.	ELCL_PCR_PARAM 5 3.0	-1	.	.	zjl.edf	RIGHT	4506	9485703	Full Trial Period	9481197	21	Trial: 21	9481197	93	ÅûÈø	ºôÀ²È¦	Ìú»·	j	j
zjl	.	.	.	.	.	.	.	.	.	.	8	.	.	.	false	true	Message: 0ms	.	.	.	.	.	.	.	.	.	.	.	!MODE RECORD CR 1000 2 0 R	0	.	.	zjl.edf	RIGHT	4506	9485703	Full Trial Period	9481197	21	Trial: 21	9481197	93	ÅûÈø	ºôÀ²È¦	Ìú»·	j	j
zjl	.	.	.	.	415	421	1	7	148.80	405.70	9	.	.	.	false	false	Message: 41ms	.	.	.	.	.	.	.	.	.	.	.	SYNCTIME	41	148.80	405.70	zjl.edf	RIGHT	4506	9485703	Full Trial Period	9481197	21	Trial: 21	9481197	93	ÅûÈø	ºôÀ²È¦	Ìú»·	j	j
zjl	.	.	.	.	.	.	.	.	.	.	10	.	.	.	false	false	Message: 583ms	9.87	149.61	66	615	467.10	379.60	2	388.00	550	174.40	373.10	INVISIBLE_BOUNDARY[1]	583	.	.	zjl.edf	RIGHT	4506	9485703	Full Trial Period	9481197	21	Trial: 21	9481197	93	ÅûÈø	ºôÀ²È¦	Ìú»·	j	j
zjl	.	.	.	.	.	.	.	.	.	.	11	.	.	.	false	false	Message: 591ms	9.87	149.61	66	615	467.10	379.60	2	388.00	550	174.40	373.10	SYNCTIME	591	.	.	zjl.edf	RIGHT	4506	9485703	Full Trial Period	9481197	21	Trial: 21	9481197	93	ÅûÈø	ºôÀ²È¦	Ìú»·	j	j
zjl	.	.	.	.	191	2260	8	2070	792.60	402.10	12	.	.	.	false	false	Message: 2071ms	.	.	.	.	.	.	.	.	.	.	.	INVISIBLE_BOUNDARY[2]	2071	792.60	402.10	zjl.edf	RIGHT	4506	9485703	Full Trial Period	9481197	21	Trial: 21	9481197	93	ÅûÈø	ºôÀ²È¦	Ìú»·	j	j
zjl	.	.	.	.	191	2260	8	2070	792.60	402.10	13	.	.	.	false	false	Message: 2075ms	.	.	.	.	.	.	.	.	.	.	.	SYNCTIME	2075	792.60	402.10	zjl.edf	RIGHT	4506	9485703	Full Trial Period	9481197	21	Trial: 21	9481197	93	ÅûÈø	ºôÀ²È¦	Ìú»·	j	j
zjl	.	.	.	.	205	4504	16	4300	888.20	409.80	14	.	.	.	false	false	Message: 4487ms	.	.	.	.	.	.	.	.	.	.	.	KEYBOARD	4487	888.20	409.80	zjl.edf	RIGHT	4506	9485703	Full Trial Period	9481197	21	Trial: 21	9481197	93	ÅûÈø	ºôÀ²È¦	Ìú»·	j	j
zjl	.	.	.	.	.	.	.	.	.	.	15	.	.	.	false	false	Message: 4556ms	.	.	.	.	.	.	.	.	.	.	.	TRIAL_RESULT 0	4556	.	.	zjl.edf	RIGHT	4506	9485703	Full Trial Period	9481197	21	Trial: 21	9481197	93	ÅûÈø	ºôÀ²È¦	Ìú»·	j	j
zjl	.	.	.	.	.	.	.	.	.	.	1	.	.	.	false	false	Message: -16ms	.	.	.	.	.	.	.	.	.	.	.	TRIALID 21	-16	.	.	zjl.edf	RIGHT	2590	9489544	Full Trial Period	9486954	22	Trial: 22	9486954	44	Æì¸Ë	±£ÏÕÏä	Î¢²¨Â¯	j	j
zjl	.	.	.	.	.	.	.	.	.	.	2	.	.	.	false	false	Message: -1ms	.	.	.	.	.	.	.	.	.	.	.	RECCFG CR 1000 2 0 R	-1	.	.	zjl.edf	RIGHT	2590	9489544	Full Trial Period	9486954	22	Trial: 22	9486954	44	Æì¸Ë	±£ÏÕÏä	Î¢²¨Â¯	j	j
zjl	.	.	.	.	.	.	.	.	.	.	3	.	.	.	false	false	Message: -1ms	.	.	.	.	.	.	.	.	.	.	.	ELCLCFG TOWER	-1	.	.	zjl.edf	RIGHT	2590	9489544	Full Trial Period	9486954	22	Trial: 22	9486954	44	Æì¸Ë	±£ÏÕÏä	Î¢²¨Â¯	j	j
zjl	.	.	.	.	.	.	.	.	.	.	4	.	.	.	false	false	Message: -1ms	.	.	.	.	.	.	.	.	.	.	.	GAZE_COORDS 0.00 0.00 1023.00 767.00	-1	.	.	zjl.edf	RIGHT	2590	9489544	Full Trial Period	9486954	22	Trial: 22	9486954	44	Æì¸Ë	±£ÏÕÏä	Î¢²¨Â¯	j	j
zjl	.	.	.	.	.	.	.	.	.	.	5	.	.	.	false	false	Message: -1ms	.	.	.	.	.	.	.	.	.	.	.	THRESHOLDS R 97 216	-1	.	.	zjl.edf	RIGHT	2590	9489544	Full Trial Period	9486954	22	Trial: 22	9486954	44	Æì¸Ë	±£ÏÕÏä	Î¢²¨Â¯	j	j
zjl	.	.	.	.	.	.	.	.	.	.	6	.	.	.	false	false	Message: -1ms	.	.	.	.	.	.	.	.	.	.	.	ELCL_PROC CENTROID (3)	-1	.	.	zjl.edf	RIGHT	2590	9489544	Full Trial Period	9486954	22	Trial: 22	9486954	44	Æì¸Ë	±£ÏÕÏä	Î¢²¨Â¯	j	j
zjl	.	.	.	.	.	.	.	.	.	.	7	.	.	.	false	false	Message: -1ms	.	.	.	.	.	.	.	.	.	.	.	ELCL_PCR_PARAM 5 3.0	-1	.	.	zjl.edf	RIGHT	2590	9489544	Full Trial Period	9486954	22	Trial: 22	9486954	44	Æì¸Ë	±£ÏÕÏä	Î¢²¨Â¯	j	j
zjl	.	.	.	.	.	.	.	.	.	.	8	.	.	.	false	true	Message: 0ms	.	.	.	.	.	.	.	.	.	.	.	!MODE RECORD CR 1000 2 0 R	0	.	.	zjl.edf	RIGHT	2590	9489544	Full Trial Period	9486954	22	Trial: 22	9486954	44	Æì¸Ë	±£ÏÕÏä	Î¢²¨Â¯	j	j
zjl	.	.	.	.	48	54	1	7	131.20	405.50	9	.	.	.	false	false	Message: 51ms	.	.	.	.	.	.	.	.	.	.	.	SYNCTIME	51	131.20	405.50	zjl.edf	RIGHT	2590	9489544	Full Trial Period	9486954	22	Trial: 22	9486954	44	Æì¸Ë	±£ÏÕÏä	Î¢²¨Â¯	j	j
zjl	.	.	.	.	.	.	.	.	.	.	10	.	.	.	false	false	Message: 667ms	13.05	78.60	166	798	519.60	575.40	3	545.20	633	141.40	456.20	INVISIBLE_BOUNDARY[1]	667	.	.	zjl.edf	RIGHT	2590	9489544	Full Trial Period	9486954	22	Trial: 22	9486954	44	Æì¸Ë	±£ÏÕÏä	Î¢²¨Â¯	j	j
zjl	.	.	.	.	.	.	.	.	.	.	11	.	.	.	false	false	Message: 676ms	13.05	78.60	166	798	519.60	575.40	3	545.20	633	141.40	456.20	SYNCTIME	676	.	.	zjl.edf	RIGHT	2590	9489544	Full Trial Period	9486954	22	Trial: 22	9486954	44	Æì¸Ë	±£ÏÕÏä	Î¢²¨Â¯	j	j
zjl	.	.	.	.	.	.	.	.	.	.	12	.	.	.	false	false	Message: 1808ms	7.76	78.43	99	1822	810.10	464.20	7	159.90	1724	578.90	443.40	INVISIBLE_BOUNDARY[2]	1808	.	.	zjl.edf	RIGHT	2590	9489544	Full Trial Period	9486954	22	Trial: 22	9486954	44	Æì¸Ë	±£ÏÕÏä	Î¢²¨Â¯	j	j
zjl	.	.	.	.	.	.	.	.	.	.	13	.	.	.	false	false	Message: 1817ms	7.76	78.43	99	1822	810.10	464.20	7	159.90	1724	578.90	443.40	SYNCTIME	1817	.	.	zjl.edf	RIGHT	2590	9489544	Full Trial Period	9486954	22	Trial: 22	9486954	44	Æì¸Ë	±£ÏÕÏä	Î¢²¨Â¯	j	j
zjl	.	.	.	.	374	2588	10	2215	886.20	453.70	14	.	.	.	false	false	Message: 2571ms	.	.	.	.	.	.	.	.	.	.	.	KEYBOARD	2571	886.20	453.70	zjl.edf	RIGHT	2590	9489544	Full Trial Period	9486954	22	Trial: 22	9486954	44	Æì¸Ë	±£ÏÕÏä	Î¢²¨Â¯	j	j
zjl	.	.	.	.	.	.	.	.	.	.	15	.	.	.	false	false	Message: 2632ms	.	.	.	.	.	.	.	.	.	.	.	TRIAL_RESULT 0	2632	.	.	zjl.edf	RIGHT	2590	9489544	Full Trial Period	9486954	22	Trial: 22	9486954	44	Æì¸Ë	±£ÏÕÏä	Î¢²¨Â¯	j	j
zjl	.	.	.	.	.	.	.	.	.	.	1	.	.	.	false	false	Message: -17ms	.	.	.	.	.	.	.	.	.	.	.	TRIALID 22	-17	.	.	zjl.edf	RIGHT	3936	9495840	Full Trial Period	9491904	23	Trial: 23	9491904	141	ÕÂÓã	ÍÏ°Ñ	ÈâÍè	f	f
zjl	.	.	.	.	.	.	.	.	.	.	2	.	.	.	false	false	Message: -1ms	.	.	.	.	.	.	.	.	.	.	.	RECCFG CR 1000 2 0 R	-1	.	.	zjl.edf	RIGHT	3936	9495840	Full Trial Period	9491904	23	Trial: 23	9491904	141	ÕÂÓã	ÍÏ°Ñ	ÈâÍè	f	f
zjl	.	.	.	.	.	.	.	.	.	.	3	.	.	.	false	false	Message: -1ms	.	.	.	.	.	.	.	.	.	.	.	ELCLCFG TOWER	-1	.	.	zjl.edf	RIGHT	3936	9495840	Full Trial Period	9491904	23	Trial: 23	9491904	141	ÕÂÓã	ÍÏ°Ñ	ÈâÍè	f	f
zjl	.	.	.	.	.	.	.	.	.	.	4	.	.	.	false	false	Message: -1ms	.	.	.	.	.	.	.	.	.	.	.	GAZE_COORDS 0.00 0.00 1023.00 767.00	-1	.	.	zjl.edf	RIGHT	3936	9495840	Full Trial Period	9491904	23	Trial: 23	9491904	141	ÕÂÓã	ÍÏ°Ñ	ÈâÍè	f	f
zjl	.	.	.	.	.	.	.	.	.	.	5	.	.	.	false	false	Message: -1ms	.	.	.	.	.	.	.	.	.	.	.	THRESHOLDS R 97 216	-1	.	.	zjl.edf	RIGHT	3936	9495840	Full Trial Period	9491904	23	Trial: 23	9491904	141	ÕÂÓã	ÍÏ°Ñ	ÈâÍè	f	f
zjl	.	.	.	.	.	.	.	.	.	.	6	.	.	.	false	false	Message: -1ms	.	.	.	.	.	.	.	.	.	.	.	ELCL_PROC CENTROID (3)	-1	.	.	zjl.edf	RIGHT	3936	9495840	Full Trial Period	9491904	23	Trial: 23	9491904	141	ÕÂÓã	ÍÏ°Ñ	ÈâÍè	f	f
zjl	.	.	.	.	.	.	.	.	.	.	7	.	.	.	false	false	Message: -1ms	.	.	.	.	.	.	.	.	.	.	.	ELCL_PCR_PARAM 5 3.0	-1	.	.	zjl.edf	RIGHT	3936	9495840	Full Trial Period	9491904	23	Trial: 23	9491904	141	ÕÂÓã	ÍÏ°Ñ	ÈâÍè	f	f
zjl	.	.	.	.	.	.	.	.	.	.	8	.	.	.	false	true	Message: 0ms	.	.	.	.	.	.	.	.	.	.	.	!MODE RECORD CR 1000 2 0 R	0	.	.	zjl.edf	RIGHT	3936	9495840	Full Trial Period	9491904	23	Trial: 23	9491904	141	ÕÂÓã	ÍÏ°Ñ	ÈâÍè	f	f
zjl	.	.	.	.	241	247	1	7	149.00	403.30	9	.	.	.	false	false	Message: 41ms	.	.	.	.	.	.	.	.	.	.	.	SYNCTIME	41	149.00	403.30	zjl.edf	RIGHT	3936	9495840	Full Trial Period	9491904	23	Trial: 23	9491904	141	ÕÂÓã	ÍÏ°Ñ	ÈâÍè	f	f
zjl	.	.	.	.	.	.	.	.	.	.	10	.	.	.	false	false	Message: 533ms	10.59	153.54	69	564	483.90	390.90	2	303.80	496	168.80	398.10	INVISIBLE_BOUNDARY[1]	533	.	.	zjl.edf	RIGHT	3936	9495840	Full Trial Period	9491904	23	Trial: 23	9491904	141	ÕÂÓã	ÍÏ°Ñ	ÈâÍè	f	f
zjl	.	.	.	.	.	.	.	.	.	.	11	.	.	.	false	false	Message: 540ms	10.59	153.54	69	564	483.90	390.90	2	303.80	496	168.80	398.10	SYNCTIME	540	.	.	zjl.edf	RIGHT	3936	9495840	Full Trial Period	9491904	23	Trial: 23	9491904	141	ÕÂÓã	ÍÏ°Ñ	ÈâÍè	f	f
zjl	.	.	.	.	.	.	.	.	.	.	12	.	.	.	false	false	Message: 1342ms	5.04	143.97	35	1360	820.90	398.00	6	340.50	1326	671.60	413.70	INVISIBLE_BOUNDARY[2]	1342	.	.	zjl.edf	RIGHT	3936	9495840	Full Trial Period	9491904	23	Trial: 23	9491904	141	ÕÂÓã	ÍÏ°Ñ	ÈâÍè	f	f
zjl	.	.	.	.	.	.	.	.	.	.	13	.	.	.	false	false	Message: 1350ms	5.04	143.97	35	1360	820.90	398.00	6	340.50	1326	671.60	413.70	SYNCTIME	1350	.	.	zjl.edf	RIGHT	3936	9495840	Full Trial Period	9491904	23	Trial: 23	9491904	141	ÕÂÓã	ÍÏ°Ñ	ÈâÍè	f	f
zjl	.	.	.	.	222	3934	10	3713	305.10	410.20	14	.	.	.	false	false	Message: 3917ms	.	.	.	.	.	.	.	.	.	.	.	KEYBOARD	3917	305.10	410.20	zjl.edf	RIGHT	3936	9495840	Full Trial Period	9491904	23	Trial: 23	9491904	141	ÕÂÓã	ÍÏ°Ñ	ÈâÍè	f	f
zjl	.	.	.	.	.	.	.	.	.	.	15	.	.	.	false	false	Message: 3982ms	.	.	.	.	.	.	.	.	.	.	.	TRIAL_RESULT 0	3982	.	.	zjl.edf	RIGHT	3936	9495840	Full Trial Period	9491904	23	Trial: 23	9491904	141	ÕÂÓã	ÍÏ°Ñ	ÈâÍè	f	f
zjl	.	.	.	.	.	.	.	.	.	.	1	.	.	.	false	false	Message: -17ms	.	.	.	.	.	.	.	.	.	.	.	TRIALID 23	-17	.	.	zjl.edf	RIGHT	3087	9501457	Full Trial Period	9498370	24	Trial: 24	9498370	29	Ç¦±Ê	Éß	Ð¡Ïª	j	j
zjl	.	.	.	.	.	.	.	.	.	.	2	.	.	.	false	false	Message: -1ms	.	.	.	.	.	.	.	.	.	.	.	RECCFG CR 1000 2 0 R	-1	.	.	zjl.edf	RIGHT	3087	9501457	Full Trial Period	9498370	24	Trial: 24	9498370	29	Ç¦±Ê	Éß	Ð¡Ïª	j	j
zjl	.	.	.	.	.	.	.	.	.	.	3	.	.	.	false	false	Message: -1ms	.	.	.	.	.	.	.	.	.	.	.	ELCLCFG TOWER	-1	.	.	zjl.edf	RIGHT	3087	9501457	Full Trial Period	9498370	24	Trial: 24	9498370	29	Ç¦±Ê	Éß	Ð¡Ïª	j	j
zjl	.	.	.	.	.	.	.	.	.	.	4	.	.	.	false	false	Message: -1ms	.	.	.	.	.	.	.	.	.	.	.	GAZE_COORDS 0.00 0.00 1023.00 767.00	-1	.	.	zjl.edf	RIGHT	3087	9501457	Full Trial Period	9498370	24	Trial: 24	9498370	29	Ç¦±Ê	Éß	Ð¡Ïª	j	j
zjl	.	.	.	.	.	.	.	.	.	.	5	.	.	.	false	false	Message: -1ms	.	.	.	.	.	.	.	.	.	.	.	THRESHOLDS R 97 216	-1	.	.	zjl.edf	RIGHT	3087	9501457	Full Trial Period	9498370	24	Trial: 24	9498370	29	Ç¦±Ê	Éß	Ð¡Ïª	j	j
zjl	.	.	.	.	.	.	.	.	.	.	6	.	.	.	false	false	Message: -1ms	.	.	.	.	.	.	.	.	.	.	.	ELCL_PROC CENTROID (3)	-1	.	.	zjl.edf	RIGHT	3087	9501457	Full Trial Period	9498370	24	Trial: 24	9498370	29	Ç¦±Ê	Éß	Ð¡Ïª	j	j
zjl	.	.	.	.	.	.	.	.	.	.	7	.	.	.	false	false	Message: -1ms	.	.	.	.	.	.	.	.	.	.	.	ELCL_PCR_PARAM 5 3.0	-1	.	.	zjl.edf	RIGHT	3087	9501457	Full Trial Period	9498370	24	Trial: 24	9498370	29	Ç¦±Ê	Éß	Ð¡Ïª	j	j
zjl	.	.	.	.	.	.	.	.	.	.	8	.	.	.	false	true	Message: 0ms	.	.	.	.	.	.	.	.	.	.	.	!MODE RECORD CR 1000 2 0 R	0	.	.	zjl.edf	RIGHT	3087	9501457	Full Trial Period	9498370	24	Trial: 24	9498370	29	Ç¦±Ê	Éß	Ð¡Ïª	j	j
zjl	.	.	.	.	495	501	1	7	147.30	401.80	9	.	.	.	false	false	Message: 41ms	.	.	.	.	.	.	.	.	.	.	.	SYNCTIME	41	147.30	401.80	zjl.edf	RIGHT	3087	9501457	Full Trial Period	9498370	24	Trial: 24	9498370	29	Ç¦±Ê	Éß	Ð¡Ïª	j	j
zjl	.	.	.	.	.	.	.	.	.	.	10	.	.	.	false	false	Message: 548ms	13.71	47.60	288	789	560.30	430.50	1	831.10	502	151.10	407.50	INVISIBLE_BOUNDARY[1]	548	.	.	zjl.edf	RIGHT	3087	9501457	Full Trial Period	9498370	24	Trial: 24	9498370	29	Ç¦±Ê	Éß	Ð¡Ïª	j	j
zjl	.	.	.	.	.	.	.	.	.	.	11	.	.	.	false	false	Message: 557ms	13.71	47.60	288	789	560.30	430.50	1	831.10	502	151.10	407.50	SYNCTIME	557	.	.	zjl.edf	RIGHT	3087	9501457	Full Trial Period	9498370	24	Trial: 24	9498370	29	Ç¦±Ê	Éß	Ð¡Ïª	j	j
zjl	.	.	.	.	.	.	.	.	.	.	12	.	.	.	false	false	Message: 1676ms	6.10	148.70	41	1688	797.80	414.90	7	329.00	1648	616.60	422.90	INVISIBLE_BOUNDARY[2]	1676	.	.	zjl.edf	RIGHT	3087	9501457	Full Trial Period	9498370	24	Trial: 24	9498370	29	Ç¦±Ê	Éß	Ð¡Ïª	j	j
zjl	.	.	.	.	.	.	.	.	.	.	13	.	.	.	false	false	Message: 1682ms	6.10	148.70	41	1688	797.80	414.90	7	329.00	1648	616.60	422.90	SYNCTIME	1682	.	.	zjl.edf	RIGHT	3087	9501457	Full Trial Period	9498370	24	Trial: 24	9498370	29	Ç¦±Ê	Éß	Ð¡Ïª	j	j
zjl	.	.	.	.	284	3085	14	2802	881.50	469.20	14	.	.	.	false	false	Message: 3068ms	.	.	.	.	.	.	.	.	.	.	.	KEYBOARD	3068	881.50	469.20	zjl.edf	RIGHT	3087	9501457	Full Trial Period	9498370	24	Trial: 24	9498370	29	Ç¦±Ê	Éß	Ð¡Ïª	j	j
zjl	.	.	.	.	.	.	.	.	.	.	15	.	.	.	false	false	Message: 3127ms	.	.	.	.	.	.	.	.	.	.	.	TRIAL_RESULT 0	3127	.	.	zjl.edf	RIGHT	3087	9501457	Full Trial Period	9498370	24	Trial: 24	9498370	29	Ç¦±Ê	Éß	Ð¡Ïª	j	j
zjl	.	.	.	.	.	.	.	.	.	.	1	.	.	.	false	false	Message: -16ms	.	.	.	.	.	.	.	.	.	.	.	TRIALID 24	-16	.	.	zjl.edf	RIGHT	2221	9505297	Full Trial Period	9503076	25	Trial: 25	9503076	13	Ì«Ñô	¼å±ý	¹þÃÜ¹Ï	f	f
zjl	.	.	.	.	.	.	.	.	.	.	2	.	.	.	false	false	Message: -1ms	.	.	.	.	.	.	.	.	.	.	.	RECCFG CR 1000 2 0 R	-1	.	.	zjl.edf	RIGHT	2221	9505297	Full Trial Period	9503076	25	Trial: 25	9503076	13	Ì«Ñô	¼å±ý	¹þÃÜ¹Ï	f	f
zjl	.	.	.	.	.	.	.	.	.	.	3	.	.	.	false	false	Message: -1ms	.	.	.	.	.	.	.	.	.	.	.	ELCLCFG TOWER	-1	.	.	zjl.edf	RIGHT	2221	9505297	Full Trial Period	9503076	25	Trial: 25	9503076	13	Ì«Ñô	¼å±ý	¹þÃÜ¹Ï	f	f
zjl	.	.	.	.	.	.	.	.	.	.	4	.	.	.	false	false	Message: -1ms	.	.	.	.	.	.	.	.	.	.	.	GAZE_COORDS 0.00 0.00 1023.00 767.00	-1	.	.	zjl.edf	RIGHT	2221	9505297	Full Trial Period	9503076	25	Trial: 25	9503076	13	Ì«Ñô	¼å±ý	¹þÃÜ¹Ï	f	f
zjl	.	.	.	.	.	.	.	.	.	.	5	.	.	.	false	false	Message: -1ms	.	.	.	.	.	.	.	.	.	.	.	THRESHOLDS R 97 216	-1	.	.	zjl.edf	RIGHT	2221	9505297	Full Trial Period	9503076	25	Trial: 25	9503076	13	Ì«Ñô	¼å±ý	¹þÃÜ¹Ï	f	f
zjl	.	.	.	.	.	.	.	.	.	.	6	.	.	.	false	false	Message: -1ms	.	.	.	.	.	.	.	.	.	.	.	ELCL_PROC CENTROID (3)	-1	.	.	zjl.edf	RIGHT	2221	9505297	Full Trial Period	9503076	25	Trial: 25	9503076	13	Ì«Ñô	¼å±ý	¹þÃÜ¹Ï	f	f
zjl	.	.	.	.	.	.	.	.	.	.	7	.	.	.	false	false	Message: -1ms	.	.	.	.	.	.	.	.	.	.	.	ELCL_PCR_PARAM 5 3.0	-1	.	.	zjl.edf	RIGHT	2221	9505297	Full Trial Period	9503076	25	Trial: 25	9503076	13	Ì«Ñô	¼å±ý	¹þÃÜ¹Ï	f	f
zjl	.	.	.	.	.	.	.	.	.	.	8	.	.	.	false	true	Message: 0ms	.	.	.	.	.	.	.	.	.	.	.	!MODE RECORD CR 1000 2 0 R	0	.	.	zjl.edf	RIGHT	2221	9505297	Full Trial Period	9503076	25	Trial: 25	9503076	13	Ì«Ñô	¼å±ý	¹þÃÜ¹Ï	f	f
zjl	.	.	.	.	328	334	1	7	159.70	386.90	9	.	.	.	false	false	Message: 42ms	.	.	.	.	.	.	.	.	.	.	.	SYNCTIME	42	159.70	386.90	zjl.edf	RIGHT	2221	9505297	Full Trial Period	9503076	25	Trial: 25	9503076	13	Ì«Ñô	¼å±ý	¹þÃÜ¹Ï	f	f
zjl	.	.	.	.	.	.	.	.	.	.	10	.	.	.	false	false	Message: 524ms	11.08	190.98	58	544	511.30	399.70	2	351.10	487	183.30	383.20	INVISIBLE_BOUNDARY[1]	524	.	.	zjl.edf	RIGHT	2221	9505297	Full Trial Period	9503076	25	Trial: 25	9503076	13	Ì«Ñô	¼å±ý	¹þÃÜ¹Ï	f	f
zjl	.	.	.	.	.	.	.	.	.	.	11	.	.	.	false	false	Message: 534ms	11.08	190.98	58	544	511.30	399.70	2	351.10	487	183.30	383.20	SYNCTIME	534	.	.	zjl.edf	RIGHT	2221	9505297	Full Trial Period	9503076	25	Trial: 25	9503076	13	Ì«Ñô	¼å±ý	¹þÃÜ¹Ï	f	f
zjl	.	.	.	.	.	.	.	.	.	.	12	.	.	.	false	false	Message: 1509ms	3.94	93.76	42	1536	840.80	442.60	7	146.50	1495	724.90	418.30	INVISIBLE_BOUNDARY[2]	1509	.	.	zjl.edf	RIGHT	2221	9505297	Full Trial Period	9503076	25	Trial: 25	9503076	13	Ì«Ñô	¼å±ý	¹þÃÜ¹Ï	f	f
zjl	.	.	.	.	.	.	.	.	.	.	13	.	.	.	false	false	Message: 1517ms	3.94	93.76	42	1536	840.80	442.60	7	146.50	1495	724.90	418.30	SYNCTIME	1517	.	.	zjl.edf	RIGHT	2221	9505297	Full Trial Period	9503076	25	Trial: 25	9503076	13	Ì«Ñô	¼å±ý	¹þÃÜ¹Ï	f	f
zjl	.	.	.	.	.	.	.	.	.	.	14	.	.	.	false	false	Message: 2202ms	5.26	181.26	29	2219	716.90	450.90	9	283.50	2191	875.70	463.00	KEYBOARD	2202	.	.	zjl.edf	RIGHT	2221	9505297	Full Trial Period	9503076	25	Trial: 25	9503076	13	Ì«Ñô	¼å±ý	¹þÃÜ¹Ï	f	f
zjl	.	.	.	.	.	.	.	.	.	.	15	.	.	.	false	false	Message: 2266ms	.	.	.	.	.	.	.	.	.	.	.	TRIAL_RESULT 0	2266	.	.	zjl.edf	RIGHT	2221	9505297	Full Trial Period	9503076	25	Trial: 25	9503076	13	Ì«Ñô	¼å±ý	¹þÃÜ¹Ï	f	f
zjl	.	.	.	.	.	.	.	.	.	.	1	.	.	.	false	false	Message: -520ms	.	.	.	.	.	.	.	.	.	.	.	TRIALID 25	-520	.	.	zjl.edf	RIGHT	3009	9509839	Full Trial Period	9506830	26	Trial: 26	9506830	91	Ìú»·	Ì«Ñô	ºÉ°üµ°	j	j
zjl	.	.	.	.	.	.	.	.	.	.	2	.	.	.	false	false	Message: -1ms	.	.	.	.	.	.	.	.	.	.	.	RECCFG CR 1000 2 0 R	-1	.	.	zjl.edf	RIGHT	3009	9509839	Full Trial Period	9506830	26	Trial: 26	9506830	91	Ìú»·	Ì«Ñô	ºÉ°üµ°	j	j
zjl	.	.	.	.	.	.	.	.	.	.	3	.	.	.	false	false	Message: -1ms	.	.	.	.	.	.	.	.	.	.	.	ELCLCFG TOWER	-1	.	.	zjl.edf	RIGHT	3009	9509839	Full Trial Period	9506830	26	Trial: 26	9506830	91	Ìú»·	Ì«Ñô	ºÉ°üµ°	j	j
zjl	.	.	.	.	.	.	.	.	.	.	4	.	.	.	false	false	Message: -1ms	.	.	.	.	.	.	.	.	.	.	.	GAZE_COORDS 0.00 0.00 1023.00 767.00	-1	.	.	zjl.edf	RIGHT	3009	9509839	Full Trial Period	9506830	26	Trial: 26	9506830	91	Ìú»·	Ì«Ñô	ºÉ°üµ°	j	j
zjl	.	.	.	.	.	.	.	.	.	.	5	.	.	.	false	false	Message: -1ms	.	.	.	.	.	.	.	.	.	.	.	THRESHOLDS R 97 216	-1	.	.	zjl.edf	RIGHT	3009	9509839	Full Trial Period	9506830	26	Trial: 26	9506830	91	Ìú»·	Ì«Ñô	ºÉ°üµ°	j	j
zjl	.	.	.	.	.	.	.	.	.	.	6	.	.	.	false	false	Message: -1ms	.	.	.	.	.	.	.	.	.	.	.	ELCL_PROC CENTROID (3)	-1	.	.	zjl.edf	RIGHT	3009	9509839	Full Trial Period	9506830	26	Trial: 26	9506830	91	Ìú»·	Ì«Ñô	ºÉ°üµ°	j	j
zjl	.	.	.	.	.	.	.	.	.	.	7	.	.	.	false	false	Message: -1ms	.	.	.	.	.	.	.	.	.	.	.	ELCL_PCR_PARAM 5 3.0	-1	.	.	zjl.edf	RIGHT	3009	9509839	Full Trial Period	9506830	26	Trial: 26	9506830	91	Ìú»·	Ì«Ñô	ºÉ°üµ°	j	j
zjl	.	.	.	.	.	.	.	.	.	.	8	.	.	.	false	true	Message: 0ms	.	.	.	.	.	.	.	.	.	.	.	!MODE RECORD CR 1000 2 0 R	0	.	.	zjl.edf	RIGHT	3009	9509839	Full Trial Period	9506830	26	Trial: 26	9506830	91	Ìú»·	Ì«Ñô	ºÉ°üµ°	j	j
zjl	.	.	.	.	65	71	1	7	224.70	367.90	9	.	.	.	false	false	Message: 46ms	.	.	.	.	.	.	.	.	.	.	.	SYNCTIME	46	224.70	367.90	zjl.edf	RIGHT	3009	9509839	Full Trial Period	9506830	26	Trial: 26	9506830	91	Ìú»·	Ì«Ñô	ºÉ°üµ°	j	j
zjl	.	.	.	.	.	.	.	.	.	.	10	.	.	.	false	false	Message: 678ms	8.47	102.00	83	728	410.50	398.80	4	485.30	646	158.40	421.10	INVISIBLE_BOUNDARY[1]	678	.	.	zjl.edf	RIGHT	3009	9509839	Full Trial Period	9506830	26	Trial: 26	9506830	91	Ìú»·	Ì«Ñô	ºÉ°üµ°	j	j
zjl	.	.	.	.	.	.	.	.	.	.	11	.	.	.	false	false	Message: 687ms	8.47	102.00	83	728	410.50	398.80	4	485.30	646	158.40	421.10	SYNCTIME	687	.	.	zjl.edf	RIGHT	3009	9509839	Full Trial Period	9506830	26	Trial: 26	9506830	91	Ìú»·	Ì«Ñô	ºÉ°üµ°	j	j
zjl	.	.	.	.	.	.	.	.	.	.	12	.	.	.	false	false	Message: 2162ms	11.58	110.24	105	2230	892.40	412.40	11	450.00	2126	547.50	456.70	INVISIBLE_BOUNDARY[2]	2162	.	.	zjl.edf	RIGHT	3009	9509839	Full Trial Period	9506830	26	Trial: 26	9506830	91	Ìú»·	Ì«Ñô	ºÉ°üµ°	j	j
zjl	.	.	.	.	.	.	.	.	.	.	13	.	.	.	false	false	Message: 2171ms	11.58	110.24	105	2230	892.40	412.40	11	450.00	2126	547.50	456.70	SYNCTIME	2171	.	.	zjl.edf	RIGHT	3009	9509839	Full Trial Period	9506830	26	Trial: 26	9506830	91	Ìú»·	Ì«Ñô	ºÉ°üµ°	j	j
zjl	.	.	.	.	586	3007	14	2422	905.70	419.00	14	.	.	.	false	false	Message: 2991ms	.	.	.	.	.	.	.	.	.	.	.	KEYBOARD	2991	905.70	419.00	zjl.edf	RIGHT	3009	9509839	Full Trial Period	9506830	26	Trial: 26	9506830	91	Ìú»·	Ì«Ñô	ºÉ°üµ°	j	j
zjl	.	.	.	.	.	.	.	.	.	.	15	.	.	.	false	false	Message: 3042ms	.	.	.	.	.	.	.	.	.	.	.	TRIAL_RESULT 0	3042	.	.	zjl.edf	RIGHT	3009	9509839	Full Trial Period	9506830	26	Trial: 26	9506830	91	Ìú»·	Ì«Ñô	ºÉ°üµ°	j	j
zjl	.	.	.	.	.	.	.	.	.	.	1	.	.	.	false	false	Message: -17ms	.	.	.	.	.	.	.	.	.	.	.	TRIALID 26	-17	.	.	zjl.edf	RIGHT	3096	9514672	Full Trial Period	9511576	27	Trial: 27	9511576	64	À¯±Ê	·çÉÈ	°ô°ôÌÇ	j	j
zjl	.	.	.	.	.	.	.	.	.	.	2	.	.	.	false	false	Message: -1ms	.	.	.	.	.	.	.	.	.	.	.	RECCFG CR 1000 2 0 R	-1	.	.	zjl.edf	RIGHT	3096	9514672	Full Trial Period	9511576	27	Trial: 27	9511576	64	À¯±Ê	·çÉÈ	°ô°ôÌÇ	j	j
zjl	.	.	.	.	.	.	.	.	.	.	3	.	.	.	false	false	Message: -1ms	.	.	.	.	.	.	.	.	.	.	.	ELCLCFG TOWER	-1	.	.	zjl.edf	RIGHT	3096	9514672	Full Trial Period	9511576	27	Trial: 27	9511576	64	À¯±Ê	·çÉÈ	°ô°ôÌÇ	j	j
zjl	.	.	.	.	.	.	.	.	.	.	4	.	.	.	false	false	Message: -1ms	.	.	.	.	.	.	.	.	.	.	.	GAZE_COORDS 0.00 0.00 1023.00 767.00	-1	.	.	zjl.edf	RIGHT	3096	9514672	Full Trial Period	9511576	27	Trial: 27	9511576	64	À¯±Ê	·çÉÈ	°ô°ôÌÇ	j	j
zjl	.	.	.	.	.	.	.	.	.	.	5	.	.	.	false	false	Message: -1ms	.	.	.	.	.	.	.	.	.	.	.	THRESHOLDS R 97 216	-1	.	.	zjl.edf	RIGHT	3096	9514672	Full Trial Period	9511576	27	Trial: 27	9511576	64	À¯±Ê	·çÉÈ	°ô°ôÌÇ	j	j
zjl	.	.	.	.	.	.	.	.	.	.	6	.	.	.	false	false	Message: -1ms	.	.	.	.	.	.	.	.	.	.	.	ELCL_PROC CENTROID (3)	-1	.	.	zjl.edf	RIGHT	3096	9514672	Full Trial Period	9511576	27	Trial: 27	9511576	64	À¯±Ê	·çÉÈ	°ô°ôÌÇ	j	j
zjl	.	.	.	.	.	.	.	.	.	.	7	.	.	.	false	false	Message: -1ms	.	.	.	.	.	.	.	.	.	.	.	ELCL_PCR_PARAM 5 3.0	-1	.	.	zjl.edf	RIGHT	3096	9514672	Full Trial Period	9511576	27	Trial: 27	9511576	64	À¯±Ê	·çÉÈ	°ô°ôÌÇ	j	j
zjl	.	.	.	.	.	.	.	.	.	.	8	.	.	.	false	true	Message: 0ms	.	.	.	.	.	.	.	.	.	.	.	!MODE RECORD CR 1000 2 0 R	0	.	.	zjl.edf	RIGHT	3096	9514672	Full Trial Period	9511576	27	Trial: 27	9511576	64	À¯±Ê	·çÉÈ	°ô°ôÌÇ	j	j
zjl	.	.	.	.	382	388	1	7	130.70	345.60	9	.	.	.	false	false	Message: 41ms	.	.	.	.	.	.	.	.	.	.	.	SYNCTIME	41	130.70	345.60	zjl.edf	RIGHT	3096	9514672	Full Trial Period	9511576	27	Trial: 27	9511576	64	À¯±Ê	·çÉÈ	°ô°ôÌÇ	j	j
zjl	.	.	.	.	215	1045	4	831	478.90	382.20	10	[1]	1	RECTANGLE_INTERESTAREA	false	false	Message: 872ms	.	.	.	.	.	.	.	.	.	.	.	INVISIBLE_BOUNDARY[1]	872	478.90	382.20	zjl.edf	RIGHT	3096	9514672	Full Trial Period	9511576	27	Trial: 27	9511576	64	À¯±Ê	·çÉÈ	°ô°ôÌÇ	j	j
zjl	.	.	.	.	215	1045	4	831	478.90	382.20	11	[1]	1	RECTANGLE_INTERESTAREA	false	false	Message: 882ms	.	.	.	.	.	.	.	.	.	.	.	SYNCTIME	882	478.90	382.20	zjl.edf	RIGHT	3096	9514672	Full Trial Period	9511576	27	Trial: 27	9511576	64	À¯±Ê	·çÉÈ	°ô°ôÌÇ	j	j
zjl	.	.	.	.	.	.	.	.	.	.	12	.	.	.	false	false	Message: 1512ms	12.52	201.93	62	1536	890.30	410.60	5	409.00	1475	515.50	399.70	INVISIBLE_BOUNDARY[2]	1512	.	.	zjl.edf	RIGHT	3096	9514672	Full Trial Period	9511576	27	Trial: 27	9511576	64	À¯±Ê	·çÉÈ	°ô°ôÌÇ	j	j
zjl	.	.	.	.	.	.	.	.	.	.	13	.	.	.	false	false	Message: 1516ms	12.52	201.93	62	1536	890.30	410.60	5	409.00	1475	515.50	399.70	SYNCTIME	1516	.	.	zjl.edf	RIGHT	3096	9514672	Full Trial Period	9511576	27	Trial: 27	9511576	64	À¯±Ê	·çÉÈ	°ô°ôÌÇ	j	j
zjl	19	3095	2	3077	.	.	.	.	.	.	14	.	.	.	false	false	Message: 3078ms	13.52	365.33	37	3095	1282.90	336.30	14	132.10	3059	1839.80	375.30	KEYBOARD	3078	.	.	zjl.edf	RIGHT	3096	9514672	Full Trial Period	9511576	27	Trial: 27	9511576	64	À¯±Ê	·çÉÈ	°ô°ôÌÇ	j	j
zjl	.	.	.	.	.	.	.	.	.	.	15	.	.	.	false	false	Message: 3138ms	.	.	.	.	.	.	.	.	.	.	.	TRIAL_RESULT 0	3138	.	.	zjl.edf	RIGHT	3096	9514672	Full Trial Period	9511576	27	Trial: 27	9511576	64	À¯±Ê	·çÉÈ	°ô°ôÌÇ	j	j
zjl	.	.	.	.	.	.	.	.	.	.	1	.	.	.	false	false	Message: -15ms	.	.	.	.	.	.	.	.	.	.	.	TRIALID 27	-15	.	.	zjl.edf	RIGHT	1873	9518121	Full Trial Period	9516248	28	Trial: 28	9516248	95	ÐÅ·â	¹úÆì	ÓÍ»­	f	j
zjl	.	.	.	.	.	.	.	.	.	.	2	.	.	.	false	false	Message: -1ms	.	.	.	.	.	.	.	.	.	.	.	RECCFG CR 1000 2 0 R	-1	.	.	zjl.edf	RIGHT	1873	9518121	Full Trial Period	9516248	28	Trial: 28	9516248	95	ÐÅ·â	¹úÆì	ÓÍ»­	f	j
zjl	.	.	.	.	.	.	.	.	.	.	3	.	.	.	false	false	Message: -1ms	.	.	.	.	.	.	.	.	.	.	.	ELCLCFG TOWER	-1	.	.	zjl.edf	RIGHT	1873	9518121	Full Trial Period	9516248	28	Trial: 28	9516248	95	ÐÅ·â	¹úÆì	ÓÍ»­	f	j
zjl	.	.	.	.	.	.	.	.	.	.	4	.	.	.	false	false	Message: -1ms	.	.	.	.	.	.	.	.	.	.	.	GAZE_COORDS 0.00 0.00 1023.00 767.00	-1	.	.	zjl.edf	RIGHT	1873	9518121	Full Trial Period	9516248	28	Trial: 28	9516248	95	ÐÅ·â	¹úÆì	ÓÍ»­	f	j
zjl	.	.	.	.	.	.	.	.	.	.	5	.	.	.	false	false	Message: -1ms	.	.	.	.	.	.	.	.	.	.	.	THRESHOLDS R 97 216	-1	.	.	zjl.edf	RIGHT	1873	9518121	Full Trial Period	9516248	28	Trial: 28	9516248	95	ÐÅ·â	¹úÆì	ÓÍ»­	f	j
zjl	.	.	.	.	.	.	.	.	.	.	6	.	.	.	false	false	Message: -1ms	.	.	.	.	.	.	.	.	.	.	.	ELCL_PROC CENTROID (3)	-1	.	.	zjl.edf	RIGHT	1873	9518121	Full Trial Period	9516248	28	Trial: 28	9516248	95	ÐÅ·â	¹úÆì	ÓÍ»­	f	j
zjl	.	.	.	.	.	.	.	.	.	.	7	.	.	.	false	false	Message: -1ms	.	.	.	.	.	.	.	.	.	.	.	ELCL_PCR_PARAM 5 3.0	-1	.	.	zjl.edf	RIGHT	1873	9518121	Full Trial Period	9516248	28	Trial: 28	9516248	95	ÐÅ·â	¹úÆì	ÓÍ»­	f	j
zjl	.	.	.	.	.	.	.	.	.	.	8	.	.	.	false	true	Message: 0ms	.	.	.	.	.	.	.	.	.	.	.	!MODE RECORD CR 1000 2 0 R	0	.	.	zjl.edf	RIGHT	1873	9518121	Full Trial Period	9516248	28	Trial: 28	9516248	95	ÐÅ·â	¹úÆì	ÓÍ»­	f	j
zjl	.	.	.	.	260	266	1	7	164.80	437.00	9	.	.	.	false	false	Message: 43ms	.	.	.	.	.	.	.	.	.	.	.	SYNCTIME	43	164.80	437.00	zjl.edf	RIGHT	1873	9518121	Full Trial Period	9516248	28	Trial: 28	9516248	95	ÐÅ·â	¹úÆì	ÓÍ»­	f	j
zjl	.	.	.	.	.	.	.	.	.	.	10	.	.	.	false	false	Message: 573ms	9.07	189.05	48	594	496.10	390.30	3	421.10	547	228.50	407.10	INVISIBLE_BOUNDARY[1]	573	.	.	zjl.edf	RIGHT	1873	9518121	Full Trial Period	9516248	28	Trial: 28	9516248	95	ÐÅ·â	¹úÆì	ÓÍ»­	f	j
zjl	.	.	.	.	.	.	.	.	.	.	11	.	.	.	false	false	Message: 576ms	9.07	189.05	48	594	496.10	390.30	3	421.10	547	228.50	407.10	SYNCTIME	576	.	.	zjl.edf	RIGHT	1873	9518121	Full Trial Period	9516248	28	Trial: 28	9516248	95	ÐÅ·â	¹úÆì	ÓÍ»­	f	j
zjl	.	.	.	.	.	.	.	.	.	.	12	.	.	.	false	false	Message: 1339ms	11.02	73.48	150	1359	854.70	448.20	7	271.80	1210	528.70	400.70	INVISIBLE_BOUNDARY[2]	1339	.	.	zjl.edf	RIGHT	1873	9518121	Full Trial Period	9516248	28	Trial: 28	9516248	95	ÐÅ·â	¹úÆì	ÓÍ»­	f	j
zjl	.	.	.	.	.	.	.	.	.	.	13	.	.	.	false	false	Message: 1343ms	11.02	73.48	150	1359	854.70	448.20	7	271.80	1210	528.70	400.70	SYNCTIME	1343	.	.	zjl.edf	RIGHT	1873	9518121	Full Trial Period	9516248	28	Trial: 28	9516248	95	ÐÅ·â	¹úÆì	ÓÍ»­	f	j
zjl	.	.	.	.	270	1871	9	1602	885.10	437.60	14	.	.	.	false	false	Message: 1854ms	.	.	.	.	.	.	.	.	.	.	.	KEYBOARD	1854	885.10	437.60	zjl.edf	RIGHT	1873	9518121	Full Trial Period	9516248	28	Trial: 28	9516248	95	ÐÅ·â	¹úÆì	ÓÍ»­	f	j
zjl	.	.	.	.	.	.	.	.	.	.	15	.	.	.	false	false	Message: 1916ms	.	.	.	.	.	.	.	.	.	.	.	TRIAL_RESULT 0	1916	.	.	zjl.edf	RIGHT	1873	9518121	Full Trial Period	9516248	28	Trial: 28	9516248	95	ÐÅ·â	¹úÆì	ÓÍ»­	f	j
zjl	.	.	.	.	.	.	.	.	.	.	1	.	.	.	false	false	Message: -16ms	.	.	.	.	.	.	.	.	.	.	.	TRIALID 28	-16	.	.	zjl.edf	RIGHT	6375	9529689	Full Trial Period	9523314	29	Trial: 29	9523314	1	µÆÅÝ	ÆøÇò	éÏé­	f	f
zjl	.	.	.	.	.	.	.	.	.	.	2	.	.	.	false	false	Message: -1ms	.	.	.	.	.	.	.	.	.	.	.	RECCFG CR 1000 2 0 R	-1	.	.	zjl.edf	RIGHT	6375	9529689	Full Trial Period	9523314	29	Trial: 29	9523314	1	µÆÅÝ	ÆøÇò	éÏé­	f	f
zjl	.	.	.	.	.	.	.	.	.	.	3	.	.	.	false	false	Message: -1ms	.	.	.	.	.	.	.	.	.	.	.	ELCLCFG TOWER	-1	.	.	zjl.edf	RIGHT	6375	9529689	Full Trial Period	9523314	29	Trial: 29	9523314	1	µÆÅÝ	ÆøÇò	éÏé­	f	f
zjl	.	.	.	.	.	.	.	.	.	.	4	.	.	.	false	false	Message: -1ms	.	.	.	.	.	.	.	.	.	.	.	GAZE_COORDS 0.00 0.00 1023.00 767.00	-1	.	.	zjl.edf	RIGHT	6375	9529689	Full Trial Period	9523314	29	Trial: 29	9523314	1	µÆÅÝ	ÆøÇò	éÏé­	f	f
zjl	.	.	.	.	.	.	.	.	.	.	5	.	.	.	false	false	Message: -1ms	.	.	.	.	.	.	.	.	.	.	.	THRESHOLDS R 97 216	-1	.	.	zjl.edf	RIGHT	6375	9529689	Full Trial Period	9523314	29	Trial: 29	9523314	1	µÆÅÝ	ÆøÇò	éÏé­	f	f
zjl	.	.	.	.	.	.	.	.	.	.	6	.	.	.	false	false	Message: -1ms	.	.	.	.	.	.	.	.	.	.	.	ELCL_PROC CENTROID (3)	-1	.	.	zjl.edf	RIGHT	6375	9529689	Full Trial Period	9523314	29	Trial: 29	9523314	1	µÆÅÝ	ÆøÇò	éÏé­	f	f
zjl	.	.	.	.	.	.	.	.	.	.	7	.	.	.	false	false	Message: -1ms	.	.	.	.	.	.	.	.	.	.	.	ELCL_PCR_PARAM 5 3.0	-1	.	.	zjl.edf	RIGHT	6375	9529689	Full Trial Period	9523314	29	Trial: 29	9523314	1	µÆÅÝ	ÆøÇò	éÏé­	f	f
zjl	.	.	.	.	.	.	.	.	.	.	8	.	.	.	false	true	Message: 0ms	.	.	.	.	.	.	.	.	.	.	.	!MODE RECORD CR 1000 2 0 R	0	.	.	zjl.edf	RIGHT	6375	9529689	Full Trial Period	9523314	29	Trial: 29	9523314	1	µÆÅÝ	ÆøÇò	éÏé­	f	f
zjl	.	.	.	.	222	228	1	7	141.10	384.60	9	.	.	.	false	false	Message: 42ms	.	.	.	.	.	.	.	.	.	.	.	SYNCTIME	42	141.10	384.60	zjl.edf	RIGHT	6375	9529689	Full Trial Period	9523314	29	Trial: 29	9523314	1	µÆÅÝ	ÆøÇò	éÏé­	f	f
zjl	.	.	.	.	.	.	.	.	.	.	10	.	.	.	false	false	Message: 902ms	5.44	151.02	36	908	466.40	386.60	3	340.60	873	307.20	397.30	INVISIBLE_BOUNDARY[1]	902	.	.	zjl.edf	RIGHT	6375	9529689	Full Trial Period	9523314	29	Trial: 29	9523314	1	µÆÅÝ	ÆøÇò	éÏé­	f	f
zjl	.	.	.	.	153	1061	4	909	470.70	385.10	11	.	.	.	false	false	Message: 909ms	.	.	.	.	.	.	.	.	.	.	.	SYNCTIME	909	.	.	zjl.edf	RIGHT	6375	9529689	Full Trial Period	9523314	29	Trial: 29	9523314	1	µÆÅÝ	ÆøÇò	éÏé­	f	f
zjl	.	.	.	.	.	.	.	.	.	.	12	.	.	.	false	false	Message: 2846ms	5.81	8.85	656	2868	778.80	430.80	8	744.50	2213	606.40	425.80	INVISIBLE_BOUNDARY[2]	2846	.	.	zjl.edf	RIGHT	6375	9529689	Full Trial Period	9523314	29	Trial: 29	9523314	1	µÆÅÝ	ÆøÇò	éÏé­	f	f
zjl	.	.	.	.	.	.	.	.	.	.	13	.	.	.	false	false	Message: 2850ms	5.81	8.85	656	2868	778.80	430.80	8	744.50	2213	606.40	425.80	SYNCTIME	2850	.	.	zjl.edf	RIGHT	6375	9529689	Full Trial Period	9523314	29	Trial: 29	9523314	1	µÆÅÝ	ÆøÇò	éÏé­	f	f
zjl	.	.	.	.	.	.	.	.	.	.	14	.	.	.	false	false	Message: 6356ms	9.08	8.36	1086	6373	547.40	478.70	14	1818.80	5288	818.20	455.20	KEYBOARD	6356	.	.	zjl.edf	RIGHT	6375	9529689	Full Trial Period	9523314	29	Trial: 29	9523314	1	µÆÅÝ	ÆøÇò	éÏé­	f	f
zjl	.	.	.	.	.	.	.	.	.	.	15	.	.	.	false	false	Message: 6421ms	.	.	.	.	.	.	.	.	.	.	.	TRIAL_RESULT 0	6421	.	.	zjl.edf	RIGHT	6375	9529689	Full Trial Period	9523314	29	Trial: 29	9523314	1	µÆÅÝ	ÆøÇò	éÏé­	f	f
zjl	.	.	.	.	.	.	.	.	.	.	1	.	.	.	false	false	Message: -16ms	.	.	.	.	.	.	.	.	.	.	.	TRIALID 29	-16	.	.	zjl.edf	RIGHT	6922	9537627	Full Trial Period	9530705	30	Trial: 30	9530705	69	Ç¦±Ê	éÏé­Çò	ÄûÃÊ	j	j
zjl	.	.	.	.	.	.	.	.	.	.	2	.	.	.	false	false	Message: -1ms	.	.	.	.	.	.	.	.	.	.	.	RECCFG CR 1000 2 0 R	-1	.	.	zjl.edf	RIGHT	6922	9537627	Full Trial Period	9530705	30	Trial: 30	9530705	69	Ç¦±Ê	éÏé­Çò	ÄûÃÊ	j	j
zjl	.	.	.	.	.	.	.	.	.	.	3	.	.	.	false	false	Message: -1ms	.	.	.	.	.	.	.	.	.	.	.	ELCLCFG TOWER	-1	.	.	zjl.edf	RIGHT	6922	9537627	Full Trial Period	9530705	30	Trial: 30	9530705	69	Ç¦±Ê	éÏé­Çò	ÄûÃÊ	j	j
zjl	.	.	.	.	.	.	.	.	.	.	4	.	.	.	false	false	Message: -1ms	.	.	.	.	.	.	.	.	.	.	.	GAZE_COORDS 0.00 0.00 1023.00 767.00	-1	.	.	zjl.edf	RIGHT	6922	9537627	Full Trial Period	9530705	30	Trial: 30	9530705	69	Ç¦±Ê	éÏé­Çò	ÄûÃÊ	j	j
zjl	.	.	.	.	.	.	.	.	.	.	5	.	.	.	false	false	Message: -1ms	.	.	.	.	.	.	.	.	.	.	.	THRESHOLDS R 97 216	-1	.	.	zjl.edf	RIGHT	6922	9537627	Full Trial Period	9530705	30	Trial: 30	9530705	69	Ç¦±Ê	éÏé­Çò	ÄûÃÊ	j	j
zjl	.	.	.	.	.	.	.	.	.	.	6	.	.	.	false	false	Message: -1ms	.	.	.	.	.	.	.	.	.	.	.	ELCL_PROC CENTROID (3)	-1	.	.	zjl.edf	RIGHT	6922	9537627	Full Trial Period	9530705	30	Trial: 30	9530705	69	Ç¦±Ê	éÏé­Çò	ÄûÃÊ	j	j
zjl	.	.	.	.	.	.	.	.	.	.	7	.	.	.	false	false	Message: -1ms	.	.	.	.	.	.	.	.	.	.	.	ELCL_PCR_PARAM 5 3.0	-1	.	.	zjl.edf	RIGHT	6922	9537627	Full Trial Period	9530705	30	Trial: 30	9530705	69	Ç¦±Ê	éÏé­Çò	ÄûÃÊ	j	j
zjl	.	.	.	.	.	.	.	.	.	.	8	.	.	.	false	true	Message: 0ms	.	.	.	.	.	.	.	.	.	.	.	!MODE RECORD CR 1000 2 0 R	0	.	.	zjl.edf	RIGHT	6922	9537627	Full Trial Period	9530705	30	Trial: 30	9530705	69	Ç¦±Ê	éÏé­Çò	ÄûÃÊ	j	j
zjl	.	.	.	.	248	254	1	7	174.10	379.80	9	.	.	.	false	false	Message: 42ms	.	.	.	.	.	.	.	.	.	.	.	SYNCTIME	42	174.10	379.80	zjl.edf	RIGHT	6922	9537627	Full Trial Period	9530705	30	Trial: 30	9530705	69	Ç¦±Ê	éÏé­Çò	ÄûÃÊ	j	j
zjl	.	.	.	.	.	.	.	.	.	.	10	.	.	.	false	false	Message: 681ms	4.89	122.15	40	705	499.60	389.10	4	201.70	666	357.00	384.70	INVISIBLE_BOUNDARY[1]	681	.	.	zjl.edf	RIGHT	6922	9537627	Full Trial Period	9530705	30	Trial: 30	9530705	69	Ç¦±Ê	éÏé­Çò	ÄûÃÊ	j	j
zjl	.	.	.	.	.	.	.	.	.	.	11	.	.	.	false	false	Message: 692ms	4.89	122.15	40	705	499.60	389.10	4	201.70	666	357.00	384.70	SYNCTIME	692	.	.	zjl.edf	RIGHT	6922	9537627	Full Trial Period	9530705	30	Trial: 30	9530705	69	Ç¦±Ê	éÏé­Çò	ÄûÃÊ	j	j
zjl	.	.	.	.	.	.	.	.	.	.	12	.	.	.	false	false	Message: 3303ms	15.14	68.52	221	3440	841.90	630.40	14	485.70	3220	462.60	374.00	INVISIBLE_BOUNDARY[2]	3303	.	.	zjl.edf	RIGHT	6922	9537627	Full Trial Period	9530705	30	Trial: 30	9530705	69	Ç¦±Ê	éÏé­Çò	ÄûÃÊ	j	j
zjl	.	.	.	.	.	.	.	.	.	.	13	.	.	.	false	false	Message: 3309ms	15.14	68.52	221	3440	841.90	630.40	14	485.70	3220	462.60	374.00	SYNCTIME	3309	.	.	zjl.edf	RIGHT	6922	9537627	Full Trial Period	9530705	30	Trial: 30	9530705	69	Ç¦±Ê	éÏé­Çò	ÄûÃÊ	j	j
zjl	1466	6921	3	5456	.	.	.	.	.	.	14	.	.	.	false	false	Message: 6903ms	10.21	6.72	1518	6921	1034.60	466.90	20	751.50	5404	717.40	477.60	KEYBOARD	6903	.	.	zjl.edf	RIGHT	6922	9537627	Full Trial Period	9530705	30	Trial: 30	9530705	69	Ç¦±Ê	éÏé­Çò	ÄûÃÊ	j	j
zjl	.	.	.	.	.	.	.	.	.	.	15	.	.	.	false	false	Message: 6963ms	.	.	.	.	.	.	.	.	.	.	.	TRIAL_RESULT 0	6963	.	.	zjl.edf	RIGHT	6922	9537627	Full Trial Period	9530705	30	Trial: 30	9530705	69	Ç¦±Ê	éÏé­Çò	ÄûÃÊ	j	j
zjl	.	.	.	.	.	.	.	.	.	.	1	.	.	.	false	false	Message: -15ms	.	.	.	.	.	.	.	.	.	.	.	TRIALID 30	-15	.	.	zjl.edf	RIGHT	5267	9546386	Full Trial Period	9541119	31	Trial: 31	9541119	106	ÊÁ×Ó	ÄÏ¹Ï	¾ÈÉúÈ¦	f	j
zjl	.	.	.	.	.	.	.	.	.	.	2	.	.	.	false	false	Message: -1ms	.	.	.	.	.	.	.	.	.	.	.	RECCFG CR 1000 2 0 R	-1	.	.	zjl.edf	RIGHT	5267	9546386	Full Trial Period	9541119	31	Trial: 31	9541119	106	ÊÁ×Ó	ÄÏ¹Ï	¾ÈÉúÈ¦	f	j
zjl	.	.	.	.	.	.	.	.	.	.	3	.	.	.	false	false	Message: -1ms	.	.	.	.	.	.	.	.	.	.	.	ELCLCFG TOWER	-1	.	.	zjl.edf	RIGHT	5267	9546386	Full Trial Period	9541119	31	Trial: 31	9541119	106	ÊÁ×Ó	ÄÏ¹Ï	¾ÈÉúÈ¦	f	j
zjl	.	.	.	.	.	.	.	.	.	.	4	.	.	.	false	false	Message: -1ms	.	.	.	.	.	.	.	.	.	.	.	GAZE_COORDS 0.00 0.00 1023.00 767.00	-1	.	.	zjl.edf	RIGHT	5267	9546386	Full Trial Period	9541119	31	Trial: 31	9541119	106	ÊÁ×Ó	ÄÏ¹Ï	¾ÈÉúÈ¦	f	j
zjl	.	.	.	.	.	.	.	.	.	.	5	.	.	.	false	false	Message: -1ms	.	.	.	.	.	.	.	.	.	.	.	THRESHOLDS R 97 216	-1	.	.	zjl.edf	RIGHT	5267	9546386	Full Trial Period	9541119	31	Trial: 31	9541119	106	ÊÁ×Ó	ÄÏ¹Ï	¾ÈÉúÈ¦	f	j
zjl	.	.	.	.	.	.	.	.	.	.	6	.	.	.	false	false	Message: -1ms	.	.	.	.	.	.	.	.	.	.	.	ELCL_PROC CENTROID (3)	-1	.	.	zjl.edf	RIGHT	5267	9546386	Full Trial Period	9541119	31	Trial: 31	9541119	106	ÊÁ×Ó	ÄÏ¹Ï	¾ÈÉúÈ¦	f	j
zjl	.	.	.	.	.	.	.	.	.	.	7	.	.	.	false	false	Message: -1ms	.	.	.	.	.	.	.	.	.	.	.	ELCL_PCR_PARAM 5 3.0	-1	.	.	zjl.edf	RIGHT	5267	9546386	Full Trial Period	9541119	31	Trial: 31	9541119	106	ÊÁ×Ó	ÄÏ¹Ï	¾ÈÉúÈ¦	f	j
zjl	.	.	.	.	.	.	.	.	.	.	8	.	.	.	false	true	Message: 0ms	.	.	.	.	.	.	.	.	.	.	.	!MODE RECORD CR 1000 2 0 R	0	.	.	zjl.edf	RIGHT	5267	9546386	Full Trial Period	9541119	31	Trial: 31	9541119	106	ÊÁ×Ó	ÄÏ¹Ï	¾ÈÉúÈ¦	f	j
zjl	.	.	.	.	.	.	.	.	.	.	9	.	.	.	false	false	Message: 43ms	.	.	.	.	.	.	.	.	.	.	.	SYNCTIME	43	.	.	zjl.edf	RIGHT	5267	9546386	Full Trial Period	9541119	31	Trial: 31	9541119	106	ÊÁ×Ó	ÄÏ¹Ï	¾ÈÉúÈ¦	f	j
zjl	.	.	.	.	.	.	.	.	.	.	10	.	.	.	false	false	Message: 818ms	12.41	200.17	62	838	499.90	400.80	3	324.30	777	129.00	389.70	INVISIBLE_BOUNDARY[1]	818	.	.	zjl.edf	RIGHT	5267	9546386	Full Trial Period	9541119	31	Trial: 31	9541119	106	ÊÁ×Ó	ÄÏ¹Ï	¾ÈÉúÈ¦	f	j
zjl	.	.	.	.	.	.	.	.	.	.	11	.	.	.	false	false	Message: 825ms	12.41	200.17	62	838	499.90	400.80	3	324.30	777	129.00	389.70	SYNCTIME	825	.	.	zjl.edf	RIGHT	5267	9546386	Full Trial Period	9541119	31	Trial: 31	9541119	106	ÊÁ×Ó	ÄÏ¹Ï	¾ÈÉúÈ¦	f	j
zjl	.	.	.	.	.	.	.	.	.	.	12	.	.	.	false	false	Message: 2233ms	4.32	131.01	33	2246	831.60	388.70	8	310.00	2214	704.40	411.20	INVISIBLE_BOUNDARY[2]	2233	.	.	zjl.edf	RIGHT	5267	9546386	Full Trial Period	9541119	31	Trial: 31	9541119	106	ÊÁ×Ó	ÄÏ¹Ï	¾ÈÉúÈ¦	f	j
zjl	.	.	.	.	.	.	.	.	.	.	13	.	.	.	false	false	Message: 2242ms	4.32	131.01	33	2246	831.60	388.70	8	310.00	2214	704.40	411.20	SYNCTIME	2242	.	.	zjl.edf	RIGHT	5267	9546386	Full Trial Period	9541119	31	Trial: 31	9541119	106	ÊÁ×Ó	ÄÏ¹Ï	¾ÈÉúÈ¦	f	j
zjl	.	.	.	.	56	5265	17	5210	895.20	435.50	14	.	.	.	false	false	Message: 5249ms	.	.	.	.	.	.	.	.	.	.	.	KEYBOARD	5249	895.20	435.50	zjl.edf	RIGHT	5267	9546386	Full Trial Period	9541119	31	Trial: 31	9541119	106	ÊÁ×Ó	ÄÏ¹Ï	¾ÈÉúÈ¦	f	j
zjl	.	.	.	.	.	.	.	.	.	.	15	.	.	.	false	false	Message: 5316ms	.	.	.	.	.	.	.	.	.	.	.	TRIAL_RESULT 0	5316	.	.	zjl.edf	RIGHT	5267	9546386	Full Trial Period	9541119	31	Trial: 31	9541119	106	ÊÁ×Ó	ÄÏ¹Ï	¾ÈÉúÈ¦	f	j
zjl	.	.	.	.	.	.	.	.	.	.	1	.	.	.	false	false	Message: -25ms	.	.	.	.	.	.	.	.	.	.	.	TRIALID 31	-25	.	.	zjl.edf	RIGHT	2662	9550531	Full Trial Period	9547869	32	Trial: 32	9547869	101	¼üÅÌ	ºÚ°å	ÓÍ»­	f	j
zjl	.	.	.	.	.	.	.	.	.	.	2	.	.	.	false	false	Message: -1ms	.	.	.	.	.	.	.	.	.	.	.	RECCFG CR 1000 2 0 R	-1	.	.	zjl.edf	RIGHT	2662	9550531	Full Trial Period	9547869	32	Trial: 32	9547869	101	¼üÅÌ	ºÚ°å	ÓÍ»­	f	j
zjl	.	.	.	.	.	.	.	.	.	.	3	.	.	.	false	false	Message: -1ms	.	.	.	.	.	.	.	.	.	.	.	ELCLCFG TOWER	-1	.	.	zjl.edf	RIGHT	2662	9550531	Full Trial Period	9547869	32	Trial: 32	9547869	101	¼üÅÌ	ºÚ°å	ÓÍ»­	f	j
zjl	.	.	.	.	.	.	.	.	.	.	4	.	.	.	false	false	Message: -1ms	.	.	.	.	.	.	.	.	.	.	.	GAZE_COORDS 0.00 0.00 1023.00 767.00	-1	.	.	zjl.edf	RIGHT	2662	9550531	Full Trial Period	9547869	32	Trial: 32	9547869	101	¼üÅÌ	ºÚ°å	ÓÍ»­	f	j
zjl	.	.	.	.	.	.	.	.	.	.	5	.	.	.	false	false	Message: -1ms	.	.	.	.	.	.	.	.	.	.	.	THRESHOLDS R 97 216	-1	.	.	zjl.edf	RIGHT	2662	9550531	Full Trial Period	9547869	32	Trial: 32	9547869	101	¼üÅÌ	ºÚ°å	ÓÍ»­	f	j
zjl	.	.	.	.	.	.	.	.	.	.	6	.	.	.	false	false	Message: -1ms	.	.	.	.	.	.	.	.	.	.	.	ELCL_PROC CENTROID (3)	-1	.	.	zjl.edf	RIGHT	2662	9550531	Full Trial Period	9547869	32	Trial: 32	9547869	101	¼üÅÌ	ºÚ°å	ÓÍ»­	f	j
zjl	.	.	.	.	.	.	.	.	.	.	7	.	.	.	false	false	Message: -1ms	.	.	.	.	.	.	.	.	.	.	.	ELCL_PCR_PARAM 5 3.0	-1	.	.	zjl.edf	RIGHT	2662	9550531	Full Trial Period	9547869	32	Trial: 32	9547869	101	¼üÅÌ	ºÚ°å	ÓÍ»­	f	j
zjl	.	.	.	.	.	.	.	.	.	.	8	.	.	.	false	true	Message: 0ms	.	.	.	.	.	.	.	.	.	.	.	!MODE RECORD CR 1000 2 0 R	0	.	.	zjl.edf	RIGHT	2662	9550531	Full Trial Period	9547869	32	Trial: 32	9547869	101	¼üÅÌ	ºÚ°å	ÓÍ»­	f	j
zjl	.	.	.	.	258	264	1	7	149.90	388.00	9	.	.	.	false	false	Message: 41ms	.	.	.	.	.	.	.	.	.	.	.	SYNCTIME	41	149.90	388.00	zjl.edf	RIGHT	2662	9550531	Full Trial Period	9547869	32	Trial: 32	9547869	101	¼üÅÌ	ºÚ°å	ÓÍ»­	f	j
zjl	.	.	.	.	.	.	.	.	.	.	10	.	.	.	false	false	Message: 638ms	6.39	152.23	42	644	578.70	385.30	4	260.60	603	400.90	332.40	INVISIBLE_BOUNDARY[1]	638	.	.	zjl.edf	RIGHT	2662	9550531	Full Trial Period	9547869	32	Trial: 32	9547869	101	¼üÅÌ	ºÚ°å	ÓÍ»­	f	j
zjl	.	.	.	.	.	.	.	.	.	.	11	.	.	.	false	false	Message: 641ms	6.39	152.23	42	644	578.70	385.30	4	260.60	603	400.90	332.40	SYNCTIME	641	.	.	zjl.edf	RIGHT	2662	9550531	Full Trial Period	9547869	32	Trial: 32	9547869	101	¼üÅÌ	ºÚ°å	ÓÍ»­	f	j
zjl	.	.	.	.	.	.	.	.	.	.	12	.	.	.	false	false	Message: 1534ms	10.03	208.99	48	1550	861.70	418.50	9	547.00	1503	562.60	404.60	INVISIBLE_BOUNDARY[2]	1534	.	.	zjl.edf	RIGHT	2662	9550531	Full Trial Period	9547869	32	Trial: 32	9547869	101	¼üÅÌ	ºÚ°å	ÓÍ»­	f	j
zjl	.	.	.	.	.	.	.	.	.	.	13	.	.	.	false	false	Message: 1541ms	10.03	208.99	48	1550	861.70	418.50	9	547.00	1503	562.60	404.60	SYNCTIME	1541	.	.	zjl.edf	RIGHT	2662	9550531	Full Trial Period	9547869	32	Trial: 32	9547869	101	¼üÅÌ	ºÚ°å	ÓÍ»­	f	j
zjl	.	.	.	.	.	.	.	.	.	.	14	.	.	.	false	false	Message: 2643ms	16.13	54.13	298	2660	571.60	805.00	11	939.90	2363	880.20	401.80	KEYBOARD	2643	.	.	zjl.edf	RIGHT	2662	9550531	Full Trial Period	9547869	32	Trial: 32	9547869	101	¼üÅÌ	ºÚ°å	ÓÍ»­	f	j
zjl	.	.	.	.	.	.	.	.	.	.	15	.	.	.	false	false	Message: 2706ms	.	.	.	.	.	.	.	.	.	.	.	TRIAL_RESULT 0	2706	.	.	zjl.edf	RIGHT	2662	9550531	Full Trial Period	9547869	32	Trial: 32	9547869	101	¼üÅÌ	ºÚ°å	ÓÍ»­	f	j
zjl	.	.	.	.	.	.	.	.	.	.	1	.	.	.	false	false	Message: -17ms	.	.	.	.	.	.	.	.	.	.	.	TRIALID 32	-17	.	.	zjl.edf	RIGHT	5894	9557613	Full Trial Period	9551719	33	Trial: 33	9551719	26	¹þÃÜ¹Ï	ÂÖÌ¥	¸ÊÕá	f	f
zjl	.	.	.	.	.	.	.	.	.	.	2	.	.	.	false	false	Message: -1ms	.	.	.	.	.	.	.	.	.	.	.	RECCFG CR 1000 2 0 R	-1	.	.	zjl.edf	RIGHT	5894	9557613	Full Trial Period	9551719	33	Trial: 33	9551719	26	¹þÃÜ¹Ï	ÂÖÌ¥	¸ÊÕá	f	f
zjl	.	.	.	.	.	.	.	.	.	.	3	.	.	.	false	false	Message: -1ms	.	.	.	.	.	.	.	.	.	.	.	ELCLCFG TOWER	-1	.	.	zjl.edf	RIGHT	5894	9557613	Full Trial Period	9551719	33	Trial: 33	9551719	26	¹þÃÜ¹Ï	ÂÖÌ¥	¸ÊÕá	f	f
zjl	.	.	.	.	.	.	.	.	.	.	4	.	.	.	false	false	Message: -1ms	.	.	.	.	.	.	.	.	.	.	.	GAZE_COORDS 0.00 0.00 1023.00 767.00	-1	.	.	zjl.edf	RIGHT	5894	9557613	Full Trial Period	9551719	33	Trial: 33	9551719	26	¹þÃÜ¹Ï	ÂÖÌ¥	¸ÊÕá	f	f
zjl	.	.	.	.	.	.	.	.	.	.	5	.	.	.	false	false	Message: -1ms	.	.	.	.	.	.	.	.	.	.	.	THRESHOLDS R 97 216	-1	.	.	zjl.edf	RIGHT	5894	9557613	Full Trial Period	9551719	33	Trial: 33	9551719	26	¹þÃÜ¹Ï	ÂÖÌ¥	¸ÊÕá	f	f
zjl	.	.	.	.	.	.	.	.	.	.	6	.	.	.	false	false	Message: -1ms	.	.	.	.	.	.	.	.	.	.	.	ELCL_PROC CENTROID (3)	-1	.	.	zjl.edf	RIGHT	5894	9557613	Full Trial Period	9551719	33	Trial: 33	9551719	26	¹þÃÜ¹Ï	ÂÖÌ¥	¸ÊÕá	f	f
zjl	.	.	.	.	.	.	.	.	.	.	7	.	.	.	false	false	Message: -1ms	.	.	.	.	.	.	.	.	.	.	.	ELCL_PCR_PARAM 5 3.0	-1	.	.	zjl.edf	RIGHT	5894	9557613	Full Trial Period	9551719	33	Trial: 33	9551719	26	¹þÃÜ¹Ï	ÂÖÌ¥	¸ÊÕá	f	f
zjl	.	.	.	.	.	.	.	.	.	.	8	.	.	.	false	true	Message: 0ms	.	.	.	.	.	.	.	.	.	.	.	!MODE RECORD CR 1000 2 0 R	0	.	.	zjl.edf	RIGHT	5894	9557613	Full Trial Period	9551719	33	Trial: 33	9551719	26	¹þÃÜ¹Ï	ÂÖÌ¥	¸ÊÕá	f	f
zjl	.	.	.	.	512	518	1	7	148.90	403.90	9	.	.	.	false	false	Message: 49ms	.	.	.	.	.	.	.	.	.	.	.	SYNCTIME	49	148.90	403.90	zjl.edf	RIGHT	5894	9557613	Full Trial Period	9551719	33	Trial: 33	9551719	26	¹þÃÜ¹Ï	ÂÖÌ¥	¸ÊÕá	f	f
zjl	.	.	.	.	.	.	.	.	.	.	10	.	.	.	false	false	Message: 1031ms	9.30	169.10	55	1055	509.50	419.60	2	288.90	1001	234.30	412.50	INVISIBLE_BOUNDARY[1]	1031	.	.	zjl.edf	RIGHT	5894	9557613	Full Trial Period	9551719	33	Trial: 33	9551719	26	¹þÃÜ¹Ï	ÂÖÌ¥	¸ÊÕá	f	f
zjl	.	.	.	.	.	.	.	.	.	.	11	.	.	.	false	false	Message: 1041ms	9.30	169.10	55	1055	509.50	419.60	2	288.90	1001	234.30	412.50	SYNCTIME	1041	.	.	zjl.edf	RIGHT	5894	9557613	Full Trial Period	9551719	33	Trial: 33	9551719	26	¹þÃÜ¹Ï	ÂÖÌ¥	¸ÊÕá	f	f
zjl	.	.	.	.	.	.	.	.	.	.	12	.	.	.	false	false	Message: 2408ms	8.27	165.46	50	2415	766.70	406.80	6	277.00	2366	523.20	390.70	INVISIBLE_BOUNDARY[2]	2408	.	.	zjl.edf	RIGHT	5894	9557613	Full Trial Period	9551719	33	Trial: 33	9551719	26	¹þÃÜ¹Ï	ÂÖÌ¥	¸ÊÕá	f	f
zjl	.	.	.	.	133	2548	7	2416	746.80	408.30	13	.	.	.	false	false	Message: 2416ms	.	.	.	.	.	.	.	.	.	.	.	SYNCTIME	2416	.	.	zjl.edf	RIGHT	5894	9557613	Full Trial Period	9551719	33	Trial: 33	9551719	26	¹þÃÜ¹Ï	ÂÖÌ¥	¸ÊÕá	f	f
zjl	.	.	.	.	.	.	.	.	.	.	14	.	.	.	false	false	Message: 5875ms	11.57	180.77	64	5892	463.70	448.20	16	286.40	5829	808.40	441.60	KEYBOARD	5875	.	.	zjl.edf	RIGHT	5894	9557613	Full Trial Period	9551719	33	Trial: 33	9551719	26	¹þÃÜ¹Ï	ÂÖÌ¥	¸ÊÕá	f	f
zjl	.	.	.	.	.	.	.	.	.	.	15	.	.	.	false	false	Message: 5935ms	.	.	.	.	.	.	.	.	.	.	.	TRIAL_RESULT 0	5935	.	.	zjl.edf	RIGHT	5894	9557613	Full Trial Period	9551719	33	Trial: 33	9551719	26	¹þÃÜ¹Ï	ÂÖÌ¥	¸ÊÕá	f	f
zjl	.	.	.	.	.	.	.	.	.	.	1	.	.	.	false	false	Message: -15ms	.	.	.	.	.	.	.	.	.	.	.	TRIALID 33	-15	.	.	zjl.edf	RIGHT	5986	9564652	Full Trial Period	9558666	34	Trial: 34	9558666	88	Ð¬´ø	ÃæÌõ	µçÏß	f	j
zjl	.	.	.	.	.	.	.	.	.	.	2	.	.	.	false	false	Message: -1ms	.	.	.	.	.	.	.	.	.	.	.	RECCFG CR 1000 2 0 R	-1	.	.	zjl.edf	RIGHT	5986	9564652	Full Trial Period	9558666	34	Trial: 34	9558666	88	Ð¬´ø	ÃæÌõ	µçÏß	f	j
zjl	.	.	.	.	.	.	.	.	.	.	3	.	.	.	false	false	Message: -1ms	.	.	.	.	.	.	.	.	.	.	.	ELCLCFG TOWER	-1	.	.	zjl.edf	RIGHT	5986	9564652	Full Trial Period	9558666	34	Trial: 34	9558666	88	Ð¬´ø	ÃæÌõ	µçÏß	f	j
zjl	.	.	.	.	.	.	.	.	.	.	4	.	.	.	false	false	Message: -1ms	.	.	.	.	.	.	.	.	.	.	.	GAZE_COORDS 0.00 0.00 1023.00 767.00	-1	.	.	zjl.edf	RIGHT	5986	9564652	Full Trial Period	9558666	34	Trial: 34	9558666	88	Ð¬´ø	ÃæÌõ	µçÏß	f	j
zjl	.	.	.	.	.	.	.	.	.	.	5	.	.	.	false	false	Message: -1ms	.	.	.	.	.	.	.	.	.	.	.	THRESHOLDS R 97 216	-1	.	.	zjl.edf	RIGHT	5986	9564652	Full Trial Period	9558666	34	Trial: 34	9558666	88	Ð¬´ø	ÃæÌõ	µçÏß	f	j
zjl	.	.	.	.	.	.	.	.	.	.	6	.	.	.	false	false	Message: -1ms	.	.	.	.	.	.	.	.	.	.	.	ELCL_PROC CENTROID (3)	-1	.	.	zjl.edf	RIGHT	5986	9564652	Full Trial Period	9558666	34	Trial: 34	9558666	88	Ð¬´ø	ÃæÌõ	µçÏß	f	j
zjl	.	.	.	.	.	.	.	.	.	.	7	.	.	.	false	false	Message: -1ms	.	.	.	.	.	.	.	.	.	.	.	ELCL_PCR_PARAM 5 3.0	-1	.	.	zjl.edf	RIGHT	5986	9564652	Full Trial Period	9558666	34	Trial: 34	9558666	88	Ð¬´ø	ÃæÌõ	µçÏß	f	j
zjl	.	.	.	.	.	.	.	.	.	.	8	.	.	.	false	true	Message: 0ms	.	.	.	.	.	.	.	.	.	.	.	!MODE RECORD CR 1000 2 0 R	0	.	.	zjl.edf	RIGHT	5986	9564652	Full Trial Period	9558666	34	Trial: 34	9558666	88	Ð¬´ø	ÃæÌõ	µçÏß	f	j
zjl	.	.	.	.	225	231	1	7	136.10	391.30	9	.	.	.	false	false	Message: 42ms	.	.	.	.	.	.	.	.	.	.	.	SYNCTIME	42	136.10	391.30	zjl.edf	RIGHT	5986	9564652	Full Trial Period	9558666	34	Trial: 34	9558666	88	Ð¬´ø	ÃæÌõ	µçÏß	f	j
zjl	.	.	.	.	.	.	.	.	.	.	10	.	.	.	false	false	Message: 634ms	9.70	183.04	53	650	465.50	410.30	3	332.20	598	179.10	379.50	INVISIBLE_BOUNDARY[1]	634	.	.	zjl.edf	RIGHT	5986	9564652	Full Trial Period	9558666	34	Trial: 34	9558666	88	Ð¬´ø	ÃæÌõ	µçÏß	f	j
zjl	.	.	.	.	.	.	.	.	.	.	11	.	.	.	false	false	Message: 642ms	9.70	183.04	53	650	465.50	410.30	3	332.20	598	179.10	379.50	SYNCTIME	642	.	.	zjl.edf	RIGHT	5986	9564652	Full Trial Period	9558666	34	Trial: 34	9558666	88	Ð¬´ø	ÃæÌõ	µçÏß	f	j
zjl	.	.	.	.	.	.	.	.	.	.	12	.	.	.	false	false	Message: 1989ms	6.94	83.66	83	1989	735.30	456.50	8	323.70	1907	530.10	444.90	INVISIBLE_BOUNDARY[2]	1989	.	.	zjl.edf	RIGHT	5986	9564652	Full Trial Period	9558666	34	Trial: 34	9558666	88	Ð¬´ø	ÃæÌõ	µçÏß	f	j
zjl	.	.	.	.	120	2109	9	1990	733.40	461.60	13	.	.	.	false	false	Message: 1992ms	.	.	.	.	.	.	.	.	.	.	.	SYNCTIME	1992	733.40	461.60	zjl.edf	RIGHT	5986	9564652	Full Trial Period	9558666	34	Trial: 34	9558666	88	Ð¬´ø	ÃæÌõ	µçÏß	f	j
zjl	.	.	.	.	95	5984	21	5890	905.00	409.70	14	.	.	.	false	false	Message: 5967ms	.	.	.	.	.	.	.	.	.	.	.	KEYBOARD	5967	905.00	409.70	zjl.edf	RIGHT	5986	9564652	Full Trial Period	9558666	34	Trial: 34	9558666	88	Ð¬´ø	ÃæÌõ	µçÏß	f	j
zjl	.	.	.	.	.	.	.	.	.	.	15	.	.	.	false	false	Message: 6033ms	.	.	.	.	.	.	.	.	.	.	.	TRIAL_RESULT 0	6033	.	.	zjl.edf	RIGHT	5986	9564652	Full Trial Period	9558666	34	Trial: 34	9558666	88	Ð¬´ø	ÃæÌõ	µçÏß	f	j
zjl	.	.	.	.	.	.	.	.	.	.	1	.	.	.	false	false	Message: -19ms	.	.	.	.	.	.	.	.	.	.	.	TRIALID 34	-19	.	.	zjl.edf	RIGHT	3367	9571485	Full Trial Period	9568118	35	Trial: 35	9568118	71	ÒÎ×Ó	ÍøÇò	Ãµ¹å	f	j
zjl	.	.	.	.	.	.	.	.	.	.	2	.	.	.	false	false	Message: -1ms	.	.	.	.	.	.	.	.	.	.	.	RECCFG CR 1000 2 0 R	-1	.	.	zjl.edf	RIGHT	3367	9571485	Full Trial Period	9568118	35	Trial: 35	9568118	71	ÒÎ×Ó	ÍøÇò	Ãµ¹å	f	j
zjl	.	.	.	.	.	.	.	.	.	.	3	.	.	.	false	false	Message: -1ms	.	.	.	.	.	.	.	.	.	.	.	ELCLCFG TOWER	-1	.	.	zjl.edf	RIGHT	3367	9571485	Full Trial Period	9568118	35	Trial: 35	9568118	71	ÒÎ×Ó	ÍøÇò	Ãµ¹å	f	j
zjl	.	.	.	.	.	.	.	.	.	.	4	.	.	.	false	false	Message: -1ms	.	.	.	.	.	.	.	.	.	.	.	GAZE_COORDS 0.00 0.00 1023.00 767.00	-1	.	.	zjl.edf	RIGHT	3367	9571485	Full Trial Period	9568118	35	Trial: 35	9568118	71	ÒÎ×Ó	ÍøÇò	Ãµ¹å	f	j
zjl	.	.	.	.	.	.	.	.	.	.	5	.	.	.	false	false	Message: -1ms	.	.	.	.	.	.	.	.	.	.	.	THRESHOLDS R 97 216	-1	.	.	zjl.edf	RIGHT	3367	9571485	Full Trial Period	9568118	35	Trial: 35	9568118	71	ÒÎ×Ó	ÍøÇò	Ãµ¹å	f	j
zjl	.	.	.	.	.	.	.	.	.	.	6	.	.	.	false	false	Message: -1ms	.	.	.	.	.	.	.	.	.	.	.	ELCL_PROC CENTROID (3)	-1	.	.	zjl.edf	RIGHT	3367	9571485	Full Trial Period	9568118	35	Trial: 35	9568118	71	ÒÎ×Ó	ÍøÇò	Ãµ¹å	f	j
zjl	.	.	.	.	.	.	.	.	.	.	7	.	.	.	false	false	Message: -1ms	.	.	.	.	.	.	.	.	.	.	.	ELCL_PCR_PARAM 5 3.0	-1	.	.	zjl.edf	RIGHT	3367	9571485	Full Trial Period	9568118	35	Trial: 35	9568118	71	ÒÎ×Ó	ÍøÇò	Ãµ¹å	f	j
zjl	.	.	.	.	.	.	.	.	.	.	8	.	.	.	false	true	Message: 0ms	.	.	.	.	.	.	.	.	.	.	.	!MODE RECORD CR 1000 2 0 R	0	.	.	zjl.edf	RIGHT	3367	9571485	Full Trial Period	9568118	35	Trial: 35	9568118	71	ÒÎ×Ó	ÍøÇò	Ãµ¹å	f	j
zjl	100	150	1	51	.	.	.	.	.	.	9	.	.	.	false	false	Message: 56ms	.	.	.	.	.	.	.	.	.	.	.	SYNCTIME	56	.	.	zjl.edf	RIGHT	3367	9571485	Full Trial Period	9568118	35	Trial: 35	9568118	71	ÒÎ×Ó	ÍøÇò	Ãµ¹å	f	j
zjl	.	.	.	.	.	.	.	.	.	.	10	.	.	.	false	false	Message: 159ms	.	.	.	.	.	.	.	.	.	.	.	INVISIBLE_BOUNDARY[1]	159	.	.	zjl.edf	RIGHT	3367	9571485	Full Trial Period	9568118	35	Trial: 35	9568118	71	ÒÎ×Ó	ÍøÇò	Ãµ¹å	f	j
zjl	.	.	.	.	.	.	.	.	.	.	11	.	.	.	false	false	Message: 164ms	.	.	.	.	.	.	.	.	.	.	.	SYNCTIME	164	.	.	zjl.edf	RIGHT	3367	9571485	Full Trial Period	9568118	35	Trial: 35	9568118	71	ÒÎ×Ó	ÍøÇò	Ãµ¹å	f	j
zjl	.	.	.	.	.	.	.	.	.	.	12	.	.	.	false	false	Message: 1787ms	5.40	20.23	267	1802	653.50	445.90	6	1222.90	1536	505.60	389.50	INVISIBLE_BOUNDARY[2]	1787	.	.	zjl.edf	RIGHT	3367	9571485	Full Trial Period	9568118	35	Trial: 35	9568118	71	ÒÎ×Ó	ÍøÇò	Ãµ¹å	f	j
zjl	.	.	.	.	.	.	.	.	.	.	13	.	.	.	false	false	Message: 1797ms	5.40	20.23	267	1802	653.50	445.90	6	1222.90	1536	505.60	389.50	SYNCTIME	1797	.	.	zjl.edf	RIGHT	3367	9571485	Full Trial Period	9568118	35	Trial: 35	9568118	71	ÒÎ×Ó	ÍøÇò	Ãµ¹å	f	j
zjl	.	.	.	.	187	3365	12	3179	307.60	377.90	14	.	.	.	false	false	Message: 3349ms	.	.	.	.	.	.	.	.	.	.	.	KEYBOARD	3349	307.60	377.90	zjl.edf	RIGHT	3367	9571485	Full Trial Period	9568118	35	Trial: 35	9568118	71	ÒÎ×Ó	ÍøÇò	Ãµ¹å	f	j
zjl	.	.	.	.	.	.	.	.	.	.	15	.	.	.	false	false	Message: 3409ms	.	.	.	.	.	.	.	.	.	.	.	TRIAL_RESULT 0	3409	.	.	zjl.edf	RIGHT	3367	9571485	Full Trial Period	9568118	35	Trial: 35	9568118	71	ÒÎ×Ó	ÍøÇò	Ãµ¹å	f	j
zjl	.	.	.	.	.	.	.	.	.	.	1	.	.	.	false	false	Message: -19ms	.	.	.	.	.	.	.	.	.	.	.	TRIALID 35	-19	.	.	zjl.edf	RIGHT	5799	9578591	Full Trial Period	9572792	36	Trial: 36	9572792	90	³È×Ó	ÌðÌðÈ¦	ÊÖïí	j	j
zjl	.	.	.	.	.	.	.	.	.	.	2	.	.	.	false	false	Message: -1ms	.	.	.	.	.	.	.	.	.	.	.	RECCFG CR 1000 2 0 R	-1	.	.	zjl.edf	RIGHT	5799	9578591	Full Trial Period	9572792	36	Trial: 36	9572792	90	³È×Ó	ÌðÌðÈ¦	ÊÖïí	j	j
zjl	.	.	.	.	.	.	.	.	.	.	3	.	.	.	false	false	Message: -1ms	.	.	.	.	.	.	.	.	.	.	.	ELCLCFG TOWER	-1	.	.	zjl.edf	RIGHT	5799	9578591	Full Trial Period	9572792	36	Trial: 36	9572792	90	³È×Ó	ÌðÌðÈ¦	ÊÖïí	j	j
zjl	.	.	.	.	.	.	.	.	.	.	4	.	.	.	false	false	Message: -1ms	.	.	.	.	.	.	.	.	.	.	.	GAZE_COORDS 0.00 0.00 1023.00 767.00	-1	.	.	zjl.edf	RIGHT	5799	9578591	Full Trial Period	9572792	36	Trial: 36	9572792	90	³È×Ó	ÌðÌðÈ¦	ÊÖïí	j	j
zjl	.	.	.	.	.	.	.	.	.	.	5	.	.	.	false	false	Message: -1ms	.	.	.	.	.	.	.	.	.	.	.	THRESHOLDS R 97 216	-1	.	.	zjl.edf	RIGHT	5799	9578591	Full Trial Period	9572792	36	Trial: 36	9572792	90	³È×Ó	ÌðÌðÈ¦	ÊÖïí	j	j
zjl	.	.	.	.	.	.	.	.	.	.	6	.	.	.	false	false	Message: -1ms	.	.	.	.	.	.	.	.	.	.	.	ELCL_PROC CENTROID (3)	-1	.	.	zjl.edf	RIGHT	5799	9578591	Full Trial Period	9572792	36	Trial: 36	9572792	90	³È×Ó	ÌðÌðÈ¦	ÊÖïí	j	j
zjl	.	.	.	.	.	.	.	.	.	.	7	.	.	.	false	false	Message: -1ms	.	.	.	.	.	.	.	.	.	.	.	ELCL_PCR_PARAM 5 3.0	-1	.	.	zjl.edf	RIGHT	5799	9578591	Full Trial Period	9572792	36	Trial: 36	9572792	90	³È×Ó	ÌðÌðÈ¦	ÊÖïí	j	j
zjl	.	.	.	.	.	.	.	.	.	.	8	.	.	.	false	true	Message: 0ms	.	.	.	.	.	.	.	.	.	.	.	!MODE RECORD CR 1000 2 0 R	0	.	.	zjl.edf	RIGHT	5799	9578591	Full Trial Period	9572792	36	Trial: 36	9572792	90	³È×Ó	ÌðÌðÈ¦	ÊÖïí	j	j
zjl	.	.	.	.	764	770	1	7	132.70	367.20	9	.	.	.	false	false	Message: 47ms	.	.	.	.	.	.	.	.	.	.	.	SYNCTIME	47	132.70	367.20	zjl.edf	RIGHT	5799	9578591	Full Trial Period	9572792	36	Trial: 36	9572792	90	³È×Ó	ÌðÌðÈ¦	ÊÖïí	j	j
zjl	.	.	.	.	484	2001	6	1518	490.80	387.70	10	[1]	1	RECTANGLE_INTERESTAREA	false	false	Message: 1535ms	.	.	.	.	.	.	.	.	.	.	.	INVISIBLE_BOUNDARY[1]	1535	490.80	387.70	zjl.edf	RIGHT	5799	9578591	Full Trial Period	9572792	36	Trial: 36	9572792	90	³È×Ó	ÌðÌðÈ¦	ÊÖïí	j	j
zjl	.	.	.	.	484	2001	6	1518	490.80	387.70	11	[1]	1	RECTANGLE_INTERESTAREA	false	false	Message: 1540ms	.	.	.	.	.	.	.	.	.	.	.	SYNCTIME	1540	490.80	387.70	zjl.edf	RIGHT	5799	9578591	Full Trial Period	9572792	36	Trial: 36	9572792	90	³È×Ó	ÌðÌðÈ¦	ÊÖïí	j	j
zjl	.	.	.	.	.	.	.	.	.	.	12	.	.	.	false	false	Message: 4243ms	7.71	167.52	46	4249	765.30	434.50	14	324.20	4204	537.10	423.30	INVISIBLE_BOUNDARY[2]	4243	.	.	zjl.edf	RIGHT	5799	9578591	Full Trial Period	9572792	36	Trial: 36	9572792	90	³È×Ó	ÌðÌðÈ¦	ÊÖïí	j	j
zjl	.	.	.	.	.	.	.	.	.	.	13	.	.	.	false	false	Message: 4248ms	7.71	167.52	46	4249	765.30	434.50	14	324.20	4204	537.10	423.30	SYNCTIME	4248	.	.	zjl.edf	RIGHT	5799	9578591	Full Trial Period	9572792	36	Trial: 36	9572792	90	³È×Ó	ÌðÌðÈ¦	ÊÖïí	j	j
zjl	.	.	.	.	.	.	.	.	.	.	14	.	.	.	false	false	Message: 5780ms	1.96	1.99	981	5797	919.70	423.50	16	901.10	4817	859.70	428.00	KEYBOARD	5780	.	.	zjl.edf	RIGHT	5799	9578591	Full Trial Period	9572792	36	Trial: 36	9572792	90	³È×Ó	ÌðÌðÈ¦	ÊÖïí	j	j
zjl	.	.	.	.	.	.	.	.	.	.	15	.	.	.	false	false	Message: 5844ms	.	.	.	.	.	.	.	.	.	.	.	TRIAL_RESULT 0	5844	.	.	zjl.edf	RIGHT	5799	9578591	Full Trial Period	9572792	36	Trial: 36	9572792	90	³È×Ó	ÌðÌðÈ¦	ÊÖïí	j	j
zjl	.	.	.	.	.	.	.	.	.	.	1	.	.	.	false	false	Message: -15ms	.	.	.	.	.	.	.	.	.	.	.	TRIALID 36	-15	.	.	zjl.edf	RIGHT	9790	9590094	Full Trial Period	9580304	37	Trial: 37	9580304	55	ÌðÍ²	»ð¾æ	°ôÇò¹÷	j	f
zjl	.	.	.	.	.	.	.	.	.	.	2	.	.	.	false	false	Message: -1ms	.	.	.	.	.	.	.	.	.	.	.	RECCFG CR 1000 2 0 R	-1	.	.	zjl.edf	RIGHT	9790	9590094	Full Trial Period	9580304	37	Trial: 37	9580304	55	ÌðÍ²	»ð¾æ	°ôÇò¹÷	j	f
zjl	.	.	.	.	.	.	.	.	.	.	3	.	.	.	false	false	Message: -1ms	.	.	.	.	.	.	.	.	.	.	.	ELCLCFG TOWER	-1	.	.	zjl.edf	RIGHT	9790	9590094	Full Trial Period	9580304	37	Trial: 37	9580304	55	ÌðÍ²	»ð¾æ	°ôÇò¹÷	j	f
zjl	.	.	.	.	.	.	.	.	.	.	4	.	.	.	false	false	Message: -1ms	.	.	.	.	.	.	.	.	.	.	.	GAZE_COORDS 0.00 0.00 1023.00 767.00	-1	.	.	zjl.edf	RIGHT	9790	9590094	Full Trial Period	9580304	37	Trial: 37	9580304	55	ÌðÍ²	»ð¾æ	°ôÇò¹÷	j	f
zjl	.	.	.	.	.	.	.	.	.	.	5	.	.	.	false	false	Message: -1ms	.	.	.	.	.	.	.	.	.	.	.	THRESHOLDS R 97 216	-1	.	.	zjl.edf	RIGHT	9790	9590094	Full Trial Period	9580304	37	Trial: 37	9580304	55	ÌðÍ²	»ð¾æ	°ôÇò¹÷	j	f
zjl	.	.	.	.	.	.	.	.	.	.	6	.	.	.	false	false	Message: -1ms	.	.	.	.	.	.	.	.	.	.	.	ELCL_PROC CENTROID (3)	-1	.	.	zjl.edf	RIGHT	9790	9590094	Full Trial Period	9580304	37	Trial: 37	9580304	55	ÌðÍ²	»ð¾æ	°ôÇò¹÷	j	f
zjl	.	.	.	.	.	.	.	.	.	.	7	.	.	.	false	false	Message: -1ms	.	.	.	.	.	.	.	.	.	.	.	ELCL_PCR_PARAM 5 3.0	-1	.	.	zjl.edf	RIGHT	9790	9590094	Full Trial Period	9580304	37	Trial: 37	9580304	55	ÌðÍ²	»ð¾æ	°ôÇò¹÷	j	f
zjl	.	.	.	.	.	.	.	.	.	.	8	.	.	.	false	true	Message: 0ms	.	.	.	.	.	.	.	.	.	.	.	!MODE RECORD CR 1000 2 0 R	0	.	.	zjl.edf	RIGHT	9790	9590094	Full Trial Period	9580304	37	Trial: 37	9580304	55	ÌðÍ²	»ð¾æ	°ôÇò¹÷	j	f
zjl	.	.	.	.	896	902	1	7	138.50	339.30	9	.	.	.	false	false	Message: 43ms	.	.	.	.	.	.	.	.	.	.	.	SYNCTIME	43	138.50	339.30	zjl.edf	RIGHT	9790	9590094	Full Trial Period	9580304	37	Trial: 37	9580304	55	ÌðÍ²	»ð¾æ	°ôÇò¹÷	j	f
zjl	.	.	.	.	.	.	.	.	.	.	10	.	.	.	false	false	Message: 5282ms	7.44	24.22	307	5570	338.10	403.10	15	1235.20	5264	550.40	356.70	INVISIBLE_BOUNDARY[1]	5282	.	.	zjl.edf	RIGHT	9790	9590094	Full Trial Period	9580304	37	Trial: 37	9580304	55	ÌðÍ²	»ð¾æ	°ôÇò¹÷	j	f
zjl	.	.	.	.	.	.	.	.	.	.	11	.	.	.	false	false	Message: 5292ms	7.44	24.22	307	5570	338.10	403.10	15	1235.20	5264	550.40	356.70	SYNCTIME	5292	.	.	zjl.edf	RIGHT	9790	9590094	Full Trial Period	9580304	37	Trial: 37	9580304	55	ÌðÍ²	»ð¾æ	°ôÇò¹÷	j	f
zjl	.	.	.	.	.	.	.	.	.	.	12	.	.	.	false	false	Message: 6985ms	4.28	125.83	34	7005	849.90	414.90	22	189.20	6972	722.50	399.70	INVISIBLE_BOUNDARY[2]	6985	.	.	zjl.edf	RIGHT	9790	9590094	Full Trial Period	9580304	37	Trial: 37	9580304	55	ÌðÍ²	»ð¾æ	°ôÇò¹÷	j	f
zjl	.	.	.	.	.	.	.	.	.	.	13	.	.	.	false	false	Message: 6991ms	4.28	125.83	34	7005	849.90	414.90	22	189.20	6972	722.50	399.70	SYNCTIME	6991	.	.	zjl.edf	RIGHT	9790	9590094	Full Trial Period	9580304	37	Trial: 37	9580304	55	ÌðÍ²	»ð¾æ	°ôÇò¹÷	j	f
zjl	466	9789	7	9324	.	.	.	.	.	.	14	.	.	.	false	false	Message: 9771ms	11.84	24.56	482	9789	789.10	830.00	26	284.50	9308	830.00	451.20	KEYBOARD	9771	.	.	zjl.edf	RIGHT	9790	9590094	Full Trial Period	9580304	37	Trial: 37	9580304	55	ÌðÍ²	»ð¾æ	°ôÇò¹÷	j	f
zjl	.	.	.	.	.	.	.	.	.	.	15	.	.	.	false	false	Message: 9833ms	.	.	.	.	.	.	.	.	.	.	.	TRIAL_RESULT 0	9833	.	.	zjl.edf	RIGHT	9790	9590094	Full Trial Period	9580304	37	Trial: 37	9580304	55	ÌðÍ²	»ð¾æ	°ôÇò¹÷	j	f
zjl	.	.	.	.	.	.	.	.	.	.	1	.	.	.	false	false	Message: -23ms	.	.	.	.	.	.	.	.	.	.	.	TRIALID 37	-23	.	.	zjl.edf	RIGHT	2377	9594054	Full Trial Period	9591677	38	Trial: 38	9591677	58	ÏãÑÌ	¸Ö±Ê	º£ëà	f	f
zjl	.	.	.	.	.	.	.	.	.	.	2	.	.	.	false	false	Message: -7ms	.	.	.	.	.	.	.	.	.	.	.	RECCFG CR 1000 2 0 R	-7	.	.	zjl.edf	RIGHT	2377	9594054	Full Trial Period	9591677	38	Trial: 38	9591677	58	ÏãÑÌ	¸Ö±Ê	º£ëà	f	f
zjl	.	.	.	.	.	.	.	.	.	.	3	.	.	.	false	false	Message: -7ms	.	.	.	.	.	.	.	.	.	.	.	ELCLCFG TOWER	-7	.	.	zjl.edf	RIGHT	2377	9594054	Full Trial Period	9591677	38	Trial: 38	9591677	58	ÏãÑÌ	¸Ö±Ê	º£ëà	f	f
zjl	.	.	.	.	.	.	.	.	.	.	4	.	.	.	false	false	Message: -7ms	.	.	.	.	.	.	.	.	.	.	.	GAZE_COORDS 0.00 0.00 1023.00 767.00	-7	.	.	zjl.edf	RIGHT	2377	9594054	Full Trial Period	9591677	38	Trial: 38	9591677	58	ÏãÑÌ	¸Ö±Ê	º£ëà	f	f
zjl	.	.	.	.	.	.	.	.	.	.	5	.	.	.	false	false	Message: -7ms	.	.	.	.	.	.	.	.	.	.	.	THRESHOLDS R 97 216	-7	.	.	zjl.edf	RIGHT	2377	9594054	Full Trial Period	9591677	38	Trial: 38	9591677	58	ÏãÑÌ	¸Ö±Ê	º£ëà	f	f
zjl	.	.	.	.	.	.	.	.	.	.	6	.	.	.	false	false	Message: -7ms	.	.	.	.	.	.	.	.	.	.	.	ELCL_PROC CENTROID (3)	-7	.	.	zjl.edf	RIGHT	2377	9594054	Full Trial Period	9591677	38	Trial: 38	9591677	58	ÏãÑÌ	¸Ö±Ê	º£ëà	f	f
zjl	.	.	.	.	.	.	.	.	.	.	7	.	.	.	false	false	Message: -7ms	.	.	.	.	.	.	.	.	.	.	.	ELCL_PCR_PARAM 5 3.0	-7	.	.	zjl.edf	RIGHT	2377	9594054	Full Trial Period	9591677	38	Trial: 38	9591677	58	ÏãÑÌ	¸Ö±Ê	º£ëà	f	f
zjl	.	.	.	.	.	.	.	.	.	.	8	.	.	.	false	false	Message: -6ms	.	.	.	.	.	.	.	.	.	.	.	!MODE RECORD CR 1000 2 0 R	-6	.	.	zjl.edf	RIGHT	2377	9594054	Full Trial Period	9591677	38	Trial: 38	9591677	58	ÏãÑÌ	¸Ö±Ê	º£ëà	f	f
zjl	.	.	.	.	.	.	.	.	.	.	9	.	.	.	false	false	Message: 43ms	.	.	.	.	.	.	.	.	.	.	.	SYNCTIME	43	.	.	zjl.edf	RIGHT	2377	9594054	Full Trial Period	9591677	38	Trial: 38	9591677	58	ÏãÑÌ	¸Ö±Ê	º£ëà	f	f
zjl	.	.	.	.	.	.	.	.	.	.	10	.	.	.	false	false	Message: 637ms	12.13	127.67	95	690	546.00	394.80	3	298.10	596	186.70	380.00	INVISIBLE_BOUNDARY[1]	637	.	.	zjl.edf	RIGHT	2377	9594054	Full Trial Period	9591677	38	Trial: 38	9591677	58	ÏãÑÌ	¸Ö±Ê	º£ëà	f	f
zjl	.	.	.	.	.	.	.	.	.	.	11	.	.	.	false	false	Message: 642ms	12.13	127.67	95	690	546.00	394.80	3	298.10	596	186.70	380.00	SYNCTIME	642	.	.	zjl.edf	RIGHT	2377	9594054	Full Trial Period	9591677	38	Trial: 38	9591677	58	ÏãÑÌ	¸Ö±Ê	º£ëà	f	f
zjl	.	.	.	.	.	.	.	.	.	.	12	.	.	.	false	false	Message: 1522ms	7.66	166.43	46	1543	851.60	413.90	6	354.90	1498	623.10	410.20	INVISIBLE_BOUNDARY[2]	1522	.	.	zjl.edf	RIGHT	2377	9594054	Full Trial Period	9591677	38	Trial: 38	9591677	58	ÏãÑÌ	¸Ö±Ê	º£ëà	f	f
zjl	.	.	.	.	.	.	.	.	.	.	13	.	.	.	false	false	Message: 1526ms	7.66	166.43	46	1543	851.60	413.90	6	354.90	1498	623.10	410.20	SYNCTIME	1526	.	.	zjl.edf	RIGHT	2377	9594054	Full Trial Period	9591677	38	Trial: 38	9591677	58	ÏãÑÌ	¸Ö±Ê	º£ëà	f	f
zjl	.	.	.	.	.	.	.	.	.	.	14	.	.	.	false	false	Message: 2359ms	18.26	257.13	71	2375	339.70	472.80	10	518.20	2305	893.30	450.30	KEYBOARD	2359	.	.	zjl.edf	RIGHT	2377	9594054	Full Trial Period	9591677	38	Trial: 38	9591677	58	ÏãÑÌ	¸Ö±Ê	º£ëà	f	f
zjl	.	.	.	.	.	.	.	.	.	.	15	.	.	.	false	false	Message: 2423ms	.	.	.	.	.	.	.	.	.	.	.	TRIAL_RESULT 0	2423	.	.	zjl.edf	RIGHT	2377	9594054	Full Trial Period	9591677	38	Trial: 38	9591677	58	ÏãÑÌ	¸Ö±Ê	º£ëà	f	f
zjl	.	.	.	.	.	.	.	.	.	.	1	.	.	.	false	false	Message: -16ms	.	.	.	.	.	.	.	.	.	.	.	TRIALID 38	-16	.	.	zjl.edf	RIGHT	5627	9601679	Full Trial Period	9596052	39	Trial: 39	9596052	14	¸Ö±Ê	¼å±ý	Ì«Ñô	j	j
zjl	.	.	.	.	.	.	.	.	.	.	2	.	.	.	false	false	Message: -1ms	.	.	.	.	.	.	.	.	.	.	.	RECCFG CR 1000 2 0 R	-1	.	.	zjl.edf	RIGHT	5627	9601679	Full Trial Period	9596052	39	Trial: 39	9596052	14	¸Ö±Ê	¼å±ý	Ì«Ñô	j	j
zjl	.	.	.	.	.	.	.	.	.	.	3	.	.	.	false	false	Message: -1ms	.	.	.	.	.	.	.	.	.	.	.	ELCLCFG TOWER	-1	.	.	zjl.edf	RIGHT	5627	9601679	Full Trial Period	9596052	39	Trial: 39	9596052	14	¸Ö±Ê	¼å±ý	Ì«Ñô	j	j
zjl	.	.	.	.	.	.	.	.	.	.	4	.	.	.	false	false	Message: -1ms	.	.	.	.	.	.	.	.	.	.	.	GAZE_COORDS 0.00 0.00 1023.00 767.00	-1	.	.	zjl.edf	RIGHT	5627	9601679	Full Trial Period	9596052	39	Trial: 39	9596052	14	¸Ö±Ê	¼å±ý	Ì«Ñô	j	j
zjl	.	.	.	.	.	.	.	.	.	.	5	.	.	.	false	false	Message: -1ms	.	.	.	.	.	.	.	.	.	.	.	THRESHOLDS R 97 216	-1	.	.	zjl.edf	RIGHT	5627	9601679	Full Trial Period	9596052	39	Trial: 39	9596052	14	¸Ö±Ê	¼å±ý	Ì«Ñô	j	j
zjl	.	.	.	.	.	.	.	.	.	.	6	.	.	.	false	false	Message: -1ms	.	.	.	.	.	.	.	.	.	.	.	ELCL_PROC CENTROID (3)	-1	.	.	zjl.edf	RIGHT	5627	9601679	Full Trial Period	9596052	39	Trial: 39	9596052	14	¸Ö±Ê	¼å±ý	Ì«Ñô	j	j
zjl	.	.	.	.	.	.	.	.	.	.	7	.	.	.	false	false	Message: -1ms	.	.	.	.	.	.	.	.	.	.	.	ELCL_PCR_PARAM 5 3.0	-1	.	.	zjl.edf	RIGHT	5627	9601679	Full Trial Period	9596052	39	Trial: 39	9596052	14	¸Ö±Ê	¼å±ý	Ì«Ñô	j	j
zjl	.	.	.	.	.	.	.	.	.	.	8	.	.	.	false	true	Message: 0ms	.	.	.	.	.	.	.	.	.	.	.	!MODE RECORD CR 1000 2 0 R	0	.	.	zjl.edf	RIGHT	5627	9601679	Full Trial Period	9596052	39	Trial: 39	9596052	14	¸Ö±Ê	¼å±ý	Ì«Ñô	j	j
zjl	.	.	.	.	475	481	1	7	146.40	371.90	9	.	.	.	false	false	Message: 42ms	.	.	.	.	.	.	.	.	.	.	.	SYNCTIME	42	146.40	371.90	zjl.edf	RIGHT	5627	9601679	Full Trial Period	9596052	39	Trial: 39	9596052	14	¸Ö±Ê	¼å±ý	Ì«Ñô	j	j
zjl	.	.	.	.	.	.	.	.	.	.	10	.	.	.	false	false	Message: 854ms	6.62	21.10	314	942	565.70	395.00	2	836.90	629	376.70	354.50	INVISIBLE_BOUNDARY[1]	854	.	.	zjl.edf	RIGHT	5627	9601679	Full Trial Period	9596052	39	Trial: 39	9596052	14	¸Ö±Ê	¼å±ý	Ì«Ñô	j	j
zjl	.	.	.	.	.	.	.	.	.	.	11	.	.	.	false	false	Message: 859ms	6.62	21.10	314	942	565.70	395.00	2	836.90	629	376.70	354.50	SYNCTIME	859	.	.	zjl.edf	RIGHT	5627	9601679	Full Trial Period	9596052	39	Trial: 39	9596052	14	¸Ö±Ê	¼å±ý	Ì«Ñô	j	j
zjl	.	.	.	.	.	.	.	.	.	.	12	.	.	.	false	false	Message: 3353ms	8.45	187.68	45	3368	867.50	394.50	10	437.40	3324	615.50	410.40	INVISIBLE_BOUNDARY[2]	3353	.	.	zjl.edf	RIGHT	5627	9601679	Full Trial Period	9596052	39	Trial: 39	9596052	14	¸Ö±Ê	¼å±ý	Ì«Ñô	j	j
zjl	.	.	.	.	.	.	.	.	.	.	13	.	.	.	false	false	Message: 3359ms	8.45	187.68	45	3368	867.50	394.50	10	437.40	3324	615.50	410.40	SYNCTIME	3359	.	.	zjl.edf	RIGHT	5627	9601679	Full Trial Period	9596052	39	Trial: 39	9596052	14	¸Ö±Ê	¼å±ý	Ì«Ñô	j	j
zjl	681	5626	3	4946	.	.	.	.	.	.	14	.	.	.	false	false	Message: 5608ms	6.41	9.07	706	5626	987.30	583.70	15	663.50	4921	895.80	408.60	KEYBOARD	5608	.	.	zjl.edf	RIGHT	5627	9601679	Full Trial Period	9596052	39	Trial: 39	9596052	14	¸Ö±Ê	¼å±ý	Ì«Ñô	j	j
zjl	.	.	.	.	.	.	.	.	.	.	15	.	.	.	false	false	Message: 5672ms	.	.	.	.	.	.	.	.	.	.	.	TRIAL_RESULT 0	5672	.	.	zjl.edf	RIGHT	5627	9601679	Full Trial Period	9596052	39	Trial: 39	9596052	14	¸Ö±Ê	¼å±ý	Ì«Ñô	j	j
zjl	.	.	.	.	.	.	.	.	.	.	1	.	.	.	false	false	Message: -16ms	.	.	.	.	.	.	.	.	.	.	.	TRIALID 39	-16	.	.	zjl.edf	RIGHT	3068	9606127	Full Trial Period	9603059	40	Trial: 40	9603059	97	¸ÊÕá	¹ÕÕÈ	É¡±ú	j	j
zjl	.	.	.	.	.	.	.	.	.	.	2	.	.	.	false	false	Message: -1ms	.	.	.	.	.	.	.	.	.	.	.	RECCFG CR 1000 2 0 R	-1	.	.	zjl.edf	RIGHT	3068	9606127	Full Trial Period	9603059	40	Trial: 40	9603059	97	¸ÊÕá	¹ÕÕÈ	É¡±ú	j	j
zjl	.	.	.	.	.	.	.	.	.	.	3	.	.	.	false	false	Message: -1ms	.	.	.	.	.	.	.	.	.	.	.	ELCLCFG TOWER	-1	.	.	zjl.edf	RIGHT	3068	9606127	Full Trial Period	9603059	40	Trial: 40	9603059	97	¸ÊÕá	¹ÕÕÈ	É¡±ú	j	j
zjl	.	.	.	.	.	.	.	.	.	.	4	.	.	.	false	false	Message: -1ms	.	.	.	.	.	.	.	.	.	.	.	GAZE_COORDS 0.00 0.00 1023.00 767.00	-1	.	.	zjl.edf	RIGHT	3068	9606127	Full Trial Period	9603059	40	Trial: 40	9603059	97	¸ÊÕá	¹ÕÕÈ	É¡±ú	j	j
zjl	.	.	.	.	.	.	.	.	.	.	5	.	.	.	false	false	Message: -1ms	.	.	.	.	.	.	.	.	.	.	.	THRESHOLDS R 97 216	-1	.	.	zjl.edf	RIGHT	3068	9606127	Full Trial Period	9603059	40	Trial: 40	9603059	97	¸ÊÕá	¹ÕÕÈ	É¡±ú	j	j
zjl	.	.	.	.	.	.	.	.	.	.	6	.	.	.	false	false	Message: -1ms	.	.	.	.	.	.	.	.	.	.	.	ELCL_PROC CENTROID (3)	-1	.	.	zjl.edf	RIGHT	3068	9606127	Full Trial Period	9603059	40	Trial: 40	9603059	97	¸ÊÕá	¹ÕÕÈ	É¡±ú	j	j
zjl	.	.	.	.	.	.	.	.	.	.	7	.	.	.	false	false	Message: -1ms	.	.	.	.	.	.	.	.	.	.	.	ELCL_PCR_PARAM 5 3.0	-1	.	.	zjl.edf	RIGHT	3068	9606127	Full Trial Period	9603059	40	Trial: 40	9603059	97	¸ÊÕá	¹ÕÕÈ	É¡±ú	j	j
zjl	.	.	.	.	.	.	.	.	.	.	8	.	.	.	false	true	Message: 0ms	.	.	.	.	.	.	.	.	.	.	.	!MODE RECORD CR 1000 2 0 R	0	.	.	zjl.edf	RIGHT	3068	9606127	Full Trial Period	9603059	40	Trial: 40	9603059	97	¸ÊÕá	¹ÕÕÈ	É¡±ú	j	j
zjl	.	.	.	.	.	.	.	.	.	.	9	.	.	.	false	false	Message: 42ms	.	.	.	.	.	.	.	.	.	.	.	SYNCTIME	42	.	.	zjl.edf	RIGHT	3068	9606127	Full Trial Period	9603059	40	Trial: 40	9603059	97	¸ÊÕá	¹ÕÕÈ	É¡±ú	j	j
zjl	.	.	.	.	.	.	.	.	.	.	10	.	.	.	false	false	Message: 827ms	7.91	82.36	96	840	458.80	447.10	5	424.80	745	230.60	509.90	INVISIBLE_BOUNDARY[1]	827	.	.	zjl.edf	RIGHT	3068	9606127	Full Trial Period	9603059	40	Trial: 40	9603059	97	¸ÊÕá	¹ÕÕÈ	É¡±ú	j	j
zjl	.	.	.	.	.	.	.	.	.	.	11	.	.	.	false	false	Message: 833ms	7.91	82.36	96	840	458.80	447.10	5	424.80	745	230.60	509.90	SYNCTIME	833	.	.	zjl.edf	RIGHT	3068	9606127	Full Trial Period	9603059	40	Trial: 40	9603059	97	¸ÊÕá	¹ÕÕÈ	É¡±ú	j	j
zjl	.	.	.	.	.	.	.	.	.	.	12	.	.	.	false	false	Message: 1775ms	9.68	175.97	55	1794	835.20	422.20	8	291.50	1740	557.10	353.00	INVISIBLE_BOUNDARY[2]	1775	.	.	zjl.edf	RIGHT	3068	9606127	Full Trial Period	9603059	40	Trial: 40	9603059	97	¸ÊÕá	¹ÕÕÈ	É¡±ú	j	j
zjl	.	.	.	.	.	.	.	.	.	.	13	.	.	.	false	false	Message: 1785ms	9.68	175.97	55	1794	835.20	422.20	8	291.50	1740	557.10	353.00	SYNCTIME	1785	.	.	zjl.edf	RIGHT	3068	9606127	Full Trial Period	9603059	40	Trial: 40	9603059	97	¸ÊÕá	¹ÕÕÈ	É¡±ú	j	j
zjl	.	.	.	.	256	3066	12	2811	840.10	427.40	14	.	.	.	false	false	Message: 3050ms	.	.	.	.	.	.	.	.	.	.	.	KEYBOARD	3050	840.10	427.40	zjl.edf	RIGHT	3068	9606127	Full Trial Period	9603059	40	Trial: 40	9603059	97	¸ÊÕá	¹ÕÕÈ	É¡±ú	j	j
zjl	.	.	.	.	.	.	.	.	.	.	15	.	.	.	false	false	Message: 3113ms	.	.	.	.	.	.	.	.	.	.	.	TRIAL_RESULT 0	3113	.	.	zjl.edf	RIGHT	3068	9606127	Full Trial Period	9603059	40	Trial: 40	9603059	97	¸ÊÕá	¹ÕÕÈ	É¡±ú	j	j
zjl	.	.	.	.	.	.	.	.	.	.	1	.	.	.	false	false	Message: -18ms	.	.	.	.	.	.	.	.	.	.	.	TRIALID 40	-18	.	.	zjl.edf	RIGHT	2798	9610401	Full Trial Period	9607603	41	Trial: 41	9607603	59	º£ëà	¸Ö±Ê	µ°¾í	j	j
zjl	.	.	.	.	.	.	.	.	.	.	2	.	.	.	false	false	Message: -1ms	.	.	.	.	.	.	.	.	.	.	.	RECCFG CR 1000 2 0 R	-1	.	.	zjl.edf	RIGHT	2798	9610401	Full Trial Period	9607603	41	Trial: 41	9607603	59	º£ëà	¸Ö±Ê	µ°¾í	j	j
zjl	.	.	.	.	.	.	.	.	.	.	3	.	.	.	false	false	Message: -1ms	.	.	.	.	.	.	.	.	.	.	.	ELCLCFG TOWER	-1	.	.	zjl.edf	RIGHT	2798	9610401	Full Trial Period	9607603	41	Trial: 41	9607603	59	º£ëà	¸Ö±Ê	µ°¾í	j	j
zjl	.	.	.	.	.	.	.	.	.	.	4	.	.	.	false	false	Message: -1ms	.	.	.	.	.	.	.	.	.	.	.	GAZE_COORDS 0.00 0.00 1023.00 767.00	-1	.	.	zjl.edf	RIGHT	2798	9610401	Full Trial Period	9607603	41	Trial: 41	9607603	59	º£ëà	¸Ö±Ê	µ°¾í	j	j
zjl	.	.	.	.	.	.	.	.	.	.	5	.	.	.	false	false	Message: -1ms	.	.	.	.	.	.	.	.	.	.	.	THRESHOLDS R 97 216	-1	.	.	zjl.edf	RIGHT	2798	9610401	Full Trial Period	9607603	41	Trial: 41	9607603	59	º£ëà	¸Ö±Ê	µ°¾í	j	j
zjl	.	.	.	.	.	.	.	.	.	.	6	.	.	.	false	false	Message: -1ms	.	.	.	.	.	.	.	.	.	.	.	ELCL_PROC CENTROID (3)	-1	.	.	zjl.edf	RIGHT	2798	9610401	Full Trial Period	9607603	41	Trial: 41	9607603	59	º£ëà	¸Ö±Ê	µ°¾í	j	j
zjl	.	.	.	.	.	.	.	.	.	.	7	.	.	.	false	false	Message: -1ms	.	.	.	.	.	.	.	.	.	.	.	ELCL_PCR_PARAM 5 3.0	-1	.	.	zjl.edf	RIGHT	2798	9610401	Full Trial Period	9607603	41	Trial: 41	9607603	59	º£ëà	¸Ö±Ê	µ°¾í	j	j
zjl	.	.	.	.	.	.	.	.	.	.	8	.	.	.	false	true	Message: 0ms	.	.	.	.	.	.	.	.	.	.	.	!MODE RECORD CR 1000 2 0 R	0	.	.	zjl.edf	RIGHT	2798	9610401	Full Trial Period	9607603	41	Trial: 41	9607603	59	º£ëà	¸Ö±Ê	µ°¾í	j	j
zjl	.	.	.	.	229	235	1	7	162.30	387.20	9	.	.	.	false	false	Message: 39ms	.	.	.	.	.	.	.	.	.	.	.	SYNCTIME	39	162.30	387.20	zjl.edf	RIGHT	2798	9610401	Full Trial Period	9607603	41	Trial: 41	9607603	59	º£ëà	¸Ö±Ê	µ°¾í	j	j
zjl	.	.	.	.	.	.	.	.	.	.	10	.	.	.	false	false	Message: 710ms	8.42	175.48	48	723	451.90	425.30	3	319.00	676	200.90	425.70	INVISIBLE_BOUNDARY[1]	710	.	.	zjl.edf	RIGHT	2798	9610401	Full Trial Period	9607603	41	Trial: 41	9607603	59	º£ëà	¸Ö±Ê	µ°¾í	j	j
zjl	.	.	.	.	.	.	.	.	.	.	11	.	.	.	false	false	Message: 714ms	8.42	175.48	48	723	451.90	425.30	3	319.00	676	200.90	425.70	SYNCTIME	714	.	.	zjl.edf	RIGHT	2798	9610401	Full Trial Period	9607603	41	Trial: 41	9607603	59	º£ëà	¸Ö±Ê	µ°¾í	j	j
zjl	.	.	.	.	.	.	.	.	.	.	12	.	.	.	false	false	Message: 1787ms	3.52	125.83	28	1799	826.00	437.60	7	214.80	1772	721.10	424.90	INVISIBLE_BOUNDARY[2]	1787	.	.	zjl.edf	RIGHT	2798	9610401	Full Trial Period	9607603	41	Trial: 41	9607603	59	º£ëà	¸Ö±Ê	µ°¾í	j	j
zjl	.	.	.	.	.	.	.	.	.	.	13	.	.	.	false	false	Message: 1798ms	3.52	125.83	28	1799	826.00	437.60	7	214.80	1772	721.10	424.90	SYNCTIME	1798	.	.	zjl.edf	RIGHT	2798	9610401	Full Trial Period	9607603	41	Trial: 41	9607603	59	º£ëà	¸Ö±Ê	µ°¾í	j	j
zjl	.	.	.	.	38	2796	9	2759	603.80	470.30	14	.	.	.	false	false	Message: 2779ms	.	.	.	.	.	.	.	.	.	.	.	KEYBOARD	2779	603.80	470.30	zjl.edf	RIGHT	2798	9610401	Full Trial Period	9607603	41	Trial: 41	9607603	59	º£ëà	¸Ö±Ê	µ°¾í	j	j
zjl	.	.	.	.	.	.	.	.	.	.	15	.	.	.	false	false	Message: 2842ms	.	.	.	.	.	.	.	.	.	.	.	TRIAL_RESULT 0	2842	.	.	zjl.edf	RIGHT	2798	9610401	Full Trial Period	9607603	41	Trial: 41	9607603	59	º£ëà	¸Ö±Ê	µ°¾í	j	j
zjl	.	.	.	.	.	.	.	.	.	.	1	.	.	.	false	false	Message: -16ms	.	.	.	.	.	.	.	.	.	.	.	TRIALID 41	-16	.	.	zjl.edf	RIGHT	4799	9616849	Full Trial Period	9612050	42	Trial: 42	9612050	138	ÂøÍ·	èÖ×Ó	Ïû·ÀË¨	f	f
zjl	.	.	.	.	.	.	.	.	.	.	2	.	.	.	false	false	Message: -1ms	.	.	.	.	.	.	.	.	.	.	.	RECCFG CR 1000 2 0 R	-1	.	.	zjl.edf	RIGHT	4799	9616849	Full Trial Period	9612050	42	Trial: 42	9612050	138	ÂøÍ·	èÖ×Ó	Ïû·ÀË¨	f	f
zjl	.	.	.	.	.	.	.	.	.	.	3	.	.	.	false	false	Message: -1ms	.	.	.	.	.	.	.	.	.	.	.	ELCLCFG TOWER	-1	.	.	zjl.edf	RIGHT	4799	9616849	Full Trial Period	9612050	42	Trial: 42	9612050	138	ÂøÍ·	èÖ×Ó	Ïû·ÀË¨	f	f
zjl	.	.	.	.	.	.	.	.	.	.	4	.	.	.	false	false	Message: -1ms	.	.	.	.	.	.	.	.	.	.	.	GAZE_COORDS 0.00 0.00 1023.00 767.00	-1	.	.	zjl.edf	RIGHT	4799	9616849	Full Trial Period	9612050	42	Trial: 42	9612050	138	ÂøÍ·	èÖ×Ó	Ïû·ÀË¨	f	f
zjl	.	.	.	.	.	.	.	.	.	.	5	.	.	.	false	false	Message: -1ms	.	.	.	.	.	.	.	.	.	.	.	THRESHOLDS R 97 216	-1	.	.	zjl.edf	RIGHT	4799	9616849	Full Trial Period	9612050	42	Trial: 42	9612050	138	ÂøÍ·	èÖ×Ó	Ïû·ÀË¨	f	f
zjl	.	.	.	.	.	.	.	.	.	.	6	.	.	.	false	false	Message: -1ms	.	.	.	.	.	.	.	.	.	.	.	ELCL_PROC CENTROID (3)	-1	.	.	zjl.edf	RIGHT	4799	9616849	Full Trial Period	9612050	42	Trial: 42	9612050	138	ÂøÍ·	èÖ×Ó	Ïû·ÀË¨	f	f
zjl	.	.	.	.	.	.	.	.	.	.	7	.	.	.	false	false	Message: -1ms	.	.	.	.	.	.	.	.	.	.	.	ELCL_PCR_PARAM 5 3.0	-1	.	.	zjl.edf	RIGHT	4799	9616849	Full Trial Period	9612050	42	Trial: 42	9612050	138	ÂøÍ·	èÖ×Ó	Ïû·ÀË¨	f	f
zjl	.	.	.	.	.	.	.	.	.	.	8	.	.	.	false	true	Message: 0ms	.	.	.	.	.	.	.	.	.	.	.	!MODE RECORD CR 1000 2 0 R	0	.	.	zjl.edf	RIGHT	4799	9616849	Full Trial Period	9612050	42	Trial: 42	9612050	138	ÂøÍ·	èÖ×Ó	Ïû·ÀË¨	f	f
zjl	.	.	.	.	346	352	1	7	136.40	404.00	9	.	.	.	false	false	Message: 42ms	.	.	.	.	.	.	.	.	.	.	.	SYNCTIME	42	136.40	404.00	zjl.edf	RIGHT	4799	9616849	Full Trial Period	9612050	42	Trial: 42	9612050	138	ÂøÍ·	èÖ×Ó	Ïû·ÀË¨	f	f
zjl	.	.	.	.	.	.	.	.	.	.	10	.	.	.	false	false	Message: 529ms	13.43	49.01	274	626	542.80	467.40	1	1101.80	353	141.10	423.00	INVISIBLE_BOUNDARY[1]	529	.	.	zjl.edf	RIGHT	4799	9616849	Full Trial Period	9612050	42	Trial: 42	9612050	138	ÂøÍ·	èÖ×Ó	Ïû·ÀË¨	f	f
zjl	.	.	.	.	.	.	.	.	.	.	11	.	.	.	false	false	Message: 533ms	13.43	49.01	274	626	542.80	467.40	1	1101.80	353	141.10	423.00	SYNCTIME	533	.	.	zjl.edf	RIGHT	4799	9616849	Full Trial Period	9612050	42	Trial: 42	9612050	138	ÂøÍ·	èÖ×Ó	Ïû·ÀË¨	f	f
zjl	.	.	.	.	.	.	.	.	.	.	12	.	.	.	false	false	Message: 1820ms	8.57	133.88	64	1846	782.50	419.30	5	505.10	1783	529.40	403.20	INVISIBLE_BOUNDARY[2]	1820	.	.	zjl.edf	RIGHT	4799	9616849	Full Trial Period	9612050	42	Trial: 42	9612050	138	ÂøÍ·	èÖ×Ó	Ïû·ÀË¨	f	f
zjl	.	.	.	.	.	.	.	.	.	.	13	.	.	.	false	false	Message: 1825ms	8.57	133.88	64	1846	782.50	419.30	5	505.10	1783	529.40	403.20	SYNCTIME	1825	.	.	zjl.edf	RIGHT	4799	9616849	Full Trial Period	9612050	42	Trial: 42	9612050	138	ÂøÍ·	èÖ×Ó	Ïû·ÀË¨	f	f
zjl	.	.	.	.	437	4797	12	4361	814.30	428.70	14	.	.	.	false	false	Message: 4780ms	.	.	.	.	.	.	.	.	.	.	.	KEYBOARD	4780	814.30	428.70	zjl.edf	RIGHT	4799	9616849	Full Trial Period	9612050	42	Trial: 42	9612050	138	ÂøÍ·	èÖ×Ó	Ïû·ÀË¨	f	f
zjl	.	.	.	.	.	.	.	.	.	.	15	.	.	.	false	false	Message: 4844ms	.	.	.	.	.	.	.	.	.	.	.	TRIAL_RESULT 0	4844	.	.	zjl.edf	RIGHT	4799	9616849	Full Trial Period	9612050	42	Trial: 42	9612050	138	ÂøÍ·	èÖ×Ó	Ïû·ÀË¨	f	f
zjl	.	.	.	.	.	.	.	.	.	.	1	.	.	.	false	false	Message: -22ms	.	.	.	.	.	.	.	.	.	.	.	TRIALID 42	-22	.	.	zjl.edf	RIGHT	4059	9622130	Full Trial Period	9618071	43	Trial: 43	9618071	11	¾í³ß	Æ¤´ø	ÑÌ»Ò¸×	f	f
zjl	.	.	.	.	.	.	.	.	.	.	2	.	.	.	false	false	Message: -1ms	.	.	.	.	.	.	.	.	.	.	.	RECCFG CR 1000 2 0 R	-1	.	.	zjl.edf	RIGHT	4059	9622130	Full Trial Period	9618071	43	Trial: 43	9618071	11	¾í³ß	Æ¤´ø	ÑÌ»Ò¸×	f	f
zjl	.	.	.	.	.	.	.	.	.	.	3	.	.	.	false	false	Message: -1ms	.	.	.	.	.	.	.	.	.	.	.	ELCLCFG TOWER	-1	.	.	zjl.edf	RIGHT	4059	9622130	Full Trial Period	9618071	43	Trial: 43	9618071	11	¾í³ß	Æ¤´ø	ÑÌ»Ò¸×	f	f
zjl	.	.	.	.	.	.	.	.	.	.	4	.	.	.	false	false	Message: -1ms	.	.	.	.	.	.	.	.	.	.	.	GAZE_COORDS 0.00 0.00 1023.00 767.00	-1	.	.	zjl.edf	RIGHT	4059	9622130	Full Trial Period	9618071	43	Trial: 43	9618071	11	¾í³ß	Æ¤´ø	ÑÌ»Ò¸×	f	f
zjl	.	.	.	.	.	.	.	.	.	.	5	.	.	.	false	false	Message: -1ms	.	.	.	.	.	.	.	.	.	.	.	THRESHOLDS R 97 216	-1	.	.	zjl.edf	RIGHT	4059	9622130	Full Trial Period	9618071	43	Trial: 43	9618071	11	¾í³ß	Æ¤´ø	ÑÌ»Ò¸×	f	f
zjl	.	.	.	.	.	.	.	.	.	.	6	.	.	.	false	false	Message: -1ms	.	.	.	.	.	.	.	.	.	.	.	ELCL_PROC CENTROID (3)	-1	.	.	zjl.edf	RIGHT	4059	9622130	Full Trial Period	9618071	43	Trial: 43	9618071	11	¾í³ß	Æ¤´ø	ÑÌ»Ò¸×	f	f
zjl	.	.	.	.	.	.	.	.	.	.	7	.	.	.	false	false	Message: -1ms	.	.	.	.	.	.	.	.	.	.	.	ELCL_PCR_PARAM 5 3.0	-1	.	.	zjl.edf	RIGHT	4059	9622130	Full Trial Period	9618071	43	Trial: 43	9618071	11	¾í³ß	Æ¤´ø	ÑÌ»Ò¸×	f	f
zjl	.	.	.	.	.	.	.	.	.	.	8	.	.	.	false	true	Message: 0ms	.	.	.	.	.	.	.	.	.	.	.	!MODE RECORD CR 1000 2 0 R	0	.	.	zjl.edf	RIGHT	4059	9622130	Full Trial Period	9618071	43	Trial: 43	9618071	11	¾í³ß	Æ¤´ø	ÑÌ»Ò¸×	f	f
zjl	.	.	.	.	565	571	1	7	159.00	364.10	9	.	.	.	false	false	Message: 44ms	.	.	.	.	.	.	.	.	.	.	.	SYNCTIME	44	159.00	364.10	zjl.edf	RIGHT	4059	9622130	Full Trial Period	9618071	43	Trial: 43	9618071	11	¾í³ß	Æ¤´ø	ÑÌ»Ò¸×	f	f
zjl	.	.	.	.	.	.	.	.	.	.	10	.	.	.	false	false	Message: 612ms	12.65	178.12	71	642	534.20	387.30	1	294.20	572	159.70	359.20	INVISIBLE_BOUNDARY[1]	612	.	.	zjl.edf	RIGHT	4059	9622130	Full Trial Period	9618071	43	Trial: 43	9618071	11	¾í³ß	Æ¤´ø	ÑÌ»Ò¸×	f	f
zjl	.	.	.	.	.	.	.	.	.	.	11	.	.	.	false	false	Message: 619ms	12.65	178.12	71	642	534.20	387.30	1	294.20	572	159.70	359.20	SYNCTIME	619	.	.	zjl.edf	RIGHT	4059	9622130	Full Trial Period	9618071	43	Trial: 43	9618071	11	¾í³ß	Æ¤´ø	ÑÌ»Ò¸×	f	f
zjl	.	.	.	.	.	.	.	.	.	.	12	.	.	.	false	false	Message: 1750ms	8.67	103.23	84	1789	793.10	414.20	5	469.50	1706	537.50	396.40	INVISIBLE_BOUNDARY[2]	1750	.	.	zjl.edf	RIGHT	4059	9622130	Full Trial Period	9618071	43	Trial: 43	9618071	11	¾í³ß	Æ¤´ø	ÑÌ»Ò¸×	f	f
zjl	.	.	.	.	.	.	.	.	.	.	13	.	.	.	false	false	Message: 1761ms	8.67	103.23	84	1789	793.10	414.20	5	469.50	1706	537.50	396.40	SYNCTIME	1761	.	.	zjl.edf	RIGHT	4059	9622130	Full Trial Period	9618071	43	Trial: 43	9618071	11	¾í³ß	Æ¤´ø	ÑÌ»Ò¸×	f	f
zjl	.	.	.	.	.	.	.	.	.	.	14	.	.	.	false	false	Message: 4039ms	11.49	185.30	62	4057	863.40	443.30	13	541.00	3996	519.40	464.20	KEYBOARD	4039	.	.	zjl.edf	RIGHT	4059	9622130	Full Trial Period	9618071	43	Trial: 43	9618071	11	¾í³ß	Æ¤´ø	ÑÌ»Ò¸×	f	f
zjl	.	.	.	.	.	.	.	.	.	.	15	.	.	.	false	false	Message: 4104ms	.	.	.	.	.	.	.	.	.	.	.	TRIAL_RESULT 0	4104	.	.	zjl.edf	RIGHT	4059	9622130	Full Trial Period	9618071	43	Trial: 43	9618071	11	¾í³ß	Æ¤´ø	ÑÌ»Ò¸×	f	f
zjl	.	.	.	.	.	.	.	.	.	.	1	.	.	.	false	false	Message: -16ms	.	.	.	.	.	.	.	.	.	.	.	TRIALID 43	-16	.	.	zjl.edf	RIGHT	5074	9628913	Full Trial Period	9623839	44	Trial: 44	9623839	76	ÌÀÔ²	Ö¸ÄÏÕë	ÏÚ±ý	j	j
zjl	.	.	.	.	.	.	.	.	.	.	2	.	.	.	false	false	Message: -1ms	.	.	.	.	.	.	.	.	.	.	.	RECCFG CR 1000 2 0 R	-1	.	.	zjl.edf	RIGHT	5074	9628913	Full Trial Period	9623839	44	Trial: 44	9623839	76	ÌÀÔ²	Ö¸ÄÏÕë	ÏÚ±ý	j	j
zjl	.	.	.	.	.	.	.	.	.	.	3	.	.	.	false	false	Message: -1ms	.	.	.	.	.	.	.	.	.	.	.	ELCLCFG TOWER	-1	.	.	zjl.edf	RIGHT	5074	9628913	Full Trial Period	9623839	44	Trial: 44	9623839	76	ÌÀÔ²	Ö¸ÄÏÕë	ÏÚ±ý	j	j
zjl	.	.	.	.	.	.	.	.	.	.	4	.	.	.	false	false	Message: -1ms	.	.	.	.	.	.	.	.	.	.	.	GAZE_COORDS 0.00 0.00 1023.00 767.00	-1	.	.	zjl.edf	RIGHT	5074	9628913	Full Trial Period	9623839	44	Trial: 44	9623839	76	ÌÀÔ²	Ö¸ÄÏÕë	ÏÚ±ý	j	j
zjl	.	.	.	.	.	.	.	.	.	.	5	.	.	.	false	false	Message: -1ms	.	.	.	.	.	.	.	.	.	.	.	THRESHOLDS R 97 216	-1	.	.	zjl.edf	RIGHT	5074	9628913	Full Trial Period	9623839	44	Trial: 44	9623839	76	ÌÀÔ²	Ö¸ÄÏÕë	ÏÚ±ý	j	j
zjl	.	.	.	.	.	.	.	.	.	.	6	.	.	.	false	false	Message: -1ms	.	.	.	.	.	.	.	.	.	.	.	ELCL_PROC CENTROID (3)	-1	.	.	zjl.edf	RIGHT	5074	9628913	Full Trial Period	9623839	44	Trial: 44	9623839	76	ÌÀÔ²	Ö¸ÄÏÕë	ÏÚ±ý	j	j
zjl	.	.	.	.	.	.	.	.	.	.	7	.	.	.	false	false	Message: -1ms	.	.	.	.	.	.	.	.	.	.	.	ELCL_PCR_PARAM 5 3.0	-1	.	.	zjl.edf	RIGHT	5074	9628913	Full Trial Period	9623839	44	Trial: 44	9623839	76	ÌÀÔ²	Ö¸ÄÏÕë	ÏÚ±ý	j	j
zjl	.	.	.	.	.	.	.	.	.	.	8	.	.	.	false	true	Message: 0ms	.	.	.	.	.	.	.	.	.	.	.	!MODE RECORD CR 1000 2 0 R	0	.	.	zjl.edf	RIGHT	5074	9628913	Full Trial Period	9623839	44	Trial: 44	9623839	76	ÌÀÔ²	Ö¸ÄÏÕë	ÏÚ±ý	j	j
zjl	.	.	.	.	193	199	1	7	139.20	362.60	9	.	.	.	false	false	Message: 43ms	.	.	.	.	.	.	.	.	.	.	.	SYNCTIME	43	139.20	362.60	zjl.edf	RIGHT	5074	9628913	Full Trial Period	9623839	44	Trial: 44	9623839	76	ÌÀÔ²	Ö¸ÄÏÕë	ÏÚ±ý	j	j
zjl	.	.	.	.	.	.	.	.	.	.	10	.	.	.	false	false	Message: 821ms	10.23	116.28	88	860	552.40	451.10	3	311.80	773	256.40	387.70	INVISIBLE_BOUNDARY[1]	821	.	.	zjl.edf	RIGHT	5074	9628913	Full Trial Period	9623839	44	Trial: 44	9623839	76	ÌÀÔ²	Ö¸ÄÏÕë	ÏÚ±ý	j	j
zjl	.	.	.	.	.	.	.	.	.	.	11	.	.	.	false	false	Message: 825ms	10.23	116.28	88	860	552.40	451.10	3	311.80	773	256.40	387.70	SYNCTIME	825	.	.	zjl.edf	RIGHT	5074	9628913	Full Trial Period	9623839	44	Trial: 44	9623839	76	ÌÀÔ²	Ö¸ÄÏÕë	ÏÚ±ý	j	j
zjl	.	.	.	.	.	.	.	.	.	.	12	.	.	.	false	false	Message: 1841ms	9.47	182.04	52	1857	825.10	410.20	7	393.70	1806	545.00	392.70	INVISIBLE_BOUNDARY[2]	1841	.	.	zjl.edf	RIGHT	5074	9628913	Full Trial Period	9623839	44	Trial: 44	9623839	76	ÌÀÔ²	Ö¸ÄÏÕë	ÏÚ±ý	j	j
zjl	.	.	.	.	.	.	.	.	.	.	13	.	.	.	false	false	Message: 1851ms	9.47	182.04	52	1857	825.10	410.20	7	393.70	1806	545.00	392.70	SYNCTIME	1851	.	.	zjl.edf	RIGHT	5074	9628913	Full Trial Period	9623839	44	Trial: 44	9623839	76	ÌÀÔ²	Ö¸ÄÏÕë	ÏÚ±ý	j	j
zjl	55	5073	4	5019	.	.	.	.	.	.	14	.	.	.	false	false	Message: 5056ms	.	.	128	5073	.	.	16	750.70	4946	506.00	451.40	KEYBOARD	5056	.	.	zjl.edf	RIGHT	5074	9628913	Full Trial Period	9623839	44	Trial: 44	9623839	76	ÌÀÔ²	Ö¸ÄÏÕë	ÏÚ±ý	j	j
zjl	.	.	.	.	.	.	.	.	.	.	15	.	.	.	false	false	Message: 5115ms	.	.	.	.	.	.	.	.	.	.	.	TRIAL_RESULT 0	5115	.	.	zjl.edf	RIGHT	5074	9628913	Full Trial Period	9623839	44	Trial: 44	9623839	76	ÌÀÔ²	Ö¸ÄÏÕë	ÏÚ±ý	j	j
zjl	.	.	.	.	.	.	.	.	.	.	1	.	.	.	false	false	Message: -27ms	.	.	.	.	.	.	.	.	.	.	.	TRIALID 44	-27	.	.	zjl.edf	RIGHT	2734	9633250	Full Trial Period	9630516	45	Trial: 45	9630516	131	Ãµ¹å	°ô°ôÌÇ	ÍøÇòÅÄ	j	f
zjl	.	.	.	.	.	.	.	.	.	.	2	.	.	.	false	false	Message: -1ms	.	.	.	.	.	.	.	.	.	.	.	RECCFG CR 1000 2 0 R	-1	.	.	zjl.edf	RIGHT	2734	9633250	Full Trial Period	9630516	45	Trial: 45	9630516	131	Ãµ¹å	°ô°ôÌÇ	ÍøÇòÅÄ	j	f
zjl	.	.	.	.	.	.	.	.	.	.	3	.	.	.	false	false	Message: -1ms	.	.	.	.	.	.	.	.	.	.	.	ELCLCFG TOWER	-1	.	.	zjl.edf	RIGHT	2734	9633250	Full Trial Period	9630516	45	Trial: 45	9630516	131	Ãµ¹å	°ô°ôÌÇ	ÍøÇòÅÄ	j	f
zjl	.	.	.	.	.	.	.	.	.	.	4	.	.	.	false	false	Message: -1ms	.	.	.	.	.	.	.	.	.	.	.	GAZE_COORDS 0.00 0.00 1023.00 767.00	-1	.	.	zjl.edf	RIGHT	2734	9633250	Full Trial Period	9630516	45	Trial: 45	9630516	131	Ãµ¹å	°ô°ôÌÇ	ÍøÇòÅÄ	j	f
zjl	.	.	.	.	.	.	.	.	.	.	5	.	.	.	false	false	Message: -1ms	.	.	.	.	.	.	.	.	.	.	.	THRESHOLDS R 97 216	-1	.	.	zjl.edf	RIGHT	2734	9633250	Full Trial Period	9630516	45	Trial: 45	9630516	131	Ãµ¹å	°ô°ôÌÇ	ÍøÇòÅÄ	j	f
zjl	.	.	.	.	.	.	.	.	.	.	6	.	.	.	false	false	Message: -1ms	.	.	.	.	.	.	.	.	.	.	.	ELCL_PROC CENTROID (3)	-1	.	.	zjl.edf	RIGHT	2734	9633250	Full Trial Period	9630516	45	Trial: 45	9630516	131	Ãµ¹å	°ô°ôÌÇ	ÍøÇòÅÄ	j	f
zjl	.	.	.	.	.	.	.	.	.	.	7	.	.	.	false	false	Message: -1ms	.	.	.	.	.	.	.	.	.	.	.	ELCL_PCR_PARAM 5 3.0	-1	.	.	zjl.edf	RIGHT	2734	9633250	Full Trial Period	9630516	45	Trial: 45	9630516	131	Ãµ¹å	°ô°ôÌÇ	ÍøÇòÅÄ	j	f
zjl	.	.	.	.	.	.	.	.	.	.	8	.	.	.	false	true	Message: 0ms	.	.	.	.	.	.	.	.	.	.	.	!MODE RECORD CR 1000 2 0 R	0	.	.	zjl.edf	RIGHT	2734	9633250	Full Trial Period	9630516	45	Trial: 45	9630516	131	Ãµ¹å	°ô°ôÌÇ	ÍøÇòÅÄ	j	f
zjl	.	.	.	.	419	425	1	7	139.20	370.70	9	.	.	.	false	false	Message: 47ms	.	.	.	.	.	.	.	.	.	.	.	SYNCTIME	47	139.20	370.70	zjl.edf	RIGHT	2734	9633250	Full Trial Period	9630516	45	Trial: 45	9630516	131	Ãµ¹å	°ô°ôÌÇ	ÍøÇòÅÄ	j	f
zjl	.	.	.	.	.	.	.	.	.	.	10	.	.	.	false	false	Message: 581ms	11.81	193.69	61	610	542.40	451.50	2	423.60	550	193.40	405.70	INVISIBLE_BOUNDARY[1]	581	.	.	zjl.edf	RIGHT	2734	9633250	Full Trial Period	9630516	45	Trial: 45	9630516	131	Ãµ¹å	°ô°ôÌÇ	ÍøÇòÅÄ	j	f
zjl	.	.	.	.	.	.	.	.	.	.	11	.	.	.	false	false	Message: 589ms	11.81	193.69	61	610	542.40	451.50	2	423.60	550	193.40	405.70	SYNCTIME	589	.	.	zjl.edf	RIGHT	2734	9633250	Full Trial Period	9630516	45	Trial: 45	9630516	131	Ãµ¹å	°ô°ôÌÇ	ÍøÇòÅÄ	j	f
zjl	.	.	.	.	.	.	.	.	.	.	12	.	.	.	false	false	Message: 1264ms	10.73	155.56	69	1289	863.10	441.60	5	365.10	1221	542.00	426.20	INVISIBLE_BOUNDARY[2]	1264	.	.	zjl.edf	RIGHT	2734	9633250	Full Trial Period	9630516	45	Trial: 45	9630516	131	Ãµ¹å	°ô°ôÌÇ	ÍøÇòÅÄ	j	f
zjl	.	.	.	.	.	.	.	.	.	.	13	.	.	.	false	false	Message: 1273ms	10.73	155.56	69	1289	863.10	441.60	5	365.10	1221	542.00	426.20	SYNCTIME	1273	.	.	zjl.edf	RIGHT	2734	9633250	Full Trial Period	9630516	45	Trial: 45	9630516	131	Ãµ¹å	°ô°ôÌÇ	ÍøÇòÅÄ	j	f
zjl	.	.	.	.	74	2732	8	2659	867.90	450.70	14	.	.	.	false	false	Message: 2715ms	.	.	.	.	.	.	.	.	.	.	.	KEYBOARD	2715	867.90	450.70	zjl.edf	RIGHT	2734	9633250	Full Trial Period	9630516	45	Trial: 45	9630516	131	Ãµ¹å	°ô°ôÌÇ	ÍøÇòÅÄ	j	f
zjl	.	.	.	.	.	.	.	.	.	.	15	.	.	.	false	false	Message: 2777ms	.	.	.	.	.	.	.	.	.	.	.	TRIAL_RESULT 0	2777	.	.	zjl.edf	RIGHT	2734	9633250	Full Trial Period	9630516	45	Trial: 45	9630516	131	Ãµ¹å	°ô°ôÌÇ	ÍøÇòÅÄ	j	f
zjl	.	.	.	.	.	.	.	.	.	.	1	.	.	.	false	false	Message: -18ms	.	.	.	.	.	.	.	.	.	.	.	TRIALID 45	-18	.	.	zjl.edf	RIGHT	6265	9641338	Full Trial Period	9635073	46	Trial: 46	9635073	14	ÁïÁïÇò	ÊÁ×Ó	ÔÂ±ý	j	j
zjl	.	.	.	.	.	.	.	.	.	.	2	.	.	.	false	false	Message: -1ms	.	.	.	.	.	.	.	.	.	.	.	RECCFG CR 1000 2 0 R	-1	.	.	zjl.edf	RIGHT	6265	9641338	Full Trial Period	9635073	46	Trial: 46	9635073	14	ÁïÁïÇò	ÊÁ×Ó	ÔÂ±ý	j	j
zjl	.	.	.	.	.	.	.	.	.	.	3	.	.	.	false	false	Message: -1ms	.	.	.	.	.	.	.	.	.	.	.	ELCLCFG TOWER	-1	.	.	zjl.edf	RIGHT	6265	9641338	Full Trial Period	9635073	46	Trial: 46	9635073	14	ÁïÁïÇò	ÊÁ×Ó	ÔÂ±ý	j	j
zjl	.	.	.	.	.	.	.	.	.	.	4	.	.	.	false	false	Message: -1ms	.	.	.	.	.	.	.	.	.	.	.	GAZE_COORDS 0.00 0.00 1023.00 767.00	-1	.	.	zjl.edf	RIGHT	6265	9641338	Full Trial Period	9635073	46	Trial: 46	9635073	14	ÁïÁïÇò	ÊÁ×Ó	ÔÂ±ý	j	j
zjl	.	.	.	.	.	.	.	.	.	.	5	.	.	.	false	false	Message: -1ms	.	.	.	.	.	.	.	.	.	.	.	THRESHOLDS R 97 216	-1	.	.	zjl.edf	RIGHT	6265	9641338	Full Trial Period	9635073	46	Trial: 46	9635073	14	ÁïÁïÇò	ÊÁ×Ó	ÔÂ±ý	j	j
zjl	.	.	.	.	.	.	.	.	.	.	6	.	.	.	false	false	Message: -1ms	.	.	.	.	.	.	.	.	.	.	.	ELCL_PROC CENTROID (3)	-1	.	.	zjl.edf	RIGHT	6265	9641338	Full Trial Period	9635073	46	Trial: 46	9635073	14	ÁïÁïÇò	ÊÁ×Ó	ÔÂ±ý	j	j
zjl	.	.	.	.	.	.	.	.	.	.	7	.	.	.	false	false	Message: -1ms	.	.	.	.	.	.	.	.	.	.	.	ELCL_PCR_PARAM 5 3.0	-1	.	.	zjl.edf	RIGHT	6265	9641338	Full Trial Period	9635073	46	Trial: 46	9635073	14	ÁïÁïÇò	ÊÁ×Ó	ÔÂ±ý	j	j
zjl	.	.	.	.	.	.	.	.	.	.	8	.	.	.	false	true	Message: 0ms	.	.	.	.	.	.	.	.	.	.	.	!MODE RECORD CR 1000 2 0 R	0	.	.	zjl.edf	RIGHT	6265	9641338	Full Trial Period	9635073	46	Trial: 46	9635073	14	ÁïÁïÇò	ÊÁ×Ó	ÔÂ±ý	j	j
zjl	.	.	.	.	278	284	1	7	166.70	344.80	9	.	.	.	false	false	Message: 40ms	.	.	.	.	.	.	.	.	.	.	.	SYNCTIME	40	166.70	344.80	zjl.edf	RIGHT	6265	9641338	Full Trial Period	9635073	46	Trial: 46	9635073	14	ÁïÁïÇò	ÊÁ×Ó	ÔÂ±ý	j	j
zjl	360	676	1	317	.	.	.	.	.	.	10	.	.	.	false	false	Message: 546ms	16.00	39.89	401	685	639.90	316.40	1	1180.80	285	167.40	346.60	INVISIBLE_BOUNDARY[1]	546	.	.	zjl.edf	RIGHT	6265	9641338	Full Trial Period	9635073	46	Trial: 46	9635073	14	ÁïÁïÇò	ÊÁ×Ó	ÔÂ±ý	j	j
zjl	360	676	1	317	.	.	.	.	.	.	11	.	.	.	false	false	Message: 556ms	16.00	39.89	401	685	639.90	316.40	1	1180.80	285	167.40	346.60	SYNCTIME	556	.	.	zjl.edf	RIGHT	6265	9641338	Full Trial Period	9635073	46	Trial: 46	9635073	14	ÁïÁïÇò	ÊÁ×Ó	ÔÂ±ý	j	j
zjl	.	.	.	.	118	2712	9	2595	765.40	370.50	12	.	.	.	false	false	Message: 2671ms	.	.	.	.	.	.	.	.	.	.	.	INVISIBLE_BOUNDARY[2]	2671	765.40	370.50	zjl.edf	RIGHT	6265	9641338	Full Trial Period	9635073	46	Trial: 46	9635073	14	ÁïÁïÇò	ÊÁ×Ó	ÔÂ±ý	j	j
zjl	.	.	.	.	118	2712	9	2595	765.40	370.50	13	.	.	.	false	false	Message: 2681ms	.	.	.	.	.	.	.	.	.	.	.	SYNCTIME	2681	765.40	370.50	zjl.edf	RIGHT	6265	9641338	Full Trial Period	9635073	46	Trial: 46	9635073	14	ÁïÁïÇò	ÊÁ×Ó	ÔÂ±ý	j	j
zjl	.	.	.	.	482	6263	21	5782	865.30	394.80	14	[1]	2	RECTANGLE_INTERESTAREA	false	false	Message: 6246ms	.	.	.	.	.	.	.	.	.	.	.	KEYBOARD	6246	865.30	394.80	zjl.edf	RIGHT	6265	9641338	Full Trial Period	9635073	46	Trial: 46	9635073	14	ÁïÁïÇò	ÊÁ×Ó	ÔÂ±ý	j	j
zjl	.	.	.	.	.	.	.	.	.	.	15	.	.	.	false	false	Message: 6313ms	.	.	.	.	.	.	.	.	.	.	.	TRIAL_RESULT 0	6313	.	.	zjl.edf	RIGHT	6265	9641338	Full Trial Period	9635073	46	Trial: 46	9635073	14	ÁïÁïÇò	ÊÁ×Ó	ÔÂ±ý	j	j
zjl	.	.	.	.	.	.	.	.	.	.	1	.	.	.	false	false	Message: -21ms	.	.	.	.	.	.	.	.	.	.	.	TRIALID 46	-21	.	.	zjl.edf	RIGHT	2646	9645987	Full Trial Period	9643341	47	Trial: 47	9643341	43	Î¢²¨Â¯	±£ÏÕÏä	ÒûË®»ú	f	f
zjl	.	.	.	.	.	.	.	.	.	.	2	.	.	.	false	false	Message: -1ms	.	.	.	.	.	.	.	.	.	.	.	RECCFG CR 1000 2 0 R	-1	.	.	zjl.edf	RIGHT	2646	9645987	Full Trial Period	9643341	47	Trial: 47	9643341	43	Î¢²¨Â¯	±£ÏÕÏä	ÒûË®»ú	f	f
zjl	.	.	.	.	.	.	.	.	.	.	3	.	.	.	false	false	Message: -1ms	.	.	.	.	.	.	.	.	.	.	.	ELCLCFG TOWER	-1	.	.	zjl.edf	RIGHT	2646	9645987	Full Trial Period	9643341	47	Trial: 47	9643341	43	Î¢²¨Â¯	±£ÏÕÏä	ÒûË®»ú	f	f
zjl	.	.	.	.	.	.	.	.	.	.	4	.	.	.	false	false	Message: -1ms	.	.	.	.	.	.	.	.	.	.	.	GAZE_COORDS 0.00 0.00 1023.00 767.00	-1	.	.	zjl.edf	RIGHT	2646	9645987	Full Trial Period	9643341	47	Trial: 47	9643341	43	Î¢²¨Â¯	±£ÏÕÏä	ÒûË®»ú	f	f
zjl	.	.	.	.	.	.	.	.	.	.	5	.	.	.	false	false	Message: -1ms	.	.	.	.	.	.	.	.	.	.	.	THRESHOLDS R 97 216	-1	.	.	zjl.edf	RIGHT	2646	9645987	Full Trial Period	9643341	47	Trial: 47	9643341	43	Î¢²¨Â¯	±£ÏÕÏä	ÒûË®»ú	f	f
zjl	.	.	.	.	.	.	.	.	.	.	6	.	.	.	false	false	Message: -1ms	.	.	.	.	.	.	.	.	.	.	.	ELCL_PROC CENTROID (3)	-1	.	.	zjl.edf	RIGHT	2646	9645987	Full Trial Period	9643341	47	Trial: 47	9643341	43	Î¢²¨Â¯	±£ÏÕÏä	ÒûË®»ú	f	f
zjl	.	.	.	.	.	.	.	.	.	.	7	.	.	.	false	false	Message: -1ms	.	.	.	.	.	.	.	.	.	.	.	ELCL_PCR_PARAM 5 3.0	-1	.	.	zjl.edf	RIGHT	2646	9645987	Full Trial Period	9643341	47	Trial: 47	9643341	43	Î¢²¨Â¯	±£ÏÕÏä	ÒûË®»ú	f	f
zjl	.	.	.	.	.	.	.	.	.	.	8	.	.	.	false	true	Message: 0ms	.	.	.	.	.	.	.	.	.	.	.	!MODE RECORD CR 1000 2 0 R	0	.	.	zjl.edf	RIGHT	2646	9645987	Full Trial Period	9643341	47	Trial: 47	9643341	43	Î¢²¨Â¯	±£ÏÕÏä	ÒûË®»ú	f	f
zjl	.	.	.	.	233	239	1	7	147.00	344.60	9	.	.	.	false	false	Message: 45ms	.	.	.	.	.	.	.	.	.	.	.	SYNCTIME	45	147.00	344.60	zjl.edf	RIGHT	2646	9645987	Full Trial Period	9643341	47	Trial: 47	9643341	43	Î¢²¨Â¯	±£ÏÕÏä	ÒûË®»ú	f	f
zjl	.	.	.	.	189	872	4	684	596.00	380.10	10	.	.	.	false	false	Message: 709ms	.	.	.	.	.	.	.	.	.	.	.	INVISIBLE_BOUNDARY[1]	709	596.00	380.10	zjl.edf	RIGHT	2646	9645987	Full Trial Period	9643341	47	Trial: 47	9643341	43	Î¢²¨Â¯	±£ÏÕÏä	ÒûË®»ú	f	f
zjl	.	.	.	.	189	872	4	684	596.00	380.10	11	.	.	.	false	false	Message: 711ms	.	.	.	.	.	.	.	.	.	.	.	SYNCTIME	711	596.00	380.10	zjl.edf	RIGHT	2646	9645987	Full Trial Period	9643341	47	Trial: 47	9643341	43	Î¢²¨Â¯	±£ÏÕÏä	ÒûË®»ú	f	f
zjl	.	.	.	.	.	.	.	.	.	.	12	.	.	.	false	false	Message: 1808ms	3.92	23.90	164	1959	843.90	408.50	8	182.60	1796	726.80	400.50	INVISIBLE_BOUNDARY[2]	1808	.	.	zjl.edf	RIGHT	2646	9645987	Full Trial Period	9643341	47	Trial: 47	9643341	43	Î¢²¨Â¯	±£ÏÕÏä	ÒûË®»ú	f	f
zjl	.	.	.	.	.	.	.	.	.	.	13	.	.	.	false	false	Message: 1812ms	3.92	23.90	164	1959	843.90	408.50	8	182.60	1796	726.80	400.50	SYNCTIME	1812	.	.	zjl.edf	RIGHT	2646	9645987	Full Trial Period	9643341	47	Trial: 47	9643341	43	Î¢²¨Â¯	±£ÏÕÏä	ÒûË®»ú	f	f
zjl	.	.	.	.	.	.	.	.	.	.	14	.	.	.	false	false	Message: 2628ms	4.86	34.22	142	2644	547.60	446.70	11	266.20	2503	690.00	430.40	KEYBOARD	2628	.	.	zjl.edf	RIGHT	2646	9645987	Full Trial Period	9643341	47	Trial: 47	9643341	43	Î¢²¨Â¯	±£ÏÕÏä	ÒûË®»ú	f	f
zjl	.	.	.	.	.	.	.	.	.	.	15	.	.	.	false	false	Message: 2733ms	.	.	.	.	.	.	.	.	.	.	.	TRIAL_RESULT 0	2733	.	.	zjl.edf	RIGHT	2646	9645987	Full Trial Period	9643341	47	Trial: 47	9643341	43	Î¢²¨Â¯	±£ÏÕÏä	ÒûË®»ú	f	f
zjl	.	.	.	.	.	.	.	.	.	.	1	.	.	.	false	false	Message: -17ms	.	.	.	.	.	.	.	.	.	.	.	TRIALID 47	-17	.	.	zjl.edf	RIGHT	3711	9650931	Full Trial Period	9647220	48	Trial: 48	9647220	21	ÒÂ¼Ü	ÇúÆæ±ý	Í¼ÕÂ	j	j
zjl	.	.	.	.	.	.	.	.	.	.	2	.	.	.	false	false	Message: -1ms	.	.	.	.	.	.	.	.	.	.	.	RECCFG CR 1000 2 0 R	-1	.	.	zjl.edf	RIGHT	3711	9650931	Full Trial Period	9647220	48	Trial: 48	9647220	21	ÒÂ¼Ü	ÇúÆæ±ý	Í¼ÕÂ	j	j
zjl	.	.	.	.	.	.	.	.	.	.	3	.	.	.	false	false	Message: -1ms	.	.	.	.	.	.	.	.	.	.	.	ELCLCFG TOWER	-1	.	.	zjl.edf	RIGHT	3711	9650931	Full Trial Period	9647220	48	Trial: 48	9647220	21	ÒÂ¼Ü	ÇúÆæ±ý	Í¼ÕÂ	j	j
zjl	.	.	.	.	.	.	.	.	.	.	4	.	.	.	false	false	Message: -1ms	.	.	.	.	.	.	.	.	.	.	.	GAZE_COORDS 0.00 0.00 1023.00 767.00	-1	.	.	zjl.edf	RIGHT	3711	9650931	Full Trial Period	9647220	48	Trial: 48	9647220	21	ÒÂ¼Ü	ÇúÆæ±ý	Í¼ÕÂ	j	j
zjl	.	.	.	.	.	.	.	.	.	.	5	.	.	.	false	false	Message: -1ms	.	.	.	.	.	.	.	.	.	.	.	THRESHOLDS R 97 216	-1	.	.	zjl.edf	RIGHT	3711	9650931	Full Trial Period	9647220	48	Trial: 48	9647220	21	ÒÂ¼Ü	ÇúÆæ±ý	Í¼ÕÂ	j	j
zjl	.	.	.	.	.	.	.	.	.	.	6	.	.	.	false	false	Message: -1ms	.	.	.	.	.	.	.	.	.	.	.	ELCL_PROC CENTROID (3)	-1	.	.	zjl.edf	RIGHT	3711	9650931	Full Trial Period	9647220	48	Trial: 48	9647220	21	ÒÂ¼Ü	ÇúÆæ±ý	Í¼ÕÂ	j	j
zjl	.	.	.	.	.	.	.	.	.	.	7	.	.	.	false	false	Message: -1ms	.	.	.	.	.	.	.	.	.	.	.	ELCL_PCR_PARAM 5 3.0	-1	.	.	zjl.edf	RIGHT	3711	9650931	Full Trial Period	9647220	48	Trial: 48	9647220	21	ÒÂ¼Ü	ÇúÆæ±ý	Í¼ÕÂ	j	j
zjl	.	.	.	.	.	.	.	.	.	.	8	.	.	.	false	true	Message: 0ms	.	.	.	.	.	.	.	.	.	.	.	!MODE RECORD CR 1000 2 0 R	0	.	.	zjl.edf	RIGHT	3711	9650931	Full Trial Period	9647220	48	Trial: 48	9647220	21	ÒÂ¼Ü	ÇúÆæ±ý	Í¼ÕÂ	j	j
zjl	.	.	.	.	103	109	1	7	195.50	344.00	9	.	.	.	false	false	Message: 41ms	.	.	.	.	.	.	.	.	.	.	.	SYNCTIME	41	195.50	344.00	zjl.edf	RIGHT	3711	9650931	Full Trial Period	9647220	48	Trial: 48	9647220	21	ÒÂ¼Ü	ÇúÆæ±ý	Í¼ÕÂ	j	j
zjl	.	.	.	.	.	.	.	.	.	.	10	.	.	.	false	false	Message: 595ms	15.11	206.96	73	607	611.30	396.10	2	459.40	535	161.30	382.00	INVISIBLE_BOUNDARY[1]	595	.	.	zjl.edf	RIGHT	3711	9650931	Full Trial Period	9647220	48	Trial: 48	9647220	21	ÒÂ¼Ü	ÇúÆæ±ý	Í¼ÕÂ	j	j
zjl	.	.	.	.	.	.	.	.	.	.	11	.	.	.	false	false	Message: 599ms	15.11	206.96	73	607	611.30	396.10	2	459.40	535	161.30	382.00	SYNCTIME	599	.	.	zjl.edf	RIGHT	3711	9650931	Full Trial Period	9647220	48	Trial: 48	9647220	21	ÒÂ¼Ü	ÇúÆæ±ý	Í¼ÕÂ	j	j
zjl	.	.	.	.	.	.	.	.	.	.	12	.	.	.	false	false	Message: 2894ms	10.27	186.71	55	2906	792.90	410.40	8	368.30	2852	489.70	398.40	INVISIBLE_BOUNDARY[2]	2894	.	.	zjl.edf	RIGHT	3711	9650931	Full Trial Period	9647220	48	Trial: 48	9647220	21	ÒÂ¼Ü	ÇúÆæ±ý	Í¼ÕÂ	j	j
zjl	.	.	.	.	.	.	.	.	.	.	13	.	.	.	false	false	Message: 2899ms	10.27	186.71	55	2906	792.90	410.40	8	368.30	2852	489.70	398.40	SYNCTIME	2899	.	.	zjl.edf	RIGHT	3711	9650931	Full Trial Period	9647220	48	Trial: 48	9647220	21	ÒÂ¼Ü	ÇúÆæ±ý	Í¼ÕÂ	j	j
zjl	.	.	.	.	468	3709	10	3242	828.80	425.20	14	.	.	.	false	false	Message: 3692ms	.	.	.	.	.	.	.	.	.	.	.	KEYBOARD	3692	828.80	425.20	zjl.edf	RIGHT	3711	9650931	Full Trial Period	9647220	48	Trial: 48	9647220	21	ÒÂ¼Ü	ÇúÆæ±ý	Í¼ÕÂ	j	j
zjl	.	.	.	.	.	.	.	.	.	.	15	.	.	.	false	false	Message: 3758ms	.	.	.	.	.	.	.	.	.	.	.	TRIAL_RESULT 0	3758	.	.	zjl.edf	RIGHT	3711	9650931	Full Trial Period	9647220	48	Trial: 48	9647220	21	ÒÂ¼Ü	ÇúÆæ±ý	Í¼ÕÂ	j	j
zjl	.	.	.	.	.	.	.	.	.	.	1	.	.	.	false	false	Message: -15ms	.	.	.	.	.	.	.	.	.	.	.	TRIALID 48	-15	.	.	zjl.edf	RIGHT	3925	9656242	Full Trial Period	9652317	49	Trial: 49	9652317	37	ÍøÇòÅÄ	¼ªËû	ºùÂ«	f	f
zjl	.	.	.	.	.	.	.	.	.	.	2	.	.	.	false	false	Message: -1ms	.	.	.	.	.	.	.	.	.	.	.	RECCFG CR 1000 2 0 R	-1	.	.	zjl.edf	RIGHT	3925	9656242	Full Trial Period	9652317	49	Trial: 49	9652317	37	ÍøÇòÅÄ	¼ªËû	ºùÂ«	f	f
zjl	.	.	.	.	.	.	.	.	.	.	3	.	.	.	false	false	Message: -1ms	.	.	.	.	.	.	.	.	.	.	.	ELCLCFG TOWER	-1	.	.	zjl.edf	RIGHT	3925	9656242	Full Trial Period	9652317	49	Trial: 49	9652317	37	ÍøÇòÅÄ	¼ªËû	ºùÂ«	f	f
zjl	.	.	.	.	.	.	.	.	.	.	4	.	.	.	false	false	Message: -1ms	.	.	.	.	.	.	.	.	.	.	.	GAZE_COORDS 0.00 0.00 1023.00 767.00	-1	.	.	zjl.edf	RIGHT	3925	9656242	Full Trial Period	9652317	49	Trial: 49	9652317	37	ÍøÇòÅÄ	¼ªËû	ºùÂ«	f	f
zjl	.	.	.	.	.	.	.	.	.	.	5	.	.	.	false	false	Message: -1ms	.	.	.	.	.	.	.	.	.	.	.	THRESHOLDS R 97 216	-1	.	.	zjl.edf	RIGHT	3925	9656242	Full Trial Period	9652317	49	Trial: 49	9652317	37	ÍøÇòÅÄ	¼ªËû	ºùÂ«	f	f
zjl	.	.	.	.	.	.	.	.	.	.	6	.	.	.	false	false	Message: -1ms	.	.	.	.	.	.	.	.	.	.	.	ELCL_PROC CENTROID (3)	-1	.	.	zjl.edf	RIGHT	3925	9656242	Full Trial Period	9652317	49	Trial: 49	9652317	37	ÍøÇòÅÄ	¼ªËû	ºùÂ«	f	f
zjl	.	.	.	.	.	.	.	.	.	.	7	.	.	.	false	false	Message: -1ms	.	.	.	.	.	.	.	.	.	.	.	ELCL_PCR_PARAM 5 3.0	-1	.	.	zjl.edf	RIGHT	3925	9656242	Full Trial Period	9652317	49	Trial: 49	9652317	37	ÍøÇòÅÄ	¼ªËû	ºùÂ«	f	f
zjl	.	.	.	.	.	.	.	.	.	.	8	.	.	.	false	true	Message: 0ms	.	.	.	.	.	.	.	.	.	.	.	!MODE RECORD CR 1000 2 0 R	0	.	.	zjl.edf	RIGHT	3925	9656242	Full Trial Period	9652317	49	Trial: 49	9652317	37	ÍøÇòÅÄ	¼ªËû	ºùÂ«	f	f
zjl	.	.	.	.	226	232	1	7	156.00	382.90	9	.	.	.	false	false	Message: 43ms	.	.	.	.	.	.	.	.	.	.	.	SYNCTIME	43	156.00	382.90	zjl.edf	RIGHT	3925	9656242	Full Trial Period	9652317	49	Trial: 49	9652317	37	ÍøÇòÅÄ	¼ªËû	ºùÂ«	f	f
zjl	.	.	.	.	630	1234	5	605	507.50	391.60	10	[1]	1	RECTANGLE_INTERESTAREA	false	false	Message: 610ms	.	.	.	.	.	.	.	.	.	.	.	INVISIBLE_BOUNDARY[1]	610	507.50	391.60	zjl.edf	RIGHT	3925	9656242	Full Trial Period	9652317	49	Trial: 49	9652317	37	ÍøÇòÅÄ	¼ªËû	ºùÂ«	f	f
zjl	.	.	.	.	630	1234	5	605	507.50	391.60	11	[1]	1	RECTANGLE_INTERESTAREA	false	false	Message: 618ms	.	.	.	.	.	.	.	.	.	.	.	SYNCTIME	618	507.50	391.60	zjl.edf	RIGHT	3925	9656242	Full Trial Period	9652317	49	Trial: 49	9652317	37	ÍøÇòÅÄ	¼ªËû	ºùÂ«	f	f
zjl	.	.	.	.	.	.	.	.	.	.	12	.	.	.	false	false	Message: 1654ms	2.71	108.56	25	1664	805.70	405.00	8	164.60	1640	725.50	393.80	INVISIBLE_BOUNDARY[2]	1654	.	.	zjl.edf	RIGHT	3925	9656242	Full Trial Period	9652317	49	Trial: 49	9652317	37	ÍøÇòÅÄ	¼ªËû	ºùÂ«	f	f
zjl	.	.	.	.	.	.	.	.	.	.	13	.	.	.	false	false	Message: 1660ms	2.71	108.56	25	1664	805.70	405.00	8	164.60	1640	725.50	393.80	SYNCTIME	1660	.	.	zjl.edf	RIGHT	3925	9656242	Full Trial Period	9652317	49	Trial: 49	9652317	37	ÍøÇòÅÄ	¼ªËû	ºùÂ«	f	f
zjl	202	3924	3	3723	.	.	.	.	.	.	14	.	.	.	false	false	Message: 3907ms	5.57	18.07	308	3924	1000.10	341.50	12	1061.80	3617	848.70	420.10	KEYBOARD	3907	.	.	zjl.edf	RIGHT	3925	9656242	Full Trial Period	9652317	49	Trial: 49	9652317	37	ÍøÇòÅÄ	¼ªËû	ºùÂ«	f	f
zjl	.	.	.	.	.	.	.	.	.	.	15	.	.	.	false	false	Message: 3970ms	.	.	.	.	.	.	.	.	.	.	.	TRIAL_RESULT 0	3970	.	.	zjl.edf	RIGHT	3925	9656242	Full Trial Period	9652317	49	Trial: 49	9652317	37	ÍøÇòÅÄ	¼ªËû	ºùÂ«	f	f
zjl	.	.	.	.	.	.	.	.	.	.	1	.	.	.	false	false	Message: -24ms	.	.	.	.	.	.	.	.	.	.	.	TRIALID 49	-24	.	.	zjl.edf	RIGHT	5780	9664805	Full Trial Period	9659025	50	Trial: 50	9659025	127	×©¿é	ôÕ×Ó	´½¸à	f	f
zjl	.	.	.	.	.	.	.	.	.	.	2	.	.	.	false	false	Message: -1ms	.	.	.	.	.	.	.	.	.	.	.	RECCFG CR 1000 2 0 R	-1	.	.	zjl.edf	RIGHT	5780	9664805	Full Trial Period	9659025	50	Trial: 50	9659025	127	×©¿é	ôÕ×Ó	´½¸à	f	f
zjl	.	.	.	.	.	.	.	.	.	.	3	.	.	.	false	false	Message: -1ms	.	.	.	.	.	.	.	.	.	.	.	ELCLCFG TOWER	-1	.	.	zjl.edf	RIGHT	5780	9664805	Full Trial Period	9659025	50	Trial: 50	9659025	127	×©¿é	ôÕ×Ó	´½¸à	f	f
zjl	.	.	.	.	.	.	.	.	.	.	4	.	.	.	false	false	Message: -1ms	.	.	.	.	.	.	.	.	.	.	.	GAZE_COORDS 0.00 0.00 1023.00 767.00	-1	.	.	zjl.edf	RIGHT	5780	9664805	Full Trial Period	9659025	50	Trial: 50	9659025	127	×©¿é	ôÕ×Ó	´½¸à	f	f
zjl	.	.	.	.	.	.	.	.	.	.	5	.	.	.	false	false	Message: -1ms	.	.	.	.	.	.	.	.	.	.	.	THRESHOLDS R 97 216	-1	.	.	zjl.edf	RIGHT	5780	9664805	Full Trial Period	9659025	50	Trial: 50	9659025	127	×©¿é	ôÕ×Ó	´½¸à	f	f
zjl	.	.	.	.	.	.	.	.	.	.	6	.	.	.	false	false	Message: -1ms	.	.	.	.	.	.	.	.	.	.	.	ELCL_PROC CENTROID (3)	-1	.	.	zjl.edf	RIGHT	5780	9664805	Full Trial Period	9659025	50	Trial: 50	9659025	127	×©¿é	ôÕ×Ó	´½¸à	f	f
zjl	.	.	.	.	.	.	.	.	.	.	7	.	.	.	false	false	Message: -1ms	.	.	.	.	.	.	.	.	.	.	.	ELCL_PCR_PARAM 5 3.0	-1	.	.	zjl.edf	RIGHT	5780	9664805	Full Trial Period	9659025	50	Trial: 50	9659025	127	×©¿é	ôÕ×Ó	´½¸à	f	f
zjl	.	.	.	.	.	.	.	.	.	.	8	.	.	.	false	true	Message: 0ms	.	.	.	.	.	.	.	.	.	.	.	!MODE RECORD CR 1000 2 0 R	0	.	.	zjl.edf	RIGHT	5780	9664805	Full Trial Period	9659025	50	Trial: 50	9659025	127	×©¿é	ôÕ×Ó	´½¸à	f	f
zjl	.	.	.	.	462	468	1	7	151.20	403.10	9	.	.	.	false	false	Message: 42ms	.	.	.	.	.	.	.	.	.	.	.	SYNCTIME	42	151.20	403.10	zjl.edf	RIGHT	5780	9664805	Full Trial Period	9659025	50	Trial: 50	9659025	127	×©¿é	ôÕ×Ó	´½¸à	f	f
zjl	.	.	.	.	.	.	.	.	.	.	10	.	.	.	false	false	Message: 654ms	15.23	220.73	69	687	627.20	344.90	2	494.90	619	176.60	373.90	INVISIBLE_BOUNDARY[1]	654	.	.	zjl.edf	RIGHT	5780	9664805	Full Trial Period	9659025	50	Trial: 50	9659025	127	×©¿é	ôÕ×Ó	´½¸à	f	f
zjl	.	.	.	.	.	.	.	.	.	.	11	.	.	.	false	false	Message: 659ms	15.23	220.73	69	687	627.20	344.90	2	494.90	619	176.60	373.90	SYNCTIME	659	.	.	zjl.edf	RIGHT	5780	9664805	Full Trial Period	9659025	50	Trial: 50	9659025	127	×©¿é	ôÕ×Ó	´½¸à	f	f
zjl	.	.	.	.	.	.	.	.	.	.	12	.	.	.	false	false	Message: 2393ms	2.56	134.91	19	2393	792.00	396.80	10	311.50	2375	843.00	340.90	INVISIBLE_BOUNDARY[2]	2393	.	.	zjl.edf	RIGHT	5780	9664805	Full Trial Period	9659025	50	Trial: 50	9659025	127	×©¿é	ôÕ×Ó	´½¸à	f	f
zjl	.	.	.	.	148	2541	11	2394	790.30	400.90	13	.	.	.	false	false	Message: 2400ms	.	.	.	.	.	.	.	.	.	.	.	SYNCTIME	2400	790.30	400.90	zjl.edf	RIGHT	5780	9664805	Full Trial Period	9659025	50	Trial: 50	9659025	127	×©¿é	ôÕ×Ó	´½¸à	f	f
zjl	.	.	.	.	.	.	.	.	.	.	14	.	.	.	false	false	Message: 5761ms	4.71	120.83	39	5778	134.40	543.70	23	156.20	5740	127.80	401.30	KEYBOARD	5761	.	.	zjl.edf	RIGHT	5780	9664805	Full Trial Period	9659025	50	Trial: 50	9659025	127	×©¿é	ôÕ×Ó	´½¸à	f	f
zjl	.	.	.	.	.	.	.	.	.	.	15	.	.	.	false	false	Message: 5824ms	.	.	.	.	.	.	.	.	.	.	.	TRIAL_RESULT 0	5824	.	.	zjl.edf	RIGHT	5780	9664805	Full Trial Period	9659025	50	Trial: 50	9659025	127	×©¿é	ôÕ×Ó	´½¸à	f	f
zjl	.	.	.	.	.	.	.	.	.	.	1	.	.	.	false	false	Message: -517ms	.	.	.	.	.	.	.	.	.	.	.	TRIALID 50	-517	.	.	zjl.edf	RIGHT	4707	9671565	Full Trial Period	9666858	51	Trial: 51	9666858	75	¾íÖ½	ÓñÃ×	Êó±ê	f	f
zjl	.	.	.	.	.	.	.	.	.	.	2	.	.	.	false	false	Message: -1ms	.	.	.	.	.	.	.	.	.	.	.	RECCFG CR 1000 2 0 R	-1	.	.	zjl.edf	RIGHT	4707	9671565	Full Trial Period	9666858	51	Trial: 51	9666858	75	¾íÖ½	ÓñÃ×	Êó±ê	f	f
zjl	.	.	.	.	.	.	.	.	.	.	3	.	.	.	false	false	Message: -1ms	.	.	.	.	.	.	.	.	.	.	.	ELCLCFG TOWER	-1	.	.	zjl.edf	RIGHT	4707	9671565	Full Trial Period	9666858	51	Trial: 51	9666858	75	¾íÖ½	ÓñÃ×	Êó±ê	f	f
zjl	.	.	.	.	.	.	.	.	.	.	4	.	.	.	false	false	Message: -1ms	.	.	.	.	.	.	.	.	.	.	.	GAZE_COORDS 0.00 0.00 1023.00 767.00	-1	.	.	zjl.edf	RIGHT	4707	9671565	Full Trial Period	9666858	51	Trial: 51	9666858	75	¾íÖ½	ÓñÃ×	Êó±ê	f	f
zjl	.	.	.	.	.	.	.	.	.	.	5	.	.	.	false	false	Message: -1ms	.	.	.	.	.	.	.	.	.	.	.	THRESHOLDS R 97 216	-1	.	.	zjl.edf	RIGHT	4707	9671565	Full Trial Period	9666858	51	Trial: 51	9666858	75	¾íÖ½	ÓñÃ×	Êó±ê	f	f
zjl	.	.	.	.	.	.	.	.	.	.	6	.	.	.	false	false	Message: -1ms	.	.	.	.	.	.	.	.	.	.	.	ELCL_PROC CENTROID (3)	-1	.	.	zjl.edf	RIGHT	4707	9671565	Full Trial Period	9666858	51	Trial: 51	9666858	75	¾íÖ½	ÓñÃ×	Êó±ê	f	f
zjl	.	.	.	.	.	.	.	.	.	.	7	.	.	.	false	false	Message: -1ms	.	.	.	.	.	.	.	.	.	.	.	ELCL_PCR_PARAM 5 3.0	-1	.	.	zjl.edf	RIGHT	4707	9671565	Full Trial Period	9666858	51	Trial: 51	9666858	75	¾íÖ½	ÓñÃ×	Êó±ê	f	f
zjl	.	.	.	.	.	.	.	.	.	.	8	.	.	.	false	true	Message: 0ms	.	.	.	.	.	.	.	.	.	.	.	!MODE RECORD CR 1000 2 0 R	0	.	.	zjl.edf	RIGHT	4707	9671565	Full Trial Period	9666858	51	Trial: 51	9666858	75	¾íÖ½	ÓñÃ×	Êó±ê	f	f
zjl	.	.	.	.	133	139	1	7	385.40	414.10	9	.	.	.	false	false	Message: 41ms	.	.	.	.	.	.	.	.	.	.	.	SYNCTIME	41	385.40	414.10	zjl.edf	RIGHT	4707	9671565	Full Trial Period	9666858	51	Trial: 51	9666858	75	¾íÖ½	ÓñÃ×	Êó±ê	f	f
zjl	.	.	.	.	.	.	.	.	.	.	10	.	.	.	false	false	Message: 574ms	9.92	115.37	86	624	447.90	446.80	3	465.00	539	150.80	428.90	INVISIBLE_BOUNDARY[1]	574	.	.	zjl.edf	RIGHT	4707	9671565	Full Trial Period	9666858	51	Trial: 51	9666858	75	¾íÖ½	ÓñÃ×	Êó±ê	f	f
zjl	.	.	.	.	.	.	.	.	.	.	11	.	.	.	false	false	Message: 582ms	9.92	115.37	86	624	447.90	446.80	3	465.00	539	150.80	428.90	SYNCTIME	582	.	.	zjl.edf	RIGHT	4707	9671565	Full Trial Period	9666858	51	Trial: 51	9666858	75	¾íÖ½	ÓñÃ×	Êó±ê	f	f
zjl	.	.	.	.	.	.	.	.	.	.	12	.	.	.	false	false	Message: 1506ms	14.11	217.07	65	1536	909.20	436.60	7	494.90	1472	483.70	458.90	INVISIBLE_BOUNDARY[2]	1506	.	.	zjl.edf	RIGHT	4707	9671565	Full Trial Period	9666858	51	Trial: 51	9666858	75	¾íÖ½	ÓñÃ×	Êó±ê	f	f
zjl	.	.	.	.	.	.	.	.	.	.	13	.	.	.	false	false	Message: 1516ms	14.11	217.07	65	1536	909.20	436.60	7	494.90	1472	483.70	458.90	SYNCTIME	1516	.	.	zjl.edf	RIGHT	4707	9671565	Full Trial Period	9666858	51	Trial: 51	9666858	75	¾íÖ½	ÓñÃ×	Êó±ê	f	f
zjl	614	4706	2	4093	.	.	.	.	.	.	14	.	.	.	false	false	Message: 4688ms	16.92	25.02	676	4706	1146.10	887.90	14	847.50	4031	821.50	429.60	KEYBOARD	4688	.	.	zjl.edf	RIGHT	4707	9671565	Full Trial Period	9666858	51	Trial: 51	9666858	75	¾íÖ½	ÓñÃ×	Êó±ê	f	f
zjl	.	.	.	.	.	.	.	.	.	.	15	.	.	.	false	false	Message: 4754ms	.	.	.	.	.	.	.	.	.	.	.	TRIAL_RESULT 0	4754	.	.	zjl.edf	RIGHT	4707	9671565	Full Trial Period	9666858	51	Trial: 51	9666858	75	¾íÖ½	ÓñÃ×	Êó±ê	f	f
zjl	.	.	.	.	.	.	.	.	.	.	1	.	.	.	false	false	Message: -16ms	.	.	.	.	.	.	.	.	.	.	.	TRIALID 51	-16	.	.	zjl.edf	RIGHT	3411	9676725	Full Trial Period	9673314	52	Trial: 52	9673314	27	¸ÊÕá	ÂÖÌ¥	ÊÖïí	j	j
zjl	.	.	.	.	.	.	.	.	.	.	2	.	.	.	false	false	Message: -1ms	.	.	.	.	.	.	.	.	.	.	.	RECCFG CR 1000 2 0 R	-1	.	.	zjl.edf	RIGHT	3411	9676725	Full Trial Period	9673314	52	Trial: 52	9673314	27	¸ÊÕá	ÂÖÌ¥	ÊÖïí	j	j
zjl	.	.	.	.	.	.	.	.	.	.	3	.	.	.	false	false	Message: -1ms	.	.	.	.	.	.	.	.	.	.	.	ELCLCFG TOWER	-1	.	.	zjl.edf	RIGHT	3411	9676725	Full Trial Period	9673314	52	Trial: 52	9673314	27	¸ÊÕá	ÂÖÌ¥	ÊÖïí	j	j
zjl	.	.	.	.	.	.	.	.	.	.	4	.	.	.	false	false	Message: -1ms	.	.	.	.	.	.	.	.	.	.	.	GAZE_COORDS 0.00 0.00 1023.00 767.00	-1	.	.	zjl.edf	RIGHT	3411	9676725	Full Trial Period	9673314	52	Trial: 52	9673314	27	¸ÊÕá	ÂÖÌ¥	ÊÖïí	j	j
zjl	.	.	.	.	.	.	.	.	.	.	5	.	.	.	false	false	Message: -1ms	.	.	.	.	.	.	.	.	.	.	.	THRESHOLDS R 97 216	-1	.	.	zjl.edf	RIGHT	3411	9676725	Full Trial Period	9673314	52	Trial: 52	9673314	27	¸ÊÕá	ÂÖÌ¥	ÊÖïí	j	j
zjl	.	.	.	.	.	.	.	.	.	.	6	.	.	.	false	false	Message: -1ms	.	.	.	.	.	.	.	.	.	.	.	ELCL_PROC CENTROID (3)	-1	.	.	zjl.edf	RIGHT	3411	9676725	Full Trial Period	9673314	52	Trial: 52	9673314	27	¸ÊÕá	ÂÖÌ¥	ÊÖïí	j	j
zjl	.	.	.	.	.	.	.	.	.	.	7	.	.	.	false	false	Message: -1ms	.	.	.	.	.	.	.	.	.	.	.	ELCL_PCR_PARAM 5 3.0	-1	.	.	zjl.edf	RIGHT	3411	9676725	Full Trial Period	9673314	52	Trial: 52	9673314	27	¸ÊÕá	ÂÖÌ¥	ÊÖïí	j	j
zjl	.	.	.	.	.	.	.	.	.	.	8	.	.	.	false	true	Message: 0ms	.	.	.	.	.	.	.	.	.	.	.	!MODE RECORD CR 1000 2 0 R	0	.	.	zjl.edf	RIGHT	3411	9676725	Full Trial Period	9673314	52	Trial: 52	9673314	27	¸ÊÕá	ÂÖÌ¥	ÊÖïí	j	j
zjl	.	.	.	.	235	241	1	7	148.60	389.70	9	.	.	.	false	false	Message: 43ms	.	.	.	.	.	.	.	.	.	.	.	SYNCTIME	43	148.60	389.70	zjl.edf	RIGHT	3411	9676725	Full Trial Period	9673314	52	Trial: 52	9673314	27	¸ÊÕá	ÂÖÌ¥	ÊÖïí	j	j
zjl	.	.	.	.	.	.	.	.	.	.	10	.	.	.	false	false	Message: 1863ms	6.45	105.74	61	1900	476.90	418.80	6	442.50	1840	286.70	424.10	INVISIBLE_BOUNDARY[1]	1863	.	.	zjl.edf	RIGHT	3411	9676725	Full Trial Period	9673314	52	Trial: 52	9673314	27	¸ÊÕá	ÂÖÌ¥	ÊÖïí	j	j
zjl	.	.	.	.	.	.	.	.	.	.	11	.	.	.	false	false	Message: 1868ms	6.45	105.74	61	1900	476.90	418.80	6	442.50	1840	286.70	424.10	SYNCTIME	1868	.	.	zjl.edf	RIGHT	3411	9676725	Full Trial Period	9673314	52	Trial: 52	9673314	27	¸ÊÕá	ÂÖÌ¥	ÊÖïí	j	j
zjl	.	.	.	.	.	.	.	.	.	.	12	.	.	.	false	false	Message: 2646ms	11.97	108.78	110	2686	862.20	441.10	8	445.70	2577	505.00	421.30	INVISIBLE_BOUNDARY[2]	2646	.	.	zjl.edf	RIGHT	3411	9676725	Full Trial Period	9673314	52	Trial: 52	9673314	27	¸ÊÕá	ÂÖÌ¥	ÊÖïí	j	j
zjl	.	.	.	.	.	.	.	.	.	.	13	.	.	.	false	false	Message: 2651ms	11.97	108.78	110	2686	862.20	441.10	8	445.70	2577	505.00	421.30	SYNCTIME	2651	.	.	zjl.edf	RIGHT	3411	9676725	Full Trial Period	9673314	52	Trial: 52	9673314	27	¸ÊÕá	ÂÖÌ¥	ÊÖïí	j	j
zjl	.	.	.	.	312	3409	11	3098	879.70	400.90	14	[1]	2	RECTANGLE_INTERESTAREA	false	false	Message: 3393ms	.	.	.	.	.	.	.	.	.	.	.	KEYBOARD	3393	879.70	400.90	zjl.edf	RIGHT	3411	9676725	Full Trial Period	9673314	52	Trial: 52	9673314	27	¸ÊÕá	ÂÖÌ¥	ÊÖïí	j	j
zjl	.	.	.	.	.	.	.	.	.	.	15	.	.	.	false	false	Message: 3458ms	.	.	.	.	.	.	.	.	.	.	.	TRIAL_RESULT 0	3458	.	.	zjl.edf	RIGHT	3411	9676725	Full Trial Period	9673314	52	Trial: 52	9673314	27	¸ÊÕá	ÂÖÌ¥	ÊÖïí	j	j
zjl	.	.	.	.	.	.	.	.	.	.	1	.	.	.	false	false	Message: -19ms	.	.	.	.	.	.	.	.	.	.	.	TRIALID 52	-19	.	.	zjl.edf	RIGHT	4313	9684646	Full Trial Period	9680333	53	Trial: 53	9680333	8	ÌÝ×Ó	Ìú¹ì	ÇÉ¿ËÁ¦	f	f
zjl	.	.	.	.	.	.	.	.	.	.	2	.	.	.	false	false	Message: -1ms	.	.	.	.	.	.	.	.	.	.	.	RECCFG CR 1000 2 0 R	-1	.	.	zjl.edf	RIGHT	4313	9684646	Full Trial Period	9680333	53	Trial: 53	9680333	8	ÌÝ×Ó	Ìú¹ì	ÇÉ¿ËÁ¦	f	f
zjl	.	.	.	.	.	.	.	.	.	.	3	.	.	.	false	false	Message: -1ms	.	.	.	.	.	.	.	.	.	.	.	ELCLCFG TOWER	-1	.	.	zjl.edf	RIGHT	4313	9684646	Full Trial Period	9680333	53	Trial: 53	9680333	8	ÌÝ×Ó	Ìú¹ì	ÇÉ¿ËÁ¦	f	f
zjl	.	.	.	.	.	.	.	.	.	.	4	.	.	.	false	false	Message: -1ms	.	.	.	.	.	.	.	.	.	.	.	GAZE_COORDS 0.00 0.00 1023.00 767.00	-1	.	.	zjl.edf	RIGHT	4313	9684646	Full Trial Period	9680333	53	Trial: 53	9680333	8	ÌÝ×Ó	Ìú¹ì	ÇÉ¿ËÁ¦	f	f
zjl	.	.	.	.	.	.	.	.	.	.	5	.	.	.	false	false	Message: -1ms	.	.	.	.	.	.	.	.	.	.	.	THRESHOLDS R 97 216	-1	.	.	zjl.edf	RIGHT	4313	9684646	Full Trial Period	9680333	53	Trial: 53	9680333	8	ÌÝ×Ó	Ìú¹ì	ÇÉ¿ËÁ¦	f	f
zjl	.	.	.	.	.	.	.	.	.	.	6	.	.	.	false	false	Message: -1ms	.	.	.	.	.	.	.	.	.	.	.	ELCL_PROC CENTROID (3)	-1	.	.	zjl.edf	RIGHT	4313	9684646	Full Trial Period	9680333	53	Trial: 53	9680333	8	ÌÝ×Ó	Ìú¹ì	ÇÉ¿ËÁ¦	f	f
zjl	.	.	.	.	.	.	.	.	.	.	7	.	.	.	false	false	Message: -1ms	.	.	.	.	.	.	.	.	.	.	.	ELCL_PCR_PARAM 5 3.0	-1	.	.	zjl.edf	RIGHT	4313	9684646	Full Trial Period	9680333	53	Trial: 53	9680333	8	ÌÝ×Ó	Ìú¹ì	ÇÉ¿ËÁ¦	f	f
zjl	.	.	.	.	.	.	.	.	.	.	8	.	.	.	false	true	Message: 0ms	.	.	.	.	.	.	.	.	.	.	.	!MODE RECORD CR 1000 2 0 R	0	.	.	zjl.edf	RIGHT	4313	9684646	Full Trial Period	9680333	53	Trial: 53	9680333	8	ÌÝ×Ó	Ìú¹ì	ÇÉ¿ËÁ¦	f	f
zjl	.	.	.	.	462	468	1	7	145.50	433.30	9	.	.	.	false	false	Message: 47ms	.	.	.	.	.	.	.	.	.	.	.	SYNCTIME	47	145.50	433.30	zjl.edf	RIGHT	4313	9684646	Full Trial Period	9680333	53	Trial: 53	9680333	8	ÌÝ×Ó	Ìú¹ì	ÇÉ¿ËÁ¦	f	f
zjl	.	.	.	.	.	.	.	.	.	.	10	.	.	.	false	false	Message: 545ms	14.90	143.27	104	572	590.50	403.70	1	440.60	469	145.40	422.50	INVISIBLE_BOUNDARY[1]	545	.	.	zjl.edf	RIGHT	4313	9684646	Full Trial Period	9680333	53	Trial: 53	9680333	8	ÌÝ×Ó	Ìú¹ì	ÇÉ¿ËÁ¦	f	f
zjl	.	.	.	.	.	.	.	.	.	.	11	.	.	.	false	false	Message: 555ms	14.90	143.27	104	572	590.50	403.70	1	440.60	469	145.40	422.50	SYNCTIME	555	.	.	zjl.edf	RIGHT	4313	9684646	Full Trial Period	9680333	53	Trial: 53	9680333	8	ÌÝ×Ó	Ìú¹ì	ÇÉ¿ËÁ¦	f	f
zjl	.	.	.	.	.	.	.	.	.	.	12	.	.	.	false	false	Message: 1886ms	8.82	166.42	53	1898	799.90	455.70	7	348.50	1846	536.70	472.10	INVISIBLE_BOUNDARY[2]	1886	.	.	zjl.edf	RIGHT	4313	9684646	Full Trial Period	9680333	53	Trial: 53	9680333	8	ÌÝ×Ó	Ìú¹ì	ÇÉ¿ËÁ¦	f	f
zjl	.	.	.	.	.	.	.	.	.	.	13	.	.	.	false	false	Message: 1897ms	8.82	166.42	53	1898	799.90	455.70	7	348.50	1846	536.70	472.10	SYNCTIME	1897	.	.	zjl.edf	RIGHT	4313	9684646	Full Trial Period	9680333	53	Trial: 53	9680333	8	ÌÝ×Ó	Ìú¹ì	ÇÉ¿ËÁ¦	f	f
zjl	.	.	.	.	203	4311	15	4109	578.00	452.50	14	.	.	.	false	false	Message: 4294ms	.	.	.	.	.	.	.	.	.	.	.	KEYBOARD	4294	578.00	452.50	zjl.edf	RIGHT	4313	9684646	Full Trial Period	9680333	53	Trial: 53	9680333	8	ÌÝ×Ó	Ìú¹ì	ÇÉ¿ËÁ¦	f	f
zjl	.	.	.	.	.	.	.	.	.	.	15	.	.	.	false	false	Message: 4353ms	.	.	.	.	.	.	.	.	.	.	.	TRIAL_RESULT 0	4353	.	.	zjl.edf	RIGHT	4313	9684646	Full Trial Period	9680333	53	Trial: 53	9680333	8	ÌÝ×Ó	Ìú¹ì	ÇÉ¿ËÁ¦	f	f
zjl	.	.	.	.	.	.	.	.	.	.	1	.	.	.	false	false	Message: -17ms	.	.	.	.	.	.	.	.	.	.	.	TRIALID 53	-17	.	.	zjl.edf	RIGHT	11574	9952378	Full Trial Period	9940804	54	Trial: 54	9940804	53	Ñ¥×Ó	ÂÝÃ±	µÆÁý	j	j
zjl	.	.	.	.	.	.	.	.	.	.	2	.	.	.	false	false	Message: -1ms	.	.	.	.	.	.	.	.	.	.	.	RECCFG CR 1000 2 0 R	-1	.	.	zjl.edf	RIGHT	11574	9952378	Full Trial Period	9940804	54	Trial: 54	9940804	53	Ñ¥×Ó	ÂÝÃ±	µÆÁý	j	j
zjl	.	.	.	.	.	.	.	.	.	.	3	.	.	.	false	false	Message: -1ms	.	.	.	.	.	.	.	.	.	.	.	ELCLCFG TOWER	-1	.	.	zjl.edf	RIGHT	11574	9952378	Full Trial Period	9940804	54	Trial: 54	9940804	53	Ñ¥×Ó	ÂÝÃ±	µÆÁý	j	j
zjl	.	.	.	.	.	.	.	.	.	.	4	.	.	.	false	false	Message: -1ms	.	.	.	.	.	.	.	.	.	.	.	GAZE_COORDS 0.00 0.00 1023.00 767.00	-1	.	.	zjl.edf	RIGHT	11574	9952378	Full Trial Period	9940804	54	Trial: 54	9940804	53	Ñ¥×Ó	ÂÝÃ±	µÆÁý	j	j
zjl	.	.	.	.	.	.	.	.	.	.	5	.	.	.	false	false	Message: -1ms	.	.	.	.	.	.	.	.	.	.	.	THRESHOLDS R 97 212	-1	.	.	zjl.edf	RIGHT	11574	9952378	Full Trial Period	9940804	54	Trial: 54	9940804	53	Ñ¥×Ó	ÂÝÃ±	µÆÁý	j	j
zjl	.	.	.	.	.	.	.	.	.	.	6	.	.	.	false	false	Message: -1ms	.	.	.	.	.	.	.	.	.	.	.	ELCL_PROC CENTROID (3)	-1	.	.	zjl.edf	RIGHT	11574	9952378	Full Trial Period	9940804	54	Trial: 54	9940804	53	Ñ¥×Ó	ÂÝÃ±	µÆÁý	j	j
zjl	.	.	.	.	.	.	.	.	.	.	7	.	.	.	false	false	Message: -1ms	.	.	.	.	.	.	.	.	.	.	.	ELCL_PCR_PARAM 5 3.0	-1	.	.	zjl.edf	RIGHT	11574	9952378	Full Trial Period	9940804	54	Trial: 54	9940804	53	Ñ¥×Ó	ÂÝÃ±	µÆÁý	j	j
zjl	.	.	.	.	.	.	.	.	.	.	8	.	.	.	false	true	Message: 0ms	.	.	.	.	.	.	.	.	.	.	.	!MODE RECORD CR 1000 2 0 R	0	.	.	zjl.edf	RIGHT	11574	9952378	Full Trial Period	9940804	54	Trial: 54	9940804	53	Ñ¥×Ó	ÂÝÃ±	µÆÁý	j	j
zjl	.	.	.	.	160	166	1	7	230.10	383.40	9	.	.	.	false	false	Message: 41ms	.	.	.	.	.	.	.	.	.	.	.	SYNCTIME	41	230.10	383.40	zjl.edf	RIGHT	11574	9952378	Full Trial Period	9940804	54	Trial: 54	9940804	53	Ñ¥×Ó	ÂÝÃ±	µÆÁý	j	j
zjl	.	.	.	.	.	.	.	.	.	.	10	.	.	.	false	false	Message: 3857ms	0.45	1.55	290	4134	493.20	354.40	15	910.00	3845	482.30	361.50	INVISIBLE_BOUNDARY[1]	3857	.	.	zjl.edf	RIGHT	11574	9952378	Full Trial Period	9940804	54	Trial: 54	9940804	53	Ñ¥×Ó	ÂÝÃ±	µÆÁý	j	j
zjl	.	.	.	.	.	.	.	.	.	.	11	.	.	.	false	false	Message: 3865ms	0.45	1.55	290	4134	493.20	354.40	15	910.00	3845	482.30	361.50	SYNCTIME	3865	.	.	zjl.edf	RIGHT	11574	9952378	Full Trial Period	9940804	54	Trial: 54	9940804	53	Ñ¥×Ó	ÂÝÃ±	µÆÁý	j	j
zjl	.	.	.	.	.	.	.	.	.	.	12	.	.	.	false	false	Message: 5817ms	19.03	19.56	973	6755	969.10	761.10	20	1358.20	5783	527.30	363.80	INVISIBLE_BOUNDARY[2]	5817	.	.	zjl.edf	RIGHT	11574	9952378	Full Trial Period	9940804	54	Trial: 54	9940804	53	Ñ¥×Ó	ÂÝÃ±	µÆÁý	j	j
zjl	927	6746	4	5820	.	.	.	.	.	.	13	.	.	.	false	false	Message: 5823ms	19.03	19.56	973	6755	969.10	761.10	20	1358.20	5783	527.30	363.80	SYNCTIME	5823	.	.	zjl.edf	RIGHT	11574	9952378	Full Trial Period	9940804	54	Trial: 54	9940804	53	Ñ¥×Ó	ÂÝÃ±	µÆÁý	j	j
zjl	.	.	.	.	.	.	.	.	.	.	14	.	.	.	false	false	Message: 11555ms	0.27	4.43	62	11572	838.00	459.20	37	212.60	11511	843.10	452.70	KEYBOARD	11555	.	.	zjl.edf	RIGHT	11574	9952378	Full Trial Period	9940804	54	Trial: 54	9940804	53	Ñ¥×Ó	ÂÝÃ±	µÆÁý	j	j
zjl	.	.	.	.	.	.	.	.	.	.	15	.	.	.	false	false	Message: 11618ms	.	.	.	.	.	.	.	.	.	.	.	TRIAL_RESULT 0	11618	.	.	zjl.edf	RIGHT	11574	9952378	Full Trial Period	9940804	54	Trial: 54	9940804	53	Ñ¥×Ó	ÂÝÃ±	µÆÁý	j	j
zjl	.	.	.	.	.	.	.	.	.	.	1	.	.	.	false	false	Message: -15ms	.	.	.	.	.	.	.	.	.	.	.	TRIALID 54	-15	.	.	zjl.edf	RIGHT	2723	9956681	Full Trial Period	9953958	55	Trial: 55	9953958	22	Ö½Ïä	Ï´ÒÂ»ú	×ÔÐÐ³µ	f	f
zjl	.	.	.	.	.	.	.	.	.	.	2	.	.	.	false	false	Message: -1ms	.	.	.	.	.	.	.	.	.	.	.	RECCFG CR 1000 2 0 R	-1	.	.	zjl.edf	RIGHT	2723	9956681	Full Trial Period	9953958	55	Trial: 55	9953958	22	Ö½Ïä	Ï´ÒÂ»ú	×ÔÐÐ³µ	f	f
zjl	.	.	.	.	.	.	.	.	.	.	3	.	.	.	false	false	Message: -1ms	.	.	.	.	.	.	.	.	.	.	.	ELCLCFG TOWER	-1	.	.	zjl.edf	RIGHT	2723	9956681	Full Trial Period	9953958	55	Trial: 55	9953958	22	Ö½Ïä	Ï´ÒÂ»ú	×ÔÐÐ³µ	f	f
zjl	.	.	.	.	.	.	.	.	.	.	4	.	.	.	false	false	Message: -1ms	.	.	.	.	.	.	.	.	.	.	.	GAZE_COORDS 0.00 0.00 1023.00 767.00	-1	.	.	zjl.edf	RIGHT	2723	9956681	Full Trial Period	9953958	55	Trial: 55	9953958	22	Ö½Ïä	Ï´ÒÂ»ú	×ÔÐÐ³µ	f	f
zjl	.	.	.	.	.	.	.	.	.	.	5	.	.	.	false	false	Message: -1ms	.	.	.	.	.	.	.	.	.	.	.	THRESHOLDS R 97 212	-1	.	.	zjl.edf	RIGHT	2723	9956681	Full Trial Period	9953958	55	Trial: 55	9953958	22	Ö½Ïä	Ï´ÒÂ»ú	×ÔÐÐ³µ	f	f
zjl	.	.	.	.	.	.	.	.	.	.	6	.	.	.	false	false	Message: -1ms	.	.	.	.	.	.	.	.	.	.	.	ELCL_PROC CENTROID (3)	-1	.	.	zjl.edf	RIGHT	2723	9956681	Full Trial Period	9953958	55	Trial: 55	9953958	22	Ö½Ïä	Ï´ÒÂ»ú	×ÔÐÐ³µ	f	f
zjl	.	.	.	.	.	.	.	.	.	.	7	.	.	.	false	false	Message: -1ms	.	.	.	.	.	.	.	.	.	.	.	ELCL_PCR_PARAM 5 3.0	-1	.	.	zjl.edf	RIGHT	2723	9956681	Full Trial Period	9953958	55	Trial: 55	9953958	22	Ö½Ïä	Ï´ÒÂ»ú	×ÔÐÐ³µ	f	f
zjl	.	.	.	.	.	.	.	.	.	.	8	.	.	.	false	true	Message: 0ms	.	.	.	.	.	.	.	.	.	.	.	!MODE RECORD CR 1000 2 0 R	0	.	.	zjl.edf	RIGHT	2723	9956681	Full Trial Period	9953958	55	Trial: 55	9953958	22	Ö½Ïä	Ï´ÒÂ»ú	×ÔÐÐ³µ	f	f
zjl	.	.	.	.	535	543	1	9	143.40	413.60	9	.	.	.	false	false	Message: 51ms	.	.	.	.	.	.	.	.	.	.	.	SYNCTIME	51	143.40	413.60	zjl.edf	RIGHT	2723	9956681	Full Trial Period	9953958	55	Trial: 55	9953958	22	Ö½Ïä	Ï´ÒÂ»ú	×ÔÐÐ³µ	f	f
zjl	.	.	.	.	.	.	.	.	.	.	10	.	.	.	false	false	Message: 840ms	8.68	192.81	45	867	585.10	376.40	2	495.70	823	333.80	414.30	INVISIBLE_BOUNDARY[1]	840	.	.	zjl.edf	RIGHT	2723	9956681	Full Trial Period	9953958	55	Trial: 55	9953958	22	Ö½Ïä	Ï´ÒÂ»ú	×ÔÐÐ³µ	f	f
zjl	.	.	.	.	.	.	.	.	.	.	11	.	.	.	false	false	Message: 843ms	8.68	192.81	45	867	585.10	376.40	2	495.70	823	333.80	414.30	SYNCTIME	843	.	.	zjl.edf	RIGHT	2723	9956681	Full Trial Period	9953958	55	Trial: 55	9953958	22	Ö½Ïä	Ï´ÒÂ»ú	×ÔÐÐ³µ	f	f
zjl	.	.	.	.	.	.	.	.	.	.	12	.	.	.	false	false	Message: 1656ms	11.97	225.84	53	1657	767.50	383.30	6	565.80	1605	414.50	405.10	INVISIBLE_BOUNDARY[2]	1656	.	.	zjl.edf	RIGHT	2723	9956681	Full Trial Period	9953958	55	Trial: 55	9953958	22	Ö½Ïä	Ï´ÒÂ»ú	×ÔÐÐ³µ	f	f
zjl	.	.	.	.	104	1761	7	1658	750.60	372.10	13	.	.	.	false	false	Message: 1659ms	.	.	.	.	.	.	.	.	.	.	.	SYNCTIME	1659	750.60	372.10	zjl.edf	RIGHT	2723	9956681	Full Trial Period	9953958	55	Trial: 55	9953958	22	Ö½Ïä	Ï´ÒÂ»ú	×ÔÐÐ³µ	f	f
zjl	.	.	.	.	.	.	.	.	.	.	14	.	.	.	false	false	Message: 2704ms	27.90	54.39	513	2721	117.50	460.00	9	1047.10	2209	981.40	368.70	KEYBOARD	2704	.	.	zjl.edf	RIGHT	2723	9956681	Full Trial Period	9953958	55	Trial: 55	9953958	22	Ö½Ïä	Ï´ÒÂ»ú	×ÔÐÐ³µ	f	f
zjl	.	.	.	.	.	.	.	.	.	.	15	.	.	.	false	false	Message: 2770ms	.	.	.	.	.	.	.	.	.	.	.	TRIAL_RESULT 0	2770	.	.	zjl.edf	RIGHT	2723	9956681	Full Trial Period	9953958	55	Trial: 55	9953958	22	Ö½Ïä	Ï´ÒÂ»ú	×ÔÐÐ³µ	f	f
zjl	.	.	.	.	.	.	.	.	.	.	1	.	.	.	false	false	Message: -21ms	.	.	.	.	.	.	.	.	.	.	.	TRIALID 55	-21	.	.	zjl.edf	RIGHT	4118	9962290	Full Trial Period	9958172	56	Trial: 56	9958172	92	ÆÏÌÑ	ÕÁÄÔÍè	²£Á§Öé	j	j
zjl	.	.	.	.	.	.	.	.	.	.	2	.	.	.	false	false	Message: -1ms	.	.	.	.	.	.	.	.	.	.	.	RECCFG CR 1000 2 0 R	-1	.	.	zjl.edf	RIGHT	4118	9962290	Full Trial Period	9958172	56	Trial: 56	9958172	92	ÆÏÌÑ	ÕÁÄÔÍè	²£Á§Öé	j	j
zjl	.	.	.	.	.	.	.	.	.	.	3	.	.	.	false	false	Message: -1ms	.	.	.	.	.	.	.	.	.	.	.	ELCLCFG TOWER	-1	.	.	zjl.edf	RIGHT	4118	9962290	Full Trial Period	9958172	56	Trial: 56	9958172	92	ÆÏÌÑ	ÕÁÄÔÍè	²£Á§Öé	j	j
zjl	.	.	.	.	.	.	.	.	.	.	4	.	.	.	false	false	Message: -1ms	.	.	.	.	.	.	.	.	.	.	.	GAZE_COORDS 0.00 0.00 1023.00 767.00	-1	.	.	zjl.edf	RIGHT	4118	9962290	Full Trial Period	9958172	56	Trial: 56	9958172	92	ÆÏÌÑ	ÕÁÄÔÍè	²£Á§Öé	j	j
zjl	.	.	.	.	.	.	.	.	.	.	5	.	.	.	false	false	Message: -1ms	.	.	.	.	.	.	.	.	.	.	.	THRESHOLDS R 97 212	-1	.	.	zjl.edf	RIGHT	4118	9962290	Full Trial Period	9958172	56	Trial: 56	9958172	92	ÆÏÌÑ	ÕÁÄÔÍè	²£Á§Öé	j	j
zjl	.	.	.	.	.	.	.	.	.	.	6	.	.	.	false	false	Message: -1ms	.	.	.	.	.	.	.	.	.	.	.	ELCL_PROC CENTROID (3)	-1	.	.	zjl.edf	RIGHT	4118	9962290	Full Trial Period	9958172	56	Trial: 56	9958172	92	ÆÏÌÑ	ÕÁÄÔÍè	²£Á§Öé	j	j
zjl	.	.	.	.	.	.	.	.	.	.	7	.	.	.	false	false	Message: -1ms	.	.	.	.	.	.	.	.	.	.	.	ELCL_PCR_PARAM 5 3.0	-1	.	.	zjl.edf	RIGHT	4118	9962290	Full Trial Period	9958172	56	Trial: 56	9958172	92	ÆÏÌÑ	ÕÁÄÔÍè	²£Á§Öé	j	j
zjl	.	.	.	.	.	.	.	.	.	.	8	.	.	.	false	true	Message: 0ms	.	.	.	.	.	.	.	.	.	.	.	!MODE RECORD CR 1000 2 0 R	0	.	.	zjl.edf	RIGHT	4118	9962290	Full Trial Period	9958172	56	Trial: 56	9958172	92	ÆÏÌÑ	ÕÁÄÔÍè	²£Á§Öé	j	j
zjl	.	.	.	.	470	476	1	7	141.00	394.40	9	.	.	.	false	false	Message: 45ms	.	.	.	.	.	.	.	.	.	.	.	SYNCTIME	45	141.00	394.40	zjl.edf	RIGHT	4118	9962290	Full Trial Period	9958172	56	Trial: 56	9958172	92	ÆÏÌÑ	ÕÁÄÔÍè	²£Á§Öé	j	j
zjl	.	.	.	.	.	.	.	.	.	.	10	.	.	.	false	false	Message: 770ms	13.67	44.08	310	849	586.10	405.70	2	1171.20	540	180.60	388.80	INVISIBLE_BOUNDARY[1]	770	.	.	zjl.edf	RIGHT	4118	9962290	Full Trial Period	9958172	56	Trial: 56	9958172	92	ÆÏÌÑ	ÕÁÄÔÍè	²£Á§Öé	j	j
zjl	.	.	.	.	.	.	.	.	.	.	11	.	.	.	false	false	Message: 779ms	13.67	44.08	310	849	586.10	405.70	2	1171.20	540	180.60	388.80	SYNCTIME	779	.	.	zjl.edf	RIGHT	4118	9962290	Full Trial Period	9958172	56	Trial: 56	9958172	92	ÆÏÌÑ	ÕÁÄÔÍè	²£Á§Öé	j	j
zjl	1245	3150	2	1906	.	.	.	.	.	.	12	.	.	.	false	false	Message: 2582ms	2.17	1.68	1289	3176	637.60	422.40	7	408.40	1888	581.70	392.40	INVISIBLE_BOUNDARY[2]	2582	.	.	zjl.edf	RIGHT	4118	9962290	Full Trial Period	9958172	56	Trial: 56	9958172	92	ÆÏÌÑ	ÕÁÄÔÍè	²£Á§Öé	j	j
zjl	1245	3150	2	1906	.	.	.	.	.	.	13	.	.	.	false	false	Message: 2586ms	2.17	1.68	1289	3176	637.60	422.40	7	408.40	1888	581.70	392.40	SYNCTIME	2586	.	.	zjl.edf	RIGHT	4118	9962290	Full Trial Period	9958172	56	Trial: 56	9958172	92	ÆÏÌÑ	ÕÁÄÔÍè	²£Á§Öé	j	j
zjl	693	4117	3	3425	.	.	.	.	.	.	14	.	.	.	false	false	Message: 4099ms	2.91	4.03	723	4117	722.60	433.20	8	258.80	3395	638.50	414.40	KEYBOARD	4099	.	.	zjl.edf	RIGHT	4118	9962290	Full Trial Period	9958172	56	Trial: 56	9958172	92	ÆÏÌÑ	ÕÁÄÔÍè	²£Á§Öé	j	j
zjl	.	.	.	.	.	.	.	.	.	.	15	.	.	.	false	false	Message: 4196ms	.	.	.	.	.	.	.	.	.	.	.	TRIAL_RESULT 0	4196	.	.	zjl.edf	RIGHT	4118	9962290	Full Trial Period	9958172	56	Trial: 56	9958172	92	ÆÏÌÑ	ÕÁÄÔÍè	²£Á§Öé	j	j
zjl	.	.	.	.	.	.	.	.	.	.	1	.	.	.	false	false	Message: -15ms	.	.	.	.	.	.	.	.	.	.	.	TRIALID 56	-15	.	.	zjl.edf	RIGHT	2889	9966379	Full Trial Period	9963490	57	Trial: 57	9963490	7	Êé°ü	Ìú¹ì	ÌÝ×Ó	j	j
zjl	.	.	.	.	.	.	.	.	.	.	2	.	.	.	false	false	Message: -1ms	.	.	.	.	.	.	.	.	.	.	.	RECCFG CR 1000 2 0 R	-1	.	.	zjl.edf	RIGHT	2889	9966379	Full Trial Period	9963490	57	Trial: 57	9963490	7	Êé°ü	Ìú¹ì	ÌÝ×Ó	j	j
zjl	.	.	.	.	.	.	.	.	.	.	3	.	.	.	false	false	Message: -1ms	.	.	.	.	.	.	.	.	.	.	.	ELCLCFG TOWER	-1	.	.	zjl.edf	RIGHT	2889	9966379	Full Trial Period	9963490	57	Trial: 57	9963490	7	Êé°ü	Ìú¹ì	ÌÝ×Ó	j	j
zjl	.	.	.	.	.	.	.	.	.	.	4	.	.	.	false	false	Message: -1ms	.	.	.	.	.	.	.	.	.	.	.	GAZE_COORDS 0.00 0.00 1023.00 767.00	-1	.	.	zjl.edf	RIGHT	2889	9966379	Full Trial Period	9963490	57	Trial: 57	9963490	7	Êé°ü	Ìú¹ì	ÌÝ×Ó	j	j
zjl	.	.	.	.	.	.	.	.	.	.	5	.	.	.	false	false	Message: -1ms	.	.	.	.	.	.	.	.	.	.	.	THRESHOLDS R 97 212	-1	.	.	zjl.edf	RIGHT	2889	9966379	Full Trial Period	9963490	57	Trial: 57	9963490	7	Êé°ü	Ìú¹ì	ÌÝ×Ó	j	j
zjl	.	.	.	.	.	.	.	.	.	.	6	.	.	.	false	false	Message: -1ms	.	.	.	.	.	.	.	.	.	.	.	ELCL_PROC CENTROID (3)	-1	.	.	zjl.edf	RIGHT	2889	9966379	Full Trial Period	9963490	57	Trial: 57	9963490	7	Êé°ü	Ìú¹ì	ÌÝ×Ó	j	j
zjl	.	.	.	.	.	.	.	.	.	.	7	.	.	.	false	false	Message: -1ms	.	.	.	.	.	.	.	.	.	.	.	ELCL_PCR_PARAM 5 3.0	-1	.	.	zjl.edf	RIGHT	2889	9966379	Full Trial Period	9963490	57	Trial: 57	9963490	7	Êé°ü	Ìú¹ì	ÌÝ×Ó	j	j
zjl	.	.	.	.	.	.	.	.	.	.	8	.	.	.	false	true	Message: 0ms	.	.	.	.	.	.	.	.	.	.	.	!MODE RECORD CR 1000 2 0 R	0	.	.	zjl.edf	RIGHT	2889	9966379	Full Trial Period	9963490	57	Trial: 57	9963490	7	Êé°ü	Ìú¹ì	ÌÝ×Ó	j	j
zjl	.	.	.	.	235	241	1	7	131.00	387.30	9	.	.	.	false	false	Message: 43ms	.	.	.	.	.	.	.	.	.	.	.	SYNCTIME	43	131.00	387.30	zjl.edf	RIGHT	2889	9966379	Full Trial Period	9963490	57	Trial: 57	9963490	7	Êé°ü	Ìú¹ì	ÌÝ×Ó	j	j
zjl	.	.	.	.	.	.	.	.	.	.	10	.	.	.	false	false	Message: 1107ms	1.32	1.81	728	1815	569.00	360.30	4	1392.80	1088	599.40	337.50	INVISIBLE_BOUNDARY[1]	1107	.	.	zjl.edf	RIGHT	2889	9966379	Full Trial Period	9963490	57	Trial: 57	9963490	7	Êé°ü	Ìú¹ì	ÌÝ×Ó	j	j
zjl	.	.	.	.	.	.	.	.	.	.	11	.	.	.	false	false	Message: 1117ms	1.32	1.81	728	1815	569.00	360.30	4	1392.80	1088	599.40	337.50	SYNCTIME	1117	.	.	zjl.edf	RIGHT	2889	9966379	Full Trial Period	9963490	57	Trial: 57	9963490	7	Êé°ü	Ìú¹ì	ÌÝ×Ó	j	j
zjl	.	.	.	.	.	.	.	.	.	.	12	.	.	.	false	false	Message: 2276ms	2.81	8.66	324	2583	1029.40	416.10	8	1133.00	2260	980.90	345.80	INVISIBLE_BOUNDARY[2]	2276	.	.	zjl.edf	RIGHT	2889	9966379	Full Trial Period	9963490	57	Trial: 57	9963490	7	Êé°ü	Ìú¹ì	ÌÝ×Ó	j	j
zjl	.	.	.	.	.	.	.	.	.	.	13	.	.	.	false	false	Message: 2284ms	2.81	8.66	324	2583	1029.40	416.10	8	1133.00	2260	980.90	345.80	SYNCTIME	2284	.	.	zjl.edf	RIGHT	2889	9966379	Full Trial Period	9963490	57	Trial: 57	9963490	7	Êé°ü	Ìú¹ì	ÌÝ×Ó	j	j
zjl	.	.	.	.	199	2887	10	2689	972.60	384.20	14	.	.	.	false	false	Message: 2870ms	.	.	.	.	.	.	.	.	.	.	.	KEYBOARD	2870	972.60	384.20	zjl.edf	RIGHT	2889	9966379	Full Trial Period	9963490	57	Trial: 57	9963490	7	Êé°ü	Ìú¹ì	ÌÝ×Ó	j	j
zjl	.	.	.	.	.	.	.	.	.	.	15	.	.	.	false	false	Message: 2929ms	.	.	.	.	.	.	.	.	.	.	.	TRIAL_RESULT 0	2929	.	.	zjl.edf	RIGHT	2889	9966379	Full Trial Period	9963490	57	Trial: 57	9963490	7	Êé°ü	Ìú¹ì	ÌÝ×Ó	j	j
zjl	.	.	.	.	.	.	.	.	.	.	1	.	.	.	false	false	Message: -16ms	.	.	.	.	.	.	.	.	.	.	.	TRIALID 57	-16	.	.	zjl.edf	RIGHT	3974	9971547	Full Trial Period	9967573	58	Trial: 58	9967573	80	ÄûÃÊ	éÏé­	¼¦µ°	f	j
zjl	.	.	.	.	.	.	.	.	.	.	2	.	.	.	false	false	Message: -1ms	.	.	.	.	.	.	.	.	.	.	.	RECCFG CR 1000 2 0 R	-1	.	.	zjl.edf	RIGHT	3974	9971547	Full Trial Period	9967573	58	Trial: 58	9967573	80	ÄûÃÊ	éÏé­	¼¦µ°	f	j
zjl	.	.	.	.	.	.	.	.	.	.	3	.	.	.	false	false	Message: -1ms	.	.	.	.	.	.	.	.	.	.	.	ELCLCFG TOWER	-1	.	.	zjl.edf	RIGHT	3974	9971547	Full Trial Period	9967573	58	Trial: 58	9967573	80	ÄûÃÊ	éÏé­	¼¦µ°	f	j
zjl	.	.	.	.	.	.	.	.	.	.	4	.	.	.	false	false	Message: -1ms	.	.	.	.	.	.	.	.	.	.	.	GAZE_COORDS 0.00 0.00 1023.00 767.00	-1	.	.	zjl.edf	RIGHT	3974	9971547	Full Trial Period	9967573	58	Trial: 58	9967573	80	ÄûÃÊ	éÏé­	¼¦µ°	f	j
zjl	.	.	.	.	.	.	.	.	.	.	5	.	.	.	false	false	Message: -1ms	.	.	.	.	.	.	.	.	.	.	.	THRESHOLDS R 97 212	-1	.	.	zjl.edf	RIGHT	3974	9971547	Full Trial Period	9967573	58	Trial: 58	9967573	80	ÄûÃÊ	éÏé­	¼¦µ°	f	j
zjl	.	.	.	.	.	.	.	.	.	.	6	.	.	.	false	false	Message: -1ms	.	.	.	.	.	.	.	.	.	.	.	ELCL_PROC CENTROID (3)	-1	.	.	zjl.edf	RIGHT	3974	9971547	Full Trial Period	9967573	58	Trial: 58	9967573	80	ÄûÃÊ	éÏé­	¼¦µ°	f	j
zjl	.	.	.	.	.	.	.	.	.	.	7	.	.	.	false	false	Message: -1ms	.	.	.	.	.	.	.	.	.	.	.	ELCL_PCR_PARAM 5 3.0	-1	.	.	zjl.edf	RIGHT	3974	9971547	Full Trial Period	9967573	58	Trial: 58	9967573	80	ÄûÃÊ	éÏé­	¼¦µ°	f	j
zjl	.	.	.	.	.	.	.	.	.	.	8	.	.	.	false	true	Message: 0ms	.	.	.	.	.	.	.	.	.	.	.	!MODE RECORD CR 1000 2 0 R	0	.	.	zjl.edf	RIGHT	3974	9971547	Full Trial Period	9967573	58	Trial: 58	9967573	80	ÄûÃÊ	éÏé­	¼¦µ°	f	j
zjl	.	.	.	.	250	256	1	7	143.60	399.60	9	.	.	.	false	false	Message: 42ms	.	.	.	.	.	.	.	.	.	.	.	SYNCTIME	42	143.60	399.60	zjl.edf	RIGHT	3974	9971547	Full Trial Period	9967573	58	Trial: 58	9967573	80	ÄûÃÊ	éÏé­	¼¦µ°	f	j
zjl	.	.	.	.	.	.	.	.	.	.	10	.	.	.	false	false	Message: 775ms	11.01	29.99	367	912	552.80	400.80	3	1016.80	546	227.00	405.60	INVISIBLE_BOUNDARY[1]	775	.	.	zjl.edf	RIGHT	3974	9971547	Full Trial Period	9967573	58	Trial: 58	9967573	80	ÄûÃÊ	éÏé­	¼¦µ°	f	j
zjl	.	.	.	.	.	.	.	.	.	.	11	.	.	.	false	false	Message: 783ms	11.01	29.99	367	912	552.80	400.80	3	1016.80	546	227.00	405.60	SYNCTIME	783	.	.	zjl.edf	RIGHT	3974	9971547	Full Trial Period	9967573	58	Trial: 58	9967573	80	ÄûÃÊ	éÏé­	¼¦µ°	f	j
zjl	.	.	.	.	.	.	.	.	.	.	12	.	.	.	false	false	Message: 1792ms	14.60	36.58	399	2133	951.90	435.70	7	998.30	1735	510.70	419.70	INVISIBLE_BOUNDARY[2]	1792	.	.	zjl.edf	RIGHT	3974	9971547	Full Trial Period	9967573	58	Trial: 58	9967573	80	ÄûÃÊ	éÏé­	¼¦µ°	f	j
zjl	.	.	.	.	.	.	.	.	.	.	13	.	.	.	false	false	Message: 1800ms	14.60	36.58	399	2133	951.90	435.70	7	998.30	1735	510.70	419.70	SYNCTIME	1800	.	.	zjl.edf	RIGHT	3974	9971547	Full Trial Period	9967573	58	Trial: 58	9967573	80	ÄûÃÊ	éÏé­	¼¦µ°	f	j
zjl	.	.	.	.	242	3972	14	3731	425.60	405.50	14	.	.	.	false	false	Message: 3955ms	.	.	.	.	.	.	.	.	.	.	.	KEYBOARD	3955	425.60	405.50	zjl.edf	RIGHT	3974	9971547	Full Trial Period	9967573	58	Trial: 58	9967573	80	ÄûÃÊ	éÏé­	¼¦µ°	f	j
zjl	.	.	.	.	.	.	.	.	.	.	15	.	.	.	false	false	Message: 4018ms	.	.	.	.	.	.	.	.	.	.	.	TRIAL_RESULT 0	4018	.	.	zjl.edf	RIGHT	3974	9971547	Full Trial Period	9967573	58	Trial: 58	9967573	80	ÄûÃÊ	éÏé­	¼¦µ°	f	j
zjl	.	.	.	.	.	.	.	.	.	.	1	.	.	.	false	false	Message: -17ms	.	.	.	.	.	.	.	.	.	.	.	TRIALID 58	-17	.	.	zjl.edf	RIGHT	3846	9976986	Full Trial Period	9973140	59	Trial: 59	9973140	66	°ô°ôÌÇ	·çÉÈ	ÂÝÐý½°	j	j
zjl	.	.	.	.	.	.	.	.	.	.	2	.	.	.	false	false	Message: -1ms	.	.	.	.	.	.	.	.	.	.	.	RECCFG CR 1000 2 0 R	-1	.	.	zjl.edf	RIGHT	3846	9976986	Full Trial Period	9973140	59	Trial: 59	9973140	66	°ô°ôÌÇ	·çÉÈ	ÂÝÐý½°	j	j
zjl	.	.	.	.	.	.	.	.	.	.	3	.	.	.	false	false	Message: -1ms	.	.	.	.	.	.	.	.	.	.	.	ELCLCFG TOWER	-1	.	.	zjl.edf	RIGHT	3846	9976986	Full Trial Period	9973140	59	Trial: 59	9973140	66	°ô°ôÌÇ	·çÉÈ	ÂÝÐý½°	j	j
zjl	.	.	.	.	.	.	.	.	.	.	4	.	.	.	false	false	Message: -1ms	.	.	.	.	.	.	.	.	.	.	.	GAZE_COORDS 0.00 0.00 1023.00 767.00	-1	.	.	zjl.edf	RIGHT	3846	9976986	Full Trial Period	9973140	59	Trial: 59	9973140	66	°ô°ôÌÇ	·çÉÈ	ÂÝÐý½°	j	j
zjl	.	.	.	.	.	.	.	.	.	.	5	.	.	.	false	false	Message: -1ms	.	.	.	.	.	.	.	.	.	.	.	THRESHOLDS R 97 212	-1	.	.	zjl.edf	RIGHT	3846	9976986	Full Trial Period	9973140	59	Trial: 59	9973140	66	°ô°ôÌÇ	·çÉÈ	ÂÝÐý½°	j	j
zjl	.	.	.	.	.	.	.	.	.	.	6	.	.	.	false	false	Message: -1ms	.	.	.	.	.	.	.	.	.	.	.	ELCL_PROC CENTROID (3)	-1	.	.	zjl.edf	RIGHT	3846	9976986	Full Trial Period	9973140	59	Trial: 59	9973140	66	°ô°ôÌÇ	·çÉÈ	ÂÝÐý½°	j	j
zjl	.	.	.	.	.	.	.	.	.	.	7	.	.	.	false	false	Message: -1ms	.	.	.	.	.	.	.	.	.	.	.	ELCL_PCR_PARAM 5 3.0	-1	.	.	zjl.edf	RIGHT	3846	9976986	Full Trial Period	9973140	59	Trial: 59	9973140	66	°ô°ôÌÇ	·çÉÈ	ÂÝÐý½°	j	j
zjl	.	.	.	.	.	.	.	.	.	.	8	.	.	.	false	true	Message: 0ms	.	.	.	.	.	.	.	.	.	.	.	!MODE RECORD CR 1000 2 0 R	0	.	.	zjl.edf	RIGHT	3846	9976986	Full Trial Period	9973140	59	Trial: 59	9973140	66	°ô°ôÌÇ	·çÉÈ	ÂÝÐý½°	j	j
zjl	.	.	.	.	343	349	1	7	127.10	391.00	9	.	.	.	false	false	Message: 41ms	.	.	.	.	.	.	.	.	.	.	.	SYNCTIME	41	127.10	391.00	zjl.edf	RIGHT	3846	9976986	Full Trial Period	9973140	59	Trial: 59	9973140	66	°ô°ôÌÇ	·çÉÈ	ÂÝÐý½°	j	j
zjl	.	.	.	.	.	.	.	.	.	.	10	.	.	.	false	false	Message: 1901ms	3.06	10.69	286	2176	530.20	452.90	6	691.40	1891	477.80	381.10	INVISIBLE_BOUNDARY[1]	1901	.	.	zjl.edf	RIGHT	3846	9976986	Full Trial Period	9973140	59	Trial: 59	9973140	66	°ô°ôÌÇ	·çÉÈ	ÂÝÐý½°	j	j
zjl	.	.	.	.	.	.	.	.	.	.	11	.	.	.	false	false	Message: 1907ms	3.06	10.69	286	2176	530.20	452.90	6	691.40	1891	477.80	381.10	SYNCTIME	1907	.	.	zjl.edf	RIGHT	3846	9976986	Full Trial Period	9973140	59	Trial: 59	9973140	66	°ô°ôÌÇ	·çÉÈ	ÂÝÐý½°	j	j
zjl	.	.	.	.	.	.	.	.	.	.	12	.	.	.	false	false	Message: 3033ms	5.13	19.72	260	3292	974.60	500.90	12	1131.80	3033	862.00	391.60	INVISIBLE_BOUNDARY[2]	3033	.	.	zjl.edf	RIGHT	3846	9976986	Full Trial Period	9973140	59	Trial: 59	9973140	66	°ô°ôÌÇ	·çÉÈ	ÂÝÐý½°	j	j
zjl	.	.	.	.	.	.	.	.	.	.	13	.	.	.	false	false	Message: 3041ms	5.13	19.72	260	3292	974.60	500.90	12	1131.80	3033	862.00	391.60	SYNCTIME	3041	.	.	zjl.edf	RIGHT	3846	9976986	Full Trial Period	9973140	59	Trial: 59	9973140	66	°ô°ôÌÇ	·çÉÈ	ÂÝÐý½°	j	j
zjl	.	.	.	.	373	3844	14	3472	962.10	450.80	14	.	.	.	false	false	Message: 3828ms	.	.	.	.	.	.	.	.	.	.	.	KEYBOARD	3828	962.10	450.80	zjl.edf	RIGHT	3846	9976986	Full Trial Period	9973140	59	Trial: 59	9973140	66	°ô°ôÌÇ	·çÉÈ	ÂÝÐý½°	j	j
zjl	.	.	.	.	.	.	.	.	.	.	15	.	.	.	false	false	Message: 3887ms	.	.	.	.	.	.	.	.	.	.	.	TRIAL_RESULT 0	3887	.	.	zjl.edf	RIGHT	3846	9976986	Full Trial Period	9973140	59	Trial: 59	9973140	66	°ô°ôÌÇ	·çÉÈ	ÂÝÐý½°	j	j
zjl	.	.	.	.	.	.	.	.	.	.	1	.	.	.	false	false	Message: -18ms	.	.	.	.	.	.	.	.	.	.	.	TRIALID 59	-18	.	.	zjl.edf	RIGHT	4549	9985156	Full Trial Period	9980607	60	Trial: 60	9980607	83	Îü¹Ü	»ð²ñ	ÑÀÇ©	j	j
zjl	.	.	.	.	.	.	.	.	.	.	2	.	.	.	false	false	Message: -1ms	.	.	.	.	.	.	.	.	.	.	.	RECCFG CR 1000 2 0 R	-1	.	.	zjl.edf	RIGHT	4549	9985156	Full Trial Period	9980607	60	Trial: 60	9980607	83	Îü¹Ü	»ð²ñ	ÑÀÇ©	j	j
zjl	.	.	.	.	.	.	.	.	.	.	3	.	.	.	false	false	Message: -1ms	.	.	.	.	.	.	.	.	.	.	.	ELCLCFG TOWER	-1	.	.	zjl.edf	RIGHT	4549	9985156	Full Trial Period	9980607	60	Trial: 60	9980607	83	Îü¹Ü	»ð²ñ	ÑÀÇ©	j	j
zjl	.	.	.	.	.	.	.	.	.	.	4	.	.	.	false	false	Message: -1ms	.	.	.	.	.	.	.	.	.	.	.	GAZE_COORDS 0.00 0.00 1023.00 767.00	-1	.	.	zjl.edf	RIGHT	4549	9985156	Full Trial Period	9980607	60	Trial: 60	9980607	83	Îü¹Ü	»ð²ñ	ÑÀÇ©	j	j
zjl	.	.	.	.	.	.	.	.	.	.	5	.	.	.	false	false	Message: -1ms	.	.	.	.	.	.	.	.	.	.	.	THRESHOLDS R 97 212	-1	.	.	zjl.edf	RIGHT	4549	9985156	Full Trial Period	9980607	60	Trial: 60	9980607	83	Îü¹Ü	»ð²ñ	ÑÀÇ©	j	j
zjl	.	.	.	.	.	.	.	.	.	.	6	.	.	.	false	false	Message: -1ms	.	.	.	.	.	.	.	.	.	.	.	ELCL_PROC CENTROID (3)	-1	.	.	zjl.edf	RIGHT	4549	9985156	Full Trial Period	9980607	60	Trial: 60	9980607	83	Îü¹Ü	»ð²ñ	ÑÀÇ©	j	j
zjl	.	.	.	.	.	.	.	.	.	.	7	.	.	.	false	false	Message: -1ms	.	.	.	.	.	.	.	.	.	.	.	ELCL_PCR_PARAM 5 3.0	-1	.	.	zjl.edf	RIGHT	4549	9985156	Full Trial Period	9980607	60	Trial: 60	9980607	83	Îü¹Ü	»ð²ñ	ÑÀÇ©	j	j
zjl	.	.	.	.	.	.	.	.	.	.	8	.	.	.	false	true	Message: 0ms	.	.	.	.	.	.	.	.	.	.	.	!MODE RECORD CR 1000 2 0 R	0	.	.	zjl.edf	RIGHT	4549	9985156	Full Trial Period	9980607	60	Trial: 60	9980607	83	Îü¹Ü	»ð²ñ	ÑÀÇ©	j	j
zjl	.	.	.	.	332	338	1	7	140.70	392.20	9	.	.	.	false	false	Message: 40ms	.	.	.	.	.	.	.	.	.	.	.	SYNCTIME	40	140.70	392.20	zjl.edf	RIGHT	4549	9985156	Full Trial Period	9980607	60	Trial: 60	9980607	83	Îü¹Ü	»ð²ñ	ÑÀÇ©	j	j
zjl	.	.	.	.	.	.	.	.	.	.	10	.	.	.	false	false	Message: 1266ms	10.33	41.98	246	1283	472.50	385.30	5	390.50	1038	165.80	384.60	INVISIBLE_BOUNDARY[1]	1266	.	.	zjl.edf	RIGHT	4549	9985156	Full Trial Period	9980607	60	Trial: 60	9980607	83	Îü¹Ü	»ð²ñ	ÑÀÇ©	j	j
zjl	.	.	.	.	.	.	.	.	.	.	11	.	.	.	false	false	Message: 1272ms	10.33	41.98	246	1283	472.50	385.30	5	390.50	1038	165.80	384.60	SYNCTIME	1272	.	.	zjl.edf	RIGHT	4549	9985156	Full Trial Period	9980607	60	Trial: 60	9980607	83	Îü¹Ü	»ð²ñ	ÑÀÇ©	j	j
zjl	.	.	.	.	.	.	.	.	.	.	12	.	.	.	false	false	Message: 3389ms	7.44	28.18	264	3588	903.30	403.70	15	377.80	3325	683.50	450.90	INVISIBLE_BOUNDARY[2]	3389	.	.	zjl.edf	RIGHT	4549	9985156	Full Trial Period	9980607	60	Trial: 60	9980607	83	Îü¹Ü	»ð²ñ	ÑÀÇ©	j	j
zjl	.	.	.	.	.	.	.	.	.	.	13	.	.	.	false	false	Message: 3397ms	7.44	28.18	264	3588	903.30	403.70	15	377.80	3325	683.50	450.90	SYNCTIME	3397	.	.	zjl.edf	RIGHT	4549	9985156	Full Trial Period	9980607	60	Trial: 60	9980607	83	Îü¹Ü	»ð²ñ	ÑÀÇ©	j	j
zjl	.	.	.	.	.	.	.	.	.	.	14	.	.	.	false	false	Message: 4530ms	11.23	175.53	64	4547	969.80	390.30	19	560.90	4484	631.50	435.70	KEYBOARD	4530	.	.	zjl.edf	RIGHT	4549	9985156	Full Trial Period	9980607	60	Trial: 60	9980607	83	Îü¹Ü	»ð²ñ	ÑÀÇ©	j	j
zjl	.	.	.	.	.	.	.	.	.	.	15	.	.	.	false	false	Message: 4592ms	.	.	.	.	.	.	.	.	.	.	.	TRIAL_RESULT 0	4592	.	.	zjl.edf	RIGHT	4549	9985156	Full Trial Period	9980607	60	Trial: 60	9980607	83	Îü¹Ü	»ð²ñ	ÑÀÇ©	j	j
zjl	.	.	.	.	.	.	.	.	.	.	1	.	.	.	false	false	Message: -17ms	.	.	.	.	.	.	.	.	.	.	.	TRIALID 60	-17	.	.	zjl.edf	RIGHT	3610	9990723	Full Trial Period	9987113	61	Trial: 61	9987113	19	Í¼ÕÂ	ÇúÆæ±ý	éÙ×Ó	f	f
zjl	.	.	.	.	.	.	.	.	.	.	2	.	.	.	false	false	Message: -1ms	.	.	.	.	.	.	.	.	.	.	.	RECCFG CR 1000 2 0 R	-1	.	.	zjl.edf	RIGHT	3610	9990723	Full Trial Period	9987113	61	Trial: 61	9987113	19	Í¼ÕÂ	ÇúÆæ±ý	éÙ×Ó	f	f
zjl	.	.	.	.	.	.	.	.	.	.	3	.	.	.	false	false	Message: -1ms	.	.	.	.	.	.	.	.	.	.	.	ELCLCFG TOWER	-1	.	.	zjl.edf	RIGHT	3610	9990723	Full Trial Period	9987113	61	Trial: 61	9987113	19	Í¼ÕÂ	ÇúÆæ±ý	éÙ×Ó	f	f
zjl	.	.	.	.	.	.	.	.	.	.	4	.	.	.	false	false	Message: -1ms	.	.	.	.	.	.	.	.	.	.	.	GAZE_COORDS 0.00 0.00 1023.00 767.00	-1	.	.	zjl.edf	RIGHT	3610	9990723	Full Trial Period	9987113	61	Trial: 61	9987113	19	Í¼ÕÂ	ÇúÆæ±ý	éÙ×Ó	f	f
zjl	.	.	.	.	.	.	.	.	.	.	5	.	.	.	false	false	Message: -1ms	.	.	.	.	.	.	.	.	.	.	.	THRESHOLDS R 97 212	-1	.	.	zjl.edf	RIGHT	3610	9990723	Full Trial Period	9987113	61	Trial: 61	9987113	19	Í¼ÕÂ	ÇúÆæ±ý	éÙ×Ó	f	f
zjl	.	.	.	.	.	.	.	.	.	.	6	.	.	.	false	false	Message: -1ms	.	.	.	.	.	.	.	.	.	.	.	ELCL_PROC CENTROID (3)	-1	.	.	zjl.edf	RIGHT	3610	9990723	Full Trial Period	9987113	61	Trial: 61	9987113	19	Í¼ÕÂ	ÇúÆæ±ý	éÙ×Ó	f	f
zjl	.	.	.	.	.	.	.	.	.	.	7	.	.	.	false	false	Message: -1ms	.	.	.	.	.	.	.	.	.	.	.	ELCL_PCR_PARAM 5 3.0	-1	.	.	zjl.edf	RIGHT	3610	9990723	Full Trial Period	9987113	61	Trial: 61	9987113	19	Í¼ÕÂ	ÇúÆæ±ý	éÙ×Ó	f	f
zjl	.	.	.	.	.	.	.	.	.	.	8	.	.	.	false	true	Message: 0ms	.	.	.	.	.	.	.	.	.	.	.	!MODE RECORD CR 1000 2 0 R	0	.	.	zjl.edf	RIGHT	3610	9990723	Full Trial Period	9987113	61	Trial: 61	9987113	19	Í¼ÕÂ	ÇúÆæ±ý	éÙ×Ó	f	f
zjl	.	.	.	.	70	76	1	7	124.70	380.60	9	.	.	.	false	false	Message: 41ms	.	.	.	.	.	.	.	.	.	.	.	SYNCTIME	41	124.70	380.60	zjl.edf	RIGHT	3610	9990723	Full Trial Period	9987113	61	Trial: 61	9987113	19	Í¼ÕÂ	ÇúÆæ±ý	éÙ×Ó	f	f
zjl	.	.	.	.	.	.	.	.	.	.	10	.	.	.	false	false	Message: 1917ms	2.29	6.95	330	2026	557.90	395.60	6	1254.90	1697	583.60	335.10	INVISIBLE_BOUNDARY[1]	1917	.	.	zjl.edf	RIGHT	3610	9990723	Full Trial Period	9987113	61	Trial: 61	9987113	19	Í¼ÕÂ	ÇúÆæ±ý	éÙ×Ó	f	f
zjl	.	.	.	.	.	.	.	.	.	.	11	.	.	.	false	false	Message: 1924ms	2.29	6.95	330	2026	557.90	395.60	6	1254.90	1697	583.60	335.10	SYNCTIME	1924	.	.	zjl.edf	RIGHT	3610	9990723	Full Trial Period	9987113	61	Trial: 61	9987113	19	Í¼ÕÂ	ÇúÆæ±ý	éÙ×Ó	f	f
zjl	.	.	.	.	.	.	.	.	.	.	12	.	.	.	false	false	Message: 2902ms	9.32	182.71	51	2928	892.80	453.70	11	415.70	2878	616.80	404.80	INVISIBLE_BOUNDARY[2]	2902	.	.	zjl.edf	RIGHT	3610	9990723	Full Trial Period	9987113	61	Trial: 61	9987113	19	Í¼ÕÂ	ÇúÆæ±ý	éÙ×Ó	f	f
zjl	.	.	.	.	.	.	.	.	.	.	13	.	.	.	false	false	Message: 2907ms	9.32	182.71	51	2928	892.80	453.70	11	415.70	2878	616.80	404.80	SYNCTIME	2907	.	.	zjl.edf	RIGHT	3610	9990723	Full Trial Period	9987113	61	Trial: 61	9987113	19	Í¼ÕÂ	ÇúÆæ±ý	éÙ×Ó	f	f
zjl	112	3609	2	3498	.	.	.	.	.	.	14	.	.	.	false	false	Message: 3592ms	9.52	16.47	578	3609	869.60	705.60	12	942.80	3032	885.60	408.60	KEYBOARD	3592	.	.	zjl.edf	RIGHT	3610	9990723	Full Trial Period	9987113	61	Trial: 61	9987113	19	Í¼ÕÂ	ÇúÆæ±ý	éÙ×Ó	f	f
zjl	.	.	.	.	.	.	.	.	.	.	15	.	.	.	false	false	Message: 3647ms	.	.	.	.	.	.	.	.	.	.	.	TRIAL_RESULT 0	3647	.	.	zjl.edf	RIGHT	3610	9990723	Full Trial Period	9987113	61	Trial: 61	9987113	19	Í¼ÕÂ	ÇúÆæ±ý	éÙ×Ó	f	f
zjl	.	.	.	.	.	.	.	.	.	.	1	.	.	.	false	false	Message: -16ms	.	.	.	.	.	.	.	.	.	.	.	TRIALID 61	-16	.	.	zjl.edf	RIGHT	5083	9996877	Full Trial Period	9991794	62	Trial: 62	9991794	122	ÊÖ±í	É××Ó	ÌøÉþ	f	f
zjl	.	.	.	.	.	.	.	.	.	.	2	.	.	.	false	false	Message: -1ms	.	.	.	.	.	.	.	.	.	.	.	RECCFG CR 1000 2 0 R	-1	.	.	zjl.edf	RIGHT	5083	9996877	Full Trial Period	9991794	62	Trial: 62	9991794	122	ÊÖ±í	É××Ó	ÌøÉþ	f	f
zjl	.	.	.	.	.	.	.	.	.	.	3	.	.	.	false	false	Message: -1ms	.	.	.	.	.	.	.	.	.	.	.	ELCLCFG TOWER	-1	.	.	zjl.edf	RIGHT	5083	9996877	Full Trial Period	9991794	62	Trial: 62	9991794	122	ÊÖ±í	É××Ó	ÌøÉþ	f	f
zjl	.	.	.	.	.	.	.	.	.	.	4	.	.	.	false	false	Message: -1ms	.	.	.	.	.	.	.	.	.	.	.	GAZE_COORDS 0.00 0.00 1023.00 767.00	-1	.	.	zjl.edf	RIGHT	5083	9996877	Full Trial Period	9991794	62	Trial: 62	9991794	122	ÊÖ±í	É××Ó	ÌøÉþ	f	f
zjl	.	.	.	.	.	.	.	.	.	.	5	.	.	.	false	false	Message: -1ms	.	.	.	.	.	.	.	.	.	.	.	THRESHOLDS R 97 212	-1	.	.	zjl.edf	RIGHT	5083	9996877	Full Trial Period	9991794	62	Trial: 62	9991794	122	ÊÖ±í	É××Ó	ÌøÉþ	f	f
zjl	.	.	.	.	.	.	.	.	.	.	6	.	.	.	false	false	Message: -1ms	.	.	.	.	.	.	.	.	.	.	.	ELCL_PROC CENTROID (3)	-1	.	.	zjl.edf	RIGHT	5083	9996877	Full Trial Period	9991794	62	Trial: 62	9991794	122	ÊÖ±í	É××Ó	ÌøÉþ	f	f
zjl	.	.	.	.	.	.	.	.	.	.	7	.	.	.	false	false	Message: -1ms	.	.	.	.	.	.	.	.	.	.	.	ELCL_PCR_PARAM 5 3.0	-1	.	.	zjl.edf	RIGHT	5083	9996877	Full Trial Period	9991794	62	Trial: 62	9991794	122	ÊÖ±í	É××Ó	ÌøÉþ	f	f
zjl	.	.	.	.	.	.	.	.	.	.	8	.	.	.	false	true	Message: 0ms	.	.	.	.	.	.	.	.	.	.	.	!MODE RECORD CR 1000 2 0 R	0	.	.	zjl.edf	RIGHT	5083	9996877	Full Trial Period	9991794	62	Trial: 62	9991794	122	ÊÖ±í	É××Ó	ÌøÉþ	f	f
zjl	.	.	.	.	302	308	1	7	191.90	363.10	9	.	.	.	false	false	Message: 43ms	.	.	.	.	.	.	.	.	.	.	.	SYNCTIME	43	191.90	363.10	zjl.edf	RIGHT	5083	9996877	Full Trial Period	9991794	62	Trial: 62	9991794	122	ÊÖ±í	É××Ó	ÌøÉþ	f	f
zjl	.	.	.	.	.	.	.	.	.	.	10	.	.	.	false	false	Message: 1357ms	16.35	175.82	93	1387	644.70	406.30	8	395.80	1295	155.10	395.90	INVISIBLE_BOUNDARY[1]	1357	.	.	zjl.edf	RIGHT	5083	9996877	Full Trial Period	9991794	62	Trial: 62	9991794	122	ÊÖ±í	É××Ó	ÌøÉþ	f	f
zjl	.	.	.	.	.	.	.	.	.	.	11	.	.	.	false	false	Message: 1367ms	16.35	175.82	93	1387	644.70	406.30	8	395.80	1295	155.10	395.90	SYNCTIME	1367	.	.	zjl.edf	RIGHT	5083	9996877	Full Trial Period	9991794	62	Trial: 62	9991794	122	ÊÖ±í	É××Ó	ÌøÉþ	f	f
zjl	.	.	.	.	.	.	.	.	.	.	12	.	.	.	false	false	Message: 2894ms	14.62	38.98	375	3229	940.60	530.00	15	1018.20	2855	548.50	329.60	INVISIBLE_BOUNDARY[2]	2894	.	.	zjl.edf	RIGHT	5083	9996877	Full Trial Period	9991794	62	Trial: 62	9991794	122	ÊÖ±í	É××Ó	ÌøÉþ	f	f
zjl	.	.	.	.	.	.	.	.	.	.	13	.	.	.	false	false	Message: 2900ms	14.62	38.98	375	3229	940.60	530.00	15	1018.20	2855	548.50	329.60	SYNCTIME	2900	.	.	zjl.edf	RIGHT	5083	9996877	Full Trial Period	9991794	62	Trial: 62	9991794	122	ÊÖ±í	É××Ó	ÌøÉþ	f	f
zjl	.	.	.	.	146	5081	24	4936	786.30	377.90	14	.	.	.	false	false	Message: 5065ms	.	.	.	.	.	.	.	.	.	.	.	KEYBOARD	5065	786.30	377.90	zjl.edf	RIGHT	5083	9996877	Full Trial Period	9991794	62	Trial: 62	9991794	122	ÊÖ±í	É××Ó	ÌøÉþ	f	f
zjl	.	.	.	.	.	.	.	.	.	.	15	.	.	.	false	false	Message: 5129ms	.	.	.	.	.	.	.	.	.	.	.	TRIAL_RESULT 0	5129	.	.	zjl.edf	RIGHT	5083	9996877	Full Trial Period	9991794	62	Trial: 62	9991794	122	ÊÖ±í	É××Ó	ÌøÉþ	f	f
zjl	.	.	.	.	.	.	.	.	.	.	1	.	.	.	false	false	Message: -16ms	.	.	.	.	.	.	.	.	.	.	.	TRIALID 62	-16	.	.	zjl.edf	RIGHT	4440	10005799	Full Trial Period	10001359	63	Trial: 63	10001359	25	ÊÖïí	ÂÖÌ¥	¹þÃÜ¹Ï	f	f
zjl	.	.	.	.	.	.	.	.	.	.	2	.	.	.	false	false	Message: -1ms	.	.	.	.	.	.	.	.	.	.	.	RECCFG CR 1000 2 0 R	-1	.	.	zjl.edf	RIGHT	4440	10005799	Full Trial Period	10001359	63	Trial: 63	10001359	25	ÊÖïí	ÂÖÌ¥	¹þÃÜ¹Ï	f	f
zjl	.	.	.	.	.	.	.	.	.	.	3	.	.	.	false	false	Message: -1ms	.	.	.	.	.	.	.	.	.	.	.	ELCLCFG TOWER	-1	.	.	zjl.edf	RIGHT	4440	10005799	Full Trial Period	10001359	63	Trial: 63	10001359	25	ÊÖïí	ÂÖÌ¥	¹þÃÜ¹Ï	f	f
zjl	.	.	.	.	.	.	.	.	.	.	4	.	.	.	false	false	Message: -1ms	.	.	.	.	.	.	.	.	.	.	.	GAZE_COORDS 0.00 0.00 1023.00 767.00	-1	.	.	zjl.edf	RIGHT	4440	10005799	Full Trial Period	10001359	63	Trial: 63	10001359	25	ÊÖïí	ÂÖÌ¥	¹þÃÜ¹Ï	f	f
zjl	.	.	.	.	.	.	.	.	.	.	5	.	.	.	false	false	Message: -1ms	.	.	.	.	.	.	.	.	.	.	.	THRESHOLDS R 97 212	-1	.	.	zjl.edf	RIGHT	4440	10005799	Full Trial Period	10001359	63	Trial: 63	10001359	25	ÊÖïí	ÂÖÌ¥	¹þÃÜ¹Ï	f	f
zjl	.	.	.	.	.	.	.	.	.	.	6	.	.	.	false	false	Message: -1ms	.	.	.	.	.	.	.	.	.	.	.	ELCL_PROC CENTROID (3)	-1	.	.	zjl.edf	RIGHT	4440	10005799	Full Trial Period	10001359	63	Trial: 63	10001359	25	ÊÖïí	ÂÖÌ¥	¹þÃÜ¹Ï	f	f
zjl	.	.	.	.	.	.	.	.	.	.	7	.	.	.	false	false	Message: -1ms	.	.	.	.	.	.	.	.	.	.	.	ELCL_PCR_PARAM 5 3.0	-1	.	.	zjl.edf	RIGHT	4440	10005799	Full Trial Period	10001359	63	Trial: 63	10001359	25	ÊÖïí	ÂÖÌ¥	¹þÃÜ¹Ï	f	f
zjl	.	.	.	.	.	.	.	.	.	.	8	.	.	.	false	true	Message: 0ms	.	.	.	.	.	.	.	.	.	.	.	!MODE RECORD CR 1000 2 0 R	0	.	.	zjl.edf	RIGHT	4440	10005799	Full Trial Period	10001359	63	Trial: 63	10001359	25	ÊÖïí	ÂÖÌ¥	¹þÃÜ¹Ï	f	f
zjl	.	.	.	.	66	72	1	7	147.20	369.20	9	.	.	.	false	false	Message: 42ms	.	.	.	.	.	.	.	.	.	.	.	SYNCTIME	42	147.20	369.20	zjl.edf	RIGHT	4440	10005799	Full Trial Period	10001359	63	Trial: 63	10001359	25	ÊÖïí	ÂÖÌ¥	¹þÃÜ¹Ï	f	f
zjl	.	.	.	.	.	.	.	.	.	.	10	.	.	.	false	false	Message: 1370ms	2.00	4.75	421	1758	514.20	356.20	6	997.80	1338	558.20	319.20	INVISIBLE_BOUNDARY[1]	1370	.	.	zjl.edf	RIGHT	4440	10005799	Full Trial Period	10001359	63	Trial: 63	10001359	25	ÊÖïí	ÂÖÌ¥	¹þÃÜ¹Ï	f	f
zjl	.	.	.	.	.	.	.	.	.	.	11	.	.	.	false	false	Message: 1375ms	2.00	4.75	421	1758	514.20	356.20	6	997.80	1338	558.20	319.20	SYNCTIME	1375	.	.	zjl.edf	RIGHT	4440	10005799	Full Trial Period	10001359	63	Trial: 63	10001359	25	ÊÖïí	ÂÖÌ¥	¹þÃÜ¹Ï	f	f
zjl	.	.	.	.	.	.	.	.	.	.	12	.	.	.	false	false	Message: 2452ms	9.58	168.04	57	2465	848.70	399.00	8	312.80	2409	571.90	337.10	INVISIBLE_BOUNDARY[2]	2452	.	.	zjl.edf	RIGHT	4440	10005799	Full Trial Period	10001359	63	Trial: 63	10001359	25	ÊÖïí	ÂÖÌ¥	¹þÃÜ¹Ï	f	f
zjl	.	.	.	.	.	.	.	.	.	.	13	.	.	.	false	false	Message: 2459ms	9.58	168.04	57	2465	848.70	399.00	8	312.80	2409	571.90	337.10	SYNCTIME	2459	.	.	zjl.edf	RIGHT	4440	10005799	Full Trial Period	10001359	63	Trial: 63	10001359	25	ÊÖïí	ÂÖÌ¥	¹þÃÜ¹Ï	f	f
zjl	55	4439	3	4385	.	.	.	.	.	.	14	.	.	.	false	false	Message: 4420ms	.	.	65	4439	827.00	402.40	13	70.00	4375	.	.	KEYBOARD	4420	.	.	zjl.edf	RIGHT	4440	10005799	Full Trial Period	10001359	63	Trial: 63	10001359	25	ÊÖïí	ÂÖÌ¥	¹þÃÜ¹Ï	f	f
zjl	.	.	.	.	.	.	.	.	.	.	15	.	.	.	false	false	Message: 4486ms	.	.	.	.	.	.	.	.	.	.	.	TRIAL_RESULT 0	4486	.	.	zjl.edf	RIGHT	4440	10005799	Full Trial Period	10001359	63	Trial: 63	10001359	25	ÊÖïí	ÂÖÌ¥	¹þÃÜ¹Ï	f	f
zjl	.	.	.	.	.	.	.	.	.	.	1	.	.	.	false	false	Message: -17ms	.	.	.	.	.	.	.	.	.	.	.	TRIALID 63	-17	.	.	zjl.edf	RIGHT	4725	10011526	Full Trial Period	10006801	64	Trial: 64	10006801	31	ÑÛ¾¦	ÐÓÈÊ	éÙ×Ó	j	f
zjl	.	.	.	.	.	.	.	.	.	.	2	.	.	.	false	false	Message: -1ms	.	.	.	.	.	.	.	.	.	.	.	RECCFG CR 1000 2 0 R	-1	.	.	zjl.edf	RIGHT	4725	10011526	Full Trial Period	10006801	64	Trial: 64	10006801	31	ÑÛ¾¦	ÐÓÈÊ	éÙ×Ó	j	f
zjl	.	.	.	.	.	.	.	.	.	.	3	.	.	.	false	false	Message: -1ms	.	.	.	.	.	.	.	.	.	.	.	ELCLCFG TOWER	-1	.	.	zjl.edf	RIGHT	4725	10011526	Full Trial Period	10006801	64	Trial: 64	10006801	31	ÑÛ¾¦	ÐÓÈÊ	éÙ×Ó	j	f
zjl	.	.	.	.	.	.	.	.	.	.	4	.	.	.	false	false	Message: -1ms	.	.	.	.	.	.	.	.	.	.	.	GAZE_COORDS 0.00 0.00 1023.00 767.00	-1	.	.	zjl.edf	RIGHT	4725	10011526	Full Trial Period	10006801	64	Trial: 64	10006801	31	ÑÛ¾¦	ÐÓÈÊ	éÙ×Ó	j	f
zjl	.	.	.	.	.	.	.	.	.	.	5	.	.	.	false	false	Message: -1ms	.	.	.	.	.	.	.	.	.	.	.	THRESHOLDS R 97 212	-1	.	.	zjl.edf	RIGHT	4725	10011526	Full Trial Period	10006801	64	Trial: 64	10006801	31	ÑÛ¾¦	ÐÓÈÊ	éÙ×Ó	j	f
zjl	.	.	.	.	.	.	.	.	.	.	6	.	.	.	false	false	Message: -1ms	.	.	.	.	.	.	.	.	.	.	.	ELCL_PROC CENTROID (3)	-1	.	.	zjl.edf	RIGHT	4725	10011526	Full Trial Period	10006801	64	Trial: 64	10006801	31	ÑÛ¾¦	ÐÓÈÊ	éÙ×Ó	j	f
zjl	.	.	.	.	.	.	.	.	.	.	7	.	.	.	false	false	Message: -1ms	.	.	.	.	.	.	.	.	.	.	.	ELCL_PCR_PARAM 5 3.0	-1	.	.	zjl.edf	RIGHT	4725	10011526	Full Trial Period	10006801	64	Trial: 64	10006801	31	ÑÛ¾¦	ÐÓÈÊ	éÙ×Ó	j	f
zjl	.	.	.	.	.	.	.	.	.	.	8	.	.	.	false	true	Message: 0ms	.	.	.	.	.	.	.	.	.	.	.	!MODE RECORD CR 1000 2 0 R	0	.	.	zjl.edf	RIGHT	4725	10011526	Full Trial Period	10006801	64	Trial: 64	10006801	31	ÑÛ¾¦	ÐÓÈÊ	éÙ×Ó	j	f
zjl	.	.	.	.	515	521	1	7	151.10	374.10	9	.	.	.	false	false	Message: 50ms	.	.	.	.	.	.	.	.	.	.	.	SYNCTIME	50	151.10	374.10	zjl.edf	RIGHT	4725	10011526	Full Trial Period	10006801	64	Trial: 64	10006801	31	ÑÛ¾¦	ÐÓÈÊ	éÙ×Ó	j	f
zjl	.	.	.	.	.	.	.	.	.	.	10	.	.	.	false	false	Message: 1325ms	5.32	11.45	465	1778	436.70	417.40	5	908.80	1314	582.70	364.80	INVISIBLE_BOUNDARY[1]	1325	.	.	zjl.edf	RIGHT	4725	10011526	Full Trial Period	10006801	64	Trial: 64	10006801	31	ÑÛ¾¦	ÐÓÈÊ	éÙ×Ó	j	f
zjl	.	.	.	.	.	.	.	.	.	.	11	.	.	.	false	false	Message: 1333ms	5.32	11.45	465	1778	436.70	417.40	5	908.80	1314	582.70	364.80	SYNCTIME	1333	.	.	zjl.edf	RIGHT	4725	10011526	Full Trial Period	10006801	64	Trial: 64	10006801	31	ÑÛ¾¦	ÐÓÈÊ	éÙ×Ó	j	f
zjl	.	.	.	.	.	.	.	.	.	.	12	.	.	.	false	false	Message: 3144ms	11.40	175.44	65	3165	883.20	440.90	10	328.10	3101	553.00	357.70	INVISIBLE_BOUNDARY[2]	3144	.	.	zjl.edf	RIGHT	4725	10011526	Full Trial Period	10006801	64	Trial: 64	10006801	31	ÑÛ¾¦	ÐÓÈÊ	éÙ×Ó	j	f
zjl	.	.	.	.	.	.	.	.	.	.	13	.	.	.	false	false	Message: 3149ms	11.40	175.44	65	3165	883.20	440.90	10	328.10	3101	553.00	357.70	SYNCTIME	3149	.	.	zjl.edf	RIGHT	4725	10011526	Full Trial Period	10006801	64	Trial: 64	10006801	31	ÑÛ¾¦	ÐÓÈÊ	éÙ×Ó	j	f
zjl	36	4724	5	4689	.	.	.	.	.	.	14	.	.	.	false	false	Message: 4706ms	.	.	49	4724	.	.	16	70.90	4676	857.40	529.40	KEYBOARD	4706	.	.	zjl.edf	RIGHT	4725	10011526	Full Trial Period	10006801	64	Trial: 64	10006801	31	ÑÛ¾¦	ÐÓÈÊ	éÙ×Ó	j	f
zjl	.	.	.	.	.	.	.	.	.	.	15	.	.	.	false	false	Message: 4767ms	.	.	.	.	.	.	.	.	.	.	.	TRIAL_RESULT 0	4767	.	.	zjl.edf	RIGHT	4725	10011526	Full Trial Period	10006801	64	Trial: 64	10006801	31	ÑÛ¾¦	ÐÓÈÊ	éÙ×Ó	j	f
zjl	.	.	.	.	.	.	.	.	.	.	1	.	.	.	false	false	Message: -17ms	.	.	.	.	.	.	.	.	.	.	.	TRIALID 64	-17	.	.	zjl.edf	RIGHT	4779	10018262	Full Trial Period	10013483	65	Trial: 65	10013483	142	ÄûÃÊ	·ÊÔí	¶ú»ú	f	f
zjl	.	.	.	.	.	.	.	.	.	.	2	.	.	.	false	false	Message: -1ms	.	.	.	.	.	.	.	.	.	.	.	RECCFG CR 1000 2 0 R	-1	.	.	zjl.edf	RIGHT	4779	10018262	Full Trial Period	10013483	65	Trial: 65	10013483	142	ÄûÃÊ	·ÊÔí	¶ú»ú	f	f
zjl	.	.	.	.	.	.	.	.	.	.	3	.	.	.	false	false	Message: -1ms	.	.	.	.	.	.	.	.	.	.	.	ELCLCFG TOWER	-1	.	.	zjl.edf	RIGHT	4779	10018262	Full Trial Period	10013483	65	Trial: 65	10013483	142	ÄûÃÊ	·ÊÔí	¶ú»ú	f	f
zjl	.	.	.	.	.	.	.	.	.	.	4	.	.	.	false	false	Message: -1ms	.	.	.	.	.	.	.	.	.	.	.	GAZE_COORDS 0.00 0.00 1023.00 767.00	-1	.	.	zjl.edf	RIGHT	4779	10018262	Full Trial Period	10013483	65	Trial: 65	10013483	142	ÄûÃÊ	·ÊÔí	¶ú»ú	f	f
zjl	.	.	.	.	.	.	.	.	.	.	5	.	.	.	false	false	Message: -1ms	.	.	.	.	.	.	.	.	.	.	.	THRESHOLDS R 97 212	-1	.	.	zjl.edf	RIGHT	4779	10018262	Full Trial Period	10013483	65	Trial: 65	10013483	142	ÄûÃÊ	·ÊÔí	¶ú»ú	f	f
zjl	.	.	.	.	.	.	.	.	.	.	6	.	.	.	false	false	Message: -1ms	.	.	.	.	.	.	.	.	.	.	.	ELCL_PROC CENTROID (3)	-1	.	.	zjl.edf	RIGHT	4779	10018262	Full Trial Period	10013483	65	Trial: 65	10013483	142	ÄûÃÊ	·ÊÔí	¶ú»ú	f	f
zjl	.	.	.	.	.	.	.	.	.	.	7	.	.	.	false	false	Message: -1ms	.	.	.	.	.	.	.	.	.	.	.	ELCL_PCR_PARAM 5 3.0	-1	.	.	zjl.edf	RIGHT	4779	10018262	Full Trial Period	10013483	65	Trial: 65	10013483	142	ÄûÃÊ	·ÊÔí	¶ú»ú	f	f
zjl	.	.	.	.	.	.	.	.	.	.	8	.	.	.	false	true	Message: 0ms	.	.	.	.	.	.	.	.	.	.	.	!MODE RECORD CR 1000 2 0 R	0	.	.	zjl.edf	RIGHT	4779	10018262	Full Trial Period	10013483	65	Trial: 65	10013483	142	ÄûÃÊ	·ÊÔí	¶ú»ú	f	f
zjl	.	.	.	.	248	254	1	7	159.80	428.10	9	.	.	.	false	false	Message: 50ms	.	.	.	.	.	.	.	.	.	.	.	SYNCTIME	50	159.80	428.10	zjl.edf	RIGHT	4779	10018262	Full Trial Period	10013483	65	Trial: 65	10013483	142	ÄûÃÊ	·ÊÔí	¶ú»ú	f	f
zjl	.	.	.	.	.	.	.	.	.	.	10	.	.	.	false	false	Message: 854ms	5.47	118.89	46	854	394.90	409.50	3	201.50	809	235.80	380.20	INVISIBLE_BOUNDARY[1]	854	.	.	zjl.edf	RIGHT	4779	10018262	Full Trial Period	10013483	65	Trial: 65	10013483	142	ÄûÃÊ	·ÊÔí	¶ú»ú	f	f
zjl	.	.	.	.	104	958	4	855	393.60	396.80	11	.	.	.	false	false	Message: 858ms	.	.	.	.	.	.	.	.	.	.	.	SYNCTIME	858	393.60	396.80	zjl.edf	RIGHT	4779	10018262	Full Trial Period	10013483	65	Trial: 65	10013483	142	ÄûÃÊ	·ÊÔí	¶ú»ú	f	f
zjl	.	.	.	.	.	.	.	.	.	.	12	.	.	.	false	false	Message: 1670ms	14.53	220.14	66	1700	962.90	504.80	6	409.90	1635	535.90	394.10	INVISIBLE_BOUNDARY[2]	1670	.	.	zjl.edf	RIGHT	4779	10018262	Full Trial Period	10013483	65	Trial: 65	10013483	142	ÄûÃÊ	·ÊÔí	¶ú»ú	f	f
zjl	.	.	.	.	.	.	.	.	.	.	13	.	.	.	false	false	Message: 1675ms	14.53	220.14	66	1700	962.90	504.80	6	409.90	1635	535.90	394.10	SYNCTIME	1675	.	.	zjl.edf	RIGHT	4779	10018262	Full Trial Period	10013483	65	Trial: 65	10013483	142	ÄûÃÊ	·ÊÔí	¶ú»ú	f	f
zjl	1094	4778	5	3685	.	.	.	.	.	.	14	.	.	.	false	false	Message: 4760ms	25.96	22.17	1171	4778	823.30	391.00	12	1446.90	3608	22.50	384.50	KEYBOARD	4760	.	.	zjl.edf	RIGHT	4779	10018262	Full Trial Period	10013483	65	Trial: 65	10013483	142	ÄûÃÊ	·ÊÔí	¶ú»ú	f	f
zjl	.	.	.	.	.	.	.	.	.	.	15	.	.	.	false	false	Message: 4825ms	.	.	.	.	.	.	.	.	.	.	.	TRIAL_RESULT 0	4825	.	.	zjl.edf	RIGHT	4779	10018262	Full Trial Period	10013483	65	Trial: 65	10013483	142	ÄûÃÊ	·ÊÔí	¶ú»ú	f	f
zjl	.	.	.	.	.	.	.	.	.	.	1	.	.	.	false	false	Message: -16ms	.	.	.	.	.	.	.	.	.	.	.	TRIALID 65	-16	.	.	zjl.edf	RIGHT	9629	10029127	Full Trial Period	10019498	66	Trial: 66	10019498	99	Ô²Öé±Ê	ÑÀË¢	É××Ó	j	j
zjl	.	.	.	.	.	.	.	.	.	.	2	.	.	.	false	false	Message: -1ms	.	.	.	.	.	.	.	.	.	.	.	RECCFG CR 1000 2 0 R	-1	.	.	zjl.edf	RIGHT	9629	10029127	Full Trial Period	10019498	66	Trial: 66	10019498	99	Ô²Öé±Ê	ÑÀË¢	É××Ó	j	j
zjl	.	.	.	.	.	.	.	.	.	.	3	.	.	.	false	false	Message: -1ms	.	.	.	.	.	.	.	.	.	.	.	ELCLCFG TOWER	-1	.	.	zjl.edf	RIGHT	9629	10029127	Full Trial Period	10019498	66	Trial: 66	10019498	99	Ô²Öé±Ê	ÑÀË¢	É××Ó	j	j
zjl	.	.	.	.	.	.	.	.	.	.	4	.	.	.	false	false	Message: -1ms	.	.	.	.	.	.	.	.	.	.	.	GAZE_COORDS 0.00 0.00 1023.00 767.00	-1	.	.	zjl.edf	RIGHT	9629	10029127	Full Trial Period	10019498	66	Trial: 66	10019498	99	Ô²Öé±Ê	ÑÀË¢	É××Ó	j	j
zjl	.	.	.	.	.	.	.	.	.	.	5	.	.	.	false	false	Message: -1ms	.	.	.	.	.	.	.	.	.	.	.	THRESHOLDS R 97 212	-1	.	.	zjl.edf	RIGHT	9629	10029127	Full Trial Period	10019498	66	Trial: 66	10019498	99	Ô²Öé±Ê	ÑÀË¢	É××Ó	j	j
zjl	.	.	.	.	.	.	.	.	.	.	6	.	.	.	false	false	Message: -1ms	.	.	.	.	.	.	.	.	.	.	.	ELCL_PROC CENTROID (3)	-1	.	.	zjl.edf	RIGHT	9629	10029127	Full Trial Period	10019498	66	Trial: 66	10019498	99	Ô²Öé±Ê	ÑÀË¢	É××Ó	j	j
zjl	.	.	.	.	.	.	.	.	.	.	7	.	.	.	false	false	Message: -1ms	.	.	.	.	.	.	.	.	.	.	.	ELCL_PCR_PARAM 5 3.0	-1	.	.	zjl.edf	RIGHT	9629	10029127	Full Trial Period	10019498	66	Trial: 66	10019498	99	Ô²Öé±Ê	ÑÀË¢	É××Ó	j	j
zjl	.	.	.	.	.	.	.	.	.	.	8	.	.	.	false	true	Message: 0ms	.	.	.	.	.	.	.	.	.	.	.	!MODE RECORD CR 1000 2 0 R	0	.	.	zjl.edf	RIGHT	9629	10029127	Full Trial Period	10019498	66	Trial: 66	10019498	99	Ô²Öé±Ê	ÑÀË¢	É××Ó	j	j
zjl	.	.	.	.	242	248	1	7	133.40	386.90	9	.	.	.	false	false	Message: 51ms	.	.	.	.	.	.	.	.	.	.	.	SYNCTIME	51	133.40	386.90	zjl.edf	RIGHT	9629	10029127	Full Trial Period	10019498	66	Trial: 66	10019498	99	Ô²Öé±Ê	ÑÀË¢	É××Ó	j	j
zjl	.	.	.	.	.	.	.	.	.	.	10	.	.	.	false	false	Message: 792ms	7.86	19.65	400	825	372.70	332.90	2	1130.60	426	146.40	391.70	INVISIBLE_BOUNDARY[1]	792	.	.	zjl.edf	RIGHT	9629	10029127	Full Trial Period	10019498	66	Trial: 66	10019498	99	Ô²Öé±Ê	ÑÀË¢	É××Ó	j	j
zjl	.	.	.	.	.	.	.	.	.	.	11	.	.	.	false	false	Message: 801ms	7.86	19.65	400	825	372.70	332.90	2	1130.60	426	146.40	391.70	SYNCTIME	801	.	.	zjl.edf	RIGHT	9629	10029127	Full Trial Period	10019498	66	Trial: 66	10019498	99	Ô²Öé±Ê	ÑÀË¢	É××Ó	j	j
zjl	1185	3171	2	1987	.	.	.	.	.	.	12	.	.	.	false	false	Message: 2214ms	2.85	2.24	1268	3185	670.20	393.50	5	1459.20	1918	609.80	337.40	INVISIBLE_BOUNDARY[2]	2214	.	.	zjl.edf	RIGHT	9629	10029127	Full Trial Period	10019498	66	Trial: 66	10019498	99	Ô²Öé±Ê	ÑÀË¢	É××Ó	j	j
zjl	1185	3171	2	1987	.	.	.	.	.	.	13	.	.	.	false	false	Message: 2225ms	2.85	2.24	1268	3185	670.20	393.50	5	1459.20	1918	609.80	337.40	SYNCTIME	2225	.	.	zjl.edf	RIGHT	9629	10029127	Full Trial Period	10019498	66	Trial: 66	10019498	99	Ô²Öé±Ê	ÑÀË¢	É××Ó	j	j
zjl	.	.	.	.	.	.	.	.	.	.	14	.	.	.	false	false	Message: 9610ms	29.06	53.72	541	9627	891.40	459.40	16	855.30	9087	-30.80	551.30	KEYBOARD	9610	.	.	zjl.edf	RIGHT	9629	10029127	Full Trial Period	10019498	66	Trial: 66	10019498	99	Ô²Öé±Ê	ÑÀË¢	É××Ó	j	j
zjl	.	.	.	.	.	.	.	.	.	.	15	.	.	.	false	false	Message: 9677ms	.	.	.	.	.	.	.	.	.	.	.	TRIAL_RESULT 0	9677	.	.	zjl.edf	RIGHT	9629	10029127	Full Trial Period	10019498	66	Trial: 66	10019498	99	Ô²Öé±Ê	ÑÀË¢	É××Ó	j	j
zjl	.	.	.	.	.	.	.	.	.	.	1	.	.	.	false	false	Message: -16ms	.	.	.	.	.	.	.	.	.	.	.	TRIALID 66	-16	.	.	zjl.edf	RIGHT	8058	10038255	Full Trial Period	10030197	67	Trial: 67	10030197	125	ÕíÍ·	ÇÉ¿ËÁ¦	¸Ö±Ê	f	f
zjl	.	.	.	.	.	.	.	.	.	.	2	.	.	.	false	false	Message: -1ms	.	.	.	.	.	.	.	.	.	.	.	RECCFG CR 1000 2 0 R	-1	.	.	zjl.edf	RIGHT	8058	10038255	Full Trial Period	10030197	67	Trial: 67	10030197	125	ÕíÍ·	ÇÉ¿ËÁ¦	¸Ö±Ê	f	f
zjl	.	.	.	.	.	.	.	.	.	.	3	.	.	.	false	false	Message: -1ms	.	.	.	.	.	.	.	.	.	.	.	ELCLCFG TOWER	-1	.	.	zjl.edf	RIGHT	8058	10038255	Full Trial Period	10030197	67	Trial: 67	10030197	125	ÕíÍ·	ÇÉ¿ËÁ¦	¸Ö±Ê	f	f
zjl	.	.	.	.	.	.	.	.	.	.	4	.	.	.	false	false	Message: -1ms	.	.	.	.	.	.	.	.	.	.	.	GAZE_COORDS 0.00 0.00 1023.00 767.00	-1	.	.	zjl.edf	RIGHT	8058	10038255	Full Trial Period	10030197	67	Trial: 67	10030197	125	ÕíÍ·	ÇÉ¿ËÁ¦	¸Ö±Ê	f	f
zjl	.	.	.	.	.	.	.	.	.	.	5	.	.	.	false	false	Message: -1ms	.	.	.	.	.	.	.	.	.	.	.	THRESHOLDS R 97 212	-1	.	.	zjl.edf	RIGHT	8058	10038255	Full Trial Period	10030197	67	Trial: 67	10030197	125	ÕíÍ·	ÇÉ¿ËÁ¦	¸Ö±Ê	f	f
zjl	.	.	.	.	.	.	.	.	.	.	6	.	.	.	false	false	Message: -1ms	.	.	.	.	.	.	.	.	.	.	.	ELCL_PROC CENTROID (3)	-1	.	.	zjl.edf	RIGHT	8058	10038255	Full Trial Period	10030197	67	Trial: 67	10030197	125	ÕíÍ·	ÇÉ¿ËÁ¦	¸Ö±Ê	f	f
zjl	.	.	.	.	.	.	.	.	.	.	7	.	.	.	false	false	Message: -1ms	.	.	.	.	.	.	.	.	.	.	.	ELCL_PCR_PARAM 5 3.0	-1	.	.	zjl.edf	RIGHT	8058	10038255	Full Trial Period	10030197	67	Trial: 67	10030197	125	ÕíÍ·	ÇÉ¿ËÁ¦	¸Ö±Ê	f	f
zjl	.	.	.	.	.	.	.	.	.	.	8	.	.	.	false	true	Message: 0ms	.	.	.	.	.	.	.	.	.	.	.	!MODE RECORD CR 1000 2 0 R	0	.	.	zjl.edf	RIGHT	8058	10038255	Full Trial Period	10030197	67	Trial: 67	10030197	125	ÕíÍ·	ÇÉ¿ËÁ¦	¸Ö±Ê	f	f
zjl	.	.	.	.	.	.	.	.	.	.	9	.	.	.	false	false	Message: 50ms	.	.	.	.	.	.	.	.	.	.	.	SYNCTIME	50	.	.	zjl.edf	RIGHT	8058	10038255	Full Trial Period	10030197	67	Trial: 67	10030197	125	ÕíÍ·	ÇÉ¿ËÁ¦	¸Ö±Ê	f	f
zjl	493	1991	2	1499	.	.	.	.	.	.	10	.	.	.	false	false	Message: 1651ms	10.88	17.30	629	2080	501.00	546.40	5	3270.00	1452	201.00	418.20	INVISIBLE_BOUNDARY[1]	1651	.	.	zjl.edf	RIGHT	8058	10038255	Full Trial Period	10030197	67	Trial: 67	10030197	125	ÕíÍ·	ÇÉ¿ËÁ¦	¸Ö±Ê	f	f
zjl	493	1991	2	1499	.	.	.	.	.	.	11	.	.	.	false	false	Message: 1657ms	10.88	17.30	629	2080	501.00	546.40	5	3270.00	1452	201.00	418.20	SYNCTIME	1657	.	.	zjl.edf	RIGHT	8058	10038255	Full Trial Period	10030197	67	Trial: 67	10030197	125	ÕíÍ·	ÇÉ¿ËÁ¦	¸Ö±Ê	f	f
zjl	.	.	.	.	.	.	.	.	.	.	12	.	.	.	false	false	Message: 2606ms	10.77	139.82	77	2651	872.30	410.40	6	453.20	2575	552.60	378.50	INVISIBLE_BOUNDARY[2]	2606	.	.	zjl.edf	RIGHT	8058	10038255	Full Trial Period	10030197	67	Trial: 67	10030197	125	ÕíÍ·	ÇÉ¿ËÁ¦	¸Ö±Ê	f	f
zjl	.	.	.	.	.	.	.	.	.	.	13	.	.	.	false	false	Message: 2616ms	10.77	139.82	77	2651	872.30	410.40	6	453.20	2575	552.60	378.50	SYNCTIME	2616	.	.	zjl.edf	RIGHT	8058	10038255	Full Trial Period	10030197	67	Trial: 67	10030197	125	ÕíÍ·	ÇÉ¿ËÁ¦	¸Ö±Ê	f	f
zjl	.	.	.	.	.	.	.	.	.	.	14	.	.	.	false	false	Message: 8039ms	2.18	5.08	430	8056	988.20	415.20	20	558.80	7627	920.70	425.70	KEYBOARD	8039	.	.	zjl.edf	RIGHT	8058	10038255	Full Trial Period	10030197	67	Trial: 67	10030197	125	ÕíÍ·	ÇÉ¿ËÁ¦	¸Ö±Ê	f	f
zjl	.	.	.	.	.	.	.	.	.	.	15	.	.	.	false	false	Message: 8101ms	.	.	.	.	.	.	.	.	.	.	.	TRIAL_RESULT 0	8101	.	.	zjl.edf	RIGHT	8058	10038255	Full Trial Period	10030197	67	Trial: 67	10030197	125	ÕíÍ·	ÇÉ¿ËÁ¦	¸Ö±Ê	f	f
zjl	.	.	.	.	.	.	.	.	.	.	1	.	.	.	false	false	Message: -17ms	.	.	.	.	.	.	.	.	.	.	.	TRIALID 67	-17	.	.	zjl.edf	RIGHT	3113	10043608	Full Trial Period	10040495	68	Trial: 68	10040495	65	ÂÝÐý½°	·çÉÈ	À¯±Ê	f	f
zjl	.	.	.	.	.	.	.	.	.	.	2	.	.	.	false	false	Message: -1ms	.	.	.	.	.	.	.	.	.	.	.	RECCFG CR 1000 2 0 R	-1	.	.	zjl.edf	RIGHT	3113	10043608	Full Trial Period	10040495	68	Trial: 68	10040495	65	ÂÝÐý½°	·çÉÈ	À¯±Ê	f	f
zjl	.	.	.	.	.	.	.	.	.	.	3	.	.	.	false	false	Message: -1ms	.	.	.	.	.	.	.	.	.	.	.	ELCLCFG TOWER	-1	.	.	zjl.edf	RIGHT	3113	10043608	Full Trial Period	10040495	68	Trial: 68	10040495	65	ÂÝÐý½°	·çÉÈ	À¯±Ê	f	f
zjl	.	.	.	.	.	.	.	.	.	.	4	.	.	.	false	false	Message: -1ms	.	.	.	.	.	.	.	.	.	.	.	GAZE_COORDS 0.00 0.00 1023.00 767.00	-1	.	.	zjl.edf	RIGHT	3113	10043608	Full Trial Period	10040495	68	Trial: 68	10040495	65	ÂÝÐý½°	·çÉÈ	À¯±Ê	f	f
zjl	.	.	.	.	.	.	.	.	.	.	5	.	.	.	false	false	Message: -1ms	.	.	.	.	.	.	.	.	.	.	.	THRESHOLDS R 97 212	-1	.	.	zjl.edf	RIGHT	3113	10043608	Full Trial Period	10040495	68	Trial: 68	10040495	65	ÂÝÐý½°	·çÉÈ	À¯±Ê	f	f
zjl	.	.	.	.	.	.	.	.	.	.	6	.	.	.	false	false	Message: -1ms	.	.	.	.	.	.	.	.	.	.	.	ELCL_PROC CENTROID (3)	-1	.	.	zjl.edf	RIGHT	3113	10043608	Full Trial Period	10040495	68	Trial: 68	10040495	65	ÂÝÐý½°	·çÉÈ	À¯±Ê	f	f
zjl	.	.	.	.	.	.	.	.	.	.	7	.	.	.	false	false	Message: -1ms	.	.	.	.	.	.	.	.	.	.	.	ELCL_PCR_PARAM 5 3.0	-1	.	.	zjl.edf	RIGHT	3113	10043608	Full Trial Period	10040495	68	Trial: 68	10040495	65	ÂÝÐý½°	·çÉÈ	À¯±Ê	f	f
zjl	.	.	.	.	.	.	.	.	.	.	8	.	.	.	false	true	Message: 0ms	.	.	.	.	.	.	.	.	.	.	.	!MODE RECORD CR 1000 2 0 R	0	.	.	zjl.edf	RIGHT	3113	10043608	Full Trial Period	10040495	68	Trial: 68	10040495	65	ÂÝÐý½°	·çÉÈ	À¯±Ê	f	f
zjl	.	.	.	.	434	440	1	7	123.80	381.90	9	.	.	.	false	false	Message: 41ms	.	.	.	.	.	.	.	.	.	.	.	SYNCTIME	41	123.80	381.90	zjl.edf	RIGHT	3113	10043608	Full Trial Period	10040495	68	Trial: 68	10040495	65	ÂÝÐý½°	·çÉÈ	À¯±Ê	f	f
zjl	589	2072	2	1484	.	.	.	.	.	.	10	.	.	.	false	false	Message: 1700ms	11.39	11.85	961	2399	543.60	373.20	3	1394.90	1439	207.30	382.90	INVISIBLE_BOUNDARY[1]	1700	.	.	zjl.edf	RIGHT	3113	10043608	Full Trial Period	10040495	68	Trial: 68	10040495	65	ÂÝÐý½°	·çÉÈ	À¯±Ê	f	f
zjl	589	2072	2	1484	.	.	.	.	.	.	11	.	.	.	false	false	Message: 1708ms	11.39	11.85	961	2399	543.60	373.20	3	1394.90	1439	207.30	382.90	SYNCTIME	1708	.	.	zjl.edf	RIGHT	3113	10043608	Full Trial Period	10040495	68	Trial: 68	10040495	65	ÂÝÐý½°	·çÉÈ	À¯±Ê	f	f
zjl	.	.	.	.	.	.	.	.	.	.	12	.	.	.	false	false	Message: 2634ms	10.33	20.06	515	3112	880.90	436.20	5	464.70	2598	579.20	371.40	INVISIBLE_BOUNDARY[2]	2634	.	.	zjl.edf	RIGHT	3113	10043608	Full Trial Period	10040495	68	Trial: 68	10040495	65	ÂÝÐý½°	·çÉÈ	À¯±Ê	f	f
zjl	.	.	.	.	.	.	.	.	.	.	13	.	.	.	false	false	Message: 2641ms	10.33	20.06	515	3112	880.90	436.20	5	464.70	2598	579.20	371.40	SYNCTIME	2641	.	.	zjl.edf	RIGHT	3113	10043608	Full Trial Period	10040495	68	Trial: 68	10040495	65	ÂÝÐý½°	·çÉÈ	À¯±Ê	f	f
zjl	456	3112	3	2657	.	.	.	.	.	.	14	.	.	.	false	false	Message: 3093ms	10.33	20.06	515	3112	880.90	436.20	5	464.70	2598	579.20	371.40	KEYBOARD	3093	.	.	zjl.edf	RIGHT	3113	10043608	Full Trial Period	10040495	68	Trial: 68	10040495	65	ÂÝÐý½°	·çÉÈ	À¯±Ê	f	f
zjl	.	.	.	.	.	.	.	.	.	.	15	.	.	.	false	false	Message: 3158ms	.	.	.	.	.	.	.	.	.	.	.	TRIAL_RESULT 0	3158	.	.	zjl.edf	RIGHT	3113	10043608	Full Trial Period	10040495	68	Trial: 68	10040495	65	ÂÝÐý½°	·çÉÈ	À¯±Ê	f	f
zjl	.	.	.	.	.	.	.	.	.	.	1	.	.	.	false	false	Message: -17ms	.	.	.	.	.	.	.	.	.	.	.	TRIALID 68	-17	.	.	zjl.edf	RIGHT	2597	10047825	Full Trial Period	10045228	69	Trial: 69	10045228	111	ÃæÌõ	º£´ø	Î§½í	f	j
zjl	.	.	.	.	.	.	.	.	.	.	2	.	.	.	false	false	Message: -1ms	.	.	.	.	.	.	.	.	.	.	.	RECCFG CR 1000 2 0 R	-1	.	.	zjl.edf	RIGHT	2597	10047825	Full Trial Period	10045228	69	Trial: 69	10045228	111	ÃæÌõ	º£´ø	Î§½í	f	j
zjl	.	.	.	.	.	.	.	.	.	.	3	.	.	.	false	false	Message: -1ms	.	.	.	.	.	.	.	.	.	.	.	ELCLCFG TOWER	-1	.	.	zjl.edf	RIGHT	2597	10047825	Full Trial Period	10045228	69	Trial: 69	10045228	111	ÃæÌõ	º£´ø	Î§½í	f	j
zjl	.	.	.	.	.	.	.	.	.	.	4	.	.	.	false	false	Message: -1ms	.	.	.	.	.	.	.	.	.	.	.	GAZE_COORDS 0.00 0.00 1023.00 767.00	-1	.	.	zjl.edf	RIGHT	2597	10047825	Full Trial Period	10045228	69	Trial: 69	10045228	111	ÃæÌõ	º£´ø	Î§½í	f	j
zjl	.	.	.	.	.	.	.	.	.	.	5	.	.	.	false	false	Message: -1ms	.	.	.	.	.	.	.	.	.	.	.	THRESHOLDS R 97 212	-1	.	.	zjl.edf	RIGHT	2597	10047825	Full Trial Period	10045228	69	Trial: 69	10045228	111	ÃæÌõ	º£´ø	Î§½í	f	j
zjl	.	.	.	.	.	.	.	.	.	.	6	.	.	.	false	false	Message: -1ms	.	.	.	.	.	.	.	.	.	.	.	ELCL_PROC CENTROID (3)	-1	.	.	zjl.edf	RIGHT	2597	10047825	Full Trial Period	10045228	69	Trial: 69	10045228	111	ÃæÌõ	º£´ø	Î§½í	f	j
zjl	.	.	.	.	.	.	.	.	.	.	7	.	.	.	false	false	Message: -1ms	.	.	.	.	.	.	.	.	.	.	.	ELCL_PCR_PARAM 5 3.0	-1	.	.	zjl.edf	RIGHT	2597	10047825	Full Trial Period	10045228	69	Trial: 69	10045228	111	ÃæÌõ	º£´ø	Î§½í	f	j
zjl	.	.	.	.	.	.	.	.	.	.	8	.	.	.	false	true	Message: 0ms	.	.	.	.	.	.	.	.	.	.	.	!MODE RECORD CR 1000 2 0 R	0	.	.	zjl.edf	RIGHT	2597	10047825	Full Trial Period	10045228	69	Trial: 69	10045228	111	ÃæÌõ	º£´ø	Î§½í	f	j
zjl	.	.	.	.	.	.	.	.	.	.	9	.	.	.	false	false	Message: 41ms	0.40	9.11	44	76	206.00	361.40	1	97.00	33	214.60	353.30	SYNCTIME	41	.	.	zjl.edf	RIGHT	2597	10047825	Full Trial Period	10045228	69	Trial: 69	10045228	111	ÃæÌõ	º£´ø	Î§½í	f	j
zjl	.	.	.	.	.	.	.	.	.	.	10	.	.	.	false	false	Message: 946ms	6.41	152.73	42	967	509.00	396.20	6	271.10	926	323.00	371.90	INVISIBLE_BOUNDARY[1]	946	.	.	zjl.edf	RIGHT	2597	10047825	Full Trial Period	10045228	69	Trial: 69	10045228	111	ÃæÌõ	º£´ø	Î§½í	f	j
zjl	.	.	.	.	.	.	.	.	.	.	11	.	.	.	false	false	Message: 950ms	6.41	152.73	42	967	509.00	396.20	6	271.10	926	323.00	371.90	SYNCTIME	950	.	.	zjl.edf	RIGHT	2597	10047825	Full Trial Period	10045228	69	Trial: 69	10045228	111	ÃæÌõ	º£´ø	Î§½í	f	j
zjl	.	.	.	.	.	.	.	.	.	.	12	.	.	.	false	false	Message: 1960ms	3.24	4.85	669	2596	827.20	399.50	8	390.30	1928	731.00	387.60	INVISIBLE_BOUNDARY[2]	1960	.	.	zjl.edf	RIGHT	2597	10047825	Full Trial Period	10045228	69	Trial: 69	10045228	111	ÃæÌõ	º£´ø	Î§½í	f	j
zjl	.	.	.	.	.	.	.	.	.	.	13	.	.	.	false	false	Message: 1966ms	3.24	4.85	669	2596	827.20	399.50	8	390.30	1928	731.00	387.60	SYNCTIME	1966	.	.	zjl.edf	RIGHT	2597	10047825	Full Trial Period	10045228	69	Trial: 69	10045228	111	ÃæÌõ	º£´ø	Î§½í	f	j
zjl	603	2596	2	1994	.	.	.	.	.	.	14	.	.	.	false	false	Message: 2578ms	3.24	4.85	669	2596	827.20	399.50	8	390.30	1928	731.00	387.60	KEYBOARD	2578	.	.	zjl.edf	RIGHT	2597	10047825	Full Trial Period	10045228	69	Trial: 69	10045228	111	ÃæÌõ	º£´ø	Î§½í	f	j
zjl	.	.	.	.	.	.	.	.	.	.	15	.	.	.	false	false	Message: 2636ms	.	.	.	.	.	.	.	.	.	.	.	TRIAL_RESULT 0	2636	.	.	zjl.edf	RIGHT	2597	10047825	Full Trial Period	10045228	69	Trial: 69	10045228	111	ÃæÌõ	º£´ø	Î§½í	f	j
zjl	.	.	.	.	.	.	.	.	.	.	1	.	.	.	false	false	Message: -16ms	.	.	.	.	.	.	.	.	.	.	.	TRIALID 69	-16	.	.	zjl.edf	RIGHT	2614	10054098	Full Trial Period	10051484	70	Trial: 70	10051484	139	èÖ×Ó	Ë®±­	Ð¡Ïª	j	f
zjl	.	.	.	.	.	.	.	.	.	.	2	.	.	.	false	false	Message: -1ms	.	.	.	.	.	.	.	.	.	.	.	RECCFG CR 1000 2 0 R	-1	.	.	zjl.edf	RIGHT	2614	10054098	Full Trial Period	10051484	70	Trial: 70	10051484	139	èÖ×Ó	Ë®±­	Ð¡Ïª	j	f
zjl	.	.	.	.	.	.	.	.	.	.	3	.	.	.	false	false	Message: -1ms	.	.	.	.	.	.	.	.	.	.	.	ELCLCFG TOWER	-1	.	.	zjl.edf	RIGHT	2614	10054098	Full Trial Period	10051484	70	Trial: 70	10051484	139	èÖ×Ó	Ë®±­	Ð¡Ïª	j	f
zjl	.	.	.	.	.	.	.	.	.	.	4	.	.	.	false	false	Message: -1ms	.	.	.	.	.	.	.	.	.	.	.	GAZE_COORDS 0.00 0.00 1023.00 767.00	-1	.	.	zjl.edf	RIGHT	2614	10054098	Full Trial Period	10051484	70	Trial: 70	10051484	139	èÖ×Ó	Ë®±­	Ð¡Ïª	j	f
zjl	.	.	.	.	.	.	.	.	.	.	5	.	.	.	false	false	Message: -1ms	.	.	.	.	.	.	.	.	.	.	.	THRESHOLDS R 97 212	-1	.	.	zjl.edf	RIGHT	2614	10054098	Full Trial Period	10051484	70	Trial: 70	10051484	139	èÖ×Ó	Ë®±­	Ð¡Ïª	j	f
zjl	.	.	.	.	.	.	.	.	.	.	6	.	.	.	false	false	Message: -1ms	.	.	.	.	.	.	.	.	.	.	.	ELCL_PROC CENTROID (3)	-1	.	.	zjl.edf	RIGHT	2614	10054098	Full Trial Period	10051484	70	Trial: 70	10051484	139	èÖ×Ó	Ë®±­	Ð¡Ïª	j	f
zjl	.	.	.	.	.	.	.	.	.	.	7	.	.	.	false	false	Message: -1ms	.	.	.	.	.	.	.	.	.	.	.	ELCL_PCR_PARAM 5 3.0	-1	.	.	zjl.edf	RIGHT	2614	10054098	Full Trial Period	10051484	70	Trial: 70	10051484	139	èÖ×Ó	Ë®±­	Ð¡Ïª	j	f
zjl	.	.	.	.	.	.	.	.	.	.	8	.	.	.	false	true	Message: 0ms	.	.	.	.	.	.	.	.	.	.	.	!MODE RECORD CR 1000 2 0 R	0	.	.	zjl.edf	RIGHT	2614	10054098	Full Trial Period	10051484	70	Trial: 70	10051484	139	èÖ×Ó	Ë®±­	Ð¡Ïª	j	f
zjl	.	.	.	.	.	.	.	.	.	.	9	.	.	.	false	false	Message: 42ms	.	.	.	.	.	.	.	.	.	.	.	SYNCTIME	42	.	.	zjl.edf	RIGHT	2614	10054098	Full Trial Period	10051484	70	Trial: 70	10051484	139	èÖ×Ó	Ë®±­	Ð¡Ïª	j	f
zjl	.	.	.	.	.	.	.	.	.	.	10	.	.	.	false	false	Message: 741ms	8.78	30.48	288	785	429.70	439.30	2	837.70	498	169.40	406.10	INVISIBLE_BOUNDARY[1]	741	.	.	zjl.edf	RIGHT	2614	10054098	Full Trial Period	10051484	70	Trial: 70	10051484	139	èÖ×Ó	Ë®±­	Ð¡Ïª	j	f
zjl	.	.	.	.	.	.	.	.	.	.	11	.	.	.	false	false	Message: 750ms	8.78	30.48	288	785	429.70	439.30	2	837.70	498	169.40	406.10	SYNCTIME	750	.	.	zjl.edf	RIGHT	2614	10054098	Full Trial Period	10051484	70	Trial: 70	10051484	139	èÖ×Ó	Ë®±­	Ð¡Ïª	j	f
zjl	.	.	.	.	.	.	.	.	.	.	12	.	.	.	false	false	Message: 1828ms	11.13	144.56	77	1863	887.20	458.90	7	338.10	1787	551.60	460.50	INVISIBLE_BOUNDARY[2]	1828	.	.	zjl.edf	RIGHT	2614	10054098	Full Trial Period	10051484	70	Trial: 70	10051484	139	èÖ×Ó	Ë®±­	Ð¡Ïª	j	f
zjl	.	.	.	.	.	.	.	.	.	.	13	.	.	.	false	false	Message: 1833ms	11.13	144.56	77	1863	887.20	458.90	7	338.10	1787	551.60	460.50	SYNCTIME	1833	.	.	zjl.edf	RIGHT	2614	10054098	Full Trial Period	10051484	70	Trial: 70	10051484	139	èÖ×Ó	Ë®±­	Ð¡Ïª	j	f
zjl	.	.	.	.	223	2612	10	2390	928.20	438.60	14	.	.	.	false	false	Message: 2595ms	.	.	.	.	.	.	.	.	.	.	.	KEYBOARD	2595	928.20	438.60	zjl.edf	RIGHT	2614	10054098	Full Trial Period	10051484	70	Trial: 70	10051484	139	èÖ×Ó	Ë®±­	Ð¡Ïª	j	f
zjl	.	.	.	.	.	.	.	.	.	.	15	.	.	.	false	false	Message: 2657ms	.	.	.	.	.	.	.	.	.	.	.	TRIAL_RESULT 0	2657	.	.	zjl.edf	RIGHT	2614	10054098	Full Trial Period	10051484	70	Trial: 70	10051484	139	èÖ×Ó	Ë®±­	Ð¡Ïª	j	f
zjl	.	.	.	.	.	.	.	.	.	.	1	.	.	.	false	false	Message: -20ms	.	.	.	.	.	.	.	.	.	.	.	TRIALID 70	-20	.	.	zjl.edf	RIGHT	5558	10061554	Full Trial Period	10055996	71	Trial: 71	10055996	39	ºùÂ«	¼ªËû	´°»§	f	f
zjl	.	.	.	.	.	.	.	.	.	.	2	.	.	.	false	false	Message: -1ms	.	.	.	.	.	.	.	.	.	.	.	RECCFG CR 1000 2 0 R	-1	.	.	zjl.edf	RIGHT	5558	10061554	Full Trial Period	10055996	71	Trial: 71	10055996	39	ºùÂ«	¼ªËû	´°»§	f	f
zjl	.	.	.	.	.	.	.	.	.	.	3	.	.	.	false	false	Message: -1ms	.	.	.	.	.	.	.	.	.	.	.	ELCLCFG TOWER	-1	.	.	zjl.edf	RIGHT	5558	10061554	Full Trial Period	10055996	71	Trial: 71	10055996	39	ºùÂ«	¼ªËû	´°»§	f	f
zjl	.	.	.	.	.	.	.	.	.	.	4	.	.	.	false	false	Message: -1ms	.	.	.	.	.	.	.	.	.	.	.	GAZE_COORDS 0.00 0.00 1023.00 767.00	-1	.	.	zjl.edf	RIGHT	5558	10061554	Full Trial Period	10055996	71	Trial: 71	10055996	39	ºùÂ«	¼ªËû	´°»§	f	f
zjl	.	.	.	.	.	.	.	.	.	.	5	.	.	.	false	false	Message: -1ms	.	.	.	.	.	.	.	.	.	.	.	THRESHOLDS R 97 212	-1	.	.	zjl.edf	RIGHT	5558	10061554	Full Trial Period	10055996	71	Trial: 71	10055996	39	ºùÂ«	¼ªËû	´°»§	f	f
zjl	.	.	.	.	.	.	.	.	.	.	6	.	.	.	false	false	Message: -1ms	.	.	.	.	.	.	.	.	.	.	.	ELCL_PROC CENTROID (3)	-1	.	.	zjl.edf	RIGHT	5558	10061554	Full Trial Period	10055996	71	Trial: 71	10055996	39	ºùÂ«	¼ªËû	´°»§	f	f
zjl	.	.	.	.	.	.	.	.	.	.	7	.	.	.	false	false	Message: -1ms	.	.	.	.	.	.	.	.	.	.	.	ELCL_PCR_PARAM 5 3.0	-1	.	.	zjl.edf	RIGHT	5558	10061554	Full Trial Period	10055996	71	Trial: 71	10055996	39	ºùÂ«	¼ªËû	´°»§	f	f
zjl	.	.	.	.	.	.	.	.	.	.	8	.	.	.	false	true	Message: 0ms	.	.	.	.	.	.	.	.	.	.	.	!MODE RECORD CR 1000 2 0 R	0	.	.	zjl.edf	RIGHT	5558	10061554	Full Trial Period	10055996	71	Trial: 71	10055996	39	ºùÂ«	¼ªËû	´°»§	f	f
zjl	.	.	.	.	46	52	1	7	175.20	414.80	9	.	.	.	false	false	Message: 47ms	.	.	.	.	.	.	.	.	.	.	.	SYNCTIME	47	175.20	414.80	zjl.edf	RIGHT	5558	10061554	Full Trial Period	10055996	71	Trial: 71	10055996	39	ºùÂ«	¼ªËû	´°»§	f	f
zjl	.	.	.	.	.	.	.	.	.	.	10	.	.	.	false	false	Message: 2644ms	9.49	28.49	333	2697	456.60	467.50	10	1313.90	2365	185.10	388.30	INVISIBLE_BOUNDARY[1]	2644	.	.	zjl.edf	RIGHT	5558	10061554	Full Trial Period	10055996	71	Trial: 71	10055996	39	ºùÂ«	¼ªËû	´°»§	f	f
zjl	.	.	.	.	.	.	.	.	.	.	11	.	.	.	false	false	Message: 2654ms	9.49	28.49	333	2697	456.60	467.50	10	1313.90	2365	185.10	388.30	SYNCTIME	2654	.	.	zjl.edf	RIGHT	5558	10061554	Full Trial Period	10055996	71	Trial: 71	10055996	39	ºùÂ«	¼ªËû	´°»§	f	f
zjl	.	.	.	.	.	.	.	.	.	.	12	.	.	.	false	false	Message: 3394ms	13.26	21.25	624	3977	888.30	621.70	13	942.30	3354	547.80	405.30	INVISIBLE_BOUNDARY[2]	3394	.	.	zjl.edf	RIGHT	5558	10061554	Full Trial Period	10055996	71	Trial: 71	10055996	39	ºùÂ«	¼ªËû	´°»§	f	f
zjl	.	.	.	.	.	.	.	.	.	.	13	.	.	.	false	false	Message: 3404ms	13.26	21.25	624	3977	888.30	621.70	13	942.30	3354	547.80	405.30	SYNCTIME	3404	.	.	zjl.edf	RIGHT	5558	10061554	Full Trial Period	10055996	71	Trial: 71	10055996	39	ºùÂ«	¼ªËû	´°»§	f	f
zjl	411	5557	5	5147	.	.	.	.	.	.	14	.	.	.	false	false	Message: 5539ms	3.55	8.42	421	5557	1221.20	521.60	18	0.00	5137	1040.40	489.40	KEYBOARD	5539	.	.	zjl.edf	RIGHT	5558	10061554	Full Trial Period	10055996	71	Trial: 71	10055996	39	ºùÂ«	¼ªËû	´°»§	f	f
zjl	.	.	.	.	.	.	.	.	.	.	15	.	.	.	false	false	Message: 5600ms	.	.	.	.	.	.	.	.	.	.	.	TRIAL_RESULT 0	5600	.	.	zjl.edf	RIGHT	5558	10061554	Full Trial Period	10055996	71	Trial: 71	10055996	39	ºùÂ«	¼ªËû	´°»§	f	f
zjl	.	.	.	.	.	.	.	.	.	.	1	.	.	.	false	false	Message: -15ms	.	.	.	.	.	.	.	.	.	.	.	TRIALID 71	-15	.	.	zjl.edf	RIGHT	4880	10068395	Full Trial Period	10063515	72	Trial: 72	10063515	50	Ô²¹æ	Ç¯×Ó	¿ã×Ó	f	f
zjl	.	.	.	.	.	.	.	.	.	.	2	.	.	.	false	false	Message: -1ms	.	.	.	.	.	.	.	.	.	.	.	RECCFG CR 1000 2 0 R	-1	.	.	zjl.edf	RIGHT	4880	10068395	Full Trial Period	10063515	72	Trial: 72	10063515	50	Ô²¹æ	Ç¯×Ó	¿ã×Ó	f	f
zjl	.	.	.	.	.	.	.	.	.	.	3	.	.	.	false	false	Message: -1ms	.	.	.	.	.	.	.	.	.	.	.	ELCLCFG TOWER	-1	.	.	zjl.edf	RIGHT	4880	10068395	Full Trial Period	10063515	72	Trial: 72	10063515	50	Ô²¹æ	Ç¯×Ó	¿ã×Ó	f	f
zjl	.	.	.	.	.	.	.	.	.	.	4	.	.	.	false	false	Message: -1ms	.	.	.	.	.	.	.	.	.	.	.	GAZE_COORDS 0.00 0.00 1023.00 767.00	-1	.	.	zjl.edf	RIGHT	4880	10068395	Full Trial Period	10063515	72	Trial: 72	10063515	50	Ô²¹æ	Ç¯×Ó	¿ã×Ó	f	f
zjl	.	.	.	.	.	.	.	.	.	.	5	.	.	.	false	false	Message: -1ms	.	.	.	.	.	.	.	.	.	.	.	THRESHOLDS R 97 212	-1	.	.	zjl.edf	RIGHT	4880	10068395	Full Trial Period	10063515	72	Trial: 72	10063515	50	Ô²¹æ	Ç¯×Ó	¿ã×Ó	f	f
zjl	.	.	.	.	.	.	.	.	.	.	6	.	.	.	false	false	Message: -1ms	.	.	.	.	.	.	.	.	.	.	.	ELCL_PROC CENTROID (3)	-1	.	.	zjl.edf	RIGHT	4880	10068395	Full Trial Period	10063515	72	Trial: 72	10063515	50	Ô²¹æ	Ç¯×Ó	¿ã×Ó	f	f
zjl	.	.	.	.	.	.	.	.	.	.	7	.	.	.	false	false	Message: -1ms	.	.	.	.	.	.	.	.	.	.	.	ELCL_PCR_PARAM 5 3.0	-1	.	.	zjl.edf	RIGHT	4880	10068395	Full Trial Period	10063515	72	Trial: 72	10063515	50	Ô²¹æ	Ç¯×Ó	¿ã×Ó	f	f
zjl	.	.	.	.	.	.	.	.	.	.	8	.	.	.	false	true	Message: 0ms	.	.	.	.	.	.	.	.	.	.	.	!MODE RECORD CR 1000 2 0 R	0	.	.	zjl.edf	RIGHT	4880	10068395	Full Trial Period	10063515	72	Trial: 72	10063515	50	Ô²¹æ	Ç¯×Ó	¿ã×Ó	f	f
zjl	.	.	.	.	610	616	1	7	185.50	380.80	9	.	.	.	false	false	Message: 42ms	.	.	.	.	.	.	.	.	.	.	.	SYNCTIME	42	185.50	380.80	zjl.edf	RIGHT	4880	10068395	Full Trial Period	10063515	72	Trial: 72	10063515	50	Ô²¹æ	Ç¯×Ó	¿ã×Ó	f	f
zjl	.	.	.	.	.	.	.	.	.	.	10	.	.	.	false	false	Message: 1001ms	5.54	131.89	42	1018	468.10	422.40	3	227.90	977	308.40	390.90	INVISIBLE_BOUNDARY[1]	1001	.	.	zjl.edf	RIGHT	4880	10068395	Full Trial Period	10063515	72	Trial: 72	10063515	50	Ô²¹æ	Ç¯×Ó	¿ã×Ó	f	f
zjl	.	.	.	.	.	.	.	.	.	.	11	.	.	.	false	false	Message: 1010ms	5.54	131.89	42	1018	468.10	422.40	3	227.90	977	308.40	390.90	SYNCTIME	1010	.	.	zjl.edf	RIGHT	4880	10068395	Full Trial Period	10063515	72	Trial: 72	10063515	50	Ô²¹æ	Ç¯×Ó	¿ã×Ó	f	f
zjl	.	.	.	.	.	.	.	.	.	.	12	.	.	.	false	false	Message: 1967ms	5.71	63.42	90	2045	843.00	621.20	7	222.50	1956	733.60	484.30	INVISIBLE_BOUNDARY[2]	1967	.	.	zjl.edf	RIGHT	4880	10068395	Full Trial Period	10063515	72	Trial: 72	10063515	50	Ô²¹æ	Ç¯×Ó	¿ã×Ó	f	f
zjl	.	.	.	.	.	.	.	.	.	.	13	.	.	.	false	false	Message: 1975ms	5.71	63.42	90	2045	843.00	621.20	7	222.50	1956	733.60	484.30	SYNCTIME	1975	.	.	zjl.edf	RIGHT	4880	10068395	Full Trial Period	10063515	72	Trial: 72	10063515	50	Ô²¹æ	Ç¯×Ó	¿ã×Ó	f	f
zjl	.	.	.	.	.	.	.	.	.	.	14	.	.	.	false	false	Message: 4860ms	3.45	69.08	50	4878	868.10	526.00	13	142.70	4829	762.70	516.20	KEYBOARD	4860	.	.	zjl.edf	RIGHT	4880	10068395	Full Trial Period	10063515	72	Trial: 72	10063515	50	Ô²¹æ	Ç¯×Ó	¿ã×Ó	f	f
zjl	.	.	.	.	.	.	.	.	.	.	15	.	.	.	false	false	Message: 4928ms	.	.	.	.	.	.	.	.	.	.	.	TRIAL_RESULT 0	4928	.	.	zjl.edf	RIGHT	4880	10068395	Full Trial Period	10063515	72	Trial: 72	10063515	50	Ô²¹æ	Ç¯×Ó	¿ã×Ó	f	f
zjl	.	.	.	.	.	.	.	.	.	.	1	.	.	.	false	false	Message: -16ms	.	.	.	.	.	.	.	.	.	.	.	TRIALID 72	-16	.	.	zjl.edf	RIGHT	7781	10081020	Full Trial Period	10073239	73	Trial: 73	10073239	5	ÐÉÐÉ	²ÍÅÌ	¼¦µ°	j	j
zjl	.	.	.	.	.	.	.	.	.	.	2	.	.	.	false	false	Message: -1ms	.	.	.	.	.	.	.	.	.	.	.	RECCFG CR 1000 2 0 R	-1	.	.	zjl.edf	RIGHT	7781	10081020	Full Trial Period	10073239	73	Trial: 73	10073239	5	ÐÉÐÉ	²ÍÅÌ	¼¦µ°	j	j
zjl	.	.	.	.	.	.	.	.	.	.	3	.	.	.	false	false	Message: -1ms	.	.	.	.	.	.	.	.	.	.	.	ELCLCFG TOWER	-1	.	.	zjl.edf	RIGHT	7781	10081020	Full Trial Period	10073239	73	Trial: 73	10073239	5	ÐÉÐÉ	²ÍÅÌ	¼¦µ°	j	j
zjl	.	.	.	.	.	.	.	.	.	.	4	.	.	.	false	false	Message: -1ms	.	.	.	.	.	.	.	.	.	.	.	GAZE_COORDS 0.00 0.00 1023.00 767.00	-1	.	.	zjl.edf	RIGHT	7781	10081020	Full Trial Period	10073239	73	Trial: 73	10073239	5	ÐÉÐÉ	²ÍÅÌ	¼¦µ°	j	j
zjl	.	.	.	.	.	.	.	.	.	.	5	.	.	.	false	false	Message: -1ms	.	.	.	.	.	.	.	.	.	.	.	THRESHOLDS R 97 212	-1	.	.	zjl.edf	RIGHT	7781	10081020	Full Trial Period	10073239	73	Trial: 73	10073239	5	ÐÉÐÉ	²ÍÅÌ	¼¦µ°	j	j
zjl	.	.	.	.	.	.	.	.	.	.	6	.	.	.	false	false	Message: -1ms	.	.	.	.	.	.	.	.	.	.	.	ELCL_PROC CENTROID (3)	-1	.	.	zjl.edf	RIGHT	7781	10081020	Full Trial Period	10073239	73	Trial: 73	10073239	5	ÐÉÐÉ	²ÍÅÌ	¼¦µ°	j	j
zjl	.	.	.	.	.	.	.	.	.	.	7	.	.	.	false	false	Message: -1ms	.	.	.	.	.	.	.	.	.	.	.	ELCL_PCR_PARAM 5 3.0	-1	.	.	zjl.edf	RIGHT	7781	10081020	Full Trial Period	10073239	73	Trial: 73	10073239	5	ÐÉÐÉ	²ÍÅÌ	¼¦µ°	j	j
zjl	.	.	.	.	.	.	.	.	.	.	8	.	.	.	false	true	Message: 0ms	.	.	.	.	.	.	.	.	.	.	.	!MODE RECORD CR 1000 2 0 R	0	.	.	zjl.edf	RIGHT	7781	10081020	Full Trial Period	10073239	73	Trial: 73	10073239	5	ÐÉÐÉ	²ÍÅÌ	¼¦µ°	j	j
zjl	.	.	.	.	271	277	1	7	169.80	395.60	9	.	.	.	false	false	Message: 42ms	.	.	.	.	.	.	.	.	.	.	.	SYNCTIME	42	169.80	395.60	zjl.edf	RIGHT	7781	10081020	Full Trial Period	10073239	73	Trial: 73	10073239	5	ÐÉÐÉ	²ÍÅÌ	¼¦µ°	j	j
zjl	.	.	.	.	.	.	.	.	.	.	10	.	.	.	false	false	Message: 1750ms	7.91	18.22	434	1808	582.50	397.00	5	900.60	1375	352.90	430.60	INVISIBLE_BOUNDARY[1]	1750	.	.	zjl.edf	RIGHT	7781	10081020	Full Trial Period	10073239	73	Trial: 73	10073239	5	ÐÉÐÉ	²ÍÅÌ	¼¦µ°	j	j
zjl	.	.	.	.	.	.	.	.	.	.	11	.	.	.	false	false	Message: 1758ms	7.91	18.22	434	1808	582.50	397.00	5	900.60	1375	352.90	430.60	SYNCTIME	1758	.	.	zjl.edf	RIGHT	7781	10081020	Full Trial Period	10073239	73	Trial: 73	10073239	5	ÐÉÐÉ	²ÍÅÌ	¼¦µ°	j	j
zjl	.	.	.	.	64	2967	10	2904	788.70	382.60	12	.	.	.	false	false	Message: 2904ms	.	.	.	.	.	.	.	.	.	.	.	INVISIBLE_BOUNDARY[2]	2904	.	.	zjl.edf	RIGHT	7781	10081020	Full Trial Period	10073239	73	Trial: 73	10073239	5	ÐÉÐÉ	²ÍÅÌ	¼¦µ°	j	j
zjl	.	.	.	.	64	2967	10	2904	788.70	382.60	13	.	.	.	false	false	Message: 2908ms	.	.	.	.	.	.	.	.	.	.	.	SYNCTIME	2908	788.70	382.60	zjl.edf	RIGHT	7781	10081020	Full Trial Period	10073239	73	Trial: 73	10073239	5	ÐÉÐÉ	²ÍÅÌ	¼¦µ°	j	j
zjl	.	.	.	.	64	7779	22	7716	911.30	472.30	14	.	.	.	false	false	Message: 7762ms	.	.	.	.	.	.	.	.	.	.	.	KEYBOARD	7762	911.30	472.30	zjl.edf	RIGHT	7781	10081020	Full Trial Period	10073239	73	Trial: 73	10073239	5	ÐÉÐÉ	²ÍÅÌ	¼¦µ°	j	j
zjl	.	.	.	.	.	.	.	.	.	.	15	.	.	.	false	false	Message: 7827ms	.	.	.	.	.	.	.	.	.	.	.	TRIAL_RESULT 0	7827	.	.	zjl.edf	RIGHT	7781	10081020	Full Trial Period	10073239	73	Trial: 73	10073239	5	ÐÉÐÉ	²ÍÅÌ	¼¦µ°	j	j
zjl	.	.	.	.	.	.	.	.	.	.	1	.	.	.	false	false	Message: -24ms	.	.	.	.	.	.	.	.	.	.	.	TRIALID 73	-24	.	.	zjl.edf	RIGHT	4559	10087196	Full Trial Period	10082637	74	Trial: 74	10082637	114	·¬ÇÑ	ÕÂÓã	Ã«½í	j	f
zjl	.	.	.	.	.	.	.	.	.	.	2	.	.	.	false	false	Message: -1ms	.	.	.	.	.	.	.	.	.	.	.	RECCFG CR 1000 2 0 R	-1	.	.	zjl.edf	RIGHT	4559	10087196	Full Trial Period	10082637	74	Trial: 74	10082637	114	·¬ÇÑ	ÕÂÓã	Ã«½í	j	f
zjl	.	.	.	.	.	.	.	.	.	.	3	.	.	.	false	false	Message: -1ms	.	.	.	.	.	.	.	.	.	.	.	ELCLCFG TOWER	-1	.	.	zjl.edf	RIGHT	4559	10087196	Full Trial Period	10082637	74	Trial: 74	10082637	114	·¬ÇÑ	ÕÂÓã	Ã«½í	j	f
zjl	.	.	.	.	.	.	.	.	.	.	4	.	.	.	false	false	Message: -1ms	.	.	.	.	.	.	.	.	.	.	.	GAZE_COORDS 0.00 0.00 1023.00 767.00	-1	.	.	zjl.edf	RIGHT	4559	10087196	Full Trial Period	10082637	74	Trial: 74	10082637	114	·¬ÇÑ	ÕÂÓã	Ã«½í	j	f
zjl	.	.	.	.	.	.	.	.	.	.	5	.	.	.	false	false	Message: -1ms	.	.	.	.	.	.	.	.	.	.	.	THRESHOLDS R 97 212	-1	.	.	zjl.edf	RIGHT	4559	10087196	Full Trial Period	10082637	74	Trial: 74	10082637	114	·¬ÇÑ	ÕÂÓã	Ã«½í	j	f
zjl	.	.	.	.	.	.	.	.	.	.	6	.	.	.	false	false	Message: -1ms	.	.	.	.	.	.	.	.	.	.	.	ELCL_PROC CENTROID (3)	-1	.	.	zjl.edf	RIGHT	4559	10087196	Full Trial Period	10082637	74	Trial: 74	10082637	114	·¬ÇÑ	ÕÂÓã	Ã«½í	j	f
zjl	.	.	.	.	.	.	.	.	.	.	7	.	.	.	false	false	Message: -1ms	.	.	.	.	.	.	.	.	.	.	.	ELCL_PCR_PARAM 5 3.0	-1	.	.	zjl.edf	RIGHT	4559	10087196	Full Trial Period	10082637	74	Trial: 74	10082637	114	·¬ÇÑ	ÕÂÓã	Ã«½í	j	f
zjl	.	.	.	.	.	.	.	.	.	.	8	.	.	.	false	true	Message: 0ms	.	.	.	.	.	.	.	.	.	.	.	!MODE RECORD CR 1000 2 0 R	0	.	.	zjl.edf	RIGHT	4559	10087196	Full Trial Period	10082637	74	Trial: 74	10082637	114	·¬ÇÑ	ÕÂÓã	Ã«½í	j	f
zjl	.	.	.	.	313	319	1	7	169.00	417.90	9	.	.	.	false	false	Message: 43ms	.	.	.	.	.	.	.	.	.	.	.	SYNCTIME	43	169.00	417.90	zjl.edf	RIGHT	4559	10087196	Full Trial Period	10082637	74	Trial: 74	10082637	114	·¬ÇÑ	ÕÂÓã	Ã«½í	j	f
zjl	.	.	.	.	.	.	.	.	.	.	10	.	.	.	false	false	Message: 1712ms	15.73	43.09	365	1768	608.80	456.40	6	599.30	1404	195.50	709.30	INVISIBLE_BOUNDARY[1]	1712	.	.	zjl.edf	RIGHT	4559	10087196	Full Trial Period	10082637	74	Trial: 74	10082637	114	·¬ÇÑ	ÕÂÓã	Ã«½í	j	f
zjl	.	.	.	.	.	.	.	.	.	.	11	.	.	.	false	false	Message: 1718ms	15.73	43.09	365	1768	608.80	456.40	6	599.30	1404	195.50	709.30	SYNCTIME	1718	.	.	zjl.edf	RIGHT	4559	10087196	Full Trial Period	10082637	74	Trial: 74	10082637	114	·¬ÇÑ	ÕÂÓã	Ã«½í	j	f
zjl	.	.	.	.	.	.	.	.	.	.	12	.	.	.	false	false	Message: 2481ms	8.54	170.80	50	2482	754.30	443.10	9	345.00	2433	506.80	396.60	INVISIBLE_BOUNDARY[2]	2481	.	.	zjl.edf	RIGHT	4559	10087196	Full Trial Period	10082637	74	Trial: 74	10082637	114	·¬ÇÑ	ÕÂÓã	Ã«½í	j	f
zjl	.	.	.	.	82	2564	10	2483	744.80	427.30	13	.	.	.	false	false	Message: 2492ms	.	.	.	.	.	.	.	.	.	.	.	SYNCTIME	2492	744.80	427.30	zjl.edf	RIGHT	4559	10087196	Full Trial Period	10082637	74	Trial: 74	10082637	114	·¬ÇÑ	ÕÂÓã	Ã«½í	j	f
zjl	.	.	.	.	175	4557	15	4383	859.30	503.00	14	.	.	.	false	false	Message: 4541ms	.	.	.	.	.	.	.	.	.	.	.	KEYBOARD	4541	859.30	503.00	zjl.edf	RIGHT	4559	10087196	Full Trial Period	10082637	74	Trial: 74	10082637	114	·¬ÇÑ	ÕÂÓã	Ã«½í	j	f
zjl	.	.	.	.	.	.	.	.	.	.	15	.	.	.	false	false	Message: 4605ms	.	.	.	.	.	.	.	.	.	.	.	TRIAL_RESULT 0	4605	.	.	zjl.edf	RIGHT	4559	10087196	Full Trial Period	10082637	74	Trial: 74	10082637	114	·¬ÇÑ	ÕÂÓã	Ã«½í	j	f
zjl	.	.	.	.	.	.	.	.	.	.	1	.	.	.	false	false	Message: -22ms	.	.	.	.	.	.	.	.	.	.	.	TRIALID 74	-22	.	.	zjl.edf	RIGHT	3645	10093596	Full Trial Period	10089951	75	Trial: 75	10089951	30	éÙ×Ó	Éß	Ç¦±Ê	j	j
zjl	.	.	.	.	.	.	.	.	.	.	2	.	.	.	false	false	Message: -1ms	.	.	.	.	.	.	.	.	.	.	.	RECCFG CR 1000 2 0 R	-1	.	.	zjl.edf	RIGHT	3645	10093596	Full Trial Period	10089951	75	Trial: 75	10089951	30	éÙ×Ó	Éß	Ç¦±Ê	j	j
zjl	.	.	.	.	.	.	.	.	.	.	3	.	.	.	false	false	Message: -1ms	.	.	.	.	.	.	.	.	.	.	.	ELCLCFG TOWER	-1	.	.	zjl.edf	RIGHT	3645	10093596	Full Trial Period	10089951	75	Trial: 75	10089951	30	éÙ×Ó	Éß	Ç¦±Ê	j	j
zjl	.	.	.	.	.	.	.	.	.	.	4	.	.	.	false	false	Message: -1ms	.	.	.	.	.	.	.	.	.	.	.	GAZE_COORDS 0.00 0.00 1023.00 767.00	-1	.	.	zjl.edf	RIGHT	3645	10093596	Full Trial Period	10089951	75	Trial: 75	10089951	30	éÙ×Ó	Éß	Ç¦±Ê	j	j
zjl	.	.	.	.	.	.	.	.	.	.	5	.	.	.	false	false	Message: -1ms	.	.	.	.	.	.	.	.	.	.	.	THRESHOLDS R 97 212	-1	.	.	zjl.edf	RIGHT	3645	10093596	Full Trial Period	10089951	75	Trial: 75	10089951	30	éÙ×Ó	Éß	Ç¦±Ê	j	j
zjl	.	.	.	.	.	.	.	.	.	.	6	.	.	.	false	false	Message: -1ms	.	.	.	.	.	.	.	.	.	.	.	ELCL_PROC CENTROID (3)	-1	.	.	zjl.edf	RIGHT	3645	10093596	Full Trial Period	10089951	75	Trial: 75	10089951	30	éÙ×Ó	Éß	Ç¦±Ê	j	j
zjl	.	.	.	.	.	.	.	.	.	.	7	.	.	.	false	false	Message: -1ms	.	.	.	.	.	.	.	.	.	.	.	ELCL_PCR_PARAM 5 3.0	-1	.	.	zjl.edf	RIGHT	3645	10093596	Full Trial Period	10089951	75	Trial: 75	10089951	30	éÙ×Ó	Éß	Ç¦±Ê	j	j
zjl	.	.	.	.	.	.	.	.	.	.	8	.	.	.	false	true	Message: 0ms	.	.	.	.	.	.	.	.	.	.	.	!MODE RECORD CR 1000 2 0 R	0	.	.	zjl.edf	RIGHT	3645	10093596	Full Trial Period	10089951	75	Trial: 75	10089951	30	éÙ×Ó	Éß	Ç¦±Ê	j	j
zjl	.	.	.	.	182	188	1	7	173.20	423.40	9	.	.	.	false	false	Message: 44ms	.	.	.	.	.	.	.	.	.	.	.	SYNCTIME	44	173.20	423.40	zjl.edf	RIGHT	3645	10093596	Full Trial Period	10089951	75	Trial: 75	10089951	30	éÙ×Ó	Éß	Ç¦±Ê	j	j
zjl	.	.	.	.	.	.	.	.	.	.	10	.	.	.	false	false	Message: 1434ms	8.98	13.42	669	1490	568.10	526.30	3	1010.20	822	348.50	378.20	INVISIBLE_BOUNDARY[1]	1434	.	.	zjl.edf	RIGHT	3645	10093596	Full Trial Period	10089951	75	Trial: 75	10089951	30	éÙ×Ó	Éß	Ç¦±Ê	j	j
zjl	.	.	.	.	.	.	.	.	.	.	11	.	.	.	false	false	Message: 1443ms	8.98	13.42	669	1490	568.10	526.30	3	1010.20	822	348.50	378.20	SYNCTIME	1443	.	.	zjl.edf	RIGHT	3645	10093596	Full Trial Period	10089951	75	Trial: 75	10089951	30	éÙ×Ó	Éß	Ç¦±Ê	j	j
zjl	1459	3644	3	2186	.	.	.	.	.	.	12	.	.	.	false	false	Message: 2462ms	11.57	7.71	1500	3644	868.60	454.30	5	1250.30	2145	525.60	406.10	INVISIBLE_BOUNDARY[2]	2462	.	.	zjl.edf	RIGHT	3645	10093596	Full Trial Period	10089951	75	Trial: 75	10089951	30	éÙ×Ó	Éß	Ç¦±Ê	j	j
zjl	1459	3644	3	2186	.	.	.	.	.	.	13	.	.	.	false	false	Message: 2469ms	11.57	7.71	1500	3644	868.60	454.30	5	1250.30	2145	525.60	406.10	SYNCTIME	2469	.	.	zjl.edf	RIGHT	3645	10093596	Full Trial Period	10089951	75	Trial: 75	10089951	30	éÙ×Ó	Éß	Ç¦±Ê	j	j
zjl	1459	3644	3	2186	.	.	.	.	.	.	14	.	.	.	false	false	Message: 3626ms	11.57	7.71	1500	3644	868.60	454.30	5	1250.30	2145	525.60	406.10	KEYBOARD	3626	.	.	zjl.edf	RIGHT	3645	10093596	Full Trial Period	10089951	75	Trial: 75	10089951	30	éÙ×Ó	Éß	Ç¦±Ê	j	j
zjl	.	.	.	.	.	.	.	.	.	.	15	.	.	.	false	false	Message: 3693ms	.	.	.	.	.	.	.	.	.	.	.	TRIAL_RESULT 0	3693	.	.	zjl.edf	RIGHT	3645	10093596	Full Trial Period	10089951	75	Trial: 75	10089951	30	éÙ×Ó	Éß	Ç¦±Ê	j	j
zjl	.	.	.	.	.	.	.	.	.	.	1	.	.	.	false	false	Message: -27ms	.	.	.	.	.	.	.	.	.	.	.	TRIALID 75	-27	.	.	zjl.edf	RIGHT	7690	10106669	Full Trial Period	10098979	76	Trial: 76	10098979	46	Ìú»·	ÏîÁ´	ÏÉÈËÕÆ	f	f
zjl	.	.	.	.	.	.	.	.	.	.	2	.	.	.	false	false	Message: -1ms	.	.	.	.	.	.	.	.	.	.	.	RECCFG CR 1000 2 0 R	-1	.	.	zjl.edf	RIGHT	7690	10106669	Full Trial Period	10098979	76	Trial: 76	10098979	46	Ìú»·	ÏîÁ´	ÏÉÈËÕÆ	f	f
zjl	.	.	.	.	.	.	.	.	.	.	3	.	.	.	false	false	Message: -1ms	.	.	.	.	.	.	.	.	.	.	.	ELCLCFG TOWER	-1	.	.	zjl.edf	RIGHT	7690	10106669	Full Trial Period	10098979	76	Trial: 76	10098979	46	Ìú»·	ÏîÁ´	ÏÉÈËÕÆ	f	f
zjl	.	.	.	.	.	.	.	.	.	.	4	.	.	.	false	false	Message: -1ms	.	.	.	.	.	.	.	.	.	.	.	GAZE_COORDS 0.00 0.00 1023.00 767.00	-1	.	.	zjl.edf	RIGHT	7690	10106669	Full Trial Period	10098979	76	Trial: 76	10098979	46	Ìú»·	ÏîÁ´	ÏÉÈËÕÆ	f	f
zjl	.	.	.	.	.	.	.	.	.	.	5	.	.	.	false	false	Message: -1ms	.	.	.	.	.	.	.	.	.	.	.	THRESHOLDS R 97 212	-1	.	.	zjl.edf	RIGHT	7690	10106669	Full Trial Period	10098979	76	Trial: 76	10098979	46	Ìú»·	ÏîÁ´	ÏÉÈËÕÆ	f	f
zjl	.	.	.	.	.	.	.	.	.	.	6	.	.	.	false	false	Message: -1ms	.	.	.	.	.	.	.	.	.	.	.	ELCL_PROC CENTROID (3)	-1	.	.	zjl.edf	RIGHT	7690	10106669	Full Trial Period	10098979	76	Trial: 76	10098979	46	Ìú»·	ÏîÁ´	ÏÉÈËÕÆ	f	f
zjl	.	.	.	.	.	.	.	.	.	.	7	.	.	.	false	false	Message: -1ms	.	.	.	.	.	.	.	.	.	.	.	ELCL_PCR_PARAM 5 3.0	-1	.	.	zjl.edf	RIGHT	7690	10106669	Full Trial Period	10098979	76	Trial: 76	10098979	46	Ìú»·	ÏîÁ´	ÏÉÈËÕÆ	f	f
zjl	.	.	.	.	.	.	.	.	.	.	8	.	.	.	false	true	Message: 0ms	.	.	.	.	.	.	.	.	.	.	.	!MODE RECORD CR 1000 2 0 R	0	.	.	zjl.edf	RIGHT	7690	10106669	Full Trial Period	10098979	76	Trial: 76	10098979	46	Ìú»·	ÏîÁ´	ÏÉÈËÕÆ	f	f
zjl	.	.	.	.	254	260	1	7	139.30	410.90	9	.	.	.	false	false	Message: 39ms	.	.	.	.	.	.	.	.	.	.	.	SYNCTIME	39	139.30	410.90	zjl.edf	RIGHT	7690	10106669	Full Trial Period	10098979	76	Trial: 76	10098979	46	Ìú»·	ÏîÁ´	ÏÉÈËÕÆ	f	f
zjl	498	3105	1	2608	.	.	.	.	.	.	10	.	.	.	false	false	Message: 2782ms	12.55	19.43	646	3198	506.20	450.60	6	1208.10	2553	131.20	411.70	INVISIBLE_BOUNDARY[1]	2782	.	.	zjl.edf	RIGHT	7690	10106669	Full Trial Period	10098979	76	Trial: 76	10098979	46	Ìú»·	ÏîÁ´	ÏÉÈËÕÆ	f	f
zjl	498	3105	1	2608	.	.	.	.	.	.	11	.	.	.	false	false	Message: 2789ms	12.55	19.43	646	3198	506.20	450.60	6	1208.10	2553	131.20	411.70	SYNCTIME	2789	.	.	zjl.edf	RIGHT	7690	10106669	Full Trial Period	10098979	76	Trial: 76	10098979	46	Ìú»·	ÏîÁ´	ÏÉÈËÕÆ	f	f
zjl	.	.	.	.	.	.	.	.	.	.	12	.	.	.	false	false	Message: 3730ms	6.07	159.78	38	3742	809.70	472.20	8	277.60	3705	648.50	390.60	INVISIBLE_BOUNDARY[2]	3730	.	.	zjl.edf	RIGHT	7690	10106669	Full Trial Period	10098979	76	Trial: 76	10098979	46	Ìú»·	ÏîÁ´	ÏÉÈËÕÆ	f	f
zjl	.	.	.	.	.	.	.	.	.	.	13	.	.	.	false	false	Message: 3739ms	6.07	159.78	38	3742	809.70	472.20	8	277.60	3705	648.50	390.60	SYNCTIME	3739	.	.	zjl.edf	RIGHT	7690	10106669	Full Trial Period	10098979	76	Trial: 76	10098979	46	Ìú»·	ÏîÁ´	ÏÉÈËÕÆ	f	f
zjl	.	.	.	.	.	.	.	.	.	.	14	.	.	.	false	false	Message: 7671ms	4.43	158.07	28	7688	401.70	514.50	18	230.50	7661	532.80	504.80	KEYBOARD	7671	.	.	zjl.edf	RIGHT	7690	10106669	Full Trial Period	10098979	76	Trial: 76	10098979	46	Ìú»·	ÏîÁ´	ÏÉÈËÕÆ	f	f
zjl	.	.	.	.	.	.	.	.	.	.	15	.	.	.	false	false	Message: 7736ms	.	.	.	.	.	.	.	.	.	.	.	TRIAL_RESULT 0	7736	.	.	zjl.edf	RIGHT	7690	10106669	Full Trial Period	10098979	76	Trial: 76	10098979	46	Ìú»·	ÏîÁ´	ÏÉÈËÕÆ	f	f
zjl	.	.	.	.	.	.	.	.	.	.	1	.	.	.	false	false	Message: -15ms	.	.	.	.	.	.	.	.	.	.	.	TRIALID 76	-15	.	.	zjl.edf	RIGHT	5250	10115407	Full Trial Period	10110157	77	Trial: 77	10110157	146	·çóÝ	Êó±ê	Ã«½í	f	f
zjl	.	.	.	.	.	.	.	.	.	.	2	.	.	.	false	false	Message: -1ms	.	.	.	.	.	.	.	.	.	.	.	RECCFG CR 1000 2 0 R	-1	.	.	zjl.edf	RIGHT	5250	10115407	Full Trial Period	10110157	77	Trial: 77	10110157	146	·çóÝ	Êó±ê	Ã«½í	f	f
zjl	.	.	.	.	.	.	.	.	.	.	3	.	.	.	false	false	Message: -1ms	.	.	.	.	.	.	.	.	.	.	.	ELCLCFG TOWER	-1	.	.	zjl.edf	RIGHT	5250	10115407	Full Trial Period	10110157	77	Trial: 77	10110157	146	·çóÝ	Êó±ê	Ã«½í	f	f
zjl	.	.	.	.	.	.	.	.	.	.	4	.	.	.	false	false	Message: -1ms	.	.	.	.	.	.	.	.	.	.	.	GAZE_COORDS 0.00 0.00 1023.00 767.00	-1	.	.	zjl.edf	RIGHT	5250	10115407	Full Trial Period	10110157	77	Trial: 77	10110157	146	·çóÝ	Êó±ê	Ã«½í	f	f
zjl	.	.	.	.	.	.	.	.	.	.	5	.	.	.	false	false	Message: -1ms	.	.	.	.	.	.	.	.	.	.	.	THRESHOLDS R 97 212	-1	.	.	zjl.edf	RIGHT	5250	10115407	Full Trial Period	10110157	77	Trial: 77	10110157	146	·çóÝ	Êó±ê	Ã«½í	f	f
zjl	.	.	.	.	.	.	.	.	.	.	6	.	.	.	false	false	Message: -1ms	.	.	.	.	.	.	.	.	.	.	.	ELCL_PROC CENTROID (3)	-1	.	.	zjl.edf	RIGHT	5250	10115407	Full Trial Period	10110157	77	Trial: 77	10110157	146	·çóÝ	Êó±ê	Ã«½í	f	f
zjl	.	.	.	.	.	.	.	.	.	.	7	.	.	.	false	false	Message: -1ms	.	.	.	.	.	.	.	.	.	.	.	ELCL_PCR_PARAM 5 3.0	-1	.	.	zjl.edf	RIGHT	5250	10115407	Full Trial Period	10110157	77	Trial: 77	10110157	146	·çóÝ	Êó±ê	Ã«½í	f	f
zjl	.	.	.	.	.	.	.	.	.	.	8	.	.	.	false	true	Message: 0ms	.	.	.	.	.	.	.	.	.	.	.	!MODE RECORD CR 1000 2 0 R	0	.	.	zjl.edf	RIGHT	5250	10115407	Full Trial Period	10110157	77	Trial: 77	10110157	146	·çóÝ	Êó±ê	Ã«½í	f	f
zjl	.	.	.	.	241	247	1	7	139.00	424.50	9	.	.	.	false	false	Message: 43ms	.	.	.	.	.	.	.	.	.	.	.	SYNCTIME	43	139.00	424.50	zjl.edf	RIGHT	5250	10115407	Full Trial Period	10110157	77	Trial: 77	10110157	146	·çóÝ	Êó±ê	Ã«½í	f	f
zjl	.	.	.	.	.	.	.	.	.	.	10	.	.	.	false	false	Message: 1816ms	11.24	197.18	57	1850	591.80	437.50	6	432.40	1794	258.00	435.10	INVISIBLE_BOUNDARY[1]	1816	.	.	zjl.edf	RIGHT	5250	10115407	Full Trial Period	10110157	77	Trial: 77	10110157	146	·çóÝ	Êó±ê	Ã«½í	f	f
zjl	.	.	.	.	.	.	.	.	.	.	11	.	.	.	false	false	Message: 1826ms	11.24	197.18	57	1850	591.80	437.50	6	432.40	1794	258.00	435.10	SYNCTIME	1826	.	.	zjl.edf	RIGHT	5250	10115407	Full Trial Period	10110157	77	Trial: 77	10110157	146	·çóÝ	Êó±ê	Ã«½í	f	f
zjl	.	.	.	.	.	.	.	.	.	.	12	.	.	.	false	false	Message: 3125ms	4.11	46.68	88	3199	837.80	430.80	9	222.40	3112	728.40	375.50	INVISIBLE_BOUNDARY[2]	3125	.	.	zjl.edf	RIGHT	5250	10115407	Full Trial Period	10110157	77	Trial: 77	10110157	146	·çóÝ	Êó±ê	Ã«½í	f	f
zjl	.	.	.	.	.	.	.	.	.	.	13	.	.	.	false	false	Message: 3134ms	4.11	46.68	88	3199	837.80	430.80	9	222.40	3112	728.40	375.50	SYNCTIME	3134	.	.	zjl.edf	RIGHT	5250	10115407	Full Trial Period	10110157	77	Trial: 77	10110157	146	·çóÝ	Êó±ê	Ã«½í	f	f
zjl	679	5249	5	4571	.	.	.	.	.	.	14	.	.	.	false	false	Message: 5230ms	8.45	12.16	695	5249	922.30	452.50	13	355.80	4555	665.90	446.10	KEYBOARD	5230	.	.	zjl.edf	RIGHT	5250	10115407	Full Trial Period	10110157	77	Trial: 77	10110157	146	·çóÝ	Êó±ê	Ã«½í	f	f
zjl	.	.	.	.	.	.	.	.	.	.	15	.	.	.	false	false	Message: 5288ms	.	.	.	.	.	.	.	.	.	.	.	TRIAL_RESULT 0	5288	.	.	zjl.edf	RIGHT	5250	10115407	Full Trial Period	10110157	77	Trial: 77	10110157	146	·çóÝ	Êó±ê	Ã«½í	f	f
zjl	.	.	.	.	.	.	.	.	.	.	1	.	.	.	false	false	Message: -26ms	.	.	.	.	.	.	.	.	.	.	.	TRIALID 77	-26	.	.	zjl.edf	RIGHT	5926	10123518	Full Trial Period	10117592	78	Trial: 78	10117592	109	ÕíÍ·	Ïà¿ò	±Ê¼Ç±¾	j	j
zjl	.	.	.	.	.	.	.	.	.	.	2	.	.	.	false	false	Message: -1ms	.	.	.	.	.	.	.	.	.	.	.	RECCFG CR 1000 2 0 R	-1	.	.	zjl.edf	RIGHT	5926	10123518	Full Trial Period	10117592	78	Trial: 78	10117592	109	ÕíÍ·	Ïà¿ò	±Ê¼Ç±¾	j	j
zjl	.	.	.	.	.	.	.	.	.	.	3	.	.	.	false	false	Message: -1ms	.	.	.	.	.	.	.	.	.	.	.	ELCLCFG TOWER	-1	.	.	zjl.edf	RIGHT	5926	10123518	Full Trial Period	10117592	78	Trial: 78	10117592	109	ÕíÍ·	Ïà¿ò	±Ê¼Ç±¾	j	j
zjl	.	.	.	.	.	.	.	.	.	.	4	.	.	.	false	false	Message: -1ms	.	.	.	.	.	.	.	.	.	.	.	GAZE_COORDS 0.00 0.00 1023.00 767.00	-1	.	.	zjl.edf	RIGHT	5926	10123518	Full Trial Period	10117592	78	Trial: 78	10117592	109	ÕíÍ·	Ïà¿ò	±Ê¼Ç±¾	j	j
zjl	.	.	.	.	.	.	.	.	.	.	5	.	.	.	false	false	Message: -1ms	.	.	.	.	.	.	.	.	.	.	.	THRESHOLDS R 97 212	-1	.	.	zjl.edf	RIGHT	5926	10123518	Full Trial Period	10117592	78	Trial: 78	10117592	109	ÕíÍ·	Ïà¿ò	±Ê¼Ç±¾	j	j
zjl	.	.	.	.	.	.	.	.	.	.	6	.	.	.	false	false	Message: -1ms	.	.	.	.	.	.	.	.	.	.	.	ELCL_PROC CENTROID (3)	-1	.	.	zjl.edf	RIGHT	5926	10123518	Full Trial Period	10117592	78	Trial: 78	10117592	109	ÕíÍ·	Ïà¿ò	±Ê¼Ç±¾	j	j
zjl	.	.	.	.	.	.	.	.	.	.	7	.	.	.	false	false	Message: -1ms	.	.	.	.	.	.	.	.	.	.	.	ELCL_PCR_PARAM 5 3.0	-1	.	.	zjl.edf	RIGHT	5926	10123518	Full Trial Period	10117592	78	Trial: 78	10117592	109	ÕíÍ·	Ïà¿ò	±Ê¼Ç±¾	j	j
zjl	.	.	.	.	.	.	.	.	.	.	8	.	.	.	false	true	Message: 0ms	.	.	.	.	.	.	.	.	.	.	.	!MODE RECORD CR 1000 2 0 R	0	.	.	zjl.edf	RIGHT	5926	10123518	Full Trial Period	10117592	78	Trial: 78	10117592	109	ÕíÍ·	Ïà¿ò	±Ê¼Ç±¾	j	j
zjl	.	.	.	.	486	492	1	7	122.80	404.80	9	.	.	.	false	false	Message: 49ms	.	.	.	.	.	.	.	.	.	.	.	SYNCTIME	49	122.80	404.80	zjl.edf	RIGHT	5926	10123518	Full Trial Period	10117592	78	Trial: 78	10117592	109	ÕíÍ·	Ïà¿ò	±Ê¼Ç±¾	j	j
zjl	.	.	.	.	.	.	.	.	.	.	10	.	.	.	false	false	Message: 1585ms	7.04	49.21	143	1626	532.40	544.80	3	220.20	1484	337.60	466.90	INVISIBLE_BOUNDARY[1]	1585	.	.	zjl.edf	RIGHT	5926	10123518	Full Trial Period	10117592	78	Trial: 78	10117592	109	ÕíÍ·	Ïà¿ò	±Ê¼Ç±¾	j	j
zjl	.	.	.	.	.	.	.	.	.	.	11	.	.	.	false	false	Message: 1589ms	7.04	49.21	143	1626	532.40	544.80	3	220.20	1484	337.60	466.90	SYNCTIME	1589	.	.	zjl.edf	RIGHT	5926	10123518	Full Trial Period	10117592	78	Trial: 78	10117592	109	ÕíÍ·	Ïà¿ò	±Ê¼Ç±¾	j	j
zjl	.	.	.	.	.	.	.	.	.	.	12	.	.	.	false	false	Message: 3045ms	3.53	75.05	47	3075	816.50	505.60	6	154.70	3029	713.00	479.80	INVISIBLE_BOUNDARY[2]	3045	.	.	zjl.edf	RIGHT	5926	10123518	Full Trial Period	10117592	78	Trial: 78	10117592	109	ÕíÍ·	Ïà¿ò	±Ê¼Ç±¾	j	j
zjl	.	.	.	.	.	.	.	.	.	.	13	.	.	.	false	false	Message: 3056ms	3.53	75.05	47	3075	816.50	505.60	6	154.70	3029	713.00	479.80	SYNCTIME	3056	.	.	zjl.edf	RIGHT	5926	10123518	Full Trial Period	10117592	78	Trial: 78	10117592	109	ÕíÍ·	Ïà¿ò	±Ê¼Ç±¾	j	j
zjl	.	.	.	.	94	5924	22	5831	766.00	441.20	14	.	.	.	false	false	Message: 5907ms	.	.	.	.	.	.	.	.	.	.	.	KEYBOARD	5907	766.00	441.20	zjl.edf	RIGHT	5926	10123518	Full Trial Period	10117592	78	Trial: 78	10117592	109	ÕíÍ·	Ïà¿ò	±Ê¼Ç±¾	j	j
zjl	.	.	.	.	.	.	.	.	.	.	15	.	.	.	false	false	Message: 5971ms	.	.	.	.	.	.	.	.	.	.	.	TRIAL_RESULT 0	5971	.	.	zjl.edf	RIGHT	5926	10123518	Full Trial Period	10117592	78	Trial: 78	10117592	109	ÕíÍ·	Ïà¿ò	±Ê¼Ç±¾	j	j
zjl	.	.	.	.	.	.	.	.	.	.	1	.	.	.	false	false	Message: -16ms	.	.	.	.	.	.	.	.	.	.	.	TRIALID 78	-16	.	.	zjl.edf	RIGHT	4445	10130359	Full Trial Period	10125914	79	Trial: 79	10125914	123	Ë®Í°	Ö½Ïä	±ù¹÷	f	f
zjl	.	.	.	.	.	.	.	.	.	.	2	.	.	.	false	false	Message: -1ms	.	.	.	.	.	.	.	.	.	.	.	RECCFG CR 1000 2 0 R	-1	.	.	zjl.edf	RIGHT	4445	10130359	Full Trial Period	10125914	79	Trial: 79	10125914	123	Ë®Í°	Ö½Ïä	±ù¹÷	f	f
zjl	.	.	.	.	.	.	.	.	.	.	3	.	.	.	false	false	Message: -1ms	.	.	.	.	.	.	.	.	.	.	.	ELCLCFG TOWER	-1	.	.	zjl.edf	RIGHT	4445	10130359	Full Trial Period	10125914	79	Trial: 79	10125914	123	Ë®Í°	Ö½Ïä	±ù¹÷	f	f
zjl	.	.	.	.	.	.	.	.	.	.	4	.	.	.	false	false	Message: -1ms	.	.	.	.	.	.	.	.	.	.	.	GAZE_COORDS 0.00 0.00 1023.00 767.00	-1	.	.	zjl.edf	RIGHT	4445	10130359	Full Trial Period	10125914	79	Trial: 79	10125914	123	Ë®Í°	Ö½Ïä	±ù¹÷	f	f
zjl	.	.	.	.	.	.	.	.	.	.	5	.	.	.	false	false	Message: -1ms	.	.	.	.	.	.	.	.	.	.	.	THRESHOLDS R 97 212	-1	.	.	zjl.edf	RIGHT	4445	10130359	Full Trial Period	10125914	79	Trial: 79	10125914	123	Ë®Í°	Ö½Ïä	±ù¹÷	f	f
zjl	.	.	.	.	.	.	.	.	.	.	6	.	.	.	false	false	Message: -1ms	.	.	.	.	.	.	.	.	.	.	.	ELCL_PROC CENTROID (3)	-1	.	.	zjl.edf	RIGHT	4445	10130359	Full Trial Period	10125914	79	Trial: 79	10125914	123	Ë®Í°	Ö½Ïä	±ù¹÷	f	f
zjl	.	.	.	.	.	.	.	.	.	.	7	.	.	.	false	false	Message: -1ms	.	.	.	.	.	.	.	.	.	.	.	ELCL_PCR_PARAM 5 3.0	-1	.	.	zjl.edf	RIGHT	4445	10130359	Full Trial Period	10125914	79	Trial: 79	10125914	123	Ë®Í°	Ö½Ïä	±ù¹÷	f	f
zjl	.	.	.	.	.	.	.	.	.	.	8	.	.	.	false	true	Message: 0ms	.	.	.	.	.	.	.	.	.	.	.	!MODE RECORD CR 1000 2 0 R	0	.	.	zjl.edf	RIGHT	4445	10130359	Full Trial Period	10125914	79	Trial: 79	10125914	123	Ë®Í°	Ö½Ïä	±ù¹÷	f	f
zjl	.	.	.	.	490	496	1	7	129.80	404.60	9	.	.	.	false	false	Message: 41ms	.	.	.	.	.	.	.	.	.	.	.	SYNCTIME	41	129.80	404.60	zjl.edf	RIGHT	4445	10130359	Full Trial Period	10125914	79	Trial: 79	10125914	123	Ë®Í°	Ö½Ïä	±ù¹÷	f	f
zjl	.	.	.	.	.	.	.	.	.	.	10	.	.	.	false	false	Message: 1463ms	12.90	51.61	250	1538	543.50	476.90	3	995.00	1289	161.90	412.90	INVISIBLE_BOUNDARY[1]	1463	.	.	zjl.edf	RIGHT	4445	10130359	Full Trial Period	10125914	79	Trial: 79	10125914	123	Ë®Í°	Ö½Ïä	±ù¹÷	f	f
zjl	.	.	.	.	.	.	.	.	.	.	11	.	.	.	false	false	Message: 1467ms	12.90	51.61	250	1538	543.50	476.90	3	995.00	1289	161.90	412.90	SYNCTIME	1467	.	.	zjl.edf	RIGHT	4445	10130359	Full Trial Period	10125914	79	Trial: 79	10125914	123	Ë®Í°	Ö½Ïä	±ù¹÷	f	f
zjl	.	.	.	.	.	.	.	.	.	.	12	.	.	.	false	false	Message: 3089ms	12.56	24.57	511	3543	891.60	773.40	10	705.70	3033	728.40	413.30	INVISIBLE_BOUNDARY[2]	3089	.	.	zjl.edf	RIGHT	4445	10130359	Full Trial Period	10125914	79	Trial: 79	10125914	123	Ë®Í°	Ö½Ïä	±ù¹÷	f	f
zjl	.	.	.	.	.	.	.	.	.	.	13	.	.	.	false	false	Message: 3100ms	12.56	24.57	511	3543	891.60	773.40	10	705.70	3033	728.40	413.30	SYNCTIME	3100	.	.	zjl.edf	RIGHT	4445	10130359	Full Trial Period	10125914	79	Trial: 79	10125914	123	Ë®Í°	Ö½Ïä	±ù¹÷	f	f
zjl	.	.	.	.	.	.	.	.	.	.	14	.	.	.	false	false	Message: 4426ms	23.13	28.17	821	4443	539.40	980.40	11	3270.00	3623	1238.50	596.20	KEYBOARD	4426	.	.	zjl.edf	RIGHT	4445	10130359	Full Trial Period	10125914	79	Trial: 79	10125914	123	Ë®Í°	Ö½Ïä	±ù¹÷	f	f
zjl	.	.	.	.	.	.	.	.	.	.	15	.	.	.	false	false	Message: 4483ms	.	.	.	.	.	.	.	.	.	.	.	TRIAL_RESULT 0	4483	.	.	zjl.edf	RIGHT	4445	10130359	Full Trial Period	10125914	79	Trial: 79	10125914	123	Ë®Í°	Ö½Ïä	±ù¹÷	f	f
zjl	.	.	.	.	.	.	.	.	.	.	1	.	.	.	false	false	Message: -15ms	.	.	.	.	.	.	.	.	.	.	.	TRIALID 79	-15	.	.	zjl.edf	RIGHT	11832	10155634	Full Trial Period	10143802	80	Trial: 80	10143802	23	×ÔÐÐ³µ	Ï´ÒÂ»ú	¹Ä	f	j
zjl	.	.	.	.	.	.	.	.	.	.	2	.	.	.	false	false	Message: -1ms	.	.	.	.	.	.	.	.	.	.	.	RECCFG CR 1000 2 0 R	-1	.	.	zjl.edf	RIGHT	11832	10155634	Full Trial Period	10143802	80	Trial: 80	10143802	23	×ÔÐÐ³µ	Ï´ÒÂ»ú	¹Ä	f	j
zjl	.	.	.	.	.	.	.	.	.	.	3	.	.	.	false	false	Message: -1ms	.	.	.	.	.	.	.	.	.	.	.	ELCLCFG TOWER	-1	.	.	zjl.edf	RIGHT	11832	10155634	Full Trial Period	10143802	80	Trial: 80	10143802	23	×ÔÐÐ³µ	Ï´ÒÂ»ú	¹Ä	f	j
zjl	.	.	.	.	.	.	.	.	.	.	4	.	.	.	false	false	Message: -1ms	.	.	.	.	.	.	.	.	.	.	.	GAZE_COORDS 0.00 0.00 1023.00 767.00	-1	.	.	zjl.edf	RIGHT	11832	10155634	Full Trial Period	10143802	80	Trial: 80	10143802	23	×ÔÐÐ³µ	Ï´ÒÂ»ú	¹Ä	f	j
zjl	.	.	.	.	.	.	.	.	.	.	5	.	.	.	false	false	Message: -1ms	.	.	.	.	.	.	.	.	.	.	.	THRESHOLDS R 97 212	-1	.	.	zjl.edf	RIGHT	11832	10155634	Full Trial Period	10143802	80	Trial: 80	10143802	23	×ÔÐÐ³µ	Ï´ÒÂ»ú	¹Ä	f	j
zjl	.	.	.	.	.	.	.	.	.	.	6	.	.	.	false	false	Message: -1ms	.	.	.	.	.	.	.	.	.	.	.	ELCL_PROC CENTROID (3)	-1	.	.	zjl.edf	RIGHT	11832	10155634	Full Trial Period	10143802	80	Trial: 80	10143802	23	×ÔÐÐ³µ	Ï´ÒÂ»ú	¹Ä	f	j
zjl	.	.	.	.	.	.	.	.	.	.	7	.	.	.	false	false	Message: -1ms	.	.	.	.	.	.	.	.	.	.	.	ELCL_PCR_PARAM 5 3.0	-1	.	.	zjl.edf	RIGHT	11832	10155634	Full Trial Period	10143802	80	Trial: 80	10143802	23	×ÔÐÐ³µ	Ï´ÒÂ»ú	¹Ä	f	j
zjl	.	.	.	.	.	.	.	.	.	.	8	.	.	.	false	true	Message: 0ms	.	.	.	.	.	.	.	.	.	.	.	!MODE RECORD CR 1000 2 0 R	0	.	.	zjl.edf	RIGHT	11832	10155634	Full Trial Period	10143802	80	Trial: 80	10143802	23	×ÔÐÐ³µ	Ï´ÒÂ»ú	¹Ä	f	j
zjl	.	.	.	.	317	323	1	7	148.60	383.10	9	.	.	.	false	false	Message: 42ms	.	.	.	.	.	.	.	.	.	.	.	SYNCTIME	42	148.60	383.10	zjl.edf	RIGHT	11832	10155634	Full Trial Period	10143802	80	Trial: 80	10143802	23	×ÔÐÐ³µ	Ï´ÒÂ»ú	¹Ä	f	j
zjl	.	.	.	.	.	.	.	.	.	.	10	.	.	.	false	false	Message: 4912ms	4.88	18.83	259	5158	500.40	506.00	18	1320.30	4900	480.10	365.00	INVISIBLE_BOUNDARY[1]	4912	.	.	zjl.edf	RIGHT	11832	10155634	Full Trial Period	10143802	80	Trial: 80	10143802	23	×ÔÐÐ³µ	Ï´ÒÂ»ú	¹Ä	f	j
zjl	.	.	.	.	.	.	.	.	.	.	11	.	.	.	false	false	Message: 4917ms	4.88	18.83	259	5158	500.40	506.00	18	1320.30	4900	480.10	365.00	SYNCTIME	4917	.	.	zjl.edf	RIGHT	11832	10155634	Full Trial Period	10143802	80	Trial: 80	10143802	23	×ÔÐÐ³µ	Ï´ÒÂ»ú	¹Ä	f	j
zjl	.	.	.	.	.	.	.	.	.	.	12	.	.	.	false	false	Message: 6481ms	11.99	115.27	104	6515	928.40	448.10	22	277.50	6412	574.00	378.90	INVISIBLE_BOUNDARY[2]	6481	.	.	zjl.edf	RIGHT	11832	10155634	Full Trial Period	10143802	80	Trial: 80	10143802	23	×ÔÐÐ³µ	Ï´ÒÂ»ú	¹Ä	f	j
zjl	.	.	.	.	.	.	.	.	.	.	13	.	.	.	false	false	Message: 6491ms	11.99	115.27	104	6515	928.40	448.10	22	277.50	6412	574.00	378.90	SYNCTIME	6491	.	.	zjl.edf	RIGHT	11832	10155634	Full Trial Period	10143802	80	Trial: 80	10143802	23	×ÔÐÐ³µ	Ï´ÒÂ»ú	¹Ä	f	j
zjl	.	.	.	.	83	11830	36	11748	450.00	529.00	14	.	.	.	false	false	Message: 11812ms	.	.	.	.	.	.	.	.	.	.	.	KEYBOARD	11812	450.00	529.00	zjl.edf	RIGHT	11832	10155634	Full Trial Period	10143802	80	Trial: 80	10143802	23	×ÔÐÐ³µ	Ï´ÒÂ»ú	¹Ä	f	j
zjl	.	.	.	.	.	.	.	.	.	.	15	.	.	.	false	false	Message: 11881ms	.	.	.	.	.	.	.	.	.	.	.	TRIAL_RESULT 0	11881	.	.	zjl.edf	RIGHT	11832	10155634	Full Trial Period	10143802	80	Trial: 80	10143802	23	×ÔÐÐ³µ	Ï´ÒÂ»ú	¹Ä	f	j
zjl	.	.	.	.	.	.	.	.	.	.	1	.	.	.	false	false	Message: -18ms	.	.	.	.	.	.	.	.	.	.	.	TRIALID 80	-18	.	.	zjl.edf	RIGHT	6802	10208772	Full Trial Period	10201970	81	Trial: 81	10201970	147	ÆÏÌÑ	ÂøÍ·	ÑÀË¢	f	f
zjl	.	.	.	.	.	.	.	.	.	.	2	.	.	.	false	false	Message: -1ms	.	.	.	.	.	.	.	.	.	.	.	RECCFG CR 1000 2 0 R	-1	.	.	zjl.edf	RIGHT	6802	10208772	Full Trial Period	10201970	81	Trial: 81	10201970	147	ÆÏÌÑ	ÂøÍ·	ÑÀË¢	f	f
zjl	.	.	.	.	.	.	.	.	.	.	3	.	.	.	false	false	Message: -1ms	.	.	.	.	.	.	.	.	.	.	.	ELCLCFG TOWER	-1	.	.	zjl.edf	RIGHT	6802	10208772	Full Trial Period	10201970	81	Trial: 81	10201970	147	ÆÏÌÑ	ÂøÍ·	ÑÀË¢	f	f
zjl	.	.	.	.	.	.	.	.	.	.	4	.	.	.	false	false	Message: -1ms	.	.	.	.	.	.	.	.	.	.	.	GAZE_COORDS 0.00 0.00 1023.00 767.00	-1	.	.	zjl.edf	RIGHT	6802	10208772	Full Trial Period	10201970	81	Trial: 81	10201970	147	ÆÏÌÑ	ÂøÍ·	ÑÀË¢	f	f
zjl	.	.	.	.	.	.	.	.	.	.	5	.	.	.	false	false	Message: -1ms	.	.	.	.	.	.	.	.	.	.	.	THRESHOLDS R 97 212	-1	.	.	zjl.edf	RIGHT	6802	10208772	Full Trial Period	10201970	81	Trial: 81	10201970	147	ÆÏÌÑ	ÂøÍ·	ÑÀË¢	f	f
zjl	.	.	.	.	.	.	.	.	.	.	6	.	.	.	false	false	Message: -1ms	.	.	.	.	.	.	.	.	.	.	.	ELCL_PROC CENTROID (3)	-1	.	.	zjl.edf	RIGHT	6802	10208772	Full Trial Period	10201970	81	Trial: 81	10201970	147	ÆÏÌÑ	ÂøÍ·	ÑÀË¢	f	f
zjl	.	.	.	.	.	.	.	.	.	.	7	.	.	.	false	false	Message: -1ms	.	.	.	.	.	.	.	.	.	.	.	ELCL_PCR_PARAM 5 3.0	-1	.	.	zjl.edf	RIGHT	6802	10208772	Full Trial Period	10201970	81	Trial: 81	10201970	147	ÆÏÌÑ	ÂøÍ·	ÑÀË¢	f	f
zjl	.	.	.	.	.	.	.	.	.	.	8	.	.	.	false	true	Message: 0ms	.	.	.	.	.	.	.	.	.	.	.	!MODE RECORD CR 1000 2 0 R	0	.	.	zjl.edf	RIGHT	6802	10208772	Full Trial Period	10201970	81	Trial: 81	10201970	147	ÆÏÌÑ	ÂøÍ·	ÑÀË¢	f	f
zjl	.	.	.	.	330	372	2	43	169.90	355.00	9	.	.	.	false	false	Message: 47ms	.	.	.	.	.	.	.	.	.	.	.	SYNCTIME	47	169.90	355.00	zjl.edf	RIGHT	6802	10208772	Full Trial Period	10201970	81	Trial: 81	10201970	147	ÆÏÌÑ	ÂøÍ·	ÑÀË¢	f	f
zjl	.	.	.	.	.	.	.	.	.	.	10	.	.	.	false	false	Message: 917ms	8.65	163.23	53	929	447.40	375.10	4	298.20	877	193.10	349.50	INVISIBLE_BOUNDARY[1]	917	.	.	zjl.edf	RIGHT	6802	10208772	Full Trial Period	10201970	81	Trial: 81	10201970	147	ÆÏÌÑ	ÂøÍ·	ÑÀË¢	f	f
zjl	.	.	.	.	.	.	.	.	.	.	11	.	.	.	false	false	Message: 922ms	8.65	163.23	53	929	447.40	375.10	4	298.20	877	193.10	349.50	SYNCTIME	922	.	.	zjl.edf	RIGHT	6802	10208772	Full Trial Period	10201970	81	Trial: 81	10201970	147	ÆÏÌÑ	ÂøÍ·	ÑÀË¢	f	f
zjl	779	3571	6	2793	.	.	.	.	.	.	12	.	.	.	false	false	Message: 3439ms	16.62	19.74	842	3624	889.50	332.60	12	579.90	2783	994.10	860.70	INVISIBLE_BOUNDARY[2]	3439	.	.	zjl.edf	RIGHT	6802	10208772	Full Trial Period	10201970	81	Trial: 81	10201970	147	ÆÏÌÑ	ÂøÍ·	ÑÀË¢	f	f
zjl	779	3571	6	2793	.	.	.	.	.	.	13	.	.	.	false	false	Message: 3448ms	16.62	19.74	842	3624	889.50	332.60	12	579.90	2783	994.10	860.70	SYNCTIME	3448	.	.	zjl.edf	RIGHT	6802	10208772	Full Trial Period	10201970	81	Trial: 81	10201970	147	ÆÏÌÑ	ÂøÍ·	ÑÀË¢	f	f
zjl	369	6801	10	6433	.	.	.	.	.	.	14	.	.	.	false	false	Message: 6784ms	22.67	59.82	379	6801	995.20	840.00	18	565.80	6423	1391.90	181.50	KEYBOARD	6784	.	.	zjl.edf	RIGHT	6802	10208772	Full Trial Period	10201970	81	Trial: 81	10201970	147	ÆÏÌÑ	ÂøÍ·	ÑÀË¢	f	f
zjl	.	.	.	.	.	.	.	.	.	.	15	.	.	.	false	false	Message: 6845ms	.	.	.	.	.	.	.	.	.	.	.	TRIAL_RESULT 0	6845	.	.	zjl.edf	RIGHT	6802	10208772	Full Trial Period	10201970	81	Trial: 81	10201970	147	ÆÏÌÑ	ÂøÍ·	ÑÀË¢	f	f
zjl	.	.	.	.	.	.	.	.	.	.	1	.	.	.	false	false	Message: -16ms	.	.	.	.	.	.	.	.	.	.	.	TRIALID 81	-16	.	.	zjl.edf	RIGHT	7137	10220486	Full Trial Period	10213349	82	Trial: 82	10213349	35	ÓðÃ«Çò	ÊÖÖ¸	°ô°ôÌÇ	j	j
zjl	.	.	.	.	.	.	.	.	.	.	2	.	.	.	false	false	Message: -1ms	.	.	.	.	.	.	.	.	.	.	.	RECCFG CR 1000 2 0 R	-1	.	.	zjl.edf	RIGHT	7137	10220486	Full Trial Period	10213349	82	Trial: 82	10213349	35	ÓðÃ«Çò	ÊÖÖ¸	°ô°ôÌÇ	j	j
zjl	.	.	.	.	.	.	.	.	.	.	3	.	.	.	false	false	Message: -1ms	.	.	.	.	.	.	.	.	.	.	.	ELCLCFG TOWER	-1	.	.	zjl.edf	RIGHT	7137	10220486	Full Trial Period	10213349	82	Trial: 82	10213349	35	ÓðÃ«Çò	ÊÖÖ¸	°ô°ôÌÇ	j	j
zjl	.	.	.	.	.	.	.	.	.	.	4	.	.	.	false	false	Message: -1ms	.	.	.	.	.	.	.	.	.	.	.	GAZE_COORDS 0.00 0.00 1023.00 767.00	-1	.	.	zjl.edf	RIGHT	7137	10220486	Full Trial Period	10213349	82	Trial: 82	10213349	35	ÓðÃ«Çò	ÊÖÖ¸	°ô°ôÌÇ	j	j
zjl	.	.	.	.	.	.	.	.	.	.	5	.	.	.	false	false	Message: -1ms	.	.	.	.	.	.	.	.	.	.	.	THRESHOLDS R 97 212	-1	.	.	zjl.edf	RIGHT	7137	10220486	Full Trial Period	10213349	82	Trial: 82	10213349	35	ÓðÃ«Çò	ÊÖÖ¸	°ô°ôÌÇ	j	j
zjl	.	.	.	.	.	.	.	.	.	.	6	.	.	.	false	false	Message: -1ms	.	.	.	.	.	.	.	.	.	.	.	ELCL_PROC CENTROID (3)	-1	.	.	zjl.edf	RIGHT	7137	10220486	Full Trial Period	10213349	82	Trial: 82	10213349	35	ÓðÃ«Çò	ÊÖÖ¸	°ô°ôÌÇ	j	j
zjl	.	.	.	.	.	.	.	.	.	.	7	.	.	.	false	false	Message: -1ms	.	.	.	.	.	.	.	.	.	.	.	ELCL_PCR_PARAM 5 3.0	-1	.	.	zjl.edf	RIGHT	7137	10220486	Full Trial Period	10213349	82	Trial: 82	10213349	35	ÓðÃ«Çò	ÊÖÖ¸	°ô°ôÌÇ	j	j
zjl	.	.	.	.	.	.	.	.	.	.	8	.	.	.	false	true	Message: 0ms	.	.	.	.	.	.	.	.	.	.	.	!MODE RECORD CR 1000 2 0 R	0	.	.	zjl.edf	RIGHT	7137	10220486	Full Trial Period	10213349	82	Trial: 82	10213349	35	ÓðÃ«Çò	ÊÖÖ¸	°ô°ôÌÇ	j	j
zjl	.	.	.	.	315	321	1	7	143.50	414.60	9	.	.	.	false	false	Message: 42ms	.	.	.	.	.	.	.	.	.	.	.	SYNCTIME	42	143.50	414.60	zjl.edf	RIGHT	7137	10220486	Full Trial Period	10213349	82	Trial: 82	10213349	35	ÓðÃ«Çò	ÊÖÖ¸	°ô°ôÌÇ	j	j
zjl	.	.	.	.	.	.	.	.	.	.	10	.	.	.	false	false	Message: 1968ms	8.95	165.79	54	1980	443.70	402.50	4	269.80	1927	177.50	393.90	INVISIBLE_BOUNDARY[1]	1968	.	.	zjl.edf	RIGHT	7137	10220486	Full Trial Period	10213349	82	Trial: 82	10213349	35	ÓðÃ«Çò	ÊÖÖ¸	°ô°ôÌÇ	j	j
zjl	.	.	.	.	.	.	.	.	.	.	11	.	.	.	false	false	Message: 1975ms	8.95	165.79	54	1980	443.70	402.50	4	269.80	1927	177.50	393.90	SYNCTIME	1975	.	.	zjl.edf	RIGHT	7137	10220486	Full Trial Period	10213349	82	Trial: 82	10213349	35	ÓðÃ«Çò	ÊÖÖ¸	°ô°ôÌÇ	j	j
zjl	.	.	.	.	.	.	.	.	.	.	12	.	.	.	false	false	Message: 2814ms	6.19	17.67	350	2901	552.30	491.70	9	693.00	2552	374.30	448.90	INVISIBLE_BOUNDARY[2]	2814	.	.	zjl.edf	RIGHT	7137	10220486	Full Trial Period	10213349	82	Trial: 82	10213349	35	ÓðÃ«Çò	ÊÖÖ¸	°ô°ôÌÇ	j	j
zjl	.	.	.	.	.	.	.	.	.	.	13	.	.	.	false	false	Message: 2825ms	6.19	17.67	350	2901	552.30	491.70	9	693.00	2552	374.30	448.90	SYNCTIME	2825	.	.	zjl.edf	RIGHT	7137	10220486	Full Trial Period	10213349	82	Trial: 82	10213349	35	ÓðÃ«Çò	ÊÖÖ¸	°ô°ôÌÇ	j	j
zjl	1621	7136	4	5516	.	.	.	.	.	.	14	.	.	.	false	false	Message: 7118ms	17.04	10.08	1690	7136	729.40	-81.40	16	3270.00	5447	924.90	370.20	KEYBOARD	7118	.	.	zjl.edf	RIGHT	7137	10220486	Full Trial Period	10213349	82	Trial: 82	10213349	35	ÓðÃ«Çò	ÊÖÖ¸	°ô°ôÌÇ	j	j
zjl	.	.	.	.	.	.	.	.	.	.	15	.	.	.	false	false	Message: 7187ms	.	.	.	.	.	.	.	.	.	.	.	TRIAL_RESULT 0	7187	.	.	zjl.edf	RIGHT	7137	10220486	Full Trial Period	10213349	82	Trial: 82	10213349	35	ÓðÃ«Çò	ÊÖÖ¸	°ô°ôÌÇ	j	j
zjl	.	.	.	.	.	.	.	.	.	.	1	.	.	.	false	false	Message: -25ms	.	.	.	.	.	.	.	.	.	.	.	TRIALID 82	-25	.	.	zjl.edf	RIGHT	4407	10232487	Full Trial Period	10228080	83	Trial: 83	10228080	54	µÆÁý	ÂÝÃ±	ÌðÌðÈ¦	j	j
zjl	.	.	.	.	.	.	.	.	.	.	2	.	.	.	false	false	Message: -1ms	.	.	.	.	.	.	.	.	.	.	.	RECCFG CR 1000 2 0 R	-1	.	.	zjl.edf	RIGHT	4407	10232487	Full Trial Period	10228080	83	Trial: 83	10228080	54	µÆÁý	ÂÝÃ±	ÌðÌðÈ¦	j	j
zjl	.	.	.	.	.	.	.	.	.	.	3	.	.	.	false	false	Message: -1ms	.	.	.	.	.	.	.	.	.	.	.	ELCLCFG TOWER	-1	.	.	zjl.edf	RIGHT	4407	10232487	Full Trial Period	10228080	83	Trial: 83	10228080	54	µÆÁý	ÂÝÃ±	ÌðÌðÈ¦	j	j
zjl	.	.	.	.	.	.	.	.	.	.	4	.	.	.	false	false	Message: -1ms	.	.	.	.	.	.	.	.	.	.	.	GAZE_COORDS 0.00 0.00 1023.00 767.00	-1	.	.	zjl.edf	RIGHT	4407	10232487	Full Trial Period	10228080	83	Trial: 83	10228080	54	µÆÁý	ÂÝÃ±	ÌðÌðÈ¦	j	j
zjl	.	.	.	.	.	.	.	.	.	.	5	.	.	.	false	false	Message: -1ms	.	.	.	.	.	.	.	.	.	.	.	THRESHOLDS R 97 212	-1	.	.	zjl.edf	RIGHT	4407	10232487	Full Trial Period	10228080	83	Trial: 83	10228080	54	µÆÁý	ÂÝÃ±	ÌðÌðÈ¦	j	j
zjl	.	.	.	.	.	.	.	.	.	.	6	.	.	.	false	false	Message: -1ms	.	.	.	.	.	.	.	.	.	.	.	ELCL_PROC CENTROID (3)	-1	.	.	zjl.edf	RIGHT	4407	10232487	Full Trial Period	10228080	83	Trial: 83	10228080	54	µÆÁý	ÂÝÃ±	ÌðÌðÈ¦	j	j
zjl	.	.	.	.	.	.	.	.	.	.	7	.	.	.	false	false	Message: -1ms	.	.	.	.	.	.	.	.	.	.	.	ELCL_PCR_PARAM 5 3.0	-1	.	.	zjl.edf	RIGHT	4407	10232487	Full Trial Period	10228080	83	Trial: 83	10228080	54	µÆÁý	ÂÝÃ±	ÌðÌðÈ¦	j	j
zjl	.	.	.	.	.	.	.	.	.	.	8	.	.	.	false	true	Message: 0ms	.	.	.	.	.	.	.	.	.	.	.	!MODE RECORD CR 1000 2 0 R	0	.	.	zjl.edf	RIGHT	4407	10232487	Full Trial Period	10228080	83	Trial: 83	10228080	54	µÆÁý	ÂÝÃ±	ÌðÌðÈ¦	j	j
zjl	.	.	.	.	233	239	1	7	138.70	376.40	9	.	.	.	false	false	Message: 42ms	.	.	.	.	.	.	.	.	.	.	.	SYNCTIME	42	138.70	376.40	zjl.edf	RIGHT	4407	10232487	Full Trial Period	10228080	83	Trial: 83	10228080	54	µÆÁý	ÂÝÃ±	ÌðÌðÈ¦	j	j
zjl	.	.	.	.	.	.	.	.	.	.	10	.	.	.	false	false	Message: 849ms	5.65	148.60	38	866	483.40	374.70	3	294.20	829	319.80	399.00	INVISIBLE_BOUNDARY[1]	849	.	.	zjl.edf	RIGHT	4407	10232487	Full Trial Period	10228080	83	Trial: 83	10228080	54	µÆÁý	ÂÝÃ±	ÌðÌðÈ¦	j	j
zjl	.	.	.	.	.	.	.	.	.	.	11	.	.	.	false	false	Message: 859ms	5.65	148.60	38	866	483.40	374.70	3	294.20	829	319.80	399.00	SYNCTIME	859	.	.	zjl.edf	RIGHT	4407	10232487	Full Trial Period	10228080	83	Trial: 83	10228080	54	µÆÁý	ÂÝÃ±	ÌðÌðÈ¦	j	j
zjl	.	.	.	.	.	.	.	.	.	.	12	.	.	.	false	false	Message: 3250ms	14.17	191.51	74	3292	1013.70	348.00	12	284.40	3219	586.70	403.10	INVISIBLE_BOUNDARY[2]	3250	.	.	zjl.edf	RIGHT	4407	10232487	Full Trial Period	10228080	83	Trial: 83	10228080	54	µÆÁý	ÂÝÃ±	ÌðÌðÈ¦	j	j
zjl	.	.	.	.	.	.	.	.	.	.	13	.	.	.	false	false	Message: 3258ms	14.17	191.51	74	3292	1013.70	348.00	12	284.40	3219	586.70	403.10	SYNCTIME	3258	.	.	zjl.edf	RIGHT	4407	10232487	Full Trial Period	10228080	83	Trial: 83	10228080	54	µÆÁý	ÂÝÃ±	ÌðÌðÈ¦	j	j
zjl	.	.	.	.	58	4405	16	4348	916.90	337.10	14	.	.	.	false	false	Message: 4388ms	.	.	.	.	.	.	.	.	.	.	.	KEYBOARD	4388	916.90	337.10	zjl.edf	RIGHT	4407	10232487	Full Trial Period	10228080	83	Trial: 83	10228080	54	µÆÁý	ÂÝÃ±	ÌðÌðÈ¦	j	j
zjl	.	.	.	.	.	.	.	.	.	.	15	.	.	.	false	false	Message: 4448ms	.	.	.	.	.	.	.	.	.	.	.	TRIAL_RESULT 0	4448	.	.	zjl.edf	RIGHT	4407	10232487	Full Trial Period	10228080	83	Trial: 83	10228080	54	µÆÁý	ÂÝÃ±	ÌðÌðÈ¦	j	j
zjl	.	.	.	.	.	.	.	.	.	.	1	.	.	.	false	false	Message: -22ms	.	.	.	.	.	.	.	.	.	.	.	TRIALID 83	-22	.	.	zjl.edf	RIGHT	6363	10243239	Full Trial Period	10236876	84	Trial: 84	10236876	94	µ°¾í	Ã«±Ê	¿ê×Ó	j	j
zjl	.	.	.	.	.	.	.	.	.	.	2	.	.	.	false	false	Message: -1ms	.	.	.	.	.	.	.	.	.	.	.	RECCFG CR 1000 2 0 R	-1	.	.	zjl.edf	RIGHT	6363	10243239	Full Trial Period	10236876	84	Trial: 84	10236876	94	µ°¾í	Ã«±Ê	¿ê×Ó	j	j
zjl	.	.	.	.	.	.	.	.	.	.	3	.	.	.	false	false	Message: -1ms	.	.	.	.	.	.	.	.	.	.	.	ELCLCFG TOWER	-1	.	.	zjl.edf	RIGHT	6363	10243239	Full Trial Period	10236876	84	Trial: 84	10236876	94	µ°¾í	Ã«±Ê	¿ê×Ó	j	j
zjl	.	.	.	.	.	.	.	.	.	.	4	.	.	.	false	false	Message: -1ms	.	.	.	.	.	.	.	.	.	.	.	GAZE_COORDS 0.00 0.00 1023.00 767.00	-1	.	.	zjl.edf	RIGHT	6363	10243239	Full Trial Period	10236876	84	Trial: 84	10236876	94	µ°¾í	Ã«±Ê	¿ê×Ó	j	j
zjl	.	.	.	.	.	.	.	.	.	.	5	.	.	.	false	false	Message: -1ms	.	.	.	.	.	.	.	.	.	.	.	THRESHOLDS R 97 212	-1	.	.	zjl.edf	RIGHT	6363	10243239	Full Trial Period	10236876	84	Trial: 84	10236876	94	µ°¾í	Ã«±Ê	¿ê×Ó	j	j
zjl	.	.	.	.	.	.	.	.	.	.	6	.	.	.	false	false	Message: -1ms	.	.	.	.	.	.	.	.	.	.	.	ELCL_PROC CENTROID (3)	-1	.	.	zjl.edf	RIGHT	6363	10243239	Full Trial Period	10236876	84	Trial: 84	10236876	94	µ°¾í	Ã«±Ê	¿ê×Ó	j	j
zjl	.	.	.	.	.	.	.	.	.	.	7	.	.	.	false	false	Message: -1ms	.	.	.	.	.	.	.	.	.	.	.	ELCL_PCR_PARAM 5 3.0	-1	.	.	zjl.edf	RIGHT	6363	10243239	Full Trial Period	10236876	84	Trial: 84	10236876	94	µ°¾í	Ã«±Ê	¿ê×Ó	j	j
zjl	.	.	.	.	.	.	.	.	.	.	8	.	.	.	false	true	Message: 0ms	.	.	.	.	.	.	.	.	.	.	.	!MODE RECORD CR 1000 2 0 R	0	.	.	zjl.edf	RIGHT	6363	10243239	Full Trial Period	10236876	84	Trial: 84	10236876	94	µ°¾í	Ã«±Ê	¿ê×Ó	j	j
zjl	.	.	.	.	239	245	1	7	146.20	411.10	9	.	.	.	false	false	Message: 44ms	.	.	.	.	.	.	.	.	.	.	.	SYNCTIME	44	146.20	411.10	zjl.edf	RIGHT	6363	10243239	Full Trial Period	10236876	84	Trial: 84	10236876	94	µ°¾í	Ã«±Ê	¿ê×Ó	j	j
zjl	.	.	.	.	.	.	.	.	.	.	10	.	.	.	false	false	Message: 752ms	3.39	109.44	31	765	455.20	396.10	3	203.10	735	355.80	395.10	INVISIBLE_BOUNDARY[1]	752	.	.	zjl.edf	RIGHT	6363	10243239	Full Trial Period	10236876	84	Trial: 84	10236876	94	µ°¾í	Ã«±Ê	¿ê×Ó	j	j
zjl	.	.	.	.	.	.	.	.	.	.	11	.	.	.	false	false	Message: 761ms	3.39	109.44	31	765	455.20	396.10	3	203.10	735	355.80	395.10	SYNCTIME	761	.	.	zjl.edf	RIGHT	6363	10243239	Full Trial Period	10236876	84	Trial: 84	10236876	94	µ°¾í	Ã«±Ê	¿ê×Ó	j	j
zjl	.	.	.	.	.	.	.	.	.	.	12	.	.	.	false	false	Message: 4673ms	1.59	4.63	343	4989	944.30	359.90	17	729.50	4647	922.50	318.30	INVISIBLE_BOUNDARY[2]	4673	.	.	zjl.edf	RIGHT	6363	10243239	Full Trial Period	10236876	84	Trial: 84	10236876	94	µ°¾í	Ã«±Ê	¿ê×Ó	j	j
zjl	.	.	.	.	.	.	.	.	.	.	13	.	.	.	false	false	Message: 4677ms	1.59	4.63	343	4989	944.30	359.90	17	729.50	4647	922.50	318.30	SYNCTIME	4677	.	.	zjl.edf	RIGHT	6363	10243239	Full Trial Period	10236876	84	Trial: 84	10236876	94	µ°¾í	Ã«±Ê	¿ê×Ó	j	j
zjl	902	6362	4	5461	.	.	.	.	.	.	14	.	.	.	false	false	Message: 6344ms	1.52	1.57	970	6362	913.70	346.00	20	3270.00	5393	943.40	380.60	KEYBOARD	6344	.	.	zjl.edf	RIGHT	6363	10243239	Full Trial Period	10236876	84	Trial: 84	10236876	94	µ°¾í	Ã«±Ê	¿ê×Ó	j	j
zjl	.	.	.	.	.	.	.	.	.	.	15	.	.	.	false	false	Message: 6408ms	.	.	.	.	.	.	.	.	.	.	.	TRIAL_RESULT 0	6408	.	.	zjl.edf	RIGHT	6363	10243239	Full Trial Period	10236876	84	Trial: 84	10236876	94	µ°¾í	Ã«±Ê	¿ê×Ó	j	j
zjl	.	.	.	.	.	.	.	.	.	.	1	.	.	.	false	false	Message: -16ms	.	.	.	.	.	.	.	.	.	.	.	TRIALID 84	-16	.	.	zjl.edf	RIGHT	5718	10252561	Full Trial Period	10246843	85	Trial: 85	10246843	63	Æì¸Ë	ÉþË÷	ÏÉÈËÕÆ	f	f
zjl	.	.	.	.	.	.	.	.	.	.	2	.	.	.	false	false	Message: -1ms	.	.	.	.	.	.	.	.	.	.	.	RECCFG CR 1000 2 0 R	-1	.	.	zjl.edf	RIGHT	5718	10252561	Full Trial Period	10246843	85	Trial: 85	10246843	63	Æì¸Ë	ÉþË÷	ÏÉÈËÕÆ	f	f
zjl	.	.	.	.	.	.	.	.	.	.	3	.	.	.	false	false	Message: -1ms	.	.	.	.	.	.	.	.	.	.	.	ELCLCFG TOWER	-1	.	.	zjl.edf	RIGHT	5718	10252561	Full Trial Period	10246843	85	Trial: 85	10246843	63	Æì¸Ë	ÉþË÷	ÏÉÈËÕÆ	f	f
zjl	.	.	.	.	.	.	.	.	.	.	4	.	.	.	false	false	Message: -1ms	.	.	.	.	.	.	.	.	.	.	.	GAZE_COORDS 0.00 0.00 1023.00 767.00	-1	.	.	zjl.edf	RIGHT	5718	10252561	Full Trial Period	10246843	85	Trial: 85	10246843	63	Æì¸Ë	ÉþË÷	ÏÉÈËÕÆ	f	f
zjl	.	.	.	.	.	.	.	.	.	.	5	.	.	.	false	false	Message: -1ms	.	.	.	.	.	.	.	.	.	.	.	THRESHOLDS R 97 212	-1	.	.	zjl.edf	RIGHT	5718	10252561	Full Trial Period	10246843	85	Trial: 85	10246843	63	Æì¸Ë	ÉþË÷	ÏÉÈËÕÆ	f	f
zjl	.	.	.	.	.	.	.	.	.	.	6	.	.	.	false	false	Message: -1ms	.	.	.	.	.	.	.	.	.	.	.	ELCL_PROC CENTROID (3)	-1	.	.	zjl.edf	RIGHT	5718	10252561	Full Trial Period	10246843	85	Trial: 85	10246843	63	Æì¸Ë	ÉþË÷	ÏÉÈËÕÆ	f	f
zjl	.	.	.	.	.	.	.	.	.	.	7	.	.	.	false	false	Message: -1ms	.	.	.	.	.	.	.	.	.	.	.	ELCL_PCR_PARAM 5 3.0	-1	.	.	zjl.edf	RIGHT	5718	10252561	Full Trial Period	10246843	85	Trial: 85	10246843	63	Æì¸Ë	ÉþË÷	ÏÉÈËÕÆ	f	f
zjl	.	.	.	.	.	.	.	.	.	.	8	.	.	.	false	true	Message: 0ms	.	.	.	.	.	.	.	.	.	.	.	!MODE RECORD CR 1000 2 0 R	0	.	.	zjl.edf	RIGHT	5718	10252561	Full Trial Period	10246843	85	Trial: 85	10246843	63	Æì¸Ë	ÉþË÷	ÏÉÈËÕÆ	f	f
zjl	.	.	.	.	242	248	1	7	151.90	410.60	9	.	.	.	false	false	Message: 42ms	.	.	.	.	.	.	.	.	.	.	.	SYNCTIME	42	151.90	410.60	zjl.edf	RIGHT	5718	10252561	Full Trial Period	10246843	85	Trial: 85	10246843	63	Æì¸Ë	ÉþË÷	ÏÉÈËÕÆ	f	f
zjl	.	.	.	.	76	2581	13	2506	519.00	387.10	10	[1]	1	RECTANGLE_INTERESTAREA	false	false	Message: 2540ms	.	.	.	.	.	.	.	.	.	.	.	INVISIBLE_BOUNDARY[1]	2540	519.00	387.10	zjl.edf	RIGHT	5718	10252561	Full Trial Period	10246843	85	Trial: 85	10246843	63	Æì¸Ë	ÉþË÷	ÏÉÈËÕÆ	f	f
zjl	.	.	.	.	76	2581	13	2506	519.00	387.10	11	[1]	1	RECTANGLE_INTERESTAREA	false	false	Message: 2551ms	.	.	.	.	.	.	.	.	.	.	.	SYNCTIME	2551	519.00	387.10	zjl.edf	RIGHT	5718	10252561	Full Trial Period	10246843	85	Trial: 85	10246843	63	Æì¸Ë	ÉþË÷	ÏÉÈËÕÆ	f	f
zjl	1016	5717	4	4702	.	.	.	.	.	.	12	.	.	.	false	false	Message: 4924ms	15.46	14.62	1057	5717	944.00	842.70	21	1394.60	4661	894.00	347.50	INVISIBLE_BOUNDARY[2]	4924	.	.	zjl.edf	RIGHT	5718	10252561	Full Trial Period	10246843	85	Trial: 85	10246843	63	Æì¸Ë	ÉþË÷	ÏÉÈËÕÆ	f	f
zjl	1016	5717	4	4702	.	.	.	.	.	.	13	.	.	.	false	false	Message: 4934ms	15.46	14.62	1057	5717	944.00	842.70	21	1394.60	4661	894.00	347.50	SYNCTIME	4934	.	.	zjl.edf	RIGHT	5718	10252561	Full Trial Period	10246843	85	Trial: 85	10246843	63	Æì¸Ë	ÉþË÷	ÏÉÈËÕÆ	f	f
zjl	1016	5717	4	4702	.	.	.	.	.	.	14	.	.	.	false	false	Message: 5699ms	15.46	14.62	1057	5717	944.00	842.70	21	1394.60	4661	894.00	347.50	KEYBOARD	5699	.	.	zjl.edf	RIGHT	5718	10252561	Full Trial Period	10246843	85	Trial: 85	10246843	63	Æì¸Ë	ÉþË÷	ÏÉÈËÕÆ	f	f
zjl	.	.	.	.	.	.	.	.	.	.	15	.	.	.	false	false	Message: 5766ms	.	.	.	.	.	.	.	.	.	.	.	TRIAL_RESULT 0	5766	.	.	zjl.edf	RIGHT	5718	10252561	Full Trial Period	10246843	85	Trial: 85	10246843	63	Æì¸Ë	ÉþË÷	ÏÉÈËÕÆ	f	f
zjl	.	.	.	.	.	.	.	.	.	.	1	.	.	.	false	false	Message: -27ms	.	.	.	.	.	.	.	.	.	.	.	TRIALID 85	-27	.	.	zjl.edf	RIGHT	9411	10264481	Full Trial Period	10255070	86	Trial: 86	10255070	105	²å×ù	Êá×Ó	Ö±³ß	j	j
zjl	.	.	.	.	.	.	.	.	.	.	2	.	.	.	false	false	Message: -1ms	.	.	.	.	.	.	.	.	.	.	.	RECCFG CR 1000 2 0 R	-1	.	.	zjl.edf	RIGHT	9411	10264481	Full Trial Period	10255070	86	Trial: 86	10255070	105	²å×ù	Êá×Ó	Ö±³ß	j	j
zjl	.	.	.	.	.	.	.	.	.	.	3	.	.	.	false	false	Message: -1ms	.	.	.	.	.	.	.	.	.	.	.	ELCLCFG TOWER	-1	.	.	zjl.edf	RIGHT	9411	10264481	Full Trial Period	10255070	86	Trial: 86	10255070	105	²å×ù	Êá×Ó	Ö±³ß	j	j
zjl	.	.	.	.	.	.	.	.	.	.	4	.	.	.	false	false	Message: -1ms	.	.	.	.	.	.	.	.	.	.	.	GAZE_COORDS 0.00 0.00 1023.00 767.00	-1	.	.	zjl.edf	RIGHT	9411	10264481	Full Trial Period	10255070	86	Trial: 86	10255070	105	²å×ù	Êá×Ó	Ö±³ß	j	j
zjl	.	.	.	.	.	.	.	.	.	.	5	.	.	.	false	false	Message: -1ms	.	.	.	.	.	.	.	.	.	.	.	THRESHOLDS R 97 212	-1	.	.	zjl.edf	RIGHT	9411	10264481	Full Trial Period	10255070	86	Trial: 86	10255070	105	²å×ù	Êá×Ó	Ö±³ß	j	j
zjl	.	.	.	.	.	.	.	.	.	.	6	.	.	.	false	false	Message: -1ms	.	.	.	.	.	.	.	.	.	.	.	ELCL_PROC CENTROID (3)	-1	.	.	zjl.edf	RIGHT	9411	10264481	Full Trial Period	10255070	86	Trial: 86	10255070	105	²å×ù	Êá×Ó	Ö±³ß	j	j
zjl	.	.	.	.	.	.	.	.	.	.	7	.	.	.	false	false	Message: -1ms	.	.	.	.	.	.	.	.	.	.	.	ELCL_PCR_PARAM 5 3.0	-1	.	.	zjl.edf	RIGHT	9411	10264481	Full Trial Period	10255070	86	Trial: 86	10255070	105	²å×ù	Êá×Ó	Ö±³ß	j	j
zjl	.	.	.	.	.	.	.	.	.	.	8	.	.	.	false	true	Message: 0ms	.	.	.	.	.	.	.	.	.	.	.	!MODE RECORD CR 1000 2 0 R	0	.	.	zjl.edf	RIGHT	9411	10264481	Full Trial Period	10255070	86	Trial: 86	10255070	105	²å×ù	Êá×Ó	Ö±³ß	j	j
zjl	.	.	.	.	245	251	1	7	139.40	384.60	9	.	.	.	false	false	Message: 48ms	.	.	.	.	.	.	.	.	.	.	.	SYNCTIME	48	139.40	384.60	zjl.edf	RIGHT	9411	10264481	Full Trial Period	10255070	86	Trial: 86	10255070	105	²å×ù	Êá×Ó	Ö±³ß	j	j
zjl	.	.	.	.	.	.	.	.	.	.	10	.	.	.	false	false	Message: 967ms	10.78	44.74	241	988	508.00	472.90	4	331.10	748	184.60	500.20	INVISIBLE_BOUNDARY[1]	967	.	.	zjl.edf	RIGHT	9411	10264481	Full Trial Period	10255070	86	Trial: 86	10255070	105	²å×ù	Êá×Ó	Ö±³ß	j	j
zjl	.	.	.	.	.	.	.	.	.	.	11	.	.	.	false	false	Message: 972ms	10.78	44.74	241	988	508.00	472.90	4	331.10	748	184.60	500.20	SYNCTIME	972	.	.	zjl.edf	RIGHT	9411	10264481	Full Trial Period	10255070	86	Trial: 86	10255070	105	²å×ù	Êá×Ó	Ö±³ß	j	j
zjl	1942	4310	1	2369	.	.	.	.	.	.	12	.	.	.	false	false	Message: 2517ms	14.69	7.28	2018	4319	923.60	349.20	10	2346.30	2302	490.40	427.70	INVISIBLE_BOUNDARY[2]	2517	.	.	zjl.edf	RIGHT	9411	10264481	Full Trial Period	10255070	86	Trial: 86	10255070	105	²å×ù	Êá×Ó	Ö±³ß	j	j
zjl	1942	4310	1	2369	.	.	.	.	.	.	13	.	.	.	false	false	Message: 2522ms	14.69	7.28	2018	4319	923.60	349.20	10	2346.30	2302	490.40	427.70	SYNCTIME	2522	.	.	zjl.edf	RIGHT	9411	10264481	Full Trial Period	10255070	86	Trial: 86	10255070	105	²å×ù	Êá×Ó	Ö±³ß	j	j
zjl	1049	9410	4	8362	.	.	.	.	.	.	14	.	.	.	false	false	Message: 9392ms	21.07	19.03	1107	9410	905.00	349.70	15	665.30	8304	301.60	566.80	KEYBOARD	9392	.	.	zjl.edf	RIGHT	9411	10264481	Full Trial Period	10255070	86	Trial: 86	10255070	105	²å×ù	Êá×Ó	Ö±³ß	j	j
zjl	.	.	.	.	.	.	.	.	.	.	15	.	.	.	false	false	Message: 9453ms	.	.	.	.	.	.	.	.	.	.	.	TRIAL_RESULT 0	9453	.	.	zjl.edf	RIGHT	9411	10264481	Full Trial Period	10255070	86	Trial: 86	10255070	105	²å×ù	Êá×Ó	Ö±³ß	j	j
zjl	.	.	.	.	.	.	.	.	.	.	1	.	.	.	false	false	Message: -15ms	.	.	.	.	.	.	.	.	.	.	.	TRIALID 86	-15	.	.	zjl.edf	RIGHT	10554	10280601	Full Trial Period	10270047	87	Trial: 87	10270047	140	Ô²Öé±Ê	¾íÖ½	Ð¬´ø	j	f
zjl	.	.	.	.	.	.	.	.	.	.	2	.	.	.	false	false	Message: -1ms	.	.	.	.	.	.	.	.	.	.	.	RECCFG CR 1000 2 0 R	-1	.	.	zjl.edf	RIGHT	10554	10280601	Full Trial Period	10270047	87	Trial: 87	10270047	140	Ô²Öé±Ê	¾íÖ½	Ð¬´ø	j	f
zjl	.	.	.	.	.	.	.	.	.	.	3	.	.	.	false	false	Message: -1ms	.	.	.	.	.	.	.	.	.	.	.	ELCLCFG TOWER	-1	.	.	zjl.edf	RIGHT	10554	10280601	Full Trial Period	10270047	87	Trial: 87	10270047	140	Ô²Öé±Ê	¾íÖ½	Ð¬´ø	j	f
zjl	.	.	.	.	.	.	.	.	.	.	4	.	.	.	false	false	Message: -1ms	.	.	.	.	.	.	.	.	.	.	.	GAZE_COORDS 0.00 0.00 1023.00 767.00	-1	.	.	zjl.edf	RIGHT	10554	10280601	Full Trial Period	10270047	87	Trial: 87	10270047	140	Ô²Öé±Ê	¾íÖ½	Ð¬´ø	j	f
zjl	.	.	.	.	.	.	.	.	.	.	5	.	.	.	false	false	Message: -1ms	.	.	.	.	.	.	.	.	.	.	.	THRESHOLDS R 97 212	-1	.	.	zjl.edf	RIGHT	10554	10280601	Full Trial Period	10270047	87	Trial: 87	10270047	140	Ô²Öé±Ê	¾íÖ½	Ð¬´ø	j	f
zjl	.	.	.	.	.	.	.	.	.	.	6	.	.	.	false	false	Message: -1ms	.	.	.	.	.	.	.	.	.	.	.	ELCL_PROC CENTROID (3)	-1	.	.	zjl.edf	RIGHT	10554	10280601	Full Trial Period	10270047	87	Trial: 87	10270047	140	Ô²Öé±Ê	¾íÖ½	Ð¬´ø	j	f
zjl	.	.	.	.	.	.	.	.	.	.	7	.	.	.	false	false	Message: -1ms	.	.	.	.	.	.	.	.	.	.	.	ELCL_PCR_PARAM 5 3.0	-1	.	.	zjl.edf	RIGHT	10554	10280601	Full Trial Period	10270047	87	Trial: 87	10270047	140	Ô²Öé±Ê	¾íÖ½	Ð¬´ø	j	f
zjl	.	.	.	.	.	.	.	.	.	.	8	.	.	.	false	true	Message: 0ms	.	.	.	.	.	.	.	.	.	.	.	!MODE RECORD CR 1000 2 0 R	0	.	.	zjl.edf	RIGHT	10554	10280601	Full Trial Period	10270047	87	Trial: 87	10270047	140	Ô²Öé±Ê	¾íÖ½	Ð¬´ø	j	f
zjl	.	.	.	.	664	670	1	7	147.30	440.00	9	.	.	.	false	false	Message: 43ms	.	.	.	.	.	.	.	.	.	.	.	SYNCTIME	43	147.30	440.00	zjl.edf	RIGHT	10554	10280601	Full Trial Period	10270047	87	Trial: 87	10270047	140	Ô²Öé±Ê	¾íÖ½	Ð¬´ø	j	f
zjl	.	.	.	.	.	.	.	.	.	.	10	.	.	.	false	false	Message: 4490ms	11.03	172.30	64	4524	585.50	453.10	15	347.50	4461	262.10	409.40	INVISIBLE_BOUNDARY[1]	4490	.	.	zjl.edf	RIGHT	10554	10280601	Full Trial Period	10270047	87	Trial: 87	10270047	140	Ô²Öé±Ê	¾íÖ½	Ð¬´ø	j	f
zjl	.	.	.	.	.	.	.	.	.	.	11	.	.	.	false	false	Message: 4500ms	11.03	172.30	64	4524	585.50	453.10	15	347.50	4461	262.10	409.40	SYNCTIME	4500	.	.	zjl.edf	RIGHT	10554	10280601	Full Trial Period	10270047	87	Trial: 87	10270047	140	Ô²Öé±Ê	¾íÖ½	Ð¬´ø	j	f
zjl	.	.	.	.	.	.	.	.	.	.	12	.	.	.	false	false	Message: 6367ms	11.50	194.98	59	6392	880.60	428.20	21	354.30	6334	535.50	424.50	INVISIBLE_BOUNDARY[2]	6367	.	.	zjl.edf	RIGHT	10554	10280601	Full Trial Period	10270047	87	Trial: 87	10270047	140	Ô²Öé±Ê	¾íÖ½	Ð¬´ø	j	f
zjl	.	.	.	.	.	.	.	.	.	.	13	.	.	.	false	false	Message: 6376ms	11.50	194.98	59	6392	880.60	428.20	21	354.30	6334	535.50	424.50	SYNCTIME	6376	.	.	zjl.edf	RIGHT	10554	10280601	Full Trial Period	10270047	87	Trial: 87	10270047	140	Ô²Öé±Ê	¾íÖ½	Ð¬´ø	j	f
zjl	.	.	.	.	.	.	.	.	.	.	14	.	.	.	false	false	Message: 10535ms	.	.	74	10553	.	.	37	3270.00	10480	872.20	328.00	KEYBOARD	10535	.	.	zjl.edf	RIGHT	10554	10280601	Full Trial Period	10270047	87	Trial: 87	10270047	140	Ô²Öé±Ê	¾íÖ½	Ð¬´ø	j	f
zjl	.	.	.	.	.	.	.	.	.	.	15	.	.	.	false	false	Message: 10603ms	.	.	.	.	.	.	.	.	.	.	.	TRIAL_RESULT 0	10603	.	.	zjl.edf	RIGHT	10554	10280601	Full Trial Period	10270047	87	Trial: 87	10270047	140	Ô²Öé±Ê	¾íÖ½	Ð¬´ø	j	f
zjl	.	.	.	.	.	.	.	.	.	.	1	.	.	.	false	false	Message: -15ms	.	.	.	.	.	.	.	.	.	.	.	TRIALID 87	-15	.	.	zjl.edf	RIGHT	4051	10286713	Full Trial Period	10282662	88	Trial: 88	10282662	41	¿¨³µ	Ê±ÖÓ	ºÉ°üµ°	j	j
zjl	.	.	.	.	.	.	.	.	.	.	2	.	.	.	false	false	Message: -1ms	.	.	.	.	.	.	.	.	.	.	.	RECCFG CR 1000 2 0 R	-1	.	.	zjl.edf	RIGHT	4051	10286713	Full Trial Period	10282662	88	Trial: 88	10282662	41	¿¨³µ	Ê±ÖÓ	ºÉ°üµ°	j	j
zjl	.	.	.	.	.	.	.	.	.	.	3	.	.	.	false	false	Message: -1ms	.	.	.	.	.	.	.	.	.	.	.	ELCLCFG TOWER	-1	.	.	zjl.edf	RIGHT	4051	10286713	Full Trial Period	10282662	88	Trial: 88	10282662	41	¿¨³µ	Ê±ÖÓ	ºÉ°üµ°	j	j
zjl	.	.	.	.	.	.	.	.	.	.	4	.	.	.	false	false	Message: -1ms	.	.	.	.	.	.	.	.	.	.	.	GAZE_COORDS 0.00 0.00 1023.00 767.00	-1	.	.	zjl.edf	RIGHT	4051	10286713	Full Trial Period	10282662	88	Trial: 88	10282662	41	¿¨³µ	Ê±ÖÓ	ºÉ°üµ°	j	j
zjl	.	.	.	.	.	.	.	.	.	.	5	.	.	.	false	false	Message: -1ms	.	.	.	.	.	.	.	.	.	.	.	THRESHOLDS R 97 212	-1	.	.	zjl.edf	RIGHT	4051	10286713	Full Trial Period	10282662	88	Trial: 88	10282662	41	¿¨³µ	Ê±ÖÓ	ºÉ°üµ°	j	j
zjl	.	.	.	.	.	.	.	.	.	.	6	.	.	.	false	false	Message: -1ms	.	.	.	.	.	.	.	.	.	.	.	ELCL_PROC CENTROID (3)	-1	.	.	zjl.edf	RIGHT	4051	10286713	Full Trial Period	10282662	88	Trial: 88	10282662	41	¿¨³µ	Ê±ÖÓ	ºÉ°üµ°	j	j
zjl	.	.	.	.	.	.	.	.	.	.	7	.	.	.	false	false	Message: -1ms	.	.	.	.	.	.	.	.	.	.	.	ELCL_PCR_PARAM 5 3.0	-1	.	.	zjl.edf	RIGHT	4051	10286713	Full Trial Period	10282662	88	Trial: 88	10282662	41	¿¨³µ	Ê±ÖÓ	ºÉ°üµ°	j	j
zjl	.	.	.	.	.	.	.	.	.	.	8	.	.	.	false	true	Message: 0ms	.	.	.	.	.	.	.	.	.	.	.	!MODE RECORD CR 1000 2 0 R	0	.	.	zjl.edf	RIGHT	4051	10286713	Full Trial Period	10282662	88	Trial: 88	10282662	41	¿¨³µ	Ê±ÖÓ	ºÉ°üµ°	j	j
zjl	.	.	.	.	227	233	1	7	165.70	403.50	9	.	.	.	false	false	Message: 42ms	.	.	.	.	.	.	.	.	.	.	.	SYNCTIME	42	165.70	403.50	zjl.edf	RIGHT	4051	10286713	Full Trial Period	10282662	88	Trial: 88	10282662	41	¿¨³µ	Ê±ÖÓ	ºÉ°üµ°	j	j
zjl	.	.	.	.	.	.	.	.	.	.	10	.	.	.	false	false	Message: 1720ms	10.77	30.87	349	1791	448.60	532.70	5	918.30	1443	135.30	442.10	INVISIBLE_BOUNDARY[1]	1720	.	.	zjl.edf	RIGHT	4051	10286713	Full Trial Period	10282662	88	Trial: 88	10282662	41	¿¨³µ	Ê±ÖÓ	ºÉ°üµ°	j	j
zjl	.	.	.	.	.	.	.	.	.	.	11	.	.	.	false	false	Message: 1726ms	10.77	30.87	349	1791	448.60	532.70	5	918.30	1443	135.30	442.10	SYNCTIME	1726	.	.	zjl.edf	RIGHT	4051	10286713	Full Trial Period	10282662	88	Trial: 88	10282662	41	¿¨³µ	Ê±ÖÓ	ºÉ°üµ°	j	j
zjl	.	.	.	.	.	.	.	.	.	.	12	.	.	.	false	false	Message: 3434ms	9.62	100.25	96	3502	907.70	377.30	9	362.60	3407	619.80	398.60	INVISIBLE_BOUNDARY[2]	3434	.	.	zjl.edf	RIGHT	4051	10286713	Full Trial Period	10282662	88	Trial: 88	10282662	41	¿¨³µ	Ê±ÖÓ	ºÉ°üµ°	j	j
zjl	.	.	.	.	.	.	.	.	.	.	13	.	.	.	false	false	Message: 3442ms	9.62	100.25	96	3502	907.70	377.30	9	362.60	3407	619.80	398.60	SYNCTIME	3442	.	.	zjl.edf	RIGHT	4051	10286713	Full Trial Period	10282662	88	Trial: 88	10282662	41	¿¨³µ	Ê±ÖÓ	ºÉ°üµ°	j	j
zjl	.	.	.	.	195	4049	12	3855	856.50	365.70	14	.	.	.	false	false	Message: 4032ms	.	.	.	.	.	.	.	.	.	.	.	KEYBOARD	4032	856.50	365.70	zjl.edf	RIGHT	4051	10286713	Full Trial Period	10282662	88	Trial: 88	10282662	41	¿¨³µ	Ê±ÖÓ	ºÉ°üµ°	j	j
zjl	.	.	.	.	.	.	.	.	.	.	15	.	.	.	false	false	Message: 4099ms	.	.	.	.	.	.	.	.	.	.	.	TRIAL_RESULT 0	4099	.	.	zjl.edf	RIGHT	4051	10286713	Full Trial Period	10282662	88	Trial: 88	10282662	41	¿¨³µ	Ê±ÖÓ	ºÉ°üµ°	j	j
zjl	.	.	.	.	.	.	.	.	.	.	1	.	.	.	false	false	Message: -25ms	.	.	.	.	.	.	.	.	.	.	.	TRIALID 88	-25	.	.	zjl.edf	RIGHT	4186	10295139	Full Trial Period	10290953	89	Trial: 89	10290953	82	ÏãÑÌ	Ç¦±Ê	¿ê×Ó	j	j
zjl	.	.	.	.	.	.	.	.	.	.	2	.	.	.	false	false	Message: -1ms	.	.	.	.	.	.	.	.	.	.	.	RECCFG CR 1000 2 0 R	-1	.	.	zjl.edf	RIGHT	4186	10295139	Full Trial Period	10290953	89	Trial: 89	10290953	82	ÏãÑÌ	Ç¦±Ê	¿ê×Ó	j	j
zjl	.	.	.	.	.	.	.	.	.	.	3	.	.	.	false	false	Message: -1ms	.	.	.	.	.	.	.	.	.	.	.	ELCLCFG TOWER	-1	.	.	zjl.edf	RIGHT	4186	10295139	Full Trial Period	10290953	89	Trial: 89	10290953	82	ÏãÑÌ	Ç¦±Ê	¿ê×Ó	j	j
zjl	.	.	.	.	.	.	.	.	.	.	4	.	.	.	false	false	Message: -1ms	.	.	.	.	.	.	.	.	.	.	.	GAZE_COORDS 0.00 0.00 1023.00 767.00	-1	.	.	zjl.edf	RIGHT	4186	10295139	Full Trial Period	10290953	89	Trial: 89	10290953	82	ÏãÑÌ	Ç¦±Ê	¿ê×Ó	j	j
zjl	.	.	.	.	.	.	.	.	.	.	5	.	.	.	false	false	Message: -1ms	.	.	.	.	.	.	.	.	.	.	.	THRESHOLDS R 97 212	-1	.	.	zjl.edf	RIGHT	4186	10295139	Full Trial Period	10290953	89	Trial: 89	10290953	82	ÏãÑÌ	Ç¦±Ê	¿ê×Ó	j	j
zjl	.	.	.	.	.	.	.	.	.	.	6	.	.	.	false	false	Message: -1ms	.	.	.	.	.	.	.	.	.	.	.	ELCL_PROC CENTROID (3)	-1	.	.	zjl.edf	RIGHT	4186	10295139	Full Trial Period	10290953	89	Trial: 89	10290953	82	ÏãÑÌ	Ç¦±Ê	¿ê×Ó	j	j
zjl	.	.	.	.	.	.	.	.	.	.	7	.	.	.	false	false	Message: -1ms	.	.	.	.	.	.	.	.	.	.	.	ELCL_PCR_PARAM 5 3.0	-1	.	.	zjl.edf	RIGHT	4186	10295139	Full Trial Period	10290953	89	Trial: 89	10290953	82	ÏãÑÌ	Ç¦±Ê	¿ê×Ó	j	j
zjl	.	.	.	.	.	.	.	.	.	.	8	.	.	.	false	true	Message: 0ms	.	.	.	.	.	.	.	.	.	.	.	!MODE RECORD CR 1000 2 0 R	0	.	.	zjl.edf	RIGHT	4186	10295139	Full Trial Period	10290953	89	Trial: 89	10290953	82	ÏãÑÌ	Ç¦±Ê	¿ê×Ó	j	j
zjl	.	.	.	.	913	919	1	7	139.40	440.30	9	.	.	.	false	false	Message: 42ms	.	.	.	.	.	.	.	.	.	.	.	SYNCTIME	42	139.40	440.30	zjl.edf	RIGHT	4186	10295139	Full Trial Period	10290953	89	Trial: 89	10290953	82	ÏãÑÌ	Ç¦±Ê	¿ê×Ó	j	j
zjl	.	.	.	.	.	.	.	.	.	.	10	.	.	.	false	false	Message: 1677ms	9.49	166.54	57	1694	462.80	464.50	4	330.00	1638	178.60	493.80	INVISIBLE_BOUNDARY[1]	1677	.	.	zjl.edf	RIGHT	4186	10295139	Full Trial Period	10290953	89	Trial: 89	10290953	82	ÏãÑÌ	Ç¦±Ê	¿ê×Ó	j	j
zjl	.	.	.	.	.	.	.	.	.	.	11	.	.	.	false	false	Message: 1683ms	9.49	166.54	57	1694	462.80	464.50	4	330.00	1638	178.60	493.80	SYNCTIME	1683	.	.	zjl.edf	RIGHT	4186	10295139	Full Trial Period	10290953	89	Trial: 89	10290953	82	ÏãÑÌ	Ç¦±Ê	¿ê×Ó	j	j
zjl	.	.	.	.	.	.	.	.	.	.	12	.	.	.	false	false	Message: 3124ms	12.58	58.23	216	3301	924.10	413.20	11	298.50	3086	545.70	437.70	INVISIBLE_BOUNDARY[2]	3124	.	.	zjl.edf	RIGHT	4186	10295139	Full Trial Period	10290953	89	Trial: 89	10290953	82	ÏãÑÌ	Ç¦±Ê	¿ê×Ó	j	j
zjl	.	.	.	.	.	.	.	.	.	.	13	.	.	.	false	false	Message: 3132ms	12.58	58.23	216	3301	924.10	413.20	11	298.50	3086	545.70	437.70	SYNCTIME	3132	.	.	zjl.edf	RIGHT	4186	10295139	Full Trial Period	10290953	89	Trial: 89	10290953	82	ÏãÑÌ	Ç¦±Ê	¿ê×Ó	j	j
zjl	.	.	.	.	.	.	.	.	.	.	14	.	.	.	false	false	Message: 4167ms	14.19	48.44	293	4184	863.20	857.90	13	281.20	3892	867.10	398.10	KEYBOARD	4167	.	.	zjl.edf	RIGHT	4186	10295139	Full Trial Period	10290953	89	Trial: 89	10290953	82	ÏãÑÌ	Ç¦±Ê	¿ê×Ó	j	j
zjl	.	.	.	.	.	.	.	.	.	.	15	.	.	.	false	false	Message: 4231ms	.	.	.	.	.	.	.	.	.	.	.	TRIAL_RESULT 0	4231	.	.	zjl.edf	RIGHT	4186	10295139	Full Trial Period	10290953	89	Trial: 89	10290953	82	ÏãÑÌ	Ç¦±Ê	¿ê×Ó	j	j
zjl	.	.	.	.	.	.	.	.	.	.	1	.	.	.	false	false	Message: -20ms	.	.	.	.	.	.	.	.	.	.	.	TRIALID 89	-20	.	.	zjl.edf	RIGHT	8669	10309491	Full Trial Period	10300822	90	Trial: 90	10300822	119	ÖñËñ	ÑÀ¸à	ÄÏ¹Ï	f	f
zjl	.	.	.	.	.	.	.	.	.	.	2	.	.	.	false	false	Message: -1ms	.	.	.	.	.	.	.	.	.	.	.	RECCFG CR 1000 2 0 R	-1	.	.	zjl.edf	RIGHT	8669	10309491	Full Trial Period	10300822	90	Trial: 90	10300822	119	ÖñËñ	ÑÀ¸à	ÄÏ¹Ï	f	f
zjl	.	.	.	.	.	.	.	.	.	.	3	.	.	.	false	false	Message: -1ms	.	.	.	.	.	.	.	.	.	.	.	ELCLCFG TOWER	-1	.	.	zjl.edf	RIGHT	8669	10309491	Full Trial Period	10300822	90	Trial: 90	10300822	119	ÖñËñ	ÑÀ¸à	ÄÏ¹Ï	f	f
zjl	.	.	.	.	.	.	.	.	.	.	4	.	.	.	false	false	Message: -1ms	.	.	.	.	.	.	.	.	.	.	.	GAZE_COORDS 0.00 0.00 1023.00 767.00	-1	.	.	zjl.edf	RIGHT	8669	10309491	Full Trial Period	10300822	90	Trial: 90	10300822	119	ÖñËñ	ÑÀ¸à	ÄÏ¹Ï	f	f
zjl	.	.	.	.	.	.	.	.	.	.	5	.	.	.	false	false	Message: -1ms	.	.	.	.	.	.	.	.	.	.	.	THRESHOLDS R 97 212	-1	.	.	zjl.edf	RIGHT	8669	10309491	Full Trial Period	10300822	90	Trial: 90	10300822	119	ÖñËñ	ÑÀ¸à	ÄÏ¹Ï	f	f
zjl	.	.	.	.	.	.	.	.	.	.	6	.	.	.	false	false	Message: -1ms	.	.	.	.	.	.	.	.	.	.	.	ELCL_PROC CENTROID (3)	-1	.	.	zjl.edf	RIGHT	8669	10309491	Full Trial Period	10300822	90	Trial: 90	10300822	119	ÖñËñ	ÑÀ¸à	ÄÏ¹Ï	f	f
zjl	.	.	.	.	.	.	.	.	.	.	7	.	.	.	false	false	Message: -1ms	.	.	.	.	.	.	.	.	.	.	.	ELCL_PCR_PARAM 5 3.0	-1	.	.	zjl.edf	RIGHT	8669	10309491	Full Trial Period	10300822	90	Trial: 90	10300822	119	ÖñËñ	ÑÀ¸à	ÄÏ¹Ï	f	f
zjl	.	.	.	.	.	.	.	.	.	.	8	.	.	.	false	true	Message: 0ms	.	.	.	.	.	.	.	.	.	.	.	!MODE RECORD CR 1000 2 0 R	0	.	.	zjl.edf	RIGHT	8669	10309491	Full Trial Period	10300822	90	Trial: 90	10300822	119	ÖñËñ	ÑÀ¸à	ÄÏ¹Ï	f	f
zjl	.	.	.	.	273	279	1	7	122.80	370.70	9	.	.	.	false	false	Message: 46ms	.	.	.	.	.	.	.	.	.	.	.	SYNCTIME	46	122.80	370.70	zjl.edf	RIGHT	8669	10309491	Full Trial Period	10300822	90	Trial: 90	10300822	119	ÖñËñ	ÑÀ¸à	ÄÏ¹Ï	f	f
zjl	.	.	.	.	.	.	.	.	.	.	10	.	.	.	false	false	Message: 4395ms	6.14	20.47	300	4670	548.00	479.50	7	906.90	4371	567.40	303.10	INVISIBLE_BOUNDARY[1]	4395	.	.	zjl.edf	RIGHT	8669	10309491	Full Trial Period	10300822	90	Trial: 90	10300822	119	ÖñËñ	ÑÀ¸à	ÄÏ¹Ï	f	f
zjl	.	.	.	.	.	.	.	.	.	.	11	.	.	.	false	false	Message: 4403ms	6.14	20.47	300	4670	548.00	479.50	7	906.90	4371	567.40	303.10	SYNCTIME	4403	.	.	zjl.edf	RIGHT	8669	10309491	Full Trial Period	10300822	90	Trial: 90	10300822	119	ÖñËñ	ÑÀ¸à	ÄÏ¹Ï	f	f
zjl	.	.	.	.	.	.	.	.	.	.	12	.	.	.	false	false	Message: 5834ms	13.12	29.48	445	6229	913.50	439.30	10	368.50	5785	519.40	414.80	INVISIBLE_BOUNDARY[2]	5834	.	.	zjl.edf	RIGHT	8669	10309491	Full Trial Period	10300822	90	Trial: 90	10300822	119	ÖñËñ	ÑÀ¸à	ÄÏ¹Ï	f	f
zjl	.	.	.	.	.	.	.	.	.	.	13	.	.	.	false	false	Message: 5845ms	13.12	29.48	445	6229	913.50	439.30	10	368.50	5785	519.40	414.80	SYNCTIME	5845	.	.	zjl.edf	RIGHT	8669	10309491	Full Trial Period	10300822	90	Trial: 90	10300822	119	ÖñËñ	ÑÀ¸à	ÄÏ¹Ï	f	f
zjl	.	.	.	.	896	8667	16	7772	895.30	387.00	14	[1]	2	RECTANGLE_INTERESTAREA	false	false	Message: 8651ms	.	.	.	.	.	.	.	.	.	.	.	KEYBOARD	8651	895.30	387.00	zjl.edf	RIGHT	8669	10309491	Full Trial Period	10300822	90	Trial: 90	10300822	119	ÖñËñ	ÑÀ¸à	ÄÏ¹Ï	f	f
zjl	.	.	.	.	.	.	.	.	.	.	15	.	.	.	false	false	Message: 8712ms	.	.	.	.	.	.	.	.	.	.	.	TRIAL_RESULT 0	8712	.	.	zjl.edf	RIGHT	8669	10309491	Full Trial Period	10300822	90	Trial: 90	10300822	119	ÖñËñ	ÑÀ¸à	ÄÏ¹Ï	f	f
zjl	.	.	.	.	.	.	.	.	.	.	1	.	.	.	false	false	Message: -16ms	.	.	.	.	.	.	.	.	.	.	.	TRIALID 90	-16	.	.	zjl.edf	RIGHT	5448	10318005	Full Trial Period	10312557	91	Trial: 91	10312557	38	´°»§	¼ªËû	ÍøÇòÅÄ	j	j
zjl	.	.	.	.	.	.	.	.	.	.	2	.	.	.	false	false	Message: -1ms	.	.	.	.	.	.	.	.	.	.	.	RECCFG CR 1000 2 0 R	-1	.	.	zjl.edf	RIGHT	5448	10318005	Full Trial Period	10312557	91	Trial: 91	10312557	38	´°»§	¼ªËû	ÍøÇòÅÄ	j	j
zjl	.	.	.	.	.	.	.	.	.	.	3	.	.	.	false	false	Message: -1ms	.	.	.	.	.	.	.	.	.	.	.	ELCLCFG TOWER	-1	.	.	zjl.edf	RIGHT	5448	10318005	Full Trial Period	10312557	91	Trial: 91	10312557	38	´°»§	¼ªËû	ÍøÇòÅÄ	j	j
zjl	.	.	.	.	.	.	.	.	.	.	4	.	.	.	false	false	Message: -1ms	.	.	.	.	.	.	.	.	.	.	.	GAZE_COORDS 0.00 0.00 1023.00 767.00	-1	.	.	zjl.edf	RIGHT	5448	10318005	Full Trial Period	10312557	91	Trial: 91	10312557	38	´°»§	¼ªËû	ÍøÇòÅÄ	j	j
zjl	.	.	.	.	.	.	.	.	.	.	5	.	.	.	false	false	Message: -1ms	.	.	.	.	.	.	.	.	.	.	.	THRESHOLDS R 97 212	-1	.	.	zjl.edf	RIGHT	5448	10318005	Full Trial Period	10312557	91	Trial: 91	10312557	38	´°»§	¼ªËû	ÍøÇòÅÄ	j	j
zjl	.	.	.	.	.	.	.	.	.	.	6	.	.	.	false	false	Message: -1ms	.	.	.	.	.	.	.	.	.	.	.	ELCL_PROC CENTROID (3)	-1	.	.	zjl.edf	RIGHT	5448	10318005	Full Trial Period	10312557	91	Trial: 91	10312557	38	´°»§	¼ªËû	ÍøÇòÅÄ	j	j
zjl	.	.	.	.	.	.	.	.	.	.	7	.	.	.	false	false	Message: -1ms	.	.	.	.	.	.	.	.	.	.	.	ELCL_PCR_PARAM 5 3.0	-1	.	.	zjl.edf	RIGHT	5448	10318005	Full Trial Period	10312557	91	Trial: 91	10312557	38	´°»§	¼ªËû	ÍøÇòÅÄ	j	j
zjl	.	.	.	.	.	.	.	.	.	.	8	.	.	.	false	true	Message: 0ms	.	.	.	.	.	.	.	.	.	.	.	!MODE RECORD CR 1000 2 0 R	0	.	.	zjl.edf	RIGHT	5448	10318005	Full Trial Period	10312557	91	Trial: 91	10312557	38	´°»§	¼ªËû	ÍøÇòÅÄ	j	j
zjl	.	.	.	.	292	298	1	7	123.20	410.10	9	.	.	.	false	false	Message: 43ms	.	.	.	.	.	.	.	.	.	.	.	SYNCTIME	43	123.20	410.10	zjl.edf	RIGHT	5448	10318005	Full Trial Period	10312557	91	Trial: 91	10312557	38	´°»§	¼ªËû	ÍøÇòÅÄ	j	j
zjl	.	.	.	.	.	.	.	.	.	.	10	.	.	.	false	false	Message: 2085ms	7.07	153.71	46	2102	487.90	457.50	6	229.10	2057	278.90	441.10	INVISIBLE_BOUNDARY[1]	2085	.	.	zjl.edf	RIGHT	5448	10318005	Full Trial Period	10312557	91	Trial: 91	10312557	38	´°»§	¼ªËû	ÍøÇòÅÄ	j	j
zjl	.	.	.	.	.	.	.	.	.	.	11	.	.	.	false	false	Message: 2092ms	7.07	153.71	46	2102	487.90	457.50	6	229.10	2057	278.90	441.10	SYNCTIME	2092	.	.	zjl.edf	RIGHT	5448	10318005	Full Trial Period	10312557	91	Trial: 91	10312557	38	´°»§	¼ªËû	ÍøÇòÅÄ	j	j
zjl	1262	5447	3	4186	.	.	.	.	.	.	12	.	.	.	false	false	Message: 4431ms	3.83	2.89	1324	5447	631.60	403.30	15	1386.30	4124	523.40	432.40	INVISIBLE_BOUNDARY[2]	4431	.	.	zjl.edf	RIGHT	5448	10318005	Full Trial Period	10312557	91	Trial: 91	10312557	38	´°»§	¼ªËû	ÍøÇòÅÄ	j	j
zjl	1262	5447	3	4186	.	.	.	.	.	.	13	.	.	.	false	false	Message: 4442ms	3.83	2.89	1324	5447	631.60	403.30	15	1386.30	4124	523.40	432.40	SYNCTIME	4442	.	.	zjl.edf	RIGHT	5448	10318005	Full Trial Period	10312557	91	Trial: 91	10312557	38	´°»§	¼ªËû	ÍøÇòÅÄ	j	j
zjl	1262	5447	3	4186	.	.	.	.	.	.	14	.	.	.	false	false	Message: 5429ms	3.83	2.89	1324	5447	631.60	403.30	15	1386.30	4124	523.40	432.40	KEYBOARD	5429	.	.	zjl.edf	RIGHT	5448	10318005	Full Trial Period	10312557	91	Trial: 91	10312557	38	´°»§	¼ªËû	ÍøÇòÅÄ	j	j
zjl	.	.	.	.	.	.	.	.	.	.	15	.	.	.	false	false	Message: 5486ms	.	.	.	.	.	.	.	.	.	.	.	TRIAL_RESULT 0	5486	.	.	zjl.edf	RIGHT	5448	10318005	Full Trial Period	10312557	91	Trial: 91	10312557	38	´°»§	¼ªËû	ÍøÇòÅÄ	j	j
zjl	.	.	.	.	.	.	.	.	.	.	1	.	.	.	false	false	Message: -25ms	.	.	.	.	.	.	.	.	.	.	.	TRIALID 91	-25	.	.	zjl.edf	RIGHT	4826	10331782	Full Trial Period	10326956	92	Trial: 92	10326956	28	Ð¡Ïª	Éß	éÙ×Ó	f	f
zjl	.	.	.	.	.	.	.	.	.	.	2	.	.	.	false	false	Message: -1ms	.	.	.	.	.	.	.	.	.	.	.	RECCFG CR 1000 2 0 R	-1	.	.	zjl.edf	RIGHT	4826	10331782	Full Trial Period	10326956	92	Trial: 92	10326956	28	Ð¡Ïª	Éß	éÙ×Ó	f	f
zjl	.	.	.	.	.	.	.	.	.	.	3	.	.	.	false	false	Message: -1ms	.	.	.	.	.	.	.	.	.	.	.	ELCLCFG TOWER	-1	.	.	zjl.edf	RIGHT	4826	10331782	Full Trial Period	10326956	92	Trial: 92	10326956	28	Ð¡Ïª	Éß	éÙ×Ó	f	f
zjl	.	.	.	.	.	.	.	.	.	.	4	.	.	.	false	false	Message: -1ms	.	.	.	.	.	.	.	.	.	.	.	GAZE_COORDS 0.00 0.00 1023.00 767.00	-1	.	.	zjl.edf	RIGHT	4826	10331782	Full Trial Period	10326956	92	Trial: 92	10326956	28	Ð¡Ïª	Éß	éÙ×Ó	f	f
zjl	.	.	.	.	.	.	.	.	.	.	5	.	.	.	false	false	Message: -1ms	.	.	.	.	.	.	.	.	.	.	.	THRESHOLDS R 97 212	-1	.	.	zjl.edf	RIGHT	4826	10331782	Full Trial Period	10326956	92	Trial: 92	10326956	28	Ð¡Ïª	Éß	éÙ×Ó	f	f
zjl	.	.	.	.	.	.	.	.	.	.	6	.	.	.	false	false	Message: -1ms	.	.	.	.	.	.	.	.	.	.	.	ELCL_PROC CENTROID (3)	-1	.	.	zjl.edf	RIGHT	4826	10331782	Full Trial Period	10326956	92	Trial: 92	10326956	28	Ð¡Ïª	Éß	éÙ×Ó	f	f
zjl	.	.	.	.	.	.	.	.	.	.	7	.	.	.	false	false	Message: -1ms	.	.	.	.	.	.	.	.	.	.	.	ELCL_PCR_PARAM 5 3.0	-1	.	.	zjl.edf	RIGHT	4826	10331782	Full Trial Period	10326956	92	Trial: 92	10326956	28	Ð¡Ïª	Éß	éÙ×Ó	f	f
zjl	.	.	.	.	.	.	.	.	.	.	8	.	.	.	false	true	Message: 0ms	.	.	.	.	.	.	.	.	.	.	.	!MODE RECORD CR 1000 2 0 R	0	.	.	zjl.edf	RIGHT	4826	10331782	Full Trial Period	10326956	92	Trial: 92	10326956	28	Ð¡Ïª	Éß	éÙ×Ó	f	f
zjl	.	.	.	.	272	278	1	7	139.90	445.60	9	.	.	.	false	false	Message: 49ms	.	.	.	.	.	.	.	.	.	.	.	SYNCTIME	49	139.90	445.60	zjl.edf	RIGHT	4826	10331782	Full Trial Period	10326956	92	Trial: 92	10326956	28	Ð¡Ïª	Éß	éÙ×Ó	f	f
zjl	.	.	.	.	.	.	.	.	.	.	10	.	.	.	false	false	Message: 2308ms	12.64	200.70	63	2336	566.30	455.90	6	378.30	2274	191.10	415.60	INVISIBLE_BOUNDARY[1]	2308	.	.	zjl.edf	RIGHT	4826	10331782	Full Trial Period	10326956	92	Trial: 92	10326956	28	Ð¡Ïª	Éß	éÙ×Ó	f	f
zjl	.	.	.	.	.	.	.	.	.	.	11	.	.	.	false	false	Message: 2316ms	12.64	200.70	63	2336	566.30	455.90	6	378.30	2274	191.10	415.60	SYNCTIME	2316	.	.	zjl.edf	RIGHT	4826	10331782	Full Trial Period	10326956	92	Trial: 92	10326956	28	Ð¡Ïª	Éß	éÙ×Ó	f	f
zjl	.	.	.	.	.	.	.	.	.	.	12	.	.	.	false	false	Message: 3363ms	11.16	41.79	267	3595	892.90	361.10	9	291.50	3329	560.70	375.70	INVISIBLE_BOUNDARY[2]	3363	.	.	zjl.edf	RIGHT	4826	10331782	Full Trial Period	10326956	92	Trial: 92	10326956	28	Ð¡Ïª	Éß	éÙ×Ó	f	f
zjl	.	.	.	.	.	.	.	.	.	.	13	.	.	.	false	false	Message: 3374ms	11.16	41.79	267	3595	892.90	361.10	9	291.50	3329	560.70	375.70	SYNCTIME	3374	.	.	zjl.edf	RIGHT	4826	10331782	Full Trial Period	10326956	92	Trial: 92	10326956	28	Ð¡Ïª	Éß	éÙ×Ó	f	f
zjl	103	4825	5	4723	.	.	.	.	.	.	14	.	.	.	false	false	Message: 4807ms	0.09	0.82	113	4825	875.70	398.30	13	10.60	4713	876.20	395.60	KEYBOARD	4807	.	.	zjl.edf	RIGHT	4826	10331782	Full Trial Period	10326956	92	Trial: 92	10326956	28	Ð¡Ïª	Éß	éÙ×Ó	f	f
zjl	.	.	.	.	.	.	.	.	.	.	15	.	.	.	false	false	Message: 4867ms	.	.	.	.	.	.	.	.	.	.	.	TRIAL_RESULT 0	4867	.	.	zjl.edf	RIGHT	4826	10331782	Full Trial Period	10326956	92	Trial: 92	10326956	28	Ð¡Ïª	Éß	éÙ×Ó	f	f
zjl	.	.	.	.	.	.	.	.	.	.	1	.	.	.	false	false	Message: -15ms	.	.	.	.	.	.	.	.	.	.	.	TRIALID 92	-15	.	.	zjl.edf	RIGHT	3365	10450566	Full Trial Period	10447201	93	Trial: 93	10447201	79	ÐÅ·â	ÇÉ¿ËÁ¦	ÆË¿ËÅÆ	j	j
zjl	.	.	.	.	.	.	.	.	.	.	2	.	.	.	false	false	Message: -1ms	.	.	.	.	.	.	.	.	.	.	.	RECCFG CR 1000 2 0 R	-1	.	.	zjl.edf	RIGHT	3365	10450566	Full Trial Period	10447201	93	Trial: 93	10447201	79	ÐÅ·â	ÇÉ¿ËÁ¦	ÆË¿ËÅÆ	j	j
zjl	.	.	.	.	.	.	.	.	.	.	3	.	.	.	false	false	Message: -1ms	.	.	.	.	.	.	.	.	.	.	.	ELCLCFG TOWER	-1	.	.	zjl.edf	RIGHT	3365	10450566	Full Trial Period	10447201	93	Trial: 93	10447201	79	ÐÅ·â	ÇÉ¿ËÁ¦	ÆË¿ËÅÆ	j	j
zjl	.	.	.	.	.	.	.	.	.	.	4	.	.	.	false	false	Message: -1ms	.	.	.	.	.	.	.	.	.	.	.	GAZE_COORDS 0.00 0.00 1023.00 767.00	-1	.	.	zjl.edf	RIGHT	3365	10450566	Full Trial Period	10447201	93	Trial: 93	10447201	79	ÐÅ·â	ÇÉ¿ËÁ¦	ÆË¿ËÅÆ	j	j
zjl	.	.	.	.	.	.	.	.	.	.	5	.	.	.	false	false	Message: -1ms	.	.	.	.	.	.	.	.	.	.	.	THRESHOLDS R 95 213	-1	.	.	zjl.edf	RIGHT	3365	10450566	Full Trial Period	10447201	93	Trial: 93	10447201	79	ÐÅ·â	ÇÉ¿ËÁ¦	ÆË¿ËÅÆ	j	j
zjl	.	.	.	.	.	.	.	.	.	.	6	.	.	.	false	false	Message: -1ms	.	.	.	.	.	.	.	.	.	.	.	ELCL_PROC CENTROID (3)	-1	.	.	zjl.edf	RIGHT	3365	10450566	Full Trial Period	10447201	93	Trial: 93	10447201	79	ÐÅ·â	ÇÉ¿ËÁ¦	ÆË¿ËÅÆ	j	j
zjl	.	.	.	.	.	.	.	.	.	.	7	.	.	.	false	false	Message: -1ms	.	.	.	.	.	.	.	.	.	.	.	ELCL_PCR_PARAM 5 3.0	-1	.	.	zjl.edf	RIGHT	3365	10450566	Full Trial Period	10447201	93	Trial: 93	10447201	79	ÐÅ·â	ÇÉ¿ËÁ¦	ÆË¿ËÅÆ	j	j
zjl	.	.	.	.	.	.	.	.	.	.	8	.	.	.	false	true	Message: 0ms	.	.	.	.	.	.	.	.	.	.	.	!MODE RECORD CR 1000 2 0 R	0	.	.	zjl.edf	RIGHT	3365	10450566	Full Trial Period	10447201	93	Trial: 93	10447201	79	ÐÅ·â	ÇÉ¿ËÁ¦	ÆË¿ËÅÆ	j	j
zjl	.	.	.	.	280	286	1	7	144.20	358.40	9	.	.	.	false	false	Message: 42ms	.	.	.	.	.	.	.	.	.	.	.	SYNCTIME	42	144.20	358.40	zjl.edf	RIGHT	3365	10450566	Full Trial Period	10447201	93	Trial: 93	10447201	79	ÐÅ·â	ÇÉ¿ËÁ¦	ÆË¿ËÅÆ	j	j
zjl	.	.	.	.	.	.	.	.	.	.	10	.	.	.	false	false	Message: 1040ms	3.73	10.95	341	1367	552.50	463.20	5	942.10	1027	526.60	358.20	INVISIBLE_BOUNDARY[1]	1040	.	.	zjl.edf	RIGHT	3365	10450566	Full Trial Period	10447201	93	Trial: 93	10447201	79	ÐÅ·â	ÇÉ¿ËÁ¦	ÆË¿ËÅÆ	j	j
zjl	.	.	.	.	.	.	.	.	.	.	11	.	.	.	false	false	Message: 1050ms	3.73	10.95	341	1367	552.50	463.20	5	942.10	1027	526.60	358.20	SYNCTIME	1050	.	.	zjl.edf	RIGHT	3365	10450566	Full Trial Period	10447201	93	Trial: 93	10447201	79	ÐÅ·â	ÇÉ¿ËÁ¦	ÆË¿ËÅÆ	j	j
zjl	545	2857	2	2313	.	.	.	.	.	.	12	.	.	.	false	false	Message: 2545ms	13.78	23.40	589	2866	961.80	413.40	8	991.50	2278	545.30	397.10	INVISIBLE_BOUNDARY[2]	2545	.	.	zjl.edf	RIGHT	3365	10450566	Full Trial Period	10447201	93	Trial: 93	10447201	79	ÐÅ·â	ÇÉ¿ËÁ¦	ÆË¿ËÅÆ	j	j
zjl	545	2857	2	2313	.	.	.	.	.	.	13	.	.	.	false	false	Message: 2551ms	13.78	23.40	589	2866	961.80	413.40	8	991.50	2278	545.30	397.10	SYNCTIME	2551	.	.	zjl.edf	RIGHT	3365	10450566	Full Trial Period	10447201	93	Trial: 93	10447201	79	ÐÅ·â	ÇÉ¿ËÁ¦	ÆË¿ËÅÆ	j	j
zjl	.	.	.	.	497	3363	9	2867	915.30	329.90	14	.	.	.	false	false	Message: 3346ms	.	.	.	.	.	.	.	.	.	.	.	KEYBOARD	3346	915.30	329.90	zjl.edf	RIGHT	3365	10450566	Full Trial Period	10447201	93	Trial: 93	10447201	79	ÐÅ·â	ÇÉ¿ËÁ¦	ÆË¿ËÅÆ	j	j
zjl	.	.	.	.	.	.	.	.	.	.	15	.	.	.	false	false	Message: 3421ms	.	.	.	.	.	.	.	.	.	.	.	TRIAL_RESULT 0	3421	.	.	zjl.edf	RIGHT	3365	10450566	Full Trial Period	10447201	93	Trial: 93	10447201	79	ÐÅ·â	ÇÉ¿ËÁ¦	ÆË¿ËÅÆ	j	j
zjl	.	.	.	.	.	.	.	.	.	.	1	.	.	.	false	false	Message: -16ms	.	.	.	.	.	.	.	.	.	.	.	TRIALID 93	-16	.	.	zjl.edf	RIGHT	5999	10459574	Full Trial Period	10453575	94	Trial: 94	10453575	10	öÏÓãË¿	Æ¤´ø	¾í³ß	j	j
zjl	.	.	.	.	.	.	.	.	.	.	2	.	.	.	false	false	Message: -1ms	.	.	.	.	.	.	.	.	.	.	.	RECCFG CR 1000 2 0 R	-1	.	.	zjl.edf	RIGHT	5999	10459574	Full Trial Period	10453575	94	Trial: 94	10453575	10	öÏÓãË¿	Æ¤´ø	¾í³ß	j	j
zjl	.	.	.	.	.	.	.	.	.	.	3	.	.	.	false	false	Message: -1ms	.	.	.	.	.	.	.	.	.	.	.	ELCLCFG TOWER	-1	.	.	zjl.edf	RIGHT	5999	10459574	Full Trial Period	10453575	94	Trial: 94	10453575	10	öÏÓãË¿	Æ¤´ø	¾í³ß	j	j
zjl	.	.	.	.	.	.	.	.	.	.	4	.	.	.	false	false	Message: -1ms	.	.	.	.	.	.	.	.	.	.	.	GAZE_COORDS 0.00 0.00 1023.00 767.00	-1	.	.	zjl.edf	RIGHT	5999	10459574	Full Trial Period	10453575	94	Trial: 94	10453575	10	öÏÓãË¿	Æ¤´ø	¾í³ß	j	j
zjl	.	.	.	.	.	.	.	.	.	.	5	.	.	.	false	false	Message: -1ms	.	.	.	.	.	.	.	.	.	.	.	THRESHOLDS R 95 213	-1	.	.	zjl.edf	RIGHT	5999	10459574	Full Trial Period	10453575	94	Trial: 94	10453575	10	öÏÓãË¿	Æ¤´ø	¾í³ß	j	j
zjl	.	.	.	.	.	.	.	.	.	.	6	.	.	.	false	false	Message: -1ms	.	.	.	.	.	.	.	.	.	.	.	ELCL_PROC CENTROID (3)	-1	.	.	zjl.edf	RIGHT	5999	10459574	Full Trial Period	10453575	94	Trial: 94	10453575	10	öÏÓãË¿	Æ¤´ø	¾í³ß	j	j
zjl	.	.	.	.	.	.	.	.	.	.	7	.	.	.	false	false	Message: -1ms	.	.	.	.	.	.	.	.	.	.	.	ELCL_PCR_PARAM 5 3.0	-1	.	.	zjl.edf	RIGHT	5999	10459574	Full Trial Period	10453575	94	Trial: 94	10453575	10	öÏÓãË¿	Æ¤´ø	¾í³ß	j	j
zjl	.	.	.	.	.	.	.	.	.	.	8	.	.	.	false	true	Message: 0ms	.	.	.	.	.	.	.	.	.	.	.	!MODE RECORD CR 1000 2 0 R	0	.	.	zjl.edf	RIGHT	5999	10459574	Full Trial Period	10453575	94	Trial: 94	10453575	10	öÏÓãË¿	Æ¤´ø	¾í³ß	j	j
zjl	.	.	.	.	368	374	1	7	152.30	379.50	9	.	.	.	false	false	Message: 42ms	.	.	.	.	.	.	.	.	.	.	.	SYNCTIME	42	152.30	379.50	zjl.edf	RIGHT	5999	10459574	Full Trial Period	10453575	94	Trial: 94	10453575	10	öÏÓãË¿	Æ¤´ø	¾í³ß	j	j
zjl	.	.	.	.	.	.	.	.	.	.	10	.	.	.	false	false	Message: 905ms	6.54	145.36	45	930	519.30	407.40	3	226.30	886	327.70	395.50	INVISIBLE_BOUNDARY[1]	905	.	.	zjl.edf	RIGHT	5999	10459574	Full Trial Period	10453575	94	Trial: 94	10453575	10	öÏÓãË¿	Æ¤´ø	¾í³ß	j	j
zjl	.	.	.	.	.	.	.	.	.	.	11	.	.	.	false	false	Message: 910ms	6.54	145.36	45	930	519.30	407.40	3	226.30	886	327.70	395.50	SYNCTIME	910	.	.	zjl.edf	RIGHT	5999	10459574	Full Trial Period	10453575	94	Trial: 94	10453575	10	öÏÓãË¿	Æ¤´ø	¾í³ß	j	j
zjl	.	.	.	.	.	.	.	.	.	.	12	.	.	.	false	false	Message: 5180ms	17.05	58.78	290	5237	900.00	521.60	18	1079.30	4948	392.30	423.40	INVISIBLE_BOUNDARY[2]	5180	.	.	zjl.edf	RIGHT	5999	10459574	Full Trial Period	10453575	94	Trial: 94	10453575	10	öÏÓãË¿	Æ¤´ø	¾í³ß	j	j
zjl	.	.	.	.	.	.	.	.	.	.	13	.	.	.	false	false	Message: 5184ms	17.05	58.78	290	5237	900.00	521.60	18	1079.30	4948	392.30	423.40	SYNCTIME	5184	.	.	zjl.edf	RIGHT	5999	10459574	Full Trial Period	10453575	94	Trial: 94	10453575	10	öÏÓãË¿	Æ¤´ø	¾í³ß	j	j
zjl	.	.	.	.	41	5997	23	5957	882.50	451.30	14	.	.	.	false	false	Message: 5981ms	.	.	.	.	.	.	.	.	.	.	.	KEYBOARD	5981	882.50	451.30	zjl.edf	RIGHT	5999	10459574	Full Trial Period	10453575	94	Trial: 94	10453575	10	öÏÓãË¿	Æ¤´ø	¾í³ß	j	j
zjl	.	.	.	.	.	.	.	.	.	.	15	.	.	.	false	false	Message: 6050ms	.	.	.	.	.	.	.	.	.	.	.	TRIAL_RESULT 0	6050	.	.	zjl.edf	RIGHT	5999	10459574	Full Trial Period	10453575	94	Trial: 94	10453575	10	öÏÓãË¿	Æ¤´ø	¾í³ß	j	j
zjl	.	.	.	.	.	.	.	.	.	.	1	.	.	.	false	false	Message: -16ms	.	.	.	.	.	.	.	.	.	.	.	TRIALID 94	-16	.	.	zjl.edf	RIGHT	2571	10464095	Full Trial Period	10461524	95	Trial: 95	10461524	112	±´¿Ç	ÉÈ×Ó	µ°¸â	f	j
zjl	.	.	.	.	.	.	.	.	.	.	2	.	.	.	false	false	Message: -1ms	.	.	.	.	.	.	.	.	.	.	.	RECCFG CR 1000 2 0 R	-1	.	.	zjl.edf	RIGHT	2571	10464095	Full Trial Period	10461524	95	Trial: 95	10461524	112	±´¿Ç	ÉÈ×Ó	µ°¸â	f	j
zjl	.	.	.	.	.	.	.	.	.	.	3	.	.	.	false	false	Message: -1ms	.	.	.	.	.	.	.	.	.	.	.	ELCLCFG TOWER	-1	.	.	zjl.edf	RIGHT	2571	10464095	Full Trial Period	10461524	95	Trial: 95	10461524	112	±´¿Ç	ÉÈ×Ó	µ°¸â	f	j
zjl	.	.	.	.	.	.	.	.	.	.	4	.	.	.	false	false	Message: -1ms	.	.	.	.	.	.	.	.	.	.	.	GAZE_COORDS 0.00 0.00 1023.00 767.00	-1	.	.	zjl.edf	RIGHT	2571	10464095	Full Trial Period	10461524	95	Trial: 95	10461524	112	±´¿Ç	ÉÈ×Ó	µ°¸â	f	j
zjl	.	.	.	.	.	.	.	.	.	.	5	.	.	.	false	false	Message: -1ms	.	.	.	.	.	.	.	.	.	.	.	THRESHOLDS R 95 213	-1	.	.	zjl.edf	RIGHT	2571	10464095	Full Trial Period	10461524	95	Trial: 95	10461524	112	±´¿Ç	ÉÈ×Ó	µ°¸â	f	j
zjl	.	.	.	.	.	.	.	.	.	.	6	.	.	.	false	false	Message: -1ms	.	.	.	.	.	.	.	.	.	.	.	ELCL_PROC CENTROID (3)	-1	.	.	zjl.edf	RIGHT	2571	10464095	Full Trial Period	10461524	95	Trial: 95	10461524	112	±´¿Ç	ÉÈ×Ó	µ°¸â	f	j
zjl	.	.	.	.	.	.	.	.	.	.	7	.	.	.	false	false	Message: -1ms	.	.	.	.	.	.	.	.	.	.	.	ELCL_PCR_PARAM 5 3.0	-1	.	.	zjl.edf	RIGHT	2571	10464095	Full Trial Period	10461524	95	Trial: 95	10461524	112	±´¿Ç	ÉÈ×Ó	µ°¸â	f	j
zjl	.	.	.	.	.	.	.	.	.	.	8	.	.	.	false	true	Message: 0ms	.	.	.	.	.	.	.	.	.	.	.	!MODE RECORD CR 1000 2 0 R	0	.	.	zjl.edf	RIGHT	2571	10464095	Full Trial Period	10461524	95	Trial: 95	10461524	112	±´¿Ç	ÉÈ×Ó	µ°¸â	f	j
zjl	.	.	.	.	349	355	1	7	140.00	389.40	9	.	.	.	false	false	Message: 42ms	.	.	.	.	.	.	.	.	.	.	.	SYNCTIME	42	140.00	389.40	zjl.edf	RIGHT	2571	10464095	Full Trial Period	10461524	95	Trial: 95	10461524	112	±´¿Ç	ÉÈ×Ó	µ°¸â	f	j
zjl	.	.	.	.	.	.	.	.	.	.	10	.	.	.	false	false	Message: 644ms	14.85	206.21	72	685	615.60	394.80	2	442.00	614	173.90	396.20	INVISIBLE_BOUNDARY[1]	644	.	.	zjl.edf	RIGHT	2571	10464095	Full Trial Period	10461524	95	Trial: 95	10461524	112	±´¿Ç	ÉÈ×Ó	µ°¸â	f	j
zjl	.	.	.	.	.	.	.	.	.	.	11	.	.	.	false	false	Message: 650ms	14.85	206.21	72	685	615.60	394.80	2	442.00	614	173.90	396.20	SYNCTIME	650	.	.	zjl.edf	RIGHT	2571	10464095	Full Trial Period	10461524	95	Trial: 95	10461524	112	±´¿Ç	ÉÈ×Ó	µ°¸â	f	j
zjl	.	.	.	.	.	.	.	.	.	.	12	.	.	.	false	false	Message: 1931ms	11.78	114.39	103	1990	858.40	402.40	7	341.30	1888	507.40	424.20	INVISIBLE_BOUNDARY[2]	1931	.	.	zjl.edf	RIGHT	2571	10464095	Full Trial Period	10461524	95	Trial: 95	10461524	112	±´¿Ç	ÉÈ×Ó	µ°¸â	f	j
zjl	.	.	.	.	.	.	.	.	.	.	13	.	.	.	false	false	Message: 1942ms	11.78	114.39	103	1990	858.40	402.40	7	341.30	1888	507.40	424.20	SYNCTIME	1942	.	.	zjl.edf	RIGHT	2571	10464095	Full Trial Period	10461524	95	Trial: 95	10461524	112	±´¿Ç	ÉÈ×Ó	µ°¸â	f	j
zjl	.	.	.	.	397	2569	9	2173	899.00	381.50	14	[1]	2	RECTANGLE_INTERESTAREA	false	false	Message: 2552ms	.	.	.	.	.	.	.	.	.	.	.	KEYBOARD	2552	899.00	381.50	zjl.edf	RIGHT	2571	10464095	Full Trial Period	10461524	95	Trial: 95	10461524	112	±´¿Ç	ÉÈ×Ó	µ°¸â	f	j
zjl	.	.	.	.	.	.	.	.	.	.	15	.	.	.	false	false	Message: 2614ms	.	.	.	.	.	.	.	.	.	.	.	TRIAL_RESULT 0	2614	.	.	zjl.edf	RIGHT	2571	10464095	Full Trial Period	10461524	95	Trial: 95	10461524	112	±´¿Ç	ÉÈ×Ó	µ°¸â	f	j
zjl	.	.	.	.	.	.	.	.	.	.	1	.	.	.	false	false	Message: -16ms	.	.	.	.	.	.	.	.	.	.	.	TRIALID 95	-16	.	.	zjl.edf	RIGHT	9460	10474800	Full Trial Period	10465340	96	Trial: 96	10465340	48	ÏÉÈËÕÆ	ÏîÁ´	Å¦¿Û	f	j
zjl	.	.	.	.	.	.	.	.	.	.	2	.	.	.	false	false	Message: -1ms	.	.	.	.	.	.	.	.	.	.	.	RECCFG CR 1000 2 0 R	-1	.	.	zjl.edf	RIGHT	9460	10474800	Full Trial Period	10465340	96	Trial: 96	10465340	48	ÏÉÈËÕÆ	ÏîÁ´	Å¦¿Û	f	j
zjl	.	.	.	.	.	.	.	.	.	.	3	.	.	.	false	false	Message: -1ms	.	.	.	.	.	.	.	.	.	.	.	ELCLCFG TOWER	-1	.	.	zjl.edf	RIGHT	9460	10474800	Full Trial Period	10465340	96	Trial: 96	10465340	48	ÏÉÈËÕÆ	ÏîÁ´	Å¦¿Û	f	j
zjl	.	.	.	.	.	.	.	.	.	.	4	.	.	.	false	false	Message: -1ms	.	.	.	.	.	.	.	.	.	.	.	GAZE_COORDS 0.00 0.00 1023.00 767.00	-1	.	.	zjl.edf	RIGHT	9460	10474800	Full Trial Period	10465340	96	Trial: 96	10465340	48	ÏÉÈËÕÆ	ÏîÁ´	Å¦¿Û	f	j
zjl	.	.	.	.	.	.	.	.	.	.	5	.	.	.	false	false	Message: -1ms	.	.	.	.	.	.	.	.	.	.	.	THRESHOLDS R 95 213	-1	.	.	zjl.edf	RIGHT	9460	10474800	Full Trial Period	10465340	96	Trial: 96	10465340	48	ÏÉÈËÕÆ	ÏîÁ´	Å¦¿Û	f	j
zjl	.	.	.	.	.	.	.	.	.	.	6	.	.	.	false	false	Message: -1ms	.	.	.	.	.	.	.	.	.	.	.	ELCL_PROC CENTROID (3)	-1	.	.	zjl.edf	RIGHT	9460	10474800	Full Trial Period	10465340	96	Trial: 96	10465340	48	ÏÉÈËÕÆ	ÏîÁ´	Å¦¿Û	f	j
zjl	.	.	.	.	.	.	.	.	.	.	7	.	.	.	false	false	Message: -1ms	.	.	.	.	.	.	.	.	.	.	.	ELCL_PCR_PARAM 5 3.0	-1	.	.	zjl.edf	RIGHT	9460	10474800	Full Trial Period	10465340	96	Trial: 96	10465340	48	ÏÉÈËÕÆ	ÏîÁ´	Å¦¿Û	f	j
zjl	.	.	.	.	.	.	.	.	.	.	8	.	.	.	false	true	Message: 0ms	.	.	.	.	.	.	.	.	.	.	.	!MODE RECORD CR 1000 2 0 R	0	.	.	zjl.edf	RIGHT	9460	10474800	Full Trial Period	10465340	96	Trial: 96	10465340	48	ÏÉÈËÕÆ	ÏîÁ´	Å¦¿Û	f	j
zjl	.	.	.	.	206	212	1	7	159.80	347.60	9	.	.	.	false	false	Message: 42ms	.	.	.	.	.	.	.	.	.	.	.	SYNCTIME	42	159.80	347.60	zjl.edf	RIGHT	9460	10474800	Full Trial Period	10465340	96	Trial: 96	10465340	48	ÏÉÈËÕÆ	ÏîÁ´	Å¦¿Û	f	j
zjl	.	.	.	.	.	.	.	.	.	.	10	.	.	.	false	false	Message: 871ms	7.95	162.20	49	887	529.50	390.90	5	264.70	839	298.50	361.90	INVISIBLE_BOUNDARY[1]	871	.	.	zjl.edf	RIGHT	9460	10474800	Full Trial Period	10465340	96	Trial: 96	10465340	48	ÏÉÈËÕÆ	ÏîÁ´	Å¦¿Û	f	j
zjl	.	.	.	.	.	.	.	.	.	.	11	.	.	.	false	false	Message: 876ms	7.95	162.20	49	887	529.50	390.90	5	264.70	839	298.50	361.90	SYNCTIME	876	.	.	zjl.edf	RIGHT	9460	10474800	Full Trial Period	10465340	96	Trial: 96	10465340	48	ÏÉÈËÕÆ	ÏîÁ´	Å¦¿Û	f	j
zjl	.	.	.	.	.	.	.	.	.	.	12	.	.	.	false	false	Message: 1765ms	12.02	190.86	63	1791	887.20	388.20	7	363.30	1729	527.90	400.60	INVISIBLE_BOUNDARY[2]	1765	.	.	zjl.edf	RIGHT	9460	10474800	Full Trial Period	10465340	96	Trial: 96	10465340	48	ÏÉÈËÕÆ	ÏîÁ´	Å¦¿Û	f	j
zjl	.	.	.	.	.	.	.	.	.	.	13	.	.	.	false	false	Message: 1775ms	12.02	190.86	63	1791	887.20	388.20	7	363.30	1729	527.90	400.60	SYNCTIME	1775	.	.	zjl.edf	RIGHT	9460	10474800	Full Trial Period	10465340	96	Trial: 96	10465340	48	ÏÉÈËÕÆ	ÏîÁ´	Å¦¿Û	f	j
zjl	.	.	.	.	112	9458	24	9347	940.80	358.80	14	.	.	.	false	false	Message: 9441ms	.	.	.	.	.	.	.	.	.	.	.	KEYBOARD	9441	940.80	358.80	zjl.edf	RIGHT	9460	10474800	Full Trial Period	10465340	96	Trial: 96	10465340	48	ÏÉÈËÕÆ	ÏîÁ´	Å¦¿Û	f	j
zjl	.	.	.	.	.	.	.	.	.	.	15	.	.	.	false	false	Message: 9506ms	.	.	.	.	.	.	.	.	.	.	.	TRIAL_RESULT 0	9506	.	.	zjl.edf	RIGHT	9460	10474800	Full Trial Period	10465340	96	Trial: 96	10465340	48	ÏÉÈËÕÆ	ÏîÁ´	Å¦¿Û	f	j
zjl	.	.	.	.	.	.	.	.	.	.	1	.	.	.	false	false	Message: -16ms	.	.	.	.	.	.	.	.	.	.	.	TRIALID 96	-16	.	.	zjl.edf	RIGHT	2050	10478513	Full Trial Period	10476463	97	Trial: 97	10476463	61	µçÏß	ÉþË÷	Æì¸Ë	f	f
zjl	.	.	.	.	.	.	.	.	.	.	2	.	.	.	false	false	Message: -1ms	.	.	.	.	.	.	.	.	.	.	.	RECCFG CR 1000 2 0 R	-1	.	.	zjl.edf	RIGHT	2050	10478513	Full Trial Period	10476463	97	Trial: 97	10476463	61	µçÏß	ÉþË÷	Æì¸Ë	f	f
zjl	.	.	.	.	.	.	.	.	.	.	3	.	.	.	false	false	Message: -1ms	.	.	.	.	.	.	.	.	.	.	.	ELCLCFG TOWER	-1	.	.	zjl.edf	RIGHT	2050	10478513	Full Trial Period	10476463	97	Trial: 97	10476463	61	µçÏß	ÉþË÷	Æì¸Ë	f	f
zjl	.	.	.	.	.	.	.	.	.	.	4	.	.	.	false	false	Message: -1ms	.	.	.	.	.	.	.	.	.	.	.	GAZE_COORDS 0.00 0.00 1023.00 767.00	-1	.	.	zjl.edf	RIGHT	2050	10478513	Full Trial Period	10476463	97	Trial: 97	10476463	61	µçÏß	ÉþË÷	Æì¸Ë	f	f
zjl	.	.	.	.	.	.	.	.	.	.	5	.	.	.	false	false	Message: -1ms	.	.	.	.	.	.	.	.	.	.	.	THRESHOLDS R 95 213	-1	.	.	zjl.edf	RIGHT	2050	10478513	Full Trial Period	10476463	97	Trial: 97	10476463	61	µçÏß	ÉþË÷	Æì¸Ë	f	f
zjl	.	.	.	.	.	.	.	.	.	.	6	.	.	.	false	false	Message: -1ms	.	.	.	.	.	.	.	.	.	.	.	ELCL_PROC CENTROID (3)	-1	.	.	zjl.edf	RIGHT	2050	10478513	Full Trial Period	10476463	97	Trial: 97	10476463	61	µçÏß	ÉþË÷	Æì¸Ë	f	f
zjl	.	.	.	.	.	.	.	.	.	.	7	.	.	.	false	false	Message: -1ms	.	.	.	.	.	.	.	.	.	.	.	ELCL_PCR_PARAM 5 3.0	-1	.	.	zjl.edf	RIGHT	2050	10478513	Full Trial Period	10476463	97	Trial: 97	10476463	61	µçÏß	ÉþË÷	Æì¸Ë	f	f
zjl	.	.	.	.	.	.	.	.	.	.	8	.	.	.	false	true	Message: 0ms	.	.	.	.	.	.	.	.	.	.	.	!MODE RECORD CR 1000 2 0 R	0	.	.	zjl.edf	RIGHT	2050	10478513	Full Trial Period	10476463	97	Trial: 97	10476463	61	µçÏß	ÉþË÷	Æì¸Ë	f	f
zjl	.	.	.	.	261	267	1	7	157.50	405.10	9	.	.	.	false	false	Message: 43ms	.	.	.	.	.	.	.	.	.	.	.	SYNCTIME	43	157.50	405.10	zjl.edf	RIGHT	2050	10478513	Full Trial Period	10476463	97	Trial: 97	10476463	61	µçÏß	ÉþË÷	Æì¸Ë	f	f
zjl	.	.	.	.	27	602	4	576	390.20	433.50	10	.	.	.	false	false	Message: 581ms	.	.	.	.	.	.	.	.	.	.	.	INVISIBLE_BOUNDARY[1]	581	390.20	433.50	zjl.edf	RIGHT	2050	10478513	Full Trial Period	10476463	97	Trial: 97	10476463	61	µçÏß	ÉþË÷	Æì¸Ë	f	f
zjl	.	.	.	.	27	602	4	576	390.20	433.50	11	.	.	.	false	false	Message: 592ms	.	.	.	.	.	.	.	.	.	.	.	SYNCTIME	592	390.20	433.50	zjl.edf	RIGHT	2050	10478513	Full Trial Period	10476463	97	Trial: 97	10476463	61	µçÏß	ÉþË÷	Æì¸Ë	f	f
zjl	.	.	.	.	.	.	.	.	.	.	12	.	.	.	false	false	Message: 1517ms	9.44	174.83	54	1533	806.00	436.40	6	390.10	1480	525.20	442.60	INVISIBLE_BOUNDARY[2]	1517	.	.	zjl.edf	RIGHT	2050	10478513	Full Trial Period	10476463	97	Trial: 97	10476463	61	µçÏß	ÉþË÷	Æì¸Ë	f	f
zjl	.	.	.	.	.	.	.	.	.	.	13	.	.	.	false	false	Message: 1526ms	9.44	174.83	54	1533	806.00	436.40	6	390.10	1480	525.20	442.60	SYNCTIME	1526	.	.	zjl.edf	RIGHT	2050	10478513	Full Trial Period	10476463	97	Trial: 97	10476463	61	µçÏß	ÉþË÷	Æì¸Ë	f	f
zjl	.	.	.	.	182	2048	10	1867	916.50	418.30	14	.	.	.	false	false	Message: 2031ms	.	.	.	.	.	.	.	.	.	.	.	KEYBOARD	2031	916.50	418.30	zjl.edf	RIGHT	2050	10478513	Full Trial Period	10476463	97	Trial: 97	10476463	61	µçÏß	ÉþË÷	Æì¸Ë	f	f
zjl	.	.	.	.	.	.	.	.	.	.	15	.	.	.	false	false	Message: 2094ms	.	.	.	.	.	.	.	.	.	.	.	TRIAL_RESULT 0	2094	.	.	zjl.edf	RIGHT	2050	10478513	Full Trial Period	10476463	97	Trial: 97	10476463	61	µçÏß	ÉþË÷	Æì¸Ë	f	f
zjl	.	.	.	.	.	.	.	.	.	.	1	.	.	.	false	false	Message: -23ms	.	.	.	.	.	.	.	.	.	.	.	TRIALID 97	-23	.	.	zjl.edf	RIGHT	2082	10482577	Full Trial Period	10480495	98	Trial: 98	10480495	143	ºº±¤°ü	ÕÁÄÔÍè	³ß×Ó	f	f
zjl	.	.	.	.	.	.	.	.	.	.	2	.	.	.	false	false	Message: -1ms	.	.	.	.	.	.	.	.	.	.	.	RECCFG CR 1000 2 0 R	-1	.	.	zjl.edf	RIGHT	2082	10482577	Full Trial Period	10480495	98	Trial: 98	10480495	143	ºº±¤°ü	ÕÁÄÔÍè	³ß×Ó	f	f
zjl	.	.	.	.	.	.	.	.	.	.	3	.	.	.	false	false	Message: -1ms	.	.	.	.	.	.	.	.	.	.	.	ELCLCFG TOWER	-1	.	.	zjl.edf	RIGHT	2082	10482577	Full Trial Period	10480495	98	Trial: 98	10480495	143	ºº±¤°ü	ÕÁÄÔÍè	³ß×Ó	f	f
zjl	.	.	.	.	.	.	.	.	.	.	4	.	.	.	false	false	Message: -1ms	.	.	.	.	.	.	.	.	.	.	.	GAZE_COORDS 0.00 0.00 1023.00 767.00	-1	.	.	zjl.edf	RIGHT	2082	10482577	Full Trial Period	10480495	98	Trial: 98	10480495	143	ºº±¤°ü	ÕÁÄÔÍè	³ß×Ó	f	f
zjl	.	.	.	.	.	.	.	.	.	.	5	.	.	.	false	false	Message: -1ms	.	.	.	.	.	.	.	.	.	.	.	THRESHOLDS R 95 213	-1	.	.	zjl.edf	RIGHT	2082	10482577	Full Trial Period	10480495	98	Trial: 98	10480495	143	ºº±¤°ü	ÕÁÄÔÍè	³ß×Ó	f	f
zjl	.	.	.	.	.	.	.	.	.	.	6	.	.	.	false	false	Message: -1ms	.	.	.	.	.	.	.	.	.	.	.	ELCL_PROC CENTROID (3)	-1	.	.	zjl.edf	RIGHT	2082	10482577	Full Trial Period	10480495	98	Trial: 98	10480495	143	ºº±¤°ü	ÕÁÄÔÍè	³ß×Ó	f	f
zjl	.	.	.	.	.	.	.	.	.	.	7	.	.	.	false	false	Message: -1ms	.	.	.	.	.	.	.	.	.	.	.	ELCL_PCR_PARAM 5 3.0	-1	.	.	zjl.edf	RIGHT	2082	10482577	Full Trial Period	10480495	98	Trial: 98	10480495	143	ºº±¤°ü	ÕÁÄÔÍè	³ß×Ó	f	f
zjl	.	.	.	.	.	.	.	.	.	.	8	.	.	.	false	true	Message: 0ms	.	.	.	.	.	.	.	.	.	.	.	!MODE RECORD CR 1000 2 0 R	0	.	.	zjl.edf	RIGHT	2082	10482577	Full Trial Period	10480495	98	Trial: 98	10480495	143	ºº±¤°ü	ÕÁÄÔÍè	³ß×Ó	f	f
zjl	.	.	.	.	261	267	1	7	139.40	385.20	9	.	.	.	false	false	Message: 43ms	.	.	.	.	.	.	.	.	.	.	.	SYNCTIME	43	139.40	385.20	zjl.edf	RIGHT	2082	10482577	Full Trial Period	10480495	98	Trial: 98	10480495	143	ºº±¤°ü	ÕÁÄÔÍè	³ß×Ó	f	f
zjl	.	.	.	.	.	.	.	.	.	.	10	.	.	.	false	false	Message: 595ms	15.52	218.65	71	633	631.30	427.70	2	410.20	563	167.90	401.60	INVISIBLE_BOUNDARY[1]	595	.	.	zjl.edf	RIGHT	2082	10482577	Full Trial Period	10480495	98	Trial: 98	10480495	143	ºº±¤°ü	ÕÁÄÔÍè	³ß×Ó	f	f
zjl	.	.	.	.	.	.	.	.	.	.	11	.	.	.	false	false	Message: 602ms	15.52	218.65	71	633	631.30	427.70	2	410.20	563	167.90	401.60	SYNCTIME	602	.	.	zjl.edf	RIGHT	2082	10482577	Full Trial Period	10480495	98	Trial: 98	10480495	143	ºº±¤°ü	ÕÁÄÔÍè	³ß×Ó	f	f
zjl	.	.	.	.	.	.	.	.	.	.	12	.	.	.	false	false	Message: 1407ms	4.64	53.95	86	1468	771.60	453.80	6	326.20	1383	634.30	437.70	INVISIBLE_BOUNDARY[2]	1407	.	.	zjl.edf	RIGHT	2082	10482577	Full Trial Period	10480495	98	Trial: 98	10480495	143	ºº±¤°ü	ÕÁÄÔÍè	³ß×Ó	f	f
zjl	.	.	.	.	.	.	.	.	.	.	13	.	.	.	false	false	Message: 1418ms	4.64	53.95	86	1468	771.60	453.80	6	326.20	1383	634.30	437.70	SYNCTIME	1418	.	.	zjl.edf	RIGHT	2082	10482577	Full Trial Period	10480495	98	Trial: 98	10480495	143	ºº±¤°ü	ÕÁÄÔÍè	³ß×Ó	f	f
zjl	.	.	.	.	.	.	.	.	.	.	14	.	.	.	false	false	Message: 2062ms	16.47	143.18	115	2080	362.80	489.80	9	495.40	1966	858.80	454.70	KEYBOARD	2062	.	.	zjl.edf	RIGHT	2082	10482577	Full Trial Period	10480495	98	Trial: 98	10480495	143	ºº±¤°ü	ÕÁÄÔÍè	³ß×Ó	f	f
zjl	.	.	.	.	.	.	.	.	.	.	15	.	.	.	false	false	Message: 2129ms	.	.	.	.	.	.	.	.	.	.	.	TRIAL_RESULT 0	2129	.	.	zjl.edf	RIGHT	2082	10482577	Full Trial Period	10480495	98	Trial: 98	10480495	143	ºº±¤°ü	ÕÁÄÔÍè	³ß×Ó	f	f
zjl	.	.	.	.	.	.	.	.	.	.	1	.	.	.	false	false	Message: -15ms	.	.	.	.	.	.	.	.	.	.	.	TRIALID 98	-15	.	.	zjl.edf	RIGHT	4697	10488425	Full Trial Period	10483728	99	Trial: 99	10483728	110	±ÊÍ²	¿óÈªË®	°ôÇò¹÷	f	j
zjl	.	.	.	.	.	.	.	.	.	.	2	.	.	.	false	false	Message: -1ms	.	.	.	.	.	.	.	.	.	.	.	RECCFG CR 1000 2 0 R	-1	.	.	zjl.edf	RIGHT	4697	10488425	Full Trial Period	10483728	99	Trial: 99	10483728	110	±ÊÍ²	¿óÈªË®	°ôÇò¹÷	f	j
zjl	.	.	.	.	.	.	.	.	.	.	3	.	.	.	false	false	Message: -1ms	.	.	.	.	.	.	.	.	.	.	.	ELCLCFG TOWER	-1	.	.	zjl.edf	RIGHT	4697	10488425	Full Trial Period	10483728	99	Trial: 99	10483728	110	±ÊÍ²	¿óÈªË®	°ôÇò¹÷	f	j
zjl	.	.	.	.	.	.	.	.	.	.	4	.	.	.	false	false	Message: -1ms	.	.	.	.	.	.	.	.	.	.	.	GAZE_COORDS 0.00 0.00 1023.00 767.00	-1	.	.	zjl.edf	RIGHT	4697	10488425	Full Trial Period	10483728	99	Trial: 99	10483728	110	±ÊÍ²	¿óÈªË®	°ôÇò¹÷	f	j
zjl	.	.	.	.	.	.	.	.	.	.	5	.	.	.	false	false	Message: -1ms	.	.	.	.	.	.	.	.	.	.	.	THRESHOLDS R 95 213	-1	.	.	zjl.edf	RIGHT	4697	10488425	Full Trial Period	10483728	99	Trial: 99	10483728	110	±ÊÍ²	¿óÈªË®	°ôÇò¹÷	f	j
zjl	.	.	.	.	.	.	.	.	.	.	6	.	.	.	false	false	Message: -1ms	.	.	.	.	.	.	.	.	.	.	.	ELCL_PROC CENTROID (3)	-1	.	.	zjl.edf	RIGHT	4697	10488425	Full Trial Period	10483728	99	Trial: 99	10483728	110	±ÊÍ²	¿óÈªË®	°ôÇò¹÷	f	j
zjl	.	.	.	.	.	.	.	.	.	.	7	.	.	.	false	false	Message: -1ms	.	.	.	.	.	.	.	.	.	.	.	ELCL_PCR_PARAM 5 3.0	-1	.	.	zjl.edf	RIGHT	4697	10488425	Full Trial Period	10483728	99	Trial: 99	10483728	110	±ÊÍ²	¿óÈªË®	°ôÇò¹÷	f	j
zjl	.	.	.	.	.	.	.	.	.	.	8	.	.	.	false	true	Message: 0ms	.	.	.	.	.	.	.	.	.	.	.	!MODE RECORD CR 1000 2 0 R	0	.	.	zjl.edf	RIGHT	4697	10488425	Full Trial Period	10483728	99	Trial: 99	10483728	110	±ÊÍ²	¿óÈªË®	°ôÇò¹÷	f	j
zjl	.	.	.	.	609	615	1	7	169.90	392.00	9	.	.	.	false	false	Message: 42ms	.	.	.	.	.	.	.	.	.	.	.	SYNCTIME	42	169.90	392.00	zjl.edf	RIGHT	4697	10488425	Full Trial Period	10483728	99	Trial: 99	10483728	110	±ÊÍ²	¿óÈªË®	°ôÇò¹÷	f	j
zjl	.	.	.	.	.	.	.	.	.	.	10	.	.	.	false	false	Message: 1239ms	13.62	164.10	83	1277	587.20	445.40	2	232.10	1195	185.00	391.70	INVISIBLE_BOUNDARY[1]	1239	.	.	zjl.edf	RIGHT	4697	10488425	Full Trial Period	10483728	99	Trial: 99	10483728	110	±ÊÍ²	¿óÈªË®	°ôÇò¹÷	f	j
zjl	.	.	.	.	.	.	.	.	.	.	11	.	.	.	false	false	Message: 1243ms	13.62	164.10	83	1277	587.20	445.40	2	232.10	1195	185.00	391.70	SYNCTIME	1243	.	.	zjl.edf	RIGHT	4697	10488425	Full Trial Period	10483728	99	Trial: 99	10483728	110	±ÊÍ²	¿óÈªË®	°ôÇò¹÷	f	j
zjl	.	.	.	.	.	.	.	.	.	.	12	.	.	.	false	false	Message: 2362ms	8.40	161.62	52	2378	818.90	447.60	6	359.70	2327	568.30	459.20	INVISIBLE_BOUNDARY[2]	2362	.	.	zjl.edf	RIGHT	4697	10488425	Full Trial Period	10483728	99	Trial: 99	10483728	110	±ÊÍ²	¿óÈªË®	°ôÇò¹÷	f	j
zjl	.	.	.	.	.	.	.	.	.	.	13	.	.	.	false	false	Message: 2368ms	8.40	161.62	52	2378	818.90	447.60	6	359.70	2327	568.30	459.20	SYNCTIME	2368	.	.	zjl.edf	RIGHT	4697	10488425	Full Trial Period	10483728	99	Trial: 99	10483728	110	±ÊÍ²	¿óÈªË®	°ôÇò¹÷	f	j
zjl	.	.	.	.	.	.	.	.	.	.	14	.	.	.	false	false	Message: 4678ms	17.33	247.57	70	4695	684.40	447.90	12	502.50	4626	161.90	445.30	KEYBOARD	4678	.	.	zjl.edf	RIGHT	4697	10488425	Full Trial Period	10483728	99	Trial: 99	10483728	110	±ÊÍ²	¿óÈªË®	°ôÇò¹÷	f	j
zjl	.	.	.	.	.	.	.	.	.	.	15	.	.	.	false	false	Message: 4746ms	.	.	.	.	.	.	.	.	.	.	.	TRIAL_RESULT 0	4746	.	.	zjl.edf	RIGHT	4697	10488425	Full Trial Period	10483728	99	Trial: 99	10483728	110	±ÊÍ²	¿óÈªË®	°ôÇò¹÷	f	j
zjl	.	.	.	.	.	.	.	.	.	.	1	.	.	.	false	false	Message: -17ms	.	.	.	.	.	.	.	.	.	.	.	TRIALID 99	-17	.	.	zjl.edf	RIGHT	3984	10493504	Full Trial Period	10489520	100	Trial: 100	10489520	72	Ãµ¹å	ÍøÇò	éÙ×Ó	j	j
zjl	.	.	.	.	.	.	.	.	.	.	2	.	.	.	false	false	Message: -1ms	.	.	.	.	.	.	.	.	.	.	.	RECCFG CR 1000 2 0 R	-1	.	.	zjl.edf	RIGHT	3984	10493504	Full Trial Period	10489520	100	Trial: 100	10489520	72	Ãµ¹å	ÍøÇò	éÙ×Ó	j	j
zjl	.	.	.	.	.	.	.	.	.	.	3	.	.	.	false	false	Message: -1ms	.	.	.	.	.	.	.	.	.	.	.	ELCLCFG TOWER	-1	.	.	zjl.edf	RIGHT	3984	10493504	Full Trial Period	10489520	100	Trial: 100	10489520	72	Ãµ¹å	ÍøÇò	éÙ×Ó	j	j
zjl	.	.	.	.	.	.	.	.	.	.	4	.	.	.	false	false	Message: -1ms	.	.	.	.	.	.	.	.	.	.	.	GAZE_COORDS 0.00 0.00 1023.00 767.00	-1	.	.	zjl.edf	RIGHT	3984	10493504	Full Trial Period	10489520	100	Trial: 100	10489520	72	Ãµ¹å	ÍøÇò	éÙ×Ó	j	j
zjl	.	.	.	.	.	.	.	.	.	.	5	.	.	.	false	false	Message: -1ms	.	.	.	.	.	.	.	.	.	.	.	THRESHOLDS R 95 213	-1	.	.	zjl.edf	RIGHT	3984	10493504	Full Trial Period	10489520	100	Trial: 100	10489520	72	Ãµ¹å	ÍøÇò	éÙ×Ó	j	j
zjl	.	.	.	.	.	.	.	.	.	.	6	.	.	.	false	false	Message: -1ms	.	.	.	.	.	.	.	.	.	.	.	ELCL_PROC CENTROID (3)	-1	.	.	zjl.edf	RIGHT	3984	10493504	Full Trial Period	10489520	100	Trial: 100	10489520	72	Ãµ¹å	ÍøÇò	éÙ×Ó	j	j
zjl	.	.	.	.	.	.	.	.	.	.	7	.	.	.	false	false	Message: -1ms	.	.	.	.	.	.	.	.	.	.	.	ELCL_PCR_PARAM 5 3.0	-1	.	.	zjl.edf	RIGHT	3984	10493504	Full Trial Period	10489520	100	Trial: 100	10489520	72	Ãµ¹å	ÍøÇò	éÙ×Ó	j	j
zjl	.	.	.	.	.	.	.	.	.	.	8	.	.	.	false	true	Message: 0ms	.	.	.	.	.	.	.	.	.	.	.	!MODE RECORD CR 1000 2 0 R	0	.	.	zjl.edf	RIGHT	3984	10493504	Full Trial Period	10489520	100	Trial: 100	10489520	72	Ãµ¹å	ÍøÇò	éÙ×Ó	j	j
zjl	.	.	.	.	.	.	.	.	.	.	9	.	.	.	false	false	Message: 42ms	5.25	116.66	45	64	330.20	438.00	1	198.60	20	180.20	391.90	SYNCTIME	42	.	.	zjl.edf	RIGHT	3984	10493504	Full Trial Period	10489520	100	Trial: 100	10489520	72	Ãµ¹å	ÍøÇò	éÙ×Ó	j	j
zjl	.	.	.	.	.	.	.	.	.	.	10	.	.	.	false	false	Message: 1137ms	9.72	202.58	48	1154	480.80	438.40	5	480.30	1107	191.30	426.00	INVISIBLE_BOUNDARY[1]	1137	.	.	zjl.edf	RIGHT	3984	10493504	Full Trial Period	10489520	100	Trial: 100	10489520	72	Ãµ¹å	ÍøÇò	éÙ×Ó	j	j
zjl	.	.	.	.	.	.	.	.	.	.	11	.	.	.	false	false	Message: 1142ms	9.72	202.58	48	1154	480.80	438.40	5	480.30	1107	191.30	426.00	SYNCTIME	1142	.	.	zjl.edf	RIGHT	3984	10493504	Full Trial Period	10489520	100	Trial: 100	10489520	72	Ãµ¹å	ÍøÇò	éÙ×Ó	j	j
zjl	.	.	.	.	.	.	.	.	.	.	12	.	.	.	false	false	Message: 1944ms	15.66	203.37	77	1980	1010.50	392.70	9	498.80	1904	534.40	429.60	INVISIBLE_BOUNDARY[2]	1944	.	.	zjl.edf	RIGHT	3984	10493504	Full Trial Period	10489520	100	Trial: 100	10489520	72	Ãµ¹å	ÍøÇò	éÙ×Ó	j	j
zjl	.	.	.	.	.	.	.	.	.	.	13	.	.	.	false	false	Message: 1950ms	15.66	203.37	77	1980	1010.50	392.70	9	498.80	1904	534.40	429.60	SYNCTIME	1950	.	.	zjl.edf	RIGHT	3984	10493504	Full Trial Period	10489520	100	Trial: 100	10489520	72	Ãµ¹å	ÍøÇò	éÙ×Ó	j	j
zjl	.	.	.	.	505	3982	15	3478	875.70	443.50	14	.	.	.	false	false	Message: 3966ms	.	.	.	.	.	.	.	.	.	.	.	KEYBOARD	3966	875.70	443.50	zjl.edf	RIGHT	3984	10493504	Full Trial Period	10489520	100	Trial: 100	10489520	72	Ãµ¹å	ÍøÇò	éÙ×Ó	j	j
zjl	.	.	.	.	.	.	.	.	.	.	15	.	.	.	false	false	Message: 4024ms	.	.	.	.	.	.	.	.	.	.	.	TRIAL_RESULT 0	4024	.	.	zjl.edf	RIGHT	3984	10493504	Full Trial Period	10489520	100	Trial: 100	10489520	72	Ãµ¹å	ÍøÇò	éÙ×Ó	j	j
zjl	.	.	.	.	.	.	.	.	.	.	1	.	.	.	false	false	Message: -520ms	.	.	.	.	.	.	.	.	.	.	.	TRIALID 100	-520	.	.	zjl.edf	RIGHT	2453	10498034	Full Trial Period	10495581	101	Trial: 101	10495581	86	¶ú»ú	Ð¬´ø	öÏÓãË¿	j	j
zjl	.	.	.	.	.	.	.	.	.	.	2	.	.	.	false	false	Message: -1ms	.	.	.	.	.	.	.	.	.	.	.	RECCFG CR 1000 2 0 R	-1	.	.	zjl.edf	RIGHT	2453	10498034	Full Trial Period	10495581	101	Trial: 101	10495581	86	¶ú»ú	Ð¬´ø	öÏÓãË¿	j	j
zjl	.	.	.	.	.	.	.	.	.	.	3	.	.	.	false	false	Message: -1ms	.	.	.	.	.	.	.	.	.	.	.	ELCLCFG TOWER	-1	.	.	zjl.edf	RIGHT	2453	10498034	Full Trial Period	10495581	101	Trial: 101	10495581	86	¶ú»ú	Ð¬´ø	öÏÓãË¿	j	j
zjl	.	.	.	.	.	.	.	.	.	.	4	.	.	.	false	false	Message: -1ms	.	.	.	.	.	.	.	.	.	.	.	GAZE_COORDS 0.00 0.00 1023.00 767.00	-1	.	.	zjl.edf	RIGHT	2453	10498034	Full Trial Period	10495581	101	Trial: 101	10495581	86	¶ú»ú	Ð¬´ø	öÏÓãË¿	j	j
zjl	.	.	.	.	.	.	.	.	.	.	5	.	.	.	false	false	Message: -1ms	.	.	.	.	.	.	.	.	.	.	.	THRESHOLDS R 95 213	-1	.	.	zjl.edf	RIGHT	2453	10498034	Full Trial Period	10495581	101	Trial: 101	10495581	86	¶ú»ú	Ð¬´ø	öÏÓãË¿	j	j
zjl	.	.	.	.	.	.	.	.	.	.	6	.	.	.	false	false	Message: -1ms	.	.	.	.	.	.	.	.	.	.	.	ELCL_PROC CENTROID (3)	-1	.	.	zjl.edf	RIGHT	2453	10498034	Full Trial Period	10495581	101	Trial: 101	10495581	86	¶ú»ú	Ð¬´ø	öÏÓãË¿	j	j
zjl	.	.	.	.	.	.	.	.	.	.	7	.	.	.	false	false	Message: -1ms	.	.	.	.	.	.	.	.	.	.	.	ELCL_PCR_PARAM 5 3.0	-1	.	.	zjl.edf	RIGHT	2453	10498034	Full Trial Period	10495581	101	Trial: 101	10495581	86	¶ú»ú	Ð¬´ø	öÏÓãË¿	j	j
zjl	.	.	.	.	.	.	.	.	.	.	8	.	.	.	false	true	Message: 0ms	.	.	.	.	.	.	.	.	.	.	.	!MODE RECORD CR 1000 2 0 R	0	.	.	zjl.edf	RIGHT	2453	10498034	Full Trial Period	10495581	101	Trial: 101	10495581	86	¶ú»ú	Ð¬´ø	öÏÓãË¿	j	j
zjl	.	.	.	.	89	95	1	7	214.80	387.20	9	.	.	.	false	false	Message: 46ms	.	.	.	.	.	.	.	.	.	.	.	SYNCTIME	46	214.80	387.20	zjl.edf	RIGHT	2453	10498034	Full Trial Period	10495581	101	Trial: 101	10495581	86	¶ú»ú	Ð¬´ø	öÏÓãË¿	j	j
zjl	.	.	.	.	.	.	.	.	.	.	10	.	.	.	false	false	Message: 528ms	12.12	237.60	51	547	498.30	405.20	3	545.30	497	137.30	383.10	INVISIBLE_BOUNDARY[1]	528	.	.	zjl.edf	RIGHT	2453	10498034	Full Trial Period	10495581	101	Trial: 101	10495581	86	¶ú»ú	Ð¬´ø	öÏÓãË¿	j	j
zjl	.	.	.	.	.	.	.	.	.	.	11	.	.	.	false	false	Message: 538ms	12.12	237.60	51	547	498.30	405.20	3	545.30	497	137.30	383.10	SYNCTIME	538	.	.	zjl.edf	RIGHT	2453	10498034	Full Trial Period	10495581	101	Trial: 101	10495581	86	¶ú»ú	Ð¬´ø	öÏÓãË¿	j	j
zjl	.	.	.	.	.	.	.	.	.	.	12	.	.	.	false	false	Message: 1843ms	8.04	101.82	79	1889	810.40	424.60	9	503.70	1811	571.20	431.30	INVISIBLE_BOUNDARY[2]	1843	.	.	zjl.edf	RIGHT	2453	10498034	Full Trial Period	10495581	101	Trial: 101	10495581	86	¶ú»ú	Ð¬´ø	öÏÓãË¿	j	j
zjl	.	.	.	.	.	.	.	.	.	.	13	.	.	.	false	false	Message: 1855ms	8.04	101.82	79	1889	810.40	424.60	9	503.70	1811	571.20	431.30	SYNCTIME	1855	.	.	zjl.edf	RIGHT	2453	10498034	Full Trial Period	10495581	101	Trial: 101	10495581	86	¶ú»ú	Ð¬´ø	öÏÓãË¿	j	j
zjl	.	.	.	.	377	2451	11	2075	869.40	427.10	14	.	.	.	false	false	Message: 2434ms	.	.	.	.	.	.	.	.	.	.	.	KEYBOARD	2434	869.40	427.10	zjl.edf	RIGHT	2453	10498034	Full Trial Period	10495581	101	Trial: 101	10495581	86	¶ú»ú	Ð¬´ø	öÏÓãË¿	j	j
zjl	.	.	.	.	.	.	.	.	.	.	15	.	.	.	false	false	Message: 2498ms	.	.	.	.	.	.	.	.	.	.	.	TRIAL_RESULT 0	2498	.	.	zjl.edf	RIGHT	2453	10498034	Full Trial Period	10495581	101	Trial: 101	10495581	86	¶ú»ú	Ð¬´ø	öÏÓãË¿	j	j
zjl	.	.	.	.	.	.	.	.	.	.	1	.	.	.	false	false	Message: -21ms	.	.	.	.	.	.	.	.	.	.	.	TRIALID 101	-21	.	.	zjl.edf	RIGHT	4590	10503946	Full Trial Period	10499356	102	Trial: 102	10499356	149	·ÊÔí	·¬ÇÑ	ÏãÑÌ	f	f
zjl	.	.	.	.	.	.	.	.	.	.	2	.	.	.	false	false	Message: -1ms	.	.	.	.	.	.	.	.	.	.	.	RECCFG CR 1000 2 0 R	-1	.	.	zjl.edf	RIGHT	4590	10503946	Full Trial Period	10499356	102	Trial: 102	10499356	149	·ÊÔí	·¬ÇÑ	ÏãÑÌ	f	f
zjl	.	.	.	.	.	.	.	.	.	.	3	.	.	.	false	false	Message: -1ms	.	.	.	.	.	.	.	.	.	.	.	ELCLCFG TOWER	-1	.	.	zjl.edf	RIGHT	4590	10503946	Full Trial Period	10499356	102	Trial: 102	10499356	149	·ÊÔí	·¬ÇÑ	ÏãÑÌ	f	f
zjl	.	.	.	.	.	.	.	.	.	.	4	.	.	.	false	false	Message: -1ms	.	.	.	.	.	.	.	.	.	.	.	GAZE_COORDS 0.00 0.00 1023.00 767.00	-1	.	.	zjl.edf	RIGHT	4590	10503946	Full Trial Period	10499356	102	Trial: 102	10499356	149	·ÊÔí	·¬ÇÑ	ÏãÑÌ	f	f
zjl	.	.	.	.	.	.	.	.	.	.	5	.	.	.	false	false	Message: -1ms	.	.	.	.	.	.	.	.	.	.	.	THRESHOLDS R 95 213	-1	.	.	zjl.edf	RIGHT	4590	10503946	Full Trial Period	10499356	102	Trial: 102	10499356	149	·ÊÔí	·¬ÇÑ	ÏãÑÌ	f	f
zjl	.	.	.	.	.	.	.	.	.	.	6	.	.	.	false	false	Message: -1ms	.	.	.	.	.	.	.	.	.	.	.	ELCL_PROC CENTROID (3)	-1	.	.	zjl.edf	RIGHT	4590	10503946	Full Trial Period	10499356	102	Trial: 102	10499356	149	·ÊÔí	·¬ÇÑ	ÏãÑÌ	f	f
zjl	.	.	.	.	.	.	.	.	.	.	7	.	.	.	false	false	Message: -1ms	.	.	.	.	.	.	.	.	.	.	.	ELCL_PCR_PARAM 5 3.0	-1	.	.	zjl.edf	RIGHT	4590	10503946	Full Trial Period	10499356	102	Trial: 102	10499356	149	·ÊÔí	·¬ÇÑ	ÏãÑÌ	f	f
zjl	.	.	.	.	.	.	.	.	.	.	8	.	.	.	false	true	Message: 0ms	.	.	.	.	.	.	.	.	.	.	.	!MODE RECORD CR 1000 2 0 R	0	.	.	zjl.edf	RIGHT	4590	10503946	Full Trial Period	10499356	102	Trial: 102	10499356	149	·ÊÔí	·¬ÇÑ	ÏãÑÌ	f	f
zjl	.	.	.	.	598	604	1	7	159.60	381.80	9	.	.	.	false	false	Message: 46ms	.	.	.	.	.	.	.	.	.	.	.	SYNCTIME	46	159.60	381.80	zjl.edf	RIGHT	4590	10503946	Full Trial Period	10499356	102	Trial: 102	10499356	149	·ÊÔí	·¬ÇÑ	ÏãÑÌ	f	f
zjl	.	.	.	.	.	.	.	.	.	.	10	.	.	.	false	false	Message: 1018ms	11.99	203.17	59	1045	560.40	437.10	2	349.00	987	205.10	407.00	INVISIBLE_BOUNDARY[1]	1018	.	.	zjl.edf	RIGHT	4590	10503946	Full Trial Period	10499356	102	Trial: 102	10499356	149	·ÊÔí	·¬ÇÑ	ÏãÑÌ	f	f
zjl	.	.	.	.	.	.	.	.	.	.	11	.	.	.	false	false	Message: 1029ms	11.99	203.17	59	1045	560.40	437.10	2	349.00	987	205.10	407.00	SYNCTIME	1029	.	.	zjl.edf	RIGHT	4590	10503946	Full Trial Period	10499356	102	Trial: 102	10499356	149	·ÊÔí	·¬ÇÑ	ÏãÑÌ	f	f
zjl	.	.	.	.	.	.	.	.	.	.	12	.	.	.	false	false	Message: 2088ms	6.92	93.50	74	2093	772.60	426.00	8	255.20	2020	568.60	408.20	INVISIBLE_BOUNDARY[2]	2088	.	.	zjl.edf	RIGHT	4590	10503946	Full Trial Period	10499356	102	Trial: 102	10499356	149	·ÊÔí	·¬ÇÑ	ÏãÑÌ	f	f
zjl	.	.	.	.	172	2265	9	2094	770.50	395.20	13	.	.	.	false	false	Message: 2095ms	.	.	.	.	.	.	.	.	.	.	.	SYNCTIME	2095	770.50	395.20	zjl.edf	RIGHT	4590	10503946	Full Trial Period	10499356	102	Trial: 102	10499356	149	·ÊÔí	·¬ÇÑ	ÏãÑÌ	f	f
zjl	.	.	.	.	175	4588	16	4414	723.00	387.50	14	.	.	.	false	false	Message: 4571ms	.	.	.	.	.	.	.	.	.	.	.	KEYBOARD	4571	723.00	387.50	zjl.edf	RIGHT	4590	10503946	Full Trial Period	10499356	102	Trial: 102	10499356	149	·ÊÔí	·¬ÇÑ	ÏãÑÌ	f	f
zjl	.	.	.	.	.	.	.	.	.	.	15	.	.	.	false	false	Message: 4634ms	.	.	.	.	.	.	.	.	.	.	.	TRIAL_RESULT 0	4634	.	.	zjl.edf	RIGHT	4590	10503946	Full Trial Period	10499356	102	Trial: 102	10499356	149	·ÊÔí	·¬ÇÑ	ÏãÑÌ	f	f
zjl	.	.	.	.	.	.	.	.	.	.	1	.	.	.	false	false	Message: -15ms	.	.	.	.	.	.	.	.	.	.	.	TRIALID 102	-15	.	.	zjl.edf	RIGHT	4055	10509338	Full Trial Period	10505283	103	Trial: 103	10505283	70	éÙ×Ó	ÍøÇò	ÒÎ×Ó	f	f
zjl	.	.	.	.	.	.	.	.	.	.	2	.	.	.	false	false	Message: -1ms	.	.	.	.	.	.	.	.	.	.	.	RECCFG CR 1000 2 0 R	-1	.	.	zjl.edf	RIGHT	4055	10509338	Full Trial Period	10505283	103	Trial: 103	10505283	70	éÙ×Ó	ÍøÇò	ÒÎ×Ó	f	f
zjl	.	.	.	.	.	.	.	.	.	.	3	.	.	.	false	false	Message: -1ms	.	.	.	.	.	.	.	.	.	.	.	ELCLCFG TOWER	-1	.	.	zjl.edf	RIGHT	4055	10509338	Full Trial Period	10505283	103	Trial: 103	10505283	70	éÙ×Ó	ÍøÇò	ÒÎ×Ó	f	f
zjl	.	.	.	.	.	.	.	.	.	.	4	.	.	.	false	false	Message: -1ms	.	.	.	.	.	.	.	.	.	.	.	GAZE_COORDS 0.00 0.00 1023.00 767.00	-1	.	.	zjl.edf	RIGHT	4055	10509338	Full Trial Period	10505283	103	Trial: 103	10505283	70	éÙ×Ó	ÍøÇò	ÒÎ×Ó	f	f
zjl	.	.	.	.	.	.	.	.	.	.	5	.	.	.	false	false	Message: -1ms	.	.	.	.	.	.	.	.	.	.	.	THRESHOLDS R 95 213	-1	.	.	zjl.edf	RIGHT	4055	10509338	Full Trial Period	10505283	103	Trial: 103	10505283	70	éÙ×Ó	ÍøÇò	ÒÎ×Ó	f	f
zjl	.	.	.	.	.	.	.	.	.	.	6	.	.	.	false	false	Message: -1ms	.	.	.	.	.	.	.	.	.	.	.	ELCL_PROC CENTROID (3)	-1	.	.	zjl.edf	RIGHT	4055	10509338	Full Trial Period	10505283	103	Trial: 103	10505283	70	éÙ×Ó	ÍøÇò	ÒÎ×Ó	f	f
zjl	.	.	.	.	.	.	.	.	.	.	7	.	.	.	false	false	Message: -1ms	.	.	.	.	.	.	.	.	.	.	.	ELCL_PCR_PARAM 5 3.0	-1	.	.	zjl.edf	RIGHT	4055	10509338	Full Trial Period	10505283	103	Trial: 103	10505283	70	éÙ×Ó	ÍøÇò	ÒÎ×Ó	f	f
zjl	.	.	.	.	.	.	.	.	.	.	8	.	.	.	false	true	Message: 0ms	.	.	.	.	.	.	.	.	.	.	.	!MODE RECORD CR 1000 2 0 R	0	.	.	zjl.edf	RIGHT	4055	10509338	Full Trial Period	10505283	103	Trial: 103	10505283	70	éÙ×Ó	ÍøÇò	ÒÎ×Ó	f	f
zjl	.	.	.	.	288	294	1	7	151.50	402.30	9	.	.	.	false	false	Message: 51ms	.	.	.	.	.	.	.	.	.	.	.	SYNCTIME	51	151.50	402.30	zjl.edf	RIGHT	4055	10509338	Full Trial Period	10505283	103	Trial: 103	10505283	70	éÙ×Ó	ÍøÇò	ÒÎ×Ó	f	f
zjl	.	.	.	.	.	.	.	.	.	.	10	.	.	.	false	false	Message: 1005ms	6.41	142.47	45	1023	468.30	425.60	3	242.10	979	279.10	416.00	INVISIBLE_BOUNDARY[1]	1005	.	.	zjl.edf	RIGHT	4055	10509338	Full Trial Period	10505283	103	Trial: 103	10505283	70	éÙ×Ó	ÍøÇò	ÒÎ×Ó	f	f
zjl	.	.	.	.	.	.	.	.	.	.	11	.	.	.	false	false	Message: 1008ms	6.41	142.47	45	1023	468.30	425.60	3	242.10	979	279.10	416.00	SYNCTIME	1008	.	.	zjl.edf	RIGHT	4055	10509338	Full Trial Period	10505283	103	Trial: 103	10505283	70	éÙ×Ó	ÍøÇò	ÒÎ×Ó	f	f
zjl	.	.	.	.	.	.	.	.	.	.	12	.	.	.	false	false	Message: 2316ms	8.04	125.58	64	2363	942.30	348.00	7	537.40	2300	710.10	417.80	INVISIBLE_BOUNDARY[2]	2316	.	.	zjl.edf	RIGHT	4055	10509338	Full Trial Period	10505283	103	Trial: 103	10505283	70	éÙ×Ó	ÍøÇò	ÒÎ×Ó	f	f
zjl	.	.	.	.	.	.	.	.	.	.	13	.	.	.	false	false	Message: 2326ms	8.04	125.58	64	2363	942.30	348.00	7	537.40	2300	710.10	417.80	SYNCTIME	2326	.	.	zjl.edf	RIGHT	4055	10509338	Full Trial Period	10505283	103	Trial: 103	10505283	70	éÙ×Ó	ÍøÇò	ÒÎ×Ó	f	f
zjl	.	.	.	.	109	4053	14	3945	861.50	397.60	14	[1]	2	RECTANGLE_INTERESTAREA	false	false	Message: 4037ms	.	.	.	.	.	.	.	.	.	.	.	KEYBOARD	4037	861.50	397.60	zjl.edf	RIGHT	4055	10509338	Full Trial Period	10505283	103	Trial: 103	10505283	70	éÙ×Ó	ÍøÇò	ÒÎ×Ó	f	f
zjl	.	.	.	.	.	.	.	.	.	.	15	.	.	.	false	false	Message: 4101ms	.	.	.	.	.	.	.	.	.	.	.	TRIAL_RESULT 0	4101	.	.	zjl.edf	RIGHT	4055	10509338	Full Trial Period	10505283	103	Trial: 103	10505283	70	éÙ×Ó	ÍøÇò	ÒÎ×Ó	f	f
zjl	.	.	.	.	.	.	.	.	.	.	1	.	.	.	false	false	Message: -19ms	.	.	.	.	.	.	.	.	.	.	.	TRIALID 103	-19	.	.	zjl.edf	RIGHT	6873	10517467	Full Trial Period	10510594	104	Trial: 104	10510594	3	Ð¬×Ó	ÆøÇò	µÆÅÝ	j	j
zjl	.	.	.	.	.	.	.	.	.	.	2	.	.	.	false	false	Message: -1ms	.	.	.	.	.	.	.	.	.	.	.	RECCFG CR 1000 2 0 R	-1	.	.	zjl.edf	RIGHT	6873	10517467	Full Trial Period	10510594	104	Trial: 104	10510594	3	Ð¬×Ó	ÆøÇò	µÆÅÝ	j	j
zjl	.	.	.	.	.	.	.	.	.	.	3	.	.	.	false	false	Message: -1ms	.	.	.	.	.	.	.	.	.	.	.	ELCLCFG TOWER	-1	.	.	zjl.edf	RIGHT	6873	10517467	Full Trial Period	10510594	104	Trial: 104	10510594	3	Ð¬×Ó	ÆøÇò	µÆÅÝ	j	j
zjl	.	.	.	.	.	.	.	.	.	.	4	.	.	.	false	false	Message: -1ms	.	.	.	.	.	.	.	.	.	.	.	GAZE_COORDS 0.00 0.00 1023.00 767.00	-1	.	.	zjl.edf	RIGHT	6873	10517467	Full Trial Period	10510594	104	Trial: 104	10510594	3	Ð¬×Ó	ÆøÇò	µÆÅÝ	j	j
zjl	.	.	.	.	.	.	.	.	.	.	5	.	.	.	false	false	Message: -1ms	.	.	.	.	.	.	.	.	.	.	.	THRESHOLDS R 95 213	-1	.	.	zjl.edf	RIGHT	6873	10517467	Full Trial Period	10510594	104	Trial: 104	10510594	3	Ð¬×Ó	ÆøÇò	µÆÅÝ	j	j
zjl	.	.	.	.	.	.	.	.	.	.	6	.	.	.	false	false	Message: -1ms	.	.	.	.	.	.	.	.	.	.	.	ELCL_PROC CENTROID (3)	-1	.	.	zjl.edf	RIGHT	6873	10517467	Full Trial Period	10510594	104	Trial: 104	10510594	3	Ð¬×Ó	ÆøÇò	µÆÅÝ	j	j
zjl	.	.	.	.	.	.	.	.	.	.	7	.	.	.	false	false	Message: -1ms	.	.	.	.	.	.	.	.	.	.	.	ELCL_PCR_PARAM 5 3.0	-1	.	.	zjl.edf	RIGHT	6873	10517467	Full Trial Period	10510594	104	Trial: 104	10510594	3	Ð¬×Ó	ÆøÇò	µÆÅÝ	j	j
zjl	.	.	.	.	.	.	.	.	.	.	8	.	.	.	false	true	Message: 0ms	.	.	.	.	.	.	.	.	.	.	.	!MODE RECORD CR 1000 2 0 R	0	.	.	zjl.edf	RIGHT	6873	10517467	Full Trial Period	10510594	104	Trial: 104	10510594	3	Ð¬×Ó	ÆøÇò	µÆÅÝ	j	j
zjl	.	.	.	.	72	78	1	7	161.60	343.30	9	.	.	.	false	false	Message: 39ms	.	.	.	.	.	.	.	.	.	.	.	SYNCTIME	39	161.60	343.30	zjl.edf	RIGHT	6873	10517467	Full Trial Period	10510594	104	Trial: 104	10510594	3	Ð¬×Ó	ÆøÇò	µÆÅÝ	j	j
zjl	.	.	.	.	.	.	.	.	.	.	10	.	.	.	false	false	Message: 634ms	7.04	125.66	56	655	484.20	407.40	3	254.60	600	285.00	353.80	INVISIBLE_BOUNDARY[1]	634	.	.	zjl.edf	RIGHT	6873	10517467	Full Trial Period	10510594	104	Trial: 104	10510594	3	Ð¬×Ó	ÆøÇò	µÆÅÝ	j	j
zjl	.	.	.	.	.	.	.	.	.	.	11	.	.	.	false	false	Message: 639ms	7.04	125.66	56	655	484.20	407.40	3	254.60	600	285.00	353.80	SYNCTIME	639	.	.	zjl.edf	RIGHT	6873	10517467	Full Trial Period	10510594	104	Trial: 104	10510594	3	Ð¬×Ó	ÆøÇò	µÆÅÝ	j	j
zjl	.	.	.	.	.	.	.	.	.	.	12	.	.	.	false	false	Message: 1578ms	9.06	181.27	50	1595	838.70	410.00	9	375.80	1546	569.10	426.00	INVISIBLE_BOUNDARY[2]	1578	.	.	zjl.edf	RIGHT	6873	10517467	Full Trial Period	10510594	104	Trial: 104	10510594	3	Ð¬×Ó	ÆøÇò	µÆÅÝ	j	j
zjl	.	.	.	.	.	.	.	.	.	.	13	.	.	.	false	false	Message: 1589ms	9.06	181.27	50	1595	838.70	410.00	9	375.80	1546	569.10	426.00	SYNCTIME	1589	.	.	zjl.edf	RIGHT	6873	10517467	Full Trial Period	10510594	104	Trial: 104	10510594	3	Ð¬×Ó	ÆøÇò	µÆÅÝ	j	j
zjl	1129	6872	2	5744	.	.	.	.	.	.	14	.	.	.	false	false	Message: 6855ms	17.63	14.89	1184	6872	1280.00	698.50	23	784.60	5689	802.20	373.10	KEYBOARD	6855	.	.	zjl.edf	RIGHT	6873	10517467	Full Trial Period	10510594	104	Trial: 104	10510594	3	Ð¬×Ó	ÆøÇò	µÆÅÝ	j	j
zjl	.	.	.	.	.	.	.	.	.	.	15	.	.	.	false	false	Message: 6912ms	.	.	.	.	.	.	.	.	.	.	.	TRIAL_RESULT 0	6912	.	.	zjl.edf	RIGHT	6873	10517467	Full Trial Period	10510594	104	Trial: 104	10510594	3	Ð¬×Ó	ÆøÇò	µÆÅÝ	j	j
zjl	.	.	.	.	.	.	.	.	.	.	1	.	.	.	false	false	Message: -16ms	.	.	.	.	.	.	.	.	.	.	.	TRIALID 104	-16	.	.	zjl.edf	RIGHT	2426	10521107	Full Trial Period	10518681	105	Trial: 105	10518681	34	·¨Ê½³¤¹÷	ÊÖÖ¸	ÓðÃ«Çò	f	f
zjl	.	.	.	.	.	.	.	.	.	.	2	.	.	.	false	false	Message: -1ms	.	.	.	.	.	.	.	.	.	.	.	RECCFG CR 1000 2 0 R	-1	.	.	zjl.edf	RIGHT	2426	10521107	Full Trial Period	10518681	105	Trial: 105	10518681	34	·¨Ê½³¤¹÷	ÊÖÖ¸	ÓðÃ«Çò	f	f
zjl	.	.	.	.	.	.	.	.	.	.	3	.	.	.	false	false	Message: -1ms	.	.	.	.	.	.	.	.	.	.	.	ELCLCFG TOWER	-1	.	.	zjl.edf	RIGHT	2426	10521107	Full Trial Period	10518681	105	Trial: 105	10518681	34	·¨Ê½³¤¹÷	ÊÖÖ¸	ÓðÃ«Çò	f	f
zjl	.	.	.	.	.	.	.	.	.	.	4	.	.	.	false	false	Message: -1ms	.	.	.	.	.	.	.	.	.	.	.	GAZE_COORDS 0.00 0.00 1023.00 767.00	-1	.	.	zjl.edf	RIGHT	2426	10521107	Full Trial Period	10518681	105	Trial: 105	10518681	34	·¨Ê½³¤¹÷	ÊÖÖ¸	ÓðÃ«Çò	f	f
zjl	.	.	.	.	.	.	.	.	.	.	5	.	.	.	false	false	Message: -1ms	.	.	.	.	.	.	.	.	.	.	.	THRESHOLDS R 95 213	-1	.	.	zjl.edf	RIGHT	2426	10521107	Full Trial Period	10518681	105	Trial: 105	10518681	34	·¨Ê½³¤¹÷	ÊÖÖ¸	ÓðÃ«Çò	f	f
zjl	.	.	.	.	.	.	.	.	.	.	6	.	.	.	false	false	Message: -1ms	.	.	.	.	.	.	.	.	.	.	.	ELCL_PROC CENTROID (3)	-1	.	.	zjl.edf	RIGHT	2426	10521107	Full Trial Period	10518681	105	Trial: 105	10518681	34	·¨Ê½³¤¹÷	ÊÖÖ¸	ÓðÃ«Çò	f	f
zjl	.	.	.	.	.	.	.	.	.	.	7	.	.	.	false	false	Message: -1ms	.	.	.	.	.	.	.	.	.	.	.	ELCL_PCR_PARAM 5 3.0	-1	.	.	zjl.edf	RIGHT	2426	10521107	Full Trial Period	10518681	105	Trial: 105	10518681	34	·¨Ê½³¤¹÷	ÊÖÖ¸	ÓðÃ«Çò	f	f
zjl	.	.	.	.	.	.	.	.	.	.	8	.	.	.	false	true	Message: 0ms	.	.	.	.	.	.	.	.	.	.	.	!MODE RECORD CR 1000 2 0 R	0	.	.	zjl.edf	RIGHT	2426	10521107	Full Trial Period	10518681	105	Trial: 105	10518681	34	·¨Ê½³¤¹÷	ÊÖÖ¸	ÓðÃ«Çò	f	f
zjl	.	.	.	.	338	344	1	7	165.10	432.00	9	.	.	.	false	false	Message: 42ms	.	.	.	.	.	.	.	.	.	.	.	SYNCTIME	42	165.10	432.00	zjl.edf	RIGHT	2426	10521107	Full Trial Period	10518681	105	Trial: 105	10518681	34	·¨Ê½³¤¹÷	ÊÖÖ¸	ÓðÃ«Çò	f	f
zjl	.	.	.	.	.	.	.	.	.	.	10	.	.	.	false	false	Message: 802ms	11.24	200.80	56	829	546.20	435.40	3	423.10	774	213.30	409.10	INVISIBLE_BOUNDARY[1]	802	.	.	zjl.edf	RIGHT	2426	10521107	Full Trial Period	10518681	105	Trial: 105	10518681	34	·¨Ê½³¤¹÷	ÊÖÖ¸	ÓðÃ«Çò	f	f
zjl	.	.	.	.	.	.	.	.	.	.	11	.	.	.	false	false	Message: 809ms	11.24	200.80	56	829	546.20	435.40	3	423.10	774	213.30	409.10	SYNCTIME	809	.	.	zjl.edf	RIGHT	2426	10521107	Full Trial Period	10518681	105	Trial: 105	10518681	34	·¨Ê½³¤¹÷	ÊÖÖ¸	ÓðÃ«Çò	f	f
zjl	.	.	.	.	.	.	.	.	.	.	12	.	.	.	false	false	Message: 1794ms	7.42	49.16	151	1922	886.30	392.10	7	365.50	1772	663.90	403.10	INVISIBLE_BOUNDARY[2]	1794	.	.	zjl.edf	RIGHT	2426	10521107	Full Trial Period	10518681	105	Trial: 105	10518681	34	·¨Ê½³¤¹÷	ÊÖÖ¸	ÓðÃ«Çò	f	f
zjl	.	.	.	.	.	.	.	.	.	.	13	.	.	.	false	false	Message: 1801ms	7.42	49.16	151	1922	886.30	392.10	7	365.50	1772	663.90	403.10	SYNCTIME	1801	.	.	zjl.edf	RIGHT	2426	10521107	Full Trial Period	10518681	105	Trial: 105	10518681	34	·¨Ê½³¤¹÷	ÊÖÖ¸	ÓðÃ«Çò	f	f
zjl	.	.	.	.	128	2424	11	2297	858.00	376.70	14	[1]	2	RECTANGLE_INTERESTAREA	false	false	Message: 2407ms	.	.	.	.	.	.	.	.	.	.	.	KEYBOARD	2407	858.00	376.70	zjl.edf	RIGHT	2426	10521107	Full Trial Period	10518681	105	Trial: 105	10518681	34	·¨Ê½³¤¹÷	ÊÖÖ¸	ÓðÃ«Çò	f	f
zjl	.	.	.	.	.	.	.	.	.	.	15	.	.	.	false	false	Message: 2477ms	.	.	.	.	.	.	.	.	.	.	.	TRIAL_RESULT 0	2477	.	.	zjl.edf	RIGHT	2426	10521107	Full Trial Period	10518681	105	Trial: 105	10518681	34	·¨Ê½³¤¹÷	ÊÖÖ¸	ÓðÃ«Çò	f	f
zjl	.	.	.	.	.	.	.	.	.	.	1	.	.	.	false	false	Message: -15ms	.	.	.	.	.	.	.	.	.	.	.	TRIALID 105	-15	.	.	zjl.edf	RIGHT	2890	10525012	Full Trial Period	10522122	106	Trial: 106	10522122	16	ÅûÈø	·Éµú	Õë¹Ü	f	f
zjl	.	.	.	.	.	.	.	.	.	.	2	.	.	.	false	false	Message: -1ms	.	.	.	.	.	.	.	.	.	.	.	RECCFG CR 1000 2 0 R	-1	.	.	zjl.edf	RIGHT	2890	10525012	Full Trial Period	10522122	106	Trial: 106	10522122	16	ÅûÈø	·Éµú	Õë¹Ü	f	f
zjl	.	.	.	.	.	.	.	.	.	.	3	.	.	.	false	false	Message: -1ms	.	.	.	.	.	.	.	.	.	.	.	ELCLCFG TOWER	-1	.	.	zjl.edf	RIGHT	2890	10525012	Full Trial Period	10522122	106	Trial: 106	10522122	16	ÅûÈø	·Éµú	Õë¹Ü	f	f
zjl	.	.	.	.	.	.	.	.	.	.	4	.	.	.	false	false	Message: -1ms	.	.	.	.	.	.	.	.	.	.	.	GAZE_COORDS 0.00 0.00 1023.00 767.00	-1	.	.	zjl.edf	RIGHT	2890	10525012	Full Trial Period	10522122	106	Trial: 106	10522122	16	ÅûÈø	·Éµú	Õë¹Ü	f	f
zjl	.	.	.	.	.	.	.	.	.	.	5	.	.	.	false	false	Message: -1ms	.	.	.	.	.	.	.	.	.	.	.	THRESHOLDS R 95 213	-1	.	.	zjl.edf	RIGHT	2890	10525012	Full Trial Period	10522122	106	Trial: 106	10522122	16	ÅûÈø	·Éµú	Õë¹Ü	f	f
zjl	.	.	.	.	.	.	.	.	.	.	6	.	.	.	false	false	Message: -1ms	.	.	.	.	.	.	.	.	.	.	.	ELCL_PROC CENTROID (3)	-1	.	.	zjl.edf	RIGHT	2890	10525012	Full Trial Period	10522122	106	Trial: 106	10522122	16	ÅûÈø	·Éµú	Õë¹Ü	f	f
zjl	.	.	.	.	.	.	.	.	.	.	7	.	.	.	false	false	Message: -1ms	.	.	.	.	.	.	.	.	.	.	.	ELCL_PCR_PARAM 5 3.0	-1	.	.	zjl.edf	RIGHT	2890	10525012	Full Trial Period	10522122	106	Trial: 106	10522122	16	ÅûÈø	·Éµú	Õë¹Ü	f	f
zjl	.	.	.	.	.	.	.	.	.	.	8	.	.	.	false	true	Message: 0ms	.	.	.	.	.	.	.	.	.	.	.	!MODE RECORD CR 1000 2 0 R	0	.	.	zjl.edf	RIGHT	2890	10525012	Full Trial Period	10522122	106	Trial: 106	10522122	16	ÅûÈø	·Éµú	Õë¹Ü	f	f
zjl	.	.	.	.	56	62	1	7	144.20	428.60	9	.	.	.	false	false	Message: 43ms	.	.	.	.	.	.	.	.	.	.	.	SYNCTIME	43	144.20	428.60	zjl.edf	RIGHT	2890	10525012	Full Trial Period	10522122	106	Trial: 106	10522122	16	ÅûÈø	·Éµú	Õë¹Ü	f	f
zjl	.	.	.	.	.	.	.	.	.	.	10	.	.	.	false	false	Message: 569ms	7.82	156.39	50	598	554.90	504.10	4	269.90	549	331.00	444.00	INVISIBLE_BOUNDARY[1]	569	.	.	zjl.edf	RIGHT	2890	10525012	Full Trial Period	10522122	106	Trial: 106	10522122	16	ÅûÈø	·Éµú	Õë¹Ü	f	f
zjl	.	.	.	.	.	.	.	.	.	.	11	.	.	.	false	false	Message: 576ms	7.82	156.39	50	598	554.90	504.10	4	269.90	549	331.00	444.00	SYNCTIME	576	.	.	zjl.edf	RIGHT	2890	10525012	Full Trial Period	10522122	106	Trial: 106	10522122	16	ÅûÈø	·Éµú	Õë¹Ü	f	f
zjl	.	.	.	.	.	.	.	.	.	.	12	.	.	.	false	false	Message: 2239ms	10.75	149.26	72	2278	867.80	481.60	10	891.70	2207	543.80	478.40	INVISIBLE_BOUNDARY[2]	2239	.	.	zjl.edf	RIGHT	2890	10525012	Full Trial Period	10522122	106	Trial: 106	10522122	16	ÅûÈø	·Éµú	Õë¹Ü	f	f
zjl	.	.	.	.	.	.	.	.	.	.	13	.	.	.	false	false	Message: 2251ms	10.75	149.26	72	2278	867.80	481.60	10	891.70	2207	543.80	478.40	SYNCTIME	2251	.	.	zjl.edf	RIGHT	2890	10525012	Full Trial Period	10522122	106	Trial: 106	10522122	16	ÅûÈø	·Éµú	Õë¹Ü	f	f
zjl	.	.	.	.	358	2888	13	2531	833.00	482.10	14	.	.	.	false	false	Message: 2871ms	.	.	.	.	.	.	.	.	.	.	.	KEYBOARD	2871	833.00	482.10	zjl.edf	RIGHT	2890	10525012	Full Trial Period	10522122	106	Trial: 106	10522122	16	ÅûÈø	·Éµú	Õë¹Ü	f	f
zjl	.	.	.	.	.	.	.	.	.	.	15	.	.	.	false	false	Message: 2936ms	.	.	.	.	.	.	.	.	.	.	.	TRIAL_RESULT 0	2936	.	.	zjl.edf	RIGHT	2890	10525012	Full Trial Period	10522122	106	Trial: 106	10522122	16	ÅûÈø	·Éµú	Õë¹Ü	f	f
zjl	.	.	.	.	.	.	.	.	.	.	1	.	.	.	false	false	Message: -18ms	.	.	.	.	.	.	.	.	.	.	.	TRIALID 106	-18	.	.	zjl.edf	RIGHT	5833	10532123	Full Trial Period	10526290	107	Trial: 107	10526290	132	ºº±¤°ü	ÒûË®»ú	ÑÀ¸à	j	f
zjl	.	.	.	.	.	.	.	.	.	.	2	.	.	.	false	false	Message: -1ms	.	.	.	.	.	.	.	.	.	.	.	RECCFG CR 1000 2 0 R	-1	.	.	zjl.edf	RIGHT	5833	10532123	Full Trial Period	10526290	107	Trial: 107	10526290	132	ºº±¤°ü	ÒûË®»ú	ÑÀ¸à	j	f
zjl	.	.	.	.	.	.	.	.	.	.	3	.	.	.	false	false	Message: -1ms	.	.	.	.	.	.	.	.	.	.	.	ELCLCFG TOWER	-1	.	.	zjl.edf	RIGHT	5833	10532123	Full Trial Period	10526290	107	Trial: 107	10526290	132	ºº±¤°ü	ÒûË®»ú	ÑÀ¸à	j	f
zjl	.	.	.	.	.	.	.	.	.	.	4	.	.	.	false	false	Message: -1ms	.	.	.	.	.	.	.	.	.	.	.	GAZE_COORDS 0.00 0.00 1023.00 767.00	-1	.	.	zjl.edf	RIGHT	5833	10532123	Full Trial Period	10526290	107	Trial: 107	10526290	132	ºº±¤°ü	ÒûË®»ú	ÑÀ¸à	j	f
zjl	.	.	.	.	.	.	.	.	.	.	5	.	.	.	false	false	Message: -1ms	.	.	.	.	.	.	.	.	.	.	.	THRESHOLDS R 95 213	-1	.	.	zjl.edf	RIGHT	5833	10532123	Full Trial Period	10526290	107	Trial: 107	10526290	132	ºº±¤°ü	ÒûË®»ú	ÑÀ¸à	j	f
zjl	.	.	.	.	.	.	.	.	.	.	6	.	.	.	false	false	Message: -1ms	.	.	.	.	.	.	.	.	.	.	.	ELCL_PROC CENTROID (3)	-1	.	.	zjl.edf	RIGHT	5833	10532123	Full Trial Period	10526290	107	Trial: 107	10526290	132	ºº±¤°ü	ÒûË®»ú	ÑÀ¸à	j	f
zjl	.	.	.	.	.	.	.	.	.	.	7	.	.	.	false	false	Message: -1ms	.	.	.	.	.	.	.	.	.	.	.	ELCL_PCR_PARAM 5 3.0	-1	.	.	zjl.edf	RIGHT	5833	10532123	Full Trial Period	10526290	107	Trial: 107	10526290	132	ºº±¤°ü	ÒûË®»ú	ÑÀ¸à	j	f
zjl	.	.	.	.	.	.	.	.	.	.	8	.	.	.	false	true	Message: 0ms	.	.	.	.	.	.	.	.	.	.	.	!MODE RECORD CR 1000 2 0 R	0	.	.	zjl.edf	RIGHT	5833	10532123	Full Trial Period	10526290	107	Trial: 107	10526290	132	ºº±¤°ü	ÒûË®»ú	ÑÀ¸à	j	f
zjl	.	.	.	.	216	222	1	7	155.10	389.90	9	.	.	.	false	false	Message: 40ms	.	.	.	.	.	.	.	.	.	.	.	SYNCTIME	40	155.10	389.90	zjl.edf	RIGHT	5833	10532123	Full Trial Period	10526290	107	Trial: 107	10526290	132	ºº±¤°ü	ÒûË®»ú	ÑÀ¸à	j	f
zjl	.	.	.	.	.	.	.	.	.	.	10	.	.	.	false	false	Message: 573ms	14.85	192.85	77	616	636.50	424.80	3	446.00	540	195.00	395.40	INVISIBLE_BOUNDARY[1]	573	.	.	zjl.edf	RIGHT	5833	10532123	Full Trial Period	10526290	107	Trial: 107	10526290	132	ºº±¤°ü	ÒûË®»ú	ÑÀ¸à	j	f
zjl	.	.	.	.	.	.	.	.	.	.	11	.	.	.	false	false	Message: 581ms	14.85	192.85	77	616	636.50	424.80	3	446.00	540	195.00	395.40	SYNCTIME	581	.	.	zjl.edf	RIGHT	5833	10532123	Full Trial Period	10526290	107	Trial: 107	10526290	132	ºº±¤°ü	ÒûË®»ú	ÑÀ¸à	j	f
zjl	422	1879	1	1458	.	.	.	.	.	.	12	.	.	.	false	false	Message: 1769ms	14.26	29.34	486	1888	900.40	441.30	7	763.60	1403	470.50	446.90	INVISIBLE_BOUNDARY[2]	1769	.	.	zjl.edf	RIGHT	5833	10532123	Full Trial Period	10526290	107	Trial: 107	10526290	132	ºº±¤°ü	ÒûË®»ú	ÑÀ¸à	j	f
zjl	422	1879	1	1458	.	.	.	.	.	.	13	.	.	.	false	false	Message: 1773ms	14.26	29.34	486	1888	900.40	441.30	7	763.60	1403	470.50	446.90	SYNCTIME	1773	.	.	zjl.edf	RIGHT	5833	10532123	Full Trial Period	10526290	107	Trial: 107	10526290	132	ºº±¤°ü	ÒûË®»ú	ÑÀ¸à	j	f
zjl	.	.	.	.	.	.	.	.	.	.	14	.	.	.	false	false	Message: 5814ms	6.58	156.67	42	5831	591.50	622.50	20	432.30	5790	484.90	455.20	KEYBOARD	5814	.	.	zjl.edf	RIGHT	5833	10532123	Full Trial Period	10526290	107	Trial: 107	10526290	132	ºº±¤°ü	ÒûË®»ú	ÑÀ¸à	j	f
zjl	.	.	.	.	.	.	.	.	.	.	15	.	.	.	false	false	Message: 5881ms	.	.	.	.	.	.	.	.	.	.	.	TRIAL_RESULT 0	5881	.	.	zjl.edf	RIGHT	5833	10532123	Full Trial Period	10526290	107	Trial: 107	10526290	132	ºº±¤°ü	ÒûË®»ú	ÑÀ¸à	j	f
zjl	.	.	.	.	.	.	.	.	.	.	1	.	.	.	false	false	Message: -15ms	.	.	.	.	.	.	.	.	.	.	.	TRIALID 107	-15	.	.	zjl.edf	RIGHT	2391	10536044	Full Trial Period	10533653	108	Trial: 108	10533653	118	À¬»øÍ°	ÒûË®»ú	²¤ÂÜ	f	f
zjl	.	.	.	.	.	.	.	.	.	.	2	.	.	.	false	false	Message: -1ms	.	.	.	.	.	.	.	.	.	.	.	RECCFG CR 1000 2 0 R	-1	.	.	zjl.edf	RIGHT	2391	10536044	Full Trial Period	10533653	108	Trial: 108	10533653	118	À¬»øÍ°	ÒûË®»ú	²¤ÂÜ	f	f
zjl	.	.	.	.	.	.	.	.	.	.	3	.	.	.	false	false	Message: -1ms	.	.	.	.	.	.	.	.	.	.	.	ELCLCFG TOWER	-1	.	.	zjl.edf	RIGHT	2391	10536044	Full Trial Period	10533653	108	Trial: 108	10533653	118	À¬»øÍ°	ÒûË®»ú	²¤ÂÜ	f	f
zjl	.	.	.	.	.	.	.	.	.	.	4	.	.	.	false	false	Message: -1ms	.	.	.	.	.	.	.	.	.	.	.	GAZE_COORDS 0.00 0.00 1023.00 767.00	-1	.	.	zjl.edf	RIGHT	2391	10536044	Full Trial Period	10533653	108	Trial: 108	10533653	118	À¬»øÍ°	ÒûË®»ú	²¤ÂÜ	f	f
zjl	.	.	.	.	.	.	.	.	.	.	5	.	.	.	false	false	Message: -1ms	.	.	.	.	.	.	.	.	.	.	.	THRESHOLDS R 95 213	-1	.	.	zjl.edf	RIGHT	2391	10536044	Full Trial Period	10533653	108	Trial: 108	10533653	118	À¬»øÍ°	ÒûË®»ú	²¤ÂÜ	f	f
zjl	.	.	.	.	.	.	.	.	.	.	6	.	.	.	false	false	Message: -1ms	.	.	.	.	.	.	.	.	.	.	.	ELCL_PROC CENTROID (3)	-1	.	.	zjl.edf	RIGHT	2391	10536044	Full Trial Period	10533653	108	Trial: 108	10533653	118	À¬»øÍ°	ÒûË®»ú	²¤ÂÜ	f	f
zjl	.	.	.	.	.	.	.	.	.	.	7	.	.	.	false	false	Message: -1ms	.	.	.	.	.	.	.	.	.	.	.	ELCL_PCR_PARAM 5 3.0	-1	.	.	zjl.edf	RIGHT	2391	10536044	Full Trial Period	10533653	108	Trial: 108	10533653	118	À¬»øÍ°	ÒûË®»ú	²¤ÂÜ	f	f
zjl	.	.	.	.	.	.	.	.	.	.	8	.	.	.	false	true	Message: 0ms	.	.	.	.	.	.	.	.	.	.	.	!MODE RECORD CR 1000 2 0 R	0	.	.	zjl.edf	RIGHT	2391	10536044	Full Trial Period	10533653	108	Trial: 108	10533653	118	À¬»øÍ°	ÒûË®»ú	²¤ÂÜ	f	f
zjl	.	.	.	.	.	.	.	.	.	.	9	.	.	.	false	false	Message: 42ms	0.41	51.14	8	46	165.00	409.50	1	54.80	39	153.40	405.10	SYNCTIME	42	.	.	zjl.edf	RIGHT	2391	10536044	Full Trial Period	10533653	108	Trial: 108	10533653	118	À¬»øÍ°	ÒûË®»ú	²¤ÂÜ	f	f
zjl	.	.	.	.	.	.	.	.	.	.	10	.	.	.	false	false	Message: 728ms	5.54	128.87	43	750	475.10	434.00	4	237.40	708	313.10	414.50	INVISIBLE_BOUNDARY[1]	728	.	.	zjl.edf	RIGHT	2391	10536044	Full Trial Period	10533653	108	Trial: 108	10533653	118	À¬»øÍ°	ÒûË®»ú	²¤ÂÜ	f	f
zjl	.	.	.	.	.	.	.	.	.	.	11	.	.	.	false	false	Message: 735ms	5.54	128.87	43	750	475.10	434.00	4	237.40	708	313.10	414.50	SYNCTIME	735	.	.	zjl.edf	RIGHT	2391	10536044	Full Trial Period	10533653	108	Trial: 108	10533653	118	À¬»øÍ°	ÒûË®»ú	²¤ÂÜ	f	f
zjl	.	.	.	.	.	.	.	.	.	.	12	.	.	.	false	false	Message: 1821ms	8.19	81.95	100	1887	844.60	399.30	11	426.20	1788	600.80	398.90	INVISIBLE_BOUNDARY[2]	1821	.	.	zjl.edf	RIGHT	2391	10536044	Full Trial Period	10533653	108	Trial: 108	10533653	118	À¬»øÍ°	ÒûË®»ú	²¤ÂÜ	f	f
zjl	.	.	.	.	.	.	.	.	.	.	13	.	.	.	false	false	Message: 1826ms	8.19	81.95	100	1887	844.60	399.30	11	426.20	1788	600.80	398.90	SYNCTIME	1826	.	.	zjl.edf	RIGHT	2391	10536044	Full Trial Period	10533653	108	Trial: 108	10533653	118	À¬»øÍ°	ÒûË®»ú	²¤ÂÜ	f	f
zjl	.	.	.	.	112	2389	14	2278	884.80	393.60	14	[1]	2	RECTANGLE_INTERESTAREA	false	false	Message: 2372ms	.	.	.	.	.	.	.	.	.	.	.	KEYBOARD	2372	884.80	393.60	zjl.edf	RIGHT	2391	10536044	Full Trial Period	10533653	108	Trial: 108	10533653	118	À¬»øÍ°	ÒûË®»ú	²¤ÂÜ	f	f
zjl	.	.	.	.	.	.	.	.	.	.	15	.	.	.	false	false	Message: 2434ms	.	.	.	.	.	.	.	.	.	.	.	TRIAL_RESULT 0	2434	.	.	zjl.edf	RIGHT	2391	10536044	Full Trial Period	10533653	108	Trial: 108	10533653	118	À¬»øÍ°	ÒûË®»ú	²¤ÂÜ	f	f
zjl	.	.	.	.	.	.	.	.	.	.	1	.	.	.	false	false	Message: -18ms	.	.	.	.	.	.	.	.	.	.	.	TRIALID 108	-18	.	.	zjl.edf	RIGHT	5935	10543357	Full Trial Period	10537422	109	Trial: 109	10537422	77	µçÊÓ»ú	Ö½Ïä	¹ñ×Ó	j	j
zjl	.	.	.	.	.	.	.	.	.	.	2	.	.	.	false	false	Message: -1ms	.	.	.	.	.	.	.	.	.	.	.	RECCFG CR 1000 2 0 R	-1	.	.	zjl.edf	RIGHT	5935	10543357	Full Trial Period	10537422	109	Trial: 109	10537422	77	µçÊÓ»ú	Ö½Ïä	¹ñ×Ó	j	j
zjl	.	.	.	.	.	.	.	.	.	.	3	.	.	.	false	false	Message: -1ms	.	.	.	.	.	.	.	.	.	.	.	ELCLCFG TOWER	-1	.	.	zjl.edf	RIGHT	5935	10543357	Full Trial Period	10537422	109	Trial: 109	10537422	77	µçÊÓ»ú	Ö½Ïä	¹ñ×Ó	j	j
zjl	.	.	.	.	.	.	.	.	.	.	4	.	.	.	false	false	Message: -1ms	.	.	.	.	.	.	.	.	.	.	.	GAZE_COORDS 0.00 0.00 1023.00 767.00	-1	.	.	zjl.edf	RIGHT	5935	10543357	Full Trial Period	10537422	109	Trial: 109	10537422	77	µçÊÓ»ú	Ö½Ïä	¹ñ×Ó	j	j
zjl	.	.	.	.	.	.	.	.	.	.	5	.	.	.	false	false	Message: -1ms	.	.	.	.	.	.	.	.	.	.	.	THRESHOLDS R 95 213	-1	.	.	zjl.edf	RIGHT	5935	10543357	Full Trial Period	10537422	109	Trial: 109	10537422	77	µçÊÓ»ú	Ö½Ïä	¹ñ×Ó	j	j
zjl	.	.	.	.	.	.	.	.	.	.	6	.	.	.	false	false	Message: -1ms	.	.	.	.	.	.	.	.	.	.	.	ELCL_PROC CENTROID (3)	-1	.	.	zjl.edf	RIGHT	5935	10543357	Full Trial Period	10537422	109	Trial: 109	10537422	77	µçÊÓ»ú	Ö½Ïä	¹ñ×Ó	j	j
zjl	.	.	.	.	.	.	.	.	.	.	7	.	.	.	false	false	Message: -1ms	.	.	.	.	.	.	.	.	.	.	.	ELCL_PCR_PARAM 5 3.0	-1	.	.	zjl.edf	RIGHT	5935	10543357	Full Trial Period	10537422	109	Trial: 109	10537422	77	µçÊÓ»ú	Ö½Ïä	¹ñ×Ó	j	j
zjl	.	.	.	.	.	.	.	.	.	.	8	.	.	.	false	true	Message: 0ms	.	.	.	.	.	.	.	.	.	.	.	!MODE RECORD CR 1000 2 0 R	0	.	.	zjl.edf	RIGHT	5935	10543357	Full Trial Period	10537422	109	Trial: 109	10537422	77	µçÊÓ»ú	Ö½Ïä	¹ñ×Ó	j	j
zjl	.	.	.	.	202	208	1	7	163.80	383.80	9	.	.	.	false	false	Message: 48ms	.	.	.	.	.	.	.	.	.	.	.	SYNCTIME	48	163.80	383.80	zjl.edf	RIGHT	5935	10543357	Full Trial Period	10537422	109	Trial: 109	10537422	77	µçÊÓ»ú	Ö½Ïä	¹ñ×Ó	j	j
zjl	.	.	.	.	.	.	.	.	.	.	10	.	.	.	false	false	Message: 492ms	15.32	221.96	69	519	575.50	368.50	2	448.60	451	117.60	373.80	INVISIBLE_BOUNDARY[1]	492	.	.	zjl.edf	RIGHT	5935	10543357	Full Trial Period	10537422	109	Trial: 109	10537422	77	µçÊÓ»ú	Ö½Ïä	¹ñ×Ó	j	j
zjl	.	.	.	.	.	.	.	.	.	.	11	.	.	.	false	false	Message: 498ms	15.32	221.96	69	519	575.50	368.50	2	448.60	451	117.60	373.80	SYNCTIME	498	.	.	zjl.edf	RIGHT	5935	10543357	Full Trial Period	10537422	109	Trial: 109	10537422	77	µçÊÓ»ú	Ö½Ïä	¹ñ×Ó	j	j
zjl	.	.	.	.	.	.	.	.	.	.	12	.	.	.	false	false	Message: 2252ms	9.69	186.32	52	2262	783.70	421.00	6	322.00	2211	496.70	433.20	INVISIBLE_BOUNDARY[2]	2252	.	.	zjl.edf	RIGHT	5935	10543357	Full Trial Period	10537422	109	Trial: 109	10537422	77	µçÊÓ»ú	Ö½Ïä	¹ñ×Ó	j	j
zjl	.	.	.	.	.	.	.	.	.	.	13	.	.	.	false	false	Message: 2257ms	9.69	186.32	52	2262	783.70	421.00	6	322.00	2211	496.70	433.20	SYNCTIME	2257	.	.	zjl.edf	RIGHT	5935	10543357	Full Trial Period	10537422	109	Trial: 109	10537422	77	µçÊÓ»ú	Ö½Ïä	¹ñ×Ó	j	j
zjl	.	.	.	.	195	5933	21	5739	915.80	396.90	14	.	.	.	false	false	Message: 5916ms	.	.	.	.	.	.	.	.	.	.	.	KEYBOARD	5916	915.80	396.90	zjl.edf	RIGHT	5935	10543357	Full Trial Period	10537422	109	Trial: 109	10537422	77	µçÊÓ»ú	Ö½Ïä	¹ñ×Ó	j	j
zjl	.	.	.	.	.	.	.	.	.	.	15	.	.	.	false	false	Message: 5978ms	.	.	.	.	.	.	.	.	.	.	.	TRIAL_RESULT 0	5978	.	.	zjl.edf	RIGHT	5935	10543357	Full Trial Period	10537422	109	Trial: 109	10537422	77	µçÊÓ»ú	Ö½Ïä	¹ñ×Ó	j	j
zjl	.	.	.	.	.	.	.	.	.	.	1	.	.	.	false	false	Message: -17ms	.	.	.	.	.	.	.	.	.	.	.	TRIALID 109	-17	.	.	zjl.edf	RIGHT	8770	10553581	Full Trial Period	10544811	110	Trial: 110	10544811	102	¼¦ÍÈ	Ã¢¹û	·ÊÔí	f	j
zjl	.	.	.	.	.	.	.	.	.	.	2	.	.	.	false	false	Message: -1ms	.	.	.	.	.	.	.	.	.	.	.	RECCFG CR 1000 2 0 R	-1	.	.	zjl.edf	RIGHT	8770	10553581	Full Trial Period	10544811	110	Trial: 110	10544811	102	¼¦ÍÈ	Ã¢¹û	·ÊÔí	f	j
zjl	.	.	.	.	.	.	.	.	.	.	3	.	.	.	false	false	Message: -1ms	.	.	.	.	.	.	.	.	.	.	.	ELCLCFG TOWER	-1	.	.	zjl.edf	RIGHT	8770	10553581	Full Trial Period	10544811	110	Trial: 110	10544811	102	¼¦ÍÈ	Ã¢¹û	·ÊÔí	f	j
zjl	.	.	.	.	.	.	.	.	.	.	4	.	.	.	false	false	Message: -1ms	.	.	.	.	.	.	.	.	.	.	.	GAZE_COORDS 0.00 0.00 1023.00 767.00	-1	.	.	zjl.edf	RIGHT	8770	10553581	Full Trial Period	10544811	110	Trial: 110	10544811	102	¼¦ÍÈ	Ã¢¹û	·ÊÔí	f	j
zjl	.	.	.	.	.	.	.	.	.	.	5	.	.	.	false	false	Message: -1ms	.	.	.	.	.	.	.	.	.	.	.	THRESHOLDS R 95 213	-1	.	.	zjl.edf	RIGHT	8770	10553581	Full Trial Period	10544811	110	Trial: 110	10544811	102	¼¦ÍÈ	Ã¢¹û	·ÊÔí	f	j
zjl	.	.	.	.	.	.	.	.	.	.	6	.	.	.	false	false	Message: -1ms	.	.	.	.	.	.	.	.	.	.	.	ELCL_PROC CENTROID (3)	-1	.	.	zjl.edf	RIGHT	8770	10553581	Full Trial Period	10544811	110	Trial: 110	10544811	102	¼¦ÍÈ	Ã¢¹û	·ÊÔí	f	j
zjl	.	.	.	.	.	.	.	.	.	.	7	.	.	.	false	false	Message: -1ms	.	.	.	.	.	.	.	.	.	.	.	ELCL_PCR_PARAM 5 3.0	-1	.	.	zjl.edf	RIGHT	8770	10553581	Full Trial Period	10544811	110	Trial: 110	10544811	102	¼¦ÍÈ	Ã¢¹û	·ÊÔí	f	j
zjl	.	.	.	.	.	.	.	.	.	.	8	.	.	.	false	true	Message: 0ms	.	.	.	.	.	.	.	.	.	.	.	!MODE RECORD CR 1000 2 0 R	0	.	.	zjl.edf	RIGHT	8770	10553581	Full Trial Period	10544811	110	Trial: 110	10544811	102	¼¦ÍÈ	Ã¢¹û	·ÊÔí	f	j
zjl	.	.	.	.	279	285	1	7	130.10	391.00	9	.	.	.	false	false	Message: 41ms	.	.	.	.	.	.	.	.	.	.	.	SYNCTIME	41	130.10	391.00	zjl.edf	RIGHT	8770	10553581	Full Trial Period	10544811	110	Trial: 110	10544811	102	¼¦ÍÈ	Ã¢¹û	·ÊÔí	f	j
zjl	.	.	.	.	.	.	.	.	.	.	10	.	.	.	false	false	Message: 629ms	9.77	187.93	52	653	507.80	412.70	3	390.90	602	219.70	387.20	INVISIBLE_BOUNDARY[1]	629	.	.	zjl.edf	RIGHT	8770	10553581	Full Trial Period	10544811	110	Trial: 110	10544811	102	¼¦ÍÈ	Ã¢¹û	·ÊÔí	f	j
zjl	.	.	.	.	.	.	.	.	.	.	11	.	.	.	false	false	Message: 633ms	9.77	187.93	52	653	507.80	412.70	3	390.90	602	219.70	387.20	SYNCTIME	633	.	.	zjl.edf	RIGHT	8770	10553581	Full Trial Period	10544811	110	Trial: 110	10544811	102	¼¦ÍÈ	Ã¢¹û	·ÊÔí	f	j
zjl	.	.	.	.	.	.	.	.	.	.	12	.	.	.	false	false	Message: 1401ms	7.49	131.45	57	1418	820.00	422.70	6	190.80	1362	600.00	389.90	INVISIBLE_BOUNDARY[2]	1401	.	.	zjl.edf	RIGHT	8770	10553581	Full Trial Period	10544811	110	Trial: 110	10544811	102	¼¦ÍÈ	Ã¢¹û	·ÊÔí	f	j
zjl	.	.	.	.	.	.	.	.	.	.	13	.	.	.	false	false	Message: 1408ms	7.49	131.45	57	1418	820.00	422.70	6	190.80	1362	600.00	389.90	SYNCTIME	1408	.	.	zjl.edf	RIGHT	8770	10553581	Full Trial Period	10544811	110	Trial: 110	10544811	102	¼¦ÍÈ	Ã¢¹û	·ÊÔí	f	j
zjl	.	.	.	.	114	8768	22	8655	381.30	455.60	14	.	.	.	false	false	Message: 8751ms	.	.	.	.	.	.	.	.	.	.	.	KEYBOARD	8751	381.30	455.60	zjl.edf	RIGHT	8770	10553581	Full Trial Period	10544811	110	Trial: 110	10544811	102	¼¦ÍÈ	Ã¢¹û	·ÊÔí	f	j
zjl	.	.	.	.	.	.	.	.	.	.	15	.	.	.	false	false	Message: 8817ms	.	.	.	.	.	.	.	.	.	.	.	TRIAL_RESULT 0	8817	.	.	zjl.edf	RIGHT	8770	10553581	Full Trial Period	10544811	110	Trial: 110	10544811	102	¼¦ÍÈ	Ã¢¹û	·ÊÔí	f	j
zjl	.	.	.	.	.	.	.	.	.	.	1	.	.	.	false	false	Message: -17ms	.	.	.	.	.	.	.	.	.	.	.	TRIALID 110	-17	.	.	zjl.edf	RIGHT	2459	10557127	Full Trial Period	10554668	111	Trial: 111	10554668	6	¼¦µ°	²ÍÅÌ	Ì«Ñô	j	j
zjl	.	.	.	.	.	.	.	.	.	.	2	.	.	.	false	false	Message: -1ms	.	.	.	.	.	.	.	.	.	.	.	RECCFG CR 1000 2 0 R	-1	.	.	zjl.edf	RIGHT	2459	10557127	Full Trial Period	10554668	111	Trial: 111	10554668	6	¼¦µ°	²ÍÅÌ	Ì«Ñô	j	j
zjl	.	.	.	.	.	.	.	.	.	.	3	.	.	.	false	false	Message: -1ms	.	.	.	.	.	.	.	.	.	.	.	ELCLCFG TOWER	-1	.	.	zjl.edf	RIGHT	2459	10557127	Full Trial Period	10554668	111	Trial: 111	10554668	6	¼¦µ°	²ÍÅÌ	Ì«Ñô	j	j
zjl	.	.	.	.	.	.	.	.	.	.	4	.	.	.	false	false	Message: -1ms	.	.	.	.	.	.	.	.	.	.	.	GAZE_COORDS 0.00 0.00 1023.00 767.00	-1	.	.	zjl.edf	RIGHT	2459	10557127	Full Trial Period	10554668	111	Trial: 111	10554668	6	¼¦µ°	²ÍÅÌ	Ì«Ñô	j	j
zjl	.	.	.	.	.	.	.	.	.	.	5	.	.	.	false	false	Message: -1ms	.	.	.	.	.	.	.	.	.	.	.	THRESHOLDS R 95 213	-1	.	.	zjl.edf	RIGHT	2459	10557127	Full Trial Period	10554668	111	Trial: 111	10554668	6	¼¦µ°	²ÍÅÌ	Ì«Ñô	j	j
zjl	.	.	.	.	.	.	.	.	.	.	6	.	.	.	false	false	Message: -1ms	.	.	.	.	.	.	.	.	.	.	.	ELCL_PROC CENTROID (3)	-1	.	.	zjl.edf	RIGHT	2459	10557127	Full Trial Period	10554668	111	Trial: 111	10554668	6	¼¦µ°	²ÍÅÌ	Ì«Ñô	j	j
zjl	.	.	.	.	.	.	.	.	.	.	7	.	.	.	false	false	Message: -1ms	.	.	.	.	.	.	.	.	.	.	.	ELCL_PCR_PARAM 5 3.0	-1	.	.	zjl.edf	RIGHT	2459	10557127	Full Trial Period	10554668	111	Trial: 111	10554668	6	¼¦µ°	²ÍÅÌ	Ì«Ñô	j	j
zjl	.	.	.	.	.	.	.	.	.	.	8	.	.	.	false	true	Message: 0ms	.	.	.	.	.	.	.	.	.	.	.	!MODE RECORD CR 1000 2 0 R	0	.	.	zjl.edf	RIGHT	2459	10557127	Full Trial Period	10554668	111	Trial: 111	10554668	6	¼¦µ°	²ÍÅÌ	Ì«Ñô	j	j
zjl	.	.	.	.	534	540	1	7	189.40	408.00	9	.	.	.	false	false	Message: 41ms	.	.	.	.	.	.	.	.	.	.	.	SYNCTIME	41	189.40	408.00	zjl.edf	RIGHT	2459	10557127	Full Trial Period	10554668	111	Trial: 111	10554668	6	¼¦µ°	²ÍÅÌ	Ì«Ñô	j	j
zjl	.	.	.	.	.	.	.	.	.	.	10	.	.	.	false	false	Message: 798ms	10.34	149.88	69	835	521.30	466.50	2	367.90	767	220.60	404.60	INVISIBLE_BOUNDARY[1]	798	.	.	zjl.edf	RIGHT	2459	10557127	Full Trial Period	10554668	111	Trial: 111	10554668	6	¼¦µ°	²ÍÅÌ	Ì«Ñô	j	j
zjl	.	.	.	.	.	.	.	.	.	.	11	.	.	.	false	false	Message: 807ms	10.34	149.88	69	835	521.30	466.50	2	367.90	767	220.60	404.60	SYNCTIME	807	.	.	zjl.edf	RIGHT	2459	10557127	Full Trial Period	10554668	111	Trial: 111	10554668	6	¼¦µ°	²ÍÅÌ	Ì«Ñô	j	j
zjl	.	.	.	.	.	.	.	.	.	.	12	.	.	.	false	false	Message: 1791ms	10.08	205.76	49	1816	897.50	391.40	7	510.40	1768	597.10	429.80	INVISIBLE_BOUNDARY[2]	1791	.	.	zjl.edf	RIGHT	2459	10557127	Full Trial Period	10554668	111	Trial: 111	10554668	6	¼¦µ°	²ÍÅÌ	Ì«Ñô	j	j
zjl	.	.	.	.	.	.	.	.	.	.	13	.	.	.	false	false	Message: 1799ms	10.08	205.76	49	1816	897.50	391.40	7	510.40	1768	597.10	429.80	SYNCTIME	1799	.	.	zjl.edf	RIGHT	2459	10557127	Full Trial Period	10554668	111	Trial: 111	10554668	6	¼¦µ°	²ÍÅÌ	Ì«Ñô	j	j
zjl	.	.	.	.	.	.	.	.	.	.	14	.	.	.	false	false	Message: 2440ms	7.36	30.28	243	2457	901.90	616.10	9	226.30	2215	911.70	390.40	KEYBOARD	2440	.	.	zjl.edf	RIGHT	2459	10557127	Full Trial Period	10554668	111	Trial: 111	10554668	6	¼¦µ°	²ÍÅÌ	Ì«Ñô	j	j
zjl	.	.	.	.	.	.	.	.	.	.	15	.	.	.	false	false	Message: 2502ms	.	.	.	.	.	.	.	.	.	.	.	TRIAL_RESULT 0	2502	.	.	zjl.edf	RIGHT	2459	10557127	Full Trial Period	10554668	111	Trial: 111	10554668	6	¼¦µ°	²ÍÅÌ	Ì«Ñô	j	j
zjl	.	.	.	.	.	.	.	.	.	.	1	.	.	.	false	false	Message: -16ms	.	.	.	.	.	.	.	.	.	.	.	TRIALID 111	-16	.	.	zjl.edf	RIGHT	3078	10561503	Full Trial Period	10558425	112	Trial: 112	10558425	126	µÆÁý	èÖ×Ó	ÑÀ¸à	f	f
zjl	.	.	.	.	.	.	.	.	.	.	2	.	.	.	false	false	Message: -1ms	.	.	.	.	.	.	.	.	.	.	.	RECCFG CR 1000 2 0 R	-1	.	.	zjl.edf	RIGHT	3078	10561503	Full Trial Period	10558425	112	Trial: 112	10558425	126	µÆÁý	èÖ×Ó	ÑÀ¸à	f	f
zjl	.	.	.	.	.	.	.	.	.	.	3	.	.	.	false	false	Message: -1ms	.	.	.	.	.	.	.	.	.	.	.	ELCLCFG TOWER	-1	.	.	zjl.edf	RIGHT	3078	10561503	Full Trial Period	10558425	112	Trial: 112	10558425	126	µÆÁý	èÖ×Ó	ÑÀ¸à	f	f
zjl	.	.	.	.	.	.	.	.	.	.	4	.	.	.	false	false	Message: -1ms	.	.	.	.	.	.	.	.	.	.	.	GAZE_COORDS 0.00 0.00 1023.00 767.00	-1	.	.	zjl.edf	RIGHT	3078	10561503	Full Trial Period	10558425	112	Trial: 112	10558425	126	µÆÁý	èÖ×Ó	ÑÀ¸à	f	f
zjl	.	.	.	.	.	.	.	.	.	.	5	.	.	.	false	false	Message: -1ms	.	.	.	.	.	.	.	.	.	.	.	THRESHOLDS R 95 213	-1	.	.	zjl.edf	RIGHT	3078	10561503	Full Trial Period	10558425	112	Trial: 112	10558425	126	µÆÁý	èÖ×Ó	ÑÀ¸à	f	f
zjl	.	.	.	.	.	.	.	.	.	.	6	.	.	.	false	false	Message: -1ms	.	.	.	.	.	.	.	.	.	.	.	ELCL_PROC CENTROID (3)	-1	.	.	zjl.edf	RIGHT	3078	10561503	Full Trial Period	10558425	112	Trial: 112	10558425	126	µÆÁý	èÖ×Ó	ÑÀ¸à	f	f
zjl	.	.	.	.	.	.	.	.	.	.	7	.	.	.	false	false	Message: -1ms	.	.	.	.	.	.	.	.	.	.	.	ELCL_PCR_PARAM 5 3.0	-1	.	.	zjl.edf	RIGHT	3078	10561503	Full Trial Period	10558425	112	Trial: 112	10558425	126	µÆÁý	èÖ×Ó	ÑÀ¸à	f	f
zjl	.	.	.	.	.	.	.	.	.	.	8	.	.	.	false	true	Message: 0ms	.	.	.	.	.	.	.	.	.	.	.	!MODE RECORD CR 1000 2 0 R	0	.	.	zjl.edf	RIGHT	3078	10561503	Full Trial Period	10558425	112	Trial: 112	10558425	126	µÆÁý	èÖ×Ó	ÑÀ¸à	f	f
zjl	.	.	.	.	543	549	1	7	189.00	395.20	9	.	.	.	false	false	Message: 42ms	.	.	.	.	.	.	.	.	.	.	.	SYNCTIME	42	189.00	395.20	zjl.edf	RIGHT	3078	10561503	Full Trial Period	10558425	112	Trial: 112	10558425	126	µÆÁý	èÖ×Ó	ÑÀ¸à	f	f
zjl	.	.	.	.	.	.	.	.	.	.	10	.	.	.	false	false	Message: 590ms	10.61	182.90	58	607	489.50	440.20	1	284.00	550	174.70	406.60	INVISIBLE_BOUNDARY[1]	590	.	.	zjl.edf	RIGHT	3078	10561503	Full Trial Period	10558425	112	Trial: 112	10558425	126	µÆÁý	èÖ×Ó	ÑÀ¸à	f	f
zjl	.	.	.	.	.	.	.	.	.	.	11	.	.	.	false	false	Message: 599ms	10.61	182.90	58	607	489.50	440.20	1	284.00	550	174.70	406.60	SYNCTIME	599	.	.	zjl.edf	RIGHT	3078	10561503	Full Trial Period	10558425	112	Trial: 112	10558425	126	µÆÁý	èÖ×Ó	ÑÀ¸à	f	f
zjl	.	.	.	.	.	.	.	.	.	.	12	.	.	.	false	false	Message: 1661ms	3.25	90.37	36	1679	808.40	464.30	6	138.10	1644	712.90	443.70	INVISIBLE_BOUNDARY[2]	1661	.	.	zjl.edf	RIGHT	3078	10561503	Full Trial Period	10558425	112	Trial: 112	10558425	126	µÆÁý	èÖ×Ó	ÑÀ¸à	f	f
zjl	.	.	.	.	.	.	.	.	.	.	13	.	.	.	false	false	Message: 1667ms	3.25	90.37	36	1679	808.40	464.30	6	138.10	1644	712.90	443.70	SYNCTIME	1667	.	.	zjl.edf	RIGHT	3078	10561503	Full Trial Period	10558425	112	Trial: 112	10558425	126	µÆÁý	èÖ×Ó	ÑÀ¸à	f	f
zjl	.	.	.	.	92	3076	11	2985	870.10	443.10	14	.	.	.	false	false	Message: 3059ms	.	.	.	.	.	.	.	.	.	.	.	KEYBOARD	3059	870.10	443.10	zjl.edf	RIGHT	3078	10561503	Full Trial Period	10558425	112	Trial: 112	10558425	126	µÆÁý	èÖ×Ó	ÑÀ¸à	f	f
zjl	.	.	.	.	.	.	.	.	.	.	15	.	.	.	false	false	Message: 3126ms	.	.	.	.	.	.	.	.	.	.	.	TRIAL_RESULT 0	3126	.	.	zjl.edf	RIGHT	3078	10561503	Full Trial Period	10558425	112	Trial: 112	10558425	126	µÆÁý	èÖ×Ó	ÑÀ¸à	f	f
zjl	.	.	.	.	.	.	.	.	.	.	1	.	.	.	false	false	Message: -19ms	.	.	.	.	.	.	.	.	.	.	.	TRIALID 112	-19	.	.	zjl.edf	RIGHT	1913	10565048	Full Trial Period	10563135	113	Trial: 113	10563135	89	ÏÚ±ý	ÏóÆå	Í¼ÕÂ	j	j
zjl	.	.	.	.	.	.	.	.	.	.	2	.	.	.	false	false	Message: -1ms	.	.	.	.	.	.	.	.	.	.	.	RECCFG CR 1000 2 0 R	-1	.	.	zjl.edf	RIGHT	1913	10565048	Full Trial Period	10563135	113	Trial: 113	10563135	89	ÏÚ±ý	ÏóÆå	Í¼ÕÂ	j	j
zjl	.	.	.	.	.	.	.	.	.	.	3	.	.	.	false	false	Message: -1ms	.	.	.	.	.	.	.	.	.	.	.	ELCLCFG TOWER	-1	.	.	zjl.edf	RIGHT	1913	10565048	Full Trial Period	10563135	113	Trial: 113	10563135	89	ÏÚ±ý	ÏóÆå	Í¼ÕÂ	j	j
zjl	.	.	.	.	.	.	.	.	.	.	4	.	.	.	false	false	Message: -1ms	.	.	.	.	.	.	.	.	.	.	.	GAZE_COORDS 0.00 0.00 1023.00 767.00	-1	.	.	zjl.edf	RIGHT	1913	10565048	Full Trial Period	10563135	113	Trial: 113	10563135	89	ÏÚ±ý	ÏóÆå	Í¼ÕÂ	j	j
zjl	.	.	.	.	.	.	.	.	.	.	5	.	.	.	false	false	Message: -1ms	.	.	.	.	.	.	.	.	.	.	.	THRESHOLDS R 95 213	-1	.	.	zjl.edf	RIGHT	1913	10565048	Full Trial Period	10563135	113	Trial: 113	10563135	89	ÏÚ±ý	ÏóÆå	Í¼ÕÂ	j	j
zjl	.	.	.	.	.	.	.	.	.	.	6	.	.	.	false	false	Message: -1ms	.	.	.	.	.	.	.	.	.	.	.	ELCL_PROC CENTROID (3)	-1	.	.	zjl.edf	RIGHT	1913	10565048	Full Trial Period	10563135	113	Trial: 113	10563135	89	ÏÚ±ý	ÏóÆå	Í¼ÕÂ	j	j
zjl	.	.	.	.	.	.	.	.	.	.	7	.	.	.	false	false	Message: -1ms	.	.	.	.	.	.	.	.	.	.	.	ELCL_PCR_PARAM 5 3.0	-1	.	.	zjl.edf	RIGHT	1913	10565048	Full Trial Period	10563135	113	Trial: 113	10563135	89	ÏÚ±ý	ÏóÆå	Í¼ÕÂ	j	j
zjl	.	.	.	.	.	.	.	.	.	.	8	.	.	.	false	true	Message: 0ms	.	.	.	.	.	.	.	.	.	.	.	!MODE RECORD CR 1000 2 0 R	0	.	.	zjl.edf	RIGHT	1913	10565048	Full Trial Period	10563135	113	Trial: 113	10563135	89	ÏÚ±ý	ÏóÆå	Í¼ÕÂ	j	j
zjl	.	.	.	.	285	291	1	7	182.90	396.40	9	.	.	.	false	false	Message: 48ms	.	.	.	.	.	.	.	.	.	.	.	SYNCTIME	48	182.90	396.40	zjl.edf	RIGHT	1913	10565048	Full Trial Period	10563135	113	Trial: 113	10563135	89	ÏÚ±ý	ÏóÆå	Í¼ÕÂ	j	j
zjl	.	.	.	.	.	.	.	.	.	.	10	.	.	.	false	false	Message: 611ms	9.06	167.83	54	628	486.90	461.20	2	259.10	575	220.40	420.80	INVISIBLE_BOUNDARY[1]	611	.	.	zjl.edf	RIGHT	1913	10565048	Full Trial Period	10563135	113	Trial: 113	10563135	89	ÏÚ±ý	ÏóÆå	Í¼ÕÂ	j	j
zjl	.	.	.	.	.	.	.	.	.	.	11	.	.	.	false	false	Message: 614ms	9.06	167.83	54	628	486.90	461.20	2	259.10	575	220.40	420.80	SYNCTIME	614	.	.	zjl.edf	RIGHT	1913	10565048	Full Trial Period	10563135	113	Trial: 113	10563135	89	ÏÚ±ý	ÏóÆå	Í¼ÕÂ	j	j
zjl	.	.	.	.	.	.	.	.	.	.	12	.	.	.	false	false	Message: 1307ms	10.37	29.39	353	1325	846.70	482.20	4	761.90	973	539.50	433.00	INVISIBLE_BOUNDARY[2]	1307	.	.	zjl.edf	RIGHT	1913	10565048	Full Trial Period	10563135	113	Trial: 113	10563135	89	ÏÚ±ý	ÏóÆå	Í¼ÕÂ	j	j
zjl	.	.	.	.	.	.	.	.	.	.	13	.	.	.	false	false	Message: 1314ms	10.37	29.39	353	1325	846.70	482.20	4	761.90	973	539.50	433.00	SYNCTIME	1314	.	.	zjl.edf	RIGHT	1913	10565048	Full Trial Period	10563135	113	Trial: 113	10563135	89	ÏÚ±ý	ÏóÆå	Í¼ÕÂ	j	j
zjl	.	.	.	.	.	.	.	.	.	.	14	.	.	.	false	false	Message: 1894ms	0.03	0.88	30	1911	900.20	438.70	8	289.70	1882	900.90	438.30	KEYBOARD	1894	.	.	zjl.edf	RIGHT	1913	10565048	Full Trial Period	10563135	113	Trial: 113	10563135	89	ÏÚ±ý	ÏóÆå	Í¼ÕÂ	j	j
zjl	.	.	.	.	.	.	.	.	.	.	15	.	.	.	false	false	Message: 1962ms	.	.	.	.	.	.	.	.	.	.	.	TRIAL_RESULT 0	1962	.	.	zjl.edf	RIGHT	1913	10565048	Full Trial Period	10563135	113	Trial: 113	10563135	89	ÏÚ±ý	ÏóÆå	Í¼ÕÂ	j	j
zjl	.	.	.	.	.	.	.	.	.	.	1	.	.	.	false	false	Message: -17ms	.	.	.	.	.	.	.	.	.	.	.	TRIALID 113	-17	.	.	zjl.edf	RIGHT	2902	10569751	Full Trial Period	10566849	114	Trial: 114	10566849	145	ÁïÁïÇò	Ã¢¹û	ÌðÍ²	f	f
zjl	.	.	.	.	.	.	.	.	.	.	2	.	.	.	false	false	Message: -1ms	.	.	.	.	.	.	.	.	.	.	.	RECCFG CR 1000 2 0 R	-1	.	.	zjl.edf	RIGHT	2902	10569751	Full Trial Period	10566849	114	Trial: 114	10566849	145	ÁïÁïÇò	Ã¢¹û	ÌðÍ²	f	f
zjl	.	.	.	.	.	.	.	.	.	.	3	.	.	.	false	false	Message: -1ms	.	.	.	.	.	.	.	.	.	.	.	ELCLCFG TOWER	-1	.	.	zjl.edf	RIGHT	2902	10569751	Full Trial Period	10566849	114	Trial: 114	10566849	145	ÁïÁïÇò	Ã¢¹û	ÌðÍ²	f	f
zjl	.	.	.	.	.	.	.	.	.	.	4	.	.	.	false	false	Message: -1ms	.	.	.	.	.	.	.	.	.	.	.	GAZE_COORDS 0.00 0.00 1023.00 767.00	-1	.	.	zjl.edf	RIGHT	2902	10569751	Full Trial Period	10566849	114	Trial: 114	10566849	145	ÁïÁïÇò	Ã¢¹û	ÌðÍ²	f	f
zjl	.	.	.	.	.	.	.	.	.	.	5	.	.	.	false	false	Message: -1ms	.	.	.	.	.	.	.	.	.	.	.	THRESHOLDS R 95 213	-1	.	.	zjl.edf	RIGHT	2902	10569751	Full Trial Period	10566849	114	Trial: 114	10566849	145	ÁïÁïÇò	Ã¢¹û	ÌðÍ²	f	f
zjl	.	.	.	.	.	.	.	.	.	.	6	.	.	.	false	false	Message: -1ms	.	.	.	.	.	.	.	.	.	.	.	ELCL_PROC CENTROID (3)	-1	.	.	zjl.edf	RIGHT	2902	10569751	Full Trial Period	10566849	114	Trial: 114	10566849	145	ÁïÁïÇò	Ã¢¹û	ÌðÍ²	f	f
zjl	.	.	.	.	.	.	.	.	.	.	7	.	.	.	false	false	Message: -1ms	.	.	.	.	.	.	.	.	.	.	.	ELCL_PCR_PARAM 5 3.0	-1	.	.	zjl.edf	RIGHT	2902	10569751	Full Trial Period	10566849	114	Trial: 114	10566849	145	ÁïÁïÇò	Ã¢¹û	ÌðÍ²	f	f
zjl	.	.	.	.	.	.	.	.	.	.	8	.	.	.	false	true	Message: 0ms	.	.	.	.	.	.	.	.	.	.	.	!MODE RECORD CR 1000 2 0 R	0	.	.	zjl.edf	RIGHT	2902	10569751	Full Trial Period	10566849	114	Trial: 114	10566849	145	ÁïÁïÇò	Ã¢¹û	ÌðÍ²	f	f
zjl	.	.	.	.	.	.	.	.	.	.	9	.	.	.	false	false	Message: 41ms	1.89	10.19	185	225	145.40	397.70	1	133.40	41	197.30	374.60	SYNCTIME	41	.	.	zjl.edf	RIGHT	2902	10569751	Full Trial Period	10566849	114	Trial: 114	10566849	145	ÁïÁïÇò	Ã¢¹û	ÌðÍ²	f	f
zjl	.	.	.	.	.	.	.	.	.	.	10	.	.	.	false	false	Message: 1248ms	13.43	213.21	63	1275	567.50	442.10	7	336.20	1213	167.40	407.70	INVISIBLE_BOUNDARY[1]	1248	.	.	zjl.edf	RIGHT	2902	10569751	Full Trial Period	10566849	114	Trial: 114	10566849	145	ÁïÁïÇò	Ã¢¹û	ÌðÍ²	f	f
zjl	.	.	.	.	.	.	.	.	.	.	11	.	.	.	false	false	Message: 1258ms	13.43	213.21	63	1275	567.50	442.10	7	336.20	1213	167.40	407.70	SYNCTIME	1258	.	.	zjl.edf	RIGHT	2902	10569751	Full Trial Period	10566849	114	Trial: 114	10566849	145	ÁïÁïÇò	Ã¢¹û	ÌðÍ²	f	f
zjl	.	.	.	.	.	.	.	.	.	.	12	.	.	.	false	false	Message: 2009ms	7.61	138.38	55	2021	799.20	415.40	9	196.40	1967	575.10	389.40	INVISIBLE_BOUNDARY[2]	2009	.	.	zjl.edf	RIGHT	2902	10569751	Full Trial Period	10566849	114	Trial: 114	10566849	145	ÁïÁïÇò	Ã¢¹û	ÌðÍ²	f	f
zjl	.	.	.	.	.	.	.	.	.	.	13	.	.	.	false	false	Message: 2016ms	7.61	138.38	55	2021	799.20	415.40	9	196.40	1967	575.10	389.40	SYNCTIME	2016	.	.	zjl.edf	RIGHT	2902	10569751	Full Trial Period	10566849	114	Trial: 114	10566849	145	ÁïÁïÇò	Ã¢¹û	ÌðÍ²	f	f
zjl	151	2901	1	2751	.	.	.	.	.	.	14	.	.	.	false	false	Message: 2883ms	15.05	70.00	215	2901	894.60	931.60	11	526.90	2687	885.10	431.30	KEYBOARD	2883	.	.	zjl.edf	RIGHT	2902	10569751	Full Trial Period	10566849	114	Trial: 114	10566849	145	ÁïÁïÇò	Ã¢¹û	ÌðÍ²	f	f
zjl	.	.	.	.	.	.	.	.	.	.	15	.	.	.	false	false	Message: 2945ms	.	.	.	.	.	.	.	.	.	.	.	TRIAL_RESULT 0	2945	.	.	zjl.edf	RIGHT	2902	10569751	Full Trial Period	10566849	114	Trial: 114	10566849	145	ÁïÁïÇò	Ã¢¹û	ÌðÍ²	f	f
zjl	.	.	.	.	.	.	.	.	.	.	1	.	.	.	false	false	Message: -15ms	.	.	.	.	.	.	.	.	.	.	.	TRIALID 114	-15	.	.	zjl.edf	RIGHT	2477	10573807	Full Trial Period	10571330	115	Trial: 115	10571330	51	¶ú¶ä	Ç¯×Ó	Ô²¹æ	j	j
zjl	.	.	.	.	.	.	.	.	.	.	2	.	.	.	false	false	Message: -1ms	.	.	.	.	.	.	.	.	.	.	.	RECCFG CR 1000 2 0 R	-1	.	.	zjl.edf	RIGHT	2477	10573807	Full Trial Period	10571330	115	Trial: 115	10571330	51	¶ú¶ä	Ç¯×Ó	Ô²¹æ	j	j
zjl	.	.	.	.	.	.	.	.	.	.	3	.	.	.	false	false	Message: -1ms	.	.	.	.	.	.	.	.	.	.	.	ELCLCFG TOWER	-1	.	.	zjl.edf	RIGHT	2477	10573807	Full Trial Period	10571330	115	Trial: 115	10571330	51	¶ú¶ä	Ç¯×Ó	Ô²¹æ	j	j
zjl	.	.	.	.	.	.	.	.	.	.	4	.	.	.	false	false	Message: -1ms	.	.	.	.	.	.	.	.	.	.	.	GAZE_COORDS 0.00 0.00 1023.00 767.00	-1	.	.	zjl.edf	RIGHT	2477	10573807	Full Trial Period	10571330	115	Trial: 115	10571330	51	¶ú¶ä	Ç¯×Ó	Ô²¹æ	j	j
zjl	.	.	.	.	.	.	.	.	.	.	5	.	.	.	false	false	Message: -1ms	.	.	.	.	.	.	.	.	.	.	.	THRESHOLDS R 95 213	-1	.	.	zjl.edf	RIGHT	2477	10573807	Full Trial Period	10571330	115	Trial: 115	10571330	51	¶ú¶ä	Ç¯×Ó	Ô²¹æ	j	j
zjl	.	.	.	.	.	.	.	.	.	.	6	.	.	.	false	false	Message: -1ms	.	.	.	.	.	.	.	.	.	.	.	ELCL_PROC CENTROID (3)	-1	.	.	zjl.edf	RIGHT	2477	10573807	Full Trial Period	10571330	115	Trial: 115	10571330	51	¶ú¶ä	Ç¯×Ó	Ô²¹æ	j	j
zjl	.	.	.	.	.	.	.	.	.	.	7	.	.	.	false	false	Message: -1ms	.	.	.	.	.	.	.	.	.	.	.	ELCL_PCR_PARAM 5 3.0	-1	.	.	zjl.edf	RIGHT	2477	10573807	Full Trial Period	10571330	115	Trial: 115	10571330	51	¶ú¶ä	Ç¯×Ó	Ô²¹æ	j	j
zjl	.	.	.	.	.	.	.	.	.	.	8	.	.	.	false	true	Message: 0ms	.	.	.	.	.	.	.	.	.	.	.	!MODE RECORD CR 1000 2 0 R	0	.	.	zjl.edf	RIGHT	2477	10573807	Full Trial Period	10571330	115	Trial: 115	10571330	51	¶ú¶ä	Ç¯×Ó	Ô²¹æ	j	j
zjl	.	.	.	.	223	229	1	7	161.80	392.40	9	.	.	.	false	false	Message: 43ms	.	.	.	.	.	.	.	.	.	.	.	SYNCTIME	43	161.80	392.40	zjl.edf	RIGHT	2477	10573807	Full Trial Period	10571330	115	Trial: 115	10571330	51	¶ú¶ä	Ç¯×Ó	Ô²¹æ	j	j
zjl	.	.	.	.	.	.	.	.	.	.	10	.	.	.	false	false	Message: 481ms	14.71	188.65	78	517	615.40	440.40	3	290.40	440	178.60	395.10	INVISIBLE_BOUNDARY[1]	481	.	.	zjl.edf	RIGHT	2477	10573807	Full Trial Period	10571330	115	Trial: 115	10571330	51	¶ú¶ä	Ç¯×Ó	Ô²¹æ	j	j
zjl	.	.	.	.	.	.	.	.	.	.	11	.	.	.	false	false	Message: 485ms	14.71	188.65	78	517	615.40	440.40	3	290.40	440	178.60	395.10	SYNCTIME	485	.	.	zjl.edf	RIGHT	2477	10573807	Full Trial Period	10571330	115	Trial: 115	10571330	51	¶ú¶ä	Ç¯×Ó	Ô²¹æ	j	j
zjl	.	.	.	.	.	.	.	.	.	.	12	.	.	.	false	false	Message: 1664ms	13.13	215.21	61	1689	899.50	455.40	6	575.10	1629	503.20	480.60	INVISIBLE_BOUNDARY[2]	1664	.	.	zjl.edf	RIGHT	2477	10573807	Full Trial Period	10571330	115	Trial: 115	10571330	51	¶ú¶ä	Ç¯×Ó	Ô²¹æ	j	j
zjl	.	.	.	.	.	.	.	.	.	.	13	.	.	.	false	false	Message: 1667ms	13.13	215.21	61	1689	899.50	455.40	6	575.10	1629	503.20	480.60	SYNCTIME	1667	.	.	zjl.edf	RIGHT	2477	10573807	Full Trial Period	10571330	115	Trial: 115	10571330	51	¶ú¶ä	Ç¯×Ó	Ô²¹æ	j	j
zjl	.	.	.	.	456	2475	8	2020	918.00	417.70	14	.	.	.	false	false	Message: 2458ms	.	.	.	.	.	.	.	.	.	.	.	KEYBOARD	2458	918.00	417.70	zjl.edf	RIGHT	2477	10573807	Full Trial Period	10571330	115	Trial: 115	10571330	51	¶ú¶ä	Ç¯×Ó	Ô²¹æ	j	j
zjl	.	.	.	.	.	.	.	.	.	.	15	.	.	.	false	false	Message: 2521ms	.	.	.	.	.	.	.	.	.	.	.	TRIAL_RESULT 0	2521	.	.	zjl.edf	RIGHT	2477	10573807	Full Trial Period	10571330	115	Trial: 115	10571330	51	¶ú¶ä	Ç¯×Ó	Ô²¹æ	j	j
zjl	.	.	.	.	.	.	.	.	.	.	1	.	.	.	false	false	Message: -17ms	.	.	.	.	.	.	.	.	.	.	.	TRIALID 115	-17	.	.	zjl.edf	RIGHT	4272	10579711	Full Trial Period	10575439	116	Trial: 116	10575439	115	²ÝÝ®	ÌðÍ²	ÑÀ¸à	j	f
zjl	.	.	.	.	.	.	.	.	.	.	2	.	.	.	false	false	Message: -1ms	.	.	.	.	.	.	.	.	.	.	.	RECCFG CR 1000 2 0 R	-1	.	.	zjl.edf	RIGHT	4272	10579711	Full Trial Period	10575439	116	Trial: 116	10575439	115	²ÝÝ®	ÌðÍ²	ÑÀ¸à	j	f
zjl	.	.	.	.	.	.	.	.	.	.	3	.	.	.	false	false	Message: -1ms	.	.	.	.	.	.	.	.	.	.	.	ELCLCFG TOWER	-1	.	.	zjl.edf	RIGHT	4272	10579711	Full Trial Period	10575439	116	Trial: 116	10575439	115	²ÝÝ®	ÌðÍ²	ÑÀ¸à	j	f
zjl	.	.	.	.	.	.	.	.	.	.	4	.	.	.	false	false	Message: -1ms	.	.	.	.	.	.	.	.	.	.	.	GAZE_COORDS 0.00 0.00 1023.00 767.00	-1	.	.	zjl.edf	RIGHT	4272	10579711	Full Trial Period	10575439	116	Trial: 116	10575439	115	²ÝÝ®	ÌðÍ²	ÑÀ¸à	j	f
zjl	.	.	.	.	.	.	.	.	.	.	5	.	.	.	false	false	Message: -1ms	.	.	.	.	.	.	.	.	.	.	.	THRESHOLDS R 95 213	-1	.	.	zjl.edf	RIGHT	4272	10579711	Full Trial Period	10575439	116	Trial: 116	10575439	115	²ÝÝ®	ÌðÍ²	ÑÀ¸à	j	f
zjl	.	.	.	.	.	.	.	.	.	.	6	.	.	.	false	false	Message: -1ms	.	.	.	.	.	.	.	.	.	.	.	ELCL_PROC CENTROID (3)	-1	.	.	zjl.edf	RIGHT	4272	10579711	Full Trial Period	10575439	116	Trial: 116	10575439	115	²ÝÝ®	ÌðÍ²	ÑÀ¸à	j	f
zjl	.	.	.	.	.	.	.	.	.	.	7	.	.	.	false	false	Message: -1ms	.	.	.	.	.	.	.	.	.	.	.	ELCL_PCR_PARAM 5 3.0	-1	.	.	zjl.edf	RIGHT	4272	10579711	Full Trial Period	10575439	116	Trial: 116	10575439	115	²ÝÝ®	ÌðÍ²	ÑÀ¸à	j	f
zjl	.	.	.	.	.	.	.	.	.	.	8	.	.	.	false	true	Message: 0ms	.	.	.	.	.	.	.	.	.	.	.	!MODE RECORD CR 1000 2 0 R	0	.	.	zjl.edf	RIGHT	4272	10579711	Full Trial Period	10575439	116	Trial: 116	10575439	115	²ÝÝ®	ÌðÍ²	ÑÀ¸à	j	f
zjl	.	.	.	.	158	164	1	7	199.50	389.40	9	.	.	.	false	false	Message: 41ms	.	.	.	.	.	.	.	.	.	.	.	SYNCTIME	41	199.50	389.40	zjl.edf	RIGHT	4272	10579711	Full Trial Period	10575439	116	Trial: 116	10575439	115	²ÝÝ®	ÌðÍ²	ÑÀ¸à	j	f
zjl	.	.	.	.	.	.	.	.	.	.	10	.	.	.	false	false	Message: 587ms	7.31	155.58	47	601	442.70	434.70	4	261.10	555	228.50	401.60	INVISIBLE_BOUNDARY[1]	587	.	.	zjl.edf	RIGHT	4272	10579711	Full Trial Period	10575439	116	Trial: 116	10575439	115	²ÝÝ®	ÌðÍ²	ÑÀ¸à	j	f
zjl	.	.	.	.	.	.	.	.	.	.	11	.	.	.	false	false	Message: 591ms	7.31	155.58	47	601	442.70	434.70	4	261.10	555	228.50	401.60	SYNCTIME	591	.	.	zjl.edf	RIGHT	4272	10579711	Full Trial Period	10575439	116	Trial: 116	10575439	115	²ÝÝ®	ÌðÍ²	ÑÀ¸à	j	f
zjl	.	.	.	.	.	.	.	.	.	.	12	.	.	.	false	false	Message: 1974ms	12.55	196.14	64	1997	910.60	378.60	8	475.10	1934	545.00	472.10	INVISIBLE_BOUNDARY[2]	1974	.	.	zjl.edf	RIGHT	4272	10579711	Full Trial Period	10575439	116	Trial: 116	10575439	115	²ÝÝ®	ÌðÍ²	ÑÀ¸à	j	f
zjl	.	.	.	.	.	.	.	.	.	.	13	.	.	.	false	false	Message: 1982ms	12.55	196.14	64	1997	910.60	378.60	8	475.10	1934	545.00	472.10	SYNCTIME	1982	.	.	zjl.edf	RIGHT	4272	10579711	Full Trial Period	10575439	116	Trial: 116	10575439	115	²ÝÝ®	ÌðÍ²	ÑÀ¸à	j	f
zjl	.	.	.	.	45	4270	16	4226	971.10	364.50	14	.	.	.	false	false	Message: 4254ms	.	.	.	.	.	.	.	.	.	.	.	KEYBOARD	4254	971.10	364.50	zjl.edf	RIGHT	4272	10579711	Full Trial Period	10575439	116	Trial: 116	10575439	115	²ÝÝ®	ÌðÍ²	ÑÀ¸à	j	f
zjl	.	.	.	.	.	.	.	.	.	.	15	.	.	.	false	false	Message: 4315ms	.	.	.	.	.	.	.	.	.	.	.	TRIAL_RESULT 0	4315	.	.	zjl.edf	RIGHT	4272	10579711	Full Trial Period	10575439	116	Trial: 116	10575439	115	²ÝÝ®	ÌðÍ²	ÑÀ¸à	j	f
zjl	.	.	.	.	.	.	.	.	.	.	1	.	.	.	false	false	Message: -21ms	.	.	.	.	.	.	.	.	.	.	.	TRIALID 116	-21	.	.	zjl.edf	RIGHT	11345	10592754	Full Trial Period	10581409	117	Trial: 117	10581409	18	Õë¹Ü	·Éµú	ÁïÁïÇò	j	j
zjl	.	.	.	.	.	.	.	.	.	.	2	.	.	.	false	false	Message: -1ms	.	.	.	.	.	.	.	.	.	.	.	RECCFG CR 1000 2 0 R	-1	.	.	zjl.edf	RIGHT	11345	10592754	Full Trial Period	10581409	117	Trial: 117	10581409	18	Õë¹Ü	·Éµú	ÁïÁïÇò	j	j
zjl	.	.	.	.	.	.	.	.	.	.	3	.	.	.	false	false	Message: -1ms	.	.	.	.	.	.	.	.	.	.	.	ELCLCFG TOWER	-1	.	.	zjl.edf	RIGHT	11345	10592754	Full Trial Period	10581409	117	Trial: 117	10581409	18	Õë¹Ü	·Éµú	ÁïÁïÇò	j	j
zjl	.	.	.	.	.	.	.	.	.	.	4	.	.	.	false	false	Message: -1ms	.	.	.	.	.	.	.	.	.	.	.	GAZE_COORDS 0.00 0.00 1023.00 767.00	-1	.	.	zjl.edf	RIGHT	11345	10592754	Full Trial Period	10581409	117	Trial: 117	10581409	18	Õë¹Ü	·Éµú	ÁïÁïÇò	j	j
zjl	.	.	.	.	.	.	.	.	.	.	5	.	.	.	false	false	Message: -1ms	.	.	.	.	.	.	.	.	.	.	.	THRESHOLDS R 95 213	-1	.	.	zjl.edf	RIGHT	11345	10592754	Full Trial Period	10581409	117	Trial: 117	10581409	18	Õë¹Ü	·Éµú	ÁïÁïÇò	j	j
zjl	.	.	.	.	.	.	.	.	.	.	6	.	.	.	false	false	Message: -1ms	.	.	.	.	.	.	.	.	.	.	.	ELCL_PROC CENTROID (3)	-1	.	.	zjl.edf	RIGHT	11345	10592754	Full Trial Period	10581409	117	Trial: 117	10581409	18	Õë¹Ü	·Éµú	ÁïÁïÇò	j	j
zjl	.	.	.	.	.	.	.	.	.	.	7	.	.	.	false	false	Message: -1ms	.	.	.	.	.	.	.	.	.	.	.	ELCL_PCR_PARAM 5 3.0	-1	.	.	zjl.edf	RIGHT	11345	10592754	Full Trial Period	10581409	117	Trial: 117	10581409	18	Õë¹Ü	·Éµú	ÁïÁïÇò	j	j
zjl	.	.	.	.	.	.	.	.	.	.	8	.	.	.	false	true	Message: 0ms	.	.	.	.	.	.	.	.	.	.	.	!MODE RECORD CR 1000 2 0 R	0	.	.	zjl.edf	RIGHT	11345	10592754	Full Trial Period	10581409	117	Trial: 117	10581409	18	Õë¹Ü	·Éµú	ÁïÁïÇò	j	j
zjl	.	.	.	.	148	156	1	9	260.90	359.20	9	.	.	.	false	false	Message: 45ms	.	.	.	.	.	.	.	.	.	.	.	SYNCTIME	45	260.90	359.20	zjl.edf	RIGHT	11345	10592754	Full Trial Period	10581409	117	Trial: 117	10581409	18	Õë¹Ü	·Éµú	ÁïÁïÇò	j	j
zjl	.	.	.	.	.	.	.	.	.	.	10	.	.	.	false	false	Message: 1009ms	12.34	43.44	284	1076	516.00	406.20	3	743.70	793	150.00	372.70	INVISIBLE_BOUNDARY[1]	1009	.	.	zjl.edf	RIGHT	11345	10592754	Full Trial Period	10581409	117	Trial: 117	10581409	18	Õë¹Ü	·Éµú	ÁïÁïÇò	j	j
zjl	.	.	.	.	.	.	.	.	.	.	11	.	.	.	false	false	Message: 1020ms	12.34	43.44	284	1076	516.00	406.20	3	743.70	793	150.00	372.70	SYNCTIME	1020	.	.	zjl.edf	RIGHT	11345	10592754	Full Trial Period	10581409	117	Trial: 117	10581409	18	Õë¹Ü	·Éµú	ÁïÁïÇò	j	j
zjl	.	.	.	.	.	.	.	.	.	.	12	.	.	.	false	false	Message: 3589ms	11.42	121.46	94	3650	912.10	359.60	11	473.60	3557	571.30	360.30	INVISIBLE_BOUNDARY[2]	3589	.	.	zjl.edf	RIGHT	11345	10592754	Full Trial Period	10581409	117	Trial: 117	10581409	18	Õë¹Ü	·Éµú	ÁïÁïÇò	j	j
zjl	.	.	.	.	.	.	.	.	.	.	13	.	.	.	false	false	Message: 3595ms	11.42	121.46	94	3650	912.10	359.60	11	473.60	3557	571.30	360.30	SYNCTIME	3595	.	.	zjl.edf	RIGHT	11345	10592754	Full Trial Period	10581409	117	Trial: 117	10581409	18	Õë¹Ü	·Éµú	ÁïÁïÇò	j	j
zjl	2315	11344	7	9030	.	.	.	.	.	.	14	.	.	.	false	false	Message: 11325ms	17.80	7.53	2366	11344	449.00	666.90	27	810.60	8979	897.30	357.80	KEYBOARD	11325	.	.	zjl.edf	RIGHT	11345	10592754	Full Trial Period	10581409	117	Trial: 117	10581409	18	Õë¹Ü	·Éµú	ÁïÁïÇò	j	j
zjl	.	.	.	.	.	.	.	.	.	.	15	.	.	.	false	false	Message: 11389ms	.	.	.	.	.	.	.	.	.	.	.	TRIAL_RESULT 0	11389	.	.	zjl.edf	RIGHT	11345	10592754	Full Trial Period	10581409	117	Trial: 117	10581409	18	Õë¹Ü	·Éµú	ÁïÁïÇò	j	j
zjl	.	.	.	.	.	.	.	.	.	.	1	.	.	.	false	false	Message: -16ms	.	.	.	.	.	.	.	.	.	.	.	TRIALID 117	-16	.	.	zjl.edf	RIGHT	3926	10598569	Full Trial Period	10594643	118	Trial: 118	10594643	24	¹Ä	Ï´ÒÂ»ú	Ö½Ïä	j	j
zjl	.	.	.	.	.	.	.	.	.	.	2	.	.	.	false	false	Message: -1ms	.	.	.	.	.	.	.	.	.	.	.	RECCFG CR 1000 2 0 R	-1	.	.	zjl.edf	RIGHT	3926	10598569	Full Trial Period	10594643	118	Trial: 118	10594643	24	¹Ä	Ï´ÒÂ»ú	Ö½Ïä	j	j
zjl	.	.	.	.	.	.	.	.	.	.	3	.	.	.	false	false	Message: -1ms	.	.	.	.	.	.	.	.	.	.	.	ELCLCFG TOWER	-1	.	.	zjl.edf	RIGHT	3926	10598569	Full Trial Period	10594643	118	Trial: 118	10594643	24	¹Ä	Ï´ÒÂ»ú	Ö½Ïä	j	j
zjl	.	.	.	.	.	.	.	.	.	.	4	.	.	.	false	false	Message: -1ms	.	.	.	.	.	.	.	.	.	.	.	GAZE_COORDS 0.00 0.00 1023.00 767.00	-1	.	.	zjl.edf	RIGHT	3926	10598569	Full Trial Period	10594643	118	Trial: 118	10594643	24	¹Ä	Ï´ÒÂ»ú	Ö½Ïä	j	j
zjl	.	.	.	.	.	.	.	.	.	.	5	.	.	.	false	false	Message: -1ms	.	.	.	.	.	.	.	.	.	.	.	THRESHOLDS R 95 213	-1	.	.	zjl.edf	RIGHT	3926	10598569	Full Trial Period	10594643	118	Trial: 118	10594643	24	¹Ä	Ï´ÒÂ»ú	Ö½Ïä	j	j
zjl	.	.	.	.	.	.	.	.	.	.	6	.	.	.	false	false	Message: -1ms	.	.	.	.	.	.	.	.	.	.	.	ELCL_PROC CENTROID (3)	-1	.	.	zjl.edf	RIGHT	3926	10598569	Full Trial Period	10594643	118	Trial: 118	10594643	24	¹Ä	Ï´ÒÂ»ú	Ö½Ïä	j	j
zjl	.	.	.	.	.	.	.	.	.	.	7	.	.	.	false	false	Message: -1ms	.	.	.	.	.	.	.	.	.	.	.	ELCL_PCR_PARAM 5 3.0	-1	.	.	zjl.edf	RIGHT	3926	10598569	Full Trial Period	10594643	118	Trial: 118	10594643	24	¹Ä	Ï´ÒÂ»ú	Ö½Ïä	j	j
zjl	.	.	.	.	.	.	.	.	.	.	8	.	.	.	false	true	Message: 0ms	.	.	.	.	.	.	.	.	.	.	.	!MODE RECORD CR 1000 2 0 R	0	.	.	zjl.edf	RIGHT	3926	10598569	Full Trial Period	10594643	118	Trial: 118	10594643	24	¹Ä	Ï´ÒÂ»ú	Ö½Ïä	j	j
zjl	.	.	.	.	988	994	1	7	197.30	405.90	9	.	.	.	false	false	Message: 42ms	.	.	.	.	.	.	.	.	.	.	.	SYNCTIME	42	197.30	405.90	zjl.edf	RIGHT	3926	10598569	Full Trial Period	10594643	118	Trial: 118	10594643	24	¹Ä	Ï´ÒÂ»ú	Ö½Ïä	j	j
zjl	.	.	.	.	.	.	.	.	.	.	10	.	.	.	false	false	Message: 1234ms	7.37	147.38	50	1263	556.40	478.10	2	225.30	1214	344.50	428.20	INVISIBLE_BOUNDARY[1]	1234	.	.	zjl.edf	RIGHT	3926	10598569	Full Trial Period	10594643	118	Trial: 118	10594643	24	¹Ä	Ï´ÒÂ»ú	Ö½Ïä	j	j
zjl	.	.	.	.	.	.	.	.	.	.	11	.	.	.	false	false	Message: 1242ms	7.37	147.38	50	1263	556.40	478.10	2	225.30	1214	344.50	428.20	SYNCTIME	1242	.	.	zjl.edf	RIGHT	3926	10598569	Full Trial Period	10594643	118	Trial: 118	10594643	24	¹Ä	Ï´ÒÂ»ú	Ö½Ïä	j	j
zjl	.	.	.	.	.	.	.	.	.	.	12	.	.	.	false	false	Message: 2931ms	14.59	224.42	65	2968	1020.30	441.80	9	567.60	2904	576.30	513.50	INVISIBLE_BOUNDARY[2]	2931	.	.	zjl.edf	RIGHT	3926	10598569	Full Trial Period	10594643	118	Trial: 118	10594643	24	¹Ä	Ï´ÒÂ»ú	Ö½Ïä	j	j
zjl	.	.	.	.	.	.	.	.	.	.	13	.	.	.	false	false	Message: 2942ms	14.59	224.42	65	2968	1020.30	441.80	9	567.60	2904	576.30	513.50	SYNCTIME	2942	.	.	zjl.edf	RIGHT	3926	10598569	Full Trial Period	10594643	118	Trial: 118	10594643	24	¹Ä	Ï´ÒÂ»ú	Ö½Ïä	j	j
zjl	.	.	.	.	37	3924	13	3888	914.10	459.60	14	.	.	.	false	false	Message: 3907ms	.	.	.	.	.	.	.	.	.	.	.	KEYBOARD	3907	914.10	459.60	zjl.edf	RIGHT	3926	10598569	Full Trial Period	10594643	118	Trial: 118	10594643	24	¹Ä	Ï´ÒÂ»ú	Ö½Ïä	j	j
zjl	.	.	.	.	.	.	.	.	.	.	15	.	.	.	false	false	Message: 3970ms	.	.	.	.	.	.	.	.	.	.	.	TRIAL_RESULT 0	3970	.	.	zjl.edf	RIGHT	3926	10598569	Full Trial Period	10594643	118	Trial: 118	10594643	24	¹Ä	Ï´ÒÂ»ú	Ö½Ïä	j	j
zjl	.	.	.	.	.	.	.	.	.	.	1	.	.	.	false	false	Message: -21ms	.	.	.	.	.	.	.	.	.	.	.	TRIALID 118	-21	.	.	zjl.edf	RIGHT	5336	10607242	Full Trial Period	10601906	119	Trial: 119	10601906	117	Ïã½¶	Êá×Ó	ÏðÆ¤²Á	j	f
zjl	.	.	.	.	.	.	.	.	.	.	2	.	.	.	false	false	Message: -1ms	.	.	.	.	.	.	.	.	.	.	.	RECCFG CR 1000 2 0 R	-1	.	.	zjl.edf	RIGHT	5336	10607242	Full Trial Period	10601906	119	Trial: 119	10601906	117	Ïã½¶	Êá×Ó	ÏðÆ¤²Á	j	f
zjl	.	.	.	.	.	.	.	.	.	.	3	.	.	.	false	false	Message: -1ms	.	.	.	.	.	.	.	.	.	.	.	ELCLCFG TOWER	-1	.	.	zjl.edf	RIGHT	5336	10607242	Full Trial Period	10601906	119	Trial: 119	10601906	117	Ïã½¶	Êá×Ó	ÏðÆ¤²Á	j	f
zjl	.	.	.	.	.	.	.	.	.	.	4	.	.	.	false	false	Message: -1ms	.	.	.	.	.	.	.	.	.	.	.	GAZE_COORDS 0.00 0.00 1023.00 767.00	-1	.	.	zjl.edf	RIGHT	5336	10607242	Full Trial Period	10601906	119	Trial: 119	10601906	117	Ïã½¶	Êá×Ó	ÏðÆ¤²Á	j	f
zjl	.	.	.	.	.	.	.	.	.	.	5	.	.	.	false	false	Message: -1ms	.	.	.	.	.	.	.	.	.	.	.	THRESHOLDS R 95 213	-1	.	.	zjl.edf	RIGHT	5336	10607242	Full Trial Period	10601906	119	Trial: 119	10601906	117	Ïã½¶	Êá×Ó	ÏðÆ¤²Á	j	f
zjl	.	.	.	.	.	.	.	.	.	.	6	.	.	.	false	false	Message: -1ms	.	.	.	.	.	.	.	.	.	.	.	ELCL_PROC CENTROID (3)	-1	.	.	zjl.edf	RIGHT	5336	10607242	Full Trial Period	10601906	119	Trial: 119	10601906	117	Ïã½¶	Êá×Ó	ÏðÆ¤²Á	j	f
zjl	.	.	.	.	.	.	.	.	.	.	7	.	.	.	false	false	Message: -1ms	.	.	.	.	.	.	.	.	.	.	.	ELCL_PCR_PARAM 5 3.0	-1	.	.	zjl.edf	RIGHT	5336	10607242	Full Trial Period	10601906	119	Trial: 119	10601906	117	Ïã½¶	Êá×Ó	ÏðÆ¤²Á	j	f
zjl	.	.	.	.	.	.	.	.	.	.	8	.	.	.	false	true	Message: 0ms	.	.	.	.	.	.	.	.	.	.	.	!MODE RECORD CR 1000 2 0 R	0	.	.	zjl.edf	RIGHT	5336	10607242	Full Trial Period	10601906	119	Trial: 119	10601906	117	Ïã½¶	Êá×Ó	ÏðÆ¤²Á	j	f
zjl	.	.	.	.	233	239	1	7	151.50	428.00	9	.	.	.	false	false	Message: 45ms	.	.	.	.	.	.	.	.	.	.	.	SYNCTIME	45	151.50	428.00	zjl.edf	RIGHT	5336	10607242	Full Trial Period	10601906	119	Trial: 119	10601906	117	Ïã½¶	Êá×Ó	ÏðÆ¤²Á	j	f
zjl	.	.	.	.	.	.	.	.	.	.	10	.	.	.	false	false	Message: 1587ms	10.57	188.69	56	1610	508.80	449.20	6	417.90	1555	193.90	431.50	INVISIBLE_BOUNDARY[1]	1587	.	.	zjl.edf	RIGHT	5336	10607242	Full Trial Period	10601906	119	Trial: 119	10601906	117	Ïã½¶	Êá×Ó	ÏðÆ¤²Á	j	f
zjl	.	.	.	.	.	.	.	.	.	.	11	.	.	.	false	false	Message: 1595ms	10.57	188.69	56	1610	508.80	449.20	6	417.90	1555	193.90	431.50	SYNCTIME	1595	.	.	zjl.edf	RIGHT	5336	10607242	Full Trial Period	10601906	119	Trial: 119	10601906	117	Ïã½¶	Êá×Ó	ÏðÆ¤²Á	j	f
zjl	.	.	.	.	.	.	.	.	.	.	12	.	.	.	false	false	Message: 3735ms	8.37	87.17	96	3796	799.30	462.30	12	403.40	3701	551.10	438.50	INVISIBLE_BOUNDARY[2]	3735	.	.	zjl.edf	RIGHT	5336	10607242	Full Trial Period	10601906	119	Trial: 119	10601906	117	Ïã½¶	Êá×Ó	ÏðÆ¤²Á	j	f
zjl	.	.	.	.	.	.	.	.	.	.	13	.	.	.	false	false	Message: 3744ms	8.37	87.17	96	3796	799.30	462.30	12	403.40	3701	551.10	438.50	SYNCTIME	3744	.	.	zjl.edf	RIGHT	5336	10607242	Full Trial Period	10601906	119	Trial: 119	10601906	117	Ïã½¶	Êá×Ó	ÏðÆ¤²Á	j	f
zjl	.	.	.	.	573	5334	17	4762	235.10	468.40	14	.	.	.	false	false	Message: 5316ms	.	.	.	.	.	.	.	.	.	.	.	KEYBOARD	5316	235.10	468.40	zjl.edf	RIGHT	5336	10607242	Full Trial Period	10601906	119	Trial: 119	10601906	117	Ïã½¶	Êá×Ó	ÏðÆ¤²Á	j	f
zjl	.	.	.	.	.	.	.	.	.	.	15	.	.	.	false	false	Message: 5382ms	.	.	.	.	.	.	.	.	.	.	.	TRIAL_RESULT 0	5382	.	.	zjl.edf	RIGHT	5336	10607242	Full Trial Period	10601906	119	Trial: 119	10601906	117	Ïã½¶	Êá×Ó	ÏðÆ¤²Á	j	f
zjl	.	.	.	.	.	.	.	.	.	.	1	.	.	.	false	false	Message: -16ms	.	.	.	.	.	.	.	.	.	.	.	TRIALID 119	-16	.	.	zjl.edf	RIGHT	2405	10610938	Full Trial Period	10608533	120	Trial: 120	10608533	9	ÇÉ¿ËÁ¦	Ìú¹ì	Êé°ü	f	f
zjl	.	.	.	.	.	.	.	.	.	.	2	.	.	.	false	false	Message: -1ms	.	.	.	.	.	.	.	.	.	.	.	RECCFG CR 1000 2 0 R	-1	.	.	zjl.edf	RIGHT	2405	10610938	Full Trial Period	10608533	120	Trial: 120	10608533	9	ÇÉ¿ËÁ¦	Ìú¹ì	Êé°ü	f	f
zjl	.	.	.	.	.	.	.	.	.	.	3	.	.	.	false	false	Message: -1ms	.	.	.	.	.	.	.	.	.	.	.	ELCLCFG TOWER	-1	.	.	zjl.edf	RIGHT	2405	10610938	Full Trial Period	10608533	120	Trial: 120	10608533	9	ÇÉ¿ËÁ¦	Ìú¹ì	Êé°ü	f	f
zjl	.	.	.	.	.	.	.	.	.	.	4	.	.	.	false	false	Message: -1ms	.	.	.	.	.	.	.	.	.	.	.	GAZE_COORDS 0.00 0.00 1023.00 767.00	-1	.	.	zjl.edf	RIGHT	2405	10610938	Full Trial Period	10608533	120	Trial: 120	10608533	9	ÇÉ¿ËÁ¦	Ìú¹ì	Êé°ü	f	f
zjl	.	.	.	.	.	.	.	.	.	.	5	.	.	.	false	false	Message: -1ms	.	.	.	.	.	.	.	.	.	.	.	THRESHOLDS R 95 213	-1	.	.	zjl.edf	RIGHT	2405	10610938	Full Trial Period	10608533	120	Trial: 120	10608533	9	ÇÉ¿ËÁ¦	Ìú¹ì	Êé°ü	f	f
zjl	.	.	.	.	.	.	.	.	.	.	6	.	.	.	false	false	Message: -1ms	.	.	.	.	.	.	.	.	.	.	.	ELCL_PROC CENTROID (3)	-1	.	.	zjl.edf	RIGHT	2405	10610938	Full Trial Period	10608533	120	Trial: 120	10608533	9	ÇÉ¿ËÁ¦	Ìú¹ì	Êé°ü	f	f
[truncated: 444 more rows]
