# Supplementary material for: Shape Representation of Word Was Automatically Activated in the Encoding Phase
Source: PLoS One. 2016 Oct 27;11(10):e0165534. doi: 10.1371/journal.pone.0165534 (PMC5082803; doi:10.1371/journal.pone.0165534)
Supplement: S1 File — (ZIP) [file pone.0165534.s001.zip › Experiment 1-Data/zml-ia.xls]

RECORDING_SESSION_LABEL	DATA_FILE	EYE_USED	IA_AREA	IA_AVERAGE_FIX_PUPIL_SIZE	IA_BOTTOM	IA_DWELL_TIME	IA_DWELL_TIME_%	IA_FIRST_FIXATION_DURATION	IA_FIRST_FIXATION_INDEX	IA_FIRST_FIXATION_RUN_INDEX	IA_FIRST_FIXATION_TIME	IA_FIRST_FIXATION_VISITED_IA_COUNT	IA_FIRST_FIXATION_X	IA_FIRST_FIXATION_Y	IA_FIRST_FIX_PROGRESSIVE	IA_FIRST_RUN_DWELL_TIME	IA_FIRST_RUN_END_TIME	IA_FIRST_RUN_FIXATION_%	IA_FIRST_RUN_FIXATION_COUNT	IA_FIRST_RUN_START_TIME	IA_FIRST_SACCADE_AMPLITUDE	IA_FIRST_SACCADE_ANGLE	IA_FIRST_SACCADE_END_TIME	IA_FIRST_SACCADE_START_TIME	IA_FIXATION_%	IA_FIXATION_COUNT	IA_FSA_COUNT_1	IA_FSA_DURATION_1	IA_GROUP	IA_ID	IA_LABEL	IA_LAST_FIXATION_DURATION	IA_LAST_FIXATION_RUN	IA_LAST_FIXATION_TIME	IA_LAST_FIXATION_X	IA_LAST_FIXATION_Y	IA_LAST_RUN_DWELL_TIME	IA_LAST_RUN_END_TIME	IA_LAST_RUN_FIXATION_%	IA_LAST_RUN_FIXATION_COUNT	IA_LAST_RUN_START_TIME	IA_LAST_SACCADE_AMPLITUDE	IA_LAST_SACCADE_ANGLE	IA_LAST_SACCADE_END_TIME	IA_LAST_SACCADE_START_TIME	IA_LEFT	IA_LEGAL	IA_MAX_FIX_PUPIL_SIZE	IA_MIN_FIX_PUPIL_SIZE
zml	zml.edf	RIGHT	2628.00	2401.50	402	696	0.2858	307	3	1	729	1	528.30	394.90	1	696	1435	0.2500	2	729	11.49	-1.00	728	673	0.2500	2	2	787	.	1	RECTANGLE_INTERESTAREA	389	1	1047	547.20	391.60	696	1435	0.2500	2	729	0.69	2.05	1046	1036	476	1	2405.00	2398.00
zml	zml.edf	RIGHT	2628.00	2401.50	402	600	0.2464	202	7	3	2023	2	880.80	394.20	1	600	2628	0.2500	2	2023	1.89	-6.89	2022	2001	0.2500	2	2	787	.	1	RECTANGLE_INTERESTAREA	398	1	2231	887.20	391.30	600	2628	0.2500	2	2023	0.22	1.73	2230	2225	838	1	2405.00	2398.00
zml	zml.edf	RIGHT	2628.00	2299.33	402	761	0.2760	300	2	1	718	1	547.60	379.10	1	761	1512	0.3333	3	718	12.87	-0.72	717	651	0.3333	3	5	1117	.	1	RECTANGLE_INTERESTAREA	256	1	1257	544.50	375.50	761	1512	0.3333	3	718	0.96	-5.06	1256	1240	476	1	2348.00	2246.00
zml	zml.edf	RIGHT	2664.00	2326.25	402	946	0.3431	290	6	3	2007	2	885.80	381.40	1	946	2998	0.4444	4	2007	3.35	-6.18	2006	1978	0.4444	4	5	1117	.	1	RECTANGLE_INTERESTAREA	134	1	2865	861.60	373.30	946	2998	0.4444	4	2007	0.93	-179.17	2864	2848	837	1	2344.00	2317.00
zml	zml.edf	RIGHT	4292.00	2111.60	403	666	0.2984	161	4	1	713	1	566.80	367.10	1	161	873	0.0769	1	713	13.11	0.14	712	646	0.3846	5	3	810	.	1	RECTANGLE_INTERESTAREA	130	3	2142	542.10	382.00	334	2271	0.2308	3	1701	0.48	-55.08	2141	2127	454	1	2263.00	2054.00
zml	zml.edf	RIGHT	4140.00	2086.50	402	680	0.3047	154	12	7	2560	2	832.10	384.80	1	680	3262	0.1538	2	2560	5.19	-8.41	2559	2525	0.1538	2	3	810	.	1	RECTANGLE_INTERESTAREA	526	1	2737	881.60	380.40	680	3262	0.1538	2	2560	1.90	-1.11	2736	2714	817	1	2107.00	2066.00
zml	zml.edf	RIGHT	2736.00	2064.50	402	656	0.3004	508	4	1	765	1	517.70	388.40	1	656	1432	0.2500	2	765	1.42	179.72	764	744	0.2500	2	1	148	.	1	RECTANGLE_INTERESTAREA	148	1	1285	503.50	386.30	656	1432	0.2500	2	765	0.74	-176.48	1284	1273	474	1	2086.00	2043.00
zml	zml.edf	RIGHT	2660.00	2131.00	402	695	0.3182	695	8	3	1724	2	869.10	396.30	1	695	2418	0.1250	1	1724	2.24	5.71	1723	1701	0.1250	1	1	148	.	1	RECTANGLE_INTERESTAREA	695	1	1724	869.10	396.30	695	2418	0.1250	1	1724	2.24	5.71	1723	1701	836	1	2131.00	2131.00
zml	zml.edf	RIGHT	4292.00	2116.50	403	958	0.4237	262	4	1	654	1	546.00	377.80	1	958	1681	0.3333	4	654	6.01	-14.63	653	614	0.3333	4	5	1024	.	1	RECTANGLE_INTERESTAREA	208	1	1474	550.20	383.90	958	1681	0.3333	4	654	1.13	-7.73	1473	1456	454	1	2201.00	2062.00
zml	zml.edf	RIGHT	4292.00	2216.00	403	797	0.3525	469	10	3	1916	2	874.90	379.10	1	797	2747	0.2500	3	1916	2.25	0.00	1915	1893	0.2500	3	5	1024	.	1	RECTANGLE_INTERESTAREA	101	1	2647	839.60	372.20	797	2747	0.2500	3	1916	1.80	177.21	2646	2624	816	1	2249.00	2188.00
zml	zml.edf	RIGHT	2664.00	2201.50	402	891	0.3131	154	3	1	787	1	490.90	383.00	1	891	1697	0.1818	2	787	10.21	-3.09	786	723	0.1818	2	5	1321	.	1	RECTANGLE_INTERESTAREA	737	1	961	531.30	380.60	891	1697	0.1818	2	787	1.45	3.77	960	941	475	1	2242.00	2161.00
zml	zml.edf	RIGHT	2775.00	2107.20	403	1048	0.3682	464	7	3	2018	2	877.50	370.10	1	1048	3332	0.4545	5	2018	2.63	1.26	2017	1991	0.4545	5	5	1321	.	1	RECTANGLE_INTERESTAREA	140	1	3193	867.50	372.00	1048	3332	0.4545	5	2018	0.26	62.15	3192	3186	837	1	2165.00	2066.00
zml	zml.edf	RIGHT	2736.00	2062.50	402	903	0.3775	765	4	1	888	1	519.60	384.20	1	903	1801	0.2500	2	888	10.52	-0.87	887	648	0.2500	2	2	709	.	1	RECTANGLE_INTERESTAREA	138	1	1664	541.40	388.20	903	1801	0.2500	2	888	0.59	-17.49	1663	1653	474	1	2074.00	2051.00
zml	zml.edf	RIGHT	2700.00	2035.50	402	743	0.3106	172	7	3	2038	2	857.70	380.20	1	743	2789	0.2500	2	2038	2.50	37.52	2037	2012	0.2500	2	2	709	.	1	RECTANGLE_INTERESTAREA	571	1	2219	864.60	374.50	743	2789	0.2500	2	2038	0.41	9.09	2218	2210	837	1	2040.00	2031.00
zml	zml.edf	RIGHT	2812.00	2254.25	403	1231	0.4431	520	2	1	198	1	499.50	372.20	1	1231	1486	0.4000	4	198	5.85	177.32	197	162	0.4000	4	6	1740	.	1	RECTANGLE_INTERESTAREA	64	1	1423	548.30	371.40	1231	1486	0.4000	4	198	1.33	0.30	1422	1400	474	1	2399.00	2077.00
zml	zml.edf	RIGHT	4329.00	2352.50	403	1227	0.4417	198	7	3	1811	2	917.00	379.70	1	1227	3091	0.4000	4	1811	4.74	-8.04	1810	1774	0.4000	4	6	1740	.	1	RECTANGLE_INTERESTAREA	361	1	2731	862.90	371.50	1227	3091	0.4000	4	1811	1.30	-175.70	2730	2711	816	1	2397.00	2320.00
zml	zml.edf	RIGHT	2736.00	2154.00	402	579	0.1983	289	4	1	998	1	549.30	366.40	1	289	1286	0.0769	1	998	4.85	-4.99	997	968	0.2308	3	2	609	.	1	RECTANGLE_INTERESTAREA	260	3	1956	528.10	373.20	260	2215	0.0769	1	1956	1.47	-165.98	1955	1935	474	1	2279.00	2006.00
zml	zml.edf	RIGHT	2556.00	2061.00	402	891	0.3051	282	11	7	2670	2	883.70	387.10	1	891	3573	0.2308	3	2670	1.80	4.94	2669	2648	0.2308	3	2	609	.	1	RECTANGLE_INTERESTAREA	359	1	3215	864.70	380.60	891	3573	0.2308	3	2670	0.28	-160.05	3214	3208	839	1	2071.00	2048.00
zml	zml.edf	RIGHT	2812.00	1947.50	403	364	0.2022	201	9	1	1685	1	542.20	367.30	1	364	2068	0.1538	2	1685	0.96	-20.58	1684	1662	0.1538	2	2	543	.	1	RECTANGLE_INTERESTAREA	163	1	1906	524.20	373.60	364	2068	0.1538	2	1685	0.82	178.78	1905	1886	474	1	1950.00	1945.00
zml	zml.edf	RIGHT	4140.00	2025.50	402	631	0.3506	251	12	3	2233	2	843.70	377.90	1	631	2877	0.1538	2	2233	8.31	0.02	2232	2175	0.1538	2	2	543	.	1	RECTANGLE_INTERESTAREA	380	1	2498	868.60	380.20	631	2877	0.1538	2	2233	0.86	-10.14	2497	2484	817	1	2049.00	2002.00
zml	zml.edf	RIGHT	2736.00	2128.00	402	281	0.1180	281	4	1	907	1	518.80	368.70	1	281	1187	0.1111	1	907	2.70	-152.60	906	882	0.1111	1	2	1049	.	1	RECTANGLE_INTERESTAREA	281	1	907	518.80	368.70	281	1187	0.1111	1	907	2.70	-152.60	906	882	474	1	2128.00	2128.00
zml	zml.edf	RIGHT	4176.00	2010.33	402	1231	0.5170	182	7	3	1820	2	903.00	392.30	1	1231	3074	0.3333	3	1820	11.95	-4.04	1819	1763	0.3333	3	2	1049	.	1	RECTANGLE_INTERESTAREA	230	1	2845	871.60	377.10	1231	3074	0.3333	3	1820	0.31	8.08	2844	2838	816	1	2047.00	1946.00
zml	zml.edf	RIGHT	2812.00	2107.00	403	234	0.1098	234	4	1	829	1	519.10	381.80	1	234	1062	0.0909	1	829	3.26	163.66	828	802	0.0909	1	2	493	.	1	RECTANGLE_INTERESTAREA	234	1	829	519.10	381.80	234	1062	0.0909	1	829	3.26	163.66	828	802	474	1	2107.00	2107.00
zml	zml.edf	RIGHT	2812.00	2003.67	403	780	0.3659	287	9	3	1998	2	839.50	374.70	1	780	2806	0.2727	3	1998	9.50	-1.68	1997	1941	0.2727	3	2	493	.	1	RECTANGLE_INTERESTAREA	34	1	2773	843.10	376.30	780	2806	0.2727	3	1998	1.02	180.00	2772	2757	836	1	2036.00	1979.00
zml	zml.edf	RIGHT	2660.00	2049.00	402	308	0.1359	72	6	1	1192	1	514.20	367.30	1	72	1263	0.0769	1	1192	5.69	0.81	1191	1151	0.2308	3	1	441	.	1	RECTANGLE_INTERESTAREA	130	3	2060	519.40	372.70	130	2189	0.0769	1	2060	2.83	-154.39	2059	2034	474	1	2080.00	2026.00
zml	zml.edf	RIGHT	2736.00	2075.00	402	635	0.2801	194	12	7	2404	2	852.70	380.30	1	635	3049	0.1538	2	2404	2.27	10.37	2403	2381	0.1538	2	1	441	.	1	RECTANGLE_INTERESTAREA	441	1	2609	873.20	373.80	635	3049	0.1538	2	2404	0.58	0.33	2608	2598	836	1	2077.00	2073.00
zml	zml.edf	RIGHT	2849.00	1977.50	403	313	0.2961	214	4	1	766	1	493.60	379.00	1	313	1110	0.2857	2	766	4.75	163.93	765	735	0.2857	2	1	99	.	1	RECTANGLE_INTERESTAREA	99	1	1012	539.20	373.10	313	1110	0.2857	2	766	1.72	9.31	1011	980	474	1	2024.00	1931.00
zml	zml.edf	RIGHT	2700.00	1961.00	402	210	0.1987	210	7	3	1337	2	847.20	373.20	1	210	1546	0.1429	1	1337	3.11	6.30	1336	1309	0.1429	1	1	99	.	1	RECTANGLE_INTERESTAREA	210	1	1337	847.20	373.20	210	1546	0.1429	1	1337	3.11	6.30	1336	1309	837	1	1961.00	1961.00
zml	zml.edf	RIGHT	2700.00	2184.50	402	475	0.3223	270	4	1	820	1	542.20	367.60	1	475	1313	0.2500	2	820	2.76	-166.11	819	793	0.2500	2	2	289	.	1	RECTANGLE_INTERESTAREA	205	1	1109	519.70	374.30	475	1313	0.2500	2	820	0.63	-164.08	1108	1090	475	1	2260.00	2109.00
zml	zml.edf	RIGHT	4068.00	2071.00	402	359	0.2436	275	7	3	1450	2	845.20	371.80	1	359	1828	0.2500	2	1450	8.89	0.40	1449	1398	0.2500	2	2	289	.	1	RECTANGLE_INTERESTAREA	84	1	1745	887.70	369.00	359	1828	0.2500	2	1450	1.51	-4.34	1744	1725	818	1	2072.00	2070.00
zml	zml.edf	RIGHT	2812.00	2165.00	403	499	0.1494	129	5	1	891	1	536.90	366.90	1	129	1019	0.0769	1	891	1.28	-10.35	890	862	0.1538	2	0	0	.	1	RECTANGLE_INTERESTAREA	370	2	1686	540.00	367.20	370	2055	0.0769	1	1686	1.81	176.54	1685	1663	474	1	2234.00	2096.00
zml	zml.edf	RIGHT	2736.00	2289.00	402	825	0.2470	131	11	5	2651	2	874.00	374.80	1	131	2781	0.0769	1	2651	1.13	-149.88	2650	2632	0.1538	2	0	0	.	1	RECTANGLE_INTERESTAREA	694	2	3115	873.90	368.60	694	3808	0.0769	1	3115	4.82	-102.92	3114	3046	836	1	2353.00	2225.00
zml	zml.edf	RIGHT	4292.00	2206.67	403	560	0.1867	310	5	1	1284	1	551.30	376.80	1	493	1796	0.1667	2	1284	11.19	-4.13	1283	1234	0.2500	3	1	183	.	1	RECTANGLE_INTERESTAREA	67	2	2527	567.50	376.70	67	2593	0.0833	1	2527	1.67	171.28	2526	2506	454	1	2299.00	2132.00
zml	zml.edf	RIGHT	4292.00	2149.00	403	523	0.1744	523	12	5	3045	2	881.30	385.00	1	523	3567	0.0833	1	3045	1.44	-128.09	3044	3024	0.0833	1	1	183	.	1	RECTANGLE_INTERESTAREA	523	1	3045	881.30	385.00	523	3567	0.0833	1	3045	1.44	-128.09	3044	3024	816	1	2149.00	2149.00
zml	zml.edf	RIGHT	2625.00	2137.00	402	549	0.2777	311	4	1	859	1	527.30	377.20	1	549	1444	0.3333	3	859	3.05	170.28	858	833	0.3333	3	3	673	.	1	RECTANGLE_INTERESTAREA	63	1	1382	548.10	378.40	549	1444	0.3333	3	859	1.08	-3.54	1381	1359	475	1	2214.00	2079.00
zml	zml.edf	RIGHT	2700.00	2097.00	402	748	0.3784	313	8	3	1662	2	881.40	381.10	1	748	2420	0.2222	2	1662	1.43	167.85	1661	1641	0.2222	2	3	673	.	1	RECTANGLE_INTERESTAREA	435	1	1986	870.90	373.60	748	2420	0.2222	2	1662	0.53	177.09	1985	1975	837	1	2114.00	2080.00
zml	zml.edf	RIGHT	4176.00	2245.00	402	357	0.2178	357	6	1	851	1	536.10	377.80	1	357	1207	0.1111	1	851	2.33	157.61	850	827	0.1111	1	1	273	.	1	RECTANGLE_INTERESTAREA	357	1	851	536.10	377.80	357	1207	0.1111	1	851	2.33	157.61	850	827	454	1	2245.00	2245.00
zml	zml.edf	RIGHT	2700.00	2137.00	402	490	0.2990	217	8	3	1433	2	872.40	389.30	1	490	1929	0.2222	2	1433	3.13	20.24	1432	1407	0.2222	2	1	273	.	1	RECTANGLE_INTERESTAREA	273	1	1657	865.90	381.30	490	1929	0.2222	2	1433	0.31	144.98	1656	1650	837	1	2141.00	2133.00
zml	zml.edf	RIGHT	2664.00	2204.50	402	613	0.2207	167	5	1	1188	1	495.80	379.40	1	613	1831	0.2000	2	1188	10.88	-0.68	1187	1129	0.2000	2	5	1708	.	1	RECTANGLE_INTERESTAREA	446	1	1386	546.40	379.50	613	1831	0.2000	2	1188	1.75	-3.71	1385	1355	475	1	2223.00	2186.00
zml	zml.edf	RIGHT	2736.00	2149.75	402	1262	0.4544	163	7	3	1907	2	873.20	398.70	1	1262	3228	0.4000	4	1907	11.38	-8.56	1906	1832	0.4000	4	5	1708	.	1	RECTANGLE_INTERESTAREA	141	1	3088	844.70	380.10	1262	3228	0.4000	4	1907	1.10	-178.24	3087	3069	836	1	2170.00	2120.00
zml	zml.edf	RIGHT	2625.00	2084.67	402	547	0.2893	356	4	1	569	1	488.00	368.70	1	412	1181	0.2000	2	569	3.82	-178.05	568	538	0.3000	3	2	586	.	1	RECTANGLE_INTERESTAREA	135	2	1749	543.10	389.50	135	1883	0.1000	1	1749	1.14	-5.84	1748	1505	475	1	2168.00	2027.00
zml	zml.edf	RIGHT	2775.00	1991.50	403	705	0.3728	175	9	5	2092	2	842.00	386.90	1	705	2807	0.2000	2	2092	2.25	17.02	2091	2069	0.2000	2	2	586	.	1	RECTANGLE_INTERESTAREA	530	1	2278	859.00	383.20	705	2807	0.2000	2	2092	0.60	4.55	2277	2267	837	1	2033.00	1950.00
zml	zml.edf	RIGHT	2628.00	2144.00	402	264	0.1443	264	3	1	829	1	531.10	387.90	1	264	1092	0.1429	1	829	3.29	17.92	828	802	0.1429	1	1	279	.	1	RECTANGLE_INTERESTAREA	264	1	829	531.10	387.90	264	1092	0.1429	1	829	3.29	17.92	828	802	476	1	2144.00	2144.00
zml	zml.edf	RIGHT	2849.00	1928.50	403	525	0.2869	246	6	3	1484	2	851.30	386.20	1	525	2015	0.2857	2	1484	0.48	101.90	1483	1473	0.2857	2	1	279	.	1	RECTANGLE_INTERESTAREA	279	1	1737	846.50	382.20	525	2015	0.2857	2	1484	0.37	180.00	1736	1730	836	1	1936.00	1921.00
zml	zml.edf	RIGHT	2628.00	2113.00	402	469	0.2553	209	4	1	789	1	544.50	392.80	1	469	1306	0.3750	3	789	10.72	-6.72	788	730	0.3750	3	2	260	.	1	RECTANGLE_INTERESTAREA	70	1	1237	542.80	390.40	469	1306	0.3750	3	789	1.33	0.76	1236	1213	476	1	2233.00	1980.00
zml	zml.edf	RIGHT	2812.00	1908.00	403	741	0.4034	741	8	3	1543	2	864.90	374.80	1	741	2283	0.1250	1	1543	1.63	-2.50	1542	1522	0.1250	1	2	260	.	1	RECTANGLE_INTERESTAREA	741	1	1543	864.90	374.80	741	2283	0.1250	1	1543	1.63	-2.50	1542	1522	836	1	1908.00	1908.00
zml	zml.edf	RIGHT	1260.00	2015.00	402	206	0.1035	206	6	1	804	1	515.90	382.40	1	206	1009	0.0909	1	804	1.62	-174.89	803	781	0.0909	1	2	585	.	1	RECTANGLE_INTERESTAREA	206	1	804	515.90	382.40	206	1009	0.0909	1	804	1.62	-174.89	803	781	494	1	2015.00	2015.00
zml	zml.edf	RIGHT	2849.00	1932.00	403	855	0.4294	270	9	3	1377	2	846.70	382.00	1	855	2247	0.2727	3	1377	2.15	-5.56	1376	1354	0.2727	3	2	585	.	1	RECTANGLE_INTERESTAREA	316	1	1932	855.20	383.20	855	2247	0.2727	3	1377	0.50	-15.23	1931	1922	836	1	1962.00	1911.00
zml	zml.edf	RIGHT	4329.00	1907.00	403	363	0.1705	213	4	1	668	1	538.30	384.30	1	363	1047	0.2500	2	668	3.61	-2.51	667	642	0.2500	2	1	150	.	1	RECTANGLE_INTERESTAREA	150	1	898	494.20	382.30	363	1047	0.2500	2	668	1.32	-178.62	897	881	454	1	1951.00	1863.00
zml	zml.edf	RIGHT	4292.00	1966.00	403	884	0.4152	884	8	3	1452	2	863.00	378.60	1	884	2335	0.1250	1	1452	3.40	1.15	1451	1423	0.1250	1	1	150	.	1	RECTANGLE_INTERESTAREA	884	1	1452	863.00	378.60	884	2335	0.1250	1	1452	3.40	1.15	1451	1423	816	1	1966.00	1966.00
zml	zml.edf	RIGHT	2628.00	2063.67	402	723	0.2590	198	6	1	1402	1	515.10	369.00	1	723	2153	0.2308	3	1402	2.10	178.45	1401	1378	0.2308	3	2	525	.	1	RECTANGLE_INTERESTAREA	277	1	1877	527.20	383.10	723	2153	0.2308	3	1402	0.37	-49.57	1876	1869	476	1	2234.00	1938.00
zml	zml.edf	RIGHT	2555.00	1894.50	402	320	0.1146	270	11	3	2507	2	858.80	368.90	1	270	2776	0.0769	1	2507	1.12	-174.44	2506	2484	0.1538	2	2	525	.	1	RECTANGLE_INTERESTAREA	50	2	3064	856.40	371.60	50	3113	0.0769	1	3064	0.88	0.44	3063	3049	838	1	1911.00	1878.00
zml	zml.edf	RIGHT	2849.00	1986.00	403	536	0.2291	177	5	1	988	1	547.10	376.90	1	536	1562	0.2500	3	988	13.22	-2.20	987	928	0.2500	3	4	906	.	1	RECTANGLE_INTERESTAREA	150	1	1413	528.60	375.90	536	1562	0.2500	3	988	1.02	-7.58	1412	1396	474	1	2037.00	1918.00
zml	zml.edf	RIGHT	4176.00	1906.33	402	864	0.3692	317	9	3	1709	2	858.30	376.20	1	864	2606	0.2500	3	1709	7.02	1.83	1708	1663	0.2500	3	4	906	.	1	RECTANGLE_INTERESTAREA	350	1	2257	874.40	366.60	864	2606	0.2500	3	1709	1.64	1.18	2256	2237	816	1	1931.00	1869.00
zml	zml.edf	RIGHT	2700.00	1929.00	402	546	0.2252	260	5	1	643	1	519.90	369.40	1	546	1203	0.1667	2	643	1.34	-16.69	642	622	0.1667	2	2	888	.	1	RECTANGLE_INTERESTAREA	286	1	918	523.80	381.50	546	1203	0.1667	2	643	0.76	-66.74	917	903	475	1	1960.00	1898.00
zml	zml.edf	RIGHT	2700.00	1968.67	402	1106	0.4563	277	9	3	1531	2	864.70	369.60	1	879	2421	0.1667	2	1531	2.33	-172.80	1530	1506	0.2500	3	2	888	.	1	RECTANGLE_INTERESTAREA	227	2	2635	839.20	366.30	227	2861	0.0833	1	2635	8.66	-0.69	2634	2577	837	1	1987.00	1943.00
zml	zml.edf	RIGHT	2812.00	1989.33	403	953	0.4191	213	3	1	814	1	519.10	369.00	1	953	1790	0.3333	3	814	10.95	3.26	813	587	0.3333	3	3	1142	.	1	RECTANGLE_INTERESTAREA	463	1	1328	529.50	387.00	953	1790	0.3333	3	814	0.33	-77.72	1327	1318	474	1	2075.00	1863.00
zml	zml.edf	RIGHT	4255.00	1844.50	403	587	0.2581	185	8	3	2085	2	895.10	377.60	1	587	2692	0.2222	2	2085	2.64	163.13	2084	2060	0.2222	2	3	1142	.	1	RECTANGLE_INTERESTAREA	402	1	2291	858.10	378.70	587	2692	0.2222	2	2085	1.39	-179.86	2290	2270	817	1	1845.00	1844.00
zml	zml.edf	RIGHT	2812.00	1979.00	403	353	0.1757	224	3	1	721	1	488.80	376.60	1	353	1098	0.2500	2	721	11.09	0.87	720	659	0.2500	2	2	542	.	1	RECTANGLE_INTERESTAREA	129	1	970	547.90	382.10	353	1098	0.2500	2	721	2.33	-6.25	969	945	474	1	2004.00	1954.00
zml	zml.edf	RIGHT	4292.00	1951.50	403	583	0.2902	170	6	3	1435	2	818.50	381.30	1	583	2040	0.2500	2	1435	6.15	-3.18	1434	1387	0.2500	2	2	542	.	1	RECTANGLE_INTERESTAREA	413	1	1628	858.70	368.10	583	2040	0.2500	2	1435	1.44	11.74	1627	1605	816	1	1958.00	1945.00
zml	zml.edf	RIGHT	2772.00	1944.00	402	382	0.1678	171	4	1	695	1	505.30	373.90	1	382	1100	0.1818	2	695	2.83	2.43	694	669	0.1818	2	2	856	.	1	RECTANGLE_INTERESTAREA	211	1	890	538.70	373.30	382	1100	0.1818	2	695	1.52	-0.40	889	866	474	1	1979.00	1909.00
zml	zml.edf	RIGHT	2700.00	1929.00	402	1031	0.4528	189	7	3	1303	2	849.40	381.10	1	834	2144	0.1818	2	1303	2.84	-1.86	1302	1278	0.2727	3	2	856	.	1	RECTANGLE_INTERESTAREA	197	2	2331	854.70	382.60	197	2527	0.0909	1	2331	5.68	-4.19	2330	2287	837	1	1989.00	1873.00
zml	zml.edf	RIGHT	2812.00	2050.50	403	564	0.2436	156	3	1	627	1	510.40	398.70	1	564	1200	0.2000	2	627	10.30	-5.22	626	569	0.2000	2	1	408	.	1	RECTANGLE_INTERESTAREA	408	1	793	516.40	380.20	564	1200	0.2000	2	627	0.41	60.37	792	783	474	1	2081.00	2020.00
zml	zml.edf	RIGHT	2664.00	1882.50	402	352	0.1521	83	8	3	1786	2	861.00	381.80	1	83	1868	0.1000	1	1786	4.22	-2.46	1785	1749	0.2000	2	1	408	.	1	RECTANGLE_INTERESTAREA	269	2	2468	850.10	373.60	269	2736	0.1000	1	2468	1.24	-176.42	2467	2449	837	1	1925.00	1840.00
zml	zml.edf	RIGHT	2812.00	2066.00	403	564	0.2761	188	6	1	953	1	513.60	381.40	1	564	1544	0.2500	3	953	1.61	177.37	952	929	0.2500	3	3	695	.	1	RECTANGLE_INTERESTAREA	136	1	1409	496.50	383.90	564	1544	0.2500	3	953	1.14	-172.06	1408	1391	474	1	2211.00	1959.00
zml	zml.edf	RIGHT	4218.00	1969.00	403	592	0.2898	273	11	3	2143	2	876.40	392.50	1	592	2750	0.1667	2	2143	0.86	83.17	2142	2129	0.1667	2	3	695	.	1	RECTANGLE_INTERESTAREA	319	1	2432	853.00	386.20	592	2750	0.1667	2	2143	0.97	172.59	2431	2416	817	1	2010.00	1928.00
zml	zml.edf	RIGHT	2775.00	2058.67	403	680	0.4014	365	4	1	643	1	524.50	389.20	1	680	1353	0.3750	3	643	11.71	-1.88	642	582	0.3750	3	2	315	.	1	RECTANGLE_INTERESTAREA	81	1	1273	526.10	390.80	680	1353	0.3750	3	643	0.98	-3.68	1272	1254	475	1	2171.00	1985.00
zml	zml.edf	RIGHT	2556.00	1945.00	402	266	0.1570	266	8	3	1635	2	856.20	386.00	1	266	1900	0.1250	1	1635	1.43	-9.81	1634	1614	0.1250	1	2	315	.	1	RECTANGLE_INTERESTAREA	266	1	1635	856.20	386.00	266	1900	0.1250	1	1635	1.43	-9.81	1634	1614	839	1	1945.00	1945.00
zml	zml.edf	RIGHT	2775.00	1935.00	403	426	0.1967	256	6	1	924	1	510.00	382.50	1	426	1366	0.1818	2	924	2.57	150.27	923	900	0.1818	2	3	1100	.	1	RECTANGLE_INTERESTAREA	170	1	1197	482.30	378.00	426	1366	0.1818	2	924	0.96	175.99	1196	1180	475	1	2022.00	1848.00
zml	zml.edf	RIGHT	3990.00	1891.67	402	1134	0.5235	204	9	3	1552	2	819.50	384.80	1	1134	2712	0.2727	3	1552	9.29	-2.22	1551	1479	0.2727	3	3	1100	.	1	RECTANGLE_INTERESTAREA	472	1	2241	839.90	372.10	1134	2712	0.2727	3	1552	0.42	178.16	2240	2232	817	1	1938.00	1852.00
zml	zml.edf	RIGHT	4181.00	2383.50	403	509	0.2451	299	5	1	896	1	550.90	370.40	1	509	1424	0.2222	2	896	3.14	-151.17	895	870	0.2222	2	1	210	.	1	RECTANGLE_INTERESTAREA	210	1	1215	518.60	377.60	509	1424	0.2222	2	896	1.01	179.00	1214	1195	456	1	2530.00	2237.00
zml	zml.edf	RIGHT	2625.00	2065.00	402	644	0.3101	644	9	3	1801	2	857.20	383.20	1	644	2444	0.1111	1	1801	0.46	2.09	1800	1792	0.1111	1	1	210	.	1	RECTANGLE_INTERESTAREA	644	1	1801	857.20	383.20	644	2444	0.1111	1	1801	0.46	2.09	1800	1792	837	1	2065.00	2065.00
zml	zml.edf	RIGHT	3996.00	2232.67	402	674	0.2435	318	3	1	1192	1	542.30	381.50	1	674	1908	0.3333	3	1192	5.10	3.43	1191	1162	0.3333	3	2	356	.	1	RECTANGLE_INTERESTAREA	141	1	1768	557.10	385.80	674	1908	0.3333	3	1192	1.89	-5.00	1767	1745	457	1	2356.00	2149.00
zml	zml.edf	RIGHT	2701.00	2022.00	403	392	0.1416	392	8	3	2535	2	857.80	384.70	1	392	2926	0.1111	1	2535	1.47	155.11	2534	2514	0.1111	1	2	356	.	1	RECTANGLE_INTERESTAREA	392	1	2535	857.80	384.70	392	2926	0.1111	1	2535	1.47	155.11	2534	2514	838	1	2022.00	2022.00
zml	zml.edf	RIGHT	2736.00	2066.00	402	397	0.1801	258	5	1	876	1	514.00	381.40	1	397	1288	0.1818	2	876	1.83	164.96	875	853	0.1818	2	4	1010	.	1	RECTANGLE_INTERESTAREA	139	1	1150	513.00	385.40	397	1288	0.1818	2	876	0.21	-26.35	1149	1134	474	1	2144.00	1988.00
zml	zml.edf	RIGHT	4104.00	2001.00	402	1163	0.5277	292	8	3	1514	2	858.30	390.10	1	1163	2733	0.3636	4	1514	2.47	0.08	1513	1490	0.3636	4	4	1010	.	1	RECTANGLE_INTERESTAREA	307	1	2427	822.10	379.40	1163	2733	0.3636	4	1514	1.13	179.14	2426	2411	817	1	2026.00	1984.00
zml	zml.edf	RIGHT	2664.00	2167.00	402	292	0.1472	292	4	1	780	1	537.00	385.70	1	292	1071	0.1250	1	780	3.82	1.96	779	755	0.1250	1	2	583	.	1	RECTANGLE_INTERESTAREA	292	1	780	537.00	385.70	292	1071	0.1250	1	780	3.82	1.96	779	755	475	1	2167.00	2167.00
zml	zml.edf	RIGHT	4176.00	1913.67	402	1121	0.5650	538	6	3	1277	2	850.40	388.60	1	1121	2419	0.3750	3	1277	2.18	-0.90	1276	1254	0.3750	3	2	583	.	1	RECTANGLE_INTERESTAREA	259	1	2161	873.60	383.30	1121	2419	0.3750	3	1277	0.91	-8.94	2160	2146	816	1	1949.00	1895.00
zml	zml.edf	RIGHT	2625.00	2044.00	402	411	0.2792	204	3	1	581	1	475.20	396.00	1	235	837	0.2500	2	581	6.11	-12.22	580	540	0.3750	3	1	31	.	1	RECTANGLE_INTERESTAREA	176	2	1236	524.70	386.40	176	1411	0.1250	1	1236	2.33	144.18	1235	1192	475	1	2066.00	2020.00
zml	zml.edf	RIGHT	2812.00	1911.00	403	381	0.2588	381	8	5	1610	2	836.60	388.60	1	381	1990	0.1250	1	1610	2.66	3.74	1609	1586	0.1250	1	1	31	.	1	RECTANGLE_INTERESTAREA	381	1	1610	836.60	388.60	381	1990	0.1250	1	1610	2.66	3.74	1609	1586	836	1	1911.00	1911.00
zml	zml.edf	RIGHT	3996.00	2039.50	402	462	0.2080	288	4	1	659	1	500.10	380.60	1	462	1143	0.2222	2	659	10.49	-0.55	658	597	0.2222	2	3	987	.	1	RECTANGLE_INTERESTAREA	174	1	970	546.10	383.30	462	1143	0.2222	2	659	1.92	-1.48	969	947	457	1	2110.00	1969.00
zml	zml.edf	RIGHT	2736.00	1848.00	402	1018	0.4584	205	7	3	1387	2	841.10	378.60	1	1018	2421	0.3333	3	1387	1.77	2.87	1386	1365	0.3333	3	3	987	.	1	RECTANGLE_INTERESTAREA	340	1	2082	837.50	390.70	1018	2421	0.3333	3	1387	0.35	-156.00	2081	2074	836	1	1879.00	1828.00
zml	zml.edf	RIGHT	3996.00	1971.00	402	612	0.2581	148	5	1	608	1	468.10	382.40	1	531	1187	0.2308	3	608	10.30	0.12	607	547	0.3077	4	4	769	.	1	RECTANGLE_INTERESTAREA	81	2	2030	561.70	384.00	81	2110	0.0769	1	2030	6.47	-178.09	2029	1988	457	1	2047.00	1923.00
zml	zml.edf	RIGHT	2849.00	1889.50	403	386	0.1628	133	11	5	2181	2	909.70	385.90	1	386	2589	0.1538	2	2181	12.40	-3.99	2180	2111	0.1538	2	4	769	.	1	RECTANGLE_INTERESTAREA	253	1	2337	853.30	389.20	386	2589	0.1538	2	2181	1.98	-174.75	2336	2314	836	1	1893.00	1886.00
zml	zml.edf	RIGHT	2812.00	2225.33	403	847	0.2499	247	4	1	786	1	542.00	374.60	1	847	1658	0.2308	3	786	2.45	168.99	785	761	0.2308	3	2	600	.	1	RECTANGLE_INTERESTAREA	414	1	1245	523.10	390.40	847	1658	0.2308	3	786	0.60	-6.39	1244	1235	474	1	2360.00	2136.00
zml	zml.edf	RIGHT	2701.00	2163.67	403	1199	0.3538	576	9	3	2013	2	856.10	387.10	1	576	2588	0.0769	1	2013	1.58	30.15	2012	1988	0.2308	3	2	600	.	1	RECTANGLE_INTERESTAREA	239	3	3476	857.80	380.50	239	3714	0.0769	1	3476	0.87	0.89	3475	3461	838	1	2187.00	2149.00
zml	zml.edf	RIGHT	1260.00	2159.50	402	473	0.1690	266	4	1	1065	1	498.70	378.90	1	266	1330	0.1000	1	1065	3.21	-167.67	1064	1035	0.2000	2	2	810	.	1	RECTANGLE_INTERESTAREA	207	2	1839	507.30	373.50	207	2045	0.1000	1	1839	0.22	-107.77	1838	1833	494	1	2221.00	2098.00
zml	zml.edf	RIGHT	2625.00	2073.00	402	988	0.3531	178	8	5	2247	2	848.30	377.90	1	988	3269	0.3000	3	2247	4.72	1.87	2246	2203	0.3000	3	2	810	.	1	RECTANGLE_INTERESTAREA	351	1	2919	840.90	373.80	988	3269	0.3000	3	2247	1.02	177.35	2918	2902	837	1	2145.00	2013.00
zml	zml.edf	RIGHT	2775.00	2078.00	403	528	0.2486	299	4	1	693	1	513.90	389.50	1	528	1226	0.2222	2	693	1.93	-171.75	692	661	0.2222	2	2	405	.	1	RECTANGLE_INTERESTAREA	229	1	998	517.50	388.00	528	1226	0.2222	2	693	0.28	-17.68	997	992	475	1	2119.00	2037.00
zml	zml.edf	RIGHT	2775.00	2047.50	403	753	0.3545	577	8	3	1613	2	865.70	397.90	1	753	2379	0.2222	2	1613	1.29	48.79	1612	1591	0.2222	2	2	405	.	1	RECTANGLE_INTERESTAREA	176	1	2204	843.30	391.00	753	2379	0.2222	2	1613	0.86	179.33	2203	2190	837	1	2052.00	2043.00
zml	zml.edf	RIGHT	2812.00	2107.00	403	178	0.1023	178	4	1	745	1	520.10	389.90	1	178	922	0.1250	1	745	1.16	-165.40	744	715	0.1250	1	2	558	.	1	RECTANGLE_INTERESTAREA	178	1	745	520.10	389.90	178	922	0.1250	1	745	1.16	-165.40	744	715	474	1	2107.00	2107.00
zml	zml.edf	RIGHT	2849.00	2003.33	403	832	0.4782	274	6	3	1113	2	867.50	398.40	1	832	1976	0.3750	3	1113	5.90	-2.26	1112	1075	0.3750	3	2	558	.	1	RECTANGLE_INTERESTAREA	251	1	1726	873.70	383.40	832	1976	0.3750	3	1113	0.93	2.08	1725	1711	836	1	2019.00	1978.00
zml	zml.edf	RIGHT	4181.00	2112.00	403	294	0.1422	180	6	1	746	1	518.80	392.30	1	294	1063	0.1429	2	746	2.30	179.03	745	721	0.1429	2	2	275	.	1	RECTANGLE_INTERESTAREA	114	1	950	563.00	393.90	294	1063	0.1429	2	746	1.87	-1.18	949	926	456	1	2185.00	2039.00
zml	zml.edf	RIGHT	4255.00	1985.50	403	252	0.1219	91	11	3	2168	2	843.40	383.90	1	252	2429	0.1429	2	2168	0.97	74.74	2167	2153	0.1429	2	2	275	.	1	RECTANGLE_INTERESTAREA	161	1	2269	858.50	385.90	252	2429	0.1429	2	2168	0.49	1.19	2268	2259	817	1	1994.00	1977.00
zml	zml.edf	RIGHT	2772.00	2273.00	402	211	0.1113	211	4	1	729	1	527.60	384.70	1	211	939	0.1429	1	729	2.27	174.76	728	704	0.1429	1	1	695	.	1	RECTANGLE_INTERESTAREA	211	1	729	527.60	384.70	211	939	0.1429	1	729	2.27	174.76	728	704	474	1	2273.00	2273.00
zml	zml.edf	RIGHT	2772.00	2020.50	402	927	0.4892	232	6	3	1162	2	855.10	379.60	1	927	2104	0.2857	2	1162	2.17	6.40	1161	1139	0.2857	2	1	695	.	1	RECTANGLE_INTERESTAREA	695	1	1410	836.80	384.60	927	2104	0.2857	2	1162	0.97	-169.67	1409	1394	836	1	2051.00	1990.00
zml	zml.edf	RIGHT	4292.00	2034.00	403	775	0.3074	471	4	1	851	1	528.40	397.10	1	633	1501	0.1818	2	851	0.83	39.55	850	837	0.2727	3	3	665	.	1	RECTANGLE_INTERESTAREA	142	2	1878	565.80	392.20	142	2019	0.0909	1	1878	5.44	177.98	1877	1834	454	1	2113.00	1981.00
zml	zml.edf	RIGHT	3996.00	1909.33	402	640	0.2539	137	9	5	2183	2	889.30	390.30	1	640	2858	0.2727	3	2183	4.11	9.75	2182	2149	0.2727	3	3	665	.	1	RECTANGLE_INTERESTAREA	243	1	2616	850.80	393.90	640	2858	0.2727	3	2183	0.65	-3.86	2615	2604	819	1	1929.00	1871.00
zml	zml.edf	RIGHT	4176.00	1995.00	402	217	0.0881	217	4	1	664	1	500.20	389.90	1	217	880	0.0909	1	664	3.36	179.88	663	637	0.0909	1	1	139	.	1	RECTANGLE_INTERESTAREA	217	1	664	500.20	389.90	217	880	0.0909	1	664	3.36	179.88	663	637	454	1	1995.00	1995.00
zml	zml.edf	RIGHT	2772.00	1939.33	402	1302	0.5286	726	7	3	1115	2	857.30	375.70	1	865	1986	0.1818	2	1115	4.02	24.60	1114	1086	0.2727	3	1	139	.	1	RECTANGLE_INTERESTAREA	437	2	2429	855.70	383.00	437	2865	0.0909	1	2429	2.06	-2.26	2428	2407	836	1	2070.00	1860.00
zml	zml.edf	RIGHT	2700.00	2087.00	402	1897	0.4333	152	6	1	757	1	528.30	379.60	1	639	1430	0.1304	3	757	1.97	-177.10	756	734	0.3043	7	5	1509	.	1	RECTANGLE_INTERESTAREA	55	4	4173	541.30	391.20	459	4227	0.0870	2	3760	0.53	-10.83	4172	4164	475	1	2246.00	1937.00
zml	zml.edf	RIGHT	2700.00	2167.33	402	1176	0.2686	209	21	9	4527	2	856.70	379.40	1	1176	5729	0.1304	3	4527	2.63	171.14	4526	4490	0.1304	3	5	1509	.	1	RECTANGLE_INTERESTAREA	722	1	5008	860.70	371.40	1176	5729	0.1304	3	4527	0.43	-169.35	5007	5000	837	1	2251.00	2102.00
zml	zml.edf	RIGHT	2736.00	2198.00	402	562	0.2147	187	5	1	902	1	526.60	382.90	1	562	1505	0.3000	3	902	2.05	171.63	901	879	0.3000	3	3	1154	.	1	RECTANGLE_INTERESTAREA	115	1	1391	532.00	390.40	562	1505	0.3000	3	902	0.81	-6.24	1390	1369	474	1	2314.00	2108.00
zml	zml.edf	RIGHT	2664.00	2065.50	402	1013	0.3871	234	9	3	1842	2	870.00	395.80	1	1013	2861	0.2000	2	1842	4.24	-4.25	1841	1815	0.2000	2	3	1154	.	1	RECTANGLE_INTERESTAREA	779	1	2083	855.40	393.20	1013	2861	0.2000	2	1842	0.33	171.18	2082	2076	837	1	2100.00	2031.00
zml	zml.edf	RIGHT	4292.00	2085.00	403	320	0.2114	251	3	1	591	1	534.10	397.60	1	320	931	0.3333	2	591	12.57	0.06	590	529	0.3333	2	2	600	.	1	RECTANGLE_INTERESTAREA	69	1	863	494.90	401.10	320	931	0.3333	2	591	1.59	-165.12	862	842	454	1	2104.00	2066.00
zml	zml.edf	RIGHT	4033.00	1965.00	403	531	0.3507	531	5	3	996	2	849.50	399.00	1	531	1526	0.1667	1	996	12.23	0.39	995	932	0.1667	1	2	600	.	1	RECTANGLE_INTERESTAREA	531	1	996	849.50	399.00	531	1526	0.1667	1	996	12.23	0.39	995	932	820	1	1965.00	1965.00
zml	zml.edf	RIGHT	4292.00	1923.00	403	581	0.2405	282	3	1	787	1	526.50	394.30	1	581	1408	0.2727	3	787	11.17	-0.87	786	722	0.2727	3	2	299	.	1	RECTANGLE_INTERESTAREA	99	1	1310	539.30	391.40	581	1408	0.2727	3	787	1.82	-0.55	1309	1289	454	1	2016.00	1850.00
zml	zml.edf	RIGHT	1296.00	.	402	0	0.0000	.	.	.	.	.	.	.	.	.	.	.	.	.	.	.	.	.	0.0000	0	2	299	.	1	RECTANGLE_INTERESTAREA	.	.	.	.	.	.	.	.	.	.	.	.	.	.	856	0	.	.
zml	zml.edf	RIGHT	2627.00	1907.00	403	283	0.1823	111	4	1	737	1	544.80	392.20	1	283	1043	0.2857	2	737	9.83	1.29	736	679	0.2857	2	1	172	.	1	RECTANGLE_INTERESTAREA	172	1	872	500.00	395.80	283	1043	0.2857	2	737	1.85	-173.01	871	848	477	1	1910.00	1904.00
zml	zml.edf	RIGHT	2812.00	1768.00	403	675	0.4349	675	7	3	1278	2	849.60	392.00	1	675	1952	0.1429	1	1278	1.54	13.19	1277	1254	0.1429	1	1	172	.	1	RECTANGLE_INTERESTAREA	675	1	1278	849.60	392.00	675	1952	0.1429	1	1278	1.54	13.19	1277	1254	836	1	1768.00	1768.00
zml	zml.edf	RIGHT	4255.00	1961.50	403	430	0.2595	152	5	1	771	1	507.00	400.20	1	430	1224	0.2000	2	771	1.87	7.42	770	748	0.2000	2	3	550	.	1	RECTANGLE_INTERESTAREA	278	1	947	546.40	396.80	430	1224	0.2000	2	771	1.48	6.38	946	923	455	1	1997.00	1926.00
zml	zml.edf	RIGHT	2700.00	1940.67	402	447	0.2698	175	8	3	1438	2	852.40	400.40	1	447	2203	0.3000	3	1438	3.35	6.66	1437	1411	0.3000	3	3	550	.	1	RECTANGLE_INTERESTAREA	118	1	2086	849.50	381.20	447	2203	0.3000	3	1438	0.72	91.87	2085	1774	837	1	1971.00	1918.00
zml	zml.edf	RIGHT	2700.00	1962.00	402	349	0.1671	187	5	1	1000	1	507.20	372.30	1	349	1371	0.1667	2	1000	2.31	161.12	999	964	0.1667	2	3	641	.	1	RECTANGLE_INTERESTAREA	162	1	1210	524.30	380.10	349	1371	0.1667	2	1000	0.89	-23.08	1209	1187	475	1	2015.00	1909.00
zml	zml.edf	RIGHT	2555.00	1762.67	402	657	0.3145	178	10	3	1854	2	846.20	387.90	1	657	2521	0.2500	3	1854	1.76	5.43	1853	1832	0.2500	3	3	641	.	1	RECTANGLE_INTERESTAREA	194	1	2328	849.80	380.30	657	2521	0.2500	3	1854	0.19	163.12	2327	2323	838	1	1797.00	1736.00
zml	zml.edf	RIGHT	2775.00	1959.67	403	603	0.2814	182	5	1	979	1	508.60	393.30	1	603	1606	0.2727	3	979	11.80	-2.22	978	732	0.2727	3	3	636	.	1	RECTANGLE_INTERESTAREA	232	1	1375	519.90	399.30	603	1606	0.2727	3	979	0.57	-2.47	1374	1363	475	1	2013.00	1872.00
zml	zml.edf	RIGHT	2736.00	1829.50	402	445	0.2077	230	10	3	2513	2	859.30	389.50	1	445	2966	0.1818	2	2513	1.52	-19.28	2512	2493	0.1818	2	3	636	.	1	RECTANGLE_INTERESTAREA	215	1	2752	869.70	386.00	445	2966	0.1818	2	2513	0.50	4.94	2751	2743	836	1	1848.00	1811.00
zml	zml.edf	RIGHT	2736.00	2373.00	402	250	0.1397	250	5	1	954	1	545.90	393.60	1	250	1203	0.1111	1	954	1.95	59.12	953	929	0.1111	1	1	263	.	1	RECTANGLE_INTERESTAREA	250	1	954	545.90	393.60	250	1203	0.1111	1	954	1.95	59.12	953	929	474	1	2373.00	2373.00
zml	zml.edf	RIGHT	2812.00	2109.00	403	479	0.2677	216	8	3	1596	2	863.70	379.20	1	479	2090	0.2222	2	1596	1.15	10.11	1595	1573	0.2222	2	1	263	.	1	RECTANGLE_INTERESTAREA	263	1	1828	853.10	380.50	479	2090	0.2222	2	1596	0.49	-179.21	1827	1812	836	1	2133.00	2085.00
zml	zml.edf	RIGHT	2736.00	2042.00	402	289	0.1085	289	6	1	1548	1	517.10	399.20	1	289	1836	0.0769	1	1548	6.72	-105.37	1547	1249	0.0769	1	1	200	.	1	RECTANGLE_INTERESTAREA	289	1	1548	517.10	399.20	289	1836	0.0769	1	1548	6.72	-105.37	1547	1249	474	1	2042.00	2042.00
zml	zml.edf	RIGHT	2628.00	2087.33	402	728	0.2733	257	10	3	2455	2	863.50	400.00	1	457	2929	0.1538	2	2455	2.60	-1.34	2454	2430	0.2308	3	1	200	.	1	RECTANGLE_INTERESTAREA	271	2	3371	842.40	387.60	271	3641	0.0769	1	3371	0.25	-22.95	3370	3365	838	1	2174.00	2042.00
zml	zml.edf	RIGHT	2812.00	2480.00	403	199	0.0909	199	4	1	787	1	531.00	383.30	1	199	985	0.1000	1	787	2.30	177.20	786	764	0.1000	1	0	0	.	1	RECTANGLE_INTERESTAREA	199	1	787	531.00	383.30	199	985	0.1000	1	787	2.30	177.20	786	764	474	1	2480.00	2480.00
zml	zml.edf	RIGHT	2627.00	2093.50	403	865	0.3952	536	7	3	1577	2	856.20	384.30	1	536	2112	0.1000	1	1577	2.74	8.37	1576	1551	0.2000	2	0	0	.	1	RECTANGLE_INTERESTAREA	329	2	2361	860.10	383.90	329	2689	0.1000	1	2361	0.81	-7.19	2360	2347	839	1	2166.00	2021.00
zml	zml.edf	RIGHT	2812.00	1975.50	403	354	0.1782	263	4	1	597	1	491.10	383.80	1	354	981	0.2000	2	597	10.53	0.87	596	532	0.2000	2	4	743	.	1	RECTANGLE_INTERESTAREA	91	1	891	541.60	388.20	354	981	0.2000	2	597	1.58	-3.47	890	860	474	1	1994.00	1957.00
zml	zml.edf	RIGHT	2660.00	1929.00	402	842	0.4240	190	7	3	1365	2	856.30	392.60	1	842	2238	0.4000	4	1365	4.32	-0.50	1364	1328	0.4000	4	4	743	.	1	RECTANGLE_INTERESTAREA	247	1	1992	857.80	392.30	842	2238	0.4000	4	1365	0.53	-0.73	1991	1981	836	1	1949.00	1889.00
zml	zml.edf	RIGHT	2812.00	1980.00	403	324	0.1896	324	3	1	670	1	522.50	400.10	1	324	993	0.1429	1	670	11.35	-2.26	669	609	0.1429	1	0	0	.	1	RECTANGLE_INTERESTAREA	324	1	670	522.50	400.10	324	993	0.1429	1	670	11.35	-2.26	669	609	474	1	1980.00	1980.00
zml	zml.edf	RIGHT	2736.00	1830.00	402	511	0.2990	511	7	3	1416	2	856.00	389.20	1	511	1926	0.1429	1	1416	1.47	12.36	1415	1392	0.1429	1	0	0	.	1	RECTANGLE_INTERESTAREA	511	1	1416	856.00	389.20	511	1926	0.1429	1	1416	1.47	12.36	1415	1392	836	1	1830.00	1830.00
zml	zml.edf	RIGHT	2812.00	1998.00	403	149	0.0820	149	4	1	652	1	510.70	399.40	1	149	800	0.1250	1	652	3.38	2.50	651	625	0.1250	1	2	449	.	1	RECTANGLE_INTERESTAREA	149	1	652	510.70	399.40	149	800	0.1250	1	652	3.38	2.50	651	625	474	1	1998.00	1998.00
zml	zml.edf	RIGHT	2738.00	1907.00	403	1144	0.6300	695	6	3	1029	2	846.00	394.00	1	1144	2190	0.3750	3	1029	4.38	0.80	1028	998	0.3750	3	2	449	.	1	RECTANGLE_INTERESTAREA	220	1	1971	853.30	381.40	1144	2190	0.3750	3	1029	0.50	14.04	1970	1960	837	1	1958.00	1880.00
zml	zml.edf	RIGHT	1260.00	1839.00	402	45	0.0235	45	6	1	1237	1	507.80	397.50	1	45	1281	0.1000	1	1237	0.86	-1.41	1236	1214	0.1000	1	1	277	.	1	RECTANGLE_INTERESTAREA	45	1	1237	507.80	397.50	45	1281	0.1000	1	1237	0.86	-1.41	1236	1214	494	1	1839.00	1839.00
zml	zml.edf	RIGHT	2700.00	1766.50	402	600	0.3133	323	8	3	1489	2	861.10	394.00	1	600	2106	0.2000	2	1489	2.24	-2.16	1488	1465	0.2000	2	1	277	.	1	RECTANGLE_INTERESTAREA	277	1	1830	841.80	386.40	600	2106	0.2000	2	1489	0.68	177.17	1829	1812	837	1	1786.00	1747.00
zml	zml.edf	RIGHT	2627.00	.	403	0	0.0000	.	.	.	.	.	.	.	.	.	.	.	.	.	.	.	.	.	0.0000	0	0	0	.	1	RECTANGLE_INTERESTAREA	.	.	.	.	.	.	.	.	.	.	.	.	.	.	477	0	.	.
zml	zml.edf	RIGHT	2592.00	1808.00	402	431	0.2966	431	6	1	1115	1	864.20	380.00	1	431	1545	0.1429	1	1115	2.40	4.71	1114	1091	0.1429	1	0	0	.	1	RECTANGLE_INTERESTAREA	431	1	1115	864.20	380.00	431	1545	0.1429	1	1115	2.40	4.71	1114	1091	838	0	1808.00	1808.00
zml	zml.edf	RIGHT	2701.00	.	403	0	0.0000	.	.	.	.	.	.	.	.	.	.	.	.	.	.	.	.	.	0.0000	0	0	0	.	1	RECTANGLE_INTERESTAREA	.	.	.	.	.	.	.	.	.	.	.	.	.	.	476	0	.	.
zml	zml.edf	RIGHT	4176.00	1782.00	402	403	0.1999	403	6	1	1654	1	847.50	396.30	1	403	2056	0.1429	1	1654	2.35	0.50	1653	1630	0.1429	1	0	0	.	1	RECTANGLE_INTERESTAREA	403	1	1654	847.50	396.30	403	2056	0.1429	1	1654	2.35	0.50	1653	1630	816	0	1782.00	1782.00
zml	zml.edf	RIGHT	2812.00	1878.33	403	556	0.2594	195	5	1	691	1	513.70	389.60	1	556	1284	0.2308	3	691	3.17	179.75	690	664	0.2308	3	2	361	.	1	RECTANGLE_INTERESTAREA	215	1	1070	501.70	391.50	556	1284	0.2308	3	691	0.93	-0.22	1069	1051	474	1	1967.00	1812.00
zml	zml.edf	RIGHT	2660.00	1838.00	402	339	0.1582	339	12	3	1959	2	839.90	385.50	1	339	2297	0.0769	1	1959	0.31	-3.11	1958	1952	0.0769	1	2	361	.	1	RECTANGLE_INTERESTAREA	339	1	1959	839.90	385.50	339	2297	0.0769	1	1959	0.31	-3.11	1958	1952	836	1	1838.00	1838.00
zml	zml.edf	RIGHT	2660.00	1876.50	402	560	0.2781	179	3	1	542	1	541.90	391.00	1	560	1122	0.2857	2	542	10.41	-0.23	541	490	0.2857	2	2	1011	.	1	RECTANGLE_INTERESTAREA	381	1	742	501.80	392.60	560	1122	0.2857	2	542	1.69	-170.40	741	721	474	1	1885.00	1868.00
zml	zml.edf	RIGHT	2664.00	1791.00	402	905	0.4494	275	6	3	1312	2	841.20	366.60	1	905	2234	0.2857	2	1312	4.27	10.17	1311	1279	0.2857	2	2	1011	.	1	RECTANGLE_INTERESTAREA	630	1	1605	864.30	373.20	905	2234	0.2857	2	1312	1.23	-6.19	1604	1587	837	1	1812.00	1770.00
zml	zml.edf	RIGHT	2628.00	.	402	0	0.0000	.	.	.	.	.	.	.	.	.	.	.	.	.	.	.	.	.	0.0000	0	0	0	.	1	RECTANGLE_INTERESTAREA	.	.	.	.	.	.	.	.	.	.	.	.	.	.	476	0	.	.
zml	zml.edf	RIGHT	2736.00	1816.00	402	617	0.2343	367	8	1	1477	1	839.30	390.90	1	367	1843	0.0769	1	1477	2.87	12.67	1476	1452	0.1538	2	0	0	.	1	RECTANGLE_INTERESTAREA	250	2	2723	852.10	383.80	250	2972	0.0769	1	2723	1.03	3.39	2722	2705	836	0	1882.00	1750.00
zml	zml.edf	RIGHT	3996.00	2068.00	402	452	0.2388	289	4	1	962	1	499.00	400.10	1	452	1437	0.2500	2	962	11.56	-1.94	961	903	0.2500	2	1	163	.	1	RECTANGLE_INTERESTAREA	163	1	1275	553.30	396.40	452	1437	0.2500	2	962	2.18	4.44	1274	1251	457	1	2085.00	2051.00
zml	zml.edf	RIGHT	2736.00	1849.00	402	206	0.1088	206	8	3	1916	2	844.80	382.50	1	206	2121	0.1250	1	1916	0.52	-2.24	1915	1906	0.1250	1	1	163	.	1	RECTANGLE_INTERESTAREA	206	1	1916	844.80	382.50	206	2121	0.1250	1	1916	0.52	-2.24	1915	1906	836	1	1849.00	1849.00
zml	zml.edf	RIGHT	2736.00	1931.50	402	280	0.1605	217	4	1	715	1	498.60	394.90	1	280	1016	0.2857	2	715	2.49	-176.29	714	678	0.2857	2	1	63	.	1	RECTANGLE_INTERESTAREA	63	1	954	520.90	396.30	280	1016	0.2857	2	715	1.11	4.54	953	932	474	1	1949.00	1914.00
zml	zml.edf	RIGHT	2736.00	1844.00	402	350	0.2006	350	7	3	1631	2	852.30	380.00	1	350	1980	0.1429	1	1631	0.68	12.25	1630	1619	0.1429	1	1	63	.	1	RECTANGLE_INTERESTAREA	350	1	1631	852.30	380.00	350	1980	0.1429	1	1631	0.68	12.25	1630	1619	836	1	1844.00	1844.00
zml	zml.edf	RIGHT	2736.00	1919.50	402	432	0.2523	183	3	1	617	1	480.80	396.40	1	432	1070	0.2857	2	617	10.92	-0.38	616	566	0.2857	2	1	249	.	1	RECTANGLE_INTERESTAREA	249	1	822	509.70	394.00	432	1070	0.2857	2	617	1.06	2.29	821	800	474	1	1932.00	1907.00
zml	zml.edf	RIGHT	2555.00	1803.00	402	310	0.1811	310	7	3	1578	2	861.30	382.00	1	310	1887	0.1429	1	1578	0.93	-4.79	1577	1563	0.1429	1	1	249	.	1	RECTANGLE_INTERESTAREA	310	1	1578	861.30	382.00	310	1887	0.1429	1	1578	0.93	-4.79	1577	1563	838	1	1803.00	1803.00
zml	zml.edf	RIGHT	4292.00	1824.00	403	325	0.2006	133	4	1	705	1	544.70	394.60	1	325	1052	0.2222	2	705	3.50	-2.00	704	679	0.2222	2	2	567	.	1	RECTANGLE_INTERESTAREA	192	1	861	497.50	393.00	325	1052	0.2222	2	705	1.83	179.24	860	838	454	1	1844.00	1804.00
zml	zml.edf	RIGHT	2772.00	1721.00	402	542	0.3346	167	7	3	1206	2	838.20	381.30	1	542	1754	0.2222	2	1206	8.49	2.45	1205	1143	0.2222	2	2	567	.	1	RECTANGLE_INTERESTAREA	375	1	1380	840.20	375.50	542	1754	0.2222	2	1206	0.25	78.27	1379	1373	836	1	1734.00	1708.00
zml	zml.edf	RIGHT	2772.00	2017.50	402	266	0.1107	197	5	1	1616	1	533.20	391.90	1	266	1902	0.2000	2	1616	2.97	18.21	1615	1585	0.2000	2	1	69	.	1	RECTANGLE_INTERESTAREA	69	1	1834	503.20	391.20	266	1902	0.2000	2	1616	0.92	-170.76	1833	1813	474	1	2069.00	1966.00
zml	zml.edf	RIGHT	2736.00	1816.00	402	453	0.1886	453	10	3	2702	2	853.00	376.00	1	453	3154	0.1000	1	2702	0.86	-0.67	2701	2688	0.1000	1	1	69	.	1	RECTANGLE_INTERESTAREA	453	1	2702	853.00	376.00	453	3154	0.1000	1	2702	0.86	-0.67	2701	2688	836	1	1816.00	1816.00
zml	zml.edf	RIGHT	2812.00	2045.00	403	191	0.1160	191	4	1	838	1	498.30	397.70	1	191	1028	0.1667	1	838	1.92	157.54	837	816	0.1667	1	0	0	.	1	RECTANGLE_INTERESTAREA	191	1	838	498.30	397.70	191	1028	0.1667	1	838	1.92	157.54	837	816	474	1	2045.00	2045.00
zml	zml.edf	RIGHT	2738.00	1823.00	403	644	0.3913	644	6	3	1264	2	843.00	388.30	1	644	1907	0.1667	1	1264	2.30	3.72	1263	1241	0.1667	1	0	0	.	1	RECTANGLE_INTERESTAREA	644	1	1264	843.00	388.30	644	1907	0.1667	1	1264	2.30	3.72	1263	1241	837	1	1823.00	1823.00
zml	zml.edf	RIGHT	2664.00	.	402	0	0.0000	.	.	.	.	.	.	.	.	.	.	.	.	.	.	.	.	.	0.0000	0	0	0	.	1	RECTANGLE_INTERESTAREA	.	.	.	.	.	.	.	.	.	.	.	.	.	.	475	0	.	.
zml	zml.edf	RIGHT	2738.00	1804.00	403	694	0.2875	694	11	1	2260	1	847.50	397.90	1	694	2953	0.0909	1	2260	1.32	-2.34	2259	2237	0.0909	1	0	0	.	1	RECTANGLE_INTERESTAREA	694	1	2260	847.50	397.90	694	2953	0.0909	1	2260	1.32	-2.34	2259	2237	837	0	1804.00	1804.00
zml	zml.edf	RIGHT	2700.00	1953.00	402	515	0.2773	246	5	1	702	1	496.80	380.90	1	515	1258	0.3333	3	702	1.75	151.14	701	680	0.3333	3	2	269	.	1	RECTANGLE_INTERESTAREA	88	1	1171	519.80	396.40	515	1258	0.3333	3	702	1.46	-7.20	1170	1143	475	1	2066.00	1866.00
zml	zml.edf	RIGHT	2700.00	1925.00	402	795	0.4281	795	9	3	1511	2	842.20	395.90	1	795	2305	0.1111	1	1511	1.97	10.94	1510	1488	0.1111	1	2	269	.	1	RECTANGLE_INTERESTAREA	795	1	1511	842.20	395.90	795	2305	0.1111	1	1511	1.97	10.94	1510	1488	837	1	1925.00	1925.00
zml	zml.edf	RIGHT	2812.00	1924.00	403	251	0.1241	251	5	1	652	1	521.00	394.80	1	251	902	0.1000	1	652	4.41	-2.38	651	624	0.1000	1	1	269	.	1	RECTANGLE_INTERESTAREA	251	1	652	521.00	394.80	251	902	0.1000	1	652	4.41	-2.38	651	624	474	1	1924.00	1924.00
zml	zml.edf	RIGHT	2849.00	1774.50	403	477	0.2359	208	8	3	1266	2	843.50	390.30	1	477	1749	0.2000	2	1266	1.63	-9.61	1265	1245	0.2000	2	1	269	.	1	RECTANGLE_INTERESTAREA	269	1	1481	838.70	388.70	477	1749	0.2000	2	1266	0.31	-162.89	1480	1474	836	1	1790.00	1759.00
zml	zml.edf	RIGHT	2738.00	2129.00	403	124	0.0846	124	5	1	680	1	520.70	396.80	1	124	803	0.1250	1	680	2.36	-7.73	679	655	0.1250	1	1	284	.	1	RECTANGLE_INTERESTAREA	124	1	680	520.70	396.80	124	803	0.1250	1	680	2.36	-7.73	679	655	475	1	2129.00	2129.00
zml	zml.edf	RIGHT	4068.00	1936.00	402	656	0.4475	372	7	3	1032	2	844.30	388.80	1	656	1698	0.2500	2	1032	3.03	-6.87	1031	1007	0.2500	2	1	284	.	1	RECTANGLE_INTERESTAREA	284	1	1415	863.90	396.00	656	1698	0.2500	2	1032	0.67	-4.32	1414	1404	818	1	1951.00	1921.00
zml	zml.edf	RIGHT	2736.00	1949.50	402	338	0.1284	191	5	1	898	1	498.90	383.00	1	338	1257	0.2222	2	898	2.65	-175.12	897	871	0.2222	2	1	147	.	1	RECTANGLE_INTERESTAREA	147	1	1111	513.60	389.80	338	1257	0.2222	2	898	0.78	-5.92	1110	1089	474	1	2006.00	1893.00
zml	zml.edf	RIGHT	2775.00	1819.00	403	601	0.2283	601	8	3	1486	2	848.30	391.40	1	601	2086	0.1111	1	1486	1.98	-7.22	1485	1464	0.1111	1	1	147	.	1	RECTANGLE_INTERESTAREA	601	1	1486	848.30	391.40	601	2086	0.1111	1	1486	1.98	-7.22	1485	1464	837	1	1819.00	1819.00
zml	zml.edf	RIGHT	2812.00	1947.50	403	347	0.1539	192	3	1	575	1	541.30	389.20	1	347	945	0.2000	2	575	11.90	-0.47	574	519	0.2000	2	1	155	.	1	RECTANGLE_INTERESTAREA	155	1	791	508.50	390.30	347	945	0.2000	2	575	1.12	-170.99	790	767	474	1	1955.00	1940.00
zml	zml.edf	RIGHT	2700.00	1781.00	402	575	0.2550	420	8	3	1658	2	857.60	377.00	1	420	2077	0.1000	1	1658	1.40	15.57	1657	1639	0.2000	2	1	155	.	1	RECTANGLE_INTERESTAREA	155	2	2373	852.20	369.50	155	2527	0.1000	1	2373	1.37	7.42	2372	2354	837	1	1782.00	1780.00
zml	zml.edf	RIGHT	4292.00	1808.67	403	518	0.3394	162	4	1	567	1	551.10	401.00	1	518	1130	0.4286	3	567	12.85	-1.12	566	508	0.4286	3	3	906	.	1	RECTANGLE_INTERESTAREA	67	1	1064	536.60	402.20	518	1130	0.4286	3	567	1.32	2.14	1063	1041	454	1	1844.00	1768.00
zml	zml.edf	RIGHT	2738.00	1747.00	403	550	0.3604	550	7	3	1198	2	848.30	395.00	1	550	1747	0.1429	1	1198	10.45	-5.41	1197	1131	0.1429	1	3	906	.	1	RECTANGLE_INTERESTAREA	550	1	1198	848.30	395.00	550	1747	0.1429	1	1198	10.45	-5.41	1197	1131	837	1	1747.00	1747.00
zml	zml.edf	RIGHT	2625.00	1788.67	402	856	0.3224	327	5	1	999	1	506.50	401.40	1	327	1325	0.0909	1	999	1.05	4.81	998	976	0.2727	3	2	176	.	1	RECTANGLE_INTERESTAREA	104	2	2164	529.70	400.70	529	2267	0.1818	2	1716	1.38	-5.84	2163	2141	475	1	1831.00	1735.00
zml	zml.edf	RIGHT	2700.00	1662.00	402	650	0.2448	578	10	5	2491	2	847.10	391.80	1	650	3149	0.1818	2	2491	1.54	-3.03	2490	2467	0.1818	2	2	176	.	1	RECTANGLE_INTERESTAREA	72	1	3078	858.90	381.40	650	3149	0.1818	2	2491	0.41	4.75	3077	3069	837	1	1673.00	1651.00
zml	zml.edf	RIGHT	2812.00	2051.75	403	673	0.1187	206	11	1	3470	1	535.10	372.90	1	206	3675	0.0476	1	3470	1.73	-166.98	3469	3432	0.1905	4	2	408	.	1	RECTANGLE_INTERESTAREA	208	2	4516	515.50	386.30	467	4723	0.1429	3	4220	0.28	12.32	4515	4501	474	1	2275.00	1951.00
zml	zml.edf	RIGHT	3990.00	2019.00	402	581	0.1025	581	17	5	4950	2	855.40	382.70	1	581	5530	0.0476	1	4950	2.55	0.08	4949	4925	0.0476	1	2	408	.	1	RECTANGLE_INTERESTAREA	581	1	4950	855.40	382.70	581	5530	0.0476	1	4950	2.55	0.08	4949	4925	817	1	2019.00	2019.00
zml	zml.edf	RIGHT	2736.00	2280.33	402	773	0.3085	379	6	1	1506	1	523.50	381.20	1	773	2324	0.2727	3	1506	3.07	170.32	1505	1478	0.2727	3	5	849	.	1	RECTANGLE_INTERESTAREA	108	1	2217	541.20	379.00	773	2324	0.2727	3	1506	1.48	-1.77	2216	2192	474	1	2308.00	2256.00
zml	zml.edf	RIGHT	4181.00	2226.33	403	455	0.1816	163	9	3	2385	2	820.30	376.40	1	455	2883	0.2727	3	2385	9.67	-1.37	2384	2325	0.2727	3	5	849	.	1	RECTANGLE_INTERESTAREA	49	1	2835	857.00	374.30	455	2883	0.2727	3	2385	0.71	178.11	2834	2815	818	1	2287.00	2177.00
zml	zml.edf	RIGHT	2736.00	2384.00	402	225	0.1016	225	7	1	1433	1	529.30	386.30	1	225	1657	0.0909	1	1433	3.31	-176.02	1432	1405	0.0909	1	4	742	.	1	RECTANGLE_INTERESTAREA	225	1	1433	529.30	386.30	225	1657	0.0909	1	1433	3.31	-176.02	1432	1405	474	1	2384.00	2384.00
zml	zml.edf	RIGHT	5772.00	1987.75	403	742	0.3350	146	8	3	1719	2	806.70	377.70	1	742	2522	0.3636	4	1719	9.96	2.23	1718	1658	0.3636	4	4	742	.	1	RECTANGLE_INTERESTAREA	145	1	2378	800.00	382.00	742	2522	0.3636	4	1719	2.28	-175.87	2377	2354	796	1	2096.00	1911.00
zml	zml.edf	RIGHT	2738.00	2016.00	403	300	0.1125	300	5	1	780	1	523.30	384.20	1	300	1079	0.1111	1	780	4.13	-174.08	779	747	0.1111	1	0	0	.	1	RECTANGLE_INTERESTAREA	300	1	780	523.30	384.20	300	1079	0.1111	1	780	4.13	-174.08	779	747	475	1	2016.00	2016.00
zml	zml.edf	RIGHT	2700.00	1824.00	402	468	0.1755	468	7	3	1300	2	840.10	385.50	1	468	1767	0.1111	1	1300	2.04	8.88	1299	1277	0.1111	1	0	0	.	1	RECTANGLE_INTERESTAREA	468	1	1300	840.10	385.50	468	1767	0.1111	1	1300	2.04	8.88	1299	1277	837	1	1824.00	1824.00
zml	zml.edf	RIGHT	2738.00	2022.00	403	481	0.1948	169	5	1	1243	1	537.10	390.60	1	481	1746	0.1667	2	1243	4.01	-3.26	1242	1207	0.1667	2	1	312	.	1	RECTANGLE_INTERESTAREA	312	1	1435	489.20	396.70	481	1746	0.1667	2	1243	1.32	-171.71	1434	1412	475	1	2103.00	1941.00
zml	zml.edf	RIGHT	2812.00	1768.00	403	253	0.1025	253	11	3	2528	2	849.80	385.60	1	253	2780	0.0833	1	2528	0.83	18.91	2527	2509	0.0833	1	1	312	.	1	RECTANGLE_INTERESTAREA	253	1	2528	849.80	385.60	253	2780	0.0833	1	2528	0.83	18.91	2527	2509	836	1	1768.00	1768.00
zml	zml.edf	RIGHT	2736.00	1916.00	402	772	0.3586	290	4	1	596	1	508.20	400.40	1	772	1405	0.2727	3	596	9.31	-0.28	595	547	0.2727	3	2	482	.	1	RECTANGLE_INTERESTAREA	273	1	1133	512.20	401.10	772	1405	0.2727	3	596	1.51	-2.26	1132	1112	474	1	1968.00	1864.00
zml	zml.edf	RIGHT	2556.00	1811.00	402	252	0.1170	252	10	3	2027	2	850.20	387.90	1	252	2278	0.0909	1	2027	0.42	-8.77	2026	2019	0.0909	1	2	482	.	1	RECTANGLE_INTERESTAREA	252	1	2027	850.20	387.90	252	2278	0.0909	1	2027	0.42	-8.77	2026	2019	839	1	1811.00	1811.00
zml	zml.edf	RIGHT	2736.00	1910.00	402	470	0.2331	470	5	1	774	1	512.80	394.50	1	470	1243	0.1111	1	774	2.75	4.62	773	750	0.1111	1	1	141	.	1	RECTANGLE_INTERESTAREA	470	1	774	512.80	394.50	470	1243	0.1111	1	774	2.75	4.62	773	750	474	1	1910.00	1910.00
zml	zml.edf	RIGHT	4292.00	1731.00	403	451	0.2237	310	8	3	1784	2	847.60	396.60	1	451	2244	0.2222	2	1784	2.20	-9.45	1783	1760	0.2222	2	1	141	.	1	RECTANGLE_INTERESTAREA	141	1	2104	863.20	392.60	451	2244	0.2222	2	1784	0.51	-0.76	2103	2094	816	1	1747.00	1715.00
zml	zml.edf	RIGHT	3996.00	1971.00	402	145	0.0697	145	9	1	1451	1	505.80	396.80	1	145	1595	0.0667	1	1451	0.44	14.93	1450	1442	0.0667	1	1	230	.	1	RECTANGLE_INTERESTAREA	145	1	1451	505.80	396.80	145	1595	0.0667	1	1451	0.44	14.93	1450	1442	457	1	1971.00	1971.00
zml	zml.edf	RIGHT	2700.00	1845.00	402	391	0.1881	161	12	3	2016	2	881.60	366.00	1	391	2427	0.1333	2	2016	2.30	29.96	2015	1974	0.1333	2	1	230	.	1	RECTANGLE_INTERESTAREA	230	1	2198	857.70	379.40	391	2427	0.1333	2	2016	0.80	-156.72	2197	2177	837	1	1852.00	1838.00
zml	zml.edf	RIGHT	4292.00	1952.00	403	378	0.0540	274	4	1	766	1	512.70	395.30	1	378	1165	0.0714	2	766	3.06	0.07	765	740	0.0714	2	5	1341	.	1	RECTANGLE_INTERESTAREA	104	1	1062	530.10	398.20	378	1165	0.0714	2	766	0.92	4.15	1061	1040	454	1	2012.00	1892.00
zml	zml.edf	RIGHT	2660.00	2011.89	402	3268	0.4666	659	7	3	1411	2	841.00	383.00	1	659	2069	0.0357	1	1411	0.78	49.37	1410	1394	0.3214	9	5	1341	.	1	RECTANGLE_INTERESTAREA	34	5	9127	839.40	389.30	34	9160	0.0357	1	9127	5.10	-177.14	9126	9090	836	1	2299.00	1699.00
zml	zml.edf	RIGHT	4292.00	2054.00	403	534	0.1351	252	10	1	2784	1	492.00	396.40	1	534	3335	0.1333	2	2784	2.13	170.00	2783	2760	0.1333	2	2	743	.	1	RECTANGLE_INTERESTAREA	282	1	3054	518.00	393.40	534	3335	0.1333	2	2784	1.09	1.11	3053	3036	454	1	2091.00	2017.00
zml	zml.edf	RIGHT	2736.00	2010.00	402	706	0.1786	245	13	3	3584	2	857.40	383.90	1	706	4300	0.1333	2	3584	2.00	174.12	3583	3561	0.1333	2	2	743	.	1	RECTANGLE_INTERESTAREA	461	1	3840	842.30	386.90	706	4300	0.1333	2	3584	0.56	-164.91	3839	3829	836	1	2035.00	1985.00
zml	zml.edf	RIGHT	2812.00	.	403	0	0.0000	.	.	.	.	.	.	.	.	.	.	.	.	.	.	.	.	.	0.0000	0	0	0	.	1	RECTANGLE_INTERESTAREA	.	.	.	.	.	.	.	.	.	.	.	.	.	.	474	0	.	.
zml	zml.edf	RIGHT	2592.00	1906.00	402	521	0.2463	521	8	1	1427	1	855.40	394.70	1	521	1947	0.0909	1	1427	1.75	172.20	1426	1405	0.0909	1	0	0	.	1	RECTANGLE_INTERESTAREA	521	1	1427	855.40	394.70	521	1947	0.0909	1	1427	1.75	172.20	1426	1405	838	0	1906.00	1906.00
zml	zml.edf	RIGHT	2772.00	2263.50	402	407	0.1582	225	3	1	688	1	529.30	396.20	1	407	1117	0.2500	2	688	12.42	-3.21	687	632	0.2500	2	1	182	.	1	RECTANGLE_INTERESTAREA	182	1	936	492.50	395.10	407	1117	0.2500	2	688	1.23	174.27	935	913	474	1	2288.00	2239.00
zml	zml.edf	RIGHT	2484.00	1930.00	402	766	0.2977	486	6	3	1441	2	860.40	398.60	1	486	1926	0.1250	1	1441	11.85	-1.92	1440	1371	0.2500	2	1	182	.	1	RECTANGLE_INTERESTAREA	280	2	2508	853.10	399.50	280	2787	0.1250	1	2508	0.56	-10.08	2507	2496	840	1	1941.00	1919.00
zml	zml.edf	RIGHT	2812.00	.	403	0	0.0000	.	.	.	.	.	.	.	.	.	.	.	.	.	.	.	.	.	0.0000	0	0	0	.	1	RECTANGLE_INTERESTAREA	.	.	.	.	.	.	.	.	.	.	.	.	.	.	474	0	.	.
zml	zml.edf	RIGHT	2738.00	1823.00	403	394	0.2246	394	9	1	1620	1	839.80	398.70	1	394	2013	0.1111	1	1620	1.36	-10.89	1619	1600	0.1111	1	0	0	.	1	RECTANGLE_INTERESTAREA	394	1	1620	839.80	398.70	394	2013	0.1111	1	1620	1.36	-10.89	1619	1600	837	0	1823.00	1823.00
zml	zml.edf	RIGHT	2628.00	1925.00	402	133	0.0885	133	4	1	739	1	504.90	398.00	1	133	871	0.1111	1	739	1.60	4.41	738	710	0.1111	1	2	230	.	1	RECTANGLE_INTERESTAREA	133	1	739	504.90	398.00	133	871	0.1111	1	739	1.60	4.41	738	710	476	1	1925.00	1925.00
zml	zml.edf	RIGHT	4176.00	1853.67	402	399	0.2656	169	7	3	1313	2	848.10	395.30	1	399	1740	0.3333	3	1313	1.65	6.15	1312	1292	0.3333	3	2	230	.	1	RECTANGLE_INTERESTAREA	30	1	1711	819.40	396.80	399	1740	0.3333	3	1313	1.65	-170.17	1710	1689	816	1	1856.00	1851.00
zml	zml.edf	RIGHT	4329.00	2059.00	403	539	0.2247	164	6	1	1235	1	515.70	395.30	1	539	1813	0.2500	3	1235	8.47	-5.24	1234	1173	0.2500	3	3	704	.	1	RECTANGLE_INTERESTAREA	81	1	1733	543.00	390.20	539	1813	0.2500	3	1235	0.89	3.16	1732	1713	454	1	2207.00	1889.00
zml	zml.edf	RIGHT	2625.00	1803.50	402	588	0.2451	259	10	3	2001	2	852.30	389.50	1	588	2594	0.1667	2	2001	2.58	0.91	2000	1978	0.1667	2	3	704	.	1	RECTANGLE_INTERESTAREA	329	1	2266	864.60	391.10	588	2594	0.1667	2	2001	0.28	2.73	2265	2260	837	1	1813.00	1794.00
zml	zml.edf	RIGHT	2812.00	1882.00	403	721	0.3021	721	5	1	1055	1	510.80	393.20	1	721	1775	0.1111	1	1055	1.22	156.54	1054	1037	0.1111	1	2	575	.	1	RECTANGLE_INTERESTAREA	721	1	1055	510.80	393.20	721	1775	0.1111	1	1055	1.22	156.54	1054	1037	474	1	1882.00	1882.00
zml	zml.edf	RIGHT	2812.00	1784.67	403	681	0.2853	106	7	3	1921	2	911.40	386.40	1	681	2633	0.3333	3	1921	5.57	11.21	1920	1882	0.3333	3	2	575	.	1	RECTANGLE_INTERESTAREA	255	1	2379	861.80	385.80	681	2633	0.3333	3	1921	0.38	-0.51	2378	2371	836	1	1796.00	1767.00
zml	zml.edf	RIGHT	2701.00	2098.00	403	109	0.0414	109	6	1	1756	1	533.10	397.40	1	109	1864	0.1000	1	1756	0.69	-173.58	1755	1736	0.1000	1	4	938	.	1	RECTANGLE_INTERESTAREA	109	1	1756	533.10	397.40	109	1864	0.1000	1	1756	0.69	-173.58	1755	1736	476	1	2098.00	2098.00
zml	zml.edf	RIGHT	4292.00	2070.75	403	938	0.3562	124	7	3	1923	2	818.90	394.00	1	938	2917	0.4000	4	1923	9.88	0.08	1922	1865	0.4000	4	4	938	.	1	RECTANGLE_INTERESTAREA	134	1	2784	887.10	381.70	938	2917	0.4000	4	1923	0.46	-5.00	2783	2774	816	1	2087.00	2046.00
zml	zml.edf	RIGHT	2664.00	2009.67	402	621	0.2702	220	3	1	574	1	538.80	388.90	1	621	1242	0.3750	3	574	12.28	0.74	573	511	0.3750	3	5	1598	.	1	RECTANGLE_INTERESTAREA	231	1	1012	548.80	390.90	621	1242	0.3750	3	574	1.10	-5.67	1011	988	475	1	2060.00	1938.00
zml	zml.edf	RIGHT	2590.00	2010.67	403	1197	0.5209	170	6	3	1311	2	855.80	388.40	1	1197	2537	0.3750	3	1311	10.54	0.49	1310	1243	0.3750	3	5	1598	.	1	RECTANGLE_INTERESTAREA	563	1	1975	866.60	381.40	1197	2537	0.3750	3	1311	0.56	177.58	1974	1963	839	1	2057.00	1968.00
zml	zml.edf	RIGHT	2812.00	1881.67	403	1017	0.3175	484	4	1	938	1	528.60	384.70	1	1017	1975	0.2727	3	938	1.97	-178.25	937	914	0.2727	3	4	1464	.	1	RECTANGLE_INTERESTAREA	241	1	1735	526.20	385.00	1017	1975	0.2727	3	938	0.45	177.30	1734	1726	474	1	1906.00	1860.00
zml	zml.edf	RIGHT	4176.00	1860.33	402	1122	0.3503	191	9	3	2338	2	904.10	369.40	1	1122	3492	0.2727	3	2338	1.74	176.26	2337	2314	0.2727	3	4	1464	.	1	RECTANGLE_INTERESTAREA	556	1	2937	895.70	369.10	1122	3492	0.2727	3	2338	0.68	0.57	2936	2923	816	1	1889.00	1842.00
zml	zml.edf	RIGHT	2625.00	1866.00	402	196	0.1304	196	4	1	770	1	528.60	375.70	1	196	965	0.1250	1	770	1.50	-165.93	769	749	0.1250	1	2	321	.	1	RECTANGLE_INTERESTAREA	196	1	770	528.60	375.70	196	965	0.1250	1	770	1.50	-165.93	769	749	475	1	1866.00	1866.00
zml	zml.edf	RIGHT	2812.00	1825.33	403	574	0.3819	253	6	3	1139	2	893.30	370.10	1	574	1999	0.3750	3	1139	5.26	1.75	1138	1107	0.3750	3	2	321	.	1	RECTANGLE_INTERESTAREA	217	1	1783	866.70	369.80	574	1999	0.3750	3	1139	1.45	-89.22	1782	1514	836	1	1850.00	1805.00
zml	zml.edf	RIGHT	2775.00	1748.67	403	608	0.3054	239	4	1	737	1	519.40	368.60	1	239	975	0.0909	1	737	2.52	178.64	736	698	0.2727	3	3	720	.	1	RECTANGLE_INTERESTAREA	234	2	1444	518.40	391.20	369	1677	0.1818	2	1286	1.40	1.73	1443	1421	475	1	1780.00	1707.00
zml	zml.edf	RIGHT	4140.00	1716.00	402	637	0.3199	151	9	5	1829	2	876.30	373.80	1	637	2509	0.2727	3	1829	9.80	2.75	1828	1770	0.2727	3	3	720	.	1	RECTANGLE_INTERESTAREA	304	1	2206	872.40	376.10	637	2509	0.2727	3	1829	1.89	-170.35	2205	2184	817	1	1731.00	1692.00
zml	zml.edf	RIGHT	2701.00	.	403	0	0.0000	.	.	.	.	.	.	.	.	.	.	.	.	.	.	.	.	.	0.0000	0	0	0	.	1	RECTANGLE_INTERESTAREA	.	.	.	.	.	.	.	.	.	.	.	.	.	.	476	0	.	.
zml	zml.edf	RIGHT	2700.00	1701.00	402	309	0.2352	309	6	1	1460	1	887.60	377.70	1	309	1768	0.1667	1	1460	2.33	12.82	1459	1436	0.1667	1	0	0	.	1	RECTANGLE_INTERESTAREA	309	1	1460	887.60	377.70	309	1768	0.1667	1	1460	2.33	12.82	1459	1436	837	0	1701.00	1701.00
zml	zml.edf	RIGHT	2700.00	1696.00	402	572	0.3112	208	2	1	428	1	530.40	374.90	1	572	1046	0.3750	3	428	13.66	1.58	427	366	0.3750	3	4	847	.	1	RECTANGLE_INTERESTAREA	120	1	927	520.10	385.80	572	1046	0.3750	3	428	1.82	3.89	926	905	475	1	1708.00	1688.00
zml	zml.edf	RIGHT	3990.00	1706.33	402	837	0.4554	354	6	3	1205	2	869.50	384.70	1	837	2082	0.3750	3	1205	6.30	-1.84	1204	1161	0.3750	3	4	847	.	1	RECTANGLE_INTERESTAREA	226	1	1857	847.10	385.70	837	2082	0.3750	3	1205	1.91	-174.84	1856	1836	817	1	1725.00	1697.00
zml	zml.edf	RIGHT	2736.00	1876.00	402	747	0.2697	747	6	1	1094	1	523.20	380.20	1	747	1840	0.0833	1	1094	10.36	-2.06	1093	1022	0.0833	1	2	800	.	1	RECTANGLE_INTERESTAREA	747	1	1094	523.20	380.20	747	1840	0.0833	1	1094	10.36	-2.06	1093	1022	474	1	1876.00	1876.00
zml	zml.edf	RIGHT	2700.00	1770.50	402	1109	0.4004	138	8	3	1982	2	846.90	376.60	1	544	2547	0.1667	2	1982	5.53	-0.64	1981	1945	0.3333	4	2	800	.	1	RECTANGLE_INTERESTAREA	394	2	2927	891.60	375.10	565	3320	0.1667	2	2739	1.04	13.35	2926	2910	837	1	1810.00	1741.00
zml	zml.edf	RIGHT	1296.00	1764.00	402	528	0.2259	247	5	1	686	1	512.20	374.50	1	247	932	0.0769	1	686	11.51	-0.33	685	632	0.1538	2	0	0	.	1	RECTANGLE_INTERESTAREA	281	2	1124	510.10	378.30	281	1404	0.0769	1	1124	3.10	0.39	1123	1098	494	1	1835.00	1693.00
zml	zml.edf	RIGHT	2736.00	1706.00	402	898	0.3843	541	9	5	1575	2	877.50	370.60	1	541	2115	0.0769	1	1575	9.49	-0.31	1574	1517	0.1538	2	0	0	.	1	RECTANGLE_INTERESTAREA	357	2	2609	891.10	382.00	357	2965	0.0769	1	2609	1.94	-179.01	2608	2586	836	1	1731.00	1681.00
zml	zml.edf	RIGHT	2812.00	1803.00	403	258	0.1701	258	4	1	525	1	501.60	395.30	1	258	782	0.1250	1	525	8.50	-2.05	524	475	0.1250	1	2	450	.	1	RECTANGLE_INTERESTAREA	258	1	525	501.60	395.30	258	782	0.1250	1	525	8.50	-2.05	524	475	474	1	1803.00	1803.00
zml	zml.edf	RIGHT	2812.00	1692.33	403	673	0.4436	223	6	3	1025	2	871.10	386.10	1	673	1720	0.3750	3	1025	11.00	-1.69	1024	961	0.3750	3	2	450	.	1	RECTANGLE_INTERESTAREA	115	1	1606	885.50	378.80	673	1720	0.3750	3	1025	0.37	177.90	1605	1599	836	1	1714.00	1671.00
zml	zml.edf	RIGHT	2628.00	1775.50	402	396	0.1642	240	5	1	618	1	541.50	381.00	1	396	1043	0.1538	2	618	11.96	-0.23	617	560	0.1538	2	3	721	.	1	RECTANGLE_INTERESTAREA	156	1	888	514.10	385.20	396	1043	0.1538	2	618	0.73	-165.45	887	858	476	1	1786.00	1765.00
zml	zml.edf	RIGHT	4176.00	1742.00	402	1154	0.4784	382	8	3	1186	2	868.80	367.20	1	382	1567	0.0769	1	1186	6.32	1.16	1185	1149	0.3077	4	3	721	.	1	RECTANGLE_INTERESTAREA	365	2	2457	896.10	371.80	772	2821	0.2308	3	2021	1.12	-4.68	2456	2441	816	1	1773.00	1698.00
zml	zml.edf	RIGHT	2625.00	1781.00	402	688	0.2257	419	5	1	656	1	534.70	392.30	1	688	1349	0.1538	2	656	12.54	-2.32	655	590	0.1538	2	4	1458	.	1	RECTANGLE_INTERESTAREA	269	1	1081	524.10	395.00	688	1349	0.1538	2	656	0.20	175.92	1080	1075	475	1	1811.00	1751.00
zml	zml.edf	RIGHT	2772.00	1864.50	402	1448	0.4751	259	9	3	1718	2	898.30	378.00	1	1448	3206	0.3077	4	1718	1.17	178.69	1717	1700	0.3077	4	4	1458	.	1	RECTANGLE_INTERESTAREA	320	1	2887	907.40	376.50	1448	3206	0.3077	4	1718	0.91	-25.25	2886	2872	836	1	1973.00	1780.00
zml	zml.edf	RIGHT	2736.00	2068.00	402	241	0.1678	241	4	1	837	1	534.80	376.20	1	241	1077	0.1429	1	837	1.85	178.47	836	813	0.1429	1	1	185	.	1	RECTANGLE_INTERESTAREA	241	1	837	534.80	376.20	241	1077	0.1429	1	837	1.85	178.47	836	813	474	1	2068.00	2068.00
zml	zml.edf	RIGHT	4140.00	1860.00	402	372	0.2591	187	6	3	1260	2	910.80	367.30	1	372	1651	0.2857	2	1260	4.29	-0.86	1259	1232	0.2857	2	1	185	.	1	RECTANGLE_INTERESTAREA	185	1	1467	878.10	370.30	372	1651	0.2857	2	1260	1.37	-173.22	1466	1447	817	1	1880.00	1840.00
zml	zml.edf	RIGHT	4292.00	1855.50	403	775	0.3135	310	7	1	1271	1	539.90	394.50	1	775	2109	0.3333	4	1271	1.51	173.47	1270	1239	0.3333	4	5	1091	.	1	RECTANGLE_INTERESTAREA	109	1	2001	545.20	379.70	775	2109	0.3333	4	1271	1.04	-178.84	2000	1983	454	1	1997.00	1788.00
zml	zml.edf	RIGHT	2664.00	1838.00	402	626	0.2532	290	11	3	2177	2	862.40	376.80	1	626	2818	0.1667	2	2177	10.68	-2.05	2176	2110	0.1667	2	5	1091	.	1	RECTANGLE_INTERESTAREA	336	1	2483	892.80	371.90	626	2818	0.1667	2	2177	0.99	4.09	2482	2467	837	1	1872.00	1804.00
zml	zml.edf	RIGHT	2775.00	2013.00	403	166	0.1226	166	5	1	772	1	525.70	381.70	1	166	937	0.1250	1	772	2.50	2.59	771	748	0.1250	1	0	0	.	1	RECTANGLE_INTERESTAREA	166	1	772	525.70	381.70	166	937	0.1250	1	772	2.50	2.59	771	748	475	1	2013.00	2013.00
zml	zml.edf	RIGHT	2736.00	1792.00	402	350	0.2585	350	8	3	1219	2	895.00	377.00	1	350	1568	0.1250	1	1219	3.09	1.82	1218	1194	0.1250	1	0	0	.	1	RECTANGLE_INTERESTAREA	350	1	1219	895.00	377.00	350	1568	0.1250	1	1219	3.09	1.82	1218	1194	836	1	1792.00	1792.00
zml	zml.edf	RIGHT	2772.00	1734.00	402	583	0.2643	129	3	1	571	1	485.30	393.80	1	583	1178	0.2000	2	571	9.79	-2.37	570	517	0.2000	2	2	532	.	1	RECTANGLE_INTERESTAREA	454	1	725	540.70	389.80	583	1178	0.2000	2	571	2.08	4.30	724	700	474	1	1739.00	1729.00
zml	zml.edf	RIGHT	2812.00	1630.67	403	740	0.3354	340	6	3	1343	2	875.60	370.80	1	340	1682	0.1000	1	1343	4.55	-2.35	1342	1315	0.3000	3	2	532	.	1	RECTANGLE_INTERESTAREA	78	2	2479	880.10	369.80	400	2556	0.2000	2	2142	0.85	-171.09	2478	2464	836	1	1654.00	1601.00
zml	zml.edf	RIGHT	2628.00	1807.00	402	763	0.3396	285	3	1	618	1	515.20	400.20	1	763	1400	0.2857	2	618	11.07	-2.25	617	564	0.2857	2	1	478	.	1	RECTANGLE_INTERESTAREA	478	1	923	542.20	394.20	763	1400	0.2857	2	618	0.80	15.35	922	903	476	1	1843.00	1771.00
zml	zml.edf	RIGHT	2701.00	1744.00	403	629	0.2799	629	7	3	1818	2	889.90	384.10	1	629	2446	0.1429	1	1818	1.13	157.02	1817	1800	0.1429	1	1	478	.	1	RECTANGLE_INTERESTAREA	629	1	1818	889.90	384.10	629	2446	0.1429	1	1818	1.13	157.02	1817	1800	838	1	1744.00	1744.00
zml	zml.edf	RIGHT	4292.00	1748.00	403	268	0.1648	177	5	1	838	1	547.00	386.10	1	268	1126	0.2222	2	838	2.44	168.11	837	813	0.2222	2	4	757	.	1	RECTANGLE_INTERESTAREA	91	1	1036	498.50	389.50	268	1126	0.2222	2	838	1.69	-173.16	1035	1015	454	1	1775.00	1721.00
zml	zml.edf	RIGHT	2812.00	1687.33	403	666	0.4096	137	7	3	1207	2	840.10	381.80	1	666	1914	0.3333	3	1207	11.97	-1.72	1206	1127	0.3333	3	4	757	.	1	RECTANGLE_INTERESTAREA	138	1	1777	859.90	373.40	666	1914	0.3333	3	1207	1.21	-173.58	1776	1759	836	1	1691.00	1683.00
zml	zml.edf	RIGHT	2812.00	1713.50	403	462	0.1824	275	7	1	1069	1	538.30	375.80	1	462	1551	0.1429	2	1069	3.42	-176.73	1068	1041	0.1429	2	2	341	.	1	RECTANGLE_INTERESTAREA	187	1	1365	498.00	374.50	462	1551	0.1429	2	1069	1.46	-179.44	1364	1344	474	1	1746.00	1681.00
zml	zml.edf	RIGHT	2628.00	1613.67	402	879	0.3470	210	10	3	1702	2	846.90	373.90	1	210	1911	0.0714	1	1702	5.15	-4.11	1701	1667	0.2143	3	2	341	.	1	RECTANGLE_INTERESTAREA	154	2	3021	865.90	373.20	669	3174	0.1429	2	2488	1.17	-174.52	3020	3003	838	1	1659.00	1571.00
zml	zml.edf	RIGHT	2628.00	1780.67	402	445	0.2937	150	2	1	424	1	541.30	369.20	1	445	918	0.3750	3	424	13.23	1.69	423	362	0.3750	3	5	982	.	1	RECTANGLE_INTERESTAREA	116	1	803	532.60	377.10	445	918	0.3750	3	424	2.14	9.01	802	778	476	1	1814.00	1720.00
zml	zml.edf	RIGHT	2736.00	1694.67	402	687	0.4535	168	5	3	997	2	862.70	384.10	1	687	1723	0.3750	3	997	11.35	-3.99	996	919	0.3750	3	5	982	.	1	RECTANGLE_INTERESTAREA	268	1	1456	885.40	372.10	687	1723	0.3750	3	997	0.50	162.68	1455	1439	836	1	1714.00	1679.00
zml	zml.edf	RIGHT	2736.00	1849.50	402	331	0.1330	161	3	1	884	1	516.90	396.50	1	331	1228	0.2000	2	884	11.89	-1.45	883	811	0.2000	2	3	869	.	1	RECTANGLE_INTERESTAREA	170	1	1059	537.00	385.60	331	1228	0.2000	2	884	0.80	29.79	1058	1045	474	1	1853.00	1846.00
zml	zml.edf	RIGHT	4329.00	1679.25	403	1127	0.4530	153	6	3	1698	2	841.40	378.00	1	852	2587	0.3000	3	1698	3.46	2.74	1697	1673	0.4000	4	3	869	.	1	RECTANGLE_INTERESTAREA	275	2	2780	855.30	376.40	275	3054	0.1000	1	2780	2.77	-3.90	2779	2753	816	1	1752.00	1607.00
zml	zml.edf	RIGHT	2736.00	1695.00	402	576	0.2046	446	5	1	1135	1	529.70	392.50	1	576	1729	0.1667	2	1135	3.75	179.41	1134	1106	0.1667	2	2	716	.	1	RECTANGLE_INTERESTAREA	130	1	1600	491.90	389.20	576	1729	0.1667	2	1135	1.25	-179.19	1599	1581	474	1	1696.00	1694.00
zml	zml.edf	RIGHT	2736.00	1797.50	402	833	0.2959	247	9	3	2036	2	878.40	375.10	1	833	2878	0.1667	2	2036	2.72	6.40	2035	2012	0.1667	2	2	716	.	1	RECTANGLE_INTERESTAREA	586	1	2293	894.80	372.30	833	2878	0.1667	2	2036	0.49	-7.02	2292	2283	836	1	1803.00	1792.00
zml	zml.edf	RIGHT	2700.00	1858.00	402	602	0.1948	602	5	1	1039	1	538.40	377.20	1	602	1640	0.0833	1	1039	0.97	84.59	1038	1024	0.0833	1	2	789	.	1	RECTANGLE_INTERESTAREA	602	1	1039	538.40	377.20	602	1640	0.0833	1	1039	0.97	84.59	1038	1024	475	1	1858.00	1858.00
zml	zml.edf	RIGHT	2700.00	1856.25	402	1409	0.4558	217	7	3	1788	2	872.80	366.60	1	217	2004	0.0833	1	1788	3.69	0.00	1787	1760	0.3333	4	2	789	.	1	RECTANGLE_INTERESTAREA	577	2	3047	899.60	366.90	1192	3623	0.2500	3	2395	1.14	3.39	3046	3029	837	1	1875.00	1844.00
zml	zml.edf	RIGHT	2628.00	2146.00	402	212	0.0975	212	5	1	826	1	544.30	372.70	1	212	1037	0.0909	1	826	3.14	9.22	825	801	0.0909	1	1	253	.	1	RECTANGLE_INTERESTAREA	212	1	826	544.30	372.70	212	1037	0.0909	1	826	3.14	9.22	825	801	476	1	2146.00	2146.00
zml	zml.edf	RIGHT	4176.00	1854.33	402	610	0.2806	159	7	3	1452	2	922.10	366.70	1	159	1610	0.0909	1	1452	4.38	-4.76	1451	1415	0.2727	3	1	253	.	1	RECTANGLE_INTERESTAREA	253	2	2392	920.10	369.20	451	2644	0.1818	2	2179	0.99	10.65	2391	2377	816	1	1887.00	1823.00
zml	zml.edf	RIGHT	4329.00	1891.00	403	452	0.1930	290	6	1	798	1	536.40	386.10	1	452	1269	0.1538	2	798	2.30	179.21	797	773	0.1538	2	3	834	.	1	RECTANGLE_INTERESTAREA	162	1	1108	512.40	389.90	452	1269	0.1538	2	798	0.83	-177.07	1107	1088	454	1	1969.00	1813.00
zml	zml.edf	RIGHT	2812.00	1813.00	403	988	0.4219	76	9	3	1566	2	870.50	382.50	1	76	1641	0.0769	1	1566	6.84	0.86	1565	1517	0.3077	4	3	834	.	1	RECTANGLE_INTERESTAREA	342	2	2465	896.10	371.20	912	2806	0.2308	3	1856	1.30	-3.42	2464	2446	836	1	1877.00	1747.00
zml	zml.edf	RIGHT	2664.00	1994.00	402	176	0.0903	176	5	1	736	1	538.50	393.90	1	176	911	0.1250	1	736	2.31	-178.77	735	711	0.1250	1	1	570	.	1	RECTANGLE_INTERESTAREA	176	1	736	538.50	393.90	176	911	0.1250	1	736	2.31	-178.77	735	711	475	1	1994.00	1994.00
zml	zml.edf	RIGHT	3996.00	1828.00	402	1035	0.5313	465	7	3	1140	2	892.60	382.40	1	1035	2193	0.2500	2	1140	3.21	0.00	1139	1115	0.2500	2	1	570	.	1	RECTANGLE_INTERESTAREA	570	1	1624	861.10	381.20	1035	2193	0.2500	2	1140	1.19	-169.52	1623	1605	819	1	1828.00	1828.00
zml	zml.edf	RIGHT	2812.00	1916.00	403	97	0.0629	97	5	1	796	1	527.90	383.80	1	97	892	0.1250	1	796	1.39	-178.55	795	765	0.1250	1	1	124	.	1	RECTANGLE_INTERESTAREA	97	1	796	527.90	383.80	97	892	0.1250	1	796	1.39	-178.55	795	765	474	1	1916.00	1916.00
zml	zml.edf	RIGHT	2736.00	1832.00	402	651	0.4219	527	7	3	1114	2	886.70	373.30	1	651	1780	0.2500	2	1114	2.30	-0.84	1113	1092	0.2500	2	1	124	.	1	RECTANGLE_INTERESTAREA	124	1	1657	859.00	372.00	651	1780	0.2500	2	1114	1.09	-173.41	1656	1641	836	1	1841.00	1823.00
zml	zml.edf	RIGHT	2556.00	1696.00	402	603	0.2676	436	4	1	808	1	517.70	379.60	1	603	1420	0.2222	2	808	1.43	-174.04	807	784	0.2222	2	3	733	.	1	RECTANGLE_INTERESTAREA	167	1	1254	498.10	383.70	603	1420	0.2222	2	808	0.53	-167.72	1253	1244	477	1	1724.00	1668.00
zml	zml.edf	RIGHT	2700.00	1637.00	402	883	0.3919	317	7	3	1584	2	908.60	367.40	1	883	2493	0.3333	3	1584	10.64	-1.35	1583	1512	0.3333	3	3	733	.	1	RECTANGLE_INTERESTAREA	226	1	2268	893.10	368.10	883	2493	0.3333	3	1584	0.37	1.05	2267	2260	837	1	1652.00	1623.00
zml	zml.edf	RIGHT	2736.00	1668.00	402	310	0.2210	310	4	1	701	1	525.80	378.10	1	310	1010	0.1667	1	701	1.31	-174.14	700	676	0.1667	1	0	0	.	1	RECTANGLE_INTERESTAREA	310	1	701	525.80	378.10	310	1010	0.1667	1	701	1.31	-174.14	700	676	474	1	1668.00	1668.00
zml	zml.edf	RIGHT	4140.00	1731.00	402	339	0.2416	339	6	3	1293	2	893.60	369.80	1	339	1631	0.1667	1	1293	1.63	-2.97	1292	1271	0.1667	1	0	0	.	1	RECTANGLE_INTERESTAREA	339	1	1293	893.60	369.80	339	1631	0.1667	1	1293	1.63	-2.97	1292	1271	817	1	1731.00	1731.00
zml	zml.edf	RIGHT	2772.00	1726.00	402	367	0.2258	367	3	1	656	1	529.40	389.80	1	367	1022	0.1667	1	656	2.67	-165.61	655	630	0.1667	1	1	403	.	1	RECTANGLE_INTERESTAREA	367	1	656	529.40	389.80	367	1022	0.1667	1	656	2.67	-165.61	655	630	474	1	1726.00	1726.00
zml	zml.edf	RIGHT	2849.00	1773.00	403	670	0.4123	267	5	3	1152	2	896.60	369.70	1	670	1840	0.3333	2	1152	11.48	0.43	1151	1087	0.3333	2	1	403	.	1	RECTANGLE_INTERESTAREA	403	1	1438	878.60	372.00	670	1840	0.3333	2	1152	0.82	-159.86	1437	1419	836	1	1793.00	1753.00
zml	zml.edf	RIGHT	2775.00	1706.00	403	264	0.1600	264	5	1	931	1	520.20	370.40	1	264	1194	0.1250	1	931	2.61	175.11	930	894	0.1250	1	0	0	.	1	RECTANGLE_INTERESTAREA	264	1	931	520.20	370.40	264	1194	0.1250	1	931	2.61	175.11	930	894	475	1	1706.00	1706.00
zml	zml.edf	RIGHT	2736.00	1708.00	402	348	0.2109	348	8	3	1561	2	892.80	372.90	1	348	1908	0.1250	1	1561	1.25	169.39	1560	1541	0.1250	1	0	0	.	1	RECTANGLE_INTERESTAREA	348	1	1561	892.80	372.90	348	1908	0.1250	1	1561	1.25	169.39	1560	1541	836	1	1708.00	1708.00
zml	zml.edf	RIGHT	2736.00	1851.60	402	1567	0.4198	184	3	1	538	1	488.70	375.70	1	1490	2090	0.2500	4	538	10.48	2.07	537	485	0.3125	5	6	1881	.	1	RECTANGLE_INTERESTAREA	77	2	3177	536.70	394.50	77	3253	0.0625	1	3177	1.85	27.55	3176	3153	474	1	1862.00	1834.00
zml	zml.edf	RIGHT	2736.00	1874.60	402	1094	0.2931	274	8	3	2255	2	869.10	366.20	1	379	2657	0.1250	2	2255	5.29	-1.23	2254	2214	0.3125	5	6	1881	.	1	RECTANGLE_INTERESTAREA	139	2	4297	882.30	372.30	715	4435	0.1875	3	3464	1.79	-96.40	4296	4055	836	1	1891.00	1854.00
zml	zml.edf	RIGHT	2736.00	1853.00	402	317	0.2276	159	3	1	585	1	522.30	395.90	1	317	913	0.2500	2	585	11.43	-3.57	584	518	0.2500	2	2	302	.	1	RECTANGLE_INTERESTAREA	158	1	756	535.10	393.90	317	913	0.2500	2	585	0.58	12.54	755	744	474	1	1878.00	1828.00
zml	zml.edf	RIGHT	2738.00	1733.50	403	628	0.4508	484	7	3	1187	2	893.20	376.70	1	628	1832	0.2500	2	1187	3.15	-3.15	1186	1161	0.2500	2	2	302	.	1	RECTANGLE_INTERESTAREA	144	1	1689	849.20	376.50	628	1832	0.2500	2	1187	1.36	-175.03	1688	1671	837	1	1747.00	1720.00
zml	zml.edf	RIGHT	2772.00	1841.00	402	1089	0.4381	141	5	1	1210	1	493.30	393.10	1	1089	2364	0.3077	4	1210	10.83	-2.26	1209	1148	0.3077	4	4	990	.	1	RECTANGLE_INTERESTAREA	237	1	2128	532.80	389.90	1089	2364	0.3077	4	1210	1.19	1.71	2127	2106	474	1	1973.00	1757.00
zml	zml.edf	RIGHT	2736.00	1840.67	402	367	0.1476	224	10	3	2719	2	889.30	376.70	1	266	3005	0.1538	2	2719	1.94	-172.56	2718	2696	0.2308	3	4	990	.	1	RECTANGLE_INTERESTAREA	101	2	3574	869.70	379.50	101	3674	0.0769	1	3574	2.31	1.27	3573	3550	836	1	1877.00	1815.00
zml	zml.edf	RIGHT	2812.00	1856.00	403	365	0.2117	167	5	1	901	1	486.30	399.40	1	287	1206	0.2000	2	901	4.03	-3.47	900	874	0.3000	3	3	687	.	1	RECTANGLE_INTERESTAREA	78	2	1656	538.00	375.00	78	1733	0.1000	1	1656	0.66	-167.76	1655	1643	474	1	1912.00	1784.00
zml	zml.edf	RIGHT	4292.00	1752.00	403	567	0.3289	382	9	5	1798	2	883.60	374.30	1	567	2386	0.2000	2	1798	11.62	-0.71	1797	1734	0.2000	2	3	687	.	1	RECTANGLE_INTERESTAREA	185	1	2202	852.20	377.20	567	2386	0.2000	2	1798	1.18	-175.78	2201	2180	816	1	1780.00	1724.00
zml	zml.edf	RIGHT	2592.00	1897.00	402	216	0.1347	216	5	1	743	1	541.10	383.70	1	216	958	0.1250	1	743	2.38	177.53	742	718	0.1250	1	3	765	.	1	RECTANGLE_INTERESTAREA	216	1	743	541.10	383.70	216	958	0.1250	1	743	2.38	177.53	742	718	476	1	1897.00	1897.00
zml	zml.edf	RIGHT	2738.00	1793.00	403	765	0.4772	135	6	3	1023	2	849.70	396.70	1	765	1817	0.3750	3	1023	10.80	-5.99	1022	959	0.3750	3	3	765	.	1	RECTANGLE_INTERESTAREA	303	1	1515	879.40	388.00	765	1817	0.3750	3	1023	0.30	174.12	1514	1508	837	1	1808.00	1778.00
zml	zml.edf	RIGHT	2736.00	1791.00	402	418	0.2442	418	4	1	730	1	536.70	376.40	1	418	1147	0.1429	1	730	2.63	-175.08	729	704	0.1429	1	1	146	.	1	RECTANGLE_INTERESTAREA	418	1	730	536.70	376.40	418	1147	0.1429	1	730	2.63	-175.08	729	704	474	1	1791.00	1791.00
zml	zml.edf	RIGHT	2625.00	1704.50	402	579	0.3382	433	6	3	1337	2	894.40	377.50	1	579	1933	0.2857	2	1337	3.21	11.82	1336	1312	0.2857	2	1	146	.	1	RECTANGLE_INTERESTAREA	146	1	1788	863.30	375.80	579	1933	0.2857	2	1337	1.13	176.23	1787	1770	837	1	1709.00	1700.00
zml	zml.edf	RIGHT	2812.00	1785.33	403	669	0.2616	285	5	1	1341	1	521.80	369.50	1	285	1625	0.0909	1	1341	2.17	-174.98	1340	1318	0.2727	3	3	652	.	1	RECTANGLE_INTERESTAREA	208	2	2210	525.80	387.90	384	2417	0.1818	2	2020	0.76	0.53	2209	2196	474	1	1812.00	1769.00
zml	zml.edf	RIGHT	4140.00	1759.00	402	444	0.1736	240	10	5	2584	2	890.00	379.30	1	444	3046	0.1818	2	2584	12.52	-10.24	2583	2418	0.1818	2	3	652	.	1	RECTANGLE_INTERESTAREA	204	1	2843	851.60	374.40	444	3046	0.1818	2	2584	1.33	-168.30	2842	2824	817	1	1764.00	1754.00
zml	zml.edf	RIGHT	2664.00	1752.00	402	220	0.1534	220	5	1	703	1	533.90	383.70	1	220	922	0.1250	1	703	4.08	2.04	702	676	0.1250	1	3	636	.	1	RECTANGLE_INTERESTAREA	220	1	703	533.90	383.70	220	922	0.1250	1	703	4.08	2.04	702	676	475	1	1752.00	1752.00
zml	zml.edf	RIGHT	2700.00	1717.00	402	636	0.4435	170	6	3	994	2	851.00	373.20	1	636	1671	0.3750	3	994	10.77	-0.09	993	923	0.3750	3	3	636	.	1	RECTANGLE_INTERESTAREA	235	1	1437	860.00	385.30	636	1671	0.3750	3	994	1.14	-162.48	1436	1418	837	1	1736.00	1705.00
zml	zml.edf	RIGHT	4329.00	1845.50	403	335	0.1848	192	6	1	695	1	545.60	391.20	1	335	1050	0.1667	2	695	3.48	-166.81	694	666	0.1667	2	4	748	.	1	RECTANGLE_INTERESTAREA	143	1	908	495.60	391.50	335	1050	0.1667	2	695	1.77	-178.74	907	887	454	1	1905.00	1786.00
zml	zml.edf	RIGHT	4292.00	1765.75	403	882	0.4865	277	9	3	1263	2	878.40	388.30	1	882	2184	0.3333	4	1263	3.51	-0.84	1262	1236	0.3333	4	4	748	.	1	RECTANGLE_INTERESTAREA	140	1	2045	901.10	376.90	882	2184	0.3333	4	1263	0.66	-7.92	2044	2033	816	1	1784.00	1751.00
zml	zml.edf	RIGHT	2738.00	1755.80	403	1023	0.3979	245	4	1	591	1	479.90	389.00	1	1023	1695	0.4545	5	591	9.34	1.38	590	530	0.4545	5	5	1328	.	1	RECTANGLE_INTERESTAREA	82	1	1614	509.90	380.80	1023	1695	0.4545	5	591	1.17	-176.91	1613	1594	475	1	1803.00	1722.00
zml	zml.edf	RIGHT	2736.00	1677.50	402	909	0.3536	359	10	3	1941	2	866.10	377.50	1	909	2855	0.1818	2	1941	1.78	10.85	1940	1919	0.1818	2	5	1328	.	1	RECTANGLE_INTERESTAREA	550	1	2306	859.80	380.90	909	2855	0.1818	2	1941	0.23	-179.16	2305	2300	836	1	1689.00	1666.00
zml	zml.edf	RIGHT	2812.00	1805.50	403	403	0.2756	245	4	1	743	1	530.00	393.80	1	403	1164	0.2857	2	743	1.80	167.24	742	722	0.2857	2	3	603	.	1	RECTANGLE_INTERESTAREA	158	1	1007	539.80	389.40	403	1164	0.2857	2	743	0.60	25.46	1006	988	474	1	1849.00	1762.00
zml	zml.edf	RIGHT	2736.00	1704.50	402	445	0.3044	340	6	3	1223	2	874.50	377.70	1	445	1673	0.2857	2	1223	10.69	-2.21	1222	1165	0.2857	2	3	603	.	1	RECTANGLE_INTERESTAREA	105	1	1569	888.00	374.40	445	1673	0.2857	2	1223	0.23	-3.40	1568	1563	836	1	1726.00	1683.00
zml	zml.edf	RIGHT	2812.00	1775.00	403	194	0.0978	194	5	1	949	1	519.60	388.60	1	194	1142	0.0909	1	949	1.33	-179.09	948	925	0.0909	1	3	650	.	1	RECTANGLE_INTERESTAREA	194	1	949	519.60	388.60	194	1142	0.0909	1	949	1.33	-179.09	948	925	474	1	1775.00	1775.00
zml	zml.edf	RIGHT	2628.00	1658.00	402	882	0.4446	232	8	3	1637	2	899.50	381.00	1	882	2552	0.3636	4	1637	4.51	-3.98	1636	1593	0.3636	4	3	650	.	1	RECTANGLE_INTERESTAREA	118	1	2435	848.60	377.50	882	2552	0.3636	4	1637	0.97	-179.80	2434	2418	838	1	1673.00	1649.00
zml	zml.edf	RIGHT	2736.00	1763.00	402	653	0.2089	401	5	1	912	1	493.20	380.10	1	401	1312	0.0667	1	912	2.58	2.51	911	887	0.1333	2	2	461	.	1	RECTANGLE_INTERESTAREA	252	2	1832	497.20	373.20	252	2083	0.0667	1	1832	10.96	3.48	1831	1777	474	1	1766.00	1760.00
zml	zml.edf	RIGHT	2700.00	1780.00	402	888	0.2841	367	11	5	2498	2	898.30	379.20	1	828	3348	0.2000	3	2498	1.14	170.74	2497	2479	0.2667	4	2	461	.	1	RECTANGLE_INTERESTAREA	60	2	3570	876.90	388.60	60	3629	0.0667	1	3570	7.54	-5.75	3569	3524	837	1	1840.00	1734.00
zml	zml.edf	RIGHT	2849.00	2018.00	403	257	0.1067	257	4	1	637	1	518.60	387.40	1	257	893	0.0909	1	637	11.15	-0.02	636	581	0.0909	1	3	617	.	1	RECTANGLE_INTERESTAREA	257	1	637	518.60	387.40	257	893	0.0909	1	637	11.15	-0.02	636	581	474	1	2018.00	2018.00
zml	zml.edf	RIGHT	2700.00	1876.75	402	911	0.3782	294	8	3	1725	2	861.90	377.70	1	911	2689	0.3636	4	1725	1.81	-177.01	1724	1703	0.3636	4	3	617	.	1	RECTANGLE_INTERESTAREA	175	1	2515	885.80	371.10	911	2689	0.3636	4	1725	1.53	1.15	2514	2495	837	1	1946.00	1792.00
zml	zml.edf	RIGHT	4068.00	1855.00	402	890	0.2669	271	4	1	1110	1	458.50	374.50	1	271	1380	0.0667	1	1110	8.46	-0.24	1109	1047	0.2667	4	1	89	.	1	RECTANGLE_INTERESTAREA	89	3	2783	562.60	390.20	359	2871	0.1333	2	2498	0.86	-0.47	2782	2768	456	1	2052.00	1779.00
zml	zml.edf	RIGHT	2736.00	1736.00	402	615	0.1845	153	13	7	3160	2	861.20	378.80	1	153	3312	0.0667	1	3160	1.89	-167.89	3159	3138	0.1333	2	1	89	.	1	RECTANGLE_INTERESTAREA	462	2	3548	894.10	374.90	462	4009	0.0667	1	3548	2.92	176.22	3547	3523	836	1	1764.00	1708.00
zml	zml.edf	RIGHT	2772.00	1828.00	402	341	0.2105	341	4	1	614	1	539.90	392.90	1	341	954	0.1429	1	614	6.51	-1.11	613	572	0.1429	1	1	174	.	1	RECTANGLE_INTERESTAREA	341	1	614	539.90	392.90	341	954	0.1429	1	614	6.51	-1.11	613	572	474	1	1828.00	1828.00
zml	zml.edf	RIGHT	2628.00	1691.50	402	667	0.4117	493	6	3	1169	2	890.70	380.50	1	667	1854	0.2857	2	1169	2.93	9.14	1168	1144	0.2857	2	1	174	.	1	RECTANGLE_INTERESTAREA	174	1	1681	851.50	382.80	667	1854	0.2857	2	1169	1.32	-174.57	1680	1662	838	1	1702.00	1681.00
zml	zml.edf	RIGHT	2812.00	1840.00	403	271	0.1317	271	4	1	739	1	488.50	389.80	1	271	1009	0.1000	1	739	10.95	1.43	738	673	0.1000	1	1	293	.	1	RECTANGLE_INTERESTAREA	271	1	739	488.50	389.80	271	1009	0.1000	1	739	10.95	1.43	738	673	474	1	1840.00	1840.00
zml	zml.edf	RIGHT	2625.00	1752.00	402	851	0.4137	336	7	3	1351	2	880.70	378.30	1	629	2001	0.2000	2	1351	3.24	3.74	1350	1325	0.3000	3	1	293	.	1	RECTANGLE_INTERESTAREA	222	2	2422	862.70	386.60	222	2643	0.1000	1	2422	4.83	1.26	2421	2381	837	1	1852.00	1690.00
zml	zml.edf	RIGHT	2628.00	2107.00	402	247	0.0678	247	7	1	2432	1	540.80	369.10	1	247	2678	0.0833	1	2432	2.46	-179.92	2431	2407	0.0833	1	4	1113	.	1	RECTANGLE_INTERESTAREA	247	1	2432	540.80	369.10	247	2678	0.0833	1	2432	2.46	-179.92	2431	2407	476	1	2107.00	2107.00
zml	zml.edf	RIGHT	2775.00	1752.50	403	1113	0.3054	149	8	3	2966	2	865.50	393.30	1	1113	4122	0.3333	4	2966	11.33	-9.51	2965	2679	0.3333	4	4	1113	.	1	RECTANGLE_INTERESTAREA	105	1	4018	850.00	376.80	1113	4122	0.3333	4	2966	0.94	-159.23	4017	4003	837	1	1808.00	1700.00
[truncated: 49 more columns]
