# Supplementary material for: Shape Representation of Word Was Automatically Activated in the Encoding Phase
Source: PLoS One. 2016 Oct 27;11(10):e0165534. doi: 10.1371/journal.pone.0165534 (PMC5082803; doi:10.1371/journal.pone.0165534)
Supplement: S1 File — (ZIP) [file pone.0165534.s001.zip › Experiment 1-Data/zml-message.xls]

RECORDING_SESSION_LABEL	CURRENT_MSG_BLINK_DURATION	CURRENT_MSG_BLINK_END	CURRENT_MSG_BLINK_INDEX	CURRENT_MSG_BLINK_START	CURRENT_MSG_FIX_DURATION	CURRENT_MSG_FIX_END	CURRENT_MSG_FIX_INDEX	CURRENT_MSG_FIX_START	CURRENT_MSG_FIX_X	CURRENT_MSG_FIX_Y	CURRENT_MSG_INDEX	CURRENT_MSG_INTEREST_AREAS	CURRENT_MSG_INTEREST_AREA_INDEX	CURRENT_MSG_INTEREST_AREA_LABEL	CURRENT_MSG_IS_RT_END	CURRENT_MSG_IS_RT_START	CURRENT_MSG_LABEL	CURRENT_MSG_SAC_AMPLITUDE	CURRENT_MSG_SAC_AVG_VELOCITY	CURRENT_MSG_SAC_DURATION	CURRENT_MSG_SAC_END_TIME	CURRENT_MSG_SAC_END_X	CURRENT_MSG_SAC_END_Y	CURRENT_MSG_SAC_INDEX	CURRENT_MSG_SAC_PEAK_VELOCITY	CURRENT_MSG_SAC_START_TIME	CURRENT_MSG_SAC_START_X	CURRENT_MSG_SAC_START_Y	CURRENT_MSG_TEXT	CURRENT_MSG_TIME	CURRENT_MSG_X_POSITION	CURRENT_MSG_Y_POSITION	DATA_FILE	EYE_USED	IP_DURATION	IP_END_TIME	IP_LABEL	IP_START_TIME	TRIAL_INDEX	TRIAL_LABEL	TRIAL_START_TIME	trial	display1	display2	display3	RESPONSE	expected
zml	.	.	.	.	.	.	.	.	.	.	1	.	.	.	false	false	Message: -16ms	.	.	.	.	.	.	.	.	.	.	.	TRIALID 0	-16	.	.	zml.edf	RIGHT	2630	4734640	Full Trial Period	4732010	1	Trial: 1	4732010	108	ÌÀÔ²	Ó²±Ò	Å¦¿Û	j	j
zml	.	.	.	.	.	.	.	.	.	.	2	.	.	.	false	false	Message: -1ms	.	.	.	.	.	.	.	.	.	.	.	RECCFG CR 1000 2 0 R	-1	.	.	zml.edf	RIGHT	2630	4734640	Full Trial Period	4732010	1	Trial: 1	4732010	108	ÌÀÔ²	Ó²±Ò	Å¦¿Û	j	j
zml	.	.	.	.	.	.	.	.	.	.	3	.	.	.	false	false	Message: -1ms	.	.	.	.	.	.	.	.	.	.	.	ELCLCFG TOWER	-1	.	.	zml.edf	RIGHT	2630	4734640	Full Trial Period	4732010	1	Trial: 1	4732010	108	ÌÀÔ²	Ó²±Ò	Å¦¿Û	j	j
zml	.	.	.	.	.	.	.	.	.	.	4	.	.	.	false	false	Message: -1ms	.	.	.	.	.	.	.	.	.	.	.	GAZE_COORDS 0.00 0.00 1023.00 767.00	-1	.	.	zml.edf	RIGHT	2630	4734640	Full Trial Period	4732010	1	Trial: 1	4732010	108	ÌÀÔ²	Ó²±Ò	Å¦¿Û	j	j
zml	.	.	.	.	.	.	.	.	.	.	5	.	.	.	false	false	Message: -1ms	.	.	.	.	.	.	.	.	.	.	.	THRESHOLDS R 99 226	-1	.	.	zml.edf	RIGHT	2630	4734640	Full Trial Period	4732010	1	Trial: 1	4732010	108	ÌÀÔ²	Ó²±Ò	Å¦¿Û	j	j
zml	.	.	.	.	.	.	.	.	.	.	6	.	.	.	false	false	Message: -1ms	.	.	.	.	.	.	.	.	.	.	.	ELCL_PROC CENTROID (3)	-1	.	.	zml.edf	RIGHT	2630	4734640	Full Trial Period	4732010	1	Trial: 1	4732010	108	ÌÀÔ²	Ó²±Ò	Å¦¿Û	j	j
zml	.	.	.	.	.	.	.	.	.	.	7	.	.	.	false	false	Message: -1ms	.	.	.	.	.	.	.	.	.	.	.	ELCL_PCR_PARAM 5 3.0	-1	.	.	zml.edf	RIGHT	2630	4734640	Full Trial Period	4732010	1	Trial: 1	4732010	108	ÌÀÔ²	Ó²±Ò	Å¦¿Û	j	j
zml	.	.	.	.	.	.	.	.	.	.	8	.	.	.	false	true	Message: 0ms	.	.	.	.	.	.	.	.	.	.	.	!MODE RECORD CR 1000 2 0 R	0	.	.	zml.edf	RIGHT	2630	4734640	Full Trial Period	4732010	1	Trial: 1	4732010	108	ÌÀÔ²	Ó²±Ò	Å¦¿Û	j	j
zml	.	.	.	.	473	479	1	7	165.10	390.90	9	.	.	.	false	false	Message: 43ms	.	.	.	.	.	.	.	.	.	.	.	SYNCTIME	43	165.10	390.90	zml.edf	RIGHT	2630	4734640	Full Trial Period	4732010	1	Trial: 1	4732010	108	ÌÀÔ²	Ó²±Ò	Å¦¿Û	j	j
zml	.	.	.	.	.	.	.	.	.	.	10	.	.	.	false	false	Message: 702ms	11.49	205.16	56	728	534.50	396.30	2	390.00	673	193.90	390.50	INVISIBLE_BOUNDARY[1]	702	.	.	zml.edf	RIGHT	2630	4734640	Full Trial Period	4732010	1	Trial: 1	4732010	108	ÌÀÔ²	Ó²±Ò	Å¦¿Û	j	j
zml	.	.	.	.	.	.	.	.	.	.	11	.	.	.	false	false	Message: 709ms	11.49	205.16	56	728	534.50	396.30	2	390.00	673	193.90	390.50	SYNCTIME	709	.	.	zml.edf	RIGHT	2630	4734640	Full Trial Period	4732010	1	Trial: 1	4732010	108	ÌÀÔ²	Ó²±Ò	Å¦¿Û	j	j
zml	.	.	.	.	.	.	.	.	.	.	12	.	.	.	false	false	Message: 1838ms	4.76	118.99	40	1859	834.00	391.20	5	251.40	1820	692.30	401.20	INVISIBLE_BOUNDARY[2]	1838	.	.	zml.edf	RIGHT	2630	4734640	Full Trial Period	4732010	1	Trial: 1	4732010	108	ÌÀÔ²	Ó²±Ò	Å¦¿Û	j	j
zml	.	.	.	.	.	.	.	.	.	.	13	.	.	.	false	false	Message: 1842ms	4.76	118.99	40	1859	834.00	391.20	5	251.40	1820	692.30	401.20	SYNCTIME	1842	.	.	zml.edf	RIGHT	2630	4734640	Full Trial Period	4732010	1	Trial: 1	4732010	108	ÌÀÔ²	Ó²±Ò	Å¦¿Û	j	j
zml	.	.	.	.	398	2628	8	2231	887.20	391.30	14	[1]	2	RECTANGLE_INTERESTAREA	false	false	Message: 2611ms	.	.	.	.	.	.	.	.	.	.	.	KEYBOARD	2611	887.20	391.30	zml.edf	RIGHT	2630	4734640	Full Trial Period	4732010	1	Trial: 1	4732010	108	ÌÀÔ²	Ó²±Ò	Å¦¿Û	j	j
zml	.	.	.	.	.	.	.	.	.	.	15	.	.	.	false	false	Message: 2675ms	.	.	.	.	.	.	.	.	.	.	.	TRIAL_RESULT 0	2675	.	.	zml.edf	RIGHT	2630	4734640	Full Trial Period	4732010	1	Trial: 1	4732010	108	ÌÀÔ²	Ó²±Ò	Å¦¿Û	j	j
zml	.	.	.	.	.	.	.	.	.	.	1	.	.	.	false	false	Message: -15ms	.	.	.	.	.	.	.	.	.	.	.	TRIALID 1	-15	.	.	zml.edf	RIGHT	3000	4739792	Full Trial Period	4736792	2	Trial: 2	4736792	107	ÌÒ×Ó	ÍøÇò	ÏßÍÅ	f	j
zml	.	.	.	.	.	.	.	.	.	.	2	.	.	.	false	false	Message: -1ms	.	.	.	.	.	.	.	.	.	.	.	RECCFG CR 1000 2 0 R	-1	.	.	zml.edf	RIGHT	3000	4739792	Full Trial Period	4736792	2	Trial: 2	4736792	107	ÌÒ×Ó	ÍøÇò	ÏßÍÅ	f	j
zml	.	.	.	.	.	.	.	.	.	.	3	.	.	.	false	false	Message: -1ms	.	.	.	.	.	.	.	.	.	.	.	ELCLCFG TOWER	-1	.	.	zml.edf	RIGHT	3000	4739792	Full Trial Period	4736792	2	Trial: 2	4736792	107	ÌÒ×Ó	ÍøÇò	ÏßÍÅ	f	j
zml	.	.	.	.	.	.	.	.	.	.	4	.	.	.	false	false	Message: -1ms	.	.	.	.	.	.	.	.	.	.	.	GAZE_COORDS 0.00 0.00 1023.00 767.00	-1	.	.	zml.edf	RIGHT	3000	4739792	Full Trial Period	4736792	2	Trial: 2	4736792	107	ÌÒ×Ó	ÍøÇò	ÏßÍÅ	f	j
zml	.	.	.	.	.	.	.	.	.	.	5	.	.	.	false	false	Message: -1ms	.	.	.	.	.	.	.	.	.	.	.	THRESHOLDS R 99 226	-1	.	.	zml.edf	RIGHT	3000	4739792	Full Trial Period	4736792	2	Trial: 2	4736792	107	ÌÒ×Ó	ÍøÇò	ÏßÍÅ	f	j
zml	.	.	.	.	.	.	.	.	.	.	6	.	.	.	false	false	Message: -1ms	.	.	.	.	.	.	.	.	.	.	.	ELCL_PROC CENTROID (3)	-1	.	.	zml.edf	RIGHT	3000	4739792	Full Trial Period	4736792	2	Trial: 2	4736792	107	ÌÒ×Ó	ÍøÇò	ÏßÍÅ	f	j
zml	.	.	.	.	.	.	.	.	.	.	7	.	.	.	false	false	Message: -1ms	.	.	.	.	.	.	.	.	.	.	.	ELCL_PCR_PARAM 5 3.0	-1	.	.	zml.edf	RIGHT	3000	4739792	Full Trial Period	4736792	2	Trial: 2	4736792	107	ÌÒ×Ó	ÍøÇò	ÏßÍÅ	f	j
zml	.	.	.	.	.	.	.	.	.	.	8	.	.	.	false	true	Message: 0ms	.	.	.	.	.	.	.	.	.	.	.	!MODE RECORD CR 1000 2 0 R	0	.	.	zml.edf	RIGHT	3000	4739792	Full Trial Period	4736792	2	Trial: 2	4736792	107	ÌÒ×Ó	ÍøÇò	ÏßÍÅ	f	j
zml	.	.	.	.	644	650	1	7	162.60	382.90	9	.	.	.	false	false	Message: 43ms	.	.	.	.	.	.	.	.	.	.	.	SYNCTIME	43	162.60	382.90	zml.edf	RIGHT	3000	4739792	Full Trial Period	4736792	2	Trial: 2	4736792	107	ÌÒ×Ó	ÍøÇò	ÏßÍÅ	f	j
zml	.	.	.	.	.	.	.	.	.	.	10	.	.	.	false	false	Message: 689ms	12.87	192.03	67	717	551.50	383.30	1	345.20	651	169.40	378.60	INVISIBLE_BOUNDARY[1]	689	.	.	zml.edf	RIGHT	3000	4739792	Full Trial Period	4736792	2	Trial: 2	4736792	107	ÌÒ×Ó	ÍøÇò	ÏßÍÅ	f	j
zml	.	.	.	.	.	.	.	.	.	.	11	.	.	.	false	false	Message: 693ms	12.87	192.03	67	717	551.50	383.30	1	345.20	651	169.40	378.60	SYNCTIME	693	.	.	zml.edf	RIGHT	3000	4739792	Full Trial Period	4736792	2	Trial: 2	4736792	107	ÌÒ×Ó	ÍøÇò	ÏßÍÅ	f	j
zml	.	.	.	.	.	.	.	.	.	.	12	.	.	.	false	false	Message: 1996ms	3.35	115.47	29	2006	895.00	383.60	5	219.40	1978	794.30	373.00	INVISIBLE_BOUNDARY[2]	1996	.	.	zml.edf	RIGHT	3000	4739792	Full Trial Period	4736792	2	Trial: 2	4736792	107	ÌÒ×Ó	ÍøÇò	ÏßÍÅ	f	j
zml	.	.	.	.	.	.	.	.	.	.	13	.	.	.	false	false	Message: 2001ms	3.35	115.47	29	2006	895.00	383.60	5	219.40	1978	794.30	373.00	SYNCTIME	2001	.	.	zml.edf	RIGHT	3000	4739792	Full Trial Period	4736792	2	Trial: 2	4736792	107	ÌÒ×Ó	ÍøÇò	ÏßÍÅ	f	j
zml	.	.	.	.	134	2998	9	2865	861.60	373.30	14	[1]	2	RECTANGLE_INTERESTAREA	false	false	Message: 2982ms	.	.	.	.	.	.	.	.	.	.	.	KEYBOARD	2982	861.60	373.30	zml.edf	RIGHT	3000	4739792	Full Trial Period	4736792	2	Trial: 2	4736792	107	ÌÒ×Ó	ÍøÇò	ÏßÍÅ	f	j
zml	.	.	.	.	.	.	.	.	.	.	15	.	.	.	false	false	Message: 3045ms	.	.	.	.	.	.	.	.	.	.	.	TRIAL_RESULT 0	3045	.	.	zml.edf	RIGHT	3000	4739792	Full Trial Period	4736792	2	Trial: 2	4736792	107	ÌÒ×Ó	ÍøÇò	ÏßÍÅ	f	j
zml	.	.	.	.	.	.	.	.	.	.	1	.	.	.	false	false	Message: -17ms	.	.	.	.	.	.	.	.	.	.	.	TRIALID 2	-17	.	.	zml.edf	RIGHT	3264	4744265	Full Trial Period	4741001	3	Trial: 3	4741001	44	Æì¸Ë	±£ÏÕÏä	Î¢²¨Â¯	j	j
zml	.	.	.	.	.	.	.	.	.	.	2	.	.	.	false	false	Message: -1ms	.	.	.	.	.	.	.	.	.	.	.	RECCFG CR 1000 2 0 R	-1	.	.	zml.edf	RIGHT	3264	4744265	Full Trial Period	4741001	3	Trial: 3	4741001	44	Æì¸Ë	±£ÏÕÏä	Î¢²¨Â¯	j	j
zml	.	.	.	.	.	.	.	.	.	.	3	.	.	.	false	false	Message: -1ms	.	.	.	.	.	.	.	.	.	.	.	ELCLCFG TOWER	-1	.	.	zml.edf	RIGHT	3264	4744265	Full Trial Period	4741001	3	Trial: 3	4741001	44	Æì¸Ë	±£ÏÕÏä	Î¢²¨Â¯	j	j
zml	.	.	.	.	.	.	.	.	.	.	4	.	.	.	false	false	Message: -1ms	.	.	.	.	.	.	.	.	.	.	.	GAZE_COORDS 0.00 0.00 1023.00 767.00	-1	.	.	zml.edf	RIGHT	3264	4744265	Full Trial Period	4741001	3	Trial: 3	4741001	44	Æì¸Ë	±£ÏÕÏä	Î¢²¨Â¯	j	j
zml	.	.	.	.	.	.	.	.	.	.	5	.	.	.	false	false	Message: -1ms	.	.	.	.	.	.	.	.	.	.	.	THRESHOLDS R 99 226	-1	.	.	zml.edf	RIGHT	3264	4744265	Full Trial Period	4741001	3	Trial: 3	4741001	44	Æì¸Ë	±£ÏÕÏä	Î¢²¨Â¯	j	j
zml	.	.	.	.	.	.	.	.	.	.	6	.	.	.	false	false	Message: -1ms	.	.	.	.	.	.	.	.	.	.	.	ELCL_PROC CENTROID (3)	-1	.	.	zml.edf	RIGHT	3264	4744265	Full Trial Period	4741001	3	Trial: 3	4741001	44	Æì¸Ë	±£ÏÕÏä	Î¢²¨Â¯	j	j
zml	.	.	.	.	.	.	.	.	.	.	7	.	.	.	false	false	Message: -1ms	.	.	.	.	.	.	.	.	.	.	.	ELCL_PCR_PARAM 5 3.0	-1	.	.	zml.edf	RIGHT	3264	4744265	Full Trial Period	4741001	3	Trial: 3	4741001	44	Æì¸Ë	±£ÏÕÏä	Î¢²¨Â¯	j	j
zml	.	.	.	.	.	.	.	.	.	.	8	.	.	.	false	true	Message: 0ms	.	.	.	.	.	.	.	.	.	.	.	!MODE RECORD CR 1000 2 0 R	0	.	.	zml.edf	RIGHT	3264	4744265	Full Trial Period	4741001	3	Trial: 3	4741001	44	Æì¸Ë	±£ÏÕÏä	Î¢²¨Â¯	j	j
zml	.	.	.	.	283	289	1	7	167.10	381.60	9	.	.	.	false	false	Message: 41ms	.	.	.	.	.	.	.	.	.	.	.	SYNCTIME	41	167.10	381.60	zml.edf	RIGHT	3264	4744265	Full Trial Period	4741001	3	Trial: 3	4741001	44	Æì¸Ë	±£ÏÕÏä	Î¢²¨Â¯	j	j
zml	.	.	.	.	.	.	.	.	.	.	10	.	.	.	false	false	Message: 1309ms	1.26	7.42	170	1462	520.90	352.90	6	806.20	1293	485.20	360.70	INVISIBLE_BOUNDARY[1]	1309	.	.	zml.edf	RIGHT	3264	4744265	Full Trial Period	4741001	3	Trial: 3	4741001	44	Æì¸Ë	±£ÏÕÏä	Î¢²¨Â¯	j	j
zml	.	.	.	.	.	.	.	.	.	.	11	.	.	.	false	false	Message: 1316ms	1.26	7.42	170	1462	520.90	352.90	6	806.20	1293	485.20	360.70	SYNCTIME	1316	.	.	zml.edf	RIGHT	3264	4744265	Full Trial Period	4741001	3	Trial: 3	4741001	44	Æì¸Ë	±£ÏÕÏä	Î¢²¨Â¯	j	j
zml	.	.	.	.	.	.	.	.	.	.	12	.	.	.	false	false	Message: 2544ms	5.19	148.20	35	2559	840.80	389.90	11	287.60	2525	687.90	367.80	INVISIBLE_BOUNDARY[2]	2544	.	.	zml.edf	RIGHT	3264	4744265	Full Trial Period	4741001	3	Trial: 3	4741001	44	Æì¸Ë	±£ÏÕÏä	Î¢²¨Â¯	j	j
zml	.	.	.	.	.	.	.	.	.	.	13	.	.	.	false	false	Message: 2549ms	5.19	148.20	35	2559	840.80	389.90	11	287.60	2525	687.90	367.80	SYNCTIME	2549	.	.	zml.edf	RIGHT	3264	4744265	Full Trial Period	4741001	3	Trial: 3	4741001	44	Æì¸Ë	±£ÏÕÏä	Î¢²¨Â¯	j	j
zml	.	.	.	.	526	3262	13	2737	881.60	380.40	14	[1]	2	RECTANGLE_INTERESTAREA	false	false	Message: 3244ms	.	.	.	.	.	.	.	.	.	.	.	KEYBOARD	3244	881.60	380.40	zml.edf	RIGHT	3264	4744265	Full Trial Period	4741001	3	Trial: 3	4741001	44	Æì¸Ë	±£ÏÕÏä	Î¢²¨Â¯	j	j
zml	.	.	.	.	.	.	.	.	.	.	15	.	.	.	false	false	Message: 3308ms	.	.	.	.	.	.	.	.	.	.	.	TRIAL_RESULT 0	3308	.	.	zml.edf	RIGHT	3264	4744265	Full Trial Period	4741001	3	Trial: 3	4741001	44	Æì¸Ë	±£ÏÕÏä	Î¢²¨Â¯	j	j
zml	.	.	.	.	.	.	.	.	.	.	1	.	.	.	false	false	Message: -16ms	.	.	.	.	.	.	.	.	.	.	.	TRIALID 3	-16	.	.	zml.edf	RIGHT	2420	4748145	Full Trial Period	4745725	4	Trial: 4	4745725	130	Îü¹Ü	ÕëÍ²	³ß×Ó	f	f
zml	.	.	.	.	.	.	.	.	.	.	2	.	.	.	false	false	Message: -1ms	.	.	.	.	.	.	.	.	.	.	.	RECCFG CR 1000 2 0 R	-1	.	.	zml.edf	RIGHT	2420	4748145	Full Trial Period	4745725	4	Trial: 4	4745725	130	Îü¹Ü	ÕëÍ²	³ß×Ó	f	f
zml	.	.	.	.	.	.	.	.	.	.	3	.	.	.	false	false	Message: -1ms	.	.	.	.	.	.	.	.	.	.	.	ELCLCFG TOWER	-1	.	.	zml.edf	RIGHT	2420	4748145	Full Trial Period	4745725	4	Trial: 4	4745725	130	Îü¹Ü	ÕëÍ²	³ß×Ó	f	f
zml	.	.	.	.	.	.	.	.	.	.	4	.	.	.	false	false	Message: -1ms	.	.	.	.	.	.	.	.	.	.	.	GAZE_COORDS 0.00 0.00 1023.00 767.00	-1	.	.	zml.edf	RIGHT	2420	4748145	Full Trial Period	4745725	4	Trial: 4	4745725	130	Îü¹Ü	ÕëÍ²	³ß×Ó	f	f
zml	.	.	.	.	.	.	.	.	.	.	5	.	.	.	false	false	Message: -1ms	.	.	.	.	.	.	.	.	.	.	.	THRESHOLDS R 99 226	-1	.	.	zml.edf	RIGHT	2420	4748145	Full Trial Period	4745725	4	Trial: 4	4745725	130	Îü¹Ü	ÕëÍ²	³ß×Ó	f	f
zml	.	.	.	.	.	.	.	.	.	.	6	.	.	.	false	false	Message: -1ms	.	.	.	.	.	.	.	.	.	.	.	ELCL_PROC CENTROID (3)	-1	.	.	zml.edf	RIGHT	2420	4748145	Full Trial Period	4745725	4	Trial: 4	4745725	130	Îü¹Ü	ÕëÍ²	³ß×Ó	f	f
zml	.	.	.	.	.	.	.	.	.	.	7	.	.	.	false	false	Message: -1ms	.	.	.	.	.	.	.	.	.	.	.	ELCL_PCR_PARAM 5 3.0	-1	.	.	zml.edf	RIGHT	2420	4748145	Full Trial Period	4745725	4	Trial: 4	4745725	130	Îü¹Ü	ÕëÍ²	³ß×Ó	f	f
zml	.	.	.	.	.	.	.	.	.	.	8	.	.	.	false	true	Message: 0ms	.	.	.	.	.	.	.	.	.	.	.	!MODE RECORD CR 1000 2 0 R	0	.	.	zml.edf	RIGHT	2420	4748145	Full Trial Period	4745725	4	Trial: 4	4745725	130	Îü¹Ü	ÕëÍ²	³ß×Ó	f	f
zml	.	.	.	.	369	375	1	7	145.50	392.70	9	.	.	.	false	false	Message: 42ms	.	.	.	.	.	.	.	.	.	.	.	SYNCTIME	42	145.50	392.70	zml.edf	RIGHT	2420	4748145	Full Trial Period	4745725	4	Trial: 4	4745725	130	Îü¹Ü	ÕëÍ²	³ß×Ó	f	f
zml	.	.	.	.	.	.	.	.	.	.	10	.	.	.	false	false	Message: 553ms	13.16	205.63	64	587	569.60	398.20	2	423.70	524	179.00	384.40	INVISIBLE_BOUNDARY[1]	553	.	.	zml.edf	RIGHT	2420	4748145	Full Trial Period	4745725	4	Trial: 4	4745725	130	Îü¹Ü	ÕëÍ²	³ß×Ó	f	f
zml	.	.	.	.	.	.	.	.	.	.	11	.	.	.	false	false	Message: 558ms	13.16	205.63	64	587	569.60	398.20	2	423.70	524	179.00	384.40	SYNCTIME	558	.	.	zml.edf	RIGHT	2420	4748145	Full Trial Period	4745725	4	Trial: 4	4745725	130	Îü¹Ü	ÕëÍ²	³ß×Ó	f	f
zml	.	.	.	.	.	.	.	.	.	.	12	.	.	.	false	false	Message: 1560ms	7.09	122.28	58	1579	806.90	408.20	6	291.00	1522	597.10	394.10	INVISIBLE_BOUNDARY[2]	1560	.	.	zml.edf	RIGHT	2420	4748145	Full Trial Period	4745725	4	Trial: 4	4745725	130	Îü¹Ü	ÕëÍ²	³ß×Ó	f	f
zml	.	.	.	.	.	.	.	.	.	.	13	.	.	.	false	false	Message: 1566ms	7.09	122.28	58	1579	806.90	408.20	6	291.00	1522	597.10	394.10	SYNCTIME	1566	.	.	zml.edf	RIGHT	2420	4748145	Full Trial Period	4745725	4	Trial: 4	4745725	130	Îü¹Ü	ÕëÍ²	³ß×Ó	f	f
zml	.	.	.	.	695	2418	8	1724	869.10	396.30	14	[1]	2	RECTANGLE_INTERESTAREA	false	false	Message: 2401ms	.	.	.	.	.	.	.	.	.	.	.	KEYBOARD	2401	869.10	396.30	zml.edf	RIGHT	2420	4748145	Full Trial Period	4745725	4	Trial: 4	4745725	130	Îü¹Ü	ÕëÍ²	³ß×Ó	f	f
zml	.	.	.	.	.	.	.	.	.	.	15	.	.	.	false	false	Message: 2460ms	.	.	.	.	.	.	.	.	.	.	.	TRIAL_RESULT 0	2460	.	.	zml.edf	RIGHT	2420	4748145	Full Trial Period	4745725	4	Trial: 4	4745725	130	Îü¹Ü	ÕëÍ²	³ß×Ó	f	f
zml	.	.	.	.	.	.	.	.	.	.	1	.	.	.	false	false	Message: -16ms	.	.	.	.	.	.	.	.	.	.	.	TRIALID 4	-16	.	.	zml.edf	RIGHT	2749	4752256	Full Trial Period	4749507	5	Trial: 5	4749507	92	ÆÏÌÑ	ÕÁÄÔÍè	²£Á§Öé	j	j
zml	.	.	.	.	.	.	.	.	.	.	2	.	.	.	false	false	Message: -1ms	.	.	.	.	.	.	.	.	.	.	.	RECCFG CR 1000 2 0 R	-1	.	.	zml.edf	RIGHT	2749	4752256	Full Trial Period	4749507	5	Trial: 5	4749507	92	ÆÏÌÑ	ÕÁÄÔÍè	²£Á§Öé	j	j
zml	.	.	.	.	.	.	.	.	.	.	3	.	.	.	false	false	Message: -1ms	.	.	.	.	.	.	.	.	.	.	.	ELCLCFG TOWER	-1	.	.	zml.edf	RIGHT	2749	4752256	Full Trial Period	4749507	5	Trial: 5	4749507	92	ÆÏÌÑ	ÕÁÄÔÍè	²£Á§Öé	j	j
zml	.	.	.	.	.	.	.	.	.	.	4	.	.	.	false	false	Message: -1ms	.	.	.	.	.	.	.	.	.	.	.	GAZE_COORDS 0.00 0.00 1023.00 767.00	-1	.	.	zml.edf	RIGHT	2749	4752256	Full Trial Period	4749507	5	Trial: 5	4749507	92	ÆÏÌÑ	ÕÁÄÔÍè	²£Á§Öé	j	j
zml	.	.	.	.	.	.	.	.	.	.	5	.	.	.	false	false	Message: -1ms	.	.	.	.	.	.	.	.	.	.	.	THRESHOLDS R 99 226	-1	.	.	zml.edf	RIGHT	2749	4752256	Full Trial Period	4749507	5	Trial: 5	4749507	92	ÆÏÌÑ	ÕÁÄÔÍè	²£Á§Öé	j	j
zml	.	.	.	.	.	.	.	.	.	.	6	.	.	.	false	false	Message: -1ms	.	.	.	.	.	.	.	.	.	.	.	ELCL_PROC CENTROID (3)	-1	.	.	zml.edf	RIGHT	2749	4752256	Full Trial Period	4749507	5	Trial: 5	4749507	92	ÆÏÌÑ	ÕÁÄÔÍè	²£Á§Öé	j	j
zml	.	.	.	.	.	.	.	.	.	.	7	.	.	.	false	false	Message: -1ms	.	.	.	.	.	.	.	.	.	.	.	ELCL_PCR_PARAM 5 3.0	-1	.	.	zml.edf	RIGHT	2749	4752256	Full Trial Period	4749507	5	Trial: 5	4749507	92	ÆÏÌÑ	ÕÁÄÔÍè	²£Á§Öé	j	j
zml	.	.	.	.	.	.	.	.	.	.	8	.	.	.	false	true	Message: 0ms	.	.	.	.	.	.	.	.	.	.	.	!MODE RECORD CR 1000 2 0 R	0	.	.	zml.edf	RIGHT	2749	4752256	Full Trial Period	4749507	5	Trial: 5	4749507	92	ÆÏÌÑ	ÕÁÄÔÍè	²£Á§Öé	j	j
zml	.	.	.	.	255	261	1	7	138.70	396.30	9	.	.	.	false	false	Message: 43ms	.	.	.	.	.	.	.	.	.	.	.	SYNCTIME	43	138.70	396.30	zml.edf	RIGHT	2749	4752256	Full Trial Period	4749507	5	Trial: 5	4749507	92	ÆÏÌÑ	ÕÁÄÔÍè	²£Á§Öé	j	j
zml	.	.	.	.	173	1115	5	943	455.60	384.20	10	[1]	1	RECTANGLE_INTERESTAREA	false	false	Message: 947ms	.	.	.	.	.	.	.	.	.	.	.	INVISIBLE_BOUNDARY[1]	947	455.60	384.20	zml.edf	RIGHT	2749	4752256	Full Trial Period	4749507	5	Trial: 5	4749507	92	ÆÏÌÑ	ÕÁÄÔÍè	²£Á§Öé	j	j
zml	.	.	.	.	173	1115	5	943	455.60	384.20	11	[1]	1	RECTANGLE_INTERESTAREA	false	false	Message: 950ms	.	.	.	.	.	.	.	.	.	.	.	SYNCTIME	950	455.60	384.20	zml.edf	RIGHT	2749	4752256	Full Trial Period	4749507	5	Trial: 5	4749507	92	ÆÏÌÑ	ÕÁÄÔÍè	²£Á§Öé	j	j
zml	.	.	.	.	.	.	.	.	.	.	12	.	.	.	false	false	Message: 1725ms	7.85	157.02	50	1731	784.20	384.40	7	286.10	1682	552.60	382.20	INVISIBLE_BOUNDARY[2]	1725	.	.	zml.edf	RIGHT	2749	4752256	Full Trial Period	4749507	5	Trial: 5	4749507	92	ÆÏÌÑ	ÕÁÄÔÍè	²£Á§Öé	j	j
zml	.	.	.	.	9	1740	8	1732	796.80	385.80	13	.	.	.	false	false	Message: 1734ms	.	.	.	.	.	.	.	.	.	.	.	SYNCTIME	1734	796.80	385.80	zml.edf	RIGHT	2749	4752256	Full Trial Period	4749507	5	Trial: 5	4749507	92	ÆÏÌÑ	ÕÁÄÔÍè	²£Á§Öé	j	j
zml	.	.	.	.	101	2747	12	2647	839.60	372.20	14	[1]	2	RECTANGLE_INTERESTAREA	false	false	Message: 2731ms	.	.	.	.	.	.	.	.	.	.	.	KEYBOARD	2731	839.60	372.20	zml.edf	RIGHT	2749	4752256	Full Trial Period	4749507	5	Trial: 5	4749507	92	ÆÏÌÑ	ÕÁÄÔÍè	²£Á§Öé	j	j
zml	.	.	.	.	.	.	.	.	.	.	15	.	.	.	false	false	Message: 2799ms	.	.	.	.	.	.	.	.	.	.	.	TRIAL_RESULT 0	2799	.	.	zml.edf	RIGHT	2749	4752256	Full Trial Period	4749507	5	Trial: 5	4749507	92	ÆÏÌÑ	ÕÁÄÔÍè	²£Á§Öé	j	j
zml	.	.	.	.	.	.	.	.	.	.	1	.	.	.	false	false	Message: -16ms	.	.	.	.	.	.	.	.	.	.	.	TRIALID 5	-16	.	.	zml.edf	RIGHT	3334	4756866	Full Trial Period	4753532	6	Trial: 6	4753532	16	ÅûÈø	·Éµú	Õë¹Ü	f	f
zml	.	.	.	.	.	.	.	.	.	.	2	.	.	.	false	false	Message: -1ms	.	.	.	.	.	.	.	.	.	.	.	RECCFG CR 1000 2 0 R	-1	.	.	zml.edf	RIGHT	3334	4756866	Full Trial Period	4753532	6	Trial: 6	4753532	16	ÅûÈø	·Éµú	Õë¹Ü	f	f
zml	.	.	.	.	.	.	.	.	.	.	3	.	.	.	false	false	Message: -1ms	.	.	.	.	.	.	.	.	.	.	.	ELCLCFG TOWER	-1	.	.	zml.edf	RIGHT	3334	4756866	Full Trial Period	4753532	6	Trial: 6	4753532	16	ÅûÈø	·Éµú	Õë¹Ü	f	f
zml	.	.	.	.	.	.	.	.	.	.	4	.	.	.	false	false	Message: -1ms	.	.	.	.	.	.	.	.	.	.	.	GAZE_COORDS 0.00 0.00 1023.00 767.00	-1	.	.	zml.edf	RIGHT	3334	4756866	Full Trial Period	4753532	6	Trial: 6	4753532	16	ÅûÈø	·Éµú	Õë¹Ü	f	f
zml	.	.	.	.	.	.	.	.	.	.	5	.	.	.	false	false	Message: -1ms	.	.	.	.	.	.	.	.	.	.	.	THRESHOLDS R 99 226	-1	.	.	zml.edf	RIGHT	3334	4756866	Full Trial Period	4753532	6	Trial: 6	4753532	16	ÅûÈø	·Éµú	Õë¹Ü	f	f
zml	.	.	.	.	.	.	.	.	.	.	6	.	.	.	false	false	Message: -1ms	.	.	.	.	.	.	.	.	.	.	.	ELCL_PROC CENTROID (3)	-1	.	.	zml.edf	RIGHT	3334	4756866	Full Trial Period	4753532	6	Trial: 6	4753532	16	ÅûÈø	·Éµú	Õë¹Ü	f	f
zml	.	.	.	.	.	.	.	.	.	.	7	.	.	.	false	false	Message: -1ms	.	.	.	.	.	.	.	.	.	.	.	ELCL_PCR_PARAM 5 3.0	-1	.	.	zml.edf	RIGHT	3334	4756866	Full Trial Period	4753532	6	Trial: 6	4753532	16	ÅûÈø	·Éµú	Õë¹Ü	f	f
zml	.	.	.	.	.	.	.	.	.	.	8	.	.	.	false	true	Message: 0ms	.	.	.	.	.	.	.	.	.	.	.	!MODE RECORD CR 1000 2 0 R	0	.	.	zml.edf	RIGHT	3334	4756866	Full Trial Period	4753532	6	Trial: 6	4753532	16	ÅûÈø	·Éµú	Õë¹Ü	f	f
zml	.	.	.	.	465	471	1	7	148.90	386.60	9	.	.	.	false	false	Message: 41ms	.	.	.	.	.	.	.	.	.	.	.	SYNCTIME	41	148.90	386.60	zml.edf	RIGHT	3334	4756866	Full Trial Period	4753532	6	Trial: 6	4753532	16	ÅûÈø	·Éµú	Õë¹Ü	f	f
zml	.	.	.	.	.	.	.	.	.	.	10	.	.	.	false	false	Message: 767ms	10.21	159.54	64	786	498.60	389.20	2	333.80	723	196.80	373.40	INVISIBLE_BOUNDARY[1]	767	.	.	zml.edf	RIGHT	3334	4756866	Full Trial Period	4753532	6	Trial: 6	4753532	16	ÅûÈø	·Éµú	Õë¹Ü	f	f
zml	.	.	.	.	.	.	.	.	.	.	11	.	.	.	false	false	Message: 775ms	10.21	159.54	64	786	498.60	389.20	2	333.80	723	196.80	373.40	SYNCTIME	775	.	.	zml.edf	RIGHT	3334	4756866	Full Trial Period	4753532	6	Trial: 6	4753532	16	ÅûÈø	·Éµú	Õë¹Ü	f	f
zml	.	.	.	.	.	.	.	.	.	.	12	.	.	.	false	false	Message: 2498ms	1.26	62.87	20	2501	906.90	389.80	7	104.10	2482	876.50	367.20	INVISIBLE_BOUNDARY[2]	2498	.	.	zml.edf	RIGHT	3334	4756866	Full Trial Period	4753532	6	Trial: 6	4753532	16	ÅûÈø	·Éµú	Õë¹Ü	f	f
zml	.	.	.	.	204	2705	8	2502	897.40	395.30	13	[1]	2	RECTANGLE_INTERESTAREA	false	false	Message: 2508ms	.	.	.	.	.	.	.	.	.	.	.	SYNCTIME	2508	897.40	395.30	zml.edf	RIGHT	3334	4756866	Full Trial Period	4753532	6	Trial: 6	4753532	16	ÅûÈø	·Éµú	Õë¹Ü	f	f
zml	.	.	.	.	140	3332	11	3193	867.50	372.00	14	[1]	2	RECTANGLE_INTERESTAREA	false	false	Message: 3314ms	.	.	.	.	.	.	.	.	.	.	.	KEYBOARD	3314	867.50	372.00	zml.edf	RIGHT	3334	4756866	Full Trial Period	4753532	6	Trial: 6	4753532	16	ÅûÈø	·Éµú	Õë¹Ü	f	f
zml	.	.	.	.	.	.	.	.	.	.	15	.	.	.	false	false	Message: 3376ms	.	.	.	.	.	.	.	.	.	.	.	TRIAL_RESULT 0	3376	.	.	zml.edf	RIGHT	3334	4756866	Full Trial Period	4753532	6	Trial: 6	4753532	16	ÅûÈø	·Éµú	Õë¹Ü	f	f
zml	.	.	.	.	.	.	.	.	.	.	1	.	.	.	false	false	Message: -16ms	.	.	.	.	.	.	.	.	.	.	.	TRIALID 6	-16	.	.	zml.edf	RIGHT	2791	4761289	Full Trial Period	4758498	7	Trial: 7	4758498	9	ÇÉ¿ËÁ¦	Ìú¹ì	Êé°ü	f	f
zml	.	.	.	.	.	.	.	.	.	.	2	.	.	.	false	false	Message: -1ms	.	.	.	.	.	.	.	.	.	.	.	RECCFG CR 1000 2 0 R	-1	.	.	zml.edf	RIGHT	2791	4761289	Full Trial Period	4758498	7	Trial: 7	4758498	9	ÇÉ¿ËÁ¦	Ìú¹ì	Êé°ü	f	f
zml	.	.	.	.	.	.	.	.	.	.	3	.	.	.	false	false	Message: -1ms	.	.	.	.	.	.	.	.	.	.	.	ELCLCFG TOWER	-1	.	.	zml.edf	RIGHT	2791	4761289	Full Trial Period	4758498	7	Trial: 7	4758498	9	ÇÉ¿ËÁ¦	Ìú¹ì	Êé°ü	f	f
zml	.	.	.	.	.	.	.	.	.	.	4	.	.	.	false	false	Message: -1ms	.	.	.	.	.	.	.	.	.	.	.	GAZE_COORDS 0.00 0.00 1023.00 767.00	-1	.	.	zml.edf	RIGHT	2791	4761289	Full Trial Period	4758498	7	Trial: 7	4758498	9	ÇÉ¿ËÁ¦	Ìú¹ì	Êé°ü	f	f
zml	.	.	.	.	.	.	.	.	.	.	5	.	.	.	false	false	Message: -1ms	.	.	.	.	.	.	.	.	.	.	.	THRESHOLDS R 99 226	-1	.	.	zml.edf	RIGHT	2791	4761289	Full Trial Period	4758498	7	Trial: 7	4758498	9	ÇÉ¿ËÁ¦	Ìú¹ì	Êé°ü	f	f
zml	.	.	.	.	.	.	.	.	.	.	6	.	.	.	false	false	Message: -1ms	.	.	.	.	.	.	.	.	.	.	.	ELCL_PROC CENTROID (3)	-1	.	.	zml.edf	RIGHT	2791	4761289	Full Trial Period	4758498	7	Trial: 7	4758498	9	ÇÉ¿ËÁ¦	Ìú¹ì	Êé°ü	f	f
zml	.	.	.	.	.	.	.	.	.	.	7	.	.	.	false	false	Message: -1ms	.	.	.	.	.	.	.	.	.	.	.	ELCL_PCR_PARAM 5 3.0	-1	.	.	zml.edf	RIGHT	2791	4761289	Full Trial Period	4758498	7	Trial: 7	4758498	9	ÇÉ¿ËÁ¦	Ìú¹ì	Êé°ü	f	f
zml	.	.	.	.	.	.	.	.	.	.	8	.	.	.	false	true	Message: 0ms	.	.	.	.	.	.	.	.	.	.	.	!MODE RECORD CR 1000 2 0 R	0	.	.	zml.edf	RIGHT	2791	4761289	Full Trial Period	4758498	7	Trial: 7	4758498	9	ÇÉ¿ËÁ¦	Ìú¹ì	Êé°ü	f	f
zml	.	.	.	.	298	304	1	7	143.30	379.20	9	.	.	.	false	false	Message: 42ms	.	.	.	.	.	.	.	.	.	.	.	SYNCTIME	42	143.30	379.20	zml.edf	RIGHT	2791	4761289	Full Trial Period	4758498	7	Trial: 7	4758498	9	ÇÉ¿ËÁ¦	Ìú¹ì	Êé°ü	f	f
zml	.	.	.	.	.	.	.	.	.	.	10	.	.	.	false	false	Message: 843ms	10.52	43.83	240	887	513.60	389.50	3	666.20	648	202.30	384.90	INVISIBLE_BOUNDARY[1]	843	.	.	zml.edf	RIGHT	2791	4761289	Full Trial Period	4758498	7	Trial: 7	4758498	9	ÇÉ¿ËÁ¦	Ìú¹ì	Êé°ü	f	f
zml	.	.	.	.	.	.	.	.	.	.	11	.	.	.	false	false	Message: 850ms	10.52	43.83	240	887	513.60	389.50	3	666.20	648	202.30	384.90	SYNCTIME	850	.	.	zml.edf	RIGHT	2791	4761289	Full Trial Period	4758498	7	Trial: 7	4758498	9	ÇÉ¿ËÁ¦	Ìú¹ì	Êé°ü	f	f
zml	.	.	.	.	.	.	.	.	.	.	12	.	.	.	false	false	Message: 1841ms	8.65	113.85	76	1877	795.00	425.40	5	325.70	1802	541.80	387.40	INVISIBLE_BOUNDARY[2]	1841	.	.	zml.edf	RIGHT	2791	4761289	Full Trial Period	4758498	7	Trial: 7	4758498	9	ÇÉ¿ËÁ¦	Ìú¹ì	Êé°ü	f	f
zml	.	.	.	.	.	.	.	.	.	.	13	.	.	.	false	false	Message: 1850ms	8.65	113.85	76	1877	795.00	425.40	5	325.70	1802	541.80	387.40	SYNCTIME	1850	.	.	zml.edf	RIGHT	2791	4761289	Full Trial Period	4758498	7	Trial: 7	4758498	9	ÇÉ¿ËÁ¦	Ìú¹ì	Êé°ü	f	f
zml	.	.	.	.	571	2789	8	2219	864.60	374.50	14	[1]	2	RECTANGLE_INTERESTAREA	false	false	Message: 2772ms	.	.	.	.	.	.	.	.	.	.	.	KEYBOARD	2772	864.60	374.50	zml.edf	RIGHT	2791	4761289	Full Trial Period	4758498	7	Trial: 7	4758498	9	ÇÉ¿ËÁ¦	Ìú¹ì	Êé°ü	f	f
zml	.	.	.	.	.	.	.	.	.	.	15	.	.	.	false	false	Message: 2838ms	.	.	.	.	.	.	.	.	.	.	.	TRIAL_RESULT 0	2838	.	.	zml.edf	RIGHT	2791	4761289	Full Trial Period	4758498	7	Trial: 7	4758498	9	ÇÉ¿ËÁ¦	Ìú¹ì	Êé°ü	f	f
zml	.	.	.	.	.	.	.	.	.	.	1	.	.	.	false	false	Message: -17ms	.	.	.	.	.	.	.	.	.	.	.	TRIALID 7	-17	.	.	zml.edf	RIGHT	3093	4766666	Full Trial Period	4763573	8	Trial: 8	4763573	117	Ïã½¶	Êá×Ó	ÏðÆ¤²Á	f	f
zml	.	.	.	.	.	.	.	.	.	.	2	.	.	.	false	false	Message: -2ms	.	.	.	.	.	.	.	.	.	.	.	RECCFG CR 1000 2 0 R	-2	.	.	zml.edf	RIGHT	3093	4766666	Full Trial Period	4763573	8	Trial: 8	4763573	117	Ïã½¶	Êá×Ó	ÏðÆ¤²Á	f	f
zml	.	.	.	.	.	.	.	.	.	.	3	.	.	.	false	false	Message: -2ms	.	.	.	.	.	.	.	.	.	.	.	ELCLCFG TOWER	-2	.	.	zml.edf	RIGHT	3093	4766666	Full Trial Period	4763573	8	Trial: 8	4763573	117	Ïã½¶	Êá×Ó	ÏðÆ¤²Á	f	f
zml	.	.	.	.	.	.	.	.	.	.	4	.	.	.	false	false	Message: -2ms	.	.	.	.	.	.	.	.	.	.	.	GAZE_COORDS 0.00 0.00 1023.00 767.00	-2	.	.	zml.edf	RIGHT	3093	4766666	Full Trial Period	4763573	8	Trial: 8	4763573	117	Ïã½¶	Êá×Ó	ÏðÆ¤²Á	f	f
zml	.	.	.	.	.	.	.	.	.	.	5	.	.	.	false	false	Message: -2ms	.	.	.	.	.	.	.	.	.	.	.	THRESHOLDS R 99 226	-2	.	.	zml.edf	RIGHT	3093	4766666	Full Trial Period	4763573	8	Trial: 8	4763573	117	Ïã½¶	Êá×Ó	ÏðÆ¤²Á	f	f
zml	.	.	.	.	.	.	.	.	.	.	6	.	.	.	false	false	Message: -2ms	.	.	.	.	.	.	.	.	.	.	.	ELCL_PROC CENTROID (3)	-2	.	.	zml.edf	RIGHT	3093	4766666	Full Trial Period	4763573	8	Trial: 8	4763573	117	Ïã½¶	Êá×Ó	ÏðÆ¤²Á	f	f
zml	.	.	.	.	.	.	.	.	.	.	7	.	.	.	false	false	Message: -2ms	.	.	.	.	.	.	.	.	.	.	.	ELCL_PCR_PARAM 5 3.0	-2	.	.	zml.edf	RIGHT	3093	4766666	Full Trial Period	4763573	8	Trial: 8	4763573	117	Ïã½¶	Êá×Ó	ÏðÆ¤²Á	f	f
zml	.	.	.	.	.	.	.	.	.	.	8	.	.	.	false	false	Message: -1ms	.	.	.	.	.	.	.	.	.	.	.	!MODE RECORD CR 1000 2 0 R	-1	.	.	zml.edf	RIGHT	3093	4766666	Full Trial Period	4763573	8	Trial: 8	4763573	117	Ïã½¶	Êá×Ó	ÏðÆ¤²Á	f	f
zml	.	.	.	.	.	.	.	.	.	.	9	.	.	.	false	false	Message: 49ms	.	.	.	.	.	.	.	.	.	.	.	SYNCTIME	49	.	.	zml.edf	RIGHT	3093	4766666	Full Trial Period	4763573	8	Trial: 8	4763573	117	Ïã½¶	Êá×Ó	ÏðÆ¤²Á	f	f
zml	.	.	.	.	.	.	.	.	.	.	10	.	.	.	false	false	Message: 50ms	.	.	.	.	.	.	.	.	.	.	.	INVISIBLE_BOUNDARY[1]	50	.	.	zml.edf	RIGHT	3093	4766666	Full Trial Period	4763573	8	Trial: 8	4763573	117	Ïã½¶	Êá×Ó	ÏðÆ¤²Á	f	f
zml	.	.	.	.	.	.	.	.	.	.	11	.	.	.	false	false	Message: 58ms	.	.	.	.	.	.	.	.	.	.	.	SYNCTIME	58	.	.	zml.edf	RIGHT	3093	4766666	Full Trial Period	4763573	8	Trial: 8	4763573	117	Ïã½¶	Êá×Ó	ÏðÆ¤²Á	f	f
zml	.	.	.	.	.	.	.	.	.	.	12	.	.	.	false	false	Message: 1802ms	4.74	128.18	37	1810	928.90	384.30	6	248.80	1774	786.40	364.70	INVISIBLE_BOUNDARY[2]	1802	.	.	zml.edf	RIGHT	3093	4766666	Full Trial Period	4763573	8	Trial: 8	4763573	117	Ïã½¶	Êá×Ó	ÏðÆ¤²Á	f	f
zml	.	.	.	.	.	.	.	.	.	.	13	.	.	.	false	false	Message: 1807ms	4.74	128.18	37	1810	928.90	384.30	6	248.80	1774	786.40	364.70	SYNCTIME	1807	.	.	zml.edf	RIGHT	3093	4766666	Full Trial Period	4763573	8	Trial: 8	4763573	117	Ïã½¶	Êá×Ó	ÏðÆ¤²Á	f	f
zml	.	.	.	.	361	3091	10	2731	862.90	371.50	14	[1]	2	RECTANGLE_INTERESTAREA	false	false	Message: 3075ms	.	.	.	.	.	.	.	.	.	.	.	KEYBOARD	3075	862.90	371.50	zml.edf	RIGHT	3093	4766666	Full Trial Period	4763573	8	Trial: 8	4763573	117	Ïã½¶	Êá×Ó	ÏðÆ¤²Á	f	f
zml	.	.	.	.	.	.	.	.	.	.	15	.	.	.	false	false	Message: 3138ms	.	.	.	.	.	.	.	.	.	.	.	TRIAL_RESULT 0	3138	.	.	zml.edf	RIGHT	3093	4766666	Full Trial Period	4763573	8	Trial: 8	4763573	117	Ïã½¶	Êá×Ó	ÏðÆ¤²Á	f	f
zml	.	.	.	.	.	.	.	.	.	.	1	.	.	.	false	false	Message: -24ms	.	.	.	.	.	.	.	.	.	.	.	TRIALID 8	-24	.	.	zml.edf	RIGHT	3575	4771554	Full Trial Period	4767979	9	Trial: 9	4767979	88	Ð¬´ø	ÃæÌõ	µçÏß	j	j
zml	.	.	.	.	.	.	.	.	.	.	2	.	.	.	false	false	Message: -1ms	.	.	.	.	.	.	.	.	.	.	.	RECCFG CR 1000 2 0 R	-1	.	.	zml.edf	RIGHT	3575	4771554	Full Trial Period	4767979	9	Trial: 9	4767979	88	Ð¬´ø	ÃæÌõ	µçÏß	j	j
zml	.	.	.	.	.	.	.	.	.	.	3	.	.	.	false	false	Message: -1ms	.	.	.	.	.	.	.	.	.	.	.	ELCLCFG TOWER	-1	.	.	zml.edf	RIGHT	3575	4771554	Full Trial Period	4767979	9	Trial: 9	4767979	88	Ð¬´ø	ÃæÌõ	µçÏß	j	j
zml	.	.	.	.	.	.	.	.	.	.	4	.	.	.	false	false	Message: -1ms	.	.	.	.	.	.	.	.	.	.	.	GAZE_COORDS 0.00 0.00 1023.00 767.00	-1	.	.	zml.edf	RIGHT	3575	4771554	Full Trial Period	4767979	9	Trial: 9	4767979	88	Ð¬´ø	ÃæÌõ	µçÏß	j	j
zml	.	.	.	.	.	.	.	.	.	.	5	.	.	.	false	false	Message: -1ms	.	.	.	.	.	.	.	.	.	.	.	THRESHOLDS R 99 226	-1	.	.	zml.edf	RIGHT	3575	4771554	Full Trial Period	4767979	9	Trial: 9	4767979	88	Ð¬´ø	ÃæÌõ	µçÏß	j	j
zml	.	.	.	.	.	.	.	.	.	.	6	.	.	.	false	false	Message: -1ms	.	.	.	.	.	.	.	.	.	.	.	ELCL_PROC CENTROID (3)	-1	.	.	zml.edf	RIGHT	3575	4771554	Full Trial Period	4767979	9	Trial: 9	4767979	88	Ð¬´ø	ÃæÌõ	µçÏß	j	j
zml	.	.	.	.	.	.	.	.	.	.	7	.	.	.	false	false	Message: -1ms	.	.	.	.	.	.	.	.	.	.	.	ELCL_PCR_PARAM 5 3.0	-1	.	.	zml.edf	RIGHT	3575	4771554	Full Trial Period	4767979	9	Trial: 9	4767979	88	Ð¬´ø	ÃæÌõ	µçÏß	j	j
zml	.	.	.	.	.	.	.	.	.	.	8	.	.	.	false	true	Message: 0ms	.	.	.	.	.	.	.	.	.	.	.	!MODE RECORD CR 1000 2 0 R	0	.	.	zml.edf	RIGHT	3575	4771554	Full Trial Period	4767979	9	Trial: 9	4767979	88	Ð¬´ø	ÃæÌõ	µçÏß	j	j
zml	.	.	.	.	479	485	1	7	160.10	379.00	9	.	.	.	false	false	Message: 43ms	.	.	.	.	.	.	.	.	.	.	.	SYNCTIME	43	160.10	379.00	zml.edf	RIGHT	3575	4771554	Full Trial Period	4767979	9	Trial: 9	4767979	88	Ð¬´ø	ÃæÌõ	µçÏß	j	j
zml	.	.	.	.	.	.	.	.	.	.	10	.	.	.	false	false	Message: 1436ms	3.32	18.25	182	1602	533.50	431.50	5	566.70	1421	479.20	352.30	INVISIBLE_BOUNDARY[1]	1436	.	.	zml.edf	RIGHT	3575	4771554	Full Trial Period	4767979	9	Trial: 9	4767979	88	Ð¬´ø	ÃæÌõ	µçÏß	j	j
zml	.	.	.	.	.	.	.	.	.	.	11	.	.	.	false	false	Message: 1442ms	3.32	18.25	182	1602	533.50	431.50	5	566.70	1421	479.20	352.30	SYNCTIME	1442	.	.	zml.edf	RIGHT	3575	4771554	Full Trial Period	4767979	9	Trial: 9	4767979	88	Ð¬´ø	ÃæÌõ	µçÏß	j	j
zml	.	.	.	.	.	.	.	.	.	.	12	.	.	.	false	false	Message: 2477ms	9.81	169.09	58	2500	840.10	390.40	9	342.60	2443	549.40	383.30	INVISIBLE_BOUNDARY[2]	2477	.	.	zml.edf	RIGHT	3575	4771554	Full Trial Period	4767979	9	Trial: 9	4767979	88	Ð¬´ø	ÃæÌõ	µçÏß	j	j
zml	.	.	.	.	.	.	.	.	.	.	13	.	.	.	false	false	Message: 2483ms	9.81	169.09	58	2500	840.10	390.40	9	342.60	2443	549.40	383.30	SYNCTIME	2483	.	.	zml.edf	RIGHT	3575	4771554	Full Trial Period	4767979	9	Trial: 9	4767979	88	Ð¬´ø	ÃæÌõ	µçÏß	j	j
zml	.	.	.	.	359	3573	13	3215	864.70	380.60	14	[1]	2	RECTANGLE_INTERESTAREA	false	false	Message: 3556ms	.	.	.	.	.	.	.	.	.	.	.	KEYBOARD	3556	864.70	380.60	zml.edf	RIGHT	3575	4771554	Full Trial Period	4767979	9	Trial: 9	4767979	88	Ð¬´ø	ÃæÌõ	µçÏß	j	j
zml	.	.	.	.	.	.	.	.	.	.	15	.	.	.	false	false	Message: 3611ms	.	.	.	.	.	.	.	.	.	.	.	TRIAL_RESULT 0	3611	.	.	zml.edf	RIGHT	3575	4771554	Full Trial Period	4767979	9	Trial: 9	4767979	88	Ð¬´ø	ÃæÌõ	µçÏß	j	j
zml	.	.	.	.	.	.	.	.	.	.	1	.	.	.	false	false	Message: -17ms	.	.	.	.	.	.	.	.	.	.	.	TRIALID 9	-17	.	.	zml.edf	RIGHT	2879	4775659	Full Trial Period	4772780	10	Trial: 10	4772780	12	ÑÌ»Ò¸×	Æ¤´ø	öÏÓãË¿	j	j
zml	.	.	.	.	.	.	.	.	.	.	2	.	.	.	false	false	Message: -1ms	.	.	.	.	.	.	.	.	.	.	.	RECCFG CR 1000 2 0 R	-1	.	.	zml.edf	RIGHT	2879	4775659	Full Trial Period	4772780	10	Trial: 10	4772780	12	ÑÌ»Ò¸×	Æ¤´ø	öÏÓãË¿	j	j
zml	.	.	.	.	.	.	.	.	.	.	3	.	.	.	false	false	Message: -1ms	.	.	.	.	.	.	.	.	.	.	.	ELCLCFG TOWER	-1	.	.	zml.edf	RIGHT	2879	4775659	Full Trial Period	4772780	10	Trial: 10	4772780	12	ÑÌ»Ò¸×	Æ¤´ø	öÏÓãË¿	j	j
zml	.	.	.	.	.	.	.	.	.	.	4	.	.	.	false	false	Message: -1ms	.	.	.	.	.	.	.	.	.	.	.	GAZE_COORDS 0.00 0.00 1023.00 767.00	-1	.	.	zml.edf	RIGHT	2879	4775659	Full Trial Period	4772780	10	Trial: 10	4772780	12	ÑÌ»Ò¸×	Æ¤´ø	öÏÓãË¿	j	j
zml	.	.	.	.	.	.	.	.	.	.	5	.	.	.	false	false	Message: -1ms	.	.	.	.	.	.	.	.	.	.	.	THRESHOLDS R 99 226	-1	.	.	zml.edf	RIGHT	2879	4775659	Full Trial Period	4772780	10	Trial: 10	4772780	12	ÑÌ»Ò¸×	Æ¤´ø	öÏÓãË¿	j	j
zml	.	.	.	.	.	.	.	.	.	.	6	.	.	.	false	false	Message: -1ms	.	.	.	.	.	.	.	.	.	.	.	ELCL_PROC CENTROID (3)	-1	.	.	zml.edf	RIGHT	2879	4775659	Full Trial Period	4772780	10	Trial: 10	4772780	12	ÑÌ»Ò¸×	Æ¤´ø	öÏÓãË¿	j	j
zml	.	.	.	.	.	.	.	.	.	.	7	.	.	.	false	false	Message: -1ms	.	.	.	.	.	.	.	.	.	.	.	ELCL_PCR_PARAM 5 3.0	-1	.	.	zml.edf	RIGHT	2879	4775659	Full Trial Period	4772780	10	Trial: 10	4772780	12	ÑÌ»Ò¸×	Æ¤´ø	öÏÓãË¿	j	j
zml	.	.	.	.	.	.	.	.	.	.	8	.	.	.	false	true	Message: 0ms	.	.	.	.	.	.	.	.	.	.	.	!MODE RECORD CR 1000 2 0 R	0	.	.	zml.edf	RIGHT	2879	4775659	Full Trial Period	4772780	10	Trial: 10	4772780	12	ÑÌ»Ò¸×	Æ¤´ø	öÏÓãË¿	j	j
zml	62	62	1	1	.	.	.	.	.	.	9	.	.	.	false	false	Message: 41ms	.	.	140	140	139.40	452.10	1	236.60	1	.	.	SYNCTIME	41	.	.	zml.edf	RIGHT	2879	4775659	Full Trial Period	4772780	10	Trial: 10	4772780	12	ÑÌ»Ò¸×	Æ¤´ø	öÏÓãË¿	j	j
zml	.	.	.	.	.	.	.	.	.	.	10	.	.	.	false	false	Message: 1199ms	6.62	147.11	45	1232	568.50	394.80	5	361.90	1188	375.00	387.80	INVISIBLE_BOUNDARY[1]	1199	.	.	zml.edf	RIGHT	2879	4775659	Full Trial Period	4772780	10	Trial: 10	4772780	12	ÑÌ»Ò¸×	Æ¤´ø	öÏÓãË¿	j	j
zml	.	.	.	.	.	.	.	.	.	.	11	.	.	.	false	false	Message: 1207ms	6.62	147.11	45	1232	568.50	394.80	5	361.90	1188	375.00	387.80	SYNCTIME	1207	.	.	zml.edf	RIGHT	2879	4775659	Full Trial Period	4772780	10	Trial: 10	4772780	12	ÑÌ»Ò¸×	Æ¤´ø	öÏÓãË¿	j	j
zml	.	.	.	.	.	.	.	.	.	.	12	.	.	.	false	false	Message: 2203ms	8.31	143.32	58	2232	855.70	377.50	12	294.60	2175	608.40	377.60	INVISIBLE_BOUNDARY[2]	2203	.	.	zml.edf	RIGHT	2879	4775659	Full Trial Period	4772780	10	Trial: 10	4772780	12	ÑÌ»Ò¸×	Æ¤´ø	öÏÓãË¿	j	j
zml	.	.	.	.	.	.	.	.	.	.	13	.	.	.	false	false	Message: 2207ms	8.31	143.32	58	2232	855.70	377.50	12	294.60	2175	608.40	377.60	SYNCTIME	2207	.	.	zml.edf	RIGHT	2879	4775659	Full Trial Period	4772780	10	Trial: 10	4772780	12	ÑÌ»Ò¸×	Æ¤´ø	öÏÓãË¿	j	j
zml	.	.	.	.	380	2877	13	2498	868.60	380.20	14	[1]	2	RECTANGLE_INTERESTAREA	false	false	Message: 2860ms	.	.	.	.	.	.	.	.	.	.	.	KEYBOARD	2860	868.60	380.20	zml.edf	RIGHT	2879	4775659	Full Trial Period	4772780	10	Trial: 10	4772780	12	ÑÌ»Ò¸×	Æ¤´ø	öÏÓãË¿	j	j
zml	.	.	.	.	.	.	.	.	.	.	15	.	.	.	false	false	Message: 2919ms	.	.	.	.	.	.	.	.	.	.	.	TRIAL_RESULT 0	2919	.	.	zml.edf	RIGHT	2879	4775659	Full Trial Period	4772780	10	Trial: 10	4772780	12	ÑÌ»Ò¸×	Æ¤´ø	öÏÓãË¿	j	j
zml	.	.	.	.	.	.	.	.	.	.	1	.	.	.	false	false	Message: -16ms	.	.	.	.	.	.	.	.	.	.	.	TRIALID 10	-16	.	.	zml.edf	RIGHT	3096	4780340	Full Trial Period	4777244	11	Trial: 11	4777244	34	·¨Ê½³¤¹÷	ÊÖÖ¸	ÓðÃ«Çò	f	f
zml	.	.	.	.	.	.	.	.	.	.	2	.	.	.	false	false	Message: -1ms	.	.	.	.	.	.	.	.	.	.	.	RECCFG CR 1000 2 0 R	-1	.	.	zml.edf	RIGHT	3096	4780340	Full Trial Period	4777244	11	Trial: 11	4777244	34	·¨Ê½³¤¹÷	ÊÖÖ¸	ÓðÃ«Çò	f	f
zml	.	.	.	.	.	.	.	.	.	.	3	.	.	.	false	false	Message: -1ms	.	.	.	.	.	.	.	.	.	.	.	ELCLCFG TOWER	-1	.	.	zml.edf	RIGHT	3096	4780340	Full Trial Period	4777244	11	Trial: 11	4777244	34	·¨Ê½³¤¹÷	ÊÖÖ¸	ÓðÃ«Çò	f	f
zml	.	.	.	.	.	.	.	.	.	.	4	.	.	.	false	false	Message: -1ms	.	.	.	.	.	.	.	.	.	.	.	GAZE_COORDS 0.00 0.00 1023.00 767.00	-1	.	.	zml.edf	RIGHT	3096	4780340	Full Trial Period	4777244	11	Trial: 11	4777244	34	·¨Ê½³¤¹÷	ÊÖÖ¸	ÓðÃ«Çò	f	f
zml	.	.	.	.	.	.	.	.	.	.	5	.	.	.	false	false	Message: -1ms	.	.	.	.	.	.	.	.	.	.	.	THRESHOLDS R 99 226	-1	.	.	zml.edf	RIGHT	3096	4780340	Full Trial Period	4777244	11	Trial: 11	4777244	34	·¨Ê½³¤¹÷	ÊÖÖ¸	ÓðÃ«Çò	f	f
zml	.	.	.	.	.	.	.	.	.	.	6	.	.	.	false	false	Message: -1ms	.	.	.	.	.	.	.	.	.	.	.	ELCL_PROC CENTROID (3)	-1	.	.	zml.edf	RIGHT	3096	4780340	Full Trial Period	4777244	11	Trial: 11	4777244	34	·¨Ê½³¤¹÷	ÊÖÖ¸	ÓðÃ«Çò	f	f
zml	.	.	.	.	.	.	.	.	.	.	7	.	.	.	false	false	Message: -1ms	.	.	.	.	.	.	.	.	.	.	.	ELCL_PCR_PARAM 5 3.0	-1	.	.	zml.edf	RIGHT	3096	4780340	Full Trial Period	4777244	11	Trial: 11	4777244	34	·¨Ê½³¤¹÷	ÊÖÖ¸	ÓðÃ«Çò	f	f
zml	.	.	.	.	.	.	.	.	.	.	8	.	.	.	false	true	Message: 0ms	.	.	.	.	.	.	.	.	.	.	.	!MODE RECORD CR 1000 2 0 R	0	.	.	zml.edf	RIGHT	3096	4780340	Full Trial Period	4777244	11	Trial: 11	4777244	34	·¨Ê½³¤¹÷	ÊÖÖ¸	ÓðÃ«Çò	f	f
zml	.	.	.	.	490	496	1	7	146.90	391.60	9	.	.	.	false	false	Message: 51ms	.	.	.	.	.	.	.	.	.	.	.	SYNCTIME	51	146.90	391.60	zml.edf	RIGHT	3096	4780340	Full Trial Period	4777244	11	Trial: 11	4777244	34	·¨Ê½³¤¹÷	ÊÖÖ¸	ÓðÃ«Çò	f	f
zml	.	.	.	.	.	.	.	.	.	.	10	.	.	.	false	false	Message: 756ms	12.27	64.58	190	786	577.50	445.90	2	713.50	597	219.60	378.40	INVISIBLE_BOUNDARY[1]	756	.	.	zml.edf	RIGHT	3096	4780340	Full Trial Period	4777244	11	Trial: 11	4777244	34	·¨Ê½³¤¹÷	ÊÖÖ¸	ÓðÃ«Çò	f	f
zml	.	.	.	.	.	.	.	.	.	.	11	.	.	.	false	false	Message: 759ms	12.27	64.58	190	786	577.50	445.90	2	713.50	597	219.60	378.40	SYNCTIME	759	.	.	zml.edf	RIGHT	3096	4780340	Full Trial Period	4777244	11	Trial: 11	4777244	34	·¨Ê½³¤¹÷	ÊÖÖ¸	ÓðÃ«Çò	f	f
zml	.	.	.	.	.	.	.	.	.	.	12	.	.	.	false	false	Message: 1790ms	11.95	209.70	57	1819	911.30	396.20	6	432.20	1763	554.20	371.60	INVISIBLE_BOUNDARY[2]	1790	.	.	zml.edf	RIGHT	3096	4780340	Full Trial Period	4777244	11	Trial: 11	4777244	34	·¨Ê½³¤¹÷	ÊÖÖ¸	ÓðÃ«Çò	f	f
zml	.	.	.	.	.	.	.	.	.	.	13	.	.	.	false	false	Message: 1800ms	11.95	209.70	57	1819	911.30	396.20	6	432.20	1763	554.20	371.60	SYNCTIME	1800	.	.	zml.edf	RIGHT	3096	4780340	Full Trial Period	4777244	11	Trial: 11	4777244	34	·¨Ê½³¤¹÷	ÊÖÖ¸	ÓðÃ«Çò	f	f
zml	.	.	.	.	.	.	.	.	.	.	14	.	.	.	false	false	Message: 3077ms	3.47	173.51	20	3094	769.60	367.20	9	234.30	3075	873.40	376.90	KEYBOARD	3077	.	.	zml.edf	RIGHT	3096	4780340	Full Trial Period	4777244	11	Trial: 11	4777244	34	·¨Ê½³¤¹÷	ÊÖÖ¸	ÓðÃ«Çò	f	f
zml	.	.	.	.	.	.	.	.	.	.	15	.	.	.	false	false	Message: 3141ms	.	.	.	.	.	.	.	.	.	.	.	TRIAL_RESULT 0	3141	.	.	zml.edf	RIGHT	3096	4780340	Full Trial Period	4777244	11	Trial: 11	4777244	34	·¨Ê½³¤¹÷	ÊÖÖ¸	ÓðÃ«Çò	f	f
zml	.	.	.	.	.	.	.	.	.	.	1	.	.	.	false	false	Message: -20ms	.	.	.	.	.	.	.	.	.	.	.	TRIALID 11	-20	.	.	zml.edf	RIGHT	2808	4785331	Full Trial Period	4782523	12	Trial: 12	4782523	105	²å×ù	Êá×Ó	Ö±³ß	j	j
zml	.	.	.	.	.	.	.	.	.	.	2	.	.	.	false	false	Message: -1ms	.	.	.	.	.	.	.	.	.	.	.	RECCFG CR 1000 2 0 R	-1	.	.	zml.edf	RIGHT	2808	4785331	Full Trial Period	4782523	12	Trial: 12	4782523	105	²å×ù	Êá×Ó	Ö±³ß	j	j
zml	.	.	.	.	.	.	.	.	.	.	3	.	.	.	false	false	Message: -1ms	.	.	.	.	.	.	.	.	.	.	.	ELCLCFG TOWER	-1	.	.	zml.edf	RIGHT	2808	4785331	Full Trial Period	4782523	12	Trial: 12	4782523	105	²å×ù	Êá×Ó	Ö±³ß	j	j
zml	.	.	.	.	.	.	.	.	.	.	4	.	.	.	false	false	Message: -1ms	.	.	.	.	.	.	.	.	.	.	.	GAZE_COORDS 0.00 0.00 1023.00 767.00	-1	.	.	zml.edf	RIGHT	2808	4785331	Full Trial Period	4782523	12	Trial: 12	4782523	105	²å×ù	Êá×Ó	Ö±³ß	j	j
zml	.	.	.	.	.	.	.	.	.	.	5	.	.	.	false	false	Message: -1ms	.	.	.	.	.	.	.	.	.	.	.	THRESHOLDS R 99 226	-1	.	.	zml.edf	RIGHT	2808	4785331	Full Trial Period	4782523	12	Trial: 12	4782523	105	²å×ù	Êá×Ó	Ö±³ß	j	j
zml	.	.	.	.	.	.	.	.	.	.	6	.	.	.	false	false	Message: -1ms	.	.	.	.	.	.	.	.	.	.	.	ELCL_PROC CENTROID (3)	-1	.	.	zml.edf	RIGHT	2808	4785331	Full Trial Period	4782523	12	Trial: 12	4782523	105	²å×ù	Êá×Ó	Ö±³ß	j	j
zml	.	.	.	.	.	.	.	.	.	.	7	.	.	.	false	false	Message: -1ms	.	.	.	.	.	.	.	.	.	.	.	ELCL_PCR_PARAM 5 3.0	-1	.	.	zml.edf	RIGHT	2808	4785331	Full Trial Period	4782523	12	Trial: 12	4782523	105	²å×ù	Êá×Ó	Ö±³ß	j	j
zml	.	.	.	.	.	.	.	.	.	.	8	.	.	.	false	true	Message: 0ms	.	.	.	.	.	.	.	.	.	.	.	!MODE RECORD CR 1000 2 0 R	0	.	.	zml.edf	RIGHT	2808	4785331	Full Trial Period	4782523	12	Trial: 12	4782523	105	²å×ù	Êá×Ó	Ö±³ß	j	j
zml	.	.	.	.	.	.	.	.	.	.	9	.	.	.	false	false	Message: 46ms	.	.	119	119	157.60	422.30	1	255.10	1	.	.	SYNCTIME	46	.	.	zml.edf	RIGHT	2808	4785331	Full Trial Period	4782523	12	Trial: 12	4782523	105	²å×ù	Êá×Ó	Ö±³ß	j	j
zml	.	.	.	.	.	.	.	.	.	.	10	.	.	.	false	false	Message: 659ms	15.03	208.74	72	698	615.30	428.80	3	371.20	627	169.90	376.40	INVISIBLE_BOUNDARY[1]	659	.	.	zml.edf	RIGHT	2808	4785331	Full Trial Period	4782523	12	Trial: 12	4782523	105	²å×ù	Êá×Ó	Ö±³ß	j	j
zml	.	.	.	.	.	.	.	.	.	.	11	.	.	.	false	false	Message: 662ms	15.03	208.74	72	698	615.30	428.80	3	371.20	627	169.90	376.40	SYNCTIME	662	.	.	zml.edf	RIGHT	2808	4785331	Full Trial Period	4782523	12	Trial: 12	4782523	105	²å×ù	Êá×Ó	Ö±³ß	j	j
zml	.	.	.	.	.	.	.	.	.	.	12	.	.	.	false	false	Message: 1984ms	9.50	166.65	57	1997	847.50	379.20	9	343.70	1941	565.50	371.10	INVISIBLE_BOUNDARY[2]	1984	.	.	zml.edf	RIGHT	2808	4785331	Full Trial Period	4782523	12	Trial: 12	4782523	105	²å×ù	Êá×Ó	Ö±³ß	j	j
zml	.	.	.	.	.	.	.	.	.	.	13	.	.	.	false	false	Message: 1987ms	9.50	166.65	57	1997	847.50	379.20	9	343.70	1941	565.50	371.10	SYNCTIME	1987	.	.	zml.edf	RIGHT	2808	4785331	Full Trial Period	4782523	12	Trial: 12	4782523	105	²å×ù	Êá×Ó	Ö±³ß	j	j
zml	.	.	.	.	34	2806	11	2773	843.10	376.30	14	[1]	2	RECTANGLE_INTERESTAREA	false	false	Message: 2789ms	.	.	.	.	.	.	.	.	.	.	.	KEYBOARD	2789	843.10	376.30	zml.edf	RIGHT	2808	4785331	Full Trial Period	4782523	12	Trial: 12	4782523	105	²å×ù	Êá×Ó	Ö±³ß	j	j
zml	.	.	.	.	.	.	.	.	.	.	15	.	.	.	false	false	Message: 2851ms	.	.	.	.	.	.	.	.	.	.	.	TRIAL_RESULT 0	2851	.	.	zml.edf	RIGHT	2808	4785331	Full Trial Period	4782523	12	Trial: 12	4782523	105	²å×ù	Êá×Ó	Ö±³ß	j	j
zml	.	.	.	.	.	.	.	.	.	.	1	.	.	.	false	false	Message: -16ms	.	.	.	.	.	.	.	.	.	.	.	TRIALID 12	-16	.	.	zml.edf	RIGHT	3051	4789611	Full Trial Period	4786560	13	Trial: 13	4786560	140	Ô²Öé±Ê	¾íÖ½	Ð¬´ø	f	f
zml	.	.	.	.	.	.	.	.	.	.	2	.	.	.	false	false	Message: -1ms	.	.	.	.	.	.	.	.	.	.	.	RECCFG CR 1000 2 0 R	-1	.	.	zml.edf	RIGHT	3051	4789611	Full Trial Period	4786560	13	Trial: 13	4786560	140	Ô²Öé±Ê	¾íÖ½	Ð¬´ø	f	f
zml	.	.	.	.	.	.	.	.	.	.	3	.	.	.	false	false	Message: -1ms	.	.	.	.	.	.	.	.	.	.	.	ELCLCFG TOWER	-1	.	.	zml.edf	RIGHT	3051	4789611	Full Trial Period	4786560	13	Trial: 13	4786560	140	Ô²Öé±Ê	¾íÖ½	Ð¬´ø	f	f
zml	.	.	.	.	.	.	.	.	.	.	4	.	.	.	false	false	Message: -1ms	.	.	.	.	.	.	.	.	.	.	.	GAZE_COORDS 0.00 0.00 1023.00 767.00	-1	.	.	zml.edf	RIGHT	3051	4789611	Full Trial Period	4786560	13	Trial: 13	4786560	140	Ô²Öé±Ê	¾íÖ½	Ð¬´ø	f	f
zml	.	.	.	.	.	.	.	.	.	.	5	.	.	.	false	false	Message: -1ms	.	.	.	.	.	.	.	.	.	.	.	THRESHOLDS R 99 226	-1	.	.	zml.edf	RIGHT	3051	4789611	Full Trial Period	4786560	13	Trial: 13	4786560	140	Ô²Öé±Ê	¾íÖ½	Ð¬´ø	f	f
zml	.	.	.	.	.	.	.	.	.	.	6	.	.	.	false	false	Message: -1ms	.	.	.	.	.	.	.	.	.	.	.	ELCL_PROC CENTROID (3)	-1	.	.	zml.edf	RIGHT	3051	4789611	Full Trial Period	4786560	13	Trial: 13	4786560	140	Ô²Öé±Ê	¾íÖ½	Ð¬´ø	f	f
zml	.	.	.	.	.	.	.	.	.	.	7	.	.	.	false	false	Message: -1ms	.	.	.	.	.	.	.	.	.	.	.	ELCL_PCR_PARAM 5 3.0	-1	.	.	zml.edf	RIGHT	3051	4789611	Full Trial Period	4786560	13	Trial: 13	4786560	140	Ô²Öé±Ê	¾íÖ½	Ð¬´ø	f	f
zml	.	.	.	.	.	.	.	.	.	.	8	.	.	.	false	true	Message: 0ms	.	.	.	.	.	.	.	.	.	.	.	!MODE RECORD CR 1000 2 0 R	0	.	.	zml.edf	RIGHT	3051	4789611	Full Trial Period	4786560	13	Trial: 13	4786560	140	Ô²Öé±Ê	¾íÖ½	Ð¬´ø	f	f
zml	.	.	.	.	235	241	1	7	125.00	388.20	9	.	.	.	false	false	Message: 42ms	.	.	.	.	.	.	.	.	.	.	.	SYNCTIME	42	125.00	388.20	zml.edf	RIGHT	3051	4789611	Full Trial Period	4786560	13	Trial: 13	4786560	140	Ô²Öé±Ê	¾íÖ½	Ð¬´ø	f	f
zml	.	.	.	.	.	.	.	.	.	.	10	.	.	.	false	false	Message: 1283ms	1.81	8.85	204	1467	562.90	355.00	6	534.50	1264	511.20	363.30	INVISIBLE_BOUNDARY[1]	1283	.	.	zml.edf	RIGHT	3051	4789611	Full Trial Period	4786560	13	Trial: 13	4786560	140	Ô²Öé±Ê	¾íÖ½	Ð¬´ø	f	f
zml	.	.	.	.	.	.	.	.	.	.	11	.	.	.	false	false	Message: 1291ms	1.81	8.85	204	1467	562.90	355.00	6	534.50	1264	511.20	363.30	SYNCTIME	1291	.	.	zml.edf	RIGHT	3051	4789611	Full Trial Period	4786560	13	Trial: 13	4786560	140	Ô²Öé±Ê	¾íÖ½	Ð¬´ø	f	f
zml	.	.	.	.	.	.	.	.	.	.	12	.	.	.	false	false	Message: 2233ms	9.34	148.28	63	2252	795.00	395.70	10	332.40	2190	520.40	373.00	INVISIBLE_BOUNDARY[2]	2233	.	.	zml.edf	RIGHT	3051	4789611	Full Trial Period	4786560	13	Trial: 13	4786560	140	Ô²Öé±Ê	¾íÖ½	Ð¬´ø	f	f
zml	.	.	.	.	.	.	.	.	.	.	13	.	.	.	false	false	Message: 2241ms	9.34	148.28	63	2252	795.00	395.70	10	332.40	2190	520.40	373.00	SYNCTIME	2241	.	.	zml.edf	RIGHT	3051	4789611	Full Trial Period	4786560	13	Trial: 13	4786560	140	Ô²Öé±Ê	¾íÖ½	Ð¬´ø	f	f
zml	.	.	.	.	441	3049	13	2609	873.20	373.80	14	[1]	2	RECTANGLE_INTERESTAREA	false	false	Message: 3032ms	.	.	.	.	.	.	.	.	.	.	.	KEYBOARD	3032	873.20	373.80	zml.edf	RIGHT	3051	4789611	Full Trial Period	4786560	13	Trial: 13	4786560	140	Ô²Öé±Ê	¾íÖ½	Ð¬´ø	f	f
zml	.	.	.	.	.	.	.	.	.	.	15	.	.	.	false	false	Message: 3092ms	.	.	.	.	.	.	.	.	.	.	.	TRIAL_RESULT 0	3092	.	.	zml.edf	RIGHT	3051	4789611	Full Trial Period	4786560	13	Trial: 13	4786560	140	Ô²Öé±Ê	¾íÖ½	Ð¬´ø	f	f
zml	.	.	.	.	.	.	.	.	.	.	1	.	.	.	false	false	Message: -15ms	.	.	.	.	.	.	.	.	.	.	.	TRIALID 13	-15	.	.	zml.edf	RIGHT	1548	4792956	Full Trial Period	4791408	14	Trial: 14	4791408	112	±´¿Ç	ÉÈ×Ó	µ°¸â	f	j
zml	.	.	.	.	.	.	.	.	.	.	2	.	.	.	false	false	Message: -1ms	.	.	.	.	.	.	.	.	.	.	.	RECCFG CR 1000 2 0 R	-1	.	.	zml.edf	RIGHT	1548	4792956	Full Trial Period	4791408	14	Trial: 14	4791408	112	±´¿Ç	ÉÈ×Ó	µ°¸â	f	j
zml	.	.	.	.	.	.	.	.	.	.	3	.	.	.	false	false	Message: -1ms	.	.	.	.	.	.	.	.	.	.	.	ELCLCFG TOWER	-1	.	.	zml.edf	RIGHT	1548	4792956	Full Trial Period	4791408	14	Trial: 14	4791408	112	±´¿Ç	ÉÈ×Ó	µ°¸â	f	j
zml	.	.	.	.	.	.	.	.	.	.	4	.	.	.	false	false	Message: -1ms	.	.	.	.	.	.	.	.	.	.	.	GAZE_COORDS 0.00 0.00 1023.00 767.00	-1	.	.	zml.edf	RIGHT	1548	4792956	Full Trial Period	4791408	14	Trial: 14	4791408	112	±´¿Ç	ÉÈ×Ó	µ°¸â	f	j
zml	.	.	.	.	.	.	.	.	.	.	5	.	.	.	false	false	Message: -1ms	.	.	.	.	.	.	.	.	.	.	.	THRESHOLDS R 99 226	-1	.	.	zml.edf	RIGHT	1548	4792956	Full Trial Period	4791408	14	Trial: 14	4791408	112	±´¿Ç	ÉÈ×Ó	µ°¸â	f	j
zml	.	.	.	.	.	.	.	.	.	.	6	.	.	.	false	false	Message: -1ms	.	.	.	.	.	.	.	.	.	.	.	ELCL_PROC CENTROID (3)	-1	.	.	zml.edf	RIGHT	1548	4792956	Full Trial Period	4791408	14	Trial: 14	4791408	112	±´¿Ç	ÉÈ×Ó	µ°¸â	f	j
zml	.	.	.	.	.	.	.	.	.	.	7	.	.	.	false	false	Message: -1ms	.	.	.	.	.	.	.	.	.	.	.	ELCL_PCR_PARAM 5 3.0	-1	.	.	zml.edf	RIGHT	1548	4792956	Full Trial Period	4791408	14	Trial: 14	4791408	112	±´¿Ç	ÉÈ×Ó	µ°¸â	f	j
zml	.	.	.	.	.	.	.	.	.	.	8	.	.	.	false	true	Message: 0ms	.	.	.	.	.	.	.	.	.	.	.	!MODE RECORD CR 1000 2 0 R	0	.	.	zml.edf	RIGHT	1548	4792956	Full Trial Period	4791408	14	Trial: 14	4791408	112	±´¿Ç	ÉÈ×Ó	µ°¸â	f	j
zml	.	.	.	.	99	105	1	7	139.20	385.80	9	.	.	.	false	false	Message: 42ms	.	.	.	.	.	.	.	.	.	.	.	SYNCTIME	42	139.20	385.80	zml.edf	RIGHT	1548	4792956	Full Trial Period	4791408	14	Trial: 14	4791408	112	±´¿Ç	ÉÈ×Ó	µ°¸â	f	j
zml	.	.	.	.	.	.	.	.	.	.	10	.	.	.	false	false	Message: 622ms	16.36	237.11	69	659	652.50	435.00	2	420.10	591	166.80	378.00	INVISIBLE_BOUNDARY[1]	622	.	.	zml.edf	RIGHT	1548	4792956	Full Trial Period	4791408	14	Trial: 14	4791408	112	±´¿Ç	ÉÈ×Ó	µ°¸â	f	j
zml	.	.	.	.	.	.	.	.	.	.	11	.	.	.	false	false	Message: 626ms	16.36	237.11	69	659	652.50	435.00	2	420.10	591	166.80	378.00	SYNCTIME	626	.	.	zml.edf	RIGHT	1548	4792956	Full Trial Period	4791408	14	Trial: 14	4791408	112	±´¿Ç	ÉÈ×Ó	µ°¸â	f	j
zml	.	.	.	.	.	.	.	.	.	.	12	.	.	.	false	false	Message: 1152ms	7.83	159.76	49	1159	766.00	389.30	5	329.00	1111	536.00	373.70	INVISIBLE_BOUNDARY[2]	1152	.	.	zml.edf	RIGHT	1548	4792956	Full Trial Period	4791408	14	Trial: 14	4791408	112	±´¿Ç	ÉÈ×Ó	µ°¸â	f	j
zml	.	.	.	.	.	.	.	.	.	.	13	.	.	.	false	false	Message: 1159ms	7.83	159.76	49	1159	766.00	389.30	5	329.00	1111	536.00	373.70	SYNCTIME	1159	.	.	zml.edf	RIGHT	1548	4792956	Full Trial Period	4791408	14	Trial: 14	4791408	112	±´¿Ç	ÉÈ×Ó	µ°¸â	f	j
zml	.	.	.	.	210	1546	7	1337	847.20	373.20	14	[1]	2	RECTANGLE_INTERESTAREA	false	false	Message: 1530ms	.	.	.	.	.	.	.	.	.	.	.	KEYBOARD	1530	847.20	373.20	zml.edf	RIGHT	1548	4792956	Full Trial Period	4791408	14	Trial: 14	4791408	112	±´¿Ç	ÉÈ×Ó	µ°¸â	f	j
zml	.	.	.	.	.	.	.	.	.	.	15	.	.	.	false	false	Message: 1591ms	.	.	.	.	.	.	.	.	.	.	.	TRIAL_RESULT 0	1591	.	.	zml.edf	RIGHT	1548	4792956	Full Trial Period	4791408	14	Trial: 14	4791408	112	±´¿Ç	ÉÈ×Ó	µ°¸â	f	j
zml	.	.	.	.	.	.	.	.	.	.	1	.	.	.	false	false	Message: -19ms	.	.	.	.	.	.	.	.	.	.	.	TRIALID 14	-19	.	.	zml.edf	RIGHT	1830	4796941	Full Trial Period	4795111	15	Trial: 15	4795111	106	ÊÁ×Ó	ÄÏ¹Ï	¾ÈÉúÈ¦	f	j
zml	.	.	.	.	.	.	.	.	.	.	2	.	.	.	false	false	Message: -1ms	.	.	.	.	.	.	.	.	.	.	.	RECCFG CR 1000 2 0 R	-1	.	.	zml.edf	RIGHT	1830	4796941	Full Trial Period	4795111	15	Trial: 15	4795111	106	ÊÁ×Ó	ÄÏ¹Ï	¾ÈÉúÈ¦	f	j
zml	.	.	.	.	.	.	.	.	.	.	3	.	.	.	false	false	Message: -1ms	.	.	.	.	.	.	.	.	.	.	.	ELCLCFG TOWER	-1	.	.	zml.edf	RIGHT	1830	4796941	Full Trial Period	4795111	15	Trial: 15	4795111	106	ÊÁ×Ó	ÄÏ¹Ï	¾ÈÉúÈ¦	f	j
zml	.	.	.	.	.	.	.	.	.	.	4	.	.	.	false	false	Message: -1ms	.	.	.	.	.	.	.	.	.	.	.	GAZE_COORDS 0.00 0.00 1023.00 767.00	-1	.	.	zml.edf	RIGHT	1830	4796941	Full Trial Period	4795111	15	Trial: 15	4795111	106	ÊÁ×Ó	ÄÏ¹Ï	¾ÈÉúÈ¦	f	j
zml	.	.	.	.	.	.	.	.	.	.	5	.	.	.	false	false	Message: -1ms	.	.	.	.	.	.	.	.	.	.	.	THRESHOLDS R 99 226	-1	.	.	zml.edf	RIGHT	1830	4796941	Full Trial Period	4795111	15	Trial: 15	4795111	106	ÊÁ×Ó	ÄÏ¹Ï	¾ÈÉúÈ¦	f	j
zml	.	.	.	.	.	.	.	.	.	.	6	.	.	.	false	false	Message: -1ms	.	.	.	.	.	.	.	.	.	.	.	ELCL_PROC CENTROID (3)	-1	.	.	zml.edf	RIGHT	1830	4796941	Full Trial Period	4795111	15	Trial: 15	4795111	106	ÊÁ×Ó	ÄÏ¹Ï	¾ÈÉúÈ¦	f	j
zml	.	.	.	.	.	.	.	.	.	.	7	.	.	.	false	false	Message: -1ms	.	.	.	.	.	.	.	.	.	.	.	ELCL_PCR_PARAM 5 3.0	-1	.	.	zml.edf	RIGHT	1830	4796941	Full Trial Period	4795111	15	Trial: 15	4795111	106	ÊÁ×Ó	ÄÏ¹Ï	¾ÈÉúÈ¦	f	j
zml	.	.	.	.	.	.	.	.	.	.	8	.	.	.	false	true	Message: 0ms	.	.	.	.	.	.	.	.	.	.	.	!MODE RECORD CR 1000 2 0 R	0	.	.	zml.edf	RIGHT	1830	4796941	Full Trial Period	4795111	15	Trial: 15	4795111	106	ÊÁ×Ó	ÄÏ¹Ï	¾ÈÉúÈ¦	f	j
zml	.	.	.	.	435	441	1	7	146.50	373.20	9	.	.	.	false	false	Message: 48ms	.	.	.	.	.	.	.	.	.	.	.	SYNCTIME	48	146.50	373.20	zml.edf	RIGHT	1830	4796941	Full Trial Period	4795111	15	Trial: 15	4795111	106	ÊÁ×Ó	ÄÏ¹Ï	¾ÈÉúÈ¦	f	j
zml	.	.	.	.	.	.	.	.	.	.	10	.	.	.	false	false	Message: 646ms	14.18	75.43	188	734	598.60	401.60	2	523.10	547	178.70	369.60	INVISIBLE_BOUNDARY[1]	646	.	.	zml.edf	RIGHT	1830	4796941	Full Trial Period	4795111	15	Trial: 15	4795111	106	ÊÁ×Ó	ÄÏ¹Ï	¾ÈÉúÈ¦	f	j
zml	.	.	.	.	.	.	.	.	.	.	11	.	.	.	false	false	Message: 656ms	14.18	75.43	188	734	598.60	401.60	2	523.10	547	178.70	369.60	SYNCTIME	656	.	.	zml.edf	RIGHT	1830	4796941	Full Trial Period	4795111	15	Trial: 15	4795111	106	ÊÁ×Ó	ÄÏ¹Ï	¾ÈÉúÈ¦	f	j
zml	.	.	.	.	.	.	.	.	.	.	12	.	.	.	false	false	Message: 1428ms	8.89	170.91	52	1449	850.10	372.20	6	340.10	1398	586.60	374.00	INVISIBLE_BOUNDARY[2]	1428	.	.	zml.edf	RIGHT	1830	4796941	Full Trial Period	4795111	15	Trial: 15	4795111	106	ÊÁ×Ó	ÄÏ¹Ï	¾ÈÉúÈ¦	f	j
zml	.	.	.	.	.	.	.	.	.	.	13	.	.	.	false	false	Message: 1439ms	8.89	170.91	52	1449	850.10	372.20	6	340.10	1398	586.60	374.00	SYNCTIME	1439	.	.	zml.edf	RIGHT	1830	4796941	Full Trial Period	4795111	15	Trial: 15	4795111	106	ÊÁ×Ó	ÄÏ¹Ï	¾ÈÉúÈ¦	f	j
zml	.	.	.	.	84	1828	8	1745	887.70	369.00	14	[1]	2	RECTANGLE_INTERESTAREA	false	false	Message: 1811ms	.	.	.	.	.	.	.	.	.	.	.	KEYBOARD	1811	887.70	369.00	zml.edf	RIGHT	1830	4796941	Full Trial Period	4795111	15	Trial: 15	4795111	106	ÊÁ×Ó	ÄÏ¹Ï	¾ÈÉúÈ¦	f	j
zml	.	.	.	.	.	.	.	.	.	.	15	.	.	.	false	false	Message: 1873ms	.	.	.	.	.	.	.	.	.	.	.	TRIAL_RESULT 0	1873	.	.	zml.edf	RIGHT	1830	4796941	Full Trial Period	4795111	15	Trial: 15	4795111	106	ÊÁ×Ó	ÄÏ¹Ï	¾ÈÉúÈ¦	f	j
zml	.	.	.	.	.	.	.	.	.	.	1	.	.	.	false	false	Message: -15ms	.	.	.	.	.	.	.	.	.	.	.	TRIALID 15	-15	.	.	zml.edf	RIGHT	3810	4802300	Full Trial Period	4798490	16	Trial: 16	4798490	124	Ë®ºø	Æ¤Çò	Ð¬×Ó	f	f
zml	.	.	.	.	.	.	.	.	.	.	2	.	.	.	false	false	Message: -1ms	.	.	.	.	.	.	.	.	.	.	.	RECCFG CR 1000 2 0 R	-1	.	.	zml.edf	RIGHT	3810	4802300	Full Trial Period	4798490	16	Trial: 16	4798490	124	Ë®ºø	Æ¤Çò	Ð¬×Ó	f	f
zml	.	.	.	.	.	.	.	.	.	.	3	.	.	.	false	false	Message: -1ms	.	.	.	.	.	.	.	.	.	.	.	ELCLCFG TOWER	-1	.	.	zml.edf	RIGHT	3810	4802300	Full Trial Period	4798490	16	Trial: 16	4798490	124	Ë®ºø	Æ¤Çò	Ð¬×Ó	f	f
zml	.	.	.	.	.	.	.	.	.	.	4	.	.	.	false	false	Message: -1ms	.	.	.	.	.	.	.	.	.	.	.	GAZE_COORDS 0.00 0.00 1023.00 767.00	-1	.	.	zml.edf	RIGHT	3810	4802300	Full Trial Period	4798490	16	Trial: 16	4798490	124	Ë®ºø	Æ¤Çò	Ð¬×Ó	f	f
zml	.	.	.	.	.	.	.	.	.	.	5	.	.	.	false	false	Message: -1ms	.	.	.	.	.	.	.	.	.	.	.	THRESHOLDS R 99 226	-1	.	.	zml.edf	RIGHT	3810	4802300	Full Trial Period	4798490	16	Trial: 16	4798490	124	Ë®ºø	Æ¤Çò	Ð¬×Ó	f	f
zml	.	.	.	.	.	.	.	.	.	.	6	.	.	.	false	false	Message: -1ms	.	.	.	.	.	.	.	.	.	.	.	ELCL_PROC CENTROID (3)	-1	.	.	zml.edf	RIGHT	3810	4802300	Full Trial Period	4798490	16	Trial: 16	4798490	124	Ë®ºø	Æ¤Çò	Ð¬×Ó	f	f
zml	.	.	.	.	.	.	.	.	.	.	7	.	.	.	false	false	Message: -1ms	.	.	.	.	.	.	.	.	.	.	.	ELCL_PCR_PARAM 5 3.0	-1	.	.	zml.edf	RIGHT	3810	4802300	Full Trial Period	4798490	16	Trial: 16	4798490	124	Ë®ºø	Æ¤Çò	Ð¬×Ó	f	f
zml	.	.	.	.	.	.	.	.	.	.	8	.	.	.	false	true	Message: 0ms	.	.	.	.	.	.	.	.	.	.	.	!MODE RECORD CR 1000 2 0 R	0	.	.	zml.edf	RIGHT	3810	4802300	Full Trial Period	4798490	16	Trial: 16	4798490	124	Ë®ºø	Æ¤Çò	Ð¬×Ó	f	f
zml	.	.	.	.	397	403	1	7	141.70	382.40	9	.	.	.	false	false	Message: 43ms	.	.	.	.	.	.	.	.	.	.	.	SYNCTIME	43	141.70	382.40	zml.edf	RIGHT	3810	4802300	Full Trial Period	4798490	16	Trial: 16	4798490	124	Ë®ºø	Æ¤Çò	Ð¬×Ó	f	f
zml	.	.	.	.	.	.	.	.	.	.	10	.	.	.	false	false	Message: 522ms	13.50	207.77	65	555	577.70	388.30	2	380.00	491	176.80	376.10	INVISIBLE_BOUNDARY[1]	522	.	.	zml.edf	RIGHT	3810	4802300	Full Trial Period	4798490	16	Trial: 16	4798490	124	Ë®ºø	Æ¤Çò	Ð¬×Ó	f	f
zml	.	.	.	.	.	.	.	.	.	.	11	.	.	.	false	false	Message: 526ms	13.50	207.77	65	555	577.70	388.30	2	380.00	491	176.80	376.10	SYNCTIME	526	.	.	zml.edf	RIGHT	3810	4802300	Full Trial Period	4798490	16	Trial: 16	4798490	124	Ë®ºø	Æ¤Çò	Ð¬×Ó	f	f
zml	.	.	.	.	241	3045	12	2805	918.70	381.80	12	.	.	.	false	false	Message: 2946ms	.	.	.	.	.	.	.	.	.	.	.	INVISIBLE_BOUNDARY[2]	2946	918.70	381.80	zml.edf	RIGHT	3810	4802300	Full Trial Period	4798490	16	Trial: 16	4798490	124	Ë®ºø	Æ¤Çò	Ð¬×Ó	f	f
zml	.	.	.	.	241	3045	12	2805	918.70	381.80	13	.	.	.	false	false	Message: 2950ms	.	.	.	.	.	.	.	.	.	.	.	SYNCTIME	2950	918.70	381.80	zml.edf	RIGHT	3810	4802300	Full Trial Period	4798490	16	Trial: 16	4798490	124	Ë®ºø	Æ¤Çò	Ð¬×Ó	f	f
zml	.	.	.	.	694	3808	13	3115	873.90	368.60	14	[1]	2	RECTANGLE_INTERESTAREA	false	false	Message: 3791ms	.	.	.	.	.	.	.	.	.	.	.	KEYBOARD	3791	873.90	368.60	zml.edf	RIGHT	3810	4802300	Full Trial Period	4798490	16	Trial: 16	4798490	124	Ë®ºø	Æ¤Çò	Ð¬×Ó	f	f
zml	.	.	.	.	.	.	.	.	.	.	15	.	.	.	false	false	Message: 3856ms	.	.	.	.	.	.	.	.	.	.	.	TRIAL_RESULT 0	3856	.	.	zml.edf	RIGHT	3810	4802300	Full Trial Period	4798490	16	Trial: 16	4798490	124	Ë®ºø	Æ¤Çò	Ð¬×Ó	f	f
zml	.	.	.	.	.	.	.	.	.	.	1	.	.	.	false	false	Message: -17ms	.	.	.	.	.	.	.	.	.	.	.	TRIALID 16	-17	.	.	zml.edf	RIGHT	3587	4808428	Full Trial Period	4804841	17	Trial: 17	4804841	43	Î¢²¨Â¯	±£ÏÕÏä	ÒûË®»ú	f	f
zml	.	.	.	.	.	.	.	.	.	.	2	.	.	.	false	false	Message: -1ms	.	.	.	.	.	.	.	.	.	.	.	RECCFG CR 1000 2 0 R	-1	.	.	zml.edf	RIGHT	3587	4808428	Full Trial Period	4804841	17	Trial: 17	4804841	43	Î¢²¨Â¯	±£ÏÕÏä	ÒûË®»ú	f	f
zml	.	.	.	.	.	.	.	.	.	.	3	.	.	.	false	false	Message: -1ms	.	.	.	.	.	.	.	.	.	.	.	ELCLCFG TOWER	-1	.	.	zml.edf	RIGHT	3587	4808428	Full Trial Period	4804841	17	Trial: 17	4804841	43	Î¢²¨Â¯	±£ÏÕÏä	ÒûË®»ú	f	f
zml	.	.	.	.	.	.	.	.	.	.	4	.	.	.	false	false	Message: -1ms	.	.	.	.	.	.	.	.	.	.	.	GAZE_COORDS 0.00 0.00 1023.00 767.00	-1	.	.	zml.edf	RIGHT	3587	4808428	Full Trial Period	4804841	17	Trial: 17	4804841	43	Î¢²¨Â¯	±£ÏÕÏä	ÒûË®»ú	f	f
zml	.	.	.	.	.	.	.	.	.	.	5	.	.	.	false	false	Message: -1ms	.	.	.	.	.	.	.	.	.	.	.	THRESHOLDS R 99 226	-1	.	.	zml.edf	RIGHT	3587	4808428	Full Trial Period	4804841	17	Trial: 17	4804841	43	Î¢²¨Â¯	±£ÏÕÏä	ÒûË®»ú	f	f
zml	.	.	.	.	.	.	.	.	.	.	6	.	.	.	false	false	Message: -1ms	.	.	.	.	.	.	.	.	.	.	.	ELCL_PROC CENTROID (3)	-1	.	.	zml.edf	RIGHT	3587	4808428	Full Trial Period	4804841	17	Trial: 17	4804841	43	Î¢²¨Â¯	±£ÏÕÏä	ÒûË®»ú	f	f
zml	.	.	.	.	.	.	.	.	.	.	7	.	.	.	false	false	Message: -1ms	.	.	.	.	.	.	.	.	.	.	.	ELCL_PCR_PARAM 5 3.0	-1	.	.	zml.edf	RIGHT	3587	4808428	Full Trial Period	4804841	17	Trial: 17	4804841	43	Î¢²¨Â¯	±£ÏÕÏä	ÒûË®»ú	f	f
zml	.	.	.	.	.	.	.	.	.	.	8	.	.	.	false	true	Message: 0ms	.	.	.	.	.	.	.	.	.	.	.	!MODE RECORD CR 1000 2 0 R	0	.	.	zml.edf	RIGHT	3587	4808428	Full Trial Period	4804841	17	Trial: 17	4804841	43	Î¢²¨Â¯	±£ÏÕÏä	ÒûË®»ú	f	f
zml	.	.	.	.	445	451	1	7	159.80	379.60	9	.	.	.	false	false	Message: 40ms	.	.	.	.	.	.	.	.	.	.	.	SYNCTIME	40	159.80	379.60	zml.edf	RIGHT	3587	4808428	Full Trial Period	4804841	17	Trial: 17	4804841	43	Î¢²¨Â¯	±£ÏÕÏä	ÒûË®»ú	f	f
zml	.	.	.	.	.	.	.	.	.	.	10	.	.	.	false	false	Message: 1261ms	11.19	223.83	50	1283	544.90	392.90	4	375.60	1234	215.60	369.70	INVISIBLE_BOUNDARY[1]	1261	.	.	zml.edf	RIGHT	3587	4808428	Full Trial Period	4804841	17	Trial: 17	4804841	43	Î¢²¨Â¯	±£ÏÕÏä	ÒûË®»ú	f	f
zml	.	.	.	.	.	.	.	.	.	.	11	.	.	.	false	false	Message: 1265ms	11.19	223.83	50	1283	544.90	392.90	4	375.60	1234	215.60	369.70	SYNCTIME	1265	.	.	zml.edf	RIGHT	3587	4808428	Full Trial Period	4804841	17	Trial: 17	4804841	43	Î¢²¨Â¯	±£ÏÕÏä	ÒûË®»ú	f	f
zml	.	.	.	.	523	3567	12	3045	881.30	385.00	12	[1]	2	RECTANGLE_INTERESTAREA	false	false	Message: 3055ms	.	.	.	.	.	.	.	.	.	.	.	INVISIBLE_BOUNDARY[2]	3055	881.30	385.00	zml.edf	RIGHT	3587	4808428	Full Trial Period	4804841	17	Trial: 17	4804841	43	Î¢²¨Â¯	±£ÏÕÏä	ÒûË®»ú	f	f
zml	.	.	.	.	523	3567	12	3045	881.30	385.00	13	[1]	2	RECTANGLE_INTERESTAREA	false	false	Message: 3066ms	.	.	.	.	.	.	.	.	.	.	.	SYNCTIME	3066	881.30	385.00	zml.edf	RIGHT	3587	4808428	Full Trial Period	4804841	17	Trial: 17	4804841	43	Î¢²¨Â¯	±£ÏÕÏä	ÒûË®»ú	f	f
zml	.	.	.	.	.	.	.	.	.	.	14	.	.	.	false	false	Message: 3568ms	2.44	135.44	18	3585	798.30	380.20	12	167.60	3568	871.80	384.40	KEYBOARD	3568	.	.	zml.edf	RIGHT	3587	4808428	Full Trial Period	4804841	17	Trial: 17	4804841	43	Î¢²¨Â¯	±£ÏÕÏä	ÒûË®»ú	f	f
zml	.	.	.	.	.	.	.	.	.	.	15	.	.	.	false	false	Message: 3632ms	.	.	.	.	.	.	.	.	.	.	.	TRIAL_RESULT 0	3632	.	.	zml.edf	RIGHT	3587	4808428	Full Trial Period	4804841	17	Trial: 17	4804841	43	Î¢²¨Â¯	±£ÏÕÏä	ÒûË®»ú	f	f
zml	.	.	.	.	.	.	.	.	.	.	1	.	.	.	false	false	Message: -28ms	.	.	.	.	.	.	.	.	.	.	.	TRIALID 17	-28	.	.	zml.edf	RIGHT	2422	4813165	Full Trial Period	4810743	18	Trial: 18	4810743	60	µ°¾í	¸Ö±Ê	ÏãÑÌ	j	j
zml	.	.	.	.	.	.	.	.	.	.	2	.	.	.	false	false	Message: -1ms	.	.	.	.	.	.	.	.	.	.	.	RECCFG CR 1000 2 0 R	-1	.	.	zml.edf	RIGHT	2422	4813165	Full Trial Period	4810743	18	Trial: 18	4810743	60	µ°¾í	¸Ö±Ê	ÏãÑÌ	j	j
zml	.	.	.	.	.	.	.	.	.	.	3	.	.	.	false	false	Message: -1ms	.	.	.	.	.	.	.	.	.	.	.	ELCLCFG TOWER	-1	.	.	zml.edf	RIGHT	2422	4813165	Full Trial Period	4810743	18	Trial: 18	4810743	60	µ°¾í	¸Ö±Ê	ÏãÑÌ	j	j
zml	.	.	.	.	.	.	.	.	.	.	4	.	.	.	false	false	Message: -1ms	.	.	.	.	.	.	.	.	.	.	.	GAZE_COORDS 0.00 0.00 1023.00 767.00	-1	.	.	zml.edf	RIGHT	2422	4813165	Full Trial Period	4810743	18	Trial: 18	4810743	60	µ°¾í	¸Ö±Ê	ÏãÑÌ	j	j
zml	.	.	.	.	.	.	.	.	.	.	5	.	.	.	false	false	Message: -1ms	.	.	.	.	.	.	.	.	.	.	.	THRESHOLDS R 99 226	-1	.	.	zml.edf	RIGHT	2422	4813165	Full Trial Period	4810743	18	Trial: 18	4810743	60	µ°¾í	¸Ö±Ê	ÏãÑÌ	j	j
zml	.	.	.	.	.	.	.	.	.	.	6	.	.	.	false	false	Message: -1ms	.	.	.	.	.	.	.	.	.	.	.	ELCL_PROC CENTROID (3)	-1	.	.	zml.edf	RIGHT	2422	4813165	Full Trial Period	4810743	18	Trial: 18	4810743	60	µ°¾í	¸Ö±Ê	ÏãÑÌ	j	j
zml	.	.	.	.	.	.	.	.	.	.	7	.	.	.	false	false	Message: -1ms	.	.	.	.	.	.	.	.	.	.	.	ELCL_PCR_PARAM 5 3.0	-1	.	.	zml.edf	RIGHT	2422	4813165	Full Trial Period	4810743	18	Trial: 18	4810743	60	µ°¾í	¸Ö±Ê	ÏãÑÌ	j	j
zml	.	.	.	.	.	.	.	.	.	.	8	.	.	.	false	true	Message: 0ms	.	.	.	.	.	.	.	.	.	.	.	!MODE RECORD CR 1000 2 0 R	0	.	.	zml.edf	RIGHT	2422	4813165	Full Trial Period	4810743	18	Trial: 18	4810743	60	µ°¾í	¸Ö±Ê	ÏãÑÌ	j	j
zml	90	90	1	1	.	.	.	.	.	.	9	.	.	.	false	false	Message: 38ms	.	.	202	202	146.40	490.60	1	143.00	1	.	.	SYNCTIME	38	.	.	zml.edf	RIGHT	2422	4813165	Full Trial Period	4810743	18	Trial: 18	4810743	60	µ°¾í	¸Ö±Ê	ÏãÑÌ	j	j
zml	.	.	.	.	.	.	.	.	.	.	10	.	.	.	false	false	Message: 708ms	15.10	222.03	68	745	624.00	406.20	3	410.40	678	174.50	387.00	INVISIBLE_BOUNDARY[1]	708	.	.	zml.edf	RIGHT	2422	4813165	Full Trial Period	4810743	18	Trial: 18	4810743	60	µ°¾í	¸Ö±Ê	ÏãÑÌ	j	j
zml	.	.	.	.	.	.	.	.	.	.	11	.	.	.	false	false	Message: 712ms	15.10	222.03	68	745	624.00	406.20	3	410.40	678	174.50	387.00	SYNCTIME	712	.	.	zml.edf	RIGHT	2422	4813165	Full Trial Period	4810743	18	Trial: 18	4810743	60	µ°¾í	¸Ö±Ê	ÏãÑÌ	j	j
zml	.	.	.	.	.	.	.	.	.	.	12	.	.	.	false	false	Message: 1479ms	12.84	183.48	70	1514	934.50	378.70	7	344.80	1445	549.20	379.00	INVISIBLE_BOUNDARY[2]	1479	.	.	zml.edf	RIGHT	2422	4813165	Full Trial Period	4810743	18	Trial: 18	4810743	60	µ°¾í	¸Ö±Ê	ÏãÑÌ	j	j
zml	.	.	.	.	.	.	.	.	.	.	13	.	.	.	false	false	Message: 1487ms	12.84	183.48	70	1514	934.50	378.70	7	344.80	1445	549.20	379.00	SYNCTIME	1487	.	.	zml.edf	RIGHT	2422	4813165	Full Trial Period	4810743	18	Trial: 18	4810743	60	µ°¾í	¸Ö±Ê	ÏãÑÌ	j	j
zml	.	.	.	.	435	2420	9	1986	870.90	373.60	14	[1]	2	RECTANGLE_INTERESTAREA	false	false	Message: 2403ms	.	.	.	.	.	.	.	.	.	.	.	KEYBOARD	2403	870.90	373.60	zml.edf	RIGHT	2422	4813165	Full Trial Period	4810743	18	Trial: 18	4810743	60	µ°¾í	¸Ö±Ê	ÏãÑÌ	j	j
zml	.	.	.	.	.	.	.	.	.	.	15	.	.	.	false	false	Message: 2464ms	.	.	.	.	.	.	.	.	.	.	.	TRIAL_RESULT 0	2464	.	.	zml.edf	RIGHT	2422	4813165	Full Trial Period	4810743	18	Trial: 18	4810743	60	µ°¾í	¸Ö±Ê	ÏãÑÌ	j	j
zml	.	.	.	.	.	.	.	.	.	.	1	.	.	.	false	false	Message: -31ms	.	.	.	.	.	.	.	.	.	.	.	TRIALID 18	-31	.	.	zml.edf	RIGHT	1931	4817967	Full Trial Period	4816036	19	Trial: 19	4816036	84	°ÙºÏ»¨	ÓðÃ«Çò	À®°È	j	j
zml	.	.	.	.	.	.	.	.	.	.	2	.	.	.	false	false	Message: -9ms	.	.	.	.	.	.	.	.	.	.	.	RECCFG CR 1000 2 0 R	-9	.	.	zml.edf	RIGHT	1931	4817967	Full Trial Period	4816036	19	Trial: 19	4816036	84	°ÙºÏ»¨	ÓðÃ«Çò	À®°È	j	j
zml	.	.	.	.	.	.	.	.	.	.	3	.	.	.	false	false	Message: -9ms	.	.	.	.	.	.	.	.	.	.	.	ELCLCFG TOWER	-9	.	.	zml.edf	RIGHT	1931	4817967	Full Trial Period	4816036	19	Trial: 19	4816036	84	°ÙºÏ»¨	ÓðÃ«Çò	À®°È	j	j
zml	.	.	.	.	.	.	.	.	.	.	4	.	.	.	false	false	Message: -9ms	.	.	.	.	.	.	.	.	.	.	.	GAZE_COORDS 0.00 0.00 1023.00 767.00	-9	.	.	zml.edf	RIGHT	1931	4817967	Full Trial Period	4816036	19	Trial: 19	4816036	84	°ÙºÏ»¨	ÓðÃ«Çò	À®°È	j	j
zml	.	.	.	.	.	.	.	.	.	.	5	.	.	.	false	false	Message: -9ms	.	.	.	.	.	.	.	.	.	.	.	THRESHOLDS R 99 226	-9	.	.	zml.edf	RIGHT	1931	4817967	Full Trial Period	4816036	19	Trial: 19	4816036	84	°ÙºÏ»¨	ÓðÃ«Çò	À®°È	j	j
zml	.	.	.	.	.	.	.	.	.	.	6	.	.	.	false	false	Message: -9ms	.	.	.	.	.	.	.	.	.	.	.	ELCL_PROC CENTROID (3)	-9	.	.	zml.edf	RIGHT	1931	4817967	Full Trial Period	4816036	19	Trial: 19	4816036	84	°ÙºÏ»¨	ÓðÃ«Çò	À®°È	j	j
zml	.	.	.	.	.	.	.	.	.	.	7	.	.	.	false	false	Message: -9ms	.	.	.	.	.	.	.	.	.	.	.	ELCL_PCR_PARAM 5 3.0	-9	.	.	zml.edf	RIGHT	1931	4817967	Full Trial Period	4816036	19	Trial: 19	4816036	84	°ÙºÏ»¨	ÓðÃ«Çò	À®°È	j	j
zml	.	.	.	.	.	.	.	.	.	.	8	.	.	.	false	false	Message: -8ms	.	.	.	.	.	.	.	.	.	.	.	!MODE RECORD CR 1000 2 0 R	-8	.	.	zml.edf	RIGHT	1931	4817967	Full Trial Period	4816036	19	Trial: 19	4816036	84	°ÙºÏ»¨	ÓðÃ«Çò	À®°È	j	j
zml	.	.	.	.	113	137	1	25	177.80	604.50	9	.	.	.	false	false	Message: 45ms	.	.	.	.	.	.	.	.	.	.	.	SYNCTIME	45	177.80	604.50	zml.edf	RIGHT	1931	4817967	Full Trial Period	4816036	19	Trial: 19	4816036	84	°ÙºÏ»¨	ÓðÃ«Çò	À®°È	j	j
zml	.	.	.	.	.	.	.	.	.	.	10	.	.	.	false	false	Message: 674ms	13.81	226.33	61	707	600.50	421.70	4	408.70	647	192.70	379.70	INVISIBLE_BOUNDARY[1]	674	.	.	zml.edf	RIGHT	1931	4817967	Full Trial Period	4816036	19	Trial: 19	4816036	84	°ÙºÏ»¨	ÓðÃ«Çò	À®°È	j	j
zml	.	.	.	.	.	.	.	.	.	.	11	.	.	.	false	false	Message: 677ms	13.81	226.33	61	707	600.50	421.70	4	408.70	647	192.70	379.70	SYNCTIME	677	.	.	zml.edf	RIGHT	1931	4817967	Full Trial Period	4816036	19	Trial: 19	4816036	84	°ÙºÏ»¨	ÓðÃ«Çò	À®°È	j	j
zml	.	.	.	.	.	.	.	.	.	.	12	.	.	.	false	false	Message: 1253ms	9.18	153.04	60	1267	800.80	425.00	6	341.70	1208	533.20	378.20	INVISIBLE_BOUNDARY[2]	1253	.	.	zml.edf	RIGHT	1931	4817967	Full Trial Period	4816036	19	Trial: 19	4816036	84	°ÙºÏ»¨	ÓðÃ«Çò	À®°È	j	j
zml	.	.	.	.	.	.	.	.	.	.	13	.	.	.	false	false	Message: 1260ms	9.18	153.04	60	1267	800.80	425.00	6	341.70	1208	533.20	378.20	SYNCTIME	1260	.	.	zml.edf	RIGHT	1931	4817967	Full Trial Period	4816036	19	Trial: 19	4816036	84	°ÙºÏ»¨	ÓðÃ«Çò	À®°È	j	j
zml	.	.	.	.	273	1929	9	1657	865.90	381.30	14	[1]	2	RECTANGLE_INTERESTAREA	false	false	Message: 1912ms	.	.	.	.	.	.	.	.	.	.	.	KEYBOARD	1912	865.90	381.30	zml.edf	RIGHT	1931	4817967	Full Trial Period	4816036	19	Trial: 19	4816036	84	°ÙºÏ»¨	ÓðÃ«Çò	À®°È	j	j
zml	.	.	.	.	.	.	.	.	.	.	15	.	.	.	false	false	Message: 1976ms	.	.	.	.	.	.	.	.	.	.	.	TRIAL_RESULT 0	1976	.	.	zml.edf	RIGHT	1931	4817967	Full Trial Period	4816036	19	Trial: 19	4816036	84	°ÙºÏ»¨	ÓðÃ«Çò	À®°È	j	j
zml	.	.	.	.	.	.	.	.	.	.	1	.	.	.	false	false	Message: -25ms	.	.	.	.	.	.	.	.	.	.	.	TRIALID 19	-25	.	.	zml.edf	RIGHT	3230	4822526	Full Trial Period	4819296	20	Trial: 20	4819296	99	Ô²Öé±Ê	ÑÀË¢	É××Ó	j	j
zml	.	.	.	.	.	.	.	.	.	.	2	.	.	.	false	false	Message: -1ms	.	.	.	.	.	.	.	.	.	.	.	RECCFG CR 1000 2 0 R	-1	.	.	zml.edf	RIGHT	3230	4822526	Full Trial Period	4819296	20	Trial: 20	4819296	99	Ô²Öé±Ê	ÑÀË¢	É××Ó	j	j
zml	.	.	.	.	.	.	.	.	.	.	3	.	.	.	false	false	Message: -1ms	.	.	.	.	.	.	.	.	.	.	.	ELCLCFG TOWER	-1	.	.	zml.edf	RIGHT	3230	4822526	Full Trial Period	4819296	20	Trial: 20	4819296	99	Ô²Öé±Ê	ÑÀË¢	É××Ó	j	j
zml	.	.	.	.	.	.	.	.	.	.	4	.	.	.	false	false	Message: -1ms	.	.	.	.	.	.	.	.	.	.	.	GAZE_COORDS 0.00 0.00 1023.00 767.00	-1	.	.	zml.edf	RIGHT	3230	4822526	Full Trial Period	4819296	20	Trial: 20	4819296	99	Ô²Öé±Ê	ÑÀË¢	É××Ó	j	j
zml	.	.	.	.	.	.	.	.	.	.	5	.	.	.	false	false	Message: -1ms	.	.	.	.	.	.	.	.	.	.	.	THRESHOLDS R 99 226	-1	.	.	zml.edf	RIGHT	3230	4822526	Full Trial Period	4819296	20	Trial: 20	4819296	99	Ô²Öé±Ê	ÑÀË¢	É××Ó	j	j
zml	.	.	.	.	.	.	.	.	.	.	6	.	.	.	false	false	Message: -1ms	.	.	.	.	.	.	.	.	.	.	.	ELCL_PROC CENTROID (3)	-1	.	.	zml.edf	RIGHT	3230	4822526	Full Trial Period	4819296	20	Trial: 20	4819296	99	Ô²Öé±Ê	ÑÀË¢	É××Ó	j	j
zml	.	.	.	.	.	.	.	.	.	.	7	.	.	.	false	false	Message: -1ms	.	.	.	.	.	.	.	.	.	.	.	ELCL_PCR_PARAM 5 3.0	-1	.	.	zml.edf	RIGHT	3230	4822526	Full Trial Period	4819296	20	Trial: 20	4819296	99	Ô²Öé±Ê	ÑÀË¢	É××Ó	j	j
zml	.	.	.	.	.	.	.	.	.	.	8	.	.	.	false	true	Message: 0ms	.	.	.	.	.	.	.	.	.	.	.	!MODE RECORD CR 1000 2 0 R	0	.	.	zml.edf	RIGHT	3230	4822526	Full Trial Period	4819296	20	Trial: 20	4819296	99	Ô²Öé±Ê	ÑÀË¢	É××Ó	j	j
zml	87	87	1	1	.	.	.	.	.	.	9	.	.	.	false	false	Message: 42ms	.	.	161	161	156.50	424.90	1	252.10	1	.	.	SYNCTIME	42	.	.	zml.edf	RIGHT	3230	4822526	Full Trial Period	4819296	20	Trial: 20	4819296	99	Ô²Öé±Ê	ÑÀË¢	É××Ó	j	j
zml	.	.	.	.	.	.	.	.	.	.	10	.	.	.	false	false	Message: 1164ms	10.88	184.37	59	1187	513.70	391.10	5	328.20	1129	191.20	387.40	INVISIBLE_BOUNDARY[1]	1164	.	.	zml.edf	RIGHT	3230	4822526	Full Trial Period	4819296	20	Trial: 20	4819296	99	Ô²Öé±Ê	ÑÀË¢	É××Ó	j	j
zml	.	.	.	.	.	.	.	.	.	.	11	.	.	.	false	false	Message: 1175ms	10.88	184.37	59	1187	513.70	391.10	5	328.20	1129	191.20	387.40	SYNCTIME	1175	.	.	zml.edf	RIGHT	3230	4822526	Full Trial Period	4819296	20	Trial: 20	4819296	99	Ô²Öé±Ê	ÑÀË¢	É××Ó	j	j
zml	.	.	.	.	.	.	.	.	.	.	12	.	.	.	false	false	Message: 1869ms	11.38	151.72	75	1906	882.90	428.90	7	298.50	1832	546.40	379.70	INVISIBLE_BOUNDARY[2]	1869	.	.	zml.edf	RIGHT	3230	4822526	Full Trial Period	4819296	20	Trial: 20	4819296	99	Ô²Öé±Ê	ÑÀË¢	É××Ó	j	j
zml	.	.	.	.	.	.	.	.	.	.	13	.	.	.	false	false	Message: 1875ms	11.38	151.72	75	1906	882.90	428.90	7	298.50	1832	546.40	379.70	SYNCTIME	1875	.	.	zml.edf	RIGHT	3230	4822526	Full Trial Period	4819296	20	Trial: 20	4819296	99	Ô²Öé±Ê	ÑÀË¢	É××Ó	j	j
zml	.	.	.	.	141	3228	10	3088	844.70	380.10	14	[1]	2	RECTANGLE_INTERESTAREA	false	false	Message: 3211ms	.	.	.	.	.	.	.	.	.	.	.	KEYBOARD	3211	844.70	380.10	zml.edf	RIGHT	3230	4822526	Full Trial Period	4819296	20	Trial: 20	4819296	99	Ô²Öé±Ê	ÑÀË¢	É××Ó	j	j
zml	.	.	.	.	.	.	.	.	.	.	15	.	.	.	false	false	Message: 3277ms	.	.	.	.	.	.	.	.	.	.	.	TRIAL_RESULT 0	3277	.	.	zml.edf	RIGHT	3230	4822526	Full Trial Period	4819296	20	Trial: 20	4819296	99	Ô²Öé±Ê	ÑÀË¢	É××Ó	j	j
zml	.	.	.	.	.	.	.	.	.	.	1	.	.	.	false	false	Message: -16ms	.	.	.	.	.	.	.	.	.	.	.	TRIALID 20	-16	.	.	zml.edf	RIGHT	2809	4826845	Full Trial Period	4824036	21	Trial: 21	4824036	142	ÄûÃÊ	·ÊÔí	¶ú»ú	f	f
zml	.	.	.	.	.	.	.	.	.	.	2	.	.	.	false	false	Message: -1ms	.	.	.	.	.	.	.	.	.	.	.	RECCFG CR 1000 2 0 R	-1	.	.	zml.edf	RIGHT	2809	4826845	Full Trial Period	4824036	21	Trial: 21	4824036	142	ÄûÃÊ	·ÊÔí	¶ú»ú	f	f
zml	.	.	.	.	.	.	.	.	.	.	3	.	.	.	false	false	Message: -1ms	.	.	.	.	.	.	.	.	.	.	.	ELCLCFG TOWER	-1	.	.	zml.edf	RIGHT	2809	4826845	Full Trial Period	4824036	21	Trial: 21	4824036	142	ÄûÃÊ	·ÊÔí	¶ú»ú	f	f
zml	.	.	.	.	.	.	.	.	.	.	4	.	.	.	false	false	Message: -1ms	.	.	.	.	.	.	.	.	.	.	.	GAZE_COORDS 0.00 0.00 1023.00 767.00	-1	.	.	zml.edf	RIGHT	2809	4826845	Full Trial Period	4824036	21	Trial: 21	4824036	142	ÄûÃÊ	·ÊÔí	¶ú»ú	f	f
zml	.	.	.	.	.	.	.	.	.	.	5	.	.	.	false	false	Message: -1ms	.	.	.	.	.	.	.	.	.	.	.	THRESHOLDS R 99 226	-1	.	.	zml.edf	RIGHT	2809	4826845	Full Trial Period	4824036	21	Trial: 21	4824036	142	ÄûÃÊ	·ÊÔí	¶ú»ú	f	f
zml	.	.	.	.	.	.	.	.	.	.	6	.	.	.	false	false	Message: -1ms	.	.	.	.	.	.	.	.	.	.	.	ELCL_PROC CENTROID (3)	-1	.	.	zml.edf	RIGHT	2809	4826845	Full Trial Period	4824036	21	Trial: 21	4824036	142	ÄûÃÊ	·ÊÔí	¶ú»ú	f	f
zml	.	.	.	.	.	.	.	.	.	.	7	.	.	.	false	false	Message: -1ms	.	.	.	.	.	.	.	.	.	.	.	ELCL_PCR_PARAM 5 3.0	-1	.	.	zml.edf	RIGHT	2809	4826845	Full Trial Period	4824036	21	Trial: 21	4824036	142	ÄûÃÊ	·ÊÔí	¶ú»ú	f	f
zml	.	.	.	.	.	.	.	.	.	.	8	.	.	.	false	true	Message: 0ms	.	.	.	.	.	.	.	.	.	.	.	!MODE RECORD CR 1000 2 0 R	0	.	.	zml.edf	RIGHT	2809	4826845	Full Trial Period	4824036	21	Trial: 21	4824036	142	ÄûÃÊ	·ÊÔí	¶ú»ú	f	f
zml	.	.	.	.	262	268	1	7	137.60	396.40	9	.	.	.	false	false	Message: 43ms	.	.	.	.	.	.	.	.	.	.	.	SYNCTIME	43	137.60	396.40	zml.edf	RIGHT	2809	4826845	Full Trial Period	4824036	21	Trial: 21	4824036	142	ÄûÃÊ	·ÊÔí	¶ú»ú	f	f
zml	.	.	.	.	.	.	.	.	.	.	10	.	.	.	false	false	Message: 940ms	1.70	8.48	201	1125	522.70	394.30	4	814.90	925	487.20	360.20	INVISIBLE_BOUNDARY[1]	940	.	.	zml.edf	RIGHT	2809	4826845	Full Trial Period	4824036	21	Trial: 21	4824036	142	ÄûÃÊ	·ÊÔí	¶ú»ú	f	f
zml	.	.	.	.	.	.	.	.	.	.	11	.	.	.	false	false	Message: 951ms	1.70	8.48	201	1125	522.70	394.30	4	814.90	925	487.20	360.20	SYNCTIME	951	.	.	zml.edf	RIGHT	2809	4826845	Full Trial Period	4824036	21	Trial: 21	4824036	142	ÄûÃÊ	·ÊÔí	¶ú»ú	f	f
zml	.	.	.	.	.	.	.	.	.	.	12	.	.	.	false	false	Message: 1920ms	8.64	166.07	52	1935	795.30	406.20	7	381.00	1884	540.40	394.40	INVISIBLE_BOUNDARY[2]	1920	.	.	zml.edf	RIGHT	2809	4826845	Full Trial Period	4824036	21	Trial: 21	4824036	142	ÄûÃÊ	·ÊÔí	¶ú»ú	f	f
zml	.	.	.	.	.	.	.	.	.	.	13	.	.	.	false	false	Message: 1925ms	8.64	166.07	52	1935	795.30	406.20	7	381.00	1884	540.40	394.40	SYNCTIME	1925	.	.	zml.edf	RIGHT	2809	4826845	Full Trial Period	4824036	21	Trial: 21	4824036	142	ÄûÃÊ	·ÊÔí	¶ú»ú	f	f
zml	.	.	.	.	530	2807	10	2278	859.00	383.20	14	[1]	2	RECTANGLE_INTERESTAREA	false	false	Message: 2791ms	.	.	.	.	.	.	.	.	.	.	.	KEYBOARD	2791	859.00	383.20	zml.edf	RIGHT	2809	4826845	Full Trial Period	4824036	21	Trial: 21	4824036	142	ÄûÃÊ	·ÊÔí	¶ú»ú	f	f
zml	.	.	.	.	.	.	.	.	.	.	15	.	.	.	false	false	Message: 2856ms	.	.	.	.	.	.	.	.	.	.	.	TRIAL_RESULT 0	2856	.	.	zml.edf	RIGHT	2809	4826845	Full Trial Period	4824036	21	Trial: 21	4824036	142	ÄûÃÊ	·ÊÔí	¶ú»ú	f	f
zml	.	.	.	.	.	.	.	.	.	.	1	.	.	.	false	false	Message: -17ms	.	.	.	.	.	.	.	.	.	.	.	TRIALID 21	-17	.	.	zml.edf	RIGHT	2017	4830287	Full Trial Period	4828270	22	Trial: 22	4828270	72	Ãµ¹å	ÍøÇò	éÙ×Ó	j	j
zml	.	.	.	.	.	.	.	.	.	.	2	.	.	.	false	false	Message: -1ms	.	.	.	.	.	.	.	.	.	.	.	RECCFG CR 1000 2 0 R	-1	.	.	zml.edf	RIGHT	2017	4830287	Full Trial Period	4828270	22	Trial: 22	4828270	72	Ãµ¹å	ÍøÇò	éÙ×Ó	j	j
zml	.	.	.	.	.	.	.	.	.	.	3	.	.	.	false	false	Message: -1ms	.	.	.	.	.	.	.	.	.	.	.	ELCLCFG TOWER	-1	.	.	zml.edf	RIGHT	2017	4830287	Full Trial Period	4828270	22	Trial: 22	4828270	72	Ãµ¹å	ÍøÇò	éÙ×Ó	j	j
zml	.	.	.	.	.	.	.	.	.	.	4	.	.	.	false	false	Message: -1ms	.	.	.	.	.	.	.	.	.	.	.	GAZE_COORDS 0.00 0.00 1023.00 767.00	-1	.	.	zml.edf	RIGHT	2017	4830287	Full Trial Period	4828270	22	Trial: 22	4828270	72	Ãµ¹å	ÍøÇò	éÙ×Ó	j	j
zml	.	.	.	.	.	.	.	.	.	.	5	.	.	.	false	false	Message: -1ms	.	.	.	.	.	.	.	.	.	.	.	THRESHOLDS R 99 226	-1	.	.	zml.edf	RIGHT	2017	4830287	Full Trial Period	4828270	22	Trial: 22	4828270	72	Ãµ¹å	ÍøÇò	éÙ×Ó	j	j
zml	.	.	.	.	.	.	.	.	.	.	6	.	.	.	false	false	Message: -1ms	.	.	.	.	.	.	.	.	.	.	.	ELCL_PROC CENTROID (3)	-1	.	.	zml.edf	RIGHT	2017	4830287	Full Trial Period	4828270	22	Trial: 22	4828270	72	Ãµ¹å	ÍøÇò	éÙ×Ó	j	j
zml	.	.	.	.	.	.	.	.	.	.	7	.	.	.	false	false	Message: -1ms	.	.	.	.	.	.	.	.	.	.	.	ELCL_PCR_PARAM 5 3.0	-1	.	.	zml.edf	RIGHT	2017	4830287	Full Trial Period	4828270	22	Trial: 22	4828270	72	Ãµ¹å	ÍøÇò	éÙ×Ó	j	j
zml	.	.	.	.	.	.	.	.	.	.	8	.	.	.	false	true	Message: 0ms	.	.	.	.	.	.	.	.	.	.	.	!MODE RECORD CR 1000 2 0 R	0	.	.	zml.edf	RIGHT	2017	4830287	Full Trial Period	4828270	22	Trial: 22	4828270	72	Ãµ¹å	ÍøÇò	éÙ×Ó	j	j
zml	.	.	.	.	629	635	1	7	154.40	388.80	9	.	.	.	false	false	Message: 41ms	.	.	.	.	.	.	.	.	.	.	.	SYNCTIME	41	154.40	388.80	zml.edf	RIGHT	2017	4830287	Full Trial Period	4828270	22	Trial: 22	4828270	72	Ãµ¹å	ÍøÇò	éÙ×Ó	j	j
zml	.	.	.	.	.	.	.	.	.	.	10	.	.	.	false	false	Message: 677ms	9.35	164.03	57	692	436.10	425.10	1	341.30	636	159.60	387.90	INVISIBLE_BOUNDARY[1]	677	.	.	zml.edf	RIGHT	2017	4830287	Full Trial Period	4828270	22	Trial: 22	4828270	72	Ãµ¹å	ÍøÇò	éÙ×Ó	j	j
zml	.	.	.	.	.	.	.	.	.	.	11	.	.	.	false	false	Message: 683ms	9.35	164.03	57	692	436.10	425.10	1	341.30	636	159.60	387.90	SYNCTIME	683	.	.	zml.edf	RIGHT	2017	4830287	Full Trial Period	4828270	22	Trial: 22	4828270	72	Ãµ¹å	ÍøÇò	éÙ×Ó	j	j
zml	.	.	.	.	.	.	.	.	.	.	12	.	.	.	false	false	Message: 1279ms	5.20	153.07	34	1296	859.20	404.80	4	268.60	1263	704.50	386.20	INVISIBLE_BOUNDARY[2]	1279	.	.	zml.edf	RIGHT	2017	4830287	Full Trial Period	4828270	22	Trial: 22	4828270	72	Ãµ¹å	ÍøÇò	éÙ×Ó	j	j
zml	.	.	.	.	.	.	.	.	.	.	13	.	.	.	false	false	Message: 1282ms	5.20	153.07	34	1296	859.20	404.80	4	268.60	1263	704.50	386.20	SYNCTIME	1282	.	.	zml.edf	RIGHT	2017	4830287	Full Trial Period	4828270	22	Trial: 22	4828270	72	Ãµ¹å	ÍøÇò	éÙ×Ó	j	j
zml	.	.	.	.	279	2015	7	1737	846.50	382.20	14	[1]	2	RECTANGLE_INTERESTAREA	false	false	Message: 1998ms	.	.	.	.	.	.	.	.	.	.	.	KEYBOARD	1998	846.50	382.20	zml.edf	RIGHT	2017	4830287	Full Trial Period	4828270	22	Trial: 22	4828270	72	Ãµ¹å	ÍøÇò	éÙ×Ó	j	j
zml	.	.	.	.	.	.	.	.	.	.	15	.	.	.	false	false	Message: 2054ms	.	.	.	.	.	.	.	.	.	.	.	TRIAL_RESULT 0	2054	.	.	zml.edf	RIGHT	2017	4830287	Full Trial Period	4828270	22	Trial: 22	4828270	72	Ãµ¹å	ÍøÇò	éÙ×Ó	j	j
zml	.	.	.	.	.	.	.	.	.	.	1	.	.	.	false	false	Message: -15ms	.	.	.	.	.	.	.	.	.	.	.	TRIALID 22	-15	.	.	zml.edf	RIGHT	2285	4834303	Full Trial Period	4832018	23	Trial: 23	4832018	96	ÆÏÌÑ	Å¦¿Û	ÏóÆå	j	j
zml	.	.	.	.	.	.	.	.	.	.	2	.	.	.	false	false	Message: -1ms	.	.	.	.	.	.	.	.	.	.	.	RECCFG CR 1000 2 0 R	-1	.	.	zml.edf	RIGHT	2285	4834303	Full Trial Period	4832018	23	Trial: 23	4832018	96	ÆÏÌÑ	Å¦¿Û	ÏóÆå	j	j
zml	.	.	.	.	.	.	.	.	.	.	3	.	.	.	false	false	Message: -1ms	.	.	.	.	.	.	.	.	.	.	.	ELCLCFG TOWER	-1	.	.	zml.edf	RIGHT	2285	4834303	Full Trial Period	4832018	23	Trial: 23	4832018	96	ÆÏÌÑ	Å¦¿Û	ÏóÆå	j	j
zml	.	.	.	.	.	.	.	.	.	.	4	.	.	.	false	false	Message: -1ms	.	.	.	.	.	.	.	.	.	.	.	GAZE_COORDS 0.00 0.00 1023.00 767.00	-1	.	.	zml.edf	RIGHT	2285	4834303	Full Trial Period	4832018	23	Trial: 23	4832018	96	ÆÏÌÑ	Å¦¿Û	ÏóÆå	j	j
zml	.	.	.	.	.	.	.	.	.	.	5	.	.	.	false	false	Message: -1ms	.	.	.	.	.	.	.	.	.	.	.	THRESHOLDS R 99 226	-1	.	.	zml.edf	RIGHT	2285	4834303	Full Trial Period	4832018	23	Trial: 23	4832018	96	ÆÏÌÑ	Å¦¿Û	ÏóÆå	j	j
zml	.	.	.	.	.	.	.	.	.	.	6	.	.	.	false	false	Message: -1ms	.	.	.	.	.	.	.	.	.	.	.	ELCL_PROC CENTROID (3)	-1	.	.	zml.edf	RIGHT	2285	4834303	Full Trial Period	4832018	23	Trial: 23	4832018	96	ÆÏÌÑ	Å¦¿Û	ÏóÆå	j	j
zml	.	.	.	.	.	.	.	.	.	.	7	.	.	.	false	false	Message: -1ms	.	.	.	.	.	.	.	.	.	.	.	ELCL_PCR_PARAM 5 3.0	-1	.	.	zml.edf	RIGHT	2285	4834303	Full Trial Period	4832018	23	Trial: 23	4832018	96	ÆÏÌÑ	Å¦¿Û	ÏóÆå	j	j
zml	.	.	.	.	.	.	.	.	.	.	8	.	.	.	false	true	Message: 0ms	.	.	.	.	.	.	.	.	.	.	.	!MODE RECORD CR 1000 2 0 R	0	.	.	zml.edf	RIGHT	2285	4834303	Full Trial Period	4832018	23	Trial: 23	4832018	96	ÆÏÌÑ	Å¦¿Û	ÏóÆå	j	j
zml	.	.	.	.	201	207	1	7	137.30	399.60	9	.	.	.	false	false	Message: 43ms	.	.	.	.	.	.	.	.	.	.	.	SYNCTIME	43	137.30	399.60	zml.edf	RIGHT	2285	4834303	Full Trial Period	4832018	23	Trial: 23	4832018	96	ÆÏÌÑ	Å¦¿Û	ÏóÆå	j	j
zml	.	.	.	.	.	.	.	.	.	.	10	.	.	.	false	false	Message: 756ms	10.72	181.76	59	788	548.60	403.10	3	385.30	730	234.40	366.90	INVISIBLE_BOUNDARY[1]	756	.	.	zml.edf	RIGHT	2285	4834303	Full Trial Period	4832018	23	Trial: 23	4832018	96	ÆÏÌÑ	Å¦¿Û	ÏóÆå	j	j
zml	.	.	.	.	.	.	.	.	.	.	11	.	.	.	false	false	Message: 759ms	10.72	181.76	59	788	548.60	403.10	3	385.30	730	234.40	366.90	SYNCTIME	759	.	.	zml.edf	RIGHT	2285	4834303	Full Trial Period	4832018	23	Trial: 23	4832018	96	ÆÏÌÑ	Å¦¿Û	ÏóÆå	j	j
zml	.	.	.	.	.	.	.	.	.	.	12	.	.	.	false	false	Message: 1341ms	9.54	180.07	53	1359	825.20	395.90	6	341.70	1307	542.30	389.70	INVISIBLE_BOUNDARY[2]	1341	.	.	zml.edf	RIGHT	2285	4834303	Full Trial Period	4832018	23	Trial: 23	4832018	96	ÆÏÌÑ	Å¦¿Û	ÏóÆå	j	j
zml	.	.	.	.	.	.	.	.	.	.	13	.	.	.	false	false	Message: 1351ms	9.54	180.07	53	1359	825.20	395.90	6	341.70	1307	542.30	389.70	SYNCTIME	1351	.	.	zml.edf	RIGHT	2285	4834303	Full Trial Period	4832018	23	Trial: 23	4832018	96	ÆÏÌÑ	Å¦¿Û	ÏóÆå	j	j
zml	.	.	.	.	741	2283	8	1543	864.90	374.80	14	[1]	2	RECTANGLE_INTERESTAREA	false	false	Message: 2266ms	.	.	.	.	.	.	.	.	.	.	.	KEYBOARD	2266	864.90	374.80	zml.edf	RIGHT	2285	4834303	Full Trial Period	4832018	23	Trial: 23	4832018	96	ÆÏÌÑ	Å¦¿Û	ÏóÆå	j	j
zml	.	.	.	.	.	.	.	.	.	.	15	.	.	.	false	false	Message: 2326ms	.	.	.	.	.	.	.	.	.	.	.	TRIAL_RESULT 0	2326	.	.	zml.edf	RIGHT	2285	4834303	Full Trial Period	4832018	23	Trial: 23	4832018	96	ÆÏÌÑ	Å¦¿Û	ÏóÆå	j	j
zml	.	.	.	.	.	.	.	.	.	.	1	.	.	.	false	false	Message: -21ms	.	.	.	.	.	.	.	.	.	.	.	TRIALID 23	-21	.	.	zml.edf	RIGHT	2249	4838014	Full Trial Period	4835765	24	Trial: 24	4835765	28	Ð¡Ïª	Éß	éÙ×Ó	f	f
zml	.	.	.	.	.	.	.	.	.	.	2	.	.	.	false	false	Message: -1ms	.	.	.	.	.	.	.	.	.	.	.	RECCFG CR 1000 2 0 R	-1	.	.	zml.edf	RIGHT	2249	4838014	Full Trial Period	4835765	24	Trial: 24	4835765	28	Ð¡Ïª	Éß	éÙ×Ó	f	f
zml	.	.	.	.	.	.	.	.	.	.	3	.	.	.	false	false	Message: -1ms	.	.	.	.	.	.	.	.	.	.	.	ELCLCFG TOWER	-1	.	.	zml.edf	RIGHT	2249	4838014	Full Trial Period	4835765	24	Trial: 24	4835765	28	Ð¡Ïª	Éß	éÙ×Ó	f	f
zml	.	.	.	.	.	.	.	.	.	.	4	.	.	.	false	false	Message: -1ms	.	.	.	.	.	.	.	.	.	.	.	GAZE_COORDS 0.00 0.00 1023.00 767.00	-1	.	.	zml.edf	RIGHT	2249	4838014	Full Trial Period	4835765	24	Trial: 24	4835765	28	Ð¡Ïª	Éß	éÙ×Ó	f	f
zml	.	.	.	.	.	.	.	.	.	.	5	.	.	.	false	false	Message: -1ms	.	.	.	.	.	.	.	.	.	.	.	THRESHOLDS R 99 226	-1	.	.	zml.edf	RIGHT	2249	4838014	Full Trial Period	4835765	24	Trial: 24	4835765	28	Ð¡Ïª	Éß	éÙ×Ó	f	f
zml	.	.	.	.	.	.	.	.	.	.	6	.	.	.	false	false	Message: -1ms	.	.	.	.	.	.	.	.	.	.	.	ELCL_PROC CENTROID (3)	-1	.	.	zml.edf	RIGHT	2249	4838014	Full Trial Period	4835765	24	Trial: 24	4835765	28	Ð¡Ïª	Éß	éÙ×Ó	f	f
zml	.	.	.	.	.	.	.	.	.	.	7	.	.	.	false	false	Message: -1ms	.	.	.	.	.	.	.	.	.	.	.	ELCL_PCR_PARAM 5 3.0	-1	.	.	zml.edf	RIGHT	2249	4838014	Full Trial Period	4835765	24	Trial: 24	4835765	28	Ð¡Ïª	Éß	éÙ×Ó	f	f
zml	.	.	.	.	.	.	.	.	.	.	8	.	.	.	false	true	Message: 0ms	.	.	.	.	.	.	.	.	.	.	.	!MODE RECORD CR 1000 2 0 R	0	.	.	zml.edf	RIGHT	2249	4838014	Full Trial Period	4835765	24	Trial: 24	4835765	28	Ð¡Ïª	Éß	éÙ×Ó	f	f
zml	.	.	.	.	73	79	1	7	145.40	403.90	9	.	.	.	false	false	Message: 45ms	.	.	.	.	.	.	.	.	.	.	.	SYNCTIME	45	145.40	403.90	zml.edf	RIGHT	2249	4838014	Full Trial Period	4835765	24	Trial: 24	4835765	28	Ð¡Ïª	Éß	éÙ×Ó	f	f
zml	.	.	.	.	.	.	.	.	.	.	10	.	.	.	false	false	Message: 513ms	9.20	164.22	56	523	426.30	392.90	3	351.80	468	151.80	394.40	INVISIBLE_BOUNDARY[1]	513	.	.	zml.edf	RIGHT	2249	4838014	Full Trial Period	4835765	24	Trial: 24	4835765	28	Ð¡Ïª	Éß	éÙ×Ó	f	f
zml	.	.	.	.	.	.	.	.	.	.	11	.	.	.	false	false	Message: 520ms	9.20	164.22	56	523	426.30	392.90	3	351.80	468	151.80	394.40	SYNCTIME	520	.	.	zml.edf	RIGHT	2249	4838014	Full Trial Period	4835765	24	Trial: 24	4835765	28	Ð¡Ïª	Éß	éÙ×Ó	f	f
zml	.	.	.	.	.	.	.	.	.	.	12	.	.	.	false	false	Message: 1194ms	6.30	146.55	43	1209	793.10	389.40	7	314.90	1167	606.90	391.80	INVISIBLE_BOUNDARY[2]	1194	.	.	zml.edf	RIGHT	2249	4838014	Full Trial Period	4835765	24	Trial: 24	4835765	28	Ð¡Ïª	Éß	éÙ×Ó	f	f
zml	.	.	.	.	.	.	.	.	.	.	13	.	.	.	false	false	Message: 1203ms	6.30	146.55	43	1209	793.10	389.40	7	314.90	1167	606.90	391.80	SYNCTIME	1203	.	.	zml.edf	RIGHT	2249	4838014	Full Trial Period	4835765	24	Trial: 24	4835765	28	Ð¡Ïª	Éß	éÙ×Ó	f	f
zml	.	.	.	.	316	2247	11	1932	855.20	383.20	14	[1]	2	RECTANGLE_INTERESTAREA	false	false	Message: 2231ms	.	.	.	.	.	.	.	.	.	.	.	KEYBOARD	2231	855.20	383.20	zml.edf	RIGHT	2249	4838014	Full Trial Period	4835765	24	Trial: 24	4835765	28	Ð¡Ïª	Éß	éÙ×Ó	f	f
zml	.	.	.	.	.	.	.	.	.	.	15	.	.	.	false	false	Message: 2293ms	.	.	.	.	.	.	.	.	.	.	.	TRIAL_RESULT 0	2293	.	.	zml.edf	RIGHT	2249	4838014	Full Trial Period	4835765	24	Trial: 24	4835765	28	Ð¡Ïª	Éß	éÙ×Ó	f	f
zml	.	.	.	.	.	.	.	.	.	.	1	.	.	.	false	false	Message: -16ms	.	.	.	.	.	.	.	.	.	.	.	TRIALID 24	-16	.	.	zml.edf	RIGHT	2337	4841704	Full Trial Period	4839367	25	Trial: 25	4839367	67	ÄûÃÊ	éÏé­Çò	²£Á§Öé	f	f
zml	.	.	.	.	.	.	.	.	.	.	2	.	.	.	false	false	Message: -1ms	.	.	.	.	.	.	.	.	.	.	.	RECCFG CR 1000 2 0 R	-1	.	.	zml.edf	RIGHT	2337	4841704	Full Trial Period	4839367	25	Trial: 25	4839367	67	ÄûÃÊ	éÏé­Çò	²£Á§Öé	f	f
zml	.	.	.	.	.	.	.	.	.	.	3	.	.	.	false	false	Message: -1ms	.	.	.	.	.	.	.	.	.	.	.	ELCLCFG TOWER	-1	.	.	zml.edf	RIGHT	2337	4841704	Full Trial Period	4839367	25	Trial: 25	4839367	67	ÄûÃÊ	éÏé­Çò	²£Á§Öé	f	f
zml	.	.	.	.	.	.	.	.	.	.	4	.	.	.	false	false	Message: -1ms	.	.	.	.	.	.	.	.	.	.	.	GAZE_COORDS 0.00 0.00 1023.00 767.00	-1	.	.	zml.edf	RIGHT	2337	4841704	Full Trial Period	4839367	25	Trial: 25	4839367	67	ÄûÃÊ	éÏé­Çò	²£Á§Öé	f	f
zml	.	.	.	.	.	.	.	.	.	.	5	.	.	.	false	false	Message: -1ms	.	.	.	.	.	.	.	.	.	.	.	THRESHOLDS R 99 226	-1	.	.	zml.edf	RIGHT	2337	4841704	Full Trial Period	4839367	25	Trial: 25	4839367	67	ÄûÃÊ	éÏé­Çò	²£Á§Öé	f	f
zml	.	.	.	.	.	.	.	.	.	.	6	.	.	.	false	false	Message: -1ms	.	.	.	.	.	.	.	.	.	.	.	ELCL_PROC CENTROID (3)	-1	.	.	zml.edf	RIGHT	2337	4841704	Full Trial Period	4839367	25	Trial: 25	4839367	67	ÄûÃÊ	éÏé­Çò	²£Á§Öé	f	f
zml	.	.	.	.	.	.	.	.	.	.	7	.	.	.	false	false	Message: -1ms	.	.	.	.	.	.	.	.	.	.	.	ELCL_PCR_PARAM 5 3.0	-1	.	.	zml.edf	RIGHT	2337	4841704	Full Trial Period	4839367	25	Trial: 25	4839367	67	ÄûÃÊ	éÏé­Çò	²£Á§Öé	f	f
zml	.	.	.	.	.	.	.	.	.	.	8	.	.	.	false	true	Message: 0ms	.	.	.	.	.	.	.	.	.	.	.	!MODE RECORD CR 1000 2 0 R	0	.	.	zml.edf	RIGHT	2337	4841704	Full Trial Period	4839367	25	Trial: 25	4839367	67	ÄûÃÊ	éÏé­Çò	²£Á§Öé	f	f
zml	.	.	.	.	323	329	1	7	140.90	391.50	9	.	.	.	false	false	Message: 42ms	.	.	.	.	.	.	.	.	.	.	.	SYNCTIME	42	140.90	391.50	zml.edf	RIGHT	2337	4841704	Full Trial Period	4839367	25	Trial: 25	4839367	67	ÄûÃÊ	éÏé­Çò	²£Á§Öé	f	f
zml	.	.	.	.	.	.	.	.	.	.	10	.	.	.	false	false	Message: 508ms	9.37	187.34	50	523	439.00	393.60	2	406.80	474	159.90	388.90	INVISIBLE_BOUNDARY[1]	508	.	.	zml.edf	RIGHT	2337	4841704	Full Trial Period	4839367	25	Trial: 25	4839367	67	ÄûÃÊ	éÏé­Çò	²£Á§Öé	f	f
zml	.	.	.	.	.	.	.	.	.	.	11	.	.	.	false	false	Message: 517ms	9.37	187.34	50	523	439.00	393.60	2	406.80	474	159.90	388.90	SYNCTIME	517	.	.	zml.edf	RIGHT	2337	4841704	Full Trial Period	4839367	25	Trial: 25	4839367	67	ÄûÃÊ	éÏé­Çò	²£Á§Öé	f	f
zml	.	.	.	.	.	.	.	.	.	.	12	.	.	.	false	false	Message: 1260ms	4.68	130.13	36	1263	761.60	388.10	6	286.60	1228	623.60	380.80	INVISIBLE_BOUNDARY[2]	1260	.	.	zml.edf	RIGHT	2337	4841704	Full Trial Period	4839367	25	Trial: 25	4839367	67	ÄûÃÊ	éÏé­Çò	²£Á§Öé	f	f
zml	.	.	.	.	159	1422	7	1264	756.50	380.20	13	.	.	.	false	false	Message: 1267ms	.	.	.	.	.	.	.	.	.	.	.	SYNCTIME	1267	756.50	380.20	zml.edf	RIGHT	2337	4841704	Full Trial Period	4839367	25	Trial: 25	4839367	67	ÄûÃÊ	éÏé­Çò	²£Á§Öé	f	f
zml	.	.	.	.	884	2335	8	1452	863.00	378.60	14	[1]	2	RECTANGLE_INTERESTAREA	false	false	Message: 2317ms	.	.	.	.	.	.	.	.	.	.	.	KEYBOARD	2317	863.00	378.60	zml.edf	RIGHT	2337	4841704	Full Trial Period	4839367	25	Trial: 25	4839367	67	ÄûÃÊ	éÏé­Çò	²£Á§Öé	f	f
zml	.	.	.	.	.	.	.	.	.	.	15	.	.	.	false	false	Message: 2381ms	.	.	.	.	.	.	.	.	.	.	.	TRIAL_RESULT 0	2381	.	.	zml.edf	RIGHT	2337	4841704	Full Trial Period	4839367	25	Trial: 25	4839367	67	ÄûÃÊ	éÏé­Çò	²£Á§Öé	f	f
zml	.	.	.	.	.	.	.	.	.	.	1	.	.	.	false	false	Message: -23ms	.	.	.	.	.	.	.	.	.	.	.	TRIALID 25	-23	.	.	zml.edf	RIGHT	3115	4846064	Full Trial Period	4842949	26	Trial: 26	4842949	95	ÐÅ·â	¹úÆì	ÓÍ»­	j	j
zml	.	.	.	.	.	.	.	.	.	.	2	.	.	.	false	false	Message: -1ms	.	.	.	.	.	.	.	.	.	.	.	RECCFG CR 1000 2 0 R	-1	.	.	zml.edf	RIGHT	3115	4846064	Full Trial Period	4842949	26	Trial: 26	4842949	95	ÐÅ·â	¹úÆì	ÓÍ»­	j	j
zml	.	.	.	.	.	.	.	.	.	.	3	.	.	.	false	false	Message: -1ms	.	.	.	.	.	.	.	.	.	.	.	ELCLCFG TOWER	-1	.	.	zml.edf	RIGHT	3115	4846064	Full Trial Period	4842949	26	Trial: 26	4842949	95	ÐÅ·â	¹úÆì	ÓÍ»­	j	j
zml	.	.	.	.	.	.	.	.	.	.	4	.	.	.	false	false	Message: -1ms	.	.	.	.	.	.	.	.	.	.	.	GAZE_COORDS 0.00 0.00 1023.00 767.00	-1	.	.	zml.edf	RIGHT	3115	4846064	Full Trial Period	4842949	26	Trial: 26	4842949	95	ÐÅ·â	¹úÆì	ÓÍ»­	j	j
zml	.	.	.	.	.	.	.	.	.	.	5	.	.	.	false	false	Message: -1ms	.	.	.	.	.	.	.	.	.	.	.	THRESHOLDS R 99 226	-1	.	.	zml.edf	RIGHT	3115	4846064	Full Trial Period	4842949	26	Trial: 26	4842949	95	ÐÅ·â	¹úÆì	ÓÍ»­	j	j
zml	.	.	.	.	.	.	.	.	.	.	6	.	.	.	false	false	Message: -1ms	.	.	.	.	.	.	.	.	.	.	.	ELCL_PROC CENTROID (3)	-1	.	.	zml.edf	RIGHT	3115	4846064	Full Trial Period	4842949	26	Trial: 26	4842949	95	ÐÅ·â	¹úÆì	ÓÍ»­	j	j
zml	.	.	.	.	.	.	.	.	.	.	7	.	.	.	false	false	Message: -1ms	.	.	.	.	.	.	.	.	.	.	.	ELCL_PCR_PARAM 5 3.0	-1	.	.	zml.edf	RIGHT	3115	4846064	Full Trial Period	4842949	26	Trial: 26	4842949	95	ÐÅ·â	¹úÆì	ÓÍ»­	j	j
zml	.	.	.	.	.	.	.	.	.	.	8	.	.	.	false	true	Message: 0ms	.	.	.	.	.	.	.	.	.	.	.	!MODE RECORD CR 1000 2 0 R	0	.	.	zml.edf	RIGHT	3115	4846064	Full Trial Period	4842949	26	Trial: 26	4842949	95	ÐÅ·â	¹úÆì	ÓÍ»­	j	j
zml	.	.	.	.	794	800	1	7	160.40	382.60	9	.	.	.	false	false	Message: 44ms	.	.	.	.	.	.	.	.	.	.	.	SYNCTIME	44	160.40	382.60	zml.edf	RIGHT	3115	4846064	Full Trial Period	4842949	26	Trial: 26	4842949	95	ÐÅ·â	¹úÆì	ÓÍ»­	j	j
zml	.	.	.	.	.	.	.	.	.	.	10	.	.	.	false	false	Message: 1245ms	13.56	222.22	61	1258	583.40	378.20	4	383.90	1198	181.50	374.00	INVISIBLE_BOUNDARY[1]	1245	.	.	zml.edf	RIGHT	3115	4846064	Full Trial Period	4842949	26	Trial: 26	4842949	95	ÐÅ·â	¹úÆì	ÓÍ»­	j	j
zml	.	.	.	.	.	.	.	.	.	.	11	.	.	.	false	false	Message: 1252ms	13.56	222.22	61	1258	583.40	378.20	4	383.90	1198	181.50	374.00	SYNCTIME	1252	.	.	zml.edf	RIGHT	3115	4846064	Full Trial Period	4842949	26	Trial: 26	4842949	95	ÐÅ·â	¹úÆì	ÓÍ»­	j	j
zml	.	.	.	.	.	.	.	.	.	.	12	.	.	.	false	false	Message: 2212ms	9.69	136.47	71	2224	811.10	393.30	8	299.40	2154	525.00	373.60	INVISIBLE_BOUNDARY[2]	2212	.	.	zml.edf	RIGHT	3115	4846064	Full Trial Period	4842949	26	Trial: 26	4842949	95	ÐÅ·â	¹úÆì	ÓÍ»­	j	j
zml	.	.	.	.	.	.	.	.	.	.	13	.	.	.	false	false	Message: 2218ms	9.69	136.47	71	2224	811.10	393.30	8	299.40	2154	525.00	373.60	SYNCTIME	2218	.	.	zml.edf	RIGHT	3115	4846064	Full Trial Period	4842949	26	Trial: 26	4842949	95	ÐÅ·â	¹úÆì	ÓÍ»­	j	j
zml	.	.	.	.	50	3113	13	3064	856.40	371.60	14	[1]	2	RECTANGLE_INTERESTAREA	false	false	Message: 3096ms	.	.	.	.	.	.	.	.	.	.	.	KEYBOARD	3096	856.40	371.60	zml.edf	RIGHT	3115	4846064	Full Trial Period	4842949	26	Trial: 26	4842949	95	ÐÅ·â	¹úÆì	ÓÍ»­	j	j
zml	.	.	.	.	.	.	.	.	.	.	15	.	.	.	false	false	Message: 3160ms	.	.	.	.	.	.	.	.	.	.	.	TRIAL_RESULT 0	3160	.	.	zml.edf	RIGHT	3115	4846064	Full Trial Period	4842949	26	Trial: 26	4842949	95	ÐÅ·â	¹úÆì	ÓÍ»­	j	j
zml	.	.	.	.	.	.	.	.	.	.	1	.	.	.	false	false	Message: -515ms	.	.	.	.	.	.	.	.	.	.	.	TRIALID 26	-515	.	.	zml.edf	RIGHT	2775	4850607	Full Trial Period	4847832	27	Trial: 27	4847832	113	ÃÞ»¨ÌÇ	Ä§·½	ß¦ÃæÕÈ	j	f
zml	.	.	.	.	.	.	.	.	.	.	2	.	.	.	false	false	Message: -1ms	.	.	.	.	.	.	.	.	.	.	.	RECCFG CR 1000 2 0 R	-1	.	.	zml.edf	RIGHT	2775	4850607	Full Trial Period	4847832	27	Trial: 27	4847832	113	ÃÞ»¨ÌÇ	Ä§·½	ß¦ÃæÕÈ	j	f
zml	.	.	.	.	.	.	.	.	.	.	3	.	.	.	false	false	Message: -1ms	.	.	.	.	.	.	.	.	.	.	.	ELCLCFG TOWER	-1	.	.	zml.edf	RIGHT	2775	4850607	Full Trial Period	4847832	27	Trial: 27	4847832	113	ÃÞ»¨ÌÇ	Ä§·½	ß¦ÃæÕÈ	j	f
zml	.	.	.	.	.	.	.	.	.	.	4	.	.	.	false	false	Message: -1ms	.	.	.	.	.	.	.	.	.	.	.	GAZE_COORDS 0.00 0.00 1023.00 767.00	-1	.	.	zml.edf	RIGHT	2775	4850607	Full Trial Period	4847832	27	Trial: 27	4847832	113	ÃÞ»¨ÌÇ	Ä§·½	ß¦ÃæÕÈ	j	f
zml	.	.	.	.	.	.	.	.	.	.	5	.	.	.	false	false	Message: -1ms	.	.	.	.	.	.	.	.	.	.	.	THRESHOLDS R 99 226	-1	.	.	zml.edf	RIGHT	2775	4850607	Full Trial Period	4847832	27	Trial: 27	4847832	113	ÃÞ»¨ÌÇ	Ä§·½	ß¦ÃæÕÈ	j	f
zml	.	.	.	.	.	.	.	.	.	.	6	.	.	.	false	false	Message: -1ms	.	.	.	.	.	.	.	.	.	.	.	ELCL_PROC CENTROID (3)	-1	.	.	zml.edf	RIGHT	2775	4850607	Full Trial Period	4847832	27	Trial: 27	4847832	113	ÃÞ»¨ÌÇ	Ä§·½	ß¦ÃæÕÈ	j	f
zml	.	.	.	.	.	.	.	.	.	.	7	.	.	.	false	false	Message: -1ms	.	.	.	.	.	.	.	.	.	.	.	ELCL_PCR_PARAM 5 3.0	-1	.	.	zml.edf	RIGHT	2775	4850607	Full Trial Period	4847832	27	Trial: 27	4847832	113	ÃÞ»¨ÌÇ	Ä§·½	ß¦ÃæÕÈ	j	f
zml	.	.	.	.	.	.	.	.	.	.	8	.	.	.	false	true	Message: 0ms	.	.	.	.	.	.	.	.	.	.	.	!MODE RECORD CR 1000 2 0 R	0	.	.	zml.edf	RIGHT	2775	4850607	Full Trial Period	4847832	27	Trial: 27	4847832	113	ÃÞ»¨ÌÇ	Ä§·½	ß¦ÃæÕÈ	j	f
zml	44	44	1	1	.	.	.	.	.	.	9	.	.	.	false	false	Message: 43ms	.	.	125	125	172.10	400.90	1	250.90	1	.	.	SYNCTIME	43	.	.	zml.edf	RIGHT	2775	4850607	Full Trial Period	4847832	27	Trial: 27	4847832	113	ÃÞ»¨ÌÇ	Ä§·½	ß¦ÃæÕÈ	j	f
zml	.	.	.	.	.	.	.	.	.	.	10	.	.	.	false	false	Message: 957ms	13.22	220.36	60	987	575.10	392.90	5	406.40	928	182.70	378.20	INVISIBLE_BOUNDARY[1]	957	.	.	zml.edf	RIGHT	2775	4850607	Full Trial Period	4847832	27	Trial: 27	4847832	113	ÃÞ»¨ÌÇ	Ä§·½	ß¦ÃæÕÈ	j	f
zml	.	.	.	.	.	.	.	.	.	.	11	.	.	.	false	false	Message: 968ms	13.22	220.36	60	987	575.10	392.90	5	406.40	928	182.70	378.20	SYNCTIME	968	.	.	zml.edf	RIGHT	2775	4850607	Full Trial Period	4847832	27	Trial: 27	4847832	113	ÃÞ»¨ÌÇ	Ä§·½	ß¦ÃæÕÈ	j	f
zml	.	.	.	.	.	.	.	.	.	.	12	.	.	.	false	false	Message: 1684ms	7.02	152.58	46	1708	869.50	370.20	9	287.60	1663	660.10	376.70	INVISIBLE_BOUNDARY[2]	1684	.	.	zml.edf	RIGHT	2775	4850607	Full Trial Period	4847832	27	Trial: 27	4847832	113	ÃÞ»¨ÌÇ	Ä§·½	ß¦ÃæÕÈ	j	f
zml	.	.	.	.	.	.	.	.	.	.	13	.	.	.	false	false	Message: 1692ms	7.02	152.58	46	1708	869.50	370.20	9	287.60	1663	660.10	376.70	SYNCTIME	1692	.	.	zml.edf	RIGHT	2775	4850607	Full Trial Period	4847832	27	Trial: 27	4847832	113	ÃÞ»¨ÌÇ	Ä§·½	ß¦ÃæÕÈ	j	f
zml	.	.	.	.	125	2773	12	2649	725.40	368.60	14	.	.	.	false	false	Message: 2757ms	.	.	.	.	.	.	.	.	.	.	.	KEYBOARD	2757	725.40	368.60	zml.edf	RIGHT	2775	4850607	Full Trial Period	4847832	27	Trial: 27	4847832	113	ÃÞ»¨ÌÇ	Ä§·½	ß¦ÃæÕÈ	j	f
zml	.	.	.	.	.	.	.	.	.	.	15	.	.	.	false	false	Message: 2820ms	.	.	.	.	.	.	.	.	.	.	.	TRIAL_RESULT 0	2820	.	.	zml.edf	RIGHT	2775	4850607	Full Trial Period	4847832	27	Trial: 27	4847832	113	ÃÞ»¨ÌÇ	Ä§·½	ß¦ÃæÕÈ	j	f
zml	.	.	.	.	.	.	.	.	.	.	1	.	.	.	false	false	Message: -17ms	.	.	.	.	.	.	.	.	.	.	.	TRIALID 27	-17	.	.	zml.edf	RIGHT	2863	4855104	Full Trial Period	4852241	28	Trial: 28	4852241	121	ÄÖÖÓ	ÄÏ¹Ï	ÑÛ¾µ	f	f
zml	.	.	.	.	.	.	.	.	.	.	2	.	.	.	false	false	Message: -1ms	.	.	.	.	.	.	.	.	.	.	.	RECCFG CR 1000 2 0 R	-1	.	.	zml.edf	RIGHT	2863	4855104	Full Trial Period	4852241	28	Trial: 28	4852241	121	ÄÖÖÓ	ÄÏ¹Ï	ÑÛ¾µ	f	f
zml	.	.	.	.	.	.	.	.	.	.	3	.	.	.	false	false	Message: -1ms	.	.	.	.	.	.	.	.	.	.	.	ELCLCFG TOWER	-1	.	.	zml.edf	RIGHT	2863	4855104	Full Trial Period	4852241	28	Trial: 28	4852241	121	ÄÖÖÓ	ÄÏ¹Ï	ÑÛ¾µ	f	f
zml	.	.	.	.	.	.	.	.	.	.	4	.	.	.	false	false	Message: -1ms	.	.	.	.	.	.	.	.	.	.	.	GAZE_COORDS 0.00 0.00 1023.00 767.00	-1	.	.	zml.edf	RIGHT	2863	4855104	Full Trial Period	4852241	28	Trial: 28	4852241	121	ÄÖÖÓ	ÄÏ¹Ï	ÑÛ¾µ	f	f
zml	.	.	.	.	.	.	.	.	.	.	5	.	.	.	false	false	Message: -1ms	.	.	.	.	.	.	.	.	.	.	.	THRESHOLDS R 99 226	-1	.	.	zml.edf	RIGHT	2863	4855104	Full Trial Period	4852241	28	Trial: 28	4852241	121	ÄÖÖÓ	ÄÏ¹Ï	ÑÛ¾µ	f	f
zml	.	.	.	.	.	.	.	.	.	.	6	.	.	.	false	false	Message: -1ms	.	.	.	.	.	.	.	.	.	.	.	ELCL_PROC CENTROID (3)	-1	.	.	zml.edf	RIGHT	2863	4855104	Full Trial Period	4852241	28	Trial: 28	4852241	121	ÄÖÖÓ	ÄÏ¹Ï	ÑÛ¾µ	f	f
zml	.	.	.	.	.	.	.	.	.	.	7	.	.	.	false	false	Message: -1ms	.	.	.	.	.	.	.	.	.	.	.	ELCL_PCR_PARAM 5 3.0	-1	.	.	zml.edf	RIGHT	2863	4855104	Full Trial Period	4852241	28	Trial: 28	4852241	121	ÄÖÖÓ	ÄÏ¹Ï	ÑÛ¾µ	f	f
zml	.	.	.	.	.	.	.	.	.	.	8	.	.	.	false	true	Message: 0ms	.	.	.	.	.	.	.	.	.	.	.	!MODE RECORD CR 1000 2 0 R	0	.	.	zml.edf	RIGHT	2863	4855104	Full Trial Period	4852241	28	Trial: 28	4852241	121	ÄÖÖÓ	ÄÏ¹Ï	ÑÛ¾µ	f	f
zml	.	.	.	.	90	96	1	7	134.40	394.40	9	.	.	.	false	false	Message: 41ms	.	.	.	.	.	.	.	.	.	.	.	SYNCTIME	41	134.40	394.40	zml.edf	RIGHT	2863	4855104	Full Trial Period	4852241	28	Trial: 28	4852241	121	ÄÖÖÓ	ÄÏ¹Ï	ÑÛ¾µ	f	f
zml	.	.	.	.	.	.	.	.	.	.	10	.	.	.	false	false	Message: 434ms	10.72	167.47	64	458	493.50	370.70	3	347.10	395	176.40	380.30	INVISIBLE_BOUNDARY[1]	434	.	.	zml.edf	RIGHT	2863	4855104	Full Trial Period	4852241	28	Trial: 28	4852241	121	ÄÖÖÓ	ÄÏ¹Ï	ÑÛ¾µ	f	f
zml	.	.	.	.	.	.	.	.	.	.	11	.	.	.	false	false	Message: 441ms	10.72	167.47	64	458	493.50	370.70	3	347.10	395	176.40	380.30	SYNCTIME	441	.	.	zml.edf	RIGHT	2863	4855104	Full Trial Period	4852241	28	Trial: 28	4852241	121	ÄÖÖÓ	ÄÏ¹Ï	ÑÛ¾µ	f	f
zml	.	.	.	.	.	.	.	.	.	.	12	.	.	.	false	false	Message: 1352ms	5.49	177.00	31	1367	924.80	376.30	7	319.20	1337	758.60	372.00	INVISIBLE_BOUNDARY[2]	1352	.	.	zml.edf	RIGHT	2863	4855104	Full Trial Period	4852241	28	Trial: 28	4852241	121	ÄÖÖÓ	ÄÏ¹Ï	ÑÛ¾µ	f	f
zml	.	.	.	.	.	.	.	.	.	.	13	.	.	.	false	false	Message: 1357ms	5.49	177.00	31	1367	924.80	376.30	7	319.20	1337	758.60	372.00	SYNCTIME	1357	.	.	zml.edf	RIGHT	2863	4855104	Full Trial Period	4852241	28	Trial: 28	4852241	121	ÄÖÖÓ	ÄÏ¹Ï	ÑÛ¾µ	f	f
zml	.	.	.	.	227	2861	12	2635	839.20	366.30	14	[1]	2	RECTANGLE_INTERESTAREA	false	false	Message: 2843ms	.	.	.	.	.	.	.	.	.	.	.	KEYBOARD	2843	839.20	366.30	zml.edf	RIGHT	2863	4855104	Full Trial Period	4852241	28	Trial: 28	4852241	121	ÄÖÖÓ	ÄÏ¹Ï	ÑÛ¾µ	f	f
zml	.	.	.	.	.	.	.	.	.	.	15	.	.	.	false	false	Message: 2911ms	.	.	.	.	.	.	.	.	.	.	.	TRIAL_RESULT 0	2911	.	.	zml.edf	RIGHT	2863	4855104	Full Trial Period	4852241	28	Trial: 28	4852241	121	ÄÖÖÓ	ÄÏ¹Ï	ÑÛ¾µ	f	f
zml	.	.	.	.	.	.	.	.	.	.	1	.	.	.	false	false	Message: -19ms	.	.	.	.	.	.	.	.	.	.	.	TRIALID 28	-19	.	.	zml.edf	RIGHT	2789	4859248	Full Trial Period	4856459	29	Trial: 29	4856459	56	°ôÇò¹÷	»ð¾æ	ÆË¿ËÅÆ	f	f
zml	.	.	.	.	.	.	.	.	.	.	2	.	.	.	false	false	Message: -1ms	.	.	.	.	.	.	.	.	.	.	.	RECCFG CR 1000 2 0 R	-1	.	.	zml.edf	RIGHT	2789	4859248	Full Trial Period	4856459	29	Trial: 29	4856459	56	°ôÇò¹÷	»ð¾æ	ÆË¿ËÅÆ	f	f
zml	.	.	.	.	.	.	.	.	.	.	3	.	.	.	false	false	Message: -1ms	.	.	.	.	.	.	.	.	.	.	.	ELCLCFG TOWER	-1	.	.	zml.edf	RIGHT	2789	4859248	Full Trial Period	4856459	29	Trial: 29	4856459	56	°ôÇò¹÷	»ð¾æ	ÆË¿ËÅÆ	f	f
zml	.	.	.	.	.	.	.	.	.	.	4	.	.	.	false	false	Message: -1ms	.	.	.	.	.	.	.	.	.	.	.	GAZE_COORDS 0.00 0.00 1023.00 767.00	-1	.	.	zml.edf	RIGHT	2789	4859248	Full Trial Period	4856459	29	Trial: 29	4856459	56	°ôÇò¹÷	»ð¾æ	ÆË¿ËÅÆ	f	f
zml	.	.	.	.	.	.	.	.	.	.	5	.	.	.	false	false	Message: -1ms	.	.	.	.	.	.	.	.	.	.	.	THRESHOLDS R 99 226	-1	.	.	zml.edf	RIGHT	2789	4859248	Full Trial Period	4856459	29	Trial: 29	4856459	56	°ôÇò¹÷	»ð¾æ	ÆË¿ËÅÆ	f	f
zml	.	.	.	.	.	.	.	.	.	.	6	.	.	.	false	false	Message: -1ms	.	.	.	.	.	.	.	.	.	.	.	ELCL_PROC CENTROID (3)	-1	.	.	zml.edf	RIGHT	2789	4859248	Full Trial Period	4856459	29	Trial: 29	4856459	56	°ôÇò¹÷	»ð¾æ	ÆË¿ËÅÆ	f	f
zml	.	.	.	.	.	.	.	.	.	.	7	.	.	.	false	false	Message: -1ms	.	.	.	.	.	.	.	.	.	.	.	ELCL_PCR_PARAM 5 3.0	-1	.	.	zml.edf	RIGHT	2789	4859248	Full Trial Period	4856459	29	Trial: 29	4856459	56	°ôÇò¹÷	»ð¾æ	ÆË¿ËÅÆ	f	f
zml	.	.	.	.	.	.	.	.	.	.	8	.	.	.	false	true	Message: 0ms	.	.	.	.	.	.	.	.	.	.	.	!MODE RECORD CR 1000 2 0 R	0	.	.	zml.edf	RIGHT	2789	4859248	Full Trial Period	4856459	29	Trial: 29	4856459	56	°ôÇò¹÷	»ð¾æ	ÆË¿ËÅÆ	f	f
zml	.	.	.	.	441	447	1	7	141.90	397.20	9	.	.	.	false	false	Message: 40ms	.	.	.	.	.	.	.	.	.	.	.	SYNCTIME	40	141.90	397.20	zml.edf	RIGHT	2789	4859248	Full Trial Period	4856459	29	Trial: 29	4856459	56	°ôÇò¹÷	»ð¾æ	ÆË¿ËÅÆ	f	f
zml	.	.	.	.	.	.	.	.	.	.	10	.	.	.	false	false	Message: 751ms	10.95	48.24	227	813	527.70	361.20	2	727.80	587	204.60	379.10	INVISIBLE_BOUNDARY[1]	751	.	.	zml.edf	RIGHT	2789	4859248	Full Trial Period	4856459	29	Trial: 29	4856459	56	°ôÇò¹÷	»ð¾æ	ÆË¿ËÅÆ	f	f
zml	.	.	.	.	.	.	.	.	.	.	11	.	.	.	false	false	Message: 756ms	10.95	48.24	227	813	527.70	361.20	2	727.80	587	204.60	379.10	SYNCTIME	756	.	.	zml.edf	RIGHT	2789	4859248	Full Trial Period	4856459	29	Trial: 29	4856459	56	°ôÇò¹÷	»ð¾æ	ÆË¿ËÅÆ	f	f
zml	.	.	.	.	.	.	.	.	.	.	12	.	.	.	false	false	Message: 1912ms	14.03	184.54	76	1956	979.90	426.50	6	354.90	1881	557.30	383.10	INVISIBLE_BOUNDARY[2]	1912	.	.	zml.edf	RIGHT	2789	4859248	Full Trial Period	4856459	29	Trial: 29	4856459	56	°ôÇò¹÷	»ð¾æ	ÆË¿ËÅÆ	f	f
zml	.	.	.	.	.	.	.	.	.	.	13	.	.	.	false	false	Message: 1923ms	14.03	184.54	76	1956	979.90	426.50	6	354.90	1881	557.30	383.10	SYNCTIME	1923	.	.	zml.edf	RIGHT	2789	4859248	Full Trial Period	4856459	29	Trial: 29	4856459	56	°ôÇò¹÷	»ð¾æ	ÆË¿ËÅÆ	f	f
zml	.	.	.	.	.	.	.	.	.	.	14	.	.	.	false	false	Message: 2770ms	16.06	169.03	95	2787	380.20	380.80	9	334.50	2693	858.70	376.50	KEYBOARD	2770	.	.	zml.edf	RIGHT	2789	4859248	Full Trial Period	4856459	29	Trial: 29	4856459	56	°ôÇò¹÷	»ð¾æ	ÆË¿ËÅÆ	f	f
zml	.	.	.	.	.	.	.	.	.	.	15	.	.	.	false	false	Message: 2839ms	.	.	.	.	.	.	.	.	.	.	.	TRIAL_RESULT 0	2839	.	.	zml.edf	RIGHT	2789	4859248	Full Trial Period	4856459	29	Trial: 29	4856459	56	°ôÇò¹÷	»ð¾æ	ÆË¿ËÅÆ	f	f
zml	.	.	.	.	.	.	.	.	.	.	1	.	.	.	false	false	Message: -15ms	.	.	.	.	.	.	.	.	.	.	.	TRIALID 29	-15	.	.	zml.edf	RIGHT	2244	4862649	Full Trial Period	4860405	30	Trial: 30	4860405	11	¾í³ß	Æ¤´ø	ÑÌ»Ò¸×	f	f
zml	.	.	.	.	.	.	.	.	.	.	2	.	.	.	false	false	Message: -1ms	.	.	.	.	.	.	.	.	.	.	.	RECCFG CR 1000 2 0 R	-1	.	.	zml.edf	RIGHT	2244	4862649	Full Trial Period	4860405	30	Trial: 30	4860405	11	¾í³ß	Æ¤´ø	ÑÌ»Ò¸×	f	f
zml	.	.	.	.	.	.	.	.	.	.	3	.	.	.	false	false	Message: -1ms	.	.	.	.	.	.	.	.	.	.	.	ELCLCFG TOWER	-1	.	.	zml.edf	RIGHT	2244	4862649	Full Trial Period	4860405	30	Trial: 30	4860405	11	¾í³ß	Æ¤´ø	ÑÌ»Ò¸×	f	f
zml	.	.	.	.	.	.	.	.	.	.	4	.	.	.	false	false	Message: -1ms	.	.	.	.	.	.	.	.	.	.	.	GAZE_COORDS 0.00 0.00 1023.00 767.00	-1	.	.	zml.edf	RIGHT	2244	4862649	Full Trial Period	4860405	30	Trial: 30	4860405	11	¾í³ß	Æ¤´ø	ÑÌ»Ò¸×	f	f
zml	.	.	.	.	.	.	.	.	.	.	5	.	.	.	false	false	Message: -1ms	.	.	.	.	.	.	.	.	.	.	.	THRESHOLDS R 99 226	-1	.	.	zml.edf	RIGHT	2244	4862649	Full Trial Period	4860405	30	Trial: 30	4860405	11	¾í³ß	Æ¤´ø	ÑÌ»Ò¸×	f	f
zml	.	.	.	.	.	.	.	.	.	.	6	.	.	.	false	false	Message: -1ms	.	.	.	.	.	.	.	.	.	.	.	ELCL_PROC CENTROID (3)	-1	.	.	zml.edf	RIGHT	2244	4862649	Full Trial Period	4860405	30	Trial: 30	4860405	11	¾í³ß	Æ¤´ø	ÑÌ»Ò¸×	f	f
zml	.	.	.	.	.	.	.	.	.	.	7	.	.	.	false	false	Message: -1ms	.	.	.	.	.	.	.	.	.	.	.	ELCL_PCR_PARAM 5 3.0	-1	.	.	zml.edf	RIGHT	2244	4862649	Full Trial Period	4860405	30	Trial: 30	4860405	11	¾í³ß	Æ¤´ø	ÑÌ»Ò¸×	f	f
zml	.	.	.	.	.	.	.	.	.	.	8	.	.	.	false	true	Message: 0ms	.	.	.	.	.	.	.	.	.	.	.	!MODE RECORD CR 1000 2 0 R	0	.	.	zml.edf	RIGHT	2244	4862649	Full Trial Period	4860405	30	Trial: 30	4860405	11	¾í³ß	Æ¤´ø	ÑÌ»Ò¸×	f	f
zml	.	.	.	.	441	447	1	7	140.10	394.40	9	.	.	.	false	false	Message: 43ms	.	.	.	.	.	.	.	.	.	.	.	SYNCTIME	43	140.10	394.40	zml.edf	RIGHT	2244	4862649	Full Trial Period	4860405	30	Trial: 30	4860405	11	¾í³ß	Æ¤´ø	ÑÌ»Ò¸×	f	f
zml	.	.	.	.	.	.	.	.	.	.	10	.	.	.	false	false	Message: 698ms	11.09	178.88	62	720	494.10	382.40	2	403.90	659	164.20	387.30	INVISIBLE_BOUNDARY[1]	698	.	.	zml.edf	RIGHT	2244	4862649	Full Trial Period	4860405	30	Trial: 30	4860405	11	¾í³ß	Æ¤´ø	ÑÌ»Ò¸×	f	f
zml	.	.	.	.	.	.	.	.	.	.	11	.	.	.	false	false	Message: 709ms	11.09	178.88	62	720	494.10	382.40	2	403.90	659	164.20	387.30	SYNCTIME	709	.	.	zml.edf	RIGHT	2244	4862649	Full Trial Period	4860405	30	Trial: 30	4860405	11	¾í³ß	Æ¤´ø	ÑÌ»Ò¸×	f	f
zml	.	.	.	.	.	.	.	.	.	.	12	.	.	.	false	false	Message: 1408ms	6.15	128.21	48	1434	831.30	386.90	5	317.90	1387	648.50	377.00	INVISIBLE_BOUNDARY[2]	1408	.	.	zml.edf	RIGHT	2244	4862649	Full Trial Period	4860405	30	Trial: 30	4860405	11	¾í³ß	Æ¤´ø	ÑÌ»Ò¸×	f	f
zml	.	.	.	.	.	.	.	.	.	.	13	.	.	.	false	false	Message: 1417ms	6.15	128.21	48	1434	831.30	386.90	5	317.90	1387	648.50	377.00	SYNCTIME	1417	.	.	zml.edf	RIGHT	2244	4862649	Full Trial Period	4860405	30	Trial: 30	4860405	11	¾í³ß	Æ¤´ø	ÑÌ»Ò¸×	f	f
zml	.	.	.	.	182	2242	8	2061	825.10	364.10	14	.	.	.	false	false	Message: 2225ms	.	.	.	.	.	.	.	.	.	.	.	KEYBOARD	2225	825.10	364.10	zml.edf	RIGHT	2244	4862649	Full Trial Period	4860405	30	Trial: 30	4860405	11	¾í³ß	Æ¤´ø	ÑÌ»Ò¸×	f	f
zml	.	.	.	.	.	.	.	.	.	.	15	.	.	.	false	false	Message: 2288ms	.	.	.	.	.	.	.	.	.	.	.	TRIAL_RESULT 0	2288	.	.	zml.edf	RIGHT	2244	4862649	Full Trial Period	4860405	30	Trial: 30	4860405	11	¾í³ß	Æ¤´ø	ÑÌ»Ò¸×	f	f
zml	.	.	.	.	.	.	.	.	.	.	1	.	.	.	false	false	Message: -17ms	.	.	.	.	.	.	.	.	.	.	.	TRIALID 30	-17	.	.	zml.edf	RIGHT	2654	4867002	Full Trial Period	4864348	31	Trial: 31	4864348	49	¿ã×Ó	Ç¯×Ó	¶ú¶ä	f	f
zml	.	.	.	.	.	.	.	.	.	.	2	.	.	.	false	false	Message: -1ms	.	.	.	.	.	.	.	.	.	.	.	RECCFG CR 1000 2 0 R	-1	.	.	zml.edf	RIGHT	2654	4867002	Full Trial Period	4864348	31	Trial: 31	4864348	49	¿ã×Ó	Ç¯×Ó	¶ú¶ä	f	f
zml	.	.	.	.	.	.	.	.	.	.	3	.	.	.	false	false	Message: -1ms	.	.	.	.	.	.	.	.	.	.	.	ELCLCFG TOWER	-1	.	.	zml.edf	RIGHT	2654	4867002	Full Trial Period	4864348	31	Trial: 31	4864348	49	¿ã×Ó	Ç¯×Ó	¶ú¶ä	f	f
zml	.	.	.	.	.	.	.	.	.	.	4	.	.	.	false	false	Message: -1ms	.	.	.	.	.	.	.	.	.	.	.	GAZE_COORDS 0.00 0.00 1023.00 767.00	-1	.	.	zml.edf	RIGHT	2654	4867002	Full Trial Period	4864348	31	Trial: 31	4864348	49	¿ã×Ó	Ç¯×Ó	¶ú¶ä	f	f
zml	.	.	.	.	.	.	.	.	.	.	5	.	.	.	false	false	Message: -1ms	.	.	.	.	.	.	.	.	.	.	.	THRESHOLDS R 99 226	-1	.	.	zml.edf	RIGHT	2654	4867002	Full Trial Period	4864348	31	Trial: 31	4864348	49	¿ã×Ó	Ç¯×Ó	¶ú¶ä	f	f
zml	.	.	.	.	.	.	.	.	.	.	6	.	.	.	false	false	Message: -1ms	.	.	.	.	.	.	.	.	.	.	.	ELCL_PROC CENTROID (3)	-1	.	.	zml.edf	RIGHT	2654	4867002	Full Trial Period	4864348	31	Trial: 31	4864348	49	¿ã×Ó	Ç¯×Ó	¶ú¶ä	f	f
zml	.	.	.	.	.	.	.	.	.	.	7	.	.	.	false	false	Message: -1ms	.	.	.	.	.	.	.	.	.	.	.	ELCL_PCR_PARAM 5 3.0	-1	.	.	zml.edf	RIGHT	2654	4867002	Full Trial Period	4864348	31	Trial: 31	4864348	49	¿ã×Ó	Ç¯×Ó	¶ú¶ä	f	f
zml	.	.	.	.	.	.	.	.	.	.	8	.	.	.	false	true	Message: 0ms	.	.	.	.	.	.	.	.	.	.	.	!MODE RECORD CR 1000 2 0 R	0	.	.	zml.edf	RIGHT	2654	4867002	Full Trial Period	4864348	31	Trial: 31	4864348	49	¿ã×Ó	Ç¯×Ó	¶ú¶ä	f	f
zml	.	.	.	.	381	387	1	7	140.90	389.60	9	.	.	.	false	false	Message: 40ms	.	.	.	.	.	.	.	.	.	.	.	SYNCTIME	40	140.90	389.60	zml.edf	RIGHT	2654	4867002	Full Trial Period	4864348	31	Trial: 31	4864348	49	¿ã×Ó	Ç¯×Ó	¶ú¶ä	f	f
zml	.	.	.	.	.	.	.	.	.	.	10	.	.	.	false	false	Message: 530ms	7.93	172.29	46	537	428.30	384.80	2	364.00	492	193.40	378.60	INVISIBLE_BOUNDARY[1]	530	.	.	zml.edf	RIGHT	2654	4867002	Full Trial Period	4864348	31	Trial: 31	4864348	49	¿ã×Ó	Ç¯×Ó	¶ú¶ä	f	f
zml	.	.	.	.	131	668	3	538	427.60	378.00	11	.	.	.	false	false	Message: 540ms	.	.	.	.	.	.	.	.	.	.	.	SYNCTIME	540	427.60	378.00	zml.edf	RIGHT	2654	4867002	Full Trial Period	4864348	31	Trial: 31	4864348	49	¿ã×Ó	Ç¯×Ó	¶ú¶ä	f	f
zml	.	.	.	.	.	.	.	.	.	.	12	.	.	.	false	false	Message: 1155ms	7.74	129.06	60	1160	765.10	385.50	5	277.00	1101	537.40	373.00	INVISIBLE_BOUNDARY[2]	1155	.	.	zml.edf	RIGHT	2654	4867002	Full Trial Period	4864348	31	Trial: 31	4864348	49	¿ã×Ó	Ç¯×Ó	¶ú¶ä	f	f
zml	.	.	.	.	117	1277	6	1161	762.00	381.40	13	.	.	.	false	false	Message: 1165ms	.	.	.	.	.	.	.	.	.	.	.	SYNCTIME	1165	762.00	381.40	zml.edf	RIGHT	2654	4867002	Full Trial Period	4864348	31	Trial: 31	4864348	49	¿ã×Ó	Ç¯×Ó	¶ú¶ä	f	f
zml	.	.	.	.	49	2652	11	2604	410.20	359.50	14	.	.	.	false	false	Message: 2634ms	.	.	.	.	.	.	.	.	.	.	.	KEYBOARD	2634	410.20	359.50	zml.edf	RIGHT	2654	4867002	Full Trial Period	4864348	31	Trial: 31	4864348	49	¿ã×Ó	Ç¯×Ó	¶ú¶ä	f	f
zml	.	.	.	.	.	.	.	.	.	.	15	.	.	.	false	false	Message: 2695ms	.	.	.	.	.	.	.	.	.	.	.	TRIAL_RESULT 0	2695	.	.	zml.edf	RIGHT	2654	4867002	Full Trial Period	4864348	31	Trial: 31	4864348	49	¿ã×Ó	Ç¯×Ó	¶ú¶ä	f	f
zml	.	.	.	.	.	.	.	.	.	.	1	.	.	.	false	false	Message: -16ms	.	.	.	.	.	.	.	.	.	.	.	TRIALID 31	-16	.	.	zml.edf	RIGHT	2738	4873050	Full Trial Period	4870312	32	Trial: 32	4870312	14	ÁïÁïÇò	ÊÁ×Ó	ÔÂ±ý	j	j
zml	.	.	.	.	.	.	.	.	.	.	2	.	.	.	false	false	Message: -1ms	.	.	.	.	.	.	.	.	.	.	.	RECCFG CR 1000 2 0 R	-1	.	.	zml.edf	RIGHT	2738	4873050	Full Trial Period	4870312	32	Trial: 32	4870312	14	ÁïÁïÇò	ÊÁ×Ó	ÔÂ±ý	j	j
zml	.	.	.	.	.	.	.	.	.	.	3	.	.	.	false	false	Message: -1ms	.	.	.	.	.	.	.	.	.	.	.	ELCLCFG TOWER	-1	.	.	zml.edf	RIGHT	2738	4873050	Full Trial Period	4870312	32	Trial: 32	4870312	14	ÁïÁïÇò	ÊÁ×Ó	ÔÂ±ý	j	j
zml	.	.	.	.	.	.	.	.	.	.	4	.	.	.	false	false	Message: -1ms	.	.	.	.	.	.	.	.	.	.	.	GAZE_COORDS 0.00 0.00 1023.00 767.00	-1	.	.	zml.edf	RIGHT	2738	4873050	Full Trial Period	4870312	32	Trial: 32	4870312	14	ÁïÁïÇò	ÊÁ×Ó	ÔÂ±ý	j	j
zml	.	.	.	.	.	.	.	.	.	.	5	.	.	.	false	false	Message: -1ms	.	.	.	.	.	.	.	.	.	.	.	THRESHOLDS R 99 226	-1	.	.	zml.edf	RIGHT	2738	4873050	Full Trial Period	4870312	32	Trial: 32	4870312	14	ÁïÁïÇò	ÊÁ×Ó	ÔÂ±ý	j	j
zml	.	.	.	.	.	.	.	.	.	.	6	.	.	.	false	false	Message: -1ms	.	.	.	.	.	.	.	.	.	.	.	ELCL_PROC CENTROID (3)	-1	.	.	zml.edf	RIGHT	2738	4873050	Full Trial Period	4870312	32	Trial: 32	4870312	14	ÁïÁïÇò	ÊÁ×Ó	ÔÂ±ý	j	j
zml	.	.	.	.	.	.	.	.	.	.	7	.	.	.	false	false	Message: -1ms	.	.	.	.	.	.	.	.	.	.	.	ELCL_PCR_PARAM 5 3.0	-1	.	.	zml.edf	RIGHT	2738	4873050	Full Trial Period	4870312	32	Trial: 32	4870312	14	ÁïÁïÇò	ÊÁ×Ó	ÔÂ±ý	j	j
zml	.	.	.	.	.	.	.	.	.	.	8	.	.	.	false	true	Message: 0ms	.	.	.	.	.	.	.	.	.	.	.	!MODE RECORD CR 1000 2 0 R	0	.	.	zml.edf	RIGHT	2738	4873050	Full Trial Period	4870312	32	Trial: 32	4870312	14	ÁïÁïÇò	ÊÁ×Ó	ÔÂ±ý	j	j
zml	.	.	.	.	418	424	1	7	144.30	387.00	9	.	.	.	false	false	Message: 42ms	.	.	.	.	.	.	.	.	.	.	.	SYNCTIME	42	144.30	387.00	zml.edf	RIGHT	2738	4873050	Full Trial Period	4870312	32	Trial: 32	4870312	14	ÁïÁïÇò	ÊÁ×Ó	ÔÂ±ý	j	j
zml	.	.	.	.	.	.	.	.	.	.	10	.	.	.	false	false	Message: 598ms	10.30	177.52	58	626	515.30	405.80	2	346.10	569	211.80	378.70	INVISIBLE_BOUNDARY[1]	598	.	.	zml.edf	RIGHT	2738	4873050	Full Trial Period	4870312	32	Trial: 32	4870312	14	ÁïÁïÇò	ÊÁ×Ó	ÔÂ±ý	j	j
zml	.	.	.	.	.	.	.	.	.	.	11	.	.	.	false	false	Message: 609ms	10.30	177.52	58	626	515.30	405.80	2	346.10	569	211.80	378.70	SYNCTIME	609	.	.	zml.edf	RIGHT	2738	4873050	Full Trial Period	4870312	32	Trial: 32	4870312	14	ÁïÁïÇò	ÊÁ×Ó	ÔÂ±ý	j	j
zml	.	.	.	.	.	.	.	.	.	.	12	.	.	.	false	false	Message: 1761ms	4.22	113.98	37	1785	868.00	386.90	7	222.50	1749	741.60	381.60	INVISIBLE_BOUNDARY[2]	1761	.	.	zml.edf	RIGHT	2738	4873050	Full Trial Period	4870312	32	Trial: 32	4870312	14	ÁïÁïÇò	ÊÁ×Ó	ÔÂ±ý	j	j
zml	.	.	.	.	.	.	.	.	.	.	13	.	.	.	false	false	Message: 1767ms	4.22	113.98	37	1785	868.00	386.90	7	222.50	1749	741.60	381.60	SYNCTIME	1767	.	.	zml.edf	RIGHT	2738	4873050	Full Trial Period	4870312	32	Trial: 32	4870312	14	ÁïÁïÇò	ÊÁ×Ó	ÔÂ±ý	j	j
zml	.	.	.	.	269	2736	10	2468	850.10	373.60	14	[1]	2	RECTANGLE_INTERESTAREA	false	false	Message: 2719ms	.	.	.	.	.	.	.	.	.	.	.	KEYBOARD	2719	850.10	373.60	zml.edf	RIGHT	2738	4873050	Full Trial Period	4870312	32	Trial: 32	4870312	14	ÁïÁïÇò	ÊÁ×Ó	ÔÂ±ý	j	j
zml	.	.	.	.	.	.	.	.	.	.	15	.	.	.	false	false	Message: 2785ms	.	.	.	.	.	.	.	.	.	.	.	TRIAL_RESULT 0	2785	.	.	zml.edf	RIGHT	2738	4873050	Full Trial Period	4870312	32	Trial: 32	4870312	14	ÁïÁïÇò	ÊÁ×Ó	ÔÂ±ý	j	j
zml	.	.	.	.	.	.	.	.	.	.	1	.	.	.	false	false	Message: -17ms	.	.	.	.	.	.	.	.	.	.	.	TRIALID 32	-17	.	.	zml.edf	RIGHT	3029	4883499	Full Trial Period	4880470	33	Trial: 33	4880470	138	ÂøÍ·	èÖ×Ó	Ïû·ÀË¨	f	f
zml	.	.	.	.	.	.	.	.	.	.	2	.	.	.	false	false	Message: -1ms	.	.	.	.	.	.	.	.	.	.	.	RECCFG CR 1000 2 0 R	-1	.	.	zml.edf	RIGHT	3029	4883499	Full Trial Period	4880470	33	Trial: 33	4880470	138	ÂøÍ·	èÖ×Ó	Ïû·ÀË¨	f	f
zml	.	.	.	.	.	.	.	.	.	.	3	.	.	.	false	false	Message: -1ms	.	.	.	.	.	.	.	.	.	.	.	ELCLCFG TOWER	-1	.	.	zml.edf	RIGHT	3029	4883499	Full Trial Period	4880470	33	Trial: 33	4880470	138	ÂøÍ·	èÖ×Ó	Ïû·ÀË¨	f	f
zml	.	.	.	.	.	.	.	.	.	.	4	.	.	.	false	false	Message: -1ms	.	.	.	.	.	.	.	.	.	.	.	GAZE_COORDS 0.00 0.00 1023.00 767.00	-1	.	.	zml.edf	RIGHT	3029	4883499	Full Trial Period	4880470	33	Trial: 33	4880470	138	ÂøÍ·	èÖ×Ó	Ïû·ÀË¨	f	f
zml	.	.	.	.	.	.	.	.	.	.	5	.	.	.	false	false	Message: -1ms	.	.	.	.	.	.	.	.	.	.	.	THRESHOLDS R 99 226	-1	.	.	zml.edf	RIGHT	3029	4883499	Full Trial Period	4880470	33	Trial: 33	4880470	138	ÂøÍ·	èÖ×Ó	Ïû·ÀË¨	f	f
zml	.	.	.	.	.	.	.	.	.	.	6	.	.	.	false	false	Message: -1ms	.	.	.	.	.	.	.	.	.	.	.	ELCL_PROC CENTROID (3)	-1	.	.	zml.edf	RIGHT	3029	4883499	Full Trial Period	4880470	33	Trial: 33	4880470	138	ÂøÍ·	èÖ×Ó	Ïû·ÀË¨	f	f
zml	.	.	.	.	.	.	.	.	.	.	7	.	.	.	false	false	Message: -1ms	.	.	.	.	.	.	.	.	.	.	.	ELCL_PCR_PARAM 5 3.0	-1	.	.	zml.edf	RIGHT	3029	4883499	Full Trial Period	4880470	33	Trial: 33	4880470	138	ÂøÍ·	èÖ×Ó	Ïû·ÀË¨	f	f
zml	.	.	.	.	.	.	.	.	.	.	8	.	.	.	false	true	Message: 0ms	.	.	.	.	.	.	.	.	.	.	.	!MODE RECORD CR 1000 2 0 R	0	.	.	zml.edf	RIGHT	3029	4883499	Full Trial Period	4880470	33	Trial: 33	4880470	138	ÂøÍ·	èÖ×Ó	Ïû·ÀË¨	f	f
zml	.	.	.	.	50	56	1	7	153.90	391.40	9	.	.	.	false	false	Message: 50ms	.	.	.	.	.	.	.	.	.	.	.	SYNCTIME	50	153.90	391.40	zml.edf	RIGHT	3029	4883499	Full Trial Period	4880470	33	Trial: 33	4880470	138	ÂøÍ·	èÖ×Ó	Ïû·ÀË¨	f	f
zml	.	.	.	.	.	.	.	.	.	.	10	.	.	.	false	false	Message: 726ms	6.58	160.47	41	756	572.70	389.30	4	372.20	716	380.60	391.90	INVISIBLE_BOUNDARY[1]	726	.	.	zml.edf	RIGHT	3029	4883499	Full Trial Period	4880470	33	Trial: 33	4880470	138	ÂøÍ·	èÖ×Ó	Ïû·ÀË¨	f	f
zml	.	.	.	.	.	.	.	.	.	.	11	.	.	.	false	false	Message: 732ms	6.58	160.47	41	756	572.70	389.30	4	372.20	716	380.60	391.90	SYNCTIME	732	.	.	zml.edf	RIGHT	3029	4883499	Full Trial Period	4880470	33	Trial: 33	4880470	138	ÂøÍ·	èÖ×Ó	Ïû·ÀË¨	f	f
zml	.	.	.	.	.	.	.	.	.	.	12	.	.	.	false	false	Message: 1966ms	8.58	186.60	46	1990	885.90	418.20	9	384.10	1945	631.20	384.10	INVISIBLE_BOUNDARY[2]	1966	.	.	zml.edf	RIGHT	3029	4883499	Full Trial Period	4880470	33	Trial: 33	4880470	138	ÂøÍ·	èÖ×Ó	Ïû·ÀË¨	f	f
zml	.	.	.	.	.	.	.	.	.	.	13	.	.	.	false	false	Message: 1973ms	8.58	186.60	46	1990	885.90	418.20	9	384.10	1945	631.20	384.10	SYNCTIME	1973	.	.	zml.edf	RIGHT	3029	4883499	Full Trial Period	4880470	33	Trial: 33	4880470	138	ÂøÍ·	èÖ×Ó	Ïû·ÀË¨	f	f
zml	222	3028	3	2807	.	.	.	.	.	.	14	.	.	.	false	false	Message: 3010ms	8.36	30.08	278	3028	886.00	637.70	12	506.70	2751	853.80	383.40	KEYBOARD	3010	.	.	zml.edf	RIGHT	3029	4883499	Full Trial Period	4880470	33	Trial: 33	4880470	138	ÂøÍ·	èÖ×Ó	Ïû·ÀË¨	f	f
zml	.	.	.	.	.	.	.	.	.	.	15	.	.	.	false	false	Message: 3070ms	.	.	.	.	.	.	.	.	.	.	.	TRIAL_RESULT 0	3070	.	.	zml.edf	RIGHT	3029	4883499	Full Trial Period	4880470	33	Trial: 33	4880470	138	ÂøÍ·	èÖ×Ó	Ïû·ÀË¨	f	f
zml	.	.	.	.	.	.	.	.	.	.	1	.	.	.	false	false	Message: -15ms	.	.	.	.	.	.	.	.	.	.	.	TRIALID 33	-15	.	.	zml.edf	RIGHT	1976	4887843	Full Trial Period	4885867	34	Trial: 34	4885867	62	ÏÉÈËÕÆ	ÉþË÷	µçÏß	j	j
zml	.	.	.	.	.	.	.	.	.	.	2	.	.	.	false	false	Message: -1ms	.	.	.	.	.	.	.	.	.	.	.	RECCFG CR 1000 2 0 R	-1	.	.	zml.edf	RIGHT	1976	4887843	Full Trial Period	4885867	34	Trial: 34	4885867	62	ÏÉÈËÕÆ	ÉþË÷	µçÏß	j	j
zml	.	.	.	.	.	.	.	.	.	.	3	.	.	.	false	false	Message: -1ms	.	.	.	.	.	.	.	.	.	.	.	ELCLCFG TOWER	-1	.	.	zml.edf	RIGHT	1976	4887843	Full Trial Period	4885867	34	Trial: 34	4885867	62	ÏÉÈËÕÆ	ÉþË÷	µçÏß	j	j
zml	.	.	.	.	.	.	.	.	.	.	4	.	.	.	false	false	Message: -1ms	.	.	.	.	.	.	.	.	.	.	.	GAZE_COORDS 0.00 0.00 1023.00 767.00	-1	.	.	zml.edf	RIGHT	1976	4887843	Full Trial Period	4885867	34	Trial: 34	4885867	62	ÏÉÈËÕÆ	ÉþË÷	µçÏß	j	j
zml	.	.	.	.	.	.	.	.	.	.	5	.	.	.	false	false	Message: -1ms	.	.	.	.	.	.	.	.	.	.	.	THRESHOLDS R 99 226	-1	.	.	zml.edf	RIGHT	1976	4887843	Full Trial Period	4885867	34	Trial: 34	4885867	62	ÏÉÈËÕÆ	ÉþË÷	µçÏß	j	j
zml	.	.	.	.	.	.	.	.	.	.	6	.	.	.	false	false	Message: -1ms	.	.	.	.	.	.	.	.	.	.	.	ELCL_PROC CENTROID (3)	-1	.	.	zml.edf	RIGHT	1976	4887843	Full Trial Period	4885867	34	Trial: 34	4885867	62	ÏÉÈËÕÆ	ÉþË÷	µçÏß	j	j
zml	.	.	.	.	.	.	.	.	.	.	7	.	.	.	false	false	Message: -1ms	.	.	.	.	.	.	.	.	.	.	.	ELCL_PCR_PARAM 5 3.0	-1	.	.	zml.edf	RIGHT	1976	4887843	Full Trial Period	4885867	34	Trial: 34	4885867	62	ÏÉÈËÕÆ	ÉþË÷	µçÏß	j	j
zml	.	.	.	.	.	.	.	.	.	.	8	.	.	.	false	true	Message: 0ms	.	.	.	.	.	.	.	.	.	.	.	!MODE RECORD CR 1000 2 0 R	0	.	.	zml.edf	RIGHT	1976	4887843	Full Trial Period	4885867	34	Trial: 34	4885867	62	ÏÉÈËÕÆ	ÉþË÷	µçÏß	j	j
zml	.	.	.	.	224	230	1	7	141.30	378.20	9	.	.	.	false	false	Message: 43ms	.	.	.	.	.	.	.	.	.	.	.	SYNCTIME	43	141.30	378.20	zml.edf	RIGHT	1976	4887843	Full Trial Period	4885867	34	Trial: 34	4885867	62	ÏÉÈËÕÆ	ÉþË÷	µçÏß	j	j
zml	.	.	.	.	.	.	.	.	.	.	10	.	.	.	false	false	Message: 616ms	11.71	191.90	61	642	525.30	395.80	3	352.90	582	178.40	384.70	INVISIBLE_BOUNDARY[1]	616	.	.	zml.edf	RIGHT	1976	4887843	Full Trial Period	4885867	34	Trial: 34	4885867	62	ÏÉÈËÕÆ	ÉþË÷	µçÏß	j	j
zml	.	.	.	.	.	.	.	.	.	.	11	.	.	.	false	false	Message: 626ms	11.71	191.90	61	642	525.30	395.80	3	352.90	582	178.40	384.70	SYNCTIME	626	.	.	zml.edf	RIGHT	1976	4887843	Full Trial Period	4885867	34	Trial: 34	4885867	62	ÏÉÈËÕÆ	ÉþË÷	µçÏß	j	j
zml	.	.	.	.	.	.	.	.	.	.	12	.	.	.	false	false	Message: 1397ms	9.99	161.19	62	1415	820.30	380.20	6	302.30	1354	524.70	391.50	INVISIBLE_BOUNDARY[2]	1397	.	.	zml.edf	RIGHT	1976	4887843	Full Trial Period	4885867	34	Trial: 34	4885867	62	ÏÉÈËÕÆ	ÉþË÷	µçÏß	j	j
zml	.	.	.	.	.	.	.	.	.	.	13	.	.	.	false	false	Message: 1401ms	9.99	161.19	62	1415	820.30	380.20	6	302.30	1354	524.70	391.50	SYNCTIME	1401	.	.	zml.edf	RIGHT	1976	4887843	Full Trial Period	4885867	34	Trial: 34	4885867	62	ÏÉÈËÕÆ	ÉþË÷	µçÏß	j	j
zml	30	1975	1	1946	.	.	.	.	.	.	14	.	.	.	false	false	Message: 1957ms	.	.	75	1975	.	.	8	547.00	1901	856.60	376.90	KEYBOARD	1957	.	.	zml.edf	RIGHT	1976	4887843	Full Trial Period	4885867	34	Trial: 34	4885867	62	ÏÉÈËÕÆ	ÉþË÷	µçÏß	j	j
zml	.	.	.	.	.	.	.	.	.	.	15	.	.	.	false	false	Message: 2017ms	.	.	.	.	.	.	.	.	.	.	.	TRIAL_RESULT 0	2017	.	.	zml.edf	RIGHT	1976	4887843	Full Trial Period	4885867	34	Trial: 34	4885867	62	ÏÉÈËÕÆ	ÉþË÷	µçÏß	j	j
zml	.	.	.	.	.	.	.	.	.	.	1	.	.	.	false	false	Message: -20ms	.	.	.	.	.	.	.	.	.	.	.	TRIALID 34	-20	.	.	zml.edf	RIGHT	2714	4892460	Full Trial Period	4889746	35	Trial: 35	4889746	25	ÊÖïí	ÂÖÌ¥	¹þÃÜ¹Ï	f	f
zml	.	.	.	.	.	.	.	.	.	.	2	.	.	.	false	false	Message: -1ms	.	.	.	.	.	.	.	.	.	.	.	RECCFG CR 1000 2 0 R	-1	.	.	zml.edf	RIGHT	2714	4892460	Full Trial Period	4889746	35	Trial: 35	4889746	25	ÊÖïí	ÂÖÌ¥	¹þÃÜ¹Ï	f	f
zml	.	.	.	.	.	.	.	.	.	.	3	.	.	.	false	false	Message: -1ms	.	.	.	.	.	.	.	.	.	.	.	ELCLCFG TOWER	-1	.	.	zml.edf	RIGHT	2714	4892460	Full Trial Period	4889746	35	Trial: 35	4889746	25	ÊÖïí	ÂÖÌ¥	¹þÃÜ¹Ï	f	f
zml	.	.	.	.	.	.	.	.	.	.	4	.	.	.	false	false	Message: -1ms	.	.	.	.	.	.	.	.	.	.	.	GAZE_COORDS 0.00 0.00 1023.00 767.00	-1	.	.	zml.edf	RIGHT	2714	4892460	Full Trial Period	4889746	35	Trial: 35	4889746	25	ÊÖïí	ÂÖÌ¥	¹þÃÜ¹Ï	f	f
zml	.	.	.	.	.	.	.	.	.	.	5	.	.	.	false	false	Message: -1ms	.	.	.	.	.	.	.	.	.	.	.	THRESHOLDS R 99 226	-1	.	.	zml.edf	RIGHT	2714	4892460	Full Trial Period	4889746	35	Trial: 35	4889746	25	ÊÖïí	ÂÖÌ¥	¹þÃÜ¹Ï	f	f
zml	.	.	.	.	.	.	.	.	.	.	6	.	.	.	false	false	Message: -1ms	.	.	.	.	.	.	.	.	.	.	.	ELCL_PROC CENTROID (3)	-1	.	.	zml.edf	RIGHT	2714	4892460	Full Trial Period	4889746	35	Trial: 35	4889746	25	ÊÖïí	ÂÖÌ¥	¹þÃÜ¹Ï	f	f
zml	.	.	.	.	.	.	.	.	.	.	7	.	.	.	false	false	Message: -1ms	.	.	.	.	.	.	.	.	.	.	.	ELCL_PCR_PARAM 5 3.0	-1	.	.	zml.edf	RIGHT	2714	4892460	Full Trial Period	4889746	35	Trial: 35	4889746	25	ÊÖïí	ÂÖÌ¥	¹þÃÜ¹Ï	f	f
zml	.	.	.	.	.	.	.	.	.	.	8	.	.	.	false	true	Message: 0ms	.	.	.	.	.	.	.	.	.	.	.	!MODE RECORD CR 1000 2 0 R	0	.	.	zml.edf	RIGHT	2714	4892460	Full Trial Period	4889746	35	Trial: 35	4889746	25	ÊÖïí	ÂÖÌ¥	¹þÃÜ¹Ï	f	f
zml	.	.	.	.	.	.	.	.	.	.	9	.	.	.	false	false	Message: 46ms	1.95	7.51	260	283	164.80	443.80	1	604.70	24	149.20	388.00	SYNCTIME	46	.	.	zml.edf	RIGHT	2714	4892460	Full Trial Period	4889746	35	Trial: 35	4889746	25	ÊÖïí	ÂÖÌ¥	¹þÃÜ¹Ï	f	f
zml	.	.	.	.	.	.	.	.	.	.	10	.	.	.	false	false	Message: 765ms	14.07	210.06	67	799	586.70	432.40	4	392.10	733	170.00	385.70	INVISIBLE_BOUNDARY[1]	765	.	.	zml.edf	RIGHT	2714	4892460	Full Trial Period	4889746	35	Trial: 35	4889746	25	ÊÖïí	ÂÖÌ¥	¹þÃÜ¹Ï	f	f
zml	.	.	.	.	.	.	.	.	.	.	11	.	.	.	false	false	Message: 771ms	14.07	210.06	67	799	586.70	432.40	4	392.10	733	170.00	385.70	SYNCTIME	771	.	.	zml.edf	RIGHT	2714	4892460	Full Trial Period	4889746	35	Trial: 35	4889746	25	ÊÖïí	ÂÖÌ¥	¹þÃÜ¹Ï	f	f
zml	.	.	.	.	.	.	.	.	.	.	12	.	.	.	false	false	Message: 1544ms	9.29	127.24	73	1551	828.90	393.00	8	279.60	1479	553.70	382.60	INVISIBLE_BOUNDARY[2]	1544	.	.	zml.edf	RIGHT	2714	4892460	Full Trial Period	4889746	35	Trial: 35	4889746	25	ÊÖïí	ÂÖÌ¥	¹þÃÜ¹Ï	f	f
zml	.	.	.	.	204	1755	9	1552	819.50	384.80	13	[1]	2	RECTANGLE_INTERESTAREA	false	false	Message: 1554ms	.	.	.	.	.	.	.	.	.	.	.	SYNCTIME	1554	819.50	384.80	zml.edf	RIGHT	2714	4892460	Full Trial Period	4889746	35	Trial: 35	4889746	25	ÊÖïí	ÂÖÌ¥	¹þÃÜ¹Ï	f	f
zml	.	.	.	.	472	2712	11	2241	839.90	372.10	14	[1]	2	RECTANGLE_INTERESTAREA	false	false	Message: 2695ms	.	.	.	.	.	.	.	.	.	.	.	KEYBOARD	2695	839.90	372.10	zml.edf	RIGHT	2714	4892460	Full Trial Period	4889746	35	Trial: 35	4889746	25	ÊÖïí	ÂÖÌ¥	¹þÃÜ¹Ï	f	f
zml	.	.	.	.	.	.	.	.	.	.	15	.	.	.	false	false	Message: 2759ms	.	.	.	.	.	.	.	.	.	.	.	TRIAL_RESULT 0	2759	.	.	zml.edf	RIGHT	2714	4892460	Full Trial Period	4889746	35	Trial: 35	4889746	25	ÊÖïí	ÂÖÌ¥	¹þÃÜ¹Ï	f	f
zml	.	.	.	.	.	.	.	.	.	.	1	.	.	.	false	false	Message: -16ms	.	.	.	.	.	.	.	.	.	.	.	TRIALID 35	-16	.	.	zml.edf	RIGHT	3149	4902181	Full Trial Period	4899032	36	Trial: 36	4899032	125	ÕíÍ·	ÇÉ¿ËÁ¦	¸Ö±Ê	f	f
zml	.	.	.	.	.	.	.	.	.	.	2	.	.	.	false	false	Message: -1ms	.	.	.	.	.	.	.	.	.	.	.	RECCFG CR 1000 2 0 R	-1	.	.	zml.edf	RIGHT	3149	4902181	Full Trial Period	4899032	36	Trial: 36	4899032	125	ÕíÍ·	ÇÉ¿ËÁ¦	¸Ö±Ê	f	f
zml	.	.	.	.	.	.	.	.	.	.	3	.	.	.	false	false	Message: -1ms	.	.	.	.	.	.	.	.	.	.	.	ELCLCFG TOWER	-1	.	.	zml.edf	RIGHT	3149	4902181	Full Trial Period	4899032	36	Trial: 36	4899032	125	ÕíÍ·	ÇÉ¿ËÁ¦	¸Ö±Ê	f	f
zml	.	.	.	.	.	.	.	.	.	.	4	.	.	.	false	false	Message: -1ms	.	.	.	.	.	.	.	.	.	.	.	GAZE_COORDS 0.00 0.00 1023.00 767.00	-1	.	.	zml.edf	RIGHT	3149	4902181	Full Trial Period	4899032	36	Trial: 36	4899032	125	ÕíÍ·	ÇÉ¿ËÁ¦	¸Ö±Ê	f	f
zml	.	.	.	.	.	.	.	.	.	.	5	.	.	.	false	false	Message: -1ms	.	.	.	.	.	.	.	.	.	.	.	THRESHOLDS R 99 226	-1	.	.	zml.edf	RIGHT	3149	4902181	Full Trial Period	4899032	36	Trial: 36	4899032	125	ÕíÍ·	ÇÉ¿ËÁ¦	¸Ö±Ê	f	f
zml	.	.	.	.	.	.	.	.	.	.	6	.	.	.	false	false	Message: -1ms	.	.	.	.	.	.	.	.	.	.	.	ELCL_PROC CENTROID (3)	-1	.	.	zml.edf	RIGHT	3149	4902181	Full Trial Period	4899032	36	Trial: 36	4899032	125	ÕíÍ·	ÇÉ¿ËÁ¦	¸Ö±Ê	f	f
zml	.	.	.	.	.	.	.	.	.	.	7	.	.	.	false	false	Message: -1ms	.	.	.	.	.	.	.	.	.	.	.	ELCL_PCR_PARAM 5 3.0	-1	.	.	zml.edf	RIGHT	3149	4902181	Full Trial Period	4899032	36	Trial: 36	4899032	125	ÕíÍ·	ÇÉ¿ËÁ¦	¸Ö±Ê	f	f
zml	.	.	.	.	.	.	.	.	.	.	8	.	.	.	false	true	Message: 0ms	.	.	.	.	.	.	.	.	.	.	.	!MODE RECORD CR 1000 2 0 R	0	.	.	zml.edf	RIGHT	3149	4902181	Full Trial Period	4899032	36	Trial: 36	4899032	125	ÕíÍ·	ÇÉ¿ËÁ¦	¸Ö±Ê	f	f
zml	.	.	.	.	259	265	1	7	156.40	368.60	9	.	.	.	false	false	Message: 51ms	.	.	.	.	.	.	.	.	.	.	.	SYNCTIME	51	156.40	368.60	zml.edf	RIGHT	3149	4902181	Full Trial Period	4899032	36	Trial: 36	4899032	125	ÕíÍ·	ÇÉ¿ËÁ¦	¸Ö±Ê	f	f
zml	.	.	.	.	.	.	.	.	.	.	10	.	.	.	false	false	Message: 731ms	14.64	71.09	206	803	625.00	338.30	3	744.70	598	192.10	360.20	INVISIBLE_BOUNDARY[1]	731	.	.	zml.edf	RIGHT	3149	4902181	Full Trial Period	4899032	36	Trial: 36	4899032	125	ÕíÍ·	ÇÉ¿ËÁ¦	¸Ö±Ê	f	f
zml	.	.	.	.	.	.	.	.	.	.	11	.	.	.	false	false	Message: 734ms	14.64	71.09	206	803	625.00	338.30	3	744.70	598	192.10	360.20	SYNCTIME	734	.	.	zml.edf	RIGHT	3149	4902181	Full Trial Period	4899032	36	Trial: 36	4899032	125	ÕíÍ·	ÇÉ¿ËÁ¦	¸Ö±Ê	f	f
zml	.	.	.	.	.	.	.	.	.	.	12	.	.	.	false	false	Message: 1589ms	3.89	138.75	28	1601	829.60	396.30	7	250.00	1574	714.10	386.10	INVISIBLE_BOUNDARY[2]	1589	.	.	zml.edf	RIGHT	3149	4902181	Full Trial Period	4899032	36	Trial: 36	4899032	125	ÕíÍ·	ÇÉ¿ËÁ¦	¸Ö±Ê	f	f
zml	.	.	.	.	.	.	.	.	.	.	13	.	.	.	false	false	Message: 1592ms	3.89	138.75	28	1601	829.60	396.30	7	250.00	1574	714.10	386.10	SYNCTIME	1592	.	.	zml.edf	RIGHT	3149	4902181	Full Trial Period	4899032	36	Trial: 36	4899032	125	ÕíÍ·	ÇÉ¿ËÁ¦	¸Ö±Ê	f	f
zml	658	3148	2	2491	.	.	.	.	.	.	14	.	.	.	false	false	Message: 3130ms	7.72	10.96	704	3148	882.10	603.60	9	665.30	2445	857.50	370.60	KEYBOARD	3130	.	.	zml.edf	RIGHT	3149	4902181	Full Trial Period	4899032	36	Trial: 36	4899032	125	ÕíÍ·	ÇÉ¿ËÁ¦	¸Ö±Ê	f	f
zml	.	.	.	.	.	.	.	.	.	.	15	.	.	.	false	false	Message: 3192ms	.	.	.	.	.	.	.	.	.	.	.	TRIAL_RESULT 0	3192	.	.	zml.edf	RIGHT	3149	4902181	Full Trial Period	4899032	36	Trial: 36	4899032	125	ÕíÍ·	ÇÉ¿ËÁ¦	¸Ö±Ê	f	f
zml	.	.	.	.	.	.	.	.	.	.	1	.	.	.	false	false	Message: -20ms	.	.	.	.	.	.	.	.	.	.	.	TRIALID 36	-20	.	.	zml.edf	RIGHT	3167	4907853	Full Trial Period	4904686	37	Trial: 37	4904686	21	ÒÂ¼Ü	ÇúÆæ±ý	Í¼ÕÂ	j	j
zml	.	.	.	.	.	.	.	.	.	.	2	.	.	.	false	false	Message: -1ms	.	.	.	.	.	.	.	.	.	.	.	RECCFG CR 1000 2 0 R	-1	.	.	zml.edf	RIGHT	3167	4907853	Full Trial Period	4904686	37	Trial: 37	4904686	21	ÒÂ¼Ü	ÇúÆæ±ý	Í¼ÕÂ	j	j
zml	.	.	.	.	.	.	.	.	.	.	3	.	.	.	false	false	Message: -1ms	.	.	.	.	.	.	.	.	.	.	.	ELCLCFG TOWER	-1	.	.	zml.edf	RIGHT	3167	4907853	Full Trial Period	4904686	37	Trial: 37	4904686	21	ÒÂ¼Ü	ÇúÆæ±ý	Í¼ÕÂ	j	j
zml	.	.	.	.	.	.	.	.	.	.	4	.	.	.	false	false	Message: -1ms	.	.	.	.	.	.	.	.	.	.	.	GAZE_COORDS 0.00 0.00 1023.00 767.00	-1	.	.	zml.edf	RIGHT	3167	4907853	Full Trial Period	4904686	37	Trial: 37	4904686	21	ÒÂ¼Ü	ÇúÆæ±ý	Í¼ÕÂ	j	j
zml	.	.	.	.	.	.	.	.	.	.	5	.	.	.	false	false	Message: -1ms	.	.	.	.	.	.	.	.	.	.	.	THRESHOLDS R 99 226	-1	.	.	zml.edf	RIGHT	3167	4907853	Full Trial Period	4904686	37	Trial: 37	4904686	21	ÒÂ¼Ü	ÇúÆæ±ý	Í¼ÕÂ	j	j
zml	.	.	.	.	.	.	.	.	.	.	6	.	.	.	false	false	Message: -1ms	.	.	.	.	.	.	.	.	.	.	.	ELCL_PROC CENTROID (3)	-1	.	.	zml.edf	RIGHT	3167	4907853	Full Trial Period	4904686	37	Trial: 37	4904686	21	ÒÂ¼Ü	ÇúÆæ±ý	Í¼ÕÂ	j	j
zml	.	.	.	.	.	.	.	.	.	.	7	.	.	.	false	false	Message: -1ms	.	.	.	.	.	.	.	.	.	.	.	ELCL_PCR_PARAM 5 3.0	-1	.	.	zml.edf	RIGHT	3167	4907853	Full Trial Period	4904686	37	Trial: 37	4904686	21	ÒÂ¼Ü	ÇúÆæ±ý	Í¼ÕÂ	j	j
zml	.	.	.	.	.	.	.	.	.	.	8	.	.	.	false	true	Message: 0ms	.	.	.	.	.	.	.	.	.	.	.	!MODE RECORD CR 1000 2 0 R	0	.	.	zml.edf	RIGHT	3167	4907853	Full Trial Period	4904686	37	Trial: 37	4904686	21	ÒÂ¼Ü	ÇúÆæ±ý	Í¼ÕÂ	j	j
zml	67	67	1	1	.	.	.	.	.	.	9	.	.	.	false	false	Message: 37ms	.	.	159	159	152.80	417.40	1	229.60	1	.	.	SYNCTIME	37	.	.	zml.edf	RIGHT	3167	4907853	Full Trial Period	4904686	37	Trial: 37	4904686	21	ÒÂ¼Ü	ÇúÆæ±ý	Í¼ÕÂ	j	j
zml	.	.	.	.	.	.	.	.	.	.	10	.	.	.	false	false	Message: 1027ms	8.52	152.11	56	1038	425.60	389.60	2	301.40	983	172.40	379.30	INVISIBLE_BOUNDARY[1]	1027	.	.	zml.edf	RIGHT	3167	4907853	Full Trial Period	4904686	37	Trial: 37	4904686	21	ÒÂ¼Ü	ÇúÆæ±ý	Í¼ÕÂ	j	j
zml	.	.	.	.	.	.	.	.	.	.	11	.	.	.	false	false	Message: 1037ms	8.52	152.11	56	1038	425.60	389.60	2	301.40	983	172.40	379.30	SYNCTIME	1037	.	.	zml.edf	RIGHT	3167	4907853	Full Trial Period	4904686	37	Trial: 37	4904686	21	ÒÂ¼Ü	ÇúÆæ±ý	Í¼ÕÂ	j	j
zml	.	.	.	.	.	.	.	.	.	.	12	.	.	.	false	false	Message: 2342ms	5.23	124.54	42	2369	898.20	408.80	7	233.70	2328	743.60	378.50	INVISIBLE_BOUNDARY[2]	2342	.	.	zml.edf	RIGHT	3167	4907853	Full Trial Period	4904686	37	Trial: 37	4904686	21	ÒÂ¼Ü	ÇúÆæ±ý	Í¼ÕÂ	j	j
zml	.	.	.	.	.	.	.	.	.	.	13	.	.	.	false	false	Message: 2345ms	5.23	124.54	42	2369	898.20	408.80	7	233.70	2328	743.60	378.50	SYNCTIME	2345	.	.	zml.edf	RIGHT	3167	4907853	Full Trial Period	4904686	37	Trial: 37	4904686	21	ÒÂ¼Ü	ÇúÆæ±ý	Í¼ÕÂ	j	j
zml	.	.	.	.	222	3165	9	2944	832.90	380.20	14	.	.	.	false	false	Message: 3148ms	.	.	.	.	.	.	.	.	.	.	.	KEYBOARD	3148	832.90	380.20	zml.edf	RIGHT	3167	4907853	Full Trial Period	4904686	37	Trial: 37	4904686	21	ÒÂ¼Ü	ÇúÆæ±ý	Í¼ÕÂ	j	j
zml	.	.	.	.	.	.	.	.	.	.	15	.	.	.	false	false	Message: 3213ms	.	.	.	.	.	.	.	.	.	.	.	TRIAL_RESULT 0	3213	.	.	zml.edf	RIGHT	3167	4907853	Full Trial Period	4904686	37	Trial: 37	4904686	21	ÒÂ¼Ü	ÇúÆæ±ý	Í¼ÕÂ	j	j
zml	.	.	.	.	.	.	.	.	.	.	1	.	.	.	false	false	Message: -24ms	.	.	.	.	.	.	.	.	.	.	.	TRIALID 37	-24	.	.	zml.edf	RIGHT	2735	4912365	Full Trial Period	4909630	38	Trial: 38	4909630	109	ÕíÍ·	Ïà¿ò	±Ê¼Ç±¾	j	j
zml	.	.	.	.	.	.	.	.	.	.	2	.	.	.	false	false	Message: -1ms	.	.	.	.	.	.	.	.	.	.	.	RECCFG CR 1000 2 0 R	-1	.	.	zml.edf	RIGHT	2735	4912365	Full Trial Period	4909630	38	Trial: 38	4909630	109	ÕíÍ·	Ïà¿ò	±Ê¼Ç±¾	j	j
zml	.	.	.	.	.	.	.	.	.	.	3	.	.	.	false	false	Message: -1ms	.	.	.	.	.	.	.	.	.	.	.	ELCLCFG TOWER	-1	.	.	zml.edf	RIGHT	2735	4912365	Full Trial Period	4909630	38	Trial: 38	4909630	109	ÕíÍ·	Ïà¿ò	±Ê¼Ç±¾	j	j
zml	.	.	.	.	.	.	.	.	.	.	4	.	.	.	false	false	Message: -1ms	.	.	.	.	.	.	.	.	.	.	.	GAZE_COORDS 0.00 0.00 1023.00 767.00	-1	.	.	zml.edf	RIGHT	2735	4912365	Full Trial Period	4909630	38	Trial: 38	4909630	109	ÕíÍ·	Ïà¿ò	±Ê¼Ç±¾	j	j
zml	.	.	.	.	.	.	.	.	.	.	5	.	.	.	false	false	Message: -1ms	.	.	.	.	.	.	.	.	.	.	.	THRESHOLDS R 99 226	-1	.	.	zml.edf	RIGHT	2735	4912365	Full Trial Period	4909630	38	Trial: 38	4909630	109	ÕíÍ·	Ïà¿ò	±Ê¼Ç±¾	j	j
zml	.	.	.	.	.	.	.	.	.	.	6	.	.	.	false	false	Message: -1ms	.	.	.	.	.	.	.	.	.	.	.	ELCL_PROC CENTROID (3)	-1	.	.	zml.edf	RIGHT	2735	4912365	Full Trial Period	4909630	38	Trial: 38	4909630	109	ÕíÍ·	Ïà¿ò	±Ê¼Ç±¾	j	j
zml	.	.	.	.	.	.	.	.	.	.	7	.	.	.	false	false	Message: -1ms	.	.	.	.	.	.	.	.	.	.	.	ELCL_PCR_PARAM 5 3.0	-1	.	.	zml.edf	RIGHT	2735	4912365	Full Trial Period	4909630	38	Trial: 38	4909630	109	ÕíÍ·	Ïà¿ò	±Ê¼Ç±¾	j	j
zml	.	.	.	.	.	.	.	.	.	.	8	.	.	.	false	true	Message: 0ms	.	.	.	.	.	.	.	.	.	.	.	!MODE RECORD CR 1000 2 0 R	0	.	.	zml.edf	RIGHT	2735	4912365	Full Trial Period	4909630	38	Trial: 38	4909630	109	ÕíÍ·	Ïà¿ò	±Ê¼Ç±¾	j	j
zml	.	.	.	.	112	118	1	7	142.00	397.60	9	.	.	.	false	false	Message: 43ms	.	.	.	.	.	.	.	.	.	.	.	SYNCTIME	43	142.00	397.60	zml.edf	RIGHT	2735	4912365	Full Trial Period	4909630	38	Trial: 38	4909630	109	ÕíÍ·	Ïà¿ò	±Ê¼Ç±¾	j	j
zml	.	.	.	.	.	.	.	.	.	.	10	.	.	.	false	false	Message: 708ms	13.12	201.77	65	743	571.80	393.10	3	453.90	679	182.80	373.50	INVISIBLE_BOUNDARY[1]	708	.	.	zml.edf	RIGHT	2735	4912365	Full Trial Period	4909630	38	Trial: 38	4909630	109	ÕíÍ·	Ïà¿ò	±Ê¼Ç±¾	j	j
zml	.	.	.	.	.	.	.	.	.	.	11	.	.	.	false	false	Message: 718ms	13.12	201.77	65	743	571.80	393.10	3	453.90	679	182.80	373.50	SYNCTIME	718	.	.	zml.edf	RIGHT	2735	4912365	Full Trial Period	4909630	38	Trial: 38	4909630	109	ÕíÍ·	Ïà¿ò	±Ê¼Ç±¾	j	j
zml	.	.	.	.	.	.	.	.	.	.	12	.	.	.	false	false	Message: 1334ms	9.60	157.39	61	1349	794.20	388.80	6	311.50	1289	511.00	384.90	INVISIBLE_BOUNDARY[2]	1334	.	.	zml.edf	RIGHT	2735	4912365	Full Trial Period	4909630	38	Trial: 38	4909630	109	ÕíÍ·	Ïà¿ò	±Ê¼Ç±¾	j	j
zml	.	.	.	.	.	.	.	.	.	.	13	.	.	.	false	false	Message: 1342ms	9.60	157.39	61	1349	794.20	388.80	6	311.50	1289	511.00	384.90	SYNCTIME	1342	.	.	zml.edf	RIGHT	2735	4912365	Full Trial Period	4909630	38	Trial: 38	4909630	109	ÕíÍ·	Ïà¿ò	±Ê¼Ç±¾	j	j
zml	.	.	.	.	307	2733	11	2427	822.10	379.40	14	[1]	2	RECTANGLE_INTERESTAREA	false	false	Message: 2717ms	.	.	.	.	.	.	.	.	.	.	.	KEYBOARD	2717	822.10	379.40	zml.edf	RIGHT	2735	4912365	Full Trial Period	4909630	38	Trial: 38	4909630	109	ÕíÍ·	Ïà¿ò	±Ê¼Ç±¾	j	j
zml	.	.	.	.	.	.	.	.	.	.	15	.	.	.	false	false	Message: 2780ms	.	.	.	.	.	.	.	.	.	.	.	TRIAL_RESULT 0	2780	.	.	zml.edf	RIGHT	2735	4912365	Full Trial Period	4909630	38	Trial: 38	4909630	109	ÕíÍ·	Ïà¿ò	±Ê¼Ç±¾	j	j
zml	.	.	.	.	.	.	.	.	.	.	1	.	.	.	false	false	Message: -19ms	.	.	.	.	.	.	.	.	.	.	.	TRIALID 38	-19	.	.	zml.edf	RIGHT	2421	4915829	Full Trial Period	4913408	39	Trial: 39	4913408	18	Õë¹Ü	·Éµú	ÁïÁïÇò	j	j
zml	.	.	.	.	.	.	.	.	.	.	2	.	.	.	false	false	Message: -1ms	.	.	.	.	.	.	.	.	.	.	.	RECCFG CR 1000 2 0 R	-1	.	.	zml.edf	RIGHT	2421	4915829	Full Trial Period	4913408	39	Trial: 39	4913408	18	Õë¹Ü	·Éµú	ÁïÁïÇò	j	j
zml	.	.	.	.	.	.	.	.	.	.	3	.	.	.	false	false	Message: -1ms	.	.	.	.	.	.	.	.	.	.	.	ELCLCFG TOWER	-1	.	.	zml.edf	RIGHT	2421	4915829	Full Trial Period	4913408	39	Trial: 39	4913408	18	Õë¹Ü	·Éµú	ÁïÁïÇò	j	j
zml	.	.	.	.	.	.	.	.	.	.	4	.	.	.	false	false	Message: -1ms	.	.	.	.	.	.	.	.	.	.	.	GAZE_COORDS 0.00 0.00 1023.00 767.00	-1	.	.	zml.edf	RIGHT	2421	4915829	Full Trial Period	4913408	39	Trial: 39	4913408	18	Õë¹Ü	·Éµú	ÁïÁïÇò	j	j
zml	.	.	.	.	.	.	.	.	.	.	5	.	.	.	false	false	Message: -1ms	.	.	.	.	.	.	.	.	.	.	.	THRESHOLDS R 99 226	-1	.	.	zml.edf	RIGHT	2421	4915829	Full Trial Period	4913408	39	Trial: 39	4913408	18	Õë¹Ü	·Éµú	ÁïÁïÇò	j	j
zml	.	.	.	.	.	.	.	.	.	.	6	.	.	.	false	false	Message: -1ms	.	.	.	.	.	.	.	.	.	.	.	ELCL_PROC CENTROID (3)	-1	.	.	zml.edf	RIGHT	2421	4915829	Full Trial Period	4913408	39	Trial: 39	4913408	18	Õë¹Ü	·Éµú	ÁïÁïÇò	j	j
zml	.	.	.	.	.	.	.	.	.	.	7	.	.	.	false	false	Message: -1ms	.	.	.	.	.	.	.	.	.	.	.	ELCL_PCR_PARAM 5 3.0	-1	.	.	zml.edf	RIGHT	2421	4915829	Full Trial Period	4913408	39	Trial: 39	4913408	18	Õë¹Ü	·Éµú	ÁïÁïÇò	j	j
zml	.	.	.	.	.	.	.	.	.	.	8	.	.	.	false	true	Message: 0ms	.	.	.	.	.	.	.	.	.	.	.	!MODE RECORD CR 1000 2 0 R	0	.	.	zml.edf	RIGHT	2421	4915829	Full Trial Period	4913408	39	Trial: 39	4913408	18	Õë¹Ü	·Éµú	ÁïÁïÇò	j	j
zml	.	.	.	.	294	300	1	7	148.00	405.60	9	.	.	.	false	false	Message: 39ms	.	.	.	.	.	.	.	.	.	.	.	SYNCTIME	39	148.00	405.60	zml.edf	RIGHT	2421	4915829	Full Trial Period	4913408	39	Trial: 39	4913408	18	Õë¹Ü	·Éµú	ÁïÁïÇò	j	j
zml	.	.	.	.	.	.	.	.	.	.	10	.	.	.	false	false	Message: 640ms	8.48	176.73	48	651	442.90	387.70	2	328.50	604	191.00	383.20	INVISIBLE_BOUNDARY[1]	640	.	.	zml.edf	RIGHT	2421	4915829	Full Trial Period	4913408	39	Trial: 39	4913408	18	Õë¹Ü	·Éµú	ÁïÁïÇò	j	j
zml	.	.	.	.	.	.	.	.	.	.	11	.	.	.	false	false	Message: 647ms	8.48	176.73	48	651	442.90	387.70	2	328.50	604	191.00	383.20	SYNCTIME	647	.	.	zml.edf	RIGHT	2421	4915829	Full Trial Period	4913408	39	Trial: 39	4913408	18	Õë¹Ü	·Éµú	ÁïÁïÇò	j	j
zml	.	.	.	.	.	.	.	.	.	.	12	.	.	.	false	false	Message: 1114ms	8.66	144.41	60	1131	792.10	387.70	4	324.10	1072	536.50	387.90	INVISIBLE_BOUNDARY[2]	1114	.	.	zml.edf	RIGHT	2421	4915829	Full Trial Period	4913408	39	Trial: 39	4913408	18	Õë¹Ü	·Éµú	ÁïÁïÇò	j	j
zml	.	.	.	.	.	.	.	.	.	.	13	.	.	.	false	false	Message: 1122ms	8.66	144.41	60	1131	792.10	387.70	4	324.10	1072	536.50	387.90	SYNCTIME	1122	.	.	zml.edf	RIGHT	2421	4915829	Full Trial Period	4913408	39	Trial: 39	4913408	18	Õë¹Ü	·Éµú	ÁïÁïÇò	j	j
zml	.	.	.	.	259	2419	8	2161	873.60	383.30	14	[1]	2	RECTANGLE_INTERESTAREA	false	false	Message: 2401ms	.	.	.	.	.	.	.	.	.	.	.	KEYBOARD	2401	873.60	383.30	zml.edf	RIGHT	2421	4915829	Full Trial Period	4913408	39	Trial: 39	4913408	18	Õë¹Ü	·Éµú	ÁïÁïÇò	j	j
zml	.	.	.	.	.	.	.	.	.	.	15	.	.	.	false	false	Message: 2465ms	.	.	.	.	.	.	.	.	.	.	.	TRIAL_RESULT 0	2465	.	.	zml.edf	RIGHT	2421	4915829	Full Trial Period	4913408	39	Trial: 39	4913408	18	Õë¹Ü	·Éµú	ÁïÁïÇò	j	j
zml	.	.	.	.	.	.	.	.	.	.	1	.	.	.	false	false	Message: -16ms	.	.	.	.	.	.	.	.	.	.	.	TRIALID 39	-16	.	.	zml.edf	RIGHT	1992	4920405	Full Trial Period	4918413	40	Trial: 40	4918413	82	ÏãÑÌ	Ç¦±Ê	¿ê×Ó	f	j
zml	.	.	.	.	.	.	.	.	.	.	2	.	.	.	false	false	Message: -1ms	.	.	.	.	.	.	.	.	.	.	.	RECCFG CR 1000 2 0 R	-1	.	.	zml.edf	RIGHT	1992	4920405	Full Trial Period	4918413	40	Trial: 40	4918413	82	ÏãÑÌ	Ç¦±Ê	¿ê×Ó	f	j
zml	.	.	.	.	.	.	.	.	.	.	3	.	.	.	false	false	Message: -1ms	.	.	.	.	.	.	.	.	.	.	.	ELCLCFG TOWER	-1	.	.	zml.edf	RIGHT	1992	4920405	Full Trial Period	4918413	40	Trial: 40	4918413	82	ÏãÑÌ	Ç¦±Ê	¿ê×Ó	f	j
zml	.	.	.	.	.	.	.	.	.	.	4	.	.	.	false	false	Message: -1ms	.	.	.	.	.	.	.	.	.	.	.	GAZE_COORDS 0.00 0.00 1023.00 767.00	-1	.	.	zml.edf	RIGHT	1992	4920405	Full Trial Period	4918413	40	Trial: 40	4918413	82	ÏãÑÌ	Ç¦±Ê	¿ê×Ó	f	j
zml	.	.	.	.	.	.	.	.	.	.	5	.	.	.	false	false	Message: -1ms	.	.	.	.	.	.	.	.	.	.	.	THRESHOLDS R 99 226	-1	.	.	zml.edf	RIGHT	1992	4920405	Full Trial Period	4918413	40	Trial: 40	4918413	82	ÏãÑÌ	Ç¦±Ê	¿ê×Ó	f	j
zml	.	.	.	.	.	.	.	.	.	.	6	.	.	.	false	false	Message: -1ms	.	.	.	.	.	.	.	.	.	.	.	ELCL_PROC CENTROID (3)	-1	.	.	zml.edf	RIGHT	1992	4920405	Full Trial Period	4918413	40	Trial: 40	4918413	82	ÏãÑÌ	Ç¦±Ê	¿ê×Ó	f	j
zml	.	.	.	.	.	.	.	.	.	.	7	.	.	.	false	false	Message: -1ms	.	.	.	.	.	.	.	.	.	.	.	ELCL_PCR_PARAM 5 3.0	-1	.	.	zml.edf	RIGHT	1992	4920405	Full Trial Period	4918413	40	Trial: 40	4918413	82	ÏãÑÌ	Ç¦±Ê	¿ê×Ó	f	j
zml	.	.	.	.	.	.	.	.	.	.	8	.	.	.	false	true	Message: 0ms	.	.	.	.	.	.	.	.	.	.	.	!MODE RECORD CR 1000 2 0 R	0	.	.	zml.edf	RIGHT	1992	4920405	Full Trial Period	4918413	40	Trial: 40	4918413	82	ÏãÑÌ	Ç¦±Ê	¿ê×Ó	f	j
zml	.	.	.	.	344	350	1	7	139.50	395.40	9	.	.	.	false	false	Message: 42ms	.	.	.	.	.	.	.	.	.	.	.	SYNCTIME	42	139.50	395.40	zml.edf	RIGHT	1992	4920405	Full Trial Period	4918413	40	Trial: 40	4918413	82	ÏãÑÌ	Ç¦±Ê	¿ê×Ó	f	j
zml	.	.	.	.	.	.	.	.	.	.	10	.	.	.	false	false	Message: 563ms	6.11	149.05	41	580	479.80	407.30	2	363.50	540	304.50	370.00	INVISIBLE_BOUNDARY[1]	563	.	.	zml.edf	RIGHT	1992	4920405	Full Trial Period	4918413	40	Trial: 40	4918413	82	ÏãÑÌ	Ç¦±Ê	¿ê×Ó	f	j
zml	.	.	.	.	.	.	.	.	.	.	11	.	.	.	false	false	Message: 566ms	6.11	149.05	41	580	479.80	407.30	2	363.50	540	304.50	370.00	SYNCTIME	566	.	.	zml.edf	RIGHT	1992	4920405	Full Trial Period	4918413	40	Trial: 40	4918413	82	ÏãÑÌ	Ç¦±Ê	¿ê×Ó	f	j
zml	.	.	.	.	.	.	.	.	.	.	12	.	.	.	false	false	Message: 1463ms	8.03	154.37	52	1463	761.10	390.60	6	314.80	1412	524.70	390.10	INVISIBLE_BOUNDARY[2]	1463	.	.	zml.edf	RIGHT	1992	4920405	Full Trial Period	4918413	40	Trial: 40	4918413	82	ÏãÑÌ	Ç¦±Ê	¿ê×Ó	f	j
zml	.	.	.	.	122	1585	7	1464	756.60	390.80	13	.	.	.	false	false	Message: 1466ms	.	.	.	.	.	.	.	.	.	.	.	SYNCTIME	1466	756.60	390.80	zml.edf	RIGHT	1992	4920405	Full Trial Period	4918413	40	Trial: 40	4918413	82	ÏãÑÌ	Ç¦±Ê	¿ê×Ó	f	j
zml	.	.	.	.	381	1990	8	1610	836.60	388.60	14	[1]	2	RECTANGLE_INTERESTAREA	false	false	Message: 1973ms	.	.	.	.	.	.	.	.	.	.	.	KEYBOARD	1973	836.60	388.60	zml.edf	RIGHT	1992	4920405	Full Trial Period	4918413	40	Trial: 40	4918413	82	ÏãÑÌ	Ç¦±Ê	¿ê×Ó	f	j
zml	.	.	.	.	.	.	.	.	.	.	15	.	.	.	false	false	Message: 2037ms	.	.	.	.	.	.	.	.	.	.	.	TRIAL_RESULT 0	2037	.	.	zml.edf	RIGHT	1992	4920405	Full Trial Period	4918413	40	Trial: 40	4918413	82	ÏãÑÌ	Ç¦±Ê	¿ê×Ó	f	j
zml	.	.	.	.	.	.	.	.	.	.	1	.	.	.	false	false	Message: -22ms	.	.	.	.	.	.	.	.	.	.	.	TRIALID 40	-22	.	.	zml.edf	RIGHT	2423	4925166	Full Trial Period	4922743	41	Trial: 41	4922743	78	ºÉ°üµ°	ºôÀ²È¦	ÊÖïí	j	j
zml	.	.	.	.	.	.	.	.	.	.	2	.	.	.	false	false	Message: -1ms	.	.	.	.	.	.	.	.	.	.	.	RECCFG CR 1000 2 0 R	-1	.	.	zml.edf	RIGHT	2423	4925166	Full Trial Period	4922743	41	Trial: 41	4922743	78	ºÉ°üµ°	ºôÀ²È¦	ÊÖïí	j	j
zml	.	.	.	.	.	.	.	.	.	.	3	.	.	.	false	false	Message: -1ms	.	.	.	.	.	.	.	.	.	.	.	ELCLCFG TOWER	-1	.	.	zml.edf	RIGHT	2423	4925166	Full Trial Period	4922743	41	Trial: 41	4922743	78	ºÉ°üµ°	ºôÀ²È¦	ÊÖïí	j	j
zml	.	.	.	.	.	.	.	.	.	.	4	.	.	.	false	false	Message: -1ms	.	.	.	.	.	.	.	.	.	.	.	GAZE_COORDS 0.00 0.00 1023.00 767.00	-1	.	.	zml.edf	RIGHT	2423	4925166	Full Trial Period	4922743	41	Trial: 41	4922743	78	ºÉ°üµ°	ºôÀ²È¦	ÊÖïí	j	j
zml	.	.	.	.	.	.	.	.	.	.	5	.	.	.	false	false	Message: -1ms	.	.	.	.	.	.	.	.	.	.	.	THRESHOLDS R 99 226	-1	.	.	zml.edf	RIGHT	2423	4925166	Full Trial Period	4922743	41	Trial: 41	4922743	78	ºÉ°üµ°	ºôÀ²È¦	ÊÖïí	j	j
zml	.	.	.	.	.	.	.	.	.	.	6	.	.	.	false	false	Message: -1ms	.	.	.	.	.	.	.	.	.	.	.	ELCL_PROC CENTROID (3)	-1	.	.	zml.edf	RIGHT	2423	4925166	Full Trial Period	4922743	41	Trial: 41	4922743	78	ºÉ°üµ°	ºôÀ²È¦	ÊÖïí	j	j
zml	.	.	.	.	.	.	.	.	.	.	7	.	.	.	false	false	Message: -1ms	.	.	.	.	.	.	.	.	.	.	.	ELCL_PCR_PARAM 5 3.0	-1	.	.	zml.edf	RIGHT	2423	4925166	Full Trial Period	4922743	41	Trial: 41	4922743	78	ºÉ°üµ°	ºôÀ²È¦	ÊÖïí	j	j
zml	.	.	.	.	.	.	.	.	.	.	8	.	.	.	false	true	Message: 0ms	.	.	.	.	.	.	.	.	.	.	.	!MODE RECORD CR 1000 2 0 R	0	.	.	zml.edf	RIGHT	2423	4925166	Full Trial Period	4922743	41	Trial: 41	4922743	78	ºÉ°üµ°	ºôÀ²È¦	ÊÖïí	j	j
zml	.	.	.	.	205	211	1	7	149.10	394.20	9	.	.	.	false	false	Message: 44ms	.	.	.	.	.	.	.	.	.	.	.	SYNCTIME	44	149.10	394.20	zml.edf	RIGHT	2423	4925166	Full Trial Period	4922743	41	Trial: 41	4922743	78	ºÉ°üµ°	ºôÀ²È¦	ÊÖïí	j	j
zml	.	.	.	.	.	.	.	.	.	.	10	.	.	.	false	false	Message: 631ms	10.49	169.24	62	658	498.40	384.50	3	344.90	597	187.30	381.60	INVISIBLE_BOUNDARY[1]	631	.	.	zml.edf	RIGHT	2423	4925166	Full Trial Period	4922743	41	Trial: 41	4922743	78	ºÉ°üµ°	ºôÀ²È¦	ÊÖïí	j	j
zml	.	.	.	.	.	.	.	.	.	.	11	.	.	.	false	false	Message: 635ms	10.49	169.24	62	658	498.40	384.50	3	344.90	597	187.30	381.60	SYNCTIME	635	.	.	zml.edf	RIGHT	2423	4925166	Full Trial Period	4922743	41	Trial: 41	4922743	78	ºÉ°üµ°	ºôÀ²È¦	ÊÖïí	j	j
zml	.	.	.	.	175	1364	6	1190	791.30	378.40	12	.	.	.	false	false	Message: 1201ms	.	.	.	.	.	.	.	.	.	.	.	INVISIBLE_BOUNDARY[2]	1201	791.30	378.40	zml.edf	RIGHT	2423	4925166	Full Trial Period	4922743	41	Trial: 41	4922743	78	ºÉ°üµ°	ºôÀ²È¦	ÊÖïí	j	j
zml	.	.	.	.	175	1364	6	1190	791.30	378.40	13	.	.	.	false	false	Message: 1211ms	.	.	.	.	.	.	.	.	.	.	.	SYNCTIME	1211	791.30	378.40	zml.edf	RIGHT	2423	4925166	Full Trial Period	4922743	41	Trial: 41	4922743	78	ºÉ°üµ°	ºôÀ²È¦	ÊÖïí	j	j
zml	.	.	.	.	340	2421	9	2082	837.50	390.70	14	[1]	2	RECTANGLE_INTERESTAREA	false	false	Message: 2404ms	.	.	.	.	.	.	.	.	.	.	.	KEYBOARD	2404	837.50	390.70	zml.edf	RIGHT	2423	4925166	Full Trial Period	4922743	41	Trial: 41	4922743	78	ºÉ°üµ°	ºôÀ²È¦	ÊÖïí	j	j
zml	.	.	.	.	.	.	.	.	.	.	15	.	.	.	false	false	Message: 2465ms	.	.	.	.	.	.	.	.	.	.	.	TRIAL_RESULT 0	2465	.	.	zml.edf	RIGHT	2423	4925166	Full Trial Period	4922743	41	Trial: 41	4922743	78	ºÉ°üµ°	ºôÀ²È¦	ÊÖïí	j	j
zml	.	.	.	.	.	.	.	.	.	.	1	.	.	.	false	false	Message: -16ms	.	.	.	.	.	.	.	.	.	.	.	TRIALID 41	-16	.	.	zml.edf	RIGHT	2770	4929190	Full Trial Period	4926420	42	Trial: 42	4926420	19	Í¼ÕÂ	ÇúÆæ±ý	éÙ×Ó	f	f
zml	.	.	.	.	.	.	.	.	.	.	2	.	.	.	false	false	Message: -1ms	.	.	.	.	.	.	.	.	.	.	.	RECCFG CR 1000 2 0 R	-1	.	.	zml.edf	RIGHT	2770	4929190	Full Trial Period	4926420	42	Trial: 42	4926420	19	Í¼ÕÂ	ÇúÆæ±ý	éÙ×Ó	f	f
zml	.	.	.	.	.	.	.	.	.	.	3	.	.	.	false	false	Message: -1ms	.	.	.	.	.	.	.	.	.	.	.	ELCLCFG TOWER	-1	.	.	zml.edf	RIGHT	2770	4929190	Full Trial Period	4926420	42	Trial: 42	4926420	19	Í¼ÕÂ	ÇúÆæ±ý	éÙ×Ó	f	f
zml	.	.	.	.	.	.	.	.	.	.	4	.	.	.	false	false	Message: -1ms	.	.	.	.	.	.	.	.	.	.	.	GAZE_COORDS 0.00 0.00 1023.00 767.00	-1	.	.	zml.edf	RIGHT	2770	4929190	Full Trial Period	4926420	42	Trial: 42	4926420	19	Í¼ÕÂ	ÇúÆæ±ý	éÙ×Ó	f	f
zml	.	.	.	.	.	.	.	.	.	.	5	.	.	.	false	false	Message: -1ms	.	.	.	.	.	.	.	.	.	.	.	THRESHOLDS R 99 226	-1	.	.	zml.edf	RIGHT	2770	4929190	Full Trial Period	4926420	42	Trial: 42	4926420	19	Í¼ÕÂ	ÇúÆæ±ý	éÙ×Ó	f	f
zml	.	.	.	.	.	.	.	.	.	.	6	.	.	.	false	false	Message: -1ms	.	.	.	.	.	.	.	.	.	.	.	ELCL_PROC CENTROID (3)	-1	.	.	zml.edf	RIGHT	2770	4929190	Full Trial Period	4926420	42	Trial: 42	4926420	19	Í¼ÕÂ	ÇúÆæ±ý	éÙ×Ó	f	f
zml	.	.	.	.	.	.	.	.	.	.	7	.	.	.	false	false	Message: -1ms	.	.	.	.	.	.	.	.	.	.	.	ELCL_PCR_PARAM 5 3.0	-1	.	.	zml.edf	RIGHT	2770	4929190	Full Trial Period	4926420	42	Trial: 42	4926420	19	Í¼ÕÂ	ÇúÆæ±ý	éÙ×Ó	f	f
zml	.	.	.	.	.	.	.	.	.	.	8	.	.	.	false	true	Message: 0ms	.	.	.	.	.	.	.	.	.	.	.	!MODE RECORD CR 1000 2 0 R	0	.	.	zml.edf	RIGHT	2770	4929190	Full Trial Period	4926420	42	Trial: 42	4926420	19	Í¼ÕÂ	ÇúÆæ±ý	éÙ×Ó	f	f
zml	.	.	.	.	49	55	1	7	151.10	395.90	9	.	.	.	false	false	Message: 41ms	.	.	.	.	.	.	.	.	.	.	.	SYNCTIME	41	151.10	395.90	zml.edf	RIGHT	2770	4929190	Full Trial Period	4926420	42	Trial: 42	4926420	19	Í¼ÕÂ	ÇúÆæ±ý	éÙ×Ó	f	f
zml	.	.	.	.	.	.	.	.	.	.	10	.	.	.	false	false	Message: 581ms	10.30	168.79	61	607	479.30	384.60	4	364.90	547	173.50	385.20	INVISIBLE_BOUNDARY[1]	581	.	.	zml.edf	RIGHT	2770	4929190	Full Trial Period	4926420	42	Trial: 42	4926420	19	Í¼ÕÂ	ÇúÆæ±ý	éÙ×Ó	f	f
zml	.	.	.	.	.	.	.	.	.	.	11	.	.	.	false	false	Message: 591ms	10.30	168.79	61	607	479.30	384.60	4	364.90	547	173.50	385.20	SYNCTIME	591	.	.	zml.edf	RIGHT	2770	4929190	Full Trial Period	4926420	42	Trial: 42	4926420	19	Í¼ÕÂ	ÇúÆæ±ý	éÙ×Ó	f	f
zml	.	.	.	.	.	.	.	.	.	.	12	.	.	.	false	false	Message: 2159ms	12.40	177.09	70	2180	932.00	409.50	10	378.10	2111	560.40	384.20	INVISIBLE_BOUNDARY[2]	2159	.	.	zml.edf	RIGHT	2770	4929190	Full Trial Period	4926420	42	Trial: 42	4926420	19	Í¼ÕÂ	ÇúÆæ±ý	éÙ×Ó	f	f
zml	.	.	.	.	.	.	.	.	.	.	13	.	.	.	false	false	Message: 2166ms	12.40	177.09	70	2180	932.00	409.50	10	378.10	2111	560.40	384.20	SYNCTIME	2166	.	.	zml.edf	RIGHT	2770	4929190	Full Trial Period	4926420	42	Trial: 42	4926420	19	Í¼ÕÂ	ÇúÆæ±ý	éÙ×Ó	f	f
zml	.	.	.	.	156	2768	13	2613	823.10	390.60	14	.	.	.	false	false	Message: 2751ms	.	.	.	.	.	.	.	.	.	.	.	KEYBOARD	2751	823.10	390.60	zml.edf	RIGHT	2770	4929190	Full Trial Period	4926420	42	Trial: 42	4926420	19	Í¼ÕÂ	ÇúÆæ±ý	éÙ×Ó	f	f
zml	.	.	.	.	.	.	.	.	.	.	15	.	.	.	false	false	Message: 2811ms	.	.	.	.	.	.	.	.	.	.	.	TRIAL_RESULT 0	2811	.	.	zml.edf	RIGHT	2770	4929190	Full Trial Period	4926420	42	Trial: 42	4926420	19	Í¼ÕÂ	ÇúÆæ±ý	éÙ×Ó	f	f
zml	.	.	.	.	.	.	.	.	.	.	1	.	.	.	false	false	Message: -16ms	.	.	.	.	.	.	.	.	.	.	.	TRIALID 42	-16	.	.	zml.edf	RIGHT	3716	4939101	Full Trial Period	4935385	43	Trial: 43	4935385	89	ÏÚ±ý	ÏóÆå	Í¼ÕÂ	f	j
zml	.	.	.	.	.	.	.	.	.	.	2	.	.	.	false	false	Message: -1ms	.	.	.	.	.	.	.	.	.	.	.	RECCFG CR 1000 2 0 R	-1	.	.	zml.edf	RIGHT	3716	4939101	Full Trial Period	4935385	43	Trial: 43	4935385	89	ÏÚ±ý	ÏóÆå	Í¼ÕÂ	f	j
zml	.	.	.	.	.	.	.	.	.	.	3	.	.	.	false	false	Message: -1ms	.	.	.	.	.	.	.	.	.	.	.	ELCLCFG TOWER	-1	.	.	zml.edf	RIGHT	3716	4939101	Full Trial Period	4935385	43	Trial: 43	4935385	89	ÏÚ±ý	ÏóÆå	Í¼ÕÂ	f	j
zml	.	.	.	.	.	.	.	.	.	.	4	.	.	.	false	false	Message: -1ms	.	.	.	.	.	.	.	.	.	.	.	GAZE_COORDS 0.00 0.00 1023.00 767.00	-1	.	.	zml.edf	RIGHT	3716	4939101	Full Trial Period	4935385	43	Trial: 43	4935385	89	ÏÚ±ý	ÏóÆå	Í¼ÕÂ	f	j
zml	.	.	.	.	.	.	.	.	.	.	5	.	.	.	false	false	Message: -1ms	.	.	.	.	.	.	.	.	.	.	.	THRESHOLDS R 99 226	-1	.	.	zml.edf	RIGHT	3716	4939101	Full Trial Period	4935385	43	Trial: 43	4935385	89	ÏÚ±ý	ÏóÆå	Í¼ÕÂ	f	j
zml	.	.	.	.	.	.	.	.	.	.	6	.	.	.	false	false	Message: -1ms	.	.	.	.	.	.	.	.	.	.	.	ELCL_PROC CENTROID (3)	-1	.	.	zml.edf	RIGHT	3716	4939101	Full Trial Period	4935385	43	Trial: 43	4935385	89	ÏÚ±ý	ÏóÆå	Í¼ÕÂ	f	j
zml	.	.	.	.	.	.	.	.	.	.	7	.	.	.	false	false	Message: -1ms	.	.	.	.	.	.	.	.	.	.	.	ELCL_PCR_PARAM 5 3.0	-1	.	.	zml.edf	RIGHT	3716	4939101	Full Trial Period	4935385	43	Trial: 43	4935385	89	ÏÚ±ý	ÏóÆå	Í¼ÕÂ	f	j
zml	.	.	.	.	.	.	.	.	.	.	8	.	.	.	false	true	Message: 0ms	.	.	.	.	.	.	.	.	.	.	.	!MODE RECORD CR 1000 2 0 R	0	.	.	zml.edf	RIGHT	3716	4939101	Full Trial Period	4935385	43	Trial: 43	4935385	89	ÏÚ±ý	ÏóÆå	Í¼ÕÂ	f	j
zml	.	.	.	.	447	453	1	7	144.20	386.70	9	.	.	.	false	false	Message: 50ms	.	.	.	.	.	.	.	.	.	.	.	SYNCTIME	50	144.20	386.70	zml.edf	RIGHT	3716	4939101	Full Trial Period	4935385	43	Trial: 43	4935385	89	ÏÚ±ý	ÏóÆå	Í¼ÕÂ	f	j
zml	.	.	.	.	.	.	.	.	.	.	10	.	.	.	false	false	Message: 624ms	14.66	240.27	61	657	611.90	393.10	2	482.30	597	177.10	372.80	INVISIBLE_BOUNDARY[1]	624	.	.	zml.edf	RIGHT	3716	4939101	Full Trial Period	4935385	43	Trial: 43	4935385	89	ÏÚ±ý	ÏóÆå	Í¼ÕÂ	f	j
zml	.	.	.	.	.	.	.	.	.	.	11	.	.	.	false	false	Message: 633ms	14.66	240.27	61	657	611.90	393.10	2	482.30	597	177.10	372.80	SYNCTIME	633	.	.	zml.edf	RIGHT	3716	4939101	Full Trial Period	4935385	43	Trial: 43	4935385	89	ÏÚ±ý	ÏóÆå	Í¼ÕÂ	f	j
zml	.	.	.	.	.	.	.	.	.	.	12	.	.	.	false	false	Message: 1831ms	5.24	127.86	41	1845	791.30	403.70	7	271.50	1805	636.20	393.80	INVISIBLE_BOUNDARY[2]	1831	.	.	zml.edf	RIGHT	3716	4939101	Full Trial Period	4935385	43	Trial: 43	4935385	89	ÏÚ±ý	ÏóÆå	Í¼ÕÂ	f	j
zml	.	.	.	.	.	.	.	.	.	.	13	.	.	.	false	false	Message: 1841ms	5.24	127.86	41	1845	791.30	403.70	7	271.50	1805	636.20	393.80	SYNCTIME	1841	.	.	zml.edf	RIGHT	3716	4939101	Full Trial Period	4935385	43	Trial: 43	4935385	89	ÏÚ±ý	ÏóÆå	Í¼ÕÂ	f	j
zml	.	.	.	.	239	3714	13	3476	857.80	380.50	14	[1]	2	RECTANGLE_INTERESTAREA	false	false	Message: 3698ms	.	.	.	.	.	.	.	.	.	.	.	KEYBOARD	3698	857.80	380.50	zml.edf	RIGHT	3716	4939101	Full Trial Period	4935385	43	Trial: 43	4935385	89	ÏÚ±ý	ÏóÆå	Í¼ÕÂ	f	j
zml	.	.	.	.	.	.	.	.	.	.	15	.	.	.	false	false	Message: 3760ms	.	.	.	.	.	.	.	.	.	.	.	TRIAL_RESULT 0	3760	.	.	zml.edf	RIGHT	3716	4939101	Full Trial Period	4935385	43	Trial: 43	4935385	89	ÏÚ±ý	ÏóÆå	Í¼ÕÂ	f	j
zml	.	.	.	.	.	.	.	.	.	.	1	.	.	.	false	false	Message: -18ms	.	.	.	.	.	.	.	.	.	.	.	TRIALID 43	-18	.	.	zml.edf	RIGHT	3271	4946606	Full Trial Period	4943335	44	Trial: 44	4943335	30	éÙ×Ó	Éß	Ç¦±Ê	j	j
zml	.	.	.	.	.	.	.	.	.	.	2	.	.	.	false	false	Message: -1ms	.	.	.	.	.	.	.	.	.	.	.	RECCFG CR 1000 2 0 R	-1	.	.	zml.edf	RIGHT	3271	4946606	Full Trial Period	4943335	44	Trial: 44	4943335	30	éÙ×Ó	Éß	Ç¦±Ê	j	j
zml	.	.	.	.	.	.	.	.	.	.	3	.	.	.	false	false	Message: -1ms	.	.	.	.	.	.	.	.	.	.	.	ELCLCFG TOWER	-1	.	.	zml.edf	RIGHT	3271	4946606	Full Trial Period	4943335	44	Trial: 44	4943335	30	éÙ×Ó	Éß	Ç¦±Ê	j	j
zml	.	.	.	.	.	.	.	.	.	.	4	.	.	.	false	false	Message: -1ms	.	.	.	.	.	.	.	.	.	.	.	GAZE_COORDS 0.00 0.00 1023.00 767.00	-1	.	.	zml.edf	RIGHT	3271	4946606	Full Trial Period	4943335	44	Trial: 44	4943335	30	éÙ×Ó	Éß	Ç¦±Ê	j	j
zml	.	.	.	.	.	.	.	.	.	.	5	.	.	.	false	false	Message: -1ms	.	.	.	.	.	.	.	.	.	.	.	THRESHOLDS R 99 226	-1	.	.	zml.edf	RIGHT	3271	4946606	Full Trial Period	4943335	44	Trial: 44	4943335	30	éÙ×Ó	Éß	Ç¦±Ê	j	j
zml	.	.	.	.	.	.	.	.	.	.	6	.	.	.	false	false	Message: -1ms	.	.	.	.	.	.	.	.	.	.	.	ELCL_PROC CENTROID (3)	-1	.	.	zml.edf	RIGHT	3271	4946606	Full Trial Period	4943335	44	Trial: 44	4943335	30	éÙ×Ó	Éß	Ç¦±Ê	j	j
zml	.	.	.	.	.	.	.	.	.	.	7	.	.	.	false	false	Message: -1ms	.	.	.	.	.	.	.	.	.	.	.	ELCL_PCR_PARAM 5 3.0	-1	.	.	zml.edf	RIGHT	3271	4946606	Full Trial Period	4943335	44	Trial: 44	4943335	30	éÙ×Ó	Éß	Ç¦±Ê	j	j
zml	.	.	.	.	.	.	.	.	.	.	8	.	.	.	false	true	Message: 0ms	.	.	.	.	.	.	.	.	.	.	.	!MODE RECORD CR 1000 2 0 R	0	.	.	zml.edf	RIGHT	3271	4946606	Full Trial Period	4943335	44	Trial: 44	4943335	30	éÙ×Ó	Éß	Ç¦±Ê	j	j
zml	.	.	.	.	641	647	1	7	160.40	379.00	9	.	.	.	false	false	Message: 41ms	.	.	.	.	.	.	.	.	.	.	.	SYNCTIME	41	160.40	379.00	zml.edf	RIGHT	3271	4946606	Full Trial Period	4943335	44	Trial: 44	4943335	30	éÙ×Ó	Éß	Ç¦±Ê	j	j
zml	.	.	.	.	.	.	.	.	.	.	10	.	.	.	false	false	Message: 1347ms	0.44	2.02	216	1546	502.40	369.30	4	599.50	1331	490.60	373.90	INVISIBLE_BOUNDARY[1]	1347	.	.	zml.edf	RIGHT	3271	4946606	Full Trial Period	4943335	44	Trial: 44	4943335	30	éÙ×Ó	Éß	Ç¦±Ê	j	j
zml	.	.	.	.	.	.	.	.	.	.	11	.	.	.	false	false	Message: 1357ms	0.44	2.02	216	1546	502.40	369.30	4	599.50	1331	490.60	373.90	SYNCTIME	1357	.	.	zml.edf	RIGHT	3271	4946606	Full Trial Period	4943335	44	Trial: 44	4943335	30	éÙ×Ó	Éß	Ç¦±Ê	j	j
zml	.	.	.	.	.	.	.	.	.	.	12	.	.	.	false	false	Message: 2218ms	4.72	107.39	44	2246	858.20	375.50	7	270.50	2203	717.00	380.00	INVISIBLE_BOUNDARY[2]	2218	.	.	zml.edf	RIGHT	3271	4946606	Full Trial Period	4943335	44	Trial: 44	4943335	30	éÙ×Ó	Éß	Ç¦±Ê	j	j
zml	.	.	.	.	.	.	.	.	.	.	13	.	.	.	false	false	Message: 2223ms	4.72	107.39	44	2246	858.20	375.50	7	270.50	2203	717.00	380.00	SYNCTIME	2223	.	.	zml.edf	RIGHT	3271	4946606	Full Trial Period	4943335	44	Trial: 44	4943335	30	éÙ×Ó	Éß	Ç¦±Ê	j	j
zml	.	.	.	.	351	3269	10	2919	840.90	373.80	14	[1]	2	RECTANGLE_INTERESTAREA	false	false	Message: 3253ms	.	.	.	.	.	.	.	.	.	.	.	KEYBOARD	3253	840.90	373.80	zml.edf	RIGHT	3271	4946606	Full Trial Period	4943335	44	Trial: 44	4943335	30	éÙ×Ó	Éß	Ç¦±Ê	j	j
zml	.	.	.	.	.	.	.	.	.	.	15	.	.	.	false	false	Message: 3317ms	.	.	.	.	.	.	.	.	.	.	.	TRIAL_RESULT 0	3317	.	.	zml.edf	RIGHT	3271	4946606	Full Trial Period	4943335	44	Trial: 44	4943335	30	éÙ×Ó	Éß	Ç¦±Ê	j	j
zml	.	.	.	.	.	.	.	.	.	.	1	.	.	.	false	false	Message: -16ms	.	.	.	.	.	.	.	.	.	.	.	TRIALID 44	-16	.	.	zml.edf	RIGHT	2381	4950463	Full Trial Period	4948082	45	Trial: 45	4948082	26	¹þÃÜ¹Ï	ÂÖÌ¥	¸ÊÕá	f	f
zml	.	.	.	.	.	.	.	.	.	.	2	.	.	.	false	false	Message: -1ms	.	.	.	.	.	.	.	.	.	.	.	RECCFG CR 1000 2 0 R	-1	.	.	zml.edf	RIGHT	2381	4950463	Full Trial Period	4948082	45	Trial: 45	4948082	26	¹þÃÜ¹Ï	ÂÖÌ¥	¸ÊÕá	f	f
zml	.	.	.	.	.	.	.	.	.	.	3	.	.	.	false	false	Message: -1ms	.	.	.	.	.	.	.	.	.	.	.	ELCLCFG TOWER	-1	.	.	zml.edf	RIGHT	2381	4950463	Full Trial Period	4948082	45	Trial: 45	4948082	26	¹þÃÜ¹Ï	ÂÖÌ¥	¸ÊÕá	f	f
zml	.	.	.	.	.	.	.	.	.	.	4	.	.	.	false	false	Message: -1ms	.	.	.	.	.	.	.	.	.	.	.	GAZE_COORDS 0.00 0.00 1023.00 767.00	-1	.	.	zml.edf	RIGHT	2381	4950463	Full Trial Period	4948082	45	Trial: 45	4948082	26	¹þÃÜ¹Ï	ÂÖÌ¥	¸ÊÕá	f	f
zml	.	.	.	.	.	.	.	.	.	.	5	.	.	.	false	false	Message: -1ms	.	.	.	.	.	.	.	.	.	.	.	THRESHOLDS R 99 226	-1	.	.	zml.edf	RIGHT	2381	4950463	Full Trial Period	4948082	45	Trial: 45	4948082	26	¹þÃÜ¹Ï	ÂÖÌ¥	¸ÊÕá	f	f
zml	.	.	.	.	.	.	.	.	.	.	6	.	.	.	false	false	Message: -1ms	.	.	.	.	.	.	.	.	.	.	.	ELCL_PROC CENTROID (3)	-1	.	.	zml.edf	RIGHT	2381	4950463	Full Trial Period	4948082	45	Trial: 45	4948082	26	¹þÃÜ¹Ï	ÂÖÌ¥	¸ÊÕá	f	f
zml	.	.	.	.	.	.	.	.	.	.	7	.	.	.	false	false	Message: -1ms	.	.	.	.	.	.	.	.	.	.	.	ELCL_PCR_PARAM 5 3.0	-1	.	.	zml.edf	RIGHT	2381	4950463	Full Trial Period	4948082	45	Trial: 45	4948082	26	¹þÃÜ¹Ï	ÂÖÌ¥	¸ÊÕá	f	f
zml	.	.	.	.	.	.	.	.	.	.	8	.	.	.	false	true	Message: 0ms	.	.	.	.	.	.	.	.	.	.	.	!MODE RECORD CR 1000 2 0 R	0	.	.	zml.edf	RIGHT	2381	4950463	Full Trial Period	4948082	45	Trial: 45	4948082	26	¹þÃÜ¹Ï	ÂÖÌ¥	¸ÊÕá	f	f
zml	.	.	.	.	368	374	1	7	134.50	401.50	9	.	.	.	false	false	Message: 42ms	.	.	.	.	.	.	.	.	.	.	.	SYNCTIME	42	134.50	401.50	zml.edf	RIGHT	2381	4950463	Full Trial Period	4948082	45	Trial: 45	4948082	26	¹þÃÜ¹Ï	ÂÖÌ¥	¸ÊÕá	f	f
zml	.	.	.	.	.	.	.	.	.	.	10	.	.	.	false	false	Message: 504ms	12.95	182.36	71	533	578.00	384.60	2	364.20	463	194.20	392.70	INVISIBLE_BOUNDARY[1]	504	.	.	zml.edf	RIGHT	2381	4950463	Full Trial Period	4948082	45	Trial: 45	4948082	26	¹þÃÜ¹Ï	ÂÖÌ¥	¸ÊÕá	f	f
zml	.	.	.	.	.	.	.	.	.	.	11	.	.	.	false	false	Message: 510ms	12.95	182.36	71	533	578.00	384.60	2	364.20	463	194.20	392.70	SYNCTIME	510	.	.	zml.edf	RIGHT	2381	4950463	Full Trial Period	4948082	45	Trial: 45	4948082	26	¹þÃÜ¹Ï	ÂÖÌ¥	¸ÊÕá	f	f
zml	.	.	.	.	.	.	.	.	.	.	12	.	.	.	false	false	Message: 1419ms	5.27	146.36	36	1437	848.40	400.90	6	281.30	1402	692.50	380.60	INVISIBLE_BOUNDARY[2]	1419	.	.	zml.edf	RIGHT	2381	4950463	Full Trial Period	4948082	45	Trial: 45	4948082	26	¹þÃÜ¹Ï	ÂÖÌ¥	¸ÊÕá	f	f
zml	.	.	.	.	.	.	.	.	.	.	13	.	.	.	false	false	Message: 1425ms	5.27	146.36	36	1437	848.40	400.90	6	281.30	1402	692.50	380.60	SYNCTIME	1425	.	.	zml.edf	RIGHT	2381	4950463	Full Trial Period	4948082	45	Trial: 45	4948082	26	¹þÃÜ¹Ï	ÂÖÌ¥	¸ÊÕá	f	f
zml	.	.	.	.	176	2379	9	2204	843.30	391.00	14	[1]	2	RECTANGLE_INTERESTAREA	false	false	Message: 2362ms	.	.	.	.	.	.	.	.	.	.	.	KEYBOARD	2362	843.30	391.00	zml.edf	RIGHT	2381	4950463	Full Trial Period	4948082	45	Trial: 45	4948082	26	¹þÃÜ¹Ï	ÂÖÌ¥	¸ÊÕá	f	f
zml	.	.	.	.	.	.	.	.	.	.	15	.	.	.	false	false	Message: 2428ms	.	.	.	.	.	.	.	.	.	.	.	TRIAL_RESULT 0	2428	.	.	zml.edf	RIGHT	2381	4950463	Full Trial Period	4948082	45	Trial: 45	4948082	26	¹þÃÜ¹Ï	ÂÖÌ¥	¸ÊÕá	f	f
zml	.	.	.	.	.	.	.	.	.	.	1	.	.	.	false	false	Message: -16ms	.	.	.	.	.	.	.	.	.	.	.	TRIALID 45	-16	.	.	zml.edf	RIGHT	2008	4954248	Full Trial Period	4952240	46	Trial: 46	4952240	77	µçÊÓ»ú	Ö½Ïä	¹ñ×Ó	j	j
zml	.	.	.	.	.	.	.	.	.	.	2	.	.	.	false	false	Message: -1ms	.	.	.	.	.	.	.	.	.	.	.	RECCFG CR 1000 2 0 R	-1	.	.	zml.edf	RIGHT	2008	4954248	Full Trial Period	4952240	46	Trial: 46	4952240	77	µçÊÓ»ú	Ö½Ïä	¹ñ×Ó	j	j
zml	.	.	.	.	.	.	.	.	.	.	3	.	.	.	false	false	Message: -1ms	.	.	.	.	.	.	.	.	.	.	.	ELCLCFG TOWER	-1	.	.	zml.edf	RIGHT	2008	4954248	Full Trial Period	4952240	46	Trial: 46	4952240	77	µçÊÓ»ú	Ö½Ïä	¹ñ×Ó	j	j
zml	.	.	.	.	.	.	.	.	.	.	4	.	.	.	false	false	Message: -1ms	.	.	.	.	.	.	.	.	.	.	.	GAZE_COORDS 0.00 0.00 1023.00 767.00	-1	.	.	zml.edf	RIGHT	2008	4954248	Full Trial Period	4952240	46	Trial: 46	4952240	77	µçÊÓ»ú	Ö½Ïä	¹ñ×Ó	j	j
zml	.	.	.	.	.	.	.	.	.	.	5	.	.	.	false	false	Message: -1ms	.	.	.	.	.	.	.	.	.	.	.	THRESHOLDS R 99 226	-1	.	.	zml.edf	RIGHT	2008	4954248	Full Trial Period	4952240	46	Trial: 46	4952240	77	µçÊÓ»ú	Ö½Ïä	¹ñ×Ó	j	j
zml	.	.	.	.	.	.	.	.	.	.	6	.	.	.	false	false	Message: -1ms	.	.	.	.	.	.	.	.	.	.	.	ELCL_PROC CENTROID (3)	-1	.	.	zml.edf	RIGHT	2008	4954248	Full Trial Period	4952240	46	Trial: 46	4952240	77	µçÊÓ»ú	Ö½Ïä	¹ñ×Ó	j	j
zml	.	.	.	.	.	.	.	.	.	.	7	.	.	.	false	false	Message: -1ms	.	.	.	.	.	.	.	.	.	.	.	ELCL_PCR_PARAM 5 3.0	-1	.	.	zml.edf	RIGHT	2008	4954248	Full Trial Period	4952240	46	Trial: 46	4952240	77	µçÊÓ»ú	Ö½Ïä	¹ñ×Ó	j	j
zml	.	.	.	.	.	.	.	.	.	.	8	.	.	.	false	true	Message: 0ms	.	.	.	.	.	.	.	.	.	.	.	!MODE RECORD CR 1000 2 0 R	0	.	.	zml.edf	RIGHT	2008	4954248	Full Trial Period	4952240	46	Trial: 46	4952240	77	µçÊÓ»ú	Ö½Ïä	¹ñ×Ó	j	j
zml	.	.	.	.	372	380	1	9	142.70	403.80	9	.	.	.	false	false	Message: 50ms	.	.	.	.	.	.	.	.	.	.	.	SYNCTIME	50	142.70	403.80	zml.edf	RIGHT	2008	4954248	Full Trial Period	4952240	46	Trial: 46	4952240	77	µçÊÓ»ú	Ö½Ïä	¹ñ×Ó	j	j
zml	.	.	.	.	.	.	.	.	.	.	10	.	.	.	false	false	Message: 546ms	12.52	184.08	68	583	558.00	381.60	2	416.00	516	186.90	387.40	INVISIBLE_BOUNDARY[1]	546	.	.	zml.edf	RIGHT	2008	4954248	Full Trial Period	4952240	46	Trial: 46	4952240	77	µçÊÓ»ú	Ö½Ïä	¹ñ×Ó	j	j
zml	.	.	.	.	.	.	.	.	.	.	11	.	.	.	false	false	Message: 550ms	12.52	184.08	68	583	558.00	381.60	2	416.00	516	186.90	387.40	SYNCTIME	550	.	.	zml.edf	RIGHT	2008	4954248	Full Trial Period	4952240	46	Trial: 46	4952240	77	µçÊÓ»ú	Ö½Ïä	¹ñ×Ó	j	j
zml	.	.	.	.	.	.	.	.	.	.	12	.	.	.	false	false	Message: 1092ms	5.90	155.21	38	1112	871.80	395.40	5	294.70	1075	695.00	388.60	INVISIBLE_BOUNDARY[2]	1092	.	.	zml.edf	RIGHT	2008	4954248	Full Trial Period	4952240	46	Trial: 46	4952240	77	µçÊÓ»ú	Ö½Ïä	¹ñ×Ó	j	j
zml	.	.	.	.	.	.	.	.	.	.	13	.	.	.	false	false	Message: 1100ms	5.90	155.21	38	1112	871.80	395.40	5	294.70	1075	695.00	388.60	SYNCTIME	1100	.	.	zml.edf	RIGHT	2008	4954248	Full Trial Period	4952240	46	Trial: 46	4952240	77	µçÊÓ»ú	Ö½Ïä	¹ñ×Ó	j	j
zml	.	.	.	.	.	.	.	.	.	.	14	.	.	.	false	false	Message: 1989ms	1.17	38.98	30	2006	842.20	385.50	8	123.80	1977	877.60	383.00	KEYBOARD	1989	.	.	zml.edf	RIGHT	2008	4954248	Full Trial Period	4952240	46	Trial: 46	4952240	77	µçÊÓ»ú	Ö½Ïä	¹ñ×Ó	j	j
zml	.	.	.	.	.	.	.	.	.	.	15	.	.	.	false	false	Message: 2044ms	.	.	.	.	.	.	.	.	.	.	.	TRIAL_RESULT 0	2044	.	.	zml.edf	RIGHT	2008	4954248	Full Trial Period	4952240	46	Trial: 46	4952240	77	µçÊÓ»ú	Ö½Ïä	¹ñ×Ó	j	j
zml	.	.	.	.	.	.	.	.	.	.	1	.	.	.	false	false	Message: -17ms	.	.	.	.	.	.	.	.	.	.	.	TRIALID 46	-17	.	.	zml.edf	RIGHT	2885	4958992	Full Trial Period	4956107	47	Trial: 47	4956107	79	ÐÅ·â	ÇÉ¿ËÁ¦	ÆË¿ËÅÆ	f	j
zml	.	.	.	.	.	.	.	.	.	.	2	.	.	.	false	false	Message: -1ms	.	.	.	.	.	.	.	.	.	.	.	RECCFG CR 1000 2 0 R	-1	.	.	zml.edf	RIGHT	2885	4958992	Full Trial Period	4956107	47	Trial: 47	4956107	79	ÐÅ·â	ÇÉ¿ËÁ¦	ÆË¿ËÅÆ	f	j
zml	.	.	.	.	.	.	.	.	.	.	3	.	.	.	false	false	Message: -1ms	.	.	.	.	.	.	.	.	.	.	.	ELCLCFG TOWER	-1	.	.	zml.edf	RIGHT	2885	4958992	Full Trial Period	4956107	47	Trial: 47	4956107	79	ÐÅ·â	ÇÉ¿ËÁ¦	ÆË¿ËÅÆ	f	j
zml	.	.	.	.	.	.	.	.	.	.	4	.	.	.	false	false	Message: -1ms	.	.	.	.	.	.	.	.	.	.	.	GAZE_COORDS 0.00 0.00 1023.00 767.00	-1	.	.	zml.edf	RIGHT	2885	4958992	Full Trial Period	4956107	47	Trial: 47	4956107	79	ÐÅ·â	ÇÉ¿ËÁ¦	ÆË¿ËÅÆ	f	j
zml	.	.	.	.	.	.	.	.	.	.	5	.	.	.	false	false	Message: -1ms	.	.	.	.	.	.	.	.	.	.	.	THRESHOLDS R 99 226	-1	.	.	zml.edf	RIGHT	2885	4958992	Full Trial Period	4956107	47	Trial: 47	4956107	79	ÐÅ·â	ÇÉ¿ËÁ¦	ÆË¿ËÅÆ	f	j
zml	.	.	.	.	.	.	.	.	.	.	6	.	.	.	false	false	Message: -1ms	.	.	.	.	.	.	.	.	.	.	.	ELCL_PROC CENTROID (3)	-1	.	.	zml.edf	RIGHT	2885	4958992	Full Trial Period	4956107	47	Trial: 47	4956107	79	ÐÅ·â	ÇÉ¿ËÁ¦	ÆË¿ËÅÆ	f	j
zml	.	.	.	.	.	.	.	.	.	.	7	.	.	.	false	false	Message: -1ms	.	.	.	.	.	.	.	.	.	.	.	ELCL_PCR_PARAM 5 3.0	-1	.	.	zml.edf	RIGHT	2885	4958992	Full Trial Period	4956107	47	Trial: 47	4956107	79	ÐÅ·â	ÇÉ¿ËÁ¦	ÆË¿ËÅÆ	f	j
zml	.	.	.	.	.	.	.	.	.	.	8	.	.	.	false	true	Message: 0ms	.	.	.	.	.	.	.	.	.	.	.	!MODE RECORD CR 1000 2 0 R	0	.	.	zml.edf	RIGHT	2885	4958992	Full Trial Period	4956107	47	Trial: 47	4956107	79	ÐÅ·â	ÇÉ¿ËÁ¦	ÆË¿ËÅÆ	f	j
zml	.	.	.	.	.	.	.	.	.	.	9	.	.	.	false	false	Message: 41ms	0.34	42.01	8	43	130.20	414.50	1	45.90	36	138.50	408.60	SYNCTIME	41	.	.	zml.edf	RIGHT	2885	4958992	Full Trial Period	4956107	47	Trial: 47	4956107	79	ÐÅ·â	ÇÉ¿ËÁ¦	ÆË¿ËÅÆ	f	j
zml	.	.	.	.	.	.	.	.	.	.	10	.	.	.	false	false	Message: 553ms	12.63	210.51	60	583	564.00	396.80	4	411.70	524	188.90	392.60	INVISIBLE_BOUNDARY[1]	553	.	.	zml.edf	RIGHT	2885	4958992	Full Trial Period	4956107	47	Trial: 47	4956107	79	ÐÅ·â	ÇÉ¿ËÁ¦	ÆË¿ËÅÆ	f	j
zml	.	.	.	.	.	.	.	.	.	.	11	.	.	.	false	false	Message: 558ms	12.63	210.51	60	583	564.00	396.80	4	411.70	524	188.90	392.60	SYNCTIME	558	.	.	zml.edf	RIGHT	2885	4958992	Full Trial Period	4956107	47	Trial: 47	4956107	79	ÐÅ·â	ÇÉ¿ËÁ¦	ÆË¿ËÅÆ	f	j
zml	.	.	.	.	.	.	.	.	.	.	12	.	.	.	false	false	Message: 1630ms	5.30	38.68	137	1750	877.00	465.70	8	371.90	1614	742.60	380.70	INVISIBLE_BOUNDARY[2]	1630	.	.	zml.edf	RIGHT	2885	4958992	Full Trial Period	4956107	47	Trial: 47	4956107	79	ÐÅ·â	ÇÉ¿ËÁ¦	ÆË¿ËÅÆ	f	j
zml	.	.	.	.	.	.	.	.	.	.	13	.	.	.	false	false	Message: 1641ms	5.30	38.68	137	1750	877.00	465.70	8	371.90	1614	742.60	380.70	SYNCTIME	1641	.	.	zml.edf	RIGHT	2885	4958992	Full Trial Period	4956107	47	Trial: 47	4956107	79	ÐÅ·â	ÇÉ¿ËÁ¦	ÆË¿ËÅÆ	f	j
zml	.	.	.	.	.	.	.	.	.	.	14	.	.	.	false	false	Message: 2866ms	2.39	132.96	18	2883	818.50	380.80	14	148.60	2866	749.00	364.70	KEYBOARD	2866	.	.	zml.edf	RIGHT	2885	4958992	Full Trial Period	4956107	47	Trial: 47	4956107	79	ÐÅ·â	ÇÉ¿ËÁ¦	ÆË¿ËÅÆ	f	j
zml	.	.	.	.	.	.	.	.	.	.	15	.	.	.	false	false	Message: 2929ms	.	.	.	.	.	.	.	.	.	.	.	TRIAL_RESULT 0	2929	.	.	zml.edf	RIGHT	2885	4958992	Full Trial Period	4956107	47	Trial: 47	4956107	79	ÐÅ·â	ÇÉ¿ËÁ¦	ÆË¿ËÅÆ	f	j
zml	.	.	.	.	.	.	.	.	.	.	1	.	.	.	false	false	Message: -16ms	.	.	.	.	.	.	.	.	.	.	.	TRIALID 47	-16	.	.	zml.edf	RIGHT	2120	4964192	Full Trial Period	4962072	48	Trial: 48	4962072	50	Ô²¹æ	Ç¯×Ó	¿ã×Ó	f	f
zml	.	.	.	.	.	.	.	.	.	.	2	.	.	.	false	false	Message: -1ms	.	.	.	.	.	.	.	.	.	.	.	RECCFG CR 1000 2 0 R	-1	.	.	zml.edf	RIGHT	2120	4964192	Full Trial Period	4962072	48	Trial: 48	4962072	50	Ô²¹æ	Ç¯×Ó	¿ã×Ó	f	f
zml	.	.	.	.	.	.	.	.	.	.	3	.	.	.	false	false	Message: -1ms	.	.	.	.	.	.	.	.	.	.	.	ELCLCFG TOWER	-1	.	.	zml.edf	RIGHT	2120	4964192	Full Trial Period	4962072	48	Trial: 48	4962072	50	Ô²¹æ	Ç¯×Ó	¿ã×Ó	f	f
zml	.	.	.	.	.	.	.	.	.	.	4	.	.	.	false	false	Message: -1ms	.	.	.	.	.	.	.	.	.	.	.	GAZE_COORDS 0.00 0.00 1023.00 767.00	-1	.	.	zml.edf	RIGHT	2120	4964192	Full Trial Period	4962072	48	Trial: 48	4962072	50	Ô²¹æ	Ç¯×Ó	¿ã×Ó	f	f
zml	.	.	.	.	.	.	.	.	.	.	5	.	.	.	false	false	Message: -1ms	.	.	.	.	.	.	.	.	.	.	.	THRESHOLDS R 99 226	-1	.	.	zml.edf	RIGHT	2120	4964192	Full Trial Period	4962072	48	Trial: 48	4962072	50	Ô²¹æ	Ç¯×Ó	¿ã×Ó	f	f
zml	.	.	.	.	.	.	.	.	.	.	6	.	.	.	false	false	Message: -1ms	.	.	.	.	.	.	.	.	.	.	.	ELCL_PROC CENTROID (3)	-1	.	.	zml.edf	RIGHT	2120	4964192	Full Trial Period	4962072	48	Trial: 48	4962072	50	Ô²¹æ	Ç¯×Ó	¿ã×Ó	f	f
zml	.	.	.	.	.	.	.	.	.	.	7	.	.	.	false	false	Message: -1ms	.	.	.	.	.	.	.	.	.	.	.	ELCL_PCR_PARAM 5 3.0	-1	.	.	zml.edf	RIGHT	2120	4964192	Full Trial Period	4962072	48	Trial: 48	4962072	50	Ô²¹æ	Ç¯×Ó	¿ã×Ó	f	f
zml	.	.	.	.	.	.	.	.	.	.	8	.	.	.	false	true	Message: 0ms	.	.	.	.	.	.	.	.	.	.	.	!MODE RECORD CR 1000 2 0 R	0	.	.	zml.edf	RIGHT	2120	4964192	Full Trial Period	4962072	48	Trial: 48	4962072	50	Ô²¹æ	Ç¯×Ó	¿ã×Ó	f	f
zml	.	.	.	.	390	397	1	8	138.90	400.20	9	.	.	.	false	false	Message: 42ms	.	.	.	.	.	.	.	.	.	.	.	SYNCTIME	42	138.90	400.20	zml.edf	RIGHT	2120	4964192	Full Trial Period	4962072	48	Trial: 48	4962072	50	Ô²¹æ	Ç¯×Ó	¿ã×Ó	f	f
zml	.	.	.	.	.	.	.	.	.	.	10	.	.	.	false	false	Message: 539ms	14.39	224.82	64	571	598.20	404.30	2	404.10	508	170.30	393.00	INVISIBLE_BOUNDARY[1]	539	.	.	zml.edf	RIGHT	2120	4964192	Full Trial Period	4962072	48	Trial: 48	4962072	50	Ô²¹æ	Ç¯×Ó	¿ã×Ó	f	f
zml	.	.	.	.	.	.	.	.	.	.	11	.	.	.	false	false	Message: 542ms	14.39	224.82	64	571	598.20	404.30	2	404.10	508	170.30	393.00	SYNCTIME	542	.	.	zml.edf	RIGHT	2120	4964192	Full Trial Period	4962072	48	Trial: 48	4962072	50	Ô²¹æ	Ç¯×Ó	¿ã×Ó	f	f
zml	.	.	.	.	.	.	.	.	.	.	12	.	.	.	false	false	Message: 983ms	10.06	176.44	57	996	820.00	411.60	4	384.10	940	523.50	380.50	INVISIBLE_BOUNDARY[2]	983	.	.	zml.edf	RIGHT	2120	4964192	Full Trial Period	4962072	48	Trial: 48	4962072	50	Ô²¹æ	Ç¯×Ó	¿ã×Ó	f	f
zml	.	.	.	.	.	.	.	.	.	.	13	.	.	.	false	false	Message: 992ms	10.06	176.44	57	996	820.00	411.60	4	384.10	940	523.50	380.50	SYNCTIME	992	.	.	zml.edf	RIGHT	2120	4964192	Full Trial Period	4962072	48	Trial: 48	4962072	50	Ô²¹æ	Ç¯×Ó	¿ã×Ó	f	f
zml	.	.	.	.	695	2104	7	1410	836.80	384.60	14	[1]	2	RECTANGLE_INTERESTAREA	false	false	Message: 2101ms	.	.	.	.	.	.	.	.	.	.	.	KEYBOARD	2101	836.80	384.60	zml.edf	RIGHT	2120	4964192	Full Trial Period	4962072	48	Trial: 48	4962072	50	Ô²¹æ	Ç¯×Ó	¿ã×Ó	f	f
zml	.	.	.	.	.	.	.	.	.	.	15	.	.	.	false	false	Message: 2160ms	.	.	.	.	.	.	.	.	.	.	.	TRIAL_RESULT 0	2160	.	.	zml.edf	RIGHT	2120	4964192	Full Trial Period	4962072	48	Trial: 48	4962072	50	Ô²¹æ	Ç¯×Ó	¿ã×Ó	f	f
zml	.	.	.	.	.	.	.	.	.	.	1	.	.	.	false	false	Message: -17ms	.	.	.	.	.	.	.	.	.	.	.	TRIALID 48	-17	.	.	zml.edf	RIGHT	2860	4971473	Full Trial Period	4968613	49	Trial: 49	4968613	131	Ãµ¹å	°ô°ôÌÇ	ÍøÇòÅÄ	j	f
zml	.	.	.	.	.	.	.	.	.	.	2	.	.	.	false	false	Message: -1ms	.	.	.	.	.	.	.	.	.	.	.	RECCFG CR 1000 2 0 R	-1	.	.	zml.edf	RIGHT	2860	4971473	Full Trial Period	4968613	49	Trial: 49	4968613	131	Ãµ¹å	°ô°ôÌÇ	ÍøÇòÅÄ	j	f
zml	.	.	.	.	.	.	.	.	.	.	3	.	.	.	false	false	Message: -1ms	.	.	.	.	.	.	.	.	.	.	.	ELCLCFG TOWER	-1	.	.	zml.edf	RIGHT	2860	4971473	Full Trial Period	4968613	49	Trial: 49	4968613	131	Ãµ¹å	°ô°ôÌÇ	ÍøÇòÅÄ	j	f
zml	.	.	.	.	.	.	.	.	.	.	4	.	.	.	false	false	Message: -1ms	.	.	.	.	.	.	.	.	.	.	.	GAZE_COORDS 0.00 0.00 1023.00 767.00	-1	.	.	zml.edf	RIGHT	2860	4971473	Full Trial Period	4968613	49	Trial: 49	4968613	131	Ãµ¹å	°ô°ôÌÇ	ÍøÇòÅÄ	j	f
zml	.	.	.	.	.	.	.	.	.	.	5	.	.	.	false	false	Message: -1ms	.	.	.	.	.	.	.	.	.	.	.	THRESHOLDS R 99 226	-1	.	.	zml.edf	RIGHT	2860	4971473	Full Trial Period	4968613	49	Trial: 49	4968613	131	Ãµ¹å	°ô°ôÌÇ	ÍøÇòÅÄ	j	f
zml	.	.	.	.	.	.	.	.	.	.	6	.	.	.	false	false	Message: -1ms	.	.	.	.	.	.	.	.	.	.	.	ELCL_PROC CENTROID (3)	-1	.	.	zml.edf	RIGHT	2860	4971473	Full Trial Period	4968613	49	Trial: 49	4968613	131	Ãµ¹å	°ô°ôÌÇ	ÍøÇòÅÄ	j	f
zml	.	.	.	.	.	.	.	.	.	.	7	.	.	.	false	false	Message: -1ms	.	.	.	.	.	.	.	.	.	.	.	ELCL_PCR_PARAM 5 3.0	-1	.	.	zml.edf	RIGHT	2860	4971473	Full Trial Period	4968613	49	Trial: 49	4968613	131	Ãµ¹å	°ô°ôÌÇ	ÍøÇòÅÄ	j	f
zml	.	.	.	.	.	.	.	.	.	.	8	.	.	.	false	true	Message: 0ms	.	.	.	.	.	.	.	.	.	.	.	!MODE RECORD CR 1000 2 0 R	0	.	.	zml.edf	RIGHT	2860	4971473	Full Trial Period	4968613	49	Trial: 49	4968613	131	Ãµ¹å	°ô°ôÌÇ	ÍøÇòÅÄ	j	f
zml	.	.	.	.	231	239	1	9	123.90	403.60	9	.	.	.	false	false	Message: 42ms	.	.	.	.	.	.	.	.	.	.	.	SYNCTIME	42	123.90	403.60	zml.edf	RIGHT	2860	4971473	Full Trial Period	4968613	49	Trial: 49	4968613	131	Ãµ¹å	°ô°ôÌÇ	ÍøÇòÅÄ	j	f
zml	.	.	.	.	.	.	.	.	.	.	10	.	.	.	false	false	Message: 652ms	12.18	190.29	64	680	522.60	421.00	2	398.50	617	160.60	395.80	INVISIBLE_BOUNDARY[1]	652	.	.	zml.edf	RIGHT	2860	4971473	Full Trial Period	4968613	49	Trial: 49	4968613	131	Ãµ¹å	°ô°ôÌÇ	ÍøÇòÅÄ	j	f
zml	.	.	.	.	.	.	.	.	.	.	11	.	.	.	false	false	Message: 658ms	12.18	190.29	64	680	522.60	421.00	2	398.50	617	160.60	395.80	SYNCTIME	658	.	.	zml.edf	RIGHT	2860	4971473	Full Trial Period	4968613	49	Trial: 49	4968613	131	Ãµ¹å	°ô°ôÌÇ	ÍøÇòÅÄ	j	f
zml	.	.	.	.	83	2148	8	2066	774.20	403.50	12	.	.	.	false	false	Message: 2068ms	.	.	.	.	.	.	.	.	.	.	.	INVISIBLE_BOUNDARY[2]	2068	774.20	403.50	zml.edf	RIGHT	2860	4971473	Full Trial Period	4968613	49	Trial: 49	4968613	131	Ãµ¹å	°ô°ôÌÇ	ÍøÇòÅÄ	j	f
zml	.	.	.	.	83	2148	8	2066	774.20	403.50	13	.	.	.	false	false	Message: 2074ms	.	.	.	.	.	.	.	.	.	.	.	SYNCTIME	2074	774.20	403.50	zml.edf	RIGHT	2860	4971473	Full Trial Period	4968613	49	Trial: 49	4968613	131	Ãµ¹å	°ô°ôÌÇ	ÍøÇòÅÄ	j	f
zml	.	.	.	.	243	2858	11	2616	850.80	393.90	14	[1]	2	RECTANGLE_INTERESTAREA	false	false	Message: 2841ms	.	.	.	.	.	.	.	.	.	.	.	KEYBOARD	2841	850.80	393.90	zml.edf	RIGHT	2860	4971473	Full Trial Period	4968613	49	Trial: 49	4968613	131	Ãµ¹å	°ô°ôÌÇ	ÍøÇòÅÄ	j	f
zml	.	.	.	.	.	.	.	.	.	.	15	.	.	.	false	false	Message: 2902ms	.	.	.	.	.	.	.	.	.	.	.	TRIAL_RESULT 0	2902	.	.	zml.edf	RIGHT	2860	4971473	Full Trial Period	4968613	49	Trial: 49	4968613	131	Ãµ¹å	°ô°ôÌÇ	ÍøÇòÅÄ	j	f
zml	.	.	.	.	.	.	.	.	.	.	1	.	.	.	false	false	Message: -15ms	.	.	.	.	.	.	.	.	.	.	.	TRIALID 49	-15	.	.	zml.edf	RIGHT	2867	4975978	Full Trial Period	4973111	50	Trial: 50	4973111	76	ÌÀÔ²	Ö¸ÄÏÕë	ÏÚ±ý	j	j
zml	.	.	.	.	.	.	.	.	.	.	2	.	.	.	false	false	Message: -1ms	.	.	.	.	.	.	.	.	.	.	.	RECCFG CR 1000 2 0 R	-1	.	.	zml.edf	RIGHT	2867	4975978	Full Trial Period	4973111	50	Trial: 50	4973111	76	ÌÀÔ²	Ö¸ÄÏÕë	ÏÚ±ý	j	j
zml	.	.	.	.	.	.	.	.	.	.	3	.	.	.	false	false	Message: -1ms	.	.	.	.	.	.	.	.	.	.	.	ELCLCFG TOWER	-1	.	.	zml.edf	RIGHT	2867	4975978	Full Trial Period	4973111	50	Trial: 50	4973111	76	ÌÀÔ²	Ö¸ÄÏÕë	ÏÚ±ý	j	j
zml	.	.	.	.	.	.	.	.	.	.	4	.	.	.	false	false	Message: -1ms	.	.	.	.	.	.	.	.	.	.	.	GAZE_COORDS 0.00 0.00 1023.00 767.00	-1	.	.	zml.edf	RIGHT	2867	4975978	Full Trial Period	4973111	50	Trial: 50	4973111	76	ÌÀÔ²	Ö¸ÄÏÕë	ÏÚ±ý	j	j
zml	.	.	.	.	.	.	.	.	.	.	5	.	.	.	false	false	Message: -1ms	.	.	.	.	.	.	.	.	.	.	.	THRESHOLDS R 99 226	-1	.	.	zml.edf	RIGHT	2867	4975978	Full Trial Period	4973111	50	Trial: 50	4973111	76	ÌÀÔ²	Ö¸ÄÏÕë	ÏÚ±ý	j	j
zml	.	.	.	.	.	.	.	.	.	.	6	.	.	.	false	false	Message: -1ms	.	.	.	.	.	.	.	.	.	.	.	ELCL_PROC CENTROID (3)	-1	.	.	zml.edf	RIGHT	2867	4975978	Full Trial Period	4973111	50	Trial: 50	4973111	76	ÌÀÔ²	Ö¸ÄÏÕë	ÏÚ±ý	j	j
zml	.	.	.	.	.	.	.	.	.	.	7	.	.	.	false	false	Message: -1ms	.	.	.	.	.	.	.	.	.	.	.	ELCL_PCR_PARAM 5 3.0	-1	.	.	zml.edf	RIGHT	2867	4975978	Full Trial Period	4973111	50	Trial: 50	4973111	76	ÌÀÔ²	Ö¸ÄÏÕë	ÏÚ±ý	j	j
zml	.	.	.	.	.	.	.	.	.	.	8	.	.	.	false	true	Message: 0ms	.	.	.	.	.	.	.	.	.	.	.	!MODE RECORD CR 1000 2 0 R	0	.	.	zml.edf	RIGHT	2867	4975978	Full Trial Period	4973111	50	Trial: 50	4973111	76	ÌÀÔ²	Ö¸ÄÏÕë	ÏÚ±ý	j	j
zml	.	.	.	.	370	376	1	7	139.40	399.10	9	.	.	.	false	false	Message: 43ms	.	.	.	.	.	.	.	.	.	.	.	SYNCTIME	43	139.40	399.10	zml.edf	RIGHT	2867	4975978	Full Trial Period	4973111	50	Trial: 50	4973111	76	ÌÀÔ²	Ö¸ÄÏÕë	ÏÚ±ý	j	j
zml	.	.	.	.	.	.	.	.	.	.	10	.	.	.	false	false	Message: 521ms	7.68	174.55	44	554	604.50	396.90	2	396.50	511	380.30	382.90	INVISIBLE_BOUNDARY[1]	521	.	.	zml.edf	RIGHT	2867	4975978	Full Trial Period	4973111	50	Trial: 50	4973111	76	ÌÀÔ²	Ö¸ÄÏÕë	ÏÚ±ý	j	j
zml	.	.	.	.	.	.	.	.	.	.	11	.	.	.	false	false	Message: 526ms	7.68	174.55	44	554	604.50	396.90	2	396.50	511	380.30	382.90	SYNCTIME	526	.	.	zml.edf	RIGHT	2867	4975978	Full Trial Period	4973111	50	Trial: 50	4973111	76	ÌÀÔ²	Ö¸ÄÏÕë	ÏÚ±ý	j	j
zml	.	.	.	.	.	.	.	.	.	.	12	.	.	.	false	false	Message: 925ms	9.46	169.00	56	936	771.50	459.60	4	360.70	881	499.70	392.60	INVISIBLE_BOUNDARY[2]	925	.	.	zml.edf	RIGHT	2867	4975978	Full Trial Period	4973111	50	Trial: 50	4973111	76	ÌÀÔ²	Ö¸ÄÏÕë	ÏÚ±ý	j	j
zml	.	.	.	.	.	.	.	.	.	.	13	.	.	.	false	false	Message: 934ms	9.46	169.00	56	936	771.50	459.60	4	360.70	881	499.70	392.60	SYNCTIME	934	.	.	zml.edf	RIGHT	2867	4975978	Full Trial Period	4973111	50	Trial: 50	4973111	76	ÌÀÔ²	Ö¸ÄÏÕë	ÏÚ±ý	j	j
zml	.	.	.	.	437	2865	11	2429	855.70	383.00	14	[1]	2	RECTANGLE_INTERESTAREA	false	false	Message: 2848ms	.	.	.	.	.	.	.	.	.	.	.	KEYBOARD	2848	855.70	383.00	zml.edf	RIGHT	2867	4975978	Full Trial Period	4973111	50	Trial: 50	4973111	76	ÌÀÔ²	Ö¸ÄÏÕë	ÏÚ±ý	j	j
zml	.	.	.	.	.	.	.	.	.	.	15	.	.	.	false	false	Message: 2909ms	.	.	.	.	.	.	.	.	.	.	.	TRIAL_RESULT 0	2909	.	.	zml.edf	RIGHT	2867	4975978	Full Trial Period	4973111	50	Trial: 50	4973111	76	ÌÀÔ²	Ö¸ÄÏÕë	ÏÚ±ý	j	j
zml	.	.	.	.	.	.	.	.	.	.	1	.	.	.	false	false	Message: -19ms	.	.	.	.	.	.	.	.	.	.	.	TRIALID 50	-19	.	.	zml.edf	RIGHT	5731	4983603	Full Trial Period	4977872	51	Trial: 51	4977872	85	°ôÇò¹÷	À¯±Ê	µ°¾í	f	j
zml	.	.	.	.	.	.	.	.	.	.	2	.	.	.	false	false	Message: -1ms	.	.	.	.	.	.	.	.	.	.	.	RECCFG CR 1000 2 0 R	-1	.	.	zml.edf	RIGHT	5731	4983603	Full Trial Period	4977872	51	Trial: 51	4977872	85	°ôÇò¹÷	À¯±Ê	µ°¾í	f	j
zml	.	.	.	.	.	.	.	.	.	.	3	.	.	.	false	false	Message: -1ms	.	.	.	.	.	.	.	.	.	.	.	ELCLCFG TOWER	-1	.	.	zml.edf	RIGHT	5731	4983603	Full Trial Period	4977872	51	Trial: 51	4977872	85	°ôÇò¹÷	À¯±Ê	µ°¾í	f	j
zml	.	.	.	.	.	.	.	.	.	.	4	.	.	.	false	false	Message: -1ms	.	.	.	.	.	.	.	.	.	.	.	GAZE_COORDS 0.00 0.00 1023.00 767.00	-1	.	.	zml.edf	RIGHT	5731	4983603	Full Trial Period	4977872	51	Trial: 51	4977872	85	°ôÇò¹÷	À¯±Ê	µ°¾í	f	j
zml	.	.	.	.	.	.	.	.	.	.	5	.	.	.	false	false	Message: -1ms	.	.	.	.	.	.	.	.	.	.	.	THRESHOLDS R 99 226	-1	.	.	zml.edf	RIGHT	5731	4983603	Full Trial Period	4977872	51	Trial: 51	4977872	85	°ôÇò¹÷	À¯±Ê	µ°¾í	f	j
zml	.	.	.	.	.	.	.	.	.	.	6	.	.	.	false	false	Message: -1ms	.	.	.	.	.	.	.	.	.	.	.	ELCL_PROC CENTROID (3)	-1	.	.	zml.edf	RIGHT	5731	4983603	Full Trial Period	4977872	51	Trial: 51	4977872	85	°ôÇò¹÷	À¯±Ê	µ°¾í	f	j
zml	.	.	.	.	.	.	.	.	.	.	7	.	.	.	false	false	Message: -1ms	.	.	.	.	.	.	.	.	.	.	.	ELCL_PCR_PARAM 5 3.0	-1	.	.	zml.edf	RIGHT	5731	4983603	Full Trial Period	4977872	51	Trial: 51	4977872	85	°ôÇò¹÷	À¯±Ê	µ°¾í	f	j
zml	.	.	.	.	.	.	.	.	.	.	8	.	.	.	false	true	Message: 0ms	.	.	.	.	.	.	.	.	.	.	.	!MODE RECORD CR 1000 2 0 R	0	.	.	zml.edf	RIGHT	5731	4983603	Full Trial Period	4977872	51	Trial: 51	4977872	85	°ôÇò¹÷	À¯±Ê	µ°¾í	f	j
zml	.	.	.	.	90	96	1	7	146.40	398.10	9	.	.	.	false	false	Message: 39ms	.	.	.	.	.	.	.	.	.	.	.	SYNCTIME	39	146.40	398.10	zml.edf	RIGHT	5731	4983603	Full Trial Period	4977872	51	Trial: 51	4977872	85	°ôÇò¹÷	À¯±Ê	µ°¾í	f	j
zml	.	.	.	.	.	.	.	.	.	.	10	.	.	.	false	false	Message: 564ms	11.78	181.27	65	601	589.10	383.00	4	329.40	537	242.10	383.90	INVISIBLE_BOUNDARY[1]	564	.	.	zml.edf	RIGHT	5731	4983603	Full Trial Period	4977872	51	Trial: 51	4977872	85	°ôÇò¹÷	À¯±Ê	µ°¾í	f	j
zml	.	.	.	.	.	.	.	.	.	.	11	.	.	.	false	false	Message: 572ms	11.78	181.27	65	601	589.10	383.00	4	329.40	537	242.10	383.90	SYNCTIME	572	.	.	zml.edf	RIGHT	5731	4983603	Full Trial Period	4977872	51	Trial: 51	4977872	85	°ôÇò¹÷	À¯±Ê	µ°¾í	f	j
zml	.	.	.	.	.	.	.	.	.	.	12	.	.	.	false	false	Message: 4270ms	8.52	166.97	51	4278	791.40	383.70	18	360.60	4228	540.30	390.70	INVISIBLE_BOUNDARY[2]	4270	.	.	zml.edf	RIGHT	5731	4983603	Full Trial Period	4977872	51	Trial: 51	4977872	85	°ôÇò¹÷	À¯±Ê	µ°¾í	f	j
zml	.	.	.	.	60	4338	19	4279	790.70	382.90	13	.	.	.	false	false	Message: 4280ms	.	.	.	.	.	.	.	.	.	.	.	SYNCTIME	4280	790.70	382.90	zml.edf	RIGHT	5731	4983603	Full Trial Period	4977872	51	Trial: 51	4977872	85	°ôÇò¹÷	À¯±Ê	µ°¾í	f	j
zml	.	.	.	.	722	5729	23	5008	860.70	371.40	14	[1]	2	RECTANGLE_INTERESTAREA	false	false	Message: 5712ms	.	.	.	.	.	.	.	.	.	.	.	KEYBOARD	5712	860.70	371.40	zml.edf	RIGHT	5731	4983603	Full Trial Period	4977872	51	Trial: 51	4977872	85	°ôÇò¹÷	À¯±Ê	µ°¾í	f	j
zml	.	.	.	.	.	.	.	.	.	.	15	.	.	.	false	false	Message: 5780ms	.	.	.	.	.	.	.	.	.	.	.	TRIAL_RESULT 0	5780	.	.	zml.edf	RIGHT	5731	4983603	Full Trial Period	4977872	51	Trial: 51	4977872	85	°ôÇò¹÷	À¯±Ê	µ°¾í	f	j
zml	.	.	.	.	.	.	.	.	.	.	1	.	.	.	false	false	Message: -27ms	.	.	.	.	.	.	.	.	.	.	.	TRIALID 51	-27	.	.	zml.edf	RIGHT	2863	4989059	Full Trial Period	4986196	52	Trial: 52	4986196	147	ÆÏÌÑ	ÂøÍ·	ÑÀË¢	f	f
zml	.	.	.	.	.	.	.	.	.	.	2	.	.	.	false	false	Message: -1ms	.	.	.	.	.	.	.	.	.	.	.	RECCFG CR 1000 2 0 R	-1	.	.	zml.edf	RIGHT	2863	4989059	Full Trial Period	4986196	52	Trial: 52	4986196	147	ÆÏÌÑ	ÂøÍ·	ÑÀË¢	f	f
zml	.	.	.	.	.	.	.	.	.	.	3	.	.	.	false	false	Message: -1ms	.	.	.	.	.	.	.	.	.	.	.	ELCLCFG TOWER	-1	.	.	zml.edf	RIGHT	2863	4989059	Full Trial Period	4986196	52	Trial: 52	4986196	147	ÆÏÌÑ	ÂøÍ·	ÑÀË¢	f	f
zml	.	.	.	.	.	.	.	.	.	.	4	.	.	.	false	false	Message: -1ms	.	.	.	.	.	.	.	.	.	.	.	GAZE_COORDS 0.00 0.00 1023.00 767.00	-1	.	.	zml.edf	RIGHT	2863	4989059	Full Trial Period	4986196	52	Trial: 52	4986196	147	ÆÏÌÑ	ÂøÍ·	ÑÀË¢	f	f
zml	.	.	.	.	.	.	.	.	.	.	5	.	.	.	false	false	Message: -1ms	.	.	.	.	.	.	.	.	.	.	.	THRESHOLDS R 99 226	-1	.	.	zml.edf	RIGHT	2863	4989059	Full Trial Period	4986196	52	Trial: 52	4986196	147	ÆÏÌÑ	ÂøÍ·	ÑÀË¢	f	f
zml	.	.	.	.	.	.	.	.	.	.	6	.	.	.	false	false	Message: -1ms	.	.	.	.	.	.	.	.	.	.	.	ELCL_PROC CENTROID (3)	-1	.	.	zml.edf	RIGHT	2863	4989059	Full Trial Period	4986196	52	Trial: 52	4986196	147	ÆÏÌÑ	ÂøÍ·	ÑÀË¢	f	f
zml	.	.	.	.	.	.	.	.	.	.	7	.	.	.	false	false	Message: -1ms	.	.	.	.	.	.	.	.	.	.	.	ELCL_PCR_PARAM 5 3.0	-1	.	.	zml.edf	RIGHT	2863	4989059	Full Trial Period	4986196	52	Trial: 52	4986196	147	ÆÏÌÑ	ÂøÍ·	ÑÀË¢	f	f
zml	.	.	.	.	.	.	.	.	.	.	8	.	.	.	false	true	Message: 0ms	.	.	.	.	.	.	.	.	.	.	.	!MODE RECORD CR 1000 2 0 R	0	.	.	zml.edf	RIGHT	2863	4989059	Full Trial Period	4986196	52	Trial: 52	4986196	147	ÆÏÌÑ	ÂøÍ·	ÑÀË¢	f	f
zml	.	.	.	.	269	275	1	7	136.70	401.70	9	.	.	.	false	false	Message: 47ms	.	.	.	.	.	.	.	.	.	.	.	SYNCTIME	47	136.70	401.70	zml.edf	RIGHT	2863	4989059	Full Trial Period	4986196	52	Trial: 52	4986196	147	ÆÏÌÑ	ÂøÍ·	ÑÀË¢	f	f
zml	.	.	.	.	.	.	.	.	.	.	10	.	.	.	false	false	Message: 728ms	13.80	226.22	61	758	580.30	401.00	3	409.90	698	169.90	390.60	INVISIBLE_BOUNDARY[1]	728	.	.	zml.edf	RIGHT	2863	4989059	Full Trial Period	4986196	52	Trial: 52	4986196	147	ÆÏÌÑ	ÂøÍ·	ÑÀË¢	f	f
zml	.	.	.	.	.	.	.	.	.	.	11	.	.	.	false	false	Message: 739ms	13.80	226.22	61	758	580.30	401.00	3	409.90	698	169.90	390.60	SYNCTIME	739	.	.	zml.edf	RIGHT	2863	4989059	Full Trial Period	4986196	52	Trial: 52	4986196	147	ÆÏÌÑ	ÂøÍ·	ÑÀË¢	f	f
zml	.	.	.	.	.	.	.	.	.	.	12	.	.	.	false	false	Message: 1828ms	4.24	156.98	27	1841	851.90	399.40	8	271.90	1815	725.10	390.20	INVISIBLE_BOUNDARY[2]	1828	.	.	zml.edf	RIGHT	2863	4989059	Full Trial Period	4986196	52	Trial: 52	4986196	147	ÆÏÌÑ	ÂøÍ·	ÑÀË¢	f	f
zml	.	.	.	.	.	.	.	.	.	.	13	.	.	.	false	false	Message: 1838ms	4.24	156.98	27	1841	851.90	399.40	8	271.90	1815	725.10	390.20	SYNCTIME	1838	.	.	zml.edf	RIGHT	2863	4989059	Full Trial Period	4986196	52	Trial: 52	4986196	147	ÆÏÌÑ	ÂøÍ·	ÑÀË¢	f	f
zml	.	.	.	.	779	2861	10	2083	855.40	393.20	14	[1]	2	RECTANGLE_INTERESTAREA	false	false	Message: 2844ms	.	.	.	.	.	.	.	.	.	.	.	KEYBOARD	2844	855.40	393.20	zml.edf	RIGHT	2863	4989059	Full Trial Period	4986196	52	Trial: 52	4986196	147	ÆÏÌÑ	ÂøÍ·	ÑÀË¢	f	f
zml	.	.	.	.	.	.	.	.	.	.	15	.	.	.	false	false	Message: 2904ms	.	.	.	.	.	.	.	.	.	.	.	TRIAL_RESULT 0	2904	.	.	zml.edf	RIGHT	2863	4989059	Full Trial Period	4986196	52	Trial: 52	4986196	147	ÆÏÌÑ	ÂøÍ·	ÑÀË¢	f	f
zml	.	.	.	.	.	.	.	.	.	.	1	.	.	.	false	false	Message: -16ms	.	.	.	.	.	.	.	.	.	.	.	TRIALID 52	-16	.	.	zml.edf	RIGHT	1780	4992347	Full Trial Period	4990567	53	Trial: 53	4990567	22	Ö½Ïä	Ï´ÒÂ»ú	×ÔÐÐ³µ	f	f
zml	.	.	.	.	.	.	.	.	.	.	2	.	.	.	false	false	Message: -1ms	.	.	.	.	.	.	.	.	.	.	.	RECCFG CR 1000 2 0 R	-1	.	.	zml.edf	RIGHT	1780	4992347	Full Trial Period	4990567	53	Trial: 53	4990567	22	Ö½Ïä	Ï´ÒÂ»ú	×ÔÐÐ³µ	f	f
zml	.	.	.	.	.	.	.	.	.	.	3	.	.	.	false	false	Message: -1ms	.	.	.	.	.	.	.	.	.	.	.	ELCLCFG TOWER	-1	.	.	zml.edf	RIGHT	1780	4992347	Full Trial Period	4990567	53	Trial: 53	4990567	22	Ö½Ïä	Ï´ÒÂ»ú	×ÔÐÐ³µ	f	f
zml	.	.	.	.	.	.	.	.	.	.	4	.	.	.	false	false	Message: -1ms	.	.	.	.	.	.	.	.	.	.	.	GAZE_COORDS 0.00 0.00 1023.00 767.00	-1	.	.	zml.edf	RIGHT	1780	4992347	Full Trial Period	4990567	53	Trial: 53	4990567	22	Ö½Ïä	Ï´ÒÂ»ú	×ÔÐÐ³µ	f	f
zml	.	.	.	.	.	.	.	.	.	.	5	.	.	.	false	false	Message: -1ms	.	.	.	.	.	.	.	.	.	.	.	THRESHOLDS R 99 226	-1	.	.	zml.edf	RIGHT	1780	4992347	Full Trial Period	4990567	53	Trial: 53	4990567	22	Ö½Ïä	Ï´ÒÂ»ú	×ÔÐÐ³µ	f	f
zml	.	.	.	.	.	.	.	.	.	.	6	.	.	.	false	false	Message: -1ms	.	.	.	.	.	.	.	.	.	.	.	ELCL_PROC CENTROID (3)	-1	.	.	zml.edf	RIGHT	1780	4992347	Full Trial Period	4990567	53	Trial: 53	4990567	22	Ö½Ïä	Ï´ÒÂ»ú	×ÔÐÐ³µ	f	f
zml	.	.	.	.	.	.	.	.	.	.	7	.	.	.	false	false	Message: -1ms	.	.	.	.	.	.	.	.	.	.	.	ELCL_PCR_PARAM 5 3.0	-1	.	.	zml.edf	RIGHT	1780	4992347	Full Trial Period	4990567	53	Trial: 53	4990567	22	Ö½Ïä	Ï´ÒÂ»ú	×ÔÐÐ³µ	f	f
zml	.	.	.	.	.	.	.	.	.	.	8	.	.	.	false	true	Message: 0ms	.	.	.	.	.	.	.	.	.	.	.	!MODE RECORD CR 1000 2 0 R	0	.	.	zml.edf	RIGHT	1780	4992347	Full Trial Period	4990567	53	Trial: 53	4990567	22	Ö½Ïä	Ï´ÒÂ»ú	×ÔÐÐ³µ	f	f
zml	.	.	.	.	415	421	1	7	138.80	407.90	9	.	.	.	false	false	Message: 42ms	.	.	.	.	.	.	.	.	.	.	.	SYNCTIME	42	138.80	407.90	zml.edf	RIGHT	1780	4992347	Full Trial Period	4990567	53	Trial: 53	4990567	22	Ö½Ïä	Ï´ÒÂ»ú	×ÔÐÐ³µ	f	f
zml	.	.	.	.	.	.	.	.	.	.	10	.	.	.	false	false	Message: 561ms	12.57	202.80	62	590	539.70	404.50	2	394.50	529	165.00	404.90	INVISIBLE_BOUNDARY[1]	561	.	.	zml.edf	RIGHT	1780	4992347	Full Trial Period	4990567	53	Trial: 53	4990567	22	Ö½Ïä	Ï´ÒÂ»ú	×ÔÐÐ³µ	f	f
zml	.	.	.	.	.	.	.	.	.	.	11	.	.	.	false	false	Message: 567ms	12.57	202.80	62	590	539.70	404.50	2	394.50	529	165.00	404.90	SYNCTIME	567	.	.	zml.edf	RIGHT	1780	4992347	Full Trial Period	4990567	53	Trial: 53	4990567	22	Ö½Ïä	Ï´ÒÂ»ú	×ÔÐÐ³µ	f	f
zml	.	.	.	.	.	.	.	.	.	.	12	.	.	.	false	false	Message: 967ms	12.23	191.07	64	995	856.80	399.00	4	434.30	932	492.40	401.40	INVISIBLE_BOUNDARY[2]	967	.	.	zml.edf	RIGHT	1780	4992347	Full Trial Period	4990567	53	Trial: 53	4990567	22	Ö½Ïä	Ï´ÒÂ»ú	×ÔÐÐ³µ	f	f
zml	.	.	.	.	.	.	.	.	.	.	13	.	.	.	false	false	Message: 975ms	12.23	191.07	64	995	856.80	399.00	4	434.30	932	492.40	401.40	SYNCTIME	975	.	.	zml.edf	RIGHT	1780	4992347	Full Trial Period	4990567	53	Trial: 53	4990567	22	Ö½Ïä	Ï´ÒÂ»ú	×ÔÐÐ³µ	f	f
zml	.	.	.	.	159	1778	6	1620	229.60	400.00	14	.	.	.	false	false	Message: 1761ms	.	.	.	.	.	.	.	.	.	.	.	KEYBOARD	1761	229.60	400.00	zml.edf	RIGHT	1780	4992347	Full Trial Period	4990567	53	Trial: 53	4990567	22	Ö½Ïä	Ï´ÒÂ»ú	×ÔÐÐ³µ	f	f
zml	.	.	.	.	.	.	.	.	.	.	15	.	.	.	false	false	Message: 1821ms	.	.	.	.	.	.	.	.	.	.	.	TRIAL_RESULT 0	1821	.	.	zml.edf	RIGHT	1780	4992347	Full Trial Period	4990567	53	Trial: 53	4990567	22	Ö½Ïä	Ï´ÒÂ»ú	×ÔÐÐ³µ	f	f
zml	.	.	.	.	.	.	.	.	.	.	1	.	.	.	false	false	Message: -18ms	.	.	.	.	.	.	.	.	.	.	.	TRIALID 53	-18	.	.	zml.edf	RIGHT	2923	4997450	Full Trial Period	4994527	54	Trial: 54	4994527	23	×ÔÐÐ³µ	Ï´ÒÂ»ú	¹Ä	f	j
zml	.	.	.	.	.	.	.	.	.	.	2	.	.	.	false	false	Message: -1ms	.	.	.	.	.	.	.	.	.	.	.	RECCFG CR 1000 2 0 R	-1	.	.	zml.edf	RIGHT	2923	4997450	Full Trial Period	4994527	54	Trial: 54	4994527	23	×ÔÐÐ³µ	Ï´ÒÂ»ú	¹Ä	f	j
zml	.	.	.	.	.	.	.	.	.	.	3	.	.	.	false	false	Message: -1ms	.	.	.	.	.	.	.	.	.	.	.	ELCLCFG TOWER	-1	.	.	zml.edf	RIGHT	2923	4997450	Full Trial Period	4994527	54	Trial: 54	4994527	23	×ÔÐÐ³µ	Ï´ÒÂ»ú	¹Ä	f	j
zml	.	.	.	.	.	.	.	.	.	.	4	.	.	.	false	false	Message: -1ms	.	.	.	.	.	.	.	.	.	.	.	GAZE_COORDS 0.00 0.00 1023.00 767.00	-1	.	.	zml.edf	RIGHT	2923	4997450	Full Trial Period	4994527	54	Trial: 54	4994527	23	×ÔÐÐ³µ	Ï´ÒÂ»ú	¹Ä	f	j
zml	.	.	.	.	.	.	.	.	.	.	5	.	.	.	false	false	Message: -1ms	.	.	.	.	.	.	.	.	.	.	.	THRESHOLDS R 99 226	-1	.	.	zml.edf	RIGHT	2923	4997450	Full Trial Period	4994527	54	Trial: 54	4994527	23	×ÔÐÐ³µ	Ï´ÒÂ»ú	¹Ä	f	j
zml	.	.	.	.	.	.	.	.	.	.	6	.	.	.	false	false	Message: -1ms	.	.	.	.	.	.	.	.	.	.	.	ELCL_PROC CENTROID (3)	-1	.	.	zml.edf	RIGHT	2923	4997450	Full Trial Period	4994527	54	Trial: 54	4994527	23	×ÔÐÐ³µ	Ï´ÒÂ»ú	¹Ä	f	j
zml	.	.	.	.	.	.	.	.	.	.	7	.	.	.	false	false	Message: -1ms	.	.	.	.	.	.	.	.	.	.	.	ELCL_PCR_PARAM 5 3.0	-1	.	.	zml.edf	RIGHT	2923	4997450	Full Trial Period	4994527	54	Trial: 54	4994527	23	×ÔÐÐ³µ	Ï´ÒÂ»ú	¹Ä	f	j
zml	.	.	.	.	.	.	.	.	.	.	8	.	.	.	false	true	Message: 0ms	.	.	.	.	.	.	.	.	.	.	.	!MODE RECORD CR 1000 2 0 R	0	.	.	zml.edf	RIGHT	2923	4997450	Full Trial Period	4994527	54	Trial: 54	4994527	23	×ÔÐÐ³µ	Ï´ÒÂ»ú	¹Ä	f	j
zml	.	.	.	.	.	.	.	.	.	.	9	.	.	.	false	false	Message: 40ms	.	.	.	.	.	.	.	.	.	.	.	SYNCTIME	40	.	.	zml.edf	RIGHT	2923	4997450	Full Trial Period	4994527	54	Trial: 54	4994527	23	×ÔÐÐ³µ	Ï´ÒÂ»ú	¹Ä	f	j
zml	.	.	.	.	.	.	.	.	.	.	10	.	.	.	false	false	Message: 751ms	11.17	171.89	65	786	522.90	401.30	2	401.00	722	191.10	396.40	INVISIBLE_BOUNDARY[1]	751	.	.	zml.edf	RIGHT	2923	4997450	Full Trial Period	4994527	54	Trial: 54	4994527	23	×ÔÐÐ³µ	Ï´ÒÂ»ú	¹Ä	f	j
zml	.	.	.	.	.	.	.	.	.	.	11	.	.	.	false	false	Message: 756ms	11.17	171.89	65	786	522.90	401.30	2	401.00	722	191.10	396.40	SYNCTIME	756	.	.	zml.edf	RIGHT	2923	4997450	Full Trial Period	4994527	54	Trial: 54	4994527	23	×ÔÐÐ³µ	Ï´ÒÂ»ú	¹Ä	f	j
zml	.	.	.	.	.	.	.	.	.	.	12	.	.	.	false	false	Message: 1445ms	9.28	162.86	57	1465	813.20	378.20	5	345.40	1409	539.20	391.10	INVISIBLE_BOUNDARY[2]	1445	.	.	zml.edf	RIGHT	2923	4997450	Full Trial Period	4994527	54	Trial: 54	4994527	23	×ÔÐÐ³µ	Ï´ÒÂ»ú	¹Ä	f	j
zml	.	.	.	.	.	.	.	.	.	.	13	.	.	.	false	false	Message: 1448ms	9.28	162.86	57	1465	813.20	378.20	5	345.40	1409	539.20	391.10	SYNCTIME	1448	.	.	zml.edf	RIGHT	2923	4997450	Full Trial Period	4994527	54	Trial: 54	4994527	23	×ÔÐÐ³µ	Ï´ÒÂ»ú	¹Ä	f	j
zml	.	.	.	.	175	2921	11	2747	845.50	394.40	14	.	.	.	false	false	Message: 2904ms	.	.	.	.	.	.	.	.	.	.	.	KEYBOARD	2904	845.50	394.40	zml.edf	RIGHT	2923	4997450	Full Trial Period	4994527	54	Trial: 54	4994527	23	×ÔÐÐ³µ	Ï´ÒÂ»ú	¹Ä	f	j
zml	.	.	.	.	.	.	.	.	.	.	15	.	.	.	false	false	Message: 2967ms	.	.	.	.	.	.	.	.	.	.	.	TRIAL_RESULT 0	2967	.	.	zml.edf	RIGHT	2923	4997450	Full Trial Period	4994527	54	Trial: 54	4994527	23	×ÔÐÐ³µ	Ï´ÒÂ»ú	¹Ä	f	j
zml	.	.	.	.	.	.	.	.	.	.	1	.	.	.	false	false	Message: -19ms	.	.	.	.	.	.	.	.	.	.	.	TRIALID 54	-19	.	.	zml.edf	RIGHT	2003	5000588	Full Trial Period	4998585	55	Trial: 55	4998585	135	Ã¢¹û	Êó±ê	ÃÞÇ©	f	f
zml	.	.	.	.	.	.	.	.	.	.	2	.	.	.	false	false	Message: -1ms	.	.	.	.	.	.	.	.	.	.	.	RECCFG CR 1000 2 0 R	-1	.	.	zml.edf	RIGHT	2003	5000588	Full Trial Period	4998585	55	Trial: 55	4998585	135	Ã¢¹û	Êó±ê	ÃÞÇ©	f	f
zml	.	.	.	.	.	.	.	.	.	.	3	.	.	.	false	false	Message: -1ms	.	.	.	.	.	.	.	.	.	.	.	ELCLCFG TOWER	-1	.	.	zml.edf	RIGHT	2003	5000588	Full Trial Period	4998585	55	Trial: 55	4998585	135	Ã¢¹û	Êó±ê	ÃÞÇ©	f	f
zml	.	.	.	.	.	.	.	.	.	.	4	.	.	.	false	false	Message: -1ms	.	.	.	.	.	.	.	.	.	.	.	GAZE_COORDS 0.00 0.00 1023.00 767.00	-1	.	.	zml.edf	RIGHT	2003	5000588	Full Trial Period	4998585	55	Trial: 55	4998585	135	Ã¢¹û	Êó±ê	ÃÞÇ©	f	f
zml	.	.	.	.	.	.	.	.	.	.	5	.	.	.	false	false	Message: -1ms	.	.	.	.	.	.	.	.	.	.	.	THRESHOLDS R 99 226	-1	.	.	zml.edf	RIGHT	2003	5000588	Full Trial Period	4998585	55	Trial: 55	4998585	135	Ã¢¹û	Êó±ê	ÃÞÇ©	f	f
zml	.	.	.	.	.	.	.	.	.	.	6	.	.	.	false	false	Message: -1ms	.	.	.	.	.	.	.	.	.	.	.	ELCL_PROC CENTROID (3)	-1	.	.	zml.edf	RIGHT	2003	5000588	Full Trial Period	4998585	55	Trial: 55	4998585	135	Ã¢¹û	Êó±ê	ÃÞÇ©	f	f
zml	.	.	.	.	.	.	.	.	.	.	7	.	.	.	false	false	Message: -1ms	.	.	.	.	.	.	.	.	.	.	.	ELCL_PCR_PARAM 5 3.0	-1	.	.	zml.edf	RIGHT	2003	5000588	Full Trial Period	4998585	55	Trial: 55	4998585	135	Ã¢¹û	Êó±ê	ÃÞÇ©	f	f
zml	.	.	.	.	.	.	.	.	.	.	8	.	.	.	false	true	Message: 0ms	.	.	.	.	.	.	.	.	.	.	.	!MODE RECORD CR 1000 2 0 R	0	.	.	zml.edf	RIGHT	2003	5000588	Full Trial Period	4998585	55	Trial: 55	4998585	135	Ã¢¹û	Êó±ê	ÃÞÇ©	f	f
zml	102	102	1	1	.	.	.	.	.	.	9	.	.	.	false	false	Message: 39ms	.	.	182	182	126.50	430.10	1	245.30	1	.	.	SYNCTIME	39	.	.	zml.edf	RIGHT	2003	5000588	Full Trial Period	4998585	55	Trial: 55	4998585	135	Ã¢¹û	Êó±ê	ÃÞÇ©	f	f
zml	.	.	.	.	.	.	.	.	.	.	10	.	.	.	false	false	Message: 702ms	9.83	169.42	58	736	538.80	392.20	4	399.60	679	249.00	398.60	INVISIBLE_BOUNDARY[1]	702	.	.	zml.edf	RIGHT	2003	5000588	Full Trial Period	4998585	55	Trial: 55	4998585	135	Ã¢¹û	Êó±ê	ÃÞÇ©	f	f
zml	.	.	.	.	.	.	.	.	.	.	11	.	.	.	false	false	Message: 706ms	9.83	169.42	58	736	538.80	392.20	4	399.60	679	249.00	398.60	SYNCTIME	706	.	.	zml.edf	RIGHT	2003	5000588	Full Trial Period	4998585	55	Trial: 55	4998585	135	Ã¢¹û	Êó±ê	ÃÞÇ©	f	f
zml	.	.	.	.	.	.	.	.	.	.	12	.	.	.	false	false	Message: 1083ms	10.81	166.34	65	1108	822.80	401.40	6	406.30	1044	502.30	394.70	INVISIBLE_BOUNDARY[2]	1083	.	.	zml.edf	RIGHT	2003	5000588	Full Trial Period	4998585	55	Trial: 55	4998585	135	Ã¢¹û	Êó±ê	ÃÞÇ©	f	f
zml	.	.	.	.	.	.	.	.	.	.	13	.	.	.	false	false	Message: 1089ms	10.81	166.34	65	1108	822.80	401.40	6	406.30	1044	502.30	394.70	SYNCTIME	1089	.	.	zml.edf	RIGHT	2003	5000588	Full Trial Period	4998585	55	Trial: 55	4998585	135	Ã¢¹û	Êó±ê	ÃÞÇ©	f	f
zml	.	.	.	.	.	.	.	.	.	.	14	.	.	.	false	false	Message: 1984ms	10.27	209.65	49	2001	543.70	373.40	8	261.80	1953	848.30	390.40	KEYBOARD	1984	.	.	zml.edf	RIGHT	2003	5000588	Full Trial Period	4998585	55	Trial: 55	4998585	135	Ã¢¹û	Êó±ê	ÃÞÇ©	f	f
zml	.	.	.	.	.	.	.	.	.	.	15	.	.	.	false	false	Message: 2052ms	.	.	.	.	.	.	.	.	.	.	.	TRIAL_RESULT 0	2052	.	.	zml.edf	RIGHT	2003	5000588	Full Trial Period	4998585	55	Trial: 55	4998585	135	Ã¢¹û	Êó±ê	ÃÞÇ©	f	f
zml	.	.	.	.	.	.	.	.	.	.	1	.	.	.	false	false	Message: -17ms	.	.	.	.	.	.	.	.	.	.	.	TRIALID 55	-17	.	.	zml.edf	RIGHT	2243	5004084	Full Trial Period	5001841	56	Trial: 56	5001841	144	ÌÝ×Ó	ÆË¿ËÅÆ	Ð¡Ïª	j	f
zml	.	.	.	.	.	.	.	.	.	.	2	.	.	.	false	false	Message: -1ms	.	.	.	.	.	.	.	.	.	.	.	RECCFG CR 1000 2 0 R	-1	.	.	zml.edf	RIGHT	2243	5004084	Full Trial Period	5001841	56	Trial: 56	5001841	144	ÌÝ×Ó	ÆË¿ËÅÆ	Ð¡Ïª	j	f
zml	.	.	.	.	.	.	.	.	.	.	3	.	.	.	false	false	Message: -1ms	.	.	.	.	.	.	.	.	.	.	.	ELCLCFG TOWER	-1	.	.	zml.edf	RIGHT	2243	5004084	Full Trial Period	5001841	56	Trial: 56	5001841	144	ÌÝ×Ó	ÆË¿ËÅÆ	Ð¡Ïª	j	f
zml	.	.	.	.	.	.	.	.	.	.	4	.	.	.	false	false	Message: -1ms	.	.	.	.	.	.	.	.	.	.	.	GAZE_COORDS 0.00 0.00 1023.00 767.00	-1	.	.	zml.edf	RIGHT	2243	5004084	Full Trial Period	5001841	56	Trial: 56	5001841	144	ÌÝ×Ó	ÆË¿ËÅÆ	Ð¡Ïª	j	f
zml	.	.	.	.	.	.	.	.	.	.	5	.	.	.	false	false	Message: -1ms	.	.	.	.	.	.	.	.	.	.	.	THRESHOLDS R 99 226	-1	.	.	zml.edf	RIGHT	2243	5004084	Full Trial Period	5001841	56	Trial: 56	5001841	144	ÌÝ×Ó	ÆË¿ËÅÆ	Ð¡Ïª	j	f
zml	.	.	.	.	.	.	.	.	.	.	6	.	.	.	false	false	Message: -1ms	.	.	.	.	.	.	.	.	.	.	.	ELCL_PROC CENTROID (3)	-1	.	.	zml.edf	RIGHT	2243	5004084	Full Trial Period	5001841	56	Trial: 56	5001841	144	ÌÝ×Ó	ÆË¿ËÅÆ	Ð¡Ïª	j	f
zml	.	.	.	.	.	.	.	.	.	.	7	.	.	.	false	false	Message: -1ms	.	.	.	.	.	.	.	.	.	.	.	ELCL_PCR_PARAM 5 3.0	-1	.	.	zml.edf	RIGHT	2243	5004084	Full Trial Period	5001841	56	Trial: 56	5001841	144	ÌÝ×Ó	ÆË¿ËÅÆ	Ð¡Ïª	j	f
zml	.	.	.	.	.	.	.	.	.	.	8	.	.	.	false	true	Message: 0ms	.	.	.	.	.	.	.	.	.	.	.	!MODE RECORD CR 1000 2 0 R	0	.	.	zml.edf	RIGHT	2243	5004084	Full Trial Period	5001841	56	Trial: 56	5001841	144	ÌÝ×Ó	ÆË¿ËÅÆ	Ð¡Ïª	j	f
zml	.	.	.	.	219	225	1	7	124.00	410.10	9	.	.	.	false	false	Message: 41ms	.	.	.	.	.	.	.	.	.	.	.	SYNCTIME	41	124.00	410.10	zml.edf	RIGHT	2243	5004084	Full Trial Period	5001841	56	Trial: 56	5001841	144	ÌÝ×Ó	ÆË¿ËÅÆ	Ð¡Ïª	j	f
zml	.	.	.	.	.	.	.	.	.	.	10	.	.	.	false	false	Message: 571ms	5.87	143.15	41	593	469.50	418.20	3	358.90	553	300.80	383.80	INVISIBLE_BOUNDARY[1]	571	.	.	zml.edf	RIGHT	2243	5004084	Full Trial Period	5001841	56	Trial: 56	5001841	144	ÌÝ×Ó	ÆË¿ËÅÆ	Ð¡Ïª	j	f
zml	.	.	.	.	.	.	.	.	.	.	11	.	.	.	false	false	Message: 574ms	5.87	143.15	41	593	469.50	418.20	3	358.90	553	300.80	383.80	SYNCTIME	574	.	.	zml.edf	RIGHT	2243	5004084	Full Trial Period	5001841	56	Trial: 56	5001841	144	ÌÝ×Ó	ÆË¿ËÅÆ	Ð¡Ïª	j	f
zml	.	.	.	.	.	.	.	.	.	.	12	.	.	.	false	false	Message: 1283ms	7.22	116.51	62	1286	759.20	412.20	6	254.00	1225	546.70	396.60	INVISIBLE_BOUNDARY[2]	1283	.	.	zml.edf	RIGHT	2243	5004084	Full Trial Period	5001841	56	Trial: 56	5001841	144	ÌÝ×Ó	ÆË¿ËÅÆ	Ð¡Ïª	j	f
zml	.	.	.	.	124	1410	7	1287	747.70	411.30	13	.	.	.	false	false	Message: 1291ms	.	.	.	.	.	.	.	.	.	.	.	SYNCTIME	1291	747.70	411.30	zml.edf	RIGHT	2243	5004084	Full Trial Period	5001841	56	Trial: 56	5001841	144	ÌÝ×Ó	ÆË¿ËÅÆ	Ð¡Ïª	j	f
zml	.	.	.	.	.	.	.	.	.	.	14	.	.	.	false	false	Message: 2224ms	9.05	238.27	38	2241	578.30	382.80	10	329.90	2204	847.20	384.80	KEYBOARD	2224	.	.	zml.edf	RIGHT	2243	5004084	Full Trial Period	5001841	56	Trial: 56	5001841	144	ÌÝ×Ó	ÆË¿ËÅÆ	Ð¡Ïª	j	f
zml	.	.	.	.	.	.	.	.	.	.	15	.	.	.	false	false	Message: 2284ms	.	.	.	.	.	.	.	.	.	.	.	TRIAL_RESULT 0	2284	.	.	zml.edf	RIGHT	2243	5004084	Full Trial Period	5001841	56	Trial: 56	5001841	144	ÌÝ×Ó	ÆË¿ËÅÆ	Ð¡Ïª	j	f
zml	.	.	.	.	.	.	.	.	.	.	1	.	.	.	false	false	Message: -25ms	.	.	.	.	.	.	.	.	.	.	.	TRIALID 56	-25	.	.	zml.edf	RIGHT	2523	5009188	Full Trial Period	5006665	57	Trial: 57	5006665	101	¼üÅÌ	ºÚ°å	ÓÍ»­	j	j
zml	.	.	.	.	.	.	.	.	.	.	2	.	.	.	false	false	Message: -1ms	.	.	.	.	.	.	.	.	.	.	.	RECCFG CR 1000 2 0 R	-1	.	.	zml.edf	RIGHT	2523	5009188	Full Trial Period	5006665	57	Trial: 57	5006665	101	¼üÅÌ	ºÚ°å	ÓÍ»­	j	j
zml	.	.	.	.	.	.	.	.	.	.	3	.	.	.	false	false	Message: -1ms	.	.	.	.	.	.	.	.	.	.	.	ELCLCFG TOWER	-1	.	.	zml.edf	RIGHT	2523	5009188	Full Trial Period	5006665	57	Trial: 57	5006665	101	¼üÅÌ	ºÚ°å	ÓÍ»­	j	j
zml	.	.	.	.	.	.	.	.	.	.	4	.	.	.	false	false	Message: -1ms	.	.	.	.	.	.	.	.	.	.	.	GAZE_COORDS 0.00 0.00 1023.00 767.00	-1	.	.	zml.edf	RIGHT	2523	5009188	Full Trial Period	5006665	57	Trial: 57	5006665	101	¼üÅÌ	ºÚ°å	ÓÍ»­	j	j
zml	.	.	.	.	.	.	.	.	.	.	5	.	.	.	false	false	Message: -1ms	.	.	.	.	.	.	.	.	.	.	.	THRESHOLDS R 99 226	-1	.	.	zml.edf	RIGHT	2523	5009188	Full Trial Period	5006665	57	Trial: 57	5006665	101	¼üÅÌ	ºÚ°å	ÓÍ»­	j	j
zml	.	.	.	.	.	.	.	.	.	.	6	.	.	.	false	false	Message: -1ms	.	.	.	.	.	.	.	.	.	.	.	ELCL_PROC CENTROID (3)	-1	.	.	zml.edf	RIGHT	2523	5009188	Full Trial Period	5006665	57	Trial: 57	5006665	101	¼üÅÌ	ºÚ°å	ÓÍ»­	j	j
zml	.	.	.	.	.	.	.	.	.	.	7	.	.	.	false	false	Message: -1ms	.	.	.	.	.	.	.	.	.	.	.	ELCL_PCR_PARAM 5 3.0	-1	.	.	zml.edf	RIGHT	2523	5009188	Full Trial Period	5006665	57	Trial: 57	5006665	101	¼üÅÌ	ºÚ°å	ÓÍ»­	j	j
zml	.	.	.	.	.	.	.	.	.	.	8	.	.	.	false	true	Message: 0ms	.	.	.	.	.	.	.	.	.	.	.	!MODE RECORD CR 1000 2 0 R	0	.	.	zml.edf	RIGHT	2523	5009188	Full Trial Period	5006665	57	Trial: 57	5006665	101	¼üÅÌ	ºÚ°å	ÓÍ»­	j	j
zml	54	54	1	1	.	.	.	.	.	.	9	.	.	.	false	false	Message: 42ms	.	.	115	115	156.10	398.00	1	320.30	1	.	.	SYNCTIME	42	.	.	zml.edf	RIGHT	2523	5009188	Full Trial Period	5006665	57	Trial: 57	5006665	101	¼üÅÌ	ºÚ°å	ÓÍ»­	j	j
zml	.	.	.	.	.	.	.	.	.	.	10	.	.	.	false	false	Message: 840ms	13.51	190.35	71	882	599.10	401.10	4	413.90	812	198.50	391.90	INVISIBLE_BOUNDARY[1]	840	.	.	zml.edf	RIGHT	2523	5009188	Full Trial Period	5006665	57	Trial: 57	5006665	101	¼üÅÌ	ºÚ°å	ÓÍ»­	j	j
zml	.	.	.	.	.	.	.	.	.	.	11	.	.	.	false	false	Message: 850ms	13.51	190.35	71	882	599.10	401.10	4	413.90	812	198.50	391.90	SYNCTIME	850	.	.	zml.edf	RIGHT	2523	5009188	Full Trial Period	5006665	57	Trial: 57	5006665	101	¼üÅÌ	ºÚ°å	ÓÍ»­	j	j
zml	.	.	.	.	.	.	.	.	.	.	12	.	.	.	false	false	Message: 1659ms	2.64	114.73	23	1669	807.80	395.40	9	210.10	1647	730.00	383.40	INVISIBLE_BOUNDARY[2]	1659	.	.	zml.edf	RIGHT	2523	5009188	Full Trial Period	5006665	57	Trial: 57	5006665	101	¼üÅÌ	ºÚ°å	ÓÍ»­	j	j
zml	.	.	.	.	.	.	.	.	.	.	13	.	.	.	false	false	Message: 1666ms	2.64	114.73	23	1669	807.80	395.40	9	210.10	1647	730.00	383.40	SYNCTIME	1666	.	.	zml.edf	RIGHT	2523	5009188	Full Trial Period	5006665	57	Trial: 57	5006665	101	¼üÅÌ	ºÚ°å	ÓÍ»­	j	j
zml	.	.	.	.	194	2521	12	2328	849.80	380.30	14	[1]	2	RECTANGLE_INTERESTAREA	false	false	Message: 2504ms	.	.	.	.	.	.	.	.	.	.	.	KEYBOARD	2504	849.80	380.30	zml.edf	RIGHT	2523	5009188	Full Trial Period	5006665	57	Trial: 57	5006665	101	¼üÅÌ	ºÚ°å	ÓÍ»­	j	j
zml	.	.	.	.	.	.	.	.	.	.	15	.	.	.	false	false	Message: 2570ms	.	.	.	.	.	.	.	.	.	.	.	TRIAL_RESULT 0	2570	.	.	zml.edf	RIGHT	2523	5009188	Full Trial Period	5006665	57	Trial: 57	5006665	101	¼üÅÌ	ºÚ°å	ÓÍ»­	j	j
zml	.	.	.	.	.	.	.	.	.	.	1	.	.	.	false	false	Message: -16ms	.	.	.	.	.	.	.	.	.	.	.	TRIALID 57	-16	.	.	zml.edf	RIGHT	3015	5016053	Full Trial Period	5013038	58	Trial: 58	5013038	81	°ôÇò¹÷	¸ÊÕá	Æì¸Ë	j	j
zml	.	.	.	.	.	.	.	.	.	.	2	.	.	.	false	false	Message: -1ms	.	.	.	.	.	.	.	.	.	.	.	RECCFG CR 1000 2 0 R	-1	.	.	zml.edf	RIGHT	3015	5016053	Full Trial Period	5013038	58	Trial: 58	5013038	81	°ôÇò¹÷	¸ÊÕá	Æì¸Ë	j	j
zml	.	.	.	.	.	.	.	.	.	.	3	.	.	.	false	false	Message: -1ms	.	.	.	.	.	.	.	.	.	.	.	ELCLCFG TOWER	-1	.	.	zml.edf	RIGHT	3015	5016053	Full Trial Period	5013038	58	Trial: 58	5013038	81	°ôÇò¹÷	¸ÊÕá	Æì¸Ë	j	j
zml	.	.	.	.	.	.	.	.	.	.	4	.	.	.	false	false	Message: -1ms	.	.	.	.	.	.	.	.	.	.	.	GAZE_COORDS 0.00 0.00 1023.00 767.00	-1	.	.	zml.edf	RIGHT	3015	5016053	Full Trial Period	5013038	58	Trial: 58	5013038	81	°ôÇò¹÷	¸ÊÕá	Æì¸Ë	j	j
zml	.	.	.	.	.	.	.	.	.	.	5	.	.	.	false	false	Message: -1ms	.	.	.	.	.	.	.	.	.	.	.	THRESHOLDS R 99 226	-1	.	.	zml.edf	RIGHT	3015	5016053	Full Trial Period	5013038	58	Trial: 58	5013038	81	°ôÇò¹÷	¸ÊÕá	Æì¸Ë	j	j
zml	.	.	.	.	.	.	.	.	.	.	6	.	.	.	false	false	Message: -1ms	.	.	.	.	.	.	.	.	.	.	.	ELCL_PROC CENTROID (3)	-1	.	.	zml.edf	RIGHT	3015	5016053	Full Trial Period	5013038	58	Trial: 58	5013038	81	°ôÇò¹÷	¸ÊÕá	Æì¸Ë	j	j
zml	.	.	.	.	.	.	.	.	.	.	7	.	.	.	false	false	Message: -1ms	.	.	.	.	.	.	.	.	.	.	.	ELCL_PCR_PARAM 5 3.0	-1	.	.	zml.edf	RIGHT	3015	5016053	Full Trial Period	5013038	58	Trial: 58	5013038	81	°ôÇò¹÷	¸ÊÕá	Æì¸Ë	j	j
zml	.	.	.	.	.	.	.	.	.	.	8	.	.	.	false	true	Message: 0ms	.	.	.	.	.	.	.	.	.	.	.	!MODE RECORD CR 1000 2 0 R	0	.	.	zml.edf	RIGHT	3015	5016053	Full Trial Period	5013038	58	Trial: 58	5013038	81	°ôÇò¹÷	¸ÊÕá	Æì¸Ë	j	j
zml	.	.	.	.	36	42	1	7	126.10	401.80	9	.	.	.	false	false	Message: 42ms	.	.	.	.	.	.	.	.	.	.	.	SYNCTIME	42	.	.	zml.edf	RIGHT	3015	5016053	Full Trial Period	5013038	58	Trial: 58	5013038	81	°ôÇò¹÷	¸ÊÕá	Æì¸Ë	j	j
zml	.	.	.	.	.	.	.	.	.	.	10	.	.	.	false	false	Message: 929ms	11.80	47.78	247	978	511.60	408.50	4	638.50	732	160.20	395.10	INVISIBLE_BOUNDARY[1]	929	.	.	zml.edf	RIGHT	3015	5016053	Full Trial Period	5013038	58	Trial: 58	5013038	81	°ôÇò¹÷	¸ÊÕá	Æì¸Ë	j	j
zml	.	.	.	.	.	.	.	.	.	.	11	.	.	.	false	false	Message: 934ms	11.80	47.78	247	978	511.60	408.50	4	638.50	732	160.20	395.10	SYNCTIME	934	.	.	zml.edf	RIGHT	3015	5016053	Full Trial Period	5013038	58	Trial: 58	5013038	81	°ôÇò¹÷	¸ÊÕá	Æì¸Ë	j	j
zml	.	.	.	.	.	.	.	.	.	.	12	.	.	.	false	false	Message: 2123ms	2.90	9.19	315	2414	814.50	362.00	8	533.40	2100	733.50	390.90	INVISIBLE_BOUNDARY[2]	2123	.	.	zml.edf	RIGHT	3015	5016053	Full Trial Period	5013038	58	Trial: 58	5013038	81	°ôÇò¹÷	¸ÊÕá	Æì¸Ë	j	j
zml	231	2354	2	2124	.	.	.	.	.	.	13	.	.	.	false	false	Message: 2133ms	2.90	9.19	315	2414	814.50	362.00	8	533.40	2100	733.50	390.90	SYNCTIME	2133	.	.	zml.edf	RIGHT	3015	5016053	Full Trial Period	5013038	58	Trial: 58	5013038	81	°ôÇò¹÷	¸ÊÕá	Æì¸Ë	j	j
zml	.	.	.	.	.	.	.	.	.	.	14	.	.	.	false	false	Message: 2996ms	.	.	48	3014	.	.	11	536.70	2967	866.10	381.70	KEYBOARD	2996	.	.	zml.edf	RIGHT	3015	5016053	Full Trial Period	5013038	58	Trial: 58	5013038	81	°ôÇò¹÷	¸ÊÕá	Æì¸Ë	j	j
zml	.	.	.	.	.	.	.	.	.	.	15	.	.	.	false	false	Message: 3060ms	.	.	.	.	.	.	.	.	.	.	.	TRIAL_RESULT 0	3060	.	.	zml.edf	RIGHT	3015	5016053	Full Trial Period	5013038	58	Trial: 58	5013038	81	°ôÇò¹÷	¸ÊÕá	Æì¸Ë	j	j
zml	.	.	.	.	.	.	.	.	.	.	1	.	.	.	false	false	Message: -22ms	.	.	.	.	.	.	.	.	.	.	.	TRIALID 58	-22	.	.	zml.edf	RIGHT	2336	5024246	Full Trial Period	5021910	59	Trial: 59	5021910	7	Êé°ü	Ìú¹ì	ÌÝ×Ó	j	j
zml	.	.	.	.	.	.	.	.	.	.	2	.	.	.	false	false	Message: -2ms	.	.	.	.	.	.	.	.	.	.	.	RECCFG CR 1000 2 0 R	-2	.	.	zml.edf	RIGHT	2336	5024246	Full Trial Period	5021910	59	Trial: 59	5021910	7	Êé°ü	Ìú¹ì	ÌÝ×Ó	j	j
zml	.	.	.	.	.	.	.	.	.	.	3	.	.	.	false	false	Message: -2ms	.	.	.	.	.	.	.	.	.	.	.	ELCLCFG TOWER	-2	.	.	zml.edf	RIGHT	2336	5024246	Full Trial Period	5021910	59	Trial: 59	5021910	7	Êé°ü	Ìú¹ì	ÌÝ×Ó	j	j
zml	.	.	.	.	.	.	.	.	.	.	4	.	.	.	false	false	Message: -2ms	.	.	.	.	.	.	.	.	.	.	.	GAZE_COORDS 0.00 0.00 1023.00 767.00	-2	.	.	zml.edf	RIGHT	2336	5024246	Full Trial Period	5021910	59	Trial: 59	5021910	7	Êé°ü	Ìú¹ì	ÌÝ×Ó	j	j
zml	.	.	.	.	.	.	.	.	.	.	5	.	.	.	false	false	Message: -2ms	.	.	.	.	.	.	.	.	.	.	.	THRESHOLDS R 99 226	-2	.	.	zml.edf	RIGHT	2336	5024246	Full Trial Period	5021910	59	Trial: 59	5021910	7	Êé°ü	Ìú¹ì	ÌÝ×Ó	j	j
zml	.	.	.	.	.	.	.	.	.	.	6	.	.	.	false	false	Message: -2ms	.	.	.	.	.	.	.	.	.	.	.	ELCL_PROC CENTROID (3)	-2	.	.	zml.edf	RIGHT	2336	5024246	Full Trial Period	5021910	59	Trial: 59	5021910	7	Êé°ü	Ìú¹ì	ÌÝ×Ó	j	j
zml	.	.	.	.	.	.	.	.	.	.	7	.	.	.	false	false	Message: -2ms	.	.	.	.	.	.	.	.	.	.	.	ELCL_PCR_PARAM 5 3.0	-2	.	.	zml.edf	RIGHT	2336	5024246	Full Trial Period	5021910	59	Trial: 59	5021910	7	Êé°ü	Ìú¹ì	ÌÝ×Ó	j	j
zml	.	.	.	.	.	.	.	.	.	.	8	.	.	.	false	false	Message: -1ms	.	.	.	.	.	.	.	.	.	.	.	!MODE RECORD CR 1000 2 0 R	-1	.	.	zml.edf	RIGHT	2336	5024246	Full Trial Period	5021910	59	Trial: 59	5021910	7	Êé°ü	Ìú¹ì	ÌÝ×Ó	j	j
zml	.	.	.	.	229	237	1	9	123.70	750.20	9	.	.	.	false	false	Message: 44ms	.	.	.	.	.	.	.	.	.	.	.	SYNCTIME	44	123.70	750.20	zml.edf	RIGHT	2336	5024246	Full Trial Period	5021910	59	Trial: 59	5021910	7	Êé°ü	Ìú¹ì	ÌÝ×Ó	j	j
zml	.	.	.	.	.	.	.	.	.	.	10	.	.	.	false	false	Message: 780ms	11.44	175.99	65	808	513.50	451.10	3	396.10	744	176.20	398.80	INVISIBLE_BOUNDARY[1]	780	.	.	zml.edf	RIGHT	2336	5024246	Full Trial Period	5021910	59	Trial: 59	5021910	7	Êé°ü	Ìú¹ì	ÌÝ×Ó	j	j
zml	.	.	.	.	.	.	.	.	.	.	11	.	.	.	false	false	Message: 785ms	11.44	175.99	65	808	513.50	451.10	3	396.10	744	176.20	398.80	SYNCTIME	785	.	.	zml.edf	RIGHT	2336	5024246	Full Trial Period	5021910	59	Trial: 59	5021910	7	Êé°ü	Ìú¹ì	ÌÝ×Ó	j	j
zml	.	.	.	.	.	.	.	.	.	.	12	.	.	.	false	false	Message: 1390ms	4.99	90.75	55	1426	832.00	383.10	6	285.50	1372	684.70	404.90	INVISIBLE_BOUNDARY[2]	1390	.	.	zml.edf	RIGHT	2336	5024246	Full Trial Period	5021910	59	Trial: 59	5021910	7	Êé°ü	Ìú¹ì	ÌÝ×Ó	j	j
zml	.	.	.	.	.	.	.	.	.	.	13	.	.	.	false	false	Message: 1393ms	4.99	90.75	55	1426	832.00	383.10	6	285.50	1372	684.70	404.90	SYNCTIME	1393	.	.	zml.edf	RIGHT	2336	5024246	Full Trial Period	5021910	59	Trial: 59	5021910	7	Êé°ü	Ìú¹ì	ÌÝ×Ó	j	j
zml	201	2335	1	2135	.	.	.	.	.	.	14	.	.	.	false	false	Message: 2317ms	8.99	36.69	245	2335	848.60	636.40	9	625.00	2091	857.40	362.40	KEYBOARD	2317	.	.	zml.edf	RIGHT	2336	5024246	Full Trial Period	5021910	59	Trial: 59	5021910	7	Êé°ü	Ìú¹ì	ÌÝ×Ó	j	j
zml	.	.	.	.	.	.	.	.	.	.	15	.	.	.	false	false	Message: 2377ms	.	.	.	.	.	.	.	.	.	.	.	TRIAL_RESULT 0	2377	.	.	zml.edf	RIGHT	2336	5024246	Full Trial Period	5021910	59	Trial: 59	5021910	7	Êé°ü	Ìú¹ì	ÌÝ×Ó	j	j
zml	.	.	.	.	.	.	.	.	.	.	1	.	.	.	false	false	Message: -15ms	.	.	.	.	.	.	.	.	.	.	.	TRIALID 59	-15	.	.	zml.edf	RIGHT	3643	5029462	Full Trial Period	5025819	60	Trial: 60	5025819	48	ÏÉÈËÕÆ	ÏîÁ´	Å¦¿Û	j	j
zml	.	.	.	.	.	.	.	.	.	.	2	.	.	.	false	false	Message: -1ms	.	.	.	.	.	.	.	.	.	.	.	RECCFG CR 1000 2 0 R	-1	.	.	zml.edf	RIGHT	3643	5029462	Full Trial Period	5025819	60	Trial: 60	5025819	48	ÏÉÈËÕÆ	ÏîÁ´	Å¦¿Û	j	j
zml	.	.	.	.	.	.	.	.	.	.	3	.	.	.	false	false	Message: -1ms	.	.	.	.	.	.	.	.	.	.	.	ELCLCFG TOWER	-1	.	.	zml.edf	RIGHT	3643	5029462	Full Trial Period	5025819	60	Trial: 60	5025819	48	ÏÉÈËÕÆ	ÏîÁ´	Å¦¿Û	j	j
zml	.	.	.	.	.	.	.	.	.	.	4	.	.	.	false	false	Message: -1ms	.	.	.	.	.	.	.	.	.	.	.	GAZE_COORDS 0.00 0.00 1023.00 767.00	-1	.	.	zml.edf	RIGHT	3643	5029462	Full Trial Period	5025819	60	Trial: 60	5025819	48	ÏÉÈËÕÆ	ÏîÁ´	Å¦¿Û	j	j
zml	.	.	.	.	.	.	.	.	.	.	5	.	.	.	false	false	Message: -1ms	.	.	.	.	.	.	.	.	.	.	.	THRESHOLDS R 99 226	-1	.	.	zml.edf	RIGHT	3643	5029462	Full Trial Period	5025819	60	Trial: 60	5025819	48	ÏÉÈËÕÆ	ÏîÁ´	Å¦¿Û	j	j
zml	.	.	.	.	.	.	.	.	.	.	6	.	.	.	false	false	Message: -1ms	.	.	.	.	.	.	.	.	.	.	.	ELCL_PROC CENTROID (3)	-1	.	.	zml.edf	RIGHT	3643	5029462	Full Trial Period	5025819	60	Trial: 60	5025819	48	ÏÉÈËÕÆ	ÏîÁ´	Å¦¿Û	j	j
zml	.	.	.	.	.	.	.	.	.	.	7	.	.	.	false	false	Message: -1ms	.	.	.	.	.	.	.	.	.	.	.	ELCL_PCR_PARAM 5 3.0	-1	.	.	zml.edf	RIGHT	3643	5029462	Full Trial Period	5025819	60	Trial: 60	5025819	48	ÏÉÈËÕÆ	ÏîÁ´	Å¦¿Û	j	j
zml	.	.	.	.	.	.	.	.	.	.	8	.	.	.	false	true	Message: 0ms	.	.	.	.	.	.	.	.	.	.	.	!MODE RECORD CR 1000 2 0 R	0	.	.	zml.edf	RIGHT	3643	5029462	Full Trial Period	5025819	60	Trial: 60	5025819	48	ÏÉÈËÕÆ	ÏîÁ´	Å¦¿Û	j	j
zml	.	.	.	.	.	.	.	.	.	.	9	.	.	.	false	false	Message: 43ms	0.48	2.44	195	223	140.80	421.20	1	593.60	29	134.00	408.70	SYNCTIME	43	.	.	zml.edf	RIGHT	3643	5029462	Full Trial Period	5025819	60	Trial: 60	5025819	48	ÏÉÈËÕÆ	ÏîÁ´	Å¦¿Û	j	j
zml	118	816	2	699	.	.	.	.	.	.	10	.	.	.	false	false	Message: 785ms	9.95	49.50	201	855	498.70	431.70	3	542.80	655	205.90	392.30	INVISIBLE_BOUNDARY[1]	785	.	.	zml.edf	RIGHT	3643	5029462	Full Trial Period	5025819	60	Trial: 60	5025819	48	ÏÉÈËÕÆ	ÏîÁ´	Å¦¿Û	j	j
zml	118	816	2	699	.	.	.	.	.	.	11	.	.	.	false	false	Message: 792ms	9.95	49.50	201	855	498.70	431.70	3	542.80	655	205.90	392.30	SYNCTIME	792	.	.	zml.edf	RIGHT	3643	5029462	Full Trial Period	5025819	60	Trial: 60	5025819	48	ÏÉÈËÕÆ	ÏîÁ´	Å¦¿Û	j	j
zml	.	.	.	.	.	.	.	.	.	.	12	.	.	.	false	false	Message: 2282ms	10.44	149.15	70	2306	817.70	395.00	8	344.20	2237	508.80	414.90	INVISIBLE_BOUNDARY[2]	2282	.	.	zml.edf	RIGHT	3643	5029462	Full Trial Period	5025819	60	Trial: 60	5025819	48	ÏÉÈËÕÆ	ÏîÁ´	Å¦¿Û	j	j
zml	.	.	.	.	.	.	.	.	.	.	13	.	.	.	false	false	Message: 2293ms	10.44	149.15	70	2306	817.70	395.00	8	344.20	2237	508.80	414.90	SYNCTIME	2293	.	.	zml.edf	RIGHT	3643	5029462	Full Trial Period	5025819	60	Trial: 60	5025819	48	ÏÉÈËÕÆ	ÏîÁ´	Å¦¿Û	j	j
zml	.	.	.	.	271	3641	13	3371	842.40	387.60	14	[1]	2	RECTANGLE_INTERESTAREA	false	false	Message: 3624ms	.	.	.	.	.	.	.	.	.	.	.	KEYBOARD	3624	842.40	387.60	zml.edf	RIGHT	3643	5029462	Full Trial Period	5025819	60	Trial: 60	5025819	48	ÏÉÈËÕÆ	ÏîÁ´	Å¦¿Û	j	j
zml	.	.	.	.	.	.	.	.	.	.	15	.	.	.	false	false	Message: 3687ms	.	.	.	.	.	.	.	.	.	.	.	TRIAL_RESULT 0	3687	.	.	zml.edf	RIGHT	3643	5029462	Full Trial Period	5025819	60	Trial: 60	5025819	48	ÏÉÈËÕÆ	ÏîÁ´	Å¦¿Û	j	j
zml	.	.	.	.	.	.	.	.	.	.	1	.	.	.	false	false	Message: -520ms	.	.	.	.	.	.	.	.	.	.	.	TRIALID 60	-520	.	.	zml.edf	RIGHT	2792	5034565	Full Trial Period	5031773	61	Trial: 61	5031773	75	¾íÖ½	ÓñÃ×	Êó±ê	f	f
zml	.	.	.	.	.	.	.	.	.	.	2	.	.	.	false	false	Message: -1ms	.	.	.	.	.	.	.	.	.	.	.	RECCFG CR 1000 2 0 R	-1	.	.	zml.edf	RIGHT	2792	5034565	Full Trial Period	5031773	61	Trial: 61	5031773	75	¾íÖ½	ÓñÃ×	Êó±ê	f	f
zml	.	.	.	.	.	.	.	.	.	.	3	.	.	.	false	false	Message: -1ms	.	.	.	.	.	.	.	.	.	.	.	ELCLCFG TOWER	-1	.	.	zml.edf	RIGHT	2792	5034565	Full Trial Period	5031773	61	Trial: 61	5031773	75	¾íÖ½	ÓñÃ×	Êó±ê	f	f
zml	.	.	.	.	.	.	.	.	.	.	4	.	.	.	false	false	Message: -1ms	.	.	.	.	.	.	.	.	.	.	.	GAZE_COORDS 0.00 0.00 1023.00 767.00	-1	.	.	zml.edf	RIGHT	2792	5034565	Full Trial Period	5031773	61	Trial: 61	5031773	75	¾íÖ½	ÓñÃ×	Êó±ê	f	f
zml	.	.	.	.	.	.	.	.	.	.	5	.	.	.	false	false	Message: -1ms	.	.	.	.	.	.	.	.	.	.	.	THRESHOLDS R 99 226	-1	.	.	zml.edf	RIGHT	2792	5034565	Full Trial Period	5031773	61	Trial: 61	5031773	75	¾íÖ½	ÓñÃ×	Êó±ê	f	f
zml	.	.	.	.	.	.	.	.	.	.	6	.	.	.	false	false	Message: -1ms	.	.	.	.	.	.	.	.	.	.	.	ELCL_PROC CENTROID (3)	-1	.	.	zml.edf	RIGHT	2792	5034565	Full Trial Period	5031773	61	Trial: 61	5031773	75	¾íÖ½	ÓñÃ×	Êó±ê	f	f
zml	.	.	.	.	.	.	.	.	.	.	7	.	.	.	false	false	Message: -1ms	.	.	.	.	.	.	.	.	.	.	.	ELCL_PCR_PARAM 5 3.0	-1	.	.	zml.edf	RIGHT	2792	5034565	Full Trial Period	5031773	61	Trial: 61	5031773	75	¾íÖ½	ÓñÃ×	Êó±ê	f	f
zml	.	.	.	.	.	.	.	.	.	.	8	.	.	.	false	true	Message: 0ms	.	.	.	.	.	.	.	.	.	.	.	!MODE RECORD CR 1000 2 0 R	0	.	.	zml.edf	RIGHT	2792	5034565	Full Trial Period	5031773	61	Trial: 61	5031773	75	¾íÖ½	ÓñÃ×	Êó±ê	f	f
zml	.	.	.	.	374	384	1	11	142.80	376.40	9	.	.	.	false	false	Message: 46ms	.	.	.	.	.	.	.	.	.	.	.	SYNCTIME	46	142.80	376.40	zml.edf	RIGHT	2792	5034565	Full Trial Period	5031773	61	Trial: 61	5031773	75	¾íÖ½	ÓñÃ×	Êó±ê	f	f
zml	.	.	.	.	.	.	.	.	.	.	10	.	.	.	false	false	Message: 622ms	14.44	232.91	62	654	597.50	400.80	2	433.40	593	168.80	373.70	INVISIBLE_BOUNDARY[1]	622	.	.	zml.edf	RIGHT	2792	5034565	Full Trial Period	5031773	61	Trial: 61	5031773	75	¾íÖ½	ÓñÃ×	Êó±ê	f	f
zml	.	.	.	.	.	.	.	.	.	.	11	.	.	.	false	false	Message: 629ms	14.44	232.91	62	654	597.50	400.80	2	433.40	593	168.80	373.70	SYNCTIME	629	.	.	zml.edf	RIGHT	2792	5034565	Full Trial Period	5031773	61	Trial: 61	5031773	75	¾íÖ½	ÓñÃ×	Êó±ê	f	f
zml	.	.	.	.	.	.	.	.	.	.	12	.	.	.	false	false	Message: 1429ms	6.02	139.94	43	1438	787.20	407.10	5	324.90	1396	616.60	358.00	INVISIBLE_BOUNDARY[2]	1429	.	.	zml.edf	RIGHT	2792	5034565	Full Trial Period	5031773	61	Trial: 61	5031773	75	¾íÖ½	ÓñÃ×	Êó±ê	f	f
zml	.	.	.	.	.	.	.	.	.	.	13	.	.	.	false	false	Message: 1437ms	6.02	139.94	43	1438	787.20	407.10	5	324.90	1396	616.60	358.00	SYNCTIME	1437	.	.	zml.edf	RIGHT	2792	5034565	Full Trial Period	5031773	61	Trial: 61	5031773	75	¾íÖ½	ÓñÃ×	Êó±ê	f	f
zml	.	.	.	.	64	2790	10	2727	739.50	376.00	14	.	.	.	false	false	Message: 2773ms	.	.	.	.	.	.	.	.	.	.	.	KEYBOARD	2773	739.50	376.00	zml.edf	RIGHT	2792	5034565	Full Trial Period	5031773	61	Trial: 61	5031773	75	¾íÖ½	ÓñÃ×	Êó±ê	f	f
zml	.	.	.	.	.	.	.	.	.	.	15	.	.	.	false	false	Message: 2840ms	.	.	.	.	.	.	.	.	.	.	.	TRIAL_RESULT 0	2840	.	.	zml.edf	RIGHT	2792	5034565	Full Trial Period	5031773	61	Trial: 61	5031773	75	¾íÖ½	ÓñÃ×	Êó±ê	f	f
zml	.	.	.	.	.	.	.	.	.	.	1	.	.	.	false	false	Message: -16ms	.	.	.	.	.	.	.	.	.	.	.	TRIALID 61	-16	.	.	zml.edf	RIGHT	2395	5039646	Full Trial Period	5037251	62	Trial: 62	5037251	73	ß¦ÃæÕÈ	ÓñÃ×	¾íÖ½	f	f
zml	.	.	.	.	.	.	.	.	.	.	2	.	.	.	false	false	Message: -1ms	.	.	.	.	.	.	.	.	.	.	.	RECCFG CR 1000 2 0 R	-1	.	.	zml.edf	RIGHT	2395	5039646	Full Trial Period	5037251	62	Trial: 62	5037251	73	ß¦ÃæÕÈ	ÓñÃ×	¾íÖ½	f	f
zml	.	.	.	.	.	.	.	.	.	.	3	.	.	.	false	false	Message: -1ms	.	.	.	.	.	.	.	.	.	.	.	ELCLCFG TOWER	-1	.	.	zml.edf	RIGHT	2395	5039646	Full Trial Period	5037251	62	Trial: 62	5037251	73	ß¦ÃæÕÈ	ÓñÃ×	¾íÖ½	f	f
zml	.	.	.	.	.	.	.	.	.	.	4	.	.	.	false	false	Message: -1ms	.	.	.	.	.	.	.	.	.	.	.	GAZE_COORDS 0.00 0.00 1023.00 767.00	-1	.	.	zml.edf	RIGHT	2395	5039646	Full Trial Period	5037251	62	Trial: 62	5037251	73	ß¦ÃæÕÈ	ÓñÃ×	¾íÖ½	f	f
zml	.	.	.	.	.	.	.	.	.	.	5	.	.	.	false	false	Message: -1ms	.	.	.	.	.	.	.	.	.	.	.	THRESHOLDS R 99 226	-1	.	.	zml.edf	RIGHT	2395	5039646	Full Trial Period	5037251	62	Trial: 62	5037251	73	ß¦ÃæÕÈ	ÓñÃ×	¾íÖ½	f	f
zml	.	.	.	.	.	.	.	.	.	.	6	.	.	.	false	false	Message: -1ms	.	.	.	.	.	.	.	.	.	.	.	ELCL_PROC CENTROID (3)	-1	.	.	zml.edf	RIGHT	2395	5039646	Full Trial Period	5037251	62	Trial: 62	5037251	73	ß¦ÃæÕÈ	ÓñÃ×	¾íÖ½	f	f
zml	.	.	.	.	.	.	.	.	.	.	7	.	.	.	false	false	Message: -1ms	.	.	.	.	.	.	.	.	.	.	.	ELCL_PCR_PARAM 5 3.0	-1	.	.	zml.edf	RIGHT	2395	5039646	Full Trial Period	5037251	62	Trial: 62	5037251	73	ß¦ÃæÕÈ	ÓñÃ×	¾íÖ½	f	f
zml	.	.	.	.	.	.	.	.	.	.	8	.	.	.	false	true	Message: 0ms	.	.	.	.	.	.	.	.	.	.	.	!MODE RECORD CR 1000 2 0 R	0	.	.	zml.edf	RIGHT	2395	5039646	Full Trial Period	5037251	62	Trial: 62	5037251	73	ß¦ÃæÕÈ	ÓñÃ×	¾íÖ½	f	f
zml	.	.	.	.	231	237	1	7	128.00	399.50	9	.	.	.	false	false	Message: 42ms	.	.	.	.	.	.	.	.	.	.	.	SYNCTIME	42	128.00	399.50	zml.edf	RIGHT	2395	5039646	Full Trial Period	5037251	62	Trial: 62	5037251	73	ß¦ÃæÕÈ	ÓñÃ×	¾íÖ½	f	f
zml	.	.	.	.	.	.	.	.	.	.	10	.	.	.	false	false	Message: 564ms	10.53	161.95	65	596	483.30	386.70	3	417.50	532	170.70	391.30	INVISIBLE_BOUNDARY[1]	564	.	.	zml.edf	RIGHT	2395	5039646	Full Trial Period	5037251	62	Trial: 62	5037251	73	ß¦ÃæÕÈ	ÓñÃ×	¾íÖ½	f	f
zml	.	.	.	.	.	.	.	.	.	.	11	.	.	.	false	false	Message: 567ms	10.53	161.95	65	596	483.30	386.70	3	417.50	532	170.70	391.30	SYNCTIME	567	.	.	zml.edf	RIGHT	2395	5039646	Full Trial Period	5037251	62	Trial: 62	5037251	73	ß¦ÃæÕÈ	ÓñÃ×	¾íÖ½	f	f
zml	.	.	.	.	.	.	.	.	.	.	12	.	.	.	false	false	Message: 1340ms	4.32	116.64	37	1364	865.60	396.90	6	233.10	1328	735.70	395.80	INVISIBLE_BOUNDARY[2]	1340	.	.	zml.edf	RIGHT	2395	5039646	Full Trial Period	5037251	62	Trial: 62	5037251	73	ß¦ÃæÕÈ	ÓñÃ×	¾íÖ½	f	f
zml	.	.	.	.	.	.	.	.	.	.	13	.	.	.	false	false	Message: 1350ms	4.32	116.64	37	1364	865.60	396.90	6	233.10	1328	735.70	395.80	SYNCTIME	1350	.	.	zml.edf	RIGHT	2395	5039646	Full Trial Period	5037251	62	Trial: 62	5037251	73	ß¦ÃæÕÈ	ÓñÃ×	¾íÖ½	f	f
zml	106	2394	1	2289	.	.	.	.	.	.	14	.	.	.	false	false	Message: 2375ms	7.07	45.31	156	2394	866.20	601.50	10	615.80	2239	860.30	386.70	KEYBOARD	2375	.	.	zml.edf	RIGHT	2395	5039646	Full Trial Period	5037251	62	Trial: 62	5037251	73	ß¦ÃæÕÈ	ÓñÃ×	¾íÖ½	f	f
zml	.	.	.	.	.	.	.	.	.	.	15	.	.	.	false	false	Message: 2446ms	.	.	.	.	.	.	.	.	.	.	.	TRIAL_RESULT 0	2446	.	.	zml.edf	RIGHT	2395	5039646	Full Trial Period	5037251	62	Trial: 62	5037251	73	ß¦ÃæÕÈ	ÓñÃ×	¾íÖ½	f	f
zml	.	.	.	.	.	.	.	.	.	.	1	.	.	.	false	false	Message: -16ms	.	.	.	.	.	.	.	.	.	.	.	TRIALID 62	-16	.	.	zml.edf	RIGHT	1965	5042574	Full Trial Period	5040609	63	Trial: 63	5040609	83	Îü¹Ü	»ð²ñ	ÑÀÇ©	j	j
zml	.	.	.	.	.	.	.	.	.	.	2	.	.	.	false	false	Message: -1ms	.	.	.	.	.	.	.	.	.	.	.	RECCFG CR 1000 2 0 R	-1	.	.	zml.edf	RIGHT	1965	5042574	Full Trial Period	5040609	63	Trial: 63	5040609	83	Îü¹Ü	»ð²ñ	ÑÀÇ©	j	j
zml	.	.	.	.	.	.	.	.	.	.	3	.	.	.	false	false	Message: -1ms	.	.	.	.	.	.	.	.	.	.	.	ELCLCFG TOWER	-1	.	.	zml.edf	RIGHT	1965	5042574	Full Trial Period	5040609	63	Trial: 63	5040609	83	Îü¹Ü	»ð²ñ	ÑÀÇ©	j	j
zml	.	.	.	.	.	.	.	.	.	.	4	.	.	.	false	false	Message: -1ms	.	.	.	.	.	.	.	.	.	.	.	GAZE_COORDS 0.00 0.00 1023.00 767.00	-1	.	.	zml.edf	RIGHT	1965	5042574	Full Trial Period	5040609	63	Trial: 63	5040609	83	Îü¹Ü	»ð²ñ	ÑÀÇ©	j	j
zml	.	.	.	.	.	.	.	.	.	.	5	.	.	.	false	false	Message: -1ms	.	.	.	.	.	.	.	.	.	.	.	THRESHOLDS R 99 226	-1	.	.	zml.edf	RIGHT	1965	5042574	Full Trial Period	5040609	63	Trial: 63	5040609	83	Îü¹Ü	»ð²ñ	ÑÀÇ©	j	j
zml	.	.	.	.	.	.	.	.	.	.	6	.	.	.	false	false	Message: -1ms	.	.	.	.	.	.	.	.	.	.	.	ELCL_PROC CENTROID (3)	-1	.	.	zml.edf	RIGHT	1965	5042574	Full Trial Period	5040609	63	Trial: 63	5040609	83	Îü¹Ü	»ð²ñ	ÑÀÇ©	j	j
zml	.	.	.	.	.	.	.	.	.	.	7	.	.	.	false	false	Message: -1ms	.	.	.	.	.	.	.	.	.	.	.	ELCL_PCR_PARAM 5 3.0	-1	.	.	zml.edf	RIGHT	1965	5042574	Full Trial Period	5040609	63	Trial: 63	5040609	83	Îü¹Ü	»ð²ñ	ÑÀÇ©	j	j
zml	.	.	.	.	.	.	.	.	.	.	8	.	.	.	false	true	Message: 0ms	.	.	.	.	.	.	.	.	.	.	.	!MODE RECORD CR 1000 2 0 R	0	.	.	zml.edf	RIGHT	1965	5042574	Full Trial Period	5040609	63	Trial: 63	5040609	83	Îü¹Ü	»ð²ñ	ÑÀÇ©	j	j
zml	.	.	.	.	517	523	1	7	152.70	401.50	9	.	.	.	false	false	Message: 42ms	.	.	.	.	.	.	.	.	.	.	.	SYNCTIME	42	152.70	401.50	zml.edf	RIGHT	1965	5042574	Full Trial Period	5040609	63	Trial: 63	5040609	83	Îü¹Ü	»ð²ñ	ÑÀÇ©	j	j
zml	.	.	.	.	.	.	.	.	.	.	10	.	.	.	false	false	Message: 639ms	11.35	186.10	61	669	532.80	403.70	2	389.00	609	195.90	390.70	INVISIBLE_BOUNDARY[1]	639	.	.	zml.edf	RIGHT	1965	5042574	Full Trial Period	5040609	63	Trial: 63	5040609	83	Îü¹Ü	»ð²ñ	ÑÀÇ©	j	j
zml	.	.	.	.	.	.	.	.	.	.	11	.	.	.	false	false	Message: 650ms	11.35	186.10	61	669	532.80	403.70	2	389.00	609	195.90	390.70	SYNCTIME	650	.	.	zml.edf	RIGHT	1965	5042574	Full Trial Period	5040609	63	Trial: 63	5040609	83	Îü¹Ü	»ð²ñ	ÑÀÇ©	j	j
zml	.	.	.	.	.	.	.	.	.	.	12	.	.	.	false	false	Message: 1222ms	3.02	60.32	50	1258	814.10	410.10	5	245.50	1209	724.40	402.60	INVISIBLE_BOUNDARY[2]	1222	.	.	zml.edf	RIGHT	1965	5042574	Full Trial Period	5040609	63	Trial: 63	5040609	83	Îü¹Ü	»ð²ñ	ÑÀÇ©	j	j
zml	.	.	.	.	.	.	.	.	.	.	13	.	.	.	false	false	Message: 1234ms	3.02	60.32	50	1258	814.10	410.10	5	245.50	1209	724.40	402.60	SYNCTIME	1234	.	.	zml.edf	RIGHT	1965	5042574	Full Trial Period	5040609	63	Trial: 63	5040609	83	Îü¹Ü	»ð²ñ	ÑÀÇ©	j	j
zml	.	.	.	.	.	.	.	.	.	.	14	.	.	.	false	false	Message: 1945ms	1.37	37.01	37	1963	816.40	393.80	7	130.70	1927	856.70	384.80	KEYBOARD	1945	.	.	zml.edf	RIGHT	1965	5042574	Full Trial Period	5040609	63	Trial: 63	5040609	83	Îü¹Ü	»ð²ñ	ÑÀÇ©	j	j
zml	.	.	.	.	.	.	.	.	.	.	15	.	.	.	false	false	Message: 2008ms	.	.	.	.	.	.	.	.	.	.	.	TRIAL_RESULT 0	2008	.	.	zml.edf	RIGHT	1965	5042574	Full Trial Period	5040609	63	Trial: 63	5040609	83	Îü¹Ü	»ð²ñ	ÑÀÇ©	j	j
zml	.	.	.	.	.	.	.	.	.	.	1	.	.	.	false	false	Message: -21ms	.	.	.	.	.	.	.	.	.	.	.	TRIALID 63	-21	.	.	zml.edf	RIGHT	2192	5045855	Full Trial Period	5043663	64	Trial: 64	5043663	127	×©¿é	ôÕ×Ó	´½¸à	f	f
zml	.	.	.	.	.	.	.	.	.	.	2	.	.	.	false	false	Message: -1ms	.	.	.	.	.	.	.	.	.	.	.	RECCFG CR 1000 2 0 R	-1	.	.	zml.edf	RIGHT	2192	5045855	Full Trial Period	5043663	64	Trial: 64	5043663	127	×©¿é	ôÕ×Ó	´½¸à	f	f
zml	.	.	.	.	.	.	.	.	.	.	3	.	.	.	false	false	Message: -1ms	.	.	.	.	.	.	.	.	.	.	.	ELCLCFG TOWER	-1	.	.	zml.edf	RIGHT	2192	5045855	Full Trial Period	5043663	64	Trial: 64	5043663	127	×©¿é	ôÕ×Ó	´½¸à	f	f
zml	.	.	.	.	.	.	.	.	.	.	4	.	.	.	false	false	Message: -1ms	.	.	.	.	.	.	.	.	.	.	.	GAZE_COORDS 0.00 0.00 1023.00 767.00	-1	.	.	zml.edf	RIGHT	2192	5045855	Full Trial Period	5043663	64	Trial: 64	5043663	127	×©¿é	ôÕ×Ó	´½¸à	f	f
zml	.	.	.	.	.	.	.	.	.	.	5	.	.	.	false	false	Message: -1ms	.	.	.	.	.	.	.	.	.	.	.	THRESHOLDS R 99 226	-1	.	.	zml.edf	RIGHT	2192	5045855	Full Trial Period	5043663	64	Trial: 64	5043663	127	×©¿é	ôÕ×Ó	´½¸à	f	f
zml	.	.	.	.	.	.	.	.	.	.	6	.	.	.	false	false	Message: -1ms	.	.	.	.	.	.	.	.	.	.	.	ELCL_PROC CENTROID (3)	-1	.	.	zml.edf	RIGHT	2192	5045855	Full Trial Period	5043663	64	Trial: 64	5043663	127	×©¿é	ôÕ×Ó	´½¸à	f	f
zml	.	.	.	.	.	.	.	.	.	.	7	.	.	.	false	false	Message: -1ms	.	.	.	.	.	.	.	.	.	.	.	ELCL_PCR_PARAM 5 3.0	-1	.	.	zml.edf	RIGHT	2192	5045855	Full Trial Period	5043663	64	Trial: 64	5043663	127	×©¿é	ôÕ×Ó	´½¸à	f	f
zml	.	.	.	.	.	.	.	.	.	.	8	.	.	.	false	true	Message: 0ms	.	.	.	.	.	.	.	.	.	.	.	!MODE RECORD CR 1000 2 0 R	0	.	.	zml.edf	RIGHT	2192	5045855	Full Trial Period	5043663	64	Trial: 64	5043663	127	×©¿é	ôÕ×Ó	´½¸à	f	f
zml	.	.	.	.	328	334	1	7	131.10	413.40	9	.	.	.	false	false	Message: 46ms	.	.	.	.	.	.	.	.	.	.	.	SYNCTIME	46	131.10	413.40	zml.edf	RIGHT	2192	5045855	Full Trial Period	5043663	64	Trial: 64	5043663	127	×©¿é	ôÕ×Ó	´½¸à	f	f
zml	.	.	.	.	.	.	.	.	.	.	10	.	.	.	false	false	Message: 507ms	8.90	44.29	201	535	393.50	481.80	1	546.90	335	134.70	410.40	INVISIBLE_BOUNDARY[1]	507	.	.	zml.edf	RIGHT	2192	5045855	Full Trial Period	5043663	64	Trial: 64	5043663	127	×©¿é	ôÕ×Ó	´½¸à	f	f
zml	.	.	.	.	.	.	.	.	.	.	11	.	.	.	false	false	Message: 512ms	8.90	44.29	201	535	393.50	481.80	1	546.90	335	134.70	410.40	SYNCTIME	512	.	.	zml.edf	RIGHT	2192	5045855	Full Trial Period	5043663	64	Trial: 64	5043663	127	×©¿é	ôÕ×Ó	´½¸à	f	f
zml	.	.	.	.	.	.	.	.	.	.	12	.	.	.	false	false	Message: 847ms	6.90	82.09	84	884	715.50	389.00	4	347.00	801	513.70	398.60	INVISIBLE_BOUNDARY[2]	847	.	.	zml.edf	RIGHT	2192	5045855	Full Trial Period	5043663	64	Trial: 64	5043663	127	×©¿é	ôÕ×Ó	´½¸à	f	f
zml	.	.	.	.	.	.	.	.	.	.	13	.	.	.	false	false	Message: 854ms	6.90	82.09	84	884	715.50	389.00	4	347.00	801	513.70	398.60	SYNCTIME	854	.	.	zml.edf	RIGHT	2192	5045855	Full Trial Period	5043663	64	Trial: 64	5043663	127	×©¿é	ôÕ×Ó	´½¸à	f	f
zml	.	.	.	.	220	2190	8	1971	853.30	381.40	14	[1]	2	RECTANGLE_INTERESTAREA	false	false	Message: 2173ms	.	.	.	.	.	.	.	.	.	.	.	KEYBOARD	2173	853.30	381.40	zml.edf	RIGHT	2192	5045855	Full Trial Period	5043663	64	Trial: 64	5043663	127	×©¿é	ôÕ×Ó	´½¸à	f	f
zml	.	.	.	.	.	.	.	.	.	.	15	.	.	.	false	false	Message: 2236ms	.	.	.	.	.	.	.	.	.	.	.	TRIAL_RESULT 0	2236	.	.	zml.edf	RIGHT	2192	5045855	Full Trial Period	5043663	64	Trial: 64	5043663	127	×©¿é	ôÕ×Ó	´½¸à	f	f
zml	.	.	.	.	.	.	.	.	.	.	1	.	.	.	false	false	Message: -22ms	.	.	.	.	.	.	.	.	.	.	.	TRIALID 64	-22	.	.	zml.edf	RIGHT	2384	5049223	Full Trial Period	5046839	65	Trial: 65	5046839	29	Ç¦±Ê	Éß	Ð¡Ïª	j	j
zml	.	.	.	.	.	.	.	.	.	.	2	.	.	.	false	false	Message: -1ms	.	.	.	.	.	.	.	.	.	.	.	RECCFG CR 1000 2 0 R	-1	.	.	zml.edf	RIGHT	2384	5049223	Full Trial Period	5046839	65	Trial: 65	5046839	29	Ç¦±Ê	Éß	Ð¡Ïª	j	j
zml	.	.	.	.	.	.	.	.	.	.	3	.	.	.	false	false	Message: -1ms	.	.	.	.	.	.	.	.	.	.	.	ELCLCFG TOWER	-1	.	.	zml.edf	RIGHT	2384	5049223	Full Trial Period	5046839	65	Trial: 65	5046839	29	Ç¦±Ê	Éß	Ð¡Ïª	j	j
zml	.	.	.	.	.	.	.	.	.	.	4	.	.	.	false	false	Message: -1ms	.	.	.	.	.	.	.	.	.	.	.	GAZE_COORDS 0.00 0.00 1023.00 767.00	-1	.	.	zml.edf	RIGHT	2384	5049223	Full Trial Period	5046839	65	Trial: 65	5046839	29	Ç¦±Ê	Éß	Ð¡Ïª	j	j
zml	.	.	.	.	.	.	.	.	.	.	5	.	.	.	false	false	Message: -1ms	.	.	.	.	.	.	.	.	.	.	.	THRESHOLDS R 99 226	-1	.	.	zml.edf	RIGHT	2384	5049223	Full Trial Period	5046839	65	Trial: 65	5046839	29	Ç¦±Ê	Éß	Ð¡Ïª	j	j
zml	.	.	.	.	.	.	.	.	.	.	6	.	.	.	false	false	Message: -1ms	.	.	.	.	.	.	.	.	.	.	.	ELCL_PROC CENTROID (3)	-1	.	.	zml.edf	RIGHT	2384	5049223	Full Trial Period	5046839	65	Trial: 65	5046839	29	Ç¦±Ê	Éß	Ð¡Ïª	j	j
zml	.	.	.	.	.	.	.	.	.	.	7	.	.	.	false	false	Message: -1ms	.	.	.	.	.	.	.	.	.	.	.	ELCL_PCR_PARAM 5 3.0	-1	.	.	zml.edf	RIGHT	2384	5049223	Full Trial Period	5046839	65	Trial: 65	5046839	29	Ç¦±Ê	Éß	Ð¡Ïª	j	j
zml	.	.	.	.	.	.	.	.	.	.	8	.	.	.	false	true	Message: 0ms	.	.	.	.	.	.	.	.	.	.	.	!MODE RECORD CR 1000 2 0 R	0	.	.	zml.edf	RIGHT	2384	5049223	Full Trial Period	5046839	65	Trial: 65	5046839	29	Ç¦±Ê	Éß	Ð¡Ïª	j	j
zml	106	106	1	1	.	.	.	.	.	.	9	.	.	.	false	false	Message: 44ms	.	.	207	207	150.50	476.30	1	199.60	1	.	.	SYNCTIME	44	.	.	zml.edf	RIGHT	2384	5049223	Full Trial Period	5046839	65	Trial: 65	5046839	29	Ç¦±Ê	Éß	Ð¡Ïª	j	j
zml	.	.	.	.	.	.	.	.	.	.	10	.	.	.	false	false	Message: 704ms	9.50	193.86	49	718	459.50	407.30	4	446.20	670	177.40	390.80	INVISIBLE_BOUNDARY[1]	704	.	.	zml.edf	RIGHT	2384	5049223	Full Trial Period	5046839	65	Trial: 65	5046839	29	Ç¦±Ê	Éß	Ð¡Ïª	j	j
zml	.	.	.	.	.	.	.	.	.	.	11	.	.	.	false	false	Message: 711ms	9.50	193.86	49	718	459.50	407.30	4	446.20	670	177.40	390.80	SYNCTIME	711	.	.	zml.edf	RIGHT	2384	5049223	Full Trial Period	5046839	65	Trial: 65	5046839	29	Ç¦±Ê	Éß	Ð¡Ïª	j	j
zml	.	.	.	.	.	.	.	.	.	.	12	.	.	.	false	false	Message: 1327ms	9.91	173.87	57	1338	801.50	393.70	7	360.10	1282	508.70	399.20	INVISIBLE_BOUNDARY[2]	1327	.	.	zml.edf	RIGHT	2384	5049223	Full Trial Period	5046839	65	Trial: 65	5046839	29	Ç¦±Ê	Éß	Ð¡Ïª	j	j
zml	.	.	.	.	.	.	.	.	.	.	13	.	.	.	false	false	Message: 1335ms	9.91	173.87	57	1338	801.50	393.70	7	360.10	1282	508.70	399.20	SYNCTIME	1335	.	.	zml.edf	RIGHT	2384	5049223	Full Trial Period	5046839	65	Trial: 65	5046839	29	Ç¦±Ê	Éß	Ð¡Ïª	j	j
zml	.	.	.	.	255	2382	10	2128	810.60	384.50	14	.	.	.	false	false	Message: 2365ms	.	.	.	.	.	.	.	.	.	.	.	KEYBOARD	2365	810.60	384.50	zml.edf	RIGHT	2384	5049223	Full Trial Period	5046839	65	Trial: 65	5046839	29	Ç¦±Ê	Éß	Ð¡Ïª	j	j
zml	.	.	.	.	.	.	.	.	.	.	15	.	.	.	false	false	Message: 2425ms	.	.	.	.	.	.	.	.	.	.	.	TRIAL_RESULT 0	2425	.	.	zml.edf	RIGHT	2384	5049223	Full Trial Period	5046839	65	Trial: 65	5046839	29	Ç¦±Ê	Éß	Ð¡Ïª	j	j
zml	.	.	.	.	.	.	.	.	.	.	1	.	.	.	false	false	Message: -16ms	.	.	.	.	.	.	.	.	.	.	.	TRIALID 65	-16	.	.	zml.edf	RIGHT	2129	5052536	Full Trial Period	5050407	66	Trial: 66	5050407	146	·çóÝ	Êó±ê	Ã«½í	f	f
zml	.	.	.	.	.	.	.	.	.	.	2	.	.	.	false	false	Message: -1ms	.	.	.	.	.	.	.	.	.	.	.	RECCFG CR 1000 2 0 R	-1	.	.	zml.edf	RIGHT	2129	5052536	Full Trial Period	5050407	66	Trial: 66	5050407	146	·çóÝ	Êó±ê	Ã«½í	f	f
zml	.	.	.	.	.	.	.	.	.	.	3	.	.	.	false	false	Message: -1ms	.	.	.	.	.	.	.	.	.	.	.	ELCLCFG TOWER	-1	.	.	zml.edf	RIGHT	2129	5052536	Full Trial Period	5050407	66	Trial: 66	5050407	146	·çóÝ	Êó±ê	Ã«½í	f	f
zml	.	.	.	.	.	.	.	.	.	.	4	.	.	.	false	false	Message: -1ms	.	.	.	.	.	.	.	.	.	.	.	GAZE_COORDS 0.00 0.00 1023.00 767.00	-1	.	.	zml.edf	RIGHT	2129	5052536	Full Trial Period	5050407	66	Trial: 66	5050407	146	·çóÝ	Êó±ê	Ã«½í	f	f
zml	.	.	.	.	.	.	.	.	.	.	5	.	.	.	false	false	Message: -1ms	.	.	.	.	.	.	.	.	.	.	.	THRESHOLDS R 99 226	-1	.	.	zml.edf	RIGHT	2129	5052536	Full Trial Period	5050407	66	Trial: 66	5050407	146	·çóÝ	Êó±ê	Ã«½í	f	f
zml	.	.	.	.	.	.	.	.	.	.	6	.	.	.	false	false	Message: -1ms	.	.	.	.	.	.	.	.	.	.	.	ELCL_PROC CENTROID (3)	-1	.	.	zml.edf	RIGHT	2129	5052536	Full Trial Period	5050407	66	Trial: 66	5050407	146	·çóÝ	Êó±ê	Ã«½í	f	f
zml	.	.	.	.	.	.	.	.	.	.	7	.	.	.	false	false	Message: -1ms	.	.	.	.	.	.	.	.	.	.	.	ELCL_PCR_PARAM 5 3.0	-1	.	.	zml.edf	RIGHT	2129	5052536	Full Trial Period	5050407	66	Trial: 66	5050407	146	·çóÝ	Êó±ê	Ã«½í	f	f
zml	.	.	.	.	.	.	.	.	.	.	8	.	.	.	false	true	Message: 0ms	.	.	.	.	.	.	.	.	.	.	.	!MODE RECORD CR 1000 2 0 R	0	.	.	zml.edf	RIGHT	2129	5052536	Full Trial Period	5050407	66	Trial: 66	5050407	146	·çóÝ	Êó±ê	Ã«½í	f	f
zml	.	.	.	.	361	367	1	7	128.30	409.10	9	.	.	.	false	false	Message: 42ms	.	.	.	.	.	.	.	.	.	.	.	SYNCTIME	42	128.30	409.10	zml.edf	RIGHT	2129	5052536	Full Trial Period	5050407	66	Trial: 66	5050407	146	·çóÝ	Êó±ê	Ã«½í	f	f
zml	.	.	.	.	.	.	.	.	.	.	10	.	.	.	false	false	Message: 496ms	10.03	189.18	53	516	494.70	407.80	2	402.10	464	197.00	400.50	INVISIBLE_BOUNDARY[1]	496	.	.	zml.edf	RIGHT	2129	5052536	Full Trial Period	5050407	66	Trial: 66	5050407	146	·çóÝ	Êó±ê	Ã«½í	f	f
zml	.	.	.	.	.	.	.	.	.	.	11	.	.	.	false	false	Message: 500ms	10.03	189.18	53	516	494.70	407.80	2	402.10	464	197.00	400.50	SYNCTIME	500	.	.	zml.edf	RIGHT	2129	5052536	Full Trial Period	5050407	66	Trial: 66	5050407	146	·çóÝ	Êó±ê	Ã«½í	f	f
zml	.	.	.	.	.	.	.	.	.	.	12	.	.	.	false	false	Message: 934ms	6.33	147.17	43	953	809.10	389.30	4	334.00	911	621.60	396.30	INVISIBLE_BOUNDARY[2]	934	.	.	zml.edf	RIGHT	2129	5052536	Full Trial Period	5050407	66	Trial: 66	5050407	146	·çóÝ	Êó±ê	Ã«½í	f	f
zml	.	.	.	.	.	.	.	.	.	.	13	.	.	.	false	false	Message: 942ms	6.33	147.17	43	953	809.10	389.30	4	334.00	911	621.60	396.30	SYNCTIME	942	.	.	zml.edf	RIGHT	2129	5052536	Full Trial Period	5050407	66	Trial: 66	5050407	146	·çóÝ	Êó±ê	Ã«½í	f	f
zml	.	.	.	.	.	.	.	.	.	.	14	.	.	.	false	false	Message: 2109ms	1.41	3.07	459	2127	791.70	376.20	7	448.80	1669	834.00	377.40	KEYBOARD	2109	.	.	zml.edf	RIGHT	2129	5052536	Full Trial Period	5050407	66	Trial: 66	5050407	146	·çóÝ	Êó±ê	Ã«½í	f	f
zml	.	.	.	.	.	.	.	.	.	.	15	.	.	.	false	false	Message: 2176ms	.	.	.	.	.	.	.	.	.	.	.	TRIAL_RESULT 0	2176	.	.	zml.edf	RIGHT	2129	5052536	Full Trial Period	5050407	66	Trial: 66	5050407	146	·çóÝ	Êó±ê	Ã«½í	f	f
zml	.	.	.	.	.	.	.	.	.	.	1	.	.	.	false	false	Message: -15ms	.	.	.	.	.	.	.	.	.	.	.	TRIALID 66	-15	.	.	zml.edf	RIGHT	2205	5056311	Full Trial Period	5054106	67	Trial: 67	5054106	66	°ô°ôÌÇ	·çÉÈ	ÂÝÐý½°	j	j
zml	.	.	.	.	.	.	.	.	.	.	2	.	.	.	false	false	Message: -1ms	.	.	.	.	.	.	.	.	.	.	.	RECCFG CR 1000 2 0 R	-1	.	.	zml.edf	RIGHT	2205	5056311	Full Trial Period	5054106	67	Trial: 67	5054106	66	°ô°ôÌÇ	·çÉÈ	ÂÝÐý½°	j	j
zml	.	.	.	.	.	.	.	.	.	.	3	.	.	.	false	false	Message: -1ms	.	.	.	.	.	.	.	.	.	.	.	ELCLCFG TOWER	-1	.	.	zml.edf	RIGHT	2205	5056311	Full Trial Period	5054106	67	Trial: 67	5054106	66	°ô°ôÌÇ	·çÉÈ	ÂÝÐý½°	j	j
zml	.	.	.	.	.	.	.	.	.	.	4	.	.	.	false	false	Message: -1ms	.	.	.	.	.	.	.	.	.	.	.	GAZE_COORDS 0.00 0.00 1023.00 767.00	-1	.	.	zml.edf	RIGHT	2205	5056311	Full Trial Period	5054106	67	Trial: 67	5054106	66	°ô°ôÌÇ	·çÉÈ	ÂÝÐý½°	j	j
zml	.	.	.	.	.	.	.	.	.	.	5	.	.	.	false	false	Message: -1ms	.	.	.	.	.	.	.	.	.	.	.	THRESHOLDS R 99 226	-1	.	.	zml.edf	RIGHT	2205	5056311	Full Trial Period	5054106	67	Trial: 67	5054106	66	°ô°ôÌÇ	·çÉÈ	ÂÝÐý½°	j	j
zml	.	.	.	.	.	.	.	.	.	.	6	.	.	.	false	false	Message: -1ms	.	.	.	.	.	.	.	.	.	.	.	ELCL_PROC CENTROID (3)	-1	.	.	zml.edf	RIGHT	2205	5056311	Full Trial Period	5054106	67	Trial: 67	5054106	66	°ô°ôÌÇ	·çÉÈ	ÂÝÐý½°	j	j
zml	.	.	.	.	.	.	.	.	.	.	7	.	.	.	false	false	Message: -1ms	.	.	.	.	.	.	.	.	.	.	.	ELCL_PCR_PARAM 5 3.0	-1	.	.	zml.edf	RIGHT	2205	5056311	Full Trial Period	5054106	67	Trial: 67	5054106	66	°ô°ôÌÇ	·çÉÈ	ÂÝÐý½°	j	j
zml	.	.	.	.	.	.	.	.	.	.	8	.	.	.	false	true	Message: 0ms	.	.	.	.	.	.	.	.	.	.	.	!MODE RECORD CR 1000 2 0 R	0	.	.	zml.edf	RIGHT	2205	5056311	Full Trial Period	5054106	67	Trial: 67	5054106	66	°ô°ôÌÇ	·çÉÈ	ÂÝÐý½°	j	j
zml	.	.	.	.	632	638	1	7	142.70	403.90	9	.	.	.	false	false	Message: 51ms	.	.	.	.	.	.	.	.	.	.	.	SYNCTIME	51	142.70	403.90	zml.edf	RIGHT	2205	5056311	Full Trial Period	5054106	67	Trial: 67	5054106	66	°ô°ôÌÇ	·çÉÈ	ÂÝÐý½°	j	j
zml	.	.	.	.	.	.	.	.	.	.	10	.	.	.	false	false	Message: 790ms	11.25	187.54	60	818	516.80	409.90	2	412.60	759	182.10	403.80	INVISIBLE_BOUNDARY[1]	790	.	.	zml.edf	RIGHT	2205	5056311	Full Trial Period	5054106	67	Trial: 67	5054106	66	°ô°ôÌÇ	·çÉÈ	ÂÝÐý½°	j	j
zml	.	.	.	.	.	.	.	.	.	.	11	.	.	.	false	false	Message: 801ms	11.25	187.54	60	818	516.80	409.90	2	412.60	759	182.10	403.80	SYNCTIME	801	.	.	zml.edf	RIGHT	2205	5056311	Full Trial Period	5054106	67	Trial: 67	5054106	66	°ô°ôÌÇ	·çÉÈ	ÂÝÐý½°	j	j
zml	.	.	.	.	.	.	.	.	.	.	12	.	.	.	false	false	Message: 1484ms	3.64	139.90	26	1490	785.50	406.50	4	263.60	1465	678.30	393.40	INVISIBLE_BOUNDARY[2]	1484	.	.	zml.edf	RIGHT	2205	5056311	Full Trial Period	5054106	67	Trial: 67	5054106	66	°ô°ôÌÇ	·çÉÈ	ÂÝÐý½°	j	j
zml	.	.	.	.	139	1629	5	1491	784.60	398.90	13	.	.	.	false	false	Message: 1492ms	.	.	.	.	.	.	.	.	.	.	.	SYNCTIME	1492	784.60	398.90	zml.edf	RIGHT	2205	5056311	Full Trial Period	5054106	67	Trial: 67	5054106	66	°ô°ôÌÇ	·çÉÈ	ÂÝÐý½°	j	j
zml	.	.	.	.	126	2203	7	2078	799.30	399.10	14	.	.	.	false	false	Message: 2187ms	.	.	.	.	.	.	.	.	.	.	.	KEYBOARD	2187	799.30	399.10	zml.edf	RIGHT	2205	5056311	Full Trial Period	5054106	67	Trial: 67	5054106	66	°ô°ôÌÇ	·çÉÈ	ÂÝÐý½°	j	j
zml	.	.	.	.	.	.	.	.	.	.	15	.	.	.	false	false	Message: 2250ms	.	.	.	.	.	.	.	.	.	.	.	TRIAL_RESULT 0	2250	.	.	zml.edf	RIGHT	2205	5056311	Full Trial Period	5054106	67	Trial: 67	5054106	66	°ô°ôÌÇ	·çÉÈ	ÂÝÐý½°	j	j
zml	.	.	.	.	.	.	.	.	.	.	1	.	.	.	false	false	Message: -22ms	.	.	.	.	.	.	.	.	.	.	.	TRIALID 67	-22	.	.	zml.edf	RIGHT	2471	5060008	Full Trial Period	5057537	68	Trial: 68	5057537	4	Ì«Ñô	²ÍÅÌ	ÐÉÐÉ	f	f
zml	.	.	.	.	.	.	.	.	.	.	2	.	.	.	false	false	Message: -1ms	.	.	.	.	.	.	.	.	.	.	.	RECCFG CR 1000 2 0 R	-1	.	.	zml.edf	RIGHT	2471	5060008	Full Trial Period	5057537	68	Trial: 68	5057537	4	Ì«Ñô	²ÍÅÌ	ÐÉÐÉ	f	f
zml	.	.	.	.	.	.	.	.	.	.	3	.	.	.	false	false	Message: -1ms	.	.	.	.	.	.	.	.	.	.	.	ELCLCFG TOWER	-1	.	.	zml.edf	RIGHT	2471	5060008	Full Trial Period	5057537	68	Trial: 68	5057537	4	Ì«Ñô	²ÍÅÌ	ÐÉÐÉ	f	f
zml	.	.	.	.	.	.	.	.	.	.	4	.	.	.	false	false	Message: -1ms	.	.	.	.	.	.	.	.	.	.	.	GAZE_COORDS 0.00 0.00 1023.00 767.00	-1	.	.	zml.edf	RIGHT	2471	5060008	Full Trial Period	5057537	68	Trial: 68	5057537	4	Ì«Ñô	²ÍÅÌ	ÐÉÐÉ	f	f
zml	.	.	.	.	.	.	.	.	.	.	5	.	.	.	false	false	Message: -1ms	.	.	.	.	.	.	.	.	.	.	.	THRESHOLDS R 99 226	-1	.	.	zml.edf	RIGHT	2471	5060008	Full Trial Period	5057537	68	Trial: 68	5057537	4	Ì«Ñô	²ÍÅÌ	ÐÉÐÉ	f	f
zml	.	.	.	.	.	.	.	.	.	.	6	.	.	.	false	false	Message: -1ms	.	.	.	.	.	.	.	.	.	.	.	ELCL_PROC CENTROID (3)	-1	.	.	zml.edf	RIGHT	2471	5060008	Full Trial Period	5057537	68	Trial: 68	5057537	4	Ì«Ñô	²ÍÅÌ	ÐÉÐÉ	f	f
zml	.	.	.	.	.	.	.	.	.	.	7	.	.	.	false	false	Message: -1ms	.	.	.	.	.	.	.	.	.	.	.	ELCL_PCR_PARAM 5 3.0	-1	.	.	zml.edf	RIGHT	2471	5060008	Full Trial Period	5057537	68	Trial: 68	5057537	4	Ì«Ñô	²ÍÅÌ	ÐÉÐÉ	f	f
zml	.	.	.	.	.	.	.	.	.	.	8	.	.	.	false	true	Message: 0ms	.	.	.	.	.	.	.	.	.	.	.	!MODE RECORD CR 1000 2 0 R	0	.	.	zml.edf	RIGHT	2471	5060008	Full Trial Period	5057537	68	Trial: 68	5057537	4	Ì«Ñô	²ÍÅÌ	ÐÉÐÉ	f	f
zml	.	.	.	.	219	225	1	7	141.70	416.70	9	.	.	.	false	false	Message: 44ms	.	.	.	.	.	.	.	.	.	.	.	SYNCTIME	44	141.70	416.70	zml.edf	RIGHT	2471	5060008	Full Trial Period	5057537	68	Trial: 68	5057537	4	Ì«Ñô	²ÍÅÌ	ÐÉÐÉ	f	f
zml	.	.	.	.	.	.	.	.	.	.	10	.	.	.	false	false	Message: 530ms	14.65	221.92	66	566	611.40	402.50	3	446.40	501	175.00	394.80	INVISIBLE_BOUNDARY[1]	530	.	.	zml.edf	RIGHT	2471	5060008	Full Trial Period	5057537	68	Trial: 68	5057537	4	Ì«Ñô	²ÍÅÌ	ÐÉÐÉ	f	f
zml	.	.	.	.	.	.	.	.	.	.	11	.	.	.	false	false	Message: 536ms	14.65	221.92	66	566	611.40	402.50	3	446.40	501	175.00	394.80	SYNCTIME	536	.	.	zml.edf	RIGHT	2471	5060008	Full Trial Period	5057537	68	Trial: 68	5057537	4	Ì«Ñô	²ÍÅÌ	ÐÉÐÉ	f	f
zml	.	.	.	.	.	.	.	.	.	.	12	.	.	.	false	false	Message: 1586ms	2.56	102.24	25	1596	794.40	395.90	9	205.60	1572	718.30	399.10	INVISIBLE_BOUNDARY[2]	1586	.	.	zml.edf	RIGHT	2471	5060008	Full Trial Period	5057537	68	Trial: 68	5057537	4	Ì«Ñô	²ÍÅÌ	ÐÉÐÉ	f	f
zml	.	.	.	.	.	.	.	.	.	.	13	.	.	.	false	false	Message: 1594ms	2.56	102.24	25	1596	794.40	395.90	9	205.60	1572	718.30	399.10	SYNCTIME	1594	.	.	zml.edf	RIGHT	2471	5060008	Full Trial Period	5057537	68	Trial: 68	5057537	4	Ì«Ñô	²ÍÅÌ	ÐÉÐÉ	f	f
zml	.	.	.	.	135	2454	13	2320	784.50	382.30	14	.	.	.	false	false	Message: 2453ms	.	.	.	.	.	.	.	.	.	.	.	KEYBOARD	2453	784.50	382.30	zml.edf	RIGHT	2471	5060008	Full Trial Period	5057537	68	Trial: 68	5057537	4	Ì«Ñô	²ÍÅÌ	ÐÉÐÉ	f	f
zml	.	.	.	.	.	.	.	.	.	.	15	.	.	.	false	false	Message: 2509ms	.	.	.	.	.	.	.	.	.	.	.	TRIAL_RESULT 0	2509	.	.	zml.edf	RIGHT	2471	5060008	Full Trial Period	5057537	68	Trial: 68	5057537	4	Ì«Ñô	²ÍÅÌ	ÐÉÐÉ	f	f
zml	.	.	.	.	.	.	.	.	.	.	1	.	.	.	false	false	Message: -20ms	.	.	.	.	.	.	.	.	.	.	.	TRIALID 68	-20	.	.	zml.edf	RIGHT	2292	5064393	Full Trial Period	5062101	69	Trial: 69	5062101	137	Â©¶·	¾íÖ½	ÌÀÔ²	f	f
zml	.	.	.	.	.	.	.	.	.	.	2	.	.	.	false	false	Message: -1ms	.	.	.	.	.	.	.	.	.	.	.	RECCFG CR 1000 2 0 R	-1	.	.	zml.edf	RIGHT	2292	5064393	Full Trial Period	5062101	69	Trial: 69	5062101	137	Â©¶·	¾íÖ½	ÌÀÔ²	f	f
zml	.	.	.	.	.	.	.	.	.	.	3	.	.	.	false	false	Message: -1ms	.	.	.	.	.	.	.	.	.	.	.	ELCLCFG TOWER	-1	.	.	zml.edf	RIGHT	2292	5064393	Full Trial Period	5062101	69	Trial: 69	5062101	137	Â©¶·	¾íÖ½	ÌÀÔ²	f	f
zml	.	.	.	.	.	.	.	.	.	.	4	.	.	.	false	false	Message: -1ms	.	.	.	.	.	.	.	.	.	.	.	GAZE_COORDS 0.00 0.00 1023.00 767.00	-1	.	.	zml.edf	RIGHT	2292	5064393	Full Trial Period	5062101	69	Trial: 69	5062101	137	Â©¶·	¾íÖ½	ÌÀÔ²	f	f
zml	.	.	.	.	.	.	.	.	.	.	5	.	.	.	false	false	Message: -1ms	.	.	.	.	.	.	.	.	.	.	.	THRESHOLDS R 99 226	-1	.	.	zml.edf	RIGHT	2292	5064393	Full Trial Period	5062101	69	Trial: 69	5062101	137	Â©¶·	¾íÖ½	ÌÀÔ²	f	f
zml	.	.	.	.	.	.	.	.	.	.	6	.	.	.	false	false	Message: -1ms	.	.	.	.	.	.	.	.	.	.	.	ELCL_PROC CENTROID (3)	-1	.	.	zml.edf	RIGHT	2292	5064393	Full Trial Period	5062101	69	Trial: 69	5062101	137	Â©¶·	¾íÖ½	ÌÀÔ²	f	f
zml	.	.	.	.	.	.	.	.	.	.	7	.	.	.	false	false	Message: -1ms	.	.	.	.	.	.	.	.	.	.	.	ELCL_PCR_PARAM 5 3.0	-1	.	.	zml.edf	RIGHT	2292	5064393	Full Trial Period	5062101	69	Trial: 69	5062101	137	Â©¶·	¾íÖ½	ÌÀÔ²	f	f
zml	.	.	.	.	.	.	.	.	.	.	8	.	.	.	false	true	Message: 0ms	.	.	.	.	.	.	.	.	.	.	.	!MODE RECORD CR 1000 2 0 R	0	.	.	zml.edf	RIGHT	2292	5064393	Full Trial Period	5062101	69	Trial: 69	5062101	137	Â©¶·	¾íÖ½	ÌÀÔ²	f	f
zml	.	.	.	.	381	387	1	7	127.10	398.30	9	.	.	.	false	false	Message: 46ms	.	.	.	.	.	.	.	.	.	.	.	SYNCTIME	46	127.10	398.30	zml.edf	RIGHT	2292	5064393	Full Trial Period	5062101	69	Trial: 69	5062101	137	Â©¶·	¾íÖ½	ÌÀÔ²	f	f
zml	.	.	.	.	.	.	.	.	.	.	10	.	.	.	false	false	Message: 513ms	10.41	200.20	52	541	542.30	392.90	2	403.40	490	235.20	391.70	INVISIBLE_BOUNDARY[1]	513	.	.	zml.edf	RIGHT	2292	5064393	Full Trial Period	5062101	69	Trial: 69	5062101	137	Â©¶·	¾íÖ½	ÌÀÔ²	f	f
zml	.	.	.	.	.	.	.	.	.	.	11	.	.	.	false	false	Message: 521ms	10.41	200.20	52	541	542.30	392.90	2	403.40	490	235.20	391.70	SYNCTIME	521	.	.	zml.edf	RIGHT	2292	5064393	Full Trial Period	5062101	69	Trial: 69	5062101	137	Â©¶·	¾íÖ½	ÌÀÔ²	f	f
zml	.	.	.	.	.	.	.	.	.	.	12	.	.	.	false	false	Message: 1292ms	4.27	129.44	33	1311	851.90	362.40	5	258.50	1279	726.20	384.40	INVISIBLE_BOUNDARY[2]	1292	.	.	zml.edf	RIGHT	2292	5064393	Full Trial Period	5062101	69	Trial: 69	5062101	137	Â©¶·	¾íÖ½	ÌÀÔ²	f	f
zml	.	.	.	.	.	.	.	.	.	.	13	.	.	.	false	false	Message: 1296ms	4.27	129.44	33	1311	851.90	362.40	5	258.50	1279	726.20	384.40	SYNCTIME	1296	.	.	zml.edf	RIGHT	2292	5064393	Full Trial Period	5062101	69	Trial: 69	5062101	137	Â©¶·	¾íÖ½	ÌÀÔ²	f	f
zml	.	.	.	.	.	.	.	.	.	.	14	.	.	.	false	false	Message: 2273ms	4.11	73.45	56	2290	737.40	363.50	7	219.20	2235	860.40	370.20	KEYBOARD	2273	.	.	zml.edf	RIGHT	2292	5064393	Full Trial Period	5062101	69	Trial: 69	5062101	137	Â©¶·	¾íÖ½	ÌÀÔ²	f	f
zml	.	.	.	.	.	.	.	.	.	.	15	.	.	.	false	false	Message: 2332ms	.	.	.	.	.	.	.	.	.	.	.	TRIAL_RESULT 0	2332	.	.	zml.edf	RIGHT	2292	5064393	Full Trial Period	5062101	69	Trial: 69	5062101	137	Â©¶·	¾íÖ½	ÌÀÔ²	f	f
zml	.	.	.	.	.	.	.	.	.	.	1	.	.	.	false	false	Message: -17ms	.	.	.	.	.	.	.	.	.	.	.	TRIALID 69	-17	.	.	zml.edf	RIGHT	3193	5068873	Full Trial Period	5065680	70	Trial: 70	5065680	70	éÙ×Ó	ÍøÇò	ÒÎ×Ó	f	f
zml	.	.	.	.	.	.	.	.	.	.	2	.	.	.	false	false	Message: -1ms	.	.	.	.	.	.	.	.	.	.	.	RECCFG CR 1000 2 0 R	-1	.	.	zml.edf	RIGHT	3193	5068873	Full Trial Period	5065680	70	Trial: 70	5065680	70	éÙ×Ó	ÍøÇò	ÒÎ×Ó	f	f
zml	.	.	.	.	.	.	.	.	.	.	3	.	.	.	false	false	Message: -1ms	.	.	.	.	.	.	.	.	.	.	.	ELCLCFG TOWER	-1	.	.	zml.edf	RIGHT	3193	5068873	Full Trial Period	5065680	70	Trial: 70	5065680	70	éÙ×Ó	ÍøÇò	ÒÎ×Ó	f	f
zml	.	.	.	.	.	.	.	.	.	.	4	.	.	.	false	false	Message: -1ms	.	.	.	.	.	.	.	.	.	.	.	GAZE_COORDS 0.00 0.00 1023.00 767.00	-1	.	.	zml.edf	RIGHT	3193	5068873	Full Trial Period	5065680	70	Trial: 70	5065680	70	éÙ×Ó	ÍøÇò	ÒÎ×Ó	f	f
zml	.	.	.	.	.	.	.	.	.	.	5	.	.	.	false	false	Message: -1ms	.	.	.	.	.	.	.	.	.	.	.	THRESHOLDS R 99 226	-1	.	.	zml.edf	RIGHT	3193	5068873	Full Trial Period	5065680	70	Trial: 70	5065680	70	éÙ×Ó	ÍøÇò	ÒÎ×Ó	f	f
zml	.	.	.	.	.	.	.	.	.	.	6	.	.	.	false	false	Message: -1ms	.	.	.	.	.	.	.	.	.	.	.	ELCL_PROC CENTROID (3)	-1	.	.	zml.edf	RIGHT	3193	5068873	Full Trial Period	5065680	70	Trial: 70	5065680	70	éÙ×Ó	ÍøÇò	ÒÎ×Ó	f	f
zml	.	.	.	.	.	.	.	.	.	.	7	.	.	.	false	false	Message: -1ms	.	.	.	.	.	.	.	.	.	.	.	ELCL_PCR_PARAM 5 3.0	-1	.	.	zml.edf	RIGHT	3193	5068873	Full Trial Period	5065680	70	Trial: 70	5065680	70	éÙ×Ó	ÍøÇò	ÒÎ×Ó	f	f
zml	.	.	.	.	.	.	.	.	.	.	8	.	.	.	false	true	Message: 0ms	.	.	.	.	.	.	.	.	.	.	.	!MODE RECORD CR 1000 2 0 R	0	.	.	zml.edf	RIGHT	3193	5068873	Full Trial Period	5065680	70	Trial: 70	5065680	70	éÙ×Ó	ÍøÇò	ÒÎ×Ó	f	f
zml	.	.	.	.	.	.	.	.	.	.	9	.	.	.	false	false	Message: 42ms	1.96	8.54	230	250	130.70	466.60	1	564.90	21	127.00	408.10	SYNCTIME	42	.	.	zml.edf	RIGHT	3193	5068873	Full Trial Period	5065680	70	Trial: 70	5065680	70	éÙ×Ó	ÍøÇò	ÒÎ×Ó	f	f
zml	.	.	.	.	.	.	.	.	.	.	10	.	.	.	false	false	Message: 700ms	10.07	197.44	51	728	562.90	410.50	3	376.00	678	265.90	405.30	INVISIBLE_BOUNDARY[1]	700	.	.	zml.edf	RIGHT	3193	5068873	Full Trial Period	5065680	70	Trial: 70	5065680	70	éÙ×Ó	ÍøÇò	ÒÎ×Ó	f	f
zml	.	.	.	.	.	.	.	.	.	.	11	.	.	.	false	false	Message: 708ms	10.07	197.44	51	728	562.90	410.50	3	376.00	678	265.90	405.30	SYNCTIME	708	.	.	zml.edf	RIGHT	3193	5068873	Full Trial Period	5065680	70	Trial: 70	5065680	70	éÙ×Ó	ÍøÇò	ÒÎ×Ó	f	f
zml	.	.	.	.	.	.	.	.	.	.	12	.	.	.	false	false	Message: 1291ms	6.02	87.22	69	1324	774.80	399.00	6	261.10	1256	597.80	382.00	INVISIBLE_BOUNDARY[2]	1291	.	.	zml.edf	RIGHT	3193	5068873	Full Trial Period	5065680	70	Trial: 70	5065680	70	éÙ×Ó	ÍøÇò	ÒÎ×Ó	f	f
zml	.	.	.	.	.	.	.	.	.	.	13	.	.	.	false	false	Message: 1300ms	6.02	87.22	69	1324	774.80	399.00	6	261.10	1256	597.80	382.00	SYNCTIME	1300	.	.	zml.edf	RIGHT	3193	5068873	Full Trial Period	5065680	70	Trial: 70	5065680	70	éÙ×Ó	ÍøÇò	ÒÎ×Ó	f	f
zml	.	.	.	.	195	3191	13	2997	823.10	380.90	14	.	.	.	false	false	Message: 3174ms	.	.	.	.	.	.	.	.	.	.	.	KEYBOARD	3174	823.10	380.90	zml.edf	RIGHT	3193	5068873	Full Trial Period	5065680	70	Trial: 70	5065680	70	éÙ×Ó	ÍøÇò	ÒÎ×Ó	f	f
zml	.	.	.	.	.	.	.	.	.	.	15	.	.	.	false	false	Message: 3234ms	.	.	.	.	.	.	.	.	.	.	.	TRIAL_RESULT 0	3234	.	.	zml.edf	RIGHT	3193	5068873	Full Trial Period	5065680	70	Trial: 70	5065680	70	éÙ×Ó	ÍøÇò	ÒÎ×Ó	f	f
zml	.	.	.	.	.	.	.	.	.	.	1	.	.	.	false	false	Message: -16ms	.	.	.	.	.	.	.	.	.	.	.	TRIALID 70	-16	.	.	zml.edf	RIGHT	2123	5072593	Full Trial Period	5070470	71	Trial: 71	5070470	93	ÅûÈø	ºôÀ²È¦	Ìú»·	j	j
zml	.	.	.	.	.	.	.	.	.	.	2	.	.	.	false	false	Message: -1ms	.	.	.	.	.	.	.	.	.	.	.	RECCFG CR 1000 2 0 R	-1	.	.	zml.edf	RIGHT	2123	5072593	Full Trial Period	5070470	71	Trial: 71	5070470	93	ÅûÈø	ºôÀ²È¦	Ìú»·	j	j
zml	.	.	.	.	.	.	.	.	.	.	3	.	.	.	false	false	Message: -1ms	.	.	.	.	.	.	.	.	.	.	.	ELCLCFG TOWER	-1	.	.	zml.edf	RIGHT	2123	5072593	Full Trial Period	5070470	71	Trial: 71	5070470	93	ÅûÈø	ºôÀ²È¦	Ìú»·	j	j
zml	.	.	.	.	.	.	.	.	.	.	4	.	.	.	false	false	Message: -1ms	.	.	.	.	.	.	.	.	.	.	.	GAZE_COORDS 0.00 0.00 1023.00 767.00	-1	.	.	zml.edf	RIGHT	2123	5072593	Full Trial Period	5070470	71	Trial: 71	5070470	93	ÅûÈø	ºôÀ²È¦	Ìú»·	j	j
zml	.	.	.	.	.	.	.	.	.	.	5	.	.	.	false	false	Message: -1ms	.	.	.	.	.	.	.	.	.	.	.	THRESHOLDS R 99 226	-1	.	.	zml.edf	RIGHT	2123	5072593	Full Trial Period	5070470	71	Trial: 71	5070470	93	ÅûÈø	ºôÀ²È¦	Ìú»·	j	j
zml	.	.	.	.	.	.	.	.	.	.	6	.	.	.	false	false	Message: -1ms	.	.	.	.	.	.	.	.	.	.	.	ELCL_PROC CENTROID (3)	-1	.	.	zml.edf	RIGHT	2123	5072593	Full Trial Period	5070470	71	Trial: 71	5070470	93	ÅûÈø	ºôÀ²È¦	Ìú»·	j	j
zml	.	.	.	.	.	.	.	.	.	.	7	.	.	.	false	false	Message: -1ms	.	.	.	.	.	.	.	.	.	.	.	ELCL_PCR_PARAM 5 3.0	-1	.	.	zml.edf	RIGHT	2123	5072593	Full Trial Period	5070470	71	Trial: 71	5070470	93	ÅûÈø	ºôÀ²È¦	Ìú»·	j	j
zml	.	.	.	.	.	.	.	.	.	.	8	.	.	.	false	true	Message: 0ms	.	.	.	.	.	.	.	.	.	.	.	!MODE RECORD CR 1000 2 0 R	0	.	.	zml.edf	RIGHT	2123	5072593	Full Trial Period	5070470	71	Trial: 71	5070470	93	ÅûÈø	ºôÀ²È¦	Ìú»·	j	j
zml	.	.	.	.	463	469	1	7	140.60	400.40	9	.	.	.	false	false	Message: 51ms	.	.	.	.	.	.	.	.	.	.	.	SYNCTIME	51	140.60	400.40	zml.edf	RIGHT	2123	5072593	Full Trial Period	5070470	71	Trial: 71	5070470	93	ÅûÈø	ºôÀ²È¦	Ìú»·	j	j
zml	.	.	.	.	.	.	.	.	.	.	10	.	.	.	false	false	Message: 938ms	11.56	195.87	59	961	507.80	397.80	3	435.10	903	164.20	386.50	INVISIBLE_BOUNDARY[1]	938	.	.	zml.edf	RIGHT	2123	5072593	Full Trial Period	5070470	71	Trial: 71	5070470	93	ÅûÈø	ºôÀ²È¦	Ìú»·	j	j
zml	.	.	.	.	.	.	.	.	.	.	11	.	.	.	false	false	Message: 942ms	11.56	195.87	59	961	507.80	397.80	3	435.10	903	164.20	386.50	SYNCTIME	942	.	.	zml.edf	RIGHT	2123	5072593	Full Trial Period	5070470	71	Trial: 71	5070470	93	ÅûÈø	ºôÀ²È¦	Ìú»·	j	j
zml	.	.	.	.	.	.	.	.	.	.	12	.	.	.	false	false	Message: 1479ms	8.23	134.87	61	1498	794.30	392.20	5	315.00	1438	551.20	395.00	INVISIBLE_BOUNDARY[2]	1479	.	.	zml.edf	RIGHT	2123	5072593	Full Trial Period	5070470	71	Trial: 71	5070470	93	ÅûÈø	ºôÀ²È¦	Ìú»·	j	j
zml	.	.	.	.	.	.	.	.	.	.	13	.	.	.	false	false	Message: 1484ms	8.23	134.87	61	1498	794.30	392.20	5	315.00	1438	551.20	395.00	SYNCTIME	1484	.	.	zml.edf	RIGHT	2123	5072593	Full Trial Period	5070470	71	Trial: 71	5070470	93	ÅûÈø	ºôÀ²È¦	Ìú»·	j	j
zml	.	.	.	.	206	2121	8	1916	844.80	382.50	14	[1]	2	RECTANGLE_INTERESTAREA	false	false	Message: 2104ms	.	.	.	.	.	.	.	.	.	.	.	KEYBOARD	2104	844.80	382.50	zml.edf	RIGHT	2123	5072593	Full Trial Period	5070470	71	Trial: 71	5070470	93	ÅûÈø	ºôÀ²È¦	Ìú»·	j	j
zml	.	.	.	.	.	.	.	.	.	.	15	.	.	.	false	false	Message: 2190ms	.	.	.	.	.	.	.	.	.	.	.	TRIAL_RESULT 0	2190	.	.	zml.edf	RIGHT	2123	5072593	Full Trial Period	5070470	71	Trial: 71	5070470	93	ÅûÈø	ºôÀ²È¦	Ìú»·	j	j
zml	.	.	.	.	.	.	.	.	.	.	1	.	.	.	false	false	Message: -21ms	.	.	.	.	.	.	.	.	.	.	.	TRIALID 71	-21	.	.	zml.edf	RIGHT	2067	5076433	Full Trial Period	5074366	72	Trial: 72	5074366	47	Å¦¿Û	ÏîÁ´	Ìú»·	f	j
zml	.	.	.	.	.	.	.	.	.	.	2	.	.	.	false	false	Message: -5ms	.	.	.	.	.	.	.	.	.	.	.	RECCFG CR 1000 2 0 R	-5	.	.	zml.edf	RIGHT	2067	5076433	Full Trial Period	5074366	72	Trial: 72	5074366	47	Å¦¿Û	ÏîÁ´	Ìú»·	f	j
zml	.	.	.	.	.	.	.	.	.	.	3	.	.	.	false	false	Message: -5ms	.	.	.	.	.	.	.	.	.	.	.	ELCLCFG TOWER	-5	.	.	zml.edf	RIGHT	2067	5076433	Full Trial Period	5074366	72	Trial: 72	5074366	47	Å¦¿Û	ÏîÁ´	Ìú»·	f	j
zml	.	.	.	.	.	.	.	.	.	.	4	.	.	.	false	false	Message: -5ms	.	.	.	.	.	.	.	.	.	.	.	GAZE_COORDS 0.00 0.00 1023.00 767.00	-5	.	.	zml.edf	RIGHT	2067	5076433	Full Trial Period	5074366	72	Trial: 72	5074366	47	Å¦¿Û	ÏîÁ´	Ìú»·	f	j
zml	.	.	.	.	.	.	.	.	.	.	5	.	.	.	false	false	Message: -5ms	.	.	.	.	.	.	.	.	.	.	.	THRESHOLDS R 99 226	-5	.	.	zml.edf	RIGHT	2067	5076433	Full Trial Period	5074366	72	Trial: 72	5074366	47	Å¦¿Û	ÏîÁ´	Ìú»·	f	j
zml	.	.	.	.	.	.	.	.	.	.	6	.	.	.	false	false	Message: -5ms	.	.	.	.	.	.	.	.	.	.	.	ELCL_PROC CENTROID (3)	-5	.	.	zml.edf	RIGHT	2067	5076433	Full Trial Period	5074366	72	Trial: 72	5074366	47	Å¦¿Û	ÏîÁ´	Ìú»·	f	j
zml	.	.	.	.	.	.	.	.	.	.	7	.	.	.	false	false	Message: -5ms	.	.	.	.	.	.	.	.	.	.	.	ELCL_PCR_PARAM 5 3.0	-5	.	.	zml.edf	RIGHT	2067	5076433	Full Trial Period	5074366	72	Trial: 72	5074366	47	Å¦¿Û	ÏîÁ´	Ìú»·	f	j
zml	.	.	.	.	.	.	.	.	.	.	8	.	.	.	false	false	Message: -4ms	.	.	.	.	.	.	.	.	.	.	.	!MODE RECORD CR 1000 2 0 R	-4	.	.	zml.edf	RIGHT	2067	5076433	Full Trial Period	5074366	72	Trial: 72	5074366	47	Å¦¿Û	ÏîÁ´	Ìú»·	f	j
zml	.	.	.	.	378	384	1	7	131.10	402.10	9	.	.	.	false	false	Message: 54ms	.	.	.	.	.	.	.	.	.	.	.	SYNCTIME	54	131.10	402.10	zml.edf	RIGHT	2067	5076433	Full Trial Period	5074366	72	Trial: 72	5074366	47	Å¦¿Û	ÏîÁ´	Ìú»·	f	j
zml	.	.	.	.	.	.	.	.	.	.	10	.	.	.	false	false	Message: 425ms	9.67	169.72	57	441	420.50	385.80	1	416.90	385	131.50	397.70	INVISIBLE_BOUNDARY[1]	425	.	.	zml.edf	RIGHT	2067	5076433	Full Trial Period	5074366	72	Trial: 72	5074366	47	Å¦¿Û	ÏîÁ´	Ìú»·	f	j
zml	.	.	.	.	.	.	.	.	.	.	11	.	.	.	false	false	Message: 429ms	9.67	169.72	57	441	420.50	385.80	1	416.90	385	131.50	397.70	SYNCTIME	429	.	.	zml.edf	RIGHT	2067	5076433	Full Trial Period	5074366	72	Trial: 72	5074366	47	Å¦¿Û	ÏîÁ´	Ìú»·	f	j
zml	.	.	.	.	.	.	.	.	.	.	12	.	.	.	false	false	Message: 1056ms	11.16	164.06	68	1084	850.80	374.10	5	367.90	1017	520.30	397.00	INVISIBLE_BOUNDARY[2]	1056	.	.	zml.edf	RIGHT	2067	5076433	Full Trial Period	5074366	72	Trial: 72	5074366	47	Å¦¿Û	ÏîÁ´	Ìú»·	f	j
zml	.	.	.	.	.	.	.	.	.	.	13	.	.	.	false	false	Message: 1062ms	11.16	164.06	68	1084	850.80	374.10	5	367.90	1017	520.30	397.00	SYNCTIME	1062	.	.	zml.edf	RIGHT	2067	5076433	Full Trial Period	5074366	72	Trial: 72	5074366	47	Å¦¿Û	ÏîÁ´	Ìú»·	f	j
zml	28	2066	1	2039	.	.	.	.	.	.	14	.	.	.	false	false	Message: 2048ms	.	.	86	2066	.	.	7	389.70	1981	865.70	361.10	KEYBOARD	2048	.	.	zml.edf	RIGHT	2067	5076433	Full Trial Period	5074366	72	Trial: 72	5074366	47	Å¦¿Û	ÏîÁ´	Ìú»·	f	j
zml	.	.	.	.	.	.	.	.	.	.	15	.	.	.	false	false	Message: 2114ms	.	.	.	.	.	.	.	.	.	.	.	TRIAL_RESULT 0	2114	.	.	zml.edf	RIGHT	2067	5076433	Full Trial Period	5074366	72	Trial: 72	5074366	47	Å¦¿Û	ÏîÁ´	Ìú»·	f	j
zml	.	.	.	.	.	.	.	.	.	.	1	.	.	.	false	false	Message: -16ms	.	.	.	.	.	.	.	.	.	.	.	TRIALID 72	-16	.	.	zml.edf	RIGHT	1889	5079617	Full Trial Period	5077728	73	Trial: 73	5077728	103	ÐÅ·â	Ïà¿ò	ÓÍ»­	j	j
zml	.	.	.	.	.	.	.	.	.	.	2	.	.	.	false	false	Message: -1ms	.	.	.	.	.	.	.	.	.	.	.	RECCFG CR 1000 2 0 R	-1	.	.	zml.edf	RIGHT	1889	5079617	Full Trial Period	5077728	73	Trial: 73	5077728	103	ÐÅ·â	Ïà¿ò	ÓÍ»­	j	j
zml	.	.	.	.	.	.	.	.	.	.	3	.	.	.	false	false	Message: -1ms	.	.	.	.	.	.	.	.	.	.	.	ELCLCFG TOWER	-1	.	.	zml.edf	RIGHT	1889	5079617	Full Trial Period	5077728	73	Trial: 73	5077728	103	ÐÅ·â	Ïà¿ò	ÓÍ»­	j	j
zml	.	.	.	.	.	.	.	.	.	.	4	.	.	.	false	false	Message: -1ms	.	.	.	.	.	.	.	.	.	.	.	GAZE_COORDS 0.00 0.00 1023.00 767.00	-1	.	.	zml.edf	RIGHT	1889	5079617	Full Trial Period	5077728	73	Trial: 73	5077728	103	ÐÅ·â	Ïà¿ò	ÓÍ»­	j	j
zml	.	.	.	.	.	.	.	.	.	.	5	.	.	.	false	false	Message: -1ms	.	.	.	.	.	.	.	.	.	.	.	THRESHOLDS R 99 226	-1	.	.	zml.edf	RIGHT	1889	5079617	Full Trial Period	5077728	73	Trial: 73	5077728	103	ÐÅ·â	Ïà¿ò	ÓÍ»­	j	j
zml	.	.	.	.	.	.	.	.	.	.	6	.	.	.	false	false	Message: -1ms	.	.	.	.	.	.	.	.	.	.	.	ELCL_PROC CENTROID (3)	-1	.	.	zml.edf	RIGHT	1889	5079617	Full Trial Period	5077728	73	Trial: 73	5077728	103	ÐÅ·â	Ïà¿ò	ÓÍ»­	j	j
zml	.	.	.	.	.	.	.	.	.	.	7	.	.	.	false	false	Message: -1ms	.	.	.	.	.	.	.	.	.	.	.	ELCL_PCR_PARAM 5 3.0	-1	.	.	zml.edf	RIGHT	1889	5079617	Full Trial Period	5077728	73	Trial: 73	5077728	103	ÐÅ·â	Ïà¿ò	ÓÍ»­	j	j
zml	.	.	.	.	.	.	.	.	.	.	8	.	.	.	false	true	Message: 0ms	.	.	.	.	.	.	.	.	.	.	.	!MODE RECORD CR 1000 2 0 R	0	.	.	zml.edf	RIGHT	1889	5079617	Full Trial Period	5077728	73	Trial: 73	5077728	103	ÐÅ·â	Ïà¿ò	ÓÍ»­	j	j
zml	.	.	.	.	210	216	1	7	134.10	398.10	9	.	.	.	false	false	Message: 42ms	.	.	.	.	.	.	.	.	.	.	.	SYNCTIME	42	134.10	398.10	zml.edf	RIGHT	1889	5079617	Full Trial Period	5077728	73	Trial: 73	5077728	103	ÐÅ·â	Ïà¿ò	ÓÍ»­	j	j
zml	.	.	.	.	.	.	.	.	.	.	10	.	.	.	false	false	Message: 603ms	10.92	214.18	51	616	468.80	402.30	2	399.00	566	142.20	400.20	INVISIBLE_BOUNDARY[1]	603	.	.	zml.edf	RIGHT	1889	5079617	Full Trial Period	5077728	73	Trial: 73	5077728	103	ÐÅ·â	Ïà¿ò	ÓÍ»­	j	j
zml	.	.	.	.	.	.	.	.	.	.	11	.	.	.	false	false	Message: 608ms	10.92	214.18	51	616	468.80	402.30	2	399.00	566	142.20	400.20	SYNCTIME	608	.	.	zml.edf	RIGHT	1889	5079617	Full Trial Period	5077728	73	Trial: 73	5077728	103	ÐÅ·â	Ïà¿ò	ÓÍ»­	j	j
zml	.	.	.	.	.	.	.	.	.	.	12	.	.	.	false	false	Message: 1227ms	8.52	177.57	48	1245	835.70	383.80	5	342.10	1198	582.80	394.60	INVISIBLE_BOUNDARY[2]	1227	.	.	zml.edf	RIGHT	1889	5079617	Full Trial Period	5077728	73	Trial: 73	5077728	103	ÐÅ·â	Ïà¿ò	ÓÍ»­	j	j
zml	.	.	.	.	.	.	.	.	.	.	13	.	.	.	false	false	Message: 1234ms	8.52	177.57	48	1245	835.70	383.80	5	342.10	1198	582.80	394.60	SYNCTIME	1234	.	.	zml.edf	RIGHT	1889	5079617	Full Trial Period	5077728	73	Trial: 73	5077728	103	ÐÅ·â	Ïà¿ò	ÓÍ»­	j	j
zml	.	.	.	.	310	1887	7	1578	861.30	382.00	14	[1]	2	RECTANGLE_INTERESTAREA	false	false	Message: 1870ms	.	.	.	.	.	.	.	.	.	.	.	KEYBOARD	1870	861.30	382.00	zml.edf	RIGHT	1889	5079617	Full Trial Period	5077728	73	Trial: 73	5077728	103	ÐÅ·â	Ïà¿ò	ÓÍ»­	j	j
zml	.	.	.	.	.	.	.	.	.	.	15	.	.	.	false	false	Message: 1929ms	.	.	.	.	.	.	.	.	.	.	.	TRIAL_RESULT 0	1929	.	.	zml.edf	RIGHT	1889	5079617	Full Trial Period	5077728	73	Trial: 73	5077728	103	ÐÅ·â	Ïà¿ò	ÓÍ»­	j	j
zml	.	.	.	.	.	.	.	.	.	.	1	.	.	.	false	false	Message: -20ms	.	.	.	.	.	.	.	.	.	.	.	TRIALID 73	-20	.	.	zml.edf	RIGHT	2439	5084120	Full Trial Period	5081681	74	Trial: 74	5081681	148	Ã¢¹û	ÑÌ»Ò¸×	¿ã×Ó	f	f
zml	.	.	.	.	.	.	.	.	.	.	2	.	.	.	false	false	Message: -4ms	.	.	.	.	.	.	.	.	.	.	.	RECCFG CR 1000 2 0 R	-4	.	.	zml.edf	RIGHT	2439	5084120	Full Trial Period	5081681	74	Trial: 74	5081681	148	Ã¢¹û	ÑÌ»Ò¸×	¿ã×Ó	f	f
zml	.	.	.	.	.	.	.	.	.	.	3	.	.	.	false	false	Message: -4ms	.	.	.	.	.	.	.	.	.	.	.	ELCLCFG TOWER	-4	.	.	zml.edf	RIGHT	2439	5084120	Full Trial Period	5081681	74	Trial: 74	5081681	148	Ã¢¹û	ÑÌ»Ò¸×	¿ã×Ó	f	f
zml	.	.	.	.	.	.	.	.	.	.	4	.	.	.	false	false	Message: -4ms	.	.	.	.	.	.	.	.	.	.	.	GAZE_COORDS 0.00 0.00 1023.00 767.00	-4	.	.	zml.edf	RIGHT	2439	5084120	Full Trial Period	5081681	74	Trial: 74	5081681	148	Ã¢¹û	ÑÌ»Ò¸×	¿ã×Ó	f	f
zml	.	.	.	.	.	.	.	.	.	.	5	.	.	.	false	false	Message: -4ms	.	.	.	.	.	.	.	.	.	.	.	THRESHOLDS R 99 226	-4	.	.	zml.edf	RIGHT	2439	5084120	Full Trial Period	5081681	74	Trial: 74	5081681	148	Ã¢¹û	ÑÌ»Ò¸×	¿ã×Ó	f	f
zml	.	.	.	.	.	.	.	.	.	.	6	.	.	.	false	false	Message: -4ms	.	.	.	.	.	.	.	.	.	.	.	ELCL_PROC CENTROID (3)	-4	.	.	zml.edf	RIGHT	2439	5084120	Full Trial Period	5081681	74	Trial: 74	5081681	148	Ã¢¹û	ÑÌ»Ò¸×	¿ã×Ó	f	f
zml	.	.	.	.	.	.	.	.	.	.	7	.	.	.	false	false	Message: -4ms	.	.	.	.	.	.	.	.	.	.	.	ELCL_PCR_PARAM 5 3.0	-4	.	.	zml.edf	RIGHT	2439	5084120	Full Trial Period	5081681	74	Trial: 74	5081681	148	Ã¢¹û	ÑÌ»Ò¸×	¿ã×Ó	f	f
zml	.	.	.	.	.	.	.	.	.	.	8	.	.	.	false	false	Message: -3ms	.	.	.	.	.	.	.	.	.	.	.	!MODE RECORD CR 1000 2 0 R	-3	.	.	zml.edf	RIGHT	2439	5084120	Full Trial Period	5081681	74	Trial: 74	5081681	148	Ã¢¹û	ÑÌ»Ò¸×	¿ã×Ó	f	f
zml	101	120	1	20	.	.	.	.	.	.	9	.	.	.	false	false	Message: 46ms	.	.	.	.	.	.	.	.	.	.	.	SYNCTIME	46	.	.	zml.edf	RIGHT	2439	5084120	Full Trial Period	5081681	74	Trial: 74	5081681	148	Ã¢¹û	ÑÌ»Ò¸×	¿ã×Ó	f	f
zml	.	.	.	.	.	.	.	.	.	.	10	.	.	.	false	false	Message: 557ms	10.46	193.70	54	573	454.00	386.30	2	432.30	520	142.30	387.70	INVISIBLE_BOUNDARY[1]	557	.	.	zml.edf	RIGHT	2439	5084120	Full Trial Period	5081681	74	Trial: 74	5081681	148	Ã¢¹û	ÑÌ»Ò¸×	¿ã×Ó	f	f
zml	.	.	.	.	.	.	.	.	.	.	11	.	.	.	false	false	Message: 562ms	10.46	193.70	54	573	454.00	386.30	2	432.30	520	142.30	387.70	SYNCTIME	562	.	.	zml.edf	RIGHT	2439	5084120	Full Trial Period	5081681	74	Trial: 74	5081681	148	Ã¢¹û	ÑÌ»Ò¸×	¿ã×Ó	f	f
zml	.	.	.	.	.	.	.	.	.	.	12	.	.	.	false	false	Message: 1177ms	8.49	134.69	63	1205	845.30	382.90	6	292.40	1143	593.10	393.50	INVISIBLE_BOUNDARY[2]	1177	.	.	zml.edf	RIGHT	2439	5084120	Full Trial Period	5081681	74	Trial: 74	5081681	148	Ã¢¹û	ÑÌ»Ò¸×	¿ã×Ó	f	f
zml	.	.	.	.	.	.	.	.	.	.	13	.	.	.	false	false	Message: 1188ms	8.49	134.69	63	1205	845.30	382.90	6	292.40	1143	593.10	393.50	SYNCTIME	1188	.	.	zml.edf	RIGHT	2439	5084120	Full Trial Period	5081681	74	Trial: 74	5081681	148	Ã¢¹û	ÑÌ»Ò¸×	¿ã×Ó	f	f
zml	.	.	.	.	.	.	.	.	.	.	14	.	.	.	false	false	Message: 2421ms	8.60	20.98	410	2437	710.60	577.00	9	590.60	2028	841.70	354.40	KEYBOARD	2421	.	.	zml.edf	RIGHT	2439	5084120	Full Trial Period	5081681	74	Trial: 74	5081681	148	Ã¢¹û	ÑÌ»Ò¸×	¿ã×Ó	f	f
zml	.	.	.	.	.	.	.	.	.	.	15	.	.	.	false	false	Message: 2481ms	.	.	.	.	.	.	.	.	.	.	.	TRIAL_RESULT 0	2481	.	.	zml.edf	RIGHT	2439	5084120	Full Trial Period	5081681	74	Trial: 74	5081681	148	Ã¢¹û	ÑÌ»Ò¸×	¿ã×Ó	f	f
zml	.	.	.	.	.	.	.	.	.	.	1	.	.	.	false	false	Message: -23ms	.	.	.	.	.	.	.	.	.	.	.	TRIALID 74	-23	.	.	zml.edf	RIGHT	3282	5088474	Full Trial Period	5085192	75	Trial: 75	5085192	136	ÏÚ±ý	ÐÅ·â	É××Ó	f	f
zml	.	.	.	.	.	.	.	.	.	.	2	.	.	.	false	false	Message: -3ms	.	.	.	.	.	.	.	.	.	.	.	RECCFG CR 1000 2 0 R	-3	.	.	zml.edf	RIGHT	3282	5088474	Full Trial Period	5085192	75	Trial: 75	5085192	136	ÏÚ±ý	ÐÅ·â	É××Ó	f	f
zml	.	.	.	.	.	.	.	.	.	.	3	.	.	.	false	false	Message: -3ms	.	.	.	.	.	.	.	.	.	.	.	ELCLCFG TOWER	-3	.	.	zml.edf	RIGHT	3282	5088474	Full Trial Period	5085192	75	Trial: 75	5085192	136	ÏÚ±ý	ÐÅ·â	É××Ó	f	f
zml	.	.	.	.	.	.	.	.	.	.	4	.	.	.	false	false	Message: -3ms	.	.	.	.	.	.	.	.	.	.	.	GAZE_COORDS 0.00 0.00 1023.00 767.00	-3	.	.	zml.edf	RIGHT	3282	5088474	Full Trial Period	5085192	75	Trial: 75	5085192	136	ÏÚ±ý	ÐÅ·â	É××Ó	f	f
zml	.	.	.	.	.	.	.	.	.	.	5	.	.	.	false	false	Message: -3ms	.	.	.	.	.	.	.	.	.	.	.	THRESHOLDS R 99 226	-3	.	.	zml.edf	RIGHT	3282	5088474	Full Trial Period	5085192	75	Trial: 75	5085192	136	ÏÚ±ý	ÐÅ·â	É××Ó	f	f
zml	.	.	.	.	.	.	.	.	.	.	6	.	.	.	false	false	Message: -3ms	.	.	.	.	.	.	.	.	.	.	.	ELCL_PROC CENTROID (3)	-3	.	.	zml.edf	RIGHT	3282	5088474	Full Trial Period	5085192	75	Trial: 75	5085192	136	ÏÚ±ý	ÐÅ·â	É××Ó	f	f
zml	.	.	.	.	.	.	.	.	.	.	7	.	.	.	false	false	Message: -3ms	.	.	.	.	.	.	.	.	.	.	.	ELCL_PCR_PARAM 5 3.0	-3	.	.	zml.edf	RIGHT	3282	5088474	Full Trial Period	5085192	75	Trial: 75	5085192	136	ÏÚ±ý	ÐÅ·â	É××Ó	f	f
zml	.	.	.	.	.	.	.	.	.	.	8	.	.	.	false	false	Message: -2ms	.	.	.	.	.	.	.	.	.	.	.	!MODE RECORD CR 1000 2 0 R	-2	.	.	zml.edf	RIGHT	3282	5088474	Full Trial Period	5085192	75	Trial: 75	5085192	136	ÏÚ±ý	ÐÅ·â	É××Ó	f	f
zml	141	142	1	2	.	.	.	.	.	.	9	.	.	.	false	false	Message: 43ms	9.07	40.32	225	225	117.80	467.70	1	240.50	1	60.50	752.80	SYNCTIME	43	.	.	zml.edf	RIGHT	3282	5088474	Full Trial Period	5085192	75	Trial: 75	5085192	136	ÏÚ±ý	ÐÅ·â	É××Ó	f	f
zml	.	.	.	.	.	.	.	.	.	.	10	.	.	.	false	false	Message: 1461ms	9.27	159.81	58	1480	454.10	424.50	4	349.20	1423	180.20	389.50	INVISIBLE_BOUNDARY[1]	1461	.	.	zml.edf	RIGHT	3282	5088474	Full Trial Period	5085192	75	Trial: 75	5085192	136	ÏÚ±ý	ÐÅ·â	É××Ó	f	f
zml	.	.	.	.	.	.	.	.	.	.	11	.	.	.	false	false	Message: 1468ms	9.27	159.81	58	1480	454.10	424.50	4	349.20	1423	180.20	389.50	SYNCTIME	1468	.	.	zml.edf	RIGHT	3282	5088474	Full Trial Period	5085192	75	Trial: 75	5085192	136	ÏÚ±ý	ÐÅ·â	É××Ó	f	f
zml	.	.	.	.	.	.	.	.	.	.	12	.	.	.	false	false	Message: 2088ms	3.42	121.98	28	2101	817.30	381.80	8	254.30	2074	716.50	396.70	INVISIBLE_BOUNDARY[2]	2088	.	.	zml.edf	RIGHT	3282	5088474	Full Trial Period	5085192	75	Trial: 75	5085192	136	ÏÚ±ý	ÐÅ·â	É××Ó	f	f
zml	.	.	.	.	.	.	.	.	.	.	13	.	.	.	false	false	Message: 2092ms	3.42	121.98	28	2101	817.30	381.80	8	254.30	2074	716.50	396.70	SYNCTIME	2092	.	.	zml.edf	RIGHT	3282	5088474	Full Trial Period	5085192	75	Trial: 75	5085192	136	ÏÚ±ý	ÐÅ·â	É××Ó	f	f
zml	85	3281	3	3197	.	.	.	.	.	.	14	.	.	.	false	false	Message: 3262ms	6.18	48.64	127	3281	863.80	536.20	11	428.10	3155	863.40	351.50	KEYBOARD	3262	.	.	zml.edf	RIGHT	3282	5088474	Full Trial Period	5085192	75	Trial: 75	5085192	136	ÏÚ±ý	ÐÅ·â	É××Ó	f	f
zml	.	.	.	.	.	.	.	.	.	.	15	.	.	.	false	false	Message: 3326ms	.	.	.	.	.	.	.	.	.	.	.	TRIAL_RESULT 0	3326	.	.	zml.edf	RIGHT	3282	5088474	Full Trial Period	5085192	75	Trial: 75	5085192	136	ÏÚ±ý	ÐÅ·â	É××Ó	f	f
zml	.	.	.	.	.	.	.	.	.	.	1	.	.	.	false	false	Message: -16ms	.	.	.	.	.	.	.	.	.	.	.	TRIALID 75	-16	.	.	zml.edf	RIGHT	1909	5094859	Full Trial Period	5092950	76	Trial: 76	5092950	126	µÆÁý	èÖ×Ó	ÑÀ¸à	f	f
zml	.	.	.	.	.	.	.	.	.	.	2	.	.	.	false	false	Message: -1ms	.	.	.	.	.	.	.	.	.	.	.	RECCFG CR 1000 2 0 R	-1	.	.	zml.edf	RIGHT	1909	5094859	Full Trial Period	5092950	76	Trial: 76	5092950	126	µÆÁý	èÖ×Ó	ÑÀ¸à	f	f
zml	.	.	.	.	.	.	.	.	.	.	3	.	.	.	false	false	Message: -1ms	.	.	.	.	.	.	.	.	.	.	.	ELCLCFG TOWER	-1	.	.	zml.edf	RIGHT	1909	5094859	Full Trial Period	5092950	76	Trial: 76	5092950	126	µÆÁý	èÖ×Ó	ÑÀ¸à	f	f
zml	.	.	.	.	.	.	.	.	.	.	4	.	.	.	false	false	Message: -1ms	.	.	.	.	.	.	.	.	.	.	.	GAZE_COORDS 0.00 0.00 1023.00 767.00	-1	.	.	zml.edf	RIGHT	1909	5094859	Full Trial Period	5092950	76	Trial: 76	5092950	126	µÆÁý	èÖ×Ó	ÑÀ¸à	f	f
zml	.	.	.	.	.	.	.	.	.	.	5	.	.	.	false	false	Message: -1ms	.	.	.	.	.	.	.	.	.	.	.	THRESHOLDS R 99 226	-1	.	.	zml.edf	RIGHT	1909	5094859	Full Trial Period	5092950	76	Trial: 76	5092950	126	µÆÁý	èÖ×Ó	ÑÀ¸à	f	f
zml	.	.	.	.	.	.	.	.	.	.	6	.	.	.	false	false	Message: -1ms	.	.	.	.	.	.	.	.	.	.	.	ELCL_PROC CENTROID (3)	-1	.	.	zml.edf	RIGHT	1909	5094859	Full Trial Period	5092950	76	Trial: 76	5092950	126	µÆÁý	èÖ×Ó	ÑÀ¸à	f	f
zml	.	.	.	.	.	.	.	.	.	.	7	.	.	.	false	false	Message: -1ms	.	.	.	.	.	.	.	.	.	.	.	ELCL_PCR_PARAM 5 3.0	-1	.	.	zml.edf	RIGHT	1909	5094859	Full Trial Period	5092950	76	Trial: 76	5092950	126	µÆÁý	èÖ×Ó	ÑÀ¸à	f	f
zml	.	.	.	.	.	.	.	.	.	.	8	.	.	.	false	true	Message: 0ms	.	.	.	.	.	.	.	.	.	.	.	!MODE RECORD CR 1000 2 0 R	0	.	.	zml.edf	RIGHT	1909	5094859	Full Trial Period	5092950	76	Trial: 76	5092950	126	µÆÁý	èÖ×Ó	ÑÀ¸à	f	f
zml	.	.	.	.	.	.	.	.	.	.	9	.	.	.	false	false	Message: 42ms	.	.	80	80	147.20	436.20	1	252.90	1	.	.	SYNCTIME	42	.	.	zml.edf	RIGHT	1909	5094859	Full Trial Period	5092950	76	Trial: 76	5092950	126	µÆÁý	èÖ×Ó	ÑÀ¸à	f	f
zml	.	.	.	.	.	.	.	.	.	.	10	.	.	.	false	false	Message: 675ms	13.38	219.34	61	703	552.30	432.70	3	437.90	643	155.50	388.20	INVISIBLE_BOUNDARY[1]	675	.	.	zml.edf	RIGHT	1909	5094859	Full Trial Period	5092950	76	Trial: 76	5092950	126	µÆÁý	èÖ×Ó	ÑÀ¸à	f	f
zml	.	.	.	.	.	.	.	.	.	.	11	.	.	.	false	false	Message: 683ms	13.38	219.34	61	703	552.30	432.70	3	437.90	643	155.50	388.20	SYNCTIME	683	.	.	zml.edf	RIGHT	1909	5094859	Full Trial Period	5092950	76	Trial: 76	5092950	126	µÆÁý	èÖ×Ó	ÑÀ¸à	f	f
zml	.	.	.	.	.	.	.	.	.	.	12	.	.	.	false	false	Message: 1072ms	10.38	167.40	62	1090	799.00	394.60	5	357.20	1029	492.30	395.60	INVISIBLE_BOUNDARY[2]	1072	.	.	zml.edf	RIGHT	1909	5094859	Full Trial Period	5092950	76	Trial: 76	5092950	126	µÆÁý	èÖ×Ó	ÑÀ¸à	f	f
zml	.	.	.	.	.	.	.	.	.	.	13	.	.	.	false	false	Message: 1075ms	10.38	167.40	62	1090	799.00	394.60	5	357.20	1029	492.30	395.60	SYNCTIME	1075	.	.	zml.edf	RIGHT	1909	5094859	Full Trial Period	5092950	76	Trial: 76	5092950	126	µÆÁý	èÖ×Ó	ÑÀ¸à	f	f
zml	.	.	.	.	644	1907	6	1264	843.00	388.30	14	[1]	2	RECTANGLE_INTERESTAREA	false	false	Message: 1890ms	.	.	.	.	.	.	.	.	.	.	.	KEYBOARD	1890	843.00	388.30	zml.edf	RIGHT	1909	5094859	Full Trial Period	5092950	76	Trial: 76	5092950	126	µÆÁý	èÖ×Ó	ÑÀ¸à	f	f
zml	.	.	.	.	.	.	.	.	.	.	15	.	.	.	false	false	Message: 1957ms	.	.	.	.	.	.	.	.	.	.	.	TRIAL_RESULT 0	1957	.	.	zml.edf	RIGHT	1909	5094859	Full Trial Period	5092950	76	Trial: 76	5092950	126	µÆÁý	èÖ×Ó	ÑÀ¸à	f	f
zml	.	.	.	.	.	.	.	.	.	.	1	.	.	.	false	false	Message: -15ms	.	.	.	.	.	.	.	.	.	.	.	TRIALID 76	-15	.	.	zml.edf	RIGHT	2955	5100412	Full Trial Period	5097457	77	Trial: 77	5097457	37	ÍøÇòÅÄ	¼ªËû	ºùÂ«	f	f
zml	.	.	.	.	.	.	.	.	.	.	2	.	.	.	false	false	Message: -1ms	.	.	.	.	.	.	.	.	.	.	.	RECCFG CR 1000 2 0 R	-1	.	.	zml.edf	RIGHT	2955	5100412	Full Trial Period	5097457	77	Trial: 77	5097457	37	ÍøÇòÅÄ	¼ªËû	ºùÂ«	f	f
zml	.	.	.	.	.	.	.	.	.	.	3	.	.	.	false	false	Message: -1ms	.	.	.	.	.	.	.	.	.	.	.	ELCLCFG TOWER	-1	.	.	zml.edf	RIGHT	2955	5100412	Full Trial Period	5097457	77	Trial: 77	5097457	37	ÍøÇòÅÄ	¼ªËû	ºùÂ«	f	f
zml	.	.	.	.	.	.	.	.	.	.	4	.	.	.	false	false	Message: -1ms	.	.	.	.	.	.	.	.	.	.	.	GAZE_COORDS 0.00 0.00 1023.00 767.00	-1	.	.	zml.edf	RIGHT	2955	5100412	Full Trial Period	5097457	77	Trial: 77	5097457	37	ÍøÇòÅÄ	¼ªËû	ºùÂ«	f	f
zml	.	.	.	.	.	.	.	.	.	.	5	.	.	.	false	false	Message: -1ms	.	.	.	.	.	.	.	.	.	.	.	THRESHOLDS R 99 226	-1	.	.	zml.edf	RIGHT	2955	5100412	Full Trial Period	5097457	77	Trial: 77	5097457	37	ÍøÇòÅÄ	¼ªËû	ºùÂ«	f	f
zml	.	.	.	.	.	.	.	.	.	.	6	.	.	.	false	false	Message: -1ms	.	.	.	.	.	.	.	.	.	.	.	ELCL_PROC CENTROID (3)	-1	.	.	zml.edf	RIGHT	2955	5100412	Full Trial Period	5097457	77	Trial: 77	5097457	37	ÍøÇòÅÄ	¼ªËû	ºùÂ«	f	f
zml	.	.	.	.	.	.	.	.	.	.	7	.	.	.	false	false	Message: -1ms	.	.	.	.	.	.	.	.	.	.	.	ELCL_PCR_PARAM 5 3.0	-1	.	.	zml.edf	RIGHT	2955	5100412	Full Trial Period	5097457	77	Trial: 77	5097457	37	ÍøÇòÅÄ	¼ªËû	ºùÂ«	f	f
zml	.	.	.	.	.	.	.	.	.	.	8	.	.	.	false	true	Message: 0ms	.	.	.	.	.	.	.	.	.	.	.	!MODE RECORD CR 1000 2 0 R	0	.	.	zml.edf	RIGHT	2955	5100412	Full Trial Period	5097457	77	Trial: 77	5097457	37	ÍøÇòÅÄ	¼ªËû	ºùÂ«	f	f
zml	.	.	.	.	190	196	1	7	87.10	400.00	9	.	.	.	false	false	Message: 42ms	.	.	.	.	.	.	.	.	.	.	.	SYNCTIME	42	87.10	400.00	zml.edf	RIGHT	2955	5100412	Full Trial Period	5097457	77	Trial: 77	5097457	37	ÍøÇòÅÄ	¼ªËû	ºùÂ«	f	f
zml	.	.	.	.	.	.	.	.	.	.	10	.	.	.	false	false	Message: 994ms	11.55	192.51	60	1021	527.70	417.10	5	427.80	962	185.30	396.40	INVISIBLE_BOUNDARY[1]	994	.	.	zml.edf	RIGHT	2955	5100412	Full Trial Period	5097457	77	Trial: 77	5097457	37	ÍøÇòÅÄ	¼ªËû	ºùÂ«	f	f
zml	.	.	.	.	.	.	.	.	.	.	11	.	.	.	false	false	Message: 1001ms	11.55	192.51	60	1021	527.70	417.10	5	427.80	962	185.30	396.40	SYNCTIME	1001	.	.	zml.edf	RIGHT	2955	5100412	Full Trial Period	5097457	77	Trial: 77	5097457	37	ÍøÇòÅÄ	¼ªËû	ºùÂ«	f	f
zml	.	.	.	.	.	.	.	.	.	.	12	.	.	.	false	false	Message: 2083ms	4.20	144.76	29	2094	817.00	402.50	9	279.40	2066	694.40	379.20	INVISIBLE_BOUNDARY[2]	2083	.	.	zml.edf	RIGHT	2955	5100412	Full Trial Period	5097457	77	Trial: 77	5097457	37	ÍøÇòÅÄ	¼ªËû	ºùÂ«	f	f
zml	.	.	.	.	.	.	.	.	.	.	13	.	.	.	false	false	Message: 2092ms	4.20	144.76	29	2094	817.00	402.50	9	279.40	2066	694.40	379.20	SYNCTIME	2092	.	.	zml.edf	RIGHT	2955	5100412	Full Trial Period	5097457	77	Trial: 77	5097457	37	ÍøÇòÅÄ	¼ªËû	ºùÂ«	f	f
zml	.	.	.	.	694	2953	11	2260	847.50	397.90	14	[1]	2	RECTANGLE_INTERESTAREA	false	false	Message: 2935ms	.	.	.	.	.	.	.	.	.	.	.	KEYBOARD	2935	847.50	397.90	zml.edf	RIGHT	2955	5100412	Full Trial Period	5097457	77	Trial: 77	5097457	37	ÍøÇòÅÄ	¼ªËû	ºùÂ«	f	f
zml	.	.	.	.	.	.	.	.	.	.	15	.	.	.	false	false	Message: 3000ms	.	.	.	.	.	.	.	.	.	.	.	TRIAL_RESULT 0	3000	.	.	zml.edf	RIGHT	2955	5100412	Full Trial Period	5097457	77	Trial: 77	5097457	37	ÍøÇòÅÄ	¼ªËû	ºùÂ«	f	f
zml	.	.	.	.	.	.	.	.	.	.	1	.	.	.	false	false	Message: -16ms	.	.	.	.	.	.	.	.	.	.	.	TRIALID 77	-16	.	.	zml.edf	RIGHT	2307	5103939	Full Trial Period	5101632	78	Trial: 78	5101632	129	Ë®±­	±ÊÍ²	µ°¸â	f	f
zml	.	.	.	.	.	.	.	.	.	.	2	.	.	.	false	false	Message: -1ms	.	.	.	.	.	.	.	.	.	.	.	RECCFG CR 1000 2 0 R	-1	.	.	zml.edf	RIGHT	2307	5103939	Full Trial Period	5101632	78	Trial: 78	5101632	129	Ë®±­	±ÊÍ²	µ°¸â	f	f
zml	.	.	.	.	.	.	.	.	.	.	3	.	.	.	false	false	Message: -1ms	.	.	.	.	.	.	.	.	.	.	.	ELCLCFG TOWER	-1	.	.	zml.edf	RIGHT	2307	5103939	Full Trial Period	5101632	78	Trial: 78	5101632	129	Ë®±­	±ÊÍ²	µ°¸â	f	f
zml	.	.	.	.	.	.	.	.	.	.	4	.	.	.	false	false	Message: -1ms	.	.	.	.	.	.	.	.	.	.	.	GAZE_COORDS 0.00 0.00 1023.00 767.00	-1	.	.	zml.edf	RIGHT	2307	5103939	Full Trial Period	5101632	78	Trial: 78	5101632	129	Ë®±­	±ÊÍ²	µ°¸â	f	f
zml	.	.	.	.	.	.	.	.	.	.	5	.	.	.	false	false	Message: -1ms	.	.	.	.	.	.	.	.	.	.	.	THRESHOLDS R 99 226	-1	.	.	zml.edf	RIGHT	2307	5103939	Full Trial Period	5101632	78	Trial: 78	5101632	129	Ë®±­	±ÊÍ²	µ°¸â	f	f
zml	.	.	.	.	.	.	.	.	.	.	6	.	.	.	false	false	Message: -1ms	.	.	.	.	.	.	.	.	.	.	.	ELCL_PROC CENTROID (3)	-1	.	.	zml.edf	RIGHT	2307	5103939	Full Trial Period	5101632	78	Trial: 78	5101632	129	Ë®±­	±ÊÍ²	µ°¸â	f	f
zml	.	.	.	.	.	.	.	.	.	.	7	.	.	.	false	false	Message: -1ms	.	.	.	.	.	.	.	.	.	.	.	ELCL_PCR_PARAM 5 3.0	-1	.	.	zml.edf	RIGHT	2307	5103939	Full Trial Period	5101632	78	Trial: 78	5101632	129	Ë®±­	±ÊÍ²	µ°¸â	f	f
zml	.	.	.	.	.	.	.	.	.	.	8	.	.	.	false	true	Message: 0ms	.	.	.	.	.	.	.	.	.	.	.	!MODE RECORD CR 1000 2 0 R	0	.	.	zml.edf	RIGHT	2307	5103939	Full Trial Period	5101632	78	Trial: 78	5101632	129	Ë®±­	±ÊÍ²	µ°¸â	f	f
zml	.	.	.	.	65	71	1	7	129.60	397.60	9	.	.	.	false	false	Message: 42ms	.	.	.	.	.	.	.	.	.	.	.	SYNCTIME	42	129.60	397.60	zml.edf	RIGHT	2307	5103939	Full Trial Period	5101632	78	Trial: 78	5101632	129	Ë®±­	±ÊÍ²	µ°¸â	f	f
zml	.	.	.	.	.	.	.	.	.	.	10	.	.	.	false	false	Message: 534ms	13.49	224.88	60	561	551.60	409.10	3	492.90	502	149.20	392.40	INVISIBLE_BOUNDARY[1]	534	.	.	zml.edf	RIGHT	2307	5103939	Full Trial Period	5101632	78	Trial: 78	5101632	129	Ë®±­	±ÊÍ²	µ°¸â	f	f
zml	.	.	.	.	.	.	.	.	.	.	11	.	.	.	false	false	Message: 542ms	13.49	224.88	60	561	551.60	409.10	3	492.90	502	149.20	392.40	SYNCTIME	542	.	.	zml.edf	RIGHT	2307	5103939	Full Trial Period	5101632	78	Trial: 78	5101632	129	Ë®±­	±ÊÍ²	µ°¸â	f	f
zml	.	.	.	.	.	.	.	.	.	.	12	.	.	.	false	false	Message: 1308ms	9.36	101.76	92	1350	793.90	380.90	7	349.80	1259	518.10	395.30	INVISIBLE_BOUNDARY[2]	1308	.	.	zml.edf	RIGHT	2307	5103939	Full Trial Period	5101632	78	Trial: 78	5101632	129	Ë®±­	±ÊÍ²	µ°¸â	f	f
zml	.	.	.	.	.	.	.	.	.	.	13	.	.	.	false	false	Message: 1317ms	9.36	101.76	92	1350	793.90	380.90	7	349.80	1259	518.10	395.30	SYNCTIME	1317	.	.	zml.edf	RIGHT	2307	5103939	Full Trial Period	5101632	78	Trial: 78	5101632	129	Ë®±­	±ÊÍ²	µ°¸â	f	f
zml	.	.	.	.	795	2305	9	1511	842.20	395.90	14	[1]	2	RECTANGLE_INTERESTAREA	false	false	Message: 2287ms	.	.	.	.	.	.	.	.	.	.	.	KEYBOARD	2287	842.20	395.90	zml.edf	RIGHT	2307	5103939	Full Trial Period	5101632	78	Trial: 78	5101632	129	Ë®±­	±ÊÍ²	µ°¸â	f	f
zml	.	.	.	.	.	.	.	.	.	.	15	.	.	.	false	false	Message: 2348ms	.	.	.	.	.	.	.	.	.	.	.	TRIAL_RESULT 0	2348	.	.	zml.edf	RIGHT	2307	5103939	Full Trial Period	5101632	78	Trial: 78	5101632	129	Ë®±­	±ÊÍ²	µ°¸â	f	f
zml	.	.	.	.	.	.	.	.	.	.	1	.	.	.	false	false	Message: -16ms	.	.	.	.	.	.	.	.	.	.	.	TRIALID 78	-16	.	.	zml.edf	RIGHT	2285	5107666	Full Trial Period	5105381	79	Trial: 79	5105381	31	ÑÛ¾¦	ÐÓÈÊ	éÙ×Ó	f	f
zml	.	.	.	.	.	.	.	.	.	.	2	.	.	.	false	false	Message: -1ms	.	.	.	.	.	.	.	.	.	.	.	RECCFG CR 1000 2 0 R	-1	.	.	zml.edf	RIGHT	2285	5107666	Full Trial Period	5105381	79	Trial: 79	5105381	31	ÑÛ¾¦	ÐÓÈÊ	éÙ×Ó	f	f
zml	.	.	.	.	.	.	.	.	.	.	3	.	.	.	false	false	Message: -1ms	.	.	.	.	.	.	.	.	.	.	.	ELCLCFG TOWER	-1	.	.	zml.edf	RIGHT	2285	5107666	Full Trial Period	5105381	79	Trial: 79	5105381	31	ÑÛ¾¦	ÐÓÈÊ	éÙ×Ó	f	f
zml	.	.	.	.	.	.	.	.	.	.	4	.	.	.	false	false	Message: -1ms	.	.	.	.	.	.	.	.	.	.	.	GAZE_COORDS 0.00 0.00 1023.00 767.00	-1	.	.	zml.edf	RIGHT	2285	5107666	Full Trial Period	5105381	79	Trial: 79	5105381	31	ÑÛ¾¦	ÐÓÈÊ	éÙ×Ó	f	f
zml	.	.	.	.	.	.	.	.	.	.	5	.	.	.	false	false	Message: -1ms	.	.	.	.	.	.	.	.	.	.	.	THRESHOLDS R 99 226	-1	.	.	zml.edf	RIGHT	2285	5107666	Full Trial Period	5105381	79	Trial: 79	5105381	31	ÑÛ¾¦	ÐÓÈÊ	éÙ×Ó	f	f
zml	.	.	.	.	.	.	.	.	.	.	6	.	.	.	false	false	Message: -1ms	.	.	.	.	.	.	.	.	.	.	.	ELCL_PROC CENTROID (3)	-1	.	.	zml.edf	RIGHT	2285	5107666	Full Trial Period	5105381	79	Trial: 79	5105381	31	ÑÛ¾¦	ÐÓÈÊ	éÙ×Ó	f	f
zml	.	.	.	.	.	.	.	.	.	.	7	.	.	.	false	false	Message: -1ms	.	.	.	.	.	.	.	.	.	.	.	ELCL_PCR_PARAM 5 3.0	-1	.	.	zml.edf	RIGHT	2285	5107666	Full Trial Period	5105381	79	Trial: 79	5105381	31	ÑÛ¾¦	ÐÓÈÊ	éÙ×Ó	f	f
zml	.	.	.	.	.	.	.	.	.	.	8	.	.	.	false	true	Message: 0ms	.	.	.	.	.	.	.	.	.	.	.	!MODE RECORD CR 1000 2 0 R	0	.	.	zml.edf	RIGHT	2285	5107666	Full Trial Period	5105381	79	Trial: 79	5105381	31	ÑÛ¾¦	ÐÓÈÊ	éÙ×Ó	f	f
zml	.	.	.	.	213	221	1	9	129.30	408.80	9	.	.	.	false	false	Message: 42ms	.	.	.	.	.	.	.	.	.	.	.	SYNCTIME	42	129.30	408.80	zml.edf	RIGHT	2285	5107666	Full Trial Period	5105381	79	Trial: 79	5105381	31	ÑÛ¾¦	ÐÓÈÊ	éÙ×Ó	f	f
zml	.	.	.	.	.	.	.	.	.	.	10	.	.	.	false	false	Message: 505ms	7.78	169.20	46	511	404.00	401.70	3	377.70	466	171.70	404.90	INVISIBLE_BOUNDARY[1]	505	.	.	zml.edf	RIGHT	2285	5107666	Full Trial Period	5105381	79	Trial: 79	5105381	31	ÑÛ¾¦	ÐÓÈÊ	éÙ×Ó	f	f
zml	.	.	.	.	.	.	.	.	.	.	11	.	.	.	false	false	Message: 508ms	7.78	169.20	46	511	404.00	401.70	3	377.70	466	171.70	404.90	SYNCTIME	508	.	.	zml.edf	RIGHT	2285	5107666	Full Trial Period	5105381	79	Trial: 79	5105381	31	ÑÛ¾¦	ÐÓÈÊ	éÙ×Ó	f	f
zml	.	.	.	.	.	.	.	.	.	.	12	.	.	.	false	false	Message: 1081ms	5.58	146.72	38	1096	807.80	391.70	6	320.80	1059	642.80	401.60	INVISIBLE_BOUNDARY[2]	1081	.	.	zml.edf	RIGHT	2285	5107666	Full Trial Period	5105381	79	Trial: 79	5105381	31	ÑÛ¾¦	ÐÓÈÊ	éÙ×Ó	f	f
zml	.	.	.	.	.	.	.	.	.	.	13	.	.	.	false	false	Message: 1084ms	5.58	146.72	38	1096	807.80	391.70	6	320.80	1059	642.80	401.60	SYNCTIME	1084	.	.	zml.edf	RIGHT	2285	5107666	Full Trial Period	5105381	79	Trial: 79	5105381	31	ÑÛ¾¦	ÐÓÈÊ	éÙ×Ó	f	f
zml	.	.	.	.	.	.	.	.	.	.	14	.	.	.	false	false	Message: 2266ms	3.66	104.53	35	2283	842.10	471.50	10	300.60	2249	840.80	363.40	KEYBOARD	2266	.	.	zml.edf	RIGHT	2285	5107666	Full Trial Period	5105381	79	Trial: 79	5105381	31	ÑÛ¾¦	ÐÓÈÊ	éÙ×Ó	f	f
zml	.	.	.	.	.	.	.	.	.	.	15	.	.	.	false	false	Message: 2329ms	.	.	.	.	.	.	.	.	.	.	.	TRIAL_RESULT 0	2329	.	.	zml.edf	RIGHT	2285	5107666	Full Trial Period	5105381	79	Trial: 79	5105381	31	ÑÛ¾¦	ÐÓÈÊ	éÙ×Ó	f	f
zml	.	.	.	.	.	.	.	.	.	.	1	.	.	.	false	false	Message: -23ms	.	.	.	.	.	.	.	.	.	.	.	TRIALID 79	-23	.	.	zml.edf	RIGHT	1700	5112187	Full Trial Period	5110487	80	Trial: 80	5110487	54	µÆÁý	ÂÝÃ±	ÌðÌðÈ¦	j	j
zml	.	.	.	.	.	.	.	.	.	.	2	.	.	.	false	false	Message: -1ms	.	.	.	.	.	.	.	.	.	.	.	RECCFG CR 1000 2 0 R	-1	.	.	zml.edf	RIGHT	1700	5112187	Full Trial Period	5110487	80	Trial: 80	5110487	54	µÆÁý	ÂÝÃ±	ÌðÌðÈ¦	j	j
zml	.	.	.	.	.	.	.	.	.	.	3	.	.	.	false	false	Message: -1ms	.	.	.	.	.	.	.	.	.	.	.	ELCLCFG TOWER	-1	.	.	zml.edf	RIGHT	1700	5112187	Full Trial Period	5110487	80	Trial: 80	5110487	54	µÆÁý	ÂÝÃ±	ÌðÌðÈ¦	j	j
zml	.	.	.	.	.	.	.	.	.	.	4	.	.	.	false	false	Message: -1ms	.	.	.	.	.	.	.	.	.	.	.	GAZE_COORDS 0.00 0.00 1023.00 767.00	-1	.	.	zml.edf	RIGHT	1700	5112187	Full Trial Period	5110487	80	Trial: 80	5110487	54	µÆÁý	ÂÝÃ±	ÌðÌðÈ¦	j	j
zml	.	.	.	.	.	.	.	.	.	.	5	.	.	.	false	false	Message: -1ms	.	.	.	.	.	.	.	.	.	.	.	THRESHOLDS R 99 226	-1	.	.	zml.edf	RIGHT	1700	5112187	Full Trial Period	5110487	80	Trial: 80	5110487	54	µÆÁý	ÂÝÃ±	ÌðÌðÈ¦	j	j
zml	.	.	.	.	.	.	.	.	.	.	6	.	.	.	false	false	Message: -1ms	.	.	.	.	.	.	.	.	.	.	.	ELCL_PROC CENTROID (3)	-1	.	.	zml.edf	RIGHT	1700	5112187	Full Trial Period	5110487	80	Trial: 80	5110487	54	µÆÁý	ÂÝÃ±	ÌðÌðÈ¦	j	j
zml	.	.	.	.	.	.	.	.	.	.	7	.	.	.	false	false	Message: -1ms	.	.	.	.	.	.	.	.	.	.	.	ELCL_PCR_PARAM 5 3.0	-1	.	.	zml.edf	RIGHT	1700	5112187	Full Trial Period	5110487	80	Trial: 80	5110487	54	µÆÁý	ÂÝÃ±	ÌðÌðÈ¦	j	j
zml	.	.	.	.	.	.	.	.	.	.	8	.	.	.	false	true	Message: 0ms	.	.	.	.	.	.	.	.	.	.	.	!MODE RECORD CR 1000 2 0 R	0	.	.	zml.edf	RIGHT	1700	5112187	Full Trial Period	5110487	80	Trial: 80	5110487	54	µÆÁý	ÂÝÃ±	ÌðÌðÈ¦	j	j
zml	.	.	.	.	.	.	.	.	.	.	9	.	.	.	false	false	Message: 52ms	0.28	17.50	16	54	140.00	388.00	1	48.30	39	145.10	381.40	SYNCTIME	52	.	.	zml.edf	RIGHT	1700	5112187	Full Trial Period	5110487	80	Trial: 80	5110487	54	µÆÁý	ÂÝÃ±	ÌðÌðÈ¦	j	j
zml	.	.	.	.	.	.	.	.	.	.	10	.	.	.	false	false	Message: 499ms	9.11	178.57	51	516	462.60	387.10	3	394.80	466	192.60	391.10	INVISIBLE_BOUNDARY[1]	499	.	.	zml.edf	RIGHT	1700	5112187	Full Trial Period	5110487	80	Trial: 80	5110487	54	µÆÁý	ÂÝÃ±	ÌðÌðÈ¦	j	j
zml	.	.	.	.	.	.	.	.	.	.	11	.	.	.	false	false	Message: 502ms	9.11	178.57	51	516	462.60	387.10	3	394.80	466	192.60	391.10	SYNCTIME	502	.	.	zml.edf	RIGHT	1700	5112187	Full Trial Period	5110487	80	Trial: 80	5110487	54	µÆÁý	ÂÝÃ±	ÌðÌðÈ¦	j	j
zml	.	.	.	.	.	.	.	.	.	.	12	.	.	.	false	false	Message: 843ms	8.06	118.53	68	871	756.70	370.80	5	340.90	804	521.10	395.80	INVISIBLE_BOUNDARY[2]	843	.	.	zml.edf	RIGHT	1700	5112187	Full Trial Period	5110487	80	Trial: 80	5110487	54	µÆÁý	ÂÝÃ±	ÌðÌðÈ¦	j	j
zml	.	.	.	.	.	.	.	.	.	.	13	.	.	.	false	false	Message: 852ms	8.06	118.53	68	871	756.70	370.80	5	340.90	804	521.10	395.80	SYNCTIME	852	.	.	zml.edf	RIGHT	1700	5112187	Full Trial Period	5110487	80	Trial: 80	5110487	54	µÆÁý	ÂÝÃ±	ÌðÌðÈ¦	j	j
zml	.	.	.	.	284	1698	8	1415	863.90	396.00	14	[1]	2	RECTANGLE_INTERESTAREA	false	false	Message: 1681ms	.	.	.	.	.	.	.	.	.	.	.	KEYBOARD	1681	863.90	396.00	zml.edf	RIGHT	1700	5112187	Full Trial Period	5110487	80	Trial: 80	5110487	54	µÆÁý	ÂÝÃ±	ÌðÌðÈ¦	j	j
zml	.	.	.	.	.	.	.	.	.	.	15	.	.	.	false	false	Message: 1741ms	.	.	.	.	.	.	.	.	.	.	.	TRIAL_RESULT 0	1741	.	.	zml.edf	RIGHT	1700	5112187	Full Trial Period	5110487	80	Trial: 80	5110487	54	µÆÁý	ÂÝÃ±	ÌðÌðÈ¦	j	j
zml	.	.	.	.	.	.	.	.	.	.	1	.	.	.	false	false	Message: -16ms	.	.	.	.	.	.	.	.	.	.	.	TRIALID 80	-16	.	.	zml.edf	RIGHT	2880	5116860	Full Trial Period	5113980	81	Trial: 81	5113980	97	¸ÊÕá	¹ÕÕÈ	É¡±ú	j	j
zml	.	.	.	.	.	.	.	.	.	.	2	.	.	.	false	false	Message: -1ms	.	.	.	.	.	.	.	.	.	.	.	RECCFG CR 1000 2 0 R	-1	.	.	zml.edf	RIGHT	2880	5116860	Full Trial Period	5113980	81	Trial: 81	5113980	97	¸ÊÕá	¹ÕÕÈ	É¡±ú	j	j
zml	.	.	.	.	.	.	.	.	.	.	3	.	.	.	false	false	Message: -1ms	.	.	.	.	.	.	.	.	.	.	.	ELCLCFG TOWER	-1	.	.	zml.edf	RIGHT	2880	5116860	Full Trial Period	5113980	81	Trial: 81	5113980	97	¸ÊÕá	¹ÕÕÈ	É¡±ú	j	j
zml	.	.	.	.	.	.	.	.	.	.	4	.	.	.	false	false	Message: -1ms	.	.	.	.	.	.	.	.	.	.	.	GAZE_COORDS 0.00 0.00 1023.00 767.00	-1	.	.	zml.edf	RIGHT	2880	5116860	Full Trial Period	5113980	81	Trial: 81	5113980	97	¸ÊÕá	¹ÕÕÈ	É¡±ú	j	j
zml	.	.	.	.	.	.	.	.	.	.	5	.	.	.	false	false	Message: -1ms	.	.	.	.	.	.	.	.	.	.	.	THRESHOLDS R 99 226	-1	.	.	zml.edf	RIGHT	2880	5116860	Full Trial Period	5113980	81	Trial: 81	5113980	97	¸ÊÕá	¹ÕÕÈ	É¡±ú	j	j
zml	.	.	.	.	.	.	.	.	.	.	6	.	.	.	false	false	Message: -1ms	.	.	.	.	.	.	.	.	.	.	.	ELCL_PROC CENTROID (3)	-1	.	.	zml.edf	RIGHT	2880	5116860	Full Trial Period	5113980	81	Trial: 81	5113980	97	¸ÊÕá	¹ÕÕÈ	É¡±ú	j	j
zml	.	.	.	.	.	.	.	.	.	.	7	.	.	.	false	false	Message: -1ms	.	.	.	.	.	.	.	.	.	.	.	ELCL_PCR_PARAM 5 3.0	-1	.	.	zml.edf	RIGHT	2880	5116860	Full Trial Period	5113980	81	Trial: 81	5113980	97	¸ÊÕá	¹ÕÕÈ	É¡±ú	j	j
zml	.	.	.	.	.	.	.	.	.	.	8	.	.	.	false	true	Message: 0ms	.	.	.	.	.	.	.	.	.	.	.	!MODE RECORD CR 1000 2 0 R	0	.	.	zml.edf	RIGHT	2880	5116860	Full Trial Period	5113980	81	Trial: 81	5113980	97	¸ÊÕá	¹ÕÕÈ	É¡±ú	j	j
zml	.	.	.	.	415	421	1	7	132.20	385.40	9	.	.	.	false	false	Message: 42ms	.	.	.	.	.	.	.	.	.	.	.	SYNCTIME	42	132.20	385.40	zml.edf	RIGHT	2880	5116860	Full Trial Period	5113980	81	Trial: 81	5113980	97	¸ÊÕá	¹ÕÕÈ	É¡±ú	j	j
zml	.	.	.	.	.	.	.	.	.	.	10	.	.	.	false	false	Message: 648ms	9.22	156.33	59	660	424.90	389.10	2	367.20	602	150.20	379.90	INVISIBLE_BOUNDARY[1]	648	.	.	zml.edf	RIGHT	2880	5116860	Full Trial Period	5113980	81	Trial: 81	5113980	97	¸ÊÕá	¹ÕÕÈ	É¡±ú	j	j
zml	.	.	.	.	.	.	.	.	.	.	11	.	.	.	false	false	Message: 658ms	9.22	156.33	59	660	424.90	389.10	2	367.20	602	150.20	379.90	SYNCTIME	658	.	.	zml.edf	RIGHT	2880	5116860	Full Trial Period	5113980	81	Trial: 81	5113980	97	¸ÊÕá	¹ÕÕÈ	É¡±ú	j	j
zml	.	.	.	.	.	.	.	.	.	.	12	.	.	.	false	false	Message: 1304ms	8.72	177.94	49	1306	768.10	383.80	6	341.80	1258	511.40	390.00	INVISIBLE_BOUNDARY[2]	1304	.	.	zml.edf	RIGHT	2880	5116860	Full Trial Period	5113980	81	Trial: 81	5113980	97	¸ÊÕá	¹ÕÕÈ	É¡±ú	j	j
zml	.	.	.	.	157	1463	7	1307	783.30	384.90	13	.	.	.	false	false	Message: 1308ms	.	.	.	.	.	.	.	.	.	.	.	SYNCTIME	1308	783.30	384.90	zml.edf	RIGHT	2880	5116860	Full Trial Period	5113980	81	Trial: 81	5113980	97	¸ÊÕá	¹ÕÕÈ	É¡±ú	j	j
zml	.	.	.	.	774	2878	9	2105	828.20	389.20	14	.	.	.	false	false	Message: 2861ms	.	.	.	.	.	.	.	.	.	.	.	KEYBOARD	2861	828.20	389.20	zml.edf	RIGHT	2880	5116860	Full Trial Period	5113980	81	Trial: 81	5113980	97	¸ÊÕá	¹ÕÕÈ	É¡±ú	j	j
zml	.	.	.	.	.	.	.	.	.	.	15	.	.	.	false	false	Message: 2922ms	.	.	.	.	.	.	.	.	.	.	.	TRIAL_RESULT 0	2922	.	.	zml.edf	RIGHT	2880	5116860	Full Trial Period	5113980	81	Trial: 81	5113980	97	¸ÊÕá	¹ÕÕÈ	É¡±ú	j	j
zml	.	.	.	.	.	.	.	.	.	.	1	.	.	.	false	false	Message: -515ms	.	.	.	.	.	.	.	.	.	.	.	TRIALID 81	-515	.	.	zml.edf	RIGHT	2611	5121556	Full Trial Period	5118945	82	Trial: 82	5118945	5	ÐÉÐÉ	²ÍÅÌ	¼¦µ°	j	j
zml	.	.	.	.	.	.	.	.	.	.	2	.	.	.	false	false	Message: -1ms	.	.	.	.	.	.	.	.	.	.	.	RECCFG CR 1000 2 0 R	-1	.	.	zml.edf	RIGHT	2611	5121556	Full Trial Period	5118945	82	Trial: 82	5118945	5	ÐÉÐÉ	²ÍÅÌ	¼¦µ°	j	j
zml	.	.	.	.	.	.	.	.	.	.	3	.	.	.	false	false	Message: -1ms	.	.	.	.	.	.	.	.	.	.	.	ELCLCFG TOWER	-1	.	.	zml.edf	RIGHT	2611	5121556	Full Trial Period	5118945	82	Trial: 82	5118945	5	ÐÉÐÉ	²ÍÅÌ	¼¦µ°	j	j
zml	.	.	.	.	.	.	.	.	.	.	4	.	.	.	false	false	Message: -1ms	.	.	.	.	.	.	.	.	.	.	.	GAZE_COORDS 0.00 0.00 1023.00 767.00	-1	.	.	zml.edf	RIGHT	2611	5121556	Full Trial Period	5118945	82	Trial: 82	5118945	5	ÐÉÐÉ	²ÍÅÌ	¼¦µ°	j	j
zml	.	.	.	.	.	.	.	.	.	.	5	.	.	.	false	false	Message: -1ms	.	.	.	.	.	.	.	.	.	.	.	THRESHOLDS R 99 226	-1	.	.	zml.edf	RIGHT	2611	5121556	Full Trial Period	5118945	82	Trial: 82	5118945	5	ÐÉÐÉ	²ÍÅÌ	¼¦µ°	j	j
zml	.	.	.	.	.	.	.	.	.	.	6	.	.	.	false	false	Message: -1ms	.	.	.	.	.	.	.	.	.	.	.	ELCL_PROC CENTROID (3)	-1	.	.	zml.edf	RIGHT	2611	5121556	Full Trial Period	5118945	82	Trial: 82	5118945	5	ÐÉÐÉ	²ÍÅÌ	¼¦µ°	j	j
zml	.	.	.	.	.	.	.	.	.	.	7	.	.	.	false	false	Message: -1ms	.	.	.	.	.	.	.	.	.	.	.	ELCL_PCR_PARAM 5 3.0	-1	.	.	zml.edf	RIGHT	2611	5121556	Full Trial Period	5118945	82	Trial: 82	5118945	5	ÐÉÐÉ	²ÍÅÌ	¼¦µ°	j	j
zml	.	.	.	.	.	.	.	.	.	.	8	.	.	.	false	true	Message: 0ms	.	.	.	.	.	.	.	.	.	.	.	!MODE RECORD CR 1000 2 0 R	0	.	.	zml.edf	RIGHT	2611	5121556	Full Trial Period	5118945	82	Trial: 82	5118945	5	ÐÉÐÉ	²ÍÅÌ	¼¦µ°	j	j
zml	.	.	.	.	389	395	1	7	132.20	399.90	9	.	.	.	false	false	Message: 43ms	.	.	.	.	.	.	.	.	.	.	.	SYNCTIME	43	132.20	399.90	zml.edf	RIGHT	2611	5121556	Full Trial Period	5118945	82	Trial: 82	5118945	5	ÐÉÐÉ	²ÍÅÌ	¼¦µ°	j	j
zml	.	.	.	.	.	.	.	.	.	.	10	.	.	.	false	false	Message: 550ms	11.90	212.55	56	574	543.20	395.50	2	430.00	519	190.30	392.70	INVISIBLE_BOUNDARY[1]	550	.	.	zml.edf	RIGHT	2611	5121556	Full Trial Period	5118945	82	Trial: 82	5118945	5	ÐÉÐÉ	²ÍÅÌ	¼¦µ°	j	j
zml	.	.	.	.	.	.	.	.	.	.	11	.	.	.	false	false	Message: 559ms	11.90	212.55	56	574	543.20	395.50	2	430.00	519	190.30	392.70	SYNCTIME	559	.	.	zml.edf	RIGHT	2611	5121556	Full Trial Period	5118945	82	Trial: 82	5118945	5	ÐÉÐÉ	²ÍÅÌ	¼¦µ°	j	j
zml	.	.	.	.	.	.	.	.	.	.	12	.	.	.	false	false	Message: 1386ms	3.22	115.05	28	1396	836.60	394.60	6	222.10	1369	740.40	387.40	INVISIBLE_BOUNDARY[2]	1386	.	.	zml.edf	RIGHT	2611	5121556	Full Trial Period	5118945	82	Trial: 82	5118945	5	ÐÉÐÉ	²ÍÅÌ	¼¦µ°	j	j
zml	.	.	.	.	.	.	.	.	.	.	13	.	.	.	false	false	Message: 1392ms	3.22	115.05	28	1396	836.60	394.60	6	222.10	1369	740.40	387.40	SYNCTIME	1392	.	.	zml.edf	RIGHT	2611	5121556	Full Trial Period	5118945	82	Trial: 82	5118945	5	ÐÉÐÉ	²ÍÅÌ	¼¦µ°	j	j
zml	.	.	.	.	.	.	.	.	.	.	14	.	.	.	false	false	Message: 2593ms	.	.	83	2610	.	.	10	348.90	2528	856.10	358.00	KEYBOARD	2593	.	.	zml.edf	RIGHT	2611	5121556	Full Trial Period	5118945	82	Trial: 82	5118945	5	ÐÉÐÉ	²ÍÅÌ	¼¦µ°	j	j
zml	.	.	.	.	.	.	.	.	.	.	15	.	.	.	false	false	Message: 2654ms	.	.	.	.	.	.	.	.	.	.	.	TRIAL_RESULT 0	2654	.	.	zml.edf	RIGHT	2611	5121556	Full Trial Period	5118945	82	Trial: 82	5118945	5	ÐÉÐÉ	²ÍÅÌ	¼¦µ°	j	j
zml	.	.	.	.	.	.	.	.	.	.	1	.	.	.	false	false	Message: -16ms	.	.	.	.	.	.	.	.	.	.	.	TRIALID 82	-16	.	.	zml.edf	RIGHT	1988	5124675	Full Trial Period	5122687	83	Trial: 83	5122687	132	ºº±¤°ü	ÒûË®»ú	ÑÀ¸à	f	f
zml	.	.	.	.	.	.	.	.	.	.	2	.	.	.	false	false	Message: -1ms	.	.	.	.	.	.	.	.	.	.	.	RECCFG CR 1000 2 0 R	-1	.	.	zml.edf	RIGHT	1988	5124675	Full Trial Period	5122687	83	Trial: 83	5122687	132	ºº±¤°ü	ÒûË®»ú	ÑÀ¸à	f	f
zml	.	.	.	.	.	.	.	.	.	.	3	.	.	.	false	false	Message: -1ms	.	.	.	.	.	.	.	.	.	.	.	ELCLCFG TOWER	-1	.	.	zml.edf	RIGHT	1988	5124675	Full Trial Period	5122687	83	Trial: 83	5122687	132	ºº±¤°ü	ÒûË®»ú	ÑÀ¸à	f	f
zml	.	.	.	.	.	.	.	.	.	.	4	.	.	.	false	false	Message: -1ms	.	.	.	.	.	.	.	.	.	.	.	GAZE_COORDS 0.00 0.00 1023.00 767.00	-1	.	.	zml.edf	RIGHT	1988	5124675	Full Trial Period	5122687	83	Trial: 83	5122687	132	ºº±¤°ü	ÒûË®»ú	ÑÀ¸à	f	f
zml	.	.	.	.	.	.	.	.	.	.	5	.	.	.	false	false	Message: -1ms	.	.	.	.	.	.	.	.	.	.	.	THRESHOLDS R 99 226	-1	.	.	zml.edf	RIGHT	1988	5124675	Full Trial Period	5122687	83	Trial: 83	5122687	132	ºº±¤°ü	ÒûË®»ú	ÑÀ¸à	f	f
zml	.	.	.	.	.	.	.	.	.	.	6	.	.	.	false	false	Message: -1ms	.	.	.	.	.	.	.	.	.	.	.	ELCL_PROC CENTROID (3)	-1	.	.	zml.edf	RIGHT	1988	5124675	Full Trial Period	5122687	83	Trial: 83	5122687	132	ºº±¤°ü	ÒûË®»ú	ÑÀ¸à	f	f
zml	.	.	.	.	.	.	.	.	.	.	7	.	.	.	false	false	Message: -1ms	.	.	.	.	.	.	.	.	.	.	.	ELCL_PCR_PARAM 5 3.0	-1	.	.	zml.edf	RIGHT	1988	5124675	Full Trial Period	5122687	83	Trial: 83	5122687	132	ºº±¤°ü	ÒûË®»ú	ÑÀ¸à	f	f
zml	.	.	.	.	.	.	.	.	.	.	8	.	.	.	false	true	Message: 0ms	.	.	.	.	.	.	.	.	.	.	.	!MODE RECORD CR 1000 2 0 R	0	.	.	zml.edf	RIGHT	1988	5124675	Full Trial Period	5122687	83	Trial: 83	5122687	132	ºº±¤°ü	ÒûË®»ú	ÑÀ¸à	f	f
zml	.	.	.	.	187	195	1	9	109.80	427.60	9	.	.	.	false	false	Message: 50ms	.	.	.	.	.	.	.	.	.	.	.	SYNCTIME	50	109.80	427.60	zml.edf	RIGHT	1988	5124675	Full Trial Period	5122687	83	Trial: 83	5122687	132	ºº±¤°ü	ÒûË®»ú	ÑÀ¸à	f	f
zml	.	.	.	.	.	.	.	.	.	.	10	.	.	.	false	false	Message: 537ms	12.85	217.85	59	566	553.70	402.90	3	451.90	508	171.40	395.60	INVISIBLE_BOUNDARY[1]	537	.	.	zml.edf	RIGHT	1988	5124675	Full Trial Period	5122687	83	Trial: 83	5122687	132	ºº±¤°ü	ÒûË®»ú	ÑÀ¸à	f	f
zml	.	.	.	.	.	.	.	.	.	.	11	.	.	.	false	false	Message: 541ms	12.85	217.85	59	566	553.70	402.90	3	451.90	508	171.40	395.60	SYNCTIME	541	.	.	zml.edf	RIGHT	1988	5124675	Full Trial Period	5122687	83	Trial: 83	5122687	132	ºº±¤°ü	ÒûË®»ú	ÑÀ¸à	f	f
zml	.	.	.	.	.	.	.	.	.	.	12	.	.	.	false	false	Message: 1168ms	10.45	156.00	67	1197	848.00	428.00	6	352.00	1131	537.90	399.30	INVISIBLE_BOUNDARY[2]	1168	.	.	zml.edf	RIGHT	1988	5124675	Full Trial Period	5122687	83	Trial: 83	5122687	132	ºº±¤°ü	ÒûË®»ú	ÑÀ¸à	f	f
zml	.	.	.	.	.	.	.	.	.	.	13	.	.	.	false	false	Message: 1175ms	10.45	156.00	67	1197	848.00	428.00	6	352.00	1131	537.90	399.30	SYNCTIME	1175	.	.	zml.edf	RIGHT	1988	5124675	Full Trial Period	5122687	83	Trial: 83	5122687	132	ºº±¤°ü	ÒûË®»ú	ÑÀ¸à	f	f
zml	190	1987	1	1798	.	.	.	.	.	.	14	.	.	.	false	false	Message: 1970ms	5.27	21.94	240	1987	860.30	539.60	7	459.20	1748	848.90	382.00	KEYBOARD	1970	.	.	zml.edf	RIGHT	1988	5124675	Full Trial Period	5122687	83	Trial: 83	5122687	132	ºº±¤°ü	ÒûË®»ú	ÑÀ¸à	f	f
zml	.	.	.	.	.	.	.	.	.	.	15	.	.	.	false	false	Message: 2028ms	.	.	.	.	.	.	.	.	.	.	.	TRIAL_RESULT 0	2028	.	.	zml.edf	RIGHT	1988	5124675	Full Trial Period	5122687	83	Trial: 83	5122687	132	ºº±¤°ü	ÒûË®»ú	ÑÀ¸à	f	f
zml	.	.	.	.	.	.	.	.	.	.	1	.	.	.	false	false	Message: -17ms	.	.	.	.	.	.	.	.	.	.	.	TRIALID 83	-17	.	.	zml.edf	RIGHT	3194	5129214	Full Trial Period	5126020	84	Trial: 84	5126020	59	º£ëà	¸Ö±Ê	µ°¾í	j	j
zml	.	.	.	.	.	.	.	.	.	.	2	.	.	.	false	false	Message: -1ms	.	.	.	.	.	.	.	.	.	.	.	RECCFG CR 1000 2 0 R	-1	.	.	zml.edf	RIGHT	3194	5129214	Full Trial Period	5126020	84	Trial: 84	5126020	59	º£ëà	¸Ö±Ê	µ°¾í	j	j
zml	.	.	.	.	.	.	.	.	.	.	3	.	.	.	false	false	Message: -1ms	.	.	.	.	.	.	.	.	.	.	.	ELCLCFG TOWER	-1	.	.	zml.edf	RIGHT	3194	5129214	Full Trial Period	5126020	84	Trial: 84	5126020	59	º£ëà	¸Ö±Ê	µ°¾í	j	j
zml	.	.	.	.	.	.	.	.	.	.	4	.	.	.	false	false	Message: -1ms	.	.	.	.	.	.	.	.	.	.	.	GAZE_COORDS 0.00 0.00 1023.00 767.00	-1	.	.	zml.edf	RIGHT	3194	5129214	Full Trial Period	5126020	84	Trial: 84	5126020	59	º£ëà	¸Ö±Ê	µ°¾í	j	j
zml	.	.	.	.	.	.	.	.	.	.	5	.	.	.	false	false	Message: -1ms	.	.	.	.	.	.	.	.	.	.	.	THRESHOLDS R 99 226	-1	.	.	zml.edf	RIGHT	3194	5129214	Full Trial Period	5126020	84	Trial: 84	5126020	59	º£ëà	¸Ö±Ê	µ°¾í	j	j
zml	.	.	.	.	.	.	.	.	.	.	6	.	.	.	false	false	Message: -1ms	.	.	.	.	.	.	.	.	.	.	.	ELCL_PROC CENTROID (3)	-1	.	.	zml.edf	RIGHT	3194	5129214	Full Trial Period	5126020	84	Trial: 84	5126020	59	º£ëà	¸Ö±Ê	µ°¾í	j	j
zml	.	.	.	.	.	.	.	.	.	.	7	.	.	.	false	false	Message: -1ms	.	.	.	.	.	.	.	.	.	.	.	ELCL_PCR_PARAM 5 3.0	-1	.	.	zml.edf	RIGHT	3194	5129214	Full Trial Period	5126020	84	Trial: 84	5126020	59	º£ëà	¸Ö±Ê	µ°¾í	j	j
zml	.	.	.	.	.	.	.	.	.	.	8	.	.	.	false	true	Message: 0ms	.	.	.	.	.	.	.	.	.	.	.	!MODE RECORD CR 1000 2 0 R	0	.	.	zml.edf	RIGHT	3194	5129214	Full Trial Period	5126020	84	Trial: 84	5126020	59	º£ëà	¸Ö±Ê	µ°¾í	j	j
zml	.	.	.	.	208	214	1	7	133.20	411.60	9	.	.	.	false	false	Message: 50ms	.	.	.	.	.	.	.	.	.	.	.	SYNCTIME	50	133.20	411.60	zml.edf	RIGHT	3194	5129214	Full Trial Period	5126020	84	Trial: 84	5126020	59	º£ëà	¸Ö±Ê	µ°¾í	j	j
zml	.	.	.	.	.	.	.	.	.	.	10	.	.	.	false	false	Message: 691ms	10.97	174.07	63	712	481.00	409.80	3	368.10	650	153.70	404.60	INVISIBLE_BOUNDARY[1]	691	.	.	zml.edf	RIGHT	3194	5129214	Full Trial Period	5126020	84	Trial: 84	5126020	59	º£ëà	¸Ö±Ê	µ°¾í	j	j
zml	.	.	.	.	.	.	.	.	.	.	11	.	.	.	false	false	Message: 699ms	10.97	174.07	63	712	481.00	409.80	3	368.10	650	153.70	404.60	SYNCTIME	699	.	.	zml.edf	RIGHT	3194	5129214	Full Trial Period	5126020	84	Trial: 84	5126020	59	º£ëà	¸Ö±Ê	µ°¾í	j	j
zml	.	.	.	.	.	.	.	.	.	.	12	.	.	.	false	false	Message: 2308ms	8.73	189.80	46	2313	787.50	394.10	8	376.00	2268	529.60	401.20	INVISIBLE_BOUNDARY[2]	2308	.	.	zml.edf	RIGHT	3194	5129214	Full Trial Period	5126020	84	Trial: 84	5126020	59	º£ëà	¸Ö±Ê	µ°¾í	j	j
zml	.	.	.	.	153	2466	9	2314	805.20	392.60	13	.	.	.	false	false	Message: 2316ms	.	.	.	.	.	.	.	.	.	.	.	SYNCTIME	2316	805.20	392.60	zml.edf	RIGHT	3194	5129214	Full Trial Period	5126020	84	Trial: 84	5126020	59	º£ëà	¸Ö±Ê	µ°¾í	j	j
zml	.	.	.	.	.	.	.	.	.	.	14	.	.	.	false	false	Message: 3175ms	2.07	48.25	43	3192	843.30	425.40	11	159.20	3150	862.80	367.40	KEYBOARD	3175	.	.	zml.edf	RIGHT	3194	5129214	Full Trial Period	5126020	84	Trial: 84	5126020	59	º£ëà	¸Ö±Ê	µ°¾í	j	j
zml	.	.	.	.	.	.	.	.	.	.	15	.	.	.	false	false	Message: 3242ms	.	.	.	.	.	.	.	.	.	.	.	TRIAL_RESULT 0	3242	.	.	zml.edf	RIGHT	3194	5129214	Full Trial Period	5126020	84	Trial: 84	5126020	59	º£ëà	¸Ö±Ê	µ°¾í	j	j
zml	.	.	.	.	.	.	.	.	.	.	1	.	.	.	false	false	Message: -19ms	.	.	.	.	.	.	.	.	.	.	.	TRIALID 84	-19	.	.	zml.edf	RIGHT	7293	5138415	Full Trial Period	5131122	85	Trial: 85	5131122	13	Ì«Ñô	¼å±ý	¹þÃÜ¹Ï	f	f
zml	.	.	.	.	.	.	.	.	.	.	2	.	.	.	false	false	Message: -1ms	.	.	.	.	.	.	.	.	.	.	.	RECCFG CR 1000 2 0 R	-1	.	.	zml.edf	RIGHT	7293	5138415	Full Trial Period	5131122	85	Trial: 85	5131122	13	Ì«Ñô	¼å±ý	¹þÃÜ¹Ï	f	f
zml	.	.	.	.	.	.	.	.	.	.	3	.	.	.	false	false	Message: -1ms	.	.	.	.	.	.	.	.	.	.	.	ELCLCFG TOWER	-1	.	.	zml.edf	RIGHT	7293	5138415	Full Trial Period	5131122	85	Trial: 85	5131122	13	Ì«Ñô	¼å±ý	¹þÃÜ¹Ï	f	f
zml	.	.	.	.	.	.	.	.	.	.	4	.	.	.	false	false	Message: -1ms	.	.	.	.	.	.	.	.	.	.	.	GAZE_COORDS 0.00 0.00 1023.00 767.00	-1	.	.	zml.edf	RIGHT	7293	5138415	Full Trial Period	5131122	85	Trial: 85	5131122	13	Ì«Ñô	¼å±ý	¹þÃÜ¹Ï	f	f
zml	.	.	.	.	.	.	.	.	.	.	5	.	.	.	false	false	Message: -1ms	.	.	.	.	.	.	.	.	.	.	.	THRESHOLDS R 99 226	-1	.	.	zml.edf	RIGHT	7293	5138415	Full Trial Period	5131122	85	Trial: 85	5131122	13	Ì«Ñô	¼å±ý	¹þÃÜ¹Ï	f	f
zml	.	.	.	.	.	.	.	.	.	.	6	.	.	.	false	false	Message: -1ms	.	.	.	.	.	.	.	.	.	.	.	ELCL_PROC CENTROID (3)	-1	.	.	zml.edf	RIGHT	7293	5138415	Full Trial Period	5131122	85	Trial: 85	5131122	13	Ì«Ñô	¼å±ý	¹þÃÜ¹Ï	f	f
zml	.	.	.	.	.	.	.	.	.	.	7	.	.	.	false	false	Message: -1ms	.	.	.	.	.	.	.	.	.	.	.	ELCL_PCR_PARAM 5 3.0	-1	.	.	zml.edf	RIGHT	7293	5138415	Full Trial Period	5131122	85	Trial: 85	5131122	13	Ì«Ñô	¼å±ý	¹þÃÜ¹Ï	f	f
zml	.	.	.	.	.	.	.	.	.	.	8	.	.	.	false	true	Message: 0ms	.	.	.	.	.	.	.	.	.	.	.	!MODE RECORD CR 1000 2 0 R	0	.	.	zml.edf	RIGHT	7293	5138415	Full Trial Period	5131122	85	Trial: 85	5131122	13	Ì«Ñô	¼å±ý	¹þÃÜ¹Ï	f	f
zml	110	152	1	43	.	.	.	.	.	.	9	.	.	.	false	false	Message: 47ms	.	.	.	.	.	.	.	.	.	.	.	SYNCTIME	47	.	.	zml.edf	RIGHT	7293	5138415	Full Trial Period	5131122	85	Trial: 85	5131122	13	Ì«Ñô	¼å±ý	¹þÃÜ¹Ï	f	f
zml	.	.	.	.	.	.	.	.	.	.	10	.	.	.	false	false	Message: 3777ms	0.53	1.16	461	4219	481.20	386.20	12	683.00	3759	472.30	373.60	INVISIBLE_BOUNDARY[1]	3777	.	.	zml.edf	RIGHT	7293	5138415	Full Trial Period	5131122	85	Trial: 85	5131122	13	Ì«Ñô	¼å±ý	¹þÃÜ¹Ï	f	f
zml	.	.	.	.	.	.	.	.	.	.	11	.	.	.	false	false	Message: 3788ms	0.53	1.16	461	4219	481.20	386.20	12	683.00	3759	472.30	373.60	SYNCTIME	3788	.	.	zml.edf	RIGHT	7293	5138415	Full Trial Period	5131122	85	Trial: 85	5131122	13	Ì«Ñô	¼å±ý	¹þÃÜ¹Ï	f	f
zml	.	.	.	.	.	.	.	.	.	.	12	.	.	.	false	false	Message: 4768ms	9.12	159.93	57	4780	782.50	394.40	15	323.70	4724	513.70	386.30	INVISIBLE_BOUNDARY[2]	4768	.	.	zml.edf	RIGHT	7293	5138415	Full Trial Period	5131122	85	Trial: 85	5131122	13	Ì«Ñô	¼å±ý	¹þÃÜ¹Ï	f	f
zml	.	.	.	.	.	.	.	.	.	.	13	.	.	.	false	false	Message: 4771ms	9.12	159.93	57	4780	782.50	394.40	15	323.70	4724	513.70	386.30	SYNCTIME	4771	.	.	zml.edf	RIGHT	7293	5138415	Full Trial Period	5131122	85	Trial: 85	5131122	13	Ì«Ñô	¼å±ý	¹þÃÜ¹Ï	f	f
zml	.	.	.	.	157	7275	21	7119	820.70	314.80	14	.	.	.	false	false	Message: 7273ms	.	.	.	.	.	.	.	.	.	.	.	KEYBOARD	7273	820.70	314.80	zml.edf	RIGHT	7293	5138415	Full Trial Period	5131122	85	Trial: 85	5131122	13	Ì«Ñô	¼å±ý	¹þÃÜ¹Ï	f	f
zml	.	.	.	.	.	.	.	.	.	.	15	.	.	.	false	false	Message: 7337ms	.	.	.	.	.	.	.	.	.	.	.	TRIAL_RESULT 0	7337	.	.	zml.edf	RIGHT	7293	5138415	Full Trial Period	5131122	85	Trial: 85	5131122	13	Ì«Ñô	¼å±ý	¹þÃÜ¹Ï	f	f
zml	.	.	.	.	.	.	.	.	.	.	1	.	.	.	false	false	Message: -16ms	.	.	.	.	.	.	.	.	.	.	.	TRIALID 85	-16	.	.	zml.edf	RIGHT	2885	5142511	Full Trial Period	5139626	86	Trial: 86	5139626	8	ÌÝ×Ó	Ìú¹ì	ÇÉ¿ËÁ¦	f	f
zml	.	.	.	.	.	.	.	.	.	.	2	.	.	.	false	false	Message: -1ms	.	.	.	.	.	.	.	.	.	.	.	RECCFG CR 1000 2 0 R	-1	.	.	zml.edf	RIGHT	2885	5142511	Full Trial Period	5139626	86	Trial: 86	5139626	8	ÌÝ×Ó	Ìú¹ì	ÇÉ¿ËÁ¦	f	f
zml	.	.	.	.	.	.	.	.	.	.	3	.	.	.	false	false	Message: -1ms	.	.	.	.	.	.	.	.	.	.	.	ELCLCFG TOWER	-1	.	.	zml.edf	RIGHT	2885	5142511	Full Trial Period	5139626	86	Trial: 86	5139626	8	ÌÝ×Ó	Ìú¹ì	ÇÉ¿ËÁ¦	f	f
zml	.	.	.	.	.	.	.	.	.	.	4	.	.	.	false	false	Message: -1ms	.	.	.	.	.	.	.	.	.	.	.	GAZE_COORDS 0.00 0.00 1023.00 767.00	-1	.	.	zml.edf	RIGHT	2885	5142511	Full Trial Period	5139626	86	Trial: 86	5139626	8	ÌÝ×Ó	Ìú¹ì	ÇÉ¿ËÁ¦	f	f
zml	.	.	.	.	.	.	.	.	.	.	5	.	.	.	false	false	Message: -1ms	.	.	.	.	.	.	.	.	.	.	.	THRESHOLDS R 99 226	-1	.	.	zml.edf	RIGHT	2885	5142511	Full Trial Period	5139626	86	Trial: 86	5139626	8	ÌÝ×Ó	Ìú¹ì	ÇÉ¿ËÁ¦	f	f
zml	.	.	.	.	.	.	.	.	.	.	6	.	.	.	false	false	Message: -1ms	.	.	.	.	.	.	.	.	.	.	.	ELCL_PROC CENTROID (3)	-1	.	.	zml.edf	RIGHT	2885	5142511	Full Trial Period	5139626	86	Trial: 86	5139626	8	ÌÝ×Ó	Ìú¹ì	ÇÉ¿ËÁ¦	f	f
zml	.	.	.	.	.	.	.	.	.	.	7	.	.	.	false	false	Message: -1ms	.	.	.	.	.	.	.	.	.	.	.	ELCL_PCR_PARAM 5 3.0	-1	.	.	zml.edf	RIGHT	2885	5142511	Full Trial Period	5139626	86	Trial: 86	5139626	8	ÌÝ×Ó	Ìú¹ì	ÇÉ¿ËÁ¦	f	f
zml	.	.	.	.	.	.	.	.	.	.	8	.	.	.	false	true	Message: 0ms	.	.	.	.	.	.	.	.	.	.	.	!MODE RECORD CR 1000 2 0 R	0	.	.	zml.edf	RIGHT	2885	5142511	Full Trial Period	5139626	86	Trial: 86	5139626	8	ÌÝ×Ó	Ìú¹ì	ÇÉ¿ËÁ¦	f	f
zml	.	.	.	.	631	637	1	7	158.60	370.60	9	.	.	.	false	false	Message: 50ms	.	.	.	.	.	.	.	.	.	.	.	SYNCTIME	50	158.60	370.60	zml.edf	RIGHT	2885	5142511	Full Trial Period	5139626	86	Trial: 86	5139626	8	ÌÝ×Ó	Ìú¹ì	ÇÉ¿ËÁ¦	f	f
zml	.	.	.	.	.	.	.	.	.	.	10	.	.	.	false	false	Message: 1316ms	10.21	176.11	58	1355	606.80	398.30	4	419.40	1298	308.00	374.40	INVISIBLE_BOUNDARY[1]	1316	.	.	zml.edf	RIGHT	2885	5142511	Full Trial Period	5139626	86	Trial: 86	5139626	8	ÌÝ×Ó	Ìú¹ì	ÇÉ¿ËÁ¦	f	f
zml	.	.	.	.	.	.	.	.	.	.	11	.	.	.	false	false	Message: 1324ms	10.21	176.11	58	1355	606.80	398.30	4	419.40	1298	308.00	374.40	SYNCTIME	1324	.	.	zml.edf	RIGHT	2885	5142511	Full Trial Period	5139626	86	Trial: 86	5139626	8	ÌÝ×Ó	Ìú¹ì	ÇÉ¿ËÁ¦	f	f
zml	.	.	.	.	.	.	.	.	.	.	12	.	.	.	false	false	Message: 2364ms	9.67	161.19	60	2384	827.30	385.70	8	359.50	2325	541.10	379.00	INVISIBLE_BOUNDARY[2]	2364	.	.	zml.edf	RIGHT	2885	5142511	Full Trial Period	5139626	86	Trial: 86	5139626	8	ÌÝ×Ó	Ìú¹ì	ÇÉ¿ËÁ¦	f	f
zml	.	.	.	.	.	.	.	.	.	.	13	.	.	.	false	false	Message: 2375ms	9.67	161.19	60	2384	827.30	385.70	8	359.50	2325	541.10	379.00	SYNCTIME	2375	.	.	zml.edf	RIGHT	2885	5142511	Full Trial Period	5139626	86	Trial: 86	5139626	8	ÌÝ×Ó	Ìú¹ì	ÇÉ¿ËÁ¦	f	f
zml	.	.	.	.	49	2883	11	2835	857.00	374.30	14	[1]	2	RECTANGLE_INTERESTAREA	false	false	Message: 2866ms	.	.	.	.	.	.	.	.	.	.	.	KEYBOARD	2866	857.00	374.30	zml.edf	RIGHT	2885	5142511	Full Trial Period	5139626	86	Trial: 86	5139626	8	ÌÝ×Ó	Ìú¹ì	ÇÉ¿ËÁ¦	f	f
zml	.	.	.	.	.	.	.	.	.	.	15	.	.	.	false	false	Message: 2932ms	.	.	.	.	.	.	.	.	.	.	.	TRIAL_RESULT 0	2932	.	.	zml.edf	RIGHT	2885	5142511	Full Trial Period	5139626	86	Trial: 86	5139626	8	ÌÝ×Ó	Ìú¹ì	ÇÉ¿ËÁ¦	f	f
zml	.	.	.	.	.	.	.	.	.	.	1	.	.	.	false	false	Message: -20ms	.	.	.	.	.	.	.	.	.	.	.	TRIALID 86	-20	.	.	zml.edf	RIGHT	2524	5146111	Full Trial Period	5143587	87	Trial: 87	5143587	36	°ô°ôÌÇ	ÊÖÖ¸	·¨Ê½³¤¹÷	j	j
zml	.	.	.	.	.	.	.	.	.	.	2	.	.	.	false	false	Message: -1ms	.	.	.	.	.	.	.	.	.	.	.	RECCFG CR 1000 2 0 R	-1	.	.	zml.edf	RIGHT	2524	5146111	Full Trial Period	5143587	87	Trial: 87	5143587	36	°ô°ôÌÇ	ÊÖÖ¸	·¨Ê½³¤¹÷	j	j
zml	.	.	.	.	.	.	.	.	.	.	3	.	.	.	false	false	Message: -1ms	.	.	.	.	.	.	.	.	.	.	.	ELCLCFG TOWER	-1	.	.	zml.edf	RIGHT	2524	5146111	Full Trial Period	5143587	87	Trial: 87	5143587	36	°ô°ôÌÇ	ÊÖÖ¸	·¨Ê½³¤¹÷	j	j
zml	.	.	.	.	.	.	.	.	.	.	4	.	.	.	false	false	Message: -1ms	.	.	.	.	.	.	.	.	.	.	.	GAZE_COORDS 0.00 0.00 1023.00 767.00	-1	.	.	zml.edf	RIGHT	2524	5146111	Full Trial Period	5143587	87	Trial: 87	5143587	36	°ô°ôÌÇ	ÊÖÖ¸	·¨Ê½³¤¹÷	j	j
zml	.	.	.	.	.	.	.	.	.	.	5	.	.	.	false	false	Message: -1ms	.	.	.	.	.	.	.	.	.	.	.	THRESHOLDS R 99 226	-1	.	.	zml.edf	RIGHT	2524	5146111	Full Trial Period	5143587	87	Trial: 87	5143587	36	°ô°ôÌÇ	ÊÖÖ¸	·¨Ê½³¤¹÷	j	j
zml	.	.	.	.	.	.	.	.	.	.	6	.	.	.	false	false	Message: -1ms	.	.	.	.	.	.	.	.	.	.	.	ELCL_PROC CENTROID (3)	-1	.	.	zml.edf	RIGHT	2524	5146111	Full Trial Period	5143587	87	Trial: 87	5143587	36	°ô°ôÌÇ	ÊÖÖ¸	·¨Ê½³¤¹÷	j	j
zml	.	.	.	.	.	.	.	.	.	.	7	.	.	.	false	false	Message: -1ms	.	.	.	.	.	.	.	.	.	.	.	ELCL_PCR_PARAM 5 3.0	-1	.	.	zml.edf	RIGHT	2524	5146111	Full Trial Period	5143587	87	Trial: 87	5143587	36	°ô°ôÌÇ	ÊÖÖ¸	·¨Ê½³¤¹÷	j	j
zml	.	.	.	.	.	.	.	.	.	.	8	.	.	.	false	true	Message: 0ms	.	.	.	.	.	.	.	.	.	.	.	!MODE RECORD CR 1000 2 0 R	0	.	.	zml.edf	RIGHT	2524	5146111	Full Trial Period	5143587	87	Trial: 87	5143587	36	°ô°ôÌÇ	ÊÖÖ¸	·¨Ê½³¤¹÷	j	j
zml	.	.	.	.	252	258	1	7	147.30	384.40	9	.	.	.	false	false	Message: 47ms	.	.	.	.	.	.	.	.	.	.	.	SYNCTIME	47	147.30	384.40	zml.edf	RIGHT	2524	5146111	Full Trial Period	5143587	87	Trial: 87	5143587	36	°ô°ôÌÇ	ÊÖÖ¸	·¨Ê½³¤¹÷	j	j
zml	.	.	.	.	.	.	.	.	.	.	10	.	.	.	false	false	Message: 1224ms	14.55	220.53	66	1262	630.50	382.70	5	418.50	1197	199.00	376.20	INVISIBLE_BOUNDARY[1]	1224	.	.	zml.edf	RIGHT	2524	5146111	Full Trial Period	5143587	87	Trial: 87	5143587	36	°ô°ôÌÇ	ÊÖÖ¸	·¨Ê½³¤¹÷	j	j
zml	.	.	.	.	.	.	.	.	.	.	11	.	.	.	false	false	Message: 1230ms	14.55	220.53	66	1262	630.50	382.70	5	418.50	1197	199.00	376.20	SYNCTIME	1230	.	.	zml.edf	RIGHT	2524	5146111	Full Trial Period	5143587	87	Trial: 87	5143587	36	°ô°ôÌÇ	ÊÖÖ¸	·¨Ê½³¤¹÷	j	j
zml	.	.	.	.	.	.	.	.	.	.	12	.	.	.	false	false	Message: 1704ms	9.96	163.28	61	1718	815.30	379.00	7	366.10	1658	521.20	390.10	INVISIBLE_BOUNDARY[2]	1704	.	.	zml.edf	RIGHT	2524	5146111	Full Trial Period	5143587	87	Trial: 87	5143587	36	°ô°ôÌÇ	ÊÖÖ¸	·¨Ê½³¤¹÷	j	j
zml	.	.	.	.	.	.	.	.	.	.	13	.	.	.	false	false	Message: 1713ms	9.96	163.28	61	1718	815.30	379.00	7	366.10	1658	521.20	390.10	SYNCTIME	1713	.	.	zml.edf	RIGHT	2524	5146111	Full Trial Period	5143587	87	Trial: 87	5143587	36	°ô°ôÌÇ	ÊÖÖ¸	·¨Ê½³¤¹÷	j	j
zml	.	.	.	.	145	2522	11	2378	800.00	382.00	14	[1]	2	RECTANGLE_INTERESTAREA	false	false	Message: 2505ms	.	.	.	.	.	.	.	.	.	.	.	KEYBOARD	2505	800.00	382.00	zml.edf	RIGHT	2524	5146111	Full Trial Period	5143587	87	Trial: 87	5143587	36	°ô°ôÌÇ	ÊÖÖ¸	·¨Ê½³¤¹÷	j	j
zml	.	.	.	.	.	.	.	.	.	.	15	.	.	.	false	false	Message: 2571ms	.	.	.	.	.	.	.	.	.	.	.	TRIAL_RESULT 0	2571	.	.	zml.edf	RIGHT	2524	5146111	Full Trial Period	5143587	87	Trial: 87	5143587	36	°ô°ôÌÇ	ÊÖÖ¸	·¨Ê½³¤¹÷	j	j
zml	.	.	.	.	.	.	.	.	.	.	1	.	.	.	false	false	Message: -16ms	.	.	.	.	.	.	.	.	.	.	.	TRIALID 87	-16	.	.	zml.edf	RIGHT	2938	5150021	Full Trial Period	5147083	88	Trial: 88	5147083	119	ÖñËñ	ÑÀ¸à	ÄÏ¹Ï	f	f
zml	.	.	.	.	.	.	.	.	.	.	2	.	.	.	false	false	Message: -1ms	.	.	.	.	.	.	.	.	.	.	.	RECCFG CR 1000 2 0 R	-1	.	.	zml.edf	RIGHT	2938	5150021	Full Trial Period	5147083	88	Trial: 88	5147083	119	ÖñËñ	ÑÀ¸à	ÄÏ¹Ï	f	f
zml	.	.	.	.	.	.	.	.	.	.	3	.	.	.	false	false	Message: -1ms	.	.	.	.	.	.	.	.	.	.	.	ELCLCFG TOWER	-1	.	.	zml.edf	RIGHT	2938	5150021	Full Trial Period	5147083	88	Trial: 88	5147083	119	ÖñËñ	ÑÀ¸à	ÄÏ¹Ï	f	f
zml	.	.	.	.	.	.	.	.	.	.	4	.	.	.	false	false	Message: -1ms	.	.	.	.	.	.	.	.	.	.	.	GAZE_COORDS 0.00 0.00 1023.00 767.00	-1	.	.	zml.edf	RIGHT	2938	5150021	Full Trial Period	5147083	88	Trial: 88	5147083	119	ÖñËñ	ÑÀ¸à	ÄÏ¹Ï	f	f
zml	.	.	.	.	.	.	.	.	.	.	5	.	.	.	false	false	Message: -1ms	.	.	.	.	.	.	.	.	.	.	.	THRESHOLDS R 99 226	-1	.	.	zml.edf	RIGHT	2938	5150021	Full Trial Period	5147083	88	Trial: 88	5147083	119	ÖñËñ	ÑÀ¸à	ÄÏ¹Ï	f	f
zml	.	.	.	.	.	.	.	.	.	.	6	.	.	.	false	false	Message: -1ms	.	.	.	.	.	.	.	.	.	.	.	ELCL_PROC CENTROID (3)	-1	.	.	zml.edf	RIGHT	2938	5150021	Full Trial Period	5147083	88	Trial: 88	5147083	119	ÖñËñ	ÑÀ¸à	ÄÏ¹Ï	f	f
zml	.	.	.	.	.	.	.	.	.	.	7	.	.	.	false	false	Message: -1ms	.	.	.	.	.	.	.	.	.	.	.	ELCL_PCR_PARAM 5 3.0	-1	.	.	zml.edf	RIGHT	2938	5150021	Full Trial Period	5147083	88	Trial: 88	5147083	119	ÖñËñ	ÑÀ¸à	ÄÏ¹Ï	f	f
zml	.	.	.	.	.	.	.	.	.	.	8	.	.	.	false	true	Message: 0ms	.	.	.	.	.	.	.	.	.	.	.	!MODE RECORD CR 1000 2 0 R	0	.	.	zml.edf	RIGHT	2938	5150021	Full Trial Period	5147083	88	Trial: 88	5147083	119	ÖñËñ	ÑÀ¸à	ÄÏ¹Ï	f	f
zml	.	.	.	.	205	211	1	7	131.40	386.20	9	.	.	.	false	false	Message: 41ms	.	.	.	.	.	.	.	.	.	.	.	SYNCTIME	41	131.40	386.20	zml.edf	RIGHT	2938	5150021	Full Trial Period	5147083	88	Trial: 88	5147083	119	ÖñËñ	ÑÀ¸à	ÄÏ¹Ï	f	f
zml	.	.	.	.	.	.	.	.	.	.	10	.	.	.	false	false	Message: 590ms	16.08	220.33	73	625	656.40	381.90	3	407.30	553	177.90	382.90	INVISIBLE_BOUNDARY[1]	590	.	.	zml.edf	RIGHT	2938	5150021	Full Trial Period	5147083	88	Trial: 88	5147083	119	ÖñËñ	ÑÀ¸à	ÄÏ¹Ï	f	f
zml	.	.	.	.	.	.	.	.	.	.	11	.	.	.	false	false	Message: 600ms	16.08	220.33	73	625	656.40	381.90	3	407.30	553	177.90	382.90	SYNCTIME	600	.	.	zml.edf	RIGHT	2938	5150021	Full Trial Period	5147083	88	Trial: 88	5147083	119	ÖñËñ	ÑÀ¸à	ÄÏ¹Ï	f	f
zml	.	.	.	.	.	.	.	.	.	.	12	.	.	.	false	false	Message: 1125ms	9.02	111.39	81	1160	779.10	380.80	5	355.90	1080	513.40	382.50	INVISIBLE_BOUNDARY[2]	1125	.	.	zml.edf	RIGHT	2938	5150021	Full Trial Period	5147083	88	Trial: 88	5147083	119	ÖñËñ	ÑÀ¸à	ÄÏ¹Ï	f	f
zml	.	.	.	.	.	.	.	.	.	.	13	.	.	.	false	false	Message: 1133ms	9.02	111.39	81	1160	779.10	380.80	5	355.90	1080	513.40	382.50	SYNCTIME	1133	.	.	zml.edf	RIGHT	2938	5150021	Full Trial Period	5147083	88	Trial: 88	5147083	119	ÖñËñ	ÑÀ¸à	ÄÏ¹Ï	f	f
zml	.	.	.	.	681	2936	9	2256	825.40	372.10	14	.	.	.	false	false	Message: 2919ms	.	.	.	.	.	.	.	.	.	.	.	KEYBOARD	2919	825.40	372.10	zml.edf	RIGHT	2938	5150021	Full Trial Period	5147083	88	Trial: 88	5147083	119	ÖñËñ	ÑÀ¸à	ÄÏ¹Ï	f	f
zml	.	.	.	.	.	.	.	.	.	.	15	.	.	.	false	false	Message: 2981ms	.	.	.	.	.	.	.	.	.	.	.	TRIAL_RESULT 0	2981	.	.	zml.edf	RIGHT	2938	5150021	Full Trial Period	5147083	88	Trial: 88	5147083	119	ÖñËñ	ÑÀ¸à	ÄÏ¹Ï	f	f
zml	.	.	.	.	.	.	.	.	.	.	1	.	.	.	false	false	Message: -18ms	.	.	.	.	.	.	.	.	.	.	.	TRIALID 88	-18	.	.	zml.edf	RIGHT	3188	5154230	Full Trial Period	5151042	89	Trial: 89	5151042	53	Ñ¥×Ó	ÂÝÃ±	µÆÁý	j	j
zml	.	.	.	.	.	.	.	.	.	.	2	.	.	.	false	false	Message: -1ms	.	.	.	.	.	.	.	.	.	.	.	RECCFG CR 1000 2 0 R	-1	.	.	zml.edf	RIGHT	3188	5154230	Full Trial Period	5151042	89	Trial: 89	5151042	53	Ñ¥×Ó	ÂÝÃ±	µÆÁý	j	j
zml	.	.	.	.	.	.	.	.	.	.	3	.	.	.	false	false	Message: -1ms	.	.	.	.	.	.	.	.	.	.	.	ELCLCFG TOWER	-1	.	.	zml.edf	RIGHT	3188	5154230	Full Trial Period	5151042	89	Trial: 89	5151042	53	Ñ¥×Ó	ÂÝÃ±	µÆÁý	j	j
zml	.	.	.	.	.	.	.	.	.	.	4	.	.	.	false	false	Message: -1ms	.	.	.	.	.	.	.	.	.	.	.	GAZE_COORDS 0.00 0.00 1023.00 767.00	-1	.	.	zml.edf	RIGHT	3188	5154230	Full Trial Period	5151042	89	Trial: 89	5151042	53	Ñ¥×Ó	ÂÝÃ±	µÆÁý	j	j
zml	.	.	.	.	.	.	.	.	.	.	5	.	.	.	false	false	Message: -1ms	.	.	.	.	.	.	.	.	.	.	.	THRESHOLDS R 99 226	-1	.	.	zml.edf	RIGHT	3188	5154230	Full Trial Period	5151042	89	Trial: 89	5151042	53	Ñ¥×Ó	ÂÝÃ±	µÆÁý	j	j
zml	.	.	.	.	.	.	.	.	.	.	6	.	.	.	false	false	Message: -1ms	.	.	.	.	.	.	.	.	.	.	.	ELCL_PROC CENTROID (3)	-1	.	.	zml.edf	RIGHT	3188	5154230	Full Trial Period	5151042	89	Trial: 89	5151042	53	Ñ¥×Ó	ÂÝÃ±	µÆÁý	j	j
zml	.	.	.	.	.	.	.	.	.	.	7	.	.	.	false	false	Message: -1ms	.	.	.	.	.	.	.	.	.	.	.	ELCL_PCR_PARAM 5 3.0	-1	.	.	zml.edf	RIGHT	3188	5154230	Full Trial Period	5151042	89	Trial: 89	5151042	53	Ñ¥×Ó	ÂÝÃ±	µÆÁý	j	j
zml	.	.	.	.	.	.	.	.	.	.	8	.	.	.	false	true	Message: 0ms	.	.	.	.	.	.	.	.	.	.	.	!MODE RECORD CR 1000 2 0 R	0	.	.	zml.edf	RIGHT	3188	5154230	Full Trial Period	5151042	89	Trial: 89	5151042	53	Ñ¥×Ó	ÂÝÃ±	µÆÁý	j	j
zml	.	.	.	.	432	438	1	7	133.20	402.90	9	.	.	.	false	false	Message: 40ms	.	.	.	.	.	.	.	.	.	.	.	SYNCTIME	40	133.20	402.90	zml.edf	RIGHT	3188	5154230	Full Trial Period	5151042	89	Trial: 89	5151042	53	Ñ¥×Ó	ÂÝÃ±	µÆÁý	j	j
zml	.	.	.	.	.	.	.	.	.	.	10	.	.	.	false	false	Message: 1085ms	4.91	119.80	41	1102	429.10	384.30	3	291.70	1062	284.80	389.70	INVISIBLE_BOUNDARY[1]	1085	.	.	zml.edf	RIGHT	3188	5154230	Full Trial Period	5151042	89	Trial: 89	5151042	53	Ñ¥×Ó	ÂÝÃ±	µÆÁý	j	j
zml	.	.	.	.	.	.	.	.	.	.	11	.	.	.	false	false	Message: 1090ms	4.91	119.80	41	1102	429.10	384.30	3	291.70	1062	284.80	389.70	SYNCTIME	1090	.	.	zml.edf	RIGHT	3188	5154230	Full Trial Period	5151042	89	Trial: 89	5151042	53	Ñ¥×Ó	ÂÝÃ±	µÆÁý	j	j
zml	.	.	.	.	.	.	.	.	.	.	12	.	.	.	false	false	Message: 2163ms	2.59	107.92	24	2170	788.30	399.60	8	191.40	2147	711.20	396.10	INVISIBLE_BOUNDARY[2]	2163	.	.	zml.edf	RIGHT	3188	5154230	Full Trial Period	5151042	89	Trial: 89	5151042	53	Ñ¥×Ó	ÂÝÃ±	µÆÁý	j	j
zml	.	.	.	.	163	2333	9	2171	792.70	397.10	13	.	.	.	false	false	Message: 2174ms	.	.	.	.	.	.	.	.	.	.	.	SYNCTIME	2174	792.70	397.10	zml.edf	RIGHT	3188	5154230	Full Trial Period	5151042	89	Trial: 89	5151042	53	Ñ¥×Ó	ÂÝÃ±	µÆÁý	j	j
zml	.	.	.	.	.	.	.	.	.	.	14	.	.	.	false	false	Message: 3169ms	2.55	55.42	46	3186	836.60	343.60	12	134.10	3141	821.40	416.70	KEYBOARD	3169	.	.	zml.edf	RIGHT	3188	5154230	Full Trial Period	5151042	89	Trial: 89	5151042	53	Ñ¥×Ó	ÂÝÃ±	µÆÁý	j	j
zml	.	.	.	.	.	.	.	.	.	.	15	.	.	.	false	false	Message: 3223ms	.	.	.	.	.	.	.	.	.	.	.	TRIAL_RESULT 0	3223	.	.	zml.edf	RIGHT	3188	5154230	Full Trial Period	5151042	89	Trial: 89	5151042	53	Ñ¥×Ó	ÂÝÃ±	µÆÁý	j	j
zml	.	.	.	.	.	.	.	.	.	.	1	.	.	.	false	false	Message: -16ms	.	.	.	.	.	.	.	.	.	.	.	TRIALID 89	-16	.	.	zml.edf	RIGHT	2702	5158150	Full Trial Period	5155448	90	Trial: 90	5155448	141	ÕÂÓã	ÍÏ°Ñ	ÈâÍè	f	f
zml	.	.	.	.	.	.	.	.	.	.	2	.	.	.	false	false	Message: -1ms	.	.	.	.	.	.	.	.	.	.	.	RECCFG CR 1000 2 0 R	-1	.	.	zml.edf	RIGHT	2702	5158150	Full Trial Period	5155448	90	Trial: 90	5155448	141	ÕÂÓã	ÍÏ°Ñ	ÈâÍè	f	f
zml	.	.	.	.	.	.	.	.	.	.	3	.	.	.	false	false	Message: -1ms	.	.	.	.	.	.	.	.	.	.	.	ELCLCFG TOWER	-1	.	.	zml.edf	RIGHT	2702	5158150	Full Trial Period	5155448	90	Trial: 90	5155448	141	ÕÂÓã	ÍÏ°Ñ	ÈâÍè	f	f
zml	.	.	.	.	.	.	.	.	.	.	4	.	.	.	false	false	Message: -1ms	.	.	.	.	.	.	.	.	.	.	.	GAZE_COORDS 0.00 0.00 1023.00 767.00	-1	.	.	zml.edf	RIGHT	2702	5158150	Full Trial Period	5155448	90	Trial: 90	5155448	141	ÕÂÓã	ÍÏ°Ñ	ÈâÍè	f	f
zml	.	.	.	.	.	.	.	.	.	.	5	.	.	.	false	false	Message: -1ms	.	.	.	.	.	.	.	.	.	.	.	THRESHOLDS R 99 226	-1	.	.	zml.edf	RIGHT	2702	5158150	Full Trial Period	5155448	90	Trial: 90	5155448	141	ÕÂÓã	ÍÏ°Ñ	ÈâÍè	f	f
zml	.	.	.	.	.	.	.	.	.	.	6	.	.	.	false	false	Message: -1ms	.	.	.	.	.	.	.	.	.	.	.	ELCL_PROC CENTROID (3)	-1	.	.	zml.edf	RIGHT	2702	5158150	Full Trial Period	5155448	90	Trial: 90	5155448	141	ÕÂÓã	ÍÏ°Ñ	ÈâÍè	f	f
zml	.	.	.	.	.	.	.	.	.	.	7	.	.	.	false	false	Message: -1ms	.	.	.	.	.	.	.	.	.	.	.	ELCL_PCR_PARAM 5 3.0	-1	.	.	zml.edf	RIGHT	2702	5158150	Full Trial Period	5155448	90	Trial: 90	5155448	141	ÕÂÓã	ÍÏ°Ñ	ÈâÍè	f	f
zml	.	.	.	.	.	.	.	.	.	.	8	.	.	.	false	true	Message: 0ms	.	.	.	.	.	.	.	.	.	.	.	!MODE RECORD CR 1000 2 0 R	0	.	.	zml.edf	RIGHT	2702	5158150	Full Trial Period	5155448	90	Trial: 90	5155448	141	ÕÂÓã	ÍÏ°Ñ	ÈâÍè	f	f
zml	.	.	.	.	195	201	1	7	126.60	409.30	9	.	.	.	false	false	Message: 42ms	.	.	.	.	.	.	.	.	.	.	.	SYNCTIME	42	126.60	409.30	zml.edf	RIGHT	2702	5158150	Full Trial Period	5155448	90	Trial: 90	5155448	141	ÕÂÓã	ÍÏ°Ñ	ÈâÍè	f	f
zml	.	.	.	.	.	.	.	.	.	.	10	.	.	.	false	false	Message: 571ms	9.31	189.95	49	595	512.20	405.90	3	423.10	547	236.70	404.60	INVISIBLE_BOUNDARY[1]	571	.	.	zml.edf	RIGHT	2702	5158150	Full Trial Period	5155448	90	Trial: 90	5155448	141	ÕÂÓã	ÍÏ°Ñ	ÈâÍè	f	f
zml	.	.	.	.	.	.	.	.	.	.	11	.	.	.	false	false	Message: 575ms	9.31	189.95	49	595	512.20	405.90	3	423.10	547	236.70	404.60	SYNCTIME	575	.	.	zml.edf	RIGHT	2702	5158150	Full Trial Period	5155448	90	Trial: 90	5155448	141	ÕÂÓã	ÍÏ°Ñ	ÈâÍè	f	f
zml	.	.	.	.	.	.	.	.	.	.	12	.	.	.	false	false	Message: 1612ms	3.32	132.85	25	1620	799.10	398.50	7	228.40	1596	700.30	399.50	INVISIBLE_BOUNDARY[2]	1612	.	.	zml.edf	RIGHT	2702	5158150	Full Trial Period	5155448	90	Trial: 90	5155448	141	ÕÂÓã	ÍÏ°Ñ	ÈâÍè	f	f
zml	.	.	.	.	.	.	.	.	.	.	13	.	.	.	false	false	Message: 1616ms	3.32	132.85	25	1620	799.10	398.50	7	228.40	1596	700.30	399.50	SYNCTIME	1616	.	.	zml.edf	RIGHT	2702	5158150	Full Trial Period	5155448	90	Trial: 90	5155448	141	ÕÂÓã	ÍÏ°Ñ	ÈâÍè	f	f
zml	223	2701	1	2479	.	.	.	.	.	.	14	.	.	.	false	false	Message: 2683ms	4.48	16.90	265	2701	835.40	523.50	11	473.70	2437	816.70	391.10	KEYBOARD	2683	.	.	zml.edf	RIGHT	2702	5158150	Full Trial Period	5155448	90	Trial: 90	5155448	141	ÕÂÓã	ÍÏ°Ñ	ÈâÍè	f	f
zml	.	.	.	.	.	.	.	.	.	.	15	.	.	.	false	false	Message: 2745ms	.	.	.	.	.	.	.	.	.	.	.	TRIAL_RESULT 0	2745	.	.	zml.edf	RIGHT	2702	5158150	Full Trial Period	5155448	90	Trial: 90	5155448	141	ÕÂÓã	ÍÏ°Ñ	ÈâÍè	f	f
zml	.	.	.	.	.	.	.	.	.	.	1	.	.	.	false	false	Message: -15ms	.	.	.	.	.	.	.	.	.	.	.	TRIALID 90	-15	.	.	zml.edf	RIGHT	2325	5161438	Full Trial Period	5159113	91	Trial: 91	5159113	35	ÓðÃ«Çò	ÊÖÖ¸	°ô°ôÌÇ	j	j
zml	.	.	.	.	.	.	.	.	.	.	2	.	.	.	false	false	Message: -1ms	.	.	.	.	.	.	.	.	.	.	.	RECCFG CR 1000 2 0 R	-1	.	.	zml.edf	RIGHT	2325	5161438	Full Trial Period	5159113	91	Trial: 91	5159113	35	ÓðÃ«Çò	ÊÖÖ¸	°ô°ôÌÇ	j	j
zml	.	.	.	.	.	.	.	.	.	.	3	.	.	.	false	false	Message: -1ms	.	.	.	.	.	.	.	.	.	.	.	ELCLCFG TOWER	-1	.	.	zml.edf	RIGHT	2325	5161438	Full Trial Period	5159113	91	Trial: 91	5159113	35	ÓðÃ«Çò	ÊÖÖ¸	°ô°ôÌÇ	j	j
zml	.	.	.	.	.	.	.	.	.	.	4	.	.	.	false	false	Message: -1ms	.	.	.	.	.	.	.	.	.	.	.	GAZE_COORDS 0.00 0.00 1023.00 767.00	-1	.	.	zml.edf	RIGHT	2325	5161438	Full Trial Period	5159113	91	Trial: 91	5159113	35	ÓðÃ«Çò	ÊÖÖ¸	°ô°ôÌÇ	j	j
zml	.	.	.	.	.	.	.	.	.	.	5	.	.	.	false	false	Message: -1ms	.	.	.	.	.	.	.	.	.	.	.	THRESHOLDS R 99 226	-1	.	.	zml.edf	RIGHT	2325	5161438	Full Trial Period	5159113	91	Trial: 91	5159113	35	ÓðÃ«Çò	ÊÖÖ¸	°ô°ôÌÇ	j	j
zml	.	.	.	.	.	.	.	.	.	.	6	.	.	.	false	false	Message: -1ms	.	.	.	.	.	.	.	.	.	.	.	ELCL_PROC CENTROID (3)	-1	.	.	zml.edf	RIGHT	2325	5161438	Full Trial Period	5159113	91	Trial: 91	5159113	35	ÓðÃ«Çò	ÊÖÖ¸	°ô°ôÌÇ	j	j
zml	.	.	.	.	.	.	.	.	.	.	7	.	.	.	false	false	Message: -1ms	.	.	.	.	.	.	.	.	.	.	.	ELCL_PCR_PARAM 5 3.0	-1	.	.	zml.edf	RIGHT	2325	5161438	Full Trial Period	5159113	91	Trial: 91	5159113	35	ÓðÃ«Çò	ÊÖÖ¸	°ô°ôÌÇ	j	j
zml	.	.	.	.	.	.	.	.	.	.	8	.	.	.	false	true	Message: 0ms	.	.	.	.	.	.	.	.	.	.	.	!MODE RECORD CR 1000 2 0 R	0	.	.	zml.edf	RIGHT	2325	5161438	Full Trial Period	5159113	91	Trial: 91	5159113	35	ÓðÃ«Çò	ÊÖÖ¸	°ô°ôÌÇ	j	j
zml	.	.	.	.	200	206	1	7	130.80	403.20	9	.	.	.	false	false	Message: 43ms	.	.	.	.	.	.	.	.	.	.	.	SYNCTIME	43	130.80	403.20	zml.edf	RIGHT	2325	5161438	Full Trial Period	5159113	91	Trial: 91	5159113	35	ÓðÃ«Çò	ÊÖÖ¸	°ô°ôÌÇ	j	j
zml	.	.	.	.	.	.	.	.	.	.	10	.	.	.	false	false	Message: 630ms	9.17	150.39	61	650	441.30	408.30	3	296.60	590	168.10	398.50	INVISIBLE_BOUNDARY[1]	630	.	.	zml.edf	RIGHT	2325	5161438	Full Trial Period	5159113	91	Trial: 91	5159113	35	ÓðÃ«Çò	ÊÖÖ¸	°ô°ôÌÇ	j	j
zml	.	.	.	.	.	.	.	.	.	.	11	.	.	.	false	false	Message: 634ms	9.17	150.39	61	650	441.30	408.30	3	296.60	590	168.10	398.50	SYNCTIME	634	.	.	zml.edf	RIGHT	2325	5161438	Full Trial Period	5159113	91	Trial: 91	5159113	35	ÓðÃ«Çò	ÊÖÖ¸	°ô°ôÌÇ	j	j
zml	.	.	.	.	.	.	.	.	.	.	12	.	.	.	false	false	Message: 1628ms	1.73	82.47	21	1636	786.50	386.50	6	139.60	1616	735.20	381.80	INVISIBLE_BOUNDARY[2]	1628	.	.	zml.edf	RIGHT	2325	5161438	Full Trial Period	5159113	91	Trial: 91	5159113	35	ÓðÃ«Çò	ÊÖÖ¸	°ô°ôÌÇ	j	j
zml	.	.	.	.	.	.	.	.	.	.	13	.	.	.	false	false	Message: 1634ms	1.73	82.47	21	1636	786.50	386.50	6	139.60	1616	735.20	381.80	SYNCTIME	1634	.	.	zml.edf	RIGHT	2325	5161438	Full Trial Period	5159113	91	Trial: 91	5159113	35	ÓðÃ«Çò	ÊÖÖ¸	°ô°ôÌÇ	j	j
zml	29	2324	1	2296	.	.	.	.	.	.	14	.	.	.	false	false	Message: 2307ms	.	.	80	2324	.	.	9	437.80	2245	862.90	382.60	KEYBOARD	2307	.	.	zml.edf	RIGHT	2325	5161438	Full Trial Period	5159113	91	Trial: 91	5159113	35	ÓðÃ«Çò	ÊÖÖ¸	°ô°ôÌÇ	j	j
zml	.	.	.	.	.	.	.	.	.	.	15	.	.	.	false	false	Message: 2368ms	.	.	.	.	.	.	.	.	.	.	.	TRIAL_RESULT 0	2368	.	.	zml.edf	RIGHT	2325	5161438	Full Trial Period	5159113	91	Trial: 91	5159113	35	ÓðÃ«Çò	ÊÖÖ¸	°ô°ôÌÇ	j	j
zml	.	.	.	.	.	.	.	.	.	.	1	.	.	.	false	false	Message: -15ms	.	.	.	.	.	.	.	.	.	.	.	TRIALID 91	-15	.	.	zml.edf	RIGHT	2732	5167128	Full Trial Period	5164396	92	Trial: 92	5164396	20	éÙ×Ó	ÇúÆæ±ý	ÒÂ¼Ü	f	f
zml	.	.	.	.	.	.	.	.	.	.	2	.	.	.	false	false	Message: -1ms	.	.	.	.	.	.	.	.	.	.	.	RECCFG CR 1000 2 0 R	-1	.	.	zml.edf	RIGHT	2732	5167128	Full Trial Period	5164396	92	Trial: 92	5164396	20	éÙ×Ó	ÇúÆæ±ý	ÒÂ¼Ü	f	f
zml	.	.	.	.	.	.	.	.	.	.	3	.	.	.	false	false	Message: -1ms	.	.	.	.	.	.	.	.	.	.	.	ELCLCFG TOWER	-1	.	.	zml.edf	RIGHT	2732	5167128	Full Trial Period	5164396	92	Trial: 92	5164396	20	éÙ×Ó	ÇúÆæ±ý	ÒÂ¼Ü	f	f
zml	.	.	.	.	.	.	.	.	.	.	4	.	.	.	false	false	Message: -1ms	.	.	.	.	.	.	.	.	.	.	.	GAZE_COORDS 0.00 0.00 1023.00 767.00	-1	.	.	zml.edf	RIGHT	2732	5167128	Full Trial Period	5164396	92	Trial: 92	5164396	20	éÙ×Ó	ÇúÆæ±ý	ÒÂ¼Ü	f	f
zml	.	.	.	.	.	.	.	.	.	.	5	.	.	.	false	false	Message: -1ms	.	.	.	.	.	.	.	.	.	.	.	THRESHOLDS R 99 226	-1	.	.	zml.edf	RIGHT	2732	5167128	Full Trial Period	5164396	92	Trial: 92	5164396	20	éÙ×Ó	ÇúÆæ±ý	ÒÂ¼Ü	f	f
zml	.	.	.	.	.	.	.	.	.	.	6	.	.	.	false	false	Message: -1ms	.	.	.	.	.	.	.	.	.	.	.	ELCL_PROC CENTROID (3)	-1	.	.	zml.edf	RIGHT	2732	5167128	Full Trial Period	5164396	92	Trial: 92	5164396	20	éÙ×Ó	ÇúÆæ±ý	ÒÂ¼Ü	f	f
zml	.	.	.	.	.	.	.	.	.	.	7	.	.	.	false	false	Message: -1ms	.	.	.	.	.	.	.	.	.	.	.	ELCL_PCR_PARAM 5 3.0	-1	.	.	zml.edf	RIGHT	2732	5167128	Full Trial Period	5164396	92	Trial: 92	5164396	20	éÙ×Ó	ÇúÆæ±ý	ÒÂ¼Ü	f	f
zml	.	.	.	.	.	.	.	.	.	.	8	.	.	.	false	true	Message: 0ms	.	.	.	.	.	.	.	.	.	.	.	!MODE RECORD CR 1000 2 0 R	0	.	.	zml.edf	RIGHT	2732	5167128	Full Trial Period	5164396	92	Trial: 92	5164396	20	éÙ×Ó	ÇúÆæ±ý	ÒÂ¼Ü	f	f
zml	.	.	.	.	53	59	1	7	141.00	396.20	9	.	.	.	false	false	Message: 51ms	.	.	.	.	.	.	.	.	.	.	.	SYNCTIME	51	141.00	396.20	zml.edf	RIGHT	2732	5167128	Full Trial Period	5164396	92	Trial: 92	5164396	20	éÙ×Ó	ÇúÆæ±ý	ÒÂ¼Ü	f	f
zml	.	.	.	.	.	.	.	.	.	.	10	.	.	.	false	false	Message: 1037ms	10.14	195.03	52	1051	476.20	414.60	6	353.40	1000	174.90	399.10	INVISIBLE_BOUNDARY[1]	1037	.	.	zml.edf	RIGHT	2732	5167128	Full Trial Period	5164396	92	Trial: 92	5164396	20	éÙ×Ó	ÇúÆæ±ý	ÒÂ¼Ü	f	f
zml	.	.	.	.	.	.	.	.	.	.	11	.	.	.	false	false	Message: 1042ms	10.14	195.03	52	1051	476.20	414.60	6	353.40	1000	174.90	399.10	SYNCTIME	1042	.	.	zml.edf	RIGHT	2732	5167128	Full Trial Period	5164396	92	Trial: 92	5164396	20	éÙ×Ó	ÇúÆæ±ý	ÒÂ¼Ü	f	f
zml	.	.	.	.	.	.	.	.	.	.	12	.	.	.	false	false	Message: 1905ms	7.56	96.88	78	1918	828.40	389.00	10	279.50	1841	605.50	366.70	INVISIBLE_BOUNDARY[2]	1905	.	.	zml.edf	RIGHT	2732	5167128	Full Trial Period	5164396	92	Trial: 92	5164396	20	éÙ×Ó	ÇúÆæ±ý	ÒÂ¼Ü	f	f
zml	.	.	.	.	.	.	.	.	.	.	13	.	.	.	false	false	Message: 1909ms	7.56	96.88	78	1918	828.40	389.00	10	279.50	1841	605.50	366.70	SYNCTIME	1909	.	.	zml.edf	RIGHT	2732	5167128	Full Trial Period	5164396	92	Trial: 92	5164396	20	éÙ×Ó	ÇúÆæ±ý	ÒÂ¼Ü	f	f
zml	.	.	.	.	106	2730	15	2625	832.30	379.20	14	.	.	.	false	false	Message: 2713ms	.	.	.	.	.	.	.	.	.	.	.	KEYBOARD	2713	832.30	379.20	zml.edf	RIGHT	2732	5167128	Full Trial Period	5164396	92	Trial: 92	5164396	20	éÙ×Ó	ÇúÆæ±ý	ÒÂ¼Ü	f	f
zml	.	.	.	.	.	.	.	.	.	.	15	.	.	.	false	false	Message: 2780ms	.	.	.	.	.	.	.	.	.	.	.	TRIAL_RESULT 0	2780	.	.	zml.edf	RIGHT	2732	5167128	Full Trial Period	5164396	92	Trial: 92	5164396	20	éÙ×Ó	ÇúÆæ±ý	ÒÂ¼Ü	f	f
zml	.	.	.	.	.	.	.	.	.	.	1	.	.	.	false	false	Message: -20ms	.	.	.	.	.	.	.	.	.	.	.	TRIALID 92	-20	.	.	zml.edf	RIGHT	9162	5177453	Full Trial Period	5168291	93	Trial: 93	5168291	143	ºº±¤°ü	ÕÁÄÔÍè	³ß×Ó	f	f
zml	.	.	.	.	.	.	.	.	.	.	2	.	.	.	false	false	Message: -1ms	.	.	.	.	.	.	.	.	.	.	.	RECCFG CR 1000 2 0 R	-1	.	.	zml.edf	RIGHT	9162	5177453	Full Trial Period	5168291	93	Trial: 93	5168291	143	ºº±¤°ü	ÕÁÄÔÍè	³ß×Ó	f	f
zml	.	.	.	.	.	.	.	.	.	.	3	.	.	.	false	false	Message: -1ms	.	.	.	.	.	.	.	.	.	.	.	ELCLCFG TOWER	-1	.	.	zml.edf	RIGHT	9162	5177453	Full Trial Period	5168291	93	Trial: 93	5168291	143	ºº±¤°ü	ÕÁÄÔÍè	³ß×Ó	f	f
zml	.	.	.	.	.	.	.	.	.	.	4	.	.	.	false	false	Message: -1ms	.	.	.	.	.	.	.	.	.	.	.	GAZE_COORDS 0.00 0.00 1023.00 767.00	-1	.	.	zml.edf	RIGHT	9162	5177453	Full Trial Period	5168291	93	Trial: 93	5168291	143	ºº±¤°ü	ÕÁÄÔÍè	³ß×Ó	f	f
zml	.	.	.	.	.	.	.	.	.	.	5	.	.	.	false	false	Message: -1ms	.	.	.	.	.	.	.	.	.	.	.	THRESHOLDS R 99 226	-1	.	.	zml.edf	RIGHT	9162	5177453	Full Trial Period	5168291	93	Trial: 93	5168291	143	ºº±¤°ü	ÕÁÄÔÍè	³ß×Ó	f	f
zml	.	.	.	.	.	.	.	.	.	.	6	.	.	.	false	false	Message: -1ms	.	.	.	.	.	.	.	.	.	.	.	ELCL_PROC CENTROID (3)	-1	.	.	zml.edf	RIGHT	9162	5177453	Full Trial Period	5168291	93	Trial: 93	5168291	143	ºº±¤°ü	ÕÁÄÔÍè	³ß×Ó	f	f
zml	.	.	.	.	.	.	.	.	.	.	7	.	.	.	false	false	Message: -1ms	.	.	.	.	.	.	.	.	.	.	.	ELCL_PCR_PARAM 5 3.0	-1	.	.	zml.edf	RIGHT	9162	5177453	Full Trial Period	5168291	93	Trial: 93	5168291	143	ºº±¤°ü	ÕÁÄÔÍè	³ß×Ó	f	f
zml	.	.	.	.	.	.	.	.	.	.	8	.	.	.	false	true	Message: 0ms	.	.	.	.	.	.	.	.	.	.	.	!MODE RECORD CR 1000 2 0 R	0	.	.	zml.edf	RIGHT	9162	5177453	Full Trial Period	5168291	93	Trial: 93	5168291	143	ºº±¤°ü	ÕÁÄÔÍè	³ß×Ó	f	f
zml	.	.	.	.	430	436	1	7	127.60	392.30	9	.	.	.	false	false	Message: 47ms	.	.	.	.	.	.	.	.	.	.	.	SYNCTIME	47	127.60	392.30	zml.edf	RIGHT	9162	5177453	Full Trial Period	5168291	93	Trial: 93	5168291	143	ºº±¤°ü	ÕÁÄÔÍè	³ß×Ó	f	f
zml	.	.	.	.	.	.	.	.	.	.	10	.	.	.	false	false	Message: 605ms	8.13	169.34	48	615	430.00	395.40	2	383.70	568	189.00	381.60	INVISIBLE_BOUNDARY[1]	605	.	.	zml.edf	RIGHT	9162	5177453	Full Trial Period	5168291	93	Trial: 93	5168291	143	ºº±¤°ü	ÕÁÄÔÍè	³ß×Ó	f	f
zml	.	.	.	.	.	.	.	.	.	.	11	.	.	.	false	false	Message: 613ms	8.13	169.34	48	615	430.00	395.40	2	383.70	568	189.00	381.60	SYNCTIME	613	.	.	zml.edf	RIGHT	9162	5177453	Full Trial Period	5168291	93	Trial: 93	5168291	143	ºº±¤°ü	ÕÁÄÔÍè	³ß×Ó	f	f
zml	.	.	.	.	.	.	.	.	.	.	12	.	.	.	false	false	Message: 1208ms	10.62	145.42	73	1238	844.90	383.30	5	370.60	1166	530.00	398.70	INVISIBLE_BOUNDARY[2]	1208	.	.	zml.edf	RIGHT	9162	5177453	Full Trial Period	5168291	93	Trial: 93	5168291	143	ºº±¤°ü	ÕÁÄÔÍè	³ß×Ó	f	f
zml	.	.	.	.	.	.	.	.	.	.	13	.	.	.	false	false	Message: 1213ms	10.62	145.42	73	1238	844.90	383.30	5	370.60	1166	530.00	398.70	SYNCTIME	1213	.	.	zml.edf	RIGHT	9162	5177453	Full Trial Period	5168291	93	Trial: 93	5168291	143	ºº±¤°ü	ÕÁÄÔÍè	³ß×Ó	f	f
zml	.	.	.	.	34	9160	28	9127	839.40	389.30	14	[1]	2	RECTANGLE_INTERESTAREA	false	false	Message: 9143ms	.	.	.	.	.	.	.	.	.	.	.	KEYBOARD	9143	839.40	389.30	zml.edf	RIGHT	9162	5177453	Full Trial Period	5168291	93	Trial: 93	5168291	143	ºº±¤°ü	ÕÁÄÔÍè	³ß×Ó	f	f
zml	.	.	.	.	.	.	.	.	.	.	15	.	.	.	false	false	Message: 9203ms	.	.	.	.	.	.	.	.	.	.	.	TRIAL_RESULT 0	9203	.	.	zml.edf	RIGHT	9162	5177453	Full Trial Period	5168291	93	Trial: 93	5168291	143	ºº±¤°ü	ÕÁÄÔÍè	³ß×Ó	f	f
zml	.	.	.	.	.	.	.	.	.	.	1	.	.	.	false	false	Message: -18ms	.	.	.	.	.	.	.	.	.	.	.	TRIALID 93	-18	.	.	zml.edf	RIGHT	4455	5183609	Full Trial Period	5179154	94	Trial: 94	5179154	45	ÒûË®»ú	±£ÏÕÏä	Æì¸Ë	f	f
zml	.	.	.	.	.	.	.	.	.	.	2	.	.	.	false	false	Message: -1ms	.	.	.	.	.	.	.	.	.	.	.	RECCFG CR 1000 2 0 R	-1	.	.	zml.edf	RIGHT	4455	5183609	Full Trial Period	5179154	94	Trial: 94	5179154	45	ÒûË®»ú	±£ÏÕÏä	Æì¸Ë	f	f
zml	.	.	.	.	.	.	.	.	.	.	3	.	.	.	false	false	Message: -1ms	.	.	.	.	.	.	.	.	.	.	.	ELCLCFG TOWER	-1	.	.	zml.edf	RIGHT	4455	5183609	Full Trial Period	5179154	94	Trial: 94	5179154	45	ÒûË®»ú	±£ÏÕÏä	Æì¸Ë	f	f
zml	.	.	.	.	.	.	.	.	.	.	4	.	.	.	false	false	Message: -1ms	.	.	.	.	.	.	.	.	.	.	.	GAZE_COORDS 0.00 0.00 1023.00 767.00	-1	.	.	zml.edf	RIGHT	4455	5183609	Full Trial Period	5179154	94	Trial: 94	5179154	45	ÒûË®»ú	±£ÏÕÏä	Æì¸Ë	f	f
zml	.	.	.	.	.	.	.	.	.	.	5	.	.	.	false	false	Message: -1ms	.	.	.	.	.	.	.	.	.	.	.	THRESHOLDS R 99 226	-1	.	.	zml.edf	RIGHT	4455	5183609	Full Trial Period	5179154	94	Trial: 94	5179154	45	ÒûË®»ú	±£ÏÕÏä	Æì¸Ë	f	f
zml	.	.	.	.	.	.	.	.	.	.	6	.	.	.	false	false	Message: -1ms	.	.	.	.	.	.	.	.	.	.	.	ELCL_PROC CENTROID (3)	-1	.	.	zml.edf	RIGHT	4455	5183609	Full Trial Period	5179154	94	Trial: 94	5179154	45	ÒûË®»ú	±£ÏÕÏä	Æì¸Ë	f	f
zml	.	.	.	.	.	.	.	.	.	.	7	.	.	.	false	false	Message: -1ms	.	.	.	.	.	.	.	.	.	.	.	ELCL_PCR_PARAM 5 3.0	-1	.	.	zml.edf	RIGHT	4455	5183609	Full Trial Period	5179154	94	Trial: 94	5179154	45	ÒûË®»ú	±£ÏÕÏä	Æì¸Ë	f	f
zml	.	.	.	.	.	.	.	.	.	.	8	.	.	.	false	true	Message: 0ms	.	.	.	.	.	.	.	.	.	.	.	!MODE RECORD CR 1000 2 0 R	0	.	.	zml.edf	RIGHT	4455	5183609	Full Trial Period	5179154	94	Trial: 94	5179154	45	ÒûË®»ú	±£ÏÕÏä	Æì¸Ë	f	f
zml	.	.	.	.	576	582	1	7	139.40	398.40	9	.	.	.	false	false	Message: 40ms	.	.	.	.	.	.	.	.	.	.	.	SYNCTIME	40	139.40	398.40	zml.edf	RIGHT	4455	5183609	Full Trial Period	5179154	94	Trial: 94	5179154	45	ÒûË®»ú	±£ÏÕÏä	Æì¸Ë	f	f
zml	.	.	.	.	.	.	.	.	.	.	10	.	.	.	false	false	Message: 2584ms	12.41	190.92	65	2620	564.90	416.00	8	425.90	2556	197.70	392.80	INVISIBLE_BOUNDARY[1]	2584	.	.	zml.edf	RIGHT	4455	5183609	Full Trial Period	5179154	94	Trial: 94	5179154	45	ÒûË®»ú	±£ÏÕÏä	Æì¸Ë	f	f
zml	.	.	.	.	.	.	.	.	.	.	11	.	.	.	false	false	Message: 2590ms	12.41	190.92	65	2620	564.90	416.00	8	425.90	2556	197.70	392.80	SYNCTIME	2590	.	.	zml.edf	RIGHT	4455	5183609	Full Trial Period	5179154	94	Trial: 94	5179154	45	ÒûË®»ú	±£ÏÕÏä	Æì¸Ë	f	f
zml	.	.	.	.	.	.	.	.	.	.	12	.	.	.	false	false	Message: 3382ms	12.70	171.67	74	3409	898.00	405.10	11	288.60	3336	518.40	392.30	INVISIBLE_BOUNDARY[2]	3382	.	.	zml.edf	RIGHT	4455	5183609	Full Trial Period	5179154	94	Trial: 94	5179154	45	ÒûË®»ú	±£ÏÕÏä	Æì¸Ë	f	f
zml	.	.	.	.	.	.	.	.	.	.	13	.	.	.	false	false	Message: 3389ms	12.70	171.67	74	3409	898.00	405.10	11	288.60	3336	518.40	392.30	SYNCTIME	3389	.	.	zml.edf	RIGHT	4455	5183609	Full Trial Period	5179154	94	Trial: 94	5179154	45	ÒûË®»ú	±£ÏÕÏä	Æì¸Ë	f	f
zml	.	.	.	.	60	4453	15	4394	242.30	380.60	14	.	.	.	false	false	Message: 4436ms	.	.	.	.	.	.	.	.	.	.	.	KEYBOARD	4436	242.30	380.60	zml.edf	RIGHT	4455	5183609	Full Trial Period	5179154	94	Trial: 94	5179154	45	ÒûË®»ú	±£ÏÕÏä	Æì¸Ë	f	f
zml	.	.	.	.	.	.	.	.	.	.	15	.	.	.	false	false	Message: 4493ms	.	.	.	.	.	.	.	.	.	.	.	TRIAL_RESULT 0	4493	.	.	zml.edf	RIGHT	4455	5183609	Full Trial Period	5179154	94	Trial: 94	5179154	45	ÒûË®»ú	±£ÏÕÏä	Æì¸Ë	f	f
zml	.	.	.	.	.	.	.	.	.	.	1	.	.	.	false	false	Message: -20ms	.	.	.	.	.	.	.	.	.	.	.	TRIALID 94	-20	.	.	zml.edf	RIGHT	2671	5187593	Full Trial Period	5184922	95	Trial: 95	5184922	114	·¬ÇÑ	ÕÂÓã	Ã«½í	f	f
zml	.	.	.	.	.	.	.	.	.	.	2	.	.	.	false	false	Message: -1ms	.	.	.	.	.	.	.	.	.	.	.	RECCFG CR 1000 2 0 R	-1	.	.	zml.edf	RIGHT	2671	5187593	Full Trial Period	5184922	95	Trial: 95	5184922	114	·¬ÇÑ	ÕÂÓã	Ã«½í	f	f
zml	.	.	.	.	.	.	.	.	.	.	3	.	.	.	false	false	Message: -1ms	.	.	.	.	.	.	.	.	.	.	.	ELCLCFG TOWER	-1	.	.	zml.edf	RIGHT	2671	5187593	Full Trial Period	5184922	95	Trial: 95	5184922	114	·¬ÇÑ	ÕÂÓã	Ã«½í	f	f
zml	.	.	.	.	.	.	.	.	.	.	4	.	.	.	false	false	Message: -1ms	.	.	.	.	.	.	.	.	.	.	.	GAZE_COORDS 0.00 0.00 1023.00 767.00	-1	.	.	zml.edf	RIGHT	2671	5187593	Full Trial Period	5184922	95	Trial: 95	5184922	114	·¬ÇÑ	ÕÂÓã	Ã«½í	f	f
zml	.	.	.	.	.	.	.	.	.	.	5	.	.	.	false	false	Message: -1ms	.	.	.	.	.	.	.	.	.	.	.	THRESHOLDS R 99 226	-1	.	.	zml.edf	RIGHT	2671	5187593	Full Trial Period	5184922	95	Trial: 95	5184922	114	·¬ÇÑ	ÕÂÓã	Ã«½í	f	f
zml	.	.	.	.	.	.	.	.	.	.	6	.	.	.	false	false	Message: -1ms	.	.	.	.	.	.	.	.	.	.	.	ELCL_PROC CENTROID (3)	-1	.	.	zml.edf	RIGHT	2671	5187593	Full Trial Period	5184922	95	Trial: 95	5184922	114	·¬ÇÑ	ÕÂÓã	Ã«½í	f	f
zml	.	.	.	.	.	.	.	.	.	.	7	.	.	.	false	false	Message: -1ms	.	.	.	.	.	.	.	.	.	.	.	ELCL_PCR_PARAM 5 3.0	-1	.	.	zml.edf	RIGHT	2671	5187593	Full Trial Period	5184922	95	Trial: 95	5184922	114	·¬ÇÑ	ÕÂÓã	Ã«½í	f	f
zml	.	.	.	.	.	.	.	.	.	.	8	.	.	.	false	true	Message: 0ms	.	.	.	.	.	.	.	.	.	.	.	!MODE RECORD CR 1000 2 0 R	0	.	.	zml.edf	RIGHT	2671	5187593	Full Trial Period	5184922	95	Trial: 95	5184922	114	·¬ÇÑ	ÕÂÓã	Ã«½í	f	f
zml	.	.	.	.	408	414	1	7	138.10	405.90	9	.	.	.	false	false	Message: 46ms	.	.	.	.	.	.	.	.	.	.	.	SYNCTIME	46	138.10	405.90	zml.edf	RIGHT	2671	5187593	Full Trial Period	5184922	95	Trial: 95	5184922	114	·¬ÇÑ	ÕÂÓã	Ã«½í	f	f
zml	.	.	.	.	.	.	.	.	.	.	10	.	.	.	false	false	Message: 586ms	12.64	217.95	58	612	536.00	417.70	2	432.20	555	159.70	400.60	INVISIBLE_BOUNDARY[1]	586	.	.	zml.edf	RIGHT	2671	5187593	Full Trial Period	5184922	95	Trial: 95	5184922	114	·¬ÇÑ	ÕÂÓã	Ã«½í	f	f
zml	.	.	.	.	.	.	.	.	.	.	11	.	.	.	false	false	Message: 596ms	12.64	217.95	58	612	536.00	417.70	2	432.20	555	159.70	400.60	SYNCTIME	596	.	.	zml.edf	RIGHT	2671	5187593	Full Trial Period	5184922	95	Trial: 95	5184922	114	·¬ÇÑ	ÕÂÓã	Ã«½í	f	f
zml	.	.	.	.	.	.	.	.	.	.	12	.	.	.	false	false	Message: 1245ms	5.62	147.83	38	1271	906.10	416.30	6	293.20	1234	736.50	405.90	INVISIBLE_BOUNDARY[2]	1245	.	.	zml.edf	RIGHT	2671	5187593	Full Trial Period	5184922	95	Trial: 95	5184922	114	·¬ÇÑ	ÕÂÓã	Ã«½í	f	f
zml	.	.	.	.	.	.	.	.	.	.	13	.	.	.	false	false	Message: 1254ms	5.62	147.83	38	1271	906.10	416.30	6	293.20	1234	736.50	405.90	SYNCTIME	1254	.	.	zml.edf	RIGHT	2671	5187593	Full Trial Period	5184922	95	Trial: 95	5184922	114	·¬ÇÑ	ÕÂÓã	Ã«½í	f	f
zml	.	.	.	.	369	2669	11	2301	841.40	402.40	14	.	.	.	false	false	Message: 2652ms	.	.	.	.	.	.	.	.	.	.	.	KEYBOARD	2652	841.40	402.40	zml.edf	RIGHT	2671	5187593	Full Trial Period	5184922	95	Trial: 95	5184922	114	·¬ÇÑ	ÕÂÓã	Ã«½í	f	f
zml	.	.	.	.	.	.	.	.	.	.	15	.	.	.	false	false	Message: 2722ms	.	.	.	.	.	.	.	.	.	.	.	TRIAL_RESULT 0	2722	.	.	zml.edf	RIGHT	2671	5187593	Full Trial Period	5184922	95	Trial: 95	5184922	114	·¬ÇÑ	ÕÂÓã	Ã«½í	f	f
zml	.	.	.	.	.	.	.	.	.	.	1	.	.	.	false	false	Message: -17ms	.	.	.	.	.	.	.	.	.	.	.	TRIALID 95	-17	.	.	zml.edf	RIGHT	2789	5195273	Full Trial Period	5192484	96	Trial: 96	5192484	111	ÃæÌõ	º£´ø	Î§½í	f	j
zml	.	.	.	.	.	.	.	.	.	.	2	.	.	.	false	false	Message: -1ms	.	.	.	.	.	.	.	.	.	.	.	RECCFG CR 1000 2 0 R	-1	.	.	zml.edf	RIGHT	2789	5195273	Full Trial Period	5192484	96	Trial: 96	5192484	111	ÃæÌõ	º£´ø	Î§½í	f	j
zml	.	.	.	.	.	.	.	.	.	.	3	.	.	.	false	false	Message: -1ms	.	.	.	.	.	.	.	.	.	.	.	ELCLCFG TOWER	-1	.	.	zml.edf	RIGHT	2789	5195273	Full Trial Period	5192484	96	Trial: 96	5192484	111	ÃæÌõ	º£´ø	Î§½í	f	j
zml	.	.	.	.	.	.	.	.	.	.	4	.	.	.	false	false	Message: -1ms	.	.	.	.	.	.	.	.	.	.	.	GAZE_COORDS 0.00 0.00 1023.00 767.00	-1	.	.	zml.edf	RIGHT	2789	5195273	Full Trial Period	5192484	96	Trial: 96	5192484	111	ÃæÌõ	º£´ø	Î§½í	f	j
zml	.	.	.	.	.	.	.	.	.	.	5	.	.	.	false	false	Message: -1ms	.	.	.	.	.	.	.	.	.	.	.	THRESHOLDS R 99 226	-1	.	.	zml.edf	RIGHT	2789	5195273	Full Trial Period	5192484	96	Trial: 96	5192484	111	ÃæÌõ	º£´ø	Î§½í	f	j
zml	.	.	.	.	.	.	.	.	.	.	6	.	.	.	false	false	Message: -1ms	.	.	.	.	.	.	.	.	.	.	.	ELCL_PROC CENTROID (3)	-1	.	.	zml.edf	RIGHT	2789	5195273	Full Trial Period	5192484	96	Trial: 96	5192484	111	ÃæÌõ	º£´ø	Î§½í	f	j
zml	.	.	.	.	.	.	.	.	.	.	7	.	.	.	false	false	Message: -1ms	.	.	.	.	.	.	.	.	.	.	.	ELCL_PCR_PARAM 5 3.0	-1	.	.	zml.edf	RIGHT	2789	5195273	Full Trial Period	5192484	96	Trial: 96	5192484	111	ÃæÌõ	º£´ø	Î§½í	f	j
zml	.	.	.	.	.	.	.	.	.	.	8	.	.	.	false	true	Message: 0ms	.	.	.	.	.	.	.	.	.	.	.	!MODE RECORD CR 1000 2 0 R	0	.	.	zml.edf	RIGHT	2789	5195273	Full Trial Period	5192484	96	Trial: 96	5192484	111	ÃæÌõ	º£´ø	Î§½í	f	j
zml	.	.	.	.	369	375	1	7	140.00	394.90	9	.	.	.	false	false	Message: 41ms	.	.	.	.	.	.	.	.	.	.	.	SYNCTIME	41	140.00	394.90	zml.edf	RIGHT	2789	5195273	Full Trial Period	5192484	96	Trial: 96	5192484	111	ÃæÌõ	º£´ø	Î§½í	f	j
zml	.	.	.	.	.	.	.	.	.	.	10	.	.	.	false	false	Message: 663ms	12.42	221.84	56	687	535.10	405.60	2	405.30	632	166.10	385.40	INVISIBLE_BOUNDARY[1]	663	.	.	zml.edf	RIGHT	2789	5195273	Full Trial Period	5192484	96	Trial: 96	5192484	111	ÃæÌõ	º£´ø	Î§½í	f	j
zml	.	.	.	.	.	.	.	.	.	.	11	.	.	.	false	false	Message: 666ms	12.42	221.84	56	687	535.10	405.60	2	405.30	632	166.10	385.40	SYNCTIME	666	.	.	zml.edf	RIGHT	2789	5195273	Full Trial Period	5192484	96	Trial: 96	5192484	111	ÃæÌõ	º£´ø	Î§½í	f	j
zml	.	.	.	.	.	.	.	.	.	.	12	.	.	.	false	false	Message: 1409ms	11.85	169.32	70	1440	862.40	420.10	5	338.80	1371	508.80	408.50	INVISIBLE_BOUNDARY[2]	1409	.	.	zml.edf	RIGHT	2789	5195273	Full Trial Period	5192484	96	Trial: 96	5192484	111	ÃæÌõ	º£´ø	Î§½í	f	j
zml	.	.	.	.	.	.	.	.	.	.	13	.	.	.	false	false	Message: 1416ms	11.85	169.32	70	1440	862.40	420.10	5	338.80	1371	508.80	408.50	SYNCTIME	1416	.	.	zml.edf	RIGHT	2789	5195273	Full Trial Period	5192484	96	Trial: 96	5192484	111	ÃæÌõ	º£´ø	Î§½í	f	j
zml	.	.	.	.	280	2787	8	2508	853.10	399.50	14	[1]	2	RECTANGLE_INTERESTAREA	false	false	Message: 2770ms	.	.	.	.	.	.	.	.	.	.	.	KEYBOARD	2770	853.10	399.50	zml.edf	RIGHT	2789	5195273	Full Trial Period	5192484	96	Trial: 96	5192484	111	ÃæÌõ	º£´ø	Î§½í	f	j
zml	.	.	.	.	.	.	.	.	.	.	15	.	.	.	false	false	Message: 2831ms	.	.	.	.	.	.	.	.	.	.	.	TRIAL_RESULT 0	2831	.	.	zml.edf	RIGHT	2789	5195273	Full Trial Period	5192484	96	Trial: 96	5192484	111	ÃæÌõ	º£´ø	Î§½í	f	j
zml	.	.	.	.	.	.	.	.	.	.	1	.	.	.	false	false	Message: -24ms	.	.	.	.	.	.	.	.	.	.	.	TRIALID 96	-24	.	.	zml.edf	RIGHT	2015	5198706	Full Trial Period	5196691	97	Trial: 97	5196691	33	Î¢²¨Â¯	ÐÓÈÊ	ÑÛ¾¦	j	j
zml	.	.	.	.	.	.	.	.	.	.	2	.	.	.	false	false	Message: -1ms	.	.	.	.	.	.	.	.	.	.	.	RECCFG CR 1000 2 0 R	-1	.	.	zml.edf	RIGHT	2015	5198706	Full Trial Period	5196691	97	Trial: 97	5196691	33	Î¢²¨Â¯	ÐÓÈÊ	ÑÛ¾¦	j	j
zml	.	.	.	.	.	.	.	.	.	.	3	.	.	.	false	false	Message: -1ms	.	.	.	.	.	.	.	.	.	.	.	ELCLCFG TOWER	-1	.	.	zml.edf	RIGHT	2015	5198706	Full Trial Period	5196691	97	Trial: 97	5196691	33	Î¢²¨Â¯	ÐÓÈÊ	ÑÛ¾¦	j	j
zml	.	.	.	.	.	.	.	.	.	.	4	.	.	.	false	false	Message: -1ms	.	.	.	.	.	.	.	.	.	.	.	GAZE_COORDS 0.00 0.00 1023.00 767.00	-1	.	.	zml.edf	RIGHT	2015	5198706	Full Trial Period	5196691	97	Trial: 97	5196691	33	Î¢²¨Â¯	ÐÓÈÊ	ÑÛ¾¦	j	j
zml	.	.	.	.	.	.	.	.	.	.	5	.	.	.	false	false	Message: -1ms	.	.	.	.	.	.	.	.	.	.	.	THRESHOLDS R 99 226	-1	.	.	zml.edf	RIGHT	2015	5198706	Full Trial Period	5196691	97	Trial: 97	5196691	33	Î¢²¨Â¯	ÐÓÈÊ	ÑÛ¾¦	j	j
zml	.	.	.	.	.	.	.	.	.	.	6	.	.	.	false	false	Message: -1ms	.	.	.	.	.	.	.	.	.	.	.	ELCL_PROC CENTROID (3)	-1	.	.	zml.edf	RIGHT	2015	5198706	Full Trial Period	5196691	97	Trial: 97	5196691	33	Î¢²¨Â¯	ÐÓÈÊ	ÑÛ¾¦	j	j
zml	.	.	.	.	.	.	.	.	.	.	7	.	.	.	false	false	Message: -1ms	.	.	.	.	.	.	.	.	.	.	.	ELCL_PCR_PARAM 5 3.0	-1	.	.	zml.edf	RIGHT	2015	5198706	Full Trial Period	5196691	97	Trial: 97	5196691	33	Î¢²¨Â¯	ÐÓÈÊ	ÑÛ¾¦	j	j
zml	.	.	.	.	.	.	.	.	.	.	8	.	.	.	false	true	Message: 0ms	.	.	.	.	.	.	.	.	.	.	.	!MODE RECORD CR 1000 2 0 R	0	.	.	zml.edf	RIGHT	2015	5198706	Full Trial Period	5196691	97	Trial: 97	5196691	33	Î¢²¨Â¯	ÐÓÈÊ	ÑÛ¾¦	j	j
zml	.	.	.	.	469	475	1	7	135.80	397.60	9	.	.	.	false	false	Message: 42ms	.	.	.	.	.	.	.	.	.	.	.	SYNCTIME	42	135.80	397.60	zml.edf	RIGHT	2015	5198706	Full Trial Period	5196691	97	Trial: 97	5196691	33	Î¢²¨Â¯	ÐÓÈÊ	ÑÛ¾¦	j	j
zml	.	.	.	.	.	.	.	.	.	.	10	.	.	.	false	false	Message: 640ms	7.83	156.62	50	651	418.10	387.30	2	384.30	602	185.60	393.40	INVISIBLE_BOUNDARY[1]	640	.	.	zml.edf	RIGHT	2015	5198706	Full Trial Period	5196691	97	Trial: 97	5196691	33	Î¢²¨Â¯	ÐÓÈÊ	ÑÛ¾¦	j	j
zml	.	.	.	.	.	.	.	.	.	.	11	.	.	.	false	false	Message: 650ms	7.83	156.62	50	651	418.10	387.30	2	384.30	602	185.60	393.40	SYNCTIME	650	.	.	zml.edf	RIGHT	2015	5198706	Full Trial Period	5196691	97	Trial: 97	5196691	33	Î¢²¨Â¯	ÐÓÈÊ	ÑÛ¾¦	j	j
zml	.	.	.	.	.	.	.	.	.	.	12	.	.	.	false	false	Message: 1426ms	3.58	123.51	29	1438	810.70	402.00	7	243.30	1410	704.40	392.60	INVISIBLE_BOUNDARY[2]	1426	.	.	zml.edf	RIGHT	2015	5198706	Full Trial Period	5196691	97	Trial: 97	5196691	33	Î¢²¨Â¯	ÐÓÈÊ	ÑÛ¾¦	j	j
zml	.	.	.	.	.	.	.	.	.	.	13	.	.	.	false	false	Message: 1433ms	3.58	123.51	29	1438	810.70	402.00	7	243.30	1410	704.40	392.60	SYNCTIME	1433	.	.	zml.edf	RIGHT	2015	5198706	Full Trial Period	5196691	97	Trial: 97	5196691	33	Î¢²¨Â¯	ÐÓÈÊ	ÑÛ¾¦	j	j
zml	.	.	.	.	394	2013	9	1620	839.80	398.70	14	[1]	2	RECTANGLE_INTERESTAREA	false	false	Message: 1995ms	.	.	.	.	.	.	.	.	.	.	.	KEYBOARD	1995	839.80	398.70	zml.edf	RIGHT	2015	5198706	Full Trial Period	5196691	97	Trial: 97	5196691	33	Î¢²¨Â¯	ÐÓÈÊ	ÑÛ¾¦	j	j
zml	.	.	.	.	.	.	.	.	.	.	15	.	.	.	false	false	Message: 2057ms	.	.	.	.	.	.	.	.	.	.	.	TRIAL_RESULT 0	2057	.	.	zml.edf	RIGHT	2015	5198706	Full Trial Period	5196691	97	Trial: 97	5196691	33	Î¢²¨Â¯	ÐÓÈÊ	ÑÛ¾¦	j	j
zml	.	.	.	.	.	.	.	.	.	.	1	.	.	.	false	false	Message: -25ms	.	.	.	.	.	.	.	.	.	.	.	TRIALID 97	-25	.	.	zml.edf	RIGHT	1742	5201458	Full Trial Period	5199716	98	Trial: 98	5199716	41	¿¨³µ	Ê±ÖÓ	ºÉ°üµ°	j	j
zml	.	.	.	.	.	.	.	.	.	.	2	.	.	.	false	false	Message: -1ms	.	.	.	.	.	.	.	.	.	.	.	RECCFG CR 1000 2 0 R	-1	.	.	zml.edf	RIGHT	1742	5201458	Full Trial Period	5199716	98	Trial: 98	5199716	41	¿¨³µ	Ê±ÖÓ	ºÉ°üµ°	j	j
zml	.	.	.	.	.	.	.	.	.	.	3	.	.	.	false	false	Message: -1ms	.	.	.	.	.	.	.	.	.	.	.	ELCLCFG TOWER	-1	.	.	zml.edf	RIGHT	1742	5201458	Full Trial Period	5199716	98	Trial: 98	5199716	41	¿¨³µ	Ê±ÖÓ	ºÉ°üµ°	j	j
zml	.	.	.	.	.	.	.	.	.	.	4	.	.	.	false	false	Message: -1ms	.	.	.	.	.	.	.	.	.	.	.	GAZE_COORDS 0.00 0.00 1023.00 767.00	-1	.	.	zml.edf	RIGHT	1742	5201458	Full Trial Period	5199716	98	Trial: 98	5199716	41	¿¨³µ	Ê±ÖÓ	ºÉ°üµ°	j	j
zml	.	.	.	.	.	.	.	.	.	.	5	.	.	.	false	false	Message: -1ms	.	.	.	.	.	.	.	.	.	.	.	THRESHOLDS R 99 226	-1	.	.	zml.edf	RIGHT	1742	5201458	Full Trial Period	5199716	98	Trial: 98	5199716	41	¿¨³µ	Ê±ÖÓ	ºÉ°üµ°	j	j
zml	.	.	.	.	.	.	.	.	.	.	6	.	.	.	false	false	Message: -1ms	.	.	.	.	.	.	.	.	.	.	.	ELCL_PROC CENTROID (3)	-1	.	.	zml.edf	RIGHT	1742	5201458	Full Trial Period	5199716	98	Trial: 98	5199716	41	¿¨³µ	Ê±ÖÓ	ºÉ°üµ°	j	j
zml	.	.	.	.	.	.	.	.	.	.	7	.	.	.	false	false	Message: -1ms	.	.	.	.	.	.	.	.	.	.	.	ELCL_PCR_PARAM 5 3.0	-1	.	.	zml.edf	RIGHT	1742	5201458	Full Trial Period	5199716	98	Trial: 98	5199716	41	¿¨³µ	Ê±ÖÓ	ºÉ°üµ°	j	j
zml	.	.	.	.	.	.	.	.	.	.	8	.	.	.	false	true	Message: 0ms	.	.	.	.	.	.	.	.	.	.	.	!MODE RECORD CR 1000 2 0 R	0	.	.	zml.edf	RIGHT	1742	5201458	Full Trial Period	5199716	98	Trial: 98	5199716	41	¿¨³µ	Ê±ÖÓ	ºÉ°üµ°	j	j
zml	.	.	.	.	388	394	1	7	127.30	405.30	9	.	.	.	false	false	Message: 49ms	.	.	.	.	.	.	.	.	.	.	.	SYNCTIME	49	127.30	405.30	zml.edf	RIGHT	1742	5201458	Full Trial Period	5199716	98	Trial: 98	5199716	41	¿¨³µ	Ê±ÖÓ	ºÉ°üµ°	j	j
zml	.	.	.	.	.	.	.	.	.	.	10	.	.	.	false	false	Message: 518ms	9.86	176.07	56	536	454.40	408.40	2	392.70	481	160.80	397.10	INVISIBLE_BOUNDARY[1]	518	.	.	zml.edf	RIGHT	1742	5201458	Full Trial Period	5199716	98	Trial: 98	5199716	41	¿¨³µ	Ê±ÖÓ	ºÉ°üµ°	j	j
zml	.	.	.	.	.	.	.	.	.	.	11	.	.	.	false	false	Message: 524ms	9.86	176.07	56	536	454.40	408.40	2	392.70	481	160.80	397.10	SYNCTIME	524	.	.	zml.edf	RIGHT	1742	5201458	Full Trial Period	5199716	98	Trial: 98	5199716	41	¿¨³µ	Ê±ÖÓ	ºÉ°üµ°	j	j
zml	.	.	.	.	.	.	.	.	.	.	12	.	.	.	false	false	Message: 1102ms	3.72	137.77	27	1113	816.50	402.50	5	268.00	1087	706.00	393.90	INVISIBLE_BOUNDARY[2]	1102	.	.	zml.edf	RIGHT	1742	5201458	Full Trial Period	5199716	98	Trial: 98	5199716	41	¿¨³µ	Ê±ÖÓ	ºÉ°üµ°	j	j
zml	.	.	.	.	.	.	.	.	.	.	13	.	.	.	false	false	Message: 1108ms	3.72	137.77	27	1113	816.50	402.50	5	268.00	1087	706.00	393.90	SYNCTIME	1108	.	.	zml.edf	RIGHT	1742	5201458	Full Trial Period	5199716	98	Trial: 98	5199716	41	¿¨³µ	Ê±ÖÓ	ºÉ°üµ°	j	j
zml	.	.	.	.	30	1740	9	1711	819.40	396.80	14	[1]	2	RECTANGLE_INTERESTAREA	false	false	Message: 1723ms	.	.	.	.	.	.	.	.	.	.	.	KEYBOARD	1723	819.40	396.80	zml.edf	RIGHT	1742	5201458	Full Trial Period	5199716	98	Trial: 98	5199716	41	¿¨³µ	Ê±ÖÓ	ºÉ°üµ°	j	j
zml	.	.	.	.	.	.	.	.	.	.	15	.	.	.	false	false	Message: 1787ms	.	.	.	.	.	.	.	.	.	.	.	TRIAL_RESULT 0	1787	.	.	zml.edf	RIGHT	1742	5201458	Full Trial Period	5199716	98	Trial: 98	5199716	41	¿¨³µ	Ê±ÖÓ	ºÉ°üµ°	j	j
zml	.	.	.	.	.	.	.	.	.	.	1	.	.	.	false	false	Message: -15ms	.	.	.	.	.	.	.	.	.	.	.	TRIALID 98	-15	.	.	zml.edf	RIGHT	2834	5206290	Full Trial Period	5203456	99	Trial: 99	5203456	68	²£Á§Öé	éÏé­Çò	Ç¦±Ê	f	f
zml	.	.	.	.	.	.	.	.	.	.	2	.	.	.	false	false	Message: -1ms	.	.	.	.	.	.	.	.	.	.	.	RECCFG CR 1000 2 0 R	-1	.	.	zml.edf	RIGHT	2834	5206290	Full Trial Period	5203456	99	Trial: 99	5203456	68	²£Á§Öé	éÏé­Çò	Ç¦±Ê	f	f
zml	.	.	.	.	.	.	.	.	.	.	3	.	.	.	false	false	Message: -1ms	.	.	.	.	.	.	.	.	.	.	.	ELCLCFG TOWER	-1	.	.	zml.edf	RIGHT	2834	5206290	Full Trial Period	5203456	99	Trial: 99	5203456	68	²£Á§Öé	éÏé­Çò	Ç¦±Ê	f	f
zml	.	.	.	.	.	.	.	.	.	.	4	.	.	.	false	false	Message: -1ms	.	.	.	.	.	.	.	.	.	.	.	GAZE_COORDS 0.00 0.00 1023.00 767.00	-1	.	.	zml.edf	RIGHT	2834	5206290	Full Trial Period	5203456	99	Trial: 99	5203456	68	²£Á§Öé	éÏé­Çò	Ç¦±Ê	f	f
zml	.	.	.	.	.	.	.	.	.	.	5	.	.	.	false	false	Message: -1ms	.	.	.	.	.	.	.	.	.	.	.	THRESHOLDS R 99 226	-1	.	.	zml.edf	RIGHT	2834	5206290	Full Trial Period	5203456	99	Trial: 99	5203456	68	²£Á§Öé	éÏé­Çò	Ç¦±Ê	f	f
zml	.	.	.	.	.	.	.	.	.	.	6	.	.	.	false	false	Message: -1ms	.	.	.	.	.	.	.	.	.	.	.	ELCL_PROC CENTROID (3)	-1	.	.	zml.edf	RIGHT	2834	5206290	Full Trial Period	5203456	99	Trial: 99	5203456	68	²£Á§Öé	éÏé­Çò	Ç¦±Ê	f	f
zml	.	.	.	.	.	.	.	.	.	.	7	.	.	.	false	false	Message: -1ms	.	.	.	.	.	.	.	.	.	.	.	ELCL_PCR_PARAM 5 3.0	-1	.	.	zml.edf	RIGHT	2834	5206290	Full Trial Period	5203456	99	Trial: 99	5203456	68	²£Á§Öé	éÏé­Çò	Ç¦±Ê	f	f
zml	.	.	.	.	.	.	.	.	.	.	8	.	.	.	false	true	Message: 0ms	.	.	.	.	.	.	.	.	.	.	.	!MODE RECORD CR 1000 2 0 R	0	.	.	zml.edf	RIGHT	2834	5206290	Full Trial Period	5203456	99	Trial: 99	5203456	68	²£Á§Öé	éÏé­Çò	Ç¦±Ê	f	f
zml	.	.	.	.	126	140	1	15	132.60	397.80	9	.	.	.	false	false	Message: 43ms	.	.	.	.	.	.	.	.	.	.	.	SYNCTIME	43	132.60	397.80	zml.edf	RIGHT	2834	5206290	Full Trial Period	5203456	99	Trial: 99	5203456	68	²£Á§Öé	éÏé­Çò	Ç¦±Ê	f	f
zml	.	.	.	.	.	.	.	.	.	.	10	.	.	.	false	false	Message: 1196ms	8.47	136.67	62	1234	517.40	398.90	5	311.90	1173	269.30	376.70	INVISIBLE_BOUNDARY[1]	1196	.	.	zml.edf	RIGHT	2834	5206290	Full Trial Period	5203456	99	Trial: 99	5203456	68	²£Á§Öé	éÏé­Çò	Ç¦±Ê	f	f
zml	.	.	.	.	.	.	.	.	.	.	11	.	.	.	false	false	Message: 1200ms	8.47	136.67	62	1234	517.40	398.90	5	311.90	1173	269.30	376.70	SYNCTIME	1200	.	.	zml.edf	RIGHT	2834	5206290	Full Trial Period	5203456	99	Trial: 99	5203456	68	²£Á§Öé	éÏé­Çò	Ç¦±Ê	f	f
zml	.	.	.	.	.	.	.	.	.	.	12	.	.	.	false	false	Message: 1853ms	7.79	169.45	46	1859	772.30	399.50	8	319.20	1814	542.50	391.50	INVISIBLE_BOUNDARY[2]	1853	.	.	zml.edf	RIGHT	2834	5206290	Full Trial Period	5203456	99	Trial: 99	5203456	68	²£Á§Öé	éÏé­Çò	Ç¦±Ê	f	f
zml	.	.	.	.	.	.	.	.	.	.	13	.	.	.	false	false	Message: 1859ms	7.79	169.45	46	1859	772.30	399.50	8	319.20	1814	542.50	391.50	SYNCTIME	1859	.	.	zml.edf	RIGHT	2834	5206290	Full Trial Period	5203456	99	Trial: 99	5203456	68	²£Á§Öé	éÏé­Çò	Ç¦±Ê	f	f
zml	.	.	.	.	218	2832	12	2615	832.50	396.10	14	.	.	.	false	false	Message: 2816ms	.	.	.	.	.	.	.	.	.	.	.	KEYBOARD	2816	832.50	396.10	zml.edf	RIGHT	2834	5206290	Full Trial Period	5203456	99	Trial: 99	5203456	68	²£Á§Öé	éÏé­Çò	Ç¦±Ê	f	f
zml	.	.	.	.	.	.	.	.	.	.	15	.	.	.	false	false	Message: 2882ms	.	.	.	.	.	.	.	.	.	.	.	TRIAL_RESULT 0	2882	.	.	zml.edf	RIGHT	2834	5206290	Full Trial Period	5203456	99	Trial: 99	5203456	68	²£Á§Öé	éÏé­Çò	Ç¦±Ê	f	f
zml	.	.	.	.	.	.	.	.	.	.	1	.	.	.	false	false	Message: -17ms	.	.	.	.	.	.	.	.	.	.	.	TRIALID 99	-17	.	.	zml.edf	RIGHT	2670	5210418	Full Trial Period	5207748	100	Trial: 100	5207748	87	¿ê×Ó	»ð²ñ	ÃÞÇ©	j	j
zml	.	.	.	.	.	.	.	.	.	.	2	.	.	.	false	false	Message: -1ms	.	.	.	.	.	.	.	.	.	.	.	RECCFG CR 1000 2 0 R	-1	.	.	zml.edf	RIGHT	2670	5210418	Full Trial Period	5207748	100	Trial: 100	5207748	87	¿ê×Ó	»ð²ñ	ÃÞÇ©	j	j
zml	.	.	.	.	.	.	.	.	.	.	3	.	.	.	false	false	Message: -1ms	.	.	.	.	.	.	.	.	.	.	.	ELCLCFG TOWER	-1	.	.	zml.edf	RIGHT	2670	5210418	Full Trial Period	5207748	100	Trial: 100	5207748	87	¿ê×Ó	»ð²ñ	ÃÞÇ©	j	j
zml	.	.	.	.	.	.	.	.	.	.	4	.	.	.	false	false	Message: -1ms	.	.	.	.	.	.	.	.	.	.	.	GAZE_COORDS 0.00 0.00 1023.00 767.00	-1	.	.	zml.edf	RIGHT	2670	5210418	Full Trial Period	5207748	100	Trial: 100	5207748	87	¿ê×Ó	»ð²ñ	ÃÞÇ©	j	j
zml	.	.	.	.	.	.	.	.	.	.	5	.	.	.	false	false	Message: -1ms	.	.	.	.	.	.	.	.	.	.	.	THRESHOLDS R 99 226	-1	.	.	zml.edf	RIGHT	2670	5210418	Full Trial Period	5207748	100	Trial: 100	5207748	87	¿ê×Ó	»ð²ñ	ÃÞÇ©	j	j
zml	.	.	.	.	.	.	.	.	.	.	6	.	.	.	false	false	Message: -1ms	.	.	.	.	.	.	.	.	.	.	.	ELCL_PROC CENTROID (3)	-1	.	.	zml.edf	RIGHT	2670	5210418	Full Trial Period	5207748	100	Trial: 100	5207748	87	¿ê×Ó	»ð²ñ	ÃÞÇ©	j	j
zml	.	.	.	.	.	.	.	.	.	.	7	.	.	.	false	false	Message: -1ms	.	.	.	.	.	.	.	.	.	.	.	ELCL_PCR_PARAM 5 3.0	-1	.	.	zml.edf	RIGHT	2670	5210418	Full Trial Period	5207748	100	Trial: 100	5207748	87	¿ê×Ó	»ð²ñ	ÃÞÇ©	j	j
zml	.	.	.	.	.	.	.	.	.	.	8	.	.	.	false	true	Message: 0ms	.	.	.	.	.	.	.	.	.	.	.	!MODE RECORD CR 1000 2 0 R	0	.	.	zml.edf	RIGHT	2670	5210418	Full Trial Period	5207748	100	Trial: 100	5207748	87	¿ê×Ó	»ð²ñ	ÃÞÇ©	j	j
zml	.	.	.	.	420	426	1	7	151.80	386.30	9	.	.	.	false	false	Message: 41ms	.	.	.	.	.	.	.	.	.	.	.	SYNCTIME	41	151.80	386.30	zml.edf	RIGHT	2670	5210418	Full Trial Period	5207748	100	Trial: 100	5207748	87	¿ê×Ó	»ð²ñ	ÃÞÇ©	j	j
zml	.	.	.	.	.	.	.	.	.	.	10	.	.	.	false	false	Message: 865ms	10.03	204.63	49	890	547.10	421.30	3	382.20	842	253.60	381.50	INVISIBLE_BOUNDARY[1]	865	.	.	zml.edf	RIGHT	2670	5210418	Full Trial Period	5207748	100	Trial: 100	5207748	87	¿ê×Ó	»ð²ñ	ÃÞÇ©	j	j
zml	.	.	.	.	.	.	.	.	.	.	11	.	.	.	false	false	Message: 875ms	10.03	204.63	49	890	547.10	421.30	3	382.20	842	253.60	381.50	SYNCTIME	875	.	.	zml.edf	RIGHT	2670	5210418	Full Trial Period	5207748	100	Trial: 100	5207748	87	¿ê×Ó	»ð²ñ	ÃÞÇ©	j	j
zml	.	.	.	.	.	.	.	.	.	.	12	.	.	.	false	false	Message: 1836ms	8.73	134.25	65	1840	761.80	412.40	5	299.10	1776	505.00	394.70	INVISIBLE_BOUNDARY[2]	1836	.	.	zml.edf	RIGHT	2670	5210418	Full Trial Period	5207748	100	Trial: 100	5207748	87	¿ê×Ó	»ð²ñ	ÃÞÇ©	j	j
zml	.	.	.	.	41	1881	6	1841	755.70	410.40	13	.	.	.	false	false	Message: 1841ms	.	.	.	.	.	.	.	.	.	.	.	SYNCTIME	1841	.	.	zml.edf	RIGHT	2670	5210418	Full Trial Period	5207748	100	Trial: 100	5207748	87	¿ê×Ó	»ð²ñ	ÃÞÇ©	j	j
zml	.	.	.	.	.	.	.	.	.	.	14	.	.	.	false	false	Message: 2651ms	0.94	26.76	35	2668	836.20	387.70	9	104.60	2634	864.00	382.20	KEYBOARD	2651	.	.	zml.edf	RIGHT	2670	5210418	Full Trial Period	5207748	100	Trial: 100	5207748	87	¿ê×Ó	»ð²ñ	ÃÞÇ©	j	j
zml	.	.	.	.	.	.	.	.	.	.	15	.	.	.	false	false	Message: 2711ms	.	.	.	.	.	.	.	.	.	.	.	TRIAL_RESULT 0	2711	.	.	zml.edf	RIGHT	2670	5210418	Full Trial Period	5207748	100	Trial: 100	5207748	87	¿ê×Ó	»ð²ñ	ÃÞÇ©	j	j
zml	.	.	.	.	.	.	.	.	.	.	1	.	.	.	false	false	Message: -21ms	.	.	.	.	.	.	.	.	.	.	.	TRIALID 100	-21	.	.	zml.edf	RIGHT	2919	5296257	Full Trial Period	5293338	101	Trial: 101	5293338	64	À¯±Ê	·çÉÈ	°ô°ôÌÇ	j	j
zml	.	.	.	.	.	.	.	.	.	.	2	.	.	.	false	false	Message: -1ms	.	.	.	.	.	.	.	.	.	.	.	RECCFG CR 1000 2 0 R	-1	.	.	zml.edf	RIGHT	2919	5296257	Full Trial Period	5293338	101	Trial: 101	5293338	64	À¯±Ê	·çÉÈ	°ô°ôÌÇ	j	j
zml	.	.	.	.	.	.	.	.	.	.	3	.	.	.	false	false	Message: -1ms	.	.	.	.	.	.	.	.	.	.	.	ELCLCFG TOWER	-1	.	.	zml.edf	RIGHT	2919	5296257	Full Trial Period	5293338	101	Trial: 101	5293338	64	À¯±Ê	·çÉÈ	°ô°ôÌÇ	j	j
zml	.	.	.	.	.	.	.	.	.	.	4	.	.	.	false	false	Message: -1ms	.	.	.	.	.	.	.	.	.	.	.	GAZE_COORDS 0.00 0.00 1023.00 767.00	-1	.	.	zml.edf	RIGHT	2919	5296257	Full Trial Period	5293338	101	Trial: 101	5293338	64	À¯±Ê	·çÉÈ	°ô°ôÌÇ	j	j
zml	.	.	.	.	.	.	.	.	.	.	5	.	.	.	false	false	Message: -1ms	.	.	.	.	.	.	.	.	.	.	.	THRESHOLDS R 99 226	-1	.	.	zml.edf	RIGHT	2919	5296257	Full Trial Period	5293338	101	Trial: 101	5293338	64	À¯±Ê	·çÉÈ	°ô°ôÌÇ	j	j
zml	.	.	.	.	.	.	.	.	.	.	6	.	.	.	false	false	Message: -1ms	.	.	.	.	.	.	.	.	.	.	.	ELCL_PROC CENTROID (3)	-1	.	.	zml.edf	RIGHT	2919	5296257	Full Trial Period	5293338	101	Trial: 101	5293338	64	À¯±Ê	·çÉÈ	°ô°ôÌÇ	j	j
zml	.	.	.	.	.	.	.	.	.	.	7	.	.	.	false	false	Message: -1ms	.	.	.	.	.	.	.	.	.	.	.	ELCL_PCR_PARAM 5 3.0	-1	.	.	zml.edf	RIGHT	2919	5296257	Full Trial Period	5293338	101	Trial: 101	5293338	64	À¯±Ê	·çÉÈ	°ô°ôÌÇ	j	j
zml	.	.	.	.	.	.	.	.	.	.	8	.	.	.	false	true	Message: 0ms	.	.	.	.	.	.	.	.	.	.	.	!MODE RECORD CR 1000 2 0 R	0	.	.	zml.edf	RIGHT	2919	5296257	Full Trial Period	5293338	101	Trial: 101	5293338	64	À¯±Ê	·çÉÈ	°ô°ôÌÇ	j	j
zml	.	.	.	.	880	886	1	7	163.50	394.50	9	.	.	.	false	false	Message: 45ms	.	.	.	.	.	.	.	.	.	.	.	SYNCTIME	45	163.50	394.50	zml.edf	RIGHT	2919	5296257	Full Trial Period	5293338	101	Trial: 101	5293338	64	À¯±Ê	·çÉÈ	°ô°ôÌÇ	j	j
zml	.	.	.	.	.	.	.	.	.	.	10	.	.	.	false	false	Message: 1295ms	15.79	216.25	73	1324	658.90	369.40	3	464.20	1252	189.50	383.80	INVISIBLE_BOUNDARY[1]	1295	.	.	zml.edf	RIGHT	2919	5296257	Full Trial Period	5293338	101	Trial: 101	5293338	64	À¯±Ê	·çÉÈ	°ô°ôÌÇ	j	j
zml	.	.	.	.	.	.	.	.	.	.	11	.	.	.	false	false	Message: 1303ms	15.79	216.25	73	1324	658.90	369.40	3	464.20	1252	189.50	383.80	SYNCTIME	1303	.	.	zml.edf	RIGHT	2919	5296257	Full Trial Period	5293338	101	Trial: 101	5293338	64	À¯±Ê	·çÉÈ	°ô°ôÌÇ	j	j
zml	.	.	.	.	.	.	.	.	.	.	12	.	.	.	false	false	Message: 1900ms	9.88	170.32	58	1922	825.80	396.40	6	389.00	1865	532.90	396.80	INVISIBLE_BOUNDARY[2]	1900	.	.	zml.edf	RIGHT	2919	5296257	Full Trial Period	5293338	101	Trial: 101	5293338	64	À¯±Ê	·çÉÈ	°ô°ôÌÇ	j	j
zml	.	.	.	.	.	.	.	.	.	.	13	.	.	.	false	false	Message: 1903ms	9.88	170.32	58	1922	825.80	396.40	6	389.00	1865	532.90	396.80	SYNCTIME	1903	.	.	zml.edf	RIGHT	2919	5296257	Full Trial Period	5293338	101	Trial: 101	5293338	64	À¯±Ê	·çÉÈ	°ô°ôÌÇ	j	j
zml	.	.	.	.	134	2917	10	2784	887.10	381.70	14	[1]	2	RECTANGLE_INTERESTAREA	false	false	Message: 2901ms	.	.	.	.	.	.	.	.	.	.	.	KEYBOARD	2901	887.10	381.70	zml.edf	RIGHT	2919	5296257	Full Trial Period	5293338	101	Trial: 101	5293338	64	À¯±Ê	·çÉÈ	°ô°ôÌÇ	j	j
zml	.	.	.	.	.	.	.	.	.	.	15	.	.	.	false	false	Message: 2967ms	.	.	.	.	.	.	.	.	.	.	.	TRIAL_RESULT 0	2967	.	.	zml.edf	RIGHT	2919	5296257	Full Trial Period	5293338	101	Trial: 101	5293338	64	À¯±Ê	·çÉÈ	°ô°ôÌÇ	j	j
zml	.	.	.	.	.	.	.	.	.	.	1	.	.	.	false	false	Message: -16ms	.	.	.	.	.	.	.	.	.	.	.	TRIALID 101	-16	.	.	zml.edf	RIGHT	2539	5299913	Full Trial Period	5297374	102	Trial: 102	5297374	39	ºùÂ«	¼ªËû	´°»§	f	f
zml	.	.	.	.	.	.	.	.	.	.	2	.	.	.	false	false	Message: -1ms	.	.	.	.	.	.	.	.	.	.	.	RECCFG CR 1000 2 0 R	-1	.	.	zml.edf	RIGHT	2539	5299913	Full Trial Period	5297374	102	Trial: 102	5297374	39	ºùÂ«	¼ªËû	´°»§	f	f
zml	.	.	.	.	.	.	.	.	.	.	3	.	.	.	false	false	Message: -1ms	.	.	.	.	.	.	.	.	.	.	.	ELCLCFG TOWER	-1	.	.	zml.edf	RIGHT	2539	5299913	Full Trial Period	5297374	102	Trial: 102	5297374	39	ºùÂ«	¼ªËû	´°»§	f	f
zml	.	.	.	.	.	.	.	.	.	.	4	.	.	.	false	false	Message: -1ms	.	.	.	.	.	.	.	.	.	.	.	GAZE_COORDS 0.00 0.00 1023.00 767.00	-1	.	.	zml.edf	RIGHT	2539	5299913	Full Trial Period	5297374	102	Trial: 102	5297374	39	ºùÂ«	¼ªËû	´°»§	f	f
zml	.	.	.	.	.	.	.	.	.	.	5	.	.	.	false	false	Message: -1ms	.	.	.	.	.	.	.	.	.	.	.	THRESHOLDS R 99 226	-1	.	.	zml.edf	RIGHT	2539	5299913	Full Trial Period	5297374	102	Trial: 102	5297374	39	ºùÂ«	¼ªËû	´°»§	f	f
zml	.	.	.	.	.	.	.	.	.	.	6	.	.	.	false	false	Message: -1ms	.	.	.	.	.	.	.	.	.	.	.	ELCL_PROC CENTROID (3)	-1	.	.	zml.edf	RIGHT	2539	5299913	Full Trial Period	5297374	102	Trial: 102	5297374	39	ºùÂ«	¼ªËû	´°»§	f	f
zml	.	.	.	.	.	.	.	.	.	.	7	.	.	.	false	false	Message: -1ms	.	.	.	.	.	.	.	.	.	.	.	ELCL_PCR_PARAM 5 3.0	-1	.	.	zml.edf	RIGHT	2539	5299913	Full Trial Period	5297374	102	Trial: 102	5297374	39	ºùÂ«	¼ªËû	´°»§	f	f
zml	.	.	.	.	.	.	.	.	.	.	8	.	.	.	false	true	Message: 0ms	.	.	.	.	.	.	.	.	.	.	.	!MODE RECORD CR 1000 2 0 R	0	.	.	zml.edf	RIGHT	2539	5299913	Full Trial Period	5297374	102	Trial: 102	5297374	39	ºùÂ«	¼ªËû	´°»§	f	f
zml	.	.	.	.	405	411	1	7	128.40	405.40	9	.	.	.	false	false	Message: 42ms	.	.	.	.	.	.	.	.	.	.	.	SYNCTIME	42	128.40	405.40	zml.edf	RIGHT	2539	5299913	Full Trial Period	5297374	102	Trial: 102	5297374	39	ºùÂ«	¼ªËû	´°»§	f	f
zml	.	.	.	.	.	.	.	.	.	.	10	.	.	.	false	false	Message: 540ms	12.28	194.98	63	573	541.50	390.80	2	412.40	511	176.70	395.40	INVISIBLE_BOUNDARY[1]	540	.	.	zml.edf	RIGHT	2539	5299913	Full Trial Period	5297374	102	Trial: 102	5297374	39	ºùÂ«	¼ªËû	´°»§	f	f
zml	.	.	.	.	.	.	.	.	.	.	11	.	.	.	false	false	Message: 550ms	12.28	194.98	63	573	541.50	390.80	2	412.40	511	176.70	395.40	SYNCTIME	550	.	.	zml.edf	RIGHT	2539	5299913	Full Trial Period	5297374	102	Trial: 102	5297374	39	ºùÂ«	¼ªËû	´°»§	f	f
zml	.	.	.	.	.	.	.	.	.	.	12	.	.	.	false	false	Message: 1277ms	10.54	154.97	68	1310	861.70	391.10	5	362.30	1243	548.20	393.70	INVISIBLE_BOUNDARY[2]	1277	.	.	zml.edf	RIGHT	2539	5299913	Full Trial Period	5297374	102	Trial: 102	5297374	39	ºùÂ«	¼ªËû	´°»§	f	f
zml	.	.	.	.	.	.	.	.	.	.	13	.	.	.	false	false	Message: 1283ms	10.54	154.97	68	1310	861.70	391.10	5	362.30	1243	548.20	393.70	SYNCTIME	1283	.	.	zml.edf	RIGHT	2539	5299913	Full Trial Period	5297374	102	Trial: 102	5297374	39	ºùÂ«	¼ªËû	´°»§	f	f
zml	.	.	.	.	563	2537	8	1975	866.60	381.40	14	[1]	2	RECTANGLE_INTERESTAREA	false	false	Message: 2520ms	.	.	.	.	.	.	.	.	.	.	.	KEYBOARD	2520	866.60	381.40	zml.edf	RIGHT	2539	5299913	Full Trial Period	5297374	102	Trial: 102	5297374	39	ºùÂ«	¼ªËû	´°»§	f	f
zml	.	.	.	.	.	.	.	.	.	.	15	.	.	.	false	false	Message: 2581ms	.	.	.	.	.	.	.	.	.	.	.	TRIAL_RESULT 0	2581	.	.	zml.edf	RIGHT	2539	5299913	Full Trial Period	5297374	102	Trial: 102	5297374	39	ºùÂ«	¼ªËû	´°»§	f	f
zml	.	.	.	.	.	.	.	.	.	.	1	.	.	.	false	false	Message: -17ms	.	.	.	.	.	.	.	.	.	.	.	TRIALID 102	-17	.	.	zml.edf	RIGHT	3515	5305681	Full Trial Period	5302166	103	Trial: 103	5302166	74	Êó±ê	ÓñÃ×	ß¦ÃæÕÈ	j	j
zml	.	.	.	.	.	.	.	.	.	.	2	.	.	.	false	false	Message: -1ms	.	.	.	.	.	.	.	.	.	.	.	RECCFG CR 1000 2 0 R	-1	.	.	zml.edf	RIGHT	3515	5305681	Full Trial Period	5302166	103	Trial: 103	5302166	74	Êó±ê	ÓñÃ×	ß¦ÃæÕÈ	j	j
zml	.	.	.	.	.	.	.	.	.	.	3	.	.	.	false	false	Message: -1ms	.	.	.	.	.	.	.	.	.	.	.	ELCLCFG TOWER	-1	.	.	zml.edf	RIGHT	3515	5305681	Full Trial Period	5302166	103	Trial: 103	5302166	74	Êó±ê	ÓñÃ×	ß¦ÃæÕÈ	j	j
zml	.	.	.	.	.	.	.	.	.	.	4	.	.	.	false	false	Message: -1ms	.	.	.	.	.	.	.	.	.	.	.	GAZE_COORDS 0.00 0.00 1023.00 767.00	-1	.	.	zml.edf	RIGHT	3515	5305681	Full Trial Period	5302166	103	Trial: 103	5302166	74	Êó±ê	ÓñÃ×	ß¦ÃæÕÈ	j	j
zml	.	.	.	.	.	.	.	.	.	.	5	.	.	.	false	false	Message: -1ms	.	.	.	.	.	.	.	.	.	.	.	THRESHOLDS R 99 226	-1	.	.	zml.edf	RIGHT	3515	5305681	Full Trial Period	5302166	103	Trial: 103	5302166	74	Êó±ê	ÓñÃ×	ß¦ÃæÕÈ	j	j
zml	.	.	.	.	.	.	.	.	.	.	6	.	.	.	false	false	Message: -1ms	.	.	.	.	.	.	.	.	.	.	.	ELCL_PROC CENTROID (3)	-1	.	.	zml.edf	RIGHT	3515	5305681	Full Trial Period	5302166	103	Trial: 103	5302166	74	Êó±ê	ÓñÃ×	ß¦ÃæÕÈ	j	j
zml	.	.	.	.	.	.	.	.	.	.	7	.	.	.	false	false	Message: -1ms	.	.	.	.	.	.	.	.	.	.	.	ELCL_PCR_PARAM 5 3.0	-1	.	.	zml.edf	RIGHT	3515	5305681	Full Trial Period	5302166	103	Trial: 103	5302166	74	Êó±ê	ÓñÃ×	ß¦ÃæÕÈ	j	j
zml	.	.	.	.	.	.	.	.	.	.	8	.	.	.	false	true	Message: 0ms	.	.	.	.	.	.	.	.	.	.	.	!MODE RECORD CR 1000 2 0 R	0	.	.	zml.edf	RIGHT	3515	5305681	Full Trial Period	5302166	103	Trial: 103	5302166	74	Êó±ê	ÓñÃ×	ß¦ÃæÕÈ	j	j
zml	.	.	.	.	378	384	1	7	137.50	397.20	9	.	.	.	false	false	Message: 41ms	.	.	.	.	.	.	.	.	.	.	.	SYNCTIME	41	137.50	397.20	zml.edf	RIGHT	3515	5305681	Full Trial Period	5302166	103	Trial: 103	5302166	74	Êó±ê	ÓñÃ×	ß¦ÃæÕÈ	j	j
zml	.	.	.	.	.	.	.	.	.	.	10	.	.	.	false	false	Message: 737ms	13.86	203.77	68	771	580.60	394.30	2	391.60	704	168.40	389.40	INVISIBLE_BOUNDARY[1]	737	.	.	zml.edf	RIGHT	3515	5305681	Full Trial Period	5302166	103	Trial: 103	5302166	74	Êó±ê	ÓñÃ×	ß¦ÃæÕÈ	j	j
zml	.	.	.	.	.	.	.	.	.	.	11	.	.	.	false	false	Message: 741ms	13.86	203.77	68	771	580.60	394.30	2	391.60	704	168.40	389.40	SYNCTIME	741	.	.	zml.edf	RIGHT	3515	5305681	Full Trial Period	5302166	103	Trial: 103	5302166	74	Êó±ê	ÓñÃ×	ß¦ÃæÕÈ	j	j
zml	.	.	.	.	.	.	.	.	.	.	12	.	.	.	false	false	Message: 2109ms	8.83	142.46	62	2149	963.70	374.70	7	309.20	2088	696.10	371.10	INVISIBLE_BOUNDARY[2]	2109	.	.	zml.edf	RIGHT	3515	5305681	Full Trial Period	5302166	103	Trial: 103	5302166	74	Êó±ê	ÓñÃ×	ß¦ÃæÕÈ	j	j
zml	.	.	.	.	.	.	.	.	.	.	13	.	.	.	false	false	Message: 2115ms	8.83	142.46	62	2149	963.70	374.70	7	309.20	2088	696.10	371.10	SYNCTIME	2115	.	.	zml.edf	RIGHT	3515	5305681	Full Trial Period	5302166	103	Trial: 103	5302166	74	Êó±ê	ÓñÃ×	ß¦ÃæÕÈ	j	j
zml	.	.	.	.	.	.	.	.	.	.	14	.	.	.	false	false	Message: 3497ms	1.16	55.16	21	3513	863.10	368.50	11	94.90	3493	898.30	366.30	KEYBOARD	3497	.	.	zml.edf	RIGHT	3515	5305681	Full Trial Period	5302166	103	Trial: 103	5302166	74	Êó±ê	ÓñÃ×	ß¦ÃæÕÈ	j	j
zml	.	.	.	.	.	.	.	.	.	.	15	.	.	.	false	false	Message: 3558ms	.	.	.	.	.	.	.	.	.	.	.	TRIAL_RESULT 0	3558	.	.	zml.edf	RIGHT	3515	5305681	Full Trial Period	5302166	103	Trial: 103	5302166	74	Êó±ê	ÓñÃ×	ß¦ÃæÕÈ	j	j
zml	.	.	.	.	.	.	.	.	.	.	1	.	.	.	false	false	Message: -17ms	.	.	.	.	.	.	.	.	.	.	.	TRIALID 103	-17	.	.	zml.edf	RIGHT	2001	5308674	Full Trial Period	5306673	104	Trial: 104	5306673	94	µ°¾í	Ã«±Ê	¿ê×Ó	j	j
zml	.	.	.	.	.	.	.	.	.	.	2	.	.	.	false	false	Message: -1ms	.	.	.	.	.	.	.	.	.	.	.	RECCFG CR 1000 2 0 R	-1	.	.	zml.edf	RIGHT	2001	5308674	Full Trial Period	5306673	104	Trial: 104	5306673	94	µ°¾í	Ã«±Ê	¿ê×Ó	j	j
zml	.	.	.	.	.	.	.	.	.	.	3	.	.	.	false	false	Message: -1ms	.	.	.	.	.	.	.	.	.	.	.	ELCLCFG TOWER	-1	.	.	zml.edf	RIGHT	2001	5308674	Full Trial Period	5306673	104	Trial: 104	5306673	94	µ°¾í	Ã«±Ê	¿ê×Ó	j	j
zml	.	.	.	.	.	.	.	.	.	.	4	.	.	.	false	false	Message: -1ms	.	.	.	.	.	.	.	.	.	.	.	GAZE_COORDS 0.00 0.00 1023.00 767.00	-1	.	.	zml.edf	RIGHT	2001	5308674	Full Trial Period	5306673	104	Trial: 104	5306673	94	µ°¾í	Ã«±Ê	¿ê×Ó	j	j
zml	.	.	.	.	.	.	.	.	.	.	5	.	.	.	false	false	Message: -1ms	.	.	.	.	.	.	.	.	.	.	.	THRESHOLDS R 99 226	-1	.	.	zml.edf	RIGHT	2001	5308674	Full Trial Period	5306673	104	Trial: 104	5306673	94	µ°¾í	Ã«±Ê	¿ê×Ó	j	j
zml	.	.	.	.	.	.	.	.	.	.	6	.	.	.	false	false	Message: -1ms	.	.	.	.	.	.	.	.	.	.	.	ELCL_PROC CENTROID (3)	-1	.	.	zml.edf	RIGHT	2001	5308674	Full Trial Period	5306673	104	Trial: 104	5306673	94	µ°¾í	Ã«±Ê	¿ê×Ó	j	j
zml	.	.	.	.	.	.	.	.	.	.	7	.	.	.	false	false	Message: -1ms	.	.	.	.	.	.	.	.	.	.	.	ELCL_PCR_PARAM 5 3.0	-1	.	.	zml.edf	RIGHT	2001	5308674	Full Trial Period	5306673	104	Trial: 104	5306673	94	µ°¾í	Ã«±Ê	¿ê×Ó	j	j
zml	.	.	.	.	.	.	.	.	.	.	8	.	.	.	false	true	Message: 0ms	.	.	.	.	.	.	.	.	.	.	.	!MODE RECORD CR 1000 2 0 R	0	.	.	zml.edf	RIGHT	2001	5308674	Full Trial Period	5306673	104	Trial: 104	5306673	94	µ°¾í	Ã«±Ê	¿ê×Ó	j	j
zml	.	.	.	.	412	418	1	7	136.00	389.70	9	.	.	.	false	false	Message: 41ms	.	.	.	.	.	.	.	.	.	.	.	SYNCTIME	41	136.00	389.70	zml.edf	RIGHT	2001	5308674	Full Trial Period	5306673	104	Trial: 104	5306673	94	µ°¾í	Ã«±Ê	¿ê×Ó	j	j
zml	.	.	.	.	.	.	.	.	.	.	10	.	.	.	false	false	Message: 572ms	13.54	225.66	60	600	575.30	375.10	2	386.70	541	173.20	379.90	INVISIBLE_BOUNDARY[1]	572	.	.	zml.edf	RIGHT	2001	5308674	Full Trial Period	5306673	104	Trial: 104	5306673	94	µ°¾í	Ã«±Ê	¿ê×Ó	j	j
zml	.	.	.	.	.	.	.	.	.	.	11	.	.	.	false	false	Message: 575ms	13.54	225.66	60	600	575.30	375.10	2	386.70	541	173.20	379.90	SYNCTIME	575	.	.	zml.edf	RIGHT	2001	5308674	Full Trial Period	5306673	104	Trial: 104	5306673	94	µ°¾í	Ã«±Ê	¿ê×Ó	j	j
zml	.	.	.	.	.	.	.	.	.	.	12	.	.	.	false	false	Message: 1121ms	5.26	164.53	32	1138	892.00	372.00	5	304.00	1107	733.60	376.70	INVISIBLE_BOUNDARY[2]	1121	.	.	zml.edf	RIGHT	2001	5308674	Full Trial Period	5306673	104	Trial: 104	5306673	94	µ°¾í	Ã«±Ê	¿ê×Ó	j	j
zml	.	.	.	.	.	.	.	.	.	.	13	.	.	.	false	false	Message: 1124ms	5.26	164.53	32	1138	892.00	372.00	5	304.00	1107	733.60	376.70	SYNCTIME	1124	.	.	zml.edf	RIGHT	2001	5308674	Full Trial Period	5306673	104	Trial: 104	5306673	94	µ°¾í	Ã«±Ê	¿ê×Ó	j	j
zml	.	.	.	.	217	1999	8	1783	866.70	369.80	14	[1]	2	RECTANGLE_INTERESTAREA	false	false	Message: 1982ms	.	.	.	.	.	.	.	.	.	.	.	KEYBOARD	1982	866.70	369.80	zml.edf	RIGHT	2001	5308674	Full Trial Period	5306673	104	Trial: 104	5306673	94	µ°¾í	Ã«±Ê	¿ê×Ó	j	j
zml	.	.	.	.	.	.	.	.	.	.	15	.	.	.	false	false	Message: 2046ms	.	.	.	.	.	.	.	.	.	.	.	TRIAL_RESULT 0	2046	.	.	zml.edf	RIGHT	2001	5308674	Full Trial Period	5306673	104	Trial: 104	5306673	94	µ°¾í	Ã«±Ê	¿ê×Ó	j	j
zml	.	.	.	.	.	.	.	.	.	.	1	.	.	.	false	false	Message: -16ms	.	.	.	.	.	.	.	.	.	.	.	TRIALID 104	-16	.	.	zml.edf	RIGHT	2768	5312715	Full Trial Period	5309947	105	Trial: 105	5309947	63	Æì¸Ë	ÉþË÷	ÏÉÈËÕÆ	f	f
zml	.	.	.	.	.	.	.	.	.	.	2	.	.	.	false	false	Message: -1ms	.	.	.	.	.	.	.	.	.	.	.	RECCFG CR 1000 2 0 R	-1	.	.	zml.edf	RIGHT	2768	5312715	Full Trial Period	5309947	105	Trial: 105	5309947	63	Æì¸Ë	ÉþË÷	ÏÉÈËÕÆ	f	f
zml	.	.	.	.	.	.	.	.	.	.	3	.	.	.	false	false	Message: -1ms	.	.	.	.	.	.	.	.	.	.	.	ELCLCFG TOWER	-1	.	.	zml.edf	RIGHT	2768	5312715	Full Trial Period	5309947	105	Trial: 105	5309947	63	Æì¸Ë	ÉþË÷	ÏÉÈËÕÆ	f	f
zml	.	.	.	.	.	.	.	.	.	.	4	.	.	.	false	false	Message: -1ms	.	.	.	.	.	.	.	.	.	.	.	GAZE_COORDS 0.00 0.00 1023.00 767.00	-1	.	.	zml.edf	RIGHT	2768	5312715	Full Trial Period	5309947	105	Trial: 105	5309947	63	Æì¸Ë	ÉþË÷	ÏÉÈËÕÆ	f	f
zml	.	.	.	.	.	.	.	.	.	.	5	.	.	.	false	false	Message: -1ms	.	.	.	.	.	.	.	.	.	.	.	THRESHOLDS R 99 226	-1	.	.	zml.edf	RIGHT	2768	5312715	Full Trial Period	5309947	105	Trial: 105	5309947	63	Æì¸Ë	ÉþË÷	ÏÉÈËÕÆ	f	f
zml	.	.	.	.	.	.	.	.	.	.	6	.	.	.	false	false	Message: -1ms	.	.	.	.	.	.	.	.	.	.	.	ELCL_PROC CENTROID (3)	-1	.	.	zml.edf	RIGHT	2768	5312715	Full Trial Period	5309947	105	Trial: 105	5309947	63	Æì¸Ë	ÉþË÷	ÏÉÈËÕÆ	f	f
zml	.	.	.	.	.	.	.	.	.	.	7	.	.	.	false	false	Message: -1ms	.	.	.	.	.	.	.	.	.	.	.	ELCL_PCR_PARAM 5 3.0	-1	.	.	zml.edf	RIGHT	2768	5312715	Full Trial Period	5309947	105	Trial: 105	5309947	63	Æì¸Ë	ÉþË÷	ÏÉÈËÕÆ	f	f
zml	.	.	.	.	.	.	.	.	.	.	8	.	.	.	false	true	Message: 0ms	.	.	.	.	.	.	.	.	.	.	.	!MODE RECORD CR 1000 2 0 R	0	.	.	zml.edf	RIGHT	2768	5312715	Full Trial Period	5309947	105	Trial: 105	5309947	63	Æì¸Ë	ÉþË÷	ÏÉÈËÕÆ	f	f
zml	.	.	.	.	402	408	1	7	138.30	388.90	9	.	.	.	false	false	Message: 43ms	.	.	.	.	.	.	.	.	.	.	.	SYNCTIME	43	138.30	388.90	zml.edf	RIGHT	2768	5312715	Full Trial Period	5309947	105	Trial: 105	5309947	63	Æì¸Ë	ÉþË÷	ÏÉÈËÕÆ	f	f
zml	.	.	.	.	.	.	.	.	.	.	10	.	.	.	false	false	Message: 1010ms	2.37	12.42	191	1166	547.70	423.30	4	742.00	976	513.70	363.70	INVISIBLE_BOUNDARY[1]	1010	.	.	zml.edf	RIGHT	2768	5312715	Full Trial Period	5309947	105	Trial: 105	5309947	63	Æì¸Ë	ÉþË÷	ÏÉÈËÕÆ	f	f
zml	.	.	.	.	.	.	.	.	.	.	11	.	.	.	false	false	Message: 1017ms	2.37	12.42	191	1166	547.70	423.30	4	742.00	976	513.70	363.70	SYNCTIME	1017	.	.	zml.edf	RIGHT	2768	5312715	Full Trial Period	5309947	105	Trial: 105	5309947	63	Æì¸Ë	ÉþË÷	ÏÉÈËÕÆ	f	f
zml	.	.	.	.	.	.	.	.	.	.	12	.	.	.	false	false	Message: 1797ms	9.80	166.11	59	1828	878.50	374.30	8	364.10	1770	586.30	388.00	INVISIBLE_BOUNDARY[2]	1797	.	.	zml.edf	RIGHT	2768	5312715	Full Trial Period	5309947	105	Trial: 105	5309947	63	Æì¸Ë	ÉþË÷	ÏÉÈËÕÆ	f	f
zml	.	.	.	.	.	.	.	.	.	.	13	.	.	.	false	false	Message: 1800ms	9.80	166.11	59	1828	878.50	374.30	8	364.10	1770	586.30	388.00	SYNCTIME	1800	.	.	zml.edf	RIGHT	2768	5312715	Full Trial Period	5309947	105	Trial: 105	5309947	63	Æì¸Ë	ÉþË÷	ÏÉÈËÕÆ	f	f
zml	.	.	.	.	.	.	.	.	.	.	14	.	.	.	false	false	Message: 2749ms	4.37	17.00	257	2766	884.30	510.70	11	451.10	2510	869.40	380.90	KEYBOARD	2749	.	.	zml.edf	RIGHT	2768	5312715	Full Trial Period	5309947	105	Trial: 105	5309947	63	Æì¸Ë	ÉþË÷	ÏÉÈËÕÆ	f	f
zml	.	.	.	.	.	.	.	.	.	.	15	.	.	.	false	false	Message: 2810ms	.	.	.	.	.	.	.	.	.	.	.	TRIAL_RESULT 0	2810	.	.	zml.edf	RIGHT	2768	5312715	Full Trial Period	5309947	105	Trial: 105	5309947	63	Æì¸Ë	ÉþË÷	ÏÉÈËÕÆ	f	f
zml	.	.	.	.	.	.	.	.	.	.	1	.	.	.	false	false	Message: -15ms	.	.	.	.	.	.	.	.	.	.	.	TRIALID 105	-15	.	.	zml.edf	RIGHT	1770	5315899	Full Trial Period	5314129	106	Trial: 106	5314129	65	ÂÝÐý½°	·çÉÈ	À¯±Ê	f	f
zml	.	.	.	.	.	.	.	.	.	.	2	.	.	.	false	false	Message: -1ms	.	.	.	.	.	.	.	.	.	.	.	RECCFG CR 1000 2 0 R	-1	.	.	zml.edf	RIGHT	1770	5315899	Full Trial Period	5314129	106	Trial: 106	5314129	65	ÂÝÐý½°	·çÉÈ	À¯±Ê	f	f
zml	.	.	.	.	.	.	.	.	.	.	3	.	.	.	false	false	Message: -1ms	.	.	.	.	.	.	.	.	.	.	.	ELCLCFG TOWER	-1	.	.	zml.edf	RIGHT	1770	5315899	Full Trial Period	5314129	106	Trial: 106	5314129	65	ÂÝÐý½°	·çÉÈ	À¯±Ê	f	f
zml	.	.	.	.	.	.	.	.	.	.	4	.	.	.	false	false	Message: -1ms	.	.	.	.	.	.	.	.	.	.	.	GAZE_COORDS 0.00 0.00 1023.00 767.00	-1	.	.	zml.edf	RIGHT	1770	5315899	Full Trial Period	5314129	106	Trial: 106	5314129	65	ÂÝÐý½°	·çÉÈ	À¯±Ê	f	f
zml	.	.	.	.	.	.	.	.	.	.	5	.	.	.	false	false	Message: -1ms	.	.	.	.	.	.	.	.	.	.	.	THRESHOLDS R 99 226	-1	.	.	zml.edf	RIGHT	1770	5315899	Full Trial Period	5314129	106	Trial: 106	5314129	65	ÂÝÐý½°	·çÉÈ	À¯±Ê	f	f
zml	.	.	.	.	.	.	.	.	.	.	6	.	.	.	false	false	Message: -1ms	.	.	.	.	.	.	.	.	.	.	.	ELCL_PROC CENTROID (3)	-1	.	.	zml.edf	RIGHT	1770	5315899	Full Trial Period	5314129	106	Trial: 106	5314129	65	ÂÝÐý½°	·çÉÈ	À¯±Ê	f	f
zml	.	.	.	.	.	.	.	.	.	.	7	.	.	.	false	false	Message: -1ms	.	.	.	.	.	.	.	.	.	.	.	ELCL_PCR_PARAM 5 3.0	-1	.	.	zml.edf	RIGHT	1770	5315899	Full Trial Period	5314129	106	Trial: 106	5314129	65	ÂÝÐý½°	·çÉÈ	À¯±Ê	f	f
zml	.	.	.	.	.	.	.	.	.	.	8	.	.	.	false	true	Message: 0ms	.	.	.	.	.	.	.	.	.	.	.	!MODE RECORD CR 1000 2 0 R	0	.	.	zml.edf	RIGHT	1770	5315899	Full Trial Period	5314129	106	Trial: 106	5314129	65	ÂÝÐý½°	·çÉÈ	À¯±Ê	f	f
zml	.	.	.	.	311	317	1	7	135.10	378.90	9	.	.	.	false	false	Message: 43ms	.	.	.	.	.	.	.	.	.	.	.	SYNCTIME	43	135.10	378.90	zml.edf	RIGHT	1770	5315899	Full Trial Period	5314129	106	Trial: 106	5314129	65	ÂÝÐý½°	·çÉÈ	À¯±Ê	f	f
zml	.	.	.	.	.	.	.	.	.	.	10	.	.	.	false	false	Message: 579ms	12.55	39.22	320	637	512.60	356.40	1	670.70	318	139.60	371.80	INVISIBLE_BOUNDARY[1]	579	.	.	zml.edf	RIGHT	1770	5315899	Full Trial Period	5314129	106	Trial: 106	5314129	65	ÂÝÐý½°	·çÉÈ	À¯±Ê	f	f
zml	.	.	.	.	.	.	.	.	.	.	11	.	.	.	false	false	Message: 584ms	12.55	39.22	320	637	512.60	356.40	1	670.70	318	139.60	371.80	SYNCTIME	584	.	.	zml.edf	RIGHT	1770	5315899	Full Trial Period	5314129	106	Trial: 106	5314129	65	ÂÝÐý½°	·çÉÈ	À¯±Ê	f	f
zml	.	.	.	.	.	.	.	.	.	.	12	.	.	.	false	false	Message: 1291ms	8.36	157.71	53	1313	822.10	390.40	4	336.80	1261	574.90	380.30	INVISIBLE_BOUNDARY[2]	1291	.	.	zml.edf	RIGHT	1770	5315899	Full Trial Period	5314129	106	Trial: 106	5314129	65	ÂÝÐý½°	·çÉÈ	À¯±Ê	f	f
zml	.	.	.	.	.	.	.	.	.	.	13	.	.	.	false	false	Message: 1301ms	8.36	157.71	53	1313	822.10	390.40	4	336.80	1261	574.90	380.30	SYNCTIME	1301	.	.	zml.edf	RIGHT	1770	5315899	Full Trial Period	5314129	106	Trial: 106	5314129	65	ÂÝÐý½°	·çÉÈ	À¯±Ê	f	f
zml	.	.	.	.	309	1768	6	1460	887.60	377.70	14	[1]	2	RECTANGLE_INTERESTAREA	false	false	Message: 1751ms	.	.	.	.	.	.	.	.	.	.	.	KEYBOARD	1751	887.60	377.70	zml.edf	RIGHT	1770	5315899	Full Trial Period	5314129	106	Trial: 106	5314129	65	ÂÝÐý½°	·çÉÈ	À¯±Ê	f	f
zml	.	.	.	.	.	.	.	.	.	.	15	.	.	.	false	false	Message: 1814ms	.	.	.	.	.	.	.	.	.	.	.	TRIAL_RESULT 0	1814	.	.	zml.edf	RIGHT	1770	5315899	Full Trial Period	5314129	106	Trial: 106	5314129	65	ÂÝÐý½°	·çÉÈ	À¯±Ê	f	f
zml	.	.	.	.	.	.	.	.	.	.	1	.	.	.	false	false	Message: -48ms	.	.	.	.	.	.	.	.	.	.	.	TRIALID 106	-48	.	.	zml.edf	RIGHT	2084	5319378	Full Trial Period	5317294	107	Trial: 107	5317294	100	À®°È	Â©¶·	°ÙºÏ»¨	j	j
zml	.	.	.	.	.	.	.	.	.	.	2	.	.	.	false	false	Message: -1ms	.	.	.	.	.	.	.	.	.	.	.	RECCFG CR 1000 2 0 R	-1	.	.	zml.edf	RIGHT	2084	5319378	Full Trial Period	5317294	107	Trial: 107	5317294	100	À®°È	Â©¶·	°ÙºÏ»¨	j	j
zml	.	.	.	.	.	.	.	.	.	.	3	.	.	.	false	false	Message: -1ms	.	.	.	.	.	.	.	.	.	.	.	ELCLCFG TOWER	-1	.	.	zml.edf	RIGHT	2084	5319378	Full Trial Period	5317294	107	Trial: 107	5317294	100	À®°È	Â©¶·	°ÙºÏ»¨	j	j
zml	.	.	.	.	.	.	.	.	.	.	4	.	.	.	false	false	Message: -1ms	.	.	.	.	.	.	.	.	.	.	.	GAZE_COORDS 0.00 0.00 1023.00 767.00	-1	.	.	zml.edf	RIGHT	2084	5319378	Full Trial Period	5317294	107	Trial: 107	5317294	100	À®°È	Â©¶·	°ÙºÏ»¨	j	j
zml	.	.	.	.	.	.	.	.	.	.	5	.	.	.	false	false	Message: -1ms	.	.	.	.	.	.	.	.	.	.	.	THRESHOLDS R 99 226	-1	.	.	zml.edf	RIGHT	2084	5319378	Full Trial Period	5317294	107	Trial: 107	5317294	100	À®°È	Â©¶·	°ÙºÏ»¨	j	j
zml	.	.	.	.	.	.	.	.	.	.	6	.	.	.	false	false	Message: -1ms	.	.	.	.	.	.	.	.	.	.	.	ELCL_PROC CENTROID (3)	-1	.	.	zml.edf	RIGHT	2084	5319378	Full Trial Period	5317294	107	Trial: 107	5317294	100	À®°È	Â©¶·	°ÙºÏ»¨	j	j
zml	.	.	.	.	.	.	.	.	.	.	7	.	.	.	false	false	Message: -1ms	.	.	.	.	.	.	.	.	.	.	.	ELCL_PCR_PARAM 5 3.0	-1	.	.	zml.edf	RIGHT	2084	5319378	Full Trial Period	5317294	107	Trial: 107	5317294	100	À®°È	Â©¶·	°ÙºÏ»¨	j	j
zml	.	.	.	.	.	.	.	.	.	.	8	.	.	.	false	true	Message: 0ms	.	.	.	.	.	.	.	.	.	.	.	!MODE RECORD CR 1000 2 0 R	0	.	.	zml.edf	RIGHT	2084	5319378	Full Trial Period	5317294	107	Trial: 107	5317294	100	À®°È	Â©¶·	°ÙºÏ»¨	j	j
zml	.	.	.	.	359	365	1	7	123.00	391.60	9	.	.	.	false	false	Message: 44ms	.	.	.	.	.	.	.	.	.	.	.	SYNCTIME	44	123.00	391.60	zml.edf	RIGHT	2084	5319378	Full Trial Period	5317294	107	Trial: 107	5317294	100	À®°È	Â©¶·	°ÙºÏ»¨	j	j
zml	.	.	.	.	244	904	3	661	476.30	391.00	10	[1]	1	RECTANGLE_INTERESTAREA	false	false	Message: 662ms	.	.	.	.	.	.	.	.	.	.	.	INVISIBLE_BOUNDARY[1]	662	476.30	391.00	zml.edf	RIGHT	2084	5319378	Full Trial Period	5317294	107	Trial: 107	5317294	100	À®°È	Â©¶·	°ÙºÏ»¨	j	j
zml	.	.	.	.	244	904	3	661	476.30	391.00	11	[1]	1	RECTANGLE_INTERESTAREA	false	false	Message: 668ms	.	.	.	.	.	.	.	.	.	.	.	SYNCTIME	668	476.30	391.00	zml.edf	RIGHT	2084	5319378	Full Trial Period	5317294	107	Trial: 107	5317294	100	À®°È	Â©¶·	°ÙºÏ»¨	j	j
zml	.	.	.	.	.	.	.	.	.	.	12	.	.	.	false	false	Message: 1179ms	6.30	143.27	44	1204	873.10	383.10	5	309.10	1161	684.40	377.20	INVISIBLE_BOUNDARY[2]	1179	.	.	zml.edf	RIGHT	2084	5319378	Full Trial Period	5317294	107	Trial: 107	5317294	100	À®°È	Â©¶·	°ÙºÏ»¨	j	j
zml	.	.	.	.	.	.	.	.	.	.	13	.	.	.	false	false	Message: 1185ms	6.30	143.27	44	1204	873.10	383.10	5	309.10	1161	684.40	377.20	SYNCTIME	1185	.	.	zml.edf	RIGHT	2084	5319378	Full Trial Period	5317294	107	Trial: 107	5317294	100	À®°È	Â©¶·	°ÙºÏ»¨	j	j
zml	.	.	.	.	226	2082	8	1857	847.10	385.70	14	[1]	2	RECTANGLE_INTERESTAREA	false	false	Message: 2065ms	.	.	.	.	.	.	.	.	.	.	.	KEYBOARD	2065	847.10	385.70	zml.edf	RIGHT	2084	5319378	Full Trial Period	5317294	107	Trial: 107	5317294	100	À®°È	Â©¶·	°ÙºÏ»¨	j	j
zml	.	.	.	.	.	.	.	.	.	.	15	.	.	.	false	false	Message: 2128ms	.	.	.	.	.	.	.	.	.	.	.	TRIAL_RESULT 0	2128	.	.	zml.edf	RIGHT	2084	5319378	Full Trial Period	5317294	107	Trial: 107	5317294	100	À®°È	Â©¶·	°ÙºÏ»¨	j	j
zml	.	.	.	.	.	.	.	.	.	.	1	.	.	.	false	false	Message: -15ms	.	.	.	.	.	.	.	.	.	.	.	TRIALID 107	-15	.	.	zml.edf	RIGHT	3322	5324716	Full Trial Period	5321394	108	Trial: 108	5321394	116	ÁïÁïÇò	´Ìâ¬	ÒÂ¼Ü	f	f
zml	.	.	.	.	.	.	.	.	.	.	2	.	.	.	false	false	Message: -1ms	.	.	.	.	.	.	.	.	.	.	.	RECCFG CR 1000 2 0 R	-1	.	.	zml.edf	RIGHT	3322	5324716	Full Trial Period	5321394	108	Trial: 108	5321394	116	ÁïÁïÇò	´Ìâ¬	ÒÂ¼Ü	f	f
zml	.	.	.	.	.	.	.	.	.	.	3	.	.	.	false	false	Message: -1ms	.	.	.	.	.	.	.	.	.	.	.	ELCLCFG TOWER	-1	.	.	zml.edf	RIGHT	3322	5324716	Full Trial Period	5321394	108	Trial: 108	5321394	116	ÁïÁïÇò	´Ìâ¬	ÒÂ¼Ü	f	f
zml	.	.	.	.	.	.	.	.	.	.	4	.	.	.	false	false	Message: -1ms	.	.	.	.	.	.	.	.	.	.	.	GAZE_COORDS 0.00 0.00 1023.00 767.00	-1	.	.	zml.edf	RIGHT	3322	5324716	Full Trial Period	5321394	108	Trial: 108	5321394	116	ÁïÁïÇò	´Ìâ¬	ÒÂ¼Ü	f	f
zml	.	.	.	.	.	.	.	.	.	.	5	.	.	.	false	false	Message: -1ms	.	.	.	.	.	.	.	.	.	.	.	THRESHOLDS R 99 226	-1	.	.	zml.edf	RIGHT	3322	5324716	Full Trial Period	5321394	108	Trial: 108	5321394	116	ÁïÁïÇò	´Ìâ¬	ÒÂ¼Ü	f	f
zml	.	.	.	.	.	.	.	.	.	.	6	.	.	.	false	false	Message: -1ms	.	.	.	.	.	.	.	.	.	.	.	ELCL_PROC CENTROID (3)	-1	.	.	zml.edf	RIGHT	3322	5324716	Full Trial Period	5321394	108	Trial: 108	5321394	116	ÁïÁïÇò	´Ìâ¬	ÒÂ¼Ü	f	f
zml	.	.	.	.	.	.	.	.	.	.	7	.	.	.	false	false	Message: -1ms	.	.	.	.	.	.	.	.	.	.	.	ELCL_PCR_PARAM 5 3.0	-1	.	.	zml.edf	RIGHT	3322	5324716	Full Trial Period	5321394	108	Trial: 108	5321394	116	ÁïÁïÇò	´Ìâ¬	ÒÂ¼Ü	f	f
zml	.	.	.	.	.	.	.	.	.	.	8	.	.	.	false	true	Message: 0ms	.	.	.	.	.	.	.	.	.	.	.	!MODE RECORD CR 1000 2 0 R	0	.	.	zml.edf	RIGHT	3322	5324716	Full Trial Period	5321394	108	Trial: 108	5321394	116	ÁïÁïÇò	´Ìâ¬	ÒÂ¼Ü	f	f
zml	.	.	.	.	99	105	1	7	142.50	389.40	9	.	.	.	false	false	Message: 44ms	.	.	.	.	.	.	.	.	.	.	.	SYNCTIME	44	142.50	389.40	zml.edf	RIGHT	3322	5324716	Full Trial Period	5321394	108	Trial: 108	5321394	116	ÁïÁïÇò	´Ìâ¬	ÒÂ¼Ü	f	f
zml	.	.	.	.	.	.	.	.	.	.	10	.	.	.	false	false	Message: 1065ms	10.36	143.92	72	1093	537.10	384.30	5	369.70	1022	231.60	373.60	INVISIBLE_BOUNDARY[1]	1065	.	.	zml.edf	RIGHT	3322	5324716	Full Trial Period	5321394	108	Trial: 108	5321394	116	ÁïÁïÇò	´Ìâ¬	ÒÂ¼Ü	f	f
zml	.	.	.	.	.	.	.	.	.	.	11	.	.	.	false	false	Message: 1068ms	10.36	143.92	72	1093	537.10	384.30	5	369.70	1022	231.60	373.60	SYNCTIME	1068	.	.	zml.edf	RIGHT	3322	5324716	Full Trial Period	5321394	108	Trial: 108	5321394	116	ÁïÁïÇò	´Ìâ¬	ÒÂ¼Ü	f	f
zml	.	.	.	.	.	.	.	.	.	.	12	.	.	.	false	false	Message: 1962ms	5.53	149.41	37	1981	849.60	380.60	7	282.70	1945	684.60	378.80	INVISIBLE_BOUNDARY[2]	1962	.	.	zml.edf	RIGHT	3322	5324716	Full Trial Period	5321394	108	Trial: 108	5321394	116	ÁïÁïÇò	´Ìâ¬	ÒÂ¼Ü	f	f
zml	.	.	.	.	.	.	.	.	.	.	13	.	.	.	false	false	Message: 1968ms	5.53	149.41	37	1981	849.60	380.60	7	282.70	1945	684.60	378.80	SYNCTIME	1968	.	.	zml.edf	RIGHT	3322	5324716	Full Trial Period	5321394	108	Trial: 108	5321394	116	ÁïÁïÇò	´Ìâ¬	ÒÂ¼Ü	f	f
zml	.	.	.	.	394	3320	12	2927	891.60	375.10	14	[1]	2	RECTANGLE_INTERESTAREA	false	false	Message: 3303ms	.	.	.	.	.	.	.	.	.	.	.	KEYBOARD	3303	891.60	375.10	zml.edf	RIGHT	3322	5324716	Full Trial Period	5321394	108	Trial: 108	5321394	116	ÁïÁïÇò	´Ìâ¬	ÒÂ¼Ü	f	f
zml	.	.	.	.	.	.	.	.	.	.	15	.	.	.	false	false	Message: 3369ms	.	.	.	.	.	.	.	.	.	.	.	TRIAL_RESULT 0	3369	.	.	zml.edf	RIGHT	3322	5324716	Full Trial Period	5321394	108	Trial: 108	5321394	116	ÁïÁïÇò	´Ìâ¬	ÒÂ¼Ü	f	f
zml	.	.	.	.	.	.	.	.	.	.	1	.	.	.	false	false	Message: -22ms	.	.	.	.	.	.	.	.	.	.	.	TRIALID 108	-22	.	.	zml.edf	RIGHT	3089	5329539	Full Trial Period	5326450	109	Trial: 109	5326450	134	Ö½Ïä	¹Ä	ÑÀÇ©	f	f
zml	.	.	.	.	.	.	.	.	.	.	2	.	.	.	false	false	Message: -1ms	.	.	.	.	.	.	.	.	.	.	.	RECCFG CR 1000 2 0 R	-1	.	.	zml.edf	RIGHT	3089	5329539	Full Trial Period	5326450	109	Trial: 109	5326450	134	Ö½Ïä	¹Ä	ÑÀÇ©	f	f
zml	.	.	.	.	.	.	.	.	.	.	3	.	.	.	false	false	Message: -1ms	.	.	.	.	.	.	.	.	.	.	.	ELCLCFG TOWER	-1	.	.	zml.edf	RIGHT	3089	5329539	Full Trial Period	5326450	109	Trial: 109	5326450	134	Ö½Ïä	¹Ä	ÑÀÇ©	f	f
zml	.	.	.	.	.	.	.	.	.	.	4	.	.	.	false	false	Message: -1ms	.	.	.	.	.	.	.	.	.	.	.	GAZE_COORDS 0.00 0.00 1023.00 767.00	-1	.	.	zml.edf	RIGHT	3089	5329539	Full Trial Period	5326450	109	Trial: 109	5326450	134	Ö½Ïä	¹Ä	ÑÀÇ©	f	f
zml	.	.	.	.	.	.	.	.	.	.	5	.	.	.	false	false	Message: -1ms	.	.	.	.	.	.	.	.	.	.	.	THRESHOLDS R 99 226	-1	.	.	zml.edf	RIGHT	3089	5329539	Full Trial Period	5326450	109	Trial: 109	5326450	134	Ö½Ïä	¹Ä	ÑÀÇ©	f	f
zml	.	.	.	.	.	.	.	.	.	.	6	.	.	.	false	false	Message: -1ms	.	.	.	.	.	.	.	.	.	.	.	ELCL_PROC CENTROID (3)	-1	.	.	zml.edf	RIGHT	3089	5329539	Full Trial Period	5326450	109	Trial: 109	5326450	134	Ö½Ïä	¹Ä	ÑÀÇ©	f	f
zml	.	.	.	.	.	.	.	.	.	.	7	.	.	.	false	false	Message: -1ms	.	.	.	.	.	.	.	.	.	.	.	ELCL_PCR_PARAM 5 3.0	-1	.	.	zml.edf	RIGHT	3089	5329539	Full Trial Period	5326450	109	Trial: 109	5326450	134	Ö½Ïä	¹Ä	ÑÀÇ©	f	f
zml	.	.	.	.	.	.	.	.	.	.	8	.	.	.	false	true	Message: 0ms	.	.	.	.	.	.	.	.	.	.	.	!MODE RECORD CR 1000 2 0 R	0	.	.	zml.edf	RIGHT	3089	5329539	Full Trial Period	5326450	109	Trial: 109	5326450	134	Ö½Ïä	¹Ä	ÑÀÇ©	f	f
zml	94	133	1	40	.	.	.	.	.	.	9	.	.	.	false	false	Message: 45ms	.	.	.	.	.	.	.	.	.	.	.	SYNCTIME	45	.	.	zml.edf	RIGHT	3089	5329539	Full Trial Period	5326450	109	Trial: 109	5326450	134	Ö½Ïä	¹Ä	ÑÀÇ©	f	f
zml	.	.	.	.	140	1097	6	958	429.30	379.20	10	.	.	.	false	false	Message: 968ms	.	.	.	.	.	.	.	.	.	.	.	INVISIBLE_BOUNDARY[1]	968	429.30	379.20	zml.edf	RIGHT	3089	5329539	Full Trial Period	5326450	109	Trial: 109	5326450	134	Ö½Ïä	¹Ä	ÑÀÇ©	f	f
zml	.	.	.	.	140	1097	6	958	429.30	379.20	11	.	.	.	false	false	Message: 978ms	.	.	.	.	.	.	.	.	.	.	.	SYNCTIME	978	429.30	379.20	zml.edf	RIGHT	3089	5329539	Full Trial Period	5326450	109	Trial: 109	5326450	134	Ö½Ïä	¹Ä	ÑÀÇ©	f	f
zml	.	.	.	.	.	.	.	.	.	.	12	.	.	.	false	false	Message: 2394ms	13.71	159.40	86	2442	957.90	381.70	11	372.90	2357	544.60	381.50	INVISIBLE_BOUNDARY[2]	2394	.	.	zml.edf	RIGHT	3089	5329539	Full Trial Period	5326450	109	Trial: 109	5326450	134	Ö½Ïä	¹Ä	ÑÀÇ©	f	f
zml	.	.	.	.	.	.	.	.	.	.	13	.	.	.	false	false	Message: 2402ms	13.71	159.40	86	2442	957.90	381.70	11	372.90	2357	544.60	381.50	SYNCTIME	2402	.	.	zml.edf	RIGHT	3089	5329539	Full Trial Period	5326450	109	Trial: 109	5326450	134	Ö½Ïä	¹Ä	ÑÀÇ©	f	f
zml	.	.	.	.	.	.	.	.	.	.	14	.	.	.	false	false	Message: 3070ms	24.88	203.96	122	3087	130.00	415.60	13	430.50	2966	891.50	375.10	KEYBOARD	3070	.	.	zml.edf	RIGHT	3089	5329539	Full Trial Period	5326450	109	Trial: 109	5326450	134	Ö½Ïä	¹Ä	ÑÀÇ©	f	f
zml	.	.	.	.	.	.	.	.	.	.	15	.	.	.	false	false	Message: 3130ms	.	.	.	.	.	.	.	.	.	.	.	TRIAL_RESULT 0	3130	.	.	zml.edf	RIGHT	3089	5329539	Full Trial Period	5326450	109	Trial: 109	5326450	134	Ö½Ïä	¹Ä	ÑÀÇ©	f	f
zml	.	.	.	.	.	.	.	.	.	.	1	.	.	.	false	false	Message: -15ms	.	.	.	.	.	.	.	.	.	.	.	TRIALID 109	-15	.	.	zml.edf	RIGHT	1722	5332740	Full Trial Period	5331018	110	Trial: 110	5331018	123	Ë®Í°	Ö½Ïä	±ù¹÷	f	f
zml	.	.	.	.	.	.	.	.	.	.	2	.	.	.	false	false	Message: -1ms	.	.	.	.	.	.	.	.	.	.	.	RECCFG CR 1000 2 0 R	-1	.	.	zml.edf	RIGHT	1722	5332740	Full Trial Period	5331018	110	Trial: 110	5331018	123	Ë®Í°	Ö½Ïä	±ù¹÷	f	f
zml	.	.	.	.	.	.	.	.	.	.	3	.	.	.	false	false	Message: -1ms	.	.	.	.	.	.	.	.	.	.	.	ELCLCFG TOWER	-1	.	.	zml.edf	RIGHT	1722	5332740	Full Trial Period	5331018	110	Trial: 110	5331018	123	Ë®Í°	Ö½Ïä	±ù¹÷	f	f
zml	.	.	.	.	.	.	.	.	.	.	4	.	.	.	false	false	Message: -1ms	.	.	.	.	.	.	.	.	.	.	.	GAZE_COORDS 0.00 0.00 1023.00 767.00	-1	.	.	zml.edf	RIGHT	1722	5332740	Full Trial Period	5331018	110	Trial: 110	5331018	123	Ë®Í°	Ö½Ïä	±ù¹÷	f	f
zml	.	.	.	.	.	.	.	.	.	.	5	.	.	.	false	false	Message: -1ms	.	.	.	.	.	.	.	.	.	.	.	THRESHOLDS R 99 226	-1	.	.	zml.edf	RIGHT	1722	5332740	Full Trial Period	5331018	110	Trial: 110	5331018	123	Ë®Í°	Ö½Ïä	±ù¹÷	f	f
zml	.	.	.	.	.	.	.	.	.	.	6	.	.	.	false	false	Message: -1ms	.	.	.	.	.	.	.	.	.	.	.	ELCL_PROC CENTROID (3)	-1	.	.	zml.edf	RIGHT	1722	5332740	Full Trial Period	5331018	110	Trial: 110	5331018	123	Ë®Í°	Ö½Ïä	±ù¹÷	f	f
zml	.	.	.	.	.	.	.	.	.	.	7	.	.	.	false	false	Message: -1ms	.	.	.	.	.	.	.	.	.	.	.	ELCL_PCR_PARAM 5 3.0	-1	.	.	zml.edf	RIGHT	1722	5332740	Full Trial Period	5331018	110	Trial: 110	5331018	123	Ë®Í°	Ö½Ïä	±ù¹÷	f	f
zml	.	.	.	.	.	.	.	.	.	.	8	.	.	.	false	true	Message: 0ms	.	.	.	.	.	.	.	.	.	.	.	!MODE RECORD CR 1000 2 0 R	0	.	.	zml.edf	RIGHT	1722	5332740	Full Trial Period	5331018	110	Trial: 110	5331018	123	Ë®Í°	Ö½Ïä	±ù¹÷	f	f
zml	.	.	.	.	219	225	1	7	133.40	389.00	9	.	.	.	false	false	Message: 42ms	.	.	.	.	.	.	.	.	.	.	.	SYNCTIME	42	133.40	389.00	zml.edf	RIGHT	1722	5332740	Full Trial Period	5331018	110	Trial: 110	5331018	123	Ë®Í°	Ö½Ïä	±ù¹÷	f	f
zml	.	.	.	.	.	.	.	.	.	.	10	.	.	.	false	false	Message: 498ms	8.50	170.02	50	524	508.60	394.20	3	377.40	475	258.40	385.50	INVISIBLE_BOUNDARY[1]	498	.	.	zml.edf	RIGHT	1722	5332740	Full Trial Period	5331018	110	Trial: 110	5331018	123	Ë®Í°	Ö½Ïä	±ù¹÷	f	f
zml	.	.	.	.	.	.	.	.	.	.	11	.	.	.	false	false	Message: 501ms	8.50	170.02	50	524	508.60	394.20	3	377.40	475	258.40	385.50	SYNCTIME	501	.	.	zml.edf	RIGHT	1722	5332740	Full Trial Period	5331018	110	Trial: 110	5331018	123	Ë®Í°	Ö½Ïä	±ù¹÷	f	f
zml	.	.	.	.	.	.	.	.	.	.	12	.	.	.	false	false	Message: 994ms	11.00	171.90	64	1024	878.20	394.30	5	335.50	961	550.50	384.90	INVISIBLE_BOUNDARY[2]	994	.	.	zml.edf	RIGHT	1722	5332740	Full Trial Period	5331018	110	Trial: 110	5331018	123	Ë®Í°	Ö½Ïä	±ù¹÷	f	f
zml	.	.	.	.	.	.	.	.	.	.	13	.	.	.	false	false	Message: 1000ms	11.00	171.90	64	1024	878.20	394.30	5	335.50	961	550.50	384.90	SYNCTIME	1000	.	.	zml.edf	RIGHT	1722	5332740	Full Trial Period	5331018	110	Trial: 110	5331018	123	Ë®Í°	Ö½Ïä	±ù¹÷	f	f
zml	.	.	.	.	115	1720	8	1606	885.50	378.80	14	[1]	2	RECTANGLE_INTERESTAREA	false	false	Message: 1704ms	.	.	.	.	.	.	.	.	.	.	.	KEYBOARD	1704	885.50	378.80	zml.edf	RIGHT	1722	5332740	Full Trial Period	5331018	110	Trial: 110	5331018	123	Ë®Í°	Ö½Ïä	±ù¹÷	f	f
zml	.	.	.	.	.	.	.	.	.	.	15	.	.	.	false	false	Message: 1766ms	.	.	.	.	.	.	.	.	.	.	.	TRIAL_RESULT 0	1766	.	.	zml.edf	RIGHT	1722	5332740	Full Trial Period	5331018	110	Trial: 110	5331018	123	Ë®Í°	Ö½Ïä	±ù¹÷	f	f
zml	.	.	.	.	.	.	.	.	.	.	1	.	.	.	false	false	Message: -16ms	.	.	.	.	.	.	.	.	.	.	.	TRIALID 110	-16	.	.	zml.edf	RIGHT	2823	5336908	Full Trial Period	5334085	111	Trial: 111	5334085	42	ºÉ°üµ°	Ê±ÖÓ	Ö¸ÄÏÕë	j	j
zml	.	.	.	.	.	.	.	.	.	.	2	.	.	.	false	false	Message: -1ms	.	.	.	.	.	.	.	.	.	.	.	RECCFG CR 1000 2 0 R	-1	.	.	zml.edf	RIGHT	2823	5336908	Full Trial Period	5334085	111	Trial: 111	5334085	42	ºÉ°üµ°	Ê±ÖÓ	Ö¸ÄÏÕë	j	j
zml	.	.	.	.	.	.	.	.	.	.	3	.	.	.	false	false	Message: -1ms	.	.	.	.	.	.	.	.	.	.	.	ELCLCFG TOWER	-1	.	.	zml.edf	RIGHT	2823	5336908	Full Trial Period	5334085	111	Trial: 111	5334085	42	ºÉ°üµ°	Ê±ÖÓ	Ö¸ÄÏÕë	j	j
zml	.	.	.	.	.	.	.	.	.	.	4	.	.	.	false	false	Message: -1ms	.	.	.	.	.	.	.	.	.	.	.	GAZE_COORDS 0.00 0.00 1023.00 767.00	-1	.	.	zml.edf	RIGHT	2823	5336908	Full Trial Period	5334085	111	Trial: 111	5334085	42	ºÉ°üµ°	Ê±ÖÓ	Ö¸ÄÏÕë	j	j
zml	.	.	.	.	.	.	.	.	.	.	5	.	.	.	false	false	Message: -1ms	.	.	.	.	.	.	.	.	.	.	.	THRESHOLDS R 99 226	-1	.	.	zml.edf	RIGHT	2823	5336908	Full Trial Period	5334085	111	Trial: 111	5334085	42	ºÉ°üµ°	Ê±ÖÓ	Ö¸ÄÏÕë	j	j
zml	.	.	.	.	.	.	.	.	.	.	6	.	.	.	false	false	Message: -1ms	.	.	.	.	.	.	.	.	.	.	.	ELCL_PROC CENTROID (3)	-1	.	.	zml.edf	RIGHT	2823	5336908	Full Trial Period	5334085	111	Trial: 111	5334085	42	ºÉ°üµ°	Ê±ÖÓ	Ö¸ÄÏÕë	j	j
zml	.	.	.	.	.	.	.	.	.	.	7	.	.	.	false	false	Message: -1ms	.	.	.	.	.	.	.	.	.	.	.	ELCL_PCR_PARAM 5 3.0	-1	.	.	zml.edf	RIGHT	2823	5336908	Full Trial Period	5334085	111	Trial: 111	5334085	42	ºÉ°üµ°	Ê±ÖÓ	Ö¸ÄÏÕë	j	j
zml	.	.	.	.	.	.	.	.	.	.	8	.	.	.	false	true	Message: 0ms	.	.	.	.	.	.	.	.	.	.	.	!MODE RECORD CR 1000 2 0 R	0	.	.	zml.edf	RIGHT	2823	5336908	Full Trial Period	5334085	111	Trial: 111	5334085	42	ºÉ°üµ°	Ê±ÖÓ	Ö¸ÄÏÕë	j	j
zml	.	.	.	.	44	50	1	7	172.70	392.10	9	.	.	.	false	false	Message: 50ms	.	.	.	.	.	.	.	.	.	.	.	SYNCTIME	50	.	.	zml.edf	RIGHT	2823	5336908	Full Trial Period	5334085	111	Trial: 111	5334085	42	ºÉ°üµ°	Ê±ÖÓ	Ö¸ÄÏÕë	j	j
zml	.	.	.	.	.	.	.	.	.	.	10	.	.	.	false	false	Message: 589ms	11.96	206.20	58	617	543.20	387.30	4	399.00	560	188.60	385.90	INVISIBLE_BOUNDARY[1]	589	.	.	zml.edf	RIGHT	2823	5336908	Full Trial Period	5334085	111	Trial: 111	5334085	42	ºÉ°üµ°	Ê±ÖÓ	Ö¸ÄÏÕë	j	j
zml	.	.	.	.	.	.	.	.	.	.	11	.	.	.	false	false	Message: 591ms	11.96	206.20	58	617	543.20	387.30	4	399.00	560	188.60	385.90	SYNCTIME	591	.	.	zml.edf	RIGHT	2823	5336908	Full Trial Period	5334085	111	Trial: 111	5334085	42	ºÉ°üµ°	Ê±ÖÓ	Ö¸ÄÏÕë	j	j
zml	.	.	.	.	165	1754	9	1590	943.80	377.30	12	.	.	.	false	false	Message: 1750ms	.	.	.	.	.	.	.	.	.	.	.	INVISIBLE_BOUNDARY[2]	1750	943.80	377.30	zml.edf	RIGHT	2823	5336908	Full Trial Period	5334085	111	Trial: 111	5334085	42	ºÉ°üµ°	Ê±ÖÓ	Ö¸ÄÏÕë	j	j
zml	.	.	.	.	.	.	.	.	.	.	13	.	.	.	false	false	Message: 1758ms	5.86	58.56	100	1854	1022.90	548.00	9	315.30	1755	953.30	381.80	SYNCTIME	1758	.	.	zml.edf	RIGHT	2823	5336908	Full Trial Period	5334085	111	Trial: 111	5334085	42	ºÉ°üµ°	Ê±ÖÓ	Ö¸ÄÏÕë	j	j
zml	.	.	.	.	365	2821	13	2457	896.10	371.80	14	[1]	2	RECTANGLE_INTERESTAREA	false	false	Message: 2804ms	.	.	.	.	.	.	.	.	.	.	.	KEYBOARD	2804	896.10	371.80	zml.edf	RIGHT	2823	5336908	Full Trial Period	5334085	111	Trial: 111	5334085	42	ºÉ°üµ°	Ê±ÖÓ	Ö¸ÄÏÕë	j	j
zml	.	.	.	.	.	.	.	.	.	.	15	.	.	.	false	false	Message: 2870ms	.	.	.	.	.	.	.	.	.	.	.	TRIAL_RESULT 0	2870	.	.	zml.edf	RIGHT	2823	5336908	Full Trial Period	5334085	111	Trial: 111	5334085	42	ºÉ°üµ°	Ê±ÖÓ	Ö¸ÄÏÕë	j	j
zml	.	.	.	.	.	.	.	.	.	.	1	.	.	.	false	false	Message: -17ms	.	.	.	.	.	.	.	.	.	.	.	TRIALID 111	-17	.	.	zml.edf	RIGHT	3409	5342669	Full Trial Period	5339260	112	Trial: 112	5339260	58	ÏãÑÌ	¸Ö±Ê	º£ëà	f	f
zml	.	.	.	.	.	.	.	.	.	.	2	.	.	.	false	false	Message: -1ms	.	.	.	.	.	.	.	.	.	.	.	RECCFG CR 1000 2 0 R	-1	.	.	zml.edf	RIGHT	3409	5342669	Full Trial Period	5339260	112	Trial: 112	5339260	58	ÏãÑÌ	¸Ö±Ê	º£ëà	f	f
zml	.	.	.	.	.	.	.	.	.	.	3	.	.	.	false	false	Message: -1ms	.	.	.	.	.	.	.	.	.	.	.	ELCLCFG TOWER	-1	.	.	zml.edf	RIGHT	3409	5342669	Full Trial Period	5339260	112	Trial: 112	5339260	58	ÏãÑÌ	¸Ö±Ê	º£ëà	f	f
zml	.	.	.	.	.	.	.	.	.	.	4	.	.	.	false	false	Message: -1ms	.	.	.	.	.	.	.	.	.	.	.	GAZE_COORDS 0.00 0.00 1023.00 767.00	-1	.	.	zml.edf	RIGHT	3409	5342669	Full Trial Period	5339260	112	Trial: 112	5339260	58	ÏãÑÌ	¸Ö±Ê	º£ëà	f	f
zml	.	.	.	.	.	.	.	.	.	.	5	.	.	.	false	false	Message: -1ms	.	.	.	.	.	.	.	.	.	.	.	THRESHOLDS R 99 226	-1	.	.	zml.edf	RIGHT	3409	5342669	Full Trial Period	5339260	112	Trial: 112	5339260	58	ÏãÑÌ	¸Ö±Ê	º£ëà	f	f
zml	.	.	.	.	.	.	.	.	.	.	6	.	.	.	false	false	Message: -1ms	.	.	.	.	.	.	.	.	.	.	.	ELCL_PROC CENTROID (3)	-1	.	.	zml.edf	RIGHT	3409	5342669	Full Trial Period	5339260	112	Trial: 112	5339260	58	ÏãÑÌ	¸Ö±Ê	º£ëà	f	f
zml	.	.	.	.	.	.	.	.	.	.	7	.	.	.	false	false	Message: -1ms	.	.	.	.	.	.	.	.	.	.	.	ELCL_PCR_PARAM 5 3.0	-1	.	.	zml.edf	RIGHT	3409	5342669	Full Trial Period	5339260	112	Trial: 112	5339260	58	ÏãÑÌ	¸Ö±Ê	º£ëà	f	f
zml	.	.	.	.	.	.	.	.	.	.	8	.	.	.	false	true	Message: 0ms	.	.	.	.	.	.	.	.	.	.	.	!MODE RECORD CR 1000 2 0 R	0	.	.	zml.edf	RIGHT	3409	5342669	Full Trial Period	5339260	112	Trial: 112	5339260	58	ÏãÑÌ	¸Ö±Ê	º£ëà	f	f
zml	.	.	.	.	62	68	1	7	137.70	391.20	9	.	.	.	false	false	Message: 41ms	.	.	.	.	.	.	.	.	.	.	.	SYNCTIME	41	137.70	391.20	zml.edf	RIGHT	3409	5342669	Full Trial Period	5339260	112	Trial: 112	5339260	58	ÏãÑÌ	¸Ö±Ê	º£ëà	f	f
zml	.	.	.	.	.	.	.	.	.	.	10	.	.	.	false	false	Message: 622ms	12.54	189.93	66	655	537.40	392.30	4	382.60	590	165.40	377.70	INVISIBLE_BOUNDARY[1]	622	.	.	zml.edf	RIGHT	3409	5342669	Full Trial Period	5339260	112	Trial: 112	5339260	58	ÏãÑÌ	¸Ö±Ê	º£ëà	f	f
zml	.	.	.	.	.	.	.	.	.	.	11	.	.	.	false	false	Message: 633ms	12.54	189.93	66	655	537.40	392.30	4	382.60	590	165.40	377.70	SYNCTIME	633	.	.	zml.edf	RIGHT	3409	5342669	Full Trial Period	5339260	112	Trial: 112	5339260	58	ÏãÑÌ	¸Ö±Ê	º£ëà	f	f
zml	.	.	.	.	.	.	.	.	.	.	12	.	.	.	false	false	Message: 1392ms	11.50	176.87	65	1414	859.50	441.40	6	306.20	1350	520.10	391.60	INVISIBLE_BOUNDARY[2]	1392	.	.	zml.edf	RIGHT	3409	5342669	Full Trial Period	5339260	112	Trial: 112	5339260	58	ÏãÑÌ	¸Ö±Ê	º£ëà	f	f
zml	.	.	.	.	.	.	.	.	.	.	13	.	.	.	false	false	Message: 1399ms	11.50	176.87	65	1414	859.50	441.40	6	306.20	1350	520.10	391.60	SYNCTIME	1399	.	.	zml.edf	RIGHT	3409	5342669	Full Trial Period	5339260	112	Trial: 112	5339260	58	ÏãÑÌ	¸Ö±Ê	º£ëà	f	f
zml	.	.	.	.	.	.	.	.	.	.	14	.	.	.	false	false	Message: 3390ms	2.30	42.65	54	3407	877.70	368.50	13	179.30	3354	808.30	366.20	KEYBOARD	3390	.	.	zml.edf	RIGHT	3409	5342669	Full Trial Period	5339260	112	Trial: 112	5339260	58	ÏãÑÌ	¸Ö±Ê	º£ëà	f	f
zml	.	.	.	.	.	.	.	.	.	.	15	.	.	.	false	false	Message: 3453ms	.	.	.	.	.	.	.	.	.	.	.	TRIAL_RESULT 0	3453	.	.	zml.edf	RIGHT	3409	5342669	Full Trial Period	5339260	112	Trial: 112	5339260	58	ÏãÑÌ	¸Ö±Ê	º£ëà	f	f
zml	.	.	.	.	.	.	.	.	.	.	1	.	.	.	false	false	Message: -19ms	.	.	.	.	.	.	.	.	.	.	.	TRIALID 112	-19	.	.	zml.edf	RIGHT	1653	5345556	Full Trial Period	5343903	113	Trial: 113	5343903	46	Ìú»·	ÏîÁ´	ÏÉÈËÕÆ	f	f
zml	.	.	.	.	.	.	.	.	.	.	2	.	.	.	false	false	Message: -1ms	.	.	.	.	.	.	.	.	.	.	.	RECCFG CR 1000 2 0 R	-1	.	.	zml.edf	RIGHT	1653	5345556	Full Trial Period	5343903	113	Trial: 113	5343903	46	Ìú»·	ÏîÁ´	ÏÉÈËÕÆ	f	f
zml	.	.	.	.	.	.	.	.	.	.	3	.	.	.	false	false	Message: -1ms	.	.	.	.	.	.	.	.	.	.	.	ELCLCFG TOWER	-1	.	.	zml.edf	RIGHT	1653	5345556	Full Trial Period	5343903	113	Trial: 113	5343903	46	Ìú»·	ÏîÁ´	ÏÉÈËÕÆ	f	f
zml	.	.	.	.	.	.	.	.	.	.	4	.	.	.	false	false	Message: -1ms	.	.	.	.	.	.	.	.	.	.	.	GAZE_COORDS 0.00 0.00 1023.00 767.00	-1	.	.	zml.edf	RIGHT	1653	5345556	Full Trial Period	5343903	113	Trial: 113	5343903	46	Ìú»·	ÏîÁ´	ÏÉÈËÕÆ	f	f
zml	.	.	.	.	.	.	.	.	.	.	5	.	.	.	false	false	Message: -1ms	.	.	.	.	.	.	.	.	.	.	.	THRESHOLDS R 99 226	-1	.	.	zml.edf	RIGHT	1653	5345556	Full Trial Period	5343903	113	Trial: 113	5343903	46	Ìú»·	ÏîÁ´	ÏÉÈËÕÆ	f	f
zml	.	.	.	.	.	.	.	.	.	.	6	.	.	.	false	false	Message: -1ms	.	.	.	.	.	.	.	.	.	.	.	ELCL_PROC CENTROID (3)	-1	.	.	zml.edf	RIGHT	1653	5345556	Full Trial Period	5343903	113	Trial: 113	5343903	46	Ìú»·	ÏîÁ´	ÏÉÈËÕÆ	f	f
zml	.	.	.	.	.	.	.	.	.	.	7	.	.	.	false	false	Message: -1ms	.	.	.	.	.	.	.	.	.	.	.	ELCL_PCR_PARAM 5 3.0	-1	.	.	zml.edf	RIGHT	1653	5345556	Full Trial Period	5343903	113	Trial: 113	5343903	46	Ìú»·	ÏîÁ´	ÏÉÈËÕÆ	f	f
zml	.	.	.	.	.	.	.	.	.	.	8	.	.	.	false	true	Message: 0ms	.	.	.	.	.	.	.	.	.	.	.	!MODE RECORD CR 1000 2 0 R	0	.	.	zml.edf	RIGHT	1653	5345556	Full Trial Period	5343903	113	Trial: 113	5343903	46	Ìú»·	ÏîÁ´	ÏÉÈËÕÆ	f	f
zml	.	.	.	.	529	535	1	7	146.10	382.00	9	.	.	.	false	false	Message: 47ms	.	.	.	.	.	.	.	.	.	.	.	SYNCTIME	47	146.10	382.00	zml.edf	RIGHT	1653	5345556	Full Trial Period	5343903	113	Trial: 113	5343903	46	Ìú»·	ÏîÁ´	ÏÉÈËÕÆ	f	f
zml	.	.	.	.	.	.	.	.	.	.	10	.	.	.	false	false	Message: 659ms	12.55	209.20	60	675	590.50	382.90	2	438.10	616	219.80	370.80	INVISIBLE_BOUNDARY[1]	659	.	.	zml.edf	RIGHT	1653	5345556	Full Trial Period	5343903	113	Trial: 113	5343903	46	Ìú»·	ÏîÁ´	ÏÉÈËÕÆ	f	f
zml	.	.	.	.	.	.	.	.	.	.	11	.	.	.	false	false	Message: 663ms	12.55	209.20	60	675	590.50	382.90	2	438.10	616	219.80	370.80	SYNCTIME	663	.	.	zml.edf	RIGHT	1653	5345556	Full Trial Period	5343903	113	Trial: 113	5343903	46	Ìú»·	ÏîÁ´	ÏÉÈËÕÆ	f	f
zml	.	.	.	.	.	.	.	.	.	.	12	.	.	.	false	false	Message: 1119ms	8.29	180.12	46	1123	772.90	380.80	4	355.50	1078	529.00	373.60	INVISIBLE_BOUNDARY[2]	1119	.	.	zml.edf	RIGHT	1653	5345556	Full Trial Period	5343903	113	Trial: 113	5343903	46	Ìú»·	ÏîÁ´	ÏÉÈËÕÆ	f	f
zml	.	.	.	.	.	.	.	.	.	.	13	.	.	.	false	false	Message: 1122ms	8.29	180.12	46	1123	772.90	380.80	4	355.50	1078	529.00	373.60	SYNCTIME	1122	.	.	zml.edf	RIGHT	1653	5345556	Full Trial Period	5343903	113	Trial: 113	5343903	46	Ìú»·	ÏîÁ´	ÏÉÈËÕÆ	f	f
zml	.	.	.	.	185	1651	7	1467	878.10	370.30	14	[1]	2	RECTANGLE_INTERESTAREA	false	false	Message: 1634ms	.	.	.	.	.	.	.	.	.	.	.	KEYBOARD	1634	878.10	370.30	zml.edf	RIGHT	1653	5345556	Full Trial Period	5343903	113	Trial: 113	5343903	46	Ìú»·	ÏîÁ´	ÏÉÈËÕÆ	f	f
zml	.	.	.	.	.	.	.	.	.	.	15	.	.	.	false	false	Message: 1697ms	.	.	.	.	.	.	.	.	.	.	.	TRIAL_RESULT 0	1697	.	.	zml.edf	RIGHT	1653	5345556	Full Trial Period	5343903	113	Trial: 113	5343903	46	Ìú»·	ÏîÁ´	ÏÉÈËÕÆ	f	f
zml	.	.	.	.	.	.	.	.	.	.	1	.	.	.	false	false	Message: -17ms	.	.	.	.	.	.	.	.	.	.	.	TRIALID 113	-17	.	.	zml.edf	RIGHT	2859	5351934	Full Trial Period	5349075	114	Trial: 114	5349075	118	À¬»øÍ°	ÒûË®»ú	²¤ÂÜ	f	f
zml	.	.	.	.	.	.	.	.	.	.	2	.	.	.	false	false	Message: -1ms	.	.	.	.	.	.	.	.	.	.	.	RECCFG CR 1000 2 0 R	-1	.	.	zml.edf	RIGHT	2859	5351934	Full Trial Period	5349075	114	Trial: 114	5349075	118	À¬»øÍ°	ÒûË®»ú	²¤ÂÜ	f	f
zml	.	.	.	.	.	.	.	.	.	.	3	.	.	.	false	false	Message: -1ms	.	.	.	.	.	.	.	.	.	.	.	ELCLCFG TOWER	-1	.	.	zml.edf	RIGHT	2859	5351934	Full Trial Period	5349075	114	Trial: 114	5349075	118	À¬»øÍ°	ÒûË®»ú	²¤ÂÜ	f	f
zml	.	.	.	.	.	.	.	.	.	.	4	.	.	.	false	false	Message: -1ms	.	.	.	.	.	.	.	.	.	.	.	GAZE_COORDS 0.00 0.00 1023.00 767.00	-1	.	.	zml.edf	RIGHT	2859	5351934	Full Trial Period	5349075	114	Trial: 114	5349075	118	À¬»øÍ°	ÒûË®»ú	²¤ÂÜ	f	f
zml	.	.	.	.	.	.	.	.	.	.	5	.	.	.	false	false	Message: -1ms	.	.	.	.	.	.	.	.	.	.	.	THRESHOLDS R 99 226	-1	.	.	zml.edf	RIGHT	2859	5351934	Full Trial Period	5349075	114	Trial: 114	5349075	118	À¬»øÍ°	ÒûË®»ú	²¤ÂÜ	f	f
zml	.	.	.	.	.	.	.	.	.	.	6	.	.	.	false	false	Message: -1ms	.	.	.	.	.	.	.	.	.	.	.	ELCL_PROC CENTROID (3)	-1	.	.	zml.edf	RIGHT	2859	5351934	Full Trial Period	5349075	114	Trial: 114	5349075	118	À¬»øÍ°	ÒûË®»ú	²¤ÂÜ	f	f
zml	.	.	.	.	.	.	.	.	.	.	7	.	.	.	false	false	Message: -1ms	.	.	.	.	.	.	.	.	.	.	.	ELCL_PCR_PARAM 5 3.0	-1	.	.	zml.edf	RIGHT	2859	5351934	Full Trial Period	5349075	114	Trial: 114	5349075	118	À¬»øÍ°	ÒûË®»ú	²¤ÂÜ	f	f
zml	.	.	.	.	.	.	.	.	.	.	8	.	.	.	false	true	Message: 0ms	.	.	.	.	.	.	.	.	.	.	.	!MODE RECORD CR 1000 2 0 R	0	.	.	zml.edf	RIGHT	2859	5351934	Full Trial Period	5349075	114	Trial: 114	5349075	118	À¬»øÍ°	ÒûË®»ú	²¤ÂÜ	f	f
zml	.	.	.	.	260	266	1	7	133.50	387.60	9	.	.	.	false	false	Message: 41ms	.	.	.	.	.	.	.	.	.	.	.	SYNCTIME	41	133.50	387.60	zml.edf	RIGHT	2859	5351934	Full Trial Period	5349075	114	Trial: 114	5349075	118	À¬»øÍ°	ÒûË®»ú	²¤ÂÜ	f	f
zml	.	.	.	.	.	.	.	.	.	.	10	.	.	.	false	false	Message: 1049ms	8.94	190.25	47	1078	581.90	401.90	5	335.20	1032	319.10	408.50	INVISIBLE_BOUNDARY[1]	1049	.	.	zml.edf	RIGHT	2859	5351934	Full Trial Period	5349075	114	Trial: 114	5349075	118	À¬»øÍ°	ÒûË®»ú	²¤ÂÜ	f	f
zml	.	.	.	.	.	.	.	.	.	.	11	.	.	.	false	false	Message: 1057ms	8.94	190.25	47	1078	581.90	401.90	5	335.20	1032	319.10	408.50	SYNCTIME	1057	.	.	zml.edf	RIGHT	2859	5351934	Full Trial Period	5349075	114	Trial: 114	5349075	118	À¬»øÍ°	ÒûË®»ú	²¤ÂÜ	f	f
zml	.	.	.	.	.	.	.	.	.	.	12	.	.	.	false	false	Message: 2148ms	10.68	159.44	67	2176	865.00	387.90	10	333.90	2110	547.40	376.80	INVISIBLE_BOUNDARY[2]	2148	.	.	zml.edf	RIGHT	2859	5351934	Full Trial Period	5349075	114	Trial: 114	5349075	118	À¬»øÍ°	ÒûË®»ú	²¤ÂÜ	f	f
zml	.	.	.	.	.	.	.	.	.	.	13	.	.	.	false	false	Message: 2157ms	10.68	159.44	67	2176	865.00	387.90	10	333.90	2110	547.40	376.80	SYNCTIME	2157	.	.	zml.edf	RIGHT	2859	5351934	Full Trial Period	5349075	114	Trial: 114	5349075	118	À¬»øÍ°	ÒûË®»ú	²¤ÂÜ	f	f
zml	.	.	.	.	.	.	.	.	.	.	14	.	.	.	false	false	Message: 2840ms	0.89	22.85	39	2857	871.60	380.90	12	91.20	2819	895.90	369.20	KEYBOARD	2840	.	.	zml.edf	RIGHT	2859	5351934	Full Trial Period	5349075	114	Trial: 114	5349075	118	À¬»øÍ°	ÒûË®»ú	²¤ÂÜ	f	f
zml	.	.	.	.	.	.	.	.	.	.	15	.	.	.	false	false	Message: 2903ms	.	.	.	.	.	.	.	.	.	.	.	TRIAL_RESULT 0	2903	.	.	zml.edf	RIGHT	2859	5351934	Full Trial Period	5349075	114	Trial: 114	5349075	118	À¬»øÍ°	ÒûË®»ú	²¤ÂÜ	f	f
zml	.	.	.	.	.	.	.	.	.	.	1	.	.	.	false	false	Message: -16ms	.	.	.	.	.	.	.	.	.	.	.	TRIALID 114	-16	.	.	zml.edf	RIGHT	1570	5354726	Full Trial Period	5353156	115	Trial: 115	5353156	61	µçÏß	ÉþË÷	Æì¸Ë	f	f
zml	.	.	.	.	.	.	.	.	.	.	2	.	.	.	false	false	Message: -1ms	.	.	.	.	.	.	.	.	.	.	.	RECCFG CR 1000 2 0 R	-1	.	.	zml.edf	RIGHT	1570	5354726	Full Trial Period	5353156	115	Trial: 115	5353156	61	µçÏß	ÉþË÷	Æì¸Ë	f	f
zml	.	.	.	.	.	.	.	.	.	.	3	.	.	.	false	false	Message: -1ms	.	.	.	.	.	.	.	.	.	.	.	ELCLCFG TOWER	-1	.	.	zml.edf	RIGHT	1570	5354726	Full Trial Period	5353156	115	Trial: 115	5353156	61	µçÏß	ÉþË÷	Æì¸Ë	f	f
zml	.	.	.	.	.	.	.	.	.	.	4	.	.	.	false	false	Message: -1ms	.	.	.	.	.	.	.	.	.	.	.	GAZE_COORDS 0.00 0.00 1023.00 767.00	-1	.	.	zml.edf	RIGHT	1570	5354726	Full Trial Period	5353156	115	Trial: 115	5353156	61	µçÏß	ÉþË÷	Æì¸Ë	f	f
zml	.	.	.	.	.	.	.	.	.	.	5	.	.	.	false	false	Message: -1ms	.	.	.	.	.	.	.	.	.	.	.	THRESHOLDS R 99 226	-1	.	.	zml.edf	RIGHT	1570	5354726	Full Trial Period	5353156	115	Trial: 115	5353156	61	µçÏß	ÉþË÷	Æì¸Ë	f	f
zml	.	.	.	.	.	.	.	.	.	.	6	.	.	.	false	false	Message: -1ms	.	.	.	.	.	.	.	.	.	.	.	ELCL_PROC CENTROID (3)	-1	.	.	zml.edf	RIGHT	1570	5354726	Full Trial Period	5353156	115	Trial: 115	5353156	61	µçÏß	ÉþË÷	Æì¸Ë	f	f
zml	.	.	.	.	.	.	.	.	.	.	7	.	.	.	false	false	Message: -1ms	.	.	.	.	.	.	.	.	.	.	.	ELCL_PCR_PARAM 5 3.0	-1	.	.	zml.edf	RIGHT	1570	5354726	Full Trial Period	5353156	115	Trial: 115	5353156	61	µçÏß	ÉþË÷	Æì¸Ë	f	f
zml	.	.	.	.	.	.	.	.	.	.	8	.	.	.	false	true	Message: 0ms	.	.	.	.	.	.	.	.	.	.	.	!MODE RECORD CR 1000 2 0 R	0	.	.	zml.edf	RIGHT	1570	5354726	Full Trial Period	5353156	115	Trial: 115	5353156	61	µçÏß	ÉþË÷	Æì¸Ë	f	f
zml	.	.	.	.	261	267	1	7	144.30	382.60	9	.	.	.	false	false	Message: 43ms	.	.	.	.	.	.	.	.	.	.	.	SYNCTIME	43	144.30	382.60	zml.edf	RIGHT	1570	5354726	Full Trial Period	5353156	115	Trial: 115	5353156	61	µçÏß	ÉþË÷	Æì¸Ë	f	f
zml	.	.	.	.	.	.	.	.	.	.	10	.	.	.	false	false	Message: 599ms	9.37	158.79	59	615	458.90	388.30	3	345.20	557	181.70	370.80	INVISIBLE_BOUNDARY[1]	599	.	.	zml.edf	RIGHT	1570	5354726	Full Trial Period	5353156	115	Trial: 115	5353156	61	µçÏß	ÉþË÷	Æì¸Ë	f	f
zml	.	.	.	.	.	.	.	.	.	.	11	.	.	.	false	false	Message: 609ms	9.37	158.79	59	615	458.90	388.30	3	345.20	557	181.70	370.80	SYNCTIME	609	.	.	zml.edf	RIGHT	1570	5354726	Full Trial Period	5353156	115	Trial: 115	5353156	61	µçÏß	ÉþË÷	Æì¸Ë	f	f
zml	.	.	.	.	132	1193	7	1062	797.00	381.50	12	.	.	.	false	false	Message: 1070ms	.	.	.	.	.	.	.	.	.	.	.	INVISIBLE_BOUNDARY[2]	1070	797.00	381.50	zml.edf	RIGHT	1570	5354726	Full Trial Period	5353156	115	Trial: 115	5353156	61	µçÏß	ÉþË÷	Æì¸Ë	f	f
zml	.	.	.	.	132	1193	7	1062	797.00	381.50	13	.	.	.	false	false	Message: 1076ms	.	.	.	.	.	.	.	.	.	.	.	SYNCTIME	1076	797.00	381.50	zml.edf	RIGHT	1570	5354726	Full Trial Period	5353156	115	Trial: 115	5353156	61	µçÏß	ÉþË÷	Æì¸Ë	f	f
zml	.	.	.	.	350	1568	8	1219	895.00	377.00	14	[1]	2	RECTANGLE_INTERESTAREA	false	false	Message: 1551ms	.	.	.	.	.	.	.	.	.	.	.	KEYBOARD	1551	895.00	377.00	zml.edf	RIGHT	1570	5354726	Full Trial Period	5353156	115	Trial: 115	5353156	61	µçÏß	ÉþË÷	Æì¸Ë	f	f
zml	.	.	.	.	.	.	.	.	.	.	15	.	.	.	false	false	Message: 1612ms	.	.	.	.	.	.	.	.	.	.	.	TRIAL_RESULT 0	1612	.	.	zml.edf	RIGHT	1570	5354726	Full Trial Period	5353156	115	Trial: 115	5353156	61	µçÏß	ÉþË÷	Æì¸Ë	f	f
zml	.	.	.	.	.	.	.	.	.	.	1	.	.	.	false	false	Message: -15ms	.	.	.	.	.	.	.	.	.	.	.	TRIALID 115	-15	.	.	zml.edf	RIGHT	2558	5358830	Full Trial Period	5356272	116	Trial: 116	5356272	3	Ð¬×Ó	ÆøÇò	µÆÅÝ	j	j
zml	.	.	.	.	.	.	.	.	.	.	2	.	.	.	false	false	Message: -1ms	.	.	.	.	.	.	.	.	.	.	.	RECCFG CR 1000 2 0 R	-1	.	.	zml.edf	RIGHT	2558	5358830	Full Trial Period	5356272	116	Trial: 116	5356272	3	Ð¬×Ó	ÆøÇò	µÆÅÝ	j	j
zml	.	.	.	.	.	.	.	.	.	.	3	.	.	.	false	false	Message: -1ms	.	.	.	.	.	.	.	.	.	.	.	ELCLCFG TOWER	-1	.	.	zml.edf	RIGHT	2558	5358830	Full Trial Period	5356272	116	Trial: 116	5356272	3	Ð¬×Ó	ÆøÇò	µÆÅÝ	j	j
zml	.	.	.	.	.	.	.	.	.	.	4	.	.	.	false	false	Message: -1ms	.	.	.	.	.	.	.	.	.	.	.	GAZE_COORDS 0.00 0.00 1023.00 767.00	-1	.	.	zml.edf	RIGHT	2558	5358830	Full Trial Period	5356272	116	Trial: 116	5356272	3	Ð¬×Ó	ÆøÇò	µÆÅÝ	j	j
zml	.	.	.	.	.	.	.	.	.	.	5	.	.	.	false	false	Message: -1ms	.	.	.	.	.	.	.	.	.	.	.	THRESHOLDS R 99 226	-1	.	.	zml.edf	RIGHT	2558	5358830	Full Trial Period	5356272	116	Trial: 116	5356272	3	Ð¬×Ó	ÆøÇò	µÆÅÝ	j	j
zml	.	.	.	.	.	.	.	.	.	.	6	.	.	.	false	false	Message: -1ms	.	.	.	.	.	.	.	.	.	.	.	ELCL_PROC CENTROID (3)	-1	.	.	zml.edf	RIGHT	2558	5358830	Full Trial Period	5356272	116	Trial: 116	5356272	3	Ð¬×Ó	ÆøÇò	µÆÅÝ	j	j
zml	.	.	.	.	.	.	.	.	.	.	7	.	.	.	false	false	Message: -1ms	.	.	.	.	.	.	.	.	.	.	.	ELCL_PCR_PARAM 5 3.0	-1	.	.	zml.edf	RIGHT	2558	5358830	Full Trial Period	5356272	116	Trial: 116	5356272	3	Ð¬×Ó	ÆøÇò	µÆÅÝ	j	j
zml	.	.	.	.	.	.	.	.	.	.	8	.	.	.	false	true	Message: 0ms	.	.	.	.	.	.	.	.	.	.	.	!MODE RECORD CR 1000 2 0 R	0	.	.	zml.edf	RIGHT	2558	5358830	Full Trial Period	5356272	116	Trial: 116	5356272	3	Ð¬×Ó	ÆøÇò	µÆÅÝ	j	j
zml	.	.	.	.	404	410	1	7	140.10	380.50	9	.	.	.	false	false	Message: 42ms	.	.	.	.	.	.	.	.	.	.	.	SYNCTIME	42	140.10	380.50	zml.edf	RIGHT	2558	5358830	Full Trial Period	5356272	116	Trial: 116	5356272	3	Ð¬×Ó	ÆøÇò	µÆÅÝ	j	j
zml	.	.	.	.	.	.	.	.	.	.	10	.	.	.	false	false	Message: 547ms	9.79	181.27	54	570	489.00	393.80	2	371.00	517	199.50	382.20	INVISIBLE_BOUNDARY[1]	547	.	.	zml.edf	RIGHT	2558	5358830	Full Trial Period	5356272	116	Trial: 116	5356272	3	Ð¬×Ó	ÆøÇò	µÆÅÝ	j	j
zml	.	.	.	.	.	.	.	.	.	.	11	.	.	.	false	false	Message: 551ms	9.79	181.27	54	570	489.00	393.80	2	371.00	517	199.50	382.20	SYNCTIME	551	.	.	zml.edf	RIGHT	2558	5358830	Full Trial Period	5356272	116	Trial: 116	5356272	3	Ð¬×Ó	ÆøÇò	µÆÅÝ	j	j
zml	.	.	.	.	.	.	.	.	.	.	12	.	.	.	false	false	Message: 1897ms	3.62	35.52	102	1989	1020.10	429.70	7	262.70	1888	919.40	379.30	INVISIBLE_BOUNDARY[2]	1897	.	.	zml.edf	RIGHT	2558	5358830	Full Trial Period	5356272	116	Trial: 116	5356272	3	Ð¬×Ó	ÆøÇò	µÆÅÝ	j	j
zml	.	.	.	.	.	.	.	.	.	.	13	.	.	.	false	false	Message: 1900ms	3.62	35.52	102	1989	1020.10	429.70	7	262.70	1888	919.40	379.30	SYNCTIME	1900	.	.	zml.edf	RIGHT	2558	5358830	Full Trial Period	5356272	116	Trial: 116	5356272	3	Ð¬×Ó	ÆøÇò	µÆÅÝ	j	j
zml	.	.	.	.	78	2556	10	2479	880.10	369.80	14	[1]	2	RECTANGLE_INTERESTAREA	false	false	Message: 2538ms	.	.	.	.	.	.	.	.	.	.	.	KEYBOARD	2538	880.10	369.80	zml.edf	RIGHT	2558	5358830	Full Trial Period	5356272	116	Trial: 116	5356272	3	Ð¬×Ó	ÆøÇò	µÆÅÝ	j	j
zml	.	.	.	.	.	.	.	.	.	.	15	.	.	.	false	false	Message: 2599ms	.	.	.	.	.	.	.	.	.	.	.	TRIAL_RESULT 0	2599	.	.	zml.edf	RIGHT	2558	5358830	Full Trial Period	5356272	116	Trial: 116	5356272	3	Ð¬×Ó	ÆøÇò	µÆÅÝ	j	j
zml	.	.	.	.	.	.	.	.	.	.	1	.	.	.	false	false	Message: -17ms	.	.	.	.	.	.	.	.	.	.	.	TRIALID 116	-17	.	.	zml.edf	RIGHT	2479	5362702	Full Trial Period	5360223	117	Trial: 117	5360223	98	²£Á§Öé	Å¦¿Û	Í¼ÕÂ	j	j
zml	.	.	.	.	.	.	.	.	.	.	2	.	.	.	false	false	Message: -1ms	.	.	.	.	.	.	.	.	.	.	.	RECCFG CR 1000 2 0 R	-1	.	.	zml.edf	RIGHT	2479	5362702	Full Trial Period	5360223	117	Trial: 117	5360223	98	²£Á§Öé	Å¦¿Û	Í¼ÕÂ	j	j
zml	.	.	.	.	.	.	.	.	.	.	3	.	.	.	false	false	Message: -1ms	.	.	.	.	.	.	.	.	.	.	.	ELCLCFG TOWER	-1	.	.	zml.edf	RIGHT	2479	5362702	Full Trial Period	5360223	117	Trial: 117	5360223	98	²£Á§Öé	Å¦¿Û	Í¼ÕÂ	j	j
zml	.	.	.	.	.	.	.	.	.	.	4	.	.	.	false	false	Message: -1ms	.	.	.	.	.	.	.	.	.	.	.	GAZE_COORDS 0.00 0.00 1023.00 767.00	-1	.	.	zml.edf	RIGHT	2479	5362702	Full Trial Period	5360223	117	Trial: 117	5360223	98	²£Á§Öé	Å¦¿Û	Í¼ÕÂ	j	j
zml	.	.	.	.	.	.	.	.	.	.	5	.	.	.	false	false	Message: -1ms	.	.	.	.	.	.	.	.	.	.	.	THRESHOLDS R 99 226	-1	.	.	zml.edf	RIGHT	2479	5362702	Full Trial Period	5360223	117	Trial: 117	5360223	98	²£Á§Öé	Å¦¿Û	Í¼ÕÂ	j	j
zml	.	.	.	.	.	.	.	.	.	.	6	.	.	.	false	false	Message: -1ms	.	.	.	.	.	.	.	.	.	.	.	ELCL_PROC CENTROID (3)	-1	.	.	zml.edf	RIGHT	2479	5362702	Full Trial Period	5360223	117	Trial: 117	5360223	98	²£Á§Öé	Å¦¿Û	Í¼ÕÂ	j	j
zml	.	.	.	.	.	.	.	.	.	.	7	.	.	.	false	false	Message: -1ms	.	.	.	.	.	.	.	.	.	.	.	ELCL_PCR_PARAM 5 3.0	-1	.	.	zml.edf	RIGHT	2479	5362702	Full Trial Period	5360223	117	Trial: 117	5360223	98	²£Á§Öé	Å¦¿Û	Í¼ÕÂ	j	j
zml	.	.	.	.	.	.	.	.	.	.	8	.	.	.	false	true	Message: 0ms	.	.	.	.	.	.	.	.	.	.	.	!MODE RECORD CR 1000 2 0 R	0	.	.	zml.edf	RIGHT	2479	5362702	Full Trial Period	5360223	117	Trial: 117	5360223	98	²£Á§Öé	Å¦¿Û	Í¼ÕÂ	j	j
zml	.	.	.	.	412	418	1	7	131.90	393.80	9	.	.	.	false	false	Message: 41ms	.	.	.	.	.	.	.	.	.	.	.	SYNCTIME	41	131.90	393.80	zml.edf	RIGHT	2479	5362702	Full Trial Period	5360223	117	Trial: 117	5360223	98	²£Á§Öé	Å¦¿Û	Í¼ÕÂ	j	j
zml	.	.	.	.	.	.	.	.	.	.	10	.	.	.	false	false	Message: 593ms	11.07	205.01	54	617	506.50	403.90	2	425.50	564	177.40	391.30	INVISIBLE_BOUNDARY[1]	593	.	.	zml.edf	RIGHT	2479	5362702	Full Trial Period	5360223	117	Trial: 117	5360223	98	²£Á§Öé	Å¦¿Û	Í¼ÕÂ	j	j
zml	.	.	.	.	.	.	.	.	.	.	11	.	.	.	false	false	Message: 599ms	11.07	205.01	54	617	506.50	403.90	2	425.50	564	177.40	391.30	SYNCTIME	599	.	.	zml.edf	RIGHT	2479	5362702	Full Trial Period	5360223	117	Trial: 117	5360223	98	²£Á§Öé	Å¦¿Û	Í¼ÕÂ	j	j
zml	.	.	.	.	.	.	.	.	.	.	12	.	.	.	false	false	Message: 1567ms	12.09	175.25	69	1601	919.60	416.60	5	327.60	1533	556.20	396.60	INVISIBLE_BOUNDARY[2]	1567	.	.	zml.edf	RIGHT	2479	5362702	Full Trial Period	5360223	117	Trial: 117	5360223	98	²£Á§Öé	Å¦¿Û	Í¼ÕÂ	j	j
zml	.	.	.	.	.	.	.	.	.	.	13	.	.	.	false	false	Message: 1574ms	12.09	175.25	69	1601	919.60	416.60	5	327.60	1533	556.20	396.60	SYNCTIME	1574	.	.	zml.edf	RIGHT	2479	5362702	Full Trial Period	5360223	117	Trial: 117	5360223	98	²£Á§Öé	Å¦¿Û	Í¼ÕÂ	j	j
zml	.	.	.	.	.	.	.	.	.	.	14	.	.	.	false	false	Message: 2460ms	.	.	32	2478	.	.	7	422.20	2447	882.10	389.30	KEYBOARD	2460	.	.	zml.edf	RIGHT	2479	5362702	Full Trial Period	5360223	117	Trial: 117	5360223	98	²£Á§Öé	Å¦¿Û	Í¼ÕÂ	j	j
zml	.	.	.	.	.	.	.	.	.	.	15	.	.	.	false	false	Message: 2523ms	.	.	.	.	.	.	.	.	.	.	.	TRIAL_RESULT 0	2523	.	.	zml.edf	RIGHT	2479	5362702	Full Trial Period	5360223	117	Trial: 117	5360223	98	²£Á§Öé	Å¦¿Û	Í¼ÕÂ	j	j
zml	.	.	.	.	.	.	.	.	.	.	1	.	.	.	false	false	Message: -15ms	.	.	.	.	.	.	.	.	.	.	.	TRIALID 117	-15	.	.	zml.edf	RIGHT	1916	5366095	Full Trial Period	5364179	118	Trial: 118	5364179	24	¹Ä	Ï´ÒÂ»ú	Ö½Ïä	j	j
zml	.	.	.	.	.	.	.	.	.	.	2	.	.	.	false	false	Message: -1ms	.	.	.	.	.	.	.	.	.	.	.	RECCFG CR 1000 2 0 R	-1	.	.	zml.edf	RIGHT	1916	5366095	Full Trial Period	5364179	118	Trial: 118	5364179	24	¹Ä	Ï´ÒÂ»ú	Ö½Ïä	j	j
zml	.	.	.	.	.	.	.	.	.	.	3	.	.	.	false	false	Message: -1ms	.	.	.	.	.	.	.	.	.	.	.	ELCLCFG TOWER	-1	.	.	zml.edf	RIGHT	1916	5366095	Full Trial Period	5364179	118	Trial: 118	5364179	24	¹Ä	Ï´ÒÂ»ú	Ö½Ïä	j	j
zml	.	.	.	.	.	.	.	.	.	.	4	.	.	.	false	false	Message: -1ms	.	.	.	.	.	.	.	.	.	.	.	GAZE_COORDS 0.00 0.00 1023.00 767.00	-1	.	.	zml.edf	RIGHT	1916	5366095	Full Trial Period	5364179	118	Trial: 118	5364179	24	¹Ä	Ï´ÒÂ»ú	Ö½Ïä	j	j
zml	.	.	.	.	.	.	.	.	.	.	5	.	.	.	false	false	Message: -1ms	.	.	.	.	.	.	.	.	.	.	.	THRESHOLDS R 99 226	-1	.	.	zml.edf	RIGHT	1916	5366095	Full Trial Period	5364179	118	Trial: 118	5364179	24	¹Ä	Ï´ÒÂ»ú	Ö½Ïä	j	j
zml	.	.	.	.	.	.	.	.	.	.	6	.	.	.	false	false	Message: -1ms	.	.	.	.	.	.	.	.	.	.	.	ELCL_PROC CENTROID (3)	-1	.	.	zml.edf	RIGHT	1916	5366095	Full Trial Period	5364179	118	Trial: 118	5364179	24	¹Ä	Ï´ÒÂ»ú	Ö½Ïä	j	j
zml	.	.	.	.	.	.	.	.	.	.	7	.	.	.	false	false	Message: -1ms	.	.	.	.	.	.	.	.	.	.	.	ELCL_PCR_PARAM 5 3.0	-1	.	.	zml.edf	RIGHT	1916	5366095	Full Trial Period	5364179	118	Trial: 118	5364179	24	¹Ä	Ï´ÒÂ»ú	Ö½Ïä	j	j
zml	.	.	.	.	.	.	.	.	.	.	8	.	.	.	false	true	Message: 0ms	.	.	.	.	.	.	.	.	.	.	.	!MODE RECORD CR 1000 2 0 R	0	.	.	zml.edf	RIGHT	1916	5366095	Full Trial Period	5364179	118	Trial: 118	5364179	24	¹Ä	Ï´ÒÂ»ú	Ö½Ïä	j	j
zml	.	.	.	.	65	71	1	7	122.20	391.10	9	.	.	.	false	false	Message: 43ms	.	.	.	.	.	.	.	.	.	.	.	SYNCTIME	43	122.20	391.10	zml.edf	RIGHT	1916	5366095	Full Trial Period	5364179	118	Trial: 118	5364179	24	¹Ä	Ï´ÒÂ»ú	Ö½Ïä	j	j
zml	.	.	.	.	.	.	.	.	.	.	10	.	.	.	false	false	Message: 661ms	15.99	216.03	74	701	619.60	406.10	3	412.90	628	142.00	387.10	INVISIBLE_BOUNDARY[1]	661	.	.	zml.edf	RIGHT	1916	5366095	Full Trial Period	5364179	118	Trial: 118	5364179	24	¹Ä	Ï´ÒÂ»ú	Ö½Ïä	j	j
zml	.	.	.	.	.	.	.	.	.	.	11	.	.	.	false	false	Message: 668ms	15.99	216.03	74	701	619.60	406.10	3	412.90	628	142.00	387.10	SYNCTIME	668	.	.	zml.edf	RIGHT	1916	5366095	Full Trial Period	5364179	118	Trial: 118	5364179	24	¹Ä	Ï´ÒÂ»ú	Ö½Ïä	j	j
zml	.	.	.	.	.	.	.	.	.	.	12	.	.	.	false	false	Message: 1166ms	11.97	149.56	80	1206	853.50	398.60	6	401.50	1127	497.70	388.20	INVISIBLE_BOUNDARY[2]	1166	.	.	zml.edf	RIGHT	1916	5366095	Full Trial Period	5364179	118	Trial: 118	5364179	24	¹Ä	Ï´ÒÂ»ú	Ö½Ïä	j	j
zml	.	.	.	.	.	.	.	.	.	.	13	.	.	.	false	false	Message: 1176ms	11.97	149.56	80	1206	853.50	398.60	6	401.50	1127	497.70	388.20	SYNCTIME	1176	.	.	zml.edf	RIGHT	1916	5366095	Full Trial Period	5364179	118	Trial: 118	5364179	24	¹Ä	Ï´ÒÂ»ú	Ö½Ïä	j	j
zml	.	.	.	.	138	1914	9	1777	859.90	373.40	14	[1]	2	RECTANGLE_INTERESTAREA	false	false	Message: 1897ms	.	.	.	.	.	.	.	.	.	.	.	KEYBOARD	1897	859.90	373.40	zml.edf	RIGHT	1916	5366095	Full Trial Period	5364179	118	Trial: 118	5364179	24	¹Ä	Ï´ÒÂ»ú	Ö½Ïä	j	j
zml	.	.	.	.	.	.	.	.	.	.	15	.	.	.	false	false	Message: 1958ms	.	.	.	.	.	.	.	.	.	.	.	TRIAL_RESULT 0	1958	.	.	zml.edf	RIGHT	1916	5366095	Full Trial Period	5364179	118	Trial: 118	5364179	24	¹Ä	Ï´ÒÂ»ú	Ö½Ïä	j	j
zml	.	.	.	.	.	.	.	.	.	.	1	.	.	.	false	false	Message: -17ms	.	.	.	.	.	.	.	.	.	.	.	TRIALID 118	-17	.	.	zml.edf	RIGHT	3176	5370581	Full Trial Period	5367405	119	Trial: 119	5367405	14	¸Ö±Ê	¼å±ý	Ì«Ñô	j	j
zml	.	.	.	.	.	.	.	.	.	.	2	.	.	.	false	false	Message: -1ms	.	.	.	.	.	.	.	.	.	.	.	RECCFG CR 1000 2 0 R	-1	.	.	zml.edf	RIGHT	3176	5370581	Full Trial Period	5367405	119	Trial: 119	5367405	14	¸Ö±Ê	¼å±ý	Ì«Ñô	j	j
zml	.	.	.	.	.	.	.	.	.	.	3	.	.	.	false	false	Message: -1ms	.	.	.	.	.	.	.	.	.	.	.	ELCLCFG TOWER	-1	.	.	zml.edf	RIGHT	3176	5370581	Full Trial Period	5367405	119	Trial: 119	5367405	14	¸Ö±Ê	¼å±ý	Ì«Ñô	j	j
zml	.	.	.	.	.	.	.	.	.	.	4	.	.	.	false	false	Message: -1ms	.	.	.	.	.	.	.	.	.	.	.	GAZE_COORDS 0.00 0.00 1023.00 767.00	-1	.	.	zml.edf	RIGHT	3176	5370581	Full Trial Period	5367405	119	Trial: 119	5367405	14	¸Ö±Ê	¼å±ý	Ì«Ñô	j	j
zml	.	.	.	.	.	.	.	.	.	.	5	.	.	.	false	false	Message: -1ms	.	.	.	.	.	.	.	.	.	.	.	THRESHOLDS R 99 226	-1	.	.	zml.edf	RIGHT	3176	5370581	Full Trial Period	5367405	119	Trial: 119	5367405	14	¸Ö±Ê	¼å±ý	Ì«Ñô	j	j
zml	.	.	.	.	.	.	.	.	.	.	6	.	.	.	false	false	Message: -1ms	.	.	.	.	.	.	.	.	.	.	.	ELCL_PROC CENTROID (3)	-1	.	.	zml.edf	RIGHT	3176	5370581	Full Trial Period	5367405	119	Trial: 119	5367405	14	¸Ö±Ê	¼å±ý	Ì«Ñô	j	j
zml	.	.	.	.	.	.	.	.	.	.	7	.	.	.	false	false	Message: -1ms	.	.	.	.	.	.	.	.	.	.	.	ELCL_PCR_PARAM 5 3.0	-1	.	.	zml.edf	RIGHT	3176	5370581	Full Trial Period	5367405	119	Trial: 119	5367405	14	¸Ö±Ê	¼å±ý	Ì«Ñô	j	j
zml	.	.	.	.	.	.	.	.	.	.	8	.	.	.	false	true	Message: 0ms	.	.	.	.	.	.	.	.	.	.	.	!MODE RECORD CR 1000 2 0 R	0	.	.	zml.edf	RIGHT	3176	5370581	Full Trial Period	5367405	119	Trial: 119	5367405	14	¸Ö±Ê	¼å±ý	Ì«Ñô	j	j
zml	.	.	.	.	50	56	1	7	150.00	392.80	9	.	.	.	false	false	Message: 41ms	.	.	.	.	.	.	.	.	.	.	.	SYNCTIME	41	150.00	392.80	zml.edf	RIGHT	3176	5370581	Full Trial Period	5367405	119	Trial: 119	5367405	14	¸Ö±Ê	¼å±ý	Ì«Ñô	j	j
zml	.	.	.	.	.	.	.	.	.	.	10	.	.	.	false	false	Message: 862ms	15.49	176.07	88	923	651.80	371.70	5	431.80	836	191.00	382.80	INVISIBLE_BOUNDARY[1]	862	.	.	zml.edf	RIGHT	3176	5370581	Full Trial Period	5367405	119	Trial: 119	5367405	14	¸Ö±Ê	¼å±ý	Ì«Ñô	j	j
zml	.	.	.	.	.	.	.	.	.	.	11	.	.	.	false	false	Message: 866ms	15.49	176.07	88	923	651.80	371.70	5	431.80	836	191.00	382.80	SYNCTIME	866	.	.	zml.edf	RIGHT	3176	5370581	Full Trial Period	5367405	119	Trial: 119	5367405	14	¸Ö±Ê	¼å±ý	Ì«Ñô	j	j
zml	.	.	.	.	.	.	.	.	.	.	12	.	.	.	false	false	Message: 2159ms	3.53	15.07	234	2381	1040.30	394.50	11	643.60	2148	932.60	368.60	INVISIBLE_BOUNDARY[2]	2159	.	.	zml.edf	RIGHT	3176	5370581	Full Trial Period	5367405	119	Trial: 119	5367405	14	¸Ö±Ê	¼å±ý	Ì«Ñô	j	j
zml	.	.	.	.	.	.	.	.	.	.	13	.	.	.	false	false	Message: 2166ms	3.53	15.07	234	2381	1040.30	394.50	11	643.60	2148	932.60	368.60	SYNCTIME	2166	.	.	zml.edf	RIGHT	3176	5370581	Full Trial Period	5367405	119	Trial: 119	5367405	14	¸Ö±Ê	¼å±ý	Ì«Ñô	j	j
zml	.	.	.	.	154	3174	14	3021	865.90	373.20	14	[1]	2	RECTANGLE_INTERESTAREA	false	false	Message: 3158ms	.	.	.	.	.	.	.	.	.	.	.	KEYBOARD	3158	865.90	373.20	zml.edf	RIGHT	3176	5370581	Full Trial Period	5367405	119	Trial: 119	5367405	14	¸Ö±Ê	¼å±ý	Ì«Ñô	j	j
zml	.	.	.	.	.	.	.	.	.	.	15	.	.	.	false	false	Message: 3213ms	.	.	.	.	.	.	.	.	.	.	.	TRIAL_RESULT 0	3213	.	.	zml.edf	RIGHT	3176	5370581	Full Trial Period	5367405	119	Trial: 119	5367405	14	¸Ö±Ê	¼å±ý	Ì«Ñô	j	j
zml	.	.	.	.	.	.	.	.	.	.	1	.	.	.	false	false	Message: -16ms	.	.	.	.	.	.	.	.	.	.	.	TRIALID 119	-16	.	.	zml.edf	RIGHT	2035	5373855	Full Trial Period	5371820	120	Trial: 120	5371820	71	ÒÎ×Ó	ÍøÇò	Ãµ¹å	f	j
zml	.	.	.	.	.	.	.	.	.	.	2	.	.	.	false	false	Message: -1ms	.	.	.	.	.	.	.	.	.	.	.	RECCFG CR 1000 2 0 R	-1	.	.	zml.edf	RIGHT	2035	5373855	Full Trial Period	5371820	120	Trial: 120	5371820	71	ÒÎ×Ó	ÍøÇò	Ãµ¹å	f	j
zml	.	.	.	.	.	.	.	.	.	.	3	.	.	.	false	false	Message: -1ms	.	.	.	.	.	.	.	.	.	.	.	ELCLCFG TOWER	-1	.	.	zml.edf	RIGHT	2035	5373855	Full Trial Period	5371820	120	Trial: 120	5371820	71	ÒÎ×Ó	ÍøÇò	Ãµ¹å	f	j
zml	.	.	.	.	.	.	.	.	.	.	4	.	.	.	false	false	Message: -1ms	.	.	.	.	.	.	.	.	.	.	.	GAZE_COORDS 0.00 0.00 1023.00 767.00	-1	.	.	zml.edf	RIGHT	2035	5373855	Full Trial Period	5371820	120	Trial: 120	5371820	71	ÒÎ×Ó	ÍøÇò	Ãµ¹å	f	j
zml	.	.	.	.	.	.	.	.	.	.	5	.	.	.	false	false	Message: -1ms	.	.	.	.	.	.	.	.	.	.	.	THRESHOLDS R 99 226	-1	.	.	zml.edf	RIGHT	2035	5373855	Full Trial Period	5371820	120	Trial: 120	5371820	71	ÒÎ×Ó	ÍøÇò	Ãµ¹å	f	j
zml	.	.	.	.	.	.	.	.	.	.	6	.	.	.	false	false	Message: -1ms	.	.	.	.	.	.	.	.	.	.	.	ELCL_PROC CENTROID (3)	-1	.	.	zml.edf	RIGHT	2035	5373855	Full Trial Period	5371820	120	Trial: 120	5371820	71	ÒÎ×Ó	ÍøÇò	Ãµ¹å	f	j
zml	.	.	.	.	.	.	.	.	.	.	7	.	.	.	false	false	Message: -1ms	.	.	.	.	.	.	.	.	.	.	.	ELCL_PCR_PARAM 5 3.0	-1	.	.	zml.edf	RIGHT	2035	5373855	Full Trial Period	5371820	120	Trial: 120	5371820	71	ÒÎ×Ó	ÍøÇò	Ãµ¹å	f	j
zml	.	.	.	.	.	.	.	.	.	.	8	.	.	.	false	true	Message: 0ms	.	.	.	.	.	.	.	.	.	.	.	!MODE RECORD CR 1000 2 0 R	0	.	.	zml.edf	RIGHT	2035	5373855	Full Trial Period	5371820	120	Trial: 120	5371820	71	ÒÎ×Ó	ÍøÇò	Ãµ¹å	f	j
zml	.	.	.	.	355	361	1	7	143.70	387.20	9	.	.	.	false	false	Message: 50ms	.	.	.	.	.	.	.	.	.	.	.	SYNCTIME	50	143.70	387.20	zml.edf	RIGHT	2035	5373855	Full Trial Period	5371820	120	Trial: 120	5371820	71	ÒÎ×Ó	ÍøÇò	Ãµ¹å	f	j
zml	.	.	.	.	179	777	3	599	479.50	385.70	10	[1]	1	RECTANGLE_INTERESTAREA	false	false	Message: 603ms	.	.	.	.	.	.	.	.	.	.	.	INVISIBLE_BOUNDARY[1]	603	479.50	385.70	zml.edf	RIGHT	2035	5373855	Full Trial Period	5371820	120	Trial: 120	5371820	71	ÒÎ×Ó	ÍøÇò	Ãµ¹å	f	j
zml	.	.	.	.	179	777	3	599	479.50	385.70	11	[1]	1	RECTANGLE_INTERESTAREA	false	false	Message: 608ms	.	.	.	.	.	.	.	.	.	.	.	SYNCTIME	608	479.50	385.70	zml.edf	RIGHT	2035	5373855	Full Trial Period	5371820	120	Trial: 120	5371820	71	ÒÎ×Ó	ÍøÇò	Ãµ¹å	f	j
zml	.	.	.	.	.	.	.	.	.	.	12	.	.	.	false	false	Message: 954ms	11.35	145.55	78	996	867.40	397.30	4	387.90	919	529.90	374.40	INVISIBLE_BOUNDARY[2]	954	.	.	zml.edf	RIGHT	2035	5373855	Full Trial Period	5371820	120	Trial: 120	5371820	71	ÒÎ×Ó	ÍøÇò	Ãµ¹å	f	j
zml	.	.	.	.	.	.	.	.	.	.	13	.	.	.	false	false	Message: 958ms	11.35	145.55	78	996	867.40	397.30	4	387.90	919	529.90	374.40	SYNCTIME	958	.	.	zml.edf	RIGHT	2035	5373855	Full Trial Period	5371820	120	Trial: 120	5371820	71	ÒÎ×Ó	ÍøÇò	Ãµ¹å	f	j
zml	.	.	.	.	28	2033	8	2006	854.10	422.90	14	.	.	.	false	false	Message: 2016ms	.	.	.	.	.	.	.	.	.	.	.	KEYBOARD	2016	854.10	422.90	zml.edf	RIGHT	2035	5373855	Full Trial Period	5371820	120	Trial: 120	5371820	71	ÒÎ×Ó	ÍøÇò	Ãµ¹å	f	j
zml	.	.	.	.	.	.	.	.	.	.	15	.	.	.	false	false	Message: 2077ms	.	.	.	.	.	.	.	.	.	.	.	TRIAL_RESULT 0	2077	.	.	zml.edf	RIGHT	2035	5373855	Full Trial Period	5371820	120	Trial: 120	5371820	71	ÒÎ×Ó	ÍøÇò	Ãµ¹å	f	j
[truncated: 435 more rows]
