# Supplementary material for: Shape Representation of Word Was Automatically Activated in the Encoding Phase
Source: PLoS One. 2016 Oct 27;11(10):e0165534. doi: 10.1371/journal.pone.0165534 (PMC5082803; doi:10.1371/journal.pone.0165534)
Supplement: S1 File — (ZIP) [file pone.0165534.s001.zip › Experiment 1-Data/zsx-ia.xls]

RECORDING_SESSION_LABEL	DATA_FILE	EYE_USED	IA_AREA	IA_AVERAGE_FIX_PUPIL_SIZE	IA_BOTTOM	IA_DWELL_TIME	IA_DWELL_TIME_%	IA_FIRST_FIXATION_DURATION	IA_FIRST_FIXATION_INDEX	IA_FIRST_FIXATION_RUN_INDEX	IA_FIRST_FIXATION_TIME	IA_FIRST_FIXATION_VISITED_IA_COUNT	IA_FIRST_FIXATION_X	IA_FIRST_FIXATION_Y	IA_FIRST_FIX_PROGRESSIVE	IA_FIRST_RUN_DWELL_TIME	IA_FIRST_RUN_END_TIME	IA_FIRST_RUN_FIXATION_%	IA_FIRST_RUN_FIXATION_COUNT	IA_FIRST_RUN_START_TIME	IA_FIRST_SACCADE_AMPLITUDE	IA_FIRST_SACCADE_ANGLE	IA_FIRST_SACCADE_END_TIME	IA_FIRST_SACCADE_START_TIME	IA_FIXATION_%	IA_FIXATION_COUNT	IA_FSA_COUNT_1	IA_FSA_DURATION_1	IA_GROUP	IA_ID	IA_LABEL	IA_LAST_FIXATION_DURATION	IA_LAST_FIXATION_RUN	IA_LAST_FIXATION_TIME	IA_LAST_FIXATION_X	IA_LAST_FIXATION_Y	IA_LAST_RUN_DWELL_TIME	IA_LAST_RUN_END_TIME	IA_LAST_RUN_FIXATION_%	IA_LAST_RUN_FIXATION_COUNT	IA_LAST_RUN_START_TIME	IA_LAST_SACCADE_AMPLITUDE	IA_LAST_SACCADE_ANGLE	IA_LAST_SACCADE_END_TIME	IA_LAST_SACCADE_START_TIME	IA_LEFT	IA_LEGAL	IA_MAX_FIX_PUPIL_SIZE	IA_MIN_FIX_PUPIL_SIZE
zsx	zsx.edf	RIGHT	2849.00	4395.50	403	802	0.1957	314	5	1	1173	1	505.10	381.70	1	802	1989	0.1818	2	1173	1.80	-9.97	1172	1151	0.1818	2	2	844	.	1	RECTANGLE_INTERESTAREA	488	1	1502	547.60	382.50	802	1989	0.1818	2	1173	0.79	3.63	1501	1487	474	1	4400.00	4391.00
zsx	zsx.edf	RIGHT	4176.00	4224.00	402	834	0.2035	478	8	3	2360	2	907.60	381.50	1	834	3201	0.1818	2	2360	11.37	0.33	2359	2296	0.1818	2	2	844	.	1	RECTANGLE_INTERESTAREA	356	1	2846	908.80	373.10	834	3201	0.1818	2	2360	0.33	-170.52	2845	2838	816	1	4416.00	4032.00
zsx	zsx.edf	RIGHT	2627.00	4125.50	403	903	0.2156	559	4	1	973	1	511.40	396.40	1	903	1890	0.1818	2	973	1.91	-10.06	972	951	0.1818	2	1	344	.	1	RECTANGLE_INTERESTAREA	344	1	1547	529.50	397.90	903	1890	0.1818	2	973	0.83	10.64	1546	1532	477	1	4305.00	3946.00
zsx	zsx.edf	RIGHT	2812.00	4798.00	403	232	0.0554	232	9	3	3849	2	839.30	393.00	1	232	4080	0.0909	1	3849	5.82	-175.17	3848	3808	0.0909	1	1	344	.	1	RECTANGLE_INTERESTAREA	232	1	3849	839.30	393.00	232	4080	0.0909	1	3849	5.82	-175.17	3848	3808	836	1	4798.00	4798.00
zsx	zsx.edf	RIGHT	2812.00	4097.25	403	1064	0.2540	208	3	1	647	1	504.30	377.70	1	1064	1750	0.3333	4	647	9.44	4.79	646	595	0.3333	4	3	856	.	1	RECTANGLE_INTERESTAREA	315	1	1436	521.10	391.70	1064	1750	0.3333	4	647	0.78	178.95	1435	1422	474	1	4192.00	3900.00
zsx	zsx.edf	RIGHT	4329.00	3927.00	403	308	0.0735	308	8	3	2051	2	877.40	375.70	1	308	2358	0.0833	1	2051	3.53	9.81	2050	2017	0.0833	1	3	856	.	1	RECTANGLE_INTERESTAREA	308	1	2051	877.40	375.70	308	2358	0.0833	1	2051	3.53	9.81	2050	2017	816	1	3927.00	3927.00
zsx	zsx.edf	RIGHT	3996.00	3860.75	402	1156	0.3396	226	5	1	1012	1	524.60	377.00	1	1156	2228	0.2857	4	1012	7.02	5.42	1011	861	0.2857	4	3	930	.	1	RECTANGLE_INTERESTAREA	324	1	1905	539.90	380.10	1156	2228	0.2857	4	1012	1.28	6.35	1904	1887	457	1	4465.00	3475.00
zsx	zsx.edf	RIGHT	2736.00	3915.00	402	162	0.0476	162	11	3	2580	2	884.20	376.20	1	162	2741	0.0714	1	2580	3.31	9.00	2579	2543	0.0714	1	3	930	.	1	RECTANGLE_INTERESTAREA	162	1	2580	884.20	376.20	162	2741	0.0714	1	2580	3.31	9.00	2579	2543	836	1	3915.00	3915.00
zsx	zsx.edf	RIGHT	2660.00	4587.00	402	162	0.0333	162	4	1	1041	1	492.70	377.40	1	162	1202	0.0909	1	1041	7.64	5.66	1040	921	0.0909	1	1	145	.	1	RECTANGLE_INTERESTAREA	162	1	1041	492.70	377.40	162	1202	0.0909	1	1041	7.64	5.66	1040	921	474	1	4587.00	4587.00
zsx	zsx.edf	RIGHT	2664.00	4252.00	402	318	0.0653	173	9	3	2626	2	863.00	369.00	1	318	2963	0.1818	2	2626	4.91	9.47	2625	2469	0.1818	2	1	145	.	1	RECTANGLE_INTERESTAREA	145	1	2819	907.40	367.30	318	2963	0.1818	2	2626	1.45	9.66	2818	2799	837	1	4403.00	4101.00
zsx	zsx.edf	RIGHT	2812.00	.	403	0	0.0000	.	.	.	.	.	.	.	.	.	.	.	.	.	.	.	.	.	0.0000	0	0	0	.	1	RECTANGLE_INTERESTAREA	.	.	.	.	.	.	.	.	.	.	.	.	.	.	474	0	.	.
zsx	zsx.edf	RIGHT	2736.00	.	402	0	0.0000	.	.	.	.	.	.	.	.	.	.	.	.	.	.	.	.	.	0.0000	0	0	0	.	1	RECTANGLE_INTERESTAREA	.	.	.	.	.	.	.	.	.	.	.	.	.	.	836	0	.	.
zsx	zsx.edf	RIGHT	4292.00	.	403	0	0.0000	.	.	.	.	.	.	.	.	.	.	.	.	.	.	.	.	.	0.0000	0	0	0	.	1	RECTANGLE_INTERESTAREA	.	.	.	.	.	.	.	.	.	.	.	.	.	.	454	0	.	.
zsx	zsx.edf	RIGHT	2738.00	.	403	0	0.0000	.	.	.	.	.	.	.	.	.	.	.	.	.	.	.	.	.	0.0000	0	0	0	.	1	RECTANGLE_INTERESTAREA	.	.	.	.	.	.	.	.	.	.	.	.	.	.	837	0	.	.
zsx	zsx.edf	RIGHT	4329.00	4098.00	403	218	0.0824	218	3	1	816	1	517.90	376.50	1	218	1033	0.1111	1	816	9.70	6.56	815	661	0.1111	1	0	0	.	1	RECTANGLE_INTERESTAREA	218	1	816	517.90	376.50	218	1033	0.1111	1	816	9.70	6.56	815	661	454	1	4098.00	4098.00
zsx	zsx.edf	RIGHT	4292.00	.	403	0	0.0000	.	.	.	.	.	.	.	.	.	.	.	.	.	.	.	.	.	0.0000	0	0	0	.	1	RECTANGLE_INTERESTAREA	.	.	.	.	.	.	.	.	.	.	.	.	.	.	816	0	.	.
zsx	zsx.edf	RIGHT	2812.00	.	403	0	0.0000	.	.	.	.	.	.	.	.	.	.	.	.	.	.	.	.	.	0.0000	0	0	0	.	1	RECTANGLE_INTERESTAREA	.	.	.	.	.	.	.	.	.	.	.	.	.	.	474	0	.	.
zsx	zsx.edf	RIGHT	2738.00	3933.00	403	150	0.0525	150	6	1	2133	1	849.00	375.40	1	150	2282	0.1111	1	2133	5.93	9.14	2132	1974	0.1111	1	0	0	.	1	RECTANGLE_INTERESTAREA	150	1	2133	849.00	375.40	150	2282	0.1111	1	2133	5.93	9.14	2132	1974	837	0	3933.00	3933.00
zsx	zsx.edf	RIGHT	2812.00	3828.00	403	1938	0.3016	907	6	1	2502	1	513.90	375.60	1	907	3408	0.0625	1	2502	1.54	-171.88	2501	2482	0.2500	4	4	1431	.	1	RECTANGLE_INTERESTAREA	466	2	4219	542.90	373.00	1031	4684	0.1875	3	3617	1.23	20.64	4218	4201	474	1	3899.00	3750.00
zsx	zsx.edf	RIGHT	2812.00	3736.67	403	1214	0.1889	362	11	5	4752	2	887.50	368.90	1	362	5113	0.0625	1	4752	11.81	1.78	4751	4685	0.1875	3	4	1431	.	1	RECTANGLE_INTERESTAREA	294	2	6703	899.40	372.70	852	6996	0.1250	2	6134	0.61	31.45	6702	6692	836	1	3843.00	3530.00
zsx	zsx.edf	RIGHT	2736.00	3703.67	402	2072	0.3671	1093	6	1	1365	1	504.00	376.70	1	2072	3506	0.2143	3	1365	1.50	-4.09	1364	1347	0.2143	3	4	1579	.	1	RECTANGLE_INTERESTAREA	263	1	3244	499.30	375.80	2072	3506	0.2143	3	1365	0.76	-174.11	3243	3232	474	1	3739.00	3653.00
zsx	zsx.edf	RIGHT	2736.00	3632.33	402	887	0.1571	431	9	3	3573	2	859.00	367.80	1	431	4003	0.0714	1	3573	12.45	2.76	3572	3507	0.2143	3	4	1579	.	1	RECTANGLE_INTERESTAREA	169	2	4851	893.00	377.00	456	5019	0.1429	2	4556	0.30	157.49	4850	4843	836	1	3794.00	3334.00
zsx	zsx.edf	RIGHT	2628.00	3615.00	402	1153	0.2562	716	6	1	1258	1	515.90	393.50	1	1153	2422	0.1818	2	1258	1.43	169.11	1257	1238	0.1818	2	2	958	.	1	RECTANGLE_INTERESTAREA	437	1	1986	541.00	388.30	1153	2422	0.1818	2	1258	0.77	10.22	1985	1974	476	1	3672.00	3558.00
zsx	zsx.edf	RIGHT	2555.00	3527.50	402	985	0.2188	464	9	3	2845	2	880.50	374.90	1	985	3834	0.1818	2	2845	1.53	-2.30	2844	2824	0.1818	2	2	958	.	1	RECTANGLE_INTERESTAREA	521	1	3314	904.40	381.50	985	3834	0.1818	2	2845	0.25	33.09	3313	3309	838	1	3600.00	3455.00
zsx	zsx.edf	RIGHT	4292.00	3640.00	403	1309	0.3907	199	4	1	973	1	493.80	393.00	1	1309	2329	0.3636	4	973	11.49	3.51	972	811	0.3636	4	5	1460	.	1	RECTANGLE_INTERESTAREA	211	1	2119	559.70	382.80	1309	2329	0.3636	4	973	1.22	9.15	2118	2101	454	1	3905.00	3383.00
zsx	zsx.edf	RIGHT	2736.00	3876.50	402	350	0.1045	186	8	3	2471	2	862.10	375.10	1	350	2837	0.1818	2	2471	10.57	5.84	2470	2330	0.1818	2	5	1460	.	1	RECTANGLE_INTERESTAREA	164	1	2674	891.10	377.40	350	2837	0.1818	2	2471	0.98	23.99	2673	2657	836	1	3909.00	3844.00
zsx	zsx.edf	RIGHT	2738.00	3668.40	403	1501	0.4027	236	3	1	1080	1	538.70	373.70	1	1501	2648	0.4545	5	1080	12.17	3.47	1079	904	0.4545	5	5	1537	.	1	RECTANGLE_INTERESTAREA	251	1	2398	494.90	382.10	1501	2648	0.4545	5	1080	1.34	177.87	2397	2378	475	1	4221.00	3317.00
zsx	zsx.edf	RIGHT	4068.00	3922.00	402	272	0.0730	272	8	3	2783	2	864.90	370.50	1	272	3054	0.0909	1	2783	12.50	2.97	2782	2649	0.0909	1	5	1537	.	1	RECTANGLE_INTERESTAREA	272	1	2783	864.90	370.50	272	3054	0.0909	1	2783	12.50	2.97	2782	2649	818	1	3922.00	3922.00
zsx	zsx.edf	RIGHT	2812.00	3845.00	403	1168	0.3730	189	4	1	1266	1	544.00	378.00	1	1168	2471	0.3333	3	1266	13.06	3.56	1265	1093	0.3333	3	3	1153	.	1	RECTANGLE_INTERESTAREA	99	1	2373	539.80	389.00	1168	2471	0.3333	3	1266	1.13	6.31	2372	2356	474	1	4372.00	3451.00
zsx	zsx.edf	RIGHT	3990.00	3974.00	402	174	0.0556	174	7	3	2635	2	846.80	371.00	1	174	2808	0.1111	1	2635	10.76	9.24	2634	2472	0.1111	1	3	1153	.	1	RECTANGLE_INTERESTAREA	174	1	2635	846.80	371.00	174	2808	0.1111	1	2635	10.76	9.24	2634	2472	817	1	3974.00	3974.00
zsx	zsx.edf	RIGHT	2736.00	3577.67	402	1717	0.2873	829	4	1	999	1	533.20	379.30	1	1717	2735	0.2308	3	999	10.14	2.10	998	938	0.2308	3	4	1935	.	1	RECTANGLE_INTERESTAREA	601	1	2135	511.60	388.00	1717	2735	0.2308	3	999	0.57	180.00	2134	2125	474	1	3675.00	3414.00
zsx	zsx.edf	RIGHT	2775.00	3739.00	403	1047	0.1752	870	7	3	2809	2	898.80	379.60	1	1047	3866	0.1538	2	2809	12.96	2.42	2808	2736	0.1538	2	4	1935	.	1	RECTANGLE_INTERESTAREA	177	1	3690	895.00	372.70	1047	3866	0.1538	2	2809	0.44	158.02	3689	3679	837	1	3777.00	3701.00
zsx	zsx.edf	RIGHT	2812.00	3690.33	403	1516	0.4557	879	4	1	927	1	526.70	378.00	1	1516	2457	0.3333	3	927	12.88	2.24	926	864	0.3333	3	4	1334	.	1	RECTANGLE_INTERESTAREA	343	1	2115	532.20	378.50	1516	2457	0.3333	3	927	0.42	30.09	2114	2107	474	1	3847.00	3601.00
zsx	zsx.edf	RIGHT	4292.00	3858.00	403	697	0.2095	484	7	3	2521	2	868.00	381.40	1	697	3231	0.2222	2	2521	11.21	0.89	2520	2458	0.2222	2	4	1334	.	1	RECTANGLE_INTERESTAREA	213	1	3019	906.90	380.80	697	3231	0.2222	2	2521	0.84	19.48	3018	3005	816	1	4013.00	3703.00
zsx	zsx.edf	RIGHT	4329.00	3725.25	403	2236	0.4871	1326	5	1	1327	1	508.70	373.30	1	2236	3729	0.3333	4	1327	14.06	2.60	1326	1263	0.3333	4	5	1277	.	1	RECTANGLE_INTERESTAREA	410	1	3320	543.20	380.90	2236	3729	0.3333	4	1327	1.53	-0.80	3319	3301	454	1	3918.00	3479.00
zsx	zsx.edf	RIGHT	2625.00	3682.00	402	367	0.0800	205	9	3	3898	2	871.40	376.30	1	367	4274	0.1667	2	3898	11.16	5.69	3897	3730	0.1667	2	5	1277	.	1	RECTANGLE_INTERESTAREA	162	1	4113	895.50	378.60	367	4274	0.1667	2	3898	0.52	31.83	4112	4103	837	1	3844.00	3520.00
zsx	zsx.edf	RIGHT	2849.00	3663.33	403	2725	0.4827	1538	6	1	1376	1	498.30	377.60	1	2725	4114	0.2500	3	1376	0.60	12.61	1375	1365	0.2500	3	3	1389	.	1	RECTANGLE_INTERESTAREA	387	1	3728	537.70	379.40	2725	4114	0.2500	3	1376	0.26	12.60	3727	3721	474	1	3973.00	3390.00
zsx	zsx.edf	RIGHT	2700.00	3877.00	402	202	0.0358	202	9	3	4179	2	864.00	380.00	1	202	4380	0.0833	1	4179	11.26	-0.02	4178	4115	0.0833	1	3	1389	.	1	RECTANGLE_INTERESTAREA	202	1	4179	864.00	380.00	202	4380	0.0833	1	4179	11.26	-0.02	4178	4115	837	1	3877.00	3877.00
zsx	zsx.edf	RIGHT	2775.00	3624.67	403	1360	0.4376	723	4	1	757	1	528.40	377.30	1	1360	2143	0.3333	3	757	10.67	4.25	756	702	0.3333	3	3	1108	.	1	RECTANGLE_INTERESTAREA	304	1	1840	544.70	391.00	1360	2143	0.3333	3	757	0.92	12.04	1839	1825	475	1	3763.00	3548.00
zsx	zsx.edf	RIGHT	2775.00	3755.00	403	471	0.1515	471	7	3	2207	2	875.90	382.10	1	471	2677	0.1111	1	2207	11.31	2.81	2206	2144	0.1111	1	3	1108	.	1	RECTANGLE_INTERESTAREA	471	1	2207	875.90	382.10	471	2677	0.1111	1	2207	11.31	2.81	2206	2144	837	1	3755.00	3755.00
zsx	zsx.edf	RIGHT	1260.00	3723.00	402	2026	0.3070	1435	2	1	720	1	512.20	376.50	1	1435	2154	0.0909	1	720	13.77	1.04	719	656	0.1818	2	3	1448	.	1	RECTANGLE_INTERESTAREA	591	2	3043	516.60	381.10	591	3633	0.0909	1	3043	0.85	172.34	3042	3028	494	1	3756.00	3690.00
zsx	zsx.edf	RIGHT	2625.00	3924.75	402	1988	0.3012	587	5	5	3702	2	877.20	367.10	1	587	4288	0.0909	1	3702	12.18	2.48	3701	3634	0.3636	4	3	1448	.	1	RECTANGLE_INTERESTAREA	494	2	6465	878.60	380.80	1401	6958	0.2727	3	5533	0.73	-179.21	6464	6449	837	1	4321.00	3567.00
zsx	zsx.edf	RIGHT	2812.00	3933.33	403	906	0.1287	159	6	1	1296	1	523.70	398.10	1	906	2226	0.2143	3	1296	1.15	177.89	1295	1278	0.2143	3	3	1302	.	1	RECTANGLE_INTERESTAREA	458	1	1769	493.70	389.80	906	2226	0.2143	3	1296	0.38	165.28	1768	1761	474	1	4176.00	3804.00
zsx	zsx.edf	RIGHT	2592.00	4355.67	402	3518	0.4998	1378	10	3	2597	2	868.30	368.30	1	1378	3974	0.0714	1	2597	0.89	17.51	2596	2584	0.2143	3	3	1302	.	1	RECTANGLE_INTERESTAREA	555	2	6890	887.20	384.60	2140	7444	0.1429	2	5298	0.27	167.09	6889	6883	838	1	4881.00	3666.00
zsx	zsx.edf	RIGHT	2812.00	4002.75	403	1019	0.2445	236	4	1	778	1	494.80	376.20	1	1019	1830	0.3077	4	778	11.46	1.60	777	723	0.3077	4	5	1477	.	1	RECTANGLE_INTERESTAREA	202	1	1629	514.60	374.10	1019	1830	0.3077	4	778	0.53	178.07	1628	1619	474	1	4088.00	3870.00
zsx	zsx.edf	RIGHT	2625.00	3886.33	402	791	0.1898	97	11	3	3607	2	899.50	368.20	1	791	4568	0.2308	3	3607	0.24	16.43	3606	3601	0.2308	3	5	1477	.	1	RECTANGLE_INTERESTAREA	493	1	4076	892.30	381.80	791	4568	0.2308	3	3607	0.54	-179.28	4075	4067	837	1	4044.00	3697.00
zsx	zsx.edf	RIGHT	2812.00	3881.00	403	1110	0.2455	1052	4	1	848	1	502.40	385.10	1	1110	1969	0.2000	2	848	12.20	1.28	847	787	0.2000	2	4	2301	.	1	RECTANGLE_INTERESTAREA	58	1	1912	525.20	387.80	1110	1969	0.2000	2	848	0.62	13.18	1911	1900	474	1	3968.00	3794.00
zsx	zsx.edf	RIGHT	2738.00	3869.00	403	2243	0.4960	1378	6	3	2037	2	886.90	373.70	1	2243	4464	0.3000	3	2037	12.50	3.02	2036	1970	0.3000	3	4	2301	.	1	RECTANGLE_INTERESTAREA	689	1	3776	876.80	379.40	2243	4464	0.3000	3	2037	0.77	171.58	3775	3764	837	1	3929.00	3760.00
zsx	zsx.edf	RIGHT	2664.00	3755.40	402	1517	0.2560	280	4	1	938	1	537.10	376.50	1	964	1920	0.1538	2	938	13.39	1.07	937	878	0.3846	5	4	1204	.	1	RECTANGLE_INTERESTAREA	32	2	4394	508.00	381.90	553	4425	0.2308	3	3852	0.55	-179.63	4393	4384	475	1	4234.00	3513.00
zsx	zsx.edf	RIGHT	2736.00	3897.00	402	193	0.0326	193	11	5	4607	2	848.50	371.90	1	193	4799	0.0769	1	4607	11.64	5.75	4606	4426	0.0769	1	4	1204	.	1	RECTANGLE_INTERESTAREA	193	1	4607	848.50	371.90	193	4799	0.0769	1	4607	11.64	5.75	4606	4426	836	1	3897.00	3897.00
zsx	zsx.edf	RIGHT	2775.00	3816.50	403	2636	0.3849	164	3	1	797	1	544.30	370.00	1	1822	2649	0.2727	3	797	13.87	1.36	796	734	0.3636	4	6	4939	.	1	RECTANGLE_INTERESTAREA	814	2	3033	511.20	381.30	814	3846	0.0909	1	3033	0.63	-141.56	3032	3022	475	1	3857.00	3752.00
zsx	zsx.edf	RIGHT	3990.00	3956.50	402	3281	0.4791	386	8	5	3918	2	878.70	376.10	1	3281	7416	0.3636	4	3918	12.69	1.66	3917	3847	0.3636	4	6	4939	.	1	RECTANGLE_INTERESTAREA	470	1	6947	868.30	385.20	3281	7416	0.3636	4	3918	0.93	170.59	6946	6930	817	1	4272.00	3682.00
zsx	zsx.edf	RIGHT	2812.00	4080.25	403	1933	0.2294	832	4	1	1055	1	530.90	376.90	1	1933	3022	0.2353	4	1055	12.51	1.35	1054	994	0.2353	4	7	4523	.	1	RECTANGLE_INTERESTAREA	82	1	2941	530.50	377.40	1933	3022	0.2353	4	1055	0.63	13.99	2940	2930	474	1	4192.00	4027.00
zsx	zsx.edf	RIGHT	2738.00	4053.20	403	4377	0.5194	1531	8	3	3086	2	860.10	367.50	1	2164	5255	0.1176	2	3086	11.24	4.06	3085	3023	0.2941	5	7	4523	.	1	RECTANGLE_INTERESTAREA	473	2	8459	902.20	371.30	2213	8931	0.1765	3	6688	1.09	16.09	8458	8441	837	1	4590.00	3682.00
zsx	zsx.edf	RIGHT	2700.00	4447.00	402	1227	0.2759	1227	6	1	1782	1	510.40	389.70	1	1227	3008	0.1000	1	1782	1.62	166.58	1781	1761	0.1000	1	2	875	.	1	RECTANGLE_INTERESTAREA	1227	1	1782	510.40	389.70	1227	3008	0.1000	1	1782	1.62	166.58	1781	1761	475	1	4447.00	4447.00
zsx	zsx.edf	RIGHT	2700.00	4225.00	402	875	0.1967	465	7	3	3075	2	853.80	381.90	1	875	3964	0.2000	2	3075	11.73	2.15	3074	3009	0.2000	2	2	875	.	1	RECTANGLE_INTERESTAREA	410	1	3555	908.90	383.70	875	3964	0.2000	2	3075	1.04	-0.93	3554	3540	837	1	4375.00	4075.00
zsx	zsx.edf	RIGHT	2736.00	4284.00	402	1687	0.2183	420	6	1	1707	1	512.50	391.10	1	1300	3030	0.1579	3	1707	1.88	-2.48	1706	1687	0.2632	5	8	4441	.	1	RECTANGLE_INTERESTAREA	238	2	5453	491.20	377.50	387	5690	0.1053	2	5288	0.51	157.34	5452	5437	474	1	4343.00	4210.00
zsx	zsx.edf	RIGHT	4140.00	4176.33	402	3568	0.4618	413	9	3	3097	2	885.50	378.90	1	1284	4387	0.1053	2	3097	12.08	-0.61	3096	3031	0.3158	6	8	4441	.	1	RECTANGLE_INTERESTAREA	563	3	7898	844.00	381.90	1167	8460	0.1579	3	7264	1.11	178.95	7897	7881	817	1	4460.00	3977.00
zsx	zsx.edf	RIGHT	2660.00	4105.67	402	1232	0.2127	545	6	1	1738	1	487.90	382.30	1	1232	2992	0.2308	3	1738	2.20	-4.87	1737	1716	0.2308	3	5	2860	.	1	RECTANGLE_INTERESTAREA	317	1	2676	516.20	376.70	1232	2992	0.2308	3	1738	0.42	17.26	2675	2668	474	1	4224.00	3992.00
zsx	zsx.edf	RIGHT	2736.00	4320.50	402	2524	0.4358	351	10	3	3500	2	857.40	376.00	1	2524	6055	0.3077	4	3500	5.60	1.94	3499	3458	0.3077	4	5	2860	.	1	RECTANGLE_INTERESTAREA	49	1	6007	872.50	394.50	2524	6055	0.3077	4	3500	0.27	26.60	6006	6001	836	1	4689.00	3935.00
zsx	zsx.edf	RIGHT	3996.00	4181.40	402	2259	0.4222	455	4	1	1029	1	467.30	378.00	1	1169	2214	0.1333	2	1029	11.03	1.67	1028	972	0.3333	5	3	1561	.	1	RECTANGLE_INTERESTAREA	348	2	3556	529.20	379.20	1090	3903	0.2000	3	2787	0.32	41.51	3555	3549	457	1	4351.00	3974.00
zsx	zsx.edf	RIGHT	2736.00	3882.00	402	403	0.0753	403	13	5	4247	2	881.10	376.10	1	403	4649	0.0667	1	4247	2.82	8.50	4246	4213	0.0667	1	3	1561	.	1	RECTANGLE_INTERESTAREA	403	1	4247	881.10	376.10	403	4649	0.0667	1	4247	2.82	8.50	4246	4213	836	1	3882.00	3882.00
zsx	zsx.edf	RIGHT	2664.00	4418.50	402	583	0.1625	182	3	1	931	1	476.20	386.60	1	583	1539	0.2500	2	931	7.98	-0.38	930	885	0.2500	2	1	401	.	1	RECTANGLE_INTERESTAREA	401	1	1139	537.30	387.20	583	1539	0.2500	2	931	2.65	3.45	1138	1113	475	1	4489.00	4348.00
zsx	zsx.edf	RIGHT	2775.00	3683.00	403	837	0.2333	837	6	3	2232	2	893.30	382.60	1	837	3068	0.1250	1	2232	11.82	2.47	2231	2166	0.1250	1	1	401	.	1	RECTANGLE_INTERESTAREA	837	1	2232	893.30	382.60	837	3068	0.1250	1	2232	11.82	2.47	2231	2166	837	1	3683.00	3683.00
zsx	zsx.edf	RIGHT	2700.00	4077.00	402	915	0.2667	478	3	1	933	1	514.80	383.90	1	915	1863	0.2222	2	933	12.78	0.90	932	874	0.2222	2	1	437	.	1	RECTANGLE_INTERESTAREA	437	1	1427	534.90	388.10	915	1863	0.2222	2	933	0.81	8.83	1426	1411	475	1	4272.00	3882.00
zsx	zsx.edf	RIGHT	4068.00	4022.00	402	669	0.1950	669	6	3	2223	2	905.50	384.10	1	669	2891	0.1111	1	2223	5.32	1.89	2222	2182	0.1111	1	1	437	.	1	RECTANGLE_INTERESTAREA	669	1	2223	905.50	384.10	669	2891	0.1111	1	2223	5.32	1.89	2222	2182	818	1	4022.00	4022.00
zsx	zsx.edf	RIGHT	2625.00	4121.00	402	876	0.2490	322	3	1	1261	1	546.00	395.00	1	876	2148	0.2500	2	1261	12.34	0.99	1260	1196	0.2500	2	2	1055	.	1	RECTANGLE_INTERESTAREA	554	1	1595	533.70	387.20	876	2148	0.2500	2	1261	0.69	177.94	1594	1583	475	1	4382.00	3860.00
zsx	zsx.edf	RIGHT	2775.00	3972.00	403	501	0.1424	501	5	3	2215	2	882.20	381.30	1	501	2715	0.1250	1	2215	11.66	0.53	2214	2149	0.1250	1	2	1055	.	1	RECTANGLE_INTERESTAREA	501	1	2215	882.20	381.30	501	2715	0.1250	1	2215	11.66	0.53	2214	2149	837	1	3972.00	3972.00
zsx	zsx.edf	RIGHT	2775.00	3909.00	403	942	0.2187	368	4	1	1084	1	495.60	380.40	1	942	2044	0.2000	2	1084	11.03	2.18	1083	1027	0.2000	2	4	1955	.	1	RECTANGLE_INTERESTAREA	574	1	1471	530.20	388.60	942	2044	0.2000	2	1084	1.36	5.23	1470	1452	475	1	4132.00	3686.00
zsx	zsx.edf	RIGHT	2736.00	4042.50	402	2134	0.4954	753	7	3	2354	2	867.90	373.00	1	2134	4693	0.4000	4	2354	10.90	4.64	2353	2290	0.4000	4	4	1955	.	1	RECTANGLE_INTERESTAREA	195	1	4499	888.30	379.00	2134	4693	0.4000	4	2354	0.80	145.01	4498	4311	836	1	4151.00	3849.00
zsx	zsx.edf	RIGHT	2812.00	3950.00	403	737	0.2062	427	4	1	1203	1	515.60	389.90	1	737	1953	0.2000	2	1203	12.28	1.74	1202	1143	0.2000	2	2	558	.	1	RECTANGLE_INTERESTAREA	310	1	1644	531.50	394.60	737	1953	0.2000	2	1203	0.73	-1.95	1643	1630	474	1	4126.00	3774.00
zsx	zsx.edf	RIGHT	2812.00	3922.50	403	860	0.2406	612	7	3	2192	2	838.70	378.60	1	860	3069	0.2000	2	2192	9.98	4.76	2191	2132	0.2000	2	2	558	.	1	RECTANGLE_INTERESTAREA	248	1	2822	883.80	388.00	860	3069	0.2000	2	2192	1.10	1.76	2821	2804	836	1	3990.00	3855.00
zsx	zsx.edf	RIGHT	2736.00	3992.00	402	717	0.2135	153	4	1	1120	1	484.30	389.60	1	717	1859	0.2500	2	1120	9.88	0.44	1119	1066	0.2500	2	2	1466	.	1	RECTANGLE_INTERESTAREA	564	1	1296	526.50	391.60	717	1859	0.2500	2	1120	1.91	1.27	1295	1273	474	1	4116.00	3868.00
zsx	zsx.edf	RIGHT	2660.00	3796.50	402	1273	0.3790	371	7	3	2277	2	865.20	377.20	1	1273	3565	0.2500	2	2277	10.64	3.59	2276	2212	0.2500	2	2	1466	.	1	RECTANGLE_INTERESTAREA	902	1	2664	904.30	379.20	1273	3565	0.2500	2	2277	0.83	1.85	2663	2648	836	1	3843.00	3750.00
zsx	zsx.edf	RIGHT	2812.00	3946.33	403	1098	0.2442	403	3	1	988	1	495.50	379.10	1	1098	2118	0.3000	3	988	11.21	2.88	987	928	0.3000	3	6	2821	.	1	RECTANGLE_INTERESTAREA	480	1	1639	543.50	384.80	1098	2118	0.3000	3	988	0.81	2.50	1638	1624	474	1	4102.00	3854.00
zsx	zsx.edf	RIGHT	2627.00	3868.75	403	2126	0.4728	738	6	3	2187	2	851.80	372.30	1	2126	4506	0.4000	4	2187	10.71	4.19	2186	2119	0.4000	4	6	2821	.	1	RECTANGLE_INTERESTAREA	609	1	3898	901.60	367.00	2126	4506	0.4000	4	2187	1.23	64.56	3897	3721	839	1	4042.00	3673.00
zsx	zsx.edf	RIGHT	4292.00	3862.00	403	980	0.1693	276	2	1	1129	1	498.70	386.40	1	980	2141	0.4286	3	1129	11.17	0.21	1128	1075	0.4286	3	2	704	.	1	RECTANGLE_INTERESTAREA	280	1	1862	560.30	389.90	980	2141	0.4286	3	1129	0.92	13.00	1861	1848	454	1	4144.00	3641.00
zsx	zsx.edf	RIGHT	2772.00	.	402	0	0.0000	.	.	.	.	.	.	.	.	.	.	.	.	.	.	.	.	.	0.0000	0	2	704	.	1	RECTANGLE_INTERESTAREA	.	.	.	.	.	.	.	.	.	.	.	.	.	.	836	0	.	.
zsx	zsx.edf	RIGHT	2812.00	3927.00	403	740	0.2854	465	4	1	958	1	511.20	383.40	1	740	1711	0.2500	2	958	12.00	1.39	957	892	0.2500	2	1	275	.	1	RECTANGLE_INTERESTAREA	275	1	1437	539.40	395.50	740	1711	0.2500	2	958	0.80	0.00	1436	1423	474	1	4167.00	3687.00
zsx	zsx.edf	RIGHT	2849.00	4038.00	403	278	0.1072	278	7	3	2017	2	875.60	382.90	1	278	2294	0.1250	1	2017	9.74	2.96	2016	1961	0.1250	1	1	275	.	1	RECTANGLE_INTERESTAREA	278	1	2017	875.60	382.90	278	2294	0.1250	1	2017	9.74	2.96	2016	1961	836	1	4038.00	4038.00
zsx	zsx.edf	RIGHT	2775.00	4044.00	403	663	0.2082	241	4	1	1113	1	537.00	389.50	1	663	1793	0.1818	2	1113	12.02	0.20	1112	1055	0.1818	2	3	819	.	1	RECTANGLE_INTERESTAREA	422	1	1372	547.60	384.60	663	1793	0.1818	2	1113	0.99	27.15	1371	1354	475	1	4211.00	3877.00
zsx	zsx.edf	RIGHT	4140.00	3883.67	402	908	0.2851	511	7	3	2017	2	880.00	379.30	1	908	2947	0.2727	3	2017	11.03	2.04	2016	1956	0.2727	3	3	819	.	1	RECTANGLE_INTERESTAREA	200	1	2748	930.40	373.30	908	2947	0.2727	3	2017	0.97	17.57	2747	2732	817	1	3907.00	3861.00
zsx	zsx.edf	RIGHT	2736.00	3911.50	402	2089	0.3125	437	4	1	860	1	520.30	373.60	1	1237	2110	0.1538	2	860	12.44	3.34	859	799	0.3077	4	3	1584	.	1	RECTANGLE_INTERESTAREA	581	2	3047	526.80	385.30	852	3627	0.1538	2	2767	0.47	161.02	3046	3038	474	1	3984.00	3856.00
zsx	zsx.edf	RIGHT	2700.00	4101.00	402	203	0.0304	203	9	5	3689	2	856.20	386.50	1	203	3891	0.0769	1	3689	10.85	1.05	3688	3628	0.0769	1	3	1584	.	1	RECTANGLE_INTERESTAREA	203	1	3689	856.20	386.50	203	3891	0.0769	1	3689	10.85	1.05	3688	3628	837	1	4101.00	4101.00
zsx	zsx.edf	RIGHT	2701.00	4038.00	403	266	0.0632	266	5	1	1177	1	527.60	395.20	1	266	1442	0.0833	1	1177	0.53	-160.93	1176	1167	0.0833	1	1	224	.	1	RECTANGLE_INTERESTAREA	266	1	1177	527.60	395.20	266	1442	0.0833	1	1177	0.53	-160.93	1176	1167	476	1	4038.00	4038.00
zsx	zsx.edf	RIGHT	4176.00	3723.50	402	569	0.1352	345	7	3	2048	2	849.20	380.40	1	569	2627	0.1667	2	2048	9.97	2.01	2047	1986	0.1667	2	1	224	.	1	RECTANGLE_INTERESTAREA	224	1	2404	869.60	376.40	569	2627	0.1667	2	2048	0.66	19.45	2403	2393	816	1	3832.00	3615.00
zsx	zsx.edf	RIGHT	2556.00	4040.00	402	570	0.1355	570	4	1	968	1	543.10	382.00	1	570	1537	0.1111	1	968	12.65	1.52	967	905	0.1111	1	1	266	.	1	RECTANGLE_INTERESTAREA	570	1	968	543.10	382.00	570	1537	0.1111	1	968	12.65	1.52	967	905	477	1	4040.00	4040.00
zsx	zsx.edf	RIGHT	2700.00	3888.00	402	2122	0.5045	1302	6	3	2064	2	878.60	373.30	1	1302	3365	0.1111	1	2064	11.36	3.08	2063	2001	0.3333	3	1	266	.	1	RECTANGLE_INTERESTAREA	266	2	4269	892.00	383.50	820	4534	0.2222	2	3705	0.51	170.97	4268	4259	837	1	4064.00	3787.00
zsx	zsx.edf	RIGHT	2736.00	3580.00	402	367	0.0748	367	6	1	1701	1	525.80	391.80	1	367	2067	0.0714	1	1701	1.18	-163.21	1700	1683	0.0714	1	0	0	.	1	RECTANGLE_INTERESTAREA	367	1	1701	525.80	391.80	367	2067	0.0714	1	1701	1.18	-163.21	1700	1683	474	1	3580.00	3580.00
zsx	zsx.edf	RIGHT	2700.00	3875.33	402	795	0.1620	245	9	3	2734	2	857.70	368.80	1	245	2978	0.0714	1	2734	1.89	11.86	2733	2711	0.2143	3	0	0	.	1	RECTANGLE_INTERESTAREA	225	3	5110	911.80	381.00	225	5334	0.0714	1	5110	0.72	-170.68	5109	5098	837	1	4213.00	3705.00
zsx	zsx.edf	RIGHT	2736.00	3665.75	402	1166	0.2827	212	3	1	696	1	511.60	398.50	1	1166	1898	0.3333	4	696	11.55	0.78	695	637	0.3333	4	5	1692	.	1	RECTANGLE_INTERESTAREA	142	1	1757	528.50	385.60	1166	1898	0.3333	4	696	0.57	-175.70	1756	1747	474	1	3936.00	3423.00
zsx	zsx.edf	RIGHT	2812.00	3765.50	403	738	0.1789	435	7	3	1960	2	840.20	382.20	1	738	2716	0.1667	2	1960	10.72	2.33	1959	1899	0.1667	2	5	1692	.	1	RECTANGLE_INTERESTAREA	303	1	2414	888.60	392.10	738	2716	0.1667	2	1960	1.17	2.50	2413	2395	836	1	3906.00	3625.00
zsx	zsx.edf	RIGHT	2628.00	3975.50	402	1235	0.3140	357	6	1	1742	1	517.20	383.30	1	1235	3019	0.3636	4	1742	1.56	4.13	1741	1722	0.3636	4	4	1073	.	1	RECTANGLE_INTERESTAREA	266	1	2754	540.60	392.90	1235	3019	0.3636	4	1742	0.48	22.29	2753	2745	476	1	4271.00	3816.00
zsx	zsx.edf	RIGHT	2775.00	4333.00	403	195	0.0496	195	10	3	3086	2	868.80	381.20	1	195	3280	0.0909	1	3086	11.20	2.73	3085	3020	0.0909	1	4	1073	.	1	RECTANGLE_INTERESTAREA	195	1	3086	868.80	381.20	195	3280	0.0909	1	3086	11.20	2.73	3085	3020	837	1	4333.00	4333.00
zsx	zsx.edf	RIGHT	2812.00	3926.33	403	1140	0.3508	571	3	1	977	1	518.80	381.30	1	1140	2138	0.3333	3	977	5.93	-1.76	976	935	0.3333	3	3	832	.	1	RECTANGLE_INTERESTAREA	354	1	1785	546.20	386.70	1140	2138	0.3333	3	977	0.26	15.88	1784	1779	474	1	4068.00	3836.00
zsx	zsx.edf	RIGHT	2701.00	3920.00	403	490	0.1508	227	7	3	2290	2	896.00	396.60	1	490	2788	0.2222	2	2290	9.42	-3.06	2289	2235	0.2222	2	3	832	.	1	RECTANGLE_INTERESTAREA	263	1	2526	893.40	393.00	490	2788	0.2222	2	2290	0.39	120.78	2525	2517	838	1	4061.00	3779.00
zsx	zsx.edf	RIGHT	3996.00	3779.00	402	1281	0.2504	630	4	1	892	1	551.70	381.80	1	1281	2228	0.2667	4	892	13.51	1.40	891	826	0.2667	4	6	2045	.	1	RECTANGLE_INTERESTAREA	192	1	2037	561.10	381.80	1281	2228	0.2667	4	892	1.94	8.31	2036	2015	457	1	4021.00	3639.00
zsx	zsx.edf	RIGHT	2700.00	3804.20	402	2034	0.3977	262	9	3	3087	2	851.40	367.00	1	1470	4593	0.2000	3	3087	0.80	10.16	3086	3074	0.3333	5	6	2045	.	1	RECTANGLE_INTERESTAREA	186	2	5414	884.10	377.70	564	5599	0.1333	2	5024	0.71	-178.65	5413	5402	837	1	4016.00	3552.00
zsx	zsx.edf	RIGHT	2592.00	3518.00	402	738	0.1605	208	6	1	2284	1	544.50	373.70	1	738	3051	0.2500	3	2284	0.32	-69.01	2283	2131	0.2500	3	4	932	.	1	RECTANGLE_INTERESTAREA	251	1	2801	545.80	384.30	738	3051	0.2500	3	2284	0.88	15.56	2800	2787	476	1	3618.00	3386.00
zsx	zsx.edf	RIGHT	2738.00	3682.50	403	402	0.0874	220	9	3	3115	2	864.70	384.10	1	402	3533	0.1667	2	3115	10.86	0.15	3114	3052	0.1667	2	4	932	.	1	RECTANGLE_INTERESTAREA	182	1	3352	892.20	386.80	402	3533	0.1667	2	3115	0.96	2.41	3351	3335	837	1	3728.00	3637.00
zsx	zsx.edf	RIGHT	4255.00	4090.40	403	1144	0.1631	350	5	1	1633	1	539.40	387.90	1	1144	2850	0.2500	5	1633	6.81	-0.53	1632	1588	0.2500	5	11	4037	.	1	RECTANGLE_INTERESTAREA	135	1	2716	563.60	383.90	1144	2850	0.2500	5	1633	1.92	3.48	2715	2696	455	1	4358.00	3851.00
zsx	zsx.edf	RIGHT	2700.00	3843.11	402	3699	0.5272	345	11	3	3248	2	866.90	374.70	1	1584	4859	0.2000	4	3248	1.15	9.77	3247	3230	0.4500	9	11	4037	.	1	RECTANGLE_INTERESTAREA	79	2	7496	896.30	377.60	2115	7574	0.2500	5	5218	0.67	16.21	7495	7485	837	1	4290.00	3336.00
zsx	zsx.edf	RIGHT	2625.00	3874.67	402	1400	0.2624	557	4	1	1131	1	491.50	377.20	1	1400	2557	0.2308	3	1131	10.83	1.52	1130	1077	0.2308	3	2	843	.	1	RECTANGLE_INTERESTAREA	373	1	2185	508.00	387.30	1400	2557	0.2308	3	1131	0.46	179.12	2184	2176	475	1	3984.00	3771.00
zsx	zsx.edf	RIGHT	2700.00	3647.00	402	377	0.0707	377	8	3	2791	2	881.40	380.90	1	377	3167	0.0769	1	2791	1.69	6.68	2790	2766	0.0769	1	2	843	.	1	RECTANGLE_INTERESTAREA	377	1	2791	881.40	380.90	377	3167	0.0769	1	2791	1.69	6.68	2790	2766	837	1	3647.00	3647.00
zsx	zsx.edf	RIGHT	4292.00	3841.33	403	1094	0.2467	314	6	1	1540	1	524.10	385.20	1	1094	2669	0.2000	3	1540	2.25	4.06	1539	1514	0.2000	3	2	780	.	1	RECTANGLE_INTERESTAREA	460	1	2210	564.70	386.70	1094	2669	0.2000	3	1540	1.62	5.78	2209	2189	454	1	4006.00	3647.00
zsx	zsx.edf	RIGHT	1296.00	4015.00	402	264	0.0595	264	10	3	2885	2	882.60	386.60	1	264	3148	0.0667	1	2885	10.42	1.63	2884	2823	0.0667	1	2	780	.	1	RECTANGLE_INTERESTAREA	264	1	2885	882.60	386.60	264	3148	0.0667	1	2885	10.42	1.63	2884	2823	856	1	4015.00	4015.00
zsx	zsx.edf	RIGHT	4292.00	3791.00	403	983	0.3429	551	6	1	1145	1	523.90	402.80	1	983	2164	0.2727	3	1145	10.45	-0.38	1144	1091	0.2727	3	2	432	.	1	RECTANGLE_INTERESTAREA	212	1	1953	510.70	399.10	983	2164	0.2727	3	1145	1.56	-175.34	1952	1933	454	1	4085.00	3590.00
zsx	zsx.edf	RIGHT	2664.00	3907.00	402	504	0.1758	504	11	3	2630	2	897.70	389.10	1	504	3133	0.0909	1	2630	3.96	5.94	2629	2593	0.0909	1	2	432	.	1	RECTANGLE_INTERESTAREA	504	1	2630	897.70	389.10	504	3133	0.0909	1	2630	3.96	5.94	2629	2593	837	1	3907.00	3907.00
zsx	zsx.edf	RIGHT	2628.00	3821.50	402	541	0.1761	223	5	1	947	1	504.70	392.10	1	541	1506	0.2500	2	947	9.78	1.95	946	895	0.2500	2	1	318	.	1	RECTANGLE_INTERESTAREA	318	1	1189	534.00	398.60	541	1506	0.2500	2	947	1.24	-2.61	1188	1170	476	1	3879.00	3764.00
zsx	zsx.edf	RIGHT	2701.00	3958.00	403	1357	0.4417	1357	8	3	1921	2	907.80	381.70	1	1357	3277	0.1250	1	1921	11.09	4.05	1920	1858	0.1250	1	1	318	.	1	RECTANGLE_INTERESTAREA	1357	1	1921	907.80	381.70	1357	3277	0.1250	1	1921	11.09	4.05	1920	1858	838	1	3958.00	3958.00
zsx	zsx.edf	RIGHT	2812.00	3640.00	403	989	0.2082	587	4	1	865	1	529.70	389.40	1	989	1863	0.1538	2	865	12.83	1.19	864	801	0.1538	2	5	1832	.	1	RECTANGLE_INTERESTAREA	402	1	1462	511.20	388.40	989	1863	0.1538	2	865	0.54	173.96	1461	1452	474	1	3880.00	3400.00
zsx	zsx.edf	RIGHT	4292.00	3786.50	403	2432	0.5119	715	7	3	2253	2	852.50	377.30	1	1818	4275	0.3077	4	2253	10.32	2.95	2252	2186	0.4615	6	5	1832	.	1	RECTANGLE_INTERESTAREA	327	2	4871	869.10	385.10	614	5197	0.1538	2	4574	0.54	172.47	4870	4861	816	1	4123.00	3558.00
zsx	zsx.edf	RIGHT	2736.00	4008.67	402	774	0.2854	223	4	1	911	1	514.50	400.40	1	774	1714	0.3000	3	911	11.89	-0.07	910	851	0.3000	3	2	551	.	1	RECTANGLE_INTERESTAREA	257	1	1458	521.20	396.50	774	1714	0.3000	3	911	0.66	169.00	1457	1447	474	1	4122.00	3808.00
zsx	zsx.edf	RIGHT	4140.00	4124.00	402	790	0.2913	702	8	3	1904	2	888.30	381.60	1	702	2605	0.1000	1	1904	11.40	2.49	1903	1841	0.2000	2	2	551	.	1	RECTANGLE_INTERESTAREA	88	2	2868	874.90	384.20	88	2955	0.1000	1	2868	2.14	-173.73	2867	2844	817	1	4129.00	4119.00
zsx	zsx.edf	RIGHT	4292.00	4042.50	403	750	0.1982	342	4	1	829	1	497.10	383.40	1	750	1599	0.2500	2	829	11.34	-0.35	828	768	0.2500	2	2	983	.	1	RECTANGLE_INTERESTAREA	408	1	1192	544.30	381.50	750	1599	0.2500	2	829	1.68	6.40	1191	1171	454	1	4234.00	3851.00
zsx	zsx.edf	RIGHT	4140.00	3893.50	402	2080	0.5495	1505	7	3	1894	2	881.80	366.40	1	2080	4180	0.2500	2	1894	10.18	4.77	1893	1834	0.2500	2	2	983	.	1	RECTANGLE_INTERESTAREA	575	1	3606	904.40	376.10	2080	4180	0.2500	2	1894	0.99	51.47	3605	3399	817	1	3983.00	3804.00
zsx	zsx.edf	RIGHT	2700.00	4051.67	402	1030	0.2599	180	3	1	681	1	489.90	388.40	1	1030	1746	0.2727	3	681	12.17	0.68	680	615	0.2727	3	3	943	.	1	RECTANGLE_INTERESTAREA	635	1	1112	547.20	380.70	1030	1746	0.2727	3	681	0.92	11.26	1111	1095	475	1	4141.00	3997.00
zsx	zsx.edf	RIGHT	2700.00	3869.00	402	274	0.0691	181	8	3	2213	2	852.80	375.90	1	274	2500	0.1818	2	2213	1.16	9.83	2212	2195	0.1818	2	3	943	.	1	RECTANGLE_INTERESTAREA	93	1	2408	889.90	381.60	274	2500	0.1818	2	2213	0.94	0.83	2407	2394	837	1	3915.00	3823.00
zsx	zsx.edf	RIGHT	2772.00	3688.00	402	756	0.2296	610	3	1	715	1	529.40	393.00	1	756	1480	0.3333	2	715	12.93	2.19	714	650	0.3333	2	1	146	.	1	RECTANGLE_INTERESTAREA	146	1	1335	548.30	391.80	756	1480	0.3333	2	715	0.47	11.63	1334	1325	474	1	3741.00	3635.00
zsx	zsx.edf	RIGHT	2484.00	.	402	0	0.0000	.	.	.	.	.	.	.	.	.	.	.	.	.	.	.	.	.	0.0000	0	1	146	.	1	RECTANGLE_INTERESTAREA	.	.	.	.	.	.	.	.	.	.	.	.	.	.	840	0	.	.
zsx	zsx.edf	RIGHT	2628.00	3944.33	402	675	0.1967	188	4	1	956	1	508.20	391.50	1	489	1464	0.2000	2	956	10.81	0.20	955	893	0.3000	3	4	1939	.	1	RECTANGLE_INTERESTAREA	186	2	1760	544.50	394.70	186	1945	0.1000	1	1760	0.79	8.94	1759	1748	476	1	4034.00	3827.00
zsx	zsx.edf	RIGHT	4176.00	3926.33	402	1638	0.4774	345	8	5	2012	2	876.80	386.30	1	1638	3683	0.3000	3	2012	11.45	2.32	2011	1946	0.3000	3	4	1939	.	1	RECTANGLE_INTERESTAREA	942	1	2742	883.80	392.60	1638	3683	0.3000	3	2012	1.22	179.69	2741	2723	816	1	4190.00	3630.00
zsx	zsx.edf	RIGHT	2701.00	4250.00	403	238	0.0686	238	5	1	1148	1	522.90	390.40	1	238	1385	0.1111	1	1148	11.28	0.56	1147	1092	0.1111	1	1	672	.	1	RECTANGLE_INTERESTAREA	238	1	1148	522.90	390.40	238	1385	0.1111	1	1148	11.28	0.56	1147	1092	476	1	4250.00	4250.00
zsx	zsx.edf	RIGHT	2700.00	3928.00	402	1247	0.3597	575	8	3	2424	2	858.80	379.70	1	1247	3685	0.2222	2	2424	1.65	-0.36	2423	2403	0.2222	2	1	672	.	1	RECTANGLE_INTERESTAREA	672	1	3014	905.70	382.70	1247	3685	0.2222	2	2424	1.03	11.10	3013	2999	837	1	4036.00	3820.00
zsx	zsx.edf	RIGHT	2736.00	3842.00	402	1224	0.4017	945	5	1	1049	1	519.30	390.30	1	1224	2280	0.2500	2	1049	2.02	4.31	1048	1027	0.2500	2	3	1153	.	1	RECTANGLE_INTERESTAREA	279	1	2002	536.40	392.20	1224	2280	0.2500	2	1049	0.44	18.16	2001	1994	474	1	3880.00	3804.00
zsx	zsx.edf	RIGHT	2738.00	3755.00	403	874	0.2868	186	7	3	2346	2	867.90	399.80	1	874	3230	0.2500	2	2346	11.29	-0.89	2345	2281	0.2500	2	3	1153	.	1	RECTANGLE_INTERESTAREA	688	1	2543	882.70	383.20	874	3230	0.2500	2	2346	0.68	48.31	2542	2532	837	1	3890.00	3620.00
zsx	zsx.edf	RIGHT	2625.00	3714.50	402	1370	0.2869	294	6	1	1299	1	536.10	394.70	1	1370	2703	0.3077	4	1299	1.23	-176.72	1298	1280	0.3077	4	5	2842	.	1	RECTANGLE_INTERESTAREA	506	1	2198	527.80	393.40	1370	2703	0.3077	4	1299	0.68	-169.93	2197	2187	475	1	3896.00	3469.00
zsx	zsx.edf	RIGHT	2812.00	4134.00	403	1952	0.4088	186	11	3	3059	2	855.50	387.80	1	1952	5034	0.2308	3	3059	9.46	-1.15	3058	3003	0.2308	3	5	2842	.	1	RECTANGLE_INTERESTAREA	496	1	4539	882.40	396.30	1952	5034	0.2308	3	3059	0.30	161.95	4538	4532	836	1	4420.00	3971.00
zsx	zsx.edf	RIGHT	2812.00	3790.00	403	434	0.1043	434	5	1	1271	1	536.40	394.50	1	434	1704	0.1000	1	1271	1.02	164.80	1270	1255	0.1000	1	3	1436	.	1	RECTANGLE_INTERESTAREA	434	1	1271	536.40	394.50	434	1704	0.1000	1	1271	1.02	164.80	1270	1255	474	1	3790.00	3790.00
zsx	zsx.edf	RIGHT	4176.00	4204.00	402	2162	0.5195	726	7	3	2193	2	892.90	385.70	1	2162	4401	0.4000	4	2193	11.48	1.69	2192	2124	0.4000	4	3	1436	.	1	RECTANGLE_INTERESTAREA	174	1	4228	874.90	378.40	2162	4401	0.4000	4	2193	0.91	178.30	4227	4208	816	1	4474.00	3774.00
zsx	zsx.edf	RIGHT	2772.00	3823.33	402	724	0.2748	218	4	1	1028	1	531.30	383.00	1	724	1772	0.3333	3	1028	12.17	2.15	1027	967	0.3333	3	3	1066	.	1	RECTANGLE_INTERESTAREA	273	1	1500	527.00	390.80	724	1772	0.3333	3	1028	0.49	164.94	1499	1491	474	1	3935.00	3680.00
zsx	zsx.edf	RIGHT	2736.00	3848.50	402	778	0.2953	218	8	3	2043	2	853.60	384.30	1	778	2836	0.2222	2	2043	10.36	2.38	2042	1982	0.2222	2	3	1066	.	1	RECTANGLE_INTERESTAREA	560	1	2277	893.50	391.80	778	2836	0.2222	2	2043	1.10	3.33	2276	2261	836	1	3926.00	3771.00
zsx	zsx.edf	RIGHT	4068.00	3869.33	402	934	0.2519	249	4	1	1205	1	526.00	384.10	1	934	2167	0.3000	3	1205	13.13	-0.02	1204	1143	0.3000	3	6	2337	.	1	RECTANGLE_INTERESTAREA	444	1	1724	562.10	377.80	934	2167	0.3000	3	1205	0.68	18.49	1723	1712	456	1	4084.00	3671.00
zsx	zsx.edf	RIGHT	2736.00	3872.00	402	1652	0.4455	1013	7	3	2226	2	874.30	366.20	1	1652	4042	0.4000	4	2226	10.55	1.56	2225	2168	0.4000	4	6	2337	.	1	RECTANGLE_INTERESTAREA	344	1	3699	911.30	384.30	1652	4042	0.4000	4	2226	0.68	-2.57	3698	3687	836	1	3972.00	3761.00
zsx	zsx.edf	RIGHT	3996.00	3725.67	402	1010	0.2850	496	5	1	1068	1	523.80	388.10	1	1010	2108	0.2727	3	1068	11.65	1.61	1067	1008	0.2727	3	4	1476	.	1	RECTANGLE_INTERESTAREA	363	1	1746	565.70	388.40	1010	2108	0.2727	3	1068	1.89	5.05	1745	1726	457	1	3837.00	3629.00
zsx	zsx.edf	RIGHT	2701.00	4093.33	403	1394	0.3933	432	9	3	2369	2	894.20	379.60	1	1394	3793	0.2727	3	2369	1.40	175.61	2368	2348	0.2727	3	4	1476	.	1	RECTANGLE_INTERESTAREA	32	1	3762	872.20	385.80	1394	3793	0.2727	3	2369	0.97	-178.81	3761	3740	838	1	4384.00	3744.00
zsx	zsx.edf	RIGHT	2625.00	3706.33	402	830	0.2152	356	5	1	1368	1	508.50	384.00	1	830	2222	0.2308	3	1368	1.37	1.03	1367	1349	0.2308	3	3	788	.	1	RECTANGLE_INTERESTAREA	218	1	2005	520.40	388.60	830	2222	0.2308	3	1368	0.43	178.13	2004	1997	475	1	3759.00	3678.00
zsx	zsx.edf	RIGHT	2772.00	3610.67	402	935	0.2425	309	10	3	2863	2	866.00	373.30	1	623	3497	0.1538	2	2863	1.21	-4.51	2862	2845	0.2308	3	3	788	.	1	RECTANGLE_INTERESTAREA	312	2	3966	909.80	376.00	312	4277	0.0769	1	3966	0.60	-1.29	3965	3955	836	1	3670.00	3552.00
zsx	zsx.edf	RIGHT	2772.00	4218.33	402	1089	0.2492	127	4	1	961	1	479.50	385.70	1	1089	2082	0.2500	3	961	11.13	3.11	960	904	0.2500	3	5	2212	.	1	RECTANGLE_INTERESTAREA	139	1	1944	544.60	384.00	1089	2082	0.2500	3	961	0.61	11.44	1943	1932	474	1	4492.00	4021.00
zsx	zsx.edf	RIGHT	2700.00	4012.50	402	1722	0.3941	472	9	3	2855	2	855.30	370.80	1	1722	4741	0.3333	4	2855	1.04	3.76	2854	2839	0.3333	4	5	2212	.	1	RECTANGLE_INTERESTAREA	245	1	4497	892.80	390.70	1722	4741	0.3333	4	2855	0.32	154.09	4496	4490	837	1	4190.00	3901.00
zsx	zsx.edf	RIGHT	4176.00	3790.00	402	1085	0.3055	206	5	1	1309	1	516.10	385.30	1	1085	2423	0.2727	3	1309	11.71	2.29	1308	1246	0.2727	3	6	2157	.	1	RECTANGLE_INTERESTAREA	185	1	2239	565.30	381.60	1085	2423	0.2727	3	1309	0.60	14.44	2238	2229	454	1	4197.00	3542.00
zsx	zsx.edf	RIGHT	2700.00	3737.75	402	1278	0.3598	577	8	3	2486	2	863.90	373.10	1	1278	3957	0.3636	4	2486	10.41	3.13	2485	2424	0.3636	4	6	2157	.	1	RECTANGLE_INTERESTAREA	173	1	3785	911.20	385.70	1278	3957	0.3636	4	2486	0.80	-8.99	3784	3772	837	1	3836.00	3603.00
zsx	zsx.edf	RIGHT	2736.00	3794.50	402	1853	0.4224	363	3	1	1191	1	500.60	374.20	1	1853	3243	0.3636	4	1191	11.16	3.26	1190	1132	0.3636	4	5	1887	.	1	RECTANGLE_INTERESTAREA	417	1	2827	510.50	386.60	1853	3243	0.3636	4	1191	1.03	-178.83	2826	2810	474	1	4162.00	3519.00
zsx	zsx.edf	RIGHT	2556.00	3641.33	402	689	0.1571	292	8	3	3690	2	887.20	380.50	1	689	4408	0.2727	3	3690	11.47	0.58	3689	3625	0.2727	3	5	1887	.	1	RECTANGLE_INTERESTAREA	192	1	4217	892.90	381.90	689	4408	0.2727	3	3690	0.86	7.17	4216	4202	839	1	3814.00	3472.00
zsx	zsx.edf	RIGHT	2628.00	.	402	0	0.0000	.	.	.	.	.	.	.	.	.	.	.	.	.	.	.	.	.	0.0000	0	1	539	.	1	RECTANGLE_INTERESTAREA	.	.	.	.	.	.	.	.	.	.	.	.	.	.	476	0	.	.
zsx	zsx.edf	RIGHT	4176.00	3724.00	402	1512	0.4008	458	8	1	2294	1	883.50	373.90	1	997	3297	0.1818	2	2294	11.42	3.34	2293	2227	0.2727	3	1	539	.	1	RECTANGLE_INTERESTAREA	515	2	3642	912.30	383.00	515	4156	0.0909	1	3642	0.80	-12.44	3641	3627	816	0	3870.00	3609.00
zsx	zsx.edf	RIGHT	2628.00	3883.25	402	1182	0.2806	229	3	1	981	1	477.10	384.40	1	1182	2202	0.3636	4	981	11.13	1.53	980	924	0.3636	4	6	2316	.	1	RECTANGLE_INTERESTAREA	141	1	2062	535.10	380.90	1182	2202	0.3636	4	981	0.41	-172.11	2061	2054	476	1	3981.00	3761.00
zsx	zsx.edf	RIGHT	2664.00	3698.00	402	1363	0.3235	400	7	3	2267	2	860.00	376.40	1	1363	3796	0.2727	3	2267	11.21	1.74	2266	2203	0.2727	3	6	2316	.	1	RECTANGLE_INTERESTAREA	423	1	3374	890.30	381.90	1363	3796	0.2727	3	2267	0.97	76.93	3373	3222	837	1	3872.00	3593.00
zsx	zsx.edf	RIGHT	2775.00	3749.00	403	996	0.3500	233	5	1	1283	1	548.90	392.70	1	996	2304	0.3333	3	1283	12.63	0.96	1282	1219	0.3333	3	2	763	.	1	RECTANGLE_INTERESTAREA	363	1	1942	529.70	388.30	996	2304	0.3333	3	1283	0.28	41.19	1941	1936	475	1	3989.00	3608.00
zsx	zsx.edf	RIGHT	2556.00	3655.00	402	462	0.1623	462	9	3	2620	2	907.50	380.20	1	462	3081	0.1111	1	2620	3.04	4.37	2619	2590	0.1111	1	2	763	.	1	RECTANGLE_INTERESTAREA	462	1	2620	907.50	380.20	462	3081	0.1111	1	2620	3.04	4.37	2619	2590	839	1	3655.00	3655.00
zsx	zsx.edf	RIGHT	2664.00	3658.00	402	1801	0.5680	1084	3	1	750	1	545.90	374.10	1	1801	2722	0.4444	4	750	13.91	3.54	749	679	0.4444	4	5	1147	.	1	RECTANGLE_INTERESTAREA	311	1	2412	546.50	387.60	1801	2722	0.4444	4	750	1.15	-0.88	2411	2394	475	1	3886.00	3371.00
zsx	zsx.edf	RIGHT	3996.00	3623.50	402	430	0.1356	218	7	3	2792	2	856.40	381.60	1	430	3239	0.2222	2	2792	10.56	2.52	2791	2723	0.2222	2	5	1147	.	1	RECTANGLE_INTERESTAREA	212	1	3028	897.30	380.90	430	3239	0.2222	2	2792	1.28	7.57	3027	3010	819	1	3683.00	3564.00
zsx	zsx.edf	RIGHT	2664.00	3830.67	402	1508	0.4360	548	4	1	993	1	541.50	387.90	1	1508	2530	0.3333	3	993	12.58	1.87	992	925	0.3333	3	3	1661	.	1	RECTANGLE_INTERESTAREA	357	1	2174	540.90	387.30	1508	2530	0.3333	3	993	0.86	10.89	2173	2158	475	1	3932.00	3648.00
zsx	zsx.edf	RIGHT	2590.00	3867.50	403	877	0.2535	176	8	3	2794	2	855.30	389.40	1	877	3687	0.2222	2	2794	9.62	1.41	2793	2730	0.2222	2	3	1661	.	1	RECTANGLE_INTERESTAREA	701	1	2987	901.70	386.70	877	3687	0.2222	2	2794	1.17	5.60	2986	2970	839	1	3927.00	3808.00
zsx	zsx.edf	RIGHT	2736.00	3887.50	402	938	0.2550	329	3	1	1013	1	488.90	383.00	1	938	1970	0.2000	2	1013	10.56	2.00	1012	953	0.2000	2	2	927	.	1	RECTANGLE_INTERESTAREA	609	1	1362	535.90	388.00	938	1970	0.2000	2	1013	1.47	5.54	1361	1342	474	1	3960.00	3815.00
zsx	zsx.edf	RIGHT	2664.00	3730.33	402	1041	0.2830	665	7	3	2551	2	867.50	370.80	1	983	3676	0.2000	2	2551	1.21	3.38	2550	2534	0.3000	3	2	927	.	1	RECTANGLE_INTERESTAREA	58	2	3975	898.70	374.70	58	4032	0.1000	1	3975	0.93	-170.22	3974	3959	837	1	3820.00	3610.00
zsx	zsx.edf	RIGHT	2664.00	3651.00	402	1987	0.3258	515	5	1	1293	1	509.30	371.90	1	1987	3514	0.3125	5	1293	12.46	2.40	1292	1190	0.3125	5	8	2808	.	1	RECTANGLE_INTERESTAREA	207	1	3308	541.30	393.50	1987	3514	0.3125	5	1293	0.39	12.16	3307	3300	475	1	4007.00	3288.00
zsx	zsx.edf	RIGHT	4176.00	3745.60	402	1613	0.2645	257	10	3	3567	2	817.60	379.30	1	257	3823	0.0625	1	3567	8.96	3.12	3566	3515	0.3125	5	8	2808	.	1	RECTANGLE_INTERESTAREA	264	2	6571	905.90	379.40	1356	6834	0.2500	4	5424	1.31	1.48	6570	6553	816	1	4151.00	3430.00
zsx	zsx.edf	RIGHT	2736.00	4027.50	402	1382	0.2501	239	5	1	1321	1	509.60	395.40	1	1382	2721	0.1667	2	1321	11.77	-2.17	1320	1264	0.1667	2	2	1812	.	1	RECTANGLE_INTERESTAREA	1143	1	1579	520.60	386.40	1382	2721	0.1667	2	1321	0.91	27.29	1578	1560	474	1	4231.00	3824.00
zsx	zsx.edf	RIGHT	2700.00	3633.00	402	2257	0.4085	728	9	3	3326	2	885.50	374.80	1	1397	4730	0.1667	2	3326	1.82	-0.32	3325	3302	0.2500	3	2	1812	.	1	RECTANGLE_INTERESTAREA	860	2	5099	899.00	379.00	860	5958	0.0833	1	5099	0.97	-176.41	5098	5082	837	1	3665.00	3585.00
zsx	zsx.edf	RIGHT	2812.00	3730.67	403	867	0.1995	376	10	1	2604	1	517.70	402.10	1	867	3502	0.2143	3	2604	1.26	175.02	2603	2585	0.2143	3	4	1595	.	1	RECTANGLE_INTERESTAREA	265	1	3238	519.10	392.70	867	3502	0.2143	3	2604	1.07	-178.87	3237	3220	474	1	3809.00	3635.00
zsx	zsx.edf	RIGHT	4255.00	3790.00	403	1104	0.2540	327	13	3	3569	2	863.60	375.10	1	1104	4691	0.1429	2	3569	11.82	3.30	3568	3503	0.1429	2	4	1595	.	1	RECTANGLE_INTERESTAREA	777	1	3915	901.50	379.70	1104	4691	0.1429	2	3569	1.21	-15.86	3914	3896	817	1	3796.00	3784.00
zsx	zsx.edf	RIGHT	2664.00	4032.50	402	784	0.1901	257	6	1	1188	1	531.60	384.60	1	784	1985	0.1667	2	1188	11.03	0.27	1187	1129	0.1667	2	6	2813	.	1	RECTANGLE_INTERESTAREA	527	1	1459	546.80	388.10	784	1985	0.1667	2	1188	0.77	5.58	1458	1445	475	1	4264.00	3801.00
zsx	zsx.edf	RIGHT	2700.00	3590.20	402	2286	0.5543	582	8	3	2051	2	899.40	366.80	1	2286	4572	0.4167	5	2051	12.05	4.16	2050	1986	0.4167	5	6	2813	.	1	RECTANGLE_INTERESTAREA	101	1	4472	898.90	377.20	2286	4572	0.4167	5	2051	0.37	0.52	4471	4464	837	1	3693.00	3365.00
zsx	zsx.edf	RIGHT	4181.00	3955.00	403	1227	0.2750	283	5	1	1382	1	549.40	389.30	1	1227	2640	0.2308	3	1382	12.83	1.20	1381	1312	0.2308	3	2	944	.	1	RECTANGLE_INTERESTAREA	264	1	2377	536.90	388.40	1227	2640	0.2308	3	1382	0.81	13.66	2376	2364	456	1	4132.00	3777.00
zsx	zsx.edf	RIGHT	2625.00	3775.00	402	439	0.0984	439	13	3	4475	2	882.60	374.80	1	439	4913	0.0769	1	4475	1.09	-174.70	4474	4457	0.0769	1	2	944	.	1	RECTANGLE_INTERESTAREA	439	1	4475	882.60	374.80	439	4913	0.0769	1	4475	1.09	-174.70	4474	4457	837	1	3775.00	3775.00
zsx	zsx.edf	RIGHT	2812.00	3789.50	403	1035	0.2683	909	4	1	1101	1	531.60	393.40	1	1035	2146	0.2222	2	1101	12.82	0.11	1100	1043	0.2222	2	5	1933	.	1	RECTANGLE_INTERESTAREA	126	1	2021	549.90	383.50	1035	2146	0.2222	2	1101	0.72	4.26	2020	2010	474	1	3819.00	3760.00
zsx	zsx.edf	RIGHT	4140.00	3938.75	402	1807	0.4684	830	6	3	2208	2	878.50	376.50	1	1807	4186	0.4444	4	2208	11.13	3.33	2207	2147	0.4444	4	5	1933	.	1	RECTANGLE_INTERESTAREA	296	1	3891	910.20	377.90	1807	4186	0.4444	4	2208	0.41	6.08	3890	3881	817	1	3990.00	3856.00
zsx	zsx.edf	RIGHT	2812.00	3759.00	403	1274	0.2384	254	6	1	1226	1	522.20	379.40	1	1274	2524	0.2308	3	1226	9.32	-0.63	1225	1174	0.2308	3	3	2480	.	1	RECTANGLE_INTERESTAREA	649	1	1876	543.50	375.70	1274	2524	0.2308	3	1226	0.42	35.47	1875	1867	474	1	4044.00	3536.00
zsx	zsx.edf	RIGHT	2849.00	3660.50	403	2117	0.3961	1460	9	3	2592	2	894.60	367.40	1	1460	4051	0.0769	1	2592	11.80	3.10	2591	2525	0.1538	2	3	2480	.	1	RECTANGLE_INTERESTAREA	657	2	5138	888.20	383.00	657	5794	0.0769	1	5138	1.22	-178.41	5137	5120	836	1	3692.00	3629.00
zsx	zsx.edf	RIGHT	2700.00	3495.25	402	1942	0.3586	1126	5	1	1183	1	502.30	377.40	1	1942	3293	0.3333	4	1183	10.87	2.48	1182	1124	0.3333	4	7	3204	.	1	RECTANGLE_INTERESTAREA	281	1	3013	538.70	380.10	1942	3293	0.3333	4	1183	0.73	25.91	3012	3000	475	1	3755.00	3366.00
zsx	zsx.edf	RIGHT	3990.00	3867.00	402	2388	0.4410	734	9	3	3373	2	880.20	367.30	1	2388	5934	0.3333	4	3373	11.80	5.06	3372	3294	0.3333	4	7	3204	.	1	RECTANGLE_INTERESTAREA	658	1	5277	888.50	377.80	2388	5934	0.3333	4	3373	0.83	117.63	5276	5120	817	1	4036.00	3733.00
zsx	zsx.edf	RIGHT	2738.00	3999.67	403	1665	0.4725	179	4	1	1148	1	475.20	386.20	1	1665	2839	0.3750	3	1148	9.87	-0.70	1147	1097	0.3750	3	4	2277	.	1	RECTANGLE_INTERESTAREA	317	1	2523	542.90	389.90	1665	2839	0.3750	3	1148	0.20	37.36	2522	2518	475	1	4273.00	3802.00
zsx	zsx.edf	RIGHT	2700.00	3738.50	402	791	0.2245	186	7	3	2903	2	858.30	395.70	1	791	3709	0.2500	2	2903	10.63	-0.07	2902	2840	0.2500	2	4	2277	.	1	RECTANGLE_INTERESTAREA	605	1	3105	893.20	394.80	791	3709	0.2500	2	2903	0.95	7.50	3104	3089	837	1	3908.00	3569.00
zsx	zsx.edf	RIGHT	4292.00	3755.00	403	1462	0.2573	365	5	1	1690	1	531.60	376.00	1	365	2054	0.0667	1	1690	11.54	3.11	1689	1626	0.3333	5	3	568	.	1	RECTANGLE_INTERESTAREA	186	2	3500	562.40	382.80	1097	3685	0.2667	4	2369	1.54	3.93	3499	3482	454	1	4291.00	3370.00
zsx	zsx.edf	RIGHT	3996.00	3651.00	402	1324	0.2330	900	13	5	4622	2	850.30	369.80	1	900	5521	0.0667	1	4622	1.33	1.47	4621	4603	0.1333	2	3	568	.	1	RECTANGLE_INTERESTAREA	424	2	5872	894.80	382.10	424	6295	0.0667	1	5872	1.06	-9.30	5871	5854	819	1	3697.00	3605.00
zsx	zsx.edf	RIGHT	2775.00	3864.50	403	441	0.1033	198	5	1	1696	1	529.50	389.70	1	198	1893	0.0833	1	1696	2.71	0.30	1695	1671	0.1667	2	1	512	.	1	RECTANGLE_INTERESTAREA	243	2	2280	534.30	388.80	243	2522	0.0833	1	2280	1.02	-173.25	2279	2264	475	1	3931.00	3798.00
zsx	zsx.edf	RIGHT	2736.00	3981.50	402	919	0.2153	407	9	5	2708	2	847.30	375.20	1	919	3645	0.1667	2	2708	8.31	2.53	2707	2656	0.1667	2	1	512	.	1	RECTANGLE_INTERESTAREA	512	1	3134	898.30	382.30	919	3645	0.1667	2	2708	1.33	-2.33	3133	3115	836	1	4028.00	3935.00
zsx	zsx.edf	RIGHT	2812.00	3781.20	403	1515	0.3269	248	6	1	1601	1	503.10	375.20	1	248	1848	0.0588	1	1601	2.31	1.66	1600	1578	0.2941	5	3	644	.	1	RECTANGLE_INTERESTAREA	144	2	3669	525.10	379.50	1267	3812	0.2353	4	2498	0.76	18.51	3668	3656	474	1	3935.00	3626.00
zsx	zsx.edf	RIGHT	2660.00	3533.00	402	178	0.0384	178	16	5	4443	2	881.90	379.60	1	178	4620	0.0588	1	4443	1.63	-2.97	4442	4421	0.0588	1	3	644	.	1	RECTANGLE_INTERESTAREA	178	1	4443	881.90	379.60	178	4620	0.0588	1	4443	1.63	-2.97	4442	4421	836	1	3533.00	3533.00
zsx	zsx.edf	RIGHT	2738.00	3810.67	403	731	0.2020	175	4	1	1516	1	498.80	392.80	1	352	1883	0.1818	2	1516	2.18	-8.90	1515	1493	0.2727	3	1	177	.	1	RECTANGLE_INTERESTAREA	379	2	2186	529.60	391.20	379	2564	0.0909	1	2186	1.78	-178.87	2185	2162	475	1	3845.00	3774.00
zsx	zsx.edf	RIGHT	2812.00	3549.00	403	226	0.0625	226	9	5	3104	2	861.50	382.10	1	226	3329	0.0909	1	3104	1.47	-1.32	3103	3084	0.0909	1	1	177	.	1	RECTANGLE_INTERESTAREA	226	1	3104	861.50	382.10	226	3329	0.0909	1	3104	1.47	-1.32	3103	3084	836	1	3549.00	3549.00
zsx	zsx.edf	RIGHT	2700.00	3805.00	402	1058	0.1882	198	5	1	1577	1	496.00	392.00	1	1058	2664	0.2308	3	1577	8.60	-2.24	1576	1528	0.2308	3	2	860	.	1	RECTANGLE_INTERESTAREA	481	1	2184	547.00	373.70	1058	2664	0.2308	3	1577	0.49	21.95	2183	2174	475	1	4046.00	3667.00
zsx	zsx.edf	RIGHT	2700.00	3586.00	402	695	0.1236	156	10	3	3542	2	862.90	367.40	1	156	3697	0.0769	1	3542	1.06	5.17	3541	3524	0.1538	2	2	860	.	1	RECTANGLE_INTERESTAREA	539	2	5523	894.20	376.30	539	6061	0.0769	1	5523	1.02	-166.79	5522	5506	837	1	3706.00	3466.00
zsx	zsx.edf	RIGHT	2628.00	3824.50	402	1198	0.2755	842	5	1	1725	1	531.90	385.60	1	1198	2930	0.1818	2	1725	5.09	-0.20	1724	1684	0.1818	2	1	356	.	1	RECTANGLE_INTERESTAREA	356	1	2575	540.10	384.50	1198	2930	0.1818	2	1725	0.38	18.34	2574	2567	476	1	3954.00	3695.00
zsx	zsx.edf	RIGHT	2849.00	3836.00	403	209	0.0481	209	8	3	3161	2	869.00	381.40	1	209	3369	0.0909	1	3161	1.93	6.00	3160	3136	0.0909	1	1	356	.	1	RECTANGLE_INTERESTAREA	209	1	3161	869.00	381.40	209	3369	0.0909	1	3161	1.93	6.00	3160	3136	836	1	3836.00	3836.00
zsx	zsx.edf	RIGHT	4181.00	3545.50	403	1336	0.2254	253	3	1	1025	1	506.70	395.00	1	1336	2402	0.2667	4	1025	11.20	0.78	1024	961	0.2667	4	10	3895	.	1	RECTANGLE_INTERESTAREA	352	1	2051	535.70	383.60	1336	2402	0.2667	4	1025	1.04	5.66	2050	2036	456	1	3631.00	3469.00
zsx	zsx.edf	RIGHT	4255.00	3605.12	403	3237	0.5462	425	8	3	2892	2	846.10	371.10	1	3237	6371	0.5333	8	2892	8.79	4.70	2891	2836	0.5333	8	10	3895	.	1	RECTANGLE_INTERESTAREA	201	1	6171	896.80	380.80	3237	6371	0.5333	8	2892	1.16	-7.00	6170	6154	817	1	4347.00	3209.00
zsx	zsx.edf	RIGHT	2700.00	3989.00	402	1171	0.2135	316	8	1	2053	1	529.60	385.60	1	1171	3249	0.1875	3	2053	1.04	172.41	2052	2033	0.1875	3	3	1398	.	1	RECTANGLE_INTERESTAREA	484	1	2766	516.50	379.70	1171	3249	0.1875	3	2053	0.42	173.16	2765	2748	475	1	4117.00	3853.00
zsx	zsx.edf	RIGHT	2700.00	3724.33	402	1179	0.2150	547	13	3	4286	2	889.10	374.60	1	547	4832	0.0625	1	4286	1.42	3.57	4285	4265	0.1875	3	3	1398	.	1	RECTANGLE_INTERESTAREA	543	2	5450	903.30	375.50	632	5992	0.1250	2	5182	1.38	66.55	5449	5271	837	1	3829.00	3629.00
zsx	zsx.edf	RIGHT	2628.00	3777.50	402	660	0.2111	446	6	1	1308	1	527.20	392.20	1	660	1975	0.2000	2	1308	2.69	0.52	1307	1283	0.2000	2	2	819	.	1	RECTANGLE_INTERESTAREA	214	1	1762	518.10	392.30	660	1975	0.2000	2	1308	0.37	172.83	1761	1754	476	1	3962.00	3593.00
zsx	zsx.edf	RIGHT	2812.00	3803.50	403	867	0.2773	262	9	3	2478	2	871.80	384.30	1	867	3360	0.2000	2	2478	10.49	2.16	2477	2412	0.2000	2	2	819	.	1	RECTANGLE_INTERESTAREA	605	1	2756	908.10	386.60	867	3360	0.2000	2	2478	1.02	2.64	2755	2740	836	1	3970.00	3637.00
zsx	zsx.edf	RIGHT	2628.00	3966.50	402	1707	0.3617	275	4	1	1594	1	514.80	397.30	1	1707	3347	0.3636	4	1594	10.51	-0.62	1593	1537	0.3636	4	3	1432	.	1	RECTANGLE_INTERESTAREA	691	1	2657	537.70	399.10	1707	3347	0.3636	4	1594	0.68	24.26	2656	2645	476	1	4214.00	3759.00
zsx	zsx.edf	RIGHT	2736.00	4080.00	402	872	0.1848	872	9	3	3574	2	897.00	384.80	1	872	4445	0.0909	1	3574	1.67	-2.10	3573	3554	0.0909	1	3	1432	.	1	RECTANGLE_INTERESTAREA	872	1	3574	897.00	384.80	872	4445	0.0909	1	3574	1.67	-2.10	3573	3554	836	1	4080.00	4080.00
zsx	zsx.edf	RIGHT	2736.00	3958.00	402	690	0.2034	373	4	1	1211	1	520.80	385.80	1	690	1906	0.2000	2	1211	2.20	1.02	1210	1188	0.2000	2	1	317	.	1	RECTANGLE_INTERESTAREA	317	1	1590	526.40	380.20	690	1906	0.2000	2	1211	0.24	177.47	1589	1584	474	1	4049.00	3867.00
zsx	zsx.edf	RIGHT	4181.00	3712.00	403	256	0.0755	256	10	3	3603	2	914.50	366.90	1	256	3858	0.1000	1	3603	0.86	3.58	3602	3587	0.1000	1	1	317	.	1	RECTANGLE_INTERESTAREA	256	1	3603	914.50	366.90	256	3858	0.1000	1	3603	0.86	3.58	3602	3587	818	1	3712.00	3712.00
zsx	zsx.edf	RIGHT	2736.00	3749.25	402	1480	0.3388	237	6	1	1713	1	545.40	395.10	1	1480	3226	0.2857	4	1713	11.97	-0.35	1712	1649	0.2857	4	4	1548	.	1	RECTANGLE_INTERESTAREA	467	1	2760	548.00	383.30	1480	3226	0.2857	4	1713	0.92	0.00	2759	2744	474	1	3975.00	3515.00
zsx	zsx.edf	RIGHT	5772.00	3645.50	403	814	0.1863	509	11	3	3378	2	853.20	377.20	1	814	4209	0.1429	2	3378	9.54	6.30	3377	3312	0.1429	2	4	1548	.	1	RECTANGLE_INTERESTAREA	305	1	3905	899.10	376.30	814	4209	0.1429	2	3378	1.17	11.58	3904	3887	796	1	3751.00	3540.00
zsx	zsx.edf	RIGHT	4292.00	3847.00	403	1432	0.3047	395	5	1	1386	1	506.50	373.00	1	1432	2848	0.3000	3	1386	11.59	4.49	1385	1329	0.3000	3	3	2501	.	1	RECTANGLE_INTERESTAREA	484	1	2365	566.80	386.70	1432	2848	0.3000	3	1386	0.60	20.11	2364	2354	454	1	4061.00	3693.00
zsx	zsx.edf	RIGHT	2812.00	3668.00	403	1720	0.3660	1464	8	3	2917	2	903.80	376.20	1	1464	4380	0.1000	1	2917	11.55	3.55	2916	2849	0.2000	2	3	2501	.	1	RECTANGLE_INTERESTAREA	256	2	4870	895.30	382.10	256	5125	0.1000	1	4870	0.35	-173.96	4869	4862	836	1	3738.00	3598.00
zsx	zsx.edf	RIGHT	2775.00	3819.00	403	882	0.3211	281	4	1	1115	1	493.80	384.00	1	882	2028	0.3333	3	1115	10.85	0.57	1114	1057	0.3333	3	2	601	.	1	RECTANGLE_INTERESTAREA	322	1	1707	522.40	384.20	882	2028	0.3333	3	1115	0.54	173.66	1706	1696	475	1	4121.00	3555.00
zsx	zsx.edf	RIGHT	2736.00	3971.00	402	473	0.1722	473	8	3	2217	2	881.30	382.30	1	473	2689	0.1111	1	2217	11.03	2.88	2216	2147	0.1111	1	2	601	.	1	RECTANGLE_INTERESTAREA	473	1	2217	881.30	382.30	473	2689	0.1111	1	2217	11.03	2.88	2216	2147	836	1	3971.00	3971.00
zsx	zsx.edf	RIGHT	2736.00	3901.00	402	574	0.1404	574	5	1	1380	1	543.20	380.00	1	574	1953	0.1000	1	1380	11.14	1.04	1379	1316	0.1000	1	3	1543	.	1	RECTANGLE_INTERESTAREA	574	1	1380	543.20	380.00	574	1953	0.1000	1	1380	11.14	1.04	1379	1316	474	1	3901.00	3901.00
zsx	zsx.edf	RIGHT	4176.00	3649.75	402	1886	0.4614	343	7	3	2402	2	851.30	372.20	1	1886	4462	0.4000	4	2402	9.96	2.14	2401	2337	0.4000	4	3	1543	.	1	RECTANGLE_INTERESTAREA	329	1	4134	929.00	382.90	1886	4462	0.4000	4	2402	0.71	0.00	4133	4123	816	1	3875.00	3499.00
zsx	zsx.edf	RIGHT	2701.00	3882.50	403	711	0.0966	427	4	1	1143	1	487.80	369.40	1	711	1873	0.1111	2	1143	9.88	2.13	1142	1092	0.1111	2	7	2589	.	1	RECTANGLE_INTERESTAREA	284	1	1590	530.30	382.20	711	1873	0.1111	2	1143	1.60	-7.53	1589	1570	476	1	4040.00	3725.00
zsx	zsx.edf	RIGHT	4292.00	4094.38	403	3636	0.4938	1041	9	3	3091	2	906.20	371.80	1	1238	4335	0.1111	2	3091	1.24	-6.30	3090	3073	0.4444	8	7	2589	.	1	RECTANGLE_INTERESTAREA	60	2	7817	923.70	398.60	2398	7876	0.3333	6	5395	0.88	-1.31	7816	7803	816	1	4670.00	3584.00
zsx	zsx.edf	RIGHT	2812.00	3926.75	403	1249	0.2300	194	7	1	1892	1	497.90	381.90	1	1249	3193	0.2667	4	1892	10.85	2.07	1891	1836	0.2667	4	4	1263	.	1	RECTANGLE_INTERESTAREA	505	1	2689	518.10	393.30	1249	3193	0.2667	4	1892	0.98	-177.73	2688	2673	474	1	4117.00	3724.00
zsx	zsx.edf	RIGHT	2736.00	3579.50	402	708	0.1304	500	12	3	3634	2	910.40	380.20	1	708	4356	0.1333	2	3634	11.17	7.04	3633	3568	0.1333	2	4	1263	.	1	RECTANGLE_INTERESTAREA	208	1	4149	899.00	380.90	708	4356	0.1333	2	3634	0.81	172.35	4148	4134	836	1	3805.00	3354.00
zsx	zsx.edf	RIGHT	2772.00	3938.50	402	935	0.1884	164	4	1	1445	1	477.90	381.10	1	935	2400	0.1667	2	1445	8.94	2.69	1444	1393	0.1667	2	2	1147	.	1	RECTANGLE_INTERESTAREA	771	1	1630	525.20	390.80	935	2400	0.1667	2	1445	1.79	-5.11	1629	1609	474	1	3997.00	3880.00
zsx	zsx.edf	RIGHT	2628.00	3718.67	402	981	0.1977	289	7	3	2915	2	860.80	369.80	1	665	3595	0.1667	2	2915	1.43	6.32	2914	2894	0.2500	3	2	1147	.	1	RECTANGLE_INTERESTAREA	316	2	3984	893.00	385.50	316	4299	0.0833	1	3984	1.06	179.09	3983	3967	838	1	3812.00	3538.00
zsx	zsx.edf	RIGHT	2772.00	3764.25	402	1752	0.3522	622	6	1	1815	1	511.60	372.00	1	1752	3781	0.2857	4	1815	11.39	2.74	1814	1756	0.2857	4	3	1130	.	1	RECTANGLE_INTERESTAREA	414	1	3368	534.50	388.50	1752	3781	0.2857	4	1815	0.75	-174.34	3367	3355	474	1	4042.00	3476.00
zsx	zsx.edf	RIGHT	2849.00	3996.00	403	231	0.0464	231	12	3	4408	2	890.70	378.00	1	231	4638	0.0714	1	4408	2.22	-4.93	4407	4383	0.0714	1	3	1130	.	1	RECTANGLE_INTERESTAREA	231	1	4408	890.70	378.00	231	4638	0.0714	1	4408	2.22	-4.93	4407	4383	836	1	3996.00	3996.00
zsx	zsx.edf	RIGHT	2812.00	3878.83	403	2762	0.4742	305	3	1	1021	1	492.70	376.40	1	2762	4042	0.5000	6	1021	11.81	0.42	1020	960	0.5000	6	6	2836	.	1	RECTANGLE_INTERESTAREA	857	1	3186	518.30	382.30	2762	4042	0.5000	6	1021	1.06	179.24	3185	3167	474	1	4205.00	3634.00
zsx	zsx.edf	RIGHT	4218.00	3737.00	403	1652	0.2836	1273	10	3	4337	2	907.60	376.70	1	1652	6001	0.1667	2	4337	1.03	157.52	4336	4319	0.1667	2	6	2836	.	1	RECTANGLE_INTERESTAREA	379	1	5623	890.40	378.80	1652	6001	0.1667	2	4337	0.58	-174.66	5622	5610	817	1	3896.00	3578.00
zsx	zsx.edf	RIGHT	2736.00	4059.00	402	764	0.1655	315	7	1	1589	1	534.20	384.30	1	509	2109	0.1333	2	1589	3.77	4.44	1588	1555	0.2000	3	1	194	.	1	RECTANGLE_INTERESTAREA	255	2	2352	521.20	383.70	255	2606	0.0667	1	2352	1.53	-169.53	2351	2332	474	1	4145.00	3981.00
zsx	zsx.edf	RIGHT	2555.00	3857.00	402	810	0.1754	810	13	5	3354	2	909.00	391.60	1	810	4163	0.0667	1	3354	1.77	-0.44	3353	3330	0.0667	1	1	194	.	1	RECTANGLE_INTERESTAREA	810	1	3354	909.00	391.60	810	4163	0.0667	1	3354	1.77	-0.44	3353	3330	838	1	3857.00	3857.00
zsx	zsx.edf	RIGHT	2700.00	4002.67	402	1214	0.2586	251	4	1	1711	1	521.70	391.70	1	1214	2955	0.2727	3	1711	11.42	1.93	1710	1644	0.2727	3	5	2346	.	1	RECTANGLE_INTERESTAREA	417	1	2539	536.10	391.60	1214	2955	0.2727	3	1711	0.50	163.55	2538	2523	475	1	4275.00	3836.00
zsx	zsx.edf	RIGHT	2555.00	4248.25	402	1561	0.3326	178	8	3	3338	2	847.20	384.60	1	1561	4961	0.3636	4	3338	9.67	1.25	3337	3279	0.3636	4	5	2346	.	1	RECTANGLE_INTERESTAREA	157	1	4805	909.00	391.30	1561	4961	0.3636	4	3338	1.35	-1.14	4804	4785	838	1	4512.00	4010.00
zsx	zsx.edf	RIGHT	2812.00	4083.67	403	1075	0.2937	144	4	1	1108	1	481.30	392.20	1	1075	2211	0.3000	3	1108	10.22	0.95	1107	1043	0.3000	3	2	931	.	1	RECTANGLE_INTERESTAREA	300	1	1912	539.50	397.70	1075	2211	0.3000	3	1108	0.23	41.50	1911	1906	474	1	4316.00	3898.00
zsx	zsx.edf	RIGHT	2660.00	3678.00	402	398	0.1087	398	9	3	3260	2	899.60	387.40	1	398	3657	0.1000	1	3260	3.07	3.79	3259	3226	0.1000	1	2	931	.	1	RECTANGLE_INTERESTAREA	398	1	3260	899.60	387.40	398	3657	0.1000	1	3260	3.07	3.79	3259	3226	836	1	3678.00	3678.00
zsx	zsx.edf	RIGHT	2736.00	3867.50	402	1376	0.2836	905	5	1	1363	1	520.50	384.00	1	1376	2753	0.1667	2	1363	1.46	-179.72	1362	1343	0.1667	2	3	1299	.	1	RECTANGLE_INTERESTAREA	471	1	2283	548.80	393.70	1376	2753	0.1667	2	1363	0.98	6.21	2282	2268	474	1	3956.00	3779.00
zsx	zsx.edf	RIGHT	2736.00	3546.25	402	1727	0.3559	729	8	3	3320	2	861.10	375.20	1	729	4048	0.0833	1	3320	0.89	-5.73	3319	3304	0.3333	4	3	1299	.	1	RECTANGLE_INTERESTAREA	282	2	4996	885.90	383.10	998	5277	0.2500	3	4258	0.76	-175.17	4995	4984	836	1	3700.00	3291.00
zsx	zsx.edf	RIGHT	2812.00	3516.17	403	1825	0.3044	457	6	1	1555	1	545.00	377.00	1	1825	3604	0.3529	6	1555	12.09	1.97	1554	1491	0.3529	6	11	4129	.	1	RECTANGLE_INTERESTAREA	208	1	3397	526.30	397.00	1825	3604	0.3529	6	1555	0.84	-164.89	3396	3381	474	1	3917.00	3209.00
zsx	zsx.edf	RIGHT	2736.00	3704.33	402	2761	0.4606	620	12	3	3670	2	860.90	374.80	1	2761	6499	0.3529	6	3670	11.45	4.87	3669	3605	0.3529	6	11	4129	.	1	RECTANGLE_INTERESTAREA	400	1	6100	887.70	392.60	2761	6499	0.3529	6	3670	0.49	176.05	6099	6091	836	1	4009.00	3604.00
zsx	zsx.edf	RIGHT	2664.00	3862.00	402	1120	0.3380	1120	5	1	1591	1	529.00	396.90	1	1120	2710	0.1250	1	1591	1.36	16.03	1590	1572	0.1250	1	1	329	.	1	RECTANGLE_INTERESTAREA	1120	1	1591	529.00	396.90	1120	2710	0.1250	1	1591	1.36	16.03	1590	1572	475	1	3862.00	3862.00
zsx	zsx.edf	RIGHT	2738.00	4139.00	403	564	0.1702	235	7	3	2954	2	895.30	381.40	1	564	3524	0.2500	2	2954	11.46	3.85	2953	2885	0.2500	2	1	329	.	1	RECTANGLE_INTERESTAREA	329	1	3196	890.40	379.80	564	3524	0.2500	2	2954	0.30	178.08	3195	3189	837	1	4220.00	4058.00
zsx	zsx.edf	RIGHT	2736.00	3993.00	402	228	0.0620	228	5	1	1524	1	512.80	392.10	1	228	1751	0.1000	1	1524	9.56	-0.46	1523	1473	0.1000	1	1	234	.	1	RECTANGLE_INTERESTAREA	228	1	1524	512.80	392.10	228	1751	0.1000	1	1524	9.56	-0.46	1523	1473	474	1	3993.00	3993.00
zsx	zsx.edf	RIGHT	4292.00	3679.50	403	940	0.2558	706	8	3	2844	2	867.30	379.50	1	940	3798	0.2000	2	2844	9.94	3.25	2843	2781	0.2000	2	1	234	.	1	RECTANGLE_INTERESTAREA	234	1	3565	911.60	383.70	940	3798	0.2000	2	2844	1.00	-0.39	3564	3550	816	1	3743.00	3616.00
zsx	zsx.edf	RIGHT	2812.00	3894.00	403	1020	0.2146	185	5	1	1328	1	515.10	389.40	1	1020	2365	0.1667	2	1328	2.49	0.00	1327	1304	0.1667	2	2	1295	.	1	RECTANGLE_INTERESTAREA	835	1	1531	547.30	386.50	1020	2365	0.1667	2	1328	1.01	6.62	1530	1513	474	1	4078.00	3710.00
zsx	zsx.edf	RIGHT	2812.00	3508.33	403	1518	0.3193	651	9	3	3052	2	894.10	375.80	1	1111	4346	0.1667	2	3052	1.58	3.07	3051	3030	0.2500	3	2	1295	.	1	RECTANGLE_INTERESTAREA	407	2	4781	890.00	381.00	407	5187	0.0833	1	4781	0.88	177.82	4780	4761	836	1	3819.00	3327.00
zsx	zsx.edf	RIGHT	2627.00	3817.33	403	1099	0.2121	188	4	1	1158	1	481.40	394.90	1	1099	2293	0.2500	3	1158	9.56	-0.46	1157	1107	0.2500	3	2	911	.	1	RECTANGLE_INTERESTAREA	277	1	2017	523.20	395.90	1099	2293	0.2500	3	1158	0.28	176.32	2016	2001	477	1	4094.00	3611.00
zsx	zsx.edf	RIGHT	2592.00	3673.00	402	282	0.0544	282	9	3	2967	2	887.00	390.70	1	282	3248	0.0833	1	2967	1.93	-0.30	2966	2941	0.0833	1	2	911	.	1	RECTANGLE_INTERESTAREA	282	1	2967	887.00	390.70	282	3248	0.0833	1	2967	1.93	-0.30	2966	2941	838	1	3673.00	3673.00
zsx	zsx.edf	RIGHT	2628.00	4164.33	402	1117	0.2360	227	5	1	1908	1	530.40	395.60	1	1117	3049	0.3333	3	1908	10.38	1.30	1907	1852	0.3333	3	2	890	.	1	RECTANGLE_INTERESTAREA	390	1	2660	537.30	393.40	1117	3049	0.3333	3	1908	0.37	-178.91	2659	2653	476	1	4641.00	3894.00
zsx	zsx.edf	RIGHT	2736.00	.	402	0	0.0000	.	.	.	.	.	.	.	.	.	.	.	.	.	.	.	.	.	0.0000	0	2	890	.	1	RECTANGLE_INTERESTAREA	.	.	.	.	.	.	.	.	.	.	.	.	.	.	836	0	.	.
zsx	zsx.edf	RIGHT	4292.00	3688.00	403	705	0.1877	262	5	1	1617	1	515.10	394.70	1	705	2340	0.1818	2	1617	2.38	-176.78	1616	1593	0.1818	2	2	733	.	1	RECTANGLE_INTERESTAREA	443	1	1898	563.00	388.90	705	2340	0.1818	2	1617	1.30	6.87	1897	1879	454	1	3770.00	3606.00
zsx	zsx.edf	RIGHT	4033.00	3637.67	403	1225	0.3262	554	8	3	2589	2	857.60	369.40	1	844	3449	0.1818	2	2589	8.86	3.94	2588	2531	0.2727	3	2	733	.	1	RECTANGLE_INTERESTAREA	381	2	3806	912.50	378.00	381	4186	0.0909	1	3806	0.71	-7.08	3805	3795	820	1	3749.00	3508.00
zsx	zsx.edf	RIGHT	2736.00	3923.00	402	870	0.2521	274	4	1	1221	1	524.30	390.70	1	870	2106	0.2222	2	1221	11.69	0.87	1220	1161	0.2222	2	3	1072	.	1	RECTANGLE_INTERESTAREA	596	1	1511	547.40	397.70	870	2106	0.2222	2	1221	0.83	7.35	1510	1495	474	1	4110.00	3736.00
zsx	zsx.edf	RIGHT	2556.00	3691.00	402	476	0.1379	219	6	3	2173	2	867.50	379.90	1	476	2666	0.2222	2	2173	10.79	3.22	2172	2107	0.2222	2	3	1072	.	1	RECTANGLE_INTERESTAREA	257	1	2410	898.50	384.50	476	2666	0.2222	2	2173	1.03	-10.01	2409	2392	839	1	3734.00	3648.00
zsx	zsx.edf	RIGHT	2812.00	3756.33	403	803	0.2654	158	3	1	1540	1	482.60	387.30	1	803	2371	0.3750	3	1540	9.89	2.00	1539	1489	0.3750	3	2	645	.	1	RECTANGLE_INTERESTAREA	313	1	2059	527.30	390.20	803	2371	0.3750	3	1540	0.41	171.06	2058	2051	474	1	4008.00	3488.00
zsx	zsx.edf	RIGHT	2628.00	3805.00	402	216	0.0714	216	7	3	2698	2	878.40	386.60	1	216	2913	0.1250	1	2698	10.77	1.88	2697	2637	0.1250	1	2	645	.	1	RECTANGLE_INTERESTAREA	216	1	2698	878.40	386.60	216	2913	0.1250	1	2698	10.77	1.88	2697	2637	838	1	3805.00	3805.00
zsx	zsx.edf	RIGHT	1260.00	.	402	0	0.0000	.	.	.	.	.	.	.	.	.	.	.	.	.	.	.	.	.	0.0000	0	2	458	.	1	RECTANGLE_INTERESTAREA	.	.	.	.	.	.	.	.	.	.	.	.	.	.	494	0	.	.
zsx	zsx.edf	RIGHT	2700.00	3827.00	402	792	0.2141	334	8	1	2583	1	860.20	367.70	1	792	3582	0.2727	3	2583	1.40	3.65	2582	2563	0.2727	3	2	458	.	1	RECTANGLE_INTERESTAREA	206	1	3377	891.80	368.60	792	3582	0.2727	3	2583	1.32	74.12	3376	3186	837	0	3890.00	3712.00
zsx	zsx.edf	RIGHT	3996.00	3821.00	402	615	0.2132	240	5	1	1225	1	522.20	391.10	1	615	1857	0.2222	2	1225	12.28	1.36	1224	1162	0.2222	2	1	375	.	1	RECTANGLE_INTERESTAREA	375	1	1483	540.50	394.00	615	1857	0.2222	2	1225	0.81	1.25	1482	1465	457	1	3964.00	3678.00
zsx	zsx.edf	RIGHT	2849.00	3894.00	403	362	0.1255	362	8	3	2333	2	878.30	382.40	1	362	2694	0.1111	1	2333	9.92	1.83	2332	2269	0.1111	1	1	375	.	1	RECTANGLE_INTERESTAREA	362	1	2333	878.30	382.40	362	2694	0.1111	1	2333	9.92	1.83	2332	2269	836	1	3894.00	3894.00
zsx	zsx.edf	RIGHT	2772.00	3584.00	402	406	0.1193	406	3	1	1522	1	530.10	386.30	1	406	1927	0.1667	1	1522	1.91	-2.22	1521	1500	0.1667	1	1	541	.	1	RECTANGLE_INTERESTAREA	406	1	1522	530.10	386.30	406	1927	0.1667	1	1522	1.91	-2.22	1521	1500	474	1	3584.00	3584.00
zsx	zsx.edf	RIGHT	2736.00	3597.50	402	1050	0.3086	509	5	3	2513	2	860.30	381.10	1	1050	3577	0.3333	2	2513	10.34	2.39	2512	2449	0.3333	2	1	541	.	1	RECTANGLE_INTERESTAREA	541	1	3037	904.10	382.80	1050	3577	0.3333	2	2513	1.05	-1.47	3036	3022	836	1	3608.00	3587.00
zsx	zsx.edf	RIGHT	2628.00	4032.00	402	414	0.0971	227	5	1	2371	1	548.60	400.00	1	414	2792	0.1818	2	2371	11.71	-0.71	2370	2312	0.1818	2	1	187	.	1	RECTANGLE_INTERESTAREA	187	1	2606	547.00	396.10	414	2792	0.1818	2	2371	0.46	48.75	2605	2598	476	1	4208.00	3856.00
zsx	zsx.edf	RIGHT	4176.00	3541.00	402	247	0.0580	247	10	3	3840	2	883.10	388.20	1	247	4086	0.0909	1	3840	2.68	2.18	3839	3807	0.0909	1	1	187	.	1	RECTANGLE_INTERESTAREA	247	1	3840	883.10	388.20	247	4086	0.0909	1	3840	2.68	2.18	3839	3807	816	1	3541.00	3541.00
zsx	zsx.edf	RIGHT	2736.00	3514.00	402	836	0.2965	220	4	1	1403	1	494.30	394.50	1	836	2253	0.3333	2	1403	1.63	-9.80	1402	1380	0.3333	2	2	1305	.	1	RECTANGLE_INTERESTAREA	616	1	1638	525.10	395.60	836	2253	0.3333	2	1403	0.89	1.13	1637	1623	474	1	3670.00	3358.00
zsx	zsx.edf	RIGHT	2736.00	3321.00	402	689	0.2443	689	6	3	2322	2	892.60	385.60	1	689	3010	0.1667	1	2322	12.31	1.99	2321	2254	0.1667	1	2	1305	.	1	RECTANGLE_INTERESTAREA	689	1	2322	892.60	385.60	689	3010	0.1667	1	2322	12.31	1.99	2321	2254	836	1	3321.00	3321.00
zsx	zsx.edf	RIGHT	2772.00	3910.50	402	482	0.1148	187	5	1	1194	1	483.10	383.60	1	482	1695	0.1429	2	1194	10.27	0.82	1193	1141	0.1429	2	3	1201	.	1	RECTANGLE_INTERESTAREA	295	1	1401	525.20	384.50	482	1695	0.1429	2	1194	1.53	-2.39	1400	1381	474	1	4021.00	3800.00
zsx	zsx.edf	RIGHT	2812.00	3629.50	403	1528	0.3641	362	9	3	2453	2	859.70	374.50	1	894	3362	0.1429	2	2453	1.90	-1.04	2452	2428	0.2857	4	3	1201	.	1	RECTANGLE_INTERESTAREA	374	2	4086	897.60	384.00	634	4459	0.1429	2	3817	0.45	-173.98	4085	4077	836	1	3697.00	3587.00
zsx	zsx.edf	RIGHT	2849.00	3708.33	403	993	0.2954	343	5	1	1440	1	496.40	383.00	1	655	2110	0.2000	2	1440	10.25	2.24	1439	1388	0.3000	3	2	656	.	1	RECTANGLE_INTERESTAREA	338	2	2352	535.90	390.40	338	2689	0.1000	1	2352	1.25	-175.14	2351	2332	474	1	3772.00	3583.00
zsx	zsx.edf	RIGHT	2700.00	3961.00	402	344	0.1023	344	9	5	2757	2	885.60	383.10	1	344	3100	0.1000	1	2757	11.95	2.35	2756	2690	0.1000	1	2	656	.	1	RECTANGLE_INTERESTAREA	344	1	2757	885.60	383.10	344	3100	0.1000	1	2757	11.95	2.35	2756	2690	837	1	3961.00	3961.00
zsx	zsx.edf	RIGHT	2812.00	3887.00	403	178	0.0639	178	6	1	1260	1	490.90	394.80	1	178	1437	0.1000	1	1260	9.88	0.70	1259	1208	0.1000	1	1	412	.	1	RECTANGLE_INTERESTAREA	178	1	1260	490.90	394.80	178	1437	0.1000	1	1260	9.88	0.70	1259	1208	474	1	3887.00	3887.00
zsx	zsx.edf	RIGHT	4140.00	3612.50	402	654	0.2347	242	9	3	2351	2	876.50	389.90	1	654	3021	0.2000	2	2351	10.45	1.79	2350	2288	0.2000	2	1	412	.	1	RECTANGLE_INTERESTAREA	412	1	2610	920.30	392.50	654	3021	0.2000	2	2351	1.13	1.87	2609	2593	817	1	3633.00	3592.00
zsx	zsx.edf	RIGHT	2625.00	3672.00	402	422	0.1395	422	4	1	1124	1	521.70	389.90	1	422	1545	0.1429	1	1124	11.50	0.76	1123	1067	0.1429	1	0	0	.	1	RECTANGLE_INTERESTAREA	422	1	1124	521.70	389.90	422	1545	0.1429	1	1124	11.50	0.76	1123	1067	475	1	3672.00	3672.00
zsx	zsx.edf	RIGHT	2812.00	.	403	0	0.0000	.	.	.	.	.	.	.	.	.	.	.	.	.	.	.	.	.	0.0000	0	0	0	.	1	RECTANGLE_INTERESTAREA	.	.	.	.	.	.	.	.	.	.	.	.	.	.	836	0	.	.
zsx	zsx.edf	RIGHT	2812.00	3699.00	403	920	0.2738	302	4	1	1171	1	525.30	396.80	1	920	2096	0.2222	2	1171	11.60	-0.24	1170	1112	0.2222	2	1	618	.	1	RECTANGLE_INTERESTAREA	618	1	1479	528.10	389.00	920	2096	0.2222	2	1171	0.25	61.23	1478	1473	474	1	3823.00	3575.00
zsx	zsx.edf	RIGHT	2628.00	3848.00	402	168	0.0500	168	8	3	2844	2	878.10	384.70	1	168	3011	0.1111	1	2844	10.74	1.12	2843	2780	0.1111	1	1	618	.	1	RECTANGLE_INTERESTAREA	168	1	2844	878.10	384.70	168	3011	0.1111	1	2844	10.74	1.12	2843	2780	838	1	3848.00	3848.00
zsx	zsx.edf	RIGHT	2738.00	3535.00	403	1226	0.2934	484	6	1	1181	1	496.40	379.40	1	1226	2449	0.3077	4	1181	10.65	1.75	1180	1128	0.3077	4	4	1351	.	1	RECTANGLE_INTERESTAREA	258	1	2192	522.00	382.70	1226	2449	0.3077	4	1181	0.82	176.04	2191	2179	475	1	3726.00	3438.00
zsx	zsx.edf	RIGHT	2736.00	3567.50	402	1374	0.3288	765	12	3	3067	2	880.90	380.40	1	1374	4569	0.1538	2	3067	1.36	5.42	3066	3047	0.1538	2	4	1351	.	1	RECTANGLE_INTERESTAREA	609	1	3961	891.70	378.50	1374	4569	0.1538	2	3067	1.24	68.72	3960	3832	836	1	3682.00	3453.00
zsx	zsx.edf	RIGHT	2628.00	3776.00	402	256	0.0553	256	6	1	1414	1	519.50	386.00	1	256	1669	0.0714	1	1414	9.69	-0.06	1413	1351	0.0714	1	3	1361	.	1	RECTANGLE_INTERESTAREA	256	1	1414	519.50	386.00	256	1669	0.0714	1	1414	9.69	-0.06	1413	1351	476	1	3776.00	3776.00
zsx	zsx.edf	RIGHT	2628.00	3562.40	402	2302	0.4975	455	9	3	2496	2	852.40	366.10	1	1230	3752	0.2143	3	2496	9.91	6.07	2495	2434	0.3571	5	3	1361	.	1	RECTANGLE_INTERESTAREA	586	2	4516	899.80	378.50	1072	5101	0.1429	2	3818	1.19	73.26	4515	4304	838	1	3765.00	3417.00
zsx	zsx.edf	RIGHT	4292.00	3596.00	403	1001	0.1814	340	5	1	1322	1	519.70	389.20	1	1001	2352	0.1765	3	1322	2.42	-1.84	1321	1300	0.1765	3	7	2314	.	1	RECTANGLE_INTERESTAREA	307	1	2046	543.10	387.70	1001	2352	0.1765	3	1322	1.10	1.85	2045	2030	454	1	3697.00	3495.00
zsx	zsx.edf	RIGHT	4292.00	4035.14	403	2511	0.4551	456	10	3	2827	2	843.70	373.70	1	938	3799	0.1765	3	2827	7.36	8.35	2826	2772	0.4118	7	7	2314	.	1	RECTANGLE_INTERESTAREA	413	2	5462	908.10	388.30	1573	5874	0.2353	4	4248	1.20	8.21	5461	5444	816	1	4433.00	3602.00
zsx	zsx.edf	RIGHT	2736.00	3444.00	402	734	0.1502	455	6	1	1831	1	524.70	391.40	1	734	2578	0.1667	2	1831	0.99	-168.66	1830	1813	0.1667	2	4	1652	.	1	RECTANGLE_INTERESTAREA	279	1	2300	522.80	386.00	734	2578	0.1667	2	1831	0.29	168.66	2299	2286	474	1	3560.00	3328.00
zsx	zsx.edf	RIGHT	4104.00	3576.50	402	1966	0.4024	593	9	3	3150	2	885.70	367.10	1	1966	5348	0.3333	4	3150	11.46	4.22	3149	3081	0.3333	4	4	1652	.	1	RECTANGLE_INTERESTAREA	597	1	4752	909.40	382.00	1966	5348	0.3333	4	3150	0.51	-8.25	4751	4742	817	1	3648.00	3481.00
zsx	zsx.edf	RIGHT	2736.00	3531.50	402	570	0.1164	294	7	1	1804	1	534.00	384.40	1	570	2387	0.1538	2	1804	3.15	-1.03	1803	1771	0.1538	2	2	416	.	1	RECTANGLE_INTERESTAREA	276	1	2112	517.90	386.40	570	2387	0.1538	2	1804	0.78	-171.41	2111	2098	474	1	3667.00	3396.00
zsx	zsx.edf	RIGHT	2628.00	3804.00	402	2218	0.4527	919	10	3	2910	2	869.90	379.60	1	919	3828	0.0769	1	2910	10.49	2.40	2909	2850	0.2308	3	2	416	.	1	RECTANGLE_INTERESTAREA	140	2	5187	886.90	393.20	1299	5326	0.1538	2	4019	0.46	172.87	5186	5178	838	1	4176.00	3609.00
zsx	zsx.edf	RIGHT	2812.00	3658.00	403	999	0.2302	588	5	1	1917	1	514.60	386.30	1	768	2693	0.1818	2	1917	1.68	-179.16	1916	1896	0.2727	3	4	1389	.	1	RECTANGLE_INTERESTAREA	231	2	3067	530.80	386.00	231	3297	0.0909	1	3067	1.03	-173.89	3066	3049	474	1	3818.00	3522.00
zsx	zsx.edf	RIGHT	2700.00	3722.33	402	1209	0.2786	505	9	5	3369	2	884.10	376.40	1	1209	4814	0.2727	3	3369	12.14	3.08	3368	3298	0.2727	3	4	1389	.	1	RECTANGLE_INTERESTAREA	508	1	4307	895.50	366.40	1209	4814	0.2727	3	3369	1.46	91.57	4306	4084	837	1	3784.00	3626.00
zsx	zsx.edf	RIGHT	4292.00	3838.00	403	951	0.2195	241	5	1	1144	1	531.20	385.20	1	951	2128	0.2143	3	1144	11.47	2.59	1143	1084	0.2143	3	2	710	.	1	RECTANGLE_INTERESTAREA	368	1	1761	536.70	389.80	951	2128	0.2143	3	1144	0.99	5.10	1760	1744	454	1	4010.00	3726.00
zsx	zsx.edf	RIGHT	2660.00	3732.00	402	440	0.1015	440	10	3	2671	2	901.80	386.10	1	440	3110	0.0714	1	2671	1.56	11.04	2670	2652	0.0714	1	2	710	.	1	RECTANGLE_INTERESTAREA	440	1	2671	901.80	386.10	440	3110	0.0714	1	2671	1.56	11.04	2670	2652	836	1	3732.00	3732.00
zsx	zsx.edf	RIGHT	4292.00	3624.00	403	1004	0.2056	1004	5	1	1729	1	517.60	389.50	1	1004	2732	0.1000	1	1729	10.09	1.13	1728	1672	0.1000	1	3	1356	.	1	RECTANGLE_INTERESTAREA	1004	1	1729	517.60	389.50	1004	2732	0.1000	1	1729	10.09	1.13	1728	1672	454	1	3624.00	3624.00
zsx	zsx.edf	RIGHT	4292.00	3740.25	403	1715	0.3511	359	7	3	3376	2	845.00	370.80	1	1715	5347	0.4000	4	3376	9.16	3.05	3375	3312	0.4000	4	3	1356	.	1	RECTANGLE_INTERESTAREA	888	1	4460	893.10	383.70	1715	5347	0.4000	4	3376	1.06	-179.64	4459	4443	816	1	4046.00	3572.00
zsx	zsx.edf	RIGHT	4329.00	3833.25	403	1440	0.3685	461	5	1	1221	1	514.40	375.00	1	1440	2720	0.4000	4	1221	10.95	2.31	1220	1163	0.4000	4	5	2327	.	1	RECTANGLE_INTERESTAREA	141	1	2580	566.70	393.50	1440	2720	0.4000	4	1221	1.62	3.23	2579	2558	454	1	3990.00	3715.00
zsx	zsx.edf	RIGHT	4292.00	3827.00	403	1348	0.3449	478	9	3	2775	2	857.60	378.30	1	1348	4141	0.2000	2	2775	8.69	9.96	2774	2721	0.2000	2	5	2327	.	1	RECTANGLE_INTERESTAREA	870	1	3272	923.50	388.90	1348	4141	0.2000	2	2775	1.26	-1.22	3271	3253	816	1	3925.00	3729.00
zsx	zsx.edf	RIGHT	2625.00	3678.33	402	835	0.2465	355	5	1	1420	1	508.70	383.00	1	835	2283	0.2727	3	1420	11.26	0.37	1419	1356	0.2727	3	3	761	.	1	RECTANGLE_INTERESTAREA	210	1	2074	523.00	383.50	835	2283	0.2727	3	1420	0.54	179.63	2073	2064	475	1	3955.00	3494.00
zsx	zsx.edf	RIGHT	2700.00	3534.00	402	657	0.1940	376	9	3	2826	2	869.00	381.50	1	657	3497	0.1818	2	2826	10.93	1.58	2825	2760	0.1818	2	3	761	.	1	RECTANGLE_INTERESTAREA	281	1	3217	903.80	384.50	657	3497	0.1818	2	2826	0.86	5.83	3216	3202	837	1	3661.00	3407.00
zsx	zsx.edf	RIGHT	1296.00	4006.00	402	181	0.0550	181	3	1	1116	1	496.70	394.60	1	181	1296	0.1111	1	1116	10.47	-0.34	1115	1062	0.1111	1	1	257	.	1	RECTANGLE_INTERESTAREA	181	1	1116	496.70	394.60	181	1296	0.1111	1	1116	10.47	-0.34	1115	1062	494	1	4006.00	4006.00
zsx	zsx.edf	RIGHT	2736.00	3709.50	402	446	0.1354	189	7	3	2615	2	847.30	387.20	1	446	3080	0.2222	2	2615	1.50	-5.50	2614	2595	0.2222	2	1	257	.	1	RECTANGLE_INTERESTAREA	257	1	2824	887.70	388.50	446	3080	0.2222	2	2615	1.28	5.28	2823	2804	836	1	3718.00	3701.00
zsx	zsx.edf	RIGHT	2772.00	3966.33	402	960	0.2942	264	4	1	1352	1	497.00	383.00	1	960	2338	0.3000	3	1352	10.42	1.01	1351	1293	0.3000	3	3	985	.	1	RECTANGLE_INTERESTAREA	382	1	1957	526.30	390.90	960	2338	0.3000	3	1352	0.42	169.90	1956	1949	474	1	4131.00	3883.00
zsx	zsx.edf	RIGHT	2772.00	3924.00	402	574	0.1759	285	8	3	2716	2	851.70	383.00	1	574	3307	0.2000	2	2716	10.33	1.76	2715	2654	0.2000	2	3	985	.	1	RECTANGLE_INTERESTAREA	289	1	3019	895.50	387.30	574	3307	0.2000	2	2716	1.15	1.00	3018	3001	836	1	4086.00	3762.00
zsx	zsx.edf	RIGHT	1260.00	3703.00	402	959	0.3663	959	4	1	1142	1	529.20	391.70	1	959	2100	0.1667	1	1142	11.80	2.02	1141	1075	0.1667	1	2	612	.	1	RECTANGLE_INTERESTAREA	959	1	1142	529.20	391.70	959	2100	0.1667	1	1142	11.80	2.02	1141	1075	494	1	3703.00	3703.00
zsx	zsx.edf	RIGHT	2849.00	3679.00	403	612	0.2338	180	5	3	2166	2	837.80	388.30	1	612	2797	0.3333	2	2166	10.25	1.86	2165	2101	0.3333	2	2	612	.	1	RECTANGLE_INTERESTAREA	432	1	2366	888.50	392.60	612	2797	0.3333	2	2166	1.39	0.00	2365	2346	836	1	3763.00	3595.00
zsx	zsx.edf	RIGHT	2736.00	3722.00	402	839	0.2665	262	4	1	1200	1	486.60	373.10	1	839	2073	0.3000	3	1200	4.69	2.32	1199	1168	0.3000	3	4	929	.	1	RECTANGLE_INTERESTAREA	290	1	1784	527.40	396.50	839	2073	0.3000	3	1200	0.70	-162.41	1783	1772	474	1	3834.00	3654.00
zsx	zsx.edf	RIGHT	4329.00	3824.67	403	846	0.2687	494	8	3	2512	2	885.40	384.60	1	846	3386	0.3000	3	2512	10.81	3.26	2511	2445	0.3000	3	4	929	.	1	RECTANGLE_INTERESTAREA	68	1	3319	888.90	385.10	846	3386	0.3000	3	2512	1.07	174.79	3318	3302	816	1	4005.00	3713.00
zsx	zsx.edf	RIGHT	4329.00	3928.50	403	489	0.1812	223	4	1	1297	1	492.20	386.40	1	489	1803	0.2500	2	1297	11.78	1.47	1296	1227	0.2500	2	2	670	.	1	RECTANGLE_INTERESTAREA	266	1	1538	527.20	399.00	489	1803	0.2500	2	1297	1.35	-4.02	1537	1520	454	1	3954.00	3903.00
zsx	zsx.edf	RIGHT	2812.00	3755.00	403	592	0.2193	188	7	3	2380	2	872.20	400.90	1	592	2990	0.2500	2	2380	9.82	0.00	2379	2321	0.2500	2	2	670	.	1	RECTANGLE_INTERESTAREA	404	1	2587	901.50	391.80	592	2990	0.2500	2	2380	1.05	30.66	2586	2568	836	1	3858.00	3652.00
zsx	zsx.edf	RIGHT	2736.00	3709.50	402	1223	0.2678	323	4	1	881	1	510.10	387.80	1	1223	2121	0.2000	2	881	10.87	0.62	880	828	0.2000	2	3	1987	.	1	RECTANGLE_INTERESTAREA	900	1	1222	544.40	388.90	1223	2121	0.2000	2	881	1.28	-2.39	1221	1204	474	1	3840.00	3579.00
zsx	zsx.edf	RIGHT	2625.00	3631.00	402	2387	0.5227	563	6	3	2179	2	847.60	375.30	1	1087	3282	0.2000	2	2179	9.72	3.52	2178	2122	0.3000	3	3	1987	.	1	RECTANGLE_INTERESTAREA	1300	2	3637	890.80	384.80	1300	4936	0.1000	1	3637	0.98	178.21	3636	3621	837	1	3659.00	3583.00
zsx	zsx.edf	RIGHT	2812.00	3775.50	403	1072	0.3026	160	5	1	1394	1	477.60	397.40	1	1072	2485	0.2000	2	1394	8.58	-0.88	1393	1345	0.2000	2	2	1107	.	1	RECTANGLE_INTERESTAREA	912	1	1574	520.40	392.40	1072	2485	0.2000	2	1394	1.53	5.05	1573	1554	474	1	3950.00	3601.00
zsx	zsx.edf	RIGHT	2664.00	3657.00	402	370	0.1044	175	8	3	2802	2	844.10	385.80	1	370	3189	0.2000	2	2802	3.50	0.62	2801	2765	0.2000	2	2	1107	.	1	RECTANGLE_INTERESTAREA	195	1	2995	891.90	389.10	370	3189	0.2000	2	2802	1.33	-2.33	2994	2977	837	1	3735.00	3579.00
zsx	zsx.edf	RIGHT	4176.00	3773.50	402	778	0.2350	277	4	1	1100	1	518.60	391.50	1	778	1895	0.2222	2	1100	11.10	0.97	1099	1037	0.2222	2	1	501	.	1	RECTANGLE_INTERESTAREA	501	1	1395	544.40	391.90	778	1895	0.2222	2	1100	1.13	8.62	1394	1377	454	1	3912.00	3635.00
zsx	zsx.edf	RIGHT	2772.00	3732.00	402	443	0.1338	443	7	3	2376	2	882.10	384.80	1	443	2818	0.1111	1	2376	10.59	1.64	2375	2304	0.1111	1	1	501	.	1	RECTANGLE_INTERESTAREA	443	1	2376	882.10	384.80	443	2818	0.1111	1	2376	10.59	1.64	2375	2304	836	1	3732.00	3732.00
zsx	zsx.edf	RIGHT	2812.00	3640.00	403	682	0.2082	297	4	1	1156	1	526.40	392.60	1	682	1853	0.2500	2	1156	11.27	0.92	1155	1100	0.2500	2	2	984	.	1	RECTANGLE_INTERESTAREA	385	1	1469	537.60	398.20	682	1853	0.2500	2	1156	0.84	-0.96	1468	1453	474	1	3802.00	3478.00
zsx	zsx.edf	RIGHT	2736.00	3563.00	402	1116	0.3408	517	7	3	2335	2	872.60	380.90	1	1116	3462	0.2500	2	2335	10.52	2.84	2334	2274	0.2500	2	2	984	.	1	RECTANGLE_INTERESTAREA	599	1	2864	910.20	383.10	1116	3462	0.2500	2	2335	0.69	10.99	2863	2852	836	1	3608.00	3518.00
[truncated: 49 more columns]
