# Supplementary material for: Shape Representation of Word Was Automatically Activated in the Encoding Phase
Source: PLoS One. 2016 Oct 27;11(10):e0165534. doi: 10.1371/journal.pone.0165534 (PMC5082803; doi:10.1371/journal.pone.0165534)
Supplement: S1 File — (ZIP) [file pone.0165534.s001.zip › Experiment 1-Data/zsx-message.xls]

RECORDING_SESSION_LABEL	CURRENT_MSG_BLINK_DURATION	CURRENT_MSG_BLINK_END	CURRENT_MSG_BLINK_INDEX	CURRENT_MSG_BLINK_START	CURRENT_MSG_FIX_DURATION	CURRENT_MSG_FIX_END	CURRENT_MSG_FIX_INDEX	CURRENT_MSG_FIX_START	CURRENT_MSG_FIX_X	CURRENT_MSG_FIX_Y	CURRENT_MSG_INDEX	CURRENT_MSG_INTEREST_AREAS	CURRENT_MSG_INTEREST_AREA_INDEX	CURRENT_MSG_INTEREST_AREA_LABEL	CURRENT_MSG_IS_RT_END	CURRENT_MSG_IS_RT_START	CURRENT_MSG_LABEL	CURRENT_MSG_SAC_AMPLITUDE	CURRENT_MSG_SAC_AVG_VELOCITY	CURRENT_MSG_SAC_DURATION	CURRENT_MSG_SAC_END_TIME	CURRENT_MSG_SAC_END_X	CURRENT_MSG_SAC_END_Y	CURRENT_MSG_SAC_INDEX	CURRENT_MSG_SAC_PEAK_VELOCITY	CURRENT_MSG_SAC_START_TIME	CURRENT_MSG_SAC_START_X	CURRENT_MSG_SAC_START_Y	CURRENT_MSG_TEXT	CURRENT_MSG_TIME	CURRENT_MSG_X_POSITION	CURRENT_MSG_Y_POSITION	DATA_FILE	EYE_USED	IP_DURATION	IP_END_TIME	IP_LABEL	IP_START_TIME	TRIAL_INDEX	TRIAL_LABEL	TRIAL_START_TIME	trial	display1	display2	display3	RESPONSE	expected
zsx	.	.	.	.	.	.	.	.	.	.	1	.	.	.	false	false	Message: -16ms	.	.	.	.	.	.	.	.	.	.	.	TRIALID 0	-16	.	.	zsx.edf	RIGHT	4331	8507458	Full Trial Period	8503127	1	Trial: 1	8503127	113	ÃÞ»¨ÌÇ	Ä§·½	ß¦ÃæÕÈ	f	f
zsx	.	.	.	.	.	.	.	.	.	.	2	.	.	.	false	false	Message: -1ms	.	.	.	.	.	.	.	.	.	.	.	RECCFG CR 1000 2 0 R	-1	.	.	zsx.edf	RIGHT	4331	8507458	Full Trial Period	8503127	1	Trial: 1	8503127	113	ÃÞ»¨ÌÇ	Ä§·½	ß¦ÃæÕÈ	f	f
zsx	.	.	.	.	.	.	.	.	.	.	3	.	.	.	false	false	Message: -1ms	.	.	.	.	.	.	.	.	.	.	.	ELCLCFG TOWER	-1	.	.	zsx.edf	RIGHT	4331	8507458	Full Trial Period	8503127	1	Trial: 1	8503127	113	ÃÞ»¨ÌÇ	Ä§·½	ß¦ÃæÕÈ	f	f
zsx	.	.	.	.	.	.	.	.	.	.	4	.	.	.	false	false	Message: -1ms	.	.	.	.	.	.	.	.	.	.	.	GAZE_COORDS 0.00 0.00 1023.00 767.00	-1	.	.	zsx.edf	RIGHT	4331	8507458	Full Trial Period	8503127	1	Trial: 1	8503127	113	ÃÞ»¨ÌÇ	Ä§·½	ß¦ÃæÕÈ	f	f
zsx	.	.	.	.	.	.	.	.	.	.	5	.	.	.	false	false	Message: -1ms	.	.	.	.	.	.	.	.	.	.	.	THRESHOLDS R 124 228	-1	.	.	zsx.edf	RIGHT	4331	8507458	Full Trial Period	8503127	1	Trial: 1	8503127	113	ÃÞ»¨ÌÇ	Ä§·½	ß¦ÃæÕÈ	f	f
zsx	.	.	.	.	.	.	.	.	.	.	6	.	.	.	false	false	Message: -1ms	.	.	.	.	.	.	.	.	.	.	.	ELCL_PROC CENTROID (3)	-1	.	.	zsx.edf	RIGHT	4331	8507458	Full Trial Period	8503127	1	Trial: 1	8503127	113	ÃÞ»¨ÌÇ	Ä§·½	ß¦ÃæÕÈ	f	f
zsx	.	.	.	.	.	.	.	.	.	.	7	.	.	.	false	false	Message: -1ms	.	.	.	.	.	.	.	.	.	.	.	ELCL_PCR_PARAM 5 3.0	-1	.	.	zsx.edf	RIGHT	4331	8507458	Full Trial Period	8503127	1	Trial: 1	8503127	113	ÃÞ»¨ÌÇ	Ä§·½	ß¦ÃæÕÈ	f	f
zsx	.	.	.	.	.	.	.	.	.	.	8	.	.	.	false	true	Message: 0ms	.	.	.	.	.	.	.	.	.	.	.	!MODE RECORD CR 1000 2 0 R	0	.	.	zsx.edf	RIGHT	4331	8507458	Full Trial Period	8503127	1	Trial: 1	8503127	113	ÃÞ»¨ÌÇ	Ä§·½	ß¦ÃæÕÈ	f	f
zsx	.	.	.	.	249	255	1	7	132.10	381.00	9	.	.	.	false	false	Message: 41ms	.	.	.	.	.	.	.	.	.	.	.	SYNCTIME	41	132.10	381.00	zsx.edf	RIGHT	4331	8507458	Full Trial Period	8503127	1	Trial: 1	8503127	113	ÃÞ»¨ÌÇ	Ä§·½	ß¦ÃæÕÈ	f	f
zsx	.	.	.	.	314	1486	5	1173	505.10	381.70	10	.	.	.	false	false	Message: 1173ms	.	.	.	.	.	.	.	.	.	.	.	INVISIBLE_BOUNDARY[1]	1173	.	.	zsx.edf	RIGHT	4331	8507458	Full Trial Period	8503127	1	Trial: 1	8503127	113	ÃÞ»¨ÌÇ	Ä§·½	ß¦ÃæÕÈ	f	f
zsx	.	.	.	.	314	1486	5	1173	505.10	381.70	11	[1]	1	RECTANGLE_INTERESTAREA	false	false	Message: 1183ms	.	.	.	.	.	.	.	.	.	.	.	SYNCTIME	1183	505.10	381.70	zsx.edf	RIGHT	4331	8507458	Full Trial Period	8503127	1	Trial: 1	8503127	113	ÃÞ»¨ÌÇ	Ä§·½	ß¦ÃæÕÈ	f	f
zsx	.	.	.	.	478	2837	8	2360	907.60	381.50	12	[1]	2	RECTANGLE_INTERESTAREA	false	false	Message: 2573ms	.	.	.	.	.	.	.	.	.	.	.	INVISIBLE_BOUNDARY[2]	2573	907.60	381.50	zsx.edf	RIGHT	4331	8507458	Full Trial Period	8503127	1	Trial: 1	8503127	113	ÃÞ»¨ÌÇ	Ä§·½	ß¦ÃæÕÈ	f	f
zsx	.	.	.	.	478	2837	8	2360	907.60	381.50	13	[1]	2	RECTANGLE_INTERESTAREA	false	false	Message: 2583ms	.	.	.	.	.	.	.	.	.	.	.	SYNCTIME	2583	907.60	381.50	zsx.edf	RIGHT	4331	8507458	Full Trial Period	8503127	1	Trial: 1	8503127	113	ÃÞ»¨ÌÇ	Ä§·½	ß¦ÃæÕÈ	f	f
zsx	.	.	.	.	415	4329	11	3915	984.30	369.20	14	.	.	.	false	false	Message: 4312ms	.	.	.	.	.	.	.	.	.	.	.	KEYBOARD	4312	984.30	369.20	zsx.edf	RIGHT	4331	8507458	Full Trial Period	8503127	1	Trial: 1	8503127	113	ÃÞ»¨ÌÇ	Ä§·½	ß¦ÃæÕÈ	f	f
zsx	.	.	.	.	.	.	.	.	.	.	15	.	.	.	false	false	Message: 4384ms	.	.	.	.	.	.	.	.	.	.	.	TRIAL_RESULT 0	4384	.	.	zsx.edf	RIGHT	4331	8507458	Full Trial Period	8503127	1	Trial: 1	8503127	113	ÃÞ»¨ÌÇ	Ä§·½	ß¦ÃæÕÈ	f	f
zsx	.	.	.	.	.	.	.	.	.	.	1	.	.	.	false	false	Message: -16ms	.	.	.	.	.	.	.	.	.	.	.	TRIALID 1	-16	.	.	zsx.edf	RIGHT	4564	8513248	Full Trial Period	8508684	2	Trial: 2	8508684	135	Ã¢¹û	Êó±ê	ÃÞÇ©	j	f
zsx	.	.	.	.	.	.	.	.	.	.	2	.	.	.	false	false	Message: -1ms	.	.	.	.	.	.	.	.	.	.	.	RECCFG CR 1000 2 0 R	-1	.	.	zsx.edf	RIGHT	4564	8513248	Full Trial Period	8508684	2	Trial: 2	8508684	135	Ã¢¹û	Êó±ê	ÃÞÇ©	j	f
zsx	.	.	.	.	.	.	.	.	.	.	3	.	.	.	false	false	Message: -1ms	.	.	.	.	.	.	.	.	.	.	.	ELCLCFG TOWER	-1	.	.	zsx.edf	RIGHT	4564	8513248	Full Trial Period	8508684	2	Trial: 2	8508684	135	Ã¢¹û	Êó±ê	ÃÞÇ©	j	f
zsx	.	.	.	.	.	.	.	.	.	.	4	.	.	.	false	false	Message: -1ms	.	.	.	.	.	.	.	.	.	.	.	GAZE_COORDS 0.00 0.00 1023.00 767.00	-1	.	.	zsx.edf	RIGHT	4564	8513248	Full Trial Period	8508684	2	Trial: 2	8508684	135	Ã¢¹û	Êó±ê	ÃÞÇ©	j	f
zsx	.	.	.	.	.	.	.	.	.	.	5	.	.	.	false	false	Message: -1ms	.	.	.	.	.	.	.	.	.	.	.	THRESHOLDS R 124 228	-1	.	.	zsx.edf	RIGHT	4564	8513248	Full Trial Period	8508684	2	Trial: 2	8508684	135	Ã¢¹û	Êó±ê	ÃÞÇ©	j	f
zsx	.	.	.	.	.	.	.	.	.	.	6	.	.	.	false	false	Message: -1ms	.	.	.	.	.	.	.	.	.	.	.	ELCL_PROC CENTROID (3)	-1	.	.	zsx.edf	RIGHT	4564	8513248	Full Trial Period	8508684	2	Trial: 2	8508684	135	Ã¢¹û	Êó±ê	ÃÞÇ©	j	f
zsx	.	.	.	.	.	.	.	.	.	.	7	.	.	.	false	false	Message: -1ms	.	.	.	.	.	.	.	.	.	.	.	ELCL_PCR_PARAM 5 3.0	-1	.	.	zsx.edf	RIGHT	4564	8513248	Full Trial Period	8508684	2	Trial: 2	8508684	135	Ã¢¹û	Êó±ê	ÃÞÇ©	j	f
zsx	.	.	.	.	.	.	.	.	.	.	8	.	.	.	false	true	Message: 0ms	.	.	.	.	.	.	.	.	.	.	.	!MODE RECORD CR 1000 2 0 R	0	.	.	zsx.edf	RIGHT	4564	8513248	Full Trial Period	8508684	2	Trial: 2	8508684	135	Ã¢¹û	Êó±ê	ÃÞÇ©	j	f
zsx	.	.	.	.	256	262	1	7	160.10	398.50	9	.	.	.	false	false	Message: 42ms	.	.	.	.	.	.	.	.	.	.	.	SYNCTIME	42	160.10	398.50	zsx.edf	RIGHT	4564	8513248	Full Trial Period	8508684	2	Trial: 2	8508684	135	Ã¢¹û	Êó±ê	ÃÞÇ©	j	f
zsx	.	.	.	.	.	.	.	.	.	.	10	.	.	.	false	false	Message: 763ms	7.13	165.72	43	778	477.50	383.10	2	255.90	736	268.50	401.70	INVISIBLE_BOUNDARY[1]	763	.	.	zsx.edf	RIGHT	4564	8513248	Full Trial Period	8508684	2	Trial: 2	8508684	135	Ã¢¹û	Êó±ê	ÃÞÇ©	j	f
zsx	.	.	.	.	.	.	.	.	.	.	11	.	.	.	false	false	Message: 767ms	7.13	165.72	43	778	477.50	383.10	2	255.90	736	268.50	401.70	SYNCTIME	767	.	.	zsx.edf	RIGHT	4564	8513248	Full Trial Period	8508684	2	Trial: 2	8508684	135	Ã¢¹û	Êó±ê	ÃÞÇ©	j	f
zsx	.	.	.	.	.	.	.	.	.	.	12	.	.	.	false	false	Message: 1931ms	12.61	82.43	153	2043	900.50	337.70	5	1052.30	1891	529.60	396.70	INVISIBLE_BOUNDARY[2]	1931	.	.	zsx.edf	RIGHT	4564	8513248	Full Trial Period	8508684	2	Trial: 2	8508684	135	Ã¢¹û	Êó±ê	ÃÞÇ©	j	f
zsx	48	1983	1	1936	.	.	.	.	.	.	13	.	.	.	false	false	Message: 1942ms	12.61	82.43	153	2043	900.50	337.70	5	1052.30	1891	529.60	396.70	SYNCTIME	1942	.	.	zsx.edf	RIGHT	4564	8513248	Full Trial Period	8508684	2	Trial: 2	8508684	135	Ã¢¹û	Êó±ê	ÃÞÇ©	j	f
zsx	.	.	.	.	73	4562	11	4490	922.20	383.30	14	.	.	.	false	false	Message: 4546ms	.	.	.	.	.	.	.	.	.	.	.	KEYBOARD	4546	922.20	383.30	zsx.edf	RIGHT	4564	8513248	Full Trial Period	8508684	2	Trial: 2	8508684	135	Ã¢¹û	Êó±ê	ÃÞÇ©	j	f
zsx	.	.	.	.	.	.	.	.	.	.	15	.	.	.	false	false	Message: 4606ms	.	.	.	.	.	.	.	.	.	.	.	TRIAL_RESULT 0	4606	.	.	zsx.edf	RIGHT	4564	8513248	Full Trial Period	8508684	2	Trial: 2	8508684	135	Ã¢¹û	Êó±ê	ÃÞÇ©	j	f
zsx	.	.	.	.	.	.	.	.	.	.	1	.	.	.	false	false	Message: -16ms	.	.	.	.	.	.	.	.	.	.	.	TRIALID 2	-16	.	.	zsx.edf	RIGHT	4536	8519011	Full Trial Period	8514475	3	Trial: 3	8514475	117	Ïã½¶	Êá×Ó	ÏðÆ¤²Á	j	f
zsx	.	.	.	.	.	.	.	.	.	.	2	.	.	.	false	false	Message: -1ms	.	.	.	.	.	.	.	.	.	.	.	RECCFG CR 1000 2 0 R	-1	.	.	zsx.edf	RIGHT	4536	8519011	Full Trial Period	8514475	3	Trial: 3	8514475	117	Ïã½¶	Êá×Ó	ÏðÆ¤²Á	j	f
zsx	.	.	.	.	.	.	.	.	.	.	3	.	.	.	false	false	Message: -1ms	.	.	.	.	.	.	.	.	.	.	.	ELCLCFG TOWER	-1	.	.	zsx.edf	RIGHT	4536	8519011	Full Trial Period	8514475	3	Trial: 3	8514475	117	Ïã½¶	Êá×Ó	ÏðÆ¤²Á	j	f
zsx	.	.	.	.	.	.	.	.	.	.	4	.	.	.	false	false	Message: -1ms	.	.	.	.	.	.	.	.	.	.	.	GAZE_COORDS 0.00 0.00 1023.00 767.00	-1	.	.	zsx.edf	RIGHT	4536	8519011	Full Trial Period	8514475	3	Trial: 3	8514475	117	Ïã½¶	Êá×Ó	ÏðÆ¤²Á	j	f
zsx	.	.	.	.	.	.	.	.	.	.	5	.	.	.	false	false	Message: -1ms	.	.	.	.	.	.	.	.	.	.	.	THRESHOLDS R 124 228	-1	.	.	zsx.edf	RIGHT	4536	8519011	Full Trial Period	8514475	3	Trial: 3	8514475	117	Ïã½¶	Êá×Ó	ÏðÆ¤²Á	j	f
zsx	.	.	.	.	.	.	.	.	.	.	6	.	.	.	false	false	Message: -1ms	.	.	.	.	.	.	.	.	.	.	.	ELCL_PROC CENTROID (3)	-1	.	.	zsx.edf	RIGHT	4536	8519011	Full Trial Period	8514475	3	Trial: 3	8514475	117	Ïã½¶	Êá×Ó	ÏðÆ¤²Á	j	f
zsx	.	.	.	.	.	.	.	.	.	.	7	.	.	.	false	false	Message: -1ms	.	.	.	.	.	.	.	.	.	.	.	ELCL_PCR_PARAM 5 3.0	-1	.	.	zsx.edf	RIGHT	4536	8519011	Full Trial Period	8514475	3	Trial: 3	8514475	117	Ïã½¶	Êá×Ó	ÏðÆ¤²Á	j	f
zsx	.	.	.	.	.	.	.	.	.	.	8	.	.	.	false	true	Message: 0ms	.	.	.	.	.	.	.	.	.	.	.	!MODE RECORD CR 1000 2 0 R	0	.	.	zsx.edf	RIGHT	4536	8519011	Full Trial Period	8514475	3	Trial: 3	8514475	117	Ïã½¶	Êá×Ó	ÏðÆ¤²Á	j	f
zsx	.	.	.	.	251	257	1	7	128.90	405.90	9	.	.	.	false	false	Message: 42ms	.	.	.	.	.	.	.	.	.	.	.	SYNCTIME	42	128.90	405.90	zsx.edf	RIGHT	4536	8519011	Full Trial Period	8514475	3	Trial: 3	8514475	117	Ïã½¶	Êá×Ó	ÏðÆ¤²Á	j	f
zsx	.	.	.	.	.	.	.	.	.	.	10	.	.	.	false	false	Message: 623ms	9.44	181.58	52	646	514.10	377.20	2	303.30	595	236.50	399.70	INVISIBLE_BOUNDARY[1]	623	.	.	zsx.edf	RIGHT	4536	8519011	Full Trial Period	8514475	3	Trial: 3	8514475	117	Ïã½¶	Êá×Ó	ÏðÆ¤²Á	j	f
zsx	.	.	.	.	.	.	.	.	.	.	11	.	.	.	false	false	Message: 633ms	9.44	181.58	52	646	514.10	377.20	2	303.30	595	236.50	399.70	SYNCTIME	633	.	.	zsx.edf	RIGHT	4536	8519011	Full Trial Period	8514475	3	Trial: 3	8514475	117	Ïã½¶	Êá×Ó	ÏðÆ¤²Á	j	f
zsx	.	.	.	.	.	.	.	.	.	.	12	.	.	.	false	false	Message: 1826ms	8.50	67.47	126	1876	768.60	373.40	6	1022.10	1751	519.00	386.40	INVISIBLE_BOUNDARY[2]	1826	.	.	zsx.edf	RIGHT	4536	8519011	Full Trial Period	8514475	3	Trial: 3	8514475	117	Ïã½¶	Êá×Ó	ÏðÆ¤²Á	j	f
zsx	.	.	.	.	.	.	.	.	.	.	13	.	.	.	false	false	Message: 1833ms	8.50	67.47	126	1876	768.60	373.40	6	1022.10	1751	519.00	386.40	SYNCTIME	1833	.	.	zsx.edf	RIGHT	4536	8519011	Full Trial Period	8514475	3	Trial: 3	8514475	117	Ïã½¶	Êá×Ó	ÏðÆ¤²Á	j	f
zsx	.	.	.	.	326	4534	12	4209	1001.20	376.50	14	.	.	.	false	false	Message: 4516ms	.	.	.	.	.	.	.	.	.	.	.	KEYBOARD	4516	1001.20	376.50	zsx.edf	RIGHT	4536	8519011	Full Trial Period	8514475	3	Trial: 3	8514475	117	Ïã½¶	Êá×Ó	ÏðÆ¤²Á	j	f
zsx	.	.	.	.	.	.	.	.	.	.	15	.	.	.	false	false	Message: 4581ms	.	.	.	.	.	.	.	.	.	.	.	TRIAL_RESULT 0	4581	.	.	zsx.edf	RIGHT	4536	8519011	Full Trial Period	8514475	3	Trial: 3	8514475	117	Ïã½¶	Êá×Ó	ÏðÆ¤²Á	j	f
zsx	.	.	.	.	.	.	.	.	.	.	1	.	.	.	false	false	Message: -17ms	.	.	.	.	.	.	.	.	.	.	.	TRIALID 3	-17	.	.	zsx.edf	RIGHT	3904	8524195	Full Trial Period	8520291	4	Trial: 4	8520291	78	ºÉ°üµ°	ºôÀ²È¦	ÊÖïí	j	j
zsx	.	.	.	.	.	.	.	.	.	.	2	.	.	.	false	false	Message: -1ms	.	.	.	.	.	.	.	.	.	.	.	RECCFG CR 1000 2 0 R	-1	.	.	zsx.edf	RIGHT	3904	8524195	Full Trial Period	8520291	4	Trial: 4	8520291	78	ºÉ°üµ°	ºôÀ²È¦	ÊÖïí	j	j
zsx	.	.	.	.	.	.	.	.	.	.	3	.	.	.	false	false	Message: -1ms	.	.	.	.	.	.	.	.	.	.	.	ELCLCFG TOWER	-1	.	.	zsx.edf	RIGHT	3904	8524195	Full Trial Period	8520291	4	Trial: 4	8520291	78	ºÉ°üµ°	ºôÀ²È¦	ÊÖïí	j	j
zsx	.	.	.	.	.	.	.	.	.	.	4	.	.	.	false	false	Message: -1ms	.	.	.	.	.	.	.	.	.	.	.	GAZE_COORDS 0.00 0.00 1023.00 767.00	-1	.	.	zsx.edf	RIGHT	3904	8524195	Full Trial Period	8520291	4	Trial: 4	8520291	78	ºÉ°üµ°	ºôÀ²È¦	ÊÖïí	j	j
zsx	.	.	.	.	.	.	.	.	.	.	5	.	.	.	false	false	Message: -1ms	.	.	.	.	.	.	.	.	.	.	.	THRESHOLDS R 124 228	-1	.	.	zsx.edf	RIGHT	3904	8524195	Full Trial Period	8520291	4	Trial: 4	8520291	78	ºÉ°üµ°	ºôÀ²È¦	ÊÖïí	j	j
zsx	.	.	.	.	.	.	.	.	.	.	6	.	.	.	false	false	Message: -1ms	.	.	.	.	.	.	.	.	.	.	.	ELCL_PROC CENTROID (3)	-1	.	.	zsx.edf	RIGHT	3904	8524195	Full Trial Period	8520291	4	Trial: 4	8520291	78	ºÉ°üµ°	ºôÀ²È¦	ÊÖïí	j	j
zsx	.	.	.	.	.	.	.	.	.	.	7	.	.	.	false	false	Message: -1ms	.	.	.	.	.	.	.	.	.	.	.	ELCL_PCR_PARAM 5 3.0	-1	.	.	zsx.edf	RIGHT	3904	8524195	Full Trial Period	8520291	4	Trial: 4	8520291	78	ºÉ°üµ°	ºôÀ²È¦	ÊÖïí	j	j
zsx	.	.	.	.	.	.	.	.	.	.	8	.	.	.	false	true	Message: 0ms	.	.	.	.	.	.	.	.	.	.	.	!MODE RECORD CR 1000 2 0 R	0	.	.	zsx.edf	RIGHT	3904	8524195	Full Trial Period	8520291	4	Trial: 4	8520291	78	ºÉ°üµ°	ºôÀ²È¦	ÊÖïí	j	j
zsx	.	.	.	.	241	247	1	7	153.20	397.60	9	.	.	.	false	false	Message: 42ms	.	.	.	.	.	.	.	.	.	.	.	SYNCTIME	42	153.20	397.60	zsx.edf	RIGHT	3904	8524195	Full Trial Period	8520291	4	Trial: 4	8520291	78	ºÉ°üµ°	ºôÀ²È¦	ÊÖïí	j	j
zsx	.	.	.	.	.	.	.	.	.	.	10	.	.	.	false	false	Message: 881ms	7.02	46.47	151	1011	534.10	361.30	4	1117.70	861	330.10	380.10	INVISIBLE_BOUNDARY[1]	881	.	.	zsx.edf	RIGHT	3904	8524195	Full Trial Period	8520291	4	Trial: 4	8520291	78	ºÉ°üµ°	ºôÀ²È¦	ÊÖïí	j	j
zsx	.	.	.	.	.	.	.	.	.	.	11	.	.	.	false	false	Message: 892ms	7.02	46.47	151	1011	534.10	361.30	4	1117.70	861	330.10	380.10	SYNCTIME	892	.	.	zsx.edf	RIGHT	3904	8524195	Full Trial Period	8520291	4	Trial: 4	8520291	78	ºÉ°üµ°	ºôÀ²È¦	ÊÖïí	j	j
zsx	.	.	.	.	.	.	.	.	.	.	12	.	.	.	false	false	Message: 2403ms	3.93	119.07	33	2409	777.00	388.70	9	177.30	2377	660.90	387.50	INVISIBLE_BOUNDARY[2]	2403	.	.	zsx.edf	RIGHT	3904	8524195	Full Trial Period	8520291	4	Trial: 4	8520291	78	ºÉ°üµ°	ºôÀ²È¦	ÊÖïí	j	j
zsx	.	.	.	.	.	.	.	.	.	.	13	.	.	.	false	false	Message: 2408ms	3.93	119.07	33	2409	777.00	388.70	9	177.30	2377	660.90	387.50	SYNCTIME	2408	.	.	zsx.edf	RIGHT	3904	8524195	Full Trial Period	8520291	4	Trial: 4	8520291	78	ºÉ°üµ°	ºôÀ²È¦	ÊÖïí	j	j
zsx	.	.	.	.	367	3902	14	3536	1029.10	363.30	14	.	.	.	false	false	Message: 3885ms	.	.	.	.	.	.	.	.	.	.	.	KEYBOARD	3885	1029.10	363.30	zsx.edf	RIGHT	3904	8524195	Full Trial Period	8520291	4	Trial: 4	8520291	78	ºÉ°üµ°	ºôÀ²È¦	ÊÖïí	j	j
zsx	.	.	.	.	.	.	.	.	.	.	15	.	.	.	false	false	Message: 3950ms	.	.	.	.	.	.	.	.	.	.	.	TRIAL_RESULT 0	3950	.	.	zsx.edf	RIGHT	3904	8524195	Full Trial Period	8520291	4	Trial: 4	8520291	78	ºÉ°üµ°	ºôÀ²È¦	ÊÖïí	j	j
zsx	.	.	.	.	.	.	.	.	.	.	1	.	.	.	false	false	Message: -15ms	.	.	.	.	.	.	.	.	.	.	.	TRIALID 4	-15	.	.	zsx.edf	RIGHT	5282	8531554	Full Trial Period	8526272	5	Trial: 5	8526272	137	Â©¶·	¾íÖ½	ÌÀÔ²	j	f
zsx	.	.	.	.	.	.	.	.	.	.	2	.	.	.	false	false	Message: -1ms	.	.	.	.	.	.	.	.	.	.	.	RECCFG CR 1000 2 0 R	-1	.	.	zsx.edf	RIGHT	5282	8531554	Full Trial Period	8526272	5	Trial: 5	8526272	137	Â©¶·	¾íÖ½	ÌÀÔ²	j	f
zsx	.	.	.	.	.	.	.	.	.	.	3	.	.	.	false	false	Message: -1ms	.	.	.	.	.	.	.	.	.	.	.	ELCLCFG TOWER	-1	.	.	zsx.edf	RIGHT	5282	8531554	Full Trial Period	8526272	5	Trial: 5	8526272	137	Â©¶·	¾íÖ½	ÌÀÔ²	j	f
zsx	.	.	.	.	.	.	.	.	.	.	4	.	.	.	false	false	Message: -1ms	.	.	.	.	.	.	.	.	.	.	.	GAZE_COORDS 0.00 0.00 1023.00 767.00	-1	.	.	zsx.edf	RIGHT	5282	8531554	Full Trial Period	8526272	5	Trial: 5	8526272	137	Â©¶·	¾íÖ½	ÌÀÔ²	j	f
zsx	.	.	.	.	.	.	.	.	.	.	5	.	.	.	false	false	Message: -1ms	.	.	.	.	.	.	.	.	.	.	.	THRESHOLDS R 124 228	-1	.	.	zsx.edf	RIGHT	5282	8531554	Full Trial Period	8526272	5	Trial: 5	8526272	137	Â©¶·	¾íÖ½	ÌÀÔ²	j	f
zsx	.	.	.	.	.	.	.	.	.	.	6	.	.	.	false	false	Message: -1ms	.	.	.	.	.	.	.	.	.	.	.	ELCL_PROC CENTROID (3)	-1	.	.	zsx.edf	RIGHT	5282	8531554	Full Trial Period	8526272	5	Trial: 5	8526272	137	Â©¶·	¾íÖ½	ÌÀÔ²	j	f
zsx	.	.	.	.	.	.	.	.	.	.	7	.	.	.	false	false	Message: -1ms	.	.	.	.	.	.	.	.	.	.	.	ELCL_PCR_PARAM 5 3.0	-1	.	.	zsx.edf	RIGHT	5282	8531554	Full Trial Period	8526272	5	Trial: 5	8526272	137	Â©¶·	¾íÖ½	ÌÀÔ²	j	f
zsx	.	.	.	.	.	.	.	.	.	.	8	.	.	.	false	true	Message: 0ms	.	.	.	.	.	.	.	.	.	.	.	!MODE RECORD CR 1000 2 0 R	0	.	.	zsx.edf	RIGHT	5282	8531554	Full Trial Period	8526272	5	Trial: 5	8526272	137	Â©¶·	¾íÖ½	ÌÀÔ²	j	f
zsx	.	.	.	.	307	313	1	7	162.80	384.80	9	.	.	.	false	false	Message: 43ms	.	.	.	.	.	.	.	.	.	.	.	SYNCTIME	43	162.80	384.80	zsx.edf	RIGHT	5282	8531554	Full Trial Period	8526272	5	Trial: 5	8526272	137	Â©¶·	¾íÖ½	ÌÀÔ²	j	f
zsx	.	.	.	.	.	.	.	.	.	.	10	.	.	.	false	false	Message: 945ms	7.64	63.65	120	1040	496.70	360.90	3	969.00	921	273.60	382.40	INVISIBLE_BOUNDARY[1]	945	.	.	zsx.edf	RIGHT	5282	8531554	Full Trial Period	8526272	5	Trial: 5	8526272	137	Â©¶·	¾íÖ½	ÌÀÔ²	j	f
zsx	.	.	.	.	.	.	.	.	.	.	11	.	.	.	false	false	Message: 951ms	7.64	63.65	120	1040	496.70	360.90	3	969.00	921	273.60	382.40	SYNCTIME	951	.	.	zsx.edf	RIGHT	5282	8531554	Full Trial Period	8526272	5	Trial: 5	8526272	137	Â©¶·	¾íÖ½	ÌÀÔ²	j	f
zsx	.	.	.	.	.	.	.	.	.	.	12	.	.	.	false	false	Message: 2487ms	4.91	31.30	157	2625	871.00	341.30	8	1165.20	2469	726.10	364.80	INVISIBLE_BOUNDARY[2]	2487	.	.	zsx.edf	RIGHT	5282	8531554	Full Trial Period	8526272	5	Trial: 5	8526272	137	Â©¶·	¾íÖ½	ÌÀÔ²	j	f
zsx	.	.	.	.	.	.	.	.	.	.	13	.	.	.	false	false	Message: 2493ms	4.91	31.30	157	2625	871.00	341.30	8	1165.20	2469	726.10	364.80	SYNCTIME	2493	.	.	zsx.edf	RIGHT	5282	8531554	Full Trial Period	8526272	5	Trial: 5	8526272	137	Â©¶·	¾íÖ½	ÌÀÔ²	j	f
zsx	.	.	.	.	2300	5280	11	2981	1032.20	358.50	14	.	.	.	false	false	Message: 5263ms	.	.	.	.	.	.	.	.	.	.	.	KEYBOARD	5263	1032.20	358.50	zsx.edf	RIGHT	5282	8531554	Full Trial Period	8526272	5	Trial: 5	8526272	137	Â©¶·	¾íÖ½	ÌÀÔ²	j	f
zsx	.	.	.	.	.	.	.	.	.	.	15	.	.	.	false	false	Message: 5330ms	.	.	.	.	.	.	.	.	.	.	.	TRIAL_RESULT 0	5330	.	.	zsx.edf	RIGHT	5282	8531554	Full Trial Period	8526272	5	Trial: 5	8526272	137	Â©¶·	¾íÖ½	ÌÀÔ²	j	f
zsx	.	.	.	.	.	.	.	.	.	.	1	.	.	.	false	false	Message: -17ms	.	.	.	.	.	.	.	.	.	.	.	TRIALID 5	-17	.	.	zsx.edf	RIGHT	3920	8536476	Full Trial Period	8532556	6	Trial: 6	8532556	10	öÏÓãË¿	Æ¤´ø	¾í³ß	j	j
zsx	.	.	.	.	.	.	.	.	.	.	2	.	.	.	false	false	Message: -1ms	.	.	.	.	.	.	.	.	.	.	.	RECCFG CR 1000 2 0 R	-1	.	.	zsx.edf	RIGHT	3920	8536476	Full Trial Period	8532556	6	Trial: 6	8532556	10	öÏÓãË¿	Æ¤´ø	¾í³ß	j	j
zsx	.	.	.	.	.	.	.	.	.	.	3	.	.	.	false	false	Message: -1ms	.	.	.	.	.	.	.	.	.	.	.	ELCLCFG TOWER	-1	.	.	zsx.edf	RIGHT	3920	8536476	Full Trial Period	8532556	6	Trial: 6	8532556	10	öÏÓãË¿	Æ¤´ø	¾í³ß	j	j
zsx	.	.	.	.	.	.	.	.	.	.	4	.	.	.	false	false	Message: -1ms	.	.	.	.	.	.	.	.	.	.	.	GAZE_COORDS 0.00 0.00 1023.00 767.00	-1	.	.	zsx.edf	RIGHT	3920	8536476	Full Trial Period	8532556	6	Trial: 6	8532556	10	öÏÓãË¿	Æ¤´ø	¾í³ß	j	j
zsx	.	.	.	.	.	.	.	.	.	.	5	.	.	.	false	false	Message: -1ms	.	.	.	.	.	.	.	.	.	.	.	THRESHOLDS R 124 228	-1	.	.	zsx.edf	RIGHT	3920	8536476	Full Trial Period	8532556	6	Trial: 6	8532556	10	öÏÓãË¿	Æ¤´ø	¾í³ß	j	j
zsx	.	.	.	.	.	.	.	.	.	.	6	.	.	.	false	false	Message: -1ms	.	.	.	.	.	.	.	.	.	.	.	ELCL_PROC CENTROID (3)	-1	.	.	zsx.edf	RIGHT	3920	8536476	Full Trial Period	8532556	6	Trial: 6	8532556	10	öÏÓãË¿	Æ¤´ø	¾í³ß	j	j
zsx	.	.	.	.	.	.	.	.	.	.	7	.	.	.	false	false	Message: -1ms	.	.	.	.	.	.	.	.	.	.	.	ELCL_PCR_PARAM 5 3.0	-1	.	.	zsx.edf	RIGHT	3920	8536476	Full Trial Period	8532556	6	Trial: 6	8532556	10	öÏÓãË¿	Æ¤´ø	¾í³ß	j	j
zsx	.	.	.	.	.	.	.	.	.	.	8	.	.	.	false	true	Message: 0ms	.	.	.	.	.	.	.	.	.	.	.	!MODE RECORD CR 1000 2 0 R	0	.	.	zsx.edf	RIGHT	3920	8536476	Full Trial Period	8532556	6	Trial: 6	8532556	10	öÏÓãË¿	Æ¤´ø	¾í³ß	j	j
zsx	.	.	.	.	62	68	1	7	142.70	394.50	9	.	.	.	false	false	Message: 41ms	.	.	.	.	.	.	.	.	.	.	.	SYNCTIME	41	142.70	394.50	zsx.edf	RIGHT	3920	8536476	Full Trial Period	8532556	6	Trial: 6	8532556	10	öÏÓãË¿	Æ¤´ø	¾í³ß	j	j
zsx	.	.	.	.	.	.	.	.	.	.	10	.	.	.	false	false	Message: 1076ms	7.60	56.70	134	1189	603.20	360.80	5	1024.20	1056	382.40	382.10	INVISIBLE_BOUNDARY[1]	1076	.	.	zsx.edf	RIGHT	3920	8536476	Full Trial Period	8532556	6	Trial: 6	8532556	10	öÏÓãË¿	Æ¤´ø	¾í³ß	j	j
zsx	.	.	.	.	.	.	.	.	.	.	11	.	.	.	false	false	Message: 1083ms	7.60	56.70	134	1189	603.20	360.80	5	1024.20	1056	382.40	382.10	SYNCTIME	1083	.	.	zsx.edf	RIGHT	3920	8536476	Full Trial Period	8532556	6	Trial: 6	8532556	10	öÏÓãË¿	Æ¤´ø	¾í³ß	j	j
zsx	.	.	.	.	.	.	.	.	.	.	12	.	.	.	false	false	Message: 2377ms	5.16	41.31	125	2432	810.20	381.30	6	1035.20	2308	657.50	392.10	INVISIBLE_BOUNDARY[2]	2377	.	.	zsx.edf	RIGHT	3920	8536476	Full Trial Period	8532556	6	Trial: 6	8532556	10	öÏÓãË¿	Æ¤´ø	¾í³ß	j	j
zsx	.	.	.	.	.	.	.	.	.	.	13	.	.	.	false	false	Message: 2382ms	5.16	41.31	125	2432	810.20	381.30	6	1035.20	2308	657.50	392.10	SYNCTIME	2382	.	.	zsx.edf	RIGHT	3920	8536476	Full Trial Period	8532556	6	Trial: 6	8532556	10	öÏÓãË¿	Æ¤´ø	¾í³ß	j	j
zsx	.	.	.	.	441	3918	10	3478	1048.20	352.70	14	.	.	.	false	false	Message: 3901ms	.	.	.	.	.	.	.	.	.	.	.	KEYBOARD	3901	1048.20	352.70	zsx.edf	RIGHT	3920	8536476	Full Trial Period	8532556	6	Trial: 6	8532556	10	öÏÓãË¿	Æ¤´ø	¾í³ß	j	j
zsx	.	.	.	.	.	.	.	.	.	.	15	.	.	.	false	false	Message: 3962ms	.	.	.	.	.	.	.	.	.	.	.	TRIAL_RESULT 0	3962	.	.	zsx.edf	RIGHT	3920	8536476	Full Trial Period	8532556	6	Trial: 6	8532556	10	öÏÓãË¿	Æ¤´ø	¾í³ß	j	j
zsx	.	.	.	.	.	.	.	.	.	.	1	.	.	.	false	false	Message: -15ms	.	.	.	.	.	.	.	.	.	.	.	TRIALID 6	-15	.	.	zsx.edf	RIGHT	4729	8542716	Full Trial Period	8537987	7	Trial: 7	8537987	132	ºº±¤°ü	ÒûË®»ú	ÑÀ¸à	f	f
zsx	.	.	.	.	.	.	.	.	.	.	2	.	.	.	false	false	Message: -1ms	.	.	.	.	.	.	.	.	.	.	.	RECCFG CR 1000 2 0 R	-1	.	.	zsx.edf	RIGHT	4729	8542716	Full Trial Period	8537987	7	Trial: 7	8537987	132	ºº±¤°ü	ÒûË®»ú	ÑÀ¸à	f	f
zsx	.	.	.	.	.	.	.	.	.	.	3	.	.	.	false	false	Message: -1ms	.	.	.	.	.	.	.	.	.	.	.	ELCLCFG TOWER	-1	.	.	zsx.edf	RIGHT	4729	8542716	Full Trial Period	8537987	7	Trial: 7	8537987	132	ºº±¤°ü	ÒûË®»ú	ÑÀ¸à	f	f
zsx	.	.	.	.	.	.	.	.	.	.	4	.	.	.	false	false	Message: -1ms	.	.	.	.	.	.	.	.	.	.	.	GAZE_COORDS 0.00 0.00 1023.00 767.00	-1	.	.	zsx.edf	RIGHT	4729	8542716	Full Trial Period	8537987	7	Trial: 7	8537987	132	ºº±¤°ü	ÒûË®»ú	ÑÀ¸à	f	f
zsx	.	.	.	.	.	.	.	.	.	.	5	.	.	.	false	false	Message: -1ms	.	.	.	.	.	.	.	.	.	.	.	THRESHOLDS R 124 228	-1	.	.	zsx.edf	RIGHT	4729	8542716	Full Trial Period	8537987	7	Trial: 7	8537987	132	ºº±¤°ü	ÒûË®»ú	ÑÀ¸à	f	f
zsx	.	.	.	.	.	.	.	.	.	.	6	.	.	.	false	false	Message: -1ms	.	.	.	.	.	.	.	.	.	.	.	ELCL_PROC CENTROID (3)	-1	.	.	zsx.edf	RIGHT	4729	8542716	Full Trial Period	8537987	7	Trial: 7	8537987	132	ºº±¤°ü	ÒûË®»ú	ÑÀ¸à	f	f
zsx	.	.	.	.	.	.	.	.	.	.	7	.	.	.	false	false	Message: -1ms	.	.	.	.	.	.	.	.	.	.	.	ELCL_PCR_PARAM 5 3.0	-1	.	.	zsx.edf	RIGHT	4729	8542716	Full Trial Period	8537987	7	Trial: 7	8537987	132	ºº±¤°ü	ÒûË®»ú	ÑÀ¸à	f	f
zsx	.	.	.	.	.	.	.	.	.	.	8	.	.	.	false	true	Message: 0ms	.	.	.	.	.	.	.	.	.	.	.	!MODE RECORD CR 1000 2 0 R	0	.	.	zsx.edf	RIGHT	4729	8542716	Full Trial Period	8537987	7	Trial: 7	8537987	132	ºº±¤°ü	ÒûË®»ú	ÑÀ¸à	f	f
zsx	.	.	.	.	70	76	1	7	204.80	388.10	9	.	.	.	false	false	Message: 42ms	.	.	.	.	.	.	.	.	.	.	.	SYNCTIME	42	204.80	388.10	zsx.edf	RIGHT	4729	8542716	Full Trial Period	8537987	7	Trial: 7	8537987	132	ºº±¤°ü	ÒûË®»ú	ÑÀ¸à	f	f
zsx	.	.	.	.	.	.	.	.	.	.	10	.	.	.	false	false	Message: 888ms	8.43	52.04	162	1030	604.20	359.70	4	1151.90	869	358.90	380.00	INVISIBLE_BOUNDARY[1]	888	.	.	zsx.edf	RIGHT	4729	8542716	Full Trial Period	8537987	7	Trial: 7	8537987	132	ºº±¤°ü	ÒûË®»ú	ÑÀ¸à	f	f
zsx	.	.	.	.	.	.	.	.	.	.	11	.	.	.	false	false	Message: 892ms	8.43	52.04	162	1030	604.20	359.70	4	1151.90	869	358.90	380.00	SYNCTIME	892	.	.	zsx.edf	RIGHT	4729	8542716	Full Trial Period	8537987	7	Trial: 7	8537987	132	ºº±¤°ü	ÒûË®»ú	ÑÀ¸à	f	f
zsx	.	.	.	.	421	1955	7	1535	756.30	380.90	12	.	.	.	false	false	Message: 1739ms	.	.	.	.	.	.	.	.	.	.	.	INVISIBLE_BOUNDARY[2]	1739	756.30	380.90	zsx.edf	RIGHT	4729	8542716	Full Trial Period	8537987	7	Trial: 7	8537987	132	ºº±¤°ü	ÒûË®»ú	ÑÀ¸à	f	f
zsx	.	.	.	.	421	1955	7	1535	756.30	380.90	13	.	.	.	false	false	Message: 1742ms	.	.	.	.	.	.	.	.	.	.	.	SYNCTIME	1742	756.30	380.90	zsx.edf	RIGHT	4729	8542716	Full Trial Period	8537987	7	Trial: 7	8537987	132	ºº±¤°ü	ÒûË®»ú	ÑÀ¸à	f	f
zsx	.	.	.	.	379	4727	14	4349	1080.10	365.70	14	.	.	.	false	false	Message: 4709ms	.	.	.	.	.	.	.	.	.	.	.	KEYBOARD	4709	1080.10	365.70	zsx.edf	RIGHT	4729	8542716	Full Trial Period	8537987	7	Trial: 7	8537987	132	ºº±¤°ü	ÒûË®»ú	ÑÀ¸à	f	f
zsx	.	.	.	.	.	.	.	.	.	.	15	.	.	.	false	false	Message: 4771ms	.	.	.	.	.	.	.	.	.	.	.	TRIAL_RESULT 0	4771	.	.	zsx.edf	RIGHT	4729	8542716	Full Trial Period	8537987	7	Trial: 7	8537987	132	ºº±¤°ü	ÒûË®»ú	ÑÀ¸à	f	f
zsx	.	.	.	.	.	.	.	.	.	.	1	.	.	.	false	false	Message: -15ms	.	.	.	.	.	.	.	.	.	.	.	TRIALID 7	-15	.	.	zsx.edf	RIGHT	3141	8548460	Full Trial Period	8545319	8	Trial: 8	8545319	67	ÄûÃÊ	éÏé­Çò	²£Á§Öé	f	f
zsx	.	.	.	.	.	.	.	.	.	.	2	.	.	.	false	false	Message: -1ms	.	.	.	.	.	.	.	.	.	.	.	RECCFG CR 1000 2 0 R	-1	.	.	zsx.edf	RIGHT	3141	8548460	Full Trial Period	8545319	8	Trial: 8	8545319	67	ÄûÃÊ	éÏé­Çò	²£Á§Öé	f	f
zsx	.	.	.	.	.	.	.	.	.	.	3	.	.	.	false	false	Message: -1ms	.	.	.	.	.	.	.	.	.	.	.	ELCLCFG TOWER	-1	.	.	zsx.edf	RIGHT	3141	8548460	Full Trial Period	8545319	8	Trial: 8	8545319	67	ÄûÃÊ	éÏé­Çò	²£Á§Öé	f	f
zsx	.	.	.	.	.	.	.	.	.	.	4	.	.	.	false	false	Message: -1ms	.	.	.	.	.	.	.	.	.	.	.	GAZE_COORDS 0.00 0.00 1023.00 767.00	-1	.	.	zsx.edf	RIGHT	3141	8548460	Full Trial Period	8545319	8	Trial: 8	8545319	67	ÄûÃÊ	éÏé­Çò	²£Á§Öé	f	f
zsx	.	.	.	.	.	.	.	.	.	.	5	.	.	.	false	false	Message: -1ms	.	.	.	.	.	.	.	.	.	.	.	THRESHOLDS R 124 228	-1	.	.	zsx.edf	RIGHT	3141	8548460	Full Trial Period	8545319	8	Trial: 8	8545319	67	ÄûÃÊ	éÏé­Çò	²£Á§Öé	f	f
zsx	.	.	.	.	.	.	.	.	.	.	6	.	.	.	false	false	Message: -1ms	.	.	.	.	.	.	.	.	.	.	.	ELCL_PROC CENTROID (3)	-1	.	.	zsx.edf	RIGHT	3141	8548460	Full Trial Period	8545319	8	Trial: 8	8545319	67	ÄûÃÊ	éÏé­Çò	²£Á§Öé	f	f
zsx	.	.	.	.	.	.	.	.	.	.	7	.	.	.	false	false	Message: -1ms	.	.	.	.	.	.	.	.	.	.	.	ELCL_PCR_PARAM 5 3.0	-1	.	.	zsx.edf	RIGHT	3141	8548460	Full Trial Period	8545319	8	Trial: 8	8545319	67	ÄûÃÊ	éÏé­Çò	²£Á§Öé	f	f
zsx	.	.	.	.	.	.	.	.	.	.	8	.	.	.	false	true	Message: 0ms	.	.	.	.	.	.	.	.	.	.	.	!MODE RECORD CR 1000 2 0 R	0	.	.	zsx.edf	RIGHT	3141	8548460	Full Trial Period	8545319	8	Trial: 8	8545319	67	ÄûÃÊ	éÏé­Çò	²£Á§Öé	f	f
zsx	.	.	.	.	300	306	1	7	129.50	388.10	9	.	.	.	false	false	Message: 43ms	.	.	.	.	.	.	.	.	.	.	.	SYNCTIME	43	129.50	388.10	zsx.edf	RIGHT	3141	8548460	Full Trial Period	8545319	8	Trial: 8	8545319	67	ÄûÃÊ	éÏé­Çò	²£Á§Öé	f	f
zsx	.	.	.	.	.	.	.	.	.	.	10	.	.	.	false	false	Message: 687ms	9.70	62.57	155	815	524.50	354.90	2	1100.80	661	240.70	386.40	INVISIBLE_BOUNDARY[1]	687	.	.	zsx.edf	RIGHT	3141	8548460	Full Trial Period	8545319	8	Trial: 8	8545319	67	ÄûÃÊ	éÏé­Çò	²£Á§Öé	f	f
zsx	.	.	.	.	.	.	.	.	.	.	11	.	.	.	false	false	Message: 692ms	9.70	62.57	155	815	524.50	354.90	2	1100.80	661	240.70	386.40	SYNCTIME	692	.	.	zsx.edf	RIGHT	3141	8548460	Full Trial Period	8545319	8	Trial: 8	8545319	67	ÄûÃÊ	éÏé­Çò	²£Á§Öé	f	f
zsx	.	.	.	.	.	.	.	.	.	.	12	.	.	.	false	false	Message: 1825ms	5.86	40.99	143	1950	911.60	341.60	5	1230.20	1808	737.00	366.20	INVISIBLE_BOUNDARY[2]	1825	.	.	zsx.edf	RIGHT	3141	8548460	Full Trial Period	8545319	8	Trial: 8	8545319	67	ÄûÃÊ	éÏé­Çò	²£Á§Öé	f	f
zsx	.	.	.	.	.	.	.	.	.	.	13	.	.	.	false	false	Message: 1834ms	5.86	40.99	143	1950	911.60	341.60	5	1230.20	1808	737.00	366.20	SYNCTIME	1834	.	.	zsx.edf	RIGHT	3141	8548460	Full Trial Period	8545319	8	Trial: 8	8545319	67	ÄûÃÊ	éÏé­Çò	²£Á§Öé	f	f
zsx	.	.	.	.	.	.	.	.	.	.	14	.	.	.	false	false	Message: 3122ms	11.02	256.24	43	3139	470.20	382.80	9	355.40	3097	795.20	387.80	KEYBOARD	3122	.	.	zsx.edf	RIGHT	3141	8548460	Full Trial Period	8545319	8	Trial: 8	8545319	67	ÄûÃÊ	éÏé­Çò	²£Á§Öé	f	f
zsx	.	.	.	.	.	.	.	.	.	.	15	.	.	.	false	false	Message: 3182ms	.	.	.	.	.	.	.	.	.	.	.	TRIAL_RESULT 0	3182	.	.	zsx.edf	RIGHT	3141	8548460	Full Trial Period	8545319	8	Trial: 8	8545319	67	ÄûÃÊ	éÏé­Çò	²£Á§Öé	f	f
zsx	.	.	.	.	.	.	.	.	.	.	1	.	.	.	false	false	Message: -16ms	.	.	.	.	.	.	.	.	.	.	.	TRIALID 8	-16	.	.	zsx.edf	RIGHT	3391	8552860	Full Trial Period	8549469	9	Trial: 9	8549469	126	µÆÁý	èÖ×Ó	ÑÀ¸à	f	f
zsx	.	.	.	.	.	.	.	.	.	.	2	.	.	.	false	false	Message: -1ms	.	.	.	.	.	.	.	.	.	.	.	RECCFG CR 1000 2 0 R	-1	.	.	zsx.edf	RIGHT	3391	8552860	Full Trial Period	8549469	9	Trial: 9	8549469	126	µÆÁý	èÖ×Ó	ÑÀ¸à	f	f
zsx	.	.	.	.	.	.	.	.	.	.	3	.	.	.	false	false	Message: -1ms	.	.	.	.	.	.	.	.	.	.	.	ELCLCFG TOWER	-1	.	.	zsx.edf	RIGHT	3391	8552860	Full Trial Period	8549469	9	Trial: 9	8549469	126	µÆÁý	èÖ×Ó	ÑÀ¸à	f	f
zsx	.	.	.	.	.	.	.	.	.	.	4	.	.	.	false	false	Message: -1ms	.	.	.	.	.	.	.	.	.	.	.	GAZE_COORDS 0.00 0.00 1023.00 767.00	-1	.	.	zsx.edf	RIGHT	3391	8552860	Full Trial Period	8549469	9	Trial: 9	8549469	126	µÆÁý	èÖ×Ó	ÑÀ¸à	f	f
zsx	.	.	.	.	.	.	.	.	.	.	5	.	.	.	false	false	Message: -1ms	.	.	.	.	.	.	.	.	.	.	.	THRESHOLDS R 124 228	-1	.	.	zsx.edf	RIGHT	3391	8552860	Full Trial Period	8549469	9	Trial: 9	8549469	126	µÆÁý	èÖ×Ó	ÑÀ¸à	f	f
zsx	.	.	.	.	.	.	.	.	.	.	6	.	.	.	false	false	Message: -1ms	.	.	.	.	.	.	.	.	.	.	.	ELCL_PROC CENTROID (3)	-1	.	.	zsx.edf	RIGHT	3391	8552860	Full Trial Period	8549469	9	Trial: 9	8549469	126	µÆÁý	èÖ×Ó	ÑÀ¸à	f	f
zsx	.	.	.	.	.	.	.	.	.	.	7	.	.	.	false	false	Message: -1ms	.	.	.	.	.	.	.	.	.	.	.	ELCL_PCR_PARAM 5 3.0	-1	.	.	zsx.edf	RIGHT	3391	8552860	Full Trial Period	8549469	9	Trial: 9	8549469	126	µÆÁý	èÖ×Ó	ÑÀ¸à	f	f
zsx	.	.	.	.	.	.	.	.	.	.	8	.	.	.	false	true	Message: 0ms	.	.	.	.	.	.	.	.	.	.	.	!MODE RECORD CR 1000 2 0 R	0	.	.	zsx.edf	RIGHT	3391	8552860	Full Trial Period	8549469	9	Trial: 9	8549469	126	µÆÁý	èÖ×Ó	ÑÀ¸à	f	f
zsx	.	.	.	.	297	303	1	7	133.00	381.10	9	.	.	.	false	false	Message: 42ms	.	.	.	.	.	.	.	.	.	.	.	SYNCTIME	42	133.00	381.10	zsx.edf	RIGHT	3391	8552860	Full Trial Period	8549469	9	Trial: 9	8549469	126	µÆÁý	èÖ×Ó	ÑÀ¸à	f	f
zsx	.	.	.	.	.	.	.	.	.	.	10	.	.	.	false	false	Message: 970ms	9.93	77.57	128	1072	549.30	356.40	3	1066.70	945	259.20	383.50	INVISIBLE_BOUNDARY[1]	970	.	.	zsx.edf	RIGHT	3391	8552860	Full Trial Period	8549469	9	Trial: 9	8549469	126	µÆÁý	èÖ×Ó	ÑÀ¸à	f	f
zsx	.	.	.	.	.	.	.	.	.	.	11	.	.	.	false	false	Message: 976ms	9.93	77.57	128	1072	549.30	356.40	3	1066.70	945	259.20	383.50	SYNCTIME	976	.	.	zsx.edf	RIGHT	3391	8552860	Full Trial Period	8549469	9	Trial: 9	8549469	126	µÆÁý	èÖ×Ó	ÑÀ¸à	f	f
zsx	.	.	.	.	.	.	.	.	.	.	12	.	.	.	false	false	Message: 2082ms	5.93	37.30	159	2132	854.40	352.30	5	1189.70	1974	679.90	379.40	INVISIBLE_BOUNDARY[2]	2082	.	.	zsx.edf	RIGHT	3391	8552860	Full Trial Period	8549469	9	Trial: 9	8549469	126	µÆÁý	èÖ×Ó	ÑÀ¸à	f	f
zsx	.	.	.	.	.	.	.	.	.	.	13	.	.	.	false	false	Message: 2092ms	5.93	37.30	159	2132	854.40	352.30	5	1189.70	1974	679.90	379.40	SYNCTIME	2092	.	.	zsx.edf	RIGHT	3391	8552860	Full Trial Period	8549469	9	Trial: 9	8549469	126	µÆÁý	èÖ×Ó	ÑÀ¸à	f	f
zsx	.	.	.	.	270	3389	9	3120	148.90	404.50	14	.	.	.	false	false	Message: 3373ms	.	.	.	.	.	.	.	.	.	.	.	KEYBOARD	3373	148.90	404.50	zsx.edf	RIGHT	3391	8552860	Full Trial Period	8549469	9	Trial: 9	8549469	126	µÆÁý	èÖ×Ó	ÑÀ¸à	f	f
zsx	.	.	.	.	.	.	.	.	.	.	15	.	.	.	false	false	Message: 3443ms	.	.	.	.	.	.	.	.	.	.	.	TRIAL_RESULT 0	3443	.	.	zsx.edf	RIGHT	3391	8552860	Full Trial Period	8549469	9	Trial: 9	8549469	126	µÆÁý	èÖ×Ó	ÑÀ¸à	f	f
zsx	.	.	.	.	.	.	.	.	.	.	1	.	.	.	false	false	Message: -17ms	.	.	.	.	.	.	.	.	.	.	.	TRIALID 9	-17	.	.	zsx.edf	RIGHT	6998	8561142	Full Trial Period	8554144	10	Trial: 10	8554144	123	Ë®Í°	Ö½Ïä	±ù¹÷	f	f
zsx	.	.	.	.	.	.	.	.	.	.	2	.	.	.	false	false	Message: -1ms	.	.	.	.	.	.	.	.	.	.	.	RECCFG CR 1000 2 0 R	-1	.	.	zsx.edf	RIGHT	6998	8561142	Full Trial Period	8554144	10	Trial: 10	8554144	123	Ë®Í°	Ö½Ïä	±ù¹÷	f	f
zsx	.	.	.	.	.	.	.	.	.	.	3	.	.	.	false	false	Message: -1ms	.	.	.	.	.	.	.	.	.	.	.	ELCLCFG TOWER	-1	.	.	zsx.edf	RIGHT	6998	8561142	Full Trial Period	8554144	10	Trial: 10	8554144	123	Ë®Í°	Ö½Ïä	±ù¹÷	f	f
zsx	.	.	.	.	.	.	.	.	.	.	4	.	.	.	false	false	Message: -1ms	.	.	.	.	.	.	.	.	.	.	.	GAZE_COORDS 0.00 0.00 1023.00 767.00	-1	.	.	zsx.edf	RIGHT	6998	8561142	Full Trial Period	8554144	10	Trial: 10	8554144	123	Ë®Í°	Ö½Ïä	±ù¹÷	f	f
zsx	.	.	.	.	.	.	.	.	.	.	5	.	.	.	false	false	Message: -1ms	.	.	.	.	.	.	.	.	.	.	.	THRESHOLDS R 124 228	-1	.	.	zsx.edf	RIGHT	6998	8561142	Full Trial Period	8554144	10	Trial: 10	8554144	123	Ë®Í°	Ö½Ïä	±ù¹÷	f	f
zsx	.	.	.	.	.	.	.	.	.	.	6	.	.	.	false	false	Message: -1ms	.	.	.	.	.	.	.	.	.	.	.	ELCL_PROC CENTROID (3)	-1	.	.	zsx.edf	RIGHT	6998	8561142	Full Trial Period	8554144	10	Trial: 10	8554144	123	Ë®Í°	Ö½Ïä	±ù¹÷	f	f
zsx	.	.	.	.	.	.	.	.	.	.	7	.	.	.	false	false	Message: -1ms	.	.	.	.	.	.	.	.	.	.	.	ELCL_PCR_PARAM 5 3.0	-1	.	.	zsx.edf	RIGHT	6998	8561142	Full Trial Period	8554144	10	Trial: 10	8554144	123	Ë®Í°	Ö½Ïä	±ù¹÷	f	f
zsx	.	.	.	.	.	.	.	.	.	.	8	.	.	.	false	true	Message: 0ms	.	.	.	.	.	.	.	.	.	.	.	!MODE RECORD CR 1000 2 0 R	0	.	.	zsx.edf	RIGHT	6998	8561142	Full Trial Period	8554144	10	Trial: 10	8554144	123	Ë®Í°	Ö½Ïä	±ù¹÷	f	f
zsx	.	.	.	.	297	303	1	7	147.70	386.50	9	.	.	.	false	false	Message: 41ms	.	.	.	.	.	.	.	.	.	.	.	SYNCTIME	41	147.70	386.50	zsx.edf	RIGHT	6998	8561142	Full Trial Period	8554144	10	Trial: 10	8554144	123	Ë®Í°	Ö½Ïä	±ù¹÷	f	f
zsx	.	.	.	.	907	3408	6	2502	513.90	375.60	10	[1]	1	RECTANGLE_INTERESTAREA	false	false	Message: 3352ms	.	.	.	.	.	.	.	.	.	.	.	INVISIBLE_BOUNDARY[1]	3352	513.90	375.60	zsx.edf	RIGHT	6998	8561142	Full Trial Period	8554144	10	Trial: 10	8554144	123	Ë®Í°	Ö½Ïä	±ù¹÷	f	f
zsx	.	.	.	.	907	3408	6	2502	513.90	375.60	11	[1]	1	RECTANGLE_INTERESTAREA	false	false	Message: 3358ms	.	.	.	.	.	.	.	.	.	.	.	SYNCTIME	3358	513.90	375.60	zsx.edf	RIGHT	6998	8561142	Full Trial Period	8554144	10	Trial: 10	8554144	123	Ë®Í°	Ö½Ïä	±ù¹÷	f	f
zsx	.	.	.	.	.	.	.	.	.	.	12	.	.	.	false	false	Message: 5745ms	4.55	27.38	166	5891	922.60	346.20	13	1249.30	5726	1064.70	360.90	INVISIBLE_BOUNDARY[2]	5745	.	.	zsx.edf	RIGHT	6998	8561142	Full Trial Period	8554144	10	Trial: 10	8554144	123	Ë®Í°	Ö½Ïä	±ù¹÷	f	f
zsx	.	.	.	.	.	.	.	.	.	.	13	.	.	.	false	false	Message: 5748ms	4.55	27.38	166	5891	922.60	346.20	13	1249.30	5726	1064.70	360.90	SYNCTIME	5748	.	.	zsx.edf	RIGHT	6998	8561142	Full Trial Period	8554144	10	Trial: 10	8554144	123	Ë®Í°	Ö½Ïä	±ù¹÷	f	f
zsx	.	.	.	.	294	6996	16	6703	899.40	372.70	14	[1]	2	RECTANGLE_INTERESTAREA	false	false	Message: 6979ms	.	.	.	.	.	.	.	.	.	.	.	KEYBOARD	6979	899.40	372.70	zsx.edf	RIGHT	6998	8561142	Full Trial Period	8554144	10	Trial: 10	8554144	123	Ë®Í°	Ö½Ïä	±ù¹÷	f	f
zsx	.	.	.	.	.	.	.	.	.	.	15	.	.	.	false	false	Message: 7041ms	.	.	.	.	.	.	.	.	.	.	.	TRIAL_RESULT 0	7041	.	.	zsx.edf	RIGHT	6998	8561142	Full Trial Period	8554144	10	Trial: 10	8554144	123	Ë®Í°	Ö½Ïä	±ù¹÷	f	f
zsx	.	.	.	.	.	.	.	.	.	.	1	.	.	.	false	false	Message: -16ms	.	.	.	.	.	.	.	.	.	.	.	TRIALID 10	-16	.	.	zsx.edf	RIGHT	6101	8568509	Full Trial Period	8562408	11	Trial: 11	8562408	122	ÊÖ±í	É××Ó	ÌøÉþ	j	f
zsx	.	.	.	.	.	.	.	.	.	.	2	.	.	.	false	false	Message: -1ms	.	.	.	.	.	.	.	.	.	.	.	RECCFG CR 1000 2 0 R	-1	.	.	zsx.edf	RIGHT	6101	8568509	Full Trial Period	8562408	11	Trial: 11	8562408	122	ÊÖ±í	É××Ó	ÌøÉþ	j	f
zsx	.	.	.	.	.	.	.	.	.	.	3	.	.	.	false	false	Message: -1ms	.	.	.	.	.	.	.	.	.	.	.	ELCLCFG TOWER	-1	.	.	zsx.edf	RIGHT	6101	8568509	Full Trial Period	8562408	11	Trial: 11	8562408	122	ÊÖ±í	É××Ó	ÌøÉþ	j	f
zsx	.	.	.	.	.	.	.	.	.	.	4	.	.	.	false	false	Message: -1ms	.	.	.	.	.	.	.	.	.	.	.	GAZE_COORDS 0.00 0.00 1023.00 767.00	-1	.	.	zsx.edf	RIGHT	6101	8568509	Full Trial Period	8562408	11	Trial: 11	8562408	122	ÊÖ±í	É××Ó	ÌøÉþ	j	f
zsx	.	.	.	.	.	.	.	.	.	.	5	.	.	.	false	false	Message: -1ms	.	.	.	.	.	.	.	.	.	.	.	THRESHOLDS R 124 228	-1	.	.	zsx.edf	RIGHT	6101	8568509	Full Trial Period	8562408	11	Trial: 11	8562408	122	ÊÖ±í	É××Ó	ÌøÉþ	j	f
zsx	.	.	.	.	.	.	.	.	.	.	6	.	.	.	false	false	Message: -1ms	.	.	.	.	.	.	.	.	.	.	.	ELCL_PROC CENTROID (3)	-1	.	.	zsx.edf	RIGHT	6101	8568509	Full Trial Period	8562408	11	Trial: 11	8562408	122	ÊÖ±í	É××Ó	ÌøÉþ	j	f
zsx	.	.	.	.	.	.	.	.	.	.	7	.	.	.	false	false	Message: -1ms	.	.	.	.	.	.	.	.	.	.	.	ELCL_PCR_PARAM 5 3.0	-1	.	.	zsx.edf	RIGHT	6101	8568509	Full Trial Period	8562408	11	Trial: 11	8562408	122	ÊÖ±í	É××Ó	ÌøÉþ	j	f
zsx	.	.	.	.	.	.	.	.	.	.	8	.	.	.	false	true	Message: 0ms	.	.	.	.	.	.	.	.	.	.	.	!MODE RECORD CR 1000 2 0 R	0	.	.	zsx.edf	RIGHT	6101	8568509	Full Trial Period	8562408	11	Trial: 11	8562408	122	ÊÖ±í	É××Ó	ÌøÉþ	j	f
zsx	.	.	.	.	303	309	1	7	119.30	384.20	9	.	.	.	false	false	Message: 42ms	.	.	.	.	.	.	.	.	.	.	.	SYNCTIME	42	119.30	384.20	zsx.edf	RIGHT	6101	8568509	Full Trial Period	8562408	11	Trial: 11	8562408	122	ÊÖ±í	É××Ó	ÌøÉþ	j	f
zsx	.	.	.	.	.	.	.	.	.	.	10	.	.	.	false	false	Message: 2476ms	0.29	4.92	58	2515	510.70	377.10	6	279.30	2458	502.40	377.40	INVISIBLE_BOUNDARY[1]	2476	.	.	zsx.edf	RIGHT	6101	8568509	Full Trial Period	8562408	11	Trial: 11	8562408	122	ÊÖ±í	É××Ó	ÌøÉþ	j	f
zsx	.	.	.	.	.	.	.	.	.	.	11	.	.	.	false	false	Message: 2484ms	0.29	4.92	58	2515	510.70	377.10	6	279.30	2458	502.40	377.40	SYNCTIME	2484	.	.	zsx.edf	RIGHT	6101	8568509	Full Trial Period	8562408	11	Trial: 11	8562408	122	ÊÖ±í	É××Ó	ÌøÉþ	j	f
zsx	.	.	.	.	.	.	.	.	.	.	12	.	.	.	false	false	Message: 4433ms	2.71	18.17	149	4555	899.20	333.80	10	1135.20	4407	974.80	367.90	INVISIBLE_BOUNDARY[2]	4433	.	.	zsx.edf	RIGHT	6101	8568509	Full Trial Period	8562408	11	Trial: 11	8562408	122	ÊÖ±í	É××Ó	ÌøÉþ	j	f
zsx	55	4489	1	4435	.	.	.	.	.	.	13	.	.	.	false	false	Message: 4442ms	2.71	18.17	149	4555	899.20	333.80	10	1135.20	4407	974.80	367.90	SYNCTIME	4442	.	.	zsx.edf	RIGHT	6101	8568509	Full Trial Period	8562408	11	Trial: 11	8562408	122	ÊÖ±í	É××Ó	ÌøÉþ	j	f
zsx	.	.	.	.	249	6099	14	5851	1042.00	352.60	14	.	.	.	false	false	Message: 6082ms	.	.	.	.	.	.	.	.	.	.	.	KEYBOARD	6082	1042.00	352.60	zsx.edf	RIGHT	6101	8568509	Full Trial Period	8562408	11	Trial: 11	8562408	122	ÊÖ±í	É××Ó	ÌøÉþ	j	f
zsx	.	.	.	.	.	.	.	.	.	.	15	.	.	.	false	false	Message: 6147ms	.	.	.	.	.	.	.	.	.	.	.	TRIAL_RESULT 0	6147	.	.	zsx.edf	RIGHT	6101	8568509	Full Trial Period	8562408	11	Trial: 11	8562408	122	ÊÖ±í	É××Ó	ÌøÉþ	j	f
zsx	.	.	.	.	.	.	.	.	.	.	1	.	.	.	false	false	Message: -16ms	.	.	.	.	.	.	.	.	.	.	.	TRIALID 11	-16	.	.	zsx.edf	RIGHT	4759	8574966	Full Trial Period	8570207	12	Trial: 12	8570207	95	ÐÅ·â	¹úÆì	ÓÍ»­	j	j
zsx	.	.	.	.	.	.	.	.	.	.	2	.	.	.	false	false	Message: -1ms	.	.	.	.	.	.	.	.	.	.	.	RECCFG CR 1000 2 0 R	-1	.	.	zsx.edf	RIGHT	4759	8574966	Full Trial Period	8570207	12	Trial: 12	8570207	95	ÐÅ·â	¹úÆì	ÓÍ»­	j	j
zsx	.	.	.	.	.	.	.	.	.	.	3	.	.	.	false	false	Message: -1ms	.	.	.	.	.	.	.	.	.	.	.	ELCLCFG TOWER	-1	.	.	zsx.edf	RIGHT	4759	8574966	Full Trial Period	8570207	12	Trial: 12	8570207	95	ÐÅ·â	¹úÆì	ÓÍ»­	j	j
zsx	.	.	.	.	.	.	.	.	.	.	4	.	.	.	false	false	Message: -1ms	.	.	.	.	.	.	.	.	.	.	.	GAZE_COORDS 0.00 0.00 1023.00 767.00	-1	.	.	zsx.edf	RIGHT	4759	8574966	Full Trial Period	8570207	12	Trial: 12	8570207	95	ÐÅ·â	¹úÆì	ÓÍ»­	j	j
zsx	.	.	.	.	.	.	.	.	.	.	5	.	.	.	false	false	Message: -1ms	.	.	.	.	.	.	.	.	.	.	.	THRESHOLDS R 124 228	-1	.	.	zsx.edf	RIGHT	4759	8574966	Full Trial Period	8570207	12	Trial: 12	8570207	95	ÐÅ·â	¹úÆì	ÓÍ»­	j	j
zsx	.	.	.	.	.	.	.	.	.	.	6	.	.	.	false	false	Message: -1ms	.	.	.	.	.	.	.	.	.	.	.	ELCL_PROC CENTROID (3)	-1	.	.	zsx.edf	RIGHT	4759	8574966	Full Trial Period	8570207	12	Trial: 12	8570207	95	ÐÅ·â	¹úÆì	ÓÍ»­	j	j
zsx	.	.	.	.	.	.	.	.	.	.	7	.	.	.	false	false	Message: -1ms	.	.	.	.	.	.	.	.	.	.	.	ELCL_PCR_PARAM 5 3.0	-1	.	.	zsx.edf	RIGHT	4759	8574966	Full Trial Period	8570207	12	Trial: 12	8570207	95	ÐÅ·â	¹úÆì	ÓÍ»­	j	j
zsx	.	.	.	.	.	.	.	.	.	.	8	.	.	.	false	true	Message: 0ms	.	.	.	.	.	.	.	.	.	.	.	!MODE RECORD CR 1000 2 0 R	0	.	.	zsx.edf	RIGHT	4759	8574966	Full Trial Period	8570207	12	Trial: 12	8570207	95	ÐÅ·â	¹úÆì	ÓÍ»­	j	j
zsx	.	.	.	.	261	267	1	7	147.70	381.40	9	.	.	.	false	false	Message: 51ms	.	.	.	.	.	.	.	.	.	.	.	SYNCTIME	51	147.70	381.40	zsx.edf	RIGHT	4759	8574966	Full Trial Period	8570207	12	Trial: 12	8570207	95	ÐÅ·â	¹úÆì	ÓÍ»­	j	j
zsx	.	.	.	.	.	.	.	.	.	.	10	.	.	.	false	false	Message: 998ms	8.30	176.52	47	1024	601.20	390.60	4	296.10	978	358.80	379.20	INVISIBLE_BOUNDARY[1]	998	.	.	zsx.edf	RIGHT	4759	8574966	Full Trial Period	8570207	12	Trial: 12	8570207	95	ÐÅ·â	¹úÆì	ÓÍ»­	j	j
zsx	.	.	.	.	.	.	.	.	.	.	11	.	.	.	false	false	Message: 1009ms	8.30	176.52	47	1024	601.20	390.60	4	296.10	978	358.80	379.20	SYNCTIME	1009	.	.	zsx.edf	RIGHT	4759	8574966	Full Trial Period	8570207	12	Trial: 12	8570207	95	ÐÅ·â	¹úÆì	ÓÍ»­	j	j
zsx	.	.	.	.	464	3308	9	2845	880.50	374.90	12	[1]	2	RECTANGLE_INTERESTAREA	false	false	Message: 3265ms	.	.	.	.	.	.	.	.	.	.	.	INVISIBLE_BOUNDARY[2]	3265	880.50	374.90	zsx.edf	RIGHT	4759	8574966	Full Trial Period	8570207	12	Trial: 12	8570207	95	ÐÅ·â	¹úÆì	ÓÍ»­	j	j
zsx	.	.	.	.	464	3308	9	2845	880.50	374.90	13	[1]	2	RECTANGLE_INTERESTAREA	false	false	Message: 3275ms	.	.	.	.	.	.	.	.	.	.	.	SYNCTIME	3275	880.50	374.90	zsx.edf	RIGHT	4759	8574966	Full Trial Period	8570207	12	Trial: 12	8570207	95	ÐÅ·â	¹úÆì	ÓÍ»­	j	j
zsx	.	.	.	.	910	4757	11	3848	1003.60	366.50	14	.	.	.	false	false	Message: 4740ms	.	.	.	.	.	.	.	.	.	.	.	KEYBOARD	4740	1003.60	366.50	zsx.edf	RIGHT	4759	8574966	Full Trial Period	8570207	12	Trial: 12	8570207	95	ÐÅ·â	¹úÆì	ÓÍ»­	j	j
zsx	.	.	.	.	.	.	.	.	.	.	15	.	.	.	false	false	Message: 4811ms	.	.	.	.	.	.	.	.	.	.	.	TRIAL_RESULT 0	4811	.	.	zsx.edf	RIGHT	4759	8574966	Full Trial Period	8570207	12	Trial: 12	8570207	95	ÐÅ·â	¹úÆì	ÓÍ»­	j	j
zsx	.	.	.	.	.	.	.	.	.	.	1	.	.	.	false	false	Message: -15ms	.	.	.	.	.	.	.	.	.	.	.	TRIALID 12	-15	.	.	zsx.edf	RIGHT	3823	8581270	Full Trial Period	8577447	13	Trial: 13	8577447	45	ÒûË®»ú	±£ÏÕÏä	Æì¸Ë	f	f
zsx	.	.	.	.	.	.	.	.	.	.	2	.	.	.	false	false	Message: -1ms	.	.	.	.	.	.	.	.	.	.	.	RECCFG CR 1000 2 0 R	-1	.	.	zsx.edf	RIGHT	3823	8581270	Full Trial Period	8577447	13	Trial: 13	8577447	45	ÒûË®»ú	±£ÏÕÏä	Æì¸Ë	f	f
zsx	.	.	.	.	.	.	.	.	.	.	3	.	.	.	false	false	Message: -1ms	.	.	.	.	.	.	.	.	.	.	.	ELCLCFG TOWER	-1	.	.	zsx.edf	RIGHT	3823	8581270	Full Trial Period	8577447	13	Trial: 13	8577447	45	ÒûË®»ú	±£ÏÕÏä	Æì¸Ë	f	f
zsx	.	.	.	.	.	.	.	.	.	.	4	.	.	.	false	false	Message: -1ms	.	.	.	.	.	.	.	.	.	.	.	GAZE_COORDS 0.00 0.00 1023.00 767.00	-1	.	.	zsx.edf	RIGHT	3823	8581270	Full Trial Period	8577447	13	Trial: 13	8577447	45	ÒûË®»ú	±£ÏÕÏä	Æì¸Ë	f	f
zsx	.	.	.	.	.	.	.	.	.	.	5	.	.	.	false	false	Message: -1ms	.	.	.	.	.	.	.	.	.	.	.	THRESHOLDS R 124 228	-1	.	.	zsx.edf	RIGHT	3823	8581270	Full Trial Period	8577447	13	Trial: 13	8577447	45	ÒûË®»ú	±£ÏÕÏä	Æì¸Ë	f	f
zsx	.	.	.	.	.	.	.	.	.	.	6	.	.	.	false	false	Message: -1ms	.	.	.	.	.	.	.	.	.	.	.	ELCL_PROC CENTROID (3)	-1	.	.	zsx.edf	RIGHT	3823	8581270	Full Trial Period	8577447	13	Trial: 13	8577447	45	ÒûË®»ú	±£ÏÕÏä	Æì¸Ë	f	f
zsx	.	.	.	.	.	.	.	.	.	.	7	.	.	.	false	false	Message: -1ms	.	.	.	.	.	.	.	.	.	.	.	ELCL_PCR_PARAM 5 3.0	-1	.	.	zsx.edf	RIGHT	3823	8581270	Full Trial Period	8577447	13	Trial: 13	8577447	45	ÒûË®»ú	±£ÏÕÏä	Æì¸Ë	f	f
zsx	.	.	.	.	.	.	.	.	.	.	8	.	.	.	false	true	Message: 0ms	.	.	.	.	.	.	.	.	.	.	.	!MODE RECORD CR 1000 2 0 R	0	.	.	zsx.edf	RIGHT	3823	8581270	Full Trial Period	8577447	13	Trial: 13	8577447	45	ÒûË®»ú	±£ÏÕÏä	Æì¸Ë	f	f
zsx	.	.	.	.	248	254	1	7	111.70	396.60	9	.	.	.	false	false	Message: 42ms	.	.	.	.	.	.	.	.	.	.	.	SYNCTIME	42	111.70	396.60	zsx.edf	RIGHT	3823	8581270	Full Trial Period	8577447	13	Trial: 13	8577447	45	ÒûË®»ú	±£ÏÕÏä	Æì¸Ë	f	f
zsx	.	.	.	.	.	.	.	.	.	.	10	.	.	.	false	false	Message: 921ms	11.49	70.95	162	972	496.90	374.60	3	1066.50	811	155.60	394.90	INVISIBLE_BOUNDARY[1]	921	.	.	zsx.edf	RIGHT	3823	8581270	Full Trial Period	8577447	13	Trial: 13	8577447	45	ÒûË®»ú	±£ÏÕÏä	Æì¸Ë	f	f
zsx	.	.	.	.	.	.	.	.	.	.	11	.	.	.	false	false	Message: 926ms	11.49	70.95	162	972	496.90	374.60	3	1066.50	811	155.60	394.90	SYNCTIME	926	.	.	zsx.edf	RIGHT	3823	8581270	Full Trial Period	8577447	13	Trial: 13	8577447	45	ÒûË®»ú	±£ÏÕÏä	Æì¸Ë	f	f
zsx	.	.	.	.	.	.	.	.	.	.	12	.	.	.	false	false	Message: 2417ms	10.57	74.96	141	2470	867.30	344.10	7	1089.20	2330	555.00	375.10	INVISIBLE_BOUNDARY[2]	2417	.	.	zsx.edf	RIGHT	3823	8581270	Full Trial Period	8577447	13	Trial: 13	8577447	45	ÒûË®»ú	±£ÏÕÏä	Æì¸Ë	f	f
zsx	.	.	.	.	.	.	.	.	.	.	13	.	.	.	false	false	Message: 2425ms	10.57	74.96	141	2470	867.30	344.10	7	1089.20	2330	555.00	375.10	SYNCTIME	2425	.	.	zsx.edf	RIGHT	3823	8581270	Full Trial Period	8577447	13	Trial: 13	8577447	45	ÒûË®»ú	±£ÏÕÏä	Æì¸Ë	f	f
zsx	.	.	.	.	94	3821	11	3728	832.50	388.60	14	.	.	.	false	false	Message: 3804ms	.	.	.	.	.	.	.	.	.	.	.	KEYBOARD	3804	832.50	388.60	zsx.edf	RIGHT	3823	8581270	Full Trial Period	8577447	13	Trial: 13	8577447	45	ÒûË®»ú	±£ÏÕÏä	Æì¸Ë	f	f
zsx	.	.	.	.	.	.	.	.	.	.	15	.	.	.	false	false	Message: 3865ms	.	.	.	.	.	.	.	.	.	.	.	TRIAL_RESULT 0	3865	.	.	zsx.edf	RIGHT	3823	8581270	Full Trial Period	8577447	13	Trial: 13	8577447	45	ÒûË®»ú	±£ÏÕÏä	Æì¸Ë	f	f
zsx	.	.	.	.	.	.	.	.	.	.	1	.	.	.	false	false	Message: -16ms	.	.	.	.	.	.	.	.	.	.	.	TRIALID 13	-16	.	.	zsx.edf	RIGHT	4325	8587055	Full Trial Period	8582730	14	Trial: 14	8582730	54	µÆÁý	ÂÝÃ±	ÌðÌðÈ¦	j	j
zsx	.	.	.	.	.	.	.	.	.	.	2	.	.	.	false	false	Message: -1ms	.	.	.	.	.	.	.	.	.	.	.	RECCFG CR 1000 2 0 R	-1	.	.	zsx.edf	RIGHT	4325	8587055	Full Trial Period	8582730	14	Trial: 14	8582730	54	µÆÁý	ÂÝÃ±	ÌðÌðÈ¦	j	j
zsx	.	.	.	.	.	.	.	.	.	.	3	.	.	.	false	false	Message: -1ms	.	.	.	.	.	.	.	.	.	.	.	ELCLCFG TOWER	-1	.	.	zsx.edf	RIGHT	4325	8587055	Full Trial Period	8582730	14	Trial: 14	8582730	54	µÆÁý	ÂÝÃ±	ÌðÌðÈ¦	j	j
zsx	.	.	.	.	.	.	.	.	.	.	4	.	.	.	false	false	Message: -1ms	.	.	.	.	.	.	.	.	.	.	.	GAZE_COORDS 0.00 0.00 1023.00 767.00	-1	.	.	zsx.edf	RIGHT	4325	8587055	Full Trial Period	8582730	14	Trial: 14	8582730	54	µÆÁý	ÂÝÃ±	ÌðÌðÈ¦	j	j
zsx	.	.	.	.	.	.	.	.	.	.	5	.	.	.	false	false	Message: -1ms	.	.	.	.	.	.	.	.	.	.	.	THRESHOLDS R 124 228	-1	.	.	zsx.edf	RIGHT	4325	8587055	Full Trial Period	8582730	14	Trial: 14	8582730	54	µÆÁý	ÂÝÃ±	ÌðÌðÈ¦	j	j
zsx	.	.	.	.	.	.	.	.	.	.	6	.	.	.	false	false	Message: -1ms	.	.	.	.	.	.	.	.	.	.	.	ELCL_PROC CENTROID (3)	-1	.	.	zsx.edf	RIGHT	4325	8587055	Full Trial Period	8582730	14	Trial: 14	8582730	54	µÆÁý	ÂÝÃ±	ÌðÌðÈ¦	j	j
zsx	.	.	.	.	.	.	.	.	.	.	7	.	.	.	false	false	Message: -1ms	.	.	.	.	.	.	.	.	.	.	.	ELCL_PCR_PARAM 5 3.0	-1	.	.	zsx.edf	RIGHT	4325	8587055	Full Trial Period	8582730	14	Trial: 14	8582730	54	µÆÁý	ÂÝÃ±	ÌðÌðÈ¦	j	j
zsx	.	.	.	.	.	.	.	.	.	.	8	.	.	.	false	true	Message: 0ms	.	.	.	.	.	.	.	.	.	.	.	!MODE RECORD CR 1000 2 0 R	0	.	.	zsx.edf	RIGHT	4325	8587055	Full Trial Period	8582730	14	Trial: 14	8582730	54	µÆÁý	ÂÝÃ±	ÌðÌðÈ¦	j	j
zsx	.	.	.	.	277	283	1	7	132.70	389.40	9	.	.	.	false	false	Message: 42ms	.	.	.	.	.	.	.	.	.	.	.	SYNCTIME	42	132.70	389.40	zsx.edf	RIGHT	4325	8587055	Full Trial Period	8582730	14	Trial: 14	8582730	54	µÆÁý	ÂÝÃ±	ÌðÌðÈ¦	j	j
zsx	.	.	.	.	.	.	.	.	.	.	10	.	.	.	false	false	Message: 933ms	12.17	69.17	176	1079	539.80	363.40	2	1248.10	904	180.10	384.50	INVISIBLE_BOUNDARY[1]	933	.	.	zsx.edf	RIGHT	4325	8587055	Full Trial Period	8582730	14	Trial: 14	8582730	54	µÆÁý	ÂÝÃ±	ÌðÌðÈ¦	j	j
zsx	78	1011	1	934	.	.	.	.	.	.	11	.	.	.	false	false	Message: 942ms	12.17	69.17	176	1079	539.80	363.40	2	1248.10	904	180.10	384.50	SYNCTIME	942	.	.	zsx.edf	RIGHT	4325	8587055	Full Trial Period	8582730	14	Trial: 14	8582730	54	µÆÁý	ÂÝÃ±	ÌðÌðÈ¦	j	j
zsx	.	.	.	.	.	.	.	.	.	.	12	.	.	.	false	false	Message: 2689ms	12.50	93.32	134	2782	865.80	363.50	7	893.80	2649	494.90	382.10	INVISIBLE_BOUNDARY[2]	2689	.	.	zsx.edf	RIGHT	4325	8587055	Full Trial Period	8582730	14	Trial: 14	8582730	54	µÆÁý	ÂÝÃ±	ÌðÌðÈ¦	j	j
zsx	.	.	.	.	.	.	.	.	.	.	13	.	.	.	false	false	Message: 2700ms	12.50	93.32	134	2782	865.80	363.50	7	893.80	2649	494.90	382.10	SYNCTIME	2700	.	.	zsx.edf	RIGHT	4325	8587055	Full Trial Period	8582730	14	Trial: 14	8582730	54	µÆÁý	ÂÝÃ±	ÌðÌðÈ¦	j	j
zsx	.	.	.	.	.	.	.	.	.	.	14	.	.	.	false	false	Message: 4306ms	13.74	89.21	154	4323	702.20	604.60	11	1021.80	4170	1054.30	362.90	KEYBOARD	4306	.	.	zsx.edf	RIGHT	4325	8587055	Full Trial Period	8582730	14	Trial: 14	8582730	54	µÆÁý	ÂÝÃ±	ÌðÌðÈ¦	j	j
zsx	.	.	.	.	.	.	.	.	.	.	15	.	.	.	false	false	Message: 4372ms	.	.	.	.	.	.	.	.	.	.	.	TRIAL_RESULT 0	4372	.	.	zsx.edf	RIGHT	4325	8587055	Full Trial Period	8582730	14	Trial: 14	8582730	54	µÆÁý	ÂÝÃ±	ÌðÌðÈ¦	j	j
zsx	.	.	.	.	.	.	.	.	.	.	1	.	.	.	false	false	Message: -15ms	.	.	.	.	.	.	.	.	.	.	.	TRIALID 14	-15	.	.	zsx.edf	RIGHT	3561	8592089	Full Trial Period	8588528	15	Trial: 15	8588528	13	Ì«Ñô	¼å±ý	¹þÃÜ¹Ï	f	f
zsx	.	.	.	.	.	.	.	.	.	.	2	.	.	.	false	false	Message: -1ms	.	.	.	.	.	.	.	.	.	.	.	RECCFG CR 1000 2 0 R	-1	.	.	zsx.edf	RIGHT	3561	8592089	Full Trial Period	8588528	15	Trial: 15	8588528	13	Ì«Ñô	¼å±ý	¹þÃÜ¹Ï	f	f
zsx	.	.	.	.	.	.	.	.	.	.	3	.	.	.	false	false	Message: -1ms	.	.	.	.	.	.	.	.	.	.	.	ELCLCFG TOWER	-1	.	.	zsx.edf	RIGHT	3561	8592089	Full Trial Period	8588528	15	Trial: 15	8588528	13	Ì«Ñô	¼å±ý	¹þÃÜ¹Ï	f	f
zsx	.	.	.	.	.	.	.	.	.	.	4	.	.	.	false	false	Message: -1ms	.	.	.	.	.	.	.	.	.	.	.	GAZE_COORDS 0.00 0.00 1023.00 767.00	-1	.	.	zsx.edf	RIGHT	3561	8592089	Full Trial Period	8588528	15	Trial: 15	8588528	13	Ì«Ñô	¼å±ý	¹þÃÜ¹Ï	f	f
zsx	.	.	.	.	.	.	.	.	.	.	5	.	.	.	false	false	Message: -1ms	.	.	.	.	.	.	.	.	.	.	.	THRESHOLDS R 124 228	-1	.	.	zsx.edf	RIGHT	3561	8592089	Full Trial Period	8588528	15	Trial: 15	8588528	13	Ì«Ñô	¼å±ý	¹þÃÜ¹Ï	f	f
zsx	.	.	.	.	.	.	.	.	.	.	6	.	.	.	false	false	Message: -1ms	.	.	.	.	.	.	.	.	.	.	.	ELCL_PROC CENTROID (3)	-1	.	.	zsx.edf	RIGHT	3561	8592089	Full Trial Period	8588528	15	Trial: 15	8588528	13	Ì«Ñô	¼å±ý	¹þÃÜ¹Ï	f	f
zsx	.	.	.	.	.	.	.	.	.	.	7	.	.	.	false	false	Message: -1ms	.	.	.	.	.	.	.	.	.	.	.	ELCL_PCR_PARAM 5 3.0	-1	.	.	zsx.edf	RIGHT	3561	8592089	Full Trial Period	8588528	15	Trial: 15	8588528	13	Ì«Ñô	¼å±ý	¹þÃÜ¹Ï	f	f
zsx	.	.	.	.	.	.	.	.	.	.	8	.	.	.	false	true	Message: 0ms	.	.	.	.	.	.	.	.	.	.	.	!MODE RECORD CR 1000 2 0 R	0	.	.	zsx.edf	RIGHT	3561	8592089	Full Trial Period	8588528	15	Trial: 15	8588528	13	Ì«Ñô	¼å±ý	¹þÃÜ¹Ï	f	f
zsx	.	.	.	.	310	316	1	7	163.90	385.30	9	.	.	.	false	false	Message: 43ms	.	.	.	.	.	.	.	.	.	.	.	SYNCTIME	43	163.90	385.30	zsx.edf	RIGHT	3561	8592089	Full Trial Period	8588528	15	Trial: 15	8588528	13	Ì«Ñô	¼å±ý	¹þÃÜ¹Ï	f	f
zsx	.	.	.	.	.	.	.	.	.	.	10	.	.	.	false	false	Message: 1214ms	13.06	75.50	173	1265	545.20	358.70	3	1336.10	1093	158.00	382.10	INVISIBLE_BOUNDARY[1]	1214	.	.	zsx.edf	RIGHT	3561	8592089	Full Trial Period	8588528	15	Trial: 15	8588528	13	Ì«Ñô	¼å±ý	¹þÃÜ¹Ï	f	f
zsx	.	.	.	.	.	.	.	.	.	.	11	.	.	.	false	false	Message: 1218ms	13.06	75.50	173	1265	545.20	358.70	3	1336.10	1093	158.00	382.10	SYNCTIME	1218	.	.	zsx.edf	RIGHT	3561	8592089	Full Trial Period	8588528	15	Trial: 15	8588528	13	Ì«Ñô	¼å±ý	¹þÃÜ¹Ï	f	f
zsx	.	.	.	.	.	.	.	.	.	.	12	.	.	.	false	false	Message: 2578ms	10.76	66.01	163	2634	851.20	336.80	6	1248.70	2472	536.80	386.40	INVISIBLE_BOUNDARY[2]	2578	.	.	zsx.edf	RIGHT	3561	8592089	Full Trial Period	8588528	15	Trial: 15	8588528	13	Ì«Ñô	¼å±ý	¹þÃÜ¹Ï	f	f
zsx	.	.	.	.	.	.	.	.	.	.	13	.	.	.	false	false	Message: 2584ms	10.76	66.01	163	2634	851.20	336.80	6	1248.70	2472	536.80	386.40	SYNCTIME	2584	.	.	zsx.edf	RIGHT	3561	8592089	Full Trial Period	8588528	15	Trial: 15	8588528	13	Ì«Ñô	¼å±ý	¹þÃÜ¹Ï	f	f
zsx	.	.	.	.	78	3559	9	3482	992.80	375.50	14	.	.	.	false	false	Message: 3541ms	.	.	.	.	.	.	.	.	.	.	.	KEYBOARD	3541	992.80	375.50	zsx.edf	RIGHT	3561	8592089	Full Trial Period	8588528	15	Trial: 15	8588528	13	Ì«Ñô	¼å±ý	¹þÃÜ¹Ï	f	f
zsx	.	.	.	.	.	.	.	.	.	.	15	.	.	.	false	false	Message: 3610ms	.	.	.	.	.	.	.	.	.	.	.	TRIAL_RESULT 0	3610	.	.	zsx.edf	RIGHT	3561	8592089	Full Trial Period	8588528	15	Trial: 15	8588528	13	Ì«Ñô	¼å±ý	¹þÃÜ¹Ï	f	f
zsx	.	.	.	.	.	.	.	.	.	.	1	.	.	.	false	false	Message: -16ms	.	.	.	.	.	.	.	.	.	.	.	TRIALID 15	-16	.	.	zsx.edf	RIGHT	6232	8599577	Full Trial Period	8593345	16	Trial: 16	8593345	97	¸ÊÕá	¹ÕÕÈ	É¡±ú	j	j
zsx	.	.	.	.	.	.	.	.	.	.	2	.	.	.	false	false	Message: -1ms	.	.	.	.	.	.	.	.	.	.	.	RECCFG CR 1000 2 0 R	-1	.	.	zsx.edf	RIGHT	6232	8599577	Full Trial Period	8593345	16	Trial: 16	8593345	97	¸ÊÕá	¹ÕÕÈ	É¡±ú	j	j
zsx	.	.	.	.	.	.	.	.	.	.	3	.	.	.	false	false	Message: -1ms	.	.	.	.	.	.	.	.	.	.	.	ELCLCFG TOWER	-1	.	.	zsx.edf	RIGHT	6232	8599577	Full Trial Period	8593345	16	Trial: 16	8593345	97	¸ÊÕá	¹ÕÕÈ	É¡±ú	j	j
zsx	.	.	.	.	.	.	.	.	.	.	4	.	.	.	false	false	Message: -1ms	.	.	.	.	.	.	.	.	.	.	.	GAZE_COORDS 0.00 0.00 1023.00 767.00	-1	.	.	zsx.edf	RIGHT	6232	8599577	Full Trial Period	8593345	16	Trial: 16	8593345	97	¸ÊÕá	¹ÕÕÈ	É¡±ú	j	j
zsx	.	.	.	.	.	.	.	.	.	.	5	.	.	.	false	false	Message: -1ms	.	.	.	.	.	.	.	.	.	.	.	THRESHOLDS R 124 228	-1	.	.	zsx.edf	RIGHT	6232	8599577	Full Trial Period	8593345	16	Trial: 16	8593345	97	¸ÊÕá	¹ÕÕÈ	É¡±ú	j	j
zsx	.	.	.	.	.	.	.	.	.	.	6	.	.	.	false	false	Message: -1ms	.	.	.	.	.	.	.	.	.	.	.	ELCL_PROC CENTROID (3)	-1	.	.	zsx.edf	RIGHT	6232	8599577	Full Trial Period	8593345	16	Trial: 16	8593345	97	¸ÊÕá	¹ÕÕÈ	É¡±ú	j	j
zsx	.	.	.	.	.	.	.	.	.	.	7	.	.	.	false	false	Message: -1ms	.	.	.	.	.	.	.	.	.	.	.	ELCL_PCR_PARAM 5 3.0	-1	.	.	zsx.edf	RIGHT	6232	8599577	Full Trial Period	8593345	16	Trial: 16	8593345	97	¸ÊÕá	¹ÕÕÈ	É¡±ú	j	j
zsx	.	.	.	.	.	.	.	.	.	.	8	.	.	.	false	true	Message: 0ms	.	.	.	.	.	.	.	.	.	.	.	!MODE RECORD CR 1000 2 0 R	0	.	.	zsx.edf	RIGHT	6232	8599577	Full Trial Period	8593345	16	Trial: 16	8593345	97	¸ÊÕá	¹ÕÕÈ	É¡±ú	j	j
zsx	.	.	.	.	271	277	1	7	122.50	389.80	9	.	.	.	false	false	Message: 42ms	.	.	.	.	.	.	.	.	.	.	.	SYNCTIME	42	122.50	389.80	zsx.edf	RIGHT	6232	8599577	Full Trial Period	8593345	16	Trial: 16	8593345	97	¸ÊÕá	¹ÕÕÈ	É¡±ú	j	j
zsx	.	.	.	.	829	1827	4	999	533.20	379.30	10	[1]	1	RECTANGLE_INTERESTAREA	false	false	Message: 1535ms	.	.	.	.	.	.	.	.	.	.	.	INVISIBLE_BOUNDARY[1]	1535	533.20	379.30	zsx.edf	RIGHT	6232	8599577	Full Trial Period	8593345	16	Trial: 16	8593345	97	¸ÊÕá	¹ÕÕÈ	É¡±ú	j	j
zsx	.	.	.	.	829	1827	4	999	533.20	379.30	11	[1]	1	RECTANGLE_INTERESTAREA	false	false	Message: 1542ms	.	.	.	.	.	.	.	.	.	.	.	SYNCTIME	1542	533.20	379.30	zsx.edf	RIGHT	6232	8599577	Full Trial Period	8593345	16	Trial: 16	8593345	97	¸ÊÕá	¹ÕÕÈ	É¡±ú	j	j
zsx	.	.	.	.	870	3678	7	2809	898.80	379.60	12	[1]	2	RECTANGLE_INTERESTAREA	false	false	Message: 3431ms	.	.	.	.	.	.	.	.	.	.	.	INVISIBLE_BOUNDARY[2]	3431	898.80	379.60	zsx.edf	RIGHT	6232	8599577	Full Trial Period	8593345	16	Trial: 16	8593345	97	¸ÊÕá	¹ÕÕÈ	É¡±ú	j	j
zsx	.	.	.	.	870	3678	7	2809	898.80	379.60	13	[1]	2	RECTANGLE_INTERESTAREA	false	false	Message: 3442ms	.	.	.	.	.	.	.	.	.	.	.	SYNCTIME	3442	898.80	379.60	zsx.edf	RIGHT	6232	8599577	Full Trial Period	8593345	16	Trial: 16	8593345	97	¸ÊÕá	¹ÕÕÈ	É¡±ú	j	j
zsx	.	.	.	.	315	6230	13	5916	1073.90	359.90	14	.	.	.	false	false	Message: 6213ms	.	.	.	.	.	.	.	.	.	.	.	KEYBOARD	6213	1073.90	359.90	zsx.edf	RIGHT	6232	8599577	Full Trial Period	8593345	16	Trial: 16	8593345	97	¸ÊÕá	¹ÕÕÈ	É¡±ú	j	j
zsx	.	.	.	.	.	.	.	.	.	.	15	.	.	.	false	false	Message: 6279ms	.	.	.	.	.	.	.	.	.	.	.	TRIAL_RESULT 0	6279	.	.	zsx.edf	RIGHT	6232	8599577	Full Trial Period	8593345	16	Trial: 16	8593345	97	¸ÊÕá	¹ÕÕÈ	É¡±ú	j	j
zsx	.	.	.	.	.	.	.	.	.	.	1	.	.	.	false	false	Message: -17ms	.	.	.	.	.	.	.	.	.	.	.	TRIALID 16	-17	.	.	zsx.edf	RIGHT	3528	8604456	Full Trial Period	8600928	17	Trial: 17	8600928	11	¾í³ß	Æ¤´ø	ÑÌ»Ò¸×	f	f
zsx	.	.	.	.	.	.	.	.	.	.	2	.	.	.	false	false	Message: -1ms	.	.	.	.	.	.	.	.	.	.	.	RECCFG CR 1000 2 0 R	-1	.	.	zsx.edf	RIGHT	3528	8604456	Full Trial Period	8600928	17	Trial: 17	8600928	11	¾í³ß	Æ¤´ø	ÑÌ»Ò¸×	f	f
zsx	.	.	.	.	.	.	.	.	.	.	3	.	.	.	false	false	Message: -1ms	.	.	.	.	.	.	.	.	.	.	.	ELCLCFG TOWER	-1	.	.	zsx.edf	RIGHT	3528	8604456	Full Trial Period	8600928	17	Trial: 17	8600928	11	¾í³ß	Æ¤´ø	ÑÌ»Ò¸×	f	f
zsx	.	.	.	.	.	.	.	.	.	.	4	.	.	.	false	false	Message: -1ms	.	.	.	.	.	.	.	.	.	.	.	GAZE_COORDS 0.00 0.00 1023.00 767.00	-1	.	.	zsx.edf	RIGHT	3528	8604456	Full Trial Period	8600928	17	Trial: 17	8600928	11	¾í³ß	Æ¤´ø	ÑÌ»Ò¸×	f	f
zsx	.	.	.	.	.	.	.	.	.	.	5	.	.	.	false	false	Message: -1ms	.	.	.	.	.	.	.	.	.	.	.	THRESHOLDS R 124 228	-1	.	.	zsx.edf	RIGHT	3528	8604456	Full Trial Period	8600928	17	Trial: 17	8600928	11	¾í³ß	Æ¤´ø	ÑÌ»Ò¸×	f	f
zsx	.	.	.	.	.	.	.	.	.	.	6	.	.	.	false	false	Message: -1ms	.	.	.	.	.	.	.	.	.	.	.	ELCL_PROC CENTROID (3)	-1	.	.	zsx.edf	RIGHT	3528	8604456	Full Trial Period	8600928	17	Trial: 17	8600928	11	¾í³ß	Æ¤´ø	ÑÌ»Ò¸×	f	f
zsx	.	.	.	.	.	.	.	.	.	.	7	.	.	.	false	false	Message: -1ms	.	.	.	.	.	.	.	.	.	.	.	ELCL_PCR_PARAM 5 3.0	-1	.	.	zsx.edf	RIGHT	3528	8604456	Full Trial Period	8600928	17	Trial: 17	8600928	11	¾í³ß	Æ¤´ø	ÑÌ»Ò¸×	f	f
zsx	.	.	.	.	.	.	.	.	.	.	8	.	.	.	false	true	Message: 0ms	.	.	.	.	.	.	.	.	.	.	.	!MODE RECORD CR 1000 2 0 R	0	.	.	zsx.edf	RIGHT	3528	8604456	Full Trial Period	8600928	17	Trial: 17	8600928	11	¾í³ß	Æ¤´ø	ÑÌ»Ò¸×	f	f
zsx	.	.	.	.	244	250	1	7	127.90	395.10	9	.	.	.	false	false	Message: 41ms	.	.	.	.	.	.	.	.	.	.	.	SYNCTIME	41	127.90	395.10	zsx.edf	RIGHT	3528	8604456	Full Trial Period	8600928	17	Trial: 17	8600928	11	¾í³ß	Æ¤´ø	ÑÌ»Ò¸×	f	f
zsx	.	.	.	.	879	1805	4	927	526.70	378.00	10	[1]	1	RECTANGLE_INTERESTAREA	false	false	Message: 1536ms	.	.	.	.	.	.	.	.	.	.	.	INVISIBLE_BOUNDARY[1]	1536	526.70	378.00	zsx.edf	RIGHT	3528	8604456	Full Trial Period	8600928	17	Trial: 17	8600928	11	¾í³ß	Æ¤´ø	ÑÌ»Ò¸×	f	f
zsx	.	.	.	.	879	1805	4	927	526.70	378.00	11	[1]	1	RECTANGLE_INTERESTAREA	false	false	Message: 1541ms	.	.	.	.	.	.	.	.	.	.	.	SYNCTIME	1541	526.70	378.00	zsx.edf	RIGHT	3528	8604456	Full Trial Period	8600928	17	Trial: 17	8600928	11	¾í³ß	Æ¤´ø	ÑÌ»Ò¸×	f	f
zsx	.	.	.	.	484	3004	7	2521	868.00	381.40	12	[1]	2	RECTANGLE_INTERESTAREA	false	false	Message: 2774ms	.	.	.	.	.	.	.	.	.	.	.	INVISIBLE_BOUNDARY[2]	2774	868.00	381.40	zsx.edf	RIGHT	3528	8604456	Full Trial Period	8600928	17	Trial: 17	8600928	11	¾í³ß	Æ¤´ø	ÑÌ»Ò¸×	f	f
zsx	.	.	.	.	484	3004	7	2521	868.00	381.40	13	[1]	2	RECTANGLE_INTERESTAREA	false	false	Message: 2783ms	.	.	.	.	.	.	.	.	.	.	.	SYNCTIME	2783	868.00	381.40	zsx.edf	RIGHT	3528	8604456	Full Trial Period	8600928	17	Trial: 17	8600928	11	¾í³ß	Æ¤´ø	ÑÌ»Ò¸×	f	f
zsx	.	.	.	.	278	3526	9	3249	992.60	368.80	14	.	.	.	false	false	Message: 3509ms	.	.	.	.	.	.	.	.	.	.	.	KEYBOARD	3509	992.60	368.80	zsx.edf	RIGHT	3528	8604456	Full Trial Period	8600928	17	Trial: 17	8600928	11	¾í³ß	Æ¤´ø	ÑÌ»Ò¸×	f	f
zsx	.	.	.	.	.	.	.	.	.	.	15	.	.	.	false	false	Message: 3571ms	.	.	.	.	.	.	.	.	.	.	.	TRIAL_RESULT 0	3571	.	.	zsx.edf	RIGHT	3528	8604456	Full Trial Period	8600928	17	Trial: 17	8600928	11	¾í³ß	Æ¤´ø	ÑÌ»Ò¸×	f	f
zsx	.	.	.	.	.	.	.	.	.	.	1	.	.	.	false	false	Message: -19ms	.	.	.	.	.	.	.	.	.	.	.	TRIALID 17	-19	.	.	zsx.edf	RIGHT	5100	8610904	Full Trial Period	8605804	18	Trial: 18	8605804	68	²£Á§Öé	éÏé­Çò	Ç¦±Ê	f	f
zsx	.	.	.	.	.	.	.	.	.	.	2	.	.	.	false	false	Message: -1ms	.	.	.	.	.	.	.	.	.	.	.	RECCFG CR 1000 2 0 R	-1	.	.	zsx.edf	RIGHT	5100	8610904	Full Trial Period	8605804	18	Trial: 18	8605804	68	²£Á§Öé	éÏé­Çò	Ç¦±Ê	f	f
zsx	.	.	.	.	.	.	.	.	.	.	3	.	.	.	false	false	Message: -1ms	.	.	.	.	.	.	.	.	.	.	.	ELCLCFG TOWER	-1	.	.	zsx.edf	RIGHT	5100	8610904	Full Trial Period	8605804	18	Trial: 18	8605804	68	²£Á§Öé	éÏé­Çò	Ç¦±Ê	f	f
zsx	.	.	.	.	.	.	.	.	.	.	4	.	.	.	false	false	Message: -1ms	.	.	.	.	.	.	.	.	.	.	.	GAZE_COORDS 0.00 0.00 1023.00 767.00	-1	.	.	zsx.edf	RIGHT	5100	8610904	Full Trial Period	8605804	18	Trial: 18	8605804	68	²£Á§Öé	éÏé­Çò	Ç¦±Ê	f	f
zsx	.	.	.	.	.	.	.	.	.	.	5	.	.	.	false	false	Message: -1ms	.	.	.	.	.	.	.	.	.	.	.	THRESHOLDS R 124 228	-1	.	.	zsx.edf	RIGHT	5100	8610904	Full Trial Period	8605804	18	Trial: 18	8605804	68	²£Á§Öé	éÏé­Çò	Ç¦±Ê	f	f
zsx	.	.	.	.	.	.	.	.	.	.	6	.	.	.	false	false	Message: -1ms	.	.	.	.	.	.	.	.	.	.	.	ELCL_PROC CENTROID (3)	-1	.	.	zsx.edf	RIGHT	5100	8610904	Full Trial Period	8605804	18	Trial: 18	8605804	68	²£Á§Öé	éÏé­Çò	Ç¦±Ê	f	f
zsx	.	.	.	.	.	.	.	.	.	.	7	.	.	.	false	false	Message: -1ms	.	.	.	.	.	.	.	.	.	.	.	ELCL_PCR_PARAM 5 3.0	-1	.	.	zsx.edf	RIGHT	5100	8610904	Full Trial Period	8605804	18	Trial: 18	8605804	68	²£Á§Öé	éÏé­Çò	Ç¦±Ê	f	f
zsx	.	.	.	.	.	.	.	.	.	.	8	.	.	.	false	true	Message: 0ms	.	.	.	.	.	.	.	.	.	.	.	!MODE RECORD CR 1000 2 0 R	0	.	.	zsx.edf	RIGHT	5100	8610904	Full Trial Period	8605804	18	Trial: 18	8605804	68	²£Á§Öé	éÏé­Çò	Ç¦±Ê	f	f
zsx	.	.	.	.	338	344	1	7	121.50	379.10	9	.	.	.	false	false	Message: 40ms	.	.	.	.	.	.	.	.	.	.	.	SYNCTIME	40	121.50	379.10	zsx.edf	RIGHT	5100	8610904	Full Trial Period	8605804	18	Trial: 18	8605804	68	²£Á§Öé	éÏé­Çò	Ç¦±Ê	f	f
zsx	.	.	.	.	.	.	.	.	.	.	10	.	.	.	false	false	Message: 2669ms	0.34	2.54	132	2784	518.30	379.10	5	1138.40	2653	509.20	375.60	INVISIBLE_BOUNDARY[1]	2669	.	.	zsx.edf	RIGHT	5100	8610904	Full Trial Period	8605804	18	Trial: 18	8605804	68	²£Á§Öé	éÏé­Çò	Ç¦±Ê	f	f
zsx	.	.	.	.	.	.	.	.	.	.	11	.	.	.	false	false	Message: 2673ms	0.34	2.54	132	2784	518.30	379.10	5	1138.40	2653	509.20	375.60	SYNCTIME	2673	.	.	zsx.edf	RIGHT	5100	8610904	Full Trial Period	8605804	18	Trial: 18	8605804	68	²£Á§Öé	éÏé­Çò	Ç¦±Ê	f	f
zsx	.	.	.	.	.	.	.	.	.	.	12	.	.	.	false	false	Message: 3767ms	11.16	66.44	168	3897	871.10	346.50	8	1205.70	3730	541.20	378.30	INVISIBLE_BOUNDARY[2]	3767	.	.	zsx.edf	RIGHT	5100	8610904	Full Trial Period	8605804	18	Trial: 18	8605804	68	²£Á§Öé	éÏé­Çò	Ç¦±Ê	f	f
zsx	.	.	.	.	.	.	.	.	.	.	13	.	.	.	false	false	Message: 3772ms	11.16	66.44	168	3897	871.10	346.50	8	1205.70	3730	541.20	378.30	SYNCTIME	3772	.	.	zsx.edf	RIGHT	5100	8610904	Full Trial Period	8605804	18	Trial: 18	8605804	68	²£Á§Öé	éÏé­Çò	Ç¦±Ê	f	f
zsx	.	.	.	.	505	5098	12	4594	1023.70	362.60	14	.	.	.	false	false	Message: 5081ms	.	.	.	.	.	.	.	.	.	.	.	KEYBOARD	5081	1023.70	362.60	zsx.edf	RIGHT	5100	8610904	Full Trial Period	8605804	18	Trial: 18	8605804	68	²£Á§Öé	éÏé­Çò	Ç¦±Ê	f	f
zsx	.	.	.	.	.	.	.	.	.	.	15	.	.	.	false	false	Message: 5139ms	.	.	.	.	.	.	.	.	.	.	.	TRIAL_RESULT 0	5139	.	.	zsx.edf	RIGHT	5100	8610904	Full Trial Period	8605804	18	Trial: 18	8605804	68	²£Á§Öé	éÏé­Çò	Ç¦±Ê	f	f
zsx	.	.	.	.	.	.	.	.	.	.	1	.	.	.	false	false	Message: -15ms	.	.	.	.	.	.	.	.	.	.	.	TRIALID 18	-15	.	.	zsx.edf	RIGHT	5864	8617947	Full Trial Period	8612083	19	Trial: 19	8612083	112	±´¿Ç	ÉÈ×Ó	µ°¸â	f	j
zsx	.	.	.	.	.	.	.	.	.	.	2	.	.	.	false	false	Message: -1ms	.	.	.	.	.	.	.	.	.	.	.	RECCFG CR 1000 2 0 R	-1	.	.	zsx.edf	RIGHT	5864	8617947	Full Trial Period	8612083	19	Trial: 19	8612083	112	±´¿Ç	ÉÈ×Ó	µ°¸â	f	j
zsx	.	.	.	.	.	.	.	.	.	.	3	.	.	.	false	false	Message: -1ms	.	.	.	.	.	.	.	.	.	.	.	ELCLCFG TOWER	-1	.	.	zsx.edf	RIGHT	5864	8617947	Full Trial Period	8612083	19	Trial: 19	8612083	112	±´¿Ç	ÉÈ×Ó	µ°¸â	f	j
zsx	.	.	.	.	.	.	.	.	.	.	4	.	.	.	false	false	Message: -1ms	.	.	.	.	.	.	.	.	.	.	.	GAZE_COORDS 0.00 0.00 1023.00 767.00	-1	.	.	zsx.edf	RIGHT	5864	8617947	Full Trial Period	8612083	19	Trial: 19	8612083	112	±´¿Ç	ÉÈ×Ó	µ°¸â	f	j
zsx	.	.	.	.	.	.	.	.	.	.	5	.	.	.	false	false	Message: -1ms	.	.	.	.	.	.	.	.	.	.	.	THRESHOLDS R 124 228	-1	.	.	zsx.edf	RIGHT	5864	8617947	Full Trial Period	8612083	19	Trial: 19	8612083	112	±´¿Ç	ÉÈ×Ó	µ°¸â	f	j
zsx	.	.	.	.	.	.	.	.	.	.	6	.	.	.	false	false	Message: -1ms	.	.	.	.	.	.	.	.	.	.	.	ELCL_PROC CENTROID (3)	-1	.	.	zsx.edf	RIGHT	5864	8617947	Full Trial Period	8612083	19	Trial: 19	8612083	112	±´¿Ç	ÉÈ×Ó	µ°¸â	f	j
zsx	.	.	.	.	.	.	.	.	.	.	7	.	.	.	false	false	Message: -1ms	.	.	.	.	.	.	.	.	.	.	.	ELCL_PCR_PARAM 5 3.0	-1	.	.	zsx.edf	RIGHT	5864	8617947	Full Trial Period	8612083	19	Trial: 19	8612083	112	±´¿Ç	ÉÈ×Ó	µ°¸â	f	j
zsx	.	.	.	.	.	.	.	.	.	.	8	.	.	.	false	true	Message: 0ms	.	.	.	.	.	.	.	.	.	.	.	!MODE RECORD CR 1000 2 0 R	0	.	.	zsx.edf	RIGHT	5864	8617947	Full Trial Period	8612083	19	Trial: 19	8612083	112	±´¿Ç	ÉÈ×Ó	µ°¸â	f	j
zsx	.	.	.	.	46	52	1	7	113.60	384.80	9	.	.	.	false	false	Message: 42ms	.	.	.	.	.	.	.	.	.	.	.	SYNCTIME	42	113.60	384.80	zsx.edf	RIGHT	5864	8617947	Full Trial Period	8612083	19	Trial: 19	8612083	112	±´¿Ç	ÉÈ×Ó	µ°¸â	f	j
zsx	.	.	.	.	1538	2913	6	1376	498.30	377.60	10	[1]	1	RECTANGLE_INTERESTAREA	false	false	Message: 2648ms	.	.	.	.	.	.	.	.	.	.	.	INVISIBLE_BOUNDARY[1]	2648	498.30	377.60	zsx.edf	RIGHT	5864	8617947	Full Trial Period	8612083	19	Trial: 19	8612083	112	±´¿Ç	ÉÈ×Ó	µ°¸â	f	j
zsx	.	.	.	.	1538	2913	6	1376	498.30	377.60	11	[1]	1	RECTANGLE_INTERESTAREA	false	false	Message: 2660ms	.	.	.	.	.	.	.	.	.	.	.	SYNCTIME	2660	498.30	377.60	zsx.edf	RIGHT	5864	8617947	Full Trial Period	8612083	19	Trial: 19	8612083	112	±´¿Ç	ÉÈ×Ó	µ°¸â	f	j
zsx	.	.	.	.	.	.	.	.	.	.	12	.	.	.	false	false	Message: 4167ms	11.26	175.95	64	4178	873.30	380.50	8	278.70	4115	538.30	380.40	INVISIBLE_BOUNDARY[2]	4167	.	.	zsx.edf	RIGHT	5864	8617947	Full Trial Period	8612083	19	Trial: 19	8612083	112	±´¿Ç	ÉÈ×Ó	µ°¸â	f	j
zsx	.	.	.	.	.	.	.	.	.	.	13	.	.	.	false	false	Message: 4175ms	11.26	175.95	64	4178	873.30	380.50	8	278.70	4115	538.30	380.40	SYNCTIME	4175	.	.	zsx.edf	RIGHT	5864	8617947	Full Trial Period	8612083	19	Trial: 19	8612083	112	±´¿Ç	ÉÈ×Ó	µ°¸â	f	j
zsx	.	.	.	.	779	5862	12	5084	1027.00	362.60	14	.	.	.	false	false	Message: 5844ms	.	.	.	.	.	.	.	.	.	.	.	KEYBOARD	5844	1027.00	362.60	zsx.edf	RIGHT	5864	8617947	Full Trial Period	8612083	19	Trial: 19	8612083	112	±´¿Ç	ÉÈ×Ó	µ°¸â	f	j
zsx	.	.	.	.	.	.	.	.	.	.	15	.	.	.	false	false	Message: 5904ms	.	.	.	.	.	.	.	.	.	.	.	TRIAL_RESULT 0	5904	.	.	zsx.edf	RIGHT	5864	8617947	Full Trial Period	8612083	19	Trial: 19	8612083	112	±´¿Ç	ÉÈ×Ó	µ°¸â	f	j
zsx	.	.	.	.	.	.	.	.	.	.	1	.	.	.	false	false	Message: -17ms	.	.	.	.	.	.	.	.	.	.	.	TRIALID 19	-17	.	.	zsx.edf	RIGHT	3313	8622538	Full Trial Period	8619225	20	Trial: 20	8619225	26	¹þÃÜ¹Ï	ÂÖÌ¥	¸ÊÕá	f	f
zsx	.	.	.	.	.	.	.	.	.	.	2	.	.	.	false	false	Message: -1ms	.	.	.	.	.	.	.	.	.	.	.	RECCFG CR 1000 2 0 R	-1	.	.	zsx.edf	RIGHT	3313	8622538	Full Trial Period	8619225	20	Trial: 20	8619225	26	¹þÃÜ¹Ï	ÂÖÌ¥	¸ÊÕá	f	f
zsx	.	.	.	.	.	.	.	.	.	.	3	.	.	.	false	false	Message: -1ms	.	.	.	.	.	.	.	.	.	.	.	ELCLCFG TOWER	-1	.	.	zsx.edf	RIGHT	3313	8622538	Full Trial Period	8619225	20	Trial: 20	8619225	26	¹þÃÜ¹Ï	ÂÖÌ¥	¸ÊÕá	f	f
zsx	.	.	.	.	.	.	.	.	.	.	4	.	.	.	false	false	Message: -1ms	.	.	.	.	.	.	.	.	.	.	.	GAZE_COORDS 0.00 0.00 1023.00 767.00	-1	.	.	zsx.edf	RIGHT	3313	8622538	Full Trial Period	8619225	20	Trial: 20	8619225	26	¹þÃÜ¹Ï	ÂÖÌ¥	¸ÊÕá	f	f
zsx	.	.	.	.	.	.	.	.	.	.	5	.	.	.	false	false	Message: -1ms	.	.	.	.	.	.	.	.	.	.	.	THRESHOLDS R 124 228	-1	.	.	zsx.edf	RIGHT	3313	8622538	Full Trial Period	8619225	20	Trial: 20	8619225	26	¹þÃÜ¹Ï	ÂÖÌ¥	¸ÊÕá	f	f
zsx	.	.	.	.	.	.	.	.	.	.	6	.	.	.	false	false	Message: -1ms	.	.	.	.	.	.	.	.	.	.	.	ELCL_PROC CENTROID (3)	-1	.	.	zsx.edf	RIGHT	3313	8622538	Full Trial Period	8619225	20	Trial: 20	8619225	26	¹þÃÜ¹Ï	ÂÖÌ¥	¸ÊÕá	f	f
zsx	.	.	.	.	.	.	.	.	.	.	7	.	.	.	false	false	Message: -1ms	.	.	.	.	.	.	.	.	.	.	.	ELCL_PCR_PARAM 5 3.0	-1	.	.	zsx.edf	RIGHT	3313	8622538	Full Trial Period	8619225	20	Trial: 20	8619225	26	¹þÃÜ¹Ï	ÂÖÌ¥	¸ÊÕá	f	f
zsx	.	.	.	.	.	.	.	.	.	.	8	.	.	.	false	true	Message: 0ms	.	.	.	.	.	.	.	.	.	.	.	!MODE RECORD CR 1000 2 0 R	0	.	.	zsx.edf	RIGHT	3313	8622538	Full Trial Period	8619225	20	Trial: 20	8619225	26	¹þÃÜ¹Ï	ÂÖÌ¥	¸ÊÕá	f	f
zsx	.	.	.	.	368	374	1	7	113.00	380.80	9	.	.	.	false	false	Message: 41ms	.	.	.	.	.	.	.	.	.	.	.	SYNCTIME	41	113.00	380.80	zsx.edf	RIGHT	3313	8622538	Full Trial Period	8619225	20	Trial: 20	8619225	26	¹þÃÜ¹Ï	ÂÖÌ¥	¸ÊÕá	f	f
zsx	.	.	.	.	723	1479	4	757	528.40	377.30	10	[1]	1	RECTANGLE_INTERESTAREA	false	false	Message: 1249ms	.	.	.	.	.	.	.	.	.	.	.	INVISIBLE_BOUNDARY[1]	1249	528.40	377.30	zsx.edf	RIGHT	3313	8622538	Full Trial Period	8619225	20	Trial: 20	8619225	26	¹þÃÜ¹Ï	ÂÖÌ¥	¸ÊÕá	f	f
zsx	.	.	.	.	723	1479	4	757	528.40	377.30	11	[1]	1	RECTANGLE_INTERESTAREA	false	false	Message: 1257ms	.	.	.	.	.	.	.	.	.	.	.	SYNCTIME	1257	528.40	377.30	zsx.edf	RIGHT	3313	8622538	Full Trial Period	8619225	20	Trial: 20	8619225	26	¹þÃÜ¹Ï	ÂÖÌ¥	¸ÊÕá	f	f
zsx	.	.	.	.	471	2677	7	2207	875.90	382.10	12	[1]	2	RECTANGLE_INTERESTAREA	false	false	Message: 2399ms	.	.	.	.	.	.	.	.	.	.	.	INVISIBLE_BOUNDARY[2]	2399	875.90	382.10	zsx.edf	RIGHT	3313	8622538	Full Trial Period	8619225	20	Trial: 20	8619225	26	¹þÃÜ¹Ï	ÂÖÌ¥	¸ÊÕá	f	f
zsx	.	.	.	.	471	2677	7	2207	875.90	382.10	13	[1]	2	RECTANGLE_INTERESTAREA	false	false	Message: 2408ms	.	.	.	.	.	.	.	.	.	.	.	SYNCTIME	2408	875.90	382.10	zsx.edf	RIGHT	3313	8622538	Full Trial Period	8619225	20	Trial: 20	8619225	26	¹þÃÜ¹Ï	ÂÖÌ¥	¸ÊÕá	f	f
zsx	.	.	.	.	320	3311	9	2992	1013.90	362.10	14	.	.	.	false	false	Message: 3295ms	.	.	.	.	.	.	.	.	.	.	.	KEYBOARD	3295	1013.90	362.10	zsx.edf	RIGHT	3313	8622538	Full Trial Period	8619225	20	Trial: 20	8619225	26	¹þÃÜ¹Ï	ÂÖÌ¥	¸ÊÕá	f	f
zsx	.	.	.	.	.	.	.	.	.	.	15	.	.	.	false	false	Message: 3424ms	.	.	.	.	.	.	.	.	.	.	.	TRIAL_RESULT 0	3424	.	.	zsx.edf	RIGHT	3313	8622538	Full Trial Period	8619225	20	Trial: 20	8619225	26	¹þÃÜ¹Ï	ÂÖÌ¥	¸ÊÕá	f	f
zsx	.	.	.	.	.	.	.	.	.	.	1	.	.	.	false	false	Message: -15ms	.	.	.	.	.	.	.	.	.	.	.	TRIALID 20	-15	.	.	zsx.edf	RIGHT	6960	8631299	Full Trial Period	8624339	21	Trial: 21	8624339	30	éÙ×Ó	Éß	Ç¦±Ê	j	j
zsx	.	.	.	.	.	.	.	.	.	.	2	.	.	.	false	false	Message: -1ms	.	.	.	.	.	.	.	.	.	.	.	RECCFG CR 1000 2 0 R	-1	.	.	zsx.edf	RIGHT	6960	8631299	Full Trial Period	8624339	21	Trial: 21	8624339	30	éÙ×Ó	Éß	Ç¦±Ê	j	j
zsx	.	.	.	.	.	.	.	.	.	.	3	.	.	.	false	false	Message: -1ms	.	.	.	.	.	.	.	.	.	.	.	ELCLCFG TOWER	-1	.	.	zsx.edf	RIGHT	6960	8631299	Full Trial Period	8624339	21	Trial: 21	8624339	30	éÙ×Ó	Éß	Ç¦±Ê	j	j
zsx	.	.	.	.	.	.	.	.	.	.	4	.	.	.	false	false	Message: -1ms	.	.	.	.	.	.	.	.	.	.	.	GAZE_COORDS 0.00 0.00 1023.00 767.00	-1	.	.	zsx.edf	RIGHT	6960	8631299	Full Trial Period	8624339	21	Trial: 21	8624339	30	éÙ×Ó	Éß	Ç¦±Ê	j	j
zsx	.	.	.	.	.	.	.	.	.	.	5	.	.	.	false	false	Message: -1ms	.	.	.	.	.	.	.	.	.	.	.	THRESHOLDS R 124 228	-1	.	.	zsx.edf	RIGHT	6960	8631299	Full Trial Period	8624339	21	Trial: 21	8624339	30	éÙ×Ó	Éß	Ç¦±Ê	j	j
zsx	.	.	.	.	.	.	.	.	.	.	6	.	.	.	false	false	Message: -1ms	.	.	.	.	.	.	.	.	.	.	.	ELCL_PROC CENTROID (3)	-1	.	.	zsx.edf	RIGHT	6960	8631299	Full Trial Period	8624339	21	Trial: 21	8624339	30	éÙ×Ó	Éß	Ç¦±Ê	j	j
zsx	.	.	.	.	.	.	.	.	.	.	7	.	.	.	false	false	Message: -1ms	.	.	.	.	.	.	.	.	.	.	.	ELCL_PCR_PARAM 5 3.0	-1	.	.	zsx.edf	RIGHT	6960	8631299	Full Trial Period	8624339	21	Trial: 21	8624339	30	éÙ×Ó	Éß	Ç¦±Ê	j	j
zsx	.	.	.	.	.	.	.	.	.	.	8	.	.	.	false	true	Message: 0ms	.	.	.	.	.	.	.	.	.	.	.	!MODE RECORD CR 1000 2 0 R	0	.	.	zsx.edf	RIGHT	6960	8631299	Full Trial Period	8624339	21	Trial: 21	8624339	30	éÙ×Ó	Éß	Ç¦±Ê	j	j
zsx	.	.	.	.	649	655	1	7	120.80	378.30	9	.	.	.	false	false	Message: 51ms	.	.	.	.	.	.	.	.	.	.	.	SYNCTIME	51	120.80	378.30	zsx.edf	RIGHT	6960	8631299	Full Trial Period	8624339	21	Trial: 21	8624339	30	éÙ×Ó	Éß	Ç¦±Ê	j	j
zsx	.	.	.	.	853	3027	3	2175	530.90	375.80	10	.	.	.	false	false	Message: 2814ms	.	.	.	.	.	.	.	.	.	.	.	INVISIBLE_BOUNDARY[1]	2814	530.90	375.80	zsx.edf	RIGHT	6960	8631299	Full Trial Period	8624339	21	Trial: 21	8624339	30	éÙ×Ó	Éß	Ç¦±Ê	j	j
zsx	.	.	.	.	853	3027	3	2175	530.90	375.80	11	.	.	.	false	false	Message: 2818ms	.	.	.	.	.	.	.	.	.	.	.	SYNCTIME	2818	530.90	375.80	zsx.edf	RIGHT	6960	8631299	Full Trial Period	8624339	21	Trial: 21	8624339	30	éÙ×Ó	Éß	Ç¦±Ê	j	j
zsx	.	.	.	.	.	.	.	.	.	.	12	.	.	.	false	false	Message: 5229ms	0.96	7.56	127	5286	895.90	336.90	7	1086.30	5160	893.20	364.80	INVISIBLE_BOUNDARY[2]	5229	.	.	zsx.edf	RIGHT	6960	8631299	Full Trial Period	8624339	21	Trial: 21	8624339	30	éÙ×Ó	Éß	Ç¦±Ê	j	j
zsx	.	.	.	.	.	.	.	.	.	.	13	.	.	.	false	false	Message: 5234ms	0.96	7.56	127	5286	895.90	336.90	7	1086.30	5160	893.20	364.80	SYNCTIME	5234	.	.	zsx.edf	RIGHT	6960	8631299	Full Trial Period	8624339	21	Trial: 21	8624339	30	éÙ×Ó	Éß	Ç¦±Ê	j	j
zsx	.	.	.	.	494	6958	11	6465	878.60	380.80	14	[1]	2	RECTANGLE_INTERESTAREA	false	false	Message: 6941ms	.	.	.	.	.	.	.	.	.	.	.	KEYBOARD	6941	878.60	380.80	zsx.edf	RIGHT	6960	8631299	Full Trial Period	8624339	21	Trial: 21	8624339	30	éÙ×Ó	Éß	Ç¦±Ê	j	j
zsx	.	.	.	.	.	.	.	.	.	.	15	.	.	.	false	false	Message: 7008ms	.	.	.	.	.	.	.	.	.	.	.	TRIAL_RESULT 0	7008	.	.	zsx.edf	RIGHT	6960	8631299	Full Trial Period	8624339	21	Trial: 21	8624339	30	éÙ×Ó	Éß	Ç¦±Ê	j	j
zsx	.	.	.	.	.	.	.	.	.	.	1	.	.	.	false	false	Message: -18ms	.	.	.	.	.	.	.	.	.	.	.	TRIALID 21	-18	.	.	zsx.edf	RIGHT	7446	8640403	Full Trial Period	8632957	22	Trial: 22	8632957	114	·¬ÇÑ	ÕÂÓã	Ã«½í	f	f
zsx	.	.	.	.	.	.	.	.	.	.	2	.	.	.	false	false	Message: -1ms	.	.	.	.	.	.	.	.	.	.	.	RECCFG CR 1000 2 0 R	-1	.	.	zsx.edf	RIGHT	7446	8640403	Full Trial Period	8632957	22	Trial: 22	8632957	114	·¬ÇÑ	ÕÂÓã	Ã«½í	f	f
zsx	.	.	.	.	.	.	.	.	.	.	3	.	.	.	false	false	Message: -1ms	.	.	.	.	.	.	.	.	.	.	.	ELCLCFG TOWER	-1	.	.	zsx.edf	RIGHT	7446	8640403	Full Trial Period	8632957	22	Trial: 22	8632957	114	·¬ÇÑ	ÕÂÓã	Ã«½í	f	f
zsx	.	.	.	.	.	.	.	.	.	.	4	.	.	.	false	false	Message: -1ms	.	.	.	.	.	.	.	.	.	.	.	GAZE_COORDS 0.00 0.00 1023.00 767.00	-1	.	.	zsx.edf	RIGHT	7446	8640403	Full Trial Period	8632957	22	Trial: 22	8632957	114	·¬ÇÑ	ÕÂÓã	Ã«½í	f	f
zsx	.	.	.	.	.	.	.	.	.	.	5	.	.	.	false	false	Message: -1ms	.	.	.	.	.	.	.	.	.	.	.	THRESHOLDS R 124 228	-1	.	.	zsx.edf	RIGHT	7446	8640403	Full Trial Period	8632957	22	Trial: 22	8632957	114	·¬ÇÑ	ÕÂÓã	Ã«½í	f	f
zsx	.	.	.	.	.	.	.	.	.	.	6	.	.	.	false	false	Message: -1ms	.	.	.	.	.	.	.	.	.	.	.	ELCL_PROC CENTROID (3)	-1	.	.	zsx.edf	RIGHT	7446	8640403	Full Trial Period	8632957	22	Trial: 22	8632957	114	·¬ÇÑ	ÕÂÓã	Ã«½í	f	f
zsx	.	.	.	.	.	.	.	.	.	.	7	.	.	.	false	false	Message: -1ms	.	.	.	.	.	.	.	.	.	.	.	ELCL_PCR_PARAM 5 3.0	-1	.	.	zsx.edf	RIGHT	7446	8640403	Full Trial Period	8632957	22	Trial: 22	8632957	114	·¬ÇÑ	ÕÂÓã	Ã«½í	f	f
zsx	.	.	.	.	.	.	.	.	.	.	8	.	.	.	false	true	Message: 0ms	.	.	.	.	.	.	.	.	.	.	.	!MODE RECORD CR 1000 2 0 R	0	.	.	zsx.edf	RIGHT	7446	8640403	Full Trial Period	8632957	22	Trial: 22	8632957	114	·¬ÇÑ	ÕÂÓã	Ã«½í	f	f
zsx	.	.	.	.	254	260	1	7	124.70	391.20	9	.	.	.	false	false	Message: 40ms	.	.	.	.	.	.	.	.	.	.	.	SYNCTIME	40	124.70	391.20	zsx.edf	RIGHT	7446	8640403	Full Trial Period	8632957	22	Trial: 22	8632957	114	·¬ÇÑ	ÕÂÓã	Ã«½í	f	f
zsx	.	.	.	.	.	.	.	.	.	.	10	.	.	.	false	false	Message: 1084ms	13.80	209.12	66	1101	577.30	388.90	4	325.00	1036	166.70	386.40	INVISIBLE_BOUNDARY[1]	1084	.	.	zsx.edf	RIGHT	7446	8640403	Full Trial Period	8632957	22	Trial: 22	8632957	114	·¬ÇÑ	ÕÂÓã	Ã«½í	f	f
zsx	.	.	.	.	.	.	.	.	.	.	11	.	.	.	false	false	Message: 1090ms	13.80	209.12	66	1101	577.30	388.90	4	325.00	1036	166.70	386.40	SYNCTIME	1090	.	.	zsx.edf	RIGHT	7446	8640403	Full Trial Period	8632957	22	Trial: 22	8632957	114	·¬ÇÑ	ÕÂÓã	Ã«½í	f	f
zsx	.	.	.	.	.	.	.	.	.	.	12	.	.	.	false	false	Message: 3993ms	1.11	7.68	145	4119	894.90	339.20	10	1140.70	3975	876.00	366.20	INVISIBLE_BOUNDARY[2]	3993	.	.	zsx.edf	RIGHT	7446	8640403	Full Trial Period	8632957	22	Trial: 22	8632957	114	·¬ÇÑ	ÕÂÓã	Ã«½í	f	f
zsx	.	.	.	.	.	.	.	.	.	.	13	.	.	.	false	false	Message: 3998ms	1.11	7.68	145	4119	894.90	339.20	10	1140.70	3975	876.00	366.20	SYNCTIME	3998	.	.	zsx.edf	RIGHT	7446	8640403	Full Trial Period	8632957	22	Trial: 22	8632957	114	·¬ÇÑ	ÕÂÓã	Ã«½í	f	f
zsx	.	.	.	.	555	7444	14	6890	887.20	384.60	14	[1]	2	RECTANGLE_INTERESTAREA	false	false	Message: 7427ms	.	.	.	.	.	.	.	.	.	.	.	KEYBOARD	7427	887.20	384.60	zsx.edf	RIGHT	7446	8640403	Full Trial Period	8632957	22	Trial: 22	8632957	114	·¬ÇÑ	ÕÂÓã	Ã«½í	f	f
zsx	.	.	.	.	.	.	.	.	.	.	15	.	.	.	false	false	Message: 7494ms	.	.	.	.	.	.	.	.	.	.	.	TRIAL_RESULT 0	7494	.	.	zsx.edf	RIGHT	7446	8640403	Full Trial Period	8632957	22	Trial: 22	8632957	114	·¬ÇÑ	ÕÂÓã	Ã«½í	f	f
zsx	.	.	.	.	.	.	.	.	.	.	1	.	.	.	false	false	Message: -16ms	.	.	.	.	.	.	.	.	.	.	.	TRIALID 22	-16	.	.	zsx.edf	RIGHT	4570	8646307	Full Trial Period	8641737	23	Trial: 23	8641737	15	¹þÃÜ¹Ï	¼å±ý	¸Ö±Ê	f	f
zsx	.	.	.	.	.	.	.	.	.	.	2	.	.	.	false	false	Message: -1ms	.	.	.	.	.	.	.	.	.	.	.	RECCFG CR 1000 2 0 R	-1	.	.	zsx.edf	RIGHT	4570	8646307	Full Trial Period	8641737	23	Trial: 23	8641737	15	¹þÃÜ¹Ï	¼å±ý	¸Ö±Ê	f	f
zsx	.	.	.	.	.	.	.	.	.	.	3	.	.	.	false	false	Message: -1ms	.	.	.	.	.	.	.	.	.	.	.	ELCLCFG TOWER	-1	.	.	zsx.edf	RIGHT	4570	8646307	Full Trial Period	8641737	23	Trial: 23	8641737	15	¹þÃÜ¹Ï	¼å±ý	¸Ö±Ê	f	f
zsx	.	.	.	.	.	.	.	.	.	.	4	.	.	.	false	false	Message: -1ms	.	.	.	.	.	.	.	.	.	.	.	GAZE_COORDS 0.00 0.00 1023.00 767.00	-1	.	.	zsx.edf	RIGHT	4570	8646307	Full Trial Period	8641737	23	Trial: 23	8641737	15	¹þÃÜ¹Ï	¼å±ý	¸Ö±Ê	f	f
zsx	.	.	.	.	.	.	.	.	.	.	5	.	.	.	false	false	Message: -1ms	.	.	.	.	.	.	.	.	.	.	.	THRESHOLDS R 124 228	-1	.	.	zsx.edf	RIGHT	4570	8646307	Full Trial Period	8641737	23	Trial: 23	8641737	15	¹þÃÜ¹Ï	¼å±ý	¸Ö±Ê	f	f
zsx	.	.	.	.	.	.	.	.	.	.	6	.	.	.	false	false	Message: -1ms	.	.	.	.	.	.	.	.	.	.	.	ELCL_PROC CENTROID (3)	-1	.	.	zsx.edf	RIGHT	4570	8646307	Full Trial Period	8641737	23	Trial: 23	8641737	15	¹þÃÜ¹Ï	¼å±ý	¸Ö±Ê	f	f
zsx	.	.	.	.	.	.	.	.	.	.	7	.	.	.	false	false	Message: -1ms	.	.	.	.	.	.	.	.	.	.	.	ELCL_PCR_PARAM 5 3.0	-1	.	.	zsx.edf	RIGHT	4570	8646307	Full Trial Period	8641737	23	Trial: 23	8641737	15	¹þÃÜ¹Ï	¼å±ý	¸Ö±Ê	f	f
zsx	.	.	.	.	.	.	.	.	.	.	8	.	.	.	false	true	Message: 0ms	.	.	.	.	.	.	.	.	.	.	.	!MODE RECORD CR 1000 2 0 R	0	.	.	zsx.edf	RIGHT	4570	8646307	Full Trial Period	8641737	23	Trial: 23	8641737	15	¹þÃÜ¹Ï	¼å±ý	¸Ö±Ê	f	f
zsx	.	.	.	.	298	304	1	7	128.00	389.70	9	.	.	.	false	false	Message: 42ms	.	.	.	.	.	.	.	.	.	.	.	SYNCTIME	42	128.00	389.70	zsx.edf	RIGHT	4570	8646307	Full Trial Period	8641737	23	Trial: 23	8641737	15	¹þÃÜ¹Ï	¼å±ý	¸Ö±Ê	f	f
zsx	.	.	.	.	.	.	.	.	.	.	10	.	.	.	false	false	Message: 760ms	11.46	208.34	55	777	505.20	376.00	3	337.20	723	165.00	385.20	INVISIBLE_BOUNDARY[1]	760	.	.	zsx.edf	RIGHT	4570	8646307	Full Trial Period	8641737	23	Trial: 23	8641737	15	¹þÃÜ¹Ï	¼å±ý	¸Ö±Ê	f	f
zsx	.	.	.	.	.	.	.	.	.	.	11	.	.	.	false	false	Message: 767ms	11.46	208.34	55	777	505.20	376.00	3	337.20	723	165.00	385.20	SYNCTIME	767	.	.	zsx.edf	RIGHT	4570	8646307	Full Trial Period	8641737	23	Trial: 23	8641737	15	¹þÃÜ¹Ï	¼å±ý	¸Ö±Ê	f	f
zsx	.	.	.	.	.	.	.	.	.	.	12	.	.	.	false	false	Message: 3722ms	1.14	7.02	162	3865	906.30	334.50	11	1192.70	3704	899.00	367.00	INVISIBLE_BOUNDARY[2]	3722	.	.	zsx.edf	RIGHT	4570	8646307	Full Trial Period	8641737	23	Trial: 23	8641737	15	¹þÃÜ¹Ï	¼å±ý	¸Ö±Ê	f	f
zsx	.	.	.	.	.	.	.	.	.	.	13	.	.	.	false	false	Message: 3733ms	1.14	7.02	162	3865	906.30	334.50	11	1192.70	3704	899.00	367.00	SYNCTIME	3733	.	.	zsx.edf	RIGHT	4570	8646307	Full Trial Period	8641737	23	Trial: 23	8641737	15	¹þÃÜ¹Ï	¼å±ý	¸Ö±Ê	f	f
zsx	.	.	.	.	493	4568	13	4076	892.30	381.80	14	[1]	2	RECTANGLE_INTERESTAREA	false	false	Message: 4552ms	.	.	.	.	.	.	.	.	.	.	.	KEYBOARD	4552	892.30	381.80	zsx.edf	RIGHT	4570	8646307	Full Trial Period	8641737	23	Trial: 23	8641737	15	¹þÃÜ¹Ï	¼å±ý	¸Ö±Ê	f	f
zsx	.	.	.	.	.	.	.	.	.	.	15	.	.	.	false	false	Message: 4616ms	.	.	.	.	.	.	.	.	.	.	.	TRIAL_RESULT 0	4616	.	.	zsx.edf	RIGHT	4570	8646307	Full Trial Period	8641737	23	Trial: 23	8641737	15	¹þÃÜ¹Ï	¼å±ý	¸Ö±Ê	f	f
zsx	.	.	.	.	.	.	.	.	.	.	1	.	.	.	false	false	Message: -58ms	.	.	.	.	.	.	.	.	.	.	.	TRIALID 23	-58	.	.	zsx.edf	RIGHT	4905	8652891	Full Trial Period	8647986	24	Trial: 24	8647986	127	×©¿é	ôÕ×Ó	´½¸à	f	f
zsx	.	.	.	.	.	.	.	.	.	.	2	.	.	.	false	false	Message: -1ms	.	.	.	.	.	.	.	.	.	.	.	RECCFG CR 1000 2 0 R	-1	.	.	zsx.edf	RIGHT	4905	8652891	Full Trial Period	8647986	24	Trial: 24	8647986	127	×©¿é	ôÕ×Ó	´½¸à	f	f
zsx	.	.	.	.	.	.	.	.	.	.	3	.	.	.	false	false	Message: -1ms	.	.	.	.	.	.	.	.	.	.	.	ELCLCFG TOWER	-1	.	.	zsx.edf	RIGHT	4905	8652891	Full Trial Period	8647986	24	Trial: 24	8647986	127	×©¿é	ôÕ×Ó	´½¸à	f	f
zsx	.	.	.	.	.	.	.	.	.	.	4	.	.	.	false	false	Message: -1ms	.	.	.	.	.	.	.	.	.	.	.	GAZE_COORDS 0.00 0.00 1023.00 767.00	-1	.	.	zsx.edf	RIGHT	4905	8652891	Full Trial Period	8647986	24	Trial: 24	8647986	127	×©¿é	ôÕ×Ó	´½¸à	f	f
zsx	.	.	.	.	.	.	.	.	.	.	5	.	.	.	false	false	Message: -1ms	.	.	.	.	.	.	.	.	.	.	.	THRESHOLDS R 124 228	-1	.	.	zsx.edf	RIGHT	4905	8652891	Full Trial Period	8647986	24	Trial: 24	8647986	127	×©¿é	ôÕ×Ó	´½¸à	f	f
zsx	.	.	.	.	.	.	.	.	.	.	6	.	.	.	false	false	Message: -1ms	.	.	.	.	.	.	.	.	.	.	.	ELCL_PROC CENTROID (3)	-1	.	.	zsx.edf	RIGHT	4905	8652891	Full Trial Period	8647986	24	Trial: 24	8647986	127	×©¿é	ôÕ×Ó	´½¸à	f	f
zsx	.	.	.	.	.	.	.	.	.	.	7	.	.	.	false	false	Message: -1ms	.	.	.	.	.	.	.	.	.	.	.	ELCL_PCR_PARAM 5 3.0	-1	.	.	zsx.edf	RIGHT	4905	8652891	Full Trial Period	8647986	24	Trial: 24	8647986	127	×©¿é	ôÕ×Ó	´½¸à	f	f
zsx	.	.	.	.	.	.	.	.	.	.	8	.	.	.	false	true	Message: 0ms	.	.	.	.	.	.	.	.	.	.	.	!MODE RECORD CR 1000 2 0 R	0	.	.	zsx.edf	RIGHT	4905	8652891	Full Trial Period	8647986	24	Trial: 24	8647986	127	×©¿é	ôÕ×Ó	´½¸à	f	f
zsx	.	.	.	.	281	287	1	7	119.90	388.20	9	.	.	.	false	false	Message: 42ms	.	.	.	.	.	.	.	.	.	.	.	SYNCTIME	42	119.90	388.20	zsx.edf	RIGHT	4905	8652891	Full Trial Period	8647986	24	Trial: 24	8647986	127	×©¿é	ôÕ×Ó	´½¸à	f	f
zsx	.	.	.	.	1052	1899	4	848	502.40	385.10	10	[1]	1	RECTANGLE_INTERESTAREA	false	false	Message: 1221ms	.	.	.	.	.	.	.	.	.	.	.	INVISIBLE_BOUNDARY[1]	1221	502.40	385.10	zsx.edf	RIGHT	4905	8652891	Full Trial Period	8647986	24	Trial: 24	8647986	127	×©¿é	ôÕ×Ó	´½¸à	f	f
zsx	.	.	.	.	1052	1899	4	848	502.40	385.10	11	[1]	1	RECTANGLE_INTERESTAREA	false	false	Message: 1225ms	.	.	.	.	.	.	.	.	.	.	.	SYNCTIME	1225	502.40	385.10	zsx.edf	RIGHT	4905	8652891	Full Trial Period	8647986	24	Trial: 24	8647986	127	×©¿é	ôÕ×Ó	´½¸à	f	f
zsx	.	.	.	.	.	.	.	.	.	.	12	.	.	.	false	false	Message: 3433ms	1.07	6.18	173	3587	892.70	340.40	6	1183.50	3415	888.00	371.30	INVISIBLE_BOUNDARY[2]	3433	.	.	zsx.edf	RIGHT	4905	8652891	Full Trial Period	8647986	24	Trial: 24	8647986	127	×©¿é	ôÕ×Ó	´½¸à	f	f
zsx	.	.	.	.	.	.	.	.	.	.	13	.	.	.	false	false	Message: 3442ms	1.07	6.18	173	3587	892.70	340.40	6	1183.50	3415	888.00	371.30	SYNCTIME	3442	.	.	zsx.edf	RIGHT	4905	8652891	Full Trial Period	8647986	24	Trial: 24	8647986	127	×©¿é	ôÕ×Ó	´½¸à	f	f
zsx	.	.	.	.	93	4903	10	4811	926.10	376.10	14	.	.	.	false	false	Message: 4886ms	.	.	.	.	.	.	.	.	.	.	.	KEYBOARD	4886	926.10	376.10	zsx.edf	RIGHT	4905	8652891	Full Trial Period	8647986	24	Trial: 24	8647986	127	×©¿é	ôÕ×Ó	´½¸à	f	f
zsx	.	.	.	.	.	.	.	.	.	.	15	.	.	.	false	false	Message: 4953ms	.	.	.	.	.	.	.	.	.	.	.	TRIAL_RESULT 0	4953	.	.	zsx.edf	RIGHT	4905	8652891	Full Trial Period	8647986	24	Trial: 24	8647986	127	×©¿é	ôÕ×Ó	´½¸à	f	f
zsx	.	.	.	.	.	.	.	.	.	.	1	.	.	.	false	false	Message: -18ms	.	.	.	.	.	.	.	.	.	.	.	TRIALID 24	-18	.	.	zsx.edf	RIGHT	6569	8660748	Full Trial Period	8654179	25	Trial: 25	8654179	99	Ô²Öé±Ê	ÑÀË¢	É××Ó	f	j
zsx	.	.	.	.	.	.	.	.	.	.	2	.	.	.	false	false	Message: -1ms	.	.	.	.	.	.	.	.	.	.	.	RECCFG CR 1000 2 0 R	-1	.	.	zsx.edf	RIGHT	6569	8660748	Full Trial Period	8654179	25	Trial: 25	8654179	99	Ô²Öé±Ê	ÑÀË¢	É××Ó	f	j
zsx	.	.	.	.	.	.	.	.	.	.	3	.	.	.	false	false	Message: -1ms	.	.	.	.	.	.	.	.	.	.	.	ELCLCFG TOWER	-1	.	.	zsx.edf	RIGHT	6569	8660748	Full Trial Period	8654179	25	Trial: 25	8654179	99	Ô²Öé±Ê	ÑÀË¢	É××Ó	f	j
zsx	.	.	.	.	.	.	.	.	.	.	4	.	.	.	false	false	Message: -1ms	.	.	.	.	.	.	.	.	.	.	.	GAZE_COORDS 0.00 0.00 1023.00 767.00	-1	.	.	zsx.edf	RIGHT	6569	8660748	Full Trial Period	8654179	25	Trial: 25	8654179	99	Ô²Öé±Ê	ÑÀË¢	É××Ó	f	j
zsx	.	.	.	.	.	.	.	.	.	.	5	.	.	.	false	false	Message: -1ms	.	.	.	.	.	.	.	.	.	.	.	THRESHOLDS R 124 228	-1	.	.	zsx.edf	RIGHT	6569	8660748	Full Trial Period	8654179	25	Trial: 25	8654179	99	Ô²Öé±Ê	ÑÀË¢	É××Ó	f	j
zsx	.	.	.	.	.	.	.	.	.	.	6	.	.	.	false	false	Message: -1ms	.	.	.	.	.	.	.	.	.	.	.	ELCL_PROC CENTROID (3)	-1	.	.	zsx.edf	RIGHT	6569	8660748	Full Trial Period	8654179	25	Trial: 25	8654179	99	Ô²Öé±Ê	ÑÀË¢	É××Ó	f	j
zsx	.	.	.	.	.	.	.	.	.	.	7	.	.	.	false	false	Message: -1ms	.	.	.	.	.	.	.	.	.	.	.	ELCL_PCR_PARAM 5 3.0	-1	.	.	zsx.edf	RIGHT	6569	8660748	Full Trial Period	8654179	25	Trial: 25	8654179	99	Ô²Öé±Ê	ÑÀË¢	É××Ó	f	j
zsx	.	.	.	.	.	.	.	.	.	.	8	.	.	.	false	true	Message: 0ms	.	.	.	.	.	.	.	.	.	.	.	!MODE RECORD CR 1000 2 0 R	0	.	.	zsx.edf	RIGHT	6569	8660748	Full Trial Period	8654179	25	Trial: 25	8654179	99	Ô²Öé±Ê	ÑÀË¢	É××Ó	f	j
zsx	.	.	.	.	300	306	1	7	118.00	375.90	9	.	.	.	false	false	Message: 40ms	.	.	.	.	.	.	.	.	.	.	.	SYNCTIME	40	118.00	375.90	zsx.edf	RIGHT	6569	8660748	Full Trial Period	8654179	25	Trial: 25	8654179	99	Ô²Öé±Ê	ÑÀË¢	É××Ó	f	j
zsx	.	.	.	.	.	.	.	.	.	.	10	.	.	.	false	false	Message: 3441ms	0.76	5.02	151	3573	523.50	344.30	6	1206.40	3423	526.80	365.70	INVISIBLE_BOUNDARY[1]	3441	.	.	zsx.edf	RIGHT	6569	8660748	Full Trial Period	8654179	25	Trial: 25	8654179	99	Ô²Öé±Ê	ÑÀË¢	É××Ó	f	j
zsx	.	.	.	.	.	.	.	.	.	.	11	.	.	.	false	false	Message: 3448ms	0.76	5.02	151	3573	523.50	344.30	6	1206.40	3423	526.80	365.70	SYNCTIME	3448	.	.	zsx.edf	RIGHT	6569	8660748	Full Trial Period	8654179	25	Trial: 25	8654179	99	Ô²Öé±Ê	ÑÀË¢	É××Ó	f	j
zsx	.	.	.	.	.	.	.	.	.	.	12	.	.	.	false	false	Message: 4551ms	11.64	64.31	181	4606	850.40	346.50	10	1267.50	4426	507.00	380.10	INVISIBLE_BOUNDARY[2]	4551	.	.	zsx.edf	RIGHT	6569	8660748	Full Trial Period	8654179	25	Trial: 25	8654179	99	Ô²Öé±Ê	ÑÀË¢	É××Ó	f	j
zsx	.	.	.	.	.	.	.	.	.	.	13	.	.	.	false	false	Message: 4556ms	11.64	64.31	181	4606	850.40	346.50	10	1267.50	4426	507.00	380.10	SYNCTIME	4556	.	.	zsx.edf	RIGHT	6569	8660748	Full Trial Period	8654179	25	Trial: 25	8654179	99	Ô²Öé±Ê	ÑÀË¢	É××Ó	f	j
zsx	73	6568	3	6496	.	.	.	.	.	.	14	.	.	.	false	false	Message: 6550ms	6.62	63.07	105	6568	1081.80	557.70	13	1244.40	6464	1023.70	361.30	KEYBOARD	6550	.	.	zsx.edf	RIGHT	6569	8660748	Full Trial Period	8654179	25	Trial: 25	8654179	99	Ô²Öé±Ê	ÑÀË¢	É××Ó	f	j
zsx	.	.	.	.	.	.	.	.	.	.	15	.	.	.	false	false	Message: 6608ms	.	.	.	.	.	.	.	.	.	.	.	TRIAL_RESULT 0	6608	.	.	zsx.edf	RIGHT	6569	8660748	Full Trial Period	8654179	25	Trial: 25	8654179	99	Ô²Öé±Ê	ÑÀË¢	É××Ó	f	j
zsx	.	.	.	.	.	.	.	.	.	.	1	.	.	.	false	false	Message: -16ms	.	.	.	.	.	.	.	.	.	.	.	TRIALID 25	-16	.	.	zsx.edf	RIGHT	7418	8669685	Full Trial Period	8662267	26	Trial: 26	8662267	25	ÊÖïí	ÂÖÌ¥	¹þÃÜ¹Ï	f	f
zsx	.	.	.	.	.	.	.	.	.	.	2	.	.	.	false	false	Message: -1ms	.	.	.	.	.	.	.	.	.	.	.	RECCFG CR 1000 2 0 R	-1	.	.	zsx.edf	RIGHT	7418	8669685	Full Trial Period	8662267	26	Trial: 26	8662267	25	ÊÖïí	ÂÖÌ¥	¹þÃÜ¹Ï	f	f
zsx	.	.	.	.	.	.	.	.	.	.	3	.	.	.	false	false	Message: -1ms	.	.	.	.	.	.	.	.	.	.	.	ELCLCFG TOWER	-1	.	.	zsx.edf	RIGHT	7418	8669685	Full Trial Period	8662267	26	Trial: 26	8662267	25	ÊÖïí	ÂÖÌ¥	¹þÃÜ¹Ï	f	f
zsx	.	.	.	.	.	.	.	.	.	.	4	.	.	.	false	false	Message: -1ms	.	.	.	.	.	.	.	.	.	.	.	GAZE_COORDS 0.00 0.00 1023.00 767.00	-1	.	.	zsx.edf	RIGHT	7418	8669685	Full Trial Period	8662267	26	Trial: 26	8662267	25	ÊÖïí	ÂÖÌ¥	¹þÃÜ¹Ï	f	f
zsx	.	.	.	.	.	.	.	.	.	.	5	.	.	.	false	false	Message: -1ms	.	.	.	.	.	.	.	.	.	.	.	THRESHOLDS R 124 228	-1	.	.	zsx.edf	RIGHT	7418	8669685	Full Trial Period	8662267	26	Trial: 26	8662267	25	ÊÖïí	ÂÖÌ¥	¹þÃÜ¹Ï	f	f
zsx	.	.	.	.	.	.	.	.	.	.	6	.	.	.	false	false	Message: -1ms	.	.	.	.	.	.	.	.	.	.	.	ELCL_PROC CENTROID (3)	-1	.	.	zsx.edf	RIGHT	7418	8669685	Full Trial Period	8662267	26	Trial: 26	8662267	25	ÊÖïí	ÂÖÌ¥	¹þÃÜ¹Ï	f	f
zsx	.	.	.	.	.	.	.	.	.	.	7	.	.	.	false	false	Message: -1ms	.	.	.	.	.	.	.	.	.	.	.	ELCL_PCR_PARAM 5 3.0	-1	.	.	zsx.edf	RIGHT	7418	8669685	Full Trial Period	8662267	26	Trial: 26	8662267	25	ÊÖïí	ÂÖÌ¥	¹þÃÜ¹Ï	f	f
zsx	.	.	.	.	.	.	.	.	.	.	8	.	.	.	false	true	Message: 0ms	.	.	.	.	.	.	.	.	.	.	.	!MODE RECORD CR 1000 2 0 R	0	.	.	zsx.edf	RIGHT	7418	8669685	Full Trial Period	8662267	26	Trial: 26	8662267	25	ÊÖïí	ÂÖÌ¥	¹þÃÜ¹Ï	f	f
zsx	.	.	.	.	319	325	1	7	124.20	379.60	9	.	.	.	false	false	Message: 42ms	.	.	.	.	.	.	.	.	.	.	.	SYNCTIME	42	124.20	379.60	zsx.edf	RIGHT	7418	8669685	Full Trial Period	8662267	26	Trial: 26	8662267	25	ÊÖïí	ÂÖÌ¥	¹þÃÜ¹Ï	f	f
zsx	.	.	.	.	.	.	.	.	.	.	10	.	.	.	false	false	Message: 2667ms	0.94	6.16	153	2802	528.00	347.40	5	1206.70	2650	531.00	374.20	INVISIBLE_BOUNDARY[1]	2667	.	.	zsx.edf	RIGHT	7418	8669685	Full Trial Period	8662267	26	Trial: 26	8662267	25	ÊÖïí	ÂÖÌ¥	¹þÃÜ¹Ï	f	f
zsx	.	.	.	.	.	.	.	.	.	.	11	.	.	.	false	false	Message: 2676ms	0.94	6.16	153	2802	528.00	347.40	5	1206.70	2650	531.00	374.20	SYNCTIME	2676	.	.	zsx.edf	RIGHT	7418	8669685	Full Trial Period	8662267	26	Trial: 26	8662267	25	ÊÖïí	ÂÖÌ¥	¹þÃÜ¹Ï	f	f
zsx	.	.	.	.	.	.	.	.	.	.	12	.	.	.	false	false	Message: 6470ms	0.52	2.69	193	6645	878.30	357.20	9	1243.50	6453	891.70	365.30	INVISIBLE_BOUNDARY[2]	6470	.	.	zsx.edf	RIGHT	7418	8669685	Full Trial Period	8662267	26	Trial: 26	8662267	25	ÊÖïí	ÂÖÌ¥	¹þÃÜ¹Ï	f	f
zsx	.	.	.	.	.	.	.	.	.	.	13	.	.	.	false	false	Message: 6475ms	0.52	2.69	193	6645	878.30	357.20	9	1243.50	6453	891.70	365.30	SYNCTIME	6475	.	.	zsx.edf	RIGHT	7418	8669685	Full Trial Period	8662267	26	Trial: 26	8662267	25	ÊÖïí	ÂÖÌ¥	¹þÃÜ¹Ï	f	f
zsx	.	.	.	.	470	7416	11	6947	868.30	385.20	14	[1]	2	RECTANGLE_INTERESTAREA	false	false	Message: 7399ms	.	.	.	.	.	.	.	.	.	.	.	KEYBOARD	7399	868.30	385.20	zsx.edf	RIGHT	7418	8669685	Full Trial Period	8662267	26	Trial: 26	8662267	25	ÊÖïí	ÂÖÌ¥	¹þÃÜ¹Ï	f	f
zsx	.	.	.	.	.	.	.	.	.	.	15	.	.	.	false	false	Message: 7461ms	.	.	.	.	.	.	.	.	.	.	.	TRIAL_RESULT 0	7461	.	.	zsx.edf	RIGHT	7418	8669685	Full Trial Period	8662267	26	Trial: 26	8662267	25	ÊÖïí	ÂÖÌ¥	¹þÃÜ¹Ï	f	f
zsx	.	.	.	.	.	.	.	.	.	.	1	.	.	.	false	false	Message: -15ms	.	.	.	.	.	.	.	.	.	.	.	TRIALID 26	-15	.	.	zsx.edf	RIGHT	8933	8680031	Full Trial Period	8671098	27	Trial: 27	8671098	33	Î¢²¨Â¯	ÐÓÈÊ	ÑÛ¾¦	j	j
zsx	.	.	.	.	.	.	.	.	.	.	2	.	.	.	false	false	Message: -1ms	.	.	.	.	.	.	.	.	.	.	.	RECCFG CR 1000 2 0 R	-1	.	.	zsx.edf	RIGHT	8933	8680031	Full Trial Period	8671098	27	Trial: 27	8671098	33	Î¢²¨Â¯	ÐÓÈÊ	ÑÛ¾¦	j	j
zsx	.	.	.	.	.	.	.	.	.	.	3	.	.	.	false	false	Message: -1ms	.	.	.	.	.	.	.	.	.	.	.	ELCLCFG TOWER	-1	.	.	zsx.edf	RIGHT	8933	8680031	Full Trial Period	8671098	27	Trial: 27	8671098	33	Î¢²¨Â¯	ÐÓÈÊ	ÑÛ¾¦	j	j
zsx	.	.	.	.	.	.	.	.	.	.	4	.	.	.	false	false	Message: -1ms	.	.	.	.	.	.	.	.	.	.	.	GAZE_COORDS 0.00 0.00 1023.00 767.00	-1	.	.	zsx.edf	RIGHT	8933	8680031	Full Trial Period	8671098	27	Trial: 27	8671098	33	Î¢²¨Â¯	ÐÓÈÊ	ÑÛ¾¦	j	j
zsx	.	.	.	.	.	.	.	.	.	.	5	.	.	.	false	false	Message: -1ms	.	.	.	.	.	.	.	.	.	.	.	THRESHOLDS R 124 228	-1	.	.	zsx.edf	RIGHT	8933	8680031	Full Trial Period	8671098	27	Trial: 27	8671098	33	Î¢²¨Â¯	ÐÓÈÊ	ÑÛ¾¦	j	j
zsx	.	.	.	.	.	.	.	.	.	.	6	.	.	.	false	false	Message: -1ms	.	.	.	.	.	.	.	.	.	.	.	ELCL_PROC CENTROID (3)	-1	.	.	zsx.edf	RIGHT	8933	8680031	Full Trial Period	8671098	27	Trial: 27	8671098	33	Î¢²¨Â¯	ÐÓÈÊ	ÑÛ¾¦	j	j
zsx	.	.	.	.	.	.	.	.	.	.	7	.	.	.	false	false	Message: -1ms	.	.	.	.	.	.	.	.	.	.	.	ELCL_PCR_PARAM 5 3.0	-1	.	.	zsx.edf	RIGHT	8933	8680031	Full Trial Period	8671098	27	Trial: 27	8671098	33	Î¢²¨Â¯	ÐÓÈÊ	ÑÛ¾¦	j	j
zsx	.	.	.	.	.	.	.	.	.	.	8	.	.	.	false	true	Message: 0ms	.	.	.	.	.	.	.	.	.	.	.	!MODE RECORD CR 1000 2 0 R	0	.	.	zsx.edf	RIGHT	8933	8680031	Full Trial Period	8671098	27	Trial: 27	8671098	33	Î¢²¨Â¯	ÐÓÈÊ	ÑÛ¾¦	j	j
zsx	.	.	.	.	228	234	1	7	122.40	385.50	9	.	.	.	false	false	Message: 51ms	.	.	.	.	.	.	.	.	.	.	.	SYNCTIME	51	122.40	385.50	zsx.edf	RIGHT	8933	8680031	Full Trial Period	8671098	27	Trial: 27	8671098	33	Î¢²¨Â¯	ÐÓÈÊ	ÑÛ¾¦	j	j
zsx	.	.	.	.	832	1886	4	1055	530.90	376.90	10	[1]	1	RECTANGLE_INTERESTAREA	false	false	Message: 1653ms	.	.	.	.	.	.	.	.	.	.	.	INVISIBLE_BOUNDARY[1]	1653	530.90	376.90	zsx.edf	RIGHT	8933	8680031	Full Trial Period	8671098	27	Trial: 27	8671098	33	Î¢²¨Â¯	ÐÓÈÊ	ÑÛ¾¦	j	j
zsx	.	.	.	.	832	1886	4	1055	530.90	376.90	11	[1]	1	RECTANGLE_INTERESTAREA	false	false	Message: 1659ms	.	.	.	.	.	.	.	.	.	.	.	SYNCTIME	1659	530.90	376.90	zsx.edf	RIGHT	8933	8680031	Full Trial Period	8671098	27	Trial: 27	8671098	33	Î¢²¨Â¯	ÐÓÈÊ	ÑÛ¾¦	j	j
zsx	.	.	.	.	.	.	.	.	.	.	12	.	.	.	false	false	Message: 6276ms	0.64	3.78	169	6423	983.50	343.20	12	1119.90	6255	975.70	360.60	INVISIBLE_BOUNDARY[2]	6276	.	.	zsx.edf	RIGHT	8933	8680031	Full Trial Period	8671098	27	Trial: 27	8671098	33	Î¢²¨Â¯	ÐÓÈÊ	ÑÛ¾¦	j	j
zsx	74	6355	1	6282	.	.	.	.	.	.	13	.	.	.	false	false	Message: 6284ms	0.64	3.78	169	6423	983.50	343.20	12	1119.90	6255	975.70	360.60	SYNCTIME	6284	.	.	zsx.edf	RIGHT	8933	8680031	Full Trial Period	8671098	27	Trial: 27	8671098	33	Î¢²¨Â¯	ÐÓÈÊ	ÑÛ¾¦	j	j
zsx	.	.	.	.	473	8931	17	8459	902.20	371.30	14	[1]	2	RECTANGLE_INTERESTAREA	false	false	Message: 8914ms	.	.	.	.	.	.	.	.	.	.	.	KEYBOARD	8914	902.20	371.30	zsx.edf	RIGHT	8933	8680031	Full Trial Period	8671098	27	Trial: 27	8671098	33	Î¢²¨Â¯	ÐÓÈÊ	ÑÛ¾¦	j	j
zsx	.	.	.	.	.	.	.	.	.	.	15	.	.	.	false	false	Message: 8982ms	.	.	.	.	.	.	.	.	.	.	.	TRIAL_RESULT 0	8982	.	.	zsx.edf	RIGHT	8933	8680031	Full Trial Period	8671098	27	Trial: 27	8671098	33	Î¢²¨Â¯	ÐÓÈÊ	ÑÛ¾¦	j	j
zsx	.	.	.	.	.	.	.	.	.	.	1	.	.	.	false	false	Message: -16ms	.	.	.	.	.	.	.	.	.	.	.	TRIALID 27	-16	.	.	zsx.edf	RIGHT	4777	8686382	Full Trial Period	8681605	28	Trial: 28	8681605	85	°ôÇò¹÷	À¯±Ê	µ°¾í	f	j
zsx	.	.	.	.	.	.	.	.	.	.	2	.	.	.	false	false	Message: -1ms	.	.	.	.	.	.	.	.	.	.	.	RECCFG CR 1000 2 0 R	-1	.	.	zsx.edf	RIGHT	4777	8686382	Full Trial Period	8681605	28	Trial: 28	8681605	85	°ôÇò¹÷	À¯±Ê	µ°¾í	f	j
zsx	.	.	.	.	.	.	.	.	.	.	3	.	.	.	false	false	Message: -1ms	.	.	.	.	.	.	.	.	.	.	.	ELCLCFG TOWER	-1	.	.	zsx.edf	RIGHT	4777	8686382	Full Trial Period	8681605	28	Trial: 28	8681605	85	°ôÇò¹÷	À¯±Ê	µ°¾í	f	j
zsx	.	.	.	.	.	.	.	.	.	.	4	.	.	.	false	false	Message: -1ms	.	.	.	.	.	.	.	.	.	.	.	GAZE_COORDS 0.00 0.00 1023.00 767.00	-1	.	.	zsx.edf	RIGHT	4777	8686382	Full Trial Period	8681605	28	Trial: 28	8681605	85	°ôÇò¹÷	À¯±Ê	µ°¾í	f	j
zsx	.	.	.	.	.	.	.	.	.	.	5	.	.	.	false	false	Message: -1ms	.	.	.	.	.	.	.	.	.	.	.	THRESHOLDS R 124 228	-1	.	.	zsx.edf	RIGHT	4777	8686382	Full Trial Period	8681605	28	Trial: 28	8681605	85	°ôÇò¹÷	À¯±Ê	µ°¾í	f	j
zsx	.	.	.	.	.	.	.	.	.	.	6	.	.	.	false	false	Message: -1ms	.	.	.	.	.	.	.	.	.	.	.	ELCL_PROC CENTROID (3)	-1	.	.	zsx.edf	RIGHT	4777	8686382	Full Trial Period	8681605	28	Trial: 28	8681605	85	°ôÇò¹÷	À¯±Ê	µ°¾í	f	j
zsx	.	.	.	.	.	.	.	.	.	.	7	.	.	.	false	false	Message: -1ms	.	.	.	.	.	.	.	.	.	.	.	ELCL_PCR_PARAM 5 3.0	-1	.	.	zsx.edf	RIGHT	4777	8686382	Full Trial Period	8681605	28	Trial: 28	8681605	85	°ôÇò¹÷	À¯±Ê	µ°¾í	f	j
zsx	.	.	.	.	.	.	.	.	.	.	8	.	.	.	false	true	Message: 0ms	.	.	.	.	.	.	.	.	.	.	.	!MODE RECORD CR 1000 2 0 R	0	.	.	zsx.edf	RIGHT	4777	8686382	Full Trial Period	8681605	28	Trial: 28	8681605	85	°ôÇò¹÷	À¯±Ê	µ°¾í	f	j
zsx	.	.	.	.	.	.	.	.	.	.	9	.	.	.	false	false	Message: 42ms	.	.	72	72	113.90	379.30	1	803.90	1	.	.	SYNCTIME	42	.	.	zsx.edf	RIGHT	4777	8686382	Full Trial Period	8681605	28	Trial: 28	8681605	85	°ôÇò¹÷	À¯±Ê	µ°¾í	f	j
zsx	.	.	.	.	.	.	.	.	.	.	10	.	.	.	false	false	Message: 1436ms	13.85	216.46	64	1465	580.30	397.30	5	334.10	1402	168.20	391.50	INVISIBLE_BOUNDARY[1]	1436	.	.	zsx.edf	RIGHT	4777	8686382	Full Trial Period	8681605	28	Trial: 28	8681605	85	°ôÇò¹÷	À¯±Ê	µ°¾í	f	j
zsx	.	.	.	.	.	.	.	.	.	.	11	.	.	.	false	false	Message: 1443ms	13.85	216.46	64	1465	580.30	397.30	5	334.10	1402	168.20	391.50	SYNCTIME	1443	.	.	zsx.edf	RIGHT	4777	8686382	Full Trial Period	8681605	28	Trial: 28	8681605	85	°ôÇò¹÷	À¯±Ê	µ°¾í	f	j
zsx	.	.	.	.	465	3539	7	3075	853.80	381.90	12	[1]	2	RECTANGLE_INTERESTAREA	false	false	Message: 3302ms	.	.	.	.	.	.	.	.	.	.	.	INVISIBLE_BOUNDARY[2]	3302	853.80	381.90	zsx.edf	RIGHT	4777	8686382	Full Trial Period	8681605	28	Trial: 28	8681605	85	°ôÇò¹÷	À¯±Ê	µ°¾í	f	j
zsx	.	.	.	.	465	3539	7	3075	853.80	381.90	13	[1]	2	RECTANGLE_INTERESTAREA	false	false	Message: 3309ms	.	.	.	.	.	.	.	.	.	.	.	SYNCTIME	3309	853.80	381.90	zsx.edf	RIGHT	4777	8686382	Full Trial Period	8681605	28	Trial: 28	8681605	85	°ôÇò¹÷	À¯±Ê	µ°¾í	f	j
zsx	.	.	.	.	417	4775	10	4359	994.40	368.50	14	.	.	.	false	false	Message: 4759ms	.	.	.	.	.	.	.	.	.	.	.	KEYBOARD	4759	994.40	368.50	zsx.edf	RIGHT	4777	8686382	Full Trial Period	8681605	28	Trial: 28	8681605	85	°ôÇò¹÷	À¯±Ê	µ°¾í	f	j
zsx	.	.	.	.	.	.	.	.	.	.	15	.	.	.	false	false	Message: 4824ms	.	.	.	.	.	.	.	.	.	.	.	TRIAL_RESULT 0	4824	.	.	zsx.edf	RIGHT	4777	8686382	Full Trial Period	8681605	28	Trial: 28	8681605	85	°ôÇò¹÷	À¯±Ê	µ°¾í	f	j
zsx	.	.	.	.	.	.	.	.	.	.	1	.	.	.	false	false	Message: -16ms	.	.	.	.	.	.	.	.	.	.	.	TRIALID 28	-16	.	.	zsx.edf	RIGHT	8462	8696150	Full Trial Period	8687688	29	Trial: 29	8687688	86	¶ú»ú	Ð¬´ø	öÏÓãË¿	j	j
zsx	.	.	.	.	.	.	.	.	.	.	2	.	.	.	false	false	Message: -1ms	.	.	.	.	.	.	.	.	.	.	.	RECCFG CR 1000 2 0 R	-1	.	.	zsx.edf	RIGHT	8462	8696150	Full Trial Period	8687688	29	Trial: 29	8687688	86	¶ú»ú	Ð¬´ø	öÏÓãË¿	j	j
zsx	.	.	.	.	.	.	.	.	.	.	3	.	.	.	false	false	Message: -1ms	.	.	.	.	.	.	.	.	.	.	.	ELCLCFG TOWER	-1	.	.	zsx.edf	RIGHT	8462	8696150	Full Trial Period	8687688	29	Trial: 29	8687688	86	¶ú»ú	Ð¬´ø	öÏÓãË¿	j	j
zsx	.	.	.	.	.	.	.	.	.	.	4	.	.	.	false	false	Message: -1ms	.	.	.	.	.	.	.	.	.	.	.	GAZE_COORDS 0.00 0.00 1023.00 767.00	-1	.	.	zsx.edf	RIGHT	8462	8696150	Full Trial Period	8687688	29	Trial: 29	8687688	86	¶ú»ú	Ð¬´ø	öÏÓãË¿	j	j
zsx	.	.	.	.	.	.	.	.	.	.	5	.	.	.	false	false	Message: -1ms	.	.	.	.	.	.	.	.	.	.	.	THRESHOLDS R 124 228	-1	.	.	zsx.edf	RIGHT	8462	8696150	Full Trial Period	8687688	29	Trial: 29	8687688	86	¶ú»ú	Ð¬´ø	öÏÓãË¿	j	j
zsx	.	.	.	.	.	.	.	.	.	.	6	.	.	.	false	false	Message: -1ms	.	.	.	.	.	.	.	.	.	.	.	ELCL_PROC CENTROID (3)	-1	.	.	zsx.edf	RIGHT	8462	8696150	Full Trial Period	8687688	29	Trial: 29	8687688	86	¶ú»ú	Ð¬´ø	öÏÓãË¿	j	j
zsx	.	.	.	.	.	.	.	.	.	.	7	.	.	.	false	false	Message: -1ms	.	.	.	.	.	.	.	.	.	.	.	ELCL_PCR_PARAM 5 3.0	-1	.	.	zsx.edf	RIGHT	8462	8696150	Full Trial Period	8687688	29	Trial: 29	8687688	86	¶ú»ú	Ð¬´ø	öÏÓãË¿	j	j
zsx	.	.	.	.	.	.	.	.	.	.	8	.	.	.	false	true	Message: 0ms	.	.	.	.	.	.	.	.	.	.	.	!MODE RECORD CR 1000 2 0 R	0	.	.	zsx.edf	RIGHT	8462	8696150	Full Trial Period	8687688	29	Trial: 29	8687688	86	¶ú»ú	Ð¬´ø	öÏÓãË¿	j	j
zsx	.	.	.	.	340	346	1	7	124.50	374.60	9	.	.	.	false	false	Message: 42ms	.	.	.	.	.	.	.	.	.	.	.	SYNCTIME	42	124.50	374.60	zsx.edf	RIGHT	8462	8696150	Full Trial Period	8687688	29	Trial: 29	8687688	86	¶ú»ú	Ð¬´ø	öÏÓãË¿	j	j
zsx	.	.	.	.	.	.	.	.	.	.	10	.	.	.	false	false	Message: 1506ms	3.67	118.27	31	1518	444.70	381.70	4	207.40	1488	337.50	378.90	INVISIBLE_BOUNDARY[1]	1506	.	.	zsx.edf	RIGHT	8462	8696150	Full Trial Period	8687688	29	Trial: 29	8687688	86	¶ú»ú	Ð¬´ø	öÏÓãË¿	j	j
zsx	.	.	.	.	.	.	.	.	.	.	11	.	.	.	false	false	Message: 1517ms	3.67	118.27	31	1518	444.70	381.70	4	207.40	1488	337.50	378.90	SYNCTIME	1517	.	.	zsx.edf	RIGHT	8462	8696150	Full Trial Period	8687688	29	Trial: 29	8687688	86	¶ú»ú	Ð¬´ø	öÏÓãË¿	j	j
zsx	.	.	.	.	.	.	.	.	.	.	12	.	.	.	false	false	Message: 6892ms	1.29	8.81	146	7019	881.50	339.40	15	879.20	6874	887.40	376.60	INVISIBLE_BOUNDARY[2]	6892	.	.	zsx.edf	RIGHT	8462	8696150	Full Trial Period	8687688	29	Trial: 29	8687688	86	¶ú»ú	Ð¬´ø	öÏÓãË¿	j	j
zsx	.	.	.	.	.	.	.	.	.	.	13	.	.	.	false	false	Message: 6899ms	1.29	8.81	146	7019	881.50	339.40	15	879.20	6874	887.40	376.60	SYNCTIME	6899	.	.	zsx.edf	RIGHT	8462	8696150	Full Trial Period	8687688	29	Trial: 29	8687688	86	¶ú»ú	Ð¬´ø	öÏÓãË¿	j	j
zsx	.	.	.	.	563	8460	19	7898	844.00	381.90	14	[1]	2	RECTANGLE_INTERESTAREA	false	false	Message: 8444ms	.	.	.	.	.	.	.	.	.	.	.	KEYBOARD	8444	844.00	381.90	zsx.edf	RIGHT	8462	8696150	Full Trial Period	8687688	29	Trial: 29	8687688	86	¶ú»ú	Ð¬´ø	öÏÓãË¿	j	j
zsx	.	.	.	.	.	.	.	.	.	.	15	.	.	.	false	false	Message: 8509ms	.	.	.	.	.	.	.	.	.	.	.	TRIAL_RESULT 0	8509	.	.	zsx.edf	RIGHT	8462	8696150	Full Trial Period	8687688	29	Trial: 29	8687688	86	¶ú»ú	Ð¬´ø	öÏÓãË¿	j	j
zsx	.	.	.	.	.	.	.	.	.	.	1	.	.	.	false	false	Message: -15ms	.	.	.	.	.	.	.	.	.	.	.	TRIALID 29	-15	.	.	zsx.edf	RIGHT	6057	8703792	Full Trial Period	8697735	30	Trial: 30	8697735	140	Ô²Öé±Ê	¾íÖ½	Ð¬´ø	j	f
zsx	.	.	.	.	.	.	.	.	.	.	2	.	.	.	false	false	Message: -1ms	.	.	.	.	.	.	.	.	.	.	.	RECCFG CR 1000 2 0 R	-1	.	.	zsx.edf	RIGHT	6057	8703792	Full Trial Period	8697735	30	Trial: 30	8697735	140	Ô²Öé±Ê	¾íÖ½	Ð¬´ø	j	f
zsx	.	.	.	.	.	.	.	.	.	.	3	.	.	.	false	false	Message: -1ms	.	.	.	.	.	.	.	.	.	.	.	ELCLCFG TOWER	-1	.	.	zsx.edf	RIGHT	6057	8703792	Full Trial Period	8697735	30	Trial: 30	8697735	140	Ô²Öé±Ê	¾íÖ½	Ð¬´ø	j	f
zsx	.	.	.	.	.	.	.	.	.	.	4	.	.	.	false	false	Message: -1ms	.	.	.	.	.	.	.	.	.	.	.	GAZE_COORDS 0.00 0.00 1023.00 767.00	-1	.	.	zsx.edf	RIGHT	6057	8703792	Full Trial Period	8697735	30	Trial: 30	8697735	140	Ô²Öé±Ê	¾íÖ½	Ð¬´ø	j	f
zsx	.	.	.	.	.	.	.	.	.	.	5	.	.	.	false	false	Message: -1ms	.	.	.	.	.	.	.	.	.	.	.	THRESHOLDS R 124 228	-1	.	.	zsx.edf	RIGHT	6057	8703792	Full Trial Period	8697735	30	Trial: 30	8697735	140	Ô²Öé±Ê	¾íÖ½	Ð¬´ø	j	f
zsx	.	.	.	.	.	.	.	.	.	.	6	.	.	.	false	false	Message: -1ms	.	.	.	.	.	.	.	.	.	.	.	ELCL_PROC CENTROID (3)	-1	.	.	zsx.edf	RIGHT	6057	8703792	Full Trial Period	8697735	30	Trial: 30	8697735	140	Ô²Öé±Ê	¾íÖ½	Ð¬´ø	j	f
zsx	.	.	.	.	.	.	.	.	.	.	7	.	.	.	false	false	Message: -1ms	.	.	.	.	.	.	.	.	.	.	.	ELCL_PCR_PARAM 5 3.0	-1	.	.	zsx.edf	RIGHT	6057	8703792	Full Trial Period	8697735	30	Trial: 30	8697735	140	Ô²Öé±Ê	¾íÖ½	Ð¬´ø	j	f
zsx	.	.	.	.	.	.	.	.	.	.	8	.	.	.	false	true	Message: 0ms	.	.	.	.	.	.	.	.	.	.	.	!MODE RECORD CR 1000 2 0 R	0	.	.	zsx.edf	RIGHT	6057	8703792	Full Trial Period	8697735	30	Trial: 30	8697735	140	Ô²Öé±Ê	¾íÖ½	Ð¬´ø	j	f
zsx	.	.	.	.	264	270	1	7	115.70	377.40	9	.	.	.	false	false	Message: 43ms	.	.	.	.	.	.	.	.	.	.	.	SYNCTIME	43	115.70	377.40	zsx.edf	RIGHT	6057	8703792	Full Trial Period	8697735	30	Trial: 30	8697735	140	Ô²Öé±Ê	¾íÖ½	Ð¬´ø	j	f
zsx	.	.	.	.	545	2282	6	1738	487.90	382.30	10	[1]	1	RECTANGLE_INTERESTAREA	false	false	Message: 2014ms	.	.	.	.	.	.	.	.	.	.	.	INVISIBLE_BOUNDARY[1]	2014	487.90	382.30	zsx.edf	RIGHT	6057	8703792	Full Trial Period	8697735	30	Trial: 30	8697735	140	Ô²Öé±Ê	¾íÖ½	Ð¬´ø	j	f
zsx	.	.	.	.	545	2282	6	1738	487.90	382.30	11	[1]	1	RECTANGLE_INTERESTAREA	false	false	Message: 2018ms	.	.	.	.	.	.	.	.	.	.	.	SYNCTIME	2018	487.90	382.30	zsx.edf	RIGHT	6057	8703792	Full Trial Period	8697735	30	Trial: 30	8697735	140	Ô²Öé±Ê	¾íÖ½	Ð¬´ø	j	f
zsx	.	.	.	.	.	.	.	.	.	.	12	.	.	.	false	false	Message: 3481ms	5.60	133.35	42	3499	846.20	377.00	9	193.50	3458	679.40	382.50	INVISIBLE_BOUNDARY[2]	3481	.	.	zsx.edf	RIGHT	6057	8703792	Full Trial Period	8697735	30	Trial: 30	8697735	140	Ô²Öé±Ê	¾íÖ½	Ð¬´ø	j	f
zsx	.	.	.	.	.	.	.	.	.	.	13	.	.	.	false	false	Message: 3485ms	5.60	133.35	42	3499	846.20	377.00	9	193.50	3458	679.40	382.50	SYNCTIME	3485	.	.	zsx.edf	RIGHT	6057	8703792	Full Trial Period	8697735	30	Trial: 30	8697735	140	Ô²Öé±Ê	¾íÖ½	Ð¬´ø	j	f
zsx	.	.	.	.	49	6055	13	6007	872.50	394.50	14	[1]	2	RECTANGLE_INTERESTAREA	false	false	Message: 6038ms	.	.	.	.	.	.	.	.	.	.	.	KEYBOARD	6038	872.50	394.50	zsx.edf	RIGHT	6057	8703792	Full Trial Period	8697735	30	Trial: 30	8697735	140	Ô²Öé±Ê	¾íÖ½	Ð¬´ø	j	f
zsx	.	.	.	.	.	.	.	.	.	.	15	.	.	.	false	false	Message: 6102ms	.	.	.	.	.	.	.	.	.	.	.	TRIAL_RESULT 0	6102	.	.	zsx.edf	RIGHT	6057	8703792	Full Trial Period	8697735	30	Trial: 30	8697735	140	Ô²Öé±Ê	¾íÖ½	Ð¬´ø	j	f
zsx	.	.	.	.	.	.	.	.	.	.	1	.	.	.	false	false	Message: -15ms	.	.	.	.	.	.	.	.	.	.	.	TRIALID 30	-15	.	.	zsx.edf	RIGHT	5756	8711057	Full Trial Period	8705301	31	Trial: 31	8705301	93	ÅûÈø	ºôÀ²È¦	Ìú»·	j	j
zsx	.	.	.	.	.	.	.	.	.	.	2	.	.	.	false	false	Message: -1ms	.	.	.	.	.	.	.	.	.	.	.	RECCFG CR 1000 2 0 R	-1	.	.	zsx.edf	RIGHT	5756	8711057	Full Trial Period	8705301	31	Trial: 31	8705301	93	ÅûÈø	ºôÀ²È¦	Ìú»·	j	j
zsx	.	.	.	.	.	.	.	.	.	.	3	.	.	.	false	false	Message: -1ms	.	.	.	.	.	.	.	.	.	.	.	ELCLCFG TOWER	-1	.	.	zsx.edf	RIGHT	5756	8711057	Full Trial Period	8705301	31	Trial: 31	8705301	93	ÅûÈø	ºôÀ²È¦	Ìú»·	j	j
zsx	.	.	.	.	.	.	.	.	.	.	4	.	.	.	false	false	Message: -1ms	.	.	.	.	.	.	.	.	.	.	.	GAZE_COORDS 0.00 0.00 1023.00 767.00	-1	.	.	zsx.edf	RIGHT	5756	8711057	Full Trial Period	8705301	31	Trial: 31	8705301	93	ÅûÈø	ºôÀ²È¦	Ìú»·	j	j
zsx	.	.	.	.	.	.	.	.	.	.	5	.	.	.	false	false	Message: -1ms	.	.	.	.	.	.	.	.	.	.	.	THRESHOLDS R 124 228	-1	.	.	zsx.edf	RIGHT	5756	8711057	Full Trial Period	8705301	31	Trial: 31	8705301	93	ÅûÈø	ºôÀ²È¦	Ìú»·	j	j
zsx	.	.	.	.	.	.	.	.	.	.	6	.	.	.	false	false	Message: -1ms	.	.	.	.	.	.	.	.	.	.	.	ELCL_PROC CENTROID (3)	-1	.	.	zsx.edf	RIGHT	5756	8711057	Full Trial Period	8705301	31	Trial: 31	8705301	93	ÅûÈø	ºôÀ²È¦	Ìú»·	j	j
zsx	.	.	.	.	.	.	.	.	.	.	7	.	.	.	false	false	Message: -1ms	.	.	.	.	.	.	.	.	.	.	.	ELCL_PCR_PARAM 5 3.0	-1	.	.	zsx.edf	RIGHT	5756	8711057	Full Trial Period	8705301	31	Trial: 31	8705301	93	ÅûÈø	ºôÀ²È¦	Ìú»·	j	j
zsx	.	.	.	.	.	.	.	.	.	.	8	.	.	.	false	true	Message: 0ms	.	.	.	.	.	.	.	.	.	.	.	!MODE RECORD CR 1000 2 0 R	0	.	.	zsx.edf	RIGHT	5756	8711057	Full Trial Period	8705301	31	Trial: 31	8705301	93	ÅûÈø	ºôÀ²È¦	Ìú»·	j	j
zsx	.	.	.	.	374	380	1	7	124.90	380.50	9	.	.	.	false	false	Message: 43ms	.	.	.	.	.	.	.	.	.	.	.	SYNCTIME	43	124.90	380.50	zsx.edf	RIGHT	5756	8711057	Full Trial Period	8705301	31	Trial: 31	8705301	93	ÅûÈø	ºôÀ²È¦	Ìú»·	j	j
zsx	.	.	.	.	.	.	.	.	.	.	10	.	.	.	false	false	Message: 2768ms	11.63	207.70	56	2786	493.30	387.40	7	312.70	2731	146.80	378.90	INVISIBLE_BOUNDARY[1]	2768	.	.	zsx.edf	RIGHT	5756	8711057	Full Trial Period	8705301	31	Trial: 31	8705301	93	ÅûÈø	ºôÀ²È¦	Ìú»·	j	j
zsx	.	.	.	.	.	.	.	.	.	.	11	.	.	.	false	false	Message: 2775ms	11.63	207.70	56	2786	493.30	387.40	7	312.70	2731	146.80	378.90	SYNCTIME	2775	.	.	zsx.edf	RIGHT	5756	8711057	Full Trial Period	8705301	31	Trial: 31	8705301	93	ÅûÈø	ºôÀ²È¦	Ìú»·	j	j
zsx	.	.	.	.	.	.	.	.	.	.	12	.	.	.	false	false	Message: 4027ms	7.14	139.98	51	4036	790.50	379.70	11	221.40	3986	579.90	381.30	INVISIBLE_BOUNDARY[2]	4027	.	.	zsx.edf	RIGHT	5756	8711057	Full Trial Period	8705301	31	Trial: 31	8705301	93	ÅûÈø	ºôÀ²È¦	Ìú»·	j	j
zsx	.	.	.	.	.	.	.	.	.	.	13	.	.	.	false	false	Message: 4033ms	7.14	139.98	51	4036	790.50	379.70	11	221.40	3986	579.90	381.30	SYNCTIME	4033	.	.	zsx.edf	RIGHT	5756	8711057	Full Trial Period	8705301	31	Trial: 31	8705301	93	ÅûÈø	ºôÀ²È¦	Ìú»·	j	j
zsx	.	.	.	.	489	5754	15	5266	999.50	370.00	14	.	.	.	false	false	Message: 5737ms	.	.	.	.	.	.	.	.	.	.	.	KEYBOARD	5737	999.50	370.00	zsx.edf	RIGHT	5756	8711057	Full Trial Period	8705301	31	Trial: 31	8705301	93	ÅûÈø	ºôÀ²È¦	Ìú»·	j	j
zsx	.	.	.	.	.	.	.	.	.	.	15	.	.	.	false	false	Message: 5805ms	.	.	.	.	.	.	.	.	.	.	.	TRIAL_RESULT 0	5805	.	.	zsx.edf	RIGHT	5756	8711057	Full Trial Period	8705301	31	Trial: 31	8705301	93	ÅûÈø	ºôÀ²È¦	Ìú»·	j	j
zsx	.	.	.	.	.	.	.	.	.	.	1	.	.	.	false	false	Message: -15ms	.	.	.	.	.	.	.	.	.	.	.	TRIALID 31	-15	.	.	zsx.edf	RIGHT	3779	8747540	Full Trial Period	8743761	32	Trial: 32	8743761	16	ÅûÈø	·Éµú	Õë¹Ü	f	f
zsx	.	.	.	.	.	.	.	.	.	.	2	.	.	.	false	false	Message: -1ms	.	.	.	.	.	.	.	.	.	.	.	RECCFG CR 1000 2 0 R	-1	.	.	zsx.edf	RIGHT	3779	8747540	Full Trial Period	8743761	32	Trial: 32	8743761	16	ÅûÈø	·Éµú	Õë¹Ü	f	f
zsx	.	.	.	.	.	.	.	.	.	.	3	.	.	.	false	false	Message: -1ms	.	.	.	.	.	.	.	.	.	.	.	ELCLCFG TOWER	-1	.	.	zsx.edf	RIGHT	3779	8747540	Full Trial Period	8743761	32	Trial: 32	8743761	16	ÅûÈø	·Éµú	Õë¹Ü	f	f
zsx	.	.	.	.	.	.	.	.	.	.	4	.	.	.	false	false	Message: -1ms	.	.	.	.	.	.	.	.	.	.	.	GAZE_COORDS 0.00 0.00 1023.00 767.00	-1	.	.	zsx.edf	RIGHT	3779	8747540	Full Trial Period	8743761	32	Trial: 32	8743761	16	ÅûÈø	·Éµú	Õë¹Ü	f	f
zsx	.	.	.	.	.	.	.	.	.	.	5	.	.	.	false	false	Message: -1ms	.	.	.	.	.	.	.	.	.	.	.	THRESHOLDS R 124 228	-1	.	.	zsx.edf	RIGHT	3779	8747540	Full Trial Period	8743761	32	Trial: 32	8743761	16	ÅûÈø	·Éµú	Õë¹Ü	f	f
zsx	.	.	.	.	.	.	.	.	.	.	6	.	.	.	false	false	Message: -1ms	.	.	.	.	.	.	.	.	.	.	.	ELCL_PROC CENTROID (3)	-1	.	.	zsx.edf	RIGHT	3779	8747540	Full Trial Period	8743761	32	Trial: 32	8743761	16	ÅûÈø	·Éµú	Õë¹Ü	f	f
zsx	.	.	.	.	.	.	.	.	.	.	7	.	.	.	false	false	Message: -1ms	.	.	.	.	.	.	.	.	.	.	.	ELCL_PCR_PARAM 5 3.0	-1	.	.	zsx.edf	RIGHT	3779	8747540	Full Trial Period	8743761	32	Trial: 32	8743761	16	ÅûÈø	·Éµú	Õë¹Ü	f	f
zsx	.	.	.	.	.	.	.	.	.	.	8	.	.	.	false	true	Message: 0ms	.	.	.	.	.	.	.	.	.	.	.	!MODE RECORD CR 1000 2 0 R	0	.	.	zsx.edf	RIGHT	3779	8747540	Full Trial Period	8743761	32	Trial: 32	8743761	16	ÅûÈø	·Éµú	Õë¹Ü	f	f
zsx	.	.	.	.	625	631	1	7	171.70	390.80	9	.	.	.	false	false	Message: 43ms	.	.	.	.	.	.	.	.	.	.	.	SYNCTIME	43	171.70	390.80	zsx.edf	RIGHT	3779	8747540	Full Trial Period	8743761	32	Trial: 32	8743761	16	ÅûÈø	·Éµú	Õë¹Ü	f	f
zsx	.	.	.	.	.	.	.	.	.	.	10	.	.	.	false	false	Message: 913ms	7.98	173.40	46	930	484.90	389.60	2	274.60	885	250.00	388.10	INVISIBLE_BOUNDARY[1]	913	.	.	zsx.edf	RIGHT	3779	8747540	Full Trial Period	8743761	32	Trial: 32	8743761	16	ÅûÈø	·Éµú	Õë¹Ü	f	f
zsx	.	.	.	.	.	.	.	.	.	.	11	.	.	.	false	false	Message: 918ms	7.98	173.40	46	930	484.90	389.60	2	274.60	885	250.00	388.10	SYNCTIME	918	.	.	zsx.edf	RIGHT	3779	8747540	Full Trial Period	8743761	32	Trial: 32	8743761	16	ÅûÈø	·Éµú	Õë¹Ü	f	f
zsx	.	.	.	.	837	3068	6	2232	893.30	382.60	12	[1]	2	RECTANGLE_INTERESTAREA	false	false	Message: 2587ms	.	.	.	.	.	.	.	.	.	.	.	INVISIBLE_BOUNDARY[2]	2587	893.30	382.60	zsx.edf	RIGHT	3779	8747540	Full Trial Period	8743761	32	Trial: 32	8743761	16	ÅûÈø	·Éµú	Õë¹Ü	f	f
zsx	.	.	.	.	837	3068	6	2232	893.30	382.60	13	[1]	2	RECTANGLE_INTERESTAREA	false	false	Message: 2593ms	.	.	.	.	.	.	.	.	.	.	.	SYNCTIME	2593	893.30	382.60	zsx.edf	RIGHT	3779	8747540	Full Trial Period	8743761	32	Trial: 32	8743761	16	ÅûÈø	·Éµú	Õë¹Ü	f	f
zsx	.	.	.	.	200	3777	8	3578	1006.10	373.60	14	.	.	.	false	false	Message: 3760ms	.	.	.	.	.	.	.	.	.	.	.	KEYBOARD	3760	1006.10	373.60	zsx.edf	RIGHT	3779	8747540	Full Trial Period	8743761	32	Trial: 32	8743761	16	ÅûÈø	·Éµú	Õë¹Ü	f	f
zsx	.	.	.	.	.	.	.	.	.	.	15	.	.	.	false	false	Message: 3825ms	.	.	.	.	.	.	.	.	.	.	.	TRIAL_RESULT 0	3825	.	.	zsx.edf	RIGHT	3779	8747540	Full Trial Period	8743761	32	Trial: 32	8743761	16	ÅûÈø	·Éµú	Õë¹Ü	f	f
zsx	.	.	.	.	.	.	.	.	.	.	1	.	.	.	false	false	Message: -16ms	.	.	.	.	.	.	.	.	.	.	.	TRIALID 32	-16	.	.	zsx.edf	RIGHT	3836	8752964	Full Trial Period	8749128	33	Trial: 33	8749128	106	ÊÁ×Ó	ÄÏ¹Ï	¾ÈÉúÈ¦	f	j
zsx	.	.	.	.	.	.	.	.	.	.	2	.	.	.	false	false	Message: -1ms	.	.	.	.	.	.	.	.	.	.	.	RECCFG CR 1000 2 0 R	-1	.	.	zsx.edf	RIGHT	3836	8752964	Full Trial Period	8749128	33	Trial: 33	8749128	106	ÊÁ×Ó	ÄÏ¹Ï	¾ÈÉúÈ¦	f	j
zsx	.	.	.	.	.	.	.	.	.	.	3	.	.	.	false	false	Message: -1ms	.	.	.	.	.	.	.	.	.	.	.	ELCLCFG TOWER	-1	.	.	zsx.edf	RIGHT	3836	8752964	Full Trial Period	8749128	33	Trial: 33	8749128	106	ÊÁ×Ó	ÄÏ¹Ï	¾ÈÉúÈ¦	f	j
zsx	.	.	.	.	.	.	.	.	.	.	4	.	.	.	false	false	Message: -1ms	.	.	.	.	.	.	.	.	.	.	.	GAZE_COORDS 0.00 0.00 1023.00 767.00	-1	.	.	zsx.edf	RIGHT	3836	8752964	Full Trial Period	8749128	33	Trial: 33	8749128	106	ÊÁ×Ó	ÄÏ¹Ï	¾ÈÉúÈ¦	f	j
zsx	.	.	.	.	.	.	.	.	.	.	5	.	.	.	false	false	Message: -1ms	.	.	.	.	.	.	.	.	.	.	.	THRESHOLDS R 124 228	-1	.	.	zsx.edf	RIGHT	3836	8752964	Full Trial Period	8749128	33	Trial: 33	8749128	106	ÊÁ×Ó	ÄÏ¹Ï	¾ÈÉúÈ¦	f	j
zsx	.	.	.	.	.	.	.	.	.	.	6	.	.	.	false	false	Message: -1ms	.	.	.	.	.	.	.	.	.	.	.	ELCL_PROC CENTROID (3)	-1	.	.	zsx.edf	RIGHT	3836	8752964	Full Trial Period	8749128	33	Trial: 33	8749128	106	ÊÁ×Ó	ÄÏ¹Ï	¾ÈÉúÈ¦	f	j
zsx	.	.	.	.	.	.	.	.	.	.	7	.	.	.	false	false	Message: -1ms	.	.	.	.	.	.	.	.	.	.	.	ELCL_PCR_PARAM 5 3.0	-1	.	.	zsx.edf	RIGHT	3836	8752964	Full Trial Period	8749128	33	Trial: 33	8749128	106	ÊÁ×Ó	ÄÏ¹Ï	¾ÈÉúÈ¦	f	j
zsx	.	.	.	.	.	.	.	.	.	.	8	.	.	.	false	true	Message: 0ms	.	.	.	.	.	.	.	.	.	.	.	!MODE RECORD CR 1000 2 0 R	0	.	.	zsx.edf	RIGHT	3836	8752964	Full Trial Period	8749128	33	Trial: 33	8749128	106	ÊÁ×Ó	ÄÏ¹Ï	¾ÈÉúÈ¦	f	j
zsx	.	.	.	.	247	253	1	7	167.20	393.00	9	.	.	.	false	false	Message: 42ms	.	.	.	.	.	.	.	.	.	.	.	SYNCTIME	42	167.20	393.00	zsx.edf	RIGHT	3836	8752964	Full Trial Period	8749128	33	Trial: 33	8749128	106	ÊÁ×Ó	ÄÏ¹Ï	¾ÈÉúÈ¦	f	j
zsx	.	.	.	.	478	1410	3	933	514.80	383.90	10	[1]	1	RECTANGLE_INTERESTAREA	false	false	Message: 1137ms	.	.	.	.	.	.	.	.	.	.	.	INVISIBLE_BOUNDARY[1]	1137	514.80	383.90	zsx.edf	RIGHT	3836	8752964	Full Trial Period	8749128	33	Trial: 33	8749128	106	ÊÁ×Ó	ÄÏ¹Ï	¾ÈÉúÈ¦	f	j
zsx	.	.	.	.	478	1410	3	933	514.80	383.90	11	[1]	1	RECTANGLE_INTERESTAREA	false	false	Message: 1141ms	.	.	.	.	.	.	.	.	.	.	.	SYNCTIME	1141	514.80	383.90	zsx.edf	RIGHT	3836	8752964	Full Trial Period	8749128	33	Trial: 33	8749128	106	ÊÁ×Ó	ÄÏ¹Ï	¾ÈÉúÈ¦	f	j
zsx	.	.	.	.	.	.	.	.	.	.	12	.	.	.	false	false	Message: 1918ms	6.91	30.57	226	2089	732.30	367.10	4	961.80	1864	531.50	392.30	INVISIBLE_BOUNDARY[2]	1918	.	.	zsx.edf	RIGHT	3836	8752964	Full Trial Period	8749128	33	Trial: 33	8749128	106	ÊÁ×Ó	ÄÏ¹Ï	¾ÈÉúÈ¦	f	j
zsx	.	.	.	.	.	.	.	.	.	.	13	.	.	.	false	false	Message: 1924ms	6.91	30.57	226	2089	732.30	367.10	4	961.80	1864	531.50	392.30	SYNCTIME	1924	.	.	zsx.edf	RIGHT	3836	8752964	Full Trial Period	8749128	33	Trial: 33	8749128	106	ÊÁ×Ó	ÄÏ¹Ï	¾ÈÉúÈ¦	f	j
zsx	.	.	.	.	79	3834	9	3756	992.60	383.50	14	.	.	.	false	false	Message: 3817ms	.	.	.	.	.	.	.	.	.	.	.	KEYBOARD	3817	992.60	383.50	zsx.edf	RIGHT	3836	8752964	Full Trial Period	8749128	33	Trial: 33	8749128	106	ÊÁ×Ó	ÄÏ¹Ï	¾ÈÉúÈ¦	f	j
zsx	.	.	.	.	.	.	.	.	.	.	15	.	.	.	false	false	Message: 3882ms	.	.	.	.	.	.	.	.	.	.	.	TRIAL_RESULT 0	3882	.	.	zsx.edf	RIGHT	3836	8752964	Full Trial Period	8749128	33	Trial: 33	8749128	106	ÊÁ×Ó	ÄÏ¹Ï	¾ÈÉúÈ¦	f	j
zsx	.	.	.	.	.	.	.	.	.	.	1	.	.	.	false	false	Message: -20ms	.	.	.	.	.	.	.	.	.	.	.	TRIALID 33	-20	.	.	zsx.edf	RIGHT	3720	8758251	Full Trial Period	8754531	34	Trial: 34	8754531	142	ÄûÃÊ	·ÊÔí	¶ú»ú	f	f
zsx	.	.	.	.	.	.	.	.	.	.	2	.	.	.	false	false	Message: -1ms	.	.	.	.	.	.	.	.	.	.	.	RECCFG CR 1000 2 0 R	-1	.	.	zsx.edf	RIGHT	3720	8758251	Full Trial Period	8754531	34	Trial: 34	8754531	142	ÄûÃÊ	·ÊÔí	¶ú»ú	f	f
zsx	.	.	.	.	.	.	.	.	.	.	3	.	.	.	false	false	Message: -1ms	.	.	.	.	.	.	.	.	.	.	.	ELCLCFG TOWER	-1	.	.	zsx.edf	RIGHT	3720	8758251	Full Trial Period	8754531	34	Trial: 34	8754531	142	ÄûÃÊ	·ÊÔí	¶ú»ú	f	f
zsx	.	.	.	.	.	.	.	.	.	.	4	.	.	.	false	false	Message: -1ms	.	.	.	.	.	.	.	.	.	.	.	GAZE_COORDS 0.00 0.00 1023.00 767.00	-1	.	.	zsx.edf	RIGHT	3720	8758251	Full Trial Period	8754531	34	Trial: 34	8754531	142	ÄûÃÊ	·ÊÔí	¶ú»ú	f	f
zsx	.	.	.	.	.	.	.	.	.	.	5	.	.	.	false	false	Message: -1ms	.	.	.	.	.	.	.	.	.	.	.	THRESHOLDS R 124 228	-1	.	.	zsx.edf	RIGHT	3720	8758251	Full Trial Period	8754531	34	Trial: 34	8754531	142	ÄûÃÊ	·ÊÔí	¶ú»ú	f	f
zsx	.	.	.	.	.	.	.	.	.	.	6	.	.	.	false	false	Message: -1ms	.	.	.	.	.	.	.	.	.	.	.	ELCL_PROC CENTROID (3)	-1	.	.	zsx.edf	RIGHT	3720	8758251	Full Trial Period	8754531	34	Trial: 34	8754531	142	ÄûÃÊ	·ÊÔí	¶ú»ú	f	f
zsx	.	.	.	.	.	.	.	.	.	.	7	.	.	.	false	false	Message: -1ms	.	.	.	.	.	.	.	.	.	.	.	ELCL_PCR_PARAM 5 3.0	-1	.	.	zsx.edf	RIGHT	3720	8758251	Full Trial Period	8754531	34	Trial: 34	8754531	142	ÄûÃÊ	·ÊÔí	¶ú»ú	f	f
zsx	.	.	.	.	.	.	.	.	.	.	8	.	.	.	false	true	Message: 0ms	.	.	.	.	.	.	.	.	.	.	.	!MODE RECORD CR 1000 2 0 R	0	.	.	zsx.edf	RIGHT	3720	8758251	Full Trial Period	8754531	34	Trial: 34	8754531	142	ÄûÃÊ	·ÊÔí	¶ú»ú	f	f
zsx	.	.	.	.	788	794	1	7	162.20	399.70	9	.	.	.	false	false	Message: 46ms	.	.	.	.	.	.	.	.	.	.	.	SYNCTIME	46	162.20	399.70	zsx.edf	RIGHT	3720	8758251	Full Trial Period	8754531	34	Trial: 34	8754531	142	ÄûÃÊ	·ÊÔí	¶ú»ú	f	f
zsx	.	.	.	.	.	.	.	.	.	.	10	.	.	.	false	false	Message: 1229ms	12.34	189.78	65	1260	561.70	389.80	2	314.80	1196	196.00	395.90	INVISIBLE_BOUNDARY[1]	1229	.	.	zsx.edf	RIGHT	3720	8758251	Full Trial Period	8754531	34	Trial: 34	8754531	142	ÄûÃÊ	·ÊÔí	¶ú»ú	f	f
zsx	.	.	.	.	.	.	.	.	.	.	11	.	.	.	false	false	Message: 1237ms	12.34	189.78	65	1260	561.70	389.80	2	314.80	1196	196.00	395.90	SYNCTIME	1237	.	.	zsx.edf	RIGHT	3720	8758251	Full Trial Period	8754531	34	Trial: 34	8754531	142	ÄûÃÊ	·ÊÔí	¶ú»ú	f	f
zsx	.	.	.	.	501	2715	5	2215	882.20	381.30	12	[1]	2	RECTANGLE_INTERESTAREA	false	false	Message: 2448ms	.	.	.	.	.	.	.	.	.	.	.	INVISIBLE_BOUNDARY[2]	2448	882.20	381.30	zsx.edf	RIGHT	3720	8758251	Full Trial Period	8754531	34	Trial: 34	8754531	142	ÄûÃÊ	·ÊÔí	¶ú»ú	f	f
zsx	.	.	.	.	501	2715	5	2215	882.20	381.30	13	[1]	2	RECTANGLE_INTERESTAREA	false	false	Message: 2454ms	.	.	.	.	.	.	.	.	.	.	.	SYNCTIME	2454	882.20	381.30	zsx.edf	RIGHT	3720	8758251	Full Trial Period	8754531	34	Trial: 34	8754531	142	ÄûÃÊ	·ÊÔí	¶ú»ú	f	f
zsx	.	.	.	.	278	3718	8	3441	995.70	367.70	14	.	.	.	false	false	Message: 3701ms	.	.	.	.	.	.	.	.	.	.	.	KEYBOARD	3701	995.70	367.70	zsx.edf	RIGHT	3720	8758251	Full Trial Period	8754531	34	Trial: 34	8754531	142	ÄûÃÊ	·ÊÔí	¶ú»ú	f	f
zsx	.	.	.	.	.	.	.	.	.	.	15	.	.	.	false	false	Message: 3759ms	.	.	.	.	.	.	.	.	.	.	.	TRIAL_RESULT 0	3759	.	.	zsx.edf	RIGHT	3720	8758251	Full Trial Period	8754531	34	Trial: 34	8754531	142	ÄûÃÊ	·ÊÔí	¶ú»ú	f	f
zsx	.	.	.	.	.	.	.	.	.	.	1	.	.	.	false	false	Message: -17ms	.	.	.	.	.	.	.	.	.	.	.	TRIALID 34	-17	.	.	zsx.edf	RIGHT	4695	8764164	Full Trial Period	8759469	35	Trial: 35	8759469	27	¸ÊÕá	ÂÖÌ¥	ÊÖïí	j	j
zsx	.	.	.	.	.	.	.	.	.	.	2	.	.	.	false	false	Message: -1ms	.	.	.	.	.	.	.	.	.	.	.	RECCFG CR 1000 2 0 R	-1	.	.	zsx.edf	RIGHT	4695	8764164	Full Trial Period	8759469	35	Trial: 35	8759469	27	¸ÊÕá	ÂÖÌ¥	ÊÖïí	j	j
zsx	.	.	.	.	.	.	.	.	.	.	3	.	.	.	false	false	Message: -1ms	.	.	.	.	.	.	.	.	.	.	.	ELCLCFG TOWER	-1	.	.	zsx.edf	RIGHT	4695	8764164	Full Trial Period	8759469	35	Trial: 35	8759469	27	¸ÊÕá	ÂÖÌ¥	ÊÖïí	j	j
zsx	.	.	.	.	.	.	.	.	.	.	4	.	.	.	false	false	Message: -1ms	.	.	.	.	.	.	.	.	.	.	.	GAZE_COORDS 0.00 0.00 1023.00 767.00	-1	.	.	zsx.edf	RIGHT	4695	8764164	Full Trial Period	8759469	35	Trial: 35	8759469	27	¸ÊÕá	ÂÖÌ¥	ÊÖïí	j	j
zsx	.	.	.	.	.	.	.	.	.	.	5	.	.	.	false	false	Message: -1ms	.	.	.	.	.	.	.	.	.	.	.	THRESHOLDS R 124 228	-1	.	.	zsx.edf	RIGHT	4695	8764164	Full Trial Period	8759469	35	Trial: 35	8759469	27	¸ÊÕá	ÂÖÌ¥	ÊÖïí	j	j
zsx	.	.	.	.	.	.	.	.	.	.	6	.	.	.	false	false	Message: -1ms	.	.	.	.	.	.	.	.	.	.	.	ELCL_PROC CENTROID (3)	-1	.	.	zsx.edf	RIGHT	4695	8764164	Full Trial Period	8759469	35	Trial: 35	8759469	27	¸ÊÕá	ÂÖÌ¥	ÊÖïí	j	j
zsx	.	.	.	.	.	.	.	.	.	.	7	.	.	.	false	false	Message: -1ms	.	.	.	.	.	.	.	.	.	.	.	ELCL_PCR_PARAM 5 3.0	-1	.	.	zsx.edf	RIGHT	4695	8764164	Full Trial Period	8759469	35	Trial: 35	8759469	27	¸ÊÕá	ÂÖÌ¥	ÊÖïí	j	j
zsx	.	.	.	.	.	.	.	.	.	.	8	.	.	.	false	true	Message: 0ms	.	.	.	.	.	.	.	.	.	.	.	!MODE RECORD CR 1000 2 0 R	0	.	.	zsx.edf	RIGHT	4695	8764164	Full Trial Period	8759469	35	Trial: 35	8759469	27	¸ÊÕá	ÂÖÌ¥	ÊÖïí	j	j
zsx	.	.	.	.	304	310	1	7	168.40	392.70	9	.	.	.	false	false	Message: 41ms	.	.	.	.	.	.	.	.	.	.	.	SYNCTIME	41	168.40	392.70	zsx.edf	RIGHT	4695	8764164	Full Trial Period	8759469	35	Trial: 35	8759469	27	¸ÊÕá	ÂÖÌ¥	ÊÖïí	j	j
zsx	.	.	.	.	.	.	.	.	.	.	10	.	.	.	false	false	Message: 1458ms	1.36	71.55	19	1470	526.50	380.40	4	126.20	1452	487.10	383.90	INVISIBLE_BOUNDARY[1]	1458	.	.	zsx.edf	RIGHT	4695	8764164	Full Trial Period	8759469	35	Trial: 35	8759469	27	¸ÊÕá	ÂÖÌ¥	ÊÖïí	j	j
zsx	.	.	.	.	.	.	.	.	.	.	11	.	.	.	false	false	Message: 1465ms	1.36	71.55	19	1470	526.50	380.40	4	126.20	1452	487.10	383.90	SYNCTIME	1465	.	.	zsx.edf	RIGHT	4695	8764164	Full Trial Period	8759469	35	Trial: 35	8759469	27	¸ÊÕá	ÂÖÌ¥	ÊÖïí	j	j
zsx	.	.	.	.	504	3619	8	3116	890.00	378.30	12	[1]	2	RECTANGLE_INTERESTAREA	false	false	Message: 3600ms	.	.	.	.	.	.	.	.	.	.	.	INVISIBLE_BOUNDARY[2]	3600	890.00	378.30	zsx.edf	RIGHT	4695	8764164	Full Trial Period	8759469	35	Trial: 35	8759469	27	¸ÊÕá	ÂÖÌ¥	ÊÖïí	j	j
zsx	.	.	.	.	504	3619	8	3116	890.00	378.30	13	[1]	2	RECTANGLE_INTERESTAREA	false	false	Message: 3606ms	.	.	.	.	.	.	.	.	.	.	.	SYNCTIME	3606	890.00	378.30	zsx.edf	RIGHT	4695	8764164	Full Trial Period	8759469	35	Trial: 35	8759469	27	¸ÊÕá	ÂÖÌ¥	ÊÖïí	j	j
zsx	.	.	.	.	195	4693	10	4499	888.30	379.00	14	[1]	2	RECTANGLE_INTERESTAREA	false	false	Message: 4676ms	.	.	.	.	.	.	.	.	.	.	.	KEYBOARD	4676	888.30	379.00	zsx.edf	RIGHT	4695	8764164	Full Trial Period	8759469	35	Trial: 35	8759469	27	¸ÊÕá	ÂÖÌ¥	ÊÖïí	j	j
zsx	.	.	.	.	.	.	.	.	.	.	15	.	.	.	false	false	Message: 4738ms	.	.	.	.	.	.	.	.	.	.	.	TRIAL_RESULT 0	4738	.	.	zsx.edf	RIGHT	4695	8764164	Full Trial Period	8759469	35	Trial: 35	8759469	27	¸ÊÕá	ÂÖÌ¥	ÊÖïí	j	j
zsx	.	.	.	.	.	.	.	.	.	.	1	.	.	.	false	false	Message: -15ms	.	.	.	.	.	.	.	.	.	.	.	TRIALID 35	-15	.	.	zsx.edf	RIGHT	3803	8769269	Full Trial Period	8765466	36	Trial: 36	8765466	105	²å×ù	Êá×Ó	Ö±³ß	j	j
zsx	.	.	.	.	.	.	.	.	.	.	2	.	.	.	false	false	Message: -1ms	.	.	.	.	.	.	.	.	.	.	.	RECCFG CR 1000 2 0 R	-1	.	.	zsx.edf	RIGHT	3803	8769269	Full Trial Period	8765466	36	Trial: 36	8765466	105	²å×ù	Êá×Ó	Ö±³ß	j	j
zsx	.	.	.	.	.	.	.	.	.	.	3	.	.	.	false	false	Message: -1ms	.	.	.	.	.	.	.	.	.	.	.	ELCLCFG TOWER	-1	.	.	zsx.edf	RIGHT	3803	8769269	Full Trial Period	8765466	36	Trial: 36	8765466	105	²å×ù	Êá×Ó	Ö±³ß	j	j
zsx	.	.	.	.	.	.	.	.	.	.	4	.	.	.	false	false	Message: -1ms	.	.	.	.	.	.	.	.	.	.	.	GAZE_COORDS 0.00 0.00 1023.00 767.00	-1	.	.	zsx.edf	RIGHT	3803	8769269	Full Trial Period	8765466	36	Trial: 36	8765466	105	²å×ù	Êá×Ó	Ö±³ß	j	j
zsx	.	.	.	.	.	.	.	.	.	.	5	.	.	.	false	false	Message: -1ms	.	.	.	.	.	.	.	.	.	.	.	THRESHOLDS R 124 228	-1	.	.	zsx.edf	RIGHT	3803	8769269	Full Trial Period	8765466	36	Trial: 36	8765466	105	²å×ù	Êá×Ó	Ö±³ß	j	j
zsx	.	.	.	.	.	.	.	.	.	.	6	.	.	.	false	false	Message: -1ms	.	.	.	.	.	.	.	.	.	.	.	ELCL_PROC CENTROID (3)	-1	.	.	zsx.edf	RIGHT	3803	8769269	Full Trial Period	8765466	36	Trial: 36	8765466	105	²å×ù	Êá×Ó	Ö±³ß	j	j
zsx	.	.	.	.	.	.	.	.	.	.	7	.	.	.	false	false	Message: -1ms	.	.	.	.	.	.	.	.	.	.	.	ELCL_PCR_PARAM 5 3.0	-1	.	.	zsx.edf	RIGHT	3803	8769269	Full Trial Period	8765466	36	Trial: 36	8765466	105	²å×ù	Êá×Ó	Ö±³ß	j	j
zsx	.	.	.	.	.	.	.	.	.	.	8	.	.	.	false	true	Message: 0ms	.	.	.	.	.	.	.	.	.	.	.	!MODE RECORD CR 1000 2 0 R	0	.	.	zsx.edf	RIGHT	3803	8769269	Full Trial Period	8765466	36	Trial: 36	8765466	105	²å×ù	Êá×Ó	Ö±³ß	j	j
zsx	.	.	.	.	685	691	1	7	150.30	386.30	9	.	.	.	false	false	Message: 43ms	.	.	.	.	.	.	.	.	.	.	.	SYNCTIME	43	150.30	386.30	zsx.edf	RIGHT	3803	8769269	Full Trial Period	8765466	36	Trial: 36	8765466	105	²å×ù	Êá×Ó	Ö±³ß	j	j
zsx	.	.	.	.	.	.	.	.	.	.	10	.	.	.	false	false	Message: 1179ms	12.28	204.74	60	1202	530.00	382.10	3	322.10	1143	164.70	392.90	INVISIBLE_BOUNDARY[1]	1179	.	.	zsx.edf	RIGHT	3803	8769269	Full Trial Period	8765466	36	Trial: 36	8765466	105	²å×ù	Êá×Ó	Ö±³ß	j	j
zsx	.	.	.	.	.	.	.	.	.	.	11	.	.	.	false	false	Message: 1184ms	12.28	204.74	60	1202	530.00	382.10	3	322.10	1143	164.70	392.90	SYNCTIME	1184	.	.	zsx.edf	RIGHT	3803	8769269	Full Trial Period	8765466	36	Trial: 36	8765466	105	²å×ù	Êá×Ó	Ö±³ß	j	j
zsx	.	.	.	.	612	2803	7	2192	838.70	378.60	12	[1]	2	RECTANGLE_INTERESTAREA	false	false	Message: 2629ms	.	.	.	.	.	.	.	.	.	.	.	INVISIBLE_BOUNDARY[2]	2629	838.70	378.60	zsx.edf	RIGHT	3803	8769269	Full Trial Period	8765466	36	Trial: 36	8765466	105	²å×ù	Êá×Ó	Ö±³ß	j	j
zsx	.	.	.	.	612	2803	7	2192	838.70	378.60	13	[1]	2	RECTANGLE_INTERESTAREA	false	false	Message: 2634ms	.	.	.	.	.	.	.	.	.	.	.	SYNCTIME	2634	838.70	378.60	zsx.edf	RIGHT	3803	8769269	Full Trial Period	8765466	36	Trial: 36	8765466	105	²å×ù	Êá×Ó	Ö±³ß	j	j
zsx	.	.	.	.	230	3801	10	3572	990.70	381.70	14	.	.	.	false	false	Message: 3785ms	.	.	.	.	.	.	.	.	.	.	.	KEYBOARD	3785	990.70	381.70	zsx.edf	RIGHT	3803	8769269	Full Trial Period	8765466	36	Trial: 36	8765466	105	²å×ù	Êá×Ó	Ö±³ß	j	j
zsx	.	.	.	.	.	.	.	.	.	.	15	.	.	.	false	false	Message: 3847ms	.	.	.	.	.	.	.	.	.	.	.	TRIAL_RESULT 0	3847	.	.	zsx.edf	RIGHT	3803	8769269	Full Trial Period	8765466	36	Trial: 36	8765466	105	²å×ù	Êá×Ó	Ö±³ß	j	j
zsx	.	.	.	.	.	.	.	.	.	.	1	.	.	.	false	false	Message: -17ms	.	.	.	.	.	.	.	.	.	.	.	TRIALID 36	-17	.	.	zsx.edf	RIGHT	3567	8774725	Full Trial Period	8771158	37	Trial: 37	8771158	130	Îü¹Ü	ÕëÍ²	³ß×Ó	f	f
zsx	.	.	.	.	.	.	.	.	.	.	2	.	.	.	false	false	Message: -1ms	.	.	.	.	.	.	.	.	.	.	.	RECCFG CR 1000 2 0 R	-1	.	.	zsx.edf	RIGHT	3567	8774725	Full Trial Period	8771158	37	Trial: 37	8771158	130	Îü¹Ü	ÕëÍ²	³ß×Ó	f	f
zsx	.	.	.	.	.	.	.	.	.	.	3	.	.	.	false	false	Message: -1ms	.	.	.	.	.	.	.	.	.	.	.	ELCLCFG TOWER	-1	.	.	zsx.edf	RIGHT	3567	8774725	Full Trial Period	8771158	37	Trial: 37	8771158	130	Îü¹Ü	ÕëÍ²	³ß×Ó	f	f
zsx	.	.	.	.	.	.	.	.	.	.	4	.	.	.	false	false	Message: -1ms	.	.	.	.	.	.	.	.	.	.	.	GAZE_COORDS 0.00 0.00 1023.00 767.00	-1	.	.	zsx.edf	RIGHT	3567	8774725	Full Trial Period	8771158	37	Trial: 37	8771158	130	Îü¹Ü	ÕëÍ²	³ß×Ó	f	f
zsx	.	.	.	.	.	.	.	.	.	.	5	.	.	.	false	false	Message: -1ms	.	.	.	.	.	.	.	.	.	.	.	THRESHOLDS R 124 228	-1	.	.	zsx.edf	RIGHT	3567	8774725	Full Trial Period	8771158	37	Trial: 37	8771158	130	Îü¹Ü	ÕëÍ²	³ß×Ó	f	f
zsx	.	.	.	.	.	.	.	.	.	.	6	.	.	.	false	false	Message: -1ms	.	.	.	.	.	.	.	.	.	.	.	ELCL_PROC CENTROID (3)	-1	.	.	zsx.edf	RIGHT	3567	8774725	Full Trial Period	8771158	37	Trial: 37	8771158	130	Îü¹Ü	ÕëÍ²	³ß×Ó	f	f
zsx	.	.	.	.	.	.	.	.	.	.	7	.	.	.	false	false	Message: -1ms	.	.	.	.	.	.	.	.	.	.	.	ELCL_PCR_PARAM 5 3.0	-1	.	.	zsx.edf	RIGHT	3567	8774725	Full Trial Period	8771158	37	Trial: 37	8771158	130	Îü¹Ü	ÕëÍ²	³ß×Ó	f	f
zsx	.	.	.	.	.	.	.	.	.	.	8	.	.	.	false	true	Message: 0ms	.	.	.	.	.	.	.	.	.	.	.	!MODE RECORD CR 1000 2 0 R	0	.	.	zsx.edf	RIGHT	3567	8774725	Full Trial Period	8771158	37	Trial: 37	8771158	130	Îü¹Ü	ÕëÍ²	³ß×Ó	f	f
zsx	.	.	.	.	296	302	1	7	159.10	387.50	9	.	.	.	false	false	Message: 42ms	.	.	.	.	.	.	.	.	.	.	.	SYNCTIME	42	159.10	387.50	zsx.edf	RIGHT	3567	8774725	Full Trial Period	8771158	37	Trial: 37	8771158	130	Îü¹Ü	ÕëÍ²	³ß×Ó	f	f
zsx	.	.	.	.	.	.	.	.	.	.	10	.	.	.	false	false	Message: 1101ms	9.88	182.94	54	1119	485.60	391.30	3	290.60	1066	192.70	393.50	INVISIBLE_BOUNDARY[1]	1101	.	.	zsx.edf	RIGHT	3567	8774725	Full Trial Period	8771158	37	Trial: 37	8771158	130	Îü¹Ü	ÕëÍ²	³ß×Ó	f	f
zsx	.	.	.	.	.	.	.	.	.	.	11	.	.	.	false	false	Message: 1107ms	9.88	182.94	54	1119	485.60	391.30	3	290.60	1066	192.70	393.50	SYNCTIME	1107	.	.	zsx.edf	RIGHT	3567	8774725	Full Trial Period	8771158	37	Trial: 37	8771158	130	Îü¹Ü	ÕëÍ²	³ß×Ó	f	f
zsx	.	.	.	.	.	.	.	.	.	.	12	.	.	.	false	false	Message: 2655ms	0.83	52.08	16	2663	888.60	381.60	7	91.30	2648	863.20	382.40	INVISIBLE_BOUNDARY[2]	2655	.	.	zsx.edf	RIGHT	3567	8774725	Full Trial Period	8771158	37	Trial: 37	8771158	130	Îü¹Ü	ÕëÍ²	³ß×Ó	f	f
zsx	.	.	.	.	902	3565	8	2664	904.30	379.20	13	[1]	2	RECTANGLE_INTERESTAREA	false	false	Message: 2666ms	.	.	.	.	.	.	.	.	.	.	.	SYNCTIME	2666	904.30	379.20	zsx.edf	RIGHT	3567	8774725	Full Trial Period	8771158	37	Trial: 37	8771158	130	Îü¹Ü	ÕëÍ²	³ß×Ó	f	f
zsx	.	.	.	.	902	3565	8	2664	904.30	379.20	14	[1]	2	RECTANGLE_INTERESTAREA	false	false	Message: 3548ms	.	.	.	.	.	.	.	.	.	.	.	KEYBOARD	3548	904.30	379.20	zsx.edf	RIGHT	3567	8774725	Full Trial Period	8771158	37	Trial: 37	8771158	130	Îü¹Ü	ÕëÍ²	³ß×Ó	f	f
zsx	.	.	.	.	.	.	.	.	.	.	15	.	.	.	false	false	Message: 3604ms	.	.	.	.	.	.	.	.	.	.	.	TRIAL_RESULT 0	3604	.	.	zsx.edf	RIGHT	3567	8774725	Full Trial Period	8771158	37	Trial: 37	8771158	130	Îü¹Ü	ÕëÍ²	³ß×Ó	f	f
zsx	.	.	.	.	.	.	.	.	.	.	1	.	.	.	false	false	Message: -15ms	.	.	.	.	.	.	.	.	.	.	.	TRIALID 37	-15	.	.	zsx.edf	RIGHT	4894	8781125	Full Trial Period	8776231	38	Trial: 38	8776231	75	¾íÖ½	ÓñÃ×	Êó±ê	j	f
zsx	.	.	.	.	.	.	.	.	.	.	2	.	.	.	false	false	Message: -1ms	.	.	.	.	.	.	.	.	.	.	.	RECCFG CR 1000 2 0 R	-1	.	.	zsx.edf	RIGHT	4894	8781125	Full Trial Period	8776231	38	Trial: 38	8776231	75	¾íÖ½	ÓñÃ×	Êó±ê	j	f
zsx	.	.	.	.	.	.	.	.	.	.	3	.	.	.	false	false	Message: -1ms	.	.	.	.	.	.	.	.	.	.	.	ELCLCFG TOWER	-1	.	.	zsx.edf	RIGHT	4894	8781125	Full Trial Period	8776231	38	Trial: 38	8776231	75	¾íÖ½	ÓñÃ×	Êó±ê	j	f
zsx	.	.	.	.	.	.	.	.	.	.	4	.	.	.	false	false	Message: -1ms	.	.	.	.	.	.	.	.	.	.	.	GAZE_COORDS 0.00 0.00 1023.00 767.00	-1	.	.	zsx.edf	RIGHT	4894	8781125	Full Trial Period	8776231	38	Trial: 38	8776231	75	¾íÖ½	ÓñÃ×	Êó±ê	j	f
zsx	.	.	.	.	.	.	.	.	.	.	5	.	.	.	false	false	Message: -1ms	.	.	.	.	.	.	.	.	.	.	.	THRESHOLDS R 124 228	-1	.	.	zsx.edf	RIGHT	4894	8781125	Full Trial Period	8776231	38	Trial: 38	8776231	75	¾íÖ½	ÓñÃ×	Êó±ê	j	f
zsx	.	.	.	.	.	.	.	.	.	.	6	.	.	.	false	false	Message: -1ms	.	.	.	.	.	.	.	.	.	.	.	ELCL_PROC CENTROID (3)	-1	.	.	zsx.edf	RIGHT	4894	8781125	Full Trial Period	8776231	38	Trial: 38	8776231	75	¾íÖ½	ÓñÃ×	Êó±ê	j	f
zsx	.	.	.	.	.	.	.	.	.	.	7	.	.	.	false	false	Message: -1ms	.	.	.	.	.	.	.	.	.	.	.	ELCL_PCR_PARAM 5 3.0	-1	.	.	zsx.edf	RIGHT	4894	8781125	Full Trial Period	8776231	38	Trial: 38	8776231	75	¾íÖ½	ÓñÃ×	Êó±ê	j	f
zsx	.	.	.	.	.	.	.	.	.	.	8	.	.	.	false	true	Message: 0ms	.	.	.	.	.	.	.	.	.	.	.	!MODE RECORD CR 1000 2 0 R	0	.	.	zsx.edf	RIGHT	4894	8781125	Full Trial Period	8776231	38	Trial: 38	8776231	75	¾íÖ½	ÓñÃ×	Êó±ê	j	f
zsx	.	.	.	.	598	604	1	7	157.90	391.00	9	.	.	.	false	false	Message: 43ms	.	.	.	.	.	.	.	.	.	.	.	SYNCTIME	43	157.90	391.00	zsx.edf	RIGHT	4894	8781125	Full Trial Period	8776231	38	Trial: 38	8776231	75	¾íÖ½	ÓñÃ×	Êó±ê	j	f
zsx	.	.	.	.	403	1390	3	988	495.50	379.10	10	[1]	1	RECTANGLE_INTERESTAREA	false	false	Message: 1293ms	.	.	.	.	.	.	.	.	.	.	.	INVISIBLE_BOUNDARY[1]	1293	495.50	379.10	zsx.edf	RIGHT	4894	8781125	Full Trial Period	8776231	38	Trial: 38	8776231	75	¾íÖ½	ÓñÃ×	Êó±ê	j	f
zsx	.	.	.	.	403	1390	3	988	495.50	379.10	11	[1]	1	RECTANGLE_INTERESTAREA	false	false	Message: 1300ms	.	.	.	.	.	.	.	.	.	.	.	SYNCTIME	1300	495.50	379.10	zsx.edf	RIGHT	4894	8781125	Full Trial Period	8776231	38	Trial: 38	8776231	75	¾íÖ½	ÓñÃ×	Êó±ê	j	f
zsx	.	.	.	.	.	.	.	.	.	.	12	.	.	.	false	false	Message: 3740ms	1.23	6.97	177	3897	903.10	332.60	8	1074.10	3721	887.10	365.20	INVISIBLE_BOUNDARY[2]	3740	.	.	zsx.edf	RIGHT	4894	8781125	Full Trial Period	8776231	38	Trial: 38	8776231	75	¾íÖ½	ÓñÃ×	Êó±ê	j	f
zsx	.	.	.	.	.	.	.	.	.	.	13	.	.	.	false	false	Message: 3750ms	1.23	6.97	177	3897	903.10	332.60	8	1074.10	3721	887.10	365.20	SYNCTIME	3750	.	.	zsx.edf	RIGHT	4894	8781125	Full Trial Period	8776231	38	Trial: 38	8776231	75	¾íÖ½	ÓñÃ×	Êó±ê	j	f
zsx	.	.	.	.	363	4878	10	4516	937.70	379.00	14	.	.	.	false	false	Message: 4876ms	.	.	.	.	.	.	.	.	.	.	.	KEYBOARD	4876	937.70	379.00	zsx.edf	RIGHT	4894	8781125	Full Trial Period	8776231	38	Trial: 38	8776231	75	¾íÖ½	ÓñÃ×	Êó±ê	j	f
zsx	.	.	.	.	.	.	.	.	.	.	15	.	.	.	false	false	Message: 4938ms	.	.	.	.	.	.	.	.	.	.	.	TRIAL_RESULT 0	4938	.	.	zsx.edf	RIGHT	4894	8781125	Full Trial Period	8776231	38	Trial: 38	8776231	75	¾íÖ½	ÓñÃ×	Êó±ê	j	f
zsx	.	.	.	.	.	.	.	.	.	.	1	.	.	.	false	false	Message: -17ms	.	.	.	.	.	.	.	.	.	.	.	TRIALID 38	-17	.	.	zsx.edf	RIGHT	5972	8788503	Full Trial Period	8782531	39	Trial: 39	8782531	148	Ã¢¹û	ÑÌ»Ò¸×	¿ã×Ó	j	f
zsx	.	.	.	.	.	.	.	.	.	.	2	.	.	.	false	false	Message: -1ms	.	.	.	.	.	.	.	.	.	.	.	RECCFG CR 1000 2 0 R	-1	.	.	zsx.edf	RIGHT	5972	8788503	Full Trial Period	8782531	39	Trial: 39	8782531	148	Ã¢¹û	ÑÌ»Ò¸×	¿ã×Ó	j	f
zsx	.	.	.	.	.	.	.	.	.	.	3	.	.	.	false	false	Message: -1ms	.	.	.	.	.	.	.	.	.	.	.	ELCLCFG TOWER	-1	.	.	zsx.edf	RIGHT	5972	8788503	Full Trial Period	8782531	39	Trial: 39	8782531	148	Ã¢¹û	ÑÌ»Ò¸×	¿ã×Ó	j	f
zsx	.	.	.	.	.	.	.	.	.	.	4	.	.	.	false	false	Message: -1ms	.	.	.	.	.	.	.	.	.	.	.	GAZE_COORDS 0.00 0.00 1023.00 767.00	-1	.	.	zsx.edf	RIGHT	5972	8788503	Full Trial Period	8782531	39	Trial: 39	8782531	148	Ã¢¹û	ÑÌ»Ò¸×	¿ã×Ó	j	f
zsx	.	.	.	.	.	.	.	.	.	.	5	.	.	.	false	false	Message: -1ms	.	.	.	.	.	.	.	.	.	.	.	THRESHOLDS R 124 228	-1	.	.	zsx.edf	RIGHT	5972	8788503	Full Trial Period	8782531	39	Trial: 39	8782531	148	Ã¢¹û	ÑÌ»Ò¸×	¿ã×Ó	j	f
zsx	.	.	.	.	.	.	.	.	.	.	6	.	.	.	false	false	Message: -1ms	.	.	.	.	.	.	.	.	.	.	.	ELCL_PROC CENTROID (3)	-1	.	.	zsx.edf	RIGHT	5972	8788503	Full Trial Period	8782531	39	Trial: 39	8782531	148	Ã¢¹û	ÑÌ»Ò¸×	¿ã×Ó	j	f
zsx	.	.	.	.	.	.	.	.	.	.	7	.	.	.	false	false	Message: -1ms	.	.	.	.	.	.	.	.	.	.	.	ELCL_PCR_PARAM 5 3.0	-1	.	.	zsx.edf	RIGHT	5972	8788503	Full Trial Period	8782531	39	Trial: 39	8782531	148	Ã¢¹û	ÑÌ»Ò¸×	¿ã×Ó	j	f
zsx	.	.	.	.	.	.	.	.	.	.	8	.	.	.	false	true	Message: 0ms	.	.	.	.	.	.	.	.	.	.	.	!MODE RECORD CR 1000 2 0 R	0	.	.	zsx.edf	RIGHT	5972	8788503	Full Trial Period	8782531	39	Trial: 39	8782531	148	Ã¢¹û	ÑÌ»Ò¸×	¿ã×Ó	j	f
zsx	.	.	.	.	1068	1074	1	7	152.40	389.20	9	.	.	.	false	false	Message: 42ms	.	.	.	.	.	.	.	.	.	.	.	SYNCTIME	42	152.40	389.20	zsx.edf	RIGHT	5972	8788503	Full Trial Period	8782531	39	Trial: 39	8782531	148	Ã¢¹û	ÑÌ»Ò¸×	¿ã×Ó	j	f
zsx	.	.	.	.	.	.	.	.	.	.	10	.	.	.	false	false	Message: 1125ms	11.17	206.76	54	1128	499.70	386.40	1	312.90	1075	168.10	387.60	INVISIBLE_BOUNDARY[1]	1125	.	.	zsx.edf	RIGHT	5972	8788503	Full Trial Period	8782531	39	Trial: 39	8782531	148	Ã¢¹û	ÑÌ»Ò¸×	¿ã×Ó	j	f
zsx	.	.	.	.	276	1404	2	1129	498.70	386.40	11	[1]	1	RECTANGLE_INTERESTAREA	false	false	Message: 1133ms	.	.	.	.	.	.	.	.	.	.	.	SYNCTIME	1133	498.70	386.40	zsx.edf	RIGHT	5972	8788503	Full Trial Period	8782531	39	Trial: 39	8782531	148	Ã¢¹û	ÑÌ»Ò¸×	¿ã×Ó	j	f
zsx	.	.	.	.	1552	3762	5	2211	946.60	375.10	12	.	.	.	false	false	Message: 2402ms	.	.	.	.	.	.	.	.	.	.	.	INVISIBLE_BOUNDARY[2]	2402	946.60	375.10	zsx.edf	RIGHT	5972	8788503	Full Trial Period	8782531	39	Trial: 39	8782531	148	Ã¢¹û	ÑÌ»Ò¸×	¿ã×Ó	j	f
zsx	.	.	.	.	1552	3762	5	2211	946.60	375.10	13	.	.	.	false	false	Message: 2407ms	.	.	.	.	.	.	.	.	.	.	.	SYNCTIME	2407	946.60	375.10	zsx.edf	RIGHT	5972	8788503	Full Trial Period	8782531	39	Trial: 39	8782531	148	Ã¢¹û	ÑÌ»Ò¸×	¿ã×Ó	j	f
zsx	.	.	.	.	1707	5970	7	4264	1038.40	367.10	14	.	.	.	false	false	Message: 5953ms	.	.	.	.	.	.	.	.	.	.	.	KEYBOARD	5953	1038.40	367.10	zsx.edf	RIGHT	5972	8788503	Full Trial Period	8782531	39	Trial: 39	8782531	148	Ã¢¹û	ÑÌ»Ò¸×	¿ã×Ó	j	f
zsx	.	.	.	.	.	.	.	.	.	.	15	.	.	.	false	false	Message: 6013ms	.	.	.	.	.	.	.	.	.	.	.	TRIAL_RESULT 0	6013	.	.	zsx.edf	RIGHT	5972	8788503	Full Trial Period	8782531	39	Trial: 39	8782531	148	Ã¢¹û	ÑÌ»Ò¸×	¿ã×Ó	j	f
zsx	.	.	.	.	.	.	.	.	.	.	1	.	.	.	false	false	Message: -17ms	.	.	.	.	.	.	.	.	.	.	.	TRIALID 39	-17	.	.	zsx.edf	RIGHT	2786	8792566	Full Trial Period	8789780	40	Trial: 40	8789780	31	ÑÛ¾¦	ÐÓÈÊ	éÙ×Ó	f	f
zsx	.	.	.	.	.	.	.	.	.	.	2	.	.	.	false	false	Message: -1ms	.	.	.	.	.	.	.	.	.	.	.	RECCFG CR 1000 2 0 R	-1	.	.	zsx.edf	RIGHT	2786	8792566	Full Trial Period	8789780	40	Trial: 40	8789780	31	ÑÛ¾¦	ÐÓÈÊ	éÙ×Ó	f	f
zsx	.	.	.	.	.	.	.	.	.	.	3	.	.	.	false	false	Message: -1ms	.	.	.	.	.	.	.	.	.	.	.	ELCLCFG TOWER	-1	.	.	zsx.edf	RIGHT	2786	8792566	Full Trial Period	8789780	40	Trial: 40	8789780	31	ÑÛ¾¦	ÐÓÈÊ	éÙ×Ó	f	f
zsx	.	.	.	.	.	.	.	.	.	.	4	.	.	.	false	false	Message: -1ms	.	.	.	.	.	.	.	.	.	.	.	GAZE_COORDS 0.00 0.00 1023.00 767.00	-1	.	.	zsx.edf	RIGHT	2786	8792566	Full Trial Period	8789780	40	Trial: 40	8789780	31	ÑÛ¾¦	ÐÓÈÊ	éÙ×Ó	f	f
zsx	.	.	.	.	.	.	.	.	.	.	5	.	.	.	false	false	Message: -1ms	.	.	.	.	.	.	.	.	.	.	.	THRESHOLDS R 124 228	-1	.	.	zsx.edf	RIGHT	2786	8792566	Full Trial Period	8789780	40	Trial: 40	8789780	31	ÑÛ¾¦	ÐÓÈÊ	éÙ×Ó	f	f
zsx	.	.	.	.	.	.	.	.	.	.	6	.	.	.	false	false	Message: -1ms	.	.	.	.	.	.	.	.	.	.	.	ELCL_PROC CENTROID (3)	-1	.	.	zsx.edf	RIGHT	2786	8792566	Full Trial Period	8789780	40	Trial: 40	8789780	31	ÑÛ¾¦	ÐÓÈÊ	éÙ×Ó	f	f
zsx	.	.	.	.	.	.	.	.	.	.	7	.	.	.	false	false	Message: -1ms	.	.	.	.	.	.	.	.	.	.	.	ELCL_PCR_PARAM 5 3.0	-1	.	.	zsx.edf	RIGHT	2786	8792566	Full Trial Period	8789780	40	Trial: 40	8789780	31	ÑÛ¾¦	ÐÓÈÊ	éÙ×Ó	f	f
zsx	.	.	.	.	.	.	.	.	.	.	8	.	.	.	false	true	Message: 0ms	.	.	.	.	.	.	.	.	.	.	.	!MODE RECORD CR 1000 2 0 R	0	.	.	zsx.edf	RIGHT	2786	8792566	Full Trial Period	8789780	40	Trial: 40	8789780	31	ÑÛ¾¦	ÐÓÈÊ	éÙ×Ó	f	f
zsx	.	.	.	.	241	247	1	7	157.90	379.10	9	.	.	.	false	false	Message: 41ms	.	.	.	.	.	.	.	.	.	.	.	SYNCTIME	41	157.90	379.10	zsx.edf	RIGHT	2786	8792566	Full Trial Period	8789780	40	Trial: 40	8789780	31	ÑÛ¾¦	ÐÓÈÊ	éÙ×Ó	f	f
zsx	.	.	.	.	465	1422	4	958	511.20	383.40	10	[1]	1	RECTANGLE_INTERESTAREA	false	false	Message: 1221ms	.	.	.	.	.	.	.	.	.	.	.	INVISIBLE_BOUNDARY[1]	1221	511.20	383.40	zsx.edf	RIGHT	2786	8792566	Full Trial Period	8789780	40	Trial: 40	8789780	31	ÑÛ¾¦	ÐÓÈÊ	éÙ×Ó	f	f
zsx	.	.	.	.	465	1422	4	958	511.20	383.40	11	[1]	1	RECTANGLE_INTERESTAREA	false	false	Message: 1224ms	.	.	.	.	.	.	.	.	.	.	.	SYNCTIME	1224	511.20	383.40	zsx.edf	RIGHT	2786	8792566	Full Trial Period	8789780	40	Trial: 40	8789780	31	ÑÛ¾¦	ÐÓÈÊ	éÙ×Ó	f	f
zsx	.	.	.	.	278	2294	7	2017	875.60	382.90	12	[1]	2	RECTANGLE_INTERESTAREA	false	false	Message: 2097ms	.	.	.	.	.	.	.	.	.	.	.	INVISIBLE_BOUNDARY[2]	2097	875.60	382.90	zsx.edf	RIGHT	2786	8792566	Full Trial Period	8789780	40	Trial: 40	8789780	31	ÑÛ¾¦	ÐÓÈÊ	éÙ×Ó	f	f
zsx	.	.	.	.	278	2294	7	2017	875.60	382.90	13	[1]	2	RECTANGLE_INTERESTAREA	false	false	Message: 2108ms	.	.	.	.	.	.	.	.	.	.	.	SYNCTIME	2108	875.60	382.90	zsx.edf	RIGHT	2786	8792566	Full Trial Period	8789780	40	Trial: 40	8789780	31	ÑÛ¾¦	ÐÓÈÊ	éÙ×Ó	f	f
zsx	.	.	.	.	474	2784	8	2311	915.50	386.70	14	.	.	.	false	false	Message: 2768ms	.	.	.	.	.	.	.	.	.	.	.	KEYBOARD	2768	915.50	386.70	zsx.edf	RIGHT	2786	8792566	Full Trial Period	8789780	40	Trial: 40	8789780	31	ÑÛ¾¦	ÐÓÈÊ	éÙ×Ó	f	f
zsx	.	.	.	.	.	.	.	.	.	.	15	.	.	.	false	false	Message: 2834ms	.	.	.	.	.	.	.	.	.	.	.	TRIAL_RESULT 0	2834	.	.	zsx.edf	RIGHT	2786	8792566	Full Trial Period	8789780	40	Trial: 40	8789780	31	ÑÛ¾¦	ÐÓÈÊ	éÙ×Ó	f	f
zsx	.	.	.	.	.	.	.	.	.	.	1	.	.	.	false	false	Message: -15ms	.	.	.	.	.	.	.	.	.	.	.	TRIALID 40	-15	.	.	zsx.edf	RIGHT	3430	8797224	Full Trial Period	8793794	41	Trial: 41	8793794	63	Æì¸Ë	ÉþË÷	ÏÉÈËÕÆ	f	f
zsx	.	.	.	.	.	.	.	.	.	.	2	.	.	.	false	false	Message: -1ms	.	.	.	.	.	.	.	.	.	.	.	RECCFG CR 1000 2 0 R	-1	.	.	zsx.edf	RIGHT	3430	8797224	Full Trial Period	8793794	41	Trial: 41	8793794	63	Æì¸Ë	ÉþË÷	ÏÉÈËÕÆ	f	f
zsx	.	.	.	.	.	.	.	.	.	.	3	.	.	.	false	false	Message: -1ms	.	.	.	.	.	.	.	.	.	.	.	ELCLCFG TOWER	-1	.	.	zsx.edf	RIGHT	3430	8797224	Full Trial Period	8793794	41	Trial: 41	8793794	63	Æì¸Ë	ÉþË÷	ÏÉÈËÕÆ	f	f
zsx	.	.	.	.	.	.	.	.	.	.	4	.	.	.	false	false	Message: -1ms	.	.	.	.	.	.	.	.	.	.	.	GAZE_COORDS 0.00 0.00 1023.00 767.00	-1	.	.	zsx.edf	RIGHT	3430	8797224	Full Trial Period	8793794	41	Trial: 41	8793794	63	Æì¸Ë	ÉþË÷	ÏÉÈËÕÆ	f	f
zsx	.	.	.	.	.	.	.	.	.	.	5	.	.	.	false	false	Message: -1ms	.	.	.	.	.	.	.	.	.	.	.	THRESHOLDS R 124 228	-1	.	.	zsx.edf	RIGHT	3430	8797224	Full Trial Period	8793794	41	Trial: 41	8793794	63	Æì¸Ë	ÉþË÷	ÏÉÈËÕÆ	f	f
zsx	.	.	.	.	.	.	.	.	.	.	6	.	.	.	false	false	Message: -1ms	.	.	.	.	.	.	.	.	.	.	.	ELCL_PROC CENTROID (3)	-1	.	.	zsx.edf	RIGHT	3430	8797224	Full Trial Period	8793794	41	Trial: 41	8793794	63	Æì¸Ë	ÉþË÷	ÏÉÈËÕÆ	f	f
zsx	.	.	.	.	.	.	.	.	.	.	7	.	.	.	false	false	Message: -1ms	.	.	.	.	.	.	.	.	.	.	.	ELCL_PCR_PARAM 5 3.0	-1	.	.	zsx.edf	RIGHT	3430	8797224	Full Trial Period	8793794	41	Trial: 41	8793794	63	Æì¸Ë	ÉþË÷	ÏÉÈËÕÆ	f	f
zsx	.	.	.	.	.	.	.	.	.	.	8	.	.	.	false	true	Message: 0ms	.	.	.	.	.	.	.	.	.	.	.	!MODE RECORD CR 1000 2 0 R	0	.	.	zsx.edf	RIGHT	3430	8797224	Full Trial Period	8793794	41	Trial: 41	8793794	63	Æì¸Ë	ÉþË÷	ÏÉÈËÕÆ	f	f
zsx	.	.	.	.	238	244	1	7	173.80	381.80	9	.	.	.	false	false	Message: 43ms	.	.	.	.	.	.	.	.	.	.	.	SYNCTIME	43	173.80	381.80	zsx.edf	RIGHT	3430	8797224	Full Trial Period	8793794	41	Trial: 41	8793794	63	Æì¸Ë	ÉþË÷	ÏÉÈËÕÆ	f	f
zsx	.	.	.	.	.	.	.	.	.	.	10	.	.	.	false	false	Message: 1097ms	12.02	207.19	58	1112	543.70	387.40	3	314.10	1055	187.40	388.60	INVISIBLE_BOUNDARY[1]	1097	.	.	zsx.edf	RIGHT	3430	8797224	Full Trial Period	8793794	41	Trial: 41	8793794	63	Æì¸Ë	ÉþË÷	ÏÉÈËÕÆ	f	f
zsx	.	.	.	.	.	.	.	.	.	.	11	.	.	.	false	false	Message: 1101ms	12.02	207.19	58	1112	543.70	387.40	3	314.10	1055	187.40	388.60	SYNCTIME	1101	.	.	zsx.edf	RIGHT	3430	8797224	Full Trial Period	8793794	41	Trial: 41	8793794	63	Æì¸Ë	ÉþË÷	ÏÉÈËÕÆ	f	f
zsx	.	.	.	.	511	2527	7	2017	880.00	379.30	12	[1]	2	RECTANGLE_INTERESTAREA	false	false	Message: 2454ms	.	.	.	.	.	.	.	.	.	.	.	INVISIBLE_BOUNDARY[2]	2454	880.00	379.30	zsx.edf	RIGHT	3430	8797224	Full Trial Period	8793794	41	Trial: 41	8793794	63	Æì¸Ë	ÉþË÷	ÏÉÈËÕÆ	f	f
zsx	.	.	.	.	511	2527	7	2017	880.00	379.30	13	[1]	2	RECTANGLE_INTERESTAREA	false	false	Message: 2460ms	.	.	.	.	.	.	.	.	.	.	.	SYNCTIME	2460	880.00	379.30	zsx.edf	RIGHT	3430	8797224	Full Trial Period	8793794	41	Trial: 41	8793794	63	Æì¸Ë	ÉþË÷	ÏÉÈËÕÆ	f	f
zsx	.	.	.	.	129	3428	11	3300	959.40	370.00	14	.	.	.	false	false	Message: 3410ms	.	.	.	.	.	.	.	.	.	.	.	KEYBOARD	3410	959.40	370.00	zsx.edf	RIGHT	3430	8797224	Full Trial Period	8793794	41	Trial: 41	8793794	63	Æì¸Ë	ÉþË÷	ÏÉÈËÕÆ	f	f
zsx	.	.	.	.	.	.	.	.	.	.	15	.	.	.	false	false	Message: 3477ms	.	.	.	.	.	.	.	.	.	.	.	TRIAL_RESULT 0	3477	.	.	zsx.edf	RIGHT	3430	8797224	Full Trial Period	8793794	41	Trial: 41	8793794	63	Æì¸Ë	ÉþË÷	ÏÉÈËÕÆ	f	f
zsx	.	.	.	.	.	.	.	.	.	.	1	.	.	.	false	false	Message: -16ms	.	.	.	.	.	.	.	.	.	.	.	TRIALID 41	-16	.	.	zsx.edf	RIGHT	6949	8805735	Full Trial Period	8798786	42	Trial: 42	8798786	9	ÇÉ¿ËÁ¦	Ìú¹ì	Êé°ü	f	f
zsx	.	.	.	.	.	.	.	.	.	.	2	.	.	.	false	false	Message: -1ms	.	.	.	.	.	.	.	.	.	.	.	RECCFG CR 1000 2 0 R	-1	.	.	zsx.edf	RIGHT	6949	8805735	Full Trial Period	8798786	42	Trial: 42	8798786	9	ÇÉ¿ËÁ¦	Ìú¹ì	Êé°ü	f	f
zsx	.	.	.	.	.	.	.	.	.	.	3	.	.	.	false	false	Message: -1ms	.	.	.	.	.	.	.	.	.	.	.	ELCLCFG TOWER	-1	.	.	zsx.edf	RIGHT	6949	8805735	Full Trial Period	8798786	42	Trial: 42	8798786	9	ÇÉ¿ËÁ¦	Ìú¹ì	Êé°ü	f	f
zsx	.	.	.	.	.	.	.	.	.	.	4	.	.	.	false	false	Message: -1ms	.	.	.	.	.	.	.	.	.	.	.	GAZE_COORDS 0.00 0.00 1023.00 767.00	-1	.	.	zsx.edf	RIGHT	6949	8805735	Full Trial Period	8798786	42	Trial: 42	8798786	9	ÇÉ¿ËÁ¦	Ìú¹ì	Êé°ü	f	f
zsx	.	.	.	.	.	.	.	.	.	.	5	.	.	.	false	false	Message: -1ms	.	.	.	.	.	.	.	.	.	.	.	THRESHOLDS R 124 228	-1	.	.	zsx.edf	RIGHT	6949	8805735	Full Trial Period	8798786	42	Trial: 42	8798786	9	ÇÉ¿ËÁ¦	Ìú¹ì	Êé°ü	f	f
zsx	.	.	.	.	.	.	.	.	.	.	6	.	.	.	false	false	Message: -1ms	.	.	.	.	.	.	.	.	.	.	.	ELCL_PROC CENTROID (3)	-1	.	.	zsx.edf	RIGHT	6949	8805735	Full Trial Period	8798786	42	Trial: 42	8798786	9	ÇÉ¿ËÁ¦	Ìú¹ì	Êé°ü	f	f
zsx	.	.	.	.	.	.	.	.	.	.	7	.	.	.	false	false	Message: -1ms	.	.	.	.	.	.	.	.	.	.	.	ELCL_PCR_PARAM 5 3.0	-1	.	.	zsx.edf	RIGHT	6949	8805735	Full Trial Period	8798786	42	Trial: 42	8798786	9	ÇÉ¿ËÁ¦	Ìú¹ì	Êé°ü	f	f
zsx	.	.	.	.	.	.	.	.	.	.	8	.	.	.	false	true	Message: 0ms	.	.	.	.	.	.	.	.	.	.	.	!MODE RECORD CR 1000 2 0 R	0	.	.	zsx.edf	RIGHT	6949	8805735	Full Trial Period	8798786	42	Trial: 42	8798786	9	ÇÉ¿ËÁ¦	Ìú¹ì	Êé°ü	f	f
zsx	.	.	.	.	321	327	1	7	152.90	392.70	9	.	.	.	false	false	Message: 51ms	.	.	.	.	.	.	.	.	.	.	.	SYNCTIME	51	152.90	392.70	zsx.edf	RIGHT	6949	8805735	Full Trial Period	8798786	42	Trial: 42	8798786	9	ÇÉ¿ËÁ¦	Ìú¹ì	Êé°ü	f	f
zsx	.	.	.	.	616	2746	6	2131	571.30	379.90	10	.	.	.	false	false	Message: 2560ms	.	.	.	.	.	.	.	.	.	.	.	INVISIBLE_BOUNDARY[1]	2560	571.30	379.90	zsx.edf	RIGHT	6949	8805735	Full Trial Period	8798786	42	Trial: 42	8798786	9	ÇÉ¿ËÁ¦	Ìú¹ì	Êé°ü	f	f
zsx	.	.	.	.	616	2746	6	2131	571.30	379.90	11	.	.	.	false	false	Message: 2567ms	.	.	.	.	.	.	.	.	.	.	.	SYNCTIME	2567	571.30	379.90	zsx.edf	RIGHT	6949	8805735	Full Trial Period	8798786	42	Trial: 42	8798786	9	ÇÉ¿ËÁ¦	Ìú¹ì	Êé°ü	f	f
zsx	.	.	.	.	.	.	.	.	.	.	12	.	.	.	false	false	Message: 3671ms	10.85	177.87	61	3688	854.40	384.60	8	254.20	3628	532.20	390.30	INVISIBLE_BOUNDARY[2]	3671	.	.	zsx.edf	RIGHT	6949	8805735	Full Trial Period	8798786	42	Trial: 42	8798786	9	ÇÉ¿ËÁ¦	Ìú¹ì	Êé°ü	f	f
zsx	.	.	.	.	.	.	.	.	.	.	13	.	.	.	false	false	Message: 3675ms	10.85	177.87	61	3688	854.40	384.60	8	254.20	3628	532.20	390.30	SYNCTIME	3675	.	.	zsx.edf	RIGHT	6949	8805735	Full Trial Period	8798786	42	Trial: 42	8798786	9	ÇÉ¿ËÁ¦	Ìú¹ì	Êé°ü	f	f
zsx	.	.	.	.	537	6947	13	6411	985.60	386.30	14	.	.	.	false	false	Message: 6931ms	.	.	.	.	.	.	.	.	.	.	.	KEYBOARD	6931	985.60	386.30	zsx.edf	RIGHT	6949	8805735	Full Trial Period	8798786	42	Trial: 42	8798786	9	ÇÉ¿ËÁ¦	Ìú¹ì	Êé°ü	f	f
zsx	.	.	.	.	.	.	.	.	.	.	15	.	.	.	false	false	Message: 6992ms	.	.	.	.	.	.	.	.	.	.	.	TRIAL_RESULT 0	6992	.	.	zsx.edf	RIGHT	6949	8805735	Full Trial Period	8798786	42	Trial: 42	8798786	9	ÇÉ¿ËÁ¦	Ìú¹ì	Êé°ü	f	f
zsx	.	.	.	.	.	.	.	.	.	.	1	.	.	.	false	false	Message: -16ms	.	.	.	.	.	.	.	.	.	.	.	TRIALID 42	-16	.	.	zsx.edf	RIGHT	4466	8811751	Full Trial Period	8807285	43	Trial: 43	8807285	66	°ô°ôÌÇ	·çÉÈ	ÂÝÐý½°	j	j
zsx	.	.	.	.	.	.	.	.	.	.	2	.	.	.	false	false	Message: -1ms	.	.	.	.	.	.	.	.	.	.	.	RECCFG CR 1000 2 0 R	-1	.	.	zsx.edf	RIGHT	4466	8811751	Full Trial Period	8807285	43	Trial: 43	8807285	66	°ô°ôÌÇ	·çÉÈ	ÂÝÐý½°	j	j
zsx	.	.	.	.	.	.	.	.	.	.	3	.	.	.	false	false	Message: -1ms	.	.	.	.	.	.	.	.	.	.	.	ELCLCFG TOWER	-1	.	.	zsx.edf	RIGHT	4466	8811751	Full Trial Period	8807285	43	Trial: 43	8807285	66	°ô°ôÌÇ	·çÉÈ	ÂÝÐý½°	j	j
zsx	.	.	.	.	.	.	.	.	.	.	4	.	.	.	false	false	Message: -1ms	.	.	.	.	.	.	.	.	.	.	.	GAZE_COORDS 0.00 0.00 1023.00 767.00	-1	.	.	zsx.edf	RIGHT	4466	8811751	Full Trial Period	8807285	43	Trial: 43	8807285	66	°ô°ôÌÇ	·çÉÈ	ÂÝÐý½°	j	j
zsx	.	.	.	.	.	.	.	.	.	.	5	.	.	.	false	false	Message: -1ms	.	.	.	.	.	.	.	.	.	.	.	THRESHOLDS R 124 228	-1	.	.	zsx.edf	RIGHT	4466	8811751	Full Trial Period	8807285	43	Trial: 43	8807285	66	°ô°ôÌÇ	·çÉÈ	ÂÝÐý½°	j	j
zsx	.	.	.	.	.	.	.	.	.	.	6	.	.	.	false	false	Message: -1ms	.	.	.	.	.	.	.	.	.	.	.	ELCL_PROC CENTROID (3)	-1	.	.	zsx.edf	RIGHT	4466	8811751	Full Trial Period	8807285	43	Trial: 43	8807285	66	°ô°ôÌÇ	·çÉÈ	ÂÝÐý½°	j	j
zsx	.	.	.	.	.	.	.	.	.	.	7	.	.	.	false	false	Message: -1ms	.	.	.	.	.	.	.	.	.	.	.	ELCL_PCR_PARAM 5 3.0	-1	.	.	zsx.edf	RIGHT	4466	8811751	Full Trial Period	8807285	43	Trial: 43	8807285	66	°ô°ôÌÇ	·çÉÈ	ÂÝÐý½°	j	j
zsx	.	.	.	.	.	.	.	.	.	.	8	.	.	.	false	true	Message: 0ms	.	.	.	.	.	.	.	.	.	.	.	!MODE RECORD CR 1000 2 0 R	0	.	.	zsx.edf	RIGHT	4466	8811751	Full Trial Period	8807285	43	Trial: 43	8807285	66	°ô°ôÌÇ	·çÉÈ	ÂÝÐý½°	j	j
zsx	.	.	.	.	253	259	1	7	151.40	393.80	9	.	.	.	false	false	Message: 42ms	.	.	.	.	.	.	.	.	.	.	.	SYNCTIME	42	151.40	393.80	zsx.edf	RIGHT	4466	8811751	Full Trial Period	8807285	43	Trial: 43	8807285	66	°ô°ôÌÇ	·çÉÈ	ÂÝÐý½°	j	j
zsx	.	.	.	.	.	.	.	.	.	.	10	.	.	.	false	false	Message: 873ms	12.52	212.21	59	900	570.60	376.70	3	329.10	842	200.10	385.40	INVISIBLE_BOUNDARY[1]	873	.	.	zsx.edf	RIGHT	4466	8811751	Full Trial Period	8807285	43	Trial: 43	8807285	66	°ô°ôÌÇ	·çÉÈ	ÂÝÐý½°	j	j
zsx	.	.	.	.	.	.	.	.	.	.	11	.	.	.	false	false	Message: 883ms	12.52	212.21	59	900	570.60	376.70	3	329.10	842	200.10	385.40	SYNCTIME	883	.	.	zsx.edf	RIGHT	4466	8811751	Full Trial Period	8807285	43	Trial: 43	8807285	66	°ô°ôÌÇ	·çÉÈ	ÂÝÐý½°	j	j
zsx	.	.	.	.	.	.	.	.	.	.	12	.	.	.	false	false	Message: 2397ms	0.66	59.71	11	2403	866.30	378.00	7	70.00	2393	847.50	384.40	INVISIBLE_BOUNDARY[2]	2397	.	.	zsx.edf	RIGHT	4466	8811751	Full Trial Period	8807285	43	Trial: 43	8807285	66	°ô°ôÌÇ	·çÉÈ	ÂÝÐý½°	j	j
zsx	.	.	.	.	224	2627	8	2404	869.60	376.40	13	[1]	2	RECTANGLE_INTERESTAREA	false	false	Message: 2408ms	.	.	.	.	.	.	.	.	.	.	.	SYNCTIME	2408	869.60	376.40	zsx.edf	RIGHT	4466	8811751	Full Trial Period	8807285	43	Trial: 43	8807285	66	°ô°ôÌÇ	·çÉÈ	ÂÝÐý½°	j	j
zsx	.	.	.	.	654	4464	12	3811	1032.70	369.40	14	.	.	.	false	false	Message: 4447ms	.	.	.	.	.	.	.	.	.	.	.	KEYBOARD	4447	1032.70	369.40	zsx.edf	RIGHT	4466	8811751	Full Trial Period	8807285	43	Trial: 43	8807285	66	°ô°ôÌÇ	·çÉÈ	ÂÝÐý½°	j	j
zsx	.	.	.	.	.	.	.	.	.	.	15	.	.	.	false	false	Message: 4514ms	.	.	.	.	.	.	.	.	.	.	.	TRIAL_RESULT 0	4514	.	.	zsx.edf	RIGHT	4466	8811751	Full Trial Period	8807285	43	Trial: 43	8807285	66	°ô°ôÌÇ	·çÉÈ	ÂÝÐý½°	j	j
zsx	.	.	.	.	.	.	.	.	.	.	1	.	.	.	false	false	Message: -16ms	.	.	.	.	.	.	.	.	.	.	.	TRIALID 43	-16	.	.	zsx.edf	RIGHT	4536	8817561	Full Trial Period	8813025	44	Trial: 44	8813025	133	³ß×Ó	µçÏß	Ë®Í°	f	f
zsx	.	.	.	.	.	.	.	.	.	.	2	.	.	.	false	false	Message: -1ms	.	.	.	.	.	.	.	.	.	.	.	RECCFG CR 1000 2 0 R	-1	.	.	zsx.edf	RIGHT	4536	8817561	Full Trial Period	8813025	44	Trial: 44	8813025	133	³ß×Ó	µçÏß	Ë®Í°	f	f
zsx	.	.	.	.	.	.	.	.	.	.	3	.	.	.	false	false	Message: -1ms	.	.	.	.	.	.	.	.	.	.	.	ELCLCFG TOWER	-1	.	.	zsx.edf	RIGHT	4536	8817561	Full Trial Period	8813025	44	Trial: 44	8813025	133	³ß×Ó	µçÏß	Ë®Í°	f	f
zsx	.	.	.	.	.	.	.	.	.	.	4	.	.	.	false	false	Message: -1ms	.	.	.	.	.	.	.	.	.	.	.	GAZE_COORDS 0.00 0.00 1023.00 767.00	-1	.	.	zsx.edf	RIGHT	4536	8817561	Full Trial Period	8813025	44	Trial: 44	8813025	133	³ß×Ó	µçÏß	Ë®Í°	f	f
zsx	.	.	.	.	.	.	.	.	.	.	5	.	.	.	false	false	Message: -1ms	.	.	.	.	.	.	.	.	.	.	.	THRESHOLDS R 124 228	-1	.	.	zsx.edf	RIGHT	4536	8817561	Full Trial Period	8813025	44	Trial: 44	8813025	133	³ß×Ó	µçÏß	Ë®Í°	f	f
zsx	.	.	.	.	.	.	.	.	.	.	6	.	.	.	false	false	Message: -1ms	.	.	.	.	.	.	.	.	.	.	.	ELCL_PROC CENTROID (3)	-1	.	.	zsx.edf	RIGHT	4536	8817561	Full Trial Period	8813025	44	Trial: 44	8813025	133	³ß×Ó	µçÏß	Ë®Í°	f	f
zsx	.	.	.	.	.	.	.	.	.	.	7	.	.	.	false	false	Message: -1ms	.	.	.	.	.	.	.	.	.	.	.	ELCL_PCR_PARAM 5 3.0	-1	.	.	zsx.edf	RIGHT	4536	8817561	Full Trial Period	8813025	44	Trial: 44	8813025	133	³ß×Ó	µçÏß	Ë®Í°	f	f
zsx	.	.	.	.	.	.	.	.	.	.	8	.	.	.	false	true	Message: 0ms	.	.	.	.	.	.	.	.	.	.	.	!MODE RECORD CR 1000 2 0 R	0	.	.	zsx.edf	RIGHT	4536	8817561	Full Trial Period	8813025	44	Trial: 44	8813025	133	³ß×Ó	µçÏß	Ë®Í°	f	f
zsx	.	.	.	.	266	272	1	7	155.10	388.40	9	.	.	.	false	false	Message: 42ms	.	.	.	.	.	.	.	.	.	.	.	SYNCTIME	42	155.10	388.40	zsx.edf	RIGHT	4536	8817561	Full Trial Period	8813025	44	Trial: 44	8813025	133	³ß×Ó	µçÏß	Ë®Í°	f	f
zsx	.	.	.	.	570	1537	4	968	543.10	382.00	10	[1]	1	RECTANGLE_INTERESTAREA	false	false	Message: 1182ms	.	.	.	.	.	.	.	.	.	.	.	INVISIBLE_BOUNDARY[1]	1182	543.10	382.00	zsx.edf	RIGHT	4536	8817561	Full Trial Period	8813025	44	Trial: 44	8813025	133	³ß×Ó	µçÏß	Ë®Í°	f	f
zsx	.	.	.	.	570	1537	4	968	543.10	382.00	11	[1]	1	RECTANGLE_INTERESTAREA	false	false	Message: 1192ms	.	.	.	.	.	.	.	.	.	.	.	SYNCTIME	1192	543.10	382.00	zsx.edf	RIGHT	4536	8817561	Full Trial Period	8813025	44	Trial: 44	8813025	133	³ß×Ó	µçÏß	Ë®Í°	f	f
zsx	.	.	.	.	.	.	.	.	.	.	12	.	.	.	false	false	Message: 3385ms	1.21	8.57	141	3506	890.60	334.20	6	859.90	3366	880.10	368.00	INVISIBLE_BOUNDARY[2]	3385	.	.	zsx.edf	RIGHT	4536	8817561	Full Trial Period	8813025	44	Trial: 44	8813025	133	³ß×Ó	µçÏß	Ë®Í°	f	f
zsx	.	.	.	.	.	.	.	.	.	.	13	.	.	.	false	false	Message: 3392ms	1.21	8.57	141	3506	890.60	334.20	6	859.90	3366	880.10	368.00	SYNCTIME	3392	.	.	zsx.edf	RIGHT	4536	8817561	Full Trial Period	8813025	44	Trial: 44	8813025	133	³ß×Ó	µçÏß	Ë®Í°	f	f
zsx	.	.	.	.	266	4534	9	4269	892.00	383.50	14	[1]	2	RECTANGLE_INTERESTAREA	false	false	Message: 4518ms	.	.	.	.	.	.	.	.	.	.	.	KEYBOARD	4518	892.00	383.50	zsx.edf	RIGHT	4536	8817561	Full Trial Period	8813025	44	Trial: 44	8813025	133	³ß×Ó	µçÏß	Ë®Í°	f	f
zsx	.	.	.	.	.	.	.	.	.	.	15	.	.	.	false	false	Message: 4582ms	.	.	.	.	.	.	.	.	.	.	.	TRIAL_RESULT 0	4582	.	.	zsx.edf	RIGHT	4536	8817561	Full Trial Period	8813025	44	Trial: 44	8813025	133	³ß×Ó	µçÏß	Ë®Í°	f	f
zsx	.	.	.	.	.	.	.	.	.	.	1	.	.	.	false	false	Message: -21ms	.	.	.	.	.	.	.	.	.	.	.	TRIALID 44	-21	.	.	zsx.edf	RIGHT	5336	8824657	Full Trial Period	8819321	45	Trial: 45	8819321	116	ÁïÁïÇò	´Ìâ¬	ÒÂ¼Ü	f	f
zsx	.	.	.	.	.	.	.	.	.	.	2	.	.	.	false	false	Message: -1ms	.	.	.	.	.	.	.	.	.	.	.	RECCFG CR 1000 2 0 R	-1	.	.	zsx.edf	RIGHT	5336	8824657	Full Trial Period	8819321	45	Trial: 45	8819321	116	ÁïÁïÇò	´Ìâ¬	ÒÂ¼Ü	f	f
zsx	.	.	.	.	.	.	.	.	.	.	3	.	.	.	false	false	Message: -1ms	.	.	.	.	.	.	.	.	.	.	.	ELCLCFG TOWER	-1	.	.	zsx.edf	RIGHT	5336	8824657	Full Trial Period	8819321	45	Trial: 45	8819321	116	ÁïÁïÇò	´Ìâ¬	ÒÂ¼Ü	f	f
zsx	.	.	.	.	.	.	.	.	.	.	4	.	.	.	false	false	Message: -1ms	.	.	.	.	.	.	.	.	.	.	.	GAZE_COORDS 0.00 0.00 1023.00 767.00	-1	.	.	zsx.edf	RIGHT	5336	8824657	Full Trial Period	8819321	45	Trial: 45	8819321	116	ÁïÁïÇò	´Ìâ¬	ÒÂ¼Ü	f	f
zsx	.	.	.	.	.	.	.	.	.	.	5	.	.	.	false	false	Message: -1ms	.	.	.	.	.	.	.	.	.	.	.	THRESHOLDS R 124 228	-1	.	.	zsx.edf	RIGHT	5336	8824657	Full Trial Period	8819321	45	Trial: 45	8819321	116	ÁïÁïÇò	´Ìâ¬	ÒÂ¼Ü	f	f
zsx	.	.	.	.	.	.	.	.	.	.	6	.	.	.	false	false	Message: -1ms	.	.	.	.	.	.	.	.	.	.	.	ELCL_PROC CENTROID (3)	-1	.	.	zsx.edf	RIGHT	5336	8824657	Full Trial Period	8819321	45	Trial: 45	8819321	116	ÁïÁïÇò	´Ìâ¬	ÒÂ¼Ü	f	f
zsx	.	.	.	.	.	.	.	.	.	.	7	.	.	.	false	false	Message: -1ms	.	.	.	.	.	.	.	.	.	.	.	ELCL_PCR_PARAM 5 3.0	-1	.	.	zsx.edf	RIGHT	5336	8824657	Full Trial Period	8819321	45	Trial: 45	8819321	116	ÁïÁïÇò	´Ìâ¬	ÒÂ¼Ü	f	f
zsx	.	.	.	.	.	.	.	.	.	.	8	.	.	.	false	true	Message: 0ms	.	.	.	.	.	.	.	.	.	.	.	!MODE RECORD CR 1000 2 0 R	0	.	.	zsx.edf	RIGHT	5336	8824657	Full Trial Period	8819321	45	Trial: 45	8819321	116	ÁïÁïÇò	´Ìâ¬	ÒÂ¼Ü	f	f
zsx	.	.	.	.	269	275	1	7	148.10	387.40	9	.	.	.	false	false	Message: 45ms	.	.	.	.	.	.	.	.	.	.	.	SYNCTIME	45	148.10	387.40	zsx.edf	RIGHT	5336	8824657	Full Trial Period	8819321	45	Trial: 45	8819321	116	ÁïÁïÇò	´Ìâ¬	ÒÂ¼Ü	f	f
zsx	.	.	.	.	301	1509	4	1209	567.40	379.50	10	.	.	.	false	false	Message: 1450ms	.	.	.	.	.	.	.	.	.	.	.	INVISIBLE_BOUNDARY[1]	1450	567.40	379.50	zsx.edf	RIGHT	5336	8824657	Full Trial Period	8819321	45	Trial: 45	8819321	116	ÁïÁïÇò	´Ìâ¬	ÒÂ¼Ü	f	f
zsx	.	.	.	.	301	1509	4	1209	567.40	379.50	11	.	.	.	false	false	Message: 1454ms	.	.	.	.	.	.	.	.	.	.	.	SYNCTIME	1454	567.40	379.50	zsx.edf	RIGHT	5336	8824657	Full Trial Period	8819321	45	Trial: 45	8819321	116	ÁïÁïÇò	´Ìâ¬	ÒÂ¼Ü	f	f
zsx	.	.	.	.	.	.	.	.	.	.	12	.	.	.	false	false	Message: 3986ms	1.00	6.27	159	4126	921.90	345.00	10	1003.40	3968	914.60	373.40	INVISIBLE_BOUNDARY[2]	3986	.	.	zsx.edf	RIGHT	5336	8824657	Full Trial Period	8819321	45	Trial: 45	8819321	116	ÁïÁïÇò	´Ìâ¬	ÒÂ¼Ü	f	f
zsx	.	.	.	.	.	.	.	.	.	.	13	.	.	.	false	false	Message: 3995ms	1.00	6.27	159	4126	921.90	345.00	10	1003.40	3968	914.60	373.40	SYNCTIME	3995	.	.	zsx.edf	RIGHT	5336	8824657	Full Trial Period	8819321	45	Trial: 45	8819321	116	ÁïÁïÇò	´Ìâ¬	ÒÂ¼Ü	f	f
zsx	.	.	.	.	225	5334	14	5110	911.80	381.00	14	[1]	2	RECTANGLE_INTERESTAREA	false	false	Message: 5317ms	.	.	.	.	.	.	.	.	.	.	.	KEYBOARD	5317	911.80	381.00	zsx.edf	RIGHT	5336	8824657	Full Trial Period	8819321	45	Trial: 45	8819321	116	ÁïÁïÇò	´Ìâ¬	ÒÂ¼Ü	f	f
zsx	.	.	.	.	.	.	.	.	.	.	15	.	.	.	false	false	Message: 5378ms	.	.	.	.	.	.	.	.	.	.	.	TRIAL_RESULT 0	5378	.	.	zsx.edf	RIGHT	5336	8824657	Full Trial Period	8819321	45	Trial: 45	8819321	116	ÁïÁïÇò	´Ìâ¬	ÒÂ¼Ü	f	f
zsx	.	.	.	.	.	.	.	.	.	.	1	.	.	.	false	false	Message: -16ms	.	.	.	.	.	.	.	.	.	.	.	TRIALID 45	-16	.	.	zsx.edf	RIGHT	4806	8830913	Full Trial Period	8826107	46	Trial: 46	8826107	7	Êé°ü	Ìú¹ì	ÌÝ×Ó	j	j
zsx	.	.	.	.	.	.	.	.	.	.	2	.	.	.	false	false	Message: -1ms	.	.	.	.	.	.	.	.	.	.	.	RECCFG CR 1000 2 0 R	-1	.	.	zsx.edf	RIGHT	4806	8830913	Full Trial Period	8826107	46	Trial: 46	8826107	7	Êé°ü	Ìú¹ì	ÌÝ×Ó	j	j
zsx	.	.	.	.	.	.	.	.	.	.	3	.	.	.	false	false	Message: -1ms	.	.	.	.	.	.	.	.	.	.	.	ELCLCFG TOWER	-1	.	.	zsx.edf	RIGHT	4806	8830913	Full Trial Period	8826107	46	Trial: 46	8826107	7	Êé°ü	Ìú¹ì	ÌÝ×Ó	j	j
zsx	.	.	.	.	.	.	.	.	.	.	4	.	.	.	false	false	Message: -1ms	.	.	.	.	.	.	.	.	.	.	.	GAZE_COORDS 0.00 0.00 1023.00 767.00	-1	.	.	zsx.edf	RIGHT	4806	8830913	Full Trial Period	8826107	46	Trial: 46	8826107	7	Êé°ü	Ìú¹ì	ÌÝ×Ó	j	j
zsx	.	.	.	.	.	.	.	.	.	.	5	.	.	.	false	false	Message: -1ms	.	.	.	.	.	.	.	.	.	.	.	THRESHOLDS R 124 228	-1	.	.	zsx.edf	RIGHT	4806	8830913	Full Trial Period	8826107	46	Trial: 46	8826107	7	Êé°ü	Ìú¹ì	ÌÝ×Ó	j	j
zsx	.	.	.	.	.	.	.	.	.	.	6	.	.	.	false	false	Message: -1ms	.	.	.	.	.	.	.	.	.	.	.	ELCL_PROC CENTROID (3)	-1	.	.	zsx.edf	RIGHT	4806	8830913	Full Trial Period	8826107	46	Trial: 46	8826107	7	Êé°ü	Ìú¹ì	ÌÝ×Ó	j	j
zsx	.	.	.	.	.	.	.	.	.	.	7	.	.	.	false	false	Message: -1ms	.	.	.	.	.	.	.	.	.	.	.	ELCL_PCR_PARAM 5 3.0	-1	.	.	zsx.edf	RIGHT	4806	8830913	Full Trial Period	8826107	46	Trial: 46	8826107	7	Êé°ü	Ìú¹ì	ÌÝ×Ó	j	j
zsx	.	.	.	.	.	.	.	.	.	.	8	.	.	.	false	true	Message: 0ms	.	.	.	.	.	.	.	.	.	.	.	!MODE RECORD CR 1000 2 0 R	0	.	.	zsx.edf	RIGHT	4806	8830913	Full Trial Period	8826107	46	Trial: 46	8826107	7	Êé°ü	Ìú¹ì	ÌÝ×Ó	j	j
zsx	.	.	.	.	290	296	1	7	154.10	399.20	9	.	.	.	false	false	Message: 50ms	.	.	.	.	.	.	.	.	.	.	.	SYNCTIME	50	154.10	399.20	zsx.edf	RIGHT	4806	8830913	Full Trial Period	8826107	46	Trial: 46	8826107	7	Êé°ü	Ìú¹ì	ÌÝ×Ó	j	j
zsx	.	.	.	.	.	.	.	.	.	.	10	.	.	.	false	false	Message: 672ms	11.55	195.76	59	695	523.70	398.60	2	305.20	637	180.70	403.10	INVISIBLE_BOUNDARY[1]	672	.	.	zsx.edf	RIGHT	4806	8830913	Full Trial Period	8826107	46	Trial: 46	8826107	7	Êé°ü	Ìú¹ì	ÌÝ×Ó	j	j
zsx	.	.	.	.	.	.	.	.	.	.	11	.	.	.	false	false	Message: 683ms	11.55	195.76	59	695	523.70	398.60	2	305.20	637	180.70	403.10	SYNCTIME	683	.	.	zsx.edf	RIGHT	4806	8830913	Full Trial Period	8826107	46	Trial: 46	8826107	7	Êé°ü	Ìú¹ì	ÌÝ×Ó	j	j
zsx	.	.	.	.	435	2394	7	1960	840.20	382.20	12	[1]	2	RECTANGLE_INTERESTAREA	false	false	Message: 2218ms	.	.	.	.	.	.	.	.	.	.	.	INVISIBLE_BOUNDARY[2]	2218	840.20	382.20	zsx.edf	RIGHT	4806	8830913	Full Trial Period	8826107	46	Trial: 46	8826107	7	Êé°ü	Ìú¹ì	ÌÝ×Ó	j	j
zsx	.	.	.	.	435	2394	7	1960	840.20	382.20	13	[1]	2	RECTANGLE_INTERESTAREA	false	false	Message: 2224ms	.	.	.	.	.	.	.	.	.	.	.	SYNCTIME	2224	840.20	382.20	zsx.edf	RIGHT	4806	8830913	Full Trial Period	8826107	46	Trial: 46	8826107	7	Êé°ü	Ìú¹ì	ÌÝ×Ó	j	j
zsx	.	.	.	.	159	4804	12	4646	1009.20	375.50	14	.	.	.	false	false	Message: 4787ms	.	.	.	.	.	.	.	.	.	.	.	KEYBOARD	4787	1009.20	375.50	zsx.edf	RIGHT	4806	8830913	Full Trial Period	8826107	46	Trial: 46	8826107	7	Êé°ü	Ìú¹ì	ÌÝ×Ó	j	j
zsx	.	.	.	.	.	.	.	.	.	.	15	.	.	.	false	false	Message: 4846ms	.	.	.	.	.	.	.	.	.	.	.	TRIAL_RESULT 0	4846	.	.	zsx.edf	RIGHT	4806	8830913	Full Trial Period	8826107	46	Trial: 46	8826107	7	Êé°ü	Ìú¹ì	ÌÝ×Ó	j	j
zsx	.	.	.	.	.	.	.	.	.	.	1	.	.	.	false	false	Message: -17ms	.	.	.	.	.	.	.	.	.	.	.	TRIALID 46	-17	.	.	zsx.edf	RIGHT	4189	8836379	Full Trial Period	8832190	47	Trial: 47	8832190	40	Ö¸ÄÏÕë	Ê±ÖÓ	¿¨³µ	f	f
zsx	.	.	.	.	.	.	.	.	.	.	2	.	.	.	false	false	Message: -1ms	.	.	.	.	.	.	.	.	.	.	.	RECCFG CR 1000 2 0 R	-1	.	.	zsx.edf	RIGHT	4189	8836379	Full Trial Period	8832190	47	Trial: 47	8832190	40	Ö¸ÄÏÕë	Ê±ÖÓ	¿¨³µ	f	f
zsx	.	.	.	.	.	.	.	.	.	.	3	.	.	.	false	false	Message: -1ms	.	.	.	.	.	.	.	.	.	.	.	ELCLCFG TOWER	-1	.	.	zsx.edf	RIGHT	4189	8836379	Full Trial Period	8832190	47	Trial: 47	8832190	40	Ö¸ÄÏÕë	Ê±ÖÓ	¿¨³µ	f	f
zsx	.	.	.	.	.	.	.	.	.	.	4	.	.	.	false	false	Message: -1ms	.	.	.	.	.	.	.	.	.	.	.	GAZE_COORDS 0.00 0.00 1023.00 767.00	-1	.	.	zsx.edf	RIGHT	4189	8836379	Full Trial Period	8832190	47	Trial: 47	8832190	40	Ö¸ÄÏÕë	Ê±ÖÓ	¿¨³µ	f	f
zsx	.	.	.	.	.	.	.	.	.	.	5	.	.	.	false	false	Message: -1ms	.	.	.	.	.	.	.	.	.	.	.	THRESHOLDS R 124 228	-1	.	.	zsx.edf	RIGHT	4189	8836379	Full Trial Period	8832190	47	Trial: 47	8832190	40	Ö¸ÄÏÕë	Ê±ÖÓ	¿¨³µ	f	f
zsx	.	.	.	.	.	.	.	.	.	.	6	.	.	.	false	false	Message: -1ms	.	.	.	.	.	.	.	.	.	.	.	ELCL_PROC CENTROID (3)	-1	.	.	zsx.edf	RIGHT	4189	8836379	Full Trial Period	8832190	47	Trial: 47	8832190	40	Ö¸ÄÏÕë	Ê±ÖÓ	¿¨³µ	f	f
zsx	.	.	.	.	.	.	.	.	.	.	7	.	.	.	false	false	Message: -1ms	.	.	.	.	.	.	.	.	.	.	.	ELCL_PCR_PARAM 5 3.0	-1	.	.	zsx.edf	RIGHT	4189	8836379	Full Trial Period	8832190	47	Trial: 47	8832190	40	Ö¸ÄÏÕë	Ê±ÖÓ	¿¨³µ	f	f
zsx	.	.	.	.	.	.	.	.	.	.	8	.	.	.	false	true	Message: 0ms	.	.	.	.	.	.	.	.	.	.	.	!MODE RECORD CR 1000 2 0 R	0	.	.	zsx.edf	RIGHT	4189	8836379	Full Trial Period	8832190	47	Trial: 47	8832190	40	Ö¸ÄÏÕë	Ê±ÖÓ	¿¨³µ	f	f
zsx	.	.	.	.	260	266	1	7	148.50	407.60	9	.	.	.	false	false	Message: 41ms	.	.	.	.	.	.	.	.	.	.	.	SYNCTIME	41	148.50	407.60	zsx.edf	RIGHT	4189	8836379	Full Trial Period	8832190	47	Trial: 47	8832190	40	Ö¸ÄÏÕë	Ê±ÖÓ	¿¨³µ	f	f
zsx	.	.	.	.	410	1721	5	1312	472.50	379.90	10	.	.	.	false	false	Message: 1662ms	.	.	.	.	.	.	.	.	.	.	.	INVISIBLE_BOUNDARY[1]	1662	472.50	379.90	zsx.edf	RIGHT	4189	8836379	Full Trial Period	8832190	47	Trial: 47	8832190	40	Ö¸ÄÏÕë	Ê±ÖÓ	¿¨³µ	f	f
zsx	.	.	.	.	410	1721	5	1312	472.50	379.90	11	.	.	.	false	false	Message: 1665ms	.	.	.	.	.	.	.	.	.	.	.	SYNCTIME	1665	472.50	379.90	zsx.edf	RIGHT	4189	8836379	Full Trial Period	8832190	47	Trial: 47	8832190	40	Ö¸ÄÏÕë	Ê±ÖÓ	¿¨³µ	f	f
zsx	.	.	.	.	.	.	.	.	.	.	12	.	.	.	false	false	Message: 3060ms	11.20	169.74	66	3085	873.90	378.70	9	256.40	3020	541.00	394.20	INVISIBLE_BOUNDARY[2]	3060	.	.	zsx.edf	RIGHT	4189	8836379	Full Trial Period	8832190	47	Trial: 47	8832190	40	Ö¸ÄÏÕë	Ê±ÖÓ	¿¨³µ	f	f
zsx	.	.	.	.	.	.	.	.	.	.	13	.	.	.	false	false	Message: 3065ms	11.20	169.74	66	3085	873.90	378.70	9	256.40	3020	541.00	394.20	SYNCTIME	3065	.	.	zsx.edf	RIGHT	4189	8836379	Full Trial Period	8832190	47	Trial: 47	8832190	40	Ö¸ÄÏÕë	Ê±ÖÓ	¿¨³µ	f	f
zsx	.	.	.	.	884	4187	11	3304	936.90	376.90	14	.	.	.	false	false	Message: 4170ms	.	.	.	.	.	.	.	.	.	.	.	KEYBOARD	4170	936.90	376.90	zsx.edf	RIGHT	4189	8836379	Full Trial Period	8832190	47	Trial: 47	8832190	40	Ö¸ÄÏÕë	Ê±ÖÓ	¿¨³µ	f	f
zsx	.	.	.	.	.	.	.	.	.	.	15	.	.	.	false	false	Message: 4229ms	.	.	.	.	.	.	.	.	.	.	.	TRIAL_RESULT 0	4229	.	.	zsx.edf	RIGHT	4189	8836379	Full Trial Period	8832190	47	Trial: 47	8832190	40	Ö¸ÄÏÕë	Ê±ÖÓ	¿¨³µ	f	f
zsx	.	.	.	.	.	.	.	.	.	.	1	.	.	.	false	false	Message: -16ms	.	.	.	.	.	.	.	.	.	.	.	TRIALID 47	-16	.	.	zsx.edf	RIGHT	3461	8841057	Full Trial Period	8837596	48	Trial: 48	8837596	89	ÏÚ±ý	ÏóÆå	Í¼ÕÂ	j	j
zsx	.	.	.	.	.	.	.	.	.	.	2	.	.	.	false	false	Message: -1ms	.	.	.	.	.	.	.	.	.	.	.	RECCFG CR 1000 2 0 R	-1	.	.	zsx.edf	RIGHT	3461	8841057	Full Trial Period	8837596	48	Trial: 48	8837596	89	ÏÚ±ý	ÏóÆå	Í¼ÕÂ	j	j
zsx	.	.	.	.	.	.	.	.	.	.	3	.	.	.	false	false	Message: -1ms	.	.	.	.	.	.	.	.	.	.	.	ELCLCFG TOWER	-1	.	.	zsx.edf	RIGHT	3461	8841057	Full Trial Period	8837596	48	Trial: 48	8837596	89	ÏÚ±ý	ÏóÆå	Í¼ÕÂ	j	j
zsx	.	.	.	.	.	.	.	.	.	.	4	.	.	.	false	false	Message: -1ms	.	.	.	.	.	.	.	.	.	.	.	GAZE_COORDS 0.00 0.00 1023.00 767.00	-1	.	.	zsx.edf	RIGHT	3461	8841057	Full Trial Period	8837596	48	Trial: 48	8837596	89	ÏÚ±ý	ÏóÆå	Í¼ÕÂ	j	j
zsx	.	.	.	.	.	.	.	.	.	.	5	.	.	.	false	false	Message: -1ms	.	.	.	.	.	.	.	.	.	.	.	THRESHOLDS R 124 228	-1	.	.	zsx.edf	RIGHT	3461	8841057	Full Trial Period	8837596	48	Trial: 48	8837596	89	ÏÚ±ý	ÏóÆå	Í¼ÕÂ	j	j
zsx	.	.	.	.	.	.	.	.	.	.	6	.	.	.	false	false	Message: -1ms	.	.	.	.	.	.	.	.	.	.	.	ELCL_PROC CENTROID (3)	-1	.	.	zsx.edf	RIGHT	3461	8841057	Full Trial Period	8837596	48	Trial: 48	8837596	89	ÏÚ±ý	ÏóÆå	Í¼ÕÂ	j	j
zsx	.	.	.	.	.	.	.	.	.	.	7	.	.	.	false	false	Message: -1ms	.	.	.	.	.	.	.	.	.	.	.	ELCL_PCR_PARAM 5 3.0	-1	.	.	zsx.edf	RIGHT	3461	8841057	Full Trial Period	8837596	48	Trial: 48	8837596	89	ÏÚ±ý	ÏóÆå	Í¼ÕÂ	j	j
zsx	.	.	.	.	.	.	.	.	.	.	8	.	.	.	false	true	Message: 0ms	.	.	.	.	.	.	.	.	.	.	.	!MODE RECORD CR 1000 2 0 R	0	.	.	zsx.edf	RIGHT	3461	8841057	Full Trial Period	8837596	48	Trial: 48	8837596	89	ÏÚ±ý	ÏóÆå	Í¼ÕÂ	j	j
zsx	.	.	.	.	525	531	1	7	157.40	396.70	9	.	.	.	false	false	Message: 42ms	.	.	.	.	.	.	.	.	.	.	.	SYNCTIME	42	157.40	396.70	zsx.edf	RIGHT	3461	8841057	Full Trial Period	8837596	48	Trial: 48	8837596	89	ÏÚ±ý	ÏóÆå	Í¼ÕÂ	j	j
zsx	.	.	.	.	571	1547	3	977	518.80	381.30	10	[1]	1	RECTANGLE_INTERESTAREA	false	false	Message: 1255ms	.	.	.	.	.	.	.	.	.	.	.	INVISIBLE_BOUNDARY[1]	1255	518.80	381.30	zsx.edf	RIGHT	3461	8841057	Full Trial Period	8837596	48	Trial: 48	8837596	89	ÏÚ±ý	ÏóÆå	Í¼ÕÂ	j	j
zsx	.	.	.	.	571	1547	3	977	518.80	381.30	11	[1]	1	RECTANGLE_INTERESTAREA	false	false	Message: 1258ms	.	.	.	.	.	.	.	.	.	.	.	SYNCTIME	1258	518.80	381.30	zsx.edf	RIGHT	3461	8841057	Full Trial Period	8837596	48	Trial: 48	8837596	89	ÏÚ±ý	ÏóÆå	Í¼ÕÂ	j	j
zsx	.	.	.	.	.	.	.	.	.	.	12	.	.	.	false	false	Message: 2267ms	9.42	171.36	55	2289	889.80	394.20	6	234.90	2235	608.40	379.50	INVISIBLE_BOUNDARY[2]	2267	.	.	zsx.edf	RIGHT	3461	8841057	Full Trial Period	8837596	48	Trial: 48	8837596	89	ÏÚ±ý	ÏóÆå	Í¼ÕÂ	j	j
zsx	.	.	.	.	.	.	.	.	.	.	13	.	.	.	false	false	Message: 2275ms	9.42	171.36	55	2289	889.80	394.20	6	234.90	2235	608.40	379.50	SYNCTIME	2275	.	.	zsx.edf	RIGHT	3461	8841057	Full Trial Period	8837596	48	Trial: 48	8837596	89	ÏÚ±ý	ÏóÆå	Í¼ÕÂ	j	j
zsx	.	.	.	.	658	3459	9	2802	951.90	383.20	14	.	.	.	false	false	Message: 3443ms	.	.	.	.	.	.	.	.	.	.	.	KEYBOARD	3443	951.90	383.20	zsx.edf	RIGHT	3461	8841057	Full Trial Period	8837596	48	Trial: 48	8837596	89	ÏÚ±ý	ÏóÆå	Í¼ÕÂ	j	j
zsx	.	.	.	.	.	.	.	.	.	.	15	.	.	.	false	false	Message: 3506ms	.	.	.	.	.	.	.	.	.	.	.	TRIAL_RESULT 0	3506	.	.	zsx.edf	RIGHT	3461	8841057	Full Trial Period	8837596	48	Trial: 48	8837596	89	ÏÚ±ý	ÏóÆå	Í¼ÕÂ	j	j
zsx	.	.	.	.	.	.	.	.	.	.	1	.	.	.	false	false	Message: -16ms	.	.	.	.	.	.	.	.	.	.	.	TRIALID 48	-16	.	.	zsx.edf	RIGHT	5601	8847963	Full Trial Period	8842362	49	Trial: 49	8842362	20	éÙ×Ó	ÇúÆæ±ý	ÒÂ¼Ü	f	f
zsx	.	.	.	.	.	.	.	.	.	.	2	.	.	.	false	false	Message: -1ms	.	.	.	.	.	.	.	.	.	.	.	RECCFG CR 1000 2 0 R	-1	.	.	zsx.edf	RIGHT	5601	8847963	Full Trial Period	8842362	49	Trial: 49	8842362	20	éÙ×Ó	ÇúÆæ±ý	ÒÂ¼Ü	f	f
zsx	.	.	.	.	.	.	.	.	.	.	3	.	.	.	false	false	Message: -1ms	.	.	.	.	.	.	.	.	.	.	.	ELCLCFG TOWER	-1	.	.	zsx.edf	RIGHT	5601	8847963	Full Trial Period	8842362	49	Trial: 49	8842362	20	éÙ×Ó	ÇúÆæ±ý	ÒÂ¼Ü	f	f
zsx	.	.	.	.	.	.	.	.	.	.	4	.	.	.	false	false	Message: -1ms	.	.	.	.	.	.	.	.	.	.	.	GAZE_COORDS 0.00 0.00 1023.00 767.00	-1	.	.	zsx.edf	RIGHT	5601	8847963	Full Trial Period	8842362	49	Trial: 49	8842362	20	éÙ×Ó	ÇúÆæ±ý	ÒÂ¼Ü	f	f
zsx	.	.	.	.	.	.	.	.	.	.	5	.	.	.	false	false	Message: -1ms	.	.	.	.	.	.	.	.	.	.	.	THRESHOLDS R 124 228	-1	.	.	zsx.edf	RIGHT	5601	8847963	Full Trial Period	8842362	49	Trial: 49	8842362	20	éÙ×Ó	ÇúÆæ±ý	ÒÂ¼Ü	f	f
zsx	.	.	.	.	.	.	.	.	.	.	6	.	.	.	false	false	Message: -1ms	.	.	.	.	.	.	.	.	.	.	.	ELCL_PROC CENTROID (3)	-1	.	.	zsx.edf	RIGHT	5601	8847963	Full Trial Period	8842362	49	Trial: 49	8842362	20	éÙ×Ó	ÇúÆæ±ý	ÒÂ¼Ü	f	f
zsx	.	.	.	.	.	.	.	.	.	.	7	.	.	.	false	false	Message: -1ms	.	.	.	.	.	.	.	.	.	.	.	ELCL_PCR_PARAM 5 3.0	-1	.	.	zsx.edf	RIGHT	5601	8847963	Full Trial Period	8842362	49	Trial: 49	8842362	20	éÙ×Ó	ÇúÆæ±ý	ÒÂ¼Ü	f	f
zsx	.	.	.	.	.	.	.	.	.	.	8	.	.	.	false	true	Message: 0ms	.	.	.	.	.	.	.	.	.	.	.	!MODE RECORD CR 1000 2 0 R	0	.	.	zsx.edf	RIGHT	5601	8847963	Full Trial Period	8842362	49	Trial: 49	8842362	20	éÙ×Ó	ÇúÆæ±ý	ÒÂ¼Ü	f	f
zsx	.	.	.	.	411	417	1	7	153.50	389.60	9	.	.	.	false	false	Message: 42ms	.	.	.	.	.	.	.	.	.	.	.	SYNCTIME	42	153.50	389.60	zsx.edf	RIGHT	5601	8847963	Full Trial Period	8842362	49	Trial: 49	8842362	20	éÙ×Ó	ÇúÆæ±ý	ÒÂ¼Ü	f	f
zsx	.	.	.	.	630	1521	4	892	551.70	381.80	10	[1]	1	RECTANGLE_INTERESTAREA	false	false	Message: 1280ms	.	.	.	.	.	.	.	.	.	.	.	INVISIBLE_BOUNDARY[1]	1280	551.70	381.80	zsx.edf	RIGHT	5601	8847963	Full Trial Period	8842362	49	Trial: 49	8842362	20	éÙ×Ó	ÇúÆæ±ý	ÒÂ¼Ü	f	f
zsx	.	.	.	.	630	1521	4	892	551.70	381.80	11	[1]	1	RECTANGLE_INTERESTAREA	false	false	Message: 1283ms	.	.	.	.	.	.	.	.	.	.	.	SYNCTIME	1283	551.70	381.80	zsx.edf	RIGHT	5601	8847963	Full Trial Period	8842362	49	Trial: 49	8842362	20	éÙ×Ó	ÇúÆæ±ý	ÒÂ¼Ü	f	f
zsx	.	.	.	.	.	.	.	.	.	.	12	.	.	.	false	false	Message: 4613ms	0.81	4.16	195	4788	900.50	345.50	11	1050.10	4594	880.50	359.40	INVISIBLE_BOUNDARY[2]	4613	.	.	zsx.edf	RIGHT	5601	8847963	Full Trial Period	8842362	49	Trial: 49	8842362	20	éÙ×Ó	ÇúÆæ±ý	ÒÂ¼Ü	f	f
zsx	.	.	.	.	.	.	.	.	.	.	13	.	.	.	false	false	Message: 4617ms	0.81	4.16	195	4788	900.50	345.50	11	1050.10	4594	880.50	359.40	SYNCTIME	4617	.	.	zsx.edf	RIGHT	5601	8847963	Full Trial Period	8842362	49	Trial: 49	8842362	20	éÙ×Ó	ÇúÆæ±ý	ÒÂ¼Ü	f	f
zsx	.	.	.	.	186	5599	15	5414	884.10	377.70	14	[1]	2	RECTANGLE_INTERESTAREA	false	false	Message: 5582ms	.	.	.	.	.	.	.	.	.	.	.	KEYBOARD	5582	884.10	377.70	zsx.edf	RIGHT	5601	8847963	Full Trial Period	8842362	49	Trial: 49	8842362	20	éÙ×Ó	ÇúÆæ±ý	ÒÂ¼Ü	f	f
zsx	.	.	.	.	.	.	.	.	.	.	15	.	.	.	false	false	Message: 5647ms	.	.	.	.	.	.	.	.	.	.	.	TRIAL_RESULT 0	5647	.	.	zsx.edf	RIGHT	5601	8847963	Full Trial Period	8842362	49	Trial: 49	8842362	20	éÙ×Ó	ÇúÆæ±ý	ÒÂ¼Ü	f	f
zsx	.	.	.	.	.	.	.	.	.	.	1	.	.	.	false	false	Message: -15ms	.	.	.	.	.	.	.	.	.	.	.	TRIALID 49	-15	.	.	zsx.edf	RIGHT	4994	8854971	Full Trial Period	8849977	50	Trial: 50	8849977	120	Ä§·½	ÄÖÖÓ	´½¸à	f	f
zsx	.	.	.	.	.	.	.	.	.	.	2	.	.	.	false	false	Message: -1ms	.	.	.	.	.	.	.	.	.	.	.	RECCFG CR 1000 2 0 R	-1	.	.	zsx.edf	RIGHT	4994	8854971	Full Trial Period	8849977	50	Trial: 50	8849977	120	Ä§·½	ÄÖÖÓ	´½¸à	f	f
zsx	.	.	.	.	.	.	.	.	.	.	3	.	.	.	false	false	Message: -1ms	.	.	.	.	.	.	.	.	.	.	.	ELCLCFG TOWER	-1	.	.	zsx.edf	RIGHT	4994	8854971	Full Trial Period	8849977	50	Trial: 50	8849977	120	Ä§·½	ÄÖÖÓ	´½¸à	f	f
zsx	.	.	.	.	.	.	.	.	.	.	4	.	.	.	false	false	Message: -1ms	.	.	.	.	.	.	.	.	.	.	.	GAZE_COORDS 0.00 0.00 1023.00 767.00	-1	.	.	zsx.edf	RIGHT	4994	8854971	Full Trial Period	8849977	50	Trial: 50	8849977	120	Ä§·½	ÄÖÖÓ	´½¸à	f	f
zsx	.	.	.	.	.	.	.	.	.	.	5	.	.	.	false	false	Message: -1ms	.	.	.	.	.	.	.	.	.	.	.	THRESHOLDS R 124 228	-1	.	.	zsx.edf	RIGHT	4994	8854971	Full Trial Period	8849977	50	Trial: 50	8849977	120	Ä§·½	ÄÖÖÓ	´½¸à	f	f
zsx	.	.	.	.	.	.	.	.	.	.	6	.	.	.	false	false	Message: -1ms	.	.	.	.	.	.	.	.	.	.	.	ELCL_PROC CENTROID (3)	-1	.	.	zsx.edf	RIGHT	4994	8854971	Full Trial Period	8849977	50	Trial: 50	8849977	120	Ä§·½	ÄÖÖÓ	´½¸à	f	f
zsx	.	.	.	.	.	.	.	.	.	.	7	.	.	.	false	false	Message: -1ms	.	.	.	.	.	.	.	.	.	.	.	ELCL_PCR_PARAM 5 3.0	-1	.	.	zsx.edf	RIGHT	4994	8854971	Full Trial Period	8849977	50	Trial: 50	8849977	120	Ä§·½	ÄÖÖÓ	´½¸à	f	f
zsx	.	.	.	.	.	.	.	.	.	.	8	.	.	.	false	true	Message: 0ms	.	.	.	.	.	.	.	.	.	.	.	!MODE RECORD CR 1000 2 0 R	0	.	.	zsx.edf	RIGHT	4994	8854971	Full Trial Period	8849977	50	Trial: 50	8849977	120	Ä§·½	ÄÖÖÓ	´½¸à	f	f
zsx	.	.	.	.	278	284	1	7	153.70	394.30	9	.	.	.	false	false	Message: 43ms	.	.	.	.	.	.	.	.	.	.	.	SYNCTIME	43	153.70	394.30	zsx.edf	RIGHT	4994	8854971	Full Trial Period	8849977	50	Trial: 50	8849977	120	Ä§·½	ÄÖÖÓ	´½¸à	f	f
zsx	.	.	.	.	.	.	.	.	.	.	10	.	.	.	false	false	Message: 2149ms	0.32	2.10	153	2283	547.10	381.60	5	909.00	2131	543.70	373.00	INVISIBLE_BOUNDARY[1]	2149	.	.	zsx.edf	RIGHT	4994	8854971	Full Trial Period	8849977	50	Trial: 50	8849977	120	Ä§·½	ÄÖÖÓ	´½¸à	f	f
zsx	.	.	.	.	.	.	.	.	.	.	11	.	.	.	false	false	Message: 2159ms	0.32	2.10	153	2283	547.10	381.60	5	909.00	2131	543.70	373.00	SYNCTIME	2159	.	.	zsx.edf	RIGHT	4994	8854971	Full Trial Period	8849977	50	Trial: 50	8849977	120	Ä§·½	ÄÖÖÓ	´½¸à	f	f
zsx	.	.	.	.	220	3334	9	3115	864.70	384.10	12	[1]	2	RECTANGLE_INTERESTAREA	false	false	Message: 3121ms	.	.	.	.	.	.	.	.	.	.	.	INVISIBLE_BOUNDARY[2]	3121	864.70	384.10	zsx.edf	RIGHT	4994	8854971	Full Trial Period	8849977	50	Trial: 50	8849977	120	Ä§·½	ÄÖÖÓ	´½¸à	f	f
zsx	.	.	.	.	220	3334	9	3115	864.70	384.10	13	[1]	2	RECTANGLE_INTERESTAREA	false	false	Message: 3126ms	.	.	.	.	.	.	.	.	.	.	.	SYNCTIME	3126	864.70	384.10	zsx.edf	RIGHT	4994	8854971	Full Trial Period	8849977	50	Trial: 50	8849977	120	Ä§·½	ÄÖÖÓ	´½¸à	f	f
zsx	.	.	.	.	816	4992	12	4177	968.60	378.00	14	.	.	.	false	false	Message: 4975ms	.	.	.	.	.	.	.	.	.	.	.	KEYBOARD	4975	968.60	378.00	zsx.edf	RIGHT	4994	8854971	Full Trial Period	8849977	50	Trial: 50	8849977	120	Ä§·½	ÄÖÖÓ	´½¸à	f	f
zsx	.	.	.	.	.	.	.	.	.	.	15	.	.	.	false	false	Message: 5035ms	.	.	.	.	.	.	.	.	.	.	.	TRIAL_RESULT 0	5035	.	.	zsx.edf	RIGHT	4994	8854971	Full Trial Period	8849977	50	Trial: 50	8849977	120	Ä§·½	ÄÖÖÓ	´½¸à	f	f
zsx	.	.	.	.	.	.	.	.	.	.	1	.	.	.	false	false	Message: -17ms	.	.	.	.	.	.	.	.	.	.	.	TRIALID 50	-17	.	.	zsx.edf	RIGHT	7576	8865995	Full Trial Period	8858419	51	Trial: 51	8858419	144	ÌÝ×Ó	ÆË¿ËÅÆ	Ð¡Ïª	j	f
zsx	.	.	.	.	.	.	.	.	.	.	2	.	.	.	false	false	Message: -1ms	.	.	.	.	.	.	.	.	.	.	.	RECCFG CR 1000 2 0 R	-1	.	.	zsx.edf	RIGHT	7576	8865995	Full Trial Period	8858419	51	Trial: 51	8858419	144	ÌÝ×Ó	ÆË¿ËÅÆ	Ð¡Ïª	j	f
zsx	.	.	.	.	.	.	.	.	.	.	3	.	.	.	false	false	Message: -1ms	.	.	.	.	.	.	.	.	.	.	.	ELCLCFG TOWER	-1	.	.	zsx.edf	RIGHT	7576	8865995	Full Trial Period	8858419	51	Trial: 51	8858419	144	ÌÝ×Ó	ÆË¿ËÅÆ	Ð¡Ïª	j	f
zsx	.	.	.	.	.	.	.	.	.	.	4	.	.	.	false	false	Message: -1ms	.	.	.	.	.	.	.	.	.	.	.	GAZE_COORDS 0.00 0.00 1023.00 767.00	-1	.	.	zsx.edf	RIGHT	7576	8865995	Full Trial Period	8858419	51	Trial: 51	8858419	144	ÌÝ×Ó	ÆË¿ËÅÆ	Ð¡Ïª	j	f
zsx	.	.	.	.	.	.	.	.	.	.	5	.	.	.	false	false	Message: -1ms	.	.	.	.	.	.	.	.	.	.	.	THRESHOLDS R 124 228	-1	.	.	zsx.edf	RIGHT	7576	8865995	Full Trial Period	8858419	51	Trial: 51	8858419	144	ÌÝ×Ó	ÆË¿ËÅÆ	Ð¡Ïª	j	f
zsx	.	.	.	.	.	.	.	.	.	.	6	.	.	.	false	false	Message: -1ms	.	.	.	.	.	.	.	.	.	.	.	ELCL_PROC CENTROID (3)	-1	.	.	zsx.edf	RIGHT	7576	8865995	Full Trial Period	8858419	51	Trial: 51	8858419	144	ÌÝ×Ó	ÆË¿ËÅÆ	Ð¡Ïª	j	f
zsx	.	.	.	.	.	.	.	.	.	.	7	.	.	.	false	false	Message: -1ms	.	.	.	.	.	.	.	.	.	.	.	ELCL_PCR_PARAM 5 3.0	-1	.	.	zsx.edf	RIGHT	7576	8865995	Full Trial Period	8858419	51	Trial: 51	8858419	144	ÌÝ×Ó	ÆË¿ËÅÆ	Ð¡Ïª	j	f
zsx	.	.	.	.	.	.	.	.	.	.	8	.	.	.	false	true	Message: 0ms	.	.	.	.	.	.	.	.	.	.	.	!MODE RECORD CR 1000 2 0 R	0	.	.	zsx.edf	RIGHT	7576	8865995	Full Trial Period	8858419	51	Trial: 51	8858419	144	ÌÝ×Ó	ÆË¿ËÅÆ	Ð¡Ïª	j	f
zsx	.	.	.	.	288	294	1	7	161.00	391.70	9	.	.	.	false	false	Message: 41ms	.	.	.	.	.	.	.	.	.	.	.	SYNCTIME	41	161.00	391.70	zsx.edf	RIGHT	7576	8865995	Full Trial Period	8858419	51	Trial: 51	8858419	144	ÌÝ×Ó	ÆË¿ËÅÆ	Ð¡Ïª	j	f
zsx	.	.	.	.	.	.	.	.	.	.	10	.	.	.	false	false	Message: 1605ms	6.81	151.27	45	1632	539.00	385.50	4	225.50	1588	339.90	383.70	INVISIBLE_BOUNDARY[1]	1605	.	.	zsx.edf	RIGHT	7576	8865995	Full Trial Period	8858419	51	Trial: 51	8858419	144	ÌÝ×Ó	ÆË¿ËÅÆ	Ð¡Ïª	j	f
zsx	.	.	.	.	.	.	.	.	.	.	11	.	.	.	false	false	Message: 1616ms	6.81	151.27	45	1632	539.00	385.50	4	225.50	1588	339.90	383.70	SYNCTIME	1616	.	.	zsx.edf	RIGHT	7576	8865995	Full Trial Period	8858419	51	Trial: 51	8858419	144	ÌÝ×Ó	ÆË¿ËÅÆ	Ð¡Ïª	j	f
zsx	.	.	.	.	374	4656	13	4283	900.70	386.50	12	[1]	2	RECTANGLE_INTERESTAREA	false	false	Message: 4381ms	.	.	.	.	.	.	.	.	.	.	.	INVISIBLE_BOUNDARY[2]	4381	900.70	386.50	zsx.edf	RIGHT	7576	8865995	Full Trial Period	8858419	51	Trial: 51	8858419	144	ÌÝ×Ó	ÆË¿ËÅÆ	Ð¡Ïª	j	f
zsx	.	.	.	.	374	4656	13	4283	900.70	386.50	13	[1]	2	RECTANGLE_INTERESTAREA	false	false	Message: 4390ms	.	.	.	.	.	.	.	.	.	.	.	SYNCTIME	4390	900.70	386.50	zsx.edf	RIGHT	7576	8865995	Full Trial Period	8858419	51	Trial: 51	8858419	144	ÌÝ×Ó	ÆË¿ËÅÆ	Ð¡Ïª	j	f
zsx	.	.	.	.	79	7574	20	7496	896.30	377.60	14	[1]	2	RECTANGLE_INTERESTAREA	false	false	Message: 7558ms	.	.	.	.	.	.	.	.	.	.	.	KEYBOARD	7558	896.30	377.60	zsx.edf	RIGHT	7576	8865995	Full Trial Period	8858419	51	Trial: 51	8858419	144	ÌÝ×Ó	ÆË¿ËÅÆ	Ð¡Ïª	j	f
zsx	.	.	.	.	.	.	.	.	.	.	15	.	.	.	false	false	Message: 7620ms	.	.	.	.	.	.	.	.	.	.	.	TRIAL_RESULT 0	7620	.	.	zsx.edf	RIGHT	7576	8865995	Full Trial Period	8858419	51	Trial: 51	8858419	144	ÌÝ×Ó	ÆË¿ËÅÆ	Ð¡Ïª	j	f
zsx	.	.	.	.	.	.	.	.	.	.	1	.	.	.	false	false	Message: -15ms	.	.	.	.	.	.	.	.	.	.	.	TRIALID 51	-15	.	.	zsx.edf	RIGHT	5613	8872870	Full Trial Period	8867257	52	Trial: 52	8867257	59	º£ëà	¸Ö±Ê	µ°¾í	j	j
zsx	.	.	.	.	.	.	.	.	.	.	2	.	.	.	false	false	Message: -1ms	.	.	.	.	.	.	.	.	.	.	.	RECCFG CR 1000 2 0 R	-1	.	.	zsx.edf	RIGHT	5613	8872870	Full Trial Period	8867257	52	Trial: 52	8867257	59	º£ëà	¸Ö±Ê	µ°¾í	j	j
zsx	.	.	.	.	.	.	.	.	.	.	3	.	.	.	false	false	Message: -1ms	.	.	.	.	.	.	.	.	.	.	.	ELCLCFG TOWER	-1	.	.	zsx.edf	RIGHT	5613	8872870	Full Trial Period	8867257	52	Trial: 52	8867257	59	º£ëà	¸Ö±Ê	µ°¾í	j	j
zsx	.	.	.	.	.	.	.	.	.	.	4	.	.	.	false	false	Message: -1ms	.	.	.	.	.	.	.	.	.	.	.	GAZE_COORDS 0.00 0.00 1023.00 767.00	-1	.	.	zsx.edf	RIGHT	5613	8872870	Full Trial Period	8867257	52	Trial: 52	8867257	59	º£ëà	¸Ö±Ê	µ°¾í	j	j
zsx	.	.	.	.	.	.	.	.	.	.	5	.	.	.	false	false	Message: -1ms	.	.	.	.	.	.	.	.	.	.	.	THRESHOLDS R 124 228	-1	.	.	zsx.edf	RIGHT	5613	8872870	Full Trial Period	8867257	52	Trial: 52	8867257	59	º£ëà	¸Ö±Ê	µ°¾í	j	j
zsx	.	.	.	.	.	.	.	.	.	.	6	.	.	.	false	false	Message: -1ms	.	.	.	.	.	.	.	.	.	.	.	ELCL_PROC CENTROID (3)	-1	.	.	zsx.edf	RIGHT	5613	8872870	Full Trial Period	8867257	52	Trial: 52	8867257	59	º£ëà	¸Ö±Ê	µ°¾í	j	j
zsx	.	.	.	.	.	.	.	.	.	.	7	.	.	.	false	false	Message: -1ms	.	.	.	.	.	.	.	.	.	.	.	ELCL_PCR_PARAM 5 3.0	-1	.	.	zsx.edf	RIGHT	5613	8872870	Full Trial Period	8867257	52	Trial: 52	8867257	59	º£ëà	¸Ö±Ê	µ°¾í	j	j
zsx	.	.	.	.	.	.	.	.	.	.	8	.	.	.	false	true	Message: 0ms	.	.	.	.	.	.	.	.	.	.	.	!MODE RECORD CR 1000 2 0 R	0	.	.	zsx.edf	RIGHT	5613	8872870	Full Trial Period	8867257	52	Trial: 52	8867257	59	º£ëà	¸Ö±Ê	µ°¾í	j	j
zsx	.	.	.	.	250	256	1	7	162.50	390.90	9	.	.	.	false	false	Message: 44ms	.	.	.	.	.	.	.	.	.	.	.	SYNCTIME	44	162.50	390.90	zsx.edf	RIGHT	5613	8872870	Full Trial Period	8867257	52	Trial: 52	8867257	59	º£ëà	¸Ö±Ê	µ°¾í	j	j
zsx	.	.	.	.	.	.	.	.	.	.	10	.	.	.	false	false	Message: 1694ms	1.17	64.77	18	1705	524.80	379.80	4	108.00	1688	491.00	382.70	INVISIBLE_BOUNDARY[1]	1694	.	.	zsx.edf	RIGHT	5613	8872870	Full Trial Period	8867257	52	Trial: 52	8867257	59	º£ëà	¸Ö±Ê	µ°¾í	j	j
zsx	.	.	.	.	.	.	.	.	.	.	11	.	.	.	false	false	Message: 1701ms	1.17	64.77	18	1705	524.80	379.80	4	108.00	1688	491.00	382.70	SYNCTIME	1701	.	.	zsx.edf	RIGHT	5613	8872870	Full Trial Period	8867257	52	Trial: 52	8867257	59	º£ëà	¸Ö±Ê	µ°¾í	j	j
zsx	.	.	.	.	.	.	.	.	.	.	12	.	.	.	false	false	Message: 2610ms	10.25	170.87	60	2617	810.20	383.80	6	245.40	2558	507.30	389.10	INVISIBLE_BOUNDARY[2]	2610	.	.	zsx.edf	RIGHT	5613	8872870	Full Trial Period	8867257	52	Trial: 52	8867257	59	º£ëà	¸Ö±Ê	µ°¾í	j	j
zsx	.	.	.	.	.	.	.	.	.	.	13	.	.	.	false	false	Message: 2617ms	10.25	170.87	60	2617	810.20	383.80	6	245.40	2558	507.30	389.10	SYNCTIME	2617	.	.	zsx.edf	RIGHT	5613	8872870	Full Trial Period	8867257	52	Trial: 52	8867257	59	º£ëà	¸Ö±Ê	µ°¾í	j	j
zsx	.	.	.	.	240	5611	13	5372	990.10	365.50	14	.	.	.	false	false	Message: 5594ms	.	.	.	.	.	.	.	.	.	.	.	KEYBOARD	5594	990.10	365.50	zsx.edf	RIGHT	5613	8872870	Full Trial Period	8867257	52	Trial: 52	8867257	59	º£ëà	¸Ö±Ê	µ°¾í	j	j
zsx	.	.	.	.	.	.	.	.	.	.	15	.	.	.	false	false	Message: 5660ms	.	.	.	.	.	.	.	.	.	.	.	TRIAL_RESULT 0	5660	.	.	zsx.edf	RIGHT	5613	8872870	Full Trial Period	8867257	52	Trial: 52	8867257	59	º£ëà	¸Ö±Ê	µ°¾í	j	j
zsx	.	.	.	.	.	.	.	.	.	.	1	.	.	.	false	false	Message: -23ms	.	.	.	.	.	.	.	.	.	.	.	TRIALID 52	-23	.	.	zsx.edf	RIGHT	5104	8879518	Full Trial Period	8874414	53	Trial: 53	8874414	23	×ÔÐÐ³µ	Ï´ÒÂ»ú	¹Ä	j	j
zsx	.	.	.	.	.	.	.	.	.	.	2	.	.	.	false	false	Message: -1ms	.	.	.	.	.	.	.	.	.	.	.	RECCFG CR 1000 2 0 R	-1	.	.	zsx.edf	RIGHT	5104	8879518	Full Trial Period	8874414	53	Trial: 53	8874414	23	×ÔÐÐ³µ	Ï´ÒÂ»ú	¹Ä	j	j
zsx	.	.	.	.	.	.	.	.	.	.	3	.	.	.	false	false	Message: -1ms	.	.	.	.	.	.	.	.	.	.	.	ELCLCFG TOWER	-1	.	.	zsx.edf	RIGHT	5104	8879518	Full Trial Period	8874414	53	Trial: 53	8874414	23	×ÔÐÐ³µ	Ï´ÒÂ»ú	¹Ä	j	j
zsx	.	.	.	.	.	.	.	.	.	.	4	.	.	.	false	false	Message: -1ms	.	.	.	.	.	.	.	.	.	.	.	GAZE_COORDS 0.00 0.00 1023.00 767.00	-1	.	.	zsx.edf	RIGHT	5104	8879518	Full Trial Period	8874414	53	Trial: 53	8874414	23	×ÔÐÐ³µ	Ï´ÒÂ»ú	¹Ä	j	j
zsx	.	.	.	.	.	.	.	.	.	.	5	.	.	.	false	false	Message: -1ms	.	.	.	.	.	.	.	.	.	.	.	THRESHOLDS R 124 228	-1	.	.	zsx.edf	RIGHT	5104	8879518	Full Trial Period	8874414	53	Trial: 53	8874414	23	×ÔÐÐ³µ	Ï´ÒÂ»ú	¹Ä	j	j
zsx	.	.	.	.	.	.	.	.	.	.	6	.	.	.	false	false	Message: -1ms	.	.	.	.	.	.	.	.	.	.	.	ELCL_PROC CENTROID (3)	-1	.	.	zsx.edf	RIGHT	5104	8879518	Full Trial Period	8874414	53	Trial: 53	8874414	23	×ÔÐÐ³µ	Ï´ÒÂ»ú	¹Ä	j	j
zsx	.	.	.	.	.	.	.	.	.	.	7	.	.	.	false	false	Message: -1ms	.	.	.	.	.	.	.	.	.	.	.	ELCL_PCR_PARAM 5 3.0	-1	.	.	zsx.edf	RIGHT	5104	8879518	Full Trial Period	8874414	53	Trial: 53	8874414	23	×ÔÐÐ³µ	Ï´ÒÂ»ú	¹Ä	j	j
zsx	.	.	.	.	.	.	.	.	.	.	8	.	.	.	false	true	Message: 0ms	.	.	.	.	.	.	.	.	.	.	.	!MODE RECORD CR 1000 2 0 R	0	.	.	zsx.edf	RIGHT	5104	8879518	Full Trial Period	8874414	53	Trial: 53	8874414	23	×ÔÐÐ³µ	Ï´ÒÂ»ú	¹Ä	j	j
zsx	.	.	.	.	259	265	1	7	164.30	391.40	9	.	.	.	false	false	Message: 51ms	.	.	.	.	.	.	.	.	.	.	.	SYNCTIME	51	164.30	391.40	zsx.edf	RIGHT	5104	8879518	Full Trial Period	8874414	53	Trial: 53	8874414	23	×ÔÐÐ³µ	Ï´ÒÂ»ú	¹Ä	j	j
zsx	.	.	.	.	.	.	.	.	.	.	10	.	.	.	false	false	Message: 1331ms	8.30	180.47	46	1339	449.10	386.10	4	276.90	1294	203.40	390.00	INVISIBLE_BOUNDARY[1]	1331	.	.	zsx.edf	RIGHT	5104	8879518	Full Trial Period	8874414	53	Trial: 53	8874414	23	×ÔÐÐ³µ	Ï´ÒÂ»ú	¹Ä	j	j
zsx	.	.	.	.	.	.	.	.	.	.	11	.	.	.	false	false	Message: 1334ms	8.30	180.47	46	1339	449.10	386.10	4	276.90	1294	203.40	390.00	SYNCTIME	1334	.	.	zsx.edf	RIGHT	5104	8879518	Full Trial Period	8874414	53	Trial: 53	8874414	23	×ÔÐÐ³µ	Ï´ÒÂ»ú	¹Ä	j	j
zsx	.	.	.	.	.	.	.	.	.	.	12	.	.	.	false	false	Message: 2877ms	10.42	168.00	62	2884	884.70	382.70	9	234.10	2823	573.90	391.30	INVISIBLE_BOUNDARY[2]	2877	.	.	zsx.edf	RIGHT	5104	8879518	Full Trial Period	8874414	53	Trial: 53	8874414	23	×ÔÐÐ³µ	Ï´ÒÂ»ú	¹Ä	j	j
zsx	.	.	.	.	.	.	.	.	.	.	13	.	.	.	false	false	Message: 2884ms	10.42	168.00	62	2884	884.70	382.70	9	234.10	2823	573.90	391.30	SYNCTIME	2884	.	.	zsx.edf	RIGHT	5104	8879518	Full Trial Period	8874414	53	Trial: 53	8874414	23	×ÔÐÐ³µ	Ï´ÒÂ»ú	¹Ä	j	j
zsx	.	.	.	.	343	5102	15	4760	908.50	380.20	14	.	.	.	false	false	Message: 5084ms	.	.	.	.	.	.	.	.	.	.	.	KEYBOARD	5084	908.50	380.20	zsx.edf	RIGHT	5104	8879518	Full Trial Period	8874414	53	Trial: 53	8874414	23	×ÔÐÐ³µ	Ï´ÒÂ»ú	¹Ä	j	j
zsx	.	.	.	.	.	.	.	.	.	.	15	.	.	.	false	false	Message: 5146ms	.	.	.	.	.	.	.	.	.	.	.	TRIAL_RESULT 0	5146	.	.	zsx.edf	RIGHT	5104	8879518	Full Trial Period	8874414	53	Trial: 53	8874414	23	×ÔÐÐ³µ	Ï´ÒÂ»ú	¹Ä	j	j
zsx	.	.	.	.	.	.	.	.	.	.	1	.	.	.	false	false	Message: -25ms	.	.	.	.	.	.	.	.	.	.	.	TRIALID 53	-25	.	.	zsx.edf	RIGHT	3135	8884142	Full Trial Period	8881007	54	Trial: 54	8881007	118	À¬»øÍ°	ÒûË®»ú	²¤ÂÜ	f	f
zsx	.	.	.	.	.	.	.	.	.	.	2	.	.	.	false	false	Message: -1ms	.	.	.	.	.	.	.	.	.	.	.	RECCFG CR 1000 2 0 R	-1	.	.	zsx.edf	RIGHT	3135	8884142	Full Trial Period	8881007	54	Trial: 54	8881007	118	À¬»øÍ°	ÒûË®»ú	²¤ÂÜ	f	f
zsx	.	.	.	.	.	.	.	.	.	.	3	.	.	.	false	false	Message: -1ms	.	.	.	.	.	.	.	.	.	.	.	ELCLCFG TOWER	-1	.	.	zsx.edf	RIGHT	3135	8884142	Full Trial Period	8881007	54	Trial: 54	8881007	118	À¬»øÍ°	ÒûË®»ú	²¤ÂÜ	f	f
zsx	.	.	.	.	.	.	.	.	.	.	4	.	.	.	false	false	Message: -1ms	.	.	.	.	.	.	.	.	.	.	.	GAZE_COORDS 0.00 0.00 1023.00 767.00	-1	.	.	zsx.edf	RIGHT	3135	8884142	Full Trial Period	8881007	54	Trial: 54	8881007	118	À¬»øÍ°	ÒûË®»ú	²¤ÂÜ	f	f
zsx	.	.	.	.	.	.	.	.	.	.	5	.	.	.	false	false	Message: -1ms	.	.	.	.	.	.	.	.	.	.	.	THRESHOLDS R 124 228	-1	.	.	zsx.edf	RIGHT	3135	8884142	Full Trial Period	8881007	54	Trial: 54	8881007	118	À¬»øÍ°	ÒûË®»ú	²¤ÂÜ	f	f
zsx	.	.	.	.	.	.	.	.	.	.	6	.	.	.	false	false	Message: -1ms	.	.	.	.	.	.	.	.	.	.	.	ELCL_PROC CENTROID (3)	-1	.	.	zsx.edf	RIGHT	3135	8884142	Full Trial Period	8881007	54	Trial: 54	8881007	118	À¬»øÍ°	ÒûË®»ú	²¤ÂÜ	f	f
zsx	.	.	.	.	.	.	.	.	.	.	7	.	.	.	false	false	Message: -1ms	.	.	.	.	.	.	.	.	.	.	.	ELCL_PCR_PARAM 5 3.0	-1	.	.	zsx.edf	RIGHT	3135	8884142	Full Trial Period	8881007	54	Trial: 54	8881007	118	À¬»øÍ°	ÒûË®»ú	²¤ÂÜ	f	f
zsx	.	.	.	.	.	.	.	.	.	.	8	.	.	.	false	true	Message: 0ms	.	.	.	.	.	.	.	.	.	.	.	!MODE RECORD CR 1000 2 0 R	0	.	.	zsx.edf	RIGHT	3135	8884142	Full Trial Period	8881007	54	Trial: 54	8881007	118	À¬»øÍ°	ÒûË®»ú	²¤ÂÜ	f	f
zsx	.	.	.	.	51	57	1	7	164.70	392.10	9	.	.	.	false	false	Message: 41ms	.	.	.	.	.	.	.	.	.	.	.	SYNCTIME	41	164.70	392.10	zsx.edf	RIGHT	3135	8884142	Full Trial Period	8881007	54	Trial: 54	8881007	118	À¬»øÍ°	ÒûË®»ú	²¤ÂÜ	f	f
zsx	.	.	.	.	.	.	.	.	.	.	10	.	.	.	false	false	Message: 1121ms	10.45	193.45	54	1144	537.20	403.30	5	308.20	1091	228.00	401.30	INVISIBLE_BOUNDARY[1]	1121	.	.	zsx.edf	RIGHT	3135	8884142	Full Trial Period	8881007	54	Trial: 54	8881007	118	À¬»øÍ°	ÒûË®»ú	²¤ÂÜ	f	f
zsx	.	.	.	.	.	.	.	.	.	.	11	.	.	.	false	false	Message: 1124ms	10.45	193.45	54	1144	537.20	403.30	5	308.20	1091	228.00	401.30	SYNCTIME	1124	.	.	zsx.edf	RIGHT	3135	8884142	Full Trial Period	8881007	54	Trial: 54	8881007	118	À¬»øÍ°	ÒûË®»ú	²¤ÂÜ	f	f
zsx	.	.	.	.	.	.	.	.	.	.	12	.	.	.	false	false	Message: 2435ms	6.96	147.98	47	2440	774.30	394.40	9	228.30	2394	569.00	403.90	INVISIBLE_BOUNDARY[2]	2435	.	.	zsx.edf	RIGHT	3135	8884142	Full Trial Period	8881007	54	Trial: 54	8881007	118	À¬»øÍ°	ÒûË®»ú	²¤ÂÜ	f	f
zsx	.	.	.	.	152	2592	10	2441	777.20	396.30	13	.	.	.	false	false	Message: 2441ms	.	.	.	.	.	.	.	.	.	.	.	SYNCTIME	2441	.	.	zsx.edf	RIGHT	3135	8884142	Full Trial Period	8881007	54	Trial: 54	8881007	118	À¬»øÍ°	ÒûË®»ú	²¤ÂÜ	f	f
zsx	.	.	.	.	504	3133	11	2630	897.70	389.10	14	[1]	2	RECTANGLE_INTERESTAREA	false	false	Message: 3116ms	.	.	.	.	.	.	.	.	.	.	.	KEYBOARD	3116	897.70	389.10	zsx.edf	RIGHT	3135	8884142	Full Trial Period	8881007	54	Trial: 54	8881007	118	À¬»øÍ°	ÒûË®»ú	²¤ÂÜ	f	f
zsx	.	.	.	.	.	.	.	.	.	.	15	.	.	.	false	false	Message: 3175ms	.	.	.	.	.	.	.	.	.	.	.	TRIAL_RESULT 0	3175	.	.	zsx.edf	RIGHT	3135	8884142	Full Trial Period	8881007	54	Trial: 54	8881007	118	À¬»øÍ°	ÒûË®»ú	²¤ÂÜ	f	f
zsx	.	.	.	.	.	.	.	.	.	.	1	.	.	.	false	false	Message: -15ms	.	.	.	.	.	.	.	.	.	.	.	TRIALID 54	-15	.	.	zsx.edf	RIGHT	3303	8888799	Full Trial Period	8885496	55	Trial: 55	8885496	98	²£Á§Öé	Å¦¿Û	Í¼ÕÂ	j	j
zsx	.	.	.	.	.	.	.	.	.	.	2	.	.	.	false	false	Message: -1ms	.	.	.	.	.	.	.	.	.	.	.	RECCFG CR 1000 2 0 R	-1	.	.	zsx.edf	RIGHT	3303	8888799	Full Trial Period	8885496	55	Trial: 55	8885496	98	²£Á§Öé	Å¦¿Û	Í¼ÕÂ	j	j
zsx	.	.	.	.	.	.	.	.	.	.	3	.	.	.	false	false	Message: -1ms	.	.	.	.	.	.	.	.	.	.	.	ELCLCFG TOWER	-1	.	.	zsx.edf	RIGHT	3303	8888799	Full Trial Period	8885496	55	Trial: 55	8885496	98	²£Á§Öé	Å¦¿Û	Í¼ÕÂ	j	j
zsx	.	.	.	.	.	.	.	.	.	.	4	.	.	.	false	false	Message: -1ms	.	.	.	.	.	.	.	.	.	.	.	GAZE_COORDS 0.00 0.00 1023.00 767.00	-1	.	.	zsx.edf	RIGHT	3303	8888799	Full Trial Period	8885496	55	Trial: 55	8885496	98	²£Á§Öé	Å¦¿Û	Í¼ÕÂ	j	j
zsx	.	.	.	.	.	.	.	.	.	.	5	.	.	.	false	false	Message: -1ms	.	.	.	.	.	.	.	.	.	.	.	THRESHOLDS R 124 228	-1	.	.	zsx.edf	RIGHT	3303	8888799	Full Trial Period	8885496	55	Trial: 55	8885496	98	²£Á§Öé	Å¦¿Û	Í¼ÕÂ	j	j
zsx	.	.	.	.	.	.	.	.	.	.	6	.	.	.	false	false	Message: -1ms	.	.	.	.	.	.	.	.	.	.	.	ELCL_PROC CENTROID (3)	-1	.	.	zsx.edf	RIGHT	3303	8888799	Full Trial Period	8885496	55	Trial: 55	8885496	98	²£Á§Öé	Å¦¿Û	Í¼ÕÂ	j	j
zsx	.	.	.	.	.	.	.	.	.	.	7	.	.	.	false	false	Message: -1ms	.	.	.	.	.	.	.	.	.	.	.	ELCL_PCR_PARAM 5 3.0	-1	.	.	zsx.edf	RIGHT	3303	8888799	Full Trial Period	8885496	55	Trial: 55	8885496	98	²£Á§Öé	Å¦¿Û	Í¼ÕÂ	j	j
zsx	.	.	.	.	.	.	.	.	.	.	8	.	.	.	false	true	Message: 0ms	.	.	.	.	.	.	.	.	.	.	.	!MODE RECORD CR 1000 2 0 R	0	.	.	zsx.edf	RIGHT	3303	8888799	Full Trial Period	8885496	55	Trial: 55	8885496	98	²£Á§Öé	Å¦¿Û	Í¼ÕÂ	j	j
zsx	.	.	.	.	244	250	1	7	162.10	386.70	9	.	.	.	false	false	Message: 43ms	.	.	.	.	.	.	.	.	.	.	.	SYNCTIME	43	162.10	386.70	zsx.edf	RIGHT	3303	8888799	Full Trial Period	8885496	55	Trial: 55	8885496	98	²£Á§Öé	Å¦¿Û	Í¼ÕÂ	j	j
zsx	.	.	.	.	.	.	.	.	.	.	10	.	.	.	false	false	Message: 925ms	9.78	188.06	52	946	512.00	387.30	4	294.60	895	223.20	396.90	INVISIBLE_BOUNDARY[1]	925	.	.	zsx.edf	RIGHT	3303	8888799	Full Trial Period	8885496	55	Trial: 55	8885496	98	²£Á§Öé	Å¦¿Û	Í¼ÕÂ	j	j
zsx	.	.	.	.	.	.	.	.	.	.	11	.	.	.	false	false	Message: 934ms	9.78	188.06	52	946	512.00	387.30	4	294.60	895	223.20	396.90	SYNCTIME	934	.	.	zsx.edf	RIGHT	3303	8888799	Full Trial Period	8885496	55	Trial: 55	8885496	98	²£Á§Öé	Å¦¿Û	Í¼ÕÂ	j	j
zsx	.	.	.	.	1357	3277	8	1921	907.80	381.70	12	[1]	2	RECTANGLE_INTERESTAREA	false	false	Message: 2060ms	.	.	.	.	.	.	.	.	.	.	.	INVISIBLE_BOUNDARY[2]	2060	907.80	381.70	zsx.edf	RIGHT	3303	8888799	Full Trial Period	8885496	55	Trial: 55	8885496	98	²£Á§Öé	Å¦¿Û	Í¼ÕÂ	j	j
zsx	.	.	.	.	1357	3277	8	1921	907.80	381.70	13	[1]	2	RECTANGLE_INTERESTAREA	false	false	Message: 2067ms	.	.	.	.	.	.	.	.	.	.	.	SYNCTIME	2067	907.80	381.70	zsx.edf	RIGHT	3303	8888799	Full Trial Period	8885496	55	Trial: 55	8885496	98	²£Á§Öé	Å¦¿Û	Í¼ÕÂ	j	j
zsx	.	.	.	.	.	.	.	.	.	.	14	.	.	.	false	false	Message: 3284ms	0.70	29.00	24	3301	905.40	379.40	8	91.40	3278	926.80	380.60	KEYBOARD	3284	.	.	zsx.edf	RIGHT	3303	8888799	Full Trial Period	8885496	55	Trial: 55	8885496	98	²£Á§Öé	Å¦¿Û	Í¼ÕÂ	j	j
zsx	.	.	.	.	.	.	.	.	.	.	15	.	.	.	false	false	Message: 3348ms	.	.	.	.	.	.	.	.	.	.	.	TRIAL_RESULT 0	3348	.	.	zsx.edf	RIGHT	3303	8888799	Full Trial Period	8885496	55	Trial: 55	8885496	98	²£Á§Öé	Å¦¿Û	Í¼ÕÂ	j	j
zsx	.	.	.	.	.	.	.	.	.	.	1	.	.	.	false	false	Message: -15ms	.	.	.	.	.	.	.	.	.	.	.	TRIALID 55	-15	.	.	zsx.edf	RIGHT	5199	8895294	Full Trial Period	8890095	56	Trial: 56	8890095	55	ÌðÍ²	»ð¾æ	°ôÇò¹÷	f	f
zsx	.	.	.	.	.	.	.	.	.	.	2	.	.	.	false	false	Message: -1ms	.	.	.	.	.	.	.	.	.	.	.	RECCFG CR 1000 2 0 R	-1	.	.	zsx.edf	RIGHT	5199	8895294	Full Trial Period	8890095	56	Trial: 56	8890095	55	ÌðÍ²	»ð¾æ	°ôÇò¹÷	f	f
zsx	.	.	.	.	.	.	.	.	.	.	3	.	.	.	false	false	Message: -1ms	.	.	.	.	.	.	.	.	.	.	.	ELCLCFG TOWER	-1	.	.	zsx.edf	RIGHT	5199	8895294	Full Trial Period	8890095	56	Trial: 56	8890095	55	ÌðÍ²	»ð¾æ	°ôÇò¹÷	f	f
zsx	.	.	.	.	.	.	.	.	.	.	4	.	.	.	false	false	Message: -1ms	.	.	.	.	.	.	.	.	.	.	.	GAZE_COORDS 0.00 0.00 1023.00 767.00	-1	.	.	zsx.edf	RIGHT	5199	8895294	Full Trial Period	8890095	56	Trial: 56	8890095	55	ÌðÍ²	»ð¾æ	°ôÇò¹÷	f	f
zsx	.	.	.	.	.	.	.	.	.	.	5	.	.	.	false	false	Message: -1ms	.	.	.	.	.	.	.	.	.	.	.	THRESHOLDS R 124 228	-1	.	.	zsx.edf	RIGHT	5199	8895294	Full Trial Period	8890095	56	Trial: 56	8890095	55	ÌðÍ²	»ð¾æ	°ôÇò¹÷	f	f
zsx	.	.	.	.	.	.	.	.	.	.	6	.	.	.	false	false	Message: -1ms	.	.	.	.	.	.	.	.	.	.	.	ELCL_PROC CENTROID (3)	-1	.	.	zsx.edf	RIGHT	5199	8895294	Full Trial Period	8890095	56	Trial: 56	8890095	55	ÌðÍ²	»ð¾æ	°ôÇò¹÷	f	f
zsx	.	.	.	.	.	.	.	.	.	.	7	.	.	.	false	false	Message: -1ms	.	.	.	.	.	.	.	.	.	.	.	ELCL_PCR_PARAM 5 3.0	-1	.	.	zsx.edf	RIGHT	5199	8895294	Full Trial Period	8890095	56	Trial: 56	8890095	55	ÌðÍ²	»ð¾æ	°ôÇò¹÷	f	f
zsx	.	.	.	.	.	.	.	.	.	.	8	.	.	.	false	true	Message: 0ms	.	.	.	.	.	.	.	.	.	.	.	!MODE RECORD CR 1000 2 0 R	0	.	.	zsx.edf	RIGHT	5199	8895294	Full Trial Period	8890095	56	Trial: 56	8890095	55	ÌðÍ²	»ð¾æ	°ôÇò¹÷	f	f
zsx	.	.	.	.	239	245	1	7	149.60	398.20	9	.	.	.	false	false	Message: 44ms	.	.	.	.	.	.	.	.	.	.	.	SYNCTIME	44	149.60	398.20	zsx.edf	RIGHT	5199	8895294	Full Trial Period	8890095	56	Trial: 56	8890095	55	ÌðÍ²	»ð¾æ	°ôÇò¹÷	f	f
zsx	.	.	.	.	.	.	.	.	.	.	10	.	.	.	false	false	Message: 836ms	12.83	200.46	64	864	549.70	385.50	3	322.00	801	168.10	393.20	INVISIBLE_BOUNDARY[1]	836	.	.	zsx.edf	RIGHT	5199	8895294	Full Trial Period	8890095	56	Trial: 56	8890095	55	ÌðÍ²	»ð¾æ	°ôÇò¹÷	f	f
zsx	.	.	.	.	.	.	.	.	.	.	11	.	.	.	false	false	Message: 842ms	12.83	200.46	64	864	549.70	385.50	3	322.00	801	168.10	393.20	SYNCTIME	842	.	.	zsx.edf	RIGHT	5199	8895294	Full Trial Period	8890095	56	Trial: 56	8890095	55	ÌðÍ²	»ð¾æ	°ôÇò¹÷	f	f
zsx	.	.	.	.	.	.	.	.	.	.	12	.	.	.	false	false	Message: 3743ms	1.48	8.25	179	3891	901.90	334.60	9	1157.50	3713	901.00	377.80	INVISIBLE_BOUNDARY[2]	3743	.	.	zsx.edf	RIGHT	5199	8895294	Full Trial Period	8890095	56	Trial: 56	8890095	55	ÌðÍ²	»ð¾æ	°ôÇò¹÷	f	f
zsx	54	3797	1	3744	.	.	.	.	.	.	13	.	.	.	false	false	Message: 3751ms	1.48	8.25	179	3891	901.90	334.60	9	1157.50	3713	901.00	377.80	SYNCTIME	3751	.	.	zsx.edf	RIGHT	5199	8895294	Full Trial Period	8890095	56	Trial: 56	8890095	55	ÌðÍ²	»ð¾æ	°ôÇò¹÷	f	f
zsx	.	.	.	.	327	5197	13	4871	869.10	385.10	14	[1]	2	RECTANGLE_INTERESTAREA	false	false	Message: 5180ms	.	.	.	.	.	.	.	.	.	.	.	KEYBOARD	5180	869.10	385.10	zsx.edf	RIGHT	5199	8895294	Full Trial Period	8890095	56	Trial: 56	8890095	55	ÌðÍ²	»ð¾æ	°ôÇò¹÷	f	f
zsx	.	.	.	.	.	.	.	.	.	.	15	.	.	.	false	false	Message: 5241ms	.	.	.	.	.	.	.	.	.	.	.	TRIAL_RESULT 0	5241	.	.	zsx.edf	RIGHT	5199	8895294	Full Trial Period	8890095	56	Trial: 56	8890095	55	ÌðÍ²	»ð¾æ	°ôÇò¹÷	f	f
zsx	.	.	.	.	.	.	.	.	.	.	1	.	.	.	false	false	Message: -16ms	.	.	.	.	.	.	.	.	.	.	.	TRIALID 56	-16	.	.	zsx.edf	RIGHT	2957	8899710	Full Trial Period	8896753	57	Trial: 57	8896753	46	Ìú»·	ÏîÁ´	ÏÉÈËÕÆ	f	f
zsx	.	.	.	.	.	.	.	.	.	.	2	.	.	.	false	false	Message: -1ms	.	.	.	.	.	.	.	.	.	.	.	RECCFG CR 1000 2 0 R	-1	.	.	zsx.edf	RIGHT	2957	8899710	Full Trial Period	8896753	57	Trial: 57	8896753	46	Ìú»·	ÏîÁ´	ÏÉÈËÕÆ	f	f
zsx	.	.	.	.	.	.	.	.	.	.	3	.	.	.	false	false	Message: -1ms	.	.	.	.	.	.	.	.	.	.	.	ELCLCFG TOWER	-1	.	.	zsx.edf	RIGHT	2957	8899710	Full Trial Period	8896753	57	Trial: 57	8896753	46	Ìú»·	ÏîÁ´	ÏÉÈËÕÆ	f	f
zsx	.	.	.	.	.	.	.	.	.	.	4	.	.	.	false	false	Message: -1ms	.	.	.	.	.	.	.	.	.	.	.	GAZE_COORDS 0.00 0.00 1023.00 767.00	-1	.	.	zsx.edf	RIGHT	2957	8899710	Full Trial Period	8896753	57	Trial: 57	8896753	46	Ìú»·	ÏîÁ´	ÏÉÈËÕÆ	f	f
zsx	.	.	.	.	.	.	.	.	.	.	5	.	.	.	false	false	Message: -1ms	.	.	.	.	.	.	.	.	.	.	.	THRESHOLDS R 124 228	-1	.	.	zsx.edf	RIGHT	2957	8899710	Full Trial Period	8896753	57	Trial: 57	8896753	46	Ìú»·	ÏîÁ´	ÏÉÈËÕÆ	f	f
zsx	.	.	.	.	.	.	.	.	.	.	6	.	.	.	false	false	Message: -1ms	.	.	.	.	.	.	.	.	.	.	.	ELCL_PROC CENTROID (3)	-1	.	.	zsx.edf	RIGHT	2957	8899710	Full Trial Period	8896753	57	Trial: 57	8896753	46	Ìú»·	ÏîÁ´	ÏÉÈËÕÆ	f	f
zsx	.	.	.	.	.	.	.	.	.	.	7	.	.	.	false	false	Message: -1ms	.	.	.	.	.	.	.	.	.	.	.	ELCL_PCR_PARAM 5 3.0	-1	.	.	zsx.edf	RIGHT	2957	8899710	Full Trial Period	8896753	57	Trial: 57	8896753	46	Ìú»·	ÏîÁ´	ÏÉÈËÕÆ	f	f
zsx	.	.	.	.	.	.	.	.	.	.	8	.	.	.	false	true	Message: 0ms	.	.	.	.	.	.	.	.	.	.	.	!MODE RECORD CR 1000 2 0 R	0	.	.	zsx.edf	RIGHT	2957	8899710	Full Trial Period	8896753	57	Trial: 57	8896753	46	Ìú»·	ÏîÁ´	ÏÉÈËÕÆ	f	f
zsx	.	.	.	.	250	256	1	7	148.10	399.50	9	.	.	.	false	false	Message: 42ms	.	.	.	.	.	.	.	.	.	.	.	SYNCTIME	42	148.10	399.50	zsx.edf	RIGHT	2957	8899710	Full Trial Period	8896753	57	Trial: 57	8896753	46	Ìú»·	ÏîÁ´	ÏÉÈËÕÆ	f	f
zsx	.	.	.	.	.	.	.	.	.	.	10	.	.	.	false	false	Message: 888ms	11.89	198.15	60	910	525.90	398.30	3	326.30	851	172.80	397.90	INVISIBLE_BOUNDARY[1]	888	.	.	zsx.edf	RIGHT	2957	8899710	Full Trial Period	8896753	57	Trial: 57	8896753	46	Ìú»·	ÏîÁ´	ÏÉÈËÕÆ	f	f
zsx	.	.	.	.	.	.	.	.	.	.	11	.	.	.	false	false	Message: 893ms	11.89	198.15	60	910	525.90	398.30	3	326.30	851	172.80	397.90	SYNCTIME	893	.	.	zsx.edf	RIGHT	2957	8899710	Full Trial Period	8896753	57	Trial: 57	8896753	46	Ìú»·	ÏîÁ´	ÏÉÈËÕÆ	f	f
zsx	.	.	.	.	702	2605	8	1904	888.30	381.60	12	[1]	2	RECTANGLE_INTERESTAREA	false	false	Message: 2258ms	.	.	.	.	.	.	.	.	.	.	.	INVISIBLE_BOUNDARY[2]	2258	888.30	381.60	zsx.edf	RIGHT	2957	8899710	Full Trial Period	8896753	57	Trial: 57	8896753	46	Ìú»·	ÏîÁ´	ÏÉÈËÕÆ	f	f
zsx	.	.	.	.	702	2605	8	1904	888.30	381.60	13	[1]	2	RECTANGLE_INTERESTAREA	false	false	Message: 2267ms	.	.	.	.	.	.	.	.	.	.	.	SYNCTIME	2267	888.30	381.60	zsx.edf	RIGHT	2957	8899710	Full Trial Period	8896753	57	Trial: 57	8896753	46	Ìú»·	ÏîÁ´	ÏÉÈËÕÆ	f	f
zsx	.	.	.	.	88	2955	10	2868	874.90	384.20	14	[1]	2	RECTANGLE_INTERESTAREA	false	false	Message: 2938ms	.	.	.	.	.	.	.	.	.	.	.	KEYBOARD	2938	874.90	384.20	zsx.edf	RIGHT	2957	8899710	Full Trial Period	8896753	57	Trial: 57	8896753	46	Ìú»·	ÏîÁ´	ÏÉÈËÕÆ	f	f
zsx	.	.	.	.	.	.	.	.	.	.	15	.	.	.	false	false	Message: 3006ms	.	.	.	.	.	.	.	.	.	.	.	TRIAL_RESULT 0	3006	.	.	zsx.edf	RIGHT	2957	8899710	Full Trial Period	8896753	57	Trial: 57	8896753	46	Ìú»·	ÏîÁ´	ÏÉÈËÕÆ	f	f
zsx	.	.	.	.	.	.	.	.	.	.	1	.	.	.	false	false	Message: -22ms	.	.	.	.	.	.	.	.	.	.	.	TRIALID 57	-22	.	.	zsx.edf	RIGHT	4182	8907007	Full Trial Period	8902825	58	Trial: 58	8902825	44	Æì¸Ë	±£ÏÕÏä	Î¢²¨Â¯	j	j
zsx	.	.	.	.	.	.	.	.	.	.	2	.	.	.	false	false	Message: -1ms	.	.	.	.	.	.	.	.	.	.	.	RECCFG CR 1000 2 0 R	-1	.	.	zsx.edf	RIGHT	4182	8907007	Full Trial Period	8902825	58	Trial: 58	8902825	44	Æì¸Ë	±£ÏÕÏä	Î¢²¨Â¯	j	j
zsx	.	.	.	.	.	.	.	.	.	.	3	.	.	.	false	false	Message: -1ms	.	.	.	.	.	.	.	.	.	.	.	ELCLCFG TOWER	-1	.	.	zsx.edf	RIGHT	4182	8907007	Full Trial Period	8902825	58	Trial: 58	8902825	44	Æì¸Ë	±£ÏÕÏä	Î¢²¨Â¯	j	j
zsx	.	.	.	.	.	.	.	.	.	.	4	.	.	.	false	false	Message: -1ms	.	.	.	.	.	.	.	.	.	.	.	GAZE_COORDS 0.00 0.00 1023.00 767.00	-1	.	.	zsx.edf	RIGHT	4182	8907007	Full Trial Period	8902825	58	Trial: 58	8902825	44	Æì¸Ë	±£ÏÕÏä	Î¢²¨Â¯	j	j
zsx	.	.	.	.	.	.	.	.	.	.	5	.	.	.	false	false	Message: -1ms	.	.	.	.	.	.	.	.	.	.	.	THRESHOLDS R 124 228	-1	.	.	zsx.edf	RIGHT	4182	8907007	Full Trial Period	8902825	58	Trial: 58	8902825	44	Æì¸Ë	±£ÏÕÏä	Î¢²¨Â¯	j	j
zsx	.	.	.	.	.	.	.	.	.	.	6	.	.	.	false	false	Message: -1ms	.	.	.	.	.	.	.	.	.	.	.	ELCL_PROC CENTROID (3)	-1	.	.	zsx.edf	RIGHT	4182	8907007	Full Trial Period	8902825	58	Trial: 58	8902825	44	Æì¸Ë	±£ÏÕÏä	Î¢²¨Â¯	j	j
zsx	.	.	.	.	.	.	.	.	.	.	7	.	.	.	false	false	Message: -1ms	.	.	.	.	.	.	.	.	.	.	.	ELCL_PCR_PARAM 5 3.0	-1	.	.	zsx.edf	RIGHT	4182	8907007	Full Trial Period	8902825	58	Trial: 58	8902825	44	Æì¸Ë	±£ÏÕÏä	Î¢²¨Â¯	j	j
zsx	.	.	.	.	.	.	.	.	.	.	8	.	.	.	false	true	Message: 0ms	.	.	.	.	.	.	.	.	.	.	.	!MODE RECORD CR 1000 2 0 R	0	.	.	zsx.edf	RIGHT	4182	8907007	Full Trial Period	8902825	58	Trial: 58	8902825	44	Æì¸Ë	±£ÏÕÏä	Î¢²¨Â¯	j	j
zsx	.	.	.	.	260	266	1	7	146.40	387.90	9	.	.	.	false	false	Message: 44ms	.	.	.	.	.	.	.	.	.	.	.	SYNCTIME	44	146.40	387.90	zsx.edf	RIGHT	4182	8907007	Full Trial Period	8902825	58	Trial: 58	8902825	44	Æì¸Ë	±£ÏÕÏä	Î¢²¨Â¯	j	j
zsx	.	.	.	.	342	1170	4	829	497.10	383.40	10	[1]	1	RECTANGLE_INTERESTAREA	false	false	Message: 992ms	.	.	.	.	.	.	.	.	.	.	.	INVISIBLE_BOUNDARY[1]	992	497.10	383.40	zsx.edf	RIGHT	4182	8907007	Full Trial Period	8902825	58	Trial: 58	8902825	44	Æì¸Ë	±£ÏÕÏä	Î¢²¨Â¯	j	j
zsx	.	.	.	.	342	1170	4	829	497.10	383.40	11	[1]	1	RECTANGLE_INTERESTAREA	false	false	Message: 1002ms	.	.	.	.	.	.	.	.	.	.	.	SYNCTIME	1002	497.10	383.40	zsx.edf	RIGHT	4182	8907007	Full Trial Period	8902825	58	Trial: 58	8902825	44	Æì¸Ë	±£ÏÕÏä	Î¢²¨Â¯	j	j
zsx	.	.	.	.	.	.	.	.	.	.	12	.	.	.	false	false	Message: 3417ms	0.99	4.77	207	3605	902.20	350.40	7	1156.50	3399	883.60	373.10	INVISIBLE_BOUNDARY[2]	3417	.	.	zsx.edf	RIGHT	4182	8907007	Full Trial Period	8902825	58	Trial: 58	8902825	44	Æì¸Ë	±£ÏÕÏä	Î¢²¨Â¯	j	j
zsx	.	.	.	.	.	.	.	.	.	.	13	.	.	.	false	false	Message: 3427ms	0.99	4.77	207	3605	902.20	350.40	7	1156.50	3399	883.60	373.10	SYNCTIME	3427	.	.	zsx.edf	RIGHT	4182	8907007	Full Trial Period	8902825	58	Trial: 58	8902825	44	Æì¸Ë	±£ÏÕÏä	Î¢²¨Â¯	j	j
zsx	.	.	.	.	575	4180	8	3606	904.40	376.10	14	[1]	2	RECTANGLE_INTERESTAREA	false	false	Message: 4163ms	.	.	.	.	.	.	.	.	.	.	.	KEYBOARD	4163	904.40	376.10	zsx.edf	RIGHT	4182	8907007	Full Trial Period	8902825	58	Trial: 58	8902825	44	Æì¸Ë	±£ÏÕÏä	Î¢²¨Â¯	j	j
zsx	.	.	.	.	.	.	.	.	.	.	15	.	.	.	false	false	Message: 4224ms	.	.	.	.	.	.	.	.	.	.	.	TRIAL_RESULT 0	4224	.	.	zsx.edf	RIGHT	4182	8907007	Full Trial Period	8902825	58	Trial: 58	8902825	44	Æì¸Ë	±£ÏÕÏä	Î¢²¨Â¯	j	j
zsx	.	.	.	.	.	.	.	.	.	.	1	.	.	.	false	false	Message: -19ms	.	.	.	.	.	.	.	.	.	.	.	TRIALID 58	-19	.	.	zsx.edf	RIGHT	4209	8912655	Full Trial Period	8908446	59	Trial: 59	8908446	139	èÖ×Ó	Ë®±­	Ð¡Ïª	j	f
zsx	.	.	.	.	.	.	.	.	.	.	2	.	.	.	false	false	Message: -1ms	.	.	.	.	.	.	.	.	.	.	.	RECCFG CR 1000 2 0 R	-1	.	.	zsx.edf	RIGHT	4209	8912655	Full Trial Period	8908446	59	Trial: 59	8908446	139	èÖ×Ó	Ë®±­	Ð¡Ïª	j	f
zsx	.	.	.	.	.	.	.	.	.	.	3	.	.	.	false	false	Message: -1ms	.	.	.	.	.	.	.	.	.	.	.	ELCLCFG TOWER	-1	.	.	zsx.edf	RIGHT	4209	8912655	Full Trial Period	8908446	59	Trial: 59	8908446	139	èÖ×Ó	Ë®±­	Ð¡Ïª	j	f
zsx	.	.	.	.	.	.	.	.	.	.	4	.	.	.	false	false	Message: -1ms	.	.	.	.	.	.	.	.	.	.	.	GAZE_COORDS 0.00 0.00 1023.00 767.00	-1	.	.	zsx.edf	RIGHT	4209	8912655	Full Trial Period	8908446	59	Trial: 59	8908446	139	èÖ×Ó	Ë®±­	Ð¡Ïª	j	f
zsx	.	.	.	.	.	.	.	.	.	.	5	.	.	.	false	false	Message: -1ms	.	.	.	.	.	.	.	.	.	.	.	THRESHOLDS R 124 228	-1	.	.	zsx.edf	RIGHT	4209	8912655	Full Trial Period	8908446	59	Trial: 59	8908446	139	èÖ×Ó	Ë®±­	Ð¡Ïª	j	f
zsx	.	.	.	.	.	.	.	.	.	.	6	.	.	.	false	false	Message: -1ms	.	.	.	.	.	.	.	.	.	.	.	ELCL_PROC CENTROID (3)	-1	.	.	zsx.edf	RIGHT	4209	8912655	Full Trial Period	8908446	59	Trial: 59	8908446	139	èÖ×Ó	Ë®±­	Ð¡Ïª	j	f
zsx	.	.	.	.	.	.	.	.	.	.	7	.	.	.	false	false	Message: -1ms	.	.	.	.	.	.	.	.	.	.	.	ELCL_PCR_PARAM 5 3.0	-1	.	.	zsx.edf	RIGHT	4209	8912655	Full Trial Period	8908446	59	Trial: 59	8908446	139	èÖ×Ó	Ë®±­	Ð¡Ïª	j	f
zsx	.	.	.	.	.	.	.	.	.	.	8	.	.	.	false	true	Message: 0ms	.	.	.	.	.	.	.	.	.	.	.	!MODE RECORD CR 1000 2 0 R	0	.	.	zsx.edf	RIGHT	4209	8912655	Full Trial Period	8908446	59	Trial: 59	8908446	139	èÖ×Ó	Ë®±­	Ð¡Ïª	j	f
zsx	.	.	.	.	238	244	1	7	155.90	384.90	9	.	.	.	false	false	Message: 39ms	.	.	.	.	.	.	.	.	.	.	.	SYNCTIME	39	155.90	384.90	zsx.edf	RIGHT	4209	8912655	Full Trial Period	8908446	59	Trial: 59	8908446	139	èÖ×Ó	Ë®±­	Ð¡Ïª	j	f
zsx	.	.	.	.	.	.	.	.	.	.	10	.	.	.	false	false	Message: 654ms	12.17	184.42	66	680	505.10	386.80	2	322.60	615	142.40	391.00	INVISIBLE_BOUNDARY[1]	654	.	.	zsx.edf	RIGHT	4209	8912655	Full Trial Period	8908446	59	Trial: 59	8908446	139	èÖ×Ó	Ë®±­	Ð¡Ïª	j	f
zsx	.	.	.	.	.	.	.	.	.	.	11	.	.	.	false	false	Message: 664ms	12.17	184.42	66	680	505.10	386.80	2	322.60	615	142.40	391.00	SYNCTIME	664	.	.	zsx.edf	RIGHT	4209	8912655	Full Trial Period	8908446	59	Trial: 59	8908446	139	èÖ×Ó	Ë®±­	Ð¡Ïª	j	f
zsx	.	.	.	.	.	.	.	.	.	.	12	.	.	.	false	false	Message: 2201ms	1.16	64.63	18	2212	846.40	376.80	7	100.50	2195	811.90	382.60	INVISIBLE_BOUNDARY[2]	2201	.	.	zsx.edf	RIGHT	4209	8912655	Full Trial Period	8908446	59	Trial: 59	8908446	139	èÖ×Ó	Ë®±­	Ð¡Ïª	j	f
zsx	.	.	.	.	.	.	.	.	.	.	13	.	.	.	false	false	Message: 2205ms	1.16	64.63	18	2212	846.40	376.80	7	100.50	2195	811.90	382.60	SYNCTIME	2205	.	.	zsx.edf	RIGHT	4209	8912655	Full Trial Period	8908446	59	Trial: 59	8908446	139	èÖ×Ó	Ë®±­	Ð¡Ïª	j	f
zsx	.	.	.	.	981	4207	11	3227	1001.80	381.10	14	.	.	.	false	false	Message: 4190ms	.	.	.	.	.	.	.	.	.	.	.	KEYBOARD	4190	1001.80	381.10	zsx.edf	RIGHT	4209	8912655	Full Trial Period	8908446	59	Trial: 59	8908446	139	èÖ×Ó	Ë®±­	Ð¡Ïª	j	f
zsx	.	.	.	.	.	.	.	.	.	.	15	.	.	.	false	false	Message: 4249ms	.	.	.	.	.	.	.	.	.	.	.	TRIAL_RESULT 0	4249	.	.	zsx.edf	RIGHT	4209	8912655	Full Trial Period	8908446	59	Trial: 59	8908446	139	èÖ×Ó	Ë®±­	Ð¡Ïª	j	f
zsx	.	.	.	.	.	.	.	.	.	.	1	.	.	.	false	false	Message: -15ms	.	.	.	.	.	.	.	.	.	.	.	TRIALID 59	-15	.	.	zsx.edf	RIGHT	3458	8917449	Full Trial Period	8913991	60	Trial: 60	8913991	111	ÃæÌõ	º£´ø	Î§½í	j	j
zsx	.	.	.	.	.	.	.	.	.	.	2	.	.	.	false	false	Message: -1ms	.	.	.	.	.	.	.	.	.	.	.	RECCFG CR 1000 2 0 R	-1	.	.	zsx.edf	RIGHT	3458	8917449	Full Trial Period	8913991	60	Trial: 60	8913991	111	ÃæÌõ	º£´ø	Î§½í	j	j
zsx	.	.	.	.	.	.	.	.	.	.	3	.	.	.	false	false	Message: -1ms	.	.	.	.	.	.	.	.	.	.	.	ELCLCFG TOWER	-1	.	.	zsx.edf	RIGHT	3458	8917449	Full Trial Period	8913991	60	Trial: 60	8913991	111	ÃæÌõ	º£´ø	Î§½í	j	j
zsx	.	.	.	.	.	.	.	.	.	.	4	.	.	.	false	false	Message: -1ms	.	.	.	.	.	.	.	.	.	.	.	GAZE_COORDS 0.00 0.00 1023.00 767.00	-1	.	.	zsx.edf	RIGHT	3458	8917449	Full Trial Period	8913991	60	Trial: 60	8913991	111	ÃæÌõ	º£´ø	Î§½í	j	j
zsx	.	.	.	.	.	.	.	.	.	.	5	.	.	.	false	false	Message: -1ms	.	.	.	.	.	.	.	.	.	.	.	THRESHOLDS R 124 228	-1	.	.	zsx.edf	RIGHT	3458	8917449	Full Trial Period	8913991	60	Trial: 60	8913991	111	ÃæÌõ	º£´ø	Î§½í	j	j
zsx	.	.	.	.	.	.	.	.	.	.	6	.	.	.	false	false	Message: -1ms	.	.	.	.	.	.	.	.	.	.	.	ELCL_PROC CENTROID (3)	-1	.	.	zsx.edf	RIGHT	3458	8917449	Full Trial Period	8913991	60	Trial: 60	8913991	111	ÃæÌõ	º£´ø	Î§½í	j	j
zsx	.	.	.	.	.	.	.	.	.	.	7	.	.	.	false	false	Message: -1ms	.	.	.	.	.	.	.	.	.	.	.	ELCL_PCR_PARAM 5 3.0	-1	.	.	zsx.edf	RIGHT	3458	8917449	Full Trial Period	8913991	60	Trial: 60	8913991	111	ÃæÌõ	º£´ø	Î§½í	j	j
zsx	.	.	.	.	.	.	.	.	.	.	8	.	.	.	false	true	Message: 0ms	.	.	.	.	.	.	.	.	.	.	.	!MODE RECORD CR 1000 2 0 R	0	.	.	zsx.edf	RIGHT	3458	8917449	Full Trial Period	8913991	60	Trial: 60	8913991	111	ÃæÌõ	º£´ø	Î§½í	j	j
zsx	.	.	.	.	312	318	1	7	149.40	398.40	9	.	.	.	false	false	Message: 43ms	.	.	.	.	.	.	.	.	.	.	.	SYNCTIME	43	149.40	398.40	zsx.edf	RIGHT	3458	8917449	Full Trial Period	8913991	60	Trial: 60	8913991	111	ÃæÌõ	º£´ø	Î§½í	j	j
zsx	.	.	.	.	.	.	.	.	.	.	10	.	.	.	false	false	Message: 687ms	12.93	198.88	65	714	551.80	387.30	2	316.20	650	167.50	401.60	INVISIBLE_BOUNDARY[1]	687	.	.	zsx.edf	RIGHT	3458	8917449	Full Trial Period	8913991	60	Trial: 60	8913991	111	ÃæÌõ	º£´ø	Î§½í	j	j
zsx	.	.	.	.	.	.	.	.	.	.	11	.	.	.	false	false	Message: 693ms	12.93	198.88	65	714	551.80	387.30	2	316.20	650	167.50	401.60	SYNCTIME	693	.	.	zsx.edf	RIGHT	3458	8917449	Full Trial Period	8913991	60	Trial: 60	8913991	111	ÃæÌõ	º£´ø	Î§½í	j	j
zsx	.	.	.	.	1630	3177	5	1548	913.40	382.60	12	.	.	.	false	false	Message: 1933ms	.	.	.	.	.	.	.	.	.	.	.	INVISIBLE_BOUNDARY[2]	1933	913.40	382.60	zsx.edf	RIGHT	3458	8917449	Full Trial Period	8913991	60	Trial: 60	8913991	111	ÃæÌõ	º£´ø	Î§½í	j	j
zsx	.	.	.	.	1630	3177	5	1548	913.40	382.60	13	.	.	.	false	false	Message: 1943ms	.	.	.	.	.	.	.	.	.	.	.	SYNCTIME	1943	913.40	382.60	zsx.edf	RIGHT	3458	8917449	Full Trial Period	8913991	60	Trial: 60	8913991	111	ÃæÌõ	º£´ø	Î§½í	j	j
zsx	.	.	.	.	271	3456	6	3186	927.50	382.50	14	.	.	.	false	false	Message: 3439ms	.	.	.	.	.	.	.	.	.	.	.	KEYBOARD	3439	927.50	382.50	zsx.edf	RIGHT	3458	8917449	Full Trial Period	8913991	60	Trial: 60	8913991	111	ÃæÌõ	º£´ø	Î§½í	j	j
zsx	.	.	.	.	.	.	.	.	.	.	15	.	.	.	false	false	Message: 3499ms	.	.	.	.	.	.	.	.	.	.	.	TRIAL_RESULT 0	3499	.	.	zsx.edf	RIGHT	3458	8917449	Full Trial Period	8913991	60	Trial: 60	8913991	111	ÃæÌõ	º£´ø	Î§½í	j	j
zsx	.	.	.	.	.	.	.	.	.	.	1	.	.	.	false	false	Message: -22ms	.	.	.	.	.	.	.	.	.	.	.	TRIALID 60	-22	.	.	zsx.edf	RIGHT	3685	8922632	Full Trial Period	8918947	61	Trial: 61	8918947	42	ºÉ°üµ°	Ê±ÖÓ	Ö¸ÄÏÕë	j	j
zsx	.	.	.	.	.	.	.	.	.	.	2	.	.	.	false	false	Message: -1ms	.	.	.	.	.	.	.	.	.	.	.	RECCFG CR 1000 2 0 R	-1	.	.	zsx.edf	RIGHT	3685	8922632	Full Trial Period	8918947	61	Trial: 61	8918947	42	ºÉ°üµ°	Ê±ÖÓ	Ö¸ÄÏÕë	j	j
zsx	.	.	.	.	.	.	.	.	.	.	3	.	.	.	false	false	Message: -1ms	.	.	.	.	.	.	.	.	.	.	.	ELCLCFG TOWER	-1	.	.	zsx.edf	RIGHT	3685	8922632	Full Trial Period	8918947	61	Trial: 61	8918947	42	ºÉ°üµ°	Ê±ÖÓ	Ö¸ÄÏÕë	j	j
zsx	.	.	.	.	.	.	.	.	.	.	4	.	.	.	false	false	Message: -1ms	.	.	.	.	.	.	.	.	.	.	.	GAZE_COORDS 0.00 0.00 1023.00 767.00	-1	.	.	zsx.edf	RIGHT	3685	8922632	Full Trial Period	8918947	61	Trial: 61	8918947	42	ºÉ°üµ°	Ê±ÖÓ	Ö¸ÄÏÕë	j	j
zsx	.	.	.	.	.	.	.	.	.	.	5	.	.	.	false	false	Message: -1ms	.	.	.	.	.	.	.	.	.	.	.	THRESHOLDS R 124 228	-1	.	.	zsx.edf	RIGHT	3685	8922632	Full Trial Period	8918947	61	Trial: 61	8918947	42	ºÉ°üµ°	Ê±ÖÓ	Ö¸ÄÏÕë	j	j
zsx	.	.	.	.	.	.	.	.	.	.	6	.	.	.	false	false	Message: -1ms	.	.	.	.	.	.	.	.	.	.	.	ELCL_PROC CENTROID (3)	-1	.	.	zsx.edf	RIGHT	3685	8922632	Full Trial Period	8918947	61	Trial: 61	8918947	42	ºÉ°üµ°	Ê±ÖÓ	Ö¸ÄÏÕë	j	j
zsx	.	.	.	.	.	.	.	.	.	.	7	.	.	.	false	false	Message: -1ms	.	.	.	.	.	.	.	.	.	.	.	ELCL_PCR_PARAM 5 3.0	-1	.	.	zsx.edf	RIGHT	3685	8922632	Full Trial Period	8918947	61	Trial: 61	8918947	42	ºÉ°üµ°	Ê±ÖÓ	Ö¸ÄÏÕë	j	j
zsx	.	.	.	.	.	.	.	.	.	.	8	.	.	.	false	true	Message: 0ms	.	.	.	.	.	.	.	.	.	.	.	!MODE RECORD CR 1000 2 0 R	0	.	.	zsx.edf	RIGHT	3685	8922632	Full Trial Period	8918947	61	Trial: 61	8918947	42	ºÉ°üµ°	Ê±ÖÓ	Ö¸ÄÏÕë	j	j
zsx	.	.	.	.	270	276	1	7	159.70	391.50	9	.	.	.	false	false	Message: 45ms	.	.	.	.	.	.	.	.	.	.	.	SYNCTIME	45	159.70	391.50	zsx.edf	RIGHT	3685	8922632	Full Trial Period	8918947	61	Trial: 61	8918947	42	ºÉ°üµ°	Ê±ÖÓ	Ö¸ÄÏÕë	j	j
zsx	.	.	.	.	.	.	.	.	.	.	10	.	.	.	false	false	Message: 938ms	10.81	171.63	63	955	515.90	388.60	3	259.20	893	195.30	389.70	INVISIBLE_BOUNDARY[1]	938	.	.	zsx.edf	RIGHT	3685	8922632	Full Trial Period	8918947	61	Trial: 61	8918947	42	ºÉ°üµ°	Ê±ÖÓ	Ö¸ÄÏÕë	j	j
zsx	.	.	.	.	.	.	.	.	.	.	11	.	.	.	false	false	Message: 944ms	10.81	171.63	63	955	515.90	388.60	3	259.20	893	195.30	389.70	SYNCTIME	944	.	.	zsx.edf	RIGHT	3685	8922632	Full Trial Period	8918947	61	Trial: 61	8918947	42	ºÉ°üµ°	Ê±ÖÓ	Ö¸ÄÏÕë	j	j
zsx	.	.	.	.	345	2356	8	2012	876.80	386.30	12	[1]	2	RECTANGLE_INTERESTAREA	false	false	Message: 2091ms	.	.	.	.	.	.	.	.	.	.	.	INVISIBLE_BOUNDARY[2]	2091	876.80	386.30	zsx.edf	RIGHT	3685	8922632	Full Trial Period	8918947	61	Trial: 61	8918947	42	ºÉ°üµ°	Ê±ÖÓ	Ö¸ÄÏÕë	j	j
zsx	.	.	.	.	345	2356	8	2012	876.80	386.30	13	[1]	2	RECTANGLE_INTERESTAREA	false	false	Message: 2094ms	.	.	.	.	.	.	.	.	.	.	.	SYNCTIME	2094	876.80	386.30	zsx.edf	RIGHT	3685	8922632	Full Trial Period	8918947	61	Trial: 61	8918947	42	ºÉ°üµ°	Ê±ÖÓ	Ö¸ÄÏÕë	j	j
zsx	.	.	.	.	942	3683	10	2742	883.80	392.60	14	[1]	2	RECTANGLE_INTERESTAREA	false	false	Message: 3667ms	.	.	.	.	.	.	.	.	.	.	.	KEYBOARD	3667	883.80	392.60	zsx.edf	RIGHT	3685	8922632	Full Trial Period	8918947	61	Trial: 61	8918947	42	ºÉ°üµ°	Ê±ÖÓ	Ö¸ÄÏÕë	j	j
zsx	.	.	.	.	.	.	.	.	.	.	15	.	.	.	false	false	Message: 3733ms	.	.	.	.	.	.	.	.	.	.	.	TRIAL_RESULT 0	3733	.	.	zsx.edf	RIGHT	3685	8922632	Full Trial Period	8918947	61	Trial: 61	8918947	42	ºÉ°üµ°	Ê±ÖÓ	Ö¸ÄÏÕë	j	j
zsx	.	.	.	.	.	.	.	.	.	.	1	.	.	.	false	false	Message: -15ms	.	.	.	.	.	.	.	.	.	.	.	TRIALID 61	-15	.	.	zsx.edf	RIGHT	3687	8927593	Full Trial Period	8923906	62	Trial: 62	8923906	65	ÂÝÐý½°	·çÉÈ	À¯±Ê	f	f
zsx	.	.	.	.	.	.	.	.	.	.	2	.	.	.	false	false	Message: -1ms	.	.	.	.	.	.	.	.	.	.	.	RECCFG CR 1000 2 0 R	-1	.	.	zsx.edf	RIGHT	3687	8927593	Full Trial Period	8923906	62	Trial: 62	8923906	65	ÂÝÐý½°	·çÉÈ	À¯±Ê	f	f
zsx	.	.	.	.	.	.	.	.	.	.	3	.	.	.	false	false	Message: -1ms	.	.	.	.	.	.	.	.	.	.	.	ELCLCFG TOWER	-1	.	.	zsx.edf	RIGHT	3687	8927593	Full Trial Period	8923906	62	Trial: 62	8923906	65	ÂÝÐý½°	·çÉÈ	À¯±Ê	f	f
zsx	.	.	.	.	.	.	.	.	.	.	4	.	.	.	false	false	Message: -1ms	.	.	.	.	.	.	.	.	.	.	.	GAZE_COORDS 0.00 0.00 1023.00 767.00	-1	.	.	zsx.edf	RIGHT	3687	8927593	Full Trial Period	8923906	62	Trial: 62	8923906	65	ÂÝÐý½°	·çÉÈ	À¯±Ê	f	f
zsx	.	.	.	.	.	.	.	.	.	.	5	.	.	.	false	false	Message: -1ms	.	.	.	.	.	.	.	.	.	.	.	THRESHOLDS R 124 228	-1	.	.	zsx.edf	RIGHT	3687	8927593	Full Trial Period	8923906	62	Trial: 62	8923906	65	ÂÝÐý½°	·çÉÈ	À¯±Ê	f	f
zsx	.	.	.	.	.	.	.	.	.	.	6	.	.	.	false	false	Message: -1ms	.	.	.	.	.	.	.	.	.	.	.	ELCL_PROC CENTROID (3)	-1	.	.	zsx.edf	RIGHT	3687	8927593	Full Trial Period	8923906	62	Trial: 62	8923906	65	ÂÝÐý½°	·çÉÈ	À¯±Ê	f	f
zsx	.	.	.	.	.	.	.	.	.	.	7	.	.	.	false	false	Message: -1ms	.	.	.	.	.	.	.	.	.	.	.	ELCL_PCR_PARAM 5 3.0	-1	.	.	zsx.edf	RIGHT	3687	8927593	Full Trial Period	8923906	62	Trial: 62	8923906	65	ÂÝÐý½°	·çÉÈ	À¯±Ê	f	f
zsx	.	.	.	.	.	.	.	.	.	.	8	.	.	.	false	true	Message: 0ms	.	.	.	.	.	.	.	.	.	.	.	!MODE RECORD CR 1000 2 0 R	0	.	.	zsx.edf	RIGHT	3687	8927593	Full Trial Period	8923906	62	Trial: 62	8923906	65	ÂÝÐý½°	·çÉÈ	À¯±Ê	f	f
zsx	.	.	.	.	221	227	1	7	155.40	400.20	9	.	.	.	false	false	Message: 43ms	.	.	.	.	.	.	.	.	.	.	.	SYNCTIME	43	155.40	400.20	zsx.edf	RIGHT	3687	8927593	Full Trial Period	8923906	62	Trial: 62	8923906	65	ÂÝÐý½°	·çÉÈ	À¯±Ê	f	f
zsx	.	.	.	.	.	.	.	.	.	.	10	.	.	.	false	false	Message: 1124ms	11.28	201.45	56	1147	533.50	388.00	4	315.20	1092	199.60	391.20	INVISIBLE_BOUNDARY[1]	1124	.	.	zsx.edf	RIGHT	3687	8927593	Full Trial Period	8923906	62	Trial: 62	8923906	65	ÂÝÐý½°	·çÉÈ	À¯±Ê	f	f
zsx	.	.	.	.	.	.	.	.	.	.	11	.	.	.	false	false	Message: 1134ms	11.28	201.45	56	1147	533.50	388.00	4	315.20	1092	199.60	391.20	SYNCTIME	1134	.	.	zsx.edf	RIGHT	3687	8927593	Full Trial Period	8923906	62	Trial: 62	8923906	65	ÂÝÐý½°	·çÉÈ	À¯±Ê	f	f
zsx	.	.	.	.	575	2998	8	2424	858.80	379.70	12	[1]	2	RECTANGLE_INTERESTAREA	false	false	Message: 2802ms	.	.	.	.	.	.	.	.	.	.	.	INVISIBLE_BOUNDARY[2]	2802	858.80	379.70	zsx.edf	RIGHT	3687	8927593	Full Trial Period	8923906	62	Trial: 62	8923906	65	ÂÝÐý½°	·çÉÈ	À¯±Ê	f	f
zsx	.	.	.	.	575	2998	8	2424	858.80	379.70	13	[1]	2	RECTANGLE_INTERESTAREA	false	false	Message: 2810ms	.	.	.	.	.	.	.	.	.	.	.	SYNCTIME	2810	858.80	379.70	zsx.edf	RIGHT	3687	8927593	Full Trial Period	8923906	62	Trial: 62	8923906	65	ÂÝÐý½°	·çÉÈ	À¯±Ê	f	f
zsx	.	.	.	.	672	3685	9	3014	905.70	382.70	14	[1]	2	RECTANGLE_INTERESTAREA	false	false	Message: 3667ms	.	.	.	.	.	.	.	.	.	.	.	KEYBOARD	3667	905.70	382.70	zsx.edf	RIGHT	3687	8927593	Full Trial Period	8923906	62	Trial: 62	8923906	65	ÂÝÐý½°	·çÉÈ	À¯±Ê	f	f
zsx	.	.	.	.	.	.	.	.	.	.	15	.	.	.	false	false	Message: 3725ms	.	.	.	.	.	.	.	.	.	.	.	TRIAL_RESULT 0	3725	.	.	zsx.edf	RIGHT	3687	8927593	Full Trial Period	8923906	62	Trial: 62	8923906	65	ÂÝÐý½°	·çÉÈ	À¯±Ê	f	f
zsx	.	.	.	.	.	.	.	.	.	.	1	.	.	.	false	false	Message: -17ms	.	.	.	.	.	.	.	.	.	.	.	TRIALID 62	-17	.	.	zsx.edf	RIGHT	3232	8932098	Full Trial Period	8928866	63	Trial: 63	8928866	115	²ÝÝ®	ÌðÍ²	ÑÀ¸à	f	f
zsx	.	.	.	.	.	.	.	.	.	.	2	.	.	.	false	false	Message: -1ms	.	.	.	.	.	.	.	.	.	.	.	RECCFG CR 1000 2 0 R	-1	.	.	zsx.edf	RIGHT	3232	8932098	Full Trial Period	8928866	63	Trial: 63	8928866	115	²ÝÝ®	ÌðÍ²	ÑÀ¸à	f	f
zsx	.	.	.	.	.	.	.	.	.	.	3	.	.	.	false	false	Message: -1ms	.	.	.	.	.	.	.	.	.	.	.	ELCLCFG TOWER	-1	.	.	zsx.edf	RIGHT	3232	8932098	Full Trial Period	8928866	63	Trial: 63	8928866	115	²ÝÝ®	ÌðÍ²	ÑÀ¸à	f	f
zsx	.	.	.	.	.	.	.	.	.	.	4	.	.	.	false	false	Message: -1ms	.	.	.	.	.	.	.	.	.	.	.	GAZE_COORDS 0.00 0.00 1023.00 767.00	-1	.	.	zsx.edf	RIGHT	3232	8932098	Full Trial Period	8928866	63	Trial: 63	8928866	115	²ÝÝ®	ÌðÍ²	ÑÀ¸à	f	f
zsx	.	.	.	.	.	.	.	.	.	.	5	.	.	.	false	false	Message: -1ms	.	.	.	.	.	.	.	.	.	.	.	THRESHOLDS R 124 228	-1	.	.	zsx.edf	RIGHT	3232	8932098	Full Trial Period	8928866	63	Trial: 63	8928866	115	²ÝÝ®	ÌðÍ²	ÑÀ¸à	f	f
zsx	.	.	.	.	.	.	.	.	.	.	6	.	.	.	false	false	Message: -1ms	.	.	.	.	.	.	.	.	.	.	.	ELCL_PROC CENTROID (3)	-1	.	.	zsx.edf	RIGHT	3232	8932098	Full Trial Period	8928866	63	Trial: 63	8928866	115	²ÝÝ®	ÌðÍ²	ÑÀ¸à	f	f
zsx	.	.	.	.	.	.	.	.	.	.	7	.	.	.	false	false	Message: -1ms	.	.	.	.	.	.	.	.	.	.	.	ELCL_PCR_PARAM 5 3.0	-1	.	.	zsx.edf	RIGHT	3232	8932098	Full Trial Period	8928866	63	Trial: 63	8928866	115	²ÝÝ®	ÌðÍ²	ÑÀ¸à	f	f
zsx	.	.	.	.	.	.	.	.	.	.	8	.	.	.	false	true	Message: 0ms	.	.	.	.	.	.	.	.	.	.	.	!MODE RECORD CR 1000 2 0 R	0	.	.	zsx.edf	RIGHT	3232	8932098	Full Trial Period	8928866	63	Trial: 63	8928866	115	²ÝÝ®	ÌðÍ²	ÑÀ¸à	f	f
zsx	.	.	.	.	281	287	1	7	158.20	387.80	9	.	.	.	false	false	Message: 41ms	.	.	.	.	.	.	.	.	.	.	.	SYNCTIME	41	158.20	387.80	zsx.edf	RIGHT	3232	8932098	Full Trial Period	8928866	63	Trial: 63	8928866	115	²ÝÝ®	ÌðÍ²	ÑÀ¸à	f	f
zsx	.	.	.	.	253	1026	4	774	464.20	382.00	10	.	.	.	false	false	Message: 887ms	.	.	.	.	.	.	.	.	.	.	.	INVISIBLE_BOUNDARY[1]	887	464.20	382.00	zsx.edf	RIGHT	3232	8932098	Full Trial Period	8928866	63	Trial: 63	8928866	115	²ÝÝ®	ÌðÍ²	ÑÀ¸à	f	f
zsx	.	.	.	.	253	1026	4	774	464.20	382.00	11	.	.	.	false	false	Message: 891ms	.	.	.	.	.	.	.	.	.	.	.	SYNCTIME	891	464.20	382.00	zsx.edf	RIGHT	3232	8932098	Full Trial Period	8928866	63	Trial: 63	8928866	115	²ÝÝ®	ÌðÍ²	ÑÀ¸à	f	f
zsx	.	.	.	.	.	.	.	.	.	.	12	.	.	.	false	false	Message: 2321ms	11.29	173.74	65	2345	873.10	398.40	6	256.10	2281	536.60	393.30	INVISIBLE_BOUNDARY[2]	2321	.	.	zsx.edf	RIGHT	3232	8932098	Full Trial Period	8928866	63	Trial: 63	8928866	115	²ÝÝ®	ÌðÍ²	ÑÀ¸à	f	f
zsx	.	.	.	.	.	.	.	.	.	.	13	.	.	.	false	false	Message: 2332ms	11.29	173.74	65	2345	873.10	398.40	6	256.10	2281	536.60	393.30	SYNCTIME	2332	.	.	zsx.edf	RIGHT	3232	8932098	Full Trial Period	8928866	63	Trial: 63	8928866	115	²ÝÝ®	ÌðÍ²	ÑÀ¸à	f	f
zsx	.	.	.	.	688	3230	8	2543	882.70	383.20	14	[1]	2	RECTANGLE_INTERESTAREA	false	false	Message: 3213ms	.	.	.	.	.	.	.	.	.	.	.	KEYBOARD	3213	882.70	383.20	zsx.edf	RIGHT	3232	8932098	Full Trial Period	8928866	63	Trial: 63	8928866	115	²ÝÝ®	ÌðÍ²	ÑÀ¸à	f	f
zsx	.	.	.	.	.	.	.	.	.	.	15	.	.	.	false	false	Message: 3278ms	.	.	.	.	.	.	.	.	.	.	.	TRIAL_RESULT 0	3278	.	.	zsx.edf	RIGHT	3232	8932098	Full Trial Period	8928866	63	Trial: 63	8928866	115	²ÝÝ®	ÌðÍ²	ÑÀ¸à	f	f
zsx	.	.	.	.	.	.	.	.	.	.	1	.	.	.	false	false	Message: -16ms	.	.	.	.	.	.	.	.	.	.	.	TRIALID 63	-16	.	.	zsx.edf	RIGHT	5036	8938858	Full Trial Period	8933822	64	Trial: 64	8933822	94	µ°¾í	Ã«±Ê	¿ê×Ó	j	j
zsx	.	.	.	.	.	.	.	.	.	.	2	.	.	.	false	false	Message: -1ms	.	.	.	.	.	.	.	.	.	.	.	RECCFG CR 1000 2 0 R	-1	.	.	zsx.edf	RIGHT	5036	8938858	Full Trial Period	8933822	64	Trial: 64	8933822	94	µ°¾í	Ã«±Ê	¿ê×Ó	j	j
zsx	.	.	.	.	.	.	.	.	.	.	3	.	.	.	false	false	Message: -1ms	.	.	.	.	.	.	.	.	.	.	.	ELCLCFG TOWER	-1	.	.	zsx.edf	RIGHT	5036	8938858	Full Trial Period	8933822	64	Trial: 64	8933822	94	µ°¾í	Ã«±Ê	¿ê×Ó	j	j
zsx	.	.	.	.	.	.	.	.	.	.	4	.	.	.	false	false	Message: -1ms	.	.	.	.	.	.	.	.	.	.	.	GAZE_COORDS 0.00 0.00 1023.00 767.00	-1	.	.	zsx.edf	RIGHT	5036	8938858	Full Trial Period	8933822	64	Trial: 64	8933822	94	µ°¾í	Ã«±Ê	¿ê×Ó	j	j
zsx	.	.	.	.	.	.	.	.	.	.	5	.	.	.	false	false	Message: -1ms	.	.	.	.	.	.	.	.	.	.	.	THRESHOLDS R 124 228	-1	.	.	zsx.edf	RIGHT	5036	8938858	Full Trial Period	8933822	64	Trial: 64	8933822	94	µ°¾í	Ã«±Ê	¿ê×Ó	j	j
zsx	.	.	.	.	.	.	.	.	.	.	6	.	.	.	false	false	Message: -1ms	.	.	.	.	.	.	.	.	.	.	.	ELCL_PROC CENTROID (3)	-1	.	.	zsx.edf	RIGHT	5036	8938858	Full Trial Period	8933822	64	Trial: 64	8933822	94	µ°¾í	Ã«±Ê	¿ê×Ó	j	j
zsx	.	.	.	.	.	.	.	.	.	.	7	.	.	.	false	false	Message: -1ms	.	.	.	.	.	.	.	.	.	.	.	ELCL_PCR_PARAM 5 3.0	-1	.	.	zsx.edf	RIGHT	5036	8938858	Full Trial Period	8933822	64	Trial: 64	8933822	94	µ°¾í	Ã«±Ê	¿ê×Ó	j	j
zsx	.	.	.	.	.	.	.	.	.	.	8	.	.	.	false	true	Message: 0ms	.	.	.	.	.	.	.	.	.	.	.	!MODE RECORD CR 1000 2 0 R	0	.	.	zsx.edf	RIGHT	5036	8938858	Full Trial Period	8933822	64	Trial: 64	8933822	94	µ°¾í	Ã«±Ê	¿ê×Ó	j	j
zsx	.	.	.	.	273	279	1	7	137.80	386.90	9	.	.	.	false	false	Message: 42ms	.	.	.	.	.	.	.	.	.	.	.	SYNCTIME	42	137.80	386.90	zsx.edf	RIGHT	5036	8938858	Full Trial Period	8933822	64	Trial: 64	8933822	94	µ°¾í	Ã«±Ê	¿ê×Ó	j	j
zsx	.	.	.	.	.	.	.	.	.	.	10	.	.	.	false	false	Message: 1047ms	14.89	215.87	69	1070	594.10	384.80	4	323.90	1002	149.50	388.40	INVISIBLE_BOUNDARY[1]	1047	.	.	zsx.edf	RIGHT	5036	8938858	Full Trial Period	8933822	64	Trial: 64	8933822	94	µ°¾í	Ã«±Ê	¿ê×Ó	j	j
zsx	.	.	.	.	.	.	.	.	.	.	11	.	.	.	false	false	Message: 1050ms	14.89	215.87	69	1070	594.10	384.80	4	323.90	1002	149.50	388.40	SYNCTIME	1050	.	.	zsx.edf	RIGHT	5036	8938858	Full Trial Period	8933822	64	Trial: 64	8933822	94	µ°¾í	Ã«±Ê	¿ê×Ó	j	j
zsx	.	.	.	.	.	.	.	.	.	.	12	.	.	.	false	false	Message: 3041ms	9.46	168.99	56	3058	847.00	389.80	10	231.50	3003	566.00	384.30	INVISIBLE_BOUNDARY[2]	3041	.	.	zsx.edf	RIGHT	5036	8938858	Full Trial Period	8933822	64	Trial: 64	8933822	94	µ°¾í	Ã«±Ê	¿ê×Ó	j	j
zsx	.	.	.	.	.	.	.	.	.	.	13	.	.	.	false	false	Message: 3049ms	9.46	168.99	56	3058	847.00	389.80	10	231.50	3003	566.00	384.30	SYNCTIME	3049	.	.	zsx.edf	RIGHT	5036	8938858	Full Trial Period	8933822	64	Trial: 64	8933822	94	µ°¾í	Ã«±Ê	¿ê×Ó	j	j
zsx	.	.	.	.	496	5034	13	4539	882.40	396.30	14	[1]	2	RECTANGLE_INTERESTAREA	false	false	Message: 5016ms	.	.	.	.	.	.	.	.	.	.	.	KEYBOARD	5016	882.40	396.30	zsx.edf	RIGHT	5036	8938858	Full Trial Period	8933822	64	Trial: 64	8933822	94	µ°¾í	Ã«±Ê	¿ê×Ó	j	j
zsx	.	.	.	.	.	.	.	.	.	.	15	.	.	.	false	false	Message: 5078ms	.	.	.	.	.	.	.	.	.	.	.	TRIAL_RESULT 0	5078	.	.	zsx.edf	RIGHT	5036	8938858	Full Trial Period	8933822	64	Trial: 64	8933822	94	µ°¾í	Ã«±Ê	¿ê×Ó	j	j
zsx	.	.	.	.	.	.	.	.	.	.	1	.	.	.	false	false	Message: -17ms	.	.	.	.	.	.	.	.	.	.	.	TRIALID 64	-17	.	.	zsx.edf	RIGHT	4403	8944458	Full Trial Period	8940055	65	Trial: 65	8940055	74	Êó±ê	ÓñÃ×	ß¦ÃæÕÈ	j	j
zsx	.	.	.	.	.	.	.	.	.	.	2	.	.	.	false	false	Message: -1ms	.	.	.	.	.	.	.	.	.	.	.	RECCFG CR 1000 2 0 R	-1	.	.	zsx.edf	RIGHT	4403	8944458	Full Trial Period	8940055	65	Trial: 65	8940055	74	Êó±ê	ÓñÃ×	ß¦ÃæÕÈ	j	j
zsx	.	.	.	.	.	.	.	.	.	.	3	.	.	.	false	false	Message: -1ms	.	.	.	.	.	.	.	.	.	.	.	ELCLCFG TOWER	-1	.	.	zsx.edf	RIGHT	4403	8944458	Full Trial Period	8940055	65	Trial: 65	8940055	74	Êó±ê	ÓñÃ×	ß¦ÃæÕÈ	j	j
zsx	.	.	.	.	.	.	.	.	.	.	4	.	.	.	false	false	Message: -1ms	.	.	.	.	.	.	.	.	.	.	.	GAZE_COORDS 0.00 0.00 1023.00 767.00	-1	.	.	zsx.edf	RIGHT	4403	8944458	Full Trial Period	8940055	65	Trial: 65	8940055	74	Êó±ê	ÓñÃ×	ß¦ÃæÕÈ	j	j
zsx	.	.	.	.	.	.	.	.	.	.	5	.	.	.	false	false	Message: -1ms	.	.	.	.	.	.	.	.	.	.	.	THRESHOLDS R 124 228	-1	.	.	zsx.edf	RIGHT	4403	8944458	Full Trial Period	8940055	65	Trial: 65	8940055	74	Êó±ê	ÓñÃ×	ß¦ÃæÕÈ	j	j
zsx	.	.	.	.	.	.	.	.	.	.	6	.	.	.	false	false	Message: -1ms	.	.	.	.	.	.	.	.	.	.	.	ELCL_PROC CENTROID (3)	-1	.	.	zsx.edf	RIGHT	4403	8944458	Full Trial Period	8940055	65	Trial: 65	8940055	74	Êó±ê	ÓñÃ×	ß¦ÃæÕÈ	j	j
zsx	.	.	.	.	.	.	.	.	.	.	7	.	.	.	false	false	Message: -1ms	.	.	.	.	.	.	.	.	.	.	.	ELCL_PCR_PARAM 5 3.0	-1	.	.	zsx.edf	RIGHT	4403	8944458	Full Trial Period	8940055	65	Trial: 65	8940055	74	Êó±ê	ÓñÃ×	ß¦ÃæÕÈ	j	j
zsx	.	.	.	.	.	.	.	.	.	.	8	.	.	.	false	true	Message: 0ms	.	.	.	.	.	.	.	.	.	.	.	!MODE RECORD CR 1000 2 0 R	0	.	.	zsx.edf	RIGHT	4403	8944458	Full Trial Period	8940055	65	Trial: 65	8940055	74	Êó±ê	ÓñÃ×	ß¦ÃæÕÈ	j	j
zsx	.	.	.	.	246	252	1	7	147.50	393.80	9	.	.	.	false	false	Message: 42ms	.	.	.	.	.	.	.	.	.	.	.	SYNCTIME	42	147.50	393.80	zsx.edf	RIGHT	4403	8944458	Full Trial Period	8940055	65	Trial: 65	8940055	74	Êó±ê	ÓñÃ×	ß¦ÃæÕÈ	j	j
zsx	.	.	.	.	.	.	.	.	.	.	10	.	.	.	false	false	Message: 1002ms	13.55	196.32	69	1036	582.70	392.40	3	307.50	968	179.70	393.10	INVISIBLE_BOUNDARY[1]	1002	.	.	zsx.edf	RIGHT	4403	8944458	Full Trial Period	8940055	65	Trial: 65	8940055	74	Êó±ê	ÓñÃ×	ß¦ÃæÕÈ	j	j
zsx	.	.	.	.	.	.	.	.	.	.	11	.	.	.	false	false	Message: 1008ms	13.55	196.32	69	1036	582.70	392.40	3	307.50	968	179.70	393.10	SYNCTIME	1008	.	.	zsx.edf	RIGHT	4403	8944458	Full Trial Period	8940055	65	Trial: 65	8940055	74	Êó±ê	ÓñÃ×	ß¦ÃæÕÈ	j	j
zsx	.	.	.	.	726	2918	7	2193	892.90	385.70	12	[1]	2	RECTANGLE_INTERESTAREA	false	false	Message: 2418ms	.	.	.	.	.	.	.	.	.	.	.	INVISIBLE_BOUNDARY[2]	2418	892.90	385.70	zsx.edf	RIGHT	4403	8944458	Full Trial Period	8940055	65	Trial: 65	8940055	74	Êó±ê	ÓñÃ×	ß¦ÃæÕÈ	j	j
zsx	.	.	.	.	726	2918	7	2193	892.90	385.70	13	[1]	2	RECTANGLE_INTERESTAREA	false	false	Message: 2425ms	.	.	.	.	.	.	.	.	.	.	.	SYNCTIME	2425	892.90	385.70	zsx.edf	RIGHT	4403	8944458	Full Trial Period	8940055	65	Trial: 65	8940055	74	Êó±ê	ÓñÃ×	ß¦ÃæÕÈ	j	j
zsx	.	.	.	.	174	4401	10	4228	874.90	378.40	14	[1]	2	RECTANGLE_INTERESTAREA	false	false	Message: 4384ms	.	.	.	.	.	.	.	.	.	.	.	KEYBOARD	4384	874.90	378.40	zsx.edf	RIGHT	4403	8944458	Full Trial Period	8940055	65	Trial: 65	8940055	74	Êó±ê	ÓñÃ×	ß¦ÃæÕÈ	j	j
zsx	.	.	.	.	.	.	.	.	.	.	15	.	.	.	false	false	Message: 4438ms	.	.	.	.	.	.	.	.	.	.	.	TRIAL_RESULT 0	4438	.	.	zsx.edf	RIGHT	4403	8944458	Full Trial Period	8940055	65	Trial: 65	8940055	74	Êó±ê	ÓñÃ×	ß¦ÃæÕÈ	j	j
zsx	.	.	.	.	.	.	.	.	.	.	1	.	.	.	false	false	Message: -16ms	.	.	.	.	.	.	.	.	.	.	.	TRIALID 65	-16	.	.	zsx.edf	RIGHT	2838	8948458	Full Trial Period	8945620	66	Trial: 66	8945620	2	éÏé­	ÆøÇò	Ð¬×Ó	f	f
zsx	.	.	.	.	.	.	.	.	.	.	2	.	.	.	false	false	Message: -1ms	.	.	.	.	.	.	.	.	.	.	.	RECCFG CR 1000 2 0 R	-1	.	.	zsx.edf	RIGHT	2838	8948458	Full Trial Period	8945620	66	Trial: 66	8945620	2	éÏé­	ÆøÇò	Ð¬×Ó	f	f
zsx	.	.	.	.	.	.	.	.	.	.	3	.	.	.	false	false	Message: -1ms	.	.	.	.	.	.	.	.	.	.	.	ELCLCFG TOWER	-1	.	.	zsx.edf	RIGHT	2838	8948458	Full Trial Period	8945620	66	Trial: 66	8945620	2	éÏé­	ÆøÇò	Ð¬×Ó	f	f
zsx	.	.	.	.	.	.	.	.	.	.	4	.	.	.	false	false	Message: -1ms	.	.	.	.	.	.	.	.	.	.	.	GAZE_COORDS 0.00 0.00 1023.00 767.00	-1	.	.	zsx.edf	RIGHT	2838	8948458	Full Trial Period	8945620	66	Trial: 66	8945620	2	éÏé­	ÆøÇò	Ð¬×Ó	f	f
zsx	.	.	.	.	.	.	.	.	.	.	5	.	.	.	false	false	Message: -1ms	.	.	.	.	.	.	.	.	.	.	.	THRESHOLDS R 124 228	-1	.	.	zsx.edf	RIGHT	2838	8948458	Full Trial Period	8945620	66	Trial: 66	8945620	2	éÏé­	ÆøÇò	Ð¬×Ó	f	f
zsx	.	.	.	.	.	.	.	.	.	.	6	.	.	.	false	false	Message: -1ms	.	.	.	.	.	.	.	.	.	.	.	ELCL_PROC CENTROID (3)	-1	.	.	zsx.edf	RIGHT	2838	8948458	Full Trial Period	8945620	66	Trial: 66	8945620	2	éÏé­	ÆøÇò	Ð¬×Ó	f	f
zsx	.	.	.	.	.	.	.	.	.	.	7	.	.	.	false	false	Message: -1ms	.	.	.	.	.	.	.	.	.	.	.	ELCL_PCR_PARAM 5 3.0	-1	.	.	zsx.edf	RIGHT	2838	8948458	Full Trial Period	8945620	66	Trial: 66	8945620	2	éÏé­	ÆøÇò	Ð¬×Ó	f	f
zsx	.	.	.	.	.	.	.	.	.	.	8	.	.	.	false	true	Message: 0ms	.	.	.	.	.	.	.	.	.	.	.	!MODE RECORD CR 1000 2 0 R	0	.	.	zsx.edf	RIGHT	2838	8948458	Full Trial Period	8945620	66	Trial: 66	8945620	2	éÏé­	ÆøÇò	Ð¬×Ó	f	f
zsx	.	.	.	.	254	260	1	7	154.00	386.50	9	.	.	.	false	false	Message: 42ms	.	.	.	.	.	.	.	.	.	.	.	SYNCTIME	42	154.00	386.50	zsx.edf	RIGHT	2838	8948458	Full Trial Period	8945620	66	Trial: 66	8945620	2	éÏé­	ÆøÇò	Ð¬×Ó	f	f
zsx	.	.	.	.	.	.	.	.	.	.	10	.	.	.	false	false	Message: 1002ms	12.17	199.51	61	1027	545.70	379.80	3	315.60	967	185.10	393.00	INVISIBLE_BOUNDARY[1]	1002	.	.	zsx.edf	RIGHT	2838	8948458	Full Trial Period	8945620	66	Trial: 66	8945620	2	éÏé­	ÆøÇò	Ð¬×Ó	f	f
zsx	.	.	.	.	.	.	.	.	.	.	11	.	.	.	false	false	Message: 1008ms	12.17	199.51	61	1027	545.70	379.80	3	315.60	967	185.10	393.00	SYNCTIME	1008	.	.	zsx.edf	RIGHT	2838	8948458	Full Trial Period	8945620	66	Trial: 66	8945620	2	éÏé­	ÆøÇò	Ð¬×Ó	f	f
zsx	.	.	.	.	.	.	.	.	.	.	12	.	.	.	false	false	Message: 2029ms	10.36	169.82	61	2042	857.90	380.70	7	245.40	1982	550.50	393.20	INVISIBLE_BOUNDARY[2]	2029	.	.	zsx.edf	RIGHT	2838	8948458	Full Trial Period	8945620	66	Trial: 66	8945620	2	éÏé­	ÆøÇò	Ð¬×Ó	f	f
zsx	.	.	.	.	.	.	.	.	.	.	13	.	.	.	false	false	Message: 2033ms	10.36	169.82	61	2042	857.90	380.70	7	245.40	1982	550.50	393.20	SYNCTIME	2033	.	.	zsx.edf	RIGHT	2838	8948458	Full Trial Period	8945620	66	Trial: 66	8945620	2	éÏé­	ÆøÇò	Ð¬×Ó	f	f
zsx	.	.	.	.	560	2836	9	2277	893.50	391.80	14	[1]	2	RECTANGLE_INTERESTAREA	false	false	Message: 2819ms	.	.	.	.	.	.	.	.	.	.	.	KEYBOARD	2819	893.50	391.80	zsx.edf	RIGHT	2838	8948458	Full Trial Period	8945620	66	Trial: 66	8945620	2	éÏé­	ÆøÇò	Ð¬×Ó	f	f
zsx	.	.	.	.	.	.	.	.	.	.	15	.	.	.	false	false	Message: 2889ms	.	.	.	.	.	.	.	.	.	.	.	TRIAL_RESULT 0	2889	.	.	zsx.edf	RIGHT	2838	8948458	Full Trial Period	8945620	66	Trial: 66	8945620	2	éÏé­	ÆøÇò	Ð¬×Ó	f	f
zsx	.	.	.	.	.	.	.	.	.	.	1	.	.	.	false	false	Message: -24ms	.	.	.	.	.	.	.	.	.	.	.	TRIALID 66	-24	.	.	zsx.edf	RIGHT	4044	8954196	Full Trial Period	8950152	67	Trial: 67	8950152	90	³È×Ó	ÌðÌðÈ¦	ÊÖïí	j	j
zsx	.	.	.	.	.	.	.	.	.	.	2	.	.	.	false	false	Message: -1ms	.	.	.	.	.	.	.	.	.	.	.	RECCFG CR 1000 2 0 R	-1	.	.	zsx.edf	RIGHT	4044	8954196	Full Trial Period	8950152	67	Trial: 67	8950152	90	³È×Ó	ÌðÌðÈ¦	ÊÖïí	j	j
zsx	.	.	.	.	.	.	.	.	.	.	3	.	.	.	false	false	Message: -1ms	.	.	.	.	.	.	.	.	.	.	.	ELCLCFG TOWER	-1	.	.	zsx.edf	RIGHT	4044	8954196	Full Trial Period	8950152	67	Trial: 67	8950152	90	³È×Ó	ÌðÌðÈ¦	ÊÖïí	j	j
zsx	.	.	.	.	.	.	.	.	.	.	4	.	.	.	false	false	Message: -1ms	.	.	.	.	.	.	.	.	.	.	.	GAZE_COORDS 0.00 0.00 1023.00 767.00	-1	.	.	zsx.edf	RIGHT	4044	8954196	Full Trial Period	8950152	67	Trial: 67	8950152	90	³È×Ó	ÌðÌðÈ¦	ÊÖïí	j	j
zsx	.	.	.	.	.	.	.	.	.	.	5	.	.	.	false	false	Message: -1ms	.	.	.	.	.	.	.	.	.	.	.	THRESHOLDS R 124 228	-1	.	.	zsx.edf	RIGHT	4044	8954196	Full Trial Period	8950152	67	Trial: 67	8950152	90	³È×Ó	ÌðÌðÈ¦	ÊÖïí	j	j
zsx	.	.	.	.	.	.	.	.	.	.	6	.	.	.	false	false	Message: -1ms	.	.	.	.	.	.	.	.	.	.	.	ELCL_PROC CENTROID (3)	-1	.	.	zsx.edf	RIGHT	4044	8954196	Full Trial Period	8950152	67	Trial: 67	8950152	90	³È×Ó	ÌðÌðÈ¦	ÊÖïí	j	j
zsx	.	.	.	.	.	.	.	.	.	.	7	.	.	.	false	false	Message: -1ms	.	.	.	.	.	.	.	.	.	.	.	ELCL_PCR_PARAM 5 3.0	-1	.	.	zsx.edf	RIGHT	4044	8954196	Full Trial Period	8950152	67	Trial: 67	8950152	90	³È×Ó	ÌðÌðÈ¦	ÊÖïí	j	j
zsx	.	.	.	.	.	.	.	.	.	.	8	.	.	.	false	true	Message: 0ms	.	.	.	.	.	.	.	.	.	.	.	!MODE RECORD CR 1000 2 0 R	0	.	.	zsx.edf	RIGHT	4044	8954196	Full Trial Period	8950152	67	Trial: 67	8950152	90	³È×Ó	ÌðÌðÈ¦	ÊÖïí	j	j
zsx	.	.	.	.	282	288	1	7	150.90	388.30	9	.	.	.	false	false	Message: 42ms	.	.	.	.	.	.	.	.	.	.	.	SYNCTIME	42	150.90	388.30	zsx.edf	RIGHT	4044	8954196	Full Trial Period	8950152	67	Trial: 67	8950152	90	³È×Ó	ÌðÌðÈ¦	ÊÖïí	j	j
zsx	.	.	.	.	249	1453	4	1205	526.00	384.10	10	.	.	.	false	false	Message: 1205ms	.	.	.	.	.	.	.	.	.	.	.	INVISIBLE_BOUNDARY[1]	1205	.	.	zsx.edf	RIGHT	4044	8954196	Full Trial Period	8950152	67	Trial: 67	8950152	90	³È×Ó	ÌðÌðÈ¦	ÊÖïí	j	j
zsx	.	.	.	.	249	1453	4	1205	526.00	384.10	11	[1]	1	RECTANGLE_INTERESTAREA	false	false	Message: 1210ms	.	.	.	.	.	.	.	.	.	.	.	SYNCTIME	1210	526.00	384.10	zsx.edf	RIGHT	4044	8954196	Full Trial Period	8950152	67	Trial: 67	8950152	90	³È×Ó	ÌðÌðÈ¦	ÊÖïí	j	j
zsx	.	.	.	.	.	.	.	.	.	.	12	.	.	.	false	false	Message: 3377ms	1.06	7.26	146	3504	887.30	341.70	8	931.90	3359	869.90	367.70	INVISIBLE_BOUNDARY[2]	3377	.	.	zsx.edf	RIGHT	4044	8954196	Full Trial Period	8950152	67	Trial: 67	8950152	90	³È×Ó	ÌðÌðÈ¦	ÊÖïí	j	j
zsx	.	.	.	.	.	.	.	.	.	.	13	.	.	.	false	false	Message: 3383ms	1.06	7.26	146	3504	887.30	341.70	8	931.90	3359	869.90	367.70	SYNCTIME	3383	.	.	zsx.edf	RIGHT	4044	8954196	Full Trial Period	8950152	67	Trial: 67	8950152	90	³È×Ó	ÌðÌðÈ¦	ÊÖïí	j	j
zsx	.	.	.	.	344	4042	10	3699	911.30	384.30	14	[1]	2	RECTANGLE_INTERESTAREA	false	false	Message: 4025ms	.	.	.	.	.	.	.	.	.	.	.	KEYBOARD	4025	911.30	384.30	zsx.edf	RIGHT	4044	8954196	Full Trial Period	8950152	67	Trial: 67	8950152	90	³È×Ó	ÌðÌðÈ¦	ÊÖïí	j	j
zsx	.	.	.	.	.	.	.	.	.	.	15	.	.	.	false	false	Message: 4085ms	.	.	.	.	.	.	.	.	.	.	.	TRIAL_RESULT 0	4085	.	.	zsx.edf	RIGHT	4044	8954196	Full Trial Period	8950152	67	Trial: 67	8950152	90	³È×Ó	ÌðÌðÈ¦	ÊÖïí	j	j
zsx	.	.	.	.	.	.	.	.	.	.	1	.	.	.	false	false	Message: -16ms	.	.	.	.	.	.	.	.	.	.	.	TRIALID 67	-16	.	.	zsx.edf	RIGHT	3795	8959980	Full Trial Period	8956185	68	Trial: 68	8956185	21	ÒÂ¼Ü	ÇúÆæ±ý	Í¼ÕÂ	j	j
zsx	.	.	.	.	.	.	.	.	.	.	2	.	.	.	false	false	Message: -1ms	.	.	.	.	.	.	.	.	.	.	.	RECCFG CR 1000 2 0 R	-1	.	.	zsx.edf	RIGHT	3795	8959980	Full Trial Period	8956185	68	Trial: 68	8956185	21	ÒÂ¼Ü	ÇúÆæ±ý	Í¼ÕÂ	j	j
zsx	.	.	.	.	.	.	.	.	.	.	3	.	.	.	false	false	Message: -1ms	.	.	.	.	.	.	.	.	.	.	.	ELCLCFG TOWER	-1	.	.	zsx.edf	RIGHT	3795	8959980	Full Trial Period	8956185	68	Trial: 68	8956185	21	ÒÂ¼Ü	ÇúÆæ±ý	Í¼ÕÂ	j	j
zsx	.	.	.	.	.	.	.	.	.	.	4	.	.	.	false	false	Message: -1ms	.	.	.	.	.	.	.	.	.	.	.	GAZE_COORDS 0.00 0.00 1023.00 767.00	-1	.	.	zsx.edf	RIGHT	3795	8959980	Full Trial Period	8956185	68	Trial: 68	8956185	21	ÒÂ¼Ü	ÇúÆæ±ý	Í¼ÕÂ	j	j
zsx	.	.	.	.	.	.	.	.	.	.	5	.	.	.	false	false	Message: -1ms	.	.	.	.	.	.	.	.	.	.	.	THRESHOLDS R 124 228	-1	.	.	zsx.edf	RIGHT	3795	8959980	Full Trial Period	8956185	68	Trial: 68	8956185	21	ÒÂ¼Ü	ÇúÆæ±ý	Í¼ÕÂ	j	j
zsx	.	.	.	.	.	.	.	.	.	.	6	.	.	.	false	false	Message: -1ms	.	.	.	.	.	.	.	.	.	.	.	ELCL_PROC CENTROID (3)	-1	.	.	zsx.edf	RIGHT	3795	8959980	Full Trial Period	8956185	68	Trial: 68	8956185	21	ÒÂ¼Ü	ÇúÆæ±ý	Í¼ÕÂ	j	j
zsx	.	.	.	.	.	.	.	.	.	.	7	.	.	.	false	false	Message: -1ms	.	.	.	.	.	.	.	.	.	.	.	ELCL_PCR_PARAM 5 3.0	-1	.	.	zsx.edf	RIGHT	3795	8959980	Full Trial Period	8956185	68	Trial: 68	8956185	21	ÒÂ¼Ü	ÇúÆæ±ý	Í¼ÕÂ	j	j
zsx	.	.	.	.	.	.	.	.	.	.	8	.	.	.	false	true	Message: 0ms	.	.	.	.	.	.	.	.	.	.	.	!MODE RECORD CR 1000 2 0 R	0	.	.	zsx.edf	RIGHT	3795	8959980	Full Trial Period	8956185	68	Trial: 68	8956185	21	ÒÂ¼Ü	ÇúÆæ±ý	Í¼ÕÂ	j	j
zsx	.	.	.	.	59	65	1	7	152.20	382.40	9	.	.	.	false	false	Message: 42ms	.	.	.	.	.	.	.	.	.	.	.	SYNCTIME	42	152.20	382.40	zsx.edf	RIGHT	3795	8959980	Full Trial Period	8956185	68	Trial: 68	8956185	21	ÒÂ¼Ü	ÇúÆæ±ý	Í¼ÕÂ	j	j
zsx	.	.	.	.	.	.	.	.	.	.	10	.	.	.	false	false	Message: 1042ms	11.65	194.17	60	1067	537.10	376.80	4	298.40	1008	191.80	386.20	INVISIBLE_BOUNDARY[1]	1042	.	.	zsx.edf	RIGHT	3795	8959980	Full Trial Period	8956185	68	Trial: 68	8956185	21	ÒÂ¼Ü	ÇúÆæ±ý	Í¼ÕÂ	j	j
zsx	.	.	.	.	.	.	.	.	.	.	11	.	.	.	false	false	Message: 1051ms	11.65	194.17	60	1067	537.10	376.80	4	298.40	1008	191.80	386.20	SYNCTIME	1051	.	.	zsx.edf	RIGHT	3795	8959980	Full Trial Period	8956185	68	Trial: 68	8956185	21	ÒÂ¼Ü	ÇúÆæ±ý	Í¼ÕÂ	j	j
zsx	.	.	.	.	.	.	.	.	.	.	12	.	.	.	false	false	Message: 2165ms	12.60	175.00	72	2180	942.00	380.30	7	251.80	2109	563.40	385.70	INVISIBLE_BOUNDARY[2]	2165	.	.	zsx.edf	RIGHT	3795	8959980	Full Trial Period	8956185	68	Trial: 68	8956185	21	ÒÂ¼Ü	ÇúÆæ±ý	Í¼ÕÂ	j	j
zsx	.	.	.	.	.	.	.	.	.	.	13	.	.	.	false	false	Message: 2175ms	12.60	175.00	72	2180	942.00	380.30	7	251.80	2109	563.40	385.70	SYNCTIME	2175	.	.	zsx.edf	RIGHT	3795	8959980	Full Trial Period	8956185	68	Trial: 68	8956185	21	ÒÂ¼Ü	ÇúÆæ±ý	Í¼ÕÂ	j	j
zsx	.	.	.	.	32	3793	11	3762	872.20	385.80	14	[1]	2	RECTANGLE_INTERESTAREA	false	false	Message: 3776ms	.	.	.	.	.	.	.	.	.	.	.	KEYBOARD	3776	872.20	385.80	zsx.edf	RIGHT	3795	8959980	Full Trial Period	8956185	68	Trial: 68	8956185	21	ÒÂ¼Ü	ÇúÆæ±ý	Í¼ÕÂ	j	j
zsx	.	.	.	.	.	.	.	.	.	.	15	.	.	.	false	false	Message: 3843ms	.	.	.	.	.	.	.	.	.	.	.	TRIAL_RESULT 0	3843	.	.	zsx.edf	RIGHT	3795	8959980	Full Trial Period	8956185	68	Trial: 68	8956185	21	ÒÂ¼Ü	ÇúÆæ±ý	Í¼ÕÂ	j	j
zsx	.	.	.	.	.	.	.	.	.	.	1	.	.	.	false	false	Message: -18ms	.	.	.	.	.	.	.	.	.	.	.	TRIALID 68	-18	.	.	zsx.edf	RIGHT	4279	8965891	Full Trial Period	8961612	69	Trial: 69	8961612	58	ÏãÑÌ	¸Ö±Ê	º£ëà	f	f
zsx	.	.	.	.	.	.	.	.	.	.	2	.	.	.	false	false	Message: -1ms	.	.	.	.	.	.	.	.	.	.	.	RECCFG CR 1000 2 0 R	-1	.	.	zsx.edf	RIGHT	4279	8965891	Full Trial Period	8961612	69	Trial: 69	8961612	58	ÏãÑÌ	¸Ö±Ê	º£ëà	f	f
zsx	.	.	.	.	.	.	.	.	.	.	3	.	.	.	false	false	Message: -1ms	.	.	.	.	.	.	.	.	.	.	.	ELCLCFG TOWER	-1	.	.	zsx.edf	RIGHT	4279	8965891	Full Trial Period	8961612	69	Trial: 69	8961612	58	ÏãÑÌ	¸Ö±Ê	º£ëà	f	f
zsx	.	.	.	.	.	.	.	.	.	.	4	.	.	.	false	false	Message: -1ms	.	.	.	.	.	.	.	.	.	.	.	GAZE_COORDS 0.00 0.00 1023.00 767.00	-1	.	.	zsx.edf	RIGHT	4279	8965891	Full Trial Period	8961612	69	Trial: 69	8961612	58	ÏãÑÌ	¸Ö±Ê	º£ëà	f	f
zsx	.	.	.	.	.	.	.	.	.	.	5	.	.	.	false	false	Message: -1ms	.	.	.	.	.	.	.	.	.	.	.	THRESHOLDS R 124 228	-1	.	.	zsx.edf	RIGHT	4279	8965891	Full Trial Period	8961612	69	Trial: 69	8961612	58	ÏãÑÌ	¸Ö±Ê	º£ëà	f	f
zsx	.	.	.	.	.	.	.	.	.	.	6	.	.	.	false	false	Message: -1ms	.	.	.	.	.	.	.	.	.	.	.	ELCL_PROC CENTROID (3)	-1	.	.	zsx.edf	RIGHT	4279	8965891	Full Trial Period	8961612	69	Trial: 69	8961612	58	ÏãÑÌ	¸Ö±Ê	º£ëà	f	f
zsx	.	.	.	.	.	.	.	.	.	.	7	.	.	.	false	false	Message: -1ms	.	.	.	.	.	.	.	.	.	.	.	ELCL_PCR_PARAM 5 3.0	-1	.	.	zsx.edf	RIGHT	4279	8965891	Full Trial Period	8961612	69	Trial: 69	8961612	58	ÏãÑÌ	¸Ö±Ê	º£ëà	f	f
zsx	.	.	.	.	.	.	.	.	.	.	8	.	.	.	false	true	Message: 0ms	.	.	.	.	.	.	.	.	.	.	.	!MODE RECORD CR 1000 2 0 R	0	.	.	zsx.edf	RIGHT	4279	8965891	Full Trial Period	8961612	69	Trial: 69	8961612	58	ÏãÑÌ	¸Ö±Ê	º£ëà	f	f
zsx	.	.	.	.	245	251	1	7	170.70	385.40	9	.	.	.	false	false	Message: 47ms	.	.	.	.	.	.	.	.	.	.	.	SYNCTIME	47	170.70	385.40	zsx.edf	RIGHT	4279	8965891	Full Trial Period	8961612	69	Trial: 69	8961612	58	ÏãÑÌ	¸Ö±Ê	º£ëà	f	f
zsx	.	.	.	.	356	1723	5	1368	508.50	384.00	10	[1]	1	RECTANGLE_INTERESTAREA	false	false	Message: 1507ms	.	.	.	.	.	.	.	.	.	.	.	INVISIBLE_BOUNDARY[1]	1507	508.50	384.00	zsx.edf	RIGHT	4279	8965891	Full Trial Period	8961612	69	Trial: 69	8961612	58	ÏãÑÌ	¸Ö±Ê	º£ëà	f	f
zsx	.	.	.	.	356	1723	5	1368	508.50	384.00	11	[1]	1	RECTANGLE_INTERESTAREA	false	false	Message: 1514ms	.	.	.	.	.	.	.	.	.	.	.	SYNCTIME	1514	508.50	384.00	zsx.edf	RIGHT	4279	8965891	Full Trial Period	8961612	69	Trial: 69	8961612	58	ÏãÑÌ	¸Ö±Ê	º£ëà	f	f
zsx	.	.	.	.	.	.	.	.	.	.	12	.	.	.	false	false	Message: 3591ms	1.25	7.21	173	3670	892.50	330.60	11	1178.80	3498	891.80	367.00	INVISIBLE_BOUNDARY[2]	3591	.	.	zsx.edf	RIGHT	4279	8965891	Full Trial Period	8961612	69	Trial: 69	8961612	58	ÏãÑÌ	¸Ö±Ê	º£ëà	f	f
zsx	.	.	.	.	.	.	.	.	.	.	13	.	.	.	false	false	Message: 3597ms	1.25	7.21	173	3670	892.50	330.60	11	1178.80	3498	891.80	367.00	SYNCTIME	3597	.	.	zsx.edf	RIGHT	4279	8965891	Full Trial Period	8961612	69	Trial: 69	8961612	58	ÏãÑÌ	¸Ö±Ê	º£ëà	f	f
zsx	.	.	.	.	312	4277	13	3966	909.80	376.00	14	[1]	2	RECTANGLE_INTERESTAREA	false	false	Message: 4260ms	.	.	.	.	.	.	.	.	.	.	.	KEYBOARD	4260	909.80	376.00	zsx.edf	RIGHT	4279	8965891	Full Trial Period	8961612	69	Trial: 69	8961612	58	ÏãÑÌ	¸Ö±Ê	º£ëà	f	f
zsx	.	.	.	.	.	.	.	.	.	.	15	.	.	.	false	false	Message: 4326ms	.	.	.	.	.	.	.	.	.	.	.	TRIAL_RESULT 0	4326	.	.	zsx.edf	RIGHT	4279	8965891	Full Trial Period	8961612	69	Trial: 69	8961612	58	ÏãÑÌ	¸Ö±Ê	º£ëà	f	f
zsx	.	.	.	.	.	.	.	.	.	.	1	.	.	.	false	false	Message: -17ms	.	.	.	.	.	.	.	.	.	.	.	TRIALID 69	-17	.	.	zsx.edf	RIGHT	4743	8971877	Full Trial Period	8967134	70	Trial: 70	8967134	49	¿ã×Ó	Ç¯×Ó	¶ú¶ä	j	f
zsx	.	.	.	.	.	.	.	.	.	.	2	.	.	.	false	false	Message: -1ms	.	.	.	.	.	.	.	.	.	.	.	RECCFG CR 1000 2 0 R	-1	.	.	zsx.edf	RIGHT	4743	8971877	Full Trial Period	8967134	70	Trial: 70	8967134	49	¿ã×Ó	Ç¯×Ó	¶ú¶ä	j	f
zsx	.	.	.	.	.	.	.	.	.	.	3	.	.	.	false	false	Message: -1ms	.	.	.	.	.	.	.	.	.	.	.	ELCLCFG TOWER	-1	.	.	zsx.edf	RIGHT	4743	8971877	Full Trial Period	8967134	70	Trial: 70	8967134	49	¿ã×Ó	Ç¯×Ó	¶ú¶ä	j	f
zsx	.	.	.	.	.	.	.	.	.	.	4	.	.	.	false	false	Message: -1ms	.	.	.	.	.	.	.	.	.	.	.	GAZE_COORDS 0.00 0.00 1023.00 767.00	-1	.	.	zsx.edf	RIGHT	4743	8971877	Full Trial Period	8967134	70	Trial: 70	8967134	49	¿ã×Ó	Ç¯×Ó	¶ú¶ä	j	f
zsx	.	.	.	.	.	.	.	.	.	.	5	.	.	.	false	false	Message: -1ms	.	.	.	.	.	.	.	.	.	.	.	THRESHOLDS R 124 228	-1	.	.	zsx.edf	RIGHT	4743	8971877	Full Trial Period	8967134	70	Trial: 70	8967134	49	¿ã×Ó	Ç¯×Ó	¶ú¶ä	j	f
zsx	.	.	.	.	.	.	.	.	.	.	6	.	.	.	false	false	Message: -1ms	.	.	.	.	.	.	.	.	.	.	.	ELCL_PROC CENTROID (3)	-1	.	.	zsx.edf	RIGHT	4743	8971877	Full Trial Period	8967134	70	Trial: 70	8967134	49	¿ã×Ó	Ç¯×Ó	¶ú¶ä	j	f
zsx	.	.	.	.	.	.	.	.	.	.	7	.	.	.	false	false	Message: -1ms	.	.	.	.	.	.	.	.	.	.	.	ELCL_PCR_PARAM 5 3.0	-1	.	.	zsx.edf	RIGHT	4743	8971877	Full Trial Period	8967134	70	Trial: 70	8967134	49	¿ã×Ó	Ç¯×Ó	¶ú¶ä	j	f
zsx	.	.	.	.	.	.	.	.	.	.	8	.	.	.	false	true	Message: 0ms	.	.	.	.	.	.	.	.	.	.	.	!MODE RECORD CR 1000 2 0 R	0	.	.	zsx.edf	RIGHT	4743	8971877	Full Trial Period	8967134	70	Trial: 70	8967134	49	¿ã×Ó	Ç¯×Ó	¶ú¶ä	j	f
zsx	.	.	.	.	276	282	1	7	150.40	382.60	9	.	.	.	false	false	Message: 50ms	.	.	.	.	.	.	.	.	.	.	.	SYNCTIME	50	150.40	382.60	zsx.edf	RIGHT	4743	8971877	Full Trial Period	8967134	70	Trial: 70	8967134	49	¿ã×Ó	Ç¯×Ó	¶ú¶ä	j	f
zsx	.	.	.	.	.	.	.	.	.	.	10	.	.	.	false	false	Message: 941ms	11.13	195.33	57	960	485.90	383.50	3	320.50	904	154.60	401.00	INVISIBLE_BOUNDARY[1]	941	.	.	zsx.edf	RIGHT	4743	8971877	Full Trial Period	8967134	70	Trial: 70	8967134	49	¿ã×Ó	Ç¯×Ó	¶ú¶ä	j	f
zsx	.	.	.	.	.	.	.	.	.	.	11	.	.	.	false	false	Message: 949ms	11.13	195.33	57	960	485.90	383.50	3	320.50	904	154.60	401.00	SYNCTIME	949	.	.	zsx.edf	RIGHT	4743	8971877	Full Trial Period	8967134	70	Trial: 70	8967134	49	¿ã×Ó	Ç¯×Ó	¶ú¶ä	j	f
zsx	.	.	.	.	.	.	.	.	.	.	12	.	.	.	false	false	Message: 3346ms	1.03	7.02	147	3473	884.90	344.20	9	996.20	3327	860.60	363.20	INVISIBLE_BOUNDARY[2]	3346	.	.	zsx.edf	RIGHT	4743	8971877	Full Trial Period	8967134	70	Trial: 70	8967134	49	¿ã×Ó	Ç¯×Ó	¶ú¶ä	j	f
zsx	.	.	.	.	.	.	.	.	.	.	13	.	.	.	false	false	Message: 3357ms	1.03	7.02	147	3473	884.90	344.20	9	996.20	3327	860.60	363.20	SYNCTIME	3357	.	.	zsx.edf	RIGHT	4743	8971877	Full Trial Period	8967134	70	Trial: 70	8967134	49	¿ã×Ó	Ç¯×Ó	¶ú¶ä	j	f
zsx	.	.	.	.	245	4741	12	4497	892.80	390.70	14	[1]	2	RECTANGLE_INTERESTAREA	false	false	Message: 4724ms	.	.	.	.	.	.	.	.	.	.	.	KEYBOARD	4724	892.80	390.70	zsx.edf	RIGHT	4743	8971877	Full Trial Period	8967134	70	Trial: 70	8967134	49	¿ã×Ó	Ç¯×Ó	¶ú¶ä	j	f
zsx	.	.	.	.	.	.	.	.	.	.	15	.	.	.	false	false	Message: 4789ms	.	.	.	.	.	.	.	.	.	.	.	TRIAL_RESULT 0	4789	.	.	zsx.edf	RIGHT	4743	8971877	Full Trial Period	8967134	70	Trial: 70	8967134	49	¿ã×Ó	Ç¯×Ó	¶ú¶ä	j	f
zsx	.	.	.	.	.	.	.	.	.	.	1	.	.	.	false	false	Message: -25ms	.	.	.	.	.	.	.	.	.	.	.	TRIALID 70	-25	.	.	zsx.edf	RIGHT	3959	8977517	Full Trial Period	8973558	71	Trial: 71	8973558	84	°ÙºÏ»¨	ÓðÃ«Çò	À®°È	j	j
zsx	.	.	.	.	.	.	.	.	.	.	2	.	.	.	false	false	Message: -1ms	.	.	.	.	.	.	.	.	.	.	.	RECCFG CR 1000 2 0 R	-1	.	.	zsx.edf	RIGHT	3959	8977517	Full Trial Period	8973558	71	Trial: 71	8973558	84	°ÙºÏ»¨	ÓðÃ«Çò	À®°È	j	j
zsx	.	.	.	.	.	.	.	.	.	.	3	.	.	.	false	false	Message: -1ms	.	.	.	.	.	.	.	.	.	.	.	ELCLCFG TOWER	-1	.	.	zsx.edf	RIGHT	3959	8977517	Full Trial Period	8973558	71	Trial: 71	8973558	84	°ÙºÏ»¨	ÓðÃ«Çò	À®°È	j	j
zsx	.	.	.	.	.	.	.	.	.	.	4	.	.	.	false	false	Message: -1ms	.	.	.	.	.	.	.	.	.	.	.	GAZE_COORDS 0.00 0.00 1023.00 767.00	-1	.	.	zsx.edf	RIGHT	3959	8977517	Full Trial Period	8973558	71	Trial: 71	8973558	84	°ÙºÏ»¨	ÓðÃ«Çò	À®°È	j	j
zsx	.	.	.	.	.	.	.	.	.	.	5	.	.	.	false	false	Message: -1ms	.	.	.	.	.	.	.	.	.	.	.	THRESHOLDS R 124 228	-1	.	.	zsx.edf	RIGHT	3959	8977517	Full Trial Period	8973558	71	Trial: 71	8973558	84	°ÙºÏ»¨	ÓðÃ«Çò	À®°È	j	j
zsx	.	.	.	.	.	.	.	.	.	.	6	.	.	.	false	false	Message: -1ms	.	.	.	.	.	.	.	.	.	.	.	ELCL_PROC CENTROID (3)	-1	.	.	zsx.edf	RIGHT	3959	8977517	Full Trial Period	8973558	71	Trial: 71	8973558	84	°ÙºÏ»¨	ÓðÃ«Çò	À®°È	j	j
zsx	.	.	.	.	.	.	.	.	.	.	7	.	.	.	false	false	Message: -1ms	.	.	.	.	.	.	.	.	.	.	.	ELCL_PCR_PARAM 5 3.0	-1	.	.	zsx.edf	RIGHT	3959	8977517	Full Trial Period	8973558	71	Trial: 71	8973558	84	°ÙºÏ»¨	ÓðÃ«Çò	À®°È	j	j
zsx	.	.	.	.	.	.	.	.	.	.	8	.	.	.	false	true	Message: 0ms	.	.	.	.	.	.	.	.	.	.	.	!MODE RECORD CR 1000 2 0 R	0	.	.	zsx.edf	RIGHT	3959	8977517	Full Trial Period	8973558	71	Trial: 71	8973558	84	°ÙºÏ»¨	ÓðÃ«Çò	À®°È	j	j
zsx	.	.	.	.	275	281	1	7	157.10	393.50	9	.	.	.	false	false	Message: 41ms	.	.	.	.	.	.	.	.	.	.	.	SYNCTIME	41	157.10	393.50	zsx.edf	RIGHT	3959	8977517	Full Trial Period	8973558	71	Trial: 71	8973558	84	°ÙºÏ»¨	ÓðÃ«Çò	À®°È	j	j
zsx	.	.	.	.	.	.	.	.	.	.	10	.	.	.	false	false	Message: 1292ms	11.71	185.87	63	1308	524.50	380.80	4	291.50	1246	177.00	394.30	INVISIBLE_BOUNDARY[1]	1292	.	.	zsx.edf	RIGHT	3959	8977517	Full Trial Period	8973558	71	Trial: 71	8973558	84	°ÙºÏ»¨	ÓðÃ«Çò	À®°È	j	j
zsx	.	.	.	.	.	.	.	.	.	.	11	.	.	.	false	false	Message: 1300ms	11.71	185.87	63	1308	524.50	380.80	4	291.50	1246	177.00	394.30	SYNCTIME	1300	.	.	zsx.edf	RIGHT	3959	8977517	Full Trial Period	8973558	71	Trial: 71	8973558	84	°ÙºÏ»¨	ÓðÃ«Çò	À®°È	j	j
zsx	.	.	.	.	263	3339	9	3077	891.90	382.20	12	[1]	2	RECTANGLE_INTERESTAREA	false	false	Message: 3281ms	.	.	.	.	.	.	.	.	.	.	.	INVISIBLE_BOUNDARY[2]	3281	891.90	382.20	zsx.edf	RIGHT	3959	8977517	Full Trial Period	8973558	71	Trial: 71	8973558	84	°ÙºÏ»¨	ÓðÃ«Çò	À®°È	j	j
zsx	.	.	.	.	263	3339	9	3077	891.90	382.20	13	[1]	2	RECTANGLE_INTERESTAREA	false	false	Message: 3291ms	.	.	.	.	.	.	.	.	.	.	.	SYNCTIME	3291	891.90	382.20	zsx.edf	RIGHT	3959	8977517	Full Trial Period	8973558	71	Trial: 71	8973558	84	°ÙºÏ»¨	ÓðÃ«Çò	À®°È	j	j
zsx	.	.	.	.	173	3957	11	3785	911.20	385.70	14	[1]	2	RECTANGLE_INTERESTAREA	false	false	Message: 3940ms	.	.	.	.	.	.	.	.	.	.	.	KEYBOARD	3940	911.20	385.70	zsx.edf	RIGHT	3959	8977517	Full Trial Period	8973558	71	Trial: 71	8973558	84	°ÙºÏ»¨	ÓðÃ«Çò	À®°È	j	j
zsx	.	.	.	.	.	.	.	.	.	.	15	.	.	.	false	false	Message: 4005ms	.	.	.	.	.	.	.	.	.	.	.	TRIAL_RESULT 0	4005	.	.	zsx.edf	RIGHT	3959	8977517	Full Trial Period	8973558	71	Trial: 71	8973558	84	°ÙºÏ»¨	ÓðÃ«Çò	À®°È	j	j
zsx	.	.	.	.	.	.	.	.	.	.	1	.	.	.	false	false	Message: -15ms	.	.	.	.	.	.	.	.	.	.	.	TRIALID 71	-15	.	.	zsx.edf	RIGHT	4798	8983812	Full Trial Period	8979014	72	Trial: 72	8979014	141	ÕÂÓã	ÍÏ°Ñ	ÈâÍè	f	f
zsx	.	.	.	.	.	.	.	.	.	.	2	.	.	.	false	false	Message: -1ms	.	.	.	.	.	.	.	.	.	.	.	RECCFG CR 1000 2 0 R	-1	.	.	zsx.edf	RIGHT	4798	8983812	Full Trial Period	8979014	72	Trial: 72	8979014	141	ÕÂÓã	ÍÏ°Ñ	ÈâÍè	f	f
zsx	.	.	.	.	.	.	.	.	.	.	3	.	.	.	false	false	Message: -1ms	.	.	.	.	.	.	.	.	.	.	.	ELCLCFG TOWER	-1	.	.	zsx.edf	RIGHT	4798	8983812	Full Trial Period	8979014	72	Trial: 72	8979014	141	ÕÂÓã	ÍÏ°Ñ	ÈâÍè	f	f
zsx	.	.	.	.	.	.	.	.	.	.	4	.	.	.	false	false	Message: -1ms	.	.	.	.	.	.	.	.	.	.	.	GAZE_COORDS 0.00 0.00 1023.00 767.00	-1	.	.	zsx.edf	RIGHT	4798	8983812	Full Trial Period	8979014	72	Trial: 72	8979014	141	ÕÂÓã	ÍÏ°Ñ	ÈâÍè	f	f
zsx	.	.	.	.	.	.	.	.	.	.	5	.	.	.	false	false	Message: -1ms	.	.	.	.	.	.	.	.	.	.	.	THRESHOLDS R 124 228	-1	.	.	zsx.edf	RIGHT	4798	8983812	Full Trial Period	8979014	72	Trial: 72	8979014	141	ÕÂÓã	ÍÏ°Ñ	ÈâÍè	f	f
zsx	.	.	.	.	.	.	.	.	.	.	6	.	.	.	false	false	Message: -1ms	.	.	.	.	.	.	.	.	.	.	.	ELCL_PROC CENTROID (3)	-1	.	.	zsx.edf	RIGHT	4798	8983812	Full Trial Period	8979014	72	Trial: 72	8979014	141	ÕÂÓã	ÍÏ°Ñ	ÈâÍè	f	f
zsx	.	.	.	.	.	.	.	.	.	.	7	.	.	.	false	false	Message: -1ms	.	.	.	.	.	.	.	.	.	.	.	ELCL_PCR_PARAM 5 3.0	-1	.	.	zsx.edf	RIGHT	4798	8983812	Full Trial Period	8979014	72	Trial: 72	8979014	141	ÕÂÓã	ÍÏ°Ñ	ÈâÍè	f	f
zsx	.	.	.	.	.	.	.	.	.	.	8	.	.	.	false	true	Message: 0ms	.	.	.	.	.	.	.	.	.	.	.	!MODE RECORD CR 1000 2 0 R	0	.	.	zsx.edf	RIGHT	4798	8983812	Full Trial Period	8979014	72	Trial: 72	8979014	141	ÕÂÓã	ÍÏ°Ñ	ÈâÍè	f	f
zsx	.	.	.	.	609	615	1	7	153.10	385.50	9	.	.	.	false	false	Message: 43ms	.	.	.	.	.	.	.	.	.	.	.	SYNCTIME	43	153.10	385.50	zsx.edf	RIGHT	4798	8983812	Full Trial Period	8979014	72	Trial: 72	8979014	141	ÕÂÓã	ÍÏ°Ñ	ÈâÍè	f	f
zsx	.	.	.	.	.	.	.	.	.	.	10	.	.	.	false	false	Message: 2441ms	0.21	1.29	164	2587	534.80	380.10	4	1147.30	2424	529.90	376.40	INVISIBLE_BOUNDARY[1]	2441	.	.	zsx.edf	RIGHT	4798	8983812	Full Trial Period	8979014	72	Trial: 72	8979014	141	ÕÂÓã	ÍÏ°Ñ	ÈâÍè	f	f
zsx	.	.	.	.	.	.	.	.	.	.	11	.	.	.	false	false	Message: 2451ms	0.21	1.29	164	2587	534.80	380.10	4	1147.30	2424	529.90	376.40	SYNCTIME	2451	.	.	zsx.edf	RIGHT	4798	8983812	Full Trial Period	8979014	72	Trial: 72	8979014	141	ÕÂÓã	ÍÏ°Ñ	ÈâÍè	f	f
zsx	.	.	.	.	.	.	.	.	.	.	12	.	.	.	false	false	Message: 3983ms	0.89	59.66	15	3996	855.50	379.80	8	82.70	3982	882.50	383.00	INVISIBLE_BOUNDARY[2]	3983	.	.	zsx.edf	RIGHT	4798	8983812	Full Trial Period	8979014	72	Trial: 72	8979014	141	ÕÂÓã	ÍÏ°Ñ	ÈâÍè	f	f
zsx	.	.	.	.	.	.	.	.	.	.	13	.	.	.	false	false	Message: 3992ms	0.89	59.66	15	3996	855.50	379.80	8	82.70	3982	882.50	383.00	SYNCTIME	3992	.	.	zsx.edf	RIGHT	4798	8983812	Full Trial Period	8979014	72	Trial: 72	8979014	141	ÕÂÓã	ÍÏ°Ñ	ÈâÍè	f	f
zsx	.	.	.	.	373	4796	11	4424	949.00	378.40	14	.	.	.	false	false	Message: 4779ms	.	.	.	.	.	.	.	.	.	.	.	KEYBOARD	4779	949.00	378.40	zsx.edf	RIGHT	4798	8983812	Full Trial Period	8979014	72	Trial: 72	8979014	141	ÕÂÓã	ÍÏ°Ñ	ÈâÍè	f	f
zsx	.	.	.	.	.	.	.	.	.	.	15	.	.	.	false	false	Message: 4837ms	.	.	.	.	.	.	.	.	.	.	.	TRIAL_RESULT 0	4837	.	.	zsx.edf	RIGHT	4798	8983812	Full Trial Period	8979014	72	Trial: 72	8979014	141	ÕÂÓã	ÍÏ°Ñ	ÈâÍè	f	f
zsx	.	.	.	.	.	.	.	.	.	.	1	.	.	.	false	false	Message: -28ms	.	.	.	.	.	.	.	.	.	.	.	TRIALID 72	-28	.	.	zsx.edf	RIGHT	4176	8989318	Full Trial Period	8985142	73	Trial: 73	8985142	91	Ìú»·	Ì«Ñô	ºÉ°üµ°	j	j
zsx	.	.	.	.	.	.	.	.	.	.	2	.	.	.	false	false	Message: -1ms	.	.	.	.	.	.	.	.	.	.	.	RECCFG CR 1000 2 0 R	-1	.	.	zsx.edf	RIGHT	4176	8989318	Full Trial Period	8985142	73	Trial: 73	8985142	91	Ìú»·	Ì«Ñô	ºÉ°üµ°	j	j
zsx	.	.	.	.	.	.	.	.	.	.	3	.	.	.	false	false	Message: -1ms	.	.	.	.	.	.	.	.	.	.	.	ELCLCFG TOWER	-1	.	.	zsx.edf	RIGHT	4176	8989318	Full Trial Period	8985142	73	Trial: 73	8985142	91	Ìú»·	Ì«Ñô	ºÉ°üµ°	j	j
zsx	.	.	.	.	.	.	.	.	.	.	4	.	.	.	false	false	Message: -1ms	.	.	.	.	.	.	.	.	.	.	.	GAZE_COORDS 0.00 0.00 1023.00 767.00	-1	.	.	zsx.edf	RIGHT	4176	8989318	Full Trial Period	8985142	73	Trial: 73	8985142	91	Ìú»·	Ì«Ñô	ºÉ°üµ°	j	j
zsx	.	.	.	.	.	.	.	.	.	.	5	.	.	.	false	false	Message: -1ms	.	.	.	.	.	.	.	.	.	.	.	THRESHOLDS R 124 228	-1	.	.	zsx.edf	RIGHT	4176	8989318	Full Trial Period	8985142	73	Trial: 73	8985142	91	Ìú»·	Ì«Ñô	ºÉ°üµ°	j	j
zsx	.	.	.	.	.	.	.	.	.	.	6	.	.	.	false	false	Message: -1ms	.	.	.	.	.	.	.	.	.	.	.	ELCL_PROC CENTROID (3)	-1	.	.	zsx.edf	RIGHT	4176	8989318	Full Trial Period	8985142	73	Trial: 73	8985142	91	Ìú»·	Ì«Ñô	ºÉ°üµ°	j	j
zsx	.	.	.	.	.	.	.	.	.	.	7	.	.	.	false	false	Message: -1ms	.	.	.	.	.	.	.	.	.	.	.	ELCL_PCR_PARAM 5 3.0	-1	.	.	zsx.edf	RIGHT	4176	8989318	Full Trial Period	8985142	73	Trial: 73	8985142	91	Ìú»·	Ì«Ñô	ºÉ°üµ°	j	j
zsx	.	.	.	.	.	.	.	.	.	.	8	.	.	.	false	true	Message: 0ms	.	.	.	.	.	.	.	.	.	.	.	!MODE RECORD CR 1000 2 0 R	0	.	.	zsx.edf	RIGHT	4176	8989318	Full Trial Period	8985142	73	Trial: 73	8985142	91	Ìú»·	Ì«Ñô	ºÉ°üµ°	j	j
zsx	.	.	.	.	241	247	1	7	157.60	395.80	9	.	.	.	false	false	Message: 47ms	.	.	.	.	.	.	.	.	.	.	.	SYNCTIME	47	157.60	395.80	zsx.edf	RIGHT	4176	8989318	Full Trial Period	8985142	73	Trial: 73	8985142	91	Ìú»·	Ì«Ñô	ºÉ°üµ°	j	j
zsx	.	.	.	.	.	.	.	.	.	.	10	.	.	.	false	false	Message: 1231ms	9.19	183.87	50	1245	471.70	416.00	4	282.80	1196	198.90	404.50	INVISIBLE_BOUNDARY[1]	1231	.	.	zsx.edf	RIGHT	4176	8989318	Full Trial Period	8985142	73	Trial: 73	8985142	91	Ìú»·	Ì«Ñô	ºÉ°üµ°	j	j
zsx	.	.	.	.	.	.	.	.	.	.	11	.	.	.	false	false	Message: 1238ms	9.19	183.87	50	1245	471.70	416.00	4	282.80	1196	198.90	404.50	SYNCTIME	1238	.	.	zsx.edf	RIGHT	4176	8989318	Full Trial Period	8985142	73	Trial: 73	8985142	91	Ìú»·	Ì«Ñô	ºÉ°üµ°	j	j
zsx	.	.	.	.	.	.	.	.	.	.	12	.	.	.	false	false	Message: 3316ms	1.38	8.00	172	3469	893.90	331.90	9	1129.60	3298	895.40	372.10	INVISIBLE_BOUNDARY[2]	3316	.	.	zsx.edf	RIGHT	4176	8989318	Full Trial Period	8985142	73	Trial: 73	8985142	91	Ìú»·	Ì«Ñô	ºÉ°üµ°	j	j
zsx	.	.	.	.	.	.	.	.	.	.	13	.	.	.	false	false	Message: 3322ms	1.38	8.00	172	3469	893.90	331.90	9	1129.60	3298	895.40	372.10	SYNCTIME	3322	.	.	zsx.edf	RIGHT	4176	8989318	Full Trial Period	8985142	73	Trial: 73	8985142	91	Ìú»·	Ì«Ñô	ºÉ°üµ°	j	j
zsx	.	.	.	.	.	.	.	.	.	.	14	.	.	.	false	false	Message: 4157ms	1.18	65.80	18	4174	882.10	380.60	11	107.40	4157	918.40	380.20	KEYBOARD	4157	.	.	zsx.edf	RIGHT	4176	8989318	Full Trial Period	8985142	73	Trial: 73	8985142	91	Ìú»·	Ì«Ñô	ºÉ°üµ°	j	j
zsx	.	.	.	.	.	.	.	.	.	.	15	.	.	.	false	false	Message: 4218ms	.	.	.	.	.	.	.	.	.	.	.	TRIAL_RESULT 0	4218	.	.	zsx.edf	RIGHT	4176	8989318	Full Trial Period	8985142	73	Trial: 73	8985142	91	Ìú»·	Ì«Ñô	ºÉ°üµ°	j	j
zsx	.	.	.	.	.	.	.	.	.	.	1	.	.	.	false	false	Message: -17ms	.	.	.	.	.	.	.	.	.	.	.	TRIALID 73	-17	.	.	zsx.edf	RIGHT	4585	8995182	Full Trial Period	8990597	74	Trial: 74	8990597	107	ÌÒ×Ó	ÍøÇò	ÏßÍÅ	j	j
zsx	.	.	.	.	.	.	.	.	.	.	2	.	.	.	false	false	Message: -1ms	.	.	.	.	.	.	.	.	.	.	.	RECCFG CR 1000 2 0 R	-1	.	.	zsx.edf	RIGHT	4585	8995182	Full Trial Period	8990597	74	Trial: 74	8990597	107	ÌÒ×Ó	ÍøÇò	ÏßÍÅ	j	j
zsx	.	.	.	.	.	.	.	.	.	.	3	.	.	.	false	false	Message: -1ms	.	.	.	.	.	.	.	.	.	.	.	ELCLCFG TOWER	-1	.	.	zsx.edf	RIGHT	4585	8995182	Full Trial Period	8990597	74	Trial: 74	8990597	107	ÌÒ×Ó	ÍøÇò	ÏßÍÅ	j	j
zsx	.	.	.	.	.	.	.	.	.	.	4	.	.	.	false	false	Message: -1ms	.	.	.	.	.	.	.	.	.	.	.	GAZE_COORDS 0.00 0.00 1023.00 767.00	-1	.	.	zsx.edf	RIGHT	4585	8995182	Full Trial Period	8990597	74	Trial: 74	8990597	107	ÌÒ×Ó	ÍøÇò	ÏßÍÅ	j	j
zsx	.	.	.	.	.	.	.	.	.	.	5	.	.	.	false	false	Message: -1ms	.	.	.	.	.	.	.	.	.	.	.	THRESHOLDS R 124 228	-1	.	.	zsx.edf	RIGHT	4585	8995182	Full Trial Period	8990597	74	Trial: 74	8990597	107	ÌÒ×Ó	ÍøÇò	ÏßÍÅ	j	j
zsx	.	.	.	.	.	.	.	.	.	.	6	.	.	.	false	false	Message: -1ms	.	.	.	.	.	.	.	.	.	.	.	ELCL_PROC CENTROID (3)	-1	.	.	zsx.edf	RIGHT	4585	8995182	Full Trial Period	8990597	74	Trial: 74	8990597	107	ÌÒ×Ó	ÍøÇò	ÏßÍÅ	j	j
zsx	.	.	.	.	.	.	.	.	.	.	7	.	.	.	false	false	Message: -1ms	.	.	.	.	.	.	.	.	.	.	.	ELCL_PCR_PARAM 5 3.0	-1	.	.	zsx.edf	RIGHT	4585	8995182	Full Trial Period	8990597	74	Trial: 74	8990597	107	ÌÒ×Ó	ÍøÇò	ÏßÍÅ	j	j
zsx	.	.	.	.	.	.	.	.	.	.	8	.	.	.	false	true	Message: 0ms	.	.	.	.	.	.	.	.	.	.	.	!MODE RECORD CR 1000 2 0 R	0	.	.	zsx.edf	RIGHT	4585	8995182	Full Trial Period	8990597	74	Trial: 74	8990597	107	ÌÒ×Ó	ÍøÇò	ÏßÍÅ	j	j
zsx	.	.	.	.	229	235	1	7	156.80	393.70	9	.	.	.	false	false	Message: 41ms	.	.	.	.	.	.	.	.	.	.	.	SYNCTIME	41	156.80	393.70	zsx.edf	RIGHT	4585	8995182	Full Trial Period	8990597	74	Trial: 74	8990597	107	ÌÒ×Ó	ÍøÇò	ÏßÍÅ	j	j
zsx	.	.	.	.	229	1209	3	981	477.10	384.40	10	[1]	1	RECTANGLE_INTERESTAREA	false	false	Message: 1046ms	.	.	.	.	.	.	.	.	.	.	.	INVISIBLE_BOUNDARY[1]	1046	477.10	384.40	zsx.edf	RIGHT	4585	8995182	Full Trial Period	8990597	74	Trial: 74	8990597	107	ÌÒ×Ó	ÍøÇò	ÏßÍÅ	j	j
zsx	.	.	.	.	229	1209	3	981	477.10	384.40	11	[1]	1	RECTANGLE_INTERESTAREA	false	false	Message: 1050ms	.	.	.	.	.	.	.	.	.	.	.	SYNCTIME	1050	477.10	384.40	zsx.edf	RIGHT	4585	8995182	Full Trial Period	8990597	74	Trial: 74	8990597	107	ÌÒ×Ó	ÍøÇò	ÏßÍÅ	j	j
zsx	.	.	.	.	.	.	.	.	.	.	12	.	.	.	false	false	Message: 3240ms	0.97	6.36	152	3373	898.10	344.70	8	1026.80	3222	891.50	372.30	INVISIBLE_BOUNDARY[2]	3240	.	.	zsx.edf	RIGHT	4585	8995182	Full Trial Period	8990597	74	Trial: 74	8990597	107	ÌÒ×Ó	ÍøÇò	ÏßÍÅ	j	j
zsx	.	.	.	.	.	.	.	.	.	.	13	.	.	.	false	false	Message: 3249ms	0.97	6.36	152	3373	898.10	344.70	8	1026.80	3222	891.50	372.30	SYNCTIME	3249	.	.	zsx.edf	RIGHT	4585	8995182	Full Trial Period	8990597	74	Trial: 74	8990597	107	ÌÒ×Ó	ÍøÇò	ÏßÍÅ	j	j
zsx	.	.	.	.	34	4583	11	4550	922.50	382.20	14	.	.	.	false	false	Message: 4566ms	.	.	.	.	.	.	.	.	.	.	.	KEYBOARD	4566	922.50	382.20	zsx.edf	RIGHT	4585	8995182	Full Trial Period	8990597	74	Trial: 74	8990597	107	ÌÒ×Ó	ÍøÇò	ÏßÍÅ	j	j
zsx	.	.	.	.	.	.	.	.	.	.	15	.	.	.	false	false	Message: 4632ms	.	.	.	.	.	.	.	.	.	.	.	TRIAL_RESULT 0	4632	.	.	zsx.edf	RIGHT	4585	8995182	Full Trial Period	8990597	74	Trial: 74	8990597	107	ÌÒ×Ó	ÍøÇò	ÏßÍÅ	j	j
zsx	.	.	.	.	.	.	.	.	.	.	1	.	.	.	false	false	Message: -16ms	.	.	.	.	.	.	.	.	.	.	.	TRIALID 74	-16	.	.	zsx.edf	RIGHT	3083	8999695	Full Trial Period	8996612	75	Trial: 75	8996612	62	ÏÉÈËÕÆ	ÉþË÷	µçÏß	j	j
zsx	.	.	.	.	.	.	.	.	.	.	2	.	.	.	false	false	Message: -1ms	.	.	.	.	.	.	.	.	.	.	.	RECCFG CR 1000 2 0 R	-1	.	.	zsx.edf	RIGHT	3083	8999695	Full Trial Period	8996612	75	Trial: 75	8996612	62	ÏÉÈËÕÆ	ÉþË÷	µçÏß	j	j
zsx	.	.	.	.	.	.	.	.	.	.	3	.	.	.	false	false	Message: -1ms	.	.	.	.	.	.	.	.	.	.	.	ELCLCFG TOWER	-1	.	.	zsx.edf	RIGHT	3083	8999695	Full Trial Period	8996612	75	Trial: 75	8996612	62	ÏÉÈËÕÆ	ÉþË÷	µçÏß	j	j
zsx	.	.	.	.	.	.	.	.	.	.	4	.	.	.	false	false	Message: -1ms	.	.	.	.	.	.	.	.	.	.	.	GAZE_COORDS 0.00 0.00 1023.00 767.00	-1	.	.	zsx.edf	RIGHT	3083	8999695	Full Trial Period	8996612	75	Trial: 75	8996612	62	ÏÉÈËÕÆ	ÉþË÷	µçÏß	j	j
zsx	.	.	.	.	.	.	.	.	.	.	5	.	.	.	false	false	Message: -1ms	.	.	.	.	.	.	.	.	.	.	.	THRESHOLDS R 124 228	-1	.	.	zsx.edf	RIGHT	3083	8999695	Full Trial Period	8996612	75	Trial: 75	8996612	62	ÏÉÈËÕÆ	ÉþË÷	µçÏß	j	j
zsx	.	.	.	.	.	.	.	.	.	.	6	.	.	.	false	false	Message: -1ms	.	.	.	.	.	.	.	.	.	.	.	ELCL_PROC CENTROID (3)	-1	.	.	zsx.edf	RIGHT	3083	8999695	Full Trial Period	8996612	75	Trial: 75	8996612	62	ÏÉÈËÕÆ	ÉþË÷	µçÏß	j	j
zsx	.	.	.	.	.	.	.	.	.	.	7	.	.	.	false	false	Message: -1ms	.	.	.	.	.	.	.	.	.	.	.	ELCL_PCR_PARAM 5 3.0	-1	.	.	zsx.edf	RIGHT	3083	8999695	Full Trial Period	8996612	75	Trial: 75	8996612	62	ÏÉÈËÕÆ	ÉþË÷	µçÏß	j	j
zsx	.	.	.	.	.	.	.	.	.	.	8	.	.	.	false	true	Message: 0ms	.	.	.	.	.	.	.	.	.	.	.	!MODE RECORD CR 1000 2 0 R	0	.	.	zsx.edf	RIGHT	3083	8999695	Full Trial Period	8996612	75	Trial: 75	8996612	62	ÏÉÈËÕÆ	ÉþË÷	µçÏß	j	j
zsx	.	.	.	.	50	56	1	7	150.30	392.80	9	.	.	.	false	false	Message: 42ms	.	.	.	.	.	.	.	.	.	.	.	SYNCTIME	42	150.30	392.80	zsx.edf	RIGHT	3083	8999695	Full Trial Period	8996612	75	Trial: 75	8996612	62	ÏÉÈËÕÆ	ÉþË÷	µçÏß	j	j
zsx	.	.	.	.	.	.	.	.	.	.	10	.	.	.	false	false	Message: 1253ms	12.63	197.28	64	1282	563.20	390.80	4	299.60	1219	188.90	396.90	INVISIBLE_BOUNDARY[1]	1253	.	.	zsx.edf	RIGHT	3083	8999695	Full Trial Period	8996612	75	Trial: 75	8996612	62	ÏÉÈËÕÆ	ÉþË÷	µçÏß	j	j
zsx	.	.	.	.	.	.	.	.	.	.	11	.	.	.	false	false	Message: 1258ms	12.63	197.28	64	1282	563.20	390.80	4	299.60	1219	188.90	396.90	SYNCTIME	1258	.	.	zsx.edf	RIGHT	3083	8999695	Full Trial Period	8996612	75	Trial: 75	8996612	62	ÏÉÈËÕÆ	ÉþË÷	µçÏß	j	j
zsx	.	.	.	.	232	2589	8	2358	792.20	382.10	12	.	.	.	false	false	Message: 2453ms	.	.	.	.	.	.	.	.	.	.	.	INVISIBLE_BOUNDARY[2]	2453	792.20	382.10	zsx.edf	RIGHT	3083	8999695	Full Trial Period	8996612	75	Trial: 75	8996612	62	ÏÉÈËÕÆ	ÉþË÷	µçÏß	j	j
zsx	.	.	.	.	232	2589	8	2358	792.20	382.10	13	.	.	.	false	false	Message: 2458ms	.	.	.	.	.	.	.	.	.	.	.	SYNCTIME	2458	792.20	382.10	zsx.edf	RIGHT	3083	8999695	Full Trial Period	8996612	75	Trial: 75	8996612	62	ÏÉÈËÕÆ	ÉþË÷	µçÏß	j	j
zsx	.	.	.	.	462	3081	9	2620	907.50	380.20	14	[1]	2	RECTANGLE_INTERESTAREA	false	false	Message: 3064ms	.	.	.	.	.	.	.	.	.	.	.	KEYBOARD	3064	907.50	380.20	zsx.edf	RIGHT	3083	8999695	Full Trial Period	8996612	75	Trial: 75	8996612	62	ÏÉÈËÕÆ	ÉþË÷	µçÏß	j	j
zsx	.	.	.	.	.	.	.	.	.	.	15	.	.	.	false	false	Message: 3130ms	.	.	.	.	.	.	.	.	.	.	.	TRIAL_RESULT 0	3130	.	.	zsx.edf	RIGHT	3083	8999695	Full Trial Period	8996612	75	Trial: 75	8996612	62	ÏÉÈËÕÆ	ÉþË÷	µçÏß	j	j
zsx	.	.	.	.	.	.	.	.	.	.	1	.	.	.	false	false	Message: -18ms	.	.	.	.	.	.	.	.	.	.	.	TRIALID 75	-18	.	.	zsx.edf	RIGHT	3584	9004622	Full Trial Period	9001038	76	Trial: 76	9001038	38	´°»§	¼ªËû	ÍøÇòÅÄ	j	j
zsx	.	.	.	.	.	.	.	.	.	.	2	.	.	.	false	false	Message: -1ms	.	.	.	.	.	.	.	.	.	.	.	RECCFG CR 1000 2 0 R	-1	.	.	zsx.edf	RIGHT	3584	9004622	Full Trial Period	9001038	76	Trial: 76	9001038	38	´°»§	¼ªËû	ÍøÇòÅÄ	j	j
zsx	.	.	.	.	.	.	.	.	.	.	3	.	.	.	false	false	Message: -1ms	.	.	.	.	.	.	.	.	.	.	.	ELCLCFG TOWER	-1	.	.	zsx.edf	RIGHT	3584	9004622	Full Trial Period	9001038	76	Trial: 76	9001038	38	´°»§	¼ªËû	ÍøÇòÅÄ	j	j
zsx	.	.	.	.	.	.	.	.	.	.	4	.	.	.	false	false	Message: -1ms	.	.	.	.	.	.	.	.	.	.	.	GAZE_COORDS 0.00 0.00 1023.00 767.00	-1	.	.	zsx.edf	RIGHT	3584	9004622	Full Trial Period	9001038	76	Trial: 76	9001038	38	´°»§	¼ªËû	ÍøÇòÅÄ	j	j
zsx	.	.	.	.	.	.	.	.	.	.	5	.	.	.	false	false	Message: -1ms	.	.	.	.	.	.	.	.	.	.	.	THRESHOLDS R 124 228	-1	.	.	zsx.edf	RIGHT	3584	9004622	Full Trial Period	9001038	76	Trial: 76	9001038	38	´°»§	¼ªËû	ÍøÇòÅÄ	j	j
zsx	.	.	.	.	.	.	.	.	.	.	6	.	.	.	false	false	Message: -1ms	.	.	.	.	.	.	.	.	.	.	.	ELCL_PROC CENTROID (3)	-1	.	.	zsx.edf	RIGHT	3584	9004622	Full Trial Period	9001038	76	Trial: 76	9001038	38	´°»§	¼ªËû	ÍøÇòÅÄ	j	j
zsx	.	.	.	.	.	.	.	.	.	.	7	.	.	.	false	false	Message: -1ms	.	.	.	.	.	.	.	.	.	.	.	ELCL_PCR_PARAM 5 3.0	-1	.	.	zsx.edf	RIGHT	3584	9004622	Full Trial Period	9001038	76	Trial: 76	9001038	38	´°»§	¼ªËû	ÍøÇòÅÄ	j	j
zsx	.	.	.	.	.	.	.	.	.	.	8	.	.	.	false	true	Message: 0ms	.	.	.	.	.	.	.	.	.	.	.	!MODE RECORD CR 1000 2 0 R	0	.	.	zsx.edf	RIGHT	3584	9004622	Full Trial Period	9001038	76	Trial: 76	9001038	38	´°»§	¼ªËû	ÍøÇòÅÄ	j	j
zsx	.	.	.	.	249	255	1	7	161.50	375.50	9	.	.	.	false	false	Message: 40ms	.	.	.	.	.	.	.	.	.	.	.	SYNCTIME	40	161.50	375.50	zsx.edf	RIGHT	3584	9004622	Full Trial Period	9001038	76	Trial: 76	9001038	38	´°»§	¼ªËû	ÍøÇòÅÄ	j	j
zsx	.	.	.	.	.	.	.	.	.	.	10	.	.	.	false	false	Message: 1852ms	0.24	1.81	135	1968	548.70	366.10	3	937.00	1834	542.70	369.80	INVISIBLE_BOUNDARY[1]	1852	.	.	zsx.edf	RIGHT	3584	9004622	Full Trial Period	9001038	76	Trial: 76	9001038	38	´°»§	¼ªËû	ÍøÇòÅÄ	j	j
zsx	.	.	.	.	.	.	.	.	.	.	11	.	.	.	false	false	Message: 1856ms	0.24	1.81	135	1968	548.70	366.10	3	937.00	1834	542.70	369.80	SYNCTIME	1856	.	.	zsx.edf	RIGHT	3584	9004622	Full Trial Period	9001038	76	Trial: 76	9001038	38	´°»§	¼ªËû	ÍøÇòÅÄ	j	j
zsx	.	.	.	.	.	.	.	.	.	.	12	.	.	.	false	false	Message: 2763ms	10.56	153.08	69	2791	862.10	376.00	6	244.60	2723	548.70	389.40	INVISIBLE_BOUNDARY[2]	2763	.	.	zsx.edf	RIGHT	3584	9004622	Full Trial Period	9001038	76	Trial: 76	9001038	38	´°»§	¼ªËû	ÍøÇòÅÄ	j	j
zsx	.	.	.	.	.	.	.	.	.	.	13	.	.	.	false	false	Message: 2773ms	10.56	153.08	69	2791	862.10	376.00	6	244.60	2723	548.70	389.40	SYNCTIME	2773	.	.	zsx.edf	RIGHT	3584	9004622	Full Trial Period	9001038	76	Trial: 76	9001038	38	´°»§	¼ªËû	ÍøÇòÅÄ	j	j
zsx	.	.	.	.	.	.	.	.	.	.	14	.	.	.	false	false	Message: 3565ms	1.78	35.64	50	3582	925.40	375.30	9	138.50	3533	980.90	374.30	KEYBOARD	3565	.	.	zsx.edf	RIGHT	3584	9004622	Full Trial Period	9001038	76	Trial: 76	9001038	38	´°»§	¼ªËû	ÍøÇòÅÄ	j	j
zsx	.	.	.	.	.	.	.	.	.	.	15	.	.	.	false	false	Message: 3624ms	.	.	.	.	.	.	.	.	.	.	.	TRIAL_RESULT 0	3624	.	.	zsx.edf	RIGHT	3584	9004622	Full Trial Period	9001038	76	Trial: 76	9001038	38	´°»§	¼ªËû	ÍøÇòÅÄ	j	j
zsx	.	.	.	.	.	.	.	.	.	.	1	.	.	.	false	false	Message: -16ms	.	.	.	.	.	.	.	.	.	.	.	TRIALID 76	-16	.	.	zsx.edf	RIGHT	3689	9009599	Full Trial Period	9005910	77	Trial: 77	9005910	39	ºùÂ«	¼ªËû	´°»§	f	f
zsx	.	.	.	.	.	.	.	.	.	.	2	.	.	.	false	false	Message: -1ms	.	.	.	.	.	.	.	.	.	.	.	RECCFG CR 1000 2 0 R	-1	.	.	zsx.edf	RIGHT	3689	9009599	Full Trial Period	9005910	77	Trial: 77	9005910	39	ºùÂ«	¼ªËû	´°»§	f	f
zsx	.	.	.	.	.	.	.	.	.	.	3	.	.	.	false	false	Message: -1ms	.	.	.	.	.	.	.	.	.	.	.	ELCLCFG TOWER	-1	.	.	zsx.edf	RIGHT	3689	9009599	Full Trial Period	9005910	77	Trial: 77	9005910	39	ºùÂ«	¼ªËû	´°»§	f	f
zsx	.	.	.	.	.	.	.	.	.	.	4	.	.	.	false	false	Message: -1ms	.	.	.	.	.	.	.	.	.	.	.	GAZE_COORDS 0.00 0.00 1023.00 767.00	-1	.	.	zsx.edf	RIGHT	3689	9009599	Full Trial Period	9005910	77	Trial: 77	9005910	39	ºùÂ«	¼ªËû	´°»§	f	f
zsx	.	.	.	.	.	.	.	.	.	.	5	.	.	.	false	false	Message: -1ms	.	.	.	.	.	.	.	.	.	.	.	THRESHOLDS R 124 228	-1	.	.	zsx.edf	RIGHT	3689	9009599	Full Trial Period	9005910	77	Trial: 77	9005910	39	ºùÂ«	¼ªËû	´°»§	f	f
zsx	.	.	.	.	.	.	.	.	.	.	6	.	.	.	false	false	Message: -1ms	.	.	.	.	.	.	.	.	.	.	.	ELCL_PROC CENTROID (3)	-1	.	.	zsx.edf	RIGHT	3689	9009599	Full Trial Period	9005910	77	Trial: 77	9005910	39	ºùÂ«	¼ªËû	´°»§	f	f
zsx	.	.	.	.	.	.	.	.	.	.	7	.	.	.	false	false	Message: -1ms	.	.	.	.	.	.	.	.	.	.	.	ELCL_PCR_PARAM 5 3.0	-1	.	.	zsx.edf	RIGHT	3689	9009599	Full Trial Period	9005910	77	Trial: 77	9005910	39	ºùÂ«	¼ªËû	´°»§	f	f
zsx	.	.	.	.	.	.	.	.	.	.	8	.	.	.	false	true	Message: 0ms	.	.	.	.	.	.	.	.	.	.	.	!MODE RECORD CR 1000 2 0 R	0	.	.	zsx.edf	RIGHT	3689	9009599	Full Trial Period	9005910	77	Trial: 77	9005910	39	ºùÂ«	¼ªËû	´°»§	f	f
zsx	.	.	.	.	263	269	1	7	157.20	381.80	9	.	.	.	false	false	Message: 42ms	.	.	.	.	.	.	.	.	.	.	.	SYNCTIME	42	157.20	381.80	zsx.edf	RIGHT	3689	9009599	Full Trial Period	9005910	77	Trial: 77	9005910	39	ºùÂ«	¼ªËû	´°»§	f	f
zsx	.	.	.	.	548	1540	4	993	541.50	387.90	10	[1]	1	RECTANGLE_INTERESTAREA	false	false	Message: 1031ms	.	.	.	.	.	.	.	.	.	.	.	INVISIBLE_BOUNDARY[1]	1031	541.50	387.90	zsx.edf	RIGHT	3689	9009599	Full Trial Period	9005910	77	Trial: 77	9005910	39	ºùÂ«	¼ªËû	´°»§	f	f
zsx	.	.	.	.	548	1540	4	993	541.50	387.90	11	[1]	1	RECTANGLE_INTERESTAREA	false	false	Message: 1042ms	.	.	.	.	.	.	.	.	.	.	.	SYNCTIME	1042	541.50	387.90	zsx.edf	RIGHT	3689	9009599	Full Trial Period	9005910	77	Trial: 77	9005910	39	ºùÂ«	¼ªËû	´°»§	f	f
zsx	.	.	.	.	.	.	.	.	.	.	12	.	.	.	false	false	Message: 2770ms	9.62	150.27	64	2793	857.40	389.10	7	228.00	2730	570.90	396.00	INVISIBLE_BOUNDARY[2]	2770	.	.	zsx.edf	RIGHT	3689	9009599	Full Trial Period	9005910	77	Trial: 77	9005910	39	ºùÂ«	¼ªËû	´°»§	f	f
zsx	.	.	.	.	.	.	.	.	.	.	13	.	.	.	false	false	Message: 2775ms	9.62	150.27	64	2793	857.40	389.10	7	228.00	2730	570.90	396.00	SYNCTIME	2775	.	.	zsx.edf	RIGHT	3689	9009599	Full Trial Period	9005910	77	Trial: 77	9005910	39	ºùÂ«	¼ªËû	´°»§	f	f
zsx	.	.	.	.	701	3687	9	2987	901.70	386.70	14	[1]	2	RECTANGLE_INTERESTAREA	false	false	Message: 3670ms	.	.	.	.	.	.	.	.	.	.	.	KEYBOARD	3670	901.70	386.70	zsx.edf	RIGHT	3689	9009599	Full Trial Period	9005910	77	Trial: 77	9005910	39	ºùÂ«	¼ªËû	´°»§	f	f
zsx	.	.	.	.	.	.	.	.	.	.	15	.	.	.	false	false	Message: 3731ms	.	.	.	.	.	.	.	.	.	.	.	TRIAL_RESULT 0	3731	.	.	zsx.edf	RIGHT	3689	9009599	Full Trial Period	9005910	77	Trial: 77	9005910	39	ºùÂ«	¼ªËû	´°»§	f	f
zsx	.	.	.	.	.	.	.	.	.	.	1	.	.	.	false	false	Message: -18ms	.	.	.	.	.	.	.	.	.	.	.	TRIALID 77	-18	.	.	zsx.edf	RIGHT	4034	9014887	Full Trial Period	9010853	78	Trial: 78	9010853	147	ÆÏÌÑ	ÂøÍ·	ÑÀË¢	f	f
zsx	.	.	.	.	.	.	.	.	.	.	2	.	.	.	false	false	Message: -1ms	.	.	.	.	.	.	.	.	.	.	.	RECCFG CR 1000 2 0 R	-1	.	.	zsx.edf	RIGHT	4034	9014887	Full Trial Period	9010853	78	Trial: 78	9010853	147	ÆÏÌÑ	ÂøÍ·	ÑÀË¢	f	f
zsx	.	.	.	.	.	.	.	.	.	.	3	.	.	.	false	false	Message: -1ms	.	.	.	.	.	.	.	.	.	.	.	ELCLCFG TOWER	-1	.	.	zsx.edf	RIGHT	4034	9014887	Full Trial Period	9010853	78	Trial: 78	9010853	147	ÆÏÌÑ	ÂøÍ·	ÑÀË¢	f	f
zsx	.	.	.	.	.	.	.	.	.	.	4	.	.	.	false	false	Message: -1ms	.	.	.	.	.	.	.	.	.	.	.	GAZE_COORDS 0.00 0.00 1023.00 767.00	-1	.	.	zsx.edf	RIGHT	4034	9014887	Full Trial Period	9010853	78	Trial: 78	9010853	147	ÆÏÌÑ	ÂøÍ·	ÑÀË¢	f	f
zsx	.	.	.	.	.	.	.	.	.	.	5	.	.	.	false	false	Message: -1ms	.	.	.	.	.	.	.	.	.	.	.	THRESHOLDS R 124 228	-1	.	.	zsx.edf	RIGHT	4034	9014887	Full Trial Period	9010853	78	Trial: 78	9010853	147	ÆÏÌÑ	ÂøÍ·	ÑÀË¢	f	f
zsx	.	.	.	.	.	.	.	.	.	.	6	.	.	.	false	false	Message: -1ms	.	.	.	.	.	.	.	.	.	.	.	ELCL_PROC CENTROID (3)	-1	.	.	zsx.edf	RIGHT	4034	9014887	Full Trial Period	9010853	78	Trial: 78	9010853	147	ÆÏÌÑ	ÂøÍ·	ÑÀË¢	f	f
zsx	.	.	.	.	.	.	.	.	.	.	7	.	.	.	false	false	Message: -1ms	.	.	.	.	.	.	.	.	.	.	.	ELCL_PCR_PARAM 5 3.0	-1	.	.	zsx.edf	RIGHT	4034	9014887	Full Trial Period	9010853	78	Trial: 78	9010853	147	ÆÏÌÑ	ÂøÍ·	ÑÀË¢	f	f
zsx	.	.	.	.	.	.	.	.	.	.	8	.	.	.	false	true	Message: 0ms	.	.	.	.	.	.	.	.	.	.	.	!MODE RECORD CR 1000 2 0 R	0	.	.	zsx.edf	RIGHT	4034	9014887	Full Trial Period	9010853	78	Trial: 78	9010853	147	ÆÏÌÑ	ÂøÍ·	ÑÀË¢	f	f
zsx	.	.	.	.	392	398	1	7	159.50	379.90	9	.	.	.	false	false	Message: 40ms	.	.	.	.	.	.	.	.	.	.	.	SYNCTIME	40	159.50	379.90	zsx.edf	RIGHT	4034	9014887	Full Trial Period	9010853	78	Trial: 78	9010853	147	ÆÏÌÑ	ÂøÍ·	ÑÀË¢	f	f
zsx	.	.	.	.	329	1341	3	1013	488.90	383.00	10	[1]	1	RECTANGLE_INTERESTAREA	false	false	Message: 1171ms	.	.	.	.	.	.	.	.	.	.	.	INVISIBLE_BOUNDARY[1]	1171	488.90	383.00	zsx.edf	RIGHT	4034	9014887	Full Trial Period	9010853	78	Trial: 78	9010853	147	ÆÏÌÑ	ÂøÍ·	ÑÀË¢	f	f
zsx	.	.	.	.	329	1341	3	1013	488.90	383.00	11	[1]	1	RECTANGLE_INTERESTAREA	false	false	Message: 1181ms	.	.	.	.	.	.	.	.	.	.	.	SYNCTIME	1181	488.90	383.00	zsx.edf	RIGHT	4034	9014887	Full Trial Period	9010853	78	Trial: 78	9010853	147	ÆÏÌÑ	ÂøÍ·	ÑÀË¢	f	f
zsx	.	.	.	.	.	.	.	.	.	.	12	.	.	.	false	false	Message: 3234ms	1.25	8.72	143	3358	903.50	346.60	7	910.80	3216	870.80	365.20	INVISIBLE_BOUNDARY[2]	3234	.	.	zsx.edf	RIGHT	4034	9014887	Full Trial Period	9010853	78	Trial: 78	9010853	147	ÆÏÌÑ	ÂøÍ·	ÑÀË¢	f	f
zsx	.	.	.	.	.	.	.	.	.	.	13	.	.	.	false	false	Message: 3240ms	1.25	8.72	143	3358	903.50	346.60	7	910.80	3216	870.80	365.20	SYNCTIME	3240	.	.	zsx.edf	RIGHT	4034	9014887	Full Trial Period	9010853	78	Trial: 78	9010853	147	ÆÏÌÑ	ÂøÍ·	ÑÀË¢	f	f
zsx	.	.	.	.	58	4032	10	3975	898.70	374.70	14	[1]	2	RECTANGLE_INTERESTAREA	false	false	Message: 4015ms	.	.	.	.	.	.	.	.	.	.	.	KEYBOARD	4015	898.70	374.70	zsx.edf	RIGHT	4034	9014887	Full Trial Period	9010853	78	Trial: 78	9010853	147	ÆÏÌÑ	ÂøÍ·	ÑÀË¢	f	f
zsx	.	.	.	.	.	.	.	.	.	.	15	.	.	.	false	false	Message: 4077ms	.	.	.	.	.	.	.	.	.	.	.	TRIAL_RESULT 0	4077	.	.	zsx.edf	RIGHT	4034	9014887	Full Trial Period	9010853	78	Trial: 78	9010853	147	ÆÏÌÑ	ÂøÍ·	ÑÀË¢	f	f
zsx	.	.	.	.	.	.	.	.	.	.	1	.	.	.	false	false	Message: -16ms	.	.	.	.	.	.	.	.	.	.	.	TRIALID 78	-16	.	.	zsx.edf	RIGHT	6836	9022936	Full Trial Period	9016100	79	Trial: 79	9016100	18	Õë¹Ü	·Éµú	ÁïÁïÇò	j	j
zsx	.	.	.	.	.	.	.	.	.	.	2	.	.	.	false	false	Message: -1ms	.	.	.	.	.	.	.	.	.	.	.	RECCFG CR 1000 2 0 R	-1	.	.	zsx.edf	RIGHT	6836	9022936	Full Trial Period	9016100	79	Trial: 79	9016100	18	Õë¹Ü	·Éµú	ÁïÁïÇò	j	j
zsx	.	.	.	.	.	.	.	.	.	.	3	.	.	.	false	false	Message: -1ms	.	.	.	.	.	.	.	.	.	.	.	ELCLCFG TOWER	-1	.	.	zsx.edf	RIGHT	6836	9022936	Full Trial Period	9016100	79	Trial: 79	9016100	18	Õë¹Ü	·Éµú	ÁïÁïÇò	j	j
zsx	.	.	.	.	.	.	.	.	.	.	4	.	.	.	false	false	Message: -1ms	.	.	.	.	.	.	.	.	.	.	.	GAZE_COORDS 0.00 0.00 1023.00 767.00	-1	.	.	zsx.edf	RIGHT	6836	9022936	Full Trial Period	9016100	79	Trial: 79	9016100	18	Õë¹Ü	·Éµú	ÁïÁïÇò	j	j
zsx	.	.	.	.	.	.	.	.	.	.	5	.	.	.	false	false	Message: -1ms	.	.	.	.	.	.	.	.	.	.	.	THRESHOLDS R 124 228	-1	.	.	zsx.edf	RIGHT	6836	9022936	Full Trial Period	9016100	79	Trial: 79	9016100	18	Õë¹Ü	·Éµú	ÁïÁïÇò	j	j
zsx	.	.	.	.	.	.	.	.	.	.	6	.	.	.	false	false	Message: -1ms	.	.	.	.	.	.	.	.	.	.	.	ELCL_PROC CENTROID (3)	-1	.	.	zsx.edf	RIGHT	6836	9022936	Full Trial Period	9016100	79	Trial: 79	9016100	18	Õë¹Ü	·Éµú	ÁïÁïÇò	j	j
zsx	.	.	.	.	.	.	.	.	.	.	7	.	.	.	false	false	Message: -1ms	.	.	.	.	.	.	.	.	.	.	.	ELCL_PCR_PARAM 5 3.0	-1	.	.	zsx.edf	RIGHT	6836	9022936	Full Trial Period	9016100	79	Trial: 79	9016100	18	Õë¹Ü	·Éµú	ÁïÁïÇò	j	j
zsx	.	.	.	.	.	.	.	.	.	.	8	.	.	.	false	true	Message: 0ms	.	.	.	.	.	.	.	.	.	.	.	!MODE RECORD CR 1000 2 0 R	0	.	.	zsx.edf	RIGHT	6836	9022936	Full Trial Period	9016100	79	Trial: 79	9016100	18	Õë¹Ü	·Éµú	ÁïÁïÇò	j	j
zsx	.	.	.	.	383	389	1	7	151.00	383.30	9	.	.	.	false	false	Message: 42ms	.	.	.	.	.	.	.	.	.	.	.	SYNCTIME	42	151.00	383.30	zsx.edf	RIGHT	6836	9022936	Full Trial Period	9016100	79	Trial: 79	9016100	18	Õë¹Ü	·Éµú	ÁïÁïÇò	j	j
zsx	.	.	.	.	.	.	.	.	.	.	10	.	.	.	false	false	Message: 2457ms	0.59	3.00	198	2637	530.90	360.80	7	1226.80	2440	517.60	371.60	INVISIBLE_BOUNDARY[1]	2457	.	.	zsx.edf	RIGHT	6836	9022936	Full Trial Period	9016100	79	Trial: 79	9016100	18	Õë¹Ü	·Éµú	ÁïÁïÇò	j	j
zsx	.	.	.	.	.	.	.	.	.	.	11	.	.	.	false	false	Message: 2467ms	0.59	3.00	198	2637	530.90	360.80	7	1226.80	2440	517.60	371.60	SYNCTIME	2467	.	.	zsx.edf	RIGHT	6836	9022936	Full Trial Period	9016100	79	Trial: 79	9016100	18	Õë¹Ü	·Éµú	ÁïÁïÇò	j	j
zsx	.	.	.	.	.	.	.	.	.	.	12	.	.	.	false	false	Message: 5136ms	1.27	6.68	190	5218	913.10	323.50	11	1206.30	5029	905.30	359.80	INVISIBLE_BOUNDARY[2]	5136	.	.	zsx.edf	RIGHT	6836	9022936	Full Trial Period	9016100	79	Trial: 79	9016100	18	Õë¹Ü	·Éµú	ÁïÁïÇò	j	j
zsx	.	.	.	.	.	.	.	.	.	.	13	.	.	.	false	false	Message: 5142ms	1.27	6.68	190	5218	913.10	323.50	11	1206.30	5029	905.30	359.80	SYNCTIME	5142	.	.	zsx.edf	RIGHT	6836	9022936	Full Trial Period	9016100	79	Trial: 79	9016100	18	Õë¹Ü	·Éµú	ÁïÁïÇò	j	j
zsx	.	.	.	.	264	6834	16	6571	905.90	379.40	14	[1]	2	RECTANGLE_INTERESTAREA	false	false	Message: 6817ms	.	.	.	.	.	.	.	.	.	.	.	KEYBOARD	6817	905.90	379.40	zsx.edf	RIGHT	6836	9022936	Full Trial Period	9016100	79	Trial: 79	9016100	18	Õë¹Ü	·Éµú	ÁïÁïÇò	j	j
zsx	.	.	.	.	.	.	.	.	.	.	15	.	.	.	false	false	Message: 6882ms	.	.	.	.	.	.	.	.	.	.	.	TRIAL_RESULT 0	6882	.	.	zsx.edf	RIGHT	6836	9022936	Full Trial Period	9016100	79	Trial: 79	9016100	18	Õë¹Ü	·Éµú	ÁïÁïÇò	j	j
zsx	.	.	.	.	.	.	.	.	.	.	1	.	.	.	false	false	Message: -20ms	.	.	.	.	.	.	.	.	.	.	.	TRIALID 79	-20	.	.	zsx.edf	RIGHT	5960	9030704	Full Trial Period	9024744	80	Trial: 80	9024744	149	·ÊÔí	·¬ÇÑ	ÏãÑÌ	f	f
zsx	.	.	.	.	.	.	.	.	.	.	2	.	.	.	false	false	Message: -1ms	.	.	.	.	.	.	.	.	.	.	.	RECCFG CR 1000 2 0 R	-1	.	.	zsx.edf	RIGHT	5960	9030704	Full Trial Period	9024744	80	Trial: 80	9024744	149	·ÊÔí	·¬ÇÑ	ÏãÑÌ	f	f
zsx	.	.	.	.	.	.	.	.	.	.	3	.	.	.	false	false	Message: -1ms	.	.	.	.	.	.	.	.	.	.	.	ELCLCFG TOWER	-1	.	.	zsx.edf	RIGHT	5960	9030704	Full Trial Period	9024744	80	Trial: 80	9024744	149	·ÊÔí	·¬ÇÑ	ÏãÑÌ	f	f
zsx	.	.	.	.	.	.	.	.	.	.	4	.	.	.	false	false	Message: -1ms	.	.	.	.	.	.	.	.	.	.	.	GAZE_COORDS 0.00 0.00 1023.00 767.00	-1	.	.	zsx.edf	RIGHT	5960	9030704	Full Trial Period	9024744	80	Trial: 80	9024744	149	·ÊÔí	·¬ÇÑ	ÏãÑÌ	f	f
zsx	.	.	.	.	.	.	.	.	.	.	5	.	.	.	false	false	Message: -1ms	.	.	.	.	.	.	.	.	.	.	.	THRESHOLDS R 124 228	-1	.	.	zsx.edf	RIGHT	5960	9030704	Full Trial Period	9024744	80	Trial: 80	9024744	149	·ÊÔí	·¬ÇÑ	ÏãÑÌ	f	f
zsx	.	.	.	.	.	.	.	.	.	.	6	.	.	.	false	false	Message: -1ms	.	.	.	.	.	.	.	.	.	.	.	ELCL_PROC CENTROID (3)	-1	.	.	zsx.edf	RIGHT	5960	9030704	Full Trial Period	9024744	80	Trial: 80	9024744	149	·ÊÔí	·¬ÇÑ	ÏãÑÌ	f	f
zsx	.	.	.	.	.	.	.	.	.	.	7	.	.	.	false	false	Message: -1ms	.	.	.	.	.	.	.	.	.	.	.	ELCL_PCR_PARAM 5 3.0	-1	.	.	zsx.edf	RIGHT	5960	9030704	Full Trial Period	9024744	80	Trial: 80	9024744	149	·ÊÔí	·¬ÇÑ	ÏãÑÌ	f	f
zsx	.	.	.	.	.	.	.	.	.	.	8	.	.	.	false	true	Message: 0ms	.	.	.	.	.	.	.	.	.	.	.	!MODE RECORD CR 1000 2 0 R	0	.	.	zsx.edf	RIGHT	5960	9030704	Full Trial Period	9024744	80	Trial: 80	9024744	149	·ÊÔí	·¬ÇÑ	ÏãÑÌ	f	f
zsx	.	.	.	.	296	302	1	7	129.00	383.30	9	.	.	.	false	false	Message: 39ms	.	.	.	.	.	.	.	.	.	.	.	SYNCTIME	39	129.00	383.30	zsx.edf	RIGHT	5960	9030704	Full Trial Period	9024744	80	Trial: 80	9024744	149	·ÊÔí	·¬ÇÑ	ÏãÑÌ	f	f
zsx	.	.	.	.	.	.	.	.	.	.	10	.	.	.	false	false	Message: 1305ms	11.77	206.48	57	1320	524.50	395.50	4	305.80	1264	175.20	382.70	INVISIBLE_BOUNDARY[1]	1305	.	.	zsx.edf	RIGHT	5960	9030704	Full Trial Period	9024744	80	Trial: 80	9024744	149	·ÊÔí	·¬ÇÑ	ÏãÑÌ	f	f
zsx	.	.	.	.	.	.	.	.	.	.	11	.	.	.	false	false	Message: 1314ms	11.77	206.48	57	1320	524.50	395.50	4	305.80	1264	175.20	382.70	SYNCTIME	1314	.	.	zsx.edf	RIGHT	5960	9030704	Full Trial Period	9024744	80	Trial: 80	9024744	149	·ÊÔí	·¬ÇÑ	ÏãÑÌ	f	f
zsx	.	.	.	.	.	.	.	.	.	.	12	.	.	.	false	false	Message: 4841ms	1.49	7.58	197	4927	928.50	334.50	10	1133.90	4731	913.20	375.80	INVISIBLE_BOUNDARY[2]	4841	.	.	zsx.edf	RIGHT	5960	9030704	Full Trial Period	9024744	80	Trial: 80	9024744	149	·ÊÔí	·¬ÇÑ	ÏãÑÌ	f	f
zsx	.	.	.	.	.	.	.	.	.	.	13	.	.	.	false	false	Message: 4846ms	1.49	7.58	197	4927	928.50	334.50	10	1133.90	4731	913.20	375.80	SYNCTIME	4846	.	.	zsx.edf	RIGHT	5960	9030704	Full Trial Period	9024744	80	Trial: 80	9024744	149	·ÊÔí	·¬ÇÑ	ÏãÑÌ	f	f
zsx	.	.	.	.	860	5958	12	5099	899.00	379.00	14	[1]	2	RECTANGLE_INTERESTAREA	false	false	Message: 5941ms	.	.	.	.	.	.	.	.	.	.	.	KEYBOARD	5941	899.00	379.00	zsx.edf	RIGHT	5960	9030704	Full Trial Period	9024744	80	Trial: 80	9024744	149	·ÊÔí	·¬ÇÑ	ÏãÑÌ	f	f
zsx	.	.	.	.	.	.	.	.	.	.	15	.	.	.	false	false	Message: 6006ms	.	.	.	.	.	.	.	.	.	.	.	TRIAL_RESULT 0	6006	.	.	zsx.edf	RIGHT	5960	9030704	Full Trial Period	9024744	80	Trial: 80	9024744	149	·ÊÔí	·¬ÇÑ	ÏãÑÌ	f	f
zsx	.	.	.	.	.	.	.	.	.	.	1	.	.	.	false	false	Message: -15ms	.	.	.	.	.	.	.	.	.	.	.	TRIALID 80	-15	.	.	zsx.edf	RIGHT	4693	9036898	Full Trial Period	9032205	81	Trial: 81	9032205	56	°ôÇò¹÷	»ð¾æ	ÆË¿ËÅÆ	f	f
zsx	.	.	.	.	.	.	.	.	.	.	2	.	.	.	false	false	Message: -1ms	.	.	.	.	.	.	.	.	.	.	.	RECCFG CR 1000 2 0 R	-1	.	.	zsx.edf	RIGHT	4693	9036898	Full Trial Period	9032205	81	Trial: 81	9032205	56	°ôÇò¹÷	»ð¾æ	ÆË¿ËÅÆ	f	f
zsx	.	.	.	.	.	.	.	.	.	.	3	.	.	.	false	false	Message: -1ms	.	.	.	.	.	.	.	.	.	.	.	ELCLCFG TOWER	-1	.	.	zsx.edf	RIGHT	4693	9036898	Full Trial Period	9032205	81	Trial: 81	9032205	56	°ôÇò¹÷	»ð¾æ	ÆË¿ËÅÆ	f	f
zsx	.	.	.	.	.	.	.	.	.	.	4	.	.	.	false	false	Message: -1ms	.	.	.	.	.	.	.	.	.	.	.	GAZE_COORDS 0.00 0.00 1023.00 767.00	-1	.	.	zsx.edf	RIGHT	4693	9036898	Full Trial Period	9032205	81	Trial: 81	9032205	56	°ôÇò¹÷	»ð¾æ	ÆË¿ËÅÆ	f	f
zsx	.	.	.	.	.	.	.	.	.	.	5	.	.	.	false	false	Message: -1ms	.	.	.	.	.	.	.	.	.	.	.	THRESHOLDS R 124 228	-1	.	.	zsx.edf	RIGHT	4693	9036898	Full Trial Period	9032205	81	Trial: 81	9032205	56	°ôÇò¹÷	»ð¾æ	ÆË¿ËÅÆ	f	f
zsx	.	.	.	.	.	.	.	.	.	.	6	.	.	.	false	false	Message: -1ms	.	.	.	.	.	.	.	.	.	.	.	ELCL_PROC CENTROID (3)	-1	.	.	zsx.edf	RIGHT	4693	9036898	Full Trial Period	9032205	81	Trial: 81	9032205	56	°ôÇò¹÷	»ð¾æ	ÆË¿ËÅÆ	f	f
zsx	.	.	.	.	.	.	.	.	.	.	7	.	.	.	false	false	Message: -1ms	.	.	.	.	.	.	.	.	.	.	.	ELCL_PCR_PARAM 5 3.0	-1	.	.	zsx.edf	RIGHT	4693	9036898	Full Trial Period	9032205	81	Trial: 81	9032205	56	°ôÇò¹÷	»ð¾æ	ÆË¿ËÅÆ	f	f
zsx	.	.	.	.	.	.	.	.	.	.	8	.	.	.	false	true	Message: 0ms	.	.	.	.	.	.	.	.	.	.	.	!MODE RECORD CR 1000 2 0 R	0	.	.	zsx.edf	RIGHT	4693	9036898	Full Trial Period	9032205	81	Trial: 81	9032205	56	°ôÇò¹÷	»ð¾æ	ÆË¿ËÅÆ	f	f
zsx	.	.	.	.	238	244	1	7	143.80	384.70	9	.	.	.	false	false	Message: 43ms	.	.	.	.	.	.	.	.	.	.	.	SYNCTIME	43	143.80	384.70	zsx.edf	RIGHT	4693	9036898	Full Trial Period	9032205	81	Trial: 81	9032205	56	°ôÇò¹÷	»ð¾æ	ÆË¿ËÅÆ	f	f
zsx	.	.	.	.	.	.	.	.	.	.	10	.	.	.	false	false	Message: 2281ms	12.58	193.52	65	2307	569.80	404.80	7	313.80	2243	197.10	391.20	INVISIBLE_BOUNDARY[1]	2281	.	.	zsx.edf	RIGHT	4693	9036898	Full Trial Period	9032205	81	Trial: 81	9032205	56	°ôÇò¹÷	»ð¾æ	ÆË¿ËÅÆ	f	f
zsx	.	.	.	.	.	.	.	.	.	.	11	.	.	.	false	false	Message: 2293ms	12.58	193.52	65	2307	569.80	404.80	7	313.80	2243	197.10	391.20	SYNCTIME	2293	.	.	zsx.edf	RIGHT	4693	9036898	Full Trial Period	9032205	81	Trial: 81	9032205	56	°ôÇò¹÷	»ð¾æ	ÆË¿ËÅÆ	f	f
zsx	.	.	.	.	.	.	.	.	.	.	12	.	.	.	false	false	Message: 3912ms	1.21	63.56	19	3914	896.50	387.50	13	113.80	3896	861.10	377.70	INVISIBLE_BOUNDARY[2]	3912	.	.	zsx.edf	RIGHT	4693	9036898	Full Trial Period	9032205	81	Trial: 81	9032205	56	°ôÇò¹÷	»ð¾æ	ÆË¿ËÅÆ	f	f
zsx	.	.	.	.	777	4691	14	3915	901.50	379.70	13	[1]	2	RECTANGLE_INTERESTAREA	false	false	Message: 3918ms	.	.	.	.	.	.	.	.	.	.	.	SYNCTIME	3918	901.50	379.70	zsx.edf	RIGHT	4693	9036898	Full Trial Period	9032205	81	Trial: 81	9032205	56	°ôÇò¹÷	»ð¾æ	ÆË¿ËÅÆ	f	f
zsx	.	.	.	.	777	4691	14	3915	901.50	379.70	14	[1]	2	RECTANGLE_INTERESTAREA	false	false	Message: 4674ms	.	.	.	.	.	.	.	.	.	.	.	KEYBOARD	4674	901.50	379.70	zsx.edf	RIGHT	4693	9036898	Full Trial Period	9032205	81	Trial: 81	9032205	56	°ôÇò¹÷	»ð¾æ	ÆË¿ËÅÆ	f	f
zsx	.	.	.	.	.	.	.	.	.	.	15	.	.	.	false	false	Message: 4738ms	.	.	.	.	.	.	.	.	.	.	.	TRIAL_RESULT 0	4738	.	.	zsx.edf	RIGHT	4693	9036898	Full Trial Period	9032205	81	Trial: 81	9032205	56	°ôÇò¹÷	»ð¾æ	ÆË¿ËÅÆ	f	f
zsx	.	.	.	.	.	.	.	.	.	.	1	.	.	.	false	false	Message: -17ms	.	.	.	.	.	.	.	.	.	.	.	TRIALID 81	-17	.	.	zsx.edf	RIGHT	4574	9043121	Full Trial Period	9038547	82	Trial: 82	9038547	17	ÁïÁïÇò	·Éµú	ÅûÈø	j	j
zsx	.	.	.	.	.	.	.	.	.	.	2	.	.	.	false	false	Message: -1ms	.	.	.	.	.	.	.	.	.	.	.	RECCFG CR 1000 2 0 R	-1	.	.	zsx.edf	RIGHT	4574	9043121	Full Trial Period	9038547	82	Trial: 82	9038547	17	ÁïÁïÇò	·Éµú	ÅûÈø	j	j
zsx	.	.	.	.	.	.	.	.	.	.	3	.	.	.	false	false	Message: -1ms	.	.	.	.	.	.	.	.	.	.	.	ELCLCFG TOWER	-1	.	.	zsx.edf	RIGHT	4574	9043121	Full Trial Period	9038547	82	Trial: 82	9038547	17	ÁïÁïÇò	·Éµú	ÅûÈø	j	j
zsx	.	.	.	.	.	.	.	.	.	.	4	.	.	.	false	false	Message: -1ms	.	.	.	.	.	.	.	.	.	.	.	GAZE_COORDS 0.00 0.00 1023.00 767.00	-1	.	.	zsx.edf	RIGHT	4574	9043121	Full Trial Period	9038547	82	Trial: 82	9038547	17	ÁïÁïÇò	·Éµú	ÅûÈø	j	j
zsx	.	.	.	.	.	.	.	.	.	.	5	.	.	.	false	false	Message: -1ms	.	.	.	.	.	.	.	.	.	.	.	THRESHOLDS R 124 228	-1	.	.	zsx.edf	RIGHT	4574	9043121	Full Trial Period	9038547	82	Trial: 82	9038547	17	ÁïÁïÇò	·Éµú	ÅûÈø	j	j
zsx	.	.	.	.	.	.	.	.	.	.	6	.	.	.	false	false	Message: -1ms	.	.	.	.	.	.	.	.	.	.	.	ELCL_PROC CENTROID (3)	-1	.	.	zsx.edf	RIGHT	4574	9043121	Full Trial Period	9038547	82	Trial: 82	9038547	17	ÁïÁïÇò	·Éµú	ÅûÈø	j	j
zsx	.	.	.	.	.	.	.	.	.	.	7	.	.	.	false	false	Message: -1ms	.	.	.	.	.	.	.	.	.	.	.	ELCL_PCR_PARAM 5 3.0	-1	.	.	zsx.edf	RIGHT	4574	9043121	Full Trial Period	9038547	82	Trial: 82	9038547	17	ÁïÁïÇò	·Éµú	ÅûÈø	j	j
zsx	.	.	.	.	.	.	.	.	.	.	8	.	.	.	false	true	Message: 0ms	.	.	.	.	.	.	.	.	.	.	.	!MODE RECORD CR 1000 2 0 R	0	.	.	zsx.edf	RIGHT	4574	9043121	Full Trial Period	9038547	82	Trial: 82	9038547	17	ÁïÁïÇò	·Éµú	ÅûÈø	j	j
zsx	.	.	.	.	233	239	1	7	150.80	394.60	9	.	.	.	false	false	Message: 42ms	.	.	.	.	.	.	.	.	.	.	.	SYNCTIME	42	150.80	394.60	zsx.edf	RIGHT	4574	9043121	Full Trial Period	9038547	82	Trial: 82	9038547	17	ÁïÁïÇò	·Éµú	ÅûÈø	j	j
zsx	.	.	.	.	.	.	.	.	.	.	10	.	.	.	false	false	Message: 1160ms	11.03	186.93	59	1187	546.80	379.50	5	298.00	1129	220.90	381.00	INVISIBLE_BOUNDARY[1]	1160	.	.	zsx.edf	RIGHT	4574	9043121	Full Trial Period	9038547	82	Trial: 82	9038547	17	ÁïÁïÇò	·Éµú	ÅûÈø	j	j
zsx	.	.	.	.	.	.	.	.	.	.	11	.	.	.	false	false	Message: 1166ms	11.03	186.93	59	1187	546.80	379.50	5	298.00	1129	220.90	381.00	SYNCTIME	1166	.	.	zsx.edf	RIGHT	4574	9043121	Full Trial Period	9038547	82	Trial: 82	9038547	17	ÁïÁïÇò	·Éµú	ÅûÈø	j	j
zsx	.	.	.	.	.	.	.	.	.	.	12	.	.	.	false	false	Message: 3745ms	0.82	3.92	210	3936	884.70	348.30	10	1143.20	3727	885.10	372.40	INVISIBLE_BOUNDARY[2]	3745	.	.	zsx.edf	RIGHT	4574	9043121	Full Trial Period	9038547	82	Trial: 82	9038547	17	ÁïÁïÇò	·Éµú	ÅûÈø	j	j
zsx	.	.	.	.	.	.	.	.	.	.	13	.	.	.	false	false	Message: 3750ms	0.82	3.92	210	3936	884.70	348.30	10	1143.20	3727	885.10	372.40	SYNCTIME	3750	.	.	zsx.edf	RIGHT	4574	9043121	Full Trial Period	9038547	82	Trial: 82	9038547	17	ÁïÁïÇò	·Éµú	ÅûÈø	j	j
zsx	.	.	.	.	101	4572	12	4472	898.90	377.20	14	[1]	2	RECTANGLE_INTERESTAREA	false	false	Message: 4556ms	.	.	.	.	.	.	.	.	.	.	.	KEYBOARD	4556	898.90	377.20	zsx.edf	RIGHT	4574	9043121	Full Trial Period	9038547	82	Trial: 82	9038547	17	ÁïÁïÇò	·Éµú	ÅûÈø	j	j
zsx	.	.	.	.	.	.	.	.	.	.	15	.	.	.	false	false	Message: 4616ms	.	.	.	.	.	.	.	.	.	.	.	TRIAL_RESULT 0	4616	.	.	zsx.edf	RIGHT	4574	9043121	Full Trial Period	9038547	82	Trial: 82	9038547	17	ÁïÁïÇò	·Éµú	ÅûÈø	j	j
zsx	.	.	.	.	.	.	.	.	.	.	1	.	.	.	false	false	Message: -15ms	.	.	.	.	.	.	.	.	.	.	.	TRIALID 82	-15	.	.	zsx.edf	RIGHT	4915	9049451	Full Trial Period	9044536	83	Trial: 83	9044536	125	ÕíÍ·	ÇÉ¿ËÁ¦	¸Ö±Ê	f	f
zsx	.	.	.	.	.	.	.	.	.	.	2	.	.	.	false	false	Message: -1ms	.	.	.	.	.	.	.	.	.	.	.	RECCFG CR 1000 2 0 R	-1	.	.	zsx.edf	RIGHT	4915	9049451	Full Trial Period	9044536	83	Trial: 83	9044536	125	ÕíÍ·	ÇÉ¿ËÁ¦	¸Ö±Ê	f	f
zsx	.	.	.	.	.	.	.	.	.	.	3	.	.	.	false	false	Message: -1ms	.	.	.	.	.	.	.	.	.	.	.	ELCLCFG TOWER	-1	.	.	zsx.edf	RIGHT	4915	9049451	Full Trial Period	9044536	83	Trial: 83	9044536	125	ÕíÍ·	ÇÉ¿ËÁ¦	¸Ö±Ê	f	f
zsx	.	.	.	.	.	.	.	.	.	.	4	.	.	.	false	false	Message: -1ms	.	.	.	.	.	.	.	.	.	.	.	GAZE_COORDS 0.00 0.00 1023.00 767.00	-1	.	.	zsx.edf	RIGHT	4915	9049451	Full Trial Period	9044536	83	Trial: 83	9044536	125	ÕíÍ·	ÇÉ¿ËÁ¦	¸Ö±Ê	f	f
zsx	.	.	.	.	.	.	.	.	.	.	5	.	.	.	false	false	Message: -1ms	.	.	.	.	.	.	.	.	.	.	.	THRESHOLDS R 124 228	-1	.	.	zsx.edf	RIGHT	4915	9049451	Full Trial Period	9044536	83	Trial: 83	9044536	125	ÕíÍ·	ÇÉ¿ËÁ¦	¸Ö±Ê	f	f
zsx	.	.	.	.	.	.	.	.	.	.	6	.	.	.	false	false	Message: -1ms	.	.	.	.	.	.	.	.	.	.	.	ELCL_PROC CENTROID (3)	-1	.	.	zsx.edf	RIGHT	4915	9049451	Full Trial Period	9044536	83	Trial: 83	9044536	125	ÕíÍ·	ÇÉ¿ËÁ¦	¸Ö±Ê	f	f
zsx	.	.	.	.	.	.	.	.	.	.	7	.	.	.	false	false	Message: -1ms	.	.	.	.	.	.	.	.	.	.	.	ELCL_PCR_PARAM 5 3.0	-1	.	.	zsx.edf	RIGHT	4915	9049451	Full Trial Period	9044536	83	Trial: 83	9044536	125	ÕíÍ·	ÇÉ¿ËÁ¦	¸Ö±Ê	f	f
zsx	.	.	.	.	.	.	.	.	.	.	8	.	.	.	false	true	Message: 0ms	.	.	.	.	.	.	.	.	.	.	.	!MODE RECORD CR 1000 2 0 R	0	.	.	zsx.edf	RIGHT	4915	9049451	Full Trial Period	9044536	83	Trial: 83	9044536	125	ÕíÍ·	ÇÉ¿ËÁ¦	¸Ö±Ê	f	f
zsx	.	.	.	.	255	261	1	7	145.70	381.90	9	.	.	.	false	false	Message: 43ms	.	.	.	.	.	.	.	.	.	.	.	SYNCTIME	43	145.70	381.90	zsx.edf	RIGHT	4915	9049451	Full Trial Period	9044536	83	Trial: 83	9044536	125	ÕíÍ·	ÇÉ¿ËÁ¦	¸Ö±Ê	f	f
zsx	.	.	.	.	.	.	.	.	.	.	10	.	.	.	false	false	Message: 1361ms	12.83	183.27	70	1381	571.60	379.40	4	307.20	1312	191.30	387.10	INVISIBLE_BOUNDARY[1]	1361	.	.	zsx.edf	RIGHT	4915	9049451	Full Trial Period	9044536	83	Trial: 83	9044536	125	ÕíÍ·	ÇÉ¿ËÁ¦	¸Ö±Ê	f	f
zsx	.	.	.	.	.	.	.	.	.	.	11	.	.	.	false	false	Message: 1368ms	12.83	183.27	70	1381	571.60	379.40	4	307.20	1312	191.30	387.10	SYNCTIME	1368	.	.	zsx.edf	RIGHT	4915	9049451	Full Trial Period	9044536	83	Trial: 83	9044536	125	ÕíÍ·	ÇÉ¿ËÁ¦	¸Ö±Ê	f	f
zsx	.	.	.	.	.	.	.	.	.	.	12	.	.	.	false	false	Message: 4152ms	1.74	9.87	176	4308	916.00	323.30	11	1004.00	4133	880.90	361.20	INVISIBLE_BOUNDARY[2]	4152	.	.	zsx.edf	RIGHT	4915	9049451	Full Trial Period	9044536	83	Trial: 83	9044536	125	ÕíÍ·	ÇÉ¿ËÁ¦	¸Ö±Ê	f	f
zsx	.	.	.	.	.	.	.	.	.	.	13	.	.	.	false	false	Message: 4160ms	1.74	9.87	176	4308	916.00	323.30	11	1004.00	4133	880.90	361.20	SYNCTIME	4160	.	.	zsx.edf	RIGHT	4915	9049451	Full Trial Period	9044536	83	Trial: 83	9044536	125	ÕíÍ·	ÇÉ¿ËÁ¦	¸Ö±Ê	f	f
zsx	.	.	.	.	439	4913	13	4475	882.60	374.80	14	[1]	2	RECTANGLE_INTERESTAREA	false	false	Message: 4895ms	.	.	.	.	.	.	.	.	.	.	.	KEYBOARD	4895	882.60	374.80	zsx.edf	RIGHT	4915	9049451	Full Trial Period	9044536	83	Trial: 83	9044536	125	ÕíÍ·	ÇÉ¿ËÁ¦	¸Ö±Ê	f	f
zsx	.	.	.	.	.	.	.	.	.	.	15	.	.	.	false	false	Message: 4955ms	.	.	.	.	.	.	.	.	.	.	.	TRIAL_RESULT 0	4955	.	.	zsx.edf	RIGHT	4915	9049451	Full Trial Period	9044536	83	Trial: 83	9044536	125	ÕíÍ·	ÇÉ¿ËÁ¦	¸Ö±Ê	f	f
zsx	.	.	.	.	.	.	.	.	.	.	1	.	.	.	false	false	Message: -17ms	.	.	.	.	.	.	.	.	.	.	.	TRIALID 83	-17	.	.	zsx.edf	RIGHT	4188	9055050	Full Trial Period	9050862	84	Trial: 84	9050862	32	éÙ×Ó	ÐÓÈÊ	Î¢²¨Â¯	f	f
zsx	.	.	.	.	.	.	.	.	.	.	2	.	.	.	false	false	Message: -1ms	.	.	.	.	.	.	.	.	.	.	.	RECCFG CR 1000 2 0 R	-1	.	.	zsx.edf	RIGHT	4188	9055050	Full Trial Period	9050862	84	Trial: 84	9050862	32	éÙ×Ó	ÐÓÈÊ	Î¢²¨Â¯	f	f
zsx	.	.	.	.	.	.	.	.	.	.	3	.	.	.	false	false	Message: -1ms	.	.	.	.	.	.	.	.	.	.	.	ELCLCFG TOWER	-1	.	.	zsx.edf	RIGHT	4188	9055050	Full Trial Period	9050862	84	Trial: 84	9050862	32	éÙ×Ó	ÐÓÈÊ	Î¢²¨Â¯	f	f
zsx	.	.	.	.	.	.	.	.	.	.	4	.	.	.	false	false	Message: -1ms	.	.	.	.	.	.	.	.	.	.	.	GAZE_COORDS 0.00 0.00 1023.00 767.00	-1	.	.	zsx.edf	RIGHT	4188	9055050	Full Trial Period	9050862	84	Trial: 84	9050862	32	éÙ×Ó	ÐÓÈÊ	Î¢²¨Â¯	f	f
zsx	.	.	.	.	.	.	.	.	.	.	5	.	.	.	false	false	Message: -1ms	.	.	.	.	.	.	.	.	.	.	.	THRESHOLDS R 124 228	-1	.	.	zsx.edf	RIGHT	4188	9055050	Full Trial Period	9050862	84	Trial: 84	9050862	32	éÙ×Ó	ÐÓÈÊ	Î¢²¨Â¯	f	f
zsx	.	.	.	.	.	.	.	.	.	.	6	.	.	.	false	false	Message: -1ms	.	.	.	.	.	.	.	.	.	.	.	ELCL_PROC CENTROID (3)	-1	.	.	zsx.edf	RIGHT	4188	9055050	Full Trial Period	9050862	84	Trial: 84	9050862	32	éÙ×Ó	ÐÓÈÊ	Î¢²¨Â¯	f	f
zsx	.	.	.	.	.	.	.	.	.	.	7	.	.	.	false	false	Message: -1ms	.	.	.	.	.	.	.	.	.	.	.	ELCL_PCR_PARAM 5 3.0	-1	.	.	zsx.edf	RIGHT	4188	9055050	Full Trial Period	9050862	84	Trial: 84	9050862	32	éÙ×Ó	ÐÓÈÊ	Î¢²¨Â¯	f	f
zsx	.	.	.	.	.	.	.	.	.	.	8	.	.	.	false	true	Message: 0ms	.	.	.	.	.	.	.	.	.	.	.	!MODE RECORD CR 1000 2 0 R	0	.	.	zsx.edf	RIGHT	4188	9055050	Full Trial Period	9050862	84	Trial: 84	9050862	32	éÙ×Ó	ÐÓÈÊ	Î¢²¨Â¯	f	f
zsx	.	.	.	.	249	255	1	7	147.20	387.50	9	.	.	.	false	false	Message: 41ms	.	.	.	.	.	.	.	.	.	.	.	SYNCTIME	41	147.20	387.50	zsx.edf	RIGHT	4188	9055050	Full Trial Period	9050862	84	Trial: 84	9050862	32	éÙ×Ó	ÐÓÈÊ	Î¢²¨Â¯	f	f
zsx	.	.	.	.	.	.	.	.	.	.	10	.	.	.	false	false	Message: 1078ms	12.82	221.04	58	1100	540.40	395.40	3	333.30	1043	159.00	396.10	INVISIBLE_BOUNDARY[1]	1078	.	.	zsx.edf	RIGHT	4188	9055050	Full Trial Period	9050862	84	Trial: 84	9050862	32	éÙ×Ó	ÐÓÈÊ	Î¢²¨Â¯	f	f
zsx	.	.	.	.	.	.	.	.	.	.	11	.	.	.	false	false	Message: 1083ms	12.82	221.04	58	1100	540.40	395.40	3	333.30	1043	159.00	396.10	SYNCTIME	1083	.	.	zsx.edf	RIGHT	4188	9055050	Full Trial Period	9050862	84	Trial: 84	9050862	32	éÙ×Ó	ÐÓÈÊ	Î¢²¨Â¯	f	f
zsx	.	.	.	.	.	.	.	.	.	.	12	.	.	.	false	false	Message: 3430ms	1.38	9.12	151	3548	894.00	330.50	7	962.40	3398	892.50	370.70	INVISIBLE_BOUNDARY[2]	3430	.	.	zsx.edf	RIGHT	4188	9055050	Full Trial Period	9050862	84	Trial: 84	9050862	32	éÙ×Ó	ÐÓÈÊ	Î¢²¨Â¯	f	f
zsx	26	3459	1	3434	.	.	.	.	.	.	13	.	.	.	false	false	Message: 3441ms	1.38	9.12	151	3548	894.00	330.50	7	962.40	3398	892.50	370.70	SYNCTIME	3441	.	.	zsx.edf	RIGHT	4188	9055050	Full Trial Period	9050862	84	Trial: 84	9050862	32	éÙ×Ó	ÐÓÈÊ	Î¢²¨Â¯	f	f
zsx	.	.	.	.	296	4186	9	3891	910.20	377.90	14	[1]	2	RECTANGLE_INTERESTAREA	false	false	Message: 4169ms	.	.	.	.	.	.	.	.	.	.	.	KEYBOARD	4169	910.20	377.90	zsx.edf	RIGHT	4188	9055050	Full Trial Period	9050862	84	Trial: 84	9050862	32	éÙ×Ó	ÐÓÈÊ	Î¢²¨Â¯	f	f
zsx	.	.	.	.	.	.	.	.	.	.	15	.	.	.	false	false	Message: 4234ms	.	.	.	.	.	.	.	.	.	.	.	TRIAL_RESULT 0	4234	.	.	zsx.edf	RIGHT	4188	9055050	Full Trial Period	9050862	84	Trial: 84	9050862	32	éÙ×Ó	ÐÓÈÊ	Î¢²¨Â¯	f	f
zsx	.	.	.	.	.	.	.	.	.	.	1	.	.	.	false	false	Message: -17ms	.	.	.	.	.	.	.	.	.	.	.	TRIALID 84	-17	.	.	zsx.edf	RIGHT	5796	9062324	Full Trial Period	9056528	85	Trial: 85	9056528	77	µçÊÓ»ú	Ö½Ïä	¹ñ×Ó	j	j
zsx	.	.	.	.	.	.	.	.	.	.	2	.	.	.	false	false	Message: -1ms	.	.	.	.	.	.	.	.	.	.	.	RECCFG CR 1000 2 0 R	-1	.	.	zsx.edf	RIGHT	5796	9062324	Full Trial Period	9056528	85	Trial: 85	9056528	77	µçÊÓ»ú	Ö½Ïä	¹ñ×Ó	j	j
zsx	.	.	.	.	.	.	.	.	.	.	3	.	.	.	false	false	Message: -1ms	.	.	.	.	.	.	.	.	.	.	.	ELCLCFG TOWER	-1	.	.	zsx.edf	RIGHT	5796	9062324	Full Trial Period	9056528	85	Trial: 85	9056528	77	µçÊÓ»ú	Ö½Ïä	¹ñ×Ó	j	j
zsx	.	.	.	.	.	.	.	.	.	.	4	.	.	.	false	false	Message: -1ms	.	.	.	.	.	.	.	.	.	.	.	GAZE_COORDS 0.00 0.00 1023.00 767.00	-1	.	.	zsx.edf	RIGHT	5796	9062324	Full Trial Period	9056528	85	Trial: 85	9056528	77	µçÊÓ»ú	Ö½Ïä	¹ñ×Ó	j	j
zsx	.	.	.	.	.	.	.	.	.	.	5	.	.	.	false	false	Message: -1ms	.	.	.	.	.	.	.	.	.	.	.	THRESHOLDS R 124 228	-1	.	.	zsx.edf	RIGHT	5796	9062324	Full Trial Period	9056528	85	Trial: 85	9056528	77	µçÊÓ»ú	Ö½Ïä	¹ñ×Ó	j	j
zsx	.	.	.	.	.	.	.	.	.	.	6	.	.	.	false	false	Message: -1ms	.	.	.	.	.	.	.	.	.	.	.	ELCL_PROC CENTROID (3)	-1	.	.	zsx.edf	RIGHT	5796	9062324	Full Trial Period	9056528	85	Trial: 85	9056528	77	µçÊÓ»ú	Ö½Ïä	¹ñ×Ó	j	j
zsx	.	.	.	.	.	.	.	.	.	.	7	.	.	.	false	false	Message: -1ms	.	.	.	.	.	.	.	.	.	.	.	ELCL_PCR_PARAM 5 3.0	-1	.	.	zsx.edf	RIGHT	5796	9062324	Full Trial Period	9056528	85	Trial: 85	9056528	77	µçÊÓ»ú	Ö½Ïä	¹ñ×Ó	j	j
zsx	.	.	.	.	.	.	.	.	.	.	8	.	.	.	false	true	Message: 0ms	.	.	.	.	.	.	.	.	.	.	.	!MODE RECORD CR 1000 2 0 R	0	.	.	zsx.edf	RIGHT	5796	9062324	Full Trial Period	9056528	85	Trial: 85	9056528	77	µçÊÓ»ú	Ö½Ïä	¹ñ×Ó	j	j
zsx	.	.	.	.	306	312	1	7	160.30	382.30	9	.	.	.	false	false	Message: 49ms	.	.	.	.	.	.	.	.	.	.	.	SYNCTIME	49	160.30	382.30	zsx.edf	RIGHT	5796	9062324	Full Trial Period	9056528	85	Trial: 85	9056528	77	µçÊÓ»ú	Ö½Ïä	¹ñ×Ó	j	j
zsx	.	.	.	.	.	.	.	.	.	.	10	.	.	.	false	false	Message: 1201ms	9.32	179.17	52	1225	535.00	379.80	5	281.30	1174	261.10	376.90	INVISIBLE_BOUNDARY[1]	1201	.	.	zsx.edf	RIGHT	5796	9062324	Full Trial Period	9056528	85	Trial: 85	9056528	77	µçÊÓ»ú	Ö½Ïä	¹ñ×Ó	j	j
zsx	.	.	.	.	.	.	.	.	.	.	11	.	.	.	false	false	Message: 1207ms	9.32	179.17	52	1225	535.00	379.80	5	281.30	1174	261.10	376.90	SYNCTIME	1207	.	.	zsx.edf	RIGHT	5796	9062324	Full Trial Period	9056528	85	Trial: 85	9056528	77	µçÊÓ»ú	Ö½Ïä	¹ñ×Ó	j	j
zsx	.	.	.	.	.	.	.	.	.	.	12	.	.	.	false	false	Message: 4889ms	0.63	3.47	180	4980	926.60	359.70	11	1117.30	4801	938.10	374.50	INVISIBLE_BOUNDARY[2]	4889	.	.	zsx.edf	RIGHT	5796	9062324	Full Trial Period	9056528	85	Trial: 85	9056528	77	µçÊÓ»ú	Ö½Ïä	¹ñ×Ó	j	j
zsx	.	.	.	.	.	.	.	.	.	.	13	.	.	.	false	false	Message: 4899ms	0.63	3.47	180	4980	926.60	359.70	11	1117.30	4801	938.10	374.50	SYNCTIME	4899	.	.	zsx.edf	RIGHT	5796	9062324	Full Trial Period	9056528	85	Trial: 85	9056528	77	µçÊÓ»ú	Ö½Ïä	¹ñ×Ó	j	j
zsx	.	.	.	.	657	5794	13	5138	888.20	383.00	14	[1]	2	RECTANGLE_INTERESTAREA	false	false	Message: 5777ms	.	.	.	.	.	.	.	.	.	.	.	KEYBOARD	5777	888.20	383.00	zsx.edf	RIGHT	5796	9062324	Full Trial Period	9056528	85	Trial: 85	9056528	77	µçÊÓ»ú	Ö½Ïä	¹ñ×Ó	j	j
zsx	.	.	.	.	.	.	.	.	.	.	15	.	.	.	false	false	Message: 5842ms	.	.	.	.	.	.	.	.	.	.	.	TRIAL_RESULT 0	5842	.	.	zsx.edf	RIGHT	5796	9062324	Full Trial Period	9056528	85	Trial: 85	9056528	77	µçÊÓ»ú	Ö½Ïä	¹ñ×Ó	j	j
zsx	.	.	.	.	.	.	.	.	.	.	1	.	.	.	false	false	Message: -17ms	.	.	.	.	.	.	.	.	.	.	.	TRIALID 85	-17	.	.	zsx.edf	RIGHT	5936	9070021	Full Trial Period	9064085	86	Trial: 86	9064085	100	À®°È	Â©¶·	°ÙºÏ»¨	j	j
zsx	.	.	.	.	.	.	.	.	.	.	2	.	.	.	false	false	Message: -1ms	.	.	.	.	.	.	.	.	.	.	.	RECCFG CR 1000 2 0 R	-1	.	.	zsx.edf	RIGHT	5936	9070021	Full Trial Period	9064085	86	Trial: 86	9064085	100	À®°È	Â©¶·	°ÙºÏ»¨	j	j
zsx	.	.	.	.	.	.	.	.	.	.	3	.	.	.	false	false	Message: -1ms	.	.	.	.	.	.	.	.	.	.	.	ELCLCFG TOWER	-1	.	.	zsx.edf	RIGHT	5936	9070021	Full Trial Period	9064085	86	Trial: 86	9064085	100	À®°È	Â©¶·	°ÙºÏ»¨	j	j
zsx	.	.	.	.	.	.	.	.	.	.	4	.	.	.	false	false	Message: -1ms	.	.	.	.	.	.	.	.	.	.	.	GAZE_COORDS 0.00 0.00 1023.00 767.00	-1	.	.	zsx.edf	RIGHT	5936	9070021	Full Trial Period	9064085	86	Trial: 86	9064085	100	À®°È	Â©¶·	°ÙºÏ»¨	j	j
zsx	.	.	.	.	.	.	.	.	.	.	5	.	.	.	false	false	Message: -1ms	.	.	.	.	.	.	.	.	.	.	.	THRESHOLDS R 124 228	-1	.	.	zsx.edf	RIGHT	5936	9070021	Full Trial Period	9064085	86	Trial: 86	9064085	100	À®°È	Â©¶·	°ÙºÏ»¨	j	j
zsx	.	.	.	.	.	.	.	.	.	.	6	.	.	.	false	false	Message: -1ms	.	.	.	.	.	.	.	.	.	.	.	ELCL_PROC CENTROID (3)	-1	.	.	zsx.edf	RIGHT	5936	9070021	Full Trial Period	9064085	86	Trial: 86	9064085	100	À®°È	Â©¶·	°ÙºÏ»¨	j	j
zsx	.	.	.	.	.	.	.	.	.	.	7	.	.	.	false	false	Message: -1ms	.	.	.	.	.	.	.	.	.	.	.	ELCL_PCR_PARAM 5 3.0	-1	.	.	zsx.edf	RIGHT	5936	9070021	Full Trial Period	9064085	86	Trial: 86	9064085	100	À®°È	Â©¶·	°ÙºÏ»¨	j	j
zsx	.	.	.	.	.	.	.	.	.	.	8	.	.	.	false	true	Message: 0ms	.	.	.	.	.	.	.	.	.	.	.	!MODE RECORD CR 1000 2 0 R	0	.	.	zsx.edf	RIGHT	5936	9070021	Full Trial Period	9064085	86	Trial: 86	9064085	100	À®°È	Â©¶·	°ÙºÏ»¨	j	j
zsx	.	.	.	.	258	264	1	7	165.40	380.30	9	.	.	.	false	false	Message: 41ms	.	.	.	.	.	.	.	.	.	.	.	SYNCTIME	41	165.40	380.30	zsx.edf	RIGHT	5936	9070021	Full Trial Period	9064085	86	Trial: 86	9064085	100	À®°È	Â©¶·	°ÙºÏ»¨	j	j
zsx	.	.	.	.	.	.	.	.	.	.	10	.	.	.	false	false	Message: 2328ms	0.57	3.79	149	2457	506.70	360.40	5	1092.80	2309	504.20	376.40	INVISIBLE_BOUNDARY[1]	2328	.	.	zsx.edf	RIGHT	5936	9070021	Full Trial Period	9064085	86	Trial: 86	9064085	100	À®°È	Â©¶·	°ÙºÏ»¨	j	j
zsx	.	.	.	.	.	.	.	.	.	.	11	.	.	.	false	false	Message: 2332ms	0.57	3.79	149	2457	506.70	360.40	5	1092.80	2309	504.20	376.40	SYNCTIME	2332	.	.	zsx.edf	RIGHT	5936	9070021	Full Trial Period	9064085	86	Trial: 86	9064085	100	À®°È	Â©¶·	°ÙºÏ»¨	j	j
zsx	.	.	.	.	.	.	.	.	.	.	12	.	.	.	false	false	Message: 5151ms	0.83	5.32	157	5276	894.00	342.50	11	991.50	5120	905.70	364.20	INVISIBLE_BOUNDARY[2]	5151	.	.	zsx.edf	RIGHT	5936	9070021	Full Trial Period	9064085	86	Trial: 86	9064085	100	À®°È	Â©¶·	°ÙºÏ»¨	j	j
zsx	100	5256	2	5157	.	.	.	.	.	.	13	.	.	.	false	false	Message: 5157ms	0.83	5.32	157	5276	894.00	342.50	11	991.50	5120	905.70	364.20	SYNCTIME	5157	.	.	zsx.edf	RIGHT	5936	9070021	Full Trial Period	9064085	86	Trial: 86	9064085	100	À®°È	Â©¶·	°ÙºÏ»¨	j	j
zsx	.	.	.	.	658	5934	12	5277	888.50	377.80	14	[1]	2	RECTANGLE_INTERESTAREA	false	false	Message: 5916ms	.	.	.	.	.	.	.	.	.	.	.	KEYBOARD	5916	888.50	377.80	zsx.edf	RIGHT	5936	9070021	Full Trial Period	9064085	86	Trial: 86	9064085	100	À®°È	Â©¶·	°ÙºÏ»¨	j	j
zsx	.	.	.	.	.	.	.	.	.	.	15	.	.	.	false	false	Message: 5977ms	.	.	.	.	.	.	.	.	.	.	.	TRIAL_RESULT 0	5977	.	.	zsx.edf	RIGHT	5936	9070021	Full Trial Period	9064085	86	Trial: 86	9064085	100	À®°È	Â©¶·	°ÙºÏ»¨	j	j
zsx	.	.	.	.	.	.	.	.	.	.	1	.	.	.	false	false	Message: -16ms	.	.	.	.	.	.	.	.	.	.	.	TRIALID 86	-16	.	.	zsx.edf	RIGHT	3711	9075477	Full Trial Period	9071766	87	Trial: 87	9071766	119	ÖñËñ	ÑÀ¸à	ÄÏ¹Ï	f	f
zsx	.	.	.	.	.	.	.	.	.	.	2	.	.	.	false	false	Message: -1ms	.	.	.	.	.	.	.	.	.	.	.	RECCFG CR 1000 2 0 R	-1	.	.	zsx.edf	RIGHT	3711	9075477	Full Trial Period	9071766	87	Trial: 87	9071766	119	ÖñËñ	ÑÀ¸à	ÄÏ¹Ï	f	f
zsx	.	.	.	.	.	.	.	.	.	.	3	.	.	.	false	false	Message: -1ms	.	.	.	.	.	.	.	.	.	.	.	ELCLCFG TOWER	-1	.	.	zsx.edf	RIGHT	3711	9075477	Full Trial Period	9071766	87	Trial: 87	9071766	119	ÖñËñ	ÑÀ¸à	ÄÏ¹Ï	f	f
zsx	.	.	.	.	.	.	.	.	.	.	4	.	.	.	false	false	Message: -1ms	.	.	.	.	.	.	.	.	.	.	.	GAZE_COORDS 0.00 0.00 1023.00 767.00	-1	.	.	zsx.edf	RIGHT	3711	9075477	Full Trial Period	9071766	87	Trial: 87	9071766	119	ÖñËñ	ÑÀ¸à	ÄÏ¹Ï	f	f
zsx	.	.	.	.	.	.	.	.	.	.	5	.	.	.	false	false	Message: -1ms	.	.	.	.	.	.	.	.	.	.	.	THRESHOLDS R 124 228	-1	.	.	zsx.edf	RIGHT	3711	9075477	Full Trial Period	9071766	87	Trial: 87	9071766	119	ÖñËñ	ÑÀ¸à	ÄÏ¹Ï	f	f
zsx	.	.	.	.	.	.	.	.	.	.	6	.	.	.	false	false	Message: -1ms	.	.	.	.	.	.	.	.	.	.	.	ELCL_PROC CENTROID (3)	-1	.	.	zsx.edf	RIGHT	3711	9075477	Full Trial Period	9071766	87	Trial: 87	9071766	119	ÖñËñ	ÑÀ¸à	ÄÏ¹Ï	f	f
zsx	.	.	.	.	.	.	.	.	.	.	7	.	.	.	false	false	Message: -1ms	.	.	.	.	.	.	.	.	.	.	.	ELCL_PCR_PARAM 5 3.0	-1	.	.	zsx.edf	RIGHT	3711	9075477	Full Trial Period	9071766	87	Trial: 87	9071766	119	ÖñËñ	ÑÀ¸à	ÄÏ¹Ï	f	f
zsx	.	.	.	.	.	.	.	.	.	.	8	.	.	.	false	true	Message: 0ms	.	.	.	.	.	.	.	.	.	.	.	!MODE RECORD CR 1000 2 0 R	0	.	.	zsx.edf	RIGHT	3711	9075477	Full Trial Period	9071766	87	Trial: 87	9071766	119	ÖñËñ	ÑÀ¸à	ÄÏ¹Ï	f	f
zsx	.	.	.	.	324	330	1	7	137.40	385.20	9	.	.	.	false	false	Message: 42ms	.	.	.	.	.	.	.	.	.	.	.	SYNCTIME	42	137.40	385.20	zsx.edf	RIGHT	3711	9075477	Full Trial Period	9071766	87	Trial: 87	9071766	119	ÖñËñ	ÑÀ¸à	ÄÏ¹Ï	f	f
zsx	.	.	.	.	.	.	.	.	.	.	10	.	.	.	false	false	Message: 1132ms	9.87	193.45	51	1147	475.90	387.50	3	292.50	1097	183.40	384.00	INVISIBLE_BOUNDARY[1]	1132	.	.	zsx.edf	RIGHT	3711	9075477	Full Trial Period	9071766	87	Trial: 87	9071766	119	ÖñËñ	ÑÀ¸à	ÄÏ¹Ï	f	f
zsx	.	.	.	.	.	.	.	.	.	.	11	.	.	.	false	false	Message: 1141ms	9.87	193.45	51	1147	475.90	387.50	3	292.50	1097	183.40	384.00	SYNCTIME	1141	.	.	zsx.edf	RIGHT	3711	9075477	Full Trial Period	9071766	87	Trial: 87	9071766	119	ÖñËñ	ÑÀ¸à	ÄÏ¹Ï	f	f
zsx	.	.	.	.	.	.	.	.	.	.	12	.	.	.	false	false	Message: 2879ms	10.63	168.76	63	2902	858.60	392.90	6	256.40	2840	542.30	392.50	INVISIBLE_BOUNDARY[2]	2879	.	.	zsx.edf	RIGHT	3711	9075477	Full Trial Period	9071766	87	Trial: 87	9071766	119	ÖñËñ	ÑÀ¸à	ÄÏ¹Ï	f	f
zsx	.	.	.	.	.	.	.	.	.	.	13	.	.	.	false	false	Message: 2884ms	10.63	168.76	63	2902	858.60	392.90	6	256.40	2840	542.30	392.50	SYNCTIME	2884	.	.	zsx.edf	RIGHT	3711	9075477	Full Trial Period	9071766	87	Trial: 87	9071766	119	ÖñËñ	ÑÀ¸à	ÄÏ¹Ï	f	f
zsx	.	.	.	.	605	3709	8	3105	893.20	394.80	14	[1]	2	RECTANGLE_INTERESTAREA	false	false	Message: 3692ms	.	.	.	.	.	.	.	.	.	.	.	KEYBOARD	3692	893.20	394.80	zsx.edf	RIGHT	3711	9075477	Full Trial Period	9071766	87	Trial: 87	9071766	119	ÖñËñ	ÑÀ¸à	ÄÏ¹Ï	f	f
zsx	.	.	.	.	.	.	.	.	.	.	15	.	.	.	false	false	Message: 3761ms	.	.	.	.	.	.	.	.	.	.	.	TRIAL_RESULT 0	3761	.	.	zsx.edf	RIGHT	3711	9075477	Full Trial Period	9071766	87	Trial: 87	9071766	119	ÖñËñ	ÑÀ¸à	ÄÏ¹Ï	f	f
zsx	.	.	.	.	.	.	.	.	.	.	1	.	.	.	false	false	Message: -16ms	.	.	.	.	.	.	.	.	.	.	.	TRIALID 87	-16	.	.	zsx.edf	RIGHT	6297	9083237	Full Trial Period	9076940	88	Trial: 88	9076940	131	Ãµ¹å	°ô°ôÌÇ	ÍøÇòÅÄ	j	f
zsx	.	.	.	.	.	.	.	.	.	.	2	.	.	.	false	false	Message: -1ms	.	.	.	.	.	.	.	.	.	.	.	RECCFG CR 1000 2 0 R	-1	.	.	zsx.edf	RIGHT	6297	9083237	Full Trial Period	9076940	88	Trial: 88	9076940	131	Ãµ¹å	°ô°ôÌÇ	ÍøÇòÅÄ	j	f
zsx	.	.	.	.	.	.	.	.	.	.	3	.	.	.	false	false	Message: -1ms	.	.	.	.	.	.	.	.	.	.	.	ELCLCFG TOWER	-1	.	.	zsx.edf	RIGHT	6297	9083237	Full Trial Period	9076940	88	Trial: 88	9076940	131	Ãµ¹å	°ô°ôÌÇ	ÍøÇòÅÄ	j	f
zsx	.	.	.	.	.	.	.	.	.	.	4	.	.	.	false	false	Message: -1ms	.	.	.	.	.	.	.	.	.	.	.	GAZE_COORDS 0.00 0.00 1023.00 767.00	-1	.	.	zsx.edf	RIGHT	6297	9083237	Full Trial Period	9076940	88	Trial: 88	9076940	131	Ãµ¹å	°ô°ôÌÇ	ÍøÇòÅÄ	j	f
zsx	.	.	.	.	.	.	.	.	.	.	5	.	.	.	false	false	Message: -1ms	.	.	.	.	.	.	.	.	.	.	.	THRESHOLDS R 124 228	-1	.	.	zsx.edf	RIGHT	6297	9083237	Full Trial Period	9076940	88	Trial: 88	9076940	131	Ãµ¹å	°ô°ôÌÇ	ÍøÇòÅÄ	j	f
zsx	.	.	.	.	.	.	.	.	.	.	6	.	.	.	false	false	Message: -1ms	.	.	.	.	.	.	.	.	.	.	.	ELCL_PROC CENTROID (3)	-1	.	.	zsx.edf	RIGHT	6297	9083237	Full Trial Period	9076940	88	Trial: 88	9076940	131	Ãµ¹å	°ô°ôÌÇ	ÍøÇòÅÄ	j	f
zsx	.	.	.	.	.	.	.	.	.	.	7	.	.	.	false	false	Message: -1ms	.	.	.	.	.	.	.	.	.	.	.	ELCL_PCR_PARAM 5 3.0	-1	.	.	zsx.edf	RIGHT	6297	9083237	Full Trial Period	9076940	88	Trial: 88	9076940	131	Ãµ¹å	°ô°ôÌÇ	ÍøÇòÅÄ	j	f
zsx	.	.	.	.	.	.	.	.	.	.	8	.	.	.	false	true	Message: 0ms	.	.	.	.	.	.	.	.	.	.	.	!MODE RECORD CR 1000 2 0 R	0	.	.	zsx.edf	RIGHT	6297	9083237	Full Trial Period	9076940	88	Trial: 88	9076940	131	Ãµ¹å	°ô°ôÌÇ	ÍøÇòÅÄ	j	f
zsx	.	.	.	.	294	300	1	7	139.70	382.70	9	.	.	.	false	false	Message: 42ms	.	.	.	.	.	.	.	.	.	.	.	SYNCTIME	42	139.70	382.70	zsx.edf	RIGHT	6297	9083237	Full Trial Period	9076940	88	Trial: 88	9076940	131	Ãµ¹å	°ô°ôÌÇ	ÍøÇòÅÄ	j	f
zsx	.	.	.	.	.	.	.	.	.	.	10	.	.	.	false	false	Message: 2915ms	0.56	3.09	181	3078	552.20	386.30	7	1112.00	2898	547.20	371.00	INVISIBLE_BOUNDARY[1]	2915	.	.	zsx.edf	RIGHT	6297	9083237	Full Trial Period	9076940	88	Trial: 88	9076940	131	Ãµ¹å	°ô°ôÌÇ	ÍøÇòÅÄ	j	f
zsx	.	.	.	.	.	.	.	.	.	.	11	.	.	.	false	false	Message: 2925ms	0.56	3.09	181	3078	552.20	386.30	7	1112.00	2898	547.20	371.00	SYNCTIME	2925	.	.	zsx.edf	RIGHT	6297	9083237	Full Trial Period	9076940	88	Trial: 88	9076940	131	Ãµ¹å	°ô°ôÌÇ	ÍøÇòÅÄ	j	f
zsx	.	.	.	.	.	.	.	.	.	.	12	.	.	.	false	false	Message: 5540ms	1.17	7.71	152	5673	857.80	335.40	13	1029.10	5522	846.50	367.70	INVISIBLE_BOUNDARY[2]	5540	.	.	zsx.edf	RIGHT	6297	9083237	Full Trial Period	9076940	88	Trial: 88	9076940	131	Ãµ¹å	°ô°ôÌÇ	ÍøÇòÅÄ	j	f
zsx	.	.	.	.	.	.	.	.	.	.	13	.	.	.	false	false	Message: 5549ms	1.17	7.71	152	5673	857.80	335.40	13	1029.10	5522	846.50	367.70	SYNCTIME	5549	.	.	zsx.edf	RIGHT	6297	9083237	Full Trial Period	9076940	88	Trial: 88	9076940	131	Ãµ¹å	°ô°ôÌÇ	ÍøÇòÅÄ	j	f
zsx	.	.	.	.	424	6295	15	5872	894.80	382.10	14	[1]	2	RECTANGLE_INTERESTAREA	false	false	Message: 6278ms	.	.	.	.	.	.	.	.	.	.	.	KEYBOARD	6278	894.80	382.10	zsx.edf	RIGHT	6297	9083237	Full Trial Period	9076940	88	Trial: 88	9076940	131	Ãµ¹å	°ô°ôÌÇ	ÍøÇòÅÄ	j	f
zsx	.	.	.	.	.	.	.	.	.	.	15	.	.	.	false	false	Message: 6345ms	.	.	.	.	.	.	.	.	.	.	.	TRIAL_RESULT 0	6345	.	.	zsx.edf	RIGHT	6297	9083237	Full Trial Period	9076940	88	Trial: 88	9076940	131	Ãµ¹å	°ô°ôÌÇ	ÍøÇòÅÄ	j	f
zsx	.	.	.	.	.	.	.	.	.	.	1	.	.	.	false	false	Message: -21ms	.	.	.	.	.	.	.	.	.	.	.	TRIALID 88	-21	.	.	zsx.edf	RIGHT	4555	9089357	Full Trial Period	9084802	89	Trial: 89	9084802	81	°ôÇò¹÷	¸ÊÕá	Æì¸Ë	f	j
zsx	.	.	.	.	.	.	.	.	.	.	2	.	.	.	false	false	Message: -1ms	.	.	.	.	.	.	.	.	.	.	.	RECCFG CR 1000 2 0 R	-1	.	.	zsx.edf	RIGHT	4555	9089357	Full Trial Period	9084802	89	Trial: 89	9084802	81	°ôÇò¹÷	¸ÊÕá	Æì¸Ë	f	j
zsx	.	.	.	.	.	.	.	.	.	.	3	.	.	.	false	false	Message: -1ms	.	.	.	.	.	.	.	.	.	.	.	ELCLCFG TOWER	-1	.	.	zsx.edf	RIGHT	4555	9089357	Full Trial Period	9084802	89	Trial: 89	9084802	81	°ôÇò¹÷	¸ÊÕá	Æì¸Ë	f	j
zsx	.	.	.	.	.	.	.	.	.	.	4	.	.	.	false	false	Message: -1ms	.	.	.	.	.	.	.	.	.	.	.	GAZE_COORDS 0.00 0.00 1023.00 767.00	-1	.	.	zsx.edf	RIGHT	4555	9089357	Full Trial Period	9084802	89	Trial: 89	9084802	81	°ôÇò¹÷	¸ÊÕá	Æì¸Ë	f	j
zsx	.	.	.	.	.	.	.	.	.	.	5	.	.	.	false	false	Message: -1ms	.	.	.	.	.	.	.	.	.	.	.	THRESHOLDS R 124 228	-1	.	.	zsx.edf	RIGHT	4555	9089357	Full Trial Period	9084802	89	Trial: 89	9084802	81	°ôÇò¹÷	¸ÊÕá	Æì¸Ë	f	j
zsx	.	.	.	.	.	.	.	.	.	.	6	.	.	.	false	false	Message: -1ms	.	.	.	.	.	.	.	.	.	.	.	ELCL_PROC CENTROID (3)	-1	.	.	zsx.edf	RIGHT	4555	9089357	Full Trial Period	9084802	89	Trial: 89	9084802	81	°ôÇò¹÷	¸ÊÕá	Æì¸Ë	f	j
zsx	.	.	.	.	.	.	.	.	.	.	7	.	.	.	false	false	Message: -1ms	.	.	.	.	.	.	.	.	.	.	.	ELCL_PCR_PARAM 5 3.0	-1	.	.	zsx.edf	RIGHT	4555	9089357	Full Trial Period	9084802	89	Trial: 89	9084802	81	°ôÇò¹÷	¸ÊÕá	Æì¸Ë	f	j
zsx	.	.	.	.	.	.	.	.	.	.	8	.	.	.	false	true	Message: 0ms	.	.	.	.	.	.	.	.	.	.	.	!MODE RECORD CR 1000 2 0 R	0	.	.	zsx.edf	RIGHT	4555	9089357	Full Trial Period	9084802	89	Trial: 89	9084802	81	°ôÇò¹÷	¸ÊÕá	Æì¸Ë	f	j
zsx	.	.	.	.	532	538	1	7	153.00	384.50	9	.	.	.	false	false	Message: 46ms	.	.	.	.	.	.	.	.	.	.	.	SYNCTIME	46	153.00	384.50	zsx.edf	RIGHT	4555	9089357	Full Trial Period	9084802	89	Trial: 89	9084802	81	°ôÇò¹÷	¸ÊÕá	Æì¸Ë	f	j
zsx	.	.	.	.	.	.	.	.	.	.	10	.	.	.	false	false	Message: 1489ms	7.83	163.16	48	1500	445.60	385.70	3	242.20	1453	214.30	393.10	INVISIBLE_BOUNDARY[1]	1489	.	.	zsx.edf	RIGHT	4555	9089357	Full Trial Period	9084802	89	Trial: 89	9084802	81	°ôÇò¹÷	¸ÊÕá	Æì¸Ë	f	j
zsx	.	.	.	.	.	.	.	.	.	.	11	.	.	.	false	false	Message: 1496ms	7.83	163.16	48	1500	445.60	385.70	3	242.20	1453	214.30	393.10	SYNCTIME	1496	.	.	zsx.edf	RIGHT	4555	9089357	Full Trial Period	9084802	89	Trial: 89	9084802	81	°ôÇò¹÷	¸ÊÕá	Æì¸Ë	f	j
zsx	.	.	.	.	.	.	.	.	.	.	12	.	.	.	false	false	Message: 3130ms	1.33	70.12	19	3133	884.30	383.60	9	115.70	3115	843.90	382.00	INVISIBLE_BOUNDARY[2]	3130	.	.	zsx.edf	RIGHT	4555	9089357	Full Trial Period	9084802	89	Trial: 89	9084802	81	°ôÇò¹÷	¸ÊÕá	Æì¸Ë	f	j
zsx	.	.	.	.	512	3645	10	3134	898.30	382.30	13	[1]	2	RECTANGLE_INTERESTAREA	false	false	Message: 3136ms	.	.	.	.	.	.	.	.	.	.	.	SYNCTIME	3136	898.30	382.30	zsx.edf	RIGHT	4555	9089357	Full Trial Period	9084802	89	Trial: 89	9084802	81	°ôÇò¹÷	¸ÊÕá	Æì¸Ë	f	j
zsx	.	.	.	.	273	4553	12	4281	952.90	379.00	14	.	.	.	false	false	Message: 4536ms	.	.	.	.	.	.	.	.	.	.	.	KEYBOARD	4536	952.90	379.00	zsx.edf	RIGHT	4555	9089357	Full Trial Period	9084802	89	Trial: 89	9084802	81	°ôÇò¹÷	¸ÊÕá	Æì¸Ë	f	j
zsx	.	.	.	.	.	.	.	.	.	.	15	.	.	.	false	false	Message: 4604ms	.	.	.	.	.	.	.	.	.	.	.	TRIAL_RESULT 0	4604	.	.	zsx.edf	RIGHT	4555	9089357	Full Trial Period	9084802	89	Trial: 89	9084802	81	°ôÇò¹÷	¸ÊÕá	Æì¸Ë	f	j
zsx	.	.	.	.	.	.	.	.	.	.	1	.	.	.	false	false	Message: -18ms	.	.	.	.	.	.	.	.	.	.	.	TRIALID 89	-18	.	.	zsx.edf	RIGHT	5023	9096038	Full Trial Period	9091015	90	Trial: 90	9091015	4	Ì«Ñô	²ÍÅÌ	ÐÉÐÉ	f	f
zsx	.	.	.	.	.	.	.	.	.	.	2	.	.	.	false	false	Message: -1ms	.	.	.	.	.	.	.	.	.	.	.	RECCFG CR 1000 2 0 R	-1	.	.	zsx.edf	RIGHT	5023	9096038	Full Trial Period	9091015	90	Trial: 90	9091015	4	Ì«Ñô	²ÍÅÌ	ÐÉÐÉ	f	f
zsx	.	.	.	.	.	.	.	.	.	.	3	.	.	.	false	false	Message: -1ms	.	.	.	.	.	.	.	.	.	.	.	ELCLCFG TOWER	-1	.	.	zsx.edf	RIGHT	5023	9096038	Full Trial Period	9091015	90	Trial: 90	9091015	4	Ì«Ñô	²ÍÅÌ	ÐÉÐÉ	f	f
zsx	.	.	.	.	.	.	.	.	.	.	4	.	.	.	false	false	Message: -1ms	.	.	.	.	.	.	.	.	.	.	.	GAZE_COORDS 0.00 0.00 1023.00 767.00	-1	.	.	zsx.edf	RIGHT	5023	9096038	Full Trial Period	9091015	90	Trial: 90	9091015	4	Ì«Ñô	²ÍÅÌ	ÐÉÐÉ	f	f
zsx	.	.	.	.	.	.	.	.	.	.	5	.	.	.	false	false	Message: -1ms	.	.	.	.	.	.	.	.	.	.	.	THRESHOLDS R 124 228	-1	.	.	zsx.edf	RIGHT	5023	9096038	Full Trial Period	9091015	90	Trial: 90	9091015	4	Ì«Ñô	²ÍÅÌ	ÐÉÐÉ	f	f
zsx	.	.	.	.	.	.	.	.	.	.	6	.	.	.	false	false	Message: -1ms	.	.	.	.	.	.	.	.	.	.	.	ELCL_PROC CENTROID (3)	-1	.	.	zsx.edf	RIGHT	5023	9096038	Full Trial Period	9091015	90	Trial: 90	9091015	4	Ì«Ñô	²ÍÅÌ	ÐÉÐÉ	f	f
zsx	.	.	.	.	.	.	.	.	.	.	7	.	.	.	false	false	Message: -1ms	.	.	.	.	.	.	.	.	.	.	.	ELCL_PCR_PARAM 5 3.0	-1	.	.	zsx.edf	RIGHT	5023	9096038	Full Trial Period	9091015	90	Trial: 90	9091015	4	Ì«Ñô	²ÍÅÌ	ÐÉÐÉ	f	f
zsx	.	.	.	.	.	.	.	.	.	.	8	.	.	.	false	true	Message: 0ms	.	.	.	.	.	.	.	.	.	.	.	!MODE RECORD CR 1000 2 0 R	0	.	.	zsx.edf	RIGHT	5023	9096038	Full Trial Period	9091015	90	Trial: 90	9091015	4	Ì«Ñô	²ÍÅÌ	ÐÉÐÉ	f	f
zsx	.	.	.	.	.	.	.	.	.	.	9	.	.	.	false	false	Message: 40ms	0.28	39.48	7	42	149.00	392.00	1	42.60	36	141.00	394.60	SYNCTIME	40	.	.	zsx.edf	RIGHT	5023	9096038	Full Trial Period	9091015	90	Trial: 90	9091015	4	Ì«Ñô	²ÍÅÌ	ÐÉÐÉ	f	f
zsx	.	.	.	.	.	.	.	.	.	.	10	.	.	.	false	false	Message: 2448ms	0.63	8.69	72	2497	516.70	379.30	8	343.50	2426	525.10	363.40	INVISIBLE_BOUNDARY[1]	2448	.	.	zsx.edf	RIGHT	5023	9096038	Full Trial Period	9091015	90	Trial: 90	9091015	4	Ì«Ñô	²ÍÅÌ	ÐÉÐÉ	f	f
zsx	.	.	.	.	.	.	.	.	.	.	11	.	.	.	false	false	Message: 2456ms	0.63	8.69	72	2497	516.70	379.30	8	343.50	2426	525.10	363.40	SYNCTIME	2456	.	.	zsx.edf	RIGHT	5023	9096038	Full Trial Period	9091015	90	Trial: 90	9091015	4	Ì«Ñô	²ÍÅÌ	ÐÉÐÉ	f	f
zsx	.	.	.	.	295	4239	14	3945	760.90	378.80	12	.	.	.	false	false	Message: 4235ms	.	.	.	.	.	.	.	.	.	.	.	INVISIBLE_BOUNDARY[2]	4235	760.90	378.80	zsx.edf	RIGHT	5023	9096038	Full Trial Period	9091015	90	Trial: 90	9091015	4	Ì«Ñô	²ÍÅÌ	ÐÉÐÉ	f	f
zsx	.	.	.	.	295	4239	14	3945	760.90	378.80	13	.	.	.	false	false	Message: 4239ms	.	.	.	.	.	.	.	.	.	.	.	SYNCTIME	4239	.	.	zsx.edf	RIGHT	5023	9096038	Full Trial Period	9091015	90	Trial: 90	9091015	4	Ì«Ñô	²ÍÅÌ	ÐÉÐÉ	f	f
zsx	.	.	.	.	384	5021	17	4638	959.10	380.10	14	.	.	.	false	false	Message: 5005ms	.	.	.	.	.	.	.	.	.	.	.	KEYBOARD	5005	959.10	380.10	zsx.edf	RIGHT	5023	9096038	Full Trial Period	9091015	90	Trial: 90	9091015	4	Ì«Ñô	²ÍÅÌ	ÐÉÐÉ	f	f
zsx	.	.	.	.	.	.	.	.	.	.	15	.	.	.	false	false	Message: 5063ms	.	.	.	.	.	.	.	.	.	.	.	TRIAL_RESULT 0	5063	.	.	zsx.edf	RIGHT	5023	9096038	Full Trial Period	9091015	90	Trial: 90	9091015	4	Ì«Ñô	²ÍÅÌ	ÐÉÐÉ	f	f
zsx	.	.	.	.	.	.	.	.	.	.	1	.	.	.	false	false	Message: -20ms	.	.	.	.	.	.	.	.	.	.	.	TRIALID 90	-20	.	.	zsx.edf	RIGHT	3879	9101270	Full Trial Period	9097391	91	Trial: 91	9097391	53	Ñ¥×Ó	ÂÝÃ±	µÆÁý	j	j
zsx	.	.	.	.	.	.	.	.	.	.	2	.	.	.	false	false	Message: -1ms	.	.	.	.	.	.	.	.	.	.	.	RECCFG CR 1000 2 0 R	-1	.	.	zsx.edf	RIGHT	3879	9101270	Full Trial Period	9097391	91	Trial: 91	9097391	53	Ñ¥×Ó	ÂÝÃ±	µÆÁý	j	j
zsx	.	.	.	.	.	.	.	.	.	.	3	.	.	.	false	false	Message: -1ms	.	.	.	.	.	.	.	.	.	.	.	ELCLCFG TOWER	-1	.	.	zsx.edf	RIGHT	3879	9101270	Full Trial Period	9097391	91	Trial: 91	9097391	53	Ñ¥×Ó	ÂÝÃ±	µÆÁý	j	j
zsx	.	.	.	.	.	.	.	.	.	.	4	.	.	.	false	false	Message: -1ms	.	.	.	.	.	.	.	.	.	.	.	GAZE_COORDS 0.00 0.00 1023.00 767.00	-1	.	.	zsx.edf	RIGHT	3879	9101270	Full Trial Period	9097391	91	Trial: 91	9097391	53	Ñ¥×Ó	ÂÝÃ±	µÆÁý	j	j
zsx	.	.	.	.	.	.	.	.	.	.	5	.	.	.	false	false	Message: -1ms	.	.	.	.	.	.	.	.	.	.	.	THRESHOLDS R 124 228	-1	.	.	zsx.edf	RIGHT	3879	9101270	Full Trial Period	9097391	91	Trial: 91	9097391	53	Ñ¥×Ó	ÂÝÃ±	µÆÁý	j	j
zsx	.	.	.	.	.	.	.	.	.	.	6	.	.	.	false	false	Message: -1ms	.	.	.	.	.	.	.	.	.	.	.	ELCL_PROC CENTROID (3)	-1	.	.	zsx.edf	RIGHT	3879	9101270	Full Trial Period	9097391	91	Trial: 91	9097391	53	Ñ¥×Ó	ÂÝÃ±	µÆÁý	j	j
zsx	.	.	.	.	.	.	.	.	.	.	7	.	.	.	false	false	Message: -1ms	.	.	.	.	.	.	.	.	.	.	.	ELCL_PCR_PARAM 5 3.0	-1	.	.	zsx.edf	RIGHT	3879	9101270	Full Trial Period	9097391	91	Trial: 91	9097391	53	Ñ¥×Ó	ÂÝÃ±	µÆÁý	j	j
zsx	.	.	.	.	.	.	.	.	.	.	8	.	.	.	false	true	Message: 0ms	.	.	.	.	.	.	.	.	.	.	.	!MODE RECORD CR 1000 2 0 R	0	.	.	zsx.edf	RIGHT	3879	9101270	Full Trial Period	9097391	91	Trial: 91	9097391	53	Ñ¥×Ó	ÂÝÃ±	µÆÁý	j	j
zsx	.	.	.	.	265	271	1	7	134.90	397.40	9	.	.	.	false	false	Message: 46ms	.	.	.	.	.	.	.	.	.	.	.	SYNCTIME	46	134.90	397.40	zsx.edf	RIGHT	3879	9101270	Full Trial Period	9097391	91	Trial: 91	9097391	53	Ñ¥×Ó	ÂÝÃ±	µÆÁý	j	j
zsx	.	.	.	.	453	1492	3	1040	440.40	381.10	10	.	.	.	false	false	Message: 1420ms	.	.	.	.	.	.	.	.	.	.	.	INVISIBLE_BOUNDARY[1]	1420	440.40	381.10	zsx.edf	RIGHT	3879	9101270	Full Trial Period	9097391	91	Trial: 91	9097391	53	Ñ¥×Ó	ÂÝÃ±	µÆÁý	j	j
zsx	.	.	.	.	453	1492	3	1040	440.40	381.10	11	.	.	.	false	false	Message: 1430ms	.	.	.	.	.	.	.	.	.	.	.	SYNCTIME	1430	440.40	381.10	zsx.edf	RIGHT	3879	9101270	Full Trial Period	9097391	91	Trial: 91	9097391	53	Ñ¥×Ó	ÂÝÃ±	µÆÁý	j	j
zsx	.	.	.	.	.	.	.	.	.	.	12	.	.	.	false	false	Message: 3088ms	1.47	73.53	20	3103	858.50	384.50	8	123.50	3084	814.10	383.50	INVISIBLE_BOUNDARY[2]	3088	.	.	zsx.edf	RIGHT	3879	9101270	Full Trial Period	9097391	91	Trial: 91	9097391	53	Ñ¥×Ó	ÂÝÃ±	µÆÁý	j	j
zsx	.	.	.	.	.	.	.	.	.	.	13	.	.	.	false	false	Message: 3095ms	1.47	73.53	20	3103	858.50	384.50	8	123.50	3084	814.10	383.50	SYNCTIME	3095	.	.	zsx.edf	RIGHT	3879	9101270	Full Trial Period	9097391	91	Trial: 91	9097391	53	Ñ¥×Ó	ÂÝÃ±	µÆÁý	j	j
zsx	.	.	.	.	197	3877	11	3681	976.00	378.30	14	.	.	.	false	false	Message: 3860ms	.	.	.	.	.	.	.	.	.	.	.	KEYBOARD	3860	976.00	378.30	zsx.edf	RIGHT	3879	9101270	Full Trial Period	9097391	91	Trial: 91	9097391	53	Ñ¥×Ó	ÂÝÃ±	µÆÁý	j	j
zsx	.	.	.	.	.	.	.	.	.	.	15	.	.	.	false	false	Message: 3927ms	.	.	.	.	.	.	.	.	.	.	.	TRIAL_RESULT 0	3927	.	.	zsx.edf	RIGHT	3879	9101270	Full Trial Period	9097391	91	Trial: 91	9097391	53	Ñ¥×Ó	ÂÝÃ±	µÆÁý	j	j
zsx	.	.	.	.	.	.	.	.	.	.	1	.	.	.	false	false	Message: -24ms	.	.	.	.	.	.	.	.	.	.	.	TRIALID 91	-24	.	.	zsx.edf	RIGHT	6063	9108807	Full Trial Period	9102744	92	Trial: 92	9102744	121	ÄÖÖÓ	ÄÏ¹Ï	ÑÛ¾µ	f	f
zsx	.	.	.	.	.	.	.	.	.	.	2	.	.	.	false	false	Message: -1ms	.	.	.	.	.	.	.	.	.	.	.	RECCFG CR 1000 2 0 R	-1	.	.	zsx.edf	RIGHT	6063	9108807	Full Trial Period	9102744	92	Trial: 92	9102744	121	ÄÖÖÓ	ÄÏ¹Ï	ÑÛ¾µ	f	f
zsx	.	.	.	.	.	.	.	.	.	.	3	.	.	.	false	false	Message: -1ms	.	.	.	.	.	.	.	.	.	.	.	ELCLCFG TOWER	-1	.	.	zsx.edf	RIGHT	6063	9108807	Full Trial Period	9102744	92	Trial: 92	9102744	121	ÄÖÖÓ	ÄÏ¹Ï	ÑÛ¾µ	f	f
zsx	.	.	.	.	.	.	.	.	.	.	4	.	.	.	false	false	Message: -1ms	.	.	.	.	.	.	.	.	.	.	.	GAZE_COORDS 0.00 0.00 1023.00 767.00	-1	.	.	zsx.edf	RIGHT	6063	9108807	Full Trial Period	9102744	92	Trial: 92	9102744	121	ÄÖÖÓ	ÄÏ¹Ï	ÑÛ¾µ	f	f
zsx	.	.	.	.	.	.	.	.	.	.	5	.	.	.	false	false	Message: -1ms	.	.	.	.	.	.	.	.	.	.	.	THRESHOLDS R 124 228	-1	.	.	zsx.edf	RIGHT	6063	9108807	Full Trial Period	9102744	92	Trial: 92	9102744	121	ÄÖÖÓ	ÄÏ¹Ï	ÑÛ¾µ	f	f
zsx	.	.	.	.	.	.	.	.	.	.	6	.	.	.	false	false	Message: -1ms	.	.	.	.	.	.	.	.	.	.	.	ELCL_PROC CENTROID (3)	-1	.	.	zsx.edf	RIGHT	6063	9108807	Full Trial Period	9102744	92	Trial: 92	9102744	121	ÄÖÖÓ	ÄÏ¹Ï	ÑÛ¾µ	f	f
zsx	.	.	.	.	.	.	.	.	.	.	7	.	.	.	false	false	Message: -1ms	.	.	.	.	.	.	.	.	.	.	.	ELCL_PCR_PARAM 5 3.0	-1	.	.	zsx.edf	RIGHT	6063	9108807	Full Trial Period	9102744	92	Trial: 92	9102744	121	ÄÖÖÓ	ÄÏ¹Ï	ÑÛ¾µ	f	f
zsx	.	.	.	.	.	.	.	.	.	.	8	.	.	.	false	true	Message: 0ms	.	.	.	.	.	.	.	.	.	.	.	!MODE RECORD CR 1000 2 0 R	0	.	.	zsx.edf	RIGHT	6063	9108807	Full Trial Period	9102744	92	Trial: 92	9102744	121	ÄÖÖÓ	ÄÏ¹Ï	ÑÛ¾µ	f	f
zsx	.	.	.	.	252	258	1	7	148.50	382.40	9	.	.	.	false	false	Message: 42ms	.	.	.	.	.	.	.	.	.	.	.	SYNCTIME	42	148.50	382.40	zsx.edf	RIGHT	6063	9108807	Full Trial Period	9102744	92	Trial: 92	9102744	121	ÄÖÖÓ	ÄÏ¹Ï	ÑÛ¾µ	f	f
zsx	.	.	.	.	.	.	.	.	.	.	10	.	.	.	false	false	Message: 1557ms	8.60	175.45	49	1576	500.30	397.10	4	280.20	1528	247.30	387.50	INVISIBLE_BOUNDARY[1]	1557	.	.	zsx.edf	RIGHT	6063	9108807	Full Trial Period	9102744	92	Trial: 92	9102744	121	ÄÖÖÓ	ÄÏ¹Ï	ÑÛ¾µ	f	f
zsx	.	.	.	.	.	.	.	.	.	.	11	.	.	.	false	false	Message: 1567ms	8.60	175.45	49	1576	500.30	397.10	4	280.20	1528	247.30	387.50	SYNCTIME	1567	.	.	zsx.edf	RIGHT	6063	9108807	Full Trial Period	9102744	92	Trial: 92	9102744	121	ÄÖÖÓ	ÄÏ¹Ï	ÑÛ¾µ	f	f
zsx	.	.	.	.	.	.	.	.	.	.	12	.	.	.	false	false	Message: 5240ms	1.35	7.92	170	5321	920.90	323.10	11	997.30	5152	913.20	361.80	INVISIBLE_BOUNDARY[2]	5240	.	.	zsx.edf	RIGHT	6063	9108807	Full Trial Period	9102744	92	Trial: 92	9102744	121	ÄÖÖÓ	ÄÏ¹Ï	ÑÛ¾µ	f	f
zsx	.	.	.	.	.	.	.	.	.	.	13	.	.	.	false	false	Message: 5249ms	1.35	7.92	170	5321	920.90	323.10	11	997.30	5152	913.20	361.80	SYNCTIME	5249	.	.	zsx.edf	RIGHT	6063	9108807	Full Trial Period	9102744	92	Trial: 92	9102744	121	ÄÖÖÓ	ÄÏ¹Ï	ÑÛ¾µ	f	f
zsx	.	.	.	.	539	6061	13	5523	894.20	376.30	14	[1]	2	RECTANGLE_INTERESTAREA	false	false	Message: 6044ms	.	.	.	.	.	.	.	.	.	.	.	KEYBOARD	6044	894.20	376.30	zsx.edf	RIGHT	6063	9108807	Full Trial Period	9102744	92	Trial: 92	9102744	121	ÄÖÖÓ	ÄÏ¹Ï	ÑÛ¾µ	f	f
zsx	.	.	.	.	.	.	.	.	.	.	15	.	.	.	false	false	Message: 6110ms	.	.	.	.	.	.	.	.	.	.	.	TRIAL_RESULT 0	6110	.	.	zsx.edf	RIGHT	6063	9108807	Full Trial Period	9102744	92	Trial: 92	9102744	121	ÄÖÖÓ	ÄÏ¹Ï	ÑÛ¾µ	f	f
zsx	.	.	.	.	.	.	.	.	.	.	1	.	.	.	false	false	Message: -28ms	.	.	.	.	.	.	.	.	.	.	.	TRIALID 92	-28	.	.	zsx.edf	RIGHT	4594	9114999	Full Trial Period	9110405	93	Trial: 93	9110405	72	Ãµ¹å	ÍøÇò	éÙ×Ó	j	j
zsx	.	.	.	.	.	.	.	.	.	.	2	.	.	.	false	false	Message: -1ms	.	.	.	.	.	.	.	.	.	.	.	RECCFG CR 1000 2 0 R	-1	.	.	zsx.edf	RIGHT	4594	9114999	Full Trial Period	9110405	93	Trial: 93	9110405	72	Ãµ¹å	ÍøÇò	éÙ×Ó	j	j
zsx	.	.	.	.	.	.	.	.	.	.	3	.	.	.	false	false	Message: -1ms	.	.	.	.	.	.	.	.	.	.	.	ELCLCFG TOWER	-1	.	.	zsx.edf	RIGHT	4594	9114999	Full Trial Period	9110405	93	Trial: 93	9110405	72	Ãµ¹å	ÍøÇò	éÙ×Ó	j	j
zsx	.	.	.	.	.	.	.	.	.	.	4	.	.	.	false	false	Message: -1ms	.	.	.	.	.	.	.	.	.	.	.	GAZE_COORDS 0.00 0.00 1023.00 767.00	-1	.	.	zsx.edf	RIGHT	4594	9114999	Full Trial Period	9110405	93	Trial: 93	9110405	72	Ãµ¹å	ÍøÇò	éÙ×Ó	j	j
zsx	.	.	.	.	.	.	.	.	.	.	5	.	.	.	false	false	Message: -1ms	.	.	.	.	.	.	.	.	.	.	.	THRESHOLDS R 124 228	-1	.	.	zsx.edf	RIGHT	4594	9114999	Full Trial Period	9110405	93	Trial: 93	9110405	72	Ãµ¹å	ÍøÇò	éÙ×Ó	j	j
zsx	.	.	.	.	.	.	.	.	.	.	6	.	.	.	false	false	Message: -1ms	.	.	.	.	.	.	.	.	.	.	.	ELCL_PROC CENTROID (3)	-1	.	.	zsx.edf	RIGHT	4594	9114999	Full Trial Period	9110405	93	Trial: 93	9110405	72	Ãµ¹å	ÍøÇò	éÙ×Ó	j	j
zsx	.	.	.	.	.	.	.	.	.	.	7	.	.	.	false	false	Message: -1ms	.	.	.	.	.	.	.	.	.	.	.	ELCL_PCR_PARAM 5 3.0	-1	.	.	zsx.edf	RIGHT	4594	9114999	Full Trial Period	9110405	93	Trial: 93	9110405	72	Ãµ¹å	ÍøÇò	éÙ×Ó	j	j
zsx	.	.	.	.	.	.	.	.	.	.	8	.	.	.	false	true	Message: 0ms	.	.	.	.	.	.	.	.	.	.	.	!MODE RECORD CR 1000 2 0 R	0	.	.	zsx.edf	RIGHT	4594	9114999	Full Trial Period	9110405	93	Trial: 93	9110405	72	Ãµ¹å	ÍøÇò	éÙ×Ó	j	j
zsx	.	.	.	.	295	301	1	7	122.00	371.10	9	.	.	.	false	false	Message: 47ms	.	.	.	.	.	.	.	.	.	.	.	SYNCTIME	47	122.00	371.10	zsx.edf	RIGHT	4594	9114999	Full Trial Period	9110405	93	Trial: 93	9110405	72	Ãµ¹å	ÍøÇò	éÙ×Ó	j	j
zsx	.	.	.	.	.	.	.	.	.	.	10	.	.	.	false	false	Message: 1702ms	5.09	124.17	41	1724	532.60	382.70	4	202.30	1684	384.20	382.20	INVISIBLE_BOUNDARY[1]	1702	.	.	zsx.edf	RIGHT	4594	9114999	Full Trial Period	9110405	93	Trial: 93	9110405	72	Ãµ¹å	ÍøÇò	éÙ×Ó	j	j
zsx	.	.	.	.	.	.	.	.	.	.	11	.	.	.	false	false	Message: 1713ms	5.09	124.17	41	1724	532.60	382.70	4	202.30	1684	384.20	382.20	SYNCTIME	1713	.	.	zsx.edf	RIGHT	4594	9114999	Full Trial Period	9110405	93	Trial: 93	9110405	72	Ãµ¹å	ÍøÇò	éÙ×Ó	j	j
zsx	.	.	.	.	.	.	.	.	.	.	12	.	.	.	false	false	Message: 2982ms	8.18	143.56	57	2987	784.10	387.40	6	187.60	2931	542.70	386.10	INVISIBLE_BOUNDARY[2]	2982	.	.	zsx.edf	RIGHT	4594	9114999	Full Trial Period	9110405	93	Trial: 93	9110405	72	Ãµ¹å	ÍøÇò	éÙ×Ó	j	j
zsx	.	.	.	.	.	.	.	.	.	.	13	.	.	.	false	false	Message: 2987ms	8.18	143.56	57	2987	784.10	387.40	6	187.60	2931	542.70	386.10	SYNCTIME	2987	.	.	zsx.edf	RIGHT	4594	9114999	Full Trial Period	9110405	93	Trial: 93	9110405	72	Ãµ¹å	ÍøÇò	éÙ×Ó	j	j
zsx	.	.	.	.	224	4592	11	4369	963.60	372.90	14	.	.	.	false	false	Message: 4575ms	.	.	.	.	.	.	.	.	.	.	.	KEYBOARD	4575	963.60	372.90	zsx.edf	RIGHT	4594	9114999	Full Trial Period	9110405	93	Trial: 93	9110405	72	Ãµ¹å	ÍøÇò	éÙ×Ó	j	j
zsx	.	.	.	.	.	.	.	.	.	.	15	.	.	.	false	false	Message: 4636ms	.	.	.	.	.	.	.	.	.	.	.	TRIAL_RESULT 0	4636	.	.	zsx.edf	RIGHT	4594	9114999	Full Trial Period	9110405	93	Trial: 93	9110405	72	Ãµ¹å	ÍøÇò	éÙ×Ó	j	j
zsx	.	.	.	.	.	.	.	.	.	.	1	.	.	.	false	false	Message: -16ms	.	.	.	.	.	.	.	.	.	.	.	TRIALID 93	-16	.	.	zsx.edf	RIGHT	6373	9122640	Full Trial Period	9116267	94	Trial: 94	9116267	79	ÐÅ·â	ÇÉ¿ËÁ¦	ÆË¿ËÅÆ	j	j
zsx	.	.	.	.	.	.	.	.	.	.	2	.	.	.	false	false	Message: -1ms	.	.	.	.	.	.	.	.	.	.	.	RECCFG CR 1000 2 0 R	-1	.	.	zsx.edf	RIGHT	6373	9122640	Full Trial Period	9116267	94	Trial: 94	9116267	79	ÐÅ·â	ÇÉ¿ËÁ¦	ÆË¿ËÅÆ	j	j
zsx	.	.	.	.	.	.	.	.	.	.	3	.	.	.	false	false	Message: -1ms	.	.	.	.	.	.	.	.	.	.	.	ELCLCFG TOWER	-1	.	.	zsx.edf	RIGHT	6373	9122640	Full Trial Period	9116267	94	Trial: 94	9116267	79	ÐÅ·â	ÇÉ¿ËÁ¦	ÆË¿ËÅÆ	j	j
zsx	.	.	.	.	.	.	.	.	.	.	4	.	.	.	false	false	Message: -1ms	.	.	.	.	.	.	.	.	.	.	.	GAZE_COORDS 0.00 0.00 1023.00 767.00	-1	.	.	zsx.edf	RIGHT	6373	9122640	Full Trial Period	9116267	94	Trial: 94	9116267	79	ÐÅ·â	ÇÉ¿ËÁ¦	ÆË¿ËÅÆ	j	j
zsx	.	.	.	.	.	.	.	.	.	.	5	.	.	.	false	false	Message: -1ms	.	.	.	.	.	.	.	.	.	.	.	THRESHOLDS R 124 228	-1	.	.	zsx.edf	RIGHT	6373	9122640	Full Trial Period	9116267	94	Trial: 94	9116267	79	ÐÅ·â	ÇÉ¿ËÁ¦	ÆË¿ËÅÆ	j	j
zsx	.	.	.	.	.	.	.	.	.	.	6	.	.	.	false	false	Message: -1ms	.	.	.	.	.	.	.	.	.	.	.	ELCL_PROC CENTROID (3)	-1	.	.	zsx.edf	RIGHT	6373	9122640	Full Trial Period	9116267	94	Trial: 94	9116267	79	ÐÅ·â	ÇÉ¿ËÁ¦	ÆË¿ËÅÆ	j	j
zsx	.	.	.	.	.	.	.	.	.	.	7	.	.	.	false	false	Message: -1ms	.	.	.	.	.	.	.	.	.	.	.	ELCL_PCR_PARAM 5 3.0	-1	.	.	zsx.edf	RIGHT	6373	9122640	Full Trial Period	9116267	94	Trial: 94	9116267	79	ÐÅ·â	ÇÉ¿ËÁ¦	ÆË¿ËÅÆ	j	j
zsx	.	.	.	.	.	.	.	.	.	.	8	.	.	.	false	true	Message: 0ms	.	.	.	.	.	.	.	.	.	.	.	!MODE RECORD CR 1000 2 0 R	0	.	.	zsx.edf	RIGHT	6373	9122640	Full Trial Period	9116267	94	Trial: 94	9116267	79	ÐÅ·â	ÇÉ¿ËÁ¦	ÆË¿ËÅÆ	j	j
zsx	.	.	.	.	516	522	1	7	151.40	390.90	9	.	.	.	false	false	Message: 42ms	.	.	.	.	.	.	.	.	.	.	.	SYNCTIME	42	151.40	390.90	zsx.edf	RIGHT	6373	9122640	Full Trial Period	9116267	94	Trial: 94	9116267	79	ÐÅ·â	ÇÉ¿ËÁ¦	ÆË¿ËÅÆ	j	j
zsx	.	.	.	.	.	.	.	.	.	.	10	.	.	.	false	false	Message: 999ms	11.20	175.03	64	1024	521.30	388.60	2	264.20	961	189.20	393.00	INVISIBLE_BOUNDARY[1]	999	.	.	zsx.edf	RIGHT	6373	9122640	Full Trial Period	9116267	94	Trial: 94	9116267	79	ÐÅ·â	ÇÉ¿ËÁ¦	ÆË¿ËÅÆ	j	j
zsx	.	.	.	.	.	.	.	.	.	.	11	.	.	.	false	false	Message: 1008ms	11.20	175.03	64	1024	521.30	388.60	2	264.20	961	189.20	393.00	SYNCTIME	1008	.	.	zsx.edf	RIGHT	6373	9122640	Full Trial Period	9116267	94	Trial: 94	9116267	79	ÐÅ·â	ÇÉ¿ËÁ¦	ÆË¿ËÅÆ	j	j
zsx	.	.	.	.	.	.	.	.	.	.	12	.	.	.	false	false	Message: 4522ms	1.14	6.76	168	4587	895.50	336.60	11	1129.20	4420	896.80	369.80	INVISIBLE_BOUNDARY[2]	4522	.	.	zsx.edf	RIGHT	6373	9122640	Full Trial Period	9116267	94	Trial: 94	9116267	79	ÐÅ·â	ÇÉ¿ËÁ¦	ÆË¿ËÅÆ	j	j
zsx	.	.	.	.	.	.	.	.	.	.	13	.	.	.	false	false	Message: 4532ms	1.14	6.76	168	4587	895.50	336.60	11	1129.20	4420	896.80	369.80	SYNCTIME	4532	.	.	zsx.edf	RIGHT	6373	9122640	Full Trial Period	9116267	94	Trial: 94	9116267	79	ÐÅ·â	ÇÉ¿ËÁ¦	ÆË¿ËÅÆ	j	j
zsx	.	.	.	.	201	6371	15	6171	896.80	380.80	14	[1]	2	RECTANGLE_INTERESTAREA	false	false	Message: 6353ms	.	.	.	.	.	.	.	.	.	.	.	KEYBOARD	6353	896.80	380.80	zsx.edf	RIGHT	6373	9122640	Full Trial Period	9116267	94	Trial: 94	9116267	79	ÐÅ·â	ÇÉ¿ËÁ¦	ÆË¿ËÅÆ	j	j
zsx	.	.	.	.	.	.	.	.	.	.	15	.	.	.	false	false	Message: 6419ms	.	.	.	.	.	.	.	.	.	.	.	TRIAL_RESULT 0	6419	.	.	zsx.edf	RIGHT	6373	9122640	Full Trial Period	9116267	94	Trial: 94	9116267	79	ÐÅ·â	ÇÉ¿ËÁ¦	ÆË¿ËÅÆ	j	j
zsx	.	.	.	.	.	.	.	.	.	.	1	.	.	.	false	false	Message: -16ms	.	.	.	.	.	.	.	.	.	.	.	TRIALID 94	-16	.	.	zsx.edf	RIGHT	5994	9129968	Full Trial Period	9123974	95	Trial: 95	9123974	129	Ë®±­	±ÊÍ²	µ°¸â	f	f
zsx	.	.	.	.	.	.	.	.	.	.	2	.	.	.	false	false	Message: -1ms	.	.	.	.	.	.	.	.	.	.	.	RECCFG CR 1000 2 0 R	-1	.	.	zsx.edf	RIGHT	5994	9129968	Full Trial Period	9123974	95	Trial: 95	9123974	129	Ë®±­	±ÊÍ²	µ°¸â	f	f
zsx	.	.	.	.	.	.	.	.	.	.	3	.	.	.	false	false	Message: -1ms	.	.	.	.	.	.	.	.	.	.	.	ELCLCFG TOWER	-1	.	.	zsx.edf	RIGHT	5994	9129968	Full Trial Period	9123974	95	Trial: 95	9123974	129	Ë®±­	±ÊÍ²	µ°¸â	f	f
zsx	.	.	.	.	.	.	.	.	.	.	4	.	.	.	false	false	Message: -1ms	.	.	.	.	.	.	.	.	.	.	.	GAZE_COORDS 0.00 0.00 1023.00 767.00	-1	.	.	zsx.edf	RIGHT	5994	9129968	Full Trial Period	9123974	95	Trial: 95	9123974	129	Ë®±­	±ÊÍ²	µ°¸â	f	f
zsx	.	.	.	.	.	.	.	.	.	.	5	.	.	.	false	false	Message: -1ms	.	.	.	.	.	.	.	.	.	.	.	THRESHOLDS R 124 228	-1	.	.	zsx.edf	RIGHT	5994	9129968	Full Trial Period	9123974	95	Trial: 95	9123974	129	Ë®±­	±ÊÍ²	µ°¸â	f	f
zsx	.	.	.	.	.	.	.	.	.	.	6	.	.	.	false	false	Message: -1ms	.	.	.	.	.	.	.	.	.	.	.	ELCL_PROC CENTROID (3)	-1	.	.	zsx.edf	RIGHT	5994	9129968	Full Trial Period	9123974	95	Trial: 95	9123974	129	Ë®±­	±ÊÍ²	µ°¸â	f	f
zsx	.	.	.	.	.	.	.	.	.	.	7	.	.	.	false	false	Message: -1ms	.	.	.	.	.	.	.	.	.	.	.	ELCL_PCR_PARAM 5 3.0	-1	.	.	zsx.edf	RIGHT	5994	9129968	Full Trial Period	9123974	95	Trial: 95	9123974	129	Ë®±­	±ÊÍ²	µ°¸â	f	f
zsx	.	.	.	.	.	.	.	.	.	.	8	.	.	.	false	true	Message: 0ms	.	.	.	.	.	.	.	.	.	.	.	!MODE RECORD CR 1000 2 0 R	0	.	.	zsx.edf	RIGHT	5994	9129968	Full Trial Period	9123974	95	Trial: 95	9123974	129	Ë®±­	±ÊÍ²	µ°¸â	f	f
zsx	.	.	.	.	233	239	1	7	156.90	380.10	9	.	.	.	false	false	Message: 42ms	.	.	.	.	.	.	.	.	.	.	.	SYNCTIME	42	156.90	380.10	zsx.edf	RIGHT	5994	9129968	Full Trial Period	9123974	95	Trial: 95	9123974	129	Ë®±­	±ÊÍ²	µ°¸â	f	f
zsx	.	.	.	.	.	.	.	.	.	.	10	.	.	.	false	false	Message: 1795ms	8.14	166.02	49	1825	570.60	387.70	6	269.00	1777	332.70	382.90	INVISIBLE_BOUNDARY[1]	1795	.	.	zsx.edf	RIGHT	5994	9129968	Full Trial Period	9123974	95	Trial: 95	9123974	129	Ë®±­	±ÊÍ²	µ°¸â	f	f
zsx	.	.	.	.	.	.	.	.	.	.	11	.	.	.	false	false	Message: 1800ms	8.14	166.02	49	1825	570.60	387.70	6	269.00	1777	332.70	382.90	SYNCTIME	1800	.	.	zsx.edf	RIGHT	5994	9129968	Full Trial Period	9123974	95	Trial: 95	9123974	129	Ë®±­	±ÊÍ²	µ°¸â	f	f
zsx	.	.	.	.	.	.	.	.	.	.	12	.	.	.	false	false	Message: 5289ms	1.38	7.72	179	5449	913.10	331.60	15	1149.50	5271	896.50	368.80	INVISIBLE_BOUNDARY[2]	5289	.	.	zsx.edf	RIGHT	5994	9129968	Full Trial Period	9123974	95	Trial: 95	9123974	129	Ë®±­	±ÊÍ²	µ°¸â	f	f
zsx	.	.	.	.	.	.	.	.	.	.	13	.	.	.	false	false	Message: 5299ms	1.38	7.72	179	5449	913.10	331.60	15	1149.50	5271	896.50	368.80	SYNCTIME	5299	.	.	zsx.edf	RIGHT	5994	9129968	Full Trial Period	9123974	95	Trial: 95	9123974	129	Ë®±­	±ÊÍ²	µ°¸â	f	f
zsx	.	.	.	.	543	5992	16	5450	903.30	375.50	14	[1]	2	RECTANGLE_INTERESTAREA	false	false	Message: 5976ms	.	.	.	.	.	.	.	.	.	.	.	KEYBOARD	5976	903.30	375.50	zsx.edf	RIGHT	5994	9129968	Full Trial Period	9123974	95	Trial: 95	9123974	129	Ë®±­	±ÊÍ²	µ°¸â	f	f
zsx	.	.	.	.	.	.	.	.	.	.	15	.	.	.	false	false	Message: 6043ms	.	.	.	.	.	.	.	.	.	.	.	TRIAL_RESULT 0	6043	.	.	zsx.edf	RIGHT	5994	9129968	Full Trial Period	9123974	95	Trial: 95	9123974	129	Ë®±­	±ÊÍ²	µ°¸â	f	f
zsx	.	.	.	.	.	.	.	.	.	.	1	.	.	.	false	false	Message: -19ms	.	.	.	.	.	.	.	.	.	.	.	TRIALID 95	-19	.	.	zsx.edf	RIGHT	3362	9134896	Full Trial Period	9131534	96	Trial: 96	9131534	96	ÆÏÌÑ	Å¦¿Û	ÏóÆå	j	j
zsx	.	.	.	.	.	.	.	.	.	.	2	.	.	.	false	false	Message: -1ms	.	.	.	.	.	.	.	.	.	.	.	RECCFG CR 1000 2 0 R	-1	.	.	zsx.edf	RIGHT	3362	9134896	Full Trial Period	9131534	96	Trial: 96	9131534	96	ÆÏÌÑ	Å¦¿Û	ÏóÆå	j	j
zsx	.	.	.	.	.	.	.	.	.	.	3	.	.	.	false	false	Message: -1ms	.	.	.	.	.	.	.	.	.	.	.	ELCLCFG TOWER	-1	.	.	zsx.edf	RIGHT	3362	9134896	Full Trial Period	9131534	96	Trial: 96	9131534	96	ÆÏÌÑ	Å¦¿Û	ÏóÆå	j	j
zsx	.	.	.	.	.	.	.	.	.	.	4	.	.	.	false	false	Message: -1ms	.	.	.	.	.	.	.	.	.	.	.	GAZE_COORDS 0.00 0.00 1023.00 767.00	-1	.	.	zsx.edf	RIGHT	3362	9134896	Full Trial Period	9131534	96	Trial: 96	9131534	96	ÆÏÌÑ	Å¦¿Û	ÏóÆå	j	j
zsx	.	.	.	.	.	.	.	.	.	.	5	.	.	.	false	false	Message: -1ms	.	.	.	.	.	.	.	.	.	.	.	THRESHOLDS R 124 228	-1	.	.	zsx.edf	RIGHT	3362	9134896	Full Trial Period	9131534	96	Trial: 96	9131534	96	ÆÏÌÑ	Å¦¿Û	ÏóÆå	j	j
zsx	.	.	.	.	.	.	.	.	.	.	6	.	.	.	false	false	Message: -1ms	.	.	.	.	.	.	.	.	.	.	.	ELCL_PROC CENTROID (3)	-1	.	.	zsx.edf	RIGHT	3362	9134896	Full Trial Period	9131534	96	Trial: 96	9131534	96	ÆÏÌÑ	Å¦¿Û	ÏóÆå	j	j
zsx	.	.	.	.	.	.	.	.	.	.	7	.	.	.	false	false	Message: -1ms	.	.	.	.	.	.	.	.	.	.	.	ELCL_PCR_PARAM 5 3.0	-1	.	.	zsx.edf	RIGHT	3362	9134896	Full Trial Period	9131534	96	Trial: 96	9131534	96	ÆÏÌÑ	Å¦¿Û	ÏóÆå	j	j
zsx	.	.	.	.	.	.	.	.	.	.	8	.	.	.	false	true	Message: 0ms	.	.	.	.	.	.	.	.	.	.	.	!MODE RECORD CR 1000 2 0 R	0	.	.	zsx.edf	RIGHT	3362	9134896	Full Trial Period	9131534	96	Trial: 96	9131534	96	ÆÏÌÑ	Å¦¿Û	ÏóÆå	j	j
zsx	.	.	.	.	278	284	1	7	128.70	384.60	9	.	.	.	false	false	Message: 40ms	.	.	.	.	.	.	.	.	.	.	.	SYNCTIME	40	128.70	384.60	zsx.edf	RIGHT	3362	9134896	Full Trial Period	9131534	96	Trial: 96	9131534	96	ÆÏÌÑ	Å¦¿Û	ÏóÆå	j	j
zsx	.	.	.	.	.	.	.	.	.	.	10	.	.	.	false	false	Message: 1075ms	8.50	173.43	49	1089	455.70	388.30	4	280.10	1041	204.20	384.10	INVISIBLE_BOUNDARY[1]	1075	.	.	zsx.edf	RIGHT	3362	9134896	Full Trial Period	9131534	96	Trial: 96	9131534	96	ÆÏÌÑ	Å¦¿Û	ÏóÆå	j	j
zsx	.	.	.	.	.	.	.	.	.	.	11	.	.	.	false	false	Message: 1080ms	8.50	173.43	49	1089	455.70	388.30	4	280.10	1041	204.20	384.10	SYNCTIME	1080	.	.	zsx.edf	RIGHT	3362	9134896	Full Trial Period	9131534	96	Trial: 96	9131534	96	ÆÏÌÑ	Å¦¿Û	ÏóÆå	j	j
zsx	.	.	.	.	.	.	.	.	.	.	12	.	.	.	false	false	Message: 2454ms	10.49	158.95	66	2477	878.10	377.10	8	227.40	2412	565.70	388.60	INVISIBLE_BOUNDARY[2]	2454	.	.	zsx.edf	RIGHT	3362	9134896	Full Trial Period	9131534	96	Trial: 96	9131534	96	ÆÏÌÑ	Å¦¿Û	ÏóÆå	j	j
zsx	.	.	.	.	.	.	.	.	.	.	13	.	.	.	false	false	Message: 2464ms	10.49	158.95	66	2477	878.10	377.10	8	227.40	2412	565.70	388.60	SYNCTIME	2464	.	.	zsx.edf	RIGHT	3362	9134896	Full Trial Period	9131534	96	Trial: 96	9131534	96	ÆÏÌÑ	Å¦¿Û	ÏóÆå	j	j
zsx	.	.	.	.	605	3360	10	2756	908.10	386.60	14	[1]	2	RECTANGLE_INTERESTAREA	false	false	Message: 3343ms	.	.	.	.	.	.	.	.	.	.	.	KEYBOARD	3343	908.10	386.60	zsx.edf	RIGHT	3362	9134896	Full Trial Period	9131534	96	Trial: 96	9131534	96	ÆÏÌÑ	Å¦¿Û	ÏóÆå	j	j
zsx	.	.	.	.	.	.	.	.	.	.	15	.	.	.	false	false	Message: 3409ms	.	.	.	.	.	.	.	.	.	.	.	TRIAL_RESULT 0	3409	.	.	zsx.edf	RIGHT	3362	9134896	Full Trial Period	9131534	96	Trial: 96	9131534	96	ÆÏÌÑ	Å¦¿Û	ÏóÆå	j	j
zsx	.	.	.	.	.	.	.	.	.	.	1	.	.	.	false	false	Message: -19ms	.	.	.	.	.	.	.	.	.	.	.	TRIALID 96	-19	.	.	zsx.edf	RIGHT	4993	9141601	Full Trial Period	9136608	97	Trial: 97	9136608	70	éÙ×Ó	ÍøÇò	ÒÎ×Ó	f	f
zsx	.	.	.	.	.	.	.	.	.	.	2	.	.	.	false	false	Message: -1ms	.	.	.	.	.	.	.	.	.	.	.	RECCFG CR 1000 2 0 R	-1	.	.	zsx.edf	RIGHT	4993	9141601	Full Trial Period	9136608	97	Trial: 97	9136608	70	éÙ×Ó	ÍøÇò	ÒÎ×Ó	f	f
zsx	.	.	.	.	.	.	.	.	.	.	3	.	.	.	false	false	Message: -1ms	.	.	.	.	.	.	.	.	.	.	.	ELCLCFG TOWER	-1	.	.	zsx.edf	RIGHT	4993	9141601	Full Trial Period	9136608	97	Trial: 97	9136608	70	éÙ×Ó	ÍøÇò	ÒÎ×Ó	f	f
zsx	.	.	.	.	.	.	.	.	.	.	4	.	.	.	false	false	Message: -1ms	.	.	.	.	.	.	.	.	.	.	.	GAZE_COORDS 0.00 0.00 1023.00 767.00	-1	.	.	zsx.edf	RIGHT	4993	9141601	Full Trial Period	9136608	97	Trial: 97	9136608	70	éÙ×Ó	ÍøÇò	ÒÎ×Ó	f	f
zsx	.	.	.	.	.	.	.	.	.	.	5	.	.	.	false	false	Message: -1ms	.	.	.	.	.	.	.	.	.	.	.	THRESHOLDS R 124 228	-1	.	.	zsx.edf	RIGHT	4993	9141601	Full Trial Period	9136608	97	Trial: 97	9136608	70	éÙ×Ó	ÍøÇò	ÒÎ×Ó	f	f
zsx	.	.	.	.	.	.	.	.	.	.	6	.	.	.	false	false	Message: -1ms	.	.	.	.	.	.	.	.	.	.	.	ELCL_PROC CENTROID (3)	-1	.	.	zsx.edf	RIGHT	4993	9141601	Full Trial Period	9136608	97	Trial: 97	9136608	70	éÙ×Ó	ÍøÇò	ÒÎ×Ó	f	f
zsx	.	.	.	.	.	.	.	.	.	.	7	.	.	.	false	false	Message: -1ms	.	.	.	.	.	.	.	.	.	.	.	ELCL_PCR_PARAM 5 3.0	-1	.	.	zsx.edf	RIGHT	4993	9141601	Full Trial Period	9136608	97	Trial: 97	9136608	70	éÙ×Ó	ÍøÇò	ÒÎ×Ó	f	f
zsx	.	.	.	.	.	.	.	.	.	.	8	.	.	.	false	true	Message: 0ms	.	.	.	.	.	.	.	.	.	.	.	!MODE RECORD CR 1000 2 0 R	0	.	.	zsx.edf	RIGHT	4993	9141601	Full Trial Period	9136608	97	Trial: 97	9136608	70	éÙ×Ó	ÍøÇò	ÒÎ×Ó	f	f
zsx	.	.	.	.	604	610	1	7	150.00	391.30	9	.	.	.	false	false	Message: 39ms	.	.	.	.	.	.	.	.	.	.	.	SYNCTIME	39	150.00	391.30	zsx.edf	RIGHT	4993	9141601	Full Trial Period	9136608	97	Trial: 97	9136608	70	éÙ×Ó	ÍøÇò	ÒÎ×Ó	f	f
zsx	.	.	.	.	.	.	.	.	.	.	10	.	.	.	false	false	Message: 1570ms	10.51	184.34	57	1593	523.40	398.70	3	287.10	1537	212.40	395.40	INVISIBLE_BOUNDARY[1]	1570	.	.	zsx.edf	RIGHT	4993	9141601	Full Trial Period	9136608	97	Trial: 97	9136608	70	éÙ×Ó	ÍøÇò	ÒÎ×Ó	f	f
zsx	.	.	.	.	.	.	.	.	.	.	11	.	.	.	false	false	Message: 1581ms	10.51	184.34	57	1593	523.40	398.70	3	287.10	1537	212.40	395.40	SYNCTIME	1581	.	.	zsx.edf	RIGHT	4993	9141601	Full Trial Period	9136608	97	Trial: 97	9136608	70	éÙ×Ó	ÍøÇò	ÒÎ×Ó	f	f
zsx	.	.	.	.	.	.	.	.	.	.	12	.	.	.	false	false	Message: 3410ms	9.36	121.50	77	3424	817.40	388.50	7	204.90	3348	540.30	400.80	INVISIBLE_BOUNDARY[2]	3410	.	.	zsx.edf	RIGHT	4993	9141601	Full Trial Period	9136608	97	Trial: 97	9136608	70	éÙ×Ó	ÍøÇò	ÒÎ×Ó	f	f
zsx	.	.	.	.	.	.	.	.	.	.	13	.	.	.	false	false	Message: 3414ms	9.36	121.50	77	3424	817.40	388.50	7	204.90	3348	540.30	400.80	SYNCTIME	3414	.	.	zsx.edf	RIGHT	4993	9141601	Full Trial Period	9136608	97	Trial: 97	9136608	70	éÙ×Ó	ÍøÇò	ÒÎ×Ó	f	f
zsx	.	.	.	.	57	4991	11	4935	923.90	382.10	14	.	.	.	false	false	Message: 4975ms	.	.	.	.	.	.	.	.	.	.	.	KEYBOARD	4975	923.90	382.10	zsx.edf	RIGHT	4993	9141601	Full Trial Period	9136608	97	Trial: 97	9136608	70	éÙ×Ó	ÍøÇò	ÒÎ×Ó	f	f
zsx	.	.	.	.	.	.	.	.	.	.	15	.	.	.	false	false	Message: 5053ms	.	.	.	.	.	.	.	.	.	.	.	TRIAL_RESULT 0	5053	.	.	zsx.edf	RIGHT	4993	9141601	Full Trial Period	9136608	97	Trial: 97	9136608	70	éÙ×Ó	ÍøÇò	ÒÎ×Ó	f	f
zsx	.	.	.	.	.	.	.	.	.	.	1	.	.	.	false	false	Message: -16ms	.	.	.	.	.	.	.	.	.	.	.	TRIALID 97	-16	.	.	zsx.edf	RIGHT	3860	9147106	Full Trial Period	9143246	98	Trial: 98	9143246	8	ÌÝ×Ó	Ìú¹ì	ÇÉ¿ËÁ¦	f	f
zsx	.	.	.	.	.	.	.	.	.	.	2	.	.	.	false	false	Message: -1ms	.	.	.	.	.	.	.	.	.	.	.	RECCFG CR 1000 2 0 R	-1	.	.	zsx.edf	RIGHT	3860	9147106	Full Trial Period	9143246	98	Trial: 98	9143246	8	ÌÝ×Ó	Ìú¹ì	ÇÉ¿ËÁ¦	f	f
zsx	.	.	.	.	.	.	.	.	.	.	3	.	.	.	false	false	Message: -1ms	.	.	.	.	.	.	.	.	.	.	.	ELCLCFG TOWER	-1	.	.	zsx.edf	RIGHT	3860	9147106	Full Trial Period	9143246	98	Trial: 98	9143246	8	ÌÝ×Ó	Ìú¹ì	ÇÉ¿ËÁ¦	f	f
zsx	.	.	.	.	.	.	.	.	.	.	4	.	.	.	false	false	Message: -1ms	.	.	.	.	.	.	.	.	.	.	.	GAZE_COORDS 0.00 0.00 1023.00 767.00	-1	.	.	zsx.edf	RIGHT	3860	9147106	Full Trial Period	9143246	98	Trial: 98	9143246	8	ÌÝ×Ó	Ìú¹ì	ÇÉ¿ËÁ¦	f	f
zsx	.	.	.	.	.	.	.	.	.	.	5	.	.	.	false	false	Message: -1ms	.	.	.	.	.	.	.	.	.	.	.	THRESHOLDS R 124 228	-1	.	.	zsx.edf	RIGHT	3860	9147106	Full Trial Period	9143246	98	Trial: 98	9143246	8	ÌÝ×Ó	Ìú¹ì	ÇÉ¿ËÁ¦	f	f
zsx	.	.	.	.	.	.	.	.	.	.	6	.	.	.	false	false	Message: -1ms	.	.	.	.	.	.	.	.	.	.	.	ELCL_PROC CENTROID (3)	-1	.	.	zsx.edf	RIGHT	3860	9147106	Full Trial Period	9143246	98	Trial: 98	9143246	8	ÌÝ×Ó	Ìú¹ì	ÇÉ¿ËÁ¦	f	f
zsx	.	.	.	.	.	.	.	.	.	.	7	.	.	.	false	false	Message: -1ms	.	.	.	.	.	.	.	.	.	.	.	ELCL_PCR_PARAM 5 3.0	-1	.	.	zsx.edf	RIGHT	3860	9147106	Full Trial Period	9143246	98	Trial: 98	9143246	8	ÌÝ×Ó	Ìú¹ì	ÇÉ¿ËÁ¦	f	f
zsx	.	.	.	.	.	.	.	.	.	.	8	.	.	.	false	true	Message: 0ms	.	.	.	.	.	.	.	.	.	.	.	!MODE RECORD CR 1000 2 0 R	0	.	.	zsx.edf	RIGHT	3860	9147106	Full Trial Period	9143246	98	Trial: 98	9143246	8	ÌÝ×Ó	Ìú¹ì	ÇÉ¿ËÁ¦	f	f
zsx	.	.	.	.	305	311	1	7	147.80	380.90	9	.	.	.	false	false	Message: 41ms	.	.	.	.	.	.	.	.	.	.	.	SYNCTIME	41	147.80	380.90	zsx.edf	RIGHT	3860	9147106	Full Trial Period	9143246	98	Trial: 98	9143246	8	ÌÝ×Ó	Ìú¹ì	ÇÉ¿ËÁ¦	f	f
zsx	.	.	.	.	257	1187	3	931	456.50	384.30	10	.	.	.	false	false	Message: 1030ms	.	.	.	.	.	.	.	.	.	.	.	INVISIBLE_BOUNDARY[1]	1030	456.50	384.30	zsx.edf	RIGHT	3860	9147106	Full Trial Period	9143246	98	Trial: 98	9143246	8	ÌÝ×Ó	Ìú¹ì	ÇÉ¿ËÁ¦	f	f
zsx	.	.	.	.	257	1187	3	931	456.50	384.30	11	.	.	.	false	false	Message: 1033ms	.	.	.	.	.	.	.	.	.	.	.	SYNCTIME	1033	456.50	384.30	zsx.edf	RIGHT	3860	9147106	Full Trial Period	9143246	98	Trial: 98	9143246	8	ÌÝ×Ó	Ìú¹ì	ÇÉ¿ËÁ¦	f	f
zsx	.	.	.	.	.	.	.	.	.	.	12	.	.	.	false	false	Message: 3244ms	0.61	2.70	225	3449	891.50	342.10	8	1162.20	3225	886.60	359.20	INVISIBLE_BOUNDARY[2]	3244	.	.	zsx.edf	RIGHT	3860	9147106	Full Trial Period	9143246	98	Trial: 98	9143246	8	ÌÝ×Ó	Ìú¹ì	ÇÉ¿ËÁ¦	f	f
zsx	.	.	.	.	.	.	.	.	.	.	13	.	.	.	false	false	Message: 3250ms	0.61	2.70	225	3449	891.50	342.10	8	1162.20	3225	886.60	359.20	SYNCTIME	3250	.	.	zsx.edf	RIGHT	3860	9147106	Full Trial Period	9143246	98	Trial: 98	9143246	8	ÌÝ×Ó	Ìú¹ì	ÇÉ¿ËÁ¦	f	f
zsx	.	.	.	.	256	3858	10	3603	914.50	366.90	14	[1]	2	RECTANGLE_INTERESTAREA	false	false	Message: 3841ms	.	.	.	.	.	.	.	.	.	.	.	KEYBOARD	3841	914.50	366.90	zsx.edf	RIGHT	3860	9147106	Full Trial Period	9143246	98	Trial: 98	9143246	8	ÌÝ×Ó	Ìú¹ì	ÇÉ¿ËÁ¦	f	f
zsx	.	.	.	.	.	.	.	.	.	.	15	.	.	.	false	false	Message: 3904ms	.	.	.	.	.	.	.	.	.	.	.	TRIAL_RESULT 0	3904	.	.	zsx.edf	RIGHT	3860	9147106	Full Trial Period	9143246	98	Trial: 98	9143246	8	ÌÝ×Ó	Ìú¹ì	ÇÉ¿ËÁ¦	f	f
zsx	.	.	.	.	.	.	.	.	.	.	1	.	.	.	false	false	Message: -23ms	.	.	.	.	.	.	.	.	.	.	.	TRIALID 98	-23	.	.	zsx.edf	RIGHT	4670	9153089	Full Trial Period	9148419	99	Trial: 99	9148419	36	°ô°ôÌÇ	ÊÖÖ¸	·¨Ê½³¤¹÷	j	j
zsx	.	.	.	.	.	.	.	.	.	.	2	.	.	.	false	false	Message: -1ms	.	.	.	.	.	.	.	.	.	.	.	RECCFG CR 1000 2 0 R	-1	.	.	zsx.edf	RIGHT	4670	9153089	Full Trial Period	9148419	99	Trial: 99	9148419	36	°ô°ôÌÇ	ÊÖÖ¸	·¨Ê½³¤¹÷	j	j
zsx	.	.	.	.	.	.	.	.	.	.	3	.	.	.	false	false	Message: -1ms	.	.	.	.	.	.	.	.	.	.	.	ELCLCFG TOWER	-1	.	.	zsx.edf	RIGHT	4670	9153089	Full Trial Period	9148419	99	Trial: 99	9148419	36	°ô°ôÌÇ	ÊÖÖ¸	·¨Ê½³¤¹÷	j	j
zsx	.	.	.	.	.	.	.	.	.	.	4	.	.	.	false	false	Message: -1ms	.	.	.	.	.	.	.	.	.	.	.	GAZE_COORDS 0.00 0.00 1023.00 767.00	-1	.	.	zsx.edf	RIGHT	4670	9153089	Full Trial Period	9148419	99	Trial: 99	9148419	36	°ô°ôÌÇ	ÊÖÖ¸	·¨Ê½³¤¹÷	j	j
zsx	.	.	.	.	.	.	.	.	.	.	5	.	.	.	false	false	Message: -1ms	.	.	.	.	.	.	.	.	.	.	.	THRESHOLDS R 124 228	-1	.	.	zsx.edf	RIGHT	4670	9153089	Full Trial Period	9148419	99	Trial: 99	9148419	36	°ô°ôÌÇ	ÊÖÖ¸	·¨Ê½³¤¹÷	j	j
zsx	.	.	.	.	.	.	.	.	.	.	6	.	.	.	false	false	Message: -1ms	.	.	.	.	.	.	.	.	.	.	.	ELCL_PROC CENTROID (3)	-1	.	.	zsx.edf	RIGHT	4670	9153089	Full Trial Period	9148419	99	Trial: 99	9148419	36	°ô°ôÌÇ	ÊÖÖ¸	·¨Ê½³¤¹÷	j	j
zsx	.	.	.	.	.	.	.	.	.	.	7	.	.	.	false	false	Message: -1ms	.	.	.	.	.	.	.	.	.	.	.	ELCL_PCR_PARAM 5 3.0	-1	.	.	zsx.edf	RIGHT	4670	9153089	Full Trial Period	9148419	99	Trial: 99	9148419	36	°ô°ôÌÇ	ÊÖÖ¸	·¨Ê½³¤¹÷	j	j
zsx	.	.	.	.	.	.	.	.	.	.	8	.	.	.	false	true	Message: 0ms	.	.	.	.	.	.	.	.	.	.	.	!MODE RECORD CR 1000 2 0 R	0	.	.	zsx.edf	RIGHT	4670	9153089	Full Trial Period	9148419	99	Trial: 99	9148419	36	°ô°ôÌÇ	ÊÖÖ¸	·¨Ê½³¤¹÷	j	j
zsx	.	.	.	.	269	275	1	7	147.40	378.00	9	.	.	.	false	false	Message: 43ms	.	.	.	.	.	.	.	.	.	.	.	SYNCTIME	43	147.40	378.00	zsx.edf	RIGHT	4670	9153089	Full Trial Period	9148419	99	Trial: 99	9148419	36	°ô°ôÌÇ	ÊÖÖ¸	·¨Ê½³¤¹÷	j	j
zsx	.	.	.	.	.	.	.	.	.	.	10	.	.	.	false	false	Message: 1682ms	11.97	187.03	64	1712	557.80	388.50	5	303.80	1649	203.50	386.40	INVISIBLE_BOUNDARY[1]	1682	.	.	zsx.edf	RIGHT	4670	9153089	Full Trial Period	9148419	99	Trial: 99	9148419	36	°ô°ôÌÇ	ÊÖÖ¸	·¨Ê½³¤¹÷	j	j
zsx	.	.	.	.	.	.	.	.	.	.	11	.	.	.	false	false	Message: 1693ms	11.97	187.03	64	1712	557.80	388.50	5	303.80	1649	203.50	386.40	SYNCTIME	1693	.	.	zsx.edf	RIGHT	4670	9153089	Full Trial Period	9148419	99	Trial: 99	9148419	36	°ô°ôÌÇ	ÊÖÖ¸	·¨Ê½³¤¹÷	j	j
zsx	.	.	.	.	509	3886	11	3378	853.20	377.20	12	[1]	2	RECTANGLE_INTERESTAREA	false	false	Message: 3675ms	.	.	.	.	.	.	.	.	.	.	.	INVISIBLE_BOUNDARY[2]	3675	853.20	377.20	zsx.edf	RIGHT	4670	9153089	Full Trial Period	9148419	99	Trial: 99	9148419	36	°ô°ôÌÇ	ÊÖÖ¸	·¨Ê½³¤¹÷	j	j
zsx	.	.	.	.	509	3886	11	3378	853.20	377.20	13	[1]	2	RECTANGLE_INTERESTAREA	false	false	Message: 3684ms	.	.	.	.	.	.	.	.	.	.	.	SYNCTIME	3684	853.20	377.20	zsx.edf	RIGHT	4670	9153089	Full Trial Period	9148419	99	Trial: 99	9148419	36	°ô°ôÌÇ	ÊÖÖ¸	·¨Ê½³¤¹÷	j	j
zsx	.	.	.	.	239	4668	14	4430	1046.30	362.00	14	.	.	.	false	false	Message: 4652ms	.	.	.	.	.	.	.	.	.	.	.	KEYBOARD	4652	1046.30	362.00	zsx.edf	RIGHT	4670	9153089	Full Trial Period	9148419	99	Trial: 99	9148419	36	°ô°ôÌÇ	ÊÖÖ¸	·¨Ê½³¤¹÷	j	j
zsx	.	.	.	.	.	.	.	.	.	.	15	.	.	.	false	false	Message: 4715ms	.	.	.	.	.	.	.	.	.	.	.	TRIAL_RESULT 0	4715	.	.	zsx.edf	RIGHT	4670	9153089	Full Trial Period	9148419	99	Trial: 99	9148419	36	°ô°ôÌÇ	ÊÖÖ¸	·¨Ê½³¤¹÷	j	j
zsx	.	.	.	.	.	.	.	.	.	.	1	.	.	.	false	false	Message: -16ms	.	.	.	.	.	.	.	.	.	.	.	TRIALID 99	-16	.	.	zsx.edf	RIGHT	5127	9159354	Full Trial Period	9154227	100	Trial: 100	9154227	24	¹Ä	Ï´ÒÂ»ú	Ö½Ïä	j	j
zsx	.	.	.	.	.	.	.	.	.	.	2	.	.	.	false	false	Message: -1ms	.	.	.	.	.	.	.	.	.	.	.	RECCFG CR 1000 2 0 R	-1	.	.	zsx.edf	RIGHT	5127	9159354	Full Trial Period	9154227	100	Trial: 100	9154227	24	¹Ä	Ï´ÒÂ»ú	Ö½Ïä	j	j
zsx	.	.	.	.	.	.	.	.	.	.	3	.	.	.	false	false	Message: -1ms	.	.	.	.	.	.	.	.	.	.	.	ELCLCFG TOWER	-1	.	.	zsx.edf	RIGHT	5127	9159354	Full Trial Period	9154227	100	Trial: 100	9154227	24	¹Ä	Ï´ÒÂ»ú	Ö½Ïä	j	j
zsx	.	.	.	.	.	.	.	.	.	.	4	.	.	.	false	false	Message: -1ms	.	.	.	.	.	.	.	.	.	.	.	GAZE_COORDS 0.00 0.00 1023.00 767.00	-1	.	.	zsx.edf	RIGHT	5127	9159354	Full Trial Period	9154227	100	Trial: 100	9154227	24	¹Ä	Ï´ÒÂ»ú	Ö½Ïä	j	j
zsx	.	.	.	.	.	.	.	.	.	.	5	.	.	.	false	false	Message: -1ms	.	.	.	.	.	.	.	.	.	.	.	THRESHOLDS R 124 228	-1	.	.	zsx.edf	RIGHT	5127	9159354	Full Trial Period	9154227	100	Trial: 100	9154227	24	¹Ä	Ï´ÒÂ»ú	Ö½Ïä	j	j
zsx	.	.	.	.	.	.	.	.	.	.	6	.	.	.	false	false	Message: -1ms	.	.	.	.	.	.	.	.	.	.	.	ELCL_PROC CENTROID (3)	-1	.	.	zsx.edf	RIGHT	5127	9159354	Full Trial Period	9154227	100	Trial: 100	9154227	24	¹Ä	Ï´ÒÂ»ú	Ö½Ïä	j	j
zsx	.	.	.	.	.	.	.	.	.	.	7	.	.	.	false	false	Message: -1ms	.	.	.	.	.	.	.	.	.	.	.	ELCL_PCR_PARAM 5 3.0	-1	.	.	zsx.edf	RIGHT	5127	9159354	Full Trial Period	9154227	100	Trial: 100	9154227	24	¹Ä	Ï´ÒÂ»ú	Ö½Ïä	j	j
zsx	.	.	.	.	.	.	.	.	.	.	8	.	.	.	false	true	Message: 0ms	.	.	.	.	.	.	.	.	.	.	.	!MODE RECORD CR 1000 2 0 R	0	.	.	zsx.edf	RIGHT	5127	9159354	Full Trial Period	9154227	100	Trial: 100	9154227	24	¹Ä	Ï´ÒÂ»ú	Ö½Ïä	j	j
zsx	.	.	.	.	744	750	1	7	158.40	387.50	9	.	.	.	false	false	Message: 42ms	.	.	.	.	.	.	.	.	.	.	.	SYNCTIME	42	158.40	387.50	zsx.edf	RIGHT	5127	9159354	Full Trial Period	9154227	100	Trial: 100	9154227	24	¹Ä	Ï´ÒÂ»ú	Ö½Ïä	j	j
zsx	.	.	.	.	553	2353	6	1801	538.50	388.30	10	[1]	1	RECTANGLE_INTERESTAREA	false	false	Message: 1813ms	.	.	.	.	.	.	.	.	.	.	.	INVISIBLE_BOUNDARY[1]	1813	538.50	388.30	zsx.edf	RIGHT	5127	9159354	Full Trial Period	9154227	100	Trial: 100	9154227	24	¹Ä	Ï´ÒÂ»ú	Ö½Ïä	j	j
zsx	.	.	.	.	553	2353	6	1801	538.50	388.30	11	[1]	1	RECTANGLE_INTERESTAREA	false	false	Message: 1817ms	.	.	.	.	.	.	.	.	.	.	.	SYNCTIME	1817	538.50	388.30	zsx.edf	RIGHT	5127	9159354	Full Trial Period	9154227	100	Trial: 100	9154227	24	¹Ä	Ï´ÒÂ»ú	Ö½Ïä	j	j
zsx	.	.	.	.	.	.	.	.	.	.	12	.	.	.	false	false	Message: 4399ms	1.44	7.98	180	4560	915.60	329.00	8	1136.50	4381	899.80	368.30	INVISIBLE_BOUNDARY[2]	4399	.	.	zsx.edf	RIGHT	5127	9159354	Full Trial Period	9154227	100	Trial: 100	9154227	24	¹Ä	Ï´ÒÂ»ú	Ö½Ïä	j	j
zsx	.	.	.	.	.	.	.	.	.	.	13	.	.	.	false	false	Message: 4409ms	1.44	7.98	180	4560	915.60	329.00	8	1136.50	4381	899.80	368.30	SYNCTIME	4409	.	.	zsx.edf	RIGHT	5127	9159354	Full Trial Period	9154227	100	Trial: 100	9154227	24	¹Ä	Ï´ÒÂ»ú	Ö½Ïä	j	j
zsx	.	.	.	.	256	5125	10	4870	895.30	382.10	14	[1]	2	RECTANGLE_INTERESTAREA	false	false	Message: 5108ms	.	.	.	.	.	.	.	.	.	.	.	KEYBOARD	5108	895.30	382.10	zsx.edf	RIGHT	5127	9159354	Full Trial Period	9154227	100	Trial: 100	9154227	24	¹Ä	Ï´ÒÂ»ú	Ö½Ïä	j	j
zsx	.	.	.	.	.	.	.	.	.	.	15	.	.	.	false	false	Message: 5173ms	.	.	.	.	.	.	.	.	.	.	.	TRIAL_RESULT 0	5173	.	.	zsx.edf	RIGHT	5127	9159354	Full Trial Period	9154227	100	Trial: 100	9154227	24	¹Ä	Ï´ÒÂ»ú	Ö½Ïä	j	j
zsx	.	.	.	.	.	.	.	.	.	.	1	.	.	.	false	false	Message: -16ms	.	.	.	.	.	.	.	.	.	.	.	TRIALID 100	-16	.	.	zsx.edf	RIGHT	2973	9163874	Full Trial Period	9160901	101	Trial: 101	9160901	61	µçÏß	ÉþË÷	Æì¸Ë	f	f
zsx	.	.	.	.	.	.	.	.	.	.	2	.	.	.	false	false	Message: -1ms	.	.	.	.	.	.	.	.	.	.	.	RECCFG CR 1000 2 0 R	-1	.	.	zsx.edf	RIGHT	2973	9163874	Full Trial Period	9160901	101	Trial: 101	9160901	61	µçÏß	ÉþË÷	Æì¸Ë	f	f
zsx	.	.	.	.	.	.	.	.	.	.	3	.	.	.	false	false	Message: -1ms	.	.	.	.	.	.	.	.	.	.	.	ELCLCFG TOWER	-1	.	.	zsx.edf	RIGHT	2973	9163874	Full Trial Period	9160901	101	Trial: 101	9160901	61	µçÏß	ÉþË÷	Æì¸Ë	f	f
zsx	.	.	.	.	.	.	.	.	.	.	4	.	.	.	false	false	Message: -1ms	.	.	.	.	.	.	.	.	.	.	.	GAZE_COORDS 0.00 0.00 1023.00 767.00	-1	.	.	zsx.edf	RIGHT	2973	9163874	Full Trial Period	9160901	101	Trial: 101	9160901	61	µçÏß	ÉþË÷	Æì¸Ë	f	f
zsx	.	.	.	.	.	.	.	.	.	.	5	.	.	.	false	false	Message: -1ms	.	.	.	.	.	.	.	.	.	.	.	THRESHOLDS R 124 228	-1	.	.	zsx.edf	RIGHT	2973	9163874	Full Trial Period	9160901	101	Trial: 101	9160901	61	µçÏß	ÉþË÷	Æì¸Ë	f	f
zsx	.	.	.	.	.	.	.	.	.	.	6	.	.	.	false	false	Message: -1ms	.	.	.	.	.	.	.	.	.	.	.	ELCL_PROC CENTROID (3)	-1	.	.	zsx.edf	RIGHT	2973	9163874	Full Trial Period	9160901	101	Trial: 101	9160901	61	µçÏß	ÉþË÷	Æì¸Ë	f	f
zsx	.	.	.	.	.	.	.	.	.	.	7	.	.	.	false	false	Message: -1ms	.	.	.	.	.	.	.	.	.	.	.	ELCL_PCR_PARAM 5 3.0	-1	.	.	zsx.edf	RIGHT	2973	9163874	Full Trial Period	9160901	101	Trial: 101	9160901	61	µçÏß	ÉþË÷	Æì¸Ë	f	f
zsx	.	.	.	.	.	.	.	.	.	.	8	.	.	.	false	true	Message: 0ms	.	.	.	.	.	.	.	.	.	.	.	!MODE RECORD CR 1000 2 0 R	0	.	.	zsx.edf	RIGHT	2973	9163874	Full Trial Period	9160901	101	Trial: 101	9160901	61	µçÏß	ÉþË÷	Æì¸Ë	f	f
zsx	.	.	.	.	298	304	1	7	130.90	389.90	9	.	.	.	false	false	Message: 42ms	.	.	.	.	.	.	.	.	.	.	.	SYNCTIME	42	130.90	389.90	zsx.edf	RIGHT	2973	9163874	Full Trial Period	9160901	101	Trial: 101	9160901	61	µçÏß	ÉþË÷	Æì¸Ë	f	f
zsx	.	.	.	.	281	1395	4	1115	493.80	384.00	10	[1]	1	RECTANGLE_INTERESTAREA	false	false	Message: 1208ms	.	.	.	.	.	.	.	.	.	.	.	INVISIBLE_BOUNDARY[1]	1208	493.80	384.00	zsx.edf	RIGHT	2973	9163874	Full Trial Period	9160901	101	Trial: 101	9160901	61	µçÏß	ÉþË÷	Æì¸Ë	f	f
zsx	.	.	.	.	281	1395	4	1115	493.80	384.00	11	[1]	1	RECTANGLE_INTERESTAREA	false	false	Message: 1218ms	.	.	.	.	.	.	.	.	.	.	.	SYNCTIME	1218	493.80	384.00	zsx.edf	RIGHT	2973	9163874	Full Trial Period	9160901	101	Trial: 101	9160901	61	µçÏß	ÉþË÷	Æì¸Ë	f	f
zsx	.	.	.	.	473	2689	8	2217	881.30	382.30	12	[1]	2	RECTANGLE_INTERESTAREA	false	false	Message: 2386ms	.	.	.	.	.	.	.	.	.	.	.	INVISIBLE_BOUNDARY[2]	2386	881.30	382.30	zsx.edf	RIGHT	2973	9163874	Full Trial Period	9160901	101	Trial: 101	9160901	61	µçÏß	ÉþË÷	Æì¸Ë	f	f
zsx	.	.	.	.	473	2689	8	2217	881.30	382.30	13	[1]	2	RECTANGLE_INTERESTAREA	false	false	Message: 2391ms	.	.	.	.	.	.	.	.	.	.	.	SYNCTIME	2391	881.30	382.30	zsx.edf	RIGHT	2973	9163874	Full Trial Period	9160901	101	Trial: 101	9160901	61	µçÏß	ÉþË÷	Æì¸Ë	f	f
zsx	.	.	.	.	266	2971	9	2706	920.80	381.60	14	.	.	.	false	false	Message: 2954ms	.	.	.	.	.	.	.	.	.	.	.	KEYBOARD	2954	920.80	381.60	zsx.edf	RIGHT	2973	9163874	Full Trial Period	9160901	101	Trial: 101	9160901	61	µçÏß	ÉþË÷	Æì¸Ë	f	f
zsx	.	.	.	.	.	.	.	.	.	.	15	.	.	.	false	false	Message: 3021ms	.	.	.	.	.	.	.	.	.	.	.	TRIAL_RESULT 0	3021	.	.	zsx.edf	RIGHT	2973	9163874	Full Trial Period	9160901	101	Trial: 101	9160901	61	µçÏß	ÉþË÷	Æì¸Ë	f	f
zsx	.	.	.	.	.	.	.	.	.	.	1	.	.	.	false	false	Message: -16ms	.	.	.	.	.	.	.	.	.	.	.	TRIALID 101	-16	.	.	zsx.edf	RIGHT	4464	9169515	Full Trial Period	9165051	102	Trial: 102	9165051	34	·¨Ê½³¤¹÷	ÊÖÖ¸	ÓðÃ«Çò	f	f
zsx	.	.	.	.	.	.	.	.	.	.	2	.	.	.	false	false	Message: -1ms	.	.	.	.	.	.	.	.	.	.	.	RECCFG CR 1000 2 0 R	-1	.	.	zsx.edf	RIGHT	4464	9169515	Full Trial Period	9165051	102	Trial: 102	9165051	34	·¨Ê½³¤¹÷	ÊÖÖ¸	ÓðÃ«Çò	f	f
zsx	.	.	.	.	.	.	.	.	.	.	3	.	.	.	false	false	Message: -1ms	.	.	.	.	.	.	.	.	.	.	.	ELCLCFG TOWER	-1	.	.	zsx.edf	RIGHT	4464	9169515	Full Trial Period	9165051	102	Trial: 102	9165051	34	·¨Ê½³¤¹÷	ÊÖÖ¸	ÓðÃ«Çò	f	f
zsx	.	.	.	.	.	.	.	.	.	.	4	.	.	.	false	false	Message: -1ms	.	.	.	.	.	.	.	.	.	.	.	GAZE_COORDS 0.00 0.00 1023.00 767.00	-1	.	.	zsx.edf	RIGHT	4464	9169515	Full Trial Period	9165051	102	Trial: 102	9165051	34	·¨Ê½³¤¹÷	ÊÖÖ¸	ÓðÃ«Çò	f	f
zsx	.	.	.	.	.	.	.	.	.	.	5	.	.	.	false	false	Message: -1ms	.	.	.	.	.	.	.	.	.	.	.	THRESHOLDS R 124 228	-1	.	.	zsx.edf	RIGHT	4464	9169515	Full Trial Period	9165051	102	Trial: 102	9165051	34	·¨Ê½³¤¹÷	ÊÖÖ¸	ÓðÃ«Çò	f	f
zsx	.	.	.	.	.	.	.	.	.	.	6	.	.	.	false	false	Message: -1ms	.	.	.	.	.	.	.	.	.	.	.	ELCL_PROC CENTROID (3)	-1	.	.	zsx.edf	RIGHT	4464	9169515	Full Trial Period	9165051	102	Trial: 102	9165051	34	·¨Ê½³¤¹÷	ÊÖÖ¸	ÓðÃ«Çò	f	f
zsx	.	.	.	.	.	.	.	.	.	.	7	.	.	.	false	false	Message: -1ms	.	.	.	.	.	.	.	.	.	.	.	ELCL_PCR_PARAM 5 3.0	-1	.	.	zsx.edf	RIGHT	4464	9169515	Full Trial Period	9165051	102	Trial: 102	9165051	34	·¨Ê½³¤¹÷	ÊÖÖ¸	ÓðÃ«Çò	f	f
zsx	.	.	.	.	.	.	.	.	.	.	8	.	.	.	false	true	Message: 0ms	.	.	.	.	.	.	.	.	.	.	.	!MODE RECORD CR 1000 2 0 R	0	.	.	zsx.edf	RIGHT	4464	9169515	Full Trial Period	9165051	102	Trial: 102	9165051	34	·¨Ê½³¤¹÷	ÊÖÖ¸	ÓðÃ«Çò	f	f
zsx	.	.	.	.	291	297	1	7	153.80	388.60	9	.	.	.	false	false	Message: 41ms	.	.	.	.	.	.	.	.	.	.	.	SYNCTIME	41	153.80	388.60	zsx.edf	RIGHT	4464	9169515	Full Trial Period	9165051	102	Trial: 102	9165051	34	·¨Ê½³¤¹÷	ÊÖÖ¸	ÓðÃ«Çò	f	f
zsx	.	.	.	.	.	.	.	.	.	.	10	.	.	.	false	false	Message: 1344ms	11.14	174.07	64	1379	562.10	381.30	4	308.10	1316	233.50	387.10	INVISIBLE_BOUNDARY[1]	1344	.	.	zsx.edf	RIGHT	4464	9169515	Full Trial Period	9165051	102	Trial: 102	9165051	34	·¨Ê½³¤¹÷	ÊÖÖ¸	ÓðÃ«Çò	f	f
zsx	.	.	.	.	.	.	.	.	.	.	11	.	.	.	false	false	Message: 1350ms	11.14	174.07	64	1379	562.10	381.30	4	308.10	1316	233.50	387.10	SYNCTIME	1350	.	.	zsx.edf	RIGHT	4464	9169515	Full Trial Period	9165051	102	Trial: 102	9165051	34	·¨Ê½³¤¹÷	ÊÖÖ¸	ÓðÃ«Çò	f	f
zsx	.	.	.	.	.	.	.	.	.	.	12	.	.	.	false	false	Message: 3492ms	0.97	6.78	143	3600	914.10	341.10	8	1003.20	3458	914.30	369.50	INVISIBLE_BOUNDARY[2]	3492	.	.	zsx.edf	RIGHT	4464	9169515	Full Trial Period	9165051	102	Trial: 102	9165051	34	·¨Ê½³¤¹÷	ÊÖÖ¸	ÓðÃ«Çò	f	f
zsx	29	3521	1	3493	.	.	.	.	.	.	13	.	.	.	false	false	Message: 3499ms	0.97	6.78	143	3600	914.10	341.10	8	1003.20	3458	914.30	369.50	SYNCTIME	3499	.	.	zsx.edf	RIGHT	4464	9169515	Full Trial Period	9165051	102	Trial: 102	9165051	34	·¨Ê½³¤¹÷	ÊÖÖ¸	ÓðÃ«Çò	f	f
zsx	.	.	.	.	329	4462	10	4134	929.00	382.90	14	[1]	2	RECTANGLE_INTERESTAREA	false	false	Message: 4445ms	.	.	.	.	.	.	.	.	.	.	.	KEYBOARD	4445	929.00	382.90	zsx.edf	RIGHT	4464	9169515	Full Trial Period	9165051	102	Trial: 102	9165051	34	·¨Ê½³¤¹÷	ÊÖÖ¸	ÓðÃ«Çò	f	f
zsx	.	.	.	.	.	.	.	.	.	.	15	.	.	.	false	false	Message: 4512ms	.	.	.	.	.	.	.	.	.	.	.	TRIAL_RESULT 0	4512	.	.	zsx.edf	RIGHT	4464	9169515	Full Trial Period	9165051	102	Trial: 102	9165051	34	·¨Ê½³¤¹÷	ÊÖÖ¸	ÓðÃ«Çò	f	f
zsx	.	.	.	.	.	.	.	.	.	.	1	.	.	.	false	false	Message: -17ms	.	.	.	.	.	.	.	.	.	.	.	TRIALID 102	-17	.	.	zsx.edf	RIGHT	7878	9179420	Full Trial Period	9171542	103	Trial: 103	9171542	64	À¯±Ê	·çÉÈ	°ô°ôÌÇ	j	j
zsx	.	.	.	.	.	.	.	.	.	.	2	.	.	.	false	false	Message: -1ms	.	.	.	.	.	.	.	.	.	.	.	RECCFG CR 1000 2 0 R	-1	.	.	zsx.edf	RIGHT	7878	9179420	Full Trial Period	9171542	103	Trial: 103	9171542	64	À¯±Ê	·çÉÈ	°ô°ôÌÇ	j	j
zsx	.	.	.	.	.	.	.	.	.	.	3	.	.	.	false	false	Message: -1ms	.	.	.	.	.	.	.	.	.	.	.	ELCLCFG TOWER	-1	.	.	zsx.edf	RIGHT	7878	9179420	Full Trial Period	9171542	103	Trial: 103	9171542	64	À¯±Ê	·çÉÈ	°ô°ôÌÇ	j	j
zsx	.	.	.	.	.	.	.	.	.	.	4	.	.	.	false	false	Message: -1ms	.	.	.	.	.	.	.	.	.	.	.	GAZE_COORDS 0.00 0.00 1023.00 767.00	-1	.	.	zsx.edf	RIGHT	7878	9179420	Full Trial Period	9171542	103	Trial: 103	9171542	64	À¯±Ê	·çÉÈ	°ô°ôÌÇ	j	j
zsx	.	.	.	.	.	.	.	.	.	.	5	.	.	.	false	false	Message: -1ms	.	.	.	.	.	.	.	.	.	.	.	THRESHOLDS R 124 228	-1	.	.	zsx.edf	RIGHT	7878	9179420	Full Trial Period	9171542	103	Trial: 103	9171542	64	À¯±Ê	·çÉÈ	°ô°ôÌÇ	j	j
zsx	.	.	.	.	.	.	.	.	.	.	6	.	.	.	false	false	Message: -1ms	.	.	.	.	.	.	.	.	.	.	.	ELCL_PROC CENTROID (3)	-1	.	.	zsx.edf	RIGHT	7878	9179420	Full Trial Period	9171542	103	Trial: 103	9171542	64	À¯±Ê	·çÉÈ	°ô°ôÌÇ	j	j
zsx	.	.	.	.	.	.	.	.	.	.	7	.	.	.	false	false	Message: -1ms	.	.	.	.	.	.	.	.	.	.	.	ELCL_PCR_PARAM 5 3.0	-1	.	.	zsx.edf	RIGHT	7878	9179420	Full Trial Period	9171542	103	Trial: 103	9171542	64	À¯±Ê	·çÉÈ	°ô°ôÌÇ	j	j
zsx	.	.	.	.	.	.	.	.	.	.	8	.	.	.	false	true	Message: 0ms	.	.	.	.	.	.	.	.	.	.	.	!MODE RECORD CR 1000 2 0 R	0	.	.	zsx.edf	RIGHT	7878	9179420	Full Trial Period	9171542	103	Trial: 103	9171542	64	À¯±Ê	·çÉÈ	°ô°ôÌÇ	j	j
zsx	.	.	.	.	293	299	1	7	140.30	382.70	9	.	.	.	false	false	Message: 41ms	.	.	.	.	.	.	.	.	.	.	.	SYNCTIME	41	140.30	382.70	zsx.edf	RIGHT	7878	9179420	Full Trial Period	9171542	103	Trial: 103	9171542	64	À¯±Ê	·çÉÈ	°ô°ôÌÇ	j	j
zsx	.	.	.	.	.	.	.	.	.	.	10	.	.	.	false	false	Message: 1588ms	1.60	80.04	20	1589	529.00	382.20	4	134.70	1570	482.80	376.30	INVISIBLE_BOUNDARY[1]	1588	.	.	zsx.edf	RIGHT	7878	9179420	Full Trial Period	9171542	103	Trial: 103	9171542	64	À¯±Ê	·çÉÈ	°ô°ôÌÇ	j	j
zsx	.	.	.	.	284	1873	5	1590	530.30	382.20	11	[1]	1	RECTANGLE_INTERESTAREA	false	false	Message: 1599ms	.	.	.	.	.	.	.	.	.	.	.	SYNCTIME	1599	530.30	382.20	zsx.edf	RIGHT	7878	9179420	Full Trial Period	9171542	103	Trial: 103	9171542	64	À¯±Ê	·çÉÈ	°ô°ôÌÇ	j	j
zsx	.	.	.	.	.	.	.	.	.	.	12	.	.	.	false	false	Message: 5104ms	0.56	3.08	182	5253	949.20	353.90	11	996.90	5072	957.00	368.70	INVISIBLE_BOUNDARY[2]	5104	.	.	zsx.edf	RIGHT	7878	9179420	Full Trial Period	9171542	103	Trial: 103	9171542	64	À¯±Ê	·çÉÈ	°ô°ôÌÇ	j	j
zsx	39	5144	1	5106	.	.	.	.	.	.	13	.	.	.	false	false	Message: 5115ms	0.56	3.08	182	5253	949.20	353.90	11	996.90	5072	957.00	368.70	SYNCTIME	5115	.	.	zsx.edf	RIGHT	7878	9179420	Full Trial Period	9171542	103	Trial: 103	9171542	64	À¯±Ê	·çÉÈ	°ô°ôÌÇ	j	j
zsx	.	.	.	.	60	7876	18	7817	923.70	398.60	14	[1]	2	RECTANGLE_INTERESTAREA	false	false	Message: 7858ms	.	.	.	.	.	.	.	.	.	.	.	KEYBOARD	7858	923.70	398.60	zsx.edf	RIGHT	7878	9179420	Full Trial Period	9171542	103	Trial: 103	9171542	64	À¯±Ê	·çÉÈ	°ô°ôÌÇ	j	j
zsx	.	.	.	.	.	.	.	.	.	.	15	.	.	.	false	false	Message: 7923ms	.	.	.	.	.	.	.	.	.	.	.	TRIAL_RESULT 0	7923	.	.	zsx.edf	RIGHT	7878	9179420	Full Trial Period	9171542	103	Trial: 103	9171542	64	À¯±Ê	·çÉÈ	°ô°ôÌÇ	j	j
zsx	.	.	.	.	.	.	.	.	.	.	1	.	.	.	false	false	Message: -16ms	.	.	.	.	.	.	.	.	.	.	.	TRIALID 103	-16	.	.	zsx.edf	RIGHT	5738	9186469	Full Trial Period	9180731	104	Trial: 104	9180731	83	Îü¹Ü	»ð²ñ	ÑÀÇ©	j	j
zsx	.	.	.	.	.	.	.	.	.	.	2	.	.	.	false	false	Message: -1ms	.	.	.	.	.	.	.	.	.	.	.	RECCFG CR 1000 2 0 R	-1	.	.	zsx.edf	RIGHT	5738	9186469	Full Trial Period	9180731	104	Trial: 104	9180731	83	Îü¹Ü	»ð²ñ	ÑÀÇ©	j	j
zsx	.	.	.	.	.	.	.	.	.	.	3	.	.	.	false	false	Message: -1ms	.	.	.	.	.	.	.	.	.	.	.	ELCLCFG TOWER	-1	.	.	zsx.edf	RIGHT	5738	9186469	Full Trial Period	9180731	104	Trial: 104	9180731	83	Îü¹Ü	»ð²ñ	ÑÀÇ©	j	j
zsx	.	.	.	.	.	.	.	.	.	.	4	.	.	.	false	false	Message: -1ms	.	.	.	.	.	.	.	.	.	.	.	GAZE_COORDS 0.00 0.00 1023.00 767.00	-1	.	.	zsx.edf	RIGHT	5738	9186469	Full Trial Period	9180731	104	Trial: 104	9180731	83	Îü¹Ü	»ð²ñ	ÑÀÇ©	j	j
zsx	.	.	.	.	.	.	.	.	.	.	5	.	.	.	false	false	Message: -1ms	.	.	.	.	.	.	.	.	.	.	.	THRESHOLDS R 124 228	-1	.	.	zsx.edf	RIGHT	5738	9186469	Full Trial Period	9180731	104	Trial: 104	9180731	83	Îü¹Ü	»ð²ñ	ÑÀÇ©	j	j
zsx	.	.	.	.	.	.	.	.	.	.	6	.	.	.	false	false	Message: -1ms	.	.	.	.	.	.	.	.	.	.	.	ELCL_PROC CENTROID (3)	-1	.	.	zsx.edf	RIGHT	5738	9186469	Full Trial Period	9180731	104	Trial: 104	9180731	83	Îü¹Ü	»ð²ñ	ÑÀÇ©	j	j
zsx	.	.	.	.	.	.	.	.	.	.	7	.	.	.	false	false	Message: -1ms	.	.	.	.	.	.	.	.	.	.	.	ELCL_PCR_PARAM 5 3.0	-1	.	.	zsx.edf	RIGHT	5738	9186469	Full Trial Period	9180731	104	Trial: 104	9180731	83	Îü¹Ü	»ð²ñ	ÑÀÇ©	j	j
zsx	.	.	.	.	.	.	.	.	.	.	8	.	.	.	false	true	Message: 0ms	.	.	.	.	.	.	.	.	.	.	.	!MODE RECORD CR 1000 2 0 R	0	.	.	zsx.edf	RIGHT	5738	9186469	Full Trial Period	9180731	104	Trial: 104	9180731	83	Îü¹Ü	»ð²ñ	ÑÀÇ©	j	j
zsx	.	.	.	.	252	258	1	7	144.20	379.70	9	.	.	.	false	false	Message: 43ms	.	.	.	.	.	.	.	.	.	.	.	SYNCTIME	43	144.20	379.70	zsx.edf	RIGHT	5738	9186469	Full Trial Period	9180731	104	Trial: 104	9180731	83	Îü¹Ü	»ð²ñ	ÑÀÇ©	j	j
zsx	.	.	.	.	.	.	.	.	.	.	10	.	.	.	false	false	Message: 1870ms	10.85	193.69	56	1891	507.80	386.70	6	306.50	1836	186.40	398.00	INVISIBLE_BOUNDARY[1]	1870	.	.	zsx.edf	RIGHT	5738	9186469	Full Trial Period	9180731	104	Trial: 104	9180731	83	Îü¹Ü	»ð²ñ	ÑÀÇ©	j	j
zsx	.	.	.	.	.	.	.	.	.	.	11	.	.	.	false	false	Message: 1875ms	10.85	193.69	56	1891	507.80	386.70	6	306.50	1836	186.40	398.00	SYNCTIME	1875	.	.	zsx.edf	RIGHT	5738	9186469	Full Trial Period	9180731	104	Trial: 104	9180731	83	Îü¹Ü	»ð²ñ	ÑÀÇ©	j	j
zsx	.	.	.	.	500	4133	12	3634	910.40	380.20	12	[1]	2	RECTANGLE_INTERESTAREA	false	false	Message: 3902ms	.	.	.	.	.	.	.	.	.	.	.	INVISIBLE_BOUNDARY[2]	3902	910.40	380.20	zsx.edf	RIGHT	5738	9186469	Full Trial Period	9180731	104	Trial: 104	9180731	83	Îü¹Ü	»ð²ñ	ÑÀÇ©	j	j
zsx	.	.	.	.	500	4133	12	3634	910.40	380.20	13	[1]	2	RECTANGLE_INTERESTAREA	false	false	Message: 3908ms	.	.	.	.	.	.	.	.	.	.	.	SYNCTIME	3908	910.40	380.20	zsx.edf	RIGHT	5738	9186469	Full Trial Period	9180731	104	Trial: 104	9180731	83	Îü¹Ü	»ð²ñ	ÑÀÇ©	j	j
zsx	.	.	.	.	659	5736	15	5078	917.10	386.60	14	.	.	.	false	false	Message: 5719ms	.	.	.	.	.	.	.	.	.	.	.	KEYBOARD	5719	917.10	386.60	zsx.edf	RIGHT	5738	9186469	Full Trial Period	9180731	104	Trial: 104	9180731	83	Îü¹Ü	»ð²ñ	ÑÀÇ©	j	j
zsx	.	.	.	.	.	.	.	.	.	.	15	.	.	.	false	false	Message: 5782ms	.	.	.	.	.	.	.	.	.	.	.	TRIAL_RESULT 0	5782	.	.	zsx.edf	RIGHT	5738	9186469	Full Trial Period	9180731	104	Trial: 104	9180731	83	Îü¹Ü	»ð²ñ	ÑÀÇ©	j	j
zsx	.	.	.	.	.	.	.	.	.	.	1	.	.	.	false	false	Message: -15ms	.	.	.	.	.	.	.	.	.	.	.	TRIALID 104	-15	.	.	zsx.edf	RIGHT	5237	9192958	Full Trial Period	9187721	105	Trial: 105	9187721	51	¶ú¶ä	Ç¯×Ó	Ô²¹æ	f	j
zsx	.	.	.	.	.	.	.	.	.	.	2	.	.	.	false	false	Message: -1ms	.	.	.	.	.	.	.	.	.	.	.	RECCFG CR 1000 2 0 R	-1	.	.	zsx.edf	RIGHT	5237	9192958	Full Trial Period	9187721	105	Trial: 105	9187721	51	¶ú¶ä	Ç¯×Ó	Ô²¹æ	f	j
zsx	.	.	.	.	.	.	.	.	.	.	3	.	.	.	false	false	Message: -1ms	.	.	.	.	.	.	.	.	.	.	.	ELCLCFG TOWER	-1	.	.	zsx.edf	RIGHT	5237	9192958	Full Trial Period	9187721	105	Trial: 105	9187721	51	¶ú¶ä	Ç¯×Ó	Ô²¹æ	f	j
zsx	.	.	.	.	.	.	.	.	.	.	4	.	.	.	false	false	Message: -1ms	.	.	.	.	.	.	.	.	.	.	.	GAZE_COORDS 0.00 0.00 1023.00 767.00	-1	.	.	zsx.edf	RIGHT	5237	9192958	Full Trial Period	9187721	105	Trial: 105	9187721	51	¶ú¶ä	Ç¯×Ó	Ô²¹æ	f	j
zsx	.	.	.	.	.	.	.	.	.	.	5	.	.	.	false	false	Message: -1ms	.	.	.	.	.	.	.	.	.	.	.	THRESHOLDS R 124 228	-1	.	.	zsx.edf	RIGHT	5237	9192958	Full Trial Period	9187721	105	Trial: 105	9187721	51	¶ú¶ä	Ç¯×Ó	Ô²¹æ	f	j
zsx	.	.	.	.	.	.	.	.	.	.	6	.	.	.	false	false	Message: -1ms	.	.	.	.	.	.	.	.	.	.	.	ELCL_PROC CENTROID (3)	-1	.	.	zsx.edf	RIGHT	5237	9192958	Full Trial Period	9187721	105	Trial: 105	9187721	51	¶ú¶ä	Ç¯×Ó	Ô²¹æ	f	j
zsx	.	.	.	.	.	.	.	.	.	.	7	.	.	.	false	false	Message: -1ms	.	.	.	.	.	.	.	.	.	.	.	ELCL_PCR_PARAM 5 3.0	-1	.	.	zsx.edf	RIGHT	5237	9192958	Full Trial Period	9187721	105	Trial: 105	9187721	51	¶ú¶ä	Ç¯×Ó	Ô²¹æ	f	j
zsx	.	.	.	.	.	.	.	.	.	.	8	.	.	.	false	true	Message: 0ms	.	.	.	.	.	.	.	.	.	.	.	!MODE RECORD CR 1000 2 0 R	0	.	.	zsx.edf	RIGHT	5237	9192958	Full Trial Period	9187721	105	Trial: 105	9187721	51	¶ú¶ä	Ç¯×Ó	Ô²¹æ	f	j
zsx	.	.	.	.	534	540	1	7	151.20	397.70	9	.	.	.	false	false	Message: 43ms	.	.	.	.	.	.	.	.	.	.	.	SYNCTIME	43	151.20	397.70	zsx.edf	RIGHT	5237	9192958	Full Trial Period	9187721	105	Trial: 105	9187721	51	¶ú¶ä	Ç¯×Ó	Ô²¹æ	f	j
zsx	.	.	.	.	.	.	.	.	.	.	10	.	.	.	false	false	Message: 1426ms	8.94	171.86	52	1444	480.90	381.20	3	265.20	1393	217.10	393.20	INVISIBLE_BOUNDARY[1]	1426	.	.	zsx.edf	RIGHT	5237	9192958	Full Trial Period	9187721	105	Trial: 105	9187721	51	¶ú¶ä	Ç¯×Ó	Ô²¹æ	f	j
zsx	.	.	.	.	.	.	.	.	.	.	11	.	.	.	false	false	Message: 1435ms	8.94	171.86	52	1444	480.90	381.20	3	265.20	1393	217.10	393.20	SYNCTIME	1435	.	.	zsx.edf	RIGHT	5237	9192958	Full Trial Period	9187721	105	Trial: 105	9187721	51	¶ú¶ä	Ç¯×Ó	Ô²¹æ	f	j
zsx	.	.	.	.	354	3966	9	3613	919.00	382.80	12	.	.	.	false	false	Message: 3758ms	.	.	.	.	.	.	.	.	.	.	.	INVISIBLE_BOUNDARY[2]	3758	919.00	382.80	zsx.edf	RIGHT	5237	9192958	Full Trial Period	9187721	105	Trial: 105	9187721	51	¶ú¶ä	Ç¯×Ó	Ô²¹æ	f	j
zsx	.	.	.	.	354	3966	9	3613	919.00	382.80	13	.	.	.	false	false	Message: 3767ms	.	.	.	.	.	.	.	.	.	.	.	SYNCTIME	3767	919.00	382.80	zsx.edf	RIGHT	5237	9192958	Full Trial Period	9187721	105	Trial: 105	9187721	51	¶ú¶ä	Ç¯×Ó	Ô²¹æ	f	j
zsx	.	.	.	.	340	5235	12	4896	941.40	382.40	14	.	.	.	false	false	Message: 5217ms	.	.	.	.	.	.	.	.	.	.	.	KEYBOARD	5217	941.40	382.40	zsx.edf	RIGHT	5237	9192958	Full Trial Period	9187721	105	Trial: 105	9187721	51	¶ú¶ä	Ç¯×Ó	Ô²¹æ	f	j
zsx	.	.	.	.	.	.	.	.	.	.	15	.	.	.	false	false	Message: 5283ms	.	.	.	.	.	.	.	.	.	.	.	TRIAL_RESULT 0	5283	.	.	zsx.edf	RIGHT	5237	9192958	Full Trial Period	9187721	105	Trial: 105	9187721	51	¶ú¶ä	Ç¯×Ó	Ô²¹æ	f	j
zsx	.	.	.	.	.	.	.	.	.	.	1	.	.	.	false	false	Message: -17ms	.	.	.	.	.	.	.	.	.	.	.	TRIALID 105	-17	.	.	zsx.edf	RIGHT	5629	9200334	Full Trial Period	9194705	106	Trial: 106	9194705	1	µÆÅÝ	ÆøÇò	éÏé­	f	f
zsx	.	.	.	.	.	.	.	.	.	.	2	.	.	.	false	false	Message: -1ms	.	.	.	.	.	.	.	.	.	.	.	RECCFG CR 1000 2 0 R	-1	.	.	zsx.edf	RIGHT	5629	9200334	Full Trial Period	9194705	106	Trial: 106	9194705	1	µÆÅÝ	ÆøÇò	éÏé­	f	f
zsx	.	.	.	.	.	.	.	.	.	.	3	.	.	.	false	false	Message: -1ms	.	.	.	.	.	.	.	.	.	.	.	ELCLCFG TOWER	-1	.	.	zsx.edf	RIGHT	5629	9200334	Full Trial Period	9194705	106	Trial: 106	9194705	1	µÆÅÝ	ÆøÇò	éÏé­	f	f
zsx	.	.	.	.	.	.	.	.	.	.	4	.	.	.	false	false	Message: -1ms	.	.	.	.	.	.	.	.	.	.	.	GAZE_COORDS 0.00 0.00 1023.00 767.00	-1	.	.	zsx.edf	RIGHT	5629	9200334	Full Trial Period	9194705	106	Trial: 106	9194705	1	µÆÅÝ	ÆøÇò	éÏé­	f	f
zsx	.	.	.	.	.	.	.	.	.	.	5	.	.	.	false	false	Message: -1ms	.	.	.	.	.	.	.	.	.	.	.	THRESHOLDS R 124 228	-1	.	.	zsx.edf	RIGHT	5629	9200334	Full Trial Period	9194705	106	Trial: 106	9194705	1	µÆÅÝ	ÆøÇò	éÏé­	f	f
zsx	.	.	.	.	.	.	.	.	.	.	6	.	.	.	false	false	Message: -1ms	.	.	.	.	.	.	.	.	.	.	.	ELCL_PROC CENTROID (3)	-1	.	.	zsx.edf	RIGHT	5629	9200334	Full Trial Period	9194705	106	Trial: 106	9194705	1	µÆÅÝ	ÆøÇò	éÏé­	f	f
zsx	.	.	.	.	.	.	.	.	.	.	7	.	.	.	false	false	Message: -1ms	.	.	.	.	.	.	.	.	.	.	.	ELCL_PCR_PARAM 5 3.0	-1	.	.	zsx.edf	RIGHT	5629	9200334	Full Trial Period	9194705	106	Trial: 106	9194705	1	µÆÅÝ	ÆøÇò	éÏé­	f	f
zsx	.	.	.	.	.	.	.	.	.	.	8	.	.	.	false	true	Message: 0ms	.	.	.	.	.	.	.	.	.	.	.	!MODE RECORD CR 1000 2 0 R	0	.	.	zsx.edf	RIGHT	5629	9200334	Full Trial Period	9194705	106	Trial: 106	9194705	1	µÆÅÝ	ÆøÇò	éÏé­	f	f
zsx	.	.	.	.	272	278	1	7	148.80	397.00	9	.	.	.	false	false	Message: 41ms	.	.	.	.	.	.	.	.	.	.	.	SYNCTIME	41	148.80	397.00	zsx.edf	RIGHT	5629	9200334	Full Trial Period	9194705	106	Trial: 106	9194705	1	µÆÅÝ	ÆøÇò	éÏé­	f	f
zsx	.	.	.	.	.	.	.	.	.	.	10	.	.	.	false	false	Message: 2976ms	0.48	2.60	186	3143	549.90	383.80	7	1121.00	2958	543.80	371.30	INVISIBLE_BOUNDARY[1]	2976	.	.	zsx.edf	RIGHT	5629	9200334	Full Trial Period	9194705	106	Trial: 106	9194705	1	µÆÅÝ	ÆøÇò	éÏé­	f	f
zsx	.	.	.	.	.	.	.	.	.	.	11	.	.	.	false	false	Message: 2982ms	0.48	2.60	186	3143	549.90	383.80	7	1121.00	2958	543.80	371.30	SYNCTIME	2982	.	.	zsx.edf	RIGHT	5629	9200334	Full Trial Period	9194705	106	Trial: 106	9194705	1	µÆÅÝ	ÆøÇò	éÏé­	f	f
zsx	.	.	.	.	.	.	.	.	.	.	12	.	.	.	false	false	Message: 4236ms	8.62	35.49	243	4311	807.30	348.00	10	942.30	4069	556.10	387.50	INVISIBLE_BOUNDARY[2]	4236	.	.	zsx.edf	RIGHT	5629	9200334	Full Trial Period	9194705	106	Trial: 106	9194705	1	µÆÅÝ	ÆøÇò	éÏé­	f	f
zsx	.	.	.	.	.	.	.	.	.	.	13	.	.	.	false	false	Message: 4240ms	8.62	35.49	243	4311	807.30	348.00	10	942.30	4069	556.10	387.50	SYNCTIME	4240	.	.	zsx.edf	RIGHT	5629	9200334	Full Trial Period	9194705	106	Trial: 106	9194705	1	µÆÅÝ	ÆøÇò	éÏé­	f	f
zsx	.	.	.	.	519	5627	14	5109	949.10	379.60	14	.	.	.	false	false	Message: 5610ms	.	.	.	.	.	.	.	.	.	.	.	KEYBOARD	5610	949.10	379.60	zsx.edf	RIGHT	5629	9200334	Full Trial Period	9194705	106	Trial: 106	9194705	1	µÆÅÝ	ÆøÇò	éÏé­	f	f
zsx	.	.	.	.	.	.	.	.	.	.	15	.	.	.	false	false	Message: 5679ms	.	.	.	.	.	.	.	.	.	.	.	TRIAL_RESULT 0	5679	.	.	zsx.edf	RIGHT	5629	9200334	Full Trial Period	9194705	106	Trial: 106	9194705	1	µÆÅÝ	ÆøÇò	éÏé­	f	f
zsx	.	.	.	.	.	.	.	.	.	.	1	.	.	.	false	false	Message: -16ms	.	.	.	.	.	.	.	.	.	.	.	TRIALID 106	-16	.	.	zsx.edf	RIGHT	6304	9207973	Full Trial Period	9201669	107	Trial: 107	9201669	138	ÂøÍ·	èÖ×Ó	Ïû·ÀË¨	f	f
zsx	.	.	.	.	.	.	.	.	.	.	2	.	.	.	false	false	Message: -1ms	.	.	.	.	.	.	.	.	.	.	.	RECCFG CR 1000 2 0 R	-1	.	.	zsx.edf	RIGHT	6304	9207973	Full Trial Period	9201669	107	Trial: 107	9201669	138	ÂøÍ·	èÖ×Ó	Ïû·ÀË¨	f	f
zsx	.	.	.	.	.	.	.	.	.	.	3	.	.	.	false	false	Message: -1ms	.	.	.	.	.	.	.	.	.	.	.	ELCLCFG TOWER	-1	.	.	zsx.edf	RIGHT	6304	9207973	Full Trial Period	9201669	107	Trial: 107	9201669	138	ÂøÍ·	èÖ×Ó	Ïû·ÀË¨	f	f
zsx	.	.	.	.	.	.	.	.	.	.	4	.	.	.	false	false	Message: -1ms	.	.	.	.	.	.	.	.	.	.	.	GAZE_COORDS 0.00 0.00 1023.00 767.00	-1	.	.	zsx.edf	RIGHT	6304	9207973	Full Trial Period	9201669	107	Trial: 107	9201669	138	ÂøÍ·	èÖ×Ó	Ïû·ÀË¨	f	f
zsx	.	.	.	.	.	.	.	.	.	.	5	.	.	.	false	false	Message: -1ms	.	.	.	.	.	.	.	.	.	.	.	THRESHOLDS R 124 228	-1	.	.	zsx.edf	RIGHT	6304	9207973	Full Trial Period	9201669	107	Trial: 107	9201669	138	ÂøÍ·	èÖ×Ó	Ïû·ÀË¨	f	f
zsx	.	.	.	.	.	.	.	.	.	.	6	.	.	.	false	false	Message: -1ms	.	.	.	.	.	.	.	.	.	.	.	ELCL_PROC CENTROID (3)	-1	.	.	zsx.edf	RIGHT	6304	9207973	Full Trial Period	9201669	107	Trial: 107	9201669	138	ÂøÍ·	èÖ×Ó	Ïû·ÀË¨	f	f
zsx	.	.	.	.	.	.	.	.	.	.	7	.	.	.	false	false	Message: -1ms	.	.	.	.	.	.	.	.	.	.	.	ELCL_PCR_PARAM 5 3.0	-1	.	.	zsx.edf	RIGHT	6304	9207973	Full Trial Period	9201669	107	Trial: 107	9201669	138	ÂøÍ·	èÖ×Ó	Ïû·ÀË¨	f	f
zsx	.	.	.	.	.	.	.	.	.	.	8	.	.	.	false	true	Message: 0ms	.	.	.	.	.	.	.	.	.	.	.	!MODE RECORD CR 1000 2 0 R	0	.	.	zsx.edf	RIGHT	6304	9207973	Full Trial Period	9201669	107	Trial: 107	9201669	138	ÂøÍ·	èÖ×Ó	Ïû·ÀË¨	f	f
zsx	.	.	.	.	252	258	1	7	156.00	390.10	9	.	.	.	false	false	Message: 42ms	.	.	.	.	.	.	.	.	.	.	.	SYNCTIME	42	156.00	390.10	zsx.edf	RIGHT	6304	9207973	Full Trial Period	9201669	107	Trial: 107	9201669	138	ÂøÍ·	èÖ×Ó	Ïû·ÀË¨	f	f
zsx	.	.	.	.	.	.	.	.	.	.	10	.	.	.	false	false	Message: 2846ms	0.29	1.54	189	3017	546.70	377.80	6	1171.40	2829	538.70	375.00	INVISIBLE_BOUNDARY[1]	2846	.	.	zsx.edf	RIGHT	6304	9207973	Full Trial Period	9201669	107	Trial: 107	9201669	138	ÂøÍ·	èÖ×Ó	Ïû·ÀË¨	f	f
zsx	.	.	.	.	.	.	.	.	.	.	11	.	.	.	false	false	Message: 2850ms	0.29	1.54	189	3017	546.70	377.80	6	1171.40	2829	538.70	375.00	SYNCTIME	2850	.	.	zsx.edf	RIGHT	6304	9207973	Full Trial Period	9201669	107	Trial: 107	9201669	138	ÂøÍ·	èÖ×Ó	Ïû·ÀË¨	f	f
zsx	.	.	.	.	1273	5609	10	4337	907.60	376.70	12	[1]	2	RECTANGLE_INTERESTAREA	false	false	Message: 5160ms	.	.	.	.	.	.	.	.	.	.	.	INVISIBLE_BOUNDARY[2]	5160	907.60	376.70	zsx.edf	RIGHT	6304	9207973	Full Trial Period	9201669	107	Trial: 107	9201669	138	ÂøÍ·	èÖ×Ó	Ïû·ÀË¨	f	f
zsx	.	.	.	.	1273	5609	10	4337	907.60	376.70	13	[1]	2	RECTANGLE_INTERESTAREA	false	false	Message: 5166ms	.	.	.	.	.	.	.	.	.	.	.	SYNCTIME	5166	907.60	376.70	zsx.edf	RIGHT	6304	9207973	Full Trial Period	9201669	107	Trial: 107	9201669	138	ÂøÍ·	èÖ×Ó	Ïû·ÀË¨	f	f
zsx	.	.	.	.	.	.	.	.	.	.	14	.	.	.	false	false	Message: 6285ms	1.80	85.75	21	6302	881.70	382.90	12	127.10	6282	936.30	374.60	KEYBOARD	6285	.	.	zsx.edf	RIGHT	6304	9207973	Full Trial Period	9201669	107	Trial: 107	9201669	138	ÂøÍ·	èÖ×Ó	Ïû·ÀË¨	f	f
zsx	.	.	.	.	.	.	.	.	.	.	15	.	.	.	false	false	Message: 6348ms	.	.	.	.	.	.	.	.	.	.	.	TRIAL_RESULT 0	6348	.	.	zsx.edf	RIGHT	6304	9207973	Full Trial Period	9201669	107	Trial: 107	9201669	138	ÂøÍ·	èÖ×Ó	Ïû·ÀË¨	f	f
zsx	.	.	.	.	.	.	.	.	.	.	1	.	.	.	false	false	Message: -16ms	.	.	.	.	.	.	.	.	.	.	.	TRIALID 107	-16	.	.	zsx.edf	RIGHT	4953	9214671	Full Trial Period	9209718	108	Trial: 108	9209718	103	ÐÅ·â	Ïà¿ò	ÓÍ»­	j	j
zsx	.	.	.	.	.	.	.	.	.	.	2	.	.	.	false	false	Message: -1ms	.	.	.	.	.	.	.	.	.	.	.	RECCFG CR 1000 2 0 R	-1	.	.	zsx.edf	RIGHT	4953	9214671	Full Trial Period	9209718	108	Trial: 108	9209718	103	ÐÅ·â	Ïà¿ò	ÓÍ»­	j	j
zsx	.	.	.	.	.	.	.	.	.	.	3	.	.	.	false	false	Message: -1ms	.	.	.	.	.	.	.	.	.	.	.	ELCLCFG TOWER	-1	.	.	zsx.edf	RIGHT	4953	9214671	Full Trial Period	9209718	108	Trial: 108	9209718	103	ÐÅ·â	Ïà¿ò	ÓÍ»­	j	j
zsx	.	.	.	.	.	.	.	.	.	.	4	.	.	.	false	false	Message: -1ms	.	.	.	.	.	.	.	.	.	.	.	GAZE_COORDS 0.00 0.00 1023.00 767.00	-1	.	.	zsx.edf	RIGHT	4953	9214671	Full Trial Period	9209718	108	Trial: 108	9209718	103	ÐÅ·â	Ïà¿ò	ÓÍ»­	j	j
zsx	.	.	.	.	.	.	.	.	.	.	5	.	.	.	false	false	Message: -1ms	.	.	.	.	.	.	.	.	.	.	.	THRESHOLDS R 124 228	-1	.	.	zsx.edf	RIGHT	4953	9214671	Full Trial Period	9209718	108	Trial: 108	9209718	103	ÐÅ·â	Ïà¿ò	ÓÍ»­	j	j
zsx	.	.	.	.	.	.	.	.	.	.	6	.	.	.	false	false	Message: -1ms	.	.	.	.	.	.	.	.	.	.	.	ELCL_PROC CENTROID (3)	-1	.	.	zsx.edf	RIGHT	4953	9214671	Full Trial Period	9209718	108	Trial: 108	9209718	103	ÐÅ·â	Ïà¿ò	ÓÍ»­	j	j
zsx	.	.	.	.	.	.	.	.	.	.	7	.	.	.	false	false	Message: -1ms	.	.	.	.	.	.	.	.	.	.	.	ELCL_PCR_PARAM 5 3.0	-1	.	.	zsx.edf	RIGHT	4953	9214671	Full Trial Period	9209718	108	Trial: 108	9209718	103	ÐÅ·â	Ïà¿ò	ÓÍ»­	j	j
zsx	.	.	.	.	.	.	.	.	.	.	8	.	.	.	false	true	Message: 0ms	.	.	.	.	.	.	.	.	.	.	.	!MODE RECORD CR 1000 2 0 R	0	.	.	zsx.edf	RIGHT	4953	9214671	Full Trial Period	9209718	108	Trial: 108	9209718	103	ÐÅ·â	Ïà¿ò	ÓÍ»­	j	j
zsx	.	.	.	.	144	150	1	7	152.30	391.10	9	.	.	.	false	false	Message: 42ms	.	.	.	.	.	.	.	.	.	.	.	SYNCTIME	42	152.30	391.10	zsx.edf	RIGHT	4953	9214671	Full Trial Period	9209718	108	Trial: 108	9209718	103	ÐÅ·â	Ïà¿ò	ÓÍ»­	j	j
zsx	.	.	.	.	.	.	.	.	.	.	10	.	.	.	false	false	Message: 1366ms	8.35	163.80	51	1380	444.40	394.50	5	266.50	1330	196.30	396.00	INVISIBLE_BOUNDARY[1]	1366	.	.	zsx.edf	RIGHT	4953	9214671	Full Trial Period	9209718	108	Trial: 108	9209718	103	ÐÅ·â	Ïà¿ò	ÓÍ»­	j	j
zsx	.	.	.	.	.	.	.	.	.	.	11	.	.	.	false	false	Message: 1375ms	8.35	163.80	51	1380	444.40	394.50	5	266.50	1330	196.30	396.00	SYNCTIME	1375	.	.	zsx.edf	RIGHT	4953	9214671	Full Trial Period	9209718	108	Trial: 108	9209718	103	ÐÅ·â	Ïà¿ò	ÓÍ»­	j	j
zsx	.	.	.	.	.	.	.	.	.	.	12	.	.	.	false	false	Message: 3161ms	9.64	133.86	72	3182	835.90	380.30	11	183.90	3111	550.50	394.50	INVISIBLE_BOUNDARY[2]	3161	.	.	zsx.edf	RIGHT	4953	9214671	Full Trial Period	9209718	108	Trial: 108	9209718	103	ÐÅ·â	Ïà¿ò	ÓÍ»­	j	j
zsx	.	.	.	.	.	.	.	.	.	.	13	.	.	.	false	false	Message: 3167ms	9.64	133.86	72	3182	835.90	380.30	11	183.90	3111	550.50	394.50	SYNCTIME	3167	.	.	zsx.edf	RIGHT	4953	9214671	Full Trial Period	9209718	108	Trial: 108	9209718	103	ÐÅ·â	Ïà¿ò	ÓÍ»­	j	j
zsx	.	.	.	.	288	4951	15	4664	941.30	392.80	14	.	.	.	false	false	Message: 4934ms	.	.	.	.	.	.	.	.	.	.	.	KEYBOARD	4934	941.30	392.80	zsx.edf	RIGHT	4953	9214671	Full Trial Period	9209718	108	Trial: 108	9209718	103	ÐÅ·â	Ïà¿ò	ÓÍ»­	j	j
zsx	.	.	.	.	.	.	.	.	.	.	15	.	.	.	false	false	Message: 5002ms	.	.	.	.	.	.	.	.	.	.	.	TRIAL_RESULT 0	5002	.	.	zsx.edf	RIGHT	4953	9214671	Full Trial Period	9209718	108	Trial: 108	9209718	103	ÐÅ·â	Ïà¿ò	ÓÍ»­	j	j
zsx	.	.	.	.	.	.	.	.	.	.	1	.	.	.	false	false	Message: -16ms	.	.	.	.	.	.	.	.	.	.	.	TRIALID 108	-16	.	.	zsx.edf	RIGHT	4963	9221255	Full Trial Period	9216292	109	Trial: 109	9216292	101	¼üÅÌ	ºÚ°å	ÓÍ»­	f	j
zsx	.	.	.	.	.	.	.	.	.	.	2	.	.	.	false	false	Message: -1ms	.	.	.	.	.	.	.	.	.	.	.	RECCFG CR 1000 2 0 R	-1	.	.	zsx.edf	RIGHT	4963	9221255	Full Trial Period	9216292	109	Trial: 109	9216292	101	¼üÅÌ	ºÚ°å	ÓÍ»­	f	j
zsx	.	.	.	.	.	.	.	.	.	.	3	.	.	.	false	false	Message: -1ms	.	.	.	.	.	.	.	.	.	.	.	ELCLCFG TOWER	-1	.	.	zsx.edf	RIGHT	4963	9221255	Full Trial Period	9216292	109	Trial: 109	9216292	101	¼üÅÌ	ºÚ°å	ÓÍ»­	f	j
zsx	.	.	.	.	.	.	.	.	.	.	4	.	.	.	false	false	Message: -1ms	.	.	.	.	.	.	.	.	.	.	.	GAZE_COORDS 0.00 0.00 1023.00 767.00	-1	.	.	zsx.edf	RIGHT	4963	9221255	Full Trial Period	9216292	109	Trial: 109	9216292	101	¼üÅÌ	ºÚ°å	ÓÍ»­	f	j
zsx	.	.	.	.	.	.	.	.	.	.	5	.	.	.	false	false	Message: -1ms	.	.	.	.	.	.	.	.	.	.	.	THRESHOLDS R 124 228	-1	.	.	zsx.edf	RIGHT	4963	9221255	Full Trial Period	9216292	109	Trial: 109	9216292	101	¼üÅÌ	ºÚ°å	ÓÍ»­	f	j
zsx	.	.	.	.	.	.	.	.	.	.	6	.	.	.	false	false	Message: -1ms	.	.	.	.	.	.	.	.	.	.	.	ELCL_PROC CENTROID (3)	-1	.	.	zsx.edf	RIGHT	4963	9221255	Full Trial Period	9216292	109	Trial: 109	9216292	101	¼üÅÌ	ºÚ°å	ÓÍ»­	f	j
zsx	.	.	.	.	.	.	.	.	.	.	7	.	.	.	false	false	Message: -1ms	.	.	.	.	.	.	.	.	.	.	.	ELCL_PCR_PARAM 5 3.0	-1	.	.	zsx.edf	RIGHT	4963	9221255	Full Trial Period	9216292	109	Trial: 109	9216292	101	¼üÅÌ	ºÚ°å	ÓÍ»­	f	j
zsx	.	.	.	.	.	.	.	.	.	.	8	.	.	.	false	true	Message: 0ms	.	.	.	.	.	.	.	.	.	.	.	!MODE RECORD CR 1000 2 0 R	0	.	.	zsx.edf	RIGHT	4963	9221255	Full Trial Period	9216292	109	Trial: 109	9216292	101	¼üÅÌ	ºÚ°å	ÓÍ»­	f	j
zsx	.	.	.	.	273	279	1	7	159.30	396.80	9	.	.	.	false	false	Message: 50ms	.	.	.	.	.	.	.	.	.	.	.	SYNCTIME	50	159.30	396.80	zsx.edf	RIGHT	4963	9221255	Full Trial Period	9216292	109	Trial: 109	9216292	101	¼üÅÌ	ºÚ°å	ÓÍ»­	f	j
zsx	.	.	.	.	.	.	.	.	.	.	10	.	.	.	false	false	Message: 1686ms	11.42	170.44	67	1710	532.80	386.50	3	276.70	1644	194.40	397.60	INVISIBLE_BOUNDARY[1]	1686	.	.	zsx.edf	RIGHT	4963	9221255	Full Trial Period	9216292	109	Trial: 109	9216292	101	¼üÅÌ	ºÚ°å	ÓÍ»­	f	j
zsx	.	.	.	.	.	.	.	.	.	.	11	.	.	.	false	false	Message: 1692ms	11.42	170.44	67	1710	532.80	386.50	3	276.70	1644	194.40	397.60	SYNCTIME	1692	.	.	zsx.edf	RIGHT	4963	9221255	Full Trial Period	9216292	109	Trial: 109	9216292	101	¼üÅÌ	ºÚ°å	ÓÍ»­	f	j
zsx	.	.	.	.	.	.	.	.	.	.	12	.	.	.	false	false	Message: 3335ms	9.67	163.94	59	3337	847.90	383.10	7	235.70	3279	560.70	389.20	INVISIBLE_BOUNDARY[2]	3335	.	.	zsx.edf	RIGHT	4963	9221255	Full Trial Period	9216292	109	Trial: 109	9216292	101	¼üÅÌ	ºÚ°å	ÓÍ»­	f	j
zsx	.	.	.	.	178	3515	8	3338	847.20	384.60	13	[1]	2	RECTANGLE_INTERESTAREA	false	false	Message: 3341ms	.	.	.	.	.	.	.	.	.	.	.	SYNCTIME	3341	847.20	384.60	zsx.edf	RIGHT	4963	9221255	Full Trial Period	9216292	109	Trial: 109	9216292	101	¼üÅÌ	ºÚ°å	ÓÍ»­	f	j
zsx	.	.	.	.	157	4961	11	4805	909.00	391.30	14	[1]	2	RECTANGLE_INTERESTAREA	false	false	Message: 4944ms	.	.	.	.	.	.	.	.	.	.	.	KEYBOARD	4944	909.00	391.30	zsx.edf	RIGHT	4963	9221255	Full Trial Period	9216292	109	Trial: 109	9216292	101	¼üÅÌ	ºÚ°å	ÓÍ»­	f	j
zsx	.	.	.	.	.	.	.	.	.	.	15	.	.	.	false	false	Message: 5015ms	.	.	.	.	.	.	.	.	.	.	.	TRIAL_RESULT 0	5015	.	.	zsx.edf	RIGHT	4963	9221255	Full Trial Period	9216292	109	Trial: 109	9216292	101	¼üÅÌ	ºÚ°å	ÓÍ»­	f	j
zsx	.	.	.	.	.	.	.	.	.	.	1	.	.	.	false	false	Message: -16ms	.	.	.	.	.	.	.	.	.	.	.	TRIALID 109	-16	.	.	zsx.edf	RIGHT	3910	9226359	Full Trial Period	9222449	110	Trial: 110	9222449	73	ß¦ÃæÕÈ	ÓñÃ×	¾íÖ½	f	f
zsx	.	.	.	.	.	.	.	.	.	.	2	.	.	.	false	false	Message: -1ms	.	.	.	.	.	.	.	.	.	.	.	RECCFG CR 1000 2 0 R	-1	.	.	zsx.edf	RIGHT	3910	9226359	Full Trial Period	9222449	110	Trial: 110	9222449	73	ß¦ÃæÕÈ	ÓñÃ×	¾íÖ½	f	f
zsx	.	.	.	.	.	.	.	.	.	.	3	.	.	.	false	false	Message: -1ms	.	.	.	.	.	.	.	.	.	.	.	ELCLCFG TOWER	-1	.	.	zsx.edf	RIGHT	3910	9226359	Full Trial Period	9222449	110	Trial: 110	9222449	73	ß¦ÃæÕÈ	ÓñÃ×	¾íÖ½	f	f
zsx	.	.	.	.	.	.	.	.	.	.	4	.	.	.	false	false	Message: -1ms	.	.	.	.	.	.	.	.	.	.	.	GAZE_COORDS 0.00 0.00 1023.00 767.00	-1	.	.	zsx.edf	RIGHT	3910	9226359	Full Trial Period	9222449	110	Trial: 110	9222449	73	ß¦ÃæÕÈ	ÓñÃ×	¾íÖ½	f	f
zsx	.	.	.	.	.	.	.	.	.	.	5	.	.	.	false	false	Message: -1ms	.	.	.	.	.	.	.	.	.	.	.	THRESHOLDS R 124 228	-1	.	.	zsx.edf	RIGHT	3910	9226359	Full Trial Period	9222449	110	Trial: 110	9222449	73	ß¦ÃæÕÈ	ÓñÃ×	¾íÖ½	f	f
zsx	.	.	.	.	.	.	.	.	.	.	6	.	.	.	false	false	Message: -1ms	.	.	.	.	.	.	.	.	.	.	.	ELCL_PROC CENTROID (3)	-1	.	.	zsx.edf	RIGHT	3910	9226359	Full Trial Period	9222449	110	Trial: 110	9222449	73	ß¦ÃæÕÈ	ÓñÃ×	¾íÖ½	f	f
zsx	.	.	.	.	.	.	.	.	.	.	7	.	.	.	false	false	Message: -1ms	.	.	.	.	.	.	.	.	.	.	.	ELCL_PCR_PARAM 5 3.0	-1	.	.	zsx.edf	RIGHT	3910	9226359	Full Trial Period	9222449	110	Trial: 110	9222449	73	ß¦ÃæÕÈ	ÓñÃ×	¾íÖ½	f	f
zsx	.	.	.	.	.	.	.	.	.	.	8	.	.	.	false	true	Message: 0ms	.	.	.	.	.	.	.	.	.	.	.	!MODE RECORD CR 1000 2 0 R	0	.	.	zsx.edf	RIGHT	3910	9226359	Full Trial Period	9222449	110	Trial: 110	9222449	73	ß¦ÃæÕÈ	ÓñÃ×	¾íÖ½	f	f
zsx	.	.	.	.	231	237	1	7	166.70	398.70	9	.	.	.	false	false	Message: 42ms	.	.	.	.	.	.	.	.	.	.	.	SYNCTIME	42	166.70	398.70	zsx.edf	RIGHT	3910	9226359	Full Trial Period	9222449	110	Trial: 110	9222449	73	ß¦ÃæÕÈ	ÓñÃ×	¾íÖ½	f	f
zsx	.	.	.	.	.	.	.	.	.	.	10	.	.	.	false	false	Message: 1083ms	10.22	157.29	65	1107	487.20	392.40	3	253.50	1043	183.60	397.30	INVISIBLE_BOUNDARY[1]	1083	.	.	zsx.edf	RIGHT	3910	9226359	Full Trial Period	9222449	110	Trial: 110	9222449	73	ß¦ÃæÕÈ	ÓñÃ×	¾íÖ½	f	f
zsx	.	.	.	.	.	.	.	.	.	.	11	.	.	.	false	false	Message: 1092ms	10.22	157.29	65	1107	487.20	392.40	3	253.50	1043	183.60	397.30	SYNCTIME	1092	.	.	zsx.edf	RIGHT	3910	9226359	Full Trial Period	9222449	110	Trial: 110	9222449	73	ß¦ÃæÕÈ	ÓñÃ×	¾íÖ½	f	f
zsx	.	.	.	.	205	3225	8	3021	799.20	385.50	12	.	.	.	false	false	Message: 3083ms	.	.	.	.	.	.	.	.	.	.	.	INVISIBLE_BOUNDARY[2]	3083	799.20	385.50	zsx.edf	RIGHT	3910	9226359	Full Trial Period	9222449	110	Trial: 110	9222449	73	ß¦ÃæÕÈ	ÓñÃ×	¾íÖ½	f	f
zsx	.	.	.	.	205	3225	8	3021	799.20	385.50	13	.	.	.	false	false	Message: 3092ms	.	.	.	.	.	.	.	.	.	.	.	SYNCTIME	3092	799.20	385.50	zsx.edf	RIGHT	3910	9226359	Full Trial Period	9222449	110	Trial: 110	9222449	73	ß¦ÃæÕÈ	ÓñÃ×	¾íÖ½	f	f
zsx	.	.	.	.	232	3908	10	3677	981.50	374.10	14	.	.	.	false	false	Message: 3892ms	.	.	.	.	.	.	.	.	.	.	.	KEYBOARD	3892	981.50	374.10	zsx.edf	RIGHT	3910	9226359	Full Trial Period	9222449	110	Trial: 110	9222449	73	ß¦ÃæÕÈ	ÓñÃ×	¾íÖ½	f	f
zsx	.	.	.	.	.	.	.	.	.	.	15	.	.	.	false	false	Message: 3954ms	.	.	.	.	.	.	.	.	.	.	.	TRIAL_RESULT 0	3954	.	.	zsx.edf	RIGHT	3910	9226359	Full Trial Period	9222449	110	Trial: 110	9222449	73	ß¦ÃæÕÈ	ÓñÃ×	¾íÖ½	f	f
zsx	.	.	.	.	.	.	.	.	.	.	1	.	.	.	false	false	Message: -16ms	.	.	.	.	.	.	.	.	.	.	.	TRIALID 110	-16	.	.	zsx.edf	RIGHT	5279	9232952	Full Trial Period	9227673	111	Trial: 111	9227673	145	ÁïÁïÇò	Ã¢¹û	ÌðÍ²	f	f
zsx	.	.	.	.	.	.	.	.	.	.	2	.	.	.	false	false	Message: -1ms	.	.	.	.	.	.	.	.	.	.	.	RECCFG CR 1000 2 0 R	-1	.	.	zsx.edf	RIGHT	5279	9232952	Full Trial Period	9227673	111	Trial: 111	9227673	145	ÁïÁïÇò	Ã¢¹û	ÌðÍ²	f	f
zsx	.	.	.	.	.	.	.	.	.	.	3	.	.	.	false	false	Message: -1ms	.	.	.	.	.	.	.	.	.	.	.	ELCLCFG TOWER	-1	.	.	zsx.edf	RIGHT	5279	9232952	Full Trial Period	9227673	111	Trial: 111	9227673	145	ÁïÁïÇò	Ã¢¹û	ÌðÍ²	f	f
zsx	.	.	.	.	.	.	.	.	.	.	4	.	.	.	false	false	Message: -1ms	.	.	.	.	.	.	.	.	.	.	.	GAZE_COORDS 0.00 0.00 1023.00 767.00	-1	.	.	zsx.edf	RIGHT	5279	9232952	Full Trial Period	9227673	111	Trial: 111	9227673	145	ÁïÁïÇò	Ã¢¹û	ÌðÍ²	f	f
zsx	.	.	.	.	.	.	.	.	.	.	5	.	.	.	false	false	Message: -1ms	.	.	.	.	.	.	.	.	.	.	.	THRESHOLDS R 124 228	-1	.	.	zsx.edf	RIGHT	5279	9232952	Full Trial Period	9227673	111	Trial: 111	9227673	145	ÁïÁïÇò	Ã¢¹û	ÌðÍ²	f	f
zsx	.	.	.	.	.	.	.	.	.	.	6	.	.	.	false	false	Message: -1ms	.	.	.	.	.	.	.	.	.	.	.	ELCL_PROC CENTROID (3)	-1	.	.	zsx.edf	RIGHT	5279	9232952	Full Trial Period	9227673	111	Trial: 111	9227673	145	ÁïÁïÇò	Ã¢¹û	ÌðÍ²	f	f
zsx	.	.	.	.	.	.	.	.	.	.	7	.	.	.	false	false	Message: -1ms	.	.	.	.	.	.	.	.	.	.	.	ELCL_PCR_PARAM 5 3.0	-1	.	.	zsx.edf	RIGHT	5279	9232952	Full Trial Period	9227673	111	Trial: 111	9227673	145	ÁïÁïÇò	Ã¢¹û	ÌðÍ²	f	f
zsx	.	.	.	.	.	.	.	.	.	.	8	.	.	.	false	true	Message: 0ms	.	.	.	.	.	.	.	.	.	.	.	!MODE RECORD CR 1000 2 0 R	0	.	.	zsx.edf	RIGHT	5279	9232952	Full Trial Period	9227673	111	Trial: 111	9227673	145	ÁïÁïÇò	Ã¢¹û	ÌðÍ²	f	f
zsx	.	.	.	.	265	271	1	7	155.40	398.30	9	.	.	.	false	false	Message: 42ms	.	.	.	.	.	.	.	.	.	.	.	SYNCTIME	42	155.40	398.30	zsx.edf	RIGHT	5279	9232952	Full Trial Period	9227673	111	Trial: 111	9227673	145	ÁïÁïÇò	Ã¢¹û	ÌðÍ²	f	f
zsx	.	.	.	.	.	.	.	.	.	.	10	.	.	.	false	false	Message: 1072ms	13.13	205.18	64	1102	584.60	386.20	3	324.90	1039	194.80	398.50	INVISIBLE_BOUNDARY[1]	1072	.	.	zsx.edf	RIGHT	5279	9232952	Full Trial Period	9227673	111	Trial: 111	9227673	145	ÁïÁïÇò	Ã¢¹û	ÌðÍ²	f	f
zsx	.	.	.	.	.	.	.	.	.	.	11	.	.	.	false	false	Message: 1075ms	13.13	205.18	64	1102	584.60	386.20	3	324.90	1039	194.80	398.50	SYNCTIME	1075	.	.	zsx.edf	RIGHT	5279	9232952	Full Trial Period	9227673	111	Trial: 111	9227673	145	ÁïÁïÇò	Ã¢¹û	ÌðÍ²	f	f
zsx	.	.	.	.	.	.	.	.	.	.	12	.	.	.	false	false	Message: 4066ms	1.50	8.38	179	4227	895.10	390.90	8	1141.00	4049	855.40	369.00	INVISIBLE_BOUNDARY[2]	4066	.	.	zsx.edf	RIGHT	5279	9232952	Full Trial Period	9227673	111	Trial: 111	9227673	145	ÁïÁïÇò	Ã¢¹û	ÌðÍ²	f	f
zsx	.	.	.	.	.	.	.	.	.	.	13	.	.	.	false	false	Message: 4076ms	1.50	8.38	179	4227	895.10	390.90	8	1141.00	4049	855.40	369.00	SYNCTIME	4076	.	.	zsx.edf	RIGHT	5279	9232952	Full Trial Period	9227673	111	Trial: 111	9227673	145	ÁïÁïÇò	Ã¢¹û	ÌðÍ²	f	f
zsx	.	.	.	.	282	5277	12	4996	885.90	383.10	14	[1]	2	RECTANGLE_INTERESTAREA	false	false	Message: 5260ms	.	.	.	.	.	.	.	.	.	.	.	KEYBOARD	5260	885.90	383.10	zsx.edf	RIGHT	5279	9232952	Full Trial Period	9227673	111	Trial: 111	9227673	145	ÁïÁïÇò	Ã¢¹û	ÌðÍ²	f	f
zsx	.	.	.	.	.	.	.	.	.	.	15	.	.	.	false	false	Message: 5320ms	.	.	.	.	.	.	.	.	.	.	.	TRIAL_RESULT 0	5320	.	.	zsx.edf	RIGHT	5279	9232952	Full Trial Period	9227673	111	Trial: 111	9227673	145	ÁïÁïÇò	Ã¢¹û	ÌðÍ²	f	f
zsx	.	.	.	.	.	.	.	.	.	.	1	.	.	.	false	false	Message: -16ms	.	.	.	.	.	.	.	.	.	.	.	TRIALID 111	-16	.	.	zsx.edf	RIGHT	6501	9241065	Full Trial Period	9234564	112	Trial: 112	9234564	57	ÆË¿ËÅÆ	»ð¾æ	ÌðÍ²	j	j
zsx	.	.	.	.	.	.	.	.	.	.	2	.	.	.	false	false	Message: -1ms	.	.	.	.	.	.	.	.	.	.	.	RECCFG CR 1000 2 0 R	-1	.	.	zsx.edf	RIGHT	6501	9241065	Full Trial Period	9234564	112	Trial: 112	9234564	57	ÆË¿ËÅÆ	»ð¾æ	ÌðÍ²	j	j
zsx	.	.	.	.	.	.	.	.	.	.	3	.	.	.	false	false	Message: -1ms	.	.	.	.	.	.	.	.	.	.	.	ELCLCFG TOWER	-1	.	.	zsx.edf	RIGHT	6501	9241065	Full Trial Period	9234564	112	Trial: 112	9234564	57	ÆË¿ËÅÆ	»ð¾æ	ÌðÍ²	j	j
zsx	.	.	.	.	.	.	.	.	.	.	4	.	.	.	false	false	Message: -1ms	.	.	.	.	.	.	.	.	.	.	.	GAZE_COORDS 0.00 0.00 1023.00 767.00	-1	.	.	zsx.edf	RIGHT	6501	9241065	Full Trial Period	9234564	112	Trial: 112	9234564	57	ÆË¿ËÅÆ	»ð¾æ	ÌðÍ²	j	j
zsx	.	.	.	.	.	.	.	.	.	.	5	.	.	.	false	false	Message: -1ms	.	.	.	.	.	.	.	.	.	.	.	THRESHOLDS R 124 228	-1	.	.	zsx.edf	RIGHT	6501	9241065	Full Trial Period	9234564	112	Trial: 112	9234564	57	ÆË¿ËÅÆ	»ð¾æ	ÌðÍ²	j	j
zsx	.	.	.	.	.	.	.	.	.	.	6	.	.	.	false	false	Message: -1ms	.	.	.	.	.	.	.	.	.	.	.	ELCL_PROC CENTROID (3)	-1	.	.	zsx.edf	RIGHT	6501	9241065	Full Trial Period	9234564	112	Trial: 112	9234564	57	ÆË¿ËÅÆ	»ð¾æ	ÌðÍ²	j	j
zsx	.	.	.	.	.	.	.	.	.	.	7	.	.	.	false	false	Message: -1ms	.	.	.	.	.	.	.	.	.	.	.	ELCL_PCR_PARAM 5 3.0	-1	.	.	zsx.edf	RIGHT	6501	9241065	Full Trial Period	9234564	112	Trial: 112	9234564	57	ÆË¿ËÅÆ	»ð¾æ	ÌðÍ²	j	j
zsx	.	.	.	.	.	.	.	.	.	.	8	.	.	.	false	true	Message: 0ms	.	.	.	.	.	.	.	.	.	.	.	!MODE RECORD CR 1000 2 0 R	0	.	.	zsx.edf	RIGHT	6501	9241065	Full Trial Period	9234564	112	Trial: 112	9234564	57	ÆË¿ËÅÆ	»ð¾æ	ÌðÍ²	j	j
zsx	.	.	.	.	258	264	1	7	162.70	389.30	9	.	.	.	false	false	Message: 42ms	.	.	.	.	.	.	.	.	.	.	.	SYNCTIME	42	162.70	389.30	zsx.edf	RIGHT	6501	9241065	Full Trial Period	9234564	112	Trial: 112	9234564	57	ÆË¿ËÅÆ	»ð¾æ	ÌðÍ²	j	j
zsx	.	.	.	.	.	.	.	.	.	.	10	.	.	.	false	false	Message: 2532ms	0.72	4.11	175	2689	540.00	382.00	7	1129.20	2515	519.40	378.40	INVISIBLE_BOUNDARY[1]	2532	.	.	zsx.edf	RIGHT	6501	9241065	Full Trial Period	9234564	112	Trial: 112	9234564	57	ÆË¿ËÅÆ	»ð¾æ	ÌðÍ²	j	j
zsx	.	.	.	.	.	.	.	.	.	.	11	.	.	.	false	false	Message: 2542ms	0.72	4.11	175	2689	540.00	382.00	7	1129.20	2515	519.40	378.40	SYNCTIME	2542	.	.	zsx.edf	RIGHT	6501	9241065	Full Trial Period	9234564	112	Trial: 112	9234564	57	ÆË¿ËÅÆ	»ð¾æ	ÌðÍ²	j	j
zsx	.	.	.	.	566	5612	15	5047	904.00	381.00	12	[1]	2	RECTANGLE_INTERESTAREA	false	false	Message: 5340ms	.	.	.	.	.	.	.	.	.	.	.	INVISIBLE_BOUNDARY[2]	5340	904.00	381.00	zsx.edf	RIGHT	6501	9241065	Full Trial Period	9234564	112	Trial: 112	9234564	57	ÆË¿ËÅÆ	»ð¾æ	ÌðÍ²	j	j
zsx	.	.	.	.	566	5612	15	5047	904.00	381.00	13	[1]	2	RECTANGLE_INTERESTAREA	false	false	Message: 5349ms	.	.	.	.	.	.	.	.	.	.	.	SYNCTIME	5349	904.00	381.00	zsx.edf	RIGHT	6501	9241065	Full Trial Period	9234564	112	Trial: 112	9234564	57	ÆË¿ËÅÆ	»ð¾æ	ÌðÍ²	j	j
zsx	.	.	.	.	400	6499	17	6100	887.70	392.60	14	[1]	2	RECTANGLE_INTERESTAREA	false	false	Message: 6481ms	.	.	.	.	.	.	.	.	.	.	.	KEYBOARD	6481	887.70	392.60	zsx.edf	RIGHT	6501	9241065	Full Trial Period	9234564	112	Trial: 112	9234564	57	ÆË¿ËÅÆ	»ð¾æ	ÌðÍ²	j	j
zsx	.	.	.	.	.	.	.	.	.	.	15	.	.	.	false	false	Message: 6544ms	.	.	.	.	.	.	.	.	.	.	.	TRIAL_RESULT 0	6544	.	.	zsx.edf	RIGHT	6501	9241065	Full Trial Period	9234564	112	Trial: 112	9234564	57	ÆË¿ËÅÆ	»ð¾æ	ÌðÍ²	j	j
zsx	.	.	.	.	.	.	.	.	.	.	1	.	.	.	false	false	Message: -19ms	.	.	.	.	.	.	.	.	.	.	.	TRIALID 112	-19	.	.	zsx.edf	RIGHT	3526	9246042	Full Trial Period	9242516	113	Trial: 113	9242516	37	ÍøÇòÅÄ	¼ªËû	ºùÂ«	f	f
zsx	.	.	.	.	.	.	.	.	.	.	2	.	.	.	false	false	Message: -1ms	.	.	.	.	.	.	.	.	.	.	.	RECCFG CR 1000 2 0 R	-1	.	.	zsx.edf	RIGHT	3526	9246042	Full Trial Period	9242516	113	Trial: 113	9242516	37	ÍøÇòÅÄ	¼ªËû	ºùÂ«	f	f
zsx	.	.	.	.	.	.	.	.	.	.	3	.	.	.	false	false	Message: -1ms	.	.	.	.	.	.	.	.	.	.	.	ELCLCFG TOWER	-1	.	.	zsx.edf	RIGHT	3526	9246042	Full Trial Period	9242516	113	Trial: 113	9242516	37	ÍøÇòÅÄ	¼ªËû	ºùÂ«	f	f
zsx	.	.	.	.	.	.	.	.	.	.	4	.	.	.	false	false	Message: -1ms	.	.	.	.	.	.	.	.	.	.	.	GAZE_COORDS 0.00 0.00 1023.00 767.00	-1	.	.	zsx.edf	RIGHT	3526	9246042	Full Trial Period	9242516	113	Trial: 113	9242516	37	ÍøÇòÅÄ	¼ªËû	ºùÂ«	f	f
zsx	.	.	.	.	.	.	.	.	.	.	5	.	.	.	false	false	Message: -1ms	.	.	.	.	.	.	.	.	.	.	.	THRESHOLDS R 124 228	-1	.	.	zsx.edf	RIGHT	3526	9246042	Full Trial Period	9242516	113	Trial: 113	9242516	37	ÍøÇòÅÄ	¼ªËû	ºùÂ«	f	f
zsx	.	.	.	.	.	.	.	.	.	.	6	.	.	.	false	false	Message: -1ms	.	.	.	.	.	.	.	.	.	.	.	ELCL_PROC CENTROID (3)	-1	.	.	zsx.edf	RIGHT	3526	9246042	Full Trial Period	9242516	113	Trial: 113	9242516	37	ÍøÇòÅÄ	¼ªËû	ºùÂ«	f	f
zsx	.	.	.	.	.	.	.	.	.	.	7	.	.	.	false	false	Message: -1ms	.	.	.	.	.	.	.	.	.	.	.	ELCL_PCR_PARAM 5 3.0	-1	.	.	zsx.edf	RIGHT	3526	9246042	Full Trial Period	9242516	113	Trial: 113	9242516	37	ÍøÇòÅÄ	¼ªËû	ºùÂ«	f	f
zsx	.	.	.	.	.	.	.	.	.	.	8	.	.	.	false	true	Message: 0ms	.	.	.	.	.	.	.	.	.	.	.	!MODE RECORD CR 1000 2 0 R	0	.	.	zsx.edf	RIGHT	3526	9246042	Full Trial Period	9242516	113	Trial: 113	9242516	37	ÍøÇòÅÄ	¼ªËû	ºùÂ«	f	f
zsx	.	.	.	.	345	351	1	7	128.20	384.30	9	.	.	.	false	false	Message: 39ms	.	.	.	.	.	.	.	.	.	.	.	SYNCTIME	39	128.20	384.30	zsx.edf	RIGHT	3526	9246042	Full Trial Period	9242516	113	Trial: 113	9242516	37	ÍøÇòÅÄ	¼ªËû	ºùÂ«	f	f
zsx	.	.	.	.	.	.	.	.	.	.	10	.	.	.	false	false	Message: 1352ms	10.06	164.98	61	1378	508.40	400.10	3	283.90	1318	210.20	389.60	INVISIBLE_BOUNDARY[1]	1352	.	.	zsx.edf	RIGHT	3526	9246042	Full Trial Period	9242516	113	Trial: 113	9242516	37	ÍøÇòÅÄ	¼ªËû	ºùÂ«	f	f
zsx	.	.	.	.	.	.	.	.	.	.	11	.	.	.	false	false	Message: 1356ms	10.06	164.98	61	1378	508.40	400.10	3	283.90	1318	210.20	389.60	SYNCTIME	1356	.	.	zsx.edf	RIGHT	3526	9246042	Full Trial Period	9242516	113	Trial: 113	9242516	37	ÍøÇòÅÄ	¼ªËû	ºùÂ«	f	f
zsx	.	.	.	.	.	.	.	.	.	.	12	.	.	.	false	false	Message: 2924ms	11.46	166.05	69	2953	897.90	379.70	6	244.80	2885	556.10	402.10	INVISIBLE_BOUNDARY[2]	2924	.	.	zsx.edf	RIGHT	3526	9246042	Full Trial Period	9242516	113	Trial: 113	9242516	37	ÍøÇòÅÄ	¼ªËû	ºùÂ«	f	f
zsx	.	.	.	.	.	.	.	.	.	.	13	.	.	.	false	false	Message: 2930ms	11.46	166.05	69	2953	897.90	379.70	6	244.80	2885	556.10	402.10	SYNCTIME	2930	.	.	zsx.edf	RIGHT	3526	9246042	Full Trial Period	9242516	113	Trial: 113	9242516	37	ÍøÇòÅÄ	¼ªËû	ºùÂ«	f	f
zsx	.	.	.	.	329	3524	8	3196	890.40	379.80	14	[1]	2	RECTANGLE_INTERESTAREA	false	false	Message: 3507ms	.	.	.	.	.	.	.	.	.	.	.	KEYBOARD	3507	890.40	379.80	zsx.edf	RIGHT	3526	9246042	Full Trial Period	9242516	113	Trial: 113	9242516	37	ÍøÇòÅÄ	¼ªËû	ºùÂ«	f	f
zsx	.	.	.	.	.	.	.	.	.	.	15	.	.	.	false	false	Message: 3573ms	.	.	.	.	.	.	.	.	.	.	.	TRIAL_RESULT 0	3573	.	.	zsx.edf	RIGHT	3526	9246042	Full Trial Period	9242516	113	Trial: 113	9242516	37	ÍøÇòÅÄ	¼ªËû	ºùÂ«	f	f
zsx	.	.	.	.	.	.	.	.	.	.	1	.	.	.	false	false	Message: -17ms	.	.	.	.	.	.	.	.	.	.	.	TRIALID 113	-17	.	.	zsx.edf	RIGHT	3921	9251267	Full Trial Period	9247346	114	Trial: 114	9247346	35	ÓðÃ«Çò	ÊÖÖ¸	°ô°ôÌÇ	j	j
zsx	.	.	.	.	.	.	.	.	.	.	2	.	.	.	false	false	Message: -1ms	.	.	.	.	.	.	.	.	.	.	.	RECCFG CR 1000 2 0 R	-1	.	.	zsx.edf	RIGHT	3921	9251267	Full Trial Period	9247346	114	Trial: 114	9247346	35	ÓðÃ«Çò	ÊÖÖ¸	°ô°ôÌÇ	j	j
zsx	.	.	.	.	.	.	.	.	.	.	3	.	.	.	false	false	Message: -1ms	.	.	.	.	.	.	.	.	.	.	.	ELCLCFG TOWER	-1	.	.	zsx.edf	RIGHT	3921	9251267	Full Trial Period	9247346	114	Trial: 114	9247346	35	ÓðÃ«Çò	ÊÖÖ¸	°ô°ôÌÇ	j	j
zsx	.	.	.	.	.	.	.	.	.	.	4	.	.	.	false	false	Message: -1ms	.	.	.	.	.	.	.	.	.	.	.	GAZE_COORDS 0.00 0.00 1023.00 767.00	-1	.	.	zsx.edf	RIGHT	3921	9251267	Full Trial Period	9247346	114	Trial: 114	9247346	35	ÓðÃ«Çò	ÊÖÖ¸	°ô°ôÌÇ	j	j
zsx	.	.	.	.	.	.	.	.	.	.	5	.	.	.	false	false	Message: -1ms	.	.	.	.	.	.	.	.	.	.	.	THRESHOLDS R 124 228	-1	.	.	zsx.edf	RIGHT	3921	9251267	Full Trial Period	9247346	114	Trial: 114	9247346	35	ÓðÃ«Çò	ÊÖÖ¸	°ô°ôÌÇ	j	j
zsx	.	.	.	.	.	.	.	.	.	.	6	.	.	.	false	false	Message: -1ms	.	.	.	.	.	.	.	.	.	.	.	ELCL_PROC CENTROID (3)	-1	.	.	zsx.edf	RIGHT	3921	9251267	Full Trial Period	9247346	114	Trial: 114	9247346	35	ÓðÃ«Çò	ÊÖÖ¸	°ô°ôÌÇ	j	j
zsx	.	.	.	.	.	.	.	.	.	.	7	.	.	.	false	false	Message: -1ms	.	.	.	.	.	.	.	.	.	.	.	ELCL_PCR_PARAM 5 3.0	-1	.	.	zsx.edf	RIGHT	3921	9251267	Full Trial Period	9247346	114	Trial: 114	9247346	35	ÓðÃ«Çò	ÊÖÖ¸	°ô°ôÌÇ	j	j
zsx	.	.	.	.	.	.	.	.	.	.	8	.	.	.	false	true	Message: 0ms	.	.	.	.	.	.	.	.	.	.	.	!MODE RECORD CR 1000 2 0 R	0	.	.	zsx.edf	RIGHT	3921	9251267	Full Trial Period	9247346	114	Trial: 114	9247346	35	ÓðÃ«Çò	ÊÖÖ¸	°ô°ôÌÇ	j	j
zsx	.	.	.	.	242	248	1	7	167.90	386.40	9	.	.	.	false	false	Message: 41ms	.	.	.	.	.	.	.	.	.	.	.	SYNCTIME	41	167.90	386.40	zsx.edf	RIGHT	3921	9251267	Full Trial Period	9247346	114	Trial: 114	9247346	35	ÓðÃ«Çò	ÊÖÖ¸	°ô°ôÌÇ	j	j
zsx	.	.	.	.	.	.	.	.	.	.	10	.	.	.	false	false	Message: 1502ms	9.56	187.38	51	1523	516.90	389.10	4	273.80	1473	235.00	386.90	INVISIBLE_BOUNDARY[1]	1502	.	.	zsx.edf	RIGHT	3921	9251267	Full Trial Period	9247346	114	Trial: 114	9247346	35	ÓðÃ«Çò	ÊÖÖ¸	°ô°ôÌÇ	j	j
zsx	.	.	.	.	.	.	.	.	.	.	11	.	.	.	false	false	Message: 1508ms	9.56	187.38	51	1523	516.90	389.10	4	273.80	1473	235.00	386.90	SYNCTIME	1508	.	.	zsx.edf	RIGHT	3921	9251267	Full Trial Period	9247346	114	Trial: 114	9247346	35	ÓðÃ«Çò	ÊÖÖ¸	°ô°ôÌÇ	j	j
zsx	.	.	.	.	706	3549	8	2844	867.30	379.50	12	[1]	2	RECTANGLE_INTERESTAREA	false	false	Message: 3336ms	.	.	.	.	.	.	.	.	.	.	.	INVISIBLE_BOUNDARY[2]	3336	867.30	379.50	zsx.edf	RIGHT	3921	9251267	Full Trial Period	9247346	114	Trial: 114	9247346	35	ÓðÃ«Çò	ÊÖÖ¸	°ô°ôÌÇ	j	j
zsx	.	.	.	.	706	3549	8	2844	867.30	379.50	13	[1]	2	RECTANGLE_INTERESTAREA	false	false	Message: 3341ms	.	.	.	.	.	.	.	.	.	.	.	SYNCTIME	3341	867.30	379.50	zsx.edf	RIGHT	3921	9251267	Full Trial Period	9247346	114	Trial: 114	9247346	35	ÓðÃ«Çò	ÊÖÖ¸	°ô°ôÌÇ	j	j
zsx	.	.	.	.	105	3919	10	3815	962.30	374.00	14	.	.	.	false	false	Message: 3901ms	.	.	.	.	.	.	.	.	.	.	.	KEYBOARD	3901	962.30	374.00	zsx.edf	RIGHT	3921	9251267	Full Trial Period	9247346	114	Trial: 114	9247346	35	ÓðÃ«Çò	ÊÖÖ¸	°ô°ôÌÇ	j	j
zsx	.	.	.	.	.	.	.	.	.	.	15	.	.	.	false	false	Message: 3964ms	.	.	.	.	.	.	.	.	.	.	.	TRIAL_RESULT 0	3964	.	.	zsx.edf	RIGHT	3921	9251267	Full Trial Period	9247346	114	Trial: 114	9247346	35	ÓðÃ«Çò	ÊÖÖ¸	°ô°ôÌÇ	j	j
zsx	.	.	.	.	.	.	.	.	.	.	1	.	.	.	false	false	Message: -63ms	.	.	.	.	.	.	.	.	.	.	.	TRIALID 114	-63	.	.	zsx.edf	RIGHT	5189	9258105	Full Trial Period	9252916	115	Trial: 115	9252916	87	¿ê×Ó	»ð²ñ	ÃÞÇ©	j	j
zsx	.	.	.	.	.	.	.	.	.	.	2	.	.	.	false	false	Message: -1ms	.	.	.	.	.	.	.	.	.	.	.	RECCFG CR 1000 2 0 R	-1	.	.	zsx.edf	RIGHT	5189	9258105	Full Trial Period	9252916	115	Trial: 115	9252916	87	¿ê×Ó	»ð²ñ	ÃÞÇ©	j	j
zsx	.	.	.	.	.	.	.	.	.	.	3	.	.	.	false	false	Message: -1ms	.	.	.	.	.	.	.	.	.	.	.	ELCLCFG TOWER	-1	.	.	zsx.edf	RIGHT	5189	9258105	Full Trial Period	9252916	115	Trial: 115	9252916	87	¿ê×Ó	»ð²ñ	ÃÞÇ©	j	j
zsx	.	.	.	.	.	.	.	.	.	.	4	.	.	.	false	false	Message: -1ms	.	.	.	.	.	.	.	.	.	.	.	GAZE_COORDS 0.00 0.00 1023.00 767.00	-1	.	.	zsx.edf	RIGHT	5189	9258105	Full Trial Period	9252916	115	Trial: 115	9252916	87	¿ê×Ó	»ð²ñ	ÃÞÇ©	j	j
zsx	.	.	.	.	.	.	.	.	.	.	5	.	.	.	false	false	Message: -1ms	.	.	.	.	.	.	.	.	.	.	.	THRESHOLDS R 124 228	-1	.	.	zsx.edf	RIGHT	5189	9258105	Full Trial Period	9252916	115	Trial: 115	9252916	87	¿ê×Ó	»ð²ñ	ÃÞÇ©	j	j
zsx	.	.	.	.	.	.	.	.	.	.	6	.	.	.	false	false	Message: -1ms	.	.	.	.	.	.	.	.	.	.	.	ELCL_PROC CENTROID (3)	-1	.	.	zsx.edf	RIGHT	5189	9258105	Full Trial Period	9252916	115	Trial: 115	9252916	87	¿ê×Ó	»ð²ñ	ÃÞÇ©	j	j
zsx	.	.	.	.	.	.	.	.	.	.	7	.	.	.	false	false	Message: -1ms	.	.	.	.	.	.	.	.	.	.	.	ELCL_PCR_PARAM 5 3.0	-1	.	.	zsx.edf	RIGHT	5189	9258105	Full Trial Period	9252916	115	Trial: 115	9252916	87	¿ê×Ó	»ð²ñ	ÃÞÇ©	j	j
zsx	.	.	.	.	.	.	.	.	.	.	8	.	.	.	false	true	Message: 0ms	.	.	.	.	.	.	.	.	.	.	.	!MODE RECORD CR 1000 2 0 R	0	.	.	zsx.edf	RIGHT	5189	9258105	Full Trial Period	9252916	115	Trial: 115	9252916	87	¿ê×Ó	»ð²ñ	ÃÞÇ©	j	j
zsx	.	.	.	.	258	264	1	7	154.00	391.80	9	.	.	.	false	false	Message: 45ms	.	.	.	.	.	.	.	.	.	.	.	SYNCTIME	45	154.00	391.80	zsx.edf	RIGHT	5189	9258105	Full Trial Period	9252916	115	Trial: 115	9252916	87	¿ê×Ó	»ð²ñ	ÃÞÇ©	j	j
zsx	.	.	.	.	165	1303	4	1139	444.90	384.90	10	.	.	.	false	false	Message: 1139ms	.	.	.	.	.	.	.	.	.	.	.	INVISIBLE_BOUNDARY[1]	1139	.	.	zsx.edf	RIGHT	5189	9258105	Full Trial Period	9252916	115	Trial: 115	9252916	87	¿ê×Ó	»ð²ñ	ÃÞÇ©	j	j
zsx	.	.	.	.	165	1303	4	1139	444.90	384.90	11	.	.	.	false	false	Message: 1145ms	.	.	.	.	.	.	.	.	.	.	.	SYNCTIME	1145	444.90	384.90	zsx.edf	RIGHT	5189	9258105	Full Trial Period	9252916	115	Trial: 115	9252916	87	¿ê×Ó	»ð²ñ	ÃÞÇ©	j	j
zsx	.	.	.	.	.	.	.	.	.	.	12	.	.	.	false	false	Message: 3720ms	0.66	3.57	184	3886	904.30	383.90	9	1087.90	3703	893.70	367.50	INVISIBLE_BOUNDARY[2]	3720	.	.	zsx.edf	RIGHT	5189	9258105	Full Trial Period	9252916	115	Trial: 115	9252916	87	¿ê×Ó	»ð²ñ	ÃÞÇ©	j	j
zsx	.	.	.	.	.	.	.	.	.	.	13	.	.	.	false	false	Message: 3728ms	0.66	3.57	184	3886	904.30	383.90	9	1087.90	3703	893.70	367.50	SYNCTIME	3728	.	.	zsx.edf	RIGHT	5189	9258105	Full Trial Period	9252916	115	Trial: 115	9252916	87	¿ê×Ó	»ð²ñ	ÃÞÇ©	j	j
zsx	.	.	.	.	407	5187	12	4781	890.00	381.00	14	[1]	2	RECTANGLE_INTERESTAREA	false	false	Message: 5170ms	.	.	.	.	.	.	.	.	.	.	.	KEYBOARD	5170	890.00	381.00	zsx.edf	RIGHT	5189	9258105	Full Trial Period	9252916	115	Trial: 115	9252916	87	¿ê×Ó	»ð²ñ	ÃÞÇ©	j	j
zsx	.	.	.	.	.	.	.	.	.	.	15	.	.	.	false	false	Message: 5234ms	.	.	.	.	.	.	.	.	.	.	.	TRIAL_RESULT 0	5234	.	.	zsx.edf	RIGHT	5189	9258105	Full Trial Period	9252916	115	Trial: 115	9252916	87	¿ê×Ó	»ð²ñ	ÃÞÇ©	j	j
zsx	.	.	.	.	.	.	.	.	.	.	1	.	.	.	false	false	Message: -572ms	.	.	.	.	.	.	.	.	.	.	.	TRIALID 115	-572	.	.	zsx.edf	RIGHT	5445	9265436	Full Trial Period	9259991	116	Trial: 116	9259991	146	·çóÝ	Êó±ê	Ã«½í	j	f
zsx	.	.	.	.	.	.	.	.	.	.	2	.	.	.	false	false	Message: -1ms	.	.	.	.	.	.	.	.	.	.	.	RECCFG CR 1000 2 0 R	-1	.	.	zsx.edf	RIGHT	5445	9265436	Full Trial Period	9259991	116	Trial: 116	9259991	146	·çóÝ	Êó±ê	Ã«½í	j	f
zsx	.	.	.	.	.	.	.	.	.	.	3	.	.	.	false	false	Message: -1ms	.	.	.	.	.	.	.	.	.	.	.	ELCLCFG TOWER	-1	.	.	zsx.edf	RIGHT	5445	9265436	Full Trial Period	9259991	116	Trial: 116	9259991	146	·çóÝ	Êó±ê	Ã«½í	j	f
zsx	.	.	.	.	.	.	.	.	.	.	4	.	.	.	false	false	Message: -1ms	.	.	.	.	.	.	.	.	.	.	.	GAZE_COORDS 0.00 0.00 1023.00 767.00	-1	.	.	zsx.edf	RIGHT	5445	9265436	Full Trial Period	9259991	116	Trial: 116	9259991	146	·çóÝ	Êó±ê	Ã«½í	j	f
zsx	.	.	.	.	.	.	.	.	.	.	5	.	.	.	false	false	Message: -1ms	.	.	.	.	.	.	.	.	.	.	.	THRESHOLDS R 124 228	-1	.	.	zsx.edf	RIGHT	5445	9265436	Full Trial Period	9259991	116	Trial: 116	9259991	146	·çóÝ	Êó±ê	Ã«½í	j	f
zsx	.	.	.	.	.	.	.	.	.	.	6	.	.	.	false	false	Message: -1ms	.	.	.	.	.	.	.	.	.	.	.	ELCL_PROC CENTROID (3)	-1	.	.	zsx.edf	RIGHT	5445	9265436	Full Trial Period	9259991	116	Trial: 116	9259991	146	·çóÝ	Êó±ê	Ã«½í	j	f
zsx	.	.	.	.	.	.	.	.	.	.	7	.	.	.	false	false	Message: -1ms	.	.	.	.	.	.	.	.	.	.	.	ELCL_PCR_PARAM 5 3.0	-1	.	.	zsx.edf	RIGHT	5445	9265436	Full Trial Period	9259991	116	Trial: 116	9259991	146	·çóÝ	Êó±ê	Ã«½í	j	f
zsx	.	.	.	.	.	.	.	.	.	.	8	.	.	.	false	true	Message: 0ms	.	.	.	.	.	.	.	.	.	.	.	!MODE RECORD CR 1000 2 0 R	0	.	.	zsx.edf	RIGHT	5445	9265436	Full Trial Period	9259991	116	Trial: 116	9259991	146	·çóÝ	Êó±ê	Ã«½í	j	f
zsx	.	.	.	.	136	142	1	7	152.00	394.80	9	.	.	.	false	false	Message: 44ms	.	.	.	.	.	.	.	.	.	.	.	SYNCTIME	44	152.00	394.80	zsx.edf	RIGHT	5445	9265436	Full Trial Period	9259991	116	Trial: 116	9259991	146	·çóÝ	Êó±ê	Ã«½í	j	f
zsx	.	.	.	.	.	.	.	.	.	.	10	.	.	.	false	false	Message: 1142ms	9.56	187.42	51	1157	477.90	393.90	3	275.90	1107	194.50	391.70	INVISIBLE_BOUNDARY[1]	1142	.	.	zsx.edf	RIGHT	5445	9265436	Full Trial Period	9259991	116	Trial: 116	9259991	146	·çóÝ	Êó±ê	Ã«½í	j	f
zsx	.	.	.	.	.	.	.	.	.	.	11	.	.	.	false	false	Message: 1152ms	9.56	187.42	51	1157	477.90	393.90	3	275.90	1107	194.50	391.70	SYNCTIME	1152	.	.	zsx.edf	RIGHT	5445	9265436	Full Trial Period	9259991	116	Trial: 116	9259991	146	·çóÝ	Êó±ê	Ã«½í	j	f
zsx	.	.	.	.	.	.	.	.	.	.	12	.	.	.	false	false	Message: 2786ms	8.29	148.02	56	2798	808.30	383.70	7	213.40	2743	563.80	403.80	INVISIBLE_BOUNDARY[2]	2786	.	.	zsx.edf	RIGHT	5445	9265436	Full Trial Period	9259991	116	Trial: 116	9259991	146	·çóÝ	Êó±ê	Ã«½í	j	f
zsx	.	.	.	.	.	.	.	.	.	.	13	.	.	.	false	false	Message: 2794ms	8.29	148.02	56	2798	808.30	383.70	7	213.40	2743	563.80	403.80	SYNCTIME	2794	.	.	zsx.edf	RIGHT	5445	9265436	Full Trial Period	9259991	116	Trial: 116	9259991	146	·çóÝ	Êó±ê	Ã«½í	j	f
zsx	.	.	.	.	255	5443	12	5189	954.90	392.90	14	.	.	.	false	false	Message: 5425ms	.	.	.	.	.	.	.	.	.	.	.	KEYBOARD	5425	954.90	392.90	zsx.edf	RIGHT	5445	9265436	Full Trial Period	9259991	116	Trial: 116	9259991	146	·çóÝ	Êó±ê	Ã«½í	j	f
zsx	.	.	.	.	.	.	.	.	.	.	15	.	.	.	false	false	Message: 5492ms	.	.	.	.	.	.	.	.	.	.	.	TRIAL_RESULT 0	5492	.	.	zsx.edf	RIGHT	5445	9265436	Full Trial Period	9259991	116	Trial: 116	9259991	146	·çóÝ	Êó±ê	Ã«½í	j	f
zsx	.	.	.	.	.	.	.	.	.	.	1	.	.	.	false	false	Message: -16ms	.	.	.	.	.	.	.	.	.	.	.	TRIALID 116	-16	.	.	zsx.edf	RIGHT	4941	9271875	Full Trial Period	9266934	117	Trial: 117	9266934	71	ÒÎ×Ó	ÍøÇò	Ãµ¹å	j	j
zsx	.	.	.	.	.	.	.	.	.	.	2	.	.	.	false	false	Message: -1ms	.	.	.	.	.	.	.	.	.	.	.	RECCFG CR 1000 2 0 R	-1	.	.	zsx.edf	RIGHT	4941	9271875	Full Trial Period	9266934	117	Trial: 117	9266934	71	ÒÎ×Ó	ÍøÇò	Ãµ¹å	j	j
zsx	.	.	.	.	.	.	.	.	.	.	3	.	.	.	false	false	Message: -1ms	.	.	.	.	.	.	.	.	.	.	.	ELCLCFG TOWER	-1	.	.	zsx.edf	RIGHT	4941	9271875	Full Trial Period	9266934	117	Trial: 117	9266934	71	ÒÎ×Ó	ÍøÇò	Ãµ¹å	j	j
zsx	.	.	.	.	.	.	.	.	.	.	4	.	.	.	false	false	Message: -1ms	.	.	.	.	.	.	.	.	.	.	.	GAZE_COORDS 0.00 0.00 1023.00 767.00	-1	.	.	zsx.edf	RIGHT	4941	9271875	Full Trial Period	9266934	117	Trial: 117	9266934	71	ÒÎ×Ó	ÍøÇò	Ãµ¹å	j	j
zsx	.	.	.	.	.	.	.	.	.	.	5	.	.	.	false	false	Message: -1ms	.	.	.	.	.	.	.	.	.	.	.	THRESHOLDS R 124 228	-1	.	.	zsx.edf	RIGHT	4941	9271875	Full Trial Period	9266934	117	Trial: 117	9266934	71	ÒÎ×Ó	ÍøÇò	Ãµ¹å	j	j
zsx	.	.	.	.	.	.	.	.	.	.	6	.	.	.	false	false	Message: -1ms	.	.	.	.	.	.	.	.	.	.	.	ELCL_PROC CENTROID (3)	-1	.	.	zsx.edf	RIGHT	4941	9271875	Full Trial Period	9266934	117	Trial: 117	9266934	71	ÒÎ×Ó	ÍøÇò	Ãµ¹å	j	j
zsx	.	.	.	.	.	.	.	.	.	.	7	.	.	.	false	false	Message: -1ms	.	.	.	.	.	.	.	.	.	.	.	ELCL_PCR_PARAM 5 3.0	-1	.	.	zsx.edf	RIGHT	4941	9271875	Full Trial Period	9266934	117	Trial: 117	9266934	71	ÒÎ×Ó	ÍøÇò	Ãµ¹å	j	j
zsx	.	.	.	.	.	.	.	.	.	.	8	.	.	.	false	true	Message: 0ms	.	.	.	.	.	.	.	.	.	.	.	!MODE RECORD CR 1000 2 0 R	0	.	.	zsx.edf	RIGHT	4941	9271875	Full Trial Period	9266934	117	Trial: 117	9266934	71	ÒÎ×Ó	ÍøÇò	Ãµ¹å	j	j
zsx	.	.	.	.	236	242	1	7	164.10	403.10	9	.	.	.	false	false	Message: 42ms	.	.	.	.	.	.	.	.	.	.	.	SYNCTIME	42	164.10	403.10	zsx.edf	RIGHT	4941	9271875	Full Trial Period	9266934	117	Trial: 117	9266934	71	ÒÎ×Ó	ÍøÇò	Ãµ¹å	j	j
zsx	.	.	.	.	.	.	.	.	.	.	10	.	.	.	false	false	Message: 1882ms	10.38	185.33	56	1907	539.10	392.00	4	297.20	1852	232.50	398.80	INVISIBLE_BOUNDARY[1]	1882	.	.	zsx.edf	RIGHT	4941	9271875	Full Trial Period	9266934	117	Trial: 117	9266934	71	ÒÎ×Ó	ÍøÇò	Ãµ¹å	j	j
zsx	.	.	.	.	.	.	.	.	.	.	11	.	.	.	false	false	Message: 1892ms	10.38	185.33	56	1907	539.10	392.00	4	297.20	1852	232.50	398.80	SYNCTIME	1892	.	.	zsx.edf	RIGHT	4941	9271875	Full Trial Period	9266934	117	Trial: 117	9266934	71	ÒÎ×Ó	ÍøÇò	Ãµ¹å	j	j
zsx	.	.	.	.	.	.	.	.	.	.	12	.	.	.	false	false	Message: 3357ms	11.58	180.96	64	3383	905.10	384.10	8	256.50	3320	558.60	399.40	INVISIBLE_BOUNDARY[2]	3357	.	.	zsx.edf	RIGHT	4941	9271875	Full Trial Period	9266934	117	Trial: 117	9266934	71	ÒÎ×Ó	ÍøÇò	Ãµ¹å	j	j
zsx	.	.	.	.	.	.	.	.	.	.	13	.	.	.	false	false	Message: 3366ms	11.58	180.96	64	3383	905.10	384.10	8	256.50	3320	558.60	399.40	SYNCTIME	3366	.	.	zsx.edf	RIGHT	4941	9271875	Full Trial Period	9266934	117	Trial: 117	9266934	71	ÒÎ×Ó	ÍøÇò	Ãµ¹å	j	j
zsx	.	.	.	.	1556	4939	9	3384	915.00	393.30	14	.	.	.	false	false	Message: 4923ms	.	.	.	.	.	.	.	.	.	.	.	KEYBOARD	4923	915.00	393.30	zsx.edf	RIGHT	4941	9271875	Full Trial Period	9266934	117	Trial: 117	9266934	71	ÒÎ×Ó	ÍøÇò	Ãµ¹å	j	j
zsx	.	.	.	.	.	.	.	.	.	.	15	.	.	.	false	false	Message: 4988ms	.	.	.	.	.	.	.	.	.	.	.	TRIAL_RESULT 0	4988	.	.	zsx.edf	RIGHT	4941	9271875	Full Trial Period	9266934	117	Trial: 117	9266934	71	ÒÎ×Ó	ÍøÇò	Ãµ¹å	j	j
zsx	.	.	.	.	.	.	.	.	.	.	1	.	.	.	false	false	Message: -15ms	.	.	.	.	.	.	.	.	.	.	.	TRIALID 117	-15	.	.	zsx.edf	RIGHT	4188	9277203	Full Trial Period	9273015	118	Trial: 118	9273015	22	Ö½Ïä	Ï´ÒÂ»ú	×ÔÐÐ³µ	f	f
zsx	.	.	.	.	.	.	.	.	.	.	2	.	.	.	false	false	Message: -1ms	.	.	.	.	.	.	.	.	.	.	.	RECCFG CR 1000 2 0 R	-1	.	.	zsx.edf	RIGHT	4188	9277203	Full Trial Period	9273015	118	Trial: 118	9273015	22	Ö½Ïä	Ï´ÒÂ»ú	×ÔÐÐ³µ	f	f
zsx	.	.	.	.	.	.	.	.	.	.	3	.	.	.	false	false	Message: -1ms	.	.	.	.	.	.	.	.	.	.	.	ELCLCFG TOWER	-1	.	.	zsx.edf	RIGHT	4188	9277203	Full Trial Period	9273015	118	Trial: 118	9273015	22	Ö½Ïä	Ï´ÒÂ»ú	×ÔÐÐ³µ	f	f
zsx	.	.	.	.	.	.	.	.	.	.	4	.	.	.	false	false	Message: -1ms	.	.	.	.	.	.	.	.	.	.	.	GAZE_COORDS 0.00 0.00 1023.00 767.00	-1	.	.	zsx.edf	RIGHT	4188	9277203	Full Trial Period	9273015	118	Trial: 118	9273015	22	Ö½Ïä	Ï´ÒÂ»ú	×ÔÐÐ³µ	f	f
zsx	.	.	.	.	.	.	.	.	.	.	5	.	.	.	false	false	Message: -1ms	.	.	.	.	.	.	.	.	.	.	.	THRESHOLDS R 124 228	-1	.	.	zsx.edf	RIGHT	4188	9277203	Full Trial Period	9273015	118	Trial: 118	9273015	22	Ö½Ïä	Ï´ÒÂ»ú	×ÔÐÐ³µ	f	f
zsx	.	.	.	.	.	.	.	.	.	.	6	.	.	.	false	false	Message: -1ms	.	.	.	.	.	.	.	.	.	.	.	ELCL_PROC CENTROID (3)	-1	.	.	zsx.edf	RIGHT	4188	9277203	Full Trial Period	9273015	118	Trial: 118	9273015	22	Ö½Ïä	Ï´ÒÂ»ú	×ÔÐÐ³µ	f	f
zsx	.	.	.	.	.	.	.	.	.	.	7	.	.	.	false	false	Message: -1ms	.	.	.	.	.	.	.	.	.	.	.	ELCL_PCR_PARAM 5 3.0	-1	.	.	zsx.edf	RIGHT	4188	9277203	Full Trial Period	9273015	118	Trial: 118	9273015	22	Ö½Ïä	Ï´ÒÂ»ú	×ÔÐÐ³µ	f	f
zsx	.	.	.	.	.	.	.	.	.	.	8	.	.	.	false	true	Message: 0ms	.	.	.	.	.	.	.	.	.	.	.	!MODE RECORD CR 1000 2 0 R	0	.	.	zsx.edf	RIGHT	4188	9277203	Full Trial Period	9273015	118	Trial: 118	9273015	22	Ö½Ïä	Ï´ÒÂ»ú	×ÔÐÐ³µ	f	f
zsx	.	.	.	.	628	634	1	7	163.50	399.60	9	.	.	.	false	false	Message: 51ms	.	.	.	.	.	.	.	.	.	.	.	SYNCTIME	51	163.50	399.60	zsx.edf	RIGHT	4188	9277203	Full Trial Period	9273015	118	Trial: 118	9273015	22	Ö½Ïä	Ï´ÒÂ»ú	×ÔÐÐ³µ	f	f
zsx	.	.	.	.	.	.	.	.	.	.	10	.	.	.	false	false	Message: 1360ms	13.62	200.24	68	1395	605.90	387.40	3	318.80	1328	202.30	397.10	INVISIBLE_BOUNDARY[1]	1360	.	.	zsx.edf	RIGHT	4188	9277203	Full Trial Period	9273015	118	Trial: 118	9273015	22	Ö½Ïä	Ï´ÒÂ»ú	×ÔÐÐ³µ	f	f
zsx	.	.	.	.	.	.	.	.	.	.	11	.	.	.	false	false	Message: 1368ms	13.62	200.24	68	1395	605.90	387.40	3	318.80	1328	202.30	397.10	SYNCTIME	1368	.	.	zsx.edf	RIGHT	4188	9277203	Full Trial Period	9273015	118	Trial: 118	9273015	22	Ö½Ïä	Ï´ÒÂ»ú	×ÔÐÐ³µ	f	f
zsx	.	.	.	.	.	.	.	.	.	.	12	.	.	.	false	false	Message: 3468ms	1.49	7.84	190	3639	892.50	324.70	9	1058.90	3450	891.00	368.10	INVISIBLE_BOUNDARY[2]	3468	.	.	zsx.edf	RIGHT	4188	9277203	Full Trial Period	9273015	118	Trial: 118	9273015	22	Ö½Ïä	Ï´ÒÂ»ú	×ÔÐÐ³µ	f	f
zsx	.	.	.	.	.	.	.	.	.	.	13	.	.	.	false	false	Message: 3476ms	1.49	7.84	190	3639	892.50	324.70	9	1058.90	3450	891.00	368.10	SYNCTIME	3476	.	.	zsx.edf	RIGHT	4188	9277203	Full Trial Period	9273015	118	Trial: 118	9273015	22	Ö½Ïä	Ï´ÒÂ»ú	×ÔÐÐ³µ	f	f
zsx	.	.	.	.	381	4186	11	3806	912.50	378.00	14	[1]	2	RECTANGLE_INTERESTAREA	false	false	Message: 4169ms	.	.	.	.	.	.	.	.	.	.	.	KEYBOARD	4169	912.50	378.00	zsx.edf	RIGHT	4188	9277203	Full Trial Period	9273015	118	Trial: 118	9273015	22	Ö½Ïä	Ï´ÒÂ»ú	×ÔÐÐ³µ	f	f
zsx	.	.	.	.	.	.	.	.	.	.	15	.	.	.	false	false	Message: 4236ms	.	.	.	.	.	.	.	.	.	.	.	TRIAL_RESULT 0	4236	.	.	zsx.edf	RIGHT	4188	9277203	Full Trial Period	9273015	118	Trial: 118	9273015	22	Ö½Ïä	Ï´ÒÂ»ú	×ÔÐÐ³µ	f	f
zsx	.	.	.	.	.	.	.	.	.	.	1	.	.	.	false	false	Message: -16ms	.	.	.	.	.	.	.	.	.	.	.	TRIALID 118	-16	.	.	zsx.edf	RIGHT	3678	9282676	Full Trial Period	9278998	119	Trial: 119	9278998	88	Ð¬´ø	ÃæÌõ	µçÏß	f	j
zsx	.	.	.	.	.	.	.	.	.	.	2	.	.	.	false	false	Message: -1ms	.	.	.	.	.	.	.	.	.	.	.	RECCFG CR 1000 2 0 R	-1	.	.	zsx.edf	RIGHT	3678	9282676	Full Trial Period	9278998	119	Trial: 119	9278998	88	Ð¬´ø	ÃæÌõ	µçÏß	f	j
zsx	.	.	.	.	.	.	.	.	.	.	3	.	.	.	false	false	Message: -1ms	.	.	.	.	.	.	.	.	.	.	.	ELCLCFG TOWER	-1	.	.	zsx.edf	RIGHT	3678	9282676	Full Trial Period	9278998	119	Trial: 119	9278998	88	Ð¬´ø	ÃæÌõ	µçÏß	f	j
zsx	.	.	.	.	.	.	.	.	.	.	4	.	.	.	false	false	Message: -1ms	.	.	.	.	.	.	.	.	.	.	.	GAZE_COORDS 0.00 0.00 1023.00 767.00	-1	.	.	zsx.edf	RIGHT	3678	9282676	Full Trial Period	9278998	119	Trial: 119	9278998	88	Ð¬´ø	ÃæÌõ	µçÏß	f	j
zsx	.	.	.	.	.	.	.	.	.	.	5	.	.	.	false	false	Message: -1ms	.	.	.	.	.	.	.	.	.	.	.	THRESHOLDS R 124 228	-1	.	.	zsx.edf	RIGHT	3678	9282676	Full Trial Period	9278998	119	Trial: 119	9278998	88	Ð¬´ø	ÃæÌõ	µçÏß	f	j
zsx	.	.	.	.	.	.	.	.	.	.	6	.	.	.	false	false	Message: -1ms	.	.	.	.	.	.	.	.	.	.	.	ELCL_PROC CENTROID (3)	-1	.	.	zsx.edf	RIGHT	3678	9282676	Full Trial Period	9278998	119	Trial: 119	9278998	88	Ð¬´ø	ÃæÌõ	µçÏß	f	j
zsx	.	.	.	.	.	.	.	.	.	.	7	.	.	.	false	false	Message: -1ms	.	.	.	.	.	.	.	.	.	.	.	ELCL_PCR_PARAM 5 3.0	-1	.	.	zsx.edf	RIGHT	3678	9282676	Full Trial Period	9278998	119	Trial: 119	9278998	88	Ð¬´ø	ÃæÌõ	µçÏß	f	j
zsx	.	.	.	.	.	.	.	.	.	.	8	.	.	.	false	true	Message: 0ms	.	.	.	.	.	.	.	.	.	.	.	!MODE RECORD CR 1000 2 0 R	0	.	.	zsx.edf	RIGHT	3678	9282676	Full Trial Period	9278998	119	Trial: 119	9278998	88	Ð¬´ø	ÃæÌõ	µçÏß	f	j
zsx	.	.	.	.	279	285	1	7	140.50	381.10	9	.	.	.	false	false	Message: 43ms	.	.	.	.	.	.	.	.	.	.	.	SYNCTIME	43	140.50	381.10	zsx.edf	RIGHT	3678	9282676	Full Trial Period	9278998	119	Trial: 119	9278998	88	Ð¬´ø	ÃæÌõ	µçÏß	f	j
zsx	.	.	.	.	.	.	.	.	.	.	10	.	.	.	false	false	Message: 1195ms	11.69	194.79	60	1220	536.50	384.40	3	296.00	1161	190.00	389.50	INVISIBLE_BOUNDARY[1]	1195	.	.	zsx.edf	RIGHT	3678	9282676	Full Trial Period	9278998	119	Trial: 119	9278998	88	Ð¬´ø	ÃæÌõ	µçÏß	f	j
zsx	.	.	.	.	.	.	.	.	.	.	11	.	.	.	false	false	Message: 1200ms	11.69	194.79	60	1220	536.50	384.40	3	296.00	1161	190.00	389.50	SYNCTIME	1200	.	.	zsx.edf	RIGHT	3678	9282676	Full Trial Period	9278998	119	Trial: 119	9278998	88	Ð¬´ø	ÃæÌõ	µçÏß	f	j
zsx	.	.	.	.	.	.	.	.	.	.	12	.	.	.	false	false	Message: 2149ms	10.79	163.52	66	2172	870.60	379.50	5	219.40	2107	549.50	397.00	INVISIBLE_BOUNDARY[2]	2149	.	.	zsx.edf	RIGHT	3678	9282676	Full Trial Period	9278998	119	Trial: 119	9278998	88	Ð¬´ø	ÃæÌõ	µçÏß	f	j
zsx	.	.	.	.	.	.	.	.	.	.	13	.	.	.	false	false	Message: 2159ms	10.79	163.52	66	2172	870.60	379.50	5	219.40	2107	549.50	397.00	SYNCTIME	2159	.	.	zsx.edf	RIGHT	3678	9282676	Full Trial Period	9278998	119	Trial: 119	9278998	88	Ð¬´ø	ÃæÌõ	µçÏß	f	j
zsx	.	.	.	.	246	3676	9	3431	921.60	389.40	14	.	.	.	false	false	Message: 3659ms	.	.	.	.	.	.	.	.	.	.	.	KEYBOARD	3659	921.60	389.40	zsx.edf	RIGHT	3678	9282676	Full Trial Period	9278998	119	Trial: 119	9278998	88	Ð¬´ø	ÃæÌõ	µçÏß	f	j
zsx	.	.	.	.	.	.	.	.	.	.	15	.	.	.	false	false	Message: 3724ms	.	.	.	.	.	.	.	.	.	.	.	TRIAL_RESULT 0	3724	.	.	zsx.edf	RIGHT	3678	9282676	Full Trial Period	9278998	119	Trial: 119	9278998	88	Ð¬´ø	ÃæÌõ	µçÏß	f	j
zsx	.	.	.	.	.	.	.	.	.	.	1	.	.	.	false	false	Message: -16ms	.	.	.	.	.	.	.	.	.	.	.	TRIALID 119	-16	.	.	zsx.edf	RIGHT	3224	9287188	Full Trial Period	9283964	120	Trial: 120	9283964	14	¸Ö±Ê	¼å±ý	Ì«Ñô	j	j
zsx	.	.	.	.	.	.	.	.	.	.	2	.	.	.	false	false	Message: -1ms	.	.	.	.	.	.	.	.	.	.	.	RECCFG CR 1000 2 0 R	-1	.	.	zsx.edf	RIGHT	3224	9287188	Full Trial Period	9283964	120	Trial: 120	9283964	14	¸Ö±Ê	¼å±ý	Ì«Ñô	j	j
zsx	.	.	.	.	.	.	.	.	.	.	3	.	.	.	false	false	Message: -1ms	.	.	.	.	.	.	.	.	.	.	.	ELCLCFG TOWER	-1	.	.	zsx.edf	RIGHT	3224	9287188	Full Trial Period	9283964	120	Trial: 120	9283964	14	¸Ö±Ê	¼å±ý	Ì«Ñô	j	j
zsx	.	.	.	.	.	.	.	.	.	.	4	.	.	.	false	false	Message: -1ms	.	.	.	.	.	.	.	.	.	.	.	GAZE_COORDS 0.00 0.00 1023.00 767.00	-1	.	.	zsx.edf	RIGHT	3224	9287188	Full Trial Period	9283964	120	Trial: 120	9283964	14	¸Ö±Ê	¼å±ý	Ì«Ñô	j	j
zsx	.	.	.	.	.	.	.	.	.	.	5	.	.	.	false	false	Message: -1ms	.	.	.	.	.	.	.	.	.	.	.	THRESHOLDS R 124 228	-1	.	.	zsx.edf	RIGHT	3224	9287188	Full Trial Period	9283964	120	Trial: 120	9283964	14	¸Ö±Ê	¼å±ý	Ì«Ñô	j	j
zsx	.	.	.	.	.	.	.	.	.	.	6	.	.	.	false	false	Message: -1ms	.	.	.	.	.	.	.	.	.	.	.	ELCL_PROC CENTROID (3)	-1	.	.	zsx.edf	RIGHT	3224	9287188	Full Trial Period	9283964	120	Trial: 120	9283964	14	¸Ö±Ê	¼å±ý	Ì«Ñô	j	j
zsx	.	.	.	.	.	.	.	.	.	.	7	.	.	.	false	false	Message: -1ms	.	.	.	.	.	.	.	.	.	.	.	ELCL_PCR_PARAM 5 3.0	-1	.	.	zsx.edf	RIGHT	3224	9287188	Full Trial Period	9283964	120	Trial: 120	9283964	14	¸Ö±Ê	¼å±ý	Ì«Ñô	j	j
zsx	.	.	.	.	.	.	.	.	.	.	8	.	.	.	false	true	Message: 0ms	.	.	.	.	.	.	.	.	.	.	.	!MODE RECORD CR 1000 2 0 R	0	.	.	zsx.edf	RIGHT	3224	9287188	Full Trial Period	9283964	120	Trial: 120	9283964	14	¸Ö±Ê	¼å±ý	Ì«Ñô	j	j
zsx	.	.	.	.	729	735	1	7	145.20	397.30	9	.	.	.	false	false	Message: 42ms	.	.	.	.	.	.	.	.	.	.	.	SYNCTIME	42	145.20	397.30	zsx.edf	RIGHT	3224	9287188	Full Trial Period	9283964	120	Trial: 120	9283964	14	¸Ö±Ê	¼å±ý	Ì«Ñô	j	j
[truncated: 442 more rows]
