# Supplementary material for: Shape Representation of Word Was Automatically Activated in the Encoding Phase
Source: PLoS One. 2016 Oct 27;11(10):e0165534. doi: 10.1371/journal.pone.0165534 (PMC5082803; doi:10.1371/journal.pone.0165534)
Supplement: S1 File — (ZIP) [file pone.0165534.s001.zip › Experiment 1-Data/zyy-ia.xls]

RECORDING_SESSION_LABEL	DATA_FILE	EYE_USED	IA_AREA	IA_AVERAGE_FIX_PUPIL_SIZE	IA_BOTTOM	IA_DWELL_TIME	IA_DWELL_TIME_%	IA_FIRST_FIXATION_DURATION	IA_FIRST_FIXATION_INDEX	IA_FIRST_FIXATION_RUN_INDEX	IA_FIRST_FIXATION_TIME	IA_FIRST_FIXATION_VISITED_IA_COUNT	IA_FIRST_FIXATION_X	IA_FIRST_FIXATION_Y	IA_FIRST_FIX_PROGRESSIVE	IA_FIRST_RUN_DWELL_TIME	IA_FIRST_RUN_END_TIME	IA_FIRST_RUN_FIXATION_%	IA_FIRST_RUN_FIXATION_COUNT	IA_FIRST_RUN_START_TIME	IA_FIRST_SACCADE_AMPLITUDE	IA_FIRST_SACCADE_ANGLE	IA_FIRST_SACCADE_END_TIME	IA_FIRST_SACCADE_START_TIME	IA_FIXATION_%	IA_FIXATION_COUNT	IA_FSA_COUNT_1	IA_FSA_DURATION_1	IA_GROUP	IA_ID	IA_LABEL	IA_LAST_FIXATION_DURATION	IA_LAST_FIXATION_RUN	IA_LAST_FIXATION_TIME	IA_LAST_FIXATION_X	IA_LAST_FIXATION_Y	IA_LAST_RUN_DWELL_TIME	IA_LAST_RUN_END_TIME	IA_LAST_RUN_FIXATION_%	IA_LAST_RUN_FIXATION_COUNT	IA_LAST_RUN_START_TIME	IA_LAST_SACCADE_AMPLITUDE	IA_LAST_SACCADE_ANGLE	IA_LAST_SACCADE_END_TIME	IA_LAST_SACCADE_START_TIME	IA_LEFT	IA_LEGAL	IA_MAX_FIX_PUPIL_SIZE	IA_MIN_FIX_PUPIL_SIZE
zyy	zyy.edf	RIGHT	4181.00	1846.00	403	1057	0.2790	208	2	1	874	1	477.50	384.20	1	1057	1975	0.3333	3	874	10.73	5.63	873	822	0.3333	3	3	1291	.	1	RECTANGLE_INTERESTAREA	537	1	1439	557.60	400.90	1057	1975	0.3333	3	874	1.60	-1.38	1438	1417	456	1	1945.00	1753.00
zyy	zyy.edf	RIGHT	4255.00	2019.00	403	955	0.2521	513	6	3	2245	2	895.30	398.60	1	955	3227	0.2222	2	2245	2.01	0.76	2244	2221	0.2222	2	3	1291	.	1	RECTANGLE_INTERESTAREA	442	1	2786	820.30	400.50	955	3227	0.2222	2	2245	2.73	-178.94	2785	2758	817	1	2063.00	1975.00
zyy	zyy.edf	RIGHT	2664.00	1966.50	402	962	0.2916	340	3	1	840	1	513.20	391.50	1	962	1817	0.2222	2	840	3.33	3.49	839	812	0.2222	2	1	622	.	1	RECTANGLE_INTERESTAREA	622	1	1196	543.70	392.80	962	1817	0.2222	2	840	1.00	2.01	1195	1180	475	1	1996.00	1937.00
zyy	zyy.edf	RIGHT	2590.00	1869.00	403	593	0.1798	593	7	3	2422	2	872.70	400.20	1	593	3014	0.1111	1	2422	3.56	-2.36	2421	2396	0.1111	1	1	622	.	1	RECTANGLE_INTERESTAREA	593	1	2422	872.70	400.20	593	3014	0.1111	1	2422	3.56	-2.36	2421	2396	839	1	1869.00	1869.00
zyy	zyy.edf	RIGHT	2775.00	1994.00	403	1284	0.3193	485	5	1	1396	1	516.80	398.40	1	1284	2691	0.1667	2	1396	1.50	177.05	1395	1376	0.1667	2	1	799	.	1	RECTANGLE_INTERESTAREA	799	1	1893	535.00	397.70	1284	2691	0.1667	2	1396	0.59	8.93	1892	1881	475	1	2002.00	1986.00
zyy	zyy.edf	RIGHT	2736.00	1841.00	402	461	0.1146	461	9	3	3087	2	898.80	394.60	1	461	3547	0.0833	1	3087	0.94	16.05	3086	3072	0.0833	1	1	799	.	1	RECTANGLE_INTERESTAREA	461	1	3087	898.80	394.60	461	3547	0.0833	1	3087	0.94	16.05	3086	3072	836	1	1841.00	1841.00
zyy	zyy.edf	RIGHT	2664.00	1902.50	402	1211	0.3831	581	4	1	1313	1	533.30	392.00	1	1211	2529	0.2857	2	1313	12.10	4.61	1312	1244	0.2857	2	1	630	.	1	RECTANGLE_INTERESTAREA	630	1	1900	535.60	395.20	1211	2529	0.2857	2	1313	0.22	-138.89	1899	1894	475	1	1936.00	1869.00
zyy	zyy.edf	RIGHT	2775.00	1781.00	403	669	0.2116	669	7	3	2739	2	876.80	395.70	1	669	3407	0.1429	1	2739	2.78	-6.43	2738	2715	0.1429	1	1	630	.	1	RECTANGLE_INTERESTAREA	669	1	2739	876.80	395.70	669	3407	0.1429	1	2739	2.78	-6.43	2738	2715	837	1	1781.00	1781.00
zyy	zyy.edf	RIGHT	2812.00	1790.00	403	798	0.3346	798	4	1	928	1	530.40	392.40	1	798	1725	0.1429	1	928	3.37	168.60	927	893	0.1429	1	0	0	.	1	RECTANGLE_INTERESTAREA	798	1	928	530.40	392.40	798	1725	0.1429	1	928	3.37	168.60	927	893	474	1	1790.00	1790.00
zyy	zyy.edf	RIGHT	4255.00	1914.00	403	286	0.1199	286	7	3	2349	2	903.00	401.70	1	286	2634	0.1429	1	2349	1.72	8.16	2348	2328	0.1429	1	0	0	.	1	RECTANGLE_INTERESTAREA	286	1	2349	903.00	401.70	286	2634	0.1429	1	2349	1.72	8.16	2348	2328	817	1	1914.00	1914.00
zyy	zyy.edf	RIGHT	2849.00	1915.00	403	1048	0.4409	1048	4	1	794	1	519.50	395.70	1	1048	1841	0.1429	1	794	3.26	5.31	793	769	0.1429	1	0	0	.	1	RECTANGLE_INTERESTAREA	1048	1	794	519.50	395.70	1048	1841	0.1429	1	794	3.26	5.31	793	769	474	1	1915.00	1915.00
zyy	zyy.edf	RIGHT	4176.00	.	402	0	0.0000	.	.	.	.	.	.	.	.	.	.	.	.	.	.	.	.	.	0.0000	0	0	0	.	1	RECTANGLE_INTERESTAREA	.	.	.	.	.	.	.	.	.	.	.	.	.	.	816	0	.	.
zyy	zyy.edf	RIGHT	2700.00	1833.00	402	1020	0.3460	1020	4	1	1062	1	514.60	387.60	1	1020	2081	0.1250	1	1062	2.05	178.13	1061	1040	0.1250	1	1	185	.	1	RECTANGLE_INTERESTAREA	1020	1	1062	514.60	387.60	1020	2081	0.1250	1	1062	2.05	178.13	1061	1040	475	1	1833.00	1833.00
zyy	zyy.edf	RIGHT	4068.00	1833.00	402	516	0.1750	331	7	3	2621	2	855.20	401.10	1	516	3153	0.2500	2	2621	2.63	3.71	2620	2597	0.2500	2	1	185	.	1	RECTANGLE_INTERESTAREA	185	1	2969	895.70	395.40	516	3153	0.2500	2	2621	1.23	5.33	2968	2952	818	1	1834.00	1832.00
zyy	zyy.edf	RIGHT	2628.00	1823.00	402	1656	0.4760	1285	4	1	852	1	516.30	385.70	1	1656	2520	0.2222	2	852	1.67	-0.48	851	830	0.2222	2	1	371	.	1	RECTANGLE_INTERESTAREA	371	1	2150	540.90	391.50	1656	2520	0.2222	2	852	0.77	-7.12	2149	2137	476	1	1831.00	1815.00
zyy	zyy.edf	RIGHT	2701.00	1790.50	403	865	0.2486	623	7	3	2752	2	871.80	395.70	1	623	3374	0.1111	1	2752	2.39	-5.93	2751	2728	0.2222	2	1	371	.	1	RECTANGLE_INTERESTAREA	242	2	3561	864.90	399.10	242	3802	0.1111	1	3561	10.33	-1.75	3560	3504	838	1	1847.00	1734.00
zyy	zyy.edf	RIGHT	2627.00	1702.50	403	745	0.1707	256	3	1	1202	1	538.50	395.10	1	745	2131	0.2000	2	1202	1.80	-153.37	1201	1178	0.2000	2	1	489	.	1	RECTANGLE_INTERESTAREA	489	1	1643	505.10	388.80	745	2131	0.2000	2	1202	1.56	137.81	1642	1458	477	1	1718.00	1687.00
zyy	zyy.edf	RIGHT	2592.00	1819.00	402	922	0.2113	922	7	3	2776	2	879.20	401.90	1	922	3697	0.1000	1	2776	2.10	5.05	2775	2754	0.1000	1	1	489	.	1	RECTANGLE_INTERESTAREA	922	1	2776	879.20	401.90	922	3697	0.1000	1	2776	2.10	5.05	2775	2754	838	1	1819.00	1819.00
zyy	zyy.edf	RIGHT	2625.00	.	402	0	0.0000	.	.	.	.	.	.	.	.	.	.	.	.	.	.	.	.	.	0.0000	0	0	0	.	1	RECTANGLE_INTERESTAREA	.	.	.	.	.	.	.	.	.	.	.	.	.	.	475	0	.	.
zyy	zyy.edf	RIGHT	2775.00	.	403	0	0.0000	.	.	.	.	.	.	.	.	.	.	.	.	.	.	.	.	.	0.0000	0	0	0	.	1	RECTANGLE_INTERESTAREA	.	.	.	.	.	.	.	.	.	.	.	.	.	.	837	0	.	.
zyy	zyy.edf	RIGHT	2812.00	1775.50	403	973	0.3382	227	3	1	786	1	502.20	396.60	1	973	1776	0.2500	2	786	1.99	10.39	785	763	0.2500	2	1	746	.	1	RECTANGLE_INTERESTAREA	746	1	1031	536.40	394.70	973	1776	0.2500	2	786	1.19	3.02	1030	1013	474	1	1790.00	1761.00
zyy	zyy.edf	RIGHT	2701.00	.	403	0	0.0000	.	.	.	.	.	.	.	.	.	.	.	.	.	.	.	.	.	0.0000	0	1	746	.	1	RECTANGLE_INTERESTAREA	.	.	.	.	.	.	.	.	.	.	.	.	.	.	838	0	.	.
zyy	zyy.edf	RIGHT	2775.00	1761.00	403	1118	0.3955	415	4	1	1000	1	513.70	390.30	1	1118	2136	0.2857	2	1000	2.24	-3.23	999	976	0.2857	2	1	703	.	1	RECTANGLE_INTERESTAREA	703	1	1434	543.90	394.70	1118	2136	0.2857	2	1000	1.24	-5.37	1433	1415	475	1	1833.00	1689.00
zyy	zyy.edf	RIGHT	2736.00	1865.00	402	696	0.2462	696	7	3	2352	2	863.90	401.70	1	696	3047	0.1429	1	2352	2.85	-4.23	2351	2327	0.1429	1	1	703	.	1	RECTANGLE_INTERESTAREA	696	1	2352	863.90	401.70	696	3047	0.1429	1	2352	2.85	-4.23	2351	2327	836	1	1865.00	1865.00
zyy	zyy.edf	RIGHT	2628.00	1816.00	402	968	0.2916	586	4	1	1068	1	502.80	395.40	1	968	2045	0.2222	2	1068	1.61	171.40	1067	1049	0.2222	2	1	382	.	1	RECTANGLE_INTERESTAREA	382	1	1664	516.90	398.00	968	2045	0.2222	2	1068	0.53	-5.30	1663	1654	476	1	1831.00	1801.00
zyy	zyy.edf	RIGHT	2736.00	.	402	0	0.0000	.	.	.	.	.	.	.	.	.	.	.	.	.	.	.	.	.	0.0000	0	1	382	.	1	RECTANGLE_INTERESTAREA	.	.	.	.	.	.	.	.	.	.	.	.	.	.	836	0	.	.
zyy	zyy.edf	RIGHT	3996.00	1683.33	402	1264	0.2504	479	6	1	2509	1	500.70	396.10	1	1004	3699	0.1538	2	2509	2.22	163.73	2508	2486	0.2308	3	2	788	.	1	RECTANGLE_INTERESTAREA	260	2	4338	537.50	395.80	260	4597	0.0769	1	4338	4.68	-179.74	4337	4306	457	1	1715.00	1661.00
zyy	zyy.edf	RIGHT	2736.00	1704.50	402	710	0.1406	447	12	5	4840	2	879.50	396.90	1	710	5566	0.1538	2	4840	2.07	0.37	4839	4817	0.1538	2	2	788	.	1	RECTANGLE_INTERESTAREA	263	1	5304	901.60	395.10	710	5566	0.1538	2	4840	0.88	11.14	5303	5287	836	1	1748.00	1661.00
zyy	zyy.edf	RIGHT	2700.00	1890.50	402	879	0.2634	403	3	1	901	1	514.00	390.20	1	879	1795	0.2500	2	901	1.63	8.51	900	879	0.2500	2	1	476	.	1	RECTANGLE_INTERESTAREA	476	1	1320	532.90	387.10	879	1795	0.2500	2	901	0.83	7.99	1319	1304	475	1	1894.00	1887.00
zyy	zyy.edf	RIGHT	2700.00	1812.00	402	517	0.1549	517	6	3	2029	2	877.60	400.20	1	517	2545	0.1250	1	2029	1.61	-2.16	2028	2008	0.1250	1	1	476	.	1	RECTANGLE_INTERESTAREA	517	1	2029	877.60	400.20	517	2545	0.1250	1	2029	1.61	-2.16	2028	2008	837	1	1812.00	1812.00
zyy	zyy.edf	RIGHT	4255.00	1916.00	403	582	0.1491	238	4	1	930	1	475.30	388.70	1	582	1531	0.1667	2	930	2.85	5.28	929	906	0.1667	2	1	344	.	1	RECTANGLE_INTERESTAREA	344	1	1188	526.30	388.90	582	1531	0.1667	2	930	1.59	3.29	1187	1168	455	1	1965.00	1867.00
zyy	zyy.edf	RIGHT	2700.00	.	402	0	0.0000	.	.	.	.	.	.	.	.	.	.	.	.	.	.	.	.	.	0.0000	0	1	344	.	1	RECTANGLE_INTERESTAREA	.	.	.	.	.	.	.	.	.	.	.	.	.	.	837	0	.	.
zyy	zyy.edf	RIGHT	3996.00	1737.50	402	1540	0.3636	380	4	1	863	1	507.50	391.60	1	1540	2420	0.2000	2	863	3.63	3.53	862	835	0.2000	2	1	1160	.	1	RECTANGLE_INTERESTAREA	1160	1	1261	540.20	387.20	1540	2420	0.2000	2	863	1.17	6.72	1260	1243	457	1	1755.00	1720.00
zyy	zyy.edf	RIGHT	2849.00	1731.00	403	657	0.1551	657	9	3	3494	2	869.90	398.20	1	657	4150	0.1000	1	3494	1.84	-9.94	3493	3472	0.1000	1	1	1160	.	1	RECTANGLE_INTERESTAREA	657	1	3494	869.90	398.20	657	4150	0.1000	1	3494	1.84	-9.94	3493	3472	836	1	1731.00	1731.00
zyy	zyy.edf	RIGHT	2812.00	1619.00	403	1047	0.4353	434	3	1	650	1	520.40	386.70	1	1047	1711	0.2500	2	650	11.49	3.46	649	590	0.2500	2	2	696	.	1	RECTANGLE_INTERESTAREA	613	1	1099	500.10	388.70	1047	1711	0.2500	2	650	0.85	-170.27	1098	1084	474	1	1631.00	1607.00
zyy	zyy.edf	RIGHT	2664.00	1753.00	402	397	0.1651	314	7	3	2203	2	876.80	401.30	1	397	2609	0.2500	2	2203	2.51	-8.24	2202	2179	0.2500	2	2	696	.	1	RECTANGLE_INTERESTAREA	83	1	2527	897.20	399.30	397	2609	0.2500	2	2203	0.54	12.06	2526	2517	837	1	1788.00	1718.00
zyy	zyy.edf	RIGHT	4292.00	1670.50	403	943	0.3355	192	3	1	552	1	466.60	398.80	1	943	1516	0.2500	2	552	9.67	3.56	551	496	0.2500	2	2	1017	.	1	RECTANGLE_INTERESTAREA	751	1	766	514.30	391.70	943	1516	0.2500	2	552	1.76	4.59	765	744	454	1	1681.00	1660.00
zyy	zyy.edf	RIGHT	2772.00	1836.50	402	935	0.3326	669	7	3	2063	2	880.20	398.50	1	935	3016	0.2500	2	2063	2.18	-7.05	2062	2040	0.2500	2	2	1017	.	1	RECTANGLE_INTERESTAREA	266	1	2751	850.80	394.20	935	3016	0.2500	2	2063	1.22	169.49	2750	2732	836	1	1885.00	1788.00
zyy	zyy.edf	RIGHT	2812.00	1710.00	403	862	0.2328	170	5	1	1316	1	513.00	393.90	1	170	1485	0.0769	1	1316	1.46	6.09	1315	1296	0.1538	2	1	286	.	1	RECTANGLE_INTERESTAREA	692	2	1805	539.00	388.80	692	2496	0.0769	1	1805	4.17	78.42	1804	1561	474	1	1779.00	1641.00
zyy	zyy.edf	RIGHT	2736.00	1742.00	402	730	0.1972	444	9	5	2720	2	878.90	399.20	1	730	3467	0.1538	2	2720	2.33	5.65	2719	2697	0.1538	2	1	286	.	1	RECTANGLE_INTERESTAREA	286	1	3182	866.20	399.00	730	3467	0.1538	2	2720	0.42	151.48	3181	3164	836	1	1784.00	1700.00
zyy	zyy.edf	RIGHT	4292.00	1927.00	403	766	0.2011	766	3	1	706	1	496.20	394.80	1	766	1471	0.0833	1	706	2.51	1.76	705	681	0.0833	1	0	0	.	1	RECTANGLE_INTERESTAREA	766	1	706	496.20	394.80	766	1471	0.0833	1	706	2.51	1.76	705	681	454	1	1927.00	1927.00
zyy	zyy.edf	RIGHT	2738.00	1828.00	403	645	0.1693	387	7	3	2618	2	864.80	396.40	1	387	3004	0.0833	1	2618	2.26	2.40	2617	2596	0.1667	2	0	0	.	1	RECTANGLE_INTERESTAREA	258	2	3768	865.50	394.70	258	4025	0.0833	1	3768	5.43	1.90	3767	3726	837	1	1884.00	1772.00
zyy	zyy.edf	RIGHT	1260.00	1677.50	402	1007	0.3971	265	3	1	891	1	496.70	390.00	1	1007	1911	0.3333	2	891	9.02	4.72	890	835	0.3333	2	1	742	.	1	RECTANGLE_INTERESTAREA	742	1	1170	516.30	394.60	1007	1911	0.3333	2	891	0.79	-2.54	1169	1156	494	1	1698.00	1657.00
zyy	zyy.edf	RIGHT	2625.00	1676.00	402	596	0.2350	596	6	3	2128	2	876.10	394.40	1	596	2723	0.1667	1	2128	1.81	14.11	2127	2106	0.1667	1	1	742	.	1	RECTANGLE_INTERESTAREA	596	1	2128	876.10	394.40	596	2723	0.1667	1	2128	1.81	14.11	2127	2106	837	1	1676.00	1676.00
zyy	zyy.edf	RIGHT	2812.00	1752.50	403	634	0.2041	269	3	1	722	1	512.70	389.90	1	634	1372	0.2500	2	722	2.53	4.69	721	699	0.2500	2	1	365	.	1	RECTANGLE_INTERESTAREA	365	1	1008	545.40	394.30	634	1372	0.2500	2	722	1.10	0.92	1007	991	474	1	1765.00	1740.00
zyy	zyy.edf	RIGHT	2812.00	.	403	0	0.0000	.	.	.	.	.	.	.	.	.	.	.	.	.	.	.	.	.	0.0000	0	1	365	.	1	RECTANGLE_INTERESTAREA	.	.	.	.	.	.	.	.	.	.	.	.	.	.	836	0	.	.
zyy	zyy.edf	RIGHT	4329.00	1630.50	403	964	0.2445	607	6	1	2023	1	513.50	398.30	1	964	3004	0.2000	2	2023	2.26	169.68	2022	2000	0.2000	2	1	357	.	1	RECTANGLE_INTERESTAREA	357	1	2648	555.00	395.00	964	3004	0.2000	2	2023	1.29	-2.95	2647	2630	454	1	1687.00	1574.00
zyy	zyy.edf	RIGHT	2625.00	.	402	0	0.0000	.	.	.	.	.	.	.	.	.	.	.	.	.	.	.	.	.	0.0000	0	1	357	.	1	RECTANGLE_INTERESTAREA	.	.	.	.	.	.	.	.	.	.	.	.	.	.	837	0	.	.
zyy	zyy.edf	RIGHT	2772.00	1722.50	402	815	0.3678	377	3	1	631	1	516.50	398.20	1	815	1457	0.2857	2	631	12.04	1.90	630	562	0.2857	2	1	438	.	1	RECTANGLE_INTERESTAREA	438	1	1020	531.60	399.00	815	1457	0.2857	2	631	0.69	-3.81	1019	1008	474	1	1748.00	1697.00
zyy	zyy.edf	RIGHT	2484.00	.	402	0	0.0000	.	.	.	.	.	.	.	.	.	.	.	.	.	.	.	.	.	0.0000	0	1	438	.	1	RECTANGLE_INTERESTAREA	.	.	.	.	.	.	.	.	.	.	.	.	.	.	840	0	.	.
zyy	zyy.edf	RIGHT	2700.00	1795.00	402	765	0.2041	334	4	1	933	1	505.40	393.60	1	765	1921	0.1538	2	933	2.43	6.97	932	909	0.1538	2	1	431	.	1	RECTANGLE_INTERESTAREA	431	1	1491	520.90	390.00	765	1921	0.1538	2	933	1.65	72.92	1490	1267	475	1	1800.00	1790.00
zyy	zyy.edf	RIGHT	3990.00	1802.00	402	302	0.0806	302	9	3	2743	2	889.90	399.00	1	302	3044	0.0769	1	2743	1.02	6.81	2742	2727	0.0769	1	1	431	.	1	RECTANGLE_INTERESTAREA	302	1	2743	889.90	399.00	302	3044	0.0769	1	2743	1.02	6.81	2742	2727	817	1	1802.00	1802.00
zyy	zyy.edf	RIGHT	4176.00	1804.50	402	906	0.3388	215	4	1	979	1	485.40	387.20	1	906	1905	0.2857	2	979	2.75	7.90	978	954	0.2857	2	1	691	.	1	RECTANGLE_INTERESTAREA	691	1	1215	536.80	400.70	906	1905	0.2857	2	979	1.64	3.45	1214	1194	454	1	1936.00	1673.00
zyy	zyy.edf	RIGHT	2700.00	1946.00	402	722	0.2700	722	7	3	2160	2	888.60	399.90	1	722	2881	0.1429	1	2160	1.94	4.86	2159	2138	0.1429	1	1	691	.	1	RECTANGLE_INTERESTAREA	722	1	2160	888.60	399.90	722	2881	0.1429	1	2160	1.94	4.86	2159	2138	837	1	1946.00	1946.00
zyy	zyy.edf	RIGHT	2738.00	2003.50	403	819	0.2922	196	6	1	1604	1	537.60	399.10	1	819	2439	0.2222	2	1604	1.95	168.60	1603	1581	0.2222	2	1	623	.	1	RECTANGLE_INTERESTAREA	623	1	1817	509.50	392.90	819	2439	0.2222	2	1604	1.08	179.44	1816	1800	475	1	2054.00	1953.00
zyy	zyy.edf	RIGHT	2812.00	1919.00	403	454	0.1620	454	9	3	2634	2	869.00	400.50	1	454	3087	0.1111	1	2634	2.84	1.37	2633	2608	0.1111	1	1	623	.	1	RECTANGLE_INTERESTAREA	454	1	2634	869.00	400.50	454	3087	0.1111	1	2634	2.84	1.37	2633	2608	836	1	1919.00	1919.00
zyy	zyy.edf	RIGHT	1296.00	1966.00	402	1187	0.4156	1187	4	1	717	1	524.90	393.50	1	1187	1903	0.1429	1	717	2.18	1.57	716	693	0.1429	1	0	0	.	1	RECTANGLE_INTERESTAREA	1187	1	717	524.90	393.50	1187	1903	0.1429	1	717	2.18	1.57	716	693	494	1	1966.00	1966.00
zyy	zyy.edf	RIGHT	2736.00	1771.00	402	568	0.1989	568	7	3	2491	2	880.90	388.50	1	568	3058	0.1429	1	2491	1.85	1.15	2490	2470	0.1429	1	0	0	.	1	RECTANGLE_INTERESTAREA	568	1	2491	880.90	388.50	568	3058	0.1429	1	2491	1.85	1.15	2490	2470	836	1	1771.00	1771.00
zyy	zyy.edf	RIGHT	1260.00	1880.50	402	607	0.2287	231	4	1	791	1	507.40	390.10	1	607	1409	0.2000	2	791	3.19	5.80	790	765	0.2000	2	1	376	.	1	RECTANGLE_INTERESTAREA	376	1	1034	529.70	391.90	607	1409	0.2000	2	791	0.70	-5.21	1033	1022	494	1	1897.00	1864.00
zyy	zyy.edf	RIGHT	2849.00	1881.00	403	660	0.2487	559	8	3	2072	2	871.40	391.20	1	559	2630	0.1000	1	2072	3.02	5.44	2071	2046	0.2000	2	1	376	.	1	RECTANGLE_INTERESTAREA	101	2	2790	869.80	387.30	101	2890	0.1000	1	2790	2.22	1.92	2789	2766	836	1	1929.00	1833.00
zyy	zyy.edf	RIGHT	2738.00	1867.00	403	584	0.1710	584	4	1	770	1	506.60	387.00	1	584	1353	0.1250	1	770	3.31	2.86	769	744	0.1250	1	1	786	.	1	RECTANGLE_INTERESTAREA	584	1	770	506.60	387.00	584	1353	0.1250	1	770	3.31	2.86	769	744	475	1	1867.00	1867.00
zyy	zyy.edf	RIGHT	2736.00	1835.00	402	1336	0.3912	550	7	3	2280	2	876.80	398.50	1	1336	3621	0.2500	2	2280	1.93	9.81	2279	2258	0.2500	2	1	786	.	1	RECTANGLE_INTERESTAREA	786	1	2836	872.90	392.60	1336	3621	0.2500	2	2280	0.24	144.55	2835	2830	836	1	1844.00	1826.00
zyy	zyy.edf	RIGHT	2628.00	1691.00	402	653	0.2478	653	4	1	1016	1	507.60	385.40	1	653	1668	0.1667	1	1016	2.87	1.90	1015	990	0.1667	1	0	0	.	1	RECTANGLE_INTERESTAREA	653	1	1016	507.60	385.40	653	1668	0.1667	1	1016	2.87	1.90	1015	990	476	1	1691.00	1691.00
zyy	zyy.edf	RIGHT	2628.00	1850.00	402	951	0.3609	951	6	3	1893	2	886.20	394.90	1	951	2843	0.1667	1	1893	4.04	-3.77	1892	1856	0.1667	1	0	0	.	1	RECTANGLE_INTERESTAREA	951	1	1893	886.20	394.90	951	2843	0.1667	1	1893	4.04	-3.77	1892	1856	838	1	1850.00	1850.00
zyy	zyy.edf	RIGHT	2628.00	1898.00	402	597	0.2232	252	4	1	799	1	492.60	388.00	1	597	1414	0.2500	2	799	2.08	0.19	798	777	0.2500	2	1	345	.	1	RECTANGLE_INTERESTAREA	345	1	1070	535.20	394.20	597	1414	0.2500	2	799	1.44	-2.80	1069	1051	476	1	1920.00	1876.00
zyy	zyy.edf	RIGHT	2664.00	.	402	0	0.0000	.	.	.	.	.	.	.	.	.	.	.	.	.	.	.	.	.	0.0000	0	1	345	.	1	RECTANGLE_INTERESTAREA	.	.	.	.	.	.	.	.	.	.	.	.	.	.	837	0	.	.
zyy	zyy.edf	RIGHT	2628.00	1783.00	402	549	0.2914	549	4	1	805	1	519.00	389.40	1	549	1353	0.1429	1	805	1.48	5.31	804	784	0.1429	1	0	0	.	1	RECTANGLE_INTERESTAREA	549	1	805	519.00	389.40	549	1353	0.1429	1	805	1.48	5.31	804	784	476	1	1783.00	1783.00
zyy	zyy.edf	RIGHT	2812.00	1812.00	403	427	0.2266	427	7	3	1664	2	878.50	392.40	1	427	2090	0.1429	1	1664	2.73	2.57	1663	1640	0.1429	1	0	0	.	1	RECTANGLE_INTERESTAREA	427	1	1664	878.50	392.40	427	2090	0.1429	1	1664	2.73	2.57	1663	1640	836	1	1812.00	1812.00
zyy	zyy.edf	RIGHT	4292.00	1736.00	403	1296	0.3018	514	4	1	909	1	499.10	384.00	1	1296	2242	0.2727	3	909	2.46	4.00	908	885	0.2727	3	2	782	.	1	RECTANGLE_INTERESTAREA	308	1	1935	524.00	388.10	1296	2242	0.2727	3	909	1.28	165.31	1934	1917	454	1	1745.00	1731.00
zyy	zyy.edf	RIGHT	2812.00	1731.00	403	601	0.1400	601	8	3	2458	2	879.70	396.40	1	601	3058	0.0909	1	2458	2.05	4.15	2457	2435	0.0909	1	2	782	.	1	RECTANGLE_INTERESTAREA	601	1	2458	879.70	396.40	601	3058	0.0909	1	2458	2.05	4.15	2457	2435	836	1	1731.00	1731.00
zyy	zyy.edf	RIGHT	4292.00	1826.33	403	1411	0.3642	240	3	1	594	1	470.90	379.10	1	833	1447	0.2000	2	594	8.32	0.07	593	540	0.3000	3	1	593	.	1	RECTANGLE_INTERESTAREA	578	2	1689	542.20	395.30	578	2266	0.1000	1	1689	1.40	172.41	1688	1669	454	1	1951.00	1756.00
zyy	zyy.edf	RIGHT	2736.00	1738.00	402	759	0.1959	759	9	5	3189	2	873.40	391.80	1	759	3947	0.1000	1	3189	2.92	6.22	3188	3164	0.1000	1	1	593	.	1	RECTANGLE_INTERESTAREA	759	1	3189	873.40	391.80	759	3947	0.1000	1	3189	2.92	6.22	3188	3164	836	1	1738.00	1738.00
zyy	zyy.edf	RIGHT	2736.00	1823.00	402	1186	0.4460	339	4	1	858	1	497.40	379.30	1	1186	2059	0.2500	2	858	2.20	4.47	857	834	0.2500	2	1	847	.	1	RECTANGLE_INTERESTAREA	847	1	1213	527.10	386.40	1186	2059	0.2500	2	858	1.03	-13.36	1212	1197	474	1	1827.00	1819.00
zyy	zyy.edf	RIGHT	4181.00	1860.00	403	347	0.1305	347	8	3	2535	2	863.20	388.40	1	347	2881	0.1250	1	2535	1.96	4.96	2534	2514	0.1250	1	1	847	.	1	RECTANGLE_INTERESTAREA	347	1	2535	863.20	388.40	347	2881	0.1250	1	2535	1.96	4.96	2534	2514	818	1	1860.00	1860.00
zyy	zyy.edf	RIGHT	2812.00	1739.00	403	559	0.2988	147	3	1	557	1	479.60	402.80	1	559	1308	0.4286	3	557	10.59	-3.34	556	485	0.4286	3	2	412	.	1	RECTANGLE_INTERESTAREA	205	1	1104	526.50	379.00	559	1308	0.4286	3	557	1.05	104.79	1103	931	474	1	1749.00	1733.00
zyy	zyy.edf	RIGHT	4292.00	1879.00	403	92	0.0492	92	7	3	2129	2	904.70	395.10	1	92	2220	0.1429	1	2129	0.84	6.42	2128	2113	0.1429	1	2	412	.	1	RECTANGLE_INTERESTAREA	92	1	2129	904.70	395.10	92	2220	0.1429	1	2129	0.84	6.42	2128	2113	816	1	1879.00	1879.00
zyy	zyy.edf	RIGHT	2812.00	1832.00	403	2159	0.4696	1759	7	1	1779	1	506.40	390.50	1	2159	3952	0.2000	2	1779	2.24	-0.81	1778	1755	0.2000	2	1	400	.	1	RECTANGLE_INTERESTAREA	400	1	3553	498.10	392.70	2159	3952	0.2000	2	1779	0.23	91.72	3552	3538	474	1	1844.00	1820.00
zyy	zyy.edf	RIGHT	2738.00	1738.00	403	720	0.1566	720	10	3	4169	2	879.00	392.30	1	720	4888	0.1000	1	4169	1.85	0.42	4168	4147	0.1000	1	1	400	.	1	RECTANGLE_INTERESTAREA	720	1	4169	879.00	392.30	720	4888	0.1000	1	4169	1.85	0.42	4168	4147	837	1	1738.00	1738.00
zyy	zyy.edf	RIGHT	2736.00	1706.50	402	887	0.3746	169	3	1	632	1	478.30	396.60	1	887	1536	0.2857	2	632	10.03	-2.19	631	569	0.2857	2	2	1189	.	1	RECTANGLE_INTERESTAREA	718	1	819	521.90	394.30	887	1536	0.2857	2	632	1.41	10.08	818	801	474	1	1721.00	1692.00
zyy	zyy.edf	RIGHT	5772.00	1805.50	403	778	0.3285	307	6	3	1786	2	884.10	390.60	1	778	2579	0.2857	2	1786	3.46	0.17	1785	1760	0.2857	2	2	1189	.	1	RECTANGLE_INTERESTAREA	471	1	2109	856.00	390.20	778	2579	0.2857	2	1786	0.99	-176.88	2108	2093	796	1	1814.00	1797.00
zyy	zyy.edf	RIGHT	2628.00	1669.67	402	2075	0.5344	1090	3	1	1108	1	503.80	387.50	1	2075	3201	0.3750	3	1108	2.19	5.77	1107	1085	0.3750	3	3	1407	.	1	RECTANGLE_INTERESTAREA	285	1	2917	521.40	387.60	2075	3201	0.3750	3	1108	0.50	-177.18	2916	2906	476	1	1685.00	1651.00
zyy	zyy.edf	RIGHT	2775.00	1687.50	403	589	0.1517	167	7	3	3496	2	845.40	396.70	1	589	4104	0.2500	2	3496	4.50	2.31	3495	3461	0.2500	2	3	1407	.	1	RECTANGLE_INTERESTAREA	422	1	3683	892.50	388.60	589	4104	0.2500	2	3496	1.53	4.39	3682	3663	837	1	1702.00	1673.00
zyy	zyy.edf	RIGHT	2812.00	1909.50	403	1131	0.2435	720	4	1	709	1	494.60	388.00	1	1131	1855	0.1429	2	709	2.84	1.77	708	684	0.1429	2	5	1423	.	1	RECTANGLE_INTERESTAREA	411	1	1445	524.30	395.20	1131	1855	0.1429	2	709	1.11	-3.27	1444	1429	474	1	1957.00	1862.00
zyy	zyy.edf	RIGHT	2627.00	1749.00	403	1495	0.3219	483	10	3	3436	2	891.80	391.60	1	1495	5053	0.3571	5	3436	2.81	5.97	3435	3410	0.3571	5	5	1423	.	1	RECTANGLE_INTERESTAREA	382	1	4672	867.00	391.90	1495	5053	0.3571	5	3436	0.20	-80.28	4671	4633	839	1	1775.00	1705.00
zyy	zyy.edf	RIGHT	2664.00	1669.00	402	836	0.2522	240	5	1	1547	1	495.20	401.80	1	836	2398	0.2000	2	1547	11.09	-0.53	1546	1482	0.2000	2	1	596	.	1	RECTANGLE_INTERESTAREA	596	1	1803	527.50	387.00	836	2398	0.2000	2	1547	1.03	7.23	1802	1787	475	1	1774.00	1564.00
zyy	zyy.edf	RIGHT	2700.00	1693.00	402	449	0.1354	449	10	3	3102	2	880.70	387.90	1	449	3550	0.1000	1	3102	4.07	6.18	3101	3063	0.1000	1	1	596	.	1	RECTANGLE_INTERESTAREA	449	1	3102	880.70	387.90	449	3550	0.1000	1	3102	4.07	6.18	3101	3063	837	1	1693.00	1693.00
zyy	zyy.edf	RIGHT	4181.00	1765.50	403	530	0.2291	278	5	1	821	1	493.80	384.50	1	530	1367	0.2000	2	821	1.75	6.34	820	800	0.2000	2	1	252	.	1	RECTANGLE_INTERESTAREA	252	1	1116	525.90	387.90	530	1367	0.2000	2	821	1.08	-2.98	1115	1099	456	1	1774.00	1757.00
zyy	zyy.edf	RIGHT	2625.00	1730.00	402	421	0.1820	421	9	3	1999	2	885.70	386.50	1	421	2419	0.1000	1	1999	2.47	3.53	1998	1975	0.1000	1	1	252	.	1	RECTANGLE_INTERESTAREA	421	1	1999	885.70	386.50	421	2419	0.1000	1	1999	2.47	3.53	1998	1975	837	1	1730.00	1730.00
zyy	zyy.edf	RIGHT	2736.00	1955.00	402	1336	0.2479	1122	5	1	1652	1	521.90	394.70	1	1122	2773	0.0833	1	1652	11.45	-2.90	1651	1586	0.1667	2	0	0	.	1	RECTANGLE_INTERESTAREA	214	2	3524	522.50	390.60	214	3737	0.0833	1	3524	6.42	173.42	3523	3481	474	1	2074.00	1836.00
zyy	zyy.edf	RIGHT	2736.00	1982.00	402	1544	0.2865	672	10	5	3991	2	871.70	388.90	1	672	4662	0.0833	1	3991	1.94	8.04	3990	3968	0.1667	2	0	0	.	1	RECTANGLE_INTERESTAREA	872	2	4901	871.70	383.00	872	5772	0.0833	1	4901	1.34	6.36	4900	4882	836	1	2009.00	1955.00
zyy	zyy.edf	RIGHT	4292.00	1906.00	403	683	0.3099	683	3	1	768	1	500.10	390.60	1	683	1450	0.1667	1	768	2.08	2.70	767	743	0.1667	1	0	0	.	1	RECTANGLE_INTERESTAREA	683	1	768	500.10	390.60	683	1450	0.1667	1	768	2.08	2.70	767	743	454	1	1906.00	1906.00
zyy	zyy.edf	RIGHT	4140.00	1886.00	402	470	0.2132	470	6	3	1926	2	854.40	392.40	1	470	2395	0.1667	1	1926	2.03	10.87	1925	1904	0.1667	1	0	0	.	1	RECTANGLE_INTERESTAREA	470	1	1926	854.40	392.40	470	2395	0.1667	1	1926	2.03	10.87	1925	1904	817	1	1886.00	1886.00
zyy	zyy.edf	RIGHT	2625.00	1848.00	402	459	0.1988	459	5	1	723	1	505.40	394.50	1	459	1181	0.1111	1	723	1.86	7.71	722	701	0.1111	1	0	0	.	1	RECTANGLE_INTERESTAREA	459	1	723	505.40	394.50	459	1181	0.1111	1	723	1.86	7.71	722	701	475	1	1848.00	1848.00
zyy	zyy.edf	RIGHT	2700.00	1934.00	402	492	0.2131	492	9	3	2048	2	880.40	395.60	1	492	2539	0.1111	1	2048	1.51	10.80	2047	2028	0.1111	1	0	0	.	1	RECTANGLE_INTERESTAREA	492	1	2048	880.40	395.60	492	2539	0.1111	1	2048	1.51	10.80	2047	2028	837	1	1934.00	1934.00
zyy	zyy.edf	RIGHT	2736.00	1913.00	402	899	0.3498	899	4	1	740	1	502.00	390.70	1	899	1638	0.1429	1	740	2.22	3.07	739	717	0.1429	1	0	0	.	1	RECTANGLE_INTERESTAREA	899	1	740	502.00	390.70	899	1638	0.1429	1	740	2.22	3.07	739	717	474	1	1913.00	1913.00
zyy	zyy.edf	RIGHT	2628.00	1789.00	402	702	0.2732	702	7	3	2068	2	873.10	398.60	1	702	2769	0.1429	1	2068	3.15	4.81	2067	2038	0.1429	1	0	0	.	1	RECTANGLE_INTERESTAREA	702	1	2068	873.10	398.60	702	2769	0.1429	1	2068	3.15	4.81	2067	2038	838	1	1789.00	1789.00
zyy	zyy.edf	RIGHT	2812.00	1806.00	403	497	0.2562	180	4	1	839	1	547.70	394.00	1	497	1354	0.2222	2	839	2.71	-2.15	838	815	0.2222	2	2	479	.	1	RECTANGLE_INTERESTAREA	317	1	1038	515.90	388.80	497	1354	0.2222	2	839	1.24	173.50	1037	1019	474	1	1818.00	1794.00
zyy	zyy.edf	RIGHT	4140.00	1877.50	402	415	0.2139	253	8	3	1815	2	894.70	388.90	1	415	2246	0.2222	2	1815	4.01	5.28	1814	1784	0.2222	2	2	479	.	1	RECTANGLE_INTERESTAREA	162	1	2085	862.20	388.10	415	2246	0.2222	2	1815	1.10	178.61	2084	2068	817	1	1927.00	1828.00
zyy	zyy.edf	RIGHT	2812.00	1804.50	403	1368	0.4124	830	3	1	877	1	509.90	388.00	1	1368	2262	0.2857	2	877	2.76	-0.94	876	852	0.2857	2	1	538	.	1	RECTANGLE_INTERESTAREA	538	1	1725	540.20	386.60	1368	2262	0.2857	2	877	1.25	3.23	1724	1707	474	1	1812.00	1797.00
zyy	zyy.edf	RIGHT	2625.00	1717.00	402	750	0.2261	750	7	3	2766	2	878.00	389.60	1	750	3515	0.1429	1	2766	1.68	7.72	2765	2745	0.1429	1	1	538	.	1	RECTANGLE_INTERESTAREA	750	1	2766	878.00	389.60	750	3515	0.1429	1	2766	1.68	7.72	2765	2745	837	1	1717.00	1717.00
zyy	zyy.edf	RIGHT	2625.00	1964.00	402	569	0.2544	569	5	1	997	1	504.80	400.60	1	569	1565	0.1429	1	997	2.90	6.60	996	973	0.1429	1	0	0	.	1	RECTANGLE_INTERESTAREA	569	1	997	504.80	400.60	569	1565	0.1429	1	997	2.90	6.60	996	973	475	1	1964.00	1964.00
zyy	zyy.edf	RIGHT	2812.00	1748.00	403	642	0.2870	642	7	3	1798	2	872.90	397.90	1	642	2439	0.1429	1	1798	2.08	13.09	1797	1776	0.1429	1	0	0	.	1	RECTANGLE_INTERESTAREA	642	1	1798	872.90	397.90	642	2439	0.1429	1	1798	2.08	13.09	1797	1776	836	1	1748.00	1748.00
zyy	zyy.edf	RIGHT	2628.00	.	402	0	0.0000	.	.	.	.	.	.	.	.	.	.	.	.	.	.	.	.	.	0.0000	0	0	0	.	1	RECTANGLE_INTERESTAREA	.	.	.	.	.	.	.	.	.	.	.	.	.	.	476	0	.	.
zyy	zyy.edf	RIGHT	2555.00	1864.00	402	932	0.4651	932	5	1	1240	1	878.20	398.50	1	932	2171	0.2000	1	1240	3.21	1.21	1239	1213	0.2000	1	0	0	.	1	RECTANGLE_INTERESTAREA	932	1	1240	878.20	398.50	932	2171	0.2000	1	1240	3.21	1.21	1239	1213	838	0	1864.00	1864.00
zyy	zyy.edf	RIGHT	2700.00	1697.50	402	532	0.1998	280	4	1	922	1	507.50	394.50	1	532	1466	0.1818	2	922	2.00	7.83	921	900	0.1818	2	2	481	.	1	RECTANGLE_INTERESTAREA	252	1	1215	529.40	388.40	532	1466	0.1818	2	922	0.72	0.56	1214	1202	475	1	1709.00	1686.00
zyy	zyy.edf	RIGHT	2700.00	1631.00	402	400	0.1502	171	8	3	1762	2	853.90	388.00	1	400	2175	0.1818	2	1762	2.35	2.90	1761	1736	0.1818	2	2	481	.	1	RECTANGLE_INTERESTAREA	229	1	1947	888.10	387.70	400	2175	0.1818	2	1762	0.83	4.38	1946	1933	837	1	1642.00	1620.00
zyy	zyy.edf	RIGHT	2625.00	1605.00	402	503	0.1824	278	2	1	1093	1	492.20	391.70	1	503	1614	0.2857	2	1093	11.13	1.52	1092	1017	0.2857	2	1	225	.	1	RECTANGLE_INTERESTAREA	225	1	1390	528.60	385.60	503	1614	0.2857	2	1093	1.37	6.64	1389	1371	475	1	1629.00	1581.00
zyy	zyy.edf	RIGHT	2772.00	1666.00	402	560	0.2030	560	6	3	2034	2	870.20	387.70	1	560	2593	0.1429	1	2034	1.80	-4.32	2033	2013	0.1429	1	1	225	.	1	RECTANGLE_INTERESTAREA	560	1	2034	870.20	387.70	560	2593	0.1429	1	2034	1.80	-4.32	2033	2013	836	1	1666.00	1666.00
zyy	zyy.edf	RIGHT	2664.00	1707.00	402	508	0.2625	508	4	1	821	1	508.10	375.80	1	508	1328	0.1667	1	821	2.84	2.90	820	796	0.1667	1	0	0	.	1	RECTANGLE_INTERESTAREA	508	1	821	508.10	375.80	508	1328	0.1667	1	821	2.84	2.90	820	796	475	1	1707.00	1707.00
zyy	zyy.edf	RIGHT	2738.00	1733.00	403	579	0.2992	579	6	3	1547	2	864.20	390.30	1	579	2125	0.1667	1	1547	2.74	2.35	1546	1522	0.1667	1	0	0	.	1	RECTANGLE_INTERESTAREA	579	1	1547	864.20	390.30	579	2125	0.1667	1	1547	2.74	2.35	1546	1522	837	1	1733.00	1733.00
zyy	zyy.edf	RIGHT	2812.00	1747.00	403	1046	0.3678	301	4	1	751	1	508.00	385.80	1	1046	1815	0.2222	2	751	2.21	2.00	750	729	0.2222	2	1	745	.	1	RECTANGLE_INTERESTAREA	745	1	1071	542.90	384.10	1046	1815	0.2222	2	751	1.28	-0.32	1070	1052	474	1	1775.00	1719.00
zyy	zyy.edf	RIGHT	2628.00	1624.00	402	414	0.1456	286	7	3	2041	2	879.70	393.90	1	286	2326	0.1111	1	2041	2.61	0.97	2040	2015	0.2222	2	1	745	.	1	RECTANGLE_INTERESTAREA	128	2	2983	873.70	396.40	128	3110	0.1111	1	2983	2.47	3.94	2982	2958	838	1	1722.00	1526.00
zyy	zyy.edf	RIGHT	2627.00	1679.00	403	1302	0.4921	1302	4	1	636	1	521.60	384.00	1	1302	1937	0.1429	1	636	2.67	-0.53	635	612	0.1429	1	0	0	.	1	RECTANGLE_INTERESTAREA	1302	1	636	521.60	384.00	1302	1937	0.1429	1	636	2.67	-0.53	635	612	477	1	1679.00	1679.00
zyy	zyy.edf	RIGHT	2812.00	1661.00	403	548	0.2071	548	6	3	2139	2	882.80	397.80	1	548	2686	0.1429	1	2139	1.87	-3.42	2138	2117	0.1429	1	0	0	.	1	RECTANGLE_INTERESTAREA	548	1	2139	882.80	397.80	548	2686	0.1429	1	2139	1.87	-3.42	2138	2117	836	1	1661.00	1661.00
zyy	zyy.edf	RIGHT	3996.00	1746.25	402	1267	0.4410	225	4	1	1014	1	538.30	388.90	1	1267	2335	0.4444	4	1014	5.13	-4.78	1013	964	0.4444	4	3	1042	.	1	RECTANGLE_INTERESTAREA	390	1	1946	516.50	387.60	1267	2335	0.4444	4	1014	0.78	-173.79	1945	1932	457	1	1797.00	1663.00
zyy	zyy.edf	RIGHT	2736.00	1576.00	402	530	0.1845	530	9	3	2592	2	883.10	396.20	1	530	3121	0.1111	1	2592	1.95	2.56	2591	2569	0.1111	1	3	1042	.	1	RECTANGLE_INTERESTAREA	530	1	2592	883.10	396.20	530	3121	0.1111	1	2592	1.95	2.56	2591	2569	836	1	1576.00	1576.00
zyy	zyy.edf	RIGHT	2736.00	1677.00	402	191	0.1128	191	4	1	837	1	535.00	394.50	1	191	1027	0.1667	1	837	0.45	28.92	836	828	0.1667	1	0	0	.	1	RECTANGLE_INTERESTAREA	191	1	837	535.00	394.50	191	1027	0.1667	1	837	0.45	28.92	836	828	474	1	1677.00	1677.00
zyy	zyy.edf	RIGHT	2700.00	1708.00	402	621	0.3668	621	6	3	1255	2	891.90	401.60	1	621	1875	0.1667	1	1255	1.72	4.15	1254	1234	0.1667	1	0	0	.	1	RECTANGLE_INTERESTAREA	621	1	1255	891.90	401.60	621	1875	0.1667	1	1255	1.72	4.15	1254	1234	837	1	1708.00	1708.00
zyy	zyy.edf	RIGHT	2738.00	1668.00	403	1076	0.2121	402	5	1	1803	1	504.10	375.90	1	402	2204	0.0714	1	1803	1.61	2.00	1802	1782	0.2143	3	2	808	.	1	RECTANGLE_INTERESTAREA	341	2	3077	536.40	387.20	674	3417	0.1429	2	2726	0.71	0.00	3076	3059	475	1	1692.00	1627.00
zyy	zyy.edf	RIGHT	2700.00	1570.50	402	1091	0.2151	624	13	5	4325	2	893.20	394.60	1	1091	5423	0.1429	2	4325	0.46	14.24	4324	4315	0.1429	2	2	808	.	1	RECTANGLE_INTERESTAREA	467	1	4957	883.90	401.40	1091	5423	0.1429	2	4325	0.37	-176.41	4956	4949	837	1	1632.00	1509.00
zyy	zyy.edf	RIGHT	2812.00	1556.00	403	488	0.1550	488	7	1	1574	1	509.70	395.40	1	488	2061	0.0909	1	1574	1.55	-1.30	1573	1553	0.0909	1	0	0	.	1	RECTANGLE_INTERESTAREA	488	1	1574	509.70	395.40	488	2061	0.0909	1	1574	1.55	-1.30	1573	1553	474	1	1556.00	1556.00
zyy	zyy.edf	RIGHT	4176.00	1494.00	402	565	0.1794	565	11	3	2848	2	870.20	395.90	1	565	3412	0.0909	1	2848	1.72	4.62	2847	2827	0.0909	1	0	0	.	1	RECTANGLE_INTERESTAREA	565	1	2848	870.20	395.90	565	3412	0.0909	1	2848	1.72	4.62	2847	2827	816	1	1494.00	1494.00
zyy	zyy.edf	RIGHT	1260.00	1698.50	402	552	0.2092	283	5	1	1206	1	503.60	392.20	1	552	1767	0.2000	2	1206	3.33	-0.97	1205	1179	0.2000	2	2	692	.	1	RECTANGLE_INTERESTAREA	269	1	1499	519.10	397.70	552	1767	0.2000	2	1206	0.56	-6.81	1498	1489	494	1	1703.00	1694.00
zyy	zyy.edf	RIGHT	2700.00	1706.50	402	669	0.2535	246	9	3	2215	2	862.10	393.90	1	669	2896	0.2000	2	2215	2.07	4.52	2214	2193	0.2000	2	2	692	.	1	RECTANGLE_INTERESTAREA	423	1	2474	886.30	393.50	669	2896	0.2000	2	2215	0.63	2.13	2473	2461	837	1	1709.00	1704.00
zyy	zyy.edf	RIGHT	2628.00	1679.00	402	402	0.0811	402	5	1	2463	1	504.90	395.50	1	402	2864	0.0909	1	2463	1.91	1.58	2462	2441	0.0909	1	1	552	.	1	RECTANGLE_INTERESTAREA	402	1	2463	504.90	395.50	402	2864	0.0909	1	2463	1.91	1.58	2462	2441	476	1	1679.00	1679.00
zyy	zyy.edf	RIGHT	4176.00	1736.33	402	1220	0.2460	215	8	3	3579	2	848.00	401.90	1	767	4360	0.1818	2	3579	2.17	6.78	3578	3557	0.2727	3	1	552	.	1	RECTANGLE_INTERESTAREA	453	2	4789	874.00	388.20	453	5241	0.0909	1	4789	2.45	-3.67	4788	4762	816	1	1812.00	1691.00
zyy	zyy.edf	RIGHT	2772.00	1725.00	402	772	0.2322	453	2	1	848	1	521.70	386.10	1	772	1636	0.2857	2	848	12.41	0.93	847	772	0.2857	2	1	319	.	1	RECTANGLE_INTERESTAREA	319	1	1318	501.90	379.40	772	1636	0.2857	2	848	0.98	167.56	1317	1301	474	1	1758.00	1692.00
zyy	zyy.edf	RIGHT	2736.00	1681.00	402	722	0.2171	722	7	3	2799	2	871.40	382.90	1	722	3520	0.1429	1	2799	1.68	-4.27	2798	2778	0.1429	1	1	319	.	1	RECTANGLE_INTERESTAREA	722	1	2799	871.40	382.90	722	3520	0.1429	1	2799	1.68	-4.27	2798	2778	836	1	1681.00	1681.00
zyy	zyy.edf	RIGHT	2736.00	1616.60	402	2531	0.5893	1128	4	1	818	1	499.50	375.20	1	1128	1945	0.0833	1	818	10.54	2.07	817	752	0.4167	5	3	962	.	1	RECTANGLE_INTERESTAREA	282	2	3361	509.40	379.60	1403	3642	0.3333	4	2183	0.87	-179.77	3360	3347	474	1	1725.00	1560.00
zyy	zyy.edf	RIGHT	2812.00	1850.00	403	578	0.1346	578	12	5	4030	2	869.40	386.50	1	578	4607	0.0833	1	4030	2.34	-1.41	4029	4006	0.0833	1	3	962	.	1	RECTANGLE_INTERESTAREA	578	1	4030	869.40	386.50	578	4607	0.0833	1	4030	2.34	-1.41	4029	4006	836	1	1850.00	1850.00
zyy	zyy.edf	RIGHT	2736.00	1576.00	402	715	0.2440	342	5	1	1591	1	503.00	380.10	1	715	2327	0.2500	2	1591	2.06	8.53	1590	1569	0.2500	2	3	1104	.	1	RECTANGLE_INTERESTAREA	373	1	1955	541.80	373.00	715	2327	0.2500	2	1591	1.51	8.56	1954	1933	474	1	1593.00	1559.00
zyy	zyy.edf	RIGHT	4104.00	1531.50	402	731	0.2495	233	7	3	2393	2	849.10	397.40	1	731	3141	0.2500	2	2393	10.23	-5.28	2392	2328	0.2500	2	3	1104	.	1	RECTANGLE_INTERESTAREA	498	1	2644	893.60	386.60	731	3141	0.2500	2	2393	1.33	12.45	2643	2626	817	1	1532.00	1531.00
zyy	zyy.edf	RIGHT	2625.00	1606.67	402	955	0.2509	292	4	1	1050	1	541.30	387.80	1	706	1776	0.1667	2	1050	12.20	0.36	1049	986	0.2500	3	2	796	.	1	RECTANGLE_INTERESTAREA	249	2	2715	521.40	378.00	249	2963	0.0833	1	2715	5.93	173.95	2714	2672	475	1	1664.00	1564.00
zyy	zyy.edf	RIGHT	2812.00	1588.50	403	689	0.1810	307	11	5	3446	2	888.50	388.00	1	689	4145	0.1667	2	3446	2.38	-8.44	3445	3423	0.1667	2	2	796	.	1	RECTANGLE_INTERESTAREA	382	1	3764	876.10	380.80	689	4145	0.1667	2	3446	0.62	159.58	3763	3753	836	1	1623.00	1554.00
zyy	zyy.edf	RIGHT	2812.00	1649.50	403	688	0.3178	172	3	1	746	1	536.30	387.40	1	688	1450	0.2857	2	746	13.28	0.28	745	664	0.2857	2	1	516	.	1	RECTANGLE_INTERESTAREA	516	1	935	502.50	376.60	688	1450	0.2857	2	746	1.20	170.32	934	918	474	1	1698.00	1601.00
zyy	zyy.edf	RIGHT	2628.00	1649.00	402	412	0.1903	412	7	3	1965	2	880.80	387.00	1	412	2376	0.1429	1	1965	1.54	3.52	1964	1945	0.1429	1	1	516	.	1	RECTANGLE_INTERESTAREA	412	1	1965	880.80	387.00	412	2376	0.1429	1	1965	1.54	3.52	1964	1945	838	1	1649.00	1649.00
zyy	zyy.edf	RIGHT	2812.00	1725.75	403	1373	0.2272	250	8	1	3343	1	507.60	381.10	1	593	3948	0.1111	2	3343	1.62	154.75	3342	3323	0.2222	4	2	476	.	1	RECTANGLE_INTERESTAREA	283	3	5092	498.70	372.00	283	5374	0.0556	1	5092	4.30	170.71	5091	5056	474	1	1791.00	1657.00
zyy	zyy.edf	RIGHT	2738.00	1613.00	403	412	0.0682	247	15	7	5665	2	863.00	390.50	1	380	6277	0.1111	2	5665	1.75	7.67	5664	5644	0.1667	3	2	476	.	1	RECTANGLE_INTERESTAREA	32	2	6692	862.80	401.60	32	6723	0.0556	1	6692	2.69	1.09	6691	6667	837	1	1677.00	1540.00
zyy	zyy.edf	RIGHT	2736.00	1598.75	402	1397	0.3690	366	4	1	870	1	515.00	400.50	1	1397	2308	0.3333	4	870	2.35	169.73	869	846	0.3333	4	3	1031	.	1	RECTANGLE_INTERESTAREA	264	1	2045	501.30	381.80	1397	2308	0.3333	4	870	0.78	-177.67	2044	2029	474	1	1749.00	1514.00
zyy	zyy.edf	RIGHT	2736.00	1654.50	402	1065	0.2813	769	10	3	2695	2	880.40	395.20	1	769	3463	0.0833	1	2695	1.66	-4.68	2694	2675	0.1667	2	3	1031	.	1	RECTANGLE_INTERESTAREA	296	2	3811	891.90	389.60	296	4106	0.0833	1	3811	2.37	-1.06	3810	3785	836	1	1756.00	1553.00
zyy	zyy.edf	RIGHT	2812.00	1512.50	403	1101	0.3047	869	5	1	1422	1	504.60	387.00	1	869	2290	0.1000	1	1422	12.83	-0.49	1421	1293	0.2000	2	1	489	.	1	RECTANGLE_INTERESTAREA	232	2	2520	528.60	379.20	232	2751	0.1000	1	2520	2.07	177.85	2519	2498	474	1	1522.00	1503.00
zyy	zyy.edf	RIGHT	2738.00	1673.00	403	969	0.2682	480	9	5	2998	2	880.30	391.90	1	969	3982	0.2000	2	2998	2.98	-1.57	2997	2974	0.2000	2	1	489	.	1	RECTANGLE_INTERESTAREA	489	1	3494	906.30	394.00	969	3982	0.2000	2	2998	0.96	9.24	3493	3478	837	1	1734.00	1612.00
zyy	zyy.edf	RIGHT	2812.00	1555.67	403	1020	0.2166	247	5	1	1193	1	523.00	370.10	1	247	1439	0.0769	1	1193	1.51	-0.27	1192	1175	0.2308	3	2	1103	.	1	RECTANGLE_INTERESTAREA	137	3	3772	548.60	392.90	137	3908	0.0769	1	3772	0.70	132.25	3771	3675	474	1	1657.00	1466.00
zyy	zyy.edf	RIGHT	2660.00	1672.00	402	1103	0.2342	183	12	7	4082	2	856.30	400.00	1	1103	5201	0.1538	2	4082	10.27	-1.51	4081	3909	0.1538	2	2	1103	.	1	RECTANGLE_INTERESTAREA	920	1	4282	886.30	400.80	1103	5201	0.1538	2	4082	1.06	4.17	4281	4265	836	1	1723.00	1621.00
zyy	zyy.edf	RIGHT	2772.00	1745.00	402	760	0.1595	760	5	1	2421	1	530.60	374.40	1	760	3180	0.1250	1	2421	1.97	-1.33	2420	2400	0.1250	1	0	0	.	1	RECTANGLE_INTERESTAREA	760	1	2421	530.60	374.40	760	3180	0.1250	1	2421	1.97	-1.33	2420	2400	474	1	1745.00	1745.00
zyy	zyy.edf	RIGHT	2772.00	1805.00	402	1403	0.2944	1403	8	3	3696	2	880.00	395.80	1	1403	5098	0.1250	1	3696	0.94	17.91	3695	3681	0.1250	1	0	0	.	1	RECTANGLE_INTERESTAREA	1403	1	3696	880.00	395.80	1403	5098	0.1250	1	3696	0.94	17.91	3695	3681	836	1	1805.00	1805.00
zyy	zyy.edf	RIGHT	2701.00	1791.00	403	647	0.0914	647	6	1	2508	1	509.60	384.10	1	647	3154	0.0667	1	2508	0.76	157.13	2507	2495	0.0667	1	7	3212	.	1	RECTANGLE_INTERESTAREA	647	1	2508	509.60	384.10	647	3154	0.0667	1	2508	0.76	157.13	2507	2495	476	1	1791.00	1791.00
zyy	zyy.edf	RIGHT	4292.00	1837.25	403	3458	0.4888	246	8	3	3843	2	833.70	398.20	1	3458	7398	0.5333	8	3843	5.28	1.65	3842	3807	0.5333	8	7	3212	.	1	RECTANGLE_INTERESTAREA	720	1	6679	860.50	393.80	3458	7398	0.5333	8	3843	0.88	169.79	6678	6663	816	1	1942.00	1687.00
zyy	zyy.edf	RIGHT	2628.00	1733.40	402	2927	0.5407	637	3	1	742	1	480.80	370.20	1	2927	3738	0.3846	5	742	2.71	-2.68	741	716	0.3846	5	6	3152	.	1	RECTANGLE_INTERESTAREA	495	1	3244	534.50	386.00	2927	3738	0.3846	5	742	0.93	-2.16	3243	3229	476	1	1780.00	1624.00
zyy	zyy.edf	RIGHT	4176.00	1789.33	402	1152	0.2128	290	11	3	4545	2	871.60	388.30	1	1152	5729	0.2308	3	4545	2.94	1.39	4544	4519	0.2308	3	6	3152	.	1	RECTANGLE_INTERESTAREA	191	1	5539	868.70	397.80	1152	5729	0.2308	3	4545	1.03	-168.53	5538	5519	816	1	1930.00	1668.00
zyy	zyy.edf	RIGHT	4292.00	1629.50	403	2291	0.5197	278	5	1	1361	1	501.40	385.70	1	2291	3700	0.3333	4	1361	1.95	-1.96	1360	1339	0.3333	4	5	2501	.	1	RECTANGLE_INTERESTAREA	813	1	2888	524.00	379.30	2291	3700	0.3333	4	1361	0.67	177.30	2887	2868	454	1	1734.00	1547.00
zyy	zyy.edf	RIGHT	3996.00	1569.00	402	661	0.1500	173	10	3	3987	2	820.70	390.90	1	661	4679	0.2500	3	3987	2.51	-1.10	3986	3963	0.2500	3	5	2501	.	1	RECTANGLE_INTERESTAREA	88	1	4592	905.70	394.20	661	4679	0.2500	3	3987	0.76	4.55	4591	4579	819	1	1628.00	1517.00
zyy	zyy.edf	RIGHT	2700.00	1548.00	402	1297	0.3440	688	8	1	1945	1	517.10	383.30	1	1297	3260	0.1818	2	1945	1.12	30.35	1944	1928	0.1818	2	1	609	.	1	RECTANGLE_INTERESTAREA	609	1	2652	549.80	377.50	1297	3260	0.1818	2	1945	1.27	5.09	2651	2633	475	1	1600.00	1496.00
zyy	zyy.edf	RIGHT	2700.00	1627.00	402	615	0.1631	615	11	3	3489	2	870.00	391.30	1	615	4103	0.0909	1	3489	3.11	-0.06	3488	3462	0.0909	1	1	609	.	1	RECTANGLE_INTERESTAREA	615	1	3489	870.00	391.30	615	4103	0.0909	1	3489	3.11	-0.06	3488	3462	837	1	1627.00	1627.00
zyy	zyy.edf	RIGHT	2701.00	1473.00	403	307	0.0934	307	5	1	1139	1	517.50	378.20	1	307	1445	0.0833	1	1139	2.05	2.77	1138	1115	0.0833	1	0	0	.	1	RECTANGLE_INTERESTAREA	307	1	1139	517.50	378.20	307	1445	0.0833	1	1139	2.05	2.77	1138	1115	476	1	1473.00	1473.00
zyy	zyy.edf	RIGHT	2700.00	1711.33	402	985	0.2998	682	8	3	1864	2	874.40	391.80	1	682	2545	0.0833	1	1864	2.58	-2.12	1863	1840	0.2500	3	0	0	.	1	RECTANGLE_INTERESTAREA	32	3	3565	884.70	393.70	32	3596	0.0833	1	3565	2.88	0.54	3564	3539	837	1	1790.00	1598.00
zyy	zyy.edf	RIGHT	2772.00	1481.00	402	2277	0.3166	339	6	1	1970	1	511.70	379.00	1	867	2857	0.1000	2	1970	1.85	4.48	1969	1948	0.2500	5	5	2317	.	1	RECTANGLE_INTERESTAREA	177	2	4608	547.00	375.50	1410	4784	0.1500	3	3335	1.03	-0.39	4607	4590	474	1	1529.00	1457.00
zyy	zyy.edf	RIGHT	2736.00	1580.20	402	1688	0.2347	198	13	5	4996	2	862.50	391.00	1	1131	6162	0.1500	3	4996	2.12	-3.04	4995	4974	0.2500	5	5	2317	.	1	RECTANGLE_INTERESTAREA	265	3	7444	870.20	393.90	265	7708	0.0500	1	7444	2.53	3.18	7443	7419	836	1	1693.00	1430.00
zyy	zyy.edf	RIGHT	2812.00	1642.50	403	2629	0.3360	933	9	1	3394	1	517.50	382.30	1	1523	4955	0.1364	3	3394	2.73	-5.46	3393	3368	0.2727	6	2	590	.	1	RECTANGLE_INTERESTAREA	475	4	7056	529.60	395.90	475	7530	0.0455	1	7056	1.60	-176.11	7055	7034	474	1	1705.00	1563.00
zyy	zyy.edf	RIGHT	2736.00	1694.00	402	736	0.0941	736	22	9	7970	2	883.40	398.50	1	736	8705	0.0455	1	7970	0.85	149.33	7969	7956	0.0455	1	2	590	.	1	RECTANGLE_INTERESTAREA	736	1	7970	883.40	398.50	736	8705	0.0455	1	7970	0.85	149.33	7969	7956	836	1	1694.00	1694.00
zyy	zyy.edf	RIGHT	4292.00	1797.40	403	1992	0.4101	248	3	1	833	1	473.00	389.60	1	1521	2413	0.2857	4	833	2.78	1.22	832	807	0.3571	5	5	2110	.	1	RECTANGLE_INTERESTAREA	471	2	2646	513.40	398.70	471	3116	0.0714	1	2646	2.82	-179.79	2645	2618	454	1	1862.00	1704.00
zyy	zyy.edf	RIGHT	2664.00	1636.67	402	1313	0.2703	476	10	5	3328	2	864.40	397.90	1	1313	4868	0.2143	3	3328	3.12	1.88	3327	3300	0.2143	3	5	2110	.	1	RECTANGLE_INTERESTAREA	299	1	4570	867.10	388.50	1313	4868	0.2143	3	3328	0.61	71.23	4569	4349	837	1	1663.00	1595.00
zyy	zyy.edf	RIGHT	4329.00	1770.33	403	1689	0.3260	631	8	1	2149	1	508.90	396.00	1	977	3143	0.1333	2	2149	2.16	15.07	2148	2125	0.2000	3	1	346	.	1	RECTANGLE_INTERESTAREA	712	2	3448	529.40	393.60	712	4159	0.0667	1	3448	4.34	176.67	3447	3398	454	1	1819.00	1710.00
zyy	zyy.edf	RIGHT	2812.00	1701.50	403	913	0.1762	292	13	5	4414	2	872.40	391.60	1	292	4705	0.0667	1	4414	1.67	-3.61	4413	4392	0.1333	2	1	346	.	1	RECTANGLE_INTERESTAREA	621	2	4984	868.70	385.40	621	5604	0.0667	1	4984	1.44	1.49	4983	4965	836	1	1764.00	1639.00
zyy	zyy.edf	RIGHT	2736.00	1624.50	402	612	0.2511	297	3	1	660	1	505.50	383.70	1	612	1291	0.2857	2	660	2.82	2.22	659	636	0.2857	2	2	829	.	1	RECTANGLE_INTERESTAREA	315	1	977	542.10	387.10	612	1291	0.2857	2	660	1.30	3.72	976	957	474	1	1682.00	1567.00
zyy	zyy.edf	RIGHT	2700.00	1720.50	402	1099	0.4510	585	6	3	1559	2	875.30	393.20	1	1099	2676	0.2857	2	1559	1.84	-0.21	1558	1537	0.2857	2	2	829	.	1	RECTANGLE_INTERESTAREA	514	1	2163	907.60	391.30	1099	2676	0.2857	2	1559	1.24	0.77	2162	2144	837	1	1769.00	1672.00
zyy	zyy.edf	RIGHT	2775.00	1421.50	403	582	0.1824	212	5	1	1529	1	494.10	386.50	1	582	2129	0.2000	2	1529	2.29	-0.88	1528	1506	0.2000	2	1	370	.	1	RECTANGLE_INTERESTAREA	370	1	1760	534.80	385.20	582	2129	0.2000	2	1529	1.32	6.13	1759	1741	475	1	1437.00	1406.00
zyy	zyy.edf	RIGHT	4140.00	1559.00	402	762	0.2388	762	9	3	2473	2	882.90	395.20	1	762	3234	0.1000	1	2473	2.80	2.80	2472	2447	0.1000	1	1	370	.	1	RECTANGLE_INTERESTAREA	762	1	2473	882.90	395.20	762	3234	0.1000	1	2473	2.80	2.80	2472	2447	817	1	1559.00	1559.00
zyy	zyy.edf	RIGHT	2812.00	1463.50	403	983	0.2971	260	5	1	1367	1	496.80	384.80	1	983	2368	0.1818	2	1367	1.98	-2.14	1366	1345	0.1818	2	2	1092	.	1	RECTANGLE_INTERESTAREA	723	1	1646	543.90	383.70	983	2368	0.1818	2	1367	1.45	0.97	1645	1627	474	1	1484.00	1443.00
zyy	zyy.edf	RIGHT	4140.00	1568.00	402	595	0.1798	226	9	3	2751	2	848.80	393.30	1	595	3360	0.1818	2	2751	2.54	-3.55	2750	2728	0.1818	2	2	1092	.	1	RECTANGLE_INTERESTAREA	369	1	2992	884.80	390.20	595	3360	0.1818	2	2751	1.02	6.26	2991	2977	817	1	1624.00	1512.00
zyy	zyy.edf	RIGHT	2812.00	1575.33	403	1622	0.2815	363	5	1	1413	1	476.40	381.30	1	1622	3069	0.2000	3	1413	2.15	-5.73	1412	1390	0.2000	3	4	2432	.	1	RECTANGLE_INTERESTAREA	820	1	2250	538.90	388.20	1622	3069	0.2000	3	1413	0.92	-2.42	2249	2235	474	1	1593.00	1544.00
zyy	zyy.edf	RIGHT	2812.00	1434.00	403	2027	0.3518	214	11	3	3798	2	890.70	394.20	1	1387	5212	0.2000	3	3798	2.03	3.51	3797	3776	0.2667	4	4	2432	.	1	RECTANGLE_INTERESTAREA	640	2	5470	855.30	399.40	640	6109	0.0667	1	5470	0.92	1.47	5469	5456	836	1	1490.00	1395.00
zyy	zyy.edf	RIGHT	2775.00	1488.25	403	1456	0.3279	692	7	1	1869	1	515.10	385.10	1	811	2688	0.1250	2	1869	3.48	5.60	1868	1843	0.2500	4	2	491	.	1	RECTANGLE_INTERESTAREA	372	2	3032	495.30	386.50	645	3403	0.1250	2	2751	0.33	-175.13	3031	3024	475	1	1541.00	1439.00
zyy	zyy.edf	RIGHT	3990.00	1604.50	402	574	0.1293	446	14	5	3782	2	860.30	395.00	1	446	4227	0.0625	1	3782	2.15	-5.17	3781	3759	0.1250	2	2	491	.	1	RECTANGLE_INTERESTAREA	128	2	4649	850.00	399.30	128	4776	0.0625	1	4649	2.33	-1.84	4648	4626	817	1	1645.00	1564.00
zyy	zyy.edf	RIGHT	4292.00	1585.00	403	890	0.2178	322	7	1	2635	1	503.20	384.80	1	890	3544	0.2000	2	2635	2.82	5.66	2634	2609	0.2000	2	1	568	.	1	RECTANGLE_INTERESTAREA	568	1	2977	559.90	386.90	890	3544	0.2000	2	2635	1.73	1.06	2976	2957	454	1	1610.00	1560.00
zyy	zyy.edf	RIGHT	4292.00	1666.00	403	602	0.1473	602	10	3	3749	2	859.60	389.90	1	602	4350	0.1000	1	3749	2.59	-5.45	3748	3725	0.1000	1	1	568	.	1	RECTANGLE_INTERESTAREA	602	1	3749	859.60	389.90	602	4350	0.1000	1	3749	2.59	-5.45	3748	3725	816	1	1666.00	1666.00
zyy	zyy.edf	RIGHT	2812.00	1631.50	403	527	0.2409	209	2	1	484	1	488.60	385.50	1	527	1033	0.2857	2	484	11.02	1.32	483	411	0.2857	2	2	578	.	1	RECTANGLE_INTERESTAREA	318	1	716	526.60	387.10	527	1033	0.2857	2	484	1.30	-2.16	715	693	474	1	1649.00	1614.00
zyy	zyy.edf	RIGHT	2736.00	1830.50	402	590	0.2697	330	6	3	1788	2	868.00	394.10	1	590	2394	0.2857	2	1788	3.19	-2.08	1787	1762	0.2857	2	2	578	.	1	RECTANGLE_INTERESTAREA	260	1	2135	896.50	385.90	590	2394	0.2857	2	1788	1.09	9.94	2134	2118	836	1	1850.00	1811.00
zyy	zyy.edf	RIGHT	4292.00	1556.33	403	1332	0.3100	188	4	1	679	1	473.60	397.50	1	1332	2040	0.2000	3	679	3.15	0.89	678	649	0.2000	3	7	2659	.	1	RECTANGLE_INTERESTAREA	806	1	1235	538.30	383.10	1332	2040	0.2000	3	679	0.87	8.15	1234	1221	454	1	1631.00	1487.00
zyy	zyy.edf	RIGHT	4292.00	1695.71	403	1992	0.4636	184	8	3	2233	2	838.90	383.80	1	1644	3946	0.3333	5	2233	3.18	1.80	2232	2207	0.4667	7	7	2659	.	1	RECTANGLE_INTERESTAREA	55	2	4572	890.70	400.30	348	4626	0.1333	2	4266	0.89	4.09	4571	4559	816	1	1861.00	1476.00
zyy	zyy.edf	RIGHT	2812.00	1477.67	403	929	0.2391	409	10	1	2597	1	526.50	383.80	1	929	3750	0.2000	3	2597	1.46	-170.54	2596	2577	0.2000	3	3	1076	.	1	RECTANGLE_INTERESTAREA	342	1	3409	532.40	376.80	929	3750	0.2000	3	2597	1.53	52.65	3408	3196	474	1	1502.00	1448.00
zyy	zyy.edf	RIGHT	2736.00	1430.00	402	622	0.1601	66	14	3	3949	2	863.20	392.30	1	622	4585	0.1333	2	3949	0.51	-4.95	3948	3937	0.1333	2	3	1076	.	1	RECTANGLE_INTERESTAREA	556	1	4030	886.90	396.40	622	4585	0.1333	2	3949	0.83	-2.10	4029	4015	836	1	1475.00	1385.00
zyy	zyy.edf	RIGHT	2812.00	1702.00	403	342	0.1159	342	6	1	1309	1	494.90	388.40	1	342	1650	0.0833	1	1309	1.63	-4.60	1308	1288	0.0833	1	1	174	.	1	RECTANGLE_INTERESTAREA	342	1	1309	494.90	388.40	342	1650	0.0833	1	1309	1.63	-4.60	1308	1288	474	1	1702.00	1702.00
zyy	zyy.edf	RIGHT	4329.00	1629.33	403	674	0.2284	369	9	3	2082	2	864.60	390.70	1	543	2636	0.1667	2	2082	1.72	-11.73	2081	2061	0.2500	3	1	174	.	1	RECTANGLE_INTERESTAREA	131	2	3130	859.30	401.50	131	3260	0.0833	1	3130	3.19	-0.18	3129	3102	816	1	1732.00	1529.00
zyy	zyy.edf	RIGHT	2664.00	1568.50	402	1004	0.3315	527	4	1	842	1	503.30	386.00	1	1004	1858	0.2500	2	842	2.91	-0.41	841	817	0.2500	2	1	477	.	1	RECTANGLE_INTERESTAREA	477	1	1382	526.70	382.60	1004	1858	0.2500	2	842	0.70	6.61	1381	1369	475	1	1634.00	1503.00
zyy	zyy.edf	RIGHT	2736.00	1569.00	402	900	0.2971	900	8	3	2338	2	863.10	386.30	1	900	3237	0.1250	1	2338	2.48	0.24	2337	2314	0.1250	1	1	477	.	1	RECTANGLE_INTERESTAREA	900	1	2338	863.10	386.30	900	3237	0.1250	1	2338	2.48	0.24	2337	2314	836	1	1569.00	1569.00
zyy	zyy.edf	RIGHT	2775.00	1436.00	403	357	0.1638	357	4	1	836	1	517.70	380.70	1	357	1192	0.1429	1	836	1.92	178.53	835	813	0.1429	1	0	0	.	1	RECTANGLE_INTERESTAREA	357	1	836	517.70	380.70	357	1192	0.1429	1	836	1.92	178.53	835	813	475	1	1436.00	1436.00
zyy	zyy.edf	RIGHT	2775.00	1615.00	403	717	0.3291	717	7	3	1678	2	878.90	391.80	1	717	2394	0.1429	1	1678	2.87	-2.65	1677	1653	0.1429	1	0	0	.	1	RECTANGLE_INTERESTAREA	717	1	1678	878.90	391.80	717	2394	0.1429	1	1678	2.87	-2.65	1677	1653	837	1	1615.00	1615.00
zyy	zyy.edf	RIGHT	2736.00	1546.00	402	253	0.1280	253	4	1	851	1	516.40	385.00	1	253	1103	0.1429	1	851	2.72	1.55	850	827	0.1429	1	0	0	.	1	RECTANGLE_INTERESTAREA	253	1	851	516.40	385.00	253	1103	0.1429	1	851	2.72	1.55	850	827	474	1	1546.00	1546.00
zyy	zyy.edf	RIGHT	4176.00	.	402	0	0.0000	.	.	.	.	.	.	.	.	.	.	.	.	.	.	.	.	.	0.0000	0	0	0	.	1	RECTANGLE_INTERESTAREA	.	.	.	.	.	.	.	.	.	.	.	.	.	.	816	0	.	.
zyy	zyy.edf	RIGHT	2812.00	1485.50	403	500	0.2155	232	4	1	1025	1	496.10	379.40	1	500	1542	0.2500	2	1025	2.73	4.05	1024	1000	0.2500	2	2	792	.	1	RECTANGLE_INTERESTAREA	268	1	1275	533.00	377.30	500	1542	0.2500	2	1025	1.17	1.55	1274	1257	474	1	1486.00	1485.00
zyy	zyy.edf	RIGHT	4292.00	1565.50	403	677	0.2918	153	7	3	1850	2	817.30	386.40	1	677	2547	0.2500	2	1850	3.42	-3.80	1849	1814	0.2500	2	2	792	.	1	RECTANGLE_INTERESTAREA	524	1	2024	872.50	393.20	677	2547	0.2500	2	1850	1.67	-6.05	2023	2003	816	1	1606.00	1525.00
zyy	zyy.edf	RIGHT	2701.00	1444.25	403	1069	0.2324	80	4	1	697	1	541.80	373.20	1	684	1404	0.2143	3	697	1.72	3.05	696	676	0.2857	4	3	1294	.	1	RECTANGLE_INTERESTAREA	385	2	3026	523.30	379.30	385	3410	0.0714	1	3026	2.04	177.44	3025	3003	476	1	1531.00	1405.00
zyy	zyy.edf	RIGHT	4176.00	1399.50	402	1054	0.2291	364	13	5	3846	2	866.70	389.80	1	1054	4911	0.1429	2	3846	1.65	-4.58	3845	3826	0.1429	2	3	1294	.	1	RECTANGLE_INTERESTAREA	690	1	4222	895.80	385.70	1054	4911	0.1429	2	3846	0.69	-0.83	4221	4210	816	1	1412.00	1387.00
zyy	zyy.edf	RIGHT	2849.00	1572.00	403	939	0.2245	681	7	1	1699	1	511.50	383.10	1	939	2655	0.1429	2	1699	1.77	168.78	1698	1676	0.1429	2	3	1369	.	1	RECTANGLE_INTERESTAREA	258	1	2398	549.00	375.10	939	2655	0.1429	2	1699	1.29	6.75	2397	2380	474	1	1587.00	1557.00
zyy	zyy.edf	RIGHT	2700.00	1576.67	402	1330	0.3180	219	11	3	3022	2	859.20	393.30	1	1330	4381	0.2143	3	3022	2.26	-5.99	3021	2999	0.2143	3	3	1369	.	1	RECTANGLE_INTERESTAREA	389	1	3993	853.90	394.20	1330	4381	0.2143	3	3022	1.15	-178.83	3992	3976	837	1	1588.00	1565.00
zyy	zyy.edf	RIGHT	2660.00	1421.00	402	1629	0.2657	274	5	1	1962	1	481.50	378.70	1	549	2520	0.1818	2	1962	2.85	4.52	1961	1935	0.2727	3	2	1228	.	1	RECTANGLE_INTERESTAREA	1080	2	3227	519.80	380.50	1080	4306	0.0909	1	3227	0.53	-166.19	3226	3217	474	1	1437.00	1406.00
zyy	zyy.edf	RIGHT	2664.00	1475.00	402	1564	0.2551	611	10	5	4800	2	856.20	381.70	1	1564	6379	0.1818	2	4800	6.34	-0.79	4799	4743	0.1818	2	2	1228	.	1	RECTANGLE_INTERESTAREA	953	1	5427	896.20	387.80	1564	6379	0.1818	2	4800	0.94	-5.52	5426	5411	837	1	1495.00	1455.00
zyy	zyy.edf	RIGHT	3996.00	1470.00	402	623	0.2319	299	3	1	1196	1	498.10	379.60	1	623	1832	0.3333	2	1196	2.53	3.18	1195	1172	0.3333	2	1	324	.	1	RECTANGLE_INTERESTAREA	324	1	1509	529.80	376.30	623	1832	0.3333	2	1196	0.86	1.63	1508	1495	457	1	1493.00	1447.00
zyy	zyy.edf	RIGHT	2700.00	1442.00	402	836	0.3112	836	6	3	2047	2	888.50	394.10	1	836	2882	0.1667	1	2047	2.09	2.13	2046	2024	0.1667	1	1	324	.	1	RECTANGLE_INTERESTAREA	836	1	2047	888.50	394.10	836	2882	0.1667	1	2047	2.09	2.13	2046	2024	837	1	1442.00	1442.00
zyy	zyy.edf	RIGHT	4292.00	1426.00	403	529	0.1847	88	4	1	1061	1	470.00	380.10	1	529	1633	0.3000	3	1061	10.18	0.37	1060	986	0.3000	3	3	898	.	1	RECTANGLE_INTERESTAREA	265	1	1369	513.20	378.60	529	1633	0.3000	3	1061	1.57	173.03	1368	1350	454	1	1428.00	1423.00
zyy	zyy.edf	RIGHT	2660.00	1588.50	402	750	0.2619	293	9	3	2357	2	861.80	390.30	1	750	3118	0.2000	2	2357	2.84	-3.03	2356	2329	0.2000	2	3	898	.	1	RECTANGLE_INTERESTAREA	457	1	2662	879.10	392.20	750	3118	0.2000	2	2357	0.61	4.76	2661	2650	836	1	1620.00	1557.00
zyy	zyy.edf	RIGHT	2556.00	1426.83	402	2851	0.5200	145	7	1	1159	1	498.30	370.40	1	2203	3401	0.2667	4	1159	0.41	11.24	1158	1147	0.4000	6	4	2359	.	1	RECTANGLE_INTERESTAREA	301	2	3936	523.20	380.80	648	4236	0.1333	2	3575	0.83	177.11	3935	3922	477	1	1520.00	1341.00
zyy	zyy.edf	RIGHT	2700.00	1530.00	402	1304	0.2378	1304	15	5	4583	2	889.20	395.60	1	1304	5886	0.0667	1	4583	3.33	-5.67	4582	4557	0.0667	1	4	2359	.	1	RECTANGLE_INTERESTAREA	1304	1	4583	889.20	395.60	1304	5886	0.0667	1	4583	3.33	-5.67	4582	4557	837	1	1530.00	1530.00
zyy	zyy.edf	RIGHT	2812.00	1715.00	403	301	0.0777	301	7	1	1572	1	502.60	384.80	1	301	1872	0.0769	1	1572	2.10	4.41	1571	1549	0.0769	1	1	703	.	1	RECTANGLE_INTERESTAREA	301	1	1572	502.60	384.80	301	1872	0.0769	1	1572	2.10	4.41	1571	1549	474	1	1715.00	1715.00
zyy	zyy.edf	RIGHT	2660.00	1572.00	402	921	0.2378	218	12	3	3303	2	861.10	386.70	1	921	4239	0.1538	2	3303	4.63	-1.78	3302	3260	0.1538	2	1	703	.	1	RECTANGLE_INTERESTAREA	703	1	3537	892.10	394.30	921	4239	0.1538	2	3303	1.06	-11.98	3536	3521	836	1	1589.00	1555.00
zyy	zyy.edf	RIGHT	4068.00	1606.00	402	732	0.3617	304	3	1	681	1	504.20	389.80	1	732	1431	0.3333	2	681	5.39	1.67	680	639	0.3333	2	1	428	.	1	RECTANGLE_INTERESTAREA	428	1	1004	541.00	384.70	732	1431	0.3333	2	681	1.32	5.79	1003	985	456	1	1640.00	1572.00
zyy	zyy.edf	RIGHT	2736.00	1613.00	402	569	0.2811	569	6	3	1656	2	889.80	395.50	1	569	2224	0.1667	1	1656	2.58	-2.33	1655	1630	0.1667	1	1	428	.	1	RECTANGLE_INTERESTAREA	569	1	1656	889.80	395.50	569	2224	0.1667	1	1656	2.58	-2.33	1655	1630	836	1	1613.00	1613.00
zyy	zyy.edf	RIGHT	2812.00	1628.00	403	887	0.3999	197	3	1	628	1	490.90	393.30	1	887	1535	0.3333	2	628	2.37	5.26	627	603	0.3333	2	1	690	.	1	RECTANGLE_INTERESTAREA	690	1	846	536.20	384.90	887	1535	0.3333	2	628	1.46	9.25	845	825	474	1	1652.00	1604.00
zyy	zyy.edf	RIGHT	2849.00	1578.00	403	654	0.2949	654	6	3	1769	2	883.40	389.40	1	654	2422	0.1667	1	1769	2.82	-6.06	1768	1744	0.1667	1	1	690	.	1	RECTANGLE_INTERESTAREA	654	1	1769	883.40	389.40	654	2422	0.1667	1	1769	2.82	-6.06	1768	1744	836	1	1578.00	1578.00
zyy	zyy.edf	RIGHT	2700.00	1417.25	402	1703	0.2784	1020	5	1	1861	1	507.30	368.30	1	1703	3595	0.2857	4	1861	2.21	5.94	1860	1837	0.2857	4	5	2178	.	1	RECTANGLE_INTERESTAREA	264	1	3332	515.90	383.90	1703	3595	0.2857	4	1861	0.99	27.86	3331	3316	475	1	1525.00	1345.00
zyy	zyy.edf	RIGHT	2700.00	1564.33	402	1899	0.3104	404	12	3	4496	2	900.10	383.70	1	1899	6415	0.2143	3	4496	1.66	-4.80	4495	4470	0.2143	3	5	2178	.	1	RECTANGLE_INTERESTAREA	404	1	6012	865.10	397.50	1899	6415	0.2143	3	4496	0.70	-169.49	6011	6000	837	1	1629.00	1506.00
zyy	zyy.edf	RIGHT	2775.00	1494.00	403	622	0.2168	622	5	1	1633	1	524.00	371.60	1	622	2254	0.1250	1	1633	2.68	170.24	1632	1607	0.1250	1	0	0	.	1	RECTANGLE_INTERESTAREA	622	1	1633	524.00	371.60	622	2254	0.1250	1	1633	2.68	170.24	1632	1607	475	1	1494.00	1494.00
zyy	zyy.edf	RIGHT	2556.00	1450.00	402	460	0.1603	460	8	3	2662	2	879.90	386.50	1	460	3121	0.1250	1	2662	1.91	-2.96	2661	2640	0.1250	1	0	0	.	1	RECTANGLE_INTERESTAREA	460	1	2662	879.90	386.50	460	3121	0.1250	1	2662	1.91	-2.96	2661	2640	839	1	1450.00	1450.00
zyy	zyy.edf	RIGHT	2736.00	1501.50	402	557	0.1933	280	4	1	590	1	484.60	389.70	1	557	1165	0.2000	2	590	2.64	5.16	589	564	0.2000	2	1	277	.	1	RECTANGLE_INTERESTAREA	277	1	889	530.00	382.60	557	1165	0.2000	2	590	1.43	8.60	888	870	474	1	1521.00	1482.00
zyy	zyy.edf	RIGHT	2700.00	1468.00	402	863	0.2995	863	10	3	2263	2	898.40	387.30	1	863	3125	0.1000	1	2263	0.99	178.07	2262	2247	0.1000	1	1	277	.	1	RECTANGLE_INTERESTAREA	863	1	2263	898.40	387.30	863	3125	0.1000	1	2263	0.99	178.07	2262	2247	837	1	1468.00	1468.00
zyy	zyy.edf	RIGHT	2772.00	1433.80	402	1038	0.2567	265	6	1	1709	1	478.10	389.20	1	1038	2988	0.3333	5	1709	11.08	-0.62	1708	1623	0.3333	5	5	1043	.	1	RECTANGLE_INTERESTAREA	220	1	2769	548.80	386.00	1038	2988	0.3333	5	1709	1.06	-9.54	2768	2754	474	1	1569.00	1348.00
zyy	zyy.edf	RIGHT	2812.00	1552.00	403	403	0.0997	133	14	3	4348	2	836.60	384.40	1	403	4769	0.1333	2	4348	3.24	159.34	4347	4104	0.1333	2	5	1043	.	1	RECTANGLE_INTERESTAREA	270	1	4500	890.70	398.60	403	4769	0.1333	2	4348	1.53	-11.19	4499	4481	836	1	1565.00	1539.00
zyy	zyy.edf	RIGHT	2736.00	1641.50	402	946	0.3410	240	4	1	1045	1	506.70	388.50	1	946	2007	0.2500	2	1045	1.97	1.01	1044	1023	0.2500	2	1	706	.	1	RECTANGLE_INTERESTAREA	706	1	1302	545.20	391.60	946	2007	0.2500	2	1045	1.19	8.61	1301	1285	474	1	1646.00	1637.00
zyy	zyy.edf	RIGHT	4140.00	1499.00	402	526	0.1896	526	8	3	2447	2	875.60	394.50	1	526	2972	0.1250	1	2447	2.82	-4.47	2446	2422	0.1250	1	1	706	.	1	RECTANGLE_INTERESTAREA	526	1	2447	875.60	394.50	526	2972	0.1250	1	2447	2.82	-4.47	2446	2422	817	1	1499.00	1499.00
zyy	zyy.edf	RIGHT	2660.00	1539.67	402	1031	0.3556	286	5	1	1077	1	496.40	388.80	1	1031	2145	0.3333	3	1077	1.47	-0.55	1076	1058	0.3333	3	2	745	.	1	RECTANGLE_INTERESTAREA	419	1	1727	509.10	389.20	1031	2145	0.3333	3	1077	1.13	-179.29	1726	1710	474	1	1547.00	1525.00
zyy	zyy.edf	RIGHT	2736.00	1479.00	402	751	0.2591	751	9	3	2418	2	887.00	399.50	1	751	3168	0.1111	1	2418	1.37	12.00	2417	2399	0.1111	1	2	745	.	1	RECTANGLE_INTERESTAREA	751	1	2418	887.00	399.50	751	3168	0.1111	1	2418	1.37	12.00	2417	2399	836	1	1479.00	1479.00
zyy	zyy.edf	RIGHT	4329.00	1437.60	403	844	0.1624	271	4	1	1695	1	492.30	391.40	1	539	2252	0.1053	2	1695	10.64	-1.15	1694	1611	0.2632	5	6	1585	.	1	RECTANGLE_INTERESTAREA	156	3	4132	522.70	378.50	156	4287	0.0526	1	4132	7.68	178.44	4131	4079	454	1	1610.00	1339.00
zyy	zyy.edf	RIGHT	4292.00	1500.25	403	1289	0.2480	409	16	7	4339	2	871.40	400.50	1	1289	5901	0.2105	4	4339	11.57	-3.59	4338	4288	0.2105	4	6	1585	.	1	RECTANGLE_INTERESTAREA	110	1	5792	909.60	379.00	1289	5901	0.2105	4	4339	1.77	30.59	5791	5552	816	1	1581.00	1383.00
zyy	zyy.edf	RIGHT	2736.00	1625.00	402	810	0.3106	810	4	1	838	1	509.20	397.40	1	810	1647	0.1429	1	838	3.19	3.66	837	812	0.1429	1	0	0	.	1	RECTANGLE_INTERESTAREA	810	1	838	509.20	397.40	810	1647	0.1429	1	838	3.19	3.66	837	812	474	1	1625.00	1625.00
zyy	zyy.edf	RIGHT	2664.00	.	402	0	0.0000	.	.	.	.	.	.	.	.	.	.	.	.	.	.	.	.	.	0.0000	0	0	0	.	1	RECTANGLE_INTERESTAREA	.	.	.	.	.	.	.	.	.	.	.	.	.	.	837	0	.	.
zyy	zyy.edf	RIGHT	2772.00	1631.00	402	599	0.1338	599	6	1	1282	1	498.90	391.40	1	599	1880	0.0625	1	1282	1.15	-10.53	1281	1265	0.0625	1	0	0	.	1	RECTANGLE_INTERESTAREA	599	1	1282	498.90	391.40	599	1880	0.0625	1	1282	1.15	-10.53	1281	1265	474	1	1631.00	1631.00
zyy	zyy.edf	RIGHT	2700.00	.	402	0	0.0000	.	.	.	.	.	.	.	.	.	.	.	.	.	.	.	.	.	0.0000	0	0	0	.	1	RECTANGLE_INTERESTAREA	.	.	.	.	.	.	.	.	.	.	.	.	.	.	837	0	.	.
zyy	zyy.edf	RIGHT	2736.00	1472.50	402	598	0.3105	232	4	1	660	1	526.70	379.10	1	598	1274	0.2222	2	660	2.02	2.10	659	638	0.2222	2	2	600	.	1	RECTANGLE_INTERESTAREA	366	1	909	503.20	385.90	598	1274	0.2222	2	660	0.97	-174.61	908	892	474	1	1486.00	1459.00
zyy	zyy.edf	RIGHT	2738.00	1597.50	403	414	0.2150	180	8	3	1722	2	860.90	396.30	1	414	2148	0.2222	2	1722	2.13	-0.92	1721	1699	0.2222	2	2	600	.	1	RECTANGLE_INTERESTAREA	234	1	1915	894.10	398.70	414	2148	0.2222	2	1722	0.92	-9.88	1914	1902	837	1	1612.00	1583.00
zyy	zyy.edf	RIGHT	2849.00	1466.33	403	811	0.2299	245	4	1	1417	1	521.70	389.30	1	811	2249	0.2727	3	1417	10.90	1.41	1416	1350	0.2727	3	3	892	.	1	RECTANGLE_INTERESTAREA	350	1	1900	514.80	378.60	811	2249	0.2727	3	1417	0.31	9.05	1899	1892	474	1	1532.00	1387.00
zyy	zyy.edf	RIGHT	2700.00	1390.00	402	555	0.1573	229	10	3	3200	2	868.50	395.00	1	555	3768	0.1818	2	3200	2.07	4.33	3199	3177	0.1818	2	3	892	.	1	RECTANGLE_INTERESTAREA	326	1	3443	895.80	390.70	555	3768	0.1818	2	3200	0.75	7.74	3442	3429	837	1	1392.00	1388.00
zyy	zyy.edf	RIGHT	2625.00	1345.14	402	1252	0.2701	158	5	1	970	1	523.50	383.70	1	1073	2093	0.3333	6	970	0.56	-5.36	969	963	0.3889	7	7	1778	.	1	RECTANGLE_INTERESTAREA	179	2	3804	541.80	371.40	179	3982	0.0556	1	3804	1.49	175.67	3803	3784	475	1	1417.00	1319.00
zyy	zyy.edf	RIGHT	2700.00	1366.50	402	863	0.1862	414	17	5	4050	2	890.80	391.50	1	863	4924	0.1111	2	4050	11.10	-3.02	4049	3983	0.1111	2	7	1778	.	1	RECTANGLE_INTERESTAREA	449	1	4476	872.50	394.10	863	4924	0.1111	2	4050	0.63	172.70	4475	4464	837	1	1371.00	1362.00
zyy	zyy.edf	RIGHT	2738.00	1426.67	403	906	0.2791	171	4	1	802	1	508.20	389.00	1	906	1730	0.3000	3	802	1.44	-2.38	801	782	0.3000	3	2	735	.	1	RECTANGLE_INTERESTAREA	599	1	1132	535.90	385.10	906	1730	0.3000	3	802	0.52	171.82	1131	1121	475	1	1451.00	1380.00
zyy	zyy.edf	RIGHT	4068.00	1302.00	402	444	0.1368	444	9	3	2264	2	871.40	400.20	1	444	2707	0.1000	1	2264	3.09	-7.97	2263	2231	0.1000	1	2	735	.	1	RECTANGLE_INTERESTAREA	444	1	2264	871.40	400.20	444	2707	0.1000	1	2264	3.09	-7.97	2263	2231	818	1	1302.00	1302.00
zyy	zyy.edf	RIGHT	2628.00	1354.00	402	315	0.0705	315	6	1	1322	1	518.60	384.20	1	315	1636	0.1111	1	1322	0.97	-3.53	1321	1306	0.1111	1	0	0	.	1	RECTANGLE_INTERESTAREA	315	1	1322	518.60	384.20	315	1636	0.1111	1	1322	0.97	-3.53	1321	1306	476	1	1354.00	1354.00
zyy	zyy.edf	RIGHT	2736.00	1155.00	402	122	0.0273	122	8	3	3467	2	892.60	393.10	1	122	3588	0.1111	1	3467	0.34	3.91	3466	3456	0.1111	1	0	0	.	1	RECTANGLE_INTERESTAREA	122	1	3467	892.60	393.10	122	3588	0.1111	1	3467	0.34	3.91	3466	3456	836	1	1155.00	1155.00
zyy	zyy.edf	RIGHT	2775.00	1289.50	403	569	0.2425	146	5	1	772	1	503.30	383.90	1	569	1356	0.2000	2	772	0.65	0.00	771	759	0.2000	2	1	423	.	1	RECTANGLE_INTERESTAREA	423	1	934	547.90	384.20	569	1356	0.2000	2	772	0.94	3.86	933	918	475	1	1314.00	1265.00
zyy	zyy.edf	RIGHT	2736.00	1452.00	402	342	0.1458	342	10	3	2205	2	882.00	400.70	1	342	2546	0.1000	1	2205	1.43	-15.12	2204	2186	0.1000	1	1	423	.	1	RECTANGLE_INTERESTAREA	342	1	2205	882.00	400.70	342	2546	0.1000	1	2205	1.43	-15.12	2204	2186	836	1	1452.00	1452.00
zyy	zyy.edf	RIGHT	2628.00	1463.50	402	496	0.1562	83	3	1	662	1	524.70	395.50	1	83	744	0.1000	1	662	11.10	-1.26	661	576	0.2000	2	0	0	.	1	RECTANGLE_INTERESTAREA	413	2	934	522.40	379.20	413	1346	0.1000	1	934	1.77	5.56	933	912	476	1	1467.00	1460.00
zyy	zyy.edf	RIGHT	2849.00	.	403	0	0.0000	.	.	.	.	.	.	.	.	.	.	.	.	.	.	.	.	.	0.0000	0	0	0	.	1	RECTANGLE_INTERESTAREA	.	.	.	.	.	.	.	.	.	.	.	.	.	.	836	0	.	.
zyy	zyy.edf	RIGHT	2736.00	1373.40	402	3199	0.5890	419	6	1	948	1	534.70	372.20	1	2787	3774	0.2857	4	948	2.44	2.56	947	921	0.3571	5	3	2368	.	1	RECTANGLE_INTERESTAREA	412	2	4161	517.60	391.70	412	4572	0.0714	1	4161	1.66	-168.08	4160	4139	474	1	1400.00	1349.00
zyy	zyy.edf	RIGHT	2556.00	.	402	0	0.0000	.	.	.	.	.	.	.	.	.	.	.	.	.	.	.	.	.	0.0000	0	3	2368	.	1	RECTANGLE_INTERESTAREA	.	.	.	.	.	.	.	.	.	.	.	.	.	.	839	0	.	.
zyy	zyy.edf	RIGHT	2736.00	1470.67	402	1476	0.4608	266	4	1	792	1	490.60	385.00	1	1187	1995	0.2222	2	792	2.44	-3.37	791	767	0.3333	3	1	921	.	1	RECTANGLE_INTERESTAREA	289	2	2219	539.80	389.20	289	2507	0.1111	1	2219	0.50	174.34	2218	2210	474	1	1482.00	1452.00
zyy	zyy.edf	RIGHT	2775.00	.	403	0	0.0000	.	.	.	.	.	.	.	.	.	.	.	.	.	.	.	.	.	0.0000	0	1	921	.	1	RECTANGLE_INTERESTAREA	.	.	.	.	.	.	.	.	.	.	.	.	.	.	837	0	.	.
zyy	zyy.edf	RIGHT	2772.00	1256.00	402	927	0.2556	129	7	1	1836	1	489.70	390.70	1	927	2783	0.2500	3	1836	0.75	-10.69	1835	1821	0.2500	3	2	798	.	1	RECTANGLE_INTERESTAREA	525	1	2259	530.40	382.70	927	2783	0.2500	3	1836	0.64	11.04	2258	2245	474	1	1279.00	1241.00
zyy	zyy.edf	RIGHT	2849.00	1377.00	403	629	0.1734	629	12	3	3219	2	867.80	400.30	1	629	3847	0.0833	1	3219	2.36	-2.79	3218	3196	0.0833	1	2	798	.	1	RECTANGLE_INTERESTAREA	629	1	3219	867.80	400.30	629	3847	0.0833	1	3219	2.36	-2.79	3218	3196	836	1	1377.00	1377.00
zyy	zyy.edf	RIGHT	4329.00	1433.67	403	1274	0.3143	151	4	1	983	1	492.90	393.20	1	1274	2278	0.2500	3	983	2.29	-2.45	982	959	0.2500	3	2	1123	.	1	RECTANGLE_INTERESTAREA	931	1	1348	554.20	386.80	1274	2278	0.2500	3	983	0.49	0.81	1347	1337	454	1	1525.00	1299.00
zyy	zyy.edf	RIGHT	4292.00	1287.00	403	648	0.1599	648	11	3	2936	2	885.50	401.90	1	648	3583	0.0833	1	2936	0.32	6.00	2935	2928	0.0833	1	2	1123	.	1	RECTANGLE_INTERESTAREA	648	1	2936	885.50	401.90	648	3583	0.0833	1	2936	0.32	6.00	2935	2928	816	1	1287.00	1287.00
zyy	zyy.edf	RIGHT	2628.00	1557.00	402	578	0.1354	256	3	1	647	1	476.80	382.50	1	578	1246	0.1538	2	647	8.98	2.92	646	586	0.1538	2	1	322	.	1	RECTANGLE_INTERESTAREA	322	1	925	532.80	391.40	578	1246	0.1538	2	647	1.83	-4.62	924	903	476	1	1623.00	1491.00
zyy	zyy.edf	RIGHT	4176.00	.	402	0	0.0000	.	.	.	.	.	.	.	.	.	.	.	.	.	.	.	.	.	0.0000	0	1	322	.	1	RECTANGLE_INTERESTAREA	.	.	.	.	.	.	.	.	.	.	.	.	.	.	816	0	.	.
zyy	zyy.edf	RIGHT	2736.00	1407.00	402	554	0.2137	554	5	1	772	1	514.80	391.80	1	554	1325	0.1000	1	772	1.43	-7.22	771	753	0.1000	1	0	0	.	1	RECTANGLE_INTERESTAREA	554	1	772	514.80	391.80	554	1325	0.1000	1	772	1.43	-7.22	771	753	474	1	1407.00	1407.00
zyy	zyy.edf	RIGHT	4329.00	.	403	0	0.0000	.	.	.	.	.	.	.	.	.	.	.	.	.	.	.	.	.	0.0000	0	0	0	.	1	RECTANGLE_INTERESTAREA	.	.	.	.	.	.	.	.	.	.	.	.	.	.	816	0	.	.
zyy	zyy.edf	RIGHT	2592.00	1288.75	402	718	0.1506	202	5	1	935	1	516.00	390.20	1	718	1691	0.2353	4	935	3.11	-3.54	934	894	0.2353	4	3	516	.	1	RECTANGLE_INTERESTAREA	146	1	1546	525.40	384.60	718	1691	0.2353	4	935	0.46	-7.38	1545	1535	476	1	1316.00	1274.00
zyy	zyy.edf	RIGHT	2738.00	1214.00	403	212	0.0445	212	15	3	3172	2	881.30	397.00	1	212	3383	0.0588	1	3172	0.85	-5.53	3171	3153	0.0588	1	3	516	.	1	RECTANGLE_INTERESTAREA	212	1	3172	881.30	397.00	212	3383	0.0588	1	3172	0.85	-5.53	3171	3153	837	1	1214.00	1214.00
zyy	zyy.edf	RIGHT	2812.00	1216.00	403	655	0.1402	79	6	1	1950	1	516.20	378.30	1	79	2028	0.0714	1	1950	0.68	174.94	1949	1936	0.2857	4	2	394	.	1	RECTANGLE_INTERESTAREA	146	2	3334	549.50	383.00	576	3479	0.2143	3	2876	1.04	-1.74	3333	3317	474	1	1295.00	1155.00
zyy	zyy.edf	RIGHT	2592.00	.	402	0	0.0000	.	.	.	.	.	.	.	.	.	.	.	.	.	.	.	.	.	0.0000	0	2	394	.	1	RECTANGLE_INTERESTAREA	.	.	.	.	.	.	.	.	.	.	.	.	.	.	838	0	.	.
zyy	zyy.edf	RIGHT	4292.00	.	403	0	0.0000	.	.	.	.	.	.	.	.	.	.	.	.	.	.	.	.	.	0.0000	0	0	0	.	1	RECTANGLE_INTERESTAREA	.	.	.	.	.	.	.	.	.	.	.	.	.	.	454	0	.	.
zyy	zyy.edf	RIGHT	1296.00	.	402	0	0.0000	.	.	.	.	.	.	.	.	.	.	.	.	.	.	.	.	.	0.0000	0	0	0	.	1	RECTANGLE_INTERESTAREA	.	.	.	.	.	.	.	.	.	.	.	.	.	.	856	0	.	.
zyy	zyy.edf	RIGHT	2700.00	1261.25	402	1502	0.3214	319	5	1	1786	1	515.00	388.30	1	1502	3317	0.3333	4	1786	3.97	-0.20	1785	1747	0.3333	4	5	1796	.	1	RECTANGLE_INTERESTAREA	653	1	2665	534.60	387.20	1502	3317	0.3333	4	1786	0.36	-2.83	2664	2655	475	1	1368.00	1174.00
zyy	zyy.edf	RIGHT	2555.00	1155.33	402	1220	0.2611	607	10	3	3615	2	878.90	394.80	1	1220	4860	0.2500	3	3615	0.89	-0.66	3614	3601	0.2500	3	5	1796	.	1	RECTANGLE_INTERESTAREA	456	1	4405	879.00	398.70	1220	4860	0.2500	3	3615	0.56	-4.12	4404	4392	838	1	1164.00	1141.00
zyy	zyy.edf	RIGHT	2812.00	1474.33	403	865	0.2428	112	7	1	1509	1	487.00	376.40	1	865	2400	0.2143	3	1509	2.94	2.80	1508	1478	0.2143	3	3	1113	.	1	RECTANGLE_INTERESTAREA	632	1	1769	519.60	387.80	865	2400	0.2143	3	1509	0.80	175.70	1768	1755	474	1	1510.00	1440.00
zyy	zyy.edf	RIGHT	4218.00	1260.50	403	1096	0.3077	736	13	3	2676	2	860.00	398.50	1	1096	3782	0.1429	2	2676	0.71	-4.75	2675	2667	0.1429	2	3	1113	.	1	RECTANGLE_INTERESTAREA	360	1	3423	902.70	397.00	1096	3782	0.1429	2	2676	0.48	4.40	3422	3412	817	1	1268.00	1253.00
zyy	zyy.edf	RIGHT	4292.00	1361.50	403	871	0.3154	253	8	1	1045	1	498.40	386.20	1	871	1931	0.1667	2	1045	2.09	-0.10	1044	1021	0.1667	2	1	618	.	1	RECTANGLE_INTERESTAREA	618	1	1314	543.30	391.00	871	1931	0.1667	2	1045	1.18	-5.45	1313	1298	454	1	1364.00	1359.00
zyy	zyy.edf	RIGHT	4033.00	.	403	0	0.0000	.	.	.	.	.	.	.	.	.	.	.	.	.	.	.	.	.	0.0000	0	1	618	.	1	RECTANGLE_INTERESTAREA	.	.	.	.	.	.	.	.	.	.	.	.	.	.	820	0	.	.
zyy	zyy.edf	RIGHT	2736.00	.	402	0	0.0000	.	.	.	.	.	.	.	.	.	.	.	.	.	.	.	.	.	0.0000	0	0	0	.	1	RECTANGLE_INTERESTAREA	.	.	.	.	.	.	.	.	.	.	.	.	.	.	474	0	.	.
zyy	zyy.edf	RIGHT	2555.00	1565.00	402	694	0.1379	694	6	1	3461	1	886.30	399.90	1	694	4154	0.1250	1	3461	2.19	2.40	3460	3438	0.1250	1	0	0	.	1	RECTANGLE_INTERESTAREA	694	1	3461	886.30	399.90	694	4154	0.1250	1	3461	2.19	2.40	3460	3438	838	0	1565.00	1565.00
zyy	zyy.edf	RIGHT	2812.00	1702.00	403	583	0.2580	269	4	1	770	1	491.60	395.50	1	583	1369	0.2500	2	770	2.04	2.07	769	748	0.2500	2	1	314	.	1	RECTANGLE_INTERESTAREA	314	1	1056	537.20	400.90	583	1369	0.2500	2	770	1.26	-2.88	1055	1039	474	1	1715.00	1689.00
zyy	zyy.edf	RIGHT	2849.00	1706.00	403	617	0.2730	617	8	3	1841	2	876.00	400.50	1	617	2457	0.1250	1	1841	2.62	-2.74	1840	1817	0.1250	1	1	314	.	1	RECTANGLE_INTERESTAREA	617	1	1841	876.00	400.50	617	2457	0.1250	1	1841	2.62	-2.74	1840	1817	836	1	1706.00	1706.00
zyy	zyy.edf	RIGHT	2736.00	1800.00	402	592	0.1564	202	3	1	882	1	518.30	392.20	1	592	1487	0.1667	2	882	1.46	157.02	881	862	0.1667	2	1	390	.	1	RECTANGLE_INTERESTAREA	390	1	1098	496.50	385.50	592	1487	0.1667	2	882	0.91	169.97	1097	1084	474	1	1807.00	1793.00
zyy	zyy.edf	RIGHT	2556.00	.	402	0	0.0000	.	.	.	.	.	.	.	.	.	.	.	.	.	.	.	.	.	0.0000	0	1	390	.	1	RECTANGLE_INTERESTAREA	.	.	.	.	.	.	.	.	.	.	.	.	.	.	839	0	.	.
zyy	zyy.edf	RIGHT	2812.00	1635.00	403	311	0.0931	311	4	1	1424	1	504.30	379.80	1	311	1734	0.1111	1	1424	1.39	5.24	1423	1404	0.1111	1	0	0	.	1	RECTANGLE_INTERESTAREA	311	1	1424	504.30	379.80	311	1734	0.1111	1	1424	1.39	5.24	1423	1404	474	1	1635.00	1635.00
zyy	zyy.edf	RIGHT	2812.00	1380.00	403	338	0.1012	338	8	3	2454	2	855.40	399.00	1	338	2791	0.1111	1	2454	0.29	4.14	2453	2448	0.1111	1	0	0	.	1	RECTANGLE_INTERESTAREA	338	1	2454	855.40	399.00	338	2791	0.1111	1	2454	0.29	4.14	2453	2448	836	1	1380.00	1380.00
zyy	zyy.edf	RIGHT	3996.00	1307.50	402	565	0.2137	172	4	1	1214	1	485.10	375.00	1	565	1793	0.2000	2	1214	1.46	14.77	1213	1196	0.2000	2	1	393	.	1	RECTANGLE_INTERESTAREA	393	1	1401	526.80	370.30	565	1793	0.2000	2	1214	1.02	10.92	1400	1386	457	1	1342.00	1273.00
zyy	zyy.edf	RIGHT	2701.00	1401.00	403	387	0.1464	387	10	3	2473	2	878.30	397.50	1	387	2859	0.1000	1	2473	1.23	-24.74	2472	2455	0.1000	1	1	393	.	1	RECTANGLE_INTERESTAREA	387	1	2473	878.30	397.50	387	2859	0.1000	1	2473	1.23	-24.74	2472	2455	838	1	1401.00	1401.00
zyy	zyy.edf	RIGHT	2812.00	1243.50	403	366	0.0810	102	4	1	2275	1	538.70	372.10	1	102	2376	0.1111	1	2275	0.50	170.67	2274	2264	0.2222	2	0	0	.	1	RECTANGLE_INTERESTAREA	264	2	3505	519.80	379.90	264	3768	0.1111	1	3505	2.13	172.15	3504	3482	474	1	1269.00	1218.00
zyy	zyy.edf	RIGHT	3990.00	1398.00	402	742	0.1643	742	9	5	4017	2	879.40	401.70	1	742	4758	0.1111	1	4017	2.59	-13.29	4016	3993	0.1111	1	0	0	.	1	RECTANGLE_INTERESTAREA	742	1	4017	879.40	401.70	742	4758	0.1111	1	4017	2.59	-13.29	4016	3993	817	1	1398.00	1398.00
zyy	zyy.edf	RIGHT	2736.00	1485.00	402	487	0.0824	181	5	1	2298	1	475.60	378.80	1	487	2801	0.1538	2	2298	2.07	6.68	2297	2274	0.1538	2	3	680	.	1	RECTANGLE_INTERESTAREA	306	1	2496	504.90	375.70	487	2801	0.1538	2	2298	0.85	5.25	2495	2479	474	1	1530.00	1440.00
zyy	zyy.edf	RIGHT	4140.00	1291.50	402	1846	0.3123	1021	9	3	4205	2	863.50	366.10	1	1395	5626	0.2308	3	4205	0.60	180.00	4204	4191	0.3077	4	3	680	.	1	RECTANGLE_INTERESTAREA	451	2	5863	880.80	389.10	451	6313	0.0769	1	5863	1.24	-114.08	5862	5846	817	1	1333.00	1225.00
zyy	zyy.edf	RIGHT	4176.00	1591.50	402	488	0.2497	230	6	1	959	1	476.80	386.70	1	488	1467	0.2222	2	959	3.63	-177.67	958	926	0.2222	2	1	258	.	1	RECTANGLE_INTERESTAREA	258	1	1210	520.30	390.10	488	1467	0.2222	2	959	1.55	-2.34	1209	1189	454	1	1601.00	1582.00
zyy	zyy.edf	RIGHT	2772.00	1445.00	402	484	0.2477	484	9	3	1690	2	872.20	398.00	1	484	2173	0.1111	1	1690	3.34	-7.96	1689	1664	0.1111	1	1	258	.	1	RECTANGLE_INTERESTAREA	484	1	1690	872.20	398.00	484	2173	0.1111	1	1690	3.34	-7.96	1689	1664	836	1	1445.00	1445.00
zyy	zyy.edf	RIGHT	2736.00	1234.00	402	2587	0.4957	2587	7	1	1278	1	542.80	371.00	1	2587	3864	0.1000	1	1278	1.31	5.42	1277	1258	0.1000	1	3	1453	.	1	RECTANGLE_INTERESTAREA	2587	1	1278	542.80	371.00	2587	3864	0.1000	1	1278	1.31	5.42	1277	1258	474	1	1234.00	1234.00
zyy	zyy.edf	RIGHT	2625.00	1240.33	402	1453	0.2784	619	8	3	3897	2	853.70	387.50	1	1453	5378	0.3000	3	3897	1.98	1.72	3896	3865	0.3000	3	3	1453	.	1	RECTANGLE_INTERESTAREA	277	1	5102	877.80	389.90	1453	5378	0.3000	3	3897	0.92	-4.65	5101	5087	837	1	1347.00	1147.00
zyy	zyy.edf	RIGHT	2736.00	1299.00	402	743	0.1924	743	6	1	2305	1	505.40	385.90	1	743	3047	0.1000	1	2305	9.59	-2.04	2304	2253	0.1000	1	0	0	.	1	RECTANGLE_INTERESTAREA	743	1	2305	505.40	385.90	743	3047	0.1000	1	2305	9.59	-2.04	2304	2253	474	1	1299.00	1299.00
zyy	zyy.edf	RIGHT	2736.00	1527.00	402	433	0.1121	433	10	3	4235	2	889.60	399.40	1	433	4667	0.1000	1	4235	1.58	175.06	4234	4216	0.1000	1	0	0	.	1	RECTANGLE_INTERESTAREA	433	1	4235	889.60	399.40	433	4667	0.1000	1	4235	1.58	175.06	4234	4216	836	1	1527.00	1527.00
zyy	zyy.edf	RIGHT	2736.00	1982.00	402	417	0.2134	417	5	1	1114	1	523.50	390.90	1	417	1530	0.1250	1	1114	2.30	175.81	1113	1089	0.1250	1	0	0	.	1	RECTANGLE_INTERESTAREA	417	1	1114	523.50	390.90	417	1530	0.1250	1	1114	2.30	175.81	1113	1089	474	1	1982.00	1982.00
zyy	zyy.edf	RIGHT	4292.00	2124.00	403	304	0.1556	304	8	3	2048	2	871.80	397.70	1	304	2351	0.1250	1	2048	1.91	-4.96	2047	2025	0.1250	1	0	0	.	1	RECTANGLE_INTERESTAREA	304	1	2048	871.80	397.70	304	2351	0.1250	1	2048	1.91	-4.96	2047	2025	816	1	2124.00	2124.00
zyy	zyy.edf	RIGHT	2664.00	.	402	0	0.0000	.	.	.	.	.	.	.	.	.	.	.	.	.	.	.	.	.	0.0000	0	0	0	.	1	RECTANGLE_INTERESTAREA	.	.	.	.	.	.	.	.	.	.	.	.	.	.	475	0	.	.
zyy	zyy.edf	RIGHT	3996.00	2129.00	402	247	0.1320	247	8	1	1816	1	863.50	395.20	1	247	2062	0.1250	1	1816	1.66	-0.93	1815	1796	0.1250	1	0	0	.	1	RECTANGLE_INTERESTAREA	247	1	1816	863.50	395.20	247	2062	0.1250	1	1816	1.66	-0.93	1815	1796	819	0	2129.00	2129.00
zyy	zyy.edf	RIGHT	2664.00	1917.00	402	676	0.3153	676	4	1	790	1	533.00	391.60	1	676	1465	0.1429	1	790	2.63	2.29	789	764	0.1429	1	0	0	.	1	RECTANGLE_INTERESTAREA	676	1	790	533.00	391.60	676	1465	0.1429	1	790	2.63	2.29	789	764	475	1	1917.00	1917.00
zyy	zyy.edf	RIGHT	4176.00	1747.00	402	351	0.1637	351	7	3	1989	2	866.50	395.00	1	351	2339	0.1429	1	1989	1.66	1.05	1988	1969	0.1429	1	0	0	.	1	RECTANGLE_INTERESTAREA	351	1	1989	866.50	395.00	351	2339	0.1429	1	1989	1.66	1.05	1988	1969	816	1	1747.00	1747.00
zyy	zyy.edf	RIGHT	2736.00	1537.67	402	994	0.3560	172	4	1	924	1	499.80	395.50	1	994	1943	0.3333	3	924	1.57	3.07	923	903	0.3333	3	2	822	.	1	RECTANGLE_INTERESTAREA	227	1	1717	546.80	384.30	994	1943	0.3333	3	924	0.40	1.51	1716	1707	474	1	1578.00	1498.00
zyy	zyy.edf	RIGHT	2660.00	1492.00	402	563	0.2016	563	9	3	2425	2	873.60	393.20	1	563	2987	0.1111	1	2425	2.66	-6.79	2424	2400	0.1111	1	2	822	.	1	RECTANGLE_INTERESTAREA	563	1	2425	873.60	393.20	563	2987	0.1111	1	2425	2.66	-6.79	2424	2400	836	1	1492.00	1492.00
zyy	zyy.edf	RIGHT	2772.00	1475.33	402	1146	0.3310	178	4	1	710	1	485.40	383.40	1	1146	1878	0.2500	3	710	2.18	-2.02	709	687	0.2500	3	2	968	.	1	RECTANGLE_INTERESTAREA	235	1	1644	534.00	370.60	1146	1878	0.2500	3	710	0.39	5.16	1643	1635	474	1	1526.00	1427.00
zyy	zyy.edf	RIGHT	2628.00	1348.00	402	674	0.1947	674	12	3	3003	2	891.80	399.60	1	674	3676	0.0833	1	3003	0.73	2.91	3002	2989	0.0833	1	2	968	.	1	RECTANGLE_INTERESTAREA	674	1	3003	891.80	399.60	674	3676	0.0833	1	3003	0.73	2.91	3002	2989	838	1	1348.00	1348.00
zyy	zyy.edf	RIGHT	2812.00	1503.00	403	1812	0.4476	193	4	1	1479	1	489.80	385.70	1	1812	3332	0.5000	4	1479	11.48	0.15	1478	1381	0.5000	4	3	1619	.	1	RECTANGLE_INTERESTAREA	1184	1	2149	538.90	379.80	1812	3332	0.5000	4	1479	0.28	-4.38	2148	2142	474	1	1650.00	1301.00
zyy	zyy.edf	RIGHT	2700.00	.	402	0	0.0000	.	.	.	.	.	.	.	.	.	.	.	.	.	.	.	.	.	0.0000	0	3	1619	.	1	RECTANGLE_INTERESTAREA	.	.	.	.	.	.	.	.	.	.	.	.	.	.	837	0	.	.
[truncated: 49 more columns]
