# Supplementary material for: Shape Representation of Word Was Automatically Activated in the Encoding Phase
Source: PLoS One. 2016 Oct 27;11(10):e0165534. doi: 10.1371/journal.pone.0165534 (PMC5082803; doi:10.1371/journal.pone.0165534)
Supplement: S1 File — (ZIP) [file pone.0165534.s001.zip › Experiment 1-Data/zyy-message.xls]

RECORDING_SESSION_LABEL	CURRENT_MSG_BLINK_DURATION	CURRENT_MSG_BLINK_END	CURRENT_MSG_BLINK_INDEX	CURRENT_MSG_BLINK_START	CURRENT_MSG_FIX_DURATION	CURRENT_MSG_FIX_END	CURRENT_MSG_FIX_INDEX	CURRENT_MSG_FIX_START	CURRENT_MSG_FIX_X	CURRENT_MSG_FIX_Y	CURRENT_MSG_INDEX	CURRENT_MSG_INTEREST_AREAS	CURRENT_MSG_INTEREST_AREA_INDEX	CURRENT_MSG_INTEREST_AREA_LABEL	CURRENT_MSG_IS_RT_END	CURRENT_MSG_IS_RT_START	CURRENT_MSG_LABEL	CURRENT_MSG_SAC_AMPLITUDE	CURRENT_MSG_SAC_AVG_VELOCITY	CURRENT_MSG_SAC_DURATION	CURRENT_MSG_SAC_END_TIME	CURRENT_MSG_SAC_END_X	CURRENT_MSG_SAC_END_Y	CURRENT_MSG_SAC_INDEX	CURRENT_MSG_SAC_PEAK_VELOCITY	CURRENT_MSG_SAC_START_TIME	CURRENT_MSG_SAC_START_X	CURRENT_MSG_SAC_START_Y	CURRENT_MSG_TEXT	CURRENT_MSG_TIME	CURRENT_MSG_X_POSITION	CURRENT_MSG_Y_POSITION	DATA_FILE	EYE_USED	IP_DURATION	IP_END_TIME	IP_LABEL	IP_START_TIME	TRIAL_INDEX	TRIAL_LABEL	TRIAL_START_TIME	trial	display1	display2	display3	RESPONSE	expected
zyy	.	.	.	.	.	.	.	.	.	.	1	.	.	.	false	false	Message: -25ms	.	.	.	.	.	.	.	.	.	.	.	TRIALID 0	-25	.	.	zyy.edf	RIGHT	4129	1715359	Full Trial Period	1711230	1	Trial: 1	1711230	79	ÐÅ·â	ÇÉ¿ËÁ¦	ÆË¿ËÅÆ	j	j
zyy	.	.	.	.	.	.	.	.	.	.	2	.	.	.	false	false	Message: -1ms	.	.	.	.	.	.	.	.	.	.	.	RECCFG CR 1000 2 0 R	-1	.	.	zyy.edf	RIGHT	4129	1715359	Full Trial Period	1711230	1	Trial: 1	1711230	79	ÐÅ·â	ÇÉ¿ËÁ¦	ÆË¿ËÅÆ	j	j
zyy	.	.	.	.	.	.	.	.	.	.	3	.	.	.	false	false	Message: -1ms	.	.	.	.	.	.	.	.	.	.	.	ELCLCFG TOWER	-1	.	.	zyy.edf	RIGHT	4129	1715359	Full Trial Period	1711230	1	Trial: 1	1711230	79	ÐÅ·â	ÇÉ¿ËÁ¦	ÆË¿ËÅÆ	j	j
zyy	.	.	.	.	.	.	.	.	.	.	4	.	.	.	false	false	Message: -1ms	.	.	.	.	.	.	.	.	.	.	.	GAZE_COORDS 0.00 0.00 1023.00 767.00	-1	.	.	zyy.edf	RIGHT	4129	1715359	Full Trial Period	1711230	1	Trial: 1	1711230	79	ÐÅ·â	ÇÉ¿ËÁ¦	ÆË¿ËÅÆ	j	j
zyy	.	.	.	.	.	.	.	.	.	.	5	.	.	.	false	false	Message: -1ms	.	.	.	.	.	.	.	.	.	.	.	THRESHOLDS R 88 213	-1	.	.	zyy.edf	RIGHT	4129	1715359	Full Trial Period	1711230	1	Trial: 1	1711230	79	ÐÅ·â	ÇÉ¿ËÁ¦	ÆË¿ËÅÆ	j	j
zyy	.	.	.	.	.	.	.	.	.	.	6	.	.	.	false	false	Message: -1ms	.	.	.	.	.	.	.	.	.	.	.	ELCL_PROC CENTROID (3)	-1	.	.	zyy.edf	RIGHT	4129	1715359	Full Trial Period	1711230	1	Trial: 1	1711230	79	ÐÅ·â	ÇÉ¿ËÁ¦	ÆË¿ËÅÆ	j	j
zyy	.	.	.	.	.	.	.	.	.	.	7	.	.	.	false	false	Message: -1ms	.	.	.	.	.	.	.	.	.	.	.	ELCL_PCR_PARAM 5 3.0	-1	.	.	zyy.edf	RIGHT	4129	1715359	Full Trial Period	1711230	1	Trial: 1	1711230	79	ÐÅ·â	ÇÉ¿ËÁ¦	ÆË¿ËÅÆ	j	j
zyy	.	.	.	.	.	.	.	.	.	.	8	.	.	.	false	true	Message: 0ms	.	.	.	.	.	.	.	.	.	.	.	!MODE RECORD CR 1000 2 0 R	0	.	.	zyy.edf	RIGHT	4129	1715359	Full Trial Period	1711230	1	Trial: 1	1711230	79	ÐÅ·â	ÇÉ¿ËÁ¦	ÆË¿ËÅÆ	j	j
zyy	.	.	.	.	815	821	1	7	147.70	416.00	9	.	.	.	false	false	Message: 41ms	.	.	.	.	.	.	.	.	.	.	.	SYNCTIME	41	147.70	416.00	zyy.edf	RIGHT	4129	1715359	Full Trial Period	1711230	1	Trial: 1	1711230	79	ÐÅ·â	ÇÉ¿ËÁ¦	ÆË¿ËÅÆ	j	j
zyy	.	.	.	.	.	.	.	.	.	.	10	.	.	.	false	false	Message: 858ms	10.73	206.26	52	873	470.00	382.80	1	314.70	822	151.40	413.60	INVISIBLE_BOUNDARY[1]	858	.	.	zyy.edf	RIGHT	4129	1715359	Full Trial Period	1711230	1	Trial: 1	1711230	79	ÐÅ·â	ÇÉ¿ËÁ¦	ÆË¿ËÅÆ	j	j
zyy	.	.	.	.	.	.	.	.	.	.	11	.	.	.	false	false	Message: 866ms	10.73	206.26	52	873	470.00	382.80	1	314.70	822	151.40	413.60	SYNCTIME	866	.	.	zyy.edf	RIGHT	4129	1715359	Full Trial Period	1711230	1	Trial: 1	1711230	79	ÐÅ·â	ÇÉ¿ËÁ¦	ÆË¿ËÅÆ	j	j
zyy	.	.	.	.	.	.	.	.	.	.	12	.	.	.	false	false	Message: 2012ms	9.22	158.92	58	2033	834.50	405.40	4	274.40	1976	560.30	403.30	INVISIBLE_BOUNDARY[2]	2012	.	.	zyy.edf	RIGHT	4129	1715359	Full Trial Period	1711230	1	Trial: 1	1711230	79	ÐÅ·â	ÇÉ¿ËÁ¦	ÆË¿ËÅÆ	j	j
zyy	.	.	.	.	.	.	.	.	.	.	13	.	.	.	false	false	Message: 2016ms	9.22	158.92	58	2033	834.50	405.40	4	274.40	1976	560.30	403.30	SYNCTIME	2016	.	.	zyy.edf	RIGHT	4129	1715359	Full Trial Period	1711230	1	Trial: 1	1711230	79	ÐÅ·â	ÇÉ¿ËÁ¦	ÆË¿ËÅÆ	j	j
zyy	.	.	.	.	141	4127	9	3987	503.90	429.40	14	.	.	.	false	false	Message: 4110ms	.	.	.	.	.	.	.	.	.	.	.	KEYBOARD	4110	503.90	429.40	zyy.edf	RIGHT	4129	1715359	Full Trial Period	1711230	1	Trial: 1	1711230	79	ÐÅ·â	ÇÉ¿ËÁ¦	ÆË¿ËÅÆ	j	j
zyy	.	.	.	.	.	.	.	.	.	.	15	.	.	.	false	false	Message: 4175ms	.	.	.	.	.	.	.	.	.	.	.	TRIAL_RESULT 0	4175	.	.	zyy.edf	RIGHT	4129	1715359	Full Trial Period	1711230	1	Trial: 1	1711230	79	ÐÅ·â	ÇÉ¿ËÁ¦	ÆË¿ËÅÆ	j	j
zyy	.	.	.	.	.	.	.	.	.	.	1	.	.	.	false	false	Message: -52ms	.	.	.	.	.	.	.	.	.	.	.	TRIALID 1	-52	.	.	zyy.edf	RIGHT	3556	1720470	Full Trial Period	1716914	2	Trial: 2	1716914	39	ºùÂ«	¼ªËû	´°»§	j	f
zyy	.	.	.	.	.	.	.	.	.	.	2	.	.	.	false	false	Message: -1ms	.	.	.	.	.	.	.	.	.	.	.	RECCFG CR 1000 2 0 R	-1	.	.	zyy.edf	RIGHT	3556	1720470	Full Trial Period	1716914	2	Trial: 2	1716914	39	ºùÂ«	¼ªËû	´°»§	j	f
zyy	.	.	.	.	.	.	.	.	.	.	3	.	.	.	false	false	Message: -1ms	.	.	.	.	.	.	.	.	.	.	.	ELCLCFG TOWER	-1	.	.	zyy.edf	RIGHT	3556	1720470	Full Trial Period	1716914	2	Trial: 2	1716914	39	ºùÂ«	¼ªËû	´°»§	j	f
zyy	.	.	.	.	.	.	.	.	.	.	4	.	.	.	false	false	Message: -1ms	.	.	.	.	.	.	.	.	.	.	.	GAZE_COORDS 0.00 0.00 1023.00 767.00	-1	.	.	zyy.edf	RIGHT	3556	1720470	Full Trial Period	1716914	2	Trial: 2	1716914	39	ºùÂ«	¼ªËû	´°»§	j	f
zyy	.	.	.	.	.	.	.	.	.	.	5	.	.	.	false	false	Message: -1ms	.	.	.	.	.	.	.	.	.	.	.	THRESHOLDS R 88 213	-1	.	.	zyy.edf	RIGHT	3556	1720470	Full Trial Period	1716914	2	Trial: 2	1716914	39	ºùÂ«	¼ªËû	´°»§	j	f
zyy	.	.	.	.	.	.	.	.	.	.	6	.	.	.	false	false	Message: -1ms	.	.	.	.	.	.	.	.	.	.	.	ELCL_PROC CENTROID (3)	-1	.	.	zyy.edf	RIGHT	3556	1720470	Full Trial Period	1716914	2	Trial: 2	1716914	39	ºùÂ«	¼ªËû	´°»§	j	f
zyy	.	.	.	.	.	.	.	.	.	.	7	.	.	.	false	false	Message: -1ms	.	.	.	.	.	.	.	.	.	.	.	ELCL_PCR_PARAM 5 3.0	-1	.	.	zyy.edf	RIGHT	3556	1720470	Full Trial Period	1716914	2	Trial: 2	1716914	39	ºùÂ«	¼ªËû	´°»§	j	f
zyy	.	.	.	.	.	.	.	.	.	.	8	.	.	.	false	true	Message: 0ms	.	.	.	.	.	.	.	.	.	.	.	!MODE RECORD CR 1000 2 0 R	0	.	.	zyy.edf	RIGHT	3556	1720470	Full Trial Period	1716914	2	Trial: 2	1716914	39	ºùÂ«	¼ªËû	´°»§	j	f
zyy	.	.	.	.	630	636	1	7	144.10	406.10	9	.	.	.	false	false	Message: 39ms	.	.	.	.	.	.	.	.	.	.	.	SYNCTIME	39	144.10	406.10	zyy.edf	RIGHT	3556	1720470	Full Trial Period	1716914	2	Trial: 2	1716914	39	ºùÂ«	¼ªËû	´°»§	j	f
zyy	.	.	.	.	.	.	.	.	.	.	10	.	.	.	false	false	Message: 689ms	8.97	149.54	60	696	411.70	396.70	1	260.00	637	143.50	403.20	INVISIBLE_BOUNDARY[1]	689	.	.	zyy.edf	RIGHT	3556	1720470	Full Trial Period	1716914	2	Trial: 2	1716914	39	ºùÂ«	¼ªËû	´°»§	j	f
zyy	.	.	.	.	115	811	2	697	412.40	398.10	11	.	.	.	false	false	Message: 698ms	.	.	.	.	.	.	.	.	.	.	.	SYNCTIME	698	412.40	398.10	zyy.edf	RIGHT	3556	1720470	Full Trial Period	1716914	2	Trial: 2	1716914	39	ºùÂ«	¼ªËû	´°»§	j	f
zyy	.	.	.	.	.	.	.	.	.	.	12	.	.	.	false	false	Message: 2408ms	3.56	137.11	26	2421	834.10	400.30	6	208.00	2396	727.60	396.00	INVISIBLE_BOUNDARY[2]	2408	.	.	zyy.edf	RIGHT	3556	1720470	Full Trial Period	1716914	2	Trial: 2	1716914	39	ºùÂ«	¼ªËû	´°»§	j	f
zyy	.	.	.	.	.	.	.	.	.	.	13	.	.	.	false	false	Message: 2414ms	3.56	137.11	26	2421	834.10	400.30	6	208.00	2396	727.60	396.00	SYNCTIME	2414	.	.	zyy.edf	RIGHT	3556	1720470	Full Trial Period	1716914	2	Trial: 2	1716914	39	ºùÂ«	¼ªËû	´°»§	j	f
zyy	.	.	.	.	68	3554	9	3487	867.20	408.10	14	.	.	.	false	false	Message: 3537ms	.	.	.	.	.	.	.	.	.	.	.	KEYBOARD	3537	867.20	408.10	zyy.edf	RIGHT	3556	1720470	Full Trial Period	1716914	2	Trial: 2	1716914	39	ºùÂ«	¼ªËû	´°»§	j	f
zyy	.	.	.	.	.	.	.	.	.	.	15	.	.	.	false	false	Message: 3597ms	.	.	.	.	.	.	.	.	.	.	.	TRIAL_RESULT 0	3597	.	.	zyy.edf	RIGHT	3556	1720470	Full Trial Period	1716914	2	Trial: 2	1716914	39	ºùÂ«	¼ªËû	´°»§	j	f
zyy	.	.	.	.	.	.	.	.	.	.	1	.	.	.	false	false	Message: -21ms	.	.	.	.	.	.	.	.	.	.	.	TRIALID 2	-21	.	.	zyy.edf	RIGHT	4818	1726767	Full Trial Period	1721949	3	Trial: 3	1721949	27	¸ÊÕá	ÂÖÌ¥	ÊÖïí	j	j
zyy	.	.	.	.	.	.	.	.	.	.	2	.	.	.	false	false	Message: -1ms	.	.	.	.	.	.	.	.	.	.	.	RECCFG CR 1000 2 0 R	-1	.	.	zyy.edf	RIGHT	4818	1726767	Full Trial Period	1721949	3	Trial: 3	1721949	27	¸ÊÕá	ÂÖÌ¥	ÊÖïí	j	j
zyy	.	.	.	.	.	.	.	.	.	.	3	.	.	.	false	false	Message: -1ms	.	.	.	.	.	.	.	.	.	.	.	ELCLCFG TOWER	-1	.	.	zyy.edf	RIGHT	4818	1726767	Full Trial Period	1721949	3	Trial: 3	1721949	27	¸ÊÕá	ÂÖÌ¥	ÊÖïí	j	j
zyy	.	.	.	.	.	.	.	.	.	.	4	.	.	.	false	false	Message: -1ms	.	.	.	.	.	.	.	.	.	.	.	GAZE_COORDS 0.00 0.00 1023.00 767.00	-1	.	.	zyy.edf	RIGHT	4818	1726767	Full Trial Period	1721949	3	Trial: 3	1721949	27	¸ÊÕá	ÂÖÌ¥	ÊÖïí	j	j
zyy	.	.	.	.	.	.	.	.	.	.	5	.	.	.	false	false	Message: -1ms	.	.	.	.	.	.	.	.	.	.	.	THRESHOLDS R 88 213	-1	.	.	zyy.edf	RIGHT	4818	1726767	Full Trial Period	1721949	3	Trial: 3	1721949	27	¸ÊÕá	ÂÖÌ¥	ÊÖïí	j	j
zyy	.	.	.	.	.	.	.	.	.	.	6	.	.	.	false	false	Message: -1ms	.	.	.	.	.	.	.	.	.	.	.	ELCL_PROC CENTROID (3)	-1	.	.	zyy.edf	RIGHT	4818	1726767	Full Trial Period	1721949	3	Trial: 3	1721949	27	¸ÊÕá	ÂÖÌ¥	ÊÖïí	j	j
zyy	.	.	.	.	.	.	.	.	.	.	7	.	.	.	false	false	Message: -1ms	.	.	.	.	.	.	.	.	.	.	.	ELCL_PCR_PARAM 5 3.0	-1	.	.	zyy.edf	RIGHT	4818	1726767	Full Trial Period	1721949	3	Trial: 3	1721949	27	¸ÊÕá	ÂÖÌ¥	ÊÖïí	j	j
zyy	.	.	.	.	.	.	.	.	.	.	8	.	.	.	false	true	Message: 0ms	.	.	.	.	.	.	.	.	.	.	.	!MODE RECORD CR 1000 2 0 R	0	.	.	zyy.edf	RIGHT	4818	1726767	Full Trial Period	1721949	3	Trial: 3	1721949	27	¸ÊÕá	ÂÖÌ¥	ÊÖïí	j	j
zyy	.	.	.	.	353	359	1	7	142.60	415.90	9	.	.	.	false	false	Message: 46ms	.	.	.	.	.	.	.	.	.	.	.	SYNCTIME	46	142.60	415.90	zyy.edf	RIGHT	4818	1726767	Full Trial Period	1721949	3	Trial: 3	1721949	27	¸ÊÕá	ÂÖÌ¥	ÊÖïí	j	j
zyy	.	.	.	.	.	.	.	.	.	.	10	.	.	.	false	false	Message: 1173ms	10.17	172.35	59	1207	554.60	402.50	3	311.50	1149	254.20	409.40	INVISIBLE_BOUNDARY[1]	1173	.	.	zyy.edf	RIGHT	4818	1726767	Full Trial Period	1721949	3	Trial: 3	1721949	27	¸ÊÕá	ÂÖÌ¥	ÊÖïí	j	j
zyy	.	.	.	.	.	.	.	.	.	.	11	.	.	.	false	false	Message: 1178ms	10.17	172.35	59	1207	554.60	402.50	3	311.50	1149	254.20	409.40	SYNCTIME	1178	.	.	zyy.edf	RIGHT	4818	1726767	Full Trial Period	1721949	3	Trial: 3	1721949	27	¸ÊÕá	ÂÖÌ¥	ÊÖïí	j	j
zyy	.	.	.	.	128	2873	7	2746	758.70	396.40	12	.	.	.	false	false	Message: 2754ms	.	.	.	.	.	.	.	.	.	.	.	INVISIBLE_BOUNDARY[2]	2754	758.70	396.40	zyy.edf	RIGHT	4818	1726767	Full Trial Period	1721949	3	Trial: 3	1721949	27	¸ÊÕá	ÂÖÌ¥	ÊÖïí	j	j
zyy	.	.	.	.	128	2873	7	2746	758.70	396.40	13	.	.	.	false	false	Message: 2762ms	.	.	.	.	.	.	.	.	.	.	.	SYNCTIME	2762	758.70	396.40	zyy.edf	RIGHT	4818	1726767	Full Trial Period	1721949	3	Trial: 3	1721949	27	¸ÊÕá	ÂÖÌ¥	ÊÖïí	j	j
zyy	.	.	.	.	.	.	.	.	.	.	14	.	.	.	false	false	Message: 4799ms	5.63	194.19	29	4816	663.40	416.40	12	295.80	4788	831.70	411.30	KEYBOARD	4799	.	.	zyy.edf	RIGHT	4818	1726767	Full Trial Period	1721949	3	Trial: 3	1721949	27	¸ÊÕá	ÂÖÌ¥	ÊÖïí	j	j
zyy	.	.	.	.	.	.	.	.	.	.	15	.	.	.	false	false	Message: 4866ms	.	.	.	.	.	.	.	.	.	.	.	TRIAL_RESULT 0	4866	.	.	zyy.edf	RIGHT	4818	1726767	Full Trial Period	1721949	3	Trial: 3	1721949	27	¸ÊÕá	ÂÖÌ¥	ÊÖïí	j	j
zyy	.	.	.	.	.	.	.	.	.	.	1	.	.	.	false	false	Message: -19ms	.	.	.	.	.	.	.	.	.	.	.	TRIALID 3	-19	.	.	zyy.edf	RIGHT	3409	1731496	Full Trial Period	1728087	4	Trial: 4	1728087	16	ÅûÈø	·Éµú	Õë¹Ü	f	f
zyy	.	.	.	.	.	.	.	.	.	.	2	.	.	.	false	false	Message: -1ms	.	.	.	.	.	.	.	.	.	.	.	RECCFG CR 1000 2 0 R	-1	.	.	zyy.edf	RIGHT	3409	1731496	Full Trial Period	1728087	4	Trial: 4	1728087	16	ÅûÈø	·Éµú	Õë¹Ü	f	f
zyy	.	.	.	.	.	.	.	.	.	.	3	.	.	.	false	false	Message: -1ms	.	.	.	.	.	.	.	.	.	.	.	ELCLCFG TOWER	-1	.	.	zyy.edf	RIGHT	3409	1731496	Full Trial Period	1728087	4	Trial: 4	1728087	16	ÅûÈø	·Éµú	Õë¹Ü	f	f
zyy	.	.	.	.	.	.	.	.	.	.	4	.	.	.	false	false	Message: -1ms	.	.	.	.	.	.	.	.	.	.	.	GAZE_COORDS 0.00 0.00 1023.00 767.00	-1	.	.	zyy.edf	RIGHT	3409	1731496	Full Trial Period	1728087	4	Trial: 4	1728087	16	ÅûÈø	·Éµú	Õë¹Ü	f	f
zyy	.	.	.	.	.	.	.	.	.	.	5	.	.	.	false	false	Message: -1ms	.	.	.	.	.	.	.	.	.	.	.	THRESHOLDS R 88 213	-1	.	.	zyy.edf	RIGHT	3409	1731496	Full Trial Period	1728087	4	Trial: 4	1728087	16	ÅûÈø	·Éµú	Õë¹Ü	f	f
zyy	.	.	.	.	.	.	.	.	.	.	6	.	.	.	false	false	Message: -1ms	.	.	.	.	.	.	.	.	.	.	.	ELCL_PROC CENTROID (3)	-1	.	.	zyy.edf	RIGHT	3409	1731496	Full Trial Period	1728087	4	Trial: 4	1728087	16	ÅûÈø	·Éµú	Õë¹Ü	f	f
zyy	.	.	.	.	.	.	.	.	.	.	7	.	.	.	false	false	Message: -1ms	.	.	.	.	.	.	.	.	.	.	.	ELCL_PCR_PARAM 5 3.0	-1	.	.	zyy.edf	RIGHT	3409	1731496	Full Trial Period	1728087	4	Trial: 4	1728087	16	ÅûÈø	·Éµú	Õë¹Ü	f	f
zyy	.	.	.	.	.	.	.	.	.	.	8	.	.	.	false	true	Message: 0ms	.	.	.	.	.	.	.	.	.	.	.	!MODE RECORD CR 1000 2 0 R	0	.	.	zyy.edf	RIGHT	3409	1731496	Full Trial Period	1728087	4	Trial: 4	1728087	16	ÅûÈø	·Éµú	Õë¹Ü	f	f
zyy	.	.	.	.	771	777	1	7	154.40	414.40	9	.	.	.	false	false	Message: 48ms	.	.	.	.	.	.	.	.	.	.	.	SYNCTIME	48	154.40	414.40	zyy.edf	RIGHT	3409	1731496	Full Trial Period	1728087	4	Trial: 4	1728087	16	ÅûÈø	·Éµú	Õë¹Ü	f	f
zyy	.	.	.	.	.	.	.	.	.	.	10	.	.	.	false	false	Message: 1283ms	12.10	175.30	69	1312	526.90	387.50	3	298.20	1244	168.20	415.80	INVISIBLE_BOUNDARY[1]	1283	.	.	zyy.edf	RIGHT	3409	1731496	Full Trial Period	1728087	4	Trial: 4	1728087	16	ÅûÈø	·Éµú	Õë¹Ü	f	f
zyy	.	.	.	.	.	.	.	.	.	.	11	.	.	.	false	false	Message: 1289ms	12.10	175.30	69	1312	526.90	387.50	3	298.20	1244	168.20	415.80	SYNCTIME	1289	.	.	zyy.edf	RIGHT	3409	1731496	Full Trial Period	1728087	4	Trial: 4	1728087	16	ÅûÈø	·Éµú	Õë¹Ü	f	f
zyy	.	.	.	.	.	.	.	.	.	.	12	.	.	.	false	false	Message: 2580ms	7.54	147.83	51	2580	759.50	390.00	5	236.60	2530	537.50	393.60	INVISIBLE_BOUNDARY[2]	2580	.	.	zyy.edf	RIGHT	3409	1731496	Full Trial Period	1728087	4	Trial: 4	1728087	16	ÅûÈø	·Éµú	Õë¹Ü	f	f
zyy	.	.	.	.	134	2714	6	2581	781.10	391.50	13	.	.	.	false	false	Message: 2589ms	.	.	.	.	.	.	.	.	.	.	.	SYNCTIME	2589	781.10	391.50	zyy.edf	RIGHT	3409	1731496	Full Trial Period	1728087	4	Trial: 4	1728087	16	ÅûÈø	·Éµú	Õë¹Ü	f	f
zyy	.	.	.	.	669	3407	7	2739	876.80	395.70	14	[1]	2	RECTANGLE_INTERESTAREA	false	false	Message: 3390ms	.	.	.	.	.	.	.	.	.	.	.	KEYBOARD	3390	876.80	395.70	zyy.edf	RIGHT	3409	1731496	Full Trial Period	1728087	4	Trial: 4	1728087	16	ÅûÈø	·Éµú	Õë¹Ü	f	f
zyy	.	.	.	.	.	.	.	.	.	.	15	.	.	.	false	false	Message: 3451ms	.	.	.	.	.	.	.	.	.	.	.	TRIAL_RESULT 0	3451	.	.	zyy.edf	RIGHT	3409	1731496	Full Trial Period	1728087	4	Trial: 4	1728087	16	ÅûÈø	·Éµú	Õë¹Ü	f	f
zyy	.	.	.	.	.	.	.	.	.	.	1	.	.	.	false	false	Message: -58ms	.	.	.	.	.	.	.	.	.	.	.	TRIALID 4	-58	.	.	zyy.edf	RIGHT	2689	1735415	Full Trial Period	1732726	5	Trial: 5	1732726	56	°ôÇò¹÷	»ð¾æ	ÆË¿ËÅÆ	f	f
zyy	.	.	.	.	.	.	.	.	.	.	2	.	.	.	false	false	Message: -1ms	.	.	.	.	.	.	.	.	.	.	.	RECCFG CR 1000 2 0 R	-1	.	.	zyy.edf	RIGHT	2689	1735415	Full Trial Period	1732726	5	Trial: 5	1732726	56	°ôÇò¹÷	»ð¾æ	ÆË¿ËÅÆ	f	f
zyy	.	.	.	.	.	.	.	.	.	.	3	.	.	.	false	false	Message: -1ms	.	.	.	.	.	.	.	.	.	.	.	ELCLCFG TOWER	-1	.	.	zyy.edf	RIGHT	2689	1735415	Full Trial Period	1732726	5	Trial: 5	1732726	56	°ôÇò¹÷	»ð¾æ	ÆË¿ËÅÆ	f	f
zyy	.	.	.	.	.	.	.	.	.	.	4	.	.	.	false	false	Message: -1ms	.	.	.	.	.	.	.	.	.	.	.	GAZE_COORDS 0.00 0.00 1023.00 767.00	-1	.	.	zyy.edf	RIGHT	2689	1735415	Full Trial Period	1732726	5	Trial: 5	1732726	56	°ôÇò¹÷	»ð¾æ	ÆË¿ËÅÆ	f	f
zyy	.	.	.	.	.	.	.	.	.	.	5	.	.	.	false	false	Message: -1ms	.	.	.	.	.	.	.	.	.	.	.	THRESHOLDS R 88 213	-1	.	.	zyy.edf	RIGHT	2689	1735415	Full Trial Period	1732726	5	Trial: 5	1732726	56	°ôÇò¹÷	»ð¾æ	ÆË¿ËÅÆ	f	f
zyy	.	.	.	.	.	.	.	.	.	.	6	.	.	.	false	false	Message: -1ms	.	.	.	.	.	.	.	.	.	.	.	ELCL_PROC CENTROID (3)	-1	.	.	zyy.edf	RIGHT	2689	1735415	Full Trial Period	1732726	5	Trial: 5	1732726	56	°ôÇò¹÷	»ð¾æ	ÆË¿ËÅÆ	f	f
zyy	.	.	.	.	.	.	.	.	.	.	7	.	.	.	false	false	Message: -1ms	.	.	.	.	.	.	.	.	.	.	.	ELCL_PCR_PARAM 5 3.0	-1	.	.	zyy.edf	RIGHT	2689	1735415	Full Trial Period	1732726	5	Trial: 5	1732726	56	°ôÇò¹÷	»ð¾æ	ÆË¿ËÅÆ	f	f
zyy	.	.	.	.	.	.	.	.	.	.	8	.	.	.	false	true	Message: 0ms	.	.	.	.	.	.	.	.	.	.	.	!MODE RECORD CR 1000 2 0 R	0	.	.	zyy.edf	RIGHT	2689	1735415	Full Trial Period	1732726	5	Trial: 5	1732726	56	°ôÇò¹÷	»ð¾æ	ÆË¿ËÅÆ	f	f
zyy	.	.	.	.	470	476	1	7	152.60	407.70	9	.	.	.	false	false	Message: 42ms	.	.	.	.	.	.	.	.	.	.	.	SYNCTIME	42	152.60	407.70	zyy.edf	RIGHT	2689	1735415	Full Trial Period	1732726	5	Trial: 5	1732726	56	°ôÇò¹÷	»ð¾æ	ÆË¿ËÅÆ	f	f
zyy	.	.	.	.	.	.	.	.	.	.	10	.	.	.	false	false	Message: 674ms	14.76	175.71	84	720	631.50	402.30	2	272.60	637	192.40	404.60	INVISIBLE_BOUNDARY[1]	674	.	.	zyy.edf	RIGHT	2689	1735415	Full Trial Period	1732726	5	Trial: 5	1732726	56	°ôÇò¹÷	»ð¾æ	ÆË¿ËÅÆ	f	f
zyy	.	.	.	.	.	.	.	.	.	.	11	.	.	.	false	false	Message: 683ms	14.76	175.71	84	720	631.50	402.30	2	272.60	637	192.40	404.60	SYNCTIME	683	.	.	zyy.edf	RIGHT	2689	1735415	Full Trial Period	1732726	5	Trial: 5	1732726	56	°ôÇò¹÷	»ð¾æ	ÆË¿ËÅÆ	f	f
zyy	.	.	.	.	.	.	.	.	.	.	12	.	.	.	false	false	Message: 2062ms	3.52	130.43	27	2075	824.50	400.80	5	212.10	2049	719.20	400.70	INVISIBLE_BOUNDARY[2]	2062	.	.	zyy.edf	RIGHT	2689	1735415	Full Trial Period	1732726	5	Trial: 5	1732726	56	°ôÇò¹÷	»ð¾æ	ÆË¿ËÅÆ	f	f
zyy	.	.	.	.	.	.	.	.	.	.	13	.	.	.	false	false	Message: 2066ms	3.52	130.43	27	2075	824.50	400.80	5	212.10	2049	719.20	400.70	SYNCTIME	2066	.	.	zyy.edf	RIGHT	2689	1735415	Full Trial Period	1732726	5	Trial: 5	1732726	56	°ôÇò¹÷	»ð¾æ	ÆË¿ËÅÆ	f	f
zyy	.	.	.	.	.	.	.	.	.	.	14	.	.	.	false	false	Message: 2670ms	9.78	184.49	53	2687	610.20	409.30	7	295.90	2635	903.90	400.70	KEYBOARD	2670	.	.	zyy.edf	RIGHT	2689	1735415	Full Trial Period	1732726	5	Trial: 5	1732726	56	°ôÇò¹÷	»ð¾æ	ÆË¿ËÅÆ	f	f
zyy	.	.	.	.	.	.	.	.	.	.	15	.	.	.	false	false	Message: 2738ms	.	.	.	.	.	.	.	.	.	.	.	TRIAL_RESULT 0	2738	.	.	zyy.edf	RIGHT	2689	1735415	Full Trial Period	1732726	5	Trial: 5	1732726	56	°ôÇò¹÷	»ð¾æ	ÆË¿ËÅÆ	f	f
zyy	.	.	.	.	.	.	.	.	.	.	1	.	.	.	false	false	Message: -65ms	.	.	.	.	.	.	.	.	.	.	.	TRIALID 5	-65	.	.	zyy.edf	RIGHT	2667	1739432	Full Trial Period	1736765	6	Trial: 6	1736765	113	ÃÞ»¨ÌÇ	Ä§·½	ß¦ÃæÕÈ	f	f
zyy	.	.	.	.	.	.	.	.	.	.	2	.	.	.	false	false	Message: -1ms	.	.	.	.	.	.	.	.	.	.	.	RECCFG CR 1000 2 0 R	-1	.	.	zyy.edf	RIGHT	2667	1739432	Full Trial Period	1736765	6	Trial: 6	1736765	113	ÃÞ»¨ÌÇ	Ä§·½	ß¦ÃæÕÈ	f	f
zyy	.	.	.	.	.	.	.	.	.	.	3	.	.	.	false	false	Message: -1ms	.	.	.	.	.	.	.	.	.	.	.	ELCLCFG TOWER	-1	.	.	zyy.edf	RIGHT	2667	1739432	Full Trial Period	1736765	6	Trial: 6	1736765	113	ÃÞ»¨ÌÇ	Ä§·½	ß¦ÃæÕÈ	f	f
zyy	.	.	.	.	.	.	.	.	.	.	4	.	.	.	false	false	Message: -1ms	.	.	.	.	.	.	.	.	.	.	.	GAZE_COORDS 0.00 0.00 1023.00 767.00	-1	.	.	zyy.edf	RIGHT	2667	1739432	Full Trial Period	1736765	6	Trial: 6	1736765	113	ÃÞ»¨ÌÇ	Ä§·½	ß¦ÃæÕÈ	f	f
zyy	.	.	.	.	.	.	.	.	.	.	5	.	.	.	false	false	Message: -1ms	.	.	.	.	.	.	.	.	.	.	.	THRESHOLDS R 88 213	-1	.	.	zyy.edf	RIGHT	2667	1739432	Full Trial Period	1736765	6	Trial: 6	1736765	113	ÃÞ»¨ÌÇ	Ä§·½	ß¦ÃæÕÈ	f	f
zyy	.	.	.	.	.	.	.	.	.	.	6	.	.	.	false	false	Message: -1ms	.	.	.	.	.	.	.	.	.	.	.	ELCL_PROC CENTROID (3)	-1	.	.	zyy.edf	RIGHT	2667	1739432	Full Trial Period	1736765	6	Trial: 6	1736765	113	ÃÞ»¨ÌÇ	Ä§·½	ß¦ÃæÕÈ	f	f
zyy	.	.	.	.	.	.	.	.	.	.	7	.	.	.	false	false	Message: -1ms	.	.	.	.	.	.	.	.	.	.	.	ELCL_PCR_PARAM 5 3.0	-1	.	.	zyy.edf	RIGHT	2667	1739432	Full Trial Period	1736765	6	Trial: 6	1736765	113	ÃÞ»¨ÌÇ	Ä§·½	ß¦ÃæÕÈ	f	f
zyy	.	.	.	.	.	.	.	.	.	.	8	.	.	.	false	true	Message: 0ms	.	.	.	.	.	.	.	.	.	.	.	!MODE RECORD CR 1000 2 0 R	0	.	.	zyy.edf	RIGHT	2667	1739432	Full Trial Period	1736765	6	Trial: 6	1736765	113	ÃÞ»¨ÌÇ	Ä§·½	ß¦ÃæÕÈ	f	f
zyy	.	.	.	.	285	291	1	7	159.90	411.10	9	.	.	.	false	false	Message: 44ms	.	.	.	.	.	.	.	.	.	.	.	SYNCTIME	44	159.90	411.10	zyy.edf	RIGHT	2667	1739432	Full Trial Period	1736765	6	Trial: 6	1736765	113	ÃÞ»¨ÌÇ	Ä§·½	ß¦ÃæÕÈ	f	f
zyy	.	.	.	.	.	.	.	.	.	.	10	.	.	.	false	false	Message: 654ms	8.70	152.60	57	658	403.20	399.10	2	257.00	602	143.10	413.50	INVISIBLE_BOUNDARY[1]	654	.	.	zyy.edf	RIGHT	2667	1739432	Full Trial Period	1736765	6	Trial: 6	1736765	113	ÃÞ»¨ÌÇ	Ä§·½	ß¦ÃæÕÈ	f	f
zyy	.	.	.	.	110	768	3	659	406.10	399.40	11	.	.	.	false	false	Message: 660ms	.	.	.	.	.	.	.	.	.	.	.	SYNCTIME	660	406.10	399.40	zyy.edf	RIGHT	2667	1739432	Full Trial Period	1736765	6	Trial: 6	1736765	113	ÃÞ»¨ÌÇ	Ä§·½	ß¦ÃæÕÈ	f	f
zyy	.	.	.	.	.	.	.	.	.	.	12	.	.	.	false	false	Message: 1893ms	9.83	134.65	73	1914	811.80	402.10	4	227.20	1842	520.90	397.30	INVISIBLE_BOUNDARY[2]	1893	.	.	zyy.edf	RIGHT	2667	1739432	Full Trial Period	1736765	6	Trial: 6	1736765	113	ÃÞ»¨ÌÇ	Ä§·½	ß¦ÃæÕÈ	f	f
zyy	.	.	.	.	.	.	.	.	.	.	13	.	.	.	false	false	Message: 1901ms	9.83	134.65	73	1914	811.80	402.10	4	227.20	1842	520.90	397.30	SYNCTIME	1901	.	.	zyy.edf	RIGHT	2667	1739432	Full Trial Period	1736765	6	Trial: 6	1736765	113	ÃÞ»¨ÌÇ	Ä§·½	ß¦ÃæÕÈ	f	f
zyy	.	.	.	.	71	2665	7	2595	215.70	415.20	14	.	.	.	false	false	Message: 2648ms	.	.	.	.	.	.	.	.	.	.	.	KEYBOARD	2648	215.70	415.20	zyy.edf	RIGHT	2667	1739432	Full Trial Period	1736765	6	Trial: 6	1736765	113	ÃÞ»¨ÌÇ	Ä§·½	ß¦ÃæÕÈ	f	f
zyy	.	.	.	.	.	.	.	.	.	.	15	.	.	.	false	false	Message: 2713ms	.	.	.	.	.	.	.	.	.	.	.	TRIAL_RESULT 0	2713	.	.	zyy.edf	RIGHT	2667	1739432	Full Trial Period	1736765	6	Trial: 6	1736765	113	ÃÞ»¨ÌÇ	Ä§·½	ß¦ÃæÕÈ	f	f
zyy	.	.	.	.	.	.	.	.	.	.	1	.	.	.	false	false	Message: -21ms	.	.	.	.	.	.	.	.	.	.	.	TRIALID 6	-21	.	.	zyy.edf	RIGHT	3205	1743984	Full Trial Period	1740779	7	Trial: 7	1740779	106	ÊÁ×Ó	ÄÏ¹Ï	¾ÈÉúÈ¦	f	j
zyy	.	.	.	.	.	.	.	.	.	.	2	.	.	.	false	false	Message: -1ms	.	.	.	.	.	.	.	.	.	.	.	RECCFG CR 1000 2 0 R	-1	.	.	zyy.edf	RIGHT	3205	1743984	Full Trial Period	1740779	7	Trial: 7	1740779	106	ÊÁ×Ó	ÄÏ¹Ï	¾ÈÉúÈ¦	f	j
zyy	.	.	.	.	.	.	.	.	.	.	3	.	.	.	false	false	Message: -1ms	.	.	.	.	.	.	.	.	.	.	.	ELCLCFG TOWER	-1	.	.	zyy.edf	RIGHT	3205	1743984	Full Trial Period	1740779	7	Trial: 7	1740779	106	ÊÁ×Ó	ÄÏ¹Ï	¾ÈÉúÈ¦	f	j
zyy	.	.	.	.	.	.	.	.	.	.	4	.	.	.	false	false	Message: -1ms	.	.	.	.	.	.	.	.	.	.	.	GAZE_COORDS 0.00 0.00 1023.00 767.00	-1	.	.	zyy.edf	RIGHT	3205	1743984	Full Trial Period	1740779	7	Trial: 7	1740779	106	ÊÁ×Ó	ÄÏ¹Ï	¾ÈÉúÈ¦	f	j
zyy	.	.	.	.	.	.	.	.	.	.	5	.	.	.	false	false	Message: -1ms	.	.	.	.	.	.	.	.	.	.	.	THRESHOLDS R 88 213	-1	.	.	zyy.edf	RIGHT	3205	1743984	Full Trial Period	1740779	7	Trial: 7	1740779	106	ÊÁ×Ó	ÄÏ¹Ï	¾ÈÉúÈ¦	f	j
zyy	.	.	.	.	.	.	.	.	.	.	6	.	.	.	false	false	Message: -1ms	.	.	.	.	.	.	.	.	.	.	.	ELCL_PROC CENTROID (3)	-1	.	.	zyy.edf	RIGHT	3205	1743984	Full Trial Period	1740779	7	Trial: 7	1740779	106	ÊÁ×Ó	ÄÏ¹Ï	¾ÈÉúÈ¦	f	j
zyy	.	.	.	.	.	.	.	.	.	.	7	.	.	.	false	false	Message: -1ms	.	.	.	.	.	.	.	.	.	.	.	ELCL_PCR_PARAM 5 3.0	-1	.	.	zyy.edf	RIGHT	3205	1743984	Full Trial Period	1740779	7	Trial: 7	1740779	106	ÊÁ×Ó	ÄÏ¹Ï	¾ÈÉúÈ¦	f	j
zyy	.	.	.	.	.	.	.	.	.	.	8	.	.	.	false	true	Message: 0ms	.	.	.	.	.	.	.	.	.	.	.	!MODE RECORD CR 1000 2 0 R	0	.	.	zyy.edf	RIGHT	3205	1743984	Full Trial Period	1740779	7	Trial: 7	1740779	106	ÊÁ×Ó	ÄÏ¹Ï	¾ÈÉúÈ¦	f	j
zyy	.	.	.	.	327	333	1	7	149.70	423.20	9	.	.	.	false	false	Message: 45ms	.	.	.	.	.	.	.	.	.	.	.	SYNCTIME	45	149.70	423.20	zyy.edf	RIGHT	3205	1743984	Full Trial Period	1740779	7	Trial: 7	1740779	106	ÊÁ×Ó	ÄÏ¹Ï	¾ÈÉúÈ¦	f	j
zyy	.	.	.	.	.	.	.	.	.	.	10	.	.	.	false	false	Message: 861ms	14.60	205.61	71	889	570.30	393.40	2	315.40	819	134.30	425.30	INVISIBLE_BOUNDARY[1]	861	.	.	zyy.edf	RIGHT	3205	1743984	Full Trial Period	1740779	7	Trial: 7	1740779	106	ÊÁ×Ó	ÄÏ¹Ï	¾ÈÉúÈ¦	f	j
zyy	.	.	.	.	.	.	.	.	.	.	11	.	.	.	false	false	Message: 870ms	14.60	205.61	71	889	570.30	393.40	2	315.40	819	134.30	425.30	SYNCTIME	870	.	.	zyy.edf	RIGHT	3205	1743984	Full Trial Period	1740779	7	Trial: 7	1740779	106	ÊÁ×Ó	ÄÏ¹Ï	¾ÈÉúÈ¦	f	j
zyy	.	.	.	.	189	2596	6	2408	756.50	406.30	12	.	.	.	false	false	Message: 2428ms	.	.	.	.	.	.	.	.	.	.	.	INVISIBLE_BOUNDARY[2]	2428	756.50	406.30	zyy.edf	RIGHT	3205	1743984	Full Trial Period	1740779	7	Trial: 7	1740779	106	ÊÁ×Ó	ÄÏ¹Ï	¾ÈÉúÈ¦	f	j
zyy	.	.	.	.	189	2596	6	2408	756.50	406.30	13	.	.	.	false	false	Message: 2437ms	.	.	.	.	.	.	.	.	.	.	.	SYNCTIME	2437	756.50	406.30	zyy.edf	RIGHT	3205	1743984	Full Trial Period	1740779	7	Trial: 7	1740779	106	ÊÁ×Ó	ÄÏ¹Ï	¾ÈÉúÈ¦	f	j
zyy	.	.	.	.	.	.	.	.	.	.	14	.	.	.	false	false	Message: 3186ms	12.40	248.09	50	3203	524.40	377.80	8	316.70	3154	894.90	394.60	KEYBOARD	3186	.	.	zyy.edf	RIGHT	3205	1743984	Full Trial Period	1740779	7	Trial: 7	1740779	106	ÊÁ×Ó	ÄÏ¹Ï	¾ÈÉúÈ¦	f	j
zyy	.	.	.	.	.	.	.	.	.	.	15	.	.	.	false	false	Message: 3247ms	.	.	.	.	.	.	.	.	.	.	.	TRIAL_RESULT 0	3247	.	.	zyy.edf	RIGHT	3205	1743984	Full Trial Period	1740779	7	Trial: 7	1740779	106	ÊÁ×Ó	ÄÏ¹Ï	¾ÈÉúÈ¦	f	j
zyy	.	.	.	.	.	.	.	.	.	.	1	.	.	.	false	false	Message: -17ms	.	.	.	.	.	.	.	.	.	.	.	TRIALID 7	-17	.	.	zyy.edf	RIGHT	3899	1749257	Full Trial Period	1745358	8	Trial: 8	1745358	98	²£Á§Öé	Å¦¿Û	Í¼ÕÂ	f	j
zyy	.	.	.	.	.	.	.	.	.	.	2	.	.	.	false	false	Message: -1ms	.	.	.	.	.	.	.	.	.	.	.	RECCFG CR 1000 2 0 R	-1	.	.	zyy.edf	RIGHT	3899	1749257	Full Trial Period	1745358	8	Trial: 8	1745358	98	²£Á§Öé	Å¦¿Û	Í¼ÕÂ	f	j
zyy	.	.	.	.	.	.	.	.	.	.	3	.	.	.	false	false	Message: -1ms	.	.	.	.	.	.	.	.	.	.	.	ELCLCFG TOWER	-1	.	.	zyy.edf	RIGHT	3899	1749257	Full Trial Period	1745358	8	Trial: 8	1745358	98	²£Á§Öé	Å¦¿Û	Í¼ÕÂ	f	j
zyy	.	.	.	.	.	.	.	.	.	.	4	.	.	.	false	false	Message: -1ms	.	.	.	.	.	.	.	.	.	.	.	GAZE_COORDS 0.00 0.00 1023.00 767.00	-1	.	.	zyy.edf	RIGHT	3899	1749257	Full Trial Period	1745358	8	Trial: 8	1745358	98	²£Á§Öé	Å¦¿Û	Í¼ÕÂ	f	j
zyy	.	.	.	.	.	.	.	.	.	.	5	.	.	.	false	false	Message: -1ms	.	.	.	.	.	.	.	.	.	.	.	THRESHOLDS R 88 213	-1	.	.	zyy.edf	RIGHT	3899	1749257	Full Trial Period	1745358	8	Trial: 8	1745358	98	²£Á§Öé	Å¦¿Û	Í¼ÕÂ	f	j
zyy	.	.	.	.	.	.	.	.	.	.	6	.	.	.	false	false	Message: -1ms	.	.	.	.	.	.	.	.	.	.	.	ELCL_PROC CENTROID (3)	-1	.	.	zyy.edf	RIGHT	3899	1749257	Full Trial Period	1745358	8	Trial: 8	1745358	98	²£Á§Öé	Å¦¿Û	Í¼ÕÂ	f	j
zyy	.	.	.	.	.	.	.	.	.	.	7	.	.	.	false	false	Message: -1ms	.	.	.	.	.	.	.	.	.	.	.	ELCL_PCR_PARAM 5 3.0	-1	.	.	zyy.edf	RIGHT	3899	1749257	Full Trial Period	1745358	8	Trial: 8	1745358	98	²£Á§Öé	Å¦¿Û	Í¼ÕÂ	f	j
zyy	.	.	.	.	.	.	.	.	.	.	8	.	.	.	false	true	Message: 0ms	.	.	.	.	.	.	.	.	.	.	.	!MODE RECORD CR 1000 2 0 R	0	.	.	zyy.edf	RIGHT	3899	1749257	Full Trial Period	1745358	8	Trial: 8	1745358	98	²£Á§Öé	Å¦¿Û	Í¼ÕÂ	f	j
zyy	.	.	.	.	406	412	1	7	145.10	416.00	9	.	.	.	false	false	Message: 41ms	.	.	.	.	.	.	.	.	.	.	.	SYNCTIME	41	145.10	416.00	zyy.edf	RIGHT	3899	1749257	Full Trial Period	1745358	8	Trial: 8	1745358	98	²£Á§Öé	Å¦¿Û	Í¼ÕÂ	f	j
zyy	.	.	.	.	.	.	.	.	.	.	10	.	.	.	false	false	Message: 658ms	9.84	144.71	68	677	466.70	380.80	2	236.80	610	175.50	410.20	INVISIBLE_BOUNDARY[1]	658	.	.	zyy.edf	RIGHT	3899	1749257	Full Trial Period	1745358	8	Trial: 8	1745358	98	²£Á§Öé	Å¦¿Û	Í¼ÕÂ	f	j
zyy	.	.	.	.	.	.	.	.	.	.	11	.	.	.	false	false	Message: 666ms	9.84	144.71	68	677	466.70	380.80	2	236.80	610	175.50	410.20	SYNCTIME	666	.	.	zyy.edf	RIGHT	3899	1749257	Full Trial Period	1745358	8	Trial: 8	1745358	98	²£Á§Öé	Å¦¿Û	Í¼ÕÂ	f	j
zyy	.	.	.	.	.	.	.	.	.	.	12	.	.	.	false	false	Message: 2571ms	8.31	131.83	63	2583	786.90	390.90	5	282.20	2521	541.90	390.30	INVISIBLE_BOUNDARY[2]	2571	.	.	zyy.edf	RIGHT	3899	1749257	Full Trial Period	1745358	8	Trial: 8	1745358	98	²£Á§Öé	Å¦¿Û	Í¼ÕÂ	f	j
zyy	.	.	.	.	.	.	.	.	.	.	13	.	.	.	false	false	Message: 2574ms	8.31	131.83	63	2583	786.90	390.90	5	282.20	2521	541.90	390.30	SYNCTIME	2574	.	.	zyy.edf	RIGHT	3899	1749257	Full Trial Period	1745358	8	Trial: 8	1745358	98	²£Á§Öé	Å¦¿Û	Í¼ÕÂ	f	j
zyy	.	.	.	.	.	.	.	.	.	.	14	.	.	.	false	false	Message: 3880ms	14.14	148.89	95	3897	441.70	404.80	9	271.50	3803	863.20	400.90	KEYBOARD	3880	.	.	zyy.edf	RIGHT	3899	1749257	Full Trial Period	1745358	8	Trial: 8	1745358	98	²£Á§Öé	Å¦¿Û	Í¼ÕÂ	f	j
zyy	.	.	.	.	.	.	.	.	.	.	15	.	.	.	false	false	Message: 3943ms	.	.	.	.	.	.	.	.	.	.	.	TRIAL_RESULT 0	3943	.	.	zyy.edf	RIGHT	3899	1749257	Full Trial Period	1745358	8	Trial: 8	1745358	98	²£Á§Öé	Å¦¿Û	Í¼ÕÂ	f	j
zyy	.	.	.	.	.	.	.	.	.	.	1	.	.	.	false	false	Message: -20ms	.	.	.	.	.	.	.	.	.	.	.	TRIALID 8	-20	.	.	zyy.edf	RIGHT	4999	1756017	Full Trial Period	1751018	9	Trial: 9	1751018	146	·çóÝ	Êó±ê	Ã«½í	f	f
zyy	.	.	.	.	.	.	.	.	.	.	2	.	.	.	false	false	Message: -1ms	.	.	.	.	.	.	.	.	.	.	.	RECCFG CR 1000 2 0 R	-1	.	.	zyy.edf	RIGHT	4999	1756017	Full Trial Period	1751018	9	Trial: 9	1751018	146	·çóÝ	Êó±ê	Ã«½í	f	f
zyy	.	.	.	.	.	.	.	.	.	.	3	.	.	.	false	false	Message: -1ms	.	.	.	.	.	.	.	.	.	.	.	ELCLCFG TOWER	-1	.	.	zyy.edf	RIGHT	4999	1756017	Full Trial Period	1751018	9	Trial: 9	1751018	146	·çóÝ	Êó±ê	Ã«½í	f	f
zyy	.	.	.	.	.	.	.	.	.	.	4	.	.	.	false	false	Message: -1ms	.	.	.	.	.	.	.	.	.	.	.	GAZE_COORDS 0.00 0.00 1023.00 767.00	-1	.	.	zyy.edf	RIGHT	4999	1756017	Full Trial Period	1751018	9	Trial: 9	1751018	146	·çóÝ	Êó±ê	Ã«½í	f	f
zyy	.	.	.	.	.	.	.	.	.	.	5	.	.	.	false	false	Message: -1ms	.	.	.	.	.	.	.	.	.	.	.	THRESHOLDS R 88 213	-1	.	.	zyy.edf	RIGHT	4999	1756017	Full Trial Period	1751018	9	Trial: 9	1751018	146	·çóÝ	Êó±ê	Ã«½í	f	f
zyy	.	.	.	.	.	.	.	.	.	.	6	.	.	.	false	false	Message: -1ms	.	.	.	.	.	.	.	.	.	.	.	ELCL_PROC CENTROID (3)	-1	.	.	zyy.edf	RIGHT	4999	1756017	Full Trial Period	1751018	9	Trial: 9	1751018	146	·çóÝ	Êó±ê	Ã«½í	f	f
zyy	.	.	.	.	.	.	.	.	.	.	7	.	.	.	false	false	Message: -1ms	.	.	.	.	.	.	.	.	.	.	.	ELCL_PCR_PARAM 5 3.0	-1	.	.	zyy.edf	RIGHT	4999	1756017	Full Trial Period	1751018	9	Trial: 9	1751018	146	·çóÝ	Êó±ê	Ã«½í	f	f
zyy	.	.	.	.	.	.	.	.	.	.	8	.	.	.	false	true	Message: 0ms	.	.	.	.	.	.	.	.	.	.	.	!MODE RECORD CR 1000 2 0 R	0	.	.	zyy.edf	RIGHT	4999	1756017	Full Trial Period	1751018	9	Trial: 9	1751018	146	·çóÝ	Êó±ê	Ã«½í	f	f
zyy	.	.	.	.	1034	1040	1	7	139.00	417.40	9	.	.	.	false	false	Message: 46ms	.	.	.	.	.	.	.	.	.	.	.	SYNCTIME	46	139.00	417.40	zyy.edf	RIGHT	4999	1756017	Full Trial Period	1751018	9	Trial: 9	1751018	146	·çóÝ	Êó±ê	Ã«½í	f	f
zyy	.	.	.	.	.	.	.	.	.	.	10	.	.	.	false	false	Message: 1085ms	16.57	182.14	91	1131	630.40	371.20	1	271.70	1041	136.40	418.90	INVISIBLE_BOUNDARY[1]	1085	.	.	zyy.edf	RIGHT	4999	1756017	Full Trial Period	1751018	9	Trial: 9	1751018	146	·çóÝ	Êó±ê	Ã«½í	f	f
zyy	.	.	.	.	.	.	.	.	.	.	11	.	.	.	false	false	Message: 1088ms	16.57	182.14	91	1131	630.40	371.20	1	271.70	1041	136.40	418.90	SYNCTIME	1088	.	.	zyy.edf	RIGHT	4999	1756017	Full Trial Period	1751018	9	Trial: 9	1751018	146	·çóÝ	Êó±ê	Ã«½í	f	f
zyy	.	.	.	.	.	.	.	.	.	.	12	.	.	.	false	false	Message: 2584ms	6.27	114.06	55	2586	763.50	393.80	5	220.50	2532	579.00	408.00	INVISIBLE_BOUNDARY[2]	2584	.	.	zyy.edf	RIGHT	4999	1756017	Full Trial Period	1751018	9	Trial: 9	1751018	146	·çóÝ	Êó±ê	Ã«½í	f	f
zyy	.	.	.	.	167	2753	6	2587	800.90	406.90	13	.	.	.	false	false	Message: 2588ms	.	.	.	.	.	.	.	.	.	.	.	SYNCTIME	2588	800.90	406.90	zyy.edf	RIGHT	4999	1756017	Full Trial Period	1751018	9	Trial: 9	1751018	146	·çóÝ	Êó±ê	Ã«½í	f	f
zyy	.	.	.	.	461	4997	10	4537	537.60	414.40	14	.	.	.	false	false	Message: 4980ms	.	.	.	.	.	.	.	.	.	.	.	KEYBOARD	4980	537.60	414.40	zyy.edf	RIGHT	4999	1756017	Full Trial Period	1751018	9	Trial: 9	1751018	146	·çóÝ	Êó±ê	Ã«½í	f	f
zyy	.	.	.	.	.	.	.	.	.	.	15	.	.	.	false	false	Message: 5043ms	.	.	.	.	.	.	.	.	.	.	.	TRIAL_RESULT 0	5043	.	.	zyy.edf	RIGHT	4999	1756017	Full Trial Period	1751018	9	Trial: 9	1751018	146	·çóÝ	Êó±ê	Ã«½í	f	f
zyy	.	.	.	.	.	.	.	.	.	.	1	.	.	.	false	false	Message: -16ms	.	.	.	.	.	.	.	.	.	.	.	TRIALID 9	-16	.	.	zyy.edf	RIGHT	4715	1761961	Full Trial Period	1757246	10	Trial: 10	1757246	142	ÄûÃÊ	·ÊÔí	¶ú»ú	f	f
zyy	.	.	.	.	.	.	.	.	.	.	2	.	.	.	false	false	Message: -1ms	.	.	.	.	.	.	.	.	.	.	.	RECCFG CR 1000 2 0 R	-1	.	.	zyy.edf	RIGHT	4715	1761961	Full Trial Period	1757246	10	Trial: 10	1757246	142	ÄûÃÊ	·ÊÔí	¶ú»ú	f	f
zyy	.	.	.	.	.	.	.	.	.	.	3	.	.	.	false	false	Message: -1ms	.	.	.	.	.	.	.	.	.	.	.	ELCLCFG TOWER	-1	.	.	zyy.edf	RIGHT	4715	1761961	Full Trial Period	1757246	10	Trial: 10	1757246	142	ÄûÃÊ	·ÊÔí	¶ú»ú	f	f
zyy	.	.	.	.	.	.	.	.	.	.	4	.	.	.	false	false	Message: -1ms	.	.	.	.	.	.	.	.	.	.	.	GAZE_COORDS 0.00 0.00 1023.00 767.00	-1	.	.	zyy.edf	RIGHT	4715	1761961	Full Trial Period	1757246	10	Trial: 10	1757246	142	ÄûÃÊ	·ÊÔí	¶ú»ú	f	f
zyy	.	.	.	.	.	.	.	.	.	.	5	.	.	.	false	false	Message: -1ms	.	.	.	.	.	.	.	.	.	.	.	THRESHOLDS R 88 213	-1	.	.	zyy.edf	RIGHT	4715	1761961	Full Trial Period	1757246	10	Trial: 10	1757246	142	ÄûÃÊ	·ÊÔí	¶ú»ú	f	f
zyy	.	.	.	.	.	.	.	.	.	.	6	.	.	.	false	false	Message: -1ms	.	.	.	.	.	.	.	.	.	.	.	ELCL_PROC CENTROID (3)	-1	.	.	zyy.edf	RIGHT	4715	1761961	Full Trial Period	1757246	10	Trial: 10	1757246	142	ÄûÃÊ	·ÊÔí	¶ú»ú	f	f
zyy	.	.	.	.	.	.	.	.	.	.	7	.	.	.	false	false	Message: -1ms	.	.	.	.	.	.	.	.	.	.	.	ELCL_PCR_PARAM 5 3.0	-1	.	.	zyy.edf	RIGHT	4715	1761961	Full Trial Period	1757246	10	Trial: 10	1757246	142	ÄûÃÊ	·ÊÔí	¶ú»ú	f	f
zyy	.	.	.	.	.	.	.	.	.	.	8	.	.	.	false	true	Message: 0ms	.	.	.	.	.	.	.	.	.	.	.	!MODE RECORD CR 1000 2 0 R	0	.	.	zyy.edf	RIGHT	4715	1761961	Full Trial Period	1757246	10	Trial: 10	1757246	142	ÄûÃÊ	·ÊÔí	¶ú»ú	f	f
zyy	.	.	.	.	338	344	1	7	134.50	412.10	9	.	.	.	false	false	Message: 43ms	.	.	.	.	.	.	.	.	.	.	.	SYNCTIME	43	134.50	412.10	zyy.edf	RIGHT	4715	1761961	Full Trial Period	1757246	10	Trial: 10	1757246	142	ÄûÃÊ	·ÊÔí	¶ú»ú	f	f
zyy	.	.	.	.	.	.	.	.	.	.	10	.	.	.	false	false	Message: 1145ms	2.64	101.53	26	1155	423.30	404.90	3	173.80	1130	345.80	408.90	INVISIBLE_BOUNDARY[1]	1145	.	.	zyy.edf	RIGHT	4715	1761961	Full Trial Period	1757246	10	Trial: 10	1757246	142	ÄûÃÊ	·ÊÔí	¶ú»ú	f	f
zyy	.	.	.	.	.	.	.	.	.	.	11	.	.	.	false	false	Message: 1150ms	2.64	101.53	26	1155	423.30	404.90	3	173.80	1130	345.80	408.90	SYNCTIME	1150	.	.	zyy.edf	RIGHT	4715	1761961	Full Trial Period	1757246	10	Trial: 10	1757246	142	ÄûÃÊ	·ÊÔí	¶ú»ú	f	f
zyy	.	.	.	.	.	.	.	.	.	.	12	.	.	.	false	false	Message: 3406ms	8.09	141.96	57	3407	761.40	416.10	8	235.90	3351	522.40	409.00	INVISIBLE_BOUNDARY[2]	3406	.	.	zyy.edf	RIGHT	4715	1761961	Full Trial Period	1757246	10	Trial: 10	1757246	142	ÄûÃÊ	·ÊÔí	¶ú»ú	f	f
zyy	.	.	.	.	168	3575	9	3408	783.20	420.10	13	.	.	.	false	false	Message: 3417ms	.	.	.	.	.	.	.	.	.	.	.	SYNCTIME	3417	783.20	420.10	zyy.edf	RIGHT	4715	1761961	Full Trial Period	1757246	10	Trial: 10	1757246	142	ÄûÃÊ	·ÊÔí	¶ú»ú	f	f
zyy	.	.	.	.	173	4713	11	4541	466.50	420.90	14	.	.	.	false	false	Message: 4697ms	.	.	.	.	.	.	.	.	.	.	.	KEYBOARD	4697	466.50	420.90	zyy.edf	RIGHT	4715	1761961	Full Trial Period	1757246	10	Trial: 10	1757246	142	ÄûÃÊ	·ÊÔí	¶ú»ú	f	f
zyy	.	.	.	.	.	.	.	.	.	.	15	.	.	.	false	false	Message: 4760ms	.	.	.	.	.	.	.	.	.	.	.	TRIAL_RESULT 0	4760	.	.	zyy.edf	RIGHT	4715	1761961	Full Trial Period	1757246	10	Trial: 10	1757246	142	ÄûÃÊ	·ÊÔí	¶ú»ú	f	f
zyy	.	.	.	.	.	.	.	.	.	.	1	.	.	.	false	false	Message: -22ms	.	.	.	.	.	.	.	.	.	.	.	TRIALID 10	-22	.	.	zyy.edf	RIGHT	3150	1766443	Full Trial Period	1763293	11	Trial: 11	1763293	89	ÏÚ±ý	ÏóÆå	Í¼ÕÂ	j	j
zyy	.	.	.	.	.	.	.	.	.	.	2	.	.	.	false	false	Message: -1ms	.	.	.	.	.	.	.	.	.	.	.	RECCFG CR 1000 2 0 R	-1	.	.	zyy.edf	RIGHT	3150	1766443	Full Trial Period	1763293	11	Trial: 11	1763293	89	ÏÚ±ý	ÏóÆå	Í¼ÕÂ	j	j
zyy	.	.	.	.	.	.	.	.	.	.	3	.	.	.	false	false	Message: -1ms	.	.	.	.	.	.	.	.	.	.	.	ELCLCFG TOWER	-1	.	.	zyy.edf	RIGHT	3150	1766443	Full Trial Period	1763293	11	Trial: 11	1763293	89	ÏÚ±ý	ÏóÆå	Í¼ÕÂ	j	j
zyy	.	.	.	.	.	.	.	.	.	.	4	.	.	.	false	false	Message: -1ms	.	.	.	.	.	.	.	.	.	.	.	GAZE_COORDS 0.00 0.00 1023.00 767.00	-1	.	.	zyy.edf	RIGHT	3150	1766443	Full Trial Period	1763293	11	Trial: 11	1763293	89	ÏÚ±ý	ÏóÆå	Í¼ÕÂ	j	j
zyy	.	.	.	.	.	.	.	.	.	.	5	.	.	.	false	false	Message: -1ms	.	.	.	.	.	.	.	.	.	.	.	THRESHOLDS R 88 213	-1	.	.	zyy.edf	RIGHT	3150	1766443	Full Trial Period	1763293	11	Trial: 11	1763293	89	ÏÚ±ý	ÏóÆå	Í¼ÕÂ	j	j
zyy	.	.	.	.	.	.	.	.	.	.	6	.	.	.	false	false	Message: -1ms	.	.	.	.	.	.	.	.	.	.	.	ELCL_PROC CENTROID (3)	-1	.	.	zyy.edf	RIGHT	3150	1766443	Full Trial Period	1763293	11	Trial: 11	1763293	89	ÏÚ±ý	ÏóÆå	Í¼ÕÂ	j	j
zyy	.	.	.	.	.	.	.	.	.	.	7	.	.	.	false	false	Message: -1ms	.	.	.	.	.	.	.	.	.	.	.	ELCL_PCR_PARAM 5 3.0	-1	.	.	zyy.edf	RIGHT	3150	1766443	Full Trial Period	1763293	11	Trial: 11	1763293	89	ÏÚ±ý	ÏóÆå	Í¼ÕÂ	j	j
zyy	.	.	.	.	.	.	.	.	.	.	8	.	.	.	false	true	Message: 0ms	.	.	.	.	.	.	.	.	.	.	.	!MODE RECORD CR 1000 2 0 R	0	.	.	zyy.edf	RIGHT	3150	1766443	Full Trial Period	1763293	11	Trial: 11	1763293	89	ÏÚ±ý	ÏóÆå	Í¼ÕÂ	j	j
zyy	.	.	.	.	534	540	1	7	140.50	422.90	9	.	.	.	false	false	Message: 44ms	.	.	.	.	.	.	.	.	.	.	.	SYNCTIME	44	140.50	422.90	zyy.edf	RIGHT	3150	1766443	Full Trial Period	1763293	11	Trial: 11	1763293	89	ÏÚ±ý	ÏóÆå	Í¼ÕÂ	j	j
zyy	.	.	.	.	.	.	.	.	.	.	10	.	.	.	false	false	Message: 590ms	10.06	157.21	64	604	438.20	408.60	1	270.40	541	137.20	422.80	INVISIBLE_BOUNDARY[1]	590	.	.	zyy.edf	RIGHT	3150	1766443	Full Trial Period	1763293	11	Trial: 11	1763293	89	ÏÚ±ý	ÏóÆå	Í¼ÕÂ	j	j
zyy	.	.	.	.	.	.	.	.	.	.	11	.	.	.	false	false	Message: 594ms	10.06	157.21	64	604	438.20	408.60	1	270.40	541	137.20	422.80	SYNCTIME	594	.	.	zyy.edf	RIGHT	3150	1766443	Full Trial Period	1763293	11	Trial: 11	1763293	89	ÏÚ±ý	ÏóÆå	Í¼ÕÂ	j	j
zyy	.	.	.	.	.	.	.	.	.	.	12	.	.	.	false	false	Message: 2274ms	5.16	114.75	45	2290	803.60	423.70	5	193.50	2246	651.50	402.50	INVISIBLE_BOUNDARY[2]	2274	.	.	zyy.edf	RIGHT	3150	1766443	Full Trial Period	1763293	11	Trial: 11	1763293	89	ÏÚ±ý	ÏóÆå	Í¼ÕÂ	j	j
zyy	.	.	.	.	.	.	.	.	.	.	13	.	.	.	false	false	Message: 2285ms	5.16	114.75	45	2290	803.60	423.70	5	193.50	2246	651.50	402.50	SYNCTIME	2285	.	.	zyy.edf	RIGHT	3150	1766443	Full Trial Period	1763293	11	Trial: 11	1763293	89	ÏÚ±ý	ÏóÆå	Í¼ÕÂ	j	j
zyy	.	.	.	.	31	3148	8	3118	586.40	394.30	14	.	.	.	false	false	Message: 3130ms	.	.	.	.	.	.	.	.	.	.	.	KEYBOARD	3130	586.40	394.30	zyy.edf	RIGHT	3150	1766443	Full Trial Period	1763293	11	Trial: 11	1763293	89	ÏÚ±ý	ÏóÆå	Í¼ÕÂ	j	j
zyy	.	.	.	.	.	.	.	.	.	.	15	.	.	.	false	false	Message: 3197ms	.	.	.	.	.	.	.	.	.	.	.	TRIAL_RESULT 0	3197	.	.	zyy.edf	RIGHT	3150	1766443	Full Trial Period	1763293	11	Trial: 11	1763293	89	ÏÚ±ý	ÏóÆå	Í¼ÕÂ	j	j
zyy	.	.	.	.	.	.	.	.	.	.	1	.	.	.	false	false	Message: -17ms	.	.	.	.	.	.	.	.	.	.	.	TRIALID 11	-17	.	.	zyy.edf	RIGHT	3049	1770836	Full Trial Period	1767787	12	Trial: 12	1767787	81	°ôÇò¹÷	¸ÊÕá	Æì¸Ë	j	j
zyy	.	.	.	.	.	.	.	.	.	.	2	.	.	.	false	false	Message: -1ms	.	.	.	.	.	.	.	.	.	.	.	RECCFG CR 1000 2 0 R	-1	.	.	zyy.edf	RIGHT	3049	1770836	Full Trial Period	1767787	12	Trial: 12	1767787	81	°ôÇò¹÷	¸ÊÕá	Æì¸Ë	j	j
zyy	.	.	.	.	.	.	.	.	.	.	3	.	.	.	false	false	Message: -1ms	.	.	.	.	.	.	.	.	.	.	.	ELCLCFG TOWER	-1	.	.	zyy.edf	RIGHT	3049	1770836	Full Trial Period	1767787	12	Trial: 12	1767787	81	°ôÇò¹÷	¸ÊÕá	Æì¸Ë	j	j
zyy	.	.	.	.	.	.	.	.	.	.	4	.	.	.	false	false	Message: -1ms	.	.	.	.	.	.	.	.	.	.	.	GAZE_COORDS 0.00 0.00 1023.00 767.00	-1	.	.	zyy.edf	RIGHT	3049	1770836	Full Trial Period	1767787	12	Trial: 12	1767787	81	°ôÇò¹÷	¸ÊÕá	Æì¸Ë	j	j
zyy	.	.	.	.	.	.	.	.	.	.	5	.	.	.	false	false	Message: -1ms	.	.	.	.	.	.	.	.	.	.	.	THRESHOLDS R 88 213	-1	.	.	zyy.edf	RIGHT	3049	1770836	Full Trial Period	1767787	12	Trial: 12	1767787	81	°ôÇò¹÷	¸ÊÕá	Æì¸Ë	j	j
zyy	.	.	.	.	.	.	.	.	.	.	6	.	.	.	false	false	Message: -1ms	.	.	.	.	.	.	.	.	.	.	.	ELCL_PROC CENTROID (3)	-1	.	.	zyy.edf	RIGHT	3049	1770836	Full Trial Period	1767787	12	Trial: 12	1767787	81	°ôÇò¹÷	¸ÊÕá	Æì¸Ë	j	j
zyy	.	.	.	.	.	.	.	.	.	.	7	.	.	.	false	false	Message: -1ms	.	.	.	.	.	.	.	.	.	.	.	ELCL_PCR_PARAM 5 3.0	-1	.	.	zyy.edf	RIGHT	3049	1770836	Full Trial Period	1767787	12	Trial: 12	1767787	81	°ôÇò¹÷	¸ÊÕá	Æì¸Ë	j	j
zyy	.	.	.	.	.	.	.	.	.	.	8	.	.	.	false	true	Message: 0ms	.	.	.	.	.	.	.	.	.	.	.	!MODE RECORD CR 1000 2 0 R	0	.	.	zyy.edf	RIGHT	3049	1770836	Full Trial Period	1767787	12	Trial: 12	1767787	81	°ôÇò¹÷	¸ÊÕá	Æì¸Ë	j	j
zyy	.	.	.	.	539	545	1	7	141.20	427.10	9	.	.	.	false	false	Message: 42ms	.	.	.	.	.	.	.	.	.	.	.	SYNCTIME	42	141.20	427.10	zyy.edf	RIGHT	3049	1770836	Full Trial Period	1767787	12	Trial: 12	1767787	81	°ôÇò¹÷	¸ÊÕá	Æì¸Ë	j	j
zyy	.	.	.	.	.	.	.	.	.	.	10	.	.	.	false	false	Message: 813ms	8.69	120.73	72	832	446.80	388.80	2	219.10	761	189.80	416.90	INVISIBLE_BOUNDARY[1]	813	.	.	zyy.edf	RIGHT	3049	1770836	Full Trial Period	1767787	12	Trial: 12	1767787	81	°ôÇò¹÷	¸ÊÕá	Æì¸Ë	j	j
zyy	.	.	.	.	.	.	.	.	.	.	11	.	.	.	false	false	Message: 825ms	8.69	120.73	72	832	446.80	388.80	2	219.10	761	189.80	416.90	SYNCTIME	825	.	.	zyy.edf	RIGHT	3049	1770836	Full Trial Period	1767787	12	Trial: 12	1767787	81	°ôÇò¹÷	¸ÊÕá	Æì¸Ë	j	j
zyy	.	.	.	.	.	.	.	.	.	.	12	.	.	.	false	false	Message: 2188ms	7.66	141.87	54	2190	766.20	402.50	5	271.30	2137	540.80	392.90	INVISIBLE_BOUNDARY[2]	2188	.	.	zyy.edf	RIGHT	3049	1770836	Full Trial Period	1767787	12	Trial: 12	1767787	81	°ôÇò¹÷	¸ÊÕá	Æì¸Ë	j	j
zyy	.	.	.	.	136	2326	6	2191	768.50	398.30	13	.	.	.	false	false	Message: 2191ms	.	.	.	.	.	.	.	.	.	.	.	SYNCTIME	2191	.	.	zyy.edf	RIGHT	3049	1770836	Full Trial Period	1767787	12	Trial: 12	1767787	81	°ôÇò¹÷	¸ÊÕá	Æì¸Ë	j	j
zyy	.	.	.	.	696	3047	7	2352	863.90	401.70	14	[1]	2	RECTANGLE_INTERESTAREA	false	false	Message: 3029ms	.	.	.	.	.	.	.	.	.	.	.	KEYBOARD	3029	863.90	401.70	zyy.edf	RIGHT	3049	1770836	Full Trial Period	1767787	12	Trial: 12	1767787	81	°ôÇò¹÷	¸ÊÕá	Æì¸Ë	j	j
zyy	.	.	.	.	.	.	.	.	.	.	15	.	.	.	false	false	Message: 3095ms	.	.	.	.	.	.	.	.	.	.	.	TRIAL_RESULT 0	3095	.	.	zyy.edf	RIGHT	3049	1770836	Full Trial Period	1767787	12	Trial: 12	1767787	81	°ôÇò¹÷	¸ÊÕá	Æì¸Ë	j	j
zyy	.	.	.	.	.	.	.	.	.	.	1	.	.	.	false	false	Message: -26ms	.	.	.	.	.	.	.	.	.	.	.	TRIALID 12	-26	.	.	zyy.edf	RIGHT	3693	1775939	Full Trial Period	1772246	13	Trial: 13	1772246	71	ÒÎ×Ó	ÍøÇò	Ãµ¹å	f	j
zyy	.	.	.	.	.	.	.	.	.	.	2	.	.	.	false	false	Message: -1ms	.	.	.	.	.	.	.	.	.	.	.	RECCFG CR 1000 2 0 R	-1	.	.	zyy.edf	RIGHT	3693	1775939	Full Trial Period	1772246	13	Trial: 13	1772246	71	ÒÎ×Ó	ÍøÇò	Ãµ¹å	f	j
zyy	.	.	.	.	.	.	.	.	.	.	3	.	.	.	false	false	Message: -1ms	.	.	.	.	.	.	.	.	.	.	.	ELCLCFG TOWER	-1	.	.	zyy.edf	RIGHT	3693	1775939	Full Trial Period	1772246	13	Trial: 13	1772246	71	ÒÎ×Ó	ÍøÇò	Ãµ¹å	f	j
zyy	.	.	.	.	.	.	.	.	.	.	4	.	.	.	false	false	Message: -1ms	.	.	.	.	.	.	.	.	.	.	.	GAZE_COORDS 0.00 0.00 1023.00 767.00	-1	.	.	zyy.edf	RIGHT	3693	1775939	Full Trial Period	1772246	13	Trial: 13	1772246	71	ÒÎ×Ó	ÍøÇò	Ãµ¹å	f	j
zyy	.	.	.	.	.	.	.	.	.	.	5	.	.	.	false	false	Message: -1ms	.	.	.	.	.	.	.	.	.	.	.	THRESHOLDS R 88 213	-1	.	.	zyy.edf	RIGHT	3693	1775939	Full Trial Period	1772246	13	Trial: 13	1772246	71	ÒÎ×Ó	ÍøÇò	Ãµ¹å	f	j
zyy	.	.	.	.	.	.	.	.	.	.	6	.	.	.	false	false	Message: -1ms	.	.	.	.	.	.	.	.	.	.	.	ELCL_PROC CENTROID (3)	-1	.	.	zyy.edf	RIGHT	3693	1775939	Full Trial Period	1772246	13	Trial: 13	1772246	71	ÒÎ×Ó	ÍøÇò	Ãµ¹å	f	j
zyy	.	.	.	.	.	.	.	.	.	.	7	.	.	.	false	false	Message: -1ms	.	.	.	.	.	.	.	.	.	.	.	ELCL_PCR_PARAM 5 3.0	-1	.	.	zyy.edf	RIGHT	3693	1775939	Full Trial Period	1772246	13	Trial: 13	1772246	71	ÒÎ×Ó	ÍøÇò	Ãµ¹å	f	j
zyy	.	.	.	.	.	.	.	.	.	.	8	.	.	.	false	true	Message: 0ms	.	.	.	.	.	.	.	.	.	.	.	!MODE RECORD CR 1000 2 0 R	0	.	.	zyy.edf	RIGHT	3693	1775939	Full Trial Period	1772246	13	Trial: 13	1772246	71	ÒÎ×Ó	ÍøÇò	Ãµ¹å	f	j
zyy	.	.	.	.	351	357	1	7	145.70	418.20	9	.	.	.	false	false	Message: 40ms	.	.	.	.	.	.	.	.	.	.	.	SYNCTIME	40	145.70	418.20	zyy.edf	RIGHT	3693	1775939	Full Trial Period	1772246	13	Trial: 13	1772246	71	ÒÎ×Ó	ÍøÇò	Ãµ¹å	f	j
zyy	.	.	.	.	.	.	.	.	.	.	10	.	.	.	false	false	Message: 848ms	14.28	118.99	120	886	551.60	401.60	2	194.40	767	123.60	418.80	INVISIBLE_BOUNDARY[1]	848	.	.	zyy.edf	RIGHT	3693	1775939	Full Trial Period	1772246	13	Trial: 13	1772246	71	ÒÎ×Ó	ÍøÇò	Ãµ¹å	f	j
zyy	.	.	.	.	.	.	.	.	.	.	11	.	.	.	false	false	Message: 856ms	14.28	118.99	120	886	551.60	401.60	2	194.40	767	123.60	418.80	SYNCTIME	856	.	.	zyy.edf	RIGHT	3693	1775939	Full Trial Period	1772246	13	Trial: 13	1772246	71	ÒÎ×Ó	ÍøÇò	Ãµ¹å	f	j
zyy	.	.	.	.	.	.	.	.	.	.	12	.	.	.	false	false	Message: 2593ms	8.26	110.07	75	2616	810.10	408.20	6	249.10	2542	566.40	390.60	INVISIBLE_BOUNDARY[2]	2593	.	.	zyy.edf	RIGHT	3693	1775939	Full Trial Period	1772246	13	Trial: 13	1772246	71	ÒÎ×Ó	ÍøÇò	Ãµ¹å	f	j
zyy	.	.	.	.	.	.	.	.	.	.	13	.	.	.	false	false	Message: 2598ms	8.26	110.07	75	2616	810.10	408.20	6	249.10	2542	566.40	390.60	SYNCTIME	2598	.	.	zyy.edf	RIGHT	3693	1775939	Full Trial Period	1772246	13	Trial: 13	1772246	71	ÒÎ×Ó	ÍøÇò	Ãµ¹å	f	j
zyy	.	.	.	.	346	3691	9	3346	433.10	404.90	14	.	.	.	false	false	Message: 3674ms	.	.	.	.	.	.	.	.	.	.	.	KEYBOARD	3674	433.10	404.90	zyy.edf	RIGHT	3693	1775939	Full Trial Period	1772246	13	Trial: 13	1772246	71	ÒÎ×Ó	ÍøÇò	Ãµ¹å	f	j
zyy	.	.	.	.	.	.	.	.	.	.	15	.	.	.	false	false	Message: 3741ms	.	.	.	.	.	.	.	.	.	.	.	TRIAL_RESULT 0	3741	.	.	zyy.edf	RIGHT	3693	1775939	Full Trial Period	1772246	13	Trial: 13	1772246	71	ÒÎ×Ó	ÍøÇò	Ãµ¹å	f	j
zyy	.	.	.	.	.	.	.	.	.	.	1	.	.	.	false	false	Message: -16ms	.	.	.	.	.	.	.	.	.	.	.	TRIALID 13	-16	.	.	zyy.edf	RIGHT	5568	1783236	Full Trial Period	1777668	14	Trial: 14	1777668	78	ºÉ°üµ°	ºôÀ²È¦	ÊÖïí	j	j
zyy	.	.	.	.	.	.	.	.	.	.	2	.	.	.	false	false	Message: -1ms	.	.	.	.	.	.	.	.	.	.	.	RECCFG CR 1000 2 0 R	-1	.	.	zyy.edf	RIGHT	5568	1783236	Full Trial Period	1777668	14	Trial: 14	1777668	78	ºÉ°üµ°	ºôÀ²È¦	ÊÖïí	j	j
zyy	.	.	.	.	.	.	.	.	.	.	3	.	.	.	false	false	Message: -1ms	.	.	.	.	.	.	.	.	.	.	.	ELCLCFG TOWER	-1	.	.	zyy.edf	RIGHT	5568	1783236	Full Trial Period	1777668	14	Trial: 14	1777668	78	ºÉ°üµ°	ºôÀ²È¦	ÊÖïí	j	j
zyy	.	.	.	.	.	.	.	.	.	.	4	.	.	.	false	false	Message: -1ms	.	.	.	.	.	.	.	.	.	.	.	GAZE_COORDS 0.00 0.00 1023.00 767.00	-1	.	.	zyy.edf	RIGHT	5568	1783236	Full Trial Period	1777668	14	Trial: 14	1777668	78	ºÉ°üµ°	ºôÀ²È¦	ÊÖïí	j	j
zyy	.	.	.	.	.	.	.	.	.	.	5	.	.	.	false	false	Message: -1ms	.	.	.	.	.	.	.	.	.	.	.	THRESHOLDS R 88 213	-1	.	.	zyy.edf	RIGHT	5568	1783236	Full Trial Period	1777668	14	Trial: 14	1777668	78	ºÉ°üµ°	ºôÀ²È¦	ÊÖïí	j	j
zyy	.	.	.	.	.	.	.	.	.	.	6	.	.	.	false	false	Message: -1ms	.	.	.	.	.	.	.	.	.	.	.	ELCL_PROC CENTROID (3)	-1	.	.	zyy.edf	RIGHT	5568	1783236	Full Trial Period	1777668	14	Trial: 14	1777668	78	ºÉ°üµ°	ºôÀ²È¦	ÊÖïí	j	j
zyy	.	.	.	.	.	.	.	.	.	.	7	.	.	.	false	false	Message: -1ms	.	.	.	.	.	.	.	.	.	.	.	ELCL_PCR_PARAM 5 3.0	-1	.	.	zyy.edf	RIGHT	5568	1783236	Full Trial Period	1777668	14	Trial: 14	1777668	78	ºÉ°üµ°	ºôÀ²È¦	ÊÖïí	j	j
zyy	.	.	.	.	.	.	.	.	.	.	8	.	.	.	false	true	Message: 0ms	.	.	.	.	.	.	.	.	.	.	.	!MODE RECORD CR 1000 2 0 R	0	.	.	zyy.edf	RIGHT	5568	1783236	Full Trial Period	1777668	14	Trial: 14	1777668	78	ºÉ°üµ°	ºôÀ²È¦	ÊÖïí	j	j
zyy	.	.	.	.	340	346	1	7	144.50	419.50	9	.	.	.	false	false	Message: 42ms	.	.	.	.	.	.	.	.	.	.	.	SYNCTIME	42	144.50	419.50	zyy.edf	RIGHT	5568	1783236	Full Trial Period	1777668	14	Trial: 14	1777668	78	ºÉ°üµ°	ºôÀ²È¦	ÊÖïí	j	j
zyy	.	.	.	.	.	.	.	.	.	.	10	.	.	.	false	false	Message: 2258ms	13.92	196.11	71	2285	556.10	414.00	4	265.50	2215	139.10	416.70	INVISIBLE_BOUNDARY[1]	2258	.	.	zyy.edf	RIGHT	5568	1783236	Full Trial Period	1777668	14	Trial: 14	1777668	78	ºÉ°üµ°	ºôÀ²È¦	ÊÖïí	j	j
zyy	.	.	.	.	.	.	.	.	.	.	11	.	.	.	false	false	Message: 2266ms	13.92	196.11	71	2285	556.10	414.00	4	265.50	2215	139.10	416.70	SYNCTIME	2266	.	.	zyy.edf	RIGHT	5568	1783236	Full Trial Period	1777668	14	Trial: 14	1777668	78	ºÉ°üµ°	ºôÀ²È¦	ÊÖïí	j	j
zyy	.	.	.	.	.	.	.	.	.	.	12	.	.	.	false	false	Message: 4643ms	8.96	157.15	57	4654	799.60	395.90	10	264.90	4598	534.90	396.30	INVISIBLE_BOUNDARY[2]	4643	.	.	zyy.edf	RIGHT	5568	1783236	Full Trial Period	1777668	14	Trial: 14	1777668	78	ºÉ°üµ°	ºôÀ²È¦	ÊÖïí	j	j
zyy	.	.	.	.	.	.	.	.	.	.	13	.	.	.	false	false	Message: 4650ms	8.96	157.15	57	4654	799.60	395.90	10	264.90	4598	534.90	396.30	SYNCTIME	4650	.	.	zyy.edf	RIGHT	5568	1783236	Full Trial Period	1777668	14	Trial: 14	1777668	78	ºÉ°üµ°	ºôÀ²È¦	ÊÖïí	j	j
zyy	.	.	.	.	263	5566	13	5304	901.60	395.10	14	[1]	2	RECTANGLE_INTERESTAREA	false	false	Message: 5549ms	.	.	.	.	.	.	.	.	.	.	.	KEYBOARD	5549	901.60	395.10	zyy.edf	RIGHT	5568	1783236	Full Trial Period	1777668	14	Trial: 14	1777668	78	ºÉ°üµ°	ºôÀ²È¦	ÊÖïí	j	j
zyy	.	.	.	.	.	.	.	.	.	.	15	.	.	.	false	false	Message: 5609ms	.	.	.	.	.	.	.	.	.	.	.	TRIAL_RESULT 0	5609	.	.	zyy.edf	RIGHT	5568	1783236	Full Trial Period	1777668	14	Trial: 14	1777668	78	ºÉ°üµ°	ºôÀ²È¦	ÊÖïí	j	j
zyy	.	.	.	.	.	.	.	.	.	.	1	.	.	.	false	false	Message: -15ms	.	.	.	.	.	.	.	.	.	.	.	TRIALID 14	-15	.	.	zyy.edf	RIGHT	3645	1788211	Full Trial Period	1784566	15	Trial: 15	1784566	129	Ë®±­	±ÊÍ²	µ°¸â	j	f
zyy	.	.	.	.	.	.	.	.	.	.	2	.	.	.	false	false	Message: -1ms	.	.	.	.	.	.	.	.	.	.	.	RECCFG CR 1000 2 0 R	-1	.	.	zyy.edf	RIGHT	3645	1788211	Full Trial Period	1784566	15	Trial: 15	1784566	129	Ë®±­	±ÊÍ²	µ°¸â	j	f
zyy	.	.	.	.	.	.	.	.	.	.	3	.	.	.	false	false	Message: -1ms	.	.	.	.	.	.	.	.	.	.	.	ELCLCFG TOWER	-1	.	.	zyy.edf	RIGHT	3645	1788211	Full Trial Period	1784566	15	Trial: 15	1784566	129	Ë®±­	±ÊÍ²	µ°¸â	j	f
zyy	.	.	.	.	.	.	.	.	.	.	4	.	.	.	false	false	Message: -1ms	.	.	.	.	.	.	.	.	.	.	.	GAZE_COORDS 0.00 0.00 1023.00 767.00	-1	.	.	zyy.edf	RIGHT	3645	1788211	Full Trial Period	1784566	15	Trial: 15	1784566	129	Ë®±­	±ÊÍ²	µ°¸â	j	f
zyy	.	.	.	.	.	.	.	.	.	.	5	.	.	.	false	false	Message: -1ms	.	.	.	.	.	.	.	.	.	.	.	THRESHOLDS R 88 213	-1	.	.	zyy.edf	RIGHT	3645	1788211	Full Trial Period	1784566	15	Trial: 15	1784566	129	Ë®±­	±ÊÍ²	µ°¸â	j	f
zyy	.	.	.	.	.	.	.	.	.	.	6	.	.	.	false	false	Message: -1ms	.	.	.	.	.	.	.	.	.	.	.	ELCL_PROC CENTROID (3)	-1	.	.	zyy.edf	RIGHT	3645	1788211	Full Trial Period	1784566	15	Trial: 15	1784566	129	Ë®±­	±ÊÍ²	µ°¸â	j	f
zyy	.	.	.	.	.	.	.	.	.	.	7	.	.	.	false	false	Message: -1ms	.	.	.	.	.	.	.	.	.	.	.	ELCL_PCR_PARAM 5 3.0	-1	.	.	zyy.edf	RIGHT	3645	1788211	Full Trial Period	1784566	15	Trial: 15	1784566	129	Ë®±­	±ÊÍ²	µ°¸â	j	f
zyy	.	.	.	.	.	.	.	.	.	.	8	.	.	.	false	true	Message: 0ms	.	.	.	.	.	.	.	.	.	.	.	!MODE RECORD CR 1000 2 0 R	0	.	.	zyy.edf	RIGHT	3645	1788211	Full Trial Period	1784566	15	Trial: 15	1784566	129	Ë®±­	±ÊÍ²	µ°¸â	j	f
zyy	.	.	.	.	586	592	1	7	151.30	427.80	9	.	.	.	false	false	Message: 43ms	.	.	.	.	.	.	.	.	.	.	.	SYNCTIME	43	151.30	427.80	zyy.edf	RIGHT	3645	1788211	Full Trial Period	1784566	15	Trial: 15	1784566	129	Ë®±­	±ÊÍ²	µ°¸â	j	f
zyy	.	.	.	.	.	.	.	.	.	.	10	.	.	.	false	false	Message: 634ms	10.46	171.51	61	653	468.70	402.30	1	283.10	593	156.60	423.10	INVISIBLE_BOUNDARY[1]	634	.	.	zyy.edf	RIGHT	3645	1788211	Full Trial Period	1784566	15	Trial: 15	1784566	129	Ë®±­	±ÊÍ²	µ°¸â	j	f
zyy	.	.	.	.	.	.	.	.	.	.	11	.	.	.	false	false	Message: 643ms	10.46	171.51	61	653	468.70	402.30	1	283.10	593	156.60	423.10	SYNCTIME	643	.	.	zyy.edf	RIGHT	3645	1788211	Full Trial Period	1784566	15	Trial: 15	1784566	129	Ë®±­	±ÊÍ²	µ°¸â	j	f
zyy	.	.	.	.	.	.	.	.	.	.	12	.	.	.	false	false	Message: 1840ms	9.85	151.47	65	1860	822.20	398.80	4	270.10	1796	530.70	383.50	INVISIBLE_BOUNDARY[2]	1840	.	.	zyy.edf	RIGHT	3645	1788211	Full Trial Period	1784566	15	Trial: 15	1784566	129	Ë®±­	±ÊÍ²	µ°¸â	j	f
zyy	.	.	.	.	.	.	.	.	.	.	13	.	.	.	false	false	Message: 1851ms	9.85	151.47	65	1860	822.20	398.80	4	270.10	1796	530.70	383.50	SYNCTIME	1851	.	.	zyy.edf	RIGHT	3645	1788211	Full Trial Period	1784566	15	Trial: 15	1784566	129	Ë®±­	±ÊÍ²	µ°¸â	j	f
zyy	.	.	.	.	645	3643	8	2999	465.70	426.80	14	.	.	.	false	false	Message: 3626ms	.	.	.	.	.	.	.	.	.	.	.	KEYBOARD	3626	465.70	426.80	zyy.edf	RIGHT	3645	1788211	Full Trial Period	1784566	15	Trial: 15	1784566	129	Ë®±­	±ÊÍ²	µ°¸â	j	f
zyy	.	.	.	.	.	.	.	.	.	.	15	.	.	.	false	false	Message: 3692ms	.	.	.	.	.	.	.	.	.	.	.	TRIAL_RESULT 0	3692	.	.	zyy.edf	RIGHT	3645	1788211	Full Trial Period	1784566	15	Trial: 15	1784566	129	Ë®±­	±ÊÍ²	µ°¸â	j	f
zyy	.	.	.	.	.	.	.	.	.	.	1	.	.	.	false	false	Message: -60ms	.	.	.	.	.	.	.	.	.	.	.	TRIALID 15	-60	.	.	zyy.edf	RIGHT	4227	1793979	Full Trial Period	1789752	16	Trial: 16	1789752	144	ÌÝ×Ó	ÆË¿ËÅÆ	Ð¡Ïª	f	f
zyy	.	.	.	.	.	.	.	.	.	.	2	.	.	.	false	false	Message: -1ms	.	.	.	.	.	.	.	.	.	.	.	RECCFG CR 1000 2 0 R	-1	.	.	zyy.edf	RIGHT	4227	1793979	Full Trial Period	1789752	16	Trial: 16	1789752	144	ÌÝ×Ó	ÆË¿ËÅÆ	Ð¡Ïª	f	f
zyy	.	.	.	.	.	.	.	.	.	.	3	.	.	.	false	false	Message: -1ms	.	.	.	.	.	.	.	.	.	.	.	ELCLCFG TOWER	-1	.	.	zyy.edf	RIGHT	4227	1793979	Full Trial Period	1789752	16	Trial: 16	1789752	144	ÌÝ×Ó	ÆË¿ËÅÆ	Ð¡Ïª	f	f
zyy	.	.	.	.	.	.	.	.	.	.	4	.	.	.	false	false	Message: -1ms	.	.	.	.	.	.	.	.	.	.	.	GAZE_COORDS 0.00 0.00 1023.00 767.00	-1	.	.	zyy.edf	RIGHT	4227	1793979	Full Trial Period	1789752	16	Trial: 16	1789752	144	ÌÝ×Ó	ÆË¿ËÅÆ	Ð¡Ïª	f	f
zyy	.	.	.	.	.	.	.	.	.	.	5	.	.	.	false	false	Message: -1ms	.	.	.	.	.	.	.	.	.	.	.	THRESHOLDS R 88 213	-1	.	.	zyy.edf	RIGHT	4227	1793979	Full Trial Period	1789752	16	Trial: 16	1789752	144	ÌÝ×Ó	ÆË¿ËÅÆ	Ð¡Ïª	f	f
zyy	.	.	.	.	.	.	.	.	.	.	6	.	.	.	false	false	Message: -1ms	.	.	.	.	.	.	.	.	.	.	.	ELCL_PROC CENTROID (3)	-1	.	.	zyy.edf	RIGHT	4227	1793979	Full Trial Period	1789752	16	Trial: 16	1789752	144	ÌÝ×Ó	ÆË¿ËÅÆ	Ð¡Ïª	f	f
zyy	.	.	.	.	.	.	.	.	.	.	7	.	.	.	false	false	Message: -1ms	.	.	.	.	.	.	.	.	.	.	.	ELCL_PCR_PARAM 5 3.0	-1	.	.	zyy.edf	RIGHT	4227	1793979	Full Trial Period	1789752	16	Trial: 16	1789752	144	ÌÝ×Ó	ÆË¿ËÅÆ	Ð¡Ïª	f	f
zyy	.	.	.	.	.	.	.	.	.	.	8	.	.	.	false	true	Message: 0ms	.	.	.	.	.	.	.	.	.	.	.	!MODE RECORD CR 1000 2 0 R	0	.	.	zyy.edf	RIGHT	4227	1793979	Full Trial Period	1789752	16	Trial: 16	1789752	144	ÌÝ×Ó	ÆË¿ËÅÆ	Ð¡Ïª	f	f
zyy	.	.	.	.	338	344	1	7	140.70	427.20	9	.	.	.	false	false	Message: 40ms	.	.	.	.	.	.	.	.	.	.	.	SYNCTIME	40	140.70	427.20	zyy.edf	RIGHT	4227	1793979	Full Trial Period	1789752	16	Trial: 16	1789752	144	ÌÝ×Ó	ÆË¿ËÅÆ	Ð¡Ïª	f	f
zyy	.	.	.	.	.	.	.	.	.	.	10	.	.	.	false	false	Message: 917ms	2.85	118.65	24	929	461.70	388.70	3	219.70	906	378.90	396.20	INVISIBLE_BOUNDARY[1]	917	.	.	zyy.edf	RIGHT	4227	1793979	Full Trial Period	1789752	16	Trial: 16	1789752	144	ÌÝ×Ó	ÆË¿ËÅÆ	Ð¡Ïª	f	f
zyy	.	.	.	.	.	.	.	.	.	.	11	.	.	.	false	false	Message: 922ms	2.85	118.65	24	929	461.70	388.70	3	219.70	906	378.90	396.20	SYNCTIME	922	.	.	zyy.edf	RIGHT	4227	1793979	Full Trial Period	1789752	16	Trial: 16	1789752	144	ÌÝ×Ó	ÆË¿ËÅÆ	Ð¡Ïª	f	f
zyy	.	.	.	.	.	.	.	.	.	.	12	.	.	.	false	false	Message: 2301ms	8.68	139.96	62	2312	783.60	400.70	7	243.30	2251	527.50	413.20	INVISIBLE_BOUNDARY[2]	2301	.	.	zyy.edf	RIGHT	4227	1793979	Full Trial Period	1789752	16	Trial: 16	1789752	144	ÌÝ×Ó	ÆË¿ËÅÆ	Ð¡Ïª	f	f
zyy	.	.	.	.	.	.	.	.	.	.	13	.	.	.	false	false	Message: 2306ms	8.68	139.96	62	2312	783.60	400.70	7	243.30	2251	527.50	413.20	SYNCTIME	2306	.	.	zyy.edf	RIGHT	4227	1793979	Full Trial Period	1789752	16	Trial: 16	1789752	144	ÌÝ×Ó	ÆË¿ËÅÆ	Ð¡Ïª	f	f
zyy	.	.	.	.	677	4225	12	3549	577.90	393.70	14	.	.	.	false	false	Message: 4208ms	.	.	.	.	.	.	.	.	.	.	.	KEYBOARD	4208	577.90	393.70	zyy.edf	RIGHT	4227	1793979	Full Trial Period	1789752	16	Trial: 16	1789752	144	ÌÝ×Ó	ÆË¿ËÅÆ	Ð¡Ïª	f	f
zyy	.	.	.	.	.	.	.	.	.	.	15	.	.	.	false	false	Message: 4272ms	.	.	.	.	.	.	.	.	.	.	.	TRIAL_RESULT 0	4272	.	.	zyy.edf	RIGHT	4227	1793979	Full Trial Period	1789752	16	Trial: 16	1789752	144	ÌÝ×Ó	ÆË¿ËÅÆ	Ð¡Ïª	f	f
zyy	.	.	.	.	.	.	.	.	.	.	1	.	.	.	false	false	Message: -19ms	.	.	.	.	.	.	.	.	.	.	.	TRIALID 16	-19	.	.	zyy.edf	RIGHT	4556	1799741	Full Trial Period	1795185	17	Trial: 17	1795185	19	Í¼ÕÂ	ÇúÆæ±ý	éÙ×Ó	f	f
zyy	.	.	.	.	.	.	.	.	.	.	2	.	.	.	false	false	Message: -1ms	.	.	.	.	.	.	.	.	.	.	.	RECCFG CR 1000 2 0 R	-1	.	.	zyy.edf	RIGHT	4556	1799741	Full Trial Period	1795185	17	Trial: 17	1795185	19	Í¼ÕÂ	ÇúÆæ±ý	éÙ×Ó	f	f
zyy	.	.	.	.	.	.	.	.	.	.	3	.	.	.	false	false	Message: -1ms	.	.	.	.	.	.	.	.	.	.	.	ELCLCFG TOWER	-1	.	.	zyy.edf	RIGHT	4556	1799741	Full Trial Period	1795185	17	Trial: 17	1795185	19	Í¼ÕÂ	ÇúÆæ±ý	éÙ×Ó	f	f
zyy	.	.	.	.	.	.	.	.	.	.	4	.	.	.	false	false	Message: -1ms	.	.	.	.	.	.	.	.	.	.	.	GAZE_COORDS 0.00 0.00 1023.00 767.00	-1	.	.	zyy.edf	RIGHT	4556	1799741	Full Trial Period	1795185	17	Trial: 17	1795185	19	Í¼ÕÂ	ÇúÆæ±ý	éÙ×Ó	f	f
zyy	.	.	.	.	.	.	.	.	.	.	5	.	.	.	false	false	Message: -1ms	.	.	.	.	.	.	.	.	.	.	.	THRESHOLDS R 88 213	-1	.	.	zyy.edf	RIGHT	4556	1799741	Full Trial Period	1795185	17	Trial: 17	1795185	19	Í¼ÕÂ	ÇúÆæ±ý	éÙ×Ó	f	f
zyy	.	.	.	.	.	.	.	.	.	.	6	.	.	.	false	false	Message: -1ms	.	.	.	.	.	.	.	.	.	.	.	ELCL_PROC CENTROID (3)	-1	.	.	zyy.edf	RIGHT	4556	1799741	Full Trial Period	1795185	17	Trial: 17	1795185	19	Í¼ÕÂ	ÇúÆæ±ý	éÙ×Ó	f	f
zyy	.	.	.	.	.	.	.	.	.	.	7	.	.	.	false	false	Message: -1ms	.	.	.	.	.	.	.	.	.	.	.	ELCL_PCR_PARAM 5 3.0	-1	.	.	zyy.edf	RIGHT	4556	1799741	Full Trial Period	1795185	17	Trial: 17	1795185	19	Í¼ÕÂ	ÇúÆæ±ý	éÙ×Ó	f	f
zyy	.	.	.	.	.	.	.	.	.	.	8	.	.	.	false	true	Message: 0ms	.	.	.	.	.	.	.	.	.	.	.	!MODE RECORD CR 1000 2 0 R	0	.	.	zyy.edf	RIGHT	4556	1799741	Full Trial Period	1795185	17	Trial: 17	1795185	19	Í¼ÕÂ	ÇúÆæ±ý	éÙ×Ó	f	f
zyy	.	.	.	.	336	342	1	7	142.40	425.80	9	.	.	.	false	false	Message: 39ms	.	.	.	.	.	.	.	.	.	.	.	SYNCTIME	39	142.40	425.80	zyy.edf	RIGHT	4556	1799741	Full Trial Period	1795185	17	Trial: 17	1795185	19	Í¼ÕÂ	ÇúÆæ±ý	éÙ×Ó	f	f
zyy	.	.	.	.	179	834	3	656	388.50	395.20	10	.	.	.	false	false	Message: 789ms	.	.	.	.	.	.	.	.	.	.	.	INVISIBLE_BOUNDARY[1]	789	388.50	395.20	zyy.edf	RIGHT	4556	1799741	Full Trial Period	1795185	17	Trial: 17	1795185	19	Í¼ÕÂ	ÇúÆæ±ý	éÙ×Ó	f	f
zyy	.	.	.	.	179	834	3	656	388.50	395.20	11	.	.	.	false	false	Message: 797ms	.	.	.	.	.	.	.	.	.	.	.	SYNCTIME	797	388.50	395.20	zyy.edf	RIGHT	4556	1799741	Full Trial Period	1795185	17	Trial: 17	1795185	19	Í¼ÕÂ	ÇúÆæ±ý	éÙ×Ó	f	f
zyy	.	.	.	.	.	.	.	.	.	.	12	.	.	.	false	false	Message: 3306ms	2.41	104.87	23	3315	792.80	392.40	7	163.30	3293	721.50	401.30	INVISIBLE_BOUNDARY[2]	3306	.	.	zyy.edf	RIGHT	4556	1799741	Full Trial Period	1795185	17	Trial: 17	1795185	19	Í¼ÕÂ	ÇúÆæ±ý	éÙ×Ó	f	f
zyy	.	.	.	.	.	.	.	.	.	.	13	.	.	.	false	false	Message: 3313ms	2.41	104.87	23	3315	792.80	392.40	7	163.30	3293	721.50	401.30	SYNCTIME	3313	.	.	zyy.edf	RIGHT	4556	1799741	Full Trial Period	1795185	17	Trial: 17	1795185	19	Í¼ÕÂ	ÇúÆæ±ý	éÙ×Ó	f	f
zyy	.	.	.	.	293	4554	10	4262	407.60	378.80	14	.	.	.	false	false	Message: 4537ms	.	.	.	.	.	.	.	.	.	.	.	KEYBOARD	4537	407.60	378.80	zyy.edf	RIGHT	4556	1799741	Full Trial Period	1795185	17	Trial: 17	1795185	19	Í¼ÕÂ	ÇúÆæ±ý	éÙ×Ó	f	f
zyy	.	.	.	.	.	.	.	.	.	.	15	.	.	.	false	false	Message: 4599ms	.	.	.	.	.	.	.	.	.	.	.	TRIAL_RESULT 0	4599	.	.	zyy.edf	RIGHT	4556	1799741	Full Trial Period	1795185	17	Trial: 17	1795185	19	Í¼ÕÂ	ÇúÆæ±ý	éÙ×Ó	f	f
zyy	.	.	.	.	.	.	.	.	.	.	1	.	.	.	false	false	Message: -19ms	.	.	.	.	.	.	.	.	.	.	.	TRIALID 17	-19	.	.	zyy.edf	RIGHT	2611	1804086	Full Trial Period	1801475	18	Trial: 18	1801475	14	ÁïÁïÇò	ÊÁ×Ó	ÔÂ±ý	f	j
zyy	.	.	.	.	.	.	.	.	.	.	2	.	.	.	false	false	Message: -1ms	.	.	.	.	.	.	.	.	.	.	.	RECCFG CR 1000 2 0 R	-1	.	.	zyy.edf	RIGHT	2611	1804086	Full Trial Period	1801475	18	Trial: 18	1801475	14	ÁïÁïÇò	ÊÁ×Ó	ÔÂ±ý	f	j
zyy	.	.	.	.	.	.	.	.	.	.	3	.	.	.	false	false	Message: -1ms	.	.	.	.	.	.	.	.	.	.	.	ELCLCFG TOWER	-1	.	.	zyy.edf	RIGHT	2611	1804086	Full Trial Period	1801475	18	Trial: 18	1801475	14	ÁïÁïÇò	ÊÁ×Ó	ÔÂ±ý	f	j
zyy	.	.	.	.	.	.	.	.	.	.	4	.	.	.	false	false	Message: -1ms	.	.	.	.	.	.	.	.	.	.	.	GAZE_COORDS 0.00 0.00 1023.00 767.00	-1	.	.	zyy.edf	RIGHT	2611	1804086	Full Trial Period	1801475	18	Trial: 18	1801475	14	ÁïÁïÇò	ÊÁ×Ó	ÔÂ±ý	f	j
zyy	.	.	.	.	.	.	.	.	.	.	5	.	.	.	false	false	Message: -1ms	.	.	.	.	.	.	.	.	.	.	.	THRESHOLDS R 88 213	-1	.	.	zyy.edf	RIGHT	2611	1804086	Full Trial Period	1801475	18	Trial: 18	1801475	14	ÁïÁïÇò	ÊÁ×Ó	ÔÂ±ý	f	j
zyy	.	.	.	.	.	.	.	.	.	.	6	.	.	.	false	false	Message: -1ms	.	.	.	.	.	.	.	.	.	.	.	ELCL_PROC CENTROID (3)	-1	.	.	zyy.edf	RIGHT	2611	1804086	Full Trial Period	1801475	18	Trial: 18	1801475	14	ÁïÁïÇò	ÊÁ×Ó	ÔÂ±ý	f	j
zyy	.	.	.	.	.	.	.	.	.	.	7	.	.	.	false	false	Message: -1ms	.	.	.	.	.	.	.	.	.	.	.	ELCL_PCR_PARAM 5 3.0	-1	.	.	zyy.edf	RIGHT	2611	1804086	Full Trial Period	1801475	18	Trial: 18	1801475	14	ÁïÁïÇò	ÊÁ×Ó	ÔÂ±ý	f	j
zyy	.	.	.	.	.	.	.	.	.	.	8	.	.	.	false	true	Message: 0ms	.	.	.	.	.	.	.	.	.	.	.	!MODE RECORD CR 1000 2 0 R	0	.	.	zyy.edf	RIGHT	2611	1804086	Full Trial Period	1801475	18	Trial: 18	1801475	14	ÁïÁïÇò	ÊÁ×Ó	ÔÂ±ý	f	j
zyy	.	.	.	.	382	388	1	7	131.80	416.20	9	.	.	.	false	false	Message: 39ms	.	.	.	.	.	.	.	.	.	.	.	SYNCTIME	39	131.80	416.20	zyy.edf	RIGHT	2611	1804086	Full Trial Period	1801475	18	Trial: 18	1801475	14	ÁïÁïÇò	ÊÁ×Ó	ÔÂ±ý	f	j
zyy	.	.	.	.	.	.	.	.	.	.	10	.	.	.	false	false	Message: 630ms	11.49	191.57	60	649	504.20	390.00	2	290.70	590	162.30	410.20	INVISIBLE_BOUNDARY[1]	630	.	.	zyy.edf	RIGHT	2611	1804086	Full Trial Period	1801475	18	Trial: 18	1801475	14	ÁïÁïÇò	ÊÁ×Ó	ÔÂ±ý	f	j
zyy	.	.	.	.	.	.	.	.	.	.	11	.	.	.	false	false	Message: 639ms	11.49	191.57	60	649	504.20	390.00	2	290.70	590	162.30	410.20	SYNCTIME	639	.	.	zyy.edf	RIGHT	2611	1804086	Full Trial Period	1801475	18	Trial: 18	1801475	14	ÁïÁïÇò	ÊÁ×Ó	ÔÂ±ý	f	j
zyy	.	.	.	.	.	.	.	.	.	.	12	.	.	.	false	false	Message: 2043ms	2.34	101.87	23	2049	771.70	393.90	5	174.60	2027	702.50	399.90	INVISIBLE_BOUNDARY[2]	2043	.	.	zyy.edf	RIGHT	2611	1804086	Full Trial Period	1801475	18	Trial: 18	1801475	14	ÁïÁïÇò	ÊÁ×Ó	ÔÂ±ý	f	j
zyy	.	.	.	.	.	.	.	.	.	.	13	.	.	.	false	false	Message: 2047ms	2.34	101.87	23	2049	771.70	393.90	5	174.60	2027	702.50	399.90	SYNCTIME	2047	.	.	zyy.edf	RIGHT	2611	1804086	Full Trial Period	1801475	18	Trial: 18	1801475	14	ÁïÁïÇò	ÊÁ×Ó	ÔÂ±ý	f	j
zyy	.	.	.	.	83	2609	8	2527	897.20	399.30	14	[1]	2	RECTANGLE_INTERESTAREA	false	false	Message: 2592ms	.	.	.	.	.	.	.	.	.	.	.	KEYBOARD	2592	897.20	399.30	zyy.edf	RIGHT	2611	1804086	Full Trial Period	1801475	18	Trial: 18	1801475	14	ÁïÁïÇò	ÊÁ×Ó	ÔÂ±ý	f	j
zyy	.	.	.	.	.	.	.	.	.	.	15	.	.	.	false	false	Message: 2653ms	.	.	.	.	.	.	.	.	.	.	.	TRIAL_RESULT 0	2653	.	.	zyy.edf	RIGHT	2611	1804086	Full Trial Period	1801475	18	Trial: 18	1801475	14	ÁïÁïÇò	ÊÁ×Ó	ÔÂ±ý	f	j
zyy	.	.	.	.	.	.	.	.	.	.	1	.	.	.	false	false	Message: -19ms	.	.	.	.	.	.	.	.	.	.	.	TRIALID 18	-19	.	.	zyy.edf	RIGHT	3018	1808293	Full Trial Period	1805275	19	Trial: 19	1805275	148	Ã¢¹û	ÑÌ»Ò¸×	¿ã×Ó	j	f
zyy	.	.	.	.	.	.	.	.	.	.	2	.	.	.	false	false	Message: -1ms	.	.	.	.	.	.	.	.	.	.	.	RECCFG CR 1000 2 0 R	-1	.	.	zyy.edf	RIGHT	3018	1808293	Full Trial Period	1805275	19	Trial: 19	1805275	148	Ã¢¹û	ÑÌ»Ò¸×	¿ã×Ó	j	f
zyy	.	.	.	.	.	.	.	.	.	.	3	.	.	.	false	false	Message: -1ms	.	.	.	.	.	.	.	.	.	.	.	ELCLCFG TOWER	-1	.	.	zyy.edf	RIGHT	3018	1808293	Full Trial Period	1805275	19	Trial: 19	1805275	148	Ã¢¹û	ÑÌ»Ò¸×	¿ã×Ó	j	f
zyy	.	.	.	.	.	.	.	.	.	.	4	.	.	.	false	false	Message: -1ms	.	.	.	.	.	.	.	.	.	.	.	GAZE_COORDS 0.00 0.00 1023.00 767.00	-1	.	.	zyy.edf	RIGHT	3018	1808293	Full Trial Period	1805275	19	Trial: 19	1805275	148	Ã¢¹û	ÑÌ»Ò¸×	¿ã×Ó	j	f
zyy	.	.	.	.	.	.	.	.	.	.	5	.	.	.	false	false	Message: -1ms	.	.	.	.	.	.	.	.	.	.	.	THRESHOLDS R 88 213	-1	.	.	zyy.edf	RIGHT	3018	1808293	Full Trial Period	1805275	19	Trial: 19	1805275	148	Ã¢¹û	ÑÌ»Ò¸×	¿ã×Ó	j	f
zyy	.	.	.	.	.	.	.	.	.	.	6	.	.	.	false	false	Message: -1ms	.	.	.	.	.	.	.	.	.	.	.	ELCL_PROC CENTROID (3)	-1	.	.	zyy.edf	RIGHT	3018	1808293	Full Trial Period	1805275	19	Trial: 19	1805275	148	Ã¢¹û	ÑÌ»Ò¸×	¿ã×Ó	j	f
zyy	.	.	.	.	.	.	.	.	.	.	7	.	.	.	false	false	Message: -1ms	.	.	.	.	.	.	.	.	.	.	.	ELCL_PCR_PARAM 5 3.0	-1	.	.	zyy.edf	RIGHT	3018	1808293	Full Trial Period	1805275	19	Trial: 19	1805275	148	Ã¢¹û	ÑÌ»Ò¸×	¿ã×Ó	j	f
zyy	.	.	.	.	.	.	.	.	.	.	8	.	.	.	false	true	Message: 0ms	.	.	.	.	.	.	.	.	.	.	.	!MODE RECORD CR 1000 2 0 R	0	.	.	zyy.edf	RIGHT	3018	1808293	Full Trial Period	1805275	19	Trial: 19	1805275	148	Ã¢¹û	ÑÌ»Ò¸×	¿ã×Ó	j	f
zyy	.	.	.	.	336	342	1	7	141.60	416.90	9	.	.	.	false	false	Message: 47ms	.	.	.	.	.	.	.	.	.	.	.	SYNCTIME	47	141.60	416.90	zyy.edf	RIGHT	3018	1808293	Full Trial Period	1805275	19	Trial: 19	1805275	148	Ã¢¹û	ÑÌ»Ò¸×	¿ã×Ó	j	f
zyy	.	.	.	.	.	.	.	.	.	.	10	.	.	.	false	false	Message: 538ms	9.67	172.67	56	551	454.90	397.80	2	296.40	496	167.30	415.30	INVISIBLE_BOUNDARY[1]	538	.	.	zyy.edf	RIGHT	3018	1808293	Full Trial Period	1805275	19	Trial: 19	1805275	148	Ã¢¹û	ÑÌ»Ò¸×	¿ã×Ó	j	f
zyy	.	.	.	.	.	.	.	.	.	.	11	.	.	.	false	false	Message: 547ms	9.67	172.67	56	551	454.90	397.80	2	296.40	496	167.30	415.30	SYNCTIME	547	.	.	zyy.edf	RIGHT	3018	1808293	Full Trial Period	1805275	19	Trial: 19	1805275	148	Ã¢¹û	ÑÌ»Ò¸×	¿ã×Ó	j	f
zyy	.	.	.	.	.	.	.	.	.	.	12	.	.	.	false	false	Message: 1878ms	5.07	126.71	40	1888	789.80	396.10	5	224.70	1849	639.80	393.20	INVISIBLE_BOUNDARY[2]	1878	.	.	zyy.edf	RIGHT	3018	1808293	Full Trial Period	1805275	19	Trial: 19	1805275	148	Ã¢¹û	ÑÌ»Ò¸×	¿ã×Ó	j	f
zyy	.	.	.	.	151	2039	6	1889	800.10	393.50	13	.	.	.	false	false	Message: 1889ms	.	.	.	.	.	.	.	.	.	.	.	SYNCTIME	1889	.	.	zyy.edf	RIGHT	3018	1808293	Full Trial Period	1805275	19	Trial: 19	1805275	148	Ã¢¹û	ÑÌ»Ò¸×	¿ã×Ó	j	f
zyy	.	.	.	.	266	3016	8	2751	850.80	394.20	14	[1]	2	RECTANGLE_INTERESTAREA	false	false	Message: 2999ms	.	.	.	.	.	.	.	.	.	.	.	KEYBOARD	2999	850.80	394.20	zyy.edf	RIGHT	3018	1808293	Full Trial Period	1805275	19	Trial: 19	1805275	148	Ã¢¹û	ÑÌ»Ò¸×	¿ã×Ó	j	f
zyy	.	.	.	.	.	.	.	.	.	.	15	.	.	.	false	false	Message: 3059ms	.	.	.	.	.	.	.	.	.	.	.	TRIAL_RESULT 0	3059	.	.	zyy.edf	RIGHT	3018	1808293	Full Trial Period	1805275	19	Trial: 19	1805275	148	Ã¢¹û	ÑÌ»Ò¸×	¿ã×Ó	j	f
zyy	.	.	.	.	.	.	.	.	.	.	1	.	.	.	false	false	Message: -16ms	.	.	.	.	.	.	.	.	.	.	.	TRIALID 19	-16	.	.	zyy.edf	RIGHT	4305	1813934	Full Trial Period	1809629	20	Trial: 20	1809629	10	öÏÓãË¿	Æ¤´ø	¾í³ß	j	j
zyy	.	.	.	.	.	.	.	.	.	.	2	.	.	.	false	false	Message: -1ms	.	.	.	.	.	.	.	.	.	.	.	RECCFG CR 1000 2 0 R	-1	.	.	zyy.edf	RIGHT	4305	1813934	Full Trial Period	1809629	20	Trial: 20	1809629	10	öÏÓãË¿	Æ¤´ø	¾í³ß	j	j
zyy	.	.	.	.	.	.	.	.	.	.	3	.	.	.	false	false	Message: -1ms	.	.	.	.	.	.	.	.	.	.	.	ELCLCFG TOWER	-1	.	.	zyy.edf	RIGHT	4305	1813934	Full Trial Period	1809629	20	Trial: 20	1809629	10	öÏÓãË¿	Æ¤´ø	¾í³ß	j	j
zyy	.	.	.	.	.	.	.	.	.	.	4	.	.	.	false	false	Message: -1ms	.	.	.	.	.	.	.	.	.	.	.	GAZE_COORDS 0.00 0.00 1023.00 767.00	-1	.	.	zyy.edf	RIGHT	4305	1813934	Full Trial Period	1809629	20	Trial: 20	1809629	10	öÏÓãË¿	Æ¤´ø	¾í³ß	j	j
zyy	.	.	.	.	.	.	.	.	.	.	5	.	.	.	false	false	Message: -1ms	.	.	.	.	.	.	.	.	.	.	.	THRESHOLDS R 88 213	-1	.	.	zyy.edf	RIGHT	4305	1813934	Full Trial Period	1809629	20	Trial: 20	1809629	10	öÏÓãË¿	Æ¤´ø	¾í³ß	j	j
zyy	.	.	.	.	.	.	.	.	.	.	6	.	.	.	false	false	Message: -1ms	.	.	.	.	.	.	.	.	.	.	.	ELCL_PROC CENTROID (3)	-1	.	.	zyy.edf	RIGHT	4305	1813934	Full Trial Period	1809629	20	Trial: 20	1809629	10	öÏÓãË¿	Æ¤´ø	¾í³ß	j	j
zyy	.	.	.	.	.	.	.	.	.	.	7	.	.	.	false	false	Message: -1ms	.	.	.	.	.	.	.	.	.	.	.	ELCL_PCR_PARAM 5 3.0	-1	.	.	zyy.edf	RIGHT	4305	1813934	Full Trial Period	1809629	20	Trial: 20	1809629	10	öÏÓãË¿	Æ¤´ø	¾í³ß	j	j
zyy	.	.	.	.	.	.	.	.	.	.	8	.	.	.	false	true	Message: 0ms	.	.	.	.	.	.	.	.	.	.	.	!MODE RECORD CR 1000 2 0 R	0	.	.	zyy.edf	RIGHT	4305	1813934	Full Trial Period	1809629	20	Trial: 20	1809629	10	öÏÓãË¿	Æ¤´ø	¾í³ß	j	j
zyy	.	.	.	.	280	286	1	7	140.30	423.00	9	.	.	.	false	false	Message: 42ms	.	.	.	.	.	.	.	.	.	.	.	SYNCTIME	42	140.30	423.00	zyy.edf	RIGHT	4305	1813934	Full Trial Period	1809629	20	Trial: 20	1809629	10	öÏÓãË¿	Æ¤´ø	¾í³ß	j	j
zyy	.	.	.	.	.	.	.	.	.	.	10	.	.	.	false	false	Message: 1102ms	9.24	165.06	56	1121	467.10	400.70	3	297.60	1066	192.70	408.70	INVISIBLE_BOUNDARY[1]	1102	.	.	zyy.edf	RIGHT	4305	1813934	Full Trial Period	1809629	20	Trial: 20	1809629	10	öÏÓãË¿	Æ¤´ø	¾í³ß	j	j
zyy	.	.	.	.	.	.	.	.	.	.	11	.	.	.	false	false	Message: 1109ms	9.24	165.06	56	1121	467.10	400.70	3	297.60	1066	192.70	408.70	SYNCTIME	1109	.	.	zyy.edf	RIGHT	4305	1813934	Full Trial Period	1809629	20	Trial: 20	1809629	10	öÏÓãË¿	Æ¤´ø	¾í³ß	j	j
zyy	.	.	.	.	.	.	.	.	.	.	12	.	.	.	false	false	Message: 2542ms	8.86	132.28	67	2563	803.30	408.00	7	267.40	2497	541.40	393.00	INVISIBLE_BOUNDARY[2]	2542	.	.	zyy.edf	RIGHT	4305	1813934	Full Trial Period	1809629	20	Trial: 20	1809629	10	öÏÓãË¿	Æ¤´ø	¾í³ß	j	j
zyy	.	.	.	.	.	.	.	.	.	.	13	.	.	.	false	false	Message: 2550ms	8.86	132.28	67	2563	803.30	408.00	7	267.40	2497	541.40	393.00	SYNCTIME	2550	.	.	zyy.edf	RIGHT	4305	1813934	Full Trial Period	1809629	20	Trial: 20	1809629	10	öÏÓãË¿	Æ¤´ø	¾í³ß	j	j
zyy	.	.	.	.	286	4303	13	4018	864.10	408.90	14	.	.	.	false	false	Message: 4286ms	.	.	.	.	.	.	.	.	.	.	.	KEYBOARD	4286	864.10	408.90	zyy.edf	RIGHT	4305	1813934	Full Trial Period	1809629	20	Trial: 20	1809629	10	öÏÓãË¿	Æ¤´ø	¾í³ß	j	j
zyy	.	.	.	.	.	.	.	.	.	.	15	.	.	.	false	false	Message: 4345ms	.	.	.	.	.	.	.	.	.	.	.	TRIAL_RESULT 0	4345	.	.	zyy.edf	RIGHT	4305	1813934	Full Trial Period	1809629	20	Trial: 20	1809629	10	öÏÓãË¿	Æ¤´ø	¾í³ß	j	j
zyy	.	.	.	.	.	.	.	.	.	.	1	.	.	.	false	false	Message: -22ms	.	.	.	.	.	.	.	.	.	.	.	TRIALID 20	-22	.	.	zyy.edf	RIGHT	4268	1819477	Full Trial Period	1815209	21	Trial: 21	1815209	132	ºº±¤°ü	ÒûË®»ú	ÑÀ¸à	f	f
zyy	.	.	.	.	.	.	.	.	.	.	2	.	.	.	false	false	Message: -1ms	.	.	.	.	.	.	.	.	.	.	.	RECCFG CR 1000 2 0 R	-1	.	.	zyy.edf	RIGHT	4268	1819477	Full Trial Period	1815209	21	Trial: 21	1815209	132	ºº±¤°ü	ÒûË®»ú	ÑÀ¸à	f	f
zyy	.	.	.	.	.	.	.	.	.	.	3	.	.	.	false	false	Message: -1ms	.	.	.	.	.	.	.	.	.	.	.	ELCLCFG TOWER	-1	.	.	zyy.edf	RIGHT	4268	1819477	Full Trial Period	1815209	21	Trial: 21	1815209	132	ºº±¤°ü	ÒûË®»ú	ÑÀ¸à	f	f
zyy	.	.	.	.	.	.	.	.	.	.	4	.	.	.	false	false	Message: -1ms	.	.	.	.	.	.	.	.	.	.	.	GAZE_COORDS 0.00 0.00 1023.00 767.00	-1	.	.	zyy.edf	RIGHT	4268	1819477	Full Trial Period	1815209	21	Trial: 21	1815209	132	ºº±¤°ü	ÒûË®»ú	ÑÀ¸à	f	f
zyy	.	.	.	.	.	.	.	.	.	.	5	.	.	.	false	false	Message: -1ms	.	.	.	.	.	.	.	.	.	.	.	THRESHOLDS R 88 213	-1	.	.	zyy.edf	RIGHT	4268	1819477	Full Trial Period	1815209	21	Trial: 21	1815209	132	ºº±¤°ü	ÒûË®»ú	ÑÀ¸à	f	f
zyy	.	.	.	.	.	.	.	.	.	.	6	.	.	.	false	false	Message: -1ms	.	.	.	.	.	.	.	.	.	.	.	ELCL_PROC CENTROID (3)	-1	.	.	zyy.edf	RIGHT	4268	1819477	Full Trial Period	1815209	21	Trial: 21	1815209	132	ºº±¤°ü	ÒûË®»ú	ÑÀ¸à	f	f
zyy	.	.	.	.	.	.	.	.	.	.	7	.	.	.	false	false	Message: -1ms	.	.	.	.	.	.	.	.	.	.	.	ELCL_PCR_PARAM 5 3.0	-1	.	.	zyy.edf	RIGHT	4268	1819477	Full Trial Period	1815209	21	Trial: 21	1815209	132	ºº±¤°ü	ÒûË®»ú	ÑÀ¸à	f	f
zyy	.	.	.	.	.	.	.	.	.	.	8	.	.	.	false	true	Message: 0ms	.	.	.	.	.	.	.	.	.	.	.	!MODE RECORD CR 1000 2 0 R	0	.	.	zyy.edf	RIGHT	4268	1819477	Full Trial Period	1815209	21	Trial: 21	1815209	132	ºº±¤°ü	ÒûË®»ú	ÑÀ¸à	f	f
zyy	.	.	.	.	480	486	1	7	146.50	420.80	9	.	.	.	false	false	Message: 45ms	.	.	.	.	.	.	.	.	.	.	.	SYNCTIME	45	146.50	420.80	zyy.edf	RIGHT	4268	1819477	Full Trial Period	1815209	21	Trial: 21	1815209	132	ºº±¤°ü	ÒûË®»ú	ÑÀ¸à	f	f
zyy	.	.	.	.	.	.	.	.	.	.	10	.	.	.	false	false	Message: 536ms	9.04	155.90	58	544	414.00	393.80	1	263.30	487	145.00	420.40	INVISIBLE_BOUNDARY[1]	536	.	.	zyy.edf	RIGHT	4268	1819477	Full Trial Period	1815209	21	Trial: 21	1815209	132	ºº±¤°ü	ÒûË®»ú	ÑÀ¸à	f	f
zyy	.	.	.	.	136	680	2	545	417.00	392.80	11	.	.	.	false	false	Message: 545ms	.	.	.	.	.	.	.	.	.	.	.	SYNCTIME	545	.	.	zyy.edf	RIGHT	4268	1819477	Full Trial Period	1815209	21	Trial: 21	1815209	132	ºº±¤°ü	ÒûË®»ú	ÑÀ¸à	f	f
zyy	.	.	.	.	.	.	.	.	.	.	12	.	.	.	false	false	Message: 2453ms	2.22	92.33	24	2456	761.50	403.90	5	153.90	2433	695.90	407.50	INVISIBLE_BOUNDARY[2]	2453	.	.	zyy.edf	RIGHT	4268	1819477	Full Trial Period	1815209	21	Trial: 21	1815209	132	ºº±¤°ü	ÒûË®»ú	ÑÀ¸à	f	f
zyy	.	.	.	.	139	2595	6	2457	779.30	405.20	13	.	.	.	false	false	Message: 2461ms	.	.	.	.	.	.	.	.	.	.	.	SYNCTIME	2461	779.30	405.20	zyy.edf	RIGHT	4268	1819477	Full Trial Period	1815209	21	Trial: 21	1815209	132	ºº±¤°ü	ÒûË®»ú	ÑÀ¸à	f	f
zyy	.	.	.	.	215	4266	12	4052	760.30	413.20	14	.	.	.	false	false	Message: 4250ms	.	.	.	.	.	.	.	.	.	.	.	KEYBOARD	4250	760.30	413.20	zyy.edf	RIGHT	4268	1819477	Full Trial Period	1815209	21	Trial: 21	1815209	132	ºº±¤°ü	ÒûË®»ú	ÑÀ¸à	f	f
zyy	.	.	.	.	.	.	.	.	.	.	15	.	.	.	false	false	Message: 4309ms	.	.	.	.	.	.	.	.	.	.	.	TRIAL_RESULT 0	4309	.	.	zyy.edf	RIGHT	4268	1819477	Full Trial Period	1815209	21	Trial: 21	1815209	132	ºº±¤°ü	ÒûË®»ú	ÑÀ¸à	f	f
zyy	.	.	.	.	.	.	.	.	.	.	1	.	.	.	false	false	Message: -16ms	.	.	.	.	.	.	.	.	.	.	.	TRIALID 21	-16	.	.	zyy.edf	RIGHT	2725	1823502	Full Trial Period	1820777	22	Trial: 22	1820777	30	éÙ×Ó	Éß	Ç¦±Ê	j	j
zyy	.	.	.	.	.	.	.	.	.	.	2	.	.	.	false	false	Message: -1ms	.	.	.	.	.	.	.	.	.	.	.	RECCFG CR 1000 2 0 R	-1	.	.	zyy.edf	RIGHT	2725	1823502	Full Trial Period	1820777	22	Trial: 22	1820777	30	éÙ×Ó	Éß	Ç¦±Ê	j	j
zyy	.	.	.	.	.	.	.	.	.	.	3	.	.	.	false	false	Message: -1ms	.	.	.	.	.	.	.	.	.	.	.	ELCLCFG TOWER	-1	.	.	zyy.edf	RIGHT	2725	1823502	Full Trial Period	1820777	22	Trial: 22	1820777	30	éÙ×Ó	Éß	Ç¦±Ê	j	j
zyy	.	.	.	.	.	.	.	.	.	.	4	.	.	.	false	false	Message: -1ms	.	.	.	.	.	.	.	.	.	.	.	GAZE_COORDS 0.00 0.00 1023.00 767.00	-1	.	.	zyy.edf	RIGHT	2725	1823502	Full Trial Period	1820777	22	Trial: 22	1820777	30	éÙ×Ó	Éß	Ç¦±Ê	j	j
zyy	.	.	.	.	.	.	.	.	.	.	5	.	.	.	false	false	Message: -1ms	.	.	.	.	.	.	.	.	.	.	.	THRESHOLDS R 88 213	-1	.	.	zyy.edf	RIGHT	2725	1823502	Full Trial Period	1820777	22	Trial: 22	1820777	30	éÙ×Ó	Éß	Ç¦±Ê	j	j
zyy	.	.	.	.	.	.	.	.	.	.	6	.	.	.	false	false	Message: -1ms	.	.	.	.	.	.	.	.	.	.	.	ELCL_PROC CENTROID (3)	-1	.	.	zyy.edf	RIGHT	2725	1823502	Full Trial Period	1820777	22	Trial: 22	1820777	30	éÙ×Ó	Éß	Ç¦±Ê	j	j
zyy	.	.	.	.	.	.	.	.	.	.	7	.	.	.	false	false	Message: -1ms	.	.	.	.	.	.	.	.	.	.	.	ELCL_PCR_PARAM 5 3.0	-1	.	.	zyy.edf	RIGHT	2725	1823502	Full Trial Period	1820777	22	Trial: 22	1820777	30	éÙ×Ó	Éß	Ç¦±Ê	j	j
zyy	.	.	.	.	.	.	.	.	.	.	8	.	.	.	false	true	Message: 0ms	.	.	.	.	.	.	.	.	.	.	.	!MODE RECORD CR 1000 2 0 R	0	.	.	zyy.edf	RIGHT	2725	1823502	Full Trial Period	1820777	22	Trial: 22	1820777	30	éÙ×Ó	Éß	Ç¦±Ê	j	j
zyy	.	.	.	.	584	590	1	7	142.90	412.10	9	.	.	.	false	false	Message: 51ms	.	.	.	.	.	.	.	.	.	.	.	SYNCTIME	51	142.90	412.10	zyy.edf	RIGHT	2725	1823502	Full Trial Period	1820777	22	Trial: 22	1820777	30	éÙ×Ó	Éß	Ç¦±Ê	j	j
zyy	.	.	.	.	.	.	.	.	.	.	10	.	.	.	false	false	Message: 877ms	9.02	161.10	56	890	468.50	390.00	2	241.00	835	201.90	411.50	INVISIBLE_BOUNDARY[1]	877	.	.	zyy.edf	RIGHT	2725	1823502	Full Trial Period	1820777	22	Trial: 22	1820777	30	éÙ×Ó	Éß	Ç¦±Ê	j	j
zyy	.	.	.	.	.	.	.	.	.	.	11	.	.	.	false	false	Message: 884ms	9.02	161.10	56	890	468.50	390.00	2	241.00	835	201.90	411.50	SYNCTIME	884	.	.	zyy.edf	RIGHT	2725	1823502	Full Trial Period	1820777	22	Trial: 22	1820777	30	éÙ×Ó	Éß	Ç¦±Ê	j	j
zyy	.	.	.	.	.	.	.	.	.	.	12	.	.	.	false	false	Message: 1957ms	10.21	148.04	69	1980	819.60	409.00	4	272.60	1912	517.10	394.30	INVISIBLE_BOUNDARY[2]	1957	.	.	zyy.edf	RIGHT	2725	1823502	Full Trial Period	1820777	22	Trial: 22	1820777	30	éÙ×Ó	Éß	Ç¦±Ê	j	j
zyy	.	.	.	.	.	.	.	.	.	.	13	.	.	.	false	false	Message: 1967ms	10.21	148.04	69	1980	819.60	409.00	4	272.60	1912	517.10	394.30	SYNCTIME	1967	.	.	zyy.edf	RIGHT	2725	1823502	Full Trial Period	1820777	22	Trial: 22	1820777	30	éÙ×Ó	Éß	Ç¦±Ê	j	j
zyy	.	.	.	.	596	2723	6	2128	876.10	394.40	14	[1]	2	RECTANGLE_INTERESTAREA	false	false	Message: 2707ms	.	.	.	.	.	.	.	.	.	.	.	KEYBOARD	2707	876.10	394.40	zyy.edf	RIGHT	2725	1823502	Full Trial Period	1820777	22	Trial: 22	1820777	30	éÙ×Ó	Éß	Ç¦±Ê	j	j
zyy	.	.	.	.	.	.	.	.	.	.	15	.	.	.	false	false	Message: 2767ms	.	.	.	.	.	.	.	.	.	.	.	TRIAL_RESULT 0	2767	.	.	zyy.edf	RIGHT	2725	1823502	Full Trial Period	1820777	22	Trial: 22	1820777	30	éÙ×Ó	Éß	Ç¦±Ê	j	j
zyy	.	.	.	.	.	.	.	.	.	.	1	.	.	.	false	false	Message: -19ms	.	.	.	.	.	.	.	.	.	.	.	TRIALID 22	-19	.	.	zyy.edf	RIGHT	3329	1828384	Full Trial Period	1825055	23	Trial: 23	1825055	87	¿ê×Ó	»ð²ñ	ÃÞÇ©	j	j
zyy	.	.	.	.	.	.	.	.	.	.	2	.	.	.	false	false	Message: -1ms	.	.	.	.	.	.	.	.	.	.	.	RECCFG CR 1000 2 0 R	-1	.	.	zyy.edf	RIGHT	3329	1828384	Full Trial Period	1825055	23	Trial: 23	1825055	87	¿ê×Ó	»ð²ñ	ÃÞÇ©	j	j
zyy	.	.	.	.	.	.	.	.	.	.	3	.	.	.	false	false	Message: -1ms	.	.	.	.	.	.	.	.	.	.	.	ELCLCFG TOWER	-1	.	.	zyy.edf	RIGHT	3329	1828384	Full Trial Period	1825055	23	Trial: 23	1825055	87	¿ê×Ó	»ð²ñ	ÃÞÇ©	j	j
zyy	.	.	.	.	.	.	.	.	.	.	4	.	.	.	false	false	Message: -1ms	.	.	.	.	.	.	.	.	.	.	.	GAZE_COORDS 0.00 0.00 1023.00 767.00	-1	.	.	zyy.edf	RIGHT	3329	1828384	Full Trial Period	1825055	23	Trial: 23	1825055	87	¿ê×Ó	»ð²ñ	ÃÞÇ©	j	j
zyy	.	.	.	.	.	.	.	.	.	.	5	.	.	.	false	false	Message: -1ms	.	.	.	.	.	.	.	.	.	.	.	THRESHOLDS R 88 213	-1	.	.	zyy.edf	RIGHT	3329	1828384	Full Trial Period	1825055	23	Trial: 23	1825055	87	¿ê×Ó	»ð²ñ	ÃÞÇ©	j	j
zyy	.	.	.	.	.	.	.	.	.	.	6	.	.	.	false	false	Message: -1ms	.	.	.	.	.	.	.	.	.	.	.	ELCL_PROC CENTROID (3)	-1	.	.	zyy.edf	RIGHT	3329	1828384	Full Trial Period	1825055	23	Trial: 23	1825055	87	¿ê×Ó	»ð²ñ	ÃÞÇ©	j	j
zyy	.	.	.	.	.	.	.	.	.	.	7	.	.	.	false	false	Message: -1ms	.	.	.	.	.	.	.	.	.	.	.	ELCL_PCR_PARAM 5 3.0	-1	.	.	zyy.edf	RIGHT	3329	1828384	Full Trial Period	1825055	23	Trial: 23	1825055	87	¿ê×Ó	»ð²ñ	ÃÞÇ©	j	j
zyy	.	.	.	.	.	.	.	.	.	.	8	.	.	.	false	true	Message: 0ms	.	.	.	.	.	.	.	.	.	.	.	!MODE RECORD CR 1000 2 0 R	0	.	.	zyy.edf	RIGHT	3329	1828384	Full Trial Period	1825055	23	Trial: 23	1825055	87	¿ê×Ó	»ð²ñ	ÃÞÇ©	j	j
zyy	.	.	.	.	477	483	1	7	138.20	420.20	9	.	.	.	false	false	Message: 48ms	.	.	.	.	.	.	.	.	.	.	.	SYNCTIME	48	138.20	420.20	zyy.edf	RIGHT	3329	1828384	Full Trial Period	1825055	23	Trial: 23	1825055	87	¿ê×Ó	»ð²ñ	ÃÞÇ©	j	j
zyy	.	.	.	.	.	.	.	.	.	.	10	.	.	.	false	false	Message: 543ms	9.65	139.89	69	552	425.60	401.00	1	210.40	484	137.10	419.00	INVISIBLE_BOUNDARY[1]	543	.	.	zyy.edf	RIGHT	3329	1828384	Full Trial Period	1825055	23	Trial: 23	1825055	87	¿ê×Ó	»ð²ñ	ÃÞÇ©	j	j
zyy	.	.	.	.	.	.	.	.	.	.	11	.	.	.	false	false	Message: 547ms	9.65	139.89	69	552	425.60	401.00	1	210.40	484	137.10	419.00	SYNCTIME	547	.	.	zyy.edf	RIGHT	3329	1828384	Full Trial Period	1825055	23	Trial: 23	1825055	87	¿ê×Ó	»ð²ñ	ÃÞÇ©	j	j
zyy	.	.	.	.	.	.	.	.	.	.	12	.	.	.	false	false	Message: 1813ms	2.14	97.45	22	1823	795.20	400.80	5	165.90	1802	731.40	405.70	INVISIBLE_BOUNDARY[2]	1813	.	.	zyy.edf	RIGHT	3329	1828384	Full Trial Period	1825055	23	Trial: 23	1825055	87	¿ê×Ó	»ð²ñ	ÃÞÇ©	j	j
zyy	.	.	.	.	.	.	.	.	.	.	13	.	.	.	false	false	Message: 1822ms	2.14	97.45	22	1823	795.20	400.80	5	165.90	1802	731.40	405.70	SYNCTIME	1822	.	.	zyy.edf	RIGHT	3329	1828384	Full Trial Period	1825055	23	Trial: 23	1825055	87	¿ê×Ó	»ð²ñ	ÃÞÇ©	j	j
zyy	.	.	.	.	1030	3327	8	2298	883.90	404.80	14	.	.	.	false	false	Message: 3309ms	.	.	.	.	.	.	.	.	.	.	.	KEYBOARD	3309	883.90	404.80	zyy.edf	RIGHT	3329	1828384	Full Trial Period	1825055	23	Trial: 23	1825055	87	¿ê×Ó	»ð²ñ	ÃÞÇ©	j	j
zyy	.	.	.	.	.	.	.	.	.	.	15	.	.	.	false	false	Message: 3373ms	.	.	.	.	.	.	.	.	.	.	.	TRIAL_RESULT 0	3373	.	.	zyy.edf	RIGHT	3329	1828384	Full Trial Period	1825055	23	Trial: 23	1825055	87	¿ê×Ó	»ð²ñ	ÃÞÇ©	j	j
zyy	.	.	.	.	.	.	.	.	.	.	1	.	.	.	false	false	Message: -16ms	.	.	.	.	.	.	.	.	.	.	.	TRIALID 23	-16	.	.	zyy.edf	RIGHT	4221	1833872	Full Trial Period	1829651	24	Trial: 24	1829651	68	²£Á§Öé	éÏé­Çò	Ç¦±Ê	f	f
zyy	.	.	.	.	.	.	.	.	.	.	2	.	.	.	false	false	Message: -1ms	.	.	.	.	.	.	.	.	.	.	.	RECCFG CR 1000 2 0 R	-1	.	.	zyy.edf	RIGHT	4221	1833872	Full Trial Period	1829651	24	Trial: 24	1829651	68	²£Á§Öé	éÏé­Çò	Ç¦±Ê	f	f
zyy	.	.	.	.	.	.	.	.	.	.	3	.	.	.	false	false	Message: -1ms	.	.	.	.	.	.	.	.	.	.	.	ELCLCFG TOWER	-1	.	.	zyy.edf	RIGHT	4221	1833872	Full Trial Period	1829651	24	Trial: 24	1829651	68	²£Á§Öé	éÏé­Çò	Ç¦±Ê	f	f
zyy	.	.	.	.	.	.	.	.	.	.	4	.	.	.	false	false	Message: -1ms	.	.	.	.	.	.	.	.	.	.	.	GAZE_COORDS 0.00 0.00 1023.00 767.00	-1	.	.	zyy.edf	RIGHT	4221	1833872	Full Trial Period	1829651	24	Trial: 24	1829651	68	²£Á§Öé	éÏé­Çò	Ç¦±Ê	f	f
zyy	.	.	.	.	.	.	.	.	.	.	5	.	.	.	false	false	Message: -1ms	.	.	.	.	.	.	.	.	.	.	.	THRESHOLDS R 88 213	-1	.	.	zyy.edf	RIGHT	4221	1833872	Full Trial Period	1829651	24	Trial: 24	1829651	68	²£Á§Öé	éÏé­Çò	Ç¦±Ê	f	f
zyy	.	.	.	.	.	.	.	.	.	.	6	.	.	.	false	false	Message: -1ms	.	.	.	.	.	.	.	.	.	.	.	ELCL_PROC CENTROID (3)	-1	.	.	zyy.edf	RIGHT	4221	1833872	Full Trial Period	1829651	24	Trial: 24	1829651	68	²£Á§Öé	éÏé­Çò	Ç¦±Ê	f	f
zyy	.	.	.	.	.	.	.	.	.	.	7	.	.	.	false	false	Message: -1ms	.	.	.	.	.	.	.	.	.	.	.	ELCL_PCR_PARAM 5 3.0	-1	.	.	zyy.edf	RIGHT	4221	1833872	Full Trial Period	1829651	24	Trial: 24	1829651	68	²£Á§Öé	éÏé­Çò	Ç¦±Ê	f	f
zyy	.	.	.	.	.	.	.	.	.	.	8	.	.	.	false	true	Message: 0ms	.	.	.	.	.	.	.	.	.	.	.	!MODE RECORD CR 1000 2 0 R	0	.	.	zyy.edf	RIGHT	4221	1833872	Full Trial Period	1829651	24	Trial: 24	1829651	68	²£Á§Öé	éÏé­Çò	Ç¦±Ê	f	f
zyy	.	.	.	.	56	62	1	7	138.70	408.50	9	.	.	.	false	false	Message: 42ms	.	.	.	.	.	.	.	.	.	.	.	SYNCTIME	42	138.70	408.50	zyy.edf	RIGHT	4221	1833872	Full Trial Period	1829651	24	Trial: 24	1829651	68	²£Á§Öé	éÏé­Çò	Ç¦±Ê	f	f
zyy	.	.	.	.	.	.	.	.	.	.	10	.	.	.	false	false	Message: 1782ms	15.27	179.59	85	1818	581.40	421.30	4	277.20	1734	122.70	417.70	INVISIBLE_BOUNDARY[1]	1782	.	.	zyy.edf	RIGHT	4221	1833872	Full Trial Period	1829651	24	Trial: 24	1829651	68	²£Á§Öé	éÏé­Çò	Ç¦±Ê	f	f
zyy	.	.	.	.	.	.	.	.	.	.	11	.	.	.	false	false	Message: 1792ms	15.27	179.59	85	1818	581.40	421.30	4	277.20	1734	122.70	417.70	SYNCTIME	1792	.	.	zyy.edf	RIGHT	4221	1833872	Full Trial Period	1829651	24	Trial: 24	1829651	68	²£Á§Öé	éÏé­Çò	Ç¦±Ê	f	f
zyy	.	.	.	.	.	.	.	.	.	.	12	.	.	.	false	false	Message: 3371ms	2.16	90.11	24	3376	767.80	402.00	8	153.30	3353	703.80	398.10	INVISIBLE_BOUNDARY[2]	3371	.	.	zyy.edf	RIGHT	4221	1833872	Full Trial Period	1829651	24	Trial: 24	1829651	68	²£Á§Öé	éÏé­Çò	Ç¦±Ê	f	f
zyy	.	.	.	.	.	.	.	.	.	.	13	.	.	.	false	false	Message: 3375ms	2.16	90.11	24	3376	767.80	402.00	8	153.30	3353	703.80	398.10	SYNCTIME	3375	.	.	zyy.edf	RIGHT	4221	1833872	Full Trial Period	1829651	24	Trial: 24	1829651	68	²£Á§Öé	éÏé­Çò	Ç¦±Ê	f	f
zyy	.	.	.	.	698	4219	10	3522	865.50	402.60	14	.	.	.	false	false	Message: 4202ms	.	.	.	.	.	.	.	.	.	.	.	KEYBOARD	4202	865.50	402.60	zyy.edf	RIGHT	4221	1833872	Full Trial Period	1829651	24	Trial: 24	1829651	68	²£Á§Öé	éÏé­Çò	Ç¦±Ê	f	f
zyy	.	.	.	.	.	.	.	.	.	.	15	.	.	.	false	false	Message: 4267ms	.	.	.	.	.	.	.	.	.	.	.	TRIAL_RESULT 0	4267	.	.	zyy.edf	RIGHT	4221	1833872	Full Trial Period	1829651	24	Trial: 24	1829651	68	²£Á§Öé	éÏé­Çò	Ç¦±Ê	f	f
zyy	.	.	.	.	.	.	.	.	.	.	1	.	.	.	false	false	Message: -24ms	.	.	.	.	.	.	.	.	.	.	.	TRIALID 24	-24	.	.	zyy.edf	RIGHT	2417	1837800	Full Trial Period	1835383	25	Trial: 25	1835383	111	ÃæÌõ	º£´ø	Î§½í	f	j
zyy	.	.	.	.	.	.	.	.	.	.	2	.	.	.	false	false	Message: -1ms	.	.	.	.	.	.	.	.	.	.	.	RECCFG CR 1000 2 0 R	-1	.	.	zyy.edf	RIGHT	2417	1837800	Full Trial Period	1835383	25	Trial: 25	1835383	111	ÃæÌõ	º£´ø	Î§½í	f	j
zyy	.	.	.	.	.	.	.	.	.	.	3	.	.	.	false	false	Message: -1ms	.	.	.	.	.	.	.	.	.	.	.	ELCLCFG TOWER	-1	.	.	zyy.edf	RIGHT	2417	1837800	Full Trial Period	1835383	25	Trial: 25	1835383	111	ÃæÌõ	º£´ø	Î§½í	f	j
zyy	.	.	.	.	.	.	.	.	.	.	4	.	.	.	false	false	Message: -1ms	.	.	.	.	.	.	.	.	.	.	.	GAZE_COORDS 0.00 0.00 1023.00 767.00	-1	.	.	zyy.edf	RIGHT	2417	1837800	Full Trial Period	1835383	25	Trial: 25	1835383	111	ÃæÌõ	º£´ø	Î§½í	f	j
zyy	.	.	.	.	.	.	.	.	.	.	5	.	.	.	false	false	Message: -1ms	.	.	.	.	.	.	.	.	.	.	.	THRESHOLDS R 88 213	-1	.	.	zyy.edf	RIGHT	2417	1837800	Full Trial Period	1835383	25	Trial: 25	1835383	111	ÃæÌõ	º£´ø	Î§½í	f	j
zyy	.	.	.	.	.	.	.	.	.	.	6	.	.	.	false	false	Message: -1ms	.	.	.	.	.	.	.	.	.	.	.	ELCL_PROC CENTROID (3)	-1	.	.	zyy.edf	RIGHT	2417	1837800	Full Trial Period	1835383	25	Trial: 25	1835383	111	ÃæÌõ	º£´ø	Î§½í	f	j
zyy	.	.	.	.	.	.	.	.	.	.	7	.	.	.	false	false	Message: -1ms	.	.	.	.	.	.	.	.	.	.	.	ELCL_PCR_PARAM 5 3.0	-1	.	.	zyy.edf	RIGHT	2417	1837800	Full Trial Period	1835383	25	Trial: 25	1835383	111	ÃæÌõ	º£´ø	Î§½í	f	j
zyy	.	.	.	.	.	.	.	.	.	.	8	.	.	.	false	true	Message: 0ms	.	.	.	.	.	.	.	.	.	.	.	!MODE RECORD CR 1000 2 0 R	0	.	.	zyy.edf	RIGHT	2417	1837800	Full Trial Period	1835383	25	Trial: 25	1835383	111	ÃæÌõ	º£´ø	Î§½í	f	j
zyy	.	.	.	.	366	372	1	7	143.60	413.40	9	.	.	.	false	false	Message: 42ms	.	.	.	.	.	.	.	.	.	.	.	SYNCTIME	42	143.60	413.40	zyy.edf	RIGHT	2417	1837800	Full Trial Period	1835383	25	Trial: 25	1835383	111	ÃæÌõ	º£´ø	Î§½í	f	j
zyy	.	.	.	.	.	.	.	.	.	.	10	.	.	.	false	false	Message: 605ms	12.04	174.45	69	630	515.00	398.50	2	285.70	562	156.50	410.10	INVISIBLE_BOUNDARY[1]	605	.	.	zyy.edf	RIGHT	2417	1837800	Full Trial Period	1835383	25	Trial: 25	1835383	111	ÃæÌõ	º£´ø	Î§½í	f	j
zyy	.	.	.	.	.	.	.	.	.	.	11	.	.	.	false	false	Message: 609ms	12.04	174.45	69	630	515.00	398.50	2	285.70	562	156.50	410.10	SYNCTIME	609	.	.	zyy.edf	RIGHT	2417	1837800	Full Trial Period	1835383	25	Trial: 25	1835383	111	ÃæÌõ	º£´ø	Î§½í	f	j
zyy	.	.	.	.	.	.	.	.	.	.	12	.	.	.	false	false	Message: 1506ms	8.47	153.94	55	1512	782.80	415.40	4	259.10	1458	532.60	401.20	INVISIBLE_BOUNDARY[2]	1506	.	.	zyy.edf	RIGHT	2417	1837800	Full Trial Period	1835383	25	Trial: 25	1835383	111	ÃæÌõ	º£´ø	Î§½í	f	j
zyy	.	.	.	.	157	1669	5	1513	828.10	417.40	13	.	.	.	false	false	Message: 1517ms	.	.	.	.	.	.	.	.	.	.	.	SYNCTIME	1517	828.10	417.40	zyy.edf	RIGHT	2417	1837800	Full Trial Period	1835383	25	Trial: 25	1835383	111	ÃæÌõ	º£´ø	Î§½í	f	j
zyy	.	.	.	.	107	2415	7	2309	745.60	408.10	14	.	.	.	false	false	Message: 2397ms	.	.	.	.	.	.	.	.	.	.	.	KEYBOARD	2397	745.60	408.10	zyy.edf	RIGHT	2417	1837800	Full Trial Period	1835383	25	Trial: 25	1835383	111	ÃæÌõ	º£´ø	Î§½í	f	j
zyy	.	.	.	.	.	.	.	.	.	.	15	.	.	.	false	false	Message: 2460ms	.	.	.	.	.	.	.	.	.	.	.	TRIAL_RESULT 0	2460	.	.	zyy.edf	RIGHT	2417	1837800	Full Trial Period	1835383	25	Trial: 25	1835383	111	ÃæÌõ	º£´ø	Î§½í	f	j
zyy	.	.	.	.	.	.	.	.	.	.	1	.	.	.	false	false	Message: -16ms	.	.	.	.	.	.	.	.	.	.	.	TRIALID 25	-16	.	.	zyy.edf	RIGHT	4351	1844367	Full Trial Period	1840016	26	Trial: 26	1840016	100	À®°È	Â©¶·	°ÙºÏ»¨	j	j
zyy	.	.	.	.	.	.	.	.	.	.	2	.	.	.	false	false	Message: -1ms	.	.	.	.	.	.	.	.	.	.	.	RECCFG CR 1000 2 0 R	-1	.	.	zyy.edf	RIGHT	4351	1844367	Full Trial Period	1840016	26	Trial: 26	1840016	100	À®°È	Â©¶·	°ÙºÏ»¨	j	j
zyy	.	.	.	.	.	.	.	.	.	.	3	.	.	.	false	false	Message: -1ms	.	.	.	.	.	.	.	.	.	.	.	ELCLCFG TOWER	-1	.	.	zyy.edf	RIGHT	4351	1844367	Full Trial Period	1840016	26	Trial: 26	1840016	100	À®°È	Â©¶·	°ÙºÏ»¨	j	j
zyy	.	.	.	.	.	.	.	.	.	.	4	.	.	.	false	false	Message: -1ms	.	.	.	.	.	.	.	.	.	.	.	GAZE_COORDS 0.00 0.00 1023.00 767.00	-1	.	.	zyy.edf	RIGHT	4351	1844367	Full Trial Period	1840016	26	Trial: 26	1840016	100	À®°È	Â©¶·	°ÙºÏ»¨	j	j
zyy	.	.	.	.	.	.	.	.	.	.	5	.	.	.	false	false	Message: -1ms	.	.	.	.	.	.	.	.	.	.	.	THRESHOLDS R 88 213	-1	.	.	zyy.edf	RIGHT	4351	1844367	Full Trial Period	1840016	26	Trial: 26	1840016	100	À®°È	Â©¶·	°ÙºÏ»¨	j	j
zyy	.	.	.	.	.	.	.	.	.	.	6	.	.	.	false	false	Message: -1ms	.	.	.	.	.	.	.	.	.	.	.	ELCL_PROC CENTROID (3)	-1	.	.	zyy.edf	RIGHT	4351	1844367	Full Trial Period	1840016	26	Trial: 26	1840016	100	À®°È	Â©¶·	°ÙºÏ»¨	j	j
zyy	.	.	.	.	.	.	.	.	.	.	7	.	.	.	false	false	Message: -1ms	.	.	.	.	.	.	.	.	.	.	.	ELCL_PCR_PARAM 5 3.0	-1	.	.	zyy.edf	RIGHT	4351	1844367	Full Trial Period	1840016	26	Trial: 26	1840016	100	À®°È	Â©¶·	°ÙºÏ»¨	j	j
zyy	.	.	.	.	.	.	.	.	.	.	8	.	.	.	false	true	Message: 0ms	.	.	.	.	.	.	.	.	.	.	.	!MODE RECORD CR 1000 2 0 R	0	.	.	zyy.edf	RIGHT	4351	1844367	Full Trial Period	1840016	26	Trial: 26	1840016	100	À®°È	Â©¶·	°ÙºÏ»¨	j	j
zyy	.	.	.	.	408	414	1	7	147.40	416.40	9	.	.	.	false	false	Message: 42ms	.	.	.	.	.	.	.	.	.	.	.	SYNCTIME	42	147.40	416.40	zyy.edf	RIGHT	4351	1844367	Full Trial Period	1840016	26	Trial: 26	1840016	100	À®°È	Â©¶·	°ÙºÏ»¨	j	j
zyy	.	.	.	.	.	.	.	.	.	.	10	.	.	.	false	false	Message: 768ms	9.59	152.19	63	776	417.70	404.10	2	240.60	714	130.60	421.20	INVISIBLE_BOUNDARY[1]	768	.	.	zyy.edf	RIGHT	4351	1844367	Full Trial Period	1840016	26	Trial: 26	1840016	100	À®°È	Â©¶·	°ÙºÏ»¨	j	j
zyy	.	.	.	.	.	.	.	.	.	.	11	.	.	.	false	false	Message: 776ms	9.59	152.19	63	776	417.70	404.10	2	240.60	714	130.60	421.20	SYNCTIME	776	.	.	zyy.edf	RIGHT	4351	1844367	Full Trial Period	1840016	26	Trial: 26	1840016	100	À®°È	Â©¶·	°ÙºÏ»¨	j	j
zyy	.	.	.	.	.	.	.	.	.	.	12	.	.	.	false	false	Message: 2203ms	8.44	140.62	60	2216	787.70	391.50	6	273.00	2157	538.80	405.70	INVISIBLE_BOUNDARY[2]	2203	.	.	zyy.edf	RIGHT	4351	1844367	Full Trial Period	1840016	26	Trial: 26	1840016	100	À®°È	Â©¶·	°ÙºÏ»¨	j	j
zyy	.	.	.	.	.	.	.	.	.	.	13	.	.	.	false	false	Message: 2208ms	8.44	140.62	60	2216	787.70	391.50	6	273.00	2157	538.80	405.70	SYNCTIME	2208	.	.	zyy.edf	RIGHT	4351	1844367	Full Trial Period	1840016	26	Trial: 26	1840016	100	À®°È	Â©¶·	°ÙºÏ»¨	j	j
zyy	.	.	.	.	470	4349	13	3880	846.80	413.90	14	.	.	.	false	false	Message: 4333ms	.	.	.	.	.	.	.	.	.	.	.	KEYBOARD	4333	846.80	413.90	zyy.edf	RIGHT	4351	1844367	Full Trial Period	1840016	26	Trial: 26	1840016	100	À®°È	Â©¶·	°ÙºÏ»¨	j	j
zyy	.	.	.	.	.	.	.	.	.	.	15	.	.	.	false	false	Message: 4402ms	.	.	.	.	.	.	.	.	.	.	.	TRIAL_RESULT 0	4402	.	.	zyy.edf	RIGHT	4351	1844367	Full Trial Period	1840016	26	Trial: 26	1840016	100	À®°È	Â©¶·	°ÙºÏ»¨	j	j
zyy	.	.	.	.	.	.	.	.	.	.	1	.	.	.	false	false	Message: -15ms	.	.	.	.	.	.	.	.	.	.	.	TRIALID 26	-15	.	.	zyy.edf	RIGHT	2883	1919702	Full Trial Period	1916819	27	Trial: 27	1916819	84	°ÙºÏ»¨	ÓðÃ«Çò	À®°È	f	j
zyy	.	.	.	.	.	.	.	.	.	.	2	.	.	.	false	false	Message: -1ms	.	.	.	.	.	.	.	.	.	.	.	RECCFG CR 1000 2 0 R	-1	.	.	zyy.edf	RIGHT	2883	1919702	Full Trial Period	1916819	27	Trial: 27	1916819	84	°ÙºÏ»¨	ÓðÃ«Çò	À®°È	f	j
zyy	.	.	.	.	.	.	.	.	.	.	3	.	.	.	false	false	Message: -1ms	.	.	.	.	.	.	.	.	.	.	.	ELCLCFG TOWER	-1	.	.	zyy.edf	RIGHT	2883	1919702	Full Trial Period	1916819	27	Trial: 27	1916819	84	°ÙºÏ»¨	ÓðÃ«Çò	À®°È	f	j
zyy	.	.	.	.	.	.	.	.	.	.	4	.	.	.	false	false	Message: -1ms	.	.	.	.	.	.	.	.	.	.	.	GAZE_COORDS 0.00 0.00 1023.00 767.00	-1	.	.	zyy.edf	RIGHT	2883	1919702	Full Trial Period	1916819	27	Trial: 27	1916819	84	°ÙºÏ»¨	ÓðÃ«Çò	À®°È	f	j
zyy	.	.	.	.	.	.	.	.	.	.	5	.	.	.	false	false	Message: -1ms	.	.	.	.	.	.	.	.	.	.	.	THRESHOLDS R 88 213	-1	.	.	zyy.edf	RIGHT	2883	1919702	Full Trial Period	1916819	27	Trial: 27	1916819	84	°ÙºÏ»¨	ÓðÃ«Çò	À®°È	f	j
zyy	.	.	.	.	.	.	.	.	.	.	6	.	.	.	false	false	Message: -1ms	.	.	.	.	.	.	.	.	.	.	.	ELCL_PROC CENTROID (3)	-1	.	.	zyy.edf	RIGHT	2883	1919702	Full Trial Period	1916819	27	Trial: 27	1916819	84	°ÙºÏ»¨	ÓðÃ«Çò	À®°È	f	j
zyy	.	.	.	.	.	.	.	.	.	.	7	.	.	.	false	false	Message: -1ms	.	.	.	.	.	.	.	.	.	.	.	ELCL_PCR_PARAM 5 3.0	-1	.	.	zyy.edf	RIGHT	2883	1919702	Full Trial Period	1916819	27	Trial: 27	1916819	84	°ÙºÏ»¨	ÓðÃ«Çò	À®°È	f	j
zyy	.	.	.	.	.	.	.	.	.	.	8	.	.	.	false	true	Message: 0ms	.	.	.	.	.	.	.	.	.	.	.	!MODE RECORD CR 1000 2 0 R	0	.	.	zyy.edf	RIGHT	2883	1919702	Full Trial Period	1916819	27	Trial: 27	1916819	84	°ÙºÏ»¨	ÓðÃ«Çò	À®°È	f	j
zyy	.	.	.	.	687	693	1	7	154.00	387.20	9	.	.	.	false	false	Message: 42ms	.	.	.	.	.	.	.	.	.	.	.	SYNCTIME	42	154.00	387.20	zyy.edf	RIGHT	2883	1919702	Full Trial Period	1916819	27	Trial: 27	1916819	84	°ÙºÏ»¨	ÓðÃ«Çò	À®°È	f	j
zyy	.	.	.	.	.	.	.	.	.	.	10	.	.	.	false	false	Message: 843ms	5.50	131.05	42	844	399.00	399.80	2	265.90	803	236.70	385.90	INVISIBLE_BOUNDARY[1]	843	.	.	zyy.edf	RIGHT	2883	1919702	Full Trial Period	1916819	27	Trial: 27	1916819	84	°ÙºÏ»¨	ÓðÃ«Çò	À®°È	f	j
zyy	.	.	.	.	109	953	3	845	404.40	399.30	11	.	.	.	false	false	Message: 851ms	.	.	.	.	.	.	.	.	.	.	.	SYNCTIME	851	404.40	399.30	zyy.edf	RIGHT	2883	1919702	Full Trial Period	1916819	27	Trial: 27	1916819	84	°ÙºÏ»¨	ÓðÃ«Çò	À®°È	f	j
zyy	.	.	.	.	.	.	.	.	.	.	12	.	.	.	false	false	Message: 1948ms	9.55	149.15	64	1969	822.80	404.00	5	246.10	1906	539.30	403.60	INVISIBLE_BOUNDARY[2]	1948	.	.	zyy.edf	RIGHT	2883	1919702	Full Trial Period	1916819	27	Trial: 27	1916819	84	°ÙºÏ»¨	ÓðÃ«Çò	À®°È	f	j
zyy	.	.	.	.	.	.	.	.	.	.	13	.	.	.	false	false	Message: 1959ms	9.55	149.15	64	1969	822.80	404.00	5	246.10	1906	539.30	403.60	SYNCTIME	1959	.	.	zyy.edf	RIGHT	2883	1919702	Full Trial Period	1916819	27	Trial: 27	1916819	84	°ÙºÏ»¨	ÓðÃ«Çò	À®°È	f	j
zyy	.	.	.	.	722	2881	7	2160	888.60	399.90	14	[1]	2	RECTANGLE_INTERESTAREA	false	false	Message: 2864ms	.	.	.	.	.	.	.	.	.	.	.	KEYBOARD	2864	888.60	399.90	zyy.edf	RIGHT	2883	1919702	Full Trial Period	1916819	27	Trial: 27	1916819	84	°ÙºÏ»¨	ÓðÃ«Çò	À®°È	f	j
zyy	.	.	.	.	.	.	.	.	.	.	15	.	.	.	false	false	Message: 2924ms	.	.	.	.	.	.	.	.	.	.	.	TRIAL_RESULT 0	2924	.	.	zyy.edf	RIGHT	2883	1919702	Full Trial Period	1916819	27	Trial: 27	1916819	84	°ÙºÏ»¨	ÓðÃ«Çò	À®°È	f	j
zyy	.	.	.	.	.	.	.	.	.	.	1	.	.	.	false	false	Message: -16ms	.	.	.	.	.	.	.	.	.	.	.	TRIALID 27	-16	.	.	zyy.edf	RIGHT	3089	1923958	Full Trial Period	1920869	28	Trial: 28	1920869	53	Ñ¥×Ó	ÂÝÃ±	µÆÁý	j	j
zyy	.	.	.	.	.	.	.	.	.	.	2	.	.	.	false	false	Message: -1ms	.	.	.	.	.	.	.	.	.	.	.	RECCFG CR 1000 2 0 R	-1	.	.	zyy.edf	RIGHT	3089	1923958	Full Trial Period	1920869	28	Trial: 28	1920869	53	Ñ¥×Ó	ÂÝÃ±	µÆÁý	j	j
zyy	.	.	.	.	.	.	.	.	.	.	3	.	.	.	false	false	Message: -1ms	.	.	.	.	.	.	.	.	.	.	.	ELCLCFG TOWER	-1	.	.	zyy.edf	RIGHT	3089	1923958	Full Trial Period	1920869	28	Trial: 28	1920869	53	Ñ¥×Ó	ÂÝÃ±	µÆÁý	j	j
zyy	.	.	.	.	.	.	.	.	.	.	4	.	.	.	false	false	Message: -1ms	.	.	.	.	.	.	.	.	.	.	.	GAZE_COORDS 0.00 0.00 1023.00 767.00	-1	.	.	zyy.edf	RIGHT	3089	1923958	Full Trial Period	1920869	28	Trial: 28	1920869	53	Ñ¥×Ó	ÂÝÃ±	µÆÁý	j	j
zyy	.	.	.	.	.	.	.	.	.	.	5	.	.	.	false	false	Message: -1ms	.	.	.	.	.	.	.	.	.	.	.	THRESHOLDS R 88 213	-1	.	.	zyy.edf	RIGHT	3089	1923958	Full Trial Period	1920869	28	Trial: 28	1920869	53	Ñ¥×Ó	ÂÝÃ±	µÆÁý	j	j
zyy	.	.	.	.	.	.	.	.	.	.	6	.	.	.	false	false	Message: -1ms	.	.	.	.	.	.	.	.	.	.	.	ELCL_PROC CENTROID (3)	-1	.	.	zyy.edf	RIGHT	3089	1923958	Full Trial Period	1920869	28	Trial: 28	1920869	53	Ñ¥×Ó	ÂÝÃ±	µÆÁý	j	j
zyy	.	.	.	.	.	.	.	.	.	.	7	.	.	.	false	false	Message: -1ms	.	.	.	.	.	.	.	.	.	.	.	ELCL_PCR_PARAM 5 3.0	-1	.	.	zyy.edf	RIGHT	3089	1923958	Full Trial Period	1920869	28	Trial: 28	1920869	53	Ñ¥×Ó	ÂÝÃ±	µÆÁý	j	j
zyy	.	.	.	.	.	.	.	.	.	.	8	.	.	.	false	true	Message: 0ms	.	.	.	.	.	.	.	.	.	.	.	!MODE RECORD CR 1000 2 0 R	0	.	.	zyy.edf	RIGHT	3089	1923958	Full Trial Period	1920869	28	Trial: 28	1920869	53	Ñ¥×Ó	ÂÝÃ±	µÆÁý	j	j
zyy	.	.	.	.	283	289	1	7	146.00	391.30	9	.	.	.	false	false	Message: 42ms	.	.	.	.	.	.	.	.	.	.	.	SYNCTIME	42	146.00	391.30	zyy.edf	RIGHT	3089	1923958	Full Trial Period	1920869	28	Trial: 28	1920869	53	Ñ¥×Ó	ÂÝÃ±	µÆÁý	j	j
zyy	.	.	.	.	.	.	.	.	.	.	10	.	.	.	false	false	Message: 1404ms	15.30	188.91	81	1444	597.10	410.50	4	284.70	1364	139.30	389.90	INVISIBLE_BOUNDARY[1]	1404	.	.	zyy.edf	RIGHT	3089	1923958	Full Trial Period	1920869	28	Trial: 28	1920869	53	Ñ¥×Ó	ÂÝÃ±	µÆÁý	j	j
zyy	.	.	.	.	.	.	.	.	.	.	11	.	.	.	false	false	Message: 1409ms	15.30	188.91	81	1444	597.10	410.50	4	284.70	1364	139.30	389.90	SYNCTIME	1409	.	.	zyy.edf	RIGHT	3089	1923958	Full Trial Period	1920869	28	Trial: 28	1920869	53	Ñ¥×Ó	ÂÝÃ±	µÆÁý	j	j
zyy	.	.	.	.	.	.	.	.	.	.	12	.	.	.	false	false	Message: 2495ms	9.01	147.69	61	2500	771.80	403.80	7	223.40	2440	506.40	389.90	INVISIBLE_BOUNDARY[2]	2495	.	.	zyy.edf	RIGHT	3089	1923958	Full Trial Period	1920869	28	Trial: 28	1920869	53	Ñ¥×Ó	ÂÝÃ±	µÆÁý	j	j
zyy	.	.	.	.	.	.	.	.	.	.	13	.	.	.	false	false	Message: 2500ms	9.01	147.69	61	2500	771.80	403.80	7	223.40	2440	506.40	389.90	SYNCTIME	2500	.	.	zyy.edf	RIGHT	3089	1923958	Full Trial Period	1920869	28	Trial: 28	1920869	53	Ñ¥×Ó	ÂÝÃ±	µÆÁý	j	j
zyy	.	.	.	.	454	3087	9	2634	869.00	400.50	14	[1]	2	RECTANGLE_INTERESTAREA	false	false	Message: 3070ms	.	.	.	.	.	.	.	.	.	.	.	KEYBOARD	3070	869.00	400.50	zyy.edf	RIGHT	3089	1923958	Full Trial Period	1920869	28	Trial: 28	1920869	53	Ñ¥×Ó	ÂÝÃ±	µÆÁý	j	j
zyy	.	.	.	.	.	.	.	.	.	.	15	.	.	.	false	false	Message: 3134ms	.	.	.	.	.	.	.	.	.	.	.	TRIAL_RESULT 0	3134	.	.	zyy.edf	RIGHT	3089	1923958	Full Trial Period	1920869	28	Trial: 28	1920869	53	Ñ¥×Ó	ÂÝÃ±	µÆÁý	j	j
zyy	.	.	.	.	.	.	.	.	.	.	1	.	.	.	false	false	Message: -16ms	.	.	.	.	.	.	.	.	.	.	.	TRIALID 28	-16	.	.	zyy.edf	RIGHT	3150	1928143	Full Trial Period	1924993	29	Trial: 29	1924993	134	Ö½Ïä	¹Ä	ÑÀÇ©	f	f
zyy	.	.	.	.	.	.	.	.	.	.	2	.	.	.	false	false	Message: -1ms	.	.	.	.	.	.	.	.	.	.	.	RECCFG CR 1000 2 0 R	-1	.	.	zyy.edf	RIGHT	3150	1928143	Full Trial Period	1924993	29	Trial: 29	1924993	134	Ö½Ïä	¹Ä	ÑÀÇ©	f	f
zyy	.	.	.	.	.	.	.	.	.	.	3	.	.	.	false	false	Message: -1ms	.	.	.	.	.	.	.	.	.	.	.	ELCLCFG TOWER	-1	.	.	zyy.edf	RIGHT	3150	1928143	Full Trial Period	1924993	29	Trial: 29	1924993	134	Ö½Ïä	¹Ä	ÑÀÇ©	f	f
zyy	.	.	.	.	.	.	.	.	.	.	4	.	.	.	false	false	Message: -1ms	.	.	.	.	.	.	.	.	.	.	.	GAZE_COORDS 0.00 0.00 1023.00 767.00	-1	.	.	zyy.edf	RIGHT	3150	1928143	Full Trial Period	1924993	29	Trial: 29	1924993	134	Ö½Ïä	¹Ä	ÑÀÇ©	f	f
zyy	.	.	.	.	.	.	.	.	.	.	5	.	.	.	false	false	Message: -1ms	.	.	.	.	.	.	.	.	.	.	.	THRESHOLDS R 88 213	-1	.	.	zyy.edf	RIGHT	3150	1928143	Full Trial Period	1924993	29	Trial: 29	1924993	134	Ö½Ïä	¹Ä	ÑÀÇ©	f	f
zyy	.	.	.	.	.	.	.	.	.	.	6	.	.	.	false	false	Message: -1ms	.	.	.	.	.	.	.	.	.	.	.	ELCL_PROC CENTROID (3)	-1	.	.	zyy.edf	RIGHT	3150	1928143	Full Trial Period	1924993	29	Trial: 29	1924993	134	Ö½Ïä	¹Ä	ÑÀÇ©	f	f
zyy	.	.	.	.	.	.	.	.	.	.	7	.	.	.	false	false	Message: -1ms	.	.	.	.	.	.	.	.	.	.	.	ELCL_PCR_PARAM 5 3.0	-1	.	.	zyy.edf	RIGHT	3150	1928143	Full Trial Period	1924993	29	Trial: 29	1924993	134	Ö½Ïä	¹Ä	ÑÀÇ©	f	f
zyy	.	.	.	.	.	.	.	.	.	.	8	.	.	.	false	true	Message: 0ms	.	.	.	.	.	.	.	.	.	.	.	!MODE RECORD CR 1000 2 0 R	0	.	.	zyy.edf	RIGHT	3150	1928143	Full Trial Period	1924993	29	Trial: 29	1924993	134	Ö½Ïä	¹Ä	ÑÀÇ©	f	f
zyy	.	.	.	.	345	351	1	7	137.60	392.80	9	.	.	.	false	false	Message: 42ms	.	.	.	.	.	.	.	.	.	.	.	SYNCTIME	42	137.60	392.80	zyy.edf	RIGHT	3150	1928143	Full Trial Period	1924993	29	Trial: 29	1924993	134	Ö½Ïä	¹Ä	ÑÀÇ©	f	f
zyy	.	.	.	.	.	.	.	.	.	.	10	.	.	.	false	false	Message: 562ms	8.98	183.32	49	573	447.40	401.30	2	321.90	525	180.40	390.40	INVISIBLE_BOUNDARY[1]	562	.	.	zyy.edf	RIGHT	3150	1928143	Full Trial Period	1924993	29	Trial: 29	1924993	134	Ö½Ïä	¹Ä	ÑÀÇ©	f	f
zyy	.	.	.	.	.	.	.	.	.	.	11	.	.	.	false	false	Message: 567ms	8.98	183.32	49	573	447.40	401.30	2	321.90	525	180.40	390.40	SYNCTIME	567	.	.	zyy.edf	RIGHT	3150	1928143	Full Trial Period	1924993	29	Trial: 29	1924993	134	Ö½Ïä	¹Ä	ÑÀÇ©	f	f
zyy	.	.	.	.	.	.	.	.	.	.	12	.	.	.	false	false	Message: 2301ms	2.28	94.89	24	2313	806.10	392.30	5	152.10	2290	739.60	406.10	INVISIBLE_BOUNDARY[2]	2301	.	.	zyy.edf	RIGHT	3150	1928143	Full Trial Period	1924993	29	Trial: 29	1924993	134	Ö½Ïä	¹Ä	ÑÀÇ©	f	f
zyy	.	.	.	.	.	.	.	.	.	.	13	.	.	.	false	false	Message: 2309ms	2.28	94.89	24	2313	806.10	392.30	5	152.10	2290	739.60	406.10	SYNCTIME	2309	.	.	zyy.edf	RIGHT	3150	1928143	Full Trial Period	1924993	29	Trial: 29	1924993	134	Ö½Ïä	¹Ä	ÑÀÇ©	f	f
zyy	.	.	.	.	.	.	.	.	.	.	14	.	.	.	false	false	Message: 3131ms	20.82	231.30	90	3148	251.10	399.20	7	330.90	3059	879.70	390.60	KEYBOARD	3131	.	.	zyy.edf	RIGHT	3150	1928143	Full Trial Period	1924993	29	Trial: 29	1924993	134	Ö½Ïä	¹Ä	ÑÀÇ©	f	f
zyy	.	.	.	.	.	.	.	.	.	.	15	.	.	.	false	false	Message: 3198ms	.	.	.	.	.	.	.	.	.	.	.	TRIAL_RESULT 0	3198	.	.	zyy.edf	RIGHT	3150	1928143	Full Trial Period	1924993	29	Trial: 29	1924993	134	Ö½Ïä	¹Ä	ÑÀÇ©	f	f
zyy	.	.	.	.	.	.	.	.	.	.	1	.	.	.	false	false	Message: -16ms	.	.	.	.	.	.	.	.	.	.	.	TRIALID 29	-16	.	.	zyy.edf	RIGHT	2892	1932143	Full Trial Period	1929251	30	Trial: 30	1929251	28	Ð¡Ïª	Éß	éÙ×Ó	j	f
zyy	.	.	.	.	.	.	.	.	.	.	2	.	.	.	false	false	Message: -1ms	.	.	.	.	.	.	.	.	.	.	.	RECCFG CR 1000 2 0 R	-1	.	.	zyy.edf	RIGHT	2892	1932143	Full Trial Period	1929251	30	Trial: 30	1929251	28	Ð¡Ïª	Éß	éÙ×Ó	j	f
zyy	.	.	.	.	.	.	.	.	.	.	3	.	.	.	false	false	Message: -1ms	.	.	.	.	.	.	.	.	.	.	.	ELCLCFG TOWER	-1	.	.	zyy.edf	RIGHT	2892	1932143	Full Trial Period	1929251	30	Trial: 30	1929251	28	Ð¡Ïª	Éß	éÙ×Ó	j	f
zyy	.	.	.	.	.	.	.	.	.	.	4	.	.	.	false	false	Message: -1ms	.	.	.	.	.	.	.	.	.	.	.	GAZE_COORDS 0.00 0.00 1023.00 767.00	-1	.	.	zyy.edf	RIGHT	2892	1932143	Full Trial Period	1929251	30	Trial: 30	1929251	28	Ð¡Ïª	Éß	éÙ×Ó	j	f
zyy	.	.	.	.	.	.	.	.	.	.	5	.	.	.	false	false	Message: -1ms	.	.	.	.	.	.	.	.	.	.	.	THRESHOLDS R 88 213	-1	.	.	zyy.edf	RIGHT	2892	1932143	Full Trial Period	1929251	30	Trial: 30	1929251	28	Ð¡Ïª	Éß	éÙ×Ó	j	f
zyy	.	.	.	.	.	.	.	.	.	.	6	.	.	.	false	false	Message: -1ms	.	.	.	.	.	.	.	.	.	.	.	ELCL_PROC CENTROID (3)	-1	.	.	zyy.edf	RIGHT	2892	1932143	Full Trial Period	1929251	30	Trial: 30	1929251	28	Ð¡Ïª	Éß	éÙ×Ó	j	f
zyy	.	.	.	.	.	.	.	.	.	.	7	.	.	.	false	false	Message: -1ms	.	.	.	.	.	.	.	.	.	.	.	ELCL_PCR_PARAM 5 3.0	-1	.	.	zyy.edf	RIGHT	2892	1932143	Full Trial Period	1929251	30	Trial: 30	1929251	28	Ð¡Ïª	Éß	éÙ×Ó	j	f
zyy	.	.	.	.	.	.	.	.	.	.	8	.	.	.	false	true	Message: 0ms	.	.	.	.	.	.	.	.	.	.	.	!MODE RECORD CR 1000 2 0 R	0	.	.	zyy.edf	RIGHT	2892	1932143	Full Trial Period	1929251	30	Trial: 30	1929251	28	Ð¡Ïª	Éß	éÙ×Ó	j	f
zyy	.	.	.	.	360	366	1	7	146.80	393.00	9	.	.	.	false	false	Message: 43ms	.	.	.	.	.	.	.	.	.	.	.	SYNCTIME	43	146.80	393.00	zyy.edf	RIGHT	2892	1932143	Full Trial Period	1929251	30	Trial: 30	1929251	28	Ð¡Ïª	Éß	éÙ×Ó	j	f
zyy	.	.	.	.	118	764	3	647	397.20	398.20	10	.	.	.	false	false	Message: 655ms	.	.	.	.	.	.	.	.	.	.	.	INVISIBLE_BOUNDARY[1]	655	397.20	398.20	zyy.edf	RIGHT	2892	1932143	Full Trial Period	1929251	30	Trial: 30	1929251	28	Ð¡Ïª	Éß	éÙ×Ó	j	f
zyy	.	.	.	.	118	764	3	647	397.20	398.20	11	.	.	.	false	false	Message: 659ms	.	.	.	.	.	.	.	.	.	.	.	SYNCTIME	659	397.20	398.20	zyy.edf	RIGHT	2892	1932143	Full Trial Period	1929251	30	Trial: 30	1929251	28	Ð¡Ïª	Éß	éÙ×Ó	j	f
zyy	.	.	.	.	133	2045	7	1913	762.20	394.40	12	.	.	.	false	false	Message: 1922ms	.	.	.	.	.	.	.	.	.	.	.	INVISIBLE_BOUNDARY[2]	1922	762.20	394.40	zyy.edf	RIGHT	2892	1932143	Full Trial Period	1929251	30	Trial: 30	1929251	28	Ð¡Ïª	Éß	éÙ×Ó	j	f
zyy	.	.	.	.	133	2045	7	1913	762.20	394.40	13	.	.	.	false	false	Message: 1925ms	.	.	.	.	.	.	.	.	.	.	.	SYNCTIME	1925	762.20	394.40	zyy.edf	RIGHT	2892	1932143	Full Trial Period	1929251	30	Trial: 30	1929251	28	Ð¡Ïª	Éß	éÙ×Ó	j	f
zyy	.	.	.	.	101	2890	10	2790	869.80	387.30	14	[1]	2	RECTANGLE_INTERESTAREA	false	false	Message: 2873ms	.	.	.	.	.	.	.	.	.	.	.	KEYBOARD	2873	869.80	387.30	zyy.edf	RIGHT	2892	1932143	Full Trial Period	1929251	30	Trial: 30	1929251	28	Ð¡Ïª	Éß	éÙ×Ó	j	f
zyy	.	.	.	.	.	.	.	.	.	.	15	.	.	.	false	false	Message: 2937ms	.	.	.	.	.	.	.	.	.	.	.	TRIAL_RESULT 0	2937	.	.	zyy.edf	RIGHT	2892	1932143	Full Trial Period	1929251	30	Trial: 30	1929251	28	Ð¡Ïª	Éß	éÙ×Ó	j	f
zyy	.	.	.	.	.	.	.	.	.	.	1	.	.	.	false	false	Message: -16ms	.	.	.	.	.	.	.	.	.	.	.	TRIALID 30	-16	.	.	zyy.edf	RIGHT	3623	1937015	Full Trial Period	1933392	31	Trial: 31	1933392	52	ÌðÌðÈ¦	ÂÝÃ±	Ñ¥×Ó	j	f
zyy	.	.	.	.	.	.	.	.	.	.	2	.	.	.	false	false	Message: -1ms	.	.	.	.	.	.	.	.	.	.	.	RECCFG CR 1000 2 0 R	-1	.	.	zyy.edf	RIGHT	3623	1937015	Full Trial Period	1933392	31	Trial: 31	1933392	52	ÌðÌðÈ¦	ÂÝÃ±	Ñ¥×Ó	j	f
zyy	.	.	.	.	.	.	.	.	.	.	3	.	.	.	false	false	Message: -1ms	.	.	.	.	.	.	.	.	.	.	.	ELCLCFG TOWER	-1	.	.	zyy.edf	RIGHT	3623	1937015	Full Trial Period	1933392	31	Trial: 31	1933392	52	ÌðÌðÈ¦	ÂÝÃ±	Ñ¥×Ó	j	f
zyy	.	.	.	.	.	.	.	.	.	.	4	.	.	.	false	false	Message: -1ms	.	.	.	.	.	.	.	.	.	.	.	GAZE_COORDS 0.00 0.00 1023.00 767.00	-1	.	.	zyy.edf	RIGHT	3623	1937015	Full Trial Period	1933392	31	Trial: 31	1933392	52	ÌðÌðÈ¦	ÂÝÃ±	Ñ¥×Ó	j	f
zyy	.	.	.	.	.	.	.	.	.	.	5	.	.	.	false	false	Message: -1ms	.	.	.	.	.	.	.	.	.	.	.	THRESHOLDS R 88 213	-1	.	.	zyy.edf	RIGHT	3623	1937015	Full Trial Period	1933392	31	Trial: 31	1933392	52	ÌðÌðÈ¦	ÂÝÃ±	Ñ¥×Ó	j	f
zyy	.	.	.	.	.	.	.	.	.	.	6	.	.	.	false	false	Message: -1ms	.	.	.	.	.	.	.	.	.	.	.	ELCL_PROC CENTROID (3)	-1	.	.	zyy.edf	RIGHT	3623	1937015	Full Trial Period	1933392	31	Trial: 31	1933392	52	ÌðÌðÈ¦	ÂÝÃ±	Ñ¥×Ó	j	f
zyy	.	.	.	.	.	.	.	.	.	.	7	.	.	.	false	false	Message: -1ms	.	.	.	.	.	.	.	.	.	.	.	ELCL_PCR_PARAM 5 3.0	-1	.	.	zyy.edf	RIGHT	3623	1937015	Full Trial Period	1933392	31	Trial: 31	1933392	52	ÌðÌðÈ¦	ÂÝÃ±	Ñ¥×Ó	j	f
zyy	.	.	.	.	.	.	.	.	.	.	8	.	.	.	false	true	Message: 0ms	.	.	.	.	.	.	.	.	.	.	.	!MODE RECORD CR 1000 2 0 R	0	.	.	zyy.edf	RIGHT	3623	1937015	Full Trial Period	1933392	31	Trial: 31	1933392	52	ÌðÌðÈ¦	ÂÝÃ±	Ñ¥×Ó	j	f
zyy	.	.	.	.	358	364	1	7	150.50	398.10	9	.	.	.	false	false	Message: 42ms	.	.	.	.	.	.	.	.	.	.	.	SYNCTIME	42	150.50	398.10	zyy.edf	RIGHT	3623	1937015	Full Trial Period	1933392	31	Trial: 31	1933392	52	ÌðÌðÈ¦	ÂÝÃ±	Ñ¥×Ó	j	f
zyy	.	.	.	.	117	743	3	627	394.30	392.40	10	.	.	.	false	false	Message: 627ms	.	.	.	.	.	.	.	.	.	.	.	INVISIBLE_BOUNDARY[1]	627	.	.	zyy.edf	RIGHT	3623	1937015	Full Trial Period	1933392	31	Trial: 31	1933392	52	ÌðÌðÈ¦	ÂÝÃ±	Ñ¥×Ó	j	f
zyy	.	.	.	.	117	743	3	627	394.30	392.40	11	.	.	.	false	false	Message: 634ms	.	.	.	.	.	.	.	.	.	.	.	SYNCTIME	634	394.30	392.40	zyy.edf	RIGHT	3623	1937015	Full Trial Period	1933392	31	Trial: 31	1933392	52	ÌðÌðÈ¦	ÂÝÃ±	Ñ¥×Ó	j	f
zyy	.	.	.	.	.	.	.	.	.	.	12	.	.	.	false	false	Message: 2036ms	1.88	85.23	22	2047	791.40	409.60	5	135.30	2026	735.80	415.90	INVISIBLE_BOUNDARY[2]	2036	.	.	zyy.edf	RIGHT	3623	1937015	Full Trial Period	1933392	31	Trial: 31	1933392	52	ÌðÌðÈ¦	ÂÝÃ±	Ñ¥×Ó	j	f
zyy	.	.	.	.	.	.	.	.	.	.	13	.	.	.	false	false	Message: 2042ms	1.88	85.23	22	2047	791.40	409.60	5	135.30	2026	735.80	415.90	SYNCTIME	2042	.	.	zyy.edf	RIGHT	3623	1937015	Full Trial Period	1933392	31	Trial: 31	1933392	52	ÌðÌðÈ¦	ÂÝÃ±	Ñ¥×Ó	j	f
zyy	.	.	.	.	786	3621	8	2836	872.90	392.60	14	[1]	2	RECTANGLE_INTERESTAREA	false	false	Message: 3604ms	.	.	.	.	.	.	.	.	.	.	.	KEYBOARD	3604	872.90	392.60	zyy.edf	RIGHT	3623	1937015	Full Trial Period	1933392	31	Trial: 31	1933392	52	ÌðÌðÈ¦	ÂÝÃ±	Ñ¥×Ó	j	f
zyy	.	.	.	.	.	.	.	.	.	.	15	.	.	.	false	false	Message: 3673ms	.	.	.	.	.	.	.	.	.	.	.	TRIAL_RESULT 0	3673	.	.	zyy.edf	RIGHT	3623	1937015	Full Trial Period	1933392	31	Trial: 31	1933392	52	ÌðÌðÈ¦	ÂÝÃ±	Ñ¥×Ó	j	f
zyy	.	.	.	.	.	.	.	.	.	.	1	.	.	.	false	false	Message: -23ms	.	.	.	.	.	.	.	.	.	.	.	TRIALID 31	-23	.	.	zyy.edf	RIGHT	2845	1940935	Full Trial Period	1938090	32	Trial: 32	1938090	108	ÌÀÔ²	Ó²±Ò	Å¦¿Û	j	j
zyy	.	.	.	.	.	.	.	.	.	.	2	.	.	.	false	false	Message: -1ms	.	.	.	.	.	.	.	.	.	.	.	RECCFG CR 1000 2 0 R	-1	.	.	zyy.edf	RIGHT	2845	1940935	Full Trial Period	1938090	32	Trial: 32	1938090	108	ÌÀÔ²	Ó²±Ò	Å¦¿Û	j	j
zyy	.	.	.	.	.	.	.	.	.	.	3	.	.	.	false	false	Message: -1ms	.	.	.	.	.	.	.	.	.	.	.	ELCLCFG TOWER	-1	.	.	zyy.edf	RIGHT	2845	1940935	Full Trial Period	1938090	32	Trial: 32	1938090	108	ÌÀÔ²	Ó²±Ò	Å¦¿Û	j	j
zyy	.	.	.	.	.	.	.	.	.	.	4	.	.	.	false	false	Message: -1ms	.	.	.	.	.	.	.	.	.	.	.	GAZE_COORDS 0.00 0.00 1023.00 767.00	-1	.	.	zyy.edf	RIGHT	2845	1940935	Full Trial Period	1938090	32	Trial: 32	1938090	108	ÌÀÔ²	Ó²±Ò	Å¦¿Û	j	j
zyy	.	.	.	.	.	.	.	.	.	.	5	.	.	.	false	false	Message: -1ms	.	.	.	.	.	.	.	.	.	.	.	THRESHOLDS R 88 213	-1	.	.	zyy.edf	RIGHT	2845	1940935	Full Trial Period	1938090	32	Trial: 32	1938090	108	ÌÀÔ²	Ó²±Ò	Å¦¿Û	j	j
zyy	.	.	.	.	.	.	.	.	.	.	6	.	.	.	false	false	Message: -1ms	.	.	.	.	.	.	.	.	.	.	.	ELCL_PROC CENTROID (3)	-1	.	.	zyy.edf	RIGHT	2845	1940935	Full Trial Period	1938090	32	Trial: 32	1938090	108	ÌÀÔ²	Ó²±Ò	Å¦¿Û	j	j
zyy	.	.	.	.	.	.	.	.	.	.	7	.	.	.	false	false	Message: -1ms	.	.	.	.	.	.	.	.	.	.	.	ELCL_PCR_PARAM 5 3.0	-1	.	.	zyy.edf	RIGHT	2845	1940935	Full Trial Period	1938090	32	Trial: 32	1938090	108	ÌÀÔ²	Ó²±Ò	Å¦¿Û	j	j
zyy	.	.	.	.	.	.	.	.	.	.	8	.	.	.	false	true	Message: 0ms	.	.	.	.	.	.	.	.	.	.	.	!MODE RECORD CR 1000 2 0 R	0	.	.	zyy.edf	RIGHT	2845	1940935	Full Trial Period	1938090	32	Trial: 32	1938090	108	ÌÀÔ²	Ó²±Ò	Å¦¿Û	j	j
zyy	.	.	.	.	400	406	1	7	151.00	389.40	9	.	.	.	false	false	Message: 43ms	.	.	.	.	.	.	.	.	.	.	.	SYNCTIME	43	151.00	389.40	zyy.edf	RIGHT	2845	1940935	Full Trial Period	1938090	32	Trial: 32	1938090	108	ÌÀÔ²	Ó²±Ò	Å¦¿Û	j	j
zyy	.	.	.	.	.	.	.	.	.	.	10	.	.	.	false	false	Message: 818ms	9.43	152.03	62	826	416.20	382.80	2	276.80	765	134.90	376.70	INVISIBLE_BOUNDARY[1]	818	.	.	zyy.edf	RIGHT	2845	1940935	Full Trial Period	1938090	32	Trial: 32	1938090	108	ÌÀÔ²	Ó²±Ò	Å¦¿Û	j	j
zyy	.	.	.	.	163	989	3	827	416.70	385.00	11	.	.	.	false	false	Message: 827ms	.	.	.	.	.	.	.	.	.	.	.	SYNCTIME	827	.	.	zyy.edf	RIGHT	2845	1940935	Full Trial Period	1938090	32	Trial: 32	1938090	108	ÌÀÔ²	Ó²±Ò	Å¦¿Û	j	j
zyy	.	.	.	.	.	.	.	.	.	.	12	.	.	.	false	false	Message: 1730ms	8.67	131.35	66	1734	763.30	384.60	4	226.50	1669	508.00	385.60	INVISIBLE_BOUNDARY[2]	1730	.	.	zyy.edf	RIGHT	2845	1940935	Full Trial Period	1938090	32	Trial: 32	1938090	108	ÌÀÔ²	Ó²±Ò	Å¦¿Û	j	j
zyy	.	.	.	.	121	1855	5	1735	761.90	385.90	13	.	.	.	false	false	Message: 1735ms	.	.	.	.	.	.	.	.	.	.	.	SYNCTIME	1735	.	.	zyy.edf	RIGHT	2845	1940935	Full Trial Period	1938090	32	Trial: 32	1938090	108	ÌÀÔ²	Ó²±Ò	Å¦¿Û	j	j
zyy	.	.	.	.	951	2843	6	1893	886.20	394.90	14	[1]	2	RECTANGLE_INTERESTAREA	false	false	Message: 2826ms	.	.	.	.	.	.	.	.	.	.	.	KEYBOARD	2826	886.20	394.90	zyy.edf	RIGHT	2845	1940935	Full Trial Period	1938090	32	Trial: 32	1938090	108	ÌÀÔ²	Ó²±Ò	Å¦¿Û	j	j
zyy	.	.	.	.	.	.	.	.	.	.	15	.	.	.	false	false	Message: 2888ms	.	.	.	.	.	.	.	.	.	.	.	TRIAL_RESULT 0	2888	.	.	zyy.edf	RIGHT	2845	1940935	Full Trial Period	1938090	32	Trial: 32	1938090	108	ÌÀÔ²	Ó²±Ò	Å¦¿Û	j	j
zyy	.	.	.	.	.	.	.	.	.	.	1	.	.	.	false	false	Message: -22ms	.	.	.	.	.	.	.	.	.	.	.	TRIALID 32	-22	.	.	zyy.edf	RIGHT	2898	1945120	Full Trial Period	1942222	33	Trial: 33	1942222	107	ÌÒ×Ó	ÍøÇò	ÏßÍÅ	j	j
zyy	.	.	.	.	.	.	.	.	.	.	2	.	.	.	false	false	Message: -1ms	.	.	.	.	.	.	.	.	.	.	.	RECCFG CR 1000 2 0 R	-1	.	.	zyy.edf	RIGHT	2898	1945120	Full Trial Period	1942222	33	Trial: 33	1942222	107	ÌÒ×Ó	ÍøÇò	ÏßÍÅ	j	j
zyy	.	.	.	.	.	.	.	.	.	.	3	.	.	.	false	false	Message: -1ms	.	.	.	.	.	.	.	.	.	.	.	ELCLCFG TOWER	-1	.	.	zyy.edf	RIGHT	2898	1945120	Full Trial Period	1942222	33	Trial: 33	1942222	107	ÌÒ×Ó	ÍøÇò	ÏßÍÅ	j	j
zyy	.	.	.	.	.	.	.	.	.	.	4	.	.	.	false	false	Message: -1ms	.	.	.	.	.	.	.	.	.	.	.	GAZE_COORDS 0.00 0.00 1023.00 767.00	-1	.	.	zyy.edf	RIGHT	2898	1945120	Full Trial Period	1942222	33	Trial: 33	1942222	107	ÌÒ×Ó	ÍøÇò	ÏßÍÅ	j	j
zyy	.	.	.	.	.	.	.	.	.	.	5	.	.	.	false	false	Message: -1ms	.	.	.	.	.	.	.	.	.	.	.	THRESHOLDS R 88 213	-1	.	.	zyy.edf	RIGHT	2898	1945120	Full Trial Period	1942222	33	Trial: 33	1942222	107	ÌÒ×Ó	ÍøÇò	ÏßÍÅ	j	j
zyy	.	.	.	.	.	.	.	.	.	.	6	.	.	.	false	false	Message: -1ms	.	.	.	.	.	.	.	.	.	.	.	ELCL_PROC CENTROID (3)	-1	.	.	zyy.edf	RIGHT	2898	1945120	Full Trial Period	1942222	33	Trial: 33	1942222	107	ÌÒ×Ó	ÍøÇò	ÏßÍÅ	j	j
zyy	.	.	.	.	.	.	.	.	.	.	7	.	.	.	false	false	Message: -1ms	.	.	.	.	.	.	.	.	.	.	.	ELCL_PCR_PARAM 5 3.0	-1	.	.	zyy.edf	RIGHT	2898	1945120	Full Trial Period	1942222	33	Trial: 33	1942222	107	ÌÒ×Ó	ÍøÇò	ÏßÍÅ	j	j
zyy	.	.	.	.	.	.	.	.	.	.	8	.	.	.	false	true	Message: 0ms	.	.	.	.	.	.	.	.	.	.	.	!MODE RECORD CR 1000 2 0 R	0	.	.	zyy.edf	RIGHT	2898	1945120	Full Trial Period	1942222	33	Trial: 33	1942222	107	ÌÒ×Ó	ÍøÇò	ÏßÍÅ	j	j
zyy	.	.	.	.	447	453	1	7	146.90	388.00	9	.	.	.	false	false	Message: 52ms	.	.	.	.	.	.	.	.	.	.	.	SYNCTIME	52	146.90	388.00	zyy.edf	RIGHT	2898	1945120	Full Trial Period	1942222	33	Trial: 33	1942222	107	ÌÒ×Ó	ÍøÇò	ÏßÍÅ	j	j
zyy	.	.	.	.	.	.	.	.	.	.	10	.	.	.	false	false	Message: 646ms	5.74	124.81	46	660	423.60	389.00	2	261.50	615	254.40	381.50	INVISIBLE_BOUNDARY[1]	646	.	.	zyy.edf	RIGHT	2898	1945120	Full Trial Period	1942222	33	Trial: 33	1942222	107	ÌÒ×Ó	ÍøÇò	ÏßÍÅ	j	j
zyy	.	.	.	.	.	.	.	.	.	.	11	.	.	.	false	false	Message: 652ms	5.74	124.81	46	660	423.60	389.00	2	261.50	615	254.40	381.50	SYNCTIME	652	.	.	zyy.edf	RIGHT	2898	1945120	Full Trial Period	1942222	33	Trial: 33	1942222	107	ÌÒ×Ó	ÍøÇò	ÏßÍÅ	j	j
zyy	.	.	.	.	.	.	.	.	.	.	12	.	.	.	false	false	Message: 2067ms	3.29	122.04	27	2083	843.50	404.40	6	206.50	2057	744.80	399.10	INVISIBLE_BOUNDARY[2]	2067	.	.	zyy.edf	RIGHT	2898	1945120	Full Trial Period	1942222	33	Trial: 33	1942222	107	ÌÒ×Ó	ÍøÇò	ÏßÍÅ	j	j
zyy	.	.	.	.	.	.	.	.	.	.	13	.	.	.	false	false	Message: 2077ms	3.29	122.04	27	2083	843.50	404.40	6	206.50	2057	744.80	399.10	SYNCTIME	2077	.	.	zyy.edf	RIGHT	2898	1945120	Full Trial Period	1942222	33	Trial: 33	1942222	107	ÌÒ×Ó	ÍøÇò	ÏßÍÅ	j	j
zyy	.	.	.	.	472	2896	8	2425	865.00	403.00	14	.	.	.	false	false	Message: 2879ms	.	.	.	.	.	.	.	.	.	.	.	KEYBOARD	2879	865.00	403.00	zyy.edf	RIGHT	2898	1945120	Full Trial Period	1942222	33	Trial: 33	1942222	107	ÌÒ×Ó	ÍøÇò	ÏßÍÅ	j	j
zyy	.	.	.	.	.	.	.	.	.	.	15	.	.	.	false	false	Message: 2949ms	.	.	.	.	.	.	.	.	.	.	.	TRIAL_RESULT 0	2949	.	.	zyy.edf	RIGHT	2898	1945120	Full Trial Period	1942222	33	Trial: 33	1942222	107	ÌÒ×Ó	ÍøÇò	ÏßÍÅ	j	j
zyy	.	.	.	.	.	.	.	.	.	.	1	.	.	.	false	false	Message: -52ms	.	.	.	.	.	.	.	.	.	.	.	TRIALID 33	-52	.	.	zyy.edf	RIGHT	2092	1948368	Full Trial Period	1946276	34	Trial: 34	1946276	96	ÆÏÌÑ	Å¦¿Û	ÏóÆå	j	j
zyy	.	.	.	.	.	.	.	.	.	.	2	.	.	.	false	false	Message: -1ms	.	.	.	.	.	.	.	.	.	.	.	RECCFG CR 1000 2 0 R	-1	.	.	zyy.edf	RIGHT	2092	1948368	Full Trial Period	1946276	34	Trial: 34	1946276	96	ÆÏÌÑ	Å¦¿Û	ÏóÆå	j	j
zyy	.	.	.	.	.	.	.	.	.	.	3	.	.	.	false	false	Message: -1ms	.	.	.	.	.	.	.	.	.	.	.	ELCLCFG TOWER	-1	.	.	zyy.edf	RIGHT	2092	1948368	Full Trial Period	1946276	34	Trial: 34	1946276	96	ÆÏÌÑ	Å¦¿Û	ÏóÆå	j	j
zyy	.	.	.	.	.	.	.	.	.	.	4	.	.	.	false	false	Message: -1ms	.	.	.	.	.	.	.	.	.	.	.	GAZE_COORDS 0.00 0.00 1023.00 767.00	-1	.	.	zyy.edf	RIGHT	2092	1948368	Full Trial Period	1946276	34	Trial: 34	1946276	96	ÆÏÌÑ	Å¦¿Û	ÏóÆå	j	j
zyy	.	.	.	.	.	.	.	.	.	.	5	.	.	.	false	false	Message: -1ms	.	.	.	.	.	.	.	.	.	.	.	THRESHOLDS R 88 213	-1	.	.	zyy.edf	RIGHT	2092	1948368	Full Trial Period	1946276	34	Trial: 34	1946276	96	ÆÏÌÑ	Å¦¿Û	ÏóÆå	j	j
zyy	.	.	.	.	.	.	.	.	.	.	6	.	.	.	false	false	Message: -1ms	.	.	.	.	.	.	.	.	.	.	.	ELCL_PROC CENTROID (3)	-1	.	.	zyy.edf	RIGHT	2092	1948368	Full Trial Period	1946276	34	Trial: 34	1946276	96	ÆÏÌÑ	Å¦¿Û	ÏóÆå	j	j
zyy	.	.	.	.	.	.	.	.	.	.	7	.	.	.	false	false	Message: -1ms	.	.	.	.	.	.	.	.	.	.	.	ELCL_PCR_PARAM 5 3.0	-1	.	.	zyy.edf	RIGHT	2092	1948368	Full Trial Period	1946276	34	Trial: 34	1946276	96	ÆÏÌÑ	Å¦¿Û	ÏóÆå	j	j
zyy	.	.	.	.	.	.	.	.	.	.	8	.	.	.	false	true	Message: 0ms	.	.	.	.	.	.	.	.	.	.	.	!MODE RECORD CR 1000 2 0 R	0	.	.	zyy.edf	RIGHT	2092	1948368	Full Trial Period	1946276	34	Trial: 34	1946276	96	ÆÏÌÑ	Å¦¿Û	ÏóÆå	j	j
zyy	.	.	.	.	378	384	1	7	153.70	400.60	9	.	.	.	false	false	Message: 39ms	.	.	.	.	.	.	.	.	.	.	.	SYNCTIME	39	153.70	400.60	zyy.edf	RIGHT	2092	1948368	Full Trial Period	1946276	34	Trial: 34	1946276	96	ÆÏÌÑ	Å¦¿Û	ÏóÆå	j	j
zyy	.	.	.	.	.	.	.	.	.	.	10	.	.	.	false	false	Message: 610ms	10.26	140.53	73	635	474.10	400.00	2	232.90	563	169.00	392.60	INVISIBLE_BOUNDARY[1]	610	.	.	zyy.edf	RIGHT	2092	1948368	Full Trial Period	1946276	34	Trial: 34	1946276	96	ÆÏÌÑ	Å¦¿Û	ÏóÆå	j	j
zyy	.	.	.	.	.	.	.	.	.	.	11	.	.	.	false	false	Message: 614ms	10.26	140.53	73	635	474.10	400.00	2	232.90	563	169.00	392.60	SYNCTIME	614	.	.	zyy.edf	RIGHT	2092	1948368	Full Trial Period	1946276	34	Trial: 34	1946276	96	ÆÏÌÑ	Å¦¿Û	ÏóÆå	j	j
zyy	.	.	.	.	.	.	.	.	.	.	12	.	.	.	false	false	Message: 1505ms	2.59	103.52	25	1510	771.60	397.10	5	194.50	1486	695.00	401.60	INVISIBLE_BOUNDARY[2]	1505	.	.	zyy.edf	RIGHT	2092	1948368	Full Trial Period	1946276	34	Trial: 34	1946276	96	ÆÏÌÑ	Å¦¿Û	ÏóÆå	j	j
zyy	.	.	.	.	129	1639	6	1511	773.60	393.20	13	.	.	.	false	false	Message: 1514ms	.	.	.	.	.	.	.	.	.	.	.	SYNCTIME	1514	773.60	393.20	zyy.edf	RIGHT	2092	1948368	Full Trial Period	1946276	34	Trial: 34	1946276	96	ÆÏÌÑ	Å¦¿Û	ÏóÆå	j	j
zyy	.	.	.	.	427	2090	7	1664	878.50	392.40	14	[1]	2	RECTANGLE_INTERESTAREA	false	false	Message: 2074ms	.	.	.	.	.	.	.	.	.	.	.	KEYBOARD	2074	878.50	392.40	zyy.edf	RIGHT	2092	1948368	Full Trial Period	1946276	34	Trial: 34	1946276	96	ÆÏÌÑ	Å¦¿Û	ÏóÆå	j	j
zyy	.	.	.	.	.	.	.	.	.	.	15	.	.	.	false	false	Message: 2135ms	.	.	.	.	.	.	.	.	.	.	.	TRIAL_RESULT 0	2135	.	.	zyy.edf	RIGHT	2092	1948368	Full Trial Period	1946276	34	Trial: 34	1946276	96	ÆÏÌÑ	Å¦¿Û	ÏóÆå	j	j
zyy	.	.	.	.	.	.	.	.	.	.	1	.	.	.	false	false	Message: -16ms	.	.	.	.	.	.	.	.	.	.	.	TRIALID 34	-16	.	.	zyy.edf	RIGHT	4596	1954144	Full Trial Period	1949548	35	Trial: 35	1949548	24	¹Ä	Ï´ÒÂ»ú	Ö½Ïä	j	j
zyy	.	.	.	.	.	.	.	.	.	.	2	.	.	.	false	false	Message: -1ms	.	.	.	.	.	.	.	.	.	.	.	RECCFG CR 1000 2 0 R	-1	.	.	zyy.edf	RIGHT	4596	1954144	Full Trial Period	1949548	35	Trial: 35	1949548	24	¹Ä	Ï´ÒÂ»ú	Ö½Ïä	j	j
zyy	.	.	.	.	.	.	.	.	.	.	3	.	.	.	false	false	Message: -1ms	.	.	.	.	.	.	.	.	.	.	.	ELCLCFG TOWER	-1	.	.	zyy.edf	RIGHT	4596	1954144	Full Trial Period	1949548	35	Trial: 35	1949548	24	¹Ä	Ï´ÒÂ»ú	Ö½Ïä	j	j
zyy	.	.	.	.	.	.	.	.	.	.	4	.	.	.	false	false	Message: -1ms	.	.	.	.	.	.	.	.	.	.	.	GAZE_COORDS 0.00 0.00 1023.00 767.00	-1	.	.	zyy.edf	RIGHT	4596	1954144	Full Trial Period	1949548	35	Trial: 35	1949548	24	¹Ä	Ï´ÒÂ»ú	Ö½Ïä	j	j
zyy	.	.	.	.	.	.	.	.	.	.	5	.	.	.	false	false	Message: -1ms	.	.	.	.	.	.	.	.	.	.	.	THRESHOLDS R 88 213	-1	.	.	zyy.edf	RIGHT	4596	1954144	Full Trial Period	1949548	35	Trial: 35	1949548	24	¹Ä	Ï´ÒÂ»ú	Ö½Ïä	j	j
zyy	.	.	.	.	.	.	.	.	.	.	6	.	.	.	false	false	Message: -1ms	.	.	.	.	.	.	.	.	.	.	.	ELCL_PROC CENTROID (3)	-1	.	.	zyy.edf	RIGHT	4596	1954144	Full Trial Period	1949548	35	Trial: 35	1949548	24	¹Ä	Ï´ÒÂ»ú	Ö½Ïä	j	j
zyy	.	.	.	.	.	.	.	.	.	.	7	.	.	.	false	false	Message: -1ms	.	.	.	.	.	.	.	.	.	.	.	ELCL_PCR_PARAM 5 3.0	-1	.	.	zyy.edf	RIGHT	4596	1954144	Full Trial Period	1949548	35	Trial: 35	1949548	24	¹Ä	Ï´ÒÂ»ú	Ö½Ïä	j	j
zyy	.	.	.	.	.	.	.	.	.	.	8	.	.	.	false	true	Message: 0ms	.	.	.	.	.	.	.	.	.	.	.	!MODE RECORD CR 1000 2 0 R	0	.	.	zyy.edf	RIGHT	4596	1954144	Full Trial Period	1949548	35	Trial: 35	1949548	24	¹Ä	Ï´ÒÂ»ú	Ö½Ïä	j	j
zyy	.	.	.	.	462	468	1	7	143.80	392.20	9	.	.	.	false	false	Message: 50ms	.	.	.	.	.	.	.	.	.	.	.	SYNCTIME	50	143.80	392.20	zyy.edf	RIGHT	4596	1954144	Full Trial Period	1949548	35	Trial: 35	1949548	24	¹Ä	Ï´ÒÂ»ú	Ö½Ïä	j	j
zyy	.	.	.	.	.	.	.	.	.	.	10	.	.	.	false	false	Message: 724ms	3.81	115.42	33	727	401.80	387.70	2	196.20	695	289.90	383.50	INVISIBLE_BOUNDARY[1]	724	.	.	zyy.edf	RIGHT	4596	1954144	Full Trial Period	1949548	35	Trial: 35	1949548	24	¹Ä	Ï´ÒÂ»ú	Ö½Ïä	j	j
zyy	.	.	.	.	157	884	3	728	422.00	389.40	11	.	.	.	false	false	Message: 734ms	.	.	.	.	.	.	.	.	.	.	.	SYNCTIME	734	422.00	389.40	zyy.edf	RIGHT	4596	1954144	Full Trial Period	1949548	35	Trial: 35	1949548	24	¹Ä	Ï´ÒÂ»ú	Ö½Ïä	j	j
zyy	.	.	.	.	.	.	.	.	.	.	12	.	.	.	false	false	Message: 2293ms	9.65	139.80	69	2311	808.90	401.30	6	254.90	2243	523.60	390.30	INVISIBLE_BOUNDARY[2]	2293	.	.	zyy.edf	RIGHT	4596	1954144	Full Trial Period	1949548	35	Trial: 35	1949548	24	¹Ä	Ï´ÒÂ»ú	Ö½Ïä	j	j
zyy	.	.	.	.	.	.	.	.	.	.	13	.	.	.	false	false	Message: 2300ms	9.65	139.80	69	2311	808.90	401.30	6	254.90	2243	523.60	390.30	SYNCTIME	2300	.	.	zyy.edf	RIGHT	4596	1954144	Full Trial Period	1949548	35	Trial: 35	1949548	24	¹Ä	Ï´ÒÂ»ú	Ö½Ïä	j	j
zyy	.	.	.	.	900	4594	11	3695	579.70	414.60	14	.	.	.	false	false	Message: 4577ms	.	.	.	.	.	.	.	.	.	.	.	KEYBOARD	4577	579.70	414.60	zyy.edf	RIGHT	4596	1954144	Full Trial Period	1949548	35	Trial: 35	1949548	24	¹Ä	Ï´ÒÂ»ú	Ö½Ïä	j	j
zyy	.	.	.	.	.	.	.	.	.	.	15	.	.	.	false	false	Message: 4641ms	.	.	.	.	.	.	.	.	.	.	.	TRIAL_RESULT 0	4641	.	.	zyy.edf	RIGHT	4596	1954144	Full Trial Period	1949548	35	Trial: 35	1949548	24	¹Ä	Ï´ÒÂ»ú	Ö½Ïä	j	j
zyy	.	.	.	.	.	.	.	.	.	.	1	.	.	.	false	false	Message: -15ms	.	.	.	.	.	.	.	.	.	.	.	TRIALID 35	-15	.	.	zyy.edf	RIGHT	4159	1959497	Full Trial Period	1955338	36	Trial: 36	1955338	45	ÒûË®»ú	±£ÏÕÏä	Æì¸Ë	f	f
zyy	.	.	.	.	.	.	.	.	.	.	2	.	.	.	false	false	Message: -1ms	.	.	.	.	.	.	.	.	.	.	.	RECCFG CR 1000 2 0 R	-1	.	.	zyy.edf	RIGHT	4159	1959497	Full Trial Period	1955338	36	Trial: 36	1955338	45	ÒûË®»ú	±£ÏÕÏä	Æì¸Ë	f	f
zyy	.	.	.	.	.	.	.	.	.	.	3	.	.	.	false	false	Message: -1ms	.	.	.	.	.	.	.	.	.	.	.	ELCLCFG TOWER	-1	.	.	zyy.edf	RIGHT	4159	1959497	Full Trial Period	1955338	36	Trial: 36	1955338	45	ÒûË®»ú	±£ÏÕÏä	Æì¸Ë	f	f
zyy	.	.	.	.	.	.	.	.	.	.	4	.	.	.	false	false	Message: -1ms	.	.	.	.	.	.	.	.	.	.	.	GAZE_COORDS 0.00 0.00 1023.00 767.00	-1	.	.	zyy.edf	RIGHT	4159	1959497	Full Trial Period	1955338	36	Trial: 36	1955338	45	ÒûË®»ú	±£ÏÕÏä	Æì¸Ë	f	f
zyy	.	.	.	.	.	.	.	.	.	.	5	.	.	.	false	false	Message: -1ms	.	.	.	.	.	.	.	.	.	.	.	THRESHOLDS R 88 213	-1	.	.	zyy.edf	RIGHT	4159	1959497	Full Trial Period	1955338	36	Trial: 36	1955338	45	ÒûË®»ú	±£ÏÕÏä	Æì¸Ë	f	f
zyy	.	.	.	.	.	.	.	.	.	.	6	.	.	.	false	false	Message: -1ms	.	.	.	.	.	.	.	.	.	.	.	ELCL_PROC CENTROID (3)	-1	.	.	zyy.edf	RIGHT	4159	1959497	Full Trial Period	1955338	36	Trial: 36	1955338	45	ÒûË®»ú	±£ÏÕÏä	Æì¸Ë	f	f
zyy	.	.	.	.	.	.	.	.	.	.	7	.	.	.	false	false	Message: -1ms	.	.	.	.	.	.	.	.	.	.	.	ELCL_PCR_PARAM 5 3.0	-1	.	.	zyy.edf	RIGHT	4159	1959497	Full Trial Period	1955338	36	Trial: 36	1955338	45	ÒûË®»ú	±£ÏÕÏä	Æì¸Ë	f	f
zyy	.	.	.	.	.	.	.	.	.	.	8	.	.	.	false	true	Message: 0ms	.	.	.	.	.	.	.	.	.	.	.	!MODE RECORD CR 1000 2 0 R	0	.	.	zyy.edf	RIGHT	4159	1959497	Full Trial Period	1955338	36	Trial: 36	1955338	45	ÒûË®»ú	±£ÏÕÏä	Æì¸Ë	f	f
zyy	.	.	.	.	360	366	1	7	149.50	384.40	9	.	.	.	false	false	Message: 43ms	.	.	.	.	.	.	.	.	.	.	.	SYNCTIME	43	149.50	384.40	zyy.edf	RIGHT	4159	1959497	Full Trial Period	1955338	36	Trial: 36	1955338	45	ÒûË®»ú	±£ÏÕÏä	Æì¸Ë	f	f
zyy	.	.	.	.	.	.	.	.	.	.	10	.	.	.	false	false	Message: 577ms	8.32	154.10	54	593	463.60	378.80	2	255.80	540	217.70	379.10	INVISIBLE_BOUNDARY[1]	577	.	.	zyy.edf	RIGHT	4159	1959497	Full Trial Period	1955338	36	Trial: 36	1955338	45	ÒûË®»ú	±£ÏÕÏä	Æì¸Ë	f	f
zyy	.	.	.	.	.	.	.	.	.	.	11	.	.	.	false	false	Message: 584ms	8.32	154.10	54	593	463.60	378.80	2	255.80	540	217.70	379.10	SYNCTIME	584	.	.	zyy.edf	RIGHT	4159	1959497	Full Trial Period	1955338	36	Trial: 36	1955338	45	ÒûË®»ú	±£ÏÕÏä	Æì¸Ë	f	f
zyy	.	.	.	.	168	3163	8	2996	758.60	404.40	12	.	.	.	false	false	Message: 3009ms	.	.	.	.	.	.	.	.	.	.	.	INVISIBLE_BOUNDARY[2]	3009	758.60	404.40	zyy.edf	RIGHT	4159	1959497	Full Trial Period	1955338	36	Trial: 36	1955338	45	ÒûË®»ú	±£ÏÕÏä	Æì¸Ë	f	f
zyy	.	.	.	.	168	3163	8	2996	758.60	404.40	13	.	.	.	false	false	Message: 3017ms	.	.	.	.	.	.	.	.	.	.	.	SYNCTIME	3017	758.60	404.40	zyy.edf	RIGHT	4159	1959497	Full Trial Period	1955338	36	Trial: 36	1955338	45	ÒûË®»ú	±£ÏÕÏä	Æì¸Ë	f	f
zyy	.	.	.	.	162	4157	10	3996	689.00	404.40	14	.	.	.	false	false	Message: 4140ms	.	.	.	.	.	.	.	.	.	.	.	KEYBOARD	4140	689.00	404.40	zyy.edf	RIGHT	4159	1959497	Full Trial Period	1955338	36	Trial: 36	1955338	45	ÒûË®»ú	±£ÏÕÏä	Æì¸Ë	f	f
zyy	.	.	.	.	.	.	.	.	.	.	15	.	.	.	false	false	Message: 4203ms	.	.	.	.	.	.	.	.	.	.	.	TRIAL_RESULT 0	4203	.	.	zyy.edf	RIGHT	4159	1959497	Full Trial Period	1955338	36	Trial: 36	1955338	45	ÒûË®»ú	±£ÏÕÏä	Æì¸Ë	f	f
zyy	.	.	.	.	.	.	.	.	.	.	1	.	.	.	false	false	Message: -15ms	.	.	.	.	.	.	.	.	.	.	.	TRIALID 36	-15	.	.	zyy.edf	RIGHT	2883	1963553	Full Trial Period	1960670	37	Trial: 37	1960670	8	ÌÝ×Ó	Ìú¹ì	ÇÉ¿ËÁ¦	f	f
zyy	.	.	.	.	.	.	.	.	.	.	2	.	.	.	false	false	Message: -1ms	.	.	.	.	.	.	.	.	.	.	.	RECCFG CR 1000 2 0 R	-1	.	.	zyy.edf	RIGHT	2883	1963553	Full Trial Period	1960670	37	Trial: 37	1960670	8	ÌÝ×Ó	Ìú¹ì	ÇÉ¿ËÁ¦	f	f
zyy	.	.	.	.	.	.	.	.	.	.	3	.	.	.	false	false	Message: -1ms	.	.	.	.	.	.	.	.	.	.	.	ELCLCFG TOWER	-1	.	.	zyy.edf	RIGHT	2883	1963553	Full Trial Period	1960670	37	Trial: 37	1960670	8	ÌÝ×Ó	Ìú¹ì	ÇÉ¿ËÁ¦	f	f
zyy	.	.	.	.	.	.	.	.	.	.	4	.	.	.	false	false	Message: -1ms	.	.	.	.	.	.	.	.	.	.	.	GAZE_COORDS 0.00 0.00 1023.00 767.00	-1	.	.	zyy.edf	RIGHT	2883	1963553	Full Trial Period	1960670	37	Trial: 37	1960670	8	ÌÝ×Ó	Ìú¹ì	ÇÉ¿ËÁ¦	f	f
zyy	.	.	.	.	.	.	.	.	.	.	5	.	.	.	false	false	Message: -1ms	.	.	.	.	.	.	.	.	.	.	.	THRESHOLDS R 88 213	-1	.	.	zyy.edf	RIGHT	2883	1963553	Full Trial Period	1960670	37	Trial: 37	1960670	8	ÌÝ×Ó	Ìú¹ì	ÇÉ¿ËÁ¦	f	f
zyy	.	.	.	.	.	.	.	.	.	.	6	.	.	.	false	false	Message: -1ms	.	.	.	.	.	.	.	.	.	.	.	ELCL_PROC CENTROID (3)	-1	.	.	zyy.edf	RIGHT	2883	1963553	Full Trial Period	1960670	37	Trial: 37	1960670	8	ÌÝ×Ó	Ìú¹ì	ÇÉ¿ËÁ¦	f	f
zyy	.	.	.	.	.	.	.	.	.	.	7	.	.	.	false	false	Message: -1ms	.	.	.	.	.	.	.	.	.	.	.	ELCL_PCR_PARAM 5 3.0	-1	.	.	zyy.edf	RIGHT	2883	1963553	Full Trial Period	1960670	37	Trial: 37	1960670	8	ÌÝ×Ó	Ìú¹ì	ÇÉ¿ËÁ¦	f	f
zyy	.	.	.	.	.	.	.	.	.	.	8	.	.	.	false	true	Message: 0ms	.	.	.	.	.	.	.	.	.	.	.	!MODE RECORD CR 1000 2 0 R	0	.	.	zyy.edf	RIGHT	2883	1963553	Full Trial Period	1960670	37	Trial: 37	1960670	8	ÌÝ×Ó	Ìú¹ì	ÇÉ¿ËÁ¦	f	f
zyy	.	.	.	.	405	411	1	7	149.50	386.50	9	.	.	.	false	false	Message: 43ms	.	.	.	.	.	.	.	.	.	.	.	SYNCTIME	43	149.50	386.50	zyy.edf	RIGHT	2883	1963553	Full Trial Period	1960670	37	Trial: 37	1960670	8	ÌÝ×Ó	Ìú¹ì	ÇÉ¿ËÁ¦	f	f
zyy	.	.	.	.	.	.	.	.	.	.	10	.	.	.	false	false	Message: 692ms	2.70	108.13	25	702	428.20	387.90	2	195.50	678	349.00	387.40	INVISIBLE_BOUNDARY[1]	692	.	.	zyy.edf	RIGHT	2883	1963553	Full Trial Period	1960670	37	Trial: 37	1960670	8	ÌÝ×Ó	Ìú¹ì	ÇÉ¿ËÁ¦	f	f
zyy	.	.	.	.	.	.	.	.	.	.	11	.	.	.	false	false	Message: 701ms	2.70	108.13	25	702	428.20	387.90	2	195.50	678	349.00	387.40	SYNCTIME	701	.	.	zyy.edf	RIGHT	2883	1963553	Full Trial Period	1960670	37	Trial: 37	1960670	8	ÌÝ×Ó	Ìú¹ì	ÇÉ¿ËÁ¦	f	f
zyy	.	.	.	.	.	.	.	.	.	.	12	.	.	.	false	false	Message: 2358ms	2.59	112.68	23	2361	764.30	403.60	6	200.50	2339	687.60	399.00	INVISIBLE_BOUNDARY[2]	2358	.	.	zyy.edf	RIGHT	2883	1963553	Full Trial Period	1960670	37	Trial: 37	1960670	8	ÌÝ×Ó	Ìú¹ì	ÇÉ¿ËÁ¦	f	f
zyy	.	.	.	.	152	2513	7	2362	785.80	398.40	13	.	.	.	false	false	Message: 2367ms	.	.	.	.	.	.	.	.	.	.	.	SYNCTIME	2367	785.80	398.40	zyy.edf	RIGHT	2883	1963553	Full Trial Period	1960670	37	Trial: 37	1960670	8	ÌÝ×Ó	Ìú¹ì	ÇÉ¿ËÁ¦	f	f
zyy	.	.	.	.	347	2881	8	2535	863.20	388.40	14	[1]	2	RECTANGLE_INTERESTAREA	false	false	Message: 2864ms	.	.	.	.	.	.	.	.	.	.	.	KEYBOARD	2864	863.20	388.40	zyy.edf	RIGHT	2883	1963553	Full Trial Period	1960670	37	Trial: 37	1960670	8	ÌÝ×Ó	Ìú¹ì	ÇÉ¿ËÁ¦	f	f
zyy	.	.	.	.	.	.	.	.	.	.	15	.	.	.	false	false	Message: 2927ms	.	.	.	.	.	.	.	.	.	.	.	TRIAL_RESULT 0	2927	.	.	zyy.edf	RIGHT	2883	1963553	Full Trial Period	1960670	37	Trial: 37	1960670	8	ÌÝ×Ó	Ìú¹ì	ÇÉ¿ËÁ¦	f	f
zyy	.	.	.	.	.	.	.	.	.	.	1	.	.	.	false	false	Message: -16ms	.	.	.	.	.	.	.	.	.	.	.	TRIALID 37	-16	.	.	zyy.edf	RIGHT	2222	1966842	Full Trial Period	1964620	38	Trial: 38	1964620	55	ÌðÍ²	»ð¾æ	°ôÇò¹÷	f	f
zyy	.	.	.	.	.	.	.	.	.	.	2	.	.	.	false	false	Message: -1ms	.	.	.	.	.	.	.	.	.	.	.	RECCFG CR 1000 2 0 R	-1	.	.	zyy.edf	RIGHT	2222	1966842	Full Trial Period	1964620	38	Trial: 38	1964620	55	ÌðÍ²	»ð¾æ	°ôÇò¹÷	f	f
zyy	.	.	.	.	.	.	.	.	.	.	3	.	.	.	false	false	Message: -1ms	.	.	.	.	.	.	.	.	.	.	.	ELCLCFG TOWER	-1	.	.	zyy.edf	RIGHT	2222	1966842	Full Trial Period	1964620	38	Trial: 38	1964620	55	ÌðÍ²	»ð¾æ	°ôÇò¹÷	f	f
zyy	.	.	.	.	.	.	.	.	.	.	4	.	.	.	false	false	Message: -1ms	.	.	.	.	.	.	.	.	.	.	.	GAZE_COORDS 0.00 0.00 1023.00 767.00	-1	.	.	zyy.edf	RIGHT	2222	1966842	Full Trial Period	1964620	38	Trial: 38	1964620	55	ÌðÍ²	»ð¾æ	°ôÇò¹÷	f	f
zyy	.	.	.	.	.	.	.	.	.	.	5	.	.	.	false	false	Message: -1ms	.	.	.	.	.	.	.	.	.	.	.	THRESHOLDS R 88 213	-1	.	.	zyy.edf	RIGHT	2222	1966842	Full Trial Period	1964620	38	Trial: 38	1964620	55	ÌðÍ²	»ð¾æ	°ôÇò¹÷	f	f
zyy	.	.	.	.	.	.	.	.	.	.	6	.	.	.	false	false	Message: -1ms	.	.	.	.	.	.	.	.	.	.	.	ELCL_PROC CENTROID (3)	-1	.	.	zyy.edf	RIGHT	2222	1966842	Full Trial Period	1964620	38	Trial: 38	1964620	55	ÌðÍ²	»ð¾æ	°ôÇò¹÷	f	f
zyy	.	.	.	.	.	.	.	.	.	.	7	.	.	.	false	false	Message: -1ms	.	.	.	.	.	.	.	.	.	.	.	ELCL_PCR_PARAM 5 3.0	-1	.	.	zyy.edf	RIGHT	2222	1966842	Full Trial Period	1964620	38	Trial: 38	1964620	55	ÌðÍ²	»ð¾æ	°ôÇò¹÷	f	f
zyy	.	.	.	.	.	.	.	.	.	.	8	.	.	.	false	true	Message: 0ms	.	.	.	.	.	.	.	.	.	.	.	!MODE RECORD CR 1000 2 0 R	0	.	.	zyy.edf	RIGHT	2222	1966842	Full Trial Period	1964620	38	Trial: 38	1964620	55	ÌðÍ²	»ð¾æ	°ôÇò¹÷	f	f
zyy	.	.	.	.	308	314	1	7	148.60	384.20	9	.	.	.	false	false	Message: 43ms	.	.	.	.	.	.	.	.	.	.	.	SYNCTIME	43	148.60	384.20	zyy.edf	RIGHT	2222	1966842	Full Trial Period	1964620	38	Trial: 38	1964620	55	ÌðÍ²	»ð¾æ	°ôÇò¹÷	f	f
zyy	.	.	.	.	.	.	.	.	.	.	10	.	.	.	false	false	Message: 532ms	10.59	147.07	72	556	479.20	402.70	2	243.50	485	164.70	384.80	INVISIBLE_BOUNDARY[1]	532	.	.	zyy.edf	RIGHT	2222	1966842	Full Trial Period	1964620	38	Trial: 38	1964620	55	ÌðÍ²	»ð¾æ	°ôÇò¹÷	f	f
zyy	.	.	.	.	.	.	.	.	.	.	11	.	.	.	false	false	Message: 542ms	10.59	147.07	72	556	479.20	402.70	2	243.50	485	164.70	384.80	SYNCTIME	542	.	.	zyy.edf	RIGHT	2222	1966842	Full Trial Period	1964620	38	Trial: 38	1964620	55	ÌðÍ²	»ð¾æ	°ôÇò¹÷	f	f
zyy	.	.	.	.	.	.	.	.	.	.	12	.	.	.	false	false	Message: 1055ms	1.05	6.08	173	1103	519.50	372.10	4	3270.00	931	527.40	401.30	INVISIBLE_BOUNDARY[2]	1055	.	.	zyy.edf	RIGHT	2222	1966842	Full Trial Period	1964620	38	Trial: 38	1964620	55	ÌðÍ²	»ð¾æ	°ôÇò¹÷	f	f
zyy	.	.	.	.	.	.	.	.	.	.	13	.	.	.	false	false	Message: 1059ms	1.05	6.08	173	1103	519.50	372.10	4	3270.00	931	527.40	401.30	SYNCTIME	1059	.	.	zyy.edf	RIGHT	2222	1966842	Full Trial Period	1964620	38	Trial: 38	1964620	55	ÌðÍ²	»ð¾æ	°ôÇò¹÷	f	f
zyy	.	.	.	.	92	2220	7	2129	904.70	395.10	14	[1]	2	RECTANGLE_INTERESTAREA	false	false	Message: 2203ms	.	.	.	.	.	.	.	.	.	.	.	KEYBOARD	2203	904.70	395.10	zyy.edf	RIGHT	2222	1966842	Full Trial Period	1964620	38	Trial: 38	1964620	55	ÌðÍ²	»ð¾æ	°ôÇò¹÷	f	f
zyy	.	.	.	.	.	.	.	.	.	.	15	.	.	.	false	false	Message: 2266ms	.	.	.	.	.	.	.	.	.	.	.	TRIAL_RESULT 0	2266	.	.	zyy.edf	RIGHT	2222	1966842	Full Trial Period	1964620	38	Trial: 38	1964620	55	ÌðÍ²	»ð¾æ	°ôÇò¹÷	f	f
zyy	.	.	.	.	.	.	.	.	.	.	1	.	.	.	false	false	Message: -20ms	.	.	.	.	.	.	.	.	.	.	.	TRIALID 38	-20	.	.	zyy.edf	RIGHT	4904	1972961	Full Trial Period	1968057	39	Trial: 39	1968057	33	Î¢²¨Â¯	ÐÓÈÊ	ÑÛ¾¦	j	j
zyy	.	.	.	.	.	.	.	.	.	.	2	.	.	.	false	false	Message: -1ms	.	.	.	.	.	.	.	.	.	.	.	RECCFG CR 1000 2 0 R	-1	.	.	zyy.edf	RIGHT	4904	1972961	Full Trial Period	1968057	39	Trial: 39	1968057	33	Î¢²¨Â¯	ÐÓÈÊ	ÑÛ¾¦	j	j
zyy	.	.	.	.	.	.	.	.	.	.	3	.	.	.	false	false	Message: -1ms	.	.	.	.	.	.	.	.	.	.	.	ELCLCFG TOWER	-1	.	.	zyy.edf	RIGHT	4904	1972961	Full Trial Period	1968057	39	Trial: 39	1968057	33	Î¢²¨Â¯	ÐÓÈÊ	ÑÛ¾¦	j	j
zyy	.	.	.	.	.	.	.	.	.	.	4	.	.	.	false	false	Message: -1ms	.	.	.	.	.	.	.	.	.	.	.	GAZE_COORDS 0.00 0.00 1023.00 767.00	-1	.	.	zyy.edf	RIGHT	4904	1972961	Full Trial Period	1968057	39	Trial: 39	1968057	33	Î¢²¨Â¯	ÐÓÈÊ	ÑÛ¾¦	j	j
zyy	.	.	.	.	.	.	.	.	.	.	5	.	.	.	false	false	Message: -1ms	.	.	.	.	.	.	.	.	.	.	.	THRESHOLDS R 88 213	-1	.	.	zyy.edf	RIGHT	4904	1972961	Full Trial Period	1968057	39	Trial: 39	1968057	33	Î¢²¨Â¯	ÐÓÈÊ	ÑÛ¾¦	j	j
zyy	.	.	.	.	.	.	.	.	.	.	6	.	.	.	false	false	Message: -1ms	.	.	.	.	.	.	.	.	.	.	.	ELCL_PROC CENTROID (3)	-1	.	.	zyy.edf	RIGHT	4904	1972961	Full Trial Period	1968057	39	Trial: 39	1968057	33	Î¢²¨Â¯	ÐÓÈÊ	ÑÛ¾¦	j	j
zyy	.	.	.	.	.	.	.	.	.	.	7	.	.	.	false	false	Message: -1ms	.	.	.	.	.	.	.	.	.	.	.	ELCL_PCR_PARAM 5 3.0	-1	.	.	zyy.edf	RIGHT	4904	1972961	Full Trial Period	1968057	39	Trial: 39	1968057	33	Î¢²¨Â¯	ÐÓÈÊ	ÑÛ¾¦	j	j
zyy	.	.	.	.	.	.	.	.	.	.	8	.	.	.	false	true	Message: 0ms	.	.	.	.	.	.	.	.	.	.	.	!MODE RECORD CR 1000 2 0 R	0	.	.	zyy.edf	RIGHT	4904	1972961	Full Trial Period	1968057	39	Trial: 39	1968057	33	Î¢²¨Â¯	ÐÓÈÊ	ÑÛ¾¦	j	j
zyy	.	.	.	.	344	350	1	7	151.60	393.40	9	.	.	.	false	false	Message: 46ms	.	.	.	.	.	.	.	.	.	.	.	SYNCTIME	46	151.60	393.40	zyy.edf	RIGHT	4904	1972961	Full Trial Period	1968057	39	Trial: 39	1968057	33	Î¢²¨Â¯	ÐÓÈÊ	ÑÛ¾¦	j	j
zyy	.	.	.	.	.	.	.	.	.	.	10	.	.	.	false	false	Message: 1573ms	10.05	154.66	65	1585	432.10	385.00	5	230.00	1521	131.60	378.20	INVISIBLE_BOUNDARY[1]	1573	.	.	zyy.edf	RIGHT	4904	1972961	Full Trial Period	1968057	39	Trial: 39	1968057	33	Î¢²¨Â¯	ÐÓÈÊ	ÑÛ¾¦	j	j
zyy	.	.	.	.	.	.	.	.	.	.	11	.	.	.	false	false	Message: 1580ms	10.05	154.66	65	1585	432.10	385.00	5	230.00	1521	131.60	378.20	SYNCTIME	1580	.	.	zyy.edf	RIGHT	4904	1972961	Full Trial Period	1968057	39	Trial: 39	1968057	33	Î¢²¨Â¯	ÐÓÈÊ	ÑÛ¾¦	j	j
zyy	.	.	.	.	.	.	.	.	.	.	12	.	.	.	false	false	Message: 4004ms	10.12	168.72	60	4012	795.80	396.50	8	245.30	3953	496.70	392.10	INVISIBLE_BOUNDARY[2]	4004	.	.	zyy.edf	RIGHT	4904	1972961	Full Trial Period	1968057	39	Trial: 39	1968057	33	Î¢²¨Â¯	ÐÓÈÊ	ÑÛ¾¦	j	j
zyy	.	.	.	.	.	.	.	.	.	.	13	.	.	.	false	false	Message: 4012ms	10.12	168.72	60	4012	795.80	396.50	8	245.30	3953	496.70	392.10	SYNCTIME	4012	.	.	zyy.edf	RIGHT	4904	1972961	Full Trial Period	1968057	39	Trial: 39	1968057	33	Î¢²¨Â¯	ÐÓÈÊ	ÑÛ¾¦	j	j
zyy	.	.	.	.	720	4888	10	4169	879.00	392.30	14	[1]	2	RECTANGLE_INTERESTAREA	false	false	Message: 4886ms	.	.	.	.	.	.	.	.	.	.	.	KEYBOARD	4886	879.00	392.30	zyy.edf	RIGHT	4904	1972961	Full Trial Period	1968057	39	Trial: 39	1968057	33	Î¢²¨Â¯	ÐÓÈÊ	ÑÛ¾¦	j	j
zyy	.	.	.	.	.	.	.	.	.	.	15	.	.	.	false	false	Message: 4948ms	.	.	.	.	.	.	.	.	.	.	.	TRIAL_RESULT 0	4948	.	.	zyy.edf	RIGHT	4904	1972961	Full Trial Period	1968057	39	Trial: 39	1968057	33	Î¢²¨Â¯	ÐÓÈÊ	ÑÛ¾¦	j	j
zyy	.	.	.	.	.	.	.	.	.	.	1	.	.	.	false	false	Message: -15ms	.	.	.	.	.	.	.	.	.	.	.	TRIALID 39	-15	.	.	zyy.edf	RIGHT	2581	1976674	Full Trial Period	1974093	40	Trial: 40	1974093	36	°ô°ôÌÇ	ÊÖÖ¸	·¨Ê½³¤¹÷	j	j
zyy	.	.	.	.	.	.	.	.	.	.	2	.	.	.	false	false	Message: -1ms	.	.	.	.	.	.	.	.	.	.	.	RECCFG CR 1000 2 0 R	-1	.	.	zyy.edf	RIGHT	2581	1976674	Full Trial Period	1974093	40	Trial: 40	1974093	36	°ô°ôÌÇ	ÊÖÖ¸	·¨Ê½³¤¹÷	j	j
zyy	.	.	.	.	.	.	.	.	.	.	3	.	.	.	false	false	Message: -1ms	.	.	.	.	.	.	.	.	.	.	.	ELCLCFG TOWER	-1	.	.	zyy.edf	RIGHT	2581	1976674	Full Trial Period	1974093	40	Trial: 40	1974093	36	°ô°ôÌÇ	ÊÖÖ¸	·¨Ê½³¤¹÷	j	j
zyy	.	.	.	.	.	.	.	.	.	.	4	.	.	.	false	false	Message: -1ms	.	.	.	.	.	.	.	.	.	.	.	GAZE_COORDS 0.00 0.00 1023.00 767.00	-1	.	.	zyy.edf	RIGHT	2581	1976674	Full Trial Period	1974093	40	Trial: 40	1974093	36	°ô°ôÌÇ	ÊÖÖ¸	·¨Ê½³¤¹÷	j	j
zyy	.	.	.	.	.	.	.	.	.	.	5	.	.	.	false	false	Message: -1ms	.	.	.	.	.	.	.	.	.	.	.	THRESHOLDS R 88 213	-1	.	.	zyy.edf	RIGHT	2581	1976674	Full Trial Period	1974093	40	Trial: 40	1974093	36	°ô°ôÌÇ	ÊÖÖ¸	·¨Ê½³¤¹÷	j	j
zyy	.	.	.	.	.	.	.	.	.	.	6	.	.	.	false	false	Message: -1ms	.	.	.	.	.	.	.	.	.	.	.	ELCL_PROC CENTROID (3)	-1	.	.	zyy.edf	RIGHT	2581	1976674	Full Trial Period	1974093	40	Trial: 40	1974093	36	°ô°ôÌÇ	ÊÖÖ¸	·¨Ê½³¤¹÷	j	j
zyy	.	.	.	.	.	.	.	.	.	.	7	.	.	.	false	false	Message: -1ms	.	.	.	.	.	.	.	.	.	.	.	ELCL_PCR_PARAM 5 3.0	-1	.	.	zyy.edf	RIGHT	2581	1976674	Full Trial Period	1974093	40	Trial: 40	1974093	36	°ô°ôÌÇ	ÊÖÖ¸	·¨Ê½³¤¹÷	j	j
zyy	.	.	.	.	.	.	.	.	.	.	8	.	.	.	false	true	Message: 0ms	.	.	.	.	.	.	.	.	.	.	.	!MODE RECORD CR 1000 2 0 R	0	.	.	zyy.edf	RIGHT	2581	1976674	Full Trial Period	1974093	40	Trial: 40	1974093	36	°ô°ôÌÇ	ÊÖÖ¸	·¨Ê½³¤¹÷	j	j
zyy	.	.	.	.	349	355	1	7	142.00	385.60	9	.	.	.	false	false	Message: 42ms	.	.	.	.	.	.	.	.	.	.	.	SYNCTIME	42	142.00	385.60	zyy.edf	RIGHT	2581	1976674	Full Trial Period	1974093	40	Trial: 40	1974093	36	°ô°ôÌÇ	ÊÖÖ¸	·¨Ê½³¤¹÷	j	j
zyy	.	.	.	.	.	.	.	.	.	.	10	.	.	.	false	false	Message: 613ms	10.03	159.17	63	631	475.30	394.90	2	283.80	569	178.20	383.80	INVISIBLE_BOUNDARY[1]	613	.	.	zyy.edf	RIGHT	2581	1976674	Full Trial Period	1974093	40	Trial: 40	1974093	36	°ô°ôÌÇ	ÊÖÖ¸	·¨Ê½³¤¹÷	j	j
zyy	.	.	.	.	.	.	.	.	.	.	11	.	.	.	false	false	Message: 618ms	10.03	159.17	63	631	475.30	394.90	2	283.80	569	178.20	383.80	SYNCTIME	618	.	.	zyy.edf	RIGHT	2581	1976674	Full Trial Period	1974093	40	Trial: 40	1974093	36	°ô°ôÌÇ	ÊÖÖ¸	·¨Ê½³¤¹÷	j	j
zyy	.	.	.	.	.	.	.	.	.	.	12	.	.	.	false	false	Message: 1599ms	7.90	123.41	64	1600	756.80	395.10	4	229.20	1537	524.20	396.40	INVISIBLE_BOUNDARY[2]	1599	.	.	zyy.edf	RIGHT	2581	1976674	Full Trial Period	1974093	40	Trial: 40	1974093	36	°ô°ôÌÇ	ÊÖÖ¸	·¨Ê½³¤¹÷	j	j
zyy	.	.	.	.	159	1759	5	1601	756.60	392.30	13	.	.	.	false	false	Message: 1609ms	.	.	.	.	.	.	.	.	.	.	.	SYNCTIME	1609	756.60	392.30	zyy.edf	RIGHT	2581	1976674	Full Trial Period	1974093	40	Trial: 40	1974093	36	°ô°ôÌÇ	ÊÖÖ¸	·¨Ê½³¤¹÷	j	j
zyy	.	.	.	.	471	2579	7	2109	856.00	390.20	14	[1]	2	RECTANGLE_INTERESTAREA	false	false	Message: 2562ms	.	.	.	.	.	.	.	.	.	.	.	KEYBOARD	2562	856.00	390.20	zyy.edf	RIGHT	2581	1976674	Full Trial Period	1974093	40	Trial: 40	1974093	36	°ô°ôÌÇ	ÊÖÖ¸	·¨Ê½³¤¹÷	j	j
zyy	.	.	.	.	.	.	.	.	.	.	15	.	.	.	false	false	Message: 2622ms	.	.	.	.	.	.	.	.	.	.	.	TRIAL_RESULT 0	2622	.	.	zyy.edf	RIGHT	2581	1976674	Full Trial Period	1974093	40	Trial: 40	1974093	36	°ô°ôÌÇ	ÊÖÖ¸	·¨Ê½³¤¹÷	j	j
zyy	.	.	.	.	.	.	.	.	.	.	1	.	.	.	false	false	Message: -16ms	.	.	.	.	.	.	.	.	.	.	.	TRIALID 40	-16	.	.	zyy.edf	RIGHT	4106	1982099	Full Trial Period	1977993	41	Trial: 41	1977993	40	Ö¸ÄÏÕë	Ê±ÖÓ	¿¨³µ	f	f
zyy	.	.	.	.	.	.	.	.	.	.	2	.	.	.	false	false	Message: -1ms	.	.	.	.	.	.	.	.	.	.	.	RECCFG CR 1000 2 0 R	-1	.	.	zyy.edf	RIGHT	4106	1982099	Full Trial Period	1977993	41	Trial: 41	1977993	40	Ö¸ÄÏÕë	Ê±ÖÓ	¿¨³µ	f	f
zyy	.	.	.	.	.	.	.	.	.	.	3	.	.	.	false	false	Message: -1ms	.	.	.	.	.	.	.	.	.	.	.	ELCLCFG TOWER	-1	.	.	zyy.edf	RIGHT	4106	1982099	Full Trial Period	1977993	41	Trial: 41	1977993	40	Ö¸ÄÏÕë	Ê±ÖÓ	¿¨³µ	f	f
zyy	.	.	.	.	.	.	.	.	.	.	4	.	.	.	false	false	Message: -1ms	.	.	.	.	.	.	.	.	.	.	.	GAZE_COORDS 0.00 0.00 1023.00 767.00	-1	.	.	zyy.edf	RIGHT	4106	1982099	Full Trial Period	1977993	41	Trial: 41	1977993	40	Ö¸ÄÏÕë	Ê±ÖÓ	¿¨³µ	f	f
zyy	.	.	.	.	.	.	.	.	.	.	5	.	.	.	false	false	Message: -1ms	.	.	.	.	.	.	.	.	.	.	.	THRESHOLDS R 88 213	-1	.	.	zyy.edf	RIGHT	4106	1982099	Full Trial Period	1977993	41	Trial: 41	1977993	40	Ö¸ÄÏÕë	Ê±ÖÓ	¿¨³µ	f	f
zyy	.	.	.	.	.	.	.	.	.	.	6	.	.	.	false	false	Message: -1ms	.	.	.	.	.	.	.	.	.	.	.	ELCL_PROC CENTROID (3)	-1	.	.	zyy.edf	RIGHT	4106	1982099	Full Trial Period	1977993	41	Trial: 41	1977993	40	Ö¸ÄÏÕë	Ê±ÖÓ	¿¨³µ	f	f
zyy	.	.	.	.	.	.	.	.	.	.	7	.	.	.	false	false	Message: -1ms	.	.	.	.	.	.	.	.	.	.	.	ELCL_PCR_PARAM 5 3.0	-1	.	.	zyy.edf	RIGHT	4106	1982099	Full Trial Period	1977993	41	Trial: 41	1977993	40	Ö¸ÄÏÕë	Ê±ÖÓ	¿¨³µ	f	f
zyy	.	.	.	.	.	.	.	.	.	.	8	.	.	.	false	true	Message: 0ms	.	.	.	.	.	.	.	.	.	.	.	!MODE RECORD CR 1000 2 0 R	0	.	.	zyy.edf	RIGHT	4106	1982099	Full Trial Period	1977993	41	Trial: 41	1977993	40	Ö¸ÄÏÕë	Ê±ÖÓ	¿¨³µ	f	f
zyy	.	.	.	.	839	845	1	7	149.10	386.10	9	.	.	.	false	false	Message: 51ms	.	.	.	.	.	.	.	.	.	.	.	SYNCTIME	51	149.10	386.10	zyy.edf	RIGHT	4106	1982099	Full Trial Period	1977993	41	Trial: 41	1977993	40	Ö¸ÄÏÕë	Ê±ÖÓ	¿¨³µ	f	f
zyy	.	.	.	.	169	1084	2	916	425.30	395.30	10	.	.	.	false	false	Message: 921ms	.	.	.	.	.	.	.	.	.	.	.	INVISIBLE_BOUNDARY[1]	921	425.30	395.30	zyy.edf	RIGHT	4106	1982099	Full Trial Period	1977993	41	Trial: 41	1977993	40	Ö¸ÄÏÕë	Ê±ÖÓ	¿¨³µ	f	f
zyy	.	.	.	.	169	1084	2	916	425.30	395.30	11	.	.	.	false	false	Message: 925ms	.	.	.	.	.	.	.	.	.	.	.	SYNCTIME	925	425.30	395.30	zyy.edf	RIGHT	4106	1982099	Full Trial Period	1977993	41	Trial: 41	1977993	40	Ö¸ÄÏÕë	Ê±ÖÓ	¿¨³µ	f	f
zyy	.	.	.	.	.	.	.	.	.	.	12	.	.	.	false	false	Message: 3476ms	4.50	128.46	35	3495	837.10	395.90	6	215.50	3461	703.00	401.20	INVISIBLE_BOUNDARY[2]	3476	.	.	zyy.edf	RIGHT	4106	1982099	Full Trial Period	1977993	41	Trial: 41	1977993	40	Ö¸ÄÏÕë	Ê±ÖÓ	¿¨³µ	f	f
zyy	.	.	.	.	.	.	.	.	.	.	13	.	.	.	false	false	Message: 3483ms	4.50	128.46	35	3495	837.10	395.90	6	215.50	3461	703.00	401.20	SYNCTIME	3483	.	.	zyy.edf	RIGHT	4106	1982099	Full Trial Period	1977993	41	Trial: 41	1977993	40	Ö¸ÄÏÕë	Ê±ÖÓ	¿¨³µ	f	f
zyy	.	.	.	.	422	4104	8	3683	892.50	388.60	14	[1]	2	RECTANGLE_INTERESTAREA	false	false	Message: 4087ms	.	.	.	.	.	.	.	.	.	.	.	KEYBOARD	4087	892.50	388.60	zyy.edf	RIGHT	4106	1982099	Full Trial Period	1977993	41	Trial: 41	1977993	40	Ö¸ÄÏÕë	Ê±ÖÓ	¿¨³µ	f	f
zyy	.	.	.	.	.	.	.	.	.	.	15	.	.	.	false	false	Message: 4151ms	.	.	.	.	.	.	.	.	.	.	.	TRIAL_RESULT 0	4151	.	.	zyy.edf	RIGHT	4106	1982099	Full Trial Period	1977993	41	Trial: 41	1977993	40	Ö¸ÄÏÕë	Ê±ÖÓ	¿¨³µ	f	f
zyy	.	.	.	.	.	.	.	.	.	.	1	.	.	.	false	false	Message: -15ms	.	.	.	.	.	.	.	.	.	.	.	TRIALID 41	-15	.	.	zyy.edf	RIGHT	5055	1988771	Full Trial Period	1983716	42	Trial: 42	1983716	75	¾íÖ½	ÓñÃ×	Êó±ê	j	f
zyy	.	.	.	.	.	.	.	.	.	.	2	.	.	.	false	false	Message: -1ms	.	.	.	.	.	.	.	.	.	.	.	RECCFG CR 1000 2 0 R	-1	.	.	zyy.edf	RIGHT	5055	1988771	Full Trial Period	1983716	42	Trial: 42	1983716	75	¾íÖ½	ÓñÃ×	Êó±ê	j	f
zyy	.	.	.	.	.	.	.	.	.	.	3	.	.	.	false	false	Message: -1ms	.	.	.	.	.	.	.	.	.	.	.	ELCLCFG TOWER	-1	.	.	zyy.edf	RIGHT	5055	1988771	Full Trial Period	1983716	42	Trial: 42	1983716	75	¾íÖ½	ÓñÃ×	Êó±ê	j	f
zyy	.	.	.	.	.	.	.	.	.	.	4	.	.	.	false	false	Message: -1ms	.	.	.	.	.	.	.	.	.	.	.	GAZE_COORDS 0.00 0.00 1023.00 767.00	-1	.	.	zyy.edf	RIGHT	5055	1988771	Full Trial Period	1983716	42	Trial: 42	1983716	75	¾íÖ½	ÓñÃ×	Êó±ê	j	f
zyy	.	.	.	.	.	.	.	.	.	.	5	.	.	.	false	false	Message: -1ms	.	.	.	.	.	.	.	.	.	.	.	THRESHOLDS R 88 213	-1	.	.	zyy.edf	RIGHT	5055	1988771	Full Trial Period	1983716	42	Trial: 42	1983716	75	¾íÖ½	ÓñÃ×	Êó±ê	j	f
zyy	.	.	.	.	.	.	.	.	.	.	6	.	.	.	false	false	Message: -1ms	.	.	.	.	.	.	.	.	.	.	.	ELCL_PROC CENTROID (3)	-1	.	.	zyy.edf	RIGHT	5055	1988771	Full Trial Period	1983716	42	Trial: 42	1983716	75	¾íÖ½	ÓñÃ×	Êó±ê	j	f
zyy	.	.	.	.	.	.	.	.	.	.	7	.	.	.	false	false	Message: -1ms	.	.	.	.	.	.	.	.	.	.	.	ELCL_PCR_PARAM 5 3.0	-1	.	.	zyy.edf	RIGHT	5055	1988771	Full Trial Period	1983716	42	Trial: 42	1983716	75	¾íÖ½	ÓñÃ×	Êó±ê	j	f
zyy	.	.	.	.	.	.	.	.	.	.	8	.	.	.	false	true	Message: 0ms	.	.	.	.	.	.	.	.	.	.	.	!MODE RECORD CR 1000 2 0 R	0	.	.	zyy.edf	RIGHT	5055	1988771	Full Trial Period	1983716	42	Trial: 42	1983716	75	¾íÖ½	ÓñÃ×	Êó±ê	j	f
zyy	.	.	.	.	379	385	1	7	152.90	381.40	9	.	.	.	false	false	Message: 43ms	.	.	.	.	.	.	.	.	.	.	.	SYNCTIME	43	152.90	381.40	zyy.edf	RIGHT	5055	1988771	Full Trial Period	1983716	42	Trial: 42	1983716	75	¾íÖ½	ÓñÃ×	Êó±ê	j	f
zyy	.	.	.	.	.	.	.	.	.	.	10	.	.	.	false	false	Message: 570ms	6.67	128.24	52	572	398.00	390.40	2	238.10	521	200.30	387.70	INVISIBLE_BOUNDARY[1]	570	.	.	zyy.edf	RIGHT	5055	1988771	Full Trial Period	1983716	42	Trial: 42	1983716	75	¾íÖ½	ÓñÃ×	Êó±ê	j	f
zyy	.	.	.	.	111	683	3	573	401.00	389.20	11	.	.	.	false	false	Message: 576ms	.	.	.	.	.	.	.	.	.	.	.	SYNCTIME	576	401.00	389.20	zyy.edf	RIGHT	5055	1988771	Full Trial Period	1983716	42	Trial: 42	1983716	75	¾íÖ½	ÓñÃ×	Êó±ê	j	f
zyy	.	.	.	.	.	.	.	.	.	.	12	.	.	.	false	false	Message: 3201ms	2.26	42.63	53	3244	781.50	350.70	8	115.90	3192	743.80	405.00	INVISIBLE_BOUNDARY[2]	3201	.	.	zyy.edf	RIGHT	5055	1988771	Full Trial Period	1983716	42	Trial: 42	1983716	75	¾íÖ½	ÓñÃ×	Êó±ê	j	f
zyy	.	.	.	.	.	.	.	.	.	.	13	.	.	.	false	false	Message: 3209ms	2.26	42.63	53	3244	781.50	350.70	8	115.90	3192	743.80	405.00	SYNCTIME	3209	.	.	zyy.edf	RIGHT	5055	1988771	Full Trial Period	1983716	42	Trial: 42	1983716	75	¾íÖ½	ÓñÃ×	Êó±ê	j	f
zyy	.	.	.	.	382	5053	14	4672	867.00	391.90	14	[1]	2	RECTANGLE_INTERESTAREA	false	false	Message: 5036ms	.	.	.	.	.	.	.	.	.	.	.	KEYBOARD	5036	867.00	391.90	zyy.edf	RIGHT	5055	1988771	Full Trial Period	1983716	42	Trial: 42	1983716	75	¾íÖ½	ÓñÃ×	Êó±ê	j	f
zyy	.	.	.	.	.	.	.	.	.	.	15	.	.	.	false	false	Message: 5099ms	.	.	.	.	.	.	.	.	.	.	.	TRIAL_RESULT 0	5099	.	.	zyy.edf	RIGHT	5055	1988771	Full Trial Period	1983716	42	Trial: 42	1983716	75	¾íÖ½	ÓñÃ×	Êó±ê	j	f
zyy	.	.	.	.	.	.	.	.	.	.	1	.	.	.	false	false	Message: -17ms	.	.	.	.	.	.	.	.	.	.	.	TRIALID 42	-17	.	.	zyy.edf	RIGHT	3552	1993652	Full Trial Period	1990100	43	Trial: 43	1990100	17	ÁïÁïÇò	·Éµú	ÅûÈø	j	j
zyy	.	.	.	.	.	.	.	.	.	.	2	.	.	.	false	false	Message: -1ms	.	.	.	.	.	.	.	.	.	.	.	RECCFG CR 1000 2 0 R	-1	.	.	zyy.edf	RIGHT	3552	1993652	Full Trial Period	1990100	43	Trial: 43	1990100	17	ÁïÁïÇò	·Éµú	ÅûÈø	j	j
zyy	.	.	.	.	.	.	.	.	.	.	3	.	.	.	false	false	Message: -1ms	.	.	.	.	.	.	.	.	.	.	.	ELCLCFG TOWER	-1	.	.	zyy.edf	RIGHT	3552	1993652	Full Trial Period	1990100	43	Trial: 43	1990100	17	ÁïÁïÇò	·Éµú	ÅûÈø	j	j
zyy	.	.	.	.	.	.	.	.	.	.	4	.	.	.	false	false	Message: -1ms	.	.	.	.	.	.	.	.	.	.	.	GAZE_COORDS 0.00 0.00 1023.00 767.00	-1	.	.	zyy.edf	RIGHT	3552	1993652	Full Trial Period	1990100	43	Trial: 43	1990100	17	ÁïÁïÇò	·Éµú	ÅûÈø	j	j
zyy	.	.	.	.	.	.	.	.	.	.	5	.	.	.	false	false	Message: -1ms	.	.	.	.	.	.	.	.	.	.	.	THRESHOLDS R 88 213	-1	.	.	zyy.edf	RIGHT	3552	1993652	Full Trial Period	1990100	43	Trial: 43	1990100	17	ÁïÁïÇò	·Éµú	ÅûÈø	j	j
zyy	.	.	.	.	.	.	.	.	.	.	6	.	.	.	false	false	Message: -1ms	.	.	.	.	.	.	.	.	.	.	.	ELCL_PROC CENTROID (3)	-1	.	.	zyy.edf	RIGHT	3552	1993652	Full Trial Period	1990100	43	Trial: 43	1990100	17	ÁïÁïÇò	·Éµú	ÅûÈø	j	j
zyy	.	.	.	.	.	.	.	.	.	.	7	.	.	.	false	false	Message: -1ms	.	.	.	.	.	.	.	.	.	.	.	ELCL_PCR_PARAM 5 3.0	-1	.	.	zyy.edf	RIGHT	3552	1993652	Full Trial Period	1990100	43	Trial: 43	1990100	17	ÁïÁïÇò	·Éµú	ÅûÈø	j	j
zyy	.	.	.	.	.	.	.	.	.	.	8	.	.	.	false	true	Message: 0ms	.	.	.	.	.	.	.	.	.	.	.	!MODE RECORD CR 1000 2 0 R	0	.	.	zyy.edf	RIGHT	3552	1993652	Full Trial Period	1990100	43	Trial: 43	1990100	17	ÁïÁïÇò	·Éµú	ÅûÈø	j	j
zyy	.	.	.	.	263	269	1	7	140.40	396.70	9	.	.	.	false	false	Message: 42ms	.	.	.	.	.	.	.	.	.	.	.	SYNCTIME	42	140.40	396.70	zyy.edf	RIGHT	3552	1993652	Full Trial Period	1990100	43	Trial: 43	1990100	17	ÁïÁïÇò	·Éµú	ÅûÈø	j	j
zyy	.	.	.	.	.	.	.	.	.	.	10	.	.	.	false	false	Message: 1531ms	11.09	170.66	65	1546	473.30	396.80	4	257.90	1482	142.20	393.80	INVISIBLE_BOUNDARY[1]	1531	.	.	zyy.edf	RIGHT	3552	1993652	Full Trial Period	1990100	43	Trial: 43	1990100	17	ÁïÁïÇò	·Éµú	ÅûÈø	j	j
zyy	.	.	.	.	.	.	.	.	.	.	11	.	.	.	false	false	Message: 1541ms	11.09	170.66	65	1546	473.30	396.80	4	257.90	1482	142.20	393.80	SYNCTIME	1541	.	.	zyy.edf	RIGHT	3552	1993652	Full Trial Period	1990100	43	Trial: 43	1990100	17	ÁïÁïÇò	·Éµú	ÅûÈø	j	j
zyy	.	.	.	.	143	3062	9	2920	757.70	403.20	12	.	.	.	false	false	Message: 2927ms	.	.	.	.	.	.	.	.	.	.	.	INVISIBLE_BOUNDARY[2]	2927	757.70	403.20	zyy.edf	RIGHT	3552	1993652	Full Trial Period	1990100	43	Trial: 43	1990100	17	ÁïÁïÇò	·Éµú	ÅûÈø	j	j
zyy	.	.	.	.	143	3062	9	2920	757.70	403.20	13	.	.	.	false	false	Message: 2933ms	.	.	.	.	.	.	.	.	.	.	.	SYNCTIME	2933	757.70	403.20	zyy.edf	RIGHT	3552	1993652	Full Trial Period	1990100	43	Trial: 43	1990100	17	ÁïÁïÇò	·Éµú	ÅûÈø	j	j
zyy	.	.	.	.	449	3550	10	3102	880.70	387.90	14	[1]	2	RECTANGLE_INTERESTAREA	false	false	Message: 3533ms	.	.	.	.	.	.	.	.	.	.	.	KEYBOARD	3533	880.70	387.90	zyy.edf	RIGHT	3552	1993652	Full Trial Period	1990100	43	Trial: 43	1990100	17	ÁïÁïÇò	·Éµú	ÅûÈø	j	j
zyy	.	.	.	.	.	.	.	.	.	.	15	.	.	.	false	false	Message: 3600ms	.	.	.	.	.	.	.	.	.	.	.	TRIAL_RESULT 0	3600	.	.	zyy.edf	RIGHT	3552	1993652	Full Trial Period	1990100	43	Trial: 43	1990100	17	ÁïÁïÇò	·Éµú	ÅûÈø	j	j
zyy	.	.	.	.	.	.	.	.	.	.	1	.	.	.	false	false	Message: -23ms	.	.	.	.	.	.	.	.	.	.	.	TRIALID 43	-23	.	.	zyy.edf	RIGHT	2614	1997853	Full Trial Period	1995239	44	Trial: 44	1995239	125	ÕíÍ·	ÇÉ¿ËÁ¦	¸Ö±Ê	f	f
zyy	.	.	.	.	.	.	.	.	.	.	2	.	.	.	false	false	Message: -1ms	.	.	.	.	.	.	.	.	.	.	.	RECCFG CR 1000 2 0 R	-1	.	.	zyy.edf	RIGHT	2614	1997853	Full Trial Period	1995239	44	Trial: 44	1995239	125	ÕíÍ·	ÇÉ¿ËÁ¦	¸Ö±Ê	f	f
zyy	.	.	.	.	.	.	.	.	.	.	3	.	.	.	false	false	Message: -1ms	.	.	.	.	.	.	.	.	.	.	.	ELCLCFG TOWER	-1	.	.	zyy.edf	RIGHT	2614	1997853	Full Trial Period	1995239	44	Trial: 44	1995239	125	ÕíÍ·	ÇÉ¿ËÁ¦	¸Ö±Ê	f	f
zyy	.	.	.	.	.	.	.	.	.	.	4	.	.	.	false	false	Message: -1ms	.	.	.	.	.	.	.	.	.	.	.	GAZE_COORDS 0.00 0.00 1023.00 767.00	-1	.	.	zyy.edf	RIGHT	2614	1997853	Full Trial Period	1995239	44	Trial: 44	1995239	125	ÕíÍ·	ÇÉ¿ËÁ¦	¸Ö±Ê	f	f
zyy	.	.	.	.	.	.	.	.	.	.	5	.	.	.	false	false	Message: -1ms	.	.	.	.	.	.	.	.	.	.	.	THRESHOLDS R 88 213	-1	.	.	zyy.edf	RIGHT	2614	1997853	Full Trial Period	1995239	44	Trial: 44	1995239	125	ÕíÍ·	ÇÉ¿ËÁ¦	¸Ö±Ê	f	f
zyy	.	.	.	.	.	.	.	.	.	.	6	.	.	.	false	false	Message: -1ms	.	.	.	.	.	.	.	.	.	.	.	ELCL_PROC CENTROID (3)	-1	.	.	zyy.edf	RIGHT	2614	1997853	Full Trial Period	1995239	44	Trial: 44	1995239	125	ÕíÍ·	ÇÉ¿ËÁ¦	¸Ö±Ê	f	f
zyy	.	.	.	.	.	.	.	.	.	.	7	.	.	.	false	false	Message: -1ms	.	.	.	.	.	.	.	.	.	.	.	ELCL_PCR_PARAM 5 3.0	-1	.	.	zyy.edf	RIGHT	2614	1997853	Full Trial Period	1995239	44	Trial: 44	1995239	125	ÕíÍ·	ÇÉ¿ËÁ¦	¸Ö±Ê	f	f
zyy	.	.	.	.	.	.	.	.	.	.	8	.	.	.	false	true	Message: 0ms	.	.	.	.	.	.	.	.	.	.	.	!MODE RECORD CR 1000 2 0 R	0	.	.	zyy.edf	RIGHT	2614	1997853	Full Trial Period	1995239	44	Trial: 44	1995239	125	ÕíÍ·	ÇÉ¿ËÁ¦	¸Ö±Ê	f	f
zyy	.	.	.	.	386	392	1	7	143.10	386.70	9	.	.	.	false	false	Message: 51ms	.	.	.	.	.	.	.	.	.	.	.	SYNCTIME	51	143.10	386.70	zyy.edf	RIGHT	2614	1997853	Full Trial Period	1995239	44	Trial: 44	1995239	125	ÕíÍ·	ÇÉ¿ËÁ¦	¸Ö±Ê	f	f
zyy	.	.	.	.	.	.	.	.	.	.	10	.	.	.	false	false	Message: 631ms	3.55	122.47	29	637	422.60	391.70	3	194.10	609	318.90	381.30	INVISIBLE_BOUNDARY[1]	631	.	.	zyy.edf	RIGHT	2614	1997853	Full Trial Period	1995239	44	Trial: 44	1995239	125	ÕíÍ·	ÇÉ¿ËÁ¦	¸Ö±Ê	f	f
zyy	.	.	.	.	.	.	.	.	.	.	11	.	.	.	false	false	Message: 635ms	3.55	122.47	29	637	422.60	391.70	3	194.10	609	318.90	381.30	SYNCTIME	635	.	.	zyy.edf	RIGHT	2614	1997853	Full Trial Period	1995239	44	Trial: 44	1995239	125	ÕíÍ·	ÇÉ¿ËÁ¦	¸Ö±Ê	f	f
zyy	.	.	.	.	.	.	.	.	.	.	12	.	.	.	false	false	Message: 1837ms	2.77	110.87	25	1842	771.50	399.20	7	187.70	1818	689.20	397.30	INVISIBLE_BOUNDARY[2]	1837	.	.	zyy.edf	RIGHT	2614	1997853	Full Trial Period	1995239	44	Trial: 44	1995239	125	ÕíÍ·	ÇÉ¿ËÁ¦	¸Ö±Ê	f	f
zyy	.	.	.	.	132	1974	8	1843	795.90	396.20	13	.	.	.	false	false	Message: 1843ms	.	.	.	.	.	.	.	.	.	.	.	SYNCTIME	1843	.	.	zyy.edf	RIGHT	2614	1997853	Full Trial Period	1995239	44	Trial: 44	1995239	125	ÕíÍ·	ÇÉ¿ËÁ¦	¸Ö±Ê	f	f
zyy	.	.	.	.	102	2612	10	2511	365.30	393.40	14	.	.	.	false	false	Message: 2594ms	.	.	.	.	.	.	.	.	.	.	.	KEYBOARD	2594	365.30	393.40	zyy.edf	RIGHT	2614	1997853	Full Trial Period	1995239	44	Trial: 44	1995239	125	ÕíÍ·	ÇÉ¿ËÁ¦	¸Ö±Ê	f	f
zyy	.	.	.	.	.	.	.	.	.	.	15	.	.	.	false	false	Message: 2656ms	.	.	.	.	.	.	.	.	.	.	.	TRIAL_RESULT 0	2656	.	.	zyy.edf	RIGHT	2614	1997853	Full Trial Period	1995239	44	Trial: 44	1995239	125	ÕíÍ·	ÇÉ¿ËÁ¦	¸Ö±Ê	f	f
zyy	.	.	.	.	.	.	.	.	.	.	1	.	.	.	false	false	Message: -17ms	.	.	.	.	.	.	.	.	.	.	.	TRIALID 44	-17	.	.	zyy.edf	RIGHT	5774	2004731	Full Trial Period	1998957	45	Trial: 45	1998957	47	Å¦¿Û	ÏîÁ´	Ìú»·	j	j
zyy	.	.	.	.	.	.	.	.	.	.	2	.	.	.	false	false	Message: -1ms	.	.	.	.	.	.	.	.	.	.	.	RECCFG CR 1000 2 0 R	-1	.	.	zyy.edf	RIGHT	5774	2004731	Full Trial Period	1998957	45	Trial: 45	1998957	47	Å¦¿Û	ÏîÁ´	Ìú»·	j	j
zyy	.	.	.	.	.	.	.	.	.	.	3	.	.	.	false	false	Message: -1ms	.	.	.	.	.	.	.	.	.	.	.	ELCLCFG TOWER	-1	.	.	zyy.edf	RIGHT	5774	2004731	Full Trial Period	1998957	45	Trial: 45	1998957	47	Å¦¿Û	ÏîÁ´	Ìú»·	j	j
zyy	.	.	.	.	.	.	.	.	.	.	4	.	.	.	false	false	Message: -1ms	.	.	.	.	.	.	.	.	.	.	.	GAZE_COORDS 0.00 0.00 1023.00 767.00	-1	.	.	zyy.edf	RIGHT	5774	2004731	Full Trial Period	1998957	45	Trial: 45	1998957	47	Å¦¿Û	ÏîÁ´	Ìú»·	j	j
zyy	.	.	.	.	.	.	.	.	.	.	5	.	.	.	false	false	Message: -1ms	.	.	.	.	.	.	.	.	.	.	.	THRESHOLDS R 88 213	-1	.	.	zyy.edf	RIGHT	5774	2004731	Full Trial Period	1998957	45	Trial: 45	1998957	47	Å¦¿Û	ÏîÁ´	Ìú»·	j	j
zyy	.	.	.	.	.	.	.	.	.	.	6	.	.	.	false	false	Message: -1ms	.	.	.	.	.	.	.	.	.	.	.	ELCL_PROC CENTROID (3)	-1	.	.	zyy.edf	RIGHT	5774	2004731	Full Trial Period	1998957	45	Trial: 45	1998957	47	Å¦¿Û	ÏîÁ´	Ìú»·	j	j
zyy	.	.	.	.	.	.	.	.	.	.	7	.	.	.	false	false	Message: -1ms	.	.	.	.	.	.	.	.	.	.	.	ELCL_PCR_PARAM 5 3.0	-1	.	.	zyy.edf	RIGHT	5774	2004731	Full Trial Period	1998957	45	Trial: 45	1998957	47	Å¦¿Û	ÏîÁ´	Ìú»·	j	j
zyy	.	.	.	.	.	.	.	.	.	.	8	.	.	.	false	true	Message: 0ms	.	.	.	.	.	.	.	.	.	.	.	!MODE RECORD CR 1000 2 0 R	0	.	.	zyy.edf	RIGHT	5774	2004731	Full Trial Period	1998957	45	Trial: 45	1998957	47	Å¦¿Û	ÏîÁ´	Ìú»·	j	j
zyy	.	.	.	.	529	535	1	7	147.90	387.30	9	.	.	.	false	false	Message: 42ms	.	.	.	.	.	.	.	.	.	.	.	SYNCTIME	42	147.90	387.30	zyy.edf	RIGHT	5774	2004731	Full Trial Period	1998957	45	Trial: 45	1998957	47	Å¦¿Û	ÏîÁ´	Ìú»·	j	j
zyy	.	.	.	.	.	.	.	.	.	.	10	.	.	.	false	false	Message: 1624ms	11.45	173.43	66	1651	509.40	405.80	4	281.60	1586	169.30	389.00	INVISIBLE_BOUNDARY[1]	1624	.	.	zyy.edf	RIGHT	5774	2004731	Full Trial Period	1998957	45	Trial: 45	1998957	47	Å¦¿Û	ÏîÁ´	Ìú»·	j	j
zyy	.	.	.	.	.	.	.	.	.	.	11	.	.	.	false	false	Message: 1633ms	11.45	173.43	66	1651	509.40	405.80	4	281.60	1586	169.30	389.00	SYNCTIME	1633	.	.	zyy.edf	RIGHT	5774	2004731	Full Trial Period	1998957	45	Trial: 45	1998957	47	Å¦¿Û	ÏîÁ´	Ìú»·	j	j
zyy	.	.	.	.	.	.	.	.	.	.	12	.	.	.	false	false	Message: 3781ms	9.02	180.44	50	3787	784.80	394.70	8	271.40	3738	518.70	389.80	INVISIBLE_BOUNDARY[2]	3781	.	.	zyy.edf	RIGHT	5774	2004731	Full Trial Period	1998957	45	Trial: 45	1998957	47	Å¦¿Û	ÏîÁ´	Ìú»·	j	j
zyy	.	.	.	.	180	3967	9	3788	808.20	396.10	13	.	.	.	false	false	Message: 3791ms	.	.	.	.	.	.	.	.	.	.	.	SYNCTIME	3791	808.20	396.10	zyy.edf	RIGHT	5774	2004731	Full Trial Period	1998957	45	Trial: 45	1998957	47	Å¦¿Û	ÏîÁ´	Ìú»·	j	j
zyy	.	.	.	.	872	5772	12	4901	871.70	383.00	14	[1]	2	RECTANGLE_INTERESTAREA	false	false	Message: 5755ms	.	.	.	.	.	.	.	.	.	.	.	KEYBOARD	5755	871.70	383.00	zyy.edf	RIGHT	5774	2004731	Full Trial Period	1998957	45	Trial: 45	1998957	47	Å¦¿Û	ÏîÁ´	Ìú»·	j	j
zyy	.	.	.	.	.	.	.	.	.	.	15	.	.	.	false	false	Message: 5819ms	.	.	.	.	.	.	.	.	.	.	.	TRIAL_RESULT 0	5819	.	.	zyy.edf	RIGHT	5774	2004731	Full Trial Period	1998957	45	Trial: 45	1998957	47	Å¦¿Û	ÏîÁ´	Ìú»·	j	j
zyy	.	.	.	.	.	.	.	.	.	.	1	.	.	.	false	false	Message: -15ms	.	.	.	.	.	.	.	.	.	.	.	TRIALID 45	-15	.	.	zyy.edf	RIGHT	2397	2008260	Full Trial Period	2005863	46	Trial: 46	2005863	44	Æì¸Ë	±£ÏÕÏä	Î¢²¨Â¯	j	j
zyy	.	.	.	.	.	.	.	.	.	.	2	.	.	.	false	false	Message: -1ms	.	.	.	.	.	.	.	.	.	.	.	RECCFG CR 1000 2 0 R	-1	.	.	zyy.edf	RIGHT	2397	2008260	Full Trial Period	2005863	46	Trial: 46	2005863	44	Æì¸Ë	±£ÏÕÏä	Î¢²¨Â¯	j	j
zyy	.	.	.	.	.	.	.	.	.	.	3	.	.	.	false	false	Message: -1ms	.	.	.	.	.	.	.	.	.	.	.	ELCLCFG TOWER	-1	.	.	zyy.edf	RIGHT	2397	2008260	Full Trial Period	2005863	46	Trial: 46	2005863	44	Æì¸Ë	±£ÏÕÏä	Î¢²¨Â¯	j	j
zyy	.	.	.	.	.	.	.	.	.	.	4	.	.	.	false	false	Message: -1ms	.	.	.	.	.	.	.	.	.	.	.	GAZE_COORDS 0.00 0.00 1023.00 767.00	-1	.	.	zyy.edf	RIGHT	2397	2008260	Full Trial Period	2005863	46	Trial: 46	2005863	44	Æì¸Ë	±£ÏÕÏä	Î¢²¨Â¯	j	j
zyy	.	.	.	.	.	.	.	.	.	.	5	.	.	.	false	false	Message: -1ms	.	.	.	.	.	.	.	.	.	.	.	THRESHOLDS R 88 213	-1	.	.	zyy.edf	RIGHT	2397	2008260	Full Trial Period	2005863	46	Trial: 46	2005863	44	Æì¸Ë	±£ÏÕÏä	Î¢²¨Â¯	j	j
zyy	.	.	.	.	.	.	.	.	.	.	6	.	.	.	false	false	Message: -1ms	.	.	.	.	.	.	.	.	.	.	.	ELCL_PROC CENTROID (3)	-1	.	.	zyy.edf	RIGHT	2397	2008260	Full Trial Period	2005863	46	Trial: 46	2005863	44	Æì¸Ë	±£ÏÕÏä	Î¢²¨Â¯	j	j
zyy	.	.	.	.	.	.	.	.	.	.	7	.	.	.	false	false	Message: -1ms	.	.	.	.	.	.	.	.	.	.	.	ELCL_PCR_PARAM 5 3.0	-1	.	.	zyy.edf	RIGHT	2397	2008260	Full Trial Period	2005863	46	Trial: 46	2005863	44	Æì¸Ë	±£ÏÕÏä	Î¢²¨Â¯	j	j
zyy	.	.	.	.	.	.	.	.	.	.	8	.	.	.	false	true	Message: 0ms	.	.	.	.	.	.	.	.	.	.	.	!MODE RECORD CR 1000 2 0 R	0	.	.	zyy.edf	RIGHT	2397	2008260	Full Trial Period	2005863	46	Trial: 46	2005863	44	Æì¸Ë	±£ÏÕÏä	Î¢²¨Â¯	j	j
zyy	.	.	.	.	481	487	1	7	144.50	391.10	9	.	.	.	false	false	Message: 42ms	.	.	.	.	.	.	.	.	.	.	.	SYNCTIME	42	144.50	391.10	zyy.edf	RIGHT	2397	2008260	Full Trial Period	2005863	46	Trial: 46	2005863	44	Æì¸Ë	±£ÏÕÏä	Î¢²¨Â¯	j	j
zyy	.	.	.	.	.	.	.	.	.	.	10	.	.	.	false	false	Message: 534ms	9.67	169.57	57	544	431.00	392.90	1	267.00	488	142.00	394.70	INVISIBLE_BOUNDARY[1]	534	.	.	zyy.edf	RIGHT	2397	2008260	Full Trial Period	2005863	46	Trial: 46	2005863	44	Æì¸Ë	±£ÏÕÏä	Î¢²¨Â¯	j	j
zyy	.	.	.	.	.	.	.	.	.	.	11	.	.	.	false	false	Message: 542ms	9.67	169.57	57	544	431.00	392.90	1	267.00	488	142.00	394.70	SYNCTIME	542	.	.	zyy.edf	RIGHT	2397	2008260	Full Trial Period	2005863	46	Trial: 46	2005863	44	Æì¸Ë	±£ÏÕÏä	Î¢²¨Â¯	j	j
zyy	.	.	.	.	.	.	.	.	.	.	12	.	.	.	false	false	Message: 1737ms	4.46	101.35	44	1752	788.80	408.00	4	200.30	1709	657.10	394.30	INVISIBLE_BOUNDARY[2]	1737	.	.	zyy.edf	RIGHT	2397	2008260	Full Trial Period	2005863	46	Trial: 46	2005863	44	Æì¸Ë	±£ÏÕÏä	Î¢²¨Â¯	j	j
zyy	.	.	.	.	.	.	.	.	.	.	13	.	.	.	false	false	Message: 1742ms	4.46	101.35	44	1752	788.80	408.00	4	200.30	1709	657.10	394.30	SYNCTIME	1742	.	.	zyy.edf	RIGHT	2397	2008260	Full Trial Period	2005863	46	Trial: 46	2005863	44	Æì¸Ë	±£ÏÕÏä	Î¢²¨Â¯	j	j
zyy	.	.	.	.	470	2395	6	1926	854.40	392.40	14	[1]	2	RECTANGLE_INTERESTAREA	false	false	Message: 2379ms	.	.	.	.	.	.	.	.	.	.	.	KEYBOARD	2379	854.40	392.40	zyy.edf	RIGHT	2397	2008260	Full Trial Period	2005863	46	Trial: 46	2005863	44	Æì¸Ë	±£ÏÕÏä	Î¢²¨Â¯	j	j
zyy	.	.	.	.	.	.	.	.	.	.	15	.	.	.	false	false	Message: 2442ms	.	.	.	.	.	.	.	.	.	.	.	TRIAL_RESULT 0	2442	.	.	zyy.edf	RIGHT	2397	2008260	Full Trial Period	2005863	46	Trial: 46	2005863	44	Æì¸Ë	±£ÏÕÏä	Î¢²¨Â¯	j	j
zyy	.	.	.	.	.	.	.	.	.	.	1	.	.	.	false	false	Message: -15ms	.	.	.	.	.	.	.	.	.	.	.	TRIALID 46	-15	.	.	zyy.edf	RIGHT	2541	2012045	Full Trial Period	2009504	47	Trial: 47	2009504	60	µ°¾í	¸Ö±Ê	ÏãÑÌ	j	j
zyy	.	.	.	.	.	.	.	.	.	.	2	.	.	.	false	false	Message: -1ms	.	.	.	.	.	.	.	.	.	.	.	RECCFG CR 1000 2 0 R	-1	.	.	zyy.edf	RIGHT	2541	2012045	Full Trial Period	2009504	47	Trial: 47	2009504	60	µ°¾í	¸Ö±Ê	ÏãÑÌ	j	j
zyy	.	.	.	.	.	.	.	.	.	.	3	.	.	.	false	false	Message: -1ms	.	.	.	.	.	.	.	.	.	.	.	ELCLCFG TOWER	-1	.	.	zyy.edf	RIGHT	2541	2012045	Full Trial Period	2009504	47	Trial: 47	2009504	60	µ°¾í	¸Ö±Ê	ÏãÑÌ	j	j
zyy	.	.	.	.	.	.	.	.	.	.	4	.	.	.	false	false	Message: -1ms	.	.	.	.	.	.	.	.	.	.	.	GAZE_COORDS 0.00 0.00 1023.00 767.00	-1	.	.	zyy.edf	RIGHT	2541	2012045	Full Trial Period	2009504	47	Trial: 47	2009504	60	µ°¾í	¸Ö±Ê	ÏãÑÌ	j	j
zyy	.	.	.	.	.	.	.	.	.	.	5	.	.	.	false	false	Message: -1ms	.	.	.	.	.	.	.	.	.	.	.	THRESHOLDS R 88 213	-1	.	.	zyy.edf	RIGHT	2541	2012045	Full Trial Period	2009504	47	Trial: 47	2009504	60	µ°¾í	¸Ö±Ê	ÏãÑÌ	j	j
zyy	.	.	.	.	.	.	.	.	.	.	6	.	.	.	false	false	Message: -1ms	.	.	.	.	.	.	.	.	.	.	.	ELCL_PROC CENTROID (3)	-1	.	.	zyy.edf	RIGHT	2541	2012045	Full Trial Period	2009504	47	Trial: 47	2009504	60	µ°¾í	¸Ö±Ê	ÏãÑÌ	j	j
zyy	.	.	.	.	.	.	.	.	.	.	7	.	.	.	false	false	Message: -1ms	.	.	.	.	.	.	.	.	.	.	.	ELCL_PCR_PARAM 5 3.0	-1	.	.	zyy.edf	RIGHT	2541	2012045	Full Trial Period	2009504	47	Trial: 47	2009504	60	µ°¾í	¸Ö±Ê	ÏãÑÌ	j	j
zyy	.	.	.	.	.	.	.	.	.	.	8	.	.	.	false	true	Message: 0ms	.	.	.	.	.	.	.	.	.	.	.	!MODE RECORD CR 1000 2 0 R	0	.	.	zyy.edf	RIGHT	2541	2012045	Full Trial Period	2009504	47	Trial: 47	2009504	60	µ°¾í	¸Ö±Ê	ÏãÑÌ	j	j
zyy	.	.	.	.	248	254	1	7	160.70	400.40	9	.	.	.	false	false	Message: 42ms	.	.	.	.	.	.	.	.	.	.	.	SYNCTIME	42	160.70	400.40	zyy.edf	RIGHT	2541	2012045	Full Trial Period	2009504	47	Trial: 47	2009504	60	µ°¾í	¸Ö±Ê	ÏãÑÌ	j	j
zyy	.	.	.	.	.	.	.	.	.	.	10	.	.	.	false	false	Message: 532ms	4.57	138.58	33	543	433.70	396.70	3	243.50	511	301.60	373.30	INVISIBLE_BOUNDARY[1]	532	.	.	zyy.edf	RIGHT	2541	2012045	Full Trial Period	2009504	47	Trial: 47	2009504	60	µ°¾í	¸Ö±Ê	ÏãÑÌ	j	j
zyy	.	.	.	.	.	.	.	.	.	.	11	.	.	.	false	false	Message: 542ms	4.57	138.58	33	543	433.70	396.70	3	243.50	511	301.60	373.30	SYNCTIME	542	.	.	zyy.edf	RIGHT	2541	2012045	Full Trial Period	2009504	47	Trial: 47	2009504	60	µ°¾í	¸Ö±Ê	ÏãÑÌ	j	j
zyy	.	.	.	.	.	.	.	.	.	.	12	.	.	.	false	false	Message: 1849ms	3.85	106.90	36	1870	832.80	408.60	7	199.60	1835	717.70	402.60	INVISIBLE_BOUNDARY[2]	1849	.	.	zyy.edf	RIGHT	2541	2012045	Full Trial Period	2009504	47	Trial: 47	2009504	60	µ°¾í	¸Ö±Ê	ÏãÑÌ	j	j
zyy	.	.	.	.	.	.	.	.	.	.	13	.	.	.	false	false	Message: 1859ms	3.85	106.90	36	1870	832.80	408.60	7	199.60	1835	717.70	402.60	SYNCTIME	1859	.	.	zyy.edf	RIGHT	2541	2012045	Full Trial Period	2009504	47	Trial: 47	2009504	60	µ°¾í	¸Ö±Ê	ÏãÑÌ	j	j
zyy	.	.	.	.	492	2539	9	2048	880.40	395.60	14	[1]	2	RECTANGLE_INTERESTAREA	false	false	Message: 2522ms	.	.	.	.	.	.	.	.	.	.	.	KEYBOARD	2522	880.40	395.60	zyy.edf	RIGHT	2541	2012045	Full Trial Period	2009504	47	Trial: 47	2009504	60	µ°¾í	¸Ö±Ê	ÏãÑÌ	j	j
zyy	.	.	.	.	.	.	.	.	.	.	15	.	.	.	false	false	Message: 2587ms	.	.	.	.	.	.	.	.	.	.	.	TRIAL_RESULT 0	2587	.	.	zyy.edf	RIGHT	2541	2012045	Full Trial Period	2009504	47	Trial: 47	2009504	60	µ°¾í	¸Ö±Ê	ÏãÑÌ	j	j
zyy	.	.	.	.	.	.	.	.	.	.	1	.	.	.	false	false	Message: -18ms	.	.	.	.	.	.	.	.	.	.	.	TRIALID 47	-18	.	.	zyy.edf	RIGHT	2771	2015869	Full Trial Period	2013098	48	Trial: 48	2013098	48	ÏÉÈËÕÆ	ÏîÁ´	Å¦¿Û	f	j
zyy	.	.	.	.	.	.	.	.	.	.	2	.	.	.	false	false	Message: -1ms	.	.	.	.	.	.	.	.	.	.	.	RECCFG CR 1000 2 0 R	-1	.	.	zyy.edf	RIGHT	2771	2015869	Full Trial Period	2013098	48	Trial: 48	2013098	48	ÏÉÈËÕÆ	ÏîÁ´	Å¦¿Û	f	j
zyy	.	.	.	.	.	.	.	.	.	.	3	.	.	.	false	false	Message: -1ms	.	.	.	.	.	.	.	.	.	.	.	ELCLCFG TOWER	-1	.	.	zyy.edf	RIGHT	2771	2015869	Full Trial Period	2013098	48	Trial: 48	2013098	48	ÏÉÈËÕÆ	ÏîÁ´	Å¦¿Û	f	j
zyy	.	.	.	.	.	.	.	.	.	.	4	.	.	.	false	false	Message: -1ms	.	.	.	.	.	.	.	.	.	.	.	GAZE_COORDS 0.00 0.00 1023.00 767.00	-1	.	.	zyy.edf	RIGHT	2771	2015869	Full Trial Period	2013098	48	Trial: 48	2013098	48	ÏÉÈËÕÆ	ÏîÁ´	Å¦¿Û	f	j
zyy	.	.	.	.	.	.	.	.	.	.	5	.	.	.	false	false	Message: -1ms	.	.	.	.	.	.	.	.	.	.	.	THRESHOLDS R 88 213	-1	.	.	zyy.edf	RIGHT	2771	2015869	Full Trial Period	2013098	48	Trial: 48	2013098	48	ÏÉÈËÕÆ	ÏîÁ´	Å¦¿Û	f	j
zyy	.	.	.	.	.	.	.	.	.	.	6	.	.	.	false	false	Message: -1ms	.	.	.	.	.	.	.	.	.	.	.	ELCL_PROC CENTROID (3)	-1	.	.	zyy.edf	RIGHT	2771	2015869	Full Trial Period	2013098	48	Trial: 48	2013098	48	ÏÉÈËÕÆ	ÏîÁ´	Å¦¿Û	f	j
zyy	.	.	.	.	.	.	.	.	.	.	7	.	.	.	false	false	Message: -1ms	.	.	.	.	.	.	.	.	.	.	.	ELCL_PCR_PARAM 5 3.0	-1	.	.	zyy.edf	RIGHT	2771	2015869	Full Trial Period	2013098	48	Trial: 48	2013098	48	ÏÉÈËÕÆ	ÏîÁ´	Å¦¿Û	f	j
zyy	.	.	.	.	.	.	.	.	.	.	8	.	.	.	false	true	Message: 0ms	.	.	.	.	.	.	.	.	.	.	.	!MODE RECORD CR 1000 2 0 R	0	.	.	zyy.edf	RIGHT	2771	2015869	Full Trial Period	2013098	48	Trial: 48	2013098	48	ÏÉÈËÕÆ	ÏîÁ´	Å¦¿Û	f	j
zyy	.	.	.	.	413	419	1	7	149.10	395.20	9	.	.	.	false	false	Message: 40ms	.	.	.	.	.	.	.	.	.	.	.	SYNCTIME	40	149.10	395.20	zyy.edf	RIGHT	2771	2015869	Full Trial Period	2013098	48	Trial: 48	2013098	48	ÏÉÈËÕÆ	ÏîÁ´	Å¦¿Û	f	j
zyy	.	.	.	.	.	.	.	.	.	.	10	.	.	.	false	false	Message: 560ms	6.96	133.88	52	576	433.20	393.00	2	255.90	525	227.80	381.80	INVISIBLE_BOUNDARY[1]	560	.	.	zyy.edf	RIGHT	2771	2015869	Full Trial Period	2013098	48	Trial: 48	2013098	48	ÏÉÈËÕÆ	ÏîÁ´	Å¦¿Û	f	j
zyy	.	.	.	.	.	.	.	.	.	.	11	.	.	.	false	false	Message: 564ms	6.96	133.88	52	576	433.20	393.00	2	255.90	525	227.80	381.80	SYNCTIME	564	.	.	zyy.edf	RIGHT	2771	2015869	Full Trial Period	2013098	48	Trial: 48	2013098	48	ÏÉÈËÕÆ	ÏîÁ´	Å¦¿Û	f	j
zyy	.	.	.	.	139	2037	6	1899	754.60	409.50	12	.	.	.	false	false	Message: 1915ms	.	.	.	.	.	.	.	.	.	.	.	INVISIBLE_BOUNDARY[2]	1915	754.60	409.50	zyy.edf	RIGHT	2771	2015869	Full Trial Period	2013098	48	Trial: 48	2013098	48	ÏÉÈËÕÆ	ÏîÁ´	Å¦¿Û	f	j
zyy	.	.	.	.	139	2037	6	1899	754.60	409.50	13	.	.	.	false	false	Message: 1923ms	.	.	.	.	.	.	.	.	.	.	.	SYNCTIME	1923	754.60	409.50	zyy.edf	RIGHT	2771	2015869	Full Trial Period	2013098	48	Trial: 48	2013098	48	ÏÉÈËÕÆ	ÏîÁ´	Å¦¿Û	f	j
zyy	.	.	.	.	702	2769	7	2068	873.10	398.60	14	[1]	2	RECTANGLE_INTERESTAREA	false	false	Message: 2752ms	.	.	.	.	.	.	.	.	.	.	.	KEYBOARD	2752	873.10	398.60	zyy.edf	RIGHT	2771	2015869	Full Trial Period	2013098	48	Trial: 48	2013098	48	ÏÉÈËÕÆ	ÏîÁ´	Å¦¿Û	f	j
zyy	.	.	.	.	.	.	.	.	.	.	15	.	.	.	false	false	Message: 2821ms	.	.	.	.	.	.	.	.	.	.	.	TRIAL_RESULT 0	2821	.	.	zyy.edf	RIGHT	2771	2015869	Full Trial Period	2013098	48	Trial: 48	2013098	48	ÏÉÈËÕÆ	ÏîÁ´	Å¦¿Û	f	j
zyy	.	.	.	.	.	.	.	.	.	.	1	.	.	.	false	false	Message: -19ms	.	.	.	.	.	.	.	.	.	.	.	TRIALID 48	-19	.	.	zyy.edf	RIGHT	2248	2019429	Full Trial Period	2017181	49	Trial: 49	2017181	12	ÑÌ»Ò¸×	Æ¤´ø	öÏÓãË¿	j	j
zyy	.	.	.	.	.	.	.	.	.	.	2	.	.	.	false	false	Message: -1ms	.	.	.	.	.	.	.	.	.	.	.	RECCFG CR 1000 2 0 R	-1	.	.	zyy.edf	RIGHT	2248	2019429	Full Trial Period	2017181	49	Trial: 49	2017181	12	ÑÌ»Ò¸×	Æ¤´ø	öÏÓãË¿	j	j
zyy	.	.	.	.	.	.	.	.	.	.	3	.	.	.	false	false	Message: -1ms	.	.	.	.	.	.	.	.	.	.	.	ELCLCFG TOWER	-1	.	.	zyy.edf	RIGHT	2248	2019429	Full Trial Period	2017181	49	Trial: 49	2017181	12	ÑÌ»Ò¸×	Æ¤´ø	öÏÓãË¿	j	j
zyy	.	.	.	.	.	.	.	.	.	.	4	.	.	.	false	false	Message: -1ms	.	.	.	.	.	.	.	.	.	.	.	GAZE_COORDS 0.00 0.00 1023.00 767.00	-1	.	.	zyy.edf	RIGHT	2248	2019429	Full Trial Period	2017181	49	Trial: 49	2017181	12	ÑÌ»Ò¸×	Æ¤´ø	öÏÓãË¿	j	j
zyy	.	.	.	.	.	.	.	.	.	.	5	.	.	.	false	false	Message: -1ms	.	.	.	.	.	.	.	.	.	.	.	THRESHOLDS R 88 213	-1	.	.	zyy.edf	RIGHT	2248	2019429	Full Trial Period	2017181	49	Trial: 49	2017181	12	ÑÌ»Ò¸×	Æ¤´ø	öÏÓãË¿	j	j
zyy	.	.	.	.	.	.	.	.	.	.	6	.	.	.	false	false	Message: -1ms	.	.	.	.	.	.	.	.	.	.	.	ELCL_PROC CENTROID (3)	-1	.	.	zyy.edf	RIGHT	2248	2019429	Full Trial Period	2017181	49	Trial: 49	2017181	12	ÑÌ»Ò¸×	Æ¤´ø	öÏÓãË¿	j	j
zyy	.	.	.	.	.	.	.	.	.	.	7	.	.	.	false	false	Message: -1ms	.	.	.	.	.	.	.	.	.	.	.	ELCL_PCR_PARAM 5 3.0	-1	.	.	zyy.edf	RIGHT	2248	2019429	Full Trial Period	2017181	49	Trial: 49	2017181	12	ÑÌ»Ò¸×	Æ¤´ø	öÏÓãË¿	j	j
zyy	.	.	.	.	.	.	.	.	.	.	8	.	.	.	false	true	Message: 0ms	.	.	.	.	.	.	.	.	.	.	.	!MODE RECORD CR 1000 2 0 R	0	.	.	zyy.edf	RIGHT	2248	2019429	Full Trial Period	2017181	49	Trial: 49	2017181	12	ÑÌ»Ò¸×	Æ¤´ø	öÏÓãË¿	j	j
zyy	.	.	.	.	453	459	1	7	142.90	390.90	9	.	.	.	false	false	Message: 48ms	.	.	.	.	.	.	.	.	.	.	.	SYNCTIME	48	142.90	390.90	zyy.edf	RIGHT	2248	2019429	Full Trial Period	2017181	49	Trial: 49	2017181	12	ÑÌ»Ò¸×	Æ¤´ø	öÏÓãË¿	j	j
zyy	.	.	.	.	.	.	.	.	.	.	10	.	.	.	false	false	Message: 721ms	7.75	140.94	55	738	461.60	395.90	2	259.10	684	232.60	390.90	INVISIBLE_BOUNDARY[1]	721	.	.	zyy.edf	RIGHT	2248	2019429	Full Trial Period	2017181	49	Trial: 49	2017181	12	ÑÌ»Ò¸×	Æ¤´ø	öÏÓãË¿	j	j
zyy	.	.	.	.	.	.	.	.	.	.	11	.	.	.	false	false	Message: 731ms	7.75	140.94	55	738	461.60	395.90	2	259.10	684	232.60	390.90	SYNCTIME	731	.	.	zyy.edf	RIGHT	2248	2019429	Full Trial Period	2017181	49	Trial: 49	2017181	12	ÑÌ»Ò¸×	Æ¤´ø	öÏÓãË¿	j	j
zyy	.	.	.	.	170	1783	7	1614	753.00	402.30	12	.	.	.	false	false	Message: 1648ms	.	.	.	.	.	.	.	.	.	.	.	INVISIBLE_BOUNDARY[2]	1648	753.00	402.30	zyy.edf	RIGHT	2248	2019429	Full Trial Period	2017181	49	Trial: 49	2017181	12	ÑÌ»Ò¸×	Æ¤´ø	öÏÓãË¿	j	j
zyy	.	.	.	.	170	1783	7	1614	753.00	402.30	13	.	.	.	false	false	Message: 1655ms	.	.	.	.	.	.	.	.	.	.	.	SYNCTIME	1655	753.00	402.30	zyy.edf	RIGHT	2248	2019429	Full Trial Period	2017181	49	Trial: 49	2017181	12	ÑÌ»Ò¸×	Æ¤´ø	öÏÓãË¿	j	j
zyy	.	.	.	.	162	2246	9	2085	862.20	388.10	14	[1]	2	RECTANGLE_INTERESTAREA	false	false	Message: 2230ms	.	.	.	.	.	.	.	.	.	.	.	KEYBOARD	2230	862.20	388.10	zyy.edf	RIGHT	2248	2019429	Full Trial Period	2017181	49	Trial: 49	2017181	12	ÑÌ»Ò¸×	Æ¤´ø	öÏÓãË¿	j	j
zyy	.	.	.	.	.	.	.	.	.	.	15	.	.	.	false	false	Message: 2290ms	.	.	.	.	.	.	.	.	.	.	.	TRIAL_RESULT 0	2290	.	.	zyy.edf	RIGHT	2248	2019429	Full Trial Period	2017181	49	Trial: 49	2017181	12	ÑÌ»Ò¸×	Æ¤´ø	öÏÓãË¿	j	j
zyy	.	.	.	.	.	.	.	.	.	.	1	.	.	.	false	false	Message: -16ms	.	.	.	.	.	.	.	.	.	.	.	TRIALID 49	-16	.	.	zyy.edf	RIGHT	3517	2024053	Full Trial Period	2020536	50	Trial: 50	2020536	15	¹þÃÜ¹Ï	¼å±ý	¸Ö±Ê	f	f
zyy	.	.	.	.	.	.	.	.	.	.	2	.	.	.	false	false	Message: -1ms	.	.	.	.	.	.	.	.	.	.	.	RECCFG CR 1000 2 0 R	-1	.	.	zyy.edf	RIGHT	3517	2024053	Full Trial Period	2020536	50	Trial: 50	2020536	15	¹þÃÜ¹Ï	¼å±ý	¸Ö±Ê	f	f
zyy	.	.	.	.	.	.	.	.	.	.	3	.	.	.	false	false	Message: -1ms	.	.	.	.	.	.	.	.	.	.	.	ELCLCFG TOWER	-1	.	.	zyy.edf	RIGHT	3517	2024053	Full Trial Period	2020536	50	Trial: 50	2020536	15	¹þÃÜ¹Ï	¼å±ý	¸Ö±Ê	f	f
zyy	.	.	.	.	.	.	.	.	.	.	4	.	.	.	false	false	Message: -1ms	.	.	.	.	.	.	.	.	.	.	.	GAZE_COORDS 0.00 0.00 1023.00 767.00	-1	.	.	zyy.edf	RIGHT	3517	2024053	Full Trial Period	2020536	50	Trial: 50	2020536	15	¹þÃÜ¹Ï	¼å±ý	¸Ö±Ê	f	f
zyy	.	.	.	.	.	.	.	.	.	.	5	.	.	.	false	false	Message: -1ms	.	.	.	.	.	.	.	.	.	.	.	THRESHOLDS R 88 213	-1	.	.	zyy.edf	RIGHT	3517	2024053	Full Trial Period	2020536	50	Trial: 50	2020536	15	¹þÃÜ¹Ï	¼å±ý	¸Ö±Ê	f	f
zyy	.	.	.	.	.	.	.	.	.	.	6	.	.	.	false	false	Message: -1ms	.	.	.	.	.	.	.	.	.	.	.	ELCL_PROC CENTROID (3)	-1	.	.	zyy.edf	RIGHT	3517	2024053	Full Trial Period	2020536	50	Trial: 50	2020536	15	¹þÃÜ¹Ï	¼å±ý	¸Ö±Ê	f	f
zyy	.	.	.	.	.	.	.	.	.	.	7	.	.	.	false	false	Message: -1ms	.	.	.	.	.	.	.	.	.	.	.	ELCL_PCR_PARAM 5 3.0	-1	.	.	zyy.edf	RIGHT	3517	2024053	Full Trial Period	2020536	50	Trial: 50	2020536	15	¹þÃÜ¹Ï	¼å±ý	¸Ö±Ê	f	f
zyy	.	.	.	.	.	.	.	.	.	.	8	.	.	.	false	true	Message: 0ms	.	.	.	.	.	.	.	.	.	.	.	!MODE RECORD CR 1000 2 0 R	0	.	.	zyy.edf	RIGHT	3517	2024053	Full Trial Period	2020536	50	Trial: 50	2020536	15	¹þÃÜ¹Ï	¼å±ý	¸Ö±Ê	f	f
zyy	.	.	.	.	654	660	1	7	147.20	395.60	9	.	.	.	false	false	Message: 43ms	.	.	.	.	.	.	.	.	.	.	.	SYNCTIME	43	147.20	395.60	zyy.edf	RIGHT	3517	2024053	Full Trial Period	2020536	50	Trial: 50	2020536	15	¹þÃÜ¹Ï	¼å±ý	¸Ö±Ê	f	f
zyy	.	.	.	.	.	.	.	.	.	.	10	.	.	.	false	false	Message: 711ms	8.98	152.12	59	719	412.60	384.60	1	257.30	661	144.90	394.90	INVISIBLE_BOUNDARY[1]	711	.	.	zyy.edf	RIGHT	3517	2024053	Full Trial Period	2020536	50	Trial: 50	2020536	15	¹þÃÜ¹Ï	¼å±ý	¸Ö±Ê	f	f
zyy	.	.	.	.	.	.	.	.	.	.	11	.	.	.	false	false	Message: 717ms	8.98	152.12	59	719	412.60	384.60	1	257.30	661	144.90	394.90	SYNCTIME	717	.	.	zyy.edf	RIGHT	3517	2024053	Full Trial Period	2020536	50	Trial: 50	2020536	15	¹þÃÜ¹Ï	¼å±ý	¸Ö±Ê	f	f
zyy	.	.	.	.	.	.	.	.	.	.	12	.	.	.	false	false	Message: 2585ms	3.92	112.11	35	2595	785.30	403.70	5	202.20	2561	668.80	400.60	INVISIBLE_BOUNDARY[2]	2585	.	.	zyy.edf	RIGHT	3517	2024053	Full Trial Period	2020536	50	Trial: 50	2020536	15	¹þÃÜ¹Ï	¼å±ý	¸Ö±Ê	f	f
zyy	.	.	.	.	.	.	.	.	.	.	13	.	.	.	false	false	Message: 2592ms	3.92	112.11	35	2595	785.30	403.70	5	202.20	2561	668.80	400.60	SYNCTIME	2592	.	.	zyy.edf	RIGHT	3517	2024053	Full Trial Period	2020536	50	Trial: 50	2020536	15	¹þÃÜ¹Ï	¼å±ý	¸Ö±Ê	f	f
zyy	.	.	.	.	750	3515	7	2766	878.00	389.60	14	[1]	2	RECTANGLE_INTERESTAREA	false	false	Message: 3498ms	.	.	.	.	.	.	.	.	.	.	.	KEYBOARD	3498	878.00	389.60	zyy.edf	RIGHT	3517	2024053	Full Trial Period	2020536	50	Trial: 50	2020536	15	¹þÃÜ¹Ï	¼å±ý	¸Ö±Ê	f	f
zyy	.	.	.	.	.	.	.	.	.	.	15	.	.	.	false	false	Message: 3560ms	.	.	.	.	.	.	.	.	.	.	.	TRIAL_RESULT 0	3560	.	.	zyy.edf	RIGHT	3517	2024053	Full Trial Period	2020536	50	Trial: 50	2020536	15	¹þÃÜ¹Ï	¼å±ý	¸Ö±Ê	f	f
zyy	.	.	.	.	.	.	.	.	.	.	1	.	.	.	false	false	Message: -16ms	.	.	.	.	.	.	.	.	.	.	.	TRIALID 50	-16	.	.	zyy.edf	RIGHT	2441	2027743	Full Trial Period	2025302	51	Trial: 51	2025302	94	µ°¾í	Ã«±Ê	¿ê×Ó	j	j
zyy	.	.	.	.	.	.	.	.	.	.	2	.	.	.	false	false	Message: -1ms	.	.	.	.	.	.	.	.	.	.	.	RECCFG CR 1000 2 0 R	-1	.	.	zyy.edf	RIGHT	2441	2027743	Full Trial Period	2025302	51	Trial: 51	2025302	94	µ°¾í	Ã«±Ê	¿ê×Ó	j	j
zyy	.	.	.	.	.	.	.	.	.	.	3	.	.	.	false	false	Message: -1ms	.	.	.	.	.	.	.	.	.	.	.	ELCLCFG TOWER	-1	.	.	zyy.edf	RIGHT	2441	2027743	Full Trial Period	2025302	51	Trial: 51	2025302	94	µ°¾í	Ã«±Ê	¿ê×Ó	j	j
zyy	.	.	.	.	.	.	.	.	.	.	4	.	.	.	false	false	Message: -1ms	.	.	.	.	.	.	.	.	.	.	.	GAZE_COORDS 0.00 0.00 1023.00 767.00	-1	.	.	zyy.edf	RIGHT	2441	2027743	Full Trial Period	2025302	51	Trial: 51	2025302	94	µ°¾í	Ã«±Ê	¿ê×Ó	j	j
zyy	.	.	.	.	.	.	.	.	.	.	5	.	.	.	false	false	Message: -1ms	.	.	.	.	.	.	.	.	.	.	.	THRESHOLDS R 88 213	-1	.	.	zyy.edf	RIGHT	2441	2027743	Full Trial Period	2025302	51	Trial: 51	2025302	94	µ°¾í	Ã«±Ê	¿ê×Ó	j	j
zyy	.	.	.	.	.	.	.	.	.	.	6	.	.	.	false	false	Message: -1ms	.	.	.	.	.	.	.	.	.	.	.	ELCL_PROC CENTROID (3)	-1	.	.	zyy.edf	RIGHT	2441	2027743	Full Trial Period	2025302	51	Trial: 51	2025302	94	µ°¾í	Ã«±Ê	¿ê×Ó	j	j
zyy	.	.	.	.	.	.	.	.	.	.	7	.	.	.	false	false	Message: -1ms	.	.	.	.	.	.	.	.	.	.	.	ELCL_PCR_PARAM 5 3.0	-1	.	.	zyy.edf	RIGHT	2441	2027743	Full Trial Period	2025302	51	Trial: 51	2025302	94	µ°¾í	Ã«±Ê	¿ê×Ó	j	j
zyy	.	.	.	.	.	.	.	.	.	.	8	.	.	.	false	true	Message: 0ms	.	.	.	.	.	.	.	.	.	.	.	!MODE RECORD CR 1000 2 0 R	0	.	.	zyy.edf	RIGHT	2441	2027743	Full Trial Period	2025302	51	Trial: 51	2025302	94	µ°¾í	Ã«±Ê	¿ê×Ó	j	j
zyy	.	.	.	.	387	393	1	7	152.30	402.00	9	.	.	.	false	false	Message: 42ms	.	.	.	.	.	.	.	.	.	.	.	SYNCTIME	42	152.30	402.00	zyy.edf	RIGHT	2441	2027743	Full Trial Period	2025302	51	Trial: 51	2025302	94	µ°¾í	Ã«±Ê	¿ê×Ó	j	j
zyy	.	.	.	.	152	972	4	821	408.50	404.50	10	.	.	.	false	false	Message: 826ms	.	.	.	.	.	.	.	.	.	.	.	INVISIBLE_BOUNDARY[1]	826	408.50	404.50	zyy.edf	RIGHT	2441	2027743	Full Trial Period	2025302	51	Trial: 51	2025302	94	µ°¾í	Ã«±Ê	¿ê×Ó	j	j
zyy	.	.	.	.	152	972	4	821	408.50	404.50	11	.	.	.	false	false	Message: 833ms	.	.	.	.	.	.	.	.	.	.	.	SYNCTIME	833	408.50	404.50	zyy.edf	RIGHT	2441	2027743	Full Trial Period	2025302	51	Trial: 51	2025302	94	µ°¾í	Ã«±Ê	¿ê×Ó	j	j
zyy	.	.	.	.	.	.	.	.	.	.	12	.	.	.	false	false	Message: 1615ms	9.06	167.69	54	1619	770.40	416.60	5	265.90	1566	503.90	398.60	INVISIBLE_BOUNDARY[2]	1615	.	.	zyy.edf	RIGHT	2441	2027743	Full Trial Period	2025302	51	Trial: 51	2025302	94	µ°¾í	Ã«±Ê	¿ê×Ó	j	j
zyy	.	.	.	.	156	1775	6	1620	793.80	421.30	13	.	.	.	false	false	Message: 1625ms	.	.	.	.	.	.	.	.	.	.	.	SYNCTIME	1625	793.80	421.30	zyy.edf	RIGHT	2441	2027743	Full Trial Period	2025302	51	Trial: 51	2025302	94	µ°¾í	Ã«±Ê	¿ê×Ó	j	j
zyy	.	.	.	.	642	2439	7	1798	872.90	397.90	14	[1]	2	RECTANGLE_INTERESTAREA	false	false	Message: 2422ms	.	.	.	.	.	.	.	.	.	.	.	KEYBOARD	2422	872.90	397.90	zyy.edf	RIGHT	2441	2027743	Full Trial Period	2025302	51	Trial: 51	2025302	94	µ°¾í	Ã«±Ê	¿ê×Ó	j	j
zyy	.	.	.	.	.	.	.	.	.	.	15	.	.	.	false	false	Message: 2485ms	.	.	.	.	.	.	.	.	.	.	.	TRIAL_RESULT 0	2485	.	.	zyy.edf	RIGHT	2441	2027743	Full Trial Period	2025302	51	Trial: 51	2025302	94	µ°¾í	Ã«±Ê	¿ê×Ó	j	j
zyy	.	.	.	.	.	.	.	.	.	.	1	.	.	.	false	false	Message: -16ms	.	.	.	.	.	.	.	.	.	.	.	TRIALID 51	-16	.	.	zyy.edf	RIGHT	2173	2030949	Full Trial Period	2028776	52	Trial: 52	2028776	95	ÐÅ·â	¹úÆì	ÓÍ»­	j	j
zyy	.	.	.	.	.	.	.	.	.	.	2	.	.	.	false	false	Message: -1ms	.	.	.	.	.	.	.	.	.	.	.	RECCFG CR 1000 2 0 R	-1	.	.	zyy.edf	RIGHT	2173	2030949	Full Trial Period	2028776	52	Trial: 52	2028776	95	ÐÅ·â	¹úÆì	ÓÍ»­	j	j
zyy	.	.	.	.	.	.	.	.	.	.	3	.	.	.	false	false	Message: -1ms	.	.	.	.	.	.	.	.	.	.	.	ELCLCFG TOWER	-1	.	.	zyy.edf	RIGHT	2173	2030949	Full Trial Period	2028776	52	Trial: 52	2028776	95	ÐÅ·â	¹úÆì	ÓÍ»­	j	j
zyy	.	.	.	.	.	.	.	.	.	.	4	.	.	.	false	false	Message: -1ms	.	.	.	.	.	.	.	.	.	.	.	GAZE_COORDS 0.00 0.00 1023.00 767.00	-1	.	.	zyy.edf	RIGHT	2173	2030949	Full Trial Period	2028776	52	Trial: 52	2028776	95	ÐÅ·â	¹úÆì	ÓÍ»­	j	j
zyy	.	.	.	.	.	.	.	.	.	.	5	.	.	.	false	false	Message: -1ms	.	.	.	.	.	.	.	.	.	.	.	THRESHOLDS R 88 213	-1	.	.	zyy.edf	RIGHT	2173	2030949	Full Trial Period	2028776	52	Trial: 52	2028776	95	ÐÅ·â	¹úÆì	ÓÍ»­	j	j
zyy	.	.	.	.	.	.	.	.	.	.	6	.	.	.	false	false	Message: -1ms	.	.	.	.	.	.	.	.	.	.	.	ELCL_PROC CENTROID (3)	-1	.	.	zyy.edf	RIGHT	2173	2030949	Full Trial Period	2028776	52	Trial: 52	2028776	95	ÐÅ·â	¹úÆì	ÓÍ»­	j	j
zyy	.	.	.	.	.	.	.	.	.	.	7	.	.	.	false	false	Message: -1ms	.	.	.	.	.	.	.	.	.	.	.	ELCL_PCR_PARAM 5 3.0	-1	.	.	zyy.edf	RIGHT	2173	2030949	Full Trial Period	2028776	52	Trial: 52	2028776	95	ÐÅ·â	¹úÆì	ÓÍ»­	j	j
zyy	.	.	.	.	.	.	.	.	.	.	8	.	.	.	false	true	Message: 0ms	.	.	.	.	.	.	.	.	.	.	.	!MODE RECORD CR 1000 2 0 R	0	.	.	zyy.edf	RIGHT	2173	2030949	Full Trial Period	2028776	52	Trial: 52	2028776	95	ÐÅ·â	¹úÆì	ÓÍ»­	j	j
zyy	.	.	.	.	303	309	1	7	145.30	404.10	9	.	.	.	false	false	Message: 42ms	.	.	.	.	.	.	.	.	.	.	.	SYNCTIME	42	145.30	404.10	zyy.edf	RIGHT	2173	2030949	Full Trial Period	2028776	52	Trial: 52	2028776	95	ÐÅ·â	¹úÆì	ÓÍ»­	j	j
zyy	.	.	.	.	.	.	.	.	.	.	10	.	.	.	false	false	Message: 350ms	12.28	204.68	60	369	513.20	403.50	1	296.70	310	146.00	405.00	INVISIBLE_BOUNDARY[1]	350	.	.	zyy.edf	RIGHT	2173	2030949	Full Trial Period	2028776	52	Trial: 52	2028776	95	ÐÅ·â	¹úÆì	ÓÍ»­	j	j
zyy	.	.	.	.	.	.	.	.	.	.	11	.	.	.	false	false	Message: 359ms	12.28	204.68	60	369	513.20	403.50	1	296.70	310	146.00	405.00	SYNCTIME	359	.	.	zyy.edf	RIGHT	2173	2030949	Full Trial Period	2028776	52	Trial: 52	2028776	95	ÐÅ·â	¹úÆì	ÓÍ»­	j	j
zyy	.	.	.	.	123	1212	4	1090	762.10	401.70	12	.	.	.	false	false	Message: 1091ms	.	.	.	.	.	.	.	.	.	.	.	INVISIBLE_BOUNDARY[2]	1091	762.10	401.70	zyy.edf	RIGHT	2173	2030949	Full Trial Period	2028776	52	Trial: 52	2028776	95	ÐÅ·â	¹úÆì	ÓÍ»­	j	j
zyy	.	.	.	.	123	1212	4	1090	762.10	401.70	13	.	.	.	false	false	Message: 1100ms	.	.	.	.	.	.	.	.	.	.	.	SYNCTIME	1100	762.10	401.70	zyy.edf	RIGHT	2173	2030949	Full Trial Period	2028776	52	Trial: 52	2028776	95	ÐÅ·â	¹úÆì	ÓÍ»­	j	j
zyy	.	.	.	.	932	2171	5	1240	878.20	398.50	14	[1]	2	RECTANGLE_INTERESTAREA	false	false	Message: 2155ms	.	.	.	.	.	.	.	.	.	.	.	KEYBOARD	2155	878.20	398.50	zyy.edf	RIGHT	2173	2030949	Full Trial Period	2028776	52	Trial: 52	2028776	95	ÐÅ·â	¹úÆì	ÓÍ»­	j	j
zyy	.	.	.	.	.	.	.	.	.	.	15	.	.	.	false	false	Message: 2221ms	.	.	.	.	.	.	.	.	.	.	.	TRIAL_RESULT 0	2221	.	.	zyy.edf	RIGHT	2173	2030949	Full Trial Period	2028776	52	Trial: 52	2028776	95	ÐÅ·â	¹úÆì	ÓÍ»­	j	j
zyy	.	.	.	.	.	.	.	.	.	.	1	.	.	.	false	false	Message: -17ms	.	.	.	.	.	.	.	.	.	.	.	TRIALID 52	-17	.	.	zyy.edf	RIGHT	2946	2035031	Full Trial Period	2032085	53	Trial: 53	2032085	139	èÖ×Ó	Ë®±­	Ð¡Ïª	f	f
zyy	.	.	.	.	.	.	.	.	.	.	2	.	.	.	false	false	Message: -1ms	.	.	.	.	.	.	.	.	.	.	.	RECCFG CR 1000 2 0 R	-1	.	.	zyy.edf	RIGHT	2946	2035031	Full Trial Period	2032085	53	Trial: 53	2032085	139	èÖ×Ó	Ë®±­	Ð¡Ïª	f	f
zyy	.	.	.	.	.	.	.	.	.	.	3	.	.	.	false	false	Message: -1ms	.	.	.	.	.	.	.	.	.	.	.	ELCLCFG TOWER	-1	.	.	zyy.edf	RIGHT	2946	2035031	Full Trial Period	2032085	53	Trial: 53	2032085	139	èÖ×Ó	Ë®±­	Ð¡Ïª	f	f
zyy	.	.	.	.	.	.	.	.	.	.	4	.	.	.	false	false	Message: -1ms	.	.	.	.	.	.	.	.	.	.	.	GAZE_COORDS 0.00 0.00 1023.00 767.00	-1	.	.	zyy.edf	RIGHT	2946	2035031	Full Trial Period	2032085	53	Trial: 53	2032085	139	èÖ×Ó	Ë®±­	Ð¡Ïª	f	f
zyy	.	.	.	.	.	.	.	.	.	.	5	.	.	.	false	false	Message: -1ms	.	.	.	.	.	.	.	.	.	.	.	THRESHOLDS R 88 213	-1	.	.	zyy.edf	RIGHT	2946	2035031	Full Trial Period	2032085	53	Trial: 53	2032085	139	èÖ×Ó	Ë®±­	Ð¡Ïª	f	f
zyy	.	.	.	.	.	.	.	.	.	.	6	.	.	.	false	false	Message: -1ms	.	.	.	.	.	.	.	.	.	.	.	ELCL_PROC CENTROID (3)	-1	.	.	zyy.edf	RIGHT	2946	2035031	Full Trial Period	2032085	53	Trial: 53	2032085	139	èÖ×Ó	Ë®±­	Ð¡Ïª	f	f
zyy	.	.	.	.	.	.	.	.	.	.	7	.	.	.	false	false	Message: -1ms	.	.	.	.	.	.	.	.	.	.	.	ELCL_PCR_PARAM 5 3.0	-1	.	.	zyy.edf	RIGHT	2946	2035031	Full Trial Period	2032085	53	Trial: 53	2032085	139	èÖ×Ó	Ë®±­	Ð¡Ïª	f	f
zyy	.	.	.	.	.	.	.	.	.	.	8	.	.	.	false	true	Message: 0ms	.	.	.	.	.	.	.	.	.	.	.	!MODE RECORD CR 1000 2 0 R	0	.	.	zyy.edf	RIGHT	2946	2035031	Full Trial Period	2032085	53	Trial: 53	2032085	139	èÖ×Ó	Ë®±­	Ð¡Ïª	f	f
zyy	.	.	.	.	490	496	1	7	143.60	402.80	9	.	.	.	false	false	Message: 41ms	.	.	.	.	.	.	.	.	.	.	.	SYNCTIME	41	143.60	402.80	zyy.edf	RIGHT	2946	2035031	Full Trial Period	2032085	53	Trial: 53	2032085	139	èÖ×Ó	Ë®±­	Ð¡Ïª	f	f
zyy	.	.	.	.	.	.	.	.	.	.	10	.	.	.	false	false	Message: 730ms	5.56	118.29	47	745	434.30	402.50	2	237.30	699	270.30	404.20	INVISIBLE_BOUNDARY[1]	730	.	.	zyy.edf	RIGHT	2946	2035031	Full Trial Period	2032085	53	Trial: 53	2032085	139	èÖ×Ó	Ë®±­	Ð¡Ïª	f	f
zyy	.	.	.	.	.	.	.	.	.	.	11	.	.	.	false	false	Message: 741ms	5.56	118.29	47	745	434.30	402.50	2	237.30	699	270.30	404.20	SYNCTIME	741	.	.	zyy.edf	RIGHT	2946	2035031	Full Trial Period	2032085	53	Trial: 53	2032085	139	èÖ×Ó	Ë®±­	Ð¡Ïª	f	f
zyy	.	.	.	.	119	1735	7	1617	757.30	393.60	12	.	.	.	false	false	Message: 1633ms	.	.	.	.	.	.	.	.	.	.	.	INVISIBLE_BOUNDARY[2]	1633	757.30	393.60	zyy.edf	RIGHT	2946	2035031	Full Trial Period	2032085	53	Trial: 53	2032085	139	èÖ×Ó	Ë®±­	Ð¡Ïª	f	f
zyy	.	.	.	.	119	1735	7	1617	757.30	393.60	13	.	.	.	false	false	Message: 1641ms	.	.	.	.	.	.	.	.	.	.	.	SYNCTIME	1641	757.30	393.60	zyy.edf	RIGHT	2946	2035031	Full Trial Period	2032085	53	Trial: 53	2032085	139	èÖ×Ó	Ë®±­	Ð¡Ïª	f	f
zyy	.	.	.	.	422	2944	11	2523	589.70	398.00	14	.	.	.	false	false	Message: 2927ms	.	.	.	.	.	.	.	.	.	.	.	KEYBOARD	2927	589.70	398.00	zyy.edf	RIGHT	2946	2035031	Full Trial Period	2032085	53	Trial: 53	2032085	139	èÖ×Ó	Ë®±­	Ð¡Ïª	f	f
zyy	.	.	.	.	.	.	.	.	.	.	15	.	.	.	false	false	Message: 2986ms	.	.	.	.	.	.	.	.	.	.	.	TRIAL_RESULT 0	2986	.	.	zyy.edf	RIGHT	2946	2035031	Full Trial Period	2032085	53	Trial: 53	2032085	139	èÖ×Ó	Ë®±­	Ð¡Ïª	f	f
zyy	.	.	.	.	.	.	.	.	.	.	1	.	.	.	false	false	Message: -20ms	.	.	.	.	.	.	.	.	.	.	.	TRIALID 53	-20	.	.	zyy.edf	RIGHT	2992	2039271	Full Trial Period	2036279	54	Trial: 54	2036279	58	ÏãÑÌ	¸Ö±Ê	º£ëà	f	f
zyy	.	.	.	.	.	.	.	.	.	.	2	.	.	.	false	false	Message: -1ms	.	.	.	.	.	.	.	.	.	.	.	RECCFG CR 1000 2 0 R	-1	.	.	zyy.edf	RIGHT	2992	2039271	Full Trial Period	2036279	54	Trial: 54	2036279	58	ÏãÑÌ	¸Ö±Ê	º£ëà	f	f
zyy	.	.	.	.	.	.	.	.	.	.	3	.	.	.	false	false	Message: -1ms	.	.	.	.	.	.	.	.	.	.	.	ELCLCFG TOWER	-1	.	.	zyy.edf	RIGHT	2992	2039271	Full Trial Period	2036279	54	Trial: 54	2036279	58	ÏãÑÌ	¸Ö±Ê	º£ëà	f	f
zyy	.	.	.	.	.	.	.	.	.	.	4	.	.	.	false	false	Message: -1ms	.	.	.	.	.	.	.	.	.	.	.	GAZE_COORDS 0.00 0.00 1023.00 767.00	-1	.	.	zyy.edf	RIGHT	2992	2039271	Full Trial Period	2036279	54	Trial: 54	2036279	58	ÏãÑÌ	¸Ö±Ê	º£ëà	f	f
zyy	.	.	.	.	.	.	.	.	.	.	5	.	.	.	false	false	Message: -1ms	.	.	.	.	.	.	.	.	.	.	.	THRESHOLDS R 88 213	-1	.	.	zyy.edf	RIGHT	2992	2039271	Full Trial Period	2036279	54	Trial: 54	2036279	58	ÏãÑÌ	¸Ö±Ê	º£ëà	f	f
zyy	.	.	.	.	.	.	.	.	.	.	6	.	.	.	false	false	Message: -1ms	.	.	.	.	.	.	.	.	.	.	.	ELCL_PROC CENTROID (3)	-1	.	.	zyy.edf	RIGHT	2992	2039271	Full Trial Period	2036279	54	Trial: 54	2036279	58	ÏãÑÌ	¸Ö±Ê	º£ëà	f	f
zyy	.	.	.	.	.	.	.	.	.	.	7	.	.	.	false	false	Message: -1ms	.	.	.	.	.	.	.	.	.	.	.	ELCL_PCR_PARAM 5 3.0	-1	.	.	zyy.edf	RIGHT	2992	2039271	Full Trial Period	2036279	54	Trial: 54	2036279	58	ÏãÑÌ	¸Ö±Ê	º£ëà	f	f
zyy	.	.	.	.	.	.	.	.	.	.	8	.	.	.	false	true	Message: 0ms	.	.	.	.	.	.	.	.	.	.	.	!MODE RECORD CR 1000 2 0 R	0	.	.	zyy.edf	RIGHT	2992	2039271	Full Trial Period	2036279	54	Trial: 54	2036279	58	ÏãÑÌ	¸Ö±Ê	º£ëà	f	f
zyy	.	.	.	.	1010	1016	1	7	152.40	404.00	9	.	.	.	false	false	Message: 47ms	.	.	.	.	.	.	.	.	.	.	.	SYNCTIME	47	152.40	404.00	zyy.edf	RIGHT	2992	2039271	Full Trial Period	2036279	54	Trial: 54	2036279	58	ÏãÑÌ	¸Ö±Ê	º£ëà	f	f
zyy	.	.	.	.	.	.	.	.	.	.	10	.	.	.	false	false	Message: 1067ms	11.13	146.42	76	1092	487.10	390.90	1	243.90	1017	155.60	399.50	INVISIBLE_BOUNDARY[1]	1067	.	.	zyy.edf	RIGHT	2992	2039271	Full Trial Period	2036279	54	Trial: 54	2036279	58	ÏãÑÌ	¸Ö±Ê	º£ëà	f	f
zyy	.	.	.	.	.	.	.	.	.	.	11	.	.	.	false	false	Message: 1071ms	11.13	146.42	76	1092	487.10	390.90	1	243.90	1017	155.60	399.50	SYNCTIME	1071	.	.	zyy.edf	RIGHT	2992	2039271	Full Trial Period	2036279	54	Trial: 54	2036279	58	ÏãÑÌ	¸Ö±Ê	º£ëà	f	f
zyy	.	.	.	.	.	.	.	.	.	.	12	.	.	.	false	false	Message: 1878ms	1.89	90.06	21	1886	786.90	387.40	4	149.80	1866	730.80	391.60	INVISIBLE_BOUNDARY[2]	1878	.	.	zyy.edf	RIGHT	2992	2039271	Full Trial Period	2036279	54	Trial: 54	2036279	58	ÏãÑÌ	¸Ö±Ê	º£ëà	f	f
zyy	.	.	.	.	126	2012	5	1887	798.80	383.70	13	.	.	.	false	false	Message: 1888ms	.	.	.	.	.	.	.	.	.	.	.	SYNCTIME	1888	798.80	383.70	zyy.edf	RIGHT	2992	2039271	Full Trial Period	2036279	54	Trial: 54	2036279	58	ÏãÑÌ	¸Ö±Ê	º£ëà	f	f
zyy	.	.	.	.	357	2990	7	2634	700.70	389.00	14	.	.	.	false	false	Message: 2974ms	.	.	.	.	.	.	.	.	.	.	.	KEYBOARD	2974	700.70	389.00	zyy.edf	RIGHT	2992	2039271	Full Trial Period	2036279	54	Trial: 54	2036279	58	ÏãÑÌ	¸Ö±Ê	º£ëà	f	f
zyy	.	.	.	.	.	.	.	.	.	.	15	.	.	.	false	false	Message: 3033ms	.	.	.	.	.	.	.	.	.	.	.	TRIAL_RESULT 0	3033	.	.	zyy.edf	RIGHT	2992	2039271	Full Trial Period	2036279	54	Trial: 54	2036279	58	ÏãÑÌ	¸Ö±Ê	º£ëà	f	f
zyy	.	.	.	.	.	.	.	.	.	.	1	.	.	.	false	false	Message: -16ms	.	.	.	.	.	.	.	.	.	.	.	TRIALID 54	-16	.	.	zyy.edf	RIGHT	2127	2042751	Full Trial Period	2040624	55	Trial: 55	2040624	37	ÍøÇòÅÄ	¼ªËû	ºùÂ«	j	f
zyy	.	.	.	.	.	.	.	.	.	.	2	.	.	.	false	false	Message: -1ms	.	.	.	.	.	.	.	.	.	.	.	RECCFG CR 1000 2 0 R	-1	.	.	zyy.edf	RIGHT	2127	2042751	Full Trial Period	2040624	55	Trial: 55	2040624	37	ÍøÇòÅÄ	¼ªËû	ºùÂ«	j	f
zyy	.	.	.	.	.	.	.	.	.	.	3	.	.	.	false	false	Message: -1ms	.	.	.	.	.	.	.	.	.	.	.	ELCLCFG TOWER	-1	.	.	zyy.edf	RIGHT	2127	2042751	Full Trial Period	2040624	55	Trial: 55	2040624	37	ÍøÇòÅÄ	¼ªËû	ºùÂ«	j	f
zyy	.	.	.	.	.	.	.	.	.	.	4	.	.	.	false	false	Message: -1ms	.	.	.	.	.	.	.	.	.	.	.	GAZE_COORDS 0.00 0.00 1023.00 767.00	-1	.	.	zyy.edf	RIGHT	2127	2042751	Full Trial Period	2040624	55	Trial: 55	2040624	37	ÍøÇòÅÄ	¼ªËû	ºùÂ«	j	f
zyy	.	.	.	.	.	.	.	.	.	.	5	.	.	.	false	false	Message: -1ms	.	.	.	.	.	.	.	.	.	.	.	THRESHOLDS R 88 213	-1	.	.	zyy.edf	RIGHT	2127	2042751	Full Trial Period	2040624	55	Trial: 55	2040624	37	ÍøÇòÅÄ	¼ªËû	ºùÂ«	j	f
zyy	.	.	.	.	.	.	.	.	.	.	6	.	.	.	false	false	Message: -1ms	.	.	.	.	.	.	.	.	.	.	.	ELCL_PROC CENTROID (3)	-1	.	.	zyy.edf	RIGHT	2127	2042751	Full Trial Period	2040624	55	Trial: 55	2040624	37	ÍøÇòÅÄ	¼ªËû	ºùÂ«	j	f
zyy	.	.	.	.	.	.	.	.	.	.	7	.	.	.	false	false	Message: -1ms	.	.	.	.	.	.	.	.	.	.	.	ELCL_PCR_PARAM 5 3.0	-1	.	.	zyy.edf	RIGHT	2127	2042751	Full Trial Period	2040624	55	Trial: 55	2040624	37	ÍøÇòÅÄ	¼ªËû	ºùÂ«	j	f
zyy	.	.	.	.	.	.	.	.	.	.	8	.	.	.	false	true	Message: 0ms	.	.	.	.	.	.	.	.	.	.	.	!MODE RECORD CR 1000 2 0 R	0	.	.	zyy.edf	RIGHT	2127	2042751	Full Trial Period	2040624	55	Trial: 55	2040624	37	ÍøÇòÅÄ	¼ªËû	ºùÂ«	j	f
zyy	.	.	.	.	405	411	1	7	147.70	398.20	9	.	.	.	false	false	Message: 42ms	.	.	.	.	.	.	.	.	.	.	.	SYNCTIME	42	147.70	398.20	zyy.edf	RIGHT	2127	2042751	Full Trial Period	2040624	55	Trial: 55	2040624	37	ÍøÇòÅÄ	¼ªËû	ºùÂ«	j	f
zyy	.	.	.	.	.	.	.	.	.	.	10	.	.	.	false	false	Message: 667ms	7.45	152.03	49	668	406.40	382.90	2	252.90	620	185.30	390.90	INVISIBLE_BOUNDARY[1]	667	.	.	zyy.edf	RIGHT	2127	2042751	Full Trial Period	2040624	55	Trial: 55	2040624	37	ÍøÇòÅÄ	¼ªËû	ºùÂ«	j	f
zyy	.	.	.	.	127	795	3	669	414.40	380.40	11	.	.	.	false	false	Message: 676ms	.	.	.	.	.	.	.	.	.	.	.	SYNCTIME	676	414.40	380.40	zyy.edf	RIGHT	2127	2042751	Full Trial Period	2040624	55	Trial: 55	2040624	37	ÍøÇòÅÄ	¼ªËû	ºùÂ«	j	f
zyy	.	.	.	.	128	1521	5	1394	759.80	394.40	12	.	.	.	false	false	Message: 1407ms	.	.	.	.	.	.	.	.	.	.	.	INVISIBLE_BOUNDARY[2]	1407	759.80	394.40	zyy.edf	RIGHT	2127	2042751	Full Trial Period	2040624	55	Trial: 55	2040624	37	ÍøÇòÅÄ	¼ªËû	ºùÂ«	j	f
zyy	.	.	.	.	128	1521	5	1394	759.80	394.40	13	.	.	.	false	false	Message: 1417ms	.	.	.	.	.	.	.	.	.	.	.	SYNCTIME	1417	759.80	394.40	zyy.edf	RIGHT	2127	2042751	Full Trial Period	2040624	55	Trial: 55	2040624	37	ÍøÇòÅÄ	¼ªËû	ºùÂ«	j	f
zyy	.	.	.	.	579	2125	6	1547	864.20	390.30	14	[1]	2	RECTANGLE_INTERESTAREA	false	false	Message: 2108ms	.	.	.	.	.	.	.	.	.	.	.	KEYBOARD	2108	864.20	390.30	zyy.edf	RIGHT	2127	2042751	Full Trial Period	2040624	55	Trial: 55	2040624	37	ÍøÇòÅÄ	¼ªËû	ºùÂ«	j	f
zyy	.	.	.	.	.	.	.	.	.	.	15	.	.	.	false	false	Message: 2168ms	.	.	.	.	.	.	.	.	.	.	.	TRIAL_RESULT 0	2168	.	.	zyy.edf	RIGHT	2127	2042751	Full Trial Period	2040624	55	Trial: 55	2040624	37	ÍøÇòÅÄ	¼ªËû	ºùÂ«	j	f
zyy	.	.	.	.	.	.	.	.	.	.	1	.	.	.	false	false	Message: -24ms	.	.	.	.	.	.	.	.	.	.	.	TRIALID 55	-24	.	.	zyy.edf	RIGHT	3112	2047119	Full Trial Period	2044007	56	Trial: 56	2044007	14	¸Ö±Ê	¼å±ý	Ì«Ñô	j	j
zyy	.	.	.	.	.	.	.	.	.	.	2	.	.	.	false	false	Message: -1ms	.	.	.	.	.	.	.	.	.	.	.	RECCFG CR 1000 2 0 R	-1	.	.	zyy.edf	RIGHT	3112	2047119	Full Trial Period	2044007	56	Trial: 56	2044007	14	¸Ö±Ê	¼å±ý	Ì«Ñô	j	j
zyy	.	.	.	.	.	.	.	.	.	.	3	.	.	.	false	false	Message: -1ms	.	.	.	.	.	.	.	.	.	.	.	ELCLCFG TOWER	-1	.	.	zyy.edf	RIGHT	3112	2047119	Full Trial Period	2044007	56	Trial: 56	2044007	14	¸Ö±Ê	¼å±ý	Ì«Ñô	j	j
zyy	.	.	.	.	.	.	.	.	.	.	4	.	.	.	false	false	Message: -1ms	.	.	.	.	.	.	.	.	.	.	.	GAZE_COORDS 0.00 0.00 1023.00 767.00	-1	.	.	zyy.edf	RIGHT	3112	2047119	Full Trial Period	2044007	56	Trial: 56	2044007	14	¸Ö±Ê	¼å±ý	Ì«Ñô	j	j
zyy	.	.	.	.	.	.	.	.	.	.	5	.	.	.	false	false	Message: -1ms	.	.	.	.	.	.	.	.	.	.	.	THRESHOLDS R 88 213	-1	.	.	zyy.edf	RIGHT	3112	2047119	Full Trial Period	2044007	56	Trial: 56	2044007	14	¸Ö±Ê	¼å±ý	Ì«Ñô	j	j
zyy	.	.	.	.	.	.	.	.	.	.	6	.	.	.	false	false	Message: -1ms	.	.	.	.	.	.	.	.	.	.	.	ELCL_PROC CENTROID (3)	-1	.	.	zyy.edf	RIGHT	3112	2047119	Full Trial Period	2044007	56	Trial: 56	2044007	14	¸Ö±Ê	¼å±ý	Ì«Ñô	j	j
zyy	.	.	.	.	.	.	.	.	.	.	7	.	.	.	false	false	Message: -1ms	.	.	.	.	.	.	.	.	.	.	.	ELCL_PCR_PARAM 5 3.0	-1	.	.	zyy.edf	RIGHT	3112	2047119	Full Trial Period	2044007	56	Trial: 56	2044007	14	¸Ö±Ê	¼å±ý	Ì«Ñô	j	j
zyy	.	.	.	.	.	.	.	.	.	.	8	.	.	.	false	true	Message: 0ms	.	.	.	.	.	.	.	.	.	.	.	!MODE RECORD CR 1000 2 0 R	0	.	.	zyy.edf	RIGHT	3112	2047119	Full Trial Period	2044007	56	Trial: 56	2044007	14	¸Ö±Ê	¼å±ý	Ì«Ñô	j	j
zyy	.	.	.	.	390	396	1	7	144.20	402.00	9	.	.	.	false	false	Message: 43ms	.	.	.	.	.	.	.	.	.	.	.	SYNCTIME	43	144.20	402.00	zyy.edf	RIGHT	3112	2047119	Full Trial Period	2044007	56	Trial: 56	2044007	14	¸Ö±Ê	¼å±ý	Ì«Ñô	j	j
zyy	.	.	.	.	.	.	.	.	.	.	10	.	.	.	false	false	Message: 601ms	7.34	116.45	63	614	429.80	390.40	2	199.20	552	212.30	394.00	INVISIBLE_BOUNDARY[1]	601	.	.	zyy.edf	RIGHT	3112	2047119	Full Trial Period	2044007	56	Trial: 56	2044007	14	¸Ö±Ê	¼å±ý	Ì«Ñô	j	j
zyy	.	.	.	.	.	.	.	.	.	.	11	.	.	.	false	false	Message: 609ms	7.34	116.45	63	614	429.80	390.40	2	199.20	552	212.30	394.00	SYNCTIME	609	.	.	zyy.edf	RIGHT	3112	2047119	Full Trial Period	2044007	56	Trial: 56	2044007	14	¸Ö±Ê	¼å±ý	Ì«Ñô	j	j
zyy	.	.	.	.	143	2014	6	1872	769.00	396.50	12	.	.	.	false	false	Message: 1889ms	.	.	.	.	.	.	.	.	.	.	.	INVISIBLE_BOUNDARY[2]	1889	769.00	396.50	zyy.edf	RIGHT	3112	2047119	Full Trial Period	2044007	56	Trial: 56	2044007	14	¸Ö±Ê	¼å±ý	Ì«Ñô	j	j
zyy	.	.	.	.	143	2014	6	1872	769.00	396.50	13	.	.	.	false	false	Message: 1901ms	.	.	.	.	.	.	.	.	.	.	.	SYNCTIME	1901	769.00	396.50	zyy.edf	RIGHT	3112	2047119	Full Trial Period	2044007	56	Trial: 56	2044007	14	¸Ö±Ê	¼å±ý	Ì«Ñô	j	j
zyy	.	.	.	.	128	3110	9	2983	873.70	396.40	14	[1]	2	RECTANGLE_INTERESTAREA	false	false	Message: 3093ms	.	.	.	.	.	.	.	.	.	.	.	KEYBOARD	3093	873.70	396.40	zyy.edf	RIGHT	3112	2047119	Full Trial Period	2044007	56	Trial: 56	2044007	14	¸Ö±Ê	¼å±ý	Ì«Ñô	j	j
zyy	.	.	.	.	.	.	.	.	.	.	15	.	.	.	false	false	Message: 3198ms	.	.	.	.	.	.	.	.	.	.	.	TRIAL_RESULT 0	3198	.	.	zyy.edf	RIGHT	3112	2047119	Full Trial Period	2044007	56	Trial: 56	2044007	14	¸Ö±Ê	¼å±ý	Ì«Ñô	j	j
zyy	.	.	.	.	.	.	.	.	.	.	1	.	.	.	false	false	Message: -15ms	.	.	.	.	.	.	.	.	.	.	.	TRIALID 56	-15	.	.	zyy.edf	RIGHT	2862	2051151	Full Trial Period	2048289	57	Trial: 57	2048289	135	Ã¢¹û	Êó±ê	ÃÞÇ©	f	f
zyy	.	.	.	.	.	.	.	.	.	.	2	.	.	.	false	false	Message: -1ms	.	.	.	.	.	.	.	.	.	.	.	RECCFG CR 1000 2 0 R	-1	.	.	zyy.edf	RIGHT	2862	2051151	Full Trial Period	2048289	57	Trial: 57	2048289	135	Ã¢¹û	Êó±ê	ÃÞÇ©	f	f
zyy	.	.	.	.	.	.	.	.	.	.	3	.	.	.	false	false	Message: -1ms	.	.	.	.	.	.	.	.	.	.	.	ELCLCFG TOWER	-1	.	.	zyy.edf	RIGHT	2862	2051151	Full Trial Period	2048289	57	Trial: 57	2048289	135	Ã¢¹û	Êó±ê	ÃÞÇ©	f	f
zyy	.	.	.	.	.	.	.	.	.	.	4	.	.	.	false	false	Message: -1ms	.	.	.	.	.	.	.	.	.	.	.	GAZE_COORDS 0.00 0.00 1023.00 767.00	-1	.	.	zyy.edf	RIGHT	2862	2051151	Full Trial Period	2048289	57	Trial: 57	2048289	135	Ã¢¹û	Êó±ê	ÃÞÇ©	f	f
zyy	.	.	.	.	.	.	.	.	.	.	5	.	.	.	false	false	Message: -1ms	.	.	.	.	.	.	.	.	.	.	.	THRESHOLDS R 88 213	-1	.	.	zyy.edf	RIGHT	2862	2051151	Full Trial Period	2048289	57	Trial: 57	2048289	135	Ã¢¹û	Êó±ê	ÃÞÇ©	f	f
zyy	.	.	.	.	.	.	.	.	.	.	6	.	.	.	false	false	Message: -1ms	.	.	.	.	.	.	.	.	.	.	.	ELCL_PROC CENTROID (3)	-1	.	.	zyy.edf	RIGHT	2862	2051151	Full Trial Period	2048289	57	Trial: 57	2048289	135	Ã¢¹û	Êó±ê	ÃÞÇ©	f	f
zyy	.	.	.	.	.	.	.	.	.	.	7	.	.	.	false	false	Message: -1ms	.	.	.	.	.	.	.	.	.	.	.	ELCL_PCR_PARAM 5 3.0	-1	.	.	zyy.edf	RIGHT	2862	2051151	Full Trial Period	2048289	57	Trial: 57	2048289	135	Ã¢¹û	Êó±ê	ÃÞÇ©	f	f
zyy	.	.	.	.	.	.	.	.	.	.	8	.	.	.	false	true	Message: 0ms	.	.	.	.	.	.	.	.	.	.	.	!MODE RECORD CR 1000 2 0 R	0	.	.	zyy.edf	RIGHT	2862	2051151	Full Trial Period	2048289	57	Trial: 57	2048289	135	Ã¢¹û	Êó±ê	ÃÞÇ©	f	f
zyy	.	.	.	.	360	366	1	7	151.20	400.60	9	.	.	.	false	false	Message: 43ms	.	.	.	.	.	.	.	.	.	.	.	SYNCTIME	43	151.20	400.60	zyy.edf	RIGHT	2862	2051151	Full Trial Period	2048289	57	Trial: 57	2048289	135	Ã¢¹û	Êó±ê	ÃÞÇ©	f	f
zyy	.	.	.	.	.	.	.	.	.	.	10	.	.	.	false	false	Message: 500ms	7.50	144.16	52	506	408.70	386.90	2	243.30	455	186.10	391.00	INVISIBLE_BOUNDARY[1]	500	.	.	zyy.edf	RIGHT	2862	2051151	Full Trial Period	2048289	57	Trial: 57	2048289	135	Ã¢¹û	Êó±ê	ÃÞÇ©	f	f
zyy	.	.	.	.	105	611	3	507	412.90	387.10	11	.	.	.	false	false	Message: 509ms	.	.	.	.	.	.	.	.	.	.	.	SYNCTIME	509	412.90	387.10	zyy.edf	RIGHT	2862	2051151	Full Trial Period	2048289	57	Trial: 57	2048289	135	Ã¢¹û	Êó±ê	ÃÞÇ©	f	f
zyy	.	.	.	.	.	.	.	.	.	.	12	.	.	.	false	false	Message: 1993ms	9.80	136.05	72	2009	809.50	392.90	4	214.40	1938	519.90	378.80	INVISIBLE_BOUNDARY[2]	1993	.	.	zyy.edf	RIGHT	2862	2051151	Full Trial Period	2048289	57	Trial: 57	2048289	135	Ã¢¹û	Êó±ê	ÃÞÇ©	f	f
zyy	.	.	.	.	.	.	.	.	.	.	13	.	.	.	false	false	Message: 2001ms	9.80	136.05	72	2009	809.50	392.90	4	214.40	1938	519.90	378.80	SYNCTIME	2001	.	.	zyy.edf	RIGHT	2862	2051151	Full Trial Period	2048289	57	Trial: 57	2048289	135	Ã¢¹û	Êó±ê	ÃÞÇ©	f	f
zyy	.	.	.	.	149	2860	7	2712	787.90	392.30	14	.	.	.	false	false	Message: 2843ms	.	.	.	.	.	.	.	.	.	.	.	KEYBOARD	2843	787.90	392.30	zyy.edf	RIGHT	2862	2051151	Full Trial Period	2048289	57	Trial: 57	2048289	135	Ã¢¹û	Êó±ê	ÃÞÇ©	f	f
zyy	.	.	.	.	.	.	.	.	.	.	15	.	.	.	false	false	Message: 2906ms	.	.	.	.	.	.	.	.	.	.	.	TRIAL_RESULT 0	2906	.	.	zyy.edf	RIGHT	2862	2051151	Full Trial Period	2048289	57	Trial: 57	2048289	135	Ã¢¹û	Êó±ê	ÃÞÇ©	f	f
zyy	.	.	.	.	.	.	.	.	.	.	1	.	.	.	false	false	Message: -16ms	.	.	.	.	.	.	.	.	.	.	.	TRIALID 57	-16	.	.	zyy.edf	RIGHT	3123	2055329	Full Trial Period	2052206	58	Trial: 58	2052206	93	ÅûÈø	ºôÀ²È¦	Ìú»·	j	j
zyy	.	.	.	.	.	.	.	.	.	.	2	.	.	.	false	false	Message: -1ms	.	.	.	.	.	.	.	.	.	.	.	RECCFG CR 1000 2 0 R	-1	.	.	zyy.edf	RIGHT	3123	2055329	Full Trial Period	2052206	58	Trial: 58	2052206	93	ÅûÈø	ºôÀ²È¦	Ìú»·	j	j
zyy	.	.	.	.	.	.	.	.	.	.	3	.	.	.	false	false	Message: -1ms	.	.	.	.	.	.	.	.	.	.	.	ELCLCFG TOWER	-1	.	.	zyy.edf	RIGHT	3123	2055329	Full Trial Period	2052206	58	Trial: 58	2052206	93	ÅûÈø	ºôÀ²È¦	Ìú»·	j	j
zyy	.	.	.	.	.	.	.	.	.	.	4	.	.	.	false	false	Message: -1ms	.	.	.	.	.	.	.	.	.	.	.	GAZE_COORDS 0.00 0.00 1023.00 767.00	-1	.	.	zyy.edf	RIGHT	3123	2055329	Full Trial Period	2052206	58	Trial: 58	2052206	93	ÅûÈø	ºôÀ²È¦	Ìú»·	j	j
zyy	.	.	.	.	.	.	.	.	.	.	5	.	.	.	false	false	Message: -1ms	.	.	.	.	.	.	.	.	.	.	.	THRESHOLDS R 88 213	-1	.	.	zyy.edf	RIGHT	3123	2055329	Full Trial Period	2052206	58	Trial: 58	2052206	93	ÅûÈø	ºôÀ²È¦	Ìú»·	j	j
zyy	.	.	.	.	.	.	.	.	.	.	6	.	.	.	false	false	Message: -1ms	.	.	.	.	.	.	.	.	.	.	.	ELCL_PROC CENTROID (3)	-1	.	.	zyy.edf	RIGHT	3123	2055329	Full Trial Period	2052206	58	Trial: 58	2052206	93	ÅûÈø	ºôÀ²È¦	Ìú»·	j	j
zyy	.	.	.	.	.	.	.	.	.	.	7	.	.	.	false	false	Message: -1ms	.	.	.	.	.	.	.	.	.	.	.	ELCL_PCR_PARAM 5 3.0	-1	.	.	zyy.edf	RIGHT	3123	2055329	Full Trial Period	2052206	58	Trial: 58	2052206	93	ÅûÈø	ºôÀ²È¦	Ìú»·	j	j
zyy	.	.	.	.	.	.	.	.	.	.	8	.	.	.	false	true	Message: 0ms	.	.	.	.	.	.	.	.	.	.	.	!MODE RECORD CR 1000 2 0 R	0	.	.	zyy.edf	RIGHT	3123	2055329	Full Trial Period	2052206	58	Trial: 58	2052206	93	ÅûÈø	ºôÀ²È¦	Ìú»·	j	j
zyy	.	.	.	.	376	382	1	7	153.80	392.10	9	.	.	.	false	false	Message: 50ms	.	.	.	.	.	.	.	.	.	.	.	SYNCTIME	50	153.80	392.10	zyy.edf	RIGHT	3123	2055329	Full Trial Period	2052206	58	Trial: 58	2052206	93	ÅûÈø	ºôÀ²È¦	Ìú»·	j	j
zyy	.	.	.	.	.	.	.	.	.	.	10	.	.	.	false	false	Message: 996ms	5.13	102.51	50	1013	540.40	389.40	3	205.30	964	391.50	377.20	INVISIBLE_BOUNDARY[1]	996	.	.	zyy.edf	RIGHT	3123	2055329	Full Trial Period	2052206	58	Trial: 58	2052206	93	ÅûÈø	ºôÀ²È¦	Ìú»·	j	j
zyy	.	.	.	.	.	.	.	.	.	.	11	.	.	.	false	false	Message: 1000ms	5.13	102.51	50	1013	540.40	389.40	3	205.30	964	391.50	377.20	SYNCTIME	1000	.	.	zyy.edf	RIGHT	3123	2055329	Full Trial Period	2052206	58	Trial: 58	2052206	93	ÅûÈø	ºôÀ²È¦	Ìú»·	j	j
zyy	.	.	.	.	.	.	.	.	.	.	12	.	.	.	false	false	Message: 2375ms	9.70	190.28	51	2386	803.90	397.80	7	301.10	2336	517.30	388.40	INVISIBLE_BOUNDARY[2]	2375	.	.	zyy.edf	RIGHT	3123	2055329	Full Trial Period	2052206	58	Trial: 58	2052206	93	ÅûÈø	ºôÀ²È¦	Ìú»·	j	j
zyy	.	.	.	.	.	.	.	.	.	.	13	.	.	.	false	false	Message: 2383ms	9.70	190.28	51	2386	803.90	397.80	7	301.10	2336	517.30	388.40	SYNCTIME	2383	.	.	zyy.edf	RIGHT	3123	2055329	Full Trial Period	2052206	58	Trial: 58	2052206	93	ÅûÈø	ºôÀ²È¦	Ìú»·	j	j
zyy	.	.	.	.	530	3121	9	2592	883.10	396.20	14	[1]	2	RECTANGLE_INTERESTAREA	false	false	Message: 3103ms	.	.	.	.	.	.	.	.	.	.	.	KEYBOARD	3103	883.10	396.20	zyy.edf	RIGHT	3123	2055329	Full Trial Period	2052206	58	Trial: 58	2052206	93	ÅûÈø	ºôÀ²È¦	Ìú»·	j	j
zyy	.	.	.	.	.	.	.	.	.	.	15	.	.	.	false	false	Message: 3166ms	.	.	.	.	.	.	.	.	.	.	.	TRIAL_RESULT 0	3166	.	.	zyy.edf	RIGHT	3123	2055329	Full Trial Period	2052206	58	Trial: 58	2052206	93	ÅûÈø	ºôÀ²È¦	Ìú»·	j	j
zyy	.	.	.	.	.	.	.	.	.	.	1	.	.	.	false	false	Message: -23ms	.	.	.	.	.	.	.	.	.	.	.	TRIALID 58	-23	.	.	zyy.edf	RIGHT	1877	2058281	Full Trial Period	2056404	59	Trial: 59	2056404	9	ÇÉ¿ËÁ¦	Ìú¹ì	Êé°ü	f	f
zyy	.	.	.	.	.	.	.	.	.	.	2	.	.	.	false	false	Message: -1ms	.	.	.	.	.	.	.	.	.	.	.	RECCFG CR 1000 2 0 R	-1	.	.	zyy.edf	RIGHT	1877	2058281	Full Trial Period	2056404	59	Trial: 59	2056404	9	ÇÉ¿ËÁ¦	Ìú¹ì	Êé°ü	f	f
zyy	.	.	.	.	.	.	.	.	.	.	3	.	.	.	false	false	Message: -1ms	.	.	.	.	.	.	.	.	.	.	.	ELCLCFG TOWER	-1	.	.	zyy.edf	RIGHT	1877	2058281	Full Trial Period	2056404	59	Trial: 59	2056404	9	ÇÉ¿ËÁ¦	Ìú¹ì	Êé°ü	f	f
zyy	.	.	.	.	.	.	.	.	.	.	4	.	.	.	false	false	Message: -1ms	.	.	.	.	.	.	.	.	.	.	.	GAZE_COORDS 0.00 0.00 1023.00 767.00	-1	.	.	zyy.edf	RIGHT	1877	2058281	Full Trial Period	2056404	59	Trial: 59	2056404	9	ÇÉ¿ËÁ¦	Ìú¹ì	Êé°ü	f	f
zyy	.	.	.	.	.	.	.	.	.	.	5	.	.	.	false	false	Message: -1ms	.	.	.	.	.	.	.	.	.	.	.	THRESHOLDS R 88 213	-1	.	.	zyy.edf	RIGHT	1877	2058281	Full Trial Period	2056404	59	Trial: 59	2056404	9	ÇÉ¿ËÁ¦	Ìú¹ì	Êé°ü	f	f
zyy	.	.	.	.	.	.	.	.	.	.	6	.	.	.	false	false	Message: -1ms	.	.	.	.	.	.	.	.	.	.	.	ELCL_PROC CENTROID (3)	-1	.	.	zyy.edf	RIGHT	1877	2058281	Full Trial Period	2056404	59	Trial: 59	2056404	9	ÇÉ¿ËÁ¦	Ìú¹ì	Êé°ü	f	f
zyy	.	.	.	.	.	.	.	.	.	.	7	.	.	.	false	false	Message: -1ms	.	.	.	.	.	.	.	.	.	.	.	ELCL_PCR_PARAM 5 3.0	-1	.	.	zyy.edf	RIGHT	1877	2058281	Full Trial Period	2056404	59	Trial: 59	2056404	9	ÇÉ¿ËÁ¦	Ìú¹ì	Êé°ü	f	f
zyy	.	.	.	.	.	.	.	.	.	.	8	.	.	.	false	true	Message: 0ms	.	.	.	.	.	.	.	.	.	.	.	!MODE RECORD CR 1000 2 0 R	0	.	.	zyy.edf	RIGHT	1877	2058281	Full Trial Period	2056404	59	Trial: 59	2056404	9	ÇÉ¿ËÁ¦	Ìú¹ì	Êé°ü	f	f
zyy	.	.	.	.	213	219	1	7	176.60	405.10	9	.	.	.	false	false	Message: 43ms	.	.	.	.	.	.	.	.	.	.	.	SYNCTIME	43	176.60	405.10	zyy.edf	RIGHT	1877	2058281	Full Trial Period	2056404	59	Trial: 59	2056404	9	ÇÉ¿ËÁ¦	Ìú¹ì	Êé°ü	f	f
zyy	.	.	.	.	.	.	.	.	.	.	10	.	.	.	false	false	Message: 442ms	12.55	181.93	69	470	514.70	403.70	2	310.20	402	139.40	398.90	INVISIBLE_BOUNDARY[1]	442	.	.	zyy.edf	RIGHT	1877	2058281	Full Trial Period	2056404	59	Trial: 59	2056404	9	ÇÉ¿ËÁ¦	Ìú¹ì	Êé°ü	f	f
zyy	.	.	.	.	.	.	.	.	.	.	11	.	.	.	false	false	Message: 451ms	12.55	181.93	69	470	514.70	403.70	2	310.20	402	139.40	398.90	SYNCTIME	451	.	.	zyy.edf	RIGHT	1877	2058281	Full Trial Period	2056404	59	Trial: 59	2056404	9	ÇÉ¿ËÁ¦	Ìú¹ì	Êé°ü	f	f
zyy	.	.	.	.	.	.	.	.	.	.	12	.	.	.	false	false	Message: 1068ms	9.93	165.44	60	1087	828.00	410.30	4	293.60	1028	534.10	394.80	INVISIBLE_BOUNDARY[2]	1068	.	.	zyy.edf	RIGHT	1877	2058281	Full Trial Period	2056404	59	Trial: 59	2056404	9	ÇÉ¿ËÁ¦	Ìú¹ì	Êé°ü	f	f
zyy	.	.	.	.	.	.	.	.	.	.	13	.	.	.	false	false	Message: 1076ms	9.93	165.44	60	1087	828.00	410.30	4	293.60	1028	534.10	394.80	SYNCTIME	1076	.	.	zyy.edf	RIGHT	1877	2058281	Full Trial Period	2056404	59	Trial: 59	2056404	9	ÇÉ¿ËÁ¦	Ìú¹ì	Êé°ü	f	f
zyy	.	.	.	.	621	1875	6	1255	891.90	401.60	14	[1]	2	RECTANGLE_INTERESTAREA	false	false	Message: 1858ms	.	.	.	.	.	.	.	.	.	.	.	KEYBOARD	1858	891.90	401.60	zyy.edf	RIGHT	1877	2058281	Full Trial Period	2056404	59	Trial: 59	2056404	9	ÇÉ¿ËÁ¦	Ìú¹ì	Êé°ü	f	f
zyy	.	.	.	.	.	.	.	.	.	.	15	.	.	.	false	false	Message: 1920ms	.	.	.	.	.	.	.	.	.	.	.	TRIAL_RESULT 0	1920	.	.	zyy.edf	RIGHT	1877	2058281	Full Trial Period	2056404	59	Trial: 59	2056404	9	ÇÉ¿ËÁ¦	Ìú¹ì	Êé°ü	f	f
zyy	.	.	.	.	.	.	.	.	.	.	1	.	.	.	false	false	Message: -26ms	.	.	.	.	.	.	.	.	.	.	.	TRIALID 59	-26	.	.	zyy.edf	RIGHT	5425	2064873	Full Trial Period	2059448	60	Trial: 60	2059448	119	ÖñËñ	ÑÀ¸à	ÄÏ¹Ï	f	f
zyy	.	.	.	.	.	.	.	.	.	.	2	.	.	.	false	false	Message: -1ms	.	.	.	.	.	.	.	.	.	.	.	RECCFG CR 1000 2 0 R	-1	.	.	zyy.edf	RIGHT	5425	2064873	Full Trial Period	2059448	60	Trial: 60	2059448	119	ÖñËñ	ÑÀ¸à	ÄÏ¹Ï	f	f
zyy	.	.	.	.	.	.	.	.	.	.	3	.	.	.	false	false	Message: -1ms	.	.	.	.	.	.	.	.	.	.	.	ELCLCFG TOWER	-1	.	.	zyy.edf	RIGHT	5425	2064873	Full Trial Period	2059448	60	Trial: 60	2059448	119	ÖñËñ	ÑÀ¸à	ÄÏ¹Ï	f	f
zyy	.	.	.	.	.	.	.	.	.	.	4	.	.	.	false	false	Message: -1ms	.	.	.	.	.	.	.	.	.	.	.	GAZE_COORDS 0.00 0.00 1023.00 767.00	-1	.	.	zyy.edf	RIGHT	5425	2064873	Full Trial Period	2059448	60	Trial: 60	2059448	119	ÖñËñ	ÑÀ¸à	ÄÏ¹Ï	f	f
zyy	.	.	.	.	.	.	.	.	.	.	5	.	.	.	false	false	Message: -1ms	.	.	.	.	.	.	.	.	.	.	.	THRESHOLDS R 88 213	-1	.	.	zyy.edf	RIGHT	5425	2064873	Full Trial Period	2059448	60	Trial: 60	2059448	119	ÖñËñ	ÑÀ¸à	ÄÏ¹Ï	f	f
zyy	.	.	.	.	.	.	.	.	.	.	6	.	.	.	false	false	Message: -1ms	.	.	.	.	.	.	.	.	.	.	.	ELCL_PROC CENTROID (3)	-1	.	.	zyy.edf	RIGHT	5425	2064873	Full Trial Period	2059448	60	Trial: 60	2059448	119	ÖñËñ	ÑÀ¸à	ÄÏ¹Ï	f	f
zyy	.	.	.	.	.	.	.	.	.	.	7	.	.	.	false	false	Message: -1ms	.	.	.	.	.	.	.	.	.	.	.	ELCL_PCR_PARAM 5 3.0	-1	.	.	zyy.edf	RIGHT	5425	2064873	Full Trial Period	2059448	60	Trial: 60	2059448	119	ÖñËñ	ÑÀ¸à	ÄÏ¹Ï	f	f
zyy	.	.	.	.	.	.	.	.	.	.	8	.	.	.	false	true	Message: 0ms	.	.	.	.	.	.	.	.	.	.	.	!MODE RECORD CR 1000 2 0 R	0	.	.	zyy.edf	RIGHT	5425	2064873	Full Trial Period	2059448	60	Trial: 60	2059448	119	ÖñËñ	ÑÀ¸à	ÄÏ¹Ï	f	f
zyy	.	.	.	.	543	549	1	7	146.40	394.00	9	.	.	.	false	false	Message: 40ms	.	.	.	.	.	.	.	.	.	.	.	SYNCTIME	40	146.40	394.00	zyy.edf	RIGHT	5425	2064873	Full Trial Period	2059448	60	Trial: 60	2059448	119	ÖñËñ	ÑÀ¸à	ÄÏ¹Ï	f	f
zyy	.	.	.	.	253	2485	6	2233	620.00	380.60	10	.	.	.	false	false	Message: 2474ms	.	.	.	.	.	.	.	.	.	.	.	INVISIBLE_BOUNDARY[1]	2474	620.00	380.60	zyy.edf	RIGHT	5425	2064873	Full Trial Period	2059448	60	Trial: 60	2059448	119	ÖñËñ	ÑÀ¸à	ÄÏ¹Ï	f	f
zyy	.	.	.	.	253	2485	6	2233	620.00	380.60	11	.	.	.	false	false	Message: 2481ms	.	.	.	.	.	.	.	.	.	.	.	SYNCTIME	2481	620.00	380.60	zyy.edf	RIGHT	5425	2064873	Full Trial Period	2059448	60	Trial: 60	2059448	119	ÖñËñ	ÑÀ¸à	ÄÏ¹Ï	f	f
zyy	.	.	.	.	.	.	.	.	.	.	12	.	.	.	false	false	Message: 3788ms	5.10	102.00	50	3811	817.60	408.40	10	184.00	3762	666.30	394.30	INVISIBLE_BOUNDARY[2]	3788	.	.	zyy.edf	RIGHT	5425	2064873	Full Trial Period	2059448	60	Trial: 60	2059448	119	ÖñËñ	ÑÀ¸à	ÄÏ¹Ï	f	f
zyy	.	.	.	.	.	.	.	.	.	.	13	.	.	.	false	false	Message: 3798ms	5.10	102.00	50	3811	817.60	408.40	10	184.00	3762	666.30	394.30	SYNCTIME	3798	.	.	zyy.edf	RIGHT	5425	2064873	Full Trial Period	2059448	60	Trial: 60	2059448	119	ÖñËñ	ÑÀ¸à	ÄÏ¹Ï	f	f
zyy	.	.	.	.	467	5423	14	4957	883.90	401.40	14	[1]	2	RECTANGLE_INTERESTAREA	false	false	Message: 5406ms	.	.	.	.	.	.	.	.	.	.	.	KEYBOARD	5406	883.90	401.40	zyy.edf	RIGHT	5425	2064873	Full Trial Period	2059448	60	Trial: 60	2059448	119	ÖñËñ	ÑÀ¸à	ÄÏ¹Ï	f	f
zyy	.	.	.	.	.	.	.	.	.	.	15	.	.	.	false	false	Message: 5469ms	.	.	.	.	.	.	.	.	.	.	.	TRIAL_RESULT 0	5469	.	.	zyy.edf	RIGHT	5425	2064873	Full Trial Period	2059448	60	Trial: 60	2059448	119	ÖñËñ	ÑÀ¸à	ÄÏ¹Ï	f	f
zyy	.	.	.	.	.	.	.	.	.	.	1	.	.	.	false	false	Message: -16ms	.	.	.	.	.	.	.	.	.	.	.	TRIALID 60	-16	.	.	zyy.edf	RIGHT	3414	2069409	Full Trial Period	2065995	61	Trial: 61	2065995	74	Êó±ê	ÓñÃ×	ß¦ÃæÕÈ	j	j
zyy	.	.	.	.	.	.	.	.	.	.	2	.	.	.	false	false	Message: -1ms	.	.	.	.	.	.	.	.	.	.	.	RECCFG CR 1000 2 0 R	-1	.	.	zyy.edf	RIGHT	3414	2069409	Full Trial Period	2065995	61	Trial: 61	2065995	74	Êó±ê	ÓñÃ×	ß¦ÃæÕÈ	j	j
zyy	.	.	.	.	.	.	.	.	.	.	3	.	.	.	false	false	Message: -1ms	.	.	.	.	.	.	.	.	.	.	.	ELCLCFG TOWER	-1	.	.	zyy.edf	RIGHT	3414	2069409	Full Trial Period	2065995	61	Trial: 61	2065995	74	Êó±ê	ÓñÃ×	ß¦ÃæÕÈ	j	j
zyy	.	.	.	.	.	.	.	.	.	.	4	.	.	.	false	false	Message: -1ms	.	.	.	.	.	.	.	.	.	.	.	GAZE_COORDS 0.00 0.00 1023.00 767.00	-1	.	.	zyy.edf	RIGHT	3414	2069409	Full Trial Period	2065995	61	Trial: 61	2065995	74	Êó±ê	ÓñÃ×	ß¦ÃæÕÈ	j	j
zyy	.	.	.	.	.	.	.	.	.	.	5	.	.	.	false	false	Message: -1ms	.	.	.	.	.	.	.	.	.	.	.	THRESHOLDS R 88 213	-1	.	.	zyy.edf	RIGHT	3414	2069409	Full Trial Period	2065995	61	Trial: 61	2065995	74	Êó±ê	ÓñÃ×	ß¦ÃæÕÈ	j	j
zyy	.	.	.	.	.	.	.	.	.	.	6	.	.	.	false	false	Message: -1ms	.	.	.	.	.	.	.	.	.	.	.	ELCL_PROC CENTROID (3)	-1	.	.	zyy.edf	RIGHT	3414	2069409	Full Trial Period	2065995	61	Trial: 61	2065995	74	Êó±ê	ÓñÃ×	ß¦ÃæÕÈ	j	j
zyy	.	.	.	.	.	.	.	.	.	.	7	.	.	.	false	false	Message: -1ms	.	.	.	.	.	.	.	.	.	.	.	ELCL_PCR_PARAM 5 3.0	-1	.	.	zyy.edf	RIGHT	3414	2069409	Full Trial Period	2065995	61	Trial: 61	2065995	74	Êó±ê	ÓñÃ×	ß¦ÃæÕÈ	j	j
zyy	.	.	.	.	.	.	.	.	.	.	8	.	.	.	false	true	Message: 0ms	.	.	.	.	.	.	.	.	.	.	.	!MODE RECORD CR 1000 2 0 R	0	.	.	zyy.edf	RIGHT	3414	2069409	Full Trial Period	2065995	61	Trial: 61	2065995	74	Êó±ê	ÓñÃ×	ß¦ÃæÕÈ	j	j
zyy	.	.	.	.	520	526	1	7	147.70	398.60	9	.	.	.	false	false	Message: 42ms	.	.	.	.	.	.	.	.	.	.	.	SYNCTIME	42	147.70	398.60	zyy.edf	RIGHT	3414	2069409	Full Trial Period	2065995	61	Trial: 61	2065995	74	Êó±ê	ÓñÃ×	ß¦ÃæÕÈ	j	j
zyy	.	.	.	.	.	.	.	.	.	.	10	.	.	.	false	false	Message: 1295ms	10.20	170.01	60	1306	444.50	390.90	5	254.30	1247	139.50	390.80	INVISIBLE_BOUNDARY[1]	1295	.	.	zyy.edf	RIGHT	3414	2069409	Full Trial Period	2065995	61	Trial: 61	2065995	74	Êó±ê	ÓñÃ×	ß¦ÃæÕÈ	j	j
zyy	.	.	.	.	.	.	.	.	.	.	11	.	.	.	false	false	Message: 1300ms	10.20	170.01	60	1306	444.50	390.90	5	254.30	1247	139.50	390.80	SYNCTIME	1300	.	.	zyy.edf	RIGHT	3414	2069409	Full Trial Period	2065995	61	Trial: 61	2065995	74	Êó±ê	ÓñÃ×	ß¦ÃæÕÈ	j	j
zyy	.	.	.	.	.	.	.	.	.	.	12	.	.	.	false	false	Message: 2648ms	2.63	101.15	26	2656	783.70	400.40	9	179.10	2631	705.60	399.50	INVISIBLE_BOUNDARY[2]	2648	.	.	zyy.edf	RIGHT	3414	2069409	Full Trial Period	2065995	61	Trial: 61	2065995	74	Êó±ê	ÓñÃ×	ß¦ÃæÕÈ	j	j
zyy	.	.	.	.	170	2826	10	2657	810.80	398.90	13	.	.	.	false	false	Message: 2658ms	.	.	.	.	.	.	.	.	.	.	.	SYNCTIME	2658	810.80	398.90	zyy.edf	RIGHT	3414	2069409	Full Trial Period	2065995	61	Trial: 61	2065995	74	Êó±ê	ÓñÃ×	ß¦ÃæÕÈ	j	j
zyy	.	.	.	.	565	3412	11	2848	870.20	395.90	14	[1]	2	RECTANGLE_INTERESTAREA	false	false	Message: 3395ms	.	.	.	.	.	.	.	.	.	.	.	KEYBOARD	3395	870.20	395.90	zyy.edf	RIGHT	3414	2069409	Full Trial Period	2065995	61	Trial: 61	2065995	74	Êó±ê	ÓñÃ×	ß¦ÃæÕÈ	j	j
zyy	.	.	.	.	.	.	.	.	.	.	15	.	.	.	false	false	Message: 3459ms	.	.	.	.	.	.	.	.	.	.	.	TRIAL_RESULT 0	3459	.	.	zyy.edf	RIGHT	3414	2069409	Full Trial Period	2065995	61	Trial: 61	2065995	74	Êó±ê	ÓñÃ×	ß¦ÃæÕÈ	j	j
zyy	.	.	.	.	.	.	.	.	.	.	1	.	.	.	false	false	Message: -17ms	.	.	.	.	.	.	.	.	.	.	.	TRIALID 61	-17	.	.	zyy.edf	RIGHT	2898	2073393	Full Trial Period	2070495	62	Trial: 62	2070495	29	Ç¦±Ê	Éß	Ð¡Ïª	j	j
zyy	.	.	.	.	.	.	.	.	.	.	2	.	.	.	false	false	Message: -1ms	.	.	.	.	.	.	.	.	.	.	.	RECCFG CR 1000 2 0 R	-1	.	.	zyy.edf	RIGHT	2898	2073393	Full Trial Period	2070495	62	Trial: 62	2070495	29	Ç¦±Ê	Éß	Ð¡Ïª	j	j
zyy	.	.	.	.	.	.	.	.	.	.	3	.	.	.	false	false	Message: -1ms	.	.	.	.	.	.	.	.	.	.	.	ELCLCFG TOWER	-1	.	.	zyy.edf	RIGHT	2898	2073393	Full Trial Period	2070495	62	Trial: 62	2070495	29	Ç¦±Ê	Éß	Ð¡Ïª	j	j
zyy	.	.	.	.	.	.	.	.	.	.	4	.	.	.	false	false	Message: -1ms	.	.	.	.	.	.	.	.	.	.	.	GAZE_COORDS 0.00 0.00 1023.00 767.00	-1	.	.	zyy.edf	RIGHT	2898	2073393	Full Trial Period	2070495	62	Trial: 62	2070495	29	Ç¦±Ê	Éß	Ð¡Ïª	j	j
zyy	.	.	.	.	.	.	.	.	.	.	5	.	.	.	false	false	Message: -1ms	.	.	.	.	.	.	.	.	.	.	.	THRESHOLDS R 88 213	-1	.	.	zyy.edf	RIGHT	2898	2073393	Full Trial Period	2070495	62	Trial: 62	2070495	29	Ç¦±Ê	Éß	Ð¡Ïª	j	j
zyy	.	.	.	.	.	.	.	.	.	.	6	.	.	.	false	false	Message: -1ms	.	.	.	.	.	.	.	.	.	.	.	ELCL_PROC CENTROID (3)	-1	.	.	zyy.edf	RIGHT	2898	2073393	Full Trial Period	2070495	62	Trial: 62	2070495	29	Ç¦±Ê	Éß	Ð¡Ïª	j	j
zyy	.	.	.	.	.	.	.	.	.	.	7	.	.	.	false	false	Message: -1ms	.	.	.	.	.	.	.	.	.	.	.	ELCL_PCR_PARAM 5 3.0	-1	.	.	zyy.edf	RIGHT	2898	2073393	Full Trial Period	2070495	62	Trial: 62	2070495	29	Ç¦±Ê	Éß	Ð¡Ïª	j	j
zyy	.	.	.	.	.	.	.	.	.	.	8	.	.	.	false	true	Message: 0ms	.	.	.	.	.	.	.	.	.	.	.	!MODE RECORD CR 1000 2 0 R	0	.	.	zyy.edf	RIGHT	2898	2073393	Full Trial Period	2070495	62	Trial: 62	2070495	29	Ç¦±Ê	Éß	Ð¡Ïª	j	j
zyy	.	.	.	.	350	356	1	7	153.10	395.30	9	.	.	.	false	false	Message: 50ms	.	.	.	.	.	.	.	.	.	.	.	SYNCTIME	50	153.10	395.30	zyy.edf	RIGHT	2898	2073393	Full Trial Period	2070495	62	Trial: 62	2070495	29	Ç¦±Ê	Éß	Ð¡Ïª	j	j
zyy	.	.	.	.	144	1178	4	1035	393.70	390.20	10	.	.	.	false	false	Message: 1035ms	.	.	.	.	.	.	.	.	.	.	.	INVISIBLE_BOUNDARY[1]	1035	.	.	zyy.edf	RIGHT	2898	2073393	Full Trial Period	2070495	62	Trial: 62	2070495	29	Ç¦±Ê	Éß	Ð¡Ïª	j	j
zyy	.	.	.	.	144	1178	4	1035	393.70	390.20	11	.	.	.	false	false	Message: 1041ms	.	.	.	.	.	.	.	.	.	.	.	SYNCTIME	1041	393.70	390.20	zyy.edf	RIGHT	2898	2073393	Full Trial Period	2070495	62	Trial: 62	2070495	29	Ç¦±Ê	Éß	Ð¡Ïª	j	j
zyy	.	.	.	.	.	.	.	.	.	.	12	.	.	.	false	false	Message: 2066ms	3.13	120.44	26	2068	767.50	402.80	7	190.40	2043	674.70	405.70	INVISIBLE_BOUNDARY[2]	2066	.	.	zyy.edf	RIGHT	2898	2073393	Full Trial Period	2070495	62	Trial: 62	2070495	29	Ç¦±Ê	Éß	Ð¡Ïª	j	j
zyy	.	.	.	.	124	2192	8	2069	785.70	400.40	13	.	.	.	false	false	Message: 2074ms	.	.	.	.	.	.	.	.	.	.	.	SYNCTIME	2074	785.70	400.40	zyy.edf	RIGHT	2898	2073393	Full Trial Period	2070495	62	Trial: 62	2070495	29	Ç¦±Ê	Éß	Ð¡Ïª	j	j
zyy	.	.	.	.	423	2896	10	2474	886.30	393.50	14	[1]	2	RECTANGLE_INTERESTAREA	false	false	Message: 2879ms	.	.	.	.	.	.	.	.	.	.	.	KEYBOARD	2879	886.30	393.50	zyy.edf	RIGHT	2898	2073393	Full Trial Period	2070495	62	Trial: 62	2070495	29	Ç¦±Ê	Éß	Ð¡Ïª	j	j
zyy	.	.	.	.	.	.	.	.	.	.	15	.	.	.	false	false	Message: 2943ms	.	.	.	.	.	.	.	.	.	.	.	TRIAL_RESULT 0	2943	.	.	zyy.edf	RIGHT	2898	2073393	Full Trial Period	2070495	62	Trial: 62	2070495	29	Ç¦±Ê	Éß	Ð¡Ïª	j	j
zyy	.	.	.	.	.	.	.	.	.	.	1	.	.	.	false	false	Message: -16ms	.	.	.	.	.	.	.	.	.	.	.	TRIALID 62	-16	.	.	zyy.edf	RIGHT	5243	2079787	Full Trial Period	2074544	63	Trial: 63	2074544	41	¿¨³µ	Ê±ÖÓ	ºÉ°üµ°	j	j
zyy	.	.	.	.	.	.	.	.	.	.	2	.	.	.	false	false	Message: -1ms	.	.	.	.	.	.	.	.	.	.	.	RECCFG CR 1000 2 0 R	-1	.	.	zyy.edf	RIGHT	5243	2079787	Full Trial Period	2074544	63	Trial: 63	2074544	41	¿¨³µ	Ê±ÖÓ	ºÉ°üµ°	j	j
zyy	.	.	.	.	.	.	.	.	.	.	3	.	.	.	false	false	Message: -1ms	.	.	.	.	.	.	.	.	.	.	.	ELCLCFG TOWER	-1	.	.	zyy.edf	RIGHT	5243	2079787	Full Trial Period	2074544	63	Trial: 63	2074544	41	¿¨³µ	Ê±ÖÓ	ºÉ°üµ°	j	j
zyy	.	.	.	.	.	.	.	.	.	.	4	.	.	.	false	false	Message: -1ms	.	.	.	.	.	.	.	.	.	.	.	GAZE_COORDS 0.00 0.00 1023.00 767.00	-1	.	.	zyy.edf	RIGHT	5243	2079787	Full Trial Period	2074544	63	Trial: 63	2074544	41	¿¨³µ	Ê±ÖÓ	ºÉ°üµ°	j	j
zyy	.	.	.	.	.	.	.	.	.	.	5	.	.	.	false	false	Message: -1ms	.	.	.	.	.	.	.	.	.	.	.	THRESHOLDS R 88 213	-1	.	.	zyy.edf	RIGHT	5243	2079787	Full Trial Period	2074544	63	Trial: 63	2074544	41	¿¨³µ	Ê±ÖÓ	ºÉ°üµ°	j	j
zyy	.	.	.	.	.	.	.	.	.	.	6	.	.	.	false	false	Message: -1ms	.	.	.	.	.	.	.	.	.	.	.	ELCL_PROC CENTROID (3)	-1	.	.	zyy.edf	RIGHT	5243	2079787	Full Trial Period	2074544	63	Trial: 63	2074544	41	¿¨³µ	Ê±ÖÓ	ºÉ°üµ°	j	j
zyy	.	.	.	.	.	.	.	.	.	.	7	.	.	.	false	false	Message: -1ms	.	.	.	.	.	.	.	.	.	.	.	ELCL_PCR_PARAM 5 3.0	-1	.	.	zyy.edf	RIGHT	5243	2079787	Full Trial Period	2074544	63	Trial: 63	2074544	41	¿¨³µ	Ê±ÖÓ	ºÉ°üµ°	j	j
zyy	.	.	.	.	.	.	.	.	.	.	8	.	.	.	false	true	Message: 0ms	.	.	.	.	.	.	.	.	.	.	.	!MODE RECORD CR 1000 2 0 R	0	.	.	zyy.edf	RIGHT	5243	2079787	Full Trial Period	2074544	63	Trial: 63	2074544	41	¿¨³µ	Ê±ÖÓ	ºÉ°üµ°	j	j
zyy	.	.	.	.	1037	1043	1	7	149.40	391.30	9	.	.	.	false	false	Message: 50ms	.	.	.	.	.	.	.	.	.	.	.	SYNCTIME	50	149.40	391.30	zyy.edf	RIGHT	5243	2079787	Full Trial Period	2074544	63	Trial: 63	2074544	41	¿¨³µ	Ê±ÖÓ	ºÉ°üµ°	j	j
zyy	.	.	.	.	.	.	.	.	.	.	10	.	.	.	false	false	Message: 2274ms	2.70	112.63	24	2281	423.50	396.00	3	191.20	2258	344.30	396.00	INVISIBLE_BOUNDARY[1]	2274	.	.	zyy.edf	RIGHT	5243	2079787	Full Trial Period	2074544	63	Trial: 63	2074544	41	¿¨³µ	Ê±ÖÓ	ºÉ°üµ°	j	j
zyy	.	.	.	.	159	2440	4	2282	439.10	397.40	11	.	.	.	false	false	Message: 2283ms	.	.	.	.	.	.	.	.	.	.	.	SYNCTIME	2283	439.10	397.40	zyy.edf	RIGHT	5243	2079787	Full Trial Period	2074544	63	Trial: 63	2074544	41	¿¨³µ	Ê±ÖÓ	ºÉ°üµ°	j	j
zyy	.	.	.	.	.	.	.	.	.	.	12	.	.	.	false	false	Message: 3564ms	2.17	98.73	22	3578	813.40	407.60	7	158.00	3557	748.80	415.10	INVISIBLE_BOUNDARY[2]	3564	.	.	zyy.edf	RIGHT	5243	2079787	Full Trial Period	2074544	63	Trial: 63	2074544	41	¿¨³µ	Ê±ÖÓ	ºÉ°üµ°	j	j
zyy	.	.	.	.	.	.	.	.	.	.	13	.	.	.	false	false	Message: 3574ms	2.17	98.73	22	3578	813.40	407.60	7	158.00	3557	748.80	415.10	SYNCTIME	3574	.	.	zyy.edf	RIGHT	5243	2079787	Full Trial Period	2074544	63	Trial: 63	2074544	41	¿¨³µ	Ê±ÖÓ	ºÉ°üµ°	j	j
zyy	.	.	.	.	453	5241	11	4789	874.00	388.20	14	[1]	2	RECTANGLE_INTERESTAREA	false	false	Message: 5224ms	.	.	.	.	.	.	.	.	.	.	.	KEYBOARD	5224	874.00	388.20	zyy.edf	RIGHT	5243	2079787	Full Trial Period	2074544	63	Trial: 63	2074544	41	¿¨³µ	Ê±ÖÓ	ºÉ°üµ°	j	j
zyy	.	.	.	.	.	.	.	.	.	.	15	.	.	.	false	false	Message: 5290ms	.	.	.	.	.	.	.	.	.	.	.	TRIAL_RESULT 0	5290	.	.	zyy.edf	RIGHT	5243	2079787	Full Trial Period	2074544	63	Trial: 63	2074544	41	¿¨³µ	Ê±ÖÓ	ºÉ°üµ°	j	j
zyy	.	.	.	.	.	.	.	.	.	.	1	.	.	.	false	false	Message: -22ms	.	.	.	.	.	.	.	.	.	.	.	TRIALID 63	-22	.	.	zyy.edf	RIGHT	3522	2084562	Full Trial Period	2081040	64	Trial: 64	2081040	2	éÏé­	ÆøÇò	Ð¬×Ó	f	f
zyy	.	.	.	.	.	.	.	.	.	.	2	.	.	.	false	false	Message: -1ms	.	.	.	.	.	.	.	.	.	.	.	RECCFG CR 1000 2 0 R	-1	.	.	zyy.edf	RIGHT	3522	2084562	Full Trial Period	2081040	64	Trial: 64	2081040	2	éÏé­	ÆøÇò	Ð¬×Ó	f	f
zyy	.	.	.	.	.	.	.	.	.	.	3	.	.	.	false	false	Message: -1ms	.	.	.	.	.	.	.	.	.	.	.	ELCLCFG TOWER	-1	.	.	zyy.edf	RIGHT	3522	2084562	Full Trial Period	2081040	64	Trial: 64	2081040	2	éÏé­	ÆøÇò	Ð¬×Ó	f	f
zyy	.	.	.	.	.	.	.	.	.	.	4	.	.	.	false	false	Message: -1ms	.	.	.	.	.	.	.	.	.	.	.	GAZE_COORDS 0.00 0.00 1023.00 767.00	-1	.	.	zyy.edf	RIGHT	3522	2084562	Full Trial Period	2081040	64	Trial: 64	2081040	2	éÏé­	ÆøÇò	Ð¬×Ó	f	f
zyy	.	.	.	.	.	.	.	.	.	.	5	.	.	.	false	false	Message: -1ms	.	.	.	.	.	.	.	.	.	.	.	THRESHOLDS R 88 213	-1	.	.	zyy.edf	RIGHT	3522	2084562	Full Trial Period	2081040	64	Trial: 64	2081040	2	éÏé­	ÆøÇò	Ð¬×Ó	f	f
zyy	.	.	.	.	.	.	.	.	.	.	6	.	.	.	false	false	Message: -1ms	.	.	.	.	.	.	.	.	.	.	.	ELCL_PROC CENTROID (3)	-1	.	.	zyy.edf	RIGHT	3522	2084562	Full Trial Period	2081040	64	Trial: 64	2081040	2	éÏé­	ÆøÇò	Ð¬×Ó	f	f
zyy	.	.	.	.	.	.	.	.	.	.	7	.	.	.	false	false	Message: -1ms	.	.	.	.	.	.	.	.	.	.	.	ELCL_PCR_PARAM 5 3.0	-1	.	.	zyy.edf	RIGHT	3522	2084562	Full Trial Period	2081040	64	Trial: 64	2081040	2	éÏé­	ÆøÇò	Ð¬×Ó	f	f
zyy	.	.	.	.	.	.	.	.	.	.	8	.	.	.	false	true	Message: 0ms	.	.	.	.	.	.	.	.	.	.	.	!MODE RECORD CR 1000 2 0 R	0	.	.	zyy.edf	RIGHT	3522	2084562	Full Trial Period	2081040	64	Trial: 64	2081040	2	éÏé­	ÆøÇò	Ð¬×Ó	f	f
zyy	.	.	.	.	765	771	1	7	150.00	390.50	9	.	.	.	false	false	Message: 45ms	.	.	.	.	.	.	.	.	.	.	.	SYNCTIME	45	150.00	390.50	zyy.edf	RIGHT	3522	2084562	Full Trial Period	2081040	64	Trial: 64	2081040	2	éÏé­	ÆøÇò	Ð¬×Ó	f	f
zyy	.	.	.	.	.	.	.	.	.	.	10	.	.	.	false	false	Message: 819ms	12.41	163.35	76	847	520.80	383.80	1	265.30	772	150.90	389.70	INVISIBLE_BOUNDARY[1]	819	.	.	zyy.edf	RIGHT	3522	2084562	Full Trial Period	2081040	64	Trial: 64	2081040	2	éÏé­	ÆøÇò	Ð¬×Ó	f	f
zyy	.	.	.	.	.	.	.	.	.	.	11	.	.	.	false	false	Message: 828ms	12.41	163.35	76	847	520.80	383.80	1	265.30	772	150.90	389.70	SYNCTIME	828	.	.	zyy.edf	RIGHT	3522	2084562	Full Trial Period	2081040	64	Trial: 64	2081040	2	éÏé­	ÆøÇò	Ð¬×Ó	f	f
zyy	.	.	.	.	722	3520	7	2799	871.40	382.90	12	[1]	2	RECTANGLE_INTERESTAREA	false	false	Message: 2806ms	.	.	.	.	.	.	.	.	.	.	.	INVISIBLE_BOUNDARY[2]	2806	871.40	382.90	zyy.edf	RIGHT	3522	2084562	Full Trial Period	2081040	64	Trial: 64	2081040	2	éÏé­	ÆøÇò	Ð¬×Ó	f	f
zyy	.	.	.	.	722	3520	7	2799	871.40	382.90	13	[1]	2	RECTANGLE_INTERESTAREA	false	false	Message: 2811ms	.	.	.	.	.	.	.	.	.	.	.	SYNCTIME	2811	871.40	382.90	zyy.edf	RIGHT	3522	2084562	Full Trial Period	2081040	64	Trial: 64	2081040	2	éÏé­	ÆøÇò	Ð¬×Ó	f	f
zyy	.	.	.	.	722	3520	7	2799	871.40	382.90	14	[1]	2	RECTANGLE_INTERESTAREA	false	false	Message: 3503ms	.	.	.	.	.	.	.	.	.	.	.	KEYBOARD	3503	871.40	382.90	zyy.edf	RIGHT	3522	2084562	Full Trial Period	2081040	64	Trial: 64	2081040	2	éÏé­	ÆøÇò	Ð¬×Ó	f	f
zyy	.	.	.	.	.	.	.	.	.	.	15	.	.	.	false	false	Message: 3565ms	.	.	.	.	.	.	.	.	.	.	.	TRIAL_RESULT 0	3565	.	.	zyy.edf	RIGHT	3522	2084562	Full Trial Period	2081040	64	Trial: 64	2081040	2	éÏé­	ÆøÇò	Ð¬×Ó	f	f
zyy	.	.	.	.	.	.	.	.	.	.	1	.	.	.	false	false	Message: -15ms	.	.	.	.	.	.	.	.	.	.	.	TRIALID 64	-15	.	.	zyy.edf	RIGHT	4609	2090275	Full Trial Period	2085666	65	Trial: 65	2085666	7	Êé°ü	Ìú¹ì	ÌÝ×Ó	j	j
zyy	.	.	.	.	.	.	.	.	.	.	2	.	.	.	false	false	Message: -1ms	.	.	.	.	.	.	.	.	.	.	.	RECCFG CR 1000 2 0 R	-1	.	.	zyy.edf	RIGHT	4609	2090275	Full Trial Period	2085666	65	Trial: 65	2085666	7	Êé°ü	Ìú¹ì	ÌÝ×Ó	j	j
zyy	.	.	.	.	.	.	.	.	.	.	3	.	.	.	false	false	Message: -1ms	.	.	.	.	.	.	.	.	.	.	.	ELCLCFG TOWER	-1	.	.	zyy.edf	RIGHT	4609	2090275	Full Trial Period	2085666	65	Trial: 65	2085666	7	Êé°ü	Ìú¹ì	ÌÝ×Ó	j	j
zyy	.	.	.	.	.	.	.	.	.	.	4	.	.	.	false	false	Message: -1ms	.	.	.	.	.	.	.	.	.	.	.	GAZE_COORDS 0.00 0.00 1023.00 767.00	-1	.	.	zyy.edf	RIGHT	4609	2090275	Full Trial Period	2085666	65	Trial: 65	2085666	7	Êé°ü	Ìú¹ì	ÌÝ×Ó	j	j
zyy	.	.	.	.	.	.	.	.	.	.	5	.	.	.	false	false	Message: -1ms	.	.	.	.	.	.	.	.	.	.	.	THRESHOLDS R 88 213	-1	.	.	zyy.edf	RIGHT	4609	2090275	Full Trial Period	2085666	65	Trial: 65	2085666	7	Êé°ü	Ìú¹ì	ÌÝ×Ó	j	j
zyy	.	.	.	.	.	.	.	.	.	.	6	.	.	.	false	false	Message: -1ms	.	.	.	.	.	.	.	.	.	.	.	ELCL_PROC CENTROID (3)	-1	.	.	zyy.edf	RIGHT	4609	2090275	Full Trial Period	2085666	65	Trial: 65	2085666	7	Êé°ü	Ìú¹ì	ÌÝ×Ó	j	j
zyy	.	.	.	.	.	.	.	.	.	.	7	.	.	.	false	false	Message: -1ms	.	.	.	.	.	.	.	.	.	.	.	ELCL_PCR_PARAM 5 3.0	-1	.	.	zyy.edf	RIGHT	4609	2090275	Full Trial Period	2085666	65	Trial: 65	2085666	7	Êé°ü	Ìú¹ì	ÌÝ×Ó	j	j
zyy	.	.	.	.	.	.	.	.	.	.	8	.	.	.	false	true	Message: 0ms	.	.	.	.	.	.	.	.	.	.	.	!MODE RECORD CR 1000 2 0 R	0	.	.	zyy.edf	RIGHT	4609	2090275	Full Trial Period	2085666	65	Trial: 65	2085666	7	Êé°ü	Ìú¹ì	ÌÝ×Ó	j	j
zyy	.	.	.	.	308	314	1	7	152.60	396.30	9	.	.	.	false	false	Message: 43ms	.	.	.	.	.	.	.	.	.	.	.	SYNCTIME	43	152.60	396.30	zyy.edf	RIGHT	4609	2090275	Full Trial Period	2085666	65	Trial: 65	2085666	7	Êé°ü	Ìú¹ì	ÌÝ×Ó	j	j
zyy	.	.	.	.	383	3346	8	2964	533.20	377.20	10	[1]	1	RECTANGLE_INTERESTAREA	false	false	Message: 3033ms	.	.	.	.	.	.	.	.	.	.	.	INVISIBLE_BOUNDARY[1]	3033	533.20	377.20	zyy.edf	RIGHT	4609	2090275	Full Trial Period	2085666	65	Trial: 65	2085666	7	Êé°ü	Ìú¹ì	ÌÝ×Ó	j	j
zyy	.	.	.	.	383	3346	8	2964	533.20	377.20	11	[1]	1	RECTANGLE_INTERESTAREA	false	false	Message: 3042ms	.	.	.	.	.	.	.	.	.	.	.	SYNCTIME	3042	533.20	377.20	zyy.edf	RIGHT	4609	2090275	Full Trial Period	2085666	65	Trial: 65	2085666	7	Êé°ü	Ìú¹ì	ÌÝ×Ó	j	j
zyy	.	.	.	.	.	.	.	.	.	.	12	.	.	.	false	false	Message: 3840ms	3.46	133.10	26	3842	765.80	383.90	10	228.10	3817	663.60	380.40	INVISIBLE_BOUNDARY[2]	3840	.	.	zyy.edf	RIGHT	4609	2090275	Full Trial Period	2085666	65	Trial: 65	2085666	7	Êé°ü	Ìú¹ì	ÌÝ×Ó	j	j
zyy	.	.	.	.	163	4005	11	3843	793.40	384.20	13	.	.	.	false	false	Message: 3850ms	.	.	.	.	.	.	.	.	.	.	.	SYNCTIME	3850	793.40	384.20	zyy.edf	RIGHT	4609	2090275	Full Trial Period	2085666	65	Trial: 65	2085666	7	Êé°ü	Ìú¹ì	ÌÝ×Ó	j	j
zyy	.	.	.	.	578	4607	12	4030	869.40	386.50	14	[1]	2	RECTANGLE_INTERESTAREA	false	false	Message: 4590ms	.	.	.	.	.	.	.	.	.	.	.	KEYBOARD	4590	869.40	386.50	zyy.edf	RIGHT	4609	2090275	Full Trial Period	2085666	65	Trial: 65	2085666	7	Êé°ü	Ìú¹ì	ÌÝ×Ó	j	j
zyy	.	.	.	.	.	.	.	.	.	.	15	.	.	.	false	false	Message: 4649ms	.	.	.	.	.	.	.	.	.	.	.	TRIAL_RESULT 0	4649	.	.	zyy.edf	RIGHT	4609	2090275	Full Trial Period	2085666	65	Trial: 65	2085666	7	Êé°ü	Ìú¹ì	ÌÝ×Ó	j	j
zyy	.	.	.	.	.	.	.	.	.	.	1	.	.	.	false	false	Message: -16ms	.	.	.	.	.	.	.	.	.	.	.	TRIALID 65	-16	.	.	zyy.edf	RIGHT	3143	2094651	Full Trial Period	2091508	66	Trial: 66	2091508	109	ÕíÍ·	Ïà¿ò	±Ê¼Ç±¾	j	j
zyy	.	.	.	.	.	.	.	.	.	.	2	.	.	.	false	false	Message: -1ms	.	.	.	.	.	.	.	.	.	.	.	RECCFG CR 1000 2 0 R	-1	.	.	zyy.edf	RIGHT	3143	2094651	Full Trial Period	2091508	66	Trial: 66	2091508	109	ÕíÍ·	Ïà¿ò	±Ê¼Ç±¾	j	j
zyy	.	.	.	.	.	.	.	.	.	.	3	.	.	.	false	false	Message: -1ms	.	.	.	.	.	.	.	.	.	.	.	ELCLCFG TOWER	-1	.	.	zyy.edf	RIGHT	3143	2094651	Full Trial Period	2091508	66	Trial: 66	2091508	109	ÕíÍ·	Ïà¿ò	±Ê¼Ç±¾	j	j
zyy	.	.	.	.	.	.	.	.	.	.	4	.	.	.	false	false	Message: -1ms	.	.	.	.	.	.	.	.	.	.	.	GAZE_COORDS 0.00 0.00 1023.00 767.00	-1	.	.	zyy.edf	RIGHT	3143	2094651	Full Trial Period	2091508	66	Trial: 66	2091508	109	ÕíÍ·	Ïà¿ò	±Ê¼Ç±¾	j	j
zyy	.	.	.	.	.	.	.	.	.	.	5	.	.	.	false	false	Message: -1ms	.	.	.	.	.	.	.	.	.	.	.	THRESHOLDS R 88 213	-1	.	.	zyy.edf	RIGHT	3143	2094651	Full Trial Period	2091508	66	Trial: 66	2091508	109	ÕíÍ·	Ïà¿ò	±Ê¼Ç±¾	j	j
zyy	.	.	.	.	.	.	.	.	.	.	6	.	.	.	false	false	Message: -1ms	.	.	.	.	.	.	.	.	.	.	.	ELCL_PROC CENTROID (3)	-1	.	.	zyy.edf	RIGHT	3143	2094651	Full Trial Period	2091508	66	Trial: 66	2091508	109	ÕíÍ·	Ïà¿ò	±Ê¼Ç±¾	j	j
zyy	.	.	.	.	.	.	.	.	.	.	7	.	.	.	false	false	Message: -1ms	.	.	.	.	.	.	.	.	.	.	.	ELCL_PCR_PARAM 5 3.0	-1	.	.	zyy.edf	RIGHT	3143	2094651	Full Trial Period	2091508	66	Trial: 66	2091508	109	ÕíÍ·	Ïà¿ò	±Ê¼Ç±¾	j	j
zyy	.	.	.	.	.	.	.	.	.	.	8	.	.	.	false	true	Message: 0ms	.	.	.	.	.	.	.	.	.	.	.	!MODE RECORD CR 1000 2 0 R	0	.	.	zyy.edf	RIGHT	3143	2094651	Full Trial Period	2091508	66	Trial: 66	2091508	109	ÕíÍ·	Ïà¿ò	±Ê¼Ç±¾	j	j
zyy	.	.	.	.	578	584	1	7	145.40	387.20	9	.	.	.	false	false	Message: 42ms	.	.	.	.	.	.	.	.	.	.	.	SYNCTIME	42	145.40	387.20	zyy.edf	RIGHT	3143	2094651	Full Trial Period	2091508	66	Trial: 66	2091508	109	ÕíÍ·	Ïà¿ò	±Ê¼Ç±¾	j	j
zyy	.	.	.	.	167	1568	4	1402	434.20	390.00	10	.	.	.	false	false	Message: 1408ms	.	.	.	.	.	.	.	.	.	.	.	INVISIBLE_BOUNDARY[1]	1408	434.20	390.00	zyy.edf	RIGHT	3143	2094651	Full Trial Period	2091508	66	Trial: 66	2091508	109	ÕíÍ·	Ïà¿ò	±Ê¼Ç±¾	j	j
zyy	.	.	.	.	167	1568	4	1402	434.20	390.00	11	.	.	.	false	false	Message: 1416ms	.	.	.	.	.	.	.	.	.	.	.	SYNCTIME	1416	434.20	390.00	zyy.edf	RIGHT	3143	2094651	Full Trial Period	2091508	66	Trial: 66	2091508	109	ÕíÍ·	Ïà¿ò	±Ê¼Ç±¾	j	j
zyy	.	.	.	.	.	.	.	.	.	.	12	.	.	.	false	false	Message: 2369ms	10.23	157.31	65	2392	843.40	397.80	6	251.00	2328	541.50	370.60	INVISIBLE_BOUNDARY[2]	2369	.	.	zyy.edf	RIGHT	3143	2094651	Full Trial Period	2091508	66	Trial: 66	2091508	109	ÕíÍ·	Ïà¿ò	±Ê¼Ç±¾	j	j
zyy	.	.	.	.	.	.	.	.	.	.	13	.	.	.	false	false	Message: 2374ms	10.23	157.31	65	2392	843.40	397.80	6	251.00	2328	541.50	370.60	SYNCTIME	2374	.	.	zyy.edf	RIGHT	3143	2094651	Full Trial Period	2091508	66	Trial: 66	2091508	109	ÕíÍ·	Ïà¿ò	±Ê¼Ç±¾	j	j
zyy	.	.	.	.	498	3141	8	2644	893.60	386.60	14	[1]	2	RECTANGLE_INTERESTAREA	false	false	Message: 3124ms	.	.	.	.	.	.	.	.	.	.	.	KEYBOARD	3124	893.60	386.60	zyy.edf	RIGHT	3143	2094651	Full Trial Period	2091508	66	Trial: 66	2091508	109	ÕíÍ·	Ïà¿ò	±Ê¼Ç±¾	j	j
zyy	.	.	.	.	.	.	.	.	.	.	15	.	.	.	false	false	Message: 3188ms	.	.	.	.	.	.	.	.	.	.	.	TRIAL_RESULT 0	3188	.	.	zyy.edf	RIGHT	3143	2094651	Full Trial Period	2091508	66	Trial: 66	2091508	109	ÕíÍ·	Ïà¿ò	±Ê¼Ç±¾	j	j
zyy	.	.	.	.	.	.	.	.	.	.	1	.	.	.	false	false	Message: -21ms	.	.	.	.	.	.	.	.	.	.	.	TRIALID 66	-21	.	.	zyy.edf	RIGHT	4147	2099859	Full Trial Period	2095712	67	Trial: 67	2095712	82	ÏãÑÌ	Ç¦±Ê	¿ê×Ó	j	j
zyy	.	.	.	.	.	.	.	.	.	.	2	.	.	.	false	false	Message: -1ms	.	.	.	.	.	.	.	.	.	.	.	RECCFG CR 1000 2 0 R	-1	.	.	zyy.edf	RIGHT	4147	2099859	Full Trial Period	2095712	67	Trial: 67	2095712	82	ÏãÑÌ	Ç¦±Ê	¿ê×Ó	j	j
zyy	.	.	.	.	.	.	.	.	.	.	3	.	.	.	false	false	Message: -1ms	.	.	.	.	.	.	.	.	.	.	.	ELCLCFG TOWER	-1	.	.	zyy.edf	RIGHT	4147	2099859	Full Trial Period	2095712	67	Trial: 67	2095712	82	ÏãÑÌ	Ç¦±Ê	¿ê×Ó	j	j
zyy	.	.	.	.	.	.	.	.	.	.	4	.	.	.	false	false	Message: -1ms	.	.	.	.	.	.	.	.	.	.	.	GAZE_COORDS 0.00 0.00 1023.00 767.00	-1	.	.	zyy.edf	RIGHT	4147	2099859	Full Trial Period	2095712	67	Trial: 67	2095712	82	ÏãÑÌ	Ç¦±Ê	¿ê×Ó	j	j
zyy	.	.	.	.	.	.	.	.	.	.	5	.	.	.	false	false	Message: -1ms	.	.	.	.	.	.	.	.	.	.	.	THRESHOLDS R 88 213	-1	.	.	zyy.edf	RIGHT	4147	2099859	Full Trial Period	2095712	67	Trial: 67	2095712	82	ÏãÑÌ	Ç¦±Ê	¿ê×Ó	j	j
zyy	.	.	.	.	.	.	.	.	.	.	6	.	.	.	false	false	Message: -1ms	.	.	.	.	.	.	.	.	.	.	.	ELCL_PROC CENTROID (3)	-1	.	.	zyy.edf	RIGHT	4147	2099859	Full Trial Period	2095712	67	Trial: 67	2095712	82	ÏãÑÌ	Ç¦±Ê	¿ê×Ó	j	j
zyy	.	.	.	.	.	.	.	.	.	.	7	.	.	.	false	false	Message: -1ms	.	.	.	.	.	.	.	.	.	.	.	ELCL_PCR_PARAM 5 3.0	-1	.	.	zyy.edf	RIGHT	4147	2099859	Full Trial Period	2095712	67	Trial: 67	2095712	82	ÏãÑÌ	Ç¦±Ê	¿ê×Ó	j	j
zyy	.	.	.	.	.	.	.	.	.	.	8	.	.	.	false	true	Message: 0ms	.	.	.	.	.	.	.	.	.	.	.	!MODE RECORD CR 1000 2 0 R	0	.	.	zyy.edf	RIGHT	4147	2099859	Full Trial Period	2095712	67	Trial: 67	2095712	82	ÏãÑÌ	Ç¦±Ê	¿ê×Ó	j	j
zyy	.	.	.	.	337	343	1	7	143.40	394.20	9	.	.	.	false	false	Message: 45ms	.	.	.	.	.	.	.	.	.	.	.	SYNCTIME	45	143.40	394.20	zyy.edf	RIGHT	4147	2099859	Full Trial Period	2095712	67	Trial: 67	2095712	82	ÏãÑÌ	Ç¦±Ê	¿ê×Ó	j	j
zyy	.	.	.	.	.	.	.	.	.	.	10	.	.	.	false	false	Message: 1049ms	12.20	190.65	64	1049	524.90	383.30	3	283.00	986	161.90	385.50	INVISIBLE_BOUNDARY[1]	1049	.	.	zyy.edf	RIGHT	4147	2099859	Full Trial Period	2095712	67	Trial: 67	2095712	82	ÏãÑÌ	Ç¦±Ê	¿ê×Ó	j	j
zyy	.	.	.	.	292	1341	4	1050	541.30	387.80	11	[1]	1	RECTANGLE_INTERESTAREA	false	false	Message: 1053ms	.	.	.	.	.	.	.	.	.	.	.	SYNCTIME	1053	541.30	387.80	zyy.edf	RIGHT	4147	2099859	Full Trial Period	2095712	67	Trial: 67	2095712	82	ÏãÑÌ	Ç¦±Ê	¿ê×Ó	j	j
zyy	.	.	.	.	.	.	.	.	.	.	12	.	.	.	false	false	Message: 3437ms	2.38	103.50	23	3445	873.10	387.00	10	176.40	3423	802.00	376.70	INVISIBLE_BOUNDARY[2]	3437	.	.	zyy.edf	RIGHT	4147	2099859	Full Trial Period	2095712	67	Trial: 67	2095712	82	ÏãÑÌ	Ç¦±Ê	¿ê×Ó	j	j
zyy	.	.	.	.	.	.	.	.	.	.	13	.	.	.	false	false	Message: 3445ms	2.38	103.50	23	3445	873.10	387.00	10	176.40	3423	802.00	376.70	SYNCTIME	3445	.	.	zyy.edf	RIGHT	4147	2099859	Full Trial Period	2095712	67	Trial: 67	2095712	82	ÏãÑÌ	Ç¦±Ê	¿ê×Ó	j	j
zyy	.	.	.	.	382	4145	12	3764	876.10	380.80	14	[1]	2	RECTANGLE_INTERESTAREA	false	false	Message: 4128ms	.	.	.	.	.	.	.	.	.	.	.	KEYBOARD	4128	876.10	380.80	zyy.edf	RIGHT	4147	2099859	Full Trial Period	2095712	67	Trial: 67	2095712	82	ÏãÑÌ	Ç¦±Ê	¿ê×Ó	j	j
zyy	.	.	.	.	.	.	.	.	.	.	15	.	.	.	false	false	Message: 4186ms	.	.	.	.	.	.	.	.	.	.	.	TRIAL_RESULT 0	4186	.	.	zyy.edf	RIGHT	4147	2099859	Full Trial Period	2095712	67	Trial: 67	2095712	82	ÏãÑÌ	Ç¦±Ê	¿ê×Ó	j	j
zyy	.	.	.	.	.	.	.	.	.	.	1	.	.	.	false	false	Message: -15ms	.	.	.	.	.	.	.	.	.	.	.	TRIALID 67	-15	.	.	zyy.edf	RIGHT	2378	2103300	Full Trial Period	2100922	68	Trial: 68	2100922	6	¼¦µ°	²ÍÅÌ	Ì«Ñô	j	j
zyy	.	.	.	.	.	.	.	.	.	.	2	.	.	.	false	false	Message: -1ms	.	.	.	.	.	.	.	.	.	.	.	RECCFG CR 1000 2 0 R	-1	.	.	zyy.edf	RIGHT	2378	2103300	Full Trial Period	2100922	68	Trial: 68	2100922	6	¼¦µ°	²ÍÅÌ	Ì«Ñô	j	j
zyy	.	.	.	.	.	.	.	.	.	.	3	.	.	.	false	false	Message: -1ms	.	.	.	.	.	.	.	.	.	.	.	ELCLCFG TOWER	-1	.	.	zyy.edf	RIGHT	2378	2103300	Full Trial Period	2100922	68	Trial: 68	2100922	6	¼¦µ°	²ÍÅÌ	Ì«Ñô	j	j
zyy	.	.	.	.	.	.	.	.	.	.	4	.	.	.	false	false	Message: -1ms	.	.	.	.	.	.	.	.	.	.	.	GAZE_COORDS 0.00 0.00 1023.00 767.00	-1	.	.	zyy.edf	RIGHT	2378	2103300	Full Trial Period	2100922	68	Trial: 68	2100922	6	¼¦µ°	²ÍÅÌ	Ì«Ñô	j	j
zyy	.	.	.	.	.	.	.	.	.	.	5	.	.	.	false	false	Message: -1ms	.	.	.	.	.	.	.	.	.	.	.	THRESHOLDS R 88 213	-1	.	.	zyy.edf	RIGHT	2378	2103300	Full Trial Period	2100922	68	Trial: 68	2100922	6	¼¦µ°	²ÍÅÌ	Ì«Ñô	j	j
zyy	.	.	.	.	.	.	.	.	.	.	6	.	.	.	false	false	Message: -1ms	.	.	.	.	.	.	.	.	.	.	.	ELCL_PROC CENTROID (3)	-1	.	.	zyy.edf	RIGHT	2378	2103300	Full Trial Period	2100922	68	Trial: 68	2100922	6	¼¦µ°	²ÍÅÌ	Ì«Ñô	j	j
zyy	.	.	.	.	.	.	.	.	.	.	7	.	.	.	false	false	Message: -1ms	.	.	.	.	.	.	.	.	.	.	.	ELCL_PCR_PARAM 5 3.0	-1	.	.	zyy.edf	RIGHT	2378	2103300	Full Trial Period	2100922	68	Trial: 68	2100922	6	¼¦µ°	²ÍÅÌ	Ì«Ñô	j	j
zyy	.	.	.	.	.	.	.	.	.	.	8	.	.	.	false	true	Message: 0ms	.	.	.	.	.	.	.	.	.	.	.	!MODE RECORD CR 1000 2 0 R	0	.	.	zyy.edf	RIGHT	2378	2103300	Full Trial Period	2100922	68	Trial: 68	2100922	6	¼¦µ°	²ÍÅÌ	Ì«Ñô	j	j
zyy	.	.	.	.	466	472	1	7	149.80	391.30	9	.	.	.	false	false	Message: 43ms	.	.	.	.	.	.	.	.	.	.	.	SYNCTIME	43	149.80	391.30	zyy.edf	RIGHT	2378	2103300	Full Trial Period	2100922	68	Trial: 68	2100922	6	¼¦µ°	²ÍÅÌ	Ì«Ñô	j	j
zyy	.	.	.	.	.	.	.	.	.	.	10	.	.	.	false	false	Message: 730ms	13.28	161.98	82	745	535.90	385.30	2	255.50	664	140.10	387.20	INVISIBLE_BOUNDARY[1]	730	.	.	zyy.edf	RIGHT	2378	2103300	Full Trial Period	2100922	68	Trial: 68	2100922	6	¼¦µ°	²ÍÅÌ	Ì«Ñô	j	j
zyy	.	.	.	.	.	.	.	.	.	.	11	.	.	.	false	false	Message: 734ms	13.28	161.98	82	745	535.90	385.30	2	255.50	664	140.10	387.20	SYNCTIME	734	.	.	zyy.edf	RIGHT	2378	2103300	Full Trial Period	2100922	68	Trial: 68	2100922	6	¼¦µ°	²ÍÅÌ	Ì«Ñô	j	j
zyy	.	.	.	.	.	.	.	.	.	.	12	.	.	.	false	false	Message: 1755ms	2.10	91.33	23	1771	813.40	387.80	5	147.80	1749	750.60	386.70	INVISIBLE_BOUNDARY[2]	1755	.	.	zyy.edf	RIGHT	2378	2103300	Full Trial Period	2100922	68	Trial: 68	2100922	6	¼¦µ°	²ÍÅÌ	Ì«Ñô	j	j
zyy	.	.	.	.	.	.	.	.	.	.	13	.	.	.	false	false	Message: 1759ms	2.10	91.33	23	1771	813.40	387.80	5	147.80	1749	750.60	386.70	SYNCTIME	1759	.	.	zyy.edf	RIGHT	2378	2103300	Full Trial Period	2100922	68	Trial: 68	2100922	6	¼¦µ°	²ÍÅÌ	Ì«Ñô	j	j
zyy	.	.	.	.	412	2376	7	1965	880.80	387.00	14	[1]	2	RECTANGLE_INTERESTAREA	false	false	Message: 2359ms	.	.	.	.	.	.	.	.	.	.	.	KEYBOARD	2359	880.80	387.00	zyy.edf	RIGHT	2378	2103300	Full Trial Period	2100922	68	Trial: 68	2100922	6	¼¦µ°	²ÍÅÌ	Ì«Ñô	j	j
zyy	.	.	.	.	.	.	.	.	.	.	15	.	.	.	false	false	Message: 2427ms	.	.	.	.	.	.	.	.	.	.	.	TRIAL_RESULT 0	2427	.	.	zyy.edf	RIGHT	2378	2103300	Full Trial Period	2100922	68	Trial: 68	2100922	6	¼¦µ°	²ÍÅÌ	Ì«Ñô	j	j
zyy	.	.	.	.	.	.	.	.	.	.	1	.	.	.	false	false	Message: -16ms	.	.	.	.	.	.	.	.	.	.	.	TRIALID 68	-16	.	.	zyy.edf	RIGHT	6725	2111139	Full Trial Period	2104414	69	Trial: 69	2104414	126	µÆÁý	èÖ×Ó	ÑÀ¸à	f	f
zyy	.	.	.	.	.	.	.	.	.	.	2	.	.	.	false	false	Message: -1ms	.	.	.	.	.	.	.	.	.	.	.	RECCFG CR 1000 2 0 R	-1	.	.	zyy.edf	RIGHT	6725	2111139	Full Trial Period	2104414	69	Trial: 69	2104414	126	µÆÁý	èÖ×Ó	ÑÀ¸à	f	f
zyy	.	.	.	.	.	.	.	.	.	.	3	.	.	.	false	false	Message: -1ms	.	.	.	.	.	.	.	.	.	.	.	ELCLCFG TOWER	-1	.	.	zyy.edf	RIGHT	6725	2111139	Full Trial Period	2104414	69	Trial: 69	2104414	126	µÆÁý	èÖ×Ó	ÑÀ¸à	f	f
zyy	.	.	.	.	.	.	.	.	.	.	4	.	.	.	false	false	Message: -1ms	.	.	.	.	.	.	.	.	.	.	.	GAZE_COORDS 0.00 0.00 1023.00 767.00	-1	.	.	zyy.edf	RIGHT	6725	2111139	Full Trial Period	2104414	69	Trial: 69	2104414	126	µÆÁý	èÖ×Ó	ÑÀ¸à	f	f
zyy	.	.	.	.	.	.	.	.	.	.	5	.	.	.	false	false	Message: -1ms	.	.	.	.	.	.	.	.	.	.	.	THRESHOLDS R 88 213	-1	.	.	zyy.edf	RIGHT	6725	2111139	Full Trial Period	2104414	69	Trial: 69	2104414	126	µÆÁý	èÖ×Ó	ÑÀ¸à	f	f
zyy	.	.	.	.	.	.	.	.	.	.	6	.	.	.	false	false	Message: -1ms	.	.	.	.	.	.	.	.	.	.	.	ELCL_PROC CENTROID (3)	-1	.	.	zyy.edf	RIGHT	6725	2111139	Full Trial Period	2104414	69	Trial: 69	2104414	126	µÆÁý	èÖ×Ó	ÑÀ¸à	f	f
zyy	.	.	.	.	.	.	.	.	.	.	7	.	.	.	false	false	Message: -1ms	.	.	.	.	.	.	.	.	.	.	.	ELCL_PCR_PARAM 5 3.0	-1	.	.	zyy.edf	RIGHT	6725	2111139	Full Trial Period	2104414	69	Trial: 69	2104414	126	µÆÁý	èÖ×Ó	ÑÀ¸à	f	f
zyy	.	.	.	.	.	.	.	.	.	.	8	.	.	.	false	true	Message: 0ms	.	.	.	.	.	.	.	.	.	.	.	!MODE RECORD CR 1000 2 0 R	0	.	.	zyy.edf	RIGHT	6725	2111139	Full Trial Period	2104414	69	Trial: 69	2104414	126	µÆÁý	èÖ×Ó	ÑÀ¸à	f	f
zyy	.	.	.	.	474	480	1	7	147.10	395.70	9	.	.	.	false	false	Message: 42ms	.	.	.	.	.	.	.	.	.	.	.	SYNCTIME	42	147.10	395.70	zyy.edf	RIGHT	6725	2111139	Full Trial Period	2104414	69	Trial: 69	2104414	126	µÆÁý	èÖ×Ó	ÑÀ¸à	f	f
zyy	.	.	.	.	.	.	.	.	.	.	10	.	.	.	false	false	Message: 3106ms	12.80	185.50	69	3121	527.70	403.60	6	249.50	3053	147.20	377.70	INVISIBLE_BOUNDARY[1]	3106	.	.	zyy.edf	RIGHT	6725	2111139	Full Trial Period	2104414	69	Trial: 69	2104414	126	µÆÁý	èÖ×Ó	ÑÀ¸à	f	f
zyy	.	.	.	.	.	.	.	.	.	.	11	.	.	.	false	false	Message: 3116ms	12.80	185.50	69	3121	527.70	403.60	6	249.50	3053	147.20	377.70	SYNCTIME	3116	.	.	zyy.edf	RIGHT	6725	2111139	Full Trial Period	2104414	69	Trial: 69	2104414	126	µÆÁý	èÖ×Ó	ÑÀ¸à	f	f
zyy	.	.	.	.	.	.	.	.	.	.	12	.	.	.	false	false	Message: 5466ms	9.31	98.05	95	5469	768.30	406.20	13	210.00	5375	495.60	373.10	INVISIBLE_BOUNDARY[2]	5466	.	.	zyy.edf	RIGHT	6725	2111139	Full Trial Period	2104414	69	Trial: 69	2104414	126	µÆÁý	èÖ×Ó	ÑÀ¸à	f	f
zyy	.	.	.	.	174	5643	14	5470	799.20	401.90	13	.	.	.	false	false	Message: 5474ms	.	.	.	.	.	.	.	.	.	.	.	SYNCTIME	5474	799.20	401.90	zyy.edf	RIGHT	6725	2111139	Full Trial Period	2104414	69	Trial: 69	2104414	126	µÆÁý	èÖ×Ó	ÑÀ¸à	f	f
zyy	.	.	.	.	32	6723	18	6692	862.80	401.60	14	[1]	2	RECTANGLE_INTERESTAREA	false	false	Message: 6707ms	.	.	.	.	.	.	.	.	.	.	.	KEYBOARD	6707	862.80	401.60	zyy.edf	RIGHT	6725	2111139	Full Trial Period	2104414	69	Trial: 69	2104414	126	µÆÁý	èÖ×Ó	ÑÀ¸à	f	f
zyy	.	.	.	.	.	.	.	.	.	.	15	.	.	.	false	false	Message: 6769ms	.	.	.	.	.	.	.	.	.	.	.	TRIAL_RESULT 0	6769	.	.	zyy.edf	RIGHT	6725	2111139	Full Trial Period	2104414	69	Trial: 69	2104414	126	µÆÁý	èÖ×Ó	ÑÀ¸à	f	f
zyy	.	.	.	.	.	.	.	.	.	.	1	.	.	.	false	false	Message: -20ms	.	.	.	.	.	.	.	.	.	.	.	TRIALID 69	-20	.	.	zyy.edf	RIGHT	4108	2116516	Full Trial Period	2112408	70	Trial: 70	2112408	122	ÊÖ±í	É××Ó	ÌøÉþ	f	f
zyy	.	.	.	.	.	.	.	.	.	.	2	.	.	.	false	false	Message: -1ms	.	.	.	.	.	.	.	.	.	.	.	RECCFG CR 1000 2 0 R	-1	.	.	zyy.edf	RIGHT	4108	2116516	Full Trial Period	2112408	70	Trial: 70	2112408	122	ÊÖ±í	É××Ó	ÌøÉþ	f	f
zyy	.	.	.	.	.	.	.	.	.	.	3	.	.	.	false	false	Message: -1ms	.	.	.	.	.	.	.	.	.	.	.	ELCLCFG TOWER	-1	.	.	zyy.edf	RIGHT	4108	2116516	Full Trial Period	2112408	70	Trial: 70	2112408	122	ÊÖ±í	É××Ó	ÌøÉþ	f	f
zyy	.	.	.	.	.	.	.	.	.	.	4	.	.	.	false	false	Message: -1ms	.	.	.	.	.	.	.	.	.	.	.	GAZE_COORDS 0.00 0.00 1023.00 767.00	-1	.	.	zyy.edf	RIGHT	4108	2116516	Full Trial Period	2112408	70	Trial: 70	2112408	122	ÊÖ±í	É××Ó	ÌøÉþ	f	f
zyy	.	.	.	.	.	.	.	.	.	.	5	.	.	.	false	false	Message: -1ms	.	.	.	.	.	.	.	.	.	.	.	THRESHOLDS R 88 213	-1	.	.	zyy.edf	RIGHT	4108	2116516	Full Trial Period	2112408	70	Trial: 70	2112408	122	ÊÖ±í	É××Ó	ÌøÉþ	f	f
zyy	.	.	.	.	.	.	.	.	.	.	6	.	.	.	false	false	Message: -1ms	.	.	.	.	.	.	.	.	.	.	.	ELCL_PROC CENTROID (3)	-1	.	.	zyy.edf	RIGHT	4108	2116516	Full Trial Period	2112408	70	Trial: 70	2112408	122	ÊÖ±í	É××Ó	ÌøÉþ	f	f
zyy	.	.	.	.	.	.	.	.	.	.	7	.	.	.	false	false	Message: -1ms	.	.	.	.	.	.	.	.	.	.	.	ELCL_PCR_PARAM 5 3.0	-1	.	.	zyy.edf	RIGHT	4108	2116516	Full Trial Period	2112408	70	Trial: 70	2112408	122	ÊÖ±í	É××Ó	ÌøÉþ	f	f
zyy	.	.	.	.	.	.	.	.	.	.	8	.	.	.	false	true	Message: 0ms	.	.	.	.	.	.	.	.	.	.	.	!MODE RECORD CR 1000 2 0 R	0	.	.	zyy.edf	RIGHT	4108	2116516	Full Trial Period	2112408	70	Trial: 70	2112408	122	ÊÖ±í	É××Ó	ÌøÉþ	f	f
zyy	.	.	.	.	451	457	1	7	145.20	397.30	9	.	.	.	false	false	Message: 46ms	.	.	.	.	.	.	.	.	.	.	.	SYNCTIME	46	145.20	397.30	zyy.edf	RIGHT	4108	2116516	Full Trial Period	2112408	70	Trial: 70	2112408	122	ÊÖ±í	É××Ó	ÌøÉþ	f	f
zyy	.	.	.	.	.	.	.	.	.	.	10	.	.	.	false	false	Message: 742ms	13.44	179.24	75	779	581.90	414.60	2	287.30	705	181.60	399.60	INVISIBLE_BOUNDARY[1]	742	.	.	zyy.edf	RIGHT	4108	2116516	Full Trial Period	2112408	70	Trial: 70	2112408	122	ÊÖ±í	É××Ó	ÌøÉþ	f	f
zyy	.	.	.	.	.	.	.	.	.	.	11	.	.	.	false	false	Message: 746ms	13.44	179.24	75	779	581.90	414.60	2	287.30	705	181.60	399.60	SYNCTIME	746	.	.	zyy.edf	RIGHT	4108	2116516	Full Trial Period	2112408	70	Trial: 70	2112408	122	ÊÖ±í	É××Ó	ÌøÉþ	f	f
zyy	.	.	.	.	.	.	.	.	.	.	12	.	.	.	false	false	Message: 2517ms	5.00	79.30	63	2540	813.40	396.90	8	190.00	2478	664.80	399.80	INVISIBLE_BOUNDARY[2]	2517	.	.	zyy.edf	RIGHT	4108	2116516	Full Trial Period	2112408	70	Trial: 70	2112408	122	ÊÖ±í	É××Ó	ÌøÉþ	f	f
zyy	.	.	.	.	.	.	.	.	.	.	13	.	.	.	false	false	Message: 2521ms	5.00	79.30	63	2540	813.40	396.90	8	190.00	2478	664.80	399.80	SYNCTIME	2521	.	.	zyy.edf	RIGHT	4108	2116516	Full Trial Period	2112408	70	Trial: 70	2112408	122	ÊÖ±í	É××Ó	ÌøÉþ	f	f
zyy	.	.	.	.	296	4106	12	3811	891.90	389.60	14	[1]	2	RECTANGLE_INTERESTAREA	false	false	Message: 4089ms	.	.	.	.	.	.	.	.	.	.	.	KEYBOARD	4089	891.90	389.60	zyy.edf	RIGHT	4108	2116516	Full Trial Period	2112408	70	Trial: 70	2112408	122	ÊÖ±í	É××Ó	ÌøÉþ	f	f
zyy	.	.	.	.	.	.	.	.	.	.	15	.	.	.	false	false	Message: 4153ms	.	.	.	.	.	.	.	.	.	.	.	TRIAL_RESULT 0	4153	.	.	zyy.edf	RIGHT	4108	2116516	Full Trial Period	2112408	70	Trial: 70	2112408	122	ÊÖ±í	É××Ó	ÌøÉþ	f	f
zyy	.	.	.	.	.	.	.	.	.	.	1	.	.	.	false	false	Message: -15ms	.	.	.	.	.	.	.	.	.	.	.	TRIALID 70	-15	.	.	zyy.edf	RIGHT	3984	2122045	Full Trial Period	2118061	71	Trial: 71	2118061	127	×©¿é	ôÕ×Ó	´½¸à	f	f
zyy	.	.	.	.	.	.	.	.	.	.	2	.	.	.	false	false	Message: -1ms	.	.	.	.	.	.	.	.	.	.	.	RECCFG CR 1000 2 0 R	-1	.	.	zyy.edf	RIGHT	3984	2122045	Full Trial Period	2118061	71	Trial: 71	2118061	127	×©¿é	ôÕ×Ó	´½¸à	f	f
zyy	.	.	.	.	.	.	.	.	.	.	3	.	.	.	false	false	Message: -1ms	.	.	.	.	.	.	.	.	.	.	.	ELCLCFG TOWER	-1	.	.	zyy.edf	RIGHT	3984	2122045	Full Trial Period	2118061	71	Trial: 71	2118061	127	×©¿é	ôÕ×Ó	´½¸à	f	f
zyy	.	.	.	.	.	.	.	.	.	.	4	.	.	.	false	false	Message: -1ms	.	.	.	.	.	.	.	.	.	.	.	GAZE_COORDS 0.00 0.00 1023.00 767.00	-1	.	.	zyy.edf	RIGHT	3984	2122045	Full Trial Period	2118061	71	Trial: 71	2118061	127	×©¿é	ôÕ×Ó	´½¸à	f	f
zyy	.	.	.	.	.	.	.	.	.	.	5	.	.	.	false	false	Message: -1ms	.	.	.	.	.	.	.	.	.	.	.	THRESHOLDS R 88 213	-1	.	.	zyy.edf	RIGHT	3984	2122045	Full Trial Period	2118061	71	Trial: 71	2118061	127	×©¿é	ôÕ×Ó	´½¸à	f	f
zyy	.	.	.	.	.	.	.	.	.	.	6	.	.	.	false	false	Message: -1ms	.	.	.	.	.	.	.	.	.	.	.	ELCL_PROC CENTROID (3)	-1	.	.	zyy.edf	RIGHT	3984	2122045	Full Trial Period	2118061	71	Trial: 71	2118061	127	×©¿é	ôÕ×Ó	´½¸à	f	f
zyy	.	.	.	.	.	.	.	.	.	.	7	.	.	.	false	false	Message: -1ms	.	.	.	.	.	.	.	.	.	.	.	ELCL_PCR_PARAM 5 3.0	-1	.	.	zyy.edf	RIGHT	3984	2122045	Full Trial Period	2118061	71	Trial: 71	2118061	127	×©¿é	ôÕ×Ó	´½¸à	f	f
zyy	.	.	.	.	.	.	.	.	.	.	8	.	.	.	false	true	Message: 0ms	.	.	.	.	.	.	.	.	.	.	.	!MODE RECORD CR 1000 2 0 R	0	.	.	zyy.edf	RIGHT	3984	2122045	Full Trial Period	2118061	71	Trial: 71	2118061	127	×©¿é	ôÕ×Ó	´½¸à	f	f
zyy	.	.	.	.	650	656	1	7	143.10	394.20	9	.	.	.	false	false	Message: 43ms	.	.	.	.	.	.	.	.	.	.	.	SYNCTIME	43	143.10	394.20	zyy.edf	RIGHT	3984	2122045	Full Trial Period	2118061	71	Trial: 71	2118061	127	×©¿é	ôÕ×Ó	´½¸à	f	f
zyy	.	.	.	.	.	.	.	.	.	.	10	.	.	.	false	false	Message: 1349ms	12.83	99.49	129	1421	519.30	396.40	4	225.20	1293	136.20	393.20	INVISIBLE_BOUNDARY[1]	1349	.	.	zyy.edf	RIGHT	3984	2122045	Full Trial Period	2118061	71	Trial: 71	2118061	127	×©¿é	ôÕ×Ó	´½¸à	f	f
zyy	.	.	.	.	.	.	.	.	.	.	11	.	.	.	false	false	Message: 1359ms	12.83	99.49	129	1421	519.30	396.40	4	225.20	1293	136.20	393.20	SYNCTIME	1359	.	.	zyy.edf	RIGHT	3984	2122045	Full Trial Period	2118061	71	Trial: 71	2118061	127	×©¿é	ôÕ×Ó	´½¸à	f	f
zyy	.	.	.	.	163	2973	8	2811	767.70	391.30	12	.	.	.	false	false	Message: 2815ms	.	.	.	.	.	.	.	.	.	.	.	INVISIBLE_BOUNDARY[2]	2815	767.70	391.30	zyy.edf	RIGHT	3984	2122045	Full Trial Period	2118061	71	Trial: 71	2118061	127	×©¿é	ôÕ×Ó	´½¸à	f	f
zyy	.	.	.	.	163	2973	8	2811	767.70	391.30	13	.	.	.	false	false	Message: 2825ms	.	.	.	.	.	.	.	.	.	.	.	SYNCTIME	2825	767.70	391.30	zyy.edf	RIGHT	3984	2122045	Full Trial Period	2118061	71	Trial: 71	2118061	127	×©¿é	ôÕ×Ó	´½¸à	f	f
zyy	.	.	.	.	489	3982	10	3494	906.30	394.00	14	[1]	2	RECTANGLE_INTERESTAREA	false	false	Message: 3965ms	.	.	.	.	.	.	.	.	.	.	.	KEYBOARD	3965	906.30	394.00	zyy.edf	RIGHT	3984	2122045	Full Trial Period	2118061	71	Trial: 71	2118061	127	×©¿é	ôÕ×Ó	´½¸à	f	f
zyy	.	.	.	.	.	.	.	.	.	.	15	.	.	.	false	false	Message: 4033ms	.	.	.	.	.	.	.	.	.	.	.	TRIAL_RESULT 0	4033	.	.	zyy.edf	RIGHT	3984	2122045	Full Trial Period	2118061	71	Trial: 71	2118061	127	×©¿é	ôÕ×Ó	´½¸à	f	f
zyy	.	.	.	.	.	.	.	.	.	.	1	.	.	.	false	false	Message: -16ms	.	.	.	.	.	.	.	.	.	.	.	TRIALID 71	-16	.	.	zyy.edf	RIGHT	5203	2128414	Full Trial Period	2123211	72	Trial: 72	2123211	4	Ì«Ñô	²ÍÅÌ	ÐÉÐÉ	j	f
zyy	.	.	.	.	.	.	.	.	.	.	2	.	.	.	false	false	Message: -1ms	.	.	.	.	.	.	.	.	.	.	.	RECCFG CR 1000 2 0 R	-1	.	.	zyy.edf	RIGHT	5203	2128414	Full Trial Period	2123211	72	Trial: 72	2123211	4	Ì«Ñô	²ÍÅÌ	ÐÉÐÉ	j	f
zyy	.	.	.	.	.	.	.	.	.	.	3	.	.	.	false	false	Message: -1ms	.	.	.	.	.	.	.	.	.	.	.	ELCLCFG TOWER	-1	.	.	zyy.edf	RIGHT	5203	2128414	Full Trial Period	2123211	72	Trial: 72	2123211	4	Ì«Ñô	²ÍÅÌ	ÐÉÐÉ	j	f
zyy	.	.	.	.	.	.	.	.	.	.	4	.	.	.	false	false	Message: -1ms	.	.	.	.	.	.	.	.	.	.	.	GAZE_COORDS 0.00 0.00 1023.00 767.00	-1	.	.	zyy.edf	RIGHT	5203	2128414	Full Trial Period	2123211	72	Trial: 72	2123211	4	Ì«Ñô	²ÍÅÌ	ÐÉÐÉ	j	f
zyy	.	.	.	.	.	.	.	.	.	.	5	.	.	.	false	false	Message: -1ms	.	.	.	.	.	.	.	.	.	.	.	THRESHOLDS R 88 213	-1	.	.	zyy.edf	RIGHT	5203	2128414	Full Trial Period	2123211	72	Trial: 72	2123211	4	Ì«Ñô	²ÍÅÌ	ÐÉÐÉ	j	f
zyy	.	.	.	.	.	.	.	.	.	.	6	.	.	.	false	false	Message: -1ms	.	.	.	.	.	.	.	.	.	.	.	ELCL_PROC CENTROID (3)	-1	.	.	zyy.edf	RIGHT	5203	2128414	Full Trial Period	2123211	72	Trial: 72	2123211	4	Ì«Ñô	²ÍÅÌ	ÐÉÐÉ	j	f
zyy	.	.	.	.	.	.	.	.	.	.	7	.	.	.	false	false	Message: -1ms	.	.	.	.	.	.	.	.	.	.	.	ELCL_PCR_PARAM 5 3.0	-1	.	.	zyy.edf	RIGHT	5203	2128414	Full Trial Period	2123211	72	Trial: 72	2123211	4	Ì«Ñô	²ÍÅÌ	ÐÉÐÉ	j	f
zyy	.	.	.	.	.	.	.	.	.	.	8	.	.	.	false	true	Message: 0ms	.	.	.	.	.	.	.	.	.	.	.	!MODE RECORD CR 1000 2 0 R	0	.	.	zyy.edf	RIGHT	5203	2128414	Full Trial Period	2123211	72	Trial: 72	2123211	4	Ì«Ñô	²ÍÅÌ	ÐÉÐÉ	j	f
zyy	.	.	.	.	358	364	1	7	149.20	385.80	9	.	.	.	false	false	Message: 41ms	.	.	.	.	.	.	.	.	.	.	.	SYNCTIME	41	149.20	385.80	zyy.edf	RIGHT	5203	2128414	Full Trial Period	2123211	72	Trial: 72	2123211	4	Ì«Ñô	²ÍÅÌ	ÐÉÐÉ	j	f
zyy	.	.	.	.	218	3674	10	3457	553.90	379.10	10	.	.	.	false	false	Message: 3663ms	.	.	.	.	.	.	.	.	.	.	.	INVISIBLE_BOUNDARY[1]	3663	553.90	379.10	zyy.edf	RIGHT	5203	2128414	Full Trial Period	2123211	72	Trial: 72	2123211	4	Ì«Ñô	²ÍÅÌ	ÐÉÐÉ	j	f
zyy	.	.	.	.	.	.	.	.	.	.	11	.	.	.	false	false	Message: 3675ms	0.70	7.24	97	3771	538.70	376.00	10	3270.00	3675	552.50	390.90	SYNCTIME	3675	.	.	zyy.edf	RIGHT	5203	2128414	Full Trial Period	2123211	72	Trial: 72	2123211	4	Ì«Ñô	²ÍÅÌ	ÐÉÐÉ	j	f
zyy	.	.	.	.	.	.	.	.	.	.	12	.	.	.	false	false	Message: 3718ms	0.70	7.24	97	3771	538.70	376.00	10	3270.00	3675	552.50	390.90	INVISIBLE_BOUNDARY[2]	3718	.	.	zyy.edf	RIGHT	5203	2128414	Full Trial Period	2123211	72	Trial: 72	2123211	4	Ì«Ñô	²ÍÅÌ	ÐÉÐÉ	j	f
zyy	.	.	.	.	.	.	.	.	.	.	13	.	.	.	false	false	Message: 3725ms	0.70	7.24	97	3771	538.70	376.00	10	3270.00	3675	552.50	390.90	SYNCTIME	3725	.	.	zyy.edf	RIGHT	5203	2128414	Full Trial Period	2123211	72	Trial: 72	2123211	4	Ì«Ñô	²ÍÅÌ	ÐÉÐÉ	j	f
zyy	.	.	.	.	920	5201	13	4282	886.30	400.80	14	[1]	2	RECTANGLE_INTERESTAREA	false	false	Message: 5184ms	.	.	.	.	.	.	.	.	.	.	.	KEYBOARD	5184	886.30	400.80	zyy.edf	RIGHT	5203	2128414	Full Trial Period	2123211	72	Trial: 72	2123211	4	Ì«Ñô	²ÍÅÌ	ÐÉÐÉ	j	f
zyy	.	.	.	.	.	.	.	.	.	.	15	.	.	.	false	false	Message: 5249ms	.	.	.	.	.	.	.	.	.	.	.	TRIAL_RESULT 0	5249	.	.	zyy.edf	RIGHT	5203	2128414	Full Trial Period	2123211	72	Trial: 72	2123211	4	Ì«Ñô	²ÍÅÌ	ÐÉÐÉ	j	f
zyy	.	.	.	.	.	.	.	.	.	.	1	.	.	.	false	false	Message: -1061ms	.	.	.	.	.	.	.	.	.	.	.	TRIALID 72	-1061	.	.	zyy.edf	RIGHT	5100	2135813	Full Trial Period	2130713	73	Trial: 73	2130713	50	Ô²¹æ	Ç¯×Ó	¿ã×Ó	j	f
zyy	.	.	.	.	.	.	.	.	.	.	2	.	.	.	false	false	Message: -58ms	.	.	.	.	.	.	.	.	.	.	.	NO Reply is disabled for function eyecmd_printf	-58	.	.	zyy.edf	RIGHT	5100	2135813	Full Trial Period	2130713	73	Trial: 73	2130713	50	Ô²¹æ	Ç¯×Ó	¿ã×Ó	j	f
zyy	.	.	.	.	.	.	.	.	.	.	3	.	.	.	false	false	Message: -45ms	.	.	.	.	.	.	.	.	.	.	.	RECCFG CR 1000 2 0 R	-45	.	.	zyy.edf	RIGHT	5100	2135813	Full Trial Period	2130713	73	Trial: 73	2130713	50	Ô²¹æ	Ç¯×Ó	¿ã×Ó	j	f
zyy	.	.	.	.	.	.	.	.	.	.	4	.	.	.	false	false	Message: -45ms	.	.	.	.	.	.	.	.	.	.	.	ELCLCFG TOWER	-45	.	.	zyy.edf	RIGHT	5100	2135813	Full Trial Period	2130713	73	Trial: 73	2130713	50	Ô²¹æ	Ç¯×Ó	¿ã×Ó	j	f
zyy	.	.	.	.	.	.	.	.	.	.	5	.	.	.	false	false	Message: -45ms	.	.	.	.	.	.	.	.	.	.	.	GAZE_COORDS 0.00 0.00 1023.00 767.00	-45	.	.	zyy.edf	RIGHT	5100	2135813	Full Trial Period	2130713	73	Trial: 73	2130713	50	Ô²¹æ	Ç¯×Ó	¿ã×Ó	j	f
zyy	.	.	.	.	.	.	.	.	.	.	6	.	.	.	false	false	Message: -45ms	.	.	.	.	.	.	.	.	.	.	.	THRESHOLDS R 88 213	-45	.	.	zyy.edf	RIGHT	5100	2135813	Full Trial Period	2130713	73	Trial: 73	2130713	50	Ô²¹æ	Ç¯×Ó	¿ã×Ó	j	f
zyy	.	.	.	.	.	.	.	.	.	.	7	.	.	.	false	false	Message: -45ms	.	.	.	.	.	.	.	.	.	.	.	ELCL_PROC CENTROID (3)	-45	.	.	zyy.edf	RIGHT	5100	2135813	Full Trial Period	2130713	73	Trial: 73	2130713	50	Ô²¹æ	Ç¯×Ó	¿ã×Ó	j	f
zyy	.	.	.	.	.	.	.	.	.	.	8	.	.	.	false	false	Message: -45ms	.	.	.	.	.	.	.	.	.	.	.	ELCL_PCR_PARAM 5 3.0	-45	.	.	zyy.edf	RIGHT	5100	2135813	Full Trial Period	2130713	73	Trial: 73	2130713	50	Ô²¹æ	Ç¯×Ó	¿ã×Ó	j	f
zyy	.	.	.	.	.	.	.	.	.	.	9	.	.	.	false	false	Message: -44ms	.	.	.	.	.	.	.	.	.	.	.	!MODE RECORD CR 1000 2 0 R	-44	.	.	zyy.edf	RIGHT	5100	2135813	Full Trial Period	2130713	73	Trial: 73	2130713	50	Ô²¹æ	Ç¯×Ó	¿ã×Ó	j	f
zyy	.	.	.	.	611	623	1	13	146.70	392.70	10	.	.	.	false	false	Message: 47ms	.	.	.	.	.	.	.	.	.	.	.	SYNCTIME	47	146.70	392.70	zyy.edf	RIGHT	5100	2135813	Full Trial Period	2130713	73	Trial: 73	2130713	50	Ô²¹æ	Ç¯×Ó	¿ã×Ó	j	f
zyy	.	.	.	.	.	.	.	.	.	.	11	.	.	.	false	false	Message: 3202ms	1.19	8.24	144	3324	554.20	358.40	5	1157.40	3181	529.20	381.80	INVISIBLE_BOUNDARY[1]	3202	.	.	zyy.edf	RIGHT	5100	2135813	Full Trial Period	2130713	73	Trial: 73	2130713	50	Ô²¹æ	Ç¯×Ó	¿ã×Ó	j	f
zyy	.	.	.	.	.	.	.	.	.	.	12	.	.	.	false	false	Message: 3204ms	1.19	8.24	144	3324	554.20	358.40	5	1157.40	3181	529.20	381.80	SYNCTIME	3204	.	.	zyy.edf	RIGHT	5100	2135813	Full Trial Period	2130713	73	Trial: 73	2130713	50	Ô²¹æ	Ç¯×Ó	¿ã×Ó	j	f
zyy	58	3277	1	3220	.	.	.	.	.	.	13	.	.	.	false	false	Message: 3275ms	1.19	8.24	144	3324	554.20	358.40	5	1157.40	3181	529.20	381.80	INVISIBLE_BOUNDARY[2]	3275	.	.	zyy.edf	RIGHT	5100	2135813	Full Trial Period	2130713	73	Trial: 73	2130713	50	Ô²¹æ	Ç¯×Ó	¿ã×Ó	j	f
zyy	.	.	.	.	.	.	.	.	.	.	14	.	.	.	false	false	Message: 3280ms	1.19	8.24	144	3324	554.20	358.40	5	1157.40	3181	529.20	381.80	SYNCTIME	3280	.	.	zyy.edf	RIGHT	5100	2135813	Full Trial Period	2130713	73	Trial: 73	2130713	50	Ô²¹æ	Ç¯×Ó	¿ã×Ó	j	f
zyy	.	.	.	.	1403	5098	8	3696	880.00	395.80	15	[1]	2	RECTANGLE_INTERESTAREA	false	false	Message: 5081ms	.	.	.	.	.	.	.	.	.	.	.	KEYBOARD	5081	880.00	395.80	zyy.edf	RIGHT	5100	2135813	Full Trial Period	2130713	73	Trial: 73	2130713	50	Ô²¹æ	Ç¯×Ó	¿ã×Ó	j	f
zyy	.	.	.	.	.	.	.	.	.	.	16	.	.	.	false	false	Message: 5143ms	.	.	.	.	.	.	.	.	.	.	.	TRIAL_RESULT 0	5143	.	.	zyy.edf	RIGHT	5100	2135813	Full Trial Period	2130713	73	Trial: 73	2130713	50	Ô²¹æ	Ç¯×Ó	¿ã×Ó	j	f
zyy	.	.	.	.	.	.	.	.	.	.	1	.	.	.	false	false	Message: -19ms	.	.	.	.	.	.	.	.	.	.	.	TRIALID 73	-19	.	.	zyy.edf	RIGHT	7400	2144478	Full Trial Period	2137078	74	Trial: 74	2137078	64	À¯±Ê	·çÉÈ	°ô°ôÌÇ	f	j
zyy	.	.	.	.	.	.	.	.	.	.	2	.	.	.	false	false	Message: -1ms	.	.	.	.	.	.	.	.	.	.	.	RECCFG CR 1000 2 0 R	-1	.	.	zyy.edf	RIGHT	7400	2144478	Full Trial Period	2137078	74	Trial: 74	2137078	64	À¯±Ê	·çÉÈ	°ô°ôÌÇ	f	j
zyy	.	.	.	.	.	.	.	.	.	.	3	.	.	.	false	false	Message: -1ms	.	.	.	.	.	.	.	.	.	.	.	ELCLCFG TOWER	-1	.	.	zyy.edf	RIGHT	7400	2144478	Full Trial Period	2137078	74	Trial: 74	2137078	64	À¯±Ê	·çÉÈ	°ô°ôÌÇ	f	j
zyy	.	.	.	.	.	.	.	.	.	.	4	.	.	.	false	false	Message: -1ms	.	.	.	.	.	.	.	.	.	.	.	GAZE_COORDS 0.00 0.00 1023.00 767.00	-1	.	.	zyy.edf	RIGHT	7400	2144478	Full Trial Period	2137078	74	Trial: 74	2137078	64	À¯±Ê	·çÉÈ	°ô°ôÌÇ	f	j
zyy	.	.	.	.	.	.	.	.	.	.	5	.	.	.	false	false	Message: -1ms	.	.	.	.	.	.	.	.	.	.	.	THRESHOLDS R 88 213	-1	.	.	zyy.edf	RIGHT	7400	2144478	Full Trial Period	2137078	74	Trial: 74	2137078	64	À¯±Ê	·çÉÈ	°ô°ôÌÇ	f	j
zyy	.	.	.	.	.	.	.	.	.	.	6	.	.	.	false	false	Message: -1ms	.	.	.	.	.	.	.	.	.	.	.	ELCL_PROC CENTROID (3)	-1	.	.	zyy.edf	RIGHT	7400	2144478	Full Trial Period	2137078	74	Trial: 74	2137078	64	À¯±Ê	·çÉÈ	°ô°ôÌÇ	f	j
zyy	.	.	.	.	.	.	.	.	.	.	7	.	.	.	false	false	Message: -1ms	.	.	.	.	.	.	.	.	.	.	.	ELCL_PCR_PARAM 5 3.0	-1	.	.	zyy.edf	RIGHT	7400	2144478	Full Trial Period	2137078	74	Trial: 74	2137078	64	À¯±Ê	·çÉÈ	°ô°ôÌÇ	f	j
zyy	.	.	.	.	.	.	.	.	.	.	8	.	.	.	false	true	Message: 0ms	.	.	.	.	.	.	.	.	.	.	.	!MODE RECORD CR 1000 2 0 R	0	.	.	zyy.edf	RIGHT	7400	2144478	Full Trial Period	2137078	74	Trial: 74	2137078	64	À¯±Ê	·çÉÈ	°ô°ôÌÇ	f	j
zyy	.	.	.	.	929	935	1	7	149.60	388.70	9	.	.	.	false	false	Message: 39ms	.	.	.	.	.	.	.	.	.	.	.	SYNCTIME	39	149.60	388.70	zyy.edf	RIGHT	7400	2144478	Full Trial Period	2137078	74	Trial: 74	2137078	64	À¯±Ê	·çÉÈ	°ô°ôÌÇ	f	j
zyy	.	.	.	.	.	.	.	.	.	.	10	.	.	.	false	false	Message: 2082ms	12.73	184.44	69	2109	530.40	409.50	4	281.60	2041	150.80	395.30	INVISIBLE_BOUNDARY[1]	2082	.	.	zyy.edf	RIGHT	7400	2144478	Full Trial Period	2137078	74	Trial: 74	2137078	64	À¯±Ê	·çÉÈ	°ô°ôÌÇ	f	j
zyy	.	.	.	.	.	.	.	.	.	.	11	.	.	.	false	false	Message: 2089ms	12.73	184.44	69	2109	530.40	409.50	4	281.60	2041	150.80	395.30	SYNCTIME	2089	.	.	zyy.edf	RIGHT	7400	2144478	Full Trial Period	2137078	74	Trial: 74	2137078	64	À¯±Ê	·çÉÈ	°ô°ôÌÇ	f	j
zyy	.	.	.	.	.	.	.	.	.	.	12	.	.	.	false	false	Message: 3831ms	5.28	146.75	36	3842	810.10	400.20	7	226.30	3807	653.00	404.60	INVISIBLE_BOUNDARY[2]	3831	.	.	zyy.edf	RIGHT	7400	2144478	Full Trial Period	2137078	74	Trial: 74	2137078	64	À¯±Ê	·çÉÈ	°ô°ôÌÇ	f	j
zyy	.	.	.	.	.	.	.	.	.	.	13	.	.	.	false	false	Message: 3838ms	5.28	146.75	36	3842	810.10	400.20	7	226.30	3807	653.00	404.60	SYNCTIME	3838	.	.	zyy.edf	RIGHT	7400	2144478	Full Trial Period	2137078	74	Trial: 74	2137078	64	À¯±Ê	·çÉÈ	°ô°ôÌÇ	f	j
zyy	.	.	.	.	720	7398	15	6679	860.50	393.80	14	[1]	2	RECTANGLE_INTERESTAREA	false	false	Message: 7381ms	.	.	.	.	.	.	.	.	.	.	.	KEYBOARD	7381	860.50	393.80	zyy.edf	RIGHT	7400	2144478	Full Trial Period	2137078	74	Trial: 74	2137078	64	À¯±Ê	·çÉÈ	°ô°ôÌÇ	f	j
zyy	.	.	.	.	.	.	.	.	.	.	15	.	.	.	false	false	Message: 7443ms	.	.	.	.	.	.	.	.	.	.	.	TRIAL_RESULT 0	7443	.	.	zyy.edf	RIGHT	7400	2144478	Full Trial Period	2137078	74	Trial: 74	2137078	64	À¯±Ê	·çÉÈ	°ô°ôÌÇ	f	j
zyy	.	.	.	.	.	.	.	.	.	.	1	.	.	.	false	false	Message: -19ms	.	.	.	.	.	.	.	.	.	.	.	TRIALID 74	-19	.	.	zyy.edf	RIGHT	5731	2151399	Full Trial Period	2145668	75	Trial: 75	2145668	91	Ìú»·	Ì«Ñô	ºÉ°üµ°	j	j
zyy	.	.	.	.	.	.	.	.	.	.	2	.	.	.	false	false	Message: -1ms	.	.	.	.	.	.	.	.	.	.	.	RECCFG CR 1000 2 0 R	-1	.	.	zyy.edf	RIGHT	5731	2151399	Full Trial Period	2145668	75	Trial: 75	2145668	91	Ìú»·	Ì«Ñô	ºÉ°üµ°	j	j
zyy	.	.	.	.	.	.	.	.	.	.	3	.	.	.	false	false	Message: -1ms	.	.	.	.	.	.	.	.	.	.	.	ELCLCFG TOWER	-1	.	.	zyy.edf	RIGHT	5731	2151399	Full Trial Period	2145668	75	Trial: 75	2145668	91	Ìú»·	Ì«Ñô	ºÉ°üµ°	j	j
zyy	.	.	.	.	.	.	.	.	.	.	4	.	.	.	false	false	Message: -1ms	.	.	.	.	.	.	.	.	.	.	.	GAZE_COORDS 0.00 0.00 1023.00 767.00	-1	.	.	zyy.edf	RIGHT	5731	2151399	Full Trial Period	2145668	75	Trial: 75	2145668	91	Ìú»·	Ì«Ñô	ºÉ°üµ°	j	j
zyy	.	.	.	.	.	.	.	.	.	.	5	.	.	.	false	false	Message: -1ms	.	.	.	.	.	.	.	.	.	.	.	THRESHOLDS R 88 213	-1	.	.	zyy.edf	RIGHT	5731	2151399	Full Trial Period	2145668	75	Trial: 75	2145668	91	Ìú»·	Ì«Ñô	ºÉ°üµ°	j	j
zyy	.	.	.	.	.	.	.	.	.	.	6	.	.	.	false	false	Message: -1ms	.	.	.	.	.	.	.	.	.	.	.	ELCL_PROC CENTROID (3)	-1	.	.	zyy.edf	RIGHT	5731	2151399	Full Trial Period	2145668	75	Trial: 75	2145668	91	Ìú»·	Ì«Ñô	ºÉ°üµ°	j	j
zyy	.	.	.	.	.	.	.	.	.	.	7	.	.	.	false	false	Message: -1ms	.	.	.	.	.	.	.	.	.	.	.	ELCL_PCR_PARAM 5 3.0	-1	.	.	zyy.edf	RIGHT	5731	2151399	Full Trial Period	2145668	75	Trial: 75	2145668	91	Ìú»·	Ì«Ñô	ºÉ°üµ°	j	j
zyy	.	.	.	.	.	.	.	.	.	.	8	.	.	.	false	true	Message: 0ms	.	.	.	.	.	.	.	.	.	.	.	!MODE RECORD CR 1000 2 0 R	0	.	.	zyy.edf	RIGHT	5731	2151399	Full Trial Period	2145668	75	Trial: 75	2145668	91	Ìú»·	Ì«Ñô	ºÉ°üµ°	j	j
zyy	.	.	.	.	441	447	1	7	147.20	388.40	9	.	.	.	false	false	Message: 48ms	.	.	.	.	.	.	.	.	.	.	.	SYNCTIME	48	147.20	388.40	zyy.edf	RIGHT	5731	2151399	Full Trial Period	2145668	75	Trial: 75	2145668	91	Ìú»·	Ì«Ñô	ºÉ°üµ°	j	j
zyy	.	.	.	.	396	3228	6	2833	508.90	385.50	10	[1]	1	RECTANGLE_INTERESTAREA	false	false	Message: 2837ms	.	.	.	.	.	.	.	.	.	.	.	INVISIBLE_BOUNDARY[1]	2837	508.90	385.50	zyy.edf	RIGHT	5731	2151399	Full Trial Period	2145668	75	Trial: 75	2145668	91	Ìú»·	Ì«Ñô	ºÉ°üµ°	j	j
zyy	.	.	.	.	396	3228	6	2833	508.90	385.50	11	[1]	1	RECTANGLE_INTERESTAREA	false	false	Message: 2847ms	.	.	.	.	.	.	.	.	.	.	.	SYNCTIME	2847	508.90	385.50	zyy.edf	RIGHT	5731	2151399	Full Trial Period	2145668	75	Trial: 75	2145668	91	Ìú»·	Ì«Ñô	ºÉ°üµ°	j	j
zyy	.	.	.	.	134	4518	10	4385	766.20	389.60	12	.	.	.	false	false	Message: 4386ms	.	.	.	.	.	.	.	.	.	.	.	INVISIBLE_BOUNDARY[2]	4386	766.20	389.60	zyy.edf	RIGHT	5731	2151399	Full Trial Period	2145668	75	Trial: 75	2145668	91	Ìú»·	Ì«Ñô	ºÉ°üµ°	j	j
zyy	.	.	.	.	134	4518	10	4385	766.20	389.60	13	.	.	.	false	false	Message: 4396ms	.	.	.	.	.	.	.	.	.	.	.	SYNCTIME	4396	766.20	389.60	zyy.edf	RIGHT	5731	2151399	Full Trial Period	2145668	75	Trial: 75	2145668	91	Ìú»·	Ì«Ñô	ºÉ°üµ°	j	j
zyy	.	.	.	.	191	5729	13	5539	868.70	397.80	14	[1]	2	RECTANGLE_INTERESTAREA	false	false	Message: 5712ms	.	.	.	.	.	.	.	.	.	.	.	KEYBOARD	5712	868.70	397.80	zyy.edf	RIGHT	5731	2151399	Full Trial Period	2145668	75	Trial: 75	2145668	91	Ìú»·	Ì«Ñô	ºÉ°üµ°	j	j
zyy	.	.	.	.	.	.	.	.	.	.	15	.	.	.	false	false	Message: 5779ms	.	.	.	.	.	.	.	.	.	.	.	TRIAL_RESULT 0	5779	.	.	zyy.edf	RIGHT	5731	2151399	Full Trial Period	2145668	75	Trial: 75	2145668	91	Ìú»·	Ì«Ñô	ºÉ°üµ°	j	j
zyy	.	.	.	.	.	.	.	.	.	.	1	.	.	.	false	false	Message: -16ms	.	.	.	.	.	.	.	.	.	.	.	TRIALID 75	-16	.	.	zyy.edf	RIGHT	4681	2157312	Full Trial Period	2152631	76	Trial: 76	2152631	131	Ãµ¹å	°ô°ôÌÇ	ÍøÇòÅÄ	j	f
zyy	.	.	.	.	.	.	.	.	.	.	2	.	.	.	false	false	Message: -1ms	.	.	.	.	.	.	.	.	.	.	.	RECCFG CR 1000 2 0 R	-1	.	.	zyy.edf	RIGHT	4681	2157312	Full Trial Period	2152631	76	Trial: 76	2152631	131	Ãµ¹å	°ô°ôÌÇ	ÍøÇòÅÄ	j	f
zyy	.	.	.	.	.	.	.	.	.	.	3	.	.	.	false	false	Message: -1ms	.	.	.	.	.	.	.	.	.	.	.	ELCLCFG TOWER	-1	.	.	zyy.edf	RIGHT	4681	2157312	Full Trial Period	2152631	76	Trial: 76	2152631	131	Ãµ¹å	°ô°ôÌÇ	ÍøÇòÅÄ	j	f
zyy	.	.	.	.	.	.	.	.	.	.	4	.	.	.	false	false	Message: -1ms	.	.	.	.	.	.	.	.	.	.	.	GAZE_COORDS 0.00 0.00 1023.00 767.00	-1	.	.	zyy.edf	RIGHT	4681	2157312	Full Trial Period	2152631	76	Trial: 76	2152631	131	Ãµ¹å	°ô°ôÌÇ	ÍøÇòÅÄ	j	f
zyy	.	.	.	.	.	.	.	.	.	.	5	.	.	.	false	false	Message: -1ms	.	.	.	.	.	.	.	.	.	.	.	THRESHOLDS R 88 213	-1	.	.	zyy.edf	RIGHT	4681	2157312	Full Trial Period	2152631	76	Trial: 76	2152631	131	Ãµ¹å	°ô°ôÌÇ	ÍøÇòÅÄ	j	f
zyy	.	.	.	.	.	.	.	.	.	.	6	.	.	.	false	false	Message: -1ms	.	.	.	.	.	.	.	.	.	.	.	ELCL_PROC CENTROID (3)	-1	.	.	zyy.edf	RIGHT	4681	2157312	Full Trial Period	2152631	76	Trial: 76	2152631	131	Ãµ¹å	°ô°ôÌÇ	ÍøÇòÅÄ	j	f
zyy	.	.	.	.	.	.	.	.	.	.	7	.	.	.	false	false	Message: -1ms	.	.	.	.	.	.	.	.	.	.	.	ELCL_PCR_PARAM 5 3.0	-1	.	.	zyy.edf	RIGHT	4681	2157312	Full Trial Period	2152631	76	Trial: 76	2152631	131	Ãµ¹å	°ô°ôÌÇ	ÍøÇòÅÄ	j	f
zyy	.	.	.	.	.	.	.	.	.	.	8	.	.	.	false	true	Message: 0ms	.	.	.	.	.	.	.	.	.	.	.	!MODE RECORD CR 1000 2 0 R	0	.	.	zyy.edf	RIGHT	4681	2157312	Full Trial Period	2152631	76	Trial: 76	2152631	131	Ãµ¹å	°ô°ôÌÇ	ÍøÇòÅÄ	j	f
zyy	.	.	.	.	296	302	1	7	140.10	393.10	9	.	.	.	false	false	Message: 42ms	.	.	.	.	.	.	.	.	.	.	.	SYNCTIME	42	140.10	393.10	zyy.edf	RIGHT	4681	2157312	Full Trial Period	2152631	76	Trial: 76	2152631	131	Ãµ¹å	°ô°ôÌÇ	ÍøÇòÅÄ	j	f
zyy	.	.	.	.	497	1338	4	842	439.00	380.70	10	.	.	.	false	false	Message: 1169ms	.	.	.	.	.	.	.	.	.	.	.	INVISIBLE_BOUNDARY[1]	1169	439.00	380.70	zyy.edf	RIGHT	4681	2157312	Full Trial Period	2152631	76	Trial: 76	2152631	131	Ãµ¹å	°ô°ôÌÇ	ÍøÇòÅÄ	j	f
zyy	.	.	.	.	497	1338	4	842	439.00	380.70	11	.	.	.	false	false	Message: 1175ms	.	.	.	.	.	.	.	.	.	.	.	SYNCTIME	1175	439.00	380.70	zyy.edf	RIGHT	4681	2157312	Full Trial Period	2152631	76	Trial: 76	2152631	131	Ãµ¹å	°ô°ôÌÇ	ÍøÇòÅÄ	j	f
zyy	.	.	.	.	.	.	.	.	.	.	12	.	.	.	false	false	Message: 3979ms	2.51	104.54	24	3986	785.60	387.70	9	163.00	3963	711.10	386.30	INVISIBLE_BOUNDARY[2]	3979	.	.	zyy.edf	RIGHT	4681	2157312	Full Trial Period	2152631	76	Trial: 76	2152631	131	Ãµ¹å	°ô°ôÌÇ	ÍøÇòÅÄ	j	f
zyy	.	.	.	.	.	.	.	.	.	.	13	.	.	.	false	false	Message: 3982ms	2.51	104.54	24	3986	785.60	387.70	9	163.00	3963	711.10	386.30	SYNCTIME	3982	.	.	zyy.edf	RIGHT	4681	2157312	Full Trial Period	2152631	76	Trial: 76	2152631	131	Ãµ¹å	°ô°ôÌÇ	ÍøÇòÅÄ	j	f
zyy	.	.	.	.	88	4679	12	4592	905.70	394.20	14	[1]	2	RECTANGLE_INTERESTAREA	false	false	Message: 4663ms	.	.	.	.	.	.	.	.	.	.	.	KEYBOARD	4663	905.70	394.20	zyy.edf	RIGHT	4681	2157312	Full Trial Period	2152631	76	Trial: 76	2152631	131	Ãµ¹å	°ô°ôÌÇ	ÍøÇòÅÄ	j	f
zyy	.	.	.	.	.	.	.	.	.	.	15	.	.	.	false	false	Message: 4721ms	.	.	.	.	.	.	.	.	.	.	.	TRIAL_RESULT 0	4721	.	.	zyy.edf	RIGHT	4681	2157312	Full Trial Period	2152631	76	Trial: 76	2152631	131	Ãµ¹å	°ô°ôÌÇ	ÍøÇòÅÄ	j	f
zyy	.	.	.	.	.	.	.	.	.	.	1	.	.	.	false	false	Message: -15ms	.	.	.	.	.	.	.	.	.	.	.	TRIALID 76	-15	.	.	zyy.edf	RIGHT	4105	2163217	Full Trial Period	2159112	77	Trial: 77	2159112	85	°ôÇò¹÷	À¯±Ê	µ°¾í	f	j
zyy	.	.	.	.	.	.	.	.	.	.	2	.	.	.	false	false	Message: -1ms	.	.	.	.	.	.	.	.	.	.	.	RECCFG CR 1000 2 0 R	-1	.	.	zyy.edf	RIGHT	4105	2163217	Full Trial Period	2159112	77	Trial: 77	2159112	85	°ôÇò¹÷	À¯±Ê	µ°¾í	f	j
zyy	.	.	.	.	.	.	.	.	.	.	3	.	.	.	false	false	Message: -1ms	.	.	.	.	.	.	.	.	.	.	.	ELCLCFG TOWER	-1	.	.	zyy.edf	RIGHT	4105	2163217	Full Trial Period	2159112	77	Trial: 77	2159112	85	°ôÇò¹÷	À¯±Ê	µ°¾í	f	j
zyy	.	.	.	.	.	.	.	.	.	.	4	.	.	.	false	false	Message: -1ms	.	.	.	.	.	.	.	.	.	.	.	GAZE_COORDS 0.00 0.00 1023.00 767.00	-1	.	.	zyy.edf	RIGHT	4105	2163217	Full Trial Period	2159112	77	Trial: 77	2159112	85	°ôÇò¹÷	À¯±Ê	µ°¾í	f	j
zyy	.	.	.	.	.	.	.	.	.	.	5	.	.	.	false	false	Message: -1ms	.	.	.	.	.	.	.	.	.	.	.	THRESHOLDS R 88 213	-1	.	.	zyy.edf	RIGHT	4105	2163217	Full Trial Period	2159112	77	Trial: 77	2159112	85	°ôÇò¹÷	À¯±Ê	µ°¾í	f	j
zyy	.	.	.	.	.	.	.	.	.	.	6	.	.	.	false	false	Message: -1ms	.	.	.	.	.	.	.	.	.	.	.	ELCL_PROC CENTROID (3)	-1	.	.	zyy.edf	RIGHT	4105	2163217	Full Trial Period	2159112	77	Trial: 77	2159112	85	°ôÇò¹÷	À¯±Ê	µ°¾í	f	j
zyy	.	.	.	.	.	.	.	.	.	.	7	.	.	.	false	false	Message: -1ms	.	.	.	.	.	.	.	.	.	.	.	ELCL_PCR_PARAM 5 3.0	-1	.	.	zyy.edf	RIGHT	4105	2163217	Full Trial Period	2159112	77	Trial: 77	2159112	85	°ôÇò¹÷	À¯±Ê	µ°¾í	f	j
zyy	.	.	.	.	.	.	.	.	.	.	8	.	.	.	false	true	Message: 0ms	.	.	.	.	.	.	.	.	.	.	.	!MODE RECORD CR 1000 2 0 R	0	.	.	zyy.edf	RIGHT	4105	2163217	Full Trial Period	2159112	77	Trial: 77	2159112	85	°ôÇò¹÷	À¯±Ê	µ°¾í	f	j
zyy	.	.	.	.	332	338	1	7	147.10	386.60	9	.	.	.	false	false	Message: 43ms	.	.	.	.	.	.	.	.	.	.	.	SYNCTIME	43	147.10	386.60	zyy.edf	RIGHT	4105	2163217	Full Trial Period	2159112	77	Trial: 77	2159112	85	°ôÇò¹÷	À¯±Ê	µ°¾í	f	j
zyy	.	.	.	.	.	.	.	.	.	.	10	.	.	.	false	false	Message: 1697ms	11.31	176.72	64	1712	470.00	399.40	6	265.20	1649	132.40	380.40	INVISIBLE_BOUNDARY[1]	1697	.	.	zyy.edf	RIGHT	4105	2163217	Full Trial Period	2159112	77	Trial: 77	2159112	85	°ôÇò¹÷	À¯±Ê	µ°¾í	f	j
zyy	.	.	.	.	.	.	.	.	.	.	11	.	.	.	false	false	Message: 1701ms	11.31	176.72	64	1712	470.00	399.40	6	265.20	1649	132.40	380.40	SYNCTIME	1701	.	.	zyy.edf	RIGHT	4105	2163217	Full Trial Period	2159112	77	Trial: 77	2159112	85	°ôÇò¹÷	À¯±Ê	µ°¾í	f	j
zyy	.	.	.	.	.	.	.	.	.	.	12	.	.	.	false	false	Message: 3318ms	7.31	123.85	59	3319	757.40	392.50	9	210.30	3261	542.50	381.50	INVISIBLE_BOUNDARY[2]	3318	.	.	zyy.edf	RIGHT	4105	2163217	Full Trial Period	2159112	77	Trial: 77	2159112	85	°ôÇò¹÷	À¯±Ê	µ°¾í	f	j
zyy	.	.	.	.	142	3461	10	3320	759.80	393.30	13	.	.	.	false	false	Message: 3326ms	.	.	.	.	.	.	.	.	.	.	.	SYNCTIME	3326	759.80	393.30	zyy.edf	RIGHT	4105	2163217	Full Trial Period	2159112	77	Trial: 77	2159112	85	°ôÇò¹÷	À¯±Ê	µ°¾í	f	j
zyy	.	.	.	.	615	4103	11	3489	870.00	391.30	14	[1]	2	RECTANGLE_INTERESTAREA	false	false	Message: 4086ms	.	.	.	.	.	.	.	.	.	.	.	KEYBOARD	4086	870.00	391.30	zyy.edf	RIGHT	4105	2163217	Full Trial Period	2159112	77	Trial: 77	2159112	85	°ôÇò¹÷	À¯±Ê	µ°¾í	f	j
zyy	.	.	.	.	.	.	.	.	.	.	15	.	.	.	false	false	Message: 4151ms	.	.	.	.	.	.	.	.	.	.	.	TRIAL_RESULT 0	4151	.	.	zyy.edf	RIGHT	4105	2163217	Full Trial Period	2159112	77	Trial: 77	2159112	85	°ôÇò¹÷	À¯±Ê	µ°¾í	f	j
zyy	.	.	.	.	.	.	.	.	.	.	1	.	.	.	false	false	Message: -15ms	.	.	.	.	.	.	.	.	.	.	.	TRIALID 77	-15	.	.	zyy.edf	RIGHT	3598	2168151	Full Trial Period	2164553	78	Trial: 78	2164553	65	ÂÝÐý½°	·çÉÈ	À¯±Ê	f	f
zyy	.	.	.	.	.	.	.	.	.	.	2	.	.	.	false	false	Message: -1ms	.	.	.	.	.	.	.	.	.	.	.	RECCFG CR 1000 2 0 R	-1	.	.	zyy.edf	RIGHT	3598	2168151	Full Trial Period	2164553	78	Trial: 78	2164553	65	ÂÝÐý½°	·çÉÈ	À¯±Ê	f	f
zyy	.	.	.	.	.	.	.	.	.	.	3	.	.	.	false	false	Message: -1ms	.	.	.	.	.	.	.	.	.	.	.	ELCLCFG TOWER	-1	.	.	zyy.edf	RIGHT	3598	2168151	Full Trial Period	2164553	78	Trial: 78	2164553	65	ÂÝÐý½°	·çÉÈ	À¯±Ê	f	f
zyy	.	.	.	.	.	.	.	.	.	.	4	.	.	.	false	false	Message: -1ms	.	.	.	.	.	.	.	.	.	.	.	GAZE_COORDS 0.00 0.00 1023.00 767.00	-1	.	.	zyy.edf	RIGHT	3598	2168151	Full Trial Period	2164553	78	Trial: 78	2164553	65	ÂÝÐý½°	·çÉÈ	À¯±Ê	f	f
zyy	.	.	.	.	.	.	.	.	.	.	5	.	.	.	false	false	Message: -1ms	.	.	.	.	.	.	.	.	.	.	.	THRESHOLDS R 88 213	-1	.	.	zyy.edf	RIGHT	3598	2168151	Full Trial Period	2164553	78	Trial: 78	2164553	65	ÂÝÐý½°	·çÉÈ	À¯±Ê	f	f
zyy	.	.	.	.	.	.	.	.	.	.	6	.	.	.	false	false	Message: -1ms	.	.	.	.	.	.	.	.	.	.	.	ELCL_PROC CENTROID (3)	-1	.	.	zyy.edf	RIGHT	3598	2168151	Full Trial Period	2164553	78	Trial: 78	2164553	65	ÂÝÐý½°	·çÉÈ	À¯±Ê	f	f
zyy	.	.	.	.	.	.	.	.	.	.	7	.	.	.	false	false	Message: -1ms	.	.	.	.	.	.	.	.	.	.	.	ELCL_PCR_PARAM 5 3.0	-1	.	.	zyy.edf	RIGHT	3598	2168151	Full Trial Period	2164553	78	Trial: 78	2164553	65	ÂÝÐý½°	·çÉÈ	À¯±Ê	f	f
zyy	.	.	.	.	.	.	.	.	.	.	8	.	.	.	false	true	Message: 0ms	.	.	.	.	.	.	.	.	.	.	.	!MODE RECORD CR 1000 2 0 R	0	.	.	zyy.edf	RIGHT	3598	2168151	Full Trial Period	2164553	78	Trial: 78	2164553	65	ÂÝÐý½°	·çÉÈ	À¯±Ê	f	f
zyy	.	.	.	.	369	375	1	7	144.10	387.20	9	.	.	.	false	false	Message: 43ms	.	.	.	.	.	.	.	.	.	.	.	SYNCTIME	43	144.10	387.20	zyy.edf	RIGHT	3598	2168151	Full Trial Period	2164553	78	Trial: 78	2164553	65	ÂÝÐý½°	·çÉÈ	À¯±Ê	f	f
zyy	.	.	.	.	202	1114	4	913	455.20	382.00	10	.	.	.	false	false	Message: 958ms	.	.	.	.	.	.	.	.	.	.	.	INVISIBLE_BOUNDARY[1]	958	455.20	382.00	zyy.edf	RIGHT	3598	2168151	Full Trial Period	2164553	78	Trial: 78	2164553	65	ÂÝÐý½°	·çÉÈ	À¯±Ê	f	f
zyy	.	.	.	.	202	1114	4	913	455.20	382.00	11	.	.	.	false	false	Message: 968ms	.	.	.	.	.	.	.	.	.	.	.	SYNCTIME	968	455.20	382.00	zyy.edf	RIGHT	3598	2168151	Full Trial Period	2164553	78	Trial: 78	2164553	65	ÂÝÐý½°	·çÉÈ	À¯±Ê	f	f
zyy	.	.	.	.	.	.	.	.	.	.	12	.	.	.	false	false	Message: 1716ms	7.18	132.88	54	1718	767.40	388.40	6	236.70	1665	556.20	381.30	INVISIBLE_BOUNDARY[2]	1716	.	.	zyy.edf	RIGHT	3598	2168151	Full Trial Period	2164553	78	Trial: 78	2164553	65	ÂÝÐý½°	·çÉÈ	À¯±Ê	f	f
zyy	.	.	.	.	121	1839	7	1719	771.60	388.70	13	.	.	.	false	false	Message: 1726ms	.	.	.	.	.	.	.	.	.	.	.	SYNCTIME	1726	771.60	388.70	zyy.edf	RIGHT	3598	2168151	Full Trial Period	2164553	78	Trial: 78	2164553	65	ÂÝÐý½°	·çÉÈ	À¯±Ê	f	f
zyy	.	.	.	.	32	3596	12	3565	884.70	393.70	14	[1]	2	RECTANGLE_INTERESTAREA	false	false	Message: 3580ms	.	.	.	.	.	.	.	.	.	.	.	KEYBOARD	3580	884.70	393.70	zyy.edf	RIGHT	3598	2168151	Full Trial Period	2164553	78	Trial: 78	2164553	65	ÂÝÐý½°	·çÉÈ	À¯±Ê	f	f
zyy	.	.	.	.	.	.	.	.	.	.	15	.	.	.	false	false	Message: 3642ms	.	.	.	.	.	.	.	.	.	.	.	TRIAL_RESULT 0	3642	.	.	zyy.edf	RIGHT	3598	2168151	Full Trial Period	2164553	78	Trial: 78	2164553	65	ÂÝÐý½°	·çÉÈ	À¯±Ê	f	f
zyy	.	.	.	.	.	.	.	.	.	.	1	.	.	.	false	false	Message: -15ms	.	.	.	.	.	.	.	.	.	.	.	TRIALID 78	-15	.	.	zyy.edf	RIGHT	7710	2177104	Full Trial Period	2169394	79	Trial: 79	2169394	136	ÏÚ±ý	ÐÅ·â	É××Ó	j	f
zyy	.	.	.	.	.	.	.	.	.	.	2	.	.	.	false	false	Message: -1ms	.	.	.	.	.	.	.	.	.	.	.	RECCFG CR 1000 2 0 R	-1	.	.	zyy.edf	RIGHT	7710	2177104	Full Trial Period	2169394	79	Trial: 79	2169394	136	ÏÚ±ý	ÐÅ·â	É××Ó	j	f
zyy	.	.	.	.	.	.	.	.	.	.	3	.	.	.	false	false	Message: -1ms	.	.	.	.	.	.	.	.	.	.	.	ELCLCFG TOWER	-1	.	.	zyy.edf	RIGHT	7710	2177104	Full Trial Period	2169394	79	Trial: 79	2169394	136	ÏÚ±ý	ÐÅ·â	É××Ó	j	f
zyy	.	.	.	.	.	.	.	.	.	.	4	.	.	.	false	false	Message: -1ms	.	.	.	.	.	.	.	.	.	.	.	GAZE_COORDS 0.00 0.00 1023.00 767.00	-1	.	.	zyy.edf	RIGHT	7710	2177104	Full Trial Period	2169394	79	Trial: 79	2169394	136	ÏÚ±ý	ÐÅ·â	É××Ó	j	f
zyy	.	.	.	.	.	.	.	.	.	.	5	.	.	.	false	false	Message: -1ms	.	.	.	.	.	.	.	.	.	.	.	THRESHOLDS R 88 213	-1	.	.	zyy.edf	RIGHT	7710	2177104	Full Trial Period	2169394	79	Trial: 79	2169394	136	ÏÚ±ý	ÐÅ·â	É××Ó	j	f
zyy	.	.	.	.	.	.	.	.	.	.	6	.	.	.	false	false	Message: -1ms	.	.	.	.	.	.	.	.	.	.	.	ELCL_PROC CENTROID (3)	-1	.	.	zyy.edf	RIGHT	7710	2177104	Full Trial Period	2169394	79	Trial: 79	2169394	136	ÏÚ±ý	ÐÅ·â	É××Ó	j	f
zyy	.	.	.	.	.	.	.	.	.	.	7	.	.	.	false	false	Message: -1ms	.	.	.	.	.	.	.	.	.	.	.	ELCL_PCR_PARAM 5 3.0	-1	.	.	zyy.edf	RIGHT	7710	2177104	Full Trial Period	2169394	79	Trial: 79	2169394	136	ÏÚ±ý	ÐÅ·â	É××Ó	j	f
zyy	.	.	.	.	.	.	.	.	.	.	8	.	.	.	false	true	Message: 0ms	.	.	.	.	.	.	.	.	.	.	.	!MODE RECORD CR 1000 2 0 R	0	.	.	zyy.edf	RIGHT	7710	2177104	Full Trial Period	2169394	79	Trial: 79	2169394	136	ÏÚ±ý	ÐÅ·â	É××Ó	j	f
zyy	.	.	.	.	419	425	1	7	148.90	398.60	9	.	.	.	false	false	Message: 42ms	.	.	.	.	.	.	.	.	.	.	.	SYNCTIME	42	148.90	398.60	zyy.edf	RIGHT	7710	2177104	Full Trial Period	2169394	79	Trial: 79	2169394	136	ÏÚ±ý	ÐÅ·â	É××Ó	j	f
zyy	.	.	.	.	.	.	.	.	.	.	10	.	.	.	false	false	Message: 1792ms	10.30	119.79	86	1811	456.20	385.30	4	201.00	1726	149.20	384.20	INVISIBLE_BOUNDARY[1]	1792	.	.	zyy.edf	RIGHT	7710	2177104	Full Trial Period	2169394	79	Trial: 79	2169394	136	ÏÚ±ý	ÐÅ·â	É××Ó	j	f
zyy	.	.	.	.	.	.	.	.	.	.	11	.	.	.	false	false	Message: 1801ms	10.30	119.79	86	1811	456.20	385.30	4	201.00	1726	149.20	384.20	SYNCTIME	1801	.	.	zyy.edf	RIGHT	7710	2177104	Full Trial Period	2169394	79	Trial: 79	2169394	136	ÏÚ±ý	ÐÅ·â	É××Ó	j	f
zyy	.	.	.	.	.	.	.	.	.	.	12	.	.	.	false	false	Message: 4838ms	8.25	137.55	60	4844	790.20	385.90	11	257.50	4785	547.10	373.00	INVISIBLE_BOUNDARY[2]	4838	.	.	zyy.edf	RIGHT	7710	2177104	Full Trial Period	2169394	79	Trial: 79	2169394	136	ÏÚ±ý	ÐÅ·â	É××Ó	j	f
zyy	.	.	.	.	.	.	.	.	.	.	13	.	.	.	false	false	Message: 4842ms	8.25	137.55	60	4844	790.20	385.90	11	257.50	4785	547.10	373.00	SYNCTIME	4842	.	.	zyy.edf	RIGHT	7710	2177104	Full Trial Period	2169394	79	Trial: 79	2169394	136	ÏÚ±ý	ÐÅ·â	É××Ó	j	f
zyy	.	.	.	.	265	7708	20	7444	870.20	393.90	14	[1]	2	RECTANGLE_INTERESTAREA	false	false	Message: 7691ms	.	.	.	.	.	.	.	.	.	.	.	KEYBOARD	7691	870.20	393.90	zyy.edf	RIGHT	7710	2177104	Full Trial Period	2169394	79	Trial: 79	2169394	136	ÏÚ±ý	ÐÅ·â	É××Ó	j	f
zyy	.	.	.	.	.	.	.	.	.	.	15	.	.	.	false	false	Message: 7752ms	.	.	.	.	.	.	.	.	.	.	.	TRIAL_RESULT 0	7752	.	.	zyy.edf	RIGHT	7710	2177104	Full Trial Period	2169394	79	Trial: 79	2169394	136	ÏÚ±ý	ÐÅ·â	É××Ó	j	f
zyy	.	.	.	.	.	.	.	.	.	.	1	.	.	.	false	false	Message: -16ms	.	.	.	.	.	.	.	.	.	.	.	TRIALID 79	-16	.	.	zyy.edf	RIGHT	8707	2187050	Full Trial Period	2178343	80	Trial: 80	2178343	83	Îü¹Ü	»ð²ñ	ÑÀÇ©	j	j
zyy	.	.	.	.	.	.	.	.	.	.	2	.	.	.	false	false	Message: -1ms	.	.	.	.	.	.	.	.	.	.	.	RECCFG CR 1000 2 0 R	-1	.	.	zyy.edf	RIGHT	8707	2187050	Full Trial Period	2178343	80	Trial: 80	2178343	83	Îü¹Ü	»ð²ñ	ÑÀÇ©	j	j
zyy	.	.	.	.	.	.	.	.	.	.	3	.	.	.	false	false	Message: -1ms	.	.	.	.	.	.	.	.	.	.	.	ELCLCFG TOWER	-1	.	.	zyy.edf	RIGHT	8707	2187050	Full Trial Period	2178343	80	Trial: 80	2178343	83	Îü¹Ü	»ð²ñ	ÑÀÇ©	j	j
zyy	.	.	.	.	.	.	.	.	.	.	4	.	.	.	false	false	Message: -1ms	.	.	.	.	.	.	.	.	.	.	.	GAZE_COORDS 0.00 0.00 1023.00 767.00	-1	.	.	zyy.edf	RIGHT	8707	2187050	Full Trial Period	2178343	80	Trial: 80	2178343	83	Îü¹Ü	»ð²ñ	ÑÀÇ©	j	j
zyy	.	.	.	.	.	.	.	.	.	.	5	.	.	.	false	false	Message: -1ms	.	.	.	.	.	.	.	.	.	.	.	THRESHOLDS R 88 213	-1	.	.	zyy.edf	RIGHT	8707	2187050	Full Trial Period	2178343	80	Trial: 80	2178343	83	Îü¹Ü	»ð²ñ	ÑÀÇ©	j	j
zyy	.	.	.	.	.	.	.	.	.	.	6	.	.	.	false	false	Message: -1ms	.	.	.	.	.	.	.	.	.	.	.	ELCL_PROC CENTROID (3)	-1	.	.	zyy.edf	RIGHT	8707	2187050	Full Trial Period	2178343	80	Trial: 80	2178343	83	Îü¹Ü	»ð²ñ	ÑÀÇ©	j	j
zyy	.	.	.	.	.	.	.	.	.	.	7	.	.	.	false	false	Message: -1ms	.	.	.	.	.	.	.	.	.	.	.	ELCL_PCR_PARAM 5 3.0	-1	.	.	zyy.edf	RIGHT	8707	2187050	Full Trial Period	2178343	80	Trial: 80	2178343	83	Îü¹Ü	»ð²ñ	ÑÀÇ©	j	j
zyy	.	.	.	.	.	.	.	.	.	.	8	.	.	.	false	true	Message: 0ms	.	.	.	.	.	.	.	.	.	.	.	!MODE RECORD CR 1000 2 0 R	0	.	.	zyy.edf	RIGHT	8707	2187050	Full Trial Period	2178343	80	Trial: 80	2178343	83	Îü¹Ü	»ð²ñ	ÑÀÇ©	j	j
zyy	.	.	.	.	584	590	1	7	149.20	387.70	9	.	.	.	false	false	Message: 42ms	.	.	.	.	.	.	.	.	.	.	.	SYNCTIME	42	149.20	387.70	zyy.edf	RIGHT	8707	2187050	Full Trial Period	2178343	80	Trial: 80	2178343	83	Îü¹Ü	»ð²ñ	ÑÀÇ©	j	j
zyy	.	.	.	.	.	.	.	.	.	.	10	.	.	.	false	false	Message: 3138ms	10.29	78.54	131	3228	463.10	385.10	7	286.30	3098	157.00	385.70	INVISIBLE_BOUNDARY[1]	3138	.	.	zyy.edf	RIGHT	8707	2187050	Full Trial Period	2178343	80	Trial: 80	2178343	83	Îü¹Ü	»ð²ñ	ÑÀÇ©	j	j
zyy	.	.	.	.	.	.	.	.	.	.	11	.	.	.	false	false	Message: 3142ms	10.29	78.54	131	3228	463.10	385.10	7	286.30	3098	157.00	385.70	SYNCTIME	3142	.	.	zyy.edf	RIGHT	8707	2187050	Full Trial Period	2178343	80	Trial: 80	2178343	83	Îü¹Ü	»ð²ñ	ÑÀÇ©	j	j
zyy	.	.	.	.	.	.	.	.	.	.	12	.	.	.	false	false	Message: 7571ms	12.60	132.63	95	7625	907.10	412.60	20	271.70	7531	530.00	398.60	INVISIBLE_BOUNDARY[2]	7571	.	.	zyy.edf	RIGHT	8707	2187050	Full Trial Period	2178343	80	Trial: 80	2178343	83	Îü¹Ü	»ð²ñ	ÑÀÇ©	j	j
zyy	.	.	.	.	.	.	.	.	.	.	13	.	.	.	false	false	Message: 7583ms	12.60	132.63	95	7625	907.10	412.60	20	271.70	7531	530.00	398.60	SYNCTIME	7583	.	.	zyy.edf	RIGHT	8707	2187050	Full Trial Period	2178343	80	Trial: 80	2178343	83	Îü¹Ü	»ð²ñ	ÑÀÇ©	j	j
zyy	.	.	.	.	736	8705	22	7970	883.40	398.50	14	[1]	2	RECTANGLE_INTERESTAREA	false	false	Message: 8689ms	.	.	.	.	.	.	.	.	.	.	.	KEYBOARD	8689	883.40	398.50	zyy.edf	RIGHT	8707	2187050	Full Trial Period	2178343	80	Trial: 80	2178343	83	Îü¹Ü	»ð²ñ	ÑÀÇ©	j	j
zyy	.	.	.	.	.	.	.	.	.	.	15	.	.	.	false	false	Message: 8751ms	.	.	.	.	.	.	.	.	.	.	.	TRIAL_RESULT 0	8751	.	.	zyy.edf	RIGHT	8707	2187050	Full Trial Period	2178343	80	Trial: 80	2178343	83	Îü¹Ü	»ð²ñ	ÑÀÇ©	j	j
zyy	.	.	.	.	.	.	.	.	.	.	1	.	.	.	false	false	Message: -16ms	.	.	.	.	.	.	.	.	.	.	.	TRIALID 80	-16	.	.	zyy.edf	RIGHT	5416	2193691	Full Trial Period	2188275	81	Trial: 81	2188275	118	À¬»øÍ°	ÒûË®»ú	²¤ÂÜ	f	f
zyy	.	.	.	.	.	.	.	.	.	.	2	.	.	.	false	false	Message: -1ms	.	.	.	.	.	.	.	.	.	.	.	RECCFG CR 1000 2 0 R	-1	.	.	zyy.edf	RIGHT	5416	2193691	Full Trial Period	2188275	81	Trial: 81	2188275	118	À¬»øÍ°	ÒûË®»ú	²¤ÂÜ	f	f
zyy	.	.	.	.	.	.	.	.	.	.	3	.	.	.	false	false	Message: -1ms	.	.	.	.	.	.	.	.	.	.	.	ELCLCFG TOWER	-1	.	.	zyy.edf	RIGHT	5416	2193691	Full Trial Period	2188275	81	Trial: 81	2188275	118	À¬»øÍ°	ÒûË®»ú	²¤ÂÜ	f	f
zyy	.	.	.	.	.	.	.	.	.	.	4	.	.	.	false	false	Message: -1ms	.	.	.	.	.	.	.	.	.	.	.	GAZE_COORDS 0.00 0.00 1023.00 767.00	-1	.	.	zyy.edf	RIGHT	5416	2193691	Full Trial Period	2188275	81	Trial: 81	2188275	118	À¬»øÍ°	ÒûË®»ú	²¤ÂÜ	f	f
zyy	.	.	.	.	.	.	.	.	.	.	5	.	.	.	false	false	Message: -1ms	.	.	.	.	.	.	.	.	.	.	.	THRESHOLDS R 88 213	-1	.	.	zyy.edf	RIGHT	5416	2193691	Full Trial Period	2188275	81	Trial: 81	2188275	118	À¬»øÍ°	ÒûË®»ú	²¤ÂÜ	f	f
zyy	.	.	.	.	.	.	.	.	.	.	6	.	.	.	false	false	Message: -1ms	.	.	.	.	.	.	.	.	.	.	.	ELCL_PROC CENTROID (3)	-1	.	.	zyy.edf	RIGHT	5416	2193691	Full Trial Period	2188275	81	Trial: 81	2188275	118	À¬»øÍ°	ÒûË®»ú	²¤ÂÜ	f	f
zyy	.	.	.	.	.	.	.	.	.	.	7	.	.	.	false	false	Message: -1ms	.	.	.	.	.	.	.	.	.	.	.	ELCL_PCR_PARAM 5 3.0	-1	.	.	zyy.edf	RIGHT	5416	2193691	Full Trial Period	2188275	81	Trial: 81	2188275	118	À¬»øÍ°	ÒûË®»ú	²¤ÂÜ	f	f
zyy	.	.	.	.	.	.	.	.	.	.	8	.	.	.	false	true	Message: 0ms	.	.	.	.	.	.	.	.	.	.	.	!MODE RECORD CR 1000 2 0 R	0	.	.	zyy.edf	RIGHT	5416	2193691	Full Trial Period	2188275	81	Trial: 81	2188275	118	À¬»øÍ°	ÒûË®»ú	²¤ÂÜ	f	f
zyy	.	.	.	.	560	566	1	7	160.50	396.60	9	.	.	.	false	false	Message: 42ms	.	.	.	.	.	.	.	.	.	.	.	SYNCTIME	42	160.50	396.60	zyy.edf	RIGHT	5416	2193691	Full Trial Period	2188275	81	Trial: 81	2188275	118	À¬»øÍ°	ÒûË®»ú	²¤ÂÜ	f	f
zyy	.	.	.	.	.	.	.	.	.	.	10	.	.	.	false	false	Message: 817ms	2.78	106.98	26	832	456.80	387.10	2	183.10	807	375.60	388.80	INVISIBLE_BOUNDARY[1]	817	.	.	zyy.edf	RIGHT	5416	2193691	Full Trial Period	2188275	81	Trial: 81	2188275	118	À¬»øÍ°	ÒûË®»ú	²¤ÂÜ	f	f
zyy	.	.	.	.	.	.	.	.	.	.	11	.	.	.	false	false	Message: 825ms	2.78	106.98	26	832	456.80	387.10	2	183.10	807	375.60	388.80	SYNCTIME	825	.	.	zyy.edf	RIGHT	5416	2193691	Full Trial Period	2188275	81	Trial: 81	2188275	118	À¬»øÍ°	ÒûË®»ú	²¤ÂÜ	f	f
zyy	.	.	.	.	.	.	.	.	.	.	12	.	.	.	false	false	Message: 3312ms	3.12	111.32	28	3327	822.90	398.20	9	173.40	3300	729.60	401.20	INVISIBLE_BOUNDARY[2]	3312	.	.	zyy.edf	RIGHT	5416	2193691	Full Trial Period	2188275	81	Trial: 81	2188275	118	À¬»øÍ°	ÒûË®»ú	²¤ÂÜ	f	f
zyy	.	.	.	.	.	.	.	.	.	.	13	.	.	.	false	false	Message: 3316ms	3.12	111.32	28	3327	822.90	398.20	9	173.40	3300	729.60	401.20	SYNCTIME	3316	.	.	zyy.edf	RIGHT	5416	2193691	Full Trial Period	2188275	81	Trial: 81	2188275	118	À¬»øÍ°	ÒûË®»ú	²¤ÂÜ	f	f
zyy	.	.	.	.	321	5414	14	5094	851.40	411.00	14	.	.	.	false	false	Message: 5397ms	.	.	.	.	.	.	.	.	.	.	.	KEYBOARD	5397	851.40	411.00	zyy.edf	RIGHT	5416	2193691	Full Trial Period	2188275	81	Trial: 81	2188275	118	À¬»øÍ°	ÒûË®»ú	²¤ÂÜ	f	f
zyy	.	.	.	.	.	.	.	.	.	.	15	.	.	.	false	false	Message: 5458ms	.	.	.	.	.	.	.	.	.	.	.	TRIAL_RESULT 0	5458	.	.	zyy.edf	RIGHT	5416	2193691	Full Trial Period	2188275	81	Trial: 81	2188275	118	À¬»øÍ°	ÒûË®»ú	²¤ÂÜ	f	f
zyy	.	.	.	.	.	.	.	.	.	.	1	.	.	.	false	false	Message: -15ms	.	.	.	.	.	.	.	.	.	.	.	TRIALID 81	-15	.	.	zyy.edf	RIGHT	5606	2200604	Full Trial Period	2194998	82	Trial: 82	2194998	69	Ç¦±Ê	éÏé­Çò	ÄûÃÊ	j	j
zyy	.	.	.	.	.	.	.	.	.	.	2	.	.	.	false	false	Message: -1ms	.	.	.	.	.	.	.	.	.	.	.	RECCFG CR 1000 2 0 R	-1	.	.	zyy.edf	RIGHT	5606	2200604	Full Trial Period	2194998	82	Trial: 82	2194998	69	Ç¦±Ê	éÏé­Çò	ÄûÃÊ	j	j
zyy	.	.	.	.	.	.	.	.	.	.	3	.	.	.	false	false	Message: -1ms	.	.	.	.	.	.	.	.	.	.	.	ELCLCFG TOWER	-1	.	.	zyy.edf	RIGHT	5606	2200604	Full Trial Period	2194998	82	Trial: 82	2194998	69	Ç¦±Ê	éÏé­Çò	ÄûÃÊ	j	j
zyy	.	.	.	.	.	.	.	.	.	.	4	.	.	.	false	false	Message: -1ms	.	.	.	.	.	.	.	.	.	.	.	GAZE_COORDS 0.00 0.00 1023.00 767.00	-1	.	.	zyy.edf	RIGHT	5606	2200604	Full Trial Period	2194998	82	Trial: 82	2194998	69	Ç¦±Ê	éÏé­Çò	ÄûÃÊ	j	j
zyy	.	.	.	.	.	.	.	.	.	.	5	.	.	.	false	false	Message: -1ms	.	.	.	.	.	.	.	.	.	.	.	THRESHOLDS R 88 213	-1	.	.	zyy.edf	RIGHT	5606	2200604	Full Trial Period	2194998	82	Trial: 82	2194998	69	Ç¦±Ê	éÏé­Çò	ÄûÃÊ	j	j
zyy	.	.	.	.	.	.	.	.	.	.	6	.	.	.	false	false	Message: -1ms	.	.	.	.	.	.	.	.	.	.	.	ELCL_PROC CENTROID (3)	-1	.	.	zyy.edf	RIGHT	5606	2200604	Full Trial Period	2194998	82	Trial: 82	2194998	69	Ç¦±Ê	éÏé­Çò	ÄûÃÊ	j	j
zyy	.	.	.	.	.	.	.	.	.	.	7	.	.	.	false	false	Message: -1ms	.	.	.	.	.	.	.	.	.	.	.	ELCL_PCR_PARAM 5 3.0	-1	.	.	zyy.edf	RIGHT	5606	2200604	Full Trial Period	2194998	82	Trial: 82	2194998	69	Ç¦±Ê	éÏé­Çò	ÄûÃÊ	j	j
zyy	.	.	.	.	.	.	.	.	.	.	8	.	.	.	false	true	Message: 0ms	.	.	.	.	.	.	.	.	.	.	.	!MODE RECORD CR 1000 2 0 R	0	.	.	zyy.edf	RIGHT	5606	2200604	Full Trial Period	2194998	82	Trial: 82	2194998	69	Ç¦±Ê	éÏé­Çò	ÄûÃÊ	j	j
zyy	.	.	.	.	545	551	1	7	140.70	404.10	9	.	.	.	false	false	Message: 43ms	.	.	.	.	.	.	.	.	.	.	.	SYNCTIME	43	140.70	404.10	zyy.edf	RIGHT	5606	2200604	Full Trial Period	2194998	82	Trial: 82	2194998	69	Ç¦±Ê	éÏé­Çò	ÄûÃÊ	j	j
zyy	.	.	.	.	.	.	.	.	.	.	10	.	.	.	false	false	Message: 1929ms	10.06	159.72	63	1938	435.60	409.20	6	260.20	1876	135.50	388.20	INVISIBLE_BOUNDARY[1]	1929	.	.	zyy.edf	RIGHT	5606	2200604	Full Trial Period	2194998	82	Trial: 82	2194998	69	Ç¦±Ê	éÏé­Çò	ÄûÃÊ	j	j
zyy	.	.	.	.	.	.	.	.	.	.	11	.	.	.	false	false	Message: 1934ms	10.06	159.72	63	1938	435.60	409.20	6	260.20	1876	135.50	388.20	SYNCTIME	1934	.	.	zyy.edf	RIGHT	5606	2200604	Full Trial Period	2194998	82	Trial: 82	2194998	69	Ç¦±Ê	éÏé­Çò	ÄûÃÊ	j	j
zyy	.	.	.	.	179	4391	12	4213	814.30	388.50	12	.	.	.	false	false	Message: 4214ms	.	.	.	.	.	.	.	.	.	.	.	INVISIBLE_BOUNDARY[2]	4214	814.30	388.50	zyy.edf	RIGHT	5606	2200604	Full Trial Period	2194998	82	Trial: 82	2194998	69	Ç¦±Ê	éÏé­Çò	ÄûÃÊ	j	j
zyy	.	.	.	.	179	4391	12	4213	814.30	388.50	13	.	.	.	false	false	Message: 4226ms	.	.	.	.	.	.	.	.	.	.	.	SYNCTIME	4226	814.30	388.50	zyy.edf	RIGHT	5606	2200604	Full Trial Period	2194998	82	Trial: 82	2194998	69	Ç¦±Ê	éÏé­Çò	ÄûÃÊ	j	j
zyy	.	.	.	.	621	5604	15	4984	868.70	385.40	14	[1]	2	RECTANGLE_INTERESTAREA	false	false	Message: 5587ms	.	.	.	.	.	.	.	.	.	.	.	KEYBOARD	5587	868.70	385.40	zyy.edf	RIGHT	5606	2200604	Full Trial Period	2194998	82	Trial: 82	2194998	69	Ç¦±Ê	éÏé­Çò	ÄûÃÊ	j	j
zyy	.	.	.	.	.	.	.	.	.	.	15	.	.	.	false	false	Message: 5651ms	.	.	.	.	.	.	.	.	.	.	.	TRIAL_RESULT 0	5651	.	.	zyy.edf	RIGHT	5606	2200604	Full Trial Period	2194998	82	Trial: 82	2194998	69	Ç¦±Ê	éÏé­Çò	ÄûÃÊ	j	j
zyy	.	.	.	.	.	.	.	.	.	.	1	.	.	.	false	false	Message: -16ms	.	.	.	.	.	.	.	.	.	.	.	TRIALID 82	-16	.	.	zyy.edf	RIGHT	2678	2204476	Full Trial Period	2201798	83	Trial: 83	2201798	116	ÁïÁïÇò	´Ìâ¬	ÒÂ¼Ü	j	f
zyy	.	.	.	.	.	.	.	.	.	.	2	.	.	.	false	false	Message: -1ms	.	.	.	.	.	.	.	.	.	.	.	RECCFG CR 1000 2 0 R	-1	.	.	zyy.edf	RIGHT	2678	2204476	Full Trial Period	2201798	83	Trial: 83	2201798	116	ÁïÁïÇò	´Ìâ¬	ÒÂ¼Ü	j	f
zyy	.	.	.	.	.	.	.	.	.	.	3	.	.	.	false	false	Message: -1ms	.	.	.	.	.	.	.	.	.	.	.	ELCLCFG TOWER	-1	.	.	zyy.edf	RIGHT	2678	2204476	Full Trial Period	2201798	83	Trial: 83	2201798	116	ÁïÁïÇò	´Ìâ¬	ÒÂ¼Ü	j	f
zyy	.	.	.	.	.	.	.	.	.	.	4	.	.	.	false	false	Message: -1ms	.	.	.	.	.	.	.	.	.	.	.	GAZE_COORDS 0.00 0.00 1023.00 767.00	-1	.	.	zyy.edf	RIGHT	2678	2204476	Full Trial Period	2201798	83	Trial: 83	2201798	116	ÁïÁïÇò	´Ìâ¬	ÒÂ¼Ü	j	f
zyy	.	.	.	.	.	.	.	.	.	.	5	.	.	.	false	false	Message: -1ms	.	.	.	.	.	.	.	.	.	.	.	THRESHOLDS R 88 213	-1	.	.	zyy.edf	RIGHT	2678	2204476	Full Trial Period	2201798	83	Trial: 83	2201798	116	ÁïÁïÇò	´Ìâ¬	ÒÂ¼Ü	j	f
zyy	.	.	.	.	.	.	.	.	.	.	6	.	.	.	false	false	Message: -1ms	.	.	.	.	.	.	.	.	.	.	.	ELCL_PROC CENTROID (3)	-1	.	.	zyy.edf	RIGHT	2678	2204476	Full Trial Period	2201798	83	Trial: 83	2201798	116	ÁïÁïÇò	´Ìâ¬	ÒÂ¼Ü	j	f
zyy	.	.	.	.	.	.	.	.	.	.	7	.	.	.	false	false	Message: -1ms	.	.	.	.	.	.	.	.	.	.	.	ELCL_PCR_PARAM 5 3.0	-1	.	.	zyy.edf	RIGHT	2678	2204476	Full Trial Period	2201798	83	Trial: 83	2201798	116	ÁïÁïÇò	´Ìâ¬	ÒÂ¼Ü	j	f
zyy	.	.	.	.	.	.	.	.	.	.	8	.	.	.	false	true	Message: 0ms	.	.	.	.	.	.	.	.	.	.	.	!MODE RECORD CR 1000 2 0 R	0	.	.	zyy.edf	RIGHT	2678	2204476	Full Trial Period	2201798	83	Trial: 83	2201798	116	ÁïÁïÇò	´Ìâ¬	ÒÂ¼Ü	j	f
zyy	.	.	.	.	443	449	1	7	149.30	391.70	9	.	.	.	false	false	Message: 50ms	.	.	.	.	.	.	.	.	.	.	.	SYNCTIME	50	149.30	391.70	zyy.edf	RIGHT	2678	2204476	Full Trial Period	2201798	83	Trial: 83	2201798	116	ÁïÁïÇò	´Ìâ¬	ÒÂ¼Ü	j	f
zyy	.	.	.	.	.	.	.	.	.	.	10	.	.	.	false	false	Message: 511ms	8.62	126.81	68	517	407.50	389.50	1	205.00	450	150.10	390.10	INVISIBLE_BOUNDARY[1]	511	.	.	zyy.edf	RIGHT	2678	2204476	Full Trial Period	2201798	83	Trial: 83	2201798	116	ÁïÁïÇò	´Ìâ¬	ÒÂ¼Ü	j	f
zyy	.	.	.	.	.	.	.	.	.	.	11	.	.	.	false	false	Message: 516ms	8.62	126.81	68	517	407.50	389.50	1	205.00	450	150.10	390.10	SYNCTIME	516	.	.	zyy.edf	RIGHT	2678	2204476	Full Trial Period	2201798	83	Trial: 83	2201798	116	ÁïÁïÇò	´Ìâ¬	ÒÂ¼Ü	j	f
zyy	.	.	.	.	.	.	.	.	.	.	12	.	.	.	false	false	Message: 1361ms	8.63	107.83	80	1371	794.70	389.50	4	178.30	1292	539.80	387.50	INVISIBLE_BOUNDARY[2]	1361	.	.	zyy.edf	RIGHT	2678	2204476	Full Trial Period	2201798	83	Trial: 83	2201798	116	ÁïÁïÇò	´Ìâ¬	ÒÂ¼Ü	j	f
zyy	.	.	.	.	.	.	.	.	.	.	13	.	.	.	false	false	Message: 1366ms	8.63	107.83	80	1371	794.70	389.50	4	178.30	1292	539.80	387.50	SYNCTIME	1366	.	.	zyy.edf	RIGHT	2678	2204476	Full Trial Period	2201798	83	Trial: 83	2201798	116	ÁïÁïÇò	´Ìâ¬	ÒÂ¼Ü	j	f
zyy	.	.	.	.	514	2676	7	2163	907.60	391.30	14	[1]	2	RECTANGLE_INTERESTAREA	false	false	Message: 2659ms	.	.	.	.	.	.	.	.	.	.	.	KEYBOARD	2659	907.60	391.30	zyy.edf	RIGHT	2678	2204476	Full Trial Period	2201798	83	Trial: 83	2201798	116	ÁïÁïÇò	´Ìâ¬	ÒÂ¼Ü	j	f
zyy	.	.	.	.	.	.	.	.	.	.	15	.	.	.	false	false	Message: 2723ms	.	.	.	.	.	.	.	.	.	.	.	TRIAL_RESULT 0	2723	.	.	zyy.edf	RIGHT	2678	2204476	Full Trial Period	2201798	83	Trial: 83	2201798	116	ÁïÁïÇò	´Ìâ¬	ÒÂ¼Ü	j	f
zyy	.	.	.	.	.	.	.	.	.	.	1	.	.	.	false	false	Message: -15ms	.	.	.	.	.	.	.	.	.	.	.	TRIALID 83	-15	.	.	zyy.edf	RIGHT	3436	2209099	Full Trial Period	2205663	84	Trial: 84	2205663	63	Æì¸Ë	ÉþË÷	ÏÉÈËÕÆ	f	f
zyy	.	.	.	.	.	.	.	.	.	.	2	.	.	.	false	false	Message: -1ms	.	.	.	.	.	.	.	.	.	.	.	RECCFG CR 1000 2 0 R	-1	.	.	zyy.edf	RIGHT	3436	2209099	Full Trial Period	2205663	84	Trial: 84	2205663	63	Æì¸Ë	ÉþË÷	ÏÉÈËÕÆ	f	f
zyy	.	.	.	.	.	.	.	.	.	.	3	.	.	.	false	false	Message: -1ms	.	.	.	.	.	.	.	.	.	.	.	ELCLCFG TOWER	-1	.	.	zyy.edf	RIGHT	3436	2209099	Full Trial Period	2205663	84	Trial: 84	2205663	63	Æì¸Ë	ÉþË÷	ÏÉÈËÕÆ	f	f
zyy	.	.	.	.	.	.	.	.	.	.	4	.	.	.	false	false	Message: -1ms	.	.	.	.	.	.	.	.	.	.	.	GAZE_COORDS 0.00 0.00 1023.00 767.00	-1	.	.	zyy.edf	RIGHT	3436	2209099	Full Trial Period	2205663	84	Trial: 84	2205663	63	Æì¸Ë	ÉþË÷	ÏÉÈËÕÆ	f	f
zyy	.	.	.	.	.	.	.	.	.	.	5	.	.	.	false	false	Message: -1ms	.	.	.	.	.	.	.	.	.	.	.	THRESHOLDS R 88 213	-1	.	.	zyy.edf	RIGHT	3436	2209099	Full Trial Period	2205663	84	Trial: 84	2205663	63	Æì¸Ë	ÉþË÷	ÏÉÈËÕÆ	f	f
zyy	.	.	.	.	.	.	.	.	.	.	6	.	.	.	false	false	Message: -1ms	.	.	.	.	.	.	.	.	.	.	.	ELCL_PROC CENTROID (3)	-1	.	.	zyy.edf	RIGHT	3436	2209099	Full Trial Period	2205663	84	Trial: 84	2205663	63	Æì¸Ë	ÉþË÷	ÏÉÈËÕÆ	f	f
zyy	.	.	.	.	.	.	.	.	.	.	7	.	.	.	false	false	Message: -1ms	.	.	.	.	.	.	.	.	.	.	.	ELCL_PCR_PARAM 5 3.0	-1	.	.	zyy.edf	RIGHT	3436	2209099	Full Trial Period	2205663	84	Trial: 84	2205663	63	Æì¸Ë	ÉþË÷	ÏÉÈËÕÆ	f	f
zyy	.	.	.	.	.	.	.	.	.	.	8	.	.	.	false	true	Message: 0ms	.	.	.	.	.	.	.	.	.	.	.	!MODE RECORD CR 1000 2 0 R	0	.	.	zyy.edf	RIGHT	3436	2209099	Full Trial Period	2205663	84	Trial: 84	2205663	63	Æì¸Ë	ÉþË÷	ÏÉÈËÕÆ	f	f
zyy	.	.	.	.	456	462	1	7	139.70	398.10	9	.	.	.	false	false	Message: 42ms	.	.	.	.	.	.	.	.	.	.	.	SYNCTIME	42	139.70	398.10	zyy.edf	RIGHT	3436	2209099	Full Trial Period	2205663	84	Trial: 84	2205663	63	Æì¸Ë	ÉþË÷	ÏÉÈËÕÆ	f	f
zyy	.	.	.	.	123	1505	4	1383	418.00	388.50	10	.	.	.	false	false	Message: 1385ms	.	.	.	.	.	.	.	.	.	.	.	INVISIBLE_BOUNDARY[1]	1385	418.00	388.50	zyy.edf	RIGHT	3436	2209099	Full Trial Period	2205663	84	Trial: 84	2205663	63	Æì¸Ë	ÉþË÷	ÏÉÈËÕÆ	f	f
zyy	.	.	.	.	123	1505	4	1383	418.00	388.50	11	.	.	.	false	false	Message: 1392ms	.	.	.	.	.	.	.	.	.	.	.	SYNCTIME	1392	418.00	388.50	zyy.edf	RIGHT	3436	2209099	Full Trial Period	2205663	84	Trial: 84	2205663	63	Æì¸Ë	ÉþË÷	ÏÉÈËÕÆ	f	f
zyy	.	.	.	.	.	.	.	.	.	.	12	.	.	.	false	false	Message: 2305ms	1.78	89.05	20	2305	757.10	399.30	7	144.30	2286	704.30	398.60	INVISIBLE_BOUNDARY[2]	2305	.	.	zyy.edf	RIGHT	3436	2209099	Full Trial Period	2205663	84	Trial: 84	2205663	63	Æì¸Ë	ÉþË÷	ÏÉÈËÕÆ	f	f
zyy	.	.	.	.	141	2446	8	2306	764.90	397.60	13	.	.	.	false	false	Message: 2309ms	.	.	.	.	.	.	.	.	.	.	.	SYNCTIME	2309	764.90	397.60	zyy.edf	RIGHT	3436	2209099	Full Trial Period	2205663	84	Trial: 84	2205663	63	Æì¸Ë	ÉþË÷	ÏÉÈËÕÆ	f	f
zyy	.	.	.	.	180	3434	10	3255	816.20	397.80	14	.	.	.	false	false	Message: 3417ms	.	.	.	.	.	.	.	.	.	.	.	KEYBOARD	3417	816.20	397.80	zyy.edf	RIGHT	3436	2209099	Full Trial Period	2205663	84	Trial: 84	2205663	63	Æì¸Ë	ÉþË÷	ÏÉÈËÕÆ	f	f
zyy	.	.	.	.	.	.	.	.	.	.	15	.	.	.	false	false	Message: 3478ms	.	.	.	.	.	.	.	.	.	.	.	TRIAL_RESULT 0	3478	.	.	zyy.edf	RIGHT	3436	2209099	Full Trial Period	2205663	84	Trial: 84	2205663	63	Æì¸Ë	ÉþË÷	ÏÉÈËÕÆ	f	f
zyy	.	.	.	.	.	.	.	.	.	.	1	.	.	.	false	false	Message: -521ms	.	.	.	.	.	.	.	.	.	.	.	TRIALID 84	-521	.	.	zyy.edf	RIGHT	3559	2214852	Full Trial Period	2211293	85	Trial: 85	2211293	32	éÙ×Ó	ÐÓÈÊ	Î¢²¨Â¯	f	f
zyy	.	.	.	.	.	.	.	.	.	.	2	.	.	.	false	false	Message: -1ms	.	.	.	.	.	.	.	.	.	.	.	RECCFG CR 1000 2 0 R	-1	.	.	zyy.edf	RIGHT	3559	2214852	Full Trial Period	2211293	85	Trial: 85	2211293	32	éÙ×Ó	ÐÓÈÊ	Î¢²¨Â¯	f	f
zyy	.	.	.	.	.	.	.	.	.	.	3	.	.	.	false	false	Message: -1ms	.	.	.	.	.	.	.	.	.	.	.	ELCLCFG TOWER	-1	.	.	zyy.edf	RIGHT	3559	2214852	Full Trial Period	2211293	85	Trial: 85	2211293	32	éÙ×Ó	ÐÓÈÊ	Î¢²¨Â¯	f	f
zyy	.	.	.	.	.	.	.	.	.	.	4	.	.	.	false	false	Message: -1ms	.	.	.	.	.	.	.	.	.	.	.	GAZE_COORDS 0.00 0.00 1023.00 767.00	-1	.	.	zyy.edf	RIGHT	3559	2214852	Full Trial Period	2211293	85	Trial: 85	2211293	32	éÙ×Ó	ÐÓÈÊ	Î¢²¨Â¯	f	f
zyy	.	.	.	.	.	.	.	.	.	.	5	.	.	.	false	false	Message: -1ms	.	.	.	.	.	.	.	.	.	.	.	THRESHOLDS R 88 213	-1	.	.	zyy.edf	RIGHT	3559	2214852	Full Trial Period	2211293	85	Trial: 85	2211293	32	éÙ×Ó	ÐÓÈÊ	Î¢²¨Â¯	f	f
zyy	.	.	.	.	.	.	.	.	.	.	6	.	.	.	false	false	Message: -1ms	.	.	.	.	.	.	.	.	.	.	.	ELCL_PROC CENTROID (3)	-1	.	.	zyy.edf	RIGHT	3559	2214852	Full Trial Period	2211293	85	Trial: 85	2211293	32	éÙ×Ó	ÐÓÈÊ	Î¢²¨Â¯	f	f
zyy	.	.	.	.	.	.	.	.	.	.	7	.	.	.	false	false	Message: -1ms	.	.	.	.	.	.	.	.	.	.	.	ELCL_PCR_PARAM 5 3.0	-1	.	.	zyy.edf	RIGHT	3559	2214852	Full Trial Period	2211293	85	Trial: 85	2211293	32	éÙ×Ó	ÐÓÈÊ	Î¢²¨Â¯	f	f
zyy	.	.	.	.	.	.	.	.	.	.	8	.	.	.	false	true	Message: 0ms	.	.	.	.	.	.	.	.	.	.	.	!MODE RECORD CR 1000 2 0 R	0	.	.	zyy.edf	RIGHT	3559	2214852	Full Trial Period	2211293	85	Trial: 85	2211293	32	éÙ×Ó	ÐÓÈÊ	Î¢²¨Â¯	f	f
zyy	.	.	.	.	339	345	1	7	150.70	393.10	9	.	.	.	false	false	Message: 45ms	.	.	.	.	.	.	.	.	.	.	.	SYNCTIME	45	150.70	393.10	zyy.edf	RIGHT	3559	2214852	Full Trial Period	2211293	85	Trial: 85	2211293	32	éÙ×Ó	ÐÓÈÊ	Î¢²¨Â¯	f	f
zyy	.	.	.	.	.	.	.	.	.	.	10	.	.	.	false	false	Message: 1218ms	4.53	116.08	39	1219	404.40	382.80	3	187.00	1181	271.10	385.00	INVISIBLE_BOUNDARY[1]	1218	.	.	zyy.edf	RIGHT	3559	2214852	Full Trial Period	2211293	85	Trial: 85	2211293	32	éÙ×Ó	ÐÓÈÊ	Î¢²¨Â¯	f	f
zyy	.	.	.	.	125	1344	4	1220	432.90	382.80	11	.	.	.	false	false	Message: 1228ms	.	.	.	.	.	.	.	.	.	.	.	SYNCTIME	1228	432.90	382.80	zyy.edf	RIGHT	3559	2214852	Full Trial Period	2211293	85	Trial: 85	2211293	32	éÙ×Ó	ÐÓÈÊ	Î¢²¨Â¯	f	f
zyy	.	.	.	.	133	2727	8	2595	754.30	391.30	12	.	.	.	false	false	Message: 2611ms	.	.	.	.	.	.	.	.	.	.	.	INVISIBLE_BOUNDARY[2]	2611	754.30	391.30	zyy.edf	RIGHT	3559	2214852	Full Trial Period	2211293	85	Trial: 85	2211293	32	éÙ×Ó	ÐÓÈÊ	Î¢²¨Â¯	f	f
zyy	.	.	.	.	133	2727	8	2595	754.30	391.30	13	.	.	.	false	false	Message: 2620ms	.	.	.	.	.	.	.	.	.	.	.	SYNCTIME	2620	754.30	391.30	zyy.edf	RIGHT	3559	2214852	Full Trial Period	2211293	85	Trial: 85	2211293	32	éÙ×Ó	ÐÓÈÊ	Î¢²¨Â¯	f	f
zyy	.	.	.	.	170	3557	11	3388	763.60	393.70	14	.	.	.	false	false	Message: 3540ms	.	.	.	.	.	.	.	.	.	.	.	KEYBOARD	3540	763.60	393.70	zyy.edf	RIGHT	3559	2214852	Full Trial Period	2211293	85	Trial: 85	2211293	32	éÙ×Ó	ÐÓÈÊ	Î¢²¨Â¯	f	f
zyy	.	.	.	.	.	.	.	.	.	.	15	.	.	.	false	false	Message: 3602ms	.	.	.	.	.	.	.	.	.	.	.	TRIAL_RESULT 0	3602	.	.	zyy.edf	RIGHT	3559	2214852	Full Trial Period	2211293	85	Trial: 85	2211293	32	éÙ×Ó	ÐÓÈÊ	Î¢²¨Â¯	f	f
zyy	.	.	.	.	.	.	.	.	.	.	1	.	.	.	false	false	Message: -18ms	.	.	.	.	.	.	.	.	.	.	.	TRIALID 85	-18	.	.	zyy.edf	RIGHT	6111	2222092	Full Trial Period	2215981	86	Trial: 86	2215981	105	²å×ù	Êá×Ó	Ö±³ß	j	j
zyy	.	.	.	.	.	.	.	.	.	.	2	.	.	.	false	false	Message: -1ms	.	.	.	.	.	.	.	.	.	.	.	RECCFG CR 1000 2 0 R	-1	.	.	zyy.edf	RIGHT	6111	2222092	Full Trial Period	2215981	86	Trial: 86	2215981	105	²å×ù	Êá×Ó	Ö±³ß	j	j
zyy	.	.	.	.	.	.	.	.	.	.	3	.	.	.	false	false	Message: -1ms	.	.	.	.	.	.	.	.	.	.	.	ELCLCFG TOWER	-1	.	.	zyy.edf	RIGHT	6111	2222092	Full Trial Period	2215981	86	Trial: 86	2215981	105	²å×ù	Êá×Ó	Ö±³ß	j	j
zyy	.	.	.	.	.	.	.	.	.	.	4	.	.	.	false	false	Message: -1ms	.	.	.	.	.	.	.	.	.	.	.	GAZE_COORDS 0.00 0.00 1023.00 767.00	-1	.	.	zyy.edf	RIGHT	6111	2222092	Full Trial Period	2215981	86	Trial: 86	2215981	105	²å×ù	Êá×Ó	Ö±³ß	j	j
zyy	.	.	.	.	.	.	.	.	.	.	5	.	.	.	false	false	Message: -1ms	.	.	.	.	.	.	.	.	.	.	.	THRESHOLDS R 88 213	-1	.	.	zyy.edf	RIGHT	6111	2222092	Full Trial Period	2215981	86	Trial: 86	2215981	105	²å×ù	Êá×Ó	Ö±³ß	j	j
zyy	.	.	.	.	.	.	.	.	.	.	6	.	.	.	false	false	Message: -1ms	.	.	.	.	.	.	.	.	.	.	.	ELCL_PROC CENTROID (3)	-1	.	.	zyy.edf	RIGHT	6111	2222092	Full Trial Period	2215981	86	Trial: 86	2215981	105	²å×ù	Êá×Ó	Ö±³ß	j	j
zyy	.	.	.	.	.	.	.	.	.	.	7	.	.	.	false	false	Message: -1ms	.	.	.	.	.	.	.	.	.	.	.	ELCL_PCR_PARAM 5 3.0	-1	.	.	zyy.edf	RIGHT	6111	2222092	Full Trial Period	2215981	86	Trial: 86	2215981	105	²å×ù	Êá×Ó	Ö±³ß	j	j
zyy	.	.	.	.	.	.	.	.	.	.	8	.	.	.	false	true	Message: 0ms	.	.	.	.	.	.	.	.	.	.	.	!MODE RECORD CR 1000 2 0 R	0	.	.	zyy.edf	RIGHT	6111	2222092	Full Trial Period	2215981	86	Trial: 86	2215981	105	²å×ù	Êá×Ó	Ö±³ß	j	j
zyy	.	.	.	.	641	647	1	7	154.70	393.40	9	.	.	.	false	false	Message: 39ms	.	.	.	.	.	.	.	.	.	.	.	SYNCTIME	39	154.70	393.40	zyy.edf	RIGHT	6111	2222092	Full Trial Period	2215981	86	Trial: 86	2215981	105	²å×ù	Êá×Ó	Ö±³ß	j	j
zyy	.	.	.	.	363	1775	5	1413	476.40	381.30	10	[1]	1	RECTANGLE_INTERESTAREA	false	false	Message: 1602ms	.	.	.	.	.	.	.	.	.	.	.	INVISIBLE_BOUNDARY[1]	1602	476.40	381.30	zyy.edf	RIGHT	6111	2222092	Full Trial Period	2215981	86	Trial: 86	2215981	105	²å×ù	Êá×Ó	Ö±³ß	j	j
zyy	.	.	.	.	363	1775	5	1413	476.40	381.30	11	[1]	1	RECTANGLE_INTERESTAREA	false	false	Message: 1606ms	.	.	.	.	.	.	.	.	.	.	.	SYNCTIME	1606	476.40	381.30	zyy.edf	RIGHT	6111	2222092	Full Trial Period	2215981	86	Trial: 86	2215981	105	²å×ù	Êá×Ó	Ö±³ß	j	j
zyy	.	.	.	.	.	.	.	.	.	.	12	.	.	.	false	false	Message: 3612ms	7.35	95.51	77	3614	775.20	398.80	9	148.60	3538	558.40	391.00	INVISIBLE_BOUNDARY[2]	3612	.	.	zyy.edf	RIGHT	6111	2222092	Full Trial Period	2215981	86	Trial: 86	2215981	105	²å×ù	Êá×Ó	Ö±³ß	j	j
zyy	.	.	.	.	161	3775	10	3615	814.60	404.50	13	.	.	.	false	false	Message: 3623ms	.	.	.	.	.	.	.	.	.	.	.	SYNCTIME	3623	814.60	404.50	zyy.edf	RIGHT	6111	2222092	Full Trial Period	2215981	86	Trial: 86	2215981	105	²å×ù	Êá×Ó	Ö±³ß	j	j
zyy	.	.	.	.	640	6109	15	5470	855.30	399.40	14	[1]	2	RECTANGLE_INTERESTAREA	false	false	Message: 6092ms	.	.	.	.	.	.	.	.	.	.	.	KEYBOARD	6092	855.30	399.40	zyy.edf	RIGHT	6111	2222092	Full Trial Period	2215981	86	Trial: 86	2215981	105	²å×ù	Êá×Ó	Ö±³ß	j	j
zyy	.	.	.	.	.	.	.	.	.	.	15	.	.	.	false	false	Message: 6155ms	.	.	.	.	.	.	.	.	.	.	.	TRIAL_RESULT 0	6155	.	.	zyy.edf	RIGHT	6111	2222092	Full Trial Period	2215981	86	Trial: 86	2215981	105	²å×ù	Êá×Ó	Ö±³ß	j	j
zyy	.	.	.	.	.	.	.	.	.	.	1	.	.	.	false	false	Message: -19ms	.	.	.	.	.	.	.	.	.	.	.	TRIALID 86	-19	.	.	zyy.edf	RIGHT	4778	2228142	Full Trial Period	2223364	87	Trial: 87	2223364	25	ÊÖïí	ÂÖÌ¥	¹þÃÜ¹Ï	j	f
zyy	.	.	.	.	.	.	.	.	.	.	2	.	.	.	false	false	Message: -1ms	.	.	.	.	.	.	.	.	.	.	.	RECCFG CR 1000 2 0 R	-1	.	.	zyy.edf	RIGHT	4778	2228142	Full Trial Period	2223364	87	Trial: 87	2223364	25	ÊÖïí	ÂÖÌ¥	¹þÃÜ¹Ï	j	f
zyy	.	.	.	.	.	.	.	.	.	.	3	.	.	.	false	false	Message: -1ms	.	.	.	.	.	.	.	.	.	.	.	ELCLCFG TOWER	-1	.	.	zyy.edf	RIGHT	4778	2228142	Full Trial Period	2223364	87	Trial: 87	2223364	25	ÊÖïí	ÂÖÌ¥	¹þÃÜ¹Ï	j	f
zyy	.	.	.	.	.	.	.	.	.	.	4	.	.	.	false	false	Message: -1ms	.	.	.	.	.	.	.	.	.	.	.	GAZE_COORDS 0.00 0.00 1023.00 767.00	-1	.	.	zyy.edf	RIGHT	4778	2228142	Full Trial Period	2223364	87	Trial: 87	2223364	25	ÊÖïí	ÂÖÌ¥	¹þÃÜ¹Ï	j	f
zyy	.	.	.	.	.	.	.	.	.	.	5	.	.	.	false	false	Message: -1ms	.	.	.	.	.	.	.	.	.	.	.	THRESHOLDS R 88 213	-1	.	.	zyy.edf	RIGHT	4778	2228142	Full Trial Period	2223364	87	Trial: 87	2223364	25	ÊÖïí	ÂÖÌ¥	¹þÃÜ¹Ï	j	f
zyy	.	.	.	.	.	.	.	.	.	.	6	.	.	.	false	false	Message: -1ms	.	.	.	.	.	.	.	.	.	.	.	ELCL_PROC CENTROID (3)	-1	.	.	zyy.edf	RIGHT	4778	2228142	Full Trial Period	2223364	87	Trial: 87	2223364	25	ÊÖïí	ÂÖÌ¥	¹þÃÜ¹Ï	j	f
zyy	.	.	.	.	.	.	.	.	.	.	7	.	.	.	false	false	Message: -1ms	.	.	.	.	.	.	.	.	.	.	.	ELCL_PCR_PARAM 5 3.0	-1	.	.	zyy.edf	RIGHT	4778	2228142	Full Trial Period	2223364	87	Trial: 87	2223364	25	ÊÖïí	ÂÖÌ¥	¹þÃÜ¹Ï	j	f
zyy	.	.	.	.	.	.	.	.	.	.	8	.	.	.	false	true	Message: 0ms	.	.	.	.	.	.	.	.	.	.	.	!MODE RECORD CR 1000 2 0 R	0	.	.	zyy.edf	RIGHT	4778	2228142	Full Trial Period	2223364	87	Trial: 87	2223364	25	ÊÖïí	ÂÖÌ¥	¹þÃÜ¹Ï	j	f
zyy	.	.	.	.	477	483	1	7	153.30	394.30	9	.	.	.	false	false	Message: 47ms	.	.	.	.	.	.	.	.	.	.	.	SYNCTIME	47	153.30	394.30	zyy.edf	RIGHT	4778	2228142	Full Trial Period	2223364	87	Trial: 87	2223364	25	ÊÖïí	ÂÖÌ¥	¹þÃÜ¹Ï	j	f
zyy	.	.	.	.	.	.	.	.	.	.	10	.	.	.	false	false	Message: 1570ms	9.25	134.02	69	1578	428.90	379.50	4	205.00	1510	153.90	387.00	INVISIBLE_BOUNDARY[1]	1570	.	.	zyy.edf	RIGHT	4778	2228142	Full Trial Period	2223364	87	Trial: 87	2223364	25	ÊÖïí	ÂÖÌ¥	¹þÃÜ¹Ï	j	f
zyy	.	.	.	.	55	1633	5	1579	453.40	379.00	11	.	.	.	false	false	Message: 1580ms	.	.	.	.	.	.	.	.	.	.	.	SYNCTIME	1580	453.40	379.00	zyy.edf	RIGHT	4778	2228142	Full Trial Period	2223364	87	Trial: 87	2223364	25	ÊÖïí	ÂÖÌ¥	¹þÃÜ¹Ï	j	f
zyy	.	.	.	.	162	3758	13	3597	773.80	388.30	12	.	.	.	false	false	Message: 3615ms	.	.	.	.	.	.	.	.	.	.	.	INVISIBLE_BOUNDARY[2]	3615	773.80	388.30	zyy.edf	RIGHT	4778	2228142	Full Trial Period	2223364	87	Trial: 87	2223364	25	ÊÖïí	ÂÖÌ¥	¹þÃÜ¹Ï	j	f
zyy	.	.	.	.	162	3758	13	3597	773.80	388.30	13	.	.	.	false	false	Message: 3621ms	.	.	.	.	.	.	.	.	.	.	.	SYNCTIME	3621	773.80	388.30	zyy.edf	RIGHT	4778	2228142	Full Trial Period	2223364	87	Trial: 87	2223364	25	ÊÖïí	ÂÖÌ¥	¹þÃÜ¹Ï	j	f
zyy	.	.	.	.	128	4776	16	4649	850.00	399.30	14	[1]	2	RECTANGLE_INTERESTAREA	false	false	Message: 4759ms	.	.	.	.	.	.	.	.	.	.	.	KEYBOARD	4759	850.00	399.30	zyy.edf	RIGHT	4778	2228142	Full Trial Period	2223364	87	Trial: 87	2223364	25	ÊÖïí	ÂÖÌ¥	¹þÃÜ¹Ï	j	f
zyy	.	.	.	.	.	.	.	.	.	.	15	.	.	.	false	false	Message: 4821ms	.	.	.	.	.	.	.	.	.	.	.	TRIAL_RESULT 0	4821	.	.	zyy.edf	RIGHT	4778	2228142	Full Trial Period	2223364	87	Trial: 87	2223364	25	ÊÖïí	ÂÖÌ¥	¹þÃÜ¹Ï	j	f
zyy	.	.	.	.	.	.	.	.	.	.	1	.	.	.	false	false	Message: -16ms	.	.	.	.	.	.	.	.	.	.	.	TRIALID 87	-16	.	.	zyy.edf	RIGHT	4352	2233662	Full Trial Period	2229310	88	Trial: 88	2229310	43	Î¢²¨Â¯	±£ÏÕÏä	ÒûË®»ú	f	f
zyy	.	.	.	.	.	.	.	.	.	.	2	.	.	.	false	false	Message: -1ms	.	.	.	.	.	.	.	.	.	.	.	RECCFG CR 1000 2 0 R	-1	.	.	zyy.edf	RIGHT	4352	2233662	Full Trial Period	2229310	88	Trial: 88	2229310	43	Î¢²¨Â¯	±£ÏÕÏä	ÒûË®»ú	f	f
zyy	.	.	.	.	.	.	.	.	.	.	3	.	.	.	false	false	Message: -1ms	.	.	.	.	.	.	.	.	.	.	.	ELCLCFG TOWER	-1	.	.	zyy.edf	RIGHT	4352	2233662	Full Trial Period	2229310	88	Trial: 88	2229310	43	Î¢²¨Â¯	±£ÏÕÏä	ÒûË®»ú	f	f
zyy	.	.	.	.	.	.	.	.	.	.	4	.	.	.	false	false	Message: -1ms	.	.	.	.	.	.	.	.	.	.	.	GAZE_COORDS 0.00 0.00 1023.00 767.00	-1	.	.	zyy.edf	RIGHT	4352	2233662	Full Trial Period	2229310	88	Trial: 88	2229310	43	Î¢²¨Â¯	±£ÏÕÏä	ÒûË®»ú	f	f
zyy	.	.	.	.	.	.	.	.	.	.	5	.	.	.	false	false	Message: -1ms	.	.	.	.	.	.	.	.	.	.	.	THRESHOLDS R 88 213	-1	.	.	zyy.edf	RIGHT	4352	2233662	Full Trial Period	2229310	88	Trial: 88	2229310	43	Î¢²¨Â¯	±£ÏÕÏä	ÒûË®»ú	f	f
zyy	.	.	.	.	.	.	.	.	.	.	6	.	.	.	false	false	Message: -1ms	.	.	.	.	.	.	.	.	.	.	.	ELCL_PROC CENTROID (3)	-1	.	.	zyy.edf	RIGHT	4352	2233662	Full Trial Period	2229310	88	Trial: 88	2229310	43	Î¢²¨Â¯	±£ÏÕÏä	ÒûË®»ú	f	f
zyy	.	.	.	.	.	.	.	.	.	.	7	.	.	.	false	false	Message: -1ms	.	.	.	.	.	.	.	.	.	.	.	ELCL_PCR_PARAM 5 3.0	-1	.	.	zyy.edf	RIGHT	4352	2233662	Full Trial Period	2229310	88	Trial: 88	2229310	43	Î¢²¨Â¯	±£ÏÕÏä	ÒûË®»ú	f	f
zyy	.	.	.	.	.	.	.	.	.	.	8	.	.	.	false	true	Message: 0ms	.	.	.	.	.	.	.	.	.	.	.	!MODE RECORD CR 1000 2 0 R	0	.	.	zyy.edf	RIGHT	4352	2233662	Full Trial Period	2229310	88	Trial: 88	2229310	43	Î¢²¨Â¯	±£ÏÕÏä	ÒûË®»ú	f	f
zyy	.	.	.	.	806	812	1	7	150.20	392.40	9	.	.	.	false	false	Message: 42ms	.	.	.	.	.	.	.	.	.	.	.	SYNCTIME	42	150.20	392.40	zyy.edf	RIGHT	4352	2233662	Full Trial Period	2229310	88	Trial: 88	2229310	43	Î¢²¨Â¯	±£ÏÕÏä	ÒûË®»ú	f	f
zyy	.	.	.	.	182	2608	6	2427	392.90	385.70	10	.	.	.	false	false	Message: 2477ms	.	.	.	.	.	.	.	.	.	.	.	INVISIBLE_BOUNDARY[1]	2477	392.90	385.70	zyy.edf	RIGHT	4352	2233662	Full Trial Period	2229310	88	Trial: 88	2229310	43	Î¢²¨Â¯	±£ÏÕÏä	ÒûË®»ú	f	f
zyy	.	.	.	.	182	2608	6	2427	392.90	385.70	11	.	.	.	false	false	Message: 2483ms	.	.	.	.	.	.	.	.	.	.	.	SYNCTIME	2483	392.90	385.70	zyy.edf	RIGHT	4352	2233662	Full Trial Period	2229310	88	Trial: 88	2229310	43	Î¢²¨Â¯	±£ÏÕÏä	ÒûË®»ú	f	f
zyy	.	.	.	.	.	.	.	.	.	.	12	.	.	.	false	false	Message: 3596ms	7.11	124.81	57	3601	766.30	384.40	8	214.30	3545	556.80	385.80	INVISIBLE_BOUNDARY[2]	3596	.	.	zyy.edf	RIGHT	4352	2233662	Full Trial Period	2229310	88	Trial: 88	2229310	43	Î¢²¨Â¯	±£ÏÕÏä	ÒûË®»ú	f	f
zyy	.	.	.	.	.	.	.	.	.	.	13	.	.	.	false	false	Message: 3600ms	7.11	124.81	57	3601	766.30	384.40	8	214.30	3545	556.80	385.80	SYNCTIME	3600	.	.	zyy.edf	RIGHT	4352	2233662	Full Trial Period	2229310	88	Trial: 88	2229310	43	Î¢²¨Â¯	±£ÏÕÏä	ÒûË®»ú	f	f
zyy	.	.	.	.	602	4350	10	3749	859.60	389.90	14	[1]	2	RECTANGLE_INTERESTAREA	false	false	Message: 4333ms	.	.	.	.	.	.	.	.	.	.	.	KEYBOARD	4333	859.60	389.90	zyy.edf	RIGHT	4352	2233662	Full Trial Period	2229310	88	Trial: 88	2229310	43	Î¢²¨Â¯	±£ÏÕÏä	ÒûË®»ú	f	f
zyy	.	.	.	.	.	.	.	.	.	.	15	.	.	.	false	false	Message: 4395ms	.	.	.	.	.	.	.	.	.	.	.	TRIAL_RESULT 0	4395	.	.	zyy.edf	RIGHT	4352	2233662	Full Trial Period	2229310	88	Trial: 88	2229310	43	Î¢²¨Â¯	±£ÏÕÏä	ÒûË®»ú	f	f
zyy	.	.	.	.	.	.	.	.	.	.	1	.	.	.	false	false	Message: -16ms	.	.	.	.	.	.	.	.	.	.	.	TRIALID 88	-16	.	.	zyy.edf	RIGHT	2396	2237213	Full Trial Period	2234817	89	Trial: 89	2234817	57	ÆË¿ËÅÆ	»ð¾æ	ÌðÍ²	j	j
zyy	.	.	.	.	.	.	.	.	.	.	2	.	.	.	false	false	Message: -1ms	.	.	.	.	.	.	.	.	.	.	.	RECCFG CR 1000 2 0 R	-1	.	.	zyy.edf	RIGHT	2396	2237213	Full Trial Period	2234817	89	Trial: 89	2234817	57	ÆË¿ËÅÆ	»ð¾æ	ÌðÍ²	j	j
zyy	.	.	.	.	.	.	.	.	.	.	3	.	.	.	false	false	Message: -1ms	.	.	.	.	.	.	.	.	.	.	.	ELCLCFG TOWER	-1	.	.	zyy.edf	RIGHT	2396	2237213	Full Trial Period	2234817	89	Trial: 89	2234817	57	ÆË¿ËÅÆ	»ð¾æ	ÌðÍ²	j	j
zyy	.	.	.	.	.	.	.	.	.	.	4	.	.	.	false	false	Message: -1ms	.	.	.	.	.	.	.	.	.	.	.	GAZE_COORDS 0.00 0.00 1023.00 767.00	-1	.	.	zyy.edf	RIGHT	2396	2237213	Full Trial Period	2234817	89	Trial: 89	2234817	57	ÆË¿ËÅÆ	»ð¾æ	ÌðÍ²	j	j
zyy	.	.	.	.	.	.	.	.	.	.	5	.	.	.	false	false	Message: -1ms	.	.	.	.	.	.	.	.	.	.	.	THRESHOLDS R 88 213	-1	.	.	zyy.edf	RIGHT	2396	2237213	Full Trial Period	2234817	89	Trial: 89	2234817	57	ÆË¿ËÅÆ	»ð¾æ	ÌðÍ²	j	j
zyy	.	.	.	.	.	.	.	.	.	.	6	.	.	.	false	false	Message: -1ms	.	.	.	.	.	.	.	.	.	.	.	ELCL_PROC CENTROID (3)	-1	.	.	zyy.edf	RIGHT	2396	2237213	Full Trial Period	2234817	89	Trial: 89	2234817	57	ÆË¿ËÅÆ	»ð¾æ	ÌðÍ²	j	j
zyy	.	.	.	.	.	.	.	.	.	.	7	.	.	.	false	false	Message: -1ms	.	.	.	.	.	.	.	.	.	.	.	ELCL_PCR_PARAM 5 3.0	-1	.	.	zyy.edf	RIGHT	2396	2237213	Full Trial Period	2234817	89	Trial: 89	2234817	57	ÆË¿ËÅÆ	»ð¾æ	ÌðÍ²	j	j
zyy	.	.	.	.	.	.	.	.	.	.	8	.	.	.	false	true	Message: 0ms	.	.	.	.	.	.	.	.	.	.	.	!MODE RECORD CR 1000 2 0 R	0	.	.	zyy.edf	RIGHT	2396	2237213	Full Trial Period	2234817	89	Trial: 89	2234817	57	ÆË¿ËÅÆ	»ð¾æ	ÌðÍ²	j	j
zyy	.	.	.	.	404	410	1	7	161.90	394.00	9	.	.	.	false	false	Message: 42ms	.	.	.	.	.	.	.	.	.	.	.	SYNCTIME	42	161.90	394.00	zyy.edf	RIGHT	2396	2237213	Full Trial Period	2234817	89	Trial: 89	2234817	57	ÆË¿ËÅÆ	»ð¾æ	ÌðÍ²	j	j
zyy	.	.	.	.	.	.	.	.	.	.	10	.	.	.	false	false	Message: 459ms	11.02	150.93	73	483	486.70	384.20	1	251.40	411	159.00	391.60	INVISIBLE_BOUNDARY[1]	459	.	.	zyy.edf	RIGHT	2396	2237213	Full Trial Period	2234817	89	Trial: 89	2234817	57	ÆË¿ËÅÆ	»ð¾æ	ÌðÍ²	j	j
zyy	.	.	.	.	.	.	.	.	.	.	11	.	.	.	false	false	Message: 467ms	11.02	150.93	73	483	486.70	384.20	1	251.40	411	159.00	391.60	SYNCTIME	467	.	.	zyy.edf	RIGHT	2396	2237213	Full Trial Period	2234817	89	Trial: 89	2234817	57	ÆË¿ËÅÆ	»ð¾æ	ÌðÍ²	j	j
zyy	.	.	.	.	.	.	.	.	.	.	12	.	.	.	false	false	Message: 1771ms	3.19	122.85	26	1787	839.70	391.30	5	200.30	1762	744.10	387.90	INVISIBLE_BOUNDARY[2]	1771	.	.	zyy.edf	RIGHT	2396	2237213	Full Trial Period	2234817	89	Trial: 89	2234817	57	ÆË¿ËÅÆ	»ð¾æ	ÌðÍ²	j	j
zyy	.	.	.	.	.	.	.	.	.	.	13	.	.	.	false	false	Message: 1775ms	3.19	122.85	26	1787	839.70	391.30	5	200.30	1762	744.10	387.90	SYNCTIME	1775	.	.	zyy.edf	RIGHT	2396	2237213	Full Trial Period	2234817	89	Trial: 89	2234817	57	ÆË¿ËÅÆ	»ð¾æ	ÌðÍ²	j	j
zyy	.	.	.	.	260	2394	7	2135	896.50	385.90	14	[1]	2	RECTANGLE_INTERESTAREA	false	false	Message: 2377ms	.	.	.	.	.	.	.	.	.	.	.	KEYBOARD	2377	896.50	385.90	zyy.edf	RIGHT	2396	2237213	Full Trial Period	2234817	89	Trial: 89	2234817	57	ÆË¿ËÅÆ	»ð¾æ	ÌðÍ²	j	j
zyy	.	.	.	.	.	.	.	.	.	.	15	.	.	.	false	false	Message: 2437ms	.	.	.	.	.	.	.	.	.	.	.	TRIAL_RESULT 0	2437	.	.	zyy.edf	RIGHT	2396	2237213	Full Trial Period	2234817	89	Trial: 89	2234817	57	ÆË¿ËÅÆ	»ð¾æ	ÌðÍ²	j	j
zyy	.	.	.	.	.	.	.	.	.	.	1	.	.	.	false	false	Message: -18ms	.	.	.	.	.	.	.	.	.	.	.	TRIALID 89	-18	.	.	zyy.edf	RIGHT	4628	2243071	Full Trial Period	2238443	90	Trial: 90	2238443	92	ÆÏÌÑ	ÕÁÄÔÍè	²£Á§Öé	j	j
zyy	.	.	.	.	.	.	.	.	.	.	2	.	.	.	false	false	Message: -1ms	.	.	.	.	.	.	.	.	.	.	.	RECCFG CR 1000 2 0 R	-1	.	.	zyy.edf	RIGHT	4628	2243071	Full Trial Period	2238443	90	Trial: 90	2238443	92	ÆÏÌÑ	ÕÁÄÔÍè	²£Á§Öé	j	j
zyy	.	.	.	.	.	.	.	.	.	.	3	.	.	.	false	false	Message: -1ms	.	.	.	.	.	.	.	.	.	.	.	ELCLCFG TOWER	-1	.	.	zyy.edf	RIGHT	4628	2243071	Full Trial Period	2238443	90	Trial: 90	2238443	92	ÆÏÌÑ	ÕÁÄÔÍè	²£Á§Öé	j	j
zyy	.	.	.	.	.	.	.	.	.	.	4	.	.	.	false	false	Message: -1ms	.	.	.	.	.	.	.	.	.	.	.	GAZE_COORDS 0.00 0.00 1023.00 767.00	-1	.	.	zyy.edf	RIGHT	4628	2243071	Full Trial Period	2238443	90	Trial: 90	2238443	92	ÆÏÌÑ	ÕÁÄÔÍè	²£Á§Öé	j	j
zyy	.	.	.	.	.	.	.	.	.	.	5	.	.	.	false	false	Message: -1ms	.	.	.	.	.	.	.	.	.	.	.	THRESHOLDS R 88 213	-1	.	.	zyy.edf	RIGHT	4628	2243071	Full Trial Period	2238443	90	Trial: 90	2238443	92	ÆÏÌÑ	ÕÁÄÔÍè	²£Á§Öé	j	j
zyy	.	.	.	.	.	.	.	.	.	.	6	.	.	.	false	false	Message: -1ms	.	.	.	.	.	.	.	.	.	.	.	ELCL_PROC CENTROID (3)	-1	.	.	zyy.edf	RIGHT	4628	2243071	Full Trial Period	2238443	90	Trial: 90	2238443	92	ÆÏÌÑ	ÕÁÄÔÍè	²£Á§Öé	j	j
zyy	.	.	.	.	.	.	.	.	.	.	7	.	.	.	false	false	Message: -1ms	.	.	.	.	.	.	.	.	.	.	.	ELCL_PCR_PARAM 5 3.0	-1	.	.	zyy.edf	RIGHT	4628	2243071	Full Trial Period	2238443	90	Trial: 90	2238443	92	ÆÏÌÑ	ÕÁÄÔÍè	²£Á§Öé	j	j
zyy	.	.	.	.	.	.	.	.	.	.	8	.	.	.	false	true	Message: 0ms	.	.	.	.	.	.	.	.	.	.	.	!MODE RECORD CR 1000 2 0 R	0	.	.	zyy.edf	RIGHT	4628	2243071	Full Trial Period	2238443	90	Trial: 90	2238443	92	ÆÏÌÑ	ÕÁÄÔÍè	²£Á§Öé	j	j
zyy	.	.	.	.	305	311	1	7	142.40	395.60	9	.	.	.	false	false	Message: 49ms	.	.	.	.	.	.	.	.	.	.	.	SYNCTIME	49	142.40	395.60	zyy.edf	RIGHT	4628	2243071	Full Trial Period	2238443	90	Trial: 90	2238443	92	ÆÏÌÑ	ÕÁÄÔÍè	²£Á§Öé	j	j
zyy	.	.	.	.	.	.	.	.	.	.	10	.	.	.	false	false	Message: 663ms	3.15	104.90	30	678	446.30	395.40	3	163.70	649	354.10	396.80	INVISIBLE_BOUNDARY[1]	663	.	.	zyy.edf	RIGHT	4628	2243071	Full Trial Period	2238443	90	Trial: 90	2238443	92	ÆÏÌÑ	ÕÁÄÔÍè	²£Á§Öé	j	j
zyy	.	.	.	.	.	.	.	.	.	.	11	.	.	.	false	false	Message: 674ms	3.15	104.90	30	678	446.30	395.40	3	163.70	649	354.10	396.80	SYNCTIME	674	.	.	zyy.edf	RIGHT	4628	2243071	Full Trial Period	2238443	90	Trial: 90	2238443	92	ÆÏÌÑ	ÕÁÄÔÍè	²£Á§Öé	j	j
zyy	.	.	.	.	.	.	.	.	.	.	12	.	.	.	false	false	Message: 2220ms	3.18	122.47	26	2232	815.50	384.10	7	204.40	2207	720.50	387.00	INVISIBLE_BOUNDARY[2]	2220	.	.	zyy.edf	RIGHT	4628	2243071	Full Trial Period	2238443	90	Trial: 90	2238443	92	ÆÏÌÑ	ÕÁÄÔÍè	²£Á§Öé	j	j
zyy	.	.	.	.	.	.	.	.	.	.	13	.	.	.	false	false	Message: 2232ms	3.18	122.47	26	2232	815.50	384.10	7	204.40	2207	720.50	387.00	SYNCTIME	2232	.	.	zyy.edf	RIGHT	4628	2243071	Full Trial Period	2238443	90	Trial: 90	2238443	92	ÆÏÌÑ	ÕÁÄÔÍè	²£Á§Öé	j	j
zyy	.	.	.	.	55	4626	15	4572	890.70	400.30	14	[1]	2	RECTANGLE_INTERESTAREA	false	false	Message: 4609ms	.	.	.	.	.	.	.	.	.	.	.	KEYBOARD	4609	890.70	400.30	zyy.edf	RIGHT	4628	2243071	Full Trial Period	2238443	90	Trial: 90	2238443	92	ÆÏÌÑ	ÕÁÄÔÍè	²£Á§Öé	j	j
zyy	.	.	.	.	.	.	.	.	.	.	15	.	.	.	false	false	Message: 4673ms	.	.	.	.	.	.	.	.	.	.	.	TRIAL_RESULT 0	4673	.	.	zyy.edf	RIGHT	4628	2243071	Full Trial Period	2238443	90	Trial: 90	2238443	92	ÆÏÌÑ	ÕÁÄÔÍè	²£Á§Öé	j	j
zyy	.	.	.	.	.	.	.	.	.	.	1	.	.	.	false	false	Message: -16ms	.	.	.	.	.	.	.	.	.	.	.	TRIALID 90	-16	.	.	zyy.edf	RIGHT	4587	2248886	Full Trial Period	2244299	91	Trial: 91	2244299	124	Ë®ºø	Æ¤Çò	Ð¬×Ó	f	f
zyy	.	.	.	.	.	.	.	.	.	.	2	.	.	.	false	false	Message: -1ms	.	.	.	.	.	.	.	.	.	.	.	RECCFG CR 1000 2 0 R	-1	.	.	zyy.edf	RIGHT	4587	2248886	Full Trial Period	2244299	91	Trial: 91	2244299	124	Ë®ºø	Æ¤Çò	Ð¬×Ó	f	f
zyy	.	.	.	.	.	.	.	.	.	.	3	.	.	.	false	false	Message: -1ms	.	.	.	.	.	.	.	.	.	.	.	ELCLCFG TOWER	-1	.	.	zyy.edf	RIGHT	4587	2248886	Full Trial Period	2244299	91	Trial: 91	2244299	124	Ë®ºø	Æ¤Çò	Ð¬×Ó	f	f
zyy	.	.	.	.	.	.	.	.	.	.	4	.	.	.	false	false	Message: -1ms	.	.	.	.	.	.	.	.	.	.	.	GAZE_COORDS 0.00 0.00 1023.00 767.00	-1	.	.	zyy.edf	RIGHT	4587	2248886	Full Trial Period	2244299	91	Trial: 91	2244299	124	Ë®ºø	Æ¤Çò	Ð¬×Ó	f	f
zyy	.	.	.	.	.	.	.	.	.	.	5	.	.	.	false	false	Message: -1ms	.	.	.	.	.	.	.	.	.	.	.	THRESHOLDS R 88 213	-1	.	.	zyy.edf	RIGHT	4587	2248886	Full Trial Period	2244299	91	Trial: 91	2244299	124	Ë®ºø	Æ¤Çò	Ð¬×Ó	f	f
zyy	.	.	.	.	.	.	.	.	.	.	6	.	.	.	false	false	Message: -1ms	.	.	.	.	.	.	.	.	.	.	.	ELCL_PROC CENTROID (3)	-1	.	.	zyy.edf	RIGHT	4587	2248886	Full Trial Period	2244299	91	Trial: 91	2244299	124	Ë®ºø	Æ¤Çò	Ð¬×Ó	f	f
zyy	.	.	.	.	.	.	.	.	.	.	7	.	.	.	false	false	Message: -1ms	.	.	.	.	.	.	.	.	.	.	.	ELCL_PCR_PARAM 5 3.0	-1	.	.	zyy.edf	RIGHT	4587	2248886	Full Trial Period	2244299	91	Trial: 91	2244299	124	Ë®ºø	Æ¤Çò	Ð¬×Ó	f	f
zyy	.	.	.	.	.	.	.	.	.	.	8	.	.	.	false	true	Message: 0ms	.	.	.	.	.	.	.	.	.	.	.	!MODE RECORD CR 1000 2 0 R	0	.	.	zyy.edf	RIGHT	4587	2248886	Full Trial Period	2244299	91	Trial: 91	2244299	124	Ë®ºø	Æ¤Çò	Ð¬×Ó	f	f
zyy	.	.	.	.	578	584	1	7	147.20	389.00	9	.	.	.	false	false	Message: 42ms	.	.	.	.	.	.	.	.	.	.	.	SYNCTIME	42	147.20	389.00	zyy.edf	RIGHT	4587	2248886	Full Trial Period	2244299	91	Trial: 91	2244299	124	Ë®ºø	Æ¤Çò	Ð¬×Ó	f	f
zyy	.	.	.	.	.	.	.	.	.	.	10	.	.	.	false	false	Message: 2339ms	7.86	140.42	56	2368	515.80	387.00	8	236.80	2313	285.00	387.50	INVISIBLE_BOUNDARY[1]	2339	.	.	zyy.edf	RIGHT	4587	2248886	Full Trial Period	2244299	91	Trial: 91	2244299	124	Ë®ºø	Æ¤Çò	Ð¬×Ó	f	f
zyy	.	.	.	.	.	.	.	.	.	.	11	.	.	.	false	false	Message: 2342ms	7.86	140.42	56	2368	515.80	387.00	8	236.80	2313	285.00	387.50	SYNCTIME	2342	.	.	zyy.edf	RIGHT	4587	2248886	Full Trial Period	2244299	91	Trial: 91	2244299	124	Ë®ºø	Æ¤Çò	Ð¬×Ó	f	f
zyy	.	.	.	.	.	.	.	.	.	.	12	.	.	.	false	false	Message: 3807ms	7.87	131.22	60	3810	766.10	386.40	12	187.30	3751	534.30	380.90	INVISIBLE_BOUNDARY[2]	3807	.	.	zyy.edf	RIGHT	4587	2248886	Full Trial Period	2244299	91	Trial: 91	2244299	124	Ë®ºø	Æ¤Çò	Ð¬×Ó	f	f
zyy	.	.	.	.	126	3936	13	3811	831.60	392.50	13	.	.	.	false	false	Message: 3816ms	.	.	.	.	.	.	.	.	.	.	.	SYNCTIME	3816	831.60	392.50	zyy.edf	RIGHT	4587	2248886	Full Trial Period	2244299	91	Trial: 91	2244299	124	Ë®ºø	Æ¤Çò	Ð¬×Ó	f	f
zyy	.	.	.	.	556	4585	15	4030	886.90	396.40	14	[1]	2	RECTANGLE_INTERESTAREA	false	false	Message: 4568ms	.	.	.	.	.	.	.	.	.	.	.	KEYBOARD	4568	886.90	396.40	zyy.edf	RIGHT	4587	2248886	Full Trial Period	2244299	91	Trial: 91	2244299	124	Ë®ºø	Æ¤Çò	Ð¬×Ó	f	f
zyy	.	.	.	.	.	.	.	.	.	.	15	.	.	.	false	false	Message: 4631ms	.	.	.	.	.	.	.	.	.	.	.	TRIAL_RESULT 0	4631	.	.	zyy.edf	RIGHT	4587	2248886	Full Trial Period	2244299	91	Trial: 91	2244299	124	Ë®ºø	Æ¤Çò	Ð¬×Ó	f	f
zyy	.	.	.	.	.	.	.	.	.	.	1	.	.	.	false	false	Message: -42ms	.	.	.	.	.	.	.	.	.	.	.	TRIALID 91	-42	.	.	zyy.edf	RIGHT	3262	2253503	Full Trial Period	2250241	92	Trial: 92	2250241	117	Ïã½¶	Êá×Ó	ÏðÆ¤²Á	j	f
zyy	.	.	.	.	.	.	.	.	.	.	2	.	.	.	false	false	Message: -1ms	.	.	.	.	.	.	.	.	.	.	.	RECCFG CR 1000 2 0 R	-1	.	.	zyy.edf	RIGHT	3262	2253503	Full Trial Period	2250241	92	Trial: 92	2250241	117	Ïã½¶	Êá×Ó	ÏðÆ¤²Á	j	f
zyy	.	.	.	.	.	.	.	.	.	.	3	.	.	.	false	false	Message: -1ms	.	.	.	.	.	.	.	.	.	.	.	ELCLCFG TOWER	-1	.	.	zyy.edf	RIGHT	3262	2253503	Full Trial Period	2250241	92	Trial: 92	2250241	117	Ïã½¶	Êá×Ó	ÏðÆ¤²Á	j	f
zyy	.	.	.	.	.	.	.	.	.	.	4	.	.	.	false	false	Message: -1ms	.	.	.	.	.	.	.	.	.	.	.	GAZE_COORDS 0.00 0.00 1023.00 767.00	-1	.	.	zyy.edf	RIGHT	3262	2253503	Full Trial Period	2250241	92	Trial: 92	2250241	117	Ïã½¶	Êá×Ó	ÏðÆ¤²Á	j	f
zyy	.	.	.	.	.	.	.	.	.	.	5	.	.	.	false	false	Message: -1ms	.	.	.	.	.	.	.	.	.	.	.	THRESHOLDS R 88 213	-1	.	.	zyy.edf	RIGHT	3262	2253503	Full Trial Period	2250241	92	Trial: 92	2250241	117	Ïã½¶	Êá×Ó	ÏðÆ¤²Á	j	f
zyy	.	.	.	.	.	.	.	.	.	.	6	.	.	.	false	false	Message: -1ms	.	.	.	.	.	.	.	.	.	.	.	ELCL_PROC CENTROID (3)	-1	.	.	zyy.edf	RIGHT	3262	2253503	Full Trial Period	2250241	92	Trial: 92	2250241	117	Ïã½¶	Êá×Ó	ÏðÆ¤²Á	j	f
zyy	.	.	.	.	.	.	.	.	.	.	7	.	.	.	false	false	Message: -1ms	.	.	.	.	.	.	.	.	.	.	.	ELCL_PCR_PARAM 5 3.0	-1	.	.	zyy.edf	RIGHT	3262	2253503	Full Trial Period	2250241	92	Trial: 92	2250241	117	Ïã½¶	Êá×Ó	ÏðÆ¤²Á	j	f
zyy	.	.	.	.	.	.	.	.	.	.	8	.	.	.	false	true	Message: 0ms	.	.	.	.	.	.	.	.	.	.	.	!MODE RECORD CR 1000 2 0 R	0	.	.	zyy.edf	RIGHT	3262	2253503	Full Trial Period	2250241	92	Trial: 92	2250241	117	Ïã½¶	Êá×Ó	ÏðÆ¤²Á	j	f
zyy	.	.	.	.	536	542	1	7	162.50	401.20	9	.	.	.	false	false	Message: 40ms	.	.	.	.	.	.	.	.	.	.	.	SYNCTIME	40	162.50	401.20	zyy.edf	RIGHT	3262	2253503	Full Trial Period	2250241	92	Trial: 92	2250241	117	Ïã½¶	Êá×Ó	ÏðÆ¤²Á	j	f
zyy	.	.	.	.	.	.	.	.	.	.	10	.	.	.	false	false	Message: 1123ms	6.17	108.29	57	1128	417.00	385.20	4	189.70	1072	234.80	393.50	INVISIBLE_BOUNDARY[1]	1123	.	.	zyy.edf	RIGHT	3262	2253503	Full Trial Period	2250241	92	Trial: 92	2250241	117	Ïã½¶	Êá×Ó	ÏðÆ¤²Á	j	f
zyy	.	.	.	.	159	1287	5	1129	443.80	383.50	11	.	.	.	false	false	Message: 1132ms	.	.	.	.	.	.	.	.	.	.	.	SYNCTIME	1132	443.80	383.50	zyy.edf	RIGHT	3262	2253503	Full Trial Period	2250241	92	Trial: 92	2250241	117	Ïã½¶	Êá×Ó	ÏðÆ¤²Á	j	f
zyy	.	.	.	.	198	2060	8	1863	796.10	381.20	12	.	.	.	false	false	Message: 1876ms	.	.	.	.	.	.	.	.	.	.	.	INVISIBLE_BOUNDARY[2]	1876	796.10	381.20	zyy.edf	RIGHT	3262	2253503	Full Trial Period	2250241	92	Trial: 92	2250241	117	Ïã½¶	Êá×Ó	ÏðÆ¤²Á	j	f
zyy	.	.	.	.	198	2060	8	1863	796.10	381.20	13	.	.	.	false	false	Message: 1882ms	.	.	.	.	.	.	.	.	.	.	.	SYNCTIME	1882	796.10	381.20	zyy.edf	RIGHT	3262	2253503	Full Trial Period	2250241	92	Trial: 92	2250241	117	Ïã½¶	Êá×Ó	ÏðÆ¤²Á	j	f
zyy	.	.	.	.	131	3260	12	3130	859.30	401.50	14	[1]	2	RECTANGLE_INTERESTAREA	false	false	Message: 3243ms	.	.	.	.	.	.	.	.	.	.	.	KEYBOARD	3243	859.30	401.50	zyy.edf	RIGHT	3262	2253503	Full Trial Period	2250241	92	Trial: 92	2250241	117	Ïã½¶	Êá×Ó	ÏðÆ¤²Á	j	f
zyy	.	.	.	.	.	.	.	.	.	.	15	.	.	.	false	false	Message: 3311ms	.	.	.	.	.	.	.	.	.	.	.	TRIAL_RESULT 0	3311	.	.	zyy.edf	RIGHT	3262	2253503	Full Trial Period	2250241	92	Trial: 92	2250241	117	Ïã½¶	Êá×Ó	ÏðÆ¤²Á	j	f
zyy	.	.	.	.	.	.	.	.	.	.	1	.	.	.	false	false	Message: -516ms	.	.	.	.	.	.	.	.	.	.	.	TRIALID 92	-516	.	.	zyy.edf	RIGHT	3239	2258303	Full Trial Period	2255064	93	Trial: 93	2255064	99	Ô²Öé±Ê	ÑÀË¢	É××Ó	j	j
zyy	.	.	.	.	.	.	.	.	.	.	2	.	.	.	false	false	Message: -1ms	.	.	.	.	.	.	.	.	.	.	.	RECCFG CR 1000 2 0 R	-1	.	.	zyy.edf	RIGHT	3239	2258303	Full Trial Period	2255064	93	Trial: 93	2255064	99	Ô²Öé±Ê	ÑÀË¢	É××Ó	j	j
zyy	.	.	.	.	.	.	.	.	.	.	3	.	.	.	false	false	Message: -1ms	.	.	.	.	.	.	.	.	.	.	.	ELCLCFG TOWER	-1	.	.	zyy.edf	RIGHT	3239	2258303	Full Trial Period	2255064	93	Trial: 93	2255064	99	Ô²Öé±Ê	ÑÀË¢	É××Ó	j	j
zyy	.	.	.	.	.	.	.	.	.	.	4	.	.	.	false	false	Message: -1ms	.	.	.	.	.	.	.	.	.	.	.	GAZE_COORDS 0.00 0.00 1023.00 767.00	-1	.	.	zyy.edf	RIGHT	3239	2258303	Full Trial Period	2255064	93	Trial: 93	2255064	99	Ô²Öé±Ê	ÑÀË¢	É××Ó	j	j
zyy	.	.	.	.	.	.	.	.	.	.	5	.	.	.	false	false	Message: -1ms	.	.	.	.	.	.	.	.	.	.	.	THRESHOLDS R 88 213	-1	.	.	zyy.edf	RIGHT	3239	2258303	Full Trial Period	2255064	93	Trial: 93	2255064	99	Ô²Öé±Ê	ÑÀË¢	É××Ó	j	j
zyy	.	.	.	.	.	.	.	.	.	.	6	.	.	.	false	false	Message: -1ms	.	.	.	.	.	.	.	.	.	.	.	ELCL_PROC CENTROID (3)	-1	.	.	zyy.edf	RIGHT	3239	2258303	Full Trial Period	2255064	93	Trial: 93	2255064	99	Ô²Öé±Ê	ÑÀË¢	É××Ó	j	j
zyy	.	.	.	.	.	.	.	.	.	.	7	.	.	.	false	false	Message: -1ms	.	.	.	.	.	.	.	.	.	.	.	ELCL_PCR_PARAM 5 3.0	-1	.	.	zyy.edf	RIGHT	3239	2258303	Full Trial Period	2255064	93	Trial: 93	2255064	99	Ô²Öé±Ê	ÑÀË¢	É××Ó	j	j
zyy	.	.	.	.	.	.	.	.	.	.	8	.	.	.	false	true	Message: 0ms	.	.	.	.	.	.	.	.	.	.	.	!MODE RECORD CR 1000 2 0 R	0	.	.	zyy.edf	RIGHT	3239	2258303	Full Trial Period	2255064	93	Trial: 93	2255064	99	Ô²Öé±Ê	ÑÀË¢	É××Ó	j	j
zyy	.	.	.	.	179	185	1	7	223.50	388.20	9	.	.	.	false	false	Message: 50ms	.	.	.	.	.	.	.	.	.	.	.	SYNCTIME	50	223.50	388.20	zyy.edf	RIGHT	3239	2258303	Full Trial Period	2255064	93	Trial: 93	2255064	99	Ô²Öé±Ê	ÑÀË¢	É××Ó	j	j
zyy	.	.	.	.	129	816	3	688	399.00	384.10	10	.	.	.	false	false	Message: 689ms	.	.	.	.	.	.	.	.	.	.	.	INVISIBLE_BOUNDARY[1]	689	399.00	384.10	zyy.edf	RIGHT	3239	2258303	Full Trial Period	2255064	93	Trial: 93	2255064	99	Ô²Öé±Ê	ÑÀË¢	É××Ó	j	j
zyy	.	.	.	.	129	816	3	688	399.00	384.10	11	.	.	.	false	false	Message: 700ms	.	.	.	.	.	.	.	.	.	.	.	SYNCTIME	700	399.00	384.10	zyy.edf	RIGHT	3239	2258303	Full Trial Period	2255064	93	Trial: 93	2255064	99	Ô²Öé±Ê	ÑÀË¢	É××Ó	j	j
zyy	.	.	.	.	143	2313	7	2171	771.90	386.60	12	.	.	.	false	false	Message: 2180ms	.	.	.	.	.	.	.	.	.	.	.	INVISIBLE_BOUNDARY[2]	2180	771.90	386.60	zyy.edf	RIGHT	3239	2258303	Full Trial Period	2255064	93	Trial: 93	2255064	99	Ô²Öé±Ê	ÑÀË¢	É××Ó	j	j
zyy	.	.	.	.	143	2313	7	2171	771.90	386.60	13	.	.	.	false	false	Message: 2183ms	.	.	.	.	.	.	.	.	.	.	.	SYNCTIME	2183	771.90	386.60	zyy.edf	RIGHT	3239	2258303	Full Trial Period	2255064	93	Trial: 93	2255064	99	Ô²Öé±Ê	ÑÀË¢	É××Ó	j	j
zyy	.	.	.	.	900	3237	8	2338	863.10	386.30	14	[1]	2	RECTANGLE_INTERESTAREA	false	false	Message: 3220ms	.	.	.	.	.	.	.	.	.	.	.	KEYBOARD	3220	863.10	386.30	zyy.edf	RIGHT	3239	2258303	Full Trial Period	2255064	93	Trial: 93	2255064	99	Ô²Öé±Ê	ÑÀË¢	É××Ó	j	j
zyy	.	.	.	.	.	.	.	.	.	.	15	.	.	.	false	false	Message: 3281ms	.	.	.	.	.	.	.	.	.	.	.	TRIAL_RESULT 0	3281	.	.	zyy.edf	RIGHT	3239	2258303	Full Trial Period	2255064	93	Trial: 93	2255064	99	Ô²Öé±Ê	ÑÀË¢	É××Ó	j	j
zyy	.	.	.	.	.	.	.	.	.	.	1	.	.	.	false	false	Message: -17ms	.	.	.	.	.	.	.	.	.	.	.	TRIALID 93	-17	.	.	zyy.edf	RIGHT	2396	2261993	Full Trial Period	2259597	94	Trial: 94	2259597	26	¹þÃÜ¹Ï	ÂÖÌ¥	¸ÊÕá	f	f
zyy	.	.	.	.	.	.	.	.	.	.	2	.	.	.	false	false	Message: -1ms	.	.	.	.	.	.	.	.	.	.	.	RECCFG CR 1000 2 0 R	-1	.	.	zyy.edf	RIGHT	2396	2261993	Full Trial Period	2259597	94	Trial: 94	2259597	26	¹þÃÜ¹Ï	ÂÖÌ¥	¸ÊÕá	f	f
zyy	.	.	.	.	.	.	.	.	.	.	3	.	.	.	false	false	Message: -1ms	.	.	.	.	.	.	.	.	.	.	.	ELCLCFG TOWER	-1	.	.	zyy.edf	RIGHT	2396	2261993	Full Trial Period	2259597	94	Trial: 94	2259597	26	¹þÃÜ¹Ï	ÂÖÌ¥	¸ÊÕá	f	f
zyy	.	.	.	.	.	.	.	.	.	.	4	.	.	.	false	false	Message: -1ms	.	.	.	.	.	.	.	.	.	.	.	GAZE_COORDS 0.00 0.00 1023.00 767.00	-1	.	.	zyy.edf	RIGHT	2396	2261993	Full Trial Period	2259597	94	Trial: 94	2259597	26	¹þÃÜ¹Ï	ÂÖÌ¥	¸ÊÕá	f	f
zyy	.	.	.	.	.	.	.	.	.	.	5	.	.	.	false	false	Message: -1ms	.	.	.	.	.	.	.	.	.	.	.	THRESHOLDS R 88 213	-1	.	.	zyy.edf	RIGHT	2396	2261993	Full Trial Period	2259597	94	Trial: 94	2259597	26	¹þÃÜ¹Ï	ÂÖÌ¥	¸ÊÕá	f	f
zyy	.	.	.	.	.	.	.	.	.	.	6	.	.	.	false	false	Message: -1ms	.	.	.	.	.	.	.	.	.	.	.	ELCL_PROC CENTROID (3)	-1	.	.	zyy.edf	RIGHT	2396	2261993	Full Trial Period	2259597	94	Trial: 94	2259597	26	¹þÃÜ¹Ï	ÂÖÌ¥	¸ÊÕá	f	f
zyy	.	.	.	.	.	.	.	.	.	.	7	.	.	.	false	false	Message: -1ms	.	.	.	.	.	.	.	.	.	.	.	ELCL_PCR_PARAM 5 3.0	-1	.	.	zyy.edf	RIGHT	2396	2261993	Full Trial Period	2259597	94	Trial: 94	2259597	26	¹þÃÜ¹Ï	ÂÖÌ¥	¸ÊÕá	f	f
zyy	.	.	.	.	.	.	.	.	.	.	8	.	.	.	false	true	Message: 0ms	.	.	.	.	.	.	.	.	.	.	.	!MODE RECORD CR 1000 2 0 R	0	.	.	zyy.edf	RIGHT	2396	2261993	Full Trial Period	2259597	94	Trial: 94	2259597	26	¹þÃÜ¹Ï	ÂÖÌ¥	¸ÊÕá	f	f
zyy	.	.	.	.	387	393	1	7	148.80	396.10	9	.	.	.	false	false	Message: 41ms	.	.	.	.	.	.	.	.	.	.	.	SYNCTIME	41	148.80	396.10	zyy.edf	RIGHT	2396	2261993	Full Trial Period	2259597	94	Trial: 94	2259597	26	¹þÃÜ¹Ï	ÂÖÌ¥	¸ÊÕá	f	f
zyy	.	.	.	.	.	.	.	.	.	.	10	.	.	.	false	false	Message: 612ms	12.96	170.47	76	643	565.20	382.80	2	236.10	568	181.10	387.40	INVISIBLE_BOUNDARY[1]	612	.	.	zyy.edf	RIGHT	2396	2261993	Full Trial Period	2259597	94	Trial: 94	2259597	26	¹þÃÜ¹Ï	ÂÖÌ¥	¸ÊÕá	f	f
zyy	.	.	.	.	.	.	.	.	.	.	11	.	.	.	false	false	Message: 616ms	12.96	170.47	76	643	565.20	382.80	2	236.10	568	181.10	387.40	SYNCTIME	616	.	.	zyy.edf	RIGHT	2396	2261993	Full Trial Period	2259597	94	Trial: 94	2259597	26	¹þÃÜ¹Ï	ÂÖÌ¥	¸ÊÕá	f	f
zyy	.	.	.	.	145	1652	6	1508	771.20	384.50	12	.	.	.	false	false	Message: 1510ms	.	.	.	.	.	.	.	.	.	.	.	INVISIBLE_BOUNDARY[2]	1510	771.20	384.50	zyy.edf	RIGHT	2396	2261993	Full Trial Period	2259597	94	Trial: 94	2259597	26	¹þÃÜ¹Ï	ÂÖÌ¥	¸ÊÕá	f	f
zyy	.	.	.	.	145	1652	6	1508	771.20	384.50	13	.	.	.	false	false	Message: 1516ms	.	.	.	.	.	.	.	.	.	.	.	SYNCTIME	1516	771.20	384.50	zyy.edf	RIGHT	2396	2261993	Full Trial Period	2259597	94	Trial: 94	2259597	26	¹þÃÜ¹Ï	ÂÖÌ¥	¸ÊÕá	f	f
zyy	.	.	.	.	717	2394	7	1678	878.90	391.80	14	[1]	2	RECTANGLE_INTERESTAREA	false	false	Message: 2376ms	.	.	.	.	.	.	.	.	.	.	.	KEYBOARD	2376	878.90	391.80	zyy.edf	RIGHT	2396	2261993	Full Trial Period	2259597	94	Trial: 94	2259597	26	¹þÃÜ¹Ï	ÂÖÌ¥	¸ÊÕá	f	f
zyy	.	.	.	.	.	.	.	.	.	.	15	.	.	.	false	false	Message: 2438ms	.	.	.	.	.	.	.	.	.	.	.	TRIAL_RESULT 0	2438	.	.	zyy.edf	RIGHT	2396	2261993	Full Trial Period	2259597	94	Trial: 94	2259597	26	¹þÃÜ¹Ï	ÂÖÌ¥	¸ÊÕá	f	f
zyy	.	.	.	.	.	.	.	.	.	.	1	.	.	.	false	false	Message: -15ms	.	.	.	.	.	.	.	.	.	.	.	TRIALID 94	-15	.	.	zyy.edf	RIGHT	2155	2265392	Full Trial Period	2263237	95	Trial: 95	2263237	34	·¨Ê½³¤¹÷	ÊÖÖ¸	ÓðÃ«Çò	f	f
zyy	.	.	.	.	.	.	.	.	.	.	2	.	.	.	false	false	Message: -1ms	.	.	.	.	.	.	.	.	.	.	.	RECCFG CR 1000 2 0 R	-1	.	.	zyy.edf	RIGHT	2155	2265392	Full Trial Period	2263237	95	Trial: 95	2263237	34	·¨Ê½³¤¹÷	ÊÖÖ¸	ÓðÃ«Çò	f	f
zyy	.	.	.	.	.	.	.	.	.	.	3	.	.	.	false	false	Message: -1ms	.	.	.	.	.	.	.	.	.	.	.	ELCLCFG TOWER	-1	.	.	zyy.edf	RIGHT	2155	2265392	Full Trial Period	2263237	95	Trial: 95	2263237	34	·¨Ê½³¤¹÷	ÊÖÖ¸	ÓðÃ«Çò	f	f
zyy	.	.	.	.	.	.	.	.	.	.	4	.	.	.	false	false	Message: -1ms	.	.	.	.	.	.	.	.	.	.	.	GAZE_COORDS 0.00 0.00 1023.00 767.00	-1	.	.	zyy.edf	RIGHT	2155	2265392	Full Trial Period	2263237	95	Trial: 95	2263237	34	·¨Ê½³¤¹÷	ÊÖÖ¸	ÓðÃ«Çò	f	f
zyy	.	.	.	.	.	.	.	.	.	.	5	.	.	.	false	false	Message: -1ms	.	.	.	.	.	.	.	.	.	.	.	THRESHOLDS R 88 213	-1	.	.	zyy.edf	RIGHT	2155	2265392	Full Trial Period	2263237	95	Trial: 95	2263237	34	·¨Ê½³¤¹÷	ÊÖÖ¸	ÓðÃ«Çò	f	f
zyy	.	.	.	.	.	.	.	.	.	.	6	.	.	.	false	false	Message: -1ms	.	.	.	.	.	.	.	.	.	.	.	ELCL_PROC CENTROID (3)	-1	.	.	zyy.edf	RIGHT	2155	2265392	Full Trial Period	2263237	95	Trial: 95	2263237	34	·¨Ê½³¤¹÷	ÊÖÖ¸	ÓðÃ«Çò	f	f
zyy	.	.	.	.	.	.	.	.	.	.	7	.	.	.	false	false	Message: -1ms	.	.	.	.	.	.	.	.	.	.	.	ELCL_PCR_PARAM 5 3.0	-1	.	.	zyy.edf	RIGHT	2155	2265392	Full Trial Period	2263237	95	Trial: 95	2263237	34	·¨Ê½³¤¹÷	ÊÖÖ¸	ÓðÃ«Çò	f	f
zyy	.	.	.	.	.	.	.	.	.	.	8	.	.	.	false	true	Message: 0ms	.	.	.	.	.	.	.	.	.	.	.	!MODE RECORD CR 1000 2 0 R	0	.	.	zyy.edf	RIGHT	2155	2265392	Full Trial Period	2263237	95	Trial: 95	2263237	34	·¨Ê½³¤¹÷	ÊÖÖ¸	ÓðÃ«Çò	f	f
zyy	.	.	.	.	438	444	1	7	149.00	401.90	9	.	.	.	false	false	Message: 42ms	.	.	.	.	.	.	.	.	.	.	.	SYNCTIME	42	149.00	401.90	zyy.edf	RIGHT	2155	2265392	Full Trial Period	2263237	95	Trial: 95	2263237	34	·¨Ê½³¤¹÷	ÊÖÖ¸	ÓðÃ«Çò	f	f
zyy	.	.	.	.	.	.	.	.	.	.	10	.	.	.	false	false	Message: 669ms	4.04	130.31	31	673	406.20	383.70	2	238.80	643	287.80	395.10	INVISIBLE_BOUNDARY[1]	669	.	.	zyy.edf	RIGHT	2155	2265392	Full Trial Period	2263237	95	Trial: 95	2263237	34	·¨Ê½³¤¹÷	ÊÖÖ¸	ÓðÃ«Çò	f	f
zyy	.	.	.	.	153	826	3	674	420.80	385.40	11	.	.	.	false	false	Message: 676ms	.	.	.	.	.	.	.	.	.	.	.	SYNCTIME	676	420.80	385.40	zyy.edf	RIGHT	2155	2265392	Full Trial Period	2263237	95	Trial: 95	2263237	34	·¨Ê½³¤¹÷	ÊÖÖ¸	ÓðÃ«Çò	f	f
zyy	.	.	.	.	161	1579	6	1419	767.20	395.40	12	.	.	.	false	false	Message: 1429ms	.	.	.	.	.	.	.	.	.	.	.	INVISIBLE_BOUNDARY[2]	1429	767.20	395.40	zyy.edf	RIGHT	2155	2265392	Full Trial Period	2263237	95	Trial: 95	2263237	34	·¨Ê½³¤¹÷	ÊÖÖ¸	ÓðÃ«Çò	f	f
zyy	.	.	.	.	161	1579	6	1419	767.20	395.40	13	.	.	.	false	false	Message: 1434ms	.	.	.	.	.	.	.	.	.	.	.	SYNCTIME	1434	767.20	395.40	zyy.edf	RIGHT	2155	2265392	Full Trial Period	2263237	95	Trial: 95	2263237	34	·¨Ê½³¤¹÷	ÊÖÖ¸	ÓðÃ«Çò	f	f
zyy	.	.	.	.	549	2153	7	1605	877.40	404.50	14	.	.	.	false	false	Message: 2136ms	.	.	.	.	.	.	.	.	.	.	.	KEYBOARD	2136	877.40	404.50	zyy.edf	RIGHT	2155	2265392	Full Trial Period	2263237	95	Trial: 95	2263237	34	·¨Ê½³¤¹÷	ÊÖÖ¸	ÓðÃ«Çò	f	f
zyy	.	.	.	.	.	.	.	.	.	.	15	.	.	.	false	false	Message: 2201ms	.	.	.	.	.	.	.	.	.	.	.	TRIAL_RESULT 0	2201	.	.	zyy.edf	RIGHT	2155	2265392	Full Trial Period	2263237	95	Trial: 95	2263237	34	·¨Ê½³¤¹÷	ÊÖÖ¸	ÓðÃ«Çò	f	f
zyy	.	.	.	.	.	.	.	.	.	.	1	.	.	.	false	false	Message: -20ms	.	.	.	.	.	.	.	.	.	.	.	TRIALID 95	-20	.	.	zyy.edf	RIGHT	2549	2269065	Full Trial Period	2266516	96	Trial: 96	2266516	11	¾í³ß	Æ¤´ø	ÑÌ»Ò¸×	f	f
zyy	.	.	.	.	.	.	.	.	.	.	2	.	.	.	false	false	Message: -1ms	.	.	.	.	.	.	.	.	.	.	.	RECCFG CR 1000 2 0 R	-1	.	.	zyy.edf	RIGHT	2549	2269065	Full Trial Period	2266516	96	Trial: 96	2266516	11	¾í³ß	Æ¤´ø	ÑÌ»Ò¸×	f	f
zyy	.	.	.	.	.	.	.	.	.	.	3	.	.	.	false	false	Message: -1ms	.	.	.	.	.	.	.	.	.	.	.	ELCLCFG TOWER	-1	.	.	zyy.edf	RIGHT	2549	2269065	Full Trial Period	2266516	96	Trial: 96	2266516	11	¾í³ß	Æ¤´ø	ÑÌ»Ò¸×	f	f
zyy	.	.	.	.	.	.	.	.	.	.	4	.	.	.	false	false	Message: -1ms	.	.	.	.	.	.	.	.	.	.	.	GAZE_COORDS 0.00 0.00 1023.00 767.00	-1	.	.	zyy.edf	RIGHT	2549	2269065	Full Trial Period	2266516	96	Trial: 96	2266516	11	¾í³ß	Æ¤´ø	ÑÌ»Ò¸×	f	f
zyy	.	.	.	.	.	.	.	.	.	.	5	.	.	.	false	false	Message: -1ms	.	.	.	.	.	.	.	.	.	.	.	THRESHOLDS R 88 213	-1	.	.	zyy.edf	RIGHT	2549	2269065	Full Trial Period	2266516	96	Trial: 96	2266516	11	¾í³ß	Æ¤´ø	ÑÌ»Ò¸×	f	f
zyy	.	.	.	.	.	.	.	.	.	.	6	.	.	.	false	false	Message: -1ms	.	.	.	.	.	.	.	.	.	.	.	ELCL_PROC CENTROID (3)	-1	.	.	zyy.edf	RIGHT	2549	2269065	Full Trial Period	2266516	96	Trial: 96	2266516	11	¾í³ß	Æ¤´ø	ÑÌ»Ò¸×	f	f
zyy	.	.	.	.	.	.	.	.	.	.	7	.	.	.	false	false	Message: -1ms	.	.	.	.	.	.	.	.	.	.	.	ELCL_PCR_PARAM 5 3.0	-1	.	.	zyy.edf	RIGHT	2549	2269065	Full Trial Period	2266516	96	Trial: 96	2266516	11	¾í³ß	Æ¤´ø	ÑÌ»Ò¸×	f	f
zyy	.	.	.	.	.	.	.	.	.	.	8	.	.	.	false	true	Message: 0ms	.	.	.	.	.	.	.	.	.	.	.	!MODE RECORD CR 1000 2 0 R	0	.	.	zyy.edf	RIGHT	2549	2269065	Full Trial Period	2266516	96	Trial: 96	2266516	11	¾í³ß	Æ¤´ø	ÑÌ»Ò¸×	f	f
zyy	.	.	.	.	635	641	1	7	148.20	387.30	9	.	.	.	false	false	Message: 47ms	.	.	.	.	.	.	.	.	.	.	.	SYNCTIME	47	148.20	387.30	zyy.edf	RIGHT	2549	2269065	Full Trial Period	2266516	96	Trial: 96	2266516	11	¾í³ß	Æ¤´ø	ÑÌ»Ò¸×	f	f
zyy	.	.	.	.	123	999	3	877	396.60	388.40	10	.	.	.	false	false	Message: 888ms	.	.	.	.	.	.	.	.	.	.	.	INVISIBLE_BOUNDARY[1]	888	396.60	388.40	zyy.edf	RIGHT	2549	2269065	Full Trial Period	2266516	96	Trial: 96	2266516	11	¾í³ß	Æ¤´ø	ÑÌ»Ò¸×	f	f
zyy	.	.	.	.	123	999	3	877	396.60	388.40	11	.	.	.	false	false	Message: 896ms	.	.	.	.	.	.	.	.	.	.	.	SYNCTIME	896	396.60	388.40	zyy.edf	RIGHT	2549	2269065	Full Trial Period	2266516	96	Trial: 96	2266516	11	¾í³ß	Æ¤´ø	ÑÌ»Ò¸×	f	f
zyy	.	.	.	.	.	.	.	.	.	.	12	.	.	.	false	false	Message: 1831ms	3.42	95.10	36	1849	815.90	386.10	6	170.20	1814	714.10	379.50	INVISIBLE_BOUNDARY[2]	1831	.	.	zyy.edf	RIGHT	2549	2269065	Full Trial Period	2266516	96	Trial: 96	2266516	11	¾í³ß	Æ¤´ø	ÑÌ»Ò¸×	f	f
zyy	.	.	.	.	.	.	.	.	.	.	13	.	.	.	false	false	Message: 1838ms	3.42	95.10	36	1849	815.90	386.10	6	170.20	1814	714.10	379.50	SYNCTIME	1838	.	.	zyy.edf	RIGHT	2549	2269065	Full Trial Period	2266516	96	Trial: 96	2266516	11	¾í³ß	Æ¤´ø	ÑÌ»Ò¸×	f	f
zyy	.	.	.	.	524	2547	8	2024	872.50	393.20	14	[1]	2	RECTANGLE_INTERESTAREA	false	false	Message: 2530ms	.	.	.	.	.	.	.	.	.	.	.	KEYBOARD	2530	872.50	393.20	zyy.edf	RIGHT	2549	2269065	Full Trial Period	2266516	96	Trial: 96	2266516	11	¾í³ß	Æ¤´ø	ÑÌ»Ò¸×	f	f
zyy	.	.	.	.	.	.	.	.	.	.	15	.	.	.	false	false	Message: 2594ms	.	.	.	.	.	.	.	.	.	.	.	TRIAL_RESULT 0	2594	.	.	zyy.edf	RIGHT	2549	2269065	Full Trial Period	2266516	96	Trial: 96	2266516	11	¾í³ß	Æ¤´ø	ÑÌ»Ò¸×	f	f
zyy	.	.	.	.	.	.	.	.	.	.	1	.	.	.	false	false	Message: -48ms	.	.	.	.	.	.	.	.	.	.	.	TRIALID 96	-48	.	.	zyy.edf	RIGHT	4913	2275240	Full Trial Period	2270327	97	Trial: 97	2270327	66	°ô°ôÌÇ	·çÉÈ	ÂÝÐý½°	j	j
zyy	.	.	.	.	.	.	.	.	.	.	2	.	.	.	false	false	Message: -1ms	.	.	.	.	.	.	.	.	.	.	.	RECCFG CR 1000 2 0 R	-1	.	.	zyy.edf	RIGHT	4913	2275240	Full Trial Period	2270327	97	Trial: 97	2270327	66	°ô°ôÌÇ	·çÉÈ	ÂÝÐý½°	j	j
zyy	.	.	.	.	.	.	.	.	.	.	3	.	.	.	false	false	Message: -1ms	.	.	.	.	.	.	.	.	.	.	.	ELCLCFG TOWER	-1	.	.	zyy.edf	RIGHT	4913	2275240	Full Trial Period	2270327	97	Trial: 97	2270327	66	°ô°ôÌÇ	·çÉÈ	ÂÝÐý½°	j	j
zyy	.	.	.	.	.	.	.	.	.	.	4	.	.	.	false	false	Message: -1ms	.	.	.	.	.	.	.	.	.	.	.	GAZE_COORDS 0.00 0.00 1023.00 767.00	-1	.	.	zyy.edf	RIGHT	4913	2275240	Full Trial Period	2270327	97	Trial: 97	2270327	66	°ô°ôÌÇ	·çÉÈ	ÂÝÐý½°	j	j
zyy	.	.	.	.	.	.	.	.	.	.	5	.	.	.	false	false	Message: -1ms	.	.	.	.	.	.	.	.	.	.	.	THRESHOLDS R 88 213	-1	.	.	zyy.edf	RIGHT	4913	2275240	Full Trial Period	2270327	97	Trial: 97	2270327	66	°ô°ôÌÇ	·çÉÈ	ÂÝÐý½°	j	j
zyy	.	.	.	.	.	.	.	.	.	.	6	.	.	.	false	false	Message: -1ms	.	.	.	.	.	.	.	.	.	.	.	ELCL_PROC CENTROID (3)	-1	.	.	zyy.edf	RIGHT	4913	2275240	Full Trial Period	2270327	97	Trial: 97	2270327	66	°ô°ôÌÇ	·çÉÈ	ÂÝÐý½°	j	j
zyy	.	.	.	.	.	.	.	.	.	.	7	.	.	.	false	false	Message: -1ms	.	.	.	.	.	.	.	.	.	.	.	ELCL_PCR_PARAM 5 3.0	-1	.	.	zyy.edf	RIGHT	4913	2275240	Full Trial Period	2270327	97	Trial: 97	2270327	66	°ô°ôÌÇ	·çÉÈ	ÂÝÐý½°	j	j
zyy	.	.	.	.	.	.	.	.	.	.	8	.	.	.	false	true	Message: 0ms	.	.	.	.	.	.	.	.	.	.	.	!MODE RECORD CR 1000 2 0 R	0	.	.	zyy.edf	RIGHT	4913	2275240	Full Trial Period	2270327	97	Trial: 97	2270327	66	°ô°ôÌÇ	·çÉÈ	ÂÝÐý½°	j	j
zyy	.	.	.	.	339	345	1	7	150.20	378.90	9	.	.	.	false	false	Message: 43ms	.	.	.	.	.	.	.	.	.	.	.	SYNCTIME	43	150.20	378.90	zyy.edf	RIGHT	4913	2275240	Full Trial Period	2270327	97	Trial: 97	2270327	66	°ô°ôÌÇ	·çÉÈ	ÂÝÐý½°	j	j
zyy	.	.	.	.	300	3002	9	2703	588.80	382.60	10	.	.	.	false	false	Message: 2826ms	.	.	.	.	.	.	.	.	.	.	.	INVISIBLE_BOUNDARY[1]	2826	588.80	382.60	zyy.edf	RIGHT	4913	2275240	Full Trial Period	2270327	97	Trial: 97	2270327	66	°ô°ôÌÇ	·çÉÈ	ÂÝÐý½°	j	j
zyy	.	.	.	.	300	3002	9	2703	588.80	382.60	11	.	.	.	false	false	Message: 2834ms	.	.	.	.	.	.	.	.	.	.	.	SYNCTIME	2834	588.80	382.60	zyy.edf	RIGHT	4913	2275240	Full Trial Period	2270327	97	Trial: 97	2270327	66	°ô°ôÌÇ	·çÉÈ	ÂÝÐý½°	j	j
zyy	.	.	.	.	.	.	.	.	.	.	12	.	.	.	false	false	Message: 3675ms	1.30	61.95	21	3687	780.00	386.00	11	89.50	3667	741.30	385.60	INVISIBLE_BOUNDARY[2]	3675	.	.	zyy.edf	RIGHT	4913	2275240	Full Trial Period	2270327	97	Trial: 97	2270327	66	°ô°ôÌÇ	·çÉÈ	ÂÝÐý½°	j	j
zyy	.	.	.	.	.	.	.	.	.	.	13	.	.	.	false	false	Message: 3684ms	1.30	61.95	21	3687	780.00	386.00	11	89.50	3667	741.30	385.60	SYNCTIME	3684	.	.	zyy.edf	RIGHT	4913	2275240	Full Trial Period	2270327	97	Trial: 97	2270327	66	°ô°ôÌÇ	·çÉÈ	ÂÝÐý½°	j	j
zyy	.	.	.	.	690	4911	14	4222	895.80	385.70	14	[1]	2	RECTANGLE_INTERESTAREA	false	false	Message: 4894ms	.	.	.	.	.	.	.	.	.	.	.	KEYBOARD	4894	895.80	385.70	zyy.edf	RIGHT	4913	2275240	Full Trial Period	2270327	97	Trial: 97	2270327	66	°ô°ôÌÇ	·çÉÈ	ÂÝÐý½°	j	j
zyy	.	.	.	.	.	.	.	.	.	.	15	.	.	.	false	false	Message: 4956ms	.	.	.	.	.	.	.	.	.	.	.	TRIAL_RESULT 0	4956	.	.	zyy.edf	RIGHT	4913	2275240	Full Trial Period	2270327	97	Trial: 97	2270327	66	°ô°ôÌÇ	·çÉÈ	ÂÝÐý½°	j	j
zyy	.	.	.	.	.	.	.	.	.	.	1	.	.	.	false	false	Message: -24ms	.	.	.	.	.	.	.	.	.	.	.	TRIALID 97	-24	.	.	zyy.edf	RIGHT	4596	2280873	Full Trial Period	2276277	98	Trial: 98	2276277	80	ÄûÃÊ	éÏé­	¼¦µ°	j	j
zyy	.	.	.	.	.	.	.	.	.	.	2	.	.	.	false	false	Message: -1ms	.	.	.	.	.	.	.	.	.	.	.	RECCFG CR 1000 2 0 R	-1	.	.	zyy.edf	RIGHT	4596	2280873	Full Trial Period	2276277	98	Trial: 98	2276277	80	ÄûÃÊ	éÏé­	¼¦µ°	j	j
zyy	.	.	.	.	.	.	.	.	.	.	3	.	.	.	false	false	Message: -1ms	.	.	.	.	.	.	.	.	.	.	.	ELCLCFG TOWER	-1	.	.	zyy.edf	RIGHT	4596	2280873	Full Trial Period	2276277	98	Trial: 98	2276277	80	ÄûÃÊ	éÏé­	¼¦µ°	j	j
zyy	.	.	.	.	.	.	.	.	.	.	4	.	.	.	false	false	Message: -1ms	.	.	.	.	.	.	.	.	.	.	.	GAZE_COORDS 0.00 0.00 1023.00 767.00	-1	.	.	zyy.edf	RIGHT	4596	2280873	Full Trial Period	2276277	98	Trial: 98	2276277	80	ÄûÃÊ	éÏé­	¼¦µ°	j	j
zyy	.	.	.	.	.	.	.	.	.	.	5	.	.	.	false	false	Message: -1ms	.	.	.	.	.	.	.	.	.	.	.	THRESHOLDS R 88 213	-1	.	.	zyy.edf	RIGHT	4596	2280873	Full Trial Period	2276277	98	Trial: 98	2276277	80	ÄûÃÊ	éÏé­	¼¦µ°	j	j
zyy	.	.	.	.	.	.	.	.	.	.	6	.	.	.	false	false	Message: -1ms	.	.	.	.	.	.	.	.	.	.	.	ELCL_PROC CENTROID (3)	-1	.	.	zyy.edf	RIGHT	4596	2280873	Full Trial Period	2276277	98	Trial: 98	2276277	80	ÄûÃÊ	éÏé­	¼¦µ°	j	j
zyy	.	.	.	.	.	.	.	.	.	.	7	.	.	.	false	false	Message: -1ms	.	.	.	.	.	.	.	.	.	.	.	ELCL_PCR_PARAM 5 3.0	-1	.	.	zyy.edf	RIGHT	4596	2280873	Full Trial Period	2276277	98	Trial: 98	2276277	80	ÄûÃÊ	éÏé­	¼¦µ°	j	j
zyy	.	.	.	.	.	.	.	.	.	.	8	.	.	.	false	true	Message: 0ms	.	.	.	.	.	.	.	.	.	.	.	!MODE RECORD CR 1000 2 0 R	0	.	.	zyy.edf	RIGHT	4596	2280873	Full Trial Period	2276277	98	Trial: 98	2276277	80	ÄûÃÊ	éÏé­	¼¦µ°	j	j
zyy	.	.	.	.	442	448	1	7	150.90	382.00	9	.	.	.	false	false	Message: 42ms	.	.	.	.	.	.	.	.	.	.	.	SYNCTIME	42	150.90	382.00	zyy.edf	RIGHT	4596	2280873	Full Trial Period	2276277	98	Trial: 98	2276277	80	ÄûÃÊ	éÏé­	¼¦µ°	j	j
zyy	.	.	.	.	.	.	.	.	.	.	10	.	.	.	false	false	Message: 1476ms	8.64	108.05	80	1527	559.30	391.40	5	186.60	1448	305.60	392.70	INVISIBLE_BOUNDARY[1]	1476	.	.	zyy.edf	RIGHT	4596	2280873	Full Trial Period	2276277	98	Trial: 98	2276277	80	ÄûÃÊ	éÏé­	¼¦µ°	j	j
zyy	.	.	.	.	.	.	.	.	.	.	11	.	.	.	false	false	Message: 1484ms	8.64	108.05	80	1527	559.30	391.40	5	186.60	1448	305.60	392.70	SYNCTIME	1484	.	.	zyy.edf	RIGHT	4596	2280873	Full Trial Period	2276277	98	Trial: 98	2276277	80	ÄûÃÊ	éÏé­	¼¦µ°	j	j
zyy	.	.	.	.	132	2998	10	2867	770.20	386.20	12	.	.	.	false	false	Message: 2878ms	.	.	.	.	.	.	.	.	.	.	.	INVISIBLE_BOUNDARY[2]	2878	770.20	386.20	zyy.edf	RIGHT	4596	2280873	Full Trial Period	2276277	98	Trial: 98	2276277	80	ÄûÃÊ	éÏé­	¼¦µ°	j	j
zyy	.	.	.	.	132	2998	10	2867	770.20	386.20	13	.	.	.	false	false	Message: 2883ms	.	.	.	.	.	.	.	.	.	.	.	SYNCTIME	2883	770.20	386.20	zyy.edf	RIGHT	4596	2280873	Full Trial Period	2276277	98	Trial: 98	2276277	80	ÄûÃÊ	éÏé­	¼¦µ°	j	j
zyy	.	.	.	.	200	4594	14	4395	831.70	400.70	14	.	.	.	false	false	Message: 4577ms	.	.	.	.	.	.	.	.	.	.	.	KEYBOARD	4577	831.70	400.70	zyy.edf	RIGHT	4596	2280873	Full Trial Period	2276277	98	Trial: 98	2276277	80	ÄûÃÊ	éÏé­	¼¦µ°	j	j
zyy	.	.	.	.	.	.	.	.	.	.	15	.	.	.	false	false	Message: 4639ms	.	.	.	.	.	.	.	.	.	.	.	TRIAL_RESULT 0	4639	.	.	zyy.edf	RIGHT	4596	2280873	Full Trial Period	2276277	98	Trial: 98	2276277	80	ÄûÃÊ	éÏé­	¼¦µ°	j	j
zyy	.	.	.	.	.	.	.	.	.	.	1	.	.	.	false	false	Message: -17ms	.	.	.	.	.	.	.	.	.	.	.	TRIALID 98	-17	.	.	zyy.edf	RIGHT	6381	2288866	Full Trial Period	2282485	99	Trial: 99	2282485	137	Â©¶·	¾íÖ½	ÌÀÔ²	f	f
zyy	.	.	.	.	.	.	.	.	.	.	2	.	.	.	false	false	Message: -1ms	.	.	.	.	.	.	.	.	.	.	.	RECCFG CR 1000 2 0 R	-1	.	.	zyy.edf	RIGHT	6381	2288866	Full Trial Period	2282485	99	Trial: 99	2282485	137	Â©¶·	¾íÖ½	ÌÀÔ²	f	f
zyy	.	.	.	.	.	.	.	.	.	.	3	.	.	.	false	false	Message: -1ms	.	.	.	.	.	.	.	.	.	.	.	ELCLCFG TOWER	-1	.	.	zyy.edf	RIGHT	6381	2288866	Full Trial Period	2282485	99	Trial: 99	2282485	137	Â©¶·	¾íÖ½	ÌÀÔ²	f	f
zyy	.	.	.	.	.	.	.	.	.	.	4	.	.	.	false	false	Message: -1ms	.	.	.	.	.	.	.	.	.	.	.	GAZE_COORDS 0.00 0.00 1023.00 767.00	-1	.	.	zyy.edf	RIGHT	6381	2288866	Full Trial Period	2282485	99	Trial: 99	2282485	137	Â©¶·	¾íÖ½	ÌÀÔ²	f	f
zyy	.	.	.	.	.	.	.	.	.	.	5	.	.	.	false	false	Message: -1ms	.	.	.	.	.	.	.	.	.	.	.	THRESHOLDS R 88 213	-1	.	.	zyy.edf	RIGHT	6381	2288866	Full Trial Period	2282485	99	Trial: 99	2282485	137	Â©¶·	¾íÖ½	ÌÀÔ²	f	f
zyy	.	.	.	.	.	.	.	.	.	.	6	.	.	.	false	false	Message: -1ms	.	.	.	.	.	.	.	.	.	.	.	ELCL_PROC CENTROID (3)	-1	.	.	zyy.edf	RIGHT	6381	2288866	Full Trial Period	2282485	99	Trial: 99	2282485	137	Â©¶·	¾íÖ½	ÌÀÔ²	f	f
zyy	.	.	.	.	.	.	.	.	.	.	7	.	.	.	false	false	Message: -1ms	.	.	.	.	.	.	.	.	.	.	.	ELCL_PCR_PARAM 5 3.0	-1	.	.	zyy.edf	RIGHT	6381	2288866	Full Trial Period	2282485	99	Trial: 99	2282485	137	Â©¶·	¾íÖ½	ÌÀÔ²	f	f
zyy	.	.	.	.	.	.	.	.	.	.	8	.	.	.	false	true	Message: 0ms	.	.	.	.	.	.	.	.	.	.	.	!MODE RECORD CR 1000 2 0 R	0	.	.	zyy.edf	RIGHT	6381	2288866	Full Trial Period	2282485	99	Trial: 99	2282485	137	Â©¶·	¾íÖ½	ÌÀÔ²	f	f
zyy	.	.	.	.	871	877	1	7	131.10	382.90	9	.	.	.	false	false	Message: 41ms	.	.	.	.	.	.	.	.	.	.	.	SYNCTIME	41	131.10	382.90	zyy.edf	RIGHT	6381	2288866	Full Trial Period	2282485	99	Trial: 99	2282485	137	Â©¶·	¾íÖ½	ÌÀÔ²	f	f
zyy	.	.	.	.	1080	4306	8	3227	519.80	380.50	10	[1]	1	RECTANGLE_INTERESTAREA	false	false	Message: 3542ms	.	.	.	.	.	.	.	.	.	.	.	INVISIBLE_BOUNDARY[1]	3542	519.80	380.50	zyy.edf	RIGHT	6381	2288866	Full Trial Period	2282485	99	Trial: 99	2282485	137	Â©¶·	¾íÖ½	ÌÀÔ²	f	f
zyy	.	.	.	.	1080	4306	8	3227	519.80	380.50	11	[1]	1	RECTANGLE_INTERESTAREA	false	false	Message: 3549ms	.	.	.	.	.	.	.	.	.	.	.	SYNCTIME	3549	519.80	380.50	zyy.edf	RIGHT	6381	2288866	Full Trial Period	2282485	99	Trial: 99	2282485	137	Â©¶·	¾íÖ½	ÌÀÔ²	f	f
zyy	.	.	.	.	611	5410	10	4800	856.20	381.70	12	[1]	2	RECTANGLE_INTERESTAREA	false	false	Message: 5158ms	.	.	.	.	.	.	.	.	.	.	.	INVISIBLE_BOUNDARY[2]	5158	856.20	381.70	zyy.edf	RIGHT	6381	2288866	Full Trial Period	2282485	99	Trial: 99	2282485	137	Â©¶·	¾íÖ½	ÌÀÔ²	f	f
zyy	.	.	.	.	611	5410	10	4800	856.20	381.70	13	[1]	2	RECTANGLE_INTERESTAREA	false	false	Message: 5165ms	.	.	.	.	.	.	.	.	.	.	.	SYNCTIME	5165	856.20	381.70	zyy.edf	RIGHT	6381	2288866	Full Trial Period	2282485	99	Trial: 99	2282485	137	Â©¶·	¾íÖ½	ÌÀÔ²	f	f
zyy	.	.	.	.	953	6379	11	5427	896.20	387.80	14	[1]	2	RECTANGLE_INTERESTAREA	false	false	Message: 6361ms	.	.	.	.	.	.	.	.	.	.	.	KEYBOARD	6361	896.20	387.80	zyy.edf	RIGHT	6381	2288866	Full Trial Period	2282485	99	Trial: 99	2282485	137	Â©¶·	¾íÖ½	ÌÀÔ²	f	f
zyy	.	.	.	.	.	.	.	.	.	.	15	.	.	.	false	false	Message: 6424ms	.	.	.	.	.	.	.	.	.	.	.	TRIAL_RESULT 0	6424	.	.	zyy.edf	RIGHT	6381	2288866	Full Trial Period	2282485	99	Trial: 99	2282485	137	Â©¶·	¾íÖ½	ÌÀÔ²	f	f
zyy	.	.	.	.	.	.	.	.	.	.	1	.	.	.	false	false	Message: -17ms	.	.	.	.	.	.	.	.	.	.	.	TRIALID 99	-17	.	.	zyy.edf	RIGHT	2884	2293051	Full Trial Period	2290167	100	Trial: 100	2290167	20	éÙ×Ó	ÇúÆæ±ý	ÒÂ¼Ü	f	f
zyy	.	.	.	.	.	.	.	.	.	.	2	.	.	.	false	false	Message: -1ms	.	.	.	.	.	.	.	.	.	.	.	RECCFG CR 1000 2 0 R	-1	.	.	zyy.edf	RIGHT	2884	2293051	Full Trial Period	2290167	100	Trial: 100	2290167	20	éÙ×Ó	ÇúÆæ±ý	ÒÂ¼Ü	f	f
zyy	.	.	.	.	.	.	.	.	.	.	3	.	.	.	false	false	Message: -1ms	.	.	.	.	.	.	.	.	.	.	.	ELCLCFG TOWER	-1	.	.	zyy.edf	RIGHT	2884	2293051	Full Trial Period	2290167	100	Trial: 100	2290167	20	éÙ×Ó	ÇúÆæ±ý	ÒÂ¼Ü	f	f
zyy	.	.	.	.	.	.	.	.	.	.	4	.	.	.	false	false	Message: -1ms	.	.	.	.	.	.	.	.	.	.	.	GAZE_COORDS 0.00 0.00 1023.00 767.00	-1	.	.	zyy.edf	RIGHT	2884	2293051	Full Trial Period	2290167	100	Trial: 100	2290167	20	éÙ×Ó	ÇúÆæ±ý	ÒÂ¼Ü	f	f
zyy	.	.	.	.	.	.	.	.	.	.	5	.	.	.	false	false	Message: -1ms	.	.	.	.	.	.	.	.	.	.	.	THRESHOLDS R 88 213	-1	.	.	zyy.edf	RIGHT	2884	2293051	Full Trial Period	2290167	100	Trial: 100	2290167	20	éÙ×Ó	ÇúÆæ±ý	ÒÂ¼Ü	f	f
zyy	.	.	.	.	.	.	.	.	.	.	6	.	.	.	false	false	Message: -1ms	.	.	.	.	.	.	.	.	.	.	.	ELCL_PROC CENTROID (3)	-1	.	.	zyy.edf	RIGHT	2884	2293051	Full Trial Period	2290167	100	Trial: 100	2290167	20	éÙ×Ó	ÇúÆæ±ý	ÒÂ¼Ü	f	f
zyy	.	.	.	.	.	.	.	.	.	.	7	.	.	.	false	false	Message: -1ms	.	.	.	.	.	.	.	.	.	.	.	ELCL_PCR_PARAM 5 3.0	-1	.	.	zyy.edf	RIGHT	2884	2293051	Full Trial Period	2290167	100	Trial: 100	2290167	20	éÙ×Ó	ÇúÆæ±ý	ÒÂ¼Ü	f	f
zyy	.	.	.	.	.	.	.	.	.	.	8	.	.	.	false	true	Message: 0ms	.	.	.	.	.	.	.	.	.	.	.	!MODE RECORD CR 1000 2 0 R	0	.	.	zyy.edf	RIGHT	2884	2293051	Full Trial Period	2290167	100	Trial: 100	2290167	20	éÙ×Ó	ÇúÆæ±ý	ÒÂ¼Ü	f	f
zyy	.	.	.	.	873	879	1	7	143.30	395.40	9	.	.	.	false	false	Message: 42ms	.	.	.	.	.	.	.	.	.	.	.	SYNCTIME	42	143.30	395.40	zyy.edf	RIGHT	2884	2293051	Full Trial Period	2290167	100	Trial: 100	2290167	20	éÙ×Ó	ÇúÆæ±ý	ÒÂ¼Ü	f	f
zyy	.	.	.	.	230	1171	2	942	419.90	389.00	10	.	.	.	false	false	Message: 952ms	.	.	.	.	.	.	.	.	.	.	.	INVISIBLE_BOUNDARY[1]	952	419.90	389.00	zyy.edf	RIGHT	2884	2293051	Full Trial Period	2290167	100	Trial: 100	2290167	20	éÙ×Ó	ÇúÆæ±ý	ÒÂ¼Ü	f	f
zyy	.	.	.	.	230	1171	2	942	419.90	389.00	11	.	.	.	false	false	Message: 958ms	.	.	.	.	.	.	.	.	.	.	.	SYNCTIME	958	419.90	389.00	zyy.edf	RIGHT	2884	2293051	Full Trial Period	2290167	100	Trial: 100	2290167	20	éÙ×Ó	ÇúÆæ±ý	ÒÂ¼Ü	f	f
zyy	.	.	.	.	.	.	.	.	.	.	12	.	.	.	false	false	Message: 1890ms	8.78	131.09	67	1899	789.10	395.10	4	202.80	1833	530.90	374.00	INVISIBLE_BOUNDARY[2]	1890	.	.	zyy.edf	RIGHT	2884	2293051	Full Trial Period	2290167	100	Trial: 100	2290167	20	éÙ×Ó	ÇúÆæ±ý	ÒÂ¼Ü	f	f
zyy	.	.	.	.	124	2023	5	1900	809.70	397.00	13	.	.	.	false	false	Message: 1900ms	.	.	.	.	.	.	.	.	.	.	.	SYNCTIME	1900	.	.	zyy.edf	RIGHT	2884	2293051	Full Trial Period	2290167	100	Trial: 100	2290167	20	éÙ×Ó	ÇúÆæ±ý	ÒÂ¼Ü	f	f
zyy	.	.	.	.	836	2882	6	2047	888.50	394.10	14	[1]	2	RECTANGLE_INTERESTAREA	false	false	Message: 2865ms	.	.	.	.	.	.	.	.	.	.	.	KEYBOARD	2865	888.50	394.10	zyy.edf	RIGHT	2884	2293051	Full Trial Period	2290167	100	Trial: 100	2290167	20	éÙ×Ó	ÇúÆæ±ý	ÒÂ¼Ü	f	f
zyy	.	.	.	.	.	.	.	.	.	.	15	.	.	.	false	false	Message: 2931ms	.	.	.	.	.	.	.	.	.	.	.	TRIAL_RESULT 0	2931	.	.	zyy.edf	RIGHT	2884	2293051	Full Trial Period	2290167	100	Trial: 100	2290167	20	éÙ×Ó	ÇúÆæ±ý	ÒÂ¼Ü	f	f
zyy	.	.	.	.	.	.	.	.	.	.	1	.	.	.	false	false	Message: -16ms	.	.	.	.	.	.	.	.	.	.	.	TRIALID 100	-16	.	.	zyy.edf	RIGHT	3120	2297211	Full Trial Period	2294091	101	Trial: 101	2294091	143	ºº±¤°ü	ÕÁÄÔÍè	³ß×Ó	f	f
zyy	.	.	.	.	.	.	.	.	.	.	2	.	.	.	false	false	Message: -1ms	.	.	.	.	.	.	.	.	.	.	.	RECCFG CR 1000 2 0 R	-1	.	.	zyy.edf	RIGHT	3120	2297211	Full Trial Period	2294091	101	Trial: 101	2294091	143	ºº±¤°ü	ÕÁÄÔÍè	³ß×Ó	f	f
zyy	.	.	.	.	.	.	.	.	.	.	3	.	.	.	false	false	Message: -1ms	.	.	.	.	.	.	.	.	.	.	.	ELCLCFG TOWER	-1	.	.	zyy.edf	RIGHT	3120	2297211	Full Trial Period	2294091	101	Trial: 101	2294091	143	ºº±¤°ü	ÕÁÄÔÍè	³ß×Ó	f	f
zyy	.	.	.	.	.	.	.	.	.	.	4	.	.	.	false	false	Message: -1ms	.	.	.	.	.	.	.	.	.	.	.	GAZE_COORDS 0.00 0.00 1023.00 767.00	-1	.	.	zyy.edf	RIGHT	3120	2297211	Full Trial Period	2294091	101	Trial: 101	2294091	143	ºº±¤°ü	ÕÁÄÔÍè	³ß×Ó	f	f
zyy	.	.	.	.	.	.	.	.	.	.	5	.	.	.	false	false	Message: -1ms	.	.	.	.	.	.	.	.	.	.	.	THRESHOLDS R 88 213	-1	.	.	zyy.edf	RIGHT	3120	2297211	Full Trial Period	2294091	101	Trial: 101	2294091	143	ºº±¤°ü	ÕÁÄÔÍè	³ß×Ó	f	f
zyy	.	.	.	.	.	.	.	.	.	.	6	.	.	.	false	false	Message: -1ms	.	.	.	.	.	.	.	.	.	.	.	ELCL_PROC CENTROID (3)	-1	.	.	zyy.edf	RIGHT	3120	2297211	Full Trial Period	2294091	101	Trial: 101	2294091	143	ºº±¤°ü	ÕÁÄÔÍè	³ß×Ó	f	f
zyy	.	.	.	.	.	.	.	.	.	.	7	.	.	.	false	false	Message: -1ms	.	.	.	.	.	.	.	.	.	.	.	ELCL_PCR_PARAM 5 3.0	-1	.	.	zyy.edf	RIGHT	3120	2297211	Full Trial Period	2294091	101	Trial: 101	2294091	143	ºº±¤°ü	ÕÁÄÔÍè	³ß×Ó	f	f
zyy	.	.	.	.	.	.	.	.	.	.	8	.	.	.	false	true	Message: 0ms	.	.	.	.	.	.	.	.	.	.	.	!MODE RECORD CR 1000 2 0 R	0	.	.	zyy.edf	RIGHT	3120	2297211	Full Trial Period	2294091	101	Trial: 101	2294091	143	ºº±¤°ü	ÕÁÄÔÍè	³ß×Ó	f	f
zyy	.	.	.	.	360	366	1	7	137.30	396.40	9	.	.	.	false	false	Message: 42ms	.	.	.	.	.	.	.	.	.	.	.	SYNCTIME	42	137.30	396.40	zyy.edf	RIGHT	3120	2297211	Full Trial Period	2294091	101	Trial: 101	2294091	143	ºº±¤°ü	ÕÁÄÔÍè	³ß×Ó	f	f
zyy	.	.	.	.	.	.	.	.	.	.	10	.	.	.	false	false	Message: 1046ms	10.18	135.71	75	1060	447.00	381.00	3	207.50	986	143.70	382.90	INVISIBLE_BOUNDARY[1]	1046	.	.	zyy.edf	RIGHT	3120	2297211	Full Trial Period	2294091	101	Trial: 101	2294091	143	ºº±¤°ü	ÕÁÄÔÍè	³ß×Ó	f	f
zyy	.	.	.	.	.	.	.	.	.	.	11	.	.	.	false	false	Message: 1050ms	10.18	135.71	75	1060	447.00	381.00	3	207.50	986	143.70	382.90	SYNCTIME	1050	.	.	zyy.edf	RIGHT	3120	2297211	Full Trial Period	2294091	101	Trial: 101	2294091	143	ºº±¤°ü	ÕÁÄÔÍè	³ß×Ó	f	f
zyy	.	.	.	.	147	2328	8	2182	769.20	386.70	12	.	.	.	false	false	Message: 2194ms	.	.	.	.	.	.	.	.	.	.	.	INVISIBLE_BOUNDARY[2]	2194	769.20	386.70	zyy.edf	RIGHT	3120	2297211	Full Trial Period	2294091	101	Trial: 101	2294091	143	ºº±¤°ü	ÕÁÄÔÍè	³ß×Ó	f	f
zyy	.	.	.	.	147	2328	8	2182	769.20	386.70	13	.	.	.	false	false	Message: 2200ms	.	.	.	.	.	.	.	.	.	.	.	SYNCTIME	2200	769.20	386.70	zyy.edf	RIGHT	3120	2297211	Full Trial Period	2294091	101	Trial: 101	2294091	143	ºº±¤°ü	ÕÁÄÔÍè	³ß×Ó	f	f
zyy	.	.	.	.	457	3118	10	2662	879.10	392.20	14	[1]	2	RECTANGLE_INTERESTAREA	false	false	Message: 3101ms	.	.	.	.	.	.	.	.	.	.	.	KEYBOARD	3101	879.10	392.20	zyy.edf	RIGHT	3120	2297211	Full Trial Period	2294091	101	Trial: 101	2294091	143	ºº±¤°ü	ÕÁÄÔÍè	³ß×Ó	f	f
zyy	.	.	.	.	.	.	.	.	.	.	15	.	.	.	false	false	Message: 3166ms	.	.	.	.	.	.	.	.	.	.	.	TRIAL_RESULT 0	3166	.	.	zyy.edf	RIGHT	3120	2297211	Full Trial Period	2294091	101	Trial: 101	2294091	143	ºº±¤°ü	ÕÁÄÔÍè	³ß×Ó	f	f
zyy	.	.	.	.	.	.	.	.	.	.	1	.	.	.	false	false	Message: -16ms	.	.	.	.	.	.	.	.	.	.	.	TRIALID 101	-16	.	.	zyy.edf	RIGHT	5888	2304595	Full Trial Period	2298707	102	Trial: 102	2298707	133	³ß×Ó	µçÏß	Ë®Í°	f	f
zyy	.	.	.	.	.	.	.	.	.	.	2	.	.	.	false	false	Message: -1ms	.	.	.	.	.	.	.	.	.	.	.	RECCFG CR 1000 2 0 R	-1	.	.	zyy.edf	RIGHT	5888	2304595	Full Trial Period	2298707	102	Trial: 102	2298707	133	³ß×Ó	µçÏß	Ë®Í°	f	f
zyy	.	.	.	.	.	.	.	.	.	.	3	.	.	.	false	false	Message: -1ms	.	.	.	.	.	.	.	.	.	.	.	ELCLCFG TOWER	-1	.	.	zyy.edf	RIGHT	5888	2304595	Full Trial Period	2298707	102	Trial: 102	2298707	133	³ß×Ó	µçÏß	Ë®Í°	f	f
zyy	.	.	.	.	.	.	.	.	.	.	4	.	.	.	false	false	Message: -1ms	.	.	.	.	.	.	.	.	.	.	.	GAZE_COORDS 0.00 0.00 1023.00 767.00	-1	.	.	zyy.edf	RIGHT	5888	2304595	Full Trial Period	2298707	102	Trial: 102	2298707	133	³ß×Ó	µçÏß	Ë®Í°	f	f
zyy	.	.	.	.	.	.	.	.	.	.	5	.	.	.	false	false	Message: -1ms	.	.	.	.	.	.	.	.	.	.	.	THRESHOLDS R 88 213	-1	.	.	zyy.edf	RIGHT	5888	2304595	Full Trial Period	2298707	102	Trial: 102	2298707	133	³ß×Ó	µçÏß	Ë®Í°	f	f
zyy	.	.	.	.	.	.	.	.	.	.	6	.	.	.	false	false	Message: -1ms	.	.	.	.	.	.	.	.	.	.	.	ELCL_PROC CENTROID (3)	-1	.	.	zyy.edf	RIGHT	5888	2304595	Full Trial Period	2298707	102	Trial: 102	2298707	133	³ß×Ó	µçÏß	Ë®Í°	f	f
zyy	.	.	.	.	.	.	.	.	.	.	7	.	.	.	false	false	Message: -1ms	.	.	.	.	.	.	.	.	.	.	.	ELCL_PCR_PARAM 5 3.0	-1	.	.	zyy.edf	RIGHT	5888	2304595	Full Trial Period	2298707	102	Trial: 102	2298707	133	³ß×Ó	µçÏß	Ë®Í°	f	f
zyy	.	.	.	.	.	.	.	.	.	.	8	.	.	.	false	true	Message: 0ms	.	.	.	.	.	.	.	.	.	.	.	!MODE RECORD CR 1000 2 0 R	0	.	.	zyy.edf	RIGHT	5888	2304595	Full Trial Period	2298707	102	Trial: 102	2298707	133	³ß×Ó	µçÏß	Ë®Í°	f	f
zyy	.	.	.	.	303	309	1	7	139.80	383.90	9	.	.	.	false	false	Message: 42ms	.	.	.	.	.	.	.	.	.	.	.	SYNCTIME	42	139.80	383.90	zyy.edf	RIGHT	5888	2304595	Full Trial Period	2298707	102	Trial: 102	2298707	133	³ß×Ó	µçÏß	Ë®Í°	f	f
zyy	.	.	.	.	.	.	.	.	.	.	10	.	.	.	false	false	Message: 3459ms	0.18	1.34	134	3574	546.60	366.80	11	1339.70	3441	550.40	370.30	INVISIBLE_BOUNDARY[1]	3459	.	.	zyy.edf	RIGHT	5888	2304595	Full Trial Period	2298707	102	Trial: 102	2298707	133	³ß×Ó	µçÏß	Ë®Í°	f	f
zyy	.	.	.	.	.	.	.	.	.	.	11	.	.	.	false	false	Message: 3466ms	0.18	1.34	134	3574	546.60	366.80	11	1339.70	3441	550.40	370.30	SYNCTIME	3466	.	.	zyy.edf	RIGHT	5888	2304595	Full Trial Period	2298707	102	Trial: 102	2298707	133	³ß×Ó	µçÏß	Ë®Í°	f	f
zyy	.	.	.	.	253	4556	14	4304	767.30	382.50	12	.	.	.	false	false	Message: 4414ms	.	.	.	.	.	.	.	.	.	.	.	INVISIBLE_BOUNDARY[2]	4414	767.30	382.50	zyy.edf	RIGHT	5888	2304595	Full Trial Period	2298707	102	Trial: 102	2298707	133	³ß×Ó	µçÏß	Ë®Í°	f	f
zyy	.	.	.	.	253	4556	14	4304	767.30	382.50	13	.	.	.	false	false	Message: 4424ms	.	.	.	.	.	.	.	.	.	.	.	SYNCTIME	4424	767.30	382.50	zyy.edf	RIGHT	5888	2304595	Full Trial Period	2298707	102	Trial: 102	2298707	133	³ß×Ó	µçÏß	Ë®Í°	f	f
zyy	.	.	.	.	1304	5886	15	4583	889.20	395.60	14	[1]	2	RECTANGLE_INTERESTAREA	false	false	Message: 5870ms	.	.	.	.	.	.	.	.	.	.	.	KEYBOARD	5870	889.20	395.60	zyy.edf	RIGHT	5888	2304595	Full Trial Period	2298707	102	Trial: 102	2298707	133	³ß×Ó	µçÏß	Ë®Í°	f	f
zyy	.	.	.	.	.	.	.	.	.	.	15	.	.	.	false	false	Message: 5935ms	.	.	.	.	.	.	.	.	.	.	.	TRIAL_RESULT 0	5935	.	.	zyy.edf	RIGHT	5888	2304595	Full Trial Period	2298707	102	Trial: 102	2298707	133	³ß×Ó	µçÏß	Ë®Í°	f	f
zyy	.	.	.	.	.	.	.	.	.	.	1	.	.	.	false	false	Message: -22ms	.	.	.	.	.	.	.	.	.	.	.	TRIALID 102	-22	.	.	zyy.edf	RIGHT	4241	2312844	Full Trial Period	2308603	103	Trial: 103	2308603	73	ß¦ÃæÕÈ	ÓñÃ×	¾íÖ½	f	f
zyy	.	.	.	.	.	.	.	.	.	.	2	.	.	.	false	false	Message: -1ms	.	.	.	.	.	.	.	.	.	.	.	RECCFG CR 1000 2 0 R	-1	.	.	zyy.edf	RIGHT	4241	2312844	Full Trial Period	2308603	103	Trial: 103	2308603	73	ß¦ÃæÕÈ	ÓñÃ×	¾íÖ½	f	f
zyy	.	.	.	.	.	.	.	.	.	.	3	.	.	.	false	false	Message: -1ms	.	.	.	.	.	.	.	.	.	.	.	ELCLCFG TOWER	-1	.	.	zyy.edf	RIGHT	4241	2312844	Full Trial Period	2308603	103	Trial: 103	2308603	73	ß¦ÃæÕÈ	ÓñÃ×	¾íÖ½	f	f
zyy	.	.	.	.	.	.	.	.	.	.	4	.	.	.	false	false	Message: -1ms	.	.	.	.	.	.	.	.	.	.	.	GAZE_COORDS 0.00 0.00 1023.00 767.00	-1	.	.	zyy.edf	RIGHT	4241	2312844	Full Trial Period	2308603	103	Trial: 103	2308603	73	ß¦ÃæÕÈ	ÓñÃ×	¾íÖ½	f	f
zyy	.	.	.	.	.	.	.	.	.	.	5	.	.	.	false	false	Message: -1ms	.	.	.	.	.	.	.	.	.	.	.	THRESHOLDS R 88 213	-1	.	.	zyy.edf	RIGHT	4241	2312844	Full Trial Period	2308603	103	Trial: 103	2308603	73	ß¦ÃæÕÈ	ÓñÃ×	¾íÖ½	f	f
zyy	.	.	.	.	.	.	.	.	.	.	6	.	.	.	false	false	Message: -1ms	.	.	.	.	.	.	.	.	.	.	.	ELCL_PROC CENTROID (3)	-1	.	.	zyy.edf	RIGHT	4241	2312844	Full Trial Period	2308603	103	Trial: 103	2308603	73	ß¦ÃæÕÈ	ÓñÃ×	¾íÖ½	f	f
zyy	.	.	.	.	.	.	.	.	.	.	7	.	.	.	false	false	Message: -1ms	.	.	.	.	.	.	.	.	.	.	.	ELCL_PCR_PARAM 5 3.0	-1	.	.	zyy.edf	RIGHT	4241	2312844	Full Trial Period	2308603	103	Trial: 103	2308603	73	ß¦ÃæÕÈ	ÓñÃ×	¾íÖ½	f	f
zyy	.	.	.	.	.	.	.	.	.	.	8	.	.	.	false	true	Message: 0ms	.	.	.	.	.	.	.	.	.	.	.	!MODE RECORD CR 1000 2 0 R	0	.	.	zyy.edf	RIGHT	4241	2312844	Full Trial Period	2308603	103	Trial: 103	2308603	73	ß¦ÃæÕÈ	ÓñÃ×	¾íÖ½	f	f
zyy	.	.	.	.	37	43	1	7	143.40	390.90	9	.	.	.	false	false	Message: 43ms	.	.	.	.	.	.	.	.	.	.	.	SYNCTIME	43	.	.	zyy.edf	RIGHT	4241	2312844	Full Trial Period	2308603	103	Trial: 103	2308603	73	ß¦ÃæÕÈ	ÓñÃ×	¾íÖ½	f	f
zyy	.	.	.	.	.	.	.	.	.	.	10	.	.	.	false	false	Message: 1361ms	1.75	87.37	20	1368	423.50	393.40	5	137.50	1349	372.50	396.70	INVISIBLE_BOUNDARY[1]	1361	.	.	zyy.edf	RIGHT	4241	2312844	Full Trial Period	2308603	103	Trial: 103	2308603	73	ß¦ÃæÕÈ	ÓñÃ×	¾íÖ½	f	f
zyy	.	.	.	.	180	1548	6	1369	439.00	393.00	11	.	.	.	false	false	Message: 1369ms	.	.	.	.	.	.	.	.	.	.	.	SYNCTIME	1369	.	.	zyy.edf	RIGHT	4241	2312844	Full Trial Period	2308603	103	Trial: 103	2308603	73	ß¦ÃæÕÈ	ÓñÃ×	¾íÖ½	f	f
zyy	.	.	.	.	.	.	.	.	.	.	12	.	.	.	false	false	Message: 3278ms	4.63	107.72	43	3302	840.20	388.00	11	155.30	3260	702.00	383.80	INVISIBLE_BOUNDARY[2]	3278	.	.	zyy.edf	RIGHT	4241	2312844	Full Trial Period	2308603	103	Trial: 103	2308603	73	ß¦ÃæÕÈ	ÓñÃ×	¾íÖ½	f	f
zyy	.	.	.	.	.	.	.	.	.	.	13	.	.	.	false	false	Message: 3285ms	4.63	107.72	43	3302	840.20	388.00	11	155.30	3260	702.00	383.80	SYNCTIME	3285	.	.	zyy.edf	RIGHT	4241	2312844	Full Trial Period	2308603	103	Trial: 103	2308603	73	ß¦ÃæÕÈ	ÓñÃ×	¾íÖ½	f	f
zyy	.	.	.	.	703	4239	13	3537	892.10	394.30	14	[1]	2	RECTANGLE_INTERESTAREA	false	false	Message: 4221ms	.	.	.	.	.	.	.	.	.	.	.	KEYBOARD	4221	892.10	394.30	zyy.edf	RIGHT	4241	2312844	Full Trial Period	2308603	103	Trial: 103	2308603	73	ß¦ÃæÕÈ	ÓñÃ×	¾íÖ½	f	f
zyy	.	.	.	.	.	.	.	.	.	.	15	.	.	.	false	false	Message: 4289ms	.	.	.	.	.	.	.	.	.	.	.	TRIAL_RESULT 0	4289	.	.	zyy.edf	RIGHT	4241	2312844	Full Trial Period	2308603	103	Trial: 103	2308603	73	ß¦ÃæÕÈ	ÓñÃ×	¾íÖ½	f	f
zyy	.	.	.	.	.	.	.	.	.	.	1	.	.	.	false	false	Message: -16ms	.	.	.	.	.	.	.	.	.	.	.	TRIALID 103	-16	.	.	zyy.edf	RIGHT	2226	2316555	Full Trial Period	2314329	104	Trial: 104	2314329	90	³È×Ó	ÌðÌðÈ¦	ÊÖïí	j	j
zyy	.	.	.	.	.	.	.	.	.	.	2	.	.	.	false	false	Message: -1ms	.	.	.	.	.	.	.	.	.	.	.	RECCFG CR 1000 2 0 R	-1	.	.	zyy.edf	RIGHT	2226	2316555	Full Trial Period	2314329	104	Trial: 104	2314329	90	³È×Ó	ÌðÌðÈ¦	ÊÖïí	j	j
zyy	.	.	.	.	.	.	.	.	.	.	3	.	.	.	false	false	Message: -1ms	.	.	.	.	.	.	.	.	.	.	.	ELCLCFG TOWER	-1	.	.	zyy.edf	RIGHT	2226	2316555	Full Trial Period	2314329	104	Trial: 104	2314329	90	³È×Ó	ÌðÌðÈ¦	ÊÖïí	j	j
zyy	.	.	.	.	.	.	.	.	.	.	4	.	.	.	false	false	Message: -1ms	.	.	.	.	.	.	.	.	.	.	.	GAZE_COORDS 0.00 0.00 1023.00 767.00	-1	.	.	zyy.edf	RIGHT	2226	2316555	Full Trial Period	2314329	104	Trial: 104	2314329	90	³È×Ó	ÌðÌðÈ¦	ÊÖïí	j	j
zyy	.	.	.	.	.	.	.	.	.	.	5	.	.	.	false	false	Message: -1ms	.	.	.	.	.	.	.	.	.	.	.	THRESHOLDS R 88 213	-1	.	.	zyy.edf	RIGHT	2226	2316555	Full Trial Period	2314329	104	Trial: 104	2314329	90	³È×Ó	ÌðÌðÈ¦	ÊÖïí	j	j
zyy	.	.	.	.	.	.	.	.	.	.	6	.	.	.	false	false	Message: -1ms	.	.	.	.	.	.	.	.	.	.	.	ELCL_PROC CENTROID (3)	-1	.	.	zyy.edf	RIGHT	2226	2316555	Full Trial Period	2314329	104	Trial: 104	2314329	90	³È×Ó	ÌðÌðÈ¦	ÊÖïí	j	j
zyy	.	.	.	.	.	.	.	.	.	.	7	.	.	.	false	false	Message: -1ms	.	.	.	.	.	.	.	.	.	.	.	ELCL_PCR_PARAM 5 3.0	-1	.	.	zyy.edf	RIGHT	2226	2316555	Full Trial Period	2314329	104	Trial: 104	2314329	90	³È×Ó	ÌðÌðÈ¦	ÊÖïí	j	j
zyy	.	.	.	.	.	.	.	.	.	.	8	.	.	.	false	true	Message: 0ms	.	.	.	.	.	.	.	.	.	.	.	!MODE RECORD CR 1000 2 0 R	0	.	.	zyy.edf	RIGHT	2226	2316555	Full Trial Period	2314329	104	Trial: 104	2314329	90	³È×Ó	ÌðÌðÈ¦	ÊÖïí	j	j
zyy	.	.	.	.	383	389	1	7	155.10	387.90	9	.	.	.	false	false	Message: 42ms	.	.	.	.	.	.	.	.	.	.	.	SYNCTIME	42	155.10	387.90	zyy.edf	RIGHT	2226	2316555	Full Trial Period	2314329	104	Trial: 104	2314329	90	³È×Ó	ÌðÌðÈ¦	ÊÖïí	j	j
zyy	.	.	.	.	.	.	.	.	.	.	10	.	.	.	false	false	Message: 659ms	5.39	128.45	42	680	471.10	391.60	2	221.40	639	313.10	396.10	INVISIBLE_BOUNDARY[1]	659	.	.	zyy.edf	RIGHT	2226	2316555	Full Trial Period	2314329	104	Trial: 104	2314329	90	³È×Ó	ÌðÌðÈ¦	ÊÖïí	j	j
zyy	.	.	.	.	.	.	.	.	.	.	11	.	.	.	false	false	Message: 667ms	5.39	128.45	42	680	471.10	391.60	2	221.40	639	313.10	396.10	SYNCTIME	667	.	.	zyy.edf	RIGHT	2226	2316555	Full Trial Period	2314329	104	Trial: 104	2314329	90	³È×Ó	ÌðÌðÈ¦	ÊÖïí	j	j
zyy	.	.	.	.	.	.	.	.	.	.	12	.	.	.	false	false	Message: 1491ms	8.59	117.69	73	1504	792.90	390.90	4	220.10	1432	539.50	386.60	INVISIBLE_BOUNDARY[2]	1491	.	.	zyy.edf	RIGHT	2226	2316555	Full Trial Period	2314329	104	Trial: 104	2314329	90	³È×Ó	ÌðÌðÈ¦	ÊÖïí	j	j
zyy	.	.	.	.	.	.	.	.	.	.	13	.	.	.	false	false	Message: 1500ms	8.59	117.69	73	1504	792.90	390.90	4	220.10	1432	539.50	386.60	SYNCTIME	1500	.	.	zyy.edf	RIGHT	2226	2316555	Full Trial Period	2314329	104	Trial: 104	2314329	90	³È×Ó	ÌðÌðÈ¦	ÊÖïí	j	j
zyy	.	.	.	.	569	2224	6	1656	889.80	395.50	14	[1]	2	RECTANGLE_INTERESTAREA	false	false	Message: 2207ms	.	.	.	.	.	.	.	.	.	.	.	KEYBOARD	2207	889.80	395.50	zyy.edf	RIGHT	2226	2316555	Full Trial Period	2314329	104	Trial: 104	2314329	90	³È×Ó	ÌðÌðÈ¦	ÊÖïí	j	j
zyy	.	.	.	.	.	.	.	.	.	.	15	.	.	.	false	false	Message: 2265ms	.	.	.	.	.	.	.	.	.	.	.	TRIAL_RESULT 0	2265	.	.	zyy.edf	RIGHT	2226	2316555	Full Trial Period	2314329	104	Trial: 104	2314329	90	³È×Ó	ÌðÌðÈ¦	ÊÖïí	j	j
zyy	.	.	.	.	.	.	.	.	.	.	1	.	.	.	false	false	Message: -17ms	.	.	.	.	.	.	.	.	.	.	.	TRIALID 104	-17	.	.	zyy.edf	RIGHT	2424	2320212	Full Trial Period	2317788	105	Trial: 105	2317788	77	µçÊÓ»ú	Ö½Ïä	¹ñ×Ó	j	j
zyy	.	.	.	.	.	.	.	.	.	.	2	.	.	.	false	false	Message: -1ms	.	.	.	.	.	.	.	.	.	.	.	RECCFG CR 1000 2 0 R	-1	.	.	zyy.edf	RIGHT	2424	2320212	Full Trial Period	2317788	105	Trial: 105	2317788	77	µçÊÓ»ú	Ö½Ïä	¹ñ×Ó	j	j
zyy	.	.	.	.	.	.	.	.	.	.	3	.	.	.	false	false	Message: -1ms	.	.	.	.	.	.	.	.	.	.	.	ELCLCFG TOWER	-1	.	.	zyy.edf	RIGHT	2424	2320212	Full Trial Period	2317788	105	Trial: 105	2317788	77	µçÊÓ»ú	Ö½Ïä	¹ñ×Ó	j	j
zyy	.	.	.	.	.	.	.	.	.	.	4	.	.	.	false	false	Message: -1ms	.	.	.	.	.	.	.	.	.	.	.	GAZE_COORDS 0.00 0.00 1023.00 767.00	-1	.	.	zyy.edf	RIGHT	2424	2320212	Full Trial Period	2317788	105	Trial: 105	2317788	77	µçÊÓ»ú	Ö½Ïä	¹ñ×Ó	j	j
zyy	.	.	.	.	.	.	.	.	.	.	5	.	.	.	false	false	Message: -1ms	.	.	.	.	.	.	.	.	.	.	.	THRESHOLDS R 88 213	-1	.	.	zyy.edf	RIGHT	2424	2320212	Full Trial Period	2317788	105	Trial: 105	2317788	77	µçÊÓ»ú	Ö½Ïä	¹ñ×Ó	j	j
zyy	.	.	.	.	.	.	.	.	.	.	6	.	.	.	false	false	Message: -1ms	.	.	.	.	.	.	.	.	.	.	.	ELCL_PROC CENTROID (3)	-1	.	.	zyy.edf	RIGHT	2424	2320212	Full Trial Period	2317788	105	Trial: 105	2317788	77	µçÊÓ»ú	Ö½Ïä	¹ñ×Ó	j	j
zyy	.	.	.	.	.	.	.	.	.	.	7	.	.	.	false	false	Message: -1ms	.	.	.	.	.	.	.	.	.	.	.	ELCL_PCR_PARAM 5 3.0	-1	.	.	zyy.edf	RIGHT	2424	2320212	Full Trial Period	2317788	105	Trial: 105	2317788	77	µçÊÓ»ú	Ö½Ïä	¹ñ×Ó	j	j
zyy	.	.	.	.	.	.	.	.	.	.	8	.	.	.	false	true	Message: 0ms	.	.	.	.	.	.	.	.	.	.	.	!MODE RECORD CR 1000 2 0 R	0	.	.	zyy.edf	RIGHT	2424	2320212	Full Trial Period	2317788	105	Trial: 105	2317788	77	µçÊÓ»ú	Ö½Ïä	¹ñ×Ó	j	j
zyy	.	.	.	.	418	424	1	7	153.60	391.20	9	.	.	.	false	false	Message: 41ms	.	.	.	.	.	.	.	.	.	.	.	SYNCTIME	41	153.60	391.20	zyy.edf	RIGHT	2424	2320212	Full Trial Period	2317788	105	Trial: 105	2317788	77	µçÊÓ»ú	Ö½Ïä	¹ñ×Ó	j	j
zyy	.	.	.	.	114	602	2	489	397.60	400.80	10	.	.	.	false	false	Message: 498ms	.	.	.	.	.	.	.	.	.	.	.	INVISIBLE_BOUNDARY[1]	498	397.60	400.80	zyy.edf	RIGHT	2424	2320212	Full Trial Period	2317788	105	Trial: 105	2317788	77	µçÊÓ»ú	Ö½Ïä	¹ñ×Ó	j	j
zyy	.	.	.	.	114	602	2	489	397.60	400.80	11	.	.	.	false	false	Message: 507ms	.	.	.	.	.	.	.	.	.	.	.	SYNCTIME	507	397.60	400.80	zyy.edf	RIGHT	2424	2320212	Full Trial Period	2317788	105	Trial: 105	2317788	77	µçÊÓ»ú	Ö½Ïä	¹ñ×Ó	j	j
zyy	.	.	.	.	145	1743	5	1599	782.40	381.70	12	.	.	.	false	false	Message: 1621ms	.	.	.	.	.	.	.	.	.	.	.	INVISIBLE_BOUNDARY[2]	1621	782.40	381.70	zyy.edf	RIGHT	2424	2320212	Full Trial Period	2317788	105	Trial: 105	2317788	77	µçÊÓ»ú	Ö½Ïä	¹ñ×Ó	j	j
zyy	.	.	.	.	145	1743	5	1599	782.40	381.70	13	.	.	.	false	false	Message: 1624ms	.	.	.	.	.	.	.	.	.	.	.	SYNCTIME	1624	782.40	381.70	zyy.edf	RIGHT	2424	2320212	Full Trial Period	2317788	105	Trial: 105	2317788	77	µçÊÓ»ú	Ö½Ïä	¹ñ×Ó	j	j
zyy	.	.	.	.	654	2422	6	1769	883.40	389.40	14	[1]	2	RECTANGLE_INTERESTAREA	false	false	Message: 2405ms	.	.	.	.	.	.	.	.	.	.	.	KEYBOARD	2405	883.40	389.40	zyy.edf	RIGHT	2424	2320212	Full Trial Period	2317788	105	Trial: 105	2317788	77	µçÊÓ»ú	Ö½Ïä	¹ñ×Ó	j	j
zyy	.	.	.	.	.	.	.	.	.	.	15	.	.	.	false	false	Message: 2466ms	.	.	.	.	.	.	.	.	.	.	.	TRIAL_RESULT 0	2466	.	.	zyy.edf	RIGHT	2424	2320212	Full Trial Period	2317788	105	Trial: 105	2317788	77	µçÊÓ»ú	Ö½Ïä	¹ñ×Ó	j	j
zyy	.	.	.	.	.	.	.	.	.	.	1	.	.	.	false	false	Message: -17ms	.	.	.	.	.	.	.	.	.	.	.	TRIALID 105	-17	.	.	zyy.edf	RIGHT	6417	2328237	Full Trial Period	2321820	106	Trial: 106	2321820	121	ÄÖÖÓ	ÄÏ¹Ï	ÑÛ¾µ	f	f
zyy	.	.	.	.	.	.	.	.	.	.	2	.	.	.	false	false	Message: -1ms	.	.	.	.	.	.	.	.	.	.	.	RECCFG CR 1000 2 0 R	-1	.	.	zyy.edf	RIGHT	6417	2328237	Full Trial Period	2321820	106	Trial: 106	2321820	121	ÄÖÖÓ	ÄÏ¹Ï	ÑÛ¾µ	f	f
zyy	.	.	.	.	.	.	.	.	.	.	3	.	.	.	false	false	Message: -1ms	.	.	.	.	.	.	.	.	.	.	.	ELCLCFG TOWER	-1	.	.	zyy.edf	RIGHT	6417	2328237	Full Trial Period	2321820	106	Trial: 106	2321820	121	ÄÖÖÓ	ÄÏ¹Ï	ÑÛ¾µ	f	f
zyy	.	.	.	.	.	.	.	.	.	.	4	.	.	.	false	false	Message: -1ms	.	.	.	.	.	.	.	.	.	.	.	GAZE_COORDS 0.00 0.00 1023.00 767.00	-1	.	.	zyy.edf	RIGHT	6417	2328237	Full Trial Period	2321820	106	Trial: 106	2321820	121	ÄÖÖÓ	ÄÏ¹Ï	ÑÛ¾µ	f	f
zyy	.	.	.	.	.	.	.	.	.	.	5	.	.	.	false	false	Message: -1ms	.	.	.	.	.	.	.	.	.	.	.	THRESHOLDS R 88 213	-1	.	.	zyy.edf	RIGHT	6417	2328237	Full Trial Period	2321820	106	Trial: 106	2321820	121	ÄÖÖÓ	ÄÏ¹Ï	ÑÛ¾µ	f	f
zyy	.	.	.	.	.	.	.	.	.	.	6	.	.	.	false	false	Message: -1ms	.	.	.	.	.	.	.	.	.	.	.	ELCL_PROC CENTROID (3)	-1	.	.	zyy.edf	RIGHT	6417	2328237	Full Trial Period	2321820	106	Trial: 106	2321820	121	ÄÖÖÓ	ÄÏ¹Ï	ÑÛ¾µ	f	f
zyy	.	.	.	.	.	.	.	.	.	.	7	.	.	.	false	false	Message: -1ms	.	.	.	.	.	.	.	.	.	.	.	ELCL_PCR_PARAM 5 3.0	-1	.	.	zyy.edf	RIGHT	6417	2328237	Full Trial Period	2321820	106	Trial: 106	2321820	121	ÄÖÖÓ	ÄÏ¹Ï	ÑÛ¾µ	f	f
zyy	.	.	.	.	.	.	.	.	.	.	8	.	.	.	false	true	Message: 0ms	.	.	.	.	.	.	.	.	.	.	.	!MODE RECORD CR 1000 2 0 R	0	.	.	zyy.edf	RIGHT	6417	2328237	Full Trial Period	2321820	106	Trial: 106	2321820	121	ÄÖÖÓ	ÄÏ¹Ï	ÑÛ¾µ	f	f
zyy	.	.	.	.	159	165	1	7	205.60	380.60	9	.	.	.	false	false	Message: 42ms	.	.	.	.	.	.	.	.	.	.	.	SYNCTIME	42	205.60	380.60	zyy.edf	RIGHT	6417	2328237	Full Trial Period	2321820	106	Trial: 106	2321820	121	ÄÖÖÓ	ÄÏ¹Ï	ÑÛ¾µ	f	f
zyy	.	.	.	.	226	3315	7	3090	485.70	401.20	10	[1]	1	RECTANGLE_INTERESTAREA	false	false	Message: 3099ms	.	.	.	.	.	.	.	.	.	.	.	INVISIBLE_BOUNDARY[1]	3099	485.70	401.20	zyy.edf	RIGHT	6417	2328237	Full Trial Period	2321820	106	Trial: 106	2321820	121	ÄÖÖÓ	ÄÏ¹Ï	ÑÛ¾µ	f	f
zyy	.	.	.	.	226	3315	7	3090	485.70	401.20	11	[1]	1	RECTANGLE_INTERESTAREA	false	false	Message: 3107ms	.	.	.	.	.	.	.	.	.	.	.	SYNCTIME	3107	485.70	401.20	zyy.edf	RIGHT	6417	2328237	Full Trial Period	2321820	106	Trial: 106	2321820	121	ÄÖÖÓ	ÄÏ¹Ï	ÑÛ¾µ	f	f
zyy	.	.	.	.	.	.	.	.	.	.	12	.	.	.	false	false	Message: 4490ms	1.66	63.82	26	4495	880.80	381.80	11	110.60	4470	830.70	377.70	INVISIBLE_BOUNDARY[2]	4490	.	.	zyy.edf	RIGHT	6417	2328237	Full Trial Period	2321820	106	Trial: 106	2321820	121	ÄÖÖÓ	ÄÏ¹Ï	ÑÛ¾µ	f	f
zyy	.	.	.	.	404	4899	12	4496	900.10	383.70	13	[1]	2	RECTANGLE_INTERESTAREA	false	false	Message: 4499ms	.	.	.	.	.	.	.	.	.	.	.	SYNCTIME	4499	900.10	383.70	zyy.edf	RIGHT	6417	2328237	Full Trial Period	2321820	106	Trial: 106	2321820	121	ÄÖÖÓ	ÄÏ¹Ï	ÑÛ¾µ	f	f
zyy	.	.	.	.	404	6415	14	6012	865.10	397.50	14	[1]	2	RECTANGLE_INTERESTAREA	false	false	Message: 6398ms	.	.	.	.	.	.	.	.	.	.	.	KEYBOARD	6398	865.10	397.50	zyy.edf	RIGHT	6417	2328237	Full Trial Period	2321820	106	Trial: 106	2321820	121	ÄÖÖÓ	ÄÏ¹Ï	ÑÛ¾µ	f	f
zyy	.	.	.	.	.	.	.	.	.	.	15	.	.	.	false	false	Message: 6460ms	.	.	.	.	.	.	.	.	.	.	.	TRIAL_RESULT 0	6460	.	.	zyy.edf	RIGHT	6417	2328237	Full Trial Period	2321820	106	Trial: 106	2321820	121	ÄÖÖÓ	ÄÏ¹Ï	ÑÛ¾µ	f	f
zyy	.	.	.	.	.	.	.	.	.	.	1	.	.	.	false	false	Message: -20ms	.	.	.	.	.	.	.	.	.	.	.	TRIALID 106	-20	.	.	zyy.edf	RIGHT	3123	2332445	Full Trial Period	2329322	107	Trial: 107	2329322	62	ÏÉÈËÕÆ	ÉþË÷	µçÏß	j	j
zyy	.	.	.	.	.	.	.	.	.	.	2	.	.	.	false	false	Message: -1ms	.	.	.	.	.	.	.	.	.	.	.	RECCFG CR 1000 2 0 R	-1	.	.	zyy.edf	RIGHT	3123	2332445	Full Trial Period	2329322	107	Trial: 107	2329322	62	ÏÉÈËÕÆ	ÉþË÷	µçÏß	j	j
zyy	.	.	.	.	.	.	.	.	.	.	3	.	.	.	false	false	Message: -1ms	.	.	.	.	.	.	.	.	.	.	.	ELCLCFG TOWER	-1	.	.	zyy.edf	RIGHT	3123	2332445	Full Trial Period	2329322	107	Trial: 107	2329322	62	ÏÉÈËÕÆ	ÉþË÷	µçÏß	j	j
zyy	.	.	.	.	.	.	.	.	.	.	4	.	.	.	false	false	Message: -1ms	.	.	.	.	.	.	.	.	.	.	.	GAZE_COORDS 0.00 0.00 1023.00 767.00	-1	.	.	zyy.edf	RIGHT	3123	2332445	Full Trial Period	2329322	107	Trial: 107	2329322	62	ÏÉÈËÕÆ	ÉþË÷	µçÏß	j	j
zyy	.	.	.	.	.	.	.	.	.	.	5	.	.	.	false	false	Message: -1ms	.	.	.	.	.	.	.	.	.	.	.	THRESHOLDS R 88 213	-1	.	.	zyy.edf	RIGHT	3123	2332445	Full Trial Period	2329322	107	Trial: 107	2329322	62	ÏÉÈËÕÆ	ÉþË÷	µçÏß	j	j
zyy	.	.	.	.	.	.	.	.	.	.	6	.	.	.	false	false	Message: -1ms	.	.	.	.	.	.	.	.	.	.	.	ELCL_PROC CENTROID (3)	-1	.	.	zyy.edf	RIGHT	3123	2332445	Full Trial Period	2329322	107	Trial: 107	2329322	62	ÏÉÈËÕÆ	ÉþË÷	µçÏß	j	j
zyy	.	.	.	.	.	.	.	.	.	.	7	.	.	.	false	false	Message: -1ms	.	.	.	.	.	.	.	.	.	.	.	ELCL_PCR_PARAM 5 3.0	-1	.	.	zyy.edf	RIGHT	3123	2332445	Full Trial Period	2329322	107	Trial: 107	2329322	62	ÏÉÈËÕÆ	ÉþË÷	µçÏß	j	j
zyy	.	.	.	.	.	.	.	.	.	.	8	.	.	.	false	true	Message: 0ms	.	.	.	.	.	.	.	.	.	.	.	!MODE RECORD CR 1000 2 0 R	0	.	.	zyy.edf	RIGHT	3123	2332445	Full Trial Period	2329322	107	Trial: 107	2329322	62	ÏÉÈËÕÆ	ÉþË÷	µçÏß	j	j
zyy	.	.	.	.	471	477	1	7	148.30	384.80	9	.	.	.	false	false	Message: 47ms	.	.	.	.	.	.	.	.	.	.	.	SYNCTIME	47	148.30	384.80	zyy.edf	RIGHT	3123	2332445	Full Trial Period	2329322	107	Trial: 107	2329322	62	ÏÉÈËÕÆ	ÉþË÷	µçÏß	j	j
zyy	.	.	.	.	85	1606	4	1522	607.30	384.50	10	.	.	.	false	false	Message: 1537ms	.	.	.	.	.	.	.	.	.	.	.	INVISIBLE_BOUNDARY[1]	1537	607.30	384.50	zyy.edf	RIGHT	3123	2332445	Full Trial Period	2329322	107	Trial: 107	2329322	62	ÏÉÈËÕÆ	ÉþË÷	µçÏß	j	j
zyy	.	.	.	.	85	1606	4	1522	607.30	384.50	11	.	.	.	false	false	Message: 1546ms	.	.	.	.	.	.	.	.	.	.	.	SYNCTIME	1546	607.30	384.50	zyy.edf	RIGHT	3123	2332445	Full Trial Period	2329322	107	Trial: 107	2329322	62	ÏÉÈËÕÆ	ÉþË÷	µçÏß	j	j
zyy	.	.	.	.	.	.	.	.	.	.	12	.	.	.	false	false	Message: 2497ms	7.13	127.31	56	2506	782.60	383.00	6	230.10	2451	572.40	376.10	INVISIBLE_BOUNDARY[2]	2497	.	.	zyy.edf	RIGHT	3123	2332445	Full Trial Period	2329322	107	Trial: 107	2329322	62	ÏÉÈËÕÆ	ÉþË÷	µçÏß	j	j
zyy	.	.	.	.	.	.	.	.	.	.	13	.	.	.	false	false	Message: 2504ms	7.13	127.31	56	2506	782.60	383.00	6	230.10	2451	572.40	376.10	SYNCTIME	2504	.	.	zyy.edf	RIGHT	3123	2332445	Full Trial Period	2329322	107	Trial: 107	2329322	62	ÏÉÈËÕÆ	ÉþË÷	µçÏß	j	j
zyy	.	.	.	.	460	3121	8	2662	879.90	386.50	14	[1]	2	RECTANGLE_INTERESTAREA	false	false	Message: 3104ms	.	.	.	.	.	.	.	.	.	.	.	KEYBOARD	3104	879.90	386.50	zyy.edf	RIGHT	3123	2332445	Full Trial Period	2329322	107	Trial: 107	2329322	62	ÏÉÈËÕÆ	ÉþË÷	µçÏß	j	j
zyy	.	.	.	.	.	.	.	.	.	.	15	.	.	.	false	false	Message: 3167ms	.	.	.	.	.	.	.	.	.	.	.	TRIAL_RESULT 0	3167	.	.	zyy.edf	RIGHT	3123	2332445	Full Trial Period	2329322	107	Trial: 107	2329322	62	ÏÉÈËÕÆ	ÉþË÷	µçÏß	j	j
zyy	.	.	.	.	.	.	.	.	.	.	1	.	.	.	false	false	Message: -16ms	.	.	.	.	.	.	.	.	.	.	.	TRIALID 107	-16	.	.	zyy.edf	RIGHT	3127	2336661	Full Trial Period	2333534	108	Trial: 108	2333534	149	·ÊÔí	·¬ÇÑ	ÏãÑÌ	f	f
zyy	.	.	.	.	.	.	.	.	.	.	2	.	.	.	false	false	Message: -1ms	.	.	.	.	.	.	.	.	.	.	.	RECCFG CR 1000 2 0 R	-1	.	.	zyy.edf	RIGHT	3127	2336661	Full Trial Period	2333534	108	Trial: 108	2333534	149	·ÊÔí	·¬ÇÑ	ÏãÑÌ	f	f
zyy	.	.	.	.	.	.	.	.	.	.	3	.	.	.	false	false	Message: -1ms	.	.	.	.	.	.	.	.	.	.	.	ELCLCFG TOWER	-1	.	.	zyy.edf	RIGHT	3127	2336661	Full Trial Period	2333534	108	Trial: 108	2333534	149	·ÊÔí	·¬ÇÑ	ÏãÑÌ	f	f
zyy	.	.	.	.	.	.	.	.	.	.	4	.	.	.	false	false	Message: -1ms	.	.	.	.	.	.	.	.	.	.	.	GAZE_COORDS 0.00 0.00 1023.00 767.00	-1	.	.	zyy.edf	RIGHT	3127	2336661	Full Trial Period	2333534	108	Trial: 108	2333534	149	·ÊÔí	·¬ÇÑ	ÏãÑÌ	f	f
zyy	.	.	.	.	.	.	.	.	.	.	5	.	.	.	false	false	Message: -1ms	.	.	.	.	.	.	.	.	.	.	.	THRESHOLDS R 88 213	-1	.	.	zyy.edf	RIGHT	3127	2336661	Full Trial Period	2333534	108	Trial: 108	2333534	149	·ÊÔí	·¬ÇÑ	ÏãÑÌ	f	f
zyy	.	.	.	.	.	.	.	.	.	.	6	.	.	.	false	false	Message: -1ms	.	.	.	.	.	.	.	.	.	.	.	ELCL_PROC CENTROID (3)	-1	.	.	zyy.edf	RIGHT	3127	2336661	Full Trial Period	2333534	108	Trial: 108	2333534	149	·ÊÔí	·¬ÇÑ	ÏãÑÌ	f	f
zyy	.	.	.	.	.	.	.	.	.	.	7	.	.	.	false	false	Message: -1ms	.	.	.	.	.	.	.	.	.	.	.	ELCL_PCR_PARAM 5 3.0	-1	.	.	zyy.edf	RIGHT	3127	2336661	Full Trial Period	2333534	108	Trial: 108	2333534	149	·ÊÔí	·¬ÇÑ	ÏãÑÌ	f	f
zyy	.	.	.	.	.	.	.	.	.	.	8	.	.	.	false	true	Message: 0ms	.	.	.	.	.	.	.	.	.	.	.	!MODE RECORD CR 1000 2 0 R	0	.	.	zyy.edf	RIGHT	3127	2336661	Full Trial Period	2333534	108	Trial: 108	2333534	149	·ÊÔí	·¬ÇÑ	ÏãÑÌ	f	f
zyy	.	.	.	.	286	292	1	7	141.20	388.90	9	.	.	.	false	false	Message: 43ms	.	.	.	.	.	.	.	.	.	.	.	SYNCTIME	43	141.20	388.90	zyy.edf	RIGHT	3127	2336661	Full Trial Period	2333534	108	Trial: 108	2333534	149	·ÊÔí	·¬ÇÑ	ÏãÑÌ	f	f
zyy	.	.	.	.	.	.	.	.	.	.	10	.	.	.	false	false	Message: 583ms	2.64	101.48	26	589	419.00	387.70	3	112.90	564	342.00	394.50	INVISIBLE_BOUNDARY[1]	583	.	.	zyy.edf	RIGHT	3127	2336661	Full Trial Period	2333534	108	Trial: 108	2333534	149	·ÊÔí	·¬ÇÑ	ÏãÑÌ	f	f
zyy	.	.	.	.	280	869	4	590	484.60	389.70	11	[1]	1	RECTANGLE_INTERESTAREA	false	false	Message: 593ms	.	.	.	.	.	.	.	.	.	.	.	SYNCTIME	593	484.60	389.70	zyy.edf	RIGHT	3127	2336661	Full Trial Period	2333534	108	Trial: 108	2333534	149	·ÊÔí	·¬ÇÑ	ÏãÑÌ	f	f
zyy	.	.	.	.	.	.	.	.	.	.	12	.	.	.	false	false	Message: 2042ms	9.46	135.17	70	2056	905.00	381.30	8	199.00	1987	621.70	374.80	INVISIBLE_BOUNDARY[2]	2042	.	.	zyy.edf	RIGHT	3127	2336661	Full Trial Period	2333534	108	Trial: 108	2333534	149	·ÊÔí	·¬ÇÑ	ÏãÑÌ	f	f
zyy	.	.	.	.	.	.	.	.	.	.	13	.	.	.	false	false	Message: 2050ms	9.46	135.17	70	2056	905.00	381.30	8	199.00	1987	621.70	374.80	SYNCTIME	2050	.	.	zyy.edf	RIGHT	3127	2336661	Full Trial Period	2333534	108	Trial: 108	2333534	149	·ÊÔí	·¬ÇÑ	ÏãÑÌ	f	f
zyy	.	.	.	.	863	3125	10	2263	898.40	387.30	14	[1]	2	RECTANGLE_INTERESTAREA	false	false	Message: 3108ms	.	.	.	.	.	.	.	.	.	.	.	KEYBOARD	3108	898.40	387.30	zyy.edf	RIGHT	3127	2336661	Full Trial Period	2333534	108	Trial: 108	2333534	149	·ÊÔí	·¬ÇÑ	ÏãÑÌ	f	f
zyy	.	.	.	.	.	.	.	.	.	.	15	.	.	.	false	false	Message: 3172ms	.	.	.	.	.	.	.	.	.	.	.	TRIAL_RESULT 0	3172	.	.	zyy.edf	RIGHT	3127	2336661	Full Trial Period	2333534	108	Trial: 108	2333534	149	·ÊÔí	·¬ÇÑ	ÏãÑÌ	f	f
zyy	.	.	.	.	.	.	.	.	.	.	1	.	.	.	false	false	Message: -15ms	.	.	.	.	.	.	.	.	.	.	.	TRIALID 108	-15	.	.	zyy.edf	RIGHT	4825	2342541	Full Trial Period	2337716	109	Trial: 109	2337716	3	Ð¬×Ó	ÆøÇò	µÆÅÝ	j	j
zyy	.	.	.	.	.	.	.	.	.	.	2	.	.	.	false	false	Message: -1ms	.	.	.	.	.	.	.	.	.	.	.	RECCFG CR 1000 2 0 R	-1	.	.	zyy.edf	RIGHT	4825	2342541	Full Trial Period	2337716	109	Trial: 109	2337716	3	Ð¬×Ó	ÆøÇò	µÆÅÝ	j	j
zyy	.	.	.	.	.	.	.	.	.	.	3	.	.	.	false	false	Message: -1ms	.	.	.	.	.	.	.	.	.	.	.	ELCLCFG TOWER	-1	.	.	zyy.edf	RIGHT	4825	2342541	Full Trial Period	2337716	109	Trial: 109	2337716	3	Ð¬×Ó	ÆøÇò	µÆÅÝ	j	j
zyy	.	.	.	.	.	.	.	.	.	.	4	.	.	.	false	false	Message: -1ms	.	.	.	.	.	.	.	.	.	.	.	GAZE_COORDS 0.00 0.00 1023.00 767.00	-1	.	.	zyy.edf	RIGHT	4825	2342541	Full Trial Period	2337716	109	Trial: 109	2337716	3	Ð¬×Ó	ÆøÇò	µÆÅÝ	j	j
zyy	.	.	.	.	.	.	.	.	.	.	5	.	.	.	false	false	Message: -1ms	.	.	.	.	.	.	.	.	.	.	.	THRESHOLDS R 88 213	-1	.	.	zyy.edf	RIGHT	4825	2342541	Full Trial Period	2337716	109	Trial: 109	2337716	3	Ð¬×Ó	ÆøÇò	µÆÅÝ	j	j
zyy	.	.	.	.	.	.	.	.	.	.	6	.	.	.	false	false	Message: -1ms	.	.	.	.	.	.	.	.	.	.	.	ELCL_PROC CENTROID (3)	-1	.	.	zyy.edf	RIGHT	4825	2342541	Full Trial Period	2337716	109	Trial: 109	2337716	3	Ð¬×Ó	ÆøÇò	µÆÅÝ	j	j
zyy	.	.	.	.	.	.	.	.	.	.	7	.	.	.	false	false	Message: -1ms	.	.	.	.	.	.	.	.	.	.	.	ELCL_PCR_PARAM 5 3.0	-1	.	.	zyy.edf	RIGHT	4825	2342541	Full Trial Period	2337716	109	Trial: 109	2337716	3	Ð¬×Ó	ÆøÇò	µÆÅÝ	j	j
zyy	.	.	.	.	.	.	.	.	.	.	8	.	.	.	false	true	Message: 0ms	.	.	.	.	.	.	.	.	.	.	.	!MODE RECORD CR 1000 2 0 R	0	.	.	zyy.edf	RIGHT	4825	2342541	Full Trial Period	2337716	109	Trial: 109	2337716	3	Ð¬×Ó	ÆøÇò	µÆÅÝ	j	j
zyy	.	.	.	.	411	417	1	7	149.70	391.40	9	.	.	.	false	false	Message: 43ms	.	.	.	.	.	.	.	.	.	.	.	SYNCTIME	43	149.70	391.40	zyy.edf	RIGHT	4825	2342541	Full Trial Period	2337716	109	Trial: 109	2337716	3	Ð¬×Ó	ÆøÇò	µÆÅÝ	j	j
zyy	.	.	.	.	.	.	.	.	.	.	10	.	.	.	false	false	Message: 1686ms	11.08	128.79	86	1708	467.20	387.40	5	210.40	1623	136.60	383.90	INVISIBLE_BOUNDARY[1]	1686	.	.	zyy.edf	RIGHT	4825	2342541	Full Trial Period	2337716	109	Trial: 109	2337716	3	Ð¬×Ó	ÆøÇò	µÆÅÝ	j	j
zyy	.	.	.	.	.	.	.	.	.	.	11	.	.	.	false	false	Message: 1692ms	11.08	128.79	86	1708	467.20	387.40	5	210.40	1623	136.60	383.90	SYNCTIME	1692	.	.	zyy.edf	RIGHT	4825	2342541	Full Trial Period	2337716	109	Trial: 109	2337716	3	Ð¬×Ó	ÆøÇò	µÆÅÝ	j	j
zyy	.	.	.	.	330	3557	12	3228	823.00	401.40	12	.	.	.	false	false	Message: 3280ms	.	.	.	.	.	.	.	.	.	.	.	INVISIBLE_BOUNDARY[2]	3280	823.00	401.40	zyy.edf	RIGHT	4825	2342541	Full Trial Period	2337716	109	Trial: 109	2337716	3	Ð¬×Ó	ÆøÇò	µÆÅÝ	j	j
zyy	.	.	.	.	330	3557	12	3228	823.00	401.40	13	.	.	.	false	false	Message: 3284ms	.	.	.	.	.	.	.	.	.	.	.	SYNCTIME	3284	823.00	401.40	zyy.edf	RIGHT	4825	2342541	Full Trial Period	2337716	109	Trial: 109	2337716	3	Ð¬×Ó	ÆøÇò	µÆÅÝ	j	j
zyy	21	4824	3	4804	.	.	.	.	.	.	14	.	.	.	false	false	Message: 4807ms	.	.	55	4824	.	.	15	1011.90	4770	891.00	395.80	KEYBOARD	4807	.	.	zyy.edf	RIGHT	4825	2342541	Full Trial Period	2337716	109	Trial: 109	2337716	3	Ð¬×Ó	ÆøÇò	µÆÅÝ	j	j
zyy	.	.	.	.	.	.	.	.	.	.	15	.	.	.	false	false	Message: 4868ms	.	.	.	.	.	.	.	.	.	.	.	TRIAL_RESULT 0	4868	.	.	zyy.edf	RIGHT	4825	2342541	Full Trial Period	2337716	109	Trial: 109	2337716	3	Ð¬×Ó	ÆøÇò	µÆÅÝ	j	j
zyy	.	.	.	.	.	.	.	.	.	.	1	.	.	.	false	false	Message: -17ms	.	.	.	.	.	.	.	.	.	.	.	TRIALID 109	-17	.	.	zyy.edf	RIGHT	2974	2346782	Full Trial Period	2343808	110	Trial: 110	2343808	46	Ìú»·	ÏîÁ´	ÏÉÈËÕÆ	f	f
zyy	.	.	.	.	.	.	.	.	.	.	2	.	.	.	false	false	Message: -1ms	.	.	.	.	.	.	.	.	.	.	.	RECCFG CR 1000 2 0 R	-1	.	.	zyy.edf	RIGHT	2974	2346782	Full Trial Period	2343808	110	Trial: 110	2343808	46	Ìú»·	ÏîÁ´	ÏÉÈËÕÆ	f	f
zyy	.	.	.	.	.	.	.	.	.	.	3	.	.	.	false	false	Message: -1ms	.	.	.	.	.	.	.	.	.	.	.	ELCLCFG TOWER	-1	.	.	zyy.edf	RIGHT	2974	2346782	Full Trial Period	2343808	110	Trial: 110	2343808	46	Ìú»·	ÏîÁ´	ÏÉÈËÕÆ	f	f
zyy	.	.	.	.	.	.	.	.	.	.	4	.	.	.	false	false	Message: -1ms	.	.	.	.	.	.	.	.	.	.	.	GAZE_COORDS 0.00 0.00 1023.00 767.00	-1	.	.	zyy.edf	RIGHT	2974	2346782	Full Trial Period	2343808	110	Trial: 110	2343808	46	Ìú»·	ÏîÁ´	ÏÉÈËÕÆ	f	f
zyy	.	.	.	.	.	.	.	.	.	.	5	.	.	.	false	false	Message: -1ms	.	.	.	.	.	.	.	.	.	.	.	THRESHOLDS R 88 213	-1	.	.	zyy.edf	RIGHT	2974	2346782	Full Trial Period	2343808	110	Trial: 110	2343808	46	Ìú»·	ÏîÁ´	ÏÉÈËÕÆ	f	f
zyy	.	.	.	.	.	.	.	.	.	.	6	.	.	.	false	false	Message: -1ms	.	.	.	.	.	.	.	.	.	.	.	ELCL_PROC CENTROID (3)	-1	.	.	zyy.edf	RIGHT	2974	2346782	Full Trial Period	2343808	110	Trial: 110	2343808	46	Ìú»·	ÏîÁ´	ÏÉÈËÕÆ	f	f
zyy	.	.	.	.	.	.	.	.	.	.	7	.	.	.	false	false	Message: -1ms	.	.	.	.	.	.	.	.	.	.	.	ELCL_PCR_PARAM 5 3.0	-1	.	.	zyy.edf	RIGHT	2974	2346782	Full Trial Period	2343808	110	Trial: 110	2343808	46	Ìú»·	ÏîÁ´	ÏÉÈËÕÆ	f	f
zyy	.	.	.	.	.	.	.	.	.	.	8	.	.	.	false	true	Message: 0ms	.	.	.	.	.	.	.	.	.	.	.	!MODE RECORD CR 1000 2 0 R	0	.	.	zyy.edf	RIGHT	2974	2346782	Full Trial Period	2343808	110	Trial: 110	2343808	46	Ìú»·	ÏîÁ´	ÏÉÈËÕÆ	f	f
zyy	.	.	.	.	527	535	1	9	164.60	400.40	9	.	.	.	false	false	Message: 41ms	.	.	.	.	.	.	.	.	.	.	.	SYNCTIME	41	164.60	400.40	zyy.edf	RIGHT	2974	2346782	Full Trial Period	2343808	110	Trial: 110	2343808	46	Ìú»·	ÏîÁ´	ÏÉÈËÕÆ	f	f
zyy	.	.	.	.	.	.	.	.	.	.	10	.	.	.	false	false	Message: 847ms	1.37	76.19	18	850	403.10	393.10	2	106.90	833	363.10	390.10	INVISIBLE_BOUNDARY[1]	847	.	.	zyy.edf	RIGHT	2974	2346782	Full Trial Period	2343808	110	Trial: 110	2343808	46	Ìú»·	ÏîÁ´	ÏÉÈËÕÆ	f	f
zyy	.	.	.	.	.	.	.	.	.	.	11	.	.	.	false	false	Message: 850ms	1.37	76.19	18	850	403.10	393.10	2	106.90	833	363.10	390.10	SYNCTIME	850	.	.	zyy.edf	RIGHT	2974	2346782	Full Trial Period	2343808	110	Trial: 110	2343808	46	Ìú»·	ÏîÁ´	ÏÉÈËÕÆ	f	f
zyy	.	.	.	.	124	2421	7	2298	767.40	385.90	12	.	.	.	false	false	Message: 2307ms	.	.	.	.	.	.	.	.	.	.	.	INVISIBLE_BOUNDARY[2]	2307	767.40	385.90	zyy.edf	RIGHT	2974	2346782	Full Trial Period	2343808	110	Trial: 110	2343808	46	Ìú»·	ÏîÁ´	ÏÉÈËÕÆ	f	f
zyy	.	.	.	.	124	2421	7	2298	767.40	385.90	13	.	.	.	false	false	Message: 2317ms	.	.	.	.	.	.	.	.	.	.	.	SYNCTIME	2317	767.40	385.90	zyy.edf	RIGHT	2974	2346782	Full Trial Period	2343808	110	Trial: 110	2343808	46	Ìú»·	ÏîÁ´	ÏÉÈËÕÆ	f	f
zyy	.	.	.	.	526	2972	8	2447	875.60	394.50	14	[1]	2	RECTANGLE_INTERESTAREA	false	false	Message: 2955ms	.	.	.	.	.	.	.	.	.	.	.	KEYBOARD	2955	875.60	394.50	zyy.edf	RIGHT	2974	2346782	Full Trial Period	2343808	110	Trial: 110	2343808	46	Ìú»·	ÏîÁ´	ÏÉÈËÕÆ	f	f
zyy	.	.	.	.	.	.	.	.	.	.	15	.	.	.	false	false	Message: 3021ms	.	.	.	.	.	.	.	.	.	.	.	TRIAL_RESULT 0	3021	.	.	zyy.edf	RIGHT	2974	2346782	Full Trial Period	2343808	110	Trial: 110	2343808	46	Ìú»·	ÏîÁ´	ÏÉÈËÕÆ	f	f
zyy	.	.	.	.	.	.	.	.	.	.	1	.	.	.	false	false	Message: -16ms	.	.	.	.	.	.	.	.	.	.	.	TRIALID 110	-16	.	.	zyy.edf	RIGHT	3170	2350918	Full Trial Period	2347748	111	Trial: 111	2347748	140	Ô²Öé±Ê	¾íÖ½	Ð¬´ø	f	f
zyy	.	.	.	.	.	.	.	.	.	.	2	.	.	.	false	false	Message: -1ms	.	.	.	.	.	.	.	.	.	.	.	RECCFG CR 1000 2 0 R	-1	.	.	zyy.edf	RIGHT	3170	2350918	Full Trial Period	2347748	111	Trial: 111	2347748	140	Ô²Öé±Ê	¾íÖ½	Ð¬´ø	f	f
zyy	.	.	.	.	.	.	.	.	.	.	3	.	.	.	false	false	Message: -1ms	.	.	.	.	.	.	.	.	.	.	.	ELCLCFG TOWER	-1	.	.	zyy.edf	RIGHT	3170	2350918	Full Trial Period	2347748	111	Trial: 111	2347748	140	Ô²Öé±Ê	¾íÖ½	Ð¬´ø	f	f
zyy	.	.	.	.	.	.	.	.	.	.	4	.	.	.	false	false	Message: -1ms	.	.	.	.	.	.	.	.	.	.	.	GAZE_COORDS 0.00 0.00 1023.00 767.00	-1	.	.	zyy.edf	RIGHT	3170	2350918	Full Trial Period	2347748	111	Trial: 111	2347748	140	Ô²Öé±Ê	¾íÖ½	Ð¬´ø	f	f
zyy	.	.	.	.	.	.	.	.	.	.	5	.	.	.	false	false	Message: -1ms	.	.	.	.	.	.	.	.	.	.	.	THRESHOLDS R 88 213	-1	.	.	zyy.edf	RIGHT	3170	2350918	Full Trial Period	2347748	111	Trial: 111	2347748	140	Ô²Öé±Ê	¾íÖ½	Ð¬´ø	f	f
zyy	.	.	.	.	.	.	.	.	.	.	6	.	.	.	false	false	Message: -1ms	.	.	.	.	.	.	.	.	.	.	.	ELCL_PROC CENTROID (3)	-1	.	.	zyy.edf	RIGHT	3170	2350918	Full Trial Period	2347748	111	Trial: 111	2347748	140	Ô²Öé±Ê	¾íÖ½	Ð¬´ø	f	f
zyy	.	.	.	.	.	.	.	.	.	.	7	.	.	.	false	false	Message: -1ms	.	.	.	.	.	.	.	.	.	.	.	ELCL_PCR_PARAM 5 3.0	-1	.	.	zyy.edf	RIGHT	3170	2350918	Full Trial Period	2347748	111	Trial: 111	2347748	140	Ô²Öé±Ê	¾íÖ½	Ð¬´ø	f	f
zyy	.	.	.	.	.	.	.	.	.	.	8	.	.	.	false	true	Message: 0ms	.	.	.	.	.	.	.	.	.	.	.	!MODE RECORD CR 1000 2 0 R	0	.	.	zyy.edf	RIGHT	3170	2350918	Full Trial Period	2347748	111	Trial: 111	2347748	140	Ô²Öé±Ê	¾íÖ½	Ð¬´ø	f	f
zyy	.	.	.	.	451	457	1	7	145.60	402.60	9	.	.	.	false	false	Message: 43ms	.	.	.	.	.	.	.	.	.	.	.	SYNCTIME	43	145.60	402.60	zyy.edf	RIGHT	3170	2350918	Full Trial Period	2347748	111	Trial: 111	2347748	140	Ô²Öé±Ê	¾íÖ½	Ð¬´ø	f	f
zyy	.	.	.	.	.	.	.	.	.	.	10	.	.	.	false	false	Message: 888ms	2.46	98.47	25	895	416.50	389.60	3	173.80	871	344.40	391.70	INVISIBLE_BOUNDARY[1]	888	.	.	zyy.edf	RIGHT	3170	2350918	Full Trial Period	2347748	111	Trial: 111	2347748	140	Ô²Öé±Ê	¾íÖ½	Ð¬´ø	f	f
zyy	.	.	.	.	.	.	.	.	.	.	11	.	.	.	false	false	Message: 892ms	2.46	98.47	25	895	416.50	389.60	3	173.80	871	344.40	391.70	SYNCTIME	892	.	.	zyy.edf	RIGHT	3170	2350918	Full Trial Period	2347748	111	Trial: 111	2347748	140	Ô²Öé±Ê	¾íÖ½	Ð¬´ø	f	f
zyy	.	.	.	.	.	.	.	.	.	.	12	.	.	.	false	false	Message: 2228ms	9.84	108.08	91	2236	800.50	401.30	7	164.60	2146	510.00	392.30	INVISIBLE_BOUNDARY[2]	2228	.	.	zyy.edf	RIGHT	3170	2350918	Full Trial Period	2347748	111	Trial: 111	2347748	140	Ô²Öé±Ê	¾íÖ½	Ð¬´ø	f	f
zyy	.	.	.	.	.	.	.	.	.	.	13	.	.	.	false	false	Message: 2234ms	9.84	108.08	91	2236	800.50	401.30	7	164.60	2146	510.00	392.30	SYNCTIME	2234	.	.	zyy.edf	RIGHT	3170	2350918	Full Trial Period	2347748	111	Trial: 111	2347748	140	Ô²Öé±Ê	¾íÖ½	Ð¬´ø	f	f
zyy	.	.	.	.	751	3168	9	2418	887.00	399.50	14	[1]	2	RECTANGLE_INTERESTAREA	false	false	Message: 3152ms	.	.	.	.	.	.	.	.	.	.	.	KEYBOARD	3152	887.00	399.50	zyy.edf	RIGHT	3170	2350918	Full Trial Period	2347748	111	Trial: 111	2347748	140	Ô²Öé±Ê	¾íÖ½	Ð¬´ø	f	f
zyy	.	.	.	.	.	.	.	.	.	.	15	.	.	.	false	false	Message: 3209ms	.	.	.	.	.	.	.	.	.	.	.	TRIAL_RESULT 0	3209	.	.	zyy.edf	RIGHT	3170	2350918	Full Trial Period	2347748	111	Trial: 111	2347748	140	Ô²Öé±Ê	¾íÖ½	Ð¬´ø	f	f
zyy	.	.	.	.	.	.	.	.	.	.	1	.	.	.	false	false	Message: -19ms	.	.	.	.	.	.	.	.	.	.	.	TRIALID 111	-19	.	.	zyy.edf	RIGHT	5903	2358062	Full Trial Period	2352159	112	Trial: 112	2352159	110	±ÊÍ²	¿óÈªË®	°ôÇò¹÷	j	j
zyy	.	.	.	.	.	.	.	.	.	.	2	.	.	.	false	false	Message: -1ms	.	.	.	.	.	.	.	.	.	.	.	RECCFG CR 1000 2 0 R	-1	.	.	zyy.edf	RIGHT	5903	2358062	Full Trial Period	2352159	112	Trial: 112	2352159	110	±ÊÍ²	¿óÈªË®	°ôÇò¹÷	j	j
zyy	.	.	.	.	.	.	.	.	.	.	3	.	.	.	false	false	Message: -1ms	.	.	.	.	.	.	.	.	.	.	.	ELCLCFG TOWER	-1	.	.	zyy.edf	RIGHT	5903	2358062	Full Trial Period	2352159	112	Trial: 112	2352159	110	±ÊÍ²	¿óÈªË®	°ôÇò¹÷	j	j
zyy	.	.	.	.	.	.	.	.	.	.	4	.	.	.	false	false	Message: -1ms	.	.	.	.	.	.	.	.	.	.	.	GAZE_COORDS 0.00 0.00 1023.00 767.00	-1	.	.	zyy.edf	RIGHT	5903	2358062	Full Trial Period	2352159	112	Trial: 112	2352159	110	±ÊÍ²	¿óÈªË®	°ôÇò¹÷	j	j
zyy	.	.	.	.	.	.	.	.	.	.	5	.	.	.	false	false	Message: -1ms	.	.	.	.	.	.	.	.	.	.	.	THRESHOLDS R 88 213	-1	.	.	zyy.edf	RIGHT	5903	2358062	Full Trial Period	2352159	112	Trial: 112	2352159	110	±ÊÍ²	¿óÈªË®	°ôÇò¹÷	j	j
zyy	.	.	.	.	.	.	.	.	.	.	6	.	.	.	false	false	Message: -1ms	.	.	.	.	.	.	.	.	.	.	.	ELCL_PROC CENTROID (3)	-1	.	.	zyy.edf	RIGHT	5903	2358062	Full Trial Period	2352159	112	Trial: 112	2352159	110	±ÊÍ²	¿óÈªË®	°ôÇò¹÷	j	j
zyy	.	.	.	.	.	.	.	.	.	.	7	.	.	.	false	false	Message: -1ms	.	.	.	.	.	.	.	.	.	.	.	ELCL_PCR_PARAM 5 3.0	-1	.	.	zyy.edf	RIGHT	5903	2358062	Full Trial Period	2352159	112	Trial: 112	2352159	110	±ÊÍ²	¿óÈªË®	°ôÇò¹÷	j	j
zyy	.	.	.	.	.	.	.	.	.	.	8	.	.	.	false	true	Message: 0ms	.	.	.	.	.	.	.	.	.	.	.	!MODE RECORD CR 1000 2 0 R	0	.	.	zyy.edf	RIGHT	5903	2358062	Full Trial Period	2352159	112	Trial: 112	2352159	110	±ÊÍ²	¿óÈªË®	°ôÇò¹÷	j	j
zyy	.	.	.	.	498	504	1	7	152.50	396.00	9	.	.	.	false	false	Message: 47ms	.	.	.	.	.	.	.	.	.	.	.	SYNCTIME	47	152.50	396.00	zyy.edf	RIGHT	5903	2358062	Full Trial Period	2352159	112	Trial: 112	2352159	110	±ÊÍ²	¿óÈªË®	°ôÇò¹÷	j	j
zyy	.	.	.	.	.	.	.	.	.	.	10	.	.	.	false	false	Message: 1673ms	10.64	126.61	84	1694	486.60	389.00	3	213.20	1611	170.80	382.80	INVISIBLE_BOUNDARY[1]	1673	.	.	zyy.edf	RIGHT	5903	2358062	Full Trial Period	2352159	112	Trial: 112	2352159	110	±ÊÍ²	¿óÈªË®	°ôÇò¹÷	j	j
zyy	.	.	.	.	.	.	.	.	.	.	11	.	.	.	false	false	Message: 1680ms	10.64	126.61	84	1694	486.60	389.00	3	213.20	1611	170.80	382.80	SYNCTIME	1680	.	.	zyy.edf	RIGHT	5903	2358062	Full Trial Period	2352159	112	Trial: 112	2352159	110	±ÊÍ²	¿óÈªË®	°ôÇò¹÷	j	j
zyy	.	.	.	.	.	.	.	.	.	.	12	.	.	.	false	false	Message: 4081ms	7.68	144.84	53	4131	527.10	379.30	14	210.40	4079	752.70	385.30	INVISIBLE_BOUNDARY[2]	4081	.	.	zyy.edf	RIGHT	5903	2358062	Full Trial Period	2352159	112	Trial: 112	2352159	110	±ÊÍ²	¿óÈªË®	°ôÇò¹÷	j	j
zyy	.	.	.	.	.	.	.	.	.	.	13	.	.	.	false	false	Message: 4088ms	7.68	144.84	53	4131	527.10	379.30	14	210.40	4079	752.70	385.30	SYNCTIME	4088	.	.	zyy.edf	RIGHT	5903	2358062	Full Trial Period	2352159	112	Trial: 112	2352159	110	±ÊÍ²	¿óÈªË®	°ôÇò¹÷	j	j
zyy	.	.	.	.	110	5901	19	5792	909.60	379.00	14	[1]	2	RECTANGLE_INTERESTAREA	false	false	Message: 5884ms	.	.	.	.	.	.	.	.	.	.	.	KEYBOARD	5884	909.60	379.00	zyy.edf	RIGHT	5903	2358062	Full Trial Period	2352159	112	Trial: 112	2352159	110	±ÊÍ²	¿óÈªË®	°ôÇò¹÷	j	j
zyy	.	.	.	.	.	.	.	.	.	.	15	.	.	.	false	false	Message: 5948ms	.	.	.	.	.	.	.	.	.	.	.	TRIAL_RESULT 0	5948	.	.	zyy.edf	RIGHT	5903	2358062	Full Trial Period	2352159	112	Trial: 112	2352159	110	±ÊÍ²	¿óÈªË®	°ôÇò¹÷	j	j
zyy	.	.	.	.	.	.	.	.	.	.	1	.	.	.	false	false	Message: -16ms	.	.	.	.	.	.	.	.	.	.	.	TRIALID 112	-16	.	.	zyy.edf	RIGHT	2806	2362136	Full Trial Period	2359330	113	Trial: 113	2359330	147	ÆÏÌÑ	ÂøÍ·	ÑÀË¢	f	f
zyy	.	.	.	.	.	.	.	.	.	.	2	.	.	.	false	false	Message: -1ms	.	.	.	.	.	.	.	.	.	.	.	RECCFG CR 1000 2 0 R	-1	.	.	zyy.edf	RIGHT	2806	2362136	Full Trial Period	2359330	113	Trial: 113	2359330	147	ÆÏÌÑ	ÂøÍ·	ÑÀË¢	f	f
zyy	.	.	.	.	.	.	.	.	.	.	3	.	.	.	false	false	Message: -1ms	.	.	.	.	.	.	.	.	.	.	.	ELCLCFG TOWER	-1	.	.	zyy.edf	RIGHT	2806	2362136	Full Trial Period	2359330	113	Trial: 113	2359330	147	ÆÏÌÑ	ÂøÍ·	ÑÀË¢	f	f
zyy	.	.	.	.	.	.	.	.	.	.	4	.	.	.	false	false	Message: -1ms	.	.	.	.	.	.	.	.	.	.	.	GAZE_COORDS 0.00 0.00 1023.00 767.00	-1	.	.	zyy.edf	RIGHT	2806	2362136	Full Trial Period	2359330	113	Trial: 113	2359330	147	ÆÏÌÑ	ÂøÍ·	ÑÀË¢	f	f
zyy	.	.	.	.	.	.	.	.	.	.	5	.	.	.	false	false	Message: -1ms	.	.	.	.	.	.	.	.	.	.	.	THRESHOLDS R 88 213	-1	.	.	zyy.edf	RIGHT	2806	2362136	Full Trial Period	2359330	113	Trial: 113	2359330	147	ÆÏÌÑ	ÂøÍ·	ÑÀË¢	f	f
zyy	.	.	.	.	.	.	.	.	.	.	6	.	.	.	false	false	Message: -1ms	.	.	.	.	.	.	.	.	.	.	.	ELCL_PROC CENTROID (3)	-1	.	.	zyy.edf	RIGHT	2806	2362136	Full Trial Period	2359330	113	Trial: 113	2359330	147	ÆÏÌÑ	ÂøÍ·	ÑÀË¢	f	f
zyy	.	.	.	.	.	.	.	.	.	.	7	.	.	.	false	false	Message: -1ms	.	.	.	.	.	.	.	.	.	.	.	ELCL_PCR_PARAM 5 3.0	-1	.	.	zyy.edf	RIGHT	2806	2362136	Full Trial Period	2359330	113	Trial: 113	2359330	147	ÆÏÌÑ	ÂøÍ·	ÑÀË¢	f	f
zyy	.	.	.	.	.	.	.	.	.	.	8	.	.	.	false	true	Message: 0ms	.	.	.	.	.	.	.	.	.	.	.	!MODE RECORD CR 1000 2 0 R	0	.	.	zyy.edf	RIGHT	2806	2362136	Full Trial Period	2359330	113	Trial: 113	2359330	147	ÆÏÌÑ	ÂøÍ·	ÑÀË¢	f	f
zyy	.	.	.	.	362	368	1	7	139.80	401.50	9	.	.	.	false	false	Message: 42ms	.	.	.	.	.	.	.	.	.	.	.	SYNCTIME	42	139.80	401.50	zyy.edf	RIGHT	2806	2362136	Full Trial Period	2359330	113	Trial: 113	2359330	147	ÆÏÌÑ	ÂøÍ·	ÑÀË¢	f	f
zyy	.	.	.	.	194	811	3	618	384.40	397.30	10	.	.	.	false	false	Message: 701ms	.	.	.	.	.	.	.	.	.	.	.	INVISIBLE_BOUNDARY[1]	701	384.40	397.30	zyy.edf	RIGHT	2806	2362136	Full Trial Period	2359330	113	Trial: 113	2359330	147	ÆÏÌÑ	ÂøÍ·	ÑÀË¢	f	f
zyy	.	.	.	.	194	811	3	618	384.40	397.30	11	.	.	.	false	false	Message: 708ms	.	.	.	.	.	.	.	.	.	.	.	SYNCTIME	708	384.40	397.30	zyy.edf	RIGHT	2806	2362136	Full Trial Period	2359330	113	Trial: 113	2359330	147	ÆÏÌÑ	ÂøÍ·	ÑÀË¢	f	f
zyy	.	.	.	.	.	.	.	.	.	.	12	.	.	.	false	false	Message: 1944ms	4.30	113.22	38	1968	847.90	398.90	5	194.70	1931	719.70	386.20	INVISIBLE_BOUNDARY[2]	1944	.	.	zyy.edf	RIGHT	2806	2362136	Full Trial Period	2359330	113	Trial: 113	2359330	147	ÆÏÌÑ	ÂøÍ·	ÑÀË¢	f	f
zyy	.	.	.	.	.	.	.	.	.	.	13	.	.	.	false	false	Message: 1950ms	4.30	113.22	38	1968	847.90	398.90	5	194.70	1931	719.70	386.20	SYNCTIME	1950	.	.	zyy.edf	RIGHT	2806	2362136	Full Trial Period	2359330	113	Trial: 113	2359330	147	ÆÏÌÑ	ÂøÍ·	ÑÀË¢	f	f
zyy	.	.	.	.	567	2804	7	2238	901.70	403.00	14	.	.	.	false	false	Message: 2787ms	.	.	.	.	.	.	.	.	.	.	.	KEYBOARD	2787	901.70	403.00	zyy.edf	RIGHT	2806	2362136	Full Trial Period	2359330	113	Trial: 113	2359330	147	ÆÏÌÑ	ÂøÍ·	ÑÀË¢	f	f
zyy	.	.	.	.	.	.	.	.	.	.	15	.	.	.	false	false	Message: 2854ms	.	.	.	.	.	.	.	.	.	.	.	TRIAL_RESULT 0	2854	.	.	zyy.edf	RIGHT	2806	2362136	Full Trial Period	2359330	113	Trial: 113	2359330	147	ÆÏÌÑ	ÂøÍ·	ÑÀË¢	f	f
zyy	.	.	.	.	.	.	.	.	.	.	1	.	.	.	false	false	Message: -16ms	.	.	.	.	.	.	.	.	.	.	.	TRIALID 113	-16	.	.	zyy.edf	RIGHT	4756	2367985	Full Trial Period	2363229	114	Trial: 114	2363229	49	¿ã×Ó	Ç¯×Ó	¶ú¶ä	f	f
zyy	.	.	.	.	.	.	.	.	.	.	2	.	.	.	false	false	Message: -1ms	.	.	.	.	.	.	.	.	.	.	.	RECCFG CR 1000 2 0 R	-1	.	.	zyy.edf	RIGHT	4756	2367985	Full Trial Period	2363229	114	Trial: 114	2363229	49	¿ã×Ó	Ç¯×Ó	¶ú¶ä	f	f
zyy	.	.	.	.	.	.	.	.	.	.	3	.	.	.	false	false	Message: -1ms	.	.	.	.	.	.	.	.	.	.	.	ELCLCFG TOWER	-1	.	.	zyy.edf	RIGHT	4756	2367985	Full Trial Period	2363229	114	Trial: 114	2363229	49	¿ã×Ó	Ç¯×Ó	¶ú¶ä	f	f
zyy	.	.	.	.	.	.	.	.	.	.	4	.	.	.	false	false	Message: -1ms	.	.	.	.	.	.	.	.	.	.	.	GAZE_COORDS 0.00 0.00 1023.00 767.00	-1	.	.	zyy.edf	RIGHT	4756	2367985	Full Trial Period	2363229	114	Trial: 114	2363229	49	¿ã×Ó	Ç¯×Ó	¶ú¶ä	f	f
zyy	.	.	.	.	.	.	.	.	.	.	5	.	.	.	false	false	Message: -1ms	.	.	.	.	.	.	.	.	.	.	.	THRESHOLDS R 88 213	-1	.	.	zyy.edf	RIGHT	4756	2367985	Full Trial Period	2363229	114	Trial: 114	2363229	49	¿ã×Ó	Ç¯×Ó	¶ú¶ä	f	f
zyy	.	.	.	.	.	.	.	.	.	.	6	.	.	.	false	false	Message: -1ms	.	.	.	.	.	.	.	.	.	.	.	ELCL_PROC CENTROID (3)	-1	.	.	zyy.edf	RIGHT	4756	2367985	Full Trial Period	2363229	114	Trial: 114	2363229	49	¿ã×Ó	Ç¯×Ó	¶ú¶ä	f	f
zyy	.	.	.	.	.	.	.	.	.	.	7	.	.	.	false	false	Message: -1ms	.	.	.	.	.	.	.	.	.	.	.	ELCL_PCR_PARAM 5 3.0	-1	.	.	zyy.edf	RIGHT	4756	2367985	Full Trial Period	2363229	114	Trial: 114	2363229	49	¿ã×Ó	Ç¯×Ó	¶ú¶ä	f	f
zyy	.	.	.	.	.	.	.	.	.	.	8	.	.	.	false	true	Message: 0ms	.	.	.	.	.	.	.	.	.	.	.	!MODE RECORD CR 1000 2 0 R	0	.	.	zyy.edf	RIGHT	4756	2367985	Full Trial Period	2363229	114	Trial: 114	2363229	49	¿ã×Ó	Ç¯×Ó	¶ú¶ä	f	f
zyy	.	.	.	.	316	322	1	7	150.70	402.20	9	.	.	.	false	false	Message: 42ms	.	.	.	.	.	.	.	.	.	.	.	SYNCTIME	42	150.70	402.20	zyy.edf	RIGHT	4756	2367985	Full Trial Period	2363229	114	Trial: 114	2363229	49	¿ã×Ó	Ç¯×Ó	¶ú¶ä	f	f
zyy	.	.	.	.	.	.	.	.	.	.	10	.	.	.	false	false	Message: 1031ms	2.64	109.84	24	1033	404.30	386.10	4	167.80	1010	327.10	391.20	INVISIBLE_BOUNDARY[1]	1031	.	.	zyy.edf	RIGHT	4756	2367985	Full Trial Period	2363229	114	Trial: 114	2363229	49	¿ã×Ó	Ç¯×Ó	¶ú¶ä	f	f
zyy	.	.	.	.	231	1264	5	1034	457.90	382.30	11	.	.	.	false	false	Message: 1034ms	.	.	.	.	.	.	.	.	.	.	.	SYNCTIME	1034	.	.	zyy.edf	RIGHT	4756	2367985	Full Trial Period	2363229	114	Trial: 114	2363229	49	¿ã×Ó	Ç¯×Ó	¶ú¶ä	f	f
zyy	.	.	.	.	163	3152	12	2990	779.60	415.40	12	.	.	.	false	false	Message: 3009ms	.	.	.	.	.	.	.	.	.	.	.	INVISIBLE_BOUNDARY[2]	3009	779.60	415.40	zyy.edf	RIGHT	4756	2367985	Full Trial Period	2363229	114	Trial: 114	2363229	49	¿ã×Ó	Ç¯×Ó	¶ú¶ä	f	f
zyy	.	.	.	.	163	3152	12	2990	779.60	415.40	13	.	.	.	false	false	Message: 3017ms	.	.	.	.	.	.	.	.	.	.	.	SYNCTIME	3017	779.60	415.40	zyy.edf	RIGHT	4756	2367985	Full Trial Period	2363229	114	Trial: 114	2363229	49	¿ã×Ó	Ç¯×Ó	¶ú¶ä	f	f
zyy	.	.	.	.	86	4754	16	4669	854.20	410.30	14	.	.	.	false	false	Message: 4736ms	.	.	.	.	.	.	.	.	.	.	.	KEYBOARD	4736	854.20	410.30	zyy.edf	RIGHT	4756	2367985	Full Trial Period	2363229	114	Trial: 114	2363229	49	¿ã×Ó	Ç¯×Ó	¶ú¶ä	f	f
zyy	.	.	.	.	.	.	.	.	.	.	15	.	.	.	false	false	Message: 4805ms	.	.	.	.	.	.	.	.	.	.	.	TRIAL_RESULT 0	4805	.	.	zyy.edf	RIGHT	4756	2367985	Full Trial Period	2363229	114	Trial: 114	2363229	49	¿ã×Ó	Ç¯×Ó	¶ú¶ä	f	f
zyy	.	.	.	.	.	.	.	.	.	.	1	.	.	.	false	false	Message: -16ms	.	.	.	.	.	.	.	.	.	.	.	TRIALID 114	-16	.	.	zyy.edf	RIGHT	2150	2371720	Full Trial Period	2369570	115	Trial: 115	2369570	115	²ÝÝ®	ÌðÍ²	ÑÀ¸à	j	f
zyy	.	.	.	.	.	.	.	.	.	.	2	.	.	.	false	false	Message: -1ms	.	.	.	.	.	.	.	.	.	.	.	RECCFG CR 1000 2 0 R	-1	.	.	zyy.edf	RIGHT	2150	2371720	Full Trial Period	2369570	115	Trial: 115	2369570	115	²ÝÝ®	ÌðÍ²	ÑÀ¸à	j	f
zyy	.	.	.	.	.	.	.	.	.	.	3	.	.	.	false	false	Message: -1ms	.	.	.	.	.	.	.	.	.	.	.	ELCLCFG TOWER	-1	.	.	zyy.edf	RIGHT	2150	2371720	Full Trial Period	2369570	115	Trial: 115	2369570	115	²ÝÝ®	ÌðÍ²	ÑÀ¸à	j	f
zyy	.	.	.	.	.	.	.	.	.	.	4	.	.	.	false	false	Message: -1ms	.	.	.	.	.	.	.	.	.	.	.	GAZE_COORDS 0.00 0.00 1023.00 767.00	-1	.	.	zyy.edf	RIGHT	2150	2371720	Full Trial Period	2369570	115	Trial: 115	2369570	115	²ÝÝ®	ÌðÍ²	ÑÀ¸à	j	f
zyy	.	.	.	.	.	.	.	.	.	.	5	.	.	.	false	false	Message: -1ms	.	.	.	.	.	.	.	.	.	.	.	THRESHOLDS R 88 213	-1	.	.	zyy.edf	RIGHT	2150	2371720	Full Trial Period	2369570	115	Trial: 115	2369570	115	²ÝÝ®	ÌðÍ²	ÑÀ¸à	j	f
zyy	.	.	.	.	.	.	.	.	.	.	6	.	.	.	false	false	Message: -1ms	.	.	.	.	.	.	.	.	.	.	.	ELCL_PROC CENTROID (3)	-1	.	.	zyy.edf	RIGHT	2150	2371720	Full Trial Period	2369570	115	Trial: 115	2369570	115	²ÝÝ®	ÌðÍ²	ÑÀ¸à	j	f
zyy	.	.	.	.	.	.	.	.	.	.	7	.	.	.	false	false	Message: -1ms	.	.	.	.	.	.	.	.	.	.	.	ELCL_PCR_PARAM 5 3.0	-1	.	.	zyy.edf	RIGHT	2150	2371720	Full Trial Period	2369570	115	Trial: 115	2369570	115	²ÝÝ®	ÌðÍ²	ÑÀ¸à	j	f
zyy	.	.	.	.	.	.	.	.	.	.	8	.	.	.	false	true	Message: 0ms	.	.	.	.	.	.	.	.	.	.	.	!MODE RECORD CR 1000 2 0 R	0	.	.	zyy.edf	RIGHT	2150	2371720	Full Trial Period	2369570	115	Trial: 115	2369570	115	²ÝÝ®	ÌðÍ²	ÑÀ¸à	j	f
zyy	.	.	.	.	363	369	1	7	154.30	396.90	9	.	.	.	false	false	Message: 42ms	.	.	.	.	.	.	.	.	.	.	.	SYNCTIME	42	154.30	396.90	zyy.edf	RIGHT	2150	2371720	Full Trial Period	2369570	115	Trial: 115	2369570	115	²ÝÝ®	ÌðÍ²	ÑÀ¸à	j	f
zyy	.	.	.	.	.	.	.	.	.	.	10	.	.	.	false	false	Message: 537ms	5.73	124.66	46	539	417.50	382.30	2	221.10	494	248.80	394.60	INVISIBLE_BOUNDARY[1]	537	.	.	zyy.edf	RIGHT	2150	2371720	Full Trial Period	2369570	115	Trial: 115	2369570	115	²ÝÝ®	ÌðÍ²	ÑÀ¸à	j	f
zyy	.	.	.	.	98	637	3	540	449.30	379.80	11	.	.	.	false	false	Message: 542ms	.	.	.	.	.	.	.	.	.	.	.	SYNCTIME	542	449.30	379.80	zyy.edf	RIGHT	2150	2371720	Full Trial Period	2369570	115	Trial: 115	2369570	115	²ÝÝ®	ÌðÍ²	ÑÀ¸à	j	f
zyy	.	.	.	.	.	.	.	.	.	.	12	.	.	.	false	false	Message: 1571ms	3.30	109.92	30	1573	763.50	393.60	6	184.70	1544	665.90	392.10	INVISIBLE_BOUNDARY[2]	1571	.	.	zyy.edf	RIGHT	2150	2371720	Full Trial Period	2369570	115	Trial: 115	2369570	115	²ÝÝ®	ÌðÍ²	ÑÀ¸à	j	f
zyy	.	.	.	.	125	1698	7	1574	784.60	395.40	13	.	.	.	false	false	Message: 1575ms	.	.	.	.	.	.	.	.	.	.	.	SYNCTIME	1575	784.60	395.40	zyy.edf	RIGHT	2150	2371720	Full Trial Period	2369570	115	Trial: 115	2369570	115	²ÝÝ®	ÌðÍ²	ÑÀ¸à	j	f
zyy	.	.	.	.	234	2148	9	1915	894.10	398.70	14	[1]	2	RECTANGLE_INTERESTAREA	false	false	Message: 2131ms	.	.	.	.	.	.	.	.	.	.	.	KEYBOARD	2131	894.10	398.70	zyy.edf	RIGHT	2150	2371720	Full Trial Period	2369570	115	Trial: 115	2369570	115	²ÝÝ®	ÌðÍ²	ÑÀ¸à	j	f
zyy	.	.	.	.	.	.	.	.	.	.	15	.	.	.	false	false	Message: 2195ms	.	.	.	.	.	.	.	.	.	.	.	TRIAL_RESULT 0	2195	.	.	zyy.edf	RIGHT	2150	2371720	Full Trial Period	2369570	115	Trial: 115	2369570	115	²ÝÝ®	ÌðÍ²	ÑÀ¸à	j	f
zyy	.	.	.	.	.	.	.	.	.	.	1	.	.	.	false	false	Message: -21ms	.	.	.	.	.	.	.	.	.	.	.	TRIALID 115	-21	.	.	zyy.edf	RIGHT	3770	2376561	Full Trial Period	2372791	116	Trial: 116	2372791	112	±´¿Ç	ÉÈ×Ó	µ°¸â	f	j
zyy	.	.	.	.	.	.	.	.	.	.	2	.	.	.	false	false	Message: -1ms	.	.	.	.	.	.	.	.	.	.	.	RECCFG CR 1000 2 0 R	-1	.	.	zyy.edf	RIGHT	3770	2376561	Full Trial Period	2372791	116	Trial: 116	2372791	112	±´¿Ç	ÉÈ×Ó	µ°¸â	f	j
zyy	.	.	.	.	.	.	.	.	.	.	3	.	.	.	false	false	Message: -1ms	.	.	.	.	.	.	.	.	.	.	.	ELCLCFG TOWER	-1	.	.	zyy.edf	RIGHT	3770	2376561	Full Trial Period	2372791	116	Trial: 116	2372791	112	±´¿Ç	ÉÈ×Ó	µ°¸â	f	j
zyy	.	.	.	.	.	.	.	.	.	.	4	.	.	.	false	false	Message: -1ms	.	.	.	.	.	.	.	.	.	.	.	GAZE_COORDS 0.00 0.00 1023.00 767.00	-1	.	.	zyy.edf	RIGHT	3770	2376561	Full Trial Period	2372791	116	Trial: 116	2372791	112	±´¿Ç	ÉÈ×Ó	µ°¸â	f	j
zyy	.	.	.	.	.	.	.	.	.	.	5	.	.	.	false	false	Message: -1ms	.	.	.	.	.	.	.	.	.	.	.	THRESHOLDS R 88 213	-1	.	.	zyy.edf	RIGHT	3770	2376561	Full Trial Period	2372791	116	Trial: 116	2372791	112	±´¿Ç	ÉÈ×Ó	µ°¸â	f	j
zyy	.	.	.	.	.	.	.	.	.	.	6	.	.	.	false	false	Message: -1ms	.	.	.	.	.	.	.	.	.	.	.	ELCL_PROC CENTROID (3)	-1	.	.	zyy.edf	RIGHT	3770	2376561	Full Trial Period	2372791	116	Trial: 116	2372791	112	±´¿Ç	ÉÈ×Ó	µ°¸â	f	j
zyy	.	.	.	.	.	.	.	.	.	.	7	.	.	.	false	false	Message: -1ms	.	.	.	.	.	.	.	.	.	.	.	ELCL_PCR_PARAM 5 3.0	-1	.	.	zyy.edf	RIGHT	3770	2376561	Full Trial Period	2372791	116	Trial: 116	2372791	112	±´¿Ç	ÉÈ×Ó	µ°¸â	f	j
zyy	.	.	.	.	.	.	.	.	.	.	8	.	.	.	false	true	Message: 0ms	.	.	.	.	.	.	.	.	.	.	.	!MODE RECORD CR 1000 2 0 R	0	.	.	zyy.edf	RIGHT	3770	2376561	Full Trial Period	2372791	116	Trial: 116	2372791	112	±´¿Ç	ÉÈ×Ó	µ°¸â	f	j
zyy	.	.	.	.	565	571	1	7	149.90	400.30	9	.	.	.	false	false	Message: 45ms	.	.	.	.	.	.	.	.	.	.	.	SYNCTIME	45	149.90	400.30	zyy.edf	RIGHT	3770	2376561	Full Trial Period	2372791	116	Trial: 116	2372791	112	±´¿Ç	ÉÈ×Ó	µ°¸â	f	j
zyy	.	.	.	.	245	1661	4	1417	521.70	389.30	10	[1]	1	RECTANGLE_INTERESTAREA	false	false	Message: 1425ms	.	.	.	.	.	.	.	.	.	.	.	INVISIBLE_BOUNDARY[1]	1425	521.70	389.30	zyy.edf	RIGHT	3770	2376561	Full Trial Period	2372791	116	Trial: 116	2372791	112	±´¿Ç	ÉÈ×Ó	µ°¸â	f	j
zyy	.	.	.	.	245	1661	4	1417	521.70	389.30	11	[1]	1	RECTANGLE_INTERESTAREA	false	false	Message: 1437ms	.	.	.	.	.	.	.	.	.	.	.	SYNCTIME	1437	521.70	389.30	zyy.edf	RIGHT	3770	2376561	Full Trial Period	2372791	116	Trial: 116	2372791	112	±´¿Ç	ÉÈ×Ó	µ°¸â	f	j
zyy	.	.	.	.	.	.	.	.	.	.	12	.	.	.	false	false	Message: 3035ms	1.94	92.26	21	3041	778.20	401.40	8	148.20	3021	720.90	395.30	INVISIBLE_BOUNDARY[2]	3035	.	.	zyy.edf	RIGHT	3770	2376561	Full Trial Period	2372791	116	Trial: 116	2372791	112	±´¿Ç	ÉÈ×Ó	µ°¸â	f	j
zyy	.	.	.	.	135	3176	9	3042	793.40	401.80	13	.	.	.	false	false	Message: 3045ms	.	.	.	.	.	.	.	.	.	.	.	SYNCTIME	3045	793.40	401.80	zyy.edf	RIGHT	3770	2376561	Full Trial Period	2372791	116	Trial: 116	2372791	112	±´¿Ç	ÉÈ×Ó	µ°¸â	f	j
zyy	.	.	.	.	326	3768	11	3443	895.80	390.70	14	[1]	2	RECTANGLE_INTERESTAREA	false	false	Message: 3751ms	.	.	.	.	.	.	.	.	.	.	.	KEYBOARD	3751	895.80	390.70	zyy.edf	RIGHT	3770	2376561	Full Trial Period	2372791	116	Trial: 116	2372791	112	±´¿Ç	ÉÈ×Ó	µ°¸â	f	j
zyy	.	.	.	.	.	.	.	.	.	.	15	.	.	.	false	false	Message: 3810ms	.	.	.	.	.	.	.	.	.	.	.	TRIAL_RESULT 0	3810	.	.	zyy.edf	RIGHT	3770	2376561	Full Trial Period	2372791	116	Trial: 116	2372791	112	±´¿Ç	ÉÈ×Ó	µ°¸â	f	j
zyy	.	.	.	.	.	.	.	.	.	.	1	.	.	.	false	false	Message: -15ms	.	.	.	.	.	.	.	.	.	.	.	TRIALID 116	-15	.	.	zyy.edf	RIGHT	4926	2383585	Full Trial Period	2378659	117	Trial: 117	2378659	59	º£ëà	¸Ö±Ê	µ°¾í	j	j
zyy	.	.	.	.	.	.	.	.	.	.	2	.	.	.	false	false	Message: -1ms	.	.	.	.	.	.	.	.	.	.	.	RECCFG CR 1000 2 0 R	-1	.	.	zyy.edf	RIGHT	4926	2383585	Full Trial Period	2378659	117	Trial: 117	2378659	59	º£ëà	¸Ö±Ê	µ°¾í	j	j
zyy	.	.	.	.	.	.	.	.	.	.	3	.	.	.	false	false	Message: -1ms	.	.	.	.	.	.	.	.	.	.	.	ELCLCFG TOWER	-1	.	.	zyy.edf	RIGHT	4926	2383585	Full Trial Period	2378659	117	Trial: 117	2378659	59	º£ëà	¸Ö±Ê	µ°¾í	j	j
zyy	.	.	.	.	.	.	.	.	.	.	4	.	.	.	false	false	Message: -1ms	.	.	.	.	.	.	.	.	.	.	.	GAZE_COORDS 0.00 0.00 1023.00 767.00	-1	.	.	zyy.edf	RIGHT	4926	2383585	Full Trial Period	2378659	117	Trial: 117	2378659	59	º£ëà	¸Ö±Ê	µ°¾í	j	j
zyy	.	.	.	.	.	.	.	.	.	.	5	.	.	.	false	false	Message: -1ms	.	.	.	.	.	.	.	.	.	.	.	THRESHOLDS R 88 213	-1	.	.	zyy.edf	RIGHT	4926	2383585	Full Trial Period	2378659	117	Trial: 117	2378659	59	º£ëà	¸Ö±Ê	µ°¾í	j	j
zyy	.	.	.	.	.	.	.	.	.	.	6	.	.	.	false	false	Message: -1ms	.	.	.	.	.	.	.	.	.	.	.	ELCL_PROC CENTROID (3)	-1	.	.	zyy.edf	RIGHT	4926	2383585	Full Trial Period	2378659	117	Trial: 117	2378659	59	º£ëà	¸Ö±Ê	µ°¾í	j	j
zyy	.	.	.	.	.	.	.	.	.	.	7	.	.	.	false	false	Message: -1ms	.	.	.	.	.	.	.	.	.	.	.	ELCL_PCR_PARAM 5 3.0	-1	.	.	zyy.edf	RIGHT	4926	2383585	Full Trial Period	2378659	117	Trial: 117	2378659	59	º£ëà	¸Ö±Ê	µ°¾í	j	j
zyy	.	.	.	.	.	.	.	.	.	.	8	.	.	.	false	true	Message: 0ms	.	.	.	.	.	.	.	.	.	.	.	!MODE RECORD CR 1000 2 0 R	0	.	.	zyy.edf	RIGHT	4926	2383585	Full Trial Period	2378659	117	Trial: 117	2378659	59	º£ëà	¸Ö±Ê	µ°¾í	j	j
zyy	.	.	.	.	385	391	1	7	151.70	389.70	9	.	.	.	false	false	Message: 44ms	.	.	.	.	.	.	.	.	.	.	.	SYNCTIME	44	151.70	389.70	zyy.edf	RIGHT	4926	2383585	Full Trial Period	2378659	117	Trial: 117	2378659	59	º£ëà	¸Ö±Ê	µ°¾í	j	j
zyy	.	.	.	.	158	1127	5	970	523.50	383.70	10	[1]	1	RECTANGLE_INTERESTAREA	false	false	Message: 1012ms	.	.	.	.	.	.	.	.	.	.	.	INVISIBLE_BOUNDARY[1]	1012	523.50	383.70	zyy.edf	RIGHT	4926	2383585	Full Trial Period	2378659	117	Trial: 117	2378659	59	º£ëà	¸Ö±Ê	µ°¾í	j	j
zyy	.	.	.	.	158	1127	5	970	523.50	383.70	11	[1]	1	RECTANGLE_INTERESTAREA	false	false	Message: 1018ms	.	.	.	.	.	.	.	.	.	.	.	SYNCTIME	1018	523.50	383.70	zyy.edf	RIGHT	4926	2383585	Full Trial Period	2378659	117	Trial: 117	2378659	59	º£ëà	¸Ö±Ê	µ°¾í	j	j
zyy	.	.	.	.	.	.	.	.	.	.	12	.	.	.	false	false	Message: 4031ms	11.10	165.72	67	4049	871.20	388.40	16	306.50	3983	540.80	371.30	INVISIBLE_BOUNDARY[2]	4031	.	.	zyy.edf	RIGHT	4926	2383585	Full Trial Period	2378659	117	Trial: 117	2378659	59	º£ëà	¸Ö±Ê	µ°¾í	j	j
zyy	.	.	.	.	.	.	.	.	.	.	13	.	.	.	false	false	Message: 4034ms	11.10	165.72	67	4049	871.20	388.40	16	306.50	3983	540.80	371.30	SYNCTIME	4034	.	.	zyy.edf	RIGHT	4926	2383585	Full Trial Period	2378659	117	Trial: 117	2378659	59	º£ëà	¸Ö±Ê	µ°¾í	j	j
zyy	.	.	.	.	449	4924	18	4476	872.50	394.10	14	[1]	2	RECTANGLE_INTERESTAREA	false	false	Message: 4907ms	.	.	.	.	.	.	.	.	.	.	.	KEYBOARD	4907	872.50	394.10	zyy.edf	RIGHT	4926	2383585	Full Trial Period	2378659	117	Trial: 117	2378659	59	º£ëà	¸Ö±Ê	µ°¾í	j	j
zyy	.	.	.	.	.	.	.	.	.	.	15	.	.	.	false	false	Message: 4967ms	.	.	.	.	.	.	.	.	.	.	.	TRIAL_RESULT 0	4967	.	.	zyy.edf	RIGHT	4926	2383585	Full Trial Period	2378659	117	Trial: 117	2378659	59	º£ëà	¸Ö±Ê	µ°¾í	j	j
zyy	.	.	.	.	.	.	.	.	.	.	1	.	.	.	false	false	Message: -16ms	.	.	.	.	.	.	.	.	.	.	.	TRIALID 117	-16	.	.	zyy.edf	RIGHT	3478	2388537	Full Trial Period	2385059	118	Trial: 118	2385059	54	µÆÁý	ÂÝÃ±	ÌðÌðÈ¦	f	j
zyy	.	.	.	.	.	.	.	.	.	.	2	.	.	.	false	false	Message: -1ms	.	.	.	.	.	.	.	.	.	.	.	RECCFG CR 1000 2 0 R	-1	.	.	zyy.edf	RIGHT	3478	2388537	Full Trial Period	2385059	118	Trial: 118	2385059	54	µÆÁý	ÂÝÃ±	ÌðÌðÈ¦	f	j
zyy	.	.	.	.	.	.	.	.	.	.	3	.	.	.	false	false	Message: -1ms	.	.	.	.	.	.	.	.	.	.	.	ELCLCFG TOWER	-1	.	.	zyy.edf	RIGHT	3478	2388537	Full Trial Period	2385059	118	Trial: 118	2385059	54	µÆÁý	ÂÝÃ±	ÌðÌðÈ¦	f	j
zyy	.	.	.	.	.	.	.	.	.	.	4	.	.	.	false	false	Message: -1ms	.	.	.	.	.	.	.	.	.	.	.	GAZE_COORDS 0.00 0.00 1023.00 767.00	-1	.	.	zyy.edf	RIGHT	3478	2388537	Full Trial Period	2385059	118	Trial: 118	2385059	54	µÆÁý	ÂÝÃ±	ÌðÌðÈ¦	f	j
zyy	.	.	.	.	.	.	.	.	.	.	5	.	.	.	false	false	Message: -1ms	.	.	.	.	.	.	.	.	.	.	.	THRESHOLDS R 88 213	-1	.	.	zyy.edf	RIGHT	3478	2388537	Full Trial Period	2385059	118	Trial: 118	2385059	54	µÆÁý	ÂÝÃ±	ÌðÌðÈ¦	f	j
zyy	.	.	.	.	.	.	.	.	.	.	6	.	.	.	false	false	Message: -1ms	.	.	.	.	.	.	.	.	.	.	.	ELCL_PROC CENTROID (3)	-1	.	.	zyy.edf	RIGHT	3478	2388537	Full Trial Period	2385059	118	Trial: 118	2385059	54	µÆÁý	ÂÝÃ±	ÌðÌðÈ¦	f	j
zyy	.	.	.	.	.	.	.	.	.	.	7	.	.	.	false	false	Message: -1ms	.	.	.	.	.	.	.	.	.	.	.	ELCL_PCR_PARAM 5 3.0	-1	.	.	zyy.edf	RIGHT	3478	2388537	Full Trial Period	2385059	118	Trial: 118	2385059	54	µÆÁý	ÂÝÃ±	ÌðÌðÈ¦	f	j
zyy	.	.	.	.	.	.	.	.	.	.	8	.	.	.	false	true	Message: 0ms	.	.	.	.	.	.	.	.	.	.	.	!MODE RECORD CR 1000 2 0 R	0	.	.	zyy.edf	RIGHT	3478	2388537	Full Trial Period	2385059	118	Trial: 118	2385059	54	µÆÁý	ÂÝÃ±	ÌðÌðÈ¦	f	j
zyy	.	.	.	.	385	391	1	7	156.40	393.60	9	.	.	.	false	false	Message: 42ms	.	.	.	.	.	.	.	.	.	.	.	SYNCTIME	42	156.40	393.60	zyy.edf	RIGHT	3478	2388537	Full Trial Period	2385059	118	Trial: 118	2385059	54	µÆÁý	ÂÝÃ±	ÌðÌðÈ¦	f	j
zyy	.	.	.	.	.	.	.	.	.	.	10	.	.	.	false	false	Message: 596ms	7.59	102.61	74	598	419.40	381.80	2	165.50	525	194.00	388.60	INVISIBLE_BOUNDARY[1]	596	.	.	zyy.edf	RIGHT	3478	2388537	Full Trial Period	2385059	118	Trial: 118	2385059	54	µÆÁý	ÂÝÃ±	ÌðÌðÈ¦	f	j
zyy	.	.	.	.	183	781	3	599	456.50	385.70	11	.	.	.	false	false	Message: 600ms	.	.	.	.	.	.	.	.	.	.	.	SYNCTIME	600	456.50	385.70	zyy.edf	RIGHT	3478	2388537	Full Trial Period	2385059	118	Trial: 118	2385059	54	µÆÁý	ÂÝÃ±	ÌðÌðÈ¦	f	j
zyy	.	.	.	.	174	2230	8	2057	755.30	382.10	12	.	.	.	false	false	Message: 2093ms	.	.	.	.	.	.	.	.	.	.	.	INVISIBLE_BOUNDARY[2]	2093	755.30	382.10	zyy.edf	RIGHT	3478	2388537	Full Trial Period	2385059	118	Trial: 118	2385059	54	µÆÁý	ÂÝÃ±	ÌðÌðÈ¦	f	j
zyy	.	.	.	.	174	2230	8	2057	755.30	382.10	13	.	.	.	false	false	Message: 2100ms	.	.	.	.	.	.	.	.	.	.	.	SYNCTIME	2100	755.30	382.10	zyy.edf	RIGHT	3478	2388537	Full Trial Period	2385059	118	Trial: 118	2385059	54	µÆÁý	ÂÝÃ±	ÌðÌðÈ¦	f	j
zyy	.	.	.	.	745	3476	10	2732	761.80	392.50	14	.	.	.	false	false	Message: 3460ms	.	.	.	.	.	.	.	.	.	.	.	KEYBOARD	3460	761.80	392.50	zyy.edf	RIGHT	3478	2388537	Full Trial Period	2385059	118	Trial: 118	2385059	54	µÆÁý	ÂÝÃ±	ÌðÌðÈ¦	f	j
zyy	.	.	.	.	.	.	.	.	.	.	15	.	.	.	false	false	Message: 3524ms	.	.	.	.	.	.	.	.	.	.	.	TRIAL_RESULT 0	3524	.	.	zyy.edf	RIGHT	3478	2388537	Full Trial Period	2385059	118	Trial: 118	2385059	54	µÆÁý	ÂÝÃ±	ÌðÌðÈ¦	f	j
zyy	.	.	.	.	.	.	.	.	.	.	1	.	.	.	false	false	Message: -17ms	.	.	.	.	.	.	.	.	.	.	.	TRIALID 118	-17	.	.	zyy.edf	RIGHT	4641	2394250	Full Trial Period	2389609	119	Trial: 119	2389609	70	éÙ×Ó	ÍøÇò	ÒÎ×Ó	f	f
zyy	.	.	.	.	.	.	.	.	.	.	2	.	.	.	false	false	Message: -1ms	.	.	.	.	.	.	.	.	.	.	.	RECCFG CR 1000 2 0 R	-1	.	.	zyy.edf	RIGHT	4641	2394250	Full Trial Period	2389609	119	Trial: 119	2389609	70	éÙ×Ó	ÍøÇò	ÒÎ×Ó	f	f
zyy	.	.	.	.	.	.	.	.	.	.	3	.	.	.	false	false	Message: -1ms	.	.	.	.	.	.	.	.	.	.	.	ELCLCFG TOWER	-1	.	.	zyy.edf	RIGHT	4641	2394250	Full Trial Period	2389609	119	Trial: 119	2389609	70	éÙ×Ó	ÍøÇò	ÒÎ×Ó	f	f
zyy	.	.	.	.	.	.	.	.	.	.	4	.	.	.	false	false	Message: -1ms	.	.	.	.	.	.	.	.	.	.	.	GAZE_COORDS 0.00 0.00 1023.00 767.00	-1	.	.	zyy.edf	RIGHT	4641	2394250	Full Trial Period	2389609	119	Trial: 119	2389609	70	éÙ×Ó	ÍøÇò	ÒÎ×Ó	f	f
zyy	.	.	.	.	.	.	.	.	.	.	5	.	.	.	false	false	Message: -1ms	.	.	.	.	.	.	.	.	.	.	.	THRESHOLDS R 88 213	-1	.	.	zyy.edf	RIGHT	4641	2394250	Full Trial Period	2389609	119	Trial: 119	2389609	70	éÙ×Ó	ÍøÇò	ÒÎ×Ó	f	f
zyy	.	.	.	.	.	.	.	.	.	.	6	.	.	.	false	false	Message: -1ms	.	.	.	.	.	.	.	.	.	.	.	ELCL_PROC CENTROID (3)	-1	.	.	zyy.edf	RIGHT	4641	2394250	Full Trial Period	2389609	119	Trial: 119	2389609	70	éÙ×Ó	ÍøÇò	ÒÎ×Ó	f	f
zyy	.	.	.	.	.	.	.	.	.	.	7	.	.	.	false	false	Message: -1ms	.	.	.	.	.	.	.	.	.	.	.	ELCL_PCR_PARAM 5 3.0	-1	.	.	zyy.edf	RIGHT	4641	2394250	Full Trial Period	2389609	119	Trial: 119	2389609	70	éÙ×Ó	ÍøÇò	ÒÎ×Ó	f	f
zyy	.	.	.	.	.	.	.	.	.	.	8	.	.	.	false	true	Message: 0ms	.	.	.	.	.	.	.	.	.	.	.	!MODE RECORD CR 1000 2 0 R	0	.	.	zyy.edf	RIGHT	4641	2394250	Full Trial Period	2389609	119	Trial: 119	2389609	70	éÙ×Ó	ÍøÇò	ÒÎ×Ó	f	f
zyy	.	.	.	.	395	401	1	7	149.30	389.80	9	.	.	.	false	false	Message: 41ms	.	.	.	.	.	.	.	.	.	.	.	SYNCTIME	41	149.30	389.80	zyy.edf	RIGHT	4641	2394250	Full Trial Period	2389609	119	Trial: 119	2389609	70	éÙ×Ó	ÍøÇò	ÒÎ×Ó	f	f
zyy	.	.	.	.	282	1305	5	1024	474.70	380.80	10	.	.	.	false	false	Message: 1205ms	.	.	.	.	.	.	.	.	.	.	.	INVISIBLE_BOUNDARY[1]	1205	474.70	380.80	zyy.edf	RIGHT	4641	2394250	Full Trial Period	2389609	119	Trial: 119	2389609	70	éÙ×Ó	ÍøÇò	ÒÎ×Ó	f	f
zyy	.	.	.	.	282	1305	5	1024	474.70	380.80	11	.	.	.	false	false	Message: 1216ms	.	.	.	.	.	.	.	.	.	.	.	SYNCTIME	1216	474.70	380.80	zyy.edf	RIGHT	4641	2394250	Full Trial Period	2389609	119	Trial: 119	2389609	70	éÙ×Ó	ÍøÇò	ÒÎ×Ó	f	f
zyy	.	.	.	.	1805	3455	7	1651	667.10	383.80	12	.	.	.	false	false	Message: 3284ms	.	.	.	.	.	.	.	.	.	.	.	INVISIBLE_BOUNDARY[2]	3284	667.10	383.80	zyy.edf	RIGHT	4641	2394250	Full Trial Period	2389609	119	Trial: 119	2389609	70	éÙ×Ó	ÍøÇò	ÒÎ×Ó	f	f
zyy	.	.	.	.	1805	3455	7	1651	667.10	383.80	13	.	.	.	false	false	Message: 3291ms	.	.	.	.	.	.	.	.	.	.	.	SYNCTIME	3291	667.10	383.80	zyy.edf	RIGHT	4641	2394250	Full Trial Period	2389609	119	Trial: 119	2389609	70	éÙ×Ó	ÍøÇò	ÒÎ×Ó	f	f
zyy	.	.	.	.	1038	4639	9	3602	868.70	406.60	14	.	.	.	false	false	Message: 4621ms	.	.	.	.	.	.	.	.	.	.	.	KEYBOARD	4621	868.70	406.60	zyy.edf	RIGHT	4641	2394250	Full Trial Period	2389609	119	Trial: 119	2389609	70	éÙ×Ó	ÍøÇò	ÒÎ×Ó	f	f
zyy	.	.	.	.	.	.	.	.	.	.	15	.	.	.	false	false	Message: 4687ms	.	.	.	.	.	.	.	.	.	.	.	TRIAL_RESULT 0	4687	.	.	zyy.edf	RIGHT	4641	2394250	Full Trial Period	2389609	119	Trial: 119	2389609	70	éÙ×Ó	ÍøÇò	ÒÎ×Ó	f	f
zyy	.	.	.	.	.	.	.	.	.	.	1	.	.	.	false	false	Message: -22ms	.	.	.	.	.	.	.	.	.	.	.	TRIALID 119	-22	.	.	zyy.edf	RIGHT	2548	2397761	Full Trial Period	2395213	120	Trial: 120	2395213	61	µçÏß	ÉþË÷	Æì¸Ë	f	f
zyy	.	.	.	.	.	.	.	.	.	.	2	.	.	.	false	false	Message: -1ms	.	.	.	.	.	.	.	.	.	.	.	RECCFG CR 1000 2 0 R	-1	.	.	zyy.edf	RIGHT	2548	2397761	Full Trial Period	2395213	120	Trial: 120	2395213	61	µçÏß	ÉþË÷	Æì¸Ë	f	f
zyy	.	.	.	.	.	.	.	.	.	.	3	.	.	.	false	false	Message: -1ms	.	.	.	.	.	.	.	.	.	.	.	ELCLCFG TOWER	-1	.	.	zyy.edf	RIGHT	2548	2397761	Full Trial Period	2395213	120	Trial: 120	2395213	61	µçÏß	ÉþË÷	Æì¸Ë	f	f
zyy	.	.	.	.	.	.	.	.	.	.	4	.	.	.	false	false	Message: -1ms	.	.	.	.	.	.	.	.	.	.	.	GAZE_COORDS 0.00 0.00 1023.00 767.00	-1	.	.	zyy.edf	RIGHT	2548	2397761	Full Trial Period	2395213	120	Trial: 120	2395213	61	µçÏß	ÉþË÷	Æì¸Ë	f	f
zyy	.	.	.	.	.	.	.	.	.	.	5	.	.	.	false	false	Message: -1ms	.	.	.	.	.	.	.	.	.	.	.	THRESHOLDS R 88 213	-1	.	.	zyy.edf	RIGHT	2548	2397761	Full Trial Period	2395213	120	Trial: 120	2395213	61	µçÏß	ÉþË÷	Æì¸Ë	f	f
zyy	.	.	.	.	.	.	.	.	.	.	6	.	.	.	false	false	Message: -1ms	.	.	.	.	.	.	.	.	.	.	.	ELCL_PROC CENTROID (3)	-1	.	.	zyy.edf	RIGHT	2548	2397761	Full Trial Period	2395213	120	Trial: 120	2395213	61	µçÏß	ÉþË÷	Æì¸Ë	f	f
zyy	.	.	.	.	.	.	.	.	.	.	7	.	.	.	false	false	Message: -1ms	.	.	.	.	.	.	.	.	.	.	.	ELCL_PCR_PARAM 5 3.0	-1	.	.	zyy.edf	RIGHT	2548	2397761	Full Trial Period	2395213	120	Trial: 120	2395213	61	µçÏß	ÉþË÷	Æì¸Ë	f	f
zyy	.	.	.	.	.	.	.	.	.	.	8	.	.	.	false	true	Message: 0ms	.	.	.	.	.	.	.	.	.	.	.	!MODE RECORD CR 1000 2 0 R	0	.	.	zyy.edf	RIGHT	2548	2397761	Full Trial Period	2395213	120	Trial: 120	2395213	61	µçÏß	ÉþË÷	Æì¸Ë	f	f
zyy	.	.	.	.	354	360	1	7	142.60	394.60	9	.	.	.	false	false	Message: 45ms	.	.	.	.	.	.	.	.	.	.	.	SYNCTIME	45	142.60	394.60	zyy.edf	RIGHT	2548	2397761	Full Trial Period	2395213	120	Trial: 120	2395213	61	µçÏß	ÉþË÷	Æì¸Ë	f	f
zyy	.	.	.	.	126	758	4	633	449.70	385.20	10	.	.	.	false	false	Message: 642ms	.	.	.	.	.	.	.	.	.	.	.	INVISIBLE_BOUNDARY[1]	642	449.70	385.20	zyy.edf	RIGHT	2548	2397761	Full Trial Period	2395213	120	Trial: 120	2395213	61	µçÏß	ÉþË÷	Æì¸Ë	f	f
zyy	.	.	.	.	126	758	4	633	449.70	385.20	11	.	.	.	false	false	Message: 653ms	.	.	.	.	.	.	.	.	.	.	.	SYNCTIME	653	449.70	385.20	zyy.edf	RIGHT	2548	2397761	Full Trial Period	2395213	120	Trial: 120	2395213	61	µçÏß	ÉþË÷	Æì¸Ë	f	f
zyy	.	.	.	.	.	.	.	.	.	.	12	.	.	.	false	false	Message: 2016ms	1.65	82.45	20	2029	798.70	390.20	8	131.80	2010	749.50	391.60	INVISIBLE_BOUNDARY[2]	2016	.	.	zyy.edf	RIGHT	2548	2397761	Full Trial Period	2395213	120	Trial: 120	2395213	61	µçÏß	ÉþË÷	Æì¸Ë	f	f
zyy	.	.	.	.	.	.	.	.	.	.	13	.	.	.	false	false	Message: 2028ms	1.65	82.45	20	2029	798.70	390.20	8	131.80	2010	749.50	391.60	SYNCTIME	2028	.	.	zyy.edf	RIGHT	2548	2397761	Full Trial Period	2395213	120	Trial: 120	2395213	61	µçÏß	ÉþË÷	Æì¸Ë	f	f
zyy	.	.	.	.	342	2546	10	2205	882.00	400.70	14	[1]	2	RECTANGLE_INTERESTAREA	false	false	Message: 2529ms	.	.	.	.	.	.	.	.	.	.	.	KEYBOARD	2529	882.00	400.70	zyy.edf	RIGHT	2548	2397761	Full Trial Period	2395213	120	Trial: 120	2395213	61	µçÏß	ÉþË÷	Æì¸Ë	f	f
zyy	.	.	.	.	.	.	.	.	.	.	15	.	.	.	false	false	Message: 2591ms	.	.	.	.	.	.	.	.	.	.	.	TRIAL_RESULT 0	2591	.	.	zyy.edf	RIGHT	2548	2397761	Full Trial Period	2395213	120	Trial: 120	2395213	61	µçÏß	ÉþË÷	Æì¸Ë	f	f
zyy	.	.	.	.	.	.	.	.	.	.	1	.	.	.	false	false	Message: -18ms	.	.	.	.	.	.	.	.	.	.	.	TRIALID 120	-18	.	.	zyy.edf	RIGHT	3434	2402226	Full Trial Period	2398792	121	Trial: 121	2398792	72	Ãµ¹å	ÍøÇò	éÙ×Ó	j	j
zyy	.	.	.	.	.	.	.	.	.	.	2	.	.	.	false	false	Message: -1ms	.	.	.	.	.	.	.	.	.	.	.	RECCFG CR 1000 2 0 R	-1	.	.	zyy.edf	RIGHT	3434	2402226	Full Trial Period	2398792	121	Trial: 121	2398792	72	Ãµ¹å	ÍøÇò	éÙ×Ó	j	j
zyy	.	.	.	.	.	.	.	.	.	.	3	.	.	.	false	false	Message: -1ms	.	.	.	.	.	.	.	.	.	.	.	ELCLCFG TOWER	-1	.	.	zyy.edf	RIGHT	3434	2402226	Full Trial Period	2398792	121	Trial: 121	2398792	72	Ãµ¹å	ÍøÇò	éÙ×Ó	j	j
zyy	.	.	.	.	.	.	.	.	.	.	4	.	.	.	false	false	Message: -1ms	.	.	.	.	.	.	.	.	.	.	.	GAZE_COORDS 0.00 0.00 1023.00 767.00	-1	.	.	zyy.edf	RIGHT	3434	2402226	Full Trial Period	2398792	121	Trial: 121	2398792	72	Ãµ¹å	ÍøÇò	éÙ×Ó	j	j
[truncated: 431 more rows]
