# Supplementary material for: Shape Representation of Word Was Automatically Activated in the Encoding Phase
Source: PLoS One. 2016 Oct 27;11(10):e0165534. doi: 10.1371/journal.pone.0165534 (PMC5082803; doi:10.1371/journal.pone.0165534)
Supplement: S1 File — (ZIP) [file pone.0165534.s001.zip › Experiment 1-Data/zzh-ia.xls]

RECORDING_SESSION_LABEL	DATA_FILE	EYE_USED	IA_AREA	IA_AVERAGE_FIX_PUPIL_SIZE	IA_BOTTOM	IA_DWELL_TIME	IA_DWELL_TIME_%	IA_FIRST_FIXATION_DURATION	IA_FIRST_FIXATION_INDEX	IA_FIRST_FIXATION_RUN_INDEX	IA_FIRST_FIXATION_TIME	IA_FIRST_FIXATION_VISITED_IA_COUNT	IA_FIRST_FIXATION_X	IA_FIRST_FIXATION_Y	IA_FIRST_FIX_PROGRESSIVE	IA_FIRST_RUN_DWELL_TIME	IA_FIRST_RUN_END_TIME	IA_FIRST_RUN_FIXATION_%	IA_FIRST_RUN_FIXATION_COUNT	IA_FIRST_RUN_START_TIME	IA_FIRST_SACCADE_AMPLITUDE	IA_FIRST_SACCADE_ANGLE	IA_FIRST_SACCADE_END_TIME	IA_FIRST_SACCADE_START_TIME	IA_FIXATION_%	IA_FIXATION_COUNT	IA_FSA_COUNT_1	IA_FSA_DURATION_1	IA_GROUP	IA_ID	IA_LABEL	IA_LAST_FIXATION_DURATION	IA_LAST_FIXATION_RUN	IA_LAST_FIXATION_TIME	IA_LAST_FIXATION_X	IA_LAST_FIXATION_Y	IA_LAST_RUN_DWELL_TIME	IA_LAST_RUN_END_TIME	IA_LAST_RUN_FIXATION_%	IA_LAST_RUN_FIXATION_COUNT	IA_LAST_RUN_START_TIME	IA_LAST_SACCADE_AMPLITUDE	IA_LAST_SACCADE_ANGLE	IA_LAST_SACCADE_END_TIME	IA_LAST_SACCADE_START_TIME	IA_LEFT	IA_LEGAL	IA_MAX_FIX_PUPIL_SIZE	IA_MIN_FIX_PUPIL_SIZE
zzh	zzh.edf	RIGHT	2592.00	2722.67	402	749	0.0896	440	5	1	1166	1	521.60	389.60	1	440	1605	0.0417	1	1166	1.87	-8.53	1165	1143	0.1250	3	3	420	.	1	RECTANGLE_INTERESTAREA	167	2	6083	503.80	384.90	309	6249	0.0833	2	5791	3.49	86.04	6082	5933	476	1	2828.00	2567.00
zzh	zzh.edf	RIGHT	2738.00	3093.33	403	2487	0.2975	648	8	3	2153	2	908.20	368.40	1	648	2800	0.0417	1	2153	2.52	-7.21	2152	2126	0.2500	6	3	420	.	1	RECTANGLE_INTERESTAREA	506	5	9394	892.50	382.60	506	9899	0.0417	1	9394	0.93	-145.33	9393	9381	837	1	3373.00	2620.00
zzh	zzh.edf	RIGHT	2736.00	2433.00	402	566	0.0945	345	5	1	2074	1	500.40	384.30	1	566	2656	0.1250	2	2074	10.26	1.34	2073	2025	0.1250	2	2	520	.	1	RECTANGLE_INTERESTAREA	221	1	2436	537.00	380.60	566	2656	0.1250	2	2074	1.27	8.97	2435	2419	474	1	2441.00	2425.00
zzh	zzh.edf	RIGHT	2628.00	2714.25	402	1878	0.3136	457	8	3	3020	2	905.50	374.90	1	457	3476	0.0625	1	3020	5.20	-4.00	3019	2978	0.2500	4	2	520	.	1	RECTANGLE_INTERESTAREA	299	3	6335	888.60	375.00	511	6633	0.1250	2	6104	1.30	-5.68	6334	6316	838	1	3055.00	2527.00
zzh	zzh.edf	RIGHT	2812.00	2736.00	403	1534	0.2027	258	6	1	1931	1	495.90	376.10	1	758	2706	0.0909	2	1931	12.19	2.48	1930	1877	0.1818	4	5	2607	.	1	RECTANGLE_INTERESTAREA	463	2	4934	529.20	377.90	776	5396	0.0909	2	4604	1.06	-2.51	4933	4917	474	1	2953.00	2491.00
zzh	zzh.edf	RIGHT	2625.00	3018.80	402	2190	0.2893	301	9	3	2977	2	892.90	376.20	1	301	3277	0.0455	1	2977	7.06	-1.79	2976	2932	0.2273	5	5	2607	.	1	RECTANGLE_INTERESTAREA	109	2	8611	883.80	378.70	1889	8719	0.1818	4	6625	1.06	171.38	8610	8594	837	1	3351.00	2620.00
zzh	zzh.edf	RIGHT	2628.00	2607.00	402	731	0.1791	731	7	1	1907	1	518.90	391.60	1	731	2637	0.1000	1	1907	11.20	0.41	1906	1853	0.1000	1	1	1039	.	1	RECTANGLE_INTERESTAREA	731	1	1907	518.90	391.60	731	2637	0.1000	1	1907	11.20	0.41	1906	1853	476	1	2607.00	2607.00
zzh	zzh.edf	RIGHT	4176.00	2793.00	402	1433	0.3511	394	9	3	3079	2	883.40	378.90	1	1433	4804	0.2000	2	3079	11.77	-0.29	3078	2823	0.2000	2	1	1039	.	1	RECTANGLE_INTERESTAREA	1039	1	3766	899.00	382.70	1433	4804	0.2000	2	3079	1.09	-4.25	3765	3473	816	1	2939.00	2647.00
zzh	zzh.edf	RIGHT	2812.00	2448.00	403	517	0.1165	517	6	1	1742	1	519.70	391.50	1	517	2258	0.0909	1	1742	12.50	1.13	1741	1684	0.0909	1	0	0	.	1	RECTANGLE_INTERESTAREA	517	1	1742	519.70	391.50	517	2258	0.0909	1	1742	12.50	1.13	1741	1684	474	1	2448.00	2448.00
zzh	zzh.edf	RIGHT	2627.00	2829.50	403	1384	0.3120	935	9	3	2985	2	895.10	377.60	1	935	3919	0.0909	1	2985	3.34	-1.76	2984	2956	0.1818	2	0	0	.	1	RECTANGLE_INTERESTAREA	449	2	4249	881.60	383.70	449	4697	0.0909	1	4249	1.53	177.22	4248	4229	839	1	2958.00	2701.00
zzh	zzh.edf	RIGHT	2628.00	2505.00	402	613	0.1377	613	7	1	2488	1	520.10	384.70	1	613	3100	0.0833	1	2488	12.64	2.77	2487	2428	0.0833	1	3	702	.	1	RECTANGLE_INTERESTAREA	613	1	2488	520.10	384.70	613	3100	0.0833	1	2488	12.64	2.77	2487	2428	476	1	2505.00	2505.00
zzh	zzh.edf	RIGHT	4176.00	2629.00	402	1208	0.2713	506	9	3	3477	2	887.70	383.20	1	1208	4979	0.3333	4	3477	5.42	-0.18	3476	3436	0.3333	4	3	702	.	1	RECTANGLE_INTERESTAREA	107	1	4873	883.10	366.80	1208	4979	0.3333	4	3477	1.95	-175.18	4872	4616	816	1	2791.00	2452.00
zzh	zzh.edf	RIGHT	2736.00	2431.50	402	554	0.1702	189	4	1	1196	1	542.40	386.40	1	554	1770	0.2500	2	1196	12.74	0.42	1195	1134	0.2500	2	2	1608	.	1	RECTANGLE_INTERESTAREA	365	1	1406	496.00	385.80	554	1770	0.2500	2	1196	1.62	179.62	1405	1385	474	1	2471.00	2392.00
zzh	zzh.edf	RIGHT	2700.00	2639.00	402	1514	0.4651	271	7	3	2157	2	877.00	381.90	1	1514	3689	0.2500	2	2157	4.44	-5.36	2156	2120	0.2500	2	2	1608	.	1	RECTANGLE_INTERESTAREA	1243	1	2447	906.50	377.30	1514	3689	0.2500	2	2157	1.12	12.85	2446	2428	837	1	2709.00	2569.00
zzh	zzh.edf	RIGHT	2628.00	2461.50	402	708	0.1880	387	4	1	1531	1	514.50	386.30	1	708	2258	0.2222	2	1531	1.86	4.37	1530	1509	0.2222	2	5	1947	.	1	RECTANGLE_INTERESTAREA	321	1	1938	547.50	384.40	708	2258	0.2222	2	1531	1.36	2.54	1937	1918	476	1	2504.00	2419.00
zzh	zzh.edf	RIGHT	2628.00	2696.50	402	1626	0.4319	542	6	3	2316	2	857.50	373.60	1	1626	4188	0.4444	4	2316	10.40	2.23	2315	2259	0.4444	4	5	1947	.	1	RECTANGLE_INTERESTAREA	300	1	3889	890.20	383.80	1626	4188	0.4444	4	2316	0.91	179.57	3888	3679	838	1	2838.00	2601.00
zzh	zzh.edf	RIGHT	2738.00	2324.50	403	1056	0.2299	591	6	1	2470	1	507.50	389.00	1	1056	3542	0.2222	2	2470	2.68	-0.68	2469	2445	0.2222	2	3	1669	.	1	RECTANGLE_INTERESTAREA	465	1	3078	545.60	389.90	1056	3542	0.2222	2	2470	1.29	0.94	3077	3061	475	1	2335.00	2314.00
zzh	zzh.edf	RIGHT	2736.00	2598.00	402	1204	0.2621	277	8	3	3602	2	854.00	373.30	1	1204	4823	0.2222	2	3602	10.48	3.26	3601	3543	0.2222	2	3	1669	.	1	RECTANGLE_INTERESTAREA	927	1	3897	891.40	378.40	1204	4823	0.2222	2	3602	1.23	-8.22	3896	3879	836	1	2674.00	2522.00
zzh	zzh.edf	RIGHT	1260.00	2326.00	402	353	0.0931	353	7	1	1906	1	511.20	388.90	1	353	2258	0.1111	1	1906	1.22	9.50	1905	1884	0.1111	1	0	0	.	1	RECTANGLE_INTERESTAREA	353	1	1906	511.20	388.90	353	2258	0.1111	1	1906	1.22	9.50	1905	1884	494	1	2326.00	2326.00
zzh	zzh.edf	RIGHT	2700.00	2711.00	402	1521	0.4010	1521	9	3	2502	2	902.10	380.90	1	1521	4022	0.1111	1	2502	3.42	2.17	2501	2470	0.1111	1	0	0	.	1	RECTANGLE_INTERESTAREA	1521	1	2502	902.10	380.90	1521	4022	0.1111	1	2502	3.42	2.17	2501	2470	837	1	2711.00	2711.00
zzh	zzh.edf	RIGHT	2736.00	2469.00	402	826	0.1870	826	9	1	3155	1	505.30	390.00	1	826	3980	0.0909	1	3155	3.11	-3.26	3154	3129	0.0909	1	2	870	.	1	RECTANGLE_INTERESTAREA	826	1	3155	505.30	390.00	826	3980	0.0909	1	3155	3.11	-3.26	3154	3129	474	1	2469.00	2469.00
zzh	zzh.edf	RIGHT	2555.00	2593.00	402	870	0.1970	184	10	3	4044	2	855.40	393.30	1	870	4933	0.1818	2	4044	11.72	-0.80	4043	3981	0.1818	2	2	870	.	1	RECTANGLE_INTERESTAREA	686	1	4248	888.90	378.70	870	4933	0.1818	2	4044	1.29	16.83	4247	4228	838	1	2644.00	2542.00
zzh	zzh.edf	RIGHT	2701.00	2320.50	403	599	0.1755	316	7	1	1983	1	506.10	373.90	1	599	2600	0.1818	2	1983	11.63	3.25	1982	1918	0.1818	2	2	603	.	1	RECTANGLE_INTERESTAREA	283	1	2318	545.00	385.80	599	2600	0.1818	2	1983	1.39	-16.32	2317	2299	476	1	2430.00	2211.00
zzh	zzh.edf	RIGHT	4292.00	2354.50	403	788	0.2308	468	10	3	2878	2	877.10	373.10	1	788	3684	0.1818	2	2878	5.06	4.17	2877	2836	0.1818	2	2	603	.	1	RECTANGLE_INTERESTAREA	320	1	3365	921.60	372.80	788	3684	0.1818	2	2878	1.37	2.82	3364	3346	816	1	2358.00	2351.00
zzh	zzh.edf	RIGHT	2736.00	2524.00	402	575	0.1231	245	5	1	2254	1	486.00	384.20	1	575	2851	0.1538	2	2254	11.38	2.35	2253	2188	0.1538	2	3	1030	.	1	RECTANGLE_INTERESTAREA	330	1	2522	525.70	387.10	575	2851	0.1538	2	2254	1.45	-7.45	2521	2499	474	1	2723.00	2325.00
zzh	zzh.edf	RIGHT	2736.00	2640.00	402	1428	0.3057	688	8	3	3225	2	903.40	378.50	1	688	3912	0.0769	1	3225	4.29	-4.61	3224	3186	0.3077	4	3	1030	.	1	RECTANGLE_INTERESTAREA	285	2	5356	880.10	383.20	740	5640	0.2308	3	4508	0.85	56.57	5355	5340	836	1	2745.00	2491.00
zzh	zzh.edf	RIGHT	2736.00	2479.50	402	693	0.1938	374	6	1	1895	1	500.10	389.00	1	374	2268	0.1000	1	1895	2.21	4.29	1894	1871	0.2000	2	0	0	.	1	RECTANGLE_INTERESTAREA	319	2	2750	524.90	392.40	319	3068	0.1000	1	2750	1.09	-165.53	2749	2732	474	1	2563.00	2396.00
zzh	zzh.edf	RIGHT	2812.00	2582.00	403	738	0.2064	738	10	5	3322	2	883.40	379.10	1	738	4059	0.1000	1	3322	1.78	4.90	3321	3300	0.1000	1	0	0	.	1	RECTANGLE_INTERESTAREA	738	1	3322	883.40	379.10	738	4059	0.1000	1	3322	1.78	4.90	3321	3300	836	1	2582.00	2582.00
zzh	zzh.edf	RIGHT	2736.00	2433.50	402	781	0.1824	382	9	1	2707	1	515.80	379.00	1	382	3088	0.0625	1	2707	12.61	3.70	2706	2644	0.1250	2	2	378	.	1	RECTANGLE_INTERESTAREA	399	2	3455	522.60	384.70	399	3853	0.0625	1	3455	1.79	-168.44	3454	3265	474	1	2490.00	2377.00
zzh	zzh.edf	RIGHT	2556.00	2598.00	402	678	0.1583	300	14	5	4378	2	884.70	379.80	1	678	5572	0.1875	3	4378	1.63	163.20	4377	4358	0.1875	3	2	378	.	1	RECTANGLE_INTERESTAREA	55	1	5518	897.30	384.90	678	5572	0.1875	3	4378	0.97	8.59	5517	5018	839	1	2822.00	2338.00
zzh	zzh.edf	RIGHT	2849.00	2538.80	403	805	0.1633	125	5	1	1849	1	518.10	383.00	1	500	2566	0.2143	3	1849	1.99	8.64	1848	1826	0.3571	5	7	1893	.	1	RECTANGLE_INTERESTAREA	115	2	4368	506.90	387.20	305	4482	0.1429	2	4157	1.59	-163.27	4367	4347	474	1	2937.00	2261.00
zzh	zzh.edf	RIGHT	2700.00	2525.00	402	2099	0.4258	886	9	3	3051	2	901.10	368.40	1	886	3936	0.0714	1	3051	1.98	2.93	3050	3027	0.2857	4	7	1893	.	1	RECTANGLE_INTERESTAREA	676	2	5484	884.60	377.70	1213	6159	0.2143	3	4545	0.74	161.36	5483	5095	837	1	2810.00	2234.00
zzh	zzh.edf	RIGHT	2556.00	2337.00	402	469	0.1344	223	5	1	1343	1	509.60	393.10	1	469	1831	0.1667	2	1343	2.51	-4.27	1342	1318	0.1667	2	5	1442	.	1	RECTANGLE_INTERESTAREA	246	1	1586	537.50	386.40	469	1831	0.1667	2	1343	1.26	11.71	1585	1566	477	1	2507.00	2167.00
zzh	zzh.edf	RIGHT	2700.00	2546.40	402	1607	0.4605	240	7	3	1890	2	844.70	378.50	1	1035	3094	0.2500	3	1890	10.39	1.09	1889	1832	0.4167	5	5	1442	.	1	RECTANGLE_INTERESTAREA	161	2	4158	906.60	380.10	572	4318	0.1667	2	3724	1.67	1.62	4157	4135	837	1	2781.00	2231.00
zzh	zzh.edf	RIGHT	2664.00	2493.00	402	176	0.0394	176	9	1	3044	1	532.90	385.60	1	176	3219	0.0769	1	3044	0.62	147.79	3043	3031	0.0769	1	0	0	.	1	RECTANGLE_INTERESTAREA	176	1	3044	532.90	385.60	176	3219	0.0769	1	3044	0.62	147.79	3043	3031	475	1	2493.00	2493.00
zzh	zzh.edf	RIGHT	2775.00	2588.50	403	678	0.1517	131	11	3	3571	2	886.00	372.20	1	131	3701	0.0769	1	3571	2.17	-1.71	3570	3545	0.1538	2	0	0	.	1	RECTANGLE_INTERESTAREA	547	2	4568	898.10	389.40	547	5114	0.0769	1	4568	2.16	-1.71	4567	4325	837	1	2688.00	2489.00
zzh	zzh.edf	RIGHT	2812.00	2426.00	403	1092	0.2319	650	4	1	1158	1	518.00	387.70	1	650	1807	0.1000	1	1158	12.04	-0.07	1157	1092	0.2000	2	4	2081	.	1	RECTANGLE_INTERESTAREA	442	2	3127	514.90	392.90	442	3568	0.1000	1	3127	12.24	-177.93	3126	3063	474	1	2544.00	2308.00
zzh	zzh.edf	RIGHT	2812.00	2462.75	403	2547	0.5410	908	6	3	2155	2	896.40	378.10	1	908	3062	0.1000	1	2155	5.18	-1.36	2154	2114	0.4000	4	4	2081	.	1	RECTANGLE_INTERESTAREA	964	2	4587	883.50	373.00	1639	5550	0.3000	3	3634	0.93	148.95	4586	4323	836	1	2849.00	2070.00
zzh	zzh.edf	RIGHT	2812.00	2297.00	403	597	0.1717	597	6	1	1769	1	515.40	389.30	1	597	2365	0.1111	1	1769	12.87	0.29	1768	1710	0.1111	1	1	948	.	1	RECTANGLE_INTERESTAREA	597	1	1769	515.40	389.30	597	2365	0.1111	1	1769	12.87	0.29	1768	1710	474	1	2297.00	2297.00
zzh	zzh.edf	RIGHT	2849.00	2447.00	403	1228	0.3533	280	8	3	2705	2	902.60	381.60	1	1228	3948	0.2222	2	2705	4.39	-2.45	2704	2668	0.2222	2	1	948	.	1	RECTANGLE_INTERESTAREA	948	1	3001	880.70	375.60	1228	3948	0.2222	2	2705	0.98	163.06	3000	2985	836	1	2585.00	2309.00
zzh	zzh.edf	RIGHT	2628.00	2514.33	402	1177	0.3495	469	2	1	1163	1	481.20	370.30	1	1177	2377	0.4286	3	1163	12.03	4.72	1162	1104	0.4286	3	5	1802	.	1	RECTANGLE_INTERESTAREA	406	1	1972	509.60	389.00	1177	2377	0.4286	3	1163	1.17	-177.58	1971	1956	476	1	2533.00	2501.00
zzh	zzh.edf	RIGHT	2736.00	2526.33	402	1094	0.3248	189	5	3	2438	2	841.40	380.20	1	1094	3566	0.4286	3	2438	11.22	1.65	2437	2378	0.4286	3	5	1802	.	1	RECTANGLE_INTERESTAREA	218	1	3349	911.80	379.90	1094	3566	0.4286	3	2438	0.70	-4.69	3348	3336	836	1	2672.00	2453.00
zzh	zzh.edf	RIGHT	2849.00	2574.67	403	624	0.2204	240	5	1	1524	1	484.90	397.40	1	543	2089	0.2222	2	1524	11.49	0.19	1523	1462	0.3333	3	2	384	.	1	RECTANGLE_INTERESTAREA	81	2	3024	508.70	387.50	81	3104	0.1111	1	3024	12.27	-179.15	3023	2960	474	1	2690.00	2352.00
zzh	zzh.edf	RIGHT	2700.00	2516.00	402	641	0.2264	641	8	3	2319	2	891.50	380.40	1	641	2959	0.1111	1	2319	2.79	0.07	2318	2293	0.1111	1	2	384	.	1	RECTANGLE_INTERESTAREA	641	1	2319	891.50	380.40	641	2959	0.1111	1	2319	2.79	0.07	2318	2293	837	1	2516.00	2516.00
zzh	zzh.edf	RIGHT	2812.00	2314.00	403	619	0.2050	270	6	1	1536	1	516.10	385.40	1	619	2170	0.2222	2	1536	1.52	-0.13	1535	1517	0.2222	2	1	349	.	1	RECTANGLE_INTERESTAREA	349	1	1822	544.90	386.20	619	2170	0.2222	2	1536	1.00	-1.82	1821	1806	474	1	2410.00	2218.00
zzh	zzh.edf	RIGHT	2628.00	2527.00	402	844	0.2795	844	9	3	2400	2	889.20	379.60	1	844	3243	0.1111	1	2400	3.85	3.24	2399	2365	0.1111	1	1	349	.	1	RECTANGLE_INTERESTAREA	844	1	2400	889.20	379.60	844	3243	0.1111	1	2400	3.85	3.24	2399	2365	838	1	2527.00	2527.00
zzh	zzh.edf	RIGHT	2775.00	2562.50	403	1015	0.3522	292	4	1	1257	1	496.80	379.80	1	1015	2290	0.2857	2	1257	12.48	3.42	1256	1199	0.2857	2	3	1430	.	1	RECTANGLE_INTERESTAREA	723	1	1568	529.20	385.90	1015	2290	0.2857	2	1257	1.28	-11.67	1567	1549	475	1	2684.00	2441.00
zzh	zzh.edf	RIGHT	2736.00	2602.00	402	707	0.2453	493	6	3	2364	2	893.70	384.70	1	707	3082	0.2857	2	2364	11.81	0.55	2363	2291	0.2857	2	3	1430	.	1	RECTANGLE_INTERESTAREA	214	1	2869	870.10	381.20	707	3082	0.2857	2	2364	0.75	168.11	2868	2857	836	1	2642.00	2562.00
zzh	zzh.edf	RIGHT	4068.00	2399.00	402	821	0.2550	147	7	1	1781	1	562.10	390.70	1	821	2647	0.2500	3	1781	4.81	175.73	1780	1745	0.2500	3	3	1053	.	1	RECTANGLE_INTERESTAREA	346	1	2302	545.80	388.30	821	2647	0.2500	3	1781	1.76	-0.34	2301	2280	456	1	2505.00	2220.00
zzh	zzh.edf	RIGHT	2736.00	2860.00	402	505	0.1568	126	11	3	3362	2	873.60	390.00	1	505	4243	0.1667	2	3362	9.19	3.91	2706	2648	0.1667	2	3	1053	.	1	RECTANGLE_INTERESTAREA	379	1	3865	904.10	385.60	505	4243	0.1667	2	3362	9.19	3.91	2706	2648	836	1	2987.00	2733.00
zzh	zzh.edf	RIGHT	2736.00	2151.75	402	522	0.1610	286	4	1	1624	1	496.70	389.80	1	522	2571	0.3333	4	1624	1.78	0.68	1623	1603	0.3333	4	6	651	.	1	RECTANGLE_INTERESTAREA	101	1	2471	510.30	383.80	522	2571	0.3333	4	1624	0.45	-58.95	2470	2264	474	1	2303.00	2009.00
zzh	zzh.edf	RIGHT	2775.00	2781.00	403	713	0.2199	298	9	3	3124	2	907.40	377.60	1	713	4877	0.3333	4	3124	1.64	-14.48	3123	3103	0.3333	4	6	651	.	1	RECTANGLE_INTERESTAREA	322	1	4556	895.90	381.60	713	4877	0.3333	4	3124	1.97	83.54	4555	3866	837	1	2950.00	2610.00
zzh	zzh.edf	RIGHT	2736.00	2398.33	402	1096	0.3190	199	7	1	1893	1	539.50	392.30	1	1096	3029	0.2500	3	1893	13.16	2.24	1892	1833	0.2500	3	4	1533	.	1	RECTANGLE_INTERESTAREA	200	1	2830	541.30	389.80	1096	3029	0.2500	3	1893	1.51	2.67	2829	2810	474	1	2537.00	2279.00
zzh	zzh.edf	RIGHT	2556.00	2505.00	402	636	0.1851	78	10	3	3341	2	841.20	378.60	1	636	3999	0.1667	2	3341	0.04	90.00	3340	3030	0.1667	2	4	1533	.	1	RECTANGLE_INTERESTAREA	558	1	3442	891.20	380.40	636	3999	0.1667	2	3341	1.81	0.00	3441	3419	839	1	2564.00	2446.00
zzh	zzh.edf	RIGHT	2628.00	1976.50	402	634	0.1564	248	6	1	2023	1	476.50	379.10	1	634	2673	0.2000	2	2023	3.62	5.31	2022	1986	0.2000	2	2	495	.	1	RECTANGLE_INTERESTAREA	386	1	2288	515.90	388.60	634	2673	0.2000	2	2023	1.17	-15.28	2287	2271	476	1	1985.00	1968.00
zzh	zzh.edf	RIGHT	4176.00	2517.50	402	1369	0.3377	1260	9	3	2929	2	885.20	380.30	1	1369	4310	0.2000	2	2929	4.46	1.63	2928	2889	0.2000	2	2	495	.	1	RECTANGLE_INTERESTAREA	109	1	4202	916.60	387.60	1369	4310	0.2000	2	2929	0.90	-7.68	4201	4189	816	1	2545.00	2490.00
zzh	zzh.edf	RIGHT	4292.00	2246.00	403	661	0.1995	357	7	1	1888	1	505.80	391.30	1	661	2570	0.1667	2	1888	2.27	3.40	1887	1864	0.1667	2	5	1217	.	1	RECTANGLE_INTERESTAREA	304	1	2267	558.90	391.00	661	2570	0.1667	2	1888	1.76	-0.35	2266	2245	454	1	2321.00	2171.00
zzh	zzh.edf	RIGHT	3996.00	2447.75	402	913	0.2756	205	9	3	2622	2	822.50	387.10	1	913	3598	0.3333	4	2622	8.91	0.40	2621	2571	0.3333	4	5	1217	.	1	RECTANGLE_INTERESTAREA	85	1	3514	861.70	384.50	913	3598	0.3333	4	2622	2.17	-172.69	3513	3492	819	1	2639.00	2353.00
zzh	zzh.edf	RIGHT	3996.00	2219.00	402	533	0.1601	201	7	1	2225	1	478.60	384.30	1	533	2794	0.2727	3	2225	10.79	2.16	2224	2173	0.2727	3	4	1085	.	1	RECTANGLE_INTERESTAREA	62	1	2733	559.50	389.60	533	2794	0.2727	3	2225	1.21	3.17	2732	2716	457	1	2254.00	2174.00
zzh	zzh.edf	RIGHT	2849.00	2324.50	403	753	0.2261	215	10	3	3014	2	853.90	376.60	1	753	3784	0.1818	2	3014	3.08	-89.94	3013	2795	0.1818	2	4	1085	.	1	RECTANGLE_INTERESTAREA	538	1	3247	889.00	382.10	753	3784	0.1818	2	3014	1.14	-13.67	3246	3229	836	1	2333.00	2316.00
zzh	zzh.edf	RIGHT	4329.00	2261.00	403	549	0.1741	383	9	1	2345	1	513.60	393.20	1	549	2914	0.1667	2	2345	2.42	0.84	2344	2321	0.1667	2	3	634	.	1	RECTANGLE_INTERESTAREA	166	1	2749	570.40	390.40	549	2914	0.1667	2	2345	1.79	1.81	2748	2728	454	1	2375.00	2147.00
zzh	zzh.edf	RIGHT	2625.00	2374.50	402	468	0.1484	246	11	3	2974	2	863.00	387.30	1	468	3460	0.1667	2	2974	9.89	0.78	2973	2915	0.1667	2	3	634	.	1	RECTANGLE_INTERESTAREA	222	1	3239	894.90	376.50	468	3460	0.1667	2	2974	1.27	19.78	3238	3220	837	1	2404.00	2345.00
zzh	zzh.edf	RIGHT	2700.00	2409.00	402	442	0.1475	243	3	1	771	1	514.00	401.50	1	442	1227	0.3333	2	771	11.99	-0.30	770	713	0.3333	2	3	2068	.	1	RECTANGLE_INTERESTAREA	199	1	1029	531.90	391.20	442	1227	0.3333	2	771	0.91	39.31	1028	1014	475	1	2507.00	2311.00
zzh	zzh.edf	RIGHT	2700.00	2401.50	402	1869	0.6236	369	5	3	1285	2	842.50	376.00	1	1869	3176	0.3333	2	1285	10.54	2.79	1284	1228	0.3333	2	3	2068	.	1	RECTANGLE_INTERESTAREA	1500	1	1677	903.00	382.70	1869	3176	0.3333	2	1285	1.92	-5.64	1676	1654	837	1	2567.00	2236.00
zzh	zzh.edf	RIGHT	4181.00	2381.00	403	545	0.1918	545	5	1	1727	1	521.70	390.20	1	545	2271	0.1429	1	1727	12.56	0.52	1726	1668	0.1429	1	0	0	.	1	RECTANGLE_INTERESTAREA	545	1	1727	521.70	390.20	545	2271	0.1429	1	1727	12.56	0.52	1726	1668	456	1	2381.00	2381.00
zzh	zzh.edf	RIGHT	2625.00	2456.00	402	546	0.1921	546	7	3	2490	2	876.20	382.60	1	546	3035	0.1429	1	2490	2.65	2.89	2489	2465	0.1429	1	0	0	.	1	RECTANGLE_INTERESTAREA	546	1	2490	876.20	382.60	546	3035	0.1429	1	2490	2.65	2.89	2489	2465	837	1	2456.00	2456.00
zzh	zzh.edf	RIGHT	2628.00	2540.00	402	486	0.1478	207	4	1	1211	1	547.70	384.10	1	486	1719	0.2500	2	1211	13.53	2.20	1210	1148	0.2500	2	1	279	.	1	RECTANGLE_INTERESTAREA	279	1	1441	506.50	391.40	486	1719	0.2500	2	1211	1.43	-168.73	1440	1418	476	1	2591.00	2489.00
zzh	zzh.edf	RIGHT	2664.00	2794.00	402	1393	0.4237	1393	8	3	2118	2	901.70	381.30	1	1393	3510	0.1250	1	2118	2.45	-3.09	2117	2093	0.1250	1	1	279	.	1	RECTANGLE_INTERESTAREA	1393	1	2118	901.70	381.30	1393	3510	0.1250	1	2118	2.45	-3.09	2117	2093	837	1	2794.00	2794.00
zzh	zzh.edf	RIGHT	4292.00	2182.00	403	555	0.1701	246	5	1	1165	1	483.10	382.80	1	555	1741	0.2222	2	1165	10.59	2.93	1164	1111	0.2222	2	1	309	.	1	RECTANGLE_INTERESTAREA	309	1	1433	539.30	386.80	555	1741	0.2222	2	1165	1.94	-3.66	1432	1411	454	1	2295.00	2069.00
zzh	zzh.edf	RIGHT	1296.00	.	402	0	0.0000	.	.	.	.	.	.	.	.	.	.	.	.	.	.	.	.	.	0.0000	0	1	309	.	1	RECTANGLE_INTERESTAREA	.	.	.	.	.	.	.	.	.	.	.	.	.	.	856	0	.	.
zzh	zzh.edf	RIGHT	2625.00	2449.00	402	217	0.0666	217	7	1	2540	1	516.90	391.20	1	217	2756	0.0909	1	2540	1.61	7.85	2539	2519	0.0909	1	2	829	.	1	RECTANGLE_INTERESTAREA	217	1	2540	516.90	391.20	217	2756	0.0909	1	2540	1.61	7.85	2539	2519	475	1	2449.00	2449.00
zzh	zzh.edf	RIGHT	2700.00	2520.67	402	1178	0.3613	349	9	3	3071	2	895.10	382.00	1	1178	4284	0.2727	3	3071	3.65	-1.66	3070	3038	0.2727	3	2	829	.	1	RECTANGLE_INTERESTAREA	87	1	4198	901.80	385.70	1178	4284	0.2727	3	3071	1.23	-1.72	4197	4179	837	1	2787.00	2250.00
zzh	zzh.edf	RIGHT	4292.00	2400.50	403	853	0.3448	575	4	1	1039	1	501.20	393.80	1	853	1909	0.2500	2	1039	12.17	2.41	1038	972	0.2500	2	1	278	.	1	RECTANGLE_INTERESTAREA	278	1	1632	542.40	394.50	853	1909	0.2500	2	1039	1.34	-0.60	1631	1614	454	1	2439.00	2362.00
zzh	zzh.edf	RIGHT	2660.00	2659.00	402	441	0.1783	441	7	3	2135	2	886.00	386.60	1	441	2575	0.1250	1	2135	2.75	2.41	2134	2111	0.1250	1	1	278	.	1	RECTANGLE_INTERESTAREA	441	1	2135	886.00	386.60	441	2575	0.1250	1	2135	2.75	2.41	2134	2111	836	1	2659.00	2659.00
zzh	zzh.edf	RIGHT	2736.00	2605.50	402	909	0.1659	237	6	1	2492	1	499.20	387.90	1	909	3420	0.1538	2	2492	2.74	1.11	2491	2468	0.1538	2	3	1372	.	1	RECTANGLE_INTERESTAREA	672	1	2749	529.40	384.10	909	3420	0.1538	2	2492	1.26	11.15	2748	2729	474	1	2652.00	2559.00
zzh	zzh.edf	RIGHT	2625.00	3060.25	402	1548	0.2825	331	9	3	3980	2	894.00	382.00	1	1031	5037	0.2308	3	3980	3.10	-3.27	3979	3947	0.3077	4	3	1372	.	1	RECTANGLE_INTERESTAREA	517	2	5905	886.00	383.80	517	6421	0.0769	1	5905	11.03	0.39	5904	5850	837	1	3211.00	2826.00
zzh	zzh.edf	RIGHT	2812.00	2792.33	403	1073	0.2981	195	5	1	1812	1	485.40	398.90	1	785	2619	0.2000	2	1812	9.71	1.97	1811	1750	0.3000	3	3	1062	.	1	RECTANGLE_INTERESTAREA	288	2	3623	540.20	402.70	288	3910	0.1000	1	3623	4.96	111.02	3622	3359	474	1	2892.00	2666.00
zzh	zzh.edf	RIGHT	4255.00	2667.50	403	722	0.2006	538	8	3	2821	2	904.00	383.90	1	538	3358	0.1000	1	2821	2.67	5.08	2820	2797	0.2000	2	3	1062	.	1	RECTANGLE_INTERESTAREA	184	2	3967	874.90	394.00	184	4150	0.1000	1	3967	11.56	1.90	3966	3911	817	1	2709.00	2626.00
zzh	zzh.edf	RIGHT	2700.00	2636.50	402	675	0.1846	394	3	1	1446	1	514.90	393.50	1	675	2137	0.2500	2	1446	12.03	0.76	1445	1386	0.2500	2	5	1902	.	1	RECTANGLE_INTERESTAREA	281	1	1857	540.40	393.30	675	2137	0.2500	2	1446	0.99	4.50	1856	1840	475	1	2758.00	2515.00
zzh	zzh.edf	RIGHT	3990.00	2929.50	402	1621	0.4434	499	5	3	2192	2	846.00	378.30	1	1621	3873	0.5000	4	2192	10.33	2.20	2191	2138	0.5000	4	5	1902	.	1	RECTANGLE_INTERESTAREA	197	1	3677	903.50	390.60	1621	3873	0.5000	4	2192	1.17	10.99	3676	3660	817	1	3097.00	2741.00
zzh	zzh.edf	RIGHT	4292.00	2493.50	403	600	0.1951	305	3	1	1137	1	512.50	387.50	1	600	1756	0.2000	2	1137	2.15	4.04	1136	1114	0.2000	2	2	563	.	1	RECTANGLE_INTERESTAREA	295	1	1462	559.70	387.00	600	1756	0.2000	2	1137	1.60	0.00	1461	1442	454	1	2625.00	2362.00
zzh	zzh.edf	RIGHT	2736.00	2494.50	402	454	0.1476	186	6	3	1986	2	836.00	375.80	1	454	2461	0.2000	2	1986	8.53	1.76	1985	1936	0.2000	2	2	563	.	1	RECTANGLE_INTERESTAREA	268	1	2194	893.80	376.40	454	2461	0.2000	2	1986	1.76	-0.22	2193	2172	836	1	2571.00	2418.00
zzh	zzh.edf	RIGHT	4329.00	2553.33	403	1471	0.4111	456	4	1	1011	1	527.90	378.40	1	456	1466	0.1000	1	1011	12.16	2.51	1010	951	0.3000	3	3	1368	.	1	RECTANGLE_INTERESTAREA	689	2	2500	545.00	392.80	1015	3188	0.2000	2	2153	1.85	-1.64	2499	2479	454	1	2639.00	2493.00
zzh	zzh.edf	RIGHT	4292.00	2750.50	403	679	0.1898	291	9	5	3246	2	870.90	376.10	1	679	3944	0.2000	2	3246	10.90	2.58	3245	3189	0.2000	2	3	1368	.	1	RECTANGLE_INTERESTAREA	388	1	3557	918.50	382.20	679	3944	0.2000	2	3246	1.47	-15.15	3556	3537	816	1	2778.00	2723.00
zzh	zzh.edf	RIGHT	2628.00	2579.33	402	739	0.2817	377	2	1	771	1	510.00	381.40	1	739	1742	0.5000	3	771	12.33	3.30	770	712	0.5000	3	2	362	.	1	RECTANGLE_INTERESTAREA	62	1	1681	536.70	384.30	739	1742	0.5000	3	771	0.37	87.33	1680	1464	476	1	2751.00	2446.00
zzh	zzh.edf	RIGHT	2555.00	2726.00	402	1003	0.3824	1003	6	3	1995	2	901.50	380.10	1	1003	2997	0.1667	1	1995	2.03	-1.51	1994	1971	0.1667	1	2	362	.	1	RECTANGLE_INTERESTAREA	1003	1	1995	901.50	380.10	1003	2997	0.1667	1	1995	2.03	-1.51	1994	1971	838	1	2726.00	2726.00
zzh	zzh.edf	RIGHT	4292.00	2336.67	403	1591	0.3278	112	2	1	257	1	530.80	386.90	1	112	368	0.0714	1	257	13.31	2.59	256	201	0.4286	6	10	4189	.	1	RECTANGLE_INTERESTAREA	478	3	3071	535.90	384.70	790	3548	0.2143	3	2553	0.09	-87.77	3070	2886	454	1	2739.00	2057.00
zzh	zzh.edf	RIGHT	4140.00	2654.83	402	2962	0.6102	596	6	5	1350	2	845.50	377.80	1	1085	2457	0.1429	2	1350	9.30	0.92	1349	1299	0.4286	6	10	4189	.	1	RECTANGLE_INTERESTAREA	319	2	5225	918.20	384.70	1877	5543	0.2857	4	3602	2.18	7.44	5224	5202	817	1	2998.00	2320.00
zzh	zzh.edf	RIGHT	2775.00	2808.75	403	776	0.2561	259	4	1	674	1	496.10	389.30	1	517	1437	0.2143	3	674	10.23	2.67	673	624	0.2857	4	4	928	.	1	RECTANGLE_INTERESTAREA	259	2	1846	502.80	394.50	259	2104	0.0714	1	1846	2.00	-176.17	1845	1824	475	1	2950.00	2701.00
zzh	zzh.edf	RIGHT	2775.00	2903.00	403	856	0.2825	186	10	5	2262	2	855.10	373.50	1	856	3367	0.2143	3	2262	8.40	3.40	2261	2214	0.2143	3	4	928	.	1	RECTANGLE_INTERESTAREA	483	1	2885	889.10	387.70	856	3367	0.2143	3	2262	1.57	-2.55	2884	2654	837	1	3284.00	2656.00
zzh	zzh.edf	RIGHT	2664.00	2526.00	402	435	0.2705	435	4	1	847	1	541.00	390.60	1	435	1281	0.1429	1	847	3.24	-176.64	846	818	0.1429	1	3	503	.	1	RECTANGLE_INTERESTAREA	435	1	847	541.00	390.60	435	1281	0.1429	1	847	3.24	-176.64	846	818	475	1	2526.00	2526.00
zzh	zzh.edf	RIGHT	3996.00	2518.33	402	503	0.3128	176	5	3	1332	2	824.60	388.90	1	503	2076	0.4286	3	1332	9.65	0.66	1331	1282	0.4286	3	3	503	.	1	RECTANGLE_INTERESTAREA	102	1	1975	886.50	383.20	503	2076	0.4286	3	1332	1.99	8.77	1974	1756	819	1	2585.00	2481.00
zzh	zzh.edf	RIGHT	2664.00	2419.00	402	220	0.1321	220	3	1	735	1	520.90	385.90	1	220	954	0.1429	1	735	2.19	2.58	734	712	0.1429	1	2	220	.	1	RECTANGLE_INTERESTAREA	220	1	735	520.90	385.90	220	954	0.1429	1	735	2.19	2.58	734	712	475	1	2419.00	2419.00
zzh	zzh.edf	RIGHT	4176.00	2564.67	402	590	0.3541	370	5	3	1230	2	848.90	379.40	1	590	2043	0.4286	3	1230	9.90	1.10	1229	1177	0.4286	3	2	220	.	1	RECTANGLE_INTERESTAREA	68	1	1976	912.90	380.20	590	2043	0.4286	3	1230	1.55	-4.82	1975	1774	816	1	2712.00	2347.00
zzh	zzh.edf	RIGHT	4292.00	2852.00	403	766	0.3070	638	3	1	1094	1	506.30	391.20	1	766	1881	0.3333	2	1094	2.91	-1.72	1093	1068	0.3333	2	1	128	.	1	RECTANGLE_INTERESTAREA	128	1	1754	561.00	397.30	766	1881	0.3333	2	1094	1.91	-2.10	1753	1732	454	1	3033.00	2671.00
zzh	zzh.edf	RIGHT	2812.00	2872.00	403	580	0.2325	580	6	3	2101	2	890.10	388.40	1	580	2680	0.1667	1	2101	2.57	2.63	2100	2076	0.1667	1	1	128	.	1	RECTANGLE_INTERESTAREA	580	1	2101	890.10	388.40	580	2680	0.1667	1	2101	2.57	2.63	2100	2076	836	1	2872.00	2872.00
zzh	zzh.edf	RIGHT	4329.00	2424.50	403	852	0.2688	499	3	1	815	1	521.60	389.10	1	852	1683	0.2000	2	815	12.20	2.69	814	761	0.2000	2	5	1713	.	1	RECTANGLE_INTERESTAREA	353	1	1331	563.30	388.30	852	1683	0.2000	2	815	1.36	-0.15	1330	1314	454	1	2550.00	2299.00
zzh	zzh.edf	RIGHT	4292.00	2698.20	403	1474	0.4650	464	5	3	1736	2	824.30	375.70	1	1360	3385	0.4000	4	1736	8.85	1.98	1735	1684	0.5000	5	5	1713	.	1	RECTANGLE_INTERESTAREA	114	2	3916	847.70	387.40	114	4029	0.1000	1	3916	1.43	-3.99	3915	3692	816	1	3006.00	2442.00
zzh	zzh.edf	RIGHT	2625.00	2663.50	402	547	0.1688	291	3	1	1116	1	526.80	387.30	1	547	1676	0.2000	2	1116	12.31	1.88	1115	1050	0.2000	2	2	322	.	1	RECTANGLE_INTERESTAREA	256	1	1421	510.10	392.60	547	1676	0.2000	2	1116	0.82	-161.73	1420	1407	475	1	2665.00	2662.00
zzh	zzh.edf	RIGHT	2775.00	2686.33	403	886	0.2735	656	7	3	2079	2	889.00	375.20	1	656	2734	0.1000	1	2079	2.33	1.25	2078	2055	0.3000	3	2	322	.	1	RECTANGLE_INTERESTAREA	66	2	3719	893.50	370.10	230	3784	0.2000	2	3309	8.23	5.68	3718	3473	837	1	2739.00	2624.00
zzh	zzh.edf	RIGHT	2628.00	2662.00	402	667	0.2775	300	3	1	861	1	541.80	380.80	1	667	1541	0.2857	2	861	12.18	2.69	860	791	0.2857	2	2	535	.	1	RECTANGLE_INTERESTAREA	367	1	1175	510.00	389.30	667	1541	0.2857	2	861	0.98	-162.70	1174	1161	476	1	2754.00	2570.00
zzh	zzh.edf	RIGHT	2701.00	2959.00	403	824	0.3428	656	6	3	1767	2	890.30	378.70	1	824	2815	0.2857	2	1767	2.42	10.52	1766	1742	0.2857	2	2	535	.	1	RECTANGLE_INTERESTAREA	168	1	2648	903.30	376.20	824	2815	0.2857	2	1767	2.39	10.52	2647	2423	838	1	3091.00	2827.00
zzh	zzh.edf	RIGHT	2772.00	2727.33	402	975	0.4658	250	3	1	692	1	534.80	398.70	1	492	1193	0.2500	2	692	12.74	0.56	691	635	0.3750	3	2	725	.	1	RECTANGLE_INTERESTAREA	483	2	1749	543.50	388.80	483	2231	0.1250	1	1749	10.88	-177.86	1748	1687	474	1	2833.00	2573.00
zzh	zzh.edf	RIGHT	2736.00	2757.00	402	237	0.1132	237	6	3	1450	2	880.00	372.60	1	237	1686	0.1250	1	1450	2.31	2.95	1449	1424	0.1250	1	2	725	.	1	RECTANGLE_INTERESTAREA	237	1	1450	880.00	372.60	237	1686	0.1250	1	1450	2.31	2.95	1449	1424	836	1	2757.00	2757.00
zzh	zzh.edf	RIGHT	2701.00	2437.00	403	504	0.1950	504	7	1	1496	1	525.20	383.40	1	504	1999	0.1000	1	1496	3.55	-176.18	1495	1467	0.1000	1	0	0	.	1	RECTANGLE_INTERESTAREA	504	1	1496	525.20	383.40	504	1999	0.1000	1	1496	3.55	-176.18	1495	1467	476	1	2437.00	2437.00
zzh	zzh.edf	RIGHT	2700.00	2684.00	402	369	0.1428	369	9	3	2281	2	889.90	375.60	1	369	2649	0.1000	1	2281	2.96	2.91	2280	2257	0.1000	1	0	0	.	1	RECTANGLE_INTERESTAREA	369	1	2281	889.90	375.60	369	2649	0.1000	1	2281	2.96	2.91	2280	2257	837	1	2684.00	2684.00
zzh	zzh.edf	RIGHT	3996.00	2067.50	402	695	0.2306	544	3	1	748	1	495.80	383.80	1	695	1463	0.2222	2	748	11.68	0.92	747	690	0.2222	2	4	1032	.	1	RECTANGLE_INTERESTAREA	151	1	1313	558.50	376.50	695	1463	0.2222	2	748	1.99	7.15	1312	1292	457	1	2079.00	2056.00
zzh	zzh.edf	RIGHT	2736.00	2573.50	402	975	0.3235	520	5	3	1519	2	851.00	369.00	1	520	2038	0.1111	1	1519	9.71	1.44	1518	1464	0.4444	4	4	1032	.	1	RECTANGLE_INTERESTAREA	147	2	3539	858.20	382.00	455	3685	0.3333	3	2886	0.24	180.00	3538	3340	836	1	2694.00	2329.00
zzh	zzh.edf	RIGHT	2700.00	2458.00	402	547	0.1473	321	5	1	1798	1	488.30	376.80	1	547	2364	0.1667	2	1798	12.12	4.15	1797	1741	0.1667	2	3	542	.	1	RECTANGLE_INTERESTAREA	226	1	2139	530.50	386.40	547	2364	0.1667	2	1798	1.36	-12.99	2138	2119	475	1	2481.00	2435.00
zzh	zzh.edf	RIGHT	4068.00	2579.67	402	958	0.2579	642	8	3	2738	2	878.80	373.90	1	958	4069	0.2500	3	2738	2.67	2.50	2737	2713	0.2500	3	3	542	.	1	RECTANGLE_INTERESTAREA	263	1	3807	891.00	368.60	958	4069	0.2500	3	2738	2.64	2.50	3806	3607	818	1	2635.00	2502.00
zzh	zzh.edf	RIGHT	2700.00	2649.40	402	1296	0.2028	346	3	1	764	1	493.80	387.90	1	512	1296	0.1053	2	764	11.70	2.14	763	709	0.2632	5	7	2496	.	1	RECTANGLE_INTERESTAREA	143	3	5361	499.80	395.90	143	5503	0.0526	1	5361	2.50	173.29	5360	5335	475	1	3171.00	2386.00
zzh	zzh.edf	RIGHT	2555.00	2814.00	402	2397	0.3751	392	5	3	1349	2	842.10	370.60	1	747	2119	0.1053	2	1349	10.25	2.67	1348	1297	0.3158	6	7	2496	.	1	RECTANGLE_INTERESTAREA	37	3	7832	876.10	386.90	1199	7868	0.1579	3	6445	1.15	49.49	7831	7626	838	1	3117.00	2540.00
zzh	zzh.edf	RIGHT	2812.00	2596.33	403	926	0.2301	233	3	1	994	1	541.80	388.80	1	926	1953	0.2727	3	994	13.02	2.28	993	936	0.2727	3	4	1799	.	1	RECTANGLE_INTERESTAREA	409	1	1545	536.10	384.20	926	1953	0.2727	3	994	1.09	8.22	1544	1528	474	1	2732.00	2474.00
zzh	zzh.edf	RIGHT	2812.00	2825.00	403	1917	0.4763	212	6	3	2010	2	846.40	384.10	1	1106	3137	0.1818	2	2010	10.38	-0.36	2009	1954	0.2727	3	4	1799	.	1	RECTANGLE_INTERESTAREA	811	2	3648	888.60	389.60	811	4458	0.0909	1	3648	4.18	-7.92	3647	3612	836	1	3026.00	2702.00
zzh	zzh.edf	RIGHT	2812.00	2468.00	403	568	0.2604	233	2	1	795	1	481.70	396.20	1	568	1383	0.2857	2	795	11.58	1.37	794	742	0.2857	2	2	513	.	1	RECTANGLE_INTERESTAREA	335	1	1049	522.70	387.20	568	1383	0.2857	2	795	1.50	14.11	1048	1028	474	1	2534.00	2402.00
zzh	zzh.edf	RIGHT	2736.00	2520.50	402	434	0.1990	256	5	3	1632	2	883.30	374.00	1	434	2298	0.2857	2	1632	2.24	-0.17	1631	1609	0.2857	2	2	513	.	1	RECTANGLE_INTERESTAREA	178	1	2121	894.00	378.70	434	2298	0.2857	2	1632	2.22	-0.17	2120	1888	836	1	2683.00	2358.00
zzh	zzh.edf	RIGHT	2812.00	2497.33	403	1033	0.3885	491	3	1	585	1	493.30	391.40	1	1033	1649	0.3750	3	585	10.94	1.67	584	529	0.3750	3	2	542	.	1	RECTANGLE_INTERESTAREA	183	1	1467	517.40	391.00	1033	1649	0.3750	3	585	0.78	-158.90	1466	1454	474	1	2558.00	2388.00
zzh	zzh.edf	RIGHT	3990.00	2587.00	402	904	0.3400	904	7	3	1874	2	879.80	374.20	1	904	2777	0.1250	1	1874	2.27	5.04	1873	1850	0.1250	1	2	542	.	1	RECTANGLE_INTERESTAREA	904	1	1874	879.80	374.20	904	2777	0.1250	1	1874	2.27	5.04	1873	1850	817	1	2587.00	2587.00
zzh	zzh.edf	RIGHT	2812.00	2545.00	403	646	0.2362	307	4	1	892	1	513.70	390.20	1	646	1559	0.1818	2	892	1.75	1.50	891	870	0.1818	2	4	1032	.	1	RECTANGLE_INTERESTAREA	339	1	1221	549.20	384.20	646	1559	0.1818	2	892	1.23	7.88	1220	1199	474	1	2571.00	2519.00
zzh	zzh.edf	RIGHT	4176.00	2503.75	402	928	0.3393	223	6	3	1612	2	833.20	389.30	1	693	2345	0.2727	3	1612	9.69	-1.31	1611	1560	0.3636	4	4	1032	.	1	RECTANGLE_INTERESTAREA	235	2	3093	849.70	378.20	235	3327	0.0909	1	3093	11.77	-5.76	3092	3039	816	1	2692.00	2415.00
zzh	zzh.edf	RIGHT	2628.00	2458.20	402	1069	0.3075	222	4	1	880	1	498.20	383.50	1	987	1927	0.3077	4	880	2.59	0.62	879	856	0.3846	5	5	1156	.	1	RECTANGLE_INTERESTAREA	82	2	2792	494.10	384.60	82	2873	0.0769	1	2792	11.76	-147.40	2791	2497	476	1	2687.00	2230.00
zzh	zzh.edf	RIGHT	2736.00	2472.00	402	877	0.2523	331	9	3	2166	2	880.90	378.50	1	331	2496	0.0769	1	2166	1.51	15.15	2165	2146	0.2308	3	5	1156	.	1	RECTANGLE_INTERESTAREA	237	3	3936	887.10	375.60	237	4172	0.0769	1	3936	13.49	4.51	3935	3874	836	1	2531.00	2368.00
zzh	zzh.edf	RIGHT	2664.00	2219.00	402	390	0.1005	247	9	1	2532	1	498.40	387.10	1	390	3142	0.1538	2	2532	2.27	-176.34	2531	2508	0.1538	2	1	143	.	1	RECTANGLE_INTERESTAREA	143	1	3000	531.10	386.60	390	3142	0.1538	2	2532	1.08	6.02	2999	2779	475	1	2338.00	2100.00
zzh	zzh.edf	RIGHT	2736.00	2414.00	402	945	0.2435	945	12	3	3377	2	892.20	377.50	1	945	4321	0.0769	1	3377	1.87	5.81	3376	3355	0.0769	1	1	143	.	1	RECTANGLE_INTERESTAREA	945	1	3377	892.20	377.50	945	4321	0.0769	1	3377	1.87	5.81	3376	3355	836	1	2414.00	2414.00
zzh	zzh.edf	RIGHT	4176.00	2462.00	402	1000	0.2520	342	4	1	684	1	459.70	385.40	1	649	1355	0.1429	2	684	9.59	2.31	683	635	0.2857	4	5	2085	.	1	RECTANGLE_INTERESTAREA	181	3	3568	509.40	381.30	181	3748	0.0714	1	3568	7.19	87.60	3567	3409	454	1	2626.00	2318.00
zzh	zzh.edf	RIGHT	2700.00	2455.75	402	1768	0.4456	298	7	3	1636	2	901.90	372.70	1	298	1933	0.0714	1	1636	2.57	1.51	1635	1611	0.2857	4	5	2085	.	1	RECTANGLE_INTERESTAREA	43	4	5385	855.80	386.00	43	5427	0.0714	1	5385	8.60	3.69	5384	5338	837	1	2553.00	2405.00
zzh	zzh.edf	RIGHT	4292.00	1806.00	403	467	0.1485	267	5	1	1095	1	506.00	383.80	1	467	1582	0.2000	2	1095	1.78	-2.16	1094	1073	0.2000	2	4	1327	.	1	RECTANGLE_INTERESTAREA	200	1	1383	563.00	379.30	467	1582	0.2000	2	1095	1.68	5.41	1382	1362	454	1	1851.00	1761.00
zzh	zzh.edf	RIGHT	4292.00	2147.00	403	1127	0.3583	319	7	3	1634	2	844.60	378.20	1	1127	3018	0.3000	3	1634	9.39	-0.04	1633	1583	0.3000	3	4	1327	.	1	RECTANGLE_INTERESTAREA	645	1	2374	816.20	392.40	1127	3018	0.3000	3	1634	1.41	1.50	2373	2136	816	1	2466.00	1950.00
zzh	zzh.edf	RIGHT	2772.00	2182.00	402	410	0.1624	410	6	1	1333	1	498.70	390.20	1	410	1742	0.1000	1	1333	0.69	138.11	1332	1320	0.1000	1	1	91	.	1	RECTANGLE_INTERESTAREA	410	1	1333	498.70	390.20	410	1742	0.1000	1	1333	0.69	138.11	1332	1320	474	1	2182.00	2182.00
zzh	zzh.edf	RIGHT	2849.00	2271.00	403	649	0.2571	558	8	3	1915	2	876.30	379.60	1	649	2575	0.2000	2	1915	10.45	0.42	1914	1857	0.2000	2	1	91	.	1	RECTANGLE_INTERESTAREA	91	1	2485	898.90	377.90	649	2575	0.2000	2	1915	0.60	7.71	2484	2473	836	1	2308.00	2234.00
zzh	zzh.edf	RIGHT	2772.00	2328.00	402	542	0.3220	542	3	1	627	1	499.00	390.00	1	542	1168	0.1667	1	627	11.97	0.51	626	571	0.1667	1	0	0	.	1	RECTANGLE_INTERESTAREA	542	1	627	499.00	390.00	542	1168	0.1667	1	627	11.97	0.51	626	571	474	1	2328.00	2328.00
zzh	zzh.edf	RIGHT	2700.00	2463.00	402	430	0.2555	430	5	3	1379	2	890.40	374.50	1	430	1808	0.1667	1	1379	3.05	3.52	1378	1351	0.1667	1	0	0	.	1	RECTANGLE_INTERESTAREA	430	1	1379	890.40	374.50	430	1808	0.1667	1	1379	3.05	3.52	1378	1351	837	1	2463.00	2463.00
zzh	zzh.edf	RIGHT	2736.00	2441.67	402	674	0.1857	241	3	1	606	1	474.60	382.10	1	627	1253	0.2000	2	606	10.93	2.81	605	553	0.3000	3	3	1005	.	1	RECTANGLE_INTERESTAREA	47	2	2135	488.30	385.90	47	2181	0.1000	1	2135	2.48	-104.40	2134	1887	474	1	2518.00	2352.00
zzh	zzh.edf	RIGHT	2700.00	2420.00	402	1160	0.3196	572	5	3	1315	2	863.60	371.00	1	572	1886	0.1000	1	1315	11.41	2.34	1314	1254	0.2000	2	3	1005	.	1	RECTANGLE_INTERESTAREA	588	2	2484	887.70	379.70	588	3071	0.1000	1	2484	2.32	3.75	2483	2459	837	1	2420.00	2420.00
zzh	zzh.edf	RIGHT	4176.00	2283.50	402	584	0.2267	215	4	1	947	1	468.30	389.40	1	584	1552	0.2500	2	947	10.90	1.04	946	894	0.2500	2	1	369	.	1	RECTANGLE_INTERESTAREA	369	1	1184	522.60	388.30	584	1552	0.2500	2	947	1.86	1.86	1183	1162	454	1	2423.00	2144.00
zzh	zzh.edf	RIGHT	2772.00	2466.00	402	500	0.1941	500	8	3	2312	2	875.10	377.40	1	500	2811	0.1250	1	2312	1.61	171.81	2311	2290	0.1250	1	1	369	.	1	RECTANGLE_INTERESTAREA	500	1	2312	875.10	377.40	500	2811	0.1250	1	2312	1.61	171.81	2311	2290	836	1	2466.00	2466.00
zzh	zzh.edf	RIGHT	2738.00	2233.50	403	1585	0.2576	218	10	1	3276	1	517.80	395.00	1	882	4193	0.1579	3	3276	13.21	1.49	3275	3211	0.3158	6	7	2422	.	1	RECTANGLE_INTERESTAREA	163	2	5780	532.70	382.10	703	5942	0.1579	3	5199	1.85	2.40	5779	5758	475	1	2490.00	2024.00
zzh	zzh.edf	RIGHT	4068.00	2457.00	402	1201	0.1952	622	17	5	6126	2	864.40	374.70	1	1201	7362	0.1579	3	6126	1.57	-86.93	6125	5943	0.1579	3	7	2422	.	1	RECTANGLE_INTERESTAREA	313	1	7050	869.60	380.10	1201	7362	0.1579	3	6126	1.02	165.26	7049	7035	818	1	2534.00	2356.00
zzh	zzh.edf	RIGHT	2812.00	2264.00	403	350	0.0974	350	5	1	1435	1	514.20	389.50	1	350	1784	0.0909	1	1435	1.71	2.15	1434	1415	0.0909	1	6	1917	.	1	RECTANGLE_INTERESTAREA	350	1	1435	514.20	389.50	350	1784	0.0909	1	1435	1.71	2.15	1434	1415	474	1	2264.00	2264.00
zzh	zzh.edf	RIGHT	4218.00	2534.17	403	1917	0.5337	593	6	3	1852	2	875.80	372.30	1	1917	4850	0.5455	6	1852	12.22	1.90	1851	1785	0.5455	6	6	1917	.	1	RECTANGLE_INTERESTAREA	247	1	4604	841.30	385.60	1917	4850	0.5455	6	1852	2.03	-159.78	4603	4189	817	1	2820.00	2299.00
zzh	zzh.edf	RIGHT	4181.00	2212.50	403	490	0.2158	314	5	1	1209	1	500.40	391.80	1	490	1721	0.2500	2	1209	2.27	9.12	1208	1186	0.2500	2	3	863	.	1	RECTANGLE_INTERESTAREA	176	1	1546	567.40	387.20	490	1721	0.2500	2	1209	2.19	3.61	1545	1523	456	1	2255.00	2170.00
zzh	zzh.edf	RIGHT	4255.00	2401.00	403	687	0.3025	279	7	3	1777	2	847.00	386.00	1	687	2485	0.2500	2	1777	9.42	0.06	1776	1722	0.2500	2	3	863	.	1	RECTANGLE_INTERESTAREA	408	1	2078	908.20	378.40	687	2485	0.2500	2	1777	1.92	9.07	2077	2056	817	1	2476.00	2326.00
zzh	zzh.edf	RIGHT	2812.00	2508.67	403	931	0.2696	511	5	1	965	1	507.50	395.30	1	931	1934	0.2500	3	965	2.99	1.21	964	940	0.2500	3	2	420	.	1	RECTANGLE_INTERESTAREA	179	1	1756	496.00	395.60	931	1934	0.2500	3	965	1.49	-172.28	1755	1736	474	1	2686.00	2405.00
zzh	zzh.edf	RIGHT	2700.00	2639.50	402	952	0.2757	516	10	3	2607	2	875.10	377.20	1	516	3122	0.0833	1	2607	2.70	3.52	2606	2581	0.1667	2	2	420	.	1	RECTANGLE_INTERESTAREA	436	2	3569	888.20	384.40	436	4004	0.0833	1	3569	6.90	-0.51	3568	3524	837	1	2684.00	2595.00
zzh	zzh.edf	RIGHT	2660.00	2411.50	402	510	0.1595	290	5	1	788	1	503.20	384.80	1	510	1574	0.2000	2	788	3.27	0.31	787	762	0.2000	2	4	1536	.	1	RECTANGLE_INTERESTAREA	220	1	1355	527.70	382.10	510	1574	0.2000	2	788	4.80	-76.83	1354	1078	474	1	2473.00	2350.00
zzh	zzh.edf	RIGHT	2664.00	2543.67	402	1316	0.4115	290	7	3	1637	2	867.90	377.70	1	1316	3581	0.3000	3	1637	11.39	0.31	1636	1575	0.3000	3	4	1536	.	1	RECTANGLE_INTERESTAREA	471	1	3111	875.20	383.10	1316	3581	0.3000	3	1637	4.35	179.33	3110	2502	837	1	2592.00	2450.00
zzh	zzh.edf	RIGHT	4329.00	2163.67	403	872	0.2884	542	5	1	1182	1	524.00	388.80	1	872	2096	0.2727	3	1182	2.96	2.66	1181	1156	0.2727	3	4	853	.	1	RECTANGLE_INTERESTAREA	138	1	1959	566.60	382.70	872	2096	0.2727	3	1182	2.69	6.17	1958	1934	454	1	2218.00	2087.00
zzh	zzh.edf	RIGHT	2812.00	2422.67	403	853	0.2821	330	9	3	2423	2	876.10	375.60	1	853	3558	0.2727	3	2423	2.22	-12.05	2422	2399	0.2727	3	4	853	.	1	RECTANGLE_INTERESTAREA	104	1	3455	872.00	387.00	853	3558	0.2727	3	2423	1.20	-166.04	3454	3436	836	1	2502.00	2279.00
zzh	zzh.edf	RIGHT	2700.00	2386.00	402	610	0.2326	193	5	1	1433	1	543.90	384.90	1	610	2065	0.2222	2	1433	13.35	2.26	1432	1370	0.2222	2	1	417	.	1	RECTANGLE_INTERESTAREA	417	1	1649	495.40	390.70	610	2065	0.2222	2	1433	1.82	-173.56	1648	1626	475	1	2411.00	2361.00
zzh	zzh.edf	RIGHT	2700.00	2431.00	402	479	0.1827	479	9	3	2455	2	878.60	381.80	1	479	2933	0.1111	1	2455	1.60	7.67	2454	2434	0.1111	1	1	417	.	1	RECTANGLE_INTERESTAREA	479	1	2455	878.60	381.80	479	2933	0.1111	1	2455	1.60	7.67	2454	2434	837	1	2431.00	2431.00
zzh	zzh.edf	RIGHT	2627.00	2334.50	403	958	0.4126	367	3	1	859	1	495.70	397.60	1	958	1830	0.3333	2	859	11.04	-0.05	858	796	0.3333	2	1	591	.	1	RECTANGLE_INTERESTAREA	591	1	1240	514.90	391.50	958	1830	0.3333	2	859	0.82	18.85	1239	1226	477	1	2457.00	2212.00
zzh	zzh.edf	RIGHT	2812.00	2286.00	403	443	0.1908	443	6	3	2066	2	872.30	374.80	1	443	2508	0.1667	1	2066	2.22	4.04	2065	2042	0.1667	1	1	591	.	1	RECTANGLE_INTERESTAREA	443	1	2066	872.30	374.80	443	2508	0.1667	1	2066	2.22	4.04	2065	2042	836	1	2286.00	2286.00
zzh	zzh.edf	RIGHT	2700.00	2194.50	402	572	0.3074	309	3	1	645	1	483.80	395.70	1	572	1236	0.2857	2	645	11.24	0.26	644	585	0.2857	2	1	263	.	1	RECTANGLE_INTERESTAREA	263	1	974	522.10	387.30	572	1236	0.2857	2	645	1.43	11.53	973	954	475	1	2281.00	2108.00
zzh	zzh.edf	RIGHT	2700.00	2277.00	402	377	0.2026	377	6	3	1497	2	876.20	374.90	1	377	1873	0.1429	1	1497	1.93	8.59	1496	1474	0.1429	1	1	263	.	1	RECTANGLE_INTERESTAREA	377	1	1497	876.20	374.90	377	1873	0.1429	1	1497	1.93	8.59	1496	1474	837	1	2277.00	2277.00
zzh	zzh.edf	RIGHT	2812.00	2698.50	403	1046	0.2402	259	7	1	2417	1	486.60	393.70	1	1046	3483	0.1818	2	2417	10.36	0.54	2416	2356	0.1818	2	2	1391	.	1	RECTANGLE_INTERESTAREA	787	1	2697	545.90	393.10	1046	3483	0.1818	2	2417	1.83	-8.00	2696	2676	474	1	2734.00	2663.00
zzh	zzh.edf	RIGHT	2736.00	2715.50	402	893	0.2051	289	10	3	3736	2	889.90	383.70	1	893	4909	0.1818	2	3736	1.82	-2.45	3735	3715	0.1818	2	2	1391	.	1	RECTANGLE_INTERESTAREA	604	1	4306	894.30	388.90	893	4909	0.1818	2	3736	1.16	-96.09	4305	4025	836	1	2935.00	2496.00
zzh	zzh.edf	RIGHT	2812.00	2197.00	403	636	0.1944	221	5	1	1217	1	522.00	397.40	1	636	1868	0.2000	2	1217	13.52	0.39	1216	1149	0.2000	2	2	702	.	1	RECTANGLE_INTERESTAREA	415	1	1454	491.20	395.20	636	1868	0.2000	2	1217	1.00	171.86	1453	1438	474	1	2314.00	2080.00
zzh	zzh.edf	RIGHT	2664.00	2531.00	402	503	0.1537	216	8	3	2510	2	871.10	395.50	1	503	3029	0.2000	2	2510	4.65	-6.55	2509	2470	0.2000	2	2	702	.	1	RECTANGLE_INTERESTAREA	287	1	2743	892.40	383.90	503	3029	0.2000	2	2510	1.01	35.66	2742	2726	837	1	2534.00	2528.00
zzh	zzh.edf	RIGHT	2736.00	2501.00	402	1496	0.3462	635	4	1	1155	1	498.60	384.70	1	635	1789	0.0909	1	1155	1.88	179.47	1154	1132	0.3636	4	4	1139	.	1	RECTANGLE_INTERESTAREA	121	2	3751	537.80	390.60	861	3871	0.2727	3	2971	1.72	3.50	3750	3730	474	1	2680.00	2368.00
zzh	zzh.edf	RIGHT	2738.00	2582.50	403	746	0.1726	429	10	5	4078	2	874.00	379.20	1	746	5500	0.1818	2	4078	3.85	-73.04	4077	3872	0.1818	2	4	1139	.	1	RECTANGLE_INTERESTAREA	317	1	5184	873.40	377.80	746	5500	0.1818	2	4078	8.09	-82.20	5183	4507	837	1	2591.00	2574.00
zzh	zzh.edf	RIGHT	2664.00	2280.50	402	868	0.2530	543	7	1	2402	1	506.50	387.30	1	543	2944	0.0833	1	2402	2.61	179.61	2401	2375	0.1667	2	2	576	.	1	RECTANGLE_INTERESTAREA	325	2	3270	526.30	387.60	325	3594	0.0833	1	3270	4.94	-178.13	3269	3232	475	1	2340.00	2221.00
zzh	zzh.edf	RIGHT	2700.00	2397.50	402	576	0.1679	203	10	5	3858	2	849.50	379.80	1	576	4454	0.1667	2	3858	14.36	-29.77	3857	3595	0.1667	2	2	576	.	1	RECTANGLE_INTERESTAREA	373	1	4082	887.60	378.70	576	4454	0.1667	2	3858	1.35	6.73	4081	4061	837	1	2409.00	2386.00
zzh	zzh.edf	RIGHT	1260.00	2260.00	402	648	0.2791	648	4	1	1145	1	506.60	391.90	1	648	1792	0.1667	1	1145	2.10	2.40	1144	1122	0.1667	1	2	631	.	1	RECTANGLE_INTERESTAREA	648	1	1145	506.60	391.90	648	1792	0.1667	1	1145	2.10	2.40	1144	1122	494	1	2260.00	2260.00
zzh	zzh.edf	RIGHT	2849.00	2298.00	403	631	0.2717	163	5	3	1854	2	840.30	383.00	1	631	2505	0.3333	2	1854	11.30	1.91	1853	1793	0.3333	2	2	631	.	1	RECTANGLE_INTERESTAREA	468	1	2038	885.30	377.60	631	2505	0.3333	2	1854	1.56	5.32	2037	2017	836	1	2340.00	2256.00
zzh	zzh.edf	RIGHT	1260.00	2208.00	402	645	0.2075	645	4	1	1102	1	502.50	395.40	1	645	1746	0.1429	1	1102	1.83	0.88	1101	1080	0.1429	1	0	0	.	1	RECTANGLE_INTERESTAREA	645	1	1102	502.50	395.40	645	1746	0.1429	1	1102	1.83	0.88	1101	1080	494	1	2208.00	2208.00
zzh	zzh.edf	RIGHT	2625.00	2331.00	402	869	0.2796	869	6	3	1986	2	880.20	384.00	1	869	2854	0.1429	1	1986	3.61	4.27	1985	1954	0.1429	1	0	0	.	1	RECTANGLE_INTERESTAREA	869	1	1986	880.20	384.00	869	2854	0.1429	1	1986	3.61	4.27	1985	1954	837	1	2331.00	2331.00
zzh	zzh.edf	RIGHT	2772.00	2078.00	402	330	0.2106	330	3	1	927	1	505.50	388.30	1	330	1256	0.2000	1	927	1.66	3.29	926	904	0.2000	1	0	0	.	1	RECTANGLE_INTERESTAREA	330	1	927	505.50	388.30	330	1256	0.2000	1	927	1.66	3.29	926	904	474	1	2078.00	2078.00
zzh	zzh.edf	RIGHT	2772.00	2254.00	402	512	0.3267	512	5	3	1494	2	876.60	376.80	1	512	2005	0.2000	1	1494	2.02	15.60	1493	1471	0.2000	1	0	0	.	1	RECTANGLE_INTERESTAREA	512	1	1494	876.60	376.80	512	2005	0.2000	1	1494	2.02	15.60	1493	1471	836	1	2254.00	2254.00
zzh	zzh.edf	RIGHT	2812.00	2019.00	403	314	0.0836	314	6	1	2101	1	522.30	393.30	1	314	2414	0.0909	1	2101	2.82	-2.74	2100	2076	0.0909	1	3	671	.	1	RECTANGLE_INTERESTAREA	314	1	2101	522.30	393.30	314	2414	0.0909	1	2101	2.82	-2.74	2100	2076	474	1	2019.00	2019.00
zzh	zzh.edf	RIGHT	4292.00	2427.50	403	1076	0.2865	405	8	3	2897	2	920.50	375.70	1	1076	4606	0.3636	4	2897	3.77	-1.65	2896	2858	0.3636	4	3	671	.	1	RECTANGLE_INTERESTAREA	367	1	4240	887.30	378.50	1076	4606	0.3636	4	2897	2.32	-9.77	4239	3985	816	1	2590.00	2313.00
zzh	zzh.edf	RIGHT	2736.00	2124.00	402	1039	0.2842	345	4	1	1149	1	519.90	385.70	1	1039	2221	0.3333	3	1149	12.70	1.87	1148	1085	0.3333	3	3	1140	.	1	RECTANGLE_INTERESTAREA	278	1	1944	529.50	390.90	1039	2221	0.3333	3	1149	1.35	3.44	1943	1925	474	1	2196.00	2048.00
zzh	zzh.edf	RIGHT	4181.00	2350.50	403	938	0.2566	492	8	3	2945	2	891.50	375.10	1	938	4064	0.2222	2	2945	2.53	-4.83	2944	2911	0.2222	2	3	1140	.	1	RECTANGLE_INTERESTAREA	446	1	3619	885.20	376.70	938	4064	0.2222	2	2945	1.39	88.59	3618	3437	818	1	2357.00	2344.00
zzh	zzh.edf	RIGHT	2812.00	2248.00	403	602	0.2076	602	5	1	1754	1	511.40	379.50	1	602	2355	0.1250	1	1754	11.67	3.11	1753	1698	0.1250	1	3	1056	.	1	RECTANGLE_INTERESTAREA	602	1	1754	511.40	379.50	602	2355	0.1250	1	1754	11.67	3.11	1753	1698	474	1	2248.00	2248.00
zzh	zzh.edf	RIGHT	2849.00	2442.67	403	1056	0.3641	288	6	3	2421	2	871.00	385.30	1	1056	3788	0.3750	3	2421	12.33	-1.65	2420	2356	0.3750	3	3	1056	.	1	RECTANGLE_INTERESTAREA	452	1	3337	889.10	374.20	1056	3788	0.3750	3	2421	0.48	93.14	3336	3035	836	1	2636.00	2308.00
zzh	zzh.edf	RIGHT	2775.00	2387.00	403	1305	0.2086	176	4	1	1165	1	485.90	376.80	1	176	1340	0.0714	1	1165	2.19	-0.93	1164	1140	0.2143	3	2	1404	.	1	RECTANGLE_INTERESTAREA	585	2	2452	523.20	386.80	1129	3036	0.1429	2	1893	0.90	-16.42	2451	2437	475	1	2544.00	2257.00
zzh	zzh.edf	RIGHT	2736.00	2518.33	402	1879	0.3003	622	10	5	3889	2	888.60	374.30	1	622	4510	0.0714	1	3889	1.94	-9.31	3888	3865	0.2143	3	2	1404	.	1	RECTANGLE_INTERESTAREA	819	2	6307	873.50	379.70	1257	7125	0.1429	2	5854	0.80	-166.83	6306	6292	836	1	2722.00	2328.00
zzh	zzh.edf	RIGHT	1296.00	2110.00	402	803	0.1366	236	5	1	1443	1	500.30	391.30	1	236	1678	0.0588	1	1443	0.65	13.89	1442	1430	0.1176	2	2	709	.	1	RECTANGLE_INTERESTAREA	567	2	3541	497.20	387.70	567	4107	0.0588	1	3541	14.97	-168.74	3540	3433	494	1	2298.00	1922.00
zzh	zzh.edf	RIGHT	2736.00	2496.75	402	1621	0.2757	456	6	3	1743	2	872.50	368.10	1	456	2198	0.0588	1	1743	12.44	2.64	1742	1679	0.2353	4	2	709	.	1	RECTANGLE_INTERESTAREA	253	3	7226	858.60	379.50	397	7478	0.1176	2	6663	1.17	-130.66	7225	6807	836	1	2941.00	1998.00
zzh	zzh.edf	RIGHT	2812.00	2421.00	403	336	0.1021	336	7	1	1849	1	497.00	390.40	1	336	2184	0.1000	1	1849	1.77	3.54	1848	1827	0.1000	1	1	1239	.	1	RECTANGLE_INTERESTAREA	336	1	1849	497.00	390.40	336	2184	0.1000	1	1849	1.77	3.54	1848	1827	474	1	2421.00	2421.00
zzh	zzh.edf	RIGHT	2736.00	2531.00	402	1443	0.4385	204	9	3	2544	2	837.10	386.70	1	1443	4009	0.2000	2	2544	9.68	-2.18	2543	2488	0.2000	2	1	1239	.	1	RECTANGLE_INTERESTAREA	1239	1	2771	887.30	379.10	1443	4009	0.2000	2	2544	1.75	16.37	2770	2748	836	1	2586.00	2476.00
zzh	zzh.edf	RIGHT	2772.00	2299.67	402	778	0.2663	208	4	1	861	1	500.90	388.50	1	414	1292	0.2500	2	861	2.25	11.06	860	838	0.3750	3	2	1344	.	1	RECTANGLE_INTERESTAREA	364	2	1912	509.20	392.50	364	2275	0.1250	1	1912	10.60	-175.22	1911	1852	474	1	2494.00	2148.00
zzh	zzh.edf	RIGHT	2812.00	2425.00	403	1138	0.3896	1138	8	5	2338	2	860.80	382.00	1	1138	3475	0.1250	1	2338	12.09	1.92	2337	2276	0.1250	1	2	1344	.	1	RECTANGLE_INTERESTAREA	1138	1	2338	860.80	382.00	1138	3475	0.1250	1	2338	12.09	1.92	2337	2276	836	1	2425.00	2425.00
zzh	zzh.edf	RIGHT	2736.00	2429.00	402	580	0.2099	389	3	1	984	1	493.00	383.70	1	580	1583	0.2857	2	984	11.25	2.43	983	929	0.2857	2	1	191	.	1	RECTANGLE_INTERESTAREA	191	1	1393	543.10	391.00	580	1583	0.2857	2	984	1.67	-5.10	1392	1373	474	1	2480.00	2378.00
zzh	zzh.edf	RIGHT	4140.00	2452.00	402	616	0.2229	616	6	3	1835	2	878.10	379.30	1	616	2450	0.1429	1	1835	2.45	-2.94	1834	1810	0.1429	1	1	191	.	1	RECTANGLE_INTERESTAREA	616	1	1835	878.10	379.30	616	2450	0.1429	1	1835	2.45	-2.94	1834	1810	817	1	2452.00	2452.00
zzh	zzh.edf	RIGHT	2772.00	2246.00	402	207	0.1540	207	2	1	1021	1	492.50	376.00	1	207	1227	0.2000	1	1021	12.15	-3.64	1020	31	0.2000	1	0	0	.	1	RECTANGLE_INTERESTAREA	207	1	1021	492.50	376.00	207	1227	0.2000	1	1021	12.15	-3.64	1020	31	474	1	2246.00	2246.00
zzh	zzh.edf	RIGHT	2484.00	2487.00	402	789	0.5871	789	5	3	1648	2	879.30	376.70	1	789	2436	0.2000	1	1648	1.80	1.94	1647	1624	0.2000	1	0	0	.	1	RECTANGLE_INTERESTAREA	789	1	1648	879.30	376.70	789	2436	0.2000	1	1648	1.80	1.94	1647	1624	840	1	2487.00	2487.00
zzh	zzh.edf	RIGHT	3996.00	2742.75	402	1267	0.2587	279	7	1	1519	1	501.30	388.30	1	748	2289	0.1176	2	1519	4.11	2.81	1518	1487	0.2353	4	5	1433	.	1	RECTANGLE_INTERESTAREA	310	2	3257	515.70	383.80	519	3566	0.1176	2	3026	1.97	7.11	3256	3235	457	1	2912.00	2573.00
zzh	zzh.edf	RIGHT	2736.00	2890.67	402	660	0.1348	282	9	3	2342	2	837.70	376.60	1	445	2812	0.1176	2	2342	9.31	1.71	2341	2290	0.1765	3	5	1433	.	1	RECTANGLE_INTERESTAREA	215	2	5805	886.50	384.70	215	6019	0.0588	1	5805	1.05	-93.80	5804	5788	836	1	2926.00	2842.00
zzh	zzh.edf	RIGHT	2736.00	2646.14	402	2900	0.4909	474	3	1	1645	1	482.60	376.60	1	967	2635	0.1333	2	1645	10.18	3.35	1644	1594	0.4667	7	9	3029	.	1	RECTANGLE_INTERESTAREA	647	3	5461	534.60	391.20	880	6107	0.1333	2	5222	0.22	123.05	5460	5455	474	1	2859.00	2406.00
zzh	zzh.edf	RIGHT	4140.00	2646.50	402	903	0.1528	486	10	5	4686	2	833.30	367.10	1	486	5171	0.0667	1	4686	10.19	2.80	4685	4628	0.2667	4	9	3029	.	1	RECTANGLE_INTERESTAREA	75	2	6907	862.80	382.70	417	6981	0.2000	3	6297	1.88	-0.92	6906	6664	817	1	2699.00	2567.00
zzh	zzh.edf	RIGHT	2812.00	2410.00	403	804	0.2053	296	4	1	973	1	491.40	392.60	1	427	1417	0.1429	2	973	3.30	-2.32	972	946	0.2857	4	2	370	.	1	RECTANGLE_INTERESTAREA	239	2	2218	496.70	390.30	377	2456	0.1429	2	2061	1.55	165.00	2217	2199	474	1	2614.00	2178.00
zzh	zzh.edf	RIGHT	2660.00	2609.00	402	217	0.0554	217	11	5	3493	2	882.10	369.60	1	217	3709	0.0714	1	3493	1.57	-176.08	3492	3473	0.0714	1	2	370	.	1	RECTANGLE_INTERESTAREA	217	1	3493	882.10	369.60	217	3709	0.0714	1	3493	1.57	-176.08	3492	3473	836	1	2609.00	2609.00
zzh	zzh.edf	RIGHT	2736.00	2216.00	402	656	0.3385	656	4	1	913	1	506.90	387.40	1	656	1568	0.1667	1	913	1.78	-1.70	912	891	0.1667	1	0	0	.	1	RECTANGLE_INTERESTAREA	656	1	913	506.90	387.40	656	1568	0.1667	1	913	1.78	-1.70	912	891	474	1	2216.00	2216.00
zzh	zzh.edf	RIGHT	2736.00	2354.00	402	308	0.1589	308	6	3	1815	2	874.50	374.20	1	308	2122	0.1667	1	1815	2.72	7.04	1814	1789	0.1667	1	0	0	.	1	RECTANGLE_INTERESTAREA	308	1	1815	874.50	374.20	308	2122	0.1667	1	1815	2.72	7.04	1814	1789	836	1	2354.00	2354.00
zzh	zzh.edf	RIGHT	4292.00	2105.00	403	120	0.0535	120	5	1	1808	1	491.70	387.70	1	120	1927	0.1250	1	1808	13.79	10.72	1807	1289	0.1250	1	0	0	.	1	RECTANGLE_INTERESTAREA	120	1	1808	491.70	387.70	120	1927	0.1250	1	1808	13.79	10.72	1807	1289	454	1	2105.00	2105.00
zzh	zzh.edf	RIGHT	2664.00	1984.00	402	572	0.2548	572	7	3	2556	2	878.40	373.10	1	572	3127	0.1250	1	2556	2.35	10.24	2555	2531	0.1250	1	0	0	.	1	RECTANGLE_INTERESTAREA	572	1	2556	878.40	373.10	572	3127	0.1250	1	2556	2.35	10.24	2555	2531	837	1	1984.00	1984.00
zzh	zzh.edf	RIGHT	2775.00	2601.50	403	1243	0.2633	461	4	1	1281	1	503.00	391.10	1	1243	2585	0.3077	4	1281	2.00	-1.00	1280	1257	0.3077	4	4	1068	.	1	RECTANGLE_INTERESTAREA	189	1	2397	492.90	391.70	1243	2585	0.3077	4	1281	1.39	-171.72	2396	2378	475	1	2668.00	2503.00
zzh	zzh.edf	RIGHT	3990.00	2376.33	402	1515	0.3209	979	9	3	3243	2	872.80	377.20	1	1265	5441	0.1538	2	3243	4.63	-2.02	3242	3203	0.2308	3	4	1068	.	1	RECTANGLE_INTERESTAREA	250	2	5852	839.30	379.50	250	6101	0.0769	1	5852	12.54	-3.36	5851	5793	817	1	2586.00	2225.00
zzh	zzh.edf	RIGHT	2812.00	2436.50	403	1072	0.3093	385	5	1	1580	1	485.40	371.90	1	1072	2672	0.2222	2	1580	11.40	2.87	1579	1440	0.2222	2	4	1760	.	1	RECTANGLE_INTERESTAREA	687	1	1986	526.90	383.50	1072	2672	0.2222	2	1580	1.54	-18.78	1985	1965	474	1	2471.00	2402.00
zzh	zzh.edf	RIGHT	2701.00	2535.33	403	1073	0.3096	214	7	3	2736	2	846.00	383.70	1	1073	4222	0.3333	3	2736	10.94	-1.11	2735	2673	0.3333	3	4	1760	.	1	RECTANGLE_INTERESTAREA	275	1	3948	839.50	370.10	1073	4222	0.3333	3	2736	1.38	22.75	3947	3555	838	1	2860.00	2315.00
zzh	zzh.edf	RIGHT	2625.00	2425.00	402	504	0.1906	504	3	1	861	1	504.70	391.40	1	504	1364	0.1429	1	861	11.72	1.22	860	806	0.1429	1	1	609	.	1	RECTANGLE_INTERESTAREA	504	1	861	504.70	391.40	504	1364	0.1429	1	861	11.72	1.22	860	806	475	1	2425.00	2425.00
zzh	zzh.edf	RIGHT	2772.00	2464.50	402	870	0.3290	261	6	3	1950	2	855.30	384.90	1	870	2836	0.2857	2	1950	2.25	-6.10	1949	1926	0.2857	2	1	609	.	1	RECTANGLE_INTERESTAREA	609	1	2228	886.60	379.30	870	2836	0.2857	2	1950	1.09	13.67	2227	2211	836	1	2528.00	2401.00
zzh	zzh.edf	RIGHT	2775.00	2007.50	403	511	0.3457	335	4	1	692	1	500.40	384.70	1	511	1222	0.2857	2	692	6.15	2.74	691	647	0.2857	2	3	563	.	1	RECTANGLE_INTERESTAREA	176	1	1047	543.70	385.90	511	1222	0.2857	2	692	1.54	0.00	1046	1027	475	1	2095.00	1920.00
zzh	zzh.edf	RIGHT	4140.00	2001.50	402	387	0.2618	196	6	3	1291	2	895.50	386.80	1	387	1695	0.2857	2	1291	11.91	-0.31	1290	1223	0.2857	2	3	563	.	1	RECTANGLE_INTERESTAREA	191	1	1505	849.60	372.40	387	1695	0.2857	2	1291	1.40	156.97	1504	1487	817	1	2106.00	1897.00
zzh	zzh.edf	RIGHT	2775.00	2242.00	403	379	0.2233	379	4	1	1096	1	525.90	387.00	1	379	1474	0.1250	1	1096	4.95	-179.55	1095	1060	0.1250	1	0	0	.	1	RECTANGLE_INTERESTAREA	379	1	1096	525.90	387.00	379	1474	0.1250	1	1096	4.95	-179.55	1095	1060	475	1	2242.00	2242.00
zzh	zzh.edf	RIGHT	2736.00	2240.00	402	582	0.3430	582	6	3	1705	2	875.70	374.40	1	582	2286	0.1250	1	1705	1.52	17.42	1704	1684	0.1250	1	0	0	.	1	RECTANGLE_INTERESTAREA	582	1	1705	875.70	374.40	582	2286	0.1250	1	1705	1.52	17.42	1704	1684	836	1	2240.00	2240.00
zzh	zzh.edf	RIGHT	2738.00	2103.00	403	478	0.1977	478	3	1	1026	1	495.30	388.80	1	478	1503	0.1667	1	1026	2.12	6.56	1025	1003	0.1667	1	1	76	.	1	RECTANGLE_INTERESTAREA	478	1	1026	495.30	388.80	478	1503	0.1667	1	1026	2.12	6.56	1025	1003	475	1	2103.00	2103.00
zzh	zzh.edf	RIGHT	2812.00	2375.00	403	554	0.2291	478	5	3	2403	2	885.20	380.20	1	554	3253	0.3333	2	2403	1.21	-25.80	2402	2385	0.3333	2	1	76	.	1	RECTANGLE_INTERESTAREA	76	1	3178	836.00	371.90	554	3253	0.3333	2	2403	0.98	73.34	3177	2881	836	1	2393.00	2357.00
zzh	zzh.edf	RIGHT	2812.00	2341.80	403	1585	0.2851	189	2	1	1111	1	489.00	373.50	1	189	1299	0.0625	1	1111	13.91	7.28	1110	395	0.3125	5	6	1651	.	1	RECTANGLE_INTERESTAREA	72	4	5525	537.70	383.30	338	5596	0.1250	2	5239	1.51	-6.42	5524	5505	474	1	2574.00	2195.00
zzh	zzh.edf	RIGHT	4292.00	2352.80	403	1985	0.3570	104	9	7	3979	2	924.80	376.30	1	104	4082	0.0625	1	3979	14.44	1.03	3978	3900	0.3125	5	6	1651	.	1	RECTANGLE_INTERESTAREA	374	3	7640	860.00	387.10	1209	8013	0.1875	3	5808	6.37	-98.00	7639	6824	816	1	2603.00	2052.00
zzh	zzh.edf	RIGHT	2736.00	2180.00	402	805	0.1845	578	6	1	2649	1	494.60	390.00	1	805	3471	0.2000	2	2649	12.08	0.87	2648	2581	0.2000	2	2	691	.	1	RECTANGLE_INTERESTAREA	227	1	3245	536.90	389.40	805	3471	0.2000	2	2649	1.35	-1.36	3244	3227	474	1	2251.00	2109.00
zzh	zzh.edf	RIGHT	4104.00	2312.50	402	1322	0.3029	858	9	3	3688	2	875.20	381.10	1	1322	5598	0.2000	2	3688	2.86	-1.10	3687	3663	0.2000	2	2	691	.	1	RECTANGLE_INTERESTAREA	464	1	5135	896.30	377.00	1322	5598	0.2000	2	3688	2.82	-1.10	5134	4546	817	1	2473.00	2152.00
zzh	zzh.edf	RIGHT	2627.00	1923.00	403	154	0.0333	154	4	1	2089	1	515.00	387.90	1	154	2242	0.0769	1	2089	1.32	1.22	2088	2071	0.0769	1	1	630	.	1	RECTANGLE_INTERESTAREA	154	1	2089	515.00	387.90	154	2242	0.0769	1	2089	1.32	1.22	2088	2071	477	1	1923.00	1923.00
zzh	zzh.edf	RIGHT	2592.00	2106.00	402	932	0.2013	302	11	3	4072	2	904.40	384.10	1	932	5018	0.1538	2	4072	1.07	-33.87	4071	4056	0.1538	2	1	630	.	1	RECTANGLE_INTERESTAREA	630	1	4389	876.40	375.60	932	5018	0.1538	2	4072	0.96	160.50	4388	4374	838	1	2136.00	2076.00
zzh	zzh.edf	RIGHT	2812.00	2133.00	403	482	0.2449	361	5	1	1063	1	481.40	389.60	1	482	1565	0.2500	2	1063	2.99	1.48	1062	1036	0.2500	2	1	121	.	1	RECTANGLE_INTERESTAREA	121	1	1445	532.80	391.10	482	1565	0.2500	2	1063	1.73	0.23	1444	1424	474	1	2201.00	2065.00
zzh	zzh.edf	RIGHT	2738.00	2324.00	403	382	0.1941	382	8	3	1801	2	875.80	374.90	1	382	2182	0.1250	1	1801	2.74	14.89	1800	1776	0.1250	1	1	121	.	1	RECTANGLE_INTERESTAREA	382	1	1801	875.80	374.90	382	2182	0.1250	1	1801	2.74	14.89	1800	1776	837	1	2324.00	2324.00
zzh	zzh.edf	RIGHT	2701.00	1948.50	403	385	0.1195	118	9	1	2683	1	521.70	393.00	1	385	3088	0.1250	2	2683	14.11	1.11	2682	2614	0.1250	2	5	1216	.	1	RECTANGLE_INTERESTAREA	267	1	2822	485.60	381.50	385	3088	0.1250	2	2683	1.25	153.69	2821	2801	476	1	1977.00	1920.00
zzh	zzh.edf	RIGHT	4176.00	2526.40	402	1185	0.3679	291	11	3	3583	2	884.50	390.40	1	949	4585	0.2500	4	3583	0.88	19.00	3582	3089	0.3125	5	5	1216	.	1	RECTANGLE_INTERESTAREA	236	2	5094	894.10	389.10	236	5329	0.0625	1	5094	2.90	-10.87	5093	5069	816	1	2788.00	2406.00
zzh	zzh.edf	RIGHT	2628.00	2425.50	402	557	0.1743	250	5	1	1694	1	520.30	391.90	1	557	2267	0.2500	2	1694	13.17	0.43	1693	1633	0.2500	2	1	307	.	1	RECTANGLE_INTERESTAREA	307	1	1961	488.00	390.80	557	2267	0.2500	2	1694	1.02	179.60	1960	1944	476	1	2573.00	2278.00
zzh	zzh.edf	RIGHT	2812.00	2534.00	403	950	0.2973	950	8	3	2616	2	882.60	378.70	1	950	3565	0.1250	1	2616	2.35	-4.32	2615	2592	0.1250	1	1	307	.	1	RECTANGLE_INTERESTAREA	950	1	2616	882.60	378.70	950	3565	0.1250	1	2616	2.35	-4.32	2615	2592	836	1	2534.00	2534.00
zzh	zzh.edf	RIGHT	2625.00	2331.33	402	773	0.3653	399	4	1	1919	1	510.40	389.70	1	773	2726	0.3333	3	1919	2.53	-178.65	1918	1894	0.3333	3	3	571	.	1	RECTANGLE_INTERESTAREA	108	1	2619	509.30	389.90	773	2726	0.3333	3	1919	1.18	-178.29	2618	2601	475	1	2418.00	2272.00
zzh	zzh.edf	RIGHT	2812.00	2469.00	403	755	0.3568	558	8	3	3117	2	887.50	383.70	1	755	3883	0.2222	2	3117	2.58	-4.15	3116	3092	0.2222	2	3	571	.	1	RECTANGLE_INTERESTAREA	197	1	3687	858.40	386.60	755	3883	0.2222	2	3117	0.70	-168.31	3686	3675	836	1	2506.00	2432.00
zzh	zzh.edf	RIGHT	3996.00	2281.33	402	895	0.3001	458	6	1	1988	1	496.50	390.00	1	895	2919	0.3000	3	1988	2.38	2.46	1987	1963	0.3000	3	2	437	.	1	RECTANGLE_INTERESTAREA	79	1	2841	488.40	386.10	895	2919	0.3000	3	1988	1.43	-175.47	2840	2822	457	1	2402.00	2214.00
zzh	zzh.edf	RIGHT	2701.00	2561.00	403	530	0.1777	530	10	3	3305	2	873.60	381.40	1	530	3834	0.1000	1	3305	1.20	-38.41	3304	3218	0.1000	1	2	437	.	1	RECTANGLE_INTERESTAREA	530	1	3305	873.60	381.40	530	3834	0.1000	1	3305	1.20	-38.41	3304	3218	838	1	2561.00	2561.00
zzh	zzh.edf	RIGHT	2775.00	2306.00	403	545	0.3396	220	2	1	1072	1	539.00	378.90	1	545	1637	0.3333	2	1072	6.69	3.06	1071	1027	0.3333	2	2	440	.	1	RECTANGLE_INTERESTAREA	325	1	1313	492.20	387.60	545	1637	0.3333	2	1072	1.80	-169.60	1312	1292	475	1	2308.00	2304.00
zzh	zzh.edf	RIGHT	2556.00	2475.00	402	470	0.2928	355	5	3	1985	2	873.10	376.70	1	470	2470	0.3333	2	1985	5.48	1.47	1984	1933	0.3333	2	2	440	.	1	RECTANGLE_INTERESTAREA	115	1	2356	904.50	380.20	470	2470	0.3333	2	1985	1.02	-9.82	2355	2340	839	1	2479.00	2471.00
zzh	zzh.edf	RIGHT	4292.00	2723.00	403	985	0.5603	985	2	1	853	1	475.80	386.20	1	985	1837	0.2500	1	853	12.09	-0.10	852	257	0.2500	1	0	0	.	1	RECTANGLE_INTERESTAREA	985	1	853	475.80	386.20	985	1837	0.2500	1	853	12.09	-0.10	852	257	454	1	2723.00	2723.00
zzh	zzh.edf	RIGHT	2738.00	2728.00	403	252	0.1433	252	4	3	2203	2	862.60	373.80	1	252	2454	0.2500	1	2203	2.81	3.55	2202	2177	0.2500	1	0	0	.	1	RECTANGLE_INTERESTAREA	252	1	2203	862.60	373.80	252	2454	0.2500	1	2203	2.81	3.55	2202	2177	837	1	2728.00	2728.00
zzh	zzh.edf	RIGHT	2812.00	2785.50	403	1497	0.2785	221	6	1	1291	1	500.50	373.40	1	221	1511	0.0500	1	1291	11.29	2.97	1290	1223	0.3000	6	5	1910	.	1	RECTANGLE_INTERESTAREA	202	4	7029	499.50	389.10	202	7230	0.0500	1	7029	12.69	-178.82	7028	6955	474	1	3029.00	2664.00
zzh	zzh.edf	RIGHT	2736.00	2706.67	402	1259	0.2342	276	16	7	4915	2	848.40	383.30	1	1078	6012	0.1000	2	4915	11.55	2.23	4914	4857	0.1500	3	5	1910	.	1	RECTANGLE_INTERESTAREA	181	2	6774	894.60	378.90	181	6954	0.0500	1	6774	4.00	-158.75	6773	6218	836	1	2834.00	2584.00
zzh	zzh.edf	RIGHT	4292.00	2680.00	403	1112	0.4837	221	2	1	900	1	534.90	391.90	1	1112	2059	0.3000	3	900	4.11	-83.55	899	310	0.3000	3	3	1036	.	1	RECTANGLE_INTERESTAREA	575	1	1485	553.90	386.20	1112	2059	0.3000	3	900	2.35	3.60	1484	1460	454	1	2806.00	2549.00
zzh	zzh.edf	RIGHT	2772.00	2772.00	402	447	0.1944	193	7	3	2611	2	896.30	393.80	1	338	2967	0.2000	2	2611	9.84	-2.46	2610	2559	0.3000	3	3	1036	.	1	RECTANGLE_INTERESTAREA	109	2	4444	898.50	379.30	109	4552	0.1000	1	4444	0.24	95.74	4443	3787	836	1	2782.00	2763.00
zzh	zzh.edf	RIGHT	2736.00	2408.50	402	471	0.2378	386	3	1	3773	1	507.30	390.90	1	471	4260	0.2857	2	3773	1.71	-98.73	3772	1257	0.2857	2	2	119	.	1	RECTANGLE_INTERESTAREA	85	1	4176	530.20	386.00	471	4260	0.2857	2	3773	0.98	8.84	4175	4159	474	1	2552.00	2265.00
zzh	zzh.edf	RIGHT	4292.00	2545.50	403	186	0.0939	152	6	3	4622	2	886.90	373.50	1	186	5012	0.2857	2	4622	2.43	-5.19	4621	4599	0.2857	2	2	119	.	1	RECTANGLE_INTERESTAREA	34	1	4979	886.40	369.40	186	5012	0.2857	2	4622	1.18	89.10	4978	4774	816	1	2581.00	2510.00
zzh	zzh.edf	RIGHT	2736.00	2223.00	402	406	0.2093	406	3	1	618	1	531.00	384.30	1	406	1023	0.1429	1	618	12.57	2.53	617	559	0.1429	1	4	1002	.	1	RECTANGLE_INTERESTAREA	406	1	618	531.00	384.30	406	1023	0.1429	1	618	12.57	2.53	617	559	474	1	2223.00	2223.00
zzh	zzh.edf	RIGHT	5772.00	2366.50	403	1002	0.5165	298	4	3	1076	2	838.30	386.30	1	1002	2141	0.5714	4	1076	10.19	-0.61	1075	1024	0.5714	4	4	1002	.	1	RECTANGLE_INTERESTAREA	149	1	1993	821.70	382.30	1002	2141	0.5714	4	1076	3.39	-178.91	1992	1965	796	1	2576.00	2194.00
zzh	zzh.edf	RIGHT	2812.00	2230.00	403	196	0.0847	196	4	1	991	1	524.00	385.90	1	196	1186	0.1250	1	991	1.70	-3.58	990	969	0.1250	1	4	1222	.	1	RECTANGLE_INTERESTAREA	196	1	991	524.00	385.90	196	1186	0.1250	1	991	1.70	-3.58	990	969	474	1	2230.00	2230.00
zzh	zzh.edf	RIGHT	2592.00	2451.50	402	1222	0.5279	219	5	3	1245	2	840.40	382.80	1	1222	2815	0.5000	4	1245	10.63	0.73	1244	1187	0.5000	4	4	1222	.	1	RECTANGLE_INTERESTAREA	181	1	2635	897.60	376.10	1222	2815	0.5000	4	1245	1.22	-5.56	2634	2615	838	1	2732.00	2201.00
zzh	zzh.edf	RIGHT	2736.00	2227.00	402	408	0.2299	218	3	1	765	1	528.10	385.50	1	408	1192	0.2857	2	765	13.37	1.91	764	703	0.2857	2	3	615	.	1	RECTANGLE_INTERESTAREA	190	1	1003	487.70	386.10	408	1192	0.2857	2	765	1.45	179.58	1002	983	474	1	2317.00	2137.00
zzh	zzh.edf	RIGHT	4329.00	2092.00	403	425	0.2394	196	5	3	1390	2	819.10	377.40	1	425	1835	0.2857	2	1390	5.05	-87.10	1389	1193	0.2857	2	3	615	.	1	RECTANGLE_INTERESTAREA	229	1	1607	881.00	374.40	425	1835	0.2857	2	1390	1.81	2.69	1606	1586	816	1	2195.00	1989.00
zzh	zzh.edf	RIGHT	2628.00	2260.00	402	515	0.2924	515	3	1	676	1	505.00	388.40	1	515	1190	0.2000	1	676	13.14	1.39	675	615	0.2000	1	0	0	.	1	RECTANGLE_INTERESTAREA	515	1	676	505.00	388.40	515	1190	0.2000	1	676	13.14	1.39	675	615	476	1	2260.00	2260.00
zzh	zzh.edf	RIGHT	2849.00	2345.00	403	490	0.2783	490	5	3	1431	2	861.40	375.60	1	490	1920	0.2000	1	1431	2.32	7.76	1430	1407	0.2000	1	0	0	.	1	RECTANGLE_INTERESTAREA	490	1	1431	861.40	375.60	490	1920	0.2000	1	1431	2.32	7.76	1430	1407	836	1	2345.00	2345.00
zzh	zzh.edf	RIGHT	2625.00	2173.00	402	425	0.2209	425	3	1	608	1	480.70	386.70	1	425	1032	0.2500	1	608	11.00	1.52	607	554	0.2500	1	1	973	.	1	RECTANGLE_INTERESTAREA	425	1	608	480.70	386.70	425	1032	0.2500	1	608	11.00	1.52	607	554	475	1	2173.00	2173.00
zzh	zzh.edf	RIGHT	2812.00	2178.00	403	973	0.5057	973	4	3	1094	2	841.30	380.20	1	973	2066	0.2500	1	1094	12.11	1.19	1093	1033	0.2500	1	1	973	.	1	RECTANGLE_INTERESTAREA	973	1	1094	841.30	380.20	973	2066	0.2500	1	1094	12.11	1.19	1093	1033	836	1	2178.00	2178.00
zzh	zzh.edf	RIGHT	2812.00	2287.00	403	204	0.0743	204	3	1	840	1	508.90	386.60	1	204	1043	0.1667	1	840	2.46	-1.32	839	814	0.1667	1	1	1132	.	1	RECTANGLE_INTERESTAREA	204	1	840	508.90	386.60	204	1043	0.1667	1	840	2.46	-1.32	839	814	474	1	2287.00	2287.00
zzh	zzh.edf	RIGHT	2738.00	2497.50	403	1607	0.5856	475	5	3	1303	2	877.30	379.20	1	1607	3221	0.3333	2	1303	1.89	1.24	1302	1281	0.3333	2	1	1132	.	1	RECTANGLE_INTERESTAREA	1132	1	2090	873.70	381.20	1607	3221	0.3333	2	1303	1.87	1.24	2089	1778	837	1	2640.00	2355.00
zzh	zzh.edf	RIGHT	2736.00	2073.50	402	641	0.1888	167	3	1	834	1	494.90	369.50	1	167	1000	0.0909	1	834	4.59	20.85	833	136	0.1818	2	0	0	.	1	RECTANGLE_INTERESTAREA	474	2	1897	494.20	383.00	474	2370	0.0909	1	1897	2.42	180.00	1896	1871	474	1	2202.00	1945.00
zzh	zzh.edf	RIGHT	2736.00	2239.50	402	1251	0.3685	902	8	5	2814	2	844.10	369.70	1	902	3715	0.0909	1	2814	9.20	1.47	2813	2764	0.1818	2	0	0	.	1	RECTANGLE_INTERESTAREA	349	2	4558	869.30	374.50	349	4906	0.0909	1	4558	1.69	-159.46	4557	4537	836	1	2314.00	2165.00
zzh	zzh.edf	RIGHT	2628.00	2359.00	402	341	0.1953	341	4	1	1009	1	511.50	388.30	1	341	1349	0.1667	1	1009	1.99	-7.13	1008	986	0.1667	1	2	505	.	1	RECTANGLE_INTERESTAREA	341	1	1009	511.50	388.30	341	1349	0.1667	1	1009	1.99	-7.13	1008	986	476	1	2359.00	2359.00
zzh	zzh.edf	RIGHT	2775.00	2394.00	403	505	0.2892	192	5	3	1407	2	844.20	382.90	1	505	1931	0.3333	2	1407	11.13	0.86	1406	1350	0.3333	2	2	505	.	1	RECTANGLE_INTERESTAREA	313	1	1619	893.50	379.70	505	1931	0.3333	2	1407	1.63	8.84	1618	1599	837	1	2446.00	2342.00
zzh	zzh.edf	RIGHT	2736.00	2078.00	402	218	0.0694	218	5	1	968	1	520.70	388.40	1	218	1185	0.0909	1	968	1.87	1.62	967	945	0.0909	1	0	0	.	1	RECTANGLE_INTERESTAREA	218	1	968	520.70	388.40	218	1185	0.0909	1	968	1.87	1.62	967	945	474	1	2078.00	2078.00
zzh	zzh.edf	RIGHT	4176.00	2429.00	402	439	0.1397	439	8	3	2420	2	889.00	367.10	1	439	2858	0.0909	1	2420	5.22	-1.71	2419	2183	0.0909	1	0	0	.	1	RECTANGLE_INTERESTAREA	439	1	2420	889.00	367.10	439	2858	0.0909	1	2420	5.22	-1.71	2419	2183	816	1	2429.00	2429.00
zzh	zzh.edf	RIGHT	2772.00	2680.33	402	949	0.3316	397	7	1	2332	1	550.20	378.10	1	949	3315	0.2727	3	2332	13.00	2.10	2331	2259	0.2727	3	4	1059	.	1	RECTANGLE_INTERESTAREA	111	1	3205	523.60	384.30	949	3315	0.2727	3	2332	0.45	59.37	3204	3189	474	1	2891.00	2554.00
zzh	zzh.edf	RIGHT	2628.00	2530.00	402	507	0.1771	371	10	3	3730	2	900.00	382.10	1	507	4252	0.1818	2	3730	7.09	-75.12	3729	3316	0.1818	2	4	1059	.	1	RECTANGLE_INTERESTAREA	136	1	4117	870.20	378.00	507	4252	0.1818	2	3730	1.09	166.11	4116	4101	838	1	2575.00	2485.00
zzh	zzh.edf	RIGHT	2812.00	2419.00	403	322	0.1113	322	6	1	1597	1	515.30	395.00	1	322	1918	0.1250	1	1597	12.24	-2.13	1596	1532	0.1250	1	0	0	.	1	RECTANGLE_INTERESTAREA	322	1	1597	515.30	395.00	322	1918	0.1250	1	1597	12.24	-2.13	1596	1532	474	1	2419.00	2419.00
zzh	zzh.edf	RIGHT	2660.00	.	402	0	0.0000	.	.	.	.	.	.	.	.	.	.	.	.	.	.	.	.	.	0.0000	0	0	0	.	1	RECTANGLE_INTERESTAREA	.	.	.	.	.	.	.	.	.	.	.	.	.	.	836	0	.	.
zzh	zzh.edf	RIGHT	2700.00	2234.00	402	553	0.2404	250	6	1	1397	1	478.60	387.20	1	553	1971	0.2000	2	1397	8.53	-1.82	1396	1347	0.2000	2	1	303	.	1	RECTANGLE_INTERESTAREA	303	1	1669	531.20	399.90	553	1971	0.2000	2	1397	1.77	-14.63	1668	1647	475	1	2315.00	2153.00
zzh	zzh.edf	RIGHT	2700.00	.	402	0	0.0000	.	.	.	.	.	.	.	.	.	.	.	.	.	.	.	.	.	0.0000	0	1	303	.	1	RECTANGLE_INTERESTAREA	.	.	.	.	.	.	.	.	.	.	.	.	.	.	837	0	.	.
zzh	zzh.edf	RIGHT	2812.00	2017.00	403	351	0.1502	351	4	1	933	1	540.90	398.90	1	351	1283	0.1250	1	933	2.10	170.60	932	911	0.1250	1	0	0	.	1	RECTANGLE_INTERESTAREA	351	1	933	540.90	398.90	351	1283	0.1250	1	933	2.10	170.60	932	911	474	1	2017.00	2017.00
zzh	zzh.edf	RIGHT	2812.00	.	403	0	0.0000	.	.	.	.	.	.	.	.	.	.	.	.	.	.	.	.	.	0.0000	0	0	0	.	1	RECTANGLE_INTERESTAREA	.	.	.	.	.	.	.	.	.	.	.	.	.	.	836	0	.	.
zzh	zzh.edf	RIGHT	2736.00	1890.00	402	517	0.1574	517	4	1	895	1	524.20	396.90	1	517	1411	0.1000	1	895	3.23	-1.95	894	868	0.1000	1	0	0	.	1	RECTANGLE_INTERESTAREA	517	1	895	524.20	396.90	517	1411	0.1000	1	895	3.23	-1.95	894	868	474	1	1890.00	1890.00
zzh	zzh.edf	RIGHT	2700.00	.	402	0	0.0000	.	.	.	.	.	.	.	.	.	.	.	.	.	.	.	.	.	0.0000	0	0	0	.	1	RECTANGLE_INTERESTAREA	.	.	.	.	.	.	.	.	.	.	.	.	.	.	837	0	.	.
zzh	zzh.edf	RIGHT	2660.00	1890.00	402	616	0.1035	272	9	1	3196	1	491.20	390.60	1	616	3829	0.1176	2	3196	12.49	2.33	3195	3136	0.1176	2	3	947	.	1	RECTANGLE_INTERESTAREA	344	1	3486	525.90	380.10	616	3829	0.1176	2	3196	1.32	26.01	3485	3468	474	1	1896.00	1884.00
zzh	zzh.edf	RIGHT	2736.00	2129.00	402	1279	0.2149	399	11	3	4019	2	889.60	391.60	1	603	4635	0.1176	2	4019	12.38	-8.40	4018	3830	0.2353	4	3	947	.	1	RECTANGLE_INTERESTAREA	235	3	6493	878.10	384.60	235	6727	0.0588	1	6493	2.71	-2.38	6492	6468	836	1	2305.00	1936.00
zzh	zzh.edf	RIGHT	3996.00	1922.00	402	551	0.2245	551	5	1	1387	1	504.10	373.40	1	551	1937	0.1250	1	1387	12.73	1.72	1386	1001	0.1250	1	0	0	.	1	RECTANGLE_INTERESTAREA	551	1	1387	504.10	373.40	551	1937	0.1250	1	1387	12.73	1.72	1386	1001	457	1	1922.00	1922.00
zzh	zzh.edf	RIGHT	2700.00	1736.00	402	638	0.2600	638	8	3	2373	2	884.90	382.70	1	638	3010	0.1250	1	2373	1.98	149.74	2372	2352	0.1250	1	0	0	.	1	RECTANGLE_INTERESTAREA	638	1	2373	884.90	382.70	638	3010	0.1250	1	2373	1.98	149.74	2372	2352	837	1	1736.00	1736.00
zzh	zzh.edf	RIGHT	2812.00	1949.00	403	837	0.2881	154	3	1	736	1	549.90	394.80	1	837	1596	0.2222	2	736	14.03	2.13	735	671	0.2222	2	4	1559	.	1	RECTANGLE_INTERESTAREA	683	1	914	495.80	382.10	837	1596	0.2222	2	736	2.10	167.14	913	890	474	1	2000.00	1898.00
zzh	zzh.edf	RIGHT	4329.00	2146.50	403	1214	0.4179	145	5	3	1661	2	816.70	376.70	1	730	2414	0.2222	2	1661	10.76	-0.48	1660	1597	0.4444	4	4	1559	.	1	RECTANGLE_INTERESTAREA	146	2	3075	848.70	388.30	484	3220	0.2222	2	2719	1.23	177.64	3074	3057	816	1	2283.00	2001.00
zzh	zzh.edf	RIGHT	2738.00	2366.33	403	984	0.2007	380	6	1	2131	1	527.10	384.80	1	984	3153	0.2143	3	2131	2.06	-1.08	2130	2107	0.2143	3	5	2039	.	1	RECTANGLE_INTERESTAREA	367	1	2787	539.10	379.60	984	3153	0.2143	3	2131	1.37	2.97	2786	2768	475	1	2598.00	2121.00
zzh	zzh.edf	RIGHT	2700.00	2576.00	402	1770	0.3610	524	9	3	3219	2	867.80	372.10	1	524	3742	0.0714	1	3219	11.16	1.24	3218	3154	0.2857	4	5	2039	.	1	RECTANGLE_INTERESTAREA	215	2	5479	899.10	391.70	1246	5693	0.2143	3	4228	1.52	-14.85	5478	5457	837	1	2724.00	2348.00
zzh	zzh.edf	RIGHT	2736.00	2325.33	402	890	0.2157	318	5	1	1665	1	494.10	380.10	1	890	3056	0.2727	3	1665	11.18	5.02	1664	1612	0.2727	3	2	572	.	1	RECTANGLE_INTERESTAREA	482	1	2575	500.10	382.90	890	3056	0.2727	3	1665	3.47	-114.47	2574	2095	474	1	2437.00	2257.00
zzh	zzh.edf	RIGHT	2660.00	2243.00	402	795	0.1927	795	9	3	3293	2	876.40	389.00	1	795	4087	0.0909	1	3293	2.20	1.41	3292	3269	0.0909	1	2	572	.	1	RECTANGLE_INTERESTAREA	795	1	3293	876.40	389.00	795	4087	0.0909	1	3293	2.20	1.41	3292	3269	836	1	2243.00	2243.00
zzh	zzh.edf	RIGHT	2664.00	2130.00	402	576	0.1983	254	2	1	758	1	487.20	380.10	1	576	1356	0.2857	2	758	12.17	4.37	757	697	0.2857	2	3	1407	.	1	RECTANGLE_INTERESTAREA	322	1	1035	543.00	381.90	576	1356	0.2857	2	758	1.84	0.22	1034	1012	475	1	2210.00	2050.00
zzh	zzh.edf	RIGHT	2590.00	2070.00	403	1085	0.3736	154	4	3	1421	2	842.90	383.00	1	1085	2526	0.2857	2	1421	10.09	-0.53	1420	1357	0.2857	2	3	1407	.	1	RECTANGLE_INTERESTAREA	931	1	1596	895.70	387.50	1085	2526	0.2857	2	1421	1.60	-3.61	1595	1575	839	1	2146.00	1994.00
zzh	zzh.edf	RIGHT	2625.00	2345.25	402	1515	0.3731	402	3	1	732	1	483.20	370.00	1	860	1613	0.1333	2	732	11.34	5.75	731	679	0.2667	4	5	1784	.	1	RECTANGLE_INTERESTAREA	487	2	2342	511.90	389.00	655	2828	0.1333	2	1969	2.43	-109.32	2341	2137	475	1	2409.00	2244.00
zzh	zzh.edf	RIGHT	2700.00	2747.60	402	1155	0.2844	151	10	5	3437	2	879.30	393.80	1	990	4859	0.2667	4	3437	1.20	158.03	3436	3419	0.3333	5	5	1784	.	1	RECTANGLE_INTERESTAREA	165	2	5273	893.80	385.00	165	5437	0.0667	1	5273	4.20	-3.34	5272	5236	837	1	2878.00	2508.00
zzh	zzh.edf	RIGHT	2849.00	2295.50	403	390	0.1692	250	3	1	705	1	513.50	385.10	1	390	1321	0.2500	2	705	10.88	4.29	704	654	0.2500	2	5	1570	.	1	RECTANGLE_INTERESTAREA	140	1	1182	540.70	378.20	390	1321	0.2500	2	705	1.16	-32.08	1181	955	474	1	2430.00	2161.00
zzh	zzh.edf	RIGHT	4176.00	2538.75	402	1430	0.6204	533	5	3	1379	2	865.70	388.80	1	1430	3058	0.5000	4	1379	11.00	-2.41	1378	1322	0.5000	4	5	1570	.	1	RECTANGLE_INTERESTAREA	43	1	3016	847.50	390.50	1430	3058	0.5000	4	1379	1.72	-154.25	3015	2994	816	1	2777.00	2325.00
zzh	zzh.edf	RIGHT	2664.00	2440.00	402	598	0.2053	238	6	1	1541	1	547.20	373.80	1	598	2157	0.2222	2	1541	13.87	5.65	1540	1474	0.2222	2	3	1310	.	1	RECTANGLE_INTERESTAREA	360	1	1798	507.40	381.00	598	2157	0.2222	2	1541	1.37	-175.71	1797	1779	475	1	2639.00	2241.00
zzh	zzh.edf	RIGHT	2738.00	2208.00	403	950	0.3261	219	8	3	2303	2	849.00	372.90	1	950	3270	0.2222	2	2303	11.53	-5.13	2302	2158	0.2222	2	3	1310	.	1	RECTANGLE_INTERESTAREA	731	1	2540	881.30	384.70	950	3270	0.2222	2	2303	1.19	-16.37	2539	2522	837	1	2329.00	2087.00
zzh	zzh.edf	RIGHT	4292.00	2199.00	403	957	0.2071	332	3	1	934	1	480.70	369.40	1	332	1265	0.1111	1	934	10.99	6.26	933	875	0.4444	4	4	1586	.	1	RECTANGLE_INTERESTAREA	289	2	3781	505.90	385.50	625	4069	0.3333	3	3208	1.13	-109.28	3780	3569	454	1	2313.00	1993.00
zzh	zzh.edf	RIGHT	4292.00	2131.00	403	1135	0.2456	299	8	5	4309	2	865.20	373.50	1	1135	5463	0.2222	2	4309	12.03	-2.06	4308	4070	0.2222	2	4	1586	.	1	RECTANGLE_INTERESTAREA	836	1	4628	906.70	399.90	1135	5463	0.2222	2	4309	1.52	-28.37	4627	4608	816	1	2141.00	2121.00
zzh	zzh.edf	RIGHT	2812.00	2185.00	403	496	0.2928	496	3	1	679	1	512.60	388.30	1	496	1174	0.1667	1	679	11.29	1.20	678	627	0.1667	1	0	0	.	1	RECTANGLE_INTERESTAREA	496	1	679	512.60	388.30	496	1174	0.1667	1	679	11.29	1.20	678	627	474	1	2185.00	2185.00
zzh	zzh.edf	RIGHT	2738.00	2267.00	403	401	0.2367	401	5	3	1424	2	879.70	384.60	1	401	1824	0.1667	1	1424	2.28	-6.08	1423	1400	0.1667	1	0	0	.	1	RECTANGLE_INTERESTAREA	401	1	1424	879.70	384.60	401	1824	0.1667	1	1424	2.28	-6.08	1423	1400	837	1	2267.00	2267.00
zzh	zzh.edf	RIGHT	2812.00	2259.00	403	594	0.2101	211	6	1	1428	1	548.20	386.70	1	594	2044	0.1818	2	1428	12.79	2.56	1427	1355	0.1818	2	2	1074	.	1	RECTANGLE_INTERESTAREA	383	1	1662	495.50	385.20	594	2044	0.1818	2	1428	1.98	-176.95	1661	1639	474	1	2395.00	2123.00
zzh	zzh.edf	RIGHT	2628.00	2304.00	402	855	0.3024	164	10	3	2691	2	839.70	371.20	1	855	3565	0.1818	2	2691	11.06	3.04	2690	2614	0.1818	2	2	1074	.	1	RECTANGLE_INTERESTAREA	691	1	2875	884.30	387.00	855	3565	0.1818	2	2691	1.62	-20.99	2874	2855	838	1	2339.00	2269.00
zzh	zzh.edf	RIGHT	2812.00	2117.00	403	519	0.3361	308	4	1	666	1	493.50	375.00	1	519	1206	0.2857	2	666	11.52	6.45	665	604	0.2857	2	3	684	.	1	RECTANGLE_INTERESTAREA	211	1	996	544.30	382.50	519	1206	0.2857	2	666	1.77	-7.57	995	974	474	1	2266.00	1968.00
zzh	zzh.edf	RIGHT	4140.00	1948.50	402	473	0.3063	279	6	3	1264	2	839.10	387.50	1	473	1757	0.2857	2	1264	10.09	-1.32	1263	1207	0.2857	2	3	684	.	1	RECTANGLE_INTERESTAREA	194	1	1564	896.00	393.80	473	1757	0.2857	2	1264	1.78	-7.94	1563	1543	817	1	1988.00	1909.00
zzh	zzh.edf	RIGHT	2772.00	2041.00	402	229	0.1063	229	4	1	913	1	540.80	385.10	1	229	1141	0.1429	1	913	2.30	-0.62	912	889	0.1429	1	1	337	.	1	RECTANGLE_INTERESTAREA	229	1	913	540.80	385.10	229	1141	0.1429	1	913	2.30	-0.62	912	889	474	1	2041.00	2041.00
zzh	zzh.edf	RIGHT	2736.00	2101.00	402	792	0.3677	337	5	3	1205	2	844.40	378.00	1	337	1541	0.1429	1	1205	10.40	1.78	1204	1142	0.2857	2	1	337	.	1	RECTANGLE_INTERESTAREA	455	2	1911	874.10	390.00	455	2365	0.1429	1	1911	1.24	-176.58	1910	1892	836	1	2125.00	2077.00
zzh	zzh.edf	RIGHT	4292.00	2108.00	403	677	0.2566	236	5	1	811	1	466.70	391.80	1	677	1510	0.1667	2	811	11.09	2.79	810	755	0.1667	2	1	441	.	1	RECTANGLE_INTERESTAREA	441	1	1070	531.40	378.20	677	1510	0.1667	2	811	2.14	10.51	1069	1047	454	1	2163.00	2053.00
zzh	zzh.edf	RIGHT	4033.00	2198.00	403	186	0.0705	186	9	3	2326	2	869.00	380.80	1	186	2511	0.0833	1	2326	2.04	177.93	2325	2302	0.0833	1	1	441	.	1	RECTANGLE_INTERESTAREA	186	1	2326	869.00	380.80	186	2511	0.0833	1	2326	2.04	177.93	2325	2302	820	1	2198.00	2198.00
zzh	zzh.edf	RIGHT	2736.00	1952.00	402	441	0.2326	441	3	1	760	1	499.20	385.80	1	441	1200	0.1667	1	760	11.74	3.36	759	677	0.1667	1	0	0	.	1	RECTANGLE_INTERESTAREA	441	1	760	499.20	385.80	441	1200	0.1667	1	760	11.74	3.36	759	677	474	1	1952.00	1952.00
zzh	zzh.edf	RIGHT	2664.00	1903.00	402	366	0.1930	366	6	3	1734	2	884.40	393.70	1	366	2099	0.1667	1	1734	1.77	7.87	1733	1712	0.1667	1	0	0	.	1	RECTANGLE_INTERESTAREA	366	1	1734	884.40	393.70	366	2099	0.1667	1	1734	1.77	7.87	1733	1712	837	1	1903.00	1903.00
zzh	zzh.edf	RIGHT	4255.00	2314.67	403	590	0.1567	136	3	1	923	1	482.00	371.80	1	136	1058	0.0909	1	923	11.93	4.87	922	863	0.2727	3	1	256	.	1	RECTANGLE_INTERESTAREA	256	2	2690	528.90	377.70	454	2945	0.1818	2	2176	0.43	-30.10	2689	2374	455	1	2628.00	2050.00
zzh	zzh.edf	RIGHT	2700.00	2113.00	402	428	0.1137	428	10	5	3320	2	906.60	391.20	1	428	3747	0.0909	1	3320	5.81	-0.97	3319	3275	0.0909	1	1	256	.	1	RECTANGLE_INTERESTAREA	428	1	3320	906.60	391.20	428	3747	0.0909	1	3320	5.81	-0.97	3319	3275	837	1	2113.00	2113.00
zzh	zzh.edf	RIGHT	2812.00	1951.50	403	502	0.2682	327	3	1	675	1	483.60	383.40	1	502	1199	0.2857	2	675	11.94	4.32	674	612	0.2857	2	3	696	.	1	RECTANGLE_INTERESTAREA	175	1	1025	538.90	386.30	502	1199	0.2857	2	675	1.84	-1.10	1024	1002	474	1	2016.00	1887.00
zzh	zzh.edf	RIGHT	4140.00	1891.50	402	521	0.2783	417	5	3	1267	2	874.40	389.10	1	521	1804	0.2857	2	1267	11.41	-1.28	1266	1200	0.2857	2	3	696	.	1	RECTANGLE_INTERESTAREA	104	1	1701	910.20	392.90	521	1804	0.2857	2	1267	1.16	-1.49	1700	1684	817	1	1933.00	1850.00
[truncated: 49 more columns]
