# Supplementary material for: Shape Representation of Word Was Automatically Activated in the Encoding Phase
Source: PLoS One. 2016 Oct 27;11(10):e0165534. doi: 10.1371/journal.pone.0165534 (PMC5082803; doi:10.1371/journal.pone.0165534)
Supplement: S1 File — (ZIP) [file pone.0165534.s001.zip › Experiment 1-Data/zzh-message.xls]

RECORDING_SESSION_LABEL	CURRENT_MSG_BLINK_DURATION	CURRENT_MSG_BLINK_END	CURRENT_MSG_BLINK_INDEX	CURRENT_MSG_BLINK_START	CURRENT_MSG_FIX_DURATION	CURRENT_MSG_FIX_END	CURRENT_MSG_FIX_INDEX	CURRENT_MSG_FIX_START	CURRENT_MSG_FIX_X	CURRENT_MSG_FIX_Y	CURRENT_MSG_INDEX	CURRENT_MSG_INTEREST_AREAS	CURRENT_MSG_INTEREST_AREA_INDEX	CURRENT_MSG_INTEREST_AREA_LABEL	CURRENT_MSG_IS_RT_END	CURRENT_MSG_IS_RT_START	CURRENT_MSG_LABEL	CURRENT_MSG_SAC_AMPLITUDE	CURRENT_MSG_SAC_AVG_VELOCITY	CURRENT_MSG_SAC_DURATION	CURRENT_MSG_SAC_END_TIME	CURRENT_MSG_SAC_END_X	CURRENT_MSG_SAC_END_Y	CURRENT_MSG_SAC_INDEX	CURRENT_MSG_SAC_PEAK_VELOCITY	CURRENT_MSG_SAC_START_TIME	CURRENT_MSG_SAC_START_X	CURRENT_MSG_SAC_START_Y	CURRENT_MSG_TEXT	CURRENT_MSG_TIME	CURRENT_MSG_X_POSITION	CURRENT_MSG_Y_POSITION	DATA_FILE	EYE_USED	IP_DURATION	IP_END_TIME	IP_LABEL	IP_START_TIME	TRIAL_INDEX	TRIAL_LABEL	TRIAL_START_TIME	trial	display1	display2	display3	RESPONSE	expected
zzh	.	.	.	.	.	.	.	.	.	.	1	.	.	.	false	false	Message: -15ms	.	.	.	.	.	.	.	.	.	.	.	TRIALID 0	-15	.	.	zzh.edf	RIGHT	9932	2195460	Full Trial Period	2185528	1	Trial: 1	2185528	120	Ä§·½	ÄÖÖÓ	´½¸à	f	f
zzh	.	.	.	.	.	.	.	.	.	.	2	.	.	.	false	false	Message: -1ms	.	.	.	.	.	.	.	.	.	.	.	RECCFG CR 1000 2 0 R	-1	.	.	zzh.edf	RIGHT	9932	2195460	Full Trial Period	2185528	1	Trial: 1	2185528	120	Ä§·½	ÄÖÖÓ	´½¸à	f	f
zzh	.	.	.	.	.	.	.	.	.	.	3	.	.	.	false	false	Message: -1ms	.	.	.	.	.	.	.	.	.	.	.	ELCLCFG TOWER	-1	.	.	zzh.edf	RIGHT	9932	2195460	Full Trial Period	2185528	1	Trial: 1	2185528	120	Ä§·½	ÄÖÖÓ	´½¸à	f	f
zzh	.	.	.	.	.	.	.	.	.	.	4	.	.	.	false	false	Message: -1ms	.	.	.	.	.	.	.	.	.	.	.	GAZE_COORDS 0.00 0.00 1023.00 767.00	-1	.	.	zzh.edf	RIGHT	9932	2195460	Full Trial Period	2185528	1	Trial: 1	2185528	120	Ä§·½	ÄÖÖÓ	´½¸à	f	f
zzh	.	.	.	.	.	.	.	.	.	.	5	.	.	.	false	false	Message: -1ms	.	.	.	.	.	.	.	.	.	.	.	THRESHOLDS R 145 243	-1	.	.	zzh.edf	RIGHT	9932	2195460	Full Trial Period	2185528	1	Trial: 1	2185528	120	Ä§·½	ÄÖÖÓ	´½¸à	f	f
zzh	.	.	.	.	.	.	.	.	.	.	6	.	.	.	false	false	Message: -1ms	.	.	.	.	.	.	.	.	.	.	.	ELCL_PROC CENTROID (3)	-1	.	.	zzh.edf	RIGHT	9932	2195460	Full Trial Period	2185528	1	Trial: 1	2185528	120	Ä§·½	ÄÖÖÓ	´½¸à	f	f
zzh	.	.	.	.	.	.	.	.	.	.	7	.	.	.	false	false	Message: -1ms	.	.	.	.	.	.	.	.	.	.	.	ELCL_PCR_PARAM 5 3.0	-1	.	.	zzh.edf	RIGHT	9932	2195460	Full Trial Period	2185528	1	Trial: 1	2185528	120	Ä§·½	ÄÖÖÓ	´½¸à	f	f
zzh	.	.	.	.	.	.	.	.	.	.	8	.	.	.	false	true	Message: 0ms	.	.	.	.	.	.	.	.	.	.	.	!MODE RECORD CR 1000 2 0 R	0	.	.	zzh.edf	RIGHT	9932	2195460	Full Trial Period	2185528	1	Trial: 1	2185528	120	Ä§·½	ÄÖÖÓ	´½¸à	f	f
zzh	.	.	.	.	394	400	1	7	133.00	394.20	9	.	.	.	false	false	Message: 43ms	.	.	.	.	.	.	.	.	.	.	.	SYNCTIME	43	133.00	394.20	zzh.edf	RIGHT	9932	2195460	Full Trial Period	2185528	1	Trial: 1	2185528	120	Ä§·½	ÄÖÖÓ	´½¸à	f	f
zzh	.	.	.	.	.	.	.	.	.	.	10	.	.	.	false	false	Message: 1154ms	1.87	81.24	23	1165	521.30	386.60	4	162.30	1143	467.50	378.80	INVISIBLE_BOUNDARY[1]	1154	.	.	zzh.edf	RIGHT	9932	2195460	Full Trial Period	2185528	1	Trial: 1	2185528	120	Ä§·½	ÄÖÖÓ	´½¸à	f	f
zzh	.	.	.	.	.	.	.	.	.	.	11	.	.	.	false	false	Message: 1159ms	1.87	81.24	23	1165	521.30	386.60	4	162.30	1143	467.50	378.80	SYNCTIME	1159	.	.	zzh.edf	RIGHT	9932	2195460	Full Trial Period	2185528	1	Trial: 1	2185528	120	Ä§·½	ÄÖÖÓ	´½¸à	f	f
zzh	.	.	.	.	.	.	.	.	.	.	12	.	.	.	false	false	Message: 6285ms	14.63	232.24	63	6312	946.80	384.50	16	390.70	6250	506.40	385.80	INVISIBLE_BOUNDARY[2]	6285	.	.	zzh.edf	RIGHT	9932	2195460	Full Trial Period	2185528	1	Trial: 1	2185528	120	Ä§·½	ÄÖÖÓ	´½¸à	f	f
zzh	.	.	.	.	.	.	.	.	.	.	13	.	.	.	false	false	Message: 6291ms	14.63	232.24	63	6312	946.80	384.50	16	390.70	6250	506.40	385.80	SYNCTIME	6291	.	.	zzh.edf	RIGHT	9932	2195460	Full Trial Period	2185528	1	Trial: 1	2185528	120	Ä§·½	ÄÖÖÓ	´½¸à	f	f
zzh	.	.	.	.	.	.	.	.	.	.	14	.	.	.	false	false	Message: 9912ms	0.49	15.65	31	9930	879.10	375.30	24	48.30	9900	890.50	384.40	KEYBOARD	9912	.	.	zzh.edf	RIGHT	9932	2195460	Full Trial Period	2185528	1	Trial: 1	2185528	120	Ä§·½	ÄÖÖÓ	´½¸à	f	f
zzh	.	.	.	.	.	.	.	.	.	.	15	.	.	.	false	false	Message: 9974ms	.	.	.	.	.	.	.	.	.	.	.	TRIAL_RESULT 0	9974	.	.	zzh.edf	RIGHT	9932	2195460	Full Trial Period	2185528	1	Trial: 1	2185528	120	Ä§·½	ÄÖÖÓ	´½¸à	f	f
zzh	.	.	.	.	.	.	.	.	.	.	1	.	.	.	false	false	Message: -25ms	.	.	.	.	.	.	.	.	.	.	.	TRIALID 1	-25	.	.	zzh.edf	RIGHT	7072	2203874	Full Trial Period	2196802	2	Trial: 2	2196802	48	ÏÉÈËÕÆ	ÏîÁ´	Å¦¿Û	j	j
zzh	.	.	.	.	.	.	.	.	.	.	2	.	.	.	false	false	Message: -1ms	.	.	.	.	.	.	.	.	.	.	.	RECCFG CR 1000 2 0 R	-1	.	.	zzh.edf	RIGHT	7072	2203874	Full Trial Period	2196802	2	Trial: 2	2196802	48	ÏÉÈËÕÆ	ÏîÁ´	Å¦¿Û	j	j
zzh	.	.	.	.	.	.	.	.	.	.	3	.	.	.	false	false	Message: -1ms	.	.	.	.	.	.	.	.	.	.	.	ELCLCFG TOWER	-1	.	.	zzh.edf	RIGHT	7072	2203874	Full Trial Period	2196802	2	Trial: 2	2196802	48	ÏÉÈËÕÆ	ÏîÁ´	Å¦¿Û	j	j
zzh	.	.	.	.	.	.	.	.	.	.	4	.	.	.	false	false	Message: -1ms	.	.	.	.	.	.	.	.	.	.	.	GAZE_COORDS 0.00 0.00 1023.00 767.00	-1	.	.	zzh.edf	RIGHT	7072	2203874	Full Trial Period	2196802	2	Trial: 2	2196802	48	ÏÉÈËÕÆ	ÏîÁ´	Å¦¿Û	j	j
zzh	.	.	.	.	.	.	.	.	.	.	5	.	.	.	false	false	Message: -1ms	.	.	.	.	.	.	.	.	.	.	.	THRESHOLDS R 145 243	-1	.	.	zzh.edf	RIGHT	7072	2203874	Full Trial Period	2196802	2	Trial: 2	2196802	48	ÏÉÈËÕÆ	ÏîÁ´	Å¦¿Û	j	j
zzh	.	.	.	.	.	.	.	.	.	.	6	.	.	.	false	false	Message: -1ms	.	.	.	.	.	.	.	.	.	.	.	ELCL_PROC CENTROID (3)	-1	.	.	zzh.edf	RIGHT	7072	2203874	Full Trial Period	2196802	2	Trial: 2	2196802	48	ÏÉÈËÕÆ	ÏîÁ´	Å¦¿Û	j	j
zzh	.	.	.	.	.	.	.	.	.	.	7	.	.	.	false	false	Message: -1ms	.	.	.	.	.	.	.	.	.	.	.	ELCL_PCR_PARAM 5 3.0	-1	.	.	zzh.edf	RIGHT	7072	2203874	Full Trial Period	2196802	2	Trial: 2	2196802	48	ÏÉÈËÕÆ	ÏîÁ´	Å¦¿Û	j	j
zzh	.	.	.	.	.	.	.	.	.	.	8	.	.	.	false	true	Message: 0ms	.	.	.	.	.	.	.	.	.	.	.	!MODE RECORD CR 1000 2 0 R	0	.	.	zzh.edf	RIGHT	7072	2203874	Full Trial Period	2196802	2	Trial: 2	2196802	48	ÏÉÈËÕÆ	ÏîÁ´	Å¦¿Û	j	j
zzh	.	.	.	.	311	317	1	7	137.40	392.10	9	.	.	.	false	false	Message: 42ms	.	.	.	.	.	.	.	.	.	.	.	SYNCTIME	42	137.40	392.10	zzh.edf	RIGHT	7072	2203874	Full Trial Period	2196802	2	Trial: 2	2196802	48	ÏÉÈËÕÆ	ÏîÁ´	Å¦¿Û	j	j
zzh	.	.	.	.	.	.	.	.	.	.	10	.	.	.	false	false	Message: 2054ms	10.26	209.45	49	2073	503.20	383.30	4	360.80	2025	199.50	390.20	INVISIBLE_BOUNDARY[1]	2054	.	.	zzh.edf	RIGHT	7072	2203874	Full Trial Period	2196802	2	Trial: 2	2196802	48	ÏÉÈËÕÆ	ÏîÁ´	Å¦¿Û	j	j
zzh	.	.	.	.	.	.	.	.	.	.	11	.	.	.	false	false	Message: 2058ms	10.26	209.45	49	2073	503.20	383.30	4	360.80	2025	199.50	390.20	SYNCTIME	2058	.	.	zzh.edf	RIGHT	7072	2203874	Full Trial Period	2196802	2	Trial: 2	2196802	48	ÏÉÈËÕÆ	ÏîÁ´	Å¦¿Û	j	j
zzh	373	4556	1	4184	.	.	.	.	.	.	12	.	.	.	false	false	Message: 4285ms	1.46	3.73	392	4565	949.50	376.30	9	0.00	4174	904.30	375.40	INVISIBLE_BOUNDARY[2]	4285	.	.	zzh.edf	RIGHT	7072	2203874	Full Trial Period	2196802	2	Trial: 2	2196802	48	ÏÉÈËÕÆ	ÏîÁ´	Å¦¿Û	j	j
zzh	373	4556	1	4184	.	.	.	.	.	.	13	.	.	.	false	false	Message: 4291ms	1.46	3.73	392	4565	949.50	376.30	9	0.00	4174	904.30	375.40	SYNCTIME	4291	.	.	zzh.edf	RIGHT	7072	2203874	Full Trial Period	2196802	2	Trial: 2	2196802	48	ÏÉÈËÕÆ	ÏîÁ´	Å¦¿Û	j	j
zzh	.	.	.	.	188	7070	16	6883	679.10	404.00	14	.	.	.	false	false	Message: 7054ms	.	.	.	.	.	.	.	.	.	.	.	KEYBOARD	7054	679.10	404.00	zzh.edf	RIGHT	7072	2203874	Full Trial Period	2196802	2	Trial: 2	2196802	48	ÏÉÈËÕÆ	ÏîÁ´	Å¦¿Û	j	j
zzh	.	.	.	.	.	.	.	.	.	.	15	.	.	.	false	false	Message: 7113ms	.	.	.	.	.	.	.	.	.	.	.	TRIAL_RESULT 0	7113	.	.	zzh.edf	RIGHT	7072	2203874	Full Trial Period	2196802	2	Trial: 2	2196802	48	ÏÉÈËÕÆ	ÏîÁ´	Å¦¿Û	j	j
zzh	.	.	.	.	.	.	.	.	.	.	1	.	.	.	false	false	Message: -16ms	.	.	.	.	.	.	.	.	.	.	.	TRIALID 2	-16	.	.	zzh.edf	RIGHT	8721	2213963	Full Trial Period	2205242	3	Trial: 3	2205242	15	¹þÃÜ¹Ï	¼å±ý	¸Ö±Ê	f	f
zzh	.	.	.	.	.	.	.	.	.	.	2	.	.	.	false	false	Message: -1ms	.	.	.	.	.	.	.	.	.	.	.	RECCFG CR 1000 2 0 R	-1	.	.	zzh.edf	RIGHT	8721	2213963	Full Trial Period	2205242	3	Trial: 3	2205242	15	¹þÃÜ¹Ï	¼å±ý	¸Ö±Ê	f	f
zzh	.	.	.	.	.	.	.	.	.	.	3	.	.	.	false	false	Message: -1ms	.	.	.	.	.	.	.	.	.	.	.	ELCLCFG TOWER	-1	.	.	zzh.edf	RIGHT	8721	2213963	Full Trial Period	2205242	3	Trial: 3	2205242	15	¹þÃÜ¹Ï	¼å±ý	¸Ö±Ê	f	f
zzh	.	.	.	.	.	.	.	.	.	.	4	.	.	.	false	false	Message: -1ms	.	.	.	.	.	.	.	.	.	.	.	GAZE_COORDS 0.00 0.00 1023.00 767.00	-1	.	.	zzh.edf	RIGHT	8721	2213963	Full Trial Period	2205242	3	Trial: 3	2205242	15	¹þÃÜ¹Ï	¼å±ý	¸Ö±Ê	f	f
zzh	.	.	.	.	.	.	.	.	.	.	5	.	.	.	false	false	Message: -1ms	.	.	.	.	.	.	.	.	.	.	.	THRESHOLDS R 145 243	-1	.	.	zzh.edf	RIGHT	8721	2213963	Full Trial Period	2205242	3	Trial: 3	2205242	15	¹þÃÜ¹Ï	¼å±ý	¸Ö±Ê	f	f
zzh	.	.	.	.	.	.	.	.	.	.	6	.	.	.	false	false	Message: -1ms	.	.	.	.	.	.	.	.	.	.	.	ELCL_PROC CENTROID (3)	-1	.	.	zzh.edf	RIGHT	8721	2213963	Full Trial Period	2205242	3	Trial: 3	2205242	15	¹þÃÜ¹Ï	¼å±ý	¸Ö±Ê	f	f
zzh	.	.	.	.	.	.	.	.	.	.	7	.	.	.	false	false	Message: -1ms	.	.	.	.	.	.	.	.	.	.	.	ELCL_PCR_PARAM 5 3.0	-1	.	.	zzh.edf	RIGHT	8721	2213963	Full Trial Period	2205242	3	Trial: 3	2205242	15	¹þÃÜ¹Ï	¼å±ý	¸Ö±Ê	f	f
zzh	.	.	.	.	.	.	.	.	.	.	8	.	.	.	false	true	Message: 0ms	.	.	.	.	.	.	.	.	.	.	.	!MODE RECORD CR 1000 2 0 R	0	.	.	zzh.edf	RIGHT	8721	2213963	Full Trial Period	2205242	3	Trial: 3	2205242	15	¹þÃÜ¹Ï	¼å±ý	¸Ö±Ê	f	f
zzh	.	.	.	.	690	696	1	7	128.70	394.20	9	.	.	.	false	false	Message: 42ms	.	.	.	.	.	.	.	.	.	.	.	SYNCTIME	42	128.70	394.20	zzh.edf	RIGHT	8721	2213963	Full Trial Period	2205242	3	Trial: 3	2205242	15	¹þÃÜ¹Ï	¼å±ý	¸Ö±Ê	f	f
zzh	.	.	.	.	.	.	.	.	.	.	10	.	.	.	false	false	Message: 1912ms	12.19	225.72	54	1930	498.20	374.10	5	418.40	1877	134.70	389.30	INVISIBLE_BOUNDARY[1]	1912	.	.	zzh.edf	RIGHT	8721	2213963	Full Trial Period	2205242	3	Trial: 3	2205242	15	¹þÃÜ¹Ï	¼å±ý	¸Ö±Ê	f	f
zzh	.	.	.	.	.	.	.	.	.	.	11	.	.	.	false	false	Message: 1916ms	12.19	225.72	54	1930	498.20	374.10	5	418.40	1877	134.70	389.30	SYNCTIME	1916	.	.	zzh.edf	RIGHT	8721	2213963	Full Trial Period	2205242	3	Trial: 3	2205242	15	¹þÃÜ¹Ï	¼å±ý	¸Ö±Ê	f	f
zzh	134	6302	3	6169	.	.	.	.	.	.	12	.	.	.	false	false	Message: 6269ms	0.77	5.04	153	6311	939.50	374.90	17	0.00	6159	916.50	369.20	INVISIBLE_BOUNDARY[2]	6269	.	.	zzh.edf	RIGHT	8721	2213963	Full Trial Period	2205242	3	Trial: 3	2205242	15	¹þÃÜ¹Ï	¼å±ý	¸Ö±Ê	f	f
zzh	134	6302	3	6169	.	.	.	.	.	.	13	.	.	.	false	false	Message: 6274ms	0.77	5.04	153	6311	939.50	374.90	17	0.00	6159	916.50	369.20	SYNCTIME	6274	.	.	zzh.edf	RIGHT	8721	2213963	Full Trial Period	2205242	3	Trial: 3	2205242	15	¹þÃÜ¹Ï	¼å±ý	¸Ö±Ê	f	f
zzh	.	.	.	.	109	8719	22	8611	883.80	378.70	14	[1]	2	RECTANGLE_INTERESTAREA	false	false	Message: 8703ms	.	.	.	.	.	.	.	.	.	.	.	KEYBOARD	8703	883.80	378.70	zzh.edf	RIGHT	8721	2213963	Full Trial Period	2205242	3	Trial: 3	2205242	15	¹þÃÜ¹Ï	¼å±ý	¸Ö±Ê	f	f
zzh	.	.	.	.	.	.	.	.	.	.	15	.	.	.	false	false	Message: 8767ms	.	.	.	.	.	.	.	.	.	.	.	TRIAL_RESULT 0	8767	.	.	zzh.edf	RIGHT	8721	2213963	Full Trial Period	2205242	3	Trial: 3	2205242	15	¹þÃÜ¹Ï	¼å±ý	¸Ö±Ê	f	f
zzh	.	.	.	.	.	.	.	.	.	.	1	.	.	.	false	false	Message: -15ms	.	.	.	.	.	.	.	.	.	.	.	TRIALID 3	-15	.	.	zzh.edf	RIGHT	4806	2220604	Full Trial Period	2215798	4	Trial: 4	2215798	42	ºÉ°üµ°	Ê±ÖÓ	Ö¸ÄÏÕë	f	j
zzh	.	.	.	.	.	.	.	.	.	.	2	.	.	.	false	false	Message: -1ms	.	.	.	.	.	.	.	.	.	.	.	RECCFG CR 1000 2 0 R	-1	.	.	zzh.edf	RIGHT	4806	2220604	Full Trial Period	2215798	4	Trial: 4	2215798	42	ºÉ°üµ°	Ê±ÖÓ	Ö¸ÄÏÕë	f	j
zzh	.	.	.	.	.	.	.	.	.	.	3	.	.	.	false	false	Message: -1ms	.	.	.	.	.	.	.	.	.	.	.	ELCLCFG TOWER	-1	.	.	zzh.edf	RIGHT	4806	2220604	Full Trial Period	2215798	4	Trial: 4	2215798	42	ºÉ°üµ°	Ê±ÖÓ	Ö¸ÄÏÕë	f	j
zzh	.	.	.	.	.	.	.	.	.	.	4	.	.	.	false	false	Message: -1ms	.	.	.	.	.	.	.	.	.	.	.	GAZE_COORDS 0.00 0.00 1023.00 767.00	-1	.	.	zzh.edf	RIGHT	4806	2220604	Full Trial Period	2215798	4	Trial: 4	2215798	42	ºÉ°üµ°	Ê±ÖÓ	Ö¸ÄÏÕë	f	j
zzh	.	.	.	.	.	.	.	.	.	.	5	.	.	.	false	false	Message: -1ms	.	.	.	.	.	.	.	.	.	.	.	THRESHOLDS R 145 243	-1	.	.	zzh.edf	RIGHT	4806	2220604	Full Trial Period	2215798	4	Trial: 4	2215798	42	ºÉ°üµ°	Ê±ÖÓ	Ö¸ÄÏÕë	f	j
zzh	.	.	.	.	.	.	.	.	.	.	6	.	.	.	false	false	Message: -1ms	.	.	.	.	.	.	.	.	.	.	.	ELCL_PROC CENTROID (3)	-1	.	.	zzh.edf	RIGHT	4806	2220604	Full Trial Period	2215798	4	Trial: 4	2215798	42	ºÉ°üµ°	Ê±ÖÓ	Ö¸ÄÏÕë	f	j
zzh	.	.	.	.	.	.	.	.	.	.	7	.	.	.	false	false	Message: -1ms	.	.	.	.	.	.	.	.	.	.	.	ELCL_PCR_PARAM 5 3.0	-1	.	.	zzh.edf	RIGHT	4806	2220604	Full Trial Period	2215798	4	Trial: 4	2215798	42	ºÉ°üµ°	Ê±ÖÓ	Ö¸ÄÏÕë	f	j
zzh	.	.	.	.	.	.	.	.	.	.	8	.	.	.	false	true	Message: 0ms	.	.	.	.	.	.	.	.	.	.	.	!MODE RECORD CR 1000 2 0 R	0	.	.	zzh.edf	RIGHT	4806	2220604	Full Trial Period	2215798	4	Trial: 4	2215798	42	ºÉ°üµ°	Ê±ÖÓ	Ö¸ÄÏÕë	f	j
zzh	.	.	.	.	499	505	1	7	124.60	396.40	9	.	.	.	false	false	Message: 42ms	.	.	.	.	.	.	.	.	.	.	.	SYNCTIME	42	124.60	396.40	zzh.edf	RIGHT	4806	2220604	Full Trial Period	2215798	4	Trial: 4	2215798	42	ºÉ°üµ°	Ê±ÖÓ	Ö¸ÄÏÕë	f	j
zzh	.	.	.	.	.	.	.	.	.	.	10	.	.	.	false	false	Message: 1885ms	11.20	207.36	54	1906	520.60	390.80	6	356.70	1853	188.60	393.10	INVISIBLE_BOUNDARY[1]	1885	.	.	zzh.edf	RIGHT	4806	2220604	Full Trial Period	2215798	4	Trial: 4	2215798	42	ºÉ°üµ°	Ê±ÖÓ	Ö¸ÄÏÕë	f	j
zzh	.	.	.	.	.	.	.	.	.	.	11	.	.	.	false	false	Message: 1892ms	11.20	207.36	54	1906	520.60	390.80	6	356.70	1853	188.60	393.10	SYNCTIME	1892	.	.	zzh.edf	RIGHT	4806	2220604	Full Trial Period	2215798	4	Trial: 4	2215798	42	ºÉ°üµ°	Ê±ÖÓ	Ö¸ÄÏÕë	f	j
zzh	.	.	.	.	.	.	.	.	.	.	12	.	.	.	false	false	Message: 3058ms	11.77	45.99	256	3078	889.90	385.80	8	278.60	2823	538.50	384.10	INVISIBLE_BOUNDARY[2]	3058	.	.	zzh.edf	RIGHT	4806	2220604	Full Trial Period	2215798	4	Trial: 4	2215798	42	ºÉ°üµ°	Ê±ÖÓ	Ö¸ÄÏÕë	f	j
zzh	.	.	.	.	.	.	.	.	.	.	13	.	.	.	false	false	Message: 3067ms	11.77	45.99	256	3078	889.90	385.80	8	278.60	2823	538.50	384.10	SYNCTIME	3067	.	.	zzh.edf	RIGHT	4806	2220604	Full Trial Period	2215798	4	Trial: 4	2215798	42	ºÉ°üµ°	Ê±ÖÓ	Ö¸ÄÏÕë	f	j
zzh	.	.	.	.	1039	4804	10	3766	899.00	382.70	14	[1]	2	RECTANGLE_INTERESTAREA	false	false	Message: 4787ms	.	.	.	.	.	.	.	.	.	.	.	KEYBOARD	4787	899.00	382.70	zzh.edf	RIGHT	4806	2220604	Full Trial Period	2215798	4	Trial: 4	2215798	42	ºÉ°üµ°	Ê±ÖÓ	Ö¸ÄÏÕë	f	j
zzh	.	.	.	.	.	.	.	.	.	.	15	.	.	.	false	false	Message: 4853ms	.	.	.	.	.	.	.	.	.	.	.	TRIAL_RESULT 0	4853	.	.	zzh.edf	RIGHT	4806	2220604	Full Trial Period	2215798	4	Trial: 4	2215798	42	ºÉ°üµ°	Ê±ÖÓ	Ö¸ÄÏÕë	f	j
zzh	.	.	.	.	.	.	.	.	.	.	1	.	.	.	false	false	Message: -16ms	.	.	.	.	.	.	.	.	.	.	.	TRIALID 4	-16	.	.	zzh.edf	RIGHT	4699	2226821	Full Trial Period	2222122	5	Trial: 5	2222122	75	¾íÖ½	ÓñÃ×	Êó±ê	j	f
zzh	.	.	.	.	.	.	.	.	.	.	2	.	.	.	false	false	Message: -1ms	.	.	.	.	.	.	.	.	.	.	.	RECCFG CR 1000 2 0 R	-1	.	.	zzh.edf	RIGHT	4699	2226821	Full Trial Period	2222122	5	Trial: 5	2222122	75	¾íÖ½	ÓñÃ×	Êó±ê	j	f
zzh	.	.	.	.	.	.	.	.	.	.	3	.	.	.	false	false	Message: -1ms	.	.	.	.	.	.	.	.	.	.	.	ELCLCFG TOWER	-1	.	.	zzh.edf	RIGHT	4699	2226821	Full Trial Period	2222122	5	Trial: 5	2222122	75	¾íÖ½	ÓñÃ×	Êó±ê	j	f
zzh	.	.	.	.	.	.	.	.	.	.	4	.	.	.	false	false	Message: -1ms	.	.	.	.	.	.	.	.	.	.	.	GAZE_COORDS 0.00 0.00 1023.00 767.00	-1	.	.	zzh.edf	RIGHT	4699	2226821	Full Trial Period	2222122	5	Trial: 5	2222122	75	¾íÖ½	ÓñÃ×	Êó±ê	j	f
zzh	.	.	.	.	.	.	.	.	.	.	5	.	.	.	false	false	Message: -1ms	.	.	.	.	.	.	.	.	.	.	.	THRESHOLDS R 145 243	-1	.	.	zzh.edf	RIGHT	4699	2226821	Full Trial Period	2222122	5	Trial: 5	2222122	75	¾íÖ½	ÓñÃ×	Êó±ê	j	f
zzh	.	.	.	.	.	.	.	.	.	.	6	.	.	.	false	false	Message: -1ms	.	.	.	.	.	.	.	.	.	.	.	ELCL_PROC CENTROID (3)	-1	.	.	zzh.edf	RIGHT	4699	2226821	Full Trial Period	2222122	5	Trial: 5	2222122	75	¾íÖ½	ÓñÃ×	Êó±ê	j	f
zzh	.	.	.	.	.	.	.	.	.	.	7	.	.	.	false	false	Message: -1ms	.	.	.	.	.	.	.	.	.	.	.	ELCL_PCR_PARAM 5 3.0	-1	.	.	zzh.edf	RIGHT	4699	2226821	Full Trial Period	2222122	5	Trial: 5	2222122	75	¾íÖ½	ÓñÃ×	Êó±ê	j	f
zzh	.	.	.	.	.	.	.	.	.	.	8	.	.	.	false	true	Message: 0ms	.	.	.	.	.	.	.	.	.	.	.	!MODE RECORD CR 1000 2 0 R	0	.	.	zzh.edf	RIGHT	4699	2226821	Full Trial Period	2222122	5	Trial: 5	2222122	75	¾íÖ½	ÓñÃ×	Êó±ê	j	f
zzh	.	.	.	.	372	378	1	7	136.70	393.40	9	.	.	.	false	false	Message: 43ms	.	.	.	.	.	.	.	.	.	.	.	SYNCTIME	43	136.70	393.40	zzh.edf	RIGHT	4699	2226821	Full Trial Period	2222122	5	Trial: 5	2222122	75	¾íÖ½	ÓñÃ×	Êó±ê	j	f
zzh	.	.	.	.	.	.	.	.	.	.	10	.	.	.	false	false	Message: 1718ms	12.50	215.50	58	1741	522.50	388.60	5	398.40	1684	150.10	395.70	INVISIBLE_BOUNDARY[1]	1718	.	.	zzh.edf	RIGHT	4699	2226821	Full Trial Period	2222122	5	Trial: 5	2222122	75	¾íÖ½	ÓñÃ×	Êó±ê	j	f
zzh	.	.	.	.	.	.	.	.	.	.	11	.	.	.	false	false	Message: 1725ms	12.50	215.50	58	1741	522.50	388.60	5	398.40	1684	150.10	395.70	SYNCTIME	1725	.	.	zzh.edf	RIGHT	4699	2226821	Full Trial Period	2222122	5	Trial: 5	2222122	75	¾íÖ½	ÓñÃ×	Êó±ê	j	f
zzh	.	.	.	.	276	2955	8	2680	785.50	378.10	12	.	.	.	false	false	Message: 2813ms	.	.	.	.	.	.	.	.	.	.	.	INVISIBLE_BOUNDARY[2]	2813	785.50	378.10	zzh.edf	RIGHT	4699	2226821	Full Trial Period	2222122	5	Trial: 5	2222122	75	¾íÖ½	ÓñÃ×	Êó±ê	j	f
zzh	.	.	.	.	276	2955	8	2680	785.50	378.10	13	.	.	.	false	false	Message: 2817ms	.	.	.	.	.	.	.	.	.	.	.	SYNCTIME	2817	785.50	378.10	zzh.edf	RIGHT	4699	2226821	Full Trial Period	2222122	5	Trial: 5	2222122	75	¾íÖ½	ÓñÃ×	Êó±ê	j	f
zzh	.	.	.	.	449	4697	11	4249	881.60	383.70	14	[1]	2	RECTANGLE_INTERESTAREA	false	false	Message: 4680ms	.	.	.	.	.	.	.	.	.	.	.	KEYBOARD	4680	881.60	383.70	zzh.edf	RIGHT	4699	2226821	Full Trial Period	2222122	5	Trial: 5	2222122	75	¾íÖ½	ÓñÃ×	Êó±ê	j	f
zzh	.	.	.	.	.	.	.	.	.	.	15	.	.	.	false	false	Message: 4761ms	.	.	.	.	.	.	.	.	.	.	.	TRIAL_RESULT 0	4761	.	.	zzh.edf	RIGHT	4699	2226821	Full Trial Period	2222122	5	Trial: 5	2222122	75	¾íÖ½	ÓñÃ×	Êó±ê	j	f
zzh	.	.	.	.	.	.	.	.	.	.	1	.	.	.	false	false	Message: -16ms	.	.	.	.	.	.	.	.	.	.	.	TRIALID 5	-16	.	.	zzh.edf	RIGHT	4981	2233277	Full Trial Period	2228296	6	Trial: 6	2228296	41	¿¨³µ	Ê±ÖÓ	ºÉ°üµ°	f	j
zzh	.	.	.	.	.	.	.	.	.	.	2	.	.	.	false	false	Message: -1ms	.	.	.	.	.	.	.	.	.	.	.	RECCFG CR 1000 2 0 R	-1	.	.	zzh.edf	RIGHT	4981	2233277	Full Trial Period	2228296	6	Trial: 6	2228296	41	¿¨³µ	Ê±ÖÓ	ºÉ°üµ°	f	j
zzh	.	.	.	.	.	.	.	.	.	.	3	.	.	.	false	false	Message: -1ms	.	.	.	.	.	.	.	.	.	.	.	ELCLCFG TOWER	-1	.	.	zzh.edf	RIGHT	4981	2233277	Full Trial Period	2228296	6	Trial: 6	2228296	41	¿¨³µ	Ê±ÖÓ	ºÉ°üµ°	f	j
zzh	.	.	.	.	.	.	.	.	.	.	4	.	.	.	false	false	Message: -1ms	.	.	.	.	.	.	.	.	.	.	.	GAZE_COORDS 0.00 0.00 1023.00 767.00	-1	.	.	zzh.edf	RIGHT	4981	2233277	Full Trial Period	2228296	6	Trial: 6	2228296	41	¿¨³µ	Ê±ÖÓ	ºÉ°üµ°	f	j
zzh	.	.	.	.	.	.	.	.	.	.	5	.	.	.	false	false	Message: -1ms	.	.	.	.	.	.	.	.	.	.	.	THRESHOLDS R 145 243	-1	.	.	zzh.edf	RIGHT	4981	2233277	Full Trial Period	2228296	6	Trial: 6	2228296	41	¿¨³µ	Ê±ÖÓ	ºÉ°üµ°	f	j
zzh	.	.	.	.	.	.	.	.	.	.	6	.	.	.	false	false	Message: -1ms	.	.	.	.	.	.	.	.	.	.	.	ELCL_PROC CENTROID (3)	-1	.	.	zzh.edf	RIGHT	4981	2233277	Full Trial Period	2228296	6	Trial: 6	2228296	41	¿¨³µ	Ê±ÖÓ	ºÉ°üµ°	f	j
zzh	.	.	.	.	.	.	.	.	.	.	7	.	.	.	false	false	Message: -1ms	.	.	.	.	.	.	.	.	.	.	.	ELCL_PCR_PARAM 5 3.0	-1	.	.	zzh.edf	RIGHT	4981	2233277	Full Trial Period	2228296	6	Trial: 6	2228296	41	¿¨³µ	Ê±ÖÓ	ºÉ°üµ°	f	j
zzh	.	.	.	.	.	.	.	.	.	.	8	.	.	.	false	true	Message: 0ms	.	.	.	.	.	.	.	.	.	.	.	!MODE RECORD CR 1000 2 0 R	0	.	.	zzh.edf	RIGHT	4981	2233277	Full Trial Period	2228296	6	Trial: 6	2228296	41	¿¨³µ	Ê±ÖÓ	ºÉ°üµ°	f	j
zzh	.	.	.	.	1005	1011	1	7	133.60	397.30	9	.	.	.	false	false	Message: 42ms	.	.	.	.	.	.	.	.	.	.	.	SYNCTIME	42	133.60	397.30	zzh.edf	RIGHT	4981	2233277	Full Trial Period	2228296	6	Trial: 6	2228296	41	¿¨³µ	Ê±ÖÓ	ºÉ°üµ°	f	j
zzh	.	.	.	.	.	.	.	.	.	.	10	.	.	.	false	false	Message: 2465ms	12.64	210.64	60	2487	522.90	381.50	6	382.40	2428	146.70	399.10	INVISIBLE_BOUNDARY[1]	2465	.	.	zzh.edf	RIGHT	4981	2233277	Full Trial Period	2228296	6	Trial: 6	2228296	41	¿¨³µ	Ê±ÖÓ	ºÉ°üµ°	f	j
zzh	.	.	.	.	.	.	.	.	.	.	11	.	.	.	false	false	Message: 2475ms	12.64	210.64	60	2487	522.90	381.50	6	382.40	2428	146.70	399.10	SYNCTIME	2475	.	.	zzh.edf	RIGHT	4981	2233277	Full Trial Period	2228296	6	Trial: 6	2228296	41	¿¨³µ	Ê±ÖÓ	ºÉ°üµ°	f	j
zzh	.	.	.	.	.	.	.	.	.	.	12	.	.	.	false	false	Message: 3450ms	5.42	132.24	41	3476	891.30	385.00	8	241.50	3436	728.10	384.50	INVISIBLE_BOUNDARY[2]	3450	.	.	zzh.edf	RIGHT	4981	2233277	Full Trial Period	2228296	6	Trial: 6	2228296	41	¿¨³µ	Ê±ÖÓ	ºÉ°üµ°	f	j
zzh	.	.	.	.	.	.	.	.	.	.	13	.	.	.	false	false	Message: 3458ms	5.42	132.24	41	3476	891.30	385.00	8	241.50	3436	728.10	384.50	SYNCTIME	3458	.	.	zzh.edf	RIGHT	4981	2233277	Full Trial Period	2228296	6	Trial: 6	2228296	41	¿¨³µ	Ê±ÖÓ	ºÉ°üµ°	f	j
zzh	.	.	.	.	107	4979	12	4873	883.10	366.80	14	[1]	2	RECTANGLE_INTERESTAREA	false	false	Message: 4962ms	.	.	.	.	.	.	.	.	.	.	.	KEYBOARD	4962	883.10	366.80	zzh.edf	RIGHT	4981	2233277	Full Trial Period	2228296	6	Trial: 6	2228296	41	¿¨³µ	Ê±ÖÓ	ºÉ°üµ°	f	j
zzh	.	.	.	.	.	.	.	.	.	.	15	.	.	.	false	false	Message: 5030ms	.	.	.	.	.	.	.	.	.	.	.	TRIAL_RESULT 0	5030	.	.	zzh.edf	RIGHT	4981	2233277	Full Trial Period	2228296	6	Trial: 6	2228296	41	¿¨³µ	Ê±ÖÓ	ºÉ°üµ°	f	j
zzh	.	.	.	.	.	.	.	.	.	.	1	.	.	.	false	false	Message: -16ms	.	.	.	.	.	.	.	.	.	.	.	TRIALID 6	-16	.	.	zzh.edf	RIGHT	4016	2238628	Full Trial Period	2234612	7	Trial: 7	2234612	9	ÇÉ¿ËÁ¦	Ìú¹ì	Êé°ü	j	f
zzh	.	.	.	.	.	.	.	.	.	.	2	.	.	.	false	false	Message: -1ms	.	.	.	.	.	.	.	.	.	.	.	RECCFG CR 1000 2 0 R	-1	.	.	zzh.edf	RIGHT	4016	2238628	Full Trial Period	2234612	7	Trial: 7	2234612	9	ÇÉ¿ËÁ¦	Ìú¹ì	Êé°ü	j	f
zzh	.	.	.	.	.	.	.	.	.	.	3	.	.	.	false	false	Message: -1ms	.	.	.	.	.	.	.	.	.	.	.	ELCLCFG TOWER	-1	.	.	zzh.edf	RIGHT	4016	2238628	Full Trial Period	2234612	7	Trial: 7	2234612	9	ÇÉ¿ËÁ¦	Ìú¹ì	Êé°ü	j	f
zzh	.	.	.	.	.	.	.	.	.	.	4	.	.	.	false	false	Message: -1ms	.	.	.	.	.	.	.	.	.	.	.	GAZE_COORDS 0.00 0.00 1023.00 767.00	-1	.	.	zzh.edf	RIGHT	4016	2238628	Full Trial Period	2234612	7	Trial: 7	2234612	9	ÇÉ¿ËÁ¦	Ìú¹ì	Êé°ü	j	f
zzh	.	.	.	.	.	.	.	.	.	.	5	.	.	.	false	false	Message: -1ms	.	.	.	.	.	.	.	.	.	.	.	THRESHOLDS R 145 243	-1	.	.	zzh.edf	RIGHT	4016	2238628	Full Trial Period	2234612	7	Trial: 7	2234612	9	ÇÉ¿ËÁ¦	Ìú¹ì	Êé°ü	j	f
zzh	.	.	.	.	.	.	.	.	.	.	6	.	.	.	false	false	Message: -1ms	.	.	.	.	.	.	.	.	.	.	.	ELCL_PROC CENTROID (3)	-1	.	.	zzh.edf	RIGHT	4016	2238628	Full Trial Period	2234612	7	Trial: 7	2234612	9	ÇÉ¿ËÁ¦	Ìú¹ì	Êé°ü	j	f
zzh	.	.	.	.	.	.	.	.	.	.	7	.	.	.	false	false	Message: -1ms	.	.	.	.	.	.	.	.	.	.	.	ELCL_PCR_PARAM 5 3.0	-1	.	.	zzh.edf	RIGHT	4016	2238628	Full Trial Period	2234612	7	Trial: 7	2234612	9	ÇÉ¿ËÁ¦	Ìú¹ì	Êé°ü	j	f
zzh	.	.	.	.	.	.	.	.	.	.	8	.	.	.	false	true	Message: 0ms	.	.	.	.	.	.	.	.	.	.	.	!MODE RECORD CR 1000 2 0 R	0	.	.	zzh.edf	RIGHT	4016	2238628	Full Trial Period	2234612	7	Trial: 7	2234612	9	ÇÉ¿ËÁ¦	Ìú¹ì	Êé°ü	j	f
zzh	.	.	.	.	480	486	1	7	129.80	396.50	9	.	.	.	false	false	Message: 42ms	.	.	.	.	.	.	.	.	.	.	.	SYNCTIME	42	129.80	396.50	zzh.edf	RIGHT	4016	2238628	Full Trial Period	2234612	7	Trial: 7	2234612	9	ÇÉ¿ËÁ¦	Ìú¹ì	Êé°ü	j	f
zzh	.	.	.	.	.	.	.	.	.	.	10	.	.	.	false	false	Message: 1167ms	12.74	205.56	62	1195	546.30	383.40	3	379.10	1134	167.80	386.10	INVISIBLE_BOUNDARY[1]	1167	.	.	zzh.edf	RIGHT	4016	2238628	Full Trial Period	2234612	7	Trial: 7	2234612	9	ÇÉ¿ËÁ¦	Ìú¹ì	Êé°ü	j	f
zzh	.	.	.	.	.	.	.	.	.	.	11	.	.	.	false	false	Message: 1175ms	12.74	205.56	62	1195	546.30	383.40	3	379.10	1134	167.80	386.10	SYNCTIME	1175	.	.	zzh.edf	RIGHT	4016	2238628	Full Trial Period	2234612	7	Trial: 7	2234612	9	ÇÉ¿ËÁ¦	Ìú¹ì	Êé°ü	j	f
zzh	.	.	.	.	.	.	.	.	.	.	12	.	.	.	false	false	Message: 2154ms	4.44	119.97	37	2156	878.30	383.00	6	224.40	2120	745.50	370.90	INVISIBLE_BOUNDARY[2]	2154	.	.	zzh.edf	RIGHT	4016	2238628	Full Trial Period	2234612	7	Trial: 7	2234612	9	ÇÉ¿ËÁ¦	Ìú¹ì	Êé°ü	j	f
zzh	.	.	.	.	271	2427	7	2157	877.00	381.90	13	[1]	2	RECTANGLE_INTERESTAREA	false	false	Message: 2158ms	.	.	.	.	.	.	.	.	.	.	.	SYNCTIME	2158	877.00	381.90	zzh.edf	RIGHT	4016	2238628	Full Trial Period	2234612	7	Trial: 7	2234612	9	ÇÉ¿ËÁ¦	Ìú¹ì	Êé°ü	j	f
zzh	.	.	.	.	.	.	.	.	.	.	14	.	.	.	false	false	Message: 3998ms	0.00	0.01	325	4014	909.00	371.80	8	8.50	3690	908.90	371.90	KEYBOARD	3998	.	.	zzh.edf	RIGHT	4016	2238628	Full Trial Period	2234612	7	Trial: 7	2234612	9	ÇÉ¿ËÁ¦	Ìú¹ì	Êé°ü	j	f
zzh	.	.	.	.	.	.	.	.	.	.	15	.	.	.	false	false	Message: 4063ms	.	.	.	.	.	.	.	.	.	.	.	TRIAL_RESULT 0	4063	.	.	zzh.edf	RIGHT	4016	2238628	Full Trial Period	2234612	7	Trial: 7	2234612	9	ÇÉ¿ËÁ¦	Ìú¹ì	Êé°ü	j	f
zzh	.	.	.	.	.	.	.	.	.	.	1	.	.	.	false	false	Message: -16ms	.	.	.	.	.	.	.	.	.	.	.	TRIALID 7	-16	.	.	zzh.edf	RIGHT	4190	2244359	Full Trial Period	2240169	8	Trial: 8	2240169	108	ÌÀÔ²	Ó²±Ò	Å¦¿Û	j	j
zzh	.	.	.	.	.	.	.	.	.	.	2	.	.	.	false	false	Message: -1ms	.	.	.	.	.	.	.	.	.	.	.	RECCFG CR 1000 2 0 R	-1	.	.	zzh.edf	RIGHT	4190	2244359	Full Trial Period	2240169	8	Trial: 8	2240169	108	ÌÀÔ²	Ó²±Ò	Å¦¿Û	j	j
zzh	.	.	.	.	.	.	.	.	.	.	3	.	.	.	false	false	Message: -1ms	.	.	.	.	.	.	.	.	.	.	.	ELCLCFG TOWER	-1	.	.	zzh.edf	RIGHT	4190	2244359	Full Trial Period	2240169	8	Trial: 8	2240169	108	ÌÀÔ²	Ó²±Ò	Å¦¿Û	j	j
zzh	.	.	.	.	.	.	.	.	.	.	4	.	.	.	false	false	Message: -1ms	.	.	.	.	.	.	.	.	.	.	.	GAZE_COORDS 0.00 0.00 1023.00 767.00	-1	.	.	zzh.edf	RIGHT	4190	2244359	Full Trial Period	2240169	8	Trial: 8	2240169	108	ÌÀÔ²	Ó²±Ò	Å¦¿Û	j	j
zzh	.	.	.	.	.	.	.	.	.	.	5	.	.	.	false	false	Message: -1ms	.	.	.	.	.	.	.	.	.	.	.	THRESHOLDS R 145 243	-1	.	.	zzh.edf	RIGHT	4190	2244359	Full Trial Period	2240169	8	Trial: 8	2240169	108	ÌÀÔ²	Ó²±Ò	Å¦¿Û	j	j
zzh	.	.	.	.	.	.	.	.	.	.	6	.	.	.	false	false	Message: -1ms	.	.	.	.	.	.	.	.	.	.	.	ELCL_PROC CENTROID (3)	-1	.	.	zzh.edf	RIGHT	4190	2244359	Full Trial Period	2240169	8	Trial: 8	2240169	108	ÌÀÔ²	Ó²±Ò	Å¦¿Û	j	j
zzh	.	.	.	.	.	.	.	.	.	.	7	.	.	.	false	false	Message: -1ms	.	.	.	.	.	.	.	.	.	.	.	ELCL_PCR_PARAM 5 3.0	-1	.	.	zzh.edf	RIGHT	4190	2244359	Full Trial Period	2240169	8	Trial: 8	2240169	108	ÌÀÔ²	Ó²±Ò	Å¦¿Û	j	j
zzh	.	.	.	.	.	.	.	.	.	.	8	.	.	.	false	true	Message: 0ms	.	.	.	.	.	.	.	.	.	.	.	!MODE RECORD CR 1000 2 0 R	0	.	.	zzh.edf	RIGHT	4190	2244359	Full Trial Period	2240169	8	Trial: 8	2240169	108	ÌÀÔ²	Ó²±Ò	Å¦¿Û	j	j
zzh	.	.	.	.	384	390	1	7	133.40	396.90	9	.	.	.	false	false	Message: 42ms	.	.	.	.	.	.	.	.	.	.	.	SYNCTIME	42	133.40	396.90	zzh.edf	RIGHT	4190	2244359	Full Trial Period	2240169	8	Trial: 8	2240169	108	ÌÀÔ²	Ó²±Ò	Å¦¿Û	j	j
zzh	.	.	.	.	.	.	.	.	.	.	10	.	.	.	false	false	Message: 1349ms	10.47	205.38	51	1363	464.70	386.30	2	370.30	1313	152.70	395.50	INVISIBLE_BOUNDARY[1]	1349	.	.	zzh.edf	RIGHT	4190	2244359	Full Trial Period	2240169	8	Trial: 8	2240169	108	ÌÀÔ²	Ó²±Ò	Å¦¿Û	j	j
zzh	.	.	.	.	.	.	.	.	.	.	11	.	.	.	false	false	Message: 1359ms	10.47	205.38	51	1363	464.70	386.30	2	370.30	1313	152.70	395.50	SYNCTIME	1359	.	.	zzh.edf	RIGHT	4190	2244359	Full Trial Period	2240169	8	Trial: 8	2240169	108	ÌÀÔ²	Ó²±Ò	Å¦¿Û	j	j
zzh	.	.	.	.	468	3349	7	2882	910.30	381.60	12	[1]	2	RECTANGLE_INTERESTAREA	false	false	Message: 2943ms	.	.	.	.	.	.	.	.	.	.	.	INVISIBLE_BOUNDARY[2]	2943	910.30	381.60	zzh.edf	RIGHT	4190	2244359	Full Trial Period	2240169	8	Trial: 8	2240169	108	ÌÀÔ²	Ó²±Ò	Å¦¿Û	j	j
zzh	.	.	.	.	468	3349	7	2882	910.30	381.60	13	[1]	2	RECTANGLE_INTERESTAREA	false	false	Message: 2950ms	.	.	.	.	.	.	.	.	.	.	.	SYNCTIME	2950	910.30	381.60	zzh.edf	RIGHT	4190	2244359	Full Trial Period	2240169	8	Trial: 8	2240169	108	ÌÀÔ²	Ó²±Ò	Å¦¿Û	j	j
zzh	.	.	.	.	300	4188	9	3889	890.20	383.80	14	[1]	2	RECTANGLE_INTERESTAREA	false	false	Message: 4171ms	.	.	.	.	.	.	.	.	.	.	.	KEYBOARD	4171	890.20	383.80	zzh.edf	RIGHT	4190	2244359	Full Trial Period	2240169	8	Trial: 8	2240169	108	ÌÀÔ²	Ó²±Ò	Å¦¿Û	j	j
zzh	.	.	.	.	.	.	.	.	.	.	15	.	.	.	false	false	Message: 4237ms	.	.	.	.	.	.	.	.	.	.	.	TRIAL_RESULT 0	4237	.	.	zzh.edf	RIGHT	4190	2244359	Full Trial Period	2240169	8	Trial: 8	2240169	108	ÌÀÔ²	Ó²±Ò	Å¦¿Û	j	j
zzh	.	.	.	.	.	.	.	.	.	.	1	.	.	.	false	false	Message: -28ms	.	.	.	.	.	.	.	.	.	.	.	TRIALID 8	-28	.	.	zzh.edf	RIGHT	4825	2251447	Full Trial Period	2246622	9	Trial: 9	2246622	52	ÌðÌðÈ¦	ÂÝÃ±	Ñ¥×Ó	f	f
zzh	.	.	.	.	.	.	.	.	.	.	2	.	.	.	false	false	Message: -1ms	.	.	.	.	.	.	.	.	.	.	.	RECCFG CR 1000 2 0 R	-1	.	.	zzh.edf	RIGHT	4825	2251447	Full Trial Period	2246622	9	Trial: 9	2246622	52	ÌðÌðÈ¦	ÂÝÃ±	Ñ¥×Ó	f	f
zzh	.	.	.	.	.	.	.	.	.	.	3	.	.	.	false	false	Message: -1ms	.	.	.	.	.	.	.	.	.	.	.	ELCLCFG TOWER	-1	.	.	zzh.edf	RIGHT	4825	2251447	Full Trial Period	2246622	9	Trial: 9	2246622	52	ÌðÌðÈ¦	ÂÝÃ±	Ñ¥×Ó	f	f
zzh	.	.	.	.	.	.	.	.	.	.	4	.	.	.	false	false	Message: -1ms	.	.	.	.	.	.	.	.	.	.	.	GAZE_COORDS 0.00 0.00 1023.00 767.00	-1	.	.	zzh.edf	RIGHT	4825	2251447	Full Trial Period	2246622	9	Trial: 9	2246622	52	ÌðÌðÈ¦	ÂÝÃ±	Ñ¥×Ó	f	f
zzh	.	.	.	.	.	.	.	.	.	.	5	.	.	.	false	false	Message: -1ms	.	.	.	.	.	.	.	.	.	.	.	THRESHOLDS R 145 243	-1	.	.	zzh.edf	RIGHT	4825	2251447	Full Trial Period	2246622	9	Trial: 9	2246622	52	ÌðÌðÈ¦	ÂÝÃ±	Ñ¥×Ó	f	f
zzh	.	.	.	.	.	.	.	.	.	.	6	.	.	.	false	false	Message: -1ms	.	.	.	.	.	.	.	.	.	.	.	ELCL_PROC CENTROID (3)	-1	.	.	zzh.edf	RIGHT	4825	2251447	Full Trial Period	2246622	9	Trial: 9	2246622	52	ÌðÌðÈ¦	ÂÝÃ±	Ñ¥×Ó	f	f
zzh	.	.	.	.	.	.	.	.	.	.	7	.	.	.	false	false	Message: -1ms	.	.	.	.	.	.	.	.	.	.	.	ELCL_PCR_PARAM 5 3.0	-1	.	.	zzh.edf	RIGHT	4825	2251447	Full Trial Period	2246622	9	Trial: 9	2246622	52	ÌðÌðÈ¦	ÂÝÃ±	Ñ¥×Ó	f	f
zzh	.	.	.	.	.	.	.	.	.	.	8	.	.	.	false	true	Message: 0ms	.	.	.	.	.	.	.	.	.	.	.	!MODE RECORD CR 1000 2 0 R	0	.	.	zzh.edf	RIGHT	4825	2251447	Full Trial Period	2246622	9	Trial: 9	2246622	52	ÌðÌðÈ¦	ÂÝÃ±	Ñ¥×Ó	f	f
zzh	.	.	.	.	510	516	1	7	132.60	392.10	9	.	.	.	false	false	Message: 47ms	.	.	.	.	.	.	.	.	.	.	.	SYNCTIME	47	132.60	392.10	zzh.edf	RIGHT	4825	2251447	Full Trial Period	2246622	9	Trial: 9	2246622	52	ÌðÌðÈ¦	ÂÝÃ±	Ñ¥×Ó	f	f
zzh	.	.	.	.	.	.	.	.	.	.	10	.	.	.	false	false	Message: 2297ms	8.79	191.11	46	2308	429.80	386.50	4	327.50	2263	167.90	392.80	INVISIBLE_BOUNDARY[1]	2297	.	.	zzh.edf	RIGHT	4825	2251447	Full Trial Period	2246622	9	Trial: 9	2246622	52	ÌðÌðÈ¦	ÂÝÃ±	Ñ¥×Ó	f	f
zzh	.	.	.	.	.	.	.	.	.	.	11	.	.	.	false	false	Message: 2304ms	8.79	191.11	46	2308	429.80	386.50	4	327.50	2263	167.90	392.80	SYNCTIME	2304	.	.	zzh.edf	RIGHT	4825	2251447	Full Trial Period	2246622	9	Trial: 9	2246622	52	ÌðÌðÈ¦	ÂÝÃ±	Ñ¥×Ó	f	f
zzh	.	.	.	.	.	.	.	.	.	.	12	.	.	.	false	false	Message: 3579ms	10.48	177.65	59	3601	857.00	372.50	7	283.00	3543	546.20	389.70	INVISIBLE_BOUNDARY[2]	3579	.	.	zzh.edf	RIGHT	4825	2251447	Full Trial Period	2246622	9	Trial: 9	2246622	52	ÌðÌðÈ¦	ÂÝÃ±	Ñ¥×Ó	f	f
zzh	.	.	.	.	.	.	.	.	.	.	13	.	.	.	false	false	Message: 3588ms	10.48	177.65	59	3601	857.00	372.50	7	283.00	3543	546.20	389.70	SYNCTIME	3588	.	.	zzh.edf	RIGHT	4825	2251447	Full Trial Period	2246622	9	Trial: 9	2246622	52	ÌðÌðÈ¦	ÂÝÃ±	Ñ¥×Ó	f	f
zzh	.	.	.	.	927	4823	9	3897	891.40	378.40	14	[1]	2	RECTANGLE_INTERESTAREA	false	false	Message: 4807ms	.	.	.	.	.	.	.	.	.	.	.	KEYBOARD	4807	891.40	378.40	zzh.edf	RIGHT	4825	2251447	Full Trial Period	2246622	9	Trial: 9	2246622	52	ÌðÌðÈ¦	ÂÝÃ±	Ñ¥×Ó	f	f
zzh	.	.	.	.	.	.	.	.	.	.	15	.	.	.	false	false	Message: 4871ms	.	.	.	.	.	.	.	.	.	.	.	TRIAL_RESULT 0	4871	.	.	zzh.edf	RIGHT	4825	2251447	Full Trial Period	2246622	9	Trial: 9	2246622	52	ÌðÌðÈ¦	ÂÝÃ±	Ñ¥×Ó	f	f
zzh	.	.	.	.	.	.	.	.	.	.	1	.	.	.	false	false	Message: -17ms	.	.	.	.	.	.	.	.	.	.	.	TRIALID 9	-17	.	.	zzh.edf	RIGHT	4175	2256935	Full Trial Period	2252760	10	Trial: 10	2252760	29	Ç¦±Ê	Éß	Ð¡Ïª	j	j
zzh	.	.	.	.	.	.	.	.	.	.	2	.	.	.	false	false	Message: -1ms	.	.	.	.	.	.	.	.	.	.	.	RECCFG CR 1000 2 0 R	-1	.	.	zzh.edf	RIGHT	4175	2256935	Full Trial Period	2252760	10	Trial: 10	2252760	29	Ç¦±Ê	Éß	Ð¡Ïª	j	j
zzh	.	.	.	.	.	.	.	.	.	.	3	.	.	.	false	false	Message: -1ms	.	.	.	.	.	.	.	.	.	.	.	ELCLCFG TOWER	-1	.	.	zzh.edf	RIGHT	4175	2256935	Full Trial Period	2252760	10	Trial: 10	2252760	29	Ç¦±Ê	Éß	Ð¡Ïª	j	j
zzh	.	.	.	.	.	.	.	.	.	.	4	.	.	.	false	false	Message: -1ms	.	.	.	.	.	.	.	.	.	.	.	GAZE_COORDS 0.00 0.00 1023.00 767.00	-1	.	.	zzh.edf	RIGHT	4175	2256935	Full Trial Period	2252760	10	Trial: 10	2252760	29	Ç¦±Ê	Éß	Ð¡Ïª	j	j
zzh	.	.	.	.	.	.	.	.	.	.	5	.	.	.	false	false	Message: -1ms	.	.	.	.	.	.	.	.	.	.	.	THRESHOLDS R 145 243	-1	.	.	zzh.edf	RIGHT	4175	2256935	Full Trial Period	2252760	10	Trial: 10	2252760	29	Ç¦±Ê	Éß	Ð¡Ïª	j	j
zzh	.	.	.	.	.	.	.	.	.	.	6	.	.	.	false	false	Message: -1ms	.	.	.	.	.	.	.	.	.	.	.	ELCL_PROC CENTROID (3)	-1	.	.	zzh.edf	RIGHT	4175	2256935	Full Trial Period	2252760	10	Trial: 10	2252760	29	Ç¦±Ê	Éß	Ð¡Ïª	j	j
zzh	.	.	.	.	.	.	.	.	.	.	7	.	.	.	false	false	Message: -1ms	.	.	.	.	.	.	.	.	.	.	.	ELCL_PCR_PARAM 5 3.0	-1	.	.	zzh.edf	RIGHT	4175	2256935	Full Trial Period	2252760	10	Trial: 10	2252760	29	Ç¦±Ê	Éß	Ð¡Ïª	j	j
zzh	.	.	.	.	.	.	.	.	.	.	8	.	.	.	false	true	Message: 0ms	.	.	.	.	.	.	.	.	.	.	.	!MODE RECORD CR 1000 2 0 R	0	.	.	zzh.edf	RIGHT	4175	2256935	Full Trial Period	2252760	10	Trial: 10	2252760	29	Ç¦±Ê	Éß	Ð¡Ïª	j	j
zzh	.	.	.	.	446	452	1	7	125.10	397.90	9	.	.	.	false	false	Message: 41ms	.	.	.	.	.	.	.	.	.	.	.	SYNCTIME	41	125.10	397.90	zzh.edf	RIGHT	4175	2256935	Full Trial Period	2252760	10	Trial: 10	2252760	29	Ç¦±Ê	Éß	Ð¡Ïª	j	j
zzh	.	.	.	.	.	.	.	.	.	.	10	.	.	.	false	false	Message: 1688ms	11.48	216.54	53	1704	478.50	391.30	5	394.20	1652	136.00	398.10	INVISIBLE_BOUNDARY[1]	1688	.	.	zzh.edf	RIGHT	4175	2256935	Full Trial Period	2252760	10	Trial: 10	2252760	29	Ç¦±Ê	Éß	Ð¡Ïª	j	j
zzh	.	.	.	.	.	.	.	.	.	.	11	.	.	.	false	false	Message: 1699ms	11.48	216.54	53	1704	478.50	391.30	5	394.20	1652	136.00	398.10	SYNCTIME	1699	.	.	zzh.edf	RIGHT	4175	2256935	Full Trial Period	2252760	10	Trial: 10	2252760	29	Ç¦±Ê	Éß	Ð¡Ïª	j	j
zzh	.	.	.	.	.	.	.	.	.	.	12	.	.	.	false	false	Message: 2301ms	9.59	184.34	52	2310	794.90	382.30	7	270.30	2259	512.20	388.70	INVISIBLE_BOUNDARY[2]	2301	.	.	zzh.edf	RIGHT	4175	2256935	Full Trial Period	2252760	10	Trial: 10	2252760	29	Ç¦±Ê	Éß	Ð¡Ïª	j	j
zzh	.	.	.	.	.	.	.	.	.	.	13	.	.	.	false	false	Message: 2307ms	9.59	184.34	52	2310	794.90	382.30	7	270.30	2259	512.20	388.70	SYNCTIME	2307	.	.	zzh.edf	RIGHT	4175	2256935	Full Trial Period	2252760	10	Trial: 10	2252760	29	Ç¦±Ê	Éß	Ð¡Ïª	j	j
zzh	142	4174	1	4033	.	.	.	.	.	.	14	.	.	.	false	false	Message: 4156ms	3.37	22.17	152	4174	897.50	379.40	9	0.00	4023	794.10	383.20	KEYBOARD	4156	.	.	zzh.edf	RIGHT	4175	2256935	Full Trial Period	2252760	10	Trial: 10	2252760	29	Ç¦±Ê	Éß	Ð¡Ïª	j	j
zzh	.	.	.	.	.	.	.	.	.	.	15	.	.	.	false	false	Message: 4216ms	.	.	.	.	.	.	.	.	.	.	.	TRIAL_RESULT 0	4216	.	.	zzh.edf	RIGHT	4175	2256935	Full Trial Period	2252760	10	Trial: 10	2252760	29	Ç¦±Ê	Éß	Ð¡Ïª	j	j
zzh	.	.	.	.	.	.	.	.	.	.	1	.	.	.	false	false	Message: -15ms	.	.	.	.	.	.	.	.	.	.	.	TRIALID 10	-15	.	.	zzh.edf	RIGHT	4935	2263192	Full Trial Period	2258257	11	Trial: 11	2258257	103	ÐÅ·â	Ïà¿ò	ÓÍ»­	j	j
zzh	.	.	.	.	.	.	.	.	.	.	2	.	.	.	false	false	Message: -1ms	.	.	.	.	.	.	.	.	.	.	.	RECCFG CR 1000 2 0 R	-1	.	.	zzh.edf	RIGHT	4935	2263192	Full Trial Period	2258257	11	Trial: 11	2258257	103	ÐÅ·â	Ïà¿ò	ÓÍ»­	j	j
zzh	.	.	.	.	.	.	.	.	.	.	3	.	.	.	false	false	Message: -1ms	.	.	.	.	.	.	.	.	.	.	.	ELCLCFG TOWER	-1	.	.	zzh.edf	RIGHT	4935	2263192	Full Trial Period	2258257	11	Trial: 11	2258257	103	ÐÅ·â	Ïà¿ò	ÓÍ»­	j	j
zzh	.	.	.	.	.	.	.	.	.	.	4	.	.	.	false	false	Message: -1ms	.	.	.	.	.	.	.	.	.	.	.	GAZE_COORDS 0.00 0.00 1023.00 767.00	-1	.	.	zzh.edf	RIGHT	4935	2263192	Full Trial Period	2258257	11	Trial: 11	2258257	103	ÐÅ·â	Ïà¿ò	ÓÍ»­	j	j
zzh	.	.	.	.	.	.	.	.	.	.	5	.	.	.	false	false	Message: -1ms	.	.	.	.	.	.	.	.	.	.	.	THRESHOLDS R 145 243	-1	.	.	zzh.edf	RIGHT	4935	2263192	Full Trial Period	2258257	11	Trial: 11	2258257	103	ÐÅ·â	Ïà¿ò	ÓÍ»­	j	j
zzh	.	.	.	.	.	.	.	.	.	.	6	.	.	.	false	false	Message: -1ms	.	.	.	.	.	.	.	.	.	.	.	ELCL_PROC CENTROID (3)	-1	.	.	zzh.edf	RIGHT	4935	2263192	Full Trial Period	2258257	11	Trial: 11	2258257	103	ÐÅ·â	Ïà¿ò	ÓÍ»­	j	j
zzh	.	.	.	.	.	.	.	.	.	.	7	.	.	.	false	false	Message: -1ms	.	.	.	.	.	.	.	.	.	.	.	ELCL_PCR_PARAM 5 3.0	-1	.	.	zzh.edf	RIGHT	4935	2263192	Full Trial Period	2258257	11	Trial: 11	2258257	103	ÐÅ·â	Ïà¿ò	ÓÍ»­	j	j
zzh	.	.	.	.	.	.	.	.	.	.	8	.	.	.	false	true	Message: 0ms	.	.	.	.	.	.	.	.	.	.	.	!MODE RECORD CR 1000 2 0 R	0	.	.	zzh.edf	RIGHT	4935	2263192	Full Trial Period	2258257	11	Trial: 11	2258257	103	ÐÅ·â	Ïà¿ò	ÓÍ»­	j	j
zzh	.	.	.	.	476	482	1	7	130.20	388.20	9	.	.	.	false	false	Message: 43ms	.	.	.	.	.	.	.	.	.	.	.	SYNCTIME	43	130.20	388.20	zzh.edf	RIGHT	4935	2263192	Full Trial Period	2258257	11	Trial: 11	2258257	103	ÐÅ·â	Ïà¿ò	ÓÍ»­	j	j
zzh	.	.	.	.	.	.	.	.	.	.	10	.	.	.	false	false	Message: 3003ms	9.31	166.22	56	3016	405.20	381.40	7	387.30	2961	127.00	398.90	INVISIBLE_BOUNDARY[1]	3003	.	.	zzh.edf	RIGHT	4935	2263192	Full Trial Period	2258257	11	Trial: 11	2258257	103	ÐÅ·â	Ïà¿ò	ÓÍ»­	j	j
zzh	.	.	.	.	.	.	.	.	.	.	11	.	.	.	false	false	Message: 3009ms	9.31	166.22	56	3016	405.20	381.40	7	387.30	2961	127.00	398.90	SYNCTIME	3009	.	.	zzh.edf	RIGHT	4935	2263192	Full Trial Period	2258257	11	Trial: 11	2258257	103	ÐÅ·â	Ïà¿ò	ÓÍ»­	j	j
zzh	.	.	.	.	.	.	.	.	.	.	12	.	.	.	false	false	Message: 4021ms	11.72	186.01	63	4043	858.40	396.60	9	307.40	3981	509.80	391.90	INVISIBLE_BOUNDARY[2]	4021	.	.	zzh.edf	RIGHT	4935	2263192	Full Trial Period	2258257	11	Trial: 11	2258257	103	ÐÅ·â	Ïà¿ò	ÓÍ»­	j	j
zzh	.	.	.	.	.	.	.	.	.	.	13	.	.	.	false	false	Message: 4026ms	11.72	186.01	63	4043	858.40	396.60	9	307.40	3981	509.80	391.90	SYNCTIME	4026	.	.	zzh.edf	RIGHT	4935	2263192	Full Trial Period	2258257	11	Trial: 11	2258257	103	ÐÅ·â	Ïà¿ò	ÓÍ»­	j	j
zzh	.	.	.	.	686	4933	11	4248	888.90	378.70	14	[1]	2	RECTANGLE_INTERESTAREA	false	false	Message: 4916ms	.	.	.	.	.	.	.	.	.	.	.	KEYBOARD	4916	888.90	378.70	zzh.edf	RIGHT	4935	2263192	Full Trial Period	2258257	11	Trial: 11	2258257	103	ÐÅ·â	Ïà¿ò	ÓÍ»­	j	j
zzh	.	.	.	.	.	.	.	.	.	.	15	.	.	.	false	false	Message: 4980ms	.	.	.	.	.	.	.	.	.	.	.	TRIAL_RESULT 0	4980	.	.	zzh.edf	RIGHT	4935	2263192	Full Trial Period	2258257	11	Trial: 11	2258257	103	ÐÅ·â	Ïà¿ò	ÓÍ»­	j	j
zzh	.	.	.	.	.	.	.	.	.	.	1	.	.	.	false	false	Message: -16ms	.	.	.	.	.	.	.	.	.	.	.	TRIALID 11	-16	.	.	zzh.edf	RIGHT	3873	2268463	Full Trial Period	2264590	12	Trial: 12	2264590	64	À¯±Ê	·çÉÈ	°ô°ôÌÇ	j	j
zzh	.	.	.	.	.	.	.	.	.	.	2	.	.	.	false	false	Message: -1ms	.	.	.	.	.	.	.	.	.	.	.	RECCFG CR 1000 2 0 R	-1	.	.	zzh.edf	RIGHT	3873	2268463	Full Trial Period	2264590	12	Trial: 12	2264590	64	À¯±Ê	·çÉÈ	°ô°ôÌÇ	j	j
zzh	.	.	.	.	.	.	.	.	.	.	3	.	.	.	false	false	Message: -1ms	.	.	.	.	.	.	.	.	.	.	.	ELCLCFG TOWER	-1	.	.	zzh.edf	RIGHT	3873	2268463	Full Trial Period	2264590	12	Trial: 12	2264590	64	À¯±Ê	·çÉÈ	°ô°ôÌÇ	j	j
zzh	.	.	.	.	.	.	.	.	.	.	4	.	.	.	false	false	Message: -1ms	.	.	.	.	.	.	.	.	.	.	.	GAZE_COORDS 0.00 0.00 1023.00 767.00	-1	.	.	zzh.edf	RIGHT	3873	2268463	Full Trial Period	2264590	12	Trial: 12	2264590	64	À¯±Ê	·çÉÈ	°ô°ôÌÇ	j	j
zzh	.	.	.	.	.	.	.	.	.	.	5	.	.	.	false	false	Message: -1ms	.	.	.	.	.	.	.	.	.	.	.	THRESHOLDS R 145 243	-1	.	.	zzh.edf	RIGHT	3873	2268463	Full Trial Period	2264590	12	Trial: 12	2264590	64	À¯±Ê	·çÉÈ	°ô°ôÌÇ	j	j
zzh	.	.	.	.	.	.	.	.	.	.	6	.	.	.	false	false	Message: -1ms	.	.	.	.	.	.	.	.	.	.	.	ELCL_PROC CENTROID (3)	-1	.	.	zzh.edf	RIGHT	3873	2268463	Full Trial Period	2264590	12	Trial: 12	2264590	64	À¯±Ê	·çÉÈ	°ô°ôÌÇ	j	j
zzh	.	.	.	.	.	.	.	.	.	.	7	.	.	.	false	false	Message: -1ms	.	.	.	.	.	.	.	.	.	.	.	ELCL_PCR_PARAM 5 3.0	-1	.	.	zzh.edf	RIGHT	3873	2268463	Full Trial Period	2264590	12	Trial: 12	2264590	64	À¯±Ê	·çÉÈ	°ô°ôÌÇ	j	j
zzh	.	.	.	.	.	.	.	.	.	.	8	.	.	.	false	true	Message: 0ms	.	.	.	.	.	.	.	.	.	.	.	!MODE RECORD CR 1000 2 0 R	0	.	.	zzh.edf	RIGHT	3873	2268463	Full Trial Period	2264590	12	Trial: 12	2264590	64	À¯±Ê	·çÉÈ	°ô°ôÌÇ	j	j
zzh	.	.	.	.	51	57	1	7	118.10	401.90	9	.	.	.	false	false	Message: 43ms	.	.	.	.	.	.	.	.	.	.	.	SYNCTIME	43	118.10	401.90	zzh.edf	RIGHT	3873	2268463	Full Trial Period	2264590	12	Trial: 12	2264590	64	À¯±Ê	·çÉÈ	°ô°ôÌÇ	j	j
zzh	.	.	.	.	.	.	.	.	.	.	10	.	.	.	false	false	Message: 1952ms	11.63	178.96	65	1982	498.80	374.80	6	377.10	1918	152.70	393.80	INVISIBLE_BOUNDARY[1]	1952	.	.	zzh.edf	RIGHT	3873	2268463	Full Trial Period	2264590	12	Trial: 12	2264590	64	À¯±Ê	·çÉÈ	°ô°ôÌÇ	j	j
zzh	.	.	.	.	.	.	.	.	.	.	11	.	.	.	false	false	Message: 1959ms	11.63	178.96	65	1982	498.80	374.80	6	377.10	1918	152.70	393.80	SYNCTIME	1959	.	.	zzh.edf	RIGHT	3873	2268463	Full Trial Period	2264590	12	Trial: 12	2264590	64	À¯±Ê	·çÉÈ	°ô°ôÌÇ	j	j
zzh	.	.	.	.	.	.	.	.	.	.	12	.	.	.	false	false	Message: 2849ms	5.06	120.51	42	2877	882.80	374.10	9	202.60	2836	731.10	384.80	INVISIBLE_BOUNDARY[2]	2849	.	.	zzh.edf	RIGHT	3873	2268463	Full Trial Period	2264590	12	Trial: 12	2264590	64	À¯±Ê	·çÉÈ	°ô°ôÌÇ	j	j
zzh	.	.	.	.	.	.	.	.	.	.	13	.	.	.	false	false	Message: 2859ms	5.06	120.51	42	2877	882.80	374.10	9	202.60	2836	731.10	384.80	SYNCTIME	2859	.	.	zzh.edf	RIGHT	3873	2268463	Full Trial Period	2264590	12	Trial: 12	2264590	64	À¯±Ê	·çÉÈ	°ô°ôÌÇ	j	j
zzh	178	3872	1	3695	.	.	.	.	.	.	14	.	.	.	false	false	Message: 3854ms	1.37	7.29	188	3872	917.10	371.60	11	0.00	3685	875.10	373.60	KEYBOARD	3854	.	.	zzh.edf	RIGHT	3873	2268463	Full Trial Period	2264590	12	Trial: 12	2264590	64	À¯±Ê	·çÉÈ	°ô°ôÌÇ	j	j
zzh	.	.	.	.	.	.	.	.	.	.	15	.	.	.	false	false	Message: 3911ms	.	.	.	.	.	.	.	.	.	.	.	TRIAL_RESULT 0	3911	.	.	zzh.edf	RIGHT	3873	2268463	Full Trial Period	2264590	12	Trial: 12	2264590	64	À¯±Ê	·çÉÈ	°ô°ôÌÇ	j	j
zzh	.	.	.	.	.	.	.	.	.	.	1	.	.	.	false	false	Message: -26ms	.	.	.	.	.	.	.	.	.	.	.	TRIALID 12	-26	.	.	zzh.edf	RIGHT	5642	2275633	Full Trial Period	2269991	13	Trial: 13	2269991	122	ÊÖ±í	É××Ó	ÌøÉþ	f	f
zzh	.	.	.	.	.	.	.	.	.	.	2	.	.	.	false	false	Message: -1ms	.	.	.	.	.	.	.	.	.	.	.	RECCFG CR 1000 2 0 R	-1	.	.	zzh.edf	RIGHT	5642	2275633	Full Trial Period	2269991	13	Trial: 13	2269991	122	ÊÖ±í	É××Ó	ÌøÉþ	f	f
zzh	.	.	.	.	.	.	.	.	.	.	3	.	.	.	false	false	Message: -1ms	.	.	.	.	.	.	.	.	.	.	.	ELCLCFG TOWER	-1	.	.	zzh.edf	RIGHT	5642	2275633	Full Trial Period	2269991	13	Trial: 13	2269991	122	ÊÖ±í	É××Ó	ÌøÉþ	f	f
zzh	.	.	.	.	.	.	.	.	.	.	4	.	.	.	false	false	Message: -1ms	.	.	.	.	.	.	.	.	.	.	.	GAZE_COORDS 0.00 0.00 1023.00 767.00	-1	.	.	zzh.edf	RIGHT	5642	2275633	Full Trial Period	2269991	13	Trial: 13	2269991	122	ÊÖ±í	É××Ó	ÌøÉþ	f	f
zzh	.	.	.	.	.	.	.	.	.	.	5	.	.	.	false	false	Message: -1ms	.	.	.	.	.	.	.	.	.	.	.	THRESHOLDS R 145 243	-1	.	.	zzh.edf	RIGHT	5642	2275633	Full Trial Period	2269991	13	Trial: 13	2269991	122	ÊÖ±í	É××Ó	ÌøÉþ	f	f
zzh	.	.	.	.	.	.	.	.	.	.	6	.	.	.	false	false	Message: -1ms	.	.	.	.	.	.	.	.	.	.	.	ELCL_PROC CENTROID (3)	-1	.	.	zzh.edf	RIGHT	5642	2275633	Full Trial Period	2269991	13	Trial: 13	2269991	122	ÊÖ±í	É××Ó	ÌøÉþ	f	f
zzh	.	.	.	.	.	.	.	.	.	.	7	.	.	.	false	false	Message: -1ms	.	.	.	.	.	.	.	.	.	.	.	ELCL_PCR_PARAM 5 3.0	-1	.	.	zzh.edf	RIGHT	5642	2275633	Full Trial Period	2269991	13	Trial: 13	2269991	122	ÊÖ±í	É××Ó	ÌøÉþ	f	f
zzh	.	.	.	.	.	.	.	.	.	.	8	.	.	.	false	true	Message: 0ms	.	.	.	.	.	.	.	.	.	.	.	!MODE RECORD CR 1000 2 0 R	0	.	.	zzh.edf	RIGHT	5642	2275633	Full Trial Period	2269991	13	Trial: 13	2269991	122	ÊÖ±í	É××Ó	ÌøÉþ	f	f
zzh	.	.	.	.	487	493	1	7	128.00	396.00	9	.	.	.	false	false	Message: 40ms	.	.	.	.	.	.	.	.	.	.	.	SYNCTIME	40	128.00	396.00	zzh.edf	RIGHT	5642	2275633	Full Trial Period	2269991	13	Trial: 13	2269991	122	ÊÖ±í	É××Ó	ÌøÉþ	f	f
zzh	.	.	.	.	.	.	.	.	.	.	10	.	.	.	false	false	Message: 2224ms	11.38	172.47	66	2253	478.70	381.80	4	399.80	2188	139.20	395.30	INVISIBLE_BOUNDARY[1]	2224	.	.	zzh.edf	RIGHT	5642	2275633	Full Trial Period	2269991	13	Trial: 13	2269991	122	ÊÖ±í	É××Ó	ÌøÉþ	f	f
zzh	.	.	.	.	.	.	.	.	.	.	11	.	.	.	false	false	Message: 2232ms	11.38	172.47	66	2253	478.70	381.80	4	399.80	2188	139.20	395.30	SYNCTIME	2232	.	.	zzh.edf	RIGHT	5642	2275633	Full Trial Period	2269991	13	Trial: 13	2269991	122	ÊÖ±í	É××Ó	ÌøÉþ	f	f
zzh	163	4085	1	3923	.	.	.	.	.	.	12	.	.	.	false	false	Message: 4040ms	4.25	23.33	182	4094	905.50	376.50	8	0.00	3913	776.00	366.40	INVISIBLE_BOUNDARY[2]	4040	.	.	zzh.edf	RIGHT	5642	2275633	Full Trial Period	2269991	13	Trial: 13	2269991	122	ÊÖ±í	É××Ó	ÌøÉþ	f	f
zzh	163	4085	1	3923	.	.	.	.	.	.	13	.	.	.	false	false	Message: 4048ms	4.25	23.33	182	4094	905.50	376.50	8	0.00	3913	776.00	366.40	SYNCTIME	4048	.	.	zzh.edf	RIGHT	5642	2275633	Full Trial Period	2269991	13	Trial: 13	2269991	122	ÊÖ±í	É××Ó	ÌøÉþ	f	f
zzh	.	.	.	.	285	5640	13	5356	880.10	383.20	14	[1]	2	RECTANGLE_INTERESTAREA	false	false	Message: 5623ms	.	.	.	.	.	.	.	.	.	.	.	KEYBOARD	5623	880.10	383.20	zzh.edf	RIGHT	5642	2275633	Full Trial Period	2269991	13	Trial: 13	2269991	122	ÊÖ±í	É××Ó	ÌøÉþ	f	f
zzh	.	.	.	.	.	.	.	.	.	.	15	.	.	.	false	false	Message: 5688ms	.	.	.	.	.	.	.	.	.	.	.	TRIAL_RESULT 0	5688	.	.	zzh.edf	RIGHT	5642	2275633	Full Trial Period	2269991	13	Trial: 13	2269991	122	ÊÖ±í	É××Ó	ÌøÉþ	f	f
zzh	.	.	.	.	.	.	.	.	.	.	1	.	.	.	false	false	Message: -22ms	.	.	.	.	.	.	.	.	.	.	.	TRIALID 13	-22	.	.	zzh.edf	RIGHT	4061	2281272	Full Trial Period	2277211	14	Trial: 14	2277211	7	Êé°ü	Ìú¹ì	ÌÝ×Ó	j	j
zzh	.	.	.	.	.	.	.	.	.	.	2	.	.	.	false	false	Message: -1ms	.	.	.	.	.	.	.	.	.	.	.	RECCFG CR 1000 2 0 R	-1	.	.	zzh.edf	RIGHT	4061	2281272	Full Trial Period	2277211	14	Trial: 14	2277211	7	Êé°ü	Ìú¹ì	ÌÝ×Ó	j	j
zzh	.	.	.	.	.	.	.	.	.	.	3	.	.	.	false	false	Message: -1ms	.	.	.	.	.	.	.	.	.	.	.	ELCLCFG TOWER	-1	.	.	zzh.edf	RIGHT	4061	2281272	Full Trial Period	2277211	14	Trial: 14	2277211	7	Êé°ü	Ìú¹ì	ÌÝ×Ó	j	j
zzh	.	.	.	.	.	.	.	.	.	.	4	.	.	.	false	false	Message: -1ms	.	.	.	.	.	.	.	.	.	.	.	GAZE_COORDS 0.00 0.00 1023.00 767.00	-1	.	.	zzh.edf	RIGHT	4061	2281272	Full Trial Period	2277211	14	Trial: 14	2277211	7	Êé°ü	Ìú¹ì	ÌÝ×Ó	j	j
zzh	.	.	.	.	.	.	.	.	.	.	5	.	.	.	false	false	Message: -1ms	.	.	.	.	.	.	.	.	.	.	.	THRESHOLDS R 145 243	-1	.	.	zzh.edf	RIGHT	4061	2281272	Full Trial Period	2277211	14	Trial: 14	2277211	7	Êé°ü	Ìú¹ì	ÌÝ×Ó	j	j
zzh	.	.	.	.	.	.	.	.	.	.	6	.	.	.	false	false	Message: -1ms	.	.	.	.	.	.	.	.	.	.	.	ELCL_PROC CENTROID (3)	-1	.	.	zzh.edf	RIGHT	4061	2281272	Full Trial Period	2277211	14	Trial: 14	2277211	7	Êé°ü	Ìú¹ì	ÌÝ×Ó	j	j
zzh	.	.	.	.	.	.	.	.	.	.	7	.	.	.	false	false	Message: -1ms	.	.	.	.	.	.	.	.	.	.	.	ELCL_PCR_PARAM 5 3.0	-1	.	.	zzh.edf	RIGHT	4061	2281272	Full Trial Period	2277211	14	Trial: 14	2277211	7	Êé°ü	Ìú¹ì	ÌÝ×Ó	j	j
zzh	.	.	.	.	.	.	.	.	.	.	8	.	.	.	false	true	Message: 0ms	.	.	.	.	.	.	.	.	.	.	.	!MODE RECORD CR 1000 2 0 R	0	.	.	zzh.edf	RIGHT	4061	2281272	Full Trial Period	2277211	14	Trial: 14	2277211	7	Êé°ü	Ìú¹ì	ÌÝ×Ó	j	j
zzh	.	.	.	.	525	531	1	7	126.60	396.80	9	.	.	.	false	false	Message: 44ms	.	.	.	.	.	.	.	.	.	.	.	SYNCTIME	44	126.60	396.80	zzh.edf	RIGHT	4061	2281272	Full Trial Period	2277211	14	Trial: 14	2277211	7	Êé°ü	Ìú¹ì	ÌÝ×Ó	j	j
zzh	.	.	.	.	.	.	.	.	.	.	10	.	.	.	false	false	Message: 1722ms	9.53	194.50	49	1732	438.70	393.40	4	362.20	1684	154.70	392.20	INVISIBLE_BOUNDARY[1]	1722	.	.	zzh.edf	RIGHT	4061	2281272	Full Trial Period	2277211	14	Trial: 14	2277211	7	Êé°ü	Ìú¹ì	ÌÝ×Ó	j	j
zzh	.	.	.	.	.	.	.	.	.	.	11	.	.	.	false	false	Message: 1727ms	9.53	194.50	49	1732	438.70	393.40	4	362.20	1684	154.70	392.20	SYNCTIME	1727	.	.	zzh.edf	RIGHT	4061	2281272	Full Trial Period	2277211	14	Trial: 14	2277211	7	Êé°ü	Ìú¹ì	ÌÝ×Ó	j	j
zzh	.	.	.	.	.	.	.	.	.	.	12	.	.	.	false	false	Message: 3107ms	10.18	188.48	54	3122	825.40	380.70	8	301.00	3069	524.30	390.40	INVISIBLE_BOUNDARY[2]	3107	.	.	zzh.edf	RIGHT	4061	2281272	Full Trial Period	2277211	14	Trial: 14	2277211	7	Êé°ü	Ìú¹ì	ÌÝ×Ó	j	j
zzh	.	.	.	.	.	.	.	.	.	.	13	.	.	.	false	false	Message: 3111ms	10.18	188.48	54	3122	825.40	380.70	8	301.00	3069	524.30	390.40	SYNCTIME	3111	.	.	zzh.edf	RIGHT	4061	2281272	Full Trial Period	2277211	14	Trial: 14	2277211	7	Êé°ü	Ìú¹ì	ÌÝ×Ó	j	j
zzh	.	.	.	.	738	4059	10	3322	883.40	379.10	14	[1]	2	RECTANGLE_INTERESTAREA	false	false	Message: 4043ms	.	.	.	.	.	.	.	.	.	.	.	KEYBOARD	4043	883.40	379.10	zzh.edf	RIGHT	4061	2281272	Full Trial Period	2277211	14	Trial: 14	2277211	7	Êé°ü	Ìú¹ì	ÌÝ×Ó	j	j
zzh	.	.	.	.	.	.	.	.	.	.	15	.	.	.	false	false	Message: 4104ms	.	.	.	.	.	.	.	.	.	.	.	TRIAL_RESULT 0	4104	.	.	zzh.edf	RIGHT	4061	2281272	Full Trial Period	2277211	14	Trial: 14	2277211	7	Êé°ü	Ìú¹ì	ÌÝ×Ó	j	j
zzh	.	.	.	.	.	.	.	.	.	.	1	.	.	.	false	false	Message: -20ms	.	.	.	.	.	.	.	.	.	.	.	TRIALID 14	-20	.	.	zzh.edf	RIGHT	5574	2288290	Full Trial Period	2282716	15	Trial: 15	2282716	88	Ð¬´ø	ÃæÌõ	µçÏß	j	j
zzh	.	.	.	.	.	.	.	.	.	.	2	.	.	.	false	false	Message: -1ms	.	.	.	.	.	.	.	.	.	.	.	RECCFG CR 1000 2 0 R	-1	.	.	zzh.edf	RIGHT	5574	2288290	Full Trial Period	2282716	15	Trial: 15	2282716	88	Ð¬´ø	ÃæÌõ	µçÏß	j	j
zzh	.	.	.	.	.	.	.	.	.	.	3	.	.	.	false	false	Message: -1ms	.	.	.	.	.	.	.	.	.	.	.	ELCLCFG TOWER	-1	.	.	zzh.edf	RIGHT	5574	2288290	Full Trial Period	2282716	15	Trial: 15	2282716	88	Ð¬´ø	ÃæÌõ	µçÏß	j	j
zzh	.	.	.	.	.	.	.	.	.	.	4	.	.	.	false	false	Message: -1ms	.	.	.	.	.	.	.	.	.	.	.	GAZE_COORDS 0.00 0.00 1023.00 767.00	-1	.	.	zzh.edf	RIGHT	5574	2288290	Full Trial Period	2282716	15	Trial: 15	2282716	88	Ð¬´ø	ÃæÌõ	µçÏß	j	j
zzh	.	.	.	.	.	.	.	.	.	.	5	.	.	.	false	false	Message: -1ms	.	.	.	.	.	.	.	.	.	.	.	THRESHOLDS R 145 243	-1	.	.	zzh.edf	RIGHT	5574	2288290	Full Trial Period	2282716	15	Trial: 15	2282716	88	Ð¬´ø	ÃæÌõ	µçÏß	j	j
zzh	.	.	.	.	.	.	.	.	.	.	6	.	.	.	false	false	Message: -1ms	.	.	.	.	.	.	.	.	.	.	.	ELCL_PROC CENTROID (3)	-1	.	.	zzh.edf	RIGHT	5574	2288290	Full Trial Period	2282716	15	Trial: 15	2282716	88	Ð¬´ø	ÃæÌõ	µçÏß	j	j
zzh	.	.	.	.	.	.	.	.	.	.	7	.	.	.	false	false	Message: -1ms	.	.	.	.	.	.	.	.	.	.	.	ELCL_PCR_PARAM 5 3.0	-1	.	.	zzh.edf	RIGHT	5574	2288290	Full Trial Period	2282716	15	Trial: 15	2282716	88	Ð¬´ø	ÃæÌõ	µçÏß	j	j
zzh	.	.	.	.	.	.	.	.	.	.	8	.	.	.	false	true	Message: 0ms	.	.	.	.	.	.	.	.	.	.	.	!MODE RECORD CR 1000 2 0 R	0	.	.	zzh.edf	RIGHT	5574	2288290	Full Trial Period	2282716	15	Trial: 15	2282716	88	Ð¬´ø	ÃæÌõ	µçÏß	j	j
zzh	.	.	.	.	334	340	1	7	131.40	402.60	9	.	.	.	false	false	Message: 46ms	.	.	.	.	.	.	.	.	.	.	.	SYNCTIME	46	131.40	402.60	zzh.edf	RIGHT	5574	2288290	Full Trial Period	2282716	15	Trial: 15	2282716	88	Ð¬´ø	ÃæÌõ	µçÏß	j	j
zzh	.	.	.	.	.	.	.	.	.	.	10	.	.	.	false	false	Message: 3281ms	1.79	9.41	190	3454	520.70	387.00	10	612.20	3265	571.70	376.90	INVISIBLE_BOUNDARY[1]	3281	.	.	zzh.edf	RIGHT	5574	2288290	Full Trial Period	2282716	15	Trial: 15	2282716	88	Ð¬´ø	ÃæÌõ	µçÏß	j	j
zzh	.	.	.	.	.	.	.	.	.	.	11	.	.	.	false	false	Message: 3288ms	1.79	9.41	190	3454	520.70	387.00	10	612.20	3265	571.70	376.90	SYNCTIME	3288	.	.	zzh.edf	RIGHT	5574	2288290	Full Trial Period	2282716	15	Trial: 15	2282716	88	Ð¬´ø	ÃæÌõ	µçÏß	j	j
zzh	.	.	.	.	.	.	.	.	.	.	12	.	.	.	false	false	Message: 4175ms	3.94	123.18	32	4184	938.70	390.10	12	227.90	4153	824.90	352.80	INVISIBLE_BOUNDARY[2]	4175	.	.	zzh.edf	RIGHT	5574	2288290	Full Trial Period	2282716	15	Trial: 15	2282716	88	Ð¬´ø	ÃæÌõ	µçÏß	j	j
zzh	.	.	.	.	.	.	.	.	.	.	13	.	.	.	false	false	Message: 4179ms	3.94	123.18	32	4184	938.70	390.10	12	227.90	4153	824.90	352.80	SYNCTIME	4179	.	.	zzh.edf	RIGHT	5574	2288290	Full Trial Period	2282716	15	Trial: 15	2282716	88	Ð¬´ø	ÃæÌõ	µçÏß	j	j
zzh	.	.	.	.	55	5572	16	5518	897.30	384.90	14	[1]	2	RECTANGLE_INTERESTAREA	false	false	Message: 5555ms	.	.	.	.	.	.	.	.	.	.	.	KEYBOARD	5555	897.30	384.90	zzh.edf	RIGHT	5574	2288290	Full Trial Period	2282716	15	Trial: 15	2282716	88	Ð¬´ø	ÃæÌõ	µçÏß	j	j
zzh	.	.	.	.	.	.	.	.	.	.	15	.	.	.	false	false	Message: 5619ms	.	.	.	.	.	.	.	.	.	.	.	TRIAL_RESULT 0	5619	.	.	zzh.edf	RIGHT	5574	2288290	Full Trial Period	2282716	15	Trial: 15	2282716	88	Ð¬´ø	ÃæÌõ	µçÏß	j	j
zzh	.	.	.	.	.	.	.	.	.	.	1	.	.	.	false	false	Message: -15ms	.	.	.	.	.	.	.	.	.	.	.	TRIALID 15	-15	.	.	zzh.edf	RIGHT	6161	2296138	Full Trial Period	2289977	16	Trial: 16	2289977	80	ÄûÃÊ	éÏé­	¼¦µ°	f	j
zzh	.	.	.	.	.	.	.	.	.	.	2	.	.	.	false	false	Message: -1ms	.	.	.	.	.	.	.	.	.	.	.	RECCFG CR 1000 2 0 R	-1	.	.	zzh.edf	RIGHT	6161	2296138	Full Trial Period	2289977	16	Trial: 16	2289977	80	ÄûÃÊ	éÏé­	¼¦µ°	f	j
zzh	.	.	.	.	.	.	.	.	.	.	3	.	.	.	false	false	Message: -1ms	.	.	.	.	.	.	.	.	.	.	.	ELCLCFG TOWER	-1	.	.	zzh.edf	RIGHT	6161	2296138	Full Trial Period	2289977	16	Trial: 16	2289977	80	ÄûÃÊ	éÏé­	¼¦µ°	f	j
zzh	.	.	.	.	.	.	.	.	.	.	4	.	.	.	false	false	Message: -1ms	.	.	.	.	.	.	.	.	.	.	.	GAZE_COORDS 0.00 0.00 1023.00 767.00	-1	.	.	zzh.edf	RIGHT	6161	2296138	Full Trial Period	2289977	16	Trial: 16	2289977	80	ÄûÃÊ	éÏé­	¼¦µ°	f	j
zzh	.	.	.	.	.	.	.	.	.	.	5	.	.	.	false	false	Message: -1ms	.	.	.	.	.	.	.	.	.	.	.	THRESHOLDS R 145 243	-1	.	.	zzh.edf	RIGHT	6161	2296138	Full Trial Period	2289977	16	Trial: 16	2289977	80	ÄûÃÊ	éÏé­	¼¦µ°	f	j
zzh	.	.	.	.	.	.	.	.	.	.	6	.	.	.	false	false	Message: -1ms	.	.	.	.	.	.	.	.	.	.	.	ELCL_PROC CENTROID (3)	-1	.	.	zzh.edf	RIGHT	6161	2296138	Full Trial Period	2289977	16	Trial: 16	2289977	80	ÄûÃÊ	éÏé­	¼¦µ°	f	j
zzh	.	.	.	.	.	.	.	.	.	.	7	.	.	.	false	false	Message: -1ms	.	.	.	.	.	.	.	.	.	.	.	ELCL_PCR_PARAM 5 3.0	-1	.	.	zzh.edf	RIGHT	6161	2296138	Full Trial Period	2289977	16	Trial: 16	2289977	80	ÄûÃÊ	éÏé­	¼¦µ°	f	j
zzh	.	.	.	.	.	.	.	.	.	.	8	.	.	.	false	true	Message: 0ms	.	.	.	.	.	.	.	.	.	.	.	!MODE RECORD CR 1000 2 0 R	0	.	.	zzh.edf	RIGHT	6161	2296138	Full Trial Period	2289977	16	Trial: 16	2289977	80	ÄûÃÊ	éÏé­	¼¦µ°	f	j
zzh	.	.	.	.	595	603	1	9	137.10	395.40	9	.	.	.	false	false	Message: 43ms	.	.	.	.	.	.	.	.	.	.	.	SYNCTIME	43	137.10	395.40	zzh.edf	RIGHT	6161	2296138	Full Trial Period	2289977	16	Trial: 16	2289977	80	ÄûÃÊ	éÏé­	¼¦µ°	f	j
zzh	146	1731	1	1586	.	.	.	.	.	.	10	.	.	.	false	false	Message: 1685ms	6.28	38.06	165	1740	-58.10	586.10	3	1191.30	1576	95.50	458.40	INVISIBLE_BOUNDARY[1]	1685	.	.	zzh.edf	RIGHT	6161	2296138	Full Trial Period	2289977	16	Trial: 16	2289977	80	ÄûÃÊ	éÏé­	¼¦µ°	f	j
zzh	146	1731	1	1586	.	.	.	.	.	.	11	.	.	.	false	false	Message: 1692ms	6.28	38.06	165	1740	-58.10	586.10	3	1191.30	1576	95.50	458.40	SYNCTIME	1692	.	.	zzh.edf	RIGHT	6161	2296138	Full Trial Period	2289977	16	Trial: 16	2289977	80	ÄûÃÊ	éÏé­	¼¦µ°	f	j
zzh	.	.	.	.	.	.	.	.	.	.	12	.	.	.	false	false	Message: 4520ms	13.39	215.97	62	4544	906.20	374.60	11	344.00	4483	506.10	388.60	INVISIBLE_BOUNDARY[2]	4520	.	.	zzh.edf	RIGHT	6161	2296138	Full Trial Period	2289977	16	Trial: 16	2289977	80	ÄûÃÊ	éÏé­	¼¦µ°	f	j
zzh	.	.	.	.	.	.	.	.	.	.	13	.	.	.	false	false	Message: 4525ms	13.39	215.97	62	4544	906.20	374.60	11	344.00	4483	506.10	388.60	SYNCTIME	4525	.	.	zzh.edf	RIGHT	6161	2296138	Full Trial Period	2289977	16	Trial: 16	2289977	80	ÄûÃÊ	éÏé­	¼¦µ°	f	j
zzh	.	.	.	.	676	6159	14	5484	884.60	377.70	14	[1]	2	RECTANGLE_INTERESTAREA	false	false	Message: 6142ms	.	.	.	.	.	.	.	.	.	.	.	KEYBOARD	6142	884.60	377.70	zzh.edf	RIGHT	6161	2296138	Full Trial Period	2289977	16	Trial: 16	2289977	80	ÄûÃÊ	éÏé­	¼¦µ°	f	j
zzh	.	.	.	.	.	.	.	.	.	.	15	.	.	.	false	false	Message: 6200ms	.	.	.	.	.	.	.	.	.	.	.	TRIAL_RESULT 0	6200	.	.	zzh.edf	RIGHT	6161	2296138	Full Trial Period	2289977	16	Trial: 16	2289977	80	ÄûÃÊ	éÏé­	¼¦µ°	f	j
zzh	.	.	.	.	.	.	.	.	.	.	1	.	.	.	false	false	Message: -1018ms	.	.	.	.	.	.	.	.	.	.	.	TRIALID 16	-1018	.	.	zzh.edf	RIGHT	4320	2302907	Full Trial Period	2298587	17	Trial: 17	2298587	133	³ß×Ó	µçÏß	Ë®Í°	j	f
zzh	.	.	.	.	.	.	.	.	.	.	2	.	.	.	false	false	Message: -15ms	.	.	.	.	.	.	.	.	.	.	.	NO Reply is disabled for function eyecmd_printf	-15	.	.	zzh.edf	RIGHT	4320	2302907	Full Trial Period	2298587	17	Trial: 17	2298587	133	³ß×Ó	µçÏß	Ë®Í°	j	f
zzh	.	.	.	.	.	.	.	.	.	.	3	.	.	.	false	false	Message: -1ms	.	.	.	.	.	.	.	.	.	.	.	RECCFG CR 1000 2 0 R	-1	.	.	zzh.edf	RIGHT	4320	2302907	Full Trial Period	2298587	17	Trial: 17	2298587	133	³ß×Ó	µçÏß	Ë®Í°	j	f
zzh	.	.	.	.	.	.	.	.	.	.	4	.	.	.	false	false	Message: -1ms	.	.	.	.	.	.	.	.	.	.	.	ELCLCFG TOWER	-1	.	.	zzh.edf	RIGHT	4320	2302907	Full Trial Period	2298587	17	Trial: 17	2298587	133	³ß×Ó	µçÏß	Ë®Í°	j	f
zzh	.	.	.	.	.	.	.	.	.	.	5	.	.	.	false	false	Message: -1ms	.	.	.	.	.	.	.	.	.	.	.	GAZE_COORDS 0.00 0.00 1023.00 767.00	-1	.	.	zzh.edf	RIGHT	4320	2302907	Full Trial Period	2298587	17	Trial: 17	2298587	133	³ß×Ó	µçÏß	Ë®Í°	j	f
zzh	.	.	.	.	.	.	.	.	.	.	6	.	.	.	false	false	Message: -1ms	.	.	.	.	.	.	.	.	.	.	.	THRESHOLDS R 145 243	-1	.	.	zzh.edf	RIGHT	4320	2302907	Full Trial Period	2298587	17	Trial: 17	2298587	133	³ß×Ó	µçÏß	Ë®Í°	j	f
zzh	.	.	.	.	.	.	.	.	.	.	7	.	.	.	false	false	Message: -1ms	.	.	.	.	.	.	.	.	.	.	.	ELCL_PROC CENTROID (3)	-1	.	.	zzh.edf	RIGHT	4320	2302907	Full Trial Period	2298587	17	Trial: 17	2298587	133	³ß×Ó	µçÏß	Ë®Í°	j	f
zzh	.	.	.	.	.	.	.	.	.	.	8	.	.	.	false	false	Message: -1ms	.	.	.	.	.	.	.	.	.	.	.	ELCL_PCR_PARAM 5 3.0	-1	.	.	zzh.edf	RIGHT	4320	2302907	Full Trial Period	2298587	17	Trial: 17	2298587	133	³ß×Ó	µçÏß	Ë®Í°	j	f
zzh	.	.	.	.	.	.	.	.	.	.	9	.	.	.	false	true	Message: 0ms	.	.	.	.	.	.	.	.	.	.	.	!MODE RECORD CR 1000 2 0 R	0	.	.	zzh.edf	RIGHT	4320	2302907	Full Trial Period	2298587	17	Trial: 17	2298587	133	³ß×Ó	µçÏß	Ë®Í°	j	f
zzh	.	.	.	.	214	224	1	11	176.70	400.70	10	.	.	.	false	false	Message: 40ms	.	.	.	.	.	.	.	.	.	.	.	SYNCTIME	40	176.70	400.70	zzh.edf	RIGHT	4320	2302907	Full Trial Period	2298587	17	Trial: 17	2298587	133	³ß×Ó	µçÏß	Ë®Í°	j	f
zzh	.	.	.	.	.	.	.	.	.	.	11	.	.	.	false	false	Message: 1178ms	9.53	164.33	58	1198	435.30	386.90	3	394.20	1141	151.00	397.60	INVISIBLE_BOUNDARY[1]	1178	.	.	zzh.edf	RIGHT	4320	2302907	Full Trial Period	2298587	17	Trial: 17	2298587	133	³ß×Ó	µçÏß	Ë®Í°	j	f
zzh	.	.	.	.	.	.	.	.	.	.	12	.	.	.	false	false	Message: 1181ms	9.53	164.33	58	1198	435.30	386.90	3	394.20	1141	151.00	397.60	SYNCTIME	1181	.	.	zzh.edf	RIGHT	4320	2302907	Full Trial Period	2298587	17	Trial: 17	2298587	133	³ß×Ó	µçÏß	Ë®Í°	j	f
zzh	127	2725	1	2599	.	.	.	.	.	.	13	.	.	.	false	false	Message: 2694ms	0.61	4.15	146	2734	919.90	566.50	8	469.80	2589	919.30	585.50	INVISIBLE_BOUNDARY[2]	2694	.	.	zzh.edf	RIGHT	4320	2302907	Full Trial Period	2298587	17	Trial: 17	2298587	133	³ß×Ó	µçÏß	Ë®Í°	j	f
zzh	127	2725	1	2599	.	.	.	.	.	.	14	.	.	.	false	false	Message: 2698ms	0.61	4.15	146	2734	919.90	566.50	8	469.80	2589	919.30	585.50	SYNCTIME	2698	.	.	zzh.edf	RIGHT	4320	2302907	Full Trial Period	2298587	17	Trial: 17	2298587	133	³ß×Ó	µçÏß	Ë®Í°	j	f
zzh	.	.	.	.	161	4318	12	4158	906.60	380.10	15	[1]	2	RECTANGLE_INTERESTAREA	false	false	Message: 4301ms	.	.	.	.	.	.	.	.	.	.	.	KEYBOARD	4301	906.60	380.10	zzh.edf	RIGHT	4320	2302907	Full Trial Period	2298587	17	Trial: 17	2298587	133	³ß×Ó	µçÏß	Ë®Í°	j	f
zzh	.	.	.	.	.	.	.	.	.	.	16	.	.	.	false	false	Message: 4366ms	.	.	.	.	.	.	.	.	.	.	.	TRIAL_RESULT 0	4366	.	.	zzh.edf	RIGHT	4320	2302907	Full Trial Period	2298587	17	Trial: 17	2298587	133	³ß×Ó	µçÏß	Ë®Í°	j	f
zzh	.	.	.	.	.	.	.	.	.	.	1	.	.	.	false	false	Message: -16ms	.	.	.	.	.	.	.	.	.	.	.	TRIALID 17	-16	.	.	zzh.edf	RIGHT	5116	2309291	Full Trial Period	2304175	18	Trial: 18	2304175	16	ÅûÈø	·Éµú	Õë¹Ü	f	f
zzh	.	.	.	.	.	.	.	.	.	.	2	.	.	.	false	false	Message: -1ms	.	.	.	.	.	.	.	.	.	.	.	RECCFG CR 1000 2 0 R	-1	.	.	zzh.edf	RIGHT	5116	2309291	Full Trial Period	2304175	18	Trial: 18	2304175	16	ÅûÈø	·Éµú	Õë¹Ü	f	f
zzh	.	.	.	.	.	.	.	.	.	.	3	.	.	.	false	false	Message: -1ms	.	.	.	.	.	.	.	.	.	.	.	ELCLCFG TOWER	-1	.	.	zzh.edf	RIGHT	5116	2309291	Full Trial Period	2304175	18	Trial: 18	2304175	16	ÅûÈø	·Éµú	Õë¹Ü	f	f
zzh	.	.	.	.	.	.	.	.	.	.	4	.	.	.	false	false	Message: -1ms	.	.	.	.	.	.	.	.	.	.	.	GAZE_COORDS 0.00 0.00 1023.00 767.00	-1	.	.	zzh.edf	RIGHT	5116	2309291	Full Trial Period	2304175	18	Trial: 18	2304175	16	ÅûÈø	·Éµú	Õë¹Ü	f	f
zzh	.	.	.	.	.	.	.	.	.	.	5	.	.	.	false	false	Message: -1ms	.	.	.	.	.	.	.	.	.	.	.	THRESHOLDS R 145 243	-1	.	.	zzh.edf	RIGHT	5116	2309291	Full Trial Period	2304175	18	Trial: 18	2304175	16	ÅûÈø	·Éµú	Õë¹Ü	f	f
zzh	.	.	.	.	.	.	.	.	.	.	6	.	.	.	false	false	Message: -1ms	.	.	.	.	.	.	.	.	.	.	.	ELCL_PROC CENTROID (3)	-1	.	.	zzh.edf	RIGHT	5116	2309291	Full Trial Period	2304175	18	Trial: 18	2304175	16	ÅûÈø	·Éµú	Õë¹Ü	f	f
zzh	.	.	.	.	.	.	.	.	.	.	7	.	.	.	false	false	Message: -1ms	.	.	.	.	.	.	.	.	.	.	.	ELCL_PCR_PARAM 5 3.0	-1	.	.	zzh.edf	RIGHT	5116	2309291	Full Trial Period	2304175	18	Trial: 18	2304175	16	ÅûÈø	·Éµú	Õë¹Ü	f	f
zzh	.	.	.	.	.	.	.	.	.	.	8	.	.	.	false	true	Message: 0ms	.	.	.	.	.	.	.	.	.	.	.	!MODE RECORD CR 1000 2 0 R	0	.	.	zzh.edf	RIGHT	5116	2309291	Full Trial Period	2304175	18	Trial: 18	2304175	16	ÅûÈø	·Éµú	Õë¹Ü	f	f
zzh	.	.	.	.	479	485	1	7	127.50	390.40	9	.	.	.	false	false	Message: 42ms	.	.	.	.	.	.	.	.	.	.	.	SYNCTIME	42	127.50	390.40	zzh.edf	RIGHT	5116	2309291	Full Trial Period	2304175	18	Trial: 18	2304175	16	ÅûÈø	·Éµú	Õë¹Ü	f	f
zzh	.	.	.	.	339	3030	8	2692	554.70	392.40	10	.	.	.	false	false	Message: 2692ms	.	.	.	.	.	.	.	.	.	.	.	INVISIBLE_BOUNDARY[1]	2692	.	.	zzh.edf	RIGHT	5116	2309291	Full Trial Period	2304175	18	Trial: 18	2304175	16	ÅûÈø	·Éµú	Õë¹Ü	f	f
zzh	.	.	.	.	339	3030	8	2692	554.70	392.40	11	.	.	.	false	false	Message: 2701ms	.	.	.	.	.	.	.	.	.	.	.	SYNCTIME	2701	554.70	392.40	zzh.edf	RIGHT	5116	2309291	Full Trial Period	2304175	18	Trial: 18	2304175	16	ÅûÈø	·Éµú	Õë¹Ü	f	f
zzh	134	3845	1	3712	.	.	.	.	.	.	12	.	.	.	false	false	Message: 3738ms	2.16	14.09	153	3854	888.30	373.80	11	0.00	3702	822.60	371.90	INVISIBLE_BOUNDARY[2]	3738	.	.	zzh.edf	RIGHT	5116	2309291	Full Trial Period	2304175	18	Trial: 18	2304175	16	ÅûÈø	·Éµú	Õë¹Ü	f	f
zzh	134	3845	1	3712	.	.	.	.	.	.	13	.	.	.	false	false	Message: 3742ms	2.16	14.09	153	3854	888.30	373.80	11	0.00	3702	822.60	371.90	SYNCTIME	3742	.	.	zzh.edf	RIGHT	5116	2309291	Full Trial Period	2304175	18	Trial: 18	2304175	16	ÅûÈø	·Éµú	Õë¹Ü	f	f
zzh	.	.	.	.	547	5114	13	4568	898.10	389.40	14	[1]	2	RECTANGLE_INTERESTAREA	false	false	Message: 5097ms	.	.	.	.	.	.	.	.	.	.	.	KEYBOARD	5097	898.10	389.40	zzh.edf	RIGHT	5116	2309291	Full Trial Period	2304175	18	Trial: 18	2304175	16	ÅûÈø	·Éµú	Õë¹Ü	f	f
zzh	.	.	.	.	.	.	.	.	.	.	15	.	.	.	false	false	Message: 5162ms	.	.	.	.	.	.	.	.	.	.	.	TRIAL_RESULT 0	5162	.	.	zzh.edf	RIGHT	5116	2309291	Full Trial Period	2304175	18	Trial: 18	2304175	16	ÅûÈø	·Éµú	Õë¹Ü	f	f
zzh	.	.	.	.	.	.	.	.	.	.	1	.	.	.	false	false	Message: -57ms	.	.	.	.	.	.	.	.	.	.	.	TRIALID 18	-57	.	.	zzh.edf	RIGHT	5552	2316851	Full Trial Period	2311299	19	Trial: 19	2311299	105	²å×ù	Êá×Ó	Ö±³ß	j	j
zzh	.	.	.	.	.	.	.	.	.	.	2	.	.	.	false	false	Message: -1ms	.	.	.	.	.	.	.	.	.	.	.	RECCFG CR 1000 2 0 R	-1	.	.	zzh.edf	RIGHT	5552	2316851	Full Trial Period	2311299	19	Trial: 19	2311299	105	²å×ù	Êá×Ó	Ö±³ß	j	j
zzh	.	.	.	.	.	.	.	.	.	.	3	.	.	.	false	false	Message: -1ms	.	.	.	.	.	.	.	.	.	.	.	ELCLCFG TOWER	-1	.	.	zzh.edf	RIGHT	5552	2316851	Full Trial Period	2311299	19	Trial: 19	2311299	105	²å×ù	Êá×Ó	Ö±³ß	j	j
zzh	.	.	.	.	.	.	.	.	.	.	4	.	.	.	false	false	Message: -1ms	.	.	.	.	.	.	.	.	.	.	.	GAZE_COORDS 0.00 0.00 1023.00 767.00	-1	.	.	zzh.edf	RIGHT	5552	2316851	Full Trial Period	2311299	19	Trial: 19	2311299	105	²å×ù	Êá×Ó	Ö±³ß	j	j
zzh	.	.	.	.	.	.	.	.	.	.	5	.	.	.	false	false	Message: -1ms	.	.	.	.	.	.	.	.	.	.	.	THRESHOLDS R 145 243	-1	.	.	zzh.edf	RIGHT	5552	2316851	Full Trial Period	2311299	19	Trial: 19	2311299	105	²å×ù	Êá×Ó	Ö±³ß	j	j
zzh	.	.	.	.	.	.	.	.	.	.	6	.	.	.	false	false	Message: -1ms	.	.	.	.	.	.	.	.	.	.	.	ELCL_PROC CENTROID (3)	-1	.	.	zzh.edf	RIGHT	5552	2316851	Full Trial Period	2311299	19	Trial: 19	2311299	105	²å×ù	Êá×Ó	Ö±³ß	j	j
zzh	.	.	.	.	.	.	.	.	.	.	7	.	.	.	false	false	Message: -1ms	.	.	.	.	.	.	.	.	.	.	.	ELCL_PCR_PARAM 5 3.0	-1	.	.	zzh.edf	RIGHT	5552	2316851	Full Trial Period	2311299	19	Trial: 19	2311299	105	²å×ù	Êá×Ó	Ö±³ß	j	j
zzh	.	.	.	.	.	.	.	.	.	.	8	.	.	.	false	true	Message: 0ms	.	.	.	.	.	.	.	.	.	.	.	!MODE RECORD CR 1000 2 0 R	0	.	.	zzh.edf	RIGHT	5552	2316851	Full Trial Period	2311299	19	Trial: 19	2311299	105	²å×ù	Êá×Ó	Ö±³ß	j	j
zzh	.	.	.	.	649	655	1	7	127.40	393.10	9	.	.	.	false	false	Message: 42ms	.	.	.	.	.	.	.	.	.	.	.	SYNCTIME	42	127.40	393.10	zzh.edf	RIGHT	5552	2316851	Full Trial Period	2311299	19	Trial: 19	2311299	105	²å×ù	Êá×Ó	Ö±³ß	j	j
zzh	.	.	.	.	.	.	.	.	.	.	10	.	.	.	false	false	Message: 1126ms	12.04	182.43	66	1157	511.00	385.00	3	424.40	1092	152.80	384.60	INVISIBLE_BOUNDARY[1]	1126	.	.	zzh.edf	RIGHT	5552	2316851	Full Trial Period	2311299	19	Trial: 19	2311299	105	²å×ù	Êá×Ó	Ö±³ß	j	j
zzh	.	.	.	.	.	.	.	.	.	.	11	.	.	.	false	false	Message: 1134ms	12.04	182.43	66	1157	511.00	385.00	3	424.40	1092	152.80	384.60	SYNCTIME	1134	.	.	zzh.edf	RIGHT	5552	2316851	Full Trial Period	2311299	19	Trial: 19	2311299	105	²å×ù	Êá×Ó	Ö±³ß	j	j
zzh	.	.	.	.	.	.	.	.	.	.	12	.	.	.	false	false	Message: 3607ms	13.32	204.91	65	3633	907.80	384.80	7	301.40	3569	509.60	390.50	INVISIBLE_BOUNDARY[2]	3607	.	.	zzh.edf	RIGHT	5552	2316851	Full Trial Period	2311299	19	Trial: 19	2311299	105	²å×ù	Êá×Ó	Ö±³ß	j	j
zzh	.	.	.	.	.	.	.	.	.	.	13	.	.	.	false	false	Message: 3617ms	13.32	204.91	65	3633	907.80	384.80	7	301.40	3569	509.60	390.50	SYNCTIME	3617	.	.	zzh.edf	RIGHT	5552	2316851	Full Trial Period	2311299	19	Trial: 19	2311299	105	²å×ù	Êá×Ó	Ö±³ß	j	j
zzh	.	.	.	.	964	5550	10	4587	883.50	373.00	14	[1]	2	RECTANGLE_INTERESTAREA	false	false	Message: 5533ms	.	.	.	.	.	.	.	.	.	.	.	KEYBOARD	5533	883.50	373.00	zzh.edf	RIGHT	5552	2316851	Full Trial Period	2311299	19	Trial: 19	2311299	105	²å×ù	Êá×Ó	Ö±³ß	j	j
zzh	.	.	.	.	.	.	.	.	.	.	15	.	.	.	false	false	Message: 5592ms	.	.	.	.	.	.	.	.	.	.	.	TRIAL_RESULT 0	5592	.	.	zzh.edf	RIGHT	5552	2316851	Full Trial Period	2311299	19	Trial: 19	2311299	105	²å×ù	Êá×Ó	Ö±³ß	j	j
zzh	.	.	.	.	.	.	.	.	.	.	1	.	.	.	false	false	Message: -17ms	.	.	.	.	.	.	.	.	.	.	.	TRIALID 19	-17	.	.	zzh.edf	RIGHT	3950	2322307	Full Trial Period	2318357	20	Trial: 20	2318357	31	ÑÛ¾¦	ÐÓÈÊ	éÙ×Ó	f	f
zzh	.	.	.	.	.	.	.	.	.	.	2	.	.	.	false	false	Message: -1ms	.	.	.	.	.	.	.	.	.	.	.	RECCFG CR 1000 2 0 R	-1	.	.	zzh.edf	RIGHT	3950	2322307	Full Trial Period	2318357	20	Trial: 20	2318357	31	ÑÛ¾¦	ÐÓÈÊ	éÙ×Ó	f	f
zzh	.	.	.	.	.	.	.	.	.	.	3	.	.	.	false	false	Message: -1ms	.	.	.	.	.	.	.	.	.	.	.	ELCLCFG TOWER	-1	.	.	zzh.edf	RIGHT	3950	2322307	Full Trial Period	2318357	20	Trial: 20	2318357	31	ÑÛ¾¦	ÐÓÈÊ	éÙ×Ó	f	f
zzh	.	.	.	.	.	.	.	.	.	.	4	.	.	.	false	false	Message: -1ms	.	.	.	.	.	.	.	.	.	.	.	GAZE_COORDS 0.00 0.00 1023.00 767.00	-1	.	.	zzh.edf	RIGHT	3950	2322307	Full Trial Period	2318357	20	Trial: 20	2318357	31	ÑÛ¾¦	ÐÓÈÊ	éÙ×Ó	f	f
zzh	.	.	.	.	.	.	.	.	.	.	5	.	.	.	false	false	Message: -1ms	.	.	.	.	.	.	.	.	.	.	.	THRESHOLDS R 145 243	-1	.	.	zzh.edf	RIGHT	3950	2322307	Full Trial Period	2318357	20	Trial: 20	2318357	31	ÑÛ¾¦	ÐÓÈÊ	éÙ×Ó	f	f
zzh	.	.	.	.	.	.	.	.	.	.	6	.	.	.	false	false	Message: -1ms	.	.	.	.	.	.	.	.	.	.	.	ELCL_PROC CENTROID (3)	-1	.	.	zzh.edf	RIGHT	3950	2322307	Full Trial Period	2318357	20	Trial: 20	2318357	31	ÑÛ¾¦	ÐÓÈÊ	éÙ×Ó	f	f
zzh	.	.	.	.	.	.	.	.	.	.	7	.	.	.	false	false	Message: -1ms	.	.	.	.	.	.	.	.	.	.	.	ELCL_PCR_PARAM 5 3.0	-1	.	.	zzh.edf	RIGHT	3950	2322307	Full Trial Period	2318357	20	Trial: 20	2318357	31	ÑÛ¾¦	ÐÓÈÊ	éÙ×Ó	f	f
zzh	.	.	.	.	.	.	.	.	.	.	8	.	.	.	false	true	Message: 0ms	.	.	.	.	.	.	.	.	.	.	.	!MODE RECORD CR 1000 2 0 R	0	.	.	zzh.edf	RIGHT	3950	2322307	Full Trial Period	2318357	20	Trial: 20	2318357	31	ÑÛ¾¦	ÐÓÈÊ	éÙ×Ó	f	f
zzh	.	.	.	.	594	600	1	7	138.00	388.60	9	.	.	.	false	false	Message: 42ms	.	.	.	.	.	.	.	.	.	.	.	SYNCTIME	42	138.00	388.60	zzh.edf	RIGHT	3950	2322307	Full Trial Period	2318357	20	Trial: 20	2318357	31	ÑÛ¾¦	ÐÓÈÊ	éÙ×Ó	f	f
zzh	.	.	.	.	.	.	.	.	.	.	10	.	.	.	false	false	Message: 1751ms	12.87	218.21	59	1768	516.60	385.80	5	406.30	1710	132.30	387.70	INVISIBLE_BOUNDARY[1]	1751	.	.	zzh.edf	RIGHT	3950	2322307	Full Trial Period	2318357	20	Trial: 20	2318357	31	ÑÛ¾¦	ÐÓÈÊ	éÙ×Ó	f	f
zzh	.	.	.	.	.	.	.	.	.	.	11	.	.	.	false	false	Message: 1758ms	12.87	218.21	59	1768	516.60	385.80	5	406.30	1710	132.30	387.70	SYNCTIME	1758	.	.	zzh.edf	RIGHT	3950	2322307	Full Trial Period	2318357	20	Trial: 20	2318357	31	ÑÛ¾¦	ÐÓÈÊ	éÙ×Ó	f	f
zzh	.	.	.	.	.	.	.	.	.	.	12	.	.	.	false	false	Message: 2704ms	4.39	118.76	37	2704	903.30	381.90	7	208.20	2668	770.50	376.40	INVISIBLE_BOUNDARY[2]	2704	.	.	zzh.edf	RIGHT	3950	2322307	Full Trial Period	2318357	20	Trial: 20	2318357	31	ÑÛ¾¦	ÐÓÈÊ	éÙ×Ó	f	f
zzh	.	.	.	.	280	2984	8	2705	902.60	381.60	13	[1]	2	RECTANGLE_INTERESTAREA	false	false	Message: 2708ms	.	.	.	.	.	.	.	.	.	.	.	SYNCTIME	2708	902.60	381.60	zzh.edf	RIGHT	3950	2322307	Full Trial Period	2318357	20	Trial: 20	2318357	31	ÑÛ¾¦	ÐÓÈÊ	éÙ×Ó	f	f
zzh	.	.	.	.	948	3948	9	3001	880.70	375.60	14	[1]	2	RECTANGLE_INTERESTAREA	false	false	Message: 3931ms	.	.	.	.	.	.	.	.	.	.	.	KEYBOARD	3931	880.70	375.60	zzh.edf	RIGHT	3950	2322307	Full Trial Period	2318357	20	Trial: 20	2318357	31	ÑÛ¾¦	ÐÓÈÊ	éÙ×Ó	f	f
zzh	.	.	.	.	.	.	.	.	.	.	15	.	.	.	false	false	Message: 3984ms	.	.	.	.	.	.	.	.	.	.	.	TRIAL_RESULT 0	3984	.	.	zzh.edf	RIGHT	3950	2322307	Full Trial Period	2318357	20	Trial: 20	2318357	31	ÑÛ¾¦	ÐÓÈÊ	éÙ×Ó	f	f
zzh	.	.	.	.	.	.	.	.	.	.	1	.	.	.	false	false	Message: -16ms	.	.	.	.	.	.	.	.	.	.	.	TRIALID 20	-16	.	.	zzh.edf	RIGHT	3568	2327132	Full Trial Period	2323564	21	Trial: 21	2323564	71	ÒÎ×Ó	ÍøÇò	Ãµ¹å	j	j
zzh	.	.	.	.	.	.	.	.	.	.	2	.	.	.	false	false	Message: -1ms	.	.	.	.	.	.	.	.	.	.	.	RECCFG CR 1000 2 0 R	-1	.	.	zzh.edf	RIGHT	3568	2327132	Full Trial Period	2323564	21	Trial: 21	2323564	71	ÒÎ×Ó	ÍøÇò	Ãµ¹å	j	j
zzh	.	.	.	.	.	.	.	.	.	.	3	.	.	.	false	false	Message: -1ms	.	.	.	.	.	.	.	.	.	.	.	ELCLCFG TOWER	-1	.	.	zzh.edf	RIGHT	3568	2327132	Full Trial Period	2323564	21	Trial: 21	2323564	71	ÒÎ×Ó	ÍøÇò	Ãµ¹å	j	j
zzh	.	.	.	.	.	.	.	.	.	.	4	.	.	.	false	false	Message: -1ms	.	.	.	.	.	.	.	.	.	.	.	GAZE_COORDS 0.00 0.00 1023.00 767.00	-1	.	.	zzh.edf	RIGHT	3568	2327132	Full Trial Period	2323564	21	Trial: 21	2323564	71	ÒÎ×Ó	ÍøÇò	Ãµ¹å	j	j
zzh	.	.	.	.	.	.	.	.	.	.	5	.	.	.	false	false	Message: -1ms	.	.	.	.	.	.	.	.	.	.	.	THRESHOLDS R 145 243	-1	.	.	zzh.edf	RIGHT	3568	2327132	Full Trial Period	2323564	21	Trial: 21	2323564	71	ÒÎ×Ó	ÍøÇò	Ãµ¹å	j	j
zzh	.	.	.	.	.	.	.	.	.	.	6	.	.	.	false	false	Message: -1ms	.	.	.	.	.	.	.	.	.	.	.	ELCL_PROC CENTROID (3)	-1	.	.	zzh.edf	RIGHT	3568	2327132	Full Trial Period	2323564	21	Trial: 21	2323564	71	ÒÎ×Ó	ÍøÇò	Ãµ¹å	j	j
zzh	.	.	.	.	.	.	.	.	.	.	7	.	.	.	false	false	Message: -1ms	.	.	.	.	.	.	.	.	.	.	.	ELCL_PCR_PARAM 5 3.0	-1	.	.	zzh.edf	RIGHT	3568	2327132	Full Trial Period	2323564	21	Trial: 21	2323564	71	ÒÎ×Ó	ÍøÇò	Ãµ¹å	j	j
zzh	.	.	.	.	.	.	.	.	.	.	8	.	.	.	false	true	Message: 0ms	.	.	.	.	.	.	.	.	.	.	.	!MODE RECORD CR 1000 2 0 R	0	.	.	zzh.edf	RIGHT	3568	2327132	Full Trial Period	2323564	21	Trial: 21	2323564	71	ÒÎ×Ó	ÍøÇò	Ãµ¹å	j	j
zzh	.	.	.	.	1097	1103	1	7	124.20	398.30	9	.	.	.	false	false	Message: 42ms	.	.	.	.	.	.	.	.	.	.	.	SYNCTIME	42	124.20	398.30	zzh.edf	RIGHT	3568	2327132	Full Trial Period	2323564	21	Trial: 21	2323564	71	ÒÎ×Ó	ÍøÇò	Ãµ¹å	j	j
zzh	.	.	.	.	.	.	.	.	.	.	10	.	.	.	false	false	Message: 1651ms	2.03	92.45	22	1653	539.90	383.50	2	164.50	1632	481.90	371.90	INVISIBLE_BOUNDARY[1]	1651	.	.	zzh.edf	RIGHT	3568	2327132	Full Trial Period	2323564	21	Trial: 21	2323564	71	ÒÎ×Ó	ÍøÇò	Ãµ¹å	j	j
zzh	.	.	.	.	302	1955	3	1654	542.70	384.80	11	[1]	1	RECTANGLE_INTERESTAREA	false	false	Message: 1658ms	.	.	.	.	.	.	.	.	.	.	.	SYNCTIME	1658	542.70	384.80	zzh.edf	RIGHT	3568	2327132	Full Trial Period	2323564	21	Trial: 21	2323564	71	ÒÎ×Ó	ÍøÇò	Ãµ¹å	j	j
zzh	.	.	.	.	.	.	.	.	.	.	12	.	.	.	false	false	Message: 2419ms	11.22	186.92	60	2437	839.90	379.00	4	310.20	2378	507.50	388.30	INVISIBLE_BOUNDARY[2]	2419	.	.	zzh.edf	RIGHT	3568	2327132	Full Trial Period	2323564	21	Trial: 21	2323564	71	ÒÎ×Ó	ÍøÇò	Ãµ¹å	j	j
zzh	.	.	.	.	.	.	.	.	.	.	13	.	.	.	false	false	Message: 2425ms	11.22	186.92	60	2437	839.90	379.00	4	310.20	2378	507.50	388.30	SYNCTIME	2425	.	.	zzh.edf	RIGHT	3568	2327132	Full Trial Period	2323564	21	Trial: 21	2323564	71	ÒÎ×Ó	ÍøÇò	Ãµ¹å	j	j
zzh	.	.	.	.	218	3566	7	3349	911.80	379.90	14	[1]	2	RECTANGLE_INTERESTAREA	false	false	Message: 3550ms	.	.	.	.	.	.	.	.	.	.	.	KEYBOARD	3550	911.80	379.90	zzh.edf	RIGHT	3568	2327132	Full Trial Period	2323564	21	Trial: 21	2323564	71	ÒÎ×Ó	ÍøÇò	Ãµ¹å	j	j
zzh	.	.	.	.	.	.	.	.	.	.	15	.	.	.	false	false	Message: 3613ms	.	.	.	.	.	.	.	.	.	.	.	TRIAL_RESULT 0	3613	.	.	zzh.edf	RIGHT	3568	2327132	Full Trial Period	2323564	21	Trial: 21	2323564	71	ÒÎ×Ó	ÍøÇò	Ãµ¹å	j	j
zzh	.	.	.	.	.	.	.	.	.	.	1	.	.	.	false	false	Message: -16ms	.	.	.	.	.	.	.	.	.	.	.	TRIALID 21	-16	.	.	zzh.edf	RIGHT	3106	2332094	Full Trial Period	2328988	22	Trial: 22	2328988	112	±´¿Ç	ÉÈ×Ó	µ°¸â	f	j
zzh	.	.	.	.	.	.	.	.	.	.	2	.	.	.	false	false	Message: -1ms	.	.	.	.	.	.	.	.	.	.	.	RECCFG CR 1000 2 0 R	-1	.	.	zzh.edf	RIGHT	3106	2332094	Full Trial Period	2328988	22	Trial: 22	2328988	112	±´¿Ç	ÉÈ×Ó	µ°¸â	f	j
zzh	.	.	.	.	.	.	.	.	.	.	3	.	.	.	false	false	Message: -1ms	.	.	.	.	.	.	.	.	.	.	.	ELCLCFG TOWER	-1	.	.	zzh.edf	RIGHT	3106	2332094	Full Trial Period	2328988	22	Trial: 22	2328988	112	±´¿Ç	ÉÈ×Ó	µ°¸â	f	j
zzh	.	.	.	.	.	.	.	.	.	.	4	.	.	.	false	false	Message: -1ms	.	.	.	.	.	.	.	.	.	.	.	GAZE_COORDS 0.00 0.00 1023.00 767.00	-1	.	.	zzh.edf	RIGHT	3106	2332094	Full Trial Period	2328988	22	Trial: 22	2328988	112	±´¿Ç	ÉÈ×Ó	µ°¸â	f	j
zzh	.	.	.	.	.	.	.	.	.	.	5	.	.	.	false	false	Message: -1ms	.	.	.	.	.	.	.	.	.	.	.	THRESHOLDS R 145 243	-1	.	.	zzh.edf	RIGHT	3106	2332094	Full Trial Period	2328988	22	Trial: 22	2328988	112	±´¿Ç	ÉÈ×Ó	µ°¸â	f	j
zzh	.	.	.	.	.	.	.	.	.	.	6	.	.	.	false	false	Message: -1ms	.	.	.	.	.	.	.	.	.	.	.	ELCL_PROC CENTROID (3)	-1	.	.	zzh.edf	RIGHT	3106	2332094	Full Trial Period	2328988	22	Trial: 22	2328988	112	±´¿Ç	ÉÈ×Ó	µ°¸â	f	j
zzh	.	.	.	.	.	.	.	.	.	.	7	.	.	.	false	false	Message: -1ms	.	.	.	.	.	.	.	.	.	.	.	ELCL_PCR_PARAM 5 3.0	-1	.	.	zzh.edf	RIGHT	3106	2332094	Full Trial Period	2328988	22	Trial: 22	2328988	112	±´¿Ç	ÉÈ×Ó	µ°¸â	f	j
zzh	.	.	.	.	.	.	.	.	.	.	8	.	.	.	false	true	Message: 0ms	.	.	.	.	.	.	.	.	.	.	.	!MODE RECORD CR 1000 2 0 R	0	.	.	zzh.edf	RIGHT	3106	2332094	Full Trial Period	2328988	22	Trial: 22	2328988	112	±´¿Ç	ÉÈ×Ó	µ°¸â	f	j
zzh	.	.	.	.	469	475	1	7	136.20	395.60	9	.	.	.	false	false	Message: 43ms	.	.	.	.	.	.	.	.	.	.	.	SYNCTIME	43	136.20	395.60	zzh.edf	RIGHT	3106	2332094	Full Trial Period	2328988	22	Trial: 22	2328988	112	±´¿Ç	ÉÈ×Ó	µ°¸â	f	j
zzh	.	.	.	.	.	.	.	.	.	.	10	.	.	.	false	false	Message: 1498ms	11.49	185.28	62	1523	478.30	395.20	4	418.40	1462	135.40	396.30	INVISIBLE_BOUNDARY[1]	1498	.	.	zzh.edf	RIGHT	3106	2332094	Full Trial Period	2328988	22	Trial: 22	2328988	112	±´¿Ç	ÉÈ×Ó	µ°¸â	f	j
zzh	.	.	.	.	.	.	.	.	.	.	11	.	.	.	false	false	Message: 1509ms	11.49	185.28	62	1523	478.30	395.20	4	418.40	1462	135.40	396.30	SYNCTIME	1509	.	.	zzh.edf	RIGHT	3106	2332094	Full Trial Period	2328988	22	Trial: 22	2328988	112	±´¿Ç	ÉÈ×Ó	µ°¸â	f	j
zzh	.	.	.	.	.	.	.	.	.	.	12	.	.	.	false	false	Message: 2137ms	9.59	177.58	54	2143	801.00	382.40	6	274.40	2090	517.80	391.90	INVISIBLE_BOUNDARY[2]	2137	.	.	zzh.edf	RIGHT	3106	2332094	Full Trial Period	2328988	22	Trial: 22	2328988	112	±´¿Ç	ÉÈ×Ó	µ°¸â	f	j
zzh	.	.	.	.	.	.	.	.	.	.	13	.	.	.	false	false	Message: 2142ms	9.59	177.58	54	2143	801.00	382.40	6	274.40	2090	517.80	391.90	SYNCTIME	2142	.	.	zzh.edf	RIGHT	3106	2332094	Full Trial Period	2328988	22	Trial: 22	2328988	112	±´¿Ç	ÉÈ×Ó	µ°¸â	f	j
zzh	.	.	.	.	81	3104	9	3024	508.70	387.50	14	[1]	1	RECTANGLE_INTERESTAREA	false	false	Message: 3087ms	.	.	.	.	.	.	.	.	.	.	.	KEYBOARD	3087	508.70	387.50	zzh.edf	RIGHT	3106	2332094	Full Trial Period	2328988	22	Trial: 22	2328988	112	±´¿Ç	ÉÈ×Ó	µ°¸â	f	j
zzh	.	.	.	.	.	.	.	.	.	.	15	.	.	.	false	false	Message: 3152ms	.	.	.	.	.	.	.	.	.	.	.	TRIAL_RESULT 0	3152	.	.	zzh.edf	RIGHT	3106	2332094	Full Trial Period	2328988	22	Trial: 22	2328988	112	±´¿Ç	ÉÈ×Ó	µ°¸â	f	j
zzh	.	.	.	.	.	.	.	.	.	.	1	.	.	.	false	false	Message: -16ms	.	.	.	.	.	.	.	.	.	.	.	TRIALID 22	-16	.	.	zzh.edf	RIGHT	3245	2336749	Full Trial Period	2333504	23	Trial: 23	2333504	6	¼¦µ°	²ÍÅÌ	Ì«Ñô	j	j
zzh	.	.	.	.	.	.	.	.	.	.	2	.	.	.	false	false	Message: -1ms	.	.	.	.	.	.	.	.	.	.	.	RECCFG CR 1000 2 0 R	-1	.	.	zzh.edf	RIGHT	3245	2336749	Full Trial Period	2333504	23	Trial: 23	2333504	6	¼¦µ°	²ÍÅÌ	Ì«Ñô	j	j
zzh	.	.	.	.	.	.	.	.	.	.	3	.	.	.	false	false	Message: -1ms	.	.	.	.	.	.	.	.	.	.	.	ELCLCFG TOWER	-1	.	.	zzh.edf	RIGHT	3245	2336749	Full Trial Period	2333504	23	Trial: 23	2333504	6	¼¦µ°	²ÍÅÌ	Ì«Ñô	j	j
zzh	.	.	.	.	.	.	.	.	.	.	4	.	.	.	false	false	Message: -1ms	.	.	.	.	.	.	.	.	.	.	.	GAZE_COORDS 0.00 0.00 1023.00 767.00	-1	.	.	zzh.edf	RIGHT	3245	2336749	Full Trial Period	2333504	23	Trial: 23	2333504	6	¼¦µ°	²ÍÅÌ	Ì«Ñô	j	j
zzh	.	.	.	.	.	.	.	.	.	.	5	.	.	.	false	false	Message: -1ms	.	.	.	.	.	.	.	.	.	.	.	THRESHOLDS R 145 243	-1	.	.	zzh.edf	RIGHT	3245	2336749	Full Trial Period	2333504	23	Trial: 23	2333504	6	¼¦µ°	²ÍÅÌ	Ì«Ñô	j	j
zzh	.	.	.	.	.	.	.	.	.	.	6	.	.	.	false	false	Message: -1ms	.	.	.	.	.	.	.	.	.	.	.	ELCL_PROC CENTROID (3)	-1	.	.	zzh.edf	RIGHT	3245	2336749	Full Trial Period	2333504	23	Trial: 23	2333504	6	¼¦µ°	²ÍÅÌ	Ì«Ñô	j	j
zzh	.	.	.	.	.	.	.	.	.	.	7	.	.	.	false	false	Message: -1ms	.	.	.	.	.	.	.	.	.	.	.	ELCL_PCR_PARAM 5 3.0	-1	.	.	zzh.edf	RIGHT	3245	2336749	Full Trial Period	2333504	23	Trial: 23	2333504	6	¼¦µ°	²ÍÅÌ	Ì«Ñô	j	j
zzh	.	.	.	.	.	.	.	.	.	.	8	.	.	.	false	true	Message: 0ms	.	.	.	.	.	.	.	.	.	.	.	!MODE RECORD CR 1000 2 0 R	0	.	.	zzh.edf	RIGHT	3245	2336749	Full Trial Period	2333504	23	Trial: 23	2333504	6	¼¦µ°	²ÍÅÌ	Ì«Ñô	j	j
zzh	.	.	.	.	462	468	1	7	131.30	393.90	9	.	.	.	false	false	Message: 51ms	.	.	.	.	.	.	.	.	.	.	.	SYNCTIME	51	131.30	393.90	zzh.edf	RIGHT	3245	2336749	Full Trial Period	2333504	23	Trial: 23	2333504	6	¼¦µ°	²ÍÅÌ	Ì«Ñô	j	j
zzh	.	.	.	.	.	.	.	.	.	.	10	.	.	.	false	false	Message: 1300ms	10.77	207.05	52	1315	468.50	382.30	4	365.10	1264	148.00	396.90	INVISIBLE_BOUNDARY[1]	1300	.	.	zzh.edf	RIGHT	3245	2336749	Full Trial Period	2333504	23	Trial: 23	2333504	6	¼¦µ°	²ÍÅÌ	Ì«Ñô	j	j
zzh	.	.	.	.	.	.	.	.	.	.	11	.	.	.	false	false	Message: 1308ms	10.77	207.05	52	1315	468.50	382.30	4	365.10	1264	148.00	396.90	SYNCTIME	1308	.	.	zzh.edf	RIGHT	3245	2336749	Full Trial Period	2333504	23	Trial: 23	2333504	6	¼¦µ°	²ÍÅÌ	Ì«Ñô	j	j
zzh	.	.	.	.	.	.	.	.	.	.	12	.	.	.	false	false	Message: 2212ms	7.64	127.40	60	2230	770.20	385.40	7	251.30	2171	545.10	387.70	INVISIBLE_BOUNDARY[2]	2212	.	.	zzh.edf	RIGHT	3245	2336749	Full Trial Period	2333504	23	Trial: 23	2333504	6	¼¦µ°	²ÍÅÌ	Ì«Ñô	j	j
zzh	.	.	.	.	.	.	.	.	.	.	13	.	.	.	false	false	Message: 2216ms	7.64	127.40	60	2230	770.20	385.40	7	251.30	2171	545.10	387.70	SYNCTIME	2216	.	.	zzh.edf	RIGHT	3245	2336749	Full Trial Period	2333504	23	Trial: 23	2333504	6	¼¦µ°	²ÍÅÌ	Ì«Ñô	j	j
zzh	.	.	.	.	844	3243	9	2400	889.20	379.60	14	[1]	2	RECTANGLE_INTERESTAREA	false	false	Message: 3226ms	.	.	.	.	.	.	.	.	.	.	.	KEYBOARD	3226	889.20	379.60	zzh.edf	RIGHT	3245	2336749	Full Trial Period	2333504	23	Trial: 23	2333504	6	¼¦µ°	²ÍÅÌ	Ì«Ñô	j	j
zzh	.	.	.	.	.	.	.	.	.	.	15	.	.	.	false	false	Message: 3292ms	.	.	.	.	.	.	.	.	.	.	.	TRIAL_RESULT 0	3292	.	.	zzh.edf	RIGHT	3245	2336749	Full Trial Period	2333504	23	Trial: 23	2333504	6	¼¦µ°	²ÍÅÌ	Ì«Ñô	j	j
zzh	.	.	.	.	.	.	.	.	.	.	1	.	.	.	false	false	Message: -68ms	.	.	.	.	.	.	.	.	.	.	.	TRIALID 23	-68	.	.	zzh.edf	RIGHT	3084	2341214	Full Trial Period	2338130	24	Trial: 24	2338130	61	µçÏß	ÉþË÷	Æì¸Ë	f	f
zzh	.	.	.	.	.	.	.	.	.	.	2	.	.	.	false	false	Message: -1ms	.	.	.	.	.	.	.	.	.	.	.	RECCFG CR 1000 2 0 R	-1	.	.	zzh.edf	RIGHT	3084	2341214	Full Trial Period	2338130	24	Trial: 24	2338130	61	µçÏß	ÉþË÷	Æì¸Ë	f	f
zzh	.	.	.	.	.	.	.	.	.	.	3	.	.	.	false	false	Message: -1ms	.	.	.	.	.	.	.	.	.	.	.	ELCLCFG TOWER	-1	.	.	zzh.edf	RIGHT	3084	2341214	Full Trial Period	2338130	24	Trial: 24	2338130	61	µçÏß	ÉþË÷	Æì¸Ë	f	f
zzh	.	.	.	.	.	.	.	.	.	.	4	.	.	.	false	false	Message: -1ms	.	.	.	.	.	.	.	.	.	.	.	GAZE_COORDS 0.00 0.00 1023.00 767.00	-1	.	.	zzh.edf	RIGHT	3084	2341214	Full Trial Period	2338130	24	Trial: 24	2338130	61	µçÏß	ÉþË÷	Æì¸Ë	f	f
zzh	.	.	.	.	.	.	.	.	.	.	5	.	.	.	false	false	Message: -1ms	.	.	.	.	.	.	.	.	.	.	.	THRESHOLDS R 145 243	-1	.	.	zzh.edf	RIGHT	3084	2341214	Full Trial Period	2338130	24	Trial: 24	2338130	61	µçÏß	ÉþË÷	Æì¸Ë	f	f
zzh	.	.	.	.	.	.	.	.	.	.	6	.	.	.	false	false	Message: -1ms	.	.	.	.	.	.	.	.	.	.	.	ELCL_PROC CENTROID (3)	-1	.	.	zzh.edf	RIGHT	3084	2341214	Full Trial Period	2338130	24	Trial: 24	2338130	61	µçÏß	ÉþË÷	Æì¸Ë	f	f
zzh	.	.	.	.	.	.	.	.	.	.	7	.	.	.	false	false	Message: -1ms	.	.	.	.	.	.	.	.	.	.	.	ELCL_PCR_PARAM 5 3.0	-1	.	.	zzh.edf	RIGHT	3084	2341214	Full Trial Period	2338130	24	Trial: 24	2338130	61	µçÏß	ÉþË÷	Æì¸Ë	f	f
zzh	.	.	.	.	.	.	.	.	.	.	8	.	.	.	false	true	Message: 0ms	.	.	.	.	.	.	.	.	.	.	.	!MODE RECORD CR 1000 2 0 R	0	.	.	zzh.edf	RIGHT	3084	2341214	Full Trial Period	2338130	24	Trial: 24	2338130	61	µçÏß	ÉþË÷	Æì¸Ë	f	f
zzh	.	.	.	.	385	391	1	7	128.60	397.70	9	.	.	.	false	false	Message: 40ms	.	.	.	.	.	.	.	.	.	.	.	SYNCTIME	40	128.60	397.70	zzh.edf	RIGHT	3084	2341214	Full Trial Period	2338130	24	Trial: 24	2338130	61	µçÏß	ÉþË÷	Æì¸Ë	f	f
zzh	.	.	.	.	.	.	.	.	.	.	10	.	.	.	false	false	Message: 1249ms	12.48	215.18	58	1256	500.00	376.50	3	419.30	1199	127.50	398.10	INVISIBLE_BOUNDARY[1]	1249	.	.	zzh.edf	RIGHT	3084	2341214	Full Trial Period	2338130	24	Trial: 24	2338130	61	µçÏß	ÉþË÷	Æì¸Ë	f	f
zzh	.	.	.	.	.	.	.	.	.	.	11	.	.	.	false	false	Message: 1256ms	12.48	215.18	58	1256	500.00	376.50	3	419.30	1199	127.50	398.10	SYNCTIME	1256	.	.	zzh.edf	RIGHT	3084	2341214	Full Trial Period	2338130	24	Trial: 24	2338130	61	µçÏß	ÉþË÷	Æì¸Ë	f	f
zzh	.	.	.	.	.	.	.	.	.	.	12	.	.	.	false	false	Message: 2327ms	11.81	161.77	73	2363	885.40	381.80	5	313.80	2291	533.50	385.10	INVISIBLE_BOUNDARY[2]	2327	.	.	zzh.edf	RIGHT	3084	2341214	Full Trial Period	2338130	24	Trial: 24	2338130	61	µçÏß	ÉþË÷	Æì¸Ë	f	f
zzh	.	.	.	.	.	.	.	.	.	.	13	.	.	.	false	false	Message: 2331ms	11.81	161.77	73	2363	885.40	381.80	5	313.80	2291	533.50	385.10	SYNCTIME	2331	.	.	zzh.edf	RIGHT	3084	2341214	Full Trial Period	2338130	24	Trial: 24	2338130	61	µçÏß	ÉþË÷	Æì¸Ë	f	f
zzh	.	.	.	.	214	3082	7	2869	870.10	381.20	14	[1]	2	RECTANGLE_INTERESTAREA	false	false	Message: 3065ms	.	.	.	.	.	.	.	.	.	.	.	KEYBOARD	3065	870.10	381.20	zzh.edf	RIGHT	3084	2341214	Full Trial Period	2338130	24	Trial: 24	2338130	61	µçÏß	ÉþË÷	Æì¸Ë	f	f
zzh	.	.	.	.	.	.	.	.	.	.	15	.	.	.	false	false	Message: 3131ms	.	.	.	.	.	.	.	.	.	.	.	TRIAL_RESULT 0	3131	.	.	zzh.edf	RIGHT	3084	2341214	Full Trial Period	2338130	24	Trial: 24	2338130	61	µçÏß	ÉþË÷	Æì¸Ë	f	f
zzh	.	.	.	.	.	.	.	.	.	.	1	.	.	.	false	false	Message: -16ms	.	.	.	.	.	.	.	.	.	.	.	TRIALID 24	-16	.	.	zzh.edf	RIGHT	4245	2347997	Full Trial Period	2343752	25	Trial: 25	2343752	90	³È×Ó	ÌðÌðÈ¦	ÊÖïí	j	j
zzh	.	.	.	.	.	.	.	.	.	.	2	.	.	.	false	false	Message: -1ms	.	.	.	.	.	.	.	.	.	.	.	RECCFG CR 1000 2 0 R	-1	.	.	zzh.edf	RIGHT	4245	2347997	Full Trial Period	2343752	25	Trial: 25	2343752	90	³È×Ó	ÌðÌðÈ¦	ÊÖïí	j	j
zzh	.	.	.	.	.	.	.	.	.	.	3	.	.	.	false	false	Message: -1ms	.	.	.	.	.	.	.	.	.	.	.	ELCLCFG TOWER	-1	.	.	zzh.edf	RIGHT	4245	2347997	Full Trial Period	2343752	25	Trial: 25	2343752	90	³È×Ó	ÌðÌðÈ¦	ÊÖïí	j	j
zzh	.	.	.	.	.	.	.	.	.	.	4	.	.	.	false	false	Message: -1ms	.	.	.	.	.	.	.	.	.	.	.	GAZE_COORDS 0.00 0.00 1023.00 767.00	-1	.	.	zzh.edf	RIGHT	4245	2347997	Full Trial Period	2343752	25	Trial: 25	2343752	90	³È×Ó	ÌðÌðÈ¦	ÊÖïí	j	j
zzh	.	.	.	.	.	.	.	.	.	.	5	.	.	.	false	false	Message: -1ms	.	.	.	.	.	.	.	.	.	.	.	THRESHOLDS R 145 243	-1	.	.	zzh.edf	RIGHT	4245	2347997	Full Trial Period	2343752	25	Trial: 25	2343752	90	³È×Ó	ÌðÌðÈ¦	ÊÖïí	j	j
zzh	.	.	.	.	.	.	.	.	.	.	6	.	.	.	false	false	Message: -1ms	.	.	.	.	.	.	.	.	.	.	.	ELCL_PROC CENTROID (3)	-1	.	.	zzh.edf	RIGHT	4245	2347997	Full Trial Period	2343752	25	Trial: 25	2343752	90	³È×Ó	ÌðÌðÈ¦	ÊÖïí	j	j
zzh	.	.	.	.	.	.	.	.	.	.	7	.	.	.	false	false	Message: -1ms	.	.	.	.	.	.	.	.	.	.	.	ELCL_PCR_PARAM 5 3.0	-1	.	.	zzh.edf	RIGHT	4245	2347997	Full Trial Period	2343752	25	Trial: 25	2343752	90	³È×Ó	ÌðÌðÈ¦	ÊÖïí	j	j
zzh	.	.	.	.	.	.	.	.	.	.	8	.	.	.	false	true	Message: 0ms	.	.	.	.	.	.	.	.	.	.	.	!MODE RECORD CR 1000 2 0 R	0	.	.	zzh.edf	RIGHT	4245	2347997	Full Trial Period	2343752	25	Trial: 25	2343752	90	³È×Ó	ÌðÌðÈ¦	ÊÖïí	j	j
zzh	.	.	.	.	43	49	1	7	150.20	399.50	9	.	.	.	false	false	Message: 42ms	.	.	.	.	.	.	.	.	.	.	.	SYNCTIME	42	150.20	399.50	zzh.edf	RIGHT	4245	2347997	Full Trial Period	2343752	25	Trial: 25	2343752	90	³È×Ó	ÌðÌðÈ¦	ÊÖïí	j	j
zzh	.	.	.	.	.	.	.	.	.	.	10	.	.	.	false	false	Message: 1563ms	18.24	184.22	99	1626	701.90	400.00	5	390.50	1528	154.80	394.60	INVISIBLE_BOUNDARY[1]	1563	.	.	zzh.edf	RIGHT	4245	2347997	Full Trial Period	2343752	25	Trial: 25	2343752	90	³È×Ó	ÌðÌðÈ¦	ÊÖïí	j	j
zzh	.	.	.	.	.	.	.	.	.	.	11	.	.	.	false	false	Message: 1567ms	18.24	184.22	99	1626	701.90	400.00	5	390.50	1528	154.80	394.60	SYNCTIME	1567	.	.	zzh.edf	RIGHT	4245	2347997	Full Trial Period	2343752	25	Trial: 25	2343752	90	³È×Ó	ÌðÌðÈ¦	ÊÖïí	j	j
zzh	291	3352	1	3062	.	.	.	.	.	.	12	.	.	.	false	false	Message: 3080ms	.	.	.	.	.	.	.	.	.	.	.	INVISIBLE_BOUNDARY[2]	3080	.	.	zzh.edf	RIGHT	4245	2347997	Full Trial Period	2343752	25	Trial: 25	2343752	90	³È×Ó	ÌðÌðÈ¦	ÊÖïí	j	j
zzh	291	3352	1	3062	.	.	.	.	.	.	13	.	.	.	false	false	Message: 3083ms	.	.	.	.	.	.	.	.	.	.	.	SYNCTIME	3083	.	.	zzh.edf	RIGHT	4245	2347997	Full Trial Period	2343752	25	Trial: 25	2343752	90	³È×Ó	ÌðÌðÈ¦	ÊÖïí	j	j
zzh	.	.	.	.	379	4243	12	3865	904.10	385.60	14	[1]	2	RECTANGLE_INTERESTAREA	false	false	Message: 4226ms	.	.	.	.	.	.	.	.	.	.	.	KEYBOARD	4226	904.10	385.60	zzh.edf	RIGHT	4245	2347997	Full Trial Period	2343752	25	Trial: 25	2343752	90	³È×Ó	ÌðÌðÈ¦	ÊÖïí	j	j
zzh	.	.	.	.	.	.	.	.	.	.	15	.	.	.	false	false	Message: 4294ms	.	.	.	.	.	.	.	.	.	.	.	TRIAL_RESULT 0	4294	.	.	zzh.edf	RIGHT	4245	2347997	Full Trial Period	2343752	25	Trial: 25	2343752	90	³È×Ó	ÌðÌðÈ¦	ÊÖïí	j	j
zzh	.	.	.	.	.	.	.	.	.	.	1	.	.	.	false	false	Message: -15ms	.	.	.	.	.	.	.	.	.	.	.	TRIALID 25	-15	.	.	zzh.edf	RIGHT	4879	2354463	Full Trial Period	2349584	26	Trial: 26	2349584	97	¸ÊÕá	¹ÕÕÈ	É¡±ú	f	j
zzh	.	.	.	.	.	.	.	.	.	.	2	.	.	.	false	false	Message: -1ms	.	.	.	.	.	.	.	.	.	.	.	RECCFG CR 1000 2 0 R	-1	.	.	zzh.edf	RIGHT	4879	2354463	Full Trial Period	2349584	26	Trial: 26	2349584	97	¸ÊÕá	¹ÕÕÈ	É¡±ú	f	j
zzh	.	.	.	.	.	.	.	.	.	.	3	.	.	.	false	false	Message: -1ms	.	.	.	.	.	.	.	.	.	.	.	ELCLCFG TOWER	-1	.	.	zzh.edf	RIGHT	4879	2354463	Full Trial Period	2349584	26	Trial: 26	2349584	97	¸ÊÕá	¹ÕÕÈ	É¡±ú	f	j
zzh	.	.	.	.	.	.	.	.	.	.	4	.	.	.	false	false	Message: -1ms	.	.	.	.	.	.	.	.	.	.	.	GAZE_COORDS 0.00 0.00 1023.00 767.00	-1	.	.	zzh.edf	RIGHT	4879	2354463	Full Trial Period	2349584	26	Trial: 26	2349584	97	¸ÊÕá	¹ÕÕÈ	É¡±ú	f	j
zzh	.	.	.	.	.	.	.	.	.	.	5	.	.	.	false	false	Message: -1ms	.	.	.	.	.	.	.	.	.	.	.	THRESHOLDS R 145 243	-1	.	.	zzh.edf	RIGHT	4879	2354463	Full Trial Period	2349584	26	Trial: 26	2349584	97	¸ÊÕá	¹ÕÕÈ	É¡±ú	f	j
zzh	.	.	.	.	.	.	.	.	.	.	6	.	.	.	false	false	Message: -1ms	.	.	.	.	.	.	.	.	.	.	.	ELCL_PROC CENTROID (3)	-1	.	.	zzh.edf	RIGHT	4879	2354463	Full Trial Period	2349584	26	Trial: 26	2349584	97	¸ÊÕá	¹ÕÕÈ	É¡±ú	f	j
zzh	.	.	.	.	.	.	.	.	.	.	7	.	.	.	false	false	Message: -1ms	.	.	.	.	.	.	.	.	.	.	.	ELCL_PCR_PARAM 5 3.0	-1	.	.	zzh.edf	RIGHT	4879	2354463	Full Trial Period	2349584	26	Trial: 26	2349584	97	¸ÊÕá	¹ÕÕÈ	É¡±ú	f	j
zzh	.	.	.	.	.	.	.	.	.	.	8	.	.	.	false	true	Message: 0ms	.	.	.	.	.	.	.	.	.	.	.	!MODE RECORD CR 1000 2 0 R	0	.	.	zzh.edf	RIGHT	4879	2354463	Full Trial Period	2349584	26	Trial: 26	2349584	97	¸ÊÕá	¹ÕÕÈ	É¡±ú	f	j
zzh	.	.	.	.	967	973	1	7	133.40	401.70	9	.	.	.	false	false	Message: 42ms	.	.	.	.	.	.	.	.	.	.	.	SYNCTIME	42	133.40	401.70	zzh.edf	RIGHT	4879	2354463	Full Trial Period	2349584	26	Trial: 26	2349584	97	¸ÊÕá	¹ÕÕÈ	É¡±ú	f	j
zzh	.	.	.	.	.	.	.	.	.	.	10	.	.	.	false	false	Message: 1454ms	9.66	201.22	48	1465	443.20	391.80	2	386.00	1418	154.90	394.60	INVISIBLE_BOUNDARY[1]	1454	.	.	zzh.edf	RIGHT	4879	2354463	Full Trial Period	2349584	26	Trial: 26	2349584	97	¸ÊÕá	¹ÕÕÈ	É¡±ú	f	j
zzh	.	.	.	.	.	.	.	.	.	.	11	.	.	.	false	false	Message: 1459ms	9.66	201.22	48	1465	443.20	391.80	2	386.00	1418	154.90	394.60	SYNCTIME	1459	.	.	zzh.edf	RIGHT	4879	2354463	Full Trial Period	2349584	26	Trial: 26	2349584	97	¸ÊÕá	¹ÕÕÈ	É¡±ú	f	j
zzh	190	3621	3	3432	.	.	.	.	.	.	12	.	.	.	false	false	Message: 3557ms	1.63	7.82	209	3630	910.50	377.70	9	0.00	3422	862.00	365.50	INVISIBLE_BOUNDARY[2]	3557	.	.	zzh.edf	RIGHT	4879	2354463	Full Trial Period	2349584	26	Trial: 26	2349584	97	¸ÊÕá	¹ÕÕÈ	É¡±ú	f	j
zzh	190	3621	3	3432	.	.	.	.	.	.	13	.	.	.	false	false	Message: 3567ms	1.63	7.82	209	3630	910.50	377.70	9	0.00	3422	862.00	365.50	SYNCTIME	3567	.	.	zzh.edf	RIGHT	4879	2354463	Full Trial Period	2349584	26	Trial: 26	2349584	97	¸ÊÕá	¹ÕÕÈ	É¡±ú	f	j
zzh	.	.	.	.	322	4877	12	4556	895.90	381.60	14	[1]	2	RECTANGLE_INTERESTAREA	false	false	Message: 4860ms	.	.	.	.	.	.	.	.	.	.	.	KEYBOARD	4860	895.90	381.60	zzh.edf	RIGHT	4879	2354463	Full Trial Period	2349584	26	Trial: 26	2349584	97	¸ÊÕá	¹ÕÕÈ	É¡±ú	f	j
zzh	.	.	.	.	.	.	.	.	.	.	15	.	.	.	false	false	Message: 4925ms	.	.	.	.	.	.	.	.	.	.	.	TRIAL_RESULT 0	4925	.	.	zzh.edf	RIGHT	4879	2354463	Full Trial Period	2349584	26	Trial: 26	2349584	97	¸ÊÕá	¹ÕÕÈ	É¡±ú	f	j
zzh	.	.	.	.	.	.	.	.	.	.	1	.	.	.	false	false	Message: -16ms	.	.	.	.	.	.	.	.	.	.	.	TRIALID 26	-16	.	.	zzh.edf	RIGHT	4584	2362559	Full Trial Period	2357975	27	Trial: 27	2357975	141	ÕÂÓã	ÍÏ°Ñ	ÈâÍè	f	f
zzh	.	.	.	.	.	.	.	.	.	.	2	.	.	.	false	false	Message: -1ms	.	.	.	.	.	.	.	.	.	.	.	RECCFG CR 1000 2 0 R	-1	.	.	zzh.edf	RIGHT	4584	2362559	Full Trial Period	2357975	27	Trial: 27	2357975	141	ÕÂÓã	ÍÏ°Ñ	ÈâÍè	f	f
zzh	.	.	.	.	.	.	.	.	.	.	3	.	.	.	false	false	Message: -1ms	.	.	.	.	.	.	.	.	.	.	.	ELCLCFG TOWER	-1	.	.	zzh.edf	RIGHT	4584	2362559	Full Trial Period	2357975	27	Trial: 27	2357975	141	ÕÂÓã	ÍÏ°Ñ	ÈâÍè	f	f
zzh	.	.	.	.	.	.	.	.	.	.	4	.	.	.	false	false	Message: -1ms	.	.	.	.	.	.	.	.	.	.	.	GAZE_COORDS 0.00 0.00 1023.00 767.00	-1	.	.	zzh.edf	RIGHT	4584	2362559	Full Trial Period	2357975	27	Trial: 27	2357975	141	ÕÂÓã	ÍÏ°Ñ	ÈâÍè	f	f
zzh	.	.	.	.	.	.	.	.	.	.	5	.	.	.	false	false	Message: -1ms	.	.	.	.	.	.	.	.	.	.	.	THRESHOLDS R 145 243	-1	.	.	zzh.edf	RIGHT	4584	2362559	Full Trial Period	2357975	27	Trial: 27	2357975	141	ÕÂÓã	ÍÏ°Ñ	ÈâÍè	f	f
zzh	.	.	.	.	.	.	.	.	.	.	6	.	.	.	false	false	Message: -1ms	.	.	.	.	.	.	.	.	.	.	.	ELCL_PROC CENTROID (3)	-1	.	.	zzh.edf	RIGHT	4584	2362559	Full Trial Period	2357975	27	Trial: 27	2357975	141	ÕÂÓã	ÍÏ°Ñ	ÈâÍè	f	f
zzh	.	.	.	.	.	.	.	.	.	.	7	.	.	.	false	false	Message: -1ms	.	.	.	.	.	.	.	.	.	.	.	ELCL_PCR_PARAM 5 3.0	-1	.	.	zzh.edf	RIGHT	4584	2362559	Full Trial Period	2357975	27	Trial: 27	2357975	141	ÕÂÓã	ÍÏ°Ñ	ÈâÍè	f	f
zzh	.	.	.	.	.	.	.	.	.	.	8	.	.	.	false	true	Message: 0ms	.	.	.	.	.	.	.	.	.	.	.	!MODE RECORD CR 1000 2 0 R	0	.	.	zzh.edf	RIGHT	4584	2362559	Full Trial Period	2357975	27	Trial: 27	2357975	141	ÕÂÓã	ÍÏ°Ñ	ÈâÍè	f	f
zzh	.	.	.	.	414	420	1	7	143.20	402.70	9	.	.	.	false	false	Message: 42ms	.	.	.	.	.	.	.	.	.	.	.	SYNCTIME	42	143.20	402.70	zzh.edf	RIGHT	4584	2362559	Full Trial Period	2357975	27	Trial: 27	2357975	141	ÕÂÓã	ÍÏ°Ñ	ÈâÍè	f	f
zzh	.	.	.	.	.	.	.	.	.	.	10	.	.	.	false	false	Message: 1868ms	13.16	219.29	60	1892	540.50	388.20	6	403.50	1833	148.70	403.10	INVISIBLE_BOUNDARY[1]	1868	.	.	zzh.edf	RIGHT	4584	2362559	Full Trial Period	2357975	27	Trial: 27	2357975	141	ÕÂÓã	ÍÏ°Ñ	ÈâÍè	f	f
zzh	.	.	.	.	.	.	.	.	.	.	11	.	.	.	false	false	Message: 1875ms	13.16	219.29	60	1892	540.50	388.20	6	403.50	1833	148.70	403.10	SYNCTIME	1875	.	.	zzh.edf	RIGHT	4584	2362559	Full Trial Period	2357975	27	Trial: 27	2357975	141	ÕÂÓã	ÍÏ°Ñ	ÈâÍè	f	f
zzh	285	3331	2	3047	.	.	.	.	.	.	12	.	.	.	false	false	Message: 3227ms	0.04	0.13	311	3340	539.70	388.60	9	112.00	3030	539.70	389.80	INVISIBLE_BOUNDARY[2]	3227	.	.	zzh.edf	RIGHT	4584	2362559	Full Trial Period	2357975	27	Trial: 27	2357975	141	ÕÂÓã	ÍÏ°Ñ	ÈâÍè	f	f
zzh	285	3331	2	3047	.	.	.	.	.	.	13	.	.	.	false	false	Message: 3233ms	0.04	0.13	311	3340	539.70	388.60	9	112.00	3030	539.70	389.80	SYNCTIME	3233	.	.	zzh.edf	RIGHT	4584	2362559	Full Trial Period	2357975	27	Trial: 27	2357975	141	ÕÂÓã	ÍÏ°Ñ	ÈâÍè	f	f
zzh	.	.	.	.	.	.	.	.	.	.	14	.	.	.	false	false	Message: 4564ms	3.95	164.41	24	4582	374.50	396.30	12	296.40	4559	259.50	378.60	KEYBOARD	4564	.	.	zzh.edf	RIGHT	4584	2362559	Full Trial Period	2357975	27	Trial: 27	2357975	141	ÕÂÓã	ÍÏ°Ñ	ÈâÍè	f	f
zzh	.	.	.	.	.	.	.	.	.	.	15	.	.	.	false	false	Message: 4627ms	.	.	.	.	.	.	.	.	.	.	.	TRIAL_RESULT 0	4627	.	.	zzh.edf	RIGHT	4584	2362559	Full Trial Period	2357975	27	Trial: 27	2357975	141	ÕÂÓã	ÍÏ°Ñ	ÈâÍè	f	f
zzh	.	.	.	.	.	.	.	.	.	.	1	.	.	.	false	false	Message: -60ms	.	.	.	.	.	.	.	.	.	.	.	TRIALID 27	-60	.	.	zzh.edf	RIGHT	4548	2368583	Full Trial Period	2364035	28	Trial: 28	2364035	91	Ìú»·	Ì«Ñô	ºÉ°üµ°	j	j
zzh	.	.	.	.	.	.	.	.	.	.	2	.	.	.	false	false	Message: -1ms	.	.	.	.	.	.	.	.	.	.	.	RECCFG CR 1000 2 0 R	-1	.	.	zzh.edf	RIGHT	4548	2368583	Full Trial Period	2364035	28	Trial: 28	2364035	91	Ìú»·	Ì«Ñô	ºÉ°üµ°	j	j
zzh	.	.	.	.	.	.	.	.	.	.	3	.	.	.	false	false	Message: -1ms	.	.	.	.	.	.	.	.	.	.	.	ELCLCFG TOWER	-1	.	.	zzh.edf	RIGHT	4548	2368583	Full Trial Period	2364035	28	Trial: 28	2364035	91	Ìú»·	Ì«Ñô	ºÉ°üµ°	j	j
zzh	.	.	.	.	.	.	.	.	.	.	4	.	.	.	false	false	Message: -1ms	.	.	.	.	.	.	.	.	.	.	.	GAZE_COORDS 0.00 0.00 1023.00 767.00	-1	.	.	zzh.edf	RIGHT	4548	2368583	Full Trial Period	2364035	28	Trial: 28	2364035	91	Ìú»·	Ì«Ñô	ºÉ°üµ°	j	j
zzh	.	.	.	.	.	.	.	.	.	.	5	.	.	.	false	false	Message: -1ms	.	.	.	.	.	.	.	.	.	.	.	THRESHOLDS R 145 243	-1	.	.	zzh.edf	RIGHT	4548	2368583	Full Trial Period	2364035	28	Trial: 28	2364035	91	Ìú»·	Ì«Ñô	ºÉ°üµ°	j	j
zzh	.	.	.	.	.	.	.	.	.	.	6	.	.	.	false	false	Message: -1ms	.	.	.	.	.	.	.	.	.	.	.	ELCL_PROC CENTROID (3)	-1	.	.	zzh.edf	RIGHT	4548	2368583	Full Trial Period	2364035	28	Trial: 28	2364035	91	Ìú»·	Ì«Ñô	ºÉ°üµ°	j	j
zzh	.	.	.	.	.	.	.	.	.	.	7	.	.	.	false	false	Message: -1ms	.	.	.	.	.	.	.	.	.	.	.	ELCL_PCR_PARAM 5 3.0	-1	.	.	zzh.edf	RIGHT	4548	2368583	Full Trial Period	2364035	28	Trial: 28	2364035	91	Ìú»·	Ì«Ñô	ºÉ°üµ°	j	j
zzh	.	.	.	.	.	.	.	.	.	.	8	.	.	.	false	true	Message: 0ms	.	.	.	.	.	.	.	.	.	.	.	!MODE RECORD CR 1000 2 0 R	0	.	.	zzh.edf	RIGHT	4548	2368583	Full Trial Period	2364035	28	Trial: 28	2364035	91	Ìú»·	Ì«Ñô	ºÉ°üµ°	j	j
zzh	.	.	.	.	346	352	1	7	135.10	400.00	9	.	.	.	false	false	Message: 48ms	.	.	.	.	.	.	.	.	.	.	.	SYNCTIME	48	135.10	400.00	zzh.edf	RIGHT	4548	2368583	Full Trial Period	2364035	28	Trial: 28	2364035	91	Ìú»·	Ì«Ñô	ºÉ°üµ°	j	j
zzh	.	.	.	.	.	.	.	.	.	.	10	.	.	.	false	false	Message: 1998ms	3.62	97.87	37	2022	477.40	378.50	5	187.90	1986	372.10	388.00	INVISIBLE_BOUNDARY[1]	1998	.	.	zzh.edf	RIGHT	4548	2368583	Full Trial Period	2364035	28	Trial: 28	2364035	91	Ìú»·	Ì«Ñô	ºÉ°üµ°	j	j
zzh	.	.	.	.	.	.	.	.	.	.	11	.	.	.	false	false	Message: 2006ms	3.62	97.87	37	2022	477.40	378.50	5	187.90	1986	372.10	388.00	SYNCTIME	2006	.	.	zzh.edf	RIGHT	4548	2368583	Full Trial Period	2364035	28	Trial: 28	2364035	91	Ìú»·	Ì«Ñô	ºÉ°üµ°	j	j
zzh	.	.	.	.	1260	4188	9	2929	885.20	380.30	12	[1]	2	RECTANGLE_INTERESTAREA	false	false	Message: 3787ms	.	.	.	.	.	.	.	.	.	.	.	INVISIBLE_BOUNDARY[2]	3787	885.20	380.30	zzh.edf	RIGHT	4548	2368583	Full Trial Period	2364035	28	Trial: 28	2364035	91	Ìú»·	Ì«Ñô	ºÉ°üµ°	j	j
zzh	.	.	.	.	1260	4188	9	2929	885.20	380.30	13	[1]	2	RECTANGLE_INTERESTAREA	false	false	Message: 3797ms	.	.	.	.	.	.	.	.	.	.	.	SYNCTIME	3797	885.20	380.30	zzh.edf	RIGHT	4548	2368583	Full Trial Period	2364035	28	Trial: 28	2364035	91	Ìú»·	Ì«Ñô	ºÉ°üµ°	j	j
zzh	227	4547	1	4321	.	.	.	.	.	.	14	.	.	.	false	false	Message: 4529ms	0.90	3.80	237	4547	917.40	388.80	10	0.00	4311	889.90	385.20	KEYBOARD	4529	.	.	zzh.edf	RIGHT	4548	2368583	Full Trial Period	2364035	28	Trial: 28	2364035	91	Ìú»·	Ì«Ñô	ºÉ°üµ°	j	j
zzh	.	.	.	.	.	.	.	.	.	.	15	.	.	.	false	false	Message: 4586ms	.	.	.	.	.	.	.	.	.	.	.	TRIAL_RESULT 0	4586	.	.	zzh.edf	RIGHT	4548	2368583	Full Trial Period	2364035	28	Trial: 28	2364035	91	Ìú»·	Ì«Ñô	ºÉ°üµ°	j	j
zzh	.	.	.	.	.	.	.	.	.	.	1	.	.	.	false	false	Message: -15ms	.	.	.	.	.	.	.	.	.	.	.	TRIALID 28	-15	.	.	zzh.edf	RIGHT	3600	2374105	Full Trial Period	2370505	29	Trial: 29	2370505	131	Ãµ¹å	°ô°ôÌÇ	ÍøÇòÅÄ	j	f
zzh	.	.	.	.	.	.	.	.	.	.	2	.	.	.	false	false	Message: -1ms	.	.	.	.	.	.	.	.	.	.	.	RECCFG CR 1000 2 0 R	-1	.	.	zzh.edf	RIGHT	3600	2374105	Full Trial Period	2370505	29	Trial: 29	2370505	131	Ãµ¹å	°ô°ôÌÇ	ÍøÇòÅÄ	j	f
zzh	.	.	.	.	.	.	.	.	.	.	3	.	.	.	false	false	Message: -1ms	.	.	.	.	.	.	.	.	.	.	.	ELCLCFG TOWER	-1	.	.	zzh.edf	RIGHT	3600	2374105	Full Trial Period	2370505	29	Trial: 29	2370505	131	Ãµ¹å	°ô°ôÌÇ	ÍøÇòÅÄ	j	f
zzh	.	.	.	.	.	.	.	.	.	.	4	.	.	.	false	false	Message: -1ms	.	.	.	.	.	.	.	.	.	.	.	GAZE_COORDS 0.00 0.00 1023.00 767.00	-1	.	.	zzh.edf	RIGHT	3600	2374105	Full Trial Period	2370505	29	Trial: 29	2370505	131	Ãµ¹å	°ô°ôÌÇ	ÍøÇòÅÄ	j	f
zzh	.	.	.	.	.	.	.	.	.	.	5	.	.	.	false	false	Message: -1ms	.	.	.	.	.	.	.	.	.	.	.	THRESHOLDS R 145 243	-1	.	.	zzh.edf	RIGHT	3600	2374105	Full Trial Period	2370505	29	Trial: 29	2370505	131	Ãµ¹å	°ô°ôÌÇ	ÍøÇòÅÄ	j	f
zzh	.	.	.	.	.	.	.	.	.	.	6	.	.	.	false	false	Message: -1ms	.	.	.	.	.	.	.	.	.	.	.	ELCL_PROC CENTROID (3)	-1	.	.	zzh.edf	RIGHT	3600	2374105	Full Trial Period	2370505	29	Trial: 29	2370505	131	Ãµ¹å	°ô°ôÌÇ	ÍøÇòÅÄ	j	f
zzh	.	.	.	.	.	.	.	.	.	.	7	.	.	.	false	false	Message: -1ms	.	.	.	.	.	.	.	.	.	.	.	ELCL_PCR_PARAM 5 3.0	-1	.	.	zzh.edf	RIGHT	3600	2374105	Full Trial Period	2370505	29	Trial: 29	2370505	131	Ãµ¹å	°ô°ôÌÇ	ÍøÇòÅÄ	j	f
zzh	.	.	.	.	.	.	.	.	.	.	8	.	.	.	false	true	Message: 0ms	.	.	.	.	.	.	.	.	.	.	.	!MODE RECORD CR 1000 2 0 R	0	.	.	zzh.edf	RIGHT	3600	2374105	Full Trial Period	2370505	29	Trial: 29	2370505	131	Ãµ¹å	°ô°ôÌÇ	ÍøÇòÅÄ	j	f
zzh	.	.	.	.	530	569	2	40	122.40	403.10	9	.	.	.	false	false	Message: 43ms	.	.	.	.	.	.	.	.	.	.	.	SYNCTIME	43	122.40	403.10	zzh.edf	RIGHT	3600	2374105	Full Trial Period	2370505	29	Trial: 29	2370505	131	Ãµ¹å	°ô°ôÌÇ	ÍøÇòÅÄ	j	f
zzh	.	.	.	.	.	.	.	.	.	.	10	.	.	.	false	false	Message: 1715ms	9.97	177.98	56	1725	443.90	394.70	5	331.60	1670	146.40	397.10	INVISIBLE_BOUNDARY[1]	1715	.	.	zzh.edf	RIGHT	3600	2374105	Full Trial Period	2370505	29	Trial: 29	2370505	131	Ãµ¹å	°ô°ôÌÇ	ÍøÇòÅÄ	j	f
zzh	.	.	.	.	138	1863	6	1726	439.30	395.20	11	.	.	.	false	false	Message: 1726ms	.	.	.	.	.	.	.	.	.	.	.	SYNCTIME	1726	.	.	zzh.edf	RIGHT	3600	2374105	Full Trial Period	2370505	29	Trial: 29	2370505	131	Ãµ¹å	°ô°ôÌÇ	ÍøÇòÅÄ	j	f
zzh	.	.	.	.	.	.	.	.	.	.	12	.	.	.	false	false	Message: 2607ms	8.91	174.62	51	2621	822.20	387.50	8	296.30	2571	558.60	389.30	INVISIBLE_BOUNDARY[2]	2607	.	.	zzh.edf	RIGHT	3600	2374105	Full Trial Period	2370505	29	Trial: 29	2370505	131	Ãµ¹å	°ô°ôÌÇ	ÍøÇòÅÄ	j	f
zzh	.	.	.	.	.	.	.	.	.	.	13	.	.	.	false	false	Message: 2617ms	8.91	174.62	51	2621	822.20	387.50	8	296.30	2571	558.60	389.30	SYNCTIME	2617	.	.	zzh.edf	RIGHT	3600	2374105	Full Trial Period	2370505	29	Trial: 29	2370505	131	Ãµ¹å	°ô°ôÌÇ	ÍøÇòÅÄ	j	f
zzh	.	.	.	.	85	3598	12	3514	861.70	384.50	14	[1]	2	RECTANGLE_INTERESTAREA	false	false	Message: 3581ms	.	.	.	.	.	.	.	.	.	.	.	KEYBOARD	3581	861.70	384.50	zzh.edf	RIGHT	3600	2374105	Full Trial Period	2370505	29	Trial: 29	2370505	131	Ãµ¹å	°ô°ôÌÇ	ÍøÇòÅÄ	j	f
zzh	.	.	.	.	.	.	.	.	.	.	15	.	.	.	false	false	Message: 3657ms	.	.	.	.	.	.	.	.	.	.	.	TRIAL_RESULT 0	3657	.	.	zzh.edf	RIGHT	3600	2374105	Full Trial Period	2370505	29	Trial: 29	2370505	131	Ãµ¹å	°ô°ôÌÇ	ÍøÇòÅÄ	j	f
zzh	.	.	.	.	.	.	.	.	.	.	1	.	.	.	false	false	Message: -16ms	.	.	.	.	.	.	.	.	.	.	.	TRIALID 29	-16	.	.	zzh.edf	RIGHT	3786	2379383	Full Trial Period	2375597	30	Trial: 30	2375597	19	Í¼ÕÂ	ÇúÆæ±ý	éÙ×Ó	f	f
zzh	.	.	.	.	.	.	.	.	.	.	2	.	.	.	false	false	Message: -1ms	.	.	.	.	.	.	.	.	.	.	.	RECCFG CR 1000 2 0 R	-1	.	.	zzh.edf	RIGHT	3786	2379383	Full Trial Period	2375597	30	Trial: 30	2375597	19	Í¼ÕÂ	ÇúÆæ±ý	éÙ×Ó	f	f
zzh	.	.	.	.	.	.	.	.	.	.	3	.	.	.	false	false	Message: -1ms	.	.	.	.	.	.	.	.	.	.	.	ELCLCFG TOWER	-1	.	.	zzh.edf	RIGHT	3786	2379383	Full Trial Period	2375597	30	Trial: 30	2375597	19	Í¼ÕÂ	ÇúÆæ±ý	éÙ×Ó	f	f
zzh	.	.	.	.	.	.	.	.	.	.	4	.	.	.	false	false	Message: -1ms	.	.	.	.	.	.	.	.	.	.	.	GAZE_COORDS 0.00 0.00 1023.00 767.00	-1	.	.	zzh.edf	RIGHT	3786	2379383	Full Trial Period	2375597	30	Trial: 30	2375597	19	Í¼ÕÂ	ÇúÆæ±ý	éÙ×Ó	f	f
zzh	.	.	.	.	.	.	.	.	.	.	5	.	.	.	false	false	Message: -1ms	.	.	.	.	.	.	.	.	.	.	.	THRESHOLDS R 145 243	-1	.	.	zzh.edf	RIGHT	3786	2379383	Full Trial Period	2375597	30	Trial: 30	2375597	19	Í¼ÕÂ	ÇúÆæ±ý	éÙ×Ó	f	f
zzh	.	.	.	.	.	.	.	.	.	.	6	.	.	.	false	false	Message: -1ms	.	.	.	.	.	.	.	.	.	.	.	ELCL_PROC CENTROID (3)	-1	.	.	zzh.edf	RIGHT	3786	2379383	Full Trial Period	2375597	30	Trial: 30	2375597	19	Í¼ÕÂ	ÇúÆæ±ý	éÙ×Ó	f	f
zzh	.	.	.	.	.	.	.	.	.	.	7	.	.	.	false	false	Message: -1ms	.	.	.	.	.	.	.	.	.	.	.	ELCL_PCR_PARAM 5 3.0	-1	.	.	zzh.edf	RIGHT	3786	2379383	Full Trial Period	2375597	30	Trial: 30	2375597	19	Í¼ÕÂ	ÇúÆæ±ý	éÙ×Ó	f	f
zzh	.	.	.	.	.	.	.	.	.	.	8	.	.	.	false	true	Message: 0ms	.	.	.	.	.	.	.	.	.	.	.	!MODE RECORD CR 1000 2 0 R	0	.	.	zzh.edf	RIGHT	3786	2379383	Full Trial Period	2375597	30	Trial: 30	2375597	19	Í¼ÕÂ	ÇúÆæ±ý	éÙ×Ó	f	f
zzh	.	.	.	.	62	68	1	7	139.10	405.30	9	.	.	.	false	false	Message: 42ms	.	.	.	.	.	.	.	.	.	.	.	SYNCTIME	42	139.10	405.30	zzh.edf	RIGHT	3786	2379383	Full Trial Period	2375597	30	Trial: 30	2375597	19	Í¼ÕÂ	ÇúÆæ±ý	éÙ×Ó	f	f
zzh	.	.	.	.	.	.	.	.	.	.	10	.	.	.	false	false	Message: 2208ms	10.79	207.55	52	2224	476.00	385.20	6	396.50	2173	154.60	397.00	INVISIBLE_BOUNDARY[1]	2208	.	.	zzh.edf	RIGHT	3786	2379383	Full Trial Period	2375597	30	Trial: 30	2375597	19	Í¼ÕÂ	ÇúÆæ±ý	éÙ×Ó	f	f
zzh	.	.	.	.	.	.	.	.	.	.	11	.	.	.	false	false	Message: 2217ms	10.79	207.55	52	2224	476.00	385.20	6	396.50	2173	154.60	397.00	SYNCTIME	2217	.	.	zzh.edf	RIGHT	3786	2379383	Full Trial Period	2375597	30	Trial: 30	2375597	19	Í¼ÕÂ	ÇúÆæ±ý	éÙ×Ó	f	f
zzh	181	3004	1	2824	.	.	.	.	.	.	12	.	.	.	false	false	Message: 2936ms	3.08	14.04	219	3013	559.20	478.70	9	736.80	2795	559.10	388.90	INVISIBLE_BOUNDARY[2]	2936	.	.	zzh.edf	RIGHT	3786	2379383	Full Trial Period	2375597	30	Trial: 30	2375597	19	Í¼ÕÂ	ÇúÆæ±ý	éÙ×Ó	f	f
zzh	181	3004	1	2824	.	.	.	.	.	.	13	.	.	.	false	false	Message: 2942ms	3.08	14.04	219	3013	559.20	478.70	9	736.80	2795	559.10	388.90	SYNCTIME	2942	.	.	zzh.edf	RIGHT	3786	2379383	Full Trial Period	2375597	30	Trial: 30	2375597	19	Í¼ÕÂ	ÇúÆæ±ý	éÙ×Ó	f	f
zzh	.	.	.	.	538	3784	11	3247	889.00	382.10	14	[1]	2	RECTANGLE_INTERESTAREA	false	false	Message: 3768ms	.	.	.	.	.	.	.	.	.	.	.	KEYBOARD	3768	889.00	382.10	zzh.edf	RIGHT	3786	2379383	Full Trial Period	2375597	30	Trial: 30	2375597	19	Í¼ÕÂ	ÇúÆæ±ý	éÙ×Ó	f	f
zzh	.	.	.	.	.	.	.	.	.	.	15	.	.	.	false	false	Message: 3832ms	.	.	.	.	.	.	.	.	.	.	.	TRIAL_RESULT 0	3832	.	.	zzh.edf	RIGHT	3786	2379383	Full Trial Period	2375597	30	Trial: 30	2375597	19	Í¼ÕÂ	ÇúÆæ±ý	éÙ×Ó	f	f
zzh	.	.	.	.	.	.	.	.	.	.	1	.	.	.	false	false	Message: -17ms	.	.	.	.	.	.	.	.	.	.	.	TRIALID 30	-17	.	.	zzh.edf	RIGHT	3716	2384296	Full Trial Period	2380580	31	Trial: 31	2380580	68	²£Á§Öé	éÏé­Çò	Ç¦±Ê	f	f
zzh	.	.	.	.	.	.	.	.	.	.	2	.	.	.	false	false	Message: -1ms	.	.	.	.	.	.	.	.	.	.	.	RECCFG CR 1000 2 0 R	-1	.	.	zzh.edf	RIGHT	3716	2384296	Full Trial Period	2380580	31	Trial: 31	2380580	68	²£Á§Öé	éÏé­Çò	Ç¦±Ê	f	f
zzh	.	.	.	.	.	.	.	.	.	.	3	.	.	.	false	false	Message: -1ms	.	.	.	.	.	.	.	.	.	.	.	ELCLCFG TOWER	-1	.	.	zzh.edf	RIGHT	3716	2384296	Full Trial Period	2380580	31	Trial: 31	2380580	68	²£Á§Öé	éÏé­Çò	Ç¦±Ê	f	f
zzh	.	.	.	.	.	.	.	.	.	.	4	.	.	.	false	false	Message: -1ms	.	.	.	.	.	.	.	.	.	.	.	GAZE_COORDS 0.00 0.00 1023.00 767.00	-1	.	.	zzh.edf	RIGHT	3716	2384296	Full Trial Period	2380580	31	Trial: 31	2380580	68	²£Á§Öé	éÏé­Çò	Ç¦±Ê	f	f
zzh	.	.	.	.	.	.	.	.	.	.	5	.	.	.	false	false	Message: -1ms	.	.	.	.	.	.	.	.	.	.	.	THRESHOLDS R 145 243	-1	.	.	zzh.edf	RIGHT	3716	2384296	Full Trial Period	2380580	31	Trial: 31	2380580	68	²£Á§Öé	éÏé­Çò	Ç¦±Ê	f	f
zzh	.	.	.	.	.	.	.	.	.	.	6	.	.	.	false	false	Message: -1ms	.	.	.	.	.	.	.	.	.	.	.	ELCL_PROC CENTROID (3)	-1	.	.	zzh.edf	RIGHT	3716	2384296	Full Trial Period	2380580	31	Trial: 31	2380580	68	²£Á§Öé	éÏé­Çò	Ç¦±Ê	f	f
zzh	.	.	.	.	.	.	.	.	.	.	7	.	.	.	false	false	Message: -1ms	.	.	.	.	.	.	.	.	.	.	.	ELCL_PCR_PARAM 5 3.0	-1	.	.	zzh.edf	RIGHT	3716	2384296	Full Trial Period	2380580	31	Trial: 31	2380580	68	²£Á§Öé	éÏé­Çò	Ç¦±Ê	f	f
zzh	.	.	.	.	.	.	.	.	.	.	8	.	.	.	false	true	Message: 0ms	.	.	.	.	.	.	.	.	.	.	.	!MODE RECORD CR 1000 2 0 R	0	.	.	zzh.edf	RIGHT	3716	2384296	Full Trial Period	2380580	31	Trial: 31	2380580	68	²£Á§Öé	éÏé­Çò	Ç¦±Ê	f	f
zzh	.	.	.	.	430	436	1	7	135.70	397.60	9	.	.	.	false	false	Message: 41ms	.	.	.	.	.	.	.	.	.	.	.	SYNCTIME	41	135.70	397.60	zzh.edf	RIGHT	3716	2384296	Full Trial Period	2380580	31	Trial: 31	2380580	68	²£Á§Öé	éÏé­Çò	Ç¦±Ê	f	f
zzh	.	.	.	.	.	.	.	.	.	.	10	.	.	.	false	false	Message: 2152ms	10.52	206.28	51	2165	445.40	396.90	7	398.50	2115	130.40	403.70	INVISIBLE_BOUNDARY[1]	2152	.	.	zzh.edf	RIGHT	3716	2384296	Full Trial Period	2380580	31	Trial: 31	2380580	68	²£Á§Öé	éÏé­Çò	Ç¦±Ê	f	f
zzh	.	.	.	.	.	.	.	.	.	.	11	.	.	.	false	false	Message: 2158ms	10.52	206.28	51	2165	445.40	396.90	7	398.50	2115	130.40	403.70	SYNCTIME	2158	.	.	zzh.edf	RIGHT	3716	2384296	Full Trial Period	2380580	31	Trial: 31	2380580	68	²£Á§Öé	éÏé­Çò	Ç¦±Ê	f	f
zzh	.	.	.	.	.	.	.	.	.	.	12	.	.	.	false	false	Message: 2950ms	9.89	167.57	59	2973	865.70	385.90	10	258.90	2915	571.60	389.80	INVISIBLE_BOUNDARY[2]	2950	.	.	zzh.edf	RIGHT	3716	2384296	Full Trial Period	2380580	31	Trial: 31	2380580	68	²£Á§Öé	éÏé­Çò	Ç¦±Ê	f	f
zzh	.	.	.	.	.	.	.	.	.	.	13	.	.	.	false	false	Message: 2958ms	9.89	167.57	59	2973	865.70	385.90	10	258.90	2915	571.60	389.80	SYNCTIME	2958	.	.	zzh.edf	RIGHT	3716	2384296	Full Trial Period	2380580	31	Trial: 31	2380580	68	²£Á§Öé	éÏé­Çò	Ç¦±Ê	f	f
zzh	245	3715	1	3471	.	.	.	.	.	.	14	.	.	.	false	false	Message: 3697ms	.	.	255	3715	.	.	12	217.60	3461	667.70	616.70	KEYBOARD	3697	.	.	zzh.edf	RIGHT	3716	2384296	Full Trial Period	2380580	31	Trial: 31	2380580	68	²£Á§Öé	éÏé­Çò	Ç¦±Ê	f	f
zzh	.	.	.	.	.	.	.	.	.	.	15	.	.	.	false	false	Message: 3762ms	.	.	.	.	.	.	.	.	.	.	.	TRIAL_RESULT 0	3762	.	.	zzh.edf	RIGHT	3716	2384296	Full Trial Period	2380580	31	Trial: 31	2380580	68	²£Á§Öé	éÏé­Çò	Ç¦±Ê	f	f
zzh	.	.	.	.	.	.	.	.	.	.	1	.	.	.	false	false	Message: -520ms	.	.	.	.	.	.	.	.	.	.	.	TRIALID 31	-520	.	.	zzh.edf	RIGHT	3178	2389186	Full Trial Period	2386008	32	Trial: 32	2386008	139	èÖ×Ó	Ë®±­	Ð¡Ïª	f	f
zzh	.	.	.	.	.	.	.	.	.	.	2	.	.	.	false	false	Message: -1ms	.	.	.	.	.	.	.	.	.	.	.	RECCFG CR 1000 2 0 R	-1	.	.	zzh.edf	RIGHT	3178	2389186	Full Trial Period	2386008	32	Trial: 32	2386008	139	èÖ×Ó	Ë®±­	Ð¡Ïª	f	f
zzh	.	.	.	.	.	.	.	.	.	.	3	.	.	.	false	false	Message: -1ms	.	.	.	.	.	.	.	.	.	.	.	ELCLCFG TOWER	-1	.	.	zzh.edf	RIGHT	3178	2389186	Full Trial Period	2386008	32	Trial: 32	2386008	139	èÖ×Ó	Ë®±­	Ð¡Ïª	f	f
zzh	.	.	.	.	.	.	.	.	.	.	4	.	.	.	false	false	Message: -1ms	.	.	.	.	.	.	.	.	.	.	.	GAZE_COORDS 0.00 0.00 1023.00 767.00	-1	.	.	zzh.edf	RIGHT	3178	2389186	Full Trial Period	2386008	32	Trial: 32	2386008	139	èÖ×Ó	Ë®±­	Ð¡Ïª	f	f
zzh	.	.	.	.	.	.	.	.	.	.	5	.	.	.	false	false	Message: -1ms	.	.	.	.	.	.	.	.	.	.	.	THRESHOLDS R 145 243	-1	.	.	zzh.edf	RIGHT	3178	2389186	Full Trial Period	2386008	32	Trial: 32	2386008	139	èÖ×Ó	Ë®±­	Ð¡Ïª	f	f
zzh	.	.	.	.	.	.	.	.	.	.	6	.	.	.	false	false	Message: -1ms	.	.	.	.	.	.	.	.	.	.	.	ELCL_PROC CENTROID (3)	-1	.	.	zzh.edf	RIGHT	3178	2389186	Full Trial Period	2386008	32	Trial: 32	2386008	139	èÖ×Ó	Ë®±­	Ð¡Ïª	f	f
zzh	.	.	.	.	.	.	.	.	.	.	7	.	.	.	false	false	Message: -1ms	.	.	.	.	.	.	.	.	.	.	.	ELCL_PCR_PARAM 5 3.0	-1	.	.	zzh.edf	RIGHT	3178	2389186	Full Trial Period	2386008	32	Trial: 32	2386008	139	èÖ×Ó	Ë®±­	Ð¡Ïª	f	f
zzh	.	.	.	.	.	.	.	.	.	.	8	.	.	.	false	true	Message: 0ms	.	.	.	.	.	.	.	.	.	.	.	!MODE RECORD CR 1000 2 0 R	0	.	.	zzh.edf	RIGHT	3178	2389186	Full Trial Period	2386008	32	Trial: 32	2386008	139	èÖ×Ó	Ë®±­	Ð¡Ïª	f	f
zzh	.	.	.	.	501	507	1	7	130.90	397.30	9	.	.	.	false	false	Message: 45ms	.	.	.	.	.	.	.	.	.	.	.	SYNCTIME	45	130.90	397.30	zzh.edf	RIGHT	3178	2389186	Full Trial Period	2386008	32	Trial: 32	2386008	139	èÖ×Ó	Ë®±­	Ð¡Ïª	f	f
zzh	.	.	.	.	.	.	.	.	.	.	10	.	.	.	false	false	Message: 749ms	11.99	206.67	58	770	516.70	399.50	2	390.80	713	160.10	397.70	INVISIBLE_BOUNDARY[1]	749	.	.	zzh.edf	RIGHT	3178	2389186	Full Trial Period	2386008	32	Trial: 32	2386008	139	èÖ×Ó	Ë®±­	Ð¡Ïª	f	f
zzh	.	.	.	.	.	.	.	.	.	.	11	.	.	.	false	false	Message: 754ms	11.99	206.67	58	770	516.70	399.50	2	390.80	713	160.10	397.70	SYNCTIME	754	.	.	zzh.edf	RIGHT	3178	2389186	Full Trial Period	2386008	32	Trial: 32	2386008	139	èÖ×Ó	Ë®±­	Ð¡Ïª	f	f
zzh	.	.	.	.	1500	3176	6	1677	903.00	382.70	12	[1]	2	RECTANGLE_INTERESTAREA	false	false	Message: 2100ms	.	.	.	.	.	.	.	.	.	.	.	INVISIBLE_BOUNDARY[2]	2100	903.00	382.70	zzh.edf	RIGHT	3178	2389186	Full Trial Period	2386008	32	Trial: 32	2386008	139	èÖ×Ó	Ë®±­	Ð¡Ïª	f	f
zzh	.	.	.	.	1500	3176	6	1677	903.00	382.70	13	[1]	2	RECTANGLE_INTERESTAREA	false	false	Message: 2104ms	.	.	.	.	.	.	.	.	.	.	.	SYNCTIME	2104	903.00	382.70	zzh.edf	RIGHT	3178	2389186	Full Trial Period	2386008	32	Trial: 32	2386008	139	èÖ×Ó	Ë®±­	Ð¡Ïª	f	f
zzh	.	.	.	.	1500	3176	6	1677	903.00	382.70	14	[1]	2	RECTANGLE_INTERESTAREA	false	false	Message: 3159ms	.	.	.	.	.	.	.	.	.	.	.	KEYBOARD	3159	903.00	382.70	zzh.edf	RIGHT	3178	2389186	Full Trial Period	2386008	32	Trial: 32	2386008	139	èÖ×Ó	Ë®±­	Ð¡Ïª	f	f
zzh	.	.	.	.	.	.	.	.	.	.	15	.	.	.	false	false	Message: 3226ms	.	.	.	.	.	.	.	.	.	.	.	TRIAL_RESULT 0	3226	.	.	zzh.edf	RIGHT	3178	2389186	Full Trial Period	2386008	32	Trial: 32	2386008	139	èÖ×Ó	Ë®±­	Ð¡Ïª	f	f
zzh	.	.	.	.	.	.	.	.	.	.	1	.	.	.	false	false	Message: -15ms	.	.	.	.	.	.	.	.	.	.	.	TRIALID 32	-15	.	.	zzh.edf	RIGHT	3277	2393929	Full Trial Period	2390652	33	Trial: 33	2390652	125	ÕíÍ·	ÇÉ¿ËÁ¦	¸Ö±Ê	j	f
zzh	.	.	.	.	.	.	.	.	.	.	2	.	.	.	false	false	Message: -1ms	.	.	.	.	.	.	.	.	.	.	.	RECCFG CR 1000 2 0 R	-1	.	.	zzh.edf	RIGHT	3277	2393929	Full Trial Period	2390652	33	Trial: 33	2390652	125	ÕíÍ·	ÇÉ¿ËÁ¦	¸Ö±Ê	j	f
zzh	.	.	.	.	.	.	.	.	.	.	3	.	.	.	false	false	Message: -1ms	.	.	.	.	.	.	.	.	.	.	.	ELCLCFG TOWER	-1	.	.	zzh.edf	RIGHT	3277	2393929	Full Trial Period	2390652	33	Trial: 33	2390652	125	ÕíÍ·	ÇÉ¿ËÁ¦	¸Ö±Ê	j	f
zzh	.	.	.	.	.	.	.	.	.	.	4	.	.	.	false	false	Message: -1ms	.	.	.	.	.	.	.	.	.	.	.	GAZE_COORDS 0.00 0.00 1023.00 767.00	-1	.	.	zzh.edf	RIGHT	3277	2393929	Full Trial Period	2390652	33	Trial: 33	2390652	125	ÕíÍ·	ÇÉ¿ËÁ¦	¸Ö±Ê	j	f
zzh	.	.	.	.	.	.	.	.	.	.	5	.	.	.	false	false	Message: -1ms	.	.	.	.	.	.	.	.	.	.	.	THRESHOLDS R 145 243	-1	.	.	zzh.edf	RIGHT	3277	2393929	Full Trial Period	2390652	33	Trial: 33	2390652	125	ÕíÍ·	ÇÉ¿ËÁ¦	¸Ö±Ê	j	f
zzh	.	.	.	.	.	.	.	.	.	.	6	.	.	.	false	false	Message: -1ms	.	.	.	.	.	.	.	.	.	.	.	ELCL_PROC CENTROID (3)	-1	.	.	zzh.edf	RIGHT	3277	2393929	Full Trial Period	2390652	33	Trial: 33	2390652	125	ÕíÍ·	ÇÉ¿ËÁ¦	¸Ö±Ê	j	f
zzh	.	.	.	.	.	.	.	.	.	.	7	.	.	.	false	false	Message: -1ms	.	.	.	.	.	.	.	.	.	.	.	ELCL_PCR_PARAM 5 3.0	-1	.	.	zzh.edf	RIGHT	3277	2393929	Full Trial Period	2390652	33	Trial: 33	2390652	125	ÕíÍ·	ÇÉ¿ËÁ¦	¸Ö±Ê	j	f
zzh	.	.	.	.	.	.	.	.	.	.	8	.	.	.	false	true	Message: 0ms	.	.	.	.	.	.	.	.	.	.	.	!MODE RECORD CR 1000 2 0 R	0	.	.	zzh.edf	RIGHT	3277	2393929	Full Trial Period	2390652	33	Trial: 33	2390652	125	ÕíÍ·	ÇÉ¿ËÁ¦	¸Ö±Ê	j	f
zzh	.	.	.	.	811	817	1	7	122.70	401.00	9	.	.	.	false	false	Message: 51ms	.	.	.	.	.	.	.	.	.	.	.	SYNCTIME	51	122.70	401.00	zzh.edf	RIGHT	3277	2393929	Full Trial Period	2390652	33	Trial: 33	2390652	125	ÕíÍ·	ÇÉ¿ËÁ¦	¸Ö±Ê	j	f
zzh	.	.	.	.	.	.	.	.	.	.	10	.	.	.	false	false	Message: 1703ms	12.56	212.84	59	1726	528.80	391.00	4	415.70	1668	154.60	394.30	INVISIBLE_BOUNDARY[1]	1703	.	.	zzh.edf	RIGHT	3277	2393929	Full Trial Period	2390652	33	Trial: 33	2390652	125	ÕíÍ·	ÇÉ¿ËÁ¦	¸Ö±Ê	j	f
zzh	.	.	.	.	.	.	.	.	.	.	11	.	.	.	false	false	Message: 1709ms	12.56	212.84	59	1726	528.80	391.00	4	415.70	1668	154.60	394.30	SYNCTIME	1709	.	.	zzh.edf	RIGHT	3277	2393929	Full Trial Period	2390652	33	Trial: 33	2390652	125	ÕíÍ·	ÇÉ¿ËÁ¦	¸Ö±Ê	j	f
zzh	.	.	.	.	.	.	.	.	.	.	12	.	.	.	false	false	Message: 2316ms	9.07	177.82	51	2322	786.40	383.20	5	272.80	2272	518.90	387.50	INVISIBLE_BOUNDARY[2]	2316	.	.	zzh.edf	RIGHT	3277	2393929	Full Trial Period	2390652	33	Trial: 33	2390652	125	ÕíÍ·	ÇÉ¿ËÁ¦	¸Ö±Ê	j	f
zzh	.	.	.	.	142	2464	6	2323	788.00	382.40	13	.	.	.	false	false	Message: 2326ms	.	.	.	.	.	.	.	.	.	.	.	SYNCTIME	2326	788.00	382.40	zzh.edf	RIGHT	3277	2393929	Full Trial Period	2390652	33	Trial: 33	2390652	125	ÕíÍ·	ÇÉ¿ËÁ¦	¸Ö±Ê	j	f
zzh	231	3276	1	3046	.	.	.	.	.	.	14	.	.	.	false	false	Message: 3259ms	.	.	241	3276	.	.	7	627.70	3036	874.50	521.10	KEYBOARD	3259	.	.	zzh.edf	RIGHT	3277	2393929	Full Trial Period	2390652	33	Trial: 33	2390652	125	ÕíÍ·	ÇÉ¿ËÁ¦	¸Ö±Ê	j	f
zzh	.	.	.	.	.	.	.	.	.	.	15	.	.	.	false	false	Message: 3322ms	.	.	.	.	.	.	.	.	.	.	.	TRIAL_RESULT 0	3322	.	.	zzh.edf	RIGHT	3277	2393929	Full Trial Period	2390652	33	Trial: 33	2390652	125	ÕíÍ·	ÇÉ¿ËÁ¦	¸Ö±Ê	j	f
zzh	.	.	.	.	.	.	.	.	.	.	1	.	.	.	false	false	Message: -15ms	.	.	.	.	.	.	.	.	.	.	.	TRIALID 33	-15	.	.	zzh.edf	RIGHT	3512	2398738	Full Trial Period	2395226	34	Trial: 34	2395226	107	ÌÒ×Ó	ÍøÇò	ÏßÍÅ	f	j
zzh	.	.	.	.	.	.	.	.	.	.	2	.	.	.	false	false	Message: -1ms	.	.	.	.	.	.	.	.	.	.	.	RECCFG CR 1000 2 0 R	-1	.	.	zzh.edf	RIGHT	3512	2398738	Full Trial Period	2395226	34	Trial: 34	2395226	107	ÌÒ×Ó	ÍøÇò	ÏßÍÅ	f	j
zzh	.	.	.	.	.	.	.	.	.	.	3	.	.	.	false	false	Message: -1ms	.	.	.	.	.	.	.	.	.	.	.	ELCLCFG TOWER	-1	.	.	zzh.edf	RIGHT	3512	2398738	Full Trial Period	2395226	34	Trial: 34	2395226	107	ÌÒ×Ó	ÍøÇò	ÏßÍÅ	f	j
zzh	.	.	.	.	.	.	.	.	.	.	4	.	.	.	false	false	Message: -1ms	.	.	.	.	.	.	.	.	.	.	.	GAZE_COORDS 0.00 0.00 1023.00 767.00	-1	.	.	zzh.edf	RIGHT	3512	2398738	Full Trial Period	2395226	34	Trial: 34	2395226	107	ÌÒ×Ó	ÍøÇò	ÏßÍÅ	f	j
zzh	.	.	.	.	.	.	.	.	.	.	5	.	.	.	false	false	Message: -1ms	.	.	.	.	.	.	.	.	.	.	.	THRESHOLDS R 145 243	-1	.	.	zzh.edf	RIGHT	3512	2398738	Full Trial Period	2395226	34	Trial: 34	2395226	107	ÌÒ×Ó	ÍøÇò	ÏßÍÅ	f	j
zzh	.	.	.	.	.	.	.	.	.	.	6	.	.	.	false	false	Message: -1ms	.	.	.	.	.	.	.	.	.	.	.	ELCL_PROC CENTROID (3)	-1	.	.	zzh.edf	RIGHT	3512	2398738	Full Trial Period	2395226	34	Trial: 34	2395226	107	ÌÒ×Ó	ÍøÇò	ÏßÍÅ	f	j
zzh	.	.	.	.	.	.	.	.	.	.	7	.	.	.	false	false	Message: -1ms	.	.	.	.	.	.	.	.	.	.	.	ELCL_PCR_PARAM 5 3.0	-1	.	.	zzh.edf	RIGHT	3512	2398738	Full Trial Period	2395226	34	Trial: 34	2395226	107	ÌÒ×Ó	ÍøÇò	ÏßÍÅ	f	j
zzh	.	.	.	.	.	.	.	.	.	.	8	.	.	.	false	true	Message: 0ms	.	.	.	.	.	.	.	.	.	.	.	!MODE RECORD CR 1000 2 0 R	0	.	.	zzh.edf	RIGHT	3512	2398738	Full Trial Period	2395226	34	Trial: 34	2395226	107	ÌÒ×Ó	ÍøÇò	ÏßÍÅ	f	j
zzh	.	.	.	.	358	364	1	7	136.10	401.80	9	.	.	.	false	false	Message: 43ms	.	.	.	.	.	.	.	.	.	.	.	SYNCTIME	43	136.10	401.80	zzh.edf	RIGHT	3512	2398738	Full Trial Period	2395226	34	Trial: 34	2395226	107	ÌÒ×Ó	ÍøÇò	ÏßÍÅ	f	j
zzh	.	.	.	.	.	.	.	.	.	.	10	.	.	.	false	false	Message: 1183ms	13.53	214.76	63	1210	552.70	381.80	3	394.40	1148	149.80	396.90	INVISIBLE_BOUNDARY[1]	1183	.	.	zzh.edf	RIGHT	3512	2398738	Full Trial Period	2395226	34	Trial: 34	2395226	107	ÌÒ×Ó	ÍøÇò	ÏßÍÅ	f	j
zzh	.	.	.	.	.	.	.	.	.	.	11	.	.	.	false	false	Message: 1193ms	13.53	214.76	63	1210	552.70	381.80	3	394.40	1148	149.80	396.90	SYNCTIME	1193	.	.	zzh.edf	RIGHT	3512	2398738	Full Trial Period	2395226	34	Trial: 34	2395226	107	ÌÒ×Ó	ÍøÇò	ÏßÍÅ	f	j
zzh	.	.	.	.	.	.	.	.	.	.	12	.	.	.	false	false	Message: 1904ms	9.28	178.42	52	1919	824.10	379.90	6	309.90	1868	549.60	387.90	INVISIBLE_BOUNDARY[2]	1904	.	.	zzh.edf	RIGHT	3512	2398738	Full Trial Period	2395226	34	Trial: 34	2395226	107	ÌÒ×Ó	ÍøÇò	ÏßÍÅ	f	j
zzh	.	.	.	.	.	.	.	.	.	.	13	.	.	.	false	false	Message: 1909ms	9.28	178.42	52	1919	824.10	379.90	6	309.90	1868	549.60	387.90	SYNCTIME	1909	.	.	zzh.edf	RIGHT	3512	2398738	Full Trial Period	2395226	34	Trial: 34	2395226	107	ÌÒ×Ó	ÍøÇò	ÏßÍÅ	f	j
zzh	.	.	.	.	1393	3510	8	2118	901.70	381.30	14	[1]	2	RECTANGLE_INTERESTAREA	false	false	Message: 3493ms	.	.	.	.	.	.	.	.	.	.	.	KEYBOARD	3493	901.70	381.30	zzh.edf	RIGHT	3512	2398738	Full Trial Period	2395226	34	Trial: 34	2395226	107	ÌÒ×Ó	ÍøÇò	ÏßÍÅ	f	j
zzh	.	.	.	.	.	.	.	.	.	.	15	.	.	.	false	false	Message: 3555ms	.	.	.	.	.	.	.	.	.	.	.	TRIAL_RESULT 0	3555	.	.	zzh.edf	RIGHT	3512	2398738	Full Trial Period	2395226	34	Trial: 34	2395226	107	ÌÒ×Ó	ÍøÇò	ÏßÍÅ	f	j
zzh	.	.	.	.	.	.	.	.	.	.	1	.	.	.	false	false	Message: -22ms	.	.	.	.	.	.	.	.	.	.	.	TRIALID 34	-22	.	.	zzh.edf	RIGHT	3486	2403643	Full Trial Period	2400157	35	Trial: 35	2400157	23	×ÔÐÐ³µ	Ï´ÒÂ»ú	¹Ä	j	j
zzh	.	.	.	.	.	.	.	.	.	.	2	.	.	.	false	false	Message: -1ms	.	.	.	.	.	.	.	.	.	.	.	RECCFG CR 1000 2 0 R	-1	.	.	zzh.edf	RIGHT	3486	2403643	Full Trial Period	2400157	35	Trial: 35	2400157	23	×ÔÐÐ³µ	Ï´ÒÂ»ú	¹Ä	j	j
zzh	.	.	.	.	.	.	.	.	.	.	3	.	.	.	false	false	Message: -1ms	.	.	.	.	.	.	.	.	.	.	.	ELCLCFG TOWER	-1	.	.	zzh.edf	RIGHT	3486	2403643	Full Trial Period	2400157	35	Trial: 35	2400157	23	×ÔÐÐ³µ	Ï´ÒÂ»ú	¹Ä	j	j
zzh	.	.	.	.	.	.	.	.	.	.	4	.	.	.	false	false	Message: -1ms	.	.	.	.	.	.	.	.	.	.	.	GAZE_COORDS 0.00 0.00 1023.00 767.00	-1	.	.	zzh.edf	RIGHT	3486	2403643	Full Trial Period	2400157	35	Trial: 35	2400157	23	×ÔÐÐ³µ	Ï´ÒÂ»ú	¹Ä	j	j
zzh	.	.	.	.	.	.	.	.	.	.	5	.	.	.	false	false	Message: -1ms	.	.	.	.	.	.	.	.	.	.	.	THRESHOLDS R 145 243	-1	.	.	zzh.edf	RIGHT	3486	2403643	Full Trial Period	2400157	35	Trial: 35	2400157	23	×ÔÐÐ³µ	Ï´ÒÂ»ú	¹Ä	j	j
zzh	.	.	.	.	.	.	.	.	.	.	6	.	.	.	false	false	Message: -1ms	.	.	.	.	.	.	.	.	.	.	.	ELCL_PROC CENTROID (3)	-1	.	.	zzh.edf	RIGHT	3486	2403643	Full Trial Period	2400157	35	Trial: 35	2400157	23	×ÔÐÐ³µ	Ï´ÒÂ»ú	¹Ä	j	j
zzh	.	.	.	.	.	.	.	.	.	.	7	.	.	.	false	false	Message: -1ms	.	.	.	.	.	.	.	.	.	.	.	ELCL_PCR_PARAM 5 3.0	-1	.	.	zzh.edf	RIGHT	3486	2403643	Full Trial Period	2400157	35	Trial: 35	2400157	23	×ÔÐÐ³µ	Ï´ÒÂ»ú	¹Ä	j	j
zzh	.	.	.	.	.	.	.	.	.	.	8	.	.	.	false	true	Message: 0ms	.	.	.	.	.	.	.	.	.	.	.	!MODE RECORD CR 1000 2 0 R	0	.	.	zzh.edf	RIGHT	3486	2403643	Full Trial Period	2400157	35	Trial: 35	2400157	23	×ÔÐÐ³µ	Ï´ÒÂ»ú	¹Ä	j	j
zzh	.	.	.	.	297	303	1	7	154.30	396.70	9	.	.	.	false	false	Message: 45ms	.	.	.	.	.	.	.	.	.	.	.	SYNCTIME	45	154.30	396.70	zzh.edf	RIGHT	3486	2403643	Full Trial Period	2400157	35	Trial: 35	2400157	23	×ÔÐÐ³µ	Ï´ÒÂ»ú	¹Ä	j	j
zzh	.	.	.	.	.	.	.	.	.	.	10	.	.	.	false	false	Message: 1146ms	10.59	196.10	54	1164	487.10	382.30	4	381.40	1111	173.00	397.90	INVISIBLE_BOUNDARY[1]	1146	.	.	zzh.edf	RIGHT	3486	2403643	Full Trial Period	2400157	35	Trial: 35	2400157	23	×ÔÐÐ³µ	Ï´ÒÂ»ú	¹Ä	j	j
zzh	.	.	.	.	.	.	.	.	.	.	11	.	.	.	false	false	Message: 1152ms	10.59	196.10	54	1164	487.10	382.30	4	381.40	1111	173.00	397.90	SYNCTIME	1152	.	.	zzh.edf	RIGHT	3486	2403643	Full Trial Period	2400157	35	Trial: 35	2400157	23	×ÔÐÐ³µ	Ï´ÒÂ»ú	¹Ä	j	j
zzh	.	.	.	.	.	.	.	.	.	.	12	.	.	.	false	false	Message: 1779ms	9.71	186.70	52	1793	824.50	380.10	6	276.70	1742	537.20	386.40	INVISIBLE_BOUNDARY[2]	1779	.	.	zzh.edf	RIGHT	3486	2403643	Full Trial Period	2400157	35	Trial: 35	2400157	23	×ÔÐÐ³µ	Ï´ÒÂ»ú	¹Ä	j	j
zzh	.	.	.	.	.	.	.	.	.	.	13	.	.	.	false	false	Message: 1786ms	9.71	186.70	52	1793	824.50	380.10	6	276.70	1742	537.20	386.40	SYNCTIME	1786	.	.	zzh.edf	RIGHT	3486	2403643	Full Trial Period	2400157	35	Trial: 35	2400157	23	×ÔÐÐ³µ	Ï´ÒÂ»ú	¹Ä	j	j
zzh	.	.	.	.	226	3484	9	3259	898.00	396.00	14	.	.	.	false	false	Message: 3467ms	.	.	.	.	.	.	.	.	.	.	.	KEYBOARD	3467	898.00	396.00	zzh.edf	RIGHT	3486	2403643	Full Trial Period	2400157	35	Trial: 35	2400157	23	×ÔÐÐ³µ	Ï´ÒÂ»ú	¹Ä	j	j
zzh	.	.	.	.	.	.	.	.	.	.	15	.	.	.	false	false	Message: 3532ms	.	.	.	.	.	.	.	.	.	.	.	TRIAL_RESULT 0	3532	.	.	zzh.edf	RIGHT	3486	2403643	Full Trial Period	2400157	35	Trial: 35	2400157	23	×ÔÐÐ³µ	Ï´ÒÂ»ú	¹Ä	j	j
zzh	.	.	.	.	.	.	.	.	.	.	1	.	.	.	false	false	Message: -16ms	.	.	.	.	.	.	.	.	.	.	.	TRIALID 35	-16	.	.	zzh.edf	RIGHT	4286	2409378	Full Trial Period	2405092	36	Trial: 36	2405092	59	º£ëà	¸Ö±Ê	µ°¾í	j	j
zzh	.	.	.	.	.	.	.	.	.	.	2	.	.	.	false	false	Message: -1ms	.	.	.	.	.	.	.	.	.	.	.	RECCFG CR 1000 2 0 R	-1	.	.	zzh.edf	RIGHT	4286	2409378	Full Trial Period	2405092	36	Trial: 36	2405092	59	º£ëà	¸Ö±Ê	µ°¾í	j	j
zzh	.	.	.	.	.	.	.	.	.	.	3	.	.	.	false	false	Message: -1ms	.	.	.	.	.	.	.	.	.	.	.	ELCLCFG TOWER	-1	.	.	zzh.edf	RIGHT	4286	2409378	Full Trial Period	2405092	36	Trial: 36	2405092	59	º£ëà	¸Ö±Ê	µ°¾í	j	j
zzh	.	.	.	.	.	.	.	.	.	.	4	.	.	.	false	false	Message: -1ms	.	.	.	.	.	.	.	.	.	.	.	GAZE_COORDS 0.00 0.00 1023.00 767.00	-1	.	.	zzh.edf	RIGHT	4286	2409378	Full Trial Period	2405092	36	Trial: 36	2405092	59	º£ëà	¸Ö±Ê	µ°¾í	j	j
zzh	.	.	.	.	.	.	.	.	.	.	5	.	.	.	false	false	Message: -1ms	.	.	.	.	.	.	.	.	.	.	.	THRESHOLDS R 145 243	-1	.	.	zzh.edf	RIGHT	4286	2409378	Full Trial Period	2405092	36	Trial: 36	2405092	59	º£ëà	¸Ö±Ê	µ°¾í	j	j
zzh	.	.	.	.	.	.	.	.	.	.	6	.	.	.	false	false	Message: -1ms	.	.	.	.	.	.	.	.	.	.	.	ELCL_PROC CENTROID (3)	-1	.	.	zzh.edf	RIGHT	4286	2409378	Full Trial Period	2405092	36	Trial: 36	2405092	59	º£ëà	¸Ö±Ê	µ°¾í	j	j
zzh	.	.	.	.	.	.	.	.	.	.	7	.	.	.	false	false	Message: -1ms	.	.	.	.	.	.	.	.	.	.	.	ELCL_PCR_PARAM 5 3.0	-1	.	.	zzh.edf	RIGHT	4286	2409378	Full Trial Period	2405092	36	Trial: 36	2405092	59	º£ëà	¸Ö±Ê	µ°¾í	j	j
zzh	.	.	.	.	.	.	.	.	.	.	8	.	.	.	false	true	Message: 0ms	.	.	.	.	.	.	.	.	.	.	.	!MODE RECORD CR 1000 2 0 R	0	.	.	zzh.edf	RIGHT	4286	2409378	Full Trial Period	2405092	36	Trial: 36	2405092	59	º£ëà	¸Ö±Ê	µ°¾í	j	j
zzh	.	.	.	.	567	573	1	7	129.30	402.70	9	.	.	.	false	false	Message: 42ms	.	.	.	.	.	.	.	.	.	.	.	SYNCTIME	42	129.30	402.70	zzh.edf	RIGHT	4286	2409378	Full Trial Period	2405092	36	Trial: 36	2405092	59	º£ëà	¸Ö±Ê	µ°¾í	j	j
zzh	182	2462	2	2281	.	.	.	.	.	.	10	.	.	.	false	false	Message: 2372ms	10.70	47.35	226	2471	438.00	353.60	5	733.60	2246	123.40	407.60	INVISIBLE_BOUNDARY[1]	2372	.	.	zzh.edf	RIGHT	4286	2409378	Full Trial Period	2405092	36	Trial: 36	2405092	59	º£ëà	¸Ö±Ê	µ°¾í	j	j
zzh	182	2462	2	2281	.	.	.	.	.	.	11	.	.	.	false	false	Message: 2384ms	10.70	47.35	226	2471	438.00	353.60	5	733.60	2246	123.40	407.60	SYNCTIME	2384	.	.	zzh.edf	RIGHT	4286	2409378	Full Trial Period	2405092	36	Trial: 36	2405092	59	º£ëà	¸Ö±Ê	µ°¾í	j	j
zzh	178	2963	3	2786	.	.	.	.	.	.	12	.	.	.	false	false	Message: 2901ms	10.66	49.36	216	2972	799.60	529.10	7	772.80	2757	514.10	389.70	INVISIBLE_BOUNDARY[2]	2901	.	.	zzh.edf	RIGHT	4286	2409378	Full Trial Period	2405092	36	Trial: 36	2405092	59	º£ëà	¸Ö±Ê	µ°¾í	j	j
zzh	178	2963	3	2786	.	.	.	.	.	.	13	.	.	.	false	false	Message: 2908ms	10.66	49.36	216	2972	799.60	529.10	7	772.80	2757	514.10	389.70	SYNCTIME	2908	.	.	zzh.edf	RIGHT	4286	2409378	Full Trial Period	2405092	36	Trial: 36	2405092	59	º£ëà	¸Ö±Ê	µ°¾í	j	j
zzh	.	.	.	.	87	4284	11	4198	901.80	385.70	14	[1]	2	RECTANGLE_INTERESTAREA	false	false	Message: 4267ms	.	.	.	.	.	.	.	.	.	.	.	KEYBOARD	4267	901.80	385.70	zzh.edf	RIGHT	4286	2409378	Full Trial Period	2405092	36	Trial: 36	2405092	59	º£ëà	¸Ö±Ê	µ°¾í	j	j
zzh	.	.	.	.	.	.	.	.	.	.	15	.	.	.	false	false	Message: 4329ms	.	.	.	.	.	.	.	.	.	.	.	TRIAL_RESULT 0	4329	.	.	zzh.edf	RIGHT	4286	2409378	Full Trial Period	2405092	36	Trial: 36	2405092	59	º£ëà	¸Ö±Ê	µ°¾í	j	j
zzh	.	.	.	.	.	.	.	.	.	.	1	.	.	.	false	false	Message: -16ms	.	.	.	.	.	.	.	.	.	.	.	TRIALID 36	-16	.	.	zzh.edf	RIGHT	2856	2413772	Full Trial Period	2410916	37	Trial: 37	2410916	143	ºº±¤°ü	ÕÁÄÔÍè	³ß×Ó	f	f
zzh	.	.	.	.	.	.	.	.	.	.	2	.	.	.	false	false	Message: -1ms	.	.	.	.	.	.	.	.	.	.	.	RECCFG CR 1000 2 0 R	-1	.	.	zzh.edf	RIGHT	2856	2413772	Full Trial Period	2410916	37	Trial: 37	2410916	143	ºº±¤°ü	ÕÁÄÔÍè	³ß×Ó	f	f
zzh	.	.	.	.	.	.	.	.	.	.	3	.	.	.	false	false	Message: -1ms	.	.	.	.	.	.	.	.	.	.	.	ELCLCFG TOWER	-1	.	.	zzh.edf	RIGHT	2856	2413772	Full Trial Period	2410916	37	Trial: 37	2410916	143	ºº±¤°ü	ÕÁÄÔÍè	³ß×Ó	f	f
zzh	.	.	.	.	.	.	.	.	.	.	4	.	.	.	false	false	Message: -1ms	.	.	.	.	.	.	.	.	.	.	.	GAZE_COORDS 0.00 0.00 1023.00 767.00	-1	.	.	zzh.edf	RIGHT	2856	2413772	Full Trial Period	2410916	37	Trial: 37	2410916	143	ºº±¤°ü	ÕÁÄÔÍè	³ß×Ó	f	f
zzh	.	.	.	.	.	.	.	.	.	.	5	.	.	.	false	false	Message: -1ms	.	.	.	.	.	.	.	.	.	.	.	THRESHOLDS R 145 243	-1	.	.	zzh.edf	RIGHT	2856	2413772	Full Trial Period	2410916	37	Trial: 37	2410916	143	ºº±¤°ü	ÕÁÄÔÍè	³ß×Ó	f	f
zzh	.	.	.	.	.	.	.	.	.	.	6	.	.	.	false	false	Message: -1ms	.	.	.	.	.	.	.	.	.	.	.	ELCL_PROC CENTROID (3)	-1	.	.	zzh.edf	RIGHT	2856	2413772	Full Trial Period	2410916	37	Trial: 37	2410916	143	ºº±¤°ü	ÕÁÄÔÍè	³ß×Ó	f	f
zzh	.	.	.	.	.	.	.	.	.	.	7	.	.	.	false	false	Message: -1ms	.	.	.	.	.	.	.	.	.	.	.	ELCL_PCR_PARAM 5 3.0	-1	.	.	zzh.edf	RIGHT	2856	2413772	Full Trial Period	2410916	37	Trial: 37	2410916	143	ºº±¤°ü	ÕÁÄÔÍè	³ß×Ó	f	f
zzh	.	.	.	.	.	.	.	.	.	.	8	.	.	.	false	true	Message: 0ms	.	.	.	.	.	.	.	.	.	.	.	!MODE RECORD CR 1000 2 0 R	0	.	.	zzh.edf	RIGHT	2856	2413772	Full Trial Period	2410916	37	Trial: 37	2410916	143	ºº±¤°ü	ÕÁÄÔÍè	³ß×Ó	f	f
zzh	.	.	.	.	382	388	1	7	130.80	405.40	9	.	.	.	false	false	Message: 42ms	.	.	.	.	.	.	.	.	.	.	.	SYNCTIME	42	130.80	405.40	zzh.edf	RIGHT	2856	2413772	Full Trial Period	2410916	37	Trial: 37	2410916	143	ºº±¤°ü	ÕÁÄÔÍè	³ß×Ó	f	f
zzh	.	.	.	.	.	.	.	.	.	.	10	.	.	.	false	false	Message: 1008ms	12.17	181.71	67	1038	492.20	391.50	3	431.60	972	128.50	406.40	INVISIBLE_BOUNDARY[1]	1008	.	.	zzh.edf	RIGHT	2856	2413772	Full Trial Period	2410916	37	Trial: 37	2410916	143	ºº±¤°ü	ÕÁÄÔÍè	³ß×Ó	f	f
zzh	.	.	.	.	.	.	.	.	.	.	11	.	.	.	false	false	Message: 1017ms	12.17	181.71	67	1038	492.20	391.50	3	431.60	972	128.50	406.40	SYNCTIME	1017	.	.	zzh.edf	RIGHT	2856	2413772	Full Trial Period	2410916	37	Trial: 37	2410916	143	ºº±¤°ü	ÕÁÄÔÍè	³ß×Ó	f	f
zzh	.	.	.	.	.	.	.	.	.	.	12	.	.	.	false	false	Message: 1949ms	8.41	168.19	50	1959	793.10	385.30	5	266.30	1910	545.20	394.40	INVISIBLE_BOUNDARY[2]	1949	.	.	zzh.edf	RIGHT	2856	2413772	Full Trial Period	2410916	37	Trial: 37	2410916	143	ºº±¤°ü	ÕÁÄÔÍè	³ß×Ó	f	f
zzh	.	.	.	.	.	.	.	.	.	.	13	.	.	.	false	false	Message: 1959ms	8.41	168.19	50	1959	793.10	385.30	5	266.30	1910	545.20	394.40	SYNCTIME	1959	.	.	zzh.edf	RIGHT	2856	2413772	Full Trial Period	2410916	37	Trial: 37	2410916	143	ºº±¤°ü	ÕÁÄÔÍè	³ß×Ó	f	f
zzh	.	.	.	.	99	2854	8	2756	628.80	390.60	14	.	.	.	false	false	Message: 2837ms	.	.	.	.	.	.	.	.	.	.	.	KEYBOARD	2837	628.80	390.60	zzh.edf	RIGHT	2856	2413772	Full Trial Period	2410916	37	Trial: 37	2410916	143	ºº±¤°ü	ÕÁÄÔÍè	³ß×Ó	f	f
zzh	.	.	.	.	.	.	.	.	.	.	15	.	.	.	false	false	Message: 2895ms	.	.	.	.	.	.	.	.	.	.	.	TRIAL_RESULT 0	2895	.	.	zzh.edf	RIGHT	2856	2413772	Full Trial Period	2410916	37	Trial: 37	2410916	143	ºº±¤°ü	ÕÁÄÔÍè	³ß×Ó	f	f
zzh	.	.	.	.	.	.	.	.	.	.	1	.	.	.	false	false	Message: -15ms	.	.	.	.	.	.	.	.	.	.	.	TRIALID 37	-15	.	.	zzh.edf	RIGHT	6423	2421596	Full Trial Period	2415173	38	Trial: 38	2415173	102	¼¦ÍÈ	Ã¢¹û	·ÊÔí	j	j
zzh	.	.	.	.	.	.	.	.	.	.	2	.	.	.	false	false	Message: -1ms	.	.	.	.	.	.	.	.	.	.	.	RECCFG CR 1000 2 0 R	-1	.	.	zzh.edf	RIGHT	6423	2421596	Full Trial Period	2415173	38	Trial: 38	2415173	102	¼¦ÍÈ	Ã¢¹û	·ÊÔí	j	j
zzh	.	.	.	.	.	.	.	.	.	.	3	.	.	.	false	false	Message: -1ms	.	.	.	.	.	.	.	.	.	.	.	ELCLCFG TOWER	-1	.	.	zzh.edf	RIGHT	6423	2421596	Full Trial Period	2415173	38	Trial: 38	2415173	102	¼¦ÍÈ	Ã¢¹û	·ÊÔí	j	j
zzh	.	.	.	.	.	.	.	.	.	.	4	.	.	.	false	false	Message: -1ms	.	.	.	.	.	.	.	.	.	.	.	GAZE_COORDS 0.00 0.00 1023.00 767.00	-1	.	.	zzh.edf	RIGHT	6423	2421596	Full Trial Period	2415173	38	Trial: 38	2415173	102	¼¦ÍÈ	Ã¢¹û	·ÊÔí	j	j
zzh	.	.	.	.	.	.	.	.	.	.	5	.	.	.	false	false	Message: -1ms	.	.	.	.	.	.	.	.	.	.	.	THRESHOLDS R 145 243	-1	.	.	zzh.edf	RIGHT	6423	2421596	Full Trial Period	2415173	38	Trial: 38	2415173	102	¼¦ÍÈ	Ã¢¹û	·ÊÔí	j	j
zzh	.	.	.	.	.	.	.	.	.	.	6	.	.	.	false	false	Message: -1ms	.	.	.	.	.	.	.	.	.	.	.	ELCL_PROC CENTROID (3)	-1	.	.	zzh.edf	RIGHT	6423	2421596	Full Trial Period	2415173	38	Trial: 38	2415173	102	¼¦ÍÈ	Ã¢¹û	·ÊÔí	j	j
zzh	.	.	.	.	.	.	.	.	.	.	7	.	.	.	false	false	Message: -1ms	.	.	.	.	.	.	.	.	.	.	.	ELCL_PCR_PARAM 5 3.0	-1	.	.	zzh.edf	RIGHT	6423	2421596	Full Trial Period	2415173	38	Trial: 38	2415173	102	¼¦ÍÈ	Ã¢¹û	·ÊÔí	j	j
zzh	.	.	.	.	.	.	.	.	.	.	8	.	.	.	false	true	Message: 0ms	.	.	.	.	.	.	.	.	.	.	.	!MODE RECORD CR 1000 2 0 R	0	.	.	zzh.edf	RIGHT	6423	2421596	Full Trial Period	2415173	38	Trial: 38	2415173	102	¼¦ÍÈ	Ã¢¹û	·ÊÔí	j	j
zzh	.	.	.	.	842	848	1	7	140.80	401.40	9	.	.	.	false	false	Message: 43ms	.	.	.	.	.	.	.	.	.	.	.	SYNCTIME	43	140.80	401.40	zzh.edf	RIGHT	6423	2421596	Full Trial Period	2415173	38	Trial: 38	2415173	102	¼¦ÍÈ	Ã¢¹û	·ÊÔí	j	j
zzh	.	.	.	.	.	.	.	.	.	.	10	.	.	.	false	false	Message: 2300ms	9.44	28.27	334	2307	417.00	389.90	4	717.40	1974	134.90	399.80	INVISIBLE_BOUNDARY[1]	2300	.	.	zzh.edf	RIGHT	6423	2421596	Full Trial Period	2415173	38	Trial: 38	2415173	102	¼¦ÍÈ	Ã¢¹û	·ÊÔí	j	j
zzh	.	.	.	.	160	2467	5	2308	413.80	390.30	11	.	.	.	false	false	Message: 2309ms	.	.	.	.	.	.	.	.	.	.	.	SYNCTIME	2309	413.80	390.30	zzh.edf	RIGHT	6423	2421596	Full Trial Period	2415173	38	Trial: 38	2415173	102	¼¦ÍÈ	Ã¢¹û	·ÊÔí	j	j
zzh	.	.	.	.	.	.	.	.	.	.	12	.	.	.	false	false	Message: 3964ms	3.10	93.92	33	3979	896.20	380.40	8	188.00	3947	802.60	375.20	INVISIBLE_BOUNDARY[2]	3964	.	.	zzh.edf	RIGHT	6423	2421596	Full Trial Period	2415173	38	Trial: 38	2415173	102	¼¦ÍÈ	Ã¢¹û	·ÊÔí	j	j
zzh	.	.	.	.	.	.	.	.	.	.	13	.	.	.	false	false	Message: 3976ms	3.10	93.92	33	3979	896.20	380.40	8	188.00	3947	802.60	375.20	SYNCTIME	3976	.	.	zzh.edf	RIGHT	6423	2421596	Full Trial Period	2415173	38	Trial: 38	2415173	102	¼¦ÍÈ	Ã¢¹û	·ÊÔí	j	j
zzh	.	.	.	.	517	6421	13	5905	886.00	383.80	14	[1]	2	RECTANGLE_INTERESTAREA	false	false	Message: 6404ms	.	.	.	.	.	.	.	.	.	.	.	KEYBOARD	6404	886.00	383.80	zzh.edf	RIGHT	6423	2421596	Full Trial Period	2415173	38	Trial: 38	2415173	102	¼¦ÍÈ	Ã¢¹û	·ÊÔí	j	j
zzh	.	.	.	.	.	.	.	.	.	.	15	.	.	.	false	false	Message: 6477ms	.	.	.	.	.	.	.	.	.	.	.	TRIAL_RESULT 0	6477	.	.	zzh.edf	RIGHT	6423	2421596	Full Trial Period	2415173	38	Trial: 38	2415173	102	¼¦ÍÈ	Ã¢¹û	·ÊÔí	j	j
zzh	.	.	.	.	.	.	.	.	.	.	1	.	.	.	false	false	Message: -22ms	.	.	.	.	.	.	.	.	.	.	.	TRIALID 38	-22	.	.	zzh.edf	RIGHT	4152	2427347	Full Trial Period	2423195	39	Trial: 39	2423195	56	°ôÇò¹÷	»ð¾æ	ÆË¿ËÅÆ	j	f
zzh	.	.	.	.	.	.	.	.	.	.	2	.	.	.	false	false	Message: -1ms	.	.	.	.	.	.	.	.	.	.	.	RECCFG CR 1000 2 0 R	-1	.	.	zzh.edf	RIGHT	4152	2427347	Full Trial Period	2423195	39	Trial: 39	2423195	56	°ôÇò¹÷	»ð¾æ	ÆË¿ËÅÆ	j	f
zzh	.	.	.	.	.	.	.	.	.	.	3	.	.	.	false	false	Message: -1ms	.	.	.	.	.	.	.	.	.	.	.	ELCLCFG TOWER	-1	.	.	zzh.edf	RIGHT	4152	2427347	Full Trial Period	2423195	39	Trial: 39	2423195	56	°ôÇò¹÷	»ð¾æ	ÆË¿ËÅÆ	j	f
zzh	.	.	.	.	.	.	.	.	.	.	4	.	.	.	false	false	Message: -1ms	.	.	.	.	.	.	.	.	.	.	.	GAZE_COORDS 0.00 0.00 1023.00 767.00	-1	.	.	zzh.edf	RIGHT	4152	2427347	Full Trial Period	2423195	39	Trial: 39	2423195	56	°ôÇò¹÷	»ð¾æ	ÆË¿ËÅÆ	j	f
zzh	.	.	.	.	.	.	.	.	.	.	5	.	.	.	false	false	Message: -1ms	.	.	.	.	.	.	.	.	.	.	.	THRESHOLDS R 145 243	-1	.	.	zzh.edf	RIGHT	4152	2427347	Full Trial Period	2423195	39	Trial: 39	2423195	56	°ôÇò¹÷	»ð¾æ	ÆË¿ËÅÆ	j	f
zzh	.	.	.	.	.	.	.	.	.	.	6	.	.	.	false	false	Message: -1ms	.	.	.	.	.	.	.	.	.	.	.	ELCL_PROC CENTROID (3)	-1	.	.	zzh.edf	RIGHT	4152	2427347	Full Trial Period	2423195	39	Trial: 39	2423195	56	°ôÇò¹÷	»ð¾æ	ÆË¿ËÅÆ	j	f
zzh	.	.	.	.	.	.	.	.	.	.	7	.	.	.	false	false	Message: -1ms	.	.	.	.	.	.	.	.	.	.	.	ELCL_PCR_PARAM 5 3.0	-1	.	.	zzh.edf	RIGHT	4152	2427347	Full Trial Period	2423195	39	Trial: 39	2423195	56	°ôÇò¹÷	»ð¾æ	ÆË¿ËÅÆ	j	f
zzh	.	.	.	.	.	.	.	.	.	.	8	.	.	.	false	true	Message: 0ms	.	.	.	.	.	.	.	.	.	.	.	!MODE RECORD CR 1000 2 0 R	0	.	.	zzh.edf	RIGHT	4152	2427347	Full Trial Period	2423195	39	Trial: 39	2423195	56	°ôÇò¹÷	»ð¾æ	ÆË¿ËÅÆ	j	f
zzh	.	.	.	.	498	504	1	7	159.40	411.00	9	.	.	.	false	false	Message: 45ms	.	.	.	.	.	.	.	.	.	.	.	SYNCTIME	45	159.40	411.00	zzh.edf	RIGHT	4152	2427347	Full Trial Period	2423195	39	Trial: 39	2423195	56	°ôÇò¹÷	»ð¾æ	ÆË¿ËÅÆ	j	f
zzh	.	.	.	.	.	.	.	.	.	.	10	.	.	.	false	false	Message: 1783ms	9.71	156.56	62	1811	478.60	399.90	4	374.80	1750	190.00	409.60	INVISIBLE_BOUNDARY[1]	1783	.	.	zzh.edf	RIGHT	4152	2427347	Full Trial Period	2423195	39	Trial: 39	2423195	56	°ôÇò¹÷	»ð¾æ	ÆË¿ËÅÆ	j	f
zzh	.	.	.	.	.	.	.	.	.	.	11	.	.	.	false	false	Message: 1786ms	9.71	156.56	62	1811	478.60	399.90	4	374.80	1750	190.00	409.60	SYNCTIME	1786	.	.	zzh.edf	RIGHT	4152	2427347	Full Trial Period	2423195	39	Trial: 39	2423195	56	°ôÇò¹÷	»ð¾æ	ÆË¿ËÅÆ	j	f
zzh	.	.	.	.	.	.	.	.	.	.	12	.	.	.	false	false	Message: 2657ms	9.22	177.37	52	2671	817.80	390.80	6	279.30	2620	544.80	391.40	INVISIBLE_BOUNDARY[2]	2657	.	.	zzh.edf	RIGHT	4152	2427347	Full Trial Period	2423195	39	Trial: 39	2423195	56	°ôÇò¹÷	»ð¾æ	ÆË¿ËÅÆ	j	f
zzh	.	.	.	.	.	.	.	.	.	.	13	.	.	.	false	false	Message: 2660ms	9.22	177.37	52	2671	817.80	390.80	6	279.30	2620	544.80	391.40	SYNCTIME	2660	.	.	zzh.edf	RIGHT	4152	2427347	Full Trial Period	2423195	39	Trial: 39	2423195	56	°ôÇò¹÷	»ð¾æ	ÆË¿ËÅÆ	j	f
zzh	.	.	.	.	184	4150	10	3967	874.90	394.00	14	[1]	2	RECTANGLE_INTERESTAREA	false	false	Message: 4133ms	.	.	.	.	.	.	.	.	.	.	.	KEYBOARD	4133	874.90	394.00	zzh.edf	RIGHT	4152	2427347	Full Trial Period	2423195	39	Trial: 39	2423195	56	°ôÇò¹÷	»ð¾æ	ÆË¿ËÅÆ	j	f
zzh	.	.	.	.	.	.	.	.	.	.	15	.	.	.	false	false	Message: 4193ms	.	.	.	.	.	.	.	.	.	.	.	TRIAL_RESULT 0	4193	.	.	zzh.edf	RIGHT	4152	2427347	Full Trial Period	2423195	39	Trial: 39	2423195	56	°ôÇò¹÷	»ð¾æ	ÆË¿ËÅÆ	j	f
zzh	.	.	.	.	.	.	.	.	.	.	1	.	.	.	false	false	Message: -14ms	.	.	.	.	.	.	.	.	.	.	.	TRIALID 39	-14	.	.	zzh.edf	RIGHT	3875	2432995	Full Trial Period	2429120	40	Trial: 40	2429120	100	À®°È	Â©¶·	°ÙºÏ»¨	j	j
zzh	.	.	.	.	.	.	.	.	.	.	2	.	.	.	false	false	Message: -1ms	.	.	.	.	.	.	.	.	.	.	.	RECCFG CR 1000 2 0 R	-1	.	.	zzh.edf	RIGHT	3875	2432995	Full Trial Period	2429120	40	Trial: 40	2429120	100	À®°È	Â©¶·	°ÙºÏ»¨	j	j
zzh	.	.	.	.	.	.	.	.	.	.	3	.	.	.	false	false	Message: -1ms	.	.	.	.	.	.	.	.	.	.	.	ELCLCFG TOWER	-1	.	.	zzh.edf	RIGHT	3875	2432995	Full Trial Period	2429120	40	Trial: 40	2429120	100	À®°È	Â©¶·	°ÙºÏ»¨	j	j
zzh	.	.	.	.	.	.	.	.	.	.	4	.	.	.	false	false	Message: -1ms	.	.	.	.	.	.	.	.	.	.	.	GAZE_COORDS 0.00 0.00 1023.00 767.00	-1	.	.	zzh.edf	RIGHT	3875	2432995	Full Trial Period	2429120	40	Trial: 40	2429120	100	À®°È	Â©¶·	°ÙºÏ»¨	j	j
zzh	.	.	.	.	.	.	.	.	.	.	5	.	.	.	false	false	Message: -1ms	.	.	.	.	.	.	.	.	.	.	.	THRESHOLDS R 145 243	-1	.	.	zzh.edf	RIGHT	3875	2432995	Full Trial Period	2429120	40	Trial: 40	2429120	100	À®°È	Â©¶·	°ÙºÏ»¨	j	j
zzh	.	.	.	.	.	.	.	.	.	.	6	.	.	.	false	false	Message: -1ms	.	.	.	.	.	.	.	.	.	.	.	ELCL_PROC CENTROID (3)	-1	.	.	zzh.edf	RIGHT	3875	2432995	Full Trial Period	2429120	40	Trial: 40	2429120	100	À®°È	Â©¶·	°ÙºÏ»¨	j	j
zzh	.	.	.	.	.	.	.	.	.	.	7	.	.	.	false	false	Message: -1ms	.	.	.	.	.	.	.	.	.	.	.	ELCL_PCR_PARAM 5 3.0	-1	.	.	zzh.edf	RIGHT	3875	2432995	Full Trial Period	2429120	40	Trial: 40	2429120	100	À®°È	Â©¶·	°ÙºÏ»¨	j	j
zzh	.	.	.	.	.	.	.	.	.	.	8	.	.	.	false	true	Message: 0ms	.	.	.	.	.	.	.	.	.	.	.	!MODE RECORD CR 1000 2 0 R	0	.	.	zzh.edf	RIGHT	3875	2432995	Full Trial Period	2429120	40	Trial: 40	2429120	100	À®°È	Â©¶·	°ÙºÏ»¨	j	j
zzh	.	.	.	.	892	900	1	9	140.20	400.60	9	.	.	.	false	false	Message: 43ms	.	.	.	.	.	.	.	.	.	.	.	SYNCTIME	43	140.20	400.60	zzh.edf	RIGHT	3875	2432995	Full Trial Period	2429120	40	Trial: 40	2429120	100	À®°È	Â©¶·	°ÙºÏ»¨	j	j
zzh	.	.	.	.	.	.	.	.	.	.	10	.	.	.	false	false	Message: 1420ms	12.03	200.47	60	1445	514.30	390.50	2	396.00	1386	156.50	395.10	INVISIBLE_BOUNDARY[1]	1420	.	.	zzh.edf	RIGHT	3875	2432995	Full Trial Period	2429120	40	Trial: 40	2429120	100	À®°È	Â©¶·	°ÙºÏ»¨	j	j
zzh	.	.	.	.	.	.	.	.	.	.	11	.	.	.	false	false	Message: 1426ms	12.03	200.47	60	1445	514.30	390.50	2	396.00	1386	156.50	395.10	SYNCTIME	1426	.	.	zzh.edf	RIGHT	3875	2432995	Full Trial Period	2429120	40	Trial: 40	2429120	100	À®°È	Â©¶·	°ÙºÏ»¨	j	j
zzh	.	.	.	.	499	2690	5	2192	846.00	378.30	12	[1]	2	RECTANGLE_INTERESTAREA	false	false	Message: 2660ms	.	.	.	.	.	.	.	.	.	.	.	INVISIBLE_BOUNDARY[2]	2660	846.00	378.30	zzh.edf	RIGHT	3875	2432995	Full Trial Period	2429120	40	Trial: 40	2429120	100	À®°È	Â©¶·	°ÙºÏ»¨	j	j
zzh	.	.	.	.	499	2690	5	2192	846.00	378.30	13	[1]	2	RECTANGLE_INTERESTAREA	false	false	Message: 2668ms	.	.	.	.	.	.	.	.	.	.	.	SYNCTIME	2668	846.00	378.30	zzh.edf	RIGHT	3875	2432995	Full Trial Period	2429120	40	Trial: 40	2429120	100	À®°È	Â©¶·	°ÙºÏ»¨	j	j
zzh	.	.	.	.	197	3873	8	3677	903.50	390.60	14	[1]	2	RECTANGLE_INTERESTAREA	false	false	Message: 3856ms	.	.	.	.	.	.	.	.	.	.	.	KEYBOARD	3856	903.50	390.60	zzh.edf	RIGHT	3875	2432995	Full Trial Period	2429120	40	Trial: 40	2429120	100	À®°È	Â©¶·	°ÙºÏ»¨	j	j
zzh	.	.	.	.	.	.	.	.	.	.	15	.	.	.	false	false	Message: 3914ms	.	.	.	.	.	.	.	.	.	.	.	TRIAL_RESULT 0	3914	.	.	zzh.edf	RIGHT	3875	2432995	Full Trial Period	2429120	40	Trial: 40	2429120	100	À®°È	Â©¶·	°ÙºÏ»¨	j	j
zzh	.	.	.	.	.	.	.	.	.	.	1	.	.	.	false	false	Message: -16ms	.	.	.	.	.	.	.	.	.	.	.	TRIALID 40	-16	.	.	zzh.edf	RIGHT	3612	2438149	Full Trial Period	2434537	41	Trial: 41	2434537	45	ÒûË®»ú	±£ÏÕÏä	Æì¸Ë	f	f
zzh	.	.	.	.	.	.	.	.	.	.	2	.	.	.	false	false	Message: -1ms	.	.	.	.	.	.	.	.	.	.	.	RECCFG CR 1000 2 0 R	-1	.	.	zzh.edf	RIGHT	3612	2438149	Full Trial Period	2434537	41	Trial: 41	2434537	45	ÒûË®»ú	±£ÏÕÏä	Æì¸Ë	f	f
zzh	.	.	.	.	.	.	.	.	.	.	3	.	.	.	false	false	Message: -1ms	.	.	.	.	.	.	.	.	.	.	.	ELCLCFG TOWER	-1	.	.	zzh.edf	RIGHT	3612	2438149	Full Trial Period	2434537	41	Trial: 41	2434537	45	ÒûË®»ú	±£ÏÕÏä	Æì¸Ë	f	f
zzh	.	.	.	.	.	.	.	.	.	.	4	.	.	.	false	false	Message: -1ms	.	.	.	.	.	.	.	.	.	.	.	GAZE_COORDS 0.00 0.00 1023.00 767.00	-1	.	.	zzh.edf	RIGHT	3612	2438149	Full Trial Period	2434537	41	Trial: 41	2434537	45	ÒûË®»ú	±£ÏÕÏä	Æì¸Ë	f	f
zzh	.	.	.	.	.	.	.	.	.	.	5	.	.	.	false	false	Message: -1ms	.	.	.	.	.	.	.	.	.	.	.	THRESHOLDS R 145 243	-1	.	.	zzh.edf	RIGHT	3612	2438149	Full Trial Period	2434537	41	Trial: 41	2434537	45	ÒûË®»ú	±£ÏÕÏä	Æì¸Ë	f	f
zzh	.	.	.	.	.	.	.	.	.	.	6	.	.	.	false	false	Message: -1ms	.	.	.	.	.	.	.	.	.	.	.	ELCL_PROC CENTROID (3)	-1	.	.	zzh.edf	RIGHT	3612	2438149	Full Trial Period	2434537	41	Trial: 41	2434537	45	ÒûË®»ú	±£ÏÕÏä	Æì¸Ë	f	f
zzh	.	.	.	.	.	.	.	.	.	.	7	.	.	.	false	false	Message: -1ms	.	.	.	.	.	.	.	.	.	.	.	ELCL_PCR_PARAM 5 3.0	-1	.	.	zzh.edf	RIGHT	3612	2438149	Full Trial Period	2434537	41	Trial: 41	2434537	45	ÒûË®»ú	±£ÏÕÏä	Æì¸Ë	f	f
zzh	.	.	.	.	.	.	.	.	.	.	8	.	.	.	false	true	Message: 0ms	.	.	.	.	.	.	.	.	.	.	.	!MODE RECORD CR 1000 2 0 R	0	.	.	zzh.edf	RIGHT	3612	2438149	Full Trial Period	2434537	41	Trial: 41	2434537	45	ÒûË®»ú	±£ÏÕÏä	Æì¸Ë	f	f
zzh	.	.	.	.	924	930	1	7	136.60	392.30	9	.	.	.	false	false	Message: 42ms	.	.	.	.	.	.	.	.	.	.	.	SYNCTIME	42	136.60	392.30	zzh.edf	RIGHT	3612	2438149	Full Trial Period	2434537	41	Trial: 41	2434537	45	ÒûË®»ú	±£ÏÕÏä	Æì¸Ë	f	f
zzh	.	.	.	.	.	.	.	.	.	.	10	.	.	.	false	false	Message: 968ms	9.98	169.16	59	989	441.60	389.50	1	408.00	931	143.70	392.50	INVISIBLE_BOUNDARY[1]	968	.	.	zzh.edf	RIGHT	3612	2438149	Full Trial Period	2434537	41	Trial: 41	2434537	45	ÒûË®»ú	±£ÏÕÏä	Æì¸Ë	f	f
zzh	.	.	.	.	.	.	.	.	.	.	11	.	.	.	false	false	Message: 975ms	9.98	169.16	59	989	441.60	389.50	1	408.00	931	143.70	392.50	SYNCTIME	975	.	.	zzh.edf	RIGHT	3612	2438149	Full Trial Period	2434537	41	Trial: 41	2434537	45	ÒûË®»ú	±£ÏÕÏä	Æì¸Ë	f	f
zzh	.	.	.	.	.	.	.	.	.	.	12	.	.	.	false	false	Message: 1970ms	8.53	170.65	50	1985	837.00	378.40	5	276.40	1936	583.70	386.00	INVISIBLE_BOUNDARY[2]	1970	.	.	zzh.edf	RIGHT	3612	2438149	Full Trial Period	2434537	41	Trial: 41	2434537	45	ÒûË®»ú	±£ÏÕÏä	Æì¸Ë	f	f
zzh	.	.	.	.	.	.	.	.	.	.	13	.	.	.	false	false	Message: 1975ms	8.53	170.65	50	1985	837.00	378.40	5	276.40	1936	583.70	386.00	SYNCTIME	1975	.	.	zzh.edf	RIGHT	3612	2438149	Full Trial Period	2434537	41	Trial: 41	2434537	45	ÒûË®»ú	±£ÏÕÏä	Æì¸Ë	f	f
zzh	.	.	.	.	121	3610	10	3490	584.80	395.70	14	.	.	.	false	false	Message: 3593ms	.	.	.	.	.	.	.	.	.	.	.	KEYBOARD	3593	584.80	395.70	zzh.edf	RIGHT	3612	2438149	Full Trial Period	2434537	41	Trial: 41	2434537	45	ÒûË®»ú	±£ÏÕÏä	Æì¸Ë	f	f
zzh	.	.	.	.	.	.	.	.	.	.	15	.	.	.	false	false	Message: 3657ms	.	.	.	.	.	.	.	.	.	.	.	TRIAL_RESULT 0	3657	.	.	zzh.edf	RIGHT	3612	2438149	Full Trial Period	2434537	41	Trial: 41	2434537	45	ÒûË®»ú	±£ÏÕÏä	Æì¸Ë	f	f
zzh	.	.	.	.	.	.	.	.	.	.	1	.	.	.	false	false	Message: -16ms	.	.	.	.	.	.	.	.	.	.	.	TRIALID 41	-16	.	.	zzh.edf	RIGHT	3946	2443541	Full Trial Period	2439595	42	Trial: 42	2439595	110	±ÊÍ²	¿óÈªË®	°ôÇò¹÷	j	j
zzh	.	.	.	.	.	.	.	.	.	.	2	.	.	.	false	false	Message: -1ms	.	.	.	.	.	.	.	.	.	.	.	RECCFG CR 1000 2 0 R	-1	.	.	zzh.edf	RIGHT	3946	2443541	Full Trial Period	2439595	42	Trial: 42	2439595	110	±ÊÍ²	¿óÈªË®	°ôÇò¹÷	j	j
zzh	.	.	.	.	.	.	.	.	.	.	3	.	.	.	false	false	Message: -1ms	.	.	.	.	.	.	.	.	.	.	.	ELCLCFG TOWER	-1	.	.	zzh.edf	RIGHT	3946	2443541	Full Trial Period	2439595	42	Trial: 42	2439595	110	±ÊÍ²	¿óÈªË®	°ôÇò¹÷	j	j
zzh	.	.	.	.	.	.	.	.	.	.	4	.	.	.	false	false	Message: -1ms	.	.	.	.	.	.	.	.	.	.	.	GAZE_COORDS 0.00 0.00 1023.00 767.00	-1	.	.	zzh.edf	RIGHT	3946	2443541	Full Trial Period	2439595	42	Trial: 42	2439595	110	±ÊÍ²	¿óÈªË®	°ôÇò¹÷	j	j
zzh	.	.	.	.	.	.	.	.	.	.	5	.	.	.	false	false	Message: -1ms	.	.	.	.	.	.	.	.	.	.	.	THRESHOLDS R 145 243	-1	.	.	zzh.edf	RIGHT	3946	2443541	Full Trial Period	2439595	42	Trial: 42	2439595	110	±ÊÍ²	¿óÈªË®	°ôÇò¹÷	j	j
zzh	.	.	.	.	.	.	.	.	.	.	6	.	.	.	false	false	Message: -1ms	.	.	.	.	.	.	.	.	.	.	.	ELCL_PROC CENTROID (3)	-1	.	.	zzh.edf	RIGHT	3946	2443541	Full Trial Period	2439595	42	Trial: 42	2439595	110	±ÊÍ²	¿óÈªË®	°ôÇò¹÷	j	j
zzh	.	.	.	.	.	.	.	.	.	.	7	.	.	.	false	false	Message: -1ms	.	.	.	.	.	.	.	.	.	.	.	ELCL_PCR_PARAM 5 3.0	-1	.	.	zzh.edf	RIGHT	3946	2443541	Full Trial Period	2439595	42	Trial: 42	2439595	110	±ÊÍ²	¿óÈªË®	°ôÇò¹÷	j	j
zzh	.	.	.	.	.	.	.	.	.	.	8	.	.	.	false	true	Message: 0ms	.	.	.	.	.	.	.	.	.	.	.	!MODE RECORD CR 1000 2 0 R	0	.	.	zzh.edf	RIGHT	3946	2443541	Full Trial Period	2439595	42	Trial: 42	2439595	110	±ÊÍ²	¿óÈªË®	°ôÇò¹÷	j	j
zzh	.	.	.	.	162	193	1	32	210.60	385.70	9	.	.	.	false	false	Message: 41ms	.	.	.	.	.	.	.	.	.	.	.	SYNCTIME	41	210.60	385.70	zzh.edf	RIGHT	3946	2443541	Full Trial Period	2439595	42	Trial: 42	2439595	110	±ÊÍ²	¿óÈªË®	°ôÇò¹÷	j	j
zzh	.	.	.	.	.	.	.	.	.	.	10	.	.	.	false	false	Message: 2135ms	11.91	224.76	53	2152	491.00	386.00	6	425.60	2100	135.80	402.00	INVISIBLE_BOUNDARY[1]	2135	.	.	zzh.edf	RIGHT	3946	2443541	Full Trial Period	2439595	42	Trial: 42	2439595	110	±ÊÍ²	¿óÈªË®	°ôÇò¹÷	j	j
zzh	.	.	.	.	.	.	.	.	.	.	11	.	.	.	false	false	Message: 2141ms	11.91	224.76	53	2152	491.00	386.00	6	425.60	2100	135.80	402.00	SYNCTIME	2141	.	.	zzh.edf	RIGHT	3946	2443541	Full Trial Period	2439595	42	Trial: 42	2439595	110	±ÊÍ²	¿óÈªË®	°ôÇò¹÷	j	j
zzh	.	.	.	.	.	.	.	.	.	.	12	.	.	.	false	false	Message: 3224ms	10.90	191.14	57	3245	873.40	376.90	8	307.40	3189	549.60	391.10	INVISIBLE_BOUNDARY[2]	3224	.	.	zzh.edf	RIGHT	3946	2443541	Full Trial Period	2439595	42	Trial: 42	2439595	110	±ÊÍ²	¿óÈªË®	°ôÇò¹÷	j	j
zzh	.	.	.	.	.	.	.	.	.	.	13	.	.	.	false	false	Message: 3233ms	10.90	191.14	57	3245	873.40	376.90	8	307.40	3189	549.60	391.10	SYNCTIME	3233	.	.	zzh.edf	RIGHT	3946	2443541	Full Trial Period	2439595	42	Trial: 42	2439595	110	±ÊÍ²	¿óÈªË®	°ôÇò¹÷	j	j
zzh	.	.	.	.	388	3944	10	3557	918.50	382.20	14	[1]	2	RECTANGLE_INTERESTAREA	false	false	Message: 3927ms	.	.	.	.	.	.	.	.	.	.	.	KEYBOARD	3927	918.50	382.20	zzh.edf	RIGHT	3946	2443541	Full Trial Period	2439595	42	Trial: 42	2439595	110	±ÊÍ²	¿óÈªË®	°ôÇò¹÷	j	j
zzh	.	.	.	.	.	.	.	.	.	.	15	.	.	.	false	false	Message: 3995ms	.	.	.	.	.	.	.	.	.	.	.	TRIAL_RESULT 0	3995	.	.	zzh.edf	RIGHT	3946	2443541	Full Trial Period	2439595	42	Trial: 42	2439595	110	±ÊÍ²	¿óÈªË®	°ôÇò¹÷	j	j
zzh	.	.	.	.	.	.	.	.	.	.	1	.	.	.	false	false	Message: -20ms	.	.	.	.	.	.	.	.	.	.	.	TRIALID 42	-20	.	.	zzh.edf	RIGHT	3349	2448588	Full Trial Period	2445239	43	Trial: 43	2445239	95	ÐÅ·â	¹úÆì	ÓÍ»­	j	j
zzh	.	.	.	.	.	.	.	.	.	.	2	.	.	.	false	false	Message: -1ms	.	.	.	.	.	.	.	.	.	.	.	RECCFG CR 1000 2 0 R	-1	.	.	zzh.edf	RIGHT	3349	2448588	Full Trial Period	2445239	43	Trial: 43	2445239	95	ÐÅ·â	¹úÆì	ÓÍ»­	j	j
zzh	.	.	.	.	.	.	.	.	.	.	3	.	.	.	false	false	Message: -1ms	.	.	.	.	.	.	.	.	.	.	.	ELCLCFG TOWER	-1	.	.	zzh.edf	RIGHT	3349	2448588	Full Trial Period	2445239	43	Trial: 43	2445239	95	ÐÅ·â	¹úÆì	ÓÍ»­	j	j
zzh	.	.	.	.	.	.	.	.	.	.	4	.	.	.	false	false	Message: -1ms	.	.	.	.	.	.	.	.	.	.	.	GAZE_COORDS 0.00 0.00 1023.00 767.00	-1	.	.	zzh.edf	RIGHT	3349	2448588	Full Trial Period	2445239	43	Trial: 43	2445239	95	ÐÅ·â	¹úÆì	ÓÍ»­	j	j
zzh	.	.	.	.	.	.	.	.	.	.	5	.	.	.	false	false	Message: -1ms	.	.	.	.	.	.	.	.	.	.	.	THRESHOLDS R 145 243	-1	.	.	zzh.edf	RIGHT	3349	2448588	Full Trial Period	2445239	43	Trial: 43	2445239	95	ÐÅ·â	¹úÆì	ÓÍ»­	j	j
zzh	.	.	.	.	.	.	.	.	.	.	6	.	.	.	false	false	Message: -1ms	.	.	.	.	.	.	.	.	.	.	.	ELCL_PROC CENTROID (3)	-1	.	.	zzh.edf	RIGHT	3349	2448588	Full Trial Period	2445239	43	Trial: 43	2445239	95	ÐÅ·â	¹úÆì	ÓÍ»­	j	j
zzh	.	.	.	.	.	.	.	.	.	.	7	.	.	.	false	false	Message: -1ms	.	.	.	.	.	.	.	.	.	.	.	ELCL_PCR_PARAM 5 3.0	-1	.	.	zzh.edf	RIGHT	3349	2448588	Full Trial Period	2445239	43	Trial: 43	2445239	95	ÐÅ·â	¹úÆì	ÓÍ»­	j	j
zzh	.	.	.	.	.	.	.	.	.	.	8	.	.	.	false	true	Message: 0ms	.	.	.	.	.	.	.	.	.	.	.	!MODE RECORD CR 1000 2 0 R	0	.	.	zzh.edf	RIGHT	3349	2448588	Full Trial Period	2445239	43	Trial: 43	2445239	95	ÐÅ·â	¹úÆì	ÓÍ»­	j	j
zzh	.	.	.	.	705	711	1	7	141.70	399.10	9	.	.	.	false	false	Message: 47ms	.	.	.	.	.	.	.	.	.	.	.	SYNCTIME	47	141.70	399.10	zzh.edf	RIGHT	3349	2448588	Full Trial Period	2445239	43	Trial: 43	2445239	95	ÐÅ·â	¹úÆì	ÓÍ»­	j	j
zzh	.	.	.	.	.	.	.	.	.	.	10	.	.	.	false	false	Message: 747ms	12.33	208.91	59	770	512.60	379.00	1	388.20	712	145.90	399.70	INVISIBLE_BOUNDARY[1]	747	.	.	zzh.edf	RIGHT	3349	2448588	Full Trial Period	2445239	43	Trial: 43	2445239	95	ÐÅ·â	¹úÆì	ÓÍ»­	j	j
zzh	.	.	.	.	.	.	.	.	.	.	11	.	.	.	false	false	Message: 755ms	12.33	208.91	59	770	512.60	379.00	1	388.20	712	145.90	399.70	SYNCTIME	755	.	.	zzh.edf	RIGHT	3349	2448588	Full Trial Period	2445239	43	Trial: 43	2445239	95	ÐÅ·â	¹úÆì	ÓÍ»­	j	j
zzh	.	.	.	.	.	.	.	.	.	.	12	.	.	.	false	false	Message: 1776ms	10.18	195.75	52	1794	838.50	385.40	4	329.20	1743	536.70	383.60	INVISIBLE_BOUNDARY[2]	1776	.	.	zzh.edf	RIGHT	3349	2448588	Full Trial Period	2445239	43	Trial: 43	2445239	95	ÐÅ·â	¹úÆì	ÓÍ»­	j	j
zzh	.	.	.	.	.	.	.	.	.	.	13	.	.	.	false	false	Message: 1780ms	10.18	195.75	52	1794	838.50	385.40	4	329.20	1743	536.70	383.60	SYNCTIME	1780	.	.	zzh.edf	RIGHT	3349	2448588	Full Trial Period	2445239	43	Trial: 43	2445239	95	ÐÅ·â	¹úÆì	ÓÍ»­	j	j
zzh	.	.	.	.	.	.	.	.	.	.	14	.	.	.	false	false	Message: 3331ms	1.19	3.39	350	3347	931.70	652.60	6	268.40	2998	894.20	659.70	KEYBOARD	3331	.	.	zzh.edf	RIGHT	3349	2448588	Full Trial Period	2445239	43	Trial: 43	2445239	95	ÐÅ·â	¹úÆì	ÓÍ»­	j	j
zzh	.	.	.	.	.	.	.	.	.	.	15	.	.	.	false	false	Message: 3390ms	.	.	.	.	.	.	.	.	.	.	.	TRIAL_RESULT 0	3390	.	.	zzh.edf	RIGHT	3349	2448588	Full Trial Period	2445239	43	Trial: 43	2445239	95	ÐÅ·â	¹úÆì	ÓÍ»­	j	j
zzh	.	.	.	.	.	.	.	.	.	.	1	.	.	.	false	false	Message: -17ms	.	.	.	.	.	.	.	.	.	.	.	TRIALID 43	-17	.	.	zzh.edf	RIGHT	5545	2456414	Full Trial Period	2450869	44	Trial: 44	2450869	44	Æì¸Ë	±£ÏÕÏä	Î¢²¨Â¯	j	j
zzh	.	.	.	.	.	.	.	.	.	.	2	.	.	.	false	false	Message: -1ms	.	.	.	.	.	.	.	.	.	.	.	RECCFG CR 1000 2 0 R	-1	.	.	zzh.edf	RIGHT	5545	2456414	Full Trial Period	2450869	44	Trial: 44	2450869	44	Æì¸Ë	±£ÏÕÏä	Î¢²¨Â¯	j	j
zzh	.	.	.	.	.	.	.	.	.	.	3	.	.	.	false	false	Message: -1ms	.	.	.	.	.	.	.	.	.	.	.	ELCLCFG TOWER	-1	.	.	zzh.edf	RIGHT	5545	2456414	Full Trial Period	2450869	44	Trial: 44	2450869	44	Æì¸Ë	±£ÏÕÏä	Î¢²¨Â¯	j	j
zzh	.	.	.	.	.	.	.	.	.	.	4	.	.	.	false	false	Message: -1ms	.	.	.	.	.	.	.	.	.	.	.	GAZE_COORDS 0.00 0.00 1023.00 767.00	-1	.	.	zzh.edf	RIGHT	5545	2456414	Full Trial Period	2450869	44	Trial: 44	2450869	44	Æì¸Ë	±£ÏÕÏä	Î¢²¨Â¯	j	j
zzh	.	.	.	.	.	.	.	.	.	.	5	.	.	.	false	false	Message: -1ms	.	.	.	.	.	.	.	.	.	.	.	THRESHOLDS R 145 243	-1	.	.	zzh.edf	RIGHT	5545	2456414	Full Trial Period	2450869	44	Trial: 44	2450869	44	Æì¸Ë	±£ÏÕÏä	Î¢²¨Â¯	j	j
zzh	.	.	.	.	.	.	.	.	.	.	6	.	.	.	false	false	Message: -1ms	.	.	.	.	.	.	.	.	.	.	.	ELCL_PROC CENTROID (3)	-1	.	.	zzh.edf	RIGHT	5545	2456414	Full Trial Period	2450869	44	Trial: 44	2450869	44	Æì¸Ë	±£ÏÕÏä	Î¢²¨Â¯	j	j
zzh	.	.	.	.	.	.	.	.	.	.	7	.	.	.	false	false	Message: -1ms	.	.	.	.	.	.	.	.	.	.	.	ELCL_PCR_PARAM 5 3.0	-1	.	.	zzh.edf	RIGHT	5545	2456414	Full Trial Period	2450869	44	Trial: 44	2450869	44	Æì¸Ë	±£ÏÕÏä	Î¢²¨Â¯	j	j
zzh	.	.	.	.	.	.	.	.	.	.	8	.	.	.	false	true	Message: 0ms	.	.	.	.	.	.	.	.	.	.	.	!MODE RECORD CR 1000 2 0 R	0	.	.	zzh.edf	RIGHT	5545	2456414	Full Trial Period	2450869	44	Trial: 44	2450869	44	Æì¸Ë	±£ÏÕÏä	Î¢²¨Â¯	j	j
zzh	.	.	.	.	194	200	1	7	141.00	402.80	9	.	.	.	false	false	Message: 41ms	.	.	.	.	.	.	.	.	.	.	.	SYNCTIME	41	141.00	402.80	zzh.edf	RIGHT	5545	2456414	Full Trial Period	2450869	44	Trial: 44	2450869	44	Æì¸Ë	±£ÏÕÏä	Î¢²¨Â¯	j	j
zzh	.	.	.	.	.	.	.	.	.	.	10	.	.	.	false	false	Message: 235ms	13.31	237.68	56	256	537.80	384.90	1	416.10	201	140.90	402.40	INVISIBLE_BOUNDARY[1]	235	.	.	zzh.edf	RIGHT	5545	2456414	Full Trial Period	2450869	44	Trial: 44	2450869	44	Æì¸Ë	±£ÏÕÏä	Î¢²¨Â¯	j	j
zzh	.	.	.	.	.	.	.	.	.	.	11	.	.	.	false	false	Message: 241ms	13.31	237.68	56	256	537.80	384.90	1	416.10	201	140.90	402.40	SYNCTIME	241	.	.	zzh.edf	RIGHT	5545	2456414	Full Trial Period	2450869	44	Trial: 44	2450869	44	Æì¸Ë	±£ÏÕÏä	Î¢²¨Â¯	j	j
zzh	.	.	.	.	.	.	.	.	.	.	12	.	.	.	false	false	Message: 3583ms	10.78	203.49	53	3601	856.80	390.00	10	330.60	3549	536.00	384.30	INVISIBLE_BOUNDARY[2]	3583	.	.	zzh.edf	RIGHT	5545	2456414	Full Trial Period	2450869	44	Trial: 44	2450869	44	Æì¸Ë	±£ÏÕÏä	Î¢²¨Â¯	j	j
zzh	.	.	.	.	.	.	.	.	.	.	13	.	.	.	false	false	Message: 3590ms	10.78	203.49	53	3601	856.80	390.00	10	330.60	3549	536.00	384.30	SYNCTIME	3590	.	.	zzh.edf	RIGHT	5545	2456414	Full Trial Period	2450869	44	Trial: 44	2450869	44	Æì¸Ë	±£ÏÕÏä	Î¢²¨Â¯	j	j
zzh	.	.	.	.	319	5543	14	5225	918.20	384.70	14	[1]	2	RECTANGLE_INTERESTAREA	false	false	Message: 5526ms	.	.	.	.	.	.	.	.	.	.	.	KEYBOARD	5526	918.20	384.70	zzh.edf	RIGHT	5545	2456414	Full Trial Period	2450869	44	Trial: 44	2450869	44	Æì¸Ë	±£ÏÕÏä	Î¢²¨Â¯	j	j
zzh	.	.	.	.	.	.	.	.	.	.	15	.	.	.	false	false	Message: 5597ms	.	.	.	.	.	.	.	.	.	.	.	TRIAL_RESULT 0	5597	.	.	zzh.edf	RIGHT	5545	2456414	Full Trial Period	2450869	44	Trial: 44	2450869	44	Æì¸Ë	±£ÏÕÏä	Î¢²¨Â¯	j	j
zzh	.	.	.	.	.	.	.	.	.	.	1	.	.	.	false	false	Message: -76ms	.	.	.	.	.	.	.	.	.	.	.	TRIALID 44	-76	.	.	zzh.edf	RIGHT	3864	2462782	Full Trial Period	2458918	45	Trial: 45	2458918	26	¹þÃÜ¹Ï	ÂÖÌ¥	¸ÊÕá	f	f
zzh	.	.	.	.	.	.	.	.	.	.	2	.	.	.	false	false	Message: -1ms	.	.	.	.	.	.	.	.	.	.	.	RECCFG CR 1000 2 0 R	-1	.	.	zzh.edf	RIGHT	3864	2462782	Full Trial Period	2458918	45	Trial: 45	2458918	26	¹þÃÜ¹Ï	ÂÖÌ¥	¸ÊÕá	f	f
zzh	.	.	.	.	.	.	.	.	.	.	3	.	.	.	false	false	Message: -1ms	.	.	.	.	.	.	.	.	.	.	.	ELCLCFG TOWER	-1	.	.	zzh.edf	RIGHT	3864	2462782	Full Trial Period	2458918	45	Trial: 45	2458918	26	¹þÃÜ¹Ï	ÂÖÌ¥	¸ÊÕá	f	f
zzh	.	.	.	.	.	.	.	.	.	.	4	.	.	.	false	false	Message: -1ms	.	.	.	.	.	.	.	.	.	.	.	GAZE_COORDS 0.00 0.00 1023.00 767.00	-1	.	.	zzh.edf	RIGHT	3864	2462782	Full Trial Period	2458918	45	Trial: 45	2458918	26	¹þÃÜ¹Ï	ÂÖÌ¥	¸ÊÕá	f	f
zzh	.	.	.	.	.	.	.	.	.	.	5	.	.	.	false	false	Message: -1ms	.	.	.	.	.	.	.	.	.	.	.	THRESHOLDS R 145 243	-1	.	.	zzh.edf	RIGHT	3864	2462782	Full Trial Period	2458918	45	Trial: 45	2458918	26	¹þÃÜ¹Ï	ÂÖÌ¥	¸ÊÕá	f	f
zzh	.	.	.	.	.	.	.	.	.	.	6	.	.	.	false	false	Message: -1ms	.	.	.	.	.	.	.	.	.	.	.	ELCL_PROC CENTROID (3)	-1	.	.	zzh.edf	RIGHT	3864	2462782	Full Trial Period	2458918	45	Trial: 45	2458918	26	¹þÃÜ¹Ï	ÂÖÌ¥	¸ÊÕá	f	f
zzh	.	.	.	.	.	.	.	.	.	.	7	.	.	.	false	false	Message: -1ms	.	.	.	.	.	.	.	.	.	.	.	ELCL_PCR_PARAM 5 3.0	-1	.	.	zzh.edf	RIGHT	3864	2462782	Full Trial Period	2458918	45	Trial: 45	2458918	26	¹þÃÜ¹Ï	ÂÖÌ¥	¸ÊÕá	f	f
zzh	.	.	.	.	.	.	.	.	.	.	8	.	.	.	false	true	Message: 0ms	.	.	.	.	.	.	.	.	.	.	.	!MODE RECORD CR 1000 2 0 R	0	.	.	zzh.edf	RIGHT	3864	2462782	Full Trial Period	2458918	45	Trial: 45	2458918	26	¹þÃÜ¹Ï	ÂÖÌ¥	¸ÊÕá	f	f
zzh	.	.	.	.	296	302	1	7	156.10	403.10	9	.	.	.	false	false	Message: 40ms	.	.	.	.	.	.	.	.	.	.	.	SYNCTIME	40	156.10	403.10	zzh.edf	RIGHT	3864	2462782	Full Trial Period	2458918	45	Trial: 45	2458918	26	¹þÃÜ¹Ï	ÂÖÌ¥	¸ÊÕá	f	f
zzh	.	.	.	.	.	.	.	.	.	.	10	.	.	.	false	false	Message: 656ms	10.23	204.60	50	673	499.60	388.20	3	364.10	624	196.60	402.00	INVISIBLE_BOUNDARY[1]	656	.	.	zzh.edf	RIGHT	3864	2462782	Full Trial Period	2458918	45	Trial: 45	2458918	26	¹þÃÜ¹Ï	ÂÖÌ¥	¸ÊÕá	f	f
zzh	.	.	.	.	.	.	.	.	.	.	11	.	.	.	false	false	Message: 665ms	10.23	204.60	50	673	499.60	388.20	3	364.10	624	196.60	402.00	SYNCTIME	665	.	.	zzh.edf	RIGHT	3864	2462782	Full Trial Period	2458918	45	Trial: 45	2458918	26	¹þÃÜ¹Ï	ÂÖÌ¥	¸ÊÕá	f	f
zzh	.	.	.	.	.	.	.	.	.	.	12	.	.	.	false	false	Message: 2244ms	8.40	174.96	48	2261	860.80	373.30	9	275.40	2214	611.40	387.80	INVISIBLE_BOUNDARY[2]	2244	.	.	zzh.edf	RIGHT	3864	2462782	Full Trial Period	2458918	45	Trial: 45	2458918	26	¹þÃÜ¹Ï	ÂÖÌ¥	¸ÊÕá	f	f
zzh	.	.	.	.	.	.	.	.	.	.	13	.	.	.	false	false	Message: 2248ms	8.40	174.96	48	2261	860.80	373.30	9	275.40	2214	611.40	387.80	SYNCTIME	2248	.	.	zzh.edf	RIGHT	3864	2462782	Full Trial Period	2458918	45	Trial: 45	2458918	26	¹þÃÜ¹Ï	ÂÖÌ¥	¸ÊÕá	f	f
zzh	.	.	.	.	103	3862	14	3760	925.50	396.50	14	.	.	.	false	false	Message: 3845ms	.	.	.	.	.	.	.	.	.	.	.	KEYBOARD	3845	925.50	396.50	zzh.edf	RIGHT	3864	2462782	Full Trial Period	2458918	45	Trial: 45	2458918	26	¹þÃÜ¹Ï	ÂÖÌ¥	¸ÊÕá	f	f
zzh	.	.	.	.	.	.	.	.	.	.	15	.	.	.	false	false	Message: 3910ms	.	.	.	.	.	.	.	.	.	.	.	TRIAL_RESULT 0	3910	.	.	zzh.edf	RIGHT	3864	2462782	Full Trial Period	2458918	45	Trial: 45	2458918	26	¹þÃÜ¹Ï	ÂÖÌ¥	¸ÊÕá	f	f
zzh	.	.	.	.	.	.	.	.	.	.	1	.	.	.	false	false	Message: -15ms	.	.	.	.	.	.	.	.	.	.	.	TRIALID 45	-15	.	.	zzh.edf	RIGHT	2078	2466543	Full Trial Period	2464465	46	Trial: 46	2464465	38	´°»§	¼ªËû	ÍøÇòÅÄ	j	j
zzh	.	.	.	.	.	.	.	.	.	.	2	.	.	.	false	false	Message: -1ms	.	.	.	.	.	.	.	.	.	.	.	RECCFG CR 1000 2 0 R	-1	.	.	zzh.edf	RIGHT	2078	2466543	Full Trial Period	2464465	46	Trial: 46	2464465	38	´°»§	¼ªËû	ÍøÇòÅÄ	j	j
zzh	.	.	.	.	.	.	.	.	.	.	3	.	.	.	false	false	Message: -1ms	.	.	.	.	.	.	.	.	.	.	.	ELCLCFG TOWER	-1	.	.	zzh.edf	RIGHT	2078	2466543	Full Trial Period	2464465	46	Trial: 46	2464465	38	´°»§	¼ªËû	ÍøÇòÅÄ	j	j
zzh	.	.	.	.	.	.	.	.	.	.	4	.	.	.	false	false	Message: -1ms	.	.	.	.	.	.	.	.	.	.	.	GAZE_COORDS 0.00 0.00 1023.00 767.00	-1	.	.	zzh.edf	RIGHT	2078	2466543	Full Trial Period	2464465	46	Trial: 46	2464465	38	´°»§	¼ªËû	ÍøÇòÅÄ	j	j
zzh	.	.	.	.	.	.	.	.	.	.	5	.	.	.	false	false	Message: -1ms	.	.	.	.	.	.	.	.	.	.	.	THRESHOLDS R 145 243	-1	.	.	zzh.edf	RIGHT	2078	2466543	Full Trial Period	2464465	46	Trial: 46	2464465	38	´°»§	¼ªËû	ÍøÇòÅÄ	j	j
zzh	.	.	.	.	.	.	.	.	.	.	6	.	.	.	false	false	Message: -1ms	.	.	.	.	.	.	.	.	.	.	.	ELCL_PROC CENTROID (3)	-1	.	.	zzh.edf	RIGHT	2078	2466543	Full Trial Period	2464465	46	Trial: 46	2464465	38	´°»§	¼ªËû	ÍøÇòÅÄ	j	j
zzh	.	.	.	.	.	.	.	.	.	.	7	.	.	.	false	false	Message: -1ms	.	.	.	.	.	.	.	.	.	.	.	ELCL_PCR_PARAM 5 3.0	-1	.	.	zzh.edf	RIGHT	2078	2466543	Full Trial Period	2464465	46	Trial: 46	2464465	38	´°»§	¼ªËû	ÍøÇòÅÄ	j	j
zzh	.	.	.	.	.	.	.	.	.	.	8	.	.	.	false	true	Message: 0ms	.	.	.	.	.	.	.	.	.	.	.	!MODE RECORD CR 1000 2 0 R	0	.	.	zzh.edf	RIGHT	2078	2466543	Full Trial Period	2464465	46	Trial: 46	2464465	38	´°»§	¼ªËû	ÍøÇòÅÄ	j	j
zzh	.	.	.	.	271	296	1	26	247.70	408.90	9	.	.	.	false	false	Message: 43ms	.	.	.	.	.	.	.	.	.	.	.	SYNCTIME	43	247.70	408.90	zzh.edf	RIGHT	2078	2466543	Full Trial Period	2464465	46	Trial: 46	2464465	38	´°»§	¼ªËû	ÍøÇòÅÄ	j	j
zzh	.	.	.	.	.	.	.	.	.	.	10	.	.	.	false	false	Message: 617ms	17.00	215.16	79	658	651.50	387.20	2	394.00	580	142.80	406.10	INVISIBLE_BOUNDARY[1]	617	.	.	zzh.edf	RIGHT	2078	2466543	Full Trial Period	2464465	46	Trial: 46	2464465	38	´°»§	¼ªËû	ÍøÇòÅÄ	j	j
zzh	.	.	.	.	.	.	.	.	.	.	11	.	.	.	false	false	Message: 626ms	17.00	215.16	79	658	651.50	387.20	2	394.00	580	142.80	406.10	SYNCTIME	626	.	.	zzh.edf	RIGHT	2078	2466543	Full Trial Period	2464465	46	Trial: 46	2464465	38	´°»§	¼ªËû	ÍøÇòÅÄ	j	j
zzh	.	.	.	.	.	.	.	.	.	.	12	.	.	.	false	false	Message: 1317ms	9.65	192.99	50	1331	824.70	388.80	4	307.20	1282	539.10	392.00	INVISIBLE_BOUNDARY[2]	1317	.	.	zzh.edf	RIGHT	2078	2466543	Full Trial Period	2464465	46	Trial: 46	2464465	38	´°»§	¼ªËû	ÍøÇòÅÄ	j	j
zzh	.	.	.	.	.	.	.	.	.	.	13	.	.	.	false	false	Message: 1326ms	9.65	192.99	50	1331	824.70	388.80	4	307.20	1282	539.10	392.00	SYNCTIME	1326	.	.	zzh.edf	RIGHT	2078	2466543	Full Trial Period	2464465	46	Trial: 46	2464465	38	´°»§	¼ªËû	ÍøÇòÅÄ	j	j
zzh	.	.	.	.	102	2076	7	1975	886.50	383.20	14	[1]	2	RECTANGLE_INTERESTAREA	false	false	Message: 2059ms	.	.	.	.	.	.	.	.	.	.	.	KEYBOARD	2059	886.50	383.20	zzh.edf	RIGHT	2078	2466543	Full Trial Period	2464465	46	Trial: 46	2464465	38	´°»§	¼ªËû	ÍøÇòÅÄ	j	j
zzh	.	.	.	.	.	.	.	.	.	.	15	.	.	.	false	false	Message: 2119ms	.	.	.	.	.	.	.	.	.	.	.	TRIAL_RESULT 0	2119	.	.	zzh.edf	RIGHT	2078	2466543	Full Trial Period	2464465	46	Trial: 46	2464465	38	´°»§	¼ªËû	ÍøÇòÅÄ	j	j
zzh	.	.	.	.	.	.	.	.	.	.	1	.	.	.	false	false	Message: -24ms	.	.	.	.	.	.	.	.	.	.	.	TRIALID 46	-24	.	.	zzh.edf	RIGHT	2045	2469951	Full Trial Period	2467906	47	Trial: 47	2467906	18	Õë¹Ü	·Éµú	ÁïÁïÇò	j	j
zzh	.	.	.	.	.	.	.	.	.	.	2	.	.	.	false	false	Message: -1ms	.	.	.	.	.	.	.	.	.	.	.	RECCFG CR 1000 2 0 R	-1	.	.	zzh.edf	RIGHT	2045	2469951	Full Trial Period	2467906	47	Trial: 47	2467906	18	Õë¹Ü	·Éµú	ÁïÁïÇò	j	j
zzh	.	.	.	.	.	.	.	.	.	.	3	.	.	.	false	false	Message: -1ms	.	.	.	.	.	.	.	.	.	.	.	ELCLCFG TOWER	-1	.	.	zzh.edf	RIGHT	2045	2469951	Full Trial Period	2467906	47	Trial: 47	2467906	18	Õë¹Ü	·Éµú	ÁïÁïÇò	j	j
zzh	.	.	.	.	.	.	.	.	.	.	4	.	.	.	false	false	Message: -1ms	.	.	.	.	.	.	.	.	.	.	.	GAZE_COORDS 0.00 0.00 1023.00 767.00	-1	.	.	zzh.edf	RIGHT	2045	2469951	Full Trial Period	2467906	47	Trial: 47	2467906	18	Õë¹Ü	·Éµú	ÁïÁïÇò	j	j
zzh	.	.	.	.	.	.	.	.	.	.	5	.	.	.	false	false	Message: -1ms	.	.	.	.	.	.	.	.	.	.	.	THRESHOLDS R 145 243	-1	.	.	zzh.edf	RIGHT	2045	2469951	Full Trial Period	2467906	47	Trial: 47	2467906	18	Õë¹Ü	·Éµú	ÁïÁïÇò	j	j
zzh	.	.	.	.	.	.	.	.	.	.	6	.	.	.	false	false	Message: -1ms	.	.	.	.	.	.	.	.	.	.	.	ELCL_PROC CENTROID (3)	-1	.	.	zzh.edf	RIGHT	2045	2469951	Full Trial Period	2467906	47	Trial: 47	2467906	18	Õë¹Ü	·Éµú	ÁïÁïÇò	j	j
zzh	.	.	.	.	.	.	.	.	.	.	7	.	.	.	false	false	Message: -1ms	.	.	.	.	.	.	.	.	.	.	.	ELCL_PCR_PARAM 5 3.0	-1	.	.	zzh.edf	RIGHT	2045	2469951	Full Trial Period	2467906	47	Trial: 47	2467906	18	Õë¹Ü	·Éµú	ÁïÁïÇò	j	j
zzh	.	.	.	.	.	.	.	.	.	.	8	.	.	.	false	true	Message: 0ms	.	.	.	.	.	.	.	.	.	.	.	!MODE RECORD CR 1000 2 0 R	0	.	.	zzh.edf	RIGHT	2045	2469951	Full Trial Period	2467906	47	Trial: 47	2467906	18	Õë¹Ü	·Éµú	ÁïÁïÇò	j	j
zzh	.	.	.	.	507	513	1	7	131.90	399.10	9	.	.	.	false	false	Message: 43ms	.	.	.	.	.	.	.	.	.	.	.	SYNCTIME	43	131.90	399.10	zzh.edf	RIGHT	2045	2469951	Full Trial Period	2467906	47	Trial: 47	2467906	18	Õë¹Ü	·Éµú	ÁïÁïÇò	j	j
zzh	.	.	.	.	.	.	.	.	.	.	10	.	.	.	false	false	Message: 551ms	10.69	209.51	51	564	450.00	386.60	1	369.50	514	130.80	399.70	INVISIBLE_BOUNDARY[1]	551	.	.	zzh.edf	RIGHT	2045	2469951	Full Trial Period	2467906	47	Trial: 47	2467906	18	Õë¹Ü	·Éµú	ÁïÁïÇò	j	j
zzh	.	.	.	.	.	.	.	.	.	.	11	.	.	.	false	false	Message: 559ms	10.69	209.51	51	564	450.00	386.60	1	369.50	514	130.80	399.70	SYNCTIME	559	.	.	zzh.edf	RIGHT	2045	2469951	Full Trial Period	2467906	47	Trial: 47	2467906	18	Õë¹Ü	·Éµú	ÁïÁïÇò	j	j
zzh	.	.	.	.	.	.	.	.	.	.	12	.	.	.	false	false	Message: 1214ms	9.90	186.74	53	1229	847.80	380.10	4	279.60	1177	553.90	385.60	INVISIBLE_BOUNDARY[2]	1214	.	.	zzh.edf	RIGHT	2045	2469951	Full Trial Period	2467906	47	Trial: 47	2467906	18	Õë¹Ü	·Éµú	ÁïÁïÇò	j	j
zzh	.	.	.	.	.	.	.	.	.	.	13	.	.	.	false	false	Message: 1218ms	9.90	186.74	53	1229	847.80	380.10	4	279.60	1177	553.90	385.60	SYNCTIME	1218	.	.	zzh.edf	RIGHT	2045	2469951	Full Trial Period	2467906	47	Trial: 47	2467906	18	Õë¹Ü	·Éµú	ÁïÁïÇò	j	j
zzh	.	.	.	.	68	2043	7	1976	912.90	380.20	14	[1]	2	RECTANGLE_INTERESTAREA	false	false	Message: 2027ms	.	.	.	.	.	.	.	.	.	.	.	KEYBOARD	2027	912.90	380.20	zzh.edf	RIGHT	2045	2469951	Full Trial Period	2467906	47	Trial: 47	2467906	18	Õë¹Ü	·Éµú	ÁïÁïÇò	j	j
zzh	.	.	.	.	.	.	.	.	.	.	15	.	.	.	false	false	Message: 2087ms	.	.	.	.	.	.	.	.	.	.	.	TRIAL_RESULT 0	2087	.	.	zzh.edf	RIGHT	2045	2469951	Full Trial Period	2467906	47	Trial: 47	2467906	18	Õë¹Ü	·Éµú	ÁïÁïÇò	j	j
zzh	.	.	.	.	.	.	.	.	.	.	1	.	.	.	false	false	Message: -16ms	.	.	.	.	.	.	.	.	.	.	.	TRIALID 47	-16	.	.	zzh.edf	RIGHT	2682	2473880	Full Trial Period	2471198	48	Trial: 48	2471198	24	¹Ä	Ï´ÒÂ»ú	Ö½Ïä	j	j
zzh	.	.	.	.	.	.	.	.	.	.	2	.	.	.	false	false	Message: -1ms	.	.	.	.	.	.	.	.	.	.	.	RECCFG CR 1000 2 0 R	-1	.	.	zzh.edf	RIGHT	2682	2473880	Full Trial Period	2471198	48	Trial: 48	2471198	24	¹Ä	Ï´ÒÂ»ú	Ö½Ïä	j	j
zzh	.	.	.	.	.	.	.	.	.	.	3	.	.	.	false	false	Message: -1ms	.	.	.	.	.	.	.	.	.	.	.	ELCLCFG TOWER	-1	.	.	zzh.edf	RIGHT	2682	2473880	Full Trial Period	2471198	48	Trial: 48	2471198	24	¹Ä	Ï´ÒÂ»ú	Ö½Ïä	j	j
zzh	.	.	.	.	.	.	.	.	.	.	4	.	.	.	false	false	Message: -1ms	.	.	.	.	.	.	.	.	.	.	.	GAZE_COORDS 0.00 0.00 1023.00 767.00	-1	.	.	zzh.edf	RIGHT	2682	2473880	Full Trial Period	2471198	48	Trial: 48	2471198	24	¹Ä	Ï´ÒÂ»ú	Ö½Ïä	j	j
zzh	.	.	.	.	.	.	.	.	.	.	5	.	.	.	false	false	Message: -1ms	.	.	.	.	.	.	.	.	.	.	.	THRESHOLDS R 145 243	-1	.	.	zzh.edf	RIGHT	2682	2473880	Full Trial Period	2471198	48	Trial: 48	2471198	24	¹Ä	Ï´ÒÂ»ú	Ö½Ïä	j	j
zzh	.	.	.	.	.	.	.	.	.	.	6	.	.	.	false	false	Message: -1ms	.	.	.	.	.	.	.	.	.	.	.	ELCL_PROC CENTROID (3)	-1	.	.	zzh.edf	RIGHT	2682	2473880	Full Trial Period	2471198	48	Trial: 48	2471198	24	¹Ä	Ï´ÒÂ»ú	Ö½Ïä	j	j
zzh	.	.	.	.	.	.	.	.	.	.	7	.	.	.	false	false	Message: -1ms	.	.	.	.	.	.	.	.	.	.	.	ELCL_PCR_PARAM 5 3.0	-1	.	.	zzh.edf	RIGHT	2682	2473880	Full Trial Period	2471198	48	Trial: 48	2471198	24	¹Ä	Ï´ÒÂ»ú	Ö½Ïä	j	j
zzh	.	.	.	.	.	.	.	.	.	.	8	.	.	.	false	true	Message: 0ms	.	.	.	.	.	.	.	.	.	.	.	!MODE RECORD CR 1000 2 0 R	0	.	.	zzh.edf	RIGHT	2682	2473880	Full Trial Period	2471198	48	Trial: 48	2471198	24	¹Ä	Ï´ÒÂ»ú	Ö½Ïä	j	j
zzh	.	.	.	.	893	899	1	7	144.00	398.80	9	.	.	.	false	false	Message: 42ms	.	.	.	.	.	.	.	.	.	.	.	SYNCTIME	42	144.00	398.80	zzh.edf	RIGHT	2682	2473880	Full Trial Period	2471198	48	Trial: 48	2471198	24	¹Ä	Ï´ÒÂ»ú	Ö½Ïä	j	j
zzh	.	.	.	.	.	.	.	.	.	.	10	.	.	.	false	false	Message: 936ms	8.81	151.93	58	957	418.80	392.60	1	378.50	900	156.10	405.60	INVISIBLE_BOUNDARY[1]	936	.	.	zzh.edf	RIGHT	2682	2473880	Full Trial Period	2471198	48	Trial: 48	2471198	24	¹Ä	Ï´ÒÂ»ú	Ö½Ïä	j	j
zzh	.	.	.	.	.	.	.	.	.	.	11	.	.	.	false	false	Message: 941ms	8.81	151.93	58	957	418.80	392.60	1	378.50	900	156.10	405.60	SYNCTIME	941	.	.	zzh.edf	RIGHT	2682	2473880	Full Trial Period	2471198	48	Trial: 48	2471198	24	¹Ä	Ï´ÒÂ»ú	Ö½Ïä	j	j
zzh	.	.	.	.	.	.	.	.	.	.	12	.	.	.	false	false	Message: 1914ms	8.63	179.84	48	1929	818.50	393.30	4	316.30	1882	562.60	398.00	INVISIBLE_BOUNDARY[2]	1914	.	.	zzh.edf	RIGHT	2682	2473880	Full Trial Period	2471198	48	Trial: 48	2471198	24	¹Ä	Ï´ÒÂ»ú	Ö½Ïä	j	j
zzh	.	.	.	.	.	.	.	.	.	.	13	.	.	.	false	false	Message: 1924ms	8.63	179.84	48	1929	818.50	393.30	4	316.30	1882	562.60	398.00	SYNCTIME	1924	.	.	zzh.edf	RIGHT	2682	2473880	Full Trial Period	2471198	48	Trial: 48	2471198	24	¹Ä	Ï´ÒÂ»ú	Ö½Ïä	j	j
zzh	.	.	.	.	580	2680	6	2101	890.10	388.40	14	[1]	2	RECTANGLE_INTERESTAREA	false	false	Message: 2662ms	.	.	.	.	.	.	.	.	.	.	.	KEYBOARD	2662	890.10	388.40	zzh.edf	RIGHT	2682	2473880	Full Trial Period	2471198	48	Trial: 48	2471198	24	¹Ä	Ï´ÒÂ»ú	Ö½Ïä	j	j
zzh	.	.	.	.	.	.	.	.	.	.	15	.	.	.	false	false	Message: 2725ms	.	.	.	.	.	.	.	.	.	.	.	TRIAL_RESULT 0	2725	.	.	zzh.edf	RIGHT	2682	2473880	Full Trial Period	2471198	48	Trial: 48	2471198	24	¹Ä	Ï´ÒÂ»ú	Ö½Ïä	j	j
zzh	.	.	.	.	.	.	.	.	.	.	1	.	.	.	false	false	Message: -17ms	.	.	.	.	.	.	.	.	.	.	.	TRIALID 48	-17	.	.	zzh.edf	RIGHT	4031	2479887	Full Trial Period	2475856	49	Trial: 49	2475856	67	ÄûÃÊ	éÏé­Çò	²£Á§Öé	j	f
zzh	.	.	.	.	.	.	.	.	.	.	2	.	.	.	false	false	Message: -1ms	.	.	.	.	.	.	.	.	.	.	.	RECCFG CR 1000 2 0 R	-1	.	.	zzh.edf	RIGHT	4031	2479887	Full Trial Period	2475856	49	Trial: 49	2475856	67	ÄûÃÊ	éÏé­Çò	²£Á§Öé	j	f
zzh	.	.	.	.	.	.	.	.	.	.	3	.	.	.	false	false	Message: -1ms	.	.	.	.	.	.	.	.	.	.	.	ELCLCFG TOWER	-1	.	.	zzh.edf	RIGHT	4031	2479887	Full Trial Period	2475856	49	Trial: 49	2475856	67	ÄûÃÊ	éÏé­Çò	²£Á§Öé	j	f
zzh	.	.	.	.	.	.	.	.	.	.	4	.	.	.	false	false	Message: -1ms	.	.	.	.	.	.	.	.	.	.	.	GAZE_COORDS 0.00 0.00 1023.00 767.00	-1	.	.	zzh.edf	RIGHT	4031	2479887	Full Trial Period	2475856	49	Trial: 49	2475856	67	ÄûÃÊ	éÏé­Çò	²£Á§Öé	j	f
zzh	.	.	.	.	.	.	.	.	.	.	5	.	.	.	false	false	Message: -1ms	.	.	.	.	.	.	.	.	.	.	.	THRESHOLDS R 145 243	-1	.	.	zzh.edf	RIGHT	4031	2479887	Full Trial Period	2475856	49	Trial: 49	2475856	67	ÄûÃÊ	éÏé­Çò	²£Á§Öé	j	f
zzh	.	.	.	.	.	.	.	.	.	.	6	.	.	.	false	false	Message: -1ms	.	.	.	.	.	.	.	.	.	.	.	ELCL_PROC CENTROID (3)	-1	.	.	zzh.edf	RIGHT	4031	2479887	Full Trial Period	2475856	49	Trial: 49	2475856	67	ÄûÃÊ	éÏé­Çò	²£Á§Öé	j	f
zzh	.	.	.	.	.	.	.	.	.	.	7	.	.	.	false	false	Message: -1ms	.	.	.	.	.	.	.	.	.	.	.	ELCL_PCR_PARAM 5 3.0	-1	.	.	zzh.edf	RIGHT	4031	2479887	Full Trial Period	2475856	49	Trial: 49	2475856	67	ÄûÃÊ	éÏé­Çò	²£Á§Öé	j	f
zzh	.	.	.	.	.	.	.	.	.	.	8	.	.	.	false	true	Message: 0ms	.	.	.	.	.	.	.	.	.	.	.	!MODE RECORD CR 1000 2 0 R	0	.	.	zzh.edf	RIGHT	4031	2479887	Full Trial Period	2475856	49	Trial: 49	2475856	67	ÄûÃÊ	éÏé­Çò	²£Á§Öé	j	f
zzh	.	.	.	.	592	598	1	7	144.90	407.00	9	.	.	.	false	false	Message: 42ms	.	.	.	.	.	.	.	.	.	.	.	SYNCTIME	42	144.90	407.00	zzh.edf	RIGHT	4031	2479887	Full Trial Period	2475856	49	Trial: 49	2475856	67	ÄûÃÊ	éÏé­Çò	²£Á§Öé	j	f
zzh	.	.	.	.	.	.	.	.	.	.	10	.	.	.	false	false	Message: 794ms	12.20	225.95	54	814	519.00	387.30	2	393.80	761	155.80	403.90	INVISIBLE_BOUNDARY[1]	794	.	.	zzh.edf	RIGHT	4031	2479887	Full Trial Period	2475856	49	Trial: 49	2475856	67	ÄûÃÊ	éÏé­Çò	²£Á§Öé	j	f
zzh	.	.	.	.	.	.	.	.	.	.	11	.	.	.	false	false	Message: 800ms	12.20	225.95	54	814	519.00	387.30	2	393.80	761	155.80	403.90	SYNCTIME	800	.	.	zzh.edf	RIGHT	4031	2479887	Full Trial Period	2475856	49	Trial: 49	2475856	67	ÄûÃÊ	éÏé­Çò	²£Á§Öé	j	f
zzh	.	.	.	.	431	2652	6	2222	878.60	378.90	12	[1]	2	RECTANGLE_INTERESTAREA	false	false	Message: 2636ms	.	.	.	.	.	.	.	.	.	.	.	INVISIBLE_BOUNDARY[2]	2636	878.60	378.90	zzh.edf	RIGHT	4031	2479887	Full Trial Period	2475856	49	Trial: 49	2475856	67	ÄûÃÊ	éÏé­Çò	²£Á§Öé	j	f
zzh	.	.	.	.	431	2652	6	2222	878.60	378.90	13	[1]	2	RECTANGLE_INTERESTAREA	false	false	Message: 2641ms	.	.	.	.	.	.	.	.	.	.	.	SYNCTIME	2641	878.60	378.90	zzh.edf	RIGHT	4031	2479887	Full Trial Period	2475856	49	Trial: 49	2475856	67	ÄûÃÊ	éÏé­Çò	²£Á§Öé	j	f
zzh	.	.	.	.	114	4029	10	3916	847.70	387.40	14	[1]	2	RECTANGLE_INTERESTAREA	false	false	Message: 4012ms	.	.	.	.	.	.	.	.	.	.	.	KEYBOARD	4012	847.70	387.40	zzh.edf	RIGHT	4031	2479887	Full Trial Period	2475856	49	Trial: 49	2475856	67	ÄûÃÊ	éÏé­Çò	²£Á§Öé	j	f
zzh	.	.	.	.	.	.	.	.	.	.	15	.	.	.	false	false	Message: 4078ms	.	.	.	.	.	.	.	.	.	.	.	TRIAL_RESULT 0	4078	.	.	zzh.edf	RIGHT	4031	2479887	Full Trial Period	2475856	49	Trial: 49	2475856	67	ÄûÃÊ	éÏé­Çò	²£Á§Öé	j	f
zzh	.	.	.	.	.	.	.	.	.	.	1	.	.	.	false	false	Message: -16ms	.	.	.	.	.	.	.	.	.	.	.	TRIALID 49	-16	.	.	zzh.edf	RIGHT	3838	2485034	Full Trial Period	2481196	50	Trial: 50	2481196	142	ÄûÃÊ	·ÊÔí	¶ú»ú	j	f
zzh	.	.	.	.	.	.	.	.	.	.	2	.	.	.	false	false	Message: -1ms	.	.	.	.	.	.	.	.	.	.	.	RECCFG CR 1000 2 0 R	-1	.	.	zzh.edf	RIGHT	3838	2485034	Full Trial Period	2481196	50	Trial: 50	2481196	142	ÄûÃÊ	·ÊÔí	¶ú»ú	j	f
zzh	.	.	.	.	.	.	.	.	.	.	3	.	.	.	false	false	Message: -1ms	.	.	.	.	.	.	.	.	.	.	.	ELCLCFG TOWER	-1	.	.	zzh.edf	RIGHT	3838	2485034	Full Trial Period	2481196	50	Trial: 50	2481196	142	ÄûÃÊ	·ÊÔí	¶ú»ú	j	f
zzh	.	.	.	.	.	.	.	.	.	.	4	.	.	.	false	false	Message: -1ms	.	.	.	.	.	.	.	.	.	.	.	GAZE_COORDS 0.00 0.00 1023.00 767.00	-1	.	.	zzh.edf	RIGHT	3838	2485034	Full Trial Period	2481196	50	Trial: 50	2481196	142	ÄûÃÊ	·ÊÔí	¶ú»ú	j	f
zzh	.	.	.	.	.	.	.	.	.	.	5	.	.	.	false	false	Message: -1ms	.	.	.	.	.	.	.	.	.	.	.	THRESHOLDS R 145 243	-1	.	.	zzh.edf	RIGHT	3838	2485034	Full Trial Period	2481196	50	Trial: 50	2481196	142	ÄûÃÊ	·ÊÔí	¶ú»ú	j	f
zzh	.	.	.	.	.	.	.	.	.	.	6	.	.	.	false	false	Message: -1ms	.	.	.	.	.	.	.	.	.	.	.	ELCL_PROC CENTROID (3)	-1	.	.	zzh.edf	RIGHT	3838	2485034	Full Trial Period	2481196	50	Trial: 50	2481196	142	ÄûÃÊ	·ÊÔí	¶ú»ú	j	f
zzh	.	.	.	.	.	.	.	.	.	.	7	.	.	.	false	false	Message: -1ms	.	.	.	.	.	.	.	.	.	.	.	ELCL_PCR_PARAM 5 3.0	-1	.	.	zzh.edf	RIGHT	3838	2485034	Full Trial Period	2481196	50	Trial: 50	2481196	142	ÄûÃÊ	·ÊÔí	¶ú»ú	j	f
zzh	.	.	.	.	.	.	.	.	.	.	8	.	.	.	false	true	Message: 0ms	.	.	.	.	.	.	.	.	.	.	.	!MODE RECORD CR 1000 2 0 R	0	.	.	zzh.edf	RIGHT	3838	2485034	Full Trial Period	2481196	50	Trial: 50	2481196	142	ÄûÃÊ	·ÊÔí	¶ú»ú	j	f
zzh	.	.	.	.	466	472	1	7	130.90	396.90	9	.	.	.	false	false	Message: 42ms	.	.	.	.	.	.	.	.	.	.	.	SYNCTIME	42	130.90	396.90	zzh.edf	RIGHT	3838	2485034	Full Trial Period	2481196	50	Trial: 50	2481196	142	ÄûÃÊ	·ÊÔí	¶ú»ú	j	f
zzh	.	.	.	.	.	.	.	.	.	.	10	.	.	.	false	false	Message: 1082ms	12.31	186.54	66	1115	522.30	388.40	2	395.50	1050	155.60	400.10	INVISIBLE_BOUNDARY[1]	1082	.	.	zzh.edf	RIGHT	3838	2485034	Full Trial Period	2481196	50	Trial: 50	2481196	142	ÄûÃÊ	·ÊÔí	¶ú»ú	j	f
zzh	.	.	.	.	.	.	.	.	.	.	11	.	.	.	false	false	Message: 1092ms	12.31	186.54	66	1115	522.30	388.40	2	395.50	1050	155.60	400.10	SYNCTIME	1092	.	.	zzh.edf	RIGHT	3838	2485034	Full Trial Period	2481196	50	Trial: 50	2481196	142	ÄûÃÊ	·ÊÔí	¶ú»ú	j	f
zzh	.	.	.	.	.	.	.	.	.	.	12	.	.	.	false	false	Message: 1890ms	9.00	183.66	49	1902	818.80	384.50	5	306.80	1854	552.20	395.40	INVISIBLE_BOUNDARY[2]	1890	.	.	zzh.edf	RIGHT	3838	2485034	Full Trial Period	2481196	50	Trial: 50	2481196	142	ÄûÃÊ	·ÊÔí	¶ú»ú	j	f
zzh	.	.	.	.	.	.	.	.	.	.	13	.	.	.	false	false	Message: 1900ms	9.00	183.66	49	1902	818.80	384.50	5	306.80	1854	552.20	395.40	SYNCTIME	1900	.	.	zzh.edf	RIGHT	3838	2485034	Full Trial Period	2481196	50	Trial: 50	2481196	142	ÄûÃÊ	·ÊÔí	¶ú»ú	j	f
zzh	.	.	.	.	.	.	.	.	.	.	14	.	.	.	false	false	Message: 3818ms	9.10	174.92	52	3836	624.00	407.80	10	325.50	3785	893.80	371.10	KEYBOARD	3818	.	.	zzh.edf	RIGHT	3838	2485034	Full Trial Period	2481196	50	Trial: 50	2481196	142	ÄûÃÊ	·ÊÔí	¶ú»ú	j	f
zzh	.	.	.	.	.	.	.	.	.	.	15	.	.	.	false	false	Message: 3887ms	.	.	.	.	.	.	.	.	.	.	.	TRIAL_RESULT 0	3887	.	.	zzh.edf	RIGHT	3838	2485034	Full Trial Period	2481196	50	Trial: 50	2481196	142	ÄûÃÊ	·ÊÔí	¶ú»ú	j	f
zzh	.	.	.	.	.	.	.	.	.	.	1	.	.	.	false	false	Message: -17ms	.	.	.	.	.	.	.	.	.	.	.	TRIALID 50	-17	.	.	zzh.edf	RIGHT	2817	2489672	Full Trial Period	2486855	51	Trial: 51	2486855	98	²£Á§Öé	Å¦¿Û	Í¼ÕÂ	j	j
zzh	.	.	.	.	.	.	.	.	.	.	2	.	.	.	false	false	Message: -1ms	.	.	.	.	.	.	.	.	.	.	.	RECCFG CR 1000 2 0 R	-1	.	.	zzh.edf	RIGHT	2817	2489672	Full Trial Period	2486855	51	Trial: 51	2486855	98	²£Á§Öé	Å¦¿Û	Í¼ÕÂ	j	j
zzh	.	.	.	.	.	.	.	.	.	.	3	.	.	.	false	false	Message: -1ms	.	.	.	.	.	.	.	.	.	.	.	ELCLCFG TOWER	-1	.	.	zzh.edf	RIGHT	2817	2489672	Full Trial Period	2486855	51	Trial: 51	2486855	98	²£Á§Öé	Å¦¿Û	Í¼ÕÂ	j	j
zzh	.	.	.	.	.	.	.	.	.	.	4	.	.	.	false	false	Message: -1ms	.	.	.	.	.	.	.	.	.	.	.	GAZE_COORDS 0.00 0.00 1023.00 767.00	-1	.	.	zzh.edf	RIGHT	2817	2489672	Full Trial Period	2486855	51	Trial: 51	2486855	98	²£Á§Öé	Å¦¿Û	Í¼ÕÂ	j	j
zzh	.	.	.	.	.	.	.	.	.	.	5	.	.	.	false	false	Message: -1ms	.	.	.	.	.	.	.	.	.	.	.	THRESHOLDS R 145 243	-1	.	.	zzh.edf	RIGHT	2817	2489672	Full Trial Period	2486855	51	Trial: 51	2486855	98	²£Á§Öé	Å¦¿Û	Í¼ÕÂ	j	j
zzh	.	.	.	.	.	.	.	.	.	.	6	.	.	.	false	false	Message: -1ms	.	.	.	.	.	.	.	.	.	.	.	ELCL_PROC CENTROID (3)	-1	.	.	zzh.edf	RIGHT	2817	2489672	Full Trial Period	2486855	51	Trial: 51	2486855	98	²£Á§Öé	Å¦¿Û	Í¼ÕÂ	j	j
zzh	.	.	.	.	.	.	.	.	.	.	7	.	.	.	false	false	Message: -1ms	.	.	.	.	.	.	.	.	.	.	.	ELCL_PCR_PARAM 5 3.0	-1	.	.	zzh.edf	RIGHT	2817	2489672	Full Trial Period	2486855	51	Trial: 51	2486855	98	²£Á§Öé	Å¦¿Û	Í¼ÕÂ	j	j
zzh	.	.	.	.	.	.	.	.	.	.	8	.	.	.	false	true	Message: 0ms	.	.	.	.	.	.	.	.	.	.	.	!MODE RECORD CR 1000 2 0 R	0	.	.	zzh.edf	RIGHT	2817	2489672	Full Trial Period	2486855	51	Trial: 51	2486855	98	²£Á§Öé	Å¦¿Û	Í¼ÕÂ	j	j
zzh	.	.	.	.	453	459	1	7	142.50	396.40	9	.	.	.	false	false	Message: 49ms	.	.	.	.	.	.	.	.	.	.	.	SYNCTIME	49	142.50	396.40	zzh.edf	RIGHT	2817	2489672	Full Trial Period	2486855	51	Trial: 51	2486855	98	²£Á§Öé	Å¦¿Û	Í¼ÕÂ	j	j
zzh	.	.	.	.	.	.	.	.	.	.	10	.	.	.	false	false	Message: 825ms	12.18	174.02	70	860	534.30	380.50	2	394.00	791	172.90	397.00	INVISIBLE_BOUNDARY[1]	825	.	.	zzh.edf	RIGHT	2817	2489672	Full Trial Period	2486855	51	Trial: 51	2486855	98	²£Á§Öé	Å¦¿Û	Í¼ÕÂ	j	j
zzh	.	.	.	.	.	.	.	.	.	.	11	.	.	.	false	false	Message: 832ms	12.18	174.02	70	860	534.30	380.50	2	394.00	791	172.90	397.00	SYNCTIME	832	.	.	zzh.edf	RIGHT	2817	2489672	Full Trial Period	2486855	51	Trial: 51	2486855	98	²£Á§Öé	Å¦¿Û	Í¼ÕÂ	j	j
zzh	.	.	.	.	.	.	.	.	.	.	12	.	.	.	false	false	Message: 1582ms	10.41	189.23	55	1596	815.40	385.10	4	286.20	1542	507.40	391.00	INVISIBLE_BOUNDARY[2]	1582	.	.	zzh.edf	RIGHT	2817	2489672	Full Trial Period	2486855	51	Trial: 51	2486855	98	²£Á§Öé	Å¦¿Û	Í¼ÕÂ	j	j
zzh	.	.	.	.	.	.	.	.	.	.	13	.	.	.	false	false	Message: 1590ms	10.41	189.23	55	1596	815.40	385.10	4	286.20	1542	507.40	391.00	SYNCTIME	1590	.	.	zzh.edf	RIGHT	2817	2489672	Full Trial Period	2486855	51	Trial: 51	2486855	98	²£Á§Öé	Å¦¿Û	Í¼ÕÂ	j	j
zzh	.	.	.	.	168	2815	7	2648	903.30	376.20	14	[1]	2	RECTANGLE_INTERESTAREA	false	false	Message: 2798ms	.	.	.	.	.	.	.	.	.	.	.	KEYBOARD	2798	903.30	376.20	zzh.edf	RIGHT	2817	2489672	Full Trial Period	2486855	51	Trial: 51	2486855	98	²£Á§Öé	Å¦¿Û	Í¼ÕÂ	j	j
zzh	.	.	.	.	.	.	.	.	.	.	15	.	.	.	false	false	Message: 2860ms	.	.	.	.	.	.	.	.	.	.	.	TRIAL_RESULT 0	2860	.	.	zzh.edf	RIGHT	2817	2489672	Full Trial Period	2486855	51	Trial: 51	2486855	98	²£Á§Öé	Å¦¿Û	Í¼ÕÂ	j	j
zzh	.	.	.	.	.	.	.	.	.	.	1	.	.	.	false	false	Message: -17ms	.	.	.	.	.	.	.	.	.	.	.	TRIALID 51	-17	.	.	zzh.edf	RIGHT	2561	2493473	Full Trial Period	2490912	52	Trial: 52	2490912	2	éÏé­	ÆøÇò	Ð¬×Ó	f	f
zzh	.	.	.	.	.	.	.	.	.	.	2	.	.	.	false	false	Message: -1ms	.	.	.	.	.	.	.	.	.	.	.	RECCFG CR 1000 2 0 R	-1	.	.	zzh.edf	RIGHT	2561	2493473	Full Trial Period	2490912	52	Trial: 52	2490912	2	éÏé­	ÆøÇò	Ð¬×Ó	f	f
zzh	.	.	.	.	.	.	.	.	.	.	3	.	.	.	false	false	Message: -1ms	.	.	.	.	.	.	.	.	.	.	.	ELCLCFG TOWER	-1	.	.	zzh.edf	RIGHT	2561	2493473	Full Trial Period	2490912	52	Trial: 52	2490912	2	éÏé­	ÆøÇò	Ð¬×Ó	f	f
zzh	.	.	.	.	.	.	.	.	.	.	4	.	.	.	false	false	Message: -1ms	.	.	.	.	.	.	.	.	.	.	.	GAZE_COORDS 0.00 0.00 1023.00 767.00	-1	.	.	zzh.edf	RIGHT	2561	2493473	Full Trial Period	2490912	52	Trial: 52	2490912	2	éÏé­	ÆøÇò	Ð¬×Ó	f	f
zzh	.	.	.	.	.	.	.	.	.	.	5	.	.	.	false	false	Message: -1ms	.	.	.	.	.	.	.	.	.	.	.	THRESHOLDS R 145 243	-1	.	.	zzh.edf	RIGHT	2561	2493473	Full Trial Period	2490912	52	Trial: 52	2490912	2	éÏé­	ÆøÇò	Ð¬×Ó	f	f
zzh	.	.	.	.	.	.	.	.	.	.	6	.	.	.	false	false	Message: -1ms	.	.	.	.	.	.	.	.	.	.	.	ELCL_PROC CENTROID (3)	-1	.	.	zzh.edf	RIGHT	2561	2493473	Full Trial Period	2490912	52	Trial: 52	2490912	2	éÏé­	ÆøÇò	Ð¬×Ó	f	f
zzh	.	.	.	.	.	.	.	.	.	.	7	.	.	.	false	false	Message: -1ms	.	.	.	.	.	.	.	.	.	.	.	ELCL_PCR_PARAM 5 3.0	-1	.	.	zzh.edf	RIGHT	2561	2493473	Full Trial Period	2490912	52	Trial: 52	2490912	2	éÏé­	ÆøÇò	Ð¬×Ó	f	f
zzh	.	.	.	.	.	.	.	.	.	.	8	.	.	.	false	true	Message: 0ms	.	.	.	.	.	.	.	.	.	.	.	!MODE RECORD CR 1000 2 0 R	0	.	.	zzh.edf	RIGHT	2561	2493473	Full Trial Period	2490912	52	Trial: 52	2490912	2	éÏé­	ÆøÇò	Ð¬×Ó	f	f
zzh	.	.	.	.	412	418	1	7	138.30	396.50	9	.	.	.	false	false	Message: 41ms	.	.	.	.	.	.	.	.	.	.	.	SYNCTIME	41	138.30	396.50	zzh.edf	RIGHT	2561	2493473	Full Trial Period	2490912	52	Trial: 52	2490912	2	éÏé­	ÆøÇò	Ð¬×Ó	f	f
zzh	.	.	.	.	.	.	.	.	.	.	10	.	.	.	false	false	Message: 667ms	12.74	223.51	57	691	536.70	394.30	2	418.90	635	157.70	397.90	INVISIBLE_BOUNDARY[1]	667	.	.	zzh.edf	RIGHT	2561	2493473	Full Trial Period	2490912	52	Trial: 52	2490912	2	éÏé­	ÆøÇò	Ð¬×Ó	f	f
zzh	.	.	.	.	.	.	.	.	.	.	11	.	.	.	false	false	Message: 674ms	12.74	223.51	57	691	536.70	394.30	2	418.90	635	157.70	397.90	SYNCTIME	674	.	.	zzh.edf	RIGHT	2561	2493473	Full Trial Period	2490912	52	Trial: 52	2490912	2	éÏé­	ÆøÇò	Ð¬×Ó	f	f
zzh	.	.	.	.	.	.	.	.	.	.	12	.	.	.	false	false	Message: 1237ms	9.77	180.94	54	1247	809.00	376.60	4	309.30	1194	520.40	385.00	INVISIBLE_BOUNDARY[2]	1237	.	.	zzh.edf	RIGHT	2561	2493473	Full Trial Period	2490912	52	Trial: 52	2490912	2	éÏé­	ÆøÇò	Ð¬×Ó	f	f
zzh	.	.	.	.	.	.	.	.	.	.	13	.	.	.	false	false	Message: 1241ms	9.77	180.94	54	1247	809.00	376.60	4	309.30	1194	520.40	385.00	SYNCTIME	1241	.	.	zzh.edf	RIGHT	2561	2493473	Full Trial Period	2490912	52	Trial: 52	2490912	2	éÏé­	ÆøÇò	Ð¬×Ó	f	f
zzh	.	.	.	.	95	2559	8	2465	183.20	381.50	14	.	.	.	false	false	Message: 2543ms	.	.	.	.	.	.	.	.	.	.	.	KEYBOARD	2543	183.20	381.50	zzh.edf	RIGHT	2561	2493473	Full Trial Period	2490912	52	Trial: 52	2490912	2	éÏé­	ÆøÇò	Ð¬×Ó	f	f
zzh	.	.	.	.	.	.	.	.	.	.	15	.	.	.	false	false	Message: 2607ms	.	.	.	.	.	.	.	.	.	.	.	TRIAL_RESULT 0	2607	.	.	zzh.edf	RIGHT	2561	2493473	Full Trial Period	2490912	52	Trial: 52	2490912	2	éÏé­	ÆøÇò	Ð¬×Ó	f	f
zzh	.	.	.	.	.	.	.	.	.	.	1	.	.	.	false	false	Message: -15ms	.	.	.	.	.	.	.	.	.	.	.	TRIALID 52	-15	.	.	zzh.edf	RIGHT	3071	2497889	Full Trial Period	2494818	53	Trial: 53	2494818	65	ÂÝÐý½°	·çÉÈ	À¯±Ê	f	f
zzh	.	.	.	.	.	.	.	.	.	.	2	.	.	.	false	false	Message: -1ms	.	.	.	.	.	.	.	.	.	.	.	RECCFG CR 1000 2 0 R	-1	.	.	zzh.edf	RIGHT	3071	2497889	Full Trial Period	2494818	53	Trial: 53	2494818	65	ÂÝÐý½°	·çÉÈ	À¯±Ê	f	f
zzh	.	.	.	.	.	.	.	.	.	.	3	.	.	.	false	false	Message: -1ms	.	.	.	.	.	.	.	.	.	.	.	ELCLCFG TOWER	-1	.	.	zzh.edf	RIGHT	3071	2497889	Full Trial Period	2494818	53	Trial: 53	2494818	65	ÂÝÐý½°	·çÉÈ	À¯±Ê	f	f
zzh	.	.	.	.	.	.	.	.	.	.	4	.	.	.	false	false	Message: -1ms	.	.	.	.	.	.	.	.	.	.	.	GAZE_COORDS 0.00 0.00 1023.00 767.00	-1	.	.	zzh.edf	RIGHT	3071	2497889	Full Trial Period	2494818	53	Trial: 53	2494818	65	ÂÝÐý½°	·çÉÈ	À¯±Ê	f	f
zzh	.	.	.	.	.	.	.	.	.	.	5	.	.	.	false	false	Message: -1ms	.	.	.	.	.	.	.	.	.	.	.	THRESHOLDS R 145 243	-1	.	.	zzh.edf	RIGHT	3071	2497889	Full Trial Period	2494818	53	Trial: 53	2494818	65	ÂÝÐý½°	·çÉÈ	À¯±Ê	f	f
zzh	.	.	.	.	.	.	.	.	.	.	6	.	.	.	false	false	Message: -1ms	.	.	.	.	.	.	.	.	.	.	.	ELCL_PROC CENTROID (3)	-1	.	.	zzh.edf	RIGHT	3071	2497889	Full Trial Period	2494818	53	Trial: 53	2494818	65	ÂÝÐý½°	·çÉÈ	À¯±Ê	f	f
zzh	.	.	.	.	.	.	.	.	.	.	7	.	.	.	false	false	Message: -1ms	.	.	.	.	.	.	.	.	.	.	.	ELCL_PCR_PARAM 5 3.0	-1	.	.	zzh.edf	RIGHT	3071	2497889	Full Trial Period	2494818	53	Trial: 53	2494818	65	ÂÝÐý½°	·çÉÈ	À¯±Ê	f	f
zzh	.	.	.	.	.	.	.	.	.	.	8	.	.	.	false	true	Message: 0ms	.	.	.	.	.	.	.	.	.	.	.	!MODE RECORD CR 1000 2 0 R	0	.	.	zzh.edf	RIGHT	3071	2497889	Full Trial Period	2494818	53	Trial: 53	2494818	65	ÂÝÐý½°	·çÉÈ	À¯±Ê	f	f
zzh	.	.	.	.	252	258	1	7	149.00	394.00	9	.	.	.	false	false	Message: 43ms	.	.	.	.	.	.	.	.	.	.	.	SYNCTIME	43	149.00	394.00	zzh.edf	RIGHT	3071	2497889	Full Trial Period	2494818	53	Trial: 53	2494818	65	ÂÝÐý½°	·çÉÈ	À¯±Ê	f	f
zzh	.	.	.	.	.	.	.	.	.	.	10	.	.	.	false	false	Message: 1296ms	14.91	173.42	86	1348	625.80	377.40	5	380.80	1263	182.40	393.00	INVISIBLE_BOUNDARY[1]	1296	.	.	zzh.edf	RIGHT	3071	2497889	Full Trial Period	2494818	53	Trial: 53	2494818	65	ÂÝÐý½°	·çÉÈ	À¯±Ê	f	f
zzh	.	.	.	.	.	.	.	.	.	.	11	.	.	.	false	false	Message: 1301ms	14.91	173.42	86	1348	625.80	377.40	5	380.80	1263	182.40	393.00	SYNCTIME	1301	.	.	zzh.edf	RIGHT	3071	2497889	Full Trial Period	2494818	53	Trial: 53	2494818	65	ÂÝÐý½°	·çÉÈ	À¯±Ê	f	f
zzh	.	.	.	.	206	2256	8	2051	782.20	380.60	12	.	.	.	false	false	Message: 2111ms	.	.	.	.	.	.	.	.	.	.	.	INVISIBLE_BOUNDARY[2]	2111	782.20	380.60	zzh.edf	RIGHT	3071	2497889	Full Trial Period	2494818	53	Trial: 53	2494818	65	ÂÝÐý½°	·çÉÈ	À¯±Ê	f	f
zzh	.	.	.	.	206	2256	8	2051	782.20	380.60	13	.	.	.	false	false	Message: 2117ms	.	.	.	.	.	.	.	.	.	.	.	SYNCTIME	2117	782.20	380.60	zzh.edf	RIGHT	3071	2497889	Full Trial Period	2494818	53	Trial: 53	2494818	65	ÂÝÐý½°	·çÉÈ	À¯±Ê	f	f
zzh	.	.	.	.	211	3069	10	2859	154.00	398.40	14	.	.	.	false	false	Message: 3051ms	.	.	.	.	.	.	.	.	.	.	.	KEYBOARD	3051	154.00	398.40	zzh.edf	RIGHT	3071	2497889	Full Trial Period	2494818	53	Trial: 53	2494818	65	ÂÝÐý½°	·çÉÈ	À¯±Ê	f	f
zzh	.	.	.	.	.	.	.	.	.	.	15	.	.	.	false	false	Message: 3118ms	.	.	.	.	.	.	.	.	.	.	.	TRIAL_RESULT 0	3118	.	.	zzh.edf	RIGHT	3071	2497889	Full Trial Period	2494818	53	Trial: 53	2494818	65	ÂÝÐý½°	·çÉÈ	À¯±Ê	f	f
zzh	.	.	.	.	.	.	.	.	.	.	1	.	.	.	false	false	Message: -17ms	.	.	.	.	.	.	.	.	.	.	.	TRIALID 53	-17	.	.	zzh.edf	RIGHT	3687	2502881	Full Trial Period	2499194	54	Trial: 54	2499194	93	ÅûÈø	ºôÀ²È¦	Ìú»·	j	j
zzh	.	.	.	.	.	.	.	.	.	.	2	.	.	.	false	false	Message: -1ms	.	.	.	.	.	.	.	.	.	.	.	RECCFG CR 1000 2 0 R	-1	.	.	zzh.edf	RIGHT	3687	2502881	Full Trial Period	2499194	54	Trial: 54	2499194	93	ÅûÈø	ºôÀ²È¦	Ìú»·	j	j
zzh	.	.	.	.	.	.	.	.	.	.	3	.	.	.	false	false	Message: -1ms	.	.	.	.	.	.	.	.	.	.	.	ELCLCFG TOWER	-1	.	.	zzh.edf	RIGHT	3687	2502881	Full Trial Period	2499194	54	Trial: 54	2499194	93	ÅûÈø	ºôÀ²È¦	Ìú»·	j	j
zzh	.	.	.	.	.	.	.	.	.	.	4	.	.	.	false	false	Message: -1ms	.	.	.	.	.	.	.	.	.	.	.	GAZE_COORDS 0.00 0.00 1023.00 767.00	-1	.	.	zzh.edf	RIGHT	3687	2502881	Full Trial Period	2499194	54	Trial: 54	2499194	93	ÅûÈø	ºôÀ²È¦	Ìú»·	j	j
zzh	.	.	.	.	.	.	.	.	.	.	5	.	.	.	false	false	Message: -1ms	.	.	.	.	.	.	.	.	.	.	.	THRESHOLDS R 145 243	-1	.	.	zzh.edf	RIGHT	3687	2502881	Full Trial Period	2499194	54	Trial: 54	2499194	93	ÅûÈø	ºôÀ²È¦	Ìú»·	j	j
zzh	.	.	.	.	.	.	.	.	.	.	6	.	.	.	false	false	Message: -1ms	.	.	.	.	.	.	.	.	.	.	.	ELCL_PROC CENTROID (3)	-1	.	.	zzh.edf	RIGHT	3687	2502881	Full Trial Period	2499194	54	Trial: 54	2499194	93	ÅûÈø	ºôÀ²È¦	Ìú»·	j	j
zzh	.	.	.	.	.	.	.	.	.	.	7	.	.	.	false	false	Message: -1ms	.	.	.	.	.	.	.	.	.	.	.	ELCL_PCR_PARAM 5 3.0	-1	.	.	zzh.edf	RIGHT	3687	2502881	Full Trial Period	2499194	54	Trial: 54	2499194	93	ÅûÈø	ºôÀ²È¦	Ìú»·	j	j
zzh	.	.	.	.	.	.	.	.	.	.	8	.	.	.	false	true	Message: 0ms	.	.	.	.	.	.	.	.	.	.	.	!MODE RECORD CR 1000 2 0 R	0	.	.	zzh.edf	RIGHT	3687	2502881	Full Trial Period	2499194	54	Trial: 54	2499194	93	ÅûÈø	ºôÀ²È¦	Ìú»·	j	j
zzh	.	.	.	.	548	554	1	7	122.10	395.20	9	.	.	.	false	false	Message: 41ms	.	.	.	.	.	.	.	.	.	.	.	SYNCTIME	41	122.10	395.20	zzh.edf	RIGHT	3687	2502881	Full Trial Period	2499194	54	Trial: 54	2499194	93	ÅûÈø	ºôÀ²È¦	Ìú»·	j	j
zzh	.	.	.	.	.	.	.	.	.	.	10	.	.	.	false	false	Message: 726ms	11.68	201.37	58	747	498.60	382.80	2	317.10	690	150.60	388.20	INVISIBLE_BOUNDARY[1]	726	.	.	zzh.edf	RIGHT	3687	2502881	Full Trial Period	2499194	54	Trial: 54	2499194	93	ÅûÈø	ºôÀ²È¦	Ìú»·	j	j
zzh	.	.	.	.	.	.	.	.	.	.	11	.	.	.	false	false	Message: 733ms	11.68	201.37	58	747	498.60	382.80	2	317.10	690	150.60	388.20	SYNCTIME	733	.	.	zzh.edf	RIGHT	3687	2502881	Full Trial Period	2499194	54	Trial: 54	2499194	93	ÅûÈø	ºôÀ²È¦	Ìú»·	j	j
zzh	129	2876	1	2748	.	.	.	.	.	.	12	.	.	.	false	false	Message: 2849ms	3.62	24.32	149	2885	901.00	474.60	6	531.80	2737	901.30	366.80	INVISIBLE_BOUNDARY[2]	2849	.	.	zzh.edf	RIGHT	3687	2502881	Full Trial Period	2499194	54	Trial: 54	2499194	93	ÅûÈø	ºôÀ²È¦	Ìú»·	j	j
zzh	129	2876	1	2748	.	.	.	.	.	.	13	.	.	.	false	false	Message: 2857ms	3.62	24.32	149	2885	901.00	474.60	6	531.80	2737	901.30	366.80	SYNCTIME	2857	.	.	zzh.edf	RIGHT	3687	2502881	Full Trial Period	2499194	54	Trial: 54	2499194	93	ÅûÈø	ºôÀ²È¦	Ìú»·	j	j
zzh	.	.	.	.	147	3685	9	3539	858.20	382.00	14	[1]	2	RECTANGLE_INTERESTAREA	false	false	Message: 3668ms	.	.	.	.	.	.	.	.	.	.	.	KEYBOARD	3668	858.20	382.00	zzh.edf	RIGHT	3687	2502881	Full Trial Period	2499194	54	Trial: 54	2499194	93	ÅûÈø	ºôÀ²È¦	Ìú»·	j	j
zzh	.	.	.	.	.	.	.	.	.	.	15	.	.	.	false	false	Message: 3734ms	.	.	.	.	.	.	.	.	.	.	.	TRIAL_RESULT 0	3734	.	.	zzh.edf	RIGHT	3687	2502881	Full Trial Period	2499194	54	Trial: 54	2499194	93	ÅûÈø	ºôÀ²È¦	Ìú»·	j	j
zzh	.	.	.	.	.	.	.	.	.	.	1	.	.	.	false	false	Message: -25ms	.	.	.	.	.	.	.	.	.	.	.	TRIALID 54	-25	.	.	zzh.edf	RIGHT	4578	2508779	Full Trial Period	2504201	55	Trial: 55	2504201	106	ÊÁ×Ó	ÄÏ¹Ï	¾ÈÉúÈ¦	f	j
zzh	.	.	.	.	.	.	.	.	.	.	2	.	.	.	false	false	Message: -1ms	.	.	.	.	.	.	.	.	.	.	.	RECCFG CR 1000 2 0 R	-1	.	.	zzh.edf	RIGHT	4578	2508779	Full Trial Period	2504201	55	Trial: 55	2504201	106	ÊÁ×Ó	ÄÏ¹Ï	¾ÈÉúÈ¦	f	j
zzh	.	.	.	.	.	.	.	.	.	.	3	.	.	.	false	false	Message: -1ms	.	.	.	.	.	.	.	.	.	.	.	ELCLCFG TOWER	-1	.	.	zzh.edf	RIGHT	4578	2508779	Full Trial Period	2504201	55	Trial: 55	2504201	106	ÊÁ×Ó	ÄÏ¹Ï	¾ÈÉúÈ¦	f	j
zzh	.	.	.	.	.	.	.	.	.	.	4	.	.	.	false	false	Message: -1ms	.	.	.	.	.	.	.	.	.	.	.	GAZE_COORDS 0.00 0.00 1023.00 767.00	-1	.	.	zzh.edf	RIGHT	4578	2508779	Full Trial Period	2504201	55	Trial: 55	2504201	106	ÊÁ×Ó	ÄÏ¹Ï	¾ÈÉúÈ¦	f	j
zzh	.	.	.	.	.	.	.	.	.	.	5	.	.	.	false	false	Message: -1ms	.	.	.	.	.	.	.	.	.	.	.	THRESHOLDS R 145 243	-1	.	.	zzh.edf	RIGHT	4578	2508779	Full Trial Period	2504201	55	Trial: 55	2504201	106	ÊÁ×Ó	ÄÏ¹Ï	¾ÈÉúÈ¦	f	j
zzh	.	.	.	.	.	.	.	.	.	.	6	.	.	.	false	false	Message: -1ms	.	.	.	.	.	.	.	.	.	.	.	ELCL_PROC CENTROID (3)	-1	.	.	zzh.edf	RIGHT	4578	2508779	Full Trial Period	2504201	55	Trial: 55	2504201	106	ÊÁ×Ó	ÄÏ¹Ï	¾ÈÉúÈ¦	f	j
zzh	.	.	.	.	.	.	.	.	.	.	7	.	.	.	false	false	Message: -1ms	.	.	.	.	.	.	.	.	.	.	.	ELCL_PCR_PARAM 5 3.0	-1	.	.	zzh.edf	RIGHT	4578	2508779	Full Trial Period	2504201	55	Trial: 55	2504201	106	ÊÁ×Ó	ÄÏ¹Ï	¾ÈÉúÈ¦	f	j
zzh	.	.	.	.	.	.	.	.	.	.	8	.	.	.	false	true	Message: 0ms	.	.	.	.	.	.	.	.	.	.	.	!MODE RECORD CR 1000 2 0 R	0	.	.	zzh.edf	RIGHT	4578	2508779	Full Trial Period	2504201	55	Trial: 55	2504201	106	ÊÁ×Ó	ÄÏ¹Ï	¾ÈÉúÈ¦	f	j
zzh	.	.	.	.	721	727	1	7	130.40	396.50	9	.	.	.	false	false	Message: 41ms	.	.	.	.	.	.	.	.	.	.	.	SYNCTIME	41	130.40	396.50	zzh.edf	RIGHT	4578	2508779	Full Trial Period	2504201	55	Trial: 55	2504201	106	ÊÁ×Ó	ÄÏ¹Ï	¾ÈÉúÈ¦	f	j
zzh	.	.	.	.	.	.	.	.	.	.	10	.	.	.	false	false	Message: 1779ms	12.12	212.72	57	1797	485.90	375.20	4	380.60	1741	124.30	400.60	INVISIBLE_BOUNDARY[1]	1779	.	.	zzh.edf	RIGHT	4578	2508779	Full Trial Period	2504201	55	Trial: 55	2504201	106	ÊÁ×Ó	ÄÏ¹Ï	¾ÈÉúÈ¦	f	j
zzh	.	.	.	.	.	.	.	.	.	.	11	.	.	.	false	false	Message: 1783ms	12.12	212.72	57	1797	485.90	375.20	4	380.60	1741	124.30	400.60	SYNCTIME	1783	.	.	zzh.edf	RIGHT	4578	2508779	Full Trial Period	2504201	55	Trial: 55	2504201	106	ÊÁ×Ó	ÄÏ¹Ï	¾ÈÉúÈ¦	f	j
zzh	155	3544	2	3390	.	.	.	.	.	.	12	.	.	.	false	false	Message: 3507ms	2.64	15.20	174	3553	870.60	372.60	8	0.00	3380	790.30	376.00	INVISIBLE_BOUNDARY[2]	3507	.	.	zzh.edf	RIGHT	4578	2508779	Full Trial Period	2504201	55	Trial: 55	2504201	106	ÊÁ×Ó	ÄÏ¹Ï	¾ÈÉúÈ¦	f	j
zzh	155	3544	2	3390	.	.	.	.	.	.	13	.	.	.	false	false	Message: 3516ms	2.64	15.20	174	3553	870.60	372.60	8	0.00	3380	790.30	376.00	SYNCTIME	3516	.	.	zzh.edf	RIGHT	4578	2508779	Full Trial Period	2504201	55	Trial: 55	2504201	106	ÊÁ×Ó	ÄÏ¹Ï	¾ÈÉúÈ¦	f	j
zzh	.	.	.	.	113	4576	12	4464	749.50	378.90	14	.	.	.	false	false	Message: 4559ms	.	.	.	.	.	.	.	.	.	.	.	KEYBOARD	4559	749.50	378.90	zzh.edf	RIGHT	4578	2508779	Full Trial Period	2504201	55	Trial: 55	2504201	106	ÊÁ×Ó	ÄÏ¹Ï	¾ÈÉúÈ¦	f	j
zzh	.	.	.	.	.	.	.	.	.	.	15	.	.	.	false	false	Message: 4625ms	.	.	.	.	.	.	.	.	.	.	.	TRIAL_RESULT 0	4625	.	.	zzh.edf	RIGHT	4578	2508779	Full Trial Period	2504201	55	Trial: 55	2504201	106	ÊÁ×Ó	ÄÏ¹Ï	¾ÈÉúÈ¦	f	j
zzh	.	.	.	.	.	.	.	.	.	.	1	.	.	.	false	false	Message: -18ms	.	.	.	.	.	.	.	.	.	.	.	TRIALID 55	-18	.	.	zzh.edf	RIGHT	7870	2517963	Full Trial Period	2510093	56	Trial: 56	2510093	101	¼üÅÌ	ºÚ°å	ÓÍ»­	j	j
zzh	.	.	.	.	.	.	.	.	.	.	2	.	.	.	false	false	Message: -1ms	.	.	.	.	.	.	.	.	.	.	.	RECCFG CR 1000 2 0 R	-1	.	.	zzh.edf	RIGHT	7870	2517963	Full Trial Period	2510093	56	Trial: 56	2510093	101	¼üÅÌ	ºÚ°å	ÓÍ»­	j	j
zzh	.	.	.	.	.	.	.	.	.	.	3	.	.	.	false	false	Message: -1ms	.	.	.	.	.	.	.	.	.	.	.	ELCLCFG TOWER	-1	.	.	zzh.edf	RIGHT	7870	2517963	Full Trial Period	2510093	56	Trial: 56	2510093	101	¼üÅÌ	ºÚ°å	ÓÍ»­	j	j
zzh	.	.	.	.	.	.	.	.	.	.	4	.	.	.	false	false	Message: -1ms	.	.	.	.	.	.	.	.	.	.	.	GAZE_COORDS 0.00 0.00 1023.00 767.00	-1	.	.	zzh.edf	RIGHT	7870	2517963	Full Trial Period	2510093	56	Trial: 56	2510093	101	¼üÅÌ	ºÚ°å	ÓÍ»­	j	j
zzh	.	.	.	.	.	.	.	.	.	.	5	.	.	.	false	false	Message: -1ms	.	.	.	.	.	.	.	.	.	.	.	THRESHOLDS R 145 243	-1	.	.	zzh.edf	RIGHT	7870	2517963	Full Trial Period	2510093	56	Trial: 56	2510093	101	¼üÅÌ	ºÚ°å	ÓÍ»­	j	j
zzh	.	.	.	.	.	.	.	.	.	.	6	.	.	.	false	false	Message: -1ms	.	.	.	.	.	.	.	.	.	.	.	ELCL_PROC CENTROID (3)	-1	.	.	zzh.edf	RIGHT	7870	2517963	Full Trial Period	2510093	56	Trial: 56	2510093	101	¼üÅÌ	ºÚ°å	ÓÍ»­	j	j
zzh	.	.	.	.	.	.	.	.	.	.	7	.	.	.	false	false	Message: -1ms	.	.	.	.	.	.	.	.	.	.	.	ELCL_PCR_PARAM 5 3.0	-1	.	.	zzh.edf	RIGHT	7870	2517963	Full Trial Period	2510093	56	Trial: 56	2510093	101	¼üÅÌ	ºÚ°å	ÓÍ»­	j	j
zzh	.	.	.	.	.	.	.	.	.	.	8	.	.	.	false	true	Message: 0ms	.	.	.	.	.	.	.	.	.	.	.	!MODE RECORD CR 1000 2 0 R	0	.	.	zzh.edf	RIGHT	7870	2517963	Full Trial Period	2510093	56	Trial: 56	2510093	101	¼üÅÌ	ºÚ°å	ÓÍ»­	j	j
zzh	.	.	.	.	463	469	1	7	125.10	403.40	9	.	.	.	false	false	Message: 41ms	.	.	.	.	.	.	.	.	.	.	.	SYNCTIME	41	125.10	403.40	zzh.edf	RIGHT	7870	2517963	Full Trial Period	2510093	56	Trial: 56	2510093	101	¼üÅÌ	ºÚ°å	ÓÍ»­	j	j
zzh	.	.	.	.	.	.	.	.	.	.	10	.	.	.	false	false	Message: 745ms	11.70	212.66	55	763	496.50	388.30	2	406.00	709	148.20	401.00	INVISIBLE_BOUNDARY[1]	745	.	.	zzh.edf	RIGHT	7870	2517963	Full Trial Period	2510093	56	Trial: 56	2510093	101	¼üÅÌ	ºÚ°å	ÓÍ»­	j	j
zzh	.	.	.	.	.	.	.	.	.	.	11	.	.	.	false	false	Message: 748ms	11.70	212.66	55	763	496.50	388.30	2	406.00	709	148.20	401.00	SYNCTIME	748	.	.	zzh.edf	RIGHT	7870	2517963	Full Trial Period	2510093	56	Trial: 56	2510093	101	¼üÅÌ	ºÚ°å	ÓÍ»­	j	j
zzh	127	6435	3	6309	.	.	.	.	.	.	12	.	.	.	false	false	Message: 6399ms	4.94	29.05	170	6444	213.10	456.20	16	1042.60	6275	71.30	403.50	INVISIBLE_BOUNDARY[2]	6399	.	.	zzh.edf	RIGHT	7870	2517963	Full Trial Period	2510093	56	Trial: 56	2510093	101	¼üÅÌ	ºÚ°å	ÓÍ»­	j	j
zzh	127	6435	3	6309	.	.	.	.	.	.	13	.	.	.	false	false	Message: 6407ms	4.94	29.05	170	6444	213.10	456.20	16	1042.60	6275	71.30	403.50	SYNCTIME	6407	.	.	zzh.edf	RIGHT	7870	2517963	Full Trial Period	2510093	56	Trial: 56	2510093	101	¼üÅÌ	ºÚ°å	ÓÍ»­	j	j
zzh	.	.	.	.	37	7868	19	7832	876.10	386.90	14	[1]	2	RECTANGLE_INTERESTAREA	false	false	Message: 7851ms	.	.	.	.	.	.	.	.	.	.	.	KEYBOARD	7851	876.10	386.90	zzh.edf	RIGHT	7870	2517963	Full Trial Period	2510093	56	Trial: 56	2510093	101	¼üÅÌ	ºÚ°å	ÓÍ»­	j	j
zzh	.	.	.	.	.	.	.	.	.	.	15	.	.	.	false	false	Message: 7914ms	.	.	.	.	.	.	.	.	.	.	.	TRIAL_RESULT 0	7914	.	.	zzh.edf	RIGHT	7870	2517963	Full Trial Period	2510093	56	Trial: 56	2510093	101	¼üÅÌ	ºÚ°å	ÓÍ»­	j	j
zzh	.	.	.	.	.	.	.	.	.	.	1	.	.	.	false	false	Message: -53ms	.	.	.	.	.	.	.	.	.	.	.	TRIALID 56	-53	.	.	zzh.edf	RIGHT	4523	2524058	Full Trial Period	2519535	57	Trial: 57	2519535	123	Ë®Í°	Ö½Ïä	±ù¹÷	j	f
zzh	.	.	.	.	.	.	.	.	.	.	2	.	.	.	false	false	Message: -1ms	.	.	.	.	.	.	.	.	.	.	.	RECCFG CR 1000 2 0 R	-1	.	.	zzh.edf	RIGHT	4523	2524058	Full Trial Period	2519535	57	Trial: 57	2519535	123	Ë®Í°	Ö½Ïä	±ù¹÷	j	f
zzh	.	.	.	.	.	.	.	.	.	.	3	.	.	.	false	false	Message: -1ms	.	.	.	.	.	.	.	.	.	.	.	ELCLCFG TOWER	-1	.	.	zzh.edf	RIGHT	4523	2524058	Full Trial Period	2519535	57	Trial: 57	2519535	123	Ë®Í°	Ö½Ïä	±ù¹÷	j	f
zzh	.	.	.	.	.	.	.	.	.	.	4	.	.	.	false	false	Message: -1ms	.	.	.	.	.	.	.	.	.	.	.	GAZE_COORDS 0.00 0.00 1023.00 767.00	-1	.	.	zzh.edf	RIGHT	4523	2524058	Full Trial Period	2519535	57	Trial: 57	2519535	123	Ë®Í°	Ö½Ïä	±ù¹÷	j	f
zzh	.	.	.	.	.	.	.	.	.	.	5	.	.	.	false	false	Message: -1ms	.	.	.	.	.	.	.	.	.	.	.	THRESHOLDS R 145 243	-1	.	.	zzh.edf	RIGHT	4523	2524058	Full Trial Period	2519535	57	Trial: 57	2519535	123	Ë®Í°	Ö½Ïä	±ù¹÷	j	f
zzh	.	.	.	.	.	.	.	.	.	.	6	.	.	.	false	false	Message: -1ms	.	.	.	.	.	.	.	.	.	.	.	ELCL_PROC CENTROID (3)	-1	.	.	zzh.edf	RIGHT	4523	2524058	Full Trial Period	2519535	57	Trial: 57	2519535	123	Ë®Í°	Ö½Ïä	±ù¹÷	j	f
zzh	.	.	.	.	.	.	.	.	.	.	7	.	.	.	false	false	Message: -1ms	.	.	.	.	.	.	.	.	.	.	.	ELCL_PCR_PARAM 5 3.0	-1	.	.	zzh.edf	RIGHT	4523	2524058	Full Trial Period	2519535	57	Trial: 57	2519535	123	Ë®Í°	Ö½Ïä	±ù¹÷	j	f
zzh	.	.	.	.	.	.	.	.	.	.	8	.	.	.	false	true	Message: 0ms	.	.	.	.	.	.	.	.	.	.	.	!MODE RECORD CR 1000 2 0 R	0	.	.	zzh.edf	RIGHT	4523	2524058	Full Trial Period	2519535	57	Trial: 57	2519535	123	Ë®Í°	Ö½Ïä	±ù¹÷	j	f
zzh	.	.	.	.	364	370	1	7	134.40	408.00	9	.	.	.	false	false	Message: 47ms	.	.	.	.	.	.	.	.	.	.	.	SYNCTIME	47	134.40	408.00	zzh.edf	RIGHT	4523	2524058	Full Trial Period	2519535	57	Trial: 57	2519535	123	Ë®Í°	Ö½Ïä	±ù¹÷	j	f
zzh	.	.	.	.	.	.	.	.	.	.	10	.	.	.	false	false	Message: 969ms	13.02	224.52	58	993	547.20	388.30	2	395.10	936	160.10	403.30	INVISIBLE_BOUNDARY[1]	969	.	.	zzh.edf	RIGHT	4523	2524058	Full Trial Period	2519535	57	Trial: 57	2519535	123	Ë®Í°	Ö½Ïä	±ù¹÷	j	f
zzh	.	.	.	.	.	.	.	.	.	.	11	.	.	.	false	false	Message: 980ms	13.02	224.52	58	993	547.20	388.30	2	395.10	936	160.10	403.30	SYNCTIME	980	.	.	zzh.edf	RIGHT	4523	2524058	Full Trial Period	2519535	57	Trial: 57	2519535	123	Ë®Í°	Ö½Ïä	±ù¹÷	j	f
zzh	.	.	.	.	.	.	.	.	.	.	12	.	.	.	false	false	Message: 1992ms	10.38	185.37	56	2009	844.00	385.10	5	309.70	1954	535.70	383.20	INVISIBLE_BOUNDARY[2]	1992	.	.	zzh.edf	RIGHT	4523	2524058	Full Trial Period	2519535	57	Trial: 57	2519535	123	Ë®Í°	Ö½Ïä	±ù¹÷	j	f
zzh	.	.	.	.	.	.	.	.	.	.	13	.	.	.	false	false	Message: 1996ms	10.38	185.37	56	2009	844.00	385.10	5	309.70	1954	535.70	383.20	SYNCTIME	1996	.	.	zzh.edf	RIGHT	4523	2524058	Full Trial Period	2519535	57	Trial: 57	2519535	123	Ë®Í°	Ö½Ïä	±ù¹÷	j	f
zzh	.	.	.	.	44	4521	11	4478	923.80	387.40	14	.	.	.	false	false	Message: 4505ms	.	.	.	.	.	.	.	.	.	.	.	KEYBOARD	4505	923.80	387.40	zzh.edf	RIGHT	4523	2524058	Full Trial Period	2519535	57	Trial: 57	2519535	123	Ë®Í°	Ö½Ïä	±ù¹÷	j	f
zzh	.	.	.	.	.	.	.	.	.	.	15	.	.	.	false	false	Message: 4563ms	.	.	.	.	.	.	.	.	.	.	.	TRIAL_RESULT 0	4563	.	.	zzh.edf	RIGHT	4523	2524058	Full Trial Period	2519535	57	Trial: 57	2519535	123	Ë®Í°	Ö½Ïä	±ù¹÷	j	f
zzh	.	.	.	.	.	.	.	.	.	.	1	.	.	.	false	false	Message: -16ms	.	.	.	.	.	.	.	.	.	.	.	TRIALID 57	-16	.	.	zzh.edf	RIGHT	2976	2528532	Full Trial Period	2525556	58	Trial: 58	2525556	83	Îü¹Ü	»ð²ñ	ÑÀÇ©	j	j
zzh	.	.	.	.	.	.	.	.	.	.	2	.	.	.	false	false	Message: -1ms	.	.	.	.	.	.	.	.	.	.	.	RECCFG CR 1000 2 0 R	-1	.	.	zzh.edf	RIGHT	2976	2528532	Full Trial Period	2525556	58	Trial: 58	2525556	83	Îü¹Ü	»ð²ñ	ÑÀÇ©	j	j
zzh	.	.	.	.	.	.	.	.	.	.	3	.	.	.	false	false	Message: -1ms	.	.	.	.	.	.	.	.	.	.	.	ELCLCFG TOWER	-1	.	.	zzh.edf	RIGHT	2976	2528532	Full Trial Period	2525556	58	Trial: 58	2525556	83	Îü¹Ü	»ð²ñ	ÑÀÇ©	j	j
zzh	.	.	.	.	.	.	.	.	.	.	4	.	.	.	false	false	Message: -1ms	.	.	.	.	.	.	.	.	.	.	.	GAZE_COORDS 0.00 0.00 1023.00 767.00	-1	.	.	zzh.edf	RIGHT	2976	2528532	Full Trial Period	2525556	58	Trial: 58	2525556	83	Îü¹Ü	»ð²ñ	ÑÀÇ©	j	j
zzh	.	.	.	.	.	.	.	.	.	.	5	.	.	.	false	false	Message: -1ms	.	.	.	.	.	.	.	.	.	.	.	THRESHOLDS R 145 243	-1	.	.	zzh.edf	RIGHT	2976	2528532	Full Trial Period	2525556	58	Trial: 58	2525556	83	Îü¹Ü	»ð²ñ	ÑÀÇ©	j	j
zzh	.	.	.	.	.	.	.	.	.	.	6	.	.	.	false	false	Message: -1ms	.	.	.	.	.	.	.	.	.	.	.	ELCL_PROC CENTROID (3)	-1	.	.	zzh.edf	RIGHT	2976	2528532	Full Trial Period	2525556	58	Trial: 58	2525556	83	Îü¹Ü	»ð²ñ	ÑÀÇ©	j	j
zzh	.	.	.	.	.	.	.	.	.	.	7	.	.	.	false	false	Message: -1ms	.	.	.	.	.	.	.	.	.	.	.	ELCL_PCR_PARAM 5 3.0	-1	.	.	zzh.edf	RIGHT	2976	2528532	Full Trial Period	2525556	58	Trial: 58	2525556	83	Îü¹Ü	»ð²ñ	ÑÀÇ©	j	j
zzh	.	.	.	.	.	.	.	.	.	.	8	.	.	.	false	true	Message: 0ms	.	.	.	.	.	.	.	.	.	.	.	!MODE RECORD CR 1000 2 0 R	0	.	.	zzh.edf	RIGHT	2976	2528532	Full Trial Period	2525556	58	Trial: 58	2525556	83	Îü¹Ü	»ð²ñ	ÑÀÇ©	j	j
zzh	.	.	.	.	735	741	1	7	135.10	401.70	9	.	.	.	false	false	Message: 41ms	.	.	.	.	.	.	.	.	.	.	.	SYNCTIME	41	135.10	401.70	zzh.edf	RIGHT	2976	2528532	Full Trial Period	2525556	58	Trial: 58	2525556	83	Îü¹Ü	»ð²ñ	ÑÀÇ©	j	j
zzh	.	.	.	.	.	.	.	.	.	.	10	.	.	.	false	false	Message: 776ms	11.58	218.58	53	794	481.30	394.20	1	408.30	742	135.60	402.30	INVISIBLE_BOUNDARY[1]	776	.	.	zzh.edf	RIGHT	2976	2528532	Full Trial Period	2525556	58	Trial: 58	2525556	83	Îü¹Ü	»ð²ñ	ÑÀÇ©	j	j
zzh	.	.	.	.	.	.	.	.	.	.	11	.	.	.	false	false	Message: 783ms	11.58	218.58	53	794	481.30	394.20	1	408.30	742	135.60	402.30	SYNCTIME	783	.	.	zzh.edf	RIGHT	2976	2528532	Full Trial Period	2525556	58	Trial: 58	2525556	83	Îü¹Ü	»ð²ñ	ÑÀÇ©	j	j
zzh	99	1499	1	1401	.	.	.	.	.	.	12	.	.	.	false	false	Message: 1422ms	9.68	77.40	125	1508	744.00	572.60	3	396.60	1384	523.20	387.20	INVISIBLE_BOUNDARY[2]	1422	.	.	zzh.edf	RIGHT	2976	2528532	Full Trial Period	2525556	58	Trial: 58	2525556	83	Îü¹Ü	»ð²ñ	ÑÀÇ©	j	j
zzh	99	1499	1	1401	.	.	.	.	.	.	13	.	.	.	false	false	Message: 1425ms	9.68	77.40	125	1508	744.00	572.60	3	396.60	1384	523.20	387.20	SYNCTIME	1425	.	.	zzh.edf	RIGHT	2976	2528532	Full Trial Period	2525556	58	Trial: 58	2525556	83	Îü¹Ü	»ð²ñ	ÑÀÇ©	j	j
zzh	225	2975	3	2751	.	.	.	.	.	.	14	.	.	.	false	false	Message: 2956ms	4.80	18.99	253	2975	483.20	534.60	7	898.90	2723	422.90	406.30	KEYBOARD	2956	.	.	zzh.edf	RIGHT	2976	2528532	Full Trial Period	2525556	58	Trial: 58	2525556	83	Îü¹Ü	»ð²ñ	ÑÀÇ©	j	j
zzh	.	.	.	.	.	.	.	.	.	.	15	.	.	.	false	false	Message: 3019ms	.	.	.	.	.	.	.	.	.	.	.	TRIAL_RESULT 0	3019	.	.	zzh.edf	RIGHT	2976	2528532	Full Trial Period	2525556	58	Trial: 58	2525556	83	Îü¹Ü	»ð²ñ	ÑÀÇ©	j	j
zzh	.	.	.	.	.	.	.	.	.	.	1	.	.	.	false	false	Message: -55ms	.	.	.	.	.	.	.	.	.	.	.	TRIALID 58	-55	.	.	zzh.edf	RIGHT	2931	2533125	Full Trial Period	2530194	59	Trial: 59	2530194	13	Ì«Ñô	¼å±ý	¹þÃÜ¹Ï	f	f
zzh	.	.	.	.	.	.	.	.	.	.	2	.	.	.	false	false	Message: -1ms	.	.	.	.	.	.	.	.	.	.	.	RECCFG CR 1000 2 0 R	-1	.	.	zzh.edf	RIGHT	2931	2533125	Full Trial Period	2530194	59	Trial: 59	2530194	13	Ì«Ñô	¼å±ý	¹þÃÜ¹Ï	f	f
zzh	.	.	.	.	.	.	.	.	.	.	3	.	.	.	false	false	Message: -1ms	.	.	.	.	.	.	.	.	.	.	.	ELCLCFG TOWER	-1	.	.	zzh.edf	RIGHT	2931	2533125	Full Trial Period	2530194	59	Trial: 59	2530194	13	Ì«Ñô	¼å±ý	¹þÃÜ¹Ï	f	f
zzh	.	.	.	.	.	.	.	.	.	.	4	.	.	.	false	false	Message: -1ms	.	.	.	.	.	.	.	.	.	.	.	GAZE_COORDS 0.00 0.00 1023.00 767.00	-1	.	.	zzh.edf	RIGHT	2931	2533125	Full Trial Period	2530194	59	Trial: 59	2530194	13	Ì«Ñô	¼å±ý	¹þÃÜ¹Ï	f	f
zzh	.	.	.	.	.	.	.	.	.	.	5	.	.	.	false	false	Message: -1ms	.	.	.	.	.	.	.	.	.	.	.	THRESHOLDS R 145 243	-1	.	.	zzh.edf	RIGHT	2931	2533125	Full Trial Period	2530194	59	Trial: 59	2530194	13	Ì«Ñô	¼å±ý	¹þÃÜ¹Ï	f	f
zzh	.	.	.	.	.	.	.	.	.	.	6	.	.	.	false	false	Message: -1ms	.	.	.	.	.	.	.	.	.	.	.	ELCL_PROC CENTROID (3)	-1	.	.	zzh.edf	RIGHT	2931	2533125	Full Trial Period	2530194	59	Trial: 59	2530194	13	Ì«Ñô	¼å±ý	¹þÃÜ¹Ï	f	f
zzh	.	.	.	.	.	.	.	.	.	.	7	.	.	.	false	false	Message: -1ms	.	.	.	.	.	.	.	.	.	.	.	ELCL_PCR_PARAM 5 3.0	-1	.	.	zzh.edf	RIGHT	2931	2533125	Full Trial Period	2530194	59	Trial: 59	2530194	13	Ì«Ñô	¼å±ý	¹þÃÜ¹Ï	f	f
zzh	.	.	.	.	.	.	.	.	.	.	8	.	.	.	false	true	Message: 0ms	.	.	.	.	.	.	.	.	.	.	.	!MODE RECORD CR 1000 2 0 R	0	.	.	zzh.edf	RIGHT	2931	2533125	Full Trial Period	2530194	59	Trial: 59	2530194	13	Ì«Ñô	¼å±ý	¹þÃÜ¹Ï	f	f
zzh	.	.	.	.	429	435	1	7	133.30	404.80	9	.	.	.	false	false	Message: 44ms	.	.	.	.	.	.	.	.	.	.	.	SYNCTIME	44	133.30	404.80	zzh.edf	RIGHT	2931	2533125	Full Trial Period	2530194	59	Trial: 59	2530194	13	Ì«Ñô	¼å±ý	¹þÃÜ¹Ï	f	f
zzh	.	.	.	.	.	.	.	.	.	.	10	.	.	.	false	false	Message: 564ms	10.94	195.34	56	584	496.40	389.70	2	379.70	529	171.10	399.00	INVISIBLE_BOUNDARY[1]	564	.	.	zzh.edf	RIGHT	2931	2533125	Full Trial Period	2530194	59	Trial: 59	2530194	13	Ì«Ñô	¼å±ý	¹þÃÜ¹Ï	f	f
zzh	.	.	.	.	.	.	.	.	.	.	11	.	.	.	false	false	Message: 569ms	10.94	195.34	56	584	496.40	389.70	2	379.70	529	171.10	399.00	SYNCTIME	569	.	.	zzh.edf	RIGHT	2931	2533125	Full Trial Period	2530194	59	Trial: 59	2530194	13	Ì«Ñô	¼å±ý	¹þÃÜ¹Ï	f	f
zzh	.	.	.	.	.	.	.	.	.	.	12	.	.	.	false	false	Message: 1693ms	9.97	174.97	57	1706	811.60	383.40	5	258.30	1650	517.00	391.10	INVISIBLE_BOUNDARY[2]	1693	.	.	zzh.edf	RIGHT	2931	2533125	Full Trial Period	2530194	59	Trial: 59	2530194	13	Ì«Ñô	¼å±ý	¹þÃÜ¹Ï	f	f
zzh	.	.	.	.	.	.	.	.	.	.	13	.	.	.	false	false	Message: 1703ms	9.97	174.97	57	1706	811.60	383.40	5	258.30	1650	517.00	391.10	SYNCTIME	1703	.	.	zzh.edf	RIGHT	2931	2533125	Full Trial Period	2530194	59	Trial: 59	2530194	13	Ì«Ñô	¼å±ý	¹þÃÜ¹Ï	f	f
zzh	.	.	.	.	80	2929	8	2850	469.80	391.40	14	.	.	.	false	false	Message: 2912ms	.	.	.	.	.	.	.	.	.	.	.	KEYBOARD	2912	469.80	391.40	zzh.edf	RIGHT	2931	2533125	Full Trial Period	2530194	59	Trial: 59	2530194	13	Ì«Ñô	¼å±ý	¹þÃÜ¹Ï	f	f
zzh	.	.	.	.	.	.	.	.	.	.	15	.	.	.	false	false	Message: 2978ms	.	.	.	.	.	.	.	.	.	.	.	TRIAL_RESULT 0	2978	.	.	zzh.edf	RIGHT	2931	2533125	Full Trial Period	2530194	59	Trial: 59	2530194	13	Ì«Ñô	¼å±ý	¹þÃÜ¹Ï	f	f
zzh	.	.	.	.	.	.	.	.	.	.	1	.	.	.	false	false	Message: -16ms	.	.	.	.	.	.	.	.	.	.	.	TRIALID 59	-16	.	.	zzh.edf	RIGHT	3329	2537508	Full Trial Period	2534179	60	Trial: 60	2534179	74	Êó±ê	ÓñÃ×	ß¦ÃæÕÈ	j	j
zzh	.	.	.	.	.	.	.	.	.	.	2	.	.	.	false	false	Message: -1ms	.	.	.	.	.	.	.	.	.	.	.	RECCFG CR 1000 2 0 R	-1	.	.	zzh.edf	RIGHT	3329	2537508	Full Trial Period	2534179	60	Trial: 60	2534179	74	Êó±ê	ÓñÃ×	ß¦ÃæÕÈ	j	j
zzh	.	.	.	.	.	.	.	.	.	.	3	.	.	.	false	false	Message: -1ms	.	.	.	.	.	.	.	.	.	.	.	ELCLCFG TOWER	-1	.	.	zzh.edf	RIGHT	3329	2537508	Full Trial Period	2534179	60	Trial: 60	2534179	74	Êó±ê	ÓñÃ×	ß¦ÃæÕÈ	j	j
zzh	.	.	.	.	.	.	.	.	.	.	4	.	.	.	false	false	Message: -1ms	.	.	.	.	.	.	.	.	.	.	.	GAZE_COORDS 0.00 0.00 1023.00 767.00	-1	.	.	zzh.edf	RIGHT	3329	2537508	Full Trial Period	2534179	60	Trial: 60	2534179	74	Êó±ê	ÓñÃ×	ß¦ÃæÕÈ	j	j
zzh	.	.	.	.	.	.	.	.	.	.	5	.	.	.	false	false	Message: -1ms	.	.	.	.	.	.	.	.	.	.	.	THRESHOLDS R 145 243	-1	.	.	zzh.edf	RIGHT	3329	2537508	Full Trial Period	2534179	60	Trial: 60	2534179	74	Êó±ê	ÓñÃ×	ß¦ÃæÕÈ	j	j
zzh	.	.	.	.	.	.	.	.	.	.	6	.	.	.	false	false	Message: -1ms	.	.	.	.	.	.	.	.	.	.	.	ELCL_PROC CENTROID (3)	-1	.	.	zzh.edf	RIGHT	3329	2537508	Full Trial Period	2534179	60	Trial: 60	2534179	74	Êó±ê	ÓñÃ×	ß¦ÃæÕÈ	j	j
zzh	.	.	.	.	.	.	.	.	.	.	7	.	.	.	false	false	Message: -1ms	.	.	.	.	.	.	.	.	.	.	.	ELCL_PCR_PARAM 5 3.0	-1	.	.	zzh.edf	RIGHT	3329	2537508	Full Trial Period	2534179	60	Trial: 60	2534179	74	Êó±ê	ÓñÃ×	ß¦ÃæÕÈ	j	j
zzh	.	.	.	.	.	.	.	.	.	.	8	.	.	.	false	true	Message: 0ms	.	.	.	.	.	.	.	.	.	.	.	!MODE RECORD CR 1000 2 0 R	0	.	.	zzh.edf	RIGHT	3329	2537508	Full Trial Period	2534179	60	Trial: 60	2534179	74	Êó±ê	ÓñÃ×	ß¦ÃæÕÈ	j	j
zzh	.	.	.	.	442	448	1	7	128.10	394.90	9	.	.	.	false	false	Message: 42ms	.	.	.	.	.	.	.	.	.	.	.	SYNCTIME	42	128.10	394.90	zzh.edf	RIGHT	3329	2537508	Full Trial Period	2534179	60	Trial: 60	2534179	74	Êó±ê	ÓñÃ×	ß¦ÃæÕÈ	j	j
zzh	.	.	.	.	.	.	.	.	.	.	10	.	.	.	false	false	Message: 669ms	10.08	165.26	61	692	455.90	392.00	2	390.30	632	155.00	395.30	INVISIBLE_BOUNDARY[1]	669	.	.	zzh.edf	RIGHT	3329	2537508	Full Trial Period	2534179	60	Trial: 60	2534179	74	Êó±ê	ÓñÃ×	ß¦ÃæÕÈ	j	j
zzh	.	.	.	.	.	.	.	.	.	.	11	.	.	.	false	false	Message: 675ms	10.08	165.26	61	692	455.90	392.00	2	390.30	632	155.00	395.30	SYNCTIME	675	.	.	zzh.edf	RIGHT	3329	2537508	Full Trial Period	2534179	60	Trial: 60	2534179	74	Êó±ê	ÓñÃ×	ß¦ÃæÕÈ	j	j
zzh	.	.	.	.	.	.	.	.	.	.	12	.	.	.	false	false	Message: 1595ms	9.69	186.26	52	1611	838.80	390.80	5	317.80	1560	551.70	384.40	INVISIBLE_BOUNDARY[2]	1595	.	.	zzh.edf	RIGHT	3329	2537508	Full Trial Period	2534179	60	Trial: 60	2534179	74	Êó±ê	ÓñÃ×	ß¦ÃæÕÈ	j	j
zzh	.	.	.	.	.	.	.	.	.	.	13	.	.	.	false	false	Message: 1600ms	9.69	186.26	52	1611	838.80	390.80	5	317.80	1560	551.70	384.40	SYNCTIME	1600	.	.	zzh.edf	RIGHT	3329	2537508	Full Trial Period	2534179	60	Trial: 60	2534179	74	Êó±ê	ÓñÃ×	ß¦ÃæÕÈ	j	j
zzh	.	.	.	.	235	3327	11	3093	849.70	378.20	14	[1]	2	RECTANGLE_INTERESTAREA	false	false	Message: 3311ms	.	.	.	.	.	.	.	.	.	.	.	KEYBOARD	3311	849.70	378.20	zzh.edf	RIGHT	3329	2537508	Full Trial Period	2534179	60	Trial: 60	2534179	74	Êó±ê	ÓñÃ×	ß¦ÃæÕÈ	j	j
zzh	.	.	.	.	.	.	.	.	.	.	15	.	.	.	false	false	Message: 3373ms	.	.	.	.	.	.	.	.	.	.	.	TRIAL_RESULT 0	3373	.	.	zzh.edf	RIGHT	3329	2537508	Full Trial Period	2534179	60	Trial: 60	2534179	74	Êó±ê	ÓñÃ×	ß¦ÃæÕÈ	j	j
zzh	.	.	.	.	.	.	.	.	.	.	1	.	.	.	false	false	Message: -17ms	.	.	.	.	.	.	.	.	.	.	.	TRIALID 60	-17	.	.	zzh.edf	RIGHT	4174	2542853	Full Trial Period	2538679	61	Trial: 61	2538679	70	éÙ×Ó	ÍøÇò	ÒÎ×Ó	j	f
zzh	.	.	.	.	.	.	.	.	.	.	2	.	.	.	false	false	Message: -1ms	.	.	.	.	.	.	.	.	.	.	.	RECCFG CR 1000 2 0 R	-1	.	.	zzh.edf	RIGHT	4174	2542853	Full Trial Period	2538679	61	Trial: 61	2538679	70	éÙ×Ó	ÍøÇò	ÒÎ×Ó	j	f
zzh	.	.	.	.	.	.	.	.	.	.	3	.	.	.	false	false	Message: -1ms	.	.	.	.	.	.	.	.	.	.	.	ELCLCFG TOWER	-1	.	.	zzh.edf	RIGHT	4174	2542853	Full Trial Period	2538679	61	Trial: 61	2538679	70	éÙ×Ó	ÍøÇò	ÒÎ×Ó	j	f
zzh	.	.	.	.	.	.	.	.	.	.	4	.	.	.	false	false	Message: -1ms	.	.	.	.	.	.	.	.	.	.	.	GAZE_COORDS 0.00 0.00 1023.00 767.00	-1	.	.	zzh.edf	RIGHT	4174	2542853	Full Trial Period	2538679	61	Trial: 61	2538679	70	éÙ×Ó	ÍøÇò	ÒÎ×Ó	j	f
zzh	.	.	.	.	.	.	.	.	.	.	5	.	.	.	false	false	Message: -1ms	.	.	.	.	.	.	.	.	.	.	.	THRESHOLDS R 145 243	-1	.	.	zzh.edf	RIGHT	4174	2542853	Full Trial Period	2538679	61	Trial: 61	2538679	70	éÙ×Ó	ÍøÇò	ÒÎ×Ó	j	f
zzh	.	.	.	.	.	.	.	.	.	.	6	.	.	.	false	false	Message: -1ms	.	.	.	.	.	.	.	.	.	.	.	ELCL_PROC CENTROID (3)	-1	.	.	zzh.edf	RIGHT	4174	2542853	Full Trial Period	2538679	61	Trial: 61	2538679	70	éÙ×Ó	ÍøÇò	ÒÎ×Ó	j	f
zzh	.	.	.	.	.	.	.	.	.	.	7	.	.	.	false	false	Message: -1ms	.	.	.	.	.	.	.	.	.	.	.	ELCL_PCR_PARAM 5 3.0	-1	.	.	zzh.edf	RIGHT	4174	2542853	Full Trial Period	2538679	61	Trial: 61	2538679	70	éÙ×Ó	ÍøÇò	ÒÎ×Ó	j	f
zzh	.	.	.	.	.	.	.	.	.	.	8	.	.	.	false	true	Message: 0ms	.	.	.	.	.	.	.	.	.	.	.	!MODE RECORD CR 1000 2 0 R	0	.	.	zzh.edf	RIGHT	4174	2542853	Full Trial Period	2538679	61	Trial: 61	2538679	70	éÙ×Ó	ÍøÇò	ÒÎ×Ó	j	f
zzh	.	.	.	.	372	378	1	7	119.70	400.80	9	.	.	.	false	false	Message: 41ms	.	.	.	.	.	.	.	.	.	.	.	SYNCTIME	41	119.70	400.80	zzh.edf	RIGHT	4174	2542853	Full Trial Period	2538679	61	Trial: 61	2538679	70	éÙ×Ó	ÍøÇò	ÒÎ×Ó	j	f
zzh	.	.	.	.	.	.	.	.	.	.	10	.	.	.	false	false	Message: 688ms	9.40	195.93	48	696	416.80	382.20	2	321.90	649	135.90	394.90	INVISIBLE_BOUNDARY[1]	688	.	.	zzh.edf	RIGHT	4174	2542853	Full Trial Period	2538679	61	Trial: 61	2538679	70	éÙ×Ó	ÍøÇò	ÒÎ×Ó	j	f
zzh	.	.	.	.	159	855	3	697	416.50	383.90	11	.	.	.	false	false	Message: 699ms	.	.	.	.	.	.	.	.	.	.	.	SYNCTIME	699	416.50	383.90	zzh.edf	RIGHT	4174	2542853	Full Trial Period	2538679	61	Trial: 61	2538679	70	éÙ×Ó	ÍøÇò	ÒÎ×Ó	j	f
zzh	.	.	.	.	.	.	.	.	.	.	12	.	.	.	false	false	Message: 1965ms	10.00	192.34	52	1979	833.80	392.80	7	300.00	1928	537.40	383.50	INVISIBLE_BOUNDARY[2]	1965	.	.	zzh.edf	RIGHT	4174	2542853	Full Trial Period	2538679	61	Trial: 61	2538679	70	éÙ×Ó	ÍøÇò	ÒÎ×Ó	j	f
zzh	.	.	.	.	.	.	.	.	.	.	13	.	.	.	false	false	Message: 1975ms	10.00	192.34	52	1979	833.80	392.80	7	300.00	1928	537.40	383.50	SYNCTIME	1975	.	.	zzh.edf	RIGHT	4174	2542853	Full Trial Period	2538679	61	Trial: 61	2538679	70	éÙ×Ó	ÍøÇò	ÒÎ×Ó	j	f
zzh	.	.	.	.	237	4172	13	3936	887.10	375.60	14	[1]	2	RECTANGLE_INTERESTAREA	false	false	Message: 4154ms	.	.	.	.	.	.	.	.	.	.	.	KEYBOARD	4154	887.10	375.60	zzh.edf	RIGHT	4174	2542853	Full Trial Period	2538679	61	Trial: 61	2538679	70	éÙ×Ó	ÍøÇò	ÒÎ×Ó	j	f
zzh	.	.	.	.	.	.	.	.	.	.	15	.	.	.	false	false	Message: 4219ms	.	.	.	.	.	.	.	.	.	.	.	TRIAL_RESULT 0	4219	.	.	zzh.edf	RIGHT	4174	2542853	Full Trial Period	2538679	61	Trial: 61	2538679	70	éÙ×Ó	ÍøÇò	ÒÎ×Ó	j	f
zzh	.	.	.	.	.	.	.	.	.	.	1	.	.	.	false	false	Message: -17ms	.	.	.	.	.	.	.	.	.	.	.	TRIALID 61	-17	.	.	zzh.edf	RIGHT	4946	2549574	Full Trial Period	2544628	62	Trial: 62	2544628	99	Ô²Öé±Ê	ÑÀË¢	É××Ó	j	j
zzh	.	.	.	.	.	.	.	.	.	.	2	.	.	.	false	false	Message: -1ms	.	.	.	.	.	.	.	.	.	.	.	RECCFG CR 1000 2 0 R	-1	.	.	zzh.edf	RIGHT	4946	2549574	Full Trial Period	2544628	62	Trial: 62	2544628	99	Ô²Öé±Ê	ÑÀË¢	É××Ó	j	j
zzh	.	.	.	.	.	.	.	.	.	.	3	.	.	.	false	false	Message: -1ms	.	.	.	.	.	.	.	.	.	.	.	ELCLCFG TOWER	-1	.	.	zzh.edf	RIGHT	4946	2549574	Full Trial Period	2544628	62	Trial: 62	2544628	99	Ô²Öé±Ê	ÑÀË¢	É××Ó	j	j
zzh	.	.	.	.	.	.	.	.	.	.	4	.	.	.	false	false	Message: -1ms	.	.	.	.	.	.	.	.	.	.	.	GAZE_COORDS 0.00 0.00 1023.00 767.00	-1	.	.	zzh.edf	RIGHT	4946	2549574	Full Trial Period	2544628	62	Trial: 62	2544628	99	Ô²Öé±Ê	ÑÀË¢	É××Ó	j	j
zzh	.	.	.	.	.	.	.	.	.	.	5	.	.	.	false	false	Message: -1ms	.	.	.	.	.	.	.	.	.	.	.	THRESHOLDS R 145 243	-1	.	.	zzh.edf	RIGHT	4946	2549574	Full Trial Period	2544628	62	Trial: 62	2544628	99	Ô²Öé±Ê	ÑÀË¢	É××Ó	j	j
zzh	.	.	.	.	.	.	.	.	.	.	6	.	.	.	false	false	Message: -1ms	.	.	.	.	.	.	.	.	.	.	.	ELCL_PROC CENTROID (3)	-1	.	.	zzh.edf	RIGHT	4946	2549574	Full Trial Period	2544628	62	Trial: 62	2544628	99	Ô²Öé±Ê	ÑÀË¢	É××Ó	j	j
zzh	.	.	.	.	.	.	.	.	.	.	7	.	.	.	false	false	Message: -1ms	.	.	.	.	.	.	.	.	.	.	.	ELCL_PCR_PARAM 5 3.0	-1	.	.	zzh.edf	RIGHT	4946	2549574	Full Trial Period	2544628	62	Trial: 62	2544628	99	Ô²Öé±Ê	ÑÀË¢	É××Ó	j	j
zzh	.	.	.	.	.	.	.	.	.	.	8	.	.	.	false	true	Message: 0ms	.	.	.	.	.	.	.	.	.	.	.	!MODE RECORD CR 1000 2 0 R	0	.	.	zzh.edf	RIGHT	4946	2549574	Full Trial Period	2544628	62	Trial: 62	2544628	99	Ô²Öé±Ê	ÑÀË¢	É××Ó	j	j
zzh	.	.	.	.	.	.	.	.	.	.	9	.	.	.	false	false	Message: 41ms	1.53	47.90	32	58	190.30	401.60	1	196.30	27	143.70	401.70	SYNCTIME	41	.	.	zzh.edf	RIGHT	4946	2549574	Full Trial Period	2544628	62	Trial: 62	2544628	99	Ô²Öé±Ê	ÑÀË¢	É××Ó	j	j
zzh	.	.	.	.	.	.	.	.	.	.	10	.	.	.	false	false	Message: 2325ms	13.65	39.68	344	2367	557.40	384.40	7	805.70	2024	150.70	393.40	INVISIBLE_BOUNDARY[1]	2325	.	.	zzh.edf	RIGHT	4946	2549574	Full Trial Period	2544628	62	Trial: 62	2544628	99	Ô²Öé±Ê	ÑÀË¢	É××Ó	j	j
zzh	.	.	.	.	.	.	.	.	.	.	11	.	.	.	false	false	Message: 2333ms	13.65	39.68	344	2367	557.40	384.40	7	805.70	2024	150.70	393.40	SYNCTIME	2333	.	.	zzh.edf	RIGHT	4946	2549574	Full Trial Period	2544628	62	Trial: 62	2544628	99	Ô²Öé±Ê	ÑÀË¢	É××Ó	j	j
zzh	.	.	.	.	.	.	.	.	.	.	12	.	.	.	false	false	Message: 3180ms	10.04	189.41	53	3195	830.60	378.90	10	306.70	3143	533.50	384.40	INVISIBLE_BOUNDARY[2]	3180	.	.	zzh.edf	RIGHT	4946	2549574	Full Trial Period	2544628	62	Trial: 62	2544628	99	Ô²Öé±Ê	ÑÀË¢	É××Ó	j	j
zzh	.	.	.	.	.	.	.	.	.	.	13	.	.	.	false	false	Message: 3191ms	10.04	189.41	53	3195	830.60	378.90	10	306.70	3143	533.50	384.40	SYNCTIME	3191	.	.	zzh.edf	RIGHT	4946	2549574	Full Trial Period	2544628	62	Trial: 62	2544628	99	Ô²Öé±Ê	ÑÀË¢	É××Ó	j	j
zzh	.	.	.	.	571	4926	13	4356	771.60	383.60	14	.	.	.	false	false	Message: 4926ms	.	.	.	.	.	.	.	.	.	.	.	KEYBOARD	4926	.	.	zzh.edf	RIGHT	4946	2549574	Full Trial Period	2544628	62	Trial: 62	2544628	99	Ô²Öé±Ê	ÑÀË¢	É××Ó	j	j
zzh	.	.	.	.	.	.	.	.	.	.	15	.	.	.	false	false	Message: 4996ms	.	.	.	.	.	.	.	.	.	.	.	TRIAL_RESULT 0	4996	.	.	zzh.edf	RIGHT	4946	2549574	Full Trial Period	2544628	62	Trial: 62	2544628	99	Ô²Öé±Ê	ÑÀË¢	É××Ó	j	j
zzh	.	.	.	.	.	.	.	.	.	.	1	.	.	.	false	false	Message: -18ms	.	.	.	.	.	.	.	.	.	.	.	TRIALID 62	-18	.	.	zzh.edf	RIGHT	5429	2556374	Full Trial Period	2550945	63	Trial: 63	2550945	84	°ÙºÏ»¨	ÓðÃ«Çò	À®°È	j	j
zzh	.	.	.	.	.	.	.	.	.	.	2	.	.	.	false	false	Message: -1ms	.	.	.	.	.	.	.	.	.	.	.	RECCFG CR 1000 2 0 R	-1	.	.	zzh.edf	RIGHT	5429	2556374	Full Trial Period	2550945	63	Trial: 63	2550945	84	°ÙºÏ»¨	ÓðÃ«Çò	À®°È	j	j
zzh	.	.	.	.	.	.	.	.	.	.	3	.	.	.	false	false	Message: -1ms	.	.	.	.	.	.	.	.	.	.	.	ELCLCFG TOWER	-1	.	.	zzh.edf	RIGHT	5429	2556374	Full Trial Period	2550945	63	Trial: 63	2550945	84	°ÙºÏ»¨	ÓðÃ«Çò	À®°È	j	j
zzh	.	.	.	.	.	.	.	.	.	.	4	.	.	.	false	false	Message: -1ms	.	.	.	.	.	.	.	.	.	.	.	GAZE_COORDS 0.00 0.00 1023.00 767.00	-1	.	.	zzh.edf	RIGHT	5429	2556374	Full Trial Period	2550945	63	Trial: 63	2550945	84	°ÙºÏ»¨	ÓðÃ«Çò	À®°È	j	j
zzh	.	.	.	.	.	.	.	.	.	.	5	.	.	.	false	false	Message: -1ms	.	.	.	.	.	.	.	.	.	.	.	THRESHOLDS R 145 243	-1	.	.	zzh.edf	RIGHT	5429	2556374	Full Trial Period	2550945	63	Trial: 63	2550945	84	°ÙºÏ»¨	ÓðÃ«Çò	À®°È	j	j
zzh	.	.	.	.	.	.	.	.	.	.	6	.	.	.	false	false	Message: -1ms	.	.	.	.	.	.	.	.	.	.	.	ELCL_PROC CENTROID (3)	-1	.	.	zzh.edf	RIGHT	5429	2556374	Full Trial Period	2550945	63	Trial: 63	2550945	84	°ÙºÏ»¨	ÓðÃ«Çò	À®°È	j	j
zzh	.	.	.	.	.	.	.	.	.	.	7	.	.	.	false	false	Message: -1ms	.	.	.	.	.	.	.	.	.	.	.	ELCL_PCR_PARAM 5 3.0	-1	.	.	zzh.edf	RIGHT	5429	2556374	Full Trial Period	2550945	63	Trial: 63	2550945	84	°ÙºÏ»¨	ÓðÃ«Çò	À®°È	j	j
zzh	.	.	.	.	.	.	.	.	.	.	8	.	.	.	false	true	Message: 0ms	.	.	.	.	.	.	.	.	.	.	.	!MODE RECORD CR 1000 2 0 R	0	.	.	zzh.edf	RIGHT	5429	2556374	Full Trial Period	2550945	63	Trial: 63	2550945	84	°ÙºÏ»¨	ÓðÃ«Çò	À®°È	j	j
zzh	.	.	.	.	298	304	1	7	130.80	399.90	9	.	.	.	false	false	Message: 41ms	.	.	.	.	.	.	.	.	.	.	.	SYNCTIME	41	130.80	399.90	zzh.edf	RIGHT	5429	2556374	Full Trial Period	2550945	63	Trial: 63	2550945	84	°ÙºÏ»¨	ÓðÃ«Çò	À®°È	j	j
zzh	.	.	.	.	.	.	.	.	.	.	10	.	.	.	false	false	Message: 669ms	9.59	195.72	49	683	458.30	385.30	3	377.10	635	173.70	396.50	INVISIBLE_BOUNDARY[1]	669	.	.	zzh.edf	RIGHT	5429	2556374	Full Trial Period	2550945	63	Trial: 63	2550945	84	°ÙºÏ»¨	ÓðÃ«Çò	À®°È	j	j
zzh	.	.	.	.	.	.	.	.	.	.	11	.	.	.	false	false	Message: 673ms	9.59	195.72	49	683	458.30	385.30	3	377.10	635	173.70	396.50	SYNCTIME	673	.	.	zzh.edf	RIGHT	5429	2556374	Full Trial Period	2550945	63	Trial: 63	2550945	84	°ÙºÏ»¨	ÓðÃ«Çò	À®°È	j	j
zzh	.	.	.	.	1066	3408	9	2343	893.40	377.90	12	[1]	2	RECTANGLE_INTERESTAREA	false	false	Message: 3388ms	.	.	.	.	.	.	.	.	.	.	.	INVISIBLE_BOUNDARY[2]	3388	893.40	377.90	zzh.edf	RIGHT	5429	2556374	Full Trial Period	2550945	63	Trial: 63	2550945	84	°ÙºÏ»¨	ÓðÃ«Çò	À®°È	j	j
zzh	.	.	.	.	1066	3408	9	2343	893.40	377.90	13	[1]	2	RECTANGLE_INTERESTAREA	false	false	Message: 3398ms	.	.	.	.	.	.	.	.	.	.	.	SYNCTIME	3398	893.40	377.90	zzh.edf	RIGHT	5429	2556374	Full Trial Period	2550945	63	Trial: 63	2550945	84	°ÙºÏ»¨	ÓðÃ«Çò	À®°È	j	j
zzh	.	.	.	.	43	5427	14	5385	855.80	386.00	14	[1]	2	RECTANGLE_INTERESTAREA	false	false	Message: 5411ms	.	.	.	.	.	.	.	.	.	.	.	KEYBOARD	5411	855.80	386.00	zzh.edf	RIGHT	5429	2556374	Full Trial Period	2550945	63	Trial: 63	2550945	84	°ÙºÏ»¨	ÓðÃ«Çò	À®°È	j	j
zzh	.	.	.	.	.	.	.	.	.	.	15	.	.	.	false	false	Message: 5472ms	.	.	.	.	.	.	.	.	.	.	.	TRIAL_RESULT 0	5472	.	.	zzh.edf	RIGHT	5429	2556374	Full Trial Period	2550945	63	Trial: 63	2550945	84	°ÙºÏ»¨	ÓðÃ«Çò	À®°È	j	j
zzh	.	.	.	.	.	.	.	.	.	.	1	.	.	.	false	false	Message: -15ms	.	.	.	.	.	.	.	.	.	.	.	TRIALID 63	-15	.	.	zzh.edf	RIGHT	3667	2561533	Full Trial Period	2557866	64	Trial: 64	2557866	43	Î¢²¨Â¯	±£ÏÕÏä	ÒûË®»ú	f	f
zzh	.	.	.	.	.	.	.	.	.	.	2	.	.	.	false	false	Message: -1ms	.	.	.	.	.	.	.	.	.	.	.	RECCFG CR 1000 2 0 R	-1	.	.	zzh.edf	RIGHT	3667	2561533	Full Trial Period	2557866	64	Trial: 64	2557866	43	Î¢²¨Â¯	±£ÏÕÏä	ÒûË®»ú	f	f
zzh	.	.	.	.	.	.	.	.	.	.	3	.	.	.	false	false	Message: -1ms	.	.	.	.	.	.	.	.	.	.	.	ELCLCFG TOWER	-1	.	.	zzh.edf	RIGHT	3667	2561533	Full Trial Period	2557866	64	Trial: 64	2557866	43	Î¢²¨Â¯	±£ÏÕÏä	ÒûË®»ú	f	f
zzh	.	.	.	.	.	.	.	.	.	.	4	.	.	.	false	false	Message: -1ms	.	.	.	.	.	.	.	.	.	.	.	GAZE_COORDS 0.00 0.00 1023.00 767.00	-1	.	.	zzh.edf	RIGHT	3667	2561533	Full Trial Period	2557866	64	Trial: 64	2557866	43	Î¢²¨Â¯	±£ÏÕÏä	ÒûË®»ú	f	f
zzh	.	.	.	.	.	.	.	.	.	.	5	.	.	.	false	false	Message: -1ms	.	.	.	.	.	.	.	.	.	.	.	THRESHOLDS R 145 243	-1	.	.	zzh.edf	RIGHT	3667	2561533	Full Trial Period	2557866	64	Trial: 64	2557866	43	Î¢²¨Â¯	±£ÏÕÏä	ÒûË®»ú	f	f
zzh	.	.	.	.	.	.	.	.	.	.	6	.	.	.	false	false	Message: -1ms	.	.	.	.	.	.	.	.	.	.	.	ELCL_PROC CENTROID (3)	-1	.	.	zzh.edf	RIGHT	3667	2561533	Full Trial Period	2557866	64	Trial: 64	2557866	43	Î¢²¨Â¯	±£ÏÕÏä	ÒûË®»ú	f	f
zzh	.	.	.	.	.	.	.	.	.	.	7	.	.	.	false	false	Message: -1ms	.	.	.	.	.	.	.	.	.	.	.	ELCL_PCR_PARAM 5 3.0	-1	.	.	zzh.edf	RIGHT	3667	2561533	Full Trial Period	2557866	64	Trial: 64	2557866	43	Î¢²¨Â¯	±£ÏÕÏä	ÒûË®»ú	f	f
zzh	.	.	.	.	.	.	.	.	.	.	8	.	.	.	false	true	Message: 0ms	.	.	.	.	.	.	.	.	.	.	.	!MODE RECORD CR 1000 2 0 R	0	.	.	zzh.edf	RIGHT	3667	2561533	Full Trial Period	2557866	64	Trial: 64	2557866	43	Î¢²¨Â¯	±£ÏÕÏä	ÒûË®»ú	f	f
zzh	.	.	.	.	177	183	1	7	194.90	401.70	9	.	.	.	false	false	Message: 43ms	.	.	.	.	.	.	.	.	.	.	.	SYNCTIME	43	194.90	401.70	zzh.edf	RIGHT	3667	2561533	Full Trial Period	2557866	64	Trial: 64	2557866	43	Î¢²¨Â¯	±£ÏÕÏä	ÒûË®»ú	f	f
zzh	.	.	.	.	.	.	.	.	.	.	10	.	.	.	false	false	Message: 783ms	9.23	192.32	48	791	447.50	381.20	3	316.90	744	173.50	390.70	INVISIBLE_BOUNDARY[1]	783	.	.	zzh.edf	RIGHT	3667	2561533	Full Trial Period	2557866	64	Trial: 64	2557866	43	Î¢²¨Â¯	±£ÏÕÏä	ÒûË®»ú	f	f
zzh	.	.	.	.	281	1072	4	792	447.10	382.30	11	.	.	.	false	false	Message: 793ms	.	.	.	.	.	.	.	.	.	.	.	SYNCTIME	793	447.10	382.30	zzh.edf	RIGHT	3667	2561533	Full Trial Period	2557866	64	Trial: 64	2557866	43	Î¢²¨Â¯	±£ÏÕÏä	ÒûË®»ú	f	f
zzh	.	.	.	.	.	.	.	.	.	.	12	.	.	.	false	false	Message: 1617ms	9.39	184.11	51	1633	841.40	378.60	6	292.70	1583	563.00	378.40	INVISIBLE_BOUNDARY[2]	1617	.	.	zzh.edf	RIGHT	3667	2561533	Full Trial Period	2557866	64	Trial: 64	2557866	43	Î¢²¨Â¯	±£ÏÕÏä	ÒûË®»ú	f	f
zzh	.	.	.	.	.	.	.	.	.	.	13	.	.	.	false	false	Message: 1626ms	9.39	184.11	51	1633	841.40	378.60	6	292.70	1583	563.00	378.40	SYNCTIME	1626	.	.	zzh.edf	RIGHT	3667	2561533	Full Trial Period	2557866	64	Trial: 64	2557866	43	Î¢²¨Â¯	±£ÏÕÏä	ÒûË®»ú	f	f
zzh	.	.	.	.	583	3665	10	3083	448.90	388.30	14	.	.	.	false	false	Message: 3648ms	.	.	.	.	.	.	.	.	.	.	.	KEYBOARD	3648	448.90	388.30	zzh.edf	RIGHT	3667	2561533	Full Trial Period	2557866	64	Trial: 64	2557866	43	Î¢²¨Â¯	±£ÏÕÏä	ÒûË®»ú	f	f
zzh	.	.	.	.	.	.	.	.	.	.	15	.	.	.	false	false	Message: 3706ms	.	.	.	.	.	.	.	.	.	.	.	TRIAL_RESULT 0	3706	.	.	zzh.edf	RIGHT	3667	2561533	Full Trial Period	2557866	64	Trial: 64	2557866	43	Î¢²¨Â¯	±£ÏÕÏä	ÒûË®»ú	f	f
zzh	.	.	.	.	.	.	.	.	.	.	1	.	.	.	false	false	Message: -15ms	.	.	.	.	.	.	.	.	.	.	.	TRIALID 64	-15	.	.	zzh.edf	RIGHT	2824	2566406	Full Trial Period	2563582	65	Trial: 65	2563582	1	µÆÅÝ	ÆøÇò	éÏé­	f	f
zzh	.	.	.	.	.	.	.	.	.	.	2	.	.	.	false	false	Message: -1ms	.	.	.	.	.	.	.	.	.	.	.	RECCFG CR 1000 2 0 R	-1	.	.	zzh.edf	RIGHT	2824	2566406	Full Trial Period	2563582	65	Trial: 65	2563582	1	µÆÅÝ	ÆøÇò	éÏé­	f	f
zzh	.	.	.	.	.	.	.	.	.	.	3	.	.	.	false	false	Message: -1ms	.	.	.	.	.	.	.	.	.	.	.	ELCLCFG TOWER	-1	.	.	zzh.edf	RIGHT	2824	2566406	Full Trial Period	2563582	65	Trial: 65	2563582	1	µÆÅÝ	ÆøÇò	éÏé­	f	f
zzh	.	.	.	.	.	.	.	.	.	.	4	.	.	.	false	false	Message: -1ms	.	.	.	.	.	.	.	.	.	.	.	GAZE_COORDS 0.00 0.00 1023.00 767.00	-1	.	.	zzh.edf	RIGHT	2824	2566406	Full Trial Period	2563582	65	Trial: 65	2563582	1	µÆÅÝ	ÆøÇò	éÏé­	f	f
zzh	.	.	.	.	.	.	.	.	.	.	5	.	.	.	false	false	Message: -1ms	.	.	.	.	.	.	.	.	.	.	.	THRESHOLDS R 145 243	-1	.	.	zzh.edf	RIGHT	2824	2566406	Full Trial Period	2563582	65	Trial: 65	2563582	1	µÆÅÝ	ÆøÇò	éÏé­	f	f
zzh	.	.	.	.	.	.	.	.	.	.	6	.	.	.	false	false	Message: -1ms	.	.	.	.	.	.	.	.	.	.	.	ELCL_PROC CENTROID (3)	-1	.	.	zzh.edf	RIGHT	2824	2566406	Full Trial Period	2563582	65	Trial: 65	2563582	1	µÆÅÝ	ÆøÇò	éÏé­	f	f
zzh	.	.	.	.	.	.	.	.	.	.	7	.	.	.	false	false	Message: -1ms	.	.	.	.	.	.	.	.	.	.	.	ELCL_PCR_PARAM 5 3.0	-1	.	.	zzh.edf	RIGHT	2824	2566406	Full Trial Period	2563582	65	Trial: 65	2563582	1	µÆÅÝ	ÆøÇò	éÏé­	f	f
zzh	.	.	.	.	.	.	.	.	.	.	8	.	.	.	false	true	Message: 0ms	.	.	.	.	.	.	.	.	.	.	.	!MODE RECORD CR 1000 2 0 R	0	.	.	zzh.edf	RIGHT	2824	2566406	Full Trial Period	2563582	65	Trial: 65	2563582	1	µÆÅÝ	ÆøÇò	éÏé­	f	f
zzh	.	.	.	.	222	228	1	7	195.70	414.00	9	.	.	.	false	false	Message: 43ms	.	.	.	.	.	.	.	.	.	.	.	SYNCTIME	43	195.70	414.00	zzh.edf	RIGHT	2824	2566406	Full Trial Period	2563582	65	Trial: 65	2563582	1	µÆÅÝ	ÆøÇò	éÏé­	f	f
zzh	.	.	.	.	.	.	.	.	.	.	10	.	.	.	false	false	Message: 1074ms	12.98	206.06	63	1098	524.80	397.30	4	356.60	1036	137.30	398.00	INVISIBLE_BOUNDARY[1]	1074	.	.	zzh.edf	RIGHT	2824	2566406	Full Trial Period	2563582	65	Trial: 65	2563582	1	µÆÅÝ	ÆøÇò	éÏé­	f	f
zzh	.	.	.	.	.	.	.	.	.	.	11	.	.	.	false	false	Message: 1084ms	12.98	206.06	63	1098	524.80	397.30	4	356.60	1036	137.30	398.00	SYNCTIME	1084	.	.	zzh.edf	RIGHT	2824	2566406	Full Trial Period	2563582	65	Trial: 65	2563582	1	µÆÅÝ	ÆøÇò	éÏé­	f	f
zzh	.	.	.	.	.	.	.	.	.	.	12	.	.	.	false	false	Message: 1891ms	10.45	180.11	58	1914	873.50	381.40	7	260.60	1857	562.20	383.60	INVISIBLE_BOUNDARY[2]	1891	.	.	zzh.edf	RIGHT	2824	2566406	Full Trial Period	2563582	65	Trial: 65	2563582	1	µÆÅÝ	ÆøÇò	éÏé­	f	f
zzh	.	.	.	.	.	.	.	.	.	.	13	.	.	.	false	false	Message: 1901ms	10.45	180.11	58	1914	873.50	381.40	7	260.60	1857	562.20	383.60	SYNCTIME	1901	.	.	zzh.edf	RIGHT	2824	2566406	Full Trial Period	2563582	65	Trial: 65	2563582	1	µÆÅÝ	ÆøÇò	éÏé­	f	f
zzh	.	.	.	.	178	2822	10	2645	472.90	391.80	14	.	.	.	false	false	Message: 2805ms	.	.	.	.	.	.	.	.	.	.	.	KEYBOARD	2805	472.90	391.80	zzh.edf	RIGHT	2824	2566406	Full Trial Period	2563582	65	Trial: 65	2563582	1	µÆÅÝ	ÆøÇò	éÏé­	f	f
zzh	.	.	.	.	.	.	.	.	.	.	15	.	.	.	false	false	Message: 2869ms	.	.	.	.	.	.	.	.	.	.	.	TRIAL_RESULT 0	2869	.	.	zzh.edf	RIGHT	2824	2566406	Full Trial Period	2563582	65	Trial: 65	2563582	1	µÆÅÝ	ÆøÇò	éÏé­	f	f
zzh	.	.	.	.	.	.	.	.	.	.	1	.	.	.	false	false	Message: -15ms	.	.	.	.	.	.	.	.	.	.	.	TRIALID 65	-15	.	.	zzh.edf	RIGHT	2095	2569701	Full Trial Period	2567606	66	Trial: 66	2567606	49	¿ã×Ó	Ç¯×Ó	¶ú¶ä	f	f
zzh	.	.	.	.	.	.	.	.	.	.	2	.	.	.	false	false	Message: -1ms	.	.	.	.	.	.	.	.	.	.	.	RECCFG CR 1000 2 0 R	-1	.	.	zzh.edf	RIGHT	2095	2569701	Full Trial Period	2567606	66	Trial: 66	2567606	49	¿ã×Ó	Ç¯×Ó	¶ú¶ä	f	f
zzh	.	.	.	.	.	.	.	.	.	.	3	.	.	.	false	false	Message: -1ms	.	.	.	.	.	.	.	.	.	.	.	ELCLCFG TOWER	-1	.	.	zzh.edf	RIGHT	2095	2569701	Full Trial Period	2567606	66	Trial: 66	2567606	49	¿ã×Ó	Ç¯×Ó	¶ú¶ä	f	f
zzh	.	.	.	.	.	.	.	.	.	.	4	.	.	.	false	false	Message: -1ms	.	.	.	.	.	.	.	.	.	.	.	GAZE_COORDS 0.00 0.00 1023.00 767.00	-1	.	.	zzh.edf	RIGHT	2095	2569701	Full Trial Period	2567606	66	Trial: 66	2567606	49	¿ã×Ó	Ç¯×Ó	¶ú¶ä	f	f
zzh	.	.	.	.	.	.	.	.	.	.	5	.	.	.	false	false	Message: -1ms	.	.	.	.	.	.	.	.	.	.	.	THRESHOLDS R 145 243	-1	.	.	zzh.edf	RIGHT	2095	2569701	Full Trial Period	2567606	66	Trial: 66	2567606	49	¿ã×Ó	Ç¯×Ó	¶ú¶ä	f	f
zzh	.	.	.	.	.	.	.	.	.	.	6	.	.	.	false	false	Message: -1ms	.	.	.	.	.	.	.	.	.	.	.	ELCL_PROC CENTROID (3)	-1	.	.	zzh.edf	RIGHT	2095	2569701	Full Trial Period	2567606	66	Trial: 66	2567606	49	¿ã×Ó	Ç¯×Ó	¶ú¶ä	f	f
zzh	.	.	.	.	.	.	.	.	.	.	7	.	.	.	false	false	Message: -1ms	.	.	.	.	.	.	.	.	.	.	.	ELCL_PCR_PARAM 5 3.0	-1	.	.	zzh.edf	RIGHT	2095	2569701	Full Trial Period	2567606	66	Trial: 66	2567606	49	¿ã×Ó	Ç¯×Ó	¶ú¶ä	f	f
zzh	.	.	.	.	.	.	.	.	.	.	8	.	.	.	false	true	Message: 0ms	.	.	.	.	.	.	.	.	.	.	.	!MODE RECORD CR 1000 2 0 R	0	.	.	zzh.edf	RIGHT	2095	2569701	Full Trial Period	2567606	66	Trial: 66	2567606	49	¿ã×Ó	Ç¯×Ó	¶ú¶ä	f	f
zzh	.	.	.	.	414	420	1	7	126.90	399.40	9	.	.	.	false	false	Message: 43ms	.	.	.	.	.	.	.	.	.	.	.	SYNCTIME	43	126.90	399.40	zzh.edf	RIGHT	2095	2569701	Full Trial Period	2567606	66	Trial: 66	2567606	49	¿ã×Ó	Ç¯×Ó	¶ú¶ä	f	f
zzh	.	.	.	.	.	.	.	.	.	.	10	.	.	.	false	false	Message: 606ms	11.97	213.69	56	626	499.20	388.20	2	387.80	571	142.60	391.30	INVISIBLE_BOUNDARY[1]	606	.	.	zzh.edf	RIGHT	2095	2569701	Full Trial Period	2567606	66	Trial: 66	2567606	49	¿ã×Ó	Ç¯×Ó	¶ú¶ä	f	f
zzh	.	.	.	.	.	.	.	.	.	.	11	.	.	.	false	false	Message: 618ms	11.97	213.69	56	626	499.20	388.20	2	387.80	571	142.60	391.30	SYNCTIME	618	.	.	zzh.edf	RIGHT	2095	2569701	Full Trial Period	2567606	66	Trial: 66	2567606	49	¿ã×Ó	Ç¯×Ó	¶ú¶ä	f	f
zzh	.	.	.	.	.	.	.	.	.	.	12	.	.	.	false	false	Message: 1211ms	10.04	185.94	54	1222	796.50	382.40	3	302.30	1169	500.40	390.00	INVISIBLE_BOUNDARY[2]	1211	.	.	zzh.edf	RIGHT	2095	2569701	Full Trial Period	2567606	66	Trial: 66	2567606	49	¿ã×Ó	Ç¯×Ó	¶ú¶ä	f	f
zzh	.	.	.	.	.	.	.	.	.	.	13	.	.	.	false	false	Message: 1218ms	10.04	185.94	54	1222	796.50	382.40	3	302.30	1169	500.40	390.00	SYNCTIME	1218	.	.	zzh.edf	RIGHT	2095	2569701	Full Trial Period	2567606	66	Trial: 66	2567606	49	¿ã×Ó	Ç¯×Ó	¶ú¶ä	f	f
zzh	.	.	.	.	34	2093	6	2060	350.60	394.30	14	.	.	.	false	false	Message: 2077ms	.	.	.	.	.	.	.	.	.	.	.	KEYBOARD	2077	350.60	394.30	zzh.edf	RIGHT	2095	2569701	Full Trial Period	2567606	66	Trial: 66	2567606	49	¿ã×Ó	Ç¯×Ó	¶ú¶ä	f	f
zzh	.	.	.	.	.	.	.	.	.	.	15	.	.	.	false	false	Message: 2138ms	.	.	.	.	.	.	.	.	.	.	.	TRIAL_RESULT 0	2138	.	.	zzh.edf	RIGHT	2095	2569701	Full Trial Period	2567606	66	Trial: 66	2567606	49	¿ã×Ó	Ç¯×Ó	¶ú¶ä	f	f
zzh	.	.	.	.	.	.	.	.	.	.	1	.	.	.	false	false	Message: -15ms	.	.	.	.	.	.	.	.	.	.	.	TRIALID 66	-15	.	.	zzh.edf	RIGHT	4388	2575735	Full Trial Period	2571347	67	Trial: 67	2571347	149	·ÊÔí	·¬ÇÑ	ÏãÑÌ	f	f
zzh	.	.	.	.	.	.	.	.	.	.	2	.	.	.	false	false	Message: -1ms	.	.	.	.	.	.	.	.	.	.	.	RECCFG CR 1000 2 0 R	-1	.	.	zzh.edf	RIGHT	4388	2575735	Full Trial Period	2571347	67	Trial: 67	2571347	149	·ÊÔí	·¬ÇÑ	ÏãÑÌ	f	f
zzh	.	.	.	.	.	.	.	.	.	.	3	.	.	.	false	false	Message: -1ms	.	.	.	.	.	.	.	.	.	.	.	ELCLCFG TOWER	-1	.	.	zzh.edf	RIGHT	4388	2575735	Full Trial Period	2571347	67	Trial: 67	2571347	149	·ÊÔí	·¬ÇÑ	ÏãÑÌ	f	f
zzh	.	.	.	.	.	.	.	.	.	.	4	.	.	.	false	false	Message: -1ms	.	.	.	.	.	.	.	.	.	.	.	GAZE_COORDS 0.00 0.00 1023.00 767.00	-1	.	.	zzh.edf	RIGHT	4388	2575735	Full Trial Period	2571347	67	Trial: 67	2571347	149	·ÊÔí	·¬ÇÑ	ÏãÑÌ	f	f
zzh	.	.	.	.	.	.	.	.	.	.	5	.	.	.	false	false	Message: -1ms	.	.	.	.	.	.	.	.	.	.	.	THRESHOLDS R 145 243	-1	.	.	zzh.edf	RIGHT	4388	2575735	Full Trial Period	2571347	67	Trial: 67	2571347	149	·ÊÔí	·¬ÇÑ	ÏãÑÌ	f	f
zzh	.	.	.	.	.	.	.	.	.	.	6	.	.	.	false	false	Message: -1ms	.	.	.	.	.	.	.	.	.	.	.	ELCL_PROC CENTROID (3)	-1	.	.	zzh.edf	RIGHT	4388	2575735	Full Trial Period	2571347	67	Trial: 67	2571347	149	·ÊÔí	·¬ÇÑ	ÏãÑÌ	f	f
zzh	.	.	.	.	.	.	.	.	.	.	7	.	.	.	false	false	Message: -1ms	.	.	.	.	.	.	.	.	.	.	.	ELCL_PCR_PARAM 5 3.0	-1	.	.	zzh.edf	RIGHT	4388	2575735	Full Trial Period	2571347	67	Trial: 67	2571347	149	·ÊÔí	·¬ÇÑ	ÏãÑÌ	f	f
zzh	.	.	.	.	.	.	.	.	.	.	8	.	.	.	false	true	Message: 0ms	.	.	.	.	.	.	.	.	.	.	.	!MODE RECORD CR 1000 2 0 R	0	.	.	zzh.edf	RIGHT	4388	2575735	Full Trial Period	2571347	67	Trial: 67	2571347	149	·ÊÔí	·¬ÇÑ	ÏãÑÌ	f	f
zzh	.	.	.	.	381	387	1	7	122.60	391.40	9	.	.	.	false	false	Message: 43ms	.	.	.	.	.	.	.	.	.	.	.	SYNCTIME	43	122.60	391.40	zzh.edf	RIGHT	4388	2575735	Full Trial Period	2571347	67	Trial: 67	2571347	149	·ÊÔí	·¬ÇÑ	ÏãÑÌ	f	f
zzh	.	.	.	.	.	.	.	.	.	.	10	.	.	.	false	false	Message: 590ms	10.93	206.28	53	605	475.40	379.40	2	343.90	553	150.00	395.00	INVISIBLE_BOUNDARY[1]	590	.	.	zzh.edf	RIGHT	4388	2575735	Full Trial Period	2571347	67	Trial: 67	2571347	149	·ÊÔí	·¬ÇÑ	ÏãÑÌ	f	f
zzh	.	.	.	.	.	.	.	.	.	.	11	.	.	.	false	false	Message: 593ms	10.93	206.28	53	605	475.40	379.40	2	343.90	553	150.00	395.00	SYNCTIME	593	.	.	zzh.edf	RIGHT	4388	2575735	Full Trial Period	2571347	67	Trial: 67	2571347	149	·ÊÔí	·¬ÇÑ	ÏãÑÌ	f	f
zzh	.	.	.	.	.	.	.	.	.	.	12	.	.	.	false	false	Message: 1909ms	2.48	9.99	248	2134	840.50	441.10	5	716.30	1887	859.10	370.40	INVISIBLE_BOUNDARY[2]	1909	.	.	zzh.edf	RIGHT	4388	2575735	Full Trial Period	2571347	67	Trial: 67	2571347	149	·ÊÔí	·¬ÇÑ	ÏãÑÌ	f	f
zzh	216	2125	1	1910	.	.	.	.	.	.	13	.	.	.	false	false	Message: 1918ms	2.48	9.99	248	2134	840.50	441.10	5	716.30	1887	859.10	370.40	SYNCTIME	1918	.	.	zzh.edf	RIGHT	4388	2575735	Full Trial Period	2571347	67	Trial: 67	2571347	149	·ÊÔí	·¬ÇÑ	ÏãÑÌ	f	f
zzh	.	.	.	.	.	.	.	.	.	.	14	.	.	.	false	false	Message: 4369ms	5.21	217.12	24	4386	537.90	399.90	10	336.80	4363	385.80	390.20	KEYBOARD	4369	.	.	zzh.edf	RIGHT	4388	2575735	Full Trial Period	2571347	67	Trial: 67	2571347	149	·ÊÔí	·¬ÇÑ	ÏãÑÌ	f	f
zzh	.	.	.	.	.	.	.	.	.	.	15	.	.	.	false	false	Message: 4434ms	.	.	.	.	.	.	.	.	.	.	.	TRIAL_RESULT 0	4434	.	.	zzh.edf	RIGHT	4388	2575735	Full Trial Period	2571347	67	Trial: 67	2571347	149	·ÊÔí	·¬ÇÑ	ÏãÑÌ	f	f
zzh	.	.	.	.	.	.	.	.	.	.	1	.	.	.	false	false	Message: -19ms	.	.	.	.	.	.	.	.	.	.	.	TRIALID 67	-19	.	.	zzh.edf	RIGHT	2813	2579855	Full Trial Period	2577042	68	Trial: 68	2577042	76	ÌÀÔ²	Ö¸ÄÏÕë	ÏÚ±ý	j	j
zzh	.	.	.	.	.	.	.	.	.	.	2	.	.	.	false	false	Message: -1ms	.	.	.	.	.	.	.	.	.	.	.	RECCFG CR 1000 2 0 R	-1	.	.	zzh.edf	RIGHT	2813	2579855	Full Trial Period	2577042	68	Trial: 68	2577042	76	ÌÀÔ²	Ö¸ÄÏÕë	ÏÚ±ý	j	j
zzh	.	.	.	.	.	.	.	.	.	.	3	.	.	.	false	false	Message: -1ms	.	.	.	.	.	.	.	.	.	.	.	ELCLCFG TOWER	-1	.	.	zzh.edf	RIGHT	2813	2579855	Full Trial Period	2577042	68	Trial: 68	2577042	76	ÌÀÔ²	Ö¸ÄÏÕë	ÏÚ±ý	j	j
zzh	.	.	.	.	.	.	.	.	.	.	4	.	.	.	false	false	Message: -1ms	.	.	.	.	.	.	.	.	.	.	.	GAZE_COORDS 0.00 0.00 1023.00 767.00	-1	.	.	zzh.edf	RIGHT	2813	2579855	Full Trial Period	2577042	68	Trial: 68	2577042	76	ÌÀÔ²	Ö¸ÄÏÕë	ÏÚ±ý	j	j
zzh	.	.	.	.	.	.	.	.	.	.	5	.	.	.	false	false	Message: -1ms	.	.	.	.	.	.	.	.	.	.	.	THRESHOLDS R 145 243	-1	.	.	zzh.edf	RIGHT	2813	2579855	Full Trial Period	2577042	68	Trial: 68	2577042	76	ÌÀÔ²	Ö¸ÄÏÕë	ÏÚ±ý	j	j
zzh	.	.	.	.	.	.	.	.	.	.	6	.	.	.	false	false	Message: -1ms	.	.	.	.	.	.	.	.	.	.	.	ELCL_PROC CENTROID (3)	-1	.	.	zzh.edf	RIGHT	2813	2579855	Full Trial Period	2577042	68	Trial: 68	2577042	76	ÌÀÔ²	Ö¸ÄÏÕë	ÏÚ±ý	j	j
zzh	.	.	.	.	.	.	.	.	.	.	7	.	.	.	false	false	Message: -1ms	.	.	.	.	.	.	.	.	.	.	.	ELCL_PCR_PARAM 5 3.0	-1	.	.	zzh.edf	RIGHT	2813	2579855	Full Trial Period	2577042	68	Trial: 68	2577042	76	ÌÀÔ²	Ö¸ÄÏÕë	ÏÚ±ý	j	j
zzh	.	.	.	.	.	.	.	.	.	.	8	.	.	.	false	true	Message: 0ms	.	.	.	.	.	.	.	.	.	.	.	!MODE RECORD CR 1000 2 0 R	0	.	.	zzh.edf	RIGHT	2813	2579855	Full Trial Period	2577042	68	Trial: 68	2577042	76	ÌÀÔ²	Ö¸ÄÏÕë	ÏÚ±ý	j	j
zzh	.	.	.	.	296	302	1	7	147.00	400.00	9	.	.	.	false	false	Message: 39ms	.	.	.	.	.	.	.	.	.	.	.	SYNCTIME	39	147.00	400.00	zzh.edf	RIGHT	2813	2579855	Full Trial Period	2577042	68	Trial: 68	2577042	76	ÌÀÔ²	Ö¸ÄÏÕë	ÏÚ±ý	j	j
zzh	.	.	.	.	.	.	.	.	.	.	10	.	.	.	false	false	Message: 930ms	10.90	205.68	53	946	469.80	385.50	3	409.30	894	145.00	391.20	INVISIBLE_BOUNDARY[1]	930	.	.	zzh.edf	RIGHT	2813	2579855	Full Trial Period	2577042	68	Trial: 68	2577042	76	ÌÀÔ²	Ö¸ÄÏÕë	ÏÚ±ý	j	j
zzh	.	.	.	.	.	.	.	.	.	.	11	.	.	.	false	false	Message: 938ms	10.90	205.68	53	946	469.80	385.50	3	409.30	894	145.00	391.20	SYNCTIME	938	.	.	zzh.edf	RIGHT	2813	2579855	Full Trial Period	2577042	68	Trial: 68	2577042	76	ÌÀÔ²	Ö¸ÄÏÕë	ÏÚ±ý	j	j
zzh	.	.	.	.	.	.	.	.	.	.	12	.	.	.	false	false	Message: 2077ms	3.46	96.12	36	2083	921.60	385.20	6	159.90	2048	817.00	373.00	INVISIBLE_BOUNDARY[2]	2077	.	.	zzh.edf	RIGHT	2813	2579855	Full Trial Period	2577042	68	Trial: 68	2577042	76	ÌÀÔ²	Ö¸ÄÏÕë	ÏÚ±ý	j	j
zzh	.	.	.	.	.	.	.	.	.	.	13	.	.	.	false	false	Message: 2080ms	3.46	96.12	36	2083	921.60	385.20	6	159.90	2048	817.00	373.00	SYNCTIME	2080	.	.	zzh.edf	RIGHT	2813	2579855	Full Trial Period	2577042	68	Trial: 68	2577042	76	ÌÀÔ²	Ö¸ÄÏÕë	ÏÚ±ý	j	j
zzh	.	.	.	.	500	2811	8	2312	875.10	377.40	14	[1]	2	RECTANGLE_INTERESTAREA	false	false	Message: 2795ms	.	.	.	.	.	.	.	.	.	.	.	KEYBOARD	2795	875.10	377.40	zzh.edf	RIGHT	2813	2579855	Full Trial Period	2577042	68	Trial: 68	2577042	76	ÌÀÔ²	Ö¸ÄÏÕë	ÏÚ±ý	j	j
zzh	.	.	.	.	.	.	.	.	.	.	15	.	.	.	false	false	Message: 2862ms	.	.	.	.	.	.	.	.	.	.	.	TRIAL_RESULT 0	2862	.	.	zzh.edf	RIGHT	2813	2579855	Full Trial Period	2577042	68	Trial: 68	2577042	76	ÌÀÔ²	Ö¸ÄÏÕë	ÏÚ±ý	j	j
zzh	.	.	.	.	.	.	.	.	.	.	1	.	.	.	false	false	Message: -15ms	.	.	.	.	.	.	.	.	.	.	.	TRIALID 68	-15	.	.	zzh.edf	RIGHT	8309	2589713	Full Trial Period	2581404	69	Trial: 69	2581404	54	µÆÁý	ÂÝÃ±	ÌðÌðÈ¦	f	j
zzh	.	.	.	.	.	.	.	.	.	.	2	.	.	.	false	false	Message: -1ms	.	.	.	.	.	.	.	.	.	.	.	RECCFG CR 1000 2 0 R	-1	.	.	zzh.edf	RIGHT	8309	2589713	Full Trial Period	2581404	69	Trial: 69	2581404	54	µÆÁý	ÂÝÃ±	ÌðÌðÈ¦	f	j
zzh	.	.	.	.	.	.	.	.	.	.	3	.	.	.	false	false	Message: -1ms	.	.	.	.	.	.	.	.	.	.	.	ELCLCFG TOWER	-1	.	.	zzh.edf	RIGHT	8309	2589713	Full Trial Period	2581404	69	Trial: 69	2581404	54	µÆÁý	ÂÝÃ±	ÌðÌðÈ¦	f	j
zzh	.	.	.	.	.	.	.	.	.	.	4	.	.	.	false	false	Message: -1ms	.	.	.	.	.	.	.	.	.	.	.	GAZE_COORDS 0.00 0.00 1023.00 767.00	-1	.	.	zzh.edf	RIGHT	8309	2589713	Full Trial Period	2581404	69	Trial: 69	2581404	54	µÆÁý	ÂÝÃ±	ÌðÌðÈ¦	f	j
zzh	.	.	.	.	.	.	.	.	.	.	5	.	.	.	false	false	Message: -1ms	.	.	.	.	.	.	.	.	.	.	.	THRESHOLDS R 145 243	-1	.	.	zzh.edf	RIGHT	8309	2589713	Full Trial Period	2581404	69	Trial: 69	2581404	54	µÆÁý	ÂÝÃ±	ÌðÌðÈ¦	f	j
zzh	.	.	.	.	.	.	.	.	.	.	6	.	.	.	false	false	Message: -1ms	.	.	.	.	.	.	.	.	.	.	.	ELCL_PROC CENTROID (3)	-1	.	.	zzh.edf	RIGHT	8309	2589713	Full Trial Period	2581404	69	Trial: 69	2581404	54	µÆÁý	ÂÝÃ±	ÌðÌðÈ¦	f	j
zzh	.	.	.	.	.	.	.	.	.	.	7	.	.	.	false	false	Message: -1ms	.	.	.	.	.	.	.	.	.	.	.	ELCL_PCR_PARAM 5 3.0	-1	.	.	zzh.edf	RIGHT	8309	2589713	Full Trial Period	2581404	69	Trial: 69	2581404	54	µÆÁý	ÂÝÃ±	ÌðÌðÈ¦	f	j
zzh	.	.	.	.	.	.	.	.	.	.	8	.	.	.	false	true	Message: 0ms	.	.	.	.	.	.	.	.	.	.	.	!MODE RECORD CR 1000 2 0 R	0	.	.	zzh.edf	RIGHT	8309	2589713	Full Trial Period	2581404	69	Trial: 69	2581404	54	µÆÁý	ÂÝÃ±	ÌðÌðÈ¦	f	j
zzh	.	.	.	.	496	502	1	7	127.70	407.40	9	.	.	.	false	false	Message: 42ms	.	.	.	.	.	.	.	.	.	.	.	SYNCTIME	42	127.70	407.40	zzh.edf	RIGHT	8309	2589713	Full Trial Period	2581404	69	Trial: 69	2581404	54	µÆÁý	ÂÝÃ±	ÌðÌðÈ¦	f	j
zzh	.	.	.	.	.	.	.	.	.	.	10	.	.	.	false	false	Message: 3248ms	13.21	203.24	65	3275	527.90	391.30	9	377.30	3211	133.70	401.30	INVISIBLE_BOUNDARY[1]	3248	.	.	zzh.edf	RIGHT	8309	2589713	Full Trial Period	2581404	69	Trial: 69	2581404	54	µÆÁý	ÂÝÃ±	ÌðÌðÈ¦	f	j
zzh	.	.	.	.	.	.	.	.	.	.	11	.	.	.	false	false	Message: 3258ms	13.21	203.24	65	3275	527.90	391.30	9	377.30	3211	133.70	401.30	SYNCTIME	3258	.	.	zzh.edf	RIGHT	8309	2589713	Full Trial Period	2581404	69	Trial: 69	2581404	54	µÆÁý	ÂÝÃ±	ÌðÌðÈ¦	f	j
zzh	.	.	.	.	.	.	.	.	.	.	12	.	.	.	false	false	Message: 6762ms	1.30	62.02	21	6768	906.50	385.30	17	107.50	6748	867.90	376.00	INVISIBLE_BOUNDARY[2]	6762	.	.	zzh.edf	RIGHT	8309	2589713	Full Trial Period	2581404	69	Trial: 69	2581404	54	µÆÁý	ÂÝÃ±	ÌðÌðÈ¦	f	j
zzh	.	.	.	.	.	.	.	.	.	.	13	.	.	.	false	false	Message: 6766ms	1.30	62.02	21	6768	906.50	385.30	17	107.50	6748	867.90	376.00	SYNCTIME	6766	.	.	zzh.edf	RIGHT	8309	2589713	Full Trial Period	2581404	69	Trial: 69	2581404	54	µÆÁý	ÂÝÃ±	ÌðÌðÈ¦	f	j
zzh	936	8308	5	7373	.	.	.	.	.	.	14	.	.	.	false	false	Message: 8290ms	0.40	0.42	946	8308	827.20	566.60	19	360.40	7363	829.40	554.50	KEYBOARD	8290	.	.	zzh.edf	RIGHT	8309	2589713	Full Trial Period	2581404	69	Trial: 69	2581404	54	µÆÁý	ÂÝÃ±	ÌðÌðÈ¦	f	j
zzh	.	.	.	.	.	.	.	.	.	.	15	.	.	.	false	false	Message: 8350ms	.	.	.	.	.	.	.	.	.	.	.	TRIAL_RESULT 0	8350	.	.	zzh.edf	RIGHT	8309	2589713	Full Trial Period	2581404	69	Trial: 69	2581404	54	µÆÁý	ÂÝÃ±	ÌðÌðÈ¦	f	j
zzh	.	.	.	.	.	.	.	.	.	.	1	.	.	.	false	false	Message: -16ms	.	.	.	.	.	.	.	.	.	.	.	TRIALID 69	-16	.	.	zzh.edf	RIGHT	4852	2595938	Full Trial Period	2591086	70	Trial: 70	2591086	138	ÂøÍ·	èÖ×Ó	Ïû·ÀË¨	j	f
zzh	.	.	.	.	.	.	.	.	.	.	2	.	.	.	false	false	Message: -1ms	.	.	.	.	.	.	.	.	.	.	.	RECCFG CR 1000 2 0 R	-1	.	.	zzh.edf	RIGHT	4852	2595938	Full Trial Period	2591086	70	Trial: 70	2591086	138	ÂøÍ·	èÖ×Ó	Ïû·ÀË¨	j	f
zzh	.	.	.	.	.	.	.	.	.	.	3	.	.	.	false	false	Message: -1ms	.	.	.	.	.	.	.	.	.	.	.	ELCLCFG TOWER	-1	.	.	zzh.edf	RIGHT	4852	2595938	Full Trial Period	2591086	70	Trial: 70	2591086	138	ÂøÍ·	èÖ×Ó	Ïû·ÀË¨	j	f
zzh	.	.	.	.	.	.	.	.	.	.	4	.	.	.	false	false	Message: -1ms	.	.	.	.	.	.	.	.	.	.	.	GAZE_COORDS 0.00 0.00 1023.00 767.00	-1	.	.	zzh.edf	RIGHT	4852	2595938	Full Trial Period	2591086	70	Trial: 70	2591086	138	ÂøÍ·	èÖ×Ó	Ïû·ÀË¨	j	f
zzh	.	.	.	.	.	.	.	.	.	.	5	.	.	.	false	false	Message: -1ms	.	.	.	.	.	.	.	.	.	.	.	THRESHOLDS R 145 243	-1	.	.	zzh.edf	RIGHT	4852	2595938	Full Trial Period	2591086	70	Trial: 70	2591086	138	ÂøÍ·	èÖ×Ó	Ïû·ÀË¨	j	f
zzh	.	.	.	.	.	.	.	.	.	.	6	.	.	.	false	false	Message: -1ms	.	.	.	.	.	.	.	.	.	.	.	ELCL_PROC CENTROID (3)	-1	.	.	zzh.edf	RIGHT	4852	2595938	Full Trial Period	2591086	70	Trial: 70	2591086	138	ÂøÍ·	èÖ×Ó	Ïû·ÀË¨	j	f
zzh	.	.	.	.	.	.	.	.	.	.	7	.	.	.	false	false	Message: -1ms	.	.	.	.	.	.	.	.	.	.	.	ELCL_PCR_PARAM 5 3.0	-1	.	.	zzh.edf	RIGHT	4852	2595938	Full Trial Period	2591086	70	Trial: 70	2591086	138	ÂøÍ·	èÖ×Ó	Ïû·ÀË¨	j	f
zzh	.	.	.	.	.	.	.	.	.	.	8	.	.	.	false	true	Message: 0ms	.	.	.	.	.	.	.	.	.	.	.	!MODE RECORD CR 1000 2 0 R	0	.	.	zzh.edf	RIGHT	4852	2595938	Full Trial Period	2591086	70	Trial: 70	2591086	138	ÂøÍ·	èÖ×Ó	Ïû·ÀË¨	j	f
zzh	.	.	.	.	665	671	1	7	122.40	404.30	9	.	.	.	false	false	Message: 42ms	.	.	.	.	.	.	.	.	.	.	.	SYNCTIME	42	122.40	404.30	zzh.edf	RIGHT	4852	2595938	Full Trial Period	2591086	70	Trial: 70	2591086	138	ÂøÍ·	èÖ×Ó	Ïû·ÀË¨	j	f
zzh	.	.	.	.	.	.	.	.	.	.	10	.	.	.	false	false	Message: 1161ms	11.13	206.16	54	1175	465.30	393.70	3	384.10	1122	133.10	402.30	INVISIBLE_BOUNDARY[1]	1161	.	.	zzh.edf	RIGHT	4852	2595938	Full Trial Period	2591086	70	Trial: 70	2591086	138	ÂøÍ·	èÖ×Ó	Ïû·ÀË¨	j	f
zzh	.	.	.	.	.	.	.	.	.	.	11	.	.	.	false	false	Message: 1167ms	11.13	206.16	54	1175	465.30	393.70	3	384.10	1122	133.10	402.30	SYNCTIME	1167	.	.	zzh.edf	RIGHT	4852	2595938	Full Trial Period	2591086	70	Trial: 70	2591086	138	ÂøÍ·	èÖ×Ó	Ïû·ÀË¨	j	f
zzh	193	2647	1	2455	.	.	.	.	.	.	12	.	.	.	false	false	Message: 2592ms	11.98	56.51	212	2656	878.30	375.80	6	0.00	2445	514.30	387.50	INVISIBLE_BOUNDARY[2]	2592	.	.	zzh.edf	RIGHT	4852	2595938	Full Trial Period	2591086	70	Trial: 70	2591086	138	ÂøÍ·	èÖ×Ó	Ïû·ÀË¨	j	f
zzh	193	2647	1	2455	.	.	.	.	.	.	13	.	.	.	false	false	Message: 2600ms	11.98	56.51	212	2656	878.30	375.80	6	0.00	2445	514.30	387.50	SYNCTIME	2600	.	.	zzh.edf	RIGHT	4852	2595938	Full Trial Period	2591086	70	Trial: 70	2591086	138	ÂøÍ·	èÖ×Ó	Ïû·ÀË¨	j	f
zzh	.	.	.	.	247	4850	11	4604	841.30	385.60	14	[1]	2	RECTANGLE_INTERESTAREA	false	false	Message: 4832ms	.	.	.	.	.	.	.	.	.	.	.	KEYBOARD	4832	841.30	385.60	zzh.edf	RIGHT	4852	2595938	Full Trial Period	2591086	70	Trial: 70	2591086	138	ÂøÍ·	èÖ×Ó	Ïû·ÀË¨	j	f
zzh	.	.	.	.	.	.	.	.	.	.	15	.	.	.	false	false	Message: 4903ms	.	.	.	.	.	.	.	.	.	.	.	TRIAL_RESULT 0	4903	.	.	zzh.edf	RIGHT	4852	2595938	Full Trial Period	2591086	70	Trial: 70	2591086	138	ÂøÍ·	èÖ×Ó	Ïû·ÀË¨	j	f
zzh	.	.	.	.	.	.	.	.	.	.	1	.	.	.	false	false	Message: -16ms	.	.	.	.	.	.	.	.	.	.	.	TRIALID 70	-16	.	.	zzh.edf	RIGHT	2509	2599961	Full Trial Period	2597452	71	Trial: 71	2597452	79	ÐÅ·â	ÇÉ¿ËÁ¦	ÆË¿ËÅÆ	j	j
zzh	.	.	.	.	.	.	.	.	.	.	2	.	.	.	false	false	Message: -1ms	.	.	.	.	.	.	.	.	.	.	.	RECCFG CR 1000 2 0 R	-1	.	.	zzh.edf	RIGHT	2509	2599961	Full Trial Period	2597452	71	Trial: 71	2597452	79	ÐÅ·â	ÇÉ¿ËÁ¦	ÆË¿ËÅÆ	j	j
zzh	.	.	.	.	.	.	.	.	.	.	3	.	.	.	false	false	Message: -1ms	.	.	.	.	.	.	.	.	.	.	.	ELCLCFG TOWER	-1	.	.	zzh.edf	RIGHT	2509	2599961	Full Trial Period	2597452	71	Trial: 71	2597452	79	ÐÅ·â	ÇÉ¿ËÁ¦	ÆË¿ËÅÆ	j	j
zzh	.	.	.	.	.	.	.	.	.	.	4	.	.	.	false	false	Message: -1ms	.	.	.	.	.	.	.	.	.	.	.	GAZE_COORDS 0.00 0.00 1023.00 767.00	-1	.	.	zzh.edf	RIGHT	2509	2599961	Full Trial Period	2597452	71	Trial: 71	2597452	79	ÐÅ·â	ÇÉ¿ËÁ¦	ÆË¿ËÅÆ	j	j
zzh	.	.	.	.	.	.	.	.	.	.	5	.	.	.	false	false	Message: -1ms	.	.	.	.	.	.	.	.	.	.	.	THRESHOLDS R 145 243	-1	.	.	zzh.edf	RIGHT	2509	2599961	Full Trial Period	2597452	71	Trial: 71	2597452	79	ÐÅ·â	ÇÉ¿ËÁ¦	ÆË¿ËÅÆ	j	j
zzh	.	.	.	.	.	.	.	.	.	.	6	.	.	.	false	false	Message: -1ms	.	.	.	.	.	.	.	.	.	.	.	ELCL_PROC CENTROID (3)	-1	.	.	zzh.edf	RIGHT	2509	2599961	Full Trial Period	2597452	71	Trial: 71	2597452	79	ÐÅ·â	ÇÉ¿ËÁ¦	ÆË¿ËÅÆ	j	j
zzh	.	.	.	.	.	.	.	.	.	.	7	.	.	.	false	false	Message: -1ms	.	.	.	.	.	.	.	.	.	.	.	ELCL_PCR_PARAM 5 3.0	-1	.	.	zzh.edf	RIGHT	2509	2599961	Full Trial Period	2597452	71	Trial: 71	2597452	79	ÐÅ·â	ÇÉ¿ËÁ¦	ÆË¿ËÅÆ	j	j
zzh	.	.	.	.	.	.	.	.	.	.	8	.	.	.	false	true	Message: 0ms	.	.	.	.	.	.	.	.	.	.	.	!MODE RECORD CR 1000 2 0 R	0	.	.	zzh.edf	RIGHT	2509	2599961	Full Trial Period	2597452	71	Trial: 71	2597452	79	ÐÅ·â	ÇÉ¿ËÁ¦	ÆË¿ËÅÆ	j	j
zzh	.	.	.	.	395	401	1	7	136.60	399.50	9	.	.	.	false	false	Message: 42ms	.	.	.	.	.	.	.	.	.	.	.	SYNCTIME	42	136.60	399.50	zzh.edf	RIGHT	2509	2599961	Full Trial Period	2597452	71	Trial: 71	2597452	79	ÐÅ·â	ÇÉ¿ËÁ¦	ÆË¿ËÅÆ	j	j
zzh	.	.	.	.	.	.	.	.	.	.	10	.	.	.	false	false	Message: 1029ms	9.87	189.74	52	1041	437.10	399.90	3	345.30	990	142.10	401.00	INVISIBLE_BOUNDARY[1]	1029	.	.	zzh.edf	RIGHT	2509	2599961	Full Trial Period	2597452	71	Trial: 71	2597452	79	ÐÅ·â	ÇÉ¿ËÁ¦	ÆË¿ËÅÆ	j	j
zzh	.	.	.	.	.	.	.	.	.	.	11	.	.	.	false	false	Message: 1034ms	9.87	189.74	52	1041	437.10	399.90	3	345.30	990	142.10	401.00	SYNCTIME	1034	.	.	zzh.edf	RIGHT	2509	2599961	Full Trial Period	2597452	71	Trial: 71	2597452	79	ÐÅ·â	ÇÉ¿ËÁ¦	ÆË¿ËÅÆ	j	j
zzh	.	.	.	.	.	.	.	.	.	.	12	.	.	.	false	false	Message: 1757ms	9.42	171.23	55	1776	848.10	386.30	6	256.70	1722	568.40	386.60	INVISIBLE_BOUNDARY[2]	1757	.	.	zzh.edf	RIGHT	2509	2599961	Full Trial Period	2597452	71	Trial: 71	2597452	79	ÐÅ·â	ÇÉ¿ËÁ¦	ÆË¿ËÅÆ	j	j
zzh	.	.	.	.	.	.	.	.	.	.	13	.	.	.	false	false	Message: 1767ms	9.42	171.23	55	1776	848.10	386.30	6	256.70	1722	568.40	386.60	SYNCTIME	1767	.	.	zzh.edf	RIGHT	2509	2599961	Full Trial Period	2597452	71	Trial: 71	2597452	79	ÐÅ·â	ÇÉ¿ËÁ¦	ÆË¿ËÅÆ	j	j
zzh	.	.	.	.	.	.	.	.	.	.	14	.	.	.	false	false	Message: 2490ms	2.02	91.71	22	2507	848.00	384.90	8	169.90	2486	909.40	380.90	KEYBOARD	2490	.	.	zzh.edf	RIGHT	2509	2599961	Full Trial Period	2597452	71	Trial: 71	2597452	79	ÐÅ·â	ÇÉ¿ËÁ¦	ÆË¿ËÅÆ	j	j
zzh	.	.	.	.	.	.	.	.	.	.	15	.	.	.	false	false	Message: 2553ms	.	.	.	.	.	.	.	.	.	.	.	TRIAL_RESULT 0	2553	.	.	zzh.edf	RIGHT	2509	2599961	Full Trial Period	2597452	71	Trial: 71	2597452	79	ÐÅ·â	ÇÉ¿ËÁ¦	ÆË¿ËÅÆ	j	j
zzh	.	.	.	.	.	.	.	.	.	.	1	.	.	.	false	false	Message: -16ms	.	.	.	.	.	.	.	.	.	.	.	TRIALID 71	-16	.	.	zzh.edf	RIGHT	4006	2605649	Full Trial Period	2601643	72	Trial: 72	2601643	5	ÐÉÐÉ	²ÍÅÌ	¼¦µ°	j	j
zzh	.	.	.	.	.	.	.	.	.	.	2	.	.	.	false	false	Message: -1ms	.	.	.	.	.	.	.	.	.	.	.	RECCFG CR 1000 2 0 R	-1	.	.	zzh.edf	RIGHT	4006	2605649	Full Trial Period	2601643	72	Trial: 72	2601643	5	ÐÉÐÉ	²ÍÅÌ	¼¦µ°	j	j
zzh	.	.	.	.	.	.	.	.	.	.	3	.	.	.	false	false	Message: -1ms	.	.	.	.	.	.	.	.	.	.	.	ELCLCFG TOWER	-1	.	.	zzh.edf	RIGHT	4006	2605649	Full Trial Period	2601643	72	Trial: 72	2601643	5	ÐÉÐÉ	²ÍÅÌ	¼¦µ°	j	j
zzh	.	.	.	.	.	.	.	.	.	.	4	.	.	.	false	false	Message: -1ms	.	.	.	.	.	.	.	.	.	.	.	GAZE_COORDS 0.00 0.00 1023.00 767.00	-1	.	.	zzh.edf	RIGHT	4006	2605649	Full Trial Period	2601643	72	Trial: 72	2601643	5	ÐÉÐÉ	²ÍÅÌ	¼¦µ°	j	j
zzh	.	.	.	.	.	.	.	.	.	.	5	.	.	.	false	false	Message: -1ms	.	.	.	.	.	.	.	.	.	.	.	THRESHOLDS R 145 243	-1	.	.	zzh.edf	RIGHT	4006	2605649	Full Trial Period	2601643	72	Trial: 72	2601643	5	ÐÉÐÉ	²ÍÅÌ	¼¦µ°	j	j
zzh	.	.	.	.	.	.	.	.	.	.	6	.	.	.	false	false	Message: -1ms	.	.	.	.	.	.	.	.	.	.	.	ELCL_PROC CENTROID (3)	-1	.	.	zzh.edf	RIGHT	4006	2605649	Full Trial Period	2601643	72	Trial: 72	2601643	5	ÐÉÐÉ	²ÍÅÌ	¼¦µ°	j	j
zzh	.	.	.	.	.	.	.	.	.	.	7	.	.	.	false	false	Message: -1ms	.	.	.	.	.	.	.	.	.	.	.	ELCL_PCR_PARAM 5 3.0	-1	.	.	zzh.edf	RIGHT	4006	2605649	Full Trial Period	2601643	72	Trial: 72	2601643	5	ÐÉÐÉ	²ÍÅÌ	¼¦µ°	j	j
zzh	.	.	.	.	.	.	.	.	.	.	8	.	.	.	false	true	Message: 0ms	.	.	.	.	.	.	.	.	.	.	.	!MODE RECORD CR 1000 2 0 R	0	.	.	zzh.edf	RIGHT	4006	2605649	Full Trial Period	2601643	72	Trial: 72	2601643	5	ÐÉÐÉ	²ÍÅÌ	¼¦µ°	j	j
zzh	.	.	.	.	219	225	1	7	222.20	401.20	9	.	.	.	false	false	Message: 42ms	.	.	.	.	.	.	.	.	.	.	.	SYNCTIME	42	222.20	401.20	zzh.edf	RIGHT	4006	2605649	Full Trial Period	2601643	72	Trial: 72	2601643	5	ÐÉÐÉ	²ÍÅÌ	¼¦µ°	j	j
zzh	.	.	.	.	.	.	.	.	.	.	10	.	.	.	false	false	Message: 805ms	10.11	210.59	48	811	415.00	395.70	3	371.70	764	111.80	401.00	INVISIBLE_BOUNDARY[1]	805	.	.	zzh.edf	RIGHT	4006	2605649	Full Trial Period	2601643	72	Trial: 72	2601643	5	ÐÉÐÉ	²ÍÅÌ	¼¦µ°	j	j
zzh	.	.	.	.	.	.	.	.	.	.	11	.	.	.	false	false	Message: 808ms	10.11	210.59	48	811	415.00	395.70	3	371.70	764	111.80	401.00	SYNCTIME	808	.	.	zzh.edf	RIGHT	4006	2605649	Full Trial Period	2601643	72	Trial: 72	2601643	5	ÐÉÐÉ	²ÍÅÌ	¼¦µ°	j	j
zzh	.	.	.	.	.	.	.	.	.	.	12	.	.	.	false	false	Message: 2436ms	7.89	164.42	48	2441	800.90	383.40	8	269.70	2394	567.70	380.80	INVISIBLE_BOUNDARY[2]	2436	.	.	zzh.edf	RIGHT	4006	2605649	Full Trial Period	2601643	72	Trial: 72	2601643	5	ÐÉÐÉ	²ÍÅÌ	¼¦µ°	j	j
zzh	.	.	.	.	.	.	.	.	.	.	13	.	.	.	false	false	Message: 2441ms	7.89	164.42	48	2441	800.90	383.40	8	269.70	2394	567.70	380.80	SYNCTIME	2441	.	.	zzh.edf	RIGHT	4006	2605649	Full Trial Period	2601643	72	Trial: 72	2601643	5	ÐÉÐÉ	²ÍÅÌ	¼¦µ°	j	j
zzh	.	.	.	.	436	4004	12	3569	888.20	384.40	14	[1]	2	RECTANGLE_INTERESTAREA	false	false	Message: 3987ms	.	.	.	.	.	.	.	.	.	.	.	KEYBOARD	3987	888.20	384.40	zzh.edf	RIGHT	4006	2605649	Full Trial Period	2601643	72	Trial: 72	2601643	5	ÐÉÐÉ	²ÍÅÌ	¼¦µ°	j	j
zzh	.	.	.	.	.	.	.	.	.	.	15	.	.	.	false	false	Message: 4049ms	.	.	.	.	.	.	.	.	.	.	.	TRIAL_RESULT 0	4049	.	.	zzh.edf	RIGHT	4006	2605649	Full Trial Period	2601643	72	Trial: 72	2601643	5	ÐÉÐÉ	²ÍÅÌ	¼¦µ°	j	j
zzh	.	.	.	.	.	.	.	.	.	.	1	.	.	.	false	false	Message: -25ms	.	.	.	.	.	.	.	.	.	.	.	TRIALID 72	-25	.	.	zzh.edf	RIGHT	4369	2611562	Full Trial Period	2607193	73	Trial: 73	2607193	137	Â©¶·	¾íÖ½	ÌÀÔ²	f	f
zzh	.	.	.	.	.	.	.	.	.	.	2	.	.	.	false	false	Message: -1ms	.	.	.	.	.	.	.	.	.	.	.	RECCFG CR 1000 2 0 R	-1	.	.	zzh.edf	RIGHT	4369	2611562	Full Trial Period	2607193	73	Trial: 73	2607193	137	Â©¶·	¾íÖ½	ÌÀÔ²	f	f
zzh	.	.	.	.	.	.	.	.	.	.	3	.	.	.	false	false	Message: -1ms	.	.	.	.	.	.	.	.	.	.	.	ELCLCFG TOWER	-1	.	.	zzh.edf	RIGHT	4369	2611562	Full Trial Period	2607193	73	Trial: 73	2607193	137	Â©¶·	¾íÖ½	ÌÀÔ²	f	f
zzh	.	.	.	.	.	.	.	.	.	.	4	.	.	.	false	false	Message: -1ms	.	.	.	.	.	.	.	.	.	.	.	GAZE_COORDS 0.00 0.00 1023.00 767.00	-1	.	.	zzh.edf	RIGHT	4369	2611562	Full Trial Period	2607193	73	Trial: 73	2607193	137	Â©¶·	¾íÖ½	ÌÀÔ²	f	f
zzh	.	.	.	.	.	.	.	.	.	.	5	.	.	.	false	false	Message: -1ms	.	.	.	.	.	.	.	.	.	.	.	THRESHOLDS R 145 243	-1	.	.	zzh.edf	RIGHT	4369	2611562	Full Trial Period	2607193	73	Trial: 73	2607193	137	Â©¶·	¾íÖ½	ÌÀÔ²	f	f
zzh	.	.	.	.	.	.	.	.	.	.	6	.	.	.	false	false	Message: -1ms	.	.	.	.	.	.	.	.	.	.	.	ELCL_PROC CENTROID (3)	-1	.	.	zzh.edf	RIGHT	4369	2611562	Full Trial Period	2607193	73	Trial: 73	2607193	137	Â©¶·	¾íÖ½	ÌÀÔ²	f	f
zzh	.	.	.	.	.	.	.	.	.	.	7	.	.	.	false	false	Message: -1ms	.	.	.	.	.	.	.	.	.	.	.	ELCL_PCR_PARAM 5 3.0	-1	.	.	zzh.edf	RIGHT	4369	2611562	Full Trial Period	2607193	73	Trial: 73	2607193	137	Â©¶·	¾íÖ½	ÌÀÔ²	f	f
zzh	.	.	.	.	.	.	.	.	.	.	8	.	.	.	false	true	Message: 0ms	.	.	.	.	.	.	.	.	.	.	.	!MODE RECORD CR 1000 2 0 R	0	.	.	zzh.edf	RIGHT	4369	2611562	Full Trial Period	2607193	73	Trial: 73	2607193	137	Â©¶·	¾íÖ½	ÌÀÔ²	f	f
zzh	.	.	.	.	.	.	.	.	.	.	9	.	.	.	false	false	Message: 41ms	1.22	64.22	19	48	154.50	395.30	1	113.60	30	117.30	399.00	SYNCTIME	41	.	.	zzh.edf	RIGHT	4369	2611562	Full Trial Period	2607193	73	Trial: 73	2607193	137	Â©¶·	¾íÖ½	ÌÀÔ²	f	f
zzh	.	.	.	.	.	.	.	.	.	.	10	.	.	.	false	false	Message: 640ms	9.33	194.43	48	643	397.20	382.60	3	368.20	596	117.60	396.90	INVISIBLE_BOUNDARY[1]	640	.	.	zzh.edf	RIGHT	4369	2611562	Full Trial Period	2607193	73	Trial: 73	2607193	137	Â©¶·	¾íÖ½	ÌÀÔ²	f	f
zzh	.	.	.	.	118	761	4	644	396.00	384.30	11	.	.	.	false	false	Message: 649ms	.	.	.	.	.	.	.	.	.	.	.	SYNCTIME	649	396.00	384.30	zzh.edf	RIGHT	4369	2611562	Full Trial Period	2607193	73	Trial: 73	2607193	137	Â©¶·	¾íÖ½	ÌÀÔ²	f	f
zzh	.	.	.	.	.	.	.	.	.	.	12	.	.	.	false	false	Message: 1633ms	11.39	183.68	62	1636	867.70	381.20	6	284.30	1575	528.90	383.00	INVISIBLE_BOUNDARY[2]	1633	.	.	zzh.edf	RIGHT	4369	2611562	Full Trial Period	2607193	73	Trial: 73	2607193	137	Â©¶·	¾íÖ½	ÌÀÔ²	f	f
zzh	.	.	.	.	290	1926	7	1637	867.90	377.70	13	[1]	2	RECTANGLE_INTERESTAREA	false	false	Message: 1641ms	.	.	.	.	.	.	.	.	.	.	.	SYNCTIME	1641	867.90	377.70	zzh.edf	RIGHT	4369	2611562	Full Trial Period	2607193	73	Trial: 73	2607193	137	Â©¶·	¾íÖ½	ÌÀÔ²	f	f
zzh	.	.	.	.	703	4367	10	3665	417.70	402.60	14	.	.	.	false	false	Message: 4350ms	.	.	.	.	.	.	.	.	.	.	.	KEYBOARD	4350	417.70	402.60	zzh.edf	RIGHT	4369	2611562	Full Trial Period	2607193	73	Trial: 73	2607193	137	Â©¶·	¾íÖ½	ÌÀÔ²	f	f
zzh	.	.	.	.	.	.	.	.	.	.	15	.	.	.	false	false	Message: 4414ms	.	.	.	.	.	.	.	.	.	.	.	TRIAL_RESULT 0	4414	.	.	zzh.edf	RIGHT	4369	2611562	Full Trial Period	2607193	73	Trial: 73	2607193	137	Â©¶·	¾íÖ½	ÌÀÔ²	f	f
zzh	.	.	.	.	.	.	.	.	.	.	1	.	.	.	false	false	Message: -16ms	.	.	.	.	.	.	.	.	.	.	.	TRIALID 73	-16	.	.	zzh.edf	RIGHT	3794	2616618	Full Trial Period	2612824	74	Trial: 74	2612824	69	Ç¦±Ê	éÏé­Çò	ÄûÃÊ	j	j
zzh	.	.	.	.	.	.	.	.	.	.	2	.	.	.	false	false	Message: -1ms	.	.	.	.	.	.	.	.	.	.	.	RECCFG CR 1000 2 0 R	-1	.	.	zzh.edf	RIGHT	3794	2616618	Full Trial Period	2612824	74	Trial: 74	2612824	69	Ç¦±Ê	éÏé­Çò	ÄûÃÊ	j	j
zzh	.	.	.	.	.	.	.	.	.	.	3	.	.	.	false	false	Message: -1ms	.	.	.	.	.	.	.	.	.	.	.	ELCLCFG TOWER	-1	.	.	zzh.edf	RIGHT	3794	2616618	Full Trial Period	2612824	74	Trial: 74	2612824	69	Ç¦±Ê	éÏé­Çò	ÄûÃÊ	j	j
zzh	.	.	.	.	.	.	.	.	.	.	4	.	.	.	false	false	Message: -1ms	.	.	.	.	.	.	.	.	.	.	.	GAZE_COORDS 0.00 0.00 1023.00 767.00	-1	.	.	zzh.edf	RIGHT	3794	2616618	Full Trial Period	2612824	74	Trial: 74	2612824	69	Ç¦±Ê	éÏé­Çò	ÄûÃÊ	j	j
zzh	.	.	.	.	.	.	.	.	.	.	5	.	.	.	false	false	Message: -1ms	.	.	.	.	.	.	.	.	.	.	.	THRESHOLDS R 145 243	-1	.	.	zzh.edf	RIGHT	3794	2616618	Full Trial Period	2612824	74	Trial: 74	2612824	69	Ç¦±Ê	éÏé­Çò	ÄûÃÊ	j	j
zzh	.	.	.	.	.	.	.	.	.	.	6	.	.	.	false	false	Message: -1ms	.	.	.	.	.	.	.	.	.	.	.	ELCL_PROC CENTROID (3)	-1	.	.	zzh.edf	RIGHT	3794	2616618	Full Trial Period	2612824	74	Trial: 74	2612824	69	Ç¦±Ê	éÏé­Çò	ÄûÃÊ	j	j
zzh	.	.	.	.	.	.	.	.	.	.	7	.	.	.	false	false	Message: -1ms	.	.	.	.	.	.	.	.	.	.	.	ELCL_PCR_PARAM 5 3.0	-1	.	.	zzh.edf	RIGHT	3794	2616618	Full Trial Period	2612824	74	Trial: 74	2612824	69	Ç¦±Ê	éÏé­Çò	ÄûÃÊ	j	j
zzh	.	.	.	.	.	.	.	.	.	.	8	.	.	.	false	true	Message: 0ms	.	.	.	.	.	.	.	.	.	.	.	!MODE RECORD CR 1000 2 0 R	0	.	.	zzh.edf	RIGHT	3794	2616618	Full Trial Period	2612824	74	Trial: 74	2612824	69	Ç¦±Ê	éÏé­Çò	ÄûÃÊ	j	j
zzh	.	.	.	.	230	248	1	19	191.20	393.50	9	.	.	.	false	false	Message: 42ms	.	.	.	.	.	.	.	.	.	.	.	SYNCTIME	42	191.20	393.50	zzh.edf	RIGHT	3794	2616618	Full Trial Period	2612824	74	Trial: 74	2612824	69	Ç¦±Ê	éÏé­Çò	ÄûÃÊ	j	j
zzh	.	.	.	.	.	.	.	.	.	.	10	.	.	.	false	false	Message: 1036ms	10.44	213.07	49	1043	424.30	391.30	3	380.30	995	111.30	402.40	INVISIBLE_BOUNDARY[1]	1036	.	.	zzh.edf	RIGHT	3794	2616618	Full Trial Period	2612824	74	Trial: 74	2612824	69	Ç¦±Ê	éÏé­Çò	ÄûÃÊ	j	j
zzh	.	.	.	.	.	.	.	.	.	.	11	.	.	.	false	false	Message: 1042ms	10.44	213.07	49	1043	424.30	391.30	3	380.30	995	111.30	402.40	SYNCTIME	1042	.	.	zzh.edf	RIGHT	3794	2616618	Full Trial Period	2612824	74	Trial: 74	2612824	69	Ç¦±Ê	éÏé­Çò	ÄûÃÊ	j	j
zzh	245	3007	1	2763	.	.	.	.	.	.	12	.	.	.	false	false	Message: 2907ms	.	.	.	.	.	.	.	.	.	.	.	INVISIBLE_BOUNDARY[2]	2907	.	.	zzh.edf	RIGHT	3794	2616618	Full Trial Period	2612824	74	Trial: 74	2612824	69	Ç¦±Ê	éÏé­Çò	ÄûÃÊ	j	j
zzh	245	3007	1	2763	.	.	.	.	.	.	13	.	.	.	false	false	Message: 2917ms	.	.	.	.	.	.	.	.	.	.	.	SYNCTIME	2917	.	.	zzh.edf	RIGHT	3794	2616618	Full Trial Period	2612824	74	Trial: 74	2612824	69	Ç¦±Ê	éÏé­Çò	ÄûÃÊ	j	j
zzh	225	3793	2	3569	.	.	.	.	.	.	14	.	.	.	false	false	Message: 3775ms	1.20	5.12	235	3793	869.80	389.30	10	0.00	3559	905.30	380.70	KEYBOARD	3775	.	.	zzh.edf	RIGHT	3794	2616618	Full Trial Period	2612824	74	Trial: 74	2612824	69	Ç¦±Ê	éÏé­Çò	ÄûÃÊ	j	j
zzh	.	.	.	.	.	.	.	.	.	.	15	.	.	.	false	false	Message: 3842ms	.	.	.	.	.	.	.	.	.	.	.	TRIAL_RESULT 0	3842	.	.	zzh.edf	RIGHT	3794	2616618	Full Trial Period	2612824	74	Trial: 74	2612824	69	Ç¦±Ê	éÏé­Çò	ÄûÃÊ	j	j
zzh	.	.	.	.	.	.	.	.	.	.	1	.	.	.	false	false	Message: -16ms	.	.	.	.	.	.	.	.	.	.	.	TRIALID 74	-16	.	.	zzh.edf	RIGHT	3388	2621562	Full Trial Period	2618174	75	Trial: 75	2618174	129	Ë®±­	±ÊÍ²	µ°¸â	f	f
zzh	.	.	.	.	.	.	.	.	.	.	2	.	.	.	false	false	Message: -1ms	.	.	.	.	.	.	.	.	.	.	.	RECCFG CR 1000 2 0 R	-1	.	.	zzh.edf	RIGHT	3388	2621562	Full Trial Period	2618174	75	Trial: 75	2618174	129	Ë®±­	±ÊÍ²	µ°¸â	f	f
zzh	.	.	.	.	.	.	.	.	.	.	3	.	.	.	false	false	Message: -1ms	.	.	.	.	.	.	.	.	.	.	.	ELCLCFG TOWER	-1	.	.	zzh.edf	RIGHT	3388	2621562	Full Trial Period	2618174	75	Trial: 75	2618174	129	Ë®±­	±ÊÍ²	µ°¸â	f	f
zzh	.	.	.	.	.	.	.	.	.	.	4	.	.	.	false	false	Message: -1ms	.	.	.	.	.	.	.	.	.	.	.	GAZE_COORDS 0.00 0.00 1023.00 767.00	-1	.	.	zzh.edf	RIGHT	3388	2621562	Full Trial Period	2618174	75	Trial: 75	2618174	129	Ë®±­	±ÊÍ²	µ°¸â	f	f
zzh	.	.	.	.	.	.	.	.	.	.	5	.	.	.	false	false	Message: -1ms	.	.	.	.	.	.	.	.	.	.	.	THRESHOLDS R 145 243	-1	.	.	zzh.edf	RIGHT	3388	2621562	Full Trial Period	2618174	75	Trial: 75	2618174	129	Ë®±­	±ÊÍ²	µ°¸â	f	f
zzh	.	.	.	.	.	.	.	.	.	.	6	.	.	.	false	false	Message: -1ms	.	.	.	.	.	.	.	.	.	.	.	ELCL_PROC CENTROID (3)	-1	.	.	zzh.edf	RIGHT	3388	2621562	Full Trial Period	2618174	75	Trial: 75	2618174	129	Ë®±­	±ÊÍ²	µ°¸â	f	f
zzh	.	.	.	.	.	.	.	.	.	.	7	.	.	.	false	false	Message: -1ms	.	.	.	.	.	.	.	.	.	.	.	ELCL_PCR_PARAM 5 3.0	-1	.	.	zzh.edf	RIGHT	3388	2621562	Full Trial Period	2618174	75	Trial: 75	2618174	129	Ë®±­	±ÊÍ²	µ°¸â	f	f
zzh	.	.	.	.	.	.	.	.	.	.	8	.	.	.	false	true	Message: 0ms	.	.	.	.	.	.	.	.	.	.	.	!MODE RECORD CR 1000 2 0 R	0	.	.	zzh.edf	RIGHT	3388	2621562	Full Trial Period	2618174	75	Trial: 75	2618174	129	Ë®±­	±ÊÍ²	µ°¸â	f	f
zzh	.	.	.	.	341	347	1	7	112.70	397.60	9	.	.	.	false	false	Message: 42ms	.	.	.	.	.	.	.	.	.	.	.	SYNCTIME	42	112.70	397.60	zzh.edf	RIGHT	3388	2621562	Full Trial Period	2618174	75	Trial: 75	2618174	129	Ë®±­	±ÊÍ²	µ°¸â	f	f
zzh	.	.	.	.	.	.	.	.	.	.	10	.	.	.	false	false	Message: 1405ms	13.35	211.89	63	1432	548.50	384.10	4	412.70	1370	151.00	399.40	INVISIBLE_BOUNDARY[1]	1405	.	.	zzh.edf	RIGHT	3388	2621562	Full Trial Period	2618174	75	Trial: 75	2618174	129	Ë®±­	±ÊÍ²	µ°¸â	f	f
zzh	.	.	.	.	.	.	.	.	.	.	11	.	.	.	false	false	Message: 1408ms	13.35	211.89	63	1432	548.50	384.10	4	412.70	1370	151.00	399.40	SYNCTIME	1408	.	.	zzh.edf	RIGHT	3388	2621562	Full Trial Period	2618174	75	Trial: 75	2618174	129	Ë®±­	±ÊÍ²	µ°¸â	f	f
zzh	.	.	.	.	.	.	.	.	.	.	12	.	.	.	false	false	Message: 2252ms	8.24	158.51	52	2271	835.50	385.40	7	263.30	2220	590.70	385.30	INVISIBLE_BOUNDARY[2]	2252	.	.	zzh.edf	RIGHT	3388	2621562	Full Trial Period	2618174	75	Trial: 75	2618174	129	Ë®±­	±ÊÍ²	µ°¸â	f	f
zzh	.	.	.	.	.	.	.	.	.	.	13	.	.	.	false	false	Message: 2258ms	8.24	158.51	52	2271	835.50	385.40	7	263.30	2220	590.70	385.30	SYNCTIME	2258	.	.	zzh.edf	RIGHT	3388	2621562	Full Trial Period	2618174	75	Trial: 75	2618174	129	Ë®±­	±ÊÍ²	µ°¸â	f	f
zzh	444	3387	1	2944	.	.	.	.	.	.	14	.	.	.	false	false	Message: 3369ms	1.59	3.50	454	3387	881.10	378.10	9	0.00	2934	833.10	384.40	KEYBOARD	3369	.	.	zzh.edf	RIGHT	3388	2621562	Full Trial Period	2618174	75	Trial: 75	2618174	129	Ë®±­	±ÊÍ²	µ°¸â	f	f
zzh	.	.	.	.	.	.	.	.	.	.	15	.	.	.	false	false	Message: 3431ms	.	.	.	.	.	.	.	.	.	.	.	TRIAL_RESULT 0	3431	.	.	zzh.edf	RIGHT	3388	2621562	Full Trial Period	2618174	75	Trial: 75	2618174	129	Ë®±­	±ÊÍ²	µ°¸â	f	f
zzh	.	.	.	.	.	.	.	.	.	.	1	.	.	.	false	false	Message: -31ms	.	.	.	.	.	.	.	.	.	.	.	TRIALID 75	-31	.	.	zzh.edf	RIGHT	2836	2627082	Full Trial Period	2624246	76	Trial: 76	2624246	135	Ã¢¹û	Êó±ê	ÃÞÇ©	f	f
zzh	.	.	.	.	.	.	.	.	.	.	2	.	.	.	false	false	Message: -1ms	.	.	.	.	.	.	.	.	.	.	.	RECCFG CR 1000 2 0 R	-1	.	.	zzh.edf	RIGHT	2836	2627082	Full Trial Period	2624246	76	Trial: 76	2624246	135	Ã¢¹û	Êó±ê	ÃÞÇ©	f	f
zzh	.	.	.	.	.	.	.	.	.	.	3	.	.	.	false	false	Message: -1ms	.	.	.	.	.	.	.	.	.	.	.	ELCLCFG TOWER	-1	.	.	zzh.edf	RIGHT	2836	2627082	Full Trial Period	2624246	76	Trial: 76	2624246	135	Ã¢¹û	Êó±ê	ÃÞÇ©	f	f
zzh	.	.	.	.	.	.	.	.	.	.	4	.	.	.	false	false	Message: -1ms	.	.	.	.	.	.	.	.	.	.	.	GAZE_COORDS 0.00 0.00 1023.00 767.00	-1	.	.	zzh.edf	RIGHT	2836	2627082	Full Trial Period	2624246	76	Trial: 76	2624246	135	Ã¢¹û	Êó±ê	ÃÞÇ©	f	f
zzh	.	.	.	.	.	.	.	.	.	.	5	.	.	.	false	false	Message: -1ms	.	.	.	.	.	.	.	.	.	.	.	THRESHOLDS R 145 243	-1	.	.	zzh.edf	RIGHT	2836	2627082	Full Trial Period	2624246	76	Trial: 76	2624246	135	Ã¢¹û	Êó±ê	ÃÞÇ©	f	f
zzh	.	.	.	.	.	.	.	.	.	.	6	.	.	.	false	false	Message: -1ms	.	.	.	.	.	.	.	.	.	.	.	ELCL_PROC CENTROID (3)	-1	.	.	zzh.edf	RIGHT	2836	2627082	Full Trial Period	2624246	76	Trial: 76	2624246	135	Ã¢¹û	Êó±ê	ÃÞÇ©	f	f
zzh	.	.	.	.	.	.	.	.	.	.	7	.	.	.	false	false	Message: -1ms	.	.	.	.	.	.	.	.	.	.	.	ELCL_PCR_PARAM 5 3.0	-1	.	.	zzh.edf	RIGHT	2836	2627082	Full Trial Period	2624246	76	Trial: 76	2624246	135	Ã¢¹û	Êó±ê	ÃÞÇ©	f	f
zzh	.	.	.	.	.	.	.	.	.	.	8	.	.	.	false	true	Message: 0ms	.	.	.	.	.	.	.	.	.	.	.	!MODE RECORD CR 1000 2 0 R	0	.	.	zzh.edf	RIGHT	2836	2627082	Full Trial Period	2624246	76	Trial: 76	2624246	135	Ã¢¹û	Êó±ê	ÃÞÇ©	f	f
zzh	.	.	.	.	506	512	1	7	125.70	392.30	9	.	.	.	false	false	Message: 52ms	.	.	.	.	.	.	.	.	.	.	.	SYNCTIME	52	125.70	392.30	zzh.edf	RIGHT	2836	2627082	Full Trial Period	2624246	76	Trial: 76	2624246	135	Ã¢¹û	Êó±ê	ÃÞÇ©	f	f
zzh	.	.	.	.	.	.	.	.	.	.	10	.	.	.	false	false	Message: 832ms	11.04	175.22	63	858	487.30	393.80	2	390.60	796	158.90	393.50	INVISIBLE_BOUNDARY[1]	832	.	.	zzh.edf	RIGHT	2836	2627082	Full Trial Period	2624246	76	Trial: 76	2624246	135	Ã¢¹û	Êó±ê	ÃÞÇ©	f	f
zzh	.	.	.	.	.	.	.	.	.	.	11	.	.	.	false	false	Message: 835ms	11.04	175.22	63	858	487.30	393.80	2	390.60	796	158.90	393.50	SYNCTIME	835	.	.	zzh.edf	RIGHT	2836	2627082	Full Trial Period	2624246	76	Trial: 76	2624246	135	Ã¢¹û	Êó±ê	ÃÞÇ©	f	f
zzh	.	.	.	.	.	.	.	.	.	.	12	.	.	.	false	false	Message: 1874ms	9.70	173.30	56	1886	804.00	384.60	4	277.80	1831	517.30	390.90	INVISIBLE_BOUNDARY[2]	1874	.	.	zzh.edf	RIGHT	2836	2627082	Full Trial Period	2624246	76	Trial: 76	2624246	135	Ã¢¹û	Êó±ê	ÃÞÇ©	f	f
zzh	.	.	.	.	.	.	.	.	.	.	13	.	.	.	false	false	Message: 1885ms	9.70	173.30	56	1886	804.00	384.60	4	277.80	1831	517.30	390.90	SYNCTIME	1885	.	.	zzh.edf	RIGHT	2836	2627082	Full Trial Period	2624246	76	Trial: 76	2624246	135	Ã¢¹û	Êó±ê	ÃÞÇ©	f	f
zzh	317	2835	1	2519	.	.	.	.	.	.	14	.	.	.	false	false	Message: 2818ms	.	.	.	.	.	.	.	.	.	.	.	KEYBOARD	2818	.	.	zzh.edf	RIGHT	2836	2627082	Full Trial Period	2624246	76	Trial: 76	2624246	135	Ã¢¹û	Êó±ê	ÃÞÇ©	f	f
zzh	.	.	.	.	.	.	.	.	.	.	15	.	.	.	false	false	Message: 2878ms	.	.	.	.	.	.	.	.	.	.	.	TRIAL_RESULT 0	2878	.	.	zzh.edf	RIGHT	2836	2627082	Full Trial Period	2624246	76	Trial: 76	2624246	135	Ã¢¹û	Êó±ê	ÃÞÇ©	f	f
zzh	.	.	.	.	.	.	.	.	.	.	1	.	.	.	false	false	Message: -16ms	.	.	.	.	.	.	.	.	.	.	.	TRIALID 76	-16	.	.	zzh.edf	RIGHT	2661	2631291	Full Trial Period	2628630	77	Trial: 77	2628630	121	ÄÖÖÓ	ÄÏ¹Ï	ÑÛ¾µ	f	f
zzh	.	.	.	.	.	.	.	.	.	.	2	.	.	.	false	false	Message: -1ms	.	.	.	.	.	.	.	.	.	.	.	RECCFG CR 1000 2 0 R	-1	.	.	zzh.edf	RIGHT	2661	2631291	Full Trial Period	2628630	77	Trial: 77	2628630	121	ÄÖÖÓ	ÄÏ¹Ï	ÑÛ¾µ	f	f
zzh	.	.	.	.	.	.	.	.	.	.	3	.	.	.	false	false	Message: -1ms	.	.	.	.	.	.	.	.	.	.	.	ELCLCFG TOWER	-1	.	.	zzh.edf	RIGHT	2661	2631291	Full Trial Period	2628630	77	Trial: 77	2628630	121	ÄÖÖÓ	ÄÏ¹Ï	ÑÛ¾µ	f	f
zzh	.	.	.	.	.	.	.	.	.	.	4	.	.	.	false	false	Message: -1ms	.	.	.	.	.	.	.	.	.	.	.	GAZE_COORDS 0.00 0.00 1023.00 767.00	-1	.	.	zzh.edf	RIGHT	2661	2631291	Full Trial Period	2628630	77	Trial: 77	2628630	121	ÄÖÖÓ	ÄÏ¹Ï	ÑÛ¾µ	f	f
zzh	.	.	.	.	.	.	.	.	.	.	5	.	.	.	false	false	Message: -1ms	.	.	.	.	.	.	.	.	.	.	.	THRESHOLDS R 145 243	-1	.	.	zzh.edf	RIGHT	2661	2631291	Full Trial Period	2628630	77	Trial: 77	2628630	121	ÄÖÖÓ	ÄÏ¹Ï	ÑÛ¾µ	f	f
zzh	.	.	.	.	.	.	.	.	.	.	6	.	.	.	false	false	Message: -1ms	.	.	.	.	.	.	.	.	.	.	.	ELCL_PROC CENTROID (3)	-1	.	.	zzh.edf	RIGHT	2661	2631291	Full Trial Period	2628630	77	Trial: 77	2628630	121	ÄÖÖÓ	ÄÏ¹Ï	ÑÛ¾µ	f	f
zzh	.	.	.	.	.	.	.	.	.	.	7	.	.	.	false	false	Message: -1ms	.	.	.	.	.	.	.	.	.	.	.	ELCL_PCR_PARAM 5 3.0	-1	.	.	zzh.edf	RIGHT	2661	2631291	Full Trial Period	2628630	77	Trial: 77	2628630	121	ÄÖÖÓ	ÄÏ¹Ï	ÑÛ¾µ	f	f
zzh	.	.	.	.	.	.	.	.	.	.	8	.	.	.	false	true	Message: 0ms	.	.	.	.	.	.	.	.	.	.	.	!MODE RECORD CR 1000 2 0 R	0	.	.	zzh.edf	RIGHT	2661	2631291	Full Trial Period	2628630	77	Trial: 77	2628630	121	ÄÖÖÓ	ÄÏ¹Ï	ÑÛ¾µ	f	f
zzh	.	.	.	.	401	407	1	7	119.60	397.20	9	.	.	.	false	false	Message: 43ms	.	.	.	.	.	.	.	.	.	.	.	SYNCTIME	43	119.60	397.20	zzh.edf	RIGHT	2661	2631291	Full Trial Period	2628630	77	Trial: 77	2628630	121	ÄÖÖÓ	ÄÏ¹Ï	ÑÛ¾µ	f	f
zzh	.	.	.	.	.	.	.	.	.	.	10	.	.	.	false	false	Message: 625ms	11.24	187.25	60	644	485.40	393.20	2	316.50	585	150.60	394.70	INVISIBLE_BOUNDARY[1]	625	.	.	zzh.edf	RIGHT	2661	2631291	Full Trial Period	2628630	77	Trial: 77	2628630	121	ÄÖÖÓ	ÄÏ¹Ï	ÑÛ¾µ	f	f
zzh	.	.	.	.	.	.	.	.	.	.	11	.	.	.	false	false	Message: 634ms	11.24	187.25	60	644	485.40	393.20	2	316.50	585	150.60	394.70	SYNCTIME	634	.	.	zzh.edf	RIGHT	2661	2631291	Full Trial Period	2628630	77	Trial: 77	2628630	121	ÄÖÖÓ	ÄÏ¹Ï	ÑÛ¾µ	f	f
zzh	.	.	.	.	.	.	.	.	.	.	12	.	.	.	false	false	Message: 1277ms	9.95	180.84	55	1291	815.40	379.60	4	278.80	1237	521.60	387.30	INVISIBLE_BOUNDARY[2]	1277	.	.	zzh.edf	RIGHT	2661	2631291	Full Trial Period	2628630	77	Trial: 77	2628630	121	ÄÖÖÓ	ÄÏ¹Ï	ÑÛ¾µ	f	f
zzh	.	.	.	.	.	.	.	.	.	.	13	.	.	.	false	false	Message: 1283ms	9.95	180.84	55	1291	815.40	379.60	4	278.80	1237	521.60	387.30	SYNCTIME	1283	.	.	zzh.edf	RIGHT	2661	2631291	Full Trial Period	2628630	77	Trial: 77	2628630	121	ÄÖÖÓ	ÄÏ¹Ï	ÑÛ¾µ	f	f
zzh	.	.	.	.	171	2659	7	2489	268.00	391.30	14	.	.	.	false	false	Message: 2642ms	.	.	.	.	.	.	.	.	.	.	.	KEYBOARD	2642	268.00	391.30	zzh.edf	RIGHT	2661	2631291	Full Trial Period	2628630	77	Trial: 77	2628630	121	ÄÖÖÓ	ÄÏ¹Ï	ÑÛ¾µ	f	f
zzh	.	.	.	.	.	.	.	.	.	.	15	.	.	.	false	false	Message: 2707ms	.	.	.	.	.	.	.	.	.	.	.	TRIAL_RESULT 0	2707	.	.	zzh.edf	RIGHT	2661	2631291	Full Trial Period	2628630	77	Trial: 77	2628630	121	ÄÖÖÓ	ÄÏ¹Ï	ÑÛ¾µ	f	f
zzh	.	.	.	.	.	.	.	.	.	.	1	.	.	.	false	false	Message: -16ms	.	.	.	.	.	.	.	.	.	.	.	TRIALID 77	-16	.	.	zzh.edf	RIGHT	4911	2637307	Full Trial Period	2632396	78	Trial: 78	2632396	57	ÆË¿ËÅÆ	»ð¾æ	ÌðÍ²	j	j
zzh	.	.	.	.	.	.	.	.	.	.	2	.	.	.	false	false	Message: -1ms	.	.	.	.	.	.	.	.	.	.	.	RECCFG CR 1000 2 0 R	-1	.	.	zzh.edf	RIGHT	4911	2637307	Full Trial Period	2632396	78	Trial: 78	2632396	57	ÆË¿ËÅÆ	»ð¾æ	ÌðÍ²	j	j
zzh	.	.	.	.	.	.	.	.	.	.	3	.	.	.	false	false	Message: -1ms	.	.	.	.	.	.	.	.	.	.	.	ELCLCFG TOWER	-1	.	.	zzh.edf	RIGHT	4911	2637307	Full Trial Period	2632396	78	Trial: 78	2632396	57	ÆË¿ËÅÆ	»ð¾æ	ÌðÍ²	j	j
zzh	.	.	.	.	.	.	.	.	.	.	4	.	.	.	false	false	Message: -1ms	.	.	.	.	.	.	.	.	.	.	.	GAZE_COORDS 0.00 0.00 1023.00 767.00	-1	.	.	zzh.edf	RIGHT	4911	2637307	Full Trial Period	2632396	78	Trial: 78	2632396	57	ÆË¿ËÅÆ	»ð¾æ	ÌðÍ²	j	j
zzh	.	.	.	.	.	.	.	.	.	.	5	.	.	.	false	false	Message: -1ms	.	.	.	.	.	.	.	.	.	.	.	THRESHOLDS R 145 243	-1	.	.	zzh.edf	RIGHT	4911	2637307	Full Trial Period	2632396	78	Trial: 78	2632396	57	ÆË¿ËÅÆ	»ð¾æ	ÌðÍ²	j	j
zzh	.	.	.	.	.	.	.	.	.	.	6	.	.	.	false	false	Message: -1ms	.	.	.	.	.	.	.	.	.	.	.	ELCL_PROC CENTROID (3)	-1	.	.	zzh.edf	RIGHT	4911	2637307	Full Trial Period	2632396	78	Trial: 78	2632396	57	ÆË¿ËÅÆ	»ð¾æ	ÌðÍ²	j	j
zzh	.	.	.	.	.	.	.	.	.	.	7	.	.	.	false	false	Message: -1ms	.	.	.	.	.	.	.	.	.	.	.	ELCL_PCR_PARAM 5 3.0	-1	.	.	zzh.edf	RIGHT	4911	2637307	Full Trial Period	2632396	78	Trial: 78	2632396	57	ÆË¿ËÅÆ	»ð¾æ	ÌðÍ²	j	j
zzh	.	.	.	.	.	.	.	.	.	.	8	.	.	.	false	true	Message: 0ms	.	.	.	.	.	.	.	.	.	.	.	!MODE RECORD CR 1000 2 0 R	0	.	.	zzh.edf	RIGHT	4911	2637307	Full Trial Period	2632396	78	Trial: 78	2632396	57	ÆË¿ËÅÆ	»ð¾æ	ÌðÍ²	j	j
zzh	.	.	.	.	479	485	1	7	117.10	395.80	9	.	.	.	false	false	Message: 42ms	.	.	.	.	.	.	.	.	.	.	.	SYNCTIME	42	117.10	395.80	zzh.edf	RIGHT	4911	2637307	Full Trial Period	2632396	78	Trial: 78	2632396	57	ÆË¿ËÅÆ	»ð¾æ	ÌðÍ²	j	j
zzh	.	.	.	.	.	.	.	.	.	.	10	.	.	.	false	false	Message: 2390ms	10.36	169.85	61	2416	481.30	394.10	6	381.90	2356	173.60	396.90	INVISIBLE_BOUNDARY[1]	2390	.	.	zzh.edf	RIGHT	4911	2637307	Full Trial Period	2632396	78	Trial: 78	2632396	57	ÆË¿ËÅÆ	»ð¾æ	ÌðÍ²	j	j
zzh	.	.	.	.	.	.	.	.	.	.	11	.	.	.	false	false	Message: 2400ms	10.36	169.85	61	2416	481.30	394.10	6	381.90	2356	173.60	396.90	SYNCTIME	2400	.	.	zzh.edf	RIGHT	4911	2637307	Full Trial Period	2632396	78	Trial: 78	2632396	57	ÆË¿ËÅÆ	»ð¾æ	ÌðÍ²	j	j
zzh	.	.	.	.	.	.	.	.	.	.	12	.	.	.	false	false	Message: 3520ms	9.86	176.14	56	3539	839.90	379.00	8	305.70	3484	547.60	388.60	INVISIBLE_BOUNDARY[2]	3520	.	.	zzh.edf	RIGHT	4911	2637307	Full Trial Period	2632396	78	Trial: 78	2632396	57	ÆË¿ËÅÆ	»ð¾æ	ÌðÍ²	j	j
zzh	.	.	.	.	.	.	.	.	.	.	13	.	.	.	false	false	Message: 3525ms	9.86	176.14	56	3539	839.90	379.00	8	305.70	3484	547.60	388.60	SYNCTIME	3525	.	.	zzh.edf	RIGHT	4911	2637307	Full Trial Period	2632396	78	Trial: 78	2632396	57	ÆË¿ËÅÆ	»ð¾æ	ÌðÍ²	j	j
zzh	.	.	.	.	604	4909	11	4306	894.30	388.90	14	[1]	2	RECTANGLE_INTERESTAREA	false	false	Message: 4892ms	.	.	.	.	.	.	.	.	.	.	.	KEYBOARD	4892	894.30	388.90	zzh.edf	RIGHT	4911	2637307	Full Trial Period	2632396	78	Trial: 78	2632396	57	ÆË¿ËÅÆ	»ð¾æ	ÌðÍ²	j	j
zzh	.	.	.	.	.	.	.	.	.	.	15	.	.	.	false	false	Message: 4953ms	.	.	.	.	.	.	.	.	.	.	.	TRIAL_RESULT 0	4953	.	.	zzh.edf	RIGHT	4911	2637307	Full Trial Period	2632396	78	Trial: 78	2632396	57	ÆË¿ËÅÆ	»ð¾æ	ÌðÍ²	j	j
zzh	.	.	.	.	.	.	.	.	.	.	1	.	.	.	false	false	Message: -16ms	.	.	.	.	.	.	.	.	.	.	.	TRIALID 78	-16	.	.	zzh.edf	RIGHT	4024	2643411	Full Trial Period	2639387	79	Trial: 79	2639387	14	ÁïÁïÇò	ÊÁ×Ó	ÔÂ±ý	j	j
zzh	.	.	.	.	.	.	.	.	.	.	2	.	.	.	false	false	Message: -1ms	.	.	.	.	.	.	.	.	.	.	.	RECCFG CR 1000 2 0 R	-1	.	.	zzh.edf	RIGHT	4024	2643411	Full Trial Period	2639387	79	Trial: 79	2639387	14	ÁïÁïÇò	ÊÁ×Ó	ÔÂ±ý	j	j
zzh	.	.	.	.	.	.	.	.	.	.	3	.	.	.	false	false	Message: -1ms	.	.	.	.	.	.	.	.	.	.	.	ELCLCFG TOWER	-1	.	.	zzh.edf	RIGHT	4024	2643411	Full Trial Period	2639387	79	Trial: 79	2639387	14	ÁïÁïÇò	ÊÁ×Ó	ÔÂ±ý	j	j
zzh	.	.	.	.	.	.	.	.	.	.	4	.	.	.	false	false	Message: -1ms	.	.	.	.	.	.	.	.	.	.	.	GAZE_COORDS 0.00 0.00 1023.00 767.00	-1	.	.	zzh.edf	RIGHT	4024	2643411	Full Trial Period	2639387	79	Trial: 79	2639387	14	ÁïÁïÇò	ÊÁ×Ó	ÔÂ±ý	j	j
zzh	.	.	.	.	.	.	.	.	.	.	5	.	.	.	false	false	Message: -1ms	.	.	.	.	.	.	.	.	.	.	.	THRESHOLDS R 145 243	-1	.	.	zzh.edf	RIGHT	4024	2643411	Full Trial Period	2639387	79	Trial: 79	2639387	14	ÁïÁïÇò	ÊÁ×Ó	ÔÂ±ý	j	j
zzh	.	.	.	.	.	.	.	.	.	.	6	.	.	.	false	false	Message: -1ms	.	.	.	.	.	.	.	.	.	.	.	ELCL_PROC CENTROID (3)	-1	.	.	zzh.edf	RIGHT	4024	2643411	Full Trial Period	2639387	79	Trial: 79	2639387	14	ÁïÁïÇò	ÊÁ×Ó	ÔÂ±ý	j	j
zzh	.	.	.	.	.	.	.	.	.	.	7	.	.	.	false	false	Message: -1ms	.	.	.	.	.	.	.	.	.	.	.	ELCL_PCR_PARAM 5 3.0	-1	.	.	zzh.edf	RIGHT	4024	2643411	Full Trial Period	2639387	79	Trial: 79	2639387	14	ÁïÁïÇò	ÊÁ×Ó	ÔÂ±ý	j	j
zzh	.	.	.	.	.	.	.	.	.	.	8	.	.	.	false	true	Message: 0ms	.	.	.	.	.	.	.	.	.	.	.	!MODE RECORD CR 1000 2 0 R	0	.	.	zzh.edf	RIGHT	4024	2643411	Full Trial Period	2639387	79	Trial: 79	2639387	14	ÁïÁïÇò	ÊÁ×Ó	ÔÂ±ý	j	j
zzh	.	.	.	.	268	274	1	7	142.80	397.20	9	.	.	.	false	false	Message: 42ms	.	.	.	.	.	.	.	.	.	.	.	SYNCTIME	42	142.80	397.20	zzh.edf	RIGHT	4024	2643411	Full Trial Period	2639387	79	Trial: 79	2639387	14	ÁïÁïÇò	ÊÁ×Ó	ÔÂ±ý	j	j
zzh	.	.	.	.	.	.	.	.	.	.	10	.	.	.	false	false	Message: 1190ms	13.52	198.80	68	1216	524.50	396.30	4	342.00	1149	120.30	399.00	INVISIBLE_BOUNDARY[1]	1190	.	.	zzh.edf	RIGHT	4024	2643411	Full Trial Period	2639387	79	Trial: 79	2639387	14	ÁïÁïÇò	ÊÁ×Ó	ÔÂ±ý	j	j
zzh	.	.	.	.	.	.	.	.	.	.	11	.	.	.	false	false	Message: 1199ms	13.52	198.80	68	1216	524.50	396.30	4	342.00	1149	120.30	399.00	SYNCTIME	1199	.	.	zzh.edf	RIGHT	4024	2643411	Full Trial Period	2639387	79	Trial: 79	2639387	14	ÁïÁïÇò	ÊÁ×Ó	ÔÂ±ý	j	j
zzh	.	.	.	.	.	.	.	.	.	.	12	.	.	.	false	false	Message: 2483ms	4.65	116.15	40	2509	872.50	395.90	7	199.70	2470	733.80	380.40	INVISIBLE_BOUNDARY[2]	2483	.	.	zzh.edf	RIGHT	4024	2643411	Full Trial Period	2639387	79	Trial: 79	2639387	14	ÁïÁïÇò	ÊÁ×Ó	ÔÂ±ý	j	j
zzh	.	.	.	.	.	.	.	.	.	.	13	.	.	.	false	false	Message: 2491ms	4.65	116.15	40	2509	872.50	395.90	7	199.70	2470	733.80	380.40	SYNCTIME	2491	.	.	zzh.edf	RIGHT	4024	2643411	Full Trial Period	2639387	79	Trial: 79	2639387	14	ÁïÁïÇò	ÊÁ×Ó	ÔÂ±ý	j	j
zzh	.	.	.	.	.	.	.	.	.	.	14	.	.	.	false	false	Message: 4005ms	7.71	233.52	33	4022	681.30	393.80	10	347.30	3990	456.30	380.40	KEYBOARD	4005	.	.	zzh.edf	RIGHT	4024	2643411	Full Trial Period	2639387	79	Trial: 79	2639387	14	ÁïÁïÇò	ÊÁ×Ó	ÔÂ±ý	j	j
zzh	.	.	.	.	.	.	.	.	.	.	15	.	.	.	false	false	Message: 4066ms	.	.	.	.	.	.	.	.	.	.	.	TRIAL_RESULT 0	4066	.	.	zzh.edf	RIGHT	4024	2643411	Full Trial Period	2639387	79	Trial: 79	2639387	14	ÁïÁïÇò	ÊÁ×Ó	ÔÂ±ý	j	j
zzh	.	.	.	.	.	.	.	.	.	.	1	.	.	.	false	false	Message: -15ms	.	.	.	.	.	.	.	.	.	.	.	TRIALID 79	-15	.	.	zzh.edf	RIGHT	5542	2650477	Full Trial Period	2644935	80	Trial: 80	2644935	115	²ÝÝ®	ÌðÍ²	ÑÀ¸à	f	f
zzh	.	.	.	.	.	.	.	.	.	.	2	.	.	.	false	false	Message: -1ms	.	.	.	.	.	.	.	.	.	.	.	RECCFG CR 1000 2 0 R	-1	.	.	zzh.edf	RIGHT	5542	2650477	Full Trial Period	2644935	80	Trial: 80	2644935	115	²ÝÝ®	ÌðÍ²	ÑÀ¸à	f	f
zzh	.	.	.	.	.	.	.	.	.	.	3	.	.	.	false	false	Message: -1ms	.	.	.	.	.	.	.	.	.	.	.	ELCLCFG TOWER	-1	.	.	zzh.edf	RIGHT	5542	2650477	Full Trial Period	2644935	80	Trial: 80	2644935	115	²ÝÝ®	ÌðÍ²	ÑÀ¸à	f	f
zzh	.	.	.	.	.	.	.	.	.	.	4	.	.	.	false	false	Message: -1ms	.	.	.	.	.	.	.	.	.	.	.	GAZE_COORDS 0.00 0.00 1023.00 767.00	-1	.	.	zzh.edf	RIGHT	5542	2650477	Full Trial Period	2644935	80	Trial: 80	2644935	115	²ÝÝ®	ÌðÍ²	ÑÀ¸à	f	f
zzh	.	.	.	.	.	.	.	.	.	.	5	.	.	.	false	false	Message: -1ms	.	.	.	.	.	.	.	.	.	.	.	THRESHOLDS R 145 243	-1	.	.	zzh.edf	RIGHT	5542	2650477	Full Trial Period	2644935	80	Trial: 80	2644935	115	²ÝÝ®	ÌðÍ²	ÑÀ¸à	f	f
zzh	.	.	.	.	.	.	.	.	.	.	6	.	.	.	false	false	Message: -1ms	.	.	.	.	.	.	.	.	.	.	.	ELCL_PROC CENTROID (3)	-1	.	.	zzh.edf	RIGHT	5542	2650477	Full Trial Period	2644935	80	Trial: 80	2644935	115	²ÝÝ®	ÌðÍ²	ÑÀ¸à	f	f
zzh	.	.	.	.	.	.	.	.	.	.	7	.	.	.	false	false	Message: -1ms	.	.	.	.	.	.	.	.	.	.	.	ELCL_PCR_PARAM 5 3.0	-1	.	.	zzh.edf	RIGHT	5542	2650477	Full Trial Period	2644935	80	Trial: 80	2644935	115	²ÝÝ®	ÌðÍ²	ÑÀ¸à	f	f
zzh	.	.	.	.	.	.	.	.	.	.	8	.	.	.	false	true	Message: 0ms	.	.	.	.	.	.	.	.	.	.	.	!MODE RECORD CR 1000 2 0 R	0	.	.	zzh.edf	RIGHT	5542	2650477	Full Trial Period	2644935	80	Trial: 80	2644935	115	²ÝÝ®	ÌðÍ²	ÑÀ¸à	f	f
zzh	.	.	.	.	450	456	1	7	132.90	396.40	9	.	.	.	false	false	Message: 43ms	.	.	.	.	.	.	.	.	.	.	.	SYNCTIME	43	132.90	396.40	zzh.edf	RIGHT	5542	2650477	Full Trial Period	2644935	80	Trial: 80	2644935	115	²ÝÝ®	ÌðÍ²	ÑÀ¸à	f	f
zzh	.	.	.	.	.	.	.	.	.	.	10	.	.	.	false	false	Message: 920ms	12.76	216.23	59	947	557.90	386.50	2	417.40	889	179.10	394.90	INVISIBLE_BOUNDARY[1]	920	.	.	zzh.edf	RIGHT	5542	2650477	Full Trial Period	2644935	80	Trial: 80	2644935	115	²ÝÝ®	ÌðÍ²	ÑÀ¸à	f	f
zzh	.	.	.	.	.	.	.	.	.	.	11	.	.	.	false	false	Message: 926ms	12.76	216.23	59	947	557.90	386.50	2	417.40	889	179.10	394.90	SYNCTIME	926	.	.	zzh.edf	RIGHT	5542	2650477	Full Trial Period	2644935	80	Trial: 80	2644935	115	²ÝÝ®	ÌðÍ²	ÑÀ¸à	f	f
zzh	164	4068	1	3905	.	.	.	.	.	.	12	.	.	.	false	false	Message: 4005ms	3.85	18.68	206	4077	572.00	499.00	9	684.10	3872	538.50	391.30	INVISIBLE_BOUNDARY[2]	4005	.	.	zzh.edf	RIGHT	5542	2650477	Full Trial Period	2644935	80	Trial: 80	2644935	115	²ÝÝ®	ÌðÍ²	ÑÀ¸à	f	f
zzh	164	4068	1	3905	.	.	.	.	.	.	13	.	.	.	false	false	Message: 4008ms	3.85	18.68	206	4077	572.00	499.00	9	684.10	3872	538.50	391.30	SYNCTIME	4008	.	.	zzh.edf	RIGHT	5542	2650477	Full Trial Period	2644935	80	Trial: 80	2644935	115	²ÝÝ®	ÌðÍ²	ÑÀ¸à	f	f
zzh	.	.	.	.	.	.	.	.	.	.	14	.	.	.	false	false	Message: 5524ms	7.66	191.51	40	5540	650.40	425.00	11	258.30	5501	875.30	378.90	KEYBOARD	5524	.	.	zzh.edf	RIGHT	5542	2650477	Full Trial Period	2644935	80	Trial: 80	2644935	115	²ÝÝ®	ÌðÍ²	ÑÀ¸à	f	f
zzh	.	.	.	.	.	.	.	.	.	.	15	.	.	.	false	false	Message: 5585ms	.	.	.	.	.	.	.	.	.	.	.	TRIAL_RESULT 0	5585	.	.	zzh.edf	RIGHT	5542	2650477	Full Trial Period	2644935	80	Trial: 80	2644935	115	²ÝÝ®	ÌðÍ²	ÑÀ¸à	f	f
zzh	.	.	.	.	.	.	.	.	.	.	1	.	.	.	false	false	Message: -22ms	.	.	.	.	.	.	.	.	.	.	.	TRIALID 80	-22	.	.	zzh.edf	RIGHT	4548	2658813	Full Trial Period	2654265	81	Trial: 81	2654265	17	ÁïÁïÇò	·Éµú	ÅûÈø	j	j
zzh	.	.	.	.	.	.	.	.	.	.	2	.	.	.	false	false	Message: -1ms	.	.	.	.	.	.	.	.	.	.	.	RECCFG CR 1000 2 0 R	-1	.	.	zzh.edf	RIGHT	4548	2658813	Full Trial Period	2654265	81	Trial: 81	2654265	17	ÁïÁïÇò	·Éµú	ÅûÈø	j	j
zzh	.	.	.	.	.	.	.	.	.	.	3	.	.	.	false	false	Message: -1ms	.	.	.	.	.	.	.	.	.	.	.	ELCLCFG TOWER	-1	.	.	zzh.edf	RIGHT	4548	2658813	Full Trial Period	2654265	81	Trial: 81	2654265	17	ÁïÁïÇò	·Éµú	ÅûÈø	j	j
zzh	.	.	.	.	.	.	.	.	.	.	4	.	.	.	false	false	Message: -1ms	.	.	.	.	.	.	.	.	.	.	.	GAZE_COORDS 0.00 0.00 1023.00 767.00	-1	.	.	zzh.edf	RIGHT	4548	2658813	Full Trial Period	2654265	81	Trial: 81	2654265	17	ÁïÁïÇò	·Éµú	ÅûÈø	j	j
zzh	.	.	.	.	.	.	.	.	.	.	5	.	.	.	false	false	Message: -1ms	.	.	.	.	.	.	.	.	.	.	.	THRESHOLDS R 145 243	-1	.	.	zzh.edf	RIGHT	4548	2658813	Full Trial Period	2654265	81	Trial: 81	2654265	17	ÁïÁïÇò	·Éµú	ÅûÈø	j	j
zzh	.	.	.	.	.	.	.	.	.	.	6	.	.	.	false	false	Message: -1ms	.	.	.	.	.	.	.	.	.	.	.	ELCL_PROC CENTROID (3)	-1	.	.	zzh.edf	RIGHT	4548	2658813	Full Trial Period	2654265	81	Trial: 81	2654265	17	ÁïÁïÇò	·Éµú	ÅûÈø	j	j
zzh	.	.	.	.	.	.	.	.	.	.	7	.	.	.	false	false	Message: -1ms	.	.	.	.	.	.	.	.	.	.	.	ELCL_PCR_PARAM 5 3.0	-1	.	.	zzh.edf	RIGHT	4548	2658813	Full Trial Period	2654265	81	Trial: 81	2654265	17	ÁïÁïÇò	·Éµú	ÅûÈø	j	j
zzh	.	.	.	.	.	.	.	.	.	.	8	.	.	.	false	true	Message: 0ms	.	.	.	.	.	.	.	.	.	.	.	!MODE RECORD CR 1000 2 0 R	0	.	.	zzh.edf	RIGHT	4548	2658813	Full Trial Period	2654265	81	Trial: 81	2654265	17	ÁïÁïÇò	·Éµú	ÅûÈø	j	j
zzh	.	.	.	.	477	483	1	7	131.30	394.60	9	.	.	.	false	false	Message: 45ms	.	.	.	.	.	.	.	.	.	.	.	SYNCTIME	45	131.30	394.60	zzh.edf	RIGHT	4548	2658813	Full Trial Period	2654265	81	Trial: 81	2654265	17	ÁïÁïÇò	·Éµú	ÅûÈø	j	j
zzh	.	.	.	.	.	.	.	.	.	.	10	.	.	.	false	false	Message: 2209ms	14.27	169.91	84	2253	586.80	389.30	5	367.10	2170	161.60	399.00	INVISIBLE_BOUNDARY[1]	2209	.	.	zzh.edf	RIGHT	4548	2658813	Full Trial Period	2654265	81	Trial: 81	2654265	17	ÁïÁïÇò	·Éµú	ÅûÈø	j	j
zzh	.	.	.	.	.	.	.	.	.	.	11	.	.	.	false	false	Message: 2219ms	14.27	169.91	84	2253	586.80	389.30	5	367.10	2170	161.60	399.00	SYNCTIME	2219	.	.	zzh.edf	RIGHT	4548	2658813	Full Trial Period	2654265	81	Trial: 81	2654265	17	ÁïÁïÇò	·Éµú	ÅûÈø	j	j
zzh	230	3848	2	3619	.	.	.	.	.	.	12	.	.	.	false	false	Message: 3639ms	14.36	54.59	263	3857	904.50	601.40	9	664.60	3595	523.80	389.40	INVISIBLE_BOUNDARY[2]	3639	.	.	zzh.edf	RIGHT	4548	2658813	Full Trial Period	2654265	81	Trial: 81	2654265	17	ÁïÁïÇò	·Éµú	ÅûÈø	j	j
zzh	230	3848	2	3619	.	.	.	.	.	.	13	.	.	.	false	false	Message: 3644ms	14.36	54.59	263	3857	904.50	601.40	9	664.60	3595	523.80	389.40	SYNCTIME	3644	.	.	zzh.edf	RIGHT	4548	2658813	Full Trial Period	2654265	81	Trial: 81	2654265	17	ÁïÁïÇò	·Éµú	ÅûÈø	j	j
zzh	.	.	.	.	33	4546	12	4514	596.00	385.90	14	.	.	.	false	false	Message: 4530ms	.	.	.	.	.	.	.	.	.	.	.	KEYBOARD	4530	596.00	385.90	zzh.edf	RIGHT	4548	2658813	Full Trial Period	2654265	81	Trial: 81	2654265	17	ÁïÁïÇò	·Éµú	ÅûÈø	j	j
zzh	.	.	.	.	.	.	.	.	.	.	15	.	.	.	false	false	Message: 4596ms	.	.	.	.	.	.	.	.	.	.	.	TRIAL_RESULT 0	4596	.	.	zzh.edf	RIGHT	4548	2658813	Full Trial Period	2654265	81	Trial: 81	2654265	17	ÁïÁïÇò	·Éµú	ÅûÈø	j	j
zzh	.	.	.	.	.	.	.	.	.	.	1	.	.	.	false	false	Message: -15ms	.	.	.	.	.	.	.	.	.	.	.	TRIALID 81	-15	.	.	zzh.edf	RIGHT	3039	2664046	Full Trial Period	2661007	82	Trial: 82	2661007	28	Ð¡Ïª	Éß	éÙ×Ó	f	f
zzh	.	.	.	.	.	.	.	.	.	.	2	.	.	.	false	false	Message: -1ms	.	.	.	.	.	.	.	.	.	.	.	RECCFG CR 1000 2 0 R	-1	.	.	zzh.edf	RIGHT	3039	2664046	Full Trial Period	2661007	82	Trial: 82	2661007	28	Ð¡Ïª	Éß	éÙ×Ó	f	f
zzh	.	.	.	.	.	.	.	.	.	.	3	.	.	.	false	false	Message: -1ms	.	.	.	.	.	.	.	.	.	.	.	ELCLCFG TOWER	-1	.	.	zzh.edf	RIGHT	3039	2664046	Full Trial Period	2661007	82	Trial: 82	2661007	28	Ð¡Ïª	Éß	éÙ×Ó	f	f
zzh	.	.	.	.	.	.	.	.	.	.	4	.	.	.	false	false	Message: -1ms	.	.	.	.	.	.	.	.	.	.	.	GAZE_COORDS 0.00 0.00 1023.00 767.00	-1	.	.	zzh.edf	RIGHT	3039	2664046	Full Trial Period	2661007	82	Trial: 82	2661007	28	Ð¡Ïª	Éß	éÙ×Ó	f	f
zzh	.	.	.	.	.	.	.	.	.	.	5	.	.	.	false	false	Message: -1ms	.	.	.	.	.	.	.	.	.	.	.	THRESHOLDS R 145 243	-1	.	.	zzh.edf	RIGHT	3039	2664046	Full Trial Period	2661007	82	Trial: 82	2661007	28	Ð¡Ïª	Éß	éÙ×Ó	f	f
zzh	.	.	.	.	.	.	.	.	.	.	6	.	.	.	false	false	Message: -1ms	.	.	.	.	.	.	.	.	.	.	.	ELCL_PROC CENTROID (3)	-1	.	.	zzh.edf	RIGHT	3039	2664046	Full Trial Period	2661007	82	Trial: 82	2661007	28	Ð¡Ïª	Éß	éÙ×Ó	f	f
zzh	.	.	.	.	.	.	.	.	.	.	7	.	.	.	false	false	Message: -1ms	.	.	.	.	.	.	.	.	.	.	.	ELCL_PCR_PARAM 5 3.0	-1	.	.	zzh.edf	RIGHT	3039	2664046	Full Trial Period	2661007	82	Trial: 82	2661007	28	Ð¡Ïª	Éß	éÙ×Ó	f	f
zzh	.	.	.	.	.	.	.	.	.	.	8	.	.	.	false	true	Message: 0ms	.	.	.	.	.	.	.	.	.	.	.	!MODE RECORD CR 1000 2 0 R	0	.	.	zzh.edf	RIGHT	3039	2664046	Full Trial Period	2661007	82	Trial: 82	2661007	28	Ð¡Ïª	Éß	éÙ×Ó	f	f
zzh	.	.	.	.	349	355	1	7	124.20	396.40	9	.	.	.	false	false	Message: 43ms	.	.	.	.	.	.	.	.	.	.	.	SYNCTIME	43	124.20	396.40	zzh.edf	RIGHT	3039	2664046	Full Trial Period	2661007	82	Trial: 82	2661007	28	Ð¡Ïª	Éß	éÙ×Ó	f	f
zzh	.	.	.	.	.	.	.	.	.	.	10	.	.	.	false	false	Message: 973ms	9.83	156.07	63	995	436.70	391.90	2	362.00	933	143.20	392.40	INVISIBLE_BOUNDARY[1]	973	.	.	zzh.edf	RIGHT	3039	2664046	Full Trial Period	2661007	82	Trial: 82	2661007	28	Ð¡Ïª	Éß	éÙ×Ó	f	f
zzh	.	.	.	.	.	.	.	.	.	.	11	.	.	.	false	false	Message: 976ms	9.83	156.07	63	995	436.70	391.90	2	362.00	933	143.20	392.40	SYNCTIME	976	.	.	zzh.edf	RIGHT	3039	2664046	Full Trial Period	2661007	82	Trial: 82	2661007	28	Ð¡Ïª	Éß	éÙ×Ó	f	f
zzh	.	.	.	.	.	.	.	.	.	.	12	.	.	.	false	false	Message: 1835ms	11.30	185.32	61	1853	843.70	381.80	4	259.30	1793	508.70	392.70	INVISIBLE_BOUNDARY[2]	1835	.	.	zzh.edf	RIGHT	3039	2664046	Full Trial Period	2661007	82	Trial: 82	2661007	28	Ð¡Ïª	Éß	éÙ×Ó	f	f
zzh	.	.	.	.	.	.	.	.	.	.	13	.	.	.	false	false	Message: 1843ms	11.30	185.32	61	1853	843.70	381.80	4	259.30	1793	508.70	392.70	SYNCTIME	1843	.	.	zzh.edf	RIGHT	3039	2664046	Full Trial Period	2661007	82	Trial: 82	2661007	28	Ð¡Ïª	Éß	éÙ×Ó	f	f
zzh	523	3038	1	2516	.	.	.	.	.	.	14	.	.	.	false	false	Message: 3020ms	0.36	0.68	533	3038	937.10	618.60	6	185.20	2506	944.40	627.70	KEYBOARD	3020	.	.	zzh.edf	RIGHT	3039	2664046	Full Trial Period	2661007	82	Trial: 82	2661007	28	Ð¡Ïª	Éß	éÙ×Ó	f	f
zzh	.	.	.	.	.	.	.	.	.	.	15	.	.	.	false	false	Message: 3081ms	.	.	.	.	.	.	.	.	.	.	.	TRIAL_RESULT 0	3081	.	.	zzh.edf	RIGHT	3039	2664046	Full Trial Period	2661007	82	Trial: 82	2661007	28	Ð¡Ïª	Éß	éÙ×Ó	f	f
zzh	.	.	.	.	.	.	.	.	.	.	1	.	.	.	false	false	Message: -22ms	.	.	.	.	.	.	.	.	.	.	.	TRIALID 82	-22	.	.	zzh.edf	RIGHT	3357	2668870	Full Trial Period	2665513	83	Trial: 83	2665513	30	éÙ×Ó	Éß	Ç¦±Ê	j	j
zzh	.	.	.	.	.	.	.	.	.	.	2	.	.	.	false	false	Message: -1ms	.	.	.	.	.	.	.	.	.	.	.	RECCFG CR 1000 2 0 R	-1	.	.	zzh.edf	RIGHT	3357	2668870	Full Trial Period	2665513	83	Trial: 83	2665513	30	éÙ×Ó	Éß	Ç¦±Ê	j	j
zzh	.	.	.	.	.	.	.	.	.	.	3	.	.	.	false	false	Message: -1ms	.	.	.	.	.	.	.	.	.	.	.	ELCLCFG TOWER	-1	.	.	zzh.edf	RIGHT	3357	2668870	Full Trial Period	2665513	83	Trial: 83	2665513	30	éÙ×Ó	Éß	Ç¦±Ê	j	j
zzh	.	.	.	.	.	.	.	.	.	.	4	.	.	.	false	false	Message: -1ms	.	.	.	.	.	.	.	.	.	.	.	GAZE_COORDS 0.00 0.00 1023.00 767.00	-1	.	.	zzh.edf	RIGHT	3357	2668870	Full Trial Period	2665513	83	Trial: 83	2665513	30	éÙ×Ó	Éß	Ç¦±Ê	j	j
zzh	.	.	.	.	.	.	.	.	.	.	5	.	.	.	false	false	Message: -1ms	.	.	.	.	.	.	.	.	.	.	.	THRESHOLDS R 145 243	-1	.	.	zzh.edf	RIGHT	3357	2668870	Full Trial Period	2665513	83	Trial: 83	2665513	30	éÙ×Ó	Éß	Ç¦±Ê	j	j
zzh	.	.	.	.	.	.	.	.	.	.	6	.	.	.	false	false	Message: -1ms	.	.	.	.	.	.	.	.	.	.	.	ELCL_PROC CENTROID (3)	-1	.	.	zzh.edf	RIGHT	3357	2668870	Full Trial Period	2665513	83	Trial: 83	2665513	30	éÙ×Ó	Éß	Ç¦±Ê	j	j
zzh	.	.	.	.	.	.	.	.	.	.	7	.	.	.	false	false	Message: -1ms	.	.	.	.	.	.	.	.	.	.	.	ELCL_PCR_PARAM 5 3.0	-1	.	.	zzh.edf	RIGHT	3357	2668870	Full Trial Period	2665513	83	Trial: 83	2665513	30	éÙ×Ó	Éß	Ç¦±Ê	j	j
zzh	.	.	.	.	.	.	.	.	.	.	8	.	.	.	false	true	Message: 0ms	.	.	.	.	.	.	.	.	.	.	.	!MODE RECORD CR 1000 2 0 R	0	.	.	zzh.edf	RIGHT	3357	2668870	Full Trial Period	2665513	83	Trial: 83	2665513	30	éÙ×Ó	Éß	Ç¦±Ê	j	j
zzh	.	.	.	.	264	270	1	7	129.50	389.50	9	.	.	.	false	false	Message: 45ms	.	.	.	.	.	.	.	.	.	.	.	SYNCTIME	45	129.50	389.50	zzh.edf	RIGHT	3357	2668870	Full Trial Period	2665513	83	Trial: 83	2665513	30	éÙ×Ó	Éß	Ç¦±Ê	j	j
zzh	.	.	.	.	.	.	.	.	.	.	10	.	.	.	false	false	Message: 928ms	11.25	197.41	57	943	454.20	394.70	2	365.30	887	117.20	393.10	INVISIBLE_BOUNDARY[1]	928	.	.	zzh.edf	RIGHT	3357	2668870	Full Trial Period	2665513	83	Trial: 83	2665513	30	éÙ×Ó	Éß	Ç¦±Ê	j	j
zzh	.	.	.	.	.	.	.	.	.	.	11	.	.	.	false	false	Message: 936ms	11.25	197.41	57	943	454.20	394.70	2	365.30	887	117.20	393.10	SYNCTIME	936	.	.	zzh.edf	RIGHT	3357	2668870	Full Trial Period	2665513	83	Trial: 83	2665513	30	éÙ×Ó	Éß	Ç¦±Ê	j	j
zzh	.	.	.	.	.	.	.	.	.	.	12	.	.	.	false	false	Message: 1794ms	9.08	168.21	54	1800	769.00	392.70	4	230.10	1747	501.50	393.80	INVISIBLE_BOUNDARY[2]	1794	.	.	zzh.edf	RIGHT	3357	2668870	Full Trial Period	2665513	83	Trial: 83	2665513	30	éÙ×Ó	Éß	Ç¦±Ê	j	j
zzh	.	.	.	.	153	1953	5	1801	768.90	392.00	13	.	.	.	false	false	Message: 1803ms	.	.	.	.	.	.	.	.	.	.	.	SYNCTIME	1803	768.90	392.00	zzh.edf	RIGHT	3357	2668870	Full Trial Period	2665513	83	Trial: 83	2665513	30	éÙ×Ó	Éß	Ç¦±Ê	j	j
zzh	.	.	.	.	438	3355	7	2918	485.40	382.60	14	.	.	.	false	false	Message: 3338ms	.	.	.	.	.	.	.	.	.	.	.	KEYBOARD	3338	485.40	382.60	zzh.edf	RIGHT	3357	2668870	Full Trial Period	2665513	83	Trial: 83	2665513	30	éÙ×Ó	Éß	Ç¦±Ê	j	j
zzh	.	.	.	.	.	.	.	.	.	.	15	.	.	.	false	false	Message: 3399ms	.	.	.	.	.	.	.	.	.	.	.	TRIAL_RESULT 0	3399	.	.	zzh.edf	RIGHT	3357	2668870	Full Trial Period	2665513	83	Trial: 83	2665513	30	éÙ×Ó	Éß	Ç¦±Ê	j	j
zzh	.	.	.	.	.	.	.	.	.	.	1	.	.	.	false	false	Message: -55ms	.	.	.	.	.	.	.	.	.	.	.	TRIALID 83	-55	.	.	zzh.edf	RIGHT	2033	2672470	Full Trial Period	2670437	84	Trial: 84	2670437	50	Ô²¹æ	Ç¯×Ó	¿ã×Ó	j	f
zzh	.	.	.	.	.	.	.	.	.	.	2	.	.	.	false	false	Message: -1ms	.	.	.	.	.	.	.	.	.	.	.	RECCFG CR 1000 2 0 R	-1	.	.	zzh.edf	RIGHT	2033	2672470	Full Trial Period	2670437	84	Trial: 84	2670437	50	Ô²¹æ	Ç¯×Ó	¿ã×Ó	j	f
zzh	.	.	.	.	.	.	.	.	.	.	3	.	.	.	false	false	Message: -1ms	.	.	.	.	.	.	.	.	.	.	.	ELCLCFG TOWER	-1	.	.	zzh.edf	RIGHT	2033	2672470	Full Trial Period	2670437	84	Trial: 84	2670437	50	Ô²¹æ	Ç¯×Ó	¿ã×Ó	j	f
zzh	.	.	.	.	.	.	.	.	.	.	4	.	.	.	false	false	Message: -1ms	.	.	.	.	.	.	.	.	.	.	.	GAZE_COORDS 0.00 0.00 1023.00 767.00	-1	.	.	zzh.edf	RIGHT	2033	2672470	Full Trial Period	2670437	84	Trial: 84	2670437	50	Ô²¹æ	Ç¯×Ó	¿ã×Ó	j	f
zzh	.	.	.	.	.	.	.	.	.	.	5	.	.	.	false	false	Message: -1ms	.	.	.	.	.	.	.	.	.	.	.	THRESHOLDS R 145 243	-1	.	.	zzh.edf	RIGHT	2033	2672470	Full Trial Period	2670437	84	Trial: 84	2670437	50	Ô²¹æ	Ç¯×Ó	¿ã×Ó	j	f
zzh	.	.	.	.	.	.	.	.	.	.	6	.	.	.	false	false	Message: -1ms	.	.	.	.	.	.	.	.	.	.	.	ELCL_PROC CENTROID (3)	-1	.	.	zzh.edf	RIGHT	2033	2672470	Full Trial Period	2670437	84	Trial: 84	2670437	50	Ô²¹æ	Ç¯×Ó	¿ã×Ó	j	f
zzh	.	.	.	.	.	.	.	.	.	.	7	.	.	.	false	false	Message: -1ms	.	.	.	.	.	.	.	.	.	.	.	ELCL_PCR_PARAM 5 3.0	-1	.	.	zzh.edf	RIGHT	2033	2672470	Full Trial Period	2670437	84	Trial: 84	2670437	50	Ô²¹æ	Ç¯×Ó	¿ã×Ó	j	f
zzh	.	.	.	.	.	.	.	.	.	.	8	.	.	.	false	true	Message: 0ms	.	.	.	.	.	.	.	.	.	.	.	!MODE RECORD CR 1000 2 0 R	0	.	.	zzh.edf	RIGHT	2033	2672470	Full Trial Period	2670437	84	Trial: 84	2670437	50	Ô²¹æ	Ç¯×Ó	¿ã×Ó	j	f
zzh	.	.	.	.	371	377	1	7	121.80	395.80	9	.	.	.	false	false	Message: 44ms	.	.	.	.	.	.	.	.	.	.	.	SYNCTIME	44	121.80	395.80	zzh.edf	RIGHT	2033	2672470	Full Trial Period	2670437	84	Trial: 84	2670437	50	Ô²¹æ	Ç¯×Ó	¿ã×Ó	j	f
zzh	.	.	.	.	194	903	2	710	457.10	385.50	10	.	.	.	false	false	Message: 723ms	.	.	.	.	.	.	.	.	.	.	.	INVISIBLE_BOUNDARY[1]	723	457.10	385.50	zzh.edf	RIGHT	2033	2672470	Full Trial Period	2670437	84	Trial: 84	2670437	50	Ô²¹æ	Ç¯×Ó	¿ã×Ó	j	f
zzh	.	.	.	.	194	903	2	710	457.10	385.50	11	.	.	.	false	false	Message: 728ms	.	.	.	.	.	.	.	.	.	.	.	SYNCTIME	728	457.10	385.50	zzh.edf	RIGHT	2033	2672470	Full Trial Period	2670437	84	Trial: 84	2670437	50	Ô²¹æ	Ç¯×Ó	¿ã×Ó	j	f
zzh	.	.	.	.	.	.	.	.	.	.	12	.	.	.	false	false	Message: 1299ms	10.23	189.51	54	1310	809.80	392.40	3	284.90	1257	506.90	389.20	INVISIBLE_BOUNDARY[2]	1299	.	.	zzh.edf	RIGHT	2033	2672470	Full Trial Period	2670437	84	Trial: 84	2670437	50	Ô²¹æ	Ç¯×Ó	¿ã×Ó	j	f
zzh	.	.	.	.	.	.	.	.	.	.	13	.	.	.	false	false	Message: 1303ms	10.23	189.51	54	1310	809.80	392.40	3	284.90	1257	506.90	389.20	SYNCTIME	1303	.	.	zzh.edf	RIGHT	2033	2672470	Full Trial Period	2670437	84	Trial: 84	2670437	50	Ô²¹æ	Ç¯×Ó	¿ã×Ó	j	f
zzh	.	.	.	.	.	.	.	.	.	.	14	.	.	.	false	false	Message: 2015ms	4.59	176.48	26	2031	742.70	374.60	5	281.00	2006	880.50	379.20	KEYBOARD	2015	.	.	zzh.edf	RIGHT	2033	2672470	Full Trial Period	2670437	84	Trial: 84	2670437	50	Ô²¹æ	Ç¯×Ó	¿ã×Ó	j	f
zzh	.	.	.	.	.	.	.	.	.	.	15	.	.	.	false	false	Message: 2076ms	.	.	.	.	.	.	.	.	.	.	.	TRIAL_RESULT 0	2076	.	.	zzh.edf	RIGHT	2033	2672470	Full Trial Period	2670437	84	Trial: 84	2670437	50	Ô²¹æ	Ç¯×Ó	¿ã×Ó	j	f
zzh	.	.	.	.	.	.	.	.	.	.	1	.	.	.	false	false	Message: -64ms	.	.	.	.	.	.	.	.	.	.	.	TRIALID 84	-64	.	.	zzh.edf	RIGHT	4608	2678487	Full Trial Period	2673879	85	Trial: 85	2673879	55	ÌðÍ²	»ð¾æ	°ôÇò¹÷	j	f
zzh	.	.	.	.	.	.	.	.	.	.	2	.	.	.	false	false	Message: -1ms	.	.	.	.	.	.	.	.	.	.	.	RECCFG CR 1000 2 0 R	-1	.	.	zzh.edf	RIGHT	4608	2678487	Full Trial Period	2673879	85	Trial: 85	2673879	55	ÌðÍ²	»ð¾æ	°ôÇò¹÷	j	f
zzh	.	.	.	.	.	.	.	.	.	.	3	.	.	.	false	false	Message: -1ms	.	.	.	.	.	.	.	.	.	.	.	ELCLCFG TOWER	-1	.	.	zzh.edf	RIGHT	4608	2678487	Full Trial Period	2673879	85	Trial: 85	2673879	55	ÌðÍ²	»ð¾æ	°ôÇò¹÷	j	f
zzh	.	.	.	.	.	.	.	.	.	.	4	.	.	.	false	false	Message: -1ms	.	.	.	.	.	.	.	.	.	.	.	GAZE_COORDS 0.00 0.00 1023.00 767.00	-1	.	.	zzh.edf	RIGHT	4608	2678487	Full Trial Period	2673879	85	Trial: 85	2673879	55	ÌðÍ²	»ð¾æ	°ôÇò¹÷	j	f
zzh	.	.	.	.	.	.	.	.	.	.	5	.	.	.	false	false	Message: -1ms	.	.	.	.	.	.	.	.	.	.	.	THRESHOLDS R 145 243	-1	.	.	zzh.edf	RIGHT	4608	2678487	Full Trial Period	2673879	85	Trial: 85	2673879	55	ÌðÍ²	»ð¾æ	°ôÇò¹÷	j	f
zzh	.	.	.	.	.	.	.	.	.	.	6	.	.	.	false	false	Message: -1ms	.	.	.	.	.	.	.	.	.	.	.	ELCL_PROC CENTROID (3)	-1	.	.	zzh.edf	RIGHT	4608	2678487	Full Trial Period	2673879	85	Trial: 85	2673879	55	ÌðÍ²	»ð¾æ	°ôÇò¹÷	j	f
zzh	.	.	.	.	.	.	.	.	.	.	7	.	.	.	false	false	Message: -1ms	.	.	.	.	.	.	.	.	.	.	.	ELCL_PCR_PARAM 5 3.0	-1	.	.	zzh.edf	RIGHT	4608	2678487	Full Trial Period	2673879	85	Trial: 85	2673879	55	ÌðÍ²	»ð¾æ	°ôÇò¹÷	j	f
zzh	.	.	.	.	.	.	.	.	.	.	8	.	.	.	false	true	Message: 0ms	.	.	.	.	.	.	.	.	.	.	.	!MODE RECORD CR 1000 2 0 R	0	.	.	zzh.edf	RIGHT	4608	2678487	Full Trial Period	2673879	85	Trial: 85	2673879	55	ÌðÍ²	»ð¾æ	°ôÇò¹÷	j	f
zzh	.	.	.	.	461	467	1	7	120.70	395.50	9	.	.	.	false	false	Message: 44ms	.	.	.	.	.	.	.	.	.	.	.	SYNCTIME	44	120.70	395.50	zzh.edf	RIGHT	4608	2678487	Full Trial Period	2673879	85	Trial: 85	2673879	55	ÌðÍ²	»ð¾æ	°ôÇò¹÷	j	f
zzh	.	.	.	.	.	.	.	.	.	.	10	.	.	.	false	false	Message: 1647ms	9.54	180.05	53	1658	429.70	385.60	4	311.50	1606	145.00	394.80	INVISIBLE_BOUNDARY[1]	1647	.	.	zzh.edf	RIGHT	4608	2678487	Full Trial Period	2673879	85	Trial: 85	2673879	55	ÌðÍ²	»ð¾æ	°ôÇò¹÷	j	f
zzh	.	.	.	.	.	.	.	.	.	.	11	.	.	.	false	false	Message: 1652ms	9.54	180.05	53	1658	429.70	385.60	4	311.50	1606	145.00	394.80	SYNCTIME	1652	.	.	zzh.edf	RIGHT	4608	2678487	Full Trial Period	2673879	85	Trial: 85	2673879	55	ÌðÍ²	»ð¾æ	°ôÇò¹÷	j	f
zzh	323	3634	1	3312	.	.	.	.	.	.	12	.	.	.	false	false	Message: 3485ms	9.69	27.29	355	3656	827.10	365.20	8	288.70	3302	971.20	625.90	INVISIBLE_BOUNDARY[2]	3485	.	.	zzh.edf	RIGHT	4608	2678487	Full Trial Period	2673879	85	Trial: 85	2673879	55	ÌðÍ²	»ð¾æ	°ôÇò¹÷	j	f
zzh	323	3634	1	3312	.	.	.	.	.	.	13	.	.	.	false	false	Message: 3493ms	9.69	27.29	355	3656	827.10	365.20	8	288.70	3302	971.20	625.90	SYNCTIME	3493	.	.	zzh.edf	RIGHT	4608	2678487	Full Trial Period	2673879	85	Trial: 85	2673879	55	ÌðÍ²	»ð¾æ	°ôÇò¹÷	j	f
zzh	.	.	.	.	367	4606	11	4240	887.30	378.50	14	[1]	2	RECTANGLE_INTERESTAREA	false	false	Message: 4589ms	.	.	.	.	.	.	.	.	.	.	.	KEYBOARD	4589	887.30	378.50	zzh.edf	RIGHT	4608	2678487	Full Trial Period	2673879	85	Trial: 85	2673879	55	ÌðÍ²	»ð¾æ	°ôÇò¹÷	j	f
zzh	.	.	.	.	.	.	.	.	.	.	15	.	.	.	false	false	Message: 4658ms	.	.	.	.	.	.	.	.	.	.	.	TRIAL_RESULT 0	4658	.	.	zzh.edf	RIGHT	4608	2678487	Full Trial Period	2673879	85	Trial: 85	2673879	55	ÌðÍ²	»ð¾æ	°ôÇò¹÷	j	f
zzh	.	.	.	.	.	.	.	.	.	.	1	.	.	.	false	false	Message: -27ms	.	.	.	.	.	.	.	.	.	.	.	TRIALID 85	-27	.	.	zzh.edf	RIGHT	4693	2684567	Full Trial Period	2679874	86	Trial: 86	2679874	8	ÌÝ×Ó	Ìú¹ì	ÇÉ¿ËÁ¦	j	f
zzh	.	.	.	.	.	.	.	.	.	.	2	.	.	.	false	false	Message: -1ms	.	.	.	.	.	.	.	.	.	.	.	RECCFG CR 1000 2 0 R	-1	.	.	zzh.edf	RIGHT	4693	2684567	Full Trial Period	2679874	86	Trial: 86	2679874	8	ÌÝ×Ó	Ìú¹ì	ÇÉ¿ËÁ¦	j	f
zzh	.	.	.	.	.	.	.	.	.	.	3	.	.	.	false	false	Message: -1ms	.	.	.	.	.	.	.	.	.	.	.	ELCLCFG TOWER	-1	.	.	zzh.edf	RIGHT	4693	2684567	Full Trial Period	2679874	86	Trial: 86	2679874	8	ÌÝ×Ó	Ìú¹ì	ÇÉ¿ËÁ¦	j	f
zzh	.	.	.	.	.	.	.	.	.	.	4	.	.	.	false	false	Message: -1ms	.	.	.	.	.	.	.	.	.	.	.	GAZE_COORDS 0.00 0.00 1023.00 767.00	-1	.	.	zzh.edf	RIGHT	4693	2684567	Full Trial Period	2679874	86	Trial: 86	2679874	8	ÌÝ×Ó	Ìú¹ì	ÇÉ¿ËÁ¦	j	f
zzh	.	.	.	.	.	.	.	.	.	.	5	.	.	.	false	false	Message: -1ms	.	.	.	.	.	.	.	.	.	.	.	THRESHOLDS R 145 243	-1	.	.	zzh.edf	RIGHT	4693	2684567	Full Trial Period	2679874	86	Trial: 86	2679874	8	ÌÝ×Ó	Ìú¹ì	ÇÉ¿ËÁ¦	j	f
zzh	.	.	.	.	.	.	.	.	.	.	6	.	.	.	false	false	Message: -1ms	.	.	.	.	.	.	.	.	.	.	.	ELCL_PROC CENTROID (3)	-1	.	.	zzh.edf	RIGHT	4693	2684567	Full Trial Period	2679874	86	Trial: 86	2679874	8	ÌÝ×Ó	Ìú¹ì	ÇÉ¿ËÁ¦	j	f
zzh	.	.	.	.	.	.	.	.	.	.	7	.	.	.	false	false	Message: -1ms	.	.	.	.	.	.	.	.	.	.	.	ELCL_PCR_PARAM 5 3.0	-1	.	.	zzh.edf	RIGHT	4693	2684567	Full Trial Period	2679874	86	Trial: 86	2679874	8	ÌÝ×Ó	Ìú¹ì	ÇÉ¿ËÁ¦	j	f
zzh	.	.	.	.	.	.	.	.	.	.	8	.	.	.	false	true	Message: 0ms	.	.	.	.	.	.	.	.	.	.	.	!MODE RECORD CR 1000 2 0 R	0	.	.	zzh.edf	RIGHT	4693	2684567	Full Trial Period	2679874	86	Trial: 86	2679874	8	ÌÝ×Ó	Ìú¹ì	ÇÉ¿ËÁ¦	j	f
zzh	.	.	.	.	573	579	1	7	123.30	395.20	9	.	.	.	false	false	Message: 48ms	.	.	.	.	.	.	.	.	.	.	.	SYNCTIME	48	123.30	395.20	zzh.edf	RIGHT	4693	2684567	Full Trial Period	2679874	86	Trial: 86	2679874	8	ÌÝ×Ó	Ìú¹ì	ÇÉ¿ËÁ¦	j	f
zzh	.	.	.	.	.	.	.	.	.	.	10	.	.	.	false	false	Message: 1122ms	12.70	198.51	64	1148	521.70	384.20	3	324.70	1085	143.30	396.30	INVISIBLE_BOUNDARY[1]	1122	.	.	zzh.edf	RIGHT	4693	2684567	Full Trial Period	2679874	86	Trial: 86	2679874	8	ÌÝ×Ó	Ìú¹ì	ÇÉ¿ËÁ¦	j	f
zzh	.	.	.	.	.	.	.	.	.	.	11	.	.	.	false	false	Message: 1131ms	12.70	198.51	64	1148	521.70	384.20	3	324.70	1085	143.30	396.30	SYNCTIME	1131	.	.	zzh.edf	RIGHT	4693	2684567	Full Trial Period	2679874	86	Trial: 86	2679874	8	ÌÝ×Ó	Ìú¹ì	ÇÉ¿ËÁ¦	j	f
zzh	163	3609	1	3447	.	.	.	.	.	.	12	.	.	.	false	false	Message: 3567ms	1.39	7.66	182	3618	914.90	555.50	8	386.00	3437	913.80	599.20	INVISIBLE_BOUNDARY[2]	3567	.	.	zzh.edf	RIGHT	4693	2684567	Full Trial Period	2679874	86	Trial: 86	2679874	8	ÌÝ×Ó	Ìú¹ì	ÇÉ¿ËÁ¦	j	f
zzh	163	3609	1	3447	.	.	.	.	.	.	13	.	.	.	false	false	Message: 3572ms	1.39	7.66	182	3618	914.90	555.50	8	386.00	3437	913.80	599.20	SYNCTIME	3572	.	.	zzh.edf	RIGHT	4693	2684567	Full Trial Period	2679874	86	Trial: 86	2679874	8	ÌÝ×Ó	Ìú¹ì	ÇÉ¿ËÁ¦	j	f
zzh	618	4692	2	4075	.	.	.	.	.	.	14	.	.	.	false	false	Message: 4674ms	0.86	1.38	628	4692	671.20	608.80	9	127.50	4065	695.40	619.60	KEYBOARD	4674	.	.	zzh.edf	RIGHT	4693	2684567	Full Trial Period	2679874	86	Trial: 86	2679874	8	ÌÝ×Ó	Ìú¹ì	ÇÉ¿ËÁ¦	j	f
zzh	.	.	.	.	.	.	.	.	.	.	15	.	.	.	false	false	Message: 4735ms	.	.	.	.	.	.	.	.	.	.	.	TRIAL_RESULT 0	4735	.	.	zzh.edf	RIGHT	4693	2684567	Full Trial Period	2679874	86	Trial: 86	2679874	8	ÌÝ×Ó	Ìú¹ì	ÇÉ¿ËÁ¦	j	f
zzh	.	.	.	.	.	.	.	.	.	.	1	.	.	.	false	false	Message: -15ms	.	.	.	.	.	.	.	.	.	.	.	TRIALID 86	-15	.	.	zzh.edf	RIGHT	3790	2690535	Full Trial Period	2686745	87	Trial: 87	2686745	77	µçÊÓ»ú	Ö½Ïä	¹ñ×Ó	j	j
zzh	.	.	.	.	.	.	.	.	.	.	2	.	.	.	false	false	Message: -1ms	.	.	.	.	.	.	.	.	.	.	.	RECCFG CR 1000 2 0 R	-1	.	.	zzh.edf	RIGHT	3790	2690535	Full Trial Period	2686745	87	Trial: 87	2686745	77	µçÊÓ»ú	Ö½Ïä	¹ñ×Ó	j	j
zzh	.	.	.	.	.	.	.	.	.	.	3	.	.	.	false	false	Message: -1ms	.	.	.	.	.	.	.	.	.	.	.	ELCLCFG TOWER	-1	.	.	zzh.edf	RIGHT	3790	2690535	Full Trial Period	2686745	87	Trial: 87	2686745	77	µçÊÓ»ú	Ö½Ïä	¹ñ×Ó	j	j
zzh	.	.	.	.	.	.	.	.	.	.	4	.	.	.	false	false	Message: -1ms	.	.	.	.	.	.	.	.	.	.	.	GAZE_COORDS 0.00 0.00 1023.00 767.00	-1	.	.	zzh.edf	RIGHT	3790	2690535	Full Trial Period	2686745	87	Trial: 87	2686745	77	µçÊÓ»ú	Ö½Ïä	¹ñ×Ó	j	j
zzh	.	.	.	.	.	.	.	.	.	.	5	.	.	.	false	false	Message: -1ms	.	.	.	.	.	.	.	.	.	.	.	THRESHOLDS R 145 243	-1	.	.	zzh.edf	RIGHT	3790	2690535	Full Trial Period	2686745	87	Trial: 87	2686745	77	µçÊÓ»ú	Ö½Ïä	¹ñ×Ó	j	j
zzh	.	.	.	.	.	.	.	.	.	.	6	.	.	.	false	false	Message: -1ms	.	.	.	.	.	.	.	.	.	.	.	ELCL_PROC CENTROID (3)	-1	.	.	zzh.edf	RIGHT	3790	2690535	Full Trial Period	2686745	87	Trial: 87	2686745	77	µçÊÓ»ú	Ö½Ïä	¹ñ×Ó	j	j
zzh	.	.	.	.	.	.	.	.	.	.	7	.	.	.	false	false	Message: -1ms	.	.	.	.	.	.	.	.	.	.	.	ELCL_PCR_PARAM 5 3.0	-1	.	.	zzh.edf	RIGHT	3790	2690535	Full Trial Period	2686745	87	Trial: 87	2686745	77	µçÊÓ»ú	Ö½Ïä	¹ñ×Ó	j	j
zzh	.	.	.	.	.	.	.	.	.	.	8	.	.	.	false	true	Message: 0ms	.	.	.	.	.	.	.	.	.	.	.	!MODE RECORD CR 1000 2 0 R	0	.	.	zzh.edf	RIGHT	3790	2690535	Full Trial Period	2686745	87	Trial: 87	2686745	77	µçÊÓ»ú	Ö½Ïä	¹ñ×Ó	j	j
zzh	.	.	.	.	268	274	1	7	128.30	391.70	9	.	.	.	false	false	Message: 43ms	.	.	.	.	.	.	.	.	.	.	.	SYNCTIME	43	128.30	391.70	zzh.edf	RIGHT	3790	2690535	Full Trial Period	2686745	87	Trial: 87	2686745	77	µçÊÓ»ú	Ö½Ïä	¹ñ×Ó	j	j
zzh	.	.	.	.	.	.	.	.	.	.	10	.	.	.	false	false	Message: 1731ms	11.67	208.33	56	1753	517.80	375.40	4	391.20	1698	171.80	393.60	INVISIBLE_BOUNDARY[1]	1731	.	.	zzh.edf	RIGHT	3790	2690535	Full Trial Period	2686745	87	Trial: 87	2686745	77	µçÊÓ»ú	Ö½Ïä	¹ñ×Ó	j	j
zzh	.	.	.	.	.	.	.	.	.	.	11	.	.	.	false	false	Message: 1742ms	11.67	208.33	56	1753	517.80	375.40	4	391.20	1698	171.80	393.60	SYNCTIME	1742	.	.	zzh.edf	RIGHT	3790	2690535	Full Trial Period	2686745	87	Trial: 87	2686745	77	µçÊÓ»ú	Ö½Ïä	¹ñ×Ó	j	j
zzh	.	.	.	.	.	.	.	.	.	.	12	.	.	.	false	false	Message: 2397ms	12.33	189.65	65	2420	876.00	387.00	5	299.60	2356	508.80	376.80	INVISIBLE_BOUNDARY[2]	2397	.	.	zzh.edf	RIGHT	3790	2690535	Full Trial Period	2686745	87	Trial: 87	2686745	77	µçÊÓ»ú	Ö½Ïä	¹ñ×Ó	j	j
zzh	.	.	.	.	.	.	.	.	.	.	13	.	.	.	false	false	Message: 2401ms	12.33	189.65	65	2420	876.00	387.00	5	299.60	2356	508.80	376.80	SYNCTIME	2401	.	.	zzh.edf	RIGHT	3790	2690535	Full Trial Period	2686745	87	Trial: 87	2686745	77	µçÊÓ»ú	Ö½Ïä	¹ñ×Ó	j	j
zzh	.	.	.	.	452	3788	8	3337	889.10	374.20	14	[1]	2	RECTANGLE_INTERESTAREA	false	false	Message: 3771ms	.	.	.	.	.	.	.	.	.	.	.	KEYBOARD	3771	889.10	374.20	zzh.edf	RIGHT	3790	2690535	Full Trial Period	2686745	87	Trial: 87	2686745	77	µçÊÓ»ú	Ö½Ïä	¹ñ×Ó	j	j
zzh	.	.	.	.	.	.	.	.	.	.	15	.	.	.	false	false	Message: 3835ms	.	.	.	.	.	.	.	.	.	.	.	TRIAL_RESULT 0	3835	.	.	zzh.edf	RIGHT	3790	2690535	Full Trial Period	2686745	87	Trial: 87	2686745	77	µçÊÓ»ú	Ö½Ïä	¹ñ×Ó	j	j
zzh	.	.	.	.	.	.	.	.	.	.	1	.	.	.	false	false	Message: -15ms	.	.	.	.	.	.	.	.	.	.	.	TRIALID 87	-15	.	.	zzh.edf	RIGHT	7127	2699129	Full Trial Period	2692002	88	Trial: 88	2692002	27	¸ÊÕá	ÂÖÌ¥	ÊÖïí	j	j
zzh	.	.	.	.	.	.	.	.	.	.	2	.	.	.	false	false	Message: -1ms	.	.	.	.	.	.	.	.	.	.	.	RECCFG CR 1000 2 0 R	-1	.	.	zzh.edf	RIGHT	7127	2699129	Full Trial Period	2692002	88	Trial: 88	2692002	27	¸ÊÕá	ÂÖÌ¥	ÊÖïí	j	j
zzh	.	.	.	.	.	.	.	.	.	.	3	.	.	.	false	false	Message: -1ms	.	.	.	.	.	.	.	.	.	.	.	ELCLCFG TOWER	-1	.	.	zzh.edf	RIGHT	7127	2699129	Full Trial Period	2692002	88	Trial: 88	2692002	27	¸ÊÕá	ÂÖÌ¥	ÊÖïí	j	j
zzh	.	.	.	.	.	.	.	.	.	.	4	.	.	.	false	false	Message: -1ms	.	.	.	.	.	.	.	.	.	.	.	GAZE_COORDS 0.00 0.00 1023.00 767.00	-1	.	.	zzh.edf	RIGHT	7127	2699129	Full Trial Period	2692002	88	Trial: 88	2692002	27	¸ÊÕá	ÂÖÌ¥	ÊÖïí	j	j
zzh	.	.	.	.	.	.	.	.	.	.	5	.	.	.	false	false	Message: -1ms	.	.	.	.	.	.	.	.	.	.	.	THRESHOLDS R 145 243	-1	.	.	zzh.edf	RIGHT	7127	2699129	Full Trial Period	2692002	88	Trial: 88	2692002	27	¸ÊÕá	ÂÖÌ¥	ÊÖïí	j	j
zzh	.	.	.	.	.	.	.	.	.	.	6	.	.	.	false	false	Message: -1ms	.	.	.	.	.	.	.	.	.	.	.	ELCL_PROC CENTROID (3)	-1	.	.	zzh.edf	RIGHT	7127	2699129	Full Trial Period	2692002	88	Trial: 88	2692002	27	¸ÊÕá	ÂÖÌ¥	ÊÖïí	j	j
zzh	.	.	.	.	.	.	.	.	.	.	7	.	.	.	false	false	Message: -1ms	.	.	.	.	.	.	.	.	.	.	.	ELCL_PCR_PARAM 5 3.0	-1	.	.	zzh.edf	RIGHT	7127	2699129	Full Trial Period	2692002	88	Trial: 88	2692002	27	¸ÊÕá	ÂÖÌ¥	ÊÖïí	j	j
zzh	.	.	.	.	.	.	.	.	.	.	8	.	.	.	false	true	Message: 0ms	.	.	.	.	.	.	.	.	.	.	.	!MODE RECORD CR 1000 2 0 R	0	.	.	zzh.edf	RIGHT	7127	2699129	Full Trial Period	2692002	88	Trial: 88	2692002	27	¸ÊÕá	ÂÖÌ¥	ÊÖïí	j	j
zzh	.	.	.	.	409	415	1	7	121.00	401.10	9	.	.	.	false	false	Message: 43ms	.	.	.	.	.	.	.	.	.	.	.	SYNCTIME	43	121.00	401.10	zzh.edf	RIGHT	7127	2699129	Full Trial Period	2692002	88	Trial: 88	2692002	27	¸ÊÕá	ÂÖÌ¥	ÊÖïí	j	j
zzh	.	.	.	.	.	.	.	.	.	.	10	.	.	.	false	false	Message: 2451ms	0.90	60.11	15	2451	526.50	385.50	7	77.20	2437	501.30	378.30	INVISIBLE_BOUNDARY[1]	2451	.	.	zzh.edf	RIGHT	7127	2699129	Full Trial Period	2692002	88	Trial: 88	2692002	27	¸ÊÕá	ÂÖÌ¥	ÊÖïí	j	j
zzh	.	.	.	.	585	3036	8	2452	523.20	386.80	11	[1]	1	RECTANGLE_INTERESTAREA	false	false	Message: 2459ms	.	.	.	.	.	.	.	.	.	.	.	SYNCTIME	2459	523.20	386.80	zzh.edf	RIGHT	7127	2699129	Full Trial Period	2692002	88	Trial: 88	2692002	27	¸ÊÕá	ÂÖÌ¥	ÊÖïí	j	j
zzh	124	5579	2	5456	.	.	.	.	.	.	12	.	.	.	false	false	Message: 5556ms	2.57	14.63	176	5588	842.90	387.20	11	763.10	5413	914.20	355.60	INVISIBLE_BOUNDARY[2]	5556	.	.	zzh.edf	RIGHT	7127	2699129	Full Trial Period	2692002	88	Trial: 88	2692002	27	¸ÊÕá	ÂÖÌ¥	ÊÖïí	j	j
zzh	124	5579	2	5456	.	.	.	.	.	.	13	.	.	.	false	false	Message: 5567ms	2.57	14.63	176	5588	842.90	387.20	11	763.10	5413	914.20	355.60	SYNCTIME	5567	.	.	zzh.edf	RIGHT	7127	2699129	Full Trial Period	2692002	88	Trial: 88	2692002	27	¸ÊÕá	ÂÖÌ¥	ÊÖïí	j	j
zzh	.	.	.	.	819	7125	14	6307	873.50	379.70	14	[1]	2	RECTANGLE_INTERESTAREA	false	false	Message: 7108ms	.	.	.	.	.	.	.	.	.	.	.	KEYBOARD	7108	873.50	379.70	zzh.edf	RIGHT	7127	2699129	Full Trial Period	2692002	88	Trial: 88	2692002	27	¸ÊÕá	ÂÖÌ¥	ÊÖïí	j	j
zzh	.	.	.	.	.	.	.	.	.	.	15	.	.	.	false	false	Message: 7176ms	.	.	.	.	.	.	.	.	.	.	.	TRIAL_RESULT 0	7176	.	.	zzh.edf	RIGHT	7127	2699129	Full Trial Period	2692002	88	Trial: 88	2692002	27	¸ÊÕá	ÂÖÌ¥	ÊÖïí	j	j
zzh	.	.	.	.	.	.	.	.	.	.	1	.	.	.	false	false	Message: -15ms	.	.	.	.	.	.	.	.	.	.	.	TRIALID 88	-15	.	.	zzh.edf	RIGHT	7480	2708306	Full Trial Period	2700826	89	Trial: 89	2700826	134	Ö½Ïä	¹Ä	ÑÀÇ©	f	f
zzh	.	.	.	.	.	.	.	.	.	.	2	.	.	.	false	false	Message: -1ms	.	.	.	.	.	.	.	.	.	.	.	RECCFG CR 1000 2 0 R	-1	.	.	zzh.edf	RIGHT	7480	2708306	Full Trial Period	2700826	89	Trial: 89	2700826	134	Ö½Ïä	¹Ä	ÑÀÇ©	f	f
zzh	.	.	.	.	.	.	.	.	.	.	3	.	.	.	false	false	Message: -1ms	.	.	.	.	.	.	.	.	.	.	.	ELCLCFG TOWER	-1	.	.	zzh.edf	RIGHT	7480	2708306	Full Trial Period	2700826	89	Trial: 89	2700826	134	Ö½Ïä	¹Ä	ÑÀÇ©	f	f
zzh	.	.	.	.	.	.	.	.	.	.	4	.	.	.	false	false	Message: -1ms	.	.	.	.	.	.	.	.	.	.	.	GAZE_COORDS 0.00 0.00 1023.00 767.00	-1	.	.	zzh.edf	RIGHT	7480	2708306	Full Trial Period	2700826	89	Trial: 89	2700826	134	Ö½Ïä	¹Ä	ÑÀÇ©	f	f
zzh	.	.	.	.	.	.	.	.	.	.	5	.	.	.	false	false	Message: -1ms	.	.	.	.	.	.	.	.	.	.	.	THRESHOLDS R 145 243	-1	.	.	zzh.edf	RIGHT	7480	2708306	Full Trial Period	2700826	89	Trial: 89	2700826	134	Ö½Ïä	¹Ä	ÑÀÇ©	f	f
zzh	.	.	.	.	.	.	.	.	.	.	6	.	.	.	false	false	Message: -1ms	.	.	.	.	.	.	.	.	.	.	.	ELCL_PROC CENTROID (3)	-1	.	.	zzh.edf	RIGHT	7480	2708306	Full Trial Period	2700826	89	Trial: 89	2700826	134	Ö½Ïä	¹Ä	ÑÀÇ©	f	f
zzh	.	.	.	.	.	.	.	.	.	.	7	.	.	.	false	false	Message: -1ms	.	.	.	.	.	.	.	.	.	.	.	ELCL_PCR_PARAM 5 3.0	-1	.	.	zzh.edf	RIGHT	7480	2708306	Full Trial Period	2700826	89	Trial: 89	2700826	134	Ö½Ïä	¹Ä	ÑÀÇ©	f	f
zzh	.	.	.	.	.	.	.	.	.	.	8	.	.	.	false	true	Message: 0ms	.	.	.	.	.	.	.	.	.	.	.	!MODE RECORD CR 1000 2 0 R	0	.	.	zzh.edf	RIGHT	7480	2708306	Full Trial Period	2700826	89	Trial: 89	2700826	134	Ö½Ïä	¹Ä	ÑÀÇ©	f	f
zzh	.	.	.	.	308	314	1	7	120.80	400.90	9	.	.	.	false	false	Message: 42ms	.	.	.	.	.	.	.	.	.	.	.	SYNCTIME	42	120.80	400.90	zzh.edf	RIGHT	7480	2708306	Full Trial Period	2700826	89	Trial: 89	2700826	134	Ö½Ïä	¹Ä	ÑÀÇ©	f	f
zzh	.	.	.	.	.	.	.	.	.	.	10	.	.	.	false	false	Message: 997ms	16.75	35.94	466	1003	566.90	384.80	2	644.00	538	62.40	429.90	INVISIBLE_BOUNDARY[1]	997	.	.	zzh.edf	RIGHT	7480	2708306	Full Trial Period	2700826	89	Trial: 89	2700826	134	Ö½Ïä	¹Ä	ÑÀÇ©	f	f
zzh	.	.	.	.	.	.	.	.	.	.	11	.	.	.	false	false	Message: 1000ms	16.75	35.94	466	1003	566.90	384.80	2	644.00	538	62.40	429.90	SYNCTIME	1000	.	.	zzh.edf	RIGHT	7480	2708306	Full Trial Period	2700826	89	Trial: 89	2700826	134	Ö½Ïä	¹Ä	ÑÀÇ©	f	f
zzh	129	6134	4	6006	.	.	.	.	.	.	12	.	.	.	false	false	Message: 6103ms	0.02	0.16	150	6143	897.80	353.70	14	37.20	5994	898.50	353.50	INVISIBLE_BOUNDARY[2]	6103	.	.	zzh.edf	RIGHT	7480	2708306	Full Trial Period	2700826	89	Trial: 89	2700826	134	Ö½Ïä	¹Ä	ÑÀÇ©	f	f
zzh	129	6134	4	6006	.	.	.	.	.	.	13	.	.	.	false	false	Message: 6108ms	0.02	0.16	150	6143	897.80	353.70	14	37.20	5994	898.50	353.50	SYNCTIME	6108	.	.	zzh.edf	RIGHT	7480	2708306	Full Trial Period	2700826	89	Trial: 89	2700826	134	Ö½Ïä	¹Ä	ÑÀÇ©	f	f
zzh	.	.	.	.	253	7478	17	7226	858.60	379.50	14	[1]	2	RECTANGLE_INTERESTAREA	false	false	Message: 7460ms	.	.	.	.	.	.	.	.	.	.	.	KEYBOARD	7460	858.60	379.50	zzh.edf	RIGHT	7480	2708306	Full Trial Period	2700826	89	Trial: 89	2700826	134	Ö½Ïä	¹Ä	ÑÀÇ©	f	f
zzh	.	.	.	.	.	.	.	.	.	.	15	.	.	.	false	false	Message: 7521ms	.	.	.	.	.	.	.	.	.	.	.	TRIAL_RESULT 0	7521	.	.	zzh.edf	RIGHT	7480	2708306	Full Trial Period	2700826	89	Trial: 89	2700826	134	Ö½Ïä	¹Ä	ÑÀÇ©	f	f
zzh	.	.	.	.	.	.	.	.	.	.	1	.	.	.	false	false	Message: -15ms	.	.	.	.	.	.	.	.	.	.	.	TRIALID 89	-15	.	.	zzh.edf	RIGHT	4011	2713602	Full Trial Period	2709591	90	Trial: 90	2709591	10	öÏÓãË¿	Æ¤´ø	¾í³ß	j	j
zzh	.	.	.	.	.	.	.	.	.	.	2	.	.	.	false	false	Message: -1ms	.	.	.	.	.	.	.	.	.	.	.	RECCFG CR 1000 2 0 R	-1	.	.	zzh.edf	RIGHT	4011	2713602	Full Trial Period	2709591	90	Trial: 90	2709591	10	öÏÓãË¿	Æ¤´ø	¾í³ß	j	j
zzh	.	.	.	.	.	.	.	.	.	.	3	.	.	.	false	false	Message: -1ms	.	.	.	.	.	.	.	.	.	.	.	ELCLCFG TOWER	-1	.	.	zzh.edf	RIGHT	4011	2713602	Full Trial Period	2709591	90	Trial: 90	2709591	10	öÏÓãË¿	Æ¤´ø	¾í³ß	j	j
zzh	.	.	.	.	.	.	.	.	.	.	4	.	.	.	false	false	Message: -1ms	.	.	.	.	.	.	.	.	.	.	.	GAZE_COORDS 0.00 0.00 1023.00 767.00	-1	.	.	zzh.edf	RIGHT	4011	2713602	Full Trial Period	2709591	90	Trial: 90	2709591	10	öÏÓãË¿	Æ¤´ø	¾í³ß	j	j
zzh	.	.	.	.	.	.	.	.	.	.	5	.	.	.	false	false	Message: -1ms	.	.	.	.	.	.	.	.	.	.	.	THRESHOLDS R 145 243	-1	.	.	zzh.edf	RIGHT	4011	2713602	Full Trial Period	2709591	90	Trial: 90	2709591	10	öÏÓãË¿	Æ¤´ø	¾í³ß	j	j
zzh	.	.	.	.	.	.	.	.	.	.	6	.	.	.	false	false	Message: -1ms	.	.	.	.	.	.	.	.	.	.	.	ELCL_PROC CENTROID (3)	-1	.	.	zzh.edf	RIGHT	4011	2713602	Full Trial Period	2709591	90	Trial: 90	2709591	10	öÏÓãË¿	Æ¤´ø	¾í³ß	j	j
zzh	.	.	.	.	.	.	.	.	.	.	7	.	.	.	false	false	Message: -1ms	.	.	.	.	.	.	.	.	.	.	.	ELCL_PCR_PARAM 5 3.0	-1	.	.	zzh.edf	RIGHT	4011	2713602	Full Trial Period	2709591	90	Trial: 90	2709591	10	öÏÓãË¿	Æ¤´ø	¾í³ß	j	j
zzh	.	.	.	.	.	.	.	.	.	.	8	.	.	.	false	true	Message: 0ms	.	.	.	.	.	.	.	.	.	.	.	!MODE RECORD CR 1000 2 0 R	0	.	.	zzh.edf	RIGHT	4011	2713602	Full Trial Period	2709591	90	Trial: 90	2709591	10	öÏÓãË¿	Æ¤´ø	¾í³ß	j	j
zzh	.	.	.	.	294	300	1	7	112.60	400.70	9	.	.	.	false	false	Message: 43ms	.	.	.	.	.	.	.	.	.	.	.	SYNCTIME	43	112.60	400.70	zzh.edf	RIGHT	4011	2713602	Full Trial Period	2709591	90	Trial: 90	2709591	10	öÏÓãË¿	Æ¤´ø	¾í³ß	j	j
zzh	.	.	.	.	.	.	.	.	.	.	10	.	.	.	false	false	Message: 1614ms	10.00	196.08	51	1628	456.00	391.80	5	365.10	1578	157.60	399.20	INVISIBLE_BOUNDARY[1]	1614	.	.	zzh.edf	RIGHT	4011	2713602	Full Trial Period	2709591	90	Trial: 90	2709591	10	öÏÓãË¿	Æ¤´ø	¾í³ß	j	j
zzh	.	.	.	.	.	.	.	.	.	.	11	.	.	.	false	false	Message: 1626ms	10.00	196.08	51	1628	456.00	391.80	5	365.10	1578	157.60	399.20	SYNCTIME	1626	.	.	zzh.edf	RIGHT	4011	2713602	Full Trial Period	2709591	90	Trial: 90	2709591	10	öÏÓãË¿	Æ¤´ø	¾í³ß	j	j
zzh	.	.	.	.	.	.	.	.	.	.	12	.	.	.	false	false	Message: 2525ms	9.68	172.79	56	2543	839.00	389.30	8	321.20	2488	552.30	378.70	INVISIBLE_BOUNDARY[2]	2525	.	.	zzh.edf	RIGHT	4011	2713602	Full Trial Period	2709591	90	Trial: 90	2709591	10	öÏÓãË¿	Æ¤´ø	¾í³ß	j	j
zzh	.	.	.	.	.	.	.	.	.	.	13	.	.	.	false	false	Message: 2534ms	9.68	172.79	56	2543	839.00	389.30	8	321.20	2488	552.30	378.70	SYNCTIME	2534	.	.	zzh.edf	RIGHT	4011	2713602	Full Trial Period	2709591	90	Trial: 90	2709591	10	öÏÓãË¿	Æ¤´ø	¾í³ß	j	j
zzh	.	.	.	.	1239	4009	10	2771	887.30	379.10	14	[1]	2	RECTANGLE_INTERESTAREA	false	false	Message: 3992ms	.	.	.	.	.	.	.	.	.	.	.	KEYBOARD	3992	887.30	379.10	zzh.edf	RIGHT	4011	2713602	Full Trial Period	2709591	90	Trial: 90	2709591	10	öÏÓãË¿	Æ¤´ø	¾í³ß	j	j
zzh	.	.	.	.	.	.	.	.	.	.	15	.	.	.	false	false	Message: 4055ms	.	.	.	.	.	.	.	.	.	.	.	TRIAL_RESULT 0	4055	.	.	zzh.edf	RIGHT	4011	2713602	Full Trial Period	2709591	90	Trial: 90	2709591	10	öÏÓãË¿	Æ¤´ø	¾í³ß	j	j
zzh	.	.	.	.	.	.	.	.	.	.	1	.	.	.	false	false	Message: -22ms	.	.	.	.	.	.	.	.	.	.	.	TRIALID 90	-22	.	.	zzh.edf	RIGHT	3477	2718482	Full Trial Period	2715005	91	Trial: 91	2715005	3	Ð¬×Ó	ÆøÇò	µÆÅÝ	j	j
zzh	.	.	.	.	.	.	.	.	.	.	2	.	.	.	false	false	Message: -1ms	.	.	.	.	.	.	.	.	.	.	.	RECCFG CR 1000 2 0 R	-1	.	.	zzh.edf	RIGHT	3477	2718482	Full Trial Period	2715005	91	Trial: 91	2715005	3	Ð¬×Ó	ÆøÇò	µÆÅÝ	j	j
zzh	.	.	.	.	.	.	.	.	.	.	3	.	.	.	false	false	Message: -1ms	.	.	.	.	.	.	.	.	.	.	.	ELCLCFG TOWER	-1	.	.	zzh.edf	RIGHT	3477	2718482	Full Trial Period	2715005	91	Trial: 91	2715005	3	Ð¬×Ó	ÆøÇò	µÆÅÝ	j	j
zzh	.	.	.	.	.	.	.	.	.	.	4	.	.	.	false	false	Message: -1ms	.	.	.	.	.	.	.	.	.	.	.	GAZE_COORDS 0.00 0.00 1023.00 767.00	-1	.	.	zzh.edf	RIGHT	3477	2718482	Full Trial Period	2715005	91	Trial: 91	2715005	3	Ð¬×Ó	ÆøÇò	µÆÅÝ	j	j
zzh	.	.	.	.	.	.	.	.	.	.	5	.	.	.	false	false	Message: -1ms	.	.	.	.	.	.	.	.	.	.	.	THRESHOLDS R 145 243	-1	.	.	zzh.edf	RIGHT	3477	2718482	Full Trial Period	2715005	91	Trial: 91	2715005	3	Ð¬×Ó	ÆøÇò	µÆÅÝ	j	j
zzh	.	.	.	.	.	.	.	.	.	.	6	.	.	.	false	false	Message: -1ms	.	.	.	.	.	.	.	.	.	.	.	ELCL_PROC CENTROID (3)	-1	.	.	zzh.edf	RIGHT	3477	2718482	Full Trial Period	2715005	91	Trial: 91	2715005	3	Ð¬×Ó	ÆøÇò	µÆÅÝ	j	j
zzh	.	.	.	.	.	.	.	.	.	.	7	.	.	.	false	false	Message: -1ms	.	.	.	.	.	.	.	.	.	.	.	ELCL_PCR_PARAM 5 3.0	-1	.	.	zzh.edf	RIGHT	3477	2718482	Full Trial Period	2715005	91	Trial: 91	2715005	3	Ð¬×Ó	ÆøÇò	µÆÅÝ	j	j
zzh	.	.	.	.	.	.	.	.	.	.	8	.	.	.	false	true	Message: 0ms	.	.	.	.	.	.	.	.	.	.	.	!MODE RECORD CR 1000 2 0 R	0	.	.	zzh.edf	RIGHT	3477	2718482	Full Trial Period	2715005	91	Trial: 91	2715005	3	Ð¬×Ó	ÆøÇò	µÆÅÝ	j	j
zzh	.	.	.	.	260	266	1	7	123.00	396.70	9	.	.	.	false	false	Message: 44ms	.	.	.	.	.	.	.	.	.	.	.	SYNCTIME	44	123.00	396.70	zzh.edf	RIGHT	3477	2718482	Full Trial Period	2715005	91	Trial: 91	2715005	3	Ð¬×Ó	ÆøÇò	µÆÅÝ	j	j
zzh	.	.	.	.	.	.	.	.	.	.	10	.	.	.	false	false	Message: 690ms	10.39	203.70	51	700	433.30	401.00	2	358.70	650	122.20	396.40	INVISIBLE_BOUNDARY[1]	690	.	.	zzh.edf	RIGHT	3477	2718482	Full Trial Period	2715005	91	Trial: 91	2715005	3	Ð¬×Ó	ÆøÇò	µÆÅÝ	j	j
zzh	.	.	.	.	.	.	.	.	.	.	11	.	.	.	false	false	Message: 694ms	10.39	203.70	51	700	433.30	401.00	2	358.70	650	122.20	396.40	SYNCTIME	694	.	.	zzh.edf	RIGHT	3477	2718482	Full Trial Period	2715005	91	Trial: 91	2715005	3	Ð¬×Ó	ÆøÇò	µÆÅÝ	j	j
zzh	.	.	.	.	.	.	.	.	.	.	12	.	.	.	false	false	Message: 2315ms	12.09	195.01	62	2337	864.00	381.30	7	328.60	2276	504.50	393.10	INVISIBLE_BOUNDARY[2]	2315	.	.	zzh.edf	RIGHT	3477	2718482	Full Trial Period	2715005	91	Trial: 91	2715005	3	Ð¬×Ó	ÆøÇò	µÆÅÝ	j	j
zzh	.	.	.	.	.	.	.	.	.	.	13	.	.	.	false	false	Message: 2320ms	12.09	195.01	62	2337	864.00	381.30	7	328.60	2276	504.50	393.10	SYNCTIME	2320	.	.	zzh.edf	RIGHT	3477	2718482	Full Trial Period	2715005	91	Trial: 91	2715005	3	Ð¬×Ó	ÆøÇò	µÆÅÝ	j	j
zzh	.	.	.	.	1138	3475	8	2338	860.80	382.00	14	[1]	2	RECTANGLE_INTERESTAREA	false	false	Message: 3458ms	.	.	.	.	.	.	.	.	.	.	.	KEYBOARD	3458	860.80	382.00	zzh.edf	RIGHT	3477	2718482	Full Trial Period	2715005	91	Trial: 91	2715005	3	Ð¬×Ó	ÆøÇò	µÆÅÝ	j	j
zzh	.	.	.	.	.	.	.	.	.	.	15	.	.	.	false	false	Message: 3527ms	.	.	.	.	.	.	.	.	.	.	.	TRIAL_RESULT 0	3527	.	.	zzh.edf	RIGHT	3477	2718482	Full Trial Period	2715005	91	Trial: 91	2715005	3	Ð¬×Ó	ÆøÇò	µÆÅÝ	j	j
zzh	.	.	.	.	.	.	.	.	.	.	1	.	.	.	false	false	Message: -16ms	.	.	.	.	.	.	.	.	.	.	.	TRIALID 91	-16	.	.	zzh.edf	RIGHT	2987	2722835	Full Trial Period	2719848	92	Trial: 92	2719848	46	Ìú»·	ÏîÁ´	ÏÉÈËÕÆ	f	f
zzh	.	.	.	.	.	.	.	.	.	.	2	.	.	.	false	false	Message: -1ms	.	.	.	.	.	.	.	.	.	.	.	RECCFG CR 1000 2 0 R	-1	.	.	zzh.edf	RIGHT	2987	2722835	Full Trial Period	2719848	92	Trial: 92	2719848	46	Ìú»·	ÏîÁ´	ÏÉÈËÕÆ	f	f
zzh	.	.	.	.	.	.	.	.	.	.	3	.	.	.	false	false	Message: -1ms	.	.	.	.	.	.	.	.	.	.	.	ELCLCFG TOWER	-1	.	.	zzh.edf	RIGHT	2987	2722835	Full Trial Period	2719848	92	Trial: 92	2719848	46	Ìú»·	ÏîÁ´	ÏÉÈËÕÆ	f	f
zzh	.	.	.	.	.	.	.	.	.	.	4	.	.	.	false	false	Message: -1ms	.	.	.	.	.	.	.	.	.	.	.	GAZE_COORDS 0.00 0.00 1023.00 767.00	-1	.	.	zzh.edf	RIGHT	2987	2722835	Full Trial Period	2719848	92	Trial: 92	2719848	46	Ìú»·	ÏîÁ´	ÏÉÈËÕÆ	f	f
zzh	.	.	.	.	.	.	.	.	.	.	5	.	.	.	false	false	Message: -1ms	.	.	.	.	.	.	.	.	.	.	.	THRESHOLDS R 145 243	-1	.	.	zzh.edf	RIGHT	2987	2722835	Full Trial Period	2719848	92	Trial: 92	2719848	46	Ìú»·	ÏîÁ´	ÏÉÈËÕÆ	f	f
zzh	.	.	.	.	.	.	.	.	.	.	6	.	.	.	false	false	Message: -1ms	.	.	.	.	.	.	.	.	.	.	.	ELCL_PROC CENTROID (3)	-1	.	.	zzh.edf	RIGHT	2987	2722835	Full Trial Period	2719848	92	Trial: 92	2719848	46	Ìú»·	ÏîÁ´	ÏÉÈËÕÆ	f	f
zzh	.	.	.	.	.	.	.	.	.	.	7	.	.	.	false	false	Message: -1ms	.	.	.	.	.	.	.	.	.	.	.	ELCL_PCR_PARAM 5 3.0	-1	.	.	zzh.edf	RIGHT	2987	2722835	Full Trial Period	2719848	92	Trial: 92	2719848	46	Ìú»·	ÏîÁ´	ÏÉÈËÕÆ	f	f
zzh	.	.	.	.	.	.	.	.	.	.	8	.	.	.	false	true	Message: 0ms	.	.	.	.	.	.	.	.	.	.	.	!MODE RECORD CR 1000 2 0 R	0	.	.	zzh.edf	RIGHT	2987	2722835	Full Trial Period	2719848	92	Trial: 92	2719848	46	Ìú»·	ÏîÁ´	ÏÉÈËÕÆ	f	f
zzh	.	.	.	.	552	558	1	7	126.30	393.40	9	.	.	.	false	false	Message: 43ms	.	.	.	.	.	.	.	.	.	.	.	SYNCTIME	43	126.30	393.40	zzh.edf	RIGHT	2987	2722835	Full Trial Period	2719848	92	Trial: 92	2719848	46	Ìú»·	ÏîÁ´	ÏÉÈËÕÆ	f	f
zzh	.	.	.	.	.	.	.	.	.	.	10	.	.	.	false	false	Message: 964ms	11.25	204.61	55	983	490.50	380.90	2	407.80	929	156.00	394.70	INVISIBLE_BOUNDARY[1]	964	.	.	zzh.edf	RIGHT	2987	2722835	Full Trial Period	2719848	92	Trial: 92	2719848	46	Ìú»·	ÏîÁ´	ÏÉÈËÕÆ	f	f
zzh	.	.	.	.	.	.	.	.	.	.	11	.	.	.	false	false	Message: 967ms	11.25	204.61	55	983	490.50	380.90	2	407.80	929	156.00	394.70	SYNCTIME	967	.	.	zzh.edf	RIGHT	2987	2722835	Full Trial Period	2719848	92	Trial: 92	2719848	46	Ìú»·	ÏîÁ´	ÏÉÈËÕÆ	f	f
zzh	.	.	.	.	.	.	.	.	.	.	12	.	.	.	false	false	Message: 1625ms	9.00	163.64	55	1638	808.40	379.40	4	264.30	1584	542.70	391.00	INVISIBLE_BOUNDARY[2]	1625	.	.	zzh.edf	RIGHT	2987	2722835	Full Trial Period	2719848	92	Trial: 92	2719848	46	Ìú»·	ÏîÁ´	ÏÉÈËÕÆ	f	f
zzh	.	.	.	.	.	.	.	.	.	.	13	.	.	.	false	false	Message: 1634ms	9.00	163.64	55	1638	808.40	379.40	4	264.30	1584	542.70	391.00	SYNCTIME	1634	.	.	zzh.edf	RIGHT	2987	2722835	Full Trial Period	2719848	92	Trial: 92	2719848	46	Ìú»·	ÏîÁ´	ÏÉÈËÕÆ	f	f
zzh	.	.	.	.	492	2985	7	2494	749.20	389.80	14	.	.	.	false	false	Message: 2968ms	.	.	.	.	.	.	.	.	.	.	.	KEYBOARD	2968	749.20	389.80	zzh.edf	RIGHT	2987	2722835	Full Trial Period	2719848	92	Trial: 92	2719848	46	Ìú»·	ÏîÁ´	ÏÉÈËÕÆ	f	f
zzh	.	.	.	.	.	.	.	.	.	.	15	.	.	.	false	false	Message: 3028ms	.	.	.	.	.	.	.	.	.	.	.	TRIAL_RESULT 0	3028	.	.	zzh.edf	RIGHT	2987	2722835	Full Trial Period	2719848	92	Trial: 92	2719848	46	Ìú»·	ÏîÁ´	ÏÉÈËÕÆ	f	f
zzh	.	.	.	.	.	.	.	.	.	.	1	.	.	.	false	false	Message: -17ms	.	.	.	.	.	.	.	.	.	.	.	TRIALID 92	-17	.	.	zzh.edf	RIGHT	2438	2726803	Full Trial Period	2724365	93	Trial: 93	2724365	111	ÃæÌõ	º£´ø	Î§½í	j	j
zzh	.	.	.	.	.	.	.	.	.	.	2	.	.	.	false	false	Message: -1ms	.	.	.	.	.	.	.	.	.	.	.	RECCFG CR 1000 2 0 R	-1	.	.	zzh.edf	RIGHT	2438	2726803	Full Trial Period	2724365	93	Trial: 93	2724365	111	ÃæÌõ	º£´ø	Î§½í	j	j
zzh	.	.	.	.	.	.	.	.	.	.	3	.	.	.	false	false	Message: -1ms	.	.	.	.	.	.	.	.	.	.	.	ELCLCFG TOWER	-1	.	.	zzh.edf	RIGHT	2438	2726803	Full Trial Period	2724365	93	Trial: 93	2724365	111	ÃæÌõ	º£´ø	Î§½í	j	j
zzh	.	.	.	.	.	.	.	.	.	.	4	.	.	.	false	false	Message: -1ms	.	.	.	.	.	.	.	.	.	.	.	GAZE_COORDS 0.00 0.00 1023.00 767.00	-1	.	.	zzh.edf	RIGHT	2438	2726803	Full Trial Period	2724365	93	Trial: 93	2724365	111	ÃæÌõ	º£´ø	Î§½í	j	j
zzh	.	.	.	.	.	.	.	.	.	.	5	.	.	.	false	false	Message: -1ms	.	.	.	.	.	.	.	.	.	.	.	THRESHOLDS R 145 243	-1	.	.	zzh.edf	RIGHT	2438	2726803	Full Trial Period	2724365	93	Trial: 93	2724365	111	ÃæÌõ	º£´ø	Î§½í	j	j
zzh	.	.	.	.	.	.	.	.	.	.	6	.	.	.	false	false	Message: -1ms	.	.	.	.	.	.	.	.	.	.	.	ELCL_PROC CENTROID (3)	-1	.	.	zzh.edf	RIGHT	2438	2726803	Full Trial Period	2724365	93	Trial: 93	2724365	111	ÃæÌõ	º£´ø	Î§½í	j	j
zzh	.	.	.	.	.	.	.	.	.	.	7	.	.	.	false	false	Message: -1ms	.	.	.	.	.	.	.	.	.	.	.	ELCL_PCR_PARAM 5 3.0	-1	.	.	zzh.edf	RIGHT	2438	2726803	Full Trial Period	2724365	93	Trial: 93	2724365	111	ÃæÌõ	º£´ø	Î§½í	j	j
zzh	.	.	.	.	.	.	.	.	.	.	8	.	.	.	false	true	Message: 0ms	.	.	.	.	.	.	.	.	.	.	.	!MODE RECORD CR 1000 2 0 R	0	.	.	zzh.edf	RIGHT	2438	2726803	Full Trial Period	2724365	93	Trial: 93	2724365	111	ÃæÌõ	º£´ø	Î§½í	j	j
zzh	971	1011	1	41	.	.	.	.	.	.	9	.	.	.	false	false	Message: 41ms	12.15	12.28	990	1020	466.50	464.50	1	658.20	31	99.00	441.70	SYNCTIME	41	.	.	zzh.edf	RIGHT	2438	2726803	Full Trial Period	2724365	93	Trial: 93	2724365	111	ÃæÌõ	º£´ø	Î§½í	j	j
zzh	971	1011	1	41	.	.	.	.	.	.	10	.	.	.	false	false	Message: 824ms	12.15	12.28	990	1020	466.50	464.50	1	658.20	31	99.00	441.70	INVISIBLE_BOUNDARY[1]	824	.	.	zzh.edf	RIGHT	2438	2726803	Full Trial Period	2724365	93	Trial: 93	2724365	111	ÃæÌõ	º£´ø	Î§½í	j	j
zzh	971	1011	1	41	.	.	.	.	.	.	11	.	.	.	false	false	Message: 833ms	12.15	12.28	990	1020	466.50	464.50	1	658.20	31	99.00	441.70	SYNCTIME	833	.	.	zzh.edf	RIGHT	2438	2726803	Full Trial Period	2724365	93	Trial: 93	2724365	111	ÃæÌõ	º£´ø	Î§½í	j	j
zzh	.	.	.	.	.	.	.	.	.	.	12	.	.	.	false	false	Message: 1420ms	8.95	182.57	49	1432	817.70	377.40	3	293.00	1384	553.70	390.80	INVISIBLE_BOUNDARY[2]	1420	.	.	zzh.edf	RIGHT	2438	2726803	Full Trial Period	2724365	93	Trial: 93	2724365	111	ÃæÌõ	º£´ø	Î§½í	j	j
zzh	.	.	.	.	.	.	.	.	.	.	13	.	.	.	false	false	Message: 1424ms	8.95	182.57	49	1432	817.70	377.40	3	293.00	1384	553.70	390.80	SYNCTIME	1424	.	.	zzh.edf	RIGHT	2438	2726803	Full Trial Period	2724365	93	Trial: 93	2724365	111	ÃæÌõ	º£´ø	Î§½í	j	j
zzh	.	.	.	.	789	2436	5	1648	879.30	376.70	14	[1]	2	RECTANGLE_INTERESTAREA	false	false	Message: 2420ms	.	.	.	.	.	.	.	.	.	.	.	KEYBOARD	2420	879.30	376.70	zzh.edf	RIGHT	2438	2726803	Full Trial Period	2724365	93	Trial: 93	2724365	111	ÃæÌõ	º£´ø	Î§½í	j	j
zzh	.	.	.	.	.	.	.	.	.	.	15	.	.	.	false	false	Message: 2483ms	.	.	.	.	.	.	.	.	.	.	.	TRIAL_RESULT 0	2483	.	.	zzh.edf	RIGHT	2438	2726803	Full Trial Period	2724365	93	Trial: 93	2724365	111	ÃæÌõ	º£´ø	Î§½í	j	j
zzh	.	.	.	.	.	.	.	.	.	.	1	.	.	.	false	false	Message: -15ms	.	.	.	.	.	.	.	.	.	.	.	TRIALID 93	-15	.	.	zzh.edf	RIGHT	6021	2735484	Full Trial Period	2729463	94	Trial: 94	2729463	78	ºÉ°üµ°	ºôÀ²È¦	ÊÖïí	j	j
zzh	.	.	.	.	.	.	.	.	.	.	2	.	.	.	false	false	Message: -1ms	.	.	.	.	.	.	.	.	.	.	.	RECCFG CR 1000 2 0 R	-1	.	.	zzh.edf	RIGHT	6021	2735484	Full Trial Period	2729463	94	Trial: 94	2729463	78	ºÉ°üµ°	ºôÀ²È¦	ÊÖïí	j	j
zzh	.	.	.	.	.	.	.	.	.	.	3	.	.	.	false	false	Message: -1ms	.	.	.	.	.	.	.	.	.	.	.	ELCLCFG TOWER	-1	.	.	zzh.edf	RIGHT	6021	2735484	Full Trial Period	2729463	94	Trial: 94	2729463	78	ºÉ°üµ°	ºôÀ²È¦	ÊÖïí	j	j
zzh	.	.	.	.	.	.	.	.	.	.	4	.	.	.	false	false	Message: -1ms	.	.	.	.	.	.	.	.	.	.	.	GAZE_COORDS 0.00 0.00 1023.00 767.00	-1	.	.	zzh.edf	RIGHT	6021	2735484	Full Trial Period	2729463	94	Trial: 94	2729463	78	ºÉ°üµ°	ºôÀ²È¦	ÊÖïí	j	j
zzh	.	.	.	.	.	.	.	.	.	.	5	.	.	.	false	false	Message: -1ms	.	.	.	.	.	.	.	.	.	.	.	THRESHOLDS R 145 243	-1	.	.	zzh.edf	RIGHT	6021	2735484	Full Trial Period	2729463	94	Trial: 94	2729463	78	ºÉ°üµ°	ºôÀ²È¦	ÊÖïí	j	j
zzh	.	.	.	.	.	.	.	.	.	.	6	.	.	.	false	false	Message: -1ms	.	.	.	.	.	.	.	.	.	.	.	ELCL_PROC CENTROID (3)	-1	.	.	zzh.edf	RIGHT	6021	2735484	Full Trial Period	2729463	94	Trial: 94	2729463	78	ºÉ°üµ°	ºôÀ²È¦	ÊÖïí	j	j
zzh	.	.	.	.	.	.	.	.	.	.	7	.	.	.	false	false	Message: -1ms	.	.	.	.	.	.	.	.	.	.	.	ELCL_PCR_PARAM 5 3.0	-1	.	.	zzh.edf	RIGHT	6021	2735484	Full Trial Period	2729463	94	Trial: 94	2729463	78	ºÉ°üµ°	ºôÀ²È¦	ÊÖïí	j	j
zzh	.	.	.	.	.	.	.	.	.	.	8	.	.	.	false	true	Message: 0ms	.	.	.	.	.	.	.	.	.	.	.	!MODE RECORD CR 1000 2 0 R	0	.	.	zzh.edf	RIGHT	6021	2735484	Full Trial Period	2729463	94	Trial: 94	2729463	78	ºÉ°üµ°	ºôÀ²È¦	ÊÖïí	j	j
zzh	.	.	.	.	.	.	.	.	.	.	9	.	.	.	false	false	Message: 43ms	1.62	53.88	30	69	169.90	374.60	1	196.50	40	123.20	389.80	SYNCTIME	43	.	.	zzh.edf	RIGHT	6021	2735484	Full Trial Period	2729463	94	Trial: 94	2729463	78	ºÉ°üµ°	ºôÀ²È¦	ÊÖïí	j	j
zzh	.	.	.	.	.	.	.	.	.	.	10	.	.	.	false	false	Message: 1366ms	7.63	133.86	57	1379	372.30	393.50	5	360.20	1323	144.20	397.10	INVISIBLE_BOUNDARY[1]	1366	.	.	zzh.edf	RIGHT	6021	2735484	Full Trial Period	2729463	94	Trial: 94	2729463	78	ºÉ°üµ°	ºôÀ²È¦	ÊÖïí	j	j
zzh	.	.	.	.	.	.	.	.	.	.	11	.	.	.	false	false	Message: 1375ms	7.63	133.86	57	1379	372.30	393.50	5	360.20	1323	144.20	397.10	SYNCTIME	1375	.	.	zzh.edf	RIGHT	6021	2735484	Full Trial Period	2729463	94	Trial: 94	2729463	78	ºÉ°üµ°	ºôÀ²È¦	ÊÖïí	j	j
zzh	150	4968	3	4819	.	.	.	.	.	.	12	.	.	.	false	false	Message: 4930ms	0.89	5.29	169	4977	889.70	360.70	15	0.00	4809	913.40	373.70	INVISIBLE_BOUNDARY[2]	4930	.	.	zzh.edf	RIGHT	6021	2735484	Full Trial Period	2729463	94	Trial: 94	2729463	78	ºÉ°üµ°	ºôÀ²È¦	ÊÖïí	j	j
zzh	150	4968	3	4819	.	.	.	.	.	.	13	.	.	.	false	false	Message: 4933ms	0.89	5.29	169	4977	889.70	360.70	15	0.00	4809	913.40	373.70	SYNCTIME	4933	.	.	zzh.edf	RIGHT	6021	2735484	Full Trial Period	2729463	94	Trial: 94	2729463	78	ºÉ°üµ°	ºôÀ²È¦	ÊÖïí	j	j
zzh	.	.	.	.	215	6019	17	5805	886.50	384.70	14	[1]	2	RECTANGLE_INTERESTAREA	false	false	Message: 6002ms	.	.	.	.	.	.	.	.	.	.	.	KEYBOARD	6002	886.50	384.70	zzh.edf	RIGHT	6021	2735484	Full Trial Period	2729463	94	Trial: 94	2729463	78	ºÉ°üµ°	ºôÀ²È¦	ÊÖïí	j	j
zzh	.	.	.	.	.	.	.	.	.	.	15	.	.	.	false	false	Message: 6061ms	.	.	.	.	.	.	.	.	.	.	.	TRIAL_RESULT 0	6061	.	.	zzh.edf	RIGHT	6021	2735484	Full Trial Period	2729463	94	Trial: 94	2729463	78	ºÉ°üµ°	ºôÀ²È¦	ÊÖïí	j	j
zzh	.	.	.	.	.	.	.	.	.	.	1	.	.	.	false	false	Message: -18ms	.	.	.	.	.	.	.	.	.	.	.	TRIALID 94	-18	.	.	zzh.edf	RIGHT	6983	2744180	Full Trial Period	2737197	95	Trial: 95	2737197	86	¶ú»ú	Ð¬´ø	öÏÓãË¿	j	j
zzh	.	.	.	.	.	.	.	.	.	.	2	.	.	.	false	false	Message: -1ms	.	.	.	.	.	.	.	.	.	.	.	RECCFG CR 1000 2 0 R	-1	.	.	zzh.edf	RIGHT	6983	2744180	Full Trial Period	2737197	95	Trial: 95	2737197	86	¶ú»ú	Ð¬´ø	öÏÓãË¿	j	j
zzh	.	.	.	.	.	.	.	.	.	.	3	.	.	.	false	false	Message: -1ms	.	.	.	.	.	.	.	.	.	.	.	ELCLCFG TOWER	-1	.	.	zzh.edf	RIGHT	6983	2744180	Full Trial Period	2737197	95	Trial: 95	2737197	86	¶ú»ú	Ð¬´ø	öÏÓãË¿	j	j
zzh	.	.	.	.	.	.	.	.	.	.	4	.	.	.	false	false	Message: -1ms	.	.	.	.	.	.	.	.	.	.	.	GAZE_COORDS 0.00 0.00 1023.00 767.00	-1	.	.	zzh.edf	RIGHT	6983	2744180	Full Trial Period	2737197	95	Trial: 95	2737197	86	¶ú»ú	Ð¬´ø	öÏÓãË¿	j	j
zzh	.	.	.	.	.	.	.	.	.	.	5	.	.	.	false	false	Message: -1ms	.	.	.	.	.	.	.	.	.	.	.	THRESHOLDS R 145 243	-1	.	.	zzh.edf	RIGHT	6983	2744180	Full Trial Period	2737197	95	Trial: 95	2737197	86	¶ú»ú	Ð¬´ø	öÏÓãË¿	j	j
zzh	.	.	.	.	.	.	.	.	.	.	6	.	.	.	false	false	Message: -1ms	.	.	.	.	.	.	.	.	.	.	.	ELCL_PROC CENTROID (3)	-1	.	.	zzh.edf	RIGHT	6983	2744180	Full Trial Period	2737197	95	Trial: 95	2737197	86	¶ú»ú	Ð¬´ø	öÏÓãË¿	j	j
zzh	.	.	.	.	.	.	.	.	.	.	7	.	.	.	false	false	Message: -1ms	.	.	.	.	.	.	.	.	.	.	.	ELCL_PCR_PARAM 5 3.0	-1	.	.	zzh.edf	RIGHT	6983	2744180	Full Trial Period	2737197	95	Trial: 95	2737197	86	¶ú»ú	Ð¬´ø	öÏÓãË¿	j	j
zzh	.	.	.	.	.	.	.	.	.	.	8	.	.	.	false	true	Message: 0ms	.	.	.	.	.	.	.	.	.	.	.	!MODE RECORD CR 1000 2 0 R	0	.	.	zzh.edf	RIGHT	6983	2744180	Full Trial Period	2737197	95	Trial: 95	2737197	86	¶ú»ú	Ð¬´ø	öÏÓãË¿	j	j
zzh	.	.	.	.	916	922	1	7	142.00	391.80	9	.	.	.	false	false	Message: 40ms	.	.	.	.	.	.	.	.	.	.	.	SYNCTIME	40	142.00	391.80	zzh.edf	RIGHT	6983	2744180	Full Trial Period	2737197	95	Trial: 95	2737197	86	¶ú»ú	Ð¬´ø	öÏÓãË¿	j	j
zzh	.	.	.	.	.	.	.	.	.	.	10	.	.	.	false	false	Message: 3508ms	13.25	217.21	61	3535	546.60	376.80	6	429.40	3475	152.00	390.10	INVISIBLE_BOUNDARY[1]	3508	.	.	zzh.edf	RIGHT	6983	2744180	Full Trial Period	2737197	95	Trial: 95	2737197	86	¶ú»ú	Ð¬´ø	öÏÓãË¿	j	j
zzh	.	.	.	.	.	.	.	.	.	.	11	.	.	.	false	false	Message: 3515ms	13.25	217.21	61	3535	546.60	376.80	6	429.40	3475	152.00	390.10	SYNCTIME	3515	.	.	zzh.edf	RIGHT	6983	2744180	Full Trial Period	2737197	95	Trial: 95	2737197	86	¶ú»ú	Ð¬´ø	öÏÓãË¿	j	j
zzh	150	6287	2	6138	.	.	.	.	.	.	12	.	.	.	false	false	Message: 6159ms	3.17	16.77	189	6296	628.60	384.30	12	284.80	6108	536.50	391.40	INVISIBLE_BOUNDARY[2]	6159	.	.	zzh.edf	RIGHT	6983	2744180	Full Trial Period	2737197	95	Trial: 95	2737197	86	¶ú»ú	Ð¬´ø	öÏÓãË¿	j	j
zzh	150	6287	2	6138	.	.	.	.	.	.	13	.	.	.	false	false	Message: 6164ms	3.17	16.77	189	6296	628.60	384.30	12	284.80	6108	536.50	391.40	SYNCTIME	6164	.	.	zzh.edf	RIGHT	6983	2744180	Full Trial Period	2737197	95	Trial: 95	2737197	86	¶ú»ú	Ð¬´ø	öÏÓãË¿	j	j
zzh	.	.	.	.	75	6981	15	6907	862.80	382.70	14	[1]	2	RECTANGLE_INTERESTAREA	false	false	Message: 6964ms	.	.	.	.	.	.	.	.	.	.	.	KEYBOARD	6964	862.80	382.70	zzh.edf	RIGHT	6983	2744180	Full Trial Period	2737197	95	Trial: 95	2737197	86	¶ú»ú	Ð¬´ø	öÏÓãË¿	j	j
zzh	.	.	.	.	.	.	.	.	.	.	15	.	.	.	false	false	Message: 7034ms	.	.	.	.	.	.	.	.	.	.	.	TRIAL_RESULT 0	7034	.	.	zzh.edf	RIGHT	6983	2744180	Full Trial Period	2737197	95	Trial: 95	2737197	86	¶ú»ú	Ð¬´ø	öÏÓãË¿	j	j
zzh	.	.	.	.	.	.	.	.	.	.	1	.	.	.	false	false	Message: -21ms	.	.	.	.	.	.	.	.	.	.	.	TRIALID 95	-21	.	.	zzh.edf	RIGHT	4990	2750931	Full Trial Period	2745941	96	Trial: 96	2745941	4	Ì«Ñô	²ÍÅÌ	ÐÉÐÉ	f	f
zzh	.	.	.	.	.	.	.	.	.	.	2	.	.	.	false	false	Message: -1ms	.	.	.	.	.	.	.	.	.	.	.	RECCFG CR 1000 2 0 R	-1	.	.	zzh.edf	RIGHT	4990	2750931	Full Trial Period	2745941	96	Trial: 96	2745941	4	Ì«Ñô	²ÍÅÌ	ÐÉÐÉ	f	f
zzh	.	.	.	.	.	.	.	.	.	.	3	.	.	.	false	false	Message: -1ms	.	.	.	.	.	.	.	.	.	.	.	ELCLCFG TOWER	-1	.	.	zzh.edf	RIGHT	4990	2750931	Full Trial Period	2745941	96	Trial: 96	2745941	4	Ì«Ñô	²ÍÅÌ	ÐÉÐÉ	f	f
zzh	.	.	.	.	.	.	.	.	.	.	4	.	.	.	false	false	Message: -1ms	.	.	.	.	.	.	.	.	.	.	.	GAZE_COORDS 0.00 0.00 1023.00 767.00	-1	.	.	zzh.edf	RIGHT	4990	2750931	Full Trial Period	2745941	96	Trial: 96	2745941	4	Ì«Ñô	²ÍÅÌ	ÐÉÐÉ	f	f
zzh	.	.	.	.	.	.	.	.	.	.	5	.	.	.	false	false	Message: -1ms	.	.	.	.	.	.	.	.	.	.	.	THRESHOLDS R 145 243	-1	.	.	zzh.edf	RIGHT	4990	2750931	Full Trial Period	2745941	96	Trial: 96	2745941	4	Ì«Ñô	²ÍÅÌ	ÐÉÐÉ	f	f
zzh	.	.	.	.	.	.	.	.	.	.	6	.	.	.	false	false	Message: -1ms	.	.	.	.	.	.	.	.	.	.	.	ELCL_PROC CENTROID (3)	-1	.	.	zzh.edf	RIGHT	4990	2750931	Full Trial Period	2745941	96	Trial: 96	2745941	4	Ì«Ñô	²ÍÅÌ	ÐÉÐÉ	f	f
zzh	.	.	.	.	.	.	.	.	.	.	7	.	.	.	false	false	Message: -1ms	.	.	.	.	.	.	.	.	.	.	.	ELCL_PCR_PARAM 5 3.0	-1	.	.	zzh.edf	RIGHT	4990	2750931	Full Trial Period	2745941	96	Trial: 96	2745941	4	Ì«Ñô	²ÍÅÌ	ÐÉÐÉ	f	f
zzh	.	.	.	.	.	.	.	.	.	.	8	.	.	.	false	true	Message: 0ms	.	.	.	.	.	.	.	.	.	.	.	!MODE RECORD CR 1000 2 0 R	0	.	.	zzh.edf	RIGHT	4990	2750931	Full Trial Period	2745941	96	Trial: 96	2745941	4	Ì«Ñô	²ÍÅÌ	ÐÉÐÉ	f	f
zzh	.	.	.	.	503	509	1	7	126.30	399.20	9	.	.	.	false	false	Message: 45ms	.	.	.	.	.	.	.	.	.	.	.	SYNCTIME	45	126.30	399.20	zzh.edf	RIGHT	4990	2750931	Full Trial Period	2745941	96	Trial: 96	2745941	4	Ì«Ñô	²ÍÅÌ	ÐÉÐÉ	f	f
zzh	.	.	.	.	139	945	3	807	390.20	389.30	10	.	.	.	false	false	Message: 808ms	.	.	.	.	.	.	.	.	.	.	.	INVISIBLE_BOUNDARY[1]	808	390.20	389.30	zzh.edf	RIGHT	4990	2750931	Full Trial Period	2745941	96	Trial: 96	2745941	4	Ì«Ñô	²ÍÅÌ	ÐÉÐÉ	f	f
zzh	.	.	.	.	139	945	3	807	390.20	389.30	11	.	.	.	false	false	Message: 812ms	.	.	.	.	.	.	.	.	.	.	.	SYNCTIME	812	390.20	389.30	zzh.edf	RIGHT	4990	2750931	Full Trial Period	2745941	96	Trial: 96	2745941	4	Ì«Ñô	²ÍÅÌ	ÐÉÐÉ	f	f
zzh	190	3909	2	3720	.	.	.	.	.	.	12	.	.	.	false	false	Message: 3860ms	1.58	7.57	209	3918	880.80	368.70	11	0.00	3710	928.80	365.50	INVISIBLE_BOUNDARY[2]	3860	.	.	zzh.edf	RIGHT	4990	2750931	Full Trial Period	2745941	96	Trial: 96	2745941	4	Ì«Ñô	²ÍÅÌ	ÐÉÐÉ	f	f
zzh	190	3909	2	3720	.	.	.	.	.	.	13	.	.	.	false	false	Message: 3869ms	1.58	7.57	209	3918	880.80	368.70	11	0.00	3710	928.80	365.50	SYNCTIME	3869	.	.	zzh.edf	RIGHT	4990	2750931	Full Trial Period	2745941	96	Trial: 96	2745941	4	Ì«Ñô	²ÍÅÌ	ÐÉÐÉ	f	f
zzh	.	.	.	.	398	4988	14	4591	832.70	386.70	14	.	.	.	false	false	Message: 4972ms	.	.	.	.	.	.	.	.	.	.	.	KEYBOARD	4972	832.70	386.70	zzh.edf	RIGHT	4990	2750931	Full Trial Period	2745941	96	Trial: 96	2745941	4	Ì«Ñô	²ÍÅÌ	ÐÉÐÉ	f	f
zzh	.	.	.	.	.	.	.	.	.	.	15	.	.	.	false	false	Message: 5036ms	.	.	.	.	.	.	.	.	.	.	.	TRIAL_RESULT 0	5036	.	.	zzh.edf	RIGHT	4990	2750931	Full Trial Period	2745941	96	Trial: 96	2745941	4	Ì«Ñô	²ÍÅÌ	ÐÉÐÉ	f	f
zzh	.	.	.	.	.	.	.	.	.	.	1	.	.	.	false	false	Message: -16ms	.	.	.	.	.	.	.	.	.	.	.	TRIALID 96	-16	.	.	zzh.edf	RIGHT	2296	2754789	Full Trial Period	2752493	97	Trial: 97	2752493	47	Å¦¿Û	ÏîÁ´	Ìú»·	j	j
zzh	.	.	.	.	.	.	.	.	.	.	2	.	.	.	false	false	Message: -1ms	.	.	.	.	.	.	.	.	.	.	.	RECCFG CR 1000 2 0 R	-1	.	.	zzh.edf	RIGHT	2296	2754789	Full Trial Period	2752493	97	Trial: 97	2752493	47	Å¦¿Û	ÏîÁ´	Ìú»·	j	j
zzh	.	.	.	.	.	.	.	.	.	.	3	.	.	.	false	false	Message: -1ms	.	.	.	.	.	.	.	.	.	.	.	ELCLCFG TOWER	-1	.	.	zzh.edf	RIGHT	2296	2754789	Full Trial Period	2752493	97	Trial: 97	2752493	47	Å¦¿Û	ÏîÁ´	Ìú»·	j	j
zzh	.	.	.	.	.	.	.	.	.	.	4	.	.	.	false	false	Message: -1ms	.	.	.	.	.	.	.	.	.	.	.	GAZE_COORDS 0.00 0.00 1023.00 767.00	-1	.	.	zzh.edf	RIGHT	2296	2754789	Full Trial Period	2752493	97	Trial: 97	2752493	47	Å¦¿Û	ÏîÁ´	Ìú»·	j	j
zzh	.	.	.	.	.	.	.	.	.	.	5	.	.	.	false	false	Message: -1ms	.	.	.	.	.	.	.	.	.	.	.	THRESHOLDS R 145 243	-1	.	.	zzh.edf	RIGHT	2296	2754789	Full Trial Period	2752493	97	Trial: 97	2752493	47	Å¦¿Û	ÏîÁ´	Ìú»·	j	j
zzh	.	.	.	.	.	.	.	.	.	.	6	.	.	.	false	false	Message: -1ms	.	.	.	.	.	.	.	.	.	.	.	ELCL_PROC CENTROID (3)	-1	.	.	zzh.edf	RIGHT	2296	2754789	Full Trial Period	2752493	97	Trial: 97	2752493	47	Å¦¿Û	ÏîÁ´	Ìú»·	j	j
zzh	.	.	.	.	.	.	.	.	.	.	7	.	.	.	false	false	Message: -1ms	.	.	.	.	.	.	.	.	.	.	.	ELCL_PCR_PARAM 5 3.0	-1	.	.	zzh.edf	RIGHT	2296	2754789	Full Trial Period	2752493	97	Trial: 97	2752493	47	Å¦¿Û	ÏîÁ´	Ìú»·	j	j
zzh	.	.	.	.	.	.	.	.	.	.	8	.	.	.	false	true	Message: 0ms	.	.	.	.	.	.	.	.	.	.	.	!MODE RECORD CR 1000 2 0 R	0	.	.	zzh.edf	RIGHT	2296	2754789	Full Trial Period	2752493	97	Trial: 97	2752493	47	Å¦¿Û	ÏîÁ´	Ìú»·	j	j
zzh	.	.	.	.	437	443	1	7	119.40	386.00	9	.	.	.	false	false	Message: 42ms	.	.	.	.	.	.	.	.	.	.	.	SYNCTIME	42	119.40	386.00	zzh.edf	RIGHT	2296	2754789	Full Trial Period	2752493	97	Trial: 97	2752493	47	Å¦¿Û	ÏîÁ´	Ìú»·	j	j
zzh	.	.	.	.	.	.	.	.	.	.	10	.	.	.	false	false	Message: 704ms	10.23	173.46	59	719	451.00	386.50	2	280.30	661	146.20	396.90	INVISIBLE_BOUNDARY[1]	704	.	.	zzh.edf	RIGHT	2296	2754789	Full Trial Period	2752493	97	Trial: 97	2752493	47	Å¦¿Û	ÏîÁ´	Ìú»·	j	j
zzh	.	.	.	.	.	.	.	.	.	.	11	.	.	.	false	false	Message: 708ms	10.23	173.46	59	719	451.00	386.50	2	280.30	661	146.20	396.90	SYNCTIME	708	.	.	zzh.edf	RIGHT	2296	2754789	Full Trial Period	2752493	97	Trial: 97	2752493	47	Å¦¿Û	ÏîÁ´	Ìú»·	j	j
zzh	.	.	.	.	.	.	.	.	.	.	12	.	.	.	false	false	Message: 1611ms	9.25	181.32	51	1619	783.30	385.40	4	265.00	1569	510.50	385.20	INVISIBLE_BOUNDARY[2]	1611	.	.	zzh.edf	RIGHT	2296	2754789	Full Trial Period	2752493	97	Trial: 97	2752493	47	Å¦¿Û	ÏîÁ´	Ìú»·	j	j
zzh	.	.	.	.	.	.	.	.	.	.	13	.	.	.	false	false	Message: 1616ms	9.25	181.32	51	1619	783.30	385.40	4	265.00	1569	510.50	385.20	SYNCTIME	1616	.	.	zzh.edf	RIGHT	2296	2754789	Full Trial Period	2752493	97	Trial: 97	2752493	47	Å¦¿Û	ÏîÁ´	Ìú»·	j	j
zzh	163	2295	1	2133	.	.	.	.	.	.	14	.	.	.	false	false	Message: 2277ms	2.70	15.62	173	2295	869.40	374.80	6	0.00	2123	787.90	384.60	KEYBOARD	2277	.	.	zzh.edf	RIGHT	2296	2754789	Full Trial Period	2752493	97	Trial: 97	2752493	47	Å¦¿Û	ÏîÁ´	Ìú»·	j	j
zzh	.	.	.	.	.	.	.	.	.	.	15	.	.	.	false	false	Message: 2340ms	.	.	.	.	.	.	.	.	.	.	.	TRIAL_RESULT 0	2340	.	.	zzh.edf	RIGHT	2296	2754789	Full Trial Period	2752493	97	Trial: 97	2752493	47	Å¦¿Û	ÏîÁ´	Ìú»·	j	j
zzh	.	.	.	.	.	.	.	.	.	.	1	.	.	.	false	false	Message: -15ms	.	.	.	.	.	.	.	.	.	.	.	TRIALID 97	-15	.	.	zzh.edf	RIGHT	3643	2760326	Full Trial Period	2756683	98	Trial: 98	2756683	118	À¬»øÍ°	ÒûË®»ú	²¤ÂÜ	f	f
zzh	.	.	.	.	.	.	.	.	.	.	2	.	.	.	false	false	Message: -1ms	.	.	.	.	.	.	.	.	.	.	.	RECCFG CR 1000 2 0 R	-1	.	.	zzh.edf	RIGHT	3643	2760326	Full Trial Period	2756683	98	Trial: 98	2756683	118	À¬»øÍ°	ÒûË®»ú	²¤ÂÜ	f	f
zzh	.	.	.	.	.	.	.	.	.	.	3	.	.	.	false	false	Message: -1ms	.	.	.	.	.	.	.	.	.	.	.	ELCLCFG TOWER	-1	.	.	zzh.edf	RIGHT	3643	2760326	Full Trial Period	2756683	98	Trial: 98	2756683	118	À¬»øÍ°	ÒûË®»ú	²¤ÂÜ	f	f
zzh	.	.	.	.	.	.	.	.	.	.	4	.	.	.	false	false	Message: -1ms	.	.	.	.	.	.	.	.	.	.	.	GAZE_COORDS 0.00 0.00 1023.00 767.00	-1	.	.	zzh.edf	RIGHT	3643	2760326	Full Trial Period	2756683	98	Trial: 98	2756683	118	À¬»øÍ°	ÒûË®»ú	²¤ÂÜ	f	f
zzh	.	.	.	.	.	.	.	.	.	.	5	.	.	.	false	false	Message: -1ms	.	.	.	.	.	.	.	.	.	.	.	THRESHOLDS R 145 243	-1	.	.	zzh.edf	RIGHT	3643	2760326	Full Trial Period	2756683	98	Trial: 98	2756683	118	À¬»øÍ°	ÒûË®»ú	²¤ÂÜ	f	f
zzh	.	.	.	.	.	.	.	.	.	.	6	.	.	.	false	false	Message: -1ms	.	.	.	.	.	.	.	.	.	.	.	ELCL_PROC CENTROID (3)	-1	.	.	zzh.edf	RIGHT	3643	2760326	Full Trial Period	2756683	98	Trial: 98	2756683	118	À¬»øÍ°	ÒûË®»ú	²¤ÂÜ	f	f
zzh	.	.	.	.	.	.	.	.	.	.	7	.	.	.	false	false	Message: -1ms	.	.	.	.	.	.	.	.	.	.	.	ELCL_PCR_PARAM 5 3.0	-1	.	.	zzh.edf	RIGHT	3643	2760326	Full Trial Period	2756683	98	Trial: 98	2756683	118	À¬»øÍ°	ÒûË®»ú	²¤ÂÜ	f	f
zzh	.	.	.	.	.	.	.	.	.	.	8	.	.	.	false	true	Message: 0ms	.	.	.	.	.	.	.	.	.	.	.	!MODE RECORD CR 1000 2 0 R	0	.	.	zzh.edf	RIGHT	3643	2760326	Full Trial Period	2756683	98	Trial: 98	2756683	118	À¬»øÍ°	ÒûË®»ú	²¤ÂÜ	f	f
zzh	.	.	.	.	344	350	1	7	141.00	387.20	9	.	.	.	false	false	Message: 43ms	.	.	.	.	.	.	.	.	.	.	.	SYNCTIME	43	141.00	387.20	zzh.edf	RIGHT	3643	2760326	Full Trial Period	2756683	98	Trial: 98	2756683	118	À¬»øÍ°	ÒûË®»ú	²¤ÂÜ	f	f
zzh	470	1768	2	1299	.	.	.	.	.	.	10	.	.	.	false	false	Message: 1527ms	13.79	26.57	519	1807	491.50	384.90	4	714.70	1289	82.30	460.00	INVISIBLE_BOUNDARY[1]	1527	.	.	zzh.edf	RIGHT	3643	2760326	Full Trial Period	2756683	98	Trial: 98	2756683	118	À¬»øÍ°	ÒûË®»ú	²¤ÂÜ	f	f
zzh	470	1768	2	1299	.	.	.	.	.	.	11	.	.	.	false	false	Message: 1534ms	13.79	26.57	519	1807	491.50	384.90	4	714.70	1289	82.30	460.00	SYNCTIME	1534	.	.	zzh.edf	RIGHT	3643	2760326	Full Trial Period	2756683	98	Trial: 98	2756683	118	À¬»øÍ°	ÒûË®»ú	²¤ÂÜ	f	f
zzh	458	2406	3	1949	.	.	.	.	.	.	12	.	.	.	false	false	Message: 2358ms	11.16	22.88	488	2415	812.40	467.20	5	552.30	1928	489.80	389.20	INVISIBLE_BOUNDARY[2]	2358	.	.	zzh.edf	RIGHT	3643	2760326	Full Trial Period	2756683	98	Trial: 98	2756683	118	À¬»øÍ°	ÒûË®»ú	²¤ÂÜ	f	f
zzh	458	2406	3	1949	.	.	.	.	.	.	13	.	.	.	false	false	Message: 2367ms	11.16	22.88	488	2415	812.40	467.20	5	552.30	1928	489.80	389.20	SYNCTIME	2367	.	.	zzh.edf	RIGHT	3643	2760326	Full Trial Period	2756683	98	Trial: 98	2756683	118	À¬»øÍ°	ÒûË®»ú	²¤ÂÜ	f	f
zzh	.	.	.	.	460	3641	8	3182	598.00	365.10	14	.	.	.	false	false	Message: 3624ms	.	.	.	.	.	.	.	.	.	.	.	KEYBOARD	3624	598.00	365.10	zzh.edf	RIGHT	3643	2760326	Full Trial Period	2756683	98	Trial: 98	2756683	118	À¬»øÍ°	ÒûË®»ú	²¤ÂÜ	f	f
zzh	.	.	.	.	.	.	.	.	.	.	15	.	.	.	false	false	Message: 3684ms	.	.	.	.	.	.	.	.	.	.	.	TRIAL_RESULT 0	3684	.	.	zzh.edf	RIGHT	3643	2760326	Full Trial Period	2756683	98	Trial: 98	2756683	118	À¬»øÍ°	ÒûË®»ú	²¤ÂÜ	f	f
zzh	.	.	.	.	.	.	.	.	.	.	1	.	.	.	false	false	Message: -16ms	.	.	.	.	.	.	.	.	.	.	.	TRIALID 98	-16	.	.	zzh.edf	RIGHT	6566	2768799	Full Trial Period	2762233	99	Trial: 99	2762233	25	ÊÖïí	ÂÖÌ¥	¹þÃÜ¹Ï	f	f
zzh	.	.	.	.	.	.	.	.	.	.	2	.	.	.	false	false	Message: -1ms	.	.	.	.	.	.	.	.	.	.	.	RECCFG CR 1000 2 0 R	-1	.	.	zzh.edf	RIGHT	6566	2768799	Full Trial Period	2762233	99	Trial: 99	2762233	25	ÊÖïí	ÂÖÌ¥	¹þÃÜ¹Ï	f	f
zzh	.	.	.	.	.	.	.	.	.	.	3	.	.	.	false	false	Message: -1ms	.	.	.	.	.	.	.	.	.	.	.	ELCLCFG TOWER	-1	.	.	zzh.edf	RIGHT	6566	2768799	Full Trial Period	2762233	99	Trial: 99	2762233	25	ÊÖïí	ÂÖÌ¥	¹þÃÜ¹Ï	f	f
zzh	.	.	.	.	.	.	.	.	.	.	4	.	.	.	false	false	Message: -1ms	.	.	.	.	.	.	.	.	.	.	.	GAZE_COORDS 0.00 0.00 1023.00 767.00	-1	.	.	zzh.edf	RIGHT	6566	2768799	Full Trial Period	2762233	99	Trial: 99	2762233	25	ÊÖïí	ÂÖÌ¥	¹þÃÜ¹Ï	f	f
zzh	.	.	.	.	.	.	.	.	.	.	5	.	.	.	false	false	Message: -1ms	.	.	.	.	.	.	.	.	.	.	.	THRESHOLDS R 145 243	-1	.	.	zzh.edf	RIGHT	6566	2768799	Full Trial Period	2762233	99	Trial: 99	2762233	25	ÊÖïí	ÂÖÌ¥	¹þÃÜ¹Ï	f	f
zzh	.	.	.	.	.	.	.	.	.	.	6	.	.	.	false	false	Message: -1ms	.	.	.	.	.	.	.	.	.	.	.	ELCL_PROC CENTROID (3)	-1	.	.	zzh.edf	RIGHT	6566	2768799	Full Trial Period	2762233	99	Trial: 99	2762233	25	ÊÖïí	ÂÖÌ¥	¹þÃÜ¹Ï	f	f
zzh	.	.	.	.	.	.	.	.	.	.	7	.	.	.	false	false	Message: -1ms	.	.	.	.	.	.	.	.	.	.	.	ELCL_PCR_PARAM 5 3.0	-1	.	.	zzh.edf	RIGHT	6566	2768799	Full Trial Period	2762233	99	Trial: 99	2762233	25	ÊÖïí	ÂÖÌ¥	¹þÃÜ¹Ï	f	f
zzh	.	.	.	.	.	.	.	.	.	.	8	.	.	.	false	true	Message: 0ms	.	.	.	.	.	.	.	.	.	.	.	!MODE RECORD CR 1000 2 0 R	0	.	.	zzh.edf	RIGHT	6566	2768799	Full Trial Period	2762233	99	Trial: 99	2762233	25	ÊÖïí	ÂÖÌ¥	¹þÃÜ¹Ï	f	f
zzh	.	.	.	.	358	364	1	7	117.00	387.60	9	.	.	.	false	false	Message: 50ms	.	.	.	.	.	.	.	.	.	.	.	SYNCTIME	50	117.00	387.60	zzh.edf	RIGHT	6566	2768799	Full Trial Period	2762233	99	Trial: 99	2762233	25	ÊÖïí	ÂÖÌ¥	¹þÃÜ¹Ï	f	f
zzh	.	.	.	.	.	.	.	.	.	.	10	.	.	.	false	false	Message: 1080ms	9.98	175.03	57	1095	451.00	388.60	2	351.60	1039	154.20	390.10	INVISIBLE_BOUNDARY[1]	1080	.	.	zzh.edf	RIGHT	6566	2768799	Full Trial Period	2762233	99	Trial: 99	2762233	25	ÊÖïí	ÂÖÌ¥	¹þÃÜ¹Ï	f	f
zzh	.	.	.	.	.	.	.	.	.	.	11	.	.	.	false	false	Message: 1083ms	9.98	175.03	57	1095	451.00	388.60	2	351.60	1039	154.20	390.10	SYNCTIME	1083	.	.	zzh.edf	RIGHT	6566	2768799	Full Trial Period	2762233	99	Trial: 99	2762233	25	ÊÖïí	ÂÖÌ¥	¹þÃÜ¹Ï	f	f
zzh	915	5146	2	4232	.	.	.	.	.	.	12	.	.	.	false	false	Message: 4380ms	3.28	3.51	934	5155	830.80	531.50	9	362.70	4222	922.40	577.10	INVISIBLE_BOUNDARY[2]	4380	.	.	zzh.edf	RIGHT	6566	2768799	Full Trial Period	2762233	99	Trial: 99	2762233	25	ÊÖïí	ÂÖÌ¥	¹þÃÜ¹Ï	f	f
zzh	915	5146	2	4232	.	.	.	.	.	.	13	.	.	.	false	false	Message: 4383ms	3.28	3.51	934	5155	830.80	531.50	9	362.70	4222	922.40	577.10	SYNCTIME	4383	.	.	zzh.edf	RIGHT	6566	2768799	Full Trial Period	2762233	99	Trial: 99	2762233	25	ÊÖïí	ÂÖÌ¥	¹þÃÜ¹Ï	f	f
zzh	.	.	.	.	.	.	.	.	.	.	14	.	.	.	false	false	Message: 6547ms	16.34	251.38	65	6564	877.90	392.80	13	367.60	6500	391.30	360.40	KEYBOARD	6547	.	.	zzh.edf	RIGHT	6566	2768799	Full Trial Period	2762233	99	Trial: 99	2762233	25	ÊÖïí	ÂÖÌ¥	¹þÃÜ¹Ï	f	f
zzh	.	.	.	.	.	.	.	.	.	.	15	.	.	.	false	false	Message: 6611ms	.	.	.	.	.	.	.	.	.	.	.	TRIAL_RESULT 0	6611	.	.	zzh.edf	RIGHT	6566	2768799	Full Trial Period	2762233	99	Trial: 99	2762233	25	ÊÖïí	ÂÖÌ¥	¹þÃÜ¹Ï	f	f
zzh	.	.	.	.	.	.	.	.	.	.	1	.	.	.	false	false	Message: -16ms	.	.	.	.	.	.	.	.	.	.	.	TRIALID 99	-16	.	.	zzh.edf	RIGHT	4224	2774606	Full Trial Period	2770382	100	Trial: 100	2770382	89	ÏÚ±ý	ÏóÆå	Í¼ÕÂ	j	j
zzh	.	.	.	.	.	.	.	.	.	.	2	.	.	.	false	false	Message: -1ms	.	.	.	.	.	.	.	.	.	.	.	RECCFG CR 1000 2 0 R	-1	.	.	zzh.edf	RIGHT	4224	2774606	Full Trial Period	2770382	100	Trial: 100	2770382	89	ÏÚ±ý	ÏóÆå	Í¼ÕÂ	j	j
zzh	.	.	.	.	.	.	.	.	.	.	3	.	.	.	false	false	Message: -1ms	.	.	.	.	.	.	.	.	.	.	.	ELCLCFG TOWER	-1	.	.	zzh.edf	RIGHT	4224	2774606	Full Trial Period	2770382	100	Trial: 100	2770382	89	ÏÚ±ý	ÏóÆå	Í¼ÕÂ	j	j
zzh	.	.	.	.	.	.	.	.	.	.	4	.	.	.	false	false	Message: -1ms	.	.	.	.	.	.	.	.	.	.	.	GAZE_COORDS 0.00 0.00 1023.00 767.00	-1	.	.	zzh.edf	RIGHT	4224	2774606	Full Trial Period	2770382	100	Trial: 100	2770382	89	ÏÚ±ý	ÏóÆå	Í¼ÕÂ	j	j
zzh	.	.	.	.	.	.	.	.	.	.	5	.	.	.	false	false	Message: -1ms	.	.	.	.	.	.	.	.	.	.	.	THRESHOLDS R 145 243	-1	.	.	zzh.edf	RIGHT	4224	2774606	Full Trial Period	2770382	100	Trial: 100	2770382	89	ÏÚ±ý	ÏóÆå	Í¼ÕÂ	j	j
zzh	.	.	.	.	.	.	.	.	.	.	6	.	.	.	false	false	Message: -1ms	.	.	.	.	.	.	.	.	.	.	.	ELCL_PROC CENTROID (3)	-1	.	.	zzh.edf	RIGHT	4224	2774606	Full Trial Period	2770382	100	Trial: 100	2770382	89	ÏÚ±ý	ÏóÆå	Í¼ÕÂ	j	j
zzh	.	.	.	.	.	.	.	.	.	.	7	.	.	.	false	false	Message: -1ms	.	.	.	.	.	.	.	.	.	.	.	ELCL_PCR_PARAM 5 3.0	-1	.	.	zzh.edf	RIGHT	4224	2774606	Full Trial Period	2770382	100	Trial: 100	2770382	89	ÏÚ±ý	ÏóÆå	Í¼ÕÂ	j	j
zzh	.	.	.	.	.	.	.	.	.	.	8	.	.	.	false	true	Message: 0ms	.	.	.	.	.	.	.	.	.	.	.	!MODE RECORD CR 1000 2 0 R	0	.	.	zzh.edf	RIGHT	4224	2774606	Full Trial Period	2770382	100	Trial: 100	2770382	89	ÏÚ±ý	ÏóÆå	Í¼ÕÂ	j	j
zzh	.	.	.	.	507	513	1	7	122.80	397.80	9	.	.	.	false	false	Message: 41ms	.	.	.	.	.	.	.	.	.	.	.	SYNCTIME	41	122.80	397.80	zzh.edf	RIGHT	4224	2774606	Full Trial Period	2770382	100	Trial: 100	2770382	89	ÏÚ±ý	ÏóÆå	Í¼ÕÂ	j	j
zzh	.	.	.	.	.	.	.	.	.	.	10	.	.	.	false	false	Message: 1984ms	1.54	73.29	21	1985	528.10	384.40	5	125.60	1965	485.70	370.40	INVISIBLE_BOUNDARY[1]	1984	.	.	zzh.edf	RIGHT	4224	2774606	Full Trial Period	2770382	100	Trial: 100	2770382	89	ÏÚ±ý	ÏóÆå	Í¼ÕÂ	j	j
zzh	.	.	.	.	687	2672	6	1986	526.90	383.50	11	[1]	1	RECTANGLE_INTERESTAREA	false	false	Message: 1991ms	.	.	.	.	.	.	.	.	.	.	.	SYNCTIME	1991	526.90	383.50	zzh.edf	RIGHT	4224	2774606	Full Trial Period	2770382	100	Trial: 100	2770382	89	ÏÚ±ý	ÏóÆå	Í¼ÕÂ	j	j
zzh	.	.	.	.	.	.	.	.	.	.	12	.	.	.	false	false	Message: 2714ms	10.94	173.62	63	2735	851.10	386.50	6	269.20	2673	526.30	380.40	INVISIBLE_BOUNDARY[2]	2714	.	.	zzh.edf	RIGHT	4224	2774606	Full Trial Period	2770382	100	Trial: 100	2770382	89	ÏÚ±ý	ÏóÆå	Í¼ÕÂ	j	j
zzh	.	.	.	.	.	.	.	.	.	.	13	.	.	.	false	false	Message: 2724ms	10.94	173.62	63	2735	851.10	386.50	6	269.20	2673	526.30	380.40	SYNCTIME	2724	.	.	zzh.edf	RIGHT	4224	2774606	Full Trial Period	2770382	100	Trial: 100	2770382	89	ÏÚ±ý	ÏóÆå	Í¼ÕÂ	j	j
zzh	.	.	.	.	275	4222	9	3948	839.50	370.10	14	[1]	2	RECTANGLE_INTERESTAREA	false	false	Message: 4205ms	.	.	.	.	.	.	.	.	.	.	.	KEYBOARD	4205	839.50	370.10	zzh.edf	RIGHT	4224	2774606	Full Trial Period	2770382	100	Trial: 100	2770382	89	ÏÚ±ý	ÏóÆå	Í¼ÕÂ	j	j
zzh	.	.	.	.	.	.	.	.	.	.	15	.	.	.	false	false	Message: 4273ms	.	.	.	.	.	.	.	.	.	.	.	TRIAL_RESULT 0	4273	.	.	zzh.edf	RIGHT	4224	2774606	Full Trial Period	2770382	100	Trial: 100	2770382	89	ÏÚ±ý	ÏóÆå	Í¼ÕÂ	j	j
zzh	.	.	.	.	.	.	.	.	.	.	1	.	.	.	false	false	Message: -17ms	.	.	.	.	.	.	.	.	.	.	.	TRIALID 100	-17	.	.	zzh.edf	RIGHT	2838	2779070	Full Trial Period	2776232	101	Trial: 101	2776232	58	ÏãÑÌ	¸Ö±Ê	º£ëà	f	f
zzh	.	.	.	.	.	.	.	.	.	.	2	.	.	.	false	false	Message: -1ms	.	.	.	.	.	.	.	.	.	.	.	RECCFG CR 1000 2 0 R	-1	.	.	zzh.edf	RIGHT	2838	2779070	Full Trial Period	2776232	101	Trial: 101	2776232	58	ÏãÑÌ	¸Ö±Ê	º£ëà	f	f
zzh	.	.	.	.	.	.	.	.	.	.	3	.	.	.	false	false	Message: -1ms	.	.	.	.	.	.	.	.	.	.	.	ELCLCFG TOWER	-1	.	.	zzh.edf	RIGHT	2838	2779070	Full Trial Period	2776232	101	Trial: 101	2776232	58	ÏãÑÌ	¸Ö±Ê	º£ëà	f	f
zzh	.	.	.	.	.	.	.	.	.	.	4	.	.	.	false	false	Message: -1ms	.	.	.	.	.	.	.	.	.	.	.	GAZE_COORDS 0.00 0.00 1023.00 767.00	-1	.	.	zzh.edf	RIGHT	2838	2779070	Full Trial Period	2776232	101	Trial: 101	2776232	58	ÏãÑÌ	¸Ö±Ê	º£ëà	f	f
zzh	.	.	.	.	.	.	.	.	.	.	5	.	.	.	false	false	Message: -1ms	.	.	.	.	.	.	.	.	.	.	.	THRESHOLDS R 145 243	-1	.	.	zzh.edf	RIGHT	2838	2779070	Full Trial Period	2776232	101	Trial: 101	2776232	58	ÏãÑÌ	¸Ö±Ê	º£ëà	f	f
zzh	.	.	.	.	.	.	.	.	.	.	6	.	.	.	false	false	Message: -1ms	.	.	.	.	.	.	.	.	.	.	.	ELCL_PROC CENTROID (3)	-1	.	.	zzh.edf	RIGHT	2838	2779070	Full Trial Period	2776232	101	Trial: 101	2776232	58	ÏãÑÌ	¸Ö±Ê	º£ëà	f	f
zzh	.	.	.	.	.	.	.	.	.	.	7	.	.	.	false	false	Message: -1ms	.	.	.	.	.	.	.	.	.	.	.	ELCL_PCR_PARAM 5 3.0	-1	.	.	zzh.edf	RIGHT	2838	2779070	Full Trial Period	2776232	101	Trial: 101	2776232	58	ÏãÑÌ	¸Ö±Ê	º£ëà	f	f
zzh	.	.	.	.	.	.	.	.	.	.	8	.	.	.	false	true	Message: 0ms	.	.	.	.	.	.	.	.	.	.	.	!MODE RECORD CR 1000 2 0 R	0	.	.	zzh.edf	RIGHT	2838	2779070	Full Trial Period	2776232	101	Trial: 101	2776232	58	ÏãÑÌ	¸Ö±Ê	º£ëà	f	f
zzh	.	.	.	.	414	420	1	7	117.70	394.40	9	.	.	.	false	false	Message: 41ms	.	.	.	.	.	.	.	.	.	.	.	SYNCTIME	41	117.70	394.40	zzh.edf	RIGHT	2838	2779070	Full Trial Period	2776232	101	Trial: 101	2776232	58	ÏãÑÌ	¸Ö±Ê	º£ëà	f	f
zzh	.	.	.	.	.	.	.	.	.	.	10	.	.	.	false	false	Message: 838ms	11.72	213.10	55	860	510.20	386.20	2	431.60	806	161.60	393.40	INVISIBLE_BOUNDARY[1]	838	.	.	zzh.edf	RIGHT	2838	2779070	Full Trial Period	2776232	101	Trial: 101	2776232	58	ÏãÑÌ	¸Ö±Ê	º£ëà	f	f
zzh	.	.	.	.	.	.	.	.	.	.	11	.	.	.	false	false	Message: 849ms	11.72	213.10	55	860	510.20	386.20	2	431.60	806	161.60	393.40	SYNCTIME	849	.	.	zzh.edf	RIGHT	2838	2779070	Full Trial Period	2776232	101	Trial: 101	2776232	58	ÏãÑÌ	¸Ö±Ê	º£ëà	f	f
zzh	.	.	.	.	.	.	.	.	.	.	12	.	.	.	false	false	Message: 1946ms	2.25	93.70	24	1949	856.10	383.70	5	155.50	1926	788.80	376.70	INVISIBLE_BOUNDARY[2]	1946	.	.	zzh.edf	RIGHT	2838	2779070	Full Trial Period	2776232	101	Trial: 101	2776232	58	ÏãÑÌ	¸Ö±Ê	º£ëà	f	f
zzh	.	.	.	.	.	.	.	.	.	.	13	.	.	.	false	false	Message: 1949ms	2.25	93.70	24	1949	856.10	383.70	5	155.50	1926	788.80	376.70	SYNCTIME	1949	.	.	zzh.edf	RIGHT	2838	2779070	Full Trial Period	2776232	101	Trial: 101	2776232	58	ÏãÑÌ	¸Ö±Ê	º£ëà	f	f
zzh	.	.	.	.	609	2836	7	2228	886.60	379.30	14	[1]	2	RECTANGLE_INTERESTAREA	false	false	Message: 2820ms	.	.	.	.	.	.	.	.	.	.	.	KEYBOARD	2820	886.60	379.30	zzh.edf	RIGHT	2838	2779070	Full Trial Period	2776232	101	Trial: 101	2776232	58	ÏãÑÌ	¸Ö±Ê	º£ëà	f	f
zzh	.	.	.	.	.	.	.	.	.	.	15	.	.	.	false	false	Message: 2887ms	.	.	.	.	.	.	.	.	.	.	.	TRIAL_RESULT 0	2887	.	.	zzh.edf	RIGHT	2838	2779070	Full Trial Period	2776232	101	Trial: 101	2776232	58	ÏãÑÌ	¸Ö±Ê	º£ëà	f	f
zzh	.	.	.	.	.	.	.	.	.	.	1	.	.	.	false	false	Message: -17ms	.	.	.	.	.	.	.	.	.	.	.	TRIALID 101	-17	.	.	zzh.edf	RIGHT	2217	2783056	Full Trial Period	2780839	102	Trial: 102	2780839	63	Æì¸Ë	ÉþË÷	ÏÉÈËÕÆ	f	f
zzh	.	.	.	.	.	.	.	.	.	.	2	.	.	.	false	false	Message: -1ms	.	.	.	.	.	.	.	.	.	.	.	RECCFG CR 1000 2 0 R	-1	.	.	zzh.edf	RIGHT	2217	2783056	Full Trial Period	2780839	102	Trial: 102	2780839	63	Æì¸Ë	ÉþË÷	ÏÉÈËÕÆ	f	f
zzh	.	.	.	.	.	.	.	.	.	.	3	.	.	.	false	false	Message: -1ms	.	.	.	.	.	.	.	.	.	.	.	ELCLCFG TOWER	-1	.	.	zzh.edf	RIGHT	2217	2783056	Full Trial Period	2780839	102	Trial: 102	2780839	63	Æì¸Ë	ÉþË÷	ÏÉÈËÕÆ	f	f
zzh	.	.	.	.	.	.	.	.	.	.	4	.	.	.	false	false	Message: -1ms	.	.	.	.	.	.	.	.	.	.	.	GAZE_COORDS 0.00 0.00 1023.00 767.00	-1	.	.	zzh.edf	RIGHT	2217	2783056	Full Trial Period	2780839	102	Trial: 102	2780839	63	Æì¸Ë	ÉþË÷	ÏÉÈËÕÆ	f	f
zzh	.	.	.	.	.	.	.	.	.	.	5	.	.	.	false	false	Message: -1ms	.	.	.	.	.	.	.	.	.	.	.	THRESHOLDS R 145 243	-1	.	.	zzh.edf	RIGHT	2217	2783056	Full Trial Period	2780839	102	Trial: 102	2780839	63	Æì¸Ë	ÉþË÷	ÏÉÈËÕÆ	f	f
zzh	.	.	.	.	.	.	.	.	.	.	6	.	.	.	false	false	Message: -1ms	.	.	.	.	.	.	.	.	.	.	.	ELCL_PROC CENTROID (3)	-1	.	.	zzh.edf	RIGHT	2217	2783056	Full Trial Period	2780839	102	Trial: 102	2780839	63	Æì¸Ë	ÉþË÷	ÏÉÈËÕÆ	f	f
zzh	.	.	.	.	.	.	.	.	.	.	7	.	.	.	false	false	Message: -1ms	.	.	.	.	.	.	.	.	.	.	.	ELCL_PCR_PARAM 5 3.0	-1	.	.	zzh.edf	RIGHT	2217	2783056	Full Trial Period	2780839	102	Trial: 102	2780839	63	Æì¸Ë	ÉþË÷	ÏÉÈËÕÆ	f	f
zzh	.	.	.	.	.	.	.	.	.	.	8	.	.	.	false	true	Message: 0ms	.	.	.	.	.	.	.	.	.	.	.	!MODE RECORD CR 1000 2 0 R	0	.	.	zzh.edf	RIGHT	2217	2783056	Full Trial Period	2780839	102	Trial: 102	2780839	63	Æì¸Ë	ÉþË÷	ÏÉÈËÕÆ	f	f
zzh	.	.	.	.	308	314	1	7	129.90	386.60	9	.	.	.	false	false	Message: 41ms	.	.	.	.	.	.	.	.	.	.	.	SYNCTIME	41	129.90	386.60	zzh.edf	RIGHT	2217	2783056	Full Trial Period	2780839	102	Trial: 102	2780839	63	Æì¸Ë	ÉþË÷	ÏÉÈËÕÆ	f	f
zzh	.	.	.	.	.	.	.	.	.	.	10	.	.	.	false	false	Message: 666ms	6.15	136.60	45	691	503.30	382.70	3	232.20	647	323.40	391.10	INVISIBLE_BOUNDARY[1]	666	.	.	zzh.edf	RIGHT	2217	2783056	Full Trial Period	2780839	102	Trial: 102	2780839	63	Æì¸Ë	ÉþË÷	ÏÉÈËÕÆ	f	f
zzh	.	.	.	.	.	.	.	.	.	.	11	.	.	.	false	false	Message: 674ms	6.15	136.60	45	691	503.30	382.70	3	232.20	647	323.40	391.10	SYNCTIME	674	.	.	zzh.edf	RIGHT	2217	2783056	Full Trial Period	2780839	102	Trial: 102	2780839	63	Æì¸Ë	ÉþË÷	ÏÉÈËÕÆ	f	f
zzh	.	.	.	.	.	.	.	.	.	.	12	.	.	.	false	false	Message: 1263ms	11.91	175.19	68	1290	900.30	388.30	5	257.50	1223	544.10	386.40	INVISIBLE_BOUNDARY[2]	1263	.	.	zzh.edf	RIGHT	2217	2783056	Full Trial Period	2780839	102	Trial: 102	2780839	63	Æì¸Ë	ÉþË÷	ÏÉÈËÕÆ	f	f
zzh	.	.	.	.	.	.	.	.	.	.	13	.	.	.	false	false	Message: 1266ms	11.91	175.19	68	1290	900.30	388.30	5	257.50	1223	544.10	386.40	SYNCTIME	1266	.	.	zzh.edf	RIGHT	2217	2783056	Full Trial Period	2780839	102	Trial: 102	2780839	63	Æì¸Ë	ÉþË÷	ÏÉÈËÕÆ	f	f
zzh	511	2216	1	1706	.	.	.	.	.	.	14	.	.	.	false	false	Message: 2198ms	0.24	0.47	521	2216	848.40	582.90	7	238.60	1696	848.50	590.50	KEYBOARD	2198	.	.	zzh.edf	RIGHT	2217	2783056	Full Trial Period	2780839	102	Trial: 102	2780839	63	Æì¸Ë	ÉþË÷	ÏÉÈËÕÆ	f	f
zzh	.	.	.	.	.	.	.	.	.	.	15	.	.	.	false	false	Message: 2295ms	.	.	.	.	.	.	.	.	.	.	.	TRIAL_RESULT 0	2295	.	.	zzh.edf	RIGHT	2217	2783056	Full Trial Period	2780839	102	Trial: 102	2780839	63	Æì¸Ë	ÉþË÷	ÏÉÈËÕÆ	f	f
zzh	.	.	.	.	.	.	.	.	.	.	1	.	.	.	false	false	Message: -68ms	.	.	.	.	.	.	.	.	.	.	.	TRIALID 102	-68	.	.	zzh.edf	RIGHT	2961	2788351	Full Trial Period	2785390	103	Trial: 103	2785390	81	°ôÇò¹÷	¸ÊÕá	Æì¸Ë	f	j
zzh	.	.	.	.	.	.	.	.	.	.	2	.	.	.	false	false	Message: -1ms	.	.	.	.	.	.	.	.	.	.	.	RECCFG CR 1000 2 0 R	-1	.	.	zzh.edf	RIGHT	2961	2788351	Full Trial Period	2785390	103	Trial: 103	2785390	81	°ôÇò¹÷	¸ÊÕá	Æì¸Ë	f	j
zzh	.	.	.	.	.	.	.	.	.	.	3	.	.	.	false	false	Message: -1ms	.	.	.	.	.	.	.	.	.	.	.	ELCLCFG TOWER	-1	.	.	zzh.edf	RIGHT	2961	2788351	Full Trial Period	2785390	103	Trial: 103	2785390	81	°ôÇò¹÷	¸ÊÕá	Æì¸Ë	f	j
zzh	.	.	.	.	.	.	.	.	.	.	4	.	.	.	false	false	Message: -1ms	.	.	.	.	.	.	.	.	.	.	.	GAZE_COORDS 0.00 0.00 1023.00 767.00	-1	.	.	zzh.edf	RIGHT	2961	2788351	Full Trial Period	2785390	103	Trial: 103	2785390	81	°ôÇò¹÷	¸ÊÕá	Æì¸Ë	f	j
zzh	.	.	.	.	.	.	.	.	.	.	5	.	.	.	false	false	Message: -1ms	.	.	.	.	.	.	.	.	.	.	.	THRESHOLDS R 145 243	-1	.	.	zzh.edf	RIGHT	2961	2788351	Full Trial Period	2785390	103	Trial: 103	2785390	81	°ôÇò¹÷	¸ÊÕá	Æì¸Ë	f	j
zzh	.	.	.	.	.	.	.	.	.	.	6	.	.	.	false	false	Message: -1ms	.	.	.	.	.	.	.	.	.	.	.	ELCL_PROC CENTROID (3)	-1	.	.	zzh.edf	RIGHT	2961	2788351	Full Trial Period	2785390	103	Trial: 103	2785390	81	°ôÇò¹÷	¸ÊÕá	Æì¸Ë	f	j
zzh	.	.	.	.	.	.	.	.	.	.	7	.	.	.	false	false	Message: -1ms	.	.	.	.	.	.	.	.	.	.	.	ELCL_PCR_PARAM 5 3.0	-1	.	.	zzh.edf	RIGHT	2961	2788351	Full Trial Period	2785390	103	Trial: 103	2785390	81	°ôÇò¹÷	¸ÊÕá	Æì¸Ë	f	j
zzh	.	.	.	.	.	.	.	.	.	.	8	.	.	.	false	true	Message: 0ms	.	.	.	.	.	.	.	.	.	.	.	!MODE RECORD CR 1000 2 0 R	0	.	.	zzh.edf	RIGHT	2961	2788351	Full Trial Period	2785390	103	Trial: 103	2785390	81	°ôÇò¹÷	¸ÊÕá	Æì¸Ë	f	j
zzh	472	472	1	1	.	.	.	.	.	.	9	.	.	.	false	false	Message: 40ms	.	.	481	481	108.70	484.00	1	264.80	1	.	.	SYNCTIME	40	.	.	zzh.edf	RIGHT	2961	2788351	Full Trial Period	2785390	103	Trial: 103	2785390	81	°ôÇò¹÷	¸ÊÕá	Æì¸Ë	f	j
zzh	.	.	.	.	.	.	.	.	.	.	10	.	.	.	false	false	Message: 859ms	13.97	174.62	80	902	681.00	379.50	3	386.50	823	268.30	388.50	INVISIBLE_BOUNDARY[1]	859	.	.	zzh.edf	RIGHT	2961	2788351	Full Trial Period	2785390	103	Trial: 103	2785390	81	°ôÇò¹÷	¸ÊÕá	Æì¸Ë	f	j
zzh	.	.	.	.	.	.	.	.	.	.	11	.	.	.	false	false	Message: 864ms	13.97	174.62	80	902	681.00	379.50	3	386.50	823	268.30	388.50	SYNCTIME	864	.	.	zzh.edf	RIGHT	2961	2788351	Full Trial Period	2785390	103	Trial: 103	2785390	81	°ôÇò¹÷	¸ÊÕá	Æì¸Ë	f	j
zzh	.	.	.	.	.	.	.	.	.	.	12	.	.	.	false	false	Message: 1513ms	10.47	190.34	55	1529	834.10	384.50	5	284.10	1475	523.70	385.80	INVISIBLE_BOUNDARY[2]	1513	.	.	zzh.edf	RIGHT	2961	2788351	Full Trial Period	2785390	103	Trial: 103	2785390	81	°ôÇò¹÷	¸ÊÕá	Æì¸Ë	f	j
zzh	.	.	.	.	.	.	.	.	.	.	13	.	.	.	false	false	Message: 1523ms	10.47	190.34	55	1529	834.10	384.50	5	284.10	1475	523.70	385.80	SYNCTIME	1523	.	.	zzh.edf	RIGHT	2961	2788351	Full Trial Period	2785390	103	Trial: 103	2785390	81	°ôÇò¹÷	¸ÊÕá	Æì¸Ë	f	j
zzh	.	.	.	.	80	2959	8	2880	286.20	425.50	14	.	.	.	false	false	Message: 2942ms	.	.	.	.	.	.	.	.	.	.	.	KEYBOARD	2942	286.20	425.50	zzh.edf	RIGHT	2961	2788351	Full Trial Period	2785390	103	Trial: 103	2785390	81	°ôÇò¹÷	¸ÊÕá	Æì¸Ë	f	j
zzh	.	.	.	.	.	.	.	.	.	.	15	.	.	.	false	false	Message: 3002ms	.	.	.	.	.	.	.	.	.	.	.	TRIAL_RESULT 0	3002	.	.	zzh.edf	RIGHT	2961	2788351	Full Trial Period	2785390	103	Trial: 103	2785390	81	°ôÇò¹÷	¸ÊÕá	Æì¸Ë	f	j
zzh	.	.	.	.	.	.	.	.	.	.	1	.	.	.	false	false	Message: -16ms	.	.	.	.	.	.	.	.	.	.	.	TRIALID 103	-16	.	.	zzh.edf	RIGHT	3525	2793303	Full Trial Period	2789778	104	Trial: 104	2789778	53	Ñ¥×Ó	ÂÝÃ±	µÆÁý	j	j
zzh	.	.	.	.	.	.	.	.	.	.	2	.	.	.	false	false	Message: -1ms	.	.	.	.	.	.	.	.	.	.	.	RECCFG CR 1000 2 0 R	-1	.	.	zzh.edf	RIGHT	3525	2793303	Full Trial Period	2789778	104	Trial: 104	2789778	53	Ñ¥×Ó	ÂÝÃ±	µÆÁý	j	j
zzh	.	.	.	.	.	.	.	.	.	.	3	.	.	.	false	false	Message: -1ms	.	.	.	.	.	.	.	.	.	.	.	ELCLCFG TOWER	-1	.	.	zzh.edf	RIGHT	3525	2793303	Full Trial Period	2789778	104	Trial: 104	2789778	53	Ñ¥×Ó	ÂÝÃ±	µÆÁý	j	j
zzh	.	.	.	.	.	.	.	.	.	.	4	.	.	.	false	false	Message: -1ms	.	.	.	.	.	.	.	.	.	.	.	GAZE_COORDS 0.00 0.00 1023.00 767.00	-1	.	.	zzh.edf	RIGHT	3525	2793303	Full Trial Period	2789778	104	Trial: 104	2789778	53	Ñ¥×Ó	ÂÝÃ±	µÆÁý	j	j
zzh	.	.	.	.	.	.	.	.	.	.	5	.	.	.	false	false	Message: -1ms	.	.	.	.	.	.	.	.	.	.	.	THRESHOLDS R 145 243	-1	.	.	zzh.edf	RIGHT	3525	2793303	Full Trial Period	2789778	104	Trial: 104	2789778	53	Ñ¥×Ó	ÂÝÃ±	µÆÁý	j	j
zzh	.	.	.	.	.	.	.	.	.	.	6	.	.	.	false	false	Message: -1ms	.	.	.	.	.	.	.	.	.	.	.	ELCL_PROC CENTROID (3)	-1	.	.	zzh.edf	RIGHT	3525	2793303	Full Trial Period	2789778	104	Trial: 104	2789778	53	Ñ¥×Ó	ÂÝÃ±	µÆÁý	j	j
zzh	.	.	.	.	.	.	.	.	.	.	7	.	.	.	false	false	Message: -1ms	.	.	.	.	.	.	.	.	.	.	.	ELCL_PCR_PARAM 5 3.0	-1	.	.	zzh.edf	RIGHT	3525	2793303	Full Trial Period	2789778	104	Trial: 104	2789778	53	Ñ¥×Ó	ÂÝÃ±	µÆÁý	j	j
zzh	.	.	.	.	.	.	.	.	.	.	8	.	.	.	false	true	Message: 0ms	.	.	.	.	.	.	.	.	.	.	.	!MODE RECORD CR 1000 2 0 R	0	.	.	zzh.edf	RIGHT	3525	2793303	Full Trial Period	2789778	104	Trial: 104	2789778	53	Ñ¥×Ó	ÂÝÃ±	µÆÁý	j	j
zzh	.	.	.	.	796	802	1	7	116.10	397.90	9	.	.	.	false	false	Message: 42ms	.	.	.	.	.	.	.	.	.	.	.	SYNCTIME	42	116.10	397.90	zzh.edf	RIGHT	3525	2793303	Full Trial Period	2789778	104	Trial: 104	2789778	53	Ñ¥×Ó	ÂÝÃ±	µÆÁý	j	j
zzh	.	.	.	.	.	.	.	.	.	.	10	.	.	.	false	false	Message: 850ms	10.65	197.22	54	856	428.70	393.20	1	321.30	803	109.20	394.00	INVISIBLE_BOUNDARY[1]	850	.	.	zzh.edf	RIGHT	3525	2793303	Full Trial Period	2789778	104	Trial: 104	2789778	53	Ñ¥×Ó	ÂÝÃ±	µÆÁý	j	j
zzh	.	.	.	.	146	1002	2	857	429.00	393.50	11	.	.	.	false	false	Message: 859ms	.	.	.	.	.	.	.	.	.	.	.	SYNCTIME	859	429.00	393.50	zzh.edf	RIGHT	3525	2793303	Full Trial Period	2789778	104	Trial: 104	2789778	53	Ñ¥×Ó	ÂÝÃ±	µÆÁý	j	j
zzh	.	.	.	.	478	2880	5	2403	885.20	380.20	12	[1]	2	RECTANGLE_INTERESTAREA	false	false	Message: 2834ms	.	.	.	.	.	.	.	.	.	.	.	INVISIBLE_BOUNDARY[2]	2834	885.20	380.20	zzh.edf	RIGHT	3525	2793303	Full Trial Period	2789778	104	Trial: 104	2789778	53	Ñ¥×Ó	ÂÝÃ±	µÆÁý	j	j
zzh	.	.	.	.	478	2880	5	2403	885.20	380.20	13	[1]	2	RECTANGLE_INTERESTAREA	false	false	Message: 2842ms	.	.	.	.	.	.	.	.	.	.	.	SYNCTIME	2842	885.20	380.20	zzh.edf	RIGHT	3525	2793303	Full Trial Period	2789778	104	Trial: 104	2789778	53	Ñ¥×Ó	ÂÝÃ±	µÆÁý	j	j
zzh	261	3524	3	3264	.	.	.	.	.	.	14	.	.	.	false	false	Message: 3506ms	.	.	271	3524	.	.	6	64.10	3254	919.60	614.30	KEYBOARD	3506	.	.	zzh.edf	RIGHT	3525	2793303	Full Trial Period	2789778	104	Trial: 104	2789778	53	Ñ¥×Ó	ÂÝÃ±	µÆÁý	j	j
zzh	.	.	.	.	.	.	.	.	.	.	15	.	.	.	false	false	Message: 3569ms	.	.	.	.	.	.	.	.	.	.	.	TRIAL_RESULT 0	3569	.	.	zzh.edf	RIGHT	3525	2793303	Full Trial Period	2789778	104	Trial: 104	2789778	53	Ñ¥×Ó	ÂÝÃ±	µÆÁý	j	j
zzh	.	.	.	.	.	.	.	.	.	.	1	.	.	.	false	false	Message: -20ms	.	.	.	.	.	.	.	.	.	.	.	TRIALID 104	-20	.	.	zzh.edf	RIGHT	8049	2804447	Full Trial Period	2796398	105	Trial: 105	2796398	11	¾í³ß	Æ¤´ø	ÑÌ»Ò¸×	j	f
zzh	.	.	.	.	.	.	.	.	.	.	2	.	.	.	false	false	Message: -1ms	.	.	.	.	.	.	.	.	.	.	.	RECCFG CR 1000 2 0 R	-1	.	.	zzh.edf	RIGHT	8049	2804447	Full Trial Period	2796398	105	Trial: 105	2796398	11	¾í³ß	Æ¤´ø	ÑÌ»Ò¸×	j	f
zzh	.	.	.	.	.	.	.	.	.	.	3	.	.	.	false	false	Message: -1ms	.	.	.	.	.	.	.	.	.	.	.	ELCLCFG TOWER	-1	.	.	zzh.edf	RIGHT	8049	2804447	Full Trial Period	2796398	105	Trial: 105	2796398	11	¾í³ß	Æ¤´ø	ÑÌ»Ò¸×	j	f
zzh	.	.	.	.	.	.	.	.	.	.	4	.	.	.	false	false	Message: -1ms	.	.	.	.	.	.	.	.	.	.	.	GAZE_COORDS 0.00 0.00 1023.00 767.00	-1	.	.	zzh.edf	RIGHT	8049	2804447	Full Trial Period	2796398	105	Trial: 105	2796398	11	¾í³ß	Æ¤´ø	ÑÌ»Ò¸×	j	f
zzh	.	.	.	.	.	.	.	.	.	.	5	.	.	.	false	false	Message: -1ms	.	.	.	.	.	.	.	.	.	.	.	THRESHOLDS R 145 243	-1	.	.	zzh.edf	RIGHT	8049	2804447	Full Trial Period	2796398	105	Trial: 105	2796398	11	¾í³ß	Æ¤´ø	ÑÌ»Ò¸×	j	f
zzh	.	.	.	.	.	.	.	.	.	.	6	.	.	.	false	false	Message: -1ms	.	.	.	.	.	.	.	.	.	.	.	ELCL_PROC CENTROID (3)	-1	.	.	zzh.edf	RIGHT	8049	2804447	Full Trial Period	2796398	105	Trial: 105	2796398	11	¾í³ß	Æ¤´ø	ÑÌ»Ò¸×	j	f
zzh	.	.	.	.	.	.	.	.	.	.	7	.	.	.	false	false	Message: -1ms	.	.	.	.	.	.	.	.	.	.	.	ELCL_PCR_PARAM 5 3.0	-1	.	.	zzh.edf	RIGHT	8049	2804447	Full Trial Period	2796398	105	Trial: 105	2796398	11	¾í³ß	Æ¤´ø	ÑÌ»Ò¸×	j	f
zzh	.	.	.	.	.	.	.	.	.	.	8	.	.	.	false	true	Message: 0ms	.	.	.	.	.	.	.	.	.	.	.	!MODE RECORD CR 1000 2 0 R	0	.	.	zzh.edf	RIGHT	8049	2804447	Full Trial Period	2796398	105	Trial: 105	2796398	11	¾í³ß	Æ¤´ø	ÑÌ»Ò¸×	j	f
zzh	.	.	.	.	388	394	1	7	122.40	389.60	9	.	.	.	false	false	Message: 46ms	.	.	.	.	.	.	.	.	.	.	.	SYNCTIME	46	122.40	389.60	zzh.edf	RIGHT	8049	2804447	Full Trial Period	2796398	105	Trial: 105	2796398	11	¾í³ß	Æ¤´ø	ÑÌ»Ò¸×	j	f
zzh	.	.	.	.	.	.	.	.	.	.	10	.	.	.	false	false	Message: 3111ms	0.72	4.40	164	3263	502.20	351.20	6	726.40	3100	489.30	367.40	INVISIBLE_BOUNDARY[1]	3111	.	.	zzh.edf	RIGHT	8049	2804447	Full Trial Period	2796398	105	Trial: 105	2796398	11	¾í³ß	Æ¤´ø	ÑÌ»Ò¸×	j	f
zzh	.	.	.	.	.	.	.	.	.	.	11	.	.	.	false	false	Message: 3121ms	0.72	4.40	164	3263	502.20	351.20	6	726.40	3100	489.30	367.40	SYNCTIME	3121	.	.	zzh.edf	RIGHT	8049	2804447	Full Trial Period	2796398	105	Trial: 105	2796398	11	¾í³ß	Æ¤´ø	ÑÌ»Ò¸×	j	f
zzh	162	6438	4	6277	.	.	.	.	.	.	12	.	.	.	false	false	Message: 6403ms	2.70	14.94	181	6447	537.00	465.80	14	0.00	6267	535.70	386.60	INVISIBLE_BOUNDARY[2]	6403	.	.	zzh.edf	RIGHT	8049	2804447	Full Trial Period	2796398	105	Trial: 105	2796398	11	¾í³ß	Æ¤´ø	ÑÌ»Ò¸×	j	f
zzh	162	6438	4	6277	.	.	.	.	.	.	13	.	.	.	false	false	Message: 6412ms	2.70	14.94	181	6447	537.00	465.80	14	0.00	6267	535.70	386.60	SYNCTIME	6412	.	.	zzh.edf	RIGHT	8049	2804447	Full Trial Period	2796398	105	Trial: 105	2796398	11	¾í³ß	Æ¤´ø	ÑÌ»Ò¸×	j	f
zzh	.	.	.	.	.	.	.	.	.	.	14	.	.	.	false	false	Message: 8031ms	1.02	30.00	34	8047	894.00	382.90	16	83.60	8014	863.00	385.40	KEYBOARD	8031	.	.	zzh.edf	RIGHT	8049	2804447	Full Trial Period	2796398	105	Trial: 105	2796398	11	¾í³ß	Æ¤´ø	ÑÌ»Ò¸×	j	f
zzh	.	.	.	.	.	.	.	.	.	.	15	.	.	.	false	false	Message: 8091ms	.	.	.	.	.	.	.	.	.	.	.	TRIAL_RESULT 0	8091	.	.	zzh.edf	RIGHT	8049	2804447	Full Trial Period	2796398	105	Trial: 105	2796398	11	¾í³ß	Æ¤´ø	ÑÌ»Ò¸×	j	f
zzh	.	.	.	.	.	.	.	.	.	.	1	.	.	.	false	false	Message: -61ms	.	.	.	.	.	.	.	.	.	.	.	TRIALID 105	-61	.	.	zzh.edf	RIGHT	5657	2811928	Full Trial Period	2806271	106	Trial: 106	2806271	109	ÕíÍ·	Ïà¿ò	±Ê¼Ç±¾	j	j
zzh	.	.	.	.	.	.	.	.	.	.	2	.	.	.	false	false	Message: -1ms	.	.	.	.	.	.	.	.	.	.	.	RECCFG CR 1000 2 0 R	-1	.	.	zzh.edf	RIGHT	5657	2811928	Full Trial Period	2806271	106	Trial: 106	2806271	109	ÕíÍ·	Ïà¿ò	±Ê¼Ç±¾	j	j
zzh	.	.	.	.	.	.	.	.	.	.	3	.	.	.	false	false	Message: -1ms	.	.	.	.	.	.	.	.	.	.	.	ELCLCFG TOWER	-1	.	.	zzh.edf	RIGHT	5657	2811928	Full Trial Period	2806271	106	Trial: 106	2806271	109	ÕíÍ·	Ïà¿ò	±Ê¼Ç±¾	j	j
zzh	.	.	.	.	.	.	.	.	.	.	4	.	.	.	false	false	Message: -1ms	.	.	.	.	.	.	.	.	.	.	.	GAZE_COORDS 0.00 0.00 1023.00 767.00	-1	.	.	zzh.edf	RIGHT	5657	2811928	Full Trial Period	2806271	106	Trial: 106	2806271	109	ÕíÍ·	Ïà¿ò	±Ê¼Ç±¾	j	j
zzh	.	.	.	.	.	.	.	.	.	.	5	.	.	.	false	false	Message: -1ms	.	.	.	.	.	.	.	.	.	.	.	THRESHOLDS R 145 243	-1	.	.	zzh.edf	RIGHT	5657	2811928	Full Trial Period	2806271	106	Trial: 106	2806271	109	ÕíÍ·	Ïà¿ò	±Ê¼Ç±¾	j	j
zzh	.	.	.	.	.	.	.	.	.	.	6	.	.	.	false	false	Message: -1ms	.	.	.	.	.	.	.	.	.	.	.	ELCL_PROC CENTROID (3)	-1	.	.	zzh.edf	RIGHT	5657	2811928	Full Trial Period	2806271	106	Trial: 106	2806271	109	ÕíÍ·	Ïà¿ò	±Ê¼Ç±¾	j	j
zzh	.	.	.	.	.	.	.	.	.	.	7	.	.	.	false	false	Message: -1ms	.	.	.	.	.	.	.	.	.	.	.	ELCL_PCR_PARAM 5 3.0	-1	.	.	zzh.edf	RIGHT	5657	2811928	Full Trial Period	2806271	106	Trial: 106	2806271	109	ÕíÍ·	Ïà¿ò	±Ê¼Ç±¾	j	j
zzh	.	.	.	.	.	.	.	.	.	.	8	.	.	.	false	true	Message: 0ms	.	.	.	.	.	.	.	.	.	.	.	!MODE RECORD CR 1000 2 0 R	0	.	.	zzh.edf	RIGHT	5657	2811928	Full Trial Period	2806271	106	Trial: 106	2806271	109	ÕíÍ·	Ïà¿ò	±Ê¼Ç±¾	j	j
zzh	.	.	.	.	692	698	1	7	122.90	400.00	9	.	.	.	false	false	Message: 39ms	.	.	.	.	.	.	.	.	.	.	.	SYNCTIME	39	122.90	400.00	zzh.edf	RIGHT	5657	2811928	Full Trial Period	2806271	106	Trial: 106	2806271	109	ÕíÍ·	Ïà¿ò	±Ê¼Ç±¾	j	j
zzh	.	.	.	.	.	.	.	.	.	.	10	.	.	.	false	false	Message: 2619ms	12.08	177.57	68	2648	492.70	386.90	5	400.20	2581	132.30	392.20	INVISIBLE_BOUNDARY[1]	2619	.	.	zzh.edf	RIGHT	5657	2811928	Full Trial Period	2806271	106	Trial: 106	2806271	109	ÕíÍ·	Ïà¿ò	±Ê¼Ç±¾	j	j
zzh	.	.	.	.	.	.	.	.	.	.	11	.	.	.	false	false	Message: 2630ms	12.08	177.57	68	2648	492.70	386.90	5	400.20	2581	132.30	392.20	SYNCTIME	2630	.	.	zzh.edf	RIGHT	5657	2811928	Full Trial Period	2806271	106	Trial: 106	2806271	109	ÕíÍ·	Ïà¿ò	±Ê¼Ç±¾	j	j
zzh	.	.	.	.	.	.	.	.	.	.	12	.	.	.	false	false	Message: 3524ms	7.74	143.36	54	3525	766.20	382.50	7	227.80	3472	538.30	388.80	INVISIBLE_BOUNDARY[2]	3524	.	.	zzh.edf	RIGHT	5657	2811928	Full Trial Period	2806271	106	Trial: 106	2806271	109	ÕíÍ·	Ïà¿ò	±Ê¼Ç±¾	j	j
zzh	.	.	.	.	137	3662	8	3526	765.10	382.90	13	.	.	.	false	false	Message: 3529ms	.	.	.	.	.	.	.	.	.	.	.	SYNCTIME	3529	765.10	382.90	zzh.edf	RIGHT	5657	2811928	Full Trial Period	2806271	106	Trial: 106	2806271	109	ÕíÍ·	Ïà¿ò	±Ê¼Ç±¾	j	j
zzh	48	5656	3	5609	.	.	.	.	.	.	14	.	.	.	false	false	Message: 5639ms	.	.	58	5656	.	.	10	6.60	5599	.	.	KEYBOARD	5639	.	.	zzh.edf	RIGHT	5657	2811928	Full Trial Period	2806271	106	Trial: 106	2806271	109	ÕíÍ·	Ïà¿ò	±Ê¼Ç±¾	j	j
zzh	.	.	.	.	.	.	.	.	.	.	15	.	.	.	false	false	Message: 5701ms	.	.	.	.	.	.	.	.	.	.	.	TRIAL_RESULT 0	5701	.	.	zzh.edf	RIGHT	5657	2811928	Full Trial Period	2806271	106	Trial: 106	2806271	109	ÕíÍ·	Ïà¿ò	±Ê¼Ç±¾	j	j
zzh	.	.	.	.	.	.	.	.	.	.	1	.	.	.	false	false	Message: -16ms	.	.	.	.	.	.	.	.	.	.	.	TRIALID 106	-16	.	.	zzh.edf	RIGHT	6173	2819547	Full Trial Period	2813374	107	Trial: 107	2813374	146	·çóÝ	Êó±ê	Ã«½í	f	f
zzh	.	.	.	.	.	.	.	.	.	.	2	.	.	.	false	false	Message: -1ms	.	.	.	.	.	.	.	.	.	.	.	RECCFG CR 1000 2 0 R	-1	.	.	zzh.edf	RIGHT	6173	2819547	Full Trial Period	2813374	107	Trial: 107	2813374	146	·çóÝ	Êó±ê	Ã«½í	f	f
zzh	.	.	.	.	.	.	.	.	.	.	3	.	.	.	false	false	Message: -1ms	.	.	.	.	.	.	.	.	.	.	.	ELCLCFG TOWER	-1	.	.	zzh.edf	RIGHT	6173	2819547	Full Trial Period	2813374	107	Trial: 107	2813374	146	·çóÝ	Êó±ê	Ã«½í	f	f
zzh	.	.	.	.	.	.	.	.	.	.	4	.	.	.	false	false	Message: -1ms	.	.	.	.	.	.	.	.	.	.	.	GAZE_COORDS 0.00 0.00 1023.00 767.00	-1	.	.	zzh.edf	RIGHT	6173	2819547	Full Trial Period	2813374	107	Trial: 107	2813374	146	·çóÝ	Êó±ê	Ã«½í	f	f
zzh	.	.	.	.	.	.	.	.	.	.	5	.	.	.	false	false	Message: -1ms	.	.	.	.	.	.	.	.	.	.	.	THRESHOLDS R 145 243	-1	.	.	zzh.edf	RIGHT	6173	2819547	Full Trial Period	2813374	107	Trial: 107	2813374	146	·çóÝ	Êó±ê	Ã«½í	f	f
zzh	.	.	.	.	.	.	.	.	.	.	6	.	.	.	false	false	Message: -1ms	.	.	.	.	.	.	.	.	.	.	.	ELCL_PROC CENTROID (3)	-1	.	.	zzh.edf	RIGHT	6173	2819547	Full Trial Period	2813374	107	Trial: 107	2813374	146	·çóÝ	Êó±ê	Ã«½í	f	f
zzh	.	.	.	.	.	.	.	.	.	.	7	.	.	.	false	false	Message: -1ms	.	.	.	.	.	.	.	.	.	.	.	ELCL_PCR_PARAM 5 3.0	-1	.	.	zzh.edf	RIGHT	6173	2819547	Full Trial Period	2813374	107	Trial: 107	2813374	146	·çóÝ	Êó±ê	Ã«½í	f	f
zzh	.	.	.	.	.	.	.	.	.	.	8	.	.	.	false	true	Message: 0ms	.	.	.	.	.	.	.	.	.	.	.	!MODE RECORD CR 1000 2 0 R	0	.	.	zzh.edf	RIGHT	6173	2819547	Full Trial Period	2813374	107	Trial: 107	2813374	146	·çóÝ	Êó±ê	Ã«½í	f	f
zzh	.	.	.	.	1479	1485	1	7	121.80	386.10	9	.	.	.	false	false	Message: 42ms	.	.	.	.	.	.	.	.	.	.	.	SYNCTIME	42	121.80	386.10	zzh.edf	RIGHT	6173	2819547	Full Trial Period	2813374	107	Trial: 107	2813374	146	·çóÝ	Êó±ê	Ã«½í	f	f
zzh	.	.	.	.	.	.	.	.	.	.	10	.	.	.	false	false	Message: 1741ms	10.58	133.93	79	1753	466.00	386.30	2	269.20	1675	150.70	388.30	INVISIBLE_BOUNDARY[1]	1741	.	.	zzh.edf	RIGHT	6173	2819547	Full Trial Period	2813374	107	Trial: 107	2813374	146	·çóÝ	Êó±ê	Ã«½í	f	f
zzh	.	.	.	.	.	.	.	.	.	.	11	.	.	.	false	false	Message: 1750ms	10.58	133.93	79	1753	466.00	386.30	2	269.20	1675	150.70	388.30	SYNCTIME	1750	.	.	zzh.edf	RIGHT	6173	2819547	Full Trial Period	2813374	107	Trial: 107	2813374	146	·çóÝ	Êó±ê	Ã«½í	f	f
zzh	.	.	.	.	302	4373	11	4072	904.40	384.10	12	[1]	2	RECTANGLE_INTERESTAREA	false	false	Message: 4123ms	.	.	.	.	.	.	.	.	.	.	.	INVISIBLE_BOUNDARY[2]	4123	904.40	384.10	zzh.edf	RIGHT	6173	2819547	Full Trial Period	2813374	107	Trial: 107	2813374	146	·çóÝ	Êó±ê	Ã«½í	f	f
zzh	.	.	.	.	302	4373	11	4072	904.40	384.10	13	[1]	2	RECTANGLE_INTERESTAREA	false	false	Message: 4133ms	.	.	.	.	.	.	.	.	.	.	.	SYNCTIME	4133	904.40	384.10	zzh.edf	RIGHT	6173	2819547	Full Trial Period	2813374	107	Trial: 107	2813374	146	·çóÝ	Êó±ê	Ã«½í	f	f
zzh	452	6172	5	5721	.	.	.	.	.	.	14	.	.	.	false	false	Message: 6153ms	6.70	14.51	462	6172	479.40	415.80	13	608.70	5711	668.20	473.00	KEYBOARD	6153	.	.	zzh.edf	RIGHT	6173	2819547	Full Trial Period	2813374	107	Trial: 107	2813374	146	·çóÝ	Êó±ê	Ã«½í	f	f
zzh	.	.	.	.	.	.	.	.	.	.	15	.	.	.	false	false	Message: 6213ms	.	.	.	.	.	.	.	.	.	.	.	TRIAL_RESULT 0	6213	.	.	zzh.edf	RIGHT	6173	2819547	Full Trial Period	2813374	107	Trial: 107	2813374	146	·çóÝ	Êó±ê	Ã«½í	f	f
zzh	.	.	.	.	.	.	.	.	.	.	1	.	.	.	false	false	Message: -16ms	.	.	.	.	.	.	.	.	.	.	.	TRIALID 107	-16	.	.	zzh.edf	RIGHT	3309	2824257	Full Trial Period	2820948	108	Trial: 108	2820948	127	×©¿é	ôÕ×Ó	´½¸à	j	f
zzh	.	.	.	.	.	.	.	.	.	.	2	.	.	.	false	false	Message: -1ms	.	.	.	.	.	.	.	.	.	.	.	RECCFG CR 1000 2 0 R	-1	.	.	zzh.edf	RIGHT	3309	2824257	Full Trial Period	2820948	108	Trial: 108	2820948	127	×©¿é	ôÕ×Ó	´½¸à	j	f
zzh	.	.	.	.	.	.	.	.	.	.	3	.	.	.	false	false	Message: -1ms	.	.	.	.	.	.	.	.	.	.	.	ELCLCFG TOWER	-1	.	.	zzh.edf	RIGHT	3309	2824257	Full Trial Period	2820948	108	Trial: 108	2820948	127	×©¿é	ôÕ×Ó	´½¸à	j	f
zzh	.	.	.	.	.	.	.	.	.	.	4	.	.	.	false	false	Message: -1ms	.	.	.	.	.	.	.	.	.	.	.	GAZE_COORDS 0.00 0.00 1023.00 767.00	-1	.	.	zzh.edf	RIGHT	3309	2824257	Full Trial Period	2820948	108	Trial: 108	2820948	127	×©¿é	ôÕ×Ó	´½¸à	j	f
zzh	.	.	.	.	.	.	.	.	.	.	5	.	.	.	false	false	Message: -1ms	.	.	.	.	.	.	.	.	.	.	.	THRESHOLDS R 145 243	-1	.	.	zzh.edf	RIGHT	3309	2824257	Full Trial Period	2820948	108	Trial: 108	2820948	127	×©¿é	ôÕ×Ó	´½¸à	j	f
zzh	.	.	.	.	.	.	.	.	.	.	6	.	.	.	false	false	Message: -1ms	.	.	.	.	.	.	.	.	.	.	.	ELCL_PROC CENTROID (3)	-1	.	.	zzh.edf	RIGHT	3309	2824257	Full Trial Period	2820948	108	Trial: 108	2820948	127	×©¿é	ôÕ×Ó	´½¸à	j	f
zzh	.	.	.	.	.	.	.	.	.	.	7	.	.	.	false	false	Message: -1ms	.	.	.	.	.	.	.	.	.	.	.	ELCL_PCR_PARAM 5 3.0	-1	.	.	zzh.edf	RIGHT	3309	2824257	Full Trial Period	2820948	108	Trial: 108	2820948	127	×©¿é	ôÕ×Ó	´½¸à	j	f
zzh	.	.	.	.	.	.	.	.	.	.	8	.	.	.	false	true	Message: 0ms	.	.	.	.	.	.	.	.	.	.	.	!MODE RECORD CR 1000 2 0 R	0	.	.	zzh.edf	RIGHT	3309	2824257	Full Trial Period	2820948	108	Trial: 108	2820948	127	×©¿é	ôÕ×Ó	´½¸à	j	f
zzh	.	.	.	.	416	422	1	7	123.70	390.40	9	.	.	.	false	false	Message: 42ms	.	.	.	.	.	.	.	.	.	.	.	SYNCTIME	42	123.70	390.40	zzh.edf	RIGHT	3309	2824257	Full Trial Period	2820948	108	Trial: 108	2820948	127	×©¿é	ôÕ×Ó	´½¸à	j	f
zzh	.	.	.	.	.	.	.	.	.	.	10	.	.	.	false	false	Message: 856ms	6.84	159.13	43	862	398.60	388.90	3	362.60	820	195.60	398.30	INVISIBLE_BOUNDARY[1]	856	.	.	zzh.edf	RIGHT	3309	2824257	Full Trial Period	2820948	108	Trial: 108	2820948	127	×©¿é	ôÕ×Ó	´½¸à	j	f
zzh	.	.	.	.	173	1035	4	863	396.00	392.20	11	.	.	.	false	false	Message: 867ms	.	.	.	.	.	.	.	.	.	.	.	SYNCTIME	867	396.00	392.20	zzh.edf	RIGHT	3309	2824257	Full Trial Period	2820948	108	Trial: 108	2820948	127	×©¿é	ôÕ×Ó	´½¸à	j	f
zzh	.	.	.	.	.	.	.	.	.	.	12	.	.	.	false	false	Message: 1609ms	8.50	163.51	52	1617	784.30	394.60	6	253.80	1566	533.50	391.10	INVISIBLE_BOUNDARY[2]	1609	.	.	zzh.edf	RIGHT	3309	2824257	Full Trial Period	2820948	108	Trial: 108	2820948	127	×©¿é	ôÕ×Ó	´½¸à	j	f
zzh	.	.	.	.	.	.	.	.	.	.	13	.	.	.	false	false	Message: 1617ms	8.50	163.51	52	1617	784.30	394.60	6	253.80	1566	533.50	391.10	SYNCTIME	1617	.	.	zzh.edf	RIGHT	3309	2824257	Full Trial Period	2820948	108	Trial: 108	2820948	127	×©¿é	ôÕ×Ó	´½¸à	j	f
zzh	1116	3308	1	2193	.	.	.	.	.	.	14	.	.	.	false	false	Message: 3290ms	0.73	0.65	1126	3308	870.50	534.10	8	540.70	2183	871.50	511.80	KEYBOARD	3290	.	.	zzh.edf	RIGHT	3309	2824257	Full Trial Period	2820948	108	Trial: 108	2820948	127	×©¿é	ôÕ×Ó	´½¸à	j	f
zzh	.	.	.	.	.	.	.	.	.	.	15	.	.	.	false	false	Message: 3356ms	.	.	.	.	.	.	.	.	.	.	.	TRIAL_RESULT 0	3356	.	.	zzh.edf	RIGHT	3309	2824257	Full Trial Period	2820948	108	Trial: 108	2820948	127	×©¿é	ôÕ×Ó	´½¸à	j	f
zzh	.	.	.	.	.	.	.	.	.	.	1	.	.	.	false	false	Message: -18ms	.	.	.	.	.	.	.	.	.	.	.	TRIALID 108	-18	.	.	zzh.edf	RIGHT	5331	2839396	Full Trial Period	2834065	109	Trial: 109	2834065	66	°ô°ôÌÇ	·çÉÈ	ÂÝÐý½°	j	j
zzh	.	.	.	.	.	.	.	.	.	.	2	.	.	.	false	false	Message: -1ms	.	.	.	.	.	.	.	.	.	.	.	RECCFG CR 1000 2 0 R	-1	.	.	zzh.edf	RIGHT	5331	2839396	Full Trial Period	2834065	109	Trial: 109	2834065	66	°ô°ôÌÇ	·çÉÈ	ÂÝÐý½°	j	j
zzh	.	.	.	.	.	.	.	.	.	.	3	.	.	.	false	false	Message: -1ms	.	.	.	.	.	.	.	.	.	.	.	ELCLCFG TOWER	-1	.	.	zzh.edf	RIGHT	5331	2839396	Full Trial Period	2834065	109	Trial: 109	2834065	66	°ô°ôÌÇ	·çÉÈ	ÂÝÐý½°	j	j
zzh	.	.	.	.	.	.	.	.	.	.	4	.	.	.	false	false	Message: -1ms	.	.	.	.	.	.	.	.	.	.	.	GAZE_COORDS 0.00 0.00 1023.00 767.00	-1	.	.	zzh.edf	RIGHT	5331	2839396	Full Trial Period	2834065	109	Trial: 109	2834065	66	°ô°ôÌÇ	·çÉÈ	ÂÝÐý½°	j	j
zzh	.	.	.	.	.	.	.	.	.	.	5	.	.	.	false	false	Message: -1ms	.	.	.	.	.	.	.	.	.	.	.	THRESHOLDS R 145 243	-1	.	.	zzh.edf	RIGHT	5331	2839396	Full Trial Period	2834065	109	Trial: 109	2834065	66	°ô°ôÌÇ	·çÉÈ	ÂÝÐý½°	j	j
zzh	.	.	.	.	.	.	.	.	.	.	6	.	.	.	false	false	Message: -1ms	.	.	.	.	.	.	.	.	.	.	.	ELCL_PROC CENTROID (3)	-1	.	.	zzh.edf	RIGHT	5331	2839396	Full Trial Period	2834065	109	Trial: 109	2834065	66	°ô°ôÌÇ	·çÉÈ	ÂÝÐý½°	j	j
zzh	.	.	.	.	.	.	.	.	.	.	7	.	.	.	false	false	Message: -1ms	.	.	.	.	.	.	.	.	.	.	.	ELCL_PCR_PARAM 5 3.0	-1	.	.	zzh.edf	RIGHT	5331	2839396	Full Trial Period	2834065	109	Trial: 109	2834065	66	°ô°ôÌÇ	·çÉÈ	ÂÝÐý½°	j	j
zzh	.	.	.	.	.	.	.	.	.	.	8	.	.	.	false	true	Message: 0ms	.	.	.	.	.	.	.	.	.	.	.	!MODE RECORD CR 1000 2 0 R	0	.	.	zzh.edf	RIGHT	5331	2839396	Full Trial Period	2834065	109	Trial: 109	2834065	66	°ô°ôÌÇ	·çÉÈ	ÂÝÐý½°	j	j
zzh	.	.	.	.	610	616	1	7	121.10	404.00	9	.	.	.	false	false	Message: 48ms	.	.	.	.	.	.	.	.	.	.	.	SYNCTIME	48	121.10	404.00	zzh.edf	RIGHT	5331	2839396	Full Trial Period	2834065	109	Trial: 109	2834065	66	°ô°ôÌÇ	·çÉÈ	ÂÝÐý½°	j	j
zzh	.	.	.	.	.	.	.	.	.	.	10	.	.	.	false	false	Message: 2657ms	14.11	204.53	69	2682	531.60	389.80	8	321.10	2614	109.00	397.70	INVISIBLE_BOUNDARY[1]	2657	.	.	zzh.edf	RIGHT	5331	2839396	Full Trial Period	2834065	109	Trial: 109	2834065	66	°ô°ôÌÇ	·çÉÈ	ÂÝÐý½°	j	j
zzh	.	.	.	.	.	.	.	.	.	.	11	.	.	.	false	false	Message: 2664ms	14.11	204.53	69	2682	531.60	389.80	8	321.10	2614	109.00	397.70	SYNCTIME	2664	.	.	zzh.edf	RIGHT	5331	2839396	Full Trial Period	2834065	109	Trial: 109	2834065	66	°ô°ôÌÇ	·çÉÈ	ÂÝÐý½°	j	j
zzh	.	.	.	.	291	3873	11	3583	884.50	390.40	12	[1]	2	RECTANGLE_INTERESTAREA	false	false	Message: 3598ms	.	.	.	.	.	.	.	.	.	.	.	INVISIBLE_BOUNDARY[2]	3598	884.50	390.40	zzh.edf	RIGHT	5331	2839396	Full Trial Period	2834065	109	Trial: 109	2834065	66	°ô°ôÌÇ	·çÉÈ	ÂÝÐý½°	j	j
zzh	.	.	.	.	291	3873	11	3583	884.50	390.40	13	[1]	2	RECTANGLE_INTERESTAREA	false	false	Message: 3606ms	.	.	.	.	.	.	.	.	.	.	.	SYNCTIME	3606	884.50	390.40	zzh.edf	RIGHT	5331	2839396	Full Trial Period	2834065	109	Trial: 109	2834065	66	°ô°ôÌÇ	·çÉÈ	ÂÝÐý½°	j	j
zzh	.	.	.	.	236	5329	16	5094	894.10	389.10	14	[1]	2	RECTANGLE_INTERESTAREA	false	false	Message: 5312ms	.	.	.	.	.	.	.	.	.	.	.	KEYBOARD	5312	894.10	389.10	zzh.edf	RIGHT	5331	2839396	Full Trial Period	2834065	109	Trial: 109	2834065	66	°ô°ôÌÇ	·çÉÈ	ÂÝÐý½°	j	j
zzh	.	.	.	.	.	.	.	.	.	.	15	.	.	.	false	false	Message: 5372ms	.	.	.	.	.	.	.	.	.	.	.	TRIAL_RESULT 0	5372	.	.	zzh.edf	RIGHT	5331	2839396	Full Trial Period	2834065	109	Trial: 109	2834065	66	°ô°ôÌÇ	·çÉÈ	ÂÝÐý½°	j	j
zzh	.	.	.	.	.	.	.	.	.	.	1	.	.	.	false	false	Message: -17ms	.	.	.	.	.	.	.	.	.	.	.	TRIALID 109	-17	.	.	zzh.edf	RIGHT	4645	2845524	Full Trial Period	2840879	110	Trial: 110	2840879	96	ÆÏÌÑ	Å¦¿Û	ÏóÆå	f	j
zzh	.	.	.	.	.	.	.	.	.	.	2	.	.	.	false	false	Message: -1ms	.	.	.	.	.	.	.	.	.	.	.	RECCFG CR 1000 2 0 R	-1	.	.	zzh.edf	RIGHT	4645	2845524	Full Trial Period	2840879	110	Trial: 110	2840879	96	ÆÏÌÑ	Å¦¿Û	ÏóÆå	f	j
zzh	.	.	.	.	.	.	.	.	.	.	3	.	.	.	false	false	Message: -1ms	.	.	.	.	.	.	.	.	.	.	.	ELCLCFG TOWER	-1	.	.	zzh.edf	RIGHT	4645	2845524	Full Trial Period	2840879	110	Trial: 110	2840879	96	ÆÏÌÑ	Å¦¿Û	ÏóÆå	f	j
zzh	.	.	.	.	.	.	.	.	.	.	4	.	.	.	false	false	Message: -1ms	.	.	.	.	.	.	.	.	.	.	.	GAZE_COORDS 0.00 0.00 1023.00 767.00	-1	.	.	zzh.edf	RIGHT	4645	2845524	Full Trial Period	2840879	110	Trial: 110	2840879	96	ÆÏÌÑ	Å¦¿Û	ÏóÆå	f	j
zzh	.	.	.	.	.	.	.	.	.	.	5	.	.	.	false	false	Message: -1ms	.	.	.	.	.	.	.	.	.	.	.	THRESHOLDS R 145 243	-1	.	.	zzh.edf	RIGHT	4645	2845524	Full Trial Period	2840879	110	Trial: 110	2840879	96	ÆÏÌÑ	Å¦¿Û	ÏóÆå	f	j
zzh	.	.	.	.	.	.	.	.	.	.	6	.	.	.	false	false	Message: -1ms	.	.	.	.	.	.	.	.	.	.	.	ELCL_PROC CENTROID (3)	-1	.	.	zzh.edf	RIGHT	4645	2845524	Full Trial Period	2840879	110	Trial: 110	2840879	96	ÆÏÌÑ	Å¦¿Û	ÏóÆå	f	j
zzh	.	.	.	.	.	.	.	.	.	.	7	.	.	.	false	false	Message: -1ms	.	.	.	.	.	.	.	.	.	.	.	ELCL_PCR_PARAM 5 3.0	-1	.	.	zzh.edf	RIGHT	4645	2845524	Full Trial Period	2840879	110	Trial: 110	2840879	96	ÆÏÌÑ	Å¦¿Û	ÏóÆå	f	j
zzh	.	.	.	.	.	.	.	.	.	.	8	.	.	.	false	true	Message: 0ms	.	.	.	.	.	.	.	.	.	.	.	!MODE RECORD CR 1000 2 0 R	0	.	.	zzh.edf	RIGHT	4645	2845524	Full Trial Period	2840879	110	Trial: 110	2840879	96	ÆÏÌÑ	Å¦¿Û	ÏóÆå	f	j
zzh	.	.	.	.	461	467	1	7	106.80	390.50	9	.	.	.	false	false	Message: 42ms	.	.	.	.	.	.	.	.	.	.	.	SYNCTIME	42	106.80	390.50	zzh.edf	RIGHT	4645	2845524	Full Trial Period	2840879	110	Trial: 110	2840879	96	ÆÏÌÑ	Å¦¿Û	ÏóÆå	f	j
zzh	.	.	.	.	.	.	.	.	.	.	10	.	.	.	false	false	Message: 1670ms	13.17	215.89	61	1693	522.00	390.50	4	410.90	1633	128.90	393.40	INVISIBLE_BOUNDARY[1]	1670	.	.	zzh.edf	RIGHT	4645	2845524	Full Trial Period	2840879	110	Trial: 110	2840879	96	ÆÏÌÑ	Å¦¿Û	ÏóÆå	f	j
zzh	.	.	.	.	.	.	.	.	.	.	11	.	.	.	false	false	Message: 1675ms	13.17	215.89	61	1693	522.00	390.50	4	410.90	1633	128.90	393.40	SYNCTIME	1675	.	.	zzh.edf	RIGHT	4645	2845524	Full Trial Period	2840879	110	Trial: 110	2840879	96	ÆÏÌÑ	Å¦¿Û	ÏóÆå	f	j
zzh	173	2475	1	2303	.	.	.	.	.	.	12	.	.	.	false	false	Message: 2412ms	4.31	19.87	217	2484	497.50	516.40	6	612.40	2268	487.70	390.20	INVISIBLE_BOUNDARY[2]	2412	.	.	zzh.edf	RIGHT	4645	2845524	Full Trial Period	2840879	110	Trial: 110	2840879	96	ÆÏÌÑ	Å¦¿Û	ÏóÆå	f	j
zzh	173	2475	1	2303	.	.	.	.	.	.	13	.	.	.	false	false	Message: 2416ms	4.31	19.87	217	2484	497.50	516.40	6	612.40	2268	487.70	390.20	SYNCTIME	2416	.	.	zzh.edf	RIGHT	4645	2845524	Full Trial Period	2840879	110	Trial: 110	2840879	96	ÆÏÌÑ	Å¦¿Û	ÏóÆå	f	j
zzh	1069	4644	2	3576	.	.	.	.	.	.	14	.	.	.	false	false	Message: 4626ms	.	.	.	.	.	.	.	.	.	.	.	KEYBOARD	4626	.	.	zzh.edf	RIGHT	4645	2845524	Full Trial Period	2840879	110	Trial: 110	2840879	96	ÆÏÌÑ	Å¦¿Û	ÏóÆå	f	j
zzh	.	.	.	.	.	.	.	.	.	.	15	.	.	.	false	false	Message: 4695ms	.	.	.	.	.	.	.	.	.	.	.	TRIAL_RESULT 0	4695	.	.	zzh.edf	RIGHT	4645	2845524	Full Trial Period	2840879	110	Trial: 110	2840879	96	ÆÏÌÑ	Å¦¿Û	ÏóÆå	f	j
zzh	.	.	.	.	.	.	.	.	.	.	1	.	.	.	false	false	Message: -516ms	.	.	.	.	.	.	.	.	.	.	.	TRIALID 110	-516	.	.	zzh.edf	RIGHT	3885	2851196	Full Trial Period	2847311	111	Trial: 111	2847311	94	µ°¾í	Ã«±Ê	¿ê×Ó	j	j
zzh	.	.	.	.	.	.	.	.	.	.	2	.	.	.	false	false	Message: -1ms	.	.	.	.	.	.	.	.	.	.	.	RECCFG CR 1000 2 0 R	-1	.	.	zzh.edf	RIGHT	3885	2851196	Full Trial Period	2847311	111	Trial: 111	2847311	94	µ°¾í	Ã«±Ê	¿ê×Ó	j	j
zzh	.	.	.	.	.	.	.	.	.	.	3	.	.	.	false	false	Message: -1ms	.	.	.	.	.	.	.	.	.	.	.	ELCLCFG TOWER	-1	.	.	zzh.edf	RIGHT	3885	2851196	Full Trial Period	2847311	111	Trial: 111	2847311	94	µ°¾í	Ã«±Ê	¿ê×Ó	j	j
zzh	.	.	.	.	.	.	.	.	.	.	4	.	.	.	false	false	Message: -1ms	.	.	.	.	.	.	.	.	.	.	.	GAZE_COORDS 0.00 0.00 1023.00 767.00	-1	.	.	zzh.edf	RIGHT	3885	2851196	Full Trial Period	2847311	111	Trial: 111	2847311	94	µ°¾í	Ã«±Ê	¿ê×Ó	j	j
zzh	.	.	.	.	.	.	.	.	.	.	5	.	.	.	false	false	Message: -1ms	.	.	.	.	.	.	.	.	.	.	.	THRESHOLDS R 145 243	-1	.	.	zzh.edf	RIGHT	3885	2851196	Full Trial Period	2847311	111	Trial: 111	2847311	94	µ°¾í	Ã«±Ê	¿ê×Ó	j	j
zzh	.	.	.	.	.	.	.	.	.	.	6	.	.	.	false	false	Message: -1ms	.	.	.	.	.	.	.	.	.	.	.	ELCL_PROC CENTROID (3)	-1	.	.	zzh.edf	RIGHT	3885	2851196	Full Trial Period	2847311	111	Trial: 111	2847311	94	µ°¾í	Ã«±Ê	¿ê×Ó	j	j
zzh	.	.	.	.	.	.	.	.	.	.	7	.	.	.	false	false	Message: -1ms	.	.	.	.	.	.	.	.	.	.	.	ELCL_PCR_PARAM 5 3.0	-1	.	.	zzh.edf	RIGHT	3885	2851196	Full Trial Period	2847311	111	Trial: 111	2847311	94	µ°¾í	Ã«±Ê	¿ê×Ó	j	j
zzh	.	.	.	.	.	.	.	.	.	.	8	.	.	.	false	true	Message: 0ms	.	.	.	.	.	.	.	.	.	.	.	!MODE RECORD CR 1000 2 0 R	0	.	.	zzh.edf	RIGHT	3885	2851196	Full Trial Period	2847311	111	Trial: 111	2847311	94	µ°¾í	Ã«±Ê	¿ê×Ó	j	j
zzh	.	.	.	.	107	113	1	7	109.30	407.50	9	.	.	.	false	false	Message: 41ms	.	.	.	.	.	.	.	.	.	.	.	SYNCTIME	41	109.30	407.50	zzh.edf	RIGHT	3885	2851196	Full Trial Period	2847311	111	Trial: 111	2847311	94	µ°¾í	Ã«±Ê	¿ê×Ó	j	j
zzh	.	.	.	.	.	.	.	.	.	.	10	.	.	.	false	false	Message: 1753ms	15.68	223.94	70	1786	591.60	387.90	2	283.90	1717	122.10	387.10	INVISIBLE_BOUNDARY[1]	1753	.	.	zzh.edf	RIGHT	3885	2851196	Full Trial Period	2847311	111	Trial: 111	2847311	94	µ°¾í	Ã«±Ê	¿ê×Ó	j	j
zzh	.	.	.	.	.	.	.	.	.	.	11	.	.	.	false	false	Message: 1758ms	15.68	223.94	70	1786	591.60	387.90	2	283.90	1717	122.10	387.10	SYNCTIME	1758	.	.	zzh.edf	RIGHT	3885	2851196	Full Trial Period	2847311	111	Trial: 111	2847311	94	µ°¾í	Ã«±Ê	¿ê×Ó	j	j
zzh	.	.	.	.	.	.	.	.	.	.	12	.	.	.	false	false	Message: 3106ms	2.58	103.02	25	3116	882.60	384.80	7	180.90	3092	804.90	379.30	INVISIBLE_BOUNDARY[2]	3106	.	.	zzh.edf	RIGHT	3885	2851196	Full Trial Period	2847311	111	Trial: 111	2847311	94	µ°¾í	Ã«±Ê	¿ê×Ó	j	j
zzh	.	.	.	.	.	.	.	.	.	.	13	.	.	.	false	false	Message: 3116ms	2.58	103.02	25	3116	882.60	384.80	7	180.90	3092	804.90	379.30	SYNCTIME	3116	.	.	zzh.edf	RIGHT	3885	2851196	Full Trial Period	2847311	111	Trial: 111	2847311	94	µ°¾í	Ã«±Ê	¿ê×Ó	j	j
zzh	.	.	.	.	197	3883	9	3687	858.40	386.60	14	[1]	2	RECTANGLE_INTERESTAREA	false	false	Message: 3866ms	.	.	.	.	.	.	.	.	.	.	.	KEYBOARD	3866	858.40	386.60	zzh.edf	RIGHT	3885	2851196	Full Trial Period	2847311	111	Trial: 111	2847311	94	µ°¾í	Ã«±Ê	¿ê×Ó	j	j
zzh	.	.	.	.	.	.	.	.	.	.	15	.	.	.	false	false	Message: 3928ms	.	.	.	.	.	.	.	.	.	.	.	TRIAL_RESULT 0	3928	.	.	zzh.edf	RIGHT	3885	2851196	Full Trial Period	2847311	111	Trial: 111	2847311	94	µ°¾í	Ã«±Ê	¿ê×Ó	j	j
zzh	.	.	.	.	.	.	.	.	.	.	1	.	.	.	false	false	Message: -16ms	.	.	.	.	.	.	.	.	.	.	.	TRIALID 111	-16	.	.	zzh.edf	RIGHT	4187	2856780	Full Trial Period	2852593	112	Trial: 112	2852593	21	ÒÂ¼Ü	ÇúÆæ±ý	Í¼ÕÂ	j	j
zzh	.	.	.	.	.	.	.	.	.	.	2	.	.	.	false	false	Message: -1ms	.	.	.	.	.	.	.	.	.	.	.	RECCFG CR 1000 2 0 R	-1	.	.	zzh.edf	RIGHT	4187	2856780	Full Trial Period	2852593	112	Trial: 112	2852593	21	ÒÂ¼Ü	ÇúÆæ±ý	Í¼ÕÂ	j	j
zzh	.	.	.	.	.	.	.	.	.	.	3	.	.	.	false	false	Message: -1ms	.	.	.	.	.	.	.	.	.	.	.	ELCLCFG TOWER	-1	.	.	zzh.edf	RIGHT	4187	2856780	Full Trial Period	2852593	112	Trial: 112	2852593	21	ÒÂ¼Ü	ÇúÆæ±ý	Í¼ÕÂ	j	j
zzh	.	.	.	.	.	.	.	.	.	.	4	.	.	.	false	false	Message: -1ms	.	.	.	.	.	.	.	.	.	.	.	GAZE_COORDS 0.00 0.00 1023.00 767.00	-1	.	.	zzh.edf	RIGHT	4187	2856780	Full Trial Period	2852593	112	Trial: 112	2852593	21	ÒÂ¼Ü	ÇúÆæ±ý	Í¼ÕÂ	j	j
zzh	.	.	.	.	.	.	.	.	.	.	5	.	.	.	false	false	Message: -1ms	.	.	.	.	.	.	.	.	.	.	.	THRESHOLDS R 145 243	-1	.	.	zzh.edf	RIGHT	4187	2856780	Full Trial Period	2852593	112	Trial: 112	2852593	21	ÒÂ¼Ü	ÇúÆæ±ý	Í¼ÕÂ	j	j
zzh	.	.	.	.	.	.	.	.	.	.	6	.	.	.	false	false	Message: -1ms	.	.	.	.	.	.	.	.	.	.	.	ELCL_PROC CENTROID (3)	-1	.	.	zzh.edf	RIGHT	4187	2856780	Full Trial Period	2852593	112	Trial: 112	2852593	21	ÒÂ¼Ü	ÇúÆæ±ý	Í¼ÕÂ	j	j
zzh	.	.	.	.	.	.	.	.	.	.	7	.	.	.	false	false	Message: -1ms	.	.	.	.	.	.	.	.	.	.	.	ELCL_PCR_PARAM 5 3.0	-1	.	.	zzh.edf	RIGHT	4187	2856780	Full Trial Period	2852593	112	Trial: 112	2852593	21	ÒÂ¼Ü	ÇúÆæ±ý	Í¼ÕÂ	j	j
zzh	.	.	.	.	.	.	.	.	.	.	8	.	.	.	false	true	Message: 0ms	.	.	.	.	.	.	.	.	.	.	.	!MODE RECORD CR 1000 2 0 R	0	.	.	zzh.edf	RIGHT	4187	2856780	Full Trial Period	2852593	112	Trial: 112	2852593	21	ÒÂ¼Ü	ÇúÆæ±ý	Í¼ÕÂ	j	j
zzh	.	.	.	.	502	508	1	7	114.80	393.50	9	.	.	.	false	false	Message: 42ms	.	.	.	.	.	.	.	.	.	.	.	SYNCTIME	42	114.80	393.50	zzh.edf	RIGHT	4187	2856780	Full Trial Period	2852593	112	Trial: 112	2852593	21	ÒÂ¼Ü	ÇúÆæ±ý	Í¼ÕÂ	j	j
zzh	.	.	.	.	.	.	.	.	.	.	10	.	.	.	false	false	Message: 1754ms	9.48	160.70	59	1772	422.20	393.50	4	364.90	1714	138.80	400.60	INVISIBLE_BOUNDARY[1]	1754	.	.	zzh.edf	RIGHT	4187	2856780	Full Trial Period	2852593	112	Trial: 112	2852593	21	ÒÂ¼Ü	ÇúÆæ±ý	Í¼ÕÂ	j	j
zzh	.	.	.	.	.	.	.	.	.	.	11	.	.	.	false	false	Message: 1758ms	9.48	160.70	59	1772	422.20	393.50	4	364.90	1714	138.80	400.60	SYNCTIME	1758	.	.	zzh.edf	RIGHT	4187	2856780	Full Trial Period	2852593	112	Trial: 112	2852593	21	ÒÂ¼Ü	ÇúÆæ±ý	Í¼ÕÂ	j	j
zzh	.	.	.	.	530	3834	10	3305	873.60	381.40	12	[1]	2	RECTANGLE_INTERESTAREA	false	false	Message: 3436ms	.	.	.	.	.	.	.	.	.	.	.	INVISIBLE_BOUNDARY[2]	3436	873.60	381.40	zzh.edf	RIGHT	4187	2856780	Full Trial Period	2852593	112	Trial: 112	2852593	21	ÒÂ¼Ü	ÇúÆæ±ý	Í¼ÕÂ	j	j
zzh	.	.	.	.	530	3834	10	3305	873.60	381.40	13	[1]	2	RECTANGLE_INTERESTAREA	false	false	Message: 3441ms	.	.	.	.	.	.	.	.	.	.	.	SYNCTIME	3441	873.60	381.40	zzh.edf	RIGHT	4187	2856780	Full Trial Period	2852593	112	Trial: 112	2852593	21	ÒÂ¼Ü	ÇúÆæ±ý	Í¼ÕÂ	j	j
zzh	342	4186	4	3845	.	.	.	.	.	.	14	.	.	.	false	false	Message: 4169ms	1.15	3.26	352	4186	504.70	345.00	10	0.00	3835	477.40	323.90	KEYBOARD	4169	.	.	zzh.edf	RIGHT	4187	2856780	Full Trial Period	2852593	112	Trial: 112	2852593	21	ÒÂ¼Ü	ÇúÆæ±ý	Í¼ÕÂ	j	j
zzh	.	.	.	.	.	.	.	.	.	.	15	.	.	.	false	false	Message: 4233ms	.	.	.	.	.	.	.	.	.	.	.	TRIAL_RESULT 0	4233	.	.	zzh.edf	RIGHT	4187	2856780	Full Trial Period	2852593	112	Trial: 112	2852593	21	ÒÂ¼Ü	ÇúÆæ±ý	Í¼ÕÂ	j	j
zzh	.	.	.	.	.	.	.	.	.	.	1	.	.	.	false	false	Message: -521ms	.	.	.	.	.	.	.	.	.	.	.	TRIALID 112	-521	.	.	zzh.edf	RIGHT	3574	2862238	Full Trial Period	2858664	113	Trial: 113	2858664	62	ÏÉÈËÕÆ	ÉþË÷	µçÏß	j	j
zzh	.	.	.	.	.	.	.	.	.	.	2	.	.	.	false	false	Message: -1ms	.	.	.	.	.	.	.	.	.	.	.	RECCFG CR 1000 2 0 R	-1	.	.	zzh.edf	RIGHT	3574	2862238	Full Trial Period	2858664	113	Trial: 113	2858664	62	ÏÉÈËÕÆ	ÉþË÷	µçÏß	j	j
zzh	.	.	.	.	.	.	.	.	.	.	3	.	.	.	false	false	Message: -1ms	.	.	.	.	.	.	.	.	.	.	.	ELCLCFG TOWER	-1	.	.	zzh.edf	RIGHT	3574	2862238	Full Trial Period	2858664	113	Trial: 113	2858664	62	ÏÉÈËÕÆ	ÉþË÷	µçÏß	j	j
zzh	.	.	.	.	.	.	.	.	.	.	4	.	.	.	false	false	Message: -1ms	.	.	.	.	.	.	.	.	.	.	.	GAZE_COORDS 0.00 0.00 1023.00 767.00	-1	.	.	zzh.edf	RIGHT	3574	2862238	Full Trial Period	2858664	113	Trial: 113	2858664	62	ÏÉÈËÕÆ	ÉþË÷	µçÏß	j	j
zzh	.	.	.	.	.	.	.	.	.	.	5	.	.	.	false	false	Message: -1ms	.	.	.	.	.	.	.	.	.	.	.	THRESHOLDS R 145 243	-1	.	.	zzh.edf	RIGHT	3574	2862238	Full Trial Period	2858664	113	Trial: 113	2858664	62	ÏÉÈËÕÆ	ÉþË÷	µçÏß	j	j
zzh	.	.	.	.	.	.	.	.	.	.	6	.	.	.	false	false	Message: -1ms	.	.	.	.	.	.	.	.	.	.	.	ELCL_PROC CENTROID (3)	-1	.	.	zzh.edf	RIGHT	3574	2862238	Full Trial Period	2858664	113	Trial: 113	2858664	62	ÏÉÈËÕÆ	ÉþË÷	µçÏß	j	j
zzh	.	.	.	.	.	.	.	.	.	.	7	.	.	.	false	false	Message: -1ms	.	.	.	.	.	.	.	.	.	.	.	ELCL_PCR_PARAM 5 3.0	-1	.	.	zzh.edf	RIGHT	3574	2862238	Full Trial Period	2858664	113	Trial: 113	2858664	62	ÏÉÈËÕÆ	ÉþË÷	µçÏß	j	j
zzh	.	.	.	.	.	.	.	.	.	.	8	.	.	.	false	true	Message: 0ms	.	.	.	.	.	.	.	.	.	.	.	!MODE RECORD CR 1000 2 0 R	0	.	.	zzh.edf	RIGHT	3574	2862238	Full Trial Period	2858664	113	Trial: 113	2858664	62	ÏÉÈËÕÆ	ÉþË÷	µçÏß	j	j
zzh	651	666	1	16	.	.	.	.	.	.	9	.	.	.	false	false	Message: 45ms	.	.	.	.	.	.	.	.	.	.	.	SYNCTIME	45	.	.	zzh.edf	RIGHT	3574	2862238	Full Trial Period	2858664	113	Trial: 113	2858664	62	ÏÉÈËÕÆ	ÉþË÷	µçÏß	j	j
zzh	.	.	.	.	.	.	.	.	.	.	10	.	.	.	false	false	Message: 1042ms	6.69	148.74	45	1071	542.40	375.10	1	290.80	1027	346.90	385.30	INVISIBLE_BOUNDARY[1]	1042	.	.	zzh.edf	RIGHT	3574	2862238	Full Trial Period	2858664	113	Trial: 113	2858664	62	ÏÉÈËÕÆ	ÉþË÷	µçÏß	j	j
zzh	.	.	.	.	.	.	.	.	.	.	11	.	.	.	false	false	Message: 1045ms	6.69	148.74	45	1071	542.40	375.10	1	290.80	1027	346.90	385.30	SYNCTIME	1045	.	.	zzh.edf	RIGHT	3574	2862238	Full Trial Period	2858664	113	Trial: 113	2858664	62	ÏÉÈËÕÆ	ÉþË÷	µçÏß	j	j
zzh	.	.	.	.	.	.	.	.	.	.	12	.	.	.	false	false	Message: 1948ms	5.48	105.40	52	1984	863.90	378.80	4	257.80	1933	699.80	382.90	INVISIBLE_BOUNDARY[2]	1948	.	.	zzh.edf	RIGHT	3574	2862238	Full Trial Period	2858664	113	Trial: 113	2858664	62	ÏÉÈËÕÆ	ÉþË÷	µçÏß	j	j
zzh	.	.	.	.	.	.	.	.	.	.	13	.	.	.	false	false	Message: 1953ms	5.48	105.40	52	1984	863.90	378.80	4	257.80	1933	699.80	382.90	SYNCTIME	1953	.	.	zzh.edf	RIGHT	3574	2862238	Full Trial Period	2858664	113	Trial: 113	2858664	62	ÏÉÈËÕÆ	ÉþË÷	µçÏß	j	j
zzh	1093	3573	2	2481	.	.	.	.	.	.	14	.	.	.	false	false	Message: 3555ms	1.02	0.92	1103	3573	907.80	380.70	6	0.00	2471	877.00	375.50	KEYBOARD	3555	.	.	zzh.edf	RIGHT	3574	2862238	Full Trial Period	2858664	113	Trial: 113	2858664	62	ÏÉÈËÕÆ	ÉþË÷	µçÏß	j	j
zzh	.	.	.	.	.	.	.	.	.	.	15	.	.	.	false	false	Message: 3623ms	.	.	.	.	.	.	.	.	.	.	.	TRIAL_RESULT 0	3623	.	.	zzh.edf	RIGHT	3574	2862238	Full Trial Period	2858664	113	Trial: 113	2858664	62	ÏÉÈËÕÆ	ÉþË÷	µçÏß	j	j
zzh	.	.	.	.	.	.	.	.	.	.	1	.	.	.	false	false	Message: -18ms	.	.	.	.	.	.	.	.	.	.	.	TRIALID 113	-18	.	.	zzh.edf	RIGHT	4118	2867836	Full Trial Period	2863718	114	Trial: 114	2863718	132	ºº±¤°ü	ÒûË®»ú	ÑÀ¸à	f	f
zzh	.	.	.	.	.	.	.	.	.	.	2	.	.	.	false	false	Message: -1ms	.	.	.	.	.	.	.	.	.	.	.	RECCFG CR 1000 2 0 R	-1	.	.	zzh.edf	RIGHT	4118	2867836	Full Trial Period	2863718	114	Trial: 114	2863718	132	ºº±¤°ü	ÒûË®»ú	ÑÀ¸à	f	f
zzh	.	.	.	.	.	.	.	.	.	.	3	.	.	.	false	false	Message: -1ms	.	.	.	.	.	.	.	.	.	.	.	ELCLCFG TOWER	-1	.	.	zzh.edf	RIGHT	4118	2867836	Full Trial Period	2863718	114	Trial: 114	2863718	132	ºº±¤°ü	ÒûË®»ú	ÑÀ¸à	f	f
zzh	.	.	.	.	.	.	.	.	.	.	4	.	.	.	false	false	Message: -1ms	.	.	.	.	.	.	.	.	.	.	.	GAZE_COORDS 0.00 0.00 1023.00 767.00	-1	.	.	zzh.edf	RIGHT	4118	2867836	Full Trial Period	2863718	114	Trial: 114	2863718	132	ºº±¤°ü	ÒûË®»ú	ÑÀ¸à	f	f
zzh	.	.	.	.	.	.	.	.	.	.	5	.	.	.	false	false	Message: -1ms	.	.	.	.	.	.	.	.	.	.	.	THRESHOLDS R 145 243	-1	.	.	zzh.edf	RIGHT	4118	2867836	Full Trial Period	2863718	114	Trial: 114	2863718	132	ºº±¤°ü	ÒûË®»ú	ÑÀ¸à	f	f
zzh	.	.	.	.	.	.	.	.	.	.	6	.	.	.	false	false	Message: -1ms	.	.	.	.	.	.	.	.	.	.	.	ELCL_PROC CENTROID (3)	-1	.	.	zzh.edf	RIGHT	4118	2867836	Full Trial Period	2863718	114	Trial: 114	2863718	132	ºº±¤°ü	ÒûË®»ú	ÑÀ¸à	f	f
zzh	.	.	.	.	.	.	.	.	.	.	7	.	.	.	false	false	Message: -1ms	.	.	.	.	.	.	.	.	.	.	.	ELCL_PCR_PARAM 5 3.0	-1	.	.	zzh.edf	RIGHT	4118	2867836	Full Trial Period	2863718	114	Trial: 114	2863718	132	ºº±¤°ü	ÒûË®»ú	ÑÀ¸à	f	f
zzh	.	.	.	.	.	.	.	.	.	.	8	.	.	.	false	true	Message: 0ms	.	.	.	.	.	.	.	.	.	.	.	!MODE RECORD CR 1000 2 0 R	0	.	.	zzh.edf	RIGHT	4118	2867836	Full Trial Period	2863718	114	Trial: 114	2863718	132	ºº±¤°ü	ÒûË®»ú	ÑÀ¸à	f	f
zzh	.	.	.	.	250	256	1	7	116.90	387.60	9	.	.	.	false	false	Message: 48ms	.	.	.	.	.	.	.	.	.	.	.	SYNCTIME	48	116.90	387.60	zzh.edf	RIGHT	4118	2867836	Full Trial Period	2863718	114	Trial: 114	2863718	132	ºº±¤°ü	ÒûË®»ú	ÑÀ¸à	f	f
zzh	.	.	.	.	.	.	.	.	.	.	10	.	.	.	false	false	Message: 834ms	12.09	20.28	596	852	478.60	383.20	1	257.70	257	117.20	382.60	INVISIBLE_BOUNDARY[1]	834	.	.	zzh.edf	RIGHT	4118	2867836	Full Trial Period	2863718	114	Trial: 114	2863718	132	ºº±¤°ü	ÒûË®»ú	ÑÀ¸à	f	f
zzh	.	.	.	.	.	.	.	.	.	.	11	.	.	.	false	false	Message: 840ms	12.09	20.28	596	852	478.60	383.20	1	257.70	257	117.20	382.60	SYNCTIME	840	.	.	zzh.edf	RIGHT	4118	2867836	Full Trial Period	2863718	114	Trial: 114	2863718	132	ºº±¤°ü	ÒûË®»ú	ÑÀ¸à	f	f
zzh	.	.	.	.	271	2176	3	1906	767.80	380.90	12	.	.	.	false	false	Message: 2029ms	.	.	.	.	.	.	.	.	.	.	.	INVISIBLE_BOUNDARY[2]	2029	767.80	380.90	zzh.edf	RIGHT	4118	2867836	Full Trial Period	2863718	114	Trial: 114	2863718	132	ºº±¤°ü	ÒûË®»ú	ÑÀ¸à	f	f
zzh	.	.	.	.	271	2176	3	1906	767.80	380.90	13	.	.	.	false	false	Message: 2040ms	.	.	.	.	.	.	.	.	.	.	.	SYNCTIME	2040	767.80	380.90	zzh.edf	RIGHT	4118	2867836	Full Trial Period	2863718	114	Trial: 114	2863718	132	ºº±¤°ü	ÒûË®»ú	ÑÀ¸à	f	f
zzh	1653	4117	3	2465	.	.	.	.	.	.	14	.	.	.	false	false	Message: 4100ms	5.48	3.29	1663	4117	937.10	647.60	4	709.20	2455	866.10	491.30	KEYBOARD	4100	.	.	zzh.edf	RIGHT	4118	2867836	Full Trial Period	2863718	114	Trial: 114	2863718	132	ºº±¤°ü	ÒûË®»ú	ÑÀ¸à	f	f
zzh	.	.	.	.	.	.	.	.	.	.	15	.	.	.	false	false	Message: 4158ms	.	.	.	.	.	.	.	.	.	.	.	TRIAL_RESULT 0	4158	.	.	zzh.edf	RIGHT	4118	2867836	Full Trial Period	2863718	114	Trial: 114	2863718	132	ºº±¤°ü	ÒûË®»ú	ÑÀ¸à	f	f
zzh	.	.	.	.	.	.	.	.	.	.	1	.	.	.	false	false	Message: -15ms	.	.	.	.	.	.	.	.	.	.	.	TRIALID 114	-15	.	.	zzh.edf	RIGHT	7232	2877863	Full Trial Period	2870631	115	Trial: 115	2870631	124	Ë®ºø	Æ¤Çò	Ð¬×Ó	f	f
zzh	.	.	.	.	.	.	.	.	.	.	2	.	.	.	false	false	Message: -1ms	.	.	.	.	.	.	.	.	.	.	.	RECCFG CR 1000 2 0 R	-1	.	.	zzh.edf	RIGHT	7232	2877863	Full Trial Period	2870631	115	Trial: 115	2870631	124	Ë®ºø	Æ¤Çò	Ð¬×Ó	f	f
zzh	.	.	.	.	.	.	.	.	.	.	3	.	.	.	false	false	Message: -1ms	.	.	.	.	.	.	.	.	.	.	.	ELCLCFG TOWER	-1	.	.	zzh.edf	RIGHT	7232	2877863	Full Trial Period	2870631	115	Trial: 115	2870631	124	Ë®ºø	Æ¤Çò	Ð¬×Ó	f	f
zzh	.	.	.	.	.	.	.	.	.	.	4	.	.	.	false	false	Message: -1ms	.	.	.	.	.	.	.	.	.	.	.	GAZE_COORDS 0.00 0.00 1023.00 767.00	-1	.	.	zzh.edf	RIGHT	7232	2877863	Full Trial Period	2870631	115	Trial: 115	2870631	124	Ë®ºø	Æ¤Çò	Ð¬×Ó	f	f
zzh	.	.	.	.	.	.	.	.	.	.	5	.	.	.	false	false	Message: -1ms	.	.	.	.	.	.	.	.	.	.	.	THRESHOLDS R 145 243	-1	.	.	zzh.edf	RIGHT	7232	2877863	Full Trial Period	2870631	115	Trial: 115	2870631	124	Ë®ºø	Æ¤Çò	Ð¬×Ó	f	f
zzh	.	.	.	.	.	.	.	.	.	.	6	.	.	.	false	false	Message: -1ms	.	.	.	.	.	.	.	.	.	.	.	ELCL_PROC CENTROID (3)	-1	.	.	zzh.edf	RIGHT	7232	2877863	Full Trial Period	2870631	115	Trial: 115	2870631	124	Ë®ºø	Æ¤Çò	Ð¬×Ó	f	f
zzh	.	.	.	.	.	.	.	.	.	.	7	.	.	.	false	false	Message: -1ms	.	.	.	.	.	.	.	.	.	.	.	ELCL_PCR_PARAM 5 3.0	-1	.	.	zzh.edf	RIGHT	7232	2877863	Full Trial Period	2870631	115	Trial: 115	2870631	124	Ë®ºø	Æ¤Çò	Ð¬×Ó	f	f
zzh	.	.	.	.	.	.	.	.	.	.	8	.	.	.	false	true	Message: 0ms	.	.	.	.	.	.	.	.	.	.	.	!MODE RECORD CR 1000 2 0 R	0	.	.	zzh.edf	RIGHT	7232	2877863	Full Trial Period	2870631	115	Trial: 115	2870631	124	Ë®ºø	Æ¤Çò	Ð¬×Ó	f	f
zzh	130	152	1	23	.	.	.	.	.	.	9	.	.	.	false	false	Message: 42ms	0.15	0.97	149	161	122.60	382.40	1	15.30	13	120.20	378.80	SYNCTIME	42	.	.	zzh.edf	RIGHT	7232	2877863	Full Trial Period	2870631	115	Trial: 115	2870631	124	Ë®ºø	Æ¤Çò	Ð¬×Ó	f	f
zzh	.	.	.	.	.	.	.	.	.	.	10	.	.	.	false	false	Message: 3326ms	0.62	2.40	258	3557	509.40	365.70	12	737.30	3300	527.10	362.80	INVISIBLE_BOUNDARY[1]	3326	.	.	zzh.edf	RIGHT	7232	2877863	Full Trial Period	2870631	115	Trial: 115	2870631	124	Ë®ºø	Æ¤Çò	Ð¬×Ó	f	f
zzh	.	.	.	.	.	.	.	.	.	.	11	.	.	.	false	false	Message: 3334ms	0.62	2.40	258	3557	509.40	365.70	12	737.30	3300	527.10	362.80	SYNCTIME	3334	.	.	zzh.edf	RIGHT	7232	2877863	Full Trial Period	2870631	115	Trial: 115	2870631	124	Ë®ºø	Æ¤Çò	Ð¬×Ó	f	f
zzh	.	.	.	.	.	.	.	.	.	.	12	.	.	.	false	false	Message: 4894ms	11.55	199.09	58	4914	851.20	379.40	15	366.00	4857	508.50	392.40	INVISIBLE_BOUNDARY[2]	4894	.	.	zzh.edf	RIGHT	7232	2877863	Full Trial Period	2870631	115	Trial: 115	2870631	124	Ë®ºø	Æ¤Çò	Ð¬×Ó	f	f
zzh	.	.	.	.	.	.	.	.	.	.	13	.	.	.	false	false	Message: 4900ms	11.55	199.09	58	4914	851.20	379.40	15	366.00	4857	508.50	392.40	SYNCTIME	4900	.	.	zzh.edf	RIGHT	7232	2877863	Full Trial Period	2870631	115	Trial: 115	2870631	124	Ë®ºø	Æ¤Çò	Ð¬×Ó	f	f
zzh	.	.	.	.	202	7230	20	7029	499.50	389.10	14	[1]	1	RECTANGLE_INTERESTAREA	false	false	Message: 7213ms	.	.	.	.	.	.	.	.	.	.	.	KEYBOARD	7213	499.50	389.10	zzh.edf	RIGHT	7232	2877863	Full Trial Period	2870631	115	Trial: 115	2870631	124	Ë®ºø	Æ¤Çò	Ð¬×Ó	f	f
zzh	.	.	.	.	.	.	.	.	.	.	15	.	.	.	false	false	Message: 7278ms	.	.	.	.	.	.	.	.	.	.	.	TRIAL_RESULT 0	7278	.	.	zzh.edf	RIGHT	7232	2877863	Full Trial Period	2870631	115	Trial: 115	2870631	124	Ë®ºø	Æ¤Çò	Ð¬×Ó	f	f
zzh	.	.	.	.	.	.	.	.	.	.	1	.	.	.	false	false	Message: -16ms	.	.	.	.	.	.	.	.	.	.	.	TRIALID 115	-16	.	.	zzh.edf	RIGHT	4554	2883751	Full Trial Period	2879197	116	Trial: 116	2879197	148	Ã¢¹û	ÑÌ»Ò¸×	¿ã×Ó	j	f
zzh	.	.	.	.	.	.	.	.	.	.	2	.	.	.	false	false	Message: -1ms	.	.	.	.	.	.	.	.	.	.	.	RECCFG CR 1000 2 0 R	-1	.	.	zzh.edf	RIGHT	4554	2883751	Full Trial Period	2879197	116	Trial: 116	2879197	148	Ã¢¹û	ÑÌ»Ò¸×	¿ã×Ó	j	f
zzh	.	.	.	.	.	.	.	.	.	.	3	.	.	.	false	false	Message: -1ms	.	.	.	.	.	.	.	.	.	.	.	ELCLCFG TOWER	-1	.	.	zzh.edf	RIGHT	4554	2883751	Full Trial Period	2879197	116	Trial: 116	2879197	148	Ã¢¹û	ÑÌ»Ò¸×	¿ã×Ó	j	f
zzh	.	.	.	.	.	.	.	.	.	.	4	.	.	.	false	false	Message: -1ms	.	.	.	.	.	.	.	.	.	.	.	GAZE_COORDS 0.00 0.00 1023.00 767.00	-1	.	.	zzh.edf	RIGHT	4554	2883751	Full Trial Period	2879197	116	Trial: 116	2879197	148	Ã¢¹û	ÑÌ»Ò¸×	¿ã×Ó	j	f
zzh	.	.	.	.	.	.	.	.	.	.	5	.	.	.	false	false	Message: -1ms	.	.	.	.	.	.	.	.	.	.	.	THRESHOLDS R 145 243	-1	.	.	zzh.edf	RIGHT	4554	2883751	Full Trial Period	2879197	116	Trial: 116	2879197	148	Ã¢¹û	ÑÌ»Ò¸×	¿ã×Ó	j	f
zzh	.	.	.	.	.	.	.	.	.	.	6	.	.	.	false	false	Message: -1ms	.	.	.	.	.	.	.	.	.	.	.	ELCL_PROC CENTROID (3)	-1	.	.	zzh.edf	RIGHT	4554	2883751	Full Trial Period	2879197	116	Trial: 116	2879197	148	Ã¢¹û	ÑÌ»Ò¸×	¿ã×Ó	j	f
zzh	.	.	.	.	.	.	.	.	.	.	7	.	.	.	false	false	Message: -1ms	.	.	.	.	.	.	.	.	.	.	.	ELCL_PCR_PARAM 5 3.0	-1	.	.	zzh.edf	RIGHT	4554	2883751	Full Trial Period	2879197	116	Trial: 116	2879197	148	Ã¢¹û	ÑÌ»Ò¸×	¿ã×Ó	j	f
zzh	.	.	.	.	.	.	.	.	.	.	8	.	.	.	false	true	Message: 0ms	.	.	.	.	.	.	.	.	.	.	.	!MODE RECORD CR 1000 2 0 R	0	.	.	zzh.edf	RIGHT	4554	2883751	Full Trial Period	2879197	116	Trial: 116	2879197	148	Ã¢¹û	ÑÌ»Ò¸×	¿ã×Ó	j	f
zzh	.	.	.	.	303	309	1	7	132.60	397.80	9	.	.	.	false	false	Message: 42ms	.	.	.	.	.	.	.	.	.	.	.	SYNCTIME	42	132.60	397.80	zzh.edf	RIGHT	4554	2883751	Full Trial Period	2879197	116	Trial: 116	2879197	148	Ã¢¹û	ÑÌ»Ò¸×	¿ã×Ó	j	f
zzh	.	.	.	.	.	.	.	.	.	.	10	.	.	.	false	false	Message: 898ms	4.11	6.97	590	899	100.30	576.10	1	756.10	310	85.80	450.40	INVISIBLE_BOUNDARY[1]	898	.	.	zzh.edf	RIGHT	4554	2883751	Full Trial Period	2879197	116	Trial: 116	2879197	148	Ã¢¹û	ÑÌ»Ò¸×	¿ã×Ó	j	f
zzh	.	.	.	.	221	1120	2	900	534.90	391.90	11	[1]	1	RECTANGLE_INTERESTAREA	false	false	Message: 909ms	.	.	.	.	.	.	.	.	.	.	.	SYNCTIME	909	534.90	391.90	zzh.edf	RIGHT	4554	2883751	Full Trial Period	2879197	116	Trial: 116	2879197	148	Ã¢¹û	ÑÌ»Ò¸×	¿ã×Ó	j	f
zzh	.	.	.	.	.	.	.	.	.	.	12	.	.	.	false	false	Message: 2584ms	9.84	189.15	52	2610	904.00	394.90	6	335.40	2559	609.70	382.50	INVISIBLE_BOUNDARY[2]	2584	.	.	zzh.edf	RIGHT	4554	2883751	Full Trial Period	2879197	116	Trial: 116	2879197	148	Ã¢¹û	ÑÌ»Ò¸×	¿ã×Ó	j	f
zzh	.	.	.	.	.	.	.	.	.	.	13	.	.	.	false	false	Message: 2591ms	9.84	189.15	52	2610	904.00	394.90	6	335.40	2559	609.70	382.50	SYNCTIME	2591	.	.	zzh.edf	RIGHT	4554	2883751	Full Trial Period	2879197	116	Trial: 116	2879197	148	Ã¢¹û	ÑÌ»Ò¸×	¿ã×Ó	j	f
zzh	.	.	.	.	109	4552	10	4444	898.50	379.30	14	[1]	2	RECTANGLE_INTERESTAREA	false	false	Message: 4535ms	.	.	.	.	.	.	.	.	.	.	.	KEYBOARD	4535	898.50	379.30	zzh.edf	RIGHT	4554	2883751	Full Trial Period	2879197	116	Trial: 116	2879197	148	Ã¢¹û	ÑÌ»Ò¸×	¿ã×Ó	j	f
zzh	.	.	.	.	.	.	.	.	.	.	15	.	.	.	false	false	Message: 4599ms	.	.	.	.	.	.	.	.	.	.	.	TRIAL_RESULT 0	4599	.	.	zzh.edf	RIGHT	4554	2883751	Full Trial Period	2879197	116	Trial: 116	2879197	148	Ã¢¹û	ÑÌ»Ò¸×	¿ã×Ó	j	f
zzh	.	.	.	.	.	.	.	.	.	.	1	.	.	.	false	false	Message: -16ms	.	.	.	.	.	.	.	.	.	.	.	TRIALID 116	-16	.	.	zzh.edf	RIGHT	6020	2891166	Full Trial Period	2885146	117	Trial: 117	2885146	35	ÓðÃ«Çò	ÊÖÖ¸	°ô°ôÌÇ	j	j
zzh	.	.	.	.	.	.	.	.	.	.	2	.	.	.	false	false	Message: -1ms	.	.	.	.	.	.	.	.	.	.	.	RECCFG CR 1000 2 0 R	-1	.	.	zzh.edf	RIGHT	6020	2891166	Full Trial Period	2885146	117	Trial: 117	2885146	35	ÓðÃ«Çò	ÊÖÖ¸	°ô°ôÌÇ	j	j
zzh	.	.	.	.	.	.	.	.	.	.	3	.	.	.	false	false	Message: -1ms	.	.	.	.	.	.	.	.	.	.	.	ELCLCFG TOWER	-1	.	.	zzh.edf	RIGHT	6020	2891166	Full Trial Period	2885146	117	Trial: 117	2885146	35	ÓðÃ«Çò	ÊÖÖ¸	°ô°ôÌÇ	j	j
zzh	.	.	.	.	.	.	.	.	.	.	4	.	.	.	false	false	Message: -1ms	.	.	.	.	.	.	.	.	.	.	.	GAZE_COORDS 0.00 0.00 1023.00 767.00	-1	.	.	zzh.edf	RIGHT	6020	2891166	Full Trial Period	2885146	117	Trial: 117	2885146	35	ÓðÃ«Çò	ÊÖÖ¸	°ô°ôÌÇ	j	j
zzh	.	.	.	.	.	.	.	.	.	.	5	.	.	.	false	false	Message: -1ms	.	.	.	.	.	.	.	.	.	.	.	THRESHOLDS R 145 243	-1	.	.	zzh.edf	RIGHT	6020	2891166	Full Trial Period	2885146	117	Trial: 117	2885146	35	ÓðÃ«Çò	ÊÖÖ¸	°ô°ôÌÇ	j	j
zzh	.	.	.	.	.	.	.	.	.	.	6	.	.	.	false	false	Message: -1ms	.	.	.	.	.	.	.	.	.	.	.	ELCL_PROC CENTROID (3)	-1	.	.	zzh.edf	RIGHT	6020	2891166	Full Trial Period	2885146	117	Trial: 117	2885146	35	ÓðÃ«Çò	ÊÖÖ¸	°ô°ôÌÇ	j	j
zzh	.	.	.	.	.	.	.	.	.	.	7	.	.	.	false	false	Message: -1ms	.	.	.	.	.	.	.	.	.	.	.	ELCL_PCR_PARAM 5 3.0	-1	.	.	zzh.edf	RIGHT	6020	2891166	Full Trial Period	2885146	117	Trial: 117	2885146	35	ÓðÃ«Çò	ÊÖÖ¸	°ô°ôÌÇ	j	j
zzh	.	.	.	.	.	.	.	.	.	.	8	.	.	.	false	true	Message: 0ms	.	.	.	.	.	.	.	.	.	.	.	!MODE RECORD CR 1000 2 0 R	0	.	.	zzh.edf	RIGHT	6020	2891166	Full Trial Period	2885146	117	Trial: 117	2885146	35	ÓðÃ«Çò	ÊÖÖ¸	°ô°ôÌÇ	j	j
zzh	.	.	.	.	1168	1174	1	7	141.90	394.70	9	.	.	.	false	false	Message: 41ms	.	.	.	.	.	.	.	.	.	.	.	SYNCTIME	41	141.90	394.70	zzh.edf	RIGHT	6020	2891166	Full Trial Period	2885146	117	Trial: 117	2885146	35	ÓðÃ«Çò	ÊÖÖ¸	°ô°ôÌÇ	j	j
zzh	.	.	.	.	386	4158	3	3773	507.30	390.90	10	[1]	1	RECTANGLE_INTERESTAREA	false	false	Message: 3780ms	.	.	.	.	.	.	.	.	.	.	.	INVISIBLE_BOUNDARY[1]	3780	507.30	390.90	zzh.edf	RIGHT	6020	2891166	Full Trial Period	2885146	117	Trial: 117	2885146	35	ÓðÃ«Çò	ÊÖÖ¸	°ô°ôÌÇ	j	j
zzh	.	.	.	.	386	4158	3	3773	507.30	390.90	11	[1]	1	RECTANGLE_INTERESTAREA	false	false	Message: 3792ms	.	.	.	.	.	.	.	.	.	.	.	SYNCTIME	3792	507.30	390.90	zzh.edf	RIGHT	6020	2891166	Full Trial Period	2885146	117	Trial: 117	2885146	35	ÓðÃ«Çò	ÊÖÖ¸	°ô°ôÌÇ	j	j
zzh	170	4457	3	4288	.	.	.	.	.	.	12	.	.	.	false	false	Message: 4412ms	11.36	55.13	206	4466	823.90	555.00	4	753.10	4261	528.60	386.20	INVISIBLE_BOUNDARY[2]	4412	.	.	zzh.edf	RIGHT	6020	2891166	Full Trial Period	2885146	117	Trial: 117	2885146	35	ÓðÃ«Çò	ÊÖÖ¸	°ô°ôÌÇ	j	j
zzh	170	4457	3	4288	.	.	.	.	.	.	13	.	.	.	false	false	Message: 4416ms	11.36	55.13	206	4466	823.90	555.00	4	753.10	4261	528.60	386.20	SYNCTIME	4416	.	.	zzh.edf	RIGHT	6020	2891166	Full Trial Period	2885146	117	Trial: 117	2885146	35	ÓðÃ«Çò	ÊÖÖ¸	°ô°ôÌÇ	j	j
zzh	997	6019	5	5023	.	.	.	.	.	.	14	.	.	.	false	false	Message: 6001ms	16.52	16.40	1007	6019	423.70	417.70	7	572.70	5013	880.30	630.20	KEYBOARD	6001	.	.	zzh.edf	RIGHT	6020	2891166	Full Trial Period	2885146	117	Trial: 117	2885146	35	ÓðÃ«Çò	ÊÖÖ¸	°ô°ôÌÇ	j	j
zzh	.	.	.	.	.	.	.	.	.	.	15	.	.	.	false	false	Message: 6061ms	.	.	.	.	.	.	.	.	.	.	.	TRIAL_RESULT 0	6061	.	.	zzh.edf	RIGHT	6020	2891166	Full Trial Period	2885146	117	Trial: 117	2885146	35	ÓðÃ«Çò	ÊÖÖ¸	°ô°ôÌÇ	j	j
zzh	.	.	.	.	.	.	.	.	.	.	1	.	.	.	false	false	Message: -15ms	.	.	.	.	.	.	.	.	.	.	.	TRIALID 117	-15	.	.	zzh.edf	RIGHT	2143	2894512	Full Trial Period	2892369	118	Trial: 118	2892369	36	°ô°ôÌÇ	ÊÖÖ¸	·¨Ê½³¤¹÷	j	j
zzh	.	.	.	.	.	.	.	.	.	.	2	.	.	.	false	false	Message: -1ms	.	.	.	.	.	.	.	.	.	.	.	RECCFG CR 1000 2 0 R	-1	.	.	zzh.edf	RIGHT	2143	2894512	Full Trial Period	2892369	118	Trial: 118	2892369	36	°ô°ôÌÇ	ÊÖÖ¸	·¨Ê½³¤¹÷	j	j
zzh	.	.	.	.	.	.	.	.	.	.	3	.	.	.	false	false	Message: -1ms	.	.	.	.	.	.	.	.	.	.	.	ELCLCFG TOWER	-1	.	.	zzh.edf	RIGHT	2143	2894512	Full Trial Period	2892369	118	Trial: 118	2892369	36	°ô°ôÌÇ	ÊÖÖ¸	·¨Ê½³¤¹÷	j	j
zzh	.	.	.	.	.	.	.	.	.	.	4	.	.	.	false	false	Message: -1ms	.	.	.	.	.	.	.	.	.	.	.	GAZE_COORDS 0.00 0.00 1023.00 767.00	-1	.	.	zzh.edf	RIGHT	2143	2894512	Full Trial Period	2892369	118	Trial: 118	2892369	36	°ô°ôÌÇ	ÊÖÖ¸	·¨Ê½³¤¹÷	j	j
zzh	.	.	.	.	.	.	.	.	.	.	5	.	.	.	false	false	Message: -1ms	.	.	.	.	.	.	.	.	.	.	.	THRESHOLDS R 145 243	-1	.	.	zzh.edf	RIGHT	2143	2894512	Full Trial Period	2892369	118	Trial: 118	2892369	36	°ô°ôÌÇ	ÊÖÖ¸	·¨Ê½³¤¹÷	j	j
zzh	.	.	.	.	.	.	.	.	.	.	6	.	.	.	false	false	Message: -1ms	.	.	.	.	.	.	.	.	.	.	.	ELCL_PROC CENTROID (3)	-1	.	.	zzh.edf	RIGHT	2143	2894512	Full Trial Period	2892369	118	Trial: 118	2892369	36	°ô°ôÌÇ	ÊÖÖ¸	·¨Ê½³¤¹÷	j	j
zzh	.	.	.	.	.	.	.	.	.	.	7	.	.	.	false	false	Message: -1ms	.	.	.	.	.	.	.	.	.	.	.	ELCL_PCR_PARAM 5 3.0	-1	.	.	zzh.edf	RIGHT	2143	2894512	Full Trial Period	2892369	118	Trial: 118	2892369	36	°ô°ôÌÇ	ÊÖÖ¸	·¨Ê½³¤¹÷	j	j
zzh	.	.	.	.	.	.	.	.	.	.	8	.	.	.	false	true	Message: 0ms	.	.	.	.	.	.	.	.	.	.	.	!MODE RECORD CR 1000 2 0 R	0	.	.	zzh.edf	RIGHT	2143	2894512	Full Trial Period	2892369	118	Trial: 118	2892369	36	°ô°ôÌÇ	ÊÖÖ¸	·¨Ê½³¤¹÷	j	j
zzh	.	.	.	.	419	425	1	7	112.40	403.50	9	.	.	.	false	false	Message: 43ms	.	.	.	.	.	.	.	.	.	.	.	SYNCTIME	43	112.40	403.50	zzh.edf	RIGHT	2143	2894512	Full Trial Period	2892369	118	Trial: 118	2892369	36	°ô°ôÌÇ	ÊÖÖ¸	·¨Ê½³¤¹÷	j	j
zzh	.	.	.	.	.	.	.	.	.	.	10	.	.	.	false	false	Message: 593ms	12.57	213.11	59	617	536.60	383.00	2	417.50	559	162.90	399.00	INVISIBLE_BOUNDARY[1]	593	.	.	zzh.edf	RIGHT	2143	2894512	Full Trial Period	2892369	118	Trial: 118	2892369	36	°ô°ôÌÇ	ÊÖÖ¸	·¨Ê½³¤¹÷	j	j
zzh	.	.	.	.	.	.	.	.	.	.	11	.	.	.	false	false	Message: 601ms	12.57	213.11	59	617	536.60	383.00	2	417.50	559	162.90	399.00	SYNCTIME	601	.	.	zzh.edf	RIGHT	2143	2894512	Full Trial Period	2892369	118	Trial: 118	2892369	36	°ô°ôÌÇ	ÊÖÖ¸	·¨Ê½³¤¹÷	j	j
zzh	.	.	.	.	.	.	.	.	.	.	12	.	.	.	false	false	Message: 1060ms	10.19	195.89	52	1075	833.80	386.10	3	323.60	1024	531.80	383.00	INVISIBLE_BOUNDARY[2]	1060	.	.	zzh.edf	RIGHT	2143	2894512	Full Trial Period	2892369	118	Trial: 118	2892369	36	°ô°ôÌÇ	ÊÖÖ¸	·¨Ê½³¤¹÷	j	j
zzh	.	.	.	.	.	.	.	.	.	.	13	.	.	.	false	false	Message: 1068ms	10.19	195.89	52	1075	833.80	386.10	3	323.60	1024	531.80	383.00	SYNCTIME	1068	.	.	zzh.edf	RIGHT	2143	2894512	Full Trial Period	2892369	118	Trial: 118	2892369	36	°ô°ôÌÇ	ÊÖÖ¸	·¨Ê½³¤¹÷	j	j
zzh	.	.	.	.	149	2141	7	1993	821.70	382.30	14	[1]	2	RECTANGLE_INTERESTAREA	false	false	Message: 2124ms	.	.	.	.	.	.	.	.	.	.	.	KEYBOARD	2124	821.70	382.30	zzh.edf	RIGHT	2143	2894512	Full Trial Period	2892369	118	Trial: 118	2892369	36	°ô°ôÌÇ	ÊÖÖ¸	·¨Ê½³¤¹÷	j	j
zzh	.	.	.	.	.	.	.	.	.	.	15	.	.	.	false	false	Message: 2188ms	.	.	.	.	.	.	.	.	.	.	.	TRIAL_RESULT 0	2188	.	.	zzh.edf	RIGHT	2143	2894512	Full Trial Period	2892369	118	Trial: 118	2892369	36	°ô°ôÌÇ	ÊÖÖ¸	·¨Ê½³¤¹÷	j	j
zzh	.	.	.	.	.	.	.	.	.	.	1	.	.	.	false	false	Message: -16ms	.	.	.	.	.	.	.	.	.	.	.	TRIALID 118	-16	.	.	zzh.edf	RIGHT	2817	2898520	Full Trial Period	2895703	119	Trial: 119	2895703	114	·¬ÇÑ	ÕÂÓã	Ã«½í	j	f
zzh	.	.	.	.	.	.	.	.	.	.	2	.	.	.	false	false	Message: -1ms	.	.	.	.	.	.	.	.	.	.	.	RECCFG CR 1000 2 0 R	-1	.	.	zzh.edf	RIGHT	2817	2898520	Full Trial Period	2895703	119	Trial: 119	2895703	114	·¬ÇÑ	ÕÂÓã	Ã«½í	j	f
zzh	.	.	.	.	.	.	.	.	.	.	3	.	.	.	false	false	Message: -1ms	.	.	.	.	.	.	.	.	.	.	.	ELCLCFG TOWER	-1	.	.	zzh.edf	RIGHT	2817	2898520	Full Trial Period	2895703	119	Trial: 119	2895703	114	·¬ÇÑ	ÕÂÓã	Ã«½í	j	f
zzh	.	.	.	.	.	.	.	.	.	.	4	.	.	.	false	false	Message: -1ms	.	.	.	.	.	.	.	.	.	.	.	GAZE_COORDS 0.00 0.00 1023.00 767.00	-1	.	.	zzh.edf	RIGHT	2817	2898520	Full Trial Period	2895703	119	Trial: 119	2895703	114	·¬ÇÑ	ÕÂÓã	Ã«½í	j	f
zzh	.	.	.	.	.	.	.	.	.	.	5	.	.	.	false	false	Message: -1ms	.	.	.	.	.	.	.	.	.	.	.	THRESHOLDS R 145 243	-1	.	.	zzh.edf	RIGHT	2817	2898520	Full Trial Period	2895703	119	Trial: 119	2895703	114	·¬ÇÑ	ÕÂÓã	Ã«½í	j	f
zzh	.	.	.	.	.	.	.	.	.	.	6	.	.	.	false	false	Message: -1ms	.	.	.	.	.	.	.	.	.	.	.	ELCL_PROC CENTROID (3)	-1	.	.	zzh.edf	RIGHT	2817	2898520	Full Trial Period	2895703	119	Trial: 119	2895703	114	·¬ÇÑ	ÕÂÓã	Ã«½í	j	f
zzh	.	.	.	.	.	.	.	.	.	.	7	.	.	.	false	false	Message: -1ms	.	.	.	.	.	.	.	.	.	.	.	ELCL_PCR_PARAM 5 3.0	-1	.	.	zzh.edf	RIGHT	2817	2898520	Full Trial Period	2895703	119	Trial: 119	2895703	114	·¬ÇÑ	ÕÂÓã	Ã«½í	j	f
zzh	.	.	.	.	.	.	.	.	.	.	8	.	.	.	false	true	Message: 0ms	.	.	.	.	.	.	.	.	.	.	.	!MODE RECORD CR 1000 2 0 R	0	.	.	zzh.edf	RIGHT	2817	2898520	Full Trial Period	2895703	119	Trial: 119	2895703	114	·¬ÇÑ	ÕÂÓã	Ã«½í	j	f
zzh	.	.	.	.	395	401	1	7	115.20	399.10	9	.	.	.	false	false	Message: 41ms	.	.	.	.	.	.	.	.	.	.	.	SYNCTIME	41	115.20	399.10	zzh.edf	RIGHT	2817	2898520	Full Trial Period	2895703	119	Trial: 119	2895703	114	·¬ÇÑ	ÕÂÓã	Ã«½í	j	f
zzh	.	.	.	.	.	.	.	.	.	.	10	.	.	.	false	false	Message: 679ms	11.11	205.76	54	696	470.10	381.10	2	374.60	643	138.70	394.10	INVISIBLE_BOUNDARY[1]	679	.	.	zzh.edf	RIGHT	2817	2898520	Full Trial Period	2895703	119	Trial: 119	2895703	114	·¬ÇÑ	ÕÂÓã	Ã«½í	j	f
zzh	.	.	.	.	.	.	.	.	.	.	11	.	.	.	false	false	Message: 683ms	11.11	205.76	54	696	470.10	381.10	2	374.60	643	138.70	394.10	SYNCTIME	683	.	.	zzh.edf	RIGHT	2817	2898520	Full Trial Period	2895703	119	Trial: 119	2895703	114	·¬ÇÑ	ÕÂÓã	Ã«½í	j	f
zzh	.	.	.	.	.	.	.	.	.	.	12	.	.	.	false	false	Message: 1226ms	10.63	183.36	58	1244	841.50	382.30	4	308.80	1187	526.20	386.20	INVISIBLE_BOUNDARY[2]	1226	.	.	zzh.edf	RIGHT	2817	2898520	Full Trial Period	2895703	119	Trial: 119	2895703	114	·¬ÇÑ	ÕÂÓã	Ã«½í	j	f
zzh	.	.	.	.	.	.	.	.	.	.	13	.	.	.	false	false	Message: 1233ms	10.63	183.36	58	1244	841.50	382.30	4	308.80	1187	526.20	386.20	SYNCTIME	1233	.	.	zzh.edf	RIGHT	2817	2898520	Full Trial Period	2895703	119	Trial: 119	2895703	114	·¬ÇÑ	ÕÂÓã	Ã«½í	j	f
zzh	.	.	.	.	181	2815	8	2635	897.60	376.10	14	[1]	2	RECTANGLE_INTERESTAREA	false	false	Message: 2798ms	.	.	.	.	.	.	.	.	.	.	.	KEYBOARD	2798	897.60	376.10	zzh.edf	RIGHT	2817	2898520	Full Trial Period	2895703	119	Trial: 119	2895703	114	·¬ÇÑ	ÕÂÓã	Ã«½í	j	f
zzh	.	.	.	.	.	.	.	.	.	.	15	.	.	.	false	false	Message: 2862ms	.	.	.	.	.	.	.	.	.	.	.	TRIAL_RESULT 0	2862	.	.	zzh.edf	RIGHT	2817	2898520	Full Trial Period	2895703	119	Trial: 119	2895703	114	·¬ÇÑ	ÕÂÓã	Ã«½í	j	f
zzh	.	.	.	.	.	.	.	.	.	.	1	.	.	.	false	false	Message: -16ms	.	.	.	.	.	.	.	.	.	.	.	TRIALID 119	-16	.	.	zzh.edf	RIGHT	2595	2902464	Full Trial Period	2899869	120	Trial: 120	2899869	128	ºìÔæ	ÂøÍ·	¿óÈªË®	f	f
zzh	.	.	.	.	.	.	.	.	.	.	2	.	.	.	false	false	Message: -1ms	.	.	.	.	.	.	.	.	.	.	.	RECCFG CR 1000 2 0 R	-1	.	.	zzh.edf	RIGHT	2595	2902464	Full Trial Period	2899869	120	Trial: 120	2899869	128	ºìÔæ	ÂøÍ·	¿óÈªË®	f	f
zzh	.	.	.	.	.	.	.	.	.	.	3	.	.	.	false	false	Message: -1ms	.	.	.	.	.	.	.	.	.	.	.	ELCLCFG TOWER	-1	.	.	zzh.edf	RIGHT	2595	2902464	Full Trial Period	2899869	120	Trial: 120	2899869	128	ºìÔæ	ÂøÍ·	¿óÈªË®	f	f
zzh	.	.	.	.	.	.	.	.	.	.	4	.	.	.	false	false	Message: -1ms	.	.	.	.	.	.	.	.	.	.	.	GAZE_COORDS 0.00 0.00 1023.00 767.00	-1	.	.	zzh.edf	RIGHT	2595	2902464	Full Trial Period	2899869	120	Trial: 120	2899869	128	ºìÔæ	ÂøÍ·	¿óÈªË®	f	f
zzh	.	.	.	.	.	.	.	.	.	.	5	.	.	.	false	false	Message: -1ms	.	.	.	.	.	.	.	.	.	.	.	THRESHOLDS R 145 243	-1	.	.	zzh.edf	RIGHT	2595	2902464	Full Trial Period	2899869	120	Trial: 120	2899869	128	ºìÔæ	ÂøÍ·	¿óÈªË®	f	f
zzh	.	.	.	.	.	.	.	.	.	.	6	.	.	.	false	false	Message: -1ms	.	.	.	.	.	.	.	.	.	.	.	ELCL_PROC CENTROID (3)	-1	.	.	zzh.edf	RIGHT	2595	2902464	Full Trial Period	2899869	120	Trial: 120	2899869	128	ºìÔæ	ÂøÍ·	¿óÈªË®	f	f
zzh	.	.	.	.	.	.	.	.	.	.	7	.	.	.	false	false	Message: -1ms	.	.	.	.	.	.	.	.	.	.	.	ELCL_PCR_PARAM 5 3.0	-1	.	.	zzh.edf	RIGHT	2595	2902464	Full Trial Period	2899869	120	Trial: 120	2899869	128	ºìÔæ	ÂøÍ·	¿óÈªË®	f	f
zzh	.	.	.	.	.	.	.	.	.	.	8	.	.	.	false	true	Message: 0ms	.	.	.	.	.	.	.	.	.	.	.	!MODE RECORD CR 1000 2 0 R	0	.	.	zzh.edf	RIGHT	2595	2902464	Full Trial Period	2899869	120	Trial: 120	2899869	128	ºìÔæ	ÂøÍ·	¿óÈªË®	f	f
zzh	.	.	.	.	328	334	1	7	113.80	399.70	9	.	.	.	false	false	Message: 42ms	.	.	.	.	.	.	.	.	.	.	.	SYNCTIME	42	113.80	399.70	zzh.edf	RIGHT	2595	2902464	Full Trial Period	2899869	120	Trial: 120	2899869	128	ºìÔæ	ÂøÍ·	¿óÈªË®	f	f
[truncated: 441 more rows]
