# Supplementary material for: Shape Representation of Word Was Automatically Activated in the Encoding Phase
Source: PLoS One. 2016 Oct 27;11(10):e0165534. doi: 10.1371/journal.pone.0165534 (PMC5082803; doi:10.1371/journal.pone.0165534)
Supplement: S2 File — (ZIP) [file pone.0165534.s002.zip]

Archive with 45 entries (44 files):
- Experimeng 2-Behavior Data/
- Experimeng 2-Behavior Data/Untitled-05-05.edat2
- Experimeng 2-Behavior Data/Untitled-05-05.txt
- Experimeng 2-Behavior Data/Untitled-07-07.edat2
- Experimeng 2-Behavior Data/Untitled-07-07.txt
- Experimeng 2-Behavior Data/Untitled-08-08.edat2
- Experimeng 2-Behavior Data/Untitled-08-08.txt
- Experimeng 2-Behavior Data/Untitled-09-09.edat2
- Experimeng 2-Behavior Data/Untitled-09-09.txt
- Experimeng 2-Behavior Data/Untitled-10-10.edat2
- Experimeng 2-Behavior Data/Untitled-10-10.txt
- Experimeng 2-Behavior Data/Untitled-11-11.edat2
- Experimeng 2-Behavior Data/Untitled-11-11.txt
- Experimeng 2-Behavior Data/Untitled-12-12.edat2
- Experimeng 2-Behavior Data/Untitled-12-12.txt
- Experimeng 2-Behavior Data/Untitled-13-13.edat2
- Experimeng 2-Behavior Data/Untitled-13-13.txt
- Experimeng 2-Behavior Data/Untitled-14-14.edat2
- Experimeng 2-Behavior Data/Untitled-14-14.txt
- Experimeng 2-Behavior Data/Untitled-15-15.edat2
- Experimeng 2-Behavior Data/Untitled-15-15.txt
- Experimeng 2-Behavior Data/Untitled-16-16.edat2
- Experimeng 2-Behavior Data/Untitled-16-16.txt
- Experimeng 2-Behavior Data/Untitled-18-18.edat2
- Experimeng 2-Behavior Data/Untitled-18-18.txt
- Experimeng 2-Behavior Data/Untitled-20-20.edat2
- Experimeng 2-Behavior Data/Untitled-20-20.txt
- Experimeng 2-Behavior Data/Untitled-21-21.edat2
- Experimeng 2-Behavior Data/Untitled-21-21.txt
- Experimeng 2-Behavior Data/Untitled-23-23.edat2
- Experimeng 2-Behavior Data/Untitled-23-23.txt
- Experimeng 2-Behavior Data/Untitled-25-25.edat2
- Experimeng 2-Behavior Data/Untitled-25-25.txt
- Experimeng 2-Behavior Data/Untitled-26-26.edat2
- Experimeng 2-Behavior Data/Untitled-26-26.txt
- Experimeng 2-Behavior Data/Untitled-29-29.edat2
- Experimeng 2-Behavior Data/Untitled-29-29.txt
- Experimeng 2-Behavior Data/Untitled-32-32.edat2
- Experimeng 2-Behavior Data/Untitled-32-32.txt
- Experimeng 2-Behavior Data/Untitled-34-34.edat2
- Experimeng 2-Behavior Data/Untitled-34-34.txt
- Experimeng 2-Behavior Data/Untitled-35-35.edat2
- Experimeng 2-Behavior Data/Untitled-35-35.txt
- Experimeng 2-Behavior Data/Untitled-36-36.edat2
- Experimeng 2-Behavior Data/Untitled-36-36.txt
